# Supplementary material for: The impact of mobile phone use on where we look and how we walk when negotiating floor based obstacles
Source: PLoS One. 2017 Jun 30;12(6):e0179802. doi: 10.1371/journal.pone.0179802 (PMC5493336; doi:10.1371/journal.pone.0179802)
Supplement: S1 File — (ZIP) [file pone.0179802.s001.zip › Gait/PP11/JS no obs no phone 3.txt]

CODAmotion Analysis Text
Codamotion Analysis Text Save of: JS no obs no phone 3.mdf
Time	Markers
Time	1:LTOE.X	1:LTOE.Y	1:LTOE.Z	2:L2nd.X	2:L2nd.Y	2:L2nd.Z	3:LHEE.X	3:LHEE.Y	3:LHEE.Z	4:LANK.X	4:LANK.Y	4:LANK.Z	5:RTOE.X	5:RTOE.Y	5:RTOE.Z	6:R2nd.X	6:R2nd.Y	6:R2nd.Z	7:RHEE.X	7:RHEE.Y	7:RHEE.Z	8:RANK.X	8:RANK.Y	8:RANK.Z	9:STRN.X	9:STRN.Y	9:STRN.Z	10:Marker 10.X	10:Marker 10.Y	10:Marker 10.Z	11:FRHD.X	11:FRHD.Y	11:FRHD.Z	12:FLHD.X	12:FLHD.Y	12:FLHD.Z	13:BRHD.X	13:BRHD.Y	13:BRHD.Z	14:BLHD.X	14:BLHD.Y	14:BLHD.Z	15:BLSTEP.X	15:BLSTEP.Y	15:BLSTEP.Z	16:FLSTEP.X	16:FLSTEP.Y	16:FLSTEP.Z	17:BRSTEP.X
(s)	(mm)	(mm)	(mm)	(mm)	(mm)	(mm)	(mm)	(mm)	(mm)	(mm)	(mm)	(mm)	(mm)	(mm)	(mm)	(mm)	(mm)	(mm)	(mm)	(mm)	(mm)	(mm)	(mm)	(mm)	(mm)	(mm)	(mm)	(mm)	(mm)	(mm)	(mm)	(mm)	(mm)	(mm)	(mm)	(mm)	(mm)	(mm)	(mm)	(mm)	(mm)	(mm)	(mm)	(mm)	(mm)	(mm)	(mm)	(mm)	(mm)
0.00000	-2983.57	104.03	-7.92	-3655.87	113.22	35.57	-3589.19	131.63	2.61	-3595.85	116.99	25.82	-3581.88	-75.87	-1.71	-3647.14	-56.46	10.16	-1700.74	-77.55	67.95	-1699.01	-76.58	109.09	298.61	903.43	63.53	0.00	0.00	0.00	-3588.99	21.05	1749.76	-3846.77	158.26	1793.98	-3042.47	160.81	1302.90	-2977.52	79.49	1294.60	-144.78	981.38	59.44	255.64	776.72	55.44	32.90
0.01000	-2983.57	104.03	-7.92	-3655.87	113.22	35.57	-3589.19	131.63	2.61	-3595.85	116.99	25.82	-3581.88	-75.87	-1.71	-3647.14	-56.46	10.16	-1700.74	-77.55	67.95	-1699.01	-76.58	109.09	298.61	903.43	63.53	0.00	0.00	0.00	-3588.99	21.05	1749.76	-3846.77	158.26	1793.98	-3042.47	160.81	1302.90	-2977.52	79.49	1294.60	-144.78	981.38	59.44	255.64	776.72	55.44	32.90
0.02000	-2983.57	104.03	-7.92	-3655.87	113.22	35.57	-3589.19	131.63	2.61	-3595.85	116.99	25.82	-3581.88	-75.87	-1.71	-3647.14	-56.46	10.16	-1700.74	-77.55	67.95	-1699.01	-76.58	109.09	298.61	903.43	63.53	0.00	0.00	0.00	-3588.99	21.05	1749.76	-3846.77	158.26	1793.98	-3042.47	160.81	1302.90	-2977.52	79.49	1294.60	-144.78	981.38	59.44	255.64	776.72	55.44	32.90
0.03000	-2983.57	104.03	-7.92	-3655.87	113.22	35.57	-3589.33	131.63	2.61	-3596.00	117.00	25.83	-3581.88	-75.87	-1.71	-3647.14	-56.46	10.16	-1700.74	-77.55	67.95	-1699.01	-76.58	109.09	298.36	903.39	63.62	0.00	0.00	0.00	-3588.99	21.05	1749.76	-3846.77	158.26	1793.98	-3043.25	160.86	1303.24	-2978.37	79.51	1294.97	-144.78	981.38	59.44	255.73	776.99	55.46	32.91
0.04000	-2983.57	104.03	-7.92	-3655.87	113.22	35.57	-3720.08	135.65	2.47	-3751.44	125.78	34.34	-3581.88	-75.87	-1.71	-3647.14	-56.46	10.16	-1700.74	-77.55	67.95	-1699.01	-76.58	109.09	297.60	903.26	63.87	0.00	0.00	0.00	-3588.99	21.05	1749.76	-3846.77	158.26	1793.98	-3831.10	203.69	1642.44	-3824.71	102.13	1667.43	-144.78	981.38	59.44	345.70	1047.01	74.91	48.55
0.05000	-2983.57	104.03	-7.92	-3655.87	113.22	35.57	-3720.74	134.85	1.68	-3755.50	126.58	34.80	-3581.88	-75.87	-1.71	-3647.14	-56.46	10.16	-1700.74	-77.55	67.95	-1699.01	-76.58	109.09	296.35	903.05	64.28	0.00	0.00	0.00	-3588.99	21.05	1749.76	-3846.77	158.26	1793.98	-3818.46	205.21	1642.65	-3836.09	102.83	1667.56	-144.78	981.38	59.44	345.26	1047.03	74.81	47.44
0.06000	-2983.57	104.03	-7.92	-3655.87	113.22	35.57	-3735.66	135.08	-0.12	-3773.80	127.50	36.57	-3581.88	-75.87	-1.71	-3647.14	-56.46	10.16	-1700.74	-77.55	67.95	-1699.01	-76.58	109.09	294.60	902.75	64.85	0.00	0.00	0.00	-3588.99	21.05	1749.76	-3846.77	158.26	1793.98	-3826.22	206.14	1642.64	-3857.79	103.23	1667.63	-144.78	981.38	59.44	345.34	1047.29	74.62	50.81
0.07000	-2983.57	104.03	-7.92	-3655.87	113.22	35.57	-3712.99	135.21	3.42	-3747.88	126.10	36.17	-3581.88	-75.87	-1.71	-3647.14	-56.46	10.16	-1700.74	-77.55	67.95	-1699.01	-76.58	109.09	292.36	902.37	65.59	0.00	0.00	0.00	-3588.99	21.05	1749.76	-3846.77	158.26	1793.98	-3827.29	207.55	1643.19	-3883.02	104.86	1668.84	-144.78	981.38	59.44	345.89	1047.31	74.71	48.06
0.08000	-2983.57	104.03	-7.92	-3655.87	113.22	35.57	-3724.42	135.33	1.05	-3739.43	127.60	36.88	-3581.88	-75.87	-1.71	-3647.14	-56.46	10.16	-1700.74	-77.55	67.95	-1699.01	-76.58	109.09	289.64	901.91	66.49	0.00	0.00	0.00	-3588.99	21.05	1749.76	-3846.77	158.26	1793.98	-3827.37	209.08	1642.47	-3882.83	105.93	1668.95	-144.82	981.69	59.46	345.21	1047.72	74.49	48.21
0.09000	-2983.57	104.03	-7.92	-3655.87	113.22	35.57	-3717.60	134.93	3.11	-3742.88	125.68	36.25	-3581.88	-75.87	-1.71	-3647.14	-56.46	10.16	-1700.74	-77.55	67.95	-1699.01	-76.58	109.09	286.44	901.37	67.54	0.00	0.00	0.00	-3588.99	21.05	1749.76	-3846.77	158.26	1793.98	-3807.69	209.65	1641.31	-3835.73	107.65	1667.42	-190.88	1296.16	77.05	345.23	1047.44	74.65	48.55
0.10000	-2983.57	104.03	-7.92	-3655.87	113.22	35.57	-3715.07	135.44	2.89	-3746.08	126.32	36.12	-3581.88	-75.87	-1.71	-3647.14	-56.46	10.16	-1700.74	-77.55	67.95	-1699.01	-76.58	109.09	282.76	900.74	68.75	0.00	0.00	0.00	-3588.99	21.05	1749.76	-3846.77	158.26	1793.98	-3829.13	209.76	1642.22	-3839.19	109.38	1667.23	-254.89	1733.16	101.23	345.79	1047.19	74.78	46.50
0.11000	-2983.57	104.03	-7.92	-3655.87	113.22	35.57	-3721.83	135.64	1.69	-3755.37	127.16	33.81	-3581.88	-75.87	-1.71	-3647.14	-56.46	10.16	-1700.74	-77.55	67.95	-1699.01	-76.58	109.09	278.62	900.04	70.11	0.00	0.00	0.00	-3588.99	21.05	1749.76	-3846.77	158.26	1793.98	-3820.76	209.59	1642.98	-3857.19	108.68	1668.67	-273.02	1856.85	107.54	345.95	1047.32	74.75	47.38
0.12000	-2983.57	104.03	-7.92	-3655.87	113.22	35.57	-3718.21	135.80	2.25	-3756.93	127.85	34.62	-3581.88	-75.87	-1.71	-3647.14	-56.46	10.16	-1700.74	-77.55	67.95	-1699.01	-76.58	109.09	274.01	899.26	71.63	0.00	0.00	0.00	-3588.99	21.05	1749.76	-3846.77	158.26	1793.98	-3820.09	211.22	1641.86	-3849.05	109.27	1668.60	-260.51	1771.26	102.08	345.49	1047.40	74.68	47.93
0.13000	-2983.57	104.03	-7.92	-3655.87	113.22	35.57	-3710.80	134.94	3.74	-3786.71	127.19	29.52	-3581.88	-75.87	-1.71	-3647.14	-56.46	10.16	-1700.74	-77.55	67.95	-1699.01	-76.58	109.09	268.93	898.40	73.30	0.00	0.00	0.00	-3588.99	21.05	1749.76	-3846.77	158.26	1793.98	-3824.78	212.95	1642.53	-3838.91	111.25	1667.39	-232.57	1580.39	90.94	345.73	1047.34	74.83	47.06
0.14000	-2983.57	104.03	-7.92	-3655.87	113.22	35.57	-3709.06	135.63	3.96	-3766.68	127.79	32.86	-3581.88	-75.87	-1.71	-3647.14	-56.46	10.16	-1700.74	-77.55	67.95	-1699.01	-76.58	109.09	263.40	897.46	75.12	0.00	0.00	0.00	-3588.99	21.05	1749.76	-3846.77	158.26	1793.98	-3823.67	213.78	1642.33	-3839.74	112.73	1668.23	-204.44	1388.27	80.21	345.45	1047.11	74.85	46.69
0.15000	-2983.57	104.03	-7.92	-3655.87	113.22	35.57	-3721.52	134.95	1.74	-3762.22	126.94	34.03	-3581.88	-75.87	-1.71	-3647.14	-56.46	10.16	-1700.74	-77.55	67.95	-1699.01	-76.58	109.09	257.42	896.44	77.09	0.00	0.00	0.00	-3588.99	21.05	1749.76	-3846.77	158.26	1793.98	-3829.63	215.58	1642.72	-3819.05	112.37	1667.63	-191.33	1298.78	75.99	345.54	1047.30	74.72	45.95
0.16000	-2983.57	104.03	-7.92	-3655.87	113.22	35.57	-3713.73	135.66	2.67	-3747.58	127.29	35.47	-3581.88	-75.87	-1.71	-3647.14	-56.46	10.16	-1700.74	-77.55	67.95	-1699.01	-76.58	109.09	250.99	895.35	79.20	0.00	0.00	0.00	-3588.99	21.05	1749.76	-3846.77	158.26	1793.98	-3825.28	216.50	1643.23	-3824.34	113.59	1668.33	-190.81	1294.90	77.09	345.23	1046.96	74.77	48.97
0.17000	-2983.57	104.03	-7.92	-3655.87	113.22	35.57	-3732.72	135.24	0.07	-3753.92	127.84	33.95	-3581.88	-75.87	-1.71	-3647.14	-56.46	10.16	-1700.74	-77.55	67.95	-1699.01	-76.58	109.09	244.12	894.18	81.46	0.00	0.00	0.00	-3588.99	21.05	1749.76	-3846.77	158.26	1793.98	-3829.23	216.88	1642.00	-3827.91	114.99	1668.08	-190.77	1295.46	76.98	345.24	1047.30	74.65	50.04
0.18000	-2983.57	104.03	-7.92	-3655.87	113.22	35.57	-3697.49	134.55	6.18	-3774.09	127.87	31.73	-3581.88	-75.87	-1.71	-3647.14	-56.46	10.16	-1700.74	-77.55	67.95	-1699.01	-76.58	109.09	236.81	892.94	83.86	0.00	0.00	0.00	-3588.99	21.05	1749.76	-3846.77	158.26	1793.98	-3813.44	216.94	1641.59	-3845.21	116.44	1668.48	-181.10	1229.61	73.51	344.84	1047.52	74.45	49.34
0.19000	-2983.57	104.03	-7.92	-3655.87	113.22	35.57	-3712.60	135.41	3.60	-3737.59	127.83	37.32	-3581.88	-75.87	-1.71	-3647.14	-56.46	10.16	-1700.74	-77.55	67.95	-1699.01	-76.58	109.09	229.07	891.62	86.41	0.00	0.00	0.00	-3588.99	21.05	1749.76	-3846.77	158.26	1793.98	-3825.61	218.50	1642.73	-3826.39	117.67	1668.40	-174.10	1182.12	70.93	345.80	1047.35	74.88	46.60
0.20000	-2983.57	104.03	-7.92	-3655.87	113.22	35.57	-3720.44	135.10	2.14	-3753.83	126.91	35.35	-3581.88	-75.87	-1.71	-3647.14	-56.46	10.16	-1700.74	-77.55	67.95	-1699.01	-76.58	109.09	220.90	890.23	89.10	0.00	0.00	0.00	-3588.99	21.05	1749.76	-3846.77	158.26	1793.98	-3842.63	219.75	1643.75	-3848.93	117.52	1669.35	-169.48	1150.92	69.12	345.81	1047.30	74.78	47.33
0.21000	-2983.57	104.03	-7.92	-3655.87	113.22	35.57	-3725.21	135.22	1.46	-3767.36	127.63	32.97	-3581.88	-75.87	-1.71	-3647.14	-56.46	10.16	-1700.74	-77.55	67.95	-1699.01	-76.58	109.09	212.31	888.77	91.92	0.00	0.00	0.00	-3588.99	21.05	1749.76	-3846.77	158.26	1793.98	-3829.59	220.77	1643.13	-3843.66	118.48	1669.52	-166.93	1133.96	68.02	345.76	1047.19	74.86	45.29
0.22000	-2983.57	104.03	-7.92	-3655.87	113.22	35.57	-3712.01	135.93	3.90	-3752.80	127.54	35.20	-3581.88	-75.87	-1.71	-3647.14	-56.46	10.16	-1700.74	-77.55	67.95	-1699.01	-76.58	109.09	203.30	887.23	94.88	0.00	0.00	0.00	-3588.99	21.05	1749.76	-3846.77	158.26	1793.98	-3835.20	221.16	1643.12	-3821.67	120.02	1668.82	-166.16	1129.17	67.52	345.61	1047.29	74.84	48.12
0.23000	-2983.57	104.03	-7.92	-3655.87	113.22	35.57	-3717.86	135.26	2.55	-3752.21	127.42	35.30	-3581.88	-75.87	-1.71	-3647.14	-56.46	10.16	-1700.74	-77.55	67.95	-1699.01	-76.58	109.09	193.87	885.63	97.98	0.00	0.00	0.00	-3588.99	21.05	1749.76	-3846.77	158.26	1793.98	-3849.87	222.38	1644.22	-3827.23	121.73	1668.26	-166.88	1134.49	67.53	345.84	1047.18	74.87	47.74
0.24000	-2983.57	104.03	-7.92	-3655.87	113.22	35.57	-3732.67	135.36	-0.16	-3792.59	127.28	29.08	-3581.88	-75.87	-1.71	-3647.14	-56.46	10.16	-1700.74	-77.55	67.95	-1699.01	-76.58	109.09	184.03	883.95	101.22	0.00	0.00	0.00	-3588.99	21.05	1749.76	-3846.77	158.26	1793.98	-3829.42	223.31	1642.94	-3827.17	121.86	1668.73	-168.78	1147.87	67.98	345.06	1047.31	74.59	47.27
0.25000	-2983.57	104.03	-7.92	-3655.87	113.22	35.57	-3713.70	135.54	4.04	-3755.14	127.81	34.75	-3581.88	-75.87	-1.71	-3647.14	-56.46	10.16	-1700.74	-77.55	67.95	-1699.01	-76.58	109.09	173.79	882.21	104.58	0.00	0.00	0.00	-3588.99	21.05	1749.76	-3846.77	158.26	1793.98	-3868.89	225.13	1645.25	-3839.10	123.11	1668.89	-171.58	1167.25	68.77	345.48	1047.30	74.68	48.37
0.26000	-2983.57	104.03	-7.92	-3655.87	113.22	35.57	-3727.49	135.60	1.19	-3760.09	127.71	33.62	-3581.88	-75.87	-1.71	-3647.14	-56.46	10.16	-1700.74	-77.55	67.95	-1699.01	-76.58	109.09	163.15	880.39	108.08	0.00	0.00	0.00	-3588.99	21.05	1749.76	-3846.77	158.26	1793.98	-3844.65	226.74	1645.37	-3844.16	123.32	1670.03	-174.97	1190.55	69.81	345.32	1047.32	74.63	46.76
0.27000	-2983.57	104.03	-7.92	-3655.87	113.22	35.57	-3728.39	135.19	1.14	-3773.76	127.42	31.96	-3581.88	-75.87	-1.71	-3647.14	-56.46	10.16	-1700.74	-77.55	67.95	-1699.01	-76.58	109.09	152.11	878.51	111.71	0.00	0.00	0.00	-3588.99	21.05	1749.76	-3846.77	158.26	1793.98	-3837.77	227.42	1643.97	-3843.30	124.73	1670.75	-178.66	1215.73	71.02	344.83	1047.22	74.58	46.51
0.28000	-2983.57	104.03	-7.92	-3655.87	113.22	35.57	-3716.62	135.68	2.51	-3755.64	128.34	34.84	-3581.88	-75.87	-1.71	-3647.14	-56.46	10.16	-1700.74	-77.55	67.95	-1699.01	-76.58	109.09	140.68	876.55	115.46	0.00	0.00	0.00	-3588.99	21.05	1749.76	-3846.77	158.26	1793.98	-3831.71	227.23	1643.85	-3845.16	126.38	1668.98	-182.36	1240.72	72.30	344.94	1047.44	74.47	48.88
0.29000	-2983.57	104.03	-7.92	-3655.87	113.22	35.57	-3711.51	135.43	3.16	-3763.88	128.19	32.98	-3581.88	-75.87	-1.71	-3647.14	-56.46	10.16	-1700.74	-77.55	67.95	-1699.01	-76.58	109.09	128.87	874.54	119.34	0.00	0.00	0.00	-3588.99	21.05	1749.76	-3846.77	158.26	1793.98	-3832.56	228.83	1643.96	-3847.57	127.08	1669.51	-185.76	1263.47	73.56	345.21	1047.39	74.59	48.14
0.30000	-2983.57	104.03	-7.92	-3655.87	113.22	35.57	-3724.50	135.41	1.09	-3748.20	128.45	36.04	-3581.88	-75.87	-1.71	-3647.14	-56.46	10.16	-1700.74	-77.55	67.95	-1699.01	-76.58	109.09	116.67	872.45	123.35	0.00	0.00	0.00	-3588.99	21.05	1749.76	-3846.77	158.26	1793.98	-3837.08	231.06	1644.80	-3845.35	128.92	1669.81	-188.57	1281.91	74.73	345.59	1047.20	74.85	50.81
0.31000	-2983.57	104.03	-7.92	-3655.87	113.22	35.57	-3712.94	135.22	2.79	-3726.69	127.43	38.75	-3581.88	-75.87	-1.71	-3647.14	-56.46	10.16	-1700.74	-77.55	67.95	-1699.01	-76.58	109.09	104.10	870.30	127.48	0.00	0.00	0.00	-3588.99	21.05	1749.76	-3846.77	158.26	1793.98	-3837.20	230.92	1645.13	-3822.21	130.27	1669.02	-190.49	1293.98	75.70	345.57	1047.29	74.78	48.85
0.32000	-2983.57	104.03	-7.92	-3655.87	113.22	35.57	-3720.41	136.67	1.95	-3773.25	127.17	31.53	-3581.88	-75.87	-1.71	-3647.14	-56.46	10.16	-1700.74	-77.55	67.95	-1699.01	-76.58	109.09	91.15	868.09	131.73	0.00	0.00	0.00	-3588.99	21.05	1749.76	-3846.77	158.26	1793.98	-3838.02	231.73	1645.09	-3841.36	131.81	1670.17	-191.23	1297.62	76.39	345.14	1046.98	74.75	46.08
0.33000	-2983.57	104.03	-7.92	-3655.87	113.22	35.57	-3736.90	135.07	-0.23	-3743.98	128.21	36.82	-3581.88	-75.87	-1.71	-3647.14	-56.46	10.16	-1700.74	-77.55	67.95	-1699.01	-76.58	109.09	77.83	865.81	136.10	0.00	0.00	0.00	-3588.99	21.05	1749.76	-3846.77	158.26	1793.98	-3842.02	232.83	1644.78	-3843.31	131.96	1670.87	-191.26	1297.01	76.65	345.31	1047.06	74.71	46.22
0.34000	-2983.57	104.03	-7.92	-3655.87	113.22	35.57	-3717.13	135.20	2.21	-3767.10	128.84	34.09	-3581.88	-75.87	-1.71	-3647.14	-56.46	10.16	-1700.74	-77.55	67.95	-1699.01	-76.58	109.09	64.16	863.47	140.59	0.00	0.00	0.00	-3588.99	21.05	1749.76	-3846.77	158.26	1793.98	-3837.30	235.04	1645.42	-3840.07	133.91	1669.75	-193.09	1308.68	77.53	345.65	1047.30	74.73	46.60
0.35000	-2983.57	104.03	-7.92	-3655.87	113.22	35.57	-3709.77	136.45	3.39	-3756.68	128.40	34.36	-3581.88	-75.87	-1.71	-3647.14	-56.46	10.16	-1700.74	-77.55	67.95	-1699.01	-76.58	109.09	50.12	861.06	145.20	0.00	0.00	0.00	-3588.99	21.05	1749.76	-3846.77	158.26	1793.98	-3825.18	235.46	1644.80	-3821.28	135.73	1669.24	-194.46	1317.34	78.24	345.59	1047.08	74.73	45.66
0.36000	-2983.57	104.03	-7.92	-3655.87	113.22	35.57	-3712.12	135.30	2.55	-3767.13	128.18	32.49	-3581.88	-75.87	-1.71	-3647.14	-56.46	10.16	-1700.74	-77.55	67.95	-1699.01	-76.58	109.09	35.73	858.60	149.93	0.00	0.00	0.00	-3588.99	21.05	1749.76	-3846.77	158.26	1793.98	-3850.96	237.49	1645.48	-3833.31	135.52	1670.91	-195.40	1323.31	78.80	345.02	1047.10	74.67	47.89
0.37000	-2983.57	104.03	-7.92	-3655.87	113.22	35.57	-3727.73	135.40	0.51	-3741.42	128.33	35.77	-3581.88	-75.87	-1.71	-3647.14	-56.46	10.16	-1700.74	-77.55	67.95	-1699.01	-76.58	109.09	20.99	856.07	154.76	0.00	0.00	0.00	-3588.99	21.05	1749.76	-3846.77	158.26	1793.98	-3845.19	238.41	1645.91	-3877.47	136.81	1672.16	-195.98	1326.89	79.21	344.91	1047.14	74.68	49.36
0.38000	-2983.57	104.03	-7.92	-3655.87	113.22	35.57	-3724.77	135.15	1.50	-3758.20	128.33	33.79	-3581.88	-75.87	-1.71	-3647.14	-56.46	10.16	-1700.74	-77.55	67.95	-1699.01	-76.58	109.09	5.91	853.49	159.71	0.00	0.00	0.00	-3588.99	21.05	1749.76	-3846.77	158.26	1793.98	-3863.74	241.44	1646.79	-3848.25	138.95	1672.45	-196.24	1328.41	79.48	345.35	1046.83	74.92	47.71
0.39000	-2983.57	104.03	-7.92	-3655.87	113.22	35.57	-3718.16	135.36	1.44	-3758.97	127.35	33.23	-3581.88	-75.87	-1.71	-3647.14	-56.46	10.16	-1700.74	-77.55	67.95	-1699.01	-76.58	109.09	-9.51	850.84	164.78	0.00	0.00	0.00	-3588.99	21.05	1749.76	-3846.77	158.26	1793.98	-3848.34	241.49	1646.86	-3852.04	140.84	1671.55	-196.22	1328.16	79.63	344.98	1047.14	74.71	46.94
0.40000	-2983.57	104.03	-7.92	-3655.87	113.22	35.57	-3714.66	135.61	2.67	-3763.55	128.43	32.57	-3581.88	-75.87	-1.71	-3647.14	-56.46	10.16	-1700.74	-77.55	67.95	-1699.01	-76.58	109.09	-25.27	848.13	169.95	0.00	0.00	0.00	-3588.99	21.05	1749.76	-3846.77	158.26	1793.98	-3861.44	242.19	1648.29	-3855.13	141.82	1671.97	-195.97	1326.47	79.67	345.02	1047.32	74.68	47.86
0.41000	-2983.57	104.03	-7.92	-3655.87	113.22	35.57	-3734.18	135.77	-0.64	-3768.85	128.68	32.79	-3581.88	-75.87	-1.71	-3647.14	-56.46	10.16	-1700.74	-77.55	67.95	-1699.01	-76.58	109.09	-41.36	845.37	175.23	0.00	0.00	0.00	-3588.99	21.05	1749.76	-3846.77	158.26	1793.98	-3846.18	244.37	1647.73	-3833.51	143.49	1671.05	-195.54	1323.63	79.59	345.38	1047.03	74.82	47.92
0.42000	-2983.57	104.03	-7.92	-3655.87	113.22	35.57	-3703.76	135.31	4.78	-3746.34	128.90	35.77	-3581.88	-75.87	-1.71	-3647.14	-56.46	10.16	-1700.74	-77.55	67.95	-1699.01	-76.58	109.09	-57.77	842.55	180.61	0.00	0.00	0.00	-3588.99	21.05	1749.76	-3846.77	158.26	1793.98	-3855.42	245.80	1647.98	-3833.34	143.91	1672.00	-194.98	1319.98	79.42	345.42	1047.37	74.76	49.50
0.43000	-2983.57	104.03	-7.92	-3655.87	113.22	35.57	-3722.27	134.89	1.90	-3749.10	127.77	35.08	-3581.88	-75.87	-1.71	-3647.14	-56.46	10.16	-1700.74	-77.55	67.95	-1699.01	-76.58	109.09	-74.51	839.67	186.10	0.00	0.00	0.00	-3588.99	21.05	1749.76	-3846.77	158.26	1793.98	-3842.72	246.99	1648.15	-3844.74	145.93	1671.19	-194.33	1315.80	79.17	346.10	1046.99	75.02	47.91
0.44000	-2983.57	104.03	-7.92	-3655.87	113.22	35.57	-3726.79	136.09	1.45	-3747.68	127.93	35.57	-3581.88	-75.87	-1.71	-3647.14	-56.46	10.16	-1700.74	-77.55	67.95	-1699.01	-76.58	109.09	-91.56	836.74	191.69	0.00	0.00	0.00	-3588.99	21.05	1749.76	-3846.77	158.26	1793.98	-3849.42	248.44	1648.32	-3861.30	146.78	1672.31	-193.64	1311.43	78.84	344.97	1047.17	74.69	48.74
0.45000	-2983.57	104.03	-7.92	-3655.87	113.22	35.57	-3716.15	135.22	2.96	-3753.09	128.57	34.99	-3581.88	-75.87	-1.71	-3647.14	-56.46	10.16	-1700.74	-77.55	67.95	-1699.01	-76.58	109.09	-108.93	833.75	197.39	0.00	0.00	0.00	-3588.99	21.05	1749.76	-3846.77	158.26	1793.98	-3845.92	250.00	1648.60	-3863.43	149.13	1673.35	-192.96	1307.17	78.44	345.54	1047.07	74.90	46.56
0.46000	-2983.57	104.03	-7.92	-3655.87	113.22	35.57	-3720.18	135.75	2.13	-3754.71	128.93	34.48	-3581.88	-75.87	-1.71	-3647.14	-56.46	10.16	-1700.74	-77.55	67.95	-1699.01	-76.58	109.09	-126.60	830.71	203.18	0.00	0.00	0.00	-3588.99	21.05	1749.76	-3846.77	158.26	1793.98	-3838.17	251.80	1647.77	-3843.01	152.03	1673.12	-192.33	1303.32	77.99	345.76	1047.21	74.83	47.57
0.47000	-2983.57	104.03	-7.92	-3655.87	113.22	35.57	-3714.67	135.47	2.69	-3761.80	128.07	32.77	-3581.88	-75.87	-1.71	-3647.14	-56.46	10.16	-1700.74	-77.55	67.95	-1699.01	-76.58	109.09	-144.57	827.61	209.08	0.00	0.00	0.00	-3588.99	21.05	1749.76	-3846.77	158.26	1793.98	-3841.33	253.27	1648.03	-3828.97	153.69	1671.90	-191.80	1300.21	77.49	345.57	1047.31	74.74	48.51
0.48000	-2983.57	104.03	-7.92	-3655.87	113.22	35.57	-3734.16	135.49	-0.16	-3746.20	129.56	35.83	-3581.88	-75.87	-1.71	-3647.14	-56.46	10.16	-1700.74	-77.55	67.95	-1699.01	-76.58	109.09	-162.84	824.46	215.07	0.00	0.00	0.00	-3588.99	21.05	1749.76	-3846.77	158.26	1793.98	-3863.82	255.80	1648.86	-3855.37	155.19	1672.83	-191.42	1298.14	76.96	345.57	1047.46	74.70	47.61
0.49000	-2983.57	104.03	-7.92	-3655.87	113.22	35.57	-3719.04	136.19	2.35	-3735.05	129.39	37.60	-3581.88	-75.87	-1.71	-3647.14	-56.46	10.16	-1700.74	-77.55	67.95	-1699.01	-76.58	109.09	-181.41	821.26	221.15	0.00	0.00	0.00	-3588.99	21.05	1749.76	-3846.77	158.26	1793.98	-3853.53	256.85	1647.64	-3862.60	157.30	1673.69	-191.23	1297.43	76.40	346.13	1047.15	74.97	46.84
0.50000	-2983.57	104.03	-7.92	-3655.87	113.22	35.57	-3724.77	136.06	1.50	-3741.61	128.82	36.69	-3581.88	-75.87	-1.71	-3647.14	-56.46	10.16	-1700.74	-77.55	67.95	-1699.01	-76.58	109.09	-200.26	818.00	227.33	0.00	0.00	0.00	-3588.99	21.05	1749.76	-3846.77	158.26	1793.98	-3841.50	260.08	1648.81	-3872.37	158.79	1674.33	-191.20	1297.46	76.12	345.81	1046.97	74.88	46.76
0.51000	-2983.57	104.03	-7.92	-3655.87	113.22	35.57	-3716.51	135.77	2.33	-3762.41	128.87	34.10	-3581.88	-75.87	-1.71	-3647.14	-56.46	10.16	-1700.74	-77.55	67.95	-1699.01	-76.58	109.09	-219.39	814.70	233.60	0.00	0.00	0.00	-3588.99	21.05	1749.76	-3846.77	158.26	1793.98	-3875.78	261.50	1650.15	-3873.51	159.70	1673.85	-190.86	1295.24	75.63	345.53	1046.89	74.86	49.91
0.52000	-2983.57	104.03	-7.92	-3655.87	113.22	35.57	-3728.98	136.20	0.46	-3767.56	129.26	32.89	-3581.88	-75.87	-1.71	-3647.14	-56.46	10.16	-1700.74	-77.55	67.95	-1699.01	-76.58	109.09	-238.81	811.35	239.96	0.00	0.00	0.00	-3588.99	21.05	1749.76	-3846.77	158.26	1793.98	-3845.60	262.96	1647.68	-3870.46	161.06	1674.81	-190.72	1293.69	75.10	345.44	1046.95	74.92	49.63
0.53000	-2983.57	104.03	-7.92	-3655.87	113.22	35.57	-3729.58	135.68	0.33	-3789.71	127.91	29.04	-3581.88	-75.87	-1.71	-3647.14	-56.46	10.16	-1700.74	-77.55	67.95	-1699.01	-76.58	109.09	-258.50	807.94	246.41	0.00	0.00	0.00	-3588.99	21.05	1749.76	-3846.77	158.26	1793.98	-3866.03	265.30	1649.20	-3849.25	163.00	1673.92	-190.75	1292.74	74.53	344.83	1046.99	74.74	48.73
0.54000	-2983.57	104.03	-7.92	-3655.87	113.22	35.57	-3705.54	135.80	4.17	-3735.08	127.95	38.21	-3581.88	-75.87	-1.71	-3647.14	-56.46	10.16	-1700.74	-77.55	67.95	-1699.01	-76.58	109.09	-278.46	804.49	252.95	0.00	0.00	0.00	-3588.99	21.05	1749.76	-3846.77	158.26	1793.98	-3876.64	268.84	1649.78	-3863.16	165.73	1674.26	-190.93	1292.33	73.93	344.72	1047.27	74.69	43.66
0.55000	-2983.57	104.03	-7.92	-3655.87	113.22	35.57	-3725.79	135.74	1.03	-3745.73	128.78	36.31	-3581.88	-75.87	-1.71	-3647.14	-56.46	10.16	-1700.74	-77.55	67.95	-1699.01	-76.58	109.09	-298.69	800.99	259.58	0.00	0.00	0.00	-3588.99	21.05	1749.76	-3846.77	158.26	1793.98	-3844.69	269.65	1648.76	-3849.68	167.67	1674.31	-191.23	1292.39	73.33	344.91	1047.47	74.62	45.34
0.56000	-2983.57	104.03	-7.92	-3655.87	113.22	35.57	-3724.88	135.39	1.21	-3763.35	129.14	33.65	-3581.88	-75.87	-1.71	-3647.14	-56.46	10.16	-1700.74	-77.55	67.95	-1699.01	-76.58	109.09	-319.17	797.44	266.29	0.00	0.00	0.00	-3588.99	21.05	1749.76	-3846.77	158.26	1793.98	-3860.70	271.11	1648.37	-3851.53	168.74	1673.99	-191.64	1292.85	72.73	345.93	1046.87	75.05	46.57
0.57000	-2983.57	104.03	-7.92	-3655.87	113.22	35.57	-3716.01	135.43	2.13	-3772.76	129.34	32.61	-3581.88	-75.87	-1.71	-3647.14	-56.46	10.16	-1700.74	-77.55	67.95	-1699.01	-76.58	109.09	-339.91	793.85	273.08	0.00	0.00	0.00	-3588.99	21.05	1749.76	-3846.77	158.26	1793.98	-3878.98	273.70	1649.16	-3879.79	172.95	1675.51	-192.12	1293.65	72.15	345.53	1047.31	74.81	47.42
0.58000	-2983.57	104.03	-7.92	-3655.87	113.22	35.57	-3722.17	136.24	1.25	-3756.24	128.57	35.21	-3581.88	-75.87	-1.71	-3647.14	-56.46	10.16	-1700.74	-77.55	67.95	-1699.01	-76.58	109.09	-360.91	790.21	279.95	0.00	0.00	0.00	-3588.99	21.05	1749.76	-3846.77	158.26	1793.98	-3867.68	275.17	1648.91	-3880.32	174.98	1675.76	-192.66	1294.72	71.61	345.44	1047.05	74.77	49.05
0.59000	-2983.57	104.03	-7.92	-3655.87	113.22	35.57	-3716.74	135.66	1.67	-3771.56	128.77	33.53	-3581.88	-75.87	-1.71	-3647.14	-56.46	10.16	-1700.74	-77.55	67.95	-1699.01	-76.58	109.09	-382.15	786.53	286.91	0.00	0.00	0.00	-3588.99	21.05	1749.76	-3846.77	158.26	1793.98	-3871.39	276.22	1649.54	-3856.38	177.09	1674.87	-193.24	1295.99	71.10	345.16	1047.45	74.63	45.53
0.60000	-2983.57	104.03	-7.92	-3655.87	113.22	35.57	-3720.29	135.41	1.51	-3778.74	129.35	32.08	-3581.88	-75.87	-1.71	-3647.14	-56.46	10.16	-1700.74	-77.55	67.95	-1699.01	-76.58	109.09	-403.63	782.80	293.94	0.00	0.00	0.00	-3588.99	21.05	1749.76	-3846.77	158.26	1793.98	-3867.10	278.17	1648.94	-3869.96	178.62	1675.85	-193.82	1297.40	70.65	345.82	1047.12	74.85	47.66
0.61000	-2983.57	104.03	-7.92	-3655.87	113.22	35.57	-3726.87	135.50	0.95	-3746.68	129.35	37.06	-3581.88	-75.87	-1.71	-3647.14	-56.46	10.16	-1700.74	-77.55	67.95	-1699.01	-76.58	109.09	-425.35	779.02	301.05	0.00	0.00	0.00	-3588.99	21.05	1749.76	-3846.77	158.26	1793.98	-3856.83	280.26	1648.54	-3878.07	180.65	1676.00	-194.38	1298.87	70.28	345.60	1047.17	74.71	46.93
0.62000	-2983.57	104.03	-7.92	-3655.87	113.22	35.57	-3708.27	135.40	4.07	-3761.03	129.35	35.11	-3581.88	-75.87	-1.71	-3647.14	-56.46	10.16	-1700.74	-77.55	67.95	-1699.01	-76.58	109.09	-447.30	775.21	308.23	0.00	0.00	0.00	-3588.99	21.05	1749.76	-3846.77	158.26	1793.98	-3861.61	284.03	1649.25	-3872.14	184.28	1674.91	-194.91	1300.35	69.99	344.98	1047.29	74.63	48.45
0.63000	-2983.57	104.03	-7.92	-3655.87	113.22	35.57	-3722.25	135.73	1.19	-3766.00	129.47	34.16	-3581.88	-75.87	-1.71	-3647.14	-56.46	10.16	-1700.74	-77.55	67.95	-1699.01	-76.58	109.09	-469.48	771.35	315.49	0.00	0.00	0.00	-3588.99	21.05	1749.76	-3846.77	158.26	1793.98	-3860.17	285.95	1648.57	-3857.31	185.93	1674.72	-195.37	1301.76	69.80	344.87	1047.13	74.60	48.13
0.64000	-2983.57	104.03	-7.92	-3655.87	113.22	35.57	-3724.45	135.50	1.15	-3756.15	129.33	35.88	-3581.88	-75.87	-1.71	-3647.14	-56.46	10.16	-1700.74	-77.55	67.95	-1699.01	-76.58	109.09	-491.88	767.45	322.81	0.00	0.00	0.00	-3588.99	21.05	1749.76	-3846.77	158.26	1793.98	-3872.93	288.08	1648.64	-3845.28	187.49	1675.03	-195.75	1303.05	69.72	345.82	1047.26	74.82	47.87
0.65000	-2983.57	104.03	-7.92	-3655.87	113.22	35.57	-3727.00	135.22	0.12	-3764.02	128.99	34.87	-3581.88	-75.87	-1.71	-3647.14	-56.46	10.16	-1700.74	-77.55	67.95	-1699.01	-76.58	109.09	-514.50	763.52	330.21	0.00	0.00	0.00	-3588.99	21.05	1749.76	-3846.77	158.26	1793.98	-3872.93	291.42	1648.22	-3836.95	189.52	1674.64	-196.02	1304.13	69.77	345.06	1047.46	74.64	47.73
0.66000	-2983.57	104.03	-7.92	-3655.87	113.22	35.57	-3725.53	136.08	1.31	-3758.35	129.18	36.69	-3581.88	-75.87	-1.71	-3647.14	-56.46	10.16	-1700.74	-77.55	67.95	-1699.01	-76.58	109.09	-537.33	759.54	337.68	0.00	0.00	0.00	-3588.99	21.05	1749.76	-3846.77	158.26	1793.98	-3864.67	293.00	1648.43	-3863.21	191.23	1676.56	-196.15	1304.95	69.95	345.54	1047.36	74.75	46.46
0.67000	-2983.57	104.03	-7.92	-3655.87	113.22	35.57	-3719.87	135.38	1.76	-3768.77	129.21	34.70	-3581.88	-75.87	-1.71	-3647.14	-56.46	10.16	-1700.74	-77.55	67.95	-1699.01	-76.58	109.09	-560.38	755.52	345.22	0.00	0.00	0.00	-3588.99	21.05	1749.76	-3846.77	158.26	1793.98	-3881.41	295.12	1649.84	-3879.42	193.92	1676.83	-196.13	1305.44	70.29	346.38	1047.03	75.08	46.62
0.68000	-2983.57	104.03	-7.92	-3655.87	113.22	35.57	-3725.78	136.12	1.05	-3759.34	129.14	35.98	-3581.88	-75.87	-1.71	-3647.14	-56.46	10.16	-1700.74	-77.55	67.95	-1699.01	-76.58	109.09	-583.63	751.46	352.82	0.00	0.00	0.00	-3588.99	21.05	1749.76	-3846.77	158.26	1793.98	-3894.75	297.11	1650.26	-3881.33	196.11	1677.08	-195.93	1305.53	70.79	345.55	1047.23	74.79	46.14
0.69000	-2983.57	104.03	-7.92	-3655.87	113.22	35.57	-3715.77	135.76	2.41	-3741.42	129.55	38.65	-3581.88	-75.87	-1.71	-3647.14	-56.46	10.16	-1700.74	-77.55	67.95	-1699.01	-76.58	109.09	-607.07	747.37	360.48	0.00	0.00	0.00	-3588.99	21.05	1749.76	-3846.77	158.26	1793.98	-3877.93	300.05	1649.30	-3885.33	197.62	1677.44	-195.52	1305.15	71.48	345.54	1047.05	74.79	48.22
0.70000	-2983.57	104.03	-7.92	-3655.87	113.22	35.57	-3733.87	135.58	-0.34	-3770.14	128.97	35.83	-3581.88	-75.87	-1.71	-3647.14	-56.46	10.16	-1700.74	-77.55	67.95	-1699.01	-76.58	109.09	-630.72	743.24	368.21	0.00	0.00	0.00	-3588.99	21.05	1749.76	-3846.77	158.26	1793.98	-3859.65	301.64	1647.40	-3868.34	200.40	1676.34	-194.89	1304.24	72.35	345.46	1047.19	74.83	49.07
0.71000	-2983.57	104.03	-7.92	-3655.87	113.22	35.57	-3711.83	136.08	3.39	-3740.28	129.68	40.53	-3581.88	-75.87	-1.71	-3647.14	-56.46	10.16	-1700.74	-77.55	67.95	-1699.01	-76.58	109.09	-654.55	739.07	376.00	0.00	0.00	0.00	-3588.99	21.05	1749.76	-3846.77	158.26	1793.98	-3876.09	303.26	1648.64	-3888.63	204.03	1677.38	-194.01	1302.74	73.43	345.15	1047.26	74.76	48.42
0.72000	-2983.57	104.03	-7.92	-3655.87	113.22	35.57	-3713.91	135.36	2.75	-3719.38	129.24	43.34	-3581.88	-75.87	-1.71	-3647.14	-56.46	10.16	-1700.74	-77.55	67.95	-1699.01	-76.58	109.09	-678.57	734.87	383.85	0.00	0.00	0.00	-3588.99	21.05	1749.76	-3846.77	158.26	1793.98	-3867.33	305.92	1648.70	-3871.76	205.49	1677.00	-192.85	1300.56	74.73	345.59	1047.23	74.81	47.36
0.73000	-2983.57	104.03	-7.92	-3655.87	113.22	35.57	-3723.08	135.61	0.77	-3742.33	129.91	39.68	-3581.88	-75.87	-1.71	-3647.14	-56.46	10.16	-1700.74	-77.55	67.95	-1699.01	-76.58	109.09	-702.77	730.63	391.75	0.00	0.00	0.00	-3588.99	21.05	1749.76	-3846.77	158.26	1793.98	-3880.47	309.35	1649.09	-3883.22	206.53	1677.46	-191.40	1297.66	76.27	344.96	1047.14	74.68	45.60
0.74000	-2983.57	104.03	-7.92	-3655.87	113.22	35.57	-3725.48	135.99	0.16	-3739.41	128.98	39.82	-3581.88	-75.87	-1.71	-3647.14	-56.46	10.16	-1700.74	-77.55	67.95	-1699.01	-76.58	109.09	-727.15	726.36	399.72	0.00	0.00	0.00	-3588.99	21.05	1749.76	-3846.77	158.26	1793.98	-3882.38	310.19	1648.91	-3869.20	208.46	1677.40	-190.59	1296.02	77.10	344.87	1047.38	74.55	48.70
0.75000	-2983.57	104.03	-7.92	-3655.87	113.22	35.57	-3719.58	135.71	1.35	-3735.25	129.54	41.40	-3581.88	-75.87	-1.71	-3647.14	-56.46	10.16	-1700.74	-77.55	67.95	-1699.01	-76.58	109.09	-751.70	722.06	407.73	0.00	0.00	0.00	-3588.99	21.05	1749.76	-3846.77	158.26	1793.98	-3873.54	310.19	1649.32	-3888.33	211.48	1678.39	-189.78	1294.63	78.09	344.59	1047.15	74.63	48.29
0.76000	-2983.57	104.03	-7.92	-3655.87	113.22	35.57	-3709.93	135.22	3.08	-3743.03	129.60	40.35	-3581.88	-75.87	-1.71	-3647.14	-56.46	10.16	-1700.74	-77.55	67.95	-1699.01	-76.58	109.09	-776.42	717.72	415.80	0.00	0.00	0.00	-3588.99	21.05	1749.76	-3846.77	158.26	1793.98	-3882.67	312.79	1649.87	-3896.08	213.34	1678.75	-189.04	1293.41	78.97	344.95	1047.06	74.65	45.93
0.77000	-2983.57	104.03	-7.92	-3655.87	113.22	35.57	-3716.25	135.12	2.36	-3756.43	129.62	38.74	-3581.88	-75.87	-1.71	-3647.14	-56.46	10.16	-1700.74	-77.55	67.95	-1699.01	-76.58	109.09	-801.30	713.35	423.93	0.00	0.00	0.00	-3588.99	21.05	1749.76	-3846.77	158.26	1793.98	-3893.57	316.24	1650.50	-3893.71	216.04	1678.18	-188.38	1292.34	79.76	345.11	1046.98	74.78	45.43
0.78000	-2983.57	104.03	-7.92	-3655.87	113.22	35.57	-3737.46	135.32	-1.43	-3747.03	129.71	39.81	-3581.88	-75.87	-1.71	-3647.14	-56.46	10.16	-1700.74	-77.55	67.95	-1699.01	-76.58	109.09	-826.34	708.95	432.10	0.00	0.00	0.00	-3588.99	21.05	1749.76	-3846.77	158.26	1793.98	-3879.09	318.62	1649.49	-3877.99	218.34	1677.69	-187.79	1291.41	80.45	345.47	1047.47	74.69	45.60
0.79000	-2983.57	104.03	-7.92	-3655.87	113.22	35.57	-3725.74	135.87	0.59	-3746.15	129.52	40.16	-3581.88	-75.87	-1.71	-3647.14	-56.46	10.16	-1700.74	-77.55	67.95	-1699.01	-76.58	109.09	-851.53	704.52	440.32	0.00	0.00	0.00	-3588.99	21.05	1749.76	-3846.77	158.26	1793.98	-3890.30	320.36	1648.70	-3884.42	217.93	1678.50	-187.27	1290.62	81.05	345.19	1047.48	74.57	45.85
0.80000	-2983.57	104.03	-7.92	-3655.87	113.22	35.57	-3722.41	135.93	0.85	-3742.55	129.74	41.29	-3581.88	-75.87	-1.71	-3647.14	-56.46	10.16	-1700.74	-77.55	67.95	-1699.01	-76.58	109.09	-876.87	700.06	448.59	0.00	0.00	0.00	-3588.99	21.05	1749.76	-3846.77	158.26	1793.98	-3896.25	321.91	1649.06	-3891.83	220.15	1679.13	-186.81	1289.97	81.56	345.58	1047.01	74.84	49.39
0.81000	-2983.57	104.03	-7.92	-3655.87	113.22	35.57	-3715.61	135.20	2.34	-3762.11	130.62	38.53	-3581.88	-75.87	-1.71	-3647.14	-56.46	10.16	-1700.74	-77.55	67.95	-1699.01	-76.58	109.09	-902.35	695.57	456.90	0.00	0.00	0.00	-3588.99	21.05	1749.76	-3846.77	158.26	1793.98	-3877.35	323.31	1648.82	-3889.36	223.72	1680.02	-186.42	1289.44	81.98	344.89	1047.27	74.67	51.25
0.82000	-2983.57	104.03	-7.92	-3655.87	113.22	35.57	-3709.52	135.21	4.06	-3754.45	129.67	39.65	-3581.88	-75.87	-1.71	-3647.14	-56.46	10.16	-1700.74	-77.55	67.95	-1699.01	-76.58	109.09	-927.97	691.06	465.26	0.00	0.00	0.00	-3588.99	21.05	1749.76	-3846.77	158.26	1793.98	-3897.14	326.05	1649.46	-3878.99	227.04	1680.01	-186.09	1289.04	82.33	345.32	1047.16	74.81	47.33
0.83000	-2983.57	104.03	-7.92	-3655.87	113.22	35.57	-3705.62	135.65	3.76	-3750.96	130.07	39.58	-3581.88	-75.87	-1.71	-3647.14	-56.46	10.16	-1700.74	-77.55	67.95	-1699.01	-76.58	109.09	-953.73	686.51	473.66	0.00	0.00	0.00	-3588.99	21.05	1749.76	-3846.77	158.26	1793.98	-3872.11	328.13	1649.61	-3867.52	227.42	1678.98	-185.82	1288.75	82.60	345.58	1046.78	74.92	46.01
0.84000	-2983.57	104.03	-7.92	-3655.87	113.22	35.57	-3709.13	136.01	3.08	-3754.54	130.41	39.42	-3581.88	-75.87	-1.71	-3647.14	-56.46	10.16	-1700.74	-77.55	67.95	-1699.01	-76.58	109.09	-979.62	681.94	482.10	0.00	0.00	0.00	-3588.99	21.05	1749.76	-3846.77	158.26	1793.98	-3884.82	330.59	1648.11	-3884.66	228.29	1679.51	-185.61	1288.57	82.79	345.39	1047.27	74.71	47.47
0.85000	-2983.57	104.03	-7.92	-3655.87	113.22	35.57	-3712.73	135.15	2.79	-3749.54	130.45	39.87	-3581.88	-75.87	-1.71	-3647.14	-56.46	10.16	-1700.74	-77.55	67.95	-1699.01	-76.58	109.09	-1005.63	677.34	490.58	0.00	0.00	0.00	-3588.99	21.05	1749.76	-3846.77	158.26	1793.98	-3891.72	332.81	1648.15	-3899.17	232.65	1679.14	-185.45	1288.49	82.92	345.55	1046.94	74.83	48.95
0.86000	-2983.57	104.03	-7.92	-3655.87	113.22	35.57	-3726.42	135.88	-0.20	-3751.66	129.73	40.16	-3581.88	-75.87	-1.71	-3647.14	-56.46	10.16	-1700.74	-77.55	67.95	-1699.01	-76.58	109.09	-1031.77	672.72	499.10	0.00	0.00	0.00	-3588.99	21.05	1749.76	-3846.77	158.26	1793.98	-3923.87	335.49	1650.32	-3888.56	235.18	1679.61	-185.34	1288.50	82.98	345.39	1046.78	74.91	49.06
0.87000	-2983.57	104.03	-7.92	-3655.87	113.22	35.57	-3711.24	135.45	3.17	-3749.46	129.87	39.69	-3581.88	-75.87	-1.71	-3647.14	-56.46	10.16	-1700.74	-77.55	67.95	-1699.01	-76.58	109.09	-1058.02	668.08	507.65	0.00	0.00	0.00	-3588.99	21.05	1749.76	-3846.77	158.26	1793.98	-3888.01	336.80	1649.41	-3871.96	235.73	1679.31	-185.28	1288.61	82.98	345.50	1046.98	74.84	48.77
0.88000	-2983.57	104.03	-7.92	-3655.87	113.22	35.57	-3706.78	135.65	3.78	-3743.13	129.99	41.28	-3581.88	-75.87	-1.71	-3647.14	-56.46	10.16	-1700.74	-77.55	67.95	-1699.01	-76.58	109.09	-1084.38	663.41	516.24	0.00	0.00	0.00	-3588.99	21.05	1749.76	-3846.77	158.26	1793.98	-3899.68	338.56	1649.11	-3897.42	236.14	1679.81	-185.26	1288.80	82.93	345.32	1047.14	74.73	47.99
0.89000	-2983.57	104.03	-7.92	-3655.87	113.22	35.57	-3703.60	136.03	3.49	-3772.51	129.52	37.62	-3581.88	-75.87	-1.71	-3647.14	-56.46	10.16	-1700.74	-77.55	67.95	-1699.01	-76.58	109.09	-1110.84	658.71	524.86	0.00	0.00	0.00	-3588.99	21.05	1749.76	-3846.77	158.26	1793.98	-3892.38	339.60	1648.36	-3913.49	239.52	1680.71	-185.28	1289.06	82.82	344.90	1047.35	74.58	47.50
0.90000	-2983.57	104.03	-7.92	-3655.87	113.22	35.57	-3720.48	134.91	1.74	-3752.42	129.95	40.92	-3581.88	-75.87	-1.71	-3647.14	-56.46	10.16	-1700.74	-77.55	67.95	-1699.01	-76.58	109.09	-1137.41	654.00	533.51	0.00	0.00	0.00	-3588.99	21.05	1749.76	-3846.77	158.26	1793.98	-3886.86	342.15	1648.40	-3906.52	242.12	1679.51	-185.35	1289.40	82.67	345.26	1047.26	74.68	48.06
0.91000	-2983.57	104.03	-7.92	-3655.87	113.22	35.57	-3701.78	135.17	4.06	-3760.07	129.93	40.03	-3581.88	-75.87	-1.71	-3647.14	-56.46	10.16	-1700.74	-77.55	67.95	-1699.01	-76.58	109.09	-1164.08	649.26	542.19	0.00	0.00	0.00	-3588.99	21.05	1749.76	-3846.77	158.26	1793.98	-3886.98	344.63	1647.92	-3902.47	243.39	1680.58	-185.45	1289.80	82.47	345.64	1046.92	74.90	47.90
0.92000	-2983.57	104.03	-7.92	-3655.87	113.22	35.57	-3730.35	135.62	-0.35	-3758.78	129.70	39.94	-3581.88	-75.87	-1.71	-3647.14	-56.46	10.16	-1700.74	-77.55	67.95	-1699.01	-76.58	109.09	-1190.84	644.50	550.90	0.00	0.00	0.00	-3588.99	21.05	1749.76	-3846.77	158.26	1793.98	-3892.03	345.33	1647.83	-3899.50	246.47	1680.26	-185.58	1290.26	82.22	345.83	1046.93	74.99	46.63
0.93000	-2983.57	104.03	-7.92	-3655.87	113.22	35.57	-3711.96	135.54	2.81	-3760.55	129.81	40.21	-3581.88	-75.87	-1.71	-3647.14	-56.46	10.16	-1700.74	-77.55	67.95	-1699.01	-76.58	109.09	-1217.69	639.72	559.64	0.00	0.00	0.00	-3588.99	21.05	1749.76	-3846.77	158.26	1793.98	-3891.95	347.29	1647.61	-3884.06	248.00	1679.24	-185.75	1290.77	81.94	345.51	1047.30	74.86	45.94
0.94000	-2983.57	104.03	-7.92	-3655.87	113.22	35.57	-3726.61	135.97	0.58	-3756.79	129.43	41.03	-3581.88	-75.87	-1.71	-3647.14	-56.46	10.16	-1700.74	-77.55	67.95	-1699.01	-76.58	109.09	-1244.62	634.92	568.40	0.00	0.00	0.00	-3588.99	21.05	1749.76	-3846.77	158.26	1793.98	-3891.87	349.23	1647.40	-3899.22	248.48	1679.45	-185.94	1291.32	81.63	345.18	1047.32	74.71	46.12
0.95000	-2983.57	104.03	-7.92	-3655.87	113.22	35.57	-3711.07	135.24	3.47	-3757.27	129.87	41.92	-3581.88	-75.87	-1.71	-3647.14	-56.46	10.16	-1700.74	-77.55	67.95	-1699.01	-76.58	109.09	-1271.63	630.11	577.19	0.00	0.00	0.00	-3588.99	21.05	1749.76	-3846.77	158.26	1793.98	-3891.76	351.15	1647.18	-3908.35	251.07	1680.02	-186.16	1291.91	81.29	344.84	1047.43	74.54	45.60
0.96000	-2983.57	104.03	-7.92	-3655.87	113.22	35.57	-3717.16	135.66	1.86	-3764.49	129.27	41.03	-3581.88	-75.87	-1.71	-3647.14	-56.46	10.16	-1700.74	-77.55	67.95	-1699.01	-76.58	109.09	-1298.71	625.27	586.00	0.00	0.00	0.00	-3588.99	21.05	1749.76	-3846.77	158.26	1793.98	-3891.64	353.06	1646.96	-3905.11	252.94	1679.45	-186.40	1292.54	80.92	344.99	1047.44	74.57	46.16
0.97000	-2983.57	104.03	-7.92	-3655.87	113.22	35.57	-3710.68	136.02	3.30	-3763.36	129.56	42.72	-3581.88	-75.87	-1.71	-3647.14	-56.46	10.16	-1700.74	-77.55	67.95	-1699.01	-76.58	109.09	-1325.87	620.42	594.82	0.00	0.00	0.00	-3588.99	21.05	1749.76	-3846.77	158.26	1793.98	-3891.51	354.95	1646.74	-3910.64	254.98	1681.76	-186.67	1293.19	80.53	345.20	1047.22	74.68	46.51
0.98000	-2983.57	104.03	-7.92	-3655.87	113.22	35.57	-3734.83	135.85	-0.13	-3772.26	129.38	41.59	-3581.88	-75.87	-1.71	-3647.14	-56.46	10.16	-1700.74	-77.55	67.95	-1699.01	-76.58	109.09	-1353.08	615.55	603.67	0.00	0.00	0.00	-3588.99	21.05	1749.76	-3846.77	158.26	1793.98	-3891.36	356.82	1646.51	-3923.74	257.14	1682.51	-186.95	1293.86	80.13	345.44	1047.18	74.78	45.96
0.99000	-2983.57	104.03	-7.92	-3655.87	113.22	35.57	-3718.17	135.76	2.34	-3757.43	129.02	43.77	-3581.88	-75.87	-1.71	-3647.14	-56.46	10.16	-1700.74	-77.55	67.95	-1699.01	-76.58	109.09	-1380.36	610.67	612.54	0.00	0.00	0.00	-3588.99	21.05	1749.76	-3846.77	158.26	1793.98	-3891.19	358.67	1646.28	-3913.94	258.87	1681.19	-187.24	1294.54	79.71	345.10	1047.24	74.64	44.38
1.00000	-2983.57	104.03	-7.92	-3655.87	113.22	35.57	-3731.49	136.35	0.97	-3737.76	129.80	48.09	-3581.88	-75.87	-1.71	-3647.14	-56.46	10.16	-1700.74	-77.55	67.95	-1699.01	-76.58	109.09	-1407.69	605.77	621.42	0.00	0.00	0.00	-3588.99	21.05	1749.76	-3846.77	158.26	1793.98	-3891.01	360.50	1646.05	-3922.13	259.78	1681.98	-187.55	1295.24	79.28	345.23	1047.40	74.52	45.13
1.01000	-2983.57	104.03	-7.92	-3655.87	113.22	35.57	-3716.15	136.17	3.25	-3749.63	129.01	45.59	-3581.88	-75.87	-1.71	-3647.14	-56.46	10.16	-1700.74	-77.55	67.95	-1699.01	-76.58	109.09	-1435.08	600.86	630.31	0.00	0.00	0.00	-3588.99	21.05	1749.76	-3846.77	158.26	1793.98	-3890.81	362.32	1645.82	-3891.33	260.39	1681.39	-187.87	1295.93	78.84	345.40	1047.09	74.78	46.06
1.02000	-2983.57	104.03	-7.92	-3655.87	113.22	35.57	-3704.27	136.97	5.82	-3742.01	130.06	47.53	-3581.88	-75.87	-1.71	-3647.14	-56.46	10.16	-1700.74	-77.55	67.95	-1699.01	-76.58	109.09	-1462.51	595.93	639.22	0.00	0.00	0.00	-3588.99	21.05	1749.76	-3846.77	158.26	1793.98	-3890.60	364.12	1645.58	-3883.84	262.43	1680.91	-188.19	1296.62	78.40	344.95	1047.05	74.69	46.56
1.03000	-2983.57	104.03	-7.92	-3655.87	113.22	35.57	-3726.90	138.53	3.39	-3726.52	130.45	49.51	-3581.88	-75.87	-1.71	-3647.14	-56.46	10.16	-1700.74	-77.55	67.95	-1699.01	-76.58	109.09	-1489.98	590.99	648.14	0.00	0.00	0.00	-3588.99	21.05	1749.76	-3846.77	158.26	1793.98	-3890.37	365.90	1645.35	-3897.86	264.05	1681.47	-188.52	1297.29	77.97	344.93	1047.00	74.69	47.36
1.04000	-2983.57	104.03	-7.92	-3655.87	113.22	35.57	-3735.81	137.89	2.64	-3748.87	130.87	46.75	-3581.88	-75.87	-1.71	-3647.14	-56.46	10.16	-1700.74	-77.55	67.95	-1699.01	-76.58	109.09	-1517.49	586.04	657.06	0.00	0.00	0.00	-3588.99	21.05	1749.76	-3846.77	158.26	1793.98	-3890.13	367.66	1645.11	-3909.23	265.89	1681.78	-188.84	1297.95	77.54	344.72	1047.57	74.50	44.78
1.05000	-2983.57	104.03	-7.92	-3655.87	113.22	35.57	-3720.79	139.65	4.66	-3747.51	131.69	46.39	-3581.88	-75.87	-1.71	-3647.14	-56.46	10.16	-1700.74	-77.55	67.95	-1699.01	-76.58	109.09	-1545.03	581.07	666.00	0.00	0.00	0.00	-3588.99	21.05	1749.76	-3846.77	158.26	1793.98	-3889.87	369.41	1644.87	-3895.46	267.58	1681.64	-189.17	1298.58	77.12	344.94	1047.18	74.69	47.25
1.06000	-2983.57	104.03	-7.92	-3655.87	113.22	35.57	-3729.62	140.71	3.20	-3731.97	132.62	47.46	-3581.88	-75.87	-1.71	-3647.14	-56.46	10.16	-1700.74	-77.55	67.95	-1699.01	-76.58	109.09	-1572.59	576.10	674.94	0.00	0.00	0.00	-3588.99	21.05	1749.76	-3846.77	158.26	1793.98	-3889.59	371.13	1644.62	-3898.71	267.98	1682.02	-189.49	1299.19	76.71	345.54	1047.10	74.84	46.05
1.07000	-2983.57	104.03	-7.92	-3655.87	113.22	35.57	-3733.36	143.19	1.87	-3729.63	134.99	46.77	-3581.88	-75.87	-1.71	-3647.14	-56.46	10.16	-1700.74	-77.55	67.95	-1699.01	-76.58	109.09	-1600.18	571.12	683.89	0.00	0.00	0.00	-3588.99	21.05	1749.76	-3846.77	158.26	1793.98	-3889.30	372.84	1644.37	-3901.97	269.76	1681.52	-189.81	1299.75	76.33	345.57	1047.19	74.83	45.52
1.08000	-2983.57	104.03	-7.92	-3655.87	113.22	35.57	-3713.33	146.16	5.06	-3736.34	137.37	43.51	-3581.88	-75.87	-1.71	-3647.14	-56.46	10.16	-1700.74	-77.55	67.95	-1699.01	-76.58	109.09	-1627.79	566.12	692.84	0.00	0.00	0.00	-3588.99	21.05	1749.76	-3846.77	158.26	1793.98	-3888.99	374.54	1644.13	-3926.50	271.96	1682.94	-190.11	1300.27	75.96	345.45	1047.07	74.82	45.62
1.09000	-2983.57	104.03	-7.92	-3655.87	113.22	35.57	-3723.43	149.92	2.95	-3745.99	140.18	42.55	-3581.88	-75.87	-1.71	-3647.14	-56.46	10.16	-1700.74	-77.55	67.95	-1699.01	-76.58	109.09	-1655.42	561.12	701.79	0.00	0.00	0.00	-3588.99	21.05	1749.76	-3846.77	158.26	1793.98	-3888.66	376.21	1643.87	-3908.68	271.64	1683.06	-190.41	1300.75	75.62	345.34	1046.80	74.93	47.62
1.10000	-2983.57	104.03	-7.92	-3655.87	113.22	35.57	-3716.36	154.39	3.05	-3757.72	144.62	43.23	-3581.88	-75.87	-1.71	-3647.14	-56.46	10.16	-1700.74	-77.55	67.95	-1699.01	-76.58	109.09	-1683.05	556.11	710.75	0.00	0.00	0.00	-3588.99	21.05	1749.76	-3846.77	158.26	1793.98	-3888.32	377.87	1643.62	-3915.67	272.18	1683.38	-190.68	1301.16	75.31	344.58	1047.23	74.56	48.15
1.11000	-2983.57	104.03	-7.92	-3655.87	113.22	35.57	-3693.76	159.00	6.63	-3757.83	148.85	46.79	-3581.88	-75.87	-1.71	-3647.14	-56.46	10.16	-1700.74	-77.55	67.95	-1699.01	-76.58	109.09	-1710.68	551.10	719.70	0.00	0.00	0.00	-3588.99	21.05	1749.76	-3846.77	158.26	1793.98	-3887.96	379.51	1643.37	-3897.51	272.59	1682.48	-190.94	1301.52	75.03	344.57	1047.12	74.68	50.23
1.12000	-2983.57	104.03	-7.92	-3655.87	113.22	35.57	-3716.50	164.70	3.49	-3755.96	152.88	48.05	-3581.88	-75.87	-1.71	-3647.14	-56.46	10.16	-1700.74	-77.55	67.95	-1699.01	-76.58	109.09	-1738.31	546.07	728.65	0.00	0.00	0.00	-3588.99	21.05	1749.76	-3846.77	158.26	1793.98	-3887.59	381.13	1643.11	-3921.33	274.27	1683.72	-191.18	1301.80	74.79	345.35	1047.21	74.82	49.83
1.13000	-2983.57	104.03	-7.92	-3655.87	113.22	35.57	-3731.50	169.03	1.68	-3746.89	158.70	47.25	-3581.88	-75.87	-1.71	-3647.14	-56.46	10.16	-1700.74	-77.55	67.95	-1699.01	-76.58	109.09	-1765.94	541.05	737.59	0.00	0.00	0.00	-3588.99	21.05	1749.76	-3846.77	158.26	1793.98	-3887.20	382.73	1642.85	-3935.11	275.25	1684.48	-191.40	1302.01	74.59	345.01	1047.25	74.71	47.20
1.14000	-2983.57	104.03	-7.92	-3655.87	113.22	35.57	-3736.26	173.97	0.19	-3756.07	164.83	43.89	-3581.88	-75.87	-1.71	-3647.14	-56.46	10.16	-1700.74	-77.55	67.95	-1699.01	-76.58	109.09	-1793.56	536.01	746.53	0.00	0.00	0.00	-3588.99	21.05	1749.76	-3846.77	158.26	1793.98	-3886.79	384.32	1642.59	-3915.63	276.17	1683.82	-191.58	1302.14	74.44	344.66	1047.46	74.56	44.76
1.15000	-2983.57	104.03	-7.92	-3655.87	113.22	35.57	-3731.91	179.83	1.40	-3756.04	169.05	44.00	-3581.88	-75.87	-1.71	-3647.14	-56.46	10.16	-1700.74	-77.55	67.95	-1699.01	-76.58	109.09	-1821.17	530.98	755.46	0.00	0.00	0.00	-3588.99	21.05	1749.76	-3846.77	158.26	1793.98	-3886.37	385.89	1642.33	-3904.56	275.92	1683.50	-191.74	1302.19	74.33	344.05	1047.67	74.38	48.29
1.16000	-2983.57	104.03	-7.92	-3655.87	113.22	35.57	-3728.88	185.41	2.77	-3762.46	174.51	42.89	-3581.88	-75.87	-1.71	-3647.14	-56.46	10.16	-1700.74	-77.55	67.95	-1699.01	-76.58	109.09	-1848.75	525.94	764.38	0.00	0.00	0.00	-3588.99	21.05	1749.76	-3846.77	158.26	1793.98	-3885.93	387.44	1642.06	-3931.30	277.07	1684.84	-191.87	1302.13	74.28	344.89	1047.64	74.59	48.28
1.17000	-2983.57	104.03	-7.92	-3655.87	113.22	35.57	-3731.03	190.75	1.88	-3764.79	179.85	41.91	-3581.88	-75.87	-1.71	-3647.14	-56.46	10.16	-1700.74	-77.55	67.95	-1699.01	-76.58	109.09	-1876.31	520.89	773.29	0.00	0.00	0.00	-3588.99	21.05	1749.76	-3846.77	158.26	1793.98	-3885.47	388.98	1641.79	-3928.16	277.22	1685.46	-191.97	1301.98	74.29	345.50	1047.08	74.79	47.66
1.18000	-2983.57	104.03	-7.92	-3655.87	113.22	35.57	-3731.99	196.49	1.53	-3770.66	184.48	41.90	-3581.88	-75.87	-1.71	-3647.14	-56.46	10.16	-1700.74	-77.55	67.95	-1699.01	-76.58	109.09	-1903.85	515.85	782.19	0.00	0.00	0.00	-3588.99	21.05	1749.76	-3846.77	158.26	1793.98	-3885.00	390.49	1641.52	-3958.19	278.29	1686.22	-192.02	1301.72	74.35	345.30	1047.28	74.66	48.02
1.19000	-2983.57	104.03	-7.92	-3655.87	113.22	35.57	-3725.96	201.81	3.10	-3775.59	190.24	41.23	-3581.88	-75.87	-1.71	-3647.14	-56.46	10.16	-1700.74	-77.55	67.95	-1699.01	-76.58	109.09	-1931.34	510.80	791.07	0.00	0.00	0.00	-3588.99	21.05	1749.76	-3846.77	158.26	1793.98	-3884.51	391.99	1641.25	-3927.24	277.35	1684.88	-192.04	1301.35	74.48	344.86	1047.72	74.44	47.00
1.20000	-2983.57	104.03	-7.92	-3655.87	113.22	35.57	-3744.44	206.83	1.17	-3746.94	195.17	46.32	-3581.88	-75.87	-1.71	-3647.14	-56.46	10.16	-1700.74	-77.55	67.95	-1699.01	-76.58	109.09	-1958.81	505.76	799.94	0.00	0.00	0.00	-3588.99	21.05	1749.76	-3846.77	158.26	1793.98	-3884.00	393.48	1640.98	-3922.41	278.25	1685.01	-192.01	1300.86	74.68	345.06	1047.57	74.56	45.86
1.21000	-2983.57	104.03	-7.92	-3655.87	113.22	35.57	-3720.68	211.71	5.46	-3749.96	198.95	46.05	-3581.88	-75.87	-1.71	-3647.14	-56.46	10.16	-1700.74	-77.55	67.95	-1699.01	-76.58	109.09	-1986.23	500.71	808.79	0.00	0.00	0.00	-3588.99	21.05	1749.76	-3846.77	158.26	1793.98	-3883.48	394.94	1640.71	-3922.17	278.41	1685.30	-191.94	1300.25	74.96	345.06	1047.51	74.59	47.51
1.22000	-2983.57	104.03	-7.92	-3655.87	113.22	35.57	-3725.49	216.48	5.34	-3761.79	204.80	44.33	-3581.88	-75.87	-1.71	-3647.14	-56.46	10.16	-1700.74	-77.55	67.95	-1699.01	-76.58	109.09	-2013.60	495.67	817.63	0.00	0.00	0.00	-3588.99	21.05	1749.76	-3846.77	158.26	1793.98	-3882.94	396.39	1640.43	-3912.93	278.46	1686.22	-191.82	1299.50	75.31	345.09	1047.16	74.63	48.79
1.23000	-2983.57	104.03	-7.92	-3655.87	113.22	35.57	-3738.37	221.77	2.47	-3780.32	209.22	41.94	-3581.88	-75.87	-1.71	-3647.14	-56.46	10.16	-1700.74	-77.55	67.95	-1699.01	-76.58	109.09	-2040.92	490.62	826.44	0.00	0.00	0.00	-3588.99	21.05	1749.76	-3846.77	158.26	1793.98	-3882.38	397.82	1640.15	-3916.39	279.52	1685.90	-191.65	1298.61	75.74	345.38	1046.98	74.89	48.47
1.24000	-2983.57	104.03	-7.92	-3655.87	113.22	35.57	-3735.43	226.99	3.58	-3758.22	213.81	45.80	-3581.88	-75.87	-1.71	-3647.14	-56.46	10.16	-1700.74	-77.55	67.95	-1699.01	-76.58	109.09	-2068.18	485.58	835.23	0.00	0.00	0.00	-3588.99	21.05	1749.76	-3846.77	158.26	1793.98	-3881.81	399.24	1639.87	-3926.46	280.96	1686.91	-191.42	1297.58	76.25	345.59	1047.00	74.88	46.98
1.25000	-2983.57	104.03	-7.92	-3655.87	113.22	35.57	-3739.88	230.86	2.69	-3765.36	218.94	44.84	-3581.88	-75.87	-1.71	-3647.14	-56.46	10.16	-1700.74	-77.55	67.95	-1699.01	-76.58	109.09	-2095.38	480.54	844.00	0.00	0.00	0.00	-3588.99	21.05	1749.76	-3846.77	158.26	1793.98	-3881.22	400.63	1639.59	-3938.54	281.05	1687.31	-191.30	1297.03	76.53	345.49	1046.80	74.89	46.16
1.26000	-2983.57	104.03	-7.92	-3655.87	113.22	35.57	-3755.73	236.51	0.43	-3755.74	223.51	45.71	-3581.88	-75.87	-1.71	-3647.14	-56.46	10.16	-1700.74	-77.55	67.95	-1699.01	-76.58	109.09	-2122.52	475.51	852.74	0.00	0.00	0.00	-3588.99	21.05	1749.76	-3846.77	158.26	1793.98	-3880.61	402.01	1639.31	-3935.67	279.54	1687.19	-191.11	1297.40	76.48	345.14	1047.20	74.73	44.89
1.27000	-2983.57	104.03	-7.92	-3655.87	113.22	35.57	-3735.06	239.52	3.85	-3770.97	228.51	43.65	-3581.88	-75.87	-1.71	-3647.14	-56.46	10.16	-1700.74	-77.55	67.95	-1699.01	-76.58	109.09	-2149.59	470.48	861.46	0.00	0.00	0.00	-3588.99	21.05	1749.76	-3846.77	158.26	1793.98	-3879.98	403.38	1639.02	-3937.17	279.81	1687.09	-191.08	1297.74	76.42	345.11	1047.24	74.68	46.80
1.28000	-2983.57	104.03	-7.92	-3655.87	113.22	35.57	-3740.70	245.31	4.06	-3757.84	231.91	45.89	-3581.88	-75.87	-1.71	-3647.14	-56.46	10.16	-1700.74	-77.55	67.95	-1699.01	-76.58	109.09	-2176.58	465.46	870.15	0.00	0.00	0.00	-3588.99	21.05	1749.76	-3846.77	158.26	1793.98	-3879.34	404.72	1638.73	-3930.76	281.87	1687.46	-191.12	1297.17	76.69	345.12	1047.04	74.71	48.30
1.29000	-2983.57	104.03	-7.92	-3655.87	113.22	35.57	-3712.43	249.88	7.77	-3760.47	236.89	44.82	-3581.88	-75.87	-1.71	-3647.14	-56.46	10.16	-1700.74	-77.55	67.95	-1699.01	-76.58	109.09	-2203.49	460.44	878.81	0.00	0.00	0.00	-3588.99	21.05	1749.76	-3846.77	158.26	1793.98	-3878.68	406.05	1638.44	-3916.06	280.48	1687.03	-191.25	1297.42	76.65	344.94	1047.36	74.51	48.11
1.30000	-2983.57	104.03	-7.92	-3655.87	113.22	35.57	-3731.46	255.04	5.19	-3740.20	241.00	48.76	-3581.88	-75.87	-1.71	-3647.14	-56.46	10.16	-1700.74	-77.55	67.95	-1699.01	-76.58	109.09	-2230.31	455.43	887.44	0.00	0.00	0.00	-3588.99	21.05	1749.76	-3846.77	158.26	1793.98	-3878.00	407.37	1638.15	-3908.14	280.38	1686.07	-191.42	1297.90	76.44	345.74	1047.22	74.81	47.52
1.31000	-2983.57	104.03	-7.92	-3655.87	113.22	35.57	-3747.62	261.27	3.37	-3719.23	245.58	51.57	-3581.88	-75.87	-1.71	-3647.14	-56.46	10.16	-1700.74	-77.55	67.95	-1699.01	-76.58	109.09	-2257.05	450.43	896.03	0.00	0.00	0.00	-3588.99	21.05	1749.76	-3846.77	158.26	1793.98	-3877.30	408.66	1637.86	-3914.40	280.69	1686.64	-191.38	1296.97	76.70	345.43	1047.12	74.82	47.50
1.32000	-2983.57	104.03	-7.92	-3655.87	113.22	35.57	-3730.02	265.69	5.76	-3739.52	250.98	49.91	-3581.88	-75.87	-1.71	-3647.14	-56.46	10.16	-1700.74	-77.55	67.95	-1699.01	-76.58	109.09	-2283.70	445.43	904.60	0.00	0.00	0.00	-3588.99	21.05	1749.76	-3846.77	158.26	1793.98	-3876.59	409.94	1637.57	-3906.86	281.64	1686.94	-191.10	1293.94	77.68	345.01	1047.30	74.70	45.94
1.33000	-2983.57	104.03	-7.92	-3655.87	113.22	35.57	-3726.98	271.85	6.23	-3738.19	255.92	49.20	-3581.88	-75.87	-1.71	-3647.14	-56.46	10.16	-1700.74	-77.55	67.95	-1699.01	-76.58	109.09	-2310.24	440.45	913.12	0.00	0.00	0.00	-3588.99	21.05	1749.76	-3846.77	158.26	1793.98	-3875.86	411.20	1637.27	-3889.77	281.93	1686.87	-191.21	1295.69	77.07	345.52	1047.22	74.85	48.06
1.34000	-2983.57	104.03	-7.92	-3655.87	113.22	35.57	-3724.89	276.98	6.47	-3736.54	261.46	49.62	-3581.88	-75.87	-1.71	-3647.14	-56.46	10.16	-1700.74	-77.55	67.95	-1699.01	-76.58	109.09	-2336.68	435.47	921.61	0.00	0.00	0.00	-3588.99	21.05	1749.76	-3846.77	158.26	1793.98	-3875.11	412.45	1636.98	-3880.35	281.99	1685.19	-191.24	1295.45	77.17	346.26	1046.93	75.10	47.69
1.35000	-2983.57	104.03	-7.92	-3655.87	113.22	35.57	-3736.55	282.59	6.10	-3731.75	267.50	50.46	-3581.88	-75.87	-1.71	-3647.14	-56.46	10.16	-1700.74	-77.55	67.95	-1699.01	-76.58	109.09	-2363.02	430.51	930.06	0.00	0.00	0.00	-3588.99	21.05	1749.76	-3846.77	158.26	1793.98	-3874.34	413.68	1636.68	-3923.74	281.63	1687.24	-191.36	1295.30	77.25	346.13	1046.91	75.05	47.91
1.36000	-2983.57	104.03	-7.92	-3655.87	113.22	35.57	-3725.97	288.38	6.89	-3719.26	273.09	53.01	-3581.88	-75.87	-1.71	-3647.14	-56.46	10.16	-1700.74	-77.55	67.95	-1699.01	-76.58	109.09	-2389.24	425.55	938.47	0.00	0.00	0.00	-3588.99	21.05	1749.76	-3846.77	158.26	1793.98	-3873.56	414.89	1636.38	-3917.07	282.77	1686.99	-191.56	1295.24	77.32	345.19	1047.22	74.68	48.65
1.37000	-2983.57	104.03	-7.92	-3655.87	113.22	35.57	-3744.05	294.40	5.13	-3701.15	277.58	55.33	-3581.88	-75.87	-1.71	-3647.14	-56.46	10.16	-1700.74	-77.55	67.95	-1699.01	-76.58	109.09	-2415.34	420.61	946.84	0.00	0.00	0.00	-3588.99	21.05	1749.76	-3846.77	158.26	1793.98	-3872.76	416.08	1636.08	-3889.06	281.17	1686.37	-191.83	1295.25	77.38	345.87	1046.94	74.92	46.64
1.38000	-2983.57	104.03	-7.92	-3655.87	113.22	35.57	-3720.57	299.33	7.87	-3691.49	282.87	57.73	-3581.88	-75.87	-1.71	-3647.14	-56.46	10.16	-1700.74	-77.55	67.95	-1699.01	-76.58	109.09	-2441.33	415.68	955.17	0.00	0.00	0.00	-3588.99	21.05	1749.76	-3846.77	158.26	1793.98	-3871.94	417.26	1635.78	-3923.13	282.94	1687.56	-192.16	1295.34	77.43	346.05	1047.09	74.97	45.99
1.39000	-2983.57	104.03	-7.92	-3655.87	113.22	35.57	-3735.82	305.65	6.43	-3695.57	288.28	56.78	-3581.88	-75.87	-1.71	-3647.14	-56.46	10.16	-1700.74	-77.55	67.95	-1699.01	-76.58	109.09	-2467.18	410.77	963.45	0.00	0.00	0.00	-3588.99	21.05	1749.76	-3846.77	158.26	1793.98	-3871.10	418.42	1635.47	-3897.22	283.52	1686.43	-192.53	1295.48	77.47	345.66	1047.15	74.79	43.82
1.40000	-2983.57	104.03	-7.92	-3655.87	113.22	35.57	-3736.97	311.33	5.34	-3700.06	293.53	55.88	-3581.88	-75.87	-1.71	-3647.14	-56.46	10.16	-1700.74	-77.55	67.95	-1699.01	-76.58	109.09	-2492.91	405.86	971.68	0.00	0.00	0.00	-3588.99	21.05	1749.76	-3846.77	158.26	1793.98	-3870.25	419.57	1635.17	-3909.10	283.37	1687.36	-192.94	1295.67	77.50	345.49	1046.50	74.99	46.35
1.41000	-2983.57	104.03	-7.92	-3655.87	113.22	35.57	-3742.05	317.06	4.52	-3712.81	298.34	54.29	-3581.88	-75.87	-1.71	-3647.14	-56.46	10.16	-1700.74	-77.55	67.95	-1699.01	-76.58	109.09	-2518.50	400.98	979.86	0.00	0.00	0.00	-3588.99	21.05	1749.76	-3846.77	158.26	1793.98	-3869.37	420.70	1634.86	-3876.08	282.42	1685.47	-193.36	1295.91	77.52	345.09	1047.18	74.67	48.99
1.42000	-2983.57	104.03	-7.92	-3655.87	113.22	35.57	-3732.75	320.69	5.39	-3697.04	303.39	55.99	-3581.88	-75.87	-1.71	-3647.14	-56.46	10.16	-1700.74	-77.55	67.95	-1699.01	-76.58	109.09	-2543.95	396.11	988.00	0.00	0.00	0.00	-3588.99	21.05	1749.76	-3846.77	158.26	1793.98	-3868.48	421.81	1634.55	-3859.08	282.63	1684.23	-193.81	1296.17	77.53	344.93	1047.50	74.54	45.25
1.43000	-2983.57	104.03	-7.92	-3655.87	113.22	35.57	-3737.79	324.61	4.87	-3712.57	307.06	53.65	-3581.88	-75.87	-1.71	-3647.14	-56.46	10.16	-1700.74	-77.55	67.95	-1699.01	-76.58	109.09	-2569.25	391.25	996.08	0.00	0.00	0.00	-3588.99	21.05	1749.76	-3846.77	158.26	1793.98	-3867.57	422.91	1634.24	-3876.75	282.82	1684.62	-194.25	1296.46	77.53	345.38	1047.24	74.71	46.84
1.44000	-2983.57	104.03	-7.92	-3655.87	113.22	35.57	-3732.29	327.20	4.47	-3693.16	310.09	55.21	-3581.88	-75.87	-1.71	-3647.14	-56.46	10.16	-1700.74	-77.55	67.95	-1699.01	-76.58	109.09	-2594.40	386.41	1004.11	0.00	0.00	0.00	-3588.99	21.05	1749.76	-3846.77	158.26	1793.98	-3866.64	423.99	1633.93	-3857.69	282.39	1684.83	-194.68	1296.75	77.53	344.82	1047.14	74.62	45.18
1.45000	-2983.57	104.03	-7.92	-3655.87	113.22	35.57	-3722.12	328.31	5.09	-3713.69	312.54	51.37	-3581.88	-75.87	-1.71	-3647.14	-56.46	10.16	-1700.74	-77.55	67.95	-1699.01	-76.58	109.09	-2619.40	381.59	1012.09	0.00	0.00	0.00	-3588.99	21.05	1749.76	-3846.77	158.26	1793.98	-3865.69	425.05	1633.62	-3869.10	282.98	1685.48	-195.09	1297.05	77.52	344.93	1047.41	74.58	46.49
1.46000	-2983.57	104.03	-7.92	-3655.87	113.22	35.57	-3720.24	329.07	3.55	-3700.10	313.36	52.17	-3581.88	-75.87	-1.71	-3647.14	-56.46	10.16	-1700.74	-77.55	67.95	-1699.01	-76.58	109.09	-2644.24	376.79	1020.01	0.00	0.00	0.00	-3588.99	21.05	1749.76	-3846.77	158.26	1793.98	-3864.73	426.10	1633.31	-3870.14	282.86	1685.00	-195.48	1297.35	77.51	345.39	1047.24	74.82	47.31
1.47000	-2983.57	104.03	-7.92	-3655.87	113.22	35.57	-3720.73	328.31	2.41	-3706.13	314.00	49.11	-3581.88	-75.87	-1.71	-3647.14	-56.46	10.16	-1700.74	-77.55	67.95	-1699.01	-76.58	109.09	-2668.92	372.01	1027.87	0.00	0.00	0.00	-3588.99	21.05	1749.76	-3846.77	158.26	1793.98	-3863.74	427.13	1633.00	-3866.84	282.32	1684.86	-195.81	1297.63	77.49	345.38	1047.26	74.72	45.27
1.48000	-2983.57	104.03	-7.92	-3655.87	113.22	35.57	-3716.23	328.40	1.00	-3723.62	312.89	45.26	-3581.88	-75.87	-1.71	-3647.14	-56.46	10.16	-1700.74	-77.55	67.95	-1699.01	-76.58	109.09	-2693.43	367.25	1035.68	0.00	0.00	0.00	-3588.99	21.05	1749.76	-3846.77	158.26	1793.98	-3862.74	428.14	1632.68	-3864.86	282.74	1683.95	-196.10	1297.88	77.47	344.99	1047.39	74.52	47.21
1.49000	-2983.57	104.03	-7.92	-3655.87	113.22	35.57	-3707.18	329.18	2.37	-3706.40	312.25	46.62	-3581.88	-75.87	-1.71	-3647.14	-56.46	10.16	-1700.74	-77.55	67.95	-1699.01	-76.58	109.09	-2717.77	362.51	1043.42	0.00	0.00	0.00	-3588.99	21.05	1749.76	-3846.77	158.26	1793.98	-3861.72	429.14	1632.37	-3857.12	281.64	1683.67	-196.32	1298.10	77.45	344.80	1047.28	74.57	46.11
1.50000	-2983.57	104.03	-7.92	-3655.87	113.22	35.57	-3734.12	330.42	-1.66	-3699.23	313.58	47.18	-3581.88	-75.87	-1.71	-3647.14	-56.46	10.16	-1700.74	-77.55	67.95	-1699.01	-76.58	109.09	-2741.92	357.79	1051.10	0.00	0.00	0.00	-3588.99	21.05	1749.76	-3846.77	158.26	1793.98	-3860.68	430.12	1632.05	-3861.67	282.28	1684.08	-196.46	1298.27	77.42	345.35	1047.22	74.80	46.35
1.51000	-2983.57	104.03	-7.92	-3655.87	113.22	35.57	-3706.08	329.35	1.62	-3705.58	314.14	46.10	-3581.88	-75.87	-1.71	-3647.14	-56.46	10.16	-1700.74	-77.55	67.95	-1699.01	-76.58	109.09	-2765.90	353.09	1058.72	0.00	0.00	0.00	-3588.99	21.05	1749.76	-3846.77	158.26	1793.98	-3859.62	431.09	1631.73	-3841.30	281.26	1683.08	-196.52	1298.39	77.39	345.28	1047.05	74.83	47.59
1.52000	-2983.57	104.03	-7.92	-3655.87	113.22	35.57	-3725.67	329.59	-0.43	-3697.37	313.57	46.90	-3581.88	-75.87	-1.71	-3647.14	-56.46	10.16	-1700.74	-77.55	67.95	-1699.01	-76.58	109.09	-2789.69	348.41	1066.27	0.00	0.00	0.00	-3588.99	21.05	1749.76	-3846.77	158.26	1793.98	-3858.55	432.04	1631.41	-3859.76	281.55	1683.47	-196.48	1298.45	77.36	345.20	1047.21	74.72	47.53
1.53000	-2983.57	104.03	-7.92	-3655.87	113.22	35.57	-3695.16	328.64	4.16	-3699.11	313.66	46.47	-3581.88	-75.87	-1.71	-3647.14	-56.46	10.16	-1700.74	-77.55	67.95	-1699.01	-76.58	109.09	-2813.28	343.76	1073.76	0.00	0.00	0.00	-3588.99	21.05	1749.76	-3846.77	158.26	1793.98	-3857.45	432.97	1631.09	-3852.76	281.31	1683.12	-196.33	1298.44	77.33	345.79	1046.98	74.90	43.98
1.54000	-2983.57	104.03	-7.92	-3655.87	113.22	35.57	-3709.72	329.52	1.76	-3695.00	313.01	46.93	-3581.88	-75.87	-1.71	-3647.14	-56.46	10.16	-1700.74	-77.55	67.95	-1699.01	-76.58	109.09	-2836.68	339.14	1081.17	0.00	0.00	0.00	-3588.99	21.05	1749.76	-3846.77	158.26	1793.98	-3856.34	433.89	1630.77	-3837.19	280.36	1682.47	-196.06	1298.34	77.31	345.14	1047.23	74.69	45.17
1.55000	-2983.57	104.03	-7.92	-3655.87	113.22	35.57	-3716.03	330.49	0.48	-3695.71	313.14	46.93	-3581.88	-75.87	-1.71	-3647.14	-56.46	10.16	-1700.74	-77.55	67.95	-1699.01	-76.58	109.09	-2859.88	334.53	1088.52	0.00	0.00	0.00	-3588.99	21.05	1749.76	-3846.77	158.26	1793.98	-3855.20	434.79	1630.45	-3840.47	281.63	1683.04	-195.67	1298.15	77.28	345.22	1046.68	74.91	46.48
1.56000	-2983.57	104.03	-7.92	-3655.87	113.22	35.57	-3723.69	330.19	-0.23	-3694.94	313.45	46.68	-3581.88	-75.87	-1.71	-3647.14	-56.46	10.16	-1700.74	-77.55	67.95	-1699.01	-76.58	109.09	-2882.88	329.96	1095.80	0.00	0.00	0.00	-3588.99	21.05	1749.76	-3846.77	158.26	1793.98	-3854.05	435.68	1630.12	-3832.83	281.03	1682.85	-195.13	1297.87	77.26	344.93	1047.30	74.60	49.15
1.57000	-2983.57	104.03	-7.92	-3655.87	113.22	35.57	-3706.35	329.52	2.46	-3692.51	313.33	46.90	-3581.88	-75.87	-1.71	-3647.14	-56.46	10.16	-1700.74	-77.55	67.95	-1699.01	-76.58	109.09	-2905.66	325.41	1103.00	0.00	0.00	0.00	-3588.99	21.05	1749.76	-3846.77	158.26	1793.98	-3852.88	436.55	1629.80	-3820.00	281.71	1682.05	-194.43	1297.47	77.23	345.36	1047.37	74.69	45.70
1.58000	-2983.57	104.03	-7.92	-3655.87	113.22	35.57	-3712.23	329.18	0.61	-3697.59	313.19	46.10	-3581.88	-75.87	-1.71	-3647.14	-56.46	10.16	-1700.74	-77.55	67.95	-1699.01	-76.58	109.09	-2928.23	320.89	1110.13	0.00	0.00	0.00	-3588.99	21.05	1749.76	-3846.77	158.26	1793.98	-3851.69	437.40	1629.47	-3812.42	282.83	1681.32	-193.57	1296.96	77.22	344.89	1047.15	74.68	46.93
1.59000	-2983.57	104.03	-7.92	-3655.87	113.22	35.57	-3719.74	329.62	0.42	-3695.35	313.35	45.72	-3581.88	-75.87	-1.71	-3647.14	-56.46	10.16	-1700.74	-77.55	67.95	-1699.01	-76.58	109.09	-2950.57	316.39	1117.18	0.00	0.00	0.00	-3588.99	21.05	1749.76	-3846.77	158.26	1793.98	-3850.48	438.24	1629.15	-3818.49	282.42	1681.79	-192.54	1296.31	77.20	344.71	1047.43	74.54	46.01
1.60000	-2983.57	104.03	-7.92	-3655.87	113.22	35.57	-3721.82	329.72	-0.55	-3692.85	313.63	45.24	-3581.88	-75.87	-1.71	-3647.14	-56.46	10.16	-1700.74	-77.55	67.95	-1699.01	-76.58	109.09	-2972.70	311.93	1124.15	0.00	0.00	0.00	-3588.99	21.05	1749.76	-3846.77	158.26	1793.98	-3849.25	439.06	1628.82	-3822.65	282.60	1681.23	-191.32	1295.53	77.19	344.94	1047.41	74.62	45.03
1.61000	-2983.57	104.03	-7.92	-3655.87	113.22	35.57	-3703.38	329.81	2.72	-3687.76	314.43	46.22	-3581.88	-75.87	-1.71	-3647.14	-56.46	10.16	-1700.74	-77.55	67.95	-1699.01	-76.58	109.09	-2994.59	307.49	1131.04	0.00	0.00	0.00	-3588.99	21.05	1749.76	-3846.77	158.26	1793.98	-3848.00	439.87	1628.49	-3816.59	283.94	1680.85	-190.67	1295.11	77.19	345.99	1047.27	74.90	43.93
1.62000	-2983.57	104.03	-7.92	-3655.87	113.22	35.57	-3722.38	330.15	-0.30	-3701.32	314.26	43.89	-3581.88	-75.87	-1.71	-3647.14	-56.46	10.16	-1700.74	-77.55	67.95	-1699.01	-76.58	109.09	-3016.25	303.09	1137.86	0.00	0.00	0.00	-3588.99	21.05	1749.76	-3846.77	158.26	1793.98	-3846.73	440.66	1628.17	-3824.94	285.14	1679.90	-189.80	1294.73	77.11	345.47	1047.35	74.82	45.24
1.63000	-2983.57	104.03	-7.92	-3655.87	113.22	35.57	-3718.80	329.40	0.39	-3688.89	314.04	45.29	-3581.88	-75.87	-1.71	-3647.14	-56.46	10.16	-1700.74	-77.55	67.95	-1699.01	-76.58	109.09	-3037.68	298.71	1144.59	0.00	0.00	0.00	-3588.99	21.05	1749.76	-3846.77	158.26	1793.98	-3845.44	441.43	1627.84	-3791.03	286.50	1678.30	-189.25	1294.82	76.90	344.80	1047.28	74.62	48.20
1.64000	-2983.57	104.03	-7.92	-3655.87	113.22	35.57	-3720.73	330.36	0.13	-3692.76	314.49	44.04	-3581.88	-75.87	-1.71	-3647.14	-56.46	10.16	-1700.74	-77.55	67.95	-1699.01	-76.58	109.09	-3058.86	294.37	1151.23	0.00	0.00	0.00	-3588.99	21.05	1749.76	-3846.77	158.26	1793.98	-3844.14	442.19	1627.51	-3808.42	287.06	1679.05	-188.97	1295.28	76.62	345.10	1047.45	74.63	48.48
1.65000	-2983.57	104.03	-7.92	-3655.87	113.22	35.57	-3713.68	330.01	1.38	-3691.41	314.56	43.87	-3581.88	-75.87	-1.71	-3647.14	-56.46	10.16	-1700.74	-77.55	67.95	-1699.01	-76.58	109.09	-3079.79	290.06	1157.79	0.00	0.00	0.00	-3588.99	21.05	1749.76	-3846.77	158.26	1793.98	-3842.81	442.94	1627.18	-3801.41	288.61	1678.63	-188.92	1296.01	76.28	345.00	1047.46	74.59	46.44
1.66000	-2983.57	104.03	-7.92	-3655.87	113.22	35.57	-3713.13	329.89	1.82	-3701.13	314.84	42.19	-3581.88	-75.87	-1.71	-3647.14	-56.46	10.16	-1700.74	-77.55	67.95	-1699.01	-76.58	109.09	-3100.47	285.78	1164.27	0.00	0.00	0.00	-3588.99	21.05	1749.76	-3846.77	158.26	1793.98	-3841.47	443.66	1626.84	-3804.68	290.67	1678.43	-189.05	1296.89	75.92	345.29	1047.41	74.62	45.75
1.67000	-2983.57	104.03	-7.92	-3655.87	113.22	35.57	-3716.91	330.20	1.27	-3705.29	314.82	41.17	-3581.88	-75.87	-1.71	-3647.14	-56.46	10.16	-1700.74	-77.55	67.95	-1699.01	-76.58	109.09	-3120.89	281.54	1170.65	0.00	0.00	0.00	-3588.99	21.05	1749.76	-3846.74	158.26	1793.98	-3840.10	444.38	1626.51	-3826.75	291.96	1679.57	-189.31	1297.82	75.57	345.15	1047.52	74.56	47.79
1.68000	-2983.57	104.03	-7.92	-3655.87	113.22	35.57	-3717.64	329.75	0.30	-3707.71	316.05	40.96	-3581.88	-75.87	-1.71	-3647.14	-56.46	10.16	-1700.74	-77.55	67.95	-1699.01	-76.58	109.09	-3141.05	277.33	1176.95	0.00	0.00	0.00	-3588.99	21.05	1749.76	-3814.63	157.07	1792.56	-3838.71	445.07	1626.18	-3800.48	292.38	1677.64	-189.67	1298.71	75.27	345.28	1047.16	74.78	46.77
1.69000	-2983.57	104.03	-7.92	-3655.87	113.22	35.57	-3714.01	330.49	0.91	-3687.12	314.89	43.23	-3581.88	-75.87	-1.71	-3647.14	-56.46	10.16	-1700.74	-77.55	67.95	-1699.01	-76.58	109.09	-3160.95	273.16	1183.15	0.00	0.00	0.00	-3588.99	21.05	1749.76	-3854.28	156.64	1794.27	-3837.31	445.75	1625.85	-3797.58	293.93	1677.19	-190.07	1299.45	75.06	345.19	1046.92	74.93	47.02
1.70000	-2983.57	104.03	-7.92	-3655.87	113.22	35.57	-3715.27	329.62	1.80	-3702.52	315.31	40.43	-3581.88	-75.87	-1.71	-3647.14	-56.46	10.16	-1700.74	-77.55	67.95	-1699.01	-76.58	109.09	-3180.57	269.02	1189.26	0.00	0.00	0.00	-3588.99	21.05	1749.76	-3856.40	154.86	1793.03	-3835.88	446.42	1625.51	-3785.06	295.51	1677.08	-190.48	1299.92	74.95	345.18	1047.15	74.83	47.30
1.71000	-2983.57	104.03	-7.92	-3655.87	113.22	35.57	-3719.41	330.02	0.53	-3696.22	315.65	41.73	-3581.88	-75.87	-1.71	-3647.14	-56.46	10.16	-1700.74	-77.55	67.95	-1699.01	-76.58	109.09	-3199.92	264.92	1195.27	0.00	0.00	0.00	-3588.99	21.05	1749.76	-3859.63	151.27	1790.05	-3834.44	447.07	1625.18	-3773.49	297.29	1675.96	-190.84	1300.04	75.00	344.88	1047.25	74.68	43.67
1.72000	-2983.57	104.03	-7.92	-3655.87	113.22	35.57	-3702.32	330.10	3.41	-3697.61	315.91	41.08	-3581.88	-75.87	-1.71	-3647.14	-56.46	10.16	-1700.74	-77.55	67.95	-1699.01	-76.58	109.09	-3218.99	260.86	1201.19	0.00	0.00	0.00	-3588.99	21.05	1749.76	-3833.74	152.59	1786.61	-3832.98	447.71	1624.84	-3775.83	299.06	1675.63	-191.12	1299.70	75.22	344.65	1047.37	74.62	43.80
1.73000	-2983.57	104.03	-7.92	-3655.87	113.22	35.57	-3704.89	329.13	2.51	-3690.91	316.06	42.02	-3581.88	-75.87	-1.71	-3647.14	-56.46	10.16	-1700.74	-77.55	67.95	-1699.01	-76.58	109.09	-3237.77	256.83	1207.01	0.00	0.00	0.00	-3588.99	21.05	1749.76	-3808.34	150.80	1783.81	-3831.49	448.32	1624.51	-3792.23	300.40	1675.79	-191.27	1298.78	75.66	345.60	1047.23	74.73	46.27
1.74000	-2983.57	104.03	-7.92	-3655.87	113.22	35.57	-3715.48	329.79	1.15	-3696.21	316.56	40.93	-3581.88	-75.87	-1.71	-3647.14	-56.46	10.16	-1700.74	-77.55	67.95	-1699.01	-76.58	109.09	-3256.26	252.85	1212.73	0.00	0.00	0.00	-3588.99	21.05	1749.76	-3827.03	151.79	1784.51	-3829.99	448.93	1624.17	-3789.74	302.75	1676.67	-191.25	1297.20	76.35	345.76	1047.03	74.90	46.58
1.75000	-2983.57	104.03	-7.92	-3655.87	113.22	35.57	-3721.82	330.42	0.98	-3684.69	315.82	42.63	-3581.88	-75.87	-1.71	-3647.14	-56.46	10.16	-1700.74	-77.55	67.95	-1699.01	-76.58	109.09	-3274.46	248.90	1218.35	0.00	0.00	0.00	-3588.99	21.05	1749.76	-3824.19	151.60	1782.60	-3828.46	449.52	1623.84	-3780.19	303.98	1675.15	-191.19	1296.22	76.76	345.63	1047.20	74.89	45.53
1.76000	-2983.57	104.03	-7.92	-3655.87	113.22	35.57	-3717.23	330.45	1.19	-3689.58	316.54	40.96	-3581.88	-75.87	-1.71	-3647.14	-56.46	10.16	-1700.74	-77.55	67.95	-1699.01	-76.58	109.09	-3292.36	244.99	1223.87	0.00	0.00	0.00	-3588.99	21.05	1749.76	-3833.70	150.36	1781.91	-3826.92	450.09	1623.50	-3783.61	303.63	1674.62	-191.28	1295.25	77.20	345.45	1047.25	74.79	46.63
1.77000	-2983.57	104.03	-7.92	-3655.87	113.22	35.57	-3710.26	330.19	2.85	-3685.65	316.08	41.64	-3581.88	-75.87	-1.71	-3647.14	-56.46	10.16	-1700.74	-77.55	67.95	-1699.01	-76.58	109.09	-3309.96	241.13	1229.28	0.00	0.00	0.00	-3588.99	21.05	1749.76	-3822.97	151.88	1780.61	-3825.35	450.65	1623.16	-3783.52	306.45	1675.76	-191.33	1294.35	77.57	345.63	1047.32	74.74	47.99
1.78000	-2983.57	104.03	-7.92	-3655.87	113.22	35.57	-3723.77	330.76	-0.64	-3676.84	315.57	43.19	-3581.88	-75.87	-1.71	-3647.14	-56.46	10.16	-1700.74	-77.55	67.95	-1699.01	-76.58	109.09	-3327.25	237.31	1234.58	0.00	0.00	0.00	-3588.99	21.05	1749.76	-3798.17	151.74	1778.18	-3823.76	451.19	1622.82	-3778.38	306.27	1675.52	-191.34	1293.53	77.89	345.63	1047.16	74.80	49.64
1.79000	-2983.57	104.03	-7.92	-3655.87	113.22	35.57	-3718.95	329.89	0.42	-3690.41	316.61	40.64	-3581.88	-75.87	-1.71	-3647.14	-56.46	10.16	-1700.74	-77.55	67.95	-1699.01	-76.58	109.09	-3344.22	233.53	1239.78	0.00	0.00	0.00	-3588.99	21.05	1749.76	-3784.65	151.81	1775.96	-3822.16	451.72	1622.49	-3780.96	305.55	1675.90	-191.32	1292.82	78.15	345.02	1047.31	74.67	49.10
1.80000	-2983.57	104.03	-7.92	-3655.87	113.22	35.57	-3718.42	330.50	0.96	-3688.40	316.59	41.36	-3581.88	-75.87	-1.71	-3647.14	-56.46	10.16	-1700.74	-77.55	67.95	-1699.01	-76.58	109.09	-3360.88	229.79	1244.87	0.00	0.00	0.00	-3588.99	21.05	1749.76	-3789.24	153.16	1774.81	-3820.53	452.23	1622.15	-3802.79	307.52	1675.91	-191.27	1292.23	78.35	345.65	1046.98	74.93	48.02
1.81000	-2983.57	104.03	-7.92	-3655.87	113.22	35.57	-3716.33	329.92	1.19	-3687.97	316.09	40.84	-3581.88	-75.87	-1.71	-3647.14	-56.46	10.16	-1700.74	-77.55	67.95	-1699.01	-76.58	109.09	-3377.22	226.10	1249.85	0.00	0.00	0.00	-3588.99	21.05	1749.76	-3764.73	153.49	1772.54	-3818.88	452.73	1621.81	-3806.85	308.60	1675.93	-191.22	1291.78	78.48	345.38	1047.22	74.73	48.10
1.82000	-2983.57	104.03	-7.92	-3655.87	113.22	35.57	-3702.89	330.04	3.47	-3691.91	316.42	39.49	-3581.88	-75.87	-1.71	-3647.14	-56.46	10.16	-1700.74	-77.55	67.95	-1699.01	-76.58	109.09	-3393.22	222.45	1254.72	0.00	0.00	0.00	-3588.99	21.05	1749.76	-3747.46	153.53	1770.02	-3817.22	453.21	1621.47	-3810.81	309.67	1675.94	-191.15	1291.51	78.53	344.45	1047.47	74.43	47.78
1.83000	-2983.57	104.03	-7.92	-3655.87	113.22	35.57	-3712.74	329.48	1.87	-3686.82	315.89	40.52	-3581.88	-75.87	-1.71	-3647.14	-56.46	10.16	-1700.74	-77.55	67.95	-1699.01	-76.58	109.09	-3408.90	218.85	1259.47	0.00	0.00	0.00	-3588.99	21.05	1749.76	-3752.73	153.63	1769.13	-3815.53	453.68	1621.13	-3814.67	310.73	1675.94	-191.09	1291.43	78.52	344.99	1047.22	74.67	45.62
1.84000	-2983.57	104.03	-7.92	-3655.87	113.22	35.57	-3712.12	329.83	1.81	-3674.88	315.60	42.18	-3581.88	-75.87	-1.71	-3647.14	-56.46	10.16	-1700.74	-77.55	67.95	-1699.01	-76.58	109.09	-3424.24	215.29	1264.11	0.00	0.00	0.00	-3588.99	21.05	1749.76	-3748.30	154.25	1768.19	-3813.82	454.13	1620.79	-3818.45	311.78	1675.93	-191.03	1291.55	78.44	345.11	1047.00	74.74	45.00
1.85000	-2983.57	104.03	-7.92	-3655.87	113.22	35.57	-3715.17	330.13	1.18	-3678.33	316.04	41.22	-3581.88	-75.87	-1.71	-3647.14	-56.46	10.16	-1700.74	-77.55	67.95	-1699.01	-76.58	109.09	-3439.24	211.78	1268.63	0.00	0.00	0.00	-3588.99	21.05	1749.76	-3725.84	155.25	1765.14	-3812.09	454.57	1620.45	-3822.14	312.82	1675.92	-190.98	1291.91	78.27	344.92	1047.24	74.57	45.13
1.86000	-2983.57	104.03	-7.92	-3655.87	113.22	35.57	-3723.38	330.00	-0.09	-3660.00	315.67	43.91	-3581.88	-75.87	-1.71	-3647.14	-56.46	10.16	-1700.74	-77.55	67.95	-1699.01	-76.58	109.09	-3453.90	208.32	1273.03	0.00	0.00	0.00	-3588.99	21.05	1749.76	-3716.70	155.26	1763.31	-3810.34	454.99	1620.11	-3825.74	313.85	1675.90	-190.96	1292.53	78.03	344.69	1047.48	74.53	46.53
1.87000	-2983.57	104.03	-7.92	-3655.87	113.22	35.57	-3721.23	330.11	0.67	-3689.60	315.71	39.80	-3581.88	-75.87	-1.71	-3647.14	-56.46	10.16	-1700.74	-77.55	67.95	-1699.01	-76.58	109.09	-3468.20	204.91	1277.31	0.00	0.00	0.00	-3588.99	21.05	1749.76	-3731.93	156.91	1763.55	-3808.57	455.40	1619.77	-3829.24	314.86	1675.88	-190.97	1293.42	77.70	345.22	1047.46	74.62	45.98
1.88000	-2983.57	104.03	-7.92	-3655.87	113.22	35.57	-3724.59	330.87	-0.45	-3693.62	315.44	38.36	-3581.88	-75.87	-1.71	-3647.14	-56.46	10.16	-1700.74	-77.55	67.95	-1699.01	-76.58	109.09	-3482.15	201.55	1281.47	0.00	0.00	0.00	-3588.99	21.05	1749.76	-3712.65	157.14	1762.54	-3806.77	455.79	1619.43	-3832.66	315.87	1675.84	-191.01	1294.60	77.29	345.17	1047.42	74.64	45.91
1.89000	-2983.57	104.03	-7.92	-3655.87	113.22	35.57	-3736.68	330.19	-2.72	-3683.69	316.15	39.34	-3581.88	-75.87	-1.71	-3647.14	-56.46	10.16	-1700.74	-77.55	67.95	-1699.01	-76.58	109.09	-3495.74	198.23	1285.51	0.00	0.00	0.00	-3588.99	21.05	1749.76	-3700.77	157.88	1761.29	-3804.96	456.17	1619.10	-3835.98	316.87	1675.80	-191.18	1296.24	76.80	345.91	1047.21	74.89	46.40
1.90000	-2983.57	104.03	-7.92	-3655.87	113.22	35.57	-3708.82	330.82	2.19	-3687.15	316.71	39.26	-3581.88	-75.87	-1.71	-3647.14	-56.46	10.16	-1700.74	-77.55	67.95	-1699.01	-76.58	109.09	-3508.96	194.97	1289.43	0.00	0.00	0.00	-3588.99	21.05	1749.76	-3682.94	159.86	1759.80	-3803.13	456.53	1618.76	-3839.22	317.85	1675.76	-191.01	1296.09	76.83	344.99	1047.27	74.61	46.84
1.91000	-2983.57	104.03	-7.92	-3655.87	113.22	35.57	-3724.78	330.01	0.02	-3683.40	316.01	39.13	-3581.88	-75.87	-1.71	-3647.14	-56.46	10.16	-1700.74	-77.55	67.95	-1699.01	-76.58	109.09	-3521.82	191.76	1293.21	0.00	0.00	0.00	-3588.99	21.05	1749.76	-3672.44	160.91	1758.94	-3801.27	456.88	1618.42	-3842.37	318.83	1675.70	-191.15	1297.51	76.22	345.00	1047.40	74.61	43.28
1.92000	-2983.57	104.03	-7.92	-3655.87	113.22	35.57	-3708.73	329.03	3.15	-3683.54	315.67	39.45	-3581.88	-75.87	-1.71	-3647.14	-56.46	10.16	-1700.74	-77.55	67.95	-1699.01	-76.58	109.09	-3534.30	188.60	1296.87	0.00	0.00	0.00	-3588.99	21.05	1749.76	-3668.81	160.52	1757.37	-3799.39	457.21	1618.08	-3845.43	319.79	1675.64	-191.15	1298.31	75.91	345.35	1047.43	74.67	46.08
1.93000	-2983.57	104.03	-7.92	-3655.87	113.22	35.57	-3710.92	329.82	2.27	-3673.72	316.28	40.56	-3581.88	-75.87	-1.71	-3647.14	-56.46	10.16	-1700.74	-77.55	67.95	-1699.01	-76.58	109.09	-3546.41	185.49	1300.40	0.00	0.00	0.00	-3588.99	21.05	1749.76	-3671.11	161.61	1756.76	-3797.50	457.53	1617.74	-3848.40	320.75	1675.58	-191.11	1298.97	75.66	346.11	1047.24	74.88	45.54
1.94000	-2983.57	104.03	-7.92	-3655.87	113.22	35.57	-3715.35	329.75	1.60	-3680.49	316.50	39.82	-3581.88	-75.87	-1.71	-3647.14	-56.46	10.16	-1700.74	-77.55	67.95	-1699.01	-76.58	109.09	-3558.13	182.44	1303.80	0.00	0.00	0.00	-3588.99	21.05	1749.76	-3681.01	162.79	1756.91	-3795.58	457.84	1617.40	-3851.28	321.69	1675.50	-191.04	1299.48	75.44	345.57	1047.03	74.84	46.33
1.95000	-2983.57	104.03	-7.92	-3655.87	113.22	35.57	-3709.81	329.24	2.55	-3678.39	315.80	40.05	-3581.88	-75.87	-1.71	-3647.14	-56.46	10.16	-1700.74	-77.55	67.95	-1699.01	-76.58	109.09	-3569.46	179.44	1307.07	0.00	0.00	0.00	-3588.99	21.05	1749.76	-3683.64	164.13	1757.64	-3793.64	458.13	1617.06	-3854.07	322.62	1675.42	-190.94	1299.87	75.28	344.99	1047.23	74.68	47.32
1.96000	-2983.57	104.03	-7.92	-3655.87	113.22	35.57	-3727.01	329.14	-0.38	-3675.90	316.20	40.11	-3581.88	-75.87	-1.71	-3647.14	-56.46	10.16	-1700.74	-77.55	67.95	-1699.01	-76.58	109.09	-3580.40	176.50	1310.20	0.00	0.00	0.00	-3588.99	21.05	1749.76	-3673.98	165.58	1756.61	-3791.67	458.40	1616.72	-3856.78	323.55	1675.34	-190.81	1300.12	75.15	345.30	1047.21	74.80	48.21
1.97000	-2983.57	104.03	-7.92	-3655.87	113.22	35.57	-3721.73	329.42	0.27	-3671.01	316.43	40.64	-3581.88	-75.87	-1.71	-3647.14	-56.46	10.16	-1700.74	-77.55	67.95	-1699.01	-76.58	109.09	-3590.95	173.61	1313.20	0.00	0.00	0.00	-3588.99	21.05	1749.76	-3677.65	166.16	1756.50	-3789.69	458.66	1616.38	-3859.39	324.46	1675.25	-190.65	1300.26	75.07	345.42	1047.38	74.75	46.12
1.98000	-2983.57	104.03	-7.92	-3655.87	113.22	35.57	-3722.56	328.95	0.26	-3675.56	317.50	40.05	-3581.88	-75.87	-1.71	-3647.14	-56.46	10.16	-1700.74	-77.55	67.95	-1699.01	-76.58	109.09	-3601.09	170.78	1316.06	0.00	0.00	0.00	-3588.99	21.05	1749.76	-3645.93	167.16	1754.32	-3787.69	458.91	1616.04	-3861.93	325.36	1675.15	-190.46	1300.29	75.02	345.22	1047.04	74.76	48.65
1.99000	-2983.57	104.03	-7.92	-3655.87	113.22	35.57	-3718.09	330.38	1.14	-3675.37	316.24	39.70	-3581.88	-75.87	-1.71	-3647.14	-56.46	10.16	-1700.74	-77.55	67.95	-1699.01	-76.58	109.09	-3610.83	168.01	1318.78	0.00	0.00	0.00	-3588.99	21.05	1749.76	-3650.32	168.48	1754.96	-3785.66	459.14	1615.70	-3864.37	326.25	1675.05	-190.25	1300.22	75.01	345.74	1046.94	74.90	48.57
2.00000	-2983.57	104.03	-7.92	-3655.87	113.22	35.57	-3714.21	329.38	1.94	-3667.13	316.16	41.15	-3581.88	-75.87	-1.71	-3647.14	-56.46	10.16	-1700.74	-77.55	67.95	-1699.01	-76.58	109.09	-3620.16	165.29	1321.36	0.00	0.00	0.00	-3588.99	21.05	1749.76	-3658.07	170.05	1755.10	-3783.61	459.35	1615.36	-3866.73	327.13	1674.93	-190.03	1300.05	75.03	345.23	1047.34	74.66	47.04
2.01000	-2983.57	104.03	-7.92	-3655.87	113.22	35.57	-3715.12	329.96	2.33	-3680.16	317.22	39.17	-3581.88	-75.87	-1.71	-3647.14	-56.46	10.16	-1700.74	-77.55	67.95	-1699.01	-76.58	109.09	-3629.07	162.63	1323.80	0.00	0.00	0.00	-3588.99	21.05	1749.76	-3664.60	169.97	1756.01	-3781.54	459.56	1615.02	-3869.00	328.00	1674.82	-189.78	1299.79	75.08	344.76	1047.08	74.69	48.62
2.02000	-2983.57	104.03	-7.92	-3655.87	113.22	35.57	-3737.23	329.81	-1.78	-3677.48	317.63	39.43	-3581.88	-75.87	-1.71	-3647.14	-56.46	10.16	-1700.74	-77.55	67.95	-1699.01	-76.58	109.09	-3637.56	160.03	1326.10	0.00	0.00	0.00	-3588.99	21.05	1749.76	-3659.77	170.57	1755.23	-3779.45	459.75	1614.68	-3871.18	328.86	1674.70	-189.53	1299.45	75.16	344.64	1047.72	74.41	47.17
2.03000	-2983.57	104.03	-7.92	-3655.87	113.22	35.57	-3734.93	329.63	-0.86	-3674.32	317.04	40.05	-3581.88	-75.87	-1.71	-3647.14	-56.46	10.16	-1700.74	-77.55	67.95	-1699.01	-76.58	109.09	-3645.62	157.50	1328.25	0.00	0.00	0.00	-3588.99	21.05	1749.76	-3625.87	170.70	1752.81	-3777.34	459.92	1614.34	-3873.28	329.71	1674.57	-189.25	1299.04	75.26	345.18	1047.54	74.53	47.59
2.04000	-2983.57	104.03	-7.92	-3655.87	113.22	35.57	-3704.25	328.77	3.99	-3678.00	317.55	39.36	-3581.88	-75.87	-1.71	-3647.14	-56.46	10.16	-1700.74	-77.55	67.95	-1699.01	-76.58	109.09	-3653.26	155.02	1330.26	0.00	0.00	0.00	-3588.99	21.05	1749.76	-3630.89	171.47	1753.65	-3775.20	460.08	1614.00	-3875.29	330.55	1674.43	-188.97	1298.56	75.39	345.22	1047.47	74.56	46.53
2.05000	-2983.57	104.03	-7.92	-3655.87	113.22	35.57	-3730.93	329.20	-0.30	-3672.34	317.43	39.83	-3581.88	-75.87	-1.71	-3647.14	-56.46	10.16	-1700.74	-77.55	67.95	-1699.01	-76.58	109.09	-3660.46	152.60	1332.11	0.00	0.00	0.00	-3588.99	21.05	1749.76	-3648.33	171.30	1755.05	-3773.04	460.22	1613.67	-3877.22	331.37	1674.29	-188.68	1298.02	75.54	345.49	1047.47	74.61	48.48
2.06000	-2983.57	104.03	-7.92	-3655.87	113.22	35.57	-3735.23	329.80	-0.90	-3676.72	317.21	39.54	-3581.88	-75.87	-1.71	-3647.14	-56.46	10.16	-1700.74	-77.55	67.95	-1699.01	-76.58	109.09	-3667.22	150.25	1333.82	0.00	0.00	0.00	-3588.99	21.05	1749.76	-3640.40	174.13	1753.47	-3770.86	460.35	1613.33	-3879.06	332.19	1674.15	-188.39	1297.43	75.71	345.11	1047.53	74.53	50.57
2.07000	-2983.57	104.03	-7.92	-3655.87	113.22	35.57	-3718.28	329.19	2.16	-3683.50	318.09	38.54	-3581.88	-75.87	-1.71	-3647.14	-56.46	10.16	-1700.74	-77.55	67.95	-1699.01	-76.58	109.09	-3673.54	147.96	1335.38	0.00	0.00	0.00	-3588.99	21.05	1749.76	-3623.55	173.21	1752.84	-3768.66	460.47	1612.99	-3880.82	333.00	1674.00	-188.09	1296.79	75.89	344.91	1047.27	74.62	48.69
2.08000	-2983.57	104.03	-7.92	-3655.87	113.22	35.57	-3735.36	329.66	-1.26	-3678.55	318.69	39.10	-3581.88	-75.87	-1.71	-3647.14	-56.46	10.16	-1700.74	-77.55	67.95	-1699.01	-76.58	109.09	-3679.42	145.74	1336.78	0.00	0.00	0.00	-3588.99	21.05	1749.76	-3620.48	173.57	1752.99	-3766.44	460.57	1612.66	-3882.49	333.79	1673.84	-187.80	1296.12	76.09	345.05	1047.30	74.62	46.74
2.09000	-2983.57	104.03	-7.92	-3655.87	113.22	35.57	-3709.90	328.65	2.76	-3662.85	318.09	41.23	-3581.88	-75.87	-1.71	-3647.14	-56.46	10.16	-1700.74	-77.55	67.95	-1699.01	-76.58	109.09	-3684.83	143.57	1338.03	0.00	0.00	0.00	-3588.99	21.05	1749.76	-3625.59	174.62	1753.02	-3764.19	460.66	1612.32	-3884.08	334.58	1673.68	-187.50	1295.42	76.30	345.46	1047.49	74.68	46.04
2.10000	-2983.57	104.03	-7.92	-3655.87	113.22	35.57	-3718.62	327.93	2.29	-3670.55	318.34	39.49	-3581.88	-75.87	-1.71	-3647.14	-56.46	10.16	-1700.74	-77.55	67.95	-1699.01	-76.58	109.09	-3689.80	141.48	1339.12	0.00	0.00	0.00	-3588.99	21.05	1749.76	-3617.86	175.54	1752.69	-3761.92	460.74	1611.98	-3885.58	335.35	1673.51	-187.21	1294.70	76.52	346.07	1047.33	74.91	45.64
2.11000	-2983.57	104.03	-7.92	-3655.87	113.22	35.57	-3723.65	328.54	1.12	-3674.52	319.30	39.53	-3581.88	-75.87	-1.71	-3647.14	-56.46	10.16	-1700.74	-77.55	67.95	-1699.01	-76.58	109.09	-3694.30	139.45	1340.06	0.00	0.00	0.00	-3588.99	21.05	1749.76	-3633.44	176.21	1753.53	-3759.63	460.80	1611.65	-3887.00	336.11	1673.34	-186.92	1293.96	76.75	345.66	1047.32	74.79	46.86
2.12000	-2983.57	104.03	-7.92	-3655.87	113.22	35.57	-3727.96	328.17	0.76	-3681.99	318.79	38.21	-3581.88	-75.87	-1.71	-3647.14	-56.46	10.16	-1700.74	-77.55	67.95	-1699.01	-76.58	109.09	-3698.33	137.48	1340.83	0.00	0.00	0.00	-3588.99	21.05	1749.76	-3632.32	173.93	1754.53	-3757.32	460.84	1611.31	-3888.34	336.87	1673.16	-186.65	1293.21	76.98	345.19	1047.15	74.75	46.75
2.13000	-2983.57	104.03	-7.92	-3655.87	113.22	35.57	-3729.05	328.50	0.48	-3665.62	319.45	41.44	-3581.88	-75.87	-1.71	-3647.14	-56.46	10.16	-1700.74	-77.55	67.95	-1699.01	-76.58	109.09	-3701.89	135.59	1341.45	0.00	0.00	0.00	-3588.99	21.05	1749.76	-3617.32	174.80	1754.42	-3754.99	460.87	1610.98	-3889.60	337.61	1672.97	-186.38	1292.47	77.21	345.96	1047.44	74.83	45.76
2.14000	-2983.57	104.03	-7.92	-3655.87	113.22	35.57	-3738.73	328.72	-1.62	-3669.00	319.82	40.79	-3581.88	-75.87	-1.71	-3647.14	-56.46	10.16	-1700.74	-77.55	67.95	-1699.01	-76.58	109.09	-3704.97	133.76	1341.91	0.00	0.00	0.00	-3588.99	21.05	1749.76	-3636.20	174.42	1755.00	-3752.63	460.89	1610.65	-3890.77	338.34	1672.79	-186.14	1291.73	77.45	345.72	1047.48	74.77	44.18
2.15000	-2983.57	104.03	-7.92	-3655.87	113.22	35.57	-3726.66	329.26	0.95	-3688.02	320.57	37.47	-3581.88	-75.87	-1.71	-3647.14	-56.46	10.16	-1700.74	-77.55	67.95	-1699.01	-76.58	109.09	-3707.58	132.00	1342.20	0.00	0.00	0.00	-3588.99	21.05	1749.76	-3607.03	174.77	1753.90	-3750.25	460.90	1610.31	-3891.85	339.06	1672.59	-185.90	1291.01	77.68	345.49	1047.27	74.80	44.89
2.16000	-2983.57	104.03	-7.92	-3655.87	113.22	35.57	-3725.71	329.45	1.07	-3681.58	320.46	38.43	-3581.88	-75.87	-1.71	-3647.14	-56.46	10.16	-1700.74	-77.55	67.95	-1699.01	-76.58	109.09	-3709.70	130.31	1342.32	0.00	0.00	0.00	-3588.99	21.05	1749.76	-3643.43	174.76	1754.49	-3747.84	460.89	1609.98	-3892.86	339.77	1672.39	-185.69	1290.30	77.91	345.41	1047.40	74.75	46.28
2.17000	-2983.57	104.03	-7.92	-3655.87	113.22	35.57	-3716.94	328.22	1.83	-3674.53	320.78	39.88	-3581.88	-75.87	-1.71	-3647.14	-56.46	10.16	-1700.74	-77.55	67.95	-1699.01	-76.58	109.09	-3711.33	128.69	1342.28	0.00	0.00	0.00	-3588.99	21.05	1749.76	-3625.80	174.44	1753.71	-3745.42	460.86	1609.65	-3893.79	340.48	1672.19	-185.49	1289.63	78.12	345.27	1047.35	74.64	46.21
2.18000	-2983.57	104.03	-7.92	-3655.87	113.22	35.57	-3715.63	329.18	2.79	-3681.02	320.33	38.75	-3581.88	-75.87	-1.71	-3647.14	-56.46	10.16	-1700.74	-77.55	67.95	-1699.01	-76.58	109.09	-3712.44	127.14	1342.07	0.00	0.00	0.00	-3588.99	21.05	1749.76	-3636.00	174.80	1754.94	-3742.97	460.82	1609.32	-3894.63	341.16	1671.98	-185.33	1288.99	78.33	345.31	1047.32	74.67	49.82
2.19000	-2983.57	104.03	-7.92	-3655.87	113.22	35.57	-3707.96	328.02	3.39	-3666.23	319.93	40.86	-3581.88	-75.87	-1.71	-3647.14	-56.46	10.16	-1700.74	-77.55	67.95	-1699.01	-76.58	109.09	-3694.26	126.77	1343.20	0.00	0.00	0.00	-3588.99	21.05	1749.76	-3633.02	172.88	1754.51	-3740.50	460.77	1608.99	-3895.39	341.84	1671.77	-185.18	1288.40	78.53	345.63	1047.12	74.87	48.10
2.20000	-2983.57	104.03	-7.92	-3655.87	113.22	35.57	-3719.43	328.84	1.55	-3680.16	321.07	38.92	-3581.88	-75.87	-1.71	-3647.14	-56.46	10.16	-1700.74	-77.55	67.95	-1699.01	-76.58	109.09	-3751.38	125.51	1341.25	0.00	0.00	0.00	-3588.99	21.05	1749.76	-3609.37	172.42	1754.12	-3738.01	460.71	1608.66	-3896.07	342.51	1671.55	-185.07	1287.86	78.72	345.58	1047.09	74.86	49.70
2.21000	-2983.57	104.03	-7.92	-3655.87	113.22	35.57	-3723.59	328.65	0.92	-3680.42	320.96	38.92	-3581.88	-75.87	-1.71	-3647.14	-56.46	10.16	-1700.74	-77.55	67.95	-1699.01	-76.58	109.09	-3713.74	124.05	1340.90	0.00	0.00	0.00	-3588.99	21.05	1749.76	-3613.65	170.37	1754.93	-3735.49	460.63	1608.33	-3896.67	343.17	1671.32	-184.98	1287.38	78.88	345.07	1047.29	74.62	45.88
2.22000	-2983.57	104.03	-7.92	-3655.87	113.22	35.57	-3718.29	328.41	1.92	-3687.37	320.93	37.79	-3581.88	-75.87	-1.71	-3647.14	-56.46	10.16	-1700.74	-77.55	67.95	-1699.01	-76.58	109.09	-3731.50	122.14	1340.85	0.00	0.00	0.00	-3588.99	21.05	1749.76	-3633.35	169.45	1755.72	-3732.95	460.54	1608.00	-3897.18	343.82	1671.10	-184.93	1286.97	79.03	344.84	1047.34	74.53	46.61
2.23000	-2983.57	104.03	-7.92	-3655.87	113.22	35.57	-3720.80	329.01	1.24	-3676.73	321.09	39.31	-3581.88	-75.87	-1.71	-3647.14	-56.46	10.16	-1700.74	-77.55	67.95	-1699.01	-76.58	109.09	-3707.04	120.70	1341.04	0.00	0.00	0.00	-3588.99	21.05	1749.76	-3620.27	168.84	1755.91	-3730.39	460.43	1607.67	-3897.62	344.45	1670.86	-184.92	1286.62	79.16	344.54	1047.43	74.45	47.96
2.24000	-2983.57	104.03	-7.92	-3655.87	113.22	35.57	-3718.91	328.81	1.80	-3684.90	321.26	38.47	-3581.88	-75.87	-1.71	-3647.14	-56.46	10.16	-1700.74	-77.55	67.95	-1699.01	-76.58	109.09	-3697.39	119.07	1339.39	0.00	0.00	0.00	-3588.99	21.05	1749.76	-3587.37	167.54	1755.28	-3727.80	460.31	1607.35	-3897.98	345.08	1670.63	-184.94	1286.36	79.26	344.64	1047.72	74.46	47.34
2.25000	-2983.57	104.03	-7.92	-3655.87	113.22	35.57	-3721.39	328.84	1.14	-3669.24	321.62	40.12	-3581.88	-75.87	-1.71	-3647.14	-56.46	10.16	-1700.74	-77.55	67.95	-1699.01	-76.58	109.09	-3716.03	116.96	1339.33	0.00	0.00	0.00	-3588.99	21.05	1749.76	-3609.16	165.76	1755.83	-3725.19	460.18	1607.02	-3898.25	345.70	1670.38	-185.01	1286.19	79.34	345.04	1047.57	74.61	49.50
2.26000	-2983.57	104.03	-7.92	-3655.87	113.22	35.57	-3712.41	328.43	2.83	-3692.95	321.86	37.23	-3581.88	-75.87	-1.71	-3647.14	-56.46	10.16	-1700.74	-77.55	67.95	-1699.01	-76.58	109.09	-3711.16	115.46	1340.11	0.00	0.00	0.00	-3588.99	21.05	1749.76	-3568.92	163.19	1753.51	-3722.56	460.03	1606.70	-3898.45	346.30	1670.14	-185.11	1286.11	79.39	345.89	1047.10	74.87	48.83
2.27000	-2983.57	104.03	-7.92	-3655.87	113.22	35.57	-3725.85	329.07	0.63	-3688.97	321.45	37.57	-3581.88	-75.87	-1.71	-3647.14	-56.46	10.16	-1700.74	-77.55	67.95	-1699.01	-76.58	109.09	-3732.23	113.78	1339.93	0.00	0.00	0.00	-3588.99	21.05	1749.76	-3597.41	161.71	1755.65	-3719.90	459.87	1606.37	-3898.57	346.89	1669.89	-185.27	1286.14	79.41	345.65	1047.14	74.77	48.02
2.28000	-2983.57	104.03	-7.92	-3655.87	113.22	35.57	-3736.53	329.67	-0.67	-3696.50	323.15	37.18	-3581.88	-75.87	-1.71	-3647.14	-56.46	10.16	-1700.74	-77.55	67.95	-1699.01	-76.58	109.09	-3714.12	111.38	1340.02	0.00	0.00	0.00	-3588.99	21.05	1749.76	-3609.87	161.00	1755.56	-3717.22	459.70	1606.05	-3898.61	347.48	1669.63	-185.47	1286.27	79.39	345.45	1047.13	74.77	45.76
2.29000	-2983.57	104.03	-7.92	-3655.87	113.22	35.57	-3736.32	329.43	-0.92	-3669.33	321.66	41.07	-3581.88	-75.87	-1.71	-3647.14	-56.46	10.16	-1700.74	-77.55	67.95	-1699.01	-76.58	109.09	-3690.09	109.68	1339.65	0.00	0.00	0.00	-3588.99	21.05	1749.76	-3606.04	158.96	1755.64	-3714.52	459.51	1605.73	-3898.57	348.05	1669.37	-185.72	1286.53	79.35	345.17	1047.20	74.69	47.76
2.30000	-2983.57	104.03	-7.92	-3655.87	113.22	35.57	-3734.01	329.49	-0.93	-3684.82	322.09	39.12	-3581.88	-75.87	-1.71	-3647.14	-56.46	10.16	-1700.74	-77.55	67.95	-1699.01	-76.58	109.09	-3683.16	106.93	1340.46	0.00	0.00	0.00	-3588.99	21.05	1749.76	-3602.10	158.01	1755.81	-3711.79	459.31	1605.40	-3898.45	348.61	1669.11	-186.02	1286.91	79.26	345.27	1047.27	74.68	47.48
2.31000	-2983.57	104.03	-7.92	-3655.87	113.22	35.57	-3730.36	329.09	-0.05	-3701.94	321.94	36.06	-3581.88	-75.87	-1.71	-3647.14	-56.46	10.16	-1700.74	-77.55	67.95	-1699.01	-76.58	109.09	-3666.54	104.70	1339.11	0.00	0.00	0.00	-3588.99	21.05	1749.76	-3603.93	155.88	1756.61	-3709.04	459.09	1605.08	-3898.25	349.16	1668.84	-186.38	1287.42	79.13	344.90	1047.72	74.49	46.26
2.32000	-2983.57	104.03	-7.92	-3655.87	113.22	35.57	-3736.33	329.35	-1.39	-3690.58	322.59	38.36	-3581.88	-75.87	-1.71	-3647.14	-56.46	10.16	-1700.74	-77.55	67.95	-1699.01	-76.58	109.09	-3678.23	101.98	1339.07	0.00	0.00	0.00	-3588.99	21.05	1749.76	-3593.09	155.11	1755.95	-3706.27	458.87	1604.77	-3897.98	349.71	1668.57	-186.79	1288.07	78.96	344.59	1047.72	74.38	46.30
2.33000	-2983.57	104.03	-7.92	-3655.87	113.22	35.57	-3729.42	329.65	0.54	-3693.12	322.30	37.78	-3581.88	-75.87	-1.71	-3647.14	-56.46	10.16	-1700.74	-77.55	67.95	-1699.01	-76.58	109.09	-3688.97	98.87	1339.44	0.00	0.00	0.00	-3588.99	21.05	1749.76	-3601.43	153.03	1755.55	-3703.47	458.62	1604.45	-3897.63	350.24	1668.30	-187.27	1288.87	78.75	345.02	1047.38	74.60	49.03
2.34000	-2983.57	104.03	-7.92	-3655.87	113.22	35.57	-3715.13	328.22	1.97	-3692.44	322.94	37.68	-3581.88	-75.87	-1.71	-3647.14	-56.46	10.16	-1700.74	-77.55	67.95	-1699.01	-76.58	109.09	-3690.23	96.32	1339.35	0.00	0.00	0.00	-3588.99	21.05	1749.76	-3596.79	150.11	1755.28	-3700.65	458.37	1604.13	-3897.20	350.76	1668.02	-187.81	1289.82	78.49	345.36	1046.92	74.87	49.76
2.35000	-2983.57	104.03	-7.92	-3655.87	113.22	35.57	-3735.84	329.33	-0.62	-3688.06	322.26	38.13	-3581.88	-75.87	-1.71	-3647.14	-56.46	10.16	-1700.74	-77.55	67.95	-1699.01	-76.58	109.09	-3691.54	94.80	1339.68	0.00	0.00	0.00	-3588.99	21.05	1749.76	-3601.53	148.68	1755.52	-3697.81	458.10	1603.81	-3896.69	351.27	1667.73	-188.41	1290.94	78.18	345.96	1046.87	74.98	49.59
2.36000	-2983.57	104.03	-7.92	-3655.87	113.22	35.57	-3721.29	328.76	1.93	-3681.44	322.59	39.41	-3581.88	-75.87	-1.71	-3647.14	-56.46	10.16	-1700.74	-77.55	67.95	-1699.01	-76.58	109.09	-3669.62	91.96	1339.45	0.00	0.00	0.00	-3588.99	21.05	1749.76	-3586.51	145.97	1756.06	-3694.94	457.82	1603.50	-3896.10	351.76	1667.45	-189.08	1292.22	77.81	346.19	1046.74	75.07	46.65
2.37000	-2983.57	104.03	-7.92	-3655.87	113.22	35.57	-3718.63	328.34	1.41	-3691.65	323.07	37.57	-3581.88	-75.87	-1.71	-3647.14	-56.46	10.16	-1700.74	-77.55	67.95	-1699.01	-76.58	109.09	-3663.27	88.33	1340.28	0.00	0.00	0.00	-3588.99	21.05	1749.76	-3614.12	144.28	1757.08	-3692.05	457.53	1603.19	-3895.44	352.25	1667.16	-189.82	1293.68	77.40	345.52	1046.92	74.90	45.51
2.38000	-2983.57	104.03	-7.92	-3655.87	113.22	35.57	-3723.06	327.88	0.69	-3678.85	321.94	39.58	-3581.88	-75.87	-1.71	-3647.14	-56.46	10.16	-1700.74	-77.55	67.95	-1699.01	-76.58	109.09	-3662.85	85.39	1341.13	0.00	0.00	0.00	-3588.99	21.05	1749.76	-3586.82	142.25	1753.80	-3689.13	457.22	1602.87	-3894.71	352.73	1666.86	-190.63	1295.33	76.92	345.42	1047.06	74.82	45.62
2.39000	-2983.57	104.03	-7.92	-3655.87	113.22	35.57	-3727.53	329.81	0.29	-3680.51	321.25	39.45	-3581.88	-75.87	-1.71	-3647.14	-56.46	10.16	-1700.74	-77.55	67.95	-1699.01	-76.58	109.09	-3655.46	83.36	1341.44	0.00	0.00	0.00	-3588.99	21.05	1749.76	-3570.90	138.08	1754.15	-3686.20	456.90	1602.56	-3893.89	353.20	1666.56	-191.05	1296.20	76.67	345.23	1047.20	74.68	48.75
2.40000	-2983.57	104.03	-7.92	-3655.87	113.22	35.57	-3715.93	328.68	1.98	-3680.65	321.12	39.57	-3581.88	-75.87	-1.71	-3647.14	-56.46	10.16	-1700.74	-77.55	67.95	-1699.01	-76.58	109.09	-3669.34	80.28	1341.45	0.00	0.00	0.00	-3588.99	21.05	1749.76	-3581.88	135.99	1756.70	-3683.23	456.57	1602.25	-3893.00	353.65	1666.26	-191.64	1297.20	76.38	345.18	1046.96	74.71	48.57
2.41000	-2983.57	104.03	-7.92	-3655.87	113.22	35.57	-3726.77	328.56	0.37	-3682.72	321.03	39.38	-3581.88	-75.87	-1.71	-3647.14	-56.46	10.16	-1700.74	-77.55	67.95	-1699.01	-76.58	109.09	-3665.26	77.99	1341.60	0.00	0.00	0.00	-3595.37	20.43	1751.80	-3556.74	131.74	1757.12	-3680.24	456.22	1601.94	-3892.04	354.10	1665.96	-192.10	1297.76	76.21	345.90	1046.93	75.01	45.42
2.42000	-2983.57	104.03	-7.92	-3655.87	113.22	35.57	-3720.84	328.22	1.32	-3696.53	320.86	37.72	-3581.88	-75.87	-1.71	-3647.14	-56.46	10.16	-1700.74	-77.55	67.95	-1699.01	-76.58	109.09	-3664.87	76.49	1340.80	0.00	0.00	0.00	-3577.10	16.09	1751.27	-3548.99	129.04	1757.66	-3677.23	455.86	1601.64	-3891.00	354.53	1665.65	-192.44	1297.90	76.13	345.52	1047.12	74.80	46.18
2.43000	-2983.57	104.03	-7.92	-3655.87	113.22	35.57	-3727.58	327.58	0.72	-3674.77	320.92	42.22	-3581.88	-75.87	-1.71	-3647.14	-56.46	10.16	-1700.74	-77.55	67.95	-1699.01	-76.58	109.09	-3668.71	73.85	1340.22	0.00	0.00	0.00	-3609.70	12.77	1751.64	-3563.21	126.98	1757.73	-3674.19	455.49	1601.33	-3889.88	354.96	1665.34	-192.67	1297.68	76.15	344.74	1047.58	74.51	45.04
2.44000	-2983.57	104.03	-7.92	-3655.87	113.22	35.57	-3755.08	327.08	-2.09	-3677.78	320.14	42.61	-3581.88	-75.87	-1.71	-3647.14	-56.46	10.16	-1700.74	-77.55	67.95	-1699.01	-76.58	109.09	-3657.22	72.82	1341.05	0.00	0.00	0.00	-3596.61	9.96	1751.80	-3531.75	124.99	1757.01	-3671.13	455.11	1601.03	-3888.70	355.37	1665.02	-192.80	1297.13	76.25	345.62	1046.94	74.94	46.00
2.45000	-2983.57	104.03	-7.92	-3655.87	113.22	35.57	-3748.64	325.80	-1.15	-3692.78	320.46	41.14	-3581.88	-75.87	-1.71	-3647.14	-56.46	10.16	-1700.74	-77.55	67.95	-1699.01	-76.58	109.09	-3663.88	71.24	1340.51	0.00	0.00	0.00	-3576.60	7.95	1751.45	-3555.69	121.20	1758.62	-3668.05	454.71	1600.72	-3887.43	355.77	1664.71	-192.84	1296.30	76.43	344.89	1047.28	74.64	50.04
2.46000	-2983.57	104.03	-7.92	-3655.87	113.22	35.57	-3743.89	324.81	0.18	-3666.92	319.17	47.23	-3581.88	-75.87	-1.71	-3647.14	-56.46	10.16	-1700.74	-77.55	67.95	-1699.01	-76.58	109.09	-3639.15	69.92	1340.66	0.00	0.00	0.00	-3587.37	5.16	1751.82	-3541.40	119.97	1759.31	-3664.94	454.30	1600.42	-3886.09	356.17	1664.38	-192.80	1295.22	76.66	345.22	1047.18	74.76	47.88
2.47000	-2983.57	104.03	-7.92	-3655.87	113.22	35.57	-3749.88	323.83	0.14	-3674.68	318.75	48.25	-3581.88	-75.87	-1.71	-3647.14	-56.46	10.16	-1700.74	-77.55	67.95	-1699.01	-76.58	109.09	-3653.09	69.67	1340.41	0.00	0.00	0.00	-3608.79	-0.18	1753.85	-3492.11	116.10	1758.38	-3661.80	453.87	1600.12	-3884.68	356.55	1664.06	-192.69	1293.94	76.95	345.84	1046.99	74.99	48.22
2.48000	-2983.57	104.03	-7.92	-3655.87	113.22	35.57	-3736.29	323.47	3.35	-3670.14	317.86	50.68	-3581.88	-75.87	-1.71	-3647.14	-56.46	10.16	-1700.74	-77.55	67.95	-1699.01	-76.58	109.09	-3653.35	67.70	1340.43	0.00	0.00	0.00	-3578.55	-1.20	1752.11	-3517.27	113.51	1759.91	-3658.65	453.44	1599.82	-3883.20	356.92	1663.73	-192.52	1292.50	77.29	345.37	1047.07	74.78	48.96
2.49000	-2983.57	104.03	-7.92	-3655.87	113.22	35.57	-3739.74	322.83	4.30	-3662.21	317.51	53.95	-3581.88	-75.87	-1.71	-3647.14	-56.46	10.16	-1700.74	-77.55	67.95	-1699.01	-76.58	109.09	-3652.60	65.17	1340.58	0.00	0.00	0.00	-3579.62	-4.69	1752.53	-3508.58	109.12	1761.30	-3655.46	452.99	1599.52	-3881.64	357.28	1663.40	-192.30	1290.93	77.66	345.30	1047.45	74.53	49.63
2.50000	-2983.57	104.03	-7.92	-3655.91	113.22	35.57	-3748.62	321.52	4.68	-3685.12	316.65	53.16	-3581.88	-75.87	-1.71	-3647.14	-56.46	10.16	-1700.74	-77.55	67.95	-1699.01	-76.58	109.09	-3653.42	63.79	1341.56	0.00	0.00	0.00	-3560.25	-7.68	1752.23	-3527.22	106.87	1762.03	-3652.26	452.53	1599.23	-3880.00	357.63	1663.07	-192.03	1289.29	78.05	345.30	1047.46	74.58	47.65
2.51000	-2983.57	104.03	-7.92	-3699.11	114.29	27.58	-3725.73	319.81	11.24	-3656.81	314.52	60.66	-3581.88	-75.87	-1.71	-3647.14	-56.46	10.16	-1700.74	-77.55	67.95	-1699.01	-76.58	109.09	-3635.57	60.98	1341.44	0.00	0.00	0.00	-3546.07	-9.17	1750.56	-3527.70	105.16	1762.14	-3649.02	452.05	1598.93	-3878.30	357.97	1662.73	-191.73	1287.61	78.45	345.16	1047.40	74.62	46.71
2.52000	-2983.57	104.03	-7.92	-3638.66	113.81	36.57	-3737.24	318.61	12.56	-3661.26	311.86	63.39	-3581.88	-75.87	-1.71	-3647.14	-56.46	10.16	-1700.74	-77.55	67.95	-1699.01	-76.58	109.09	-3650.22	58.31	1341.08	0.00	0.00	0.00	-3569.57	-13.47	1753.71	-3505.26	100.48	1763.20	-3645.77	451.56	1598.64	-3876.52	358.30	1662.40	-191.40	1285.93	78.86	344.89	1047.33	74.51	45.27
2.53000	-2983.57	104.03	-7.92	-3681.23	113.90	27.46	-3740.85	315.46	14.89	-3653.26	309.73	68.30	-3581.88	-75.87	-1.71	-3647.14	-56.46	10.16	-1700.74	-77.55	67.95	-1699.01	-76.58	109.09	-3644.70	56.98	1341.02	0.00	0.00	0.00	-3577.29	-16.97	1754.90	-3525.01	98.36	1764.86	-3642.48	451.06	1598.35	-3874.67	358.61	1662.05	-191.06	1284.29	79.26	345.24	1047.15	74.65	48.39
2.54000	-2983.57	104.03	-7.92	-3719.73	115.79	18.72	-3716.20	310.83	21.85	-3669.37	307.96	69.60	-3581.88	-75.87	-1.71	-3647.14	-56.46	10.16	-1700.74	-77.55	67.95	-1699.01	-76.58	109.09	-3644.31	54.57	1340.90	0.00	0.00	0.00	-3598.43	-18.86	1755.28	-3524.54	95.20	1765.82	-3639.18	450.55	1598.06	-3872.75	358.92	1661.71	-190.71	1282.74	79.65	345.09	1047.36	74.53	47.84
2.55000	-2983.57	104.03	-7.92	-3735.59	114.67	13.56	-3705.28	309.56	26.45	-3691.74	305.56	69.97	-3581.88	-75.87	-1.71	-3647.14	-56.46	10.16	-1700.74	-77.55	67.95	-1699.01	-76.58	109.09	-3628.05	51.36	1341.17	0.00	0.00	0.00	-3573.97	-23.26	1754.32	-3523.92	92.12	1766.75	-3635.84	450.03	1597.77	-3870.76	359.22	1661.36	-190.37	1281.32	80.01	345.44	1047.26	74.66	48.00
2.56000	-2983.57	104.03	-7.92	-3722.66	115.19	14.03	-3690.11	305.89	34.39	-3684.40	302.88	76.16	-3581.88	-75.87	-1.71	-3647.14	-56.46	10.16	-1700.74	-77.55	67.95	-1699.01	-76.58	109.09	-3631.82	51.06	1341.50	0.00	0.00	0.00	-3557.32	-24.51	1753.32	-3523.16	89.15	1767.64	-3632.49	449.49	1597.48	-3868.69	359.50	1661.02	-190.03	1280.06	80.33	345.63	1047.17	74.78	47.60
2.57000	-2983.57	104.03	-7.92	-3708.56	115.03	15.36	-3723.09	304.23	31.46	-3702.05	301.21	77.82	-3581.88	-75.87	-1.71	-3647.14	-56.46	10.16	-1700.74	-77.55	67.95	-1699.01	-76.58	109.09	-3627.40	49.57	1341.22	0.00	0.00	0.00	-3540.36	-26.30	1753.97	-3522.26	86.26	1768.49	-3629.10	448.94	1597.20	-3866.56	359.78	1660.66	-189.73	1279.01	80.61	344.81	1047.50	74.50	50.47
2.58000	-2983.57	104.03	-7.92	-3708.93	115.66	15.27	-3707.76	301.25	37.48	-3706.50	298.78	82.94	-3581.88	-75.87	-1.71	-3647.14	-56.46	10.16	-1700.74	-77.55	67.95	-1699.01	-76.58	109.09	-3610.71	48.58	1340.78	0.00	0.00	0.00	-3543.09	-27.43	1752.80	-3521.22	83.46	1769.32	-3625.70	448.38	1596.92	-3864.35	360.04	1660.31	-189.45	1278.20	80.84	345.73	1047.24	74.77	49.25
2.59000	-2983.57	104.03	-7.92	-3709.96	116.33	15.88	-3710.57	296.43	39.70	-3695.23	296.07	89.59	-3581.88	-75.87	-1.71	-3647.14	-56.46	10.16	-1700.74	-77.55	67.95	-1699.01	-76.58	109.09	-3606.01	47.44	1340.54	0.00	0.00	0.00	-3540.20	-30.80	1754.17	-3520.05	80.76	1770.11	-3622.26	447.80	1596.63	-3862.07	360.30	1659.96	-189.21	1277.69	80.99	344.97	1047.34	74.64	48.20
2.60000	-2983.57	104.03	-7.92	-3677.00	115.07	22.51	-3707.48	291.80	44.81	-3696.17	292.89	95.00	-3581.88	-75.87	-1.71	-3647.14	-56.46	10.16	-1700.74	-77.55	67.95	-1699.01	-76.58	109.09	-3625.89	46.20	1341.30	0.00	0.00	0.00	-3567.10	-33.32	1755.33	-3518.73	78.14	1770.87	-3618.81	447.21	1596.35	-3859.72	360.54	1659.60	-189.02	1277.51	81.07	345.57	1047.11	74.90	49.64
2.61000	-2983.57	104.03	-7.92	-3676.99	111.57	23.19	-3729.80	287.84	45.05	-3695.50	289.16	99.76	-3581.88	-75.87	-1.71	-3647.14	-56.46	10.16	-1700.74	-77.55	67.95	-1699.01	-76.58	109.09	-3617.62	45.65	1340.87	0.00	0.00	0.00	-3542.91	-34.08	1755.11	-3517.29	75.62	1771.59	-3615.32	446.61	1596.08	-3857.31	360.77	1659.24	-188.89	1277.70	81.07	345.28	1046.96	74.81	49.50
2.62000	-2983.57	104.03	-7.92	-3650.65	111.20	29.50	-3704.44	281.42	52.75	-3693.29	284.92	103.80	-3581.88	-75.87	-1.71	-3647.14	-56.46	10.16	-1700.74	-77.55	67.95	-1699.01	-76.58	109.09	-3615.38	44.04	1340.97	0.00	0.00	0.00	-3526.70	-37.13	1754.13	-3515.71	73.17	1772.29	-3611.81	446.00	1595.80	-3854.82	360.99	1658.87	-188.83	1278.31	80.97	345.40	1047.29	74.76	48.20
2.63000	-2983.57	104.03	-7.92	-3643.89	109.89	31.71	-3706.70	276.69	54.16	-3689.60	280.23	107.05	-3581.88	-75.87	-1.71	-3647.14	-56.46	10.16	-1700.74	-77.55	67.95	-1699.01	-76.58	109.09	-3616.59	43.38	1340.48	0.00	0.00	0.00	-3531.56	-38.23	1754.70	-3513.99	70.82	1772.95	-3608.28	445.38	1595.53	-3852.26	361.21	1658.51	-188.85	1279.37	80.76	345.43	1047.21	74.76	47.83
2.64000	-2983.57	104.03	-7.92	-3649.04	107.36	29.78	-3711.74	269.91	54.72	-3684.48	275.12	109.45	-3581.88	-75.87	-1.71	-3647.14	-56.46	10.16	-1700.74	-77.55	67.95	-1699.01	-76.58	109.09	-3603.31	42.22	1340.86	0.00	0.00	0.00	-3533.49	-41.95	1756.00	-3512.15	68.55	1773.58	-3604.72	444.74	1595.25	-3849.63	361.41	1658.14	-188.96	1280.93	80.44	345.07	1046.99	74.76	47.59
2.65000	-2983.57	104.03	-7.92	-3630.92	106.91	32.42	-3713.34	263.46	55.49	-3678.00	269.66	110.94	-3581.88	-75.87	-1.71	-3647.14	-56.46	10.16	-1700.74	-77.55	67.95	-1699.01	-76.58	109.09	-3606.89	41.31	1340.98	0.00	0.00	0.00	-3534.45	-43.55	1756.05	-3510.18	66.36	1774.18	-3601.14	444.09	1594.98	-3846.94	361.60	1657.78	-189.16	1283.02	80.00	345.23	1047.19	74.71	48.20
2.66000	-2983.57	104.03	-7.92	-3610.48	106.13	34.01	-3698.12	257.97	55.44	-3670.22	263.89	111.44	-3581.88	-75.87	-1.71	-3647.14	-56.46	10.16	-1700.74	-77.55	67.95	-1699.01	-76.58	109.09	-3605.07	40.94	1340.88	0.00	0.00	0.00	-3538.33	-46.26	1757.12	-3508.08	64.26	1774.75	-3597.52	443.43	1594.71	-3844.17	361.78	1657.40	-189.47	1285.69	79.42	345.53	1046.99	74.86	46.16
2.67000	-2983.57	104.03	-7.92	-3596.79	106.11	34.48	-3662.08	250.94	60.57	-3661.20	257.85	110.89	-3581.88	-75.87	-1.71	-3647.14	-56.46	10.16	-1700.74	-77.55	67.95	-1699.01	-76.58	109.09	-3599.57	39.39	1340.25	0.00	0.00	0.00	-3530.22	-46.94	1756.92	-3505.85	62.23	1775.30	-3593.89	442.76	1594.45	-3841.34	361.94	1657.03	-189.90	1288.98	78.69	345.67	1046.79	74.55	47.19
2.68000	-2983.57	104.03	-7.92	-3581.58	104.40	35.75	-3716.27	245.00	49.58	-3651.01	251.61	109.23	-3581.88	-75.87	-1.71	-3647.14	-56.46	10.16	-1700.74	-77.55	67.95	-1699.01	-76.58	109.09	-3594.33	38.34	1340.48	0.00	0.00	0.00	-3500.20	-46.25	1756.54	-3503.50	60.29	1775.81	-3590.23	442.07	1594.18	-3838.44	362.10	1656.66	-190.45	1292.93	77.81	345.76	1046.60	74.96	49.39
2.69000	-2983.57	104.03	-7.92	-3558.68	102.16	37.62	-3718.51	238.48	49.53	-3639.70	245.20	106.39	-3581.88	-75.87	-1.71	-3647.14	-56.46	10.16	-1700.74	-77.55	67.95	-1699.01	-76.58	109.09	-3593.80	37.22	1339.98	0.00	0.00	0.00	-3509.33	-47.83	1757.45	-3501.03	58.42	1776.30	-3586.54	441.38	1593.92	-3835.47	362.25	1656.28	-190.75	1295.08	77.33	345.58	1047.01	74.93	45.09
2.70000	-2983.57	104.03	-7.92	-3557.80	103.11	33.79	-3720.78	232.03	49.57	-3627.36	238.67	102.30	-3581.88	-75.87	-1.71	-3647.14	-56.46	10.16	-1700.74	-77.55	67.95	-1699.01	-76.58	109.09	-3598.29	37.06	1340.01	0.00	0.00	0.00	-3484.30	-50.65	1757.09	-3498.43	56.64	1776.76	-3582.82	440.67	1593.66	-3832.44	362.39	1655.91	-191.13	1298.02	76.63	345.22	1047.02	74.79	45.01
2.71000	-2983.57	104.03	-7.92	-3546.69	100.88	33.32	-3723.08	225.64	49.70	-3635.19	232.00	96.37	-3581.88	-75.87	-1.71	-3647.14	-56.46	10.16	-1700.74	-77.55	67.95	-1699.01	-76.58	109.09	-3577.54	35.07	1339.46	0.00	0.00	0.00	-3472.32	-52.03	1756.72	-3495.71	54.93	1777.19	-3579.08	439.95	1593.40	-3829.33	362.51	1655.53	-191.40	1300.26	76.02	345.60	1047.12	74.73	49.06
2.72000	-2983.57	104.03	-7.92	-3519.54	98.98	34.11	-3725.43	219.32	49.91	-3604.61	226.96	94.60	-3581.88	-75.87	-1.71	-3647.14	-56.46	10.16	-1700.74	-77.55	67.95	-1699.01	-76.58	109.09	-3577.58	34.69	1339.64	0.00	0.00	0.00	-3476.45	-52.24	1757.28	-3492.87	53.29	1777.60	-3575.32	439.21	1593.14	-3826.16	362.63	1655.15	-191.58	1301.88	75.49	346.17	1047.01	75.00	44.82
2.73000	-2983.57	104.03	-7.92	-3475.36	100.33	38.82	-3727.81	213.06	50.20	-3617.32	223.22	86.12	-3581.88	-75.87	-1.71	-3647.14	-56.46	10.16	-1700.74	-77.55	67.95	-1699.01	-76.58	109.09	-3576.66	34.51	1338.90	0.00	0.00	0.00	-3492.14	-55.27	1758.16	-3489.92	51.73	1777.97	-3571.53	438.47	1592.89	-3822.92	362.73	1654.77	-191.68	1302.91	75.05	345.11	1047.05	74.83	44.54
2.74000	-2983.57	104.03	-7.92	-3478.18	97.03	34.85	-3730.22	206.87	50.58	-3545.19	217.05	92.35	-3581.88	-75.87	-1.71	-3647.14	-56.46	10.16	-1700.74	-77.55	67.95	-1699.01	-76.58	109.09	-3579.01	33.68	1338.61	0.00	0.00	0.00	-3484.83	-56.26	1758.30	-3486.84	50.25	1778.33	-3567.71	437.71	1592.64	-3819.62	362.83	1654.39	-191.72	1303.42	74.73	344.58	1047.30	74.62	44.18
2.75000	-2983.57	104.03	-7.92	-3448.06	94.92	38.79	-3732.66	200.75	51.04	-3573.51	212.05	82.94	-3581.88	-75.87	-1.71	-3647.14	-56.46	10.16	-1700.74	-77.55	67.95	-1699.01	-76.58	109.09	-3572.51	32.39	1338.16	0.00	0.00	0.00	-3493.33	-57.39	1758.60	-3483.66	48.83	1778.66	-3563.86	436.94	1592.39	-3816.25	362.91	1654.00	-191.70	1303.48	74.52	345.06	1047.19	74.65	47.39
2.76000	-2983.57	104.03	-7.92	-3420.00	95.33	40.57	-3735.14	194.69	51.57	-3561.95	208.20	78.17	-3581.88	-75.87	-1.71	-3647.14	-56.46	10.16	-1700.74	-77.55	67.95	-1699.01	-76.58	109.09	-3562.99	31.96	1337.38	0.00	0.00	0.00	-3510.00	-58.65	1760.11	-3480.35	47.49	1778.96	-3559.99	436.16	1592.14	-3812.81	362.98	1653.62	-191.63	1303.12	74.44	345.35	1047.13	74.72	51.27
2.77000	-2983.57	104.03	-7.92	-3422.80	96.24	35.65	-3737.64	188.70	52.19	-3522.54	204.90	78.68	-3581.88	-75.87	-1.71	-3647.14	-56.46	10.16	-1700.74	-77.55	67.95	-1699.01	-76.58	109.09	-3566.16	30.23	1337.04	0.00	0.00	0.00	-3484.28	-58.72	1759.08	-3476.94	46.22	1779.24	-3556.10	435.37	1591.89	-3809.31	363.04	1653.23	-191.54	1302.42	74.51	345.05	1047.29	74.69	46.85
2.78000	-2983.57	104.03	-7.92	-3353.80	94.73	47.52	-3740.18	182.77	52.89	-3469.18	198.91	79.89	-3581.88	-75.87	-1.71	-3647.14	-56.46	10.16	-1700.74	-77.55	67.95	-1699.01	-76.58	109.09	-3563.32	29.38	1336.21	0.00	0.00	0.00	-3481.62	-59.25	1757.01	-3473.42	45.01	1779.50	-3552.17	434.56	1591.65	-3805.74	363.09	1652.84	-191.43	1301.43	74.72	345.22	1047.22	74.75	44.45
2.79000	-2983.57	104.03	-7.92	-3346.93	92.69	46.09	-3742.74	176.90	53.66	-3443.66	193.53	77.38	-3581.88	-75.87	-1.71	-3647.14	-56.46	10.16	-1700.74	-77.55	67.95	-1699.01	-76.58	109.09	-3550.37	29.45	1335.34	0.00	0.00	0.00	-3494.84	-61.96	1757.97	-3469.78	43.88	1779.73	-3548.22	433.75	1591.41	-3802.11	363.14	1652.45	-191.32	1300.21	75.08	344.78	1047.54	74.54	47.92
2.80000	-2983.57	104.03	-7.92	-3321.49	91.59	47.69	-3745.33	171.10	54.52	-3418.59	188.22	74.98	-3581.88	-75.87	-1.71	-3647.14	-56.46	10.16	-1700.74	-77.55	67.95	-1699.01	-76.58	109.09	-3538.63	29.40	1334.40	0.00	0.00	0.00	-3469.47	-61.61	1757.61	-3466.04	42.81	1779.94	-3544.25	432.92	1591.17	-3798.41	363.16	1652.07	-191.21	1298.81	75.62	345.39	1047.35	74.68	48.17
2.81000	-2983.57	104.03	-7.92	-3297.62	90.58	49.07	-3747.95	165.36	55.45	-3393.94	182.97	72.69	-3581.88	-75.87	-1.71	-3647.14	-56.46	10.16	-1700.74	-77.55	67.95	-1699.01	-76.58	109.09	-3556.25	28.29	1332.95	0.00	0.00	0.00	-3466.24	-62.63	1756.65	-3462.19	41.80	1780.13	-3540.25	432.08	1590.93	-3794.65	363.18	1651.68	-191.11	1297.30	76.34	345.54	1047.32	74.70	45.96
2.82000	-2983.57	104.03	-7.92	-3275.26	89.64	50.24	-3750.59	159.69	56.45	-3369.71	177.79	70.50	-3581.88	-75.87	-1.71	-3647.14	-56.46	10.16	-1700.74	-77.55	67.95	-1699.01	-76.58	109.09	-3543.54	28.38	1332.67	0.00	0.00	0.00	-3450.57	-62.05	1757.19	-3458.23	40.86	1780.30	-3536.22	431.23	1590.70	-3790.83	363.19	1651.28	-190.98	1295.76	77.03	345.31	1047.21	74.67	44.44
2.83000	-2983.57	104.03	-7.92	-3254.36	88.79	51.20	-3753.25	154.08	57.53	-3345.91	172.67	68.42	-3581.88	-75.87	-1.71	-3647.14	-56.46	10.16	-1700.74	-77.55	67.95	-1699.01	-76.58	109.09	-3559.91	27.87	1332.48	0.00	0.00	0.00	-3464.14	-62.03	1757.73	-3454.17	39.98	1780.44	-3532.16	430.37	1590.46	-3786.93	363.19	1650.89	-191.09	1295.73	77.28	345.32	1047.12	74.71	45.30
2.84000	-2983.57	104.03	-7.92	-3234.88	88.00	51.97	-3755.93	148.53	58.68	-3322.54	167.62	66.44	-3581.88	-75.87	-1.71	-3647.14	-56.46	10.16	-1700.74	-77.55	67.95	-1699.01	-76.58	109.09	-3556.47	27.21	1331.50	0.00	0.00	0.00	-3459.51	-63.03	1756.55	-3450.01	39.17	1780.57	-3528.08	429.49	1590.23	-3782.98	363.18	1650.50	-191.00	1294.68	77.68	345.29	1047.50	74.65	45.28
2.85000	-2983.57	104.03	-7.92	-3216.76	87.29	52.56	-3758.64	143.04	59.91	-3299.57	162.63	64.57	-3581.88	-75.87	-1.71	-3647.14	-56.46	10.16	-1700.74	-77.55	67.95	-1699.01	-76.58	109.09	-3539.79	28.25	1330.17	0.00	0.00	0.00	-3431.85	-62.76	1754.12	-3445.74	38.42	1780.68	-3523.97	428.61	1590.01	-3778.96	363.15	1650.11	-190.87	1293.60	78.04	345.30	1047.36	74.62	44.97
2.86000	-2983.57	104.03	-7.92	-3199.95	86.65	52.97	-3761.37	137.62	61.21	-3277.03	157.70	62.80	-3581.88	-75.87	-1.71	-3647.14	-56.46	10.16	-1700.74	-77.55	67.95	-1699.01	-76.58	109.09	-3531.05	27.84	1329.35	0.00	0.00	0.00	-3467.65	-64.19	1756.53	-3441.38	37.72	1780.76	-3519.83	427.71	1589.78	-3774.88	363.12	1649.71	-190.70	1292.50	78.38	345.06	1047.49	74.57	45.05
2.87000	-2983.57	104.03	-7.92	-3184.40	86.08	53.21	-3764.11	132.26	62.58	-3254.89	152.84	61.13	-3581.88	-75.87	-1.71	-3647.14	-56.46	10.16	-1700.74	-77.55	67.95	-1699.01	-76.58	109.09	-3531.71	27.10	1328.42	0.00	0.00	0.00	-3419.94	-63.27	1753.48	-3436.92	37.09	1780.83	-3515.67	426.80	1589.56	-3770.74	363.07	1649.32	-190.50	1291.38	78.69	345.15	1047.49	74.57	45.23
2.88000	-2983.57	104.03	-7.92	-3170.07	85.57	53.30	-3766.87	126.96	64.02	-3233.16	148.05	59.56	-3581.88	-75.87	-1.71	-3647.14	-56.46	10.16	-1700.74	-77.55	67.95	-1699.01	-76.58	109.09	-3526.62	26.62	1327.08	0.00	0.00	0.00	-3438.98	-61.93	1754.41	-3432.36	36.51	1780.88	-3511.48	425.88	1589.34	-3766.53	363.02	1648.93	-190.27	1290.26	78.96	345.01	1047.33	74.60	47.18
2.89000	-2983.57	104.03	-7.92	-3156.91	85.13	53.24	-3769.65	121.73	65.53	-3211.83	143.31	58.09	-3581.88	-75.87	-1.71	-3647.14	-56.46	10.16	-1700.74	-77.55	67.95	-1699.01	-76.58	109.09	-3529.79	27.59	1326.35	0.00	0.00	0.00	-3423.25	-61.87	1753.09	-3427.70	35.99	1780.91	-3507.26	424.95	1589.12	-3762.26	362.95	1648.53	-190.01	1289.15	79.21	345.43	1047.09	74.80	46.93
2.90000	-2983.57	104.03	-7.92	-3144.86	84.75	53.04	-3772.45	116.55	67.11	-3190.90	138.65	56.73	-3581.88	-75.87	-1.71	-3647.14	-56.46	10.16	-1700.74	-77.55	67.95	-1699.01	-76.58	109.09	-3522.31	27.40	1325.59	0.00	0.00	0.00	-3412.16	-61.30	1752.73	-3422.95	35.53	1780.93	-3503.02	424.01	1588.91	-3757.93	362.88	1648.14	-189.74	1288.05	79.43	345.24	1047.01	74.84	47.15
2.91000	-2983.57	104.03	-7.92	-3133.87	84.43	52.71	-3775.25	111.44	68.75	-3170.37	134.04	55.46	-3581.88	-75.87	-1.71	-3647.14	-56.46	10.16	-1700.74	-77.55	67.95	-1699.01	-76.58	109.09	-3519.05	27.12	1324.55	0.00	0.00	0.00	-3437.18	-62.72	1754.33	-3418.11	35.11	1780.92	-3498.75	423.05	1588.69	-3753.54	362.79	1647.74	-189.45	1286.97	79.62	345.14	1046.90	74.83	47.47
2.92000	-2983.57	104.03	-7.92	-3123.90	84.16	52.26	-3778.08	106.39	70.47	-3150.24	129.49	54.29	-3581.88	-75.87	-1.71	-3647.14	-56.46	10.16	-1700.74	-77.55	67.95	-1699.01	-76.58	109.09	-3519.68	27.95	1323.34	0.00	0.00	0.00	-3425.99	-62.65	1753.13	-3413.17	34.76	1780.90	-3494.45	422.09	1588.48	-3749.08	362.69	1647.35	-189.16	1285.93	79.78	345.43	1047.37	74.73	45.08
2.93000	-2983.57	104.03	-7.92	-3114.90	83.96	51.71	-3780.91	101.40	72.25	-3130.49	125.01	53.21	-3581.88	-75.87	-1.71	-3647.14	-56.46	10.16	-1700.74	-77.55	67.95	-1699.01	-76.58	109.09	-3505.19	28.11	1322.10	0.00	0.00	0.00	-3423.03	-62.28	1751.54	-3408.15	34.45	1780.87	-3490.12	421.11	1588.28	-3744.57	362.58	1646.95	-188.85	1284.92	79.92	345.41	1047.33	74.71	46.17
2.94000	-2983.57	104.03	-7.92	-3106.81	83.80	51.05	-3783.75	96.47	74.09	-3111.13	120.59	52.23	-3581.88	-75.87	-1.71	-3647.14	-56.46	10.16	-1700.74	-77.55	67.95	-1699.01	-76.58	109.09	-3494.09	28.62	1320.60	0.00	0.00	0.00	-3385.79	-59.15	1749.63	-3403.03	34.20	1780.82	-3485.77	420.13	1588.07	-3739.99	362.46	1646.55	-188.55	1283.97	80.04	345.16	1047.18	74.59	45.67
2.95000	-2983.57	104.03	-7.92	-3099.59	83.70	50.31	-3786.61	91.60	76.00	-3092.16	116.23	51.34	-3581.88	-75.87	-1.71	-3647.14	-56.46	10.16	-1700.74	-77.55	67.95	-1699.01	-76.58	109.09	-3504.76	27.91	1319.98	0.00	0.00	0.00	-3386.97	-59.61	1749.61	-3397.83	33.99	1780.75	-3481.39	419.13	1587.87	-3735.35	362.33	1646.16	-188.25	1283.08	80.13	345.14	1047.22	74.62	47.36
2.96000	-2983.57	104.03	-7.92	-3093.19	83.65	49.48	-3789.47	86.78	77.98	-3073.56	111.93	50.55	-3581.88	-75.87	-1.71	-3647.14	-56.46	10.16	-1700.74	-77.55	67.95	-1699.01	-76.58	109.09	-3497.65	27.75	1318.30	0.00	0.00	0.00	-3401.93	-58.29	1749.51	-3392.55	33.83	1780.67	-3476.98	418.12	1587.67	-3730.65	362.19	1645.76	-187.96	1282.25	80.19	345.84	1046.84	75.03	47.20
2.97000	-2983.57	104.03	-7.92	-3087.56	83.64	48.58	-3792.34	82.03	80.01	-3055.35	107.70	49.85	-3581.88	-75.87	-1.71	-3647.14	-56.46	10.16	-1700.74	-77.55	67.95	-1699.01	-76.58	109.09	-3489.77	28.32	1317.43	0.00	0.00	0.00	-3382.16	-56.65	1749.44	-3387.17	33.73	1780.58	-3472.55	417.10	1587.47	-3725.90	362.04	1645.37	-187.68	1281.50	80.23	345.47	1046.97	74.90	43.71
2.98000	-2983.57	104.03	-7.92	-3082.64	83.68	47.62	-3795.22	77.34	82.11	-3037.51	103.52	49.24	-3581.88	-75.87	-1.71	-3647.14	-56.46	10.16	-1700.74	-77.55	67.95	-1699.01	-76.58	109.09	-3472.02	29.01	1316.61	0.00	0.00	0.00	-3367.10	-55.22	1747.24	-3381.72	33.66	1780.47	-3468.08	416.06	1587.28	-3721.08	361.87	1644.97	-187.42	1280.84	80.25	345.50	1046.93	74.88	45.43
2.99000	-2983.57	104.03	-7.92	-3078.39	83.76	46.60	-3798.10	72.71	84.27	-3020.03	99.40	48.73	-3581.88	-75.87	-1.71	-3647.14	-56.46	10.16	-1700.74	-77.55	67.95	-1699.01	-76.58	109.09	-3473.12	28.28	1315.36	0.00	0.00	0.00	-3367.14	-53.49	1746.37	-3376.18	33.65	1780.35	-3463.59	415.02	1587.09	-3716.20	361.70	1644.58	-187.17	1280.27	80.25	344.93	1047.15	74.60	47.51
3.00000	-2983.57	104.03	-7.92	-3074.77	83.88	45.54	-3800.98	68.14	86.49	-3002.93	95.35	48.30	-3581.88	-75.87	-1.71	-3647.14	-56.46	10.16	-1700.74	-77.55	67.95	-1699.01	-76.58	109.09	-3468.05	29.34	1313.89	0.00	0.00	0.00	-3369.76	-51.18	1747.19	-3370.56	33.67	1780.21	-3459.07	413.97	1586.90	-3711.26	361.52	1644.18	-186.96	1279.81	80.23	345.19	1047.21	74.67	47.53
3.01000	-2983.57	104.03	-7.92	-3071.71	84.04	44.45	-3803.87	63.62	88.77	-2986.19	91.35	47.96	-3581.88	-75.87	-1.71	-3647.14	-56.46	10.16	-1700.74	-77.55	67.95	-1699.01	-76.58	109.09	-3458.49	29.32	1312.85	0.00	0.00	0.00	-3347.44	-47.90	1746.29	-3364.87	33.74	1780.07	-3454.53	412.90	1586.72	-3706.26	361.32	1643.79	-186.77	1279.45	80.19	345.14	1047.07	74.76	46.92
3.02000	-2983.57	104.03	-7.92	-3069.17	84.24	43.33	-3806.76	59.17	91.11	-2969.81	87.42	47.71	-3581.88	-75.87	-1.71	-3647.14	-56.46	10.16	-1700.74	-77.55	67.95	-1699.01	-76.58	109.09	-3457.17	29.34	1311.21	0.00	0.00	0.00	-3349.99	-47.73	1746.12	-3359.09	33.86	1779.91	-3449.95	411.82	1586.53	-3701.21	361.12	1643.40	-186.62	1279.23	80.13	345.29	1047.10	74.73	44.79
3.03000	-2983.57	104.03	-7.92	-3067.10	84.47	42.20	-3809.65	54.77	93.51	-2953.79	83.54	47.55	-3581.88	-75.87	-1.71	-3647.14	-56.46	10.16	-1700.74	-77.55	67.95	-1699.01	-76.58	109.09	-3450.67	29.79	1310.51	0.00	0.00	0.00	-3347.49	-45.15	1744.20	-3353.24	34.01	1779.75	-3445.35	410.74	1586.35	-3696.09	360.90	1643.00	-186.51	1279.13	80.05	345.53	1046.99	74.77	45.75
3.04000	-2983.57	104.03	-7.92	-3065.45	84.74	41.06	-3812.54	50.43	95.96	-2938.13	79.72	47.47	-3581.88	-75.87	-1.71	-3647.14	-56.46	10.16	-1700.74	-77.55	67.95	-1699.01	-76.58	109.09	-3449.06	29.91	1308.70	0.00	0.00	0.00	-3356.36	-45.02	1743.82	-3347.32	34.20	1779.57	-3440.72	409.64	1586.18	-3690.92	360.67	1642.61	-186.45	1279.17	79.95	344.74	1047.09	74.57	43.22
3.05000	-2983.57	104.03	-7.92	-3064.18	85.03	39.92	-3815.43	46.15	98.47	-2922.81	75.96	47.48	-3581.88	-75.87	-1.71	-3647.14	-56.46	10.16	-1700.74	-77.55	67.95	-1699.01	-76.58	109.09	-3444.81	30.18	1307.99	0.00	0.00	0.00	-3311.09	-41.38	1740.79	-3341.32	34.43	1779.38	-3436.06	408.53	1586.00	-3685.69	360.44	1642.22	-186.43	1279.36	79.83	345.39	1047.10	74.73	45.85
3.06000	-2983.57	104.03	-7.92	-3063.22	85.36	38.79	-3818.31	41.93	101.03	-2907.84	72.25	47.58	-3581.88	-75.87	-1.71	-3647.14	-56.46	10.16	-1700.74	-77.55	67.95	-1699.01	-76.58	109.09	-3424.18	31.90	1306.82	0.00	0.00	0.00	-3325.95	-39.54	1743.50	-3335.25	34.70	1779.19	-3431.38	407.41	1585.83	-3680.40	360.19	1641.83	-186.46	1279.71	79.70	345.39	1047.11	74.76	46.72
3.07000	-2983.57	104.03	-7.92	-3062.54	85.70	37.69	-3821.19	37.76	103.65	-2893.22	68.61	47.75	-3581.88	-75.87	-1.71	-3647.14	-56.46	10.16	-1700.74	-77.55	67.95	-1699.01	-76.58	109.09	-3419.00	32.57	1305.43	0.00	0.00	0.00	-3329.61	-37.13	1742.83	-3329.11	35.01	1778.98	-3426.67	406.28	1585.66	-3675.06	359.93	1641.44	-186.56	1280.23	79.55	345.16	1047.10	74.70	47.71
3.08000	-2983.57	104.03	-7.92	-3062.08	86.08	36.62	-3824.07	33.65	106.32	-2878.94	65.02	48.01	-3581.88	-75.87	-1.71	-3647.14	-56.46	10.16	-1700.74	-77.55	67.95	-1699.01	-76.58	109.09	-3406.49	33.13	1304.75	0.00	0.00	0.00	-3309.61	-34.74	1741.07	-3322.89	35.35	1778.77	-3421.92	405.14	1585.50	-3669.65	359.66	1641.05	-186.71	1280.92	79.39	345.54	1046.95	74.92	48.83
3.09000	-2983.57	104.03	-7.92	-3061.79	86.47	35.59	-3826.94	29.60	109.05	-2864.99	61.49	48.35	-3581.88	-75.87	-1.71	-3647.14	-56.46	10.16	-1700.74	-77.55	67.95	-1699.01	-76.58	109.09	-3410.46	33.81	1304.11	0.00	0.00	0.00	-3290.87	-33.11	1741.11	-3316.61	35.72	1778.55	-3417.15	403.99	1585.34	-3664.19	359.38	1640.66	-186.93	1281.80	79.21	345.68	1046.97	74.87	45.81
3.10000	-2983.57	104.03	-7.92	-3061.62	86.88	34.61	-3829.80	25.61	111.82	-2851.38	58.02	48.77	-3581.88	-75.87	-1.71	-3647.14	-56.46	10.16	-1700.74	-77.55	67.95	-1699.01	-76.58	109.09	-3407.05	35.03	1304.16	0.00	0.00	0.00	-3310.17	-31.91	1743.73	-3310.27	36.13	1778.32	-3412.35	402.83	1585.18	-3658.68	359.09	1640.27	-187.22	1282.87	79.02	345.25	1047.24	74.66	47.71
3.11000	-2983.57	104.03	-7.92	-3061.53	87.31	33.69	-3832.66	21.67	114.65	-2838.11	54.60	49.27	-3581.88	-75.87	-1.71	-3647.14	-56.46	10.16	-1700.74	-77.55	67.95	-1699.01	-76.58	109.09	-3391.23	35.96	1304.11	0.00	0.00	0.00	-3287.62	-27.01	1741.91	-3303.86	36.57	1778.08	-3407.53	401.65	1585.02	-3653.10	358.79	1639.89	-187.59	1284.15	78.81	345.99	1047.24	74.90	47.26
3.12000	-2983.57	104.03	-7.92	-3061.46	87.76	32.83	-3835.50	17.78	117.53	-2825.16	51.24	49.85	-3581.88	-75.87	-1.71	-3647.14	-56.46	10.16	-1700.74	-77.55	67.95	-1699.01	-76.58	109.09	-3379.98	36.98	1303.64	0.00	0.00	0.00	-3294.89	-26.23	1743.79	-3297.38	37.04	1777.84	-3402.67	400.47	1584.87	-3647.48	358.47	1639.50	-188.04	1285.64	78.59	346.02	1047.09	74.95	49.01
3.13000	-2983.57	104.03	-7.92	-3061.37	88.22	32.06	-3838.33	13.95	120.46	-2812.53	47.93	50.51	-3581.88	-75.87	-1.71	-3647.14	-56.46	10.16	-1700.74	-77.55	67.95	-1699.01	-76.58	109.09	-3372.79	38.20	1304.06	0.00	0.00	0.00	-3291.68	-24.14	1745.72	-3290.85	37.54	1777.59	-3397.79	399.28	1584.72	-3641.79	358.15	1639.12	-188.57	1287.35	78.36	344.91	1047.38	74.60	48.26
3.14000	-2983.57	104.03	-7.92	-3061.20	88.69	31.37	-3841.16	10.18	123.43	-2800.23	44.68	51.24	-3581.88	-75.87	-1.71	-3647.14	-56.46	10.16	-1700.74	-77.55	67.95	-1699.01	-76.58	109.09	-3365.66	39.37	1304.98	0.00	0.00	0.00	-3280.09	-20.84	1746.73	-3284.25	38.06	1777.34	-3392.88	398.07	1584.57	-3636.05	357.82	1638.74	-189.19	1289.29	78.12	345.23	1047.33	74.66	48.98
3.15000	-2983.57	104.03	-7.92	-3060.90	89.17	30.78	-3843.96	6.47	126.45	-2788.24	41.49	52.05	-3581.88	-75.87	-1.71	-3647.14	-56.46	10.16	-1700.74	-77.55	67.95	-1699.01	-76.58	109.09	-3350.40	40.65	1306.35	0.00	0.00	0.00	-3270.31	-20.35	1747.88	-3277.59	38.62	1777.08	-3387.94	396.86	1584.43	-3630.25	357.47	1638.35	-189.90	1291.47	77.87	345.75	1047.44	74.61	46.49
3.16000	-2983.57	104.03	-7.92	-3060.44	89.65	30.30	-3846.76	2.80	129.52	-2776.57	38.35	52.93	-3581.88	-75.87	-1.71	-3647.14	-56.46	10.16	-1700.74	-77.55	67.95	-1699.01	-76.58	109.09	-3356.88	42.39	1307.23	0.00	0.00	0.00	-3278.23	-17.92	1749.61	-3270.88	39.20	1776.82	-3382.97	395.63	1584.29	-3624.40	357.11	1637.97	-190.71	1293.89	77.62	345.25	1047.46	74.58	48.70
3.17000	-2983.57	104.03	-7.92	-3059.74	90.15	29.94	-3849.54	-0.80	132.64	-2765.21	35.27	53.89	-3581.88	-75.87	-1.71	-3647.14	-56.46	10.16	-1700.74	-77.55	67.95	-1699.01	-76.58	109.09	-3344.32	43.89	1308.64	0.00	0.00	0.00	-3263.29	-13.66	1750.78	-3264.10	39.81	1776.55	-3377.97	394.40	1584.15	-3618.50	356.75	1637.60	-191.14	1295.17	77.48	345.63	1047.14	74.79	48.52
3.18000	-2983.57	104.03	-7.92	-3058.78	90.64	29.69	-3852.30	-4.36	135.80	-2754.16	32.24	54.92	-3581.88	-75.87	-1.71	-3647.14	-56.46	10.16	-1700.74	-77.55	67.95	-1699.01	-76.58	109.09	-3348.87	45.30	1310.35	0.00	0.00	0.00	-3231.38	-10.78	1750.92	-3257.28	40.44	1776.29	-3372.94	393.15	1584.02	-3612.54	356.37	1637.22	-191.74	1297.04	77.24	345.23	1047.14	74.67	47.32
3.19000	-2983.57	104.03	-7.92	-3057.49	91.13	29.59	-3855.04	-7.85	139.01	-2743.42	29.26	56.03	-3581.88	-75.87	-1.71	-3647.14	-56.46	10.16	-1700.74	-77.55	67.95	-1699.01	-76.58	109.09	-3333.68	48.12	1312.40	0.00	0.00	0.00	-3242.32	-9.72	1754.25	-3250.39	41.09	1776.01	-3367.89	391.89	1583.89	-3606.52	355.98	1636.84	-192.32	1298.89	76.99	345.64	1047.06	74.86	47.36
3.20000	-2983.57	104.03	-7.92	-3055.82	91.63	29.62	-3857.77	-11.30	142.25	-2732.97	26.34	57.20	-3581.88	-75.87	-1.71	-3647.14	-56.46	10.16	-1700.74	-77.55	67.95	-1699.01	-76.58	109.09	-3331.01	50.10	1314.14	0.00	0.00	0.00	-3250.89	-6.20	1756.86	-3243.46	41.77	1775.74	-3362.80	390.63	1583.76	-3600.45	355.59	1636.47	-192.89	1300.72	76.73	345.60	1047.25	74.84	47.30
3.21000	-2983.57	104.03	-7.92	-3053.74	92.11	29.82	-3860.48	-14.69	145.54	-2722.83	23.47	58.45	-3581.88	-75.87	-1.71	-3647.14	-56.46	10.16	-1700.74	-77.55	67.95	-1699.01	-76.58	109.09	-3328.08	52.26	1316.56	0.00	0.00	0.00	-3252.92	-3.65	1761.21	-3236.47	42.46	1775.46	-3357.69	389.35	1583.64	-3594.33	355.18	1636.10	-193.45	1302.52	76.45	345.80	1047.28	74.84	48.37
3.22000	-2983.57	104.03	-7.92	-3051.15	92.60	30.17	-3863.16	-18.03	148.88	-2712.98	20.65	59.76	-3581.88	-75.87	-1.71	-3647.14	-56.46	10.16	-1700.74	-77.55	67.95	-1699.01	-76.58	109.09	-3318.80	53.04	1319.22	0.00	0.00	0.00	-3211.16	-1.20	1760.31	-3229.44	43.18	1775.19	-3352.54	388.06	1583.52	-3588.16	354.76	1635.73	-193.99	1304.30	76.17	345.48	1047.27	74.80	46.74
3.23000	-2983.57	104.03	-7.92	-3018.56	94.70	33.73	-3865.82	-21.31	152.25	-2703.42	17.89	61.15	-3581.88	-75.87	-1.71	-3647.14	-56.46	10.16	-1700.74	-77.55	67.95	-1699.01	-76.58	109.09	-3308.98	55.37	1321.39	0.00	0.00	0.00	-3239.14	1.00	1763.48	-3222.35	43.91	1774.91	-3347.37	386.77	1583.40	-3581.93	354.33	1635.36	-194.52	1306.05	75.87	344.69	1047.34	74.56	44.49
3.24000	-2983.57	104.03	-7.92	-3043.42	94.28	29.94	-3868.46	-24.54	155.66	-2694.15	15.18	62.60	-3581.88	-75.87	-1.71	-3647.14	-56.46	10.16	-1700.74	-77.55	67.95	-1699.01	-76.58	109.09	-3290.38	57.26	1323.73	0.00	0.00	0.00	-3229.53	3.93	1766.80	-3215.22	44.66	1774.63	-3342.17	385.46	1583.29	-3575.65	353.88	1634.99	-195.04	1307.79	75.57	344.92	1047.25	74.67	46.31
3.25000	-2983.57	104.03	-7.92	-3062.33	94.44	27.42	-3871.08	-27.72	159.11	-2685.16	12.52	64.11	-3581.88	-75.87	-1.71	-3647.14	-56.46	10.16	-1700.74	-77.55	67.95	-1699.01	-76.58	109.09	-3287.92	58.22	1325.99	0.00	0.00	0.00	-3222.00	6.14	1768.80	-3208.05	45.43	1774.35	-3336.94	384.14	1583.18	-3569.31	353.43	1634.63	-195.55	1309.49	75.26	345.37	1047.29	74.72	45.00
3.26000	-2983.57	104.03	-7.92	-3048.47	95.49	30.05	-3873.67	-30.84	162.60	-2676.46	9.91	65.70	-3581.88	-75.87	-1.71	-3647.14	-56.46	10.16	-1700.74	-77.55	67.95	-1699.01	-76.58	109.09	-3265.76	60.54	1328.57	0.00	0.00	0.00	-3206.07	9.68	1769.72	-3200.82	46.21	1774.08	-3331.68	382.81	1583.07	-3562.93	352.97	1634.26	-196.04	1311.17	74.94	345.29	1047.27	74.74	44.86
3.27000	-2983.57	104.03	-7.92	-3025.37	93.76	35.83	-3876.23	-33.92	166.13	-2668.03	7.35	67.34	-3581.88	-75.87	-1.71	-3647.14	-56.46	10.16	-1700.74	-77.55	67.95	-1699.01	-76.58	109.09	-3268.67	61.87	1330.24	0.00	0.00	0.00	-3181.57	12.38	1772.49	-3193.56	47.01	1773.80	-3326.39	381.47	1582.97	-3556.49	352.50	1633.90	-196.52	1312.82	74.61	345.72	1047.42	74.86	48.37
3.28000	-2983.57	104.03	-7.92	-3021.10	95.93	34.44	-3878.76	-36.94	169.70	-2659.89	4.85	69.06	-3581.40	-74.83	-2.86	-3647.14	-56.46	10.16	-1700.74	-77.55	67.95	-1699.01	-76.58	109.09	-3260.02	63.42	1332.07	0.00	0.00	0.00	-3159.14	16.06	1773.51	-3186.25	47.82	1773.53	-3321.08	380.13	1582.87	-3550.00	352.01	1633.54	-196.99	1314.44	74.28	345.22	1047.43	74.67	47.44
3.29000	-2983.57	104.03	-7.92	-3029.14	94.61	33.39	-3881.27	-39.91	173.30	-2652.01	2.40	70.83	-3597.06	-77.38	-6.86	-3647.14	-56.47	10.16	-1700.74	-77.55	67.95	-1699.01	-76.58	109.09	-3262.07	64.96	1333.55	0.00	0.00	0.00	-3167.18	17.58	1774.46	-3178.91	48.64	1773.26	-3315.73	378.77	1582.77	-3543.46	351.52	1633.19	-197.44	1316.03	73.94	345.38	1047.42	74.67	46.37
3.30000	-2983.57	104.03	-7.92	-3054.26	95.93	30.23	-3883.75	-42.82	176.93	-2644.40	-0.01	72.67	-3590.31	-77.00	-8.32	-3639.42	-57.26	6.66	-1700.74	-77.55	67.95	-1699.01	-76.58	109.09	-3253.79	67.12	1334.56	0.00	0.00	0.00	-3183.27	20.07	1778.14	-3171.53	49.47	1772.99	-3310.35	377.40	1582.68	-3536.86	351.01	1632.83	-197.89	1317.60	73.60	345.75	1047.08	74.88	48.20
3.31000	-2983.57	104.03	-7.92	-3031.00	96.04	34.48	-3886.19	-45.69	180.60	-2637.06	-2.36	74.56	-3577.46	-77.78	-8.32	-3623.62	-57.28	7.19	-1700.74	-77.55	67.95	-1699.01	-76.58	109.09	-3236.90	68.03	1335.69	0.00	0.00	0.00	-3169.75	23.34	1779.02	-3164.10	50.31	1772.72	-3304.94	376.02	1582.59	-3530.22	350.49	1632.48	-198.31	1319.13	73.25	345.57	1046.96	74.84	48.43
3.32000	-2983.57	104.03	-7.92	-3037.72	94.73	34.09	-3888.60	-48.51	184.30	-2629.98	-4.66	76.52	-3559.63	-75.11	-5.94	-3610.86	-55.75	10.37	-1700.74	-77.55	67.95	-1699.01	-76.58	109.09	-3227.41	68.31	1336.77	0.00	0.00	0.00	-3173.14	24.83	1782.30	-3156.65	51.16	1772.46	-3299.51	374.63	1582.51	-3523.52	349.97	1632.13	-198.73	1320.63	72.90	345.62	1047.20	74.77	49.03
3.33000	-2983.57	104.03	-7.92	-3031.35	95.44	34.72	-3890.98	-51.27	188.04	-2623.16	-6.92	78.54	-3572.32	-71.66	-7.14	-3597.10	-52.56	13.89	-1700.74	-77.55	67.95	-1699.01	-76.58	109.09	-3224.06	69.46	1338.13	0.00	0.00	0.00	-3174.38	26.50	1783.51	-3149.15	52.01	1772.21	-3294.04	373.24	1582.43	-3516.78	349.43	1631.79	-199.13	1322.10	72.54	345.39	1047.25	74.77	48.50
3.34000	-2983.57	104.03	-7.92	-3053.44	96.98	29.94	-3893.32	-53.98	191.80	-2616.59	-9.12	80.61	-3537.67	-67.19	-1.60	-3537.28	-47.87	25.17	-1700.74	-77.55	67.95	-1699.01	-76.58	109.09	-3226.01	70.73	1338.40	0.00	0.00	0.00	-3159.20	28.02	1784.43	-3141.63	52.88	1771.95	-3288.55	371.83	1582.35	-3509.98	348.88	1631.44	-199.52	1323.54	72.18	345.76	1046.84	74.95	47.42
3.35000	-2983.57	104.03	-7.92	-2995.97	94.84	39.66	-3895.63	-56.65	195.60	-2610.28	-11.27	82.74	-3536.21	-61.10	0.05	-3529.77	-42.30	28.31	-1700.74	-77.55	67.95	-1699.01	-76.58	109.09	-3217.25	71.64	1339.83	0.00	0.00	0.00	-3179.34	30.07	1788.07	-3134.07	53.74	1771.71	-3283.02	370.41	1582.28	-3503.14	348.32	1631.10	-199.90	1324.94	71.82	345.44	1047.04	74.77	45.86
3.36000	-2983.57	104.03	-7.92	-3056.03	94.07	28.53	-3897.90	-59.26	199.42	-2604.21	-13.38	84.93	-3505.78	-52.86	4.45	-3524.03	-37.18	31.12	-1700.74	-77.55	67.95	-1699.01	-76.58	109.09	-3211.14	72.26	1340.68	0.00	0.00	0.00	-3166.40	33.20	1788.87	-3126.49	54.61	1771.47	-3277.47	368.99	1582.21	-3496.25	347.75	1630.76	-200.26	1326.31	71.45	345.94	1047.14	74.87	47.08
3.37000	-2983.57	104.03	-7.92	-3004.35	96.62	36.68	-3900.14	-61.83	203.28	-2598.40	-15.44	87.18	-3473.09	-46.70	8.72	-3494.62	-31.46	36.32	-1700.74	-77.55	67.95	-1699.01	-76.58	109.09	-3195.74	72.53	1341.77	0.00	0.00	0.00	-3147.00	34.56	1789.90	-3118.87	55.49	1771.23	-3271.88	367.55	1582.14	-3489.30	347.17	1630.43	-200.61	1327.65	71.09	345.27	1047.40	74.62	46.86
3.38000	-2983.57	104.03	-7.92	-3014.51	97.84	34.56	-3902.33	-64.34	207.16	-2592.82	-17.45	89.47	-3440.43	-37.80	13.74	-3480.28	-25.58	39.48	-1700.74	-77.55	67.95	-1699.01	-76.58	109.09	-3181.00	73.60	1342.27	0.00	0.00	0.00	-3141.58	35.77	1791.39	-3111.23	56.36	1771.00	-3266.27	366.10	1582.08	-3482.31	346.58	1630.09	-200.95	1328.95	70.72	345.25	1047.24	74.66	49.32
3.39000	-2983.57	104.03	-7.92	-3051.56	97.60	28.63	-3904.48	-66.80	211.07	-2587.48	-19.41	91.82	-3408.01	-30.42	18.24	-3453.67	-19.62	42.72	-1700.74	-77.55	67.95	-1699.01	-76.58	109.09	-3186.81	74.03	1343.55	0.00	0.00	0.00	-3134.90	37.29	1792.10	-3103.56	57.24	1770.78	-3260.62	364.65	1582.02	-3475.27	345.97	1629.76	-201.27	1330.21	70.36	345.33	1047.27	74.66	48.09
3.40000	-2983.57	104.03	-7.92	-3060.65	96.60	27.19	-3906.59	-69.22	215.01	-2582.38	-21.32	94.23	-3376.30	-23.94	21.54	-3466.02	-15.65	41.25	-1700.74	-77.55	67.95	-1699.01	-76.58	109.09	-3171.68	75.13	1344.65	0.00	0.00	0.00	-3141.70	38.32	1794.17	-3095.86	58.11	1770.57	-3254.95	363.18	1581.96	-3468.18	345.36	1629.43	-201.58	1331.44	69.99	345.06	1047.41	74.55	46.67
3.41000	-2983.57	104.03	-7.92	-3045.89	95.67	29.55	-3908.66	-71.59	218.97	-2577.51	-23.19	96.68	-3350.04	-18.72	24.05	-3437.13	-12.61	43.53	-1700.74	-77.55	67.95	-1699.01	-76.58	109.09	-3167.79	75.57	1345.94	0.00	0.00	0.00	-3119.58	39.25	1792.34	-3088.14	58.98	1770.37	-3249.24	361.71	1581.91	-3461.04	344.73	1629.11	-201.88	1332.63	69.63	344.95	1047.42	74.59	46.47
3.42000	-2983.57	104.03	-7.92	-3029.04	95.18	31.99	-3910.69	-73.91	222.95	-2572.88	-25.01	99.19	-3352.13	-15.34	23.40	-3431.25	-8.69	42.35	-1700.74	-77.55	67.95	-1699.01	-76.58	109.09	-3163.75	76.72	1346.69	0.00	0.00	0.00	-3093.30	40.37	1793.10	-3080.40	59.85	1770.17	-3243.51	360.22	1581.86	-3453.85	344.10	1628.79	-202.16	1333.78	69.27	345.10	1047.11	74.67	46.39
3.43000	-2983.57	104.03	-7.92	-3030.92	97.41	30.68	-3912.67	-76.18	226.96	-2568.46	-26.79	101.75	-3333.48	-11.24	24.90	-3399.80	-5.11	45.64	-1700.74	-77.55	67.95	-1699.01	-76.58	109.09	-3156.19	76.86	1347.30	0.00	0.00	0.00	-3090.63	43.05	1792.98	-3072.64	60.72	1769.99	-3237.74	358.73	1581.82	-3446.62	343.45	1628.47	-202.43	1334.89	68.91	345.42	1047.04	74.76	47.32
3.44000	-2983.57	104.03	-7.92	-3032.04	94.89	32.09	-3914.60	-78.40	231.00	-2564.27	-28.52	104.35	-3308.55	-7.63	26.71	-3366.03	-2.31	47.73	-1700.74	-77.55	67.95	-1699.01	-76.58	109.09	-3157.47	77.54	1348.09	0.00	0.00	0.00	-3090.64	44.22	1794.78	-3064.86	61.58	1769.81	-3231.94	357.22	1581.78	-3439.34	342.80	1628.15	-202.69	1335.96	68.55	345.14	1047.31	74.62	48.20
3.45000	-2983.57	104.03	-7.92	-2985.59	96.47	40.23	-3916.49	-80.58	235.05	-2560.30	-30.20	107.01	-3277.89	-5.36	28.75	-3352.02	-0.70	46.85	-1700.74	-77.55	67.95	-1699.01	-76.58	109.09	-3148.80	78.82	1348.75	0.00	0.00	0.00	-3087.69	44.27	1795.54	-3057.07	62.43	1769.65	-3226.12	355.71	1581.74	-3432.01	342.13	1627.84	-202.93	1336.99	68.20	345.26	1047.53	74.64	46.33
3.46000	-2983.57	104.03	-7.92	-3018.10	95.00	31.78	-3918.33	-82.70	239.13	-2556.55	-31.83	109.71	-3287.26	-3.11	23.19	-3337.56	0.86	45.37	-1700.74	-77.55	67.95	-1699.01	-76.58	109.09	-3129.34	79.71	1349.37	0.00	0.00	0.00	-3081.53	45.66	1795.05	-3049.25	63.28	1769.49	-3220.26	354.19	1581.71	-3424.64	341.45	1627.53	-203.16	1337.98	67.85	345.54	1047.34	74.75	46.12
3.47000	-2983.57	104.03	-7.92	-3039.44	95.32	28.54	-3920.12	-84.78	243.23	-2553.01	-33.43	112.45	-3251.46	-1.76	25.45	-3314.90	0.15	45.47	-1700.74	-77.55	67.95	-1699.01	-76.58	109.09	-3117.51	80.57	1349.93	0.00	0.00	0.00	-3057.80	46.03	1794.63	-3041.42	64.12	1769.35	-3214.37	352.66	1581.68	-3417.21	340.76	1627.23	-203.38	1338.93	67.51	345.09	1047.03	74.79	45.52
3.48000	-2983.57	104.03	-7.92	-3049.10	95.20	26.67	-3921.86	-86.82	247.34	-2549.67	-34.97	115.24	-3218.05	-1.32	27.95	-3257.79	1.57	50.19	-1700.74	-77.55	67.95	-1699.01	-76.58	109.09	-3115.45	81.04	1350.07	0.00	0.00	0.00	-3057.37	45.85	1795.55	-3033.58	64.95	1769.22	-3208.45	351.11	1581.66	-3409.75	340.06	1626.93	-203.58	1339.83	67.17	345.16	1047.06	74.79	48.20
3.49000	-2983.57	104.03	-7.92	-3032.61	94.92	29.74	-3923.54	-88.80	251.48	-2546.55	-36.47	118.08	-3180.74	-1.05	29.06	-3228.52	1.30	50.31	-1700.74	-77.55	67.95	-1699.01	-76.58	109.09	-3120.01	82.01	1349.74	0.00	0.00	0.00	-3048.08	46.69	1795.83	-3025.73	65.77	1769.10	-3202.50	349.56	1581.64	-3402.23	339.35	1626.63	-203.77	1340.70	66.84	345.14	1046.94	74.79	47.96
3.50000	-2983.57	104.03	-7.92	-3030.89	92.83	29.74	-3925.18	-90.74	255.63	-2543.63	-37.93	120.96	-3170.98	-3.06	26.53	-3210.96	-0.20	48.70	-1700.74	-77.55	67.95	-1699.01	-76.58	109.09	-3114.87	82.50	1349.74	0.00	0.00	0.00	-3038.86	47.44	1795.92	-3017.86	66.57	1769.00	-3196.52	348.00	1581.63	-3394.67	338.63	1626.33	-203.94	1341.51	66.51	345.12	1047.04	74.77	49.21
3.51000	-2983.57	104.03	-7.92	-2987.61	93.55	38.42	-3926.76	-92.64	259.80	-2540.90	-39.34	123.88	-3107.80	-3.46	32.38	-3190.73	-1.98	46.29	-1700.74	-77.55	67.95	-1699.01	-76.58	109.09	-3110.59	83.01	1349.56	0.00	0.00	0.00	-3029.70	48.10	1795.82	-3009.99	67.36	1768.90	-3190.51	346.44	1581.61	-3387.07	337.90	1626.04	-204.10	1342.29	66.20	344.81	1047.05	74.64	46.91
3.52000	-2983.57	104.03	-7.92	-3027.29	92.94	31.76	-3928.28	-94.48	263.99	-2538.38	-40.71	126.84	-3131.11	-7.23	23.44	-3171.79	-3.88	44.23	-1700.74	-77.55	67.95	-1699.01	-76.58	109.09	-3103.52	83.50	1349.31	0.00	0.00	0.00	-3020.60	48.67	1795.54	-3002.10	68.14	1768.83	-3184.47	344.86	1581.61	-3379.42	337.16	1625.75	-204.25	1343.01	65.89	345.12	1047.20	74.67	44.39
3.53000	-2983.57	104.03	-7.92	-3063.73	92.17	26.28	-3929.75	-96.28	268.19	-2536.04	-42.04	129.84	-3111.58	-10.04	20.88	-3118.80	-7.01	46.54	-1700.74	-77.55	67.95	-1699.01	-76.58	109.09	-3090.07	83.75	1349.35	0.00	0.00	0.00	-3011.57	49.15	1795.10	-2994.21	68.91	1768.76	-3178.40	343.27	1581.60	-3371.72	336.40	1625.47	-204.38	1343.69	65.58	345.27	1047.19	74.64	46.48
3.54000	-2983.57	104.03	-7.92	-3024.13	92.99	35.46	-3931.16	-98.04	272.40	-2533.90	-43.32	132.89	-3056.79	-13.42	26.13	-3099.84	-8.52	44.70	-1700.74	-77.55	67.95	-1699.01	-76.58	109.09	-3072.77	84.11	1348.69	0.00	0.00	0.00	-3002.59	49.54	1794.50	-2986.32	69.65	1768.71	-3172.30	341.67	1581.61	-3363.98	335.64	1625.19	-204.50	1344.32	65.29	345.58	1047.38	74.72	48.75
3.55000	-2983.57	104.03	-7.92	-2999.56	93.09	38.62	-3932.51	-99.75	276.63	-2531.94	-44.56	135.97	-3036.88	-13.94	24.55	-3063.03	-10.18	45.36	-1700.74	-77.55	67.95	-1699.01	-76.58	109.09	-3075.73	84.02	1348.37	0.00	0.00	0.00	-2993.68	49.84	1793.75	-2978.42	70.38	1768.68	-3166.16	340.07	1581.61	-3356.20	334.86	1624.92	-204.60	1344.91	65.01	345.23	1047.12	74.73	48.95
3.56000	-2983.57	104.03	-7.92	-3032.90	92.60	33.02	-3933.80	-101.42	280.87	-2530.17	-45.76	139.09	-2991.51	-18.57	25.90	-3058.17	-13.07	42.41	-1700.74	-77.55	67.95	-1699.01	-76.58	109.09	-3068.13	85.13	1347.85	0.00	0.00	0.00	-2984.82	50.04	1792.87	-2970.52	71.09	1768.66	-3160.00	338.45	1581.62	-3348.37	334.08	1624.64	-204.69	1345.44	64.74	344.94	1047.59	74.47	49.28
3.57000	-2983.57	104.03	-7.92	-3033.15	92.17	33.00	-3935.04	-103.04	285.13	-2528.57	-46.92	142.24	-2987.88	-22.66	21.93	-3035.60	-16.03	40.57	-1700.74	-77.55	67.95	-1699.01	-76.58	109.09	-3059.44	84.91	1347.52	0.00	0.00	0.00	-2976.03	50.15	1791.86	-2962.61	71.78	1768.66	-3153.80	336.83	1581.63	-3340.50	333.28	1624.38	-204.77	1345.93	64.48	345.68	1047.40	74.75	48.97
3.58000	-2983.57	104.03	-7.92	-3031.14	93.20	33.03	-3936.21	-104.62	289.39	-2527.16	-48.03	145.44	-2964.59	-24.06	24.16	-2973.63	-18.02	46.91	-1700.74	-77.55	67.95	-1699.01	-76.58	109.09	-3047.08	84.65	1347.37	0.00	0.00	0.00	-2967.30	50.17	1790.73	-2954.71	72.45	1768.68	-3147.58	335.20	1581.65	-3332.58	332.48	1624.11	-204.83	1346.37	64.23	345.67	1047.33	74.81	48.20
3.59000	-2983.57	104.03	-7.92	-2996.53	92.22	36.08	-3937.31	-106.15	293.67	-2525.91	-49.11	148.66	-2946.15	-28.63	22.59	-2913.52	-20.16	51.99	-1700.74	-77.55	67.95	-1699.01	-76.58	109.09	-3042.08	84.75	1346.74	0.00	0.00	0.00	-2958.63	50.09	1789.51	-2946.81	73.10	1768.71	-3141.32	333.56	1581.68	-3324.62	331.66	1623.85	-204.88	1346.75	63.99	345.10	1047.35	74.66	47.68
3.60000	-2983.57	104.03	-7.92	-3020.77	94.31	29.78	-3938.35	-107.64	297.95	-2524.84	-50.14	151.92	-2868.20	-31.79	31.35	-2904.90	-21.33	50.16	-1700.74	-77.55	67.95	-1699.01	-76.58	109.09	-3038.51	85.01	1345.20	0.00	0.00	0.00	-2950.01	49.92	1788.18	-2938.91	73.73	1768.77	-3135.03	331.90	1581.70	-3316.62	330.83	1623.60	-204.91	1347.09	63.76	345.04	1047.32	74.61	49.30
3.61000	-2983.57	104.03	-7.92	-3043.03	96.70	22.89	-3939.33	-109.08	302.25	-2523.93	-51.13	155.22	-2907.13	-37.68	21.05	-2858.97	-23.78	52.76	-1700.74	-77.55	67.95	-1699.01	-76.58	109.09	-3032.44	84.66	1344.93	0.00	0.00	0.00	-2941.46	49.65	1786.78	-2931.02	74.33	1768.84	-3128.71	330.25	1581.73	-3308.58	329.99	1623.35	-204.93	1347.37	63.55	345.31	1047.46	74.64	49.00
3.62000	-2983.57	104.03	-7.92	-3044.65	99.75	21.83	-3940.24	-110.48	306.55	-2523.19	-52.08	158.54	-2884.48	-41.41	20.34	-2821.39	-25.92	54.01	-1700.74	-77.55	67.95	-1699.01	-76.58	109.09	-3019.36	84.84	1344.08	0.00	0.00	0.00	-2932.96	49.29	1785.30	-2923.13	74.90	1768.93	-3122.35	328.58	1581.77	-3300.49	329.14	1623.10	-204.94	1347.60	63.35	345.01	1047.31	74.56	45.99
3.63000	-2983.57	104.03	-7.92	-3030.35	100.84	24.91	-3941.08	-111.84	310.85	-2522.61	-52.99	161.90	-2861.80	-44.49	19.90	-2786.22	-27.66	55.05	-1700.74	-77.55	67.95	-1699.01	-76.58	109.09	-3004.44	85.03	1343.40	0.00	0.00	0.00	-2924.53	48.83	1783.76	-2915.25	75.45	1769.04	-3115.97	326.90	1581.81	-3292.36	328.28	1622.86	-204.93	1347.77	63.17	344.98	1047.26	74.64	47.13
3.64000	-2983.57	104.03	-7.92	-3028.21	102.50	26.14	-3941.86	-113.16	315.17	-2522.18	-53.86	165.28	-2839.15	-46.96	19.72	-2753.36	-29.01	55.87	-1700.74	-77.55	67.95	-1699.01	-76.58	109.09	-3006.14	85.06	1342.53	0.00	0.00	0.00	-2916.15	48.28	1782.16	-2907.38	75.97	1769.16	-3109.55	325.21	1581.85	-3284.19	327.40	1622.62	-204.91	1347.89	63.00	346.23	1047.15	74.94	45.35
3.65000	-2983.57	104.03	-7.92	-3016.18	101.26	28.30	-3942.56	-114.43	319.49	-2521.91	-54.69	168.70	-2816.57	-48.86	19.77	-2722.74	-29.99	56.49	-1700.74	-77.55	67.95	-1699.01	-76.58	109.09	-2987.74	84.64	1341.35	0.00	0.00	0.00	-2907.84	47.63	1780.52	-2899.52	76.47	1769.31	-3103.11	323.52	1581.90	-3275.98	326.52	1622.38	-204.87	1347.96	62.85	345.27	1047.15	74.72	44.00
3.66000	-2983.57	104.03	-7.92	-3044.15	102.33	23.53	-3943.19	-115.66	323.81	-2521.79	-55.48	172.15	-2794.11	-50.22	20.03	-2694.28	-30.64	56.92	-1700.74	-77.55	67.95	-1699.01	-76.58	109.09	-2982.52	84.53	1340.28	0.00	0.00	0.00	-2899.58	46.88	1778.86	-2891.67	76.93	1769.49	-3096.63	321.82	1581.96	-3267.72	325.63	1622.16	-204.82	1347.97	62.72	345.08	1047.04	74.74	44.56
3.67000	-2983.57	104.03	-7.92	-2999.62	101.55	30.30	-3943.76	-116.85	328.13	-2521.81	-56.23	175.62	-2771.82	-51.07	20.47	-2667.89	-30.96	57.17	-1700.74	-77.55	67.95	-1699.01	-76.58	109.09	-2982.63	84.22	1339.31	0.00	0.00	0.00	-2891.38	46.03	1777.17	-2883.84	77.36	1769.68	-3090.12	320.10	1582.01	-3259.43	324.72	1621.93	-204.75	1347.92	62.60	345.49	1047.24	74.71	45.58
3.68000	-2983.57	104.03	-7.92	-3035.99	101.87	23.99	-3944.24	-117.99	332.46	-2521.98	-56.95	179.12	-2749.76	-51.45	21.08	-2643.50	-30.99	57.24	-1700.74	-77.55	67.95	-1699.01	-76.58	109.09	-2971.35	84.16	1338.05	0.00	0.00	0.00	-2883.24	45.08	1775.47	-2876.01	77.76	1769.89	-3083.57	318.38	1582.08	-3251.09	323.81	1621.71	-204.67	1347.81	62.50	345.13	1047.30	74.64	45.45
3.69000	-2983.57	104.03	-7.92	-3013.49	102.89	29.39	-3944.66	-119.10	336.79	-2522.29	-57.62	182.64	-2727.96	-51.38	21.82	-2621.03	-30.74	57.15	-1700.74	-77.55	67.95	-1699.01	-76.58	109.09	-2961.00	83.74	1336.99	0.00	0.00	0.00	-2875.16	44.03	1773.77	-2868.21	78.13	1770.13	-3077.00	316.65	1582.14	-3242.71	322.88	1621.50	-204.57	1347.65	62.41	345.20	1047.09	74.71	47.77
3.70000	-2983.57	104.03	-7.92	-3003.01	103.42	28.05	-3944.99	-120.16	341.12	-2522.74	-58.26	186.19	-2706.48	-50.92	22.67	-2600.39	-30.23	56.90	-1700.74	-77.55	67.95	-1699.01	-76.58	109.09	-2951.38	83.18	1335.57	0.00	0.00	0.00	-2867.13	42.88	1772.08	-2860.42	78.46	1770.39	-3070.39	314.92	1582.22	-3234.30	321.94	1621.29	-204.46	1347.43	62.35	345.47	1047.05	74.90	48.32
3.71000	-2983.57	104.03	-7.92	-3026.95	102.40	24.82	-3945.25	-121.18	345.46	-2523.32	-58.86	189.76	-2685.37	-50.08	23.62	-2581.50	-29.49	56.51	-1700.74	-77.55	67.95	-1699.01	-76.58	109.09	-2946.65	82.92	1334.01	0.00	0.00	0.00	-2859.16	41.64	1770.40	-2852.64	78.75	1770.67	-3063.75	313.17	1582.29	-3225.84	321.00	1621.08	-204.33	1347.15	62.30	345.31	1047.18	74.80	47.66
3.72000	-2983.57	104.03	-7.92	-3007.08	100.82	28.42	-3945.43	-122.16	349.79	-2524.03	-59.42	193.36	-2664.68	-48.91	24.64	-2564.28	-28.54	55.98	-1700.74	-77.55	67.95	-1699.01	-76.58	109.09	-2929.19	81.94	1331.94	0.00	0.00	0.00	-2851.25	40.29	1768.77	-2844.89	79.01	1770.98	-3057.08	311.42	1582.37	-3217.34	320.04	1620.88	-204.19	1346.80	62.28	344.89	1047.16	74.65	46.56
3.73000	-2983.57	104.03	-7.92	-3038.65	101.75	21.46	-3945.54	-123.10	354.12	-2524.86	-59.95	196.97	-2644.46	-47.43	25.70	-2548.66	-27.41	55.33	-1700.74	-77.55	67.95	-1699.01	-76.58	109.09	-2932.89	81.31	1330.19	0.00	0.00	0.00	-2843.40	38.84	1767.17	-2837.16	79.24	1771.32	-3050.38	309.65	1582.46	-3208.81	319.07	1620.69	-204.04	1346.40	62.27	344.84	1047.25	74.63	46.92
3.74000	-2983.57	104.03	-7.92	-3030.59	102.56	24.82	-3945.56	-124.00	358.44	-2525.83	-60.43	200.61	-2624.75	-45.69	26.79	-2534.54	-26.10	54.56	-1700.74	-77.55	67.95	-1699.01	-76.58	109.09	-2925.07	81.38	1328.24	0.00	0.00	0.00	-2835.61	37.28	1765.62	-2829.45	79.42	1771.67	-3043.65	307.88	1582.55	-3200.23	318.09	1620.50	-203.87	1345.93	62.29	344.88	1046.92	74.69	48.18
3.75000	-2983.57	104.03	-7.92	-3028.82	102.59	23.85	-3945.50	-124.86	362.76	-2526.91	-60.89	204.27	-2605.61	-43.71	27.87	-2521.86	-24.66	53.68	-1700.74	-77.55	67.95	-1699.01	-76.58	109.09	-2914.88	80.56	1327.06	0.00	0.00	0.00	-2827.87	35.63	1764.14	-2821.77	79.56	1772.06	-3036.88	306.10	1582.65	-3191.62	317.10	1620.31	-203.68	1345.41	62.33	345.39	1046.56	74.93	45.90
3.76000	-2983.57	104.03	-7.92	-3020.16	100.82	25.87	-3945.36	-125.68	367.08	-2528.11	-61.30	207.95	-2587.08	-41.53	28.94	-2510.52	-23.08	52.70	-1700.74	-77.55	67.95	-1699.01	-76.58	109.09	-2909.45	79.77	1325.59	0.00	0.00	0.00	-2820.19	33.87	1762.72	-2814.11	79.67	1772.47	-3030.08	304.31	1582.75	-3182.97	316.10	1620.13	-203.48	1344.82	62.39	345.26	1046.97	74.80	46.93
3.77000	-2983.57	104.03	-7.92	-3027.15	102.65	24.67	-3945.14	-126.45	371.40	-2529.42	-61.68	211.64	-2569.21	-39.18	29.95	-2500.45	-21.41	51.64	-1700.74	-77.55	67.95	-1699.01	-76.58	109.09	-2889.62	78.51	1323.75	0.00	0.00	0.00	-2812.56	32.01	1761.39	-2806.48	79.72	1772.90	-3023.25	302.52	1582.85	-3174.27	315.08	1619.96	-203.27	1344.16	62.47	345.59	1046.84	74.96	47.92
3.78000	-2983.57	104.03	-7.92	-3045.20	103.90	21.54	-3944.83	-127.19	375.70	-2530.85	-62.03	215.35	-2552.06	-36.70	30.90	-2491.57	-19.66	50.49	-1700.74	-77.55	67.95	-1699.01	-76.58	109.09	-2887.18	78.64	1322.64	0.00	0.00	0.00	-2804.99	30.04	1760.16	-2798.88	79.74	1773.37	-3016.39	300.71	1582.96	-3165.54	314.06	1619.79	-203.04	1343.44	62.58	345.44	1047.17	74.75	45.40
3.79000	-2983.57	104.03	-7.92	-3058.49	100.39	19.72	-3944.43	-127.89	380.00	-2532.38	-62.34	219.08	-2535.67	-34.13	31.75	-2483.79	-17.85	49.28	-1700.74	-77.55	67.95	-1699.01	-76.58	109.09	-2873.32	77.31	1321.07	0.00	0.00	0.00	-2797.48	27.97	1759.03	-2791.30	79.71	1773.86	-3009.49	298.90	1583.08	-3156.78	313.03	1619.63	-202.79	1342.66	62.71	345.48	1047.20	74.70	43.72
3.80000	-2983.57	104.03	-7.92	-3051.99	101.93	19.58	-3943.95	-128.56	384.30	-2534.02	-62.61	222.83	-2520.10	-31.48	32.49	-2477.04	-16.00	48.00	-1700.74	-77.55	67.95	-1699.01	-76.58	109.09	-2874.79	76.81	1319.67	0.00	0.00	0.00	-2790.02	25.79	1758.01	-2783.76	79.64	1774.38	-3002.56	297.08	1583.19	-3147.97	311.98	1619.47	-202.53	1341.80	62.87	345.36	1047.37	74.61	45.91
3.81000	-2983.57	104.03	-7.92	-3020.84	103.81	25.37	-3943.38	-129.18	388.58	-2535.76	-62.85	226.59	-2505.38	-28.81	33.09	-2471.24	-14.14	46.68	-1700.74	-77.55	67.95	-1699.01	-76.58	109.09	-2864.55	75.28	1318.52	0.00	0.00	0.00	-2782.62	23.51	1757.11	-2776.25	79.52	1774.92	-2995.60	295.25	1583.32	-3139.13	310.93	1619.32	-202.26	1340.89	63.05	345.76	1047.25	74.79	46.63
3.82000	-2983.57	104.03	-7.92	-3054.62	103.11	18.56	-3942.72	-129.76	392.86	-2537.59	-63.05	230.36	-2491.57	-26.15	33.53	-2466.29	-12.29	45.31	-1700.74	-77.55	67.95	-1699.01	-76.58	109.09	-2856.88	73.94	1317.16	0.00	0.00	0.00	-2775.28	21.12	1756.35	-2768.77	79.35	1775.50	-2988.61	293.41	1583.45	-3130.25	309.86	1619.17	-201.97	1339.90	63.26	345.65	1047.18	74.84	45.69
3.83000	-2983.57	104.03	-7.92	-3032.63	102.42	24.02	-3941.97	-130.31	397.12	-2539.52	-63.23	234.14	-2478.73	-23.52	33.78	-2462.13	-10.47	43.91	-1700.74	-77.55	67.95	-1699.01	-76.58	109.09	-2842.76	72.70	1316.54	0.00	0.00	0.00	-2767.99	18.62	1755.74	-2761.33	79.14	1776.11	-2981.58	291.56	1583.58	-3121.34	308.78	1619.03	-201.66	1338.85	63.49	345.29	1047.42	74.61	47.82
3.84000	-2983.57	104.03	-7.92	-3044.25	102.69	21.15	-3941.13	-130.82	401.38	-2541.55	-63.36	237.94	-2466.89	-20.96	33.83	-2458.68	-8.70	42.49	-1700.74	-77.55	67.95	-1699.01	-76.58	109.09	-2836.55	71.20	1315.50	0.00	0.00	0.00	-2760.75	16.02	1755.28	-2753.92	78.87	1776.75	-2974.52	289.71	1583.72	-3112.38	307.69	1618.90	-201.34	1337.72	63.75	345.34	1046.97	74.76	47.68
3.85000	-2983.57	104.03	-7.92	-3015.00	103.05	26.15	-3940.20	-131.29	405.62	-2543.66	-63.47	241.74	-2456.11	-18.51	33.64	-2455.84	-7.00	41.05	-1700.74	-77.55	67.95	-1699.01	-76.58	109.09	-2829.20	69.42	1314.67	0.00	0.00	0.00	-2753.58	13.31	1754.99	-2746.56	78.55	1777.41	-2967.43	287.85	1583.87	-3103.40	306.59	1618.77	-201.00	1336.53	64.04	345.29	1047.21	74.66	47.62
3.86000	-2983.57	104.03	-7.92	-3051.91	103.61	18.35	-3939.17	-131.72	409.85	-2545.85	-63.54	245.56	-2446.44	-16.20	33.20	-2453.54	-5.40	39.61	-1700.74	-77.55	67.95	-1699.01	-76.58	109.09	-2813.36	67.58	1314.21	0.00	0.00	0.00	-2746.45	10.48	1754.88	-2739.23	78.18	1778.11	-2960.30	285.97	1584.01	-3094.37	305.48	1618.65	-200.65	1335.26	64.36	345.35	1047.18	74.73	47.47
3.87000	-2983.57	104.03	-7.92	-3029.93	105.00	23.07	-3938.04	-132.11	414.06	-2548.12	-63.58	249.38	-2437.92	-14.06	32.48	-2451.71	-3.91	38.18	-1700.74	-77.55	67.95	-1699.01	-76.58	109.09	-2800.46	66.08	1314.52	0.00	0.00	0.00	-2739.38	7.56	1754.95	-2731.94	77.76	1778.84	-2953.15	284.10	1584.17	-3085.31	304.36	1618.53	-200.29	1333.93	64.71	345.35	1047.56	74.55	44.74
3.88000	-2983.57	104.03	-7.92	-3035.30	104.89	22.58	-3936.82	-132.47	418.26	-2550.48	-63.58	253.22	-2430.61	-12.14	31.47	-2450.25	-2.57	36.76	-1700.74	-77.55	67.95	-1699.01	-76.58	109.09	-2797.22	63.73	1314.53	0.00	0.00	0.00	-2732.37	4.52	1755.22	-2724.69	77.28	1779.61	-2945.95	282.21	1584.33	-3076.22	303.23	1618.42	-199.90	1332.52	65.08	344.96	1047.52	74.49	46.16
3.89000	-2983.57	104.03	-7.92	-3037.99	104.25	24.12	-3935.51	-132.80	422.45	-2552.91	-63.56	257.06	-2424.56	-10.45	30.13	-2449.09	-1.38	35.36	-1700.74	-77.55	67.95	-1699.01	-76.58	109.09	-2782.76	61.74	1314.44	0.00	0.00	0.00	-2725.40	1.37	1755.69	-2717.49	76.74	1780.40	-2938.73	280.32	1584.49	-3067.09	302.09	1618.31	-199.50	1331.04	65.49	345.04	1047.30	74.56	47.82
3.90000	-2983.57	104.03	-7.92	-3006.47	104.41	28.28	-3934.09	-133.08	426.62	-2555.40	-63.50	260.90	-2419.81	-9.04	28.44	-2448.14	-0.38	34.00	-1700.74	-77.55	67.95	-1699.01	-76.58	109.09	-2776.11	60.10	1314.80	0.00	0.00	0.00	-2718.50	-1.89	1756.39	-2710.34	76.15	1781.23	-2931.47	278.41	1584.66	-3057.92	300.94	1618.21	-199.09	1329.49	65.93	344.85	1047.27	74.56	48.32
3.91000	-2983.57	104.03	-7.92	-3013.87	104.23	27.90	-3932.58	-133.33	430.77	-2557.97	-63.41	264.75	-2416.41	-7.94	26.38	-2447.33	0.42	32.68	-1700.74	-77.55	67.95	-1699.01	-76.58	109.09	-2764.40	57.61	1315.78	0.00	0.00	0.00	-2711.64	-5.27	1757.31	-2703.22	75.50	1782.09	-2924.18	276.50	1584.84	-3048.72	299.77	1618.12	-198.66	1327.86	66.40	345.01	1047.55	74.51	48.48
3.92000	-2983.57	104.03	-7.92	-3042.70	103.40	22.50	-3930.96	-133.54	434.91	-2560.60	-63.29	268.61	-2414.41	-7.19	23.94	-2446.58	0.99	31.41	-1700.74	-77.55	67.95	-1699.01	-76.58	109.09	-2755.13	56.38	1317.04	0.00	0.00	0.00	-2704.84	-8.75	1758.47	-2696.16	74.79	1782.99	-2916.86	274.59	1585.02	-3039.49	298.60	1618.03	-198.22	1326.15	66.90	345.54	1047.28	74.81	47.04
3.93000	-2983.57	104.03	-7.92	-3004.82	102.66	29.82	-3929.25	-133.72	439.02	-2563.30	-63.14	272.47	-2413.87	-6.82	21.07	-2445.80	1.31	30.21	-1700.74	-77.55	67.95	-1699.01	-76.58	109.09	-2737.33	55.03	1318.27	0.00	0.00	0.00	-2698.10	-12.35	1759.89	-2689.15	74.03	1783.92	-2909.50	272.66	1585.20	-3030.22	297.41	1617.95	-197.76	1324.38	67.43	345.25	1047.20	74.81	47.15
3.94000	-2983.57	104.03	-7.92	-3048.35	104.19	20.05	-3927.43	-133.86	443.12	-2566.05	-62.96	276.33	-2413.92	-7.02	16.49	-2444.92	1.37	29.07	-1700.74	-77.55	67.95	-1699.01	-76.58	109.09	-2728.83	53.70	1319.80	0.00	0.00	0.00	-2691.42	-16.06	1761.56	-2682.18	73.20	1784.89	-2902.11	270.73	1585.39	-3020.92	296.22	1617.88	-197.28	1322.52	68.00	345.56	1047.06	74.83	47.61
3.95000	-2983.57	104.03	-7.92	-3057.33	104.86	15.85	-3925.50	-133.97	447.20	-2568.86	-62.74	280.19	-2413.76	-5.89	11.73	-2443.86	1.12	28.02	-1700.74	-77.55	67.95	-1699.01	-76.58	109.09	-2728.90	52.10	1320.87	0.00	0.00	0.00	-2697.53	-19.97	1764.72	-2675.27	72.31	1785.89	-2894.69	268.79	1585.59	-3011.58	295.01	1617.81	-196.79	1320.59	68.60	345.29	1046.93	74.77	44.97
3.96000	-2983.57	104.03	-7.92	-3067.39	103.26	9.49	-3923.47	-134.04	451.25	-2571.71	-62.50	284.05	-2432.83	-6.44	5.46	-2461.20	-0.76	21.60	-1700.74	-77.55	67.95	-1699.01	-76.58	109.09	-2706.64	50.34	1322.77	0.00	0.00	0.00	-2695.90	-23.44	1766.00	-2668.41	71.35	1786.93	-2887.23	266.84	1585.79	-3002.22	293.79	1617.75	-196.28	1318.58	69.23	345.66	1047.15	74.88	47.08
3.97000	-2983.57	104.03	-7.92	-3073.22	103.19	6.85	-3921.34	-134.08	455.29	-2574.62	-62.23	287.91	-2418.65	-4.93	4.25	-2448.63	-1.02	23.01	-1700.74	-77.55	67.95	-1699.01	-76.58	109.09	-2701.26	48.79	1324.44	0.00	0.00	0.00	-2666.84	-26.91	1766.84	-2661.61	70.33	1788.01	-2879.74	264.88	1586.00	-2992.82	292.56	1617.70	-195.76	1316.49	69.90	345.11	1047.20	74.69	46.50
3.98000	-2983.57	104.03	-7.92	-3044.97	103.97	16.90	-3919.09	-134.08	459.30	-2577.57	-61.93	291.77	-2412.28	-5.41	6.61	-2453.31	0.03	19.92	-1700.74	-77.55	67.95	-1699.01	-76.58	109.09	-2689.59	47.24	1326.51	0.00	0.00	0.00	-2646.68	-29.07	1766.90	-2654.86	69.24	1789.12	-2872.22	262.92	1586.21	-2983.38	291.32	1617.65	-195.22	1314.32	70.61	344.64	1047.41	74.50	45.87
3.99000	-2983.57	104.03	-7.92	-3063.13	103.14	14.43	-3916.74	-134.05	463.28	-2580.57	-61.60	295.63	-2424.09	-5.65	1.49	-2423.21	-0.49	26.42	-1700.74	-77.55	67.95	-1699.01	-76.58	109.09	-2690.41	45.64	1328.21	0.00	0.00	0.00	-2659.73	-34.17	1769.81	-2648.17	68.09	1790.27	-2864.66	260.95	1586.42	-2973.92	290.07	1617.61	-194.66	1312.07	71.35	344.73	1047.25	74.56	46.04
4.00000	-2983.57	104.03	-7.92	-3068.82	103.25	9.85	-3914.28	-133.98	467.24	-2583.60	-61.24	299.49	-2423.88	-6.86	0.95	-2433.42	-1.20	23.93	-1700.74	-77.55	67.95	-1699.01	-76.58	109.09	-2676.45	44.05	1329.90	0.00	0.00	0.00	-2662.44	-36.25	1771.15	-2641.54	66.87	1791.46	-2857.07	258.97	1586.65	-2964.42	288.81	1617.57	-194.09	1309.74	72.13	344.78	1047.16	74.62	47.85
4.01000	-2983.57	104.03	-7.92	-3057.46	101.27	8.73	-3911.71	-133.89	471.18	-2586.67	-60.86	303.34	-2392.58	-6.57	6.85	-2443.03	-0.46	22.13	-1700.74	-77.55	67.95	-1699.01	-76.58	109.09	-2667.90	42.46	1331.59	0.00	0.00	0.00	-2662.34	-40.89	1772.99	-2634.97	65.58	1792.69	-2849.44	256.98	1586.87	-2954.89	287.54	1617.55	-193.50	1307.33	72.95	344.57	1047.35	74.48	46.50
4.02000	-2983.57	104.03	-7.92	-3044.38	101.97	9.92	-3909.02	-133.75	475.09	-2589.76	-60.44	307.18	-2400.50	-5.18	2.69	-2410.79	-0.50	27.76	-1700.74	-77.55	67.95	-1699.01	-76.58	109.09	-2652.39	41.37	1333.07	0.00	0.00	0.00	-2647.82	-43.80	1774.86	-2628.46	64.22	1793.96	-2841.78	254.99	1587.11	-2945.33	286.25	1617.53	-192.90	1304.84	73.80	345.78	1047.20	74.75	45.03
4.03000	-2983.57	104.03	-7.92	-3027.65	100.89	13.03	-3906.23	-133.59	478.97	-2592.89	-60.00	311.02	-2416.10	-5.51	0.29	-2435.83	-0.80	21.29	-1700.74	-77.55	67.95	-1699.01	-76.58	109.09	-2636.84	40.47	1334.85	0.00	0.00	0.00	-2616.00	-45.58	1775.00	-2622.01	62.79	1795.26	-2834.09	252.99	1587.35	-2935.73	284.96	1617.51	-192.28	1302.26	74.69	344.84	1047.49	74.52	46.26
4.04000	-2983.57	104.03	-7.92	-3017.68	101.41	15.56	-3903.32	-133.39	482.83	-2596.05	-59.53	314.85	-2390.51	-6.66	5.53	-2424.26	-1.41	23.36	-1700.74	-77.55	67.95	-1699.01	-76.58	109.09	-2620.12	39.78	1336.39	0.00	0.00	0.00	-2625.41	-48.73	1777.54	-2615.63	61.28	1796.61	-2826.36	250.98	1587.59	-2926.11	283.65	1617.51	-191.65	1299.60	75.63	345.22	1047.69	74.53	48.91
4.05000	-2983.54	104.03	-7.92	-3016.38	101.28	14.79	-3900.29	-133.16	486.65	-2599.22	-59.03	318.68	-2419.33	-6.19	-0.21	-2445.13	-1.74	20.31	-1700.74	-77.55	67.95	-1699.01	-76.58	109.09	-2623.75	39.06	1337.81	0.00	0.00	0.00	-2603.28	-51.53	1777.42	-2609.31	59.71	1798.00	-2818.60	248.96	1587.84	-2916.46	282.34	1617.51	-191.00	1296.85	76.60	344.98	1047.50	74.51	47.27
4.06000	-2955.74	104.04	-4.34	-3012.81	101.91	15.20	-3897.14	-132.89	490.45	-2602.41	-58.51	322.49	-2410.79	-6.86	1.50	-2436.88	-2.48	21.43	-1700.74	-77.55	67.95	-1699.01	-76.58	109.09	-2615.70	38.05	1339.29	0.00	0.00	0.00	-2625.04	-53.97	1780.50	-2603.08	58.05	1799.43	-2810.81	246.94	1588.09	-2906.77	281.01	1617.52	-190.66	1295.46	77.10	344.96	1047.20	74.62	46.07
4.07000	-2989.13	104.14	-13.73	-3002.37	102.34	17.41	-3893.88	-132.60	494.21	-2605.62	-57.96	326.30	-2419.25	-6.53	-0.40	-2428.78	-1.88	23.14	-1700.74	-77.55	67.95	-1699.01	-76.58	109.09	-2602.46	36.60	1340.53	0.00	0.00	0.00	-2600.60	-56.34	1780.09	-2619.28	56.46	1800.84	-2802.98	244.91	1588.35	-2897.06	279.67	1617.53	-190.22	1293.44	77.83	345.02	1047.22	74.61	46.02
4.08000	-2977.25	106.05	-13.74	-2993.18	104.07	18.96	-3890.50	-132.27	497.95	-2608.84	-57.38	330.09	-2399.10	-7.21	3.73	-2393.91	-1.40	30.25	-1700.74	-77.55	67.95	-1699.01	-76.58	109.09	-2595.90	36.23	1341.82	0.00	0.00	0.00	-2597.45	-57.44	1780.70	-2598.31	54.69	1801.58	-2795.11	242.87	1588.62	-2887.31	278.33	1617.56	-190.13	1292.62	78.16	345.37	1047.16	74.67	48.15
4.09000	-2936.10	108.04	-6.33	-2982.72	105.55	22.42	-3887.00	-131.91	501.65	-2612.07	-56.78	333.87	-2405.49	-6.82	1.30	-2413.10	-2.30	26.65	-1700.74	-77.55	67.95	-1699.01	-76.58	109.09	-2590.84	34.91	1342.49	0.00	0.00	0.00	-2582.40	-59.34	1781.17	-2585.43	51.38	1803.28	-2787.21	240.83	1588.89	-2877.54	276.97	1617.59	-190.28	1292.69	78.18	345.03	1047.17	74.66	46.54
4.10000	-2928.54	111.15	-4.49	-2961.66	107.67	28.08	-3883.38	-131.52	505.32	-2615.31	-56.15	337.64	-2421.16	-10.92	-2.06	-2433.20	-3.13	23.41	-1700.74	-77.55	67.95	-1699.01	-76.58	109.09	-2576.90	34.13	1343.47	0.00	0.00	0.00	-2571.18	-61.65	1783.08	-2581.59	51.10	1805.10	-2779.28	238.77	1589.17	-2867.73	275.60	1617.62	-190.55	1293.32	78.01	344.65	1047.50	74.47	44.87
4.11000	-2903.65	112.33	0.91	-2946.08	110.00	32.41	-3879.63	-131.10	508.95	-2618.55	-55.50	341.40	-2417.50	-9.37	-1.39	-2443.16	-2.75	20.21	-1700.74	-77.55	67.95	-1699.01	-76.58	109.09	-2570.94	33.09	1345.12	0.00	0.00	0.00	-2560.56	-63.20	1783.43	-2575.08	50.46	1806.31	-2771.32	236.72	1589.45	-2857.90	274.22	1617.67	-190.85	1294.19	77.73	345.06	1047.58	74.58	45.49
4.12000	-2885.70	115.67	1.83	-2919.33	113.27	36.49	-3875.77	-130.64	512.55	-2621.79	-54.82	345.14	-2402.97	-7.54	1.38	-2461.11	-3.77	16.87	-1700.74	-77.55	67.95	-1699.01	-76.58	109.09	-2563.67	33.00	1346.07	0.00	0.00	0.00	-2559.29	-65.27	1785.51	-2579.66	49.31	1808.53	-2763.32	234.65	1589.74	-2848.04	272.82	1617.72	-191.07	1294.97	77.45	345.08	1047.38	74.72	46.56
4.13000	-2905.55	119.86	-2.98	-2908.12	115.76	37.41	-3871.77	-130.16	516.12	-2625.02	-54.12	348.87	-2394.60	-7.63	4.08	-2430.67	-4.37	22.70	-1700.74	-77.55	67.95	-1699.01	-76.58	109.09	-2551.72	32.21	1346.88	0.00	0.00	0.00	-2536.97	-65.92	1784.42	-2546.98	47.36	1808.31	-2755.28	232.58	1590.04	-2838.15	271.42	1617.78	-191.08	1295.33	77.27	344.65	1047.51	74.48	44.70
4.14000	-2846.39	123.03	4.90	-2883.03	117.52	39.96	-3867.66	-129.64	519.64	-2628.24	-53.39	352.58	-2402.78	-9.37	0.47	-2422.02	-2.69	25.69	-1700.74	-77.55	67.95	-1699.01	-76.58	109.09	-2534.34	32.13	1348.18	0.00	0.00	0.00	-2538.28	-67.55	1786.20	-2567.85	46.18	1810.50	-2747.21	230.49	1590.34	-2828.23	270.01	1617.85	-191.02	1295.24	77.14	345.56	1047.06	74.84	48.07
4.15000	-2830.50	126.12	4.19	-2872.05	119.76	37.77	-3863.41	-129.10	523.13	-2631.46	-52.64	356.27	-2398.60	-8.08	2.89	-2425.84	-2.94	24.44	-1700.74	-77.55	67.95	-1699.01	-76.58	109.09	-2533.06	30.69	1348.75	0.00	0.00	0.00	-2530.68	-67.91	1787.26	-2538.87	45.34	1810.94	-2739.10	228.41	1590.64	-2818.28	268.58	1617.92	-190.92	1295.53	77.19	345.17	1046.95	74.78	50.01
4.16000	-2811.71	127.51	4.32	-2827.23	121.37	40.68	-3859.04	-128.53	526.59	-2634.66	-51.87	359.95	-2396.59	-8.17	2.31	-2434.76	-4.00	22.58	-1700.74	-77.55	67.95	-1699.01	-76.58	109.09	-2527.42	30.68	1350.05	0.00	0.00	0.00	-2519.85	-68.08	1787.87	-2526.72	43.76	1811.42	-2730.97	226.31	1590.96	-2808.31	267.15	1618.01	-190.93	1295.49	77.21	345.36	1046.93	74.83	48.98
4.17000	-2771.60	129.96	6.44	-2784.48	123.49	43.78	-3854.54	-127.92	530.00	-2637.84	-51.07	363.60	-2399.17	-8.31	1.44	-2426.52	-3.13	24.97	-1700.74	-77.55	67.95	-1699.01	-76.58	109.09	-2520.69	30.15	1350.91	0.00	0.00	0.00	-2509.46	-68.76	1789.24	-2515.80	43.25	1813.40	-2722.79	224.21	1591.27	-2798.31	265.70	1618.10	-190.87	1294.98	77.40	344.66	1047.27	74.55	47.76
4.18000	-2744.89	131.58	6.68	-2783.13	124.95	38.37	-3849.91	-127.29	533.37	-2641.00	-50.25	367.24	-2429.86	-8.63	-3.52	-2419.09	-3.04	25.75	-1700.74	-77.55	67.95	-1699.01	-76.58	109.09	-2510.22	29.03	1351.89	0.00	0.00	0.00	-2508.38	-67.40	1790.19	-2490.15	45.24	1811.06	-2714.58	222.10	1591.60	-2788.28	264.24	1618.20	-190.76	1294.02	77.74	344.82	1047.33	74.53	44.24
4.19000	-2735.30	132.14	2.48	-2742.54	125.67	39.37	-3845.14	-126.62	536.70	-2644.14	-49.41	370.85	-2394.20	-8.99	2.39	-2406.74	-3.33	26.97	-1700.74	-77.55	67.95	-1699.01	-76.58	109.09	-2499.87	27.73	1353.14	0.00	0.00	0.00	-2494.29	-68.57	1791.49	-2511.68	43.62	1815.20	-2706.34	219.99	1591.93	-2778.23	262.78	1618.31	-190.59	1292.67	78.22	344.82	1047.39	74.51	44.77
4.20000	-2693.16	133.77	3.55	-2719.40	125.98	36.84	-3840.25	-125.93	539.99	-2647.25	-48.54	374.45	-2400.11	-8.08	1.52	-2420.20	-2.95	24.80	-1700.74	-77.55	67.95	-1699.01	-76.58	109.09	-2499.79	26.51	1353.90	0.00	0.00	0.00	-2491.46	-68.13	1792.22	-2491.62	43.76	1814.40	-2698.06	217.87	1592.26	-2768.14	261.30	1618.42	-190.38	1290.98	78.82	344.98	1047.53	74.47	48.37
4.21000	-2663.76	133.89	3.61	-2689.04	125.96	35.26	-3835.22	-125.21	543.24	-2650.33	-47.66	378.02	-2419.85	-7.81	-2.19	-2425.41	-1.42	25.07	-1700.74	-77.55	67.95	-1699.01	-76.58	109.09	-2490.78	25.33	1354.53	0.00	0.00	0.00	-2499.09	-68.76	1794.22	-2461.48	44.66	1812.98	-2689.75	215.74	1592.60	-2758.03	259.81	1618.54	-190.12	1288.98	79.53	344.65	1047.46	74.45	45.43
4.22000	-2619.25	133.78	4.62	-2656.31	125.66	34.16	-3830.05	-124.46	546.45	-2653.38	-46.75	381.56	-2395.02	-8.04	2.77	-2410.83	-1.78	27.46	-1700.74	-77.55	67.95	-1699.01	-76.58	109.09	-2482.33	24.34	1355.19	0.00	0.00	0.00	-2474.84	-69.29	1794.02	-2471.52	41.87	1814.53	-2681.40	213.60	1592.95	-2747.90	258.31	1618.68	-189.83	1286.73	80.33	345.42	1047.63	74.61	46.32
4.23000	-2592.43	132.77	4.01	-2637.03	124.42	30.47	-3824.75	-123.69	549.61	-2656.39	-45.82	385.08	-2380.33	-7.16	4.99	-2426.74	-1.94	23.53	-1700.74	-77.55	67.95	-1699.01	-76.58	109.09	-2474.16	23.25	1355.66	0.00	0.00	0.00	-2454.47	-69.08	1794.32	-2466.55	43.57	1815.16	-2673.01	211.46	1593.31	-2737.74	256.80	1618.82	-189.51	1284.26	81.20	345.36	1047.47	74.63	44.70
4.24000	-2573.97	130.44	2.14	-2605.40	122.99	28.14	-3819.32	-122.88	552.72	-2659.35	-44.86	388.58	-2382.93	-6.30	5.13	-2424.36	-1.76	24.94	-1700.74	-77.55	67.95	-1699.01	-76.58	109.09	-2466.84	22.34	1355.66	0.00	0.00	0.00	-2428.25	-68.39	1793.73	-2458.12	44.04	1815.37	-2664.59	209.31	1593.67	-2727.55	255.28	1618.97	-189.17	1281.63	82.13	345.73	1047.13	74.83	47.37
4.25000	-2550.94	127.89	-0.16	-2561.90	120.01	28.43	-3813.74	-122.05	555.79	-2662.28	-43.89	392.05	-2408.20	-5.76	-0.25	-2422.16	-2.31	25.51	-1700.74	-77.55	67.95	-1699.01	-76.58	109.09	-2456.46	20.71	1355.75	0.00	0.00	0.00	-2433.77	-69.33	1794.76	-2442.27	43.25	1814.87	-2656.14	207.15	1594.03	-2717.34	253.74	1619.12	-188.81	1278.87	83.10	345.10	1047.37	74.52	47.62
4.26000	-2500.80	124.55	2.24	-2544.01	117.92	24.14	-3808.02	-121.19	558.81	-2665.16	-42.90	395.49	-2395.69	-4.06	3.15	-2441.42	-2.47	22.50	-1700.74	-77.55	67.95	-1699.01	-76.58	109.09	-2446.47	19.20	1355.41	0.00	0.00	0.00	-2433.15	-69.27	1795.78	-2421.54	43.11	1814.21	-2647.65	204.99	1594.40	-2707.11	252.20	1619.29	-188.44	1276.04	84.10	345.08	1047.33	74.60	47.40
4.27000	-2486.90	122.26	-1.01	-2511.22	115.01	23.48	-3802.17	-120.30	561.79	-2667.98	-41.89	398.90	-2380.54	-4.06	6.12	-2416.93	-1.32	29.28	-1700.74	-77.55	67.95	-1699.01	-76.58	109.09	-2431.32	18.80	1355.36	0.00	0.00	0.00	-2436.94	-68.42	1796.69	-2431.39	42.65	1815.05	-2639.13	202.82	1594.78	-2696.85	250.64	1619.46	-188.06	1273.18	85.11	345.48	1047.07	74.78	45.38
4.28000	-2434.46	118.06	1.98	-2476.24	111.83	22.35	-3796.17	-119.39	564.72	-2670.76	-40.85	402.28	-2415.27	-5.59	0.34	-2446.63	-1.19	23.12	-1700.74	-77.55	67.95	-1699.01	-76.58	109.09	-2423.58	18.65	1354.77	0.00	0.00	0.00	-2425.49	-68.44	1796.63	-2411.67	43.24	1814.81	-2630.57	200.65	1595.16	-2686.56	249.08	1619.64	-187.69	1270.33	86.12	345.22	1047.34	74.62	44.64
4.29000	-2394.66	115.11	2.56	-2451.20	108.40	19.78	-3790.03	-118.45	567.59	-2673.47	-39.80	405.64	-2413.46	-3.92	0.73	-2422.43	-0.37	28.31	-1700.74	-77.55	67.95	-1699.01	-76.58	109.09	-2418.68	17.20	1354.40	0.00	0.00	0.00	-2389.04	-68.94	1794.46	-2399.71	42.27	1813.44	-2621.97	198.46	1595.55	-2676.25	247.50	1619.83	-187.32	1267.54	87.10	345.16	1047.54	74.54	45.36
4.30000	-2356.74	112.11	4.37	-2403.73	104.70	21.75	-3783.75	-117.48	570.42	-2676.13	-38.73	408.96	-2416.41	-3.24	1.44	-2410.48	0.24	31.48	-1700.74	-77.55	67.95	-1699.01	-76.58	109.09	-2407.44	16.74	1354.15	0.00	0.00	0.00	-2381.58	-69.46	1794.45	-2397.45	43.00	1813.66	-2613.34	196.27	1595.95	-2665.92	245.91	1620.03	-186.96	1264.86	88.05	345.01	1047.25	74.62	47.46
4.31000	-2318.65	108.01	5.73	-2379.17	101.50	19.41	-3777.32	-116.49	573.20	-2678.72	-37.64	412.25	-2406.45	-5.03	3.23	-2409.01	-2.07	31.09	-1700.74	-77.55	67.95	-1699.01	-76.58	109.09	-2400.99	15.76	1353.03	0.00	0.00	0.00	-2408.01	-71.02	1796.52	-2400.30	41.66	1813.04	-2604.67	194.08	1596.35	-2655.56	244.32	1620.24	-186.63	1262.32	88.94	345.15	1047.29	74.60	48.64
4.32000	-2311.20	103.51	2.19	-2333.62	97.56	21.91	-3770.74	-115.47	575.92	-2681.25	-36.53	415.50	-2410.34	-5.02	2.56	-2424.01	-3.64	28.76	-1700.74	-77.55	67.95	-1699.01	-76.58	109.09	-2392.87	15.19	1352.30	0.00	0.00	0.00	-2395.36	-70.91	1794.82	-2381.53	42.19	1810.93	-2595.97	191.88	1596.76	-2645.18	242.71	1620.46	-186.31	1259.98	89.76	345.16	1047.35	74.69	48.61
4.33000	-2285.27	98.89	3.35	-2309.31	94.62	20.80	-3764.02	-114.42	578.60	-2683.70	-35.40	418.73	-2424.64	-6.59	-2.05	-2426.52	-3.36	25.20	-1700.74	-77.55	67.95	-1699.01	-76.58	109.09	-2383.39	14.62	1351.32	0.00	0.00	0.00	-2379.19	-71.30	1794.58	-2397.52	40.51	1812.70	-2587.23	189.67	1597.17	-2634.78	241.09	1620.69	-186.03	1257.88	90.50	345.77	1047.16	74.86	45.73
4.34000	-2235.77	96.40	8.20	-2262.02	91.65	24.70	-3757.15	-113.35	581.21	-2686.08	-34.25	421.91	-2399.17	-7.75	3.66	-2404.97	-4.85	28.39	-1700.74	-77.55	67.95	-1699.01	-76.58	109.09	-2370.12	14.14	1350.13	0.00	0.00	0.00	-2367.92	-71.17	1794.18	-2353.21	41.53	1811.17	-2578.46	187.46	1597.60	-2624.36	239.46	1620.92	-185.79	1256.07	91.14	345.49	1047.42	74.63	43.44
4.35000	-2208.97	92.99	9.86	-2225.36	88.36	28.09	-3750.13	-112.26	583.78	-2688.39	-33.09	425.06	-2406.16	-8.28	-0.78	-2448.13	-4.64	19.90	-1700.74	-77.55	67.95	-1699.01	-76.58	109.09	-2364.30	13.44	1349.17	0.00	0.00	0.00	-2362.16	-71.17	1793.50	-2344.56	41.65	1809.15	-2569.65	185.24	1598.02	-2613.91	237.81	1621.17	-185.59	1254.58	91.66	345.68	1047.03	74.86	47.15
4.36000	-2169.95	89.51	13.40	-2189.82	84.97	31.21	-3742.96	-111.13	586.29	-2690.62	-31.91	428.18	-2408.42	-10.97	-1.26	-2402.30	-7.24	28.23	-1700.74	-77.55	67.95	-1699.01	-76.58	109.09	-2361.35	13.14	1347.72	0.00	0.00	0.00	-2338.55	-71.13	1790.47	-2344.54	41.83	1809.18	-2560.80	183.01	1598.46	-2603.44	236.16	1621.42	-185.44	1253.48	92.05	345.66	1047.15	74.83	47.89
4.37000	-2131.70	87.56	18.82	-2149.51	82.78	35.26	-3735.64	-109.99	588.74	-2692.76	-30.71	431.25	-2416.66	-10.56	-0.93	-2440.35	-7.21	22.25	-1700.74	-77.55	67.95	-1699.01	-76.58	109.09	-2354.01	12.43	1346.09	0.00	0.00	0.00	-2341.96	-71.31	1790.81	-2324.91	41.90	1806.75	-2551.92	180.78	1598.90	-2592.94	234.50	1621.68	-185.34	1252.79	92.29	345.34	1047.41	74.69	46.63
4.38000	-2094.36	86.80	25.89	-2098.72	78.64	42.89	-3728.16	-108.82	591.14	-2694.81	-29.50	434.29	-2408.34	-11.23	-0.69	-2446.85	-7.95	21.42	-1700.74	-77.55	67.95	-1699.01	-76.58	109.09	-2348.80	12.06	1345.64	0.00	0.00	0.00	-2327.90	-71.57	1789.35	-2317.85	41.63	1805.42	-2543.00	178.54	1599.34	-2582.43	232.82	1621.96	-185.30	1252.57	92.37	344.49	1047.77	74.37	45.63
4.39000	-2058.07	86.87	34.32	-2071.20	75.50	43.35	-3720.53	-107.63	593.47	-2696.78	-28.26	437.29	-2407.79	-13.49	-0.58	-2435.35	-8.90	21.75	-1700.74	-77.55	67.95	-1699.01	-76.58	109.09	-2336.06	11.78	1344.04	0.00	0.00	0.00	-2316.69	-71.75	1787.79	-2323.08	41.52	1804.70	-2534.05	176.29	1599.80	-2571.89	231.14	1622.24	-185.34	1252.86	92.27	344.96	1047.39	74.58	45.91
4.40000	-2022.94	87.45	43.87	-2025.13	74.22	49.86	-3712.75	-106.41	595.75	-2698.65	-27.02	440.25	-2416.62	-10.12	-1.57	-2409.08	-9.19	26.00	-1700.74	-77.55	67.95	-1699.01	-76.58	109.09	-2323.31	11.83	1342.65	0.00	0.00	0.00	-2311.87	-72.19	1787.94	-2318.87	42.35	1804.02	-2525.06	174.04	1600.26	-2561.34	229.44	1622.53	-185.44	1253.70	91.96	344.72	1047.65	74.38	48.23
4.41000	-1989.11	88.18	54.27	-1993.93	72.64	54.62	-3704.80	-105.17	597.97	-2700.43	-25.75	443.16	-2394.59	-10.74	1.32	-2453.30	-8.76	19.78	-1700.74	-77.55	67.95	-1699.01	-76.58	109.09	-2312.08	11.83	1341.13	0.00	0.00	0.00	-2290.81	-72.14	1784.67	-2315.07	40.81	1802.78	-2516.03	171.78	1600.72	-2550.76	227.73	1622.83	-185.63	1255.15	91.45	344.69	1047.63	74.45	48.46
4.42000	-1956.72	88.72	65.26	-1957.42	72.35	62.02	-3696.70	-103.90	600.13	-2702.11	-24.48	446.04	-2423.68	-12.37	-3.33	-2419.75	-8.09	26.21	-1700.74	-77.55	67.95	-1699.01	-76.58	109.09	-2303.44	11.68	1339.47	0.00	0.00	0.00	-2279.51	-71.90	1783.48	-2294.85	40.61	1800.98	-2506.97	169.52	1601.19	-2540.16	226.02	1623.14	-185.90	1257.25	90.71	345.35	1047.20	74.73	47.90
4.43000	-1925.89	88.74	76.58	-1944.37	74.66	69.17	-3688.45	-102.61	602.23	-2703.68	-23.18	448.87	-2389.15	-11.07	2.99	-2428.85	-7.64	23.23	-1700.74	-77.55	67.95	-1699.01	-76.58	109.09	-2295.61	11.70	1338.20	0.00	0.00	0.00	-2262.95	-70.96	1781.49	-2309.52	39.10	1801.83	-2497.87	167.25	1601.67	-2529.54	224.29	1623.46	-186.26	1260.03	89.73	345.36	1047.34	74.68	46.78
4.44000	-1898.48	86.64	85.56	-1936.89	77.71	77.52	-3680.03	-101.30	604.27	-2705.15	-21.87	451.65	-2415.89	-11.89	-2.44	-2432.16	-8.09	22.88	-1700.74	-77.55	67.95	-1699.01	-76.58	109.09	-2282.73	11.94	1336.12	0.00	0.00	0.00	-2270.83	-71.62	1781.54	-2285.26	38.89	1799.23	-2488.74	164.97	1602.16	-2518.91	222.55	1623.79	-186.71	1263.56	88.48	344.76	1047.49	74.43	43.78
4.45000	-1875.28	87.49	94.48	-1917.14	79.63	88.50	-3671.45	-99.97	606.24	-2706.50	-20.55	454.39	-2396.56	-11.30	0.76	-2452.99	-8.48	19.20	-1700.74	-77.55	67.95	-1699.01	-76.58	109.09	-2283.35	12.04	1334.41	0.00	0.00	0.00	-2268.13	-72.10	1778.95	-2254.93	39.78	1795.80	-2479.56	162.69	1602.65	-2508.25	220.80	1624.12	-187.27	1267.87	86.96	345.28	1047.27	74.72	45.43
4.46000	-1854.83	89.34	103.63	-1895.04	80.33	97.16	-3662.71	-98.61	608.15	-2707.75	-19.21	457.09	-2399.53	-13.35	1.26	-2438.72	-9.78	23.14	-1700.74	-77.55	67.95	-1699.01	-76.58	109.09	-2264.04	11.97	1332.76	0.00	0.00	0.00	-2264.87	-72.36	1777.77	-2267.66	39.15	1794.21	-2470.36	160.40	1603.15	-2497.57	219.03	1624.47	-187.95	1273.00	85.15	345.38	1047.60	74.59	47.84
4.47000	-1834.98	88.62	113.82	-1875.53	80.39	105.40	-3653.80	-97.24	610.00	-2708.88	-17.86	459.73	-2388.98	-12.53	3.81	-2432.55	-7.86	23.38	-1700.74	-77.55	67.95	-1699.01	-76.58	109.09	-2256.82	12.12	1330.74	0.00	0.00	0.00	-2229.47	-72.24	1774.57	-2233.77	42.37	1791.87	-2461.11	158.11	1603.65	-2486.87	217.26	1624.83	-188.73	1279.01	83.03	345.34	1047.41	74.64	48.06
4.48000	-1811.74	88.86	124.16	-1857.26	78.73	113.66	-3644.74	-95.84	611.78	-2709.89	-16.50	462.33	-2382.06	-11.17	5.53	-2420.10	-8.20	25.15	-1700.74	-77.55	67.95	-1699.01	-76.58	109.09	-2252.24	12.55	1329.40	0.00	0.00	0.00	-2225.36	-71.79	1773.97	-2227.97	41.09	1789.90	-2451.83	155.81	1604.16	-2476.16	215.48	1625.20	-189.64	1285.93	80.59	345.26	1047.15	74.76	48.91
4.49000	-1794.82	88.82	131.47	-1840.54	76.78	120.37	-3635.50	-94.42	613.49	-2710.77	-15.12	464.88	-2386.90	-12.34	3.32	-2401.20	-8.14	29.40	-1700.74	-77.55	67.95	-1699.01	-76.58	109.09	-2246.92	12.54	1327.55	0.00	0.00	0.00	-2232.95	-72.26	1773.34	-2216.39	40.80	1788.52	-2442.51	153.50	1604.68	-2465.42	213.68	1625.58	-190.67	1293.82	77.81	345.63	1047.00	74.83	48.56
4.50000	-1782.96	88.23	135.85	-1828.71	75.92	124.32	-3626.10	-92.97	615.14	-2711.53	-13.73	467.38	-2399.40	-12.46	3.22	-2421.05	-8.94	26.19	-1700.74	-77.55	67.95	-1699.01	-76.58	109.09	-2238.19	12.66	1325.90	0.00	0.00	0.00	-2220.16	-71.34	1771.88	-2209.07	42.23	1787.66	-2433.16	151.19	1605.21	-2454.67	211.88	1625.96	-191.22	1298.01	76.33	345.57	1047.22	74.82	48.43
4.51000	-1774.89	86.82	137.38	-1818.34	74.23	125.87	-3616.53	-91.51	616.72	-2712.16	-12.32	469.83	-2439.66	-13.15	-4.12	-2433.57	-9.05	23.54	-1700.74	-77.55	67.95	-1699.01	-76.58	109.09	-2226.17	13.24	1324.92	0.00	0.00	0.00	-2185.67	-69.30	1768.86	-2212.15	41.90	1786.50	-2423.77	148.87	1605.74	-2443.90	210.06	1626.36	-191.97	1303.70	74.33	344.76	1047.30	74.56	46.80
4.52000	-1769.36	84.32	136.13	-1807.38	68.74	126.23	-3606.80	-90.02	618.23	-2712.66	-10.91	472.23	-2431.47	-12.00	-1.48	-2419.69	-8.96	27.03	-1700.74	-77.55	67.95	-1699.01	-76.58	109.09	-2214.42	13.14	1323.19	0.00	0.00	0.00	-2173.48	-69.02	1766.38	-2194.78	43.75	1786.36	-2414.34	146.55	1606.28	-2433.11	208.24	1626.77	-192.68	1309.13	72.42	344.94	1047.38	74.59	44.12
4.53000	-1765.10	80.43	132.20	-1802.85	67.31	121.66	-3596.89	-88.52	619.67	-2713.03	-9.48	474.58	-2438.18	-15.56	-4.74	-2421.67	-9.53	25.67	-1700.74	-77.55	67.95	-1699.01	-76.58	109.09	-2206.06	14.00	1322.23	0.00	0.00	0.00	-2173.64	-68.74	1766.24	-2152.12	44.43	1782.15	-2404.87	144.22	1606.82	-2422.30	206.40	1627.19	-193.37	1314.32	70.62	344.68	1047.15	74.60	45.53
4.54000	-1760.87	74.90	125.67	-1797.84	62.13	116.15	-3586.81	-86.99	621.04	-2713.25	-8.04	476.87	-2400.06	-13.27	2.27	-2433.83	-9.52	23.36	-1700.74	-77.55	67.95	-1699.01	-76.58	109.09	-2201.38	14.33	1321.09	0.00	0.00	0.00	-2142.01	-67.48	1764.29	-2165.23	44.60	1782.42	-2395.37	141.89	1607.37	-2411.48	204.55	1627.62	-194.03	1319.25	68.91	344.92	1047.19	74.59	44.77
4.55000	-1755.39	67.45	116.63	-1793.43	54.97	108.51	-3576.56	-85.45	622.33	-2713.33	-6.59	479.10	-2427.34	-14.12	-1.69	-2413.61	-7.08	27.26	-1700.74	-77.55	67.95	-1699.01	-76.58	109.09	-2189.03	14.60	1320.79	0.00	0.00	0.00	-2149.99	-66.89	1763.87	-2167.20	45.82	1782.33	-2385.83	139.55	1607.93	-2400.64	202.69	1628.06	-194.66	1323.95	67.30	345.31	1047.20	74.79	44.16
4.56000	-1748.40	55.89	110.02	-1791.93	50.31	99.32	-3566.13	-83.88	623.56	-2713.26	-5.12	481.29	-2431.47	-14.11	-1.65	-2423.86	-10.29	23.80	-1700.74	-77.55	67.95	-1699.01	-76.58	109.09	-2183.00	15.48	1320.09	0.00	0.00	0.00	-2151.95	-66.94	1764.83	-2150.99	46.40	1781.10	-2376.26	137.20	1608.50	-2389.78	200.82	1628.51	-195.26	1328.41	65.78	345.31	1047.29	74.75	46.72
4.57000	-1746.24	51.87	100.50	-1786.36	43.23	92.72	-3555.53	-82.29	624.71	-2713.05	-3.65	483.41	-2429.18	-14.49	-0.76	-2433.96	-9.94	21.72	-1700.74	-77.55	67.95	-1699.01	-76.58	109.09	-2167.60	16.74	1319.75	0.00	0.00	0.00	-2138.83	-65.04	1762.81	-2155.78	48.43	1782.77	-2366.64	134.85	1609.07	-2378.91	198.94	1628.97	-195.83	1332.63	64.35	344.70	1047.33	74.59	46.02
4.58000	-1739.40	47.30	91.75	-1781.64	40.86	85.48	-3544.76	-80.69	625.79	-2712.68	-2.17	485.48	-2423.07	-14.93	0.78	-2412.46	-9.67	25.52	-1700.74	-77.55	67.95	-1699.01	-76.58	109.09	-2163.67	17.26	1319.79	0.00	0.00	0.00	-2123.52	-62.31	1762.01	-2142.59	50.57	1781.19	-2356.99	132.50	1609.65	-2368.02	197.04	1629.44	-196.37	1336.62	63.00	344.79	1047.52	74.46	45.35
4.59000	-1735.37	46.72	82.02	-1777.71	39.77	78.33	-3533.81	-79.06	626.80	-2712.16	-0.67	487.49	-2415.72	-15.12	2.77	-2404.16	-10.79	26.90	-1700.74	-77.55	67.95	-1699.01	-76.58	109.09	-2147.15	18.79	1320.09	0.00	0.00	0.00	-2119.34	-61.07	1763.18	-2129.67	51.61	1782.02	-2347.30	130.13	1610.24	-2357.11	195.14	1629.92	-196.89	1340.38	61.75	344.51	1047.45	74.47	49.58
4.60000	-1731.85	45.75	73.33	-1775.92	40.21	70.58	-3522.68	-77.42	627.72	-2711.48	0.83	489.44	-2409.76	-14.75	5.01	-2391.50	-10.73	29.19	-1700.74	-77.55	67.95	-1699.01	-76.58	109.09	-2138.24	19.65	1320.44	0.00	0.00	0.00	-2092.34	-59.36	1762.78	-2120.82	52.76	1782.65	-2337.58	127.77	1610.83	-2346.19	193.23	1630.41	-197.38	1343.92	60.58	345.30	1047.19	74.74	47.71
4.61000	-1730.65	47.26	65.87	-1774.90	41.61	63.87	-3511.37	-75.76	628.58	-2710.64	2.35	491.33	-2423.89	-13.88	3.53	-2423.89	-11.10	22.78	-1700.74	-77.55	67.95	-1699.01	-76.58	109.09	-2126.98	20.15	1321.47	0.00	0.00	0.00	-2086.36	-58.30	1764.14	-2097.83	54.89	1782.13	-2327.82	125.39	1611.43	-2335.25	191.30	1630.91	-197.84	1347.24	59.49	344.97	1047.29	74.58	44.45
4.62000	-1728.82	48.81	59.95	-1773.24	43.12	58.98	-3499.88	-74.08	629.35	-2709.63	3.87	493.15	-2386.71	-14.13	11.13	-2431.38	-12.09	23.42	-1700.74	-77.55	67.95	-1699.01	-76.58	109.09	-2118.97	20.80	1323.17	0.00	0.00	0.00	-2104.62	-57.48	1767.90	-2091.43	57.34	1784.25	-2318.02	123.02	1612.04	-2324.30	189.36	1631.42	-198.28	1350.35	58.48	345.35	1047.49	74.71	47.27
4.63000	-1727.72	49.94	54.86	-1770.45	42.48	55.74	-3488.21	-72.38	630.05	-2708.45	5.40	494.92	-2385.05	-14.23	9.71	-2375.86	-10.16	39.44	-1700.74	-77.55	67.95	-1699.01	-76.58	109.09	-2109.23	21.72	1325.04	0.00	0.00	0.00	-2076.75	-55.06	1768.37	-2079.97	57.48	1786.32	-2308.18	120.63	1612.65	-2313.33	187.42	1631.95	-198.69	1353.25	57.56	346.11	1047.45	74.84	47.09
4.64000	-1727.66	51.71	48.65	-1770.32	43.84	51.04	-3476.36	-70.66	630.67	-2707.10	6.94	496.62	-2419.82	-13.82	3.63	-2369.18	-9.82	42.74	-1700.74	-77.55	67.95	-1699.01	-76.58	109.09	-2092.59	22.38	1326.89	0.00	0.00	0.00	-2064.00	-52.70	1769.86	-2078.75	59.72	1787.31	-2298.30	118.24	1613.27	-2302.35	185.46	1632.48	-199.08	1355.93	56.71	344.97	1047.24	74.63	46.49
4.65000	-1725.13	49.65	44.34	-1763.32	39.92	44.23	-3464.32	-68.93	631.20	-2705.58	8.49	498.26	-2404.43	-13.50	7.92	-2408.60	-10.57	32.37	-1700.74	-77.55	67.95	-1699.01	-76.58	109.09	-2082.99	22.19	1328.76	0.00	0.00	0.00	-2059.32	-50.32	1772.00	-2079.07	61.44	1789.06	-2288.39	115.85	1613.90	-2291.35	183.49	1633.03	-199.44	1358.41	55.94	344.80	1047.26	74.51	49.01
4.66000	-1726.42	49.89	39.19	-1769.46	38.58	39.61	-3452.10	-67.18	631.66	-2703.87	10.05	499.84	-2377.62	-13.11	14.82	-2428.15	-10.77	26.93	-1700.74	-77.55	67.95	-1699.01	-76.58	109.09	-2077.14	22.50	1330.81	0.00	0.00	0.00	-2044.24	-49.06	1774.26	-2054.78	64.64	1790.72	-2278.44	113.45	1614.54	-2280.34	181.51	1633.59	-199.77	1360.70	55.24	345.43	1047.46	74.61	47.58
4.67000	-1724.45	48.46	36.98	-1772.62	36.79	37.07	-3439.69	-65.41	632.04	-2701.99	11.61	501.35	-2376.42	-14.21	14.73	-2416.56	-9.54	30.42	-1700.74	-77.55	67.95	-1699.01	-76.58	109.09	-2056.22	23.79	1333.28	0.00	0.00	0.00	-2036.68	-46.83	1775.82	-2036.90	65.54	1791.70	-2268.45	111.05	1615.18	-2269.32	179.52	1634.15	-200.08	1362.78	54.61	344.98	1047.44	74.61	46.93
4.68000	-1723.97	48.22	35.41	-1765.26	36.79	37.66	-3427.09	-63.63	632.33	-2699.91	13.18	502.79	-2401.93	-13.25	8.82	-2415.06	-10.77	29.82	-1700.74	-77.55	67.95	-1699.01	-76.58	109.09	-2046.66	24.22	1335.41	0.00	0.00	0.00	-2016.73	-44.12	1777.70	-2034.00	69.21	1793.17	-2258.43	108.64	1615.83	-2258.28	177.52	1634.73	-200.37	1364.67	54.06	345.78	1047.19	74.82	47.33
4.69000	-1723.13	47.67	34.37	-1767.40	36.36	36.03	-3414.31	-61.82	632.54	-2697.65	14.76	504.16	-2406.77	-14.12	8.05	-2411.78	-9.97	29.44	-1700.74	-77.55	67.95	-1699.01	-76.58	109.09	-2032.68	24.68	1337.43	0.00	0.00	0.00	-2005.17	-42.40	1778.96	-2027.06	72.36	1796.41	-2248.36	106.22	1616.48	-2247.23	175.50	1635.32	-200.63	1366.38	53.57	344.87	1047.29	74.55	47.87
4.70000	-1723.49	47.92	33.28	-1769.83	36.33	34.80	-3401.34	-60.01	632.67	-2695.20	16.35	505.47	-2405.37	-14.98	6.27	-2407.94	-8.94	29.09	-1700.74	-77.55	67.95	-1699.01	-76.58	109.09	-2025.49	25.47	1339.34	0.00	0.00	0.00	-1997.58	-40.27	1781.82	-2025.72	72.74	1797.91	-2238.26	103.80	1617.15	-2236.17	173.48	1635.93	-200.87	1367.90	53.15	345.28	1047.31	74.70	45.40
4.71000	-1723.49	48.11	32.63	-1761.40	37.17	36.43	-3388.17	-58.17	632.71	-2692.56	17.94	506.71	-2385.66	-14.81	7.37	-2405.18	-9.58	29.68	-1700.74	-77.55	67.95	-1699.01	-76.58	109.09	-2013.87	26.01	1341.28	0.00	0.00	0.00	-1994.72	-38.47	1783.50	-2015.04	74.39	1798.41	-2228.12	101.38	1617.82	-2225.09	171.45	1636.54	-201.08	1369.24	52.79	345.49	1047.18	74.84	47.99
4.72000	-1723.40	48.21	32.41	-1762.78	36.82	35.96	-3374.82	-56.32	632.66	-2689.71	19.54	507.87	-2377.78	-15.18	5.89	-2397.49	-10.02	31.09	-1700.74	-77.55	67.95	-1699.01	-76.58	109.09	-2009.25	26.18	1342.61	0.00	0.00	0.00	-1994.86	-36.63	1785.94	-2003.25	77.09	1800.43	-2217.94	98.95	1618.50	-2214.00	169.40	1637.16	-201.28	1370.40	52.50	345.30	1047.26	74.72	46.67
4.73000	-1723.58	48.39	31.96	-1764.66	36.80	35.06	-3361.27	-54.46	632.53	-2686.66	21.14	508.97	-2381.50	-15.11	1.18	-2393.44	-11.02	31.48	-1700.74	-77.55	67.95	-1699.01	-76.58	109.09	-1994.62	26.92	1344.40	0.00	0.00	0.00	-1976.40	-34.90	1787.06	-1988.21	78.48	1802.08	-2207.73	96.51	1619.18	-2202.90	167.34	1637.80	-201.44	1371.38	52.27	345.71	1046.99	74.91	49.00
4.74000	-1722.50	47.30	32.58	-1764.96	36.81	35.01	-3347.53	-52.57	632.31	-2683.41	22.75	509.99	-2363.25	-17.12	1.60	-2389.73	-13.65	30.91	-1700.74	-77.55	67.95	-1699.01	-76.58	109.09	-1985.80	27.28	1345.72	0.00	0.00	0.00	-1965.17	-34.15	1789.43	-1981.64	79.39	1804.08	-2197.47	94.07	1619.88	-2191.79	165.28	1638.45	-201.59	1372.20	52.10	345.15	1047.48	74.59	48.91
4.75000	-1724.71	49.86	31.07	-1763.30	36.99	35.37	-3333.59	-50.68	632.00	-2679.95	24.36	510.94	-2372.16	-18.75	-4.10	-2377.20	-15.96	30.20	-1700.74	-77.55	67.95	-1699.01	-76.58	109.09	-1982.31	27.38	1347.01	0.00	0.00	0.00	-1957.57	-32.52	1790.71	-1975.02	81.41	1804.14	-2187.18	91.63	1620.58	-2180.67	163.20	1639.11	-201.72	1372.85	51.99	345.58	1047.24	74.84	46.88
4.76000	-1722.01	46.84	32.44	-1766.02	36.60	34.65	-3319.46	-48.77	631.61	-2676.28	25.98	511.81	-2355.28	-19.86	-3.89	-2378.61	-19.43	26.71	-1700.74	-77.55	67.95	-1699.01	-76.58	109.09	-1972.21	27.74	1348.56	0.00	0.00	0.00	-1964.42	-31.05	1793.06	-1966.76	82.23	1805.26	-2176.85	89.18	1621.29	-2169.53	161.11	1639.78	-201.82	1373.34	51.94	345.94	1047.33	74.85	45.48
4.77000	-1723.79	48.63	31.40	-1761.72	36.75	35.49	-3305.13	-46.84	631.12	-2672.39	27.61	512.61	-2345.83	-22.22	-2.15	-2366.42	-21.47	30.25	-1700.74	-77.55	67.95	-1699.01	-76.58	109.09	-1956.11	27.71	1350.08	0.00	0.00	0.00	-1939.72	-30.01	1794.07	-1919.95	83.89	1805.02	-2166.48	86.72	1622.00	-2158.38	159.01	1640.46	-201.90	1373.67	51.93	345.06	1047.34	74.62	45.19
4.78000	-1724.52	49.04	31.15	-1765.61	36.83	34.53	-3290.60	-44.90	630.54	-2668.29	29.23	513.34	-2338.00	-25.66	0.99	-2354.26	-23.72	34.37	-1700.74	-77.55	67.95	-1699.01	-76.58	109.09	-1952.00	27.46	1351.34	0.00	0.00	0.00	-1927.10	-29.58	1796.08	-1926.47	84.63	1806.74	-2156.07	84.26	1622.72	-2147.23	156.90	1641.15	-201.96	1373.85	51.99	345.05	1047.56	74.61	46.48
4.79000	-1724.30	49.27	30.90	-1767.60	37.00	34.06	-3275.87	-42.95	629.87	-2663.96	30.87	513.99	-2319.34	-27.68	4.16	-2338.21	-27.22	38.03	-1700.74	-77.55	67.95	-1699.01	-76.58	109.09	-1938.95	27.63	1352.18	0.00	0.00	0.00	-1916.56	-29.33	1797.37	-1900.81	85.67	1806.38	-2145.62	81.80	1623.45	-2136.06	154.77	1641.86	-202.00	1373.88	52.09	345.27	1047.70	74.56	46.91
4.80000	-1722.59	47.02	32.31	-1765.38	36.98	34.46	-3260.94	-40.98	629.11	-2659.41	32.50	514.55	-2287.23	-31.59	9.29	-2311.26	-29.49	42.27	-1700.74	-77.55	67.95	-1699.01	-76.58	109.09	-1923.52	27.84	1353.53	0.00	0.00	0.00	-1906.13	-28.49	1798.52	-1910.52	86.09	1808.80	-2135.14	79.33	1624.19	-2124.88	152.64	1642.58	-202.02	1373.76	52.24	345.32	1047.32	74.72	48.42
4.81000	-1724.38	48.81	31.03	-1764.53	37.31	34.49	-3245.81	-39.00	628.26	-2654.63	34.14	515.04	-2274.11	-35.47	11.09	-2283.34	-32.40	46.45	-1700.74	-77.55	67.95	-1699.01	-76.58	109.09	-1919.43	27.83	1354.97	0.00	0.00	0.00	-1892.31	-27.80	1799.28	-1908.65	86.93	1811.24	-2124.62	76.85	1624.94	-2113.69	150.50	1643.31	-202.02	1373.49	52.43	345.01	1047.40	74.66	48.62
4.82000	-1724.22	48.58	31.05	-1769.12	37.28	33.61	-3230.48	-37.00	627.31	-2649.62	35.78	515.46	-2249.61	-38.55	13.37	-2253.16	-35.62	49.63	-1700.74	-77.55	67.95	-1699.01	-76.58	109.09	-1914.66	28.15	1356.06	0.00	0.00	0.00	-1893.11	-27.53	1800.55	-1876.31	85.98	1811.43	-2114.05	74.38	1625.69	-2102.50	148.34	1644.05	-202.00	1373.09	52.68	345.37	1047.04	74.81	46.77
4.83000	-1723.40	48.00	31.26	-1767.29	37.40	34.07	-3214.94	-34.99	626.26	-2644.37	37.43	515.79	-2223.41	-41.84	15.05	-2228.15	-38.96	51.43	-1700.74	-77.55	67.95	-1699.01	-76.58	109.09	-1903.46	28.24	1357.30	0.00	0.00	0.00	-1887.99	-28.37	1801.67	-1864.92	86.33	1811.52	-2103.45	71.89	1626.45	-2091.29	146.18	1644.81	-201.96	1372.55	52.96	345.20	1047.53	74.56	48.17
4.84000	-1723.66	48.09	30.95	-1771.37	37.70	33.12	-3199.19	-32.97	625.12	-2638.89	39.07	516.03	-2194.79	-44.97	16.31	-2200.19	-41.59	52.33	-1700.74	-77.55	67.95	-1699.01	-76.58	109.09	-1894.83	28.56	1358.57	0.00	0.00	0.00	-1877.77	-28.11	1802.13	-1870.33	85.49	1813.46	-2092.81	69.40	1627.22	-2080.07	144.00	1645.57	-201.90	1371.88	53.29	345.27	1047.32	74.65	43.45
4.85000	-1725.47	50.21	29.91	-1764.81	37.53	34.58	-3183.24	-30.94	623.88	-2633.17	40.72	516.20	-2144.08	-47.25	19.51	-2164.16	-44.26	53.57	-1700.74	-77.55	67.95	-1699.01	-76.58	109.09	-1883.30	29.00	1359.41	0.00	0.00	0.00	-1865.82	-27.94	1802.24	-1864.38	84.50	1814.70	-2082.14	66.91	1627.99	-2068.85	141.81	1646.35	-201.82	1371.09	53.66	344.92	1047.47	74.49	44.85
4.86000	-1723.38	48.00	31.06	-1768.91	37.54	33.71	-3167.09	-28.89	622.55	-2627.20	42.37	516.28	-2132.84	-51.01	16.63	-2132.71	-47.37	53.27	-1700.74	-77.55	67.95	-1699.01	-76.58	109.09	-1876.98	29.08	1359.99	0.00	0.00	0.00	-1854.49	-28.70	1802.24	-1835.71	84.70	1814.58	-2071.42	64.41	1628.78	-2057.62	139.61	1647.15	-201.73	1370.17	54.06	344.63	1047.40	74.47	47.03
4.87000	-1724.63	49.59	30.09	-1765.29	37.34	34.53	-3150.72	-26.83	621.11	-2620.98	44.02	516.28	-2082.58	-54.62	20.42	-2098.93	-50.44	53.43	-1700.74	-77.55	67.95	-1699.01	-76.58	109.09	-1869.65	29.54	1361.18	0.00	0.00	0.00	-1841.21	-28.47	1802.44	-1837.91	85.29	1816.66	-2060.66	61.91	1629.57	-2046.37	137.40	1647.95	-201.61	1369.13	54.50	345.93	1046.89	74.85	46.59
4.88000	-1722.97	47.06	31.64	-1764.39	37.62	34.39	-3134.14	-24.76	619.58	-2614.51	45.68	516.19	-2051.45	-57.62	18.78	-2068.38	-53.41	51.19	-1700.74	-77.55	67.95	-1699.01	-76.58	109.09	-1854.31	35.38	1370.57	0.00	0.00	0.00	-1828.92	-30.26	1802.70	-1809.13	83.40	1815.77	-2049.87	59.41	1630.37	-2035.13	135.18	1648.77	-201.48	1367.97	54.98	345.53	1046.87	74.89	47.33
4.89000	-1723.56	47.88	31.01	-1763.29	37.23	34.75	-3117.35	-22.68	617.95	-2607.79	47.33	516.02	-2025.40	-60.16	15.84	-2031.18	-56.20	49.92	-1700.74	-77.55	67.95	-1699.01	-76.58	109.09	-1845.82	36.61	1372.36	0.00	0.00	0.00	-1821.15	-29.84	1803.05	-1822.10	83.80	1817.93	-2039.03	56.90	1631.17	-2023.87	132.95	1649.59	-201.33	1366.70	55.49	345.53	1046.97	74.80	45.21
4.90000	-1723.35	48.20	30.82	-1764.50	36.91	34.58	-3100.35	-20.59	616.21	-2600.81	48.98	515.76	-1993.51	-63.77	14.69	-2002.65	-58.92	47.12	-1700.74	-77.55	67.95	-1699.01	-76.58	109.09	-1835.10	37.63	1372.64	0.00	0.00	0.00	-1805.84	-30.60	1802.35	-1817.22	83.07	1817.42	-2028.16	54.38	1631.99	-2012.60	130.71	1650.44	-201.17	1365.33	56.03	345.99	1047.13	74.94	45.92
4.91000	-1723.17	47.87	30.72	-1766.42	37.33	34.02	-3083.14	-18.48	614.37	-2593.57	50.64	515.41	-1954.48	-65.43	14.20	-1972.18	-61.37	43.88	-1700.74	-77.55	67.95	-1699.01	-76.58	109.09	-1824.86	38.71	1372.71	0.00	0.00	0.00	-1792.73	-25.16	1811.10	-1780.68	82.35	1816.17	-2017.25	51.86	1632.81	-2001.33	128.45	1651.29	-200.98	1363.84	56.59	345.32	1047.28	74.74	47.07
4.92000	-1722.99	47.89	30.91	-1764.65	37.08	34.40	-3065.71	-16.37	612.44	-2586.06	52.29	514.97	-1917.05	-67.50	13.47	-1946.63	-63.21	39.47	-1700.74	-77.55	67.95	-1699.01	-76.58	109.09	-1817.30	39.76	1372.62	0.00	0.00	0.00	-1781.18	-24.10	1812.75	-1791.14	81.98	1817.91	-2006.29	49.34	1633.64	-1990.05	126.19	1652.16	-200.79	1362.26	57.19	345.28	1047.26	74.68	46.93
4.93000	-1724.13	49.42	29.83	-1762.88	36.76	35.13	-3048.07	-14.24	610.39	-2578.29	53.95	514.44	-1891.35	-69.05	10.04	-1915.05	-65.01	36.62	-1700.74	-77.55	67.95	-1699.01	-76.58	109.09	-1806.36	40.58	1372.38	0.00	0.00	0.00	-1769.32	-24.48	1812.26	-1792.35	82.49	1819.51	-1995.30	46.81	1634.47	-1978.77	123.91	1653.04	-200.57	1360.58	57.81	344.80	1047.44	74.48	46.98
4.94000	-1722.26	47.68	30.44	-1762.86	36.88	35.40	-3030.21	-12.11	608.24	-2570.25	55.60	513.82	-1842.61	-70.00	10.25	-1872.95	-66.80	35.53	-1700.74	-77.55	67.95	-1699.01	-76.58	109.09	-1798.33	41.29	1372.11	0.00	0.00	0.00	-1761.01	-25.28	1811.97	-1763.53	81.12	1817.58	-1984.27	44.28	1635.32	-1967.48	121.63	1653.93	-200.34	1358.81	58.45	345.00	1047.32	74.65	46.88
4.95000	-1720.78	46.66	30.93	-1763.48	36.69	35.41	-3012.13	-9.96	605.99	-2561.93	57.25	513.11	-1806.09	-70.80	8.54	-1829.43	-67.59	34.36	-1700.74	-77.55	67.95	-1699.01	-76.58	109.09	-1788.80	41.98	1371.73	0.00	0.00	0.00	-1749.15	-25.73	1811.14	-1760.98	79.93	1817.37	-1973.20	41.74	1636.17	-1956.18	119.33	1654.83	-200.09	1356.95	59.12	344.84	1047.55	74.49	47.29
4.96000	-1724.28	50.65	28.77	-1760.45	37.46	36.10	-2993.84	-7.81	603.63	-2553.34	58.90	512.31	-1762.14	-67.82	20.08	-1797.98	-68.83	31.50	-1700.74	-77.55	67.95	-1699.01	-76.58	109.09	-1777.20	42.82	1371.28	0.00	0.00	0.00	-1739.25	-26.23	1810.99	-1743.45	79.64	1817.01	-1962.09	39.20	1637.03	-1944.87	117.02	1655.75	-199.83	1355.00	59.80	345.75	1047.22	74.77	46.88
4.97000	-1723.10	48.91	29.45	-1768.10	37.30	34.72	-2975.32	-5.64	601.17	-2544.46	60.55	511.41	-1729.93	-67.69	19.58	-1766.28	-66.31	40.27	-1700.74	-77.55	67.95	-1699.01	-76.58	109.09	-1766.94	43.58	1370.73	0.00	0.00	0.00	-1730.87	-26.70	1810.59	-1748.02	78.64	1817.48	-1950.94	36.66	1637.90	-1933.56	114.70	1656.68	-199.56	1352.97	60.51	345.89	1046.98	74.81	47.63
4.98000	-1721.72	47.61	29.96	-1760.14	37.95	36.78	-2956.58	-3.46	598.59	-2535.30	62.20	510.42	-1692.86	-70.77	22.75	-1731.90	-64.63	38.58	-1700.74	-77.55	67.95	-1699.01	-76.58	109.09	-1758.66	43.73	1370.01	0.00	0.00	0.00	-1723.04	-27.06	1809.92	-1734.44	78.81	1816.21	-1939.75	34.11	1638.78	-1922.25	112.37	1657.63	-199.27	1350.86	61.23	344.87	1047.25	74.59	48.59
4.99000	-1723.65	48.84	29.21	-1758.77	36.62	37.15	-2937.62	-1.28	595.91	-2525.85	63.84	509.33	-1653.39	-70.03	23.81	-1690.66	-64.34	41.24	-1700.74	-77.55	67.95	-1699.01	-76.58	109.09	-1747.96	44.15	1369.11	0.00	0.00	0.00	-1705.94	-27.85	1808.48	-1743.16	78.44	1816.97	-1928.53	31.55	1639.66	-1910.93	110.03	1658.59	-198.96	1348.68	61.96	345.33	1047.04	74.76	46.48
5.00000	-1722.08	47.12	29.80	-1747.61	31.19	33.45	-2918.44	0.91	593.12	-2516.12	65.48	508.15	-1620.43	-69.90	23.22	-1651.39	-62.93	41.16	-1700.74	-77.55	67.95	-1699.01	-76.58	109.09	-1738.69	44.47	1368.14	0.00	0.00	0.00	-1701.24	-28.61	1807.75	-1722.23	75.79	1816.69	-1917.26	29.00	1640.55	-1899.61	107.68	1659.56	-198.64	1346.43	62.71	345.52	1047.45	74.67	46.85
5.01000	-1722.04	47.93	29.10	-1755.41	32.83	30.22	-2899.03	3.11	590.21	-2506.08	67.12	506.87	-1577.78	-67.12	25.56	-1614.66	-61.63	40.73	-1700.74	-77.55	67.95	-1699.01	-76.58	109.09	-1729.09	44.81	1367.08	0.00	0.00	0.00	-1691.48	-29.36	1806.85	-1688.33	75.95	1814.01	-1905.95	26.44	1641.45	-1888.28	105.32	1660.54	-198.31	1344.11	63.47	345.38	1047.25	74.80	45.70
5.02000	-1721.78	47.94	28.88	-1737.57	33.69	32.98	-2879.39	5.32	587.20	-2495.76	68.76	505.49	-1543.21	-65.70	27.36	-1581.23	-60.09	40.28	-1700.74	-77.55	67.95	-1699.01	-76.58	109.09	-1720.76	44.97	1366.15	0.00	0.00	0.00	-1682.34	-29.75	1805.66	-1679.37	75.21	1812.94	-1894.60	23.87	1642.36	-1876.94	102.94	1661.54	-197.97	1341.73	64.23	345.71	1047.28	74.85	45.81
5.03000	-1721.59	47.90	28.85	-1762.48	35.55	26.56	-2859.53	7.54	584.07	-2485.13	70.39	504.01	-1506.74	-63.01	29.80	-1544.62	-57.70	41.22	-1700.74	-77.55	67.95	-1699.01	-76.58	109.09	-1709.20	45.43	1365.02	0.00	0.00	0.00	-1672.83	-30.85	1804.56	-1681.35	74.32	1813.30	-1883.21	21.30	1643.28	-1865.61	100.56	1662.55	-197.61	1339.29	65.01	345.44	1047.20	74.78	47.74
5.04000	-1721.49	47.87	28.91	-1751.03	36.96	28.71	-2839.44	9.77	580.83	-2474.19	72.02	502.43	-1471.25	-61.08	33.15	-1506.75	-56.15	43.35	-1700.71	-77.55	67.95	-1698.98	-76.58	109.09	-1700.63	45.45	1363.67	0.00	0.00	0.00	-1665.48	-32.07	1803.44	-1677.09	73.59	1812.45	-1871.79	18.73	1644.20	-1854.27	98.16	1663.58	-197.24	1336.80	65.79	345.00	1047.34	74.59	47.24
5.05000	-1721.50	47.94	28.92	-1759.07	37.34	26.63	-2819.13	12.00	577.48	-2462.95	73.64	500.75	-1432.35	-57.50	38.49	-1471.71	-53.30	45.74	-1665.51	-75.72	62.50	-1663.84	-76.63	104.75	-1692.81	45.89	1362.18	0.00	0.00	0.00	-1652.18	-33.02	1801.83	-1672.09	72.06	1811.71	-1860.32	16.15	1645.14	-1842.92	95.75	1664.61	-196.86	1334.25	66.57	345.25	1047.39	74.65	46.22
5.06000	-1721.65	48.18	28.77	-1760.36	40.39	34.22	-2798.58	14.24	574.01	-2451.40	75.26	498.96	-1393.72	-54.39	45.06	-1436.65	-51.11	49.06	-1631.48	-72.24	57.61	-1632.02	-72.83	99.96	-1682.98	46.02	1360.72	0.00	0.00	0.00	-1642.32	-34.13	1800.24	-1659.35	70.47	1809.62	-1848.81	13.57	1646.08	-1831.58	93.33	1665.67	-196.47	1331.66	67.35	345.55	1046.84	74.89	45.96
5.07000	-1721.95	48.65	28.34	-1762.80	40.54	33.94	-2777.80	16.49	570.43	-2439.54	76.87	497.08	-1361.06	-51.61	51.63	-1402.16	-48.78	54.44	-1597.92	-68.57	53.75	-1599.32	-70.65	97.04	-1672.58	46.23	1359.25	0.00	0.00	0.00	-1631.56	-35.38	1798.33	-1650.55	69.94	1808.10	-1837.26	10.99	1647.03	-1820.23	90.90	1666.73	-196.06	1329.02	68.14	345.38	1047.23	74.69	47.11
5.08000	-1722.08	49.01	27.68	-1763.70	40.94	33.18	-2756.78	18.74	566.73	-2427.36	78.48	495.09	-1327.25	-47.30	60.79	-1369.03	-45.36	61.37	-1564.53	-65.10	51.11	-1567.63	-68.12	94.92	-1663.33	46.34	1357.34	0.00	0.00	0.00	-1626.60	-36.47	1796.92	-1630.73	68.92	1806.65	-1825.67	8.40	1647.98	-1808.87	88.46	1667.81	-195.65	1326.34	68.92	344.86	1047.33	74.57	45.84
5.09000	-1721.74	48.68	28.04	-1763.49	40.58	33.30	-2735.54	21.00	562.91	-2414.86	80.08	492.99	-1300.41	-45.35	69.83	-1333.39	-41.99	70.20	-1532.56	-61.54	49.15	-1537.73	-65.33	93.83	-1652.41	45.94	1355.56	0.00	0.00	0.00	-1612.72	-37.13	1794.97	-1638.19	68.74	1806.51	-1814.04	5.81	1648.95	-1797.52	86.01	1668.90	-195.22	1323.63	69.70	345.07	1047.40	74.58	43.29
5.10000	-1723.74	51.01	26.52	-1761.41	40.91	33.95	-2714.05	23.27	558.98	-2402.03	81.68	490.79	-1273.45	-42.53	80.39	-1305.44	-39.57	80.13	-1501.08	-58.62	48.45	-1508.30	-63.12	93.58	-1642.73	45.89	1353.77	0.00	0.00	0.00	-1603.03	-38.89	1792.81	-1628.83	67.03	1805.42	-1802.37	3.21	1649.92	-1786.16	83.55	1670.01	-194.78	1320.89	70.47	345.18	1047.59	74.53	46.86
5.11000	-1722.68	49.74	27.25	-1755.54	41.25	34.80	-2692.34	25.55	554.92	-2388.88	83.27	488.48	-1242.00	-40.70	92.62	-1278.14	-36.34	89.72	-1472.03	-54.99	48.17	-1482.40	-59.06	93.42	-1631.05	45.78	1351.77	0.00	0.00	0.00	-1590.04	-39.88	1790.59	-1616.06	64.91	1802.10	-1790.67	0.61	1650.90	-1774.80	81.08	1671.13	-194.34	1318.12	71.24	344.86	1047.74	74.45	45.62
5.12000	-1723.21	50.04	26.57	-1758.87	40.85	34.10	-2670.38	27.83	550.75	-2375.40	84.86	486.07	-1214.87	-39.58	104.05	-1251.98	-34.25	100.01	-1444.51	-51.78	48.87	-1456.01	-57.59	95.13	-1620.31	45.42	1349.62	0.00	0.00	0.00	-1581.08	-41.47	1789.01	-1607.35	63.55	1800.64	-1778.92	-1.99	1651.89	-1763.44	78.59	1672.27	-193.88	1315.32	72.00	345.37	1047.13	74.75	45.34
5.13000	-1723.29	50.31	26.47	-1761.75	41.11	33.46	-2648.19	30.11	546.46	-2361.59	86.44	483.54	-1195.84	-37.18	113.67	-1228.67	-33.18	109.48	-1418.71	-49.19	50.66	-1432.56	-54.51	96.05	-1610.92	45.36	1347.52	0.00	0.00	0.00	-1570.99	-42.52	1786.80	-1578.48	62.89	1797.82	-1767.12	-4.60	1652.89	-1752.08	76.10	1673.41	-193.42	1312.50	72.74	344.98	1047.12	74.66	46.03
5.14000	-1723.33	50.37	26.34	-1760.66	40.64	33.38	-2625.75	32.40	542.04	-2347.44	88.01	480.91	-1175.93	-35.27	123.25	-1206.61	-28.88	118.90	-1394.84	-46.60	52.83	-1410.65	-51.89	97.59	-1601.47	44.33	1346.64	0.00	0.00	0.00	-1556.34	-43.87	1784.43	-1572.60	65.49	1804.80	-1755.29	-7.21	1653.90	-1740.72	73.59	1674.58	-192.94	1309.67	73.47	345.52	1047.30	74.79	45.97
5.15000	-1723.43	49.99	26.35	-1756.20	41.61	34.07	-2603.08	34.70	537.50	-2332.95	89.57	478.17	-1154.18	-35.79	133.66	-1187.09	-25.43	126.60	-1373.78	-43.77	54.99	-1391.00	-48.82	98.70	-1591.67	43.85	1344.66	0.00	0.00	0.00	-1548.98	-45.39	1782.50	-1568.52	64.35	1805.40	-1743.42	-9.82	1654.92	-1729.36	71.08	1675.76	-192.46	1306.82	74.19	345.64	1047.49	74.77	44.98
5.16000	-1722.90	49.71	26.43	-1760.96	40.68	33.08	-2580.17	37.00	532.84	-2318.11	91.13	475.31	-1137.91	-33.75	140.07	-1173.69	-27.52	129.96	-1355.53	-40.49	56.30	-1373.51	-45.83	99.36	-1579.27	43.75	1342.49	0.00	0.00	0.00	-1539.85	-46.17	1780.79	-1558.99	62.97	1803.73	-1731.51	-12.44	1655.94	-1718.00	68.55	1676.95	-191.97	1303.97	74.90	345.15	1047.45	74.65	46.31
5.17000	-1722.75	49.04	26.72	-1762.63	41.43	32.47	-2557.01	39.30	528.05	-2302.93	92.68	472.34	-1124.53	-31.01	143.57	-1159.92	-25.66	133.03	-1340.35	-37.27	56.44	-1358.91	-42.81	99.23	-1570.60	43.61	1340.47	0.00	0.00	0.00	-1527.31	-48.42	1778.46	-1550.51	60.95	1802.36	-1719.56	-15.06	1656.97	-1706.63	66.01	1678.15	-191.47	1301.11	75.58	344.97	1047.44	74.60	46.37
5.18000	-1723.46	49.76	26.29	-1754.88	41.39	33.87	-2533.61	41.61	523.14	-2287.40	94.22	469.26	-1112.34	-26.82	143.55	-1149.01	-22.06	133.42	-1327.61	-34.03	55.09	-1346.71	-40.08	98.36	-1558.82	42.93	1338.67	0.00	0.00	0.00	-1517.45	-49.93	1776.97	-1534.51	60.33	1800.41	-1707.56	-17.69	1658.01	-1695.27	63.46	1679.37	-190.96	1298.24	76.24	345.07	1047.20	74.63	45.92
5.19000	-1720.83	47.13	27.75	-1757.06	41.25	33.02	-2509.96	43.92	518.11	-2271.52	95.75	466.07	-1103.72	-25.36	142.57	-1139.34	-19.14	132.09	-1318.49	-29.38	51.76	-1336.60	-37.36	96.59	-1547.92	42.78	1337.00	0.00	0.00	0.00	-1507.45	-51.36	1775.33	-1528.00	58.63	1799.19	-1695.53	-20.31	1659.06	-1683.91	60.90	1680.61	-190.70	1296.81	76.57	344.95	1047.04	74.69	43.42
5.20000	-1721.47	47.21	27.61	-1766.33	43.43	34.62	-2486.07	46.24	512.95	-2255.28	97.27	462.76	-1095.54	-20.07	138.62	-1131.88	-14.79	127.68	-1311.14	-27.22	50.26	-1329.28	-33.95	93.84	-1537.64	41.79	1335.48	0.00	0.00	0.00	-1494.29	-52.80	1773.50	-1519.43	56.78	1798.32	-1683.45	-22.95	1660.12	-1672.55	58.33	1681.86	-190.28	1294.29	77.18	345.51	1047.04	74.75	47.39
5.21000	-1722.59	48.06	27.10	-1767.88	45.03	33.46	-2461.92	48.56	507.66	-2238.68	98.78	459.33	-1088.86	-13.75	131.69	-1125.80	-10.13	121.28	-1307.30	-23.78	50.20	-1323.43	-31.27	91.24	-1526.41	41.23	1334.28	0.00	0.00	0.00	-1483.01	-53.83	1772.01	-1508.68	55.47	1797.35	-1671.33	-25.58	1661.19	-1661.19	55.74	1683.12	-189.98	1292.39	77.61	345.55	1047.44	74.74	47.02
5.22000	-1722.78	48.92	26.75	-1767.98	45.23	32.98	-2437.54	50.88	502.24	-2221.71	100.29	455.79	-1093.20	-6.36	119.68	-1120.88	-4.35	113.48	-1304.74	-20.37	49.00	-1318.86	-29.70	88.72	-1514.95	40.61	1333.23	0.00	0.00	0.00	-1471.71	-55.32	1770.84	-1496.02	53.98	1795.82	-1659.18	-28.22	1662.26	-1649.83	53.15	1684.40	-189.81	1291.07	77.87	345.20	1047.53	74.67	46.96
5.23000	-1723.64	49.45	26.38	-1765.84	43.02	33.92	-2412.90	53.21	496.69	-2204.38	101.78	452.13	-1081.30	-0.11	113.99	-1117.36	0.49	105.93	-1302.03	-17.97	46.26	-1315.69	-27.37	86.29	-1503.71	39.63	1332.28	0.00	0.00	0.00	-1464.51	-57.17	1769.87	-1481.69	52.65	1794.45	-1646.98	-30.86	1663.34	-1638.47	50.54	1685.69	-189.74	1290.29	77.97	345.21	1047.21	74.74	47.13
5.24000	-1723.37	49.14	26.33	-1767.99	45.19	32.41	-2388.01	55.54	491.01	-2186.69	103.27	448.35	-1074.48	5.30	105.50	-1114.58	7.14	97.40	-1299.23	-15.70	43.60	-1309.47	-25.00	83.82	-1492.08	38.88	1331.68	0.00	0.00	0.00	-1451.57	-57.84	1768.73	-1478.68	50.48	1794.56	-1634.74	-33.50	1664.43	-1627.11	47.93	1687.00	-189.77	1290.00	77.93	345.48	1047.31	74.73	45.45
5.25000	-1721.78	47.69	26.95	-1768.03	45.30	32.14	-2362.86	57.87	485.20	-2168.61	104.74	444.44	-1073.96	7.55	94.08	-1108.93	10.91	89.95	-1295.90	-14.35	41.85	-1304.03	-23.44	81.95	-1480.64	37.90	1331.36	0.00	0.00	0.00	-1438.74	-59.41	1768.27	-1466.06	48.77	1794.49	-1622.45	-36.15	1665.54	-1615.76	45.30	1688.32	-189.89	1290.17	77.76	345.12	1047.45	74.64	47.88
5.26000	-1723.46	49.26	26.01	-1769.41	46.66	30.76	-2337.47	60.21	479.26	-2150.17	106.20	440.42	-1070.09	7.91	84.06	-1101.43	11.48	83.89	-1292.76	-13.82	41.23	-1299.34	-22.57	80.60	-1468.28	36.82	1331.47	0.00	0.00	0.00	-1428.02	-61.07	1768.10	-1451.79	47.65	1794.26	-1610.13	-38.80	1666.64	-1604.41	42.66	1689.66	-190.10	1290.74	77.47	344.87	1047.46	74.55	48.58
5.27000	-1723.64	49.82	25.73	-1769.58	47.32	30.42	-2311.82	62.55	473.19	-2131.34	107.65	436.28	-1068.45	7.76	74.53	-1098.28	10.74	76.35	-1290.94	-13.84	40.41	-1295.33	-22.27	79.70	-1457.08	35.63	1331.89	0.00	0.00	0.00	-1419.89	-62.48	1768.93	-1442.54	46.10	1794.97	-1597.77	-41.46	1667.76	-1593.06	40.01	1691.02	-190.38	1291.70	77.08	344.99	1047.53	74.48	46.32
5.28000	-1720.86	47.26	26.69	-1769.82	48.20	29.67	-2285.92	64.88	466.99	-2112.13	109.09	432.02	-1063.66	7.25	67.45	-1096.12	10.44	69.88	-1290.15	-13.82	40.13	-1291.94	-22.40	79.16	-1445.57	34.96	1332.78	0.00	0.00	0.00	-1406.77	-63.47	1769.54	-1425.36	45.33	1795.31	-1585.36	-44.11	1668.89	-1581.72	37.35	1692.38	-190.72	1292.98	76.60	344.92	1047.45	74.54	46.49
5.29000	-1721.73	48.42	25.76	-1768.88	48.10	29.65	-2259.75	67.22	460.65	-2092.53	110.52	427.63	-1059.83	7.11	61.94	-1094.64	10.06	64.45	-1289.50	-13.39	40.67	-1289.11	-22.83	78.92	-1433.86	34.20	1333.99	0.00	0.00	0.00	-1395.45	-64.51	1770.59	-1419.45	43.18	1796.68	-1572.91	-46.77	1670.02	-1572.08	34.21	1693.37	-191.12	1294.55	76.03	344.65	1047.31	74.60	48.24
5.30000	-1721.85	49.22	25.23	-1766.81	46.95	30.59	-2233.33	69.57	454.17	-2072.55	111.94	423.11	-1056.47	6.21	56.45	-1090.43	9.13	59.93	-1288.28	-13.95	41.80	-1286.79	-23.44	78.88	-1422.11	33.27	1335.48	0.00	0.00	0.00	-1384.21	-66.00	1771.67	-1409.27	41.93	1797.95	-1560.42	-49.44	1671.17	-1559.87	33.55	1693.99	-191.57	1296.37	75.40	344.92	1047.43	74.55	47.84
5.31000	-1721.72	48.99	25.12	-1763.68	44.68	32.73	-2206.66	71.91	447.56	-2052.17	113.34	418.48	-1053.86	6.11	50.85	-1090.39	9.49	54.65	-1287.27	-13.97	42.20	-1284.92	-24.09	78.98	-1410.45	32.42	1337.13	0.00	0.00	0.00	-1371.90	-66.87	1773.00	-1395.09	41.18	1799.49	-1547.89	-52.10	1672.32	-1549.99	30.39	1695.59	-192.06	1298.40	74.71	344.68	1047.37	74.53	48.83
5.32000	-1721.38	49.04	25.02	-1760.42	42.32	34.64	-2179.72	74.25	440.81	-2031.40	114.73	413.71	-1054.52	7.23	44.51	-1089.73	10.41	49.78	-1286.90	-13.71	41.29	-1283.44	-24.66	79.14	-1399.51	31.74	1339.02	0.00	0.00	0.00	-1362.27	-68.09	1774.67	-1388.02	39.14	1800.97	-1535.32	-54.77	1673.48	-1540.65	26.84	1697.12	-192.58	1300.60	73.99	345.02	1047.36	74.56	49.79
5.33000	-1721.99	49.78	24.25	-1759.68	41.36	36.45	-2152.52	76.60	433.93	-2010.23	116.11	408.82	-1053.24	8.87	39.00	-1088.33	11.55	45.53	-1286.74	-13.64	39.94	-1282.30	-25.01	79.28	-1388.86	30.85	1340.91	0.00	0.00	0.00	-1352.33	-68.88	1776.18	-1379.24	38.64	1802.83	-1522.71	-57.44	1674.65	-1531.06	24.11	1698.63	-193.12	1302.92	73.23	345.18	1046.95	74.69	46.01
5.34000	-1722.22	49.87	24.14	-1759.94	42.38	36.77	-2125.06	78.94	426.90	-1988.65	117.47	403.80	-1051.73	9.14	35.60	-1088.35	12.03	42.86	-1286.58	-13.54	39.24	-1281.42	-25.02	79.32	-1376.75	30.03	1342.93	0.00	0.00	0.00	-1340.29	-69.53	1777.61	-1365.71	37.78	1804.57	-1510.74	-60.54	1675.74	-1520.50	22.91	1699.87	-193.67	1305.33	72.46	345.39	1047.39	74.69	46.18
5.35000	-1721.21	49.56	24.22	-1756.58	41.55	37.96	-2097.34	81.28	419.74	-1966.67	118.82	398.65	-1048.59	8.87	34.39	-1087.38	12.18	41.51	-1286.50	-13.11	38.78	-1280.77	-24.56	79.19	-1365.68	29.45	1344.90	0.00	0.00	0.00	-1331.31	-70.07	1779.21	-1357.86	37.18	1806.50	-1498.29	-64.16	1676.46	-1510.45	21.00	1701.42	-194.23	1307.78	71.68	345.31	1047.12	74.76	48.86
5.36000	-1718.34	48.29	23.97	-1754.23	42.90	39.21	-2069.35	83.63	412.43	-1944.28	120.16	393.37	-1050.67	8.77	32.62	-1086.72	11.74	40.94	-1286.24	-13.13	38.68	-1280.46	-23.87	78.87	-1354.53	28.77	1346.78	0.00	0.00	0.00	-1320.97	-70.38	1780.77	-1346.95	38.20	1811.43	-1487.00	-66.38	1677.62	-1500.82	18.29	1702.96	-194.78	1310.23	70.91	345.97	1046.93	74.97	48.28
5.37000	-1716.82	50.50	21.91	-1748.73	42.79	41.60	-2041.09	85.97	404.99	-1921.48	121.48	387.96	-1051.72	8.61	31.55	-1087.28	11.89	40.60	-1285.95	-13.28	38.75	-1279.96	-23.77	79.03	-1344.43	28.34	1348.57	0.00	0.00	0.00	-1307.73	-70.59	1782.04	-1337.43	37.44	1813.82	-1475.74	-68.43	1678.84	-1490.58	16.91	1704.20	-195.31	1312.64	70.16	345.48	1047.23	74.72	48.32
5.38000	-1713.33	51.36	20.74	-1743.24	44.09	44.33	-2012.57	88.32	397.40	-1898.26	122.79	382.41	-1049.33	8.66	31.54	-1085.09	11.46	40.77	-1286.16	-12.80	38.48	-1279.75	-23.54	79.10	-1333.82	28.26	1350.27	0.00	0.00	0.00	-1297.64	-70.46	1783.79	-1328.39	36.80	1815.47	-1464.44	-70.68	1680.01	-1479.61	14.63	1705.70	-195.83	1314.97	69.45	345.06	1047.19	74.69	48.45
5.39000	-1709.75	52.85	19.11	-1737.04	45.57	47.71	-1983.78	90.66	389.67	-1874.62	124.09	376.74	-1048.13	7.76	31.55	-1085.78	11.34	40.34	-1285.91	-13.09	38.56	-1280.15	-23.18	78.90	-1321.98	28.27	1351.85	0.00	0.00	0.00	-1286.23	-70.53	1785.52	-1319.47	36.19	1817.16	-1453.05	-73.16	1681.11	-1468.86	12.53	1707.19	-196.31	1317.18	68.78	345.08	1047.59	74.62	47.22
5.40000	-1705.11	53.92	17.80	-1727.74	46.38	51.45	-1954.72	93.00	381.80	-1850.56	125.36	370.93	-1048.22	8.15	31.12	-1088.12	11.82	39.52	-1285.71	-13.32	38.58	-1280.91	-22.20	78.28	-1311.12	28.12	1353.33	0.00	0.00	0.00	-1276.20	-69.85	1787.95	-1310.37	35.99	1818.81	-1442.28	-74.72	1682.19	-1458.32	10.63	1708.67	-196.76	1319.23	68.17	345.09	1047.32	74.69	47.69
5.41000	-1699.94	55.32	16.18	-1714.82	45.52	55.53	-1925.40	95.34	373.78	-1826.08	126.63	364.98	-1050.95	8.00	30.36	-1086.81	11.64	39.66	-1285.77	-13.22	38.55	-1280.54	-22.78	78.48	-1300.31	27.83	1354.86	0.00	0.00	0.00	-1264.66	-67.63	1791.65	-1300.85	36.27	1820.43	-1431.91	-75.66	1683.40	-1447.96	8.92	1710.11	-197.15	1321.07	67.64	345.88	1047.37	74.88	46.15
5.42000	-1693.87	58.37	13.82	-1693.33	45.65	55.10	-1895.80	97.68	365.62	-1801.17	127.87	358.90	-1049.57	7.76	30.57	-1086.81	11.10	39.29	-1285.58	-13.49	38.60	-1280.00	-23.52	78.94	-1289.88	27.74	1356.47	0.00	0.00	0.00	-1254.13	-67.03	1793.72	-1292.20	35.48	1822.10	-1421.08	-76.98	1684.37	-1437.78	7.38	1711.53	-197.49	1322.67	67.19	345.20	1047.39	74.65	45.39
5.43000	-1678.52	57.05	11.53	-1682.70	48.89	57.56	-1865.92	100.01	357.31	-1775.82	129.10	352.69	-1050.35	7.93	30.24	-1087.69	11.19	38.98	-1285.88	-13.16	38.38	-1279.89	-23.65	78.99	-1278.54	27.30	1358.01	0.00	0.00	0.00	-1244.05	-66.68	1795.40	-1282.98	35.46	1823.79	-1410.82	-77.39	1685.55	-1427.76	6.01	1712.91	-197.76	1323.98	66.84	344.74	1047.41	74.56	45.71
5.44000	-1655.03	58.71	18.72	-1666.56	52.44	63.19	-1835.78	102.34	348.86	-1750.04	130.32	346.33	-1046.16	7.76	31.14	-1085.91	11.26	39.32	-1285.81	-13.24	38.36	-1279.75	-23.84	79.04	-1268.38	26.90	1359.52	0.00	0.00	0.00	-1233.96	-66.25	1797.06	-1273.49	35.92	1825.26	-1399.70	-78.58	1686.47	-1417.89	4.80	1714.25	-197.96	1324.96	66.59	344.62	1047.63	74.44	48.81
5.45000	-1639.06	65.08	22.66	-1647.40	56.46	69.34	-1805.36	104.68	340.25	-1723.82	131.52	339.84	-1049.43	8.17	30.06	-1085.51	11.39	39.48	-1285.62	-13.39	38.45	-1279.60	-24.07	79.09	-1257.86	26.70	1361.09	0.00	0.00	0.00	-1223.69	-65.91	1798.69	-1264.16	36.56	1826.90	-1389.24	-78.86	1687.63	-1408.14	3.76	1715.55	-198.07	1325.58	66.47	345.16	1047.27	74.71	45.02
5.46000	-1622.88	70.59	25.68	-1620.79	62.29	74.16	-1774.66	107.00	331.50	-1697.16	132.70	333.21	-1051.34	7.94	29.41	-1084.74	11.14	39.48	-1285.61	-13.43	38.44	-1279.45	-24.29	79.15	-1248.44	26.96	1362.50	0.00	0.00	0.00	-1213.93	-64.73	1800.40	-1251.26	35.21	1825.11	-1378.76	-79.16	1688.86	-1398.52	2.86	1716.80	-198.10	1325.79	66.49	345.35	1047.15	74.79	45.65
5.47000	-1592.01	76.19	30.96	-1596.08	68.24	77.32	-1743.69	109.33	322.60	-1670.05	133.86	326.44	-1047.21	7.52	30.36	-1085.02	10.83	38.91	-1285.70	-13.30	38.39	-1279.32	-24.50	79.21	-1238.17	27.23	1363.97	0.00	0.00	0.00	-1207.55	-66.09	1800.09	-1239.70	35.07	1825.24	-1368.11	-79.71	1690.11	-1388.99	2.11	1717.99	-198.02	1325.54	66.65	345.33	1047.56	74.58	44.44
5.48000	-1557.17	82.41	40.58	-1568.14	74.87	84.24	-1712.44	111.65	313.55	-1642.50	135.01	319.52	-1049.07	7.13	29.95	-1085.55	11.32	38.95	-1285.64	-13.36	38.34	-1279.23	-24.66	79.27	-1228.51	27.58	1365.37	0.00	0.00	0.00	-1197.47	-65.90	1801.15	-1232.87	36.13	1826.82	-1357.76	-79.96	1691.57	-1379.55	1.49	1719.12	-197.83	1324.81	66.97	346.36	1047.33	74.86	48.44
5.49000	-1528.16	88.48	44.22	-1536.59	79.72	87.56	-1680.91	113.97	304.34	-1614.49	136.13	312.47	-1048.98	7.70	29.84	-1085.42	10.75	38.84	-1285.83	-13.06	38.10	-1279.18	-24.76	79.34	-1219.74	27.97	1366.67	0.00	0.00	0.00	-1185.58	-64.54	1802.48	-1220.47	37.40	1827.91	-1346.80	-80.83	1692.98	-1370.17	1.01	1720.19	-197.52	1323.54	67.47	345.46	1047.29	74.73	49.00
5.50000	-1499.57	93.88	47.02	-1506.51	84.67	89.65	-1649.09	116.29	294.99	-1586.03	137.24	305.27	-1048.42	6.82	30.02	-1085.81	10.47	38.96	-1285.22	-13.86	38.45	-1279.19	-24.75	79.42	-1211.12	28.40	1368.02	0.00	0.00	0.00	-1176.27	-63.32	1804.12	-1210.78	38.12	1829.45	-1336.90	-80.36	1694.72	-1360.86	0.64	1721.19	-197.08	1321.70	68.15	344.94	1047.37	74.58	45.69
5.51000	-1463.98	98.41	50.84	-1473.95	89.00	91.26	-1617.00	118.60	285.48	-1557.11	138.33	297.93	-1049.57	7.14	29.34	-1086.82	10.72	38.41	-1285.50	-13.60	38.30	-1279.27	-24.63	79.52	-1201.87	28.60	1369.31	0.00	0.00	0.00	-1165.61	-61.94	1805.53	-1197.70	39.98	1830.23	-1326.16	-81.00	1696.36	-1351.58	0.40	1722.12	-196.51	1319.24	69.03	345.07	1047.62	74.50	45.99
5.52000	-1429.53	102.83	53.10	-1441.25	93.52	92.45	-1584.63	120.90	275.82	-1527.73	139.40	290.44	-1046.05	7.25	30.09	-1084.85	10.96	38.54	-1285.67	-13.40	38.19	-1279.44	-24.36	79.62	-1192.18	28.62	1370.51	0.00	0.00	0.00	-1154.98	-60.88	1806.85	-1190.03	40.92	1831.57	-1315.80	-81.05	1698.04	-1342.33	0.26	1722.96	-195.79	1316.12	70.13	344.54	1047.62	74.43	46.84
5.53000	-1391.39	108.12	55.14	-1410.62	97.00	92.80	-1551.97	123.21	266.00	-1497.88	140.46	282.81	-1046.45	7.66	30.19	-1085.91	10.73	38.31	-1285.69	-13.43	38.15	-1279.71	-23.93	79.74	-1183.49	28.52	1371.57	0.00	0.00	0.00	-1145.06	-59.52	1808.30	-1181.28	42.19	1832.74	-1305.65	-80.98	1699.72	-1333.08	0.23	1723.72	-194.92	1312.31	71.44	345.07	1047.40	74.56	48.85
5.54000	-1349.22	110.12	56.58	-1376.48	99.72	91.75	-1519.02	125.50	256.03	-1467.57	141.49	275.03	-1047.40	7.54	29.99	-1085.96	10.35	38.28	-1285.64	-13.53	38.17	-1280.10	-23.29	79.88	-1174.38	28.62	1372.68	0.00	0.00	0.00	-1134.46	-57.71	1809.67	-1173.21	43.20	1833.66	-1295.62	-80.70	1701.34	-1323.84	0.30	1724.39	-193.89	1307.76	72.99	345.21	1047.26	74.61	47.26
5.55000	-1313.20	112.66	58.78	-1345.44	102.07	91.40	-1485.80	127.80	245.91	-1441.91	142.36	270.05	-1048.47	7.89	29.44	-1084.48	11.20	38.81	-1285.70	-13.47	38.14	-1280.62	-22.43	80.03	-1164.59	28.23	1373.63	0.00	0.00	0.00	-1125.69	-56.42	1810.88	-1164.66	44.53	1834.37	-1285.50	-80.63	1702.78	-1314.57	0.45	1724.97	-192.69	1302.43	74.80	344.90	1047.27	74.65	44.44
5.56000	-1282.44	115.47	59.97	-1312.31	104.72	91.02	-1458.01	129.86	238.53	-1416.56	141.97	263.89	-1044.98	7.15	30.44	-1085.20	11.08	38.66	-1285.86	-13.24	38.05	-1280.92	-21.95	80.11	-1154.29	27.88	1374.32	0.00	0.00	0.00	-1116.94	-54.91	1812.10	-1150.58	46.10	1834.51	-1275.47	-80.09	1704.24	-1305.26	0.69	1725.44	-191.30	1296.28	76.86	344.94	1047.16	74.65	45.64
5.57000	-1250.46	118.87	61.05	-1277.40	107.74	91.07	-1429.10	132.21	230.36	-1390.47	141.59	256.70	-1050.54	7.98	29.28	-1084.90	11.31	38.73	-1285.70	-13.38	38.20	-1281.19	-21.50	80.18	-1145.72	27.26	1374.97	0.00	0.00	0.00	-1104.66	-53.28	1812.88	-1145.17	47.48	1835.36	-1265.03	-80.04	1705.36	-1295.91	1.01	1725.82	-190.56	1292.99	77.96	345.38	1047.26	74.72	43.99
5.58000	-1212.20	119.44	61.68	-1243.70	109.05	89.51	-1399.06	135.03	221.64	-1362.22	143.02	249.35	-1050.29	8.14	29.35	-1087.60	11.40	38.08	-1285.52	-13.51	38.34	-1281.48	-21.04	80.14	-1135.14	26.80	1375.40	0.00	0.00	0.00	-1094.28	-51.91	1813.71	-1132.42	48.68	1835.29	-1254.67	-79.76	1706.35	-1286.49	1.39	1726.08	-189.62	1288.71	79.42	345.00	1047.19	74.65	48.64
5.59000	-1176.89	121.59	61.07	-1208.41	110.10	87.62	-1369.21	136.52	211.79	-1333.17	144.54	241.47	-1048.34	8.41	29.90	-1086.78	11.42	38.46	-1285.52	-13.37	38.31	-1281.76	-20.57	80.03	-1124.84	26.34	1375.59	0.00	0.00	0.00	-1083.84	-50.67	1814.10	-1123.57	49.72	1835.47	-1244.32	-79.50	1707.10	-1276.99	1.84	1726.23	-188.95	1285.53	80.51	345.16	1047.08	74.71	49.53
5.60000	-1137.71	122.46	61.11	-1172.42	111.33	85.68	-1337.68	139.00	201.76	-1303.02	147.02	233.32	-1048.85	8.61	30.23	-1086.24	10.87	38.27	-1285.61	-13.15	38.24	-1282.04	-20.10	79.85	-1115.17	25.76	1375.71	0.00	0.00	0.00	-1076.16	-49.23	1814.75	-1117.71	51.20	1835.65	-1233.96	-79.23	1707.76	-1267.40	2.34	1726.26	-188.54	1283.33	81.29	345.37	1047.02	74.85	46.37
5.61000	-1099.32	122.56	61.09	-1133.99	111.55	84.49	-1306.39	140.33	190.83	-1272.57	148.82	224.45	-1047.09	7.53	30.73	-1083.84	10.51	39.09	-1285.61	-13.03	38.23	-1282.31	-19.64	79.62	-1104.51	25.05	1375.55	0.00	0.00	0.00	-1064.77	-48.15	1814.68	-1104.50	52.93	1835.12	-1223.65	-78.79	1708.12	-1257.70	2.89	1726.16	-188.35	1282.00	81.77	344.72	1047.26	74.54	44.92
5.62000	-1062.06	122.47	61.12	-1098.06	111.45	82.59	-1273.19	142.86	180.22	-1241.28	150.88	215.48	-1047.48	8.23	31.36	-1083.11	9.95	39.45	-1285.38	-13.27	38.46	-1282.56	-19.18	79.37	-1095.60	24.67	1375.19	0.00	0.00	0.00	-1054.04	-46.85	1814.83	-1095.57	53.80	1834.72	-1213.46	-78.00	1708.35	-1247.87	3.49	1725.94	-188.34	1281.44	82.00	345.48	1047.41	74.69	45.64
5.63000	-1023.21	122.95	61.68	-1060.00	111.46	81.20	-1239.78	144.58	169.15	-1209.36	152.67	206.30	-1046.61	7.38	31.92	-1084.42	10.54	39.81	-1285.51	-13.01	38.38	-1282.79	-18.73	79.11	-1085.34	24.21	1374.57	0.00	0.00	0.00	-1043.49	-45.60	1814.60	-1083.89	54.89	1833.91	-1202.82	-77.70	1708.28	-1237.89	4.12	1725.58	-188.49	1281.54	82.00	345.71	1047.59	74.71	46.78
5.64000	-984.83	122.01	61.84	-1021.63	111.22	79.87	-1205.57	145.67	157.90	-1177.62	153.15	196.54	-1047.72	7.17	32.06	-1083.91	10.45	40.59	-1285.26	-13.25	38.55	-1283.00	-18.30	78.86	-1075.17	24.25	1373.72	0.00	0.00	0.00	-1031.67	-44.70	1814.18	-1071.00	56.56	1832.90	-1191.79	-77.70	1707.87	-1227.77	4.78	1725.08	-188.75	1282.18	81.82	344.97	1047.54	74.53	48.95
5.65000	-946.60	122.51	62.92	-984.49	111.14	78.51	-1171.30	146.41	146.50	-1145.17	153.95	186.97	-1045.63	7.58	33.75	-1080.85	10.02	41.78	-1285.17	-13.15	38.67	-1283.17	-17.89	78.64	-1065.36	23.95	1372.71	0.00	0.00	0.00	-1022.75	-43.55	1813.81	-1062.60	57.52	1832.01	-1181.10	-77.38	1707.32	-1217.47	5.47	1724.44	-189.11	1283.27	81.49	345.24	1047.03	74.73	46.55
5.66000	-907.25	121.08	64.08	-946.05	110.66	77.94	-1137.32	145.08	134.51	-1112.24	154.57	177.43	-1043.73	6.35	34.39	-1081.71	9.21	41.86	-1285.01	-13.10	38.80	-1283.31	-17.50	78.46	-1056.20	23.69	1371.43	0.00	0.00	0.00	-1009.89	-42.25	1812.95	-1055.49	58.78	1831.20	-1170.56	-76.80	1706.68	-1206.99	6.17	1723.65	-189.52	1284.68	81.04	345.48	1047.40	74.66	42.91
5.67000	-867.99	120.53	65.89	-909.51	110.28	77.13	-1101.99	145.30	123.55	-1078.63	155.33	168.11	-1049.80	5.84	33.31	-1080.74	9.11	41.92	-1284.88	-12.82	38.97	-1283.41	-17.14	78.35	-1046.58	23.79	1370.00	0.00	0.00	0.00	-1001.23	-41.41	1812.21	-1045.92	60.16	1829.98	-1159.66	-76.65	1705.74	-1196.31	6.88	1722.71	-189.96	1286.32	80.51	344.92	1047.30	74.61	43.34
5.68000	-829.40	119.65	68.08	-871.57	109.67	77.26	-1066.32	144.40	112.85	-1045.03	155.18	158.85	-1049.33	5.38	33.00	-1082.36	9.40	40.80	-1284.59	-12.68	39.24	-1283.46	-16.81	78.32	-1036.91	23.78	1368.47	0.00	0.00	0.00	-990.97	-40.66	1811.17	-1035.10	60.96	1828.62	-1148.91	-76.24	1704.74	-1185.41	7.59	1721.60	-190.38	1288.08	79.94	344.56	1047.55	74.43	46.74
5.69000	-792.33	118.75	70.26	-831.71	109.31	78.07	-1030.47	144.00	102.94	-1010.88	155.47	150.19	-1047.28	6.11	32.16	-1082.43	9.62	39.84	-1284.36	-12.52	39.62	-1283.46	-16.52	78.39	-1026.93	23.88	1366.79	0.00	0.00	0.00	-980.04	-39.85	1809.94	-1024.45	61.82	1827.08	-1138.09	-75.61	1703.64	-1174.28	8.30	1720.34	-190.77	1289.84	79.34	344.74	1047.67	74.48	46.13
5.70000	-752.28	117.45	73.38	-793.97	108.28	78.86	-993.80	143.77	93.93	-976.97	154.79	141.82	-1045.13	7.10	31.17	-1085.27	10.05	38.41	-1284.34	-11.95	39.76	-1283.40	-16.26	78.57	-1017.64	23.84	1365.01	0.00	0.00	0.00	-970.39	-38.98	1808.55	-1011.00	62.56	1825.22	-1126.78	-75.61	1702.29	-1162.90	8.99	1718.90	-191.08	1291.50	78.77	345.75	1047.32	74.84	47.45
5.71000	-717.08	115.70	76.22	-760.06	106.91	79.60	-956.95	144.12	86.22	-942.42	154.69	134.58	-1048.01	6.85	29.85	-1085.14	9.62	38.63	-1283.92	-11.88	40.26	-1283.28	-16.06	78.90	-1008.29	24.28	1363.19	0.00	0.00	0.00	-956.26	-37.79	1806.72	-1003.47	63.51	1823.77	-1115.45	-75.51	1700.89	-1151.26	9.67	1717.29	-191.28	1292.95	78.26	345.92	1047.24	74.94	45.67
5.72000	-676.63	114.33	81.84	-721.18	105.45	82.71	-920.33	144.00	79.24	-908.52	154.41	128.15	-1049.01	6.43	29.95	-1086.33	9.55	38.34	-1283.96	-11.24	40.50	-1283.09	-15.90	79.37	-997.94	24.22	1361.27	0.00	0.00	0.00	-945.13	-36.70	1805.13	-989.31	64.93	1821.26	-1104.35	-75.18	1699.37	-1139.35	10.32	1715.50	-191.34	1294.08	77.84	345.25	1047.46	74.66	47.93
5.73000	-644.48	112.33	87.21	-683.13	104.07	87.33	-884.06	144.21	73.53	-875.13	153.69	122.59	-1048.32	6.30	29.39	-1084.55	9.68	38.57	-1283.62	-10.91	40.99	-1282.83	-15.80	80.02	-987.88	24.60	1359.28	0.00	0.00	0.00	-936.07	-36.17	1803.46	-981.27	65.47	1819.42	-1093.02	-75.09	1697.81	-1127.15	10.95	1713.53	-191.23	1294.79	77.54	344.79	1047.33	74.57	47.08
5.74000	-605.78	112.19	95.07	-648.14	103.04	92.24	-848.64	144.08	68.91	-842.48	153.22	118.28	-1046.26	6.51	29.91	-1084.60	9.32	38.32	-1283.29	-10.52	41.65	-1282.49	-15.76	80.86	-978.05	24.54	1357.19	0.00	0.00	0.00	-922.08	-35.28	1801.16	-973.12	66.05	1817.57	-1082.03	-74.43	1696.25	-1116.35	10.89	1711.76	-190.92	1294.96	77.40	344.71	1047.34	74.55	48.38
5.75000	-573.36	109.52	102.75	-614.46	102.93	99.13	-814.19	143.94	65.56	-810.74	153.13	115.32	-1046.59	6.55	29.77	-1084.50	9.54	38.35	-1282.94	-10.32	42.42	-1282.07	-15.78	81.91	-968.52	24.85	1355.11	0.00	0.00	0.00	-912.05	-34.32	1799.22	-961.03	67.01	1815.40	-1070.58	-74.13	1694.49	-1104.78	12.06	1709.63	-190.25	1294.57	77.49	345.26	1046.91	74.81	46.11
5.76000	-542.89	108.93	111.97	-583.93	101.70	106.18	-781.76	143.43	63.28	-780.80	152.82	113.35	-1045.28	6.51	29.80	-1085.22	9.62	37.92	-1282.36	-10.41	43.40	-1281.56	-15.86	83.19	-957.51	25.22	1353.00	0.00	0.00	0.00	-902.60	-33.67	1797.14	-946.75	67.42	1813.02	-1059.29	-73.57	1692.71	-1093.05	13.52	1707.71	-190.74	1295.08	77.22	344.90	1047.30	74.64	47.54
5.77000	-515.16	107.63	121.42	-555.15	100.72	114.13	-750.88	142.99	62.14	-752.83	152.57	112.48	-1045.03	6.53	29.53	-1084.94	9.49	37.84	-1281.90	-10.62	44.41	-1280.95	-16.02	84.71	-947.29	25.35	1350.70	0.00	0.00	0.00	-891.24	-32.64	1794.71	-938.55	68.26	1810.84	-1048.04	-72.93	1690.88	-1082.57	13.22	1706.08	-190.76	1295.83	76.91	345.28	1047.52	74.62	46.62
5.78000	-489.41	107.48	132.48	-529.23	100.30	122.54	-722.35	142.27	61.89	-726.88	151.86	112.27	-1051.25	6.52	28.37	-1085.24	9.88	37.98	-1281.84	-10.20	45.24	-1280.25	-16.25	86.49	-936.48	25.75	1348.49	0.00	0.00	0.00	-879.82	-32.18	1792.41	-927.31	68.81	1808.74	-1035.81	-72.42	1689.17	-1071.61	12.98	1704.17	-190.79	1296.55	76.63	345.32	1047.64	74.64	44.74
5.79000	-466.69	108.36	142.33	-506.26	99.95	130.84	-696.54	140.96	62.05	-703.63	150.79	112.49	-1047.32	6.82	29.13	-1084.10	9.49	38.05	-1281.24	-10.74	46.67	-1279.44	-16.56	88.55	-926.50	26.00	1346.13	0.00	0.00	0.00	-867.98	-31.49	1790.02	-915.21	69.12	1806.44	-1023.82	-71.80	1687.61	-1060.49	12.69	1702.28	-190.83	1297.21	76.37	345.95	1047.20	74.87	46.70
5.80000	-447.07	108.07	150.78	-485.46	99.25	138.60	-673.23	139.25	62.53	-682.40	149.55	112.94	-1044.91	6.90	29.55	-1084.31	9.10	37.91	-1281.28	-10.50	47.74	-1279.46	-16.12	89.74	-915.99	26.50	1343.96	0.00	0.00	0.00	-856.83	-30.90	1787.83	-904.22	70.18	1804.42	-1012.05	-71.08	1686.20	-1048.95	14.16	1700.24	-190.87	1297.83	76.13	345.71	1046.98	74.87	47.31
5.81000	-428.51	109.10	158.10	-467.40	99.56	144.56	-652.64	137.46	63.04	-663.46	147.95	113.18	-1049.99	7.18	28.58	-1086.45	8.92	36.99	-1280.45	-11.73	49.84	-1278.90	-16.10	91.19	-904.21	27.08	1341.85	0.00	0.00	0.00	-843.52	-30.13	1785.27	-892.41	70.72	1802.28	-1000.49	-70.25	1684.93	-1037.20	15.57	1698.44	-190.92	1298.41	75.91	345.27	1047.15	74.71	45.35
5.82000	-412.74	108.09	162.92	-451.41	99.33	148.79	-635.12	134.74	62.93	-647.06	145.78	113.00	-1047.17	7.21	29.11	-1085.85	8.78	37.23	-1280.15	-12.18	51.50	-1278.05	-16.80	93.10	-893.33	27.46	1339.90	0.00	0.00	0.00	-832.63	-29.49	1783.29	-880.08	71.47	1800.33	-989.12	-69.33	1683.82	-1025.49	16.27	1696.72	-190.98	1298.94	75.71	345.37	1047.28	74.74	44.46
5.83000	-398.92	109.20	165.25	-437.69	99.62	150.49	-620.22	131.96	62.15	-633.09	143.31	112.19	-1044.67	7.23	29.56	-1084.87	7.43	36.81	-1279.57	-13.04	53.53	-1278.26	-15.97	94.47	-882.70	27.68	1338.16	0.00	0.00	0.00	-819.29	-28.79	1781.23	-869.15	72.46	1798.39	-977.92	-68.31	1682.85	-1013.33	18.35	1694.97	-191.05	1299.43	75.54	344.94	1047.38	74.58	48.52
5.84000	-387.21	109.48	165.20	-426.03	98.88	150.43	-608.17	128.57	60.45	-621.66	140.12	110.38	-1047.66	6.39	28.79	-1085.38	7.65	36.40	-1279.17	-13.72	55.79	-1276.99	-16.82	96.95	-871.78	27.98	1336.67	0.00	0.00	0.00	-807.82	-27.91	1779.45	-858.15	73.12	1796.86	-966.88	-67.21	1682.04	-1001.84	19.67	1693.68	-191.12	1299.88	75.38	345.48	1047.10	74.71	47.74
5.85000	-377.59	109.33	162.78	-415.95	96.64	148.56	-598.94	125.28	57.91	-612.35	137.08	107.91	-1046.93	6.53	29.06	-1083.00	9.74	37.14	-1278.94	-14.30	57.86	-1274.86	-18.89	100.20	-858.84	28.38	1335.30	0.00	0.00	0.00	-798.65	-27.25	1778.03	-844.54	73.70	1795.25	-955.98	-66.02	1681.37	-990.94	19.12	1693.11	-191.19	1300.28	75.25	345.28	1047.33	74.70	47.38
5.86000	-370.06	106.66	158.08	-408.60	94.97	143.66	-592.56	121.68	54.32	-605.27	134.02	104.60	-1048.38	7.24	28.88	-1086.37	9.50	36.36	-1278.34	-15.30	60.40	-1273.88	-19.11	102.84	-847.74	28.79	1334.23	0.00	0.00	0.00	-787.19	-26.65	1776.44	-831.96	74.82	1793.77	-945.21	-64.75	1680.85	-978.77	21.85	1691.93	-191.27	1300.64	75.13	345.40	1047.45	74.71	45.35
5.87000	-364.55	103.64	150.63	-402.97	91.45	137.51	-588.49	118.37	50.75	-600.43	130.69	100.58	-1048.35	6.98	28.34	-1084.82	9.12	36.56	-1277.06	-16.90	63.62	-1272.46	-19.80	105.68	-836.95	29.15	1333.38	0.00	0.00	0.00	-775.67	-25.70	1775.18	-819.64	75.78	1792.54	-934.55	-63.41	1680.49	-968.05	21.92	1691.41	-191.34	1300.96	75.03	345.36	1047.67	74.64	47.44
5.88000	-360.46	97.35	141.78	-399.56	87.10	129.48	-586.64	114.94	51.72	-597.32	127.53	97.08	-1050.50	6.78	28.21	-1084.61	8.84	36.33	-1275.94	-18.19	66.99	-1271.03	-20.30	108.69	-825.04	29.92	1332.68	0.00	0.00	0.00	-763.53	-24.62	1773.99	-809.29	76.58	1791.75	-923.98	-61.99	1680.27	-956.32	24.31	1690.85	-191.42	1301.24	74.95	345.02	1047.50	74.58	50.06
5.89000	-356.71	91.71	130.79	-395.79	81.50	119.21	-585.15	112.31	50.53	-595.20	124.48	93.76	-1047.23	6.77	28.41	-1085.59	9.07	35.52	-1274.29	-19.57	70.77	-1267.37	-23.33	113.07	-812.67	30.61	1332.14	0.00	0.00	0.00	-751.35	-23.72	1773.06	-798.41	77.95	1790.88	-913.48	-60.50	1680.21	-944.87	25.95	1690.51	-191.51	1301.47	74.88	345.87	1047.54	74.67	48.67
5.90000	-351.47	84.88	120.74	-390.10	81.42	112.89	-581.99	110.45	49.40	-591.43	121.28	92.17	-1046.52	6.50	28.76	-1085.18	8.84	35.36	-1272.47	-20.78	74.88	-1264.69	-24.91	116.97	-801.40	31.38	1331.73	0.00	0.00	0.00	-739.24	-22.80	1772.52	-784.73	79.09	1789.88	-903.05	-58.95	1680.30	-933.94	26.80	1690.55	-191.59	1301.67	74.83	345.20	1047.12	74.81	46.02
5.91000	-343.86	79.09	109.39	-384.42	72.71	102.47	-576.91	108.82	48.23	-583.41	119.26	91.93	-1048.94	6.49	27.81	-1084.48	8.57	35.16	-1270.00	-22.15	79.57	-1261.66	-26.68	121.19	-789.24	32.34	1331.68	0.00	0.00	0.00	-725.90	-21.72	1772.18	-772.65	80.82	1789.62	-892.66	-57.34	1680.54	-923.08	27.91	1690.69	-191.67	1301.83	74.80	345.04	1047.18	74.70	46.13
5.92000	-336.50	74.42	97.42	-377.83	68.50	94.27	-571.91	108.34	47.51	-575.09	118.58	90.93	-1048.74	7.08	28.08	-1086.12	8.39	34.57	-1267.53	-23.37	84.20	-1258.11	-28.38	125.61	-777.37	33.37	1331.97	0.00	0.00	0.00	-717.08	-20.64	1772.90	-763.42	81.86	1790.04	-882.30	-55.67	1680.93	-911.41	29.86	1691.08	-191.74	1301.94	74.79	345.07	1047.58	74.60	45.36
5.93000	-331.52	69.98	86.71	-373.29	64.73	84.87	-568.86	108.34	47.09	-569.43	118.12	89.48	-1048.32	6.57	27.96	-1087.60	8.66	33.90	-1264.47	-24.88	89.32	-1253.64	-30.47	130.79	-765.36	34.27	1332.59	0.00	0.00	0.00	-706.54	-19.64	1773.73	-748.90	83.38	1790.17	-871.95	-53.96	1681.48	-899.72	32.83	1691.77	-191.82	1302.02	74.79	345.75	1047.48	74.80	46.99
5.94000	-328.04	67.62	76.98	-370.43	62.92	75.28	-567.22	108.14	46.80	-565.93	118.20	88.80	-1046.56	5.96	28.09	-1087.13	8.57	34.53	-1260.61	-26.87	95.00	-1247.76	-33.62	136.71	-752.99	35.22	1333.54	0.00	0.00	0.00	-694.80	-18.60	1774.88	-740.73	85.06	1791.24	-861.60	-52.19	1682.17	-887.70	36.44	1692.47	-191.89	1302.06	74.80	344.99	1047.43	74.63	45.43
5.95000	-330.01	68.41	67.80	-367.90	62.71	68.55	-565.81	108.48	46.91	-563.24	118.17	88.27	-1046.67	5.54	28.04	-1086.84	8.40	34.96	-1256.42	-28.31	100.88	-1242.26	-35.37	142.03	-740.87	36.13	1334.76	0.00	0.00	0.00	-683.90	-17.54	1776.34	-730.46	86.64	1792.32	-851.22	-50.38	1683.02	-876.46	38.43	1693.56	-191.96	1302.06	74.83	345.13	1047.43	74.66	46.99
5.96000	-321.63	70.58	63.36	-365.73	63.94	63.45	-564.89	108.83	46.89	-560.73	118.36	87.73	-1047.95	5.92	28.25	-1083.36	9.22	37.04	-1251.31	-29.96	107.32	-1235.54	-37.61	148.14	-728.63	37.06	1336.25	0.00	0.00	0.00	-673.29	-16.66	1778.19	-714.37	88.48	1793.27	-840.81	-48.53	1684.03	-865.45	40.39	1694.86	-192.02	1302.02	74.87	345.18	1047.79	74.53	48.62
5.97000	-322.42	71.31	56.52	-361.20	64.59	59.69	-564.14	109.89	46.89	-558.24	118.90	87.21	-1048.72	5.78	28.12	-1082.76	8.86	38.95	-1244.97	-31.95	114.32	-1226.71	-40.99	155.12	-718.43	38.47	1337.04	0.00	0.00	0.00	-662.15	-15.55	1780.31	-701.62	90.72	1796.23	-830.35	-46.65	1685.18	-853.19	44.33	1695.90	-192.08	1301.95	74.92	345.09	1047.66	74.59	44.52
5.98000	-323.11	70.76	49.84	-362.96	64.52	53.87	-563.69	110.35	46.23	-555.88	119.60	86.92	-1047.90	5.48	28.43	-1082.61	8.67	38.98	-1237.67	-33.27	121.69	-1217.63	-42.70	161.93	-706.22	39.15	1338.86	0.00	0.00	0.00	-648.41	-12.90	1783.35	-689.51	92.79	1797.92	-819.81	-44.73	1686.50	-842.23	46.15	1697.72	-192.13	1301.84	74.99	344.60	1047.69	74.38	45.27
5.99000	-320.68	69.10	44.61	-362.84	63.27	48.96	-563.39	110.64	45.43	-553.39	119.55	86.70	-1047.54	5.69	28.27	-1083.98	8.17	39.03	-1228.96	-34.37	129.80	-1206.71	-44.94	169.27	-694.04	39.47	1340.85	0.00	0.00	0.00	-636.99	-11.91	1785.33	-677.92	93.75	1799.24	-809.19	-42.79	1687.96	-831.05	48.18	1699.48	-192.18	1301.69	75.07	344.59	1047.66	74.49	42.80
6.00000	-318.09	68.35	41.23	-362.51	62.25	45.71	-562.93	110.72	44.92	-550.98	119.04	86.54	-1050.10	5.29	27.63	-1081.60	7.96	40.50	-1219.51	-34.86	138.73	-1195.20	-45.78	176.72	-681.76	39.84	1342.78	0.00	0.00	0.00	-626.13	-11.49	1786.95	-666.17	95.01	1800.36	-798.47	-40.82	1689.58	-820.18	50.15	1701.40	-192.21	1301.51	75.16	345.31	1047.25	74.81	46.48
6.01000	-317.53	68.46	38.83	-362.25	62.04	44.33	-562.68	110.62	44.69	-549.50	118.32	86.42	-1047.98	5.60	27.24	-1079.33	8.03	41.39	-1208.82	-35.38	149.10	-1182.73	-46.42	185.26	-669.19	40.23	1344.62	0.00	0.00	0.00	-615.56	-10.59	1788.54	-653.88	96.69	1801.26	-787.63	-38.83	1691.36	-809.03	52.70	1703.08	-192.24	1301.29	75.26	344.71	1047.53	74.56	46.82
6.02000	-315.38	68.71	38.33	-360.72	62.10	43.70	-562.48	110.65	44.52	-548.74	118.10	86.32	-1043.43	5.56	27.36	-1075.89	7.51	42.21	-1196.74	-36.17	160.56	-1169.46	-46.00	194.05	-656.63	40.65	1346.21	0.00	0.00	0.00	-605.04	-9.93	1790.01	-641.94	97.55	1802.27	-776.66	-36.83	1693.29	-797.70	55.06	1704.66	-192.25	1301.03	75.37	345.57	1047.32	74.72	46.80
6.03000	-319.34	68.13	35.95	-360.20	62.04	43.31	-562.40	110.50	44.38	-548.16	118.03	86.15	-1039.35	5.13	26.44	-1071.33	7.11	44.48	-1183.89	-36.02	172.15	-1153.82	-47.53	204.24	-645.65	41.07	1347.67	0.00	0.00	0.00	-600.67	-11.19	1790.51	-630.12	97.75	1803.46	-766.83	-34.62	1695.34	-785.85	58.35	1706.12	-192.26	1300.74	75.50	345.73	1047.26	74.76	48.34
6.04000	-317.14	68.92	36.23	-359.76	61.69	43.00	-562.19	110.72	44.34	-547.81	118.22	86.06	-1037.39	4.83	25.07	-1065.67	6.45	47.26	-1169.98	-36.05	184.10	-1138.43	-47.56	213.86	-634.09	41.33	1349.21	0.00	0.00	0.00	-588.77	-11.83	1791.33	-618.04	97.51	1803.04	-756.91	-32.58	1697.36	-774.41	60.92	1707.80	-192.25	1300.42	75.63	345.13	1047.20	74.66	47.04
6.05000	-318.44	68.45	35.04	-361.63	61.89	42.48	-562.11	110.64	44.25	-547.70	118.27	85.89	-1033.69	3.68	23.48	-1056.39	4.81	50.31	-1154.39	-37.35	196.66	-1120.93	-48.00	223.74	-622.12	41.13	1351.74	0.00	0.00	0.00	-577.43	-12.08	1792.64	-607.40	97.99	1803.78	-746.80	-30.73	1699.30	-763.53	62.01	1709.75	-192.24	1300.06	75.77	344.73	1047.28	74.50	41.52
6.06000	-315.08	68.89	35.97	-361.21	62.21	42.22	-562.10	110.70	44.25	-547.75	118.18	85.77	-1026.65	2.57	22.10	-1044.88	3.50	52.96	-1138.02	-38.03	208.69	-1101.52	-49.01	233.87	-610.34	40.49	1353.36	0.00	0.00	0.00	-568.64	-12.31	1794.25	-597.99	98.03	1805.19	-736.59	-29.17	1701.09	-752.29	63.60	1711.37	-192.21	1299.67	75.91	345.18	1047.20	74.68	45.11
6.07000	-316.13	69.57	35.42	-360.70	62.08	42.13	-562.14	110.55	44.12	-547.79	118.27	85.74	-1019.93	1.44	20.06	-1034.01	0.97	54.06	-1119.50	-40.24	220.84	-1080.95	-49.99	243.46	-598.11	39.92	1354.80	0.00	0.00	0.00	-558.09	-12.79	1795.55	-585.19	97.89	1806.28	-726.54	-27.27	1702.80	-740.30	66.84	1712.66	-192.16	1299.25	76.07	344.76	1047.15	74.68	44.39
6.08000	-314.29	68.49	35.69	-360.64	61.84	42.22	-562.09	110.52	44.08	-547.82	118.19	85.76	-1012.66	-1.21	19.83	-1021.20	-1.85	56.68	-1098.54	-41.72	231.88	-1059.28	-51.60	252.36	-586.18	39.28	1356.22	0.00	0.00	0.00	-546.45	-13.49	1796.82	-571.35	97.96	1807.15	-716.53	-25.44	1704.40	-728.99	68.05	1714.24	-192.10	1298.79	76.23	345.39	1046.65	74.84	43.83
6.09000	-317.27	68.55	34.76	-360.31	62.30	42.25	-561.94	110.64	44.09	-547.91	118.16	85.75	-1000.68	-3.65	24.83	-1006.55	-4.19	62.37	-1075.49	-42.64	241.38	-1036.96	-52.83	259.96	-574.88	38.89	1357.62	0.00	0.00	0.00	-535.99	-14.53	1798.04	-560.91	97.54	1808.58	-706.31	-23.90	1705.92	-717.38	69.54	1715.78	-192.03	1298.30	76.40	345.03	1046.95	74.61	46.30
6.10000	-317.25	68.59	34.39	-360.51	62.19	42.02	-561.85	110.95	44.20	-547.87	118.23	85.80	-982.40	-6.39	30.89	-986.93	-6.23	69.04	-1053.51	-43.96	249.59	-1014.58	-53.85	267.16	-563.70	38.70	1358.97	0.00	0.00	0.00	-524.57	-15.45	1799.19	-547.94	96.76	1809.66	-696.09	-22.59	1707.43	-705.76	70.90	1717.18	-191.94	1297.78	76.57	344.33	1047.24	74.49	46.69
6.11000	-316.12	68.64	34.48	-360.78	62.12	41.67	-562.06	110.55	44.01	-547.89	118.03	85.75	-957.79	-10.42	37.41	-964.02	-9.10	74.95	-1032.40	-43.87	255.64	-993.38	-53.46	273.51	-554.16	38.35	1360.32	0.00	0.00	0.00	-514.34	-16.74	1800.21	-536.04	96.15	1810.79	-685.85	-21.47	1708.99	-694.07	72.47	1718.81	-191.83	1297.23	76.75	345.28	1047.32	74.74	47.10
6.12000	-317.39	68.71	34.06	-361.09	62.07	41.52	-561.88	110.96	44.13	-547.72	118.21	85.87	-932.58	-13.36	43.20	-938.97	-12.13	80.37	-1010.31	-44.15	260.46	-971.22	-53.97	279.72	-544.36	38.18	1361.67	0.00	0.00	0.00	-503.74	-18.27	1801.26	-522.67	94.69	1811.77	-675.90	-20.16	1710.65	-682.52	73.93	1720.56	-191.62	1296.78	76.91	345.41	1047.03	74.79	45.37
6.13000	-319.26	69.21	32.98	-361.99	62.62	41.11	-561.92	110.84	44.03	-547.52	118.66	86.13	-905.00	-16.58	47.91	-911.57	-15.12	85.19	-987.27	-44.66	263.88	-947.93	-54.35	284.24	-534.73	38.63	1362.12	0.00	0.00	0.00	-493.71	-19.50	1802.25	-511.26	93.52	1813.00	-666.00	-19.05	1712.38	-671.25	74.83	1722.46	-191.60	1295.21	77.23	345.24	1046.87	74.82	48.73
6.14000	-317.08	69.62	33.96	-361.76	62.79	41.29	-561.83	111.22	44.15	-547.71	118.19	85.99	-873.81	-19.73	52.15	-883.17	-17.40	88.78	-963.42	-44.93	265.76	-924.65	-54.06	287.04	-526.47	38.70	1363.64	0.00	0.00	0.00	-483.60	-21.26	1803.05	-499.62	91.96	1814.09	-656.14	-18.21	1714.21	-660.00	75.53	1724.62	-191.02	1293.51	77.97	344.59	1047.41	74.49	47.37
6.15000	-316.68	69.58	33.60	-360.77	62.68	41.30	-561.95	111.02	44.00	-547.61	118.40	86.14	-844.17	-23.38	54.89	-854.24	-19.88	91.24	-938.72	-45.56	266.40	-900.79	-54.46	288.71	-515.83	39.00	1365.52	0.00	0.00	0.00	-471.73	-23.22	1803.67	-485.46	90.27	1815.13	-646.41	-17.13	1716.02	-648.69	75.89	1726.77	-191.85	1296.36	77.10	344.71	1046.75	74.71	45.33
6.16000	-317.44	69.70	33.40	-359.69	62.62	41.39	-561.78	111.51	44.17	-547.62	118.45	86.26	-815.58	-25.84	56.21	-825.30	-21.67	92.68	-914.02	-45.66	265.54	-876.43	-54.17	288.83	-504.98	39.19	1367.36	0.00	0.00	0.00	-460.50	-25.01	1804.24	-473.59	88.39	1816.26	-636.62	-16.40	1717.74	-637.30	76.68	1728.83	-191.59	1297.25	76.84	345.54	1046.75	74.89	45.73
6.17000	-318.40	69.26	32.92	-361.35	62.67	40.92	-561.83	111.50	44.11	-547.72	118.51	86.37	-782.73	-28.82	57.35	-795.58	-23.75	93.01	-888.51	-45.92	263.51	-851.65	-54.27	287.78	-495.04	39.18	1369.03	0.00	0.00	0.00	-450.74	-27.08	1804.65	-462.84	86.58	1817.32	-626.79	-15.96	1719.38	-625.91	77.67	1730.92	-191.60	1298.15	76.47	345.71	1046.98	74.87	48.97
6.18000	-318.11	69.32	32.73	-360.51	62.60	41.13	-561.83	111.58	44.12	-547.78	118.63	86.58	-751.57	-31.34	57.56	-765.92	-26.21	92.39	-862.71	-46.14	260.28	-826.79	-53.80	285.27	-484.20	38.93	1370.73	0.00	0.00	0.00	-441.20	-29.62	1805.17	-452.32	84.71	1818.64	-616.82	-15.53	1720.84	-614.84	77.96	1733.06	-191.42	1297.19	76.61	345.01	1046.74	74.84	45.19
6.19000	-318.59	69.25	32.56	-362.09	62.68	40.61	-561.97	111.21	43.94	-547.93	118.38	86.65	-717.94	-33.76	57.11	-733.20	-28.38	91.57	-836.83	-45.87	255.60	-801.47	-53.33	281.58	-474.13	39.17	1372.04	0.00	0.00	0.00	-429.62	-31.28	1805.43	-441.26	82.57	1819.66	-607.04	-15.09	1722.14	-604.07	77.80	1735.02	-191.25	1295.76	77.09	345.10	1046.67	74.79	45.14
6.20000	-317.59	69.17	33.03	-360.67	62.38	40.88	-561.86	111.56	44.03	-548.02	118.30	86.78	-683.97	-36.14	56.20	-701.14	-30.72	89.73	-810.28	-45.66	249.76	-775.86	-53.47	277.01	-464.45	39.66	1373.18	0.00	0.00	0.00	-420.79	-33.64	1805.65	-429.40	80.37	1820.60	-597.24	-14.75	1723.17	-593.07	78.22	1736.68	-191.24	1296.00	77.14	345.09	1047.21	74.66	45.16
6.21000	-316.08	68.92	33.06	-360.78	62.50	40.68	-561.79	111.77	44.16	-548.13	118.23	86.98	-647.63	-38.46	54.86	-669.07	-32.67	87.01	-783.14	-45.89	243.00	-749.99	-52.73	271.11	-453.57	40.20	1374.18	0.00	0.00	0.00	-410.73	-35.93	1805.66	-416.26	78.05	1821.35	-587.59	-14.02	1724.15	-581.99	78.69	1738.24	-191.08	1293.13	78.24	344.51	1047.21	74.56	46.83
6.22000	-314.75	68.98	33.38	-359.81	62.17	40.84	-561.82	111.53	44.06	-548.34	117.71	86.98	-614.17	-39.39	51.87	-636.62	-34.44	83.12	-755.37	-46.22	235.25	-723.58	-52.09	264.26	-443.96	40.87	1375.03	0.00	0.00	0.00	-399.88	-37.94	1805.59	-406.87	76.12	1822.28	-577.56	-13.97	1724.77	-571.12	78.72	1739.56	-190.93	1291.60	78.77	345.17	1046.93	74.80	48.67
6.23000	-315.09	68.81	33.29	-361.70	62.37	40.49	-561.79	111.68	44.16	-548.28	118.05	87.31	-577.49	-40.90	50.03	-600.63	-36.57	80.09	-726.49	-47.17	226.70	-696.38	-52.08	256.53	-433.65	41.57	1375.64	0.00	0.00	0.00	-390.36	-40.11	1805.59	-396.46	73.53	1823.01	-567.73	-13.58	1725.17	-560.06	79.08	1740.59	-190.76	1290.07	79.23	345.61	1046.96	74.95	46.74
6.24000	-316.61	68.74	32.93	-359.43	62.44	41.02	-561.71	111.93	44.30	-548.37	117.66	87.37	-539.67	-42.42	47.95	-563.81	-38.49	76.81	-697.01	-48.34	217.35	-668.77	-51.64	247.83	-422.97	42.16	1376.11	0.00	0.00	0.00	-379.58	-41.90	1805.23	-385.79	71.55	1823.84	-558.07	-12.86	1725.39	-549.21	79.17	1741.47	-190.58	1288.68	79.61	345.90	1046.90	74.93	46.86
6.25000	-316.95	68.01	32.72	-360.18	62.41	40.82	-561.72	111.78	44.27	-548.38	117.57	87.52	-501.54	-44.68	46.20	-525.18	-39.94	74.18	-667.89	-49.86	206.27	-639.93	-53.10	238.91	-412.48	42.75	1376.27	0.00	0.00	0.00	-370.17	-44.11	1804.94	-375.49	70.05	1824.29	-548.07	-12.79	1725.32	-538.41	79.34	1742.06	-190.42	1287.55	79.87	345.51	1047.21	74.78	47.50
6.26000	-316.31	68.52	32.96	-359.84	62.79	40.84	-561.75	111.69	44.32	-548.49	117.10	87.60	-462.27	-46.27	43.82	-487.85	-41.37	70.56	-636.64	-50.05	195.80	-611.00	-53.34	228.89	-402.11	43.31	1376.27	0.00	0.00	0.00	-361.33	-46.16	1804.60	-364.57	67.68	1824.83	-538.03	-12.74	1725.02	-527.51	79.42	1742.41	-190.29	1286.81	79.99	345.28	1047.38	74.67	44.93
6.27000	-316.60	69.19	32.97	-360.71	63.10	40.89	-561.63	111.80	44.42	-548.38	117.31	87.93	-422.07	-46.99	41.83	-450.83	-42.78	66.92	-605.04	-50.75	184.13	-580.82	-54.72	218.61	-391.88	43.71	1376.14	0.00	0.00	0.00	-351.30	-48.04	1804.16	-351.67	65.65	1824.73	-528.06	-12.71	1724.48	-516.74	78.96	1742.64	-190.20	1286.59	79.96	345.05	1047.59	74.46	44.83
6.28000	-317.99	68.97	32.92	-359.95	62.90	41.51	-561.50	111.81	44.60	-548.48	116.86	88.06	-379.20	-47.98	40.47	-411.24	-43.28	63.96	-572.80	-51.52	171.84	-550.39	-55.41	207.58	-382.09	44.19	1375.84	0.00	0.00	0.00	-341.54	-49.71	1803.52	-341.79	63.35	1824.84	-518.09	-12.36	1723.91	-505.79	78.63	1742.63	-190.18	1287.00	79.76	345.27	1047.54	74.58	45.59
6.29000	-318.23	69.29	33.24	-360.72	63.00	41.83	-561.41	111.86	44.76	-548.70	116.28	88.14	-333.35	-47.45	40.46	-372.96	-43.76	60.82	-539.67	-52.64	159.40	-519.33	-56.29	196.32	-372.03	44.69	1375.34	0.00	0.00	0.00	-332.44	-51.36	1802.60	-331.91	61.76	1824.63	-507.63	-12.83	1722.88	-494.92	78.21	1742.47	-190.24	1288.18	79.37	344.87	1047.47	74.59	46.34
6.30000	-318.00	69.17	34.24	-360.29	63.75	42.98	-561.39	111.39	44.85	-548.62	116.10	88.45	-295.17	-48.36	39.24	-331.20	-43.72	58.58	-506.06	-53.40	146.51	-487.78	-57.00	184.73	-361.74	44.88	1374.72	0.00	0.00	0.00	-322.15	-53.21	1801.54	-320.95	60.10	1824.26	-497.44	-12.58	1722.00	-483.77	78.44	1741.94	-190.40	1290.26	78.76	345.15	1047.16	74.72	46.16
6.31000	-315.83	69.76	35.34	-357.92	66.15	47.08	-561.37	110.75	44.94	-548.73	115.66	88.65	-251.74	-48.28	39.43	-292.18	-43.63	56.21	-471.63	-53.74	133.58	-455.12	-58.05	173.22	-350.49	45.09	1373.79	0.00	0.00	0.00	-312.44	-54.57	1800.53	-311.51	58.27	1823.93	-487.24	-12.38	1720.99	-472.84	78.41	1741.31	-190.67	1293.36	77.91	346.13	1047.40	74.73	47.80
6.32000	-315.92	71.99	38.73	-356.78	68.57	48.99	-561.19	110.43	45.29	-548.79	115.25	88.91	-211.30	-48.63	39.87	-247.80	-43.57	55.76	-436.34	-54.88	121.36	-422.00	-58.83	161.79	-340.57	45.24	1372.78	0.00	0.00	0.00	-301.19	-56.15	1799.03	-300.07	56.80	1823.12	-476.80	-12.42	1719.86	-461.91	78.17	1740.52	-190.83	1295.19	77.43	345.86	1047.31	74.72	50.52
6.33000	-311.74	73.71	41.12	-354.89	70.08	50.32	-561.00	109.99	45.66	-548.87	114.85	89.18	-171.46	-48.62	41.05	-203.10	-43.89	55.61	-400.24	-56.48	109.83	-388.77	-59.23	150.48	-331.14	45.15	1371.68	0.00	0.00	0.00	-290.85	-57.81	1797.54	-290.26	55.13	1822.20	-466.27	-12.83	1718.42	-451.07	77.67	1739.61	-190.80	1296.37	77.21	345.15	1047.11	74.76	48.89
6.34000	-314.01	74.95	41.31	-353.33	70.39	50.20	-560.73	109.60	46.07	-548.85	114.37	89.43	-128.52	-49.67	43.43	-166.52	-44.74	55.03	-363.76	-58.32	99.06	-355.26	-59.26	139.58	-320.16	44.77	1370.41	0.00	0.00	0.00	-282.27	-59.51	1796.07	-279.25	53.44	1821.06	-455.78	-12.87	1716.98	-440.13	77.20	1738.57	-190.46	1295.12	77.70	345.56	1047.44	74.67	45.71
6.35000	-310.98	74.86	41.21	-355.26	69.12	47.74	-560.53	108.99	46.47	-548.85	114.20	89.78	-90.25	-51.52	45.66	-124.71	-45.89	55.92	-326.92	-59.16	88.53	-320.74	-60.12	129.77	-310.29	44.67	1369.06	0.00	0.00	0.00	-270.80	-60.67	1794.19	-268.31	51.83	1819.68	-444.94	-13.39	1715.43	-429.18	76.69	1737.40	-190.30	1294.36	77.87	345.73	1047.28	74.71	46.49
6.36000	-311.22	73.33	38.66	-356.44	66.72	44.74	-560.38	108.50	46.92	-548.87	113.72	89.98	-51.38	-53.13	49.19	-89.31	-47.65	56.83	-290.22	-59.37	78.78	-286.20	-61.25	120.93	-300.62	44.64	1367.57	0.00	0.00	0.00	-260.34	-62.03	1792.35	-257.57	50.44	1818.14	-434.32	-13.63	1713.90	-418.38	75.73	1736.18	-190.50	1294.41	77.67	345.07	1046.89	74.73	49.80
6.37000	-311.42	72.90	36.70	-359.46	64.83	42.11	-560.15	108.14	47.51	-548.82	113.41	90.34	-21.80	-55.76	51.60	-54.50	-49.65	58.20	-253.36	-59.76	70.38	-251.36	-63.24	113.49	-289.24	44.29	1365.91	0.00	0.00	0.00	-248.21	-63.11	1790.21	-247.71	49.30	1816.67	-423.65	-14.01	1712.31	-407.35	75.31	1734.74	-190.29	1295.21	77.40	345.98	1046.74	74.94	49.19
6.38000	-313.80	70.81	34.02	-359.78	64.60	41.96	-560.04	107.31	47.93	-548.83	112.95	90.66	15.47	-58.04	56.97	-20.93	-51.24	60.90	-216.92	-60.17	63.30	-216.82	-64.91	107.12	-279.63	43.73	1364.16	0.00	0.00	0.00	-238.45	-64.40	1788.17	-236.09	47.96	1814.91	-412.75	-14.90	1710.53	-396.16	74.92	1733.25	-190.19	1294.99	77.43	345.99	1046.66	74.96	47.86
6.39000	-314.27	69.87	33.81	-358.62	63.96	42.06	-559.80	106.76	48.53	-548.67	112.73	91.12	53.24	-59.08	63.75	15.17	-53.32	65.40	-180.47	-60.99	57.94	-182.77	-65.73	101.48	-268.83	43.49	1362.25	0.00	0.00	0.00	-228.29	-65.63	1785.92	-224.02	46.34	1813.00	-401.75	-15.72	1708.80	-385.14	73.93	1731.77	-190.14	1294.30	77.68	345.69	1047.02	74.87	48.45
6.40000	-314.26	70.21	34.03	-360.15	63.89	41.45	-559.69	105.92	49.15	-548.50	112.42	91.63	88.23	-60.14	71.49	50.65	-54.31	70.95	-144.88	-62.25	54.19	-149.67	-66.32	97.18	-257.95	43.17	1360.26	0.00	0.00	0.00	-216.17	-66.77	1783.43	-212.66	45.49	1810.91	-390.74	-16.83	1706.94	-373.82	73.41	1730.11	-190.11	1293.36	78.05	345.51	1047.22	74.73	45.80
6.41000	-317.09	69.97	32.69	-358.72	64.09	41.68	-559.34	105.45	50.05	-548.34	112.00	92.19	121.29	-61.09	79.71	84.97	-55.22	77.95	-110.41	-63.11	51.68	-117.18	-67.56	94.65	-246.93	42.99	1358.21	0.00	0.00	0.00	-205.57	-67.64	1781.16	-201.27	44.24	1808.62	-379.85	-17.59	1705.16	-362.52	72.33	1728.43	-190.12	1292.37	78.46	345.17	1046.92	74.65	44.43
6.42000	-315.05	69.76	33.25	-358.41	63.85	41.57	-559.11	104.74	50.93	-547.90	111.95	93.02	152.00	-61.72	89.04	115.67	-56.54	85.01	-77.37	-64.15	51.26	-86.27	-67.81	93.13	-236.17	42.62	1356.05	0.00	0.00	0.00	-194.26	-68.84	1778.70	-190.37	42.72	1806.25	-368.81	-18.26	1703.27	-351.25	71.41	1726.63	-190.17	1291.53	78.81	345.56	1046.77	74.77	46.76
6.43000	-314.88	69.68	32.97	-358.59	63.92	41.38	-558.92	103.94	51.76	-547.71	111.28	93.62	182.42	-61.74	98.44	144.99	-56.38	92.52	-45.90	-65.75	53.47	-56.41	-68.75	93.41	-225.10	41.93	1353.85	0.00	0.00	0.00	-181.32	-70.04	1776.06	-179.03	41.69	1803.83	-357.36	-19.78	1701.13	-339.87	70.52	1724.65	-190.24	1291.05	79.02	345.76	1046.68	74.86	49.57
6.44000	-314.32	70.10	33.06	-358.35	64.10	41.34	-558.72	103.26	52.70	-547.21	110.93	94.45	209.35	-61.40	107.53	172.28	-56.63	100.30	-16.61	-66.44	54.86	-29.06	-69.79	94.43	-215.61	41.31	1351.60	0.00	0.00	0.00	-169.95	-71.13	1773.48	-167.89	40.37	1801.39	-346.05	-20.46	1699.22	-328.35	69.69	1722.57	-190.35	1291.12	79.00	345.79	1046.81	74.84	46.83
6.45000	-312.17	70.22	33.84	-358.45	63.98	41.27	-558.57	102.34	53.56	-546.71	110.42	95.33	234.38	-60.95	116.40	197.33	-55.66	108.43	10.17	-66.99	55.30	-4.19	-70.31	95.26	-205.20	40.67	1349.20	0.00	0.00	0.00	-158.83	-72.44	1770.90	-156.71	39.57	1798.96	-334.30	-22.07	1697.08	-316.72	68.67	1720.48	-190.48	1291.96	78.66	345.01	1047.14	74.62	49.90
6.46000	-313.01	69.84	33.39	-357.77	63.86	41.31	-558.33	101.80	54.73	-546.00	110.39	96.54	257.12	-59.04	125.37	219.47	-54.70	115.65	33.37	-68.24	58.06	18.37	-71.00	96.80	-194.03	39.76	1346.88	0.00	0.00	0.00	-146.60	-73.87	1768.34	-144.00	37.67	1796.53	-322.71	-23.35	1694.97	-305.04	67.38	1718.51	-190.65	1293.77	77.91	345.50	1047.17	74.78	46.81
6.47000	-314.25	70.10	33.12	-356.86	64.02	41.52	-558.14	101.00	55.91	-545.22	110.03	97.74	274.70	-57.59	131.90	239.05	-53.24	122.11	54.70	-68.15	58.46	37.87	-70.96	97.43	-182.30	38.77	1344.68	0.00	0.00	0.00	-136.21	-75.37	1766.03	-132.53	36.20	1794.34	-311.04	-24.64	1692.89	-293.18	66.12	1716.46	-190.90	1296.59	76.82	345.41	1047.26	74.66	45.98
6.48000	-314.06	69.92	33.22	-358.78	64.13	40.89	-557.80	100.76	57.37	-544.18	110.32	99.28	291.44	-55.27	137.91	255.18	-51.36	127.01	73.11	-67.78	59.12	54.72	-70.92	97.70	-171.41	38.06	1342.69	0.00	0.00	0.00	-123.91	-76.93	1763.58	-120.82	34.54	1792.18	-299.17	-26.04	1690.77	-281.22	64.88	1714.52	-191.27	1299.80	75.51	345.54	1046.98	74.79	46.74
6.49000	-313.83	69.81	33.19	-358.05	64.07	41.01	-557.48	100.64	59.01	-543.05	110.60	100.92	305.94	-53.16	141.57	268.39	-49.87	129.38	87.89	-67.18	59.05	68.85	-70.75	97.38	-161.77	37.21	1340.52	0.00	0.00	0.00	-110.83	-78.50	1761.20	-107.79	32.74	1789.84	-287.08	-27.88	1688.68	-269.22	63.52	1712.70	-190.58	1295.55	76.94	346.23	1046.71	75.08	47.46
6.50000	-313.03	69.69	33.13	-356.88	64.38	41.20	-556.98	101.15	60.94	-541.72	111.25	102.84	315.62	-50.97	140.99	279.05	-47.52	129.36	99.39	-65.51	58.09	80.15	-70.00	96.07	-149.18	36.16	1338.52	0.00	0.00	0.00	-99.62	-80.59	1758.95	-95.36	30.81	1787.76	-275.13	-29.22	1686.90	-256.96	62.24	1711.00	-190.59	1295.79	76.78	345.89	1046.76	74.97	48.62
6.51000	-313.00	70.26	33.19	-356.42	64.45	41.15	-556.36	102.00	63.18	-540.21	112.26	105.06	323.83	-47.79	136.39	287.25	-45.33	125.86	108.14	-64.40	56.74	88.54	-69.05	93.86	-138.70	35.51	1336.73	0.00	0.00	0.00	-87.03	-82.77	1756.73	-82.37	28.69	1785.93	-263.04	-30.80	1685.22	-244.53	60.57	1709.59	-190.56	1295.74	76.70	345.46	1047.20	74.65	50.30
6.52000	-316.06	69.51	32.03	-358.03	64.90	40.33	-555.57	102.90	65.67	-538.55	113.18	107.46	329.90	-44.61	126.60	293.44	-41.41	118.62	113.09	-63.56	53.70	94.99	-68.94	91.61	-128.35	34.45	1335.05	0.00	0.00	0.00	-74.31	-84.83	1754.72	-69.84	26.16	1784.33	-250.98	-32.25	1683.77	-232.05	58.65	1708.39	-190.49	1295.44	76.70	345.39	1047.07	74.75	45.82
6.53000	-311.18	69.79	33.38	-356.37	65.26	40.47	-554.66	103.79	68.42	-536.53	114.65	110.38	335.57	-39.27	114.20	298.20	-37.75	106.50	116.36	-61.40	52.08	98.96	-68.12	89.06	-123.55	30.78	1332.79	0.00	0.00	0.00	-62.05	-87.06	1752.82	-58.08	24.09	1782.79	-238.84	-33.94	1682.61	-219.47	56.90	1707.44	-190.39	1294.90	76.77	345.16	1046.89	74.74	47.10
6.54000	-313.22	69.88	32.18	-356.92	65.13	40.01	-553.44	104.83	71.75	-534.27	116.22	113.67	340.22	-35.29	100.91	301.92	-34.53	93.09	118.78	-59.69	49.12	102.28	-67.55	87.24	-112.39	29.44	1331.71	0.00	0.00	0.00	-50.06	-89.39	1751.31	-46.48	21.31	1781.59	-226.44	-35.95	1681.80	-206.89	55.20	1706.76	-190.26	1294.14	76.90	345.58	1046.48	74.98	49.38
6.55000	-312.92	69.84	32.54	-356.14	64.97	39.97	-551.72	106.11	75.64	-531.56	117.90	117.41	344.25	-34.02	87.98	307.28	-33.06	82.95	122.12	-59.33	47.14	107.69	-67.64	86.12	-100.11	28.21	1331.14	0.00	0.00	0.00	-37.48	-92.01	1749.71	-33.43	18.33	1780.54	-214.10	-37.72	1681.34	-194.33	53.21	1706.56	-190.11	1293.18	77.10	345.46	1047.13	74.75	45.41
6.56000	-314.83	70.35	31.76	-357.19	65.06	39.65	-549.78	107.24	79.88	-528.43	119.38	121.51	350.88	-34.03	77.70	314.98	-32.23	77.19	124.89	-59.37	46.37	113.46	-67.92	85.01	-89.79	27.04	1330.91	0.00	0.00	0.00	-24.44	-94.65	1748.32	-20.22	15.79	1779.66	-201.70	-39.74	1681.24	-181.78	51.08	1706.79	-189.93	1292.06	77.34	345.92	1046.89	74.94	48.23
6.57000	-314.37	70.61	31.78	-353.41	65.63	41.20	-547.49	108.05	84.71	-524.66	121.18	126.26	354.18	-35.03	68.67	318.86	-32.81	70.90	126.49	-60.21	47.32	117.81	-68.00	83.98	-77.02	25.39	1331.07	0.00	0.00	0.00	-12.00	-97.25	1747.27	-6.77	12.97	1778.90	-189.44	-41.87	1681.59	-169.14	48.95	1707.39	-189.73	1290.79	77.64	345.88	1046.70	75.05	48.81
6.58000	-314.90	69.80	31.33	-352.91	65.48	41.47	-544.37	109.57	90.36	-520.32	122.62	131.32	356.40	-35.38	60.66	320.91	-33.38	64.44	127.13	-61.03	47.83	120.53	-68.52	83.20	-64.74	23.83	1331.70	0.00	0.00	0.00	0.23	-100.25	1746.48	6.15	10.17	1778.55	-177.31	-44.04	1682.21	-156.70	46.19	1708.43	-189.52	1289.39	77.97	345.52	1046.88	74.89	49.19
6.59000	-313.95	69.88	31.42	-354.15	64.28	41.68	-540.61	111.08	96.69	-515.39	123.67	136.79	358.95	-35.55	54.14	320.88	-33.96	58.51	127.22	-62.54	48.41	122.04	-68.70	82.57	-54.09	22.30	1332.42	0.00	0.00	0.00	13.17	-103.25	1745.97	20.05	6.83	1778.66	-165.23	-46.62	1683.10	-144.29	44.03	1709.69	-189.30	1287.89	78.33	345.27	1047.09	74.77	49.04
6.60000	-313.94	69.85	31.42	-354.35	64.41	42.11	-536.18	112.31	103.47	-509.62	124.83	142.87	358.71	-34.65	48.39	322.28	-33.33	54.68	127.31	-63.27	47.50	123.55	-68.66	82.38	-40.49	20.71	1333.75	0.00	0.00	0.00	24.63	-106.15	1745.88	30.09	3.32	1779.22	-153.24	-48.70	1684.43	-131.95	41.76	1711.35	-189.06	1286.31	78.71	346.00	1046.75	74.98	46.40
6.61000	-314.23	69.92	30.86	-353.59	64.32	43.02	-531.02	113.00	110.88	-502.87	125.67	149.32	361.04	-33.39	45.38	322.96	-32.31	52.40	127.69	-63.41	46.88	125.23	-68.26	82.34	-27.47	19.13	1335.39	0.00	0.00	0.00	36.35	-109.34	1746.04	42.77	0.39	1779.86	-141.38	-50.74	1685.84	-119.69	39.40	1713.14	-188.82	1284.67	79.12	345.74	1046.76	74.90	49.21
6.62000	-314.23	69.30	30.81	-353.76	63.99	43.42	-524.54	114.31	119.43	-495.14	126.01	156.26	361.74	-32.91	41.82	323.75	-31.76	50.04	128.19	-63.25	46.21	126.76	-68.38	82.57	-15.67	17.35	1337.06	0.00	0.00	0.00	48.57	-112.38	1746.36	55.90	-3.25	1780.84	-129.59	-53.10	1687.29	-107.44	36.71	1715.07	-188.58	1283.00	79.53	344.77	1047.04	74.61	47.19
6.63000	-313.99	70.03	30.83	-353.86	63.88	44.12	-516.99	114.71	128.36	-486.15	126.12	163.67	362.47	-33.20	39.45	325.83	-31.85	48.89	128.67	-63.41	45.96	127.86	-68.31	82.66	-4.94	15.46	1338.98	0.00	0.00	0.00	60.44	-115.26	1747.06	66.66	-6.40	1782.08	-117.94	-55.42	1688.73	-95.23	34.53	1716.94	-188.34	1281.32	79.95	344.92	1047.33	74.59	49.41
6.64000	-314.15	70.14	30.60	-355.08	63.59	44.08	-508.29	114.53	137.90	-475.60	126.18	171.60	364.16	-33.39	38.41	325.36	-32.48	47.39	129.00	-63.31	45.76	128.66	-67.84	82.52	7.85	13.89	1340.84	0.00	0.00	0.00	71.94	-118.37	1747.91	78.50	-9.40	1783.30	-106.72	-56.88	1690.22	-83.10	32.54	1718.73	-188.10	1279.65	80.37	345.54	1047.38	74.62	47.86
6.65000	-314.10	69.94	30.40	-354.23	63.01	44.56	-498.54	113.50	148.08	-464.23	125.46	179.67	363.98	-33.22	37.11	326.65	-32.43	46.97	129.23	-63.33	45.70	129.32	-67.88	82.59	19.31	12.45	1342.77	0.00	0.00	0.00	83.29	-121.26	1748.85	91.34	-12.69	1784.83	-95.54	-58.06	1691.68	-71.35	30.37	1720.58	-187.87	1278.01	80.78	345.66	1047.15	74.79	47.43
6.66000	-312.89	69.78	29.87	-352.74	62.86	44.85	-487.91	111.82	158.91	-451.93	124.84	188.56	364.43	-33.18	36.48	327.10	-32.53	46.52	129.38	-63.15	45.55	129.72	-67.86	82.63	30.30	10.98	1344.58	0.00	0.00	0.00	94.32	-124.17	1749.88	102.95	-15.54	1786.38	-84.37	-59.69	1692.96	-59.68	28.82	1722.30	-187.65	1276.43	81.17	345.55	1046.93	74.85	46.06
6.67000	-312.75	70.12	28.95	-350.61	62.31	45.52	-476.11	110.61	170.90	-438.62	123.84	198.11	364.77	-33.50	35.93	327.17	-32.22	46.34	129.46	-63.12	45.53	129.86	-67.26	82.47	41.81	9.50	1346.36	0.00	0.00	0.00	103.94	-126.94	1751.18	113.16	-18.96	1788.02	-73.29	-61.08	1694.26	-48.23	27.07	1724.00	-187.44	1274.93	81.54	345.20	1046.93	74.84	45.73
6.68000	-308.22	69.78	28.43	-345.75	62.18	47.35	-463.40	109.21	183.21	-424.52	122.59	208.04	364.24	-33.41	35.36	327.14	-31.89	46.30	129.53	-63.01	45.43	130.09	-67.26	82.48	53.26	8.20	1348.06	0.00	0.00	0.00	113.73	-129.69	1752.54	124.07	-21.56	1789.67	-62.64	-61.67	1695.69	-36.96	25.40	1725.65	-187.25	1273.53	81.88	345.90	1046.75	75.09	42.76
6.69000	-306.92	69.41	26.64	-340.20	61.76	49.53	-449.07	108.17	195.90	-408.90	121.52	218.02	364.43	-33.34	35.23	326.75	-31.72	46.11	129.52	-62.87	45.29	130.14	-67.29	82.45	62.80	6.97	1349.91	0.00	0.00	0.00	124.18	-132.05	1753.88	133.95	-23.97	1791.46	-52.03	-62.36	1697.13	-25.69	24.02	1727.26	-187.08	1272.26	82.18	344.69	1047.00	74.76	43.65
6.70000	-303.46	69.53	24.98	-332.21	61.30	52.75	-433.31	106.65	208.22	-391.83	120.32	227.60	364.45	-33.33	35.11	326.01	-32.00	45.52	129.59	-62.96	45.28	130.11	-67.45	82.53	74.26	6.04	1351.74	0.00	0.00	0.00	134.60	-134.52	1755.34	144.87	-26.43	1793.28	-41.44	-63.36	1698.43	-14.68	23.03	1728.84	-186.93	1271.13	82.44	344.46	1047.19	74.64	41.63
6.71000	-296.21	69.82	24.47	-321.36	61.77	55.35	-415.54	105.73	220.33	-372.96	119.62	236.60	363.56	-33.30	34.59	326.24	-32.33	45.29	129.59	-63.16	45.30	129.96	-67.39	82.51	84.91	5.01	1353.39	0.00	0.00	0.00	143.59	-136.28	1757.11	156.18	-28.28	1795.03	-31.16	-63.69	1699.82	-3.83	22.35	1730.38	-186.81	1270.18	82.65	345.31	1046.83	74.78	42.60
6.72000	-290.55	70.48	22.57	-311.84	62.47	56.71	-396.02	105.39	231.91	-352.46	119.47	245.11	364.07	-33.21	34.49	324.99	-32.34	44.75	129.61	-63.00	45.17	129.96	-67.41	82.48	97.08	4.52	1354.97	0.00	0.00	0.00	153.22	-138.13	1758.74	165.90	-30.58	1796.95	-20.93	-64.08	1701.20	6.83	21.21	1731.97	-186.72	1269.41	82.81	345.52	1046.50	75.02	42.69
6.73000	-283.44	71.15	21.33	-298.97	64.35	59.03	-375.33	105.77	242.47	-331.30	119.24	252.79	363.18	-33.21	34.20	326.61	-31.84	45.26	129.68	-63.34	45.29	129.91	-67.40	82.40	106.13	4.00	1356.74	0.00	0.00	0.00	163.05	-139.73	1760.36	175.83	-31.99	1798.71	-10.67	-64.81	1702.38	17.57	21.00	1733.34	-186.67	1268.87	82.90	345.16	1047.06	74.84	44.90
6.74000	-270.73	72.78	24.63	-284.81	66.09	63.68	-354.54	105.65	251.42	-310.12	119.27	259.97	363.66	-33.29	34.21	326.47	-31.89	45.03	129.69	-63.34	45.24	129.94	-67.57	82.48	118.02	3.68	1358.20	0.00	0.00	0.00	171.92	-140.86	1762.11	186.26	-33.23	1800.42	-0.48	-65.03	1703.61	28.29	20.85	1734.70	-186.65	1268.56	82.92	345.40	1046.78	74.92	46.78
6.75000	-252.02	75.72	31.42	-268.26	67.96	69.95	-333.90	104.74	258.89	-289.44	118.89	266.77	363.99	-33.61	34.02	325.91	-32.10	44.63	129.69	-63.38	45.24	129.97	-67.38	82.54	129.81	3.44	1359.80	0.00	0.00	0.00	182.26	-141.94	1763.75	196.68	-34.28	1802.11	9.53	-64.55	1705.01	39.01	20.56	1736.13	-186.67	1268.51	82.86	345.44	1046.84	74.88	45.98
6.76000	-228.65	78.94	37.68	-244.94	70.06	76.39	-313.53	103.62	264.92	-268.82	118.39	273.33	364.45	-33.38	33.96	325.27	-31.91	44.39	129.72	-63.30	45.21	130.02	-67.61	82.56	141.07	3.30	1361.35	0.00	0.00	0.00	191.85	-142.51	1765.59	206.52	-35.37	1803.85	19.59	-64.50	1706.31	49.71	20.65	1737.48	-186.73	1268.75	82.72	344.83	1046.95	74.73	46.23
6.77000	-204.14	82.03	42.52	-217.77	72.51	81.84	-292.45	102.82	269.51	-247.98	117.67	279.10	363.98	-33.43	33.63	325.74	-31.65	44.54	129.78	-63.46	45.27	130.01	-67.65	82.68	151.32	3.25	1362.92	0.00	0.00	0.00	200.49	-142.70	1767.50	217.13	-35.34	1805.35	29.65	-64.50	1707.74	60.19	20.59	1738.92	-186.84	1269.29	82.49	344.64	1046.89	74.65	43.81
6.78000	-177.48	84.12	47.25	-192.23	73.73	85.62	-270.36	102.28	272.43	-225.87	117.27	283.28	364.64	-33.14	34.06	325.35	-31.49	44.51	129.78	-63.40	45.25	130.02	-67.60	82.77	160.03	3.21	1364.48	0.00	0.00	0.00	210.68	-142.73	1769.31	227.56	-35.67	1806.85	39.59	-63.45	1709.63	70.58	21.08	1740.25	-187.00	1270.17	82.16	344.40	1046.98	74.59	43.13
6.79000	-148.30	85.32	51.19	-165.21	74.87	88.88	-247.63	102.51	273.94	-202.86	117.04	285.81	363.64	-33.09	33.36	326.09	-31.46	44.55	129.81	-63.35	45.23	130.06	-67.64	82.86	170.13	3.11	1366.15	0.00	0.00	0.00	221.89	-142.47	1771.13	235.53	-35.18	1808.56	49.75	-63.21	1711.39	80.85	21.54	1741.64	-187.22	1271.39	81.73	344.13	1047.03	74.41	44.20
6.80000	-116.79	85.94	54.60	-138.54	75.23	90.73	-224.18	102.38	273.74	-179.80	116.70	286.90	363.51	-33.02	33.37	325.98	-31.31	44.52	129.87	-63.30	45.21	130.17	-67.51	82.93	177.76	3.08	1367.71	0.00	0.00	0.00	231.05	-141.86	1773.24	246.20	-34.25	1810.05	59.96	-63.43	1713.17	90.99	22.29	1743.04	-187.49	1272.99	81.19	345.40	1046.84	74.74	44.10
6.81000	-81.34	86.95	57.50	-108.64	75.93	92.57	-200.22	102.52	272.23	-156.16	116.50	286.58	364.39	-32.96	33.65	325.20	-31.69	44.14	129.96	-63.41	45.28	130.23	-67.25	83.02	188.01	2.82	1369.19	0.00	0.00	0.00	241.28	-141.14	1775.40	255.95	-33.09	1811.48	70.17	-63.62	1715.01	100.95	22.45	1744.45	-187.82	1274.99	80.53	345.38	1046.55	74.89	40.70
6.82000	-49.83	87.66	58.61	-74.02	75.36	93.75	-176.11	102.61	269.37	-132.07	116.48	285.14	364.25	-32.91	33.44	325.41	-31.85	44.12	130.03	-63.43	45.32	130.30	-67.05	83.10	198.74	2.45	1370.58	0.00	0.00	0.00	251.41	-140.16	1777.68	266.69	-32.12	1812.90	80.14	-63.20	1717.03	110.91	23.11	1745.65	-188.21	1277.41	79.74	345.05	1046.32	74.80	42.63
6.83000	-16.97	87.90	59.24	-36.36	77.03	95.39	-151.35	102.81	265.24	-107.96	116.24	282.35	364.82	-33.16	33.56	325.76	-31.43	44.37	130.04	-63.34	45.28	130.32	-67.21	83.44	207.47	2.11	1372.04	0.00	0.00	0.00	261.23	-139.09	1780.04	277.61	-30.29	1814.04	90.22	-63.34	1718.90	120.75	23.80	1746.75	-188.67	1280.28	78.83	345.41	1045.70	75.09	41.96
6.84000	17.65	87.61	59.57	-3.52	77.32	94.47	-126.25	102.76	259.88	-82.94	115.97	278.47	364.27	-33.35	33.43	325.35	-31.36	44.22	130.14	-63.41	45.32	130.37	-67.17	83.68	215.74	1.16	1373.30	0.00	0.00	0.00	271.31	-137.85	1782.38	286.68	-28.88	1815.33	100.11	-63.16	1720.73	130.47	24.32	1747.75	-189.20	1283.61	77.78	344.77	1045.47	75.00	38.42
6.85000	51.18	86.18	58.61	27.61	76.86	92.98	-100.62	102.84	253.47	-57.35	115.86	273.63	364.77	-33.02	33.47	325.49	-31.61	44.23	130.16	-63.41	45.31	130.38	-67.39	84.07	226.18	0.29	1374.59	0.00	0.00	0.00	281.89	-136.16	1784.60	296.65	-26.94	1816.48	111.13	-63.03	1722.53	140.07	25.11	1748.54	-189.80	1287.42	76.58	345.50	1044.39	75.50	43.99
6.86000	88.58	86.18	59.07	57.99	76.32	90.49	-73.95	102.54	246.00	-31.43	115.65	267.86	364.32	-33.04	33.14	325.87	-32.50	43.54	130.18	-63.35	45.29	130.29	-67.42	84.44	235.65	-0.78	1375.65	0.00	0.00	0.00	291.82	-134.47	1786.87	308.56	-24.52	1817.34	122.07	-62.93	1723.98	149.60	25.69	1749.19	-190.48	1291.75	75.23	345.39	1043.76	75.51	46.53
6.87000	122.95	84.56	57.94	92.75	74.91	88.85	-46.89	102.40	237.65	-4.87	115.39	261.18	364.42	-32.90	32.90	325.89	-32.66	43.43	130.25	-63.51	45.38	130.19	-66.90	84.59	244.36	-1.75	1376.68	0.00	0.00	0.00	302.81	-132.71	1788.96	317.80	-22.72	1818.23	132.95	-62.85	1725.08	159.14	26.60	1749.54	-191.24	1296.62	73.72	345.57	1043.76	75.56	47.22
6.88000	157.12	82.37	56.48	129.80	73.24	87.34	-19.02	102.85	228.69	21.80	114.57	253.60	363.84	-32.77	32.59	325.07	-32.44	42.94	130.28	-63.41	45.36	130.13	-66.50	84.74	254.50	-2.75	1377.47	0.00	0.00	0.00	312.14	-130.98	1791.12	327.44	-20.16	1818.82	143.76	-62.79	1725.86	168.81	27.11	1749.76	-192.08	1302.04	72.05	344.60	1046.85	74.40	45.61
6.89000	191.03	81.42	54.63	162.95	71.77	84.81	9.73	103.40	219.00	49.24	114.22	245.48	364.00	-32.61	32.67	325.69	-32.13	42.82	130.35	-63.49	45.44	130.18	-66.21	85.07	266.45	-3.76	1378.00	0.00	0.00	0.00	322.42	-129.09	1793.00	336.92	-17.84	1819.48	154.51	-62.75	1726.34	178.64	28.11	1749.68	-193.51	1309.45	69.71	346.00	1047.41	74.46	43.21
6.90000	234.12	79.26	54.28	200.62	70.59	82.44	38.71	104.04	208.68	77.56	113.51	236.63	365.07	-32.98	32.69	325.65	-32.31	42.93	130.40	-63.37	45.42	130.10	-65.97	85.34	276.31	-4.66	1378.41	0.00	0.00	0.00	333.69	-126.99	1794.68	346.44	-15.63	1819.78	165.21	-62.72	1726.54	188.58	28.76	1749.36	-194.79	1317.46	66.77	346.69	1047.27	74.54	43.66
6.91000	271.43	77.37	53.24	235.78	69.22	79.83	69.09	104.87	197.91	106.52	114.02	227.83	364.89	-33.16	32.55	325.64	-32.53	43.02	130.52	-63.38	45.51	130.22	-66.08	85.84	286.35	-5.81	1378.66	0.00	0.00	0.00	343.95	-125.27	1796.24	357.21	-13.11	1819.70	175.86	-62.69	1726.46	198.43	29.68	1748.81	-194.16	1316.25	67.71	345.45	1047.43	74.14	40.70
6.92000	299.86	75.31	50.89	280.51	67.90	79.21	100.05	105.13	186.60	135.85	114.00	218.41	364.59	-32.64	33.12	326.68	-32.77	43.69	130.61	-63.26	45.60	130.23	-65.73	86.11	295.83	-6.71	1378.75	0.00	0.00	0.00	354.09	-123.22	1797.54	366.91	-11.14	1819.64	186.47	-62.67	1726.14	208.37	30.55	1748.02	-192.93	1310.63	69.98	345.14	1047.49	74.05	43.11
6.93000	339.47	73.15	51.05	304.27	65.58	74.78	131.72	105.39	175.02	165.44	114.23	208.84	364.66	-32.91	33.55	326.40	-32.66	43.78	130.71	-63.04	45.65	130.33	-65.61	86.53	307.11	-7.54	1378.52	0.00	0.00	0.00	364.58	-121.20	1798.72	376.92	-8.65	1819.24	197.04	-62.64	1725.58	218.32	31.35	1746.99	-193.00	1312.01	69.75	344.84	1047.68	73.99	44.78
6.94000	377.10	71.20	50.59	340.49	63.52	72.76	163.70	105.00	163.15	195.92	114.49	199.08	363.32	-33.06	33.92	326.42	-33.08	44.43	130.88	-63.11	45.93	130.32	-65.25	86.80	317.63	-8.37	1378.05	0.00	0.00	0.00	374.91	-119.04	1799.67	386.11	-5.87	1818.70	207.58	-62.62	1724.81	228.31	32.14	1745.77	-193.04	1312.86	69.65	344.63	1047.73	73.93	48.70
6.95000	416.00	68.98	51.27	378.15	61.46	71.33	196.59	104.63	151.30	227.23	113.72	188.92	362.84	-33.57	36.10	326.45	-33.83	45.36	131.02	-62.90	46.17	130.38	-64.92	87.15	328.57	-8.86	1377.46	0.00	0.00	0.00	385.73	-117.15	1800.38	397.76	-3.58	1817.94	218.09	-62.58	1723.84	238.29	32.46	1744.42	-193.05	1313.23	69.67	344.73	1047.61	74.10	44.02
6.96000	453.43	66.97	51.32	415.02	59.71	69.80	230.43	103.51	139.32	258.87	113.03	178.81	361.38	-34.68	37.15	327.43	-35.26	46.80	131.17	-62.43	46.35	130.43	-64.38	87.39	338.59	-9.31	1376.64	0.00	0.00	0.00	396.17	-115.24	1800.95	406.55	-1.30	1817.24	228.58	-62.54	1722.70	248.34	33.14	1742.82	-193.05	1313.18	69.79	345.51	1047.45	74.30	38.25
6.97000	491.95	66.05	52.23	452.35	58.29	68.38	264.53	102.89	127.83	290.67	112.00	168.82	363.22	-36.36	38.75	325.58	-36.55	47.18	131.38	-62.06	46.66	130.53	-63.86	87.60	347.65	-9.73	1375.60	0.00	0.00	0.00	406.58	-113.15	1801.28	417.72	1.17	1816.08	239.05	-62.47	1721.40	258.45	33.57	1741.08	-193.03	1312.78	70.00	345.12	1047.64	74.22	38.85
6.98000	528.90	64.94	52.99	490.08	56.94	67.46	298.83	100.98	116.33	322.86	111.13	159.16	365.24	-37.34	40.12	328.44	-37.53	48.44	131.54	-61.54	46.99	130.68	-63.87	88.22	357.65	-9.83	1374.44	0.00	0.00	0.00	417.97	-111.00	1801.39	427.25	3.41	1814.77	249.51	-62.39	1719.95	268.55	34.27	1739.12	-192.99	1312.10	70.30	345.28	1047.64	74.19	43.49
6.99000	569.04	63.67	54.84	526.39	55.70	66.48	333.63	99.09	105.40	356.05	110.26	149.92	365.74	-37.57	39.97	328.99	-37.16	48.02	131.72	-60.98	47.39	130.80	-63.65	88.67	367.68	-9.92	1373.05	0.00	0.00	0.00	429.54	-108.83	1801.34	437.98	5.87	1813.22	259.97	-62.28	1718.39	278.70	34.84	1737.05	-192.92	1311.20	70.66	345.39	1047.53	74.19	43.15
7.00000	606.65	63.76	56.26	563.98	55.09	66.21	369.61	97.52	95.32	389.53	108.67	140.91	365.74	-36.71	38.56	328.91	-36.07	46.53	131.88	-60.47	47.80	131.00	-63.39	89.15	376.86	-10.09	1371.62	0.00	0.00	0.00	439.59	-107.00	1801.12	448.36	7.98	1811.73	270.42	-62.15	1716.72	288.94	35.56	1734.77	-192.84	1310.14	71.08	345.43	1047.53	74.27	45.72
7.01000	644.06	62.86	57.96	601.94	54.36	66.55	405.52	95.39	85.84	422.93	107.38	132.64	365.88	-35.91	36.66	329.22	-35.23	45.43	132.08	-60.12	48.31	131.08	-62.97	89.56	386.43	-10.01	1370.11	0.00	0.00	0.00	451.05	-105.09	1800.72	458.61	10.15	1810.00	280.88	-61.98	1714.96	299.26	35.85	1732.50	-192.74	1308.98	71.54	345.48	1047.57	74.25	47.84
7.02000	682.17	63.09	60.63	639.70	53.84	67.46	441.36	93.61	77.42	456.37	105.80	125.02	366.62	-34.63	33.98	328.06	-34.71	44.46	132.29	-59.76	48.85	131.26	-62.49	89.96	396.88	-10.08	1368.55	0.00	0.00	0.00	461.93	-103.13	1800.13	469.68	12.46	1808.15	291.35	-61.78	1713.13	309.68	36.21	1730.20	-192.63	1307.79	72.04	344.46	1047.79	73.93	51.31
7.03000	718.75	61.56	64.00	676.00	53.12	68.87	477.52	91.62	69.94	490.51	104.26	118.36	366.27	-34.69	33.21	327.33	-34.61	44.10	132.47	-59.45	49.44	131.56	-62.47	90.59	407.62	-10.16	1366.92	0.00	0.00	0.00	473.17	-101.00	1799.41	480.33	14.83	1806.19	301.84	-61.54	1711.25	320.21	36.34	1727.85	-192.50	1306.63	72.55	344.72	1047.69	74.07	43.98
7.04000	757.02	61.13	69.06	713.83	52.11	70.79	513.97	90.21	63.89	524.43	102.61	112.73	365.28	-34.44	32.78	326.83	-34.33	43.59	132.68	-59.19	50.10	131.76	-62.23	91.18	416.69	-10.19	1365.21	0.00	0.00	0.00	484.58	-99.31	1798.42	489.74	16.84	1804.31	312.35	-61.25	1709.34	330.90	36.81	1725.40	-192.35	1305.58	73.07	344.69	1047.64	74.04	45.31
7.05000	791.44	60.69	74.78	749.54	51.92	75.09	549.35	88.92	59.26	557.47	101.32	108.37	364.33	-34.24	32.46	326.63	-34.18	43.29	132.89	-59.04	50.88	132.10	-62.09	91.87	426.79	-10.12	1363.44	0.00	0.00	0.00	495.94	-97.27	1797.28	501.54	19.04	1802.06	322.88	-60.92	1707.41	341.56	37.07	1722.97	-192.23	1305.17	73.28	344.65	1047.67	74.06	50.32
7.06000	824.45	59.85	81.94	782.93	51.64	80.71	583.52	88.05	56.09	589.26	100.04	105.35	364.50	-33.85	32.50	327.94	-34.36	43.63	133.10	-58.86	51.70	132.42	-62.14	92.77	438.24	-9.83	1361.53	0.00	0.00	0.00	506.46	-95.54	1796.12	511.54	21.28	1799.94	333.45	-60.54	1705.49	352.27	37.08	1720.53	-192.23	1304.84	73.63	344.94	1047.66	74.10	47.32
7.07000	856.56	59.62	91.69	815.97	50.91	88.14	616.65	87.21	54.15	619.90	98.98	103.68	364.38	-34.43	32.28	327.47	-34.27	43.10	133.32	-58.50	52.55	132.74	-61.70	93.46	449.70	-9.65	1359.56	0.00	0.00	0.00	517.27	-93.96	1794.71	522.83	23.27	1797.59	344.05	-60.10	1703.59	362.99	37.50	1717.96	-191.88	1302.26	74.64	344.72	1047.50	73.99	40.03
7.08000	885.33	59.66	102.15	846.89	50.65	95.96	648.56	86.30	53.25	649.01	97.89	103.05	364.81	-34.13	32.19	327.80	-34.40	43.07	133.64	-58.56	53.69	133.15	-61.49	94.39	459.54	-9.26	1357.47	0.00	0.00	0.00	529.45	-91.96	1793.10	533.88	25.29	1795.29	354.70	-59.61	1701.73	373.67	37.82	1715.44	-191.72	1302.17	74.66	345.24	1047.43	74.21	41.91
7.09000	915.30	59.97	115.09	874.17	49.98	105.81	677.95	85.53	53.24	675.58	97.16	103.35	365.18	-34.04	32.13	327.97	-34.04	42.94	133.92	-58.29	54.79	133.64	-61.49	95.50	470.67	-8.90	1355.37	0.00	0.00	0.00	540.69	-90.06	1791.50	544.07	27.33	1793.01	365.39	-59.05	1699.93	384.37	38.41	1712.89	-191.66	1301.96	74.61	345.57	1047.48	74.33	40.18
7.10000	939.25	60.08	126.55	898.69	50.65	115.81	704.93	84.81	53.91	700.03	96.42	104.10	365.50	-34.00	32.11	327.35	-34.18	42.57	134.27	-58.20	56.18	134.12	-61.52	96.76	481.13	-8.50	1353.10	0.00	0.00	0.00	551.95	-88.54	1789.75	554.85	29.16	1790.78	376.14	-58.42	1698.20	395.08	38.79	1710.45	-191.59	1299.32	75.52	344.74	1047.66	74.13	41.78
7.11000	960.60	60.05	135.62	920.67	51.32	124.89	729.55	83.90	55.09	722.41	95.22	105.11	364.37	-33.80	31.49	327.71	-34.34	42.64	134.70	-58.52	58.08	134.83	-61.33	98.07	491.19	-8.01	1351.00	0.00	0.00	0.00	563.06	-86.97	1787.96	565.88	30.79	1788.60	386.94	-57.72	1696.56	405.82	39.33	1708.06	-191.41	1298.68	75.77	344.88	1047.62	74.07	40.42
7.12000	979.92	60.18	144.26	940.70	51.14	132.23	751.45	82.52	56.53	742.71	93.85	106.26	365.65	-33.92	31.83	328.02	-34.46	42.60	135.34	-58.65	60.29	135.60	-61.22	99.62	502.63	-7.61	1348.80	0.00	0.00	0.00	574.93	-85.13	1786.15	575.82	32.26	1786.77	397.81	-56.95	1695.04	416.60	40.57	1705.67	-191.71	1301.90	74.75	344.88	1047.68	74.07	43.47
7.13000	997.16	58.45	150.17	958.12	50.89	137.74	770.59	80.54	57.57	760.69	91.77	106.96	365.96	-34.05	31.62	327.72	-34.19	42.22	135.84	-59.03	62.30	136.42	-61.10	101.44	513.07	-7.14	1346.78	0.00	0.00	0.00	585.68	-83.69	1784.52	586.55	33.92	1784.95	408.74	-56.10	1693.65	427.41	41.23	1703.44	-191.63	1301.55	74.91	346.00	1047.45	74.37	46.10
7.14000	1012.23	58.19	153.59	973.15	50.43	140.78	786.88	78.64	57.91	776.22	89.66	106.95	365.54	-33.95	31.38	328.27	-34.32	42.27	136.41	-59.56	64.50	137.61	-61.30	103.48	523.91	-6.83	1344.79	0.00	0.00	0.00	596.25	-82.16	1782.94	597.29	35.60	1783.22	419.75	-55.17	1692.41	438.32	42.02	1701.30	-191.51	1301.14	75.10	344.96	1047.68	74.18	47.74
7.15000	1024.66	57.28	154.53	985.88	48.79	140.94	800.13	76.08	56.52	789.26	87.26	105.62	365.11	-34.15	31.10	328.19	-34.24	41.91	136.94	-59.94	66.63	138.87	-61.90	105.81	535.90	-6.46	1343.08	0.00	0.00	0.00	608.07	-80.60	1781.52	608.24	37.10	1781.68	430.85	-54.15	1691.33	449.25	42.99	1699.26	-191.36	1300.68	75.30	345.46	1047.67	74.45	46.46
7.16000	1034.57	56.49	152.45	996.09	46.95	138.90	810.35	73.40	53.71	799.51	84.87	103.12	366.19	-33.55	31.10	328.57	-34.08	41.60	137.54	-60.29	68.84	140.33	-62.78	108.43	546.98	-6.09	1341.48	0.00	0.00	0.00	619.45	-78.93	1780.21	620.45	38.88	1780.17	442.02	-53.04	1690.44	460.32	44.06	1697.28	-191.19	1300.17	75.51	345.02	1047.60	74.20	44.59
7.17000	1042.57	54.35	147.31	1003.31	46.58	135.51	817.27	70.27	53.14	807.31	82.61	100.21	365.14	-33.74	30.69	328.04	-34.32	41.07	138.27	-60.87	71.29	142.02	-63.72	111.21	558.62	-5.52	1339.99	0.00	0.00	0.00	630.04	-77.18	1779.14	630.38	40.53	1779.04	453.29	-51.83	1689.75	471.39	45.43	1695.45	-190.99	1299.63	75.73	345.06	1047.57	74.11	46.74
7.18000	1048.57	50.88	137.69	1009.34	38.33	126.50	821.67	67.29	52.52	812.85	80.87	97.49	364.61	-33.40	30.42	328.34	-34.27	40.66	139.33	-61.63	74.06	143.84	-64.49	114.13	569.46	-5.03	1338.80	0.00	0.00	0.00	640.00	-75.11	1778.45	641.40	42.49	1777.93	464.65	-50.53	1689.28	482.44	46.93	1693.77	-190.79	1299.06	75.95	345.65	1047.44	74.33	46.99
7.19000	1053.44	45.02	125.65	1013.39	37.91	116.00	824.11	65.04	51.10	816.68	78.84	94.45	365.66	-33.27	30.91	327.82	-34.44	39.93	140.63	-62.44	77.11	145.93	-65.48	117.34	580.96	-4.59	1337.77	0.00	0.00	0.00	651.35	-73.14	1777.59	651.89	44.41	1777.09	476.11	-49.13	1689.05	493.44	48.28	1692.26	-190.57	1298.49	76.18	344.89	1047.71	74.12	47.94
7.20000	1061.39	40.58	114.19	1019.30	32.28	101.87	827.72	63.96	49.56	821.45	77.00	92.45	365.41	-33.32	30.51	328.24	-34.48	39.62	142.38	-63.63	80.76	148.47	-66.76	120.84	594.21	-3.78	1336.89	0.00	0.00	0.00	661.42	-71.39	1777.29	661.35	46.37	1776.54	487.68	-47.62	1689.08	504.46	49.95	1690.95	-190.36	1297.92	76.39	344.06	1047.97	73.85	46.56
7.21000	1067.50	38.27	99.46	1026.95	30.23	90.83	832.58	64.51	48.38	829.39	77.16	91.62	364.61	-33.45	30.11	327.42	-34.31	38.75	144.38	-64.88	84.73	151.41	-68.26	124.75	606.70	-2.97	1336.45	0.00	0.00	0.00	672.23	-69.17	1777.29	671.43	48.29	1776.43	499.36	-46.00	1689.38	515.41	51.70	1690.06	-190.15	1297.36	76.60	345.27	1047.57	74.21	47.78
7.22000	1074.92	36.99	88.09	1032.74	29.57	82.63	836.56	65.29	47.71	836.83	77.35	90.03	364.23	-33.45	29.92	327.30	-34.30	38.34	146.89	-66.48	89.23	154.91	-69.84	129.08	618.25	-2.00	1336.30	0.00	0.00	0.00	683.43	-67.09	1777.91	683.45	50.82	1776.49	511.15	-44.27	1689.97	526.34	53.13	1689.64	-189.95	1296.82	76.80	344.99	1047.61	74.14	45.44
7.23000	1076.79	36.21	76.58	1036.60	28.63	73.62	838.83	65.77	47.63	841.31	77.94	88.78	364.57	-33.26	29.94	327.12	-34.08	38.15	149.83	-67.94	94.14	158.91	-71.62	133.94	630.75	-1.07	1336.67	0.00	0.00	0.00	694.33	-64.74	1778.92	693.51	52.93	1777.25	523.07	-42.41	1690.88	537.21	55.13	1689.48	-189.77	1296.32	76.98	344.84	1047.60	74.11	45.95
7.24000	1080.43	36.27	67.22	1038.55	28.28	66.33	839.78	66.69	48.12	843.99	78.42	87.87	364.64	-33.37	30.02	326.42	-33.56	37.84	153.41	-69.39	99.58	163.77	-73.34	139.23	642.35	0.03	1337.41	0.00	0.00	0.00	704.51	-62.45	1780.22	704.10	55.25	1778.12	535.12	-40.44	1692.11	548.07	57.13	1689.55	-189.60	1295.87	77.14	344.37	1047.85	74.08	50.17
7.25000	1081.30	37.10	58.79	1039.85	28.82	59.32	840.50	67.74	48.20	846.21	79.30	87.28	362.52	-33.37	29.37	327.12	-33.49	38.20	157.63	-70.92	105.69	169.64	-75.31	145.10	654.74	0.99	1338.62	0.00	0.00	0.00	715.48	-60.28	1781.88	713.98	57.49	1779.51	546.28	-38.40	1692.82	558.97	59.04	1689.93	-189.47	1295.47	77.27	345.30	1047.66	74.26	46.04
7.26000	1083.29	36.66	52.66	1041.37	28.68	55.04	841.04	68.78	47.68	848.82	79.74	87.08	363.79	-33.44	29.86	326.68	-33.75	38.17	162.77	-72.14	112.26	176.42	-77.26	151.61	666.19	2.14	1340.09	0.00	0.00	0.00	725.86	-57.70	1783.78	724.53	60.29	1780.92	557.48	-36.47	1693.82	569.93	61.00	1690.54	-189.37	1295.14	77.37	344.95	1047.76	74.15	48.13
7.27000	1085.17	34.45	47.63	1042.63	26.59	51.12	841.53	69.58	46.92	851.54	79.91	87.04	363.11	-33.75	29.70	325.74	-33.74	38.34	169.01	-73.29	119.44	184.57	-78.48	158.35	677.78	3.30	1341.72	0.00	0.00	0.00	736.39	-55.19	1785.95	734.60	62.58	1782.67	568.71	-34.48	1695.09	580.76	62.98	1691.41	-189.30	1294.89	77.44	344.87	1047.72	74.19	50.56
7.28000	1087.19	34.15	44.12	1044.57	23.61	47.90	842.01	69.86	46.45	853.47	80.25	87.19	362.97	-33.92	29.69	327.69	-32.88	40.26	176.44	-73.68	127.12	194.19	-79.40	165.45	689.44	4.43	1343.66	0.00	0.00	0.00	747.87	-52.81	1788.04	745.04	65.08	1784.31	579.89	-32.63	1696.51	591.57	64.75	1692.42	-189.29	1294.73	77.47	344.70	1047.82	74.11	46.40
7.29000	1086.75	34.58	41.47	1043.42	25.78	48.72	842.38	70.15	46.10	854.63	80.45	87.30	363.11	-33.88	29.40	329.39	-32.96	43.54	184.96	-73.08	134.97	205.38	-80.84	173.21	700.47	5.61	1345.58	0.00	0.00	0.00	758.28	-50.17	1790.29	755.86	67.58	1785.87	590.82	-30.84	1698.04	602.37	66.66	1693.49	-189.32	1294.67	77.46	345.14	1047.70	74.18	48.11
7.30000	1087.52	34.57	40.20	1043.32	25.94	47.72	842.56	70.35	45.89	855.48	80.34	87.16	364.11	-34.14	29.64	329.35	-33.83	44.13	194.67	-72.62	143.53	217.95	-82.07	181.06	712.60	6.90	1347.49	0.00	0.00	0.00	768.90	-47.80	1792.44	766.51	69.95	1787.32	601.53	-29.06	1699.66	613.14	68.30	1694.64	-189.41	1294.73	77.40	344.13	1047.89	73.92	49.17
7.31000	1087.31	34.87	39.05	1043.95	25.65	47.44	842.78	69.95	45.66	855.99	80.19	87.10	364.47	-34.16	29.15	331.79	-33.71	45.54	205.38	-71.67	152.76	231.59	-84.01	189.76	724.41	7.99	1349.48	0.00	0.00	0.00	778.80	-45.30	1794.60	777.07	72.07	1788.93	612.10	-27.28	1701.36	623.91	69.76	1695.91	-189.56	1294.91	77.29	345.16	1047.55	74.20	48.70
7.32000	1088.12	33.86	38.57	1043.92	25.58	47.00	842.92	69.75	45.55	856.22	79.97	87.02	367.18	-34.42	28.60	335.77	-33.47	47.12	217.01	-70.90	162.72	245.84	-86.11	199.18	736.10	9.02	1351.50	0.00	0.00	0.00	790.17	-43.16	1796.51	787.22	74.64	1790.30	622.72	-25.74	1703.06	634.56	71.54	1697.11	-189.78	1295.22	77.13	345.28	1047.50	74.26	48.52
7.33000	1087.23	34.49	38.15	1044.00	25.59	46.76	842.88	70.09	45.66	856.26	79.80	86.94	371.19	-34.60	28.47	340.90	-33.88	49.88	229.57	-70.56	173.54	260.87	-87.72	208.66	747.41	10.12	1353.35	0.00	0.00	0.00	799.77	-41.17	1798.64	797.55	76.64	1791.80	633.31	-24.53	1704.70	645.07	73.13	1698.40	-190.07	1295.68	76.91	345.20	1047.53	74.20	47.91
7.34000	1087.68	34.40	37.88	1044.15	25.58	46.81	842.91	69.93	45.55	856.15	79.99	86.96	376.62	-35.72	28.25	348.08	-34.92	53.26	243.47	-72.26	186.27	277.17	-88.71	218.34	758.21	11.08	1355.08	0.00	0.00	0.00	810.02	-39.25	1800.53	807.52	78.47	1793.44	643.92	-23.28	1706.35	655.50	74.10	1699.81	-190.45	1296.30	76.63	345.40	1046.27	75.07	48.11
7.35000	1088.13	34.12	37.71	1043.75	25.72	46.35	842.92	69.91	45.51	856.11	79.77	86.79	381.10	-36.14	27.25	356.63	-36.24	56.29	258.72	-74.61	199.72	294.49	-89.49	228.38	769.11	11.84	1356.85	0.00	0.00	0.00	820.88	-37.40	1802.50	818.63	79.89	1794.99	654.44	-22.03	1707.93	665.87	75.52	1701.15	-190.90	1297.09	76.28	345.70	1046.86	75.07	50.80
7.36000	1087.59	34.84	37.70	1043.87	25.62	46.36	842.93	69.95	45.51	855.98	79.81	86.80	387.23	-36.98	26.44	367.11	-38.08	58.94	275.24	-75.98	212.43	313.05	-90.19	238.44	779.25	12.65	1358.53	0.00	0.00	0.00	831.58	-35.75	1804.47	828.80	81.37	1796.67	664.95	-20.86	1709.45	676.25	76.71	1702.48	-191.66	1298.63	75.70	345.47	1047.74	74.66	49.07
7.37000	1087.99	35.04	38.04	1045.04	24.25	44.74	842.93	69.77	45.38	855.95	79.81	86.77	394.00	-38.68	24.34	378.52	-40.16	60.07	293.28	-77.91	224.84	332.79	-90.02	247.81	789.57	13.25	1360.17	0.00	0.00	0.00	841.57	-34.68	1806.30	838.23	82.65	1798.46	675.50	-19.86	1710.87	686.65	77.72	1703.80	-191.39	1297.09	76.02	345.33	1047.69	74.55	48.04
7.38000	1087.35	34.59	37.22	1045.01	25.27	45.03	842.96	69.89	45.41	855.83	80.30	86.96	403.43	-40.12	24.73	388.99	-42.77	62.12	313.70	-79.18	236.10	353.09	-89.89	256.33	800.23	13.65	1361.70	0.00	0.00	0.00	853.05	-33.42	1808.00	848.31	83.62	1800.09	686.07	-19.07	1712.21	697.02	78.69	1705.03	-191.93	1299.49	75.38	345.64	1047.46	74.79	47.64
7.39000	1087.94	35.19	37.70	1044.98	24.84	44.63	842.93	69.91	45.35	855.85	80.09	86.84	415.65	-42.41	29.57	403.93	-44.66	67.97	336.28	-79.72	245.56	373.80	-90.16	263.84	809.42	14.04	1363.35	0.00	0.00	0.00	862.92	-32.74	1809.77	858.61	84.57	1801.79	696.73	-18.32	1713.49	707.34	79.63	1706.25	-192.26	1299.92	75.25	345.58	1047.22	74.91	47.76
7.40000	1088.26	34.18	37.38	1045.18	24.50	44.42	842.92	70.20	45.45	855.79	80.17	86.86	432.26	-44.77	35.64	420.69	-47.55	74.84	357.89	-80.45	253.42	394.72	-89.93	270.44	820.31	14.50	1364.93	0.00	0.00	0.00	872.38	-32.15	1811.45	868.84	85.28	1803.52	707.30	-17.82	1714.78	717.70	80.10	1707.59	-192.42	1298.74	75.61	345.31	1047.21	74.80	49.56
7.41000	1087.37	34.80	37.17	1044.27	25.77	44.78	842.94	70.11	45.39	855.83	80.26	86.92	454.26	-47.41	41.66	438.25	-48.02	80.18	377.93	-80.27	259.18	415.04	-89.52	276.50	831.12	15.01	1366.43	0.00	0.00	0.00	883.21	-31.61	1812.99	879.35	85.65	1805.10	717.66	-17.40	1716.08	727.95	80.82	1708.96	-192.37	1297.15	76.09	345.49	1046.98	74.86	46.20
7.42000	1088.27	34.58	37.10	1044.99	25.46	44.97	842.93	70.28	45.39	855.77	80.54	87.07	478.39	-51.15	47.16	462.51	-50.34	85.68	398.48	-80.06	263.59	435.73	-89.24	282.07	841.96	15.33	1368.01	0.00	0.00	0.00	893.65	-31.20	1814.23	889.73	86.05	1806.49	727.84	-17.17	1717.40	738.24	81.19	1710.55	-192.07	1296.35	76.34	345.28	1047.09	74.86	45.82
7.43000	1087.83	34.89	37.16	1044.73	26.23	45.10	842.91	70.27	45.36	855.77	80.49	87.08	503.85	-54.94	51.78	486.61	-53.07	89.96	419.88	-80.25	266.75	457.37	-89.14	286.21	852.90	15.91	1369.59	0.00	0.00	0.00	902.93	-31.13	1815.58	900.38	85.85	1808.14	737.92	-17.11	1718.74	748.44	81.46	1712.21	-191.47	1297.53	76.01	345.11	1047.35	74.72	45.03
7.44000	1087.82	34.54	37.01	1045.22	26.29	45.47	842.92	70.27	45.33	855.79	80.66	87.22	531.47	-57.87	56.04	513.07	-55.66	93.38	442.08	-80.46	268.51	479.44	-89.12	288.88	863.39	16.30	1371.33	0.00	0.00	0.00	913.39	-31.29	1816.66	911.11	85.87	1809.72	747.94	-16.87	1720.17	758.69	81.80	1714.00	-191.10	1298.81	75.63	345.50	1047.18	74.81	46.14
7.45000	1087.43	35.60	37.05	1045.03	26.41	45.30	842.96	70.33	45.35	855.76	80.79	87.37	557.92	-61.10	58.43	540.29	-57.82	95.81	465.10	-80.92	268.96	501.72	-89.08	290.17	874.10	16.76	1373.03	0.00	0.00	0.00	923.96	-31.83	1817.61	920.76	85.25	1811.41	757.92	-16.72	1721.59	768.89	81.93	1715.97	-190.51	1299.04	75.61	344.83	1047.71	74.56	49.16
7.46000	1087.54	35.33	37.07	1045.14	26.44	45.31	843.00	70.41	45.38	855.82	80.48	87.34	586.64	-64.14	60.22	568.53	-59.83	97.35	488.34	-81.46	268.17	524.45	-89.11	290.21	884.41	17.31	1374.75	0.00	0.00	0.00	934.72	-32.15	1818.37	930.38	84.72	1812.95	767.80	-16.73	1722.96	779.01	82.05	1717.96	-190.18	1297.33	76.19	345.00	1047.37	74.78	48.89
7.47000	1087.98	35.10	36.94	1044.92	26.68	45.61	842.95	70.67	45.51	855.82	80.34	87.41	614.38	-66.00	60.92	596.55	-61.79	97.70	511.99	-82.11	266.17	547.56	-89.66	289.20	894.49	17.71	1376.38	0.00	0.00	0.00	944.42	-33.26	1818.96	940.18	83.94	1814.54	777.57	-16.75	1724.29	789.00	81.99	1720.05	-190.21	1295.65	76.72	344.47	1047.34	74.60	48.01
7.48000	1088.58	35.42	36.89	1045.67	26.75	46.09	843.06	70.37	45.37	855.76	80.28	87.59	645.37	-67.82	60.98	624.41	-63.62	96.87	536.23	-82.57	262.91	571.38	-89.76	286.84	905.00	18.36	1377.88	0.00	0.00	0.00	953.84	-34.50	1819.46	950.94	82.96	1816.05	787.26	-16.80	1725.47	798.81	81.98	1722.15	-190.72	1296.01	76.56	345.81	1047.09	74.93	47.06
7.49000	1088.47	35.73	37.03	1045.93	26.40	45.68	843.09	70.35	45.42	855.77	80.21	87.73	676.42	-69.96	60.25	653.17	-65.24	95.43	561.01	-83.64	258.76	595.68	-90.30	283.50	914.63	19.16	1379.36	0.00	0.00	0.00	963.66	-35.64	1819.83	961.35	81.82	1817.53	796.92	-16.88	1726.52	808.50	82.18	1724.17	-190.97	1295.69	76.56	345.46	1047.37	74.86	45.47
7.50000	1088.66	35.48	36.86	1045.78	26.50	45.70	843.11	70.46	45.54	855.69	79.96	87.90	706.63	-71.21	58.76	682.63	-66.54	93.33	586.48	-84.58	253.39	620.08	-90.74	279.06	924.28	20.14	1380.64	0.00	0.00	0.00	973.13	-36.55	1820.05	970.47	80.38	1819.01	806.58	-16.80	1727.46	818.23	82.06	1726.22	-192.06	1300.42	75.11	344.53	1047.78	74.49	46.09
7.51000	1089.05	35.31	37.11	1046.56	26.45	46.05	843.20	70.12	45.41	855.63	79.77	88.04	743.61	-72.34	57.88	714.79	-67.42	91.19	612.31	-85.13	246.74	644.71	-91.32	273.58	934.12	21.40	1381.79	0.00	0.00	0.00	983.71	-38.16	1819.86	980.42	78.87	1820.60	816.29	-16.95	1728.16	827.95	81.79	1728.15	-191.59	1298.81	75.66	345.43	1047.50	74.78	45.69
7.52000	1089.30	35.18	36.39	1045.60	26.35	45.03	843.18	70.29	45.50	855.55	79.47	88.20	777.84	-73.54	55.85	746.86	-68.30	88.35	638.30	-86.67	239.47	670.02	-91.81	267.05	944.94	22.77	1382.70	0.00	0.00	0.00	993.39	-39.82	1819.57	990.06	77.29	1821.88	825.88	-17.09	1728.67	837.76	81.64	1729.97	-191.45	1298.31	75.87	345.96	1047.36	74.89	48.13
7.53000	1089.10	35.15	36.52	1046.32	26.16	45.01	843.24	70.15	45.51	855.49	79.18	88.35	812.14	-74.48	54.32	781.20	-68.64	85.43	665.15	-87.38	230.86	695.79	-92.53	259.75	953.38	24.24	1383.38	0.00	0.00	0.00	1003.02	-41.52	1819.04	1000.65	75.67	1823.03	835.43	-17.07	1729.00	847.48	81.43	1731.66	-191.18	1296.98	76.31	346.16	1047.13	74.97	51.15
7.54000	1088.70	34.81	35.79	1046.95	25.27	44.23	843.25	70.10	45.54	855.40	78.90	88.50	845.08	-74.05	53.48	814.82	-68.64	82.12	692.71	-88.49	221.62	722.29	-93.65	251.80	963.18	25.89	1383.91	0.00	0.00	0.00	1012.60	-43.24	1818.48	1010.24	73.79	1824.20	844.91	-17.17	1729.07	857.20	80.98	1733.28	-191.20	1297.33	76.17	345.49	1047.44	74.67	50.11
7.55000	1089.33	35.02	35.78	1046.36	25.76	43.87	843.28	69.91	45.55	855.37	78.45	88.62	880.83	-72.95	50.80	850.16	-67.92	79.04	721.30	-88.30	210.83	749.20	-94.04	242.82	972.27	27.50	1384.32	0.00	0.00	0.00	1022.29	-45.30	1817.65	1019.92	71.76	1825.27	854.30	-17.40	1728.87	866.82	80.69	1734.70	-191.35	1298.35	75.82	344.38	1047.86	74.33	50.40
7.56000	1088.59	35.11	35.44	1046.32	25.70	43.88	843.39	69.71	45.61	855.25	78.07	88.79	916.92	-71.20	47.88	885.73	-67.45	75.79	749.47	-88.77	200.37	776.64	-94.13	233.09	981.78	29.13	1384.52	0.00	0.00	0.00	1032.00	-47.09	1816.55	1029.30	69.81	1826.21	863.71	-17.49	1728.51	876.55	80.29	1735.95	-191.20	1297.93	75.99	345.43	1047.69	74.64	48.74
7.57000	1088.71	34.90	35.18	1046.74	25.78	44.38	843.49	69.46	45.59	855.09	77.80	89.05	955.67	-70.10	45.83	923.55	-66.96	72.96	778.46	-90.40	189.25	804.95	-94.04	222.68	990.88	30.75	1384.58	0.00	0.00	0.00	1041.59	-48.98	1815.34	1038.84	67.60	1826.99	873.14	-17.61	1727.91	886.23	80.11	1737.01	-190.83	1296.59	76.52	345.34	1047.55	74.68	48.79
7.58000	1089.20	35.28	35.54	1046.69	26.22	44.74	843.55	69.33	45.67	854.96	77.31	89.21	993.26	-69.40	41.94	960.25	-66.41	69.66	808.73	-92.04	178.06	833.96	-93.85	211.78	1000.29	32.20	1384.55	0.00	0.00	0.00	1050.95	-51.10	1813.91	1048.66	65.32	1827.56	882.62	-17.77	1727.14	896.06	79.44	1737.95	-190.31	1294.62	77.30	345.31	1047.29	74.81	48.60
7.59000	1089.14	34.63	35.57	1046.11	26.78	45.07	843.63	69.23	45.79	854.83	76.74	89.43	1031.42	-69.26	40.61	997.71	-65.58	66.92	841.26	-93.25	166.02	863.45	-94.00	200.77	1009.44	33.55	1384.30	0.00	0.00	0.00	1059.31	-53.15	1812.52	1058.63	62.91	1827.96	892.13	-17.87	1726.22	905.86	78.97	1738.64	-189.72	1292.29	78.22	345.18	1047.03	74.85	47.98
7.60000	1088.96	35.09	35.74	1045.38	28.16	45.53	843.70	69.23	45.96	854.68	76.26	89.69	1070.31	-68.16	39.08	1035.45	-64.34	62.56	873.26	-93.44	153.93	893.07	-94.72	190.00	1019.27	34.86	1383.92	0.00	0.00	0.00	1069.55	-55.09	1810.68	1068.17	60.95	1828.12	901.70	-17.99	1725.15	915.66	78.64	1739.08	-189.11	1289.88	79.16	344.95	1047.22	74.69	45.60
7.61000	1087.89	35.48	35.99	1041.69	34.98	51.15	843.82	68.94	46.04	854.66	75.48	89.84	1108.52	-67.11	38.14	1072.71	-63.62	59.41	905.50	-93.66	142.00	923.60	-94.82	179.12	1028.41	35.99	1383.48	0.00	0.00	0.00	1078.85	-57.36	1808.90	1077.75	58.47	1828.18	911.30	-18.35	1723.91	925.47	78.07	1739.39	-188.56	1287.69	80.03	344.79	1047.50	74.59	47.70
7.62000	1085.38	38.22	39.14	1041.60	27.12	49.02	843.95	68.69	46.16	854.51	75.41	90.30	1146.67	-66.10	37.66	1111.00	-62.13	57.73	938.48	-93.45	130.25	954.53	-94.79	168.56	1038.19	37.03	1382.74	0.00	0.00	0.00	1088.44	-59.28	1806.92	1086.80	56.30	1828.18	920.91	-18.92	1722.51	935.25	77.43	1739.48	-188.14	1286.00	80.70	345.61	1047.17	74.87	48.99
7.63000	1084.43	39.56	40.82	1041.64	27.47	49.01	844.06	68.26	46.27	854.46	74.78	90.45	1184.45	-64.97	37.55	1147.78	-60.98	55.61	971.95	-93.06	118.92	986.05	-94.00	157.93	1047.29	38.02	1381.99	0.00	0.00	0.00	1098.61	-61.09	1804.98	1096.59	53.91	1827.97	930.61	-19.22	1721.05	945.00	76.60	1739.49	-187.92	1285.09	81.08	345.35	1046.97	74.84	47.98
7.64000	1083.55	41.20	42.01	1037.10	53.21	63.24	844.19	67.88	46.40	854.40	74.65	90.83	1222.62	-64.11	38.31	1185.29	-60.34	54.07	1005.77	-91.96	108.02	1017.84	-92.87	147.73	1057.17	39.00	1381.14	0.00	0.00	0.00	1107.76	-62.82	1802.90	1106.78	51.89	1827.51	940.46	-19.28	1719.55	954.79	75.94	1739.29	-187.97	1285.24	81.06	345.76	1047.07	74.91	46.22
7.65000	1084.21	41.20	42.03	1038.82	51.83	62.13	844.28	67.65	46.65	854.32	74.43	91.12	1260.57	-64.05	39.36	1222.08	-59.31	53.54	1040.14	-90.20	97.59	1049.84	-92.18	138.33	1066.82	39.77	1380.23	0.00	0.00	0.00	1117.54	-64.70	1800.86	1116.09	49.90	1826.98	950.24	-19.58	1717.95	964.53	75.56	1738.92	-188.35	1286.74	80.52	345.55	1047.11	74.86	45.77
7.66000	1086.57	42.15	42.52	1040.87	48.20	59.16	844.44	67.26	46.89	854.33	73.93	91.36	1297.73	-63.39	41.21	1259.38	-58.63	53.49	1074.89	-87.93	87.81	1082.53	-90.22	129.19	1076.89	40.48	1379.21	0.00	0.00	0.00	1127.18	-66.24	1798.68	1126.63	48.12	1826.07	960.07	-19.84	1716.32	974.44	74.92	1738.45	-189.14	1289.87	79.35	345.24	1047.25	74.86	44.93
7.67000	1086.21	42.27	41.24	1044.55	38.22	51.38	844.62	66.71	47.17	854.27	73.67	91.69	1334.89	-62.79	43.78	1295.92	-57.29	54.82	1109.63	-86.01	79.25	1114.98	-88.38	121.10	1086.58	41.05	1378.13	0.00	0.00	0.00	1136.09	-67.85	1796.60	1135.63	45.97	1825.44	969.94	-20.14	1714.66	984.52	74.10	1737.93	-190.40	1294.92	77.45	345.40	1046.87	74.95	44.21
7.68000	1089.50	38.88	37.37	1046.31	33.77	48.14	844.79	66.01	47.45	854.34	73.07	91.92	1371.03	-62.46	47.88	1332.60	-56.50	56.80	1143.88	-84.48	72.19	1147.39	-86.24	113.92	1096.56	41.33	1376.96	0.00	0.00	0.00	1146.41	-69.50	1794.38	1145.92	44.27	1824.42	979.82	-20.45	1712.97	994.50	74.04	1737.11	-191.16	1297.97	76.30	345.75	1047.13	74.87	46.59
7.69000	1090.60	38.44	36.17	1045.81	30.85	46.09	845.00	65.24	47.81	854.36	72.71	92.29	1407.53	-61.90	53.17	1367.16	-55.72	59.26	1178.30	-82.05	66.08	1180.00	-83.04	107.49	1106.68	41.72	1375.74	0.00	0.00	0.00	1156.36	-70.81	1792.27	1156.16	42.48	1823.34	989.74	-20.75	1711.27	1004.62	73.52	1736.28	-191.87	1301.35	75.07	344.43	1047.61	74.53	44.07
7.70000	1089.30	37.73	34.92	1044.56	29.26	45.05	845.22	64.40	48.23	854.42	72.18	92.70	1442.55	-60.59	59.20	1403.65	-55.70	63.39	1212.82	-79.34	61.22	1212.50	-80.35	102.44	1117.74	42.01	1374.43	0.00	0.00	0.00	1166.23	-72.06	1790.16	1166.42	41.20	1822.11	999.73	-20.92	1709.52	1014.86	72.93	1735.33	-191.65	1301.44	75.10	344.49	1047.59	74.48	47.89
7.71000	1088.29	37.17	34.34	1044.51	28.33	44.38	845.44	63.52	48.78	854.53	71.87	93.26	1476.50	-58.55	67.01	1438.23	-53.77	69.14	1246.45	-76.82	57.76	1244.09	-77.72	98.72	1127.43	42.11	1372.99	0.00	0.00	0.00	1176.14	-73.51	1788.03	1177.19	39.72	1820.70	1009.79	-21.35	1707.74	1025.10	72.86	1734.12	-191.21	1299.87	75.65	345.22	1047.20	74.83	47.01
7.72000	1088.07	36.84	34.19	1044.54	28.63	44.28	845.75	62.45	49.32	854.76	71.04	93.65	1508.97	-56.08	75.16	1471.50	-51.09	75.51	1279.63	-73.93	55.42	1275.08	-75.02	96.16	1137.88	42.28	1371.56	0.00	0.00	0.00	1186.96	-74.43	1785.92	1186.10	38.08	1819.62	1020.05	-21.48	1705.99	1035.46	72.69	1732.82	-191.21	1298.26	76.00	345.18	1047.39	74.64	45.84
7.73000	1087.49	36.71	33.74	1044.76	28.26	43.97	846.06	61.59	50.00	854.93	70.74	94.27	1538.94	-53.20	84.73	1501.84	-48.75	82.91	1311.64	-70.42	53.88	1304.79	-72.06	94.74	1148.41	42.29	1369.93	0.00	0.00	0.00	1196.79	-75.60	1783.87	1197.38	36.50	1818.13	1030.38	-21.87	1704.08	1046.20	72.20	1731.41	-191.44	1297.71	76.00	344.91	1047.78	74.51	45.07
7.74000	1088.04	36.64	34.06	1044.59	28.33	43.57	846.36	60.69	50.66	855.25	70.20	94.80	1568.66	-50.54	94.83	1531.61	-46.22	91.65	1342.46	-67.23	53.54	1333.42	-69.08	94.33	1158.35	42.22	1368.16	0.00	0.00	0.00	1206.39	-76.49	1781.99	1207.31	35.43	1816.62	1040.85	-22.27	1702.08	1056.98	71.83	1729.83	-191.47	1297.04	76.15	345.53	1047.60	74.74	46.06
7.75000	1087.66	37.24	33.98	1045.06	28.15	43.56	846.62	60.25	51.45	855.61	70.19	95.52	1595.71	-48.44	105.44	1558.66	-43.79	99.91	1371.11	-63.78	53.93	1360.14	-66.21	94.73	1168.62	42.10	1366.36	0.00	0.00	0.00	1216.69	-77.37	1780.04	1218.59	34.60	1814.86	1051.56	-22.46	1700.09	1067.93	71.38	1728.10	-191.44	1295.99	76.49	345.15	1047.89	74.50	49.02
7.76000	1088.38	36.67	33.65	1045.05	27.96	43.52	846.89	59.94	52.24	856.15	69.84	96.12	1619.93	-46.14	115.64	1584.24	-40.74	109.43	1397.92	-60.51	55.09	1384.67	-63.73	96.00	1178.40	41.98	1364.50	0.00	0.00	0.00	1228.20	-78.29	1778.02	1228.94	33.55	1813.22	1062.41	-22.74	1698.05	1078.87	70.88	1726.28	-191.37	1294.68	76.97	344.84	1047.49	74.51	47.63
7.77000	1087.82	36.54	33.53	1045.18	27.99	43.36	847.15	59.82	53.20	856.65	70.19	97.01	1642.46	-43.19	125.81	1608.13	-39.44	115.74	1422.42	-57.20	56.66	1407.40	-60.74	97.51	1188.81	41.75	1362.51	0.00	0.00	0.00	1238.68	-78.84	1776.21	1239.77	32.73	1811.53	1073.42	-22.99	1695.94	1089.73	70.94	1724.25	-191.28	1293.27	77.52	345.55	1047.38	74.79	46.29
7.78000	1087.46	36.58	33.21	1044.97	28.10	43.26	847.43	59.95	54.12	857.32	70.43	97.94	1661.59	-40.18	135.17	1628.15	-36.46	123.52	1444.64	-53.55	58.31	1427.29	-58.31	99.19	1199.33	41.53	1360.45	0.00	0.00	0.00	1249.22	-79.88	1774.38	1250.37	31.63	1809.99	1084.43	-23.32	1693.82	1100.87	70.52	1722.23	-191.16	1291.89	78.09	345.02	1047.60	74.59	46.56
7.79000	1088.18	36.52	33.02	1045.28	28.37	43.14	847.65	60.14	55.06	858.17	70.96	99.02	1678.37	-36.74	143.25	1645.00	-33.16	130.57	1464.00	-49.85	59.61	1444.70	-55.14	100.21	1210.41	41.18	1358.47	0.00	0.00	0.00	1260.45	-80.68	1772.62	1261.59	30.63	1808.32	1095.54	-23.85	1691.74	1112.19	69.97	1720.25	-191.04	1290.69	78.60	345.80	1047.51	74.79	47.28
7.80000	1087.51	36.59	32.83	1044.96	28.63	42.80	847.97	60.66	56.20	858.94	71.90	100.36	1692.46	-33.86	149.17	1658.78	-29.79	135.86	1480.00	-45.78	59.95	1459.56	-51.27	100.14	1221.02	40.66	1356.43	0.00	0.00	0.00	1271.41	-81.41	1770.99	1272.89	29.88	1806.69	1106.81	-24.24	1689.74	1123.63	69.66	1718.21	-190.93	1289.81	79.00	345.44	1047.45	74.81	45.56
7.81000	1087.43	37.21	33.05	1045.36	28.77	42.86	848.32	61.36	57.52	859.96	72.80	101.85	1703.75	-30.17	152.71	1669.58	-26.11	138.60	1492.28	-41.63	59.19	1471.36	-46.83	98.87	1231.43	40.20	1354.49	0.00	0.00	0.00	1282.34	-82.27	1769.41	1284.91	29.06	1805.02	1118.23	-24.84	1687.87	1135.09	69.50	1716.26	-190.85	1289.39	79.22	345.31	1046.96	74.88	46.78
7.82000	1086.62	36.41	32.89	1045.01	28.96	42.48	848.83	62.14	59.10	861.07	74.07	103.69	1712.63	-26.84	152.29	1678.48	-22.19	137.99	1501.57	-37.14	57.05	1480.26	-42.88	97.04	1241.96	39.64	1352.76	0.00	0.00	0.00	1293.52	-82.93	1768.00	1296.56	28.64	1803.33	1129.76	-25.54	1686.16	1146.93	68.72	1714.53	-190.79	1289.59	79.20	345.43	1047.21	74.83	44.07
7.83000	1087.59	36.65	32.88	1042.35	30.89	42.00	849.38	63.13	61.00	862.31	75.44	105.74	1719.25	-21.77	148.44	1685.21	-17.69	134.42	1507.96	-32.59	53.95	1486.94	-39.08	94.55	1252.71	39.00	1351.05	0.00	0.00	0.00	1305.15	-83.60	1766.68	1307.07	27.94	1801.99	1141.35	-26.50	1684.63	1158.62	68.00	1712.89	-190.79	1290.53	78.88	345.17	1047.20	74.74	48.35
7.84000	1089.08	36.54	33.21	1044.07	31.17	42.15	850.05	64.29	63.18	863.72	76.95	108.00	1724.56	-16.49	141.51	1690.47	-11.68	128.20	1511.97	-28.39	50.45	1492.15	-34.92	91.39	1263.96	38.20	1349.61	0.00	0.00	0.00	1316.90	-84.39	1765.43	1319.17	27.17	1800.57	1153.05	-27.45	1683.33	1170.46	66.86	1711.45	-190.85	1292.36	78.19	344.83	1047.32	74.54	48.08
7.85000	1087.60	37.03	32.83	1043.22	31.13	41.16	850.89	65.29	65.52	865.33	78.43	110.41	1728.83	-8.78	133.14	1694.39	-5.88	119.58	1513.30	-25.56	51.53	1496.17	-30.93	88.53	1275.04	37.40	1348.44	0.00	0.00	0.00	1328.61	-85.08	1764.20	1330.36	26.81	1799.17	1164.71	-28.58	1682.27	1182.13	66.06	1710.13	-190.99	1295.23	77.08	344.92	1047.46	74.58	44.01
7.86000	1088.26	36.49	32.99	1042.76	31.30	40.55	851.86	66.49	68.27	867.14	80.02	113.11	1731.51	-1.38	123.88	1697.75	0.53	110.85	1514.80	-22.45	51.17	1498.44	-27.76	86.00	1286.32	36.42	1347.49	0.00	0.00	0.00	1339.73	-85.67	1763.18	1342.93	26.04	1797.65	1176.45	-29.93	1681.46	1193.77	65.15	1709.04	-191.08	1296.94	76.41	345.85	1047.32	74.80	47.63
7.87000	1088.20	36.66	32.83	1049.22	29.54	38.33	853.03	67.55	71.25	869.18	81.72	116.16	1734.59	6.30	116.84	1700.69	6.85	103.74	1517.09	-19.08	48.96	1500.71	-25.03	83.95	1297.50	35.25	1346.77	0.00	0.00	0.00	1352.68	-86.11	1761.90	1354.95	25.66	1796.26	1188.16	-31.30	1680.94	1205.25	63.77	1708.29	-191.23	1298.98	75.62	345.59	1047.28	74.79	47.20
7.88000	1091.65	35.30	30.98	1049.15	29.60	37.90	854.53	68.63	74.59	871.52	83.06	119.35	1738.47	12.12	111.35	1704.26	12.38	98.99	1520.44	-16.65	46.79	1505.56	-20.97	81.87	1309.05	33.95	1346.25	0.00	0.00	0.00	1364.73	-86.75	1760.88	1366.58	25.02	1795.10	1199.68	-32.72	1680.80	1216.55	62.30	1707.89	-191.45	1300.18	75.16	345.37	1046.99	74.85	46.19
7.89000	1091.67	34.52	31.27	1049.22	29.20	37.34	856.24	70.25	78.63	874.17	84.96	123.12	1745.00	16.13	103.99	1711.00	15.68	95.26	1524.41	-15.30	45.11	1512.13	-19.40	81.31	1321.12	32.73	1346.01	0.00	0.00	0.00	1377.19	-87.52	1760.12	1378.86	24.37	1794.07	1211.08	-34.33	1681.05	1227.60	60.83	1707.88	-191.70	1300.70	74.94	344.80	1047.14	74.70	47.24
7.90000	1091.43	34.79	31.26	1049.29	29.70	37.23	858.38	71.67	83.01	877.33	86.60	127.18	1752.00	19.16	92.72	1714.83	19.33	89.85	1528.42	-14.61	45.38	1518.96	-18.21	80.34	1333.78	31.44	1346.11	0.00	0.00	0.00	1388.63	-88.15	1759.81	1391.17	23.66	1793.48	1222.31	-36.25	1681.72	1238.56	59.07	1708.30	-191.94	1300.72	74.93	345.14	1047.11	74.77	49.89
7.91000	1091.74	34.42	30.81	1049.50	29.81	37.02	860.93	73.37	88.04	881.14	88.17	131.62	1755.63	21.67	81.32	1718.76	22.27	80.83	1530.94	-14.53	45.39	1523.51	-17.99	79.34	1345.98	30.25	1346.62	0.00	0.00	0.00	1400.26	-89.07	1759.96	1402.47	23.15	1793.33	1233.68	-38.06	1682.73	1249.27	57.57	1709.09	-192.14	1300.38	75.04	345.15	1046.91	74.92	47.73
7.92000	1091.65	33.71	30.60	1049.78	29.89	36.92	864.10	74.77	93.45	885.51	90.11	136.57	1758.40	21.94	72.28	1720.76	22.39	73.03	1532.71	-14.56	45.62	1526.36	-17.98	78.32	1358.52	29.16	1347.54	0.00	0.00	0.00	1412.51	-89.71	1760.47	1412.95	21.94	1793.95	1244.92	-40.20	1683.88	1260.06	55.71	1709.99	-192.26	1299.86	75.23	344.74	1047.25	74.65	43.77
7.93000	1091.86	33.78	30.65	1050.24	30.17	36.86	867.90	76.28	99.36	890.62	91.75	141.70	1760.75	20.98	64.34	1723.10	21.19	66.46	1533.93	-14.85	46.96	1528.31	-18.78	77.79	1370.76	28.06	1348.73	0.00	0.00	0.00	1424.29	-90.57	1761.46	1423.65	21.34	1794.62	1256.16	-42.36	1685.11	1270.91	53.54	1711.00	-192.26	1299.32	75.43	345.41	1047.07	74.87	48.99
7.94000	1092.02	34.12	30.12	1050.99	29.85	36.61	872.35	78.35	106.00	896.58	93.74	147.26	1762.60	19.61	58.20	1724.82	20.77	61.72	1535.52	-14.11	47.19	1530.50	-18.70	77.09	1382.38	26.98	1350.23	0.00	0.00	0.00	1435.84	-91.42	1762.80	1435.01	20.73	1795.62	1267.38	-44.48	1686.45	1281.54	51.76	1712.04	-192.12	1298.91	75.58	345.37	1047.04	74.87	50.67
7.95000	1092.31	34.60	30.05	1051.81	30.04	36.35	877.52	80.41	112.98	903.49	96.00	153.10	1764.86	20.73	52.89	1726.14	20.61	57.00	1536.13	-14.49	46.47	1532.29	-19.06	76.91	1394.37	25.91	1351.93	0.00	0.00	0.00	1446.83	-92.51	1764.45	1445.23	19.81	1797.01	1278.51	-46.73	1687.85	1292.01	49.99	1713.23	-191.78	1298.81	75.62	345.08	1046.99	74.79	47.70
7.96000	1092.77	33.86	29.55	1052.71	30.27	36.18	883.68	82.75	120.53	911.54	98.50	159.35	1765.42	22.34	47.92	1726.98	23.29	53.68	1536.56	-14.67	45.65	1534.21	-18.92	76.74	1406.13	24.77	1353.79	0.00	0.00	0.00	1458.09	-93.51	1766.15	1456.00	18.96	1798.47	1289.72	-48.80	1689.23	1302.55	47.92	1714.47	-191.59	1299.53	75.32	344.80	1047.23	74.63	50.10
7.97000	1092.80	33.68	29.70	1053.19	30.22	37.36	891.15	84.71	128.41	921.04	101.23	165.85	1765.84	23.76	44.13	1728.55	23.72	50.67	1536.94	-14.70	44.95	1535.76	-18.49	76.82	1417.13	23.78	1355.60	0.00	0.00	0.00	1468.76	-94.54	1768.01	1466.51	17.87	1800.09	1300.73	-50.82	1690.60	1313.01	45.70	1715.78	-191.10	1298.28	75.84	345.07	1047.41	74.56	50.23
7.98000	1091.64	35.77	31.50	1053.70	30.13	38.55	899.65	86.69	136.67	931.85	104.14	172.60	1766.83	23.39	42.12	1727.78	25.12	51.90	1537.32	-14.75	44.48	1536.64	-18.20	76.90	1428.19	22.94	1357.39	0.00	0.00	0.00	1478.77	-95.75	1769.83	1476.83	17.37	1801.61	1311.43	-52.77	1691.87	1323.32	43.78	1716.98	-190.71	1298.01	76.00	344.41	1047.70	74.28	50.07
7.99000	1090.42	36.31	30.96	1055.50	30.69	39.33	908.98	88.35	145.50	943.67	106.20	179.32	1767.98	24.38	40.08	1727.74	25.16	50.88	1537.67	-14.80	44.07	1537.57	-17.65	76.71	1438.71	22.19	1359.11	0.00	0.00	0.00	1489.87	-96.82	1771.37	1487.09	15.76	1803.22	1321.95	-54.62	1693.01	1333.42	42.06	1718.08	-190.50	1298.07	76.04	344.08	1047.60	74.38	45.95
8.00000	1093.54	36.56	31.19	1058.33	30.36	40.33	919.06	90.50	155.44	956.03	108.48	186.93	1767.95	24.26	39.19	1728.29	25.11	50.39	1537.85	-14.85	43.99	1537.53	-18.24	77.18	1449.42	21.60	1360.68	0.00	0.00	0.00	1500.18	-97.78	1772.96	1496.64	14.92	1804.68	1332.18	-56.39	1694.00	1343.53	40.40	1719.10	-190.44	1298.23	76.03	344.39	1047.52	74.50	47.11
8.01000	1094.69	37.12	30.22	1062.19	30.63	42.31	930.05	92.93	166.30	968.95	110.70	195.33	1768.25	24.27	38.23	1728.92	25.72	49.70	1538.12	-14.69	43.83	1537.74	-18.17	77.29	1459.87	21.04	1362.09	0.00	0.00	0.00	1509.71	-99.07	1774.38	1506.35	13.67	1806.17	1342.50	-57.94	1694.88	1353.53	38.86	1720.10	-190.50	1298.23	76.04	344.28	1047.32	74.55	50.29
8.02000	1095.64	37.31	29.40	1060.67	32.74	48.61	942.33	94.58	177.41	983.04	112.48	204.01	1768.75	24.19	37.77	1728.83	25.41	49.26	1538.36	-14.37	43.58	1538.02	-18.13	77.33	1470.63	20.59	1363.40	0.00	0.00	0.00	1518.69	-100.23	1775.91	1516.05	12.15	1807.69	1352.65	-59.36	1695.70	1363.39	37.40	1720.99	-190.65	1297.82	76.11	344.50	1047.31	74.53	51.53
8.03000	1098.90	38.05	29.50	1062.80	35.77	56.43	956.18	97.47	189.33	998.64	114.19	212.82	1769.05	24.60	37.61	1728.62	25.31	48.67	1538.29	-14.68	43.67	1538.58	-17.38	76.99	1481.21	20.24	1364.57	0.00	0.00	0.00	1528.80	-101.28	1777.21	1525.77	11.46	1809.02	1362.67	-60.74	1696.45	1373.07	36.21	1721.92	-190.86	1296.75	76.31	345.34	1047.28	74.61	46.95
8.04000	1101.65	38.72	30.16	1071.27	37.11	60.49	971.91	100.22	201.10	1015.64	116.10	221.48	1769.27	24.37	37.00	1728.68	25.06	48.58	1538.40	-14.64	43.56	1538.53	-17.58	77.15	1491.57	20.09	1365.63	0.00	0.00	0.00	1538.90	-102.49	1778.48	1534.87	9.98	1810.61	1372.52	-62.11	1697.14	1382.99	34.70	1722.82	-190.98	1296.01	76.46	345.13	1047.15	74.73	46.17
8.05000	1105.58	39.78	29.80	1079.54	38.37	63.46	989.48	103.02	212.37	1033.84	117.83	229.68	1769.03	24.64	36.77	1728.79	25.02	48.24	1538.48	-14.74	43.51	1538.61	-17.91	77.17	1501.90	19.95	1366.73	0.00	0.00	0.00	1548.69	-103.47	1779.83	1544.68	8.53	1812.11	1382.42	-63.30	1697.77	1392.62	33.90	1723.55	-190.97	1295.58	76.56	344.82	1047.44	74.61	45.71
8.06000	1107.95	43.04	29.53	1089.66	40.26	65.78	1008.28	106.53	223.04	1052.99	120.06	237.35	1769.15	24.05	36.44	1729.56	24.87	48.30	1538.50	-14.84	43.45	1538.80	-18.10	77.23	1511.72	19.71	1367.77	0.00	0.00	0.00	1558.30	-104.73	1780.90	1553.61	7.77	1813.51	1392.50	-64.36	1698.35	1402.39	32.79	1724.40	-190.98	1295.22	76.65	345.49	1047.29	74.71	48.00
8.07000	1114.55	44.78	29.10	1098.42	43.11	67.79	1027.97	109.46	232.42	1072.78	122.82	244.47	1769.82	24.03	36.44	1729.97	25.08	47.99	1538.59	-14.95	43.46	1539.00	-17.92	77.17	1521.64	19.51	1368.82	0.00	0.00	0.00	1568.27	-105.78	1781.93	1562.99	6.79	1814.87	1402.67	-65.10	1698.92	1412.21	31.81	1725.11	-191.01	1294.92	76.72	345.96	1047.13	74.92	47.60
8.08000	1126.54	47.87	32.05	1111.47	46.47	71.69	1047.52	112.37	240.57	1092.78	125.41	250.82	1769.55	23.91	35.87	1729.91	24.74	47.81	1538.70	-14.92	43.34	1539.03	-18.17	77.32	1531.82	19.18	1369.93	0.00	0.00	0.00	1577.27	-106.59	1783.16	1572.49	5.90	1816.08	1412.61	-65.92	1699.49	1421.94	31.23	1725.83	-191.04	1294.67	76.77	345.46	1047.09	74.81	48.34
8.09000	1139.36	52.40	36.42	1125.25	50.70	76.67	1067.38	114.82	247.83	1112.60	128.07	256.55	1770.04	23.86	36.03	1729.86	24.52	47.57	1538.85	-14.88	43.24	1539.08	-18.60	77.63	1541.88	18.85	1371.01	0.00	0.00	0.00	1587.34	-107.45	1784.03	1581.93	5.20	1817.23	1422.42	-66.62	1700.11	1431.69	30.66	1726.69	-191.08	1294.47	76.81	345.36	1047.03	74.80	48.10
8.10000	1158.22	58.42	41.31	1143.08	55.70	81.20	1086.99	116.97	254.03	1132.39	130.55	262.10	1770.48	23.98	35.81	1729.67	24.60	47.22	1538.94	-14.83	43.19	1539.40	-18.14	77.52	1551.86	18.51	1372.16	0.00	0.00	0.00	1596.87	-108.09	1785.07	1591.63	4.27	1818.50	1432.03	-67.39	1700.85	1441.49	29.70	1727.72	-191.13	1294.32	76.84	345.61	1047.05	74.86	47.98
8.11000	1178.50	65.33	44.51	1163.99	61.69	84.61	1106.78	119.04	259.05	1152.52	133.01	267.31	1769.50	24.26	35.41	1730.20	24.37	47.37	1538.95	-14.98	43.22	1539.66	-17.96	77.52	1561.25	18.13	1373.31	0.00	0.00	0.00	1606.35	-108.31	1786.22	1601.08	4.11	1819.57	1441.67	-67.98	1701.85	1451.05	29.38	1728.73	-191.19	1294.22	76.85	345.00	1047.16	74.60	46.45
8.12000	1201.72	72.55	47.19	1187.37	68.07	87.24	1127.27	121.20	262.70	1173.40	134.97	271.42	1769.94	24.28	35.32	1730.84	24.61	47.26	1538.98	-15.06	43.19	1539.45	-18.62	77.93	1571.07	17.76	1374.49	0.00	0.00	0.00	1616.56	-108.42	1787.13	1609.96	3.76	1820.70	1451.41	-68.32	1703.04	1460.71	28.65	1729.93	-191.26	1294.15	76.86	344.89	1047.40	74.58	45.03
8.13000	1227.87	79.58	49.68	1212.46	74.28	89.19	1148.64	123.42	264.86	1194.95	136.91	274.32	1769.91	23.90	35.51	1730.71	24.39	47.17	1538.94	-15.30	43.25	1539.48	-18.88	78.20	1579.95	17.33	1375.70	0.00	0.00	0.00	1626.61	-108.36	1788.17	1620.27	3.79	1821.52	1461.08	-68.64	1704.43	1469.90	28.49	1731.14	-191.33	1294.13	76.85	345.19	1047.22	74.79	47.85
8.14000	1253.71	86.57	50.87	1238.69	80.17	90.39	1170.62	125.86	265.70	1216.72	138.89	276.12	1770.10	24.11	35.51	1730.40	24.46	46.95	1538.92	-15.44	43.33	1539.54	-18.83	78.31	1589.40	16.82	1376.96	0.00	0.00	0.00	1635.87	-108.02	1789.50	1629.68	4.62	1822.33	1470.50	-69.14	1706.02	1479.27	27.88	1732.46	-191.41	1294.14	76.83	344.47	1047.74	74.42	46.41
8.15000	1281.44	92.89	51.66	1266.05	85.80	90.85	1193.34	128.09	265.09	1238.84	140.75	276.74	1770.13	23.96	35.24	1730.52	24.36	46.99	1539.11	-15.29	43.24	1539.83	-18.57	78.38	1597.98	16.23	1378.14	0.00	0.00	0.00	1645.41	-107.45	1790.73	1639.52	5.33	1823.11	1479.73	-69.82	1707.69	1488.40	27.70	1733.80	-191.49	1294.19	76.80	344.72	1047.50	74.42	45.60
8.16000	1311.70	98.88	52.11	1293.26	91.03	90.17	1216.57	130.19	263.16	1261.57	142.38	275.97	1769.48	23.95	34.90	1730.52	24.31	46.98	1538.99	-15.70	43.44	1539.69	-18.94	78.82	1606.92	15.56	1379.31	0.00	0.00	0.00	1654.72	-106.65	1792.25	1648.70	6.10	1823.90	1489.02	-70.46	1709.45	1497.48	27.46	1735.13	-191.57	1294.27	76.77	345.39	1047.26	74.68	45.62
8.17000	1342.19	104.56	51.88	1323.00	96.05	89.28	1240.28	132.07	259.85	1284.83	144.21	274.06	1769.90	24.28	35.08	1730.48	24.36	46.82	1539.13	-15.63	43.44	1539.70	-19.20	79.21	1615.18	14.63	1380.48	0.00	0.00	0.00	1663.97	-106.05	1793.60	1657.25	7.47	1824.69	1498.42	-70.95	1711.25	1506.60	27.14	1736.36	-191.66	1294.37	76.72	344.67	1047.67	74.42	46.64
8.18000	1373.32	109.69	50.87	1353.23	100.56	87.78	1264.39	134.01	255.36	1308.54	145.76	270.91	1769.68	24.02	34.78	1730.44	24.12	46.95	1539.33	-15.49	43.46	1540.06	-18.97	79.45	1624.35	13.57	1381.63	0.00	0.00	0.00	1673.75	-105.17	1795.08	1667.19	7.83	1825.62	1508.04	-71.25	1713.05	1515.73	26.55	1737.53	-191.74	1294.50	76.67	344.37	1047.80	74.25	43.05
8.19000	1405.59	114.32	49.50	1384.99	104.93	85.80	1288.94	136.19	249.80	1332.86	147.08	266.67	1769.78	23.93	34.89	1730.35	24.19	46.91	1539.34	-15.66	43.64	1540.19	-18.91	79.84	1633.06	12.36	1382.73	0.00	0.00	0.00	1682.59	-104.30	1796.79	1676.26	9.16	1826.43	1517.51	-71.73	1714.74	1524.75	26.13	1738.58	-191.83	1294.65	76.62	344.83	1047.27	74.54	43.56
8.20000	1438.25	118.20	47.76	1416.49	108.64	83.26	1313.93	137.95	243.00	1357.31	148.26	261.50	1769.54	24.46	34.66	1730.77	24.23	47.08	1539.47	-15.50	43.74	1540.48	-18.59	80.11	1642.20	10.98	1383.75	0.00	0.00	0.00	1692.59	-102.87	1798.45	1685.15	10.90	1827.03	1526.93	-72.10	1716.32	1533.55	26.28	1739.39	-191.92	1294.83	76.56	344.52	1047.10	74.50	41.26
8.21000	1474.62	121.44	47.09	1450.64	111.50	81.06	1339.41	140.20	235.32	1382.19	149.10	255.37	1769.95	24.48	34.70	1730.53	24.11	46.99	1539.58	-15.48	44.02	1540.63	-18.64	80.63	1651.50	9.57	1384.68	0.00	0.00	0.00	1702.47	-101.56	1800.17	1694.84	11.90	1827.73	1536.34	-72.37	1717.80	1542.45	26.28	1740.02	-192.00	1295.01	76.50	344.26	1047.57	74.47	43.00
8.22000	1510.80	123.68	46.12	1491.51	108.78	79.89	1364.98	142.75	226.81	1407.31	150.64	248.65	1770.11	23.84	34.99	1730.55	24.23	47.05	1539.83	-15.15	44.21	1540.79	-18.58	81.17	1660.77	8.11	1385.55	0.00	0.00	0.00	1711.15	-100.66	1801.77	1702.82	13.46	1828.48	1545.72	-72.61	1719.14	1551.41	26.46	1740.51	-192.08	1295.21	76.43	344.30	1047.68	74.45	44.75
8.23000	1547.36	125.20	45.43	1525.49	109.84	76.72	1391.08	145.39	217.48	1433.01	151.97	241.19	1769.88	24.05	34.62	1730.45	23.86	47.13	1539.92	-15.08	44.55	1540.82	-18.81	81.85	1670.14	6.70	1386.32	0.00	0.00	0.00	1720.86	-99.51	1803.48	1712.65	14.80	1828.93	1555.18	-72.82	1720.34	1560.60	26.26	1740.89	-192.15	1295.43	76.37	344.42	1047.72	74.39	47.03
8.24000	1584.96	125.58	45.17	1557.18	115.03	74.99	1418.46	147.46	207.30	1459.40	153.26	233.00	1770.11	24.01	34.82	1730.82	23.89	47.18	1540.06	-15.13	45.00	1541.29	-18.31	82.23	1679.37	5.24	1386.94	0.00	0.00	0.00	1729.95	-98.18	1805.04	1722.20	15.87	1829.37	1564.74	-72.97	1721.45	1569.58	26.58	1741.02	-192.22	1295.64	76.30	344.01	1047.37	74.37	49.95
8.25000	1622.62	125.43	44.57	1592.86	115.11	72.76	1446.77	149.33	196.47	1486.18	154.85	224.42	1770.86	24.31	35.32	1731.49	24.14	47.15	1540.25	-14.98	45.38	1541.22	-18.56	82.96	1688.91	3.85	1387.42	0.00	0.00	0.00	1738.83	-97.25	1806.42	1731.44	17.35	1829.56	1574.35	-73.02	1722.47	1578.81	26.17	1741.16	-192.29	1295.87	76.24	344.73	1047.54	74.55	43.49
8.26000	1661.76	124.52	44.74	1629.55	115.01	70.71	1476.08	150.59	185.09	1513.33	156.29	215.30	1770.65	24.79	35.23	1731.50	24.14	47.09	1540.41	-14.92	45.85	1541.51	-18.34	83.38	1698.62	2.51	1387.76	0.00	0.00	0.00	1748.25	-96.06	1807.82	1739.90	19.22	1829.70	1583.77	-73.34	1723.27	1587.91	26.12	1741.11	-192.35	1296.09	76.17	344.43	1047.13	74.62	44.15
8.27000	1699.72	122.89	44.58	1665.67	113.93	68.72	1505.83	151.68	173.44	1541.72	156.84	205.58	1770.69	25.06	35.43	1731.92	24.32	47.18	1540.66	-14.61	46.18	1541.58	-18.43	84.12	1708.05	1.19	1387.98	0.00	0.00	0.00	1757.83	-94.89	1808.92	1748.56	20.11	1829.87	1593.14	-73.73	1723.94	1597.15	25.79	1740.96	-192.40	1296.32	76.11	343.92	1047.39	74.47	46.33
8.28000	1739.76	119.14	42.71	1702.79	112.08	67.31	1536.48	152.28	161.38	1570.56	157.23	195.73	1769.63	25.14	38.06	1731.90	24.22	47.12	1540.82	-14.55	46.72	1541.84	-18.36	84.70	1717.69	-0.08	1388.07	0.00	0.00	0.00	1766.79	-94.31	1809.89	1757.93	21.06	1829.79	1602.59	-74.12	1724.45	1606.34	25.72	1740.66	-192.44	1296.54	76.05	344.47	1047.45	74.50	48.67
8.29000	1777.78	115.61	42.99	1738.95	109.34	65.45	1568.31	151.85	149.03	1600.54	156.60	185.43	1770.54	25.60	38.79	1731.92	24.12	47.53	1540.99	-14.31	47.15	1541.88	-18.60	85.50	1726.80	-1.30	1388.01	0.00	0.00	0.00	1776.76	-93.41	1810.57	1766.74	22.34	1829.67	1612.21	-74.44	1724.82	1615.50	25.56	1740.26	-192.47	1296.75	75.99	344.57	1047.58	74.46	48.12
8.30000	1816.32	111.85	43.46	1776.54	105.78	64.47	1600.85	150.68	136.78	1630.68	155.81	175.28	1769.26	25.33	39.02	1731.73	23.69	48.25	1541.18	-14.19	47.66	1542.02	-18.71	86.18	1736.13	-2.42	1387.85	0.00	0.00	0.00	1785.81	-92.63	1811.33	1775.84	22.70	1829.51	1621.95	-74.82	1725.03	1624.79	25.20	1739.74	-192.49	1296.95	75.94	344.88	1047.60	74.54	49.24
8.31000	1853.85	107.04	44.14	1813.28	101.71	63.39	1634.23	148.12	124.45	1661.37	154.46	165.29	1769.65	24.98	40.22	1730.03	21.82	49.29	1541.38	-14.02	48.13	1542.13	-18.93	86.97	1745.25	-3.48	1387.52	0.00	0.00	0.00	1794.67	-92.07	1811.85	1785.64	23.45	1828.99	1631.60	-75.39	1725.03	1634.16	24.95	1739.12	-192.49	1297.14	75.90	345.53	1047.20	74.84	47.76
8.32000	1890.51	101.57	45.46	1851.16	95.68	61.10	1667.70	146.13	116.05	1693.05	151.90	155.30	1767.44	23.23	40.62	1729.80	20.19	50.62	1541.74	-13.88	48.84	1542.39	-18.70	87.51	1753.98	-4.49	1387.05	0.00	0.00	0.00	1804.41	-91.31	1812.25	1794.37	24.36	1828.48	1641.30	-75.79	1724.95	1643.43	24.82	1738.27	-192.49	1297.31	75.86	345.48	1047.28	74.78	48.37
8.33000	1927.91	96.14	46.94	1887.21	90.46	60.47	1701.86	142.10	104.81	1725.07	148.84	145.73	1767.82	21.70	41.94	1729.50	18.70	51.15	1541.78	-13.89	49.41	1542.46	-18.75	88.18	1763.39	-5.46	1386.43	0.00	0.00	0.00	1813.86	-91.29	1812.20	1803.76	24.69	1827.87	1650.92	-76.38	1724.65	1652.91	24.24	1737.44	-192.47	1297.47	75.83	345.33	1047.28	74.73	48.50
8.34000	1965.10	90.29	49.30	1923.81	84.66	60.84	1736.74	138.60	91.94	1757.63	145.22	136.74	1768.25	20.81	42.16	1730.27	18.47	50.86	1541.98	-13.70	49.97	1542.97	-17.97	88.47	1772.45	-6.42	1385.74	0.00	0.00	0.00	1824.04	-90.57	1812.17	1813.70	24.65	1827.18	1660.72	-76.98	1724.27	1662.26	23.95	1736.45	-192.43	1297.60	75.81	344.56	1047.23	74.63	45.11
8.35000	2001.49	82.92	52.55	1960.10	78.53	61.86	1771.73	134.09	82.47	1790.53	140.03	128.00	1769.07	21.17	41.11	1731.40	18.92	50.18	1542.09	-13.67	50.48	1542.91	-18.55	89.22	1781.78	-7.34	1384.91	0.00	0.00	0.00	1833.16	-90.25	1812.14	1822.23	25.13	1826.39	1670.63	-77.63	1723.71	1671.74	23.14	1735.35	-192.38	1297.71	75.80	345.73	1046.76	75.00	42.86
8.36000	2038.02	75.22	56.94	1995.66	71.27	63.65	1806.59	129.01	74.21	1823.78	134.83	120.48	1770.87	21.92	36.91	1732.07	19.81	48.86	1542.29	-13.40	50.90	1542.77	-19.03	89.97	1790.94	-8.22	1383.97	0.00	0.00	0.00	1842.99	-90.31	1811.65	1831.93	25.84	1825.24	1680.42	-78.70	1722.97	1681.11	22.67	1734.14	-192.31	1297.79	75.80	345.23	1047.38	74.71	46.33
8.37000	2074.26	67.10	61.65	2030.82	63.10	66.41	1841.55	123.62	67.32	1856.31	129.64	114.23	1776.42	20.74	31.80	1732.82	20.63	48.01	1542.46	-13.28	51.37	1542.72	-19.30	90.64	1800.05	-9.07	1382.87	0.00	0.00	0.00	1852.98	-90.23	1811.09	1841.35	26.00	1824.15	1690.50	-79.33	1722.16	1690.75	21.89	1732.83	-192.23	1297.84	75.82	344.36	1047.42	74.42	44.62
8.38000	2107.99	58.19	66.48	2065.74	54.75	70.07	1876.10	118.01	61.58	1889.04	124.71	111.66	1776.98	20.84	30.20	1732.63	21.36	47.21	1542.67	-13.04	51.82	1543.02	-18.84	90.91	1809.55	-9.90	1381.67	0.00	0.00	0.00	1862.58	-90.28	1810.50	1851.11	25.71	1822.98	1700.46	-80.35	1721.18	1700.38	21.14	1731.42	-192.12	1297.86	75.84	344.48	1047.25	74.53	44.17
8.39000	2142.08	49.18	73.11	2098.93	46.58	74.07	1910.39	111.64	56.75	1918.02	118.59	107.16	1775.43	20.67	29.29	1732.62	22.54	47.00	1542.82	-12.94	52.41	1543.05	-19.03	91.60	1818.68	-10.68	1380.33	0.00	0.00	0.00	1873.04	-90.25	1809.57	1860.89	25.46	1821.79	1710.41	-81.44	1720.08	1710.27	20.10	1729.92	-192.00	1297.84	75.88	344.54	1047.61	74.45	43.99
8.40000	2172.09	42.98	84.50	2131.11	38.28	79.00	1943.62	104.94	53.23	1948.65	112.13	104.94	1773.99	20.16	28.66	1734.00	17.75	41.04	1543.04	-12.73	53.01	1543.16	-18.88	92.13	1828.07	-11.50	1378.92	0.00	0.00	0.00	1882.31	-90.66	1808.69	1870.55	25.68	1820.31	1720.61	-82.46	1718.83	1720.25	18.97	1728.45	-191.85	1297.78	75.93	344.69	1047.28	74.57	41.81
8.41000	2202.92	34.79	92.34	2162.09	30.36	84.66	1976.28	97.33	50.76	1979.13	105.51	103.86	1772.55	20.59	28.94	1734.44	17.27	40.31	1543.17	-12.64	53.72	1543.24	-18.99	92.86	1837.89	-12.35	1377.41	0.00	0.00	0.00	1892.41	-90.67	1807.60	1880.26	25.43	1818.91	1730.99	-83.36	1717.49	1729.90	18.26	1726.77	-191.68	1297.68	76.00	344.83	1047.32	74.70	47.83
8.42000	2231.52	27.21	100.79	2188.57	24.97	95.74	2007.47	89.49	49.53	2006.95	98.91	103.52	1772.54	20.70	28.63	1735.12	17.52	39.99	1543.52	-12.22	54.26	1543.27	-19.20	93.68	1847.54	-13.21	1375.82	0.00	0.00	0.00	1902.86	-90.72	1806.36	1889.86	25.23	1817.31	1741.35	-84.39	1716.04	1740.01	16.87	1725.11	-191.49	1297.53	76.08	345.08	1046.99	74.79	48.24
8.43000	2259.75	20.88	111.42	2216.59	18.56	104.59	2036.03	82.64	49.77	2034.09	91.91	103.64	1772.88	21.65	28.34	1735.57	17.12	40.19	1543.96	-11.64	54.77	1543.38	-19.14	94.37	1856.97	-14.17	1374.21	0.00	0.00	0.00	1913.24	-91.03	1804.88	1899.63	24.69	1815.62	1751.62	-85.48	1714.51	1749.87	15.90	1723.33	-191.28	1297.34	76.18	345.39	1047.26	74.84	44.78
8.44000	2287.06	15.71	118.08	2241.91	13.15	113.79	2063.31	74.88	50.11	2059.48	84.58	103.84	1773.18	21.06	28.50	1736.25	17.45	39.88	1544.29	-11.20	55.45	1543.62	-19.04	95.17	1866.92	-15.10	1372.53	0.00	0.00	0.00	1923.03	-91.53	1803.54	1909.68	24.54	1813.95	1761.99	-86.52	1712.95	1759.89	14.73	1721.54	-191.08	1298.19	76.01	345.18	1047.56	74.69	46.55
8.45000	2310.82	12.76	129.62	2267.08	8.93	119.04	2088.82	66.42	50.49	2082.32	77.42	103.93	1773.74	20.69	28.50	1736.31	16.91	40.06	1544.64	-10.91	56.22	1543.90	-19.14	96.09	1876.86	-15.90	1370.80	0.00	0.00	0.00	1933.39	-91.67	1802.08	1919.42	24.31	1812.17	1772.54	-87.46	1711.41	1769.73	13.79	1719.67	-191.02	1296.05	76.58	345.15	1047.39	74.73	46.63
8.46000	2332.10	9.56	138.54	2296.00	5.44	118.17	2111.83	58.11	51.12	2104.13	69.73	103.92	1773.63	21.69	28.56	1736.71	17.15	39.80	1545.12	-10.41	57.06	1544.20	-19.24	97.27	1886.91	-16.79	1369.07	0.00	0.00	0.00	1943.67	-91.85	1800.60	1929.35	24.01	1810.55	1782.88	-88.98	1709.72	1779.87	12.50	1717.89	-190.83	1295.58	76.76	344.83	1047.19	74.72	47.15
8.47000	2350.95	8.58	147.18	2315.37	3.38	125.66	2132.05	50.56	52.08	2122.72	62.71	104.20	1774.19	21.90	28.28	1737.07	17.49	39.51	1545.66	-9.96	58.07	1544.66	-19.26	98.43	1897.30	-17.68	1367.32	0.00	0.00	0.00	1950.37	-91.83	1800.98	1939.52	24.10	1808.74	1793.46	-90.36	1708.04	1790.35	10.70	1716.13	-190.61	1294.88	77.01	345.28	1046.92	74.81	46.18
8.48000	2368.59	7.28	153.63	2334.25	-0.30	131.03	2149.79	43.06	52.88	2139.66	55.43	104.64	1773.65	21.44	28.84	1736.91	17.05	39.54	1546.20	-9.69	59.25	1545.54	-18.79	99.57	1907.56	-18.58	1365.61	0.00	0.00	0.00	1960.62	-91.66	1799.81	1949.34	23.70	1807.12	1804.10	-91.77	1706.39	1800.29	9.57	1714.25	-190.35	1293.96	77.34	345.30	1047.45	74.64	42.93
8.49000	2383.64	6.50	158.13	2349.56	-2.73	134.80	2165.69	34.74	52.80	2154.26	48.40	104.92	1774.34	20.61	28.33	1737.21	17.29	39.19	1546.67	-9.81	60.74	1546.24	-19.13	101.29	1918.07	-19.44	1363.90	0.00	0.00	0.00	1971.30	-91.59	1798.42	1958.76	23.89	1805.57	1814.83	-93.07	1704.74	1810.30	8.43	1712.47	-190.06	1292.85	77.73	345.36	1047.45	74.70	44.55
8.50000	2396.40	4.60	159.84	2361.95	-5.14	136.65	2178.57	27.18	52.34	2167.99	40.84	102.40	1774.25	21.17	28.55	1736.97	16.88	39.20	1547.36	-9.68	62.17	1547.27	-19.01	102.83	1928.57	-20.26	1362.24	0.00	0.00	0.00	1981.80	-91.32	1797.18	1968.81	23.90	1804.07	1825.77	-94.38	1703.11	1820.34	7.31	1710.68	-189.75	1291.57	78.18	345.59	1047.10	74.89	47.90
8.51000	2407.21	0.72	158.92	2373.81	-10.17	135.62	2188.78	20.46	51.09	2178.52	33.87	100.78	1774.21	21.16	28.60	1737.05	17.12	38.90	1548.14	-9.77	63.93	1548.10	-19.92	104.94	1939.05	-21.04	1360.72	0.00	0.00	0.00	1992.53	-90.96	1795.99	1979.23	23.99	1802.59	1836.94	-95.47	1701.55	1830.55	5.88	1708.99	-189.42	1290.15	78.68	344.82	1047.09	74.73	46.24
8.52000	2415.25	-1.87	157.20	2380.89	-13.02	133.74	2196.56	14.11	48.89	2186.60	27.80	98.71	1774.17	22.03	28.55	1736.96	17.00	38.68	1548.90	-10.27	66.02	1549.16	-20.73	107.16	1949.52	-21.79	1359.27	0.00	0.00	0.00	2003.61	-90.55	1794.73	1988.92	24.58	1801.15	1848.10	-96.46	1700.04	1840.46	5.07	1707.24	-189.07	1288.61	79.22	345.18	1047.17	74.76	47.65
8.53000	2420.96	-7.24	152.64	2387.11	-18.13	129.30	2201.64	8.45	46.86	2192.75	21.96	95.81	1774.11	22.32	28.70	1736.56	16.56	38.65	1549.61	-11.23	68.45	1550.91	-20.94	109.17	1960.25	-22.47	1357.98	0.00	0.00	0.00	2014.57	-89.94	1793.52	1999.07	24.53	1800.03	1859.07	-97.54	1698.56	1850.81	3.83	1705.75	-188.71	1286.96	79.79	345.95	1047.07	74.91	45.11
8.54000	2425.44	-14.89	146.18	2388.64	-22.35	124.76	2204.33	3.29	49.30	2197.00	16.76	93.41	1774.34	21.66	28.35	1736.67	16.97	38.03	1550.64	-11.88	70.89	1552.51	-21.87	111.64	1971.07	-23.00	1356.82	0.00	0.00	0.00	2025.03	-89.29	1792.58	2008.52	25.22	1798.90	1869.91	-98.64	1697.12	1860.79	3.34	1704.30	-188.34	1285.24	80.39	344.96	1047.19	74.64	45.90
8.55000	2428.52	-22.65	137.72	2390.06	-27.78	117.00	2205.77	-0.49	49.42	2199.54	12.55	90.70	1774.37	22.12	28.24	1736.38	16.85	37.73	1551.94	-12.44	73.34	1554.19	-23.17	114.28	1981.54	-23.47	1355.83	0.00	0.00	0.00	2036.16	-88.54	1791.50	2018.77	25.77	1797.80	1881.03	-99.26	1695.91	1871.16	2.26	1703.06	-187.96	1283.47	81.01	345.37	1046.95	74.88	49.49
8.56000	2431.93	-30.80	129.27	2394.58	-37.32	106.57	2208.73	-3.64	47.68	2202.90	8.89	88.36	1774.00	21.94	28.25	1736.07	17.13	37.33	1553.26	-13.45	76.16	1556.08	-24.66	117.16	1992.60	-23.89	1354.98	0.00	0.00	0.00	2046.51	-87.71	1790.68	2028.46	26.54	1796.93	1892.16	-99.88	1694.86	1881.41	1.54	1702.03	-187.59	1281.67	81.64	345.39	1047.33	74.69	47.28
8.57000	2438.90	-37.58	119.76	2400.47	-44.06	98.11	2213.62	-4.96	46.42	2209.41	7.12	87.35	1774.44	21.56	27.86	1735.73	17.59	36.68	1554.83	-14.80	79.22	1558.61	-25.98	120.05	2003.55	-24.32	1354.37	0.00	0.00	0.00	2058.00	-86.69	1790.15	2038.93	27.05	1796.37	1903.25	-100.30	1694.13	1891.76	0.90	1701.38	-187.22	1279.85	82.27	345.35	1047.24	74.72	43.48
8.58000	2445.80	-41.86	109.46	2409.37	-50.52	88.88	2218.89	-5.22	45.21	2217.87	6.44	86.32	1774.13	21.83	27.80	1735.24	17.80	36.19	1556.83	-16.29	82.51	1561.14	-28.63	123.61	2014.77	-24.72	1354.05	0.00	0.00	0.00	2068.82	-85.61	1790.23	2048.76	27.90	1796.43	1914.26	-100.71	1693.94	1902.02	0.29	1701.34	-186.86	1278.06	82.90	345.54	1047.27	74.78	43.14
8.59000	2450.33	-44.44	99.45	2407.68	-49.72	93.26	2221.97	-4.68	44.49	2223.86	6.68	84.96	1774.11	22.19	27.96	1735.15	17.96	35.82	1559.14	-18.02	86.17	1564.62	-30.88	127.45	2025.76	-25.28	1354.15	0.00	0.00	0.00	2079.77	-84.61	1790.82	2058.54	28.77	1796.99	1925.48	-100.90	1694.23	1912.20	0.33	1701.49	-186.51	1276.30	83.51	345.64	1046.97	74.88	48.92
8.60000	2451.03	-44.44	94.00	2410.39	-50.23	85.16	2223.39	-4.24	44.07	2226.74	7.24	83.97	1774.21	22.78	27.57	1735.29	18.03	35.52	1561.73	-20.24	90.44	1568.73	-33.30	131.72	2036.81	-26.03	1354.69	0.00	0.00	0.00	2090.42	-83.36	1791.71	2068.55	29.78	1797.72	1936.79	-101.03	1694.71	1922.91	-0.35	1702.00	-186.18	1274.60	84.10	345.22	1046.73	74.91	46.34
8.61000	2453.91	-42.22	86.33	2413.06	-48.33	78.78	2224.59	-3.79	43.67	2228.97	7.75	83.38	1774.45	21.75	27.41	1735.31	17.65	35.55	1564.76	-22.95	95.31	1573.25	-36.29	136.48	2048.04	-26.98	1355.61	0.00	0.00	0.00	2101.65	-81.95	1792.86	2078.43	31.05	1798.65	1947.98	-101.10	1695.39	1933.41	-0.24	1702.41	-185.88	1272.99	84.67	345.19	1047.00	74.75	46.77
8.62000	2456.03	-39.31	79.89	2415.11	-46.03	74.29	2225.15	-2.80	43.68	2230.56	9.39	83.14	1774.05	22.64	27.47	1735.51	17.59	35.39	1568.78	-25.53	100.56	1578.91	-39.64	141.68	2059.25	-28.00	1356.94	0.00	0.00	0.00	2112.48	-80.54	1794.40	2088.74	32.35	1799.84	1959.17	-101.10	1696.36	1943.89	0.03	1703.04	-185.59	1271.48	85.20	344.48	1047.00	74.63	48.20
8.63000	2457.39	-37.60	73.78	2415.13	-43.59	73.29	2225.38	-1.59	44.09	2232.62	10.34	82.53	1773.97	21.30	27.39	1735.77	17.67	35.35	1573.87	-28.16	106.37	1586.18	-42.11	146.93	2070.53	-29.06	1358.50	0.00	0.00	0.00	2122.97	-79.00	1796.27	2098.84	33.78	1801.08	1970.20	-101.24	1697.61	1954.35	0.19	1703.89	-185.34	1270.10	85.68	344.16	1047.42	74.50	45.92
8.64000	2459.31	-37.71	68.40	2416.69	-43.72	68.77	2226.21	-1.34	43.86	2234.85	10.90	82.03	1774.22	22.15	27.09	1735.25	19.52	34.80	1580.12	-30.70	112.85	1594.22	-45.62	152.95	2081.79	-30.12	1360.28	0.00	0.00	0.00	2133.93	-77.32	1798.07	2109.22	35.13	1802.29	1981.27	-100.92	1699.14	1964.69	0.55	1705.56	-185.12	1268.88	86.11	344.45	1047.59	74.39	44.51
8.65000	2459.95	-39.96	62.54	2417.76	-45.84	64.39	2227.02	-0.94	43.28	2237.24	10.97	81.91	1774.43	21.52	27.20	1734.68	22.72	34.37	1587.77	-32.73	119.54	1603.48	-49.25	159.30	2093.25	-31.22	1362.13	0.00	0.00	0.00	2144.56	-75.65	1799.93	2119.33	36.84	1803.40	1992.26	-100.69	1700.73	1974.92	1.31	1706.72	-184.95	1267.83	86.48	345.15	1047.11	74.75	43.49
8.66000	2461.51	-41.57	58.26	2419.20	-47.78	61.35	2227.74	-0.91	42.40	2239.93	9.96	81.66	1774.76	21.14	27.14	1736.67	23.94	35.56	1595.87	-35.21	127.03	1613.89	-53.12	165.99	2104.69	-32.23	1363.91	0.00	0.00	0.00	2155.36	-73.80	1801.50	2129.19	38.69	1804.21	2003.26	-100.38	1702.27	1984.87	1.39	1707.54	-184.81	1266.98	86.79	344.93	1046.96	74.78	44.47
8.67000	2462.01	-41.68	55.67	2420.01	-48.15	59.89	2228.31	-1.03	42.00	2241.49	9.11	81.58	1776.32	20.81	26.22	1739.26	23.26	36.72	1604.78	-37.79	135.41	1625.43	-56.62	173.03	2115.50	-33.10	1365.48	0.00	0.00	0.00	2165.72	-72.02	1802.98	2139.13	40.16	1804.87	2013.82	-100.39	1703.70	1995.09	1.59	1708.28	-184.72	1266.34	87.02	345.05	1047.01	74.81	43.80
8.68000	2463.28	-41.66	53.79	2421.12	-48.25	58.93	2228.52	-0.81	41.82	2242.31	8.77	81.57	1778.25	19.52	25.91	1742.34	22.88	39.42	1614.28	-40.76	144.79	1637.71	-60.33	180.92	2126.21	-33.82	1366.77	0.00	0.00	0.00	2176.41	-70.15	1804.29	2148.54	42.19	1805.26	2013.82	-100.39	1703.70	2004.95	1.48	1709.01	-184.68	1265.96	87.16	344.85	1046.90	74.80	45.44
8.69000	2463.56	-41.89	52.55	2421.46	-48.52	58.20	2228.82	-0.93	41.57	2242.80	8.61	81.54	1780.67	18.75	26.25	1746.54	22.20	43.02	1624.45	-44.46	155.02	1650.59	-64.41	189.45	2137.03	-34.39	1367.81	0.00	0.00	0.00	2186.17	-68.47	1805.76	2158.42	43.67	1805.70	2013.82	-100.39	1703.70	2014.88	1.29	1709.66	-184.70	1265.84	87.21	344.65	1047.48	74.51	43.18
8.70000	2464.08	-41.86	51.90	2421.65	-48.61	57.71	2229.06	-1.09	41.38	2243.45	8.06	81.18	1784.69	17.81	26.63	1749.87	21.85	45.38	1635.92	-48.54	166.03	1664.89	-68.33	198.30	2147.45	-34.79	1368.65	0.00	0.00	0.00	2196.32	-66.76	1807.29	2167.28	45.45	1806.41	2013.82	-100.39	1703.70	2025.21	1.48	1710.24	-184.77	1266.01	87.17	344.97	1047.24	74.61	46.91
8.71000	2464.37	-41.69	51.14	2421.74	-48.52	57.22	2229.21	-0.97	41.31	2243.11	8.58	81.32	1788.03	16.38	27.24	1755.03	20.09	48.79	1648.59	-53.26	177.53	1680.60	-72.48	207.89	2157.36	-35.27	1369.41	0.00	0.00	0.00	2206.94	-65.15	1808.82	2177.23	46.64	1807.03	2013.82	-100.39	1703.70	2034.93	1.07	1710.73	-184.91	1266.49	87.02	345.20	1047.17	74.71	44.58
8.72000	2463.79	-41.68	50.07	2422.12	-48.50	56.98	2229.46	-1.16	41.15	2243.25	8.48	81.27	1793.15	13.82	28.98	1762.04	17.04	53.05	1662.51	-58.37	189.00	1696.93	-77.03	217.66	2167.16	-35.93	1370.17	0.00	0.00	0.00	2216.98	-63.69	1810.40	2186.35	47.76	1807.64	2013.82	-100.39	1703.70	2045.54	0.96	1711.35	-185.12	1267.31	86.75	344.60	1047.17	74.62	47.00
8.73000	2464.17	-41.47	49.80	2421.95	-48.47	56.55	2229.49	-1.05	41.06	2243.65	8.06	81.08	1800.14	10.20	31.68	1770.92	12.81	58.00	1678.32	-63.35	200.16	1713.57	-82.42	227.83	2176.55	-36.87	1371.06	0.00	0.00	0.00	2227.01	-62.29	1811.97	2195.83	49.26	1807.95	2013.82	-100.39	1703.70	2055.66	0.76	1711.85	-185.41	1268.49	86.36	344.75	1047.40	74.47	44.45
8.74000	2464.79	-41.44	49.72	2422.10	-48.40	56.37	2229.57	-1.04	41.05	2243.64	8.18	81.01	1809.05	5.58	35.14	1781.72	7.53	63.43	1695.52	-68.77	211.09	1731.90	-86.91	237.14	2185.71	-37.91	1372.02	0.00	0.00	0.00	2236.71	-61.04	1813.55	2205.85	50.64	1808.22	2013.82	-100.39	1703.70	2065.40	0.33	1712.24	-185.76	1270.04	85.84	344.23	1047.40	74.32	48.68
8.75000	2464.03	-41.41	48.90	2421.93	-48.38	56.05	2229.77	-1.14	40.97	2243.84	8.07	80.88	1819.96	0.06	39.18	1794.45	1.30	69.18	1714.37	-73.82	220.70	1751.00	-91.10	245.41	2195.33	-38.85	1372.99	0.00	0.00	0.00	2246.90	-59.85	1815.05	2227.46	53.23	1799.92	2013.82	-100.39	1703.70	2075.34	0.37	1712.58	-186.20	1272.00	85.19	344.80	1047.17	74.60	47.20
8.76000	2464.50	-41.41	48.88	2421.98	-48.31	55.87	2229.94	-1.23	40.76	2243.57	8.83	81.21	1832.91	-6.30	43.61	1809.13	-5.75	75.07	1733.71	-79.61	229.55	1770.38	-95.57	252.88	2204.95	-39.77	1374.09	0.00	0.00	0.00	2256.88	-58.84	1816.45	2239.60	54.64	1798.28	2013.82	-100.39	1703.70	2085.16	-1.02	1712.39	-186.73	1274.39	84.38	344.90	1046.94	74.69	44.77
8.77000	2464.63	-41.38	48.65	2422.19	-48.27	55.78	2229.59	-0.64	41.01	2243.86	8.75	81.19	1847.99	-13.43	48.25	1825.80	-13.53	80.90	1752.46	-83.29	236.19	1789.35	-100.11	259.98	2214.56	-40.77	1375.24	0.00	0.00	0.00	2266.81	-57.97	1817.72	2248.58	55.86	1798.55	2013.82	-100.39	1703.70	2094.90	-1.73	1712.89	-187.34	1277.23	83.43	345.35	1046.91	74.80	45.33
8.78000	2464.75	-41.29	48.53	2422.30	-48.26	55.64	2229.60	-0.48	40.96	2244.42	8.23	81.05	1865.25	-21.25	52.91	1844.49	-21.90	86.49	1771.51	-87.35	241.74	1808.76	-104.44	266.46	2224.07	-41.78	1376.52	0.00	0.00	0.00	2277.07	-57.26	1818.86	2258.90	55.48	1799.14	2013.82	-100.39	1703.70	2104.16	-2.08	1713.84	-188.05	1280.54	82.31	345.20	1047.13	74.66	46.83
8.79000	2465.07	-41.21	48.42	2422.33	-48.18	55.52	2229.66	-0.50	40.87	2244.34	8.54	81.19	1884.76	-29.68	57.39	1865.21	-30.75	91.67	1791.39	-92.10	246.33	1828.82	-108.87	271.71	2233.46	-42.74	1377.92	0.00	0.00	0.00	2287.05	-56.76	1819.88	2268.76	55.16	1799.66	2013.82	-100.39	1703.70	2114.27	-3.73	1715.21	-188.85	1284.35	81.02	344.45	1047.26	74.34	48.71
8.80000	2464.83	-41.24	48.07	2422.47	-48.16	55.44	2229.52	-0.12	40.97	2244.28	8.92	81.39	1906.59	-38.66	61.53	1888.00	-39.97	96.25	1812.20	-96.68	249.51	1849.67	-112.61	275.44	2243.02	-43.65	1379.38	0.00	0.00	0.00	2297.34	-56.51	1820.71	2278.08	55.53	1800.22	2013.82	-100.39	1703.70	2123.44	-4.42	1716.70	-189.76	1288.68	79.56	344.45	1047.23	74.45	46.49
8.81000	2465.01	-41.10	47.99	2422.33	-48.16	55.25	2229.55	-0.10	40.93	2244.51	8.74	81.37	1930.79	-48.11	65.11	1912.88	-49.45	100.05	1833.85	-101.52	251.52	1871.07	-116.76	278.11	2252.30	-44.54	1380.92	0.00	0.00	0.00	2307.15	-56.50	1821.57	2287.37	55.72	1800.99	2013.82	-100.39	1703.70	2132.47	-5.20	1718.37	-190.77	1293.54	77.91	344.65	1047.33	74.49	49.36
8.82000	2464.85	-41.17	47.80	2422.33	-48.09	55.11	2229.58	-0.02	40.87	2244.57	8.61	81.44	1957.45	-57.95	67.97	1939.88	-59.07	102.89	1856.44	-105.82	252.07	1892.99	-120.42	279.48	2261.60	-45.26	1382.49	0.00	0.00	0.00	2317.04	-56.72	1822.28	2296.94	55.00	1801.92	2013.82	-100.39	1703.70	2141.22	-5.62	1720.13	-191.31	1296.12	77.04	344.88	1047.34	74.49	48.76
8.83000	2465.29	-41.10	47.84	2422.27	-48.10	54.96	2229.94	-0.49	40.63	2244.05	9.21	81.86	1986.61	-68.11	69.92	1969.03	-68.71	104.57	1879.99	-110.03	251.56	1915.48	-123.98	279.67	2270.92	-45.79	1384.09	0.00	0.00	0.00	2326.39	-57.10	1823.09	2306.69	53.97	1802.86	2013.82	-100.39	1703.70	2150.18	-6.40	1722.07	-192.06	1299.73	75.81	345.89	1046.98	74.83	45.95
8.84000	2464.75	-41.15	47.28	2422.39	-48.05	54.93	2229.71	-0.14	40.78	2243.96	9.07	81.98	2018.35	-78.52	70.76	2000.35	-78.26	104.94	1903.36	-114.72	250.06	1937.94	-127.93	278.76	2280.02	-46.18	1385.68	0.00	0.00	0.00	2336.27	-57.75	1823.62	2315.28	53.80	1803.90	2013.82	-100.39	1703.70	2159.48	-7.63	1723.96	-192.77	1303.21	74.65	345.94	1047.20	74.87	42.07
8.85000	2464.74	-41.17	47.12	2422.45	-48.01	54.87	2229.55	0.16	40.97	2243.91	8.71	82.12	2052.73	-89.11	70.31	2033.85	-87.60	103.79	1927.35	-119.07	247.15	1960.32	-132.34	276.86	2289.02	-46.48	1387.18	0.00	0.00	0.00	2345.54	-58.57	1824.30	2324.84	52.53	1805.16	2013.82	-100.39	1703.70	2168.17	-8.42	1725.79	-193.42	1306.53	73.53	345.66	1047.35	74.66	49.21
8.86000	2465.00	-41.16	47.12	2422.45	-48.06	54.78	2229.79	-0.08	40.86	2243.95	8.31	82.19	2082.38	-99.39	69.84	2062.32	-96.64	102.63	1952.35	-122.74	242.94	1984.19	-135.38	273.54	2298.12	-46.54	1388.58	0.00	0.00	0.00	2353.88	-59.50	1825.25	2334.02	51.38	1806.28	2013.82	-100.39	1703.70	2176.75	-8.81	1727.43	-194.03	1309.72	72.47	346.77	1046.76	75.07	48.52
8.87000	2465.60	-41.10	47.20	2422.35	-48.07	54.61	2229.90	-0.26	40.77	2243.90	8.11	82.29	2112.62	-109.36	68.93	2092.73	-105.43	101.53	1976.48	-128.50	238.52	2007.81	-139.21	269.23	2307.15	-46.33	1389.78	0.00	0.00	0.00	2362.46	-60.51	1825.96	2343.16	50.41	1807.46	2013.82	-100.39	1703.70	2185.43	-9.55	1728.87	-194.59	1312.76	71.46	345.88	1047.24	74.79	48.40
8.88000	2465.13	-41.12	46.83	2422.31	-48.04	54.54	2229.71	0.03	40.85	2244.04	7.70	82.29	2143.94	-118.77	67.75	2123.34	-113.97	99.72	2002.06	-132.91	232.53	2032.27	-142.62	263.90	2315.92	-45.97	1390.76	0.00	0.00	0.00	2371.15	-61.65	1826.64	2351.96	49.63	1808.71	2013.82	-100.39	1703.70	2194.49	-10.84	1730.29	-195.11	1315.67	70.49	345.65	1047.09	74.81	47.07
8.89000	2465.27	-41.21	46.80	2422.54	-48.01	54.62	2229.96	-0.32	40.76	2243.87	7.76	82.44	2176.53	-127.59	66.64	2155.05	-121.94	97.82	2027.10	-138.81	226.20	2032.27	-142.62	263.90	2324.64	-45.47	1391.57	0.00	0.00	0.00	2380.01	-62.72	1827.24	2360.43	48.96	1809.75	2013.82	-100.39	1703.70	2203.41	-11.94	1731.45	-195.58	1318.44	69.58	345.24	1047.21	74.69	47.99
8.90000	2465.06	-41.17	46.57	2422.46	-48.05	54.53	2229.92	-0.21	40.83	2243.98	7.38	82.51	2209.43	-135.79	65.24	2186.67	-129.48	95.28	2027.10	-138.81	226.20	2032.27	-142.62	263.90	2333.49	-44.85	1392.22	0.00	0.00	0.00	2389.02	-63.83	1827.73	2369.65	47.08	1810.74	2013.82	-100.39	1703.70	2212.07	-12.72	1732.30	-196.01	1321.07	68.72	345.73	1046.84	74.89	43.38
8.91000	2465.92	-41.28	46.92	2422.48	-48.09	54.56	2229.64	0.08	41.03	2243.86	7.41	82.66	2242.56	-143.42	63.46	2218.95	-136.37	92.53	2027.10	-138.81	226.20	2032.27	-142.62	263.90	2342.18	-44.25	1392.70	0.00	0.00	0.00	2397.72	-64.94	1828.27	2377.95	46.53	1811.83	2013.82	-100.39	1703.70	2221.12	-13.97	1733.03	-196.39	1323.58	67.90	344.87	1047.17	74.68	45.27
8.92000	2465.60	-41.26	46.57	2422.20	-48.17	54.37	2230.08	-0.54	40.78	2243.54	7.62	83.02	2276.85	-150.30	61.97	2252.63	-142.71	90.17	2027.10	-138.81	226.20	2032.27	-142.62	263.90	2351.08	-43.70	1393.03	0.00	0.00	0.00	2407.09	-65.95	1828.46	2386.68	45.19	1812.76	2013.82	-100.39	1703.70	2229.99	-14.75	1733.38	-196.74	1325.95	67.13	345.23	1047.28	74.71	47.21
8.93000	2466.26	-41.39	46.91	2421.99	-48.22	54.30	2229.80	-0.16	41.05	2243.74	6.95	82.97	2312.08	-156.42	60.45	2287.11	-148.68	87.79	2027.10	-138.81	226.20	2032.27	-142.62	263.90	2360.09	-43.21	1393.18	0.00	0.00	0.00	2415.47	-66.95	1828.96	2395.11	44.60	1813.41	2013.82	-100.39	1703.70	2238.62	-15.16	1733.48	-197.04	1328.20	66.40	345.50	1047.23	74.68	47.71
8.94000	2465.69	-41.54	46.53	2421.73	-48.41	54.17	2230.01	-0.42	41.00	2243.39	7.07	83.28	2347.00	-161.87	58.47	2321.29	-153.88	84.77	2027.10	-138.81	226.20	2032.27	-142.62	263.90	2369.25	-42.79	1393.20	0.00	0.00	0.00	2424.23	-67.91	1829.21	2403.64	43.71	1814.06	2013.82	-100.39	1703.70	2247.76	-16.55	1733.51	-197.31	1330.31	65.72	345.85	1046.97	74.80	46.34
8.95000	2465.73	-41.56	46.56	2422.22	-48.45	54.41	2229.98	-0.39	41.15	2243.63	6.35	83.28	2381.65	-166.42	55.91	2355.61	-158.11	81.76	2027.10	-138.81	226.20	2032.27	-142.62	263.90	2378.38	-42.46	1393.08	0.00	0.00	0.00	2433.17	-68.70	1829.28	2411.49	43.64	1814.30	2013.82	-100.39	1703.70	2257.31	-18.02	1733.40	-197.54	1332.31	65.09	346.25	1047.21	74.88	44.75
8.96000	2465.97	-41.86	46.74	2422.12	-48.66	54.40	2230.17	-0.75	41.09	2243.42	6.18	83.50	2421.54	-169.30	56.52	2390.05	-161.54	78.36	2027.10	-138.81	226.20	2032.27	-142.62	263.90	2387.51	-42.27	1392.83	0.00	0.00	0.00	2442.63	-69.38	1829.15	2420.99	42.16	1814.66	2013.82	-100.39	1703.70	2266.44	-19.20	1733.01	-197.74	1334.18	64.50	344.70	1047.62	74.42	46.60
8.97000	2466.22	-42.03	46.93	2422.78	-48.81	54.79	2230.03	-0.45	41.31	2243.45	5.60	83.64	2461.45	-171.38	54.83	2426.25	-164.02	76.01	2027.10	-138.81	226.20	2032.27	-142.62	263.90	2396.80	-42.14	1392.45	0.00	0.00	0.00	2451.85	-69.91	1829.00	2430.33	40.56	1814.90	2013.82	-100.39	1703.70	2275.55	-20.04	1732.45	-197.90	1335.93	63.95	345.71	1046.79	74.80	45.05
8.98000	2466.39	-42.19	47.06	2423.09	-48.96	55.07	2230.37	-1.03	41.22	2243.40	5.36	83.86	2498.14	-173.48	54.01	2463.09	-165.84	74.25	2027.10	-138.81	226.20	2032.27	-142.62	263.90	2406.00	-42.07	1391.91	0.00	0.00	0.00	2460.76	-70.32	1828.70	2438.72	40.60	1814.62	2013.82	-100.39	1703.70	2284.30	-20.69	1731.72	-198.02	1337.57	63.44	345.51	1047.29	74.67	47.14
8.99000	2466.75	-42.30	47.33	2423.53	-49.06	55.43	2230.04	-0.52	41.64	2243.44	5.02	84.04	2535.78	-174.57	54.33	2499.85	-167.25	72.78	2027.10	-138.81	226.20	2032.27	-142.62	263.90	2415.32	-42.00	1391.22	0.00	0.00	0.00	2469.31	-70.69	1828.42	2448.32	38.87	1814.50	2013.82	-100.39	1703.70	2293.75	-22.05	1731.01	-198.12	1339.08	62.97	345.24	1047.20	74.70	45.72
9.00000	2467.19	-42.33	47.58	2423.67	-48.91	55.62	2230.36	-1.06	41.66	2243.61	4.42	84.14	2573.03	-175.76	54.75	2536.60	-168.35	71.77	2027.10	-138.81	226.20	2032.27	-142.62	263.90	2424.58	-41.94	1390.39	0.00	0.00	0.00	2478.62	-71.08	1828.18	2456.90	38.69	1813.89	2013.82	-100.39	1703.70	2302.99	-23.03	1730.24	-198.18	1340.49	62.54	344.59	1047.43	74.43	44.42
9.01000	2467.74	-42.22	48.09	2423.91	-48.60	55.69	2230.46	-1.35	41.72	2243.21	4.72	84.58	2610.65	-176.78	55.64	2572.70	-169.33	71.10	2027.10	-138.81	226.20	2032.27	-142.62	263.90	2433.58	-41.91	1389.44	0.00	0.00	0.00	2484.41	-71.24	1828.02	2465.16	38.92	1813.13	2013.82	-100.39	1703.70	2312.36	-23.91	1729.24	-198.22	1341.78	62.15	344.31	1047.39	74.39	47.64
9.02000	2467.64	-42.15	47.94	2423.24	-48.32	55.16	2230.29	-1.23	42.10	2243.61	3.90	84.61	2646.86	-177.61	57.01	2608.42	-170.14	71.04	2027.10	-138.81	226.20	2032.27	-142.62	263.90	2442.63	-41.95	1388.40	0.00	0.00	0.00	2488.58	-71.27	1827.75	2473.91	38.54	1812.20	2013.82	-100.39	1703.70	2321.47	-24.49	1728.17	-198.22	1342.96	61.80	345.10	1046.86	74.79	48.22
9.03000	2467.56	-41.85	47.64	2422.96	-47.84	54.67	2230.69	-1.98	42.13	2243.43	3.83	84.95	2682.79	-177.95	59.80	2644.03	-170.79	72.02	2027.10	-138.81	226.20	2032.27	-142.62	263.90	2451.51	-42.07	1387.30	0.00	0.00	0.00	2493.02	-71.31	1827.16	2484.45	36.54	1811.55	2013.82	-100.39	1703.70	2331.36	-26.24	1727.23	-198.20	1344.03	61.49	344.90	1047.14	74.61	47.63
9.04000	2466.62	-41.43	46.67	2422.74	-47.42	54.32	2230.42	-1.87	42.64	2243.43	3.57	85.22	2717.51	-177.65	63.79	2678.71	-171.23	73.73	2027.10	-138.81	226.20	2032.27	-142.62	263.90	2460.56	-42.22	1386.07	0.00	0.00	0.00	2499.65	-71.47	1826.05	2492.86	37.09	1810.21	2013.82	-100.39	1703.70	2340.18	-26.54	1725.95	-198.15	1344.99	61.21	344.74	1047.13	74.63	47.23
9.05000	2466.78	-40.89	46.50	2422.71	-47.09	54.19	2230.52	-2.19	43.06	2243.31	3.45	85.65	2751.49	-177.35	71.71	2713.55	-171.34	77.07	2027.10	-138.81	226.20	2032.27	-142.62	263.90	2469.50	-42.40	1384.76	0.00	0.00	0.00	2510.35	-71.88	1824.22	2489.79	34.81	1819.40	2013.82	-100.39	1703.70	2349.97	-28.01	1724.76	-198.08	1345.85	60.97	344.98	1047.19	74.66	48.78
9.06000	2466.27	-40.67	46.06	2422.56	-46.91	54.09	2230.76	-2.89	43.28	2243.41	3.04	85.88	2786.59	-176.78	78.66	2747.65	-170.91	81.59	2027.10	-138.81	226.20	2032.27	-142.62	263.90	2478.61	-42.61	1383.36	0.00	0.00	0.00	2527.03	-72.65	1821.47	2495.80	33.56	1820.81	2013.82	-100.39	1703.70	2359.49	-29.07	1723.49	-197.98	1346.61	60.77	345.94	1046.87	74.99	46.50
9.07000	2466.10	-40.47	45.95	2422.37	-46.79	53.95	2230.77	-3.20	43.81	2243.43	2.61	86.20	2819.95	-175.61	86.10	2781.15	-169.73	87.43	2027.10	-138.81	226.20	2032.27	-142.62	263.90	2487.60	-42.84	1381.87	0.00	0.00	0.00	2547.15	-73.57	1818.50	2504.40	33.10	1819.70	2013.82	-100.39	1703.70	2369.00	-30.28	1722.12	-197.87	1347.27	60.60	345.55	1046.38	74.96	46.86
9.08000	2465.67	-40.35	45.71	2422.67	-46.73	54.09	2230.68	-3.59	44.33	2243.37	2.45	86.59	2852.36	-173.72	94.81	2813.59	-167.94	94.35	2027.10	-138.81	226.20	2032.27	-142.62	263.90	2496.70	-43.10	1380.27	0.00	0.00	0.00	2557.51	-74.15	1816.56	2513.65	32.47	1818.36	2013.82	-100.39	1703.70	2377.94	-30.68	1720.62	-197.73	1347.83	60.46	345.74	1046.77	74.83	43.59
9.09000	2465.72	-40.37	45.64	2422.41	-46.65	53.90	2228.39	-3.29	50.31	2242.98	2.62	87.31	2883.44	-171.36	104.62	2844.46	-165.83	102.30	2027.10	-138.81	226.20	2032.27	-142.62	263.90	2505.95	-43.37	1378.64	0.00	0.00	0.00	2567.73	-74.72	1814.64	2518.90	30.90	1820.62	2013.82	-100.39	1703.70	2387.66	-32.12	1719.30	-197.57	1348.29	60.35	346.18	1046.85	74.95	44.91
9.10000	2465.97	-40.26	45.72	2422.55	-46.64	53.96	2228.55	-3.72	51.48	2243.06	2.24	87.82	2912.26	-169.07	114.78	2873.76	-163.66	110.86	2027.10	-138.81	226.20	2032.27	-142.62	263.90	2514.96	-43.71	1376.96	0.00	0.00	0.00	2577.75	-75.31	1812.68	2527.47	30.02	1819.88	2013.82	-100.39	1703.70	2397.21	-33.14	1717.75	-197.39	1348.66	60.28	345.77	1047.13	74.85	49.68
9.11000	2465.63	-40.35	45.36	2422.73	-46.51	53.96	2228.08	-4.47	52.13	2243.35	1.60	88.18	2939.41	-166.66	125.60	2901.24	-161.51	119.92	2027.10	-138.81	226.20	2032.27	-142.62	263.90	2524.17	-44.04	1375.26	0.00	0.00	0.00	2588.55	-75.87	1810.55	2536.81	29.29	1818.27	2013.82	-100.39	1703.70	2407.35	-35.02	1716.29	-197.19	1348.93	60.23	345.32	1047.45	74.64	46.17
9.12000	2466.37	-40.34	45.76	2422.59	-46.46	53.85	2227.90	-4.90	53.16	2243.46	1.33	88.77	2964.32	-164.27	136.37	2926.59	-159.21	129.21	2027.10	-138.81	226.20	2032.27	-142.62	263.90	2533.57	-44.39	1373.49	0.00	0.00	0.00	2595.25	-76.13	1809.13	2546.52	28.43	1816.58	2013.82	-100.39	1703.70	2416.95	-36.19	1714.73	-196.98	1349.12	60.22	344.94	1047.61	74.45	44.95
9.13000	2465.82	-40.30	45.49	2422.79	-46.38	53.87	2227.94	-5.31	54.19	2243.70	1.10	89.34	2986.95	-161.58	146.85	2949.57	-156.65	138.28	2027.10	-138.81	226.20	2032.27	-142.62	263.90	2542.99	-44.73	1371.67	0.00	0.00	0.00	2599.89	-76.28	1808.10	2556.01	27.52	1814.88	2013.82	-100.39	1703.70	2426.55	-37.47	1713.07	-196.76	1349.22	60.23	345.54	1047.12	74.68	45.44
9.14000	2466.22	-40.21	45.66	2422.67	-46.36	53.67	2227.74	-5.54	55.04	2243.71	1.42	90.21	3006.98	-158.36	156.20	2970.74	-153.56	146.95	2027.10	-138.81	226.20	2032.27	-142.62	263.90	2552.46	-45.07	1369.85	0.00	0.00	0.00	2604.51	-76.49	1807.11	2565.53	26.57	1813.27	2013.82	-100.39	1703.70	2436.59	-39.26	1711.44	-196.52	1349.23	60.28	345.27	1047.14	74.71	44.27
9.15000	2465.96	-40.24	45.40	2422.77	-46.29	53.68	2228.34	-5.68	56.02	2244.37	1.01	90.76	3025.26	-154.58	164.35	2997.11	-150.37	155.39	2027.10	-138.81	226.20	2032.27	-142.62	263.90	2561.89	-45.38	1368.01	0.00	0.00	0.00	2611.14	-76.95	1805.86	2575.30	25.54	1811.71	2013.82	-100.39	1703.70	2446.52	-40.95	1709.83	-196.26	1349.15	60.35	345.33	1046.98	74.85	42.04
9.16000	2466.17	-40.15	45.49	2422.89	-46.21	53.62	2229.04	-6.29	56.68	2244.53	1.55	91.80	3041.24	-150.63	170.74	3018.95	-146.58	160.80	2027.10	-138.81	226.20	2032.27	-142.62	263.90	2571.46	-45.71	1366.21	0.00	0.00	0.00	2621.82	-77.85	1804.00	2584.96	24.38	1810.26	2013.82	-100.39	1703.70	2456.86	-43.13	1708.41	-196.00	1348.99	60.45	345.66	1047.08	74.87	42.26
9.17000	2466.04	-40.17	45.42	2423.05	-46.09	53.55	2231.98	-6.90	51.23	2245.26	1.69	92.79	3054.25	-146.89	174.63	3036.70	-142.32	163.50	2027.10	-138.81	226.20	2032.27	-142.62	263.90	2580.84	-46.06	1364.49	0.00	0.00	0.00	2638.58	-79.38	1801.21	2594.88	23.15	1808.92	2013.82	-100.39	1703.70	2467.20	-45.18	1706.87	-195.73	1348.76	60.57	345.48	1047.41	74.65	45.89
9.18000	2465.36	-40.14	44.92	2422.77	-46.03	53.31	2232.26	-6.63	52.22	2245.85	2.30	94.01	3065.57	-143.33	176.22	3050.77	-137.71	163.80	2027.10	-138.81	226.20	2032.27	-142.62	263.90	2590.31	-46.47	1362.87	0.00	0.00	0.00	2659.22	-81.08	1797.60	2604.61	21.84	1807.67	2013.82	-100.39	1703.70	2476.94	-46.34	1705.33	-195.44	1348.44	60.72	344.78	1047.55	74.44	44.15
9.19000	2465.38	-40.11	44.99	2423.08	-45.93	53.30	2233.38	-7.47	53.09	2247.02	2.34	95.29	3074.86	-139.82	175.06	3061.58	-132.89	162.00	2027.10	-138.81	226.20	2032.27	-142.62	263.90	2599.68	-46.97	1361.39	0.00	0.00	0.00	2669.17	-82.17	1796.15	2614.11	20.45	1806.59	2013.82	-100.39	1703.70	2487.08	-48.13	1703.90	-195.15	1348.05	60.89	344.76	1047.52	74.48	43.64
9.20000	2465.87	-40.07	45.16	2423.30	-45.77	53.24	2233.58	-6.91	54.64	2247.82	3.18	97.04	3082.20	-136.17	171.13	3069.55	-127.98	158.41	2027.10	-138.81	226.20	2032.27	-142.62	263.90	2609.29	-47.54	1360.07	0.00	0.00	0.00	2679.45	-83.40	1794.76	2624.08	18.98	1805.62	2013.82	-100.39	1703.70	2497.27	-49.94	1702.74	-194.86	1347.58	61.08	344.78	1047.66	74.48	45.04
9.21000	2465.45	-40.20	44.90	2423.22	-45.69	53.04	2234.00	-6.17	56.54	2248.91	4.02	99.03	3087.39	-131.86	164.54	3075.10	-123.12	153.33	2027.10	-138.81	226.20	2032.27	-142.62	263.90	2619.07	-48.23	1358.96	0.00	0.00	0.00	2689.88	-84.65	1793.47	2634.19	17.42	1804.71	2013.82	-100.39	1703.70	2507.51	-51.91	1701.61	-194.56	1347.04	61.30	345.22	1047.17	74.72	45.76
9.22000	2465.26	-40.15	44.73	2423.71	-45.44	53.05	2235.00	-6.17	58.41	2250.51	4.39	101.00	3091.80	-125.75	156.20	3078.64	-118.43	147.09	2027.10	-138.81	226.20	2032.27	-142.62	263.90	2628.98	-49.01	1358.01	0.00	0.00	0.00	2700.32	-86.02	1792.24	2644.04	15.72	1804.03	2013.82	-100.39	1703.70	2517.52	-53.69	1700.74	-194.25	1346.43	61.54	345.35	1047.51	74.65	46.45
9.23000	2465.31	-40.15	44.73	2425.38	-46.23	50.26	2235.97	-5.74	60.69	2251.82	5.39	103.51	3096.09	-119.21	147.66	3080.60	-114.05	139.98	2027.10	-138.81	226.20	2032.27	-142.62	263.90	2639.09	-49.88	1357.34	0.00	0.00	0.00	2710.86	-87.45	1791.05	2654.05	13.97	1803.41	2013.82	-100.39	1703.70	2527.56	-55.60	1700.04	-193.94	1345.75	61.80	344.36	1047.69	74.36	48.01
9.24000	2464.66	-40.13	44.19	2424.98	-45.95	49.67	2236.64	-4.62	63.72	2253.38	6.40	106.17	3099.34	-112.69	140.60	3081.39	-110.09	132.31	2027.10	-138.81	226.20	2032.27	-142.62	263.90	2649.52	-50.85	1356.89	0.00	0.00	0.00	2721.37	-88.98	1789.95	2664.25	12.16	1802.92	2013.82	-100.39	1703.70	2538.07	-58.26	1699.71	-193.63	1345.01	62.08	344.66	1047.53	74.50	49.56
9.25000	2465.00	-40.16	44.32	2425.38	-45.94	49.21	2237.66	-3.66	66.85	2254.84	8.00	109.46	3103.38	-107.93	133.91	3081.44	-106.70	124.39	2027.10	-138.81	226.20	2032.27	-142.62	263.90	2660.04	-51.88	1356.67	0.00	0.00	0.00	2731.91	-90.54	1789.07	2674.46	10.27	1802.59	2013.82	-100.39	1703.70	2548.21	-60.59	1699.62	-193.32	1344.20	62.37	344.98	1047.24	74.64	48.23
9.26000	2465.15	-40.14	44.26	2425.74	-46.01	48.60	2238.96	-2.80	70.30	2257.18	8.97	112.62	3109.16	-104.85	125.40	3081.16	-103.99	116.53	2027.10	-138.81	226.20	2032.27	-142.62	263.90	2670.67	-52.94	1356.75	0.00	0.00	0.00	2742.34	-92.15	1788.49	2684.17	8.32	1802.65	2013.82	-100.39	1703.70	2558.23	-63.12	1699.90	-193.01	1343.32	62.69	345.57	1047.20	74.72	48.25
9.27000	2465.37	-40.08	44.23	2425.94	-46.07	48.15	2240.94	-2.34	74.01	2259.03	11.14	116.63	3114.57	-102.55	115.72	3080.98	-102.11	109.04	2027.10	-138.81	226.20	2032.27	-142.62	263.90	2681.33	-54.04	1357.14	0.00	0.00	0.00	2752.76	-93.74	1788.20	2694.40	6.26	1802.83	2013.82	-100.39	1703.70	2567.44	-64.92	1700.28	-192.71	1342.39	63.02	345.44	1047.31	74.74	48.23
9.28000	2465.72	-40.15	44.16	2426.19	-46.03	47.89	2243.48	-2.08	78.13	2262.07	12.00	120.63	3118.11	-101.36	106.45	3081.30	-101.17	102.23	2027.10	-138.81	226.20	2032.27	-142.62	263.90	2692.17	-55.17	1357.82	0.00	0.00	0.00	2763.21	-95.46	1788.14	2704.66	4.20	1803.23	2013.82	-100.39	1703.70	2578.17	-68.64	1701.18	-192.40	1341.40	63.37	346.05	1046.66	75.08	49.21
9.29000	2465.91	-40.07	44.10	2426.25	-45.80	47.95	2246.24	-1.94	82.60	2265.69	12.87	124.84	3120.33	-101.62	98.36	3082.56	-101.31	96.39	2027.10	-138.81	226.20	2032.27	-142.62	263.90	2703.04	-56.32	1358.80	0.00	0.00	0.00	2773.56	-97.25	1788.44	2714.22	2.02	1804.01	2013.82	-100.39	1703.70	2588.27	-71.29	1702.05	-192.11	1340.35	63.74	346.00	1047.02	74.87	46.38
9.30000	2465.51	-40.10	43.64	2426.58	-45.77	47.95	2248.84	-0.66	88.14	2269.51	13.89	129.50	3122.17	-102.95	91.76	3084.43	-102.58	90.86	2027.10	-138.81	226.20	2032.27	-142.62	263.90	2714.04	-57.48	1360.05	0.00	0.00	0.00	2783.79	-99.20	1788.97	2723.95	-0.27	1805.02	2013.82	-100.39	1703.70	2597.49	-73.38	1702.95	-191.81	1339.24	64.12	346.42	1047.28	74.94	46.26
9.31000	2466.20	-40.11	43.74	2427.40	-45.85	48.31	2251.55	1.26	94.25	2273.62	15.57	134.81	3124.49	-104.59	86.46	3086.15	-104.01	85.95	2027.10	-138.81	226.20	2032.27	-142.62	263.90	2724.94	-58.57	1361.48	0.00	0.00	0.00	2793.70	-101.28	1789.81	2733.49	-2.67	1806.36	2013.82	-100.39	1703.70	2607.87	-76.66	1704.09	-191.53	1338.09	64.51	345.70	1047.40	74.78	45.38
9.32000	2466.47	-40.13	43.62	2427.55	-45.72	48.56	2255.33	2.45	100.51	2279.12	16.35	140.04	3126.63	-105.59	81.57	3087.32	-105.11	81.04	2027.10	-138.81	226.20	2032.27	-142.62	263.90	2735.73	-59.57	1363.05	0.00	0.00	0.00	2803.78	-103.39	1790.85	2743.08	-5.22	1807.88	2013.82	-100.39	1703.70	2617.46	-79.30	1705.30	-191.25	1336.88	64.92	346.59	1047.17	75.12	48.27
9.33000	2466.47	-40.18	43.40	2428.50	-45.76	49.37	2260.04	3.17	106.89	2285.57	16.78	145.32	3128.72	-105.20	76.82	3088.64	-104.98	76.59	2027.10	-138.81	226.20	2032.27	-142.62	263.90	2746.17	-60.48	1364.72	0.00	0.00	0.00	2813.57	-105.64	1792.02	2752.52	-7.81	1809.57	2013.82	-100.39	1703.70	2626.95	-81.98	1706.59	-190.98	1335.62	65.34	346.00	1047.06	74.95	50.68
9.34000	2466.95	-40.05	43.29	2428.84	-45.64	49.64	2264.69	4.93	114.25	2291.95	18.39	151.50	3130.76	-103.84	72.01	3090.54	-103.86	73.01	2027.10	-138.81	226.20	2032.27	-142.62	263.90	2756.35	-61.32	1366.46	0.00	0.00	0.00	2823.34	-107.98	1793.23	2762.01	-10.55	1811.34	2013.82	-100.39	1703.70	2636.57	-84.71	1707.93	-190.73	1334.32	65.77	345.92	1046.70	75.04	50.43
9.35000	2467.45	-40.03	43.30	2428.77	-45.38	51.03	2270.38	6.44	121.89	2299.91	19.02	157.65	3132.66	-103.07	67.95	3092.55	-103.12	70.41	2027.10	-138.81	226.20	2032.27	-142.62	263.90	2766.50	-62.09	1368.21	0.00	0.00	0.00	2833.09	-110.38	1794.48	2771.39	-13.28	1813.17	2013.82	-100.39	1703.70	2636.57	-84.71	1707.93	-190.48	1332.97	66.21	345.92	1047.05	74.89	47.08
9.36000	2467.92	-40.03	43.40	2429.59	-46.07	52.65	2277.97	6.14	129.42	2309.76	18.62	163.50	3133.94	-103.31	64.91	3093.89	-103.26	68.54	2027.10	-138.81	226.20	2032.27	-142.62	263.90	2776.52	-62.81	1369.94	0.00	0.00	0.00	2843.01	-112.79	1795.72	2780.75	-16.05	1815.05	2013.82	-100.39	1703.70	2636.57	-84.71	1707.93	-190.25	1331.58	66.66	345.73	1047.19	74.87	46.44
9.37000	2468.26	-39.87	43.22	2429.50	-45.54	56.83	2286.28	5.76	137.29	2320.04	19.22	169.93	3134.66	-103.40	62.23	3094.87	-103.19	66.95	2027.10	-138.81	226.20	2032.27	-142.62	263.90	2786.44	-63.46	1371.62	0.00	0.00	0.00	2852.33	-115.25	1797.07	2789.97	-18.80	1817.00	2013.82	-100.39	1703.70	2636.57	-84.71	1707.93	-190.04	1330.15	67.12	345.70	1046.94	74.93	43.37
9.38000	2469.78	-39.74	43.35	2431.41	-45.79	58.18	2294.58	6.26	146.10	2330.48	20.33	176.85	3135.38	-103.13	60.26	3095.63	-102.88	65.75	2027.10	-138.81	226.20	2032.27	-142.62	263.90	2796.33	-64.02	1373.25	0.00	0.00	0.00	2861.65	-117.66	1798.43	2799.28	-21.47	1818.90	2013.82	-100.39	1703.70	2636.57	-84.71	1707.93	-189.83	1328.68	67.59	345.49	1047.35	74.76	47.64
9.39000	2471.37	-39.59	42.83	2433.96	-46.06	59.21	2304.74	5.09	155.12	2341.80	20.94	184.35	3135.91	-103.04	58.63	3096.29	-102.68	64.81	2027.10	-138.81	226.20	2032.27	-142.62	263.90	2806.17	-64.50	1374.82	0.00	0.00	0.00	2870.77	-120.04	1799.78	2808.25	-24.18	1820.81	2013.82	-100.39	1703.70	2636.57	-84.71	1707.93	-189.65	1327.17	68.06	345.45	1047.25	74.80	46.50
9.40000	2473.81	-39.58	42.03	2437.98	-46.20	61.00	2314.77	5.33	165.17	2354.22	20.77	192.03	3136.30	-103.01	57.34	3096.79	-102.62	64.08	2027.10	-138.81	226.20	2032.27	-142.62	263.90	2816.00	-64.84	1376.33	0.00	0.00	0.00	2879.80	-122.37	1801.07	2817.24	-26.76	1822.61	2013.82	-100.39	1703.70	2636.57	-84.71	1707.93	-189.48	1325.63	68.54	345.52	1046.87	74.90	46.42
9.41000	2476.31	-39.48	41.11	2442.98	-46.22	63.50	2326.09	5.56	175.71	2366.75	21.70	200.45	3136.60	-102.97	56.41	3097.19	-102.56	63.55	2027.10	-138.81	226.20	2032.27	-142.62	263.90	2825.66	-65.15	1377.73	0.00	0.00	0.00	2888.98	-124.53	1802.32	2826.16	-29.17	1824.35	2013.82	-100.39	1703.70	2636.57	-84.71	1707.93	-189.34	1324.06	69.03	345.64	1047.17	74.86	45.34
9.42000	2480.03	-39.08	40.45	2448.84	-45.75	66.28	2338.85	6.13	186.42	2380.72	22.08	208.86	3137.02	-102.98	55.78	3097.44	-102.58	63.04	2027.10	-138.81	226.20	2032.27	-142.62	263.90	2835.27	-65.44	1379.07	0.00	0.00	0.00	2898.18	-126.55	1803.59	2835.02	-31.45	1826.13	2013.82	-100.39	1703.70	2636.57	-84.71	1707.93	-189.21	1322.45	69.52	345.75	1047.09	74.85	47.91
9.43000	2484.78	-38.44	39.99	2455.95	-44.85	69.16	2352.93	7.05	197.16	2396.41	21.94	216.86	3137.19	-102.97	55.10	3097.67	-102.61	62.64	2027.10	-138.81	226.20	2032.27	-142.62	263.90	2845.04	-65.73	1380.37	0.00	0.00	0.00	2907.02	-128.47	1804.86	2843.86	-33.60	1827.88	2013.82	-100.39	1703.70	2636.57	-84.71	1707.93	-189.11	1320.82	70.02	346.18	1047.38	74.74	46.70
9.44000	2489.42	-37.41	39.09	2463.91	-43.50	71.55	2368.58	7.66	207.51	2411.36	23.94	225.28	3137.43	-102.96	54.66	3097.88	-102.65	62.33	2027.10	-138.81	226.20	2032.27	-142.62	263.90	2854.90	-66.01	1381.66	0.00	0.00	0.00	2915.79	-130.23	1806.12	2852.08	-35.57	1829.65	2013.82	-100.39	1703.70	2636.57	-84.71	1707.93	-189.03	1319.16	70.52	345.04	1047.24	74.56	45.98
9.45000	2495.05	-36.03	38.36	2472.99	-41.64	73.42	2383.95	9.82	217.70	2428.92	23.54	232.18	3137.40	-103.01	54.06	3097.98	-102.67	61.96	2027.10	-138.81	226.20	2032.27	-142.62	263.90	2864.66	-66.28	1382.89	0.00	0.00	0.00	2924.81	-131.67	1807.34	2860.76	-37.17	1831.23	2013.82	-100.39	1703.70	2636.57	-84.71	1707.93	-188.97	1317.47	71.02	345.00	1046.91	74.63	46.23
9.46000	2500.88	-34.39	37.18	2482.43	-39.28	74.83	2400.89	10.66	226.70	2445.92	24.41	239.04	3137.66	-102.99	53.73	3098.12	-102.68	61.69	2027.10	-138.81	226.20	2032.27	-142.62	263.90	2874.16	-66.50	1384.06	0.00	0.00	0.00	2933.72	-132.84	1808.51	2869.55	-38.59	1832.72	2013.82	-100.39	1703.70	2636.57	-84.71	1707.93	-188.94	1315.76	71.52	345.79	1046.92	74.91	41.69
9.47000	2506.49	-32.58	35.74	2493.01	-36.79	76.22	2417.89	10.98	234.24	2462.82	25.81	245.48	3137.71	-102.98	53.30	3098.23	-102.68	61.41	2027.10	-138.81	226.20	2032.27	-142.62	263.90	2883.33	-66.64	1385.16	0.00	0.00	0.00	2942.82	-133.68	1809.60	2878.05	-39.75	1834.12	2013.82	-100.39	1703.70	2636.57	-84.71	1707.93	-188.94	1314.03	72.02	344.83	1047.16	74.54	43.37
9.48000	2516.46	-29.40	38.10	2505.17	-34.00	79.30	2433.64	12.15	240.94	2479.41	27.50	251.23	3137.86	-103.00	53.00	3098.44	-102.68	61.22	2027.10	-138.81	226.20	2032.27	-142.62	263.90	2892.12	-66.69	1386.22	0.00	0.00	0.00	2951.68	-134.25	1810.64	2887.03	-40.55	1835.37	2013.82	-100.39	1703.70	2636.57	-84.71	1707.93	-188.96	1312.28	72.52	344.80	1047.02	74.68	46.68
9.49000	2531.41	-25.04	42.96	2519.69	-30.39	83.92	2450.79	11.77	246.18	2496.18	29.14	256.43	3137.84	-102.98	52.62	3098.50	-102.72	61.02	2027.10	-138.81	226.20	2032.27	-142.62	263.90	2900.66	-66.67	1387.28	0.00	0.00	0.00	2960.59	-134.50	1811.64	2895.46	-41.02	1836.58	2013.82	-100.39	1703.70	2636.57	-84.71	1707.93	-189.01	1310.52	73.02	345.46	1047.00	74.85	45.12
9.50000	2548.19	-20.08	46.29	2537.36	-26.20	87.80	2468.21	11.40	250.48	2513.58	29.72	260.86	3137.95	-102.98	52.38	3098.67	-102.73	60.91	2027.10	-138.81	226.20	2032.27	-142.62	263.90	2908.82	-66.65	1388.31	0.00	0.00	0.00	2969.50	-134.39	1812.60	2903.65	-41.24	1837.69	2013.82	-100.39	1703.70	2636.57	-84.71	1707.93	-189.10	1308.74	73.52	345.36	1046.95	74.81	46.27
9.51000	2567.38	-14.91	48.92	2556.90	-21.74	90.20	2485.94	11.66	253.47	2530.82	31.02	264.72	3138.12	-103.03	52.25	3098.66	-102.77	60.68	2027.10	-138.81	226.20	2032.27	-142.62	263.90	2916.53	-66.67	1389.31	0.00	0.00	0.00	2978.16	-133.99	1813.58	2912.08	-41.12	1838.64	2013.82	-100.39	1703.70	2636.57	-84.71	1707.93	-189.21	1306.94	74.02	345.44	1047.38	74.64	45.47
9.52000	2589.25	-9.85	51.52	2578.18	-17.52	92.37	2504.48	12.18	255.19	2549.10	31.70	267.11	3138.07	-103.03	51.98	3098.69	-102.82	60.53	2027.10	-138.81	226.20	2032.27	-142.62	263.90	2923.91	-66.75	1390.30	0.00	0.00	0.00	2986.56	-133.28	1814.59	2920.28	-40.70	1839.44	2013.82	-100.39	1703.70	2636.57	-84.71	1707.93	-189.36	1305.14	74.51	345.84	1047.17	74.88	44.02
9.53000	2611.48	-5.12	52.98	2600.90	-13.51	94.16	2523.24	13.12	255.58	2567.49	32.60	268.67	3137.97	-103.06	51.71	3098.78	-102.87	60.44	2027.10	-138.81	226.20	2032.27	-142.62	263.90	2931.35	-66.92	1391.30	0.00	0.00	0.00	2995.16	-132.23	1815.54	2928.06	-40.00	1840.22	2013.82	-100.39	1703.70	2636.57	-84.71	1707.93	-189.54	1303.32	75.00	345.91	1047.00	74.94	44.45
9.54000	2635.85	-0.48	54.25	2624.52	-9.61	94.94	2543.03	13.65	254.48	2567.49	32.60	268.67	3138.09	-103.07	51.60	3098.82	-102.90	60.33	2027.10	-138.81	226.20	2032.27	-142.62	263.90	2938.86	-67.29	1392.32	0.00	0.00	0.00	3003.61	-130.90	1816.45	2936.10	-39.04	1840.81	2013.82	-100.39	1703.70	2636.57	-84.71	1707.93	-189.76	1301.50	75.48	345.47	1047.05	74.86	45.92
9.55000	2661.33	4.03	54.83	2649.15	-5.78	95.10	2562.49	15.49	252.69	2567.49	32.60	268.67	3138.11	-103.09	51.43	3098.90	-102.92	60.24	2027.10	-138.81	226.20	2032.27	-142.62	263.90	2946.52	-67.81	1393.35	0.00	0.00	0.00	3011.81	-129.36	1817.36	2943.93	-37.84	1841.24	2013.82	-100.39	1703.70	2636.57	-84.71	1707.93	-190.02	1299.68	75.95	346.01	1047.06	75.00	49.34
9.56000	2687.73	8.42	54.76	2674.95	-1.98	94.87	2562.49	15.49	252.69	2567.49	32.60	268.67	3138.26	-103.08	51.36	3099.06	-102.96	60.22	2027.10	-138.81	226.20	2032.27	-142.62	263.90	2954.08	-68.52	1394.35	0.00	0.00	0.00	3020.31	-127.55	1818.16	2951.52	-36.47	1841.60	2013.82	-100.39	1703.70	2636.57	-84.71	1707.93	-190.31	1297.85	76.42	345.61	1047.35	74.77	50.25
9.57000	2715.35	12.69	54.45	2700.66	1.64	93.50	2562.49	15.49	252.69	2567.49	32.60	268.67	3138.31	-103.11	51.23	3099.11	-103.00	60.14	2027.10	-138.81	226.20	2032.27	-142.62	263.90	2961.50	-69.26	1395.28	0.00	0.00	0.00	3028.59	-125.64	1818.94	2958.97	-34.96	1841.87	2013.82	-100.39	1703.70	2636.57	-84.71	1707.93	-190.64	1296.02	76.88	345.63	1047.29	74.81	49.50
9.58000	2744.08	16.87	53.85	2727.78	5.25	92.04	2562.49	15.49	252.69	2567.49	32.60	268.67	3138.28	-103.14	51.08	3099.24	-103.05	60.14	2027.10	-138.81	226.20	2032.27	-142.62	263.90	2968.93	-69.97	1396.14	0.00	0.00	0.00	3036.53	-123.62	1819.73	2966.59	-33.32	1841.97	2013.82	-100.39	1703.70	2636.57	-84.71	1707.93	-190.81	1295.11	77.11	345.52	1047.26	74.70	47.11
9.59000	2773.15	20.65	52.63	2755.77	8.65	90.21	2562.49	15.49	252.69	2567.49	32.60	268.67	3138.37	-103.17	51.05	3099.39	-103.09	60.14	2027.10	-138.81	226.20	2032.27	-142.62	263.90	2976.55	-70.65	1396.92	0.00	0.00	0.00	3044.57	-121.49	1820.45	2973.87	-31.62	1842.04	2013.82	-100.39	1703.70	2636.57	-84.71	1707.93	-190.81	1295.11	77.11	345.94	1047.19	74.85	47.55
9.60000	2803.72	24.33	51.59	2784.86	11.83	88.26	2562.49	15.49	252.69	2567.49	32.60	268.67	3138.42	-103.24	50.98	3099.29	-103.17	60.02	2027.10	-138.81	226.20	2032.27	-142.62	263.90	2984.52	-71.23	1397.60	0.00	0.00	0.00	3052.46	-119.35	1821.14	2980.94	-29.86	1842.00	2013.82	-100.39	1703.70	2636.57	-84.71	1707.93	-190.81	1295.11	77.11	345.80	1047.19	74.81	48.69
9.61000	2835.61	27.71	50.88	2813.93	14.70	85.80	2562.49	15.49	252.69	2567.49	32.60	268.67	3138.51	-103.26	50.96	3099.34	-103.23	60.01	2027.10	-138.81	226.20	2032.27	-142.62	263.90	2992.68	-71.76	1398.19	0.00	0.00	0.00	3060.06	-117.22	1821.81	2987.93	-28.10	1841.95	2013.82	-100.39	1703.70	2636.57	-84.71	1707.93	-190.81	1295.11	77.11	345.40	1047.31	74.66	45.03
9.62000	2868.37	30.66	50.31	2844.02	17.36	83.30	2562.49	15.49	252.69	2567.49	32.60	268.67	3138.47	-103.31	50.85	3099.18	-103.33	59.87	2027.10	-138.81	226.20	2032.27	-142.62	263.90	3000.86	-72.34	1398.69	0.00	0.00	0.00	3067.68	-115.11	1822.43	2994.93	-26.39	1841.76	2013.82	-100.39	1703.70	2636.57	-84.71	1707.93	-190.81	1295.11	77.11	345.53	1047.27	74.69	42.38
9.63000	2901.74	33.27	50.07	2875.61	19.76	81.41	2562.49	15.49	252.69	2567.49	32.60	268.67	3138.24	-103.41	50.63	3099.18	-103.42	59.81	2027.10	-138.81	226.20	2032.27	-142.62	263.90	3009.01	-73.00	1399.10	0.00	0.00	0.00	3075.47	-112.99	1822.97	3001.92	-24.61	1841.51	2013.82	-100.39	1703.70	2636.57	-84.71	1707.93	-190.81	1295.11	77.11	345.13	1047.19	74.70	45.78
9.64000	2936.36	35.47	50.41	2907.42	21.85	79.29	2562.49	15.49	252.69	2567.49	32.60	268.67	3138.22	-103.48	50.59	3099.11	-103.51	59.71	2027.10	-138.81	226.20	2032.27	-142.62	263.90	3017.09	-73.66	1399.39	0.00	0.00	0.00	3082.99	-110.91	1823.45	3008.96	-22.91	1841.16	2013.82	-100.39	1703.70	2636.57	-84.71	1707.93	-190.81	1295.11	77.11	344.74	1047.09	74.69	44.16
9.65000	2970.23	37.23	50.14	2939.99	23.69	77.70	2562.49	15.49	252.69	2567.49	32.60	268.67	3138.20	-103.55	50.51	3099.18	-103.57	59.69	2027.10	-138.81	226.20	2032.27	-142.62	263.90	3025.18	-74.27	1399.53	0.00	0.00	0.00	3090.72	-108.84	1823.83	3015.83	-21.23	1840.74	2013.82	-100.39	1703.70	2636.57	-84.71	1707.93	-190.81	1295.11	77.11	345.57	1047.34	74.82	47.17
9.66000	3004.95	38.71	50.42	2973.18	25.21	76.29	2562.49	15.49	252.69	2567.49	32.60	268.67	3138.24	-103.65	50.51	3099.37	-103.65	59.74	2027.10	-138.81	226.20	2032.27	-142.62	263.90	3033.19	-74.78	1399.49	0.00	0.00	0.00	3098.63	-106.78	1824.10	3022.79	-19.55	1840.24	2013.82	-100.39	1703.70	2636.57	-84.71	1707.93	-190.81	1295.11	77.11	345.13	1047.51	74.71	47.18
9.67000	3038.63	39.91	50.03	3006.16	26.49	74.55	2562.49	15.49	252.69	2567.49	32.60	268.67	3138.43	-103.73	50.58	3099.62	-103.73	59.84	2027.10	-138.81	226.20	2032.27	-142.62	263.90	3041.10	-75.15	1399.30	0.00	0.00	0.00	3106.36	-104.79	1824.31	3029.67	-17.97	1839.69	2013.82	-100.39	1703.70	2636.57	-84.71	1707.93	-190.81	1295.11	77.11	345.32	1047.29	74.69	48.12
9.68000	3073.62	41.03	50.95	3039.41	27.67	73.08	2562.49	15.49	252.69	2567.49	32.60	268.67	3138.71	-103.79	50.73	3099.72	-103.81	59.83	2027.10	-138.81	226.20	2032.27	-142.62	263.90	3048.66	-75.43	1398.96	0.00	0.00	0.00	3114.09	-102.81	1824.42	3036.83	-16.41	1839.02	2013.82	-100.39	1703.70	2636.57	-84.71	1707.93	-190.81	1295.11	77.11	345.77	1047.16	74.83	46.51
9.69000	3108.14	42.10	51.46	3071.60	28.82	70.69	2562.49	15.49	252.69	2567.49	32.60	268.67	3138.83	-103.91	50.73	3099.82	-103.95	59.84	2027.10	-138.81	226.20	2032.27	-142.62	263.90	3056.16	-75.64	1398.50	0.00	0.00	0.00	3121.87	-100.91	1824.43	3043.95	-14.88	1838.27	2013.82	-100.39	1703.70	2636.57	-84.71	1707.93	-190.81	1295.11	77.11	345.68	1047.21	74.86	42.84
9.70000	3142.31	43.29	51.99	3105.43	30.14	69.93	2562.49	15.49	252.69	2567.49	32.60	268.67	3138.84	-104.02	50.63	3099.74	-104.06	59.68	2027.10	-138.81	226.20	2032.27	-142.62	263.90	3063.53	-75.84	1397.94	0.00	0.00	0.00	3129.51	-99.10	1824.35	3050.80	-13.43	1837.53	2013.82	-100.39	1703.70	2636.57	-84.71	1707.93	-190.81	1295.11	77.11	345.10	1047.35	74.70	45.46
9.71000	3175.51	44.62	52.24	3138.23	31.56	68.62	2562.49	15.49	252.69	2567.49	32.60	268.67	3138.91	-104.10	50.60	3099.75	-104.17	59.64	2027.10	-138.81	226.20	2032.27	-142.62	263.90	3070.82	-76.01	1397.31	0.00	0.00	0.00	3137.17	-97.33	1824.16	3057.88	-12.05	1836.68	2013.82	-100.39	1703.70	2636.57	-84.71	1707.93	-190.81	1295.11	77.11	344.08	1047.30	74.54	42.73
9.72000	3175.51	44.62	52.24	3138.23	31.56	68.62	2562.49	15.49	252.69	2567.49	32.60	268.67	3138.85	-104.15	50.49	3099.74	-104.22	59.61	2027.10	-138.81	226.20	2032.27	-142.62	263.90	3078.16	-76.13	1396.61	0.00	0.00	0.00	3145.02	-95.60	1823.85	3065.18	-10.68	1835.78	2013.82	-100.39	1703.70	2636.57	-84.71	1707.93	-190.81	1295.11	77.11	344.18	1047.19	74.52	39.31
9.73000	3175.51	44.62	52.24	3138.23	31.56	68.62	2562.49	15.49	252.69	2567.49	32.60	268.67	3138.79	-104.19	50.38	3099.80	-104.22	59.69	2027.10	-138.81	226.20	2032.27	-142.62	263.90	3085.55	-76.22	1395.84	0.00	0.00	0.00	3152.79	-93.96	1823.44	3072.69	-9.32	1834.75	2013.82	-100.39	1703.70	2636.57	-84.71	1707.93	-190.81	1295.11	77.11	344.98	1047.13	74.71	45.20
9.74000	3175.51	44.62	52.24	3138.23	31.56	68.62	2562.49	15.49	252.69	2567.49	32.60	268.67	3138.92	-104.11	50.50	3099.90	-104.13	59.79	2027.10	-138.81	226.20	2032.27	-142.62	263.90	3093.02	-76.26	1395.00	0.00	0.00	0.00	3160.65	-92.34	1822.88	3080.44	-8.03	1833.59	2013.82	-100.39	1703.70	2636.57	-84.71	1707.93	-190.81	1295.11	77.11	344.64	1046.97	74.65	47.51
9.75000	3175.51	44.62	52.24	3138.23	31.56	68.62	2562.49	15.49	252.69	2567.49	32.60	268.67	3138.84	-104.00	50.52	3100.20	-103.97	59.92	2027.10	-138.81	226.20	2032.27	-142.62	263.90	3100.55	-76.26	1394.12	0.00	0.00	0.00	3168.75	-90.74	1822.19	3087.98	-6.76	1832.46	2013.82	-100.39	1703.70	2636.57	-84.71	1707.93	-190.81	1295.11	77.11	344.65	1047.34	74.62	44.56
9.76000	3175.51	44.62	52.24	3138.23	31.56	68.62	2562.49	15.49	252.69	2567.49	32.60	268.67	3139.13	-103.78	50.70	3100.12	-103.87	59.73	2027.10	-138.81	226.20	2032.27	-142.62	263.90	3108.06	-76.22	1393.20	0.00	0.00	0.00	3176.92	-89.19	1821.37	3095.54	-5.53	1831.29	2013.82	-100.39	1703.70	2636.57	-84.71	1707.93	-190.81	1295.11	77.11	343.99	1048.07	74.20	41.38
9.77000	3175.51	44.62	52.24	3138.23	31.56	68.62	2562.49	15.49	252.69	2567.49	32.60	268.67	3139.25	-103.63	50.59	3100.01	-103.85	59.63	2027.10	-138.81	226.20	2032.27	-142.62	263.90	3115.58	-76.12	1392.21	0.00	0.00	0.00	3184.99	-87.68	1820.44	3103.16	-4.35	1830.04	2013.82	-100.39	1703.70	2636.57	-84.71	1707.93	-190.81	1295.11	77.11	344.06	1047.44	74.50	40.76
9.78000	3175.51	44.62	52.24	3138.23	31.56	68.62	2562.49	15.49	252.69	2567.49	32.60	268.67	3139.08	-103.57	50.35	3099.81	-103.86	59.49	2027.10	-138.81	226.20	2032.27	-142.62	263.90	3123.09	-75.96	1391.15	0.00	0.00	0.00	3192.95	-86.24	1819.42	3111.10	-3.10	1828.66	2013.82	-100.39	1703.70	2636.57	-84.71	1707.93	-190.81	1295.11	77.11	344.04	1047.53	74.55	44.93
9.79000	3175.51	44.62	52.24	3138.23	31.56	68.62	2562.49	15.49	252.69	2567.49	32.60	268.67	3138.99	-103.59	50.26	3099.99	-103.88	59.58	2027.10	-138.81	226.20	2032.27	-142.62	263.90	3130.70	-75.76	1390.01	0.00	0.00	0.00	3201.00	-84.82	1818.27	3118.85	-1.93	1827.30	2013.82	-100.39	1703.70	2636.57	-84.71	1707.93	-190.81	1295.11	77.11	344.80	1047.33	74.66	44.30
9.80000	3175.51	44.62	52.24	3138.23	31.56	68.62	2562.49	15.49	252.69	2567.49	32.60	268.67	3139.01	-103.58	50.29	3100.09	-103.89	59.65	2027.10	-138.81	226.20	2032.27	-142.62	263.90	3138.43	-75.52	1388.80	0.00	0.00	0.00	3201.00	-84.82	1818.27	3126.69	-0.74	1825.86	2013.82	-100.39	1703.70	2636.57	-84.71	1707.93	-190.81	1295.11	77.11	344.81	1047.62	74.56	44.03
9.81000	3175.51	44.62	52.24	3138.23	31.56	68.62	2562.49	15.49	252.69	2567.49	32.60	268.67	3139.36	-103.55	50.55	3100.07	-103.93	59.64	2027.10	-138.81	226.20	2032.27	-142.62	263.90	3146.27	-75.26	1387.49	0.00	0.00	0.00	3201.00	-84.82	1818.27	3134.47	0.45	1824.41	2013.82	-100.39	1703.70	2636.57	-84.71	1707.93	-190.81	1295.11	77.11	344.68	1047.77	74.46	42.54
9.82000	3175.51	44.62	52.24	3138.23	31.56	68.62	2562.49	15.49	252.69	2567.49	32.60	268.67	3139.44	-103.57	50.63	3099.95	-103.97	59.53	2027.10	-138.81	226.20	2032.27	-142.62	263.90	3154.07	-74.98	1386.14	0.00	0.00	0.00	3201.00	-84.82	1818.27	3142.46	1.67	1822.83	2013.82	-100.39	1703.70	2636.57	-84.71	1707.93	-190.81	1295.11	77.11	343.47	1047.86	74.19	46.82
9.83000	3175.51	44.62	52.24	3138.23	31.56	68.62	2562.49	15.49	252.69	2567.49	32.60	268.67	3139.44	-103.57	50.63	3099.95	-103.97	59.53	2027.10	-138.81	226.20	2032.27	-142.62	263.90	3154.07	-74.98	1386.14	0.00	0.00	0.00	3201.00	-84.82	1818.27	3142.46	1.67	1822.83	2013.82	-100.39	1703.70	2636.57	-84.71	1707.93	-190.81	1295.11	77.11	343.47	1047.86	74.19	46.82
[truncated: 35 more columns]
