# Supplementary material for: The impact of mobile phone use on where we look and how we walk when negotiating floor based obstacles
Source: PLoS One. 2017 Jun 30;12(6):e0179802. doi: 10.1371/journal.pone.0179802 (PMC5493336; doi:10.1371/journal.pone.0179802)
Supplement: S1 File — (ZIP) [file pone.0179802.s001.zip › Gait/PP11/JS no obs no phone.txt]

CODAmotion Analysis Text
Codamotion Analysis Text Save of: JS no phone no obs.mdf
Time	Markers
Time	1:LTOE.X	1:LTOE.Y	1:LTOE.Z	2:L2nd.X	2:L2nd.Y	2:L2nd.Z	3:LHEE.X	3:LHEE.Y	3:LHEE.Z	4:LANK.X	4:LANK.Y	4:LANK.Z	5:RTOE.X	5:RTOE.Y	5:RTOE.Z	6:R2nd.X	6:R2nd.Y	6:R2nd.Z	7:RHEE.X	7:RHEE.Y	7:RHEE.Z	8:RANK.X	8:RANK.Y	8:RANK.Z	9:STRN.X	9:STRN.Y	9:STRN.Z	10:Marker 10.X	10:Marker 10.Y	10:Marker 10.Z	11:FRHD.X	11:FRHD.Y	11:FRHD.Z	12:FLHD.X	12:FLHD.Y	12:FLHD.Z	13:BRHD.X	13:BRHD.Y	13:BRHD.Z	14:BLHD.X	14:BLHD.Y	14:BLHD.Z	15:BLSTEP.X	15:BLSTEP.Y	15:BLSTEP.Z	16:FLSTEP.X	16:FLSTEP.Y	16:FLSTEP.Z	17:BRSTEP.X
(s)	(mm)	(mm)	(mm)	(mm)	(mm)	(mm)	(mm)	(mm)	(mm)	(mm)	(mm)	(mm)	(mm)	(mm)	(mm)	(mm)	(mm)	(mm)	(mm)	(mm)	(mm)	(mm)	(mm)	(mm)	(mm)	(mm)	(mm)	(mm)	(mm)	(mm)	(mm)	(mm)	(mm)	(mm)	(mm)	(mm)	(mm)	(mm)	(mm)	(mm)	(mm)	(mm)	(mm)	(mm)	(mm)	(mm)	(mm)	(mm)	(mm)
0.00000	-3241.97	124.83	-0.57	-3632.15	-168.78	57.46	-3496.14	-32.87	-6.71	-3354.59	-38.51	40.23	-3722.53	-215.83	12.25	-3834.69	-184.81	11.14	-1774.65	19.26	50.09	-1783.66	13.07	96.23	-3737.89	-124.21	1346.34	0.00	0.00	0.00	-3543.15	-145.37	1693.99	-3706.88	-167.30	1766.97	-2857.52	68.17	1325.93	-2805.95	-10.23	1315.05	194.62	934.07	55.39	632.65	894.88	56.69	190.73
0.01000	-3241.97	124.83	-0.57	-3632.15	-168.78	57.46	-3496.14	-32.87	-6.71	-3354.59	-38.51	40.23	-3722.53	-215.83	12.25	-3834.69	-184.81	11.14	-1774.65	19.26	50.09	-1783.66	13.07	96.23	-3737.89	-124.21	1346.34	0.00	0.00	0.00	-3543.15	-145.37	1693.99	-3706.88	-167.30	1766.97	-2857.52	68.17	1325.93	-2805.95	-10.23	1315.05	194.62	934.07	55.39	632.65	894.88	56.69	190.73
0.02000	-3241.97	124.83	-0.57	-3632.15	-168.78	57.46	-3496.14	-32.87	-6.71	-3354.59	-38.51	40.23	-3722.53	-215.83	12.25	-3834.69	-184.81	11.14	-1774.65	19.26	50.09	-1783.66	13.07	96.23	-3737.89	-124.21	1346.34	0.00	0.00	0.00	-3543.15	-145.37	1693.99	-3706.88	-167.30	1766.97	-2857.52	68.17	1325.93	-2805.95	-10.23	1315.05	194.62	934.07	55.39	632.65	894.88	56.69	190.73
0.03000	-3241.97	124.83	-0.57	-3632.15	-168.78	57.46	-3496.23	-32.87	-6.70	-3354.73	-38.51	40.24	-3722.53	-215.83	12.25	-3834.69	-184.81	11.14	-1774.65	19.26	50.09	-1783.66	13.07	96.23	-3737.89	-124.21	1346.34	0.00	0.00	0.00	-3543.15	-145.37	1693.99	-3706.88	-167.30	1766.97	-2858.23	68.19	1326.27	-2806.75	-10.23	1315.43	194.68	934.37	55.41	632.87	895.19	56.71	190.80
0.04000	-3241.97	124.83	-0.57	-3632.15	-168.78	57.46	-3584.61	-30.59	0.83	-3496.74	-34.72	51.49	-3722.53	-215.83	12.25	-3834.69	-184.81	11.14	-1774.65	19.26	50.09	-1783.66	13.07	96.23	-3737.89	-124.21	1346.34	0.00	0.00	0.00	-3543.15	-145.37	1693.99	-3706.88	-167.30	1766.97	-3570.96	89.22	1669.36	-3603.23	-10.46	1693.37	255.64	1231.13	72.70	851.93	1205.27	76.46	266.22
0.05000	-3241.97	124.83	-0.57	-3632.15	-168.78	57.46	-3583.18	-29.87	0.94	-3511.30	-35.82	48.98	-3722.53	-215.83	12.25	-3834.69	-184.81	11.14	-1774.65	19.26	50.09	-1783.66	13.07	96.23	-3737.89	-124.21	1346.34	0.00	0.00	0.00	-3543.15	-145.37	1693.99	-3706.88	-167.30	1766.97	-3577.56	89.80	1669.62	-3569.68	-13.29	1690.36	258.58	1230.88	73.38	852.96	1204.85	76.89	265.60
0.06000	-3241.97	124.83	-0.57	-3632.15	-168.78	57.46	-3584.52	-30.56	1.00	-3493.10	-36.30	51.35	-3722.53	-215.83	12.25	-3834.69	-184.81	11.14	-1774.65	19.26	50.09	-1783.66	13.07	96.23	-3737.89	-124.21	1346.34	0.00	0.00	0.00	-3543.15	-145.37	1693.99	-3706.88	-167.30	1766.97	-3576.26	89.60	1668.13	-3549.90	-13.56	1689.90	258.37	1231.15	73.28	853.10	1205.15	76.73	267.34
0.07000	-3241.97	124.83	-0.57	-3632.15	-168.78	57.46	-3570.72	-29.80	3.37	-3503.13	-35.52	51.00	-3722.53	-215.83	12.25	-3834.69	-184.81	11.14	-1774.65	19.26	50.09	-1783.66	13.07	96.23	-3737.89	-124.21	1346.34	0.00	0.00	0.00	-3543.15	-145.37	1693.99	-3706.88	-167.30	1766.97	-3603.92	90.45	1668.18	-3609.86	-13.22	1692.25	257.87	1231.19	73.30	854.26	1204.63	76.95	266.29
0.08000	-3241.97	124.83	-0.57	-3632.15	-168.78	57.46	-3560.14	-29.30	4.84	-3494.12	-35.77	51.80	-3722.53	-215.83	12.25	-3834.69	-184.81	11.14	-1774.65	19.26	50.09	-1783.66	13.07	96.23	-3737.89	-124.21	1346.34	0.00	0.00	0.00	-3543.15	-145.37	1693.99	-3706.88	-167.30	1766.97	-3602.52	89.53	1666.95	-3602.48	-12.43	1690.87	257.82	1230.51	73.36	854.22	1205.24	76.80	267.79
0.09000	-3241.97	124.83	-0.57	-3632.15	-168.78	57.46	-3590.36	-30.89	-0.72	-3508.49	-36.13	49.39	-3722.53	-215.83	12.25	-3834.69	-184.81	11.14	-1774.65	19.26	50.09	-1783.66	13.07	96.23	-3737.89	-124.21	1346.34	0.00	0.00	0.00	-3543.15	-145.37	1693.99	-3706.88	-167.30	1766.97	-3595.18	88.20	1665.57	-3601.70	-12.15	1688.14	258.80	1229.99	73.74	853.35	1204.51	77.13	267.02
0.10000	-3241.97	124.83	-0.57	-3632.15	-168.78	57.46	-3571.50	-30.17	2.46	-3471.33	-35.12	54.75	-3722.53	-215.83	12.25	-3834.69	-184.81	11.14	-1774.65	19.26	50.09	-1783.66	13.07	96.23	-3737.89	-124.21	1346.34	0.00	0.00	0.00	-3543.15	-145.37	1693.99	-3706.88	-167.30	1766.97	-3564.45	88.96	1663.34	-3597.21	-11.84	1689.21	257.18	1231.41	73.17	852.86	1204.78	76.86	266.37
0.11000	-3241.97	124.83	-0.57	-3632.15	-168.78	57.46	-3573.23	-28.81	3.23	-3493.10	-36.42	51.46	-3722.53	-215.83	12.25	-3834.69	-184.81	11.14	-1774.65	19.26	50.09	-1783.66	13.07	96.23	-3737.89	-124.21	1346.34	0.00	0.00	0.00	-3543.15	-145.37	1693.99	-3706.88	-167.30	1766.97	-3575.83	90.21	1664.59	-3595.21	-11.94	1689.92	256.66	1230.95	73.13	853.03	1205.20	76.62	263.85
0.12000	-3241.97	124.83	-0.57	-3632.15	-168.78	57.46	-3547.82	-29.97	6.85	-3501.12	-35.66	50.18	-3722.53	-215.83	12.25	-3834.69	-184.81	11.14	-1774.65	19.26	50.09	-1783.66	13.07	96.23	-3737.89	-124.21	1346.34	0.00	0.00	0.00	-3543.15	-145.37	1693.99	-3706.88	-167.30	1766.97	-3595.00	89.81	1664.02	-3619.56	-10.51	1689.51	258.86	1230.97	73.38	853.21	1205.05	76.90	263.08
0.13000	-3241.97	124.83	-0.57	-3632.15	-168.78	57.46	-3570.42	-29.30	2.67	-3520.78	-37.27	48.10	-3722.53	-215.83	12.25	-3834.69	-184.81	11.14	-1774.65	19.26	50.09	-1783.66	13.07	96.23	-3737.89	-124.21	1346.34	0.00	0.00	0.00	-3543.15	-145.37	1693.99	-3706.88	-167.30	1766.97	-3571.26	90.58	1663.01	-3595.08	-10.23	1688.55	259.60	1230.96	73.66	852.09	1206.14	76.17	266.88
0.14000	-3241.97	124.83	-0.57	-3632.15	-168.78	57.46	-3577.41	-30.83	1.12	-3494.84	-36.79	52.10	-3722.53	-215.83	12.25	-3834.69	-184.81	11.14	-1774.65	19.26	50.09	-1783.66	13.07	96.23	-3737.89	-124.21	1346.34	0.00	0.00	0.00	-3543.15	-145.37	1693.99	-3706.88	-167.30	1766.97	-3565.72	90.25	1662.87	-3597.17	-12.66	1689.24	259.86	1230.12	73.91	851.18	1205.64	76.23	267.59
0.15000	-3241.97	124.83	-0.57	-3632.15	-168.78	57.46	-3583.03	-30.50	1.35	-3512.88	-36.56	49.22	-3722.53	-215.83	12.25	-3834.69	-184.81	11.14	-1774.65	19.26	50.09	-1783.66	13.07	96.23	-3737.89	-124.21	1346.34	0.00	0.00	0.00	-3543.15	-145.37	1693.99	-3706.88	-167.30	1766.97	-3571.59	90.80	1662.98	-3592.39	-13.05	1689.45	257.08	1231.05	72.86	852.48	1205.70	76.45	265.51
0.16000	-3241.97	124.83	-0.57	-3632.15	-168.78	57.46	-3570.73	-29.57	4.01	-3510.67	-35.80	50.12	-3722.53	-215.83	12.25	-3834.69	-184.81	11.14	-1774.65	19.26	50.09	-1783.66	13.07	96.23	-3737.89	-124.21	1346.34	0.00	0.00	0.00	-3543.15	-145.37	1693.99	-3706.88	-167.30	1766.97	-3580.53	91.58	1663.17	-3602.96	-11.24	1689.18	259.71	1230.33	73.73	852.70	1206.14	76.49	266.49
0.17000	-3241.97	124.83	-0.57	-3632.15	-168.78	57.46	-3590.79	-30.33	-0.43	-3506.66	-35.10	49.87	-3722.53	-215.83	12.25	-3834.69	-184.81	11.14	-1774.65	19.26	50.09	-1783.66	13.07	96.23	-3737.89	-124.21	1346.34	0.00	0.00	0.00	-3543.15	-145.37	1693.99	-3706.88	-167.30	1766.97	-3570.27	91.03	1662.98	-3547.68	-11.09	1687.27	257.83	1231.86	72.96	853.30	1205.79	76.54	264.50
0.18000	-3241.97	124.83	-0.57	-3632.15	-168.78	57.46	-3584.51	-30.15	1.55	-3499.98	-36.58	50.93	-3722.53	-215.83	12.25	-3834.69	-184.81	11.14	-1774.65	19.26	50.09	-1783.66	13.07	96.23	-3737.89	-124.21	1346.34	0.00	0.00	0.00	-3543.15	-145.37	1693.99	-3706.88	-167.30	1766.97	-3548.05	89.93	1660.73	-3549.21	-9.83	1687.57	259.39	1230.16	73.94	854.50	1204.32	77.11	264.89
0.19000	-3241.97	124.83	-0.57	-3632.15	-168.78	57.46	-3566.65	-29.34	2.98	-3474.29	-34.92	53.20	-3722.53	-215.83	12.25	-3834.69	-184.81	11.14	-1774.65	19.26	50.09	-1783.66	13.07	96.23	-3737.89	-124.21	1346.34	0.00	0.00	0.00	-3543.15	-145.37	1693.99	-3706.88	-167.30	1766.97	-3577.20	89.93	1662.37	-3587.72	-11.07	1688.87	256.53	1230.93	73.05	852.36	1204.69	76.81	265.79
0.20000	-3241.97	124.83	-0.57	-3632.15	-168.78	57.46	-3572.30	-29.10	2.87	-3495.20	-35.85	51.68	-3722.53	-215.83	12.25	-3834.69	-184.81	11.14	-1774.65	19.26	50.09	-1783.66	13.07	96.23	-3737.89	-124.21	1346.34	0.00	0.00	0.00	-3543.15	-145.37	1693.99	-3706.88	-167.30	1766.97	-3582.27	89.39	1662.68	-3574.94	-9.94	1688.72	257.87	1230.88	73.37	852.29	1205.56	76.40	266.28
0.21000	-3241.97	124.83	-0.57	-3632.15	-168.78	57.46	-3596.78	-30.20	-1.57	-3475.86	-35.25	53.51	-3722.53	-215.83	12.25	-3834.69	-184.81	11.14	-1774.65	19.26	50.09	-1783.66	13.07	96.23	-3737.89	-124.21	1346.34	0.00	0.00	0.00	-3543.15	-145.37	1693.99	-3706.88	-167.30	1766.97	-3599.24	90.63	1663.65	-3549.86	-9.01	1686.91	259.96	1230.42	74.01	852.58	1204.65	76.82	265.84
0.22000	-3241.97	124.83	-0.57	-3632.15	-168.78	57.46	-3578.00	-30.72	1.33	-3490.41	-36.59	52.32	-3722.53	-215.83	12.25	-3834.69	-184.81	11.14	-1774.65	19.26	50.09	-1783.66	13.07	96.23	-3737.89	-124.21	1346.34	0.00	0.00	0.00	-3543.15	-145.37	1693.99	-3706.88	-167.30	1766.97	-3611.20	89.98	1664.51	-3587.96	-9.85	1687.71	256.90	1231.22	73.26	852.20	1205.21	76.45	264.16
0.23000	-3241.97	124.83	-0.57	-3632.15	-168.78	57.46	-3574.68	-29.93	2.08	-3523.69	-36.62	46.86	-3722.53	-215.83	12.25	-3834.69	-184.81	11.14	-1774.65	19.26	50.09	-1783.66	13.07	96.23	-3737.89	-124.21	1346.34	0.00	0.00	0.00	-3543.15	-145.37	1693.99	-3706.88	-167.30	1766.97	-3588.40	91.78	1664.62	-3601.28	-11.03	1687.79	257.69	1229.88	73.44	851.87	1206.35	76.17	266.79
0.24000	-3241.97	124.83	-0.57	-3632.15	-168.78	57.46	-3588.66	-30.91	0.37	-3473.32	-35.85	54.87	-3722.53	-215.83	12.25	-3834.69	-184.81	11.14	-1774.65	19.26	50.09	-1783.66	13.07	96.23	-3737.89	-124.21	1346.34	0.00	0.00	0.00	-3543.15	-145.37	1693.99	-3706.88	-167.30	1766.97	-3582.04	89.82	1664.96	-3595.79	-9.99	1688.66	258.56	1230.19	73.71	851.92	1206.67	75.92	268.47
0.25000	-3241.97	124.83	-0.57	-3632.15	-168.78	57.46	-3572.60	-29.83	1.78	-3483.55	-35.14	52.25	-3722.53	-215.83	12.25	-3834.69	-184.81	11.14	-1774.65	19.26	50.09	-1783.66	13.07	96.23	-3737.89	-124.21	1346.34	0.00	0.00	0.00	-3543.15	-145.37	1693.99	-3706.88	-167.30	1766.97	-3562.65	90.85	1663.66	-3582.14	-9.84	1687.58	259.15	1228.91	74.18	851.01	1206.53	75.83	267.57
0.26000	-3241.97	124.83	-0.57	-3632.15	-168.78	57.46	-3565.55	-29.91	4.13	-3469.85	-35.73	55.12	-3722.53	-215.83	12.25	-3834.69	-184.81	11.14	-1774.65	19.26	50.09	-1783.66	13.07	96.23	-3737.89	-124.21	1346.34	0.00	0.00	0.00	-3543.15	-145.37	1693.99	-3706.88	-167.30	1766.97	-3555.53	90.73	1662.61	-3595.45	-11.39	1688.26	257.99	1231.15	73.31	853.12	1205.79	76.59	267.96
0.27000	-3241.97	124.83	-0.57	-3632.15	-168.78	57.46	-3568.24	-29.60	3.73	-3470.94	-34.07	53.84	-3722.53	-215.83	12.25	-3834.69	-184.81	11.14	-1774.65	19.26	50.09	-1783.66	13.07	96.23	-3737.89	-124.21	1346.34	0.00	0.00	0.00	-3543.15	-145.37	1693.99	-3706.88	-167.30	1766.97	-3583.21	90.84	1666.28	-3566.78	-11.07	1687.63	255.79	1232.52	72.54	852.93	1206.12	76.53	267.97
0.28000	-3241.97	124.83	-0.57	-3632.15	-168.78	57.46	-3573.22	-30.07	1.81	-3499.16	-36.33	51.11	-3722.53	-215.83	12.25	-3834.69	-184.81	11.14	-1774.65	19.26	50.09	-1783.66	13.07	96.23	-3737.89	-124.21	1346.34	0.00	0.00	0.00	-3543.15	-145.37	1693.99	-3706.88	-167.30	1766.97	-3565.08	89.85	1665.42	-3554.45	-11.59	1688.45	256.94	1231.58	73.13	852.39	1205.44	76.64	267.28
0.29000	-3241.97	124.83	-0.57	-3632.15	-168.78	57.46	-3574.48	-29.90	1.89	-3488.50	-34.95	52.05	-3722.53	-215.83	12.25	-3834.69	-184.81	11.14	-1774.65	19.26	50.09	-1783.66	13.07	96.23	-3737.89	-124.21	1346.34	0.00	0.00	0.00	-3543.15	-145.37	1693.99	-3706.88	-167.30	1766.97	-3571.66	92.25	1665.66	-3557.91	-10.32	1690.07	258.79	1230.60	73.60	851.49	1206.10	76.20	266.85
0.30000	-3241.97	124.83	-0.57	-3632.15	-168.78	57.46	-3576.60	-30.36	2.61	-3495.81	-36.32	51.34	-3722.53	-215.83	12.25	-3834.69	-184.81	11.14	-1774.65	19.26	50.09	-1783.66	13.07	96.23	-3737.89	-124.21	1346.34	0.00	0.00	0.00	-3543.15	-145.37	1693.99	-3706.88	-167.30	1766.97	-3572.64	91.40	1665.32	-3557.11	-10.83	1687.61	256.07	1231.27	72.96	850.86	1205.55	76.09	266.19
0.31000	-3241.97	124.83	-0.57	-3632.15	-168.78	57.46	-3565.81	-30.49	3.61	-3477.98	-34.21	53.05	-3722.53	-215.83	12.25	-3834.69	-184.81	11.14	-1774.65	19.26	50.09	-1783.66	13.07	96.23	-3737.89	-124.21	1346.34	0.00	0.00	0.00	-3543.15	-145.37	1693.99	-3706.88	-167.30	1766.97	-3573.54	92.47	1667.05	-3560.97	-10.60	1688.64	257.58	1230.60	73.55	850.94	1206.25	75.86	267.12
0.32000	-3241.97	124.83	-0.57	-3632.15	-168.78	57.46	-3586.18	-30.52	0.65	-3481.89	-35.07	52.46	-3722.53	-215.83	12.25	-3834.69	-184.81	11.14	-1774.65	19.26	50.09	-1783.66	13.07	96.23	-3737.89	-124.21	1346.34	0.00	0.00	0.00	-3543.15	-145.37	1693.99	-3706.88	-167.30	1766.97	-3562.75	93.20	1666.21	-3588.70	-11.14	1690.97	260.47	1229.90	74.05	853.40	1205.38	76.70	267.90
0.33000	-3241.97	124.83	-0.57	-3632.15	-168.78	57.46	-3572.38	-30.70	2.16	-3487.54	-35.84	52.53	-3722.53	-215.83	12.25	-3834.69	-184.81	11.14	-1774.65	19.26	50.09	-1783.66	13.07	96.23	-3737.89	-124.21	1346.34	0.00	0.00	0.00	-3543.15	-145.37	1693.99	-3706.88	-167.30	1766.97	-3568.31	91.86	1667.20	-3608.69	-10.42	1692.96	258.79	1231.56	73.30	852.08	1205.95	76.14	265.03
0.34000	-3241.97	124.83	-0.57	-3632.15	-168.78	57.46	-3574.15	-30.33	1.58	-3495.79	-36.67	51.60	-3722.53	-215.83	12.25	-3834.69	-184.81	11.14	-1774.65	19.26	50.09	-1783.66	13.07	96.23	-3737.89	-124.21	1346.34	0.00	0.00	0.00	-3543.15	-145.37	1693.99	-3706.88	-167.30	1766.97	-3578.90	90.58	1668.00	-3575.74	-10.05	1690.74	257.56	1230.52	73.27	852.58	1205.19	76.53	266.11
0.35000	-3241.97	124.83	-0.57	-3632.15	-168.78	57.46	-3547.92	-28.76	5.98	-3489.03	-35.61	51.81	-3722.53	-215.83	12.25	-3834.69	-184.81	11.14	-1774.65	19.26	50.09	-1783.66	13.07	96.23	-3737.89	-124.21	1346.34	0.00	0.00	0.00	-3543.15	-145.37	1693.99	-3706.88	-167.30	1766.97	-3572.92	91.35	1667.67	-3575.99	-10.17	1690.92	260.67	1230.34	74.12	852.77	1205.20	76.71	266.68
0.36000	-3241.97	124.83	-0.57	-3632.15	-168.78	57.46	-3561.84	-30.10	4.17	-3471.30	-34.76	53.85	-3722.53	-215.83	12.25	-3834.69	-184.81	11.14	-1774.65	19.26	50.09	-1783.66	13.07	96.23	-3737.89	-124.21	1346.34	0.00	0.00	0.00	-3543.15	-145.37	1693.99	-3706.88	-167.30	1766.97	-3574.54	91.24	1667.82	-3613.49	-10.62	1692.91	257.78	1230.77	73.49	853.27	1205.97	76.42	265.84
0.37000	-3241.97	124.83	-0.57	-3632.15	-168.78	57.46	-3563.18	-29.76	3.70	-3483.18	-35.40	54.23	-3722.53	-215.83	12.25	-3834.69	-184.81	11.14	-1774.65	19.26	50.09	-1783.66	13.07	96.23	-3737.89	-124.21	1346.34	0.00	0.00	0.00	-3543.15	-145.37	1693.99	-3706.88	-167.30	1766.97	-3575.80	91.75	1667.82	-3584.40	-10.30	1689.71	257.75	1232.25	73.00	850.20	1205.88	76.05	266.05
0.38000	-3241.97	124.83	-0.57	-3632.15	-168.78	57.46	-3540.37	-29.68	7.53	-3485.98	-35.50	52.02	-3722.53	-215.83	12.25	-3834.69	-184.81	11.14	-1774.65	19.26	50.09	-1783.66	13.07	96.23	-3737.89	-124.21	1346.34	0.00	0.00	0.00	-3543.15	-145.37	1693.99	-3706.88	-167.30	1766.97	-3558.85	92.36	1666.86	-3604.37	-9.92	1691.33	259.99	1230.66	73.74	851.86	1204.95	76.76	268.09
0.39000	-3241.97	124.83	-0.57	-3632.15	-168.78	57.46	-3576.06	-30.73	1.17	-3506.57	-35.56	48.55	-3722.53	-215.83	12.25	-3834.69	-184.81	11.14	-1774.65	19.26	50.09	-1783.66	13.07	96.23	-3737.89	-124.21	1346.34	0.00	0.00	0.00	-3543.15	-145.37	1693.99	-3706.88	-167.30	1766.97	-3585.02	92.50	1668.45	-3585.45	-11.88	1691.80	258.94	1230.68	73.57	853.10	1205.29	76.72	267.13
0.40000	-3241.97	124.83	-0.57	-3632.15	-168.78	57.46	-3545.35	-29.38	5.52	-3490.81	-36.51	52.34	-3722.53	-215.83	12.25	-3834.69	-184.81	11.14	-1774.65	19.26	50.09	-1783.66	13.07	96.23	-3737.89	-124.21	1346.34	0.00	0.00	0.00	-3543.15	-145.37	1693.99	-3706.88	-167.30	1766.97	-3571.36	92.40	1668.25	-3626.63	-12.28	1695.27	259.50	1231.43	73.39	852.28	1205.28	76.57	266.71
0.41000	-3241.97	124.83	-0.57	-3632.15	-168.78	57.46	-3581.38	-30.07	0.97	-3501.57	-35.86	50.62	-3722.53	-215.83	12.25	-3834.69	-184.81	11.14	-1774.65	19.26	50.09	-1783.66	13.07	96.23	-3737.89	-124.21	1346.34	0.00	0.00	0.00	-3543.15	-145.37	1693.99	-3706.88	-167.30	1766.97	-3567.33	92.04	1667.29	-3578.91	-11.34	1691.84	258.85	1231.11	73.57	851.83	1206.16	76.23	264.05
0.42000	-3241.97	124.83	-0.57	-3632.15	-168.78	57.46	-3593.91	-30.45	-1.22	-3482.64	-36.08	53.08	-3722.53	-215.83	12.25	-3834.69	-184.81	11.14	-1774.65	19.26	50.09	-1783.66	13.07	96.23	-3737.89	-124.21	1346.34	0.00	0.00	0.00	-3543.15	-145.37	1693.99	-3706.88	-167.30	1766.97	-3560.36	91.64	1667.11	-3543.16	-9.44	1690.91	254.47	1232.32	72.40	853.76	1205.59	76.70	266.62
0.43000	-3241.97	124.83	-0.57	-3632.15	-168.78	57.46	-3560.94	-30.42	4.82	-3501.75	-35.99	49.87	-3722.53	-215.83	12.25	-3834.69	-184.81	11.14	-1774.65	19.26	50.09	-1783.66	13.07	96.23	-3737.89	-124.21	1346.34	0.00	0.00	0.00	-3543.15	-145.37	1693.99	-3706.88	-167.30	1766.97	-3573.19	93.06	1667.88	-3594.56	-12.34	1691.81	255.55	1232.37	72.63	852.43	1205.02	76.65	264.99
0.44000	-3241.97	124.83	-0.57	-3632.15	-168.78	57.46	-3559.73	-29.85	4.82	-3488.24	-36.01	51.67	-3722.53	-215.83	12.25	-3834.69	-184.81	11.14	-1774.65	19.26	50.09	-1783.66	13.07	96.23	-3737.89	-124.21	1346.34	0.00	0.00	0.00	-3543.15	-145.37	1693.99	-3706.88	-167.30	1766.97	-3582.59	92.07	1668.35	-3615.68	-10.27	1693.14	258.47	1231.63	73.29	853.78	1205.21	77.08	263.02
0.45000	-3241.97	124.83	-0.57	-3632.15	-168.78	57.46	-3555.00	-29.25	4.62	-3476.09	-34.99	53.46	-3722.53	-215.83	12.25	-3834.69	-184.81	11.14	-1774.65	19.26	50.09	-1783.66	13.07	96.23	-3737.89	-124.21	1346.34	0.00	0.00	0.00	-3543.15	-145.37	1693.99	-3706.88	-167.30	1766.97	-3557.84	91.11	1667.72	-3610.01	-10.15	1694.13	258.90	1231.70	73.23	852.14	1205.65	76.52	263.40
0.46000	-3241.97	124.83	-0.57	-3632.15	-168.78	57.46	-3554.98	-28.71	5.04	-3484.36	-35.47	52.98	-3722.53	-215.83	12.25	-3834.69	-184.81	11.14	-1774.65	19.26	50.09	-1783.66	13.07	96.23	-3737.89	-124.21	1346.34	0.00	0.00	0.00	-3543.15	-145.37	1693.99	-3706.88	-167.30	1766.97	-3565.20	91.75	1667.87	-3609.65	-11.04	1693.81	259.03	1231.00	73.46	853.92	1205.17	77.05	263.60
0.47000	-3241.97	124.83	-0.57	-3632.15	-168.78	57.46	-3559.84	-30.52	4.76	-3483.71	-37.10	53.56	-3722.53	-215.83	12.25	-3834.69	-184.81	11.14	-1774.65	19.26	50.09	-1783.66	13.07	96.23	-3737.89	-124.21	1346.34	0.00	0.00	0.00	-3543.15	-145.37	1693.99	-3706.88	-167.30	1766.97	-3587.45	91.30	1668.71	-3562.76	-10.19	1691.88	258.73	1229.59	74.02	854.20	1204.64	77.09	266.35
0.48000	-3241.97	124.83	-0.57	-3632.15	-168.78	57.46	-3564.39	-28.69	3.95	-3512.68	-36.76	49.43	-3722.53	-215.83	12.25	-3834.69	-184.81	11.14	-1774.65	19.26	50.09	-1783.66	13.07	96.23	-3737.89	-124.21	1346.34	0.00	0.00	0.00	-3543.15	-145.37	1693.99	-3706.88	-167.30	1766.97	-3587.41	92.35	1668.63	-3562.19	-11.66	1690.45	260.66	1229.34	74.17	853.11	1204.17	77.15	265.66
0.49000	-3241.97	124.83	-0.57	-3632.15	-168.78	57.46	-3582.19	-29.98	1.18	-3495.22	-35.72	51.85	-3722.53	-215.83	12.25	-3834.69	-184.81	11.14	-1774.65	19.26	50.09	-1783.66	13.07	96.23	-3737.89	-124.21	1346.34	0.00	0.00	0.00	-3543.15	-145.37	1693.99	-3706.88	-167.30	1766.97	-3598.30	91.81	1669.51	-3583.22	-9.77	1690.71	258.67	1229.79	73.55	852.21	1205.21	76.55	266.54
0.50000	-3241.97	124.83	-0.57	-3632.15	-168.78	57.46	-3567.63	-29.71	3.03	-3504.15	-36.25	49.58	-3722.53	-215.83	12.25	-3834.69	-184.81	11.14	-1774.65	19.26	50.09	-1783.66	13.07	96.23	-3737.89	-124.21	1346.34	0.00	0.00	0.00	-3543.15	-145.37	1693.99	-3706.88	-167.30	1766.97	-3588.20	92.48	1668.68	-3605.24	-11.10	1691.93	258.76	1230.42	73.55	852.93	1205.01	76.79	268.32
0.51000	-3241.97	124.83	-0.57	-3632.15	-168.78	57.46	-3566.57	-30.11	3.58	-3488.18	-35.31	52.92	-3722.53	-215.83	12.25	-3834.69	-184.81	11.14	-1774.65	19.26	50.09	-1783.66	13.07	96.23	-3737.89	-124.21	1346.34	0.00	0.00	0.00	-3543.15	-145.37	1693.99	-3706.88	-167.30	1766.97	-3570.37	91.26	1668.18	-3581.79	-10.99	1690.67	259.95	1229.97	74.06	852.58	1205.48	76.75	266.53
0.52000	-3241.97	124.83	-0.57	-3632.15	-168.78	57.46	-3572.29	-30.85	1.72	-3501.52	-35.36	49.70	-3722.53	-215.83	12.25	-3834.69	-184.81	11.14	-1774.65	19.26	50.09	-1783.66	13.07	96.23	-3737.89	-124.21	1346.34	0.00	0.00	0.00	-3543.15	-145.37	1693.99	-3706.88	-167.30	1766.97	-3578.98	91.55	1668.73	-3543.24	-10.65	1691.02	260.44	1229.14	74.29	850.87	1205.20	76.23	265.48
0.53000	-3241.97	124.83	-0.57	-3632.15	-168.78	57.46	-3582.19	-30.09	1.13	-3522.02	-36.20	46.78	-3722.53	-215.83	12.25	-3834.69	-184.81	11.14	-1774.65	19.26	50.09	-1783.66	13.07	96.23	-3737.89	-124.21	1346.34	0.00	0.00	0.00	-3543.15	-145.37	1693.99	-3706.88	-167.30	1766.97	-3585.09	91.12	1669.00	-3559.55	-10.47	1690.25	258.76	1229.67	73.85	851.29	1205.32	76.39	268.26
0.54000	-3241.97	124.83	-0.57	-3632.15	-168.78	57.46	-3577.36	-30.03	1.53	-3479.51	-35.57	54.69	-3722.53	-215.83	12.25	-3834.69	-184.81	11.14	-1774.65	19.26	50.09	-1783.66	13.07	96.23	-3737.89	-124.21	1346.34	0.00	0.00	0.00	-3543.15	-145.37	1693.99	-3706.88	-167.30	1766.97	-3578.90	90.89	1669.04	-3573.74	-11.52	1691.77	257.10	1231.82	73.02	852.63	1205.71	76.35	269.00
0.55000	-3241.97	124.83	-0.57	-3632.15	-168.78	57.46	-3574.78	-29.51	2.19	-3484.34	-35.60	53.77	-3722.53	-215.83	12.25	-3834.69	-184.81	11.14	-1774.65	19.26	50.09	-1783.66	13.07	96.23	-3737.89	-124.21	1346.34	0.00	0.00	0.00	-3543.15	-145.37	1693.99	-3706.88	-167.30	1766.97	-3571.03	91.41	1668.22	-3594.46	-9.57	1692.94	256.61	1231.54	72.92	853.54	1205.10	76.96	268.22
0.56000	-3241.97	124.83	-0.57	-3632.15	-168.78	57.46	-3575.12	-29.60	1.89	-3490.44	-36.70	52.78	-3722.53	-215.83	12.25	-3834.69	-184.81	11.14	-1774.65	19.26	50.09	-1783.66	13.07	96.23	-3737.89	-124.21	1346.34	0.00	0.00	0.00	-3543.15	-145.37	1693.99	-3706.88	-167.30	1766.97	-3564.12	91.44	1668.01	-3612.59	-10.14	1693.29	257.98	1231.20	73.32	853.68	1205.78	76.98	268.74
0.57000	-3241.97	124.83	-0.57	-3632.15	-168.78	57.46	-3581.34	-30.52	1.07	-3500.83	-35.52	51.27	-3722.53	-215.83	12.25	-3834.69	-184.81	11.14	-1774.65	19.26	50.09	-1783.66	13.07	96.23	-3737.89	-124.21	1346.34	0.00	0.00	0.00	-3543.15	-145.37	1693.99	-3706.88	-167.30	1766.97	-3586.81	91.09	1668.33	-3571.53	-10.62	1691.52	255.42	1231.74	72.70	852.28	1205.02	76.84	267.16
0.58000	-3241.97	124.83	-0.57	-3632.15	-168.78	57.46	-3568.97	-29.65	2.05	-3506.55	-36.41	50.88	-3722.53	-215.83	12.25	-3834.69	-184.81	11.14	-1774.65	19.26	50.09	-1783.66	13.07	96.23	-3737.89	-124.21	1346.34	0.00	0.00	0.00	-3543.15	-145.37	1693.99	-3706.88	-167.30	1766.97	-3582.23	92.43	1669.13	-3565.28	-9.73	1691.21	258.11	1230.18	73.48	851.65	1205.20	76.63	268.35
0.59000	-3241.97	124.83	-0.57	-3632.15	-168.78	57.46	-3576.17	-30.41	1.61	-3484.20	-36.46	53.11	-3722.53	-215.83	12.25	-3834.69	-184.81	11.14	-1774.65	19.26	50.09	-1783.66	13.07	96.23	-3737.89	-124.21	1346.34	0.00	0.00	0.00	-3543.15	-145.37	1693.99	-3706.88	-167.30	1766.97	-3564.32	91.53	1668.08	-3595.08	-10.78	1692.70	258.64	1231.75	72.96	851.63	1204.92	76.54	268.02
0.60000	-3241.97	124.83	-0.57	-3632.15	-168.78	57.46	-3578.53	-30.09	0.78	-3497.44	-37.05	51.46	-3722.53	-215.83	12.25	-3834.69	-184.81	11.14	-1774.65	19.26	50.09	-1783.66	13.07	96.23	-3737.89	-124.21	1346.34	0.00	0.00	0.00	-3543.15	-145.37	1693.99	-3706.88	-167.30	1766.97	-3556.65	90.65	1667.89	-3591.90	-9.56	1690.96	255.92	1231.86	72.71	853.04	1205.76	76.69	268.25
0.61000	-3241.97	124.83	-0.57	-3632.15	-168.78	57.46	-3583.17	-30.53	0.76	-3505.17	-36.58	49.95	-3722.53	-215.83	12.25	-3834.69	-184.81	11.14	-1774.65	19.26	50.09	-1783.66	13.07	96.23	-3737.89	-124.21	1346.34	0.00	0.00	0.00	-3543.15	-145.37	1693.99	-3706.88	-167.30	1766.97	-3574.54	92.14	1668.89	-3598.14	-11.39	1692.40	256.11	1231.09	72.96	852.51	1205.20	76.74	265.77
0.62000	-3241.97	124.83	-0.57	-3632.15	-168.78	57.46	-3540.46	-28.94	7.60	-3499.98	-35.17	50.17	-3722.53	-215.83	12.25	-3834.69	-184.81	11.14	-1774.65	19.26	50.09	-1783.66	13.07	96.23	-3737.89	-124.21	1346.34	0.00	0.00	0.00	-3543.15	-145.37	1693.99	-3706.88	-167.30	1766.97	-3575.32	93.14	1669.24	-3604.49	-11.52	1693.67	255.39	1231.26	72.70	852.03	1205.59	76.56	267.52
0.63000	-3241.97	124.83	-0.57	-3632.15	-168.78	57.46	-3571.47	-29.62	2.66	-3491.91	-36.00	50.74	-3722.53	-215.83	12.25	-3834.69	-184.81	11.14	-1774.65	19.26	50.09	-1783.66	13.07	96.23	-3737.89	-124.21	1346.34	0.00	0.00	0.00	-3543.15	-145.37	1693.99	-3706.88	-167.30	1766.97	-3576.02	91.91	1668.53	-3583.94	-9.60	1692.70	255.67	1230.88	73.02	852.17	1205.36	76.65	265.65
0.64000	-3241.97	124.83	-0.57	-3632.15	-168.78	57.46	-3564.62	-29.91	4.79	-3460.02	-35.20	56.22	-3722.53	-215.83	12.25	-3834.69	-184.81	11.14	-1774.65	19.26	50.09	-1783.66	13.07	96.23	-3737.89	-124.21	1346.34	0.00	0.00	0.00	-3543.15	-145.37	1693.99	-3706.88	-167.30	1766.97	-3578.41	92.58	1668.60	-3590.53	-8.71	1691.26	257.68	1230.44	73.46	852.15	1205.05	76.51	266.93
0.65000	-3241.97	124.83	-0.57	-3632.15	-168.78	57.46	-3578.65	-30.97	1.43	-3491.78	-35.90	52.19	-3722.53	-215.83	12.25	-3834.69	-184.81	11.14	-1774.65	19.26	50.09	-1783.66	13.07	96.23	-3737.89	-124.21	1346.34	0.00	0.00	0.00	-3543.15	-145.37	1693.99	-3706.88	-167.30	1766.97	-3558.61	91.81	1668.21	-3580.02	-8.22	1692.10	259.78	1229.24	74.43	852.02	1205.79	76.13	268.73
0.66000	-3241.97	124.83	-0.57	-3632.15	-168.78	57.46	-3575.87	-30.08	1.62	-3493.13	-34.81	50.89	-3722.53	-215.83	12.25	-3834.69	-184.81	11.14	-1774.65	19.26	50.09	-1783.66	13.07	96.23	-3737.89	-124.21	1346.34	0.00	0.00	0.00	-3543.15	-145.37	1693.99	-3706.88	-167.30	1766.97	-3549.24	91.57	1666.75	-3592.73	-9.99	1692.43	259.44	1229.19	74.17	851.97	1206.59	76.04	267.68
0.67000	-3241.97	124.83	-0.57	-3632.15	-168.78	57.46	-3571.73	-29.71	2.82	-3482.94	-35.40	52.52	-3722.53	-215.83	12.25	-3834.69	-184.81	11.14	-1774.65	19.26	50.09	-1783.66	13.07	96.23	-3737.89	-124.21	1346.34	0.00	0.00	0.00	-3543.15	-145.37	1693.99	-3706.88	-167.30	1766.97	-3564.25	92.40	1667.53	-3606.78	-11.30	1693.25	258.37	1230.04	73.73	852.20	1205.68	76.30	266.57
0.68000	-3241.97	124.83	-0.57	-3632.15	-168.78	57.46	-3568.62	-28.95	3.13	-3514.23	-34.89	49.02	-3722.53	-215.83	12.25	-3834.69	-184.81	11.14	-1774.65	19.26	50.09	-1783.66	13.07	96.23	-3737.89	-124.21	1346.34	0.00	0.00	0.00	-3543.15	-145.37	1693.99	-3706.88	-167.30	1766.97	-3555.93	91.62	1667.21	-3562.70	-10.76	1691.90	255.14	1231.72	72.72	853.15	1205.02	76.64	263.89
0.69000	-3241.97	124.83	-0.57	-3632.15	-168.78	57.46	-3569.47	-28.68	2.95	-3498.61	-35.40	50.14	-3722.53	-215.83	12.25	-3834.69	-184.81	11.14	-1774.65	19.26	50.09	-1783.66	13.07	96.23	-3737.89	-124.21	1346.34	0.00	0.00	0.00	-3543.15	-145.37	1693.99	-3706.88	-167.30	1766.97	-3576.54	92.17	1668.22	-3594.15	-10.86	1693.20	258.06	1231.05	73.36	851.54	1205.42	76.23	267.71
0.70000	-3241.97	124.83	-0.57	-3632.15	-168.78	57.46	-3567.74	-29.83	2.92	-3500.41	-34.99	50.90	-3722.53	-215.83	12.25	-3834.69	-184.81	11.14	-1774.65	19.26	50.09	-1783.66	13.07	96.23	-3737.89	-124.21	1346.34	0.00	0.00	0.00	-3543.15	-145.37	1693.99	-3706.88	-167.30	1766.97	-3577.02	91.63	1668.61	-3589.78	-10.36	1692.17	255.95	1231.54	72.66	852.18	1205.14	76.60	267.18
0.71000	-3241.97	124.83	-0.57	-3632.15	-168.78	57.46	-3561.32	-28.78	3.71	-3498.14	-35.55	51.53	-3722.53	-215.83	12.25	-3834.69	-184.81	11.14	-1774.65	19.26	50.09	-1783.66	13.07	96.23	-3737.89	-124.21	1346.34	0.00	0.00	0.00	-3543.15	-145.37	1693.99	-3706.88	-167.30	1766.97	-3590.34	91.56	1669.51	-3599.48	-11.33	1692.59	256.70	1231.87	72.92	852.36	1205.11	76.52	268.44
0.72000	-3241.97	124.83	-0.57	-3632.15	-168.78	57.46	-3536.95	-28.02	7.92	-3497.55	-35.20	50.36	-3722.53	-215.83	12.25	-3834.69	-184.81	11.14	-1774.65	19.26	50.09	-1783.66	13.07	96.23	-3737.89	-124.21	1346.34	0.00	0.00	0.00	-3543.15	-145.37	1693.99	-3706.88	-167.30	1766.97	-3572.54	92.39	1668.80	-3573.08	-10.42	1692.10	259.31	1231.12	73.68	853.54	1204.78	76.94	268.07
0.73000	-3241.97	124.83	-0.57	-3632.15	-168.78	57.46	-3578.44	-30.14	1.43	-3478.75	-35.79	54.04	-3722.53	-215.83	12.25	-3834.69	-184.81	11.14	-1774.65	19.26	50.09	-1783.66	13.07	96.23	-3737.89	-124.21	1346.34	0.00	0.00	0.00	-3543.15	-145.37	1693.99	-3706.88	-167.30	1766.97	-3571.57	92.19	1668.34	-3579.60	-9.47	1691.67	261.43	1230.24	74.21	853.42	1205.17	76.70	268.25
0.74000	-3241.97	124.83	-0.57	-3632.15	-168.78	57.46	-3584.13	-29.37	-0.20	-3491.18	-36.78	50.99	-3722.53	-215.83	12.25	-3834.69	-184.81	11.14	-1774.65	19.26	50.09	-1783.66	13.07	96.23	-3737.89	-124.21	1346.34	0.00	0.00	0.00	-3543.15	-145.37	1693.99	-3706.88	-167.30	1766.97	-3573.33	92.51	1668.32	-3582.60	-8.90	1691.06	259.88	1230.72	73.76	853.68	1204.59	76.99	267.08
0.75000	-3241.97	124.83	-0.57	-3632.15	-168.78	57.46	-3563.58	-29.76	2.74	-3495.59	-35.50	50.84	-3722.53	-215.83	12.25	-3834.69	-184.81	11.14	-1774.65	19.26	50.09	-1783.66	13.07	96.23	-3737.89	-124.21	1346.34	0.00	0.00	0.00	-3543.15	-145.37	1693.99	-3706.88	-167.30	1766.97	-3564.41	92.34	1667.10	-3569.84	-9.57	1692.03	259.30	1230.51	73.71	851.11	1205.35	76.23	263.95
0.76000	-3241.97	124.83	-0.57	-3632.15	-168.78	57.46	-3595.46	-29.86	-0.49	-3484.93	-36.48	53.27	-3722.53	-215.83	12.25	-3834.69	-184.81	11.14	-1774.65	19.26	50.09	-1783.66	13.07	96.23	-3737.89	-124.21	1346.34	0.00	0.00	0.00	-3543.15	-145.37	1693.99	-3706.88	-167.30	1766.97	-3575.88	92.89	1668.55	-3587.50	-9.78	1692.70	256.91	1230.57	73.15	852.67	1205.43	76.53	263.88
0.77000	-3241.97	124.83	-0.57	-3632.15	-168.78	57.46	-3571.15	-30.22	2.67	-3481.73	-34.89	53.92	-3722.53	-215.83	12.25	-3834.69	-184.81	11.14	-1774.65	19.26	50.09	-1783.66	13.07	96.23	-3737.89	-124.21	1346.34	0.00	0.00	0.00	-3543.15	-145.37	1693.99	-3706.88	-167.30	1766.97	-3607.29	93.19	1670.84	-3580.39	-9.63	1691.75	254.97	1231.76	72.53	851.70	1205.75	76.17	265.79
0.78000	-3241.97	124.83	-0.57	-3632.15	-168.78	57.46	-3576.04	-30.22	1.80	-3473.81	-34.85	55.15	-3722.53	-215.83	12.25	-3834.69	-184.81	11.14	-1774.65	19.26	50.09	-1783.66	13.07	96.23	-3737.89	-124.21	1346.34	0.00	0.00	0.00	-3543.15	-145.37	1693.99	-3706.88	-167.30	1766.97	-3587.47	92.26	1668.77	-3581.15	-9.86	1692.03	258.05	1230.43	73.80	851.04	1205.89	75.98	267.56
0.79000	-3241.97	124.83	-0.57	-3632.15	-168.78	57.46	-3597.86	-29.56	-1.48	-3503.73	-35.13	50.64	-3722.53	-215.83	12.25	-3834.69	-184.81	11.14	-1774.65	19.26	50.09	-1783.66	13.07	96.23	-3737.89	-124.21	1346.34	0.00	0.00	0.00	-3543.15	-145.37	1693.99	-3706.88	-167.30	1766.97	-3570.25	91.48	1668.03	-3609.43	-11.34	1692.30	257.43	1231.12	73.42	851.04	1205.32	76.17	264.99
0.80000	-3241.97	124.83	-0.57	-3632.15	-168.78	57.46	-3560.90	-29.39	4.13	-3514.07	-36.23	47.53	-3722.53	-215.83	12.25	-3834.69	-184.81	11.14	-1774.65	19.26	50.09	-1783.66	13.07	96.23	-3737.89	-124.21	1346.34	0.00	0.00	0.00	-3543.15	-145.37	1693.99	-3706.88	-167.30	1766.97	-3584.66	91.86	1669.28	-3579.08	-9.76	1691.54	255.51	1231.32	72.81	851.70	1205.38	76.32	267.59
0.81000	-3241.97	124.83	-0.57	-3632.15	-168.78	57.46	-3583.72	-29.69	-0.09	-3481.91	-36.74	52.62	-3722.53	-215.83	12.25	-3834.69	-184.81	11.14	-1774.65	19.26	50.09	-1783.66	13.07	96.23	-3737.89	-124.21	1346.34	0.00	0.00	0.00	-3543.15	-145.37	1693.99	-3706.88	-167.30	1766.97	-3574.93	91.76	1668.85	-3580.98	-11.30	1691.30	259.36	1230.24	73.75	852.82	1205.20	76.67	267.86
0.82000	-3241.97	124.83	-0.57	-3632.15	-168.78	57.46	-3558.95	-29.61	4.20	-3499.81	-36.12	51.16	-3722.53	-215.83	12.25	-3834.69	-184.81	11.14	-1774.65	19.26	50.09	-1783.66	13.07	96.23	-3737.89	-124.21	1346.34	0.00	0.00	0.00	-3543.15	-145.37	1693.99	-3706.88	-167.30	1766.97	-3570.82	91.87	1668.40	-3576.32	-10.90	1690.06	258.34	1230.17	73.77	852.38	1206.09	76.27	262.76
0.83000	-3241.97	124.83	-0.57	-3632.15	-168.78	57.46	-3557.79	-30.18	5.05	-3500.56	-36.40	50.91	-3722.53	-215.83	12.25	-3834.69	-184.81	11.14	-1774.65	19.26	50.09	-1783.66	13.07	96.23	-3737.89	-124.21	1346.34	0.00	0.00	0.00	-3543.15	-145.37	1693.99	-3706.88	-167.30	1766.97	-3564.18	92.67	1667.95	-3594.07	-10.66	1691.41	260.13	1230.33	73.94	851.00	1205.49	76.09	264.01
0.84000	-3241.97	124.83	-0.57	-3632.15	-168.78	57.46	-3572.00	-29.38	2.03	-3495.63	-36.26	50.93	-3722.53	-215.83	12.25	-3834.69	-184.81	11.14	-1774.65	19.26	50.09	-1783.66	13.07	96.23	-3737.89	-124.21	1346.34	0.00	0.00	0.00	-3543.15	-145.37	1693.99	-3706.88	-167.30	1766.97	-3561.83	92.69	1667.46	-3607.49	-11.00	1693.16	259.81	1229.53	74.00	851.95	1205.52	76.42	263.34
0.85000	-3241.97	124.83	-0.57	-3632.15	-168.78	57.46	-3580.78	-30.72	0.86	-3494.01	-35.48	51.18	-3722.53	-215.83	12.25	-3834.69	-184.81	11.14	-1774.65	19.26	50.09	-1783.66	13.07	96.23	-3737.89	-124.21	1346.34	0.00	0.00	0.00	-3543.15	-145.37	1693.99	-3706.88	-167.30	1766.97	-3581.24	92.18	1668.94	-3608.29	-9.91	1693.21	259.71	1229.30	74.13	851.87	1205.19	76.53	265.18
0.86000	-3241.97	124.83	-0.57	-3632.15	-168.78	57.46	-3562.26	-29.50	4.48	-3498.58	-37.45	49.63	-3722.53	-215.83	12.25	-3834.69	-184.81	11.14	-1774.65	19.26	50.09	-1783.66	13.07	96.23	-3737.89	-124.21	1346.34	0.00	0.00	0.00	-3543.15	-145.37	1693.99	-3706.88	-167.30	1766.97	-3562.54	90.67	1668.48	-3588.83	-10.79	1691.65	257.05	1229.99	73.73	851.37	1205.42	76.43	265.44
0.87000	-3241.97	124.83	-0.57	-3632.15	-168.78	57.46	-3592.48	-29.44	-0.60	-3483.10	-36.04	54.16	-3722.53	-215.83	12.25	-3834.69	-184.81	11.14	-1774.65	19.26	50.09	-1783.66	13.07	96.23	-3737.89	-124.21	1346.34	0.00	0.00	0.00	-3543.15	-145.37	1693.99	-3706.88	-167.30	1766.97	-3557.70	91.86	1667.57	-3584.22	-11.12	1691.65	260.07	1230.48	74.17	853.25	1205.03	76.81	267.84
0.88000	-3241.97	124.83	-0.57	-3632.15	-168.78	57.46	-3576.19	-30.30	2.23	-3501.61	-36.10	50.87	-3722.53	-215.83	12.25	-3834.69	-184.81	11.14	-1774.65	19.26	50.09	-1783.66	13.07	96.23	-3737.89	-124.21	1346.34	0.00	0.00	0.00	-3543.15	-145.37	1693.99	-3706.88	-167.30	1766.97	-3584.06	91.46	1669.12	-3618.08	-11.64	1694.14	257.89	1231.41	73.34	852.18	1205.57	76.50	268.35
0.89000	-3241.97	124.83	-0.57	-3632.15	-168.78	57.46	-3562.52	-29.22	4.11	-3492.64	-35.75	51.93	-3722.53	-215.83	12.25	-3834.69	-184.81	11.14	-1774.65	19.26	50.09	-1783.66	13.07	96.23	-3737.89	-124.21	1346.34	0.00	0.00	0.00	-3543.15	-145.37	1693.99	-3706.88	-167.30	1766.97	-3562.03	91.20	1667.93	-3593.26	-10.84	1692.30	258.10	1231.31	73.30	851.58	1205.41	76.47	265.71
0.90000	-3241.97	124.83	-0.57	-3632.15	-168.78	57.46	-3577.07	-30.18	1.10	-3484.43	-35.32	52.27	-3722.53	-215.83	12.25	-3834.69	-184.81	11.14	-1774.65	19.26	50.09	-1783.66	13.07	96.23	-3737.89	-124.21	1346.34	0.00	0.00	0.00	-3543.15	-145.37	1693.99	-3706.88	-167.30	1766.97	-3574.16	92.03	1669.01	-3583.88	-11.19	1690.53	257.09	1231.03	73.25	852.19	1205.33	76.64	266.30
0.91000	-3241.97	124.83	-0.57	-3632.15	-168.78	57.46	-3557.57	-30.68	4.16	-3496.45	-34.72	50.97	-3722.53	-215.83	12.25	-3834.69	-184.81	11.14	-1774.65	19.26	50.09	-1783.66	13.07	96.23	-3737.89	-124.21	1346.34	0.00	0.00	0.00	-3543.15	-145.37	1693.99	-3706.88	-167.30	1766.97	-3562.04	90.52	1668.33	-3571.07	-12.34	1690.93	258.48	1229.89	74.01	852.18	1205.73	76.40	269.37
0.92000	-3241.97	124.83	-0.57	-3632.15	-168.78	57.46	-3569.52	-29.33	3.00	-3470.94	-34.68	54.40	-3722.53	-215.83	12.25	-3834.69	-184.81	11.14	-1774.65	19.26	50.09	-1783.66	13.07	96.23	-3737.89	-124.21	1346.34	0.00	0.00	0.00	-3543.15	-145.37	1693.99	-3706.88	-167.30	1766.97	-3586.09	90.18	1670.03	-3592.99	-11.94	1693.34	257.97	1230.45	73.90	853.69	1205.76	76.62	268.47
0.93000	-3241.97	124.83	-0.57	-3632.15	-168.78	57.46	-3562.58	-29.01	3.91	-3499.80	-35.77	49.96	-3722.53	-215.83	12.25	-3834.69	-184.81	11.14	-1774.65	19.26	50.09	-1783.66	13.07	96.23	-3737.89	-124.21	1346.34	0.00	0.00	0.00	-3543.15	-145.37	1693.99	-3706.88	-167.30	1766.97	-3576.41	90.89	1669.74	-3630.93	-13.08	1694.05	256.76	1231.14	73.20	853.39	1204.86	76.74	265.20
0.94000	-3241.97	124.83	-0.57	-3632.15	-168.78	57.46	-3558.42	-29.70	5.90	-3486.19	-36.17	52.25	-3722.53	-215.83	12.25	-3834.69	-184.81	11.14	-1774.65	19.26	50.09	-1783.66	13.07	96.23	-3737.89	-124.21	1346.34	0.00	0.00	0.00	-3543.15	-145.37	1693.99	-3706.88	-167.30	1766.97	-3576.49	90.89	1669.28	-3588.66	-12.47	1691.93	257.10	1230.15	73.31	852.72	1204.95	76.63	263.92
0.95000	-3241.97	124.83	-0.57	-3632.15	-168.78	57.46	-3573.41	-30.14	2.15	-3497.73	-35.39	50.59	-3722.53	-215.83	12.25	-3834.69	-184.81	11.14	-1774.65	19.26	50.09	-1783.66	13.07	96.23	-3737.89	-124.21	1346.34	0.00	0.00	0.00	-3543.15	-145.37	1693.99	-3706.88	-167.30	1766.97	-3568.52	90.55	1668.63	-3578.92	-12.72	1692.00	257.20	1230.48	73.23	852.63	1204.32	77.10	265.34
0.96000	-3241.97	124.83	-0.57	-3632.15	-168.78	57.46	-3572.01	-29.94	2.26	-3476.85	-34.66	53.91	-3722.53	-215.83	12.25	-3834.69	-184.81	11.14	-1774.65	19.26	50.09	-1783.66	13.07	96.23	-3737.89	-124.21	1346.34	0.00	0.00	0.00	-3543.15	-145.37	1693.99	-3706.88	-167.30	1766.97	-3572.71	90.58	1668.65	-3578.91	-11.67	1691.32	258.31	1230.81	73.19	854.03	1204.98	76.89	265.49
0.97000	-3241.97	124.83	-0.57	-3632.15	-168.78	57.46	-3586.70	-29.97	0.62	-3500.88	-35.55	50.51	-3722.53	-215.83	12.25	-3834.69	-184.81	11.14	-1774.65	19.26	50.09	-1783.66	13.07	96.23	-3737.89	-124.21	1346.34	0.00	0.00	0.00	-3543.15	-145.37	1693.99	-3706.88	-167.30	1766.97	-3573.48	91.33	1669.22	-3588.07	-12.96	1692.55	257.95	1230.46	73.67	852.91	1205.39	76.49	268.47
0.98000	-3241.97	124.83	-0.57	-3632.15	-168.78	57.46	-3568.02	-29.89	3.18	-3470.54	-34.43	55.05	-3722.53	-215.83	12.25	-3834.69	-184.81	11.14	-1774.65	19.26	50.09	-1783.66	13.07	96.23	-3737.89	-124.21	1346.34	0.00	0.00	0.00	-3543.15	-145.37	1693.99	-3706.88	-167.30	1766.97	-3560.45	90.63	1668.72	-3566.00	-12.21	1692.81	257.49	1231.77	73.11	854.90	1204.50	77.44	263.81
0.99000	-3241.97	124.83	-0.57	-3632.15	-168.78	57.46	-3572.26	-29.21	3.24	-3502.44	-35.70	51.01	-3722.53	-215.83	12.25	-3834.69	-184.81	11.14	-1774.65	19.26	50.09	-1783.66	13.07	96.23	-3737.89	-124.21	1346.34	0.00	0.00	0.00	-3543.15	-145.37	1693.99	-3706.88	-167.30	1766.97	-3565.00	90.53	1668.45	-3589.87	-13.03	1692.97	258.93	1230.30	73.75	852.60	1205.95	76.50	264.89
1.00000	-3241.97	124.83	-0.57	-3632.15	-168.78	57.46	-3557.27	-29.75	5.78	-3493.87	-35.78	52.37	-3722.53	-215.83	12.25	-3834.69	-184.81	11.14	-1774.65	19.26	50.09	-1783.66	13.07	96.23	-3737.89	-124.21	1346.34	0.00	0.00	0.00	-3543.15	-145.37	1693.99	-3706.88	-167.30	1766.97	-3560.27	91.02	1668.26	-3582.14	-10.73	1690.19	259.86	1229.96	73.89	851.48	1204.60	76.49	267.32
1.01000	-3241.97	124.83	-0.57	-3632.15	-168.78	57.46	-3571.46	-29.79	2.77	-3469.61	-34.70	54.93	-3722.53	-215.83	12.25	-3834.69	-184.81	11.14	-1774.65	19.26	50.09	-1783.66	13.07	96.23	-3737.89	-124.21	1346.34	0.00	0.00	0.00	-3543.15	-145.37	1693.99	-3706.88	-167.30	1766.97	-3563.56	89.96	1668.75	-3585.67	-12.04	1691.53	259.41	1229.94	73.74	853.14	1204.76	76.78	262.87
1.02000	-3241.97	124.83	-0.57	-3632.15	-168.78	57.46	-3544.21	-28.60	6.50	-3496.76	-35.52	50.77	-3722.53	-215.83	12.25	-3834.69	-184.81	11.14	-1774.65	19.26	50.09	-1783.66	13.07	96.23	-3737.89	-124.21	1346.34	0.00	0.00	0.00	-3543.15	-145.37	1693.99	-3706.88	-167.30	1766.97	-3583.49	90.00	1669.38	-3601.44	-12.61	1694.02	258.44	1230.75	73.53	852.83	1206.00	76.14	265.33
1.03000	-3241.97	124.83	-0.57	-3632.15	-168.78	57.46	-3555.31	-30.09	4.89	-3511.96	-35.77	48.52	-3722.53	-215.83	12.25	-3834.69	-184.81	11.14	-1774.65	19.26	50.09	-1783.66	13.07	96.23	-3737.89	-124.21	1346.34	0.00	0.00	0.00	-3543.15	-145.37	1693.99	-3706.88	-167.30	1766.97	-3580.02	89.52	1669.53	-3570.04	-12.45	1693.22	260.67	1228.76	74.62	852.30	1205.40	76.37	265.93
1.04000	-3241.97	124.83	-0.57	-3632.15	-168.78	57.46	-3589.86	-30.07	0.05	-3480.90	-36.00	53.98	-3722.53	-215.83	12.25	-3834.69	-184.81	11.14	-1774.65	19.26	50.09	-1783.66	13.07	96.23	-3737.89	-124.21	1346.34	0.00	0.00	0.00	-3543.15	-145.37	1693.99	-3706.88	-167.30	1766.97	-3557.81	89.09	1669.64	-3571.15	-12.34	1692.58	261.71	1229.61	74.53	853.15	1204.37	76.92	265.95
1.05000	-3241.97	124.83	-0.57	-3632.15	-168.78	57.46	-3555.01	-28.29	5.17	-3511.43	-35.04	48.13	-3722.53	-215.83	12.25	-3834.69	-184.81	11.14	-1774.65	19.26	50.09	-1783.66	13.07	96.23	-3737.89	-124.21	1346.34	0.00	0.00	0.00	-3543.15	-145.37	1693.99	-3706.88	-167.30	1766.97	-3568.80	89.74	1669.43	-3567.58	-10.97	1691.66	257.20	1230.88	73.37	853.58	1204.57	76.94	268.55
1.06000	-3241.97	124.83	-0.57	-3632.15	-168.78	57.46	-3574.85	-29.39	2.35	-3498.69	-36.36	50.64	-3722.53	-215.83	12.25	-3834.69	-184.81	11.14	-1774.65	19.26	50.09	-1783.66	13.07	96.23	-3737.89	-124.21	1346.34	0.00	0.00	0.00	-3543.15	-145.37	1693.99	-3706.88	-167.30	1766.97	-3574.62	90.05	1669.60	-3585.05	-11.01	1692.65	257.75	1230.32	73.76	852.50	1205.73	76.36	268.28
1.07000	-3241.97	124.83	-0.57	-3632.15	-168.78	57.46	-3557.22	-29.06	5.30	-3482.99	-35.22	53.11	-3722.53	-215.83	12.25	-3834.69	-184.81	11.14	-1774.65	19.26	50.09	-1783.66	13.07	96.23	-3737.89	-124.21	1346.34	0.00	0.00	0.00	-3543.15	-145.37	1693.99	-3706.88	-167.30	1766.97	-3555.93	89.69	1669.06	-3591.46	-12.73	1692.24	259.23	1231.55	73.33	851.67	1205.62	76.54	269.35
1.08000	-3241.97	124.83	-0.57	-3632.15	-168.78	57.46	-3587.53	-28.19	0.56	-3475.58	-35.45	53.81	-3722.53	-215.83	12.25	-3834.69	-184.81	11.14	-1774.65	19.26	50.09	-1783.66	13.07	96.23	-3737.89	-124.21	1346.34	0.00	0.00	0.00	-3543.15	-145.37	1693.99	-3706.88	-167.30	1766.97	-3552.65	89.03	1668.69	-3560.21	-13.98	1692.14	255.79	1231.88	72.68	852.10	1204.72	76.90	266.22
1.09000	-3241.97	124.83	-0.57	-3632.15	-168.78	57.46	-3589.75	-30.93	0.19	-3516.76	-36.12	48.68	-3722.53	-215.83	12.25	-3834.69	-184.81	11.14	-1774.65	19.26	50.09	-1783.66	13.07	96.23	-3737.89	-124.21	1346.34	0.00	0.00	0.00	-3543.15	-145.37	1693.99	-3706.88	-167.30	1766.97	-3552.74	90.14	1668.63	-3606.42	-14.66	1694.67	259.03	1230.20	73.77	849.98	1204.92	76.06	265.36
1.10000	-3241.97	124.83	-0.57	-3632.15	-168.78	57.46	-3559.71	-30.14	4.65	-3486.63	-33.73	52.02	-3722.53	-215.83	12.25	-3834.69	-184.81	11.14	-1774.65	19.26	50.09	-1783.66	13.07	96.23	-3737.89	-124.21	1346.34	0.00	0.00	0.00	-3543.15	-145.37	1693.99	-3706.88	-167.30	1766.97	-3560.64	90.27	1669.12	-3599.69	-12.63	1693.81	256.97	1231.78	72.74	851.36	1205.55	76.17	264.14
1.11000	-3241.97	124.83	-0.57	-3632.15	-168.78	57.46	-3582.11	-30.21	1.10	-3491.12	-35.44	51.43	-3722.53	-215.83	12.25	-3834.69	-184.81	11.14	-1774.65	19.26	50.09	-1783.66	13.07	96.23	-3737.89	-124.21	1346.34	0.00	0.00	0.00	-3543.15	-145.37	1693.99	-3706.88	-167.30	1766.97	-3583.58	89.49	1671.46	-3628.42	-14.73	1696.23	258.86	1231.67	73.28	851.69	1204.62	76.64	264.83
1.12000	-3241.97	124.83	-0.57	-3632.15	-168.78	57.46	-3594.10	-31.12	-0.81	-3494.79	-35.77	51.61	-3722.53	-215.83	12.25	-3834.69	-184.81	11.14	-1774.65	19.26	50.09	-1783.66	13.07	96.23	-3737.89	-124.21	1346.34	0.00	0.00	0.00	-3543.15	-145.37	1693.99	-3706.88	-167.30	1766.97	-3570.38	89.27	1669.74	-3626.64	-15.24	1694.96	256.11	1231.43	72.98	851.38	1205.30	76.05	265.74
1.13000	-3241.97	124.83	-0.57	-3632.15	-168.78	57.46	-3568.49	-30.24	4.11	-3499.87	-36.07	50.92	-3722.53	-215.83	12.25	-3834.69	-184.81	11.14	-1774.65	19.26	50.09	-1783.66	13.07	96.23	-3737.89	-124.21	1346.34	0.00	0.00	0.00	-3543.15	-145.37	1693.99	-3706.88	-167.30	1766.97	-3572.57	88.82	1670.95	-3615.33	-13.77	1695.50	258.34	1230.65	73.56	853.22	1204.52	76.84	267.00
1.14000	-3241.97	124.83	-0.57	-3632.15	-168.78	57.46	-3562.98	-29.10	4.22	-3487.77	-34.89	52.26	-3722.53	-215.83	12.25	-3834.69	-184.81	11.14	-1774.65	19.26	50.09	-1783.66	13.07	96.23	-3737.89	-124.21	1346.34	0.00	0.00	0.00	-3543.15	-145.37	1693.99	-3706.88	-167.30	1766.97	-3588.26	88.86	1671.79	-3633.01	-14.41	1695.53	255.41	1230.80	72.90	852.55	1204.18	76.87	263.81
1.15000	-3241.97	124.83	-0.57	-3632.15	-168.78	57.46	-3560.74	-29.98	4.35	-3504.30	-35.11	49.86	-3722.53	-215.83	12.25	-3834.69	-184.81	11.14	-1774.65	19.26	50.09	-1783.66	13.07	96.23	-3737.89	-124.21	1346.34	0.00	0.00	0.00	-3543.15	-145.37	1693.99	-3706.88	-167.30	1766.97	-3570.12	89.04	1671.75	-3614.46	-13.06	1695.69	256.94	1231.14	73.07	852.43	1205.06	76.43	265.28
1.16000	-3241.97	124.83	-0.57	-3632.15	-168.78	57.46	-3569.98	-29.34	2.89	-3481.03	-35.75	52.31	-3722.53	-215.83	12.25	-3834.69	-184.81	11.14	-1774.65	19.26	50.09	-1783.66	13.07	96.23	-3737.89	-124.21	1346.34	0.00	0.00	0.00	-3543.15	-145.37	1693.99	-3706.88	-167.30	1766.97	-3565.26	88.43	1671.23	-3550.33	-12.29	1691.15	258.82	1230.24	73.72	851.59	1204.87	76.32	267.25
1.17000	-3241.97	124.83	-0.57	-3632.15	-168.78	57.46	-3578.14	-29.52	0.99	-3509.28	-36.14	48.98	-3722.53	-215.83	12.25	-3834.69	-184.81	11.14	-1774.65	19.26	50.09	-1783.66	13.07	96.23	-3737.89	-124.21	1346.34	0.00	0.00	0.00	-3543.15	-145.37	1693.99	-3706.88	-167.30	1766.97	-3570.62	88.70	1671.51	-3583.88	-14.50	1692.92	257.42	1230.16	73.38	853.04	1204.94	76.81	265.77
1.18000	-3241.97	124.83	-0.57	-3632.15	-168.78	57.46	-3594.86	-30.54	-1.15	-3485.93	-36.18	52.34	-3722.53	-215.83	12.25	-3834.69	-184.81	11.14	-1774.65	19.26	50.09	-1783.66	13.07	96.23	-3737.89	-124.21	1346.34	0.00	0.00	0.00	-3543.15	-145.37	1693.99	-3706.88	-167.30	1766.97	-3573.90	89.91	1672.49	-3583.12	-14.23	1694.30	256.95	1231.44	72.92	850.98	1205.66	76.05	268.34
1.19000	-3241.97	124.83	-0.57	-3632.15	-168.78	57.46	-3578.66	-30.62	1.34	-3505.37	-35.44	49.32	-3722.53	-215.83	12.25	-3834.69	-184.81	11.14	-1774.65	19.26	50.09	-1783.66	13.07	96.23	-3737.89	-124.21	1346.34	0.00	0.00	0.00	-3543.15	-145.37	1693.99	-3706.88	-167.30	1766.97	-3570.50	89.45	1672.62	-3586.02	-13.49	1693.07	256.37	1231.22	72.93	852.58	1205.02	76.65	269.10
1.20000	-3241.97	124.83	-0.57	-3632.15	-168.78	57.46	-3565.58	-30.14	3.34	-3506.24	-35.85	49.69	-3722.53	-215.83	12.25	-3834.69	-184.81	11.14	-1774.65	19.26	50.09	-1783.66	13.07	96.23	-3737.89	-124.21	1346.34	0.00	0.00	0.00	-3543.15	-145.37	1693.99	-3706.88	-167.30	1766.97	-3556.87	88.47	1671.88	-3622.36	-13.42	1693.50	258.58	1231.04	73.33	853.02	1204.78	76.80	266.43
1.21000	-3241.97	124.83	-0.57	-3632.15	-168.78	57.46	-3569.32	-30.86	2.77	-3488.27	-35.33	52.72	-3722.53	-215.83	12.25	-3834.69	-184.81	11.14	-1774.65	19.26	50.09	-1783.66	13.07	96.23	-3737.89	-124.21	1346.34	0.00	0.00	0.00	-3543.15	-145.37	1693.99	-3706.88	-167.30	1766.97	-3586.97	87.53	1673.59	-3618.85	-14.93	1695.01	259.31	1230.74	73.82	854.07	1205.31	76.94	265.80
1.22000	-3241.97	124.83	-0.57	-3632.15	-168.78	57.46	-3578.75	-31.19	1.43	-3504.69	-35.71	49.80	-3722.53	-215.83	12.25	-3834.69	-184.81	11.14	-1774.65	19.26	50.09	-1783.66	13.07	96.23	-3737.89	-124.21	1346.34	0.00	0.00	0.00	-3543.15	-145.37	1693.99	-3706.88	-167.30	1766.97	-3566.90	88.11	1672.54	-3620.82	-16.22	1695.88	256.27	1229.84	73.45	853.46	1205.45	76.58	267.49
1.23000	-3241.97	124.83	-0.57	-3632.15	-168.78	57.46	-3576.42	-29.56	1.66	-3477.84	-35.67	52.99	-3722.53	-215.83	12.25	-3834.69	-184.81	11.14	-1774.65	19.26	50.09	-1783.66	13.07	96.23	-3737.89	-124.21	1346.34	0.00	0.00	0.00	-3543.15	-145.37	1693.99	-3706.88	-167.30	1766.97	-3572.36	88.82	1672.49	-3606.24	-15.96	1693.86	256.20	1230.30	73.25	853.12	1205.24	76.62	268.63
1.24000	-3241.97	124.83	-0.57	-3632.15	-168.78	57.46	-3568.13	-29.88	3.55	-3514.38	-35.93	48.75	-3722.53	-215.83	12.25	-3834.69	-184.81	11.14	-1774.65	19.26	50.09	-1783.66	13.07	96.23	-3737.89	-124.21	1346.34	0.00	0.00	0.00	-3543.15	-145.37	1693.99	-3706.88	-167.30	1766.97	-3574.08	88.02	1672.54	-3581.08	-16.25	1692.47	259.37	1229.83	74.04	853.00	1205.86	76.37	267.80
1.25000	-3241.97	124.83	-0.57	-3632.15	-168.78	57.46	-3564.18	-29.66	3.49	-3497.54	-36.54	51.20	-3722.53	-215.83	12.25	-3834.69	-184.81	11.14	-1774.65	19.26	50.09	-1783.66	13.07	96.23	-3737.89	-124.21	1346.34	0.00	0.00	0.00	-3543.15	-145.37	1693.99	-3706.88	-167.30	1766.97	-3578.23	88.68	1673.67	-3575.92	-15.91	1692.85	258.19	1230.82	73.46	851.39	1206.02	75.98	267.48
1.26000	-3241.97	124.83	-0.57	-3632.15	-168.78	57.46	-3566.15	-29.66	3.22	-3499.10	-36.09	52.02	-3722.53	-215.83	12.25	-3834.69	-184.81	11.14	-1774.65	19.26	50.09	-1783.66	13.07	96.23	-3737.89	-124.21	1346.34	0.00	0.00	0.00	-3543.15	-145.37	1693.99	-3706.88	-167.30	1766.97	-3576.26	88.67	1674.18	-3576.21	-14.07	1690.98	257.42	1231.38	73.06	852.62	1205.17	76.43	267.53
1.27000	-3241.97	124.83	-0.57	-3632.15	-168.78	57.46	-3569.40	-30.25	2.40	-3490.47	-36.18	52.04	-3722.53	-215.83	12.25	-3834.69	-184.81	11.14	-1774.65	19.26	50.09	-1783.66	13.07	96.23	-3737.89	-124.21	1346.34	0.00	0.00	0.00	-3543.15	-145.37	1693.99	-3706.88	-167.30	1766.97	-3554.54	87.24	1672.79	-3622.79	-14.57	1694.74	258.41	1229.60	73.72	852.24	1205.75	76.24	270.34
1.28000	-3241.97	124.83	-0.57	-3632.15	-168.78	57.46	-3579.35	-30.70	1.53	-3497.38	-35.84	51.71	-3722.53	-215.83	12.25	-3834.69	-184.81	11.14	-1774.65	19.26	50.09	-1783.66	13.07	96.23	-3737.89	-124.21	1346.34	0.00	0.00	0.00	-3543.15	-145.37	1693.99	-3706.88	-167.30	1766.97	-3569.82	87.46	1673.33	-3605.56	-13.78	1693.60	258.60	1230.76	73.45	852.14	1205.14	76.62	268.15
1.29000	-3241.97	124.83	-0.57	-3632.15	-168.78	57.46	-3573.27	-30.23	2.03	-3518.82	-37.26	47.11	-3722.53	-215.83	12.25	-3834.69	-184.81	11.14	-1774.65	19.26	50.09	-1783.66	13.07	96.23	-3737.89	-124.21	1346.34	0.00	0.00	0.00	-3543.15	-145.37	1693.99	-3706.88	-167.30	1766.97	-3575.78	87.39	1673.28	-3613.11	-16.50	1694.89	258.32	1231.20	73.31	853.76	1205.21	76.95	268.71
1.30000	-3241.97	124.83	-0.57	-3632.15	-168.78	57.46	-3560.97	-30.23	4.44	-3509.95	-36.34	48.80	-3722.53	-215.83	12.25	-3834.69	-184.81	11.14	-1774.65	19.26	50.09	-1783.66	13.07	96.23	-3737.89	-124.21	1346.34	0.00	0.00	0.00	-3543.15	-145.37	1693.99	-3706.88	-167.30	1766.97	-3572.63	87.35	1672.77	-3603.83	-17.79	1692.57	256.89	1230.97	73.14	852.64	1205.76	76.29	269.25
1.31000	-3241.97	124.83	-0.57	-3632.15	-168.78	57.46	-3580.28	-31.43	-0.13	-3505.51	-36.52	49.91	-3722.53	-215.83	12.25	-3834.69	-184.81	11.14	-1774.65	19.26	50.09	-1783.66	13.07	96.23	-3737.89	-124.21	1346.34	0.00	0.00	0.00	-3543.15	-145.37	1693.99	-3706.88	-167.30	1766.97	-3569.49	87.88	1673.04	-3609.50	-19.13	1693.38	256.07	1230.70	73.17	852.51	1206.50	75.94	265.88
1.32000	-3241.97	124.83	-0.57	-3632.15	-168.78	57.46	-3566.00	-29.08	2.29	-3490.31	-35.89	53.08	-3722.53	-215.83	12.25	-3834.69	-184.81	11.14	-1774.65	19.26	50.09	-1783.66	13.07	96.23	-3737.89	-124.21	1346.34	0.00	0.00	0.00	-3543.15	-145.37	1693.99	-3706.88	-167.30	1766.97	-3558.16	87.75	1672.48	-3587.30	-16.00	1693.39	259.20	1230.10	73.65	854.00	1204.84	76.89	267.01
1.33000	-3241.97	124.83	-0.57	-3632.15	-168.78	57.46	-3574.22	-30.44	2.66	-3477.33	-35.73	54.15	-3722.53	-215.83	12.25	-3834.69	-184.81	11.14	-1774.65	19.26	50.09	-1783.66	13.07	96.23	-3737.89	-124.21	1346.34	0.00	0.00	0.00	-3543.15	-145.37	1693.99	-3706.88	-167.30	1766.97	-3565.48	87.76	1673.61	-3603.56	-15.00	1694.02	259.00	1230.44	73.51	853.15	1204.63	76.87	266.87
1.34000	-3241.97	124.83	-0.57	-3632.15	-168.78	57.46	-3572.95	-29.79	2.17	-3495.79	-35.66	51.74	-3722.53	-215.83	12.25	-3834.69	-184.81	11.14	-1774.65	19.26	50.09	-1783.66	13.07	96.23	-3737.89	-124.21	1346.34	0.00	0.00	0.00	-3543.15	-145.37	1693.99	-3706.88	-167.30	1766.97	-3551.92	87.12	1672.92	-3612.56	-15.95	1692.87	258.88	1230.74	73.40	853.03	1204.99	76.66	267.70
1.35000	-3241.97	124.83	-0.57	-3632.15	-168.78	57.46	-3576.80	-29.83	2.18	-3484.26	-35.86	53.43	-3722.53	-215.83	12.25	-3834.69	-184.81	11.14	-1774.65	19.26	50.09	-1783.66	13.07	96.23	-3737.89	-124.21	1346.34	0.00	0.00	0.00	-3543.15	-145.37	1693.99	-3706.88	-167.30	1766.97	-3578.13	87.21	1673.42	-3570.25	-16.32	1691.88	258.18	1231.08	73.22	852.93	1205.37	76.73	267.83
1.36000	-3241.97	124.83	-0.57	-3632.15	-168.78	57.46	-3566.69	-29.62	2.68	-3519.91	-36.22	49.36	-3722.53	-215.83	12.25	-3834.69	-184.81	11.14	-1774.65	19.26	50.09	-1783.66	13.07	96.23	-3737.89	-124.21	1346.34	0.00	0.00	0.00	-3543.15	-145.37	1693.99	-3706.88	-167.30	1766.97	-3567.64	86.04	1673.52	-3586.80	-16.58	1692.84	260.19	1230.05	73.90	852.71	1204.09	77.07	269.59
1.37000	-3241.97	124.83	-0.57	-3632.15	-168.78	57.46	-3586.66	-31.71	0.07	-3513.29	-35.72	49.58	-3722.53	-215.83	12.25	-3834.69	-184.81	11.14	-1774.65	19.26	50.09	-1783.66	13.07	96.23	-3737.89	-124.21	1346.34	0.00	0.00	0.00	-3543.15	-145.37	1693.99	-3706.88	-167.30	1766.97	-3570.42	86.05	1673.68	-3610.44	-16.24	1694.04	260.88	1230.41	73.88	852.54	1205.43	76.58	271.81
1.38000	-3241.97	124.83	-0.57	-3632.15	-168.78	57.46	-3568.95	-29.95	3.21	-3497.29	-34.55	51.65	-3722.53	-215.83	12.25	-3834.69	-184.81	11.14	-1774.65	19.26	50.09	-1783.66	13.07	96.23	-3737.89	-124.21	1346.34	0.00	0.00	0.00	-3543.15	-145.37	1693.99	-3706.88	-167.30	1766.97	-3585.66	85.79	1673.72	-3621.68	-15.86	1693.73	259.48	1230.66	73.70	852.54	1205.89	76.23	266.12
1.39000	-3241.97	124.83	-0.57	-3632.15	-168.78	57.46	-3572.46	-30.08	2.37	-3511.71	-35.96	49.44	-3722.53	-215.83	12.25	-3834.69	-184.81	11.14	-1774.65	19.26	50.09	-1783.66	13.07	96.23	-3737.89	-124.21	1346.34	0.00	0.00	0.00	-3543.15	-145.37	1693.99	-3706.88	-167.30	1766.97	-3577.49	86.52	1673.21	-3584.57	-17.42	1692.02	257.35	1231.83	72.96	852.66	1205.57	76.54	265.85
1.40000	-3241.97	124.83	-0.57	-3632.15	-168.78	57.46	-3559.99	-28.82	4.18	-3488.85	-34.45	52.07	-3722.53	-215.83	12.25	-3834.69	-184.81	11.14	-1774.65	19.26	50.09	-1783.66	13.07	96.23	-3737.89	-124.21	1346.34	0.00	0.00	0.00	-3543.15	-145.37	1693.99	-3706.88	-167.30	1766.97	-3594.10	85.95	1674.63	-3619.57	-18.56	1693.44	256.73	1231.78	72.98	852.65	1205.63	76.59	265.15
1.41000	-3241.97	124.83	-0.57	-3632.15	-168.78	57.46	-3589.32	-29.89	0.18	-3486.43	-36.37	51.97	-3722.53	-215.83	12.25	-3834.69	-184.81	11.14	-1774.65	19.26	50.09	-1783.66	13.07	96.23	-3737.89	-124.21	1346.34	0.00	0.00	0.00	-3543.15	-145.37	1693.99	-3706.88	-167.30	1766.97	-3584.26	85.63	1673.55	-3627.72	-17.63	1694.11	257.94	1231.17	73.31	853.04	1205.26	76.65	264.80
1.42000	-3241.97	124.83	-0.57	-3632.15	-168.78	57.46	-3573.38	-30.13	1.64	-3480.38	-35.86	53.28	-3722.53	-215.83	12.25	-3834.69	-184.81	11.14	-1774.65	19.26	50.09	-1783.66	13.07	96.23	-3737.89	-124.21	1346.34	0.00	0.00	0.00	-3543.15	-145.37	1693.99	-3706.88	-167.30	1766.97	-3571.91	85.88	1673.09	-3585.17	-16.24	1692.44	256.51	1231.30	72.80	853.01	1204.33	76.90	267.18
1.43000	-3241.97	124.83	-0.57	-3632.15	-168.78	57.46	-3594.44	-29.87	-1.18	-3460.87	-34.61	55.70	-3722.53	-215.83	12.25	-3834.69	-184.81	11.14	-1774.65	19.26	50.09	-1783.66	13.07	96.23	-3737.89	-124.21	1346.34	0.00	0.00	0.00	-3543.15	-145.37	1693.99	-3706.88	-167.30	1766.97	-3563.71	85.10	1672.48	-3589.64	-16.15	1693.26	259.03	1230.76	73.60	852.32	1205.87	76.19	268.78
1.44000	-3241.97	124.83	-0.57	-3632.15	-168.78	57.46	-3569.63	-29.82	3.00	-3497.78	-35.78	50.49	-3722.53	-215.83	12.25	-3834.69	-184.81	11.14	-1774.65	19.26	50.09	-1783.66	13.07	96.23	-3737.89	-124.21	1346.34	0.00	0.00	0.00	-3543.15	-145.37	1693.99	-3706.88	-167.30	1766.97	-3553.95	85.91	1672.56	-3607.13	-16.94	1693.41	258.53	1230.57	73.53	851.70	1205.42	76.32	268.39
1.45000	-3241.97	124.83	-0.57	-3632.15	-168.78	57.46	-3566.02	-29.76	3.35	-3494.85	-36.07	51.38	-3722.53	-215.83	12.25	-3834.69	-184.81	11.14	-1774.65	19.26	50.09	-1783.66	13.07	96.23	-3737.89	-124.21	1346.34	0.00	0.00	0.00	-3543.15	-145.37	1693.99	-3706.88	-167.30	1766.97	-3557.25	86.21	1672.45	-3600.42	-16.33	1691.01	260.11	1230.82	73.81	853.07	1205.59	76.42	267.56
1.46000	-3241.97	124.83	-0.57	-3632.15	-168.78	57.46	-3566.26	-30.34	3.97	-3516.86	-36.72	48.40	-3722.53	-215.83	12.25	-3834.69	-184.81	11.14	-1774.65	19.26	50.09	-1783.66	13.07	96.23	-3737.89	-124.21	1346.34	0.00	0.00	0.00	-3543.15	-145.37	1693.99	-3706.88	-167.30	1766.97	-3561.42	86.50	1671.84	-3589.13	-17.45	1690.44	258.71	1230.52	73.73	853.36	1204.76	76.88	267.39
1.47000	-3241.97	124.83	-0.57	-3632.15	-168.78	57.46	-3567.07	-30.39	2.70	-3482.20	-36.16	53.74	-3722.53	-215.83	12.25	-3834.69	-184.81	11.14	-1774.65	19.26	50.09	-1783.66	13.07	96.23	-3737.89	-124.21	1346.34	0.00	0.00	0.00	-3543.15	-145.37	1693.99	-3706.88	-167.30	1766.97	-3581.75	86.49	1673.35	-3623.32	-16.84	1694.04	256.33	1230.68	73.14	853.24	1205.25	76.65	265.36
1.48000	-3241.97	124.83	-0.57	-3632.15	-168.78	57.46	-3571.68	-28.77	3.14	-3505.76	-35.08	49.87	-3722.53	-215.83	12.25	-3834.69	-184.81	11.14	-1774.65	19.26	50.09	-1783.66	13.07	96.23	-3737.89	-124.21	1346.34	0.00	0.00	0.00	-3543.15	-145.37	1693.99	-3706.88	-167.30	1766.97	-3593.07	85.54	1673.88	-3627.75	-16.54	1694.29	258.80	1230.42	73.61	852.46	1205.39	76.56	266.90
1.49000	-3241.97	124.83	-0.57	-3632.15	-168.78	57.46	-3570.50	-28.67	3.36	-3487.73	-34.87	53.31	-3722.53	-215.83	12.25	-3834.69	-184.81	11.14	-1774.65	19.26	50.09	-1783.66	13.07	96.23	-3737.89	-124.21	1346.34	0.00	0.00	0.00	-3543.15	-145.37	1693.99	-3706.88	-167.30	1766.97	-3567.97	85.82	1671.92	-3607.96	-18.52	1693.03	257.61	1229.95	73.62	852.86	1204.98	76.77	267.04
1.50000	-3241.97	124.83	-0.57	-3632.15	-168.78	57.46	-3560.82	-29.43	4.93	-3498.51	-34.55	50.37	-3722.53	-215.83	12.25	-3834.69	-184.81	11.14	-1774.65	19.26	50.09	-1783.66	13.07	96.23	-3737.89	-124.21	1346.34	0.00	0.00	0.00	-3543.15	-145.37	1693.99	-3706.88	-167.30	1766.97	-3569.94	86.40	1672.72	-3552.86	-17.35	1692.14	258.27	1229.11	74.13	852.63	1205.67	76.52	265.75
1.51000	-3241.97	124.83	-0.57	-3632.15	-168.78	57.46	-3557.03	-30.40	4.76	-3473.72	-35.57	53.51	-3722.53	-215.83	12.25	-3834.69	-184.81	11.14	-1774.65	19.26	50.09	-1783.66	13.07	96.23	-3737.89	-124.21	1346.34	0.00	0.00	0.00	-3543.15	-145.37	1693.99	-3706.88	-167.30	1766.97	-3563.08	84.70	1672.81	-3557.98	-15.49	1691.04	260.35	1229.46	74.26	852.31	1204.80	76.66	264.03
1.52000	-3241.97	124.83	-0.57	-3632.15	-168.78	57.46	-3597.07	-29.66	-1.24	-3484.52	-36.67	53.07	-3722.53	-215.83	12.25	-3834.69	-184.81	11.14	-1774.65	19.26	50.09	-1783.66	13.07	96.23	-3737.89	-124.21	1346.34	0.00	0.00	0.00	-3543.15	-145.37	1693.99	-3706.88	-167.30	1766.97	-3561.33	84.98	1671.80	-3558.26	-16.35	1691.66	259.47	1230.33	73.74	851.78	1205.79	76.17	264.77
1.53000	-3241.97	124.83	-0.57	-3632.15	-168.78	57.46	-3593.94	-30.70	-0.50	-3505.20	-35.21	51.26	-3722.53	-215.83	12.25	-3834.69	-184.81	11.14	-1774.65	19.26	50.09	-1783.66	13.07	96.23	-3737.89	-124.21	1346.34	0.00	0.00	0.00	-3543.15	-145.37	1693.99	-3706.88	-167.30	1766.97	-3568.14	85.44	1672.53	-3565.54	-16.51	1691.54	258.59	1230.46	73.63	852.54	1205.60	76.48	265.20
1.54000	-3241.97	124.83	-0.57	-3632.15	-168.78	57.46	-3571.05	-31.57	2.32	-3491.93	-35.72	51.49	-3722.53	-215.83	12.25	-3834.69	-184.81	11.14	-1774.65	19.26	50.09	-1783.66	13.07	96.23	-3737.89	-124.21	1346.34	0.00	0.00	0.00	-3543.15	-145.37	1693.99	-3706.88	-167.30	1766.97	-3580.87	84.95	1673.46	-3589.58	-16.98	1692.90	259.98	1229.95	73.88	852.54	1204.58	76.83	264.43
1.55000	-3241.97	124.83	-0.57	-3632.15	-168.78	57.46	-3565.10	-30.04	3.38	-3525.59	-35.97	47.49	-3722.53	-215.83	12.25	-3834.69	-184.81	11.14	-1774.65	19.26	50.09	-1783.66	13.07	96.23	-3737.89	-124.21	1346.34	0.00	0.00	0.00	-3543.15	-145.37	1693.99	-3706.88	-167.30	1766.97	-3579.05	84.87	1672.21	-3602.20	-16.79	1692.72	258.60	1232.14	72.87	852.80	1205.13	76.56	267.08
1.56000	-3241.97	124.83	-0.57	-3632.15	-168.78	57.46	-3594.59	-30.61	-0.69	-3490.96	-34.96	51.96	-3722.53	-215.83	12.25	-3834.69	-184.81	11.14	-1774.65	19.26	50.09	-1783.66	13.07	96.23	-3737.89	-124.21	1346.34	0.00	0.00	0.00	-3543.15	-145.37	1693.99	-3706.88	-167.30	1766.97	-3593.33	84.71	1673.80	-3579.78	-15.93	1691.90	257.69	1231.66	72.94	852.46	1205.28	76.63	269.19
1.57000	-3241.97	124.83	-0.57	-3632.15	-168.78	57.46	-3575.79	-29.29	1.43	-3504.16	-35.45	50.04	-3722.53	-215.83	12.25	-3834.69	-184.81	11.14	-1774.65	19.26	50.09	-1783.66	13.07	96.23	-3737.89	-124.21	1346.34	0.00	0.00	0.00	-3543.15	-145.37	1693.99	-3706.88	-167.30	1766.97	-3582.36	86.41	1672.89	-3617.02	-18.48	1693.33	256.11	1231.42	72.87	853.82	1204.96	76.90	269.02
1.58000	-3241.97	124.83	-0.57	-3632.15	-168.78	57.46	-3563.86	-29.76	3.65	-3498.64	-35.57	50.37	-3722.53	-215.83	12.25	-3834.69	-184.81	11.14	-1774.65	19.26	50.09	-1783.66	13.07	96.23	-3737.89	-124.21	1346.34	0.00	0.00	0.00	-3543.15	-145.37	1693.99	-3706.88	-167.30	1766.97	-3583.97	84.82	1673.05	-3600.89	-17.91	1691.98	256.05	1231.10	72.84	852.22	1205.50	76.38	269.54
1.59000	-3241.97	124.83	-0.57	-3632.15	-168.78	57.46	-3571.62	-30.63	1.99	-3507.16	-36.70	49.99	-3722.53	-215.83	12.25	-3834.69	-184.81	11.14	-1774.65	19.26	50.09	-1783.66	13.07	96.23	-3737.89	-124.21	1346.34	0.00	0.00	0.00	-3543.15	-145.37	1693.99	-3706.88	-167.30	1766.97	-3596.65	84.54	1673.73	-3615.83	-18.66	1693.83	258.56	1231.21	73.37	852.50	1206.49	76.12	267.67
1.60000	-3241.97	124.83	-0.57	-3632.15	-168.78	57.46	-3596.94	-30.78	-1.46	-3503.40	-36.40	48.93	-3722.53	-215.83	12.25	-3834.69	-184.81	11.14	-1774.65	19.26	50.09	-1783.66	13.07	96.23	-3737.89	-124.21	1346.34	0.00	0.00	0.00	-3543.15	-145.37	1693.99	-3706.88	-167.30	1766.97	-3577.78	84.80	1672.43	-3569.49	-17.29	1691.45	259.14	1231.57	73.53	851.64	1206.71	75.83	267.84
1.61000	-3241.97	124.83	-0.57	-3632.15	-168.78	57.46	-3588.07	-30.60	-0.51	-3491.08	-35.34	53.21	-3722.53	-215.83	12.25	-3834.69	-184.81	11.14	-1774.65	19.26	50.09	-1783.66	13.07	96.23	-3737.89	-124.21	1346.34	0.00	0.00	0.00	-3543.15	-145.37	1693.99	-3706.88	-167.30	1766.97	-3583.00	85.37	1672.76	-3574.75	-15.95	1692.15	261.18	1229.52	74.28	852.94	1205.20	76.80	267.53
1.62000	-3241.97	124.83	-0.57	-3632.15	-168.78	57.46	-3569.23	-29.83	2.92	-3489.20	-35.60	52.54	-3722.53	-215.83	12.25	-3834.69	-184.81	11.14	-1774.65	19.26	50.09	-1783.66	13.07	96.23	-3737.89	-124.21	1346.34	0.00	0.00	0.00	-3543.15	-145.37	1693.99	-3706.88	-167.30	1766.97	-3569.89	85.31	1672.07	-3588.05	-16.36	1692.32	257.37	1230.86	73.19	853.72	1205.36	76.91	263.23
1.63000	-3241.97	124.83	-0.57	-3632.15	-168.78	57.46	-3578.87	-30.28	1.55	-3522.70	-37.10	47.25	-3722.53	-215.83	12.25	-3834.69	-184.81	11.14	-1774.65	19.26	50.09	-1783.66	13.07	96.23	-3737.89	-124.21	1346.34	0.00	0.00	0.00	-3543.15	-145.37	1693.99	-3706.88	-167.30	1766.97	-3570.84	85.90	1672.36	-3611.32	-16.59	1694.53	256.79	1231.06	73.17	853.27	1205.49	76.80	266.85
1.64000	-3241.97	124.83	-0.57	-3632.15	-168.78	57.46	-3574.07	-29.70	3.13	-3492.44	-34.89	52.06	-3722.53	-215.83	12.25	-3834.69	-184.81	11.14	-1774.65	19.26	50.09	-1783.66	13.07	96.23	-3737.89	-124.21	1346.34	0.00	0.00	0.00	-3543.15	-145.37	1693.99	-3706.88	-167.30	1766.97	-3592.06	84.83	1673.18	-3622.14	-17.07	1694.94	257.24	1232.44	72.82	853.98	1205.03	76.92	266.80
1.65000	-3241.97	124.83	-0.57	-3632.15	-168.78	57.46	-3563.27	-29.83	3.37	-3506.67	-35.38	50.04	-3722.53	-215.83	12.25	-3834.69	-184.81	11.14	-1774.65	19.26	50.09	-1783.66	13.07	96.23	-3737.89	-124.21	1346.34	0.00	0.00	0.00	-3543.15	-145.37	1693.99	-3706.88	-167.30	1766.97	-3585.62	84.31	1672.56	-3663.16	-20.84	1695.79	258.79	1231.59	73.17	850.89	1206.54	75.75	265.82
1.66000	-3241.97	124.83	-0.57	-3632.15	-168.78	57.46	-3553.24	-30.15	6.54	-3499.06	-36.47	51.08	-3722.53	-215.83	12.25	-3834.69	-184.81	11.14	-1774.65	19.26	50.09	-1783.66	13.07	96.23	-3737.89	-124.21	1346.34	0.00	0.00	0.00	-3543.15	-145.37	1693.99	-3706.88	-167.30	1766.97	-3569.76	85.64	1671.82	-3622.04	-19.61	1692.32	259.45	1230.93	73.60	851.58	1206.08	76.25	267.43
1.67000	-3241.97	124.83	-0.57	-3632.15	-168.78	57.46	-3581.27	-30.89	1.77	-3494.19	-37.20	51.99	-3722.53	-215.83	12.25	-3834.69	-184.81	11.14	-1774.65	19.26	50.09	-1783.66	13.07	96.23	-3737.89	-124.21	1346.34	0.00	0.00	0.00	-3543.15	-145.37	1693.99	-3706.88	-167.30	1766.97	-3576.75	86.21	1672.28	-3613.70	-18.08	1694.53	260.68	1229.81	74.21	852.92	1205.74	76.55	264.29
1.68000	-3241.97	124.83	-0.57	-3632.15	-168.78	57.46	-3566.88	-30.28	3.55	-3477.25	-35.34	54.95	-3722.53	-215.83	12.25	-3834.69	-184.81	11.14	-1774.65	19.26	50.09	-1783.66	13.07	96.23	-3737.89	-124.21	1346.34	0.00	0.00	0.00	-3543.15	-145.37	1693.99	-3706.88	-167.30	1766.97	-3581.23	85.83	1672.16	-3599.69	-19.79	1693.00	259.65	1230.30	73.80	853.91	1205.54	76.74	265.08
1.69000	-3241.97	124.83	-0.57	-3632.15	-168.78	57.46	-3573.27	-29.74	2.60	-3507.96	-36.22	50.34	-3722.53	-215.83	12.25	-3834.69	-184.81	11.14	-1774.65	19.26	50.09	-1783.66	13.07	96.23	-3737.89	-124.21	1346.34	0.00	0.00	0.00	-3543.15	-145.37	1693.99	-3706.88	-167.30	1766.97	-3589.18	84.96	1672.84	-3592.06	-18.31	1691.68	256.77	1231.72	72.87	852.68	1205.87	76.43	265.99
1.70000	-3241.97	124.83	-0.57	-3632.15	-168.78	57.46	-3559.31	-28.30	4.71	-3485.59	-35.02	52.76	-3722.53	-215.83	12.25	-3834.69	-184.81	11.14	-1774.65	19.26	50.09	-1783.66	13.07	96.23	-3737.89	-124.21	1346.34	0.00	0.00	0.00	-3543.15	-145.37	1693.99	-3706.88	-167.30	1766.97	-3592.17	85.16	1674.16	-3586.46	-17.69	1691.44	257.30	1231.00	72.92	850.17	1206.82	75.60	268.54
1.71000	-3241.97	124.83	-0.57	-3632.15	-168.78	57.46	-3586.40	-28.87	0.83	-3504.45	-35.56	49.57	-3722.53	-215.83	12.25	-3834.69	-184.81	11.14	-1774.65	19.26	50.09	-1783.66	13.07	96.23	-3737.89	-124.21	1346.34	0.00	0.00	0.00	-3543.15	-145.37	1693.99	-3706.88	-167.30	1766.97	-3577.43	85.87	1672.83	-3570.06	-18.68	1691.42	257.56	1229.90	73.33	851.92	1205.58	76.48	265.28
1.72000	-3241.97	124.83	-0.57	-3632.15	-168.78	57.46	-3554.10	-29.44	6.08	-3495.06	-35.04	51.20	-3722.53	-215.83	12.25	-3834.69	-184.81	11.14	-1774.65	19.26	50.09	-1783.66	13.07	96.23	-3737.89	-124.21	1346.34	0.00	0.00	0.00	-3543.15	-145.37	1693.99	-3706.88	-167.30	1766.97	-3585.19	85.38	1671.70	-3616.65	-16.17	1695.58	254.28	1231.18	72.59	852.80	1205.24	76.63	268.70
1.73000	-3241.97	124.83	-0.57	-3632.15	-168.78	57.46	-3563.41	-30.50	3.85	-3500.46	-36.13	49.31	-3722.53	-215.83	12.25	-3834.69	-184.81	11.14	-1774.65	19.26	50.09	-1783.66	13.07	96.23	-3737.89	-124.21	1346.34	0.00	0.00	0.00	-3543.15	-145.37	1693.99	-3706.88	-167.30	1766.97	-3576.93	85.08	1673.00	-3597.89	-16.03	1692.17	257.86	1230.65	73.46	853.34	1205.43	76.75	266.71
1.74000	-3241.97	124.83	-0.57	-3632.15	-168.78	57.46	-3567.36	-29.56	3.25	-3503.53	-36.52	50.05	-3722.53	-215.83	12.25	-3834.69	-184.81	11.14	-1774.65	19.26	50.09	-1783.66	13.07	96.23	-3737.89	-124.21	1346.34	0.00	0.00	0.00	-3543.15	-145.37	1693.99	-3706.88	-167.30	1766.97	-3571.45	85.44	1672.87	-3630.73	-17.76	1694.48	256.06	1231.44	72.81	853.37	1205.61	76.43	267.72
1.75000	-3241.97	124.83	-0.57	-3632.15	-168.78	57.46	-3594.30	-29.27	-1.35	-3491.53	-35.79	52.33	-3722.53	-215.83	12.25	-3834.69	-184.81	11.14	-1774.65	19.26	50.09	-1783.66	13.07	96.23	-3737.89	-124.21	1346.34	0.00	0.00	0.00	-3543.15	-145.37	1693.99	-3706.88	-167.30	1766.97	-3571.45	84.67	1673.08	-3634.99	-17.81	1695.28	258.86	1230.07	73.76	851.18	1205.89	75.85	265.73
1.76000	-3241.97	124.83	-0.57	-3632.15	-168.78	57.46	-3579.46	-30.26	0.86	-3495.37	-36.53	52.07	-3722.53	-215.83	12.25	-3834.69	-184.81	11.14	-1774.65	19.26	50.09	-1783.66	13.07	96.23	-3737.89	-124.21	1346.34	0.00	0.00	0.00	-3543.15	-145.37	1693.99	-3706.88	-167.30	1766.97	-3575.40	85.32	1672.64	-3595.94	-16.36	1690.43	258.80	1230.48	73.49	851.84	1205.88	76.11	269.92
1.77000	-3241.97	124.83	-0.57	-3632.15	-168.78	57.46	-3571.26	-30.83	2.18	-3493.43	-36.72	52.15	-3722.53	-215.83	12.25	-3834.69	-184.81	11.14	-1774.65	19.26	50.09	-1783.66	13.07	96.23	-3737.89	-124.21	1346.34	0.00	0.00	0.00	-3543.15	-145.37	1693.99	-3706.88	-167.30	1766.97	-3578.81	85.88	1672.29	-3585.52	-16.69	1691.57	257.96	1230.90	73.20	852.60	1205.79	76.33	269.33
1.78000	-3241.97	124.83	-0.57	-3632.15	-168.78	57.46	-3541.76	-29.61	6.87	-3491.30	-35.71	51.90	-3722.53	-215.83	12.25	-3834.69	-184.81	11.14	-1774.65	19.26	50.09	-1783.66	13.07	96.23	-3737.89	-124.21	1346.34	0.00	0.00	0.00	-3543.15	-145.37	1693.99	-3706.88	-167.30	1766.97	-3568.70	86.43	1671.70	-3585.73	-16.76	1692.54	259.47	1229.84	74.02	851.24	1205.44	76.15	268.73
1.79000	-3241.97	124.83	-0.57	-3632.15	-168.78	57.46	-3564.87	-29.52	3.85	-3494.24	-36.00	52.49	-3722.53	-215.83	12.25	-3834.69	-184.81	11.14	-1774.65	19.26	50.09	-1783.66	13.07	96.23	-3737.89	-124.21	1346.34	0.00	0.00	0.00	-3543.15	-145.37	1693.99	-3706.88	-167.30	1766.97	-3582.31	85.91	1672.18	-3540.36	-18.29	1689.73	257.88	1231.51	73.11	852.76	1204.99	76.57	265.65
1.80000	-3241.97	124.83	-0.57	-3632.15	-168.78	57.46	-3546.45	-28.36	6.76	-3495.41	-37.31	51.72	-3722.53	-215.83	12.25	-3834.69	-184.81	11.14	-1774.65	19.26	50.09	-1783.66	13.07	96.23	-3737.89	-124.21	1346.34	0.00	0.00	0.00	-3543.15	-145.37	1693.99	-3706.88	-167.30	1766.97	-3589.43	85.21	1673.05	-3597.66	-17.67	1692.77	257.29	1230.86	73.35	854.12	1204.83	76.89	264.70
1.81000	-3241.97	124.83	-0.57	-3632.15	-168.78	57.46	-3586.66	-30.61	0.13	-3510.98	-35.13	48.92	-3722.53	-215.83	12.25	-3834.69	-184.81	11.14	-1774.65	19.26	50.09	-1783.66	13.07	96.23	-3737.89	-124.21	1346.34	0.00	0.00	0.00	-3543.15	-145.37	1693.99	-3706.88	-167.30	1766.97	-3581.01	86.09	1672.83	-3566.35	-15.91	1690.88	259.79	1231.02	73.52	854.13	1205.06	76.92	264.25
1.82000	-3241.97	124.83	-0.57	-3632.15	-168.78	57.46	-3570.07	-29.26	2.52	-3487.23	-35.77	53.05	-3722.53	-215.83	12.25	-3834.69	-184.81	11.14	-1774.65	19.26	50.09	-1783.66	13.07	96.23	-3737.89	-124.21	1346.34	0.00	0.00	0.00	-3543.15	-145.37	1693.99	-3706.88	-167.30	1766.97	-3597.77	85.97	1673.15	-3574.29	-16.76	1689.71	259.61	1230.92	73.69	852.35	1206.27	76.21	265.60
1.83000	-3241.97	124.83	-0.57	-3632.15	-168.78	57.46	-3574.39	-30.74	2.15	-3483.99	-34.12	52.39	-3722.53	-215.83	12.25	-3834.69	-184.81	11.14	-1774.65	19.26	50.09	-1783.66	13.07	96.23	-3737.89	-124.21	1346.34	0.00	0.00	0.00	-3543.15	-145.37	1693.99	-3706.88	-167.30	1766.97	-3579.01	85.54	1672.03	-3607.14	-18.02	1690.49	258.41	1231.11	73.15	853.07	1205.34	76.67	266.54
1.84000	-3241.97	124.83	-0.57	-3632.15	-168.78	57.46	-3546.71	-29.33	6.30	-3504.63	-36.00	50.30	-3722.53	-215.83	12.25	-3834.69	-184.81	11.14	-1774.65	19.26	50.09	-1783.66	13.07	96.23	-3737.89	-124.21	1346.34	0.00	0.00	0.00	-3543.15	-145.37	1693.99	-3706.88	-167.30	1766.97	-3579.50	85.95	1671.14	-3606.81	-15.81	1691.72	261.32	1230.56	74.24	853.30	1204.59	76.96	267.08
1.85000	-3241.97	124.83	-0.57	-3632.15	-168.78	57.46	-3569.56	-29.77	3.13	-3516.76	-37.15	49.65	-3722.53	-215.83	12.25	-3834.69	-184.81	11.14	-1774.65	19.26	50.09	-1783.66	13.07	96.23	-3737.89	-124.21	1346.34	0.00	0.00	0.00	-3543.15	-145.37	1693.99	-3706.88	-167.30	1766.97	-3587.05	85.63	1671.82	-3580.55	-15.64	1691.73	260.12	1230.75	73.94	853.57	1204.29	77.11	268.54
1.86000	-3241.97	124.83	-0.57	-3632.15	-168.78	57.46	-3577.10	-29.26	0.84	-3492.75	-36.50	51.45	-3722.53	-215.83	12.25	-3834.69	-184.81	11.14	-1774.65	19.26	50.09	-1783.66	13.07	96.23	-3737.89	-124.21	1346.34	0.00	0.00	0.00	-3543.15	-145.37	1693.99	-3706.88	-167.30	1766.97	-3589.27	85.60	1671.92	-3591.46	-17.75	1691.97	256.90	1231.58	72.99	853.47	1204.95	76.87	266.97
1.87000	-3241.97	124.83	-0.57	-3632.15	-168.78	57.46	-3565.63	-29.67	3.69	-3489.28	-35.27	51.80	-3722.53	-215.83	12.25	-3834.69	-184.81	11.14	-1774.65	19.26	50.09	-1783.66	13.07	96.23	-3737.89	-124.21	1346.34	0.00	0.00	0.00	-3543.15	-145.37	1693.99	-3706.88	-167.30	1766.97	-3582.89	85.06	1671.46	-3615.54	-17.06	1692.32	259.31	1230.81	73.70	852.48	1205.91	76.24	265.76
1.88000	-3241.97	124.83	-0.57	-3632.15	-168.78	57.46	-3569.20	-30.31	2.40	-3483.02	-35.08	53.33	-3722.53	-215.83	12.25	-3834.69	-184.81	11.14	-1774.65	19.26	50.09	-1783.66	13.07	96.23	-3737.89	-124.21	1346.34	0.00	0.00	0.00	-3543.15	-145.37	1693.99	-3706.88	-167.30	1766.97	-3581.02	85.11	1671.06	-3608.03	-16.55	1692.57	258.13	1231.94	73.09	851.97	1206.33	75.93	270.70
1.89000	-3241.97	124.83	-0.57	-3632.15	-168.78	57.46	-3577.23	-29.83	1.25	-3467.66	-35.01	55.81	-3722.53	-215.83	12.25	-3834.69	-184.81	11.14	-1774.65	19.26	50.09	-1783.66	13.07	96.23	-3737.89	-124.21	1346.34	0.00	0.00	0.00	-3543.15	-145.37	1693.99	-3706.88	-167.30	1766.97	-3581.94	86.60	1671.56	-3565.77	-16.08	1689.66	257.99	1230.79	73.27	851.77	1205.49	76.42	267.45
1.90000	-3241.97	124.83	-0.57	-3632.15	-168.78	57.46	-3570.32	-29.70	3.39	-3501.82	-36.56	51.48	-3722.53	-215.83	12.25	-3834.69	-184.81	11.14	-1774.65	19.26	50.09	-1783.66	13.07	96.23	-3737.89	-124.21	1346.34	0.00	0.00	0.00	-3543.15	-145.37	1693.99	-3706.88	-167.30	1766.97	-3588.01	85.76	1671.12	-3589.24	-15.55	1691.50	257.19	1230.81	73.04	851.19	1204.90	76.37	265.96
1.91000	-3241.97	124.83	-0.57	-3632.15	-168.78	57.46	-3566.39	-30.69	2.20	-3493.45	-35.61	52.98	-3722.53	-215.83	12.25	-3834.69	-184.81	11.14	-1774.65	19.26	50.09	-1783.66	13.07	96.23	-3737.89	-124.21	1346.34	0.00	0.00	0.00	-3543.15	-145.37	1693.99	-3706.88	-167.30	1766.97	-3572.56	86.06	1670.79	-3581.51	-17.03	1690.84	258.31	1230.92	73.35	853.82	1204.14	77.29	265.46
1.92000	-3241.97	124.83	-0.57	-3632.15	-168.78	57.46	-3565.70	-30.57	3.04	-3518.47	-35.29	48.37	-3722.53	-215.83	12.25	-3834.69	-184.81	11.14	-1774.65	19.26	50.09	-1783.66	13.07	96.23	-3737.89	-124.21	1346.34	0.00	0.00	0.00	-3543.15	-145.37	1693.99	-3706.88	-167.30	1766.97	-3567.90	85.99	1670.62	-3600.07	-16.15	1691.42	259.13	1230.91	73.68	853.86	1205.36	76.67	266.75
1.93000	-3241.97	124.83	-0.57	-3632.15	-168.78	57.46	-3569.52	-29.89	2.92	-3486.54	-35.49	52.25	-3722.53	-215.83	12.25	-3834.69	-184.81	11.14	-1774.65	19.26	50.09	-1783.66	13.07	96.23	-3737.89	-124.21	1346.34	0.00	0.00	0.00	-3543.15	-145.37	1693.99	-3706.88	-167.30	1766.97	-3601.54	85.50	1673.00	-3598.80	-17.41	1690.99	260.33	1230.35	74.11	852.40	1205.29	76.62	265.70
1.94000	-3241.97	124.83	-0.57	-3632.15	-168.78	57.46	-3563.27	-29.80	4.38	-3505.63	-34.74	50.28	-3722.53	-215.83	12.25	-3834.69	-184.81	11.14	-1774.65	19.26	50.09	-1783.66	13.07	96.23	-3737.89	-124.21	1346.34	0.00	0.00	0.00	-3543.15	-145.37	1693.99	-3706.88	-167.30	1766.97	-3597.28	85.37	1672.51	-3611.28	-17.47	1692.35	258.12	1230.16	73.63	851.77	1205.26	76.65	266.06
1.95000	-3241.97	124.83	-0.57	-3632.15	-168.78	57.46	-3570.26	-30.06	2.96	-3482.98	-35.17	53.64	-3722.53	-215.83	12.25	-3834.69	-184.81	11.14	-1774.65	19.26	50.09	-1783.66	13.07	96.23	-3737.89	-124.21	1346.34	0.00	0.00	0.00	-3543.15	-145.37	1693.99	-3706.88	-167.30	1766.97	-3568.56	84.69	1670.28	-3606.98	-17.45	1694.27	257.21	1230.54	73.42	852.09	1204.73	76.75	266.67
1.96000	-3241.97	124.83	-0.57	-3632.15	-168.78	57.46	-3573.26	-31.03	2.59	-3488.71	-34.54	52.80	-3722.53	-215.83	12.25	-3834.69	-184.81	11.14	-1774.65	19.26	50.09	-1783.66	13.07	96.23	-3737.89	-124.21	1346.34	0.00	0.00	0.00	-3543.15	-145.37	1693.99	-3706.88	-167.30	1766.97	-3570.17	86.06	1670.95	-3608.70	-19.08	1693.02	256.91	1231.29	73.13	852.38	1206.16	76.24	264.71
1.97000	-3241.97	124.83	-0.57	-3632.15	-168.78	57.46	-3594.13	-29.33	-0.19	-3485.09	-35.37	53.08	-3722.53	-215.83	12.25	-3834.69	-184.81	11.14	-1774.65	19.26	50.09	-1783.66	13.07	96.23	-3737.89	-124.21	1346.34	0.00	0.00	0.00	-3543.15	-145.37	1693.99	-3706.88	-167.30	1766.97	-3590.74	85.06	1672.28	-3600.14	-16.30	1692.06	256.51	1232.04	72.72	852.41	1205.49	76.45	266.22
1.98000	-3241.97	124.83	-0.57	-3632.15	-168.78	57.46	-3556.57	-30.29	4.74	-3503.42	-36.37	50.71	-3722.53	-215.83	12.25	-3834.69	-184.81	11.14	-1774.65	19.26	50.09	-1783.66	13.07	96.23	-3737.89	-124.21	1346.34	0.00	0.00	0.00	-3543.15	-145.37	1693.99	-3706.88	-167.30	1766.97	-3587.67	85.63	1671.11	-3605.27	-16.75	1691.92	258.79	1230.57	73.44	852.66	1205.24	76.63	270.34
1.99000	-3241.97	124.83	-0.57	-3632.15	-168.78	57.46	-3558.76	-29.58	3.98	-3498.79	-35.33	51.07	-3722.53	-215.83	12.25	-3834.69	-184.81	11.14	-1774.65	19.26	50.09	-1783.66	13.07	96.23	-3737.89	-124.21	1346.34	0.00	0.00	0.00	-3543.15	-145.37	1693.99	-3706.88	-167.30	1766.97	-3590.16	85.91	1671.82	-3601.12	-17.16	1692.74	257.00	1229.95	73.38	852.86	1204.73	76.85	269.24
2.00000	-3241.97	124.83	-0.57	-3632.15	-168.78	57.46	-3576.92	-31.20	1.40	-3480.06	-34.09	54.38	-3722.53	-215.83	12.25	-3834.69	-184.81	11.14	-1774.65	19.26	50.09	-1783.66	13.07	96.23	-3737.89	-124.21	1346.34	0.00	0.00	0.00	-3543.15	-145.37	1693.99	-3706.88	-167.30	1766.97	-3577.74	85.56	1671.26	-3585.13	-16.63	1692.59	255.13	1231.40	72.32	853.79	1205.16	76.79	266.41
2.01000	-3241.97	124.83	-0.57	-3632.15	-168.78	57.46	-3573.43	-29.05	2.13	-3505.04	-35.86	49.49	-3722.53	-215.83	12.25	-3834.69	-184.81	11.14	-1774.65	19.26	50.09	-1783.66	13.07	96.23	-3737.89	-124.21	1346.34	0.00	0.00	0.00	-3543.15	-145.37	1693.99	-3706.88	-167.30	1766.97	-3567.68	84.58	1671.34	-3584.12	-15.05	1692.10	258.28	1230.59	73.38	853.02	1205.25	76.65	267.46
2.02000	-3241.97	124.83	-0.57	-3632.15	-168.78	57.46	-3546.30	-28.80	6.46	-3505.33	-35.11	49.89	-3722.53	-215.83	12.25	-3834.69	-184.81	11.14	-1774.65	19.26	50.09	-1783.66	13.07	96.23	-3737.89	-124.21	1346.34	0.00	0.00	0.00	-3543.15	-145.37	1693.99	-3706.88	-167.30	1766.97	-3588.72	85.99	1671.49	-3606.33	-16.80	1692.65	258.00	1230.41	73.53	853.05	1205.93	76.39	265.63
2.03000	-3241.97	124.83	-0.57	-3632.15	-168.78	57.46	-3572.45	-29.67	2.24	-3491.47	-34.43	51.70	-3722.53	-215.83	12.25	-3834.69	-184.81	11.14	-1774.65	19.26	50.09	-1783.66	13.07	96.23	-3737.89	-124.21	1346.34	0.00	0.00	0.00	-3543.15	-145.37	1693.99	-3706.88	-167.30	1766.97	-3582.25	86.29	1671.66	-3564.30	-17.04	1690.04	256.55	1231.67	72.91	853.23	1205.61	76.72	263.65
2.04000	-3241.97	124.83	-0.57	-3632.15	-168.78	57.46	-3561.32	-30.40	4.27	-3500.87	-36.88	50.71	-3722.53	-215.83	12.25	-3834.69	-184.81	11.14	-1774.65	19.26	50.09	-1783.66	13.07	96.23	-3737.89	-124.21	1346.34	0.00	0.00	0.00	-3543.15	-145.37	1693.99	-3706.88	-167.30	1766.97	-3597.00	85.95	1672.73	-3583.50	-15.17	1691.40	258.04	1230.88	73.16	854.78	1204.82	77.15	264.74
2.05000	-3241.97	124.83	-0.57	-3632.15	-168.78	57.46	-3573.87	-29.84	2.43	-3507.02	-36.21	50.82	-3722.53	-215.83	12.25	-3834.69	-184.81	11.14	-1774.65	19.26	50.09	-1783.66	13.07	96.23	-3737.89	-124.21	1346.34	0.00	0.00	0.00	-3543.15	-145.37	1693.99	-3706.88	-167.30	1766.97	-3580.68	85.89	1671.44	-3584.35	-16.82	1691.72	259.31	1230.13	73.68	854.01	1204.94	77.08	265.22
2.06000	-3241.97	124.83	-0.57	-3632.15	-168.78	57.46	-3569.55	-29.87	3.10	-3467.29	-35.05	55.23	-3722.53	-215.83	12.25	-3834.69	-184.81	11.14	-1774.65	19.26	50.09	-1783.66	13.07	96.23	-3737.89	-124.21	1346.34	0.00	0.00	0.00	-3543.15	-145.37	1693.99	-3706.88	-167.30	1766.97	-3576.10	85.07	1671.02	-3550.53	-15.86	1689.32	258.76	1230.91	73.31	852.78	1205.27	76.61	267.63
2.07000	-3241.97	124.83	-0.57	-3632.15	-168.78	57.46	-3600.34	-29.84	-2.15	-3487.27	-35.02	53.05	-3722.53	-215.83	12.25	-3834.69	-184.81	11.14	-1774.65	19.26	50.09	-1783.66	13.07	96.23	-3737.89	-124.21	1346.34	0.00	0.00	0.00	-3543.15	-145.37	1693.99	-3706.88	-167.30	1766.97	-3601.60	84.83	1672.58	-3582.67	-16.66	1690.60	259.80	1231.43	73.59	853.01	1204.77	76.71	265.09
2.08000	-3241.97	124.83	-0.57	-3632.15	-168.78	57.46	-3577.54	-32.06	2.03	-3523.00	-35.99	47.85	-3722.53	-215.83	12.25	-3834.69	-184.81	11.14	-1774.65	19.26	50.09	-1783.66	13.07	96.23	-3737.89	-124.21	1346.34	0.00	0.00	0.00	-3543.15	-145.37	1693.99	-3706.88	-167.30	1766.97	-3588.26	85.44	1671.46	-3585.33	-16.23	1692.59	257.40	1231.56	73.03	852.84	1204.48	76.58	264.40
2.09000	-3241.97	124.83	-0.57	-3632.15	-168.78	57.46	-3590.07	-30.01	-0.60	-3496.36	-35.60	51.46	-3722.53	-215.83	12.25	-3834.69	-184.81	11.14	-1774.65	19.26	50.09	-1783.66	13.07	96.23	-3737.89	-124.21	1346.34	0.00	0.00	0.00	-3543.15	-145.37	1693.99	-3706.88	-167.30	1766.97	-3585.52	84.01	1671.33	-3613.88	-17.99	1694.74	257.71	1230.72	73.44	852.09	1204.71	76.64	266.73
2.10000	-3241.97	124.83	-0.57	-3632.15	-168.78	57.46	-3584.91	-30.47	1.77	-3481.51	-34.74	54.85	-3722.53	-215.83	12.25	-3834.69	-184.81	11.14	-1774.65	19.26	50.09	-1783.66	13.07	96.23	-3737.89	-124.21	1346.34	0.00	0.00	0.00	-3543.15	-145.37	1693.99	-3706.88	-167.30	1766.97	-3586.32	85.20	1671.07	-3630.72	-15.44	1694.73	259.75	1229.99	74.08	853.19	1205.46	76.73	264.83
2.11000	-3241.97	124.83	-0.57	-3632.15	-168.78	57.46	-3550.26	-28.62	5.84	-3502.20	-36.60	49.76	-3722.53	-215.83	12.25	-3834.69	-184.81	11.14	-1774.65	19.26	50.09	-1783.66	13.07	96.23	-3737.89	-124.21	1346.34	0.00	0.00	0.00	-3543.15	-145.37	1693.99	-3706.88	-167.30	1766.97	-3584.62	85.50	1671.81	-3595.15	-16.76	1691.73	259.89	1230.50	73.82	854.05	1205.47	76.84	267.12
2.12000	-3241.97	124.83	-0.57	-3632.15	-168.78	57.46	-3560.27	-30.20	4.05	-3479.70	-35.33	54.06	-3722.53	-215.83	12.25	-3834.69	-184.81	11.14	-1774.65	19.26	50.09	-1783.66	13.07	96.23	-3737.89	-124.21	1346.34	0.00	0.00	0.00	-3543.15	-145.37	1693.99	-3706.88	-167.30	1766.97	-3601.33	85.55	1671.38	-3586.58	-17.14	1691.90	259.45	1230.79	73.67	854.24	1205.09	76.82	267.09
2.13000	-3241.97	124.83	-0.57	-3632.15	-168.78	57.46	-3546.98	-30.43	6.18	-3517.79	-36.18	48.36	-3722.53	-215.83	12.25	-3834.69	-184.81	11.14	-1774.65	19.26	50.09	-1783.66	13.07	96.23	-3737.89	-124.21	1346.34	0.00	0.00	0.00	-3543.15	-145.37	1693.99	-3706.88	-167.30	1766.97	-3602.01	84.96	1672.22	-3587.22	-17.29	1692.45	257.01	1231.10	73.06	854.09	1205.10	76.84	265.43
2.14000	-3241.97	124.83	-0.57	-3632.15	-168.78	57.46	-3552.86	-29.66	5.97	-3504.51	-35.88	51.10	-3722.53	-215.83	12.25	-3834.69	-184.81	11.14	-1774.65	19.26	50.09	-1783.66	13.07	96.23	-3737.89	-124.21	1346.34	0.00	0.00	0.00	-3543.15	-145.37	1693.99	-3706.88	-167.30	1766.97	-3588.40	85.04	1671.19	-3615.49	-18.92	1693.83	256.94	1231.10	73.03	851.77	1205.40	76.40	262.33
2.15000	-3241.97	124.83	-0.57	-3632.15	-168.78	57.46	-3572.59	-28.91	1.88	-3494.17	-34.51	51.69	-3722.53	-215.83	12.25	-3834.69	-184.81	11.14	-1774.65	19.26	50.09	-1783.66	13.07	96.23	-3737.89	-124.21	1346.34	0.00	0.00	0.00	-3543.15	-145.37	1693.99	-3706.88	-167.30	1766.97	-3571.33	84.86	1670.65	-3570.31	-17.19	1689.58	256.46	1231.04	73.12	852.67	1205.56	76.63	264.25
2.16000	-3241.97	124.83	-0.57	-3632.15	-168.78	57.46	-3552.38	-30.11	5.77	-3473.22	-35.51	54.44	-3722.53	-215.83	12.25	-3834.69	-184.81	11.14	-1774.65	19.26	50.09	-1783.66	13.07	96.23	-3737.89	-124.21	1346.34	0.00	0.00	0.00	-3543.15	-145.37	1693.99	-3706.88	-167.30	1766.97	-3608.70	86.71	1673.67	-3583.94	-16.46	1690.08	259.10	1230.00	73.82	852.34	1205.92	76.40	265.26
2.17000	-3241.97	124.83	-0.57	-3632.15	-168.78	57.46	-3553.74	-29.01	4.79	-3487.16	-35.24	52.35	-3722.53	-215.83	12.25	-3834.69	-184.81	11.14	-1774.65	19.26	50.09	-1783.66	13.07	96.23	-3737.89	-124.21	1346.34	0.00	0.00	0.00	-3543.15	-145.37	1693.99	-3706.88	-167.30	1766.97	-3594.75	85.79	1671.73	-3590.89	-16.59	1690.00	255.64	1231.12	72.64	850.35	1204.96	76.24	262.86
2.18000	-3241.97	124.83	-0.57	-3632.15	-168.78	57.46	-3558.03	-30.43	3.38	-3488.46	-36.66	53.21	-3722.53	-215.83	12.25	-3834.69	-184.81	11.14	-1774.65	19.26	50.09	-1783.66	13.07	96.23	-3737.89	-124.21	1346.34	0.00	0.00	0.00	-3543.15	-145.37	1693.99	-3706.88	-167.30	1766.97	-3562.10	85.58	1669.48	-3586.96	-15.03	1690.88	257.92	1231.45	72.90	852.18	1205.03	76.60	266.19
2.19000	-3241.97	124.83	-0.57	-3632.15	-168.78	57.46	-3582.74	-29.67	1.07	-3513.33	-35.06	49.26	-3722.53	-215.83	12.25	-3834.69	-184.81	11.14	-1774.65	19.26	50.09	-1783.66	13.07	96.23	-3737.89	-124.21	1346.34	0.00	0.00	0.00	-3543.15	-145.37	1693.99	-3706.88	-167.30	1766.97	-3570.47	85.14	1670.13	-3632.79	-18.83	1692.60	257.59	1231.11	73.10	853.15	1205.72	76.53	266.73
2.20000	-3241.97	124.83	-0.57	-3632.15	-168.78	57.46	-3560.50	-30.27	4.28	-3506.53	-35.10	50.01	-3722.53	-215.83	12.25	-3834.69	-184.81	11.14	-1774.65	19.26	50.09	-1783.66	13.07	96.23	-3737.89	-124.21	1346.34	0.00	0.00	0.00	-3543.15	-145.37	1693.99	-3706.88	-167.30	1766.97	-3589.11	84.89	1672.06	-3607.00	-17.24	1692.12	257.39	1230.56	73.36	852.85	1204.54	76.92	266.08
2.21000	-3241.97	124.83	-0.57	-3632.15	-168.78	57.46	-3593.44	-31.46	-1.17	-3492.10	-34.97	51.64	-3722.53	-215.83	12.25	-3834.69	-184.81	11.14	-1774.65	19.26	50.09	-1783.66	13.07	96.23	-3737.89	-124.21	1346.34	0.00	0.00	0.00	-3543.15	-145.37	1693.99	-3706.88	-167.30	1766.97	-3582.26	85.26	1671.21	-3603.54	-19.23	1691.86	258.62	1231.40	73.35	852.67	1204.76	76.83	265.89
2.22000	-3241.97	124.83	-0.57	-3632.15	-168.78	57.46	-3571.58	-30.26	2.37	-3487.75	-36.11	52.28	-3722.53	-215.83	12.25	-3834.69	-184.81	11.14	-1774.65	19.26	50.09	-1783.66	13.07	96.23	-3737.89	-124.21	1346.34	0.00	0.00	0.00	-3543.15	-145.37	1693.99	-3706.88	-167.30	1766.97	-3601.90	83.72	1672.09	-3619.14	-19.60	1693.82	257.52	1230.88	73.27	851.15	1205.54	76.32	265.64
2.23000	-3241.97	124.83	-0.57	-3632.15	-168.78	57.46	-3573.78	-29.38	2.65	-3488.92	-36.33	52.48	-3722.53	-215.83	12.25	-3834.69	-184.81	11.14	-1774.65	19.26	50.09	-1783.66	13.07	96.23	-3737.89	-124.21	1346.34	0.00	0.00	0.00	-3543.15	-145.37	1693.99	-3706.88	-167.30	1766.97	-3588.07	84.89	1671.64	-3609.43	-18.23	1692.75	258.53	1230.86	73.40	852.17	1204.85	76.50	263.27
2.24000	-3241.97	124.83	-0.57	-3632.15	-168.78	57.46	-3564.44	-29.18	3.47	-3504.05	-35.63	50.54	-3722.53	-215.83	12.25	-3834.69	-184.81	11.14	-1774.65	19.26	50.09	-1783.66	13.07	96.23	-3737.89	-124.21	1346.34	0.00	0.00	0.00	-3543.15	-145.37	1693.99	-3706.88	-167.30	1766.97	-3584.94	84.52	1671.46	-3626.33	-16.85	1692.55	260.13	1231.60	73.51	852.82	1204.12	77.08	267.49
2.25000	-3241.97	124.83	-0.57	-3632.15	-168.78	57.46	-3550.58	-30.73	5.93	-3464.26	-36.12	55.14	-3722.53	-215.83	12.25	-3834.69	-184.81	11.14	-1774.65	19.26	50.09	-1783.66	13.07	96.23	-3737.89	-124.21	1346.34	0.00	0.00	0.00	-3543.15	-145.37	1693.99	-3706.88	-167.30	1766.97	-3593.02	83.60	1672.20	-3589.97	-18.48	1690.89	256.49	1231.90	72.64	852.19	1204.97	76.58	266.86
2.26000	-3241.97	124.83	-0.57	-3632.15	-168.78	57.46	-3560.20	-30.44	4.95	-3483.40	-34.32	52.00	-3722.53	-215.83	12.25	-3834.69	-184.81	11.14	-1774.65	19.26	50.09	-1783.66	13.07	96.23	-3737.89	-124.21	1346.34	0.00	0.00	0.00	-3543.15	-145.37	1693.99	-3706.88	-167.30	1766.97	-3581.45	84.10	1671.68	-3599.34	-17.87	1692.16	256.07	1232.30	72.60	852.17	1205.77	76.22	265.00
2.27000	-3241.97	124.83	-0.57	-3632.15	-168.78	57.46	-3571.48	-29.37	2.63	-3491.16	-36.00	52.53	-3722.53	-215.83	12.25	-3834.69	-184.81	11.14	-1774.65	19.26	50.09	-1783.66	13.07	96.23	-3737.89	-124.21	1346.34	0.00	0.00	0.00	-3543.15	-145.37	1693.99	-3706.88	-167.30	1766.97	-3563.87	84.21	1670.74	-3600.32	-19.92	1692.00	258.27	1230.36	73.68	853.24	1205.30	76.54	264.32
2.28000	-3241.97	124.83	-0.57	-3632.15	-168.78	57.46	-3569.57	-30.36	2.96	-3485.19	-35.35	52.39	-3722.53	-215.83	12.25	-3834.69	-184.81	11.14	-1774.65	19.26	50.09	-1783.66	13.07	96.23	-3737.89	-124.21	1346.34	0.00	0.00	0.00	-3543.15	-145.37	1693.99	-3706.88	-167.30	1766.97	-3579.09	84.31	1671.24	-3580.08	-20.14	1689.95	258.78	1230.31	73.75	852.31	1205.32	76.51	265.39
2.29000	-3241.97	124.83	-0.57	-3632.15	-168.78	57.46	-3578.45	-30.82	1.36	-3507.58	-34.92	49.71	-3722.53	-215.83	12.25	-3834.69	-184.81	11.14	-1774.65	19.26	50.09	-1783.66	13.07	96.23	-3737.89	-124.21	1346.34	0.00	0.00	0.00	-3543.15	-145.37	1693.99	-3706.88	-167.30	1766.97	-3589.03	84.05	1671.76	-3609.10	-19.62	1692.09	256.86	1230.24	73.34	852.27	1205.06	76.67	267.12
2.30000	-3241.97	124.83	-0.57	-3632.15	-168.78	57.46	-3558.89	-30.14	4.48	-3494.07	-34.05	52.00	-3722.53	-215.83	12.25	-3834.69	-184.81	11.14	-1774.65	19.26	50.09	-1783.66	13.07	96.23	-3737.89	-124.21	1346.34	0.00	0.00	0.00	-3543.15	-145.37	1693.99	-3706.88	-167.30	1766.97	-3580.37	83.68	1671.31	-3562.06	-17.47	1691.14	257.28	1230.20	73.26	852.96	1205.92	76.44	266.30
2.31000	-3241.97	124.83	-0.57	-3632.15	-168.78	57.46	-3578.03	-30.01	1.52	-3484.72	-36.36	53.33	-3722.53	-215.83	12.25	-3834.69	-184.81	11.14	-1774.65	19.26	50.09	-1783.66	13.07	96.23	-3737.89	-124.21	1346.34	0.00	0.00	0.00	-3543.15	-145.37	1693.99	-3706.88	-167.30	1766.97	-3596.82	82.76	1671.73	-3566.70	-16.93	1689.91	259.18	1230.15	73.86	851.48	1206.94	75.75	265.58
2.32000	-3241.97	124.83	-0.57	-3632.15	-168.78	57.46	-3570.73	-29.35	3.18	-3500.95	-34.96	50.44	-3722.53	-215.83	12.25	-3834.69	-184.81	11.14	-1774.65	19.26	50.09	-1783.66	13.07	96.23	-3737.89	-124.21	1346.34	0.00	0.00	0.00	-3543.15	-145.37	1693.99	-3706.88	-167.30	1766.97	-3601.29	82.63	1672.17	-3579.53	-19.21	1692.51	259.52	1230.32	73.63	852.21	1205.77	76.16	263.81
2.33000	-3241.97	124.83	-0.57	-3632.15	-168.78	57.46	-3578.50	-30.37	2.64	-3463.83	-35.47	55.43	-3722.53	-215.83	12.25	-3834.69	-184.81	11.14	-1774.65	19.26	50.09	-1783.66	13.07	96.23	-3737.89	-124.21	1346.34	0.00	0.00	0.00	-3543.15	-145.37	1693.99	-3706.88	-167.30	1766.97	-3579.32	82.49	1670.57	-3591.94	-19.23	1691.75	257.38	1230.64	73.32	853.76	1205.73	76.62	261.85
2.34000	-3241.97	124.83	-0.57	-3632.15	-168.78	57.46	-3558.23	-29.85	4.94	-3472.28	-35.80	54.48	-3722.53	-215.83	12.25	-3834.69	-184.81	11.14	-1774.65	19.26	50.09	-1783.66	13.07	96.23	-3737.89	-124.21	1346.34	0.00	0.00	0.00	-3543.15	-145.37	1693.99	-3706.88	-167.30	1766.97	-3577.30	81.69	1671.36	-3612.88	-20.52	1692.30	254.95	1232.02	72.25	853.49	1205.06	76.91	262.42
2.35000	-3241.97	124.83	-0.57	-3632.15	-168.78	57.46	-3586.29	-29.81	0.60	-3487.93	-35.51	51.97	-3722.53	-215.83	12.25	-3834.69	-184.81	11.14	-1774.65	19.26	50.09	-1783.66	13.07	96.23	-3737.89	-124.21	1346.34	0.00	0.00	0.00	-3543.15	-145.37	1693.99	-3706.88	-167.30	1766.97	-3585.78	82.58	1671.92	-3595.32	-21.54	1692.16	254.60	1231.11	72.71	852.20	1205.49	76.18	266.78
2.36000	-3241.97	124.83	-0.57	-3632.15	-168.78	57.46	-3578.38	-30.27	1.91	-3473.57	-35.96	54.17	-3722.53	-215.83	12.25	-3834.69	-184.81	11.14	-1774.65	19.26	50.09	-1783.66	13.07	96.23	-3737.89	-124.21	1346.34	0.00	0.00	0.00	-3543.15	-145.37	1693.99	-3706.88	-167.30	1766.97	-3600.30	83.10	1671.91	-3564.20	-20.07	1691.09	257.09	1231.36	73.26	853.40	1205.45	76.56	268.34
2.37000	-3241.97	124.83	-0.57	-3632.15	-168.78	57.46	-3573.08	-30.05	2.96	-3510.36	-36.65	48.92	-3722.53	-215.83	12.25	-3834.69	-184.81	11.14	-1774.65	19.26	50.09	-1783.66	13.07	96.23	-3737.89	-124.21	1346.34	0.00	0.00	0.00	-3543.15	-145.37	1693.99	-3706.88	-167.30	1766.97	-3587.49	81.65	1671.79	-3604.69	-22.41	1694.51	257.91	1231.30	73.34	853.42	1205.35	76.79	268.46
2.38000	-3241.97	124.83	-0.57	-3632.15	-168.78	57.46	-3564.52	-30.15	3.19	-3478.45	-35.88	54.04	-3722.53	-215.83	12.25	-3834.69	-184.81	11.14	-1774.65	19.26	50.09	-1783.66	13.07	96.23	-3737.89	-124.21	1346.34	0.00	0.00	0.00	-3543.15	-145.37	1693.99	-3706.88	-167.30	1766.97	-3584.97	81.69	1671.00	-3594.31	-21.47	1693.20	260.37	1230.43	73.82	852.25	1205.50	76.42	269.33
2.39000	-3241.97	124.83	-0.57	-3632.15	-168.78	57.46	-3569.40	-30.35	2.60	-3502.71	-35.29	49.99	-3722.53	-215.83	12.25	-3834.69	-184.81	11.14	-1774.65	19.26	50.09	-1783.66	13.07	96.23	-3737.89	-124.21	1346.34	0.00	0.00	0.00	-3543.15	-145.37	1693.99	-3706.88	-167.30	1766.97	-3592.02	81.55	1671.37	-3649.12	-21.97	1694.04	257.73	1231.06	73.23	852.17	1205.06	76.65	267.58
2.40000	-3241.97	124.83	-0.57	-3632.15	-168.78	57.46	-3569.61	-29.56	3.18	-3465.77	-35.46	55.13	-3722.53	-215.83	12.25	-3834.69	-184.81	11.14	-1774.65	19.26	50.09	-1783.66	13.07	96.23	-3737.89	-124.21	1346.34	0.00	0.00	0.00	-3543.15	-145.37	1693.99	-3706.88	-167.30	1766.97	-3588.91	82.37	1671.91	-3568.77	-20.84	1689.82	260.16	1229.76	74.18	852.35	1204.48	76.88	269.21
2.41000	-3241.97	124.83	-0.57	-3632.15	-168.78	57.46	-3556.59	-30.42	4.52	-3498.31	-35.76	50.25	-3722.53	-215.83	12.25	-3834.69	-184.81	11.14	-1774.65	19.26	50.09	-1783.66	13.07	96.23	-3737.89	-124.21	1346.34	0.00	0.00	0.00	-3543.15	-145.37	1693.99	-3706.88	-167.30	1766.97	-3611.83	81.23	1672.93	-3579.89	-22.97	1691.33	260.23	1229.55	74.18	852.14	1205.24	76.28	264.94
2.42000	-3241.97	124.83	-0.57	-3632.15	-168.78	57.46	-3564.71	-30.18	3.47	-3512.91	-35.01	47.75	-3722.53	-215.83	12.25	-3834.69	-184.81	11.14	-1774.65	19.26	50.09	-1783.66	13.07	96.23	-3737.89	-124.21	1346.34	0.00	0.00	0.00	-3543.15	-145.37	1693.99	-3706.88	-167.30	1766.97	-3585.54	80.66	1673.12	-3580.02	-22.57	1691.24	257.01	1230.91	73.25	853.78	1204.85	77.00	264.25
2.43000	-3241.97	124.83	-0.57	-3632.15	-168.78	57.46	-3572.98	-30.60	2.98	-3482.74	-35.93	52.69	-3722.53	-215.83	12.25	-3834.69	-184.81	11.14	-1774.65	19.26	50.09	-1783.66	13.07	96.23	-3737.89	-124.21	1346.34	0.00	0.00	0.00	-3543.15	-145.37	1693.99	-3706.88	-167.30	1766.97	-3593.16	79.67	1672.21	-3597.18	-21.45	1692.90	259.92	1230.32	74.05	852.42	1205.73	76.54	265.96
2.44000	-3241.97	124.83	-0.57	-3632.15	-168.78	57.46	-3563.29	-29.23	4.73	-3475.26	-35.61	54.38	-3722.53	-215.83	12.25	-3834.69	-184.81	11.14	-1774.65	19.26	50.09	-1783.66	13.07	96.23	-3737.89	-124.21	1346.34	0.00	0.00	0.00	-3543.15	-145.37	1693.99	-3706.88	-167.30	1766.97	-3583.10	80.60	1671.45	-3579.63	-22.15	1690.63	258.69	1230.04	73.77	849.99	1206.29	75.74	264.07
2.45000	-3241.97	124.83	-0.57	-3632.15	-168.78	57.46	-3558.75	-29.65	4.49	-3495.83	-36.17	50.53	-3722.53	-215.83	12.25	-3834.69	-184.81	11.14	-1774.65	19.26	50.09	-1783.66	13.07	96.23	-3737.89	-124.21	1346.34	0.00	0.00	0.00	-3543.15	-145.37	1693.99	-3706.88	-167.30	1766.97	-3585.27	80.86	1671.70	-3575.83	-22.21	1692.15	258.42	1230.38	73.58	852.36	1205.05	76.70	265.69
2.46000	-3241.97	124.83	-0.57	-3632.15	-168.78	57.46	-3585.25	-30.26	0.23	-3509.25	-35.83	49.64	-3722.53	-215.83	12.25	-3834.69	-184.81	11.14	-1774.65	19.26	50.09	-1783.66	13.07	96.23	-3737.89	-124.21	1346.34	0.00	0.00	0.00	-3543.15	-145.37	1693.99	-3706.88	-167.30	1766.97	-3589.75	80.01	1672.20	-3607.90	-23.37	1692.57	256.65	1230.32	73.25	851.45	1204.70	76.74	268.07
2.47000	-3241.97	124.83	-0.57	-3632.15	-168.78	57.46	-3569.56	-29.68	2.09	-3500.00	-36.48	50.72	-3722.53	-215.83	12.25	-3834.69	-184.81	11.14	-1774.65	19.26	50.09	-1783.66	13.07	96.23	-3737.89	-124.21	1346.34	0.00	0.00	0.00	-3543.15	-145.37	1693.99	-3706.88	-167.30	1766.97	-3610.75	78.84	1673.31	-3583.91	-23.16	1691.19	257.20	1230.33	73.44	853.72	1204.75	77.12	264.30
2.48000	-3241.97	124.83	-0.57	-3632.15	-168.78	57.46	-3578.82	-30.46	0.74	-3473.66	-37.21	55.22	-3722.53	-215.83	12.25	-3834.69	-184.81	11.14	-1774.65	19.26	50.09	-1783.66	13.07	96.23	-3737.89	-124.21	1346.34	0.00	0.00	0.00	-3543.15	-145.37	1693.99	-3706.88	-167.30	1766.97	-3585.78	79.32	1673.16	-3594.53	-23.66	1692.65	258.27	1231.22	73.36	852.93	1205.38	76.60	265.27
2.49000	-3241.97	124.83	-0.57	-3632.15	-168.78	57.46	-3572.51	-29.68	2.38	-3487.28	-36.25	52.52	-3722.53	-215.83	12.25	-3834.69	-184.81	11.14	-1774.65	19.26	50.09	-1783.66	13.07	96.23	-3737.89	-124.21	1346.34	0.00	0.00	0.00	-3543.15	-145.37	1693.99	-3706.88	-167.30	1766.97	-3569.39	79.85	1671.90	-3580.41	-23.50	1692.08	257.20	1230.26	73.50	852.20	1205.17	76.47	269.15
2.50000	-3241.97	124.83	-0.57	-3632.15	-168.78	57.46	-3568.01	-29.53	3.67	-3483.96	-35.17	53.18	-3722.53	-215.83	12.25	-3834.69	-184.81	11.14	-1774.65	19.26	50.09	-1783.66	13.07	96.23	-3737.89	-124.21	1346.34	0.00	0.00	0.00	-3543.15	-145.37	1693.99	-3706.88	-167.30	1766.97	-3585.21	80.06	1672.86	-3600.93	-22.92	1693.43	258.82	1230.40	73.56	851.87	1205.45	76.23	266.35
2.51000	-3241.97	124.83	-0.57	-3632.15	-168.78	57.46	-3563.68	-30.39	4.62	-3499.57	-36.45	51.48	-3722.53	-215.83	12.25	-3834.69	-184.81	11.14	-1774.65	19.26	50.09	-1783.66	13.07	96.23	-3737.89	-124.21	1346.34	0.00	0.00	0.00	-3543.15	-145.37	1693.99	-3706.88	-167.30	1766.97	-3570.13	79.22	1672.52	-3599.05	-24.50	1692.65	256.69	1231.60	72.80	853.68	1205.06	76.67	266.98
2.52000	-3241.97	124.83	-0.57	-3632.15	-168.78	57.46	-3594.26	-30.15	-0.99	-3497.60	-37.10	51.20	-3722.53	-215.83	12.25	-3834.69	-184.81	11.14	-1774.65	19.26	50.09	-1783.66	13.07	96.23	-3737.89	-124.21	1346.34	0.00	0.00	0.00	-3543.15	-145.37	1693.99	-3706.88	-167.30	1766.97	-3564.60	78.15	1672.17	-3633.25	-25.52	1693.92	257.82	1231.59	73.00	851.94	1206.49	75.94	268.28
2.53000	-3241.97	124.83	-0.57	-3632.15	-168.78	57.46	-3540.40	-28.84	7.38	-3516.37	-37.31	47.26	-3722.53	-215.83	12.25	-3834.69	-184.81	11.14	-1774.65	19.26	50.09	-1783.66	13.07	96.23	-3737.89	-124.21	1346.34	0.00	0.00	0.00	-3543.15	-145.37	1693.99	-3706.88	-167.30	1766.97	-3564.91	78.48	1672.79	-3621.98	-26.18	1693.69	258.44	1230.43	73.43	850.92	1204.86	76.41	266.88
2.54000	-3241.97	124.83	-0.57	-3632.15	-168.78	57.46	-3567.42	-31.59	3.12	-3519.19	-37.46	47.81	-3722.53	-215.83	12.25	-3834.69	-184.81	11.14	-1774.65	19.26	50.09	-1783.66	13.07	96.23	-3737.89	-124.21	1346.34	0.00	0.00	0.00	-3543.15	-145.37	1693.99	-3706.88	-167.30	1766.97	-3572.38	78.32	1674.02	-3557.63	-25.30	1691.90	257.84	1231.12	73.32	853.44	1204.16	77.20	265.43
2.55000	-3241.97	124.83	-0.57	-3632.15	-168.78	57.46	-3560.54	-30.14	4.98	-3517.89	-38.25	48.63	-3722.53	-215.83	12.25	-3834.69	-184.81	11.14	-1774.65	19.26	50.09	-1783.66	13.07	96.23	-3737.89	-124.21	1346.34	0.00	0.00	0.00	-3543.15	-145.37	1693.99	-3706.88	-167.30	1766.97	-3582.11	78.15	1674.35	-3571.10	-26.09	1692.79	257.34	1230.74	73.13	852.97	1205.24	76.75	266.21
2.56000	-3241.97	124.83	-0.57	-3632.15	-168.78	57.46	-3550.21	-29.57	5.74	-3474.24	-35.90	56.23	-3722.53	-215.83	12.25	-3834.69	-184.81	11.14	-1774.65	19.26	50.09	-1783.66	13.07	96.23	-3737.89	-124.21	1346.34	0.00	0.00	0.00	-3543.15	-145.37	1693.99	-3706.88	-167.30	1766.97	-3576.46	77.90	1674.56	-3592.01	-25.64	1693.23	257.02	1231.30	73.06	851.83	1204.95	76.41	264.70
2.57000	-3241.97	124.83	-0.57	-3632.15	-168.78	57.46	-3581.03	-30.28	1.76	-3508.84	-36.52	48.82	-3722.53	-215.83	12.25	-3834.69	-184.81	11.14	-1774.65	19.26	50.09	-1783.66	13.07	96.23	-3737.89	-124.21	1346.34	0.00	0.00	0.00	-3543.15	-145.37	1693.99	-3706.88	-167.30	1766.97	-3602.33	76.90	1675.39	-3594.82	-25.76	1693.75	257.28	1231.30	73.18	851.90	1204.63	76.75	263.82
2.58000	-3241.97	124.83	-0.57	-3632.15	-168.78	57.46	-3552.52	-29.61	5.08	-3506.20	-37.48	49.57	-3722.53	-215.83	12.25	-3834.69	-184.81	11.14	-1774.65	19.26	50.09	-1783.66	13.07	96.23	-3737.89	-124.21	1346.34	0.00	0.00	0.00	-3543.15	-145.37	1693.99	-3706.88	-167.30	1766.97	-3583.78	76.37	1674.73	-3587.99	-25.90	1692.50	260.75	1229.81	74.15	852.31	1204.43	76.93	264.99
2.59000	-3241.97	124.83	-0.57	-3632.15	-168.78	57.46	-3558.73	-29.19	4.73	-3507.10	-38.20	49.61	-3722.53	-215.83	12.25	-3834.69	-184.81	11.14	-1774.65	19.26	50.09	-1783.66	13.07	96.23	-3737.89	-124.21	1346.34	0.00	0.00	0.00	-3543.15	-145.37	1693.99	-3706.88	-167.30	1766.97	-3584.61	76.33	1675.25	-3584.22	-26.19	1691.86	259.14	1230.43	73.60	852.30	1205.30	76.34	262.74
2.60000	-3241.97	124.83	-0.57	-3632.15	-168.78	57.46	-3571.77	-30.16	2.28	-3480.50	-37.39	53.79	-3722.53	-215.83	12.25	-3834.69	-184.81	11.14	-1774.65	19.26	50.09	-1783.66	13.07	96.23	-3737.89	-124.21	1346.34	0.00	0.00	0.00	-3543.15	-145.37	1693.99	-3706.88	-167.30	1766.97	-3593.60	76.68	1676.15	-3570.13	-27.29	1692.54	260.84	1230.41	74.00	852.65	1205.31	76.40	265.42
2.61000	-3241.97	124.83	-0.57	-3632.15	-168.78	57.46	-3576.96	-29.64	1.59	-3538.16	-37.73	45.57	-3722.53	-215.83	12.25	-3834.69	-184.81	11.14	-1774.65	19.26	50.09	-1783.66	13.07	96.23	-3737.89	-124.21	1346.34	0.00	0.00	0.00	-3543.15	-145.37	1693.99	-3706.88	-167.30	1766.97	-3580.04	77.14	1676.14	-3589.51	-26.57	1693.77	259.40	1231.33	73.71	853.33	1205.34	76.72	264.98
2.62000	-3241.97	124.83	-0.57	-3632.15	-168.78	57.46	-3547.84	-29.16	6.51	-3487.94	-37.94	52.24	-3722.53	-215.83	12.25	-3834.69	-184.81	11.14	-1774.65	19.26	50.09	-1783.66	13.07	96.23	-3737.89	-124.21	1346.34	0.00	0.00	0.00	-3543.15	-145.37	1693.99	-3706.88	-167.30	1766.97	-3590.74	76.84	1678.21	-3583.52	-26.13	1694.07	260.57	1230.78	73.99	852.83	1204.37	77.16	266.34
2.63000	-3241.97	124.83	-0.57	-3632.15	-168.78	57.46	-3577.02	-30.48	1.96	-3519.68	-37.70	48.63	-3722.53	-215.83	12.25	-3834.69	-184.81	11.14	-1774.65	19.26	50.09	-1783.66	13.07	96.23	-3737.89	-124.21	1346.34	0.00	0.00	0.00	-3543.15	-145.37	1693.99	-3706.88	-167.30	1766.97	-3576.32	77.19	1679.04	-3607.95	-27.77	1694.61	257.02	1230.73	73.18	851.90	1203.95	77.08	266.71
2.64000	-3241.97	124.83	-0.57	-3632.15	-168.78	57.46	-3566.89	-31.06	3.42	-3519.58	-36.92	48.46	-3722.53	-215.83	12.25	-3834.69	-184.81	11.14	-1774.65	19.26	50.09	-1783.66	13.07	96.23	-3737.89	-124.21	1346.34	0.00	0.00	0.00	-3543.15	-145.37	1693.99	-3706.88	-167.30	1766.97	-3583.15	77.81	1679.10	-3593.55	-28.09	1692.96	257.83	1230.59	73.19	852.36	1205.12	76.76	266.40
2.65000	-3241.97	124.83	-0.57	-3632.15	-168.78	57.46	-3547.45	-29.40	5.18	-3524.62	-37.13	47.55	-3722.53	-215.83	12.25	-3834.69	-184.81	11.14	-1774.65	19.26	50.09	-1783.66	13.07	96.23	-3737.89	-124.21	1346.34	0.00	0.00	0.00	-3543.15	-145.37	1693.99	-3706.88	-167.30	1766.97	-3585.84	76.81	1680.05	-3567.15	-26.77	1691.67	256.18	1230.25	73.15	853.86	1204.82	77.27	266.87
2.66000	-3241.97	124.83	-0.57	-3632.15	-168.78	57.46	-3596.29	-29.89	-1.33	-3502.09	-37.48	50.80	-3722.53	-215.83	12.25	-3834.69	-184.81	11.14	-1774.65	19.26	50.09	-1783.66	13.07	96.23	-3737.89	-124.21	1346.34	0.00	0.00	0.00	-3543.15	-145.37	1693.99	-3706.88	-167.30	1766.97	-3583.51	76.87	1681.47	-3587.45	-25.12	1692.96	257.56	1230.87	73.36	853.27	1204.48	77.30	265.31
2.67000	-3241.97	124.83	-0.57	-3632.15	-168.78	57.46	-3559.09	-29.74	5.14	-3499.97	-38.59	50.11	-3722.53	-215.83	12.25	-3834.69	-184.81	11.14	-1774.65	19.26	50.09	-1783.66	13.07	96.23	-3737.89	-124.21	1346.34	0.00	0.00	0.00	-3543.15	-145.37	1693.99	-3706.88	-167.30	1766.97	-3590.78	77.05	1684.60	-3582.92	-26.98	1693.35	259.39	1230.15	73.80	853.61	1204.54	77.06	264.04
2.68000	-3241.97	124.83	-0.57	-3632.15	-168.78	57.46	-3572.89	-29.98	2.54	-3487.36	-36.94	52.85	-3722.53	-215.83	12.25	-3834.69	-184.81	11.14	-1774.65	19.26	50.09	-1783.66	13.07	96.23	-3737.89	-124.21	1346.34	0.00	0.00	0.00	-3543.15	-145.37	1693.99	-3706.88	-167.30	1766.97	-3585.06	78.67	1685.64	-3619.76	-27.00	1695.05	258.41	1231.14	73.37	853.20	1205.03	76.74	265.60
2.69000	-3241.97	124.83	-0.57	-3632.15	-168.78	57.46	-3578.50	-30.50	2.49	-3514.55	-37.98	48.12	-3722.53	-215.83	12.25	-3834.69	-184.81	11.14	-1774.65	19.26	50.09	-1783.66	13.07	96.23	-3737.89	-124.21	1346.34	0.00	0.00	0.00	-3543.15	-145.37	1693.99	-3706.88	-167.30	1766.97	-3551.82	77.52	1686.99	-3604.21	-27.08	1694.79	257.52	1230.67	73.52	852.04	1206.42	76.22	266.74
2.70000	-3241.97	124.83	-0.57	-3632.15	-168.78	57.46	-3578.67	-29.86	1.67	-3507.92	-38.50	48.91	-3722.53	-215.83	12.25	-3834.69	-184.81	11.14	-1774.65	19.26	50.09	-1783.66	13.07	96.23	-3737.89	-124.21	1346.34	0.00	0.00	0.00	-3543.15	-145.37	1693.99	-3706.88	-167.30	1766.97	-3543.96	78.50	1688.56	-3611.95	-26.24	1696.76	257.06	1231.13	73.11	851.97	1205.41	76.54	266.92
2.71000	-3241.97	124.83	-0.57	-3632.15	-168.78	57.46	-3562.68	-30.18	4.00	-3510.60	-38.56	48.23	-3722.53	-215.83	12.25	-3834.69	-184.81	11.14	-1774.65	19.26	50.09	-1783.66	13.07	96.23	-3737.89	-124.21	1346.34	0.00	0.00	0.00	-3543.15	-145.37	1693.99	-3706.88	-167.30	1766.97	-3552.37	79.47	1691.66	-3590.11	-24.67	1694.30	256.06	1230.38	73.05	853.81	1204.64	77.18	265.24
2.72000	-3241.97	124.83	-0.57	-3632.15	-168.78	57.46	-3571.86	-29.20	3.09	-3509.05	-38.49	49.65	-3722.53	-215.83	12.25	-3834.69	-184.81	11.14	-1774.65	19.26	50.09	-1783.66	13.07	96.23	-3737.89	-124.21	1346.34	0.00	0.00	0.00	-3543.15	-145.37	1693.99	-3706.88	-167.30	1766.97	-3552.04	77.59	1693.58	-3566.54	-24.06	1693.45	257.83	1230.67	73.45	853.64	1204.37	77.25	266.51
2.73000	-3241.97	124.83	-0.57	-3632.15	-168.78	57.46	-3554.18	-30.50	5.57	-3510.83	-38.85	48.38	-3722.53	-215.83	12.25	-3834.69	-184.81	11.14	-1774.65	19.26	50.09	-1783.66	13.07	96.23	-3737.89	-124.21	1346.34	0.00	0.00	0.00	-3543.15	-145.37	1693.99	-3706.88	-167.30	1766.97	-3543.16	77.75	1693.24	-3553.40	-22.33	1693.22	259.52	1230.91	73.67	851.97	1205.34	76.39	266.40
2.74000	-3241.97	124.83	-0.57	-3632.15	-168.78	57.46	-3578.02	-30.80	2.04	-3499.12	-39.50	51.00	-3722.53	-215.83	12.25	-3834.69	-184.81	11.14	-1774.65	19.26	50.09	-1783.66	13.07	96.23	-3737.89	-124.21	1346.34	0.00	0.00	0.00	-3543.15	-145.37	1693.99	-3706.88	-167.30	1766.97	-3537.15	77.41	1696.08	-3561.82	-23.96	1694.00	258.65	1230.41	73.66	851.57	1205.89	76.18	266.02
2.75000	-3241.97	124.83	-0.57	-3632.15	-168.78	57.46	-3567.10	-30.03	2.99	-3532.51	-41.09	46.46	-3722.53	-215.83	12.25	-3834.69	-184.81	11.14	-1774.65	19.26	50.09	-1783.66	13.07	96.23	-3737.89	-124.21	1346.34	0.00	0.00	0.00	-3543.15	-145.37	1693.99	-3706.88	-167.30	1766.97	-3539.32	77.95	1696.94	-3588.40	-23.79	1696.08	260.95	1230.19	74.16	851.13	1205.32	76.34	267.89
2.76000	-3241.97	124.83	-0.57	-3632.15	-168.78	57.46	-3568.25	-30.09	2.14	-3504.40	-39.86	50.23	-3722.53	-215.83	12.25	-3834.69	-184.81	11.14	-1774.65	19.26	50.09	-1783.66	13.07	96.23	-3737.89	-124.21	1346.34	0.00	0.00	0.00	-3543.15	-145.37	1693.99	-3706.88	-167.30	1766.97	-3534.68	77.99	1698.68	-3584.56	-22.56	1695.82	257.19	1231.27	73.22	850.40	1205.37	76.30	265.75
2.77000	-3241.97	124.83	-0.57	-3632.15	-168.78	57.46	-3564.85	-30.84	3.28	-3526.74	-41.18	45.33	-3722.53	-215.83	12.25	-3834.69	-184.81	11.14	-1774.65	19.26	50.09	-1783.66	13.07	96.23	-3737.89	-124.21	1346.34	0.00	0.00	0.00	-3543.15	-145.37	1693.99	-3706.88	-167.30	1766.97	-3530.07	78.02	1700.39	-3568.01	-19.87	1695.53	256.72	1231.25	73.24	852.55	1204.97	76.60	264.62
2.78000	-3241.97	124.83	-0.57	-3632.15	-168.78	57.46	-3565.86	-32.06	3.93	-3488.49	-40.52	52.66	-3722.53	-215.83	12.25	-3834.69	-184.81	11.14	-1774.65	19.26	50.09	-1783.66	13.07	96.23	-3737.89	-124.21	1346.34	0.00	0.00	0.00	-3543.15	-145.37	1693.99	-3706.88	-167.30	1766.97	-3525.48	78.05	1702.08	-3554.66	-19.85	1695.39	257.06	1230.95	73.25	850.88	1205.70	76.21	266.91
2.79000	-3241.97	124.83	-0.57	-3632.15	-168.78	57.46	-3565.68	-30.20	3.97	-3516.15	-40.88	47.76	-3722.53	-215.83	12.25	-3834.69	-184.81	11.14	-1774.65	19.26	50.09	-1783.66	13.07	96.23	-3737.89	-124.21	1346.34	0.00	0.00	0.00	-3543.15	-145.37	1693.99	-3706.88	-167.30	1766.97	-3520.91	78.08	1703.75	-3528.34	-18.16	1694.50	257.93	1230.49	73.52	852.24	1205.93	76.44	267.34
2.80000	-3241.97	124.83	-0.57	-3632.15	-168.78	57.46	-3547.10	-30.01	6.12	-3496.75	-41.61	49.55	-3722.53	-215.83	12.25	-3834.69	-184.81	11.14	-1774.65	19.26	50.09	-1783.66	13.07	96.23	-3737.89	-124.21	1346.34	0.00	0.00	0.00	-3543.15	-145.37	1693.99	-3706.88	-167.30	1766.97	-3516.36	78.11	1705.39	-3558.85	-17.81	1696.43	256.36	1229.97	73.26	853.90	1205.81	76.78	266.61
2.81000	-3241.97	124.83	-0.57	-3632.15	-168.78	57.46	-3560.37	-30.30	4.95	-3495.93	-40.38	49.01	-3722.53	-215.83	12.25	-3834.69	-184.81	11.14	-1774.65	19.26	50.09	-1783.66	13.07	96.23	-3737.89	-124.21	1346.34	0.00	0.00	0.00	-3543.15	-145.37	1693.99	-3706.88	-167.30	1766.97	-3511.84	78.14	1707.01	-3585.00	-17.07	1698.83	255.81	1231.66	72.78	852.93	1206.12	76.58	267.56
2.82000	-3241.97	124.83	-0.57	-3632.15	-168.78	57.46	-3577.50	-30.80	1.39	-3508.51	-41.99	48.70	-3722.53	-215.83	12.25	-3834.69	-184.81	11.14	-1774.65	19.26	50.09	-1783.66	13.07	96.23	-3737.89	-124.21	1346.34	0.00	0.00	0.00	-3543.15	-145.37	1693.99	-3706.88	-167.30	1766.97	-3507.34	78.16	1708.60	-3566.76	-15.50	1698.76	255.89	1231.97	72.68	853.32	1205.88	76.56	266.03
2.83000	-3241.97	124.83	-0.57	-3632.15	-168.78	57.46	-3536.47	-30.81	9.45	-3503.11	-43.33	49.79	-3722.53	-215.83	12.25	-3834.69	-184.81	11.14	-1774.65	19.26	50.09	-1783.66	13.07	96.23	-3737.89	-124.21	1346.34	0.00	0.00	0.00	-3543.15	-145.37	1693.99	-3706.88	-167.30	1766.97	-3502.87	78.18	1710.17	-3544.82	-12.62	1698.61	255.47	1231.57	72.60	853.95	1205.34	76.87	266.77
2.84000	-3241.97	124.83	-0.57	-3632.15	-168.78	57.46	-3564.17	-30.79	3.04	-3489.14	-41.93	50.39	-3722.53	-215.83	12.25	-3834.69	-184.81	11.14	-1774.65	19.26	50.09	-1783.66	13.07	96.23	-3737.89	-124.21	1346.34	0.00	0.00	0.00	-3543.15	-145.37	1693.99	-3706.88	-167.30	1766.97	-3498.41	78.20	1711.72	-3553.74	-12.70	1698.98	257.44	1231.36	73.03	853.69	1205.75	76.77	266.36
2.85000	-3241.97	124.83	-0.57	-3632.15	-168.78	57.46	-3564.32	-29.97	4.93	-3504.74	-42.76	47.59	-3722.53	-215.83	12.25	-3834.69	-184.81	11.14	-1774.65	19.26	50.09	-1783.66	13.07	96.23	-3737.89	-124.21	1346.34	0.00	0.00	0.00	-3543.15	-145.37	1693.99	-3706.88	-167.30	1766.97	-3493.98	78.21	1713.24	-3565.23	-12.32	1700.33	259.27	1229.83	73.78	853.66	1205.16	76.84	264.89
2.86000	-3241.97	124.83	-0.57	-3632.15	-168.78	57.46	-3553.82	-30.28	5.26	-3486.10	-42.34	50.64	-3722.53	-215.83	12.25	-3834.69	-184.81	11.14	-1774.65	19.26	50.09	-1783.66	13.07	96.23	-3737.89	-124.21	1346.34	0.00	0.00	0.00	-3543.15	-145.37	1693.99	-3706.88	-167.30	1766.97	-3489.57	78.23	1714.74	-3556.10	-11.14	1701.48	258.88	1230.36	73.59	852.63	1205.92	76.54	264.58
2.87000	-3241.97	124.83	-0.57	-3632.15	-168.78	57.46	-3574.97	-30.50	2.08	-3502.83	-43.33	47.25	-3722.53	-215.83	12.25	-3834.69	-184.81	11.14	-1774.65	19.26	50.09	-1783.66	13.07	96.23	-3737.89	-124.21	1346.34	0.00	0.00	0.00	-3543.15	-145.37	1693.99	-3706.88	-167.30	1766.97	-3485.18	78.24	1716.22	-3556.89	-10.19	1701.06	256.36	1231.30	73.00	852.19	1205.45	76.54	268.05
2.88000	-3241.97	124.83	-0.57	-3632.15	-168.78	57.46	-3577.22	-32.65	2.09	-3482.27	-42.93	50.19	-3722.53	-215.83	12.25	-3834.69	-184.81	11.14	-1774.65	19.26	50.09	-1783.66	13.07	96.23	-3737.89	-124.21	1346.34	0.00	0.00	0.00	-3543.15	-145.37	1693.99	-3706.88	-167.30	1766.97	-3480.81	78.25	1717.67	-3564.89	-9.69	1702.67	258.99	1230.50	73.74	852.06	1205.48	76.41	262.75
2.89000	-3241.97	124.83	-0.57	-3632.15	-168.78	57.46	-3554.64	-30.88	4.80	-3486.47	-42.06	48.80	-3722.53	-215.83	12.25	-3834.69	-184.81	11.14	-1774.65	19.26	50.09	-1783.66	13.07	96.23	-3737.89	-124.21	1346.34	0.00	0.00	0.00	-3543.15	-145.37	1693.99	-3706.88	-167.30	1766.97	-3476.46	78.25	1719.10	-3558.16	-8.41	1703.95	258.10	1229.98	73.53	851.91	1204.97	76.74	266.33
2.90000	-3241.97	124.83	-0.57	-3632.15	-168.78	57.46	-3592.51	-30.50	0.14	-3482.77	-42.80	49.32	-3722.53	-215.83	12.25	-3834.69	-184.81	11.14	-1774.65	19.26	50.09	-1783.66	13.07	96.23	-3737.89	-124.21	1346.34	0.00	0.00	0.00	-3543.15	-145.37	1693.99	-3706.88	-167.30	1766.97	-3472.14	78.26	1720.51	-3566.44	-7.82	1704.36	260.08	1230.49	74.03	851.95	1205.24	76.62	270.47
2.91000	-3241.97	124.83	-0.57	-3632.15	-168.78	57.46	-3547.55	-32.59	7.99	-3483.22	-42.14	48.97	-3722.53	-215.83	12.25	-3834.69	-184.81	11.14	-1774.65	19.26	50.09	-1783.66	13.07	96.23	-3737.89	-124.21	1346.34	0.00	0.00	0.00	-3543.15	-145.37	1693.99	-3706.88	-167.30	1766.97	-3467.83	78.26	1721.90	-3555.53	-7.71	1703.72	258.62	1231.11	73.41	852.34	1204.92	76.68	266.50
2.92000	-3241.97	124.83	-0.57	-3632.15	-168.78	57.46	-3551.07	-30.70	6.95	-3485.75	-43.24	47.93	-3722.53	-215.83	12.25	-3834.69	-184.81	11.14	-1774.65	19.26	50.09	-1783.66	13.07	96.23	-3737.89	-124.21	1346.34	0.00	0.00	0.00	-3543.15	-145.37	1693.99	-3706.88	-167.30	1766.97	-3463.55	78.26	1723.26	-3554.42	-7.09	1703.07	256.35	1231.62	72.84	853.13	1205.17	76.74	266.52
2.93000	-3241.97	124.83	-0.57	-3632.15	-168.78	57.46	-3559.17	-32.36	5.51	-3483.86	-44.32	48.34	-3722.53	-215.83	12.25	-3834.69	-184.81	11.14	-1774.65	19.26	50.09	-1783.66	13.07	96.23	-3737.89	-124.21	1346.34	0.00	0.00	0.00	-3543.15	-145.37	1693.99	-3706.88	-167.30	1766.97	-3459.28	78.26	1724.60	-3566.76	-5.07	1704.41	255.94	1231.49	72.84	852.07	1204.82	76.70	269.56
2.94000	-3241.97	124.83	-0.57	-3632.15	-168.78	57.46	-3563.07	-30.86	3.77	-3432.18	-42.24	55.83	-3722.53	-215.83	12.25	-3834.69	-184.81	11.14	-1774.65	19.26	50.09	-1783.66	13.07	96.23	-3737.89	-124.21	1346.34	0.00	0.00	0.00	-3543.15	-145.37	1693.99	-3706.88	-167.31	1766.97	-3455.04	78.26	1725.92	-3547.29	-4.81	1704.00	259.90	1229.97	74.17	850.76	1205.23	76.47	264.19
2.95000	-3241.97	124.83	-0.57	-3632.15	-168.78	57.46	-3576.94	-31.40	2.34	-3462.57	-43.68	50.44	-3722.53	-215.83	12.25	-3834.69	-184.81	11.14	-1774.65	19.26	50.09	-1783.66	13.07	96.23	-3737.89	-124.21	1346.34	0.00	0.00	0.00	-3543.15	-145.37	1693.99	-3705.13	-169.48	1767.46	-3450.81	78.25	1727.21	-3534.11	-4.64	1702.71	257.86	1230.86	73.28	850.12	1206.09	75.80	263.64
2.96000	-3241.97	124.83	-0.57	-3632.15	-168.78	57.46	-3539.33	-30.30	6.72	-3491.61	-43.27	47.63	-3722.53	-215.83	12.25	-3834.69	-184.81	11.14	-1774.65	19.26	50.09	-1783.66	13.07	96.23	-3737.89	-124.21	1346.34	0.00	0.00	0.00	-3543.15	-145.37	1693.99	-3669.11	-170.85	1764.92	-3446.60	78.24	1728.49	-3528.12	-3.19	1703.17	255.59	1231.66	72.42	852.64	1205.54	76.55	263.45
2.97000	-3241.97	124.83	-0.57	-3632.15	-168.78	57.46	-3553.81	-32.18	7.08	-3479.67	-43.74	49.36	-3722.53	-215.83	12.25	-3834.69	-184.81	11.14	-1774.65	19.26	50.09	-1783.66	13.07	96.23	-3737.89	-124.21	1346.34	0.00	0.00	0.00	-3543.15	-145.37	1693.99	-3701.82	-173.95	1763.67	-3442.42	78.23	1729.74	-3550.73	-3.57	1705.43	257.78	1232.03	73.12	852.02	1205.23	76.61	263.33
2.98000	-3241.97	124.83	-0.57	-3632.15	-168.78	57.46	-3578.08	-33.00	1.69	-3472.64	-44.19	49.31	-3722.53	-215.83	12.25	-3834.69	-184.81	11.14	-1774.65	19.26	50.09	-1783.66	13.07	96.23	-3737.89	-124.21	1346.34	0.00	0.00	0.00	-3543.15	-145.37	1693.99	-3729.44	-177.48	1764.50	-3438.25	78.22	1730.97	-3563.27	-4.01	1706.87	257.48	1231.19	73.18	852.32	1205.16	76.66	267.70
2.99000	-3241.97	124.83	-0.57	-3632.15	-168.78	57.46	-3550.51	-31.63	6.42	-3463.77	-43.64	49.54	-3722.53	-215.83	12.25	-3834.69	-184.81	11.14	-1774.65	19.26	50.09	-1783.66	13.07	96.23	-3737.89	-124.21	1346.34	0.00	0.00	0.00	-3543.15	-145.37	1693.99	-3678.54	-176.05	1762.46	-3434.10	78.21	1732.17	-3579.31	-3.87	1708.12	256.82	1230.14	73.23	852.65	1205.27	76.69	266.99
3.00000	-3241.97	124.83	-0.57	-3632.15	-168.78	57.46	-3584.52	-31.62	-0.58	-3461.01	-43.97	50.10	-3722.53	-215.83	12.25	-3834.69	-184.81	11.14	-1774.65	19.26	50.09	-1783.66	13.07	96.23	-3737.89	-124.21	1346.34	0.00	0.00	0.00	-3543.15	-145.37	1693.99	-3620.02	-178.65	1758.76	-3429.97	78.19	1733.36	-3547.62	-3.12	1706.38	257.04	1229.69	73.67	852.58	1204.40	77.11	266.02
3.01000	-3241.97	124.83	-0.57	-3632.15	-168.78	57.46	-3563.09	-31.95	4.74	-3486.44	-44.80	45.93	-3722.53	-215.83	12.25	-3834.69	-184.81	11.14	-1774.65	19.26	50.09	-1783.66	13.07	96.23	-3737.89	-124.21	1346.34	0.00	0.00	0.00	-3543.15	-145.37	1693.99	-3648.19	-181.93	1760.61	-3425.86	78.17	1734.53	-3558.33	-3.63	1707.34	258.47	1230.91	73.64	853.16	1204.79	77.00	267.42
3.02000	-3241.97	124.83	-0.57	-3632.15	-168.78	57.46	-3553.76	-30.73	5.31	-3470.76	-44.24	49.25	-3722.53	-215.83	12.25	-3834.69	-184.81	11.14	-1774.65	19.26	50.09	-1783.66	13.07	96.23	-3737.89	-124.21	1346.34	0.00	0.00	0.00	-3543.15	-145.37	1693.99	-3640.35	-182.72	1759.16	-3421.77	78.15	1735.67	-3575.51	-2.91	1709.29	259.64	1231.20	73.46	852.67	1204.68	76.88	263.06
3.03000	-3241.97	124.83	-0.57	-3632.15	-168.78	57.46	-3564.13	-31.49	4.49	-3494.89	-44.48	44.08	-3722.53	-215.83	12.25	-3834.69	-184.81	11.14	-1774.65	19.26	50.09	-1783.66	13.07	96.23	-3737.89	-124.21	1346.34	0.00	0.00	0.00	-3543.15	-145.37	1693.99	-3643.44	-185.13	1759.59	-3417.69	78.13	1736.79	-3560.73	-4.30	1708.70	258.47	1230.41	73.55	852.07	1205.64	76.56	267.33
3.04000	-3241.97	124.83	-0.57	-3632.15	-168.78	57.46	-3549.37	-31.17	6.42	-3455.62	-42.89	50.65	-3722.53	-215.83	12.25	-3834.69	-184.81	11.14	-1774.65	19.26	50.09	-1783.66	13.07	96.23	-3737.89	-124.21	1346.34	0.00	0.00	0.00	-3543.15	-145.37	1693.99	-3655.26	-184.83	1759.18	-3413.63	78.11	1737.89	-3578.02	-4.97	1710.44	259.04	1230.55	73.62	852.06	1205.18	76.50	267.89
3.05000	-3241.97	124.83	-0.57	-3632.15	-168.78	57.46	-3565.59	-31.55	3.05	-3454.94	-43.33	50.06	-3722.53	-215.83	12.25	-3834.69	-184.81	11.14	-1774.65	19.26	50.09	-1783.66	13.07	96.23	-3737.89	-124.21	1346.34	0.00	0.00	0.00	-3543.15	-145.37	1693.99	-3623.67	-188.00	1756.60	-3409.59	78.08	1738.97	-3579.50	-5.44	1710.99	257.32	1230.69	73.23	854.03	1204.10	77.07	267.99
3.06000	-3241.97	124.83	-0.57	-3632.15	-168.78	57.46	-3586.73	-33.35	1.12	-3443.58	-44.33	52.36	-3722.53	-215.83	12.25	-3834.69	-184.81	11.14	-1774.65	19.26	50.09	-1783.66	13.07	96.23	-3737.89	-124.21	1346.34	0.00	0.00	0.00	-3543.15	-145.37	1693.99	-3644.33	-189.97	1757.46	-3405.57	78.05	1740.03	-3596.82	-6.12	1712.52	257.91	1230.41	73.50	853.05	1204.01	77.16	265.76
3.07000	-3241.97	124.83	-0.57	-3632.15	-168.78	57.46	-3564.08	-31.97	4.28	-3495.16	-44.70	45.44	-3722.53	-215.83	12.25	-3834.69	-184.81	11.14	-1774.65	19.26	50.09	-1783.66	13.07	96.23	-3737.89	-124.21	1346.34	0.00	0.00	0.00	-3543.15	-145.37	1693.99	-3628.96	-190.03	1757.81	-3401.56	78.02	1741.07	-3586.91	-6.64	1712.47	258.00	1231.60	73.37	853.16	1204.83	76.87	268.10
3.08000	-3241.97	124.83	-0.57	-3632.15	-168.78	57.46	-3572.27	-32.05	3.14	-3453.01	-44.72	51.94	-3722.53	-215.83	12.25	-3834.69	-184.81	11.14	-1774.65	19.26	50.09	-1783.66	13.07	96.23	-3737.89	-124.21	1346.34	0.00	0.00	0.00	-3543.15	-145.37	1693.99	-3632.48	-190.06	1758.09	-3397.57	77.99	1742.08	-3562.82	-5.17	1711.60	260.16	1230.33	74.05	852.55	1205.06	76.70	266.39
3.09000	-3241.97	124.83	-0.57	-3632.15	-168.78	57.46	-3568.98	-31.75	4.01	-3474.32	-43.13	47.26	-3722.53	-215.83	12.25	-3834.69	-184.81	11.14	-1774.65	19.26	50.09	-1783.66	13.07	96.23	-3737.89	-124.21	1346.34	0.00	0.00	0.00	-3543.15	-145.37	1693.99	-3640.71	-189.00	1757.44	-3393.60	77.96	1743.08	-3597.80	-6.15	1714.14	259.94	1230.83	73.90	852.38	1205.30	76.65	268.59
3.10000	-3241.97	124.83	-0.57	-3632.15	-168.78	57.46	-3566.73	-31.36	3.54	-3455.13	-43.14	50.74	-3722.53	-215.83	12.25	-3834.69	-184.81	11.14	-1774.65	19.26	50.09	-1783.66	13.07	96.23	-3737.89	-124.21	1346.34	0.00	0.00	0.00	-3543.15	-145.37	1693.99	-3660.05	-193.10	1759.96	-3389.64	77.92	1744.06	-3598.52	-7.87	1714.19	256.73	1231.12	73.20	853.09	1204.57	77.11	266.44
3.11000	-3241.97	124.83	-0.57	-3632.15	-168.78	57.46	-3572.42	-31.68	2.70	-3488.63	-43.80	45.26	-3722.53	-215.83	12.25	-3834.69	-184.81	11.14	-1774.65	19.26	50.09	-1783.66	13.07	96.23	-3737.89	-124.21	1346.34	0.00	0.00	0.00	-3543.15	-145.37	1693.99	-3650.54	-192.85	1758.89	-3385.70	77.88	1745.01	-3589.34	-6.74	1713.80	255.24	1231.32	72.89	852.46	1205.24	76.63	265.94
3.12000	-3241.97	124.83	-0.57	-3632.15	-168.78	57.46	-3577.05	-32.34	2.55	-3498.74	-44.79	43.43	-3722.53	-215.83	12.25	-3834.69	-184.81	11.14	-1774.65	19.26	50.09	-1783.66	13.07	96.23	-3737.89	-124.21	1346.34	0.00	0.00	0.00	-3543.15	-145.37	1693.99	-3626.48	-192.86	1757.92	-3381.78	77.84	1745.95	-3594.00	-8.84	1714.65	256.90	1231.16	73.16	852.87	1205.78	76.68	268.39
3.13000	-3241.97	124.83	-0.57	-3632.15	-168.78	57.46	-3580.90	-31.17	1.95	-3469.06	-42.83	48.32	-3722.53	-215.83	12.25	-3834.69	-184.81	11.14	-1774.65	19.26	50.09	-1783.66	13.07	96.23	-3737.89	-124.21	1346.34	0.00	0.00	0.00	-3543.15	-145.37	1693.99	-3604.25	-193.00	1756.71	-3377.87	77.80	1746.86	-3595.37	-9.21	1714.31	259.63	1230.94	73.81	853.64	1205.02	76.93	266.27
3.14000	-3241.97	124.83	-0.57	-3632.15	-168.78	57.46	-3580.80	-31.38	1.71	-3475.48	-44.02	46.17	-3722.53	-215.83	12.25	-3834.69	-184.81	11.14	-1774.65	19.26	50.09	-1783.66	13.07	96.23	-3737.89	-124.21	1346.34	0.00	0.00	0.00	-3543.15	-145.37	1693.99	-3577.46	-193.71	1756.45	-3373.98	77.76	1747.76	-3617.77	-9.98	1716.07	259.04	1230.77	73.61	853.10	1204.67	77.06	265.14
3.15000	-3241.97	124.83	-0.57	-3632.15	-168.78	57.46	-3559.58	-30.88	5.19	-3487.90	-43.63	45.65	-3722.53	-215.83	12.25	-3834.69	-184.81	11.14	-1774.65	19.26	50.09	-1783.66	13.07	96.23	-3737.89	-124.21	1346.34	0.00	0.00	0.00	-3543.15	-145.37	1693.99	-3584.94	-193.64	1756.44	-3370.10	77.71	1748.64	-3640.61	-11.90	1717.52	257.76	1231.41	73.27	853.23	1205.09	76.99	265.18
3.16000	-3241.97	124.83	-0.57	-3632.15	-168.78	57.46	-3563.75	-30.34	5.13	-3515.19	-43.87	40.41	-3722.53	-215.83	12.25	-3834.69	-184.81	11.14	-1774.65	19.26	50.09	-1783.66	13.07	96.23	-3737.89	-124.21	1346.34	0.00	0.00	0.00	-3543.15	-145.37	1693.99	-3609.37	-193.00	1758.87	-3366.24	77.66	1749.49	-3612.92	-11.70	1716.12	259.11	1230.71	73.81	853.10	1205.36	76.71	268.02
3.17000	-3241.97	124.83	-0.57	-3632.15	-168.78	57.46	-3590.44	-30.98	0.99	-3497.98	-42.85	45.23	-3722.53	-215.83	12.25	-3834.69	-184.81	11.14	-1774.65	19.26	50.09	-1783.66	13.07	96.23	-3737.89	-124.21	1346.34	0.00	0.00	0.00	-3543.15	-145.37	1693.99	-3630.52	-195.33	1760.00	-3362.39	77.62	1750.33	-3595.37	-11.39	1715.00	257.85	1231.37	73.55	852.10	1204.90	76.72	266.95
3.18000	-3241.97	124.83	-0.57	-3632.15	-168.78	57.46	-3570.79	-31.18	3.59	-3486.37	-43.69	45.36	-3722.53	-215.83	12.25	-3834.69	-184.81	11.14	-1774.65	19.26	50.09	-1783.66	13.07	96.23	-3737.89	-124.21	1346.34	0.00	0.00	0.00	-3543.15	-145.37	1693.99	-3618.59	-194.98	1759.13	-3358.56	77.57	1751.14	-3610.72	-12.10	1715.97	258.32	1231.45	73.37	853.15	1205.21	76.89	266.89
3.19000	-3241.97	124.83	-0.57	-3632.15	-168.78	57.46	-3561.05	-31.27	5.86	-3498.38	-43.72	44.37	-3722.53	-215.83	12.25	-3834.69	-184.81	11.14	-1774.65	19.26	50.09	-1783.66	13.07	96.23	-3737.89	-124.21	1346.34	0.00	0.00	0.00	-3543.15	-145.37	1693.99	-3620.64	-193.54	1758.66	-3354.74	77.51	1751.94	-3624.52	-13.20	1716.09	258.91	1230.31	73.88	853.70	1204.86	77.14	267.30
3.20000	-3241.97	124.83	-0.57	-3632.15	-168.78	57.46	-3553.35	-31.02	5.96	-3502.43	-42.66	42.19	-3722.53	-215.83	12.25	-3834.69	-184.81	11.14	-1774.65	19.26	50.09	-1783.66	13.07	96.23	-3737.89	-124.21	1346.34	0.00	0.00	0.00	-3543.15	-145.37	1693.99	-3604.76	-193.06	1758.26	-3350.94	77.46	1752.72	-3624.58	-12.98	1717.19	259.20	1230.56	73.73	852.80	1205.42	76.50	268.28
3.21000	-3241.97	124.83	-0.57	-3632.15	-168.78	57.46	-3546.54	-31.24	6.57	-3494.12	-43.29	45.79	-3722.53	-215.83	12.25	-3834.69	-184.81	11.14	-1774.65	19.26	50.09	-1783.66	13.07	96.23	-3737.89	-124.21	1346.34	0.00	0.00	0.00	-3543.15	-145.37	1693.99	-3637.27	-193.50	1760.37	-3347.15	77.40	1753.48	-3618.05	-13.54	1715.53	256.22	1231.67	72.93	851.94	1204.61	76.78	267.72
3.22000	-3241.97	124.83	-0.57	-3632.15	-168.78	57.46	-3569.69	-31.78	4.67	-3523.96	-42.89	39.38	-3722.53	-215.83	12.25	-3834.69	-184.81	11.14	-1774.65	19.26	50.09	-1783.66	13.07	96.23	-3737.89	-124.21	1346.34	0.00	0.00	0.00	-3543.15	-145.37	1693.99	-3617.86	-191.71	1759.02	-3343.37	77.34	1754.22	-3627.17	-13.65	1716.17	257.47	1230.57	73.41	852.53	1204.99	76.86	265.49
3.23000	-3241.97	124.83	-0.57	-3632.15	-168.78	57.46	-3545.05	-31.05	7.53	-3481.11	-42.26	46.41	-3722.53	-215.83	12.25	-3834.69	-184.81	11.14	-1774.65	19.26	50.09	-1783.66	13.07	96.23	-3737.89	-124.21	1346.34	0.00	0.00	0.00	-3543.15	-145.37	1693.99	-3601.98	-190.95	1758.92	-3339.61	77.28	1754.94	-3674.48	-15.10	1720.21	254.78	1231.30	72.52	851.47	1205.73	76.25	264.87
3.24000	-3241.97	124.83	-0.57	-3632.15	-168.78	57.46	-3537.45	-30.25	9.26	-3502.03	-42.89	45.37	-3722.53	-215.83	12.25	-3834.69	-184.81	11.14	-1774.65	19.26	50.09	-1783.66	13.07	96.23	-3737.89	-124.21	1346.34	0.00	0.00	0.00	-3543.15	-145.37	1693.99	-3582.48	-191.13	1757.85	-3335.86	77.22	1755.64	-3633.81	-17.25	1719.34	256.16	1231.86	72.68	852.84	1204.68	76.97	266.52
3.25000	-3241.97	124.83	-0.57	-3632.15	-168.78	57.46	-3581.54	-31.53	1.43	-3505.33	-43.61	42.46	-3722.53	-215.83	12.25	-3834.69	-184.81	11.14	-1774.65	19.26	50.09	-1783.66	13.07	96.23	-3737.89	-124.21	1346.34	0.00	0.00	0.00	-3543.15	-145.37	1693.99	-3591.11	-190.17	1759.19	-3332.12	77.16	1756.32	-3623.78	-18.32	1716.40	257.39	1229.99	73.53	853.18	1205.14	76.65	269.10
3.26000	-3241.97	124.83	-0.57	-3632.15	-168.78	57.46	-3559.80	-31.32	4.85	-3514.46	-43.02	41.72	-3722.53	-215.83	12.25	-3834.69	-184.81	11.14	-1774.65	19.26	50.09	-1783.66	13.07	96.23	-3737.89	-124.21	1346.34	0.00	0.00	0.00	-3543.15	-145.37	1693.99	-3611.42	-190.96	1760.83	-3328.39	77.09	1756.99	-3623.27	-19.32	1716.30	256.83	1229.80	73.20	851.69	1205.19	76.50	267.98
3.27000	-3241.97	124.83	-0.57	-3632.15	-168.78	57.46	-3575.69	-31.77	2.47	-3494.29	-41.75	45.46	-3722.53	-215.83	12.25	-3834.69	-184.81	11.14	-1774.65	19.26	50.09	-1783.66	13.07	96.23	-3737.89	-124.21	1346.34	0.00	0.00	0.00	-3543.15	-145.37	1693.99	-3622.38	-192.43	1760.59	-3324.68	77.03	1757.63	-3622.72	-20.30	1716.20	255.16	1232.12	72.49	854.90	1204.33	77.37	266.63
3.28000	-3241.97	124.83	-0.57	-3632.15	-168.78	57.46	-3553.73	-31.75	5.19	-3514.35	-43.09	42.63	-3722.53	-215.83	12.25	-3834.69	-184.81	11.14	-1774.65	19.26	50.09	-1783.66	13.07	96.23	-3737.89	-124.21	1346.34	0.00	0.00	0.00	-3543.15	-145.37	1693.99	-3598.00	-192.61	1758.39	-3320.98	76.96	1758.26	-3622.13	-21.27	1716.10	257.78	1230.62	73.45	852.19	1205.69	76.41	265.58
3.29000	-3241.97	124.83	-0.57	-3632.15	-168.78	57.46	-3560.63	-30.80	5.52	-3492.88	-42.23	45.08	-3722.53	-215.83	12.25	-3834.69	-184.81	11.14	-1774.65	19.26	50.09	-1783.66	13.07	96.23	-3737.89	-124.21	1346.34	0.00	0.00	0.00	-3543.15	-145.37	1693.99	-3629.41	-191.36	1760.73	-3317.30	76.89	1758.87	-3621.51	-22.21	1716.00	259.53	1230.28	74.06	852.30	1205.45	76.56	264.76
3.30000	-3241.97	124.83	-0.57	-3632.15	-168.78	57.46	-3554.15	-31.37	4.60	-3503.48	-41.08	43.13	-3722.53	-215.83	12.25	-3834.69	-184.81	11.14	-1774.65	19.26	50.09	-1783.66	13.07	96.23	-3737.89	-124.21	1346.34	0.00	0.00	0.00	-3543.15	-145.37	1693.99	-3607.82	-190.89	1758.24	-3313.62	76.82	1759.46	-3620.85	-23.14	1715.90	257.95	1231.02	73.42	853.16	1206.01	76.45	268.49
3.31000	-3241.97	124.83	-0.57	-3632.15	-168.78	57.46	-3577.30	-31.40	2.04	-3480.78	-40.13	46.57	-3722.53	-215.83	12.25	-3834.69	-184.81	11.14	-1774.65	19.26	50.09	-1783.66	13.07	96.23	-3737.89	-124.21	1346.34	0.00	0.00	0.00	-3543.15	-145.37	1693.99	-3581.51	-187.50	1757.62	-3309.96	76.75	1760.03	-3620.14	-24.05	1715.80	258.47	1230.73	73.43	853.15	1205.71	76.64	269.53
3.32000	-3241.97	124.83	-0.57	-3632.15	-168.78	57.46	-3573.00	-31.27	2.63	-3512.17	-41.82	42.75	-3722.53	-215.83	12.25	-3834.69	-184.81	11.14	-1774.65	19.26	50.09	-1783.66	13.07	96.23	-3737.89	-124.21	1346.34	0.00	0.00	0.00	-3543.15	-145.37	1693.99	-3603.88	-187.26	1759.68	-3306.31	76.67	1760.59	-3619.40	-24.95	1715.71	257.56	1231.11	73.15	853.24	1205.65	76.71	266.07
3.33000	-3241.97	124.83	-0.57	-3632.15	-168.78	57.46	-3547.19	-31.67	5.52	-3541.86	-43.91	39.60	-3722.53	-215.83	12.25	-3834.69	-184.81	11.14	-1774.65	19.26	50.09	-1783.66	13.07	96.23	-3737.89	-124.21	1346.34	0.00	0.00	0.00	-3543.15	-145.37	1693.99	-3601.69	-187.81	1759.19	-3302.67	76.59	1761.13	-3618.62	-25.82	1715.61	259.91	1230.36	73.96	851.97	1205.87	76.35	265.98
3.34000	-3241.97	124.83	-0.57	-3632.15	-168.78	57.46	-3574.74	-30.74	1.11	-3515.14	-41.19	42.86	-3722.53	-215.83	12.25	-3834.69	-184.81	11.14	-1774.65	19.26	50.09	-1783.66	13.07	96.23	-3737.89	-124.21	1346.34	0.00	0.00	0.00	-3543.15	-145.37	1693.99	-3597.52	-186.06	1757.91	-3299.04	76.52	1761.65	-3617.81	-26.68	1715.52	260.14	1231.54	73.45	851.03	1206.14	75.94	264.19
3.35000	-3241.97	124.83	-0.57	-3632.15	-168.78	57.46	-3565.99	-30.21	2.37	-3515.84	-41.03	43.87	-3722.53	-215.83	12.25	-3834.69	-184.81	11.14	-1774.65	19.26	50.09	-1783.66	13.07	96.23	-3737.89	-124.21	1346.34	0.00	0.00	0.00	-3543.15	-145.37	1693.99	-3612.68	-185.97	1757.75	-3295.42	76.44	1762.15	-3616.95	-27.53	1715.43	256.78	1231.06	73.14	852.22	1205.38	76.51	265.04
3.36000	-3241.97	124.83	-0.57	-3632.15	-168.78	57.46	-3586.96	-30.96	-0.53	-3528.02	-40.90	41.33	-3722.53	-215.83	12.25	-3834.69	-184.81	11.14	-1774.65	19.26	50.09	-1783.66	13.07	96.23	-3737.89	-124.21	1346.34	0.00	0.00	0.00	-3543.15	-145.37	1693.99	-3588.33	-182.98	1758.01	-3291.81	76.35	1762.63	-3616.05	-28.35	1715.34	256.15	1231.99	72.78	853.25	1205.07	76.77	266.81
3.37000	-3241.97	124.83	-0.57	-3632.15	-168.78	57.46	-3567.69	-31.09	2.38	-3482.74	-39.75	48.30	-3722.53	-215.83	12.25	-3834.69	-184.81	11.14	-1774.65	19.26	50.09	-1783.66	13.07	96.23	-3737.89	-124.21	1346.34	0.00	0.00	0.00	-3543.15	-145.37	1693.99	-3613.41	-181.79	1757.98	-3288.22	76.27	1763.10	-3615.12	-29.16	1715.25	253.07	1232.90	71.79	851.92	1205.13	76.52	267.59
3.38000	-3241.97	124.83	-0.57	-3632.15	-168.78	57.46	-3580.44	-31.07	0.58	-3499.71	-39.27	45.34	-3722.53	-215.83	12.25	-3834.69	-184.81	11.14	-1774.65	19.26	50.09	-1783.66	13.07	96.23	-3737.89	-124.21	1346.34	0.00	0.00	0.00	-3543.15	-145.37	1693.99	-3591.74	-182.95	1756.11	-3284.63	76.19	1763.55	-3614.15	-29.95	1715.16	258.58	1231.12	73.32	852.41	1204.98	76.77	266.66
3.39000	-3241.97	124.83	-0.57	-3632.15	-168.78	57.46	-3562.50	-32.35	3.24	-3546.63	-39.49	38.50	-3722.53	-215.83	12.25	-3834.69	-184.81	11.14	-1774.65	19.26	50.09	-1783.66	13.07	96.23	-3737.89	-124.21	1346.34	0.00	0.00	0.00	-3543.15	-145.37	1693.99	-3569.96	-180.20	1753.89	-3281.05	76.10	1763.98	-3613.14	-30.73	1715.07	259.01	1229.23	73.88	852.67	1204.92	76.69	266.40
3.40000	-3241.97	124.83	-0.57	-3632.15	-168.78	57.46	-3570.70	-32.20	1.22	-3522.84	-39.24	42.88	-3722.53	-215.83	12.25	-3834.69	-184.81	11.14	-1774.65	19.26	50.09	-1783.66	13.07	96.23	-3737.89	-124.21	1346.34	0.00	0.00	0.00	-3543.15	-145.37	1693.99	-3597.67	-179.38	1754.62	-3277.48	76.01	1764.40	-3612.09	-31.49	1714.98	257.41	1231.60	73.24	853.28	1205.29	76.81	265.20
3.41000	-3241.97	124.83	-0.57	-3632.15	-168.78	57.46	-3573.23	-32.47	1.48	-3484.06	-39.20	47.59	-3722.53	-215.83	12.25	-3834.69	-184.81	11.14	-1774.65	19.26	50.09	-1783.66	13.07	96.23	-3737.89	-124.21	1346.34	0.00	0.00	0.00	-3543.15	-145.37	1693.99	-3598.76	-178.64	1753.39	-3273.93	75.92	1764.80	-3611.00	-32.23	1714.90	257.95	1230.59	73.65	853.10	1205.45	76.83	265.53
3.42000	-3241.97	124.83	-0.57	-3632.15	-168.78	57.46	-3558.64	-31.75	2.52	-3491.18	-38.49	46.62	-3722.53	-215.83	12.25	-3834.69	-184.81	11.14	-1774.65	19.26	50.09	-1783.66	13.07	96.23	-3737.89	-124.21	1346.34	0.00	0.00	0.00	-3543.15	-145.37	1693.99	-3589.08	-176.99	1752.40	-3270.38	75.83	1765.18	-3609.87	-32.96	1714.81	258.58	1230.95	73.61	853.94	1205.75	76.88	265.48
3.43000	-3241.97	124.83	-0.57	-3632.15	-168.78	57.46	-3555.74	-31.96	1.90	-3509.00	-37.20	43.93	-3722.53	-215.83	12.25	-3834.69	-184.81	11.14	-1774.65	19.26	50.09	-1783.66	13.07	96.23	-3737.89	-124.21	1346.34	0.00	0.00	0.00	-3543.15	-145.37	1693.99	-3575.40	-173.40	1752.51	-3266.84	75.74	1765.55	-3608.71	-33.67	1714.73	260.34	1229.51	74.27	849.85	1206.44	75.76	266.08
3.44000	-3241.97	124.83	-0.57	-3632.15	-168.78	57.46	-3558.80	-31.28	2.15	-3537.64	-38.82	41.34	-3722.53	-215.83	12.25	-3834.69	-184.81	11.14	-1774.65	19.26	50.09	-1783.66	13.07	96.23	-3737.89	-124.21	1346.34	0.00	0.00	0.00	-3543.15	-145.37	1693.99	-3623.87	-173.88	1753.09	-3263.31	75.65	1765.90	-3607.51	-34.36	1714.65	256.70	1231.03	73.12	851.33	1205.34	76.37	261.92
3.45000	-3241.97	124.83	-0.57	-3632.15	-168.78	57.46	-3567.02	-30.75	0.52	-3505.09	-37.04	46.38	-3722.53	-215.83	12.25	-3834.69	-184.81	11.14	-1774.65	19.26	50.09	-1783.66	13.07	96.23	-3737.89	-124.21	1346.34	0.00	0.00	0.00	-3543.15	-145.37	1693.99	-3583.15	-171.68	1751.56	-3259.79	75.55	1766.23	-3606.27	-35.04	1714.57	255.75	1231.52	72.89	852.95	1204.56	76.96	262.23
3.46000	-3241.97	124.83	-0.57	-3632.15	-168.78	57.46	-3544.99	-30.78	4.23	-3486.80	-35.01	49.44	-3722.53	-215.83	12.25	-3834.69	-184.81	11.14	-1774.65	19.26	50.09	-1783.66	13.07	96.23	-3737.89	-124.21	1346.34	0.00	0.00	0.00	-3543.15	-145.37	1693.99	-3594.61	-170.50	1750.07	-3256.27	75.46	1766.55	-3604.99	-35.70	1714.49	259.40	1229.96	73.98	853.88	1204.85	76.98	262.25
3.47000	-3241.97	124.83	-0.57	-3632.15	-168.78	57.46	-3583.54	-30.66	-2.88	-3514.57	-35.05	44.90	-3722.53	-215.83	12.25	-3834.69	-184.81	11.14	-1774.65	19.26	50.09	-1783.66	13.07	96.23	-3737.89	-124.21	1346.34	0.00	0.00	0.00	-3543.15	-145.37	1693.99	-3621.75	-170.27	1750.88	-3252.77	75.36	1766.85	-3603.67	-36.35	1714.41	257.80	1230.00	73.53	853.21	1205.63	76.63	264.77
3.48000	-3241.97	124.83	-0.57	-3632.15	-168.78	57.46	-3554.65	-28.02	1.71	-3529.67	-34.32	44.04	-3722.53	-215.83	12.25	-3834.69	-184.81	11.14	-1774.65	19.26	50.09	-1783.66	13.07	96.23	-3737.89	-124.21	1346.34	0.00	0.00	0.00	-3543.15	-145.37	1693.99	-3584.10	-168.38	1746.79	-3249.27	75.26	1767.13	-3602.31	-36.98	1714.33	257.50	1231.69	73.06	853.72	1206.10	76.79	265.21
3.49000	-3241.97	124.83	-0.57	-3632.15	-168.78	57.46	-3555.15	-27.06	1.40	-3510.82	-32.21	46.04	-3722.53	-215.83	12.25	-3834.69	-184.81	11.14	-1774.65	19.26	50.09	-1783.66	13.07	96.23	-3737.89	-124.21	1346.34	0.00	0.00	0.00	-3543.15	-145.37	1693.99	-3612.51	-169.11	1748.35	-3245.78	75.16	1767.40	-3600.91	-37.59	1714.25	258.06	1230.80	73.44	853.50	1205.25	77.05	265.85
3.50000	-3241.97	124.83	-0.57	-3632.15	-168.78	57.46	-3543.27	-25.40	3.30	-3513.91	-30.77	47.34	-3722.53	-215.83	12.25	-3834.69	-184.81	11.14	-1774.65	19.26	50.09	-1783.66	13.07	96.23	-3737.89	-124.21	1346.34	0.00	0.00	0.00	-3543.15	-145.37	1693.99	-3623.98	-166.73	1747.97	-3242.30	75.05	1767.66	-3599.48	-38.19	1714.18	257.88	1231.16	73.31	853.23	1205.20	76.90	265.45
3.51000	-3241.97	124.83	-0.57	-3632.15	-168.78	57.46	-3566.64	-23.66	0.06	-3497.34	-27.36	50.07	-3722.53	-215.83	12.25	-3834.69	-184.81	11.14	-1774.65	19.26	50.09	-1783.66	13.07	96.23	-3737.89	-124.21	1346.34	0.00	0.00	0.00	-3543.15	-145.37	1693.99	-3608.45	-165.21	1746.90	-3238.82	74.95	1767.89	-3598.01	-38.77	1714.10	258.91	1231.07	73.47	851.94	1205.84	76.51	266.84
3.52000	-3241.97	124.83	-0.57	-3632.15	-168.78	57.46	-3566.37	-22.18	-1.29	-3524.57	-27.69	46.95	-3722.53	-215.83	12.25	-3834.69	-184.81	11.14	-1774.65	19.26	50.09	-1783.66	13.07	96.23	-3737.89	-124.21	1346.34	0.00	0.00	0.00	-3543.15	-145.37	1693.99	-3601.32	-164.48	1743.51	-3235.36	74.84	1768.12	-3596.50	-39.34	1714.03	260.35	1230.53	73.87	853.23	1206.46	76.34	265.28
3.53000	-3241.97	124.83	-0.57	-3632.15	-168.78	57.46	-3582.36	-21.51	-4.23	-3516.41	-24.45	48.12	-3722.53	-215.83	12.25	-3834.69	-184.81	11.14	-1774.65	19.26	50.09	-1783.66	13.07	96.23	-3737.89	-124.21	1346.34	0.00	0.00	0.00	-3543.15	-145.37	1693.99	-3605.27	-162.69	1743.31	-3231.89	74.74	1768.32	-3594.95	-39.89	1713.96	257.11	1230.36	73.43	853.02	1205.56	76.68	264.40
3.54000	-3241.97	124.83	-0.57	-3632.15	-168.78	57.46	-3564.35	-19.71	-0.24	-3496.06	-22.89	52.10	-3722.53	-215.83	12.25	-3834.69	-184.81	11.14	-1774.65	19.26	50.09	-1783.66	13.07	96.23	-3737.89	-124.21	1346.34	0.00	0.00	0.00	-3543.15	-145.37	1693.99	-3589.45	-160.43	1741.68	-3228.44	74.63	1768.51	-3593.36	-40.43	1713.89	257.58	1230.80	73.49	851.29	1205.41	76.43	264.77
3.55000	-3241.97	124.83	-0.57	-3632.15	-168.78	57.46	-3574.23	-17.38	-2.37	-3479.94	-20.29	53.20	-3722.53	-215.83	12.25	-3834.69	-184.81	11.14	-1774.65	19.26	50.09	-1783.66	13.07	96.23	-3737.89	-124.21	1346.34	0.00	0.00	0.00	-3543.15	-145.37	1693.99	-3583.84	-160.03	1741.43	-3224.99	74.52	1768.69	-3591.74	-40.95	1713.82	256.45	1231.16	73.25	853.28	1205.07	76.78	266.80
3.56000	-3241.97	124.83	-0.57	-3632.15	-168.78	57.46	-3571.48	-15.52	-1.47	-3517.67	-19.03	49.09	-3722.53	-215.83	12.25	-3834.69	-184.81	11.14	-1774.65	19.26	50.09	-1783.66	13.07	96.23	-3737.89	-124.21	1346.34	0.00	0.00	0.00	-3543.15	-145.37	1693.99	-3603.02	-159.93	1740.58	-3221.55	74.41	1768.85	-3590.07	-41.46	1713.75	258.09	1230.68	73.55	852.59	1205.49	76.53	266.40
3.57000	-3241.97	124.83	-0.57	-3632.15	-168.78	57.46	-3575.08	-12.47	-2.81	-3518.35	-16.52	50.22	-3722.53	-215.83	12.25	-3834.69	-184.81	11.14	-1774.65	19.26	50.09	-1783.66	13.07	96.23	-3737.89	-124.21	1346.34	0.00	0.00	0.00	-3543.15	-145.37	1693.99	-3597.47	-155.96	1738.28	-3218.12	74.30	1769.00	-3588.37	-41.95	1713.68	256.82	1230.74	73.26	853.30	1204.99	76.89	264.85
3.58000	-3241.97	124.83	-0.57	-3632.15	-168.78	57.46	-3584.62	-10.74	-3.78	-3514.14	-12.77	50.58	-3722.53	-215.83	12.25	-3834.69	-184.81	11.14	-1774.65	19.26	50.09	-1783.66	13.07	96.23	-3737.89	-124.21	1346.34	0.00	0.00	0.00	-3543.15	-145.37	1693.99	-3593.85	-154.24	1736.35	-3214.69	74.18	1769.13	-3586.63	-42.42	1713.61	256.39	1231.05	73.09	851.92	1205.15	76.65	266.68
3.59000	-3241.97	124.83	-0.57	-3632.15	-168.78	57.46	-3564.05	-7.86	-0.65	-3521.64	-10.33	49.63	-3722.53	-215.83	12.25	-3834.69	-184.81	11.14	-1774.65	19.26	50.09	-1783.66	13.07	96.23	-3737.89	-124.21	1346.34	0.00	0.00	0.00	-3543.15	-145.37	1693.99	-3624.05	-154.71	1736.01	-3211.26	74.07	1769.24	-3584.85	-42.88	1713.55	257.76	1229.77	73.81	851.98	1206.40	76.22	267.53
3.60000	-3241.97	124.83	-0.57	-3632.11	-168.78	57.47	-3571.77	-5.46	-1.31	-3523.93	-6.74	51.28	-3722.53	-215.83	12.25	-3834.69	-184.81	11.14	-1774.65	19.26	50.09	-1783.66	13.07	96.23	-3737.89	-124.21	1346.34	0.00	0.00	0.00	-3543.15	-145.37	1693.99	-3580.34	-151.37	1732.73	-3207.84	73.95	1769.34	-3583.04	-43.33	1713.49	258.18	1231.02	73.39	853.14	1205.75	76.69	265.19
3.61000	-3241.97	124.83	-0.57	-3593.18	-170.81	63.93	-3592.64	-3.84	-4.25	-3505.51	-4.36	52.42	-3722.53	-215.83	12.25	-3834.69	-184.81	11.14	-1774.65	19.26	50.09	-1783.66	13.07	96.23	-3737.89	-124.21	1346.34	0.00	0.00	0.00	-3543.15	-145.37	1693.99	-3568.55	-148.21	1730.66	-3204.43	73.84	1769.43	-3581.18	-43.76	1713.42	258.60	1231.49	73.28	852.35	1204.58	76.95	266.23
3.62000	-3241.97	124.83	-0.57	-3635.79	-181.20	52.94	-3594.92	-1.47	-3.93	-3512.13	-0.66	52.93	-3722.53	-215.83	12.25	-3834.69	-184.81	11.14	-1774.65	19.26	50.09	-1783.66	13.07	96.23	-3737.89	-124.21	1346.34	0.00	0.00	0.00	-3543.15	-145.37	1693.99	-3589.30	-148.32	1731.04	-3201.02	73.72	1769.50	-3579.29	-44.18	1713.36	259.94	1230.59	73.70	851.25	1204.70	76.52	267.50
3.63000	-3241.97	124.83	-0.57	-3585.27	-180.42	58.90	-3587.82	0.72	-2.61	-3513.36	2.02	52.28	-3722.53	-215.83	12.25	-3834.69	-184.81	11.14	-1774.65	19.26	50.09	-1783.66	13.07	96.23	-3737.89	-124.21	1346.34	0.00	0.00	0.00	-3543.15	-145.37	1693.99	-3570.98	-145.31	1726.85	-3197.62	73.60	1769.56	-3577.36	-44.58	1713.30	257.01	1230.37	73.20	851.04	1205.29	76.23	265.66
3.64000	-3241.97	124.83	-0.57	-3551.75	-179.83	67.41	-3571.39	2.70	0.99	-3520.52	4.54	52.58	-3722.53	-215.83	12.25	-3834.69	-184.81	11.14	-1774.65	19.26	50.09	-1783.66	13.07	96.23	-3737.89	-124.21	1346.34	0.00	0.00	0.00	-3543.15	-145.37	1693.99	-3587.37	-143.72	1725.27	-3194.22	73.48	1769.61	-3575.39	-44.97	1713.24	258.09	1231.07	73.47	850.95	1205.46	76.12	267.62
3.65000	-3241.97	124.83	-0.57	-3580.27	-185.72	66.09	-3575.89	4.53	0.63	-3536.82	6.92	50.73	-3722.53	-215.83	12.25	-3834.69	-184.81	11.14	-1774.65	19.26	50.09	-1783.66	13.07	96.23	-3737.89	-124.21	1346.34	0.00	0.00	0.00	-3543.15	-145.37	1693.99	-3641.71	-143.44	1727.46	-3190.82	73.36	1769.64	-3573.38	-45.34	1713.18	257.14	1231.25	73.14	852.11	1205.54	76.44	266.67
3.66000	-3241.97	124.83	-0.57	-3572.35	-188.97	68.37	-3581.31	5.24	0.20	-3535.00	9.61	51.60	-3722.53	-215.83	12.25	-3834.69	-184.81	11.14	-1774.65	19.26	50.09	-1783.66	13.07	96.23	-3737.89	-124.21	1346.34	0.00	0.00	0.00	-3543.15	-145.37	1693.99	-3632.76	-143.21	1725.86	-3187.43	73.23	1769.65	-3571.33	-45.70	1713.13	258.18	1229.58	74.02	853.50	1204.93	77.12	267.56
3.67000	-3241.97	124.83	-0.57	-3564.11	-191.18	70.43	-3592.18	7.24	-0.74	-3548.68	11.67	50.68	-3722.53	-215.83	12.25	-3834.69	-184.81	11.14	-1774.65	19.26	50.09	-1783.66	13.07	96.23	-3737.89	-124.21	1346.34	0.00	0.00	0.00	-3543.15	-145.37	1693.99	-3591.59	-139.87	1721.52	-3184.04	73.11	1769.66	-3569.25	-46.05	1713.07	255.25	1231.05	72.96	853.76	1204.05	77.46	266.62
3.68000	-3241.97	124.83	-0.57	-3555.57	-192.38	72.27	-3561.46	9.17	5.47	-3555.78	14.06	50.24	-3722.53	-215.83	12.25	-3834.69	-184.81	11.14	-1774.65	19.26	50.09	-1783.66	13.07	96.23	-3737.91	-124.21	1346.34	0.00	0.00	0.00	-3543.15	-145.37	1693.99	-3577.64	-136.97	1718.73	-3180.66	72.98	1769.65	-3567.13	-46.38	1713.01	255.71	1231.05	73.07	852.49	1205.67	76.48	267.54
3.69000	-3241.97	124.83	-0.57	-3546.77	-192.61	73.91	-3596.89	11.20	-0.20	-3560.62	16.79	49.97	-3722.53	-215.83	12.25	-3834.69	-184.81	11.14	-1774.65	19.26	50.09	-1783.66	13.07	96.23	-3761.03	-126.05	1345.51	0.00	0.00	0.00	-3543.15	-145.37	1693.99	-3576.06	-135.66	1717.57	-3177.28	72.85	1769.62	-3564.96	-46.70	1712.96	256.20	1231.21	73.04	852.76	1205.34	76.72	270.50
3.70000	-3241.97	124.83	-0.57	-3537.74	-191.93	75.35	-3598.07	12.55	-0.01	-3554.19	19.49	51.78	-3722.53	-215.83	12.25	-3834.69	-184.81	11.14	-1774.65	19.26	50.09	-1783.66	13.07	96.23	-3703.38	-124.66	1345.23	0.00	0.00	0.00	-3543.15	-145.37	1693.99	-3569.55	-132.77	1714.71	-3173.90	72.73	1769.58	-3562.77	-47.00	1712.91	257.02	1229.73	73.68	855.45	1205.05	77.33	269.66
3.71000	-3241.97	124.83	-0.57	-3528.53	-190.37	76.59	-3590.20	16.31	1.77	-3543.47	21.81	53.09	-3722.53	-215.83	12.25	-3834.69	-184.81	11.14	-1774.65	19.26	50.09	-1783.66	13.07	96.23	-3714.79	-125.40	1345.84	0.00	0.00	0.00	-3543.15	-145.37	1693.99	-3575.32	-130.64	1713.81	-3170.52	72.60	1769.53	-3560.53	-47.29	1712.86	256.04	1231.56	73.14	853.43	1205.16	76.63	268.56
3.72000	-3241.97	124.83	-0.57	-3519.15	-188.00	77.65	-3605.32	18.06	0.18	-3556.88	23.91	51.86	-3722.53	-215.83	12.25	-3834.69	-184.81	11.14	-1774.65	19.26	50.09	-1783.66	13.07	96.23	-3735.57	-125.75	1347.70	0.00	0.00	0.00	-3543.15	-145.37	1693.99	-3544.51	-128.99	1711.17	-3167.15	72.47	1769.47	-3558.25	-47.56	1712.81	256.82	1231.40	73.20	852.88	1205.99	76.42	265.58
3.73000	-3241.97	124.83	-0.57	-3509.66	-184.84	78.52	-3620.34	20.30	-1.56	-3543.00	26.15	54.77	-3722.53	-215.83	12.25	-3834.69	-184.81	11.14	-1774.65	19.26	50.09	-1783.66	13.07	96.23	-3738.36	-125.12	1347.75	0.00	0.00	0.00	-3543.15	-145.37	1693.99	-3525.65	-126.73	1709.42	-3163.78	72.33	1769.39	-3555.94	-47.83	1712.76	259.53	1229.39	74.02	851.70	1205.81	76.34	264.20
3.74000	-3241.97	124.83	-0.57	-3500.08	-180.95	79.22	-3612.61	24.31	1.39	-3555.47	28.88	52.80	-3722.53	-215.83	12.25	-3834.69	-184.81	11.14	-1774.65	19.26	50.09	-1783.66	13.07	96.23	-3763.38	-122.81	1347.07	0.00	0.00	0.00	-3543.15	-145.37	1693.99	-3525.17	-124.13	1707.37	-3160.41	72.20	1769.30	-3553.59	-48.07	1712.71	255.97	1229.92	73.46	852.20	1204.65	76.93	261.70
3.75000	-3241.97	124.83	-0.57	-3490.44	-176.37	79.74	-3629.86	27.19	-2.07	-3570.30	31.97	52.27	-3722.53	-215.83	12.25	-3834.69	-184.81	11.14	-1774.65	19.26	50.09	-1783.66	13.07	96.23	-3735.95	-120.71	1346.78	0.00	0.00	0.00	-3543.15	-145.37	1693.99	-3537.95	-121.62	1706.84	-3157.05	72.07	1769.19	-3551.20	-48.31	1712.66	254.78	1230.44	73.04	853.58	1204.47	77.12	263.46
3.76000	-3241.97	124.83	-0.57	-3480.79	-171.16	80.10	-3624.22	31.12	1.16	-3576.73	36.40	51.45	-3722.53	-215.83	12.25	-3834.69	-184.81	11.14	-1774.65	19.26	50.09	-1783.66	13.07	96.23	-3700.61	-120.35	1344.82	0.00	0.00	0.00	-3543.15	-145.37	1693.99	-3534.09	-120.63	1704.00	-3153.68	71.93	1769.08	-3548.77	-48.53	1712.62	258.69	1229.27	74.24	854.77	1204.04	77.48	266.80
3.77000	-3241.97	124.83	-0.57	-3471.16	-165.34	80.30	-3580.42	36.21	9.32	-3583.74	40.01	52.36	-3722.53	-215.83	12.25	-3834.69	-184.81	11.14	-1774.65	19.26	50.09	-1783.66	13.07	96.23	-3691.71	-117.56	1345.62	0.00	0.00	0.00	-3543.15	-145.37	1693.99	-3563.23	-116.66	1705.66	-3150.32	71.80	1768.95	-3546.31	-48.74	1712.58	257.19	1230.76	73.44	853.33	1204.84	76.94	266.93
3.78000	-3241.97	124.83	-0.57	-3461.58	-158.98	80.35	-3613.71	40.85	4.34	-3613.70	44.21	49.06	-3722.53	-215.83	12.25	-3834.69	-184.81	11.14	-1774.65	19.26	50.09	-1783.66	13.07	96.23	-3734.03	-116.13	1345.03	0.00	0.00	0.00	-3543.15	-145.37	1693.99	-3516.57	-114.25	1702.04	-3146.96	71.66	1768.81	-3543.80	-48.93	1712.53	256.96	1231.69	72.97	850.26	1205.05	76.31	268.47
3.79000	-3241.97	124.83	-0.57	-3452.08	-152.12	80.25	-3609.83	44.52	6.00	-3585.73	48.66	52.46	-3722.53	-215.83	12.25	-3834.69	-184.81	11.14	-1774.65	19.26	50.09	-1783.66	13.07	96.23	-3717.04	-114.92	1345.74	0.00	0.00	0.00	-3543.15	-145.37	1693.99	-3506.34	-111.46	1700.50	-3143.60	71.52	1768.65	-3541.26	-49.11	1712.49	257.19	1231.77	72.98	852.41	1204.55	76.93	269.47
3.80000	-3241.97	124.83	-0.57	-3442.71	-144.80	80.01	-3610.66	50.22	6.37	-3583.78	53.09	53.45	-3722.53	-215.83	12.25	-3834.69	-184.81	11.14	-1774.65	19.26	50.09	-1783.66	13.07	96.23	-3718.03	-113.78	1345.18	0.00	0.00	0.00	-3543.15	-145.37	1693.99	-3540.53	-110.43	1702.22	-3140.24	71.38	1768.49	-3538.68	-49.28	1712.45	257.55	1231.53	72.97	852.19	1205.71	76.39	269.89
3.81000	-3241.97	124.83	-0.57	-3433.49	-137.06	79.64	-3604.58	54.24	9.16	-3615.22	57.31	48.84	-3722.53	-215.83	12.25	-3834.69	-184.81	11.14	-1774.65	19.26	50.09	-1783.66	13.07	96.23	-3688.47	-110.91	1344.87	0.00	0.00	0.00	-3543.15	-145.37	1693.99	-3542.88	-107.32	1702.13	-3136.88	71.24	1768.31	-3536.07	-49.44	1712.41	258.96	1230.42	73.65	852.74	1206.01	76.60	268.47
3.82000	-3241.97	124.83	-0.57	-3424.46	-128.96	79.13	-3641.03	59.50	3.10	-3612.89	61.83	49.29	-3722.53	-215.83	12.25	-3834.69	-184.81	11.14	-1774.65	19.26	50.09	-1783.66	13.07	96.23	-3710.97	-110.69	1344.50	0.00	0.00	0.00	-3543.15	-145.37	1693.99	-3519.15	-103.30	1699.93	-3133.53	71.10	1768.12	-3533.41	-49.58	1712.37	255.25	1232.84	72.45	852.62	1205.34	76.65	266.99
3.83000	-3241.97	124.83	-0.57	-3415.65	-120.55	78.51	-3629.40	63.30	7.06	-3580.22	67.60	54.86	-3722.53	-215.83	12.25	-3834.69	-184.81	11.14	-1774.65	19.26	50.09	-1783.66	13.07	96.23	-3681.26	-107.62	1343.17	0.00	0.00	0.00	-3543.15	-145.37	1693.99	-3506.35	-100.52	1698.44	-3130.17	70.96	1767.92	-3530.72	-49.71	1712.34	257.95	1230.50	73.58	851.13	1205.26	76.44	266.57
3.84000	-3241.97	124.83	-0.57	-3407.10	-111.85	77.76	-3618.76	70.91	12.21	-3616.49	73.10	50.92	-3722.53	-215.83	12.25	-3834.69	-184.81	11.14	-1774.65	19.26	50.09	-1783.66	13.07	96.23	-3688.67	-107.56	1343.09	0.00	0.00	0.00	-3543.15	-145.37	1693.99	-3508.16	-97.49	1699.13	-3126.81	70.81	1767.70	-3527.99	-49.83	1712.30	258.92	1230.04	73.77	851.19	1205.97	76.27	267.24
3.85000	-3241.97	124.83	-0.57	-3398.85	-102.93	76.90	-3603.15	77.00	15.05	-3594.03	77.11	53.63	-3722.53	-215.83	12.25	-3834.69	-184.81	11.14	-1774.65	19.26	50.09	-1783.66	13.07	96.23	-3678.84	-104.00	1342.81	0.00	0.00	0.00	-3543.15	-145.37	1693.99	-3526.34	-93.97	1699.35	-3123.45	70.67	1767.48	-3525.22	-49.93	1712.27	256.27	1230.89	73.16	853.39	1205.41	76.84	265.84
3.86000	-3241.97	124.83	-0.57	-3390.93	-93.83	75.94	-3693.69	80.38	2.31	-3615.03	83.10	52.06	-3722.53	-215.83	12.25	-3834.69	-184.81	11.14	-1774.65	19.26	50.09	-1783.66	13.07	96.23	-3683.18	-102.40	1343.29	0.00	0.00	0.00	-3543.15	-145.37	1693.99	-3517.55	-91.55	1699.64	-3120.09	70.52	1767.24	-3522.41	-50.02	1712.23	256.73	1232.34	72.64	853.52	1205.50	76.71	263.61
3.87000	-3241.97	124.83	-0.57	-3383.37	-84.60	74.88	-3673.48	86.09	6.89	-3604.00	88.66	53.66	-3722.53	-215.83	12.25	-3834.69	-184.81	11.14	-1774.65	19.26	50.09	-1783.66	13.07	96.23	-3699.72	-100.02	1342.68	0.00	0.00	0.00	-3543.15	-145.37	1693.99	-3514.81	-87.34	1698.89	-3116.74	70.38	1766.99	-3519.57	-50.10	1712.20	257.27	1231.44	73.23	853.77	1204.81	77.07	262.76
3.88000	-3241.97	124.83	-0.57	-3376.21	-75.27	73.72	-3588.88	91.97	21.11	-3609.20	91.29	53.53	-3722.53	-215.83	12.25	-3834.69	-184.81	11.14	-1774.65	19.26	50.09	-1783.66	13.07	96.23	-3693.32	-99.77	1342.51	0.00	0.00	0.00	-3543.15	-145.37	1693.99	-3517.61	-84.94	1697.99	-3113.38	70.23	1766.73	-3516.68	-50.17	1712.17	258.76	1230.44	73.76	854.64	1204.17	77.43	265.58
3.89000	-3241.97	124.83	-0.57	-3369.48	-65.90	72.48	-3654.00	94.38	12.31	-3597.41	96.26	55.33	-3722.53	-215.83	12.25	-3834.69	-184.81	11.14	-1774.65	19.26	50.09	-1783.66	13.07	96.23	-3662.15	-95.94	1341.66	0.00	0.00	0.00	-3543.15	-145.37	1693.99	-3518.77	-82.25	1697.95	-3110.01	70.08	1766.46	-3513.76	-50.22	1712.14	258.81	1230.31	73.68	851.30	1204.98	76.49	269.68
3.90000	-3241.97	124.83	-0.57	-3363.22	-56.53	71.15	-3593.88	100.45	22.70	-3589.34	100.48	55.90	-3722.53	-215.83	12.25	-3834.69	-184.81	11.14	-1774.65	19.26	50.09	-1783.66	13.07	96.23	-3680.21	-94.44	1341.77	0.00	0.00	0.00	-3543.15	-145.37	1693.99	-3511.70	-78.99	1698.37	-3106.65	69.93	1766.18	-3510.80	-50.27	1712.11	258.15	1231.67	73.21	852.04	1205.34	76.50	267.95
3.91000	-3241.97	124.83	-0.57	-3357.45	-47.21	69.75	-3586.43	105.94	25.35	-3601.70	105.57	55.27	-3722.53	-215.83	12.25	-3834.69	-184.81	11.14	-1774.65	19.26	50.09	-1783.66	13.07	96.23	-3667.01	-93.47	1341.08	0.00	0.00	0.00	-3543.15	-145.37	1693.99	-3505.03	-74.06	1698.29	-3103.29	69.78	1765.89	-3507.81	-50.30	1712.09	257.69	1231.36	73.23	851.09	1205.20	76.45	265.99
3.92000	-3241.97	124.83	-0.57	-3352.23	-37.98	68.28	-3579.21	111.38	28.03	-3597.89	111.01	56.40	-3722.53	-215.83	12.25	-3834.69	-184.81	11.14	-1774.65	19.26	50.09	-1783.66	13.07	96.23	-3667.08	-92.26	1341.30	0.00	0.00	0.00	-3543.15	-145.37	1693.99	-3525.00	-70.13	1699.13	-3099.92	69.63	1765.58	-3504.77	-50.31	1712.06	257.63	1232.69	72.68	851.71	1205.46	76.48	264.52
3.93000	-3241.97	124.83	-0.57	-3347.58	-28.90	66.74	-3572.23	116.74	30.75	-3590.27	113.62	56.33	-3722.53	-215.83	12.25	-3834.69	-184.81	11.14	-1774.65	19.26	50.09	-1783.66	13.07	96.23	-3660.82	-89.72	1340.83	0.00	0.00	0.00	-3543.15	-145.37	1693.99	-3508.28	-65.61	1698.31	-3096.56	69.48	1765.27	-3501.70	-50.32	1712.04	258.68	1231.41	73.38	850.81	1206.20	76.18	267.45
3.94000	-3241.97	124.83	-0.57	-3343.53	-20.00	65.14	-3565.49	122.04	33.50	-3568.29	116.89	58.23	-3722.53	-215.83	12.25	-3834.69	-184.81	11.14	-1774.65	19.26	50.09	-1783.66	13.07	96.23	-3674.38	-87.59	1340.19	0.00	0.00	0.00	-3543.15	-145.37	1693.99	-3520.30	-64.51	1699.13	-3093.19	69.33	1764.94	-3498.59	-50.32	1712.01	256.16	1230.43	73.35	850.94	1206.68	75.79	267.50
3.95000	-3241.97	124.83	-0.57	-3340.12	-11.33	63.50	-3558.98	127.28	36.28	-3614.14	120.50	53.23	-3722.53	-215.83	12.25	-3834.69	-184.81	11.14	-1774.65	19.26	50.09	-1783.66	13.07	96.23	-3657.80	-85.30	1339.93	0.00	0.00	0.00	-3543.15	-145.37	1693.99	-3526.11	-60.39	1699.79	-3089.81	69.17	1764.60	-3495.44	-50.30	1711.99	257.13	1229.93	73.46	850.73	1206.38	75.87	267.25
3.96000	-3241.97	124.83	-0.57	-3337.39	-2.93	61.80	-3552.69	132.46	39.10	-3622.76	124.03	51.64	-3722.53	-215.83	12.25	-3834.69	-184.81	11.14	-1774.65	19.26	50.09	-1783.66	13.07	96.23	-3654.05	-82.78	1339.52	0.00	0.00	0.00	-3543.15	-145.37	1693.99	-3485.56	-57.34	1697.31	-3086.44	69.02	1764.26	-3492.26	-50.27	1711.97	259.87	1230.10	73.95	851.18	1205.77	76.21	264.75
3.97000	-3241.97	124.83	-0.57	-3335.36	5.13	60.07	-3546.64	137.57	41.94	-3579.06	127.28	57.88	-3722.53	-215.83	12.25	-3834.69	-184.81	11.14	-1774.65	19.26	50.09	-1783.66	13.07	96.23	-3648.75	-80.92	1338.80	0.00	0.00	0.00	-3543.15	-145.37	1693.99	-3516.00	-54.09	1701.79	-3083.06	68.87	1763.90	-3489.03	-50.23	1711.95	260.38	1229.99	74.10	851.31	1205.33	76.43	266.04
3.98000	-3241.97	124.83	-0.57	-3334.08	12.83	58.30	-3540.80	142.61	44.82	-3636.66	128.99	49.65	-3722.53	-215.83	12.25	-3834.69	-184.81	11.14	-1774.65	19.26	50.09	-1783.66	13.07	96.23	-3648.01	-79.83	1338.55	0.00	0.00	0.00	-3543.15	-145.37	1693.99	-3529.92	-51.25	1701.33	-3079.68	68.71	1763.53	-3485.77	-50.18	1711.93	258.53	1229.82	73.92	852.07	1205.44	76.57	267.19
3.99000	-3241.97	124.83	-0.57	-3333.58	20.12	56.50	-3535.19	147.60	47.73	-3574.33	131.15	55.73	-3722.53	-215.83	12.25	-3834.69	-184.81	11.14	-1774.65	19.26	50.09	-1783.66	13.07	96.23	-3663.88	-77.86	1338.60	0.00	0.00	0.00	-3543.15	-145.37	1693.99	-3503.06	-47.36	1701.29	-3076.29	68.55	1763.16	-3482.47	-50.11	1711.91	257.94	1229.96	73.74	852.20	1204.26	76.94	269.23
4.00000	-3241.97	124.83	-0.57	-3333.89	26.94	54.68	-3529.79	152.52	50.67	-3569.33	134.48	55.92	-3722.53	-215.83	12.25	-3834.69	-184.81	11.14	-1774.65	19.26	50.09	-1783.66	13.07	96.23	-3658.39	-75.68	1338.42	0.00	0.00	0.00	-3543.15	-145.37	1693.99	-3486.57	-43.36	1701.34	-3072.91	68.39	1762.77	-3479.14	-50.04	1711.90	255.35	1230.88	72.76	851.51	1205.46	76.23	267.72
4.01000	-3241.97	124.83	-0.57	-3335.05	33.25	52.84	-3524.61	157.37	53.64	-3564.52	137.77	56.18	-3722.53	-215.83	12.25	-3834.69	-184.81	11.14	-1774.65	19.26	50.09	-1783.66	13.07	96.23	-3639.61	-73.13	1338.77	0.00	0.00	0.00	-3543.15	-145.37	1693.99	-3469.60	-38.44	1701.34	-3069.52	68.24	1762.37	-3475.76	-49.95	1711.88	259.04	1229.89	73.80	851.93	1206.45	76.05	265.92
4.02000	-3241.97	124.83	-0.57	-3337.09	39.02	50.99	-3519.64	162.17	56.63	-3559.89	141.02	56.53	-3722.53	-215.83	12.25	-3834.69	-184.81	11.14	-1774.65	19.26	50.09	-1783.66	13.07	96.23	-3636.58	-71.29	1337.51	0.00	0.00	0.00	-3543.15	-145.37	1693.99	-3473.59	-36.29	1702.67	-3066.12	68.08	1761.97	-3472.35	-49.86	1711.87	262.46	1230.16	74.53	853.27	1206.20	76.44	267.32
4.03000	-3241.97	124.83	-0.57	-3340.05	44.18	49.14	-3514.87	166.90	59.66	-3555.44	144.25	56.94	-3722.53	-215.83	12.25	-3834.69	-184.81	11.14	-1774.65	19.26	50.09	-1783.66	13.07	96.23	-3645.47	-69.10	1336.56	0.00	0.00	0.00	-3543.15	-145.37	1693.99	-3458.88	-30.46	1703.61	-3062.72	67.92	1761.55	-3468.90	-49.75	1711.86	261.51	1229.08	74.52	853.32	1206.11	76.65	264.21
4.04000	-3241.97	124.83	-0.57	-3343.96	48.70	47.28	-3510.32	171.58	62.71	-3551.16	147.44	57.44	-3722.53	-215.83	12.25	-3834.69	-184.81	11.14	-1774.65	19.26	50.09	-1783.66	13.07	96.23	-3647.46	-67.73	1336.59	0.00	0.00	0.00	-3543.15	-145.37	1693.99	-3470.32	-27.76	1705.31	-3059.32	67.76	1761.13	-3465.41	-49.63	1711.85	257.53	1230.51	73.29	853.21	1205.59	76.73	267.49
4.05000	-3241.97	124.83	-0.57	-3348.86	52.52	45.44	-3505.97	176.19	65.79	-3547.05	150.60	58.00	-3722.53	-215.83	12.25	-3834.69	-184.81	11.14	-1774.65	19.26	50.09	-1783.66	13.07	96.23	-3619.00	-63.68	1336.14	0.00	0.00	0.00	-3543.09	-145.36	1693.99	-3457.68	-25.15	1704.13	-3055.91	67.59	1760.69	-3461.89	-49.50	1711.84	259.02	1230.06	73.74	853.14	1204.95	76.81	270.11
4.06000	-3241.97	124.83	-0.57	-3354.78	55.61	43.60	-3501.82	180.74	68.90	-3543.11	153.73	58.64	-3722.53	-215.83	12.25	-3834.69	-184.81	11.14	-1774.65	19.26	50.09	-1783.66	13.07	96.23	-3626.87	-61.53	1335.91	0.00	0.00	0.00	-3484.87	-137.87	1692.31	-3454.34	-23.81	1705.79	-3052.49	67.43	1760.25	-3458.32	-49.36	1711.83	258.83	1230.62	73.44	854.31	1204.64	77.30	268.30
4.07000	-3241.97	124.83	-0.57	-3361.79	57.92	41.78	-3497.87	185.23	72.03	-3539.35	156.83	59.35	-3722.53	-215.83	12.25	-3834.69	-184.81	11.14	-1774.65	19.26	50.09	-1783.66	13.07	96.23	-3616.58	-60.12	1335.91	0.00	0.00	0.00	-3476.39	-132.29	1692.46	-3444.47	-18.44	1707.67	-3049.08	67.27	1759.79	-3454.72	-49.21	1711.82	257.33	1230.79	73.28	853.28	1204.07	77.30	265.97
4.08000	-3241.97	124.83	-0.57	-3409.71	61.88	33.93	-3494.11	189.65	75.19	-3535.74	159.89	60.13	-3722.53	-215.83	12.25	-3834.69	-184.81	11.14	-1774.65	19.26	50.09	-1783.66	13.07	96.23	-3616.39	-57.37	1335.41	0.00	0.00	0.00	-3493.00	-130.26	1693.29	-3458.64	-16.44	1709.46	-3045.65	67.11	1759.33	-3451.08	-49.04	1711.82	258.78	1230.58	73.72	853.37	1205.12	76.92	266.10
4.09000	-3241.97	124.83	-0.57	-3366.56	65.63	40.79	-3490.54	194.02	78.37	-3532.30	162.93	60.98	-3722.53	-215.83	12.25	-3834.69	-184.81	11.14	-1774.65	19.26	50.09	-1783.66	13.07	96.23	-3622.77	-56.09	1335.01	0.00	0.00	0.00	-3440.34	-124.08	1694.76	-3479.76	-12.67	1712.85	-3042.22	66.94	1758.86	-3447.41	-48.87	1711.81	260.18	1229.97	74.11	853.42	1205.80	76.56	266.99
4.10000	-3241.97	124.83	-0.57	-3411.32	67.07	32.15	-3487.17	198.33	81.58	-3529.02	165.93	61.90	-3722.53	-215.83	12.25	-3834.69	-184.81	11.14	-1774.65	19.26	50.09	-1783.66	13.07	96.23	-3609.29	-53.23	1334.82	0.00	0.00	0.00	-3454.68	-122.03	1698.30	-3457.87	-8.21	1713.46	-3038.79	66.78	1758.38	-3443.69	-48.69	1711.81	259.61	1229.98	74.10	852.39	1204.79	76.73	268.27
4.11000	-3241.97	124.83	-0.57	-3418.31	66.61	32.52	-3483.98	202.58	84.81	-3525.89	168.90	62.89	-3722.53	-215.83	12.25	-3834.69	-184.81	11.14	-1774.65	19.26	50.09	-1783.66	13.07	96.23	-3593.07	-50.33	1334.02	0.00	0.00	0.00	-3452.17	-116.41	1698.89	-3435.47	-6.54	1712.83	-3035.34	66.61	1757.89	-3439.94	-48.50	1711.81	259.85	1231.58	73.40	853.36	1205.59	76.82	265.09
4.12000	-3241.97	124.83	-0.57	-3399.91	70.88	32.73	-3480.98	206.77	88.07	-3522.92	171.84	63.95	-3722.53	-215.83	12.25	-3834.69	-184.81	11.14	-1774.65	19.26	50.09	-1783.66	13.07	96.23	-3601.01	-47.92	1333.46	0.00	0.00	0.00	-3454.25	-112.35	1701.22	-3444.62	-0.42	1715.02	-3031.90	66.44	1757.40	-3436.15	-48.29	1711.81	257.29	1231.20	73.24	853.28	1204.97	76.90	264.78
4.13000	-3241.97	124.83	-0.57	-3398.80	68.06	30.71	-3478.16	210.90	91.34	-3520.11	174.74	65.07	-3722.53	-215.83	12.25	-3834.69	-184.81	11.14	-1774.65	19.26	50.09	-1783.66	13.07	96.23	-3613.32	-44.10	1332.98	0.00	0.00	0.00	-3467.98	-110.61	1704.49	-3431.77	3.50	1717.03	-3028.44	66.28	1756.89	-3432.33	-48.08	1711.81	255.92	1231.84	72.40	852.68	1204.90	76.61	267.66
4.14000	-3241.97	124.83	-0.57	-3397.32	68.89	31.13	-3475.52	214.97	94.64	-3517.44	177.62	66.26	-3722.53	-215.83	12.25	-3834.69	-184.81	11.14	-1774.65	19.26	50.09	-1783.66	13.07	96.23	-3580.88	-41.57	1333.20	0.00	0.00	0.00	-3452.67	-107.73	1705.69	-3424.14	6.55	1718.18	-3024.98	66.11	1756.38	-3428.46	-47.85	1711.81	258.53	1231.00	73.38	852.27	1204.84	76.66	270.67
4.15000	-3241.97	124.83	-0.57	-3410.96	69.23	30.21	-3473.05	218.99	97.96	-3514.92	180.46	67.52	-3722.53	-215.83	12.25	-3834.69	-184.81	11.14	-1774.65	19.26	50.09	-1783.66	13.07	96.23	-3590.40	-39.20	1332.43	0.00	0.00	0.00	-3477.90	-102.59	1708.30	-3423.85	10.12	1719.34	-3021.51	65.94	1755.86	-3424.56	-47.62	1711.81	258.93	1230.20	73.72	852.40	1206.01	76.48	266.72
4.16000	-3241.97	124.83	-0.57	-3415.27	70.03	29.02	-3470.76	222.94	101.30	-3512.55	183.28	68.84	-3722.53	-215.83	12.25	-3834.69	-184.81	11.14	-1774.65	19.26	50.09	-1783.66	13.07	96.23	-3582.56	-35.50	1331.72	0.00	0.00	0.00	-3447.51	-101.06	1708.12	-3438.21	15.59	1719.51	-3018.04	65.77	1755.33	-3420.62	-47.38	1711.82	259.05	1230.84	73.54	854.31	1204.77	77.18	265.19
4.17000	-3241.97	124.83	-0.57	-3364.89	65.96	34.50	-3468.64	226.84	104.66	-3510.32	186.06	70.22	-3722.53	-215.83	12.25	-3834.69	-184.81	11.14	-1774.65	19.26	50.09	-1783.66	13.07	96.23	-3566.86	-31.52	1331.66	0.00	0.00	0.00	-3444.02	-97.37	1709.94	-3454.65	17.12	1725.58	-3014.56	65.60	1754.79	-3416.65	-47.12	1711.82	255.56	1230.94	72.62	853.03	1204.95	76.76	264.14
4.18000	-3241.97	124.83	-0.57	-3376.80	67.80	32.34	-3466.68	230.68	108.04	-3508.23	188.81	71.66	-3722.53	-215.83	12.25	-3834.69	-184.81	11.14	-1774.65	19.26	50.09	-1783.66	13.07	96.23	-3590.71	-29.12	1332.18	0.00	0.00	0.00	-3440.70	-93.71	1711.74	-3410.56	20.15	1724.09	-3011.07	65.43	1754.24	-3412.63	-46.86	1711.83	256.78	1231.74	72.89	852.24	1205.94	76.31	267.58
4.19000	-3241.97	124.83	-0.57	-3412.19	70.09	29.19	-3464.89	234.46	111.44	-3506.28	191.54	73.17	-3722.53	-215.83	12.25	-3834.69	-184.81	11.14	-1774.65	19.26	50.09	-1783.66	13.07	96.23	-3577.97	-26.02	1331.79	0.00	0.00	0.00	-3437.55	-90.08	1713.51	-3413.26	22.98	1726.68	-3007.57	65.26	1753.69	-3408.58	-46.59	1711.84	259.97	1231.85	73.41	852.81	1205.92	76.65	265.22
4.20000	-3241.97	124.83	-0.57	-3399.57	70.02	29.07	-3463.26	238.19	114.86	-3504.47	194.23	74.73	-3722.53	-215.83	12.25	-3834.69	-184.81	11.14	-1774.65	19.26	50.09	-1783.66	13.07	96.23	-3556.61	-23.00	1331.12	0.00	0.00	0.00	-3434.55	-86.49	1715.26	-3422.52	28.22	1730.13	-3004.07	65.09	1753.13	-3404.49	-46.30	1711.85	256.75	1230.99	73.14	853.94	1205.37	76.90	262.37
4.21000	-3241.97	124.83	-0.57	-3435.39	69.02	22.62	-3461.80	241.86	118.30	-3502.79	196.89	76.36	-3722.53	-215.83	12.25	-3834.69	-184.81	11.14	-1774.65	19.26	50.09	-1783.66	13.07	96.23	-3554.46	-18.78	1330.77	0.00	0.00	0.00	-3431.69	-82.94	1716.98	-3441.89	29.68	1731.88	-3000.55	64.92	1752.56	-3400.37	-46.01	1711.86	256.86	1231.11	73.06	855.25	1204.60	77.42	266.29
4.22000	-3241.97	124.83	-0.57	-3393.48	68.76	29.91	-3460.48	245.47	121.75	-3501.23	199.52	78.05	-3722.53	-215.83	12.25	-3834.69	-184.81	11.14	-1774.65	19.26	50.09	-1783.66	13.07	96.23	-3545.75	-15.13	1330.67	0.00	0.00	0.00	-3428.96	-79.42	1718.67	-3424.69	35.63	1732.12	-2997.03	64.75	1751.98	-3396.20	-45.71	1711.87	259.11	1230.32	73.64	853.70	1205.56	76.75	265.96
4.23000	-3241.97	124.83	-0.57	-3408.54	69.15	25.46	-3459.33	249.03	125.22	-3499.81	202.12	79.79	-3722.53	-215.83	12.25	-3834.69	-184.81	11.14	-1774.65	19.26	50.09	-1783.66	13.07	96.23	-3545.25	-12.66	1329.80	0.00	0.00	0.00	-3426.35	-75.95	1720.34	-3410.41	38.61	1731.98	-2993.50	64.58	1751.40	-3392.00	-45.40	1711.88	258.45	1231.60	73.50	852.93	1205.98	76.45	264.28
4.24000	-3241.97	124.83	-0.57	-3393.77	69.66	29.80	-3458.32	252.53	128.71	-3498.52	204.69	81.59	-3722.53	-215.83	12.25	-3834.69	-184.81	11.14	-1774.65	19.26	50.09	-1783.66	13.07	96.23	-3538.91	-8.15	1329.18	0.00	0.00	0.00	-3423.84	-72.51	1721.97	-3402.72	44.73	1732.71	-2989.96	64.40	1750.81	-3387.76	-45.08	1711.90	261.10	1229.65	74.54	853.08	1205.56	76.59	262.13
4.25000	-3241.97	124.83	-0.57	-3364.94	69.07	34.09	-3457.46	255.97	132.21	-3497.34	207.23	83.44	-3722.53	-215.83	12.25	-3834.69	-184.81	11.14	-1774.65	19.26	50.09	-1783.66	13.07	96.23	-3551.16	-5.71	1329.57	0.00	0.00	0.00	-3421.42	-69.12	1723.58	-3416.42	45.38	1735.51	-2986.41	64.23	1750.21	-3383.49	-44.75	1711.91	260.56	1229.04	74.68	852.35	1205.58	76.40	264.52
4.26000	-3241.97	124.83	-0.57	-3374.02	70.04	30.29	-3456.75	259.36	135.72	-3496.29	209.74	85.35	-3722.53	-215.83	12.25	-3834.69	-184.81	11.14	-1774.65	19.26	50.09	-1783.66	13.07	96.23	-3544.05	-1.38	1329.27	0.00	0.00	0.00	-3419.09	-65.77	1725.14	-3388.51	48.88	1736.33	-2982.86	64.05	1749.61	-3379.17	-44.41	1711.93	257.53	1231.09	73.39	854.23	1205.20	77.03	267.07
4.27000	-3241.97	124.83	-0.57	-3421.81	69.78	23.32	-3456.18	262.70	139.26	-3495.36	212.22	87.32	-3722.53	-215.83	12.25	-3834.69	-184.81	11.14	-1774.65	19.26	50.09	-1783.66	13.07	96.23	-3532.34	1.86	1329.84	0.00	0.00	0.00	-3416.82	-62.47	1726.68	-3385.02	53.83	1737.43	-2979.29	63.88	1749.00	-3374.82	-44.06	1711.95	258.96	1230.80	73.75	854.15	1204.72	77.08	266.41
4.28000	-3241.97	124.83	-0.57	-3390.68	67.91	27.51	-3455.75	265.98	142.80	-3494.54	214.67	89.34	-3722.53	-215.83	12.25	-3834.69	-184.81	11.14	-1774.65	19.26	50.09	-1783.66	13.07	96.23	-3509.20	4.79	1330.10	0.00	0.00	0.00	-3414.62	-59.21	1728.18	-3400.25	56.25	1737.05	-2975.71	63.71	1748.38	-3370.43	-43.71	1711.97	258.73	1229.89	73.97	852.66	1204.85	76.94	264.91
4.29000	-3241.97	124.83	-0.57	-3429.05	70.69	21.11	-3455.46	269.21	146.36	-3493.83	217.09	91.41	-3722.53	-215.83	12.25	-3834.69	-184.81	11.14	-1774.65	19.26	50.09	-1783.66	13.07	96.23	-3499.96	8.16	1330.77	0.00	0.00	0.00	-3412.45	-56.00	1729.64	-3392.59	57.74	1740.13	-2972.12	63.53	1747.76	-3366.01	-43.34	1711.99	259.56	1231.28	73.35	852.72	1205.66	76.58	263.57
4.30000	-3241.97	124.83	-0.57	-3417.90	69.68	22.04	-3455.30	272.38	149.93	-3493.24	219.48	93.53	-3722.53	-215.83	12.25	-3834.69	-184.81	11.14	-1774.65	19.26	50.09	-1783.66	13.07	96.23	-3513.85	11.71	1331.29	0.00	0.00	0.00	-3410.32	-52.84	1731.07	-3401.44	63.27	1741.02	-2968.53	63.35	1747.13	-3361.54	-42.97	1712.01	260.11	1230.40	73.76	851.92	1206.53	76.07	263.42
4.31000	-3241.97	124.83	-0.57	-3437.40	69.94	18.98	-3455.28	275.50	153.51	-3492.76	221.84	95.71	-3722.53	-215.83	12.25	-3834.69	-184.81	11.14	-1774.65	19.26	50.09	-1783.66	13.07	96.23	-3494.64	15.03	1331.64	0.00	0.00	0.00	-3408.22	-49.72	1732.45	-3389.48	66.77	1740.81	-2964.92	63.18	1746.49	-3357.04	-42.59	1712.04	258.65	1230.62	73.80	853.16	1205.26	76.75	264.40
4.32000	-3241.97	124.83	-0.57	-3404.75	70.06	23.77	-3455.38	278.57	157.10	-3492.38	224.17	97.93	-3722.53	-215.83	12.25	-3834.69	-184.81	11.14	-1774.65	19.26	50.09	-1783.66	13.07	96.23	-3493.74	17.98	1332.78	0.00	0.00	0.00	-3406.12	-46.66	1733.80	-3376.21	68.38	1742.44	-2961.30	63.00	1745.85	-3352.51	-42.19	1712.06	256.92	1231.04	73.49	852.15	1205.97	76.40	265.35
4.33000	-3241.97	124.83	-0.57	-3447.81	70.12	18.16	-3455.61	281.58	160.71	-3492.11	226.47	100.21	-3722.53	-215.83	12.25	-3834.69	-184.81	11.14	-1774.65	19.26	50.09	-1783.66	13.07	96.23	-3494.22	22.33	1333.49	0.00	0.00	0.00	-3404.02	-43.65	1735.10	-3352.52	72.02	1743.17	-2957.67	62.82	1745.20	-3347.93	-41.80	1712.09	256.24	1231.65	72.97	852.50	1204.96	76.71	268.29
4.34000	-3241.97	124.83	-0.57	-3412.24	70.41	23.04	-3455.97	284.54	164.32	-3491.93	228.74	102.53	-3722.53	-215.83	12.25	-3834.69	-184.81	11.14	-1774.65	19.26	50.09	-1783.66	13.07	96.23	-3492.33	25.78	1333.78	0.00	0.00	0.00	-3401.91	-40.69	1736.36	-3381.41	75.98	1747.74	-2954.03	62.65	1744.55	-3343.32	-41.39	1712.12	258.67	1231.19	73.44	852.20	1205.82	76.35	266.03
4.35000	-3241.97	124.83	-0.57	-3440.61	67.96	19.98	-3456.44	287.45	167.95	-3491.86	230.99	104.90	-3722.57	-215.83	12.24	-3834.68	-184.81	11.14	-1774.65	19.26	50.09	-1783.66	13.07	96.23	-3480.32	29.03	1334.13	0.00	0.00	0.00	-3399.77	-37.79	1737.58	-3381.83	78.21	1747.98	-2950.38	62.47	1743.89	-3338.67	-40.97	1712.15	259.71	1230.65	73.85	850.99	1205.88	76.08	267.57
4.36000	-3241.97	124.83	-0.57	-3407.23	69.64	25.06	-3457.03	290.31	171.58	-3491.88	233.20	107.31	-3761.53	-213.54	3.60	-3820.68	-179.42	13.00	-1774.65	19.26	50.09	-1783.66	13.07	96.23	-3481.47	32.44	1335.47	0.00	0.00	0.00	-3397.59	-34.95	1738.75	-3354.92	82.50	1746.35	-2946.72	62.29	1743.22	-3333.98	-40.55	1712.18	256.94	1231.26	73.01	852.49	1205.80	76.34	266.52
4.37000	-3241.97	124.83	-0.57	-3441.37	69.59	17.72	-3457.74	293.11	175.22	-3492.00	235.39	109.77	-3791.21	-207.22	-2.27	-3804.24	-172.90	14.45	-1774.65	19.26	50.09	-1783.66	13.07	96.23	-3466.04	35.16	1335.47	0.00	0.00	0.00	-3395.37	-32.16	1739.87	-3304.86	84.90	1746.98	-2943.04	62.11	1742.55	-3329.26	-40.12	1712.21	258.32	1231.77	73.08	853.93	1205.25	76.78	265.98
4.38000	-3241.97	124.83	-0.57	-3450.12	69.14	16.97	-3458.56	295.86	178.88	-3492.21	237.55	112.28	-3709.92	-196.73	8.69	-3789.24	-168.01	16.80	-1774.65	19.26	50.09	-1783.66	13.07	96.23	-3451.87	38.83	1335.86	0.00	0.00	0.00	-3393.08	-29.42	1740.94	-3345.46	87.36	1749.45	-2939.36	61.93	1741.87	-3324.49	-39.68	1712.24	257.80	1232.35	72.89	852.10	1205.55	76.34	265.41
4.39000	-3241.97	124.83	-0.57	-3421.50	69.55	21.66	-3459.49	298.56	182.53	-3492.51	239.68	114.83	-3772.83	-185.30	-2.18	-3755.92	-158.39	20.80	-1774.65	19.26	50.09	-1783.66	13.07	96.23	-3459.40	41.80	1336.16	0.00	0.00	0.00	-3390.72	-26.75	1741.96	-3340.12	88.67	1749.42	-2935.66	61.75	1741.19	-3319.70	-39.23	1712.28	256.72	1230.80	73.14	852.92	1205.69	76.54	264.76
4.40000	-3241.97	124.83	-0.57	-3419.40	68.68	22.90	-3460.53	301.21	186.20	-3492.89	241.78	117.42	-3718.72	-175.52	4.51	-3746.31	-149.31	21.47	-1774.65	19.26	50.09	-1783.66	13.07	96.23	-3446.61	45.08	1336.45	0.00	0.00	0.00	-3388.28	-24.14	1742.94	-3338.25	90.65	1750.86	-2931.95	61.57	1740.50	-3314.86	-38.77	1712.31	257.35	1231.45	73.24	854.15	1204.76	77.07	266.75
4.41000	-3241.97	124.83	-0.57	-3432.46	68.05	21.12	-3461.67	303.81	189.87	-3493.36	243.85	120.06	-3690.97	-164.97	5.90	-3734.27	-139.45	23.82	-1774.65	19.26	50.09	-1783.66	13.07	96.23	-3440.54	47.24	1337.44	0.00	0.00	0.00	-3385.74	-21.59	1743.86	-3339.27	93.06	1753.71	-2928.22	61.39	1739.81	-3309.99	-38.31	1712.35	257.98	1230.23	73.73	855.28	1204.92	77.38	266.66
4.42000	-3241.97	124.83	-0.57	-3423.07	69.07	22.30	-3462.91	306.36	193.54	-3493.92	245.89	122.74	-3658.88	-152.21	8.87	-3691.54	-129.09	28.69	-1774.65	19.26	50.09	-1783.66	13.07	96.23	-3453.04	49.08	1337.83	0.00	0.00	0.00	-3383.09	-19.10	1744.72	-3342.94	97.56	1754.26	-2924.49	61.21	1739.11	-3305.08	-37.84	1712.39	258.05	1231.45	73.29	852.13	1205.81	76.41	263.95
4.43000	-3241.97	124.83	-0.57	-3454.19	68.36	16.44	-3464.25	308.86	197.23	-3494.55	247.91	125.45	-3652.93	-141.19	7.66	-3675.43	-116.73	29.23	-1774.65	19.26	50.09	-1783.66	13.07	96.23	-3445.60	51.82	1338.55	0.00	0.00	0.00	-3380.32	-16.68	1745.53	-3343.16	98.14	1754.42	-2920.74	61.03	1738.41	-3300.13	-37.36	1712.43	255.61	1231.26	73.12	851.82	1205.43	76.51	263.98
4.44000	-3241.97	124.83	-0.57	-3455.69	68.87	17.23	-3465.69	311.31	200.91	-3495.25	249.89	128.21	-3621.07	-125.94	12.76	-3689.94	-106.62	26.22	-1774.65	19.26	50.09	-1783.66	13.07	96.23	-3446.30	54.15	1338.15	0.00	0.00	0.00	-3377.42	-14.32	1746.29	-3350.07	101.87	1757.00	-2916.97	60.85	1737.70	-3295.14	-36.87	1712.47	257.86	1230.48	73.40	852.67	1204.60	76.96	265.05
4.45000	-3241.97	124.83	-0.57	-3392.95	68.72	27.13	-3467.22	313.71	204.60	-3496.04	251.85	131.00	-3600.34	-111.47	14.03	-3643.78	-95.46	32.76	-1774.65	19.26	50.09	-1783.66	13.07	96.23	-3432.89	55.99	1338.44	0.00	0.00	0.00	-3374.38	-12.03	1746.99	-3340.40	102.38	1757.52	-2913.20	60.67	1736.99	-3290.12	-36.38	1712.51	259.06	1230.67	73.50	852.60	1204.96	76.71	266.87
4.46000	-3241.97	124.83	-0.57	-3412.64	69.96	25.58	-3468.84	316.06	208.29	-3496.89	253.78	133.84	-3617.32	-101.08	8.25	-3642.88	-85.42	32.11	-1774.65	19.26	50.09	-1783.66	13.07	96.23	-3432.90	58.59	1339.46	0.00	0.00	0.00	-3371.18	-9.81	1747.62	-3343.25	103.54	1758.98	-2909.41	60.49	1736.27	-3285.06	-35.88	1712.56	258.00	1230.20	73.47	852.69	1205.08	76.73	266.72
4.47000	-3241.97	124.83	-0.57	-3409.74	70.67	25.99	-3470.55	318.36	211.99	-3497.82	255.68	136.71	-3622.79	-89.79	6.49	-3621.95	-76.29	35.26	-1774.65	19.26	50.09	-1783.66	13.07	96.23	-3421.02	61.43	1338.72	0.00	0.00	0.00	-3367.81	-7.65	1748.20	-3294.03	106.60	1756.14	-2905.60	60.31	1735.55	-3279.96	-35.37	1712.60	258.10	1230.83	73.21	851.96	1206.97	75.99	268.70
4.48000	-3241.97	124.83	-0.57	-3449.45	69.01	19.44	-3472.34	320.61	215.69	-3498.81	257.56	139.61	-3583.49	-78.93	11.81	-3587.15	-66.51	39.22	-1774.65	19.26	50.09	-1783.66	13.07	96.23	-3435.70	63.60	1339.42	0.00	0.00	0.00	-3364.26	-5.57	1748.72	-3325.33	106.09	1759.84	-2901.78	60.13	1734.82	-3274.83	-34.85	1712.65	258.32	1231.31	73.35	854.09	1205.59	76.81	269.75
4.49000	-3241.97	124.83	-0.57	-3409.28	70.23	26.25	-3474.22	322.82	219.39	-3499.86	259.41	142.55	-3534.30	-66.97	16.67	-3590.57	-59.07	37.83	-1774.65	19.26	50.09	-1783.66	13.07	96.23	-3412.85	66.02	1338.54	0.00	0.00	0.00	-3360.53	-3.56	1749.17	-3338.36	110.57	1761.13	-2897.95	59.95	1734.09	-3269.66	-34.33	1712.70	254.81	1231.11	72.91	854.82	1204.54	77.35	264.58
4.50000	-3241.97	124.83	-0.57	-3384.51	70.46	30.32	-3476.17	324.97	223.09	-3500.98	261.23	145.53	-3582.86	-59.90	9.48	-3532.98	-51.80	46.82	-1774.65	19.26	50.09	-1783.66	13.07	96.23	-3405.09	68.81	1338.74	0.00	0.00	0.00	-3356.58	-1.62	1749.56	-3320.61	114.40	1760.18	-2894.10	59.77	1733.36	-3264.45	-33.80	1712.75	258.12	1230.11	73.73	852.86	1205.28	76.58	265.52
4.51000	-3241.97	124.83	-0.57	-3426.62	70.03	24.48	-3478.20	327.08	226.79	-3502.16	263.02	148.53	-3537.70	-52.73	17.17	-3541.09	-46.36	44.24	-1774.65	19.26	50.09	-1783.66	13.07	96.23	-3411.71	70.38	1338.57	0.00	0.00	0.00	-3352.43	0.25	1749.88	-3328.45	116.49	1761.28	-2890.24	59.58	1732.62	-3259.21	-33.26	1712.80	256.24	1230.48	73.12	853.17	1205.10	76.51	264.59
4.52000	-3241.97	124.83	-0.57	-3429.31	70.00	22.94	-3480.31	329.15	230.49	-3503.40	264.78	151.57	-3496.28	-47.20	20.73	-3501.38	-40.75	49.39	-1774.65	19.26	50.09	-1783.66	13.07	96.23	-3404.30	71.06	1338.83	0.00	0.00	0.00	-3348.04	2.04	1750.14	-3318.85	116.85	1761.25	-2886.36	59.40	1731.88	-3253.93	-32.72	1712.85	256.53	1231.82	72.85	852.83	1204.69	76.77	267.89
4.53000	-3241.97	124.83	-0.57	-3400.63	73.07	28.98	-3482.48	331.16	234.19	-3504.69	266.52	154.65	-3493.32	-42.04	19.36	-3470.35	-35.27	52.51	-1774.65	19.26	50.09	-1783.66	13.07	96.23	-3403.24	73.52	1338.77	0.00	0.00	0.00	-3343.42	3.75	1750.33	-3323.86	116.30	1762.28	-2882.47	59.22	1731.14	-3248.61	-32.17	1712.90	256.70	1230.36	73.17	853.29	1204.39	77.23	270.78
4.54000	-3241.97	124.83	-0.57	-3366.85	70.50	36.92	-3484.73	333.13	237.89	-3506.03	268.23	157.75	-3437.29	-33.18	28.98	-3458.29	-30.40	52.86	-1774.65	19.26	50.09	-1783.66	13.07	96.23	-3392.86	74.97	1338.44	0.00	0.00	0.00	-3338.55	5.39	1750.45	-3311.06	116.74	1761.71	-2878.56	59.04	1730.39	-3243.25	-31.62	1712.96	256.21	1231.75	72.78	852.00	1205.78	76.42	265.21
4.55000	-3241.97	124.83	-0.57	-3409.92	72.00	29.96	-3487.04	335.05	241.58	-3507.43	269.91	160.88	-3482.06	-27.90	20.61	-3495.96	-28.01	44.94	-1774.65	19.26	50.09	-1783.66	13.07	96.23	-3387.22	75.88	1337.44	0.00	0.00	0.00	-3333.42	6.94	1750.50	-3329.94	120.52	1763.26	-2874.64	58.85	1729.63	-3237.86	-31.05	1713.01	256.77	1231.10	73.01	853.86	1206.48	76.67	262.21
4.56000	-3241.97	124.83	-0.57	-3434.89	70.48	25.74	-3489.41	336.92	245.28	-3508.87	271.57	164.04	-3456.59	-23.92	22.79	-3452.41	-23.90	48.89	-1774.65	19.26	50.09	-1783.66	13.07	96.23	-3378.46	77.03	1337.21	0.00	0.00	0.00	-3328.01	8.42	1750.47	-3293.09	122.06	1760.42	-2870.70	58.67	1728.88	-3232.43	-30.48	1713.07	256.40	1231.38	72.79	855.14	1205.29	77.33	263.87
4.57000	-3241.97	124.83	-0.57	-3445.97	71.11	24.54	-3491.84	338.75	248.97	-3510.35	273.20	167.23	-3452.62	-24.18	20.04	-3414.51	-20.45	51.86	-1774.65	19.26	50.09	-1783.66	13.07	96.23	-3369.93	78.92	1336.88	0.00	0.00	0.00	-3322.31	9.82	1750.38	-3267.82	120.95	1758.91	-2866.74	58.49	1728.12	-3226.96	-29.91	1713.13	255.80	1230.34	73.20	854.71	1204.79	77.31	263.65
4.58000	-3241.97	124.83	-0.57	-3429.23	72.64	26.67	-3494.33	340.53	252.65	-3511.88	274.80	170.45	-3385.81	-17.62	28.96	-3405.03	-19.06	50.74	-1774.65	19.26	50.09	-1783.66	13.07	96.23	-3364.47	80.82	1335.73	0.00	0.00	0.00	-3316.32	11.13	1750.21	-3274.51	123.30	1759.37	-2862.77	58.31	1727.36	-3221.46	-29.33	1713.19	259.14	1229.84	73.87	853.02	1205.33	76.77	266.71
4.59000	-3241.97	124.83	-0.57	-3384.15	72.65	33.49	-3496.88	342.27	256.34	-3513.45	276.38	173.69	-3321.96	-14.03	36.63	-3334.66	-14.62	58.87	-1774.65	19.26	50.09	-1783.66	13.07	96.23	-3359.62	81.25	1334.62	0.00	0.00	0.00	-3310.02	12.36	1749.96	-3298.72	124.78	1760.94	-2858.78	58.12	1726.59	-3215.92	-28.74	1713.25	259.73	1229.62	73.94	852.40	1205.07	76.69	267.91
4.60000	-3241.97	124.83	-0.57	-3395.97	73.17	30.29	-3499.47	343.97	260.01	-3515.06	277.92	176.96	-3289.31	-9.05	39.83	-3321.04	-11.35	58.02	-1774.65	19.26	50.09	-1783.66	13.07	96.23	-3351.98	82.71	1334.46	0.00	0.00	0.00	-3303.39	13.50	1749.64	-3308.46	127.66	1761.90	-2854.78	57.94	1725.82	-3210.34	-28.14	1713.32	256.29	1231.48	72.85	854.34	1204.42	77.32	267.24
4.61000	-3241.97	124.83	-0.57	-3379.25	74.14	30.92	-3502.12	345.61	263.69	-3516.70	279.45	180.26	-3256.95	-4.31	42.98	-3328.95	-7.51	55.29	-1774.65	19.26	50.09	-1783.66	13.07	96.23	-3348.04	83.56	1333.40	0.00	0.00	0.00	-3296.44	14.56	1749.23	-3284.36	128.13	1759.21	-2850.75	57.76	1725.05	-3204.72	-27.54	1713.38	256.46	1230.96	73.06	853.18	1204.97	76.79	265.23
4.62000	-3241.97	124.83	-0.57	-3418.58	75.31	24.44	-3504.81	347.22	267.35	-3518.38	280.94	183.57	-3224.92	0.18	46.06	-3279.68	-3.05	59.63	-1774.65	19.26	50.09	-1783.66	13.07	96.23	-3342.57	84.73	1332.21	0.00	0.00	0.00	-3289.13	15.53	1748.75	-3218.15	127.24	1756.04	-2846.71	57.57	1724.28	-3199.07	-26.94	1713.45	256.41	1230.95	73.22	852.05	1206.17	76.19	267.12
4.63000	-3241.97	124.83	-0.57	-3393.86	76.71	27.63	-3507.54	348.78	271.01	-3520.09	282.41	186.91	-3193.27	4.44	49.07	-3252.47	-0.58	60.77	-1774.65	19.26	50.09	-1783.66	13.07	96.23	-3341.10	85.16	1331.45	0.00	0.00	0.00	-3281.47	16.41	1748.19	-3237.76	129.61	1758.04	-2842.66	57.39	1723.50	-3193.38	-26.33	1713.51	255.29	1231.77	72.53	852.50	1206.13	76.37	267.42
4.64000	-3241.97	124.83	-0.57	-3401.34	78.57	24.37	-3510.32	350.29	274.67	-3521.82	283.86	190.28	-3162.03	8.48	52.01	-3250.43	3.47	58.08	-1774.65	19.26	50.09	-1783.66	13.07	96.23	-3334.71	86.28	1330.74	0.00	0.00	0.00	-3273.45	17.20	1747.54	-3263.97	130.67	1758.70	-2838.58	57.21	1722.73	-3187.66	-25.71	1713.58	259.81	1230.71	73.73	851.54	1205.07	76.66	263.77
4.65000	-3241.97	124.83	-0.57	-3388.33	77.13	26.96	-3513.13	351.76	278.31	-3523.58	285.27	193.66	-3131.23	12.29	54.86	-3174.31	7.91	63.00	-1774.65	19.26	50.09	-1783.66	13.07	96.23	-3324.32	86.34	1329.48	0.00	0.00	0.00	-3265.04	17.90	1746.81	-3230.06	131.41	1757.44	-2834.49	57.02	1721.95	-3181.89	-25.08	1713.65	258.29	1231.57	73.18	852.93	1204.97	76.77	266.54
4.66000	-3241.97	124.83	-0.57	-3409.33	76.63	22.71	-3515.98	353.19	281.95	-3525.37	286.67	197.06	-3100.92	15.89	57.63	-3139.61	11.90	64.53	-1774.65	19.26	50.09	-1783.66	13.07	96.23	-3313.89	87.58	1328.57	0.00	0.00	0.00	-3256.24	18.51	1746.00	-3198.33	130.89	1755.91	-2830.38	56.84	1721.16	-3176.09	-24.46	1713.73	257.85	1230.95	73.22	852.61	1205.33	76.66	267.64
4.67000	-3241.97	124.83	-0.57	-3430.95	77.86	20.08	-3518.86	354.58	285.58	-3527.17	288.03	200.48	-3071.13	19.28	60.30	-3107.15	15.71	65.81	-1774.65	19.26	50.09	-1783.66	13.07	96.23	-3306.30	88.28	1327.82	0.00	0.00	0.00	-3247.03	19.03	1745.10	-3225.87	131.77	1755.89	-2826.25	56.66	1720.38	-3170.26	-23.82	1713.80	259.81	1230.41	73.93	854.37	1204.84	77.12	267.87
4.68000	-3241.97	124.83	-0.57	-3406.39	79.96	23.33	-3521.77	355.92	289.19	-3528.99	289.37	203.93	-3041.92	22.47	62.86	-3076.84	19.35	66.85	-1774.65	19.26	50.09	-1783.66	13.07	96.23	-3314.07	88.97	1327.28	0.00	0.00	0.00	-3237.41	19.45	1744.11	-3210.65	133.92	1755.88	-2822.10	56.48	1719.59	-3164.38	-23.18	1713.87	259.48	1229.69	74.15	853.18	1205.22	76.70	268.21
4.69000	-3241.97	124.83	-0.57	-3395.67	79.17	25.76	-3524.70	357.22	292.80	-3530.83	290.69	207.38	-3013.30	25.47	65.32	-3048.61	22.82	67.67	-1774.65	19.26	50.09	-1783.66	13.07	96.23	-3299.89	90.66	1326.01	0.00	0.00	0.00	-3227.36	19.77	1743.03	-3212.43	131.83	1755.81	-2817.93	56.29	1718.80	-3158.47	-22.54	1713.95	257.71	1231.37	73.03	853.20	1204.79	76.92	265.23
4.70000	-3241.97	124.83	-0.57	-3433.39	80.77	19.62	-3527.66	358.48	296.40	-3532.69	291.97	210.86	-2985.33	28.28	67.66	-3022.39	26.13	68.26	-1774.65	19.26	50.09	-1783.66	13.07	96.23	-3295.09	91.78	1324.32	0.00	0.00	0.00	-3216.87	20.00	1741.86	-3219.79	133.32	1755.54	-2813.74	56.11	1718.01	-3152.53	-21.89	1714.03	256.69	1232.27	72.42	852.98	1205.87	76.64	266.71
4.71000	-3241.97	124.83	-0.57	-3419.05	81.57	20.45	-3530.65	359.70	299.98	-3534.55	293.24	214.35	-2958.04	30.91	69.88	-2998.11	29.26	68.65	-1774.65	19.26	50.09	-1783.66	13.07	96.23	-3292.89	92.20	1323.97	0.00	0.00	0.00	-3205.92	20.13	1740.60	-3196.54	133.47	1753.69	-2809.54	55.93	1717.22	-3146.54	-21.23	1714.10	259.35	1231.54	73.25	853.53	1205.06	76.97	266.31
4.72000	-3241.97	124.83	-0.57	-3422.18	82.28	19.75	-3533.65	360.87	303.56	-3536.42	294.48	217.86	-2931.47	33.37	71.97	-2975.68	32.24	68.84	-1774.65	19.26	50.09	-1783.66	13.07	96.23	-3287.39	93.92	1323.12	0.00	0.00	0.00	-3194.49	20.16	1739.25	-3183.09	132.84	1752.66	-2805.31	55.74	1716.43	-3140.52	-20.57	1714.18	257.27	1231.72	72.85	851.07	1205.89	75.98	265.66
4.73000	-3241.97	124.83	-0.57	-3426.20	82.84	19.28	-3536.66	362.01	307.12	-3538.30	295.69	221.38	-2905.65	35.65	73.92	-2955.03	35.07	68.84	-1774.65	19.26	50.09	-1783.66	13.07	96.23	-3287.51	93.83	1321.95	0.00	0.00	0.00	-3156.87	21.43	1734.87	-3175.34	132.39	1751.64	-2801.07	55.56	1715.63	-3134.46	-19.91	1714.27	254.58	1230.86	72.94	853.82	1204.25	77.14	266.96
4.74000	-3241.97	124.83	-0.57	-3431.02	83.25	19.03	-3539.69	363.10	310.67	-3540.18	296.88	224.91	-2880.64	37.78	75.73	-2936.09	37.73	68.67	-1774.65	19.26	50.09	-1783.66	13.07	96.23	-3281.72	95.18	1320.75	0.00	0.00	0.00	-3173.26	20.67	1736.48	-3172.37	130.21	1752.26	-2796.80	55.38	1714.84	-3128.37	-19.24	1714.35	256.45	1229.67	73.48	852.80	1204.62	76.78	267.51
4.75000	-3241.97	124.83	-0.57	-3436.56	83.52	18.98	-3542.73	364.15	314.20	-3542.07	298.04	228.45	-2856.46	39.76	77.40	-2918.78	40.26	68.33	-1774.65	19.26	50.09	-1783.66	13.07	96.23	-3270.19	95.93	1319.28	0.00	0.00	0.00	-3162.28	20.93	1736.36	-3159.17	131.58	1750.35	-2792.52	55.20	1714.04	-3122.24	-18.56	1714.43	257.43	1231.23	73.34	853.48	1204.15	77.10	265.29
4.76000	-3241.97	124.83	-0.57	-3442.75	83.68	19.14	-3545.78	365.16	317.72	-3543.95	299.17	232.01	-2833.16	41.59	78.91	-2903.04	42.63	67.83	-1774.65	19.26	50.09	-1783.66	13.07	96.23	-3259.99	95.80	1317.69	0.00	0.00	0.00	-3130.58	19.93	1732.73	-3148.27	132.19	1747.93	-2788.21	55.02	1713.24	-3116.07	-17.88	1714.52	260.62	1229.93	74.14	852.98	1204.72	76.82	267.65
4.77000	-3241.97	124.83	-0.57	-3449.52	83.72	19.48	-3548.83	366.14	321.23	-3545.83	300.29	235.58	-2810.78	43.28	80.26	-2888.77	44.86	67.18	-1774.65	19.26	50.09	-1783.66	13.07	96.23	-3248.42	96.29	1316.08	0.00	0.00	0.00	-3122.07	19.81	1731.67	-3147.39	131.93	1748.13	-2783.89	54.83	1712.44	-3109.86	-17.20	1714.61	258.43	1230.48	73.57	851.60	1205.31	76.37	268.89
4.78000	-3241.97	124.83	-0.57	-3456.77	83.67	20.00	-3551.88	367.07	324.72	-3547.70	301.37	239.15	-2789.34	44.83	81.44	-2875.91	46.96	66.40	-1774.65	19.26	50.09	-1783.66	13.07	96.23	-3250.66	97.36	1314.42	0.00	0.00	0.00	-3116.70	21.56	1729.90	-3131.07	131.66	1747.21	-2779.54	54.65	1711.64	-3103.62	-16.51	1714.69	257.68	1231.35	73.16	852.11	1205.60	76.38	267.71
4.79000	-3241.97	124.83	-0.57	-3464.43	83.52	20.67	-3554.94	367.96	328.20	-3549.56	302.44	242.74	-2768.90	46.26	82.44	-2864.38	48.92	65.49	-1774.65	19.26	50.09	-1783.66	13.07	96.23	-3240.69	96.63	1313.34	0.00	0.00	0.00	-3143.30	19.57	1733.06	-3126.77	131.88	1747.05	-2775.17	54.47	1710.84	-3097.34	-15.82	1714.78	254.30	1232.14	72.21	852.77	1206.01	76.63	268.79
4.80000	-3241.97	124.83	-0.57	-3472.43	83.29	21.50	-3557.99	368.82	331.66	-3551.41	303.47	246.33	-2749.49	47.57	83.26	-2854.12	50.75	64.47	-1774.65	19.26	50.09	-1783.66	13.07	96.23	-3236.63	97.81	1311.36	0.00	0.00	0.00	-3128.14	19.42	1730.77	-3152.12	132.34	1748.05	-2770.78	54.29	1710.04	-3091.03	-15.12	1714.88	256.02	1231.70	72.55	852.66	1205.59	76.59	267.22
4.81000	-3241.97	124.83	-0.57	-3480.68	83.00	22.46	-3561.03	369.63	335.10	-3553.25	304.49	249.93	-2731.16	48.76	83.90	-2845.03	52.45	63.34	-1774.65	19.26	50.09	-1783.66	13.07	96.23	-3222.47	98.52	1310.53	0.00	0.00	0.00	-3102.81	18.51	1727.77	-3119.70	131.60	1746.01	-2766.37	54.11	1709.24	-3084.68	-14.42	1714.97	259.70	1230.94	73.59	854.42	1204.34	77.36	264.98
4.82000	-3241.97	124.83	-0.57	-3489.11	82.64	23.56	-3564.06	370.41	338.52	-3555.08	305.48	253.54	-2713.93	49.85	84.34	-2837.05	54.02	62.11	-1774.65	19.26	50.09	-1783.66	13.07	96.23	-3208.99	96.88	1309.83	0.00	0.00	0.00	-3127.23	18.65	1729.01	-3091.09	130.77	1743.24	-2761.94	53.93	1708.44	-3078.29	-13.71	1715.06	258.03	1231.57	73.13	852.42	1206.23	76.21	262.58
4.83000	-3241.97	124.83	-0.57	-3497.64	82.24	24.76	-3567.09	371.15	341.93	-3556.88	306.44	257.15	-2697.84	50.84	84.58	-2830.11	55.48	60.80	-1774.65	19.26	50.09	-1783.66	13.07	96.23	-3198.78	97.97	1308.46	0.00	0.00	0.00	-3124.72	15.65	1728.28	-3120.15	130.08	1744.90	-2757.49	53.75	1707.63	-3071.86	-13.00	1715.16	255.58	1230.68	72.88	853.60	1205.55	76.68	265.72
4.84000	-3241.97	124.83	-0.57	-3506.19	81.80	26.07	-3570.09	371.85	345.31	-3558.67	307.38	260.77	-2682.95	51.73	84.62	-2824.12	56.82	59.41	-1774.65	19.26	50.09	-1783.66	13.07	96.23	-3213.60	98.36	1307.18	0.00	0.00	0.00	-3107.62	16.33	1727.19	-3060.00	126.95	1741.43	-2753.01	53.56	1706.83	-3065.40	-12.29	1715.26	257.68	1229.89	73.57	853.23	1204.88	76.98	267.13
4.85000	-3241.97	124.83	-0.57	-3514.68	81.33	27.46	-3573.08	372.51	348.68	-3560.43	308.30	264.39	-2669.28	52.54	84.43	-2819.02	58.05	57.96	-1774.65	19.26	50.09	-1783.66	13.07	96.23	-3194.01	98.68	1306.09	0.00	0.00	0.00	-3097.02	14.86	1726.38	-3115.61	126.01	1744.89	-2748.51	53.38	1706.03	-3058.90	-11.57	1715.35	257.20	1231.03	73.31	853.50	1205.12	76.81	267.14
4.86000	-3241.97	124.83	-0.57	-3523.04	80.85	28.94	-3576.05	373.14	352.03	-3562.16	309.19	268.01	-2656.87	53.27	84.03	-2814.72	59.16	56.45	-1774.65	19.26	50.09	-1783.66	13.07	96.23	-3186.94	98.39	1304.73	0.00	0.00	0.00	-3082.03	14.83	1724.14	-3096.17	124.22	1743.93	-2743.99	53.20	1705.23	-3052.37	-10.85	1715.45	257.46	1231.68	72.86	852.20	1204.73	76.67	266.97
4.87000	-3241.97	124.83	-0.57	-3531.18	80.37	30.48	-3579.00	373.73	355.35	-3563.87	310.06	271.64	-2645.77	53.92	83.40	-2811.16	60.17	54.90	-1774.65	19.26	50.09	-1783.66	13.07	96.23	-3175.25	97.99	1304.42	0.00	0.00	0.00	-3055.52	13.18	1723.24	-3062.10	123.03	1741.86	-2739.44	53.02	1704.43	-3045.80	-10.12	1715.56	258.12	1230.78	73.20	852.44	1205.24	76.68	264.48
4.88000	-3241.97	124.83	-0.57	-3539.03	79.89	32.08	-3581.92	374.28	358.66	-3565.55	310.91	275.26	-2636.01	54.51	82.54	-2808.26	61.08	53.31	-1774.65	19.26	50.09	-1783.66	13.07	96.23	-3178.19	98.69	1303.46	0.00	0.00	0.00	-3057.86	11.34	1723.59	-3046.96	122.96	1740.72	-2734.88	52.85	1703.62	-3039.19	-9.39	1715.66	257.92	1230.98	73.10	852.11	1205.91	76.36	266.72
4.89000	-3241.97	124.83	-0.57	-3546.52	79.42	33.72	-3584.81	374.79	361.94	-3567.19	311.73	278.89	-2627.63	55.03	81.44	-2805.94	61.89	51.70	-1774.65	19.26	50.09	-1783.66	13.07	96.23	-3171.82	98.04	1303.09	0.00	0.00	0.00	-3061.01	10.93	1724.14	-3078.18	120.99	1743.87	-2730.29	52.67	1702.82	-3032.54	-8.66	1715.76	258.76	1229.94	73.84	853.92	1205.10	77.12	266.71
4.90000	-3241.97	124.83	-0.57	-3553.55	78.98	35.39	-3587.67	375.27	365.20	-3568.80	312.53	282.51	-2620.67	55.51	80.09	-2804.13	62.60	50.08	-1774.65	19.26	50.09	-1783.66	13.07	96.23	-3154.70	98.40	1302.66	0.00	0.00	0.00	-3061.92	7.59	1724.37	-3037.46	119.18	1740.29	-2725.67	52.49	1702.02	-3025.86	-7.92	1715.87	256.70	1230.84	73.29	854.02	1204.37	77.35	265.90
4.91000	-3241.97	124.83	-0.57	-3560.06	78.58	37.08	-3590.50	375.71	368.44	-3570.37	313.30	286.13	-2615.17	55.94	78.49	-2802.75	63.23	48.45	-1774.65	19.26	50.09	-1783.66	13.07	96.23	-3136.23	97.81	1302.01	0.00	0.00	0.00	-3037.57	8.14	1722.36	-3012.33	118.24	1740.57	-2721.04	52.31	1701.22	-3019.14	-7.19	1715.98	254.68	1231.80	72.56	853.01	1205.51	76.74	263.70
4.92000	-3241.97	124.83	-0.57	-3565.96	78.23	38.77	-3593.29	376.12	371.66	-3571.90	314.05	289.75	-2611.17	56.32	76.63	-2801.73	63.76	46.83	-1774.65	19.26	50.09	-1783.66	13.07	96.23	-3127.02	97.29	1301.49	0.00	0.00	0.00	-3027.94	6.37	1722.80	-3035.28	116.45	1743.80	-2716.37	52.13	1700.42	-3012.39	-6.44	1716.09	256.27	1230.46	73.20	852.47	1205.37	76.61	265.98
4.93000	-3241.97	124.83	-0.57	-3571.18	77.94	40.46	-3596.04	376.50	374.85	-3573.39	314.78	293.37	-2608.70	56.68	74.50	-2801.00	64.21	45.23	-1774.65	19.26	50.09	-1783.66	13.07	96.23	-3116.69	97.05	1301.37	0.00	0.00	0.00	-2986.21	3.15	1719.21	-3004.61	114.38	1741.87	-2711.69	51.95	1699.63	-3005.60	-5.70	1716.20	255.39	1232.61	72.30	853.26	1204.84	76.99	267.81
4.94000	-3241.97	124.83	-0.57	-3575.64	77.72	42.14	-3598.75	376.83	378.01	-3574.83	315.48	296.98	-2607.81	57.00	72.09	-2800.47	64.58	43.65	-1774.65	19.26	50.09	-1783.66	13.07	96.23	-3107.88	96.54	1301.18	0.00	0.00	0.00	-2992.06	2.35	1721.75	-2975.35	111.46	1741.37	-2706.98	51.78	1698.83	-2998.77	-4.95	1716.31	256.20	1231.83	72.78	853.66	1205.32	76.78	266.70
4.95000	-3241.97	124.83	-0.57	-3579.26	77.57	43.78	-3601.42	377.14	381.15	-3576.23	316.16	300.59	-2608.53	57.31	69.41	-2800.08	64.87	42.11	-1774.65	19.26	50.09	-1783.66	13.07	96.23	-3082.90	96.30	1301.64	0.00	0.00	0.00	-3019.00	-0.45	1723.48	-3000.49	111.81	1744.32	-2702.24	51.60	1698.04	-2991.91	-4.20	1716.42	256.41	1231.76	72.85	854.68	1204.87	77.07	267.70
4.96000	-3241.97	124.83	-0.57	-3581.96	77.52	45.39	-3604.03	377.40	384.27	-3577.57	316.82	304.19	-2610.91	57.61	66.45	-2799.75	65.09	40.61	-1774.65	19.26	50.09	-1783.66	13.07	96.23	-3072.95	96.59	1302.28	0.00	0.00	0.00	-3004.30	-4.45	1724.26	-2983.60	108.96	1743.90	-2697.48	51.42	1697.24	-2985.01	-3.44	1716.54	258.62	1230.74	73.59	852.59	1204.96	76.65	265.20
4.97000	-3241.97	124.83	-0.57	-3583.67	77.57	46.94	-3606.60	377.64	387.36	-3578.87	317.46	307.78	-2614.98	57.89	63.19	-2799.40	65.24	39.18	-1774.65	19.26	50.09	-1783.66	13.07	96.23	-3074.52	96.18	1303.64	0.00	0.00	0.00	-2982.06	-4.79	1724.31	-3028.29	106.81	1749.35	-2692.70	51.25	1696.45	-2978.07	-2.68	1716.65	258.31	1230.82	73.66	853.77	1206.10	76.71	268.89
4.98000	-3241.97	124.83	-0.57	-3584.30	77.73	48.43	-3609.11	377.84	390.42	-3580.10	318.07	311.37	-2620.78	58.18	59.63	-2798.96	65.32	37.81	-1774.65	19.26	50.09	-1783.66	13.07	96.23	-3066.05	95.19	1304.11	0.00	0.00	0.00	-2975.55	-5.86	1723.97	-2990.37	104.53	1749.05	-2687.89	51.07	1695.66	-2971.09	-1.92	1716.77	255.92	1232.06	72.57	853.65	1206.07	76.79	265.05
4.99000	-3241.97	124.83	-0.57	-3583.78	78.02	49.84	-3611.57	378.01	393.45	-3581.28	318.66	314.94	-2628.35	58.48	55.76	-2798.36	65.33	36.52	-1774.65	19.26	50.09	-1783.66	13.07	96.23	-3053.72	94.01	1305.72	0.00	0.00	0.00	-2992.82	-10.73	1727.48	-2950.19	102.43	1749.22	-2683.05	50.89	1694.87	-2964.08	-1.16	1716.89	261.17	1230.58	74.10	854.47	1205.48	77.02	266.37
5.00000	-3241.97	124.83	-0.57	-3582.03	78.43	51.16	-3613.96	378.14	396.46	-3582.40	319.23	318.51	-2637.72	58.78	51.58	-2797.51	65.29	35.31	-1774.65	19.26	50.09	-1783.66	13.07	96.23	-3043.83	94.03	1306.90	0.00	0.00	0.00	-2949.30	-11.08	1726.04	-2953.26	100.10	1750.76	-2678.19	50.72	1694.08	-2957.04	-0.39	1717.01	259.29	1229.73	74.13	854.21	1204.37	77.17	268.66
5.01000	-3241.97	124.83	-0.57	-3578.97	79.00	52.39	-3616.30	378.24	399.44	-3583.46	319.77	322.07	-2648.95	59.11	47.09	-2796.35	65.20	34.21	-1774.65	19.26	50.09	-1783.66	13.07	96.23	-3017.08	93.54	1308.32	0.00	0.00	0.00	-2935.96	-10.68	1728.60	-2920.95	97.80	1751.43	-2673.31	50.55	1693.30	-2949.95	0.37	1717.13	257.70	1230.34	73.34	853.47	1204.92	76.99	267.43
5.02000	-3241.97	124.83	-0.57	-3574.53	79.71	53.50	-3618.57	378.31	402.39	-3584.46	320.30	325.61	-2662.06	59.47	42.26	-2794.80	65.05	33.21	-1774.65	19.26	50.09	-1783.66	13.07	96.23	-3018.13	93.15	1310.03	0.00	0.00	0.00	-2953.13	-14.31	1731.13	-2923.67	97.57	1753.79	-2668.39	50.37	1692.51	-2942.84	1.15	1717.25	259.40	1231.01	73.38	852.04	1206.23	76.13	265.88
5.03000	-3241.97	124.83	-0.57	-3568.62	80.59	54.48	-3620.77	378.35	405.30	-3585.38	320.80	329.15	-2677.09	59.86	37.11	-2792.78	64.85	32.33	-1774.65	19.26	50.09	-1783.66	13.07	96.23	-3009.25	92.73	1311.87	0.00	0.00	0.00	-2959.38	-16.42	1733.38	-2924.73	95.68	1755.78	-2663.45	50.20	1691.73	-2935.68	1.92	1717.38	256.88	1231.12	72.85	852.81	1205.79	76.45	265.95
5.04000	-3241.97	124.83	-0.57	-3561.17	81.65	55.33	-3622.91	378.35	408.19	-3586.24	321.27	332.67	-2682.66	63.24	32.92	-2790.22	64.61	31.58	-1774.65	19.26	50.09	-1783.66	13.07	96.23	-2985.86	91.86	1313.89	0.00	0.00	0.00	-2934.92	-18.25	1733.76	-2907.80	94.32	1755.62	-2658.49	50.02	1690.95	-2928.49	2.69	1717.51	257.89	1231.22	72.98	851.57	1205.25	76.49	264.71
5.05000	-3241.97	124.83	-0.57	-3552.09	82.90	56.04	-3624.97	378.32	411.05	-3587.02	321.73	336.17	-2776.07	61.33	14.96	-2787.05	64.32	30.98	-1774.65	19.26	50.09	-1783.66	13.07	96.23	-2975.63	91.07	1315.42	0.00	0.00	0.00	-2890.64	-17.61	1733.93	-2873.25	93.06	1756.21	-2653.49	49.85	1690.18	-2921.26	3.47	1717.63	257.63	1231.56	73.05	851.17	1205.54	76.21	267.61
5.06000	-3241.97	124.83	-0.57	-3541.32	84.34	56.58	-3626.96	378.26	413.87	-3587.73	322.16	339.66	-2771.47	63.91	11.66	-2783.18	64.00	30.51	-1774.65	19.26	50.09	-1783.66	13.07	96.23	-2969.27	91.04	1317.34	0.00	0.00	0.00	-2910.04	-20.19	1734.25	-2888.94	90.92	1759.66	-2648.47	49.68	1689.40	-2913.99	4.25	1717.76	255.64	1231.64	72.43	851.84	1204.86	76.72	267.80
5.07000	-3241.97	124.83	-0.57	-3528.77	85.99	56.95	-3628.86	378.17	416.66	-3588.36	322.58	343.14	-2759.30	64.99	10.51	-2778.50	63.64	30.22	-1774.65	19.26	50.09	-1783.66	13.07	96.23	-2959.64	90.33	1317.89	0.00	0.00	0.00	-2892.93	-20.97	1733.98	-2871.10	90.36	1760.25	-2643.43	49.51	1688.63	-2906.69	5.03	1717.89	254.67	1231.84	72.43	850.10	1205.83	75.99	265.62
5.08000	-3241.97	124.83	-0.57	-3514.36	87.86	57.14	-3630.69	378.05	419.42	-3588.92	322.97	346.60	-2801.62	62.61	2.08	-2719.88	64.82	37.97	-1774.65	19.26	50.09	-1783.66	13.07	96.23	-2937.72	89.36	1318.87	0.00	0.00	0.00	-2883.84	-21.65	1736.40	-2861.22	89.66	1761.36	-2638.35	49.34	1687.86	-2899.35	5.82	1718.03	258.40	1230.61	73.76	851.81	1205.41	76.50	268.79
5.09000	-3241.97	124.83	-0.57	-3498.02	89.96	57.13	-3632.43	377.90	422.15	-3589.39	323.33	350.04	-2772.41	61.91	5.44	-2744.35	63.59	31.95	-1774.65	19.26	50.09	-1783.66	13.07	96.23	-2936.58	88.86	1320.18	0.00	0.00	0.00	-2864.70	-24.17	1737.91	-2869.28	88.92	1762.35	-2633.25	49.17	1687.09	-2891.98	6.60	1718.16	258.89	1230.75	73.63	853.76	1205.11	77.14	266.56
5.10000	-3241.97	124.83	-0.57	-3479.66	92.30	56.92	-3634.09	377.72	424.84	-3589.78	323.68	353.46	-2785.98	60.21	4.57	-2735.64	61.05	34.76	-1774.65	19.26	50.09	-1783.66	13.07	96.23	-2936.31	88.44	1321.60	0.00	0.00	0.00	-2846.26	-26.36	1738.03	-2849.89	86.10	1763.79	-2628.12	49.00	1686.33	-2884.57	7.39	1718.30	256.95	1231.15	73.24	851.45	1205.96	75.97	267.45
5.11000	-3241.97	124.83	-0.57	-3459.22	94.89	56.49	-3635.66	377.51	427.50	-3590.08	324.01	356.86	-2746.36	61.63	7.56	-2752.36	62.23	30.08	-1774.65	19.26	50.09	-1783.66	13.07	96.23	-2921.23	88.02	1322.14	0.00	0.00	0.00	-2837.27	-24.62	1738.85	-2852.01	85.95	1765.96	-2622.96	48.83	1685.57	-2877.12	8.18	1718.43	256.11	1231.06	72.97	851.39	1205.14	76.40	264.65
5.12000	-3241.97	124.83	-0.57	-3436.60	97.74	55.82	-3637.13	377.27	430.12	-3590.29	324.31	360.24	-2786.23	59.77	-0.74	-2779.29	62.43	24.80	-1774.65	19.26	50.09	-1783.66	13.07	96.23	-2911.05	87.46	1323.39	0.00	0.00	0.00	-2847.52	-26.62	1740.48	-2843.21	83.75	1768.44	-2617.78	48.66	1684.81	-2869.64	8.97	1718.57	256.96	1230.42	73.12	852.18	1204.32	76.96	264.43
5.13000	-3241.97	124.83	-0.57	-3411.74	100.86	54.91	-3638.51	377.00	432.71	-3590.41	324.59	363.61	-2689.27	59.33	16.07	-2739.31	61.71	30.39	-1774.65	19.26	50.09	-1783.66	13.07	96.23	-2905.06	87.77	1324.44	0.00	0.00	0.00	-2832.62	-28.54	1742.51	-2814.84	83.79	1768.81	-2612.56	48.49	1684.06	-2862.12	9.76	1718.71	258.11	1229.19	73.87	853.50	1204.90	76.90	263.37
5.14000	-3241.97	124.83	-0.57	-3384.55	104.27	53.75	-3639.80	376.70	435.26	-3590.43	324.86	366.95	-2774.02	58.85	0.66	-2778.97	59.81	23.57	-1774.65	19.26	50.09	-1783.66	13.07	96.23	-2888.85	88.31	1326.14	0.00	0.00	0.00	-2820.98	-26.10	1742.99	-2809.37	83.90	1770.53	-2607.32	48.32	1683.31	-2854.56	10.55	1718.85	257.89	1230.22	73.32	852.96	1205.09	76.73	262.87
5.15000	-3241.97	124.83	-0.57	-3354.96	107.97	52.32	-3640.98	376.37	437.77	-3590.36	325.10	370.26	-2710.79	59.44	10.65	-2754.31	60.75	28.06	-1774.65	19.26	50.09	-1783.66	13.07	96.23	-2878.49	87.25	1327.22	0.00	0.00	0.00	-2819.33	-27.48	1745.32	-2807.24	83.83	1770.89	-2602.04	48.16	1682.56	-2846.97	11.34	1719.00	256.63	1231.32	73.01	851.70	1205.74	76.23	264.35
5.16000	-3241.97	124.83	-0.57	-3322.89	111.97	50.61	-3642.06	376.01	440.25	-3590.19	325.32	373.56	-2725.86	59.72	7.41	-2755.40	60.92	27.23	-1774.65	19.26	50.09	-1783.66	13.07	96.23	-2870.08	87.32	1328.40	0.00	0.00	0.00	-2794.02	-27.05	1745.13	-2800.99	83.20	1774.24	-2596.74	47.99	1681.82	-2839.34	12.14	1719.14	258.10	1231.23	73.34	853.67	1205.23	76.71	267.21
5.17000	-3241.97	124.83	-0.57	-3288.28	116.29	48.61	-3643.03	375.63	442.69	-3589.92	325.51	376.82	-2789.87	58.87	-4.27	-2774.36	60.48	22.41	-1774.65	19.26	50.09	-1783.66	13.07	96.23	-2856.62	87.96	1329.82	0.00	0.00	0.00	-2790.98	-28.28	1746.87	-2795.67	83.98	1773.03	-2591.41	47.83	1681.08	-2831.68	12.94	1719.29	258.90	1229.66	73.78	854.16	1204.24	77.50	267.36
5.18000	-3241.97	124.83	-0.57	-3276.22	119.80	41.41	-3643.90	375.22	445.09	-3589.55	325.69	380.07	-2752.72	57.45	0.99	-2775.71	59.49	22.64	-1774.65	19.26	50.09	-1783.66	13.07	96.23	-2850.06	87.22	1331.38	0.00	0.00	0.00	-2785.17	-27.95	1748.12	-2783.54	84.92	1775.03	-2586.05	47.66	1680.35	-2823.98	13.73	1719.43	257.22	1229.30	73.61	852.89	1205.33	76.62	270.14
5.19000	-3241.92	124.83	-0.57	-3225.50	124.96	41.86	-3644.65	374.77	447.45	-3589.07	325.85	383.28	-2782.35	57.88	-5.13	-2725.38	62.24	31.72	-1774.65	19.26	50.09	-1783.66	13.07	96.23	-2841.41	87.30	1332.47	0.00	0.00	0.00	-2765.94	-27.46	1749.32	-2760.72	83.84	1775.75	-2580.66	47.50	1679.62	-2816.24	14.53	1719.58	257.88	1229.73	73.56	853.38	1205.39	76.73	269.46
5.20000	-3186.10	130.39	2.21	-3186.12	128.97	41.57	-3645.29	374.31	449.77	-3588.48	325.99	386.47	-2728.62	60.33	3.22	-2756.81	60.52	26.12	-1774.65	19.26	50.09	-1783.66	13.07	96.23	-2835.49	87.54	1334.27	0.00	0.00	0.00	-2764.42	-26.64	1750.24	-2736.83	85.33	1776.33	-2575.23	47.33	1678.89	-2808.47	15.33	1719.73	255.63	1230.72	73.00	852.22	1205.04	76.56	266.40
5.21000	-3143.97	135.23	3.54	-3159.50	132.85	39.71	-3645.82	373.81	452.05	-3587.78	326.10	389.64	-2782.04	57.49	-5.71	-2765.45	58.95	25.99	-1774.65	19.26	50.09	-1783.66	13.07	96.23	-2831.81	87.38	1335.61	0.00	0.00	0.00	-2763.87	-26.96	1752.62	-2744.17	86.83	1777.65	-2569.78	47.17	1678.17	-2800.66	16.13	1719.89	255.29	1231.23	73.08	851.92	1205.63	76.18	264.69
5.22000	-3076.79	141.61	7.30	-3132.65	138.18	37.45	-3646.22	373.29	454.29	-3586.96	326.20	392.77	-2773.40	58.28	-3.14	-2769.04	59.98	24.21	-1774.65	19.26	50.09	-1783.66	13.07	96.23	-2829.39	87.72	1337.27	0.00	0.00	0.00	-2762.98	-26.09	1754.35	-2749.55	86.01	1780.08	-2564.30	47.01	1677.45	-2792.81	16.93	1720.04	256.07	1231.40	73.01	853.34	1205.28	76.70	267.61
5.23000	-3059.97	146.09	5.48	-3083.04	142.22	38.87	-3646.50	372.74	456.49	-3586.03	326.27	395.87	-2742.83	57.80	2.44	-2779.53	60.45	23.12	-1774.65	19.26	50.09	-1783.66	13.07	96.23	-2813.12	86.59	1338.63	0.00	0.00	0.00	-2708.95	-26.21	1753.27	-2734.02	86.70	1781.12	-2558.79	46.85	1676.74	-2784.93	17.73	1720.19	258.26	1230.41	73.67	852.37	1205.27	76.48	263.32
5.24000	-3060.15	150.89	-0.48	-3054.39	145.84	37.01	-3646.66	372.17	458.64	-3584.98	326.33	398.94	-2753.72	57.53	-1.73	-2773.93	60.35	22.63	-1774.65	19.26	50.09	-1783.66	13.07	96.23	-2801.02	86.74	1339.55	0.00	0.00	0.00	-2725.92	-25.24	1756.88	-2719.26	86.17	1782.27	-2553.24	46.69	1676.03	-2777.01	18.53	1720.35	258.84	1230.70	73.56	854.02	1204.18	77.23	266.23
5.25000	-2974.03	155.52	6.61	-3016.32	149.13	36.70	-3646.68	371.57	460.76	-3583.81	326.36	401.98	-2777.41	59.26	-4.26	-2743.15	60.98	28.64	-1774.65	19.26	50.09	-1783.66	13.07	96.23	-2793.50	86.39	1341.08	0.00	0.00	0.00	-2700.30	-24.07	1757.41	-2715.84	86.83	1784.33	-2547.67	46.53	1675.32	-2769.06	19.34	1720.51	254.90	1230.65	72.97	853.66	1205.10	76.88	266.26
5.26000	-2925.62	156.53	10.42	-2991.30	151.28	33.04	-3646.58	370.95	462.82	-3582.52	326.38	404.99	-2760.01	59.10	-1.25	-2780.37	61.77	21.72	-1774.65	19.26	50.09	-1783.66	13.07	96.23	-2780.80	85.57	1341.65	0.00	0.00	0.00	-2717.85	-22.84	1760.68	-2729.26	88.55	1786.52	-2542.06	46.37	1674.62	-2761.07	20.14	1720.67	254.22	1231.30	72.46	852.87	1204.99	76.66	262.64
5.27000	-2923.55	158.94	5.05	-2960.83	153.55	31.15	-3646.34	370.30	464.85	-3581.10	326.37	407.97	-2754.93	59.50	-0.72	-2760.02	61.23	25.36	-1774.65	19.26	50.09	-1783.66	13.07	96.23	-2777.23	85.33	1342.36	0.00	0.00	0.00	-2706.03	-22.69	1762.79	-2730.69	90.93	1786.86	-2536.42	46.21	1673.93	-2753.04	20.94	1720.83	254.63	1231.38	72.65	855.05	1204.32	77.53	265.51
5.28000	-2861.25	159.92	10.21	-2937.78	154.49	28.46	-3645.97	369.62	466.83	-3579.55	326.35	410.91	-2711.77	60.81	6.71	-2762.88	61.36	26.15	-1774.65	19.26	50.09	-1783.66	13.07	96.23	-2777.42	85.41	1343.10	0.00	0.00	0.00	-2698.03	-21.05	1764.65	-2717.89	91.11	1787.73	-2530.75	46.05	1673.24	-2744.98	21.74	1720.99	256.10	1231.44	72.92	852.84	1204.24	77.11	267.00
5.29000	-2852.95	160.99	6.31	-2894.62	156.43	28.30	-3645.46	368.92	468.77	-3577.87	326.31	413.81	-2739.23	61.44	3.86	-2760.46	61.92	27.67	-1774.65	19.26	50.09	-1783.66	13.07	96.23	-2757.84	85.41	1343.29	0.00	0.00	0.00	-2696.06	-22.02	1763.70	-2680.84	90.79	1785.38	-2525.05	45.89	1672.55	-2736.88	22.55	1721.16	256.09	1230.70	72.93	852.53	1205.51	76.68	267.38
5.30000	-2810.05	160.96	7.35	-2856.91	156.11	27.87	-3644.81	368.20	470.66	-3576.06	326.24	416.68	-2723.90	61.22	5.17	-2765.00	62.50	28.43	-1774.65	19.26	50.09	-1783.66	13.07	96.23	-2751.29	85.17	1342.67	0.00	0.00	0.00	-2688.85	-20.94	1764.55	-2667.21	92.81	1786.60	-2519.31	45.74	1671.87	-2728.74	23.35	1721.32	253.45	1231.79	72.54	852.36	1206.65	76.19	267.03
5.31000	-2769.52	162.57	8.96	-2818.20	156.61	27.83	-3644.01	367.45	472.50	-3574.11	326.16	419.51	-2764.83	60.22	-1.88	-2807.60	62.16	22.06	-1774.65	19.26	50.09	-1783.66	13.07	96.23	-2733.94	84.35	1343.26	0.00	0.00	0.00	-2648.91	-20.98	1763.91	-2660.97	94.00	1786.46	-2513.55	45.58	1671.20	-2720.57	24.15	1721.49	257.01	1231.75	73.09	852.70	1206.28	76.37	265.74
5.32000	-2749.16	162.64	4.19	-2766.39	155.78	29.41	-3643.06	366.68	474.30	-3572.03	326.06	422.31	-2728.97	61.45	6.64	-2791.92	61.93	23.30	-1774.65	19.26	50.09	-1783.66	13.07	96.23	-2731.97	84.14	1343.08	0.00	0.00	0.00	-2684.86	-20.46	1767.64	-2637.91	94.40	1787.05	-2507.75	45.43	1670.53	-2712.37	24.95	1721.66	256.79	1231.60	72.80	853.10	1205.16	76.84	267.06
5.33000	-2718.10	160.76	3.92	-2743.87	155.46	25.95	-3641.97	365.88	476.05	-3569.80	325.93	425.06	-2759.95	61.29	0.79	-2768.95	62.34	27.25	-1774.65	19.26	50.09	-1783.66	13.07	96.23	-2722.07	84.21	1342.48	0.00	0.00	0.00	-2667.80	-18.98	1767.27	-2635.59	95.28	1786.44	-2501.91	45.28	1669.87	-2704.12	25.76	1721.83	258.96	1230.65	73.69	852.60	1204.52	76.85	265.37
5.34000	-2683.56	158.32	6.23	-2704.30	153.85	25.12	-3640.72	365.07	477.75	-3567.43	325.79	427.78	-2730.85	59.51	5.08	-2796.49	60.34	22.16	-1774.65	19.26	50.09	-1783.66	13.07	96.23	-2696.50	84.02	1342.31	0.00	0.00	0.00	-2643.13	-18.55	1766.04	-2632.66	95.90	1785.76	-2496.05	45.12	1669.21	-2695.84	26.56	1722.00	257.46	1231.15	73.27	852.20	1205.06	76.59	265.40
5.35000	-2677.81	157.23	1.17	-2664.16	151.03	26.49	-3639.32	364.23	479.41	-3564.92	325.63	430.46	-2738.82	60.08	2.28	-2780.77	59.44	24.88	-1774.65	19.26	50.09	-1783.66	13.07	96.23	-2696.14	84.08	1341.54	0.00	0.00	0.00	-2626.20	-16.55	1765.15	-2628.50	96.91	1785.42	-2490.15	44.97	1668.56	-2687.53	27.36	1722.18	257.15	1231.91	72.93	851.22	1206.57	75.88	264.75
5.36000	-2648.59	156.72	0.03	-2617.33	149.08	29.59	-3637.75	363.36	481.01	-3562.26	325.45	433.09	-2707.53	59.03	5.63	-2787.32	58.58	20.76	-1774.65	19.26	50.09	-1783.66	13.07	96.23	-2691.31	83.59	1340.32	0.00	0.00	0.00	-2626.60	-15.92	1764.99	-2620.64	96.92	1786.91	-2484.21	44.82	1667.92	-2679.18	28.16	1722.35	259.17	1231.63	73.35	852.04	1205.33	76.56	266.65
5.37000	-2620.51	156.19	-1.09	-2594.49	145.90	28.28	-3636.03	362.48	482.57	-3559.44	325.26	435.68	-2711.94	58.79	4.78	-2756.33	57.61	26.07	-1774.65	19.26	50.09	-1783.66	13.07	96.23	-2685.63	83.52	1339.49	0.00	0.00	0.00	-2605.38	-15.42	1763.99	-2623.44	97.36	1785.90	-2478.24	44.67	1667.28	-2670.79	28.96	1722.53	259.14	1231.01	73.50	851.61	1205.47	76.55	265.56
5.38000	-2593.53	155.63	-2.18	-2554.11	143.86	32.41	-3634.14	361.57	484.07	-3556.48	325.04	438.23	-2762.98	53.37	-5.74	-2785.99	57.13	19.55	-1774.65	19.26	50.09	-1783.66	13.07	96.23	-2674.38	83.89	1338.62	0.00	0.00	0.00	-2593.76	-16.15	1762.38	-2616.35	98.81	1785.24	-2472.24	44.52	1666.65	-2662.37	29.76	1722.71	257.00	1230.18	73.45	854.78	1204.53	77.51	266.50
5.39000	-2567.64	155.06	-3.24	-2490.08	139.52	42.07	-3632.09	360.64	485.52	-3553.36	324.80	440.74	-2708.25	56.23	5.00	-2743.34	56.53	27.37	-1774.65	19.26	50.09	-1783.66	13.07	96.23	-2654.36	83.33	1337.50	0.00	0.00	0.00	-2606.79	-16.06	1762.91	-2614.18	100.57	1784.44	-2466.21	44.37	1666.02	-2653.91	30.56	1722.89	257.27	1231.17	72.98	851.96	1204.47	76.86	266.59
5.40000	-2542.80	154.47	-4.27	-2445.72	137.02	44.59	-3629.87	359.69	486.93	-3550.08	324.55	443.20	-2724.99	56.58	3.37	-2766.86	56.20	21.63	-1774.65	19.26	50.09	-1783.66	13.07	96.23	-2646.23	83.17	1336.53	0.00	0.00	0.00	-2562.66	-13.99	1760.07	-2610.05	100.32	1784.62	-2460.14	44.23	1665.40	-2645.42	31.36	1723.07	259.79	1230.52	73.84	852.46	1205.56	76.47	268.10
5.41000	-2518.98	153.85	-5.28	-2405.07	134.68	46.59	-3627.47	358.72	488.28	-3546.64	324.28	445.62	-2736.06	55.14	-0.27	-2779.31	57.91	19.19	-1774.65	19.26	50.09	-1783.66	13.07	96.23	-2636.14	83.21	1334.81	0.00	0.00	0.00	-2573.50	-12.70	1760.29	-2570.64	102.40	1780.01	-2454.03	44.08	1664.79	-2636.89	32.15	1723.25	258.68	1229.88	73.77	850.72	1205.92	76.18	265.21
5.42000	-2496.17	153.22	-6.25	-2367.95	132.49	48.10	-3624.90	357.73	489.57	-3543.04	323.99	447.98	-2733.54	55.02	-0.69	-2756.15	55.22	22.16	-1774.65	19.26	50.09	-1783.66	13.07	96.23	-2634.05	83.41	1333.47	0.00	0.00	0.00	-2586.58	-11.39	1759.61	-2569.53	102.66	1780.10	-2447.89	43.94	1664.18	-2628.32	32.95	1723.44	259.93	1229.08	74.13	852.93	1204.39	77.04	264.34
5.43000	-2474.34	152.58	-7.20	-2334.19	130.46	49.15	-3622.15	356.71	490.82	-3539.28	323.68	450.31	-2704.72	53.80	5.37	-2754.79	56.25	24.28	-1774.65	19.26	50.09	-1783.66	13.07	96.23	-2625.91	83.46	1331.84	0.00	0.00	0.00	-2574.34	-12.33	1758.80	-2535.34	102.70	1776.26	-2441.71	43.79	1663.58	-2619.72	33.74	1723.62	257.99	1229.95	73.81	853.36	1205.20	76.69	267.39
5.44000	-2453.46	151.92	-8.11	-2303.62	128.57	49.79	-3619.23	355.68	492.01	-3535.34	323.35	452.58	-2693.63	53.34	7.79	-2807.88	56.39	15.44	-1774.65	19.26	50.09	-1783.66	13.07	96.23	-2614.23	84.59	1330.57	0.00	0.00	0.00	-2561.10	-11.21	1756.89	-2559.06	103.96	1777.14	-2435.50	43.65	1662.99	-2611.08	34.54	1723.81	257.02	1231.87	73.11	852.07	1204.97	76.65	266.98
5.45000	-2433.50	151.24	-8.98	-2276.06	126.82	50.05	-3616.11	354.63	493.14	-3531.24	323.00	454.80	-2737.79	54.23	-1.68	-2777.60	55.04	20.24	-1774.65	19.26	50.09	-1783.66	13.07	96.23	-2608.30	84.95	1328.93	0.00	0.00	0.00	-2547.91	-10.21	1755.16	-2525.85	106.89	1772.72	-2429.26	43.51	1662.41	-2602.40	35.33	1724.00	260.71	1229.74	74.22	853.58	1205.14	76.87	268.29
5.46000	-2414.44	150.55	-9.82	-2251.35	125.21	49.96	-3612.82	353.56	494.23	-3526.97	322.64	456.98	-2742.11	53.57	-1.31	-2760.76	54.53	22.02	-1774.65	19.26	50.09	-1783.66	13.07	96.23	-2599.71	84.58	1326.60	0.00	0.00	0.00	-2538.42	-9.26	1753.62	-2539.34	106.46	1772.58	-2422.97	43.36	1661.83	-2593.69	36.12	1724.19	257.12	1231.04	72.91	852.28	1205.47	76.56	268.45
5.47000	-2396.25	149.85	-10.63	-2229.31	123.73	49.55	-3609.33	352.47	495.25	-3522.52	322.26	459.10	-2759.69	52.09	-4.42	-2774.71	55.89	19.27	-1774.65	19.26	50.09	-1783.66	13.07	96.23	-2578.17	84.81	1324.97	0.00	0.00	0.00	-2518.21	-7.54	1751.95	-2536.94	106.81	1771.29	-2416.65	43.22	1661.26	-2584.95	36.91	1724.38	257.07	1231.20	73.21	852.59	1205.64	76.41	266.39
5.48000	-2378.91	149.13	-11.39	-2209.77	122.38	48.86	-3605.65	351.36	496.22	-3517.89	321.86	461.17	-2750.35	52.69	-4.40	-2757.44	54.38	22.60	-1774.65	19.26	50.09	-1783.66	13.07	96.23	-2575.15	85.57	1322.65	0.00	0.00	0.00	-2497.42	-7.87	1749.54	-2510.48	107.45	1768.43	-2410.30	43.09	1660.69	-2576.16	37.69	1724.58	256.74	1230.72	73.29	852.03	1205.74	76.22	262.15
5.49000	-2362.39	148.41	-12.12	-2192.56	121.16	47.92	-3601.78	350.23	497.13	-3513.08	321.44	463.19	-2704.81	54.07	5.28	-2784.01	53.83	20.23	-1774.65	19.26	50.09	-1783.66	13.07	96.23	-2557.90	86.02	1321.42	0.00	0.00	0.00	-2506.39	-7.76	1748.24	-2513.19	108.34	1768.99	-2403.91	42.95	1660.14	-2567.35	38.48	1724.77	258.73	1230.84	73.72	854.01	1204.64	77.18	264.24
5.50000	-2346.66	147.67	-12.81	-2177.51	120.06	46.77	-3597.71	349.08	497.99	-3508.10	321.01	465.15	-2755.21	54.18	-4.23	-2762.98	54.57	22.22	-1774.65	19.26	50.09	-1783.66	13.07	96.23	-2547.67	86.65	1320.23	0.00	0.00	0.00	-2473.28	-5.23	1745.46	-2506.89	110.16	1767.13	-2397.48	42.81	1659.59	-2558.49	39.26	1724.97	258.00	1230.66	73.43	855.10	1205.05	77.23	266.60
5.51000	-2331.70	146.93	-13.45	-2164.44	119.07	45.44	-3593.44	347.91	498.79	-3502.92	320.56	467.07	-2730.51	53.47	-0.72	-2775.58	55.20	20.32	-1774.65	19.26	50.09	-1783.66	13.07	96.23	-2533.93	87.61	1318.47	0.00	0.00	0.00	-2464.27	-4.60	1744.62	-2453.33	110.51	1763.63	-2391.01	42.67	1659.05	-2549.60	40.05	1725.17	257.57	1230.82	73.39	852.89	1205.89	76.38	264.30
5.52000	-2317.48	146.18	-14.06	-2153.18	118.20	43.97	-3588.97	346.73	499.53	-3497.56	320.09	468.92	-2749.42	53.22	-2.96	-2778.17	54.91	20.99	-1774.65	19.26	50.09	-1783.66	13.07	96.23	-2522.24	88.26	1318.11	0.00	0.00	0.00	-2468.41	-3.57	1744.54	-2453.51	112.61	1763.49	-2384.51	42.54	1658.52	-2540.68	40.83	1725.37	259.89	1231.00	73.59	853.79	1205.38	76.70	266.02
5.53000	-2303.97	145.42	-14.62	-2143.57	117.44	42.39	-3584.29	345.53	500.21	-3492.01	319.60	470.72	-2719.27	53.36	2.34	-2752.58	55.17	25.10	-1774.65	19.26	50.09	-1783.66	13.07	96.23	-2511.27	88.30	1316.96	0.00	0.00	0.00	-2453.48	-2.93	1743.10	-2449.07	111.46	1762.62	-2377.97	42.41	1657.99	-2531.72	41.60	1725.57	259.37	1230.93	73.76	854.39	1205.03	77.09	266.51
5.54000	-2291.16	144.66	-15.13	-2135.42	116.77	40.73	-3579.41	344.31	500.83	-3486.27	319.10	472.46	-2714.05	54.85	5.06	-2770.42	54.19	20.18	-1774.65	19.26	50.09	-1783.66	13.07	96.23	-2498.65	88.76	1316.05	0.00	0.00	0.00	-2452.94	-2.37	1743.41	-2420.87	112.63	1761.35	-2371.39	42.27	1657.48	-2522.72	42.38	1725.78	262.02	1229.57	74.50	852.50	1205.10	76.73	263.21
5.55000	-2279.01	143.89	-15.60	-2128.58	116.21	39.03	-3574.31	343.08	501.39	-3480.34	318.58	474.15	-2729.50	54.99	2.16	-2775.99	56.01	21.92	-1774.65	19.26	50.09	-1783.66	13.07	96.23	-2492.63	89.69	1315.36	0.00	0.00	0.00	-2422.30	-1.07	1741.52	-2442.25	114.01	1762.41	-2364.78	42.14	1656.97	-2513.69	43.15	1725.98	258.18	1230.67	73.56	855.19	1205.87	76.80	264.96
5.56000	-2267.50	143.12	-16.02	-2122.85	115.75	37.32	-3569.00	341.83	501.89	-3474.21	318.04	475.77	-2767.13	52.97	-3.40	-2758.38	53.59	24.04	-1774.65	19.26	50.09	-1783.66	13.07	96.23	-2484.00	90.92	1315.65	0.00	0.00	0.00	-2407.55	0.95	1740.49	-2420.32	115.65	1760.81	-2358.12	42.01	1656.47	-2504.62	43.92	1726.19	257.71	1230.27	73.62	855.01	1204.96	77.24	267.76
5.57000	-2256.59	142.34	-16.39	-2118.08	115.37	35.64	-3563.48	340.56	502.33	-3467.88	317.48	477.34	-2738.56	53.72	0.16	-2745.38	52.81	26.95	-1774.65	19.26	50.09	-1783.66	13.07	96.23	-2473.16	91.17	1315.79	0.00	0.00	0.00	-2394.87	1.42	1739.95	-2375.05	117.89	1758.24	-2351.43	41.88	1655.98	-2495.52	44.69	1726.40	259.25	1231.85	73.22	853.66	1204.55	77.10	266.63
5.58000	-2246.28	141.57	-16.72	-2114.09	115.09	34.02	-3557.73	339.28	502.70	-3461.34	316.91	478.84	-2732.50	53.11	1.40	-2757.30	54.67	27.47	-1774.65	19.26	50.09	-1783.66	13.07	96.23	-2461.97	92.90	1315.95	0.00	0.00	0.00	-2384.30	1.83	1740.43	-2391.58	118.20	1761.12	-2344.70	41.75	1655.50	-2486.38	45.46	1726.61	258.02	1232.15	72.86	853.17	1205.99	76.48	269.41
5.59000	-2236.52	140.79	-16.99	-2110.71	114.88	32.50	-3551.77	337.98	503.02	-3454.61	316.32	480.29	-2797.30	51.87	-9.35	-2721.39	52.80	36.42	-1774.65	19.26	50.09	-1783.66	13.07	96.23	-2449.11	94.31	1316.24	0.00	0.00	0.00	-2375.33	4.12	1741.30	-2384.50	118.25	1760.94	-2337.93	41.63	1655.02	-2477.20	46.22	1726.82	257.70	1231.49	73.06	853.78	1205.26	77.01	268.32
5.60000	-2227.29	140.01	-17.21	-2107.77	114.76	31.10	-3545.58	336.66	503.27	-3447.66	315.72	481.67	-2734.17	52.66	1.96	-2691.58	52.48	45.75	-1774.65	19.26	50.09	-1783.66	13.07	96.23	-2431.70	95.83	1317.09	0.00	0.00	0.00	-2371.31	5.25	1743.02	-2365.13	120.62	1762.03	-2331.12	41.50	1654.56	-2467.99	46.98	1727.03	259.66	1231.13	73.42	853.27	1204.87	76.97	264.35
5.61000	-2218.57	139.24	-17.38	-2105.09	114.71	29.87	-3539.16	335.33	503.46	-3440.51	315.10	482.99	-2756.59	53.25	0.40	-2670.64	52.98	52.69	-1774.65	19.26	50.09	-1783.66	13.07	96.23	-2420.85	97.02	1318.73	0.00	0.00	0.00	-2350.57	6.28	1743.20	-2350.86	122.13	1762.58	-2324.28	41.38	1654.10	-2458.74	47.74	1727.25	258.06	1231.25	72.84	852.78	1205.38	76.55	265.77
5.62000	-2210.33	138.46	-17.49	-2102.51	114.73	28.84	-3532.51	333.99	503.58	-3433.15	314.46	484.24	-2729.19	53.06	4.39	-2671.48	53.69	53.29	-1774.65	19.26	50.09	-1783.66	13.07	96.23	-2412.53	97.85	1319.75	0.00	0.00	0.00	-2338.82	6.62	1744.19	-2332.98	122.74	1763.38	-2317.39	41.25	1653.65	-2449.46	48.50	1727.46	258.27	1230.10	73.44	853.43	1205.11	76.60	268.98
5.63000	-2202.55	137.69	-17.55	-2099.85	114.82	28.03	-3525.63	332.63	503.64	-3425.57	313.81	485.43	-2745.36	54.12	3.16	-2707.00	53.99	43.61	-1774.65	19.26	50.09	-1783.66	13.07	96.23	-2403.34	98.82	1321.39	0.00	0.00	0.00	-2345.55	9.16	1747.14	-2339.52	124.36	1765.69	-2310.46	41.13	1653.22	-2440.14	49.25	1727.68	254.56	1230.45	72.97	852.74	1204.96	76.60	266.09
5.64000	-2195.19	136.93	-17.55	-2096.94	114.97	27.50	-3518.51	331.25	503.63	-3417.78	313.14	486.55	-2733.80	53.05	4.43	-2751.23	53.24	32.13	-1774.65	19.26	50.09	-1783.66	13.07	96.23	-2394.76	99.81	1323.53	0.00	0.00	0.00	-2327.44	10.18	1749.28	-2313.97	125.83	1766.33	-2303.50	41.01	1652.79	-2430.79	50.00	1727.90	254.68	1231.40	72.52	851.67	1205.96	76.06	268.37
5.65000	-2188.24	136.17	-17.49	-2093.61	115.17	27.26	-3511.15	329.87	503.56	-3409.76	312.45	487.61	-2770.84	51.83	-0.53	-2777.07	54.52	22.80	-1774.65	19.26	50.09	-1783.66	13.07	96.23	-2374.46	100.53	1324.89	0.00	0.00	0.00	-2313.95	11.77	1751.09	-2315.10	128.58	1768.02	-2296.49	40.89	1652.37	-2421.40	50.75	1728.12	258.03	1231.03	73.35	852.81	1205.65	76.33	266.27
5.66000	-2181.66	135.41	-17.38	-2089.67	115.44	27.36	-3503.56	328.47	503.42	-3401.53	311.75	488.60	-2758.72	50.17	0.52	-2779.57	54.83	16.52	-1774.65	19.26	50.09	-1783.66	13.07	96.23	-2362.27	101.72	1327.03	0.00	0.00	0.00	-2293.71	13.79	1752.40	-2312.33	127.69	1772.04	-2289.44	40.77	1651.96	-2411.97	51.49	1728.35	260.10	1229.71	74.06	852.08	1205.79	76.05	267.79
5.67000	-2175.44	134.67	-17.20	-2079.39	116.36	29.05	-3495.71	327.05	503.21	-3393.07	311.03	489.52	-2754.38	52.47	-0.38	-2783.84	55.48	11.00	-1774.65	19.26	50.09	-1783.66	13.07	96.23	-2341.31	102.29	1329.09	0.00	0.00	0.00	-2295.71	15.41	1754.49	-2289.90	129.48	1771.96	-2282.35	40.66	1651.56	-2402.51	52.23	1728.57	259.11	1229.11	73.93	854.11	1204.74	77.09	267.99
5.68000	-2169.53	133.93	-16.96	-2069.23	116.63	30.49	-3487.63	325.63	502.94	-3384.39	310.30	490.37	-2729.89	53.37	2.21	-2763.57	55.36	9.70	-1774.65	19.26	50.09	-1783.66	13.07	96.23	-2330.07	102.75	1330.98	0.00	0.00	0.00	-2283.58	16.30	1755.81	-2270.24	131.77	1773.93	-2275.23	40.54	1651.17	-2393.02	52.97	1728.80	256.87	1231.38	73.04	853.10	1204.51	77.02	266.80
5.69000	-2163.93	133.20	-16.66	-2081.95	116.71	25.94	-3479.29	324.19	502.59	-3375.48	309.55	491.15	-2706.68	53.09	0.98	-2756.47	55.36	9.84	-1774.65	19.26	50.09	-1783.66	13.07	96.23	-2324.44	102.96	1332.99	0.00	0.00	0.00	-2265.61	16.96	1756.41	-2275.97	131.46	1775.80	-2268.06	40.43	1650.79	-2383.49	53.70	1729.02	255.70	1231.75	72.48	852.79	1203.53	77.25	266.64
5.70000	-2158.60	132.48	-16.29	-2078.48	115.72	27.22	-3470.70	322.73	502.18	-3366.34	308.78	491.86	-2735.06	53.41	-5.90	-2745.55	54.50	11.57	-1774.65	19.26	50.09	-1783.66	13.07	96.23	-2319.92	104.80	1334.89	0.00	0.00	0.00	-2256.89	17.25	1758.73	-2272.53	133.50	1777.80	-2260.85	40.31	1650.42	-2373.92	54.43	1729.25	257.62	1230.60	73.38	852.33	1204.15	76.70	267.23
5.71000	-2153.51	131.77	-15.86	-2061.23	116.47	30.03	-3461.85	321.27	501.70	-3356.96	308.00	492.50	-2721.39	52.48	-6.52	-2751.05	53.54	10.92	-1774.65	19.26	50.09	-1783.66	13.07	96.23	-2298.07	105.00	1336.82	0.00	0.00	0.00	-2230.15	18.47	1760.26	-2253.24	134.82	1779.44	-2253.59	40.20	1650.06	-2364.32	55.16	1729.49	257.58	1231.41	73.25	852.56	1205.43	76.12	268.55
5.72000	-2148.64	131.07	-15.36	-2073.87	116.18	27.23	-3452.75	319.79	501.15	-3347.35	307.21	493.06	-2700.59	50.72	-6.27	-2719.19	52.17	16.48	-1774.65	19.26	50.09	-1783.66	13.07	96.23	-2291.06	105.73	1338.63	0.00	0.00	0.00	-2216.44	18.93	1760.75	-2238.94	135.12	1780.38	-2246.30	40.09	1649.71	-2354.68	55.88	1729.72	257.93	1230.76	73.30	853.42	1205.67	76.29	267.67
5.73000	-2143.96	130.39	-14.80	-2068.32	115.91	26.75	-3443.39	318.31	500.52	-3337.50	306.40	493.55	-2673.98	49.22	-4.99	-2701.29	49.23	19.63	-1774.65	19.26	50.09	-1783.66	13.07	96.23	-2283.55	106.36	1340.62	0.00	0.00	0.00	-2229.49	19.04	1763.93	-2234.98	135.01	1783.86	-2238.96	39.98	1649.37	-2345.00	56.60	1729.95	258.58	1231.29	73.31	853.49	1206.09	76.40	264.38
5.74000	-2139.46	129.72	-14.16	-2069.26	119.05	27.16	-3433.76	316.81	499.83	-3327.41	305.57	493.97	-2676.29	47.68	-6.22	-2694.61	48.30	21.77	-1774.65	19.26	50.09	-1783.66	13.07	96.23	-2263.52	106.66	1342.29	0.00	0.00	0.00	-2200.02	20.27	1764.60	-2197.36	134.69	1783.65	-2231.59	39.87	1649.04	-2335.29	57.31	1730.19	259.18	1230.78	73.61	853.78	1204.88	76.84	265.45
5.75000	-2135.09	129.06	-13.46	-2048.75	117.84	32.27	-3423.87	315.30	499.07	-3317.07	304.73	494.31	-2663.48	46.70	-3.19	-2692.95	46.98	25.00	-1774.65	19.26	50.09	-1783.66	13.07	96.23	-2252.86	106.93	1343.70	0.00	0.00	0.00	-2205.51	21.35	1768.14	-2202.71	135.87	1787.31	-2224.17	39.77	1648.72	-2325.55	58.02	1730.43	259.78	1230.37	73.93	853.66	1205.35	76.87	267.60
5.76000	-2130.84	128.43	-12.69	-2052.29	117.82	31.31	-3413.70	313.78	498.23	-3306.50	303.87	494.58	-2649.91	45.50	0.29	-2658.72	46.23	33.23	-1774.65	19.26	50.09	-1783.66	13.07	96.23	-2233.72	107.88	1345.23	0.00	0.00	0.00	-2201.30	21.78	1769.71	-2176.02	136.53	1785.77	-2216.70	39.66	1648.41	-2315.77	58.73	1730.67	255.46	1230.88	72.89	853.49	1205.05	76.72	266.82
5.77000	-2126.68	127.81	-11.84	-2082.41	119.42	24.53	-3403.27	312.24	497.32	-3295.67	303.00	494.76	-2610.16	43.78	8.17	-2630.26	45.18	39.80	-1774.65	19.26	50.09	-1783.66	13.07	96.23	-2229.58	107.49	1346.41	0.00	0.00	0.00	-2188.32	20.83	1771.25	-2177.05	136.71	1788.66	-2209.20	39.56	1648.12	-2305.95	59.43	1730.91	257.91	1231.30	73.32	853.24	1205.17	76.85	265.05
5.78000	-2122.58	127.20	-10.92	-2068.39	119.22	27.43	-3392.56	310.70	496.33	-3284.59	302.11	494.87	-2598.25	44.18	10.83	-2613.22	43.82	43.27	-1774.65	19.26	50.09	-1783.66	13.07	96.23	-2215.49	107.51	1347.92	0.00	0.00	0.00	-2179.69	22.30	1773.03	-2171.50	136.78	1790.16	-2201.65	39.46	1647.83	-2296.10	60.13	1731.15	258.51	1230.88	73.51	852.44	1205.50	76.42	263.47
5.79000	-2118.52	126.62	-9.92	-2072.08	118.68	26.25	-3381.58	309.15	495.27	-3273.26	301.21	494.90	-2566.62	43.47	14.54	-2580.75	43.17	48.40	-1774.65	19.26	50.09	-1783.66	13.07	96.23	-2202.74	107.25	1349.40	0.00	0.00	0.00	-2169.08	21.74	1773.40	-2156.85	136.87	1790.39	-2194.06	39.36	1647.55	-2286.21	60.83	1731.40	258.43	1230.44	73.46	852.87	1205.24	76.62	264.23
5.80000	-2114.47	126.06	-8.85	-2071.89	118.81	27.04	-3370.31	307.59	494.14	-3261.67	300.30	494.85	-2531.95	42.08	18.00	-2551.24	42.04	51.00	-1774.65	19.26	50.09	-1783.66	13.07	96.23	-2193.15	107.23	1350.54	0.00	0.00	0.00	-2159.74	21.56	1775.02	-2129.91	135.63	1791.62	-2186.42	39.26	1647.29	-2276.29	61.52	1731.64	257.47	1231.16	73.42	851.30	1206.19	75.97	266.24
5.81000	-2110.40	125.51	-7.70	-2071.42	119.63	25.99	-3358.76	306.02	492.93	-3249.83	299.37	494.72	-2502.78	41.92	19.60	-2521.19	41.30	51.97	-1774.65	19.26	50.09	-1783.66	13.07	96.23	-2184.49	107.04	1351.97	0.00	0.00	0.00	-2143.95	21.53	1776.34	-2154.58	136.27	1795.42	-2178.75	39.16	1647.04	-2266.33	62.20	1731.89	257.56	1231.78	72.99	851.52	1206.24	76.03	265.76
5.82000	-2106.29	124.99	-6.47	-2067.97	120.19	26.73	-3346.93	304.44	491.65	-3237.73	298.43	494.51	-2479.20	39.34	19.00	-2484.89	40.13	52.77	-1774.65	19.26	50.09	-1783.66	13.07	96.23	-2175.39	107.50	1353.62	0.00	0.00	0.00	-2135.84	22.36	1778.10	-2134.49	137.03	1796.44	-2171.02	39.06	1646.80	-2256.34	62.88	1732.14	255.89	1231.18	72.83	852.81	1205.70	76.35	266.32
5.83000	-2102.12	124.49	-5.17	-2071.69	118.81	26.04	-3334.81	302.86	490.29	-3225.36	297.47	494.22	-2449.81	37.79	18.93	-2463.74	38.78	52.14	-1774.65	19.26	50.09	-1783.66	13.07	96.23	-2162.72	107.56	1354.65	0.00	0.00	0.00	-2138.98	22.05	1779.46	-2110.38	135.65	1796.12	-2163.26	38.97	1646.57	-2246.31	63.56	1732.39	257.68	1229.13	73.72	853.88	1205.12	76.82	265.25
5.84000	-2097.85	124.02	-3.78	-2093.06	120.48	21.63	-3322.40	301.26	488.85	-3212.73	296.49	493.84	-2403.29	35.43	21.45	-2424.76	36.40	51.87	-1774.65	19.26	50.09	-1783.66	13.07	96.23	-2151.44	107.20	1355.77	0.00	0.00	0.00	-2112.38	21.83	1778.88	-2105.69	135.31	1797.93	-2155.45	38.87	1646.35	-2236.25	64.23	1732.64	256.92	1231.89	72.68	852.76	1204.60	77.01	268.61
5.85000	-2093.46	123.57	-2.31	-2083.09	119.35	24.75	-3309.69	299.66	487.33	-3199.83	295.51	493.38	-2389.34	33.12	17.24	-2395.90	34.71	50.53	-1774.65	19.26	50.09	-1783.66	13.07	96.23	-2142.02	107.91	1356.78	0.00	0.00	0.00	-2089.87	22.03	1778.88	-2074.97	135.26	1796.41	-2147.59	38.78	1646.14	-2226.15	64.90	1732.90	257.71	1230.54	73.31	852.91	1204.82	76.81	265.71
5.86000	-2088.92	123.15	-0.76	-2083.80	118.63	24.91	-3296.69	298.05	485.74	-3186.66	294.51	492.83	-2339.05	30.69	17.74	-2367.95	33.10	47.35	-1774.65	19.26	50.09	-1783.66	13.07	96.23	-2127.46	108.29	1357.64	0.00	0.00	0.00	-2082.72	19.61	1779.44	-2077.09	135.02	1799.72	-2139.69	38.69	1645.95	-2216.01	65.56	1733.15	254.50	1230.80	72.69	853.40	1204.79	77.01	264.45
5.87000	-2084.22	122.76	0.88	-2068.33	118.00	28.15	-3283.38	296.43	484.07	-3173.21	293.49	492.20	-2287.25	30.21	19.26	-2325.61	31.95	45.73	-1774.65	19.26	50.09	-1783.66	13.07	96.23	-2120.53	108.91	1358.19	0.00	0.00	0.00	-2078.91	19.36	1780.73	-2094.41	134.30	1800.70	-2131.75	38.60	1645.77	-2205.84	66.21	1733.41	260.09	1229.58	73.96	852.25	1205.53	76.53	267.67
5.88000	-2079.31	122.39	2.60	-2081.09	119.41	25.23	-3269.78	294.81	482.31	-3159.50	292.46	491.48	-2256.31	27.59	17.53	-2299.07	29.62	41.35	-1774.65	19.26	50.09	-1783.66	13.07	96.23	-2108.81	109.20	1358.81	0.00	0.00	0.00	-2069.79	20.02	1781.07	-2079.14	133.15	1800.54	-2123.76	38.51	1645.60	-2195.64	66.87	1733.67	259.33	1229.66	74.11	852.84	1205.46	76.67	267.06
5.89000	-2074.20	122.05	4.41	-2068.80	118.93	28.99	-3255.87	293.17	480.48	-3145.50	291.42	490.67	-2244.69	25.36	11.08	-2244.18	27.62	41.63	-1774.65	19.26	50.09	-1783.66	13.07	96.23	-2102.12	109.73	1358.99	0.00	0.00	0.00	-2052.50	18.73	1779.96	-2057.36	132.95	1800.47	-2115.72	38.43	1645.44	-2185.40	67.51	1733.93	256.98	1231.22	73.09	852.20	1204.44	76.90	266.66
5.90000	-2087.29	119.88	3.17	-2050.50	118.80	32.11	-3241.65	291.53	478.57	-3131.23	290.37	489.77	-2176.55	24.19	14.96	-2209.45	25.45	38.28	-1774.65	19.26	50.09	-1783.66	13.07	96.23	-2091.49	109.61	1359.12	0.00	0.00	0.00	-2049.63	18.54	1780.29	-2044.47	132.16	1800.86	-2107.64	38.34	1645.29	-2175.12	68.15	1734.19	258.81	1231.09	73.34	851.94	1204.40	76.77	268.67
5.91000	-2005.34	123.42	18.07	-2043.32	118.04	34.64	-3227.13	289.89	476.58	-3116.67	289.30	488.79	-2151.25	21.65	10.45	-2180.44	24.39	34.33	-1774.65	19.26	50.09	-1783.66	13.07	96.23	-2077.74	110.22	1359.10	0.00	0.00	0.00	-2029.32	17.44	1779.65	-2019.49	130.89	1799.67	-2099.51	38.26	1645.16	-2164.81	68.79	1734.46	256.67	1230.91	73.11	852.80	1205.28	76.70	267.52
5.92000	-2058.86	121.36	9.80	-2035.46	117.95	37.29	-3212.29	288.24	474.50	-3101.83	288.22	487.71	-2113.90	20.59	9.12	-2130.90	22.68	33.35	-1774.65	19.26	50.09	-1783.66	13.07	96.23	-2066.64	110.36	1359.22	0.00	0.00	0.00	-2028.07	16.90	1780.36	-2017.18	132.10	1800.89	-2091.34	38.18	1645.04	-2154.46	69.42	1734.73	260.50	1230.57	73.99	852.90	1205.88	76.58	268.21
5.93000	-2103.30	120.95	1.41	-2076.72	117.70	30.18	-3197.13	286.58	472.34	-3086.70	287.12	486.54	-2051.25	19.63	12.14	-2094.34	21.34	30.38	-1774.65	19.26	50.09	-1783.66	13.07	96.23	-2060.80	111.15	1358.54	0.00	0.00	0.00	-2011.70	16.54	1778.68	-1995.72	130.10	1799.51	-2083.12	38.10	1644.93	-2144.08	70.04	1734.99	260.40	1230.27	74.06	852.69	1206.11	76.21	269.14
5.94000	-2107.83	120.63	1.31	-2075.45	117.17	31.50	-3181.66	284.92	470.10	-3071.28	286.01	485.28	-2022.13	18.46	9.56	-2049.14	20.76	29.75	-1774.65	19.26	50.09	-1783.66	13.07	96.23	-2044.54	111.47	1357.82	0.00	0.00	0.00	-2009.12	15.75	1778.89	-1990.81	130.24	1799.92	-2074.85	38.02	1644.84	-2133.67	70.66	1735.26	259.04	1231.23	73.41	851.54	1206.05	76.00	266.25
5.95000	-2111.04	120.37	1.50	-2081.87	117.37	30.25	-3165.86	283.25	467.78	-3055.57	284.89	483.93	-1991.85	18.18	8.24	-2020.73	21.19	26.67	-1774.65	19.26	50.09	-1783.66	13.07	96.23	-2033.38	111.57	1357.14	0.00	0.00	0.00	-2004.65	14.37	1778.55	-1968.75	130.10	1798.69	-2066.54	37.95	1644.76	-2123.21	71.27	1735.53	257.40	1230.98	73.26	853.02	1205.33	76.75	264.69
5.96000	-2113.01	120.18	1.95	-2062.66	118.13	32.57	-3149.74	281.58	465.37	-3039.57	283.75	482.48	-1958.96	17.46	5.93	-1986.98	21.82	24.91	-1774.65	19.26	50.09	-1783.66	13.07	96.23	-2029.79	111.95	1356.29	0.00	0.00	0.00	-1980.95	15.29	1777.01	-1957.84	128.05	1798.19	-2058.18	37.87	1644.69	-2112.73	71.88	1735.81	257.35	1231.32	73.10	854.89	1204.98	77.29	265.79
5.97000	-2113.83	120.04	2.65	-2087.15	121.74	25.10	-3133.29	279.91	462.88	-3023.27	282.61	480.94	-1885.81	19.68	15.72	-1938.47	22.62	27.56	-1774.65	19.26	50.09	-1783.66	13.07	96.23	-2013.79	112.32	1355.06	0.00	0.00	0.00	-1973.90	14.73	1775.80	-1965.99	127.28	1798.70	-2049.77	37.80	1644.63	-2102.20	72.48	1736.08	259.19	1230.00	74.20	853.00	1205.64	76.56	264.30
5.98000	-2113.59	119.96	3.56	-2064.61	121.81	30.25	-3116.52	278.23	460.30	-3006.67	281.45	479.30	-1846.20	25.46	29.23	-1903.51	23.32	28.46	-1774.65	19.26	50.09	-1783.66	13.07	96.23	-2000.72	112.44	1353.61	0.00	0.00	0.00	-1971.44	13.78	1775.08	-1946.33	131.33	1803.98	-2041.32	37.73	1644.59	-2091.64	73.08	1736.36	259.95	1229.12	74.39	855.03	1205.74	76.98	262.53
5.99000	-2112.37	119.93	4.65	-2060.49	122.40	29.82	-3099.41	276.54	457.63	-2989.76	280.27	477.57	-1810.84	26.50	32.51	-1847.35	30.33	43.65	-1774.65	19.26	50.09	-1783.66	13.07	96.23	-1993.76	112.35	1352.43	0.00	0.00	0.00	-1959.66	12.09	1774.04	-1933.83	130.41	1803.32	-2032.82	37.66	1644.56	-2081.05	73.67	1736.64	258.75	1230.23	73.69	854.03	1205.84	76.68	263.53
6.00000	-2110.26	119.94	5.91	-2088.39	122.83	23.56	-3081.96	274.86	454.88	-2972.56	279.09	475.74	-1768.07	28.05	37.21	-1809.12	30.80	47.34	-1774.65	19.26	50.09	-1783.66	13.07	96.23	-1974.48	112.50	1350.85	0.00	0.00	0.00	-1946.41	11.75	1771.67	-1917.47	130.47	1802.06	-2024.27	37.59	1644.54	-2070.42	74.25	1736.92	255.37	1231.57	72.61	852.50	1205.05	76.76	262.41
6.01000	-2107.36	120.01	7.31	-2067.53	123.49	28.56	-3064.18	273.17	452.04	-2955.04	277.89	473.81	-1727.54	28.54	43.31	-1768.04	31.42	51.99	-1774.65	19.26	50.09	-1783.66	13.07	96.23	-1965.56	112.53	1348.79	0.00	0.00	0.00	-1938.49	11.17	1770.94	-1905.04	129.79	1800.54	-2015.67	37.52	1644.54	-2059.76	74.83	1737.20	257.50	1231.50	73.26	854.26	1204.74	77.11	265.38
6.02000	-2103.74	120.11	8.82	-2077.76	125.50	26.78	-3046.06	271.47	449.12	-2937.22	276.68	471.78	-1677.32	27.50	53.90	-1725.76	31.53	58.09	-1774.65	19.26	50.09	-1783.66	13.07	96.23	-1960.45	112.84	1347.04	0.00	0.00	0.00	-1935.86	9.55	1769.79	-1897.09	129.53	1799.17	-2007.02	37.46	1644.55	-2049.06	75.40	1737.48	254.14	1231.51	72.52	854.29	1204.73	77.04	268.46
6.03000	-2099.49	120.25	10.41	-2074.18	123.46	26.63	-3027.59	269.78	446.11	-2919.09	275.46	469.65	-1649.12	29.67	60.58	-1682.67	32.05	65.20	-1774.65	19.26	50.09	-1783.66	13.07	96.23	-1947.97	112.47	1345.28	0.00	0.00	0.00	-1906.64	9.24	1766.15	-1880.46	127.78	1796.49	-1998.33	37.40	1644.58	-2038.33	75.96	1737.77	257.58	1230.02	73.56	853.33	1205.11	76.59	267.19
6.04000	-2094.71	120.43	12.07	-2067.30	125.20	27.55	-3008.78	268.08	443.00	-2900.64	274.22	467.42	-1610.73	28.55	74.62	-1649.05	33.33	72.50	-1774.65	19.26	50.09	-1783.66	13.07	96.23	-1939.13	118.21	1352.44	0.00	0.00	0.00	-1889.20	9.10	1764.09	-1869.07	126.90	1794.18	-1989.59	37.34	1644.62	-2027.56	76.52	1738.05	256.63	1231.40	73.01	853.22	1204.73	76.67	266.12
6.05000	-2089.47	120.63	13.76	-2069.51	123.97	26.98	-2989.62	266.38	439.81	-2881.87	272.97	465.09	-1577.83	28.52	86.22	-1612.81	31.07	85.91	-1774.65	19.26	50.09	-1783.66	13.07	96.23	-1928.27	118.28	1351.65	0.00	0.00	0.00	-1880.05	7.73	1761.62	-1859.63	126.79	1793.03	-1980.79	37.28	1644.67	-2016.75	77.07	1738.34	257.11	1231.21	73.05	854.16	1204.43	77.11	270.16
6.06000	-2083.88	120.87	15.45	-2082.01	123.73	24.43	-2970.10	264.67	436.53	-2862.79	271.72	462.65	-1547.22	28.06	98.54	-1580.12	31.69	96.31	-1774.63	19.26	50.09	-1783.63	13.07	96.23	-1918.28	118.37	1349.63	0.00	0.00	0.00	-1875.77	6.98	1760.33	-1845.50	125.34	1790.29	-1971.95	37.22	1644.74	-2005.91	77.62	1738.63	259.27	1230.97	73.56	855.02	1204.52	77.40	265.83
6.07000	-2078.00	121.13	17.13	-2041.85	125.87	32.33	-2950.23	262.97	433.16	-2843.39	270.45	460.12	-1513.70	27.90	114.15	-1549.93	32.32	107.44	-1755.16	18.68	50.78	-1754.42	14.01	96.47	-1905.94	117.65	1347.30	0.00	0.00	0.00	-1854.33	5.38	1756.48	-1840.32	124.98	1788.72	-1963.06	37.16	1644.82	-1995.04	78.16	1738.92	260.81	1231.35	73.76	853.33	1206.17	76.42	265.08
6.08000	-2071.94	121.41	18.77	-2067.15	124.78	27.23	-2930.01	261.27	429.70	-2823.66	269.16	457.47	-1487.67	27.42	126.38	-1522.49	34.16	118.57	-1714.84	18.57	53.68	-1728.06	15.65	97.41	-1896.17	117.32	1344.99	0.00	0.00	0.00	-1830.88	12.27	1763.69	-1824.72	124.30	1786.11	-1954.12	37.11	1644.92	-1984.13	78.69	1739.22	257.88	1231.90	73.03	852.96	1204.77	76.86	267.22
6.09000	-2065.78	121.72	20.33	-2073.86	125.23	26.35	-2909.42	259.56	426.14	-2803.60	267.87	454.73	-1464.03	28.38	137.84	-1501.58	34.06	126.89	-1684.53	18.65	56.85	-1700.72	14.06	100.22	-1884.20	116.74	1342.72	0.00	0.00	0.00	-1820.50	12.52	1763.31	-1813.96	122.60	1783.63	-1945.13	37.06	1645.03	-1973.19	79.21	1739.51	257.06	1230.14	73.36	852.12	1205.87	76.26	264.30
6.10000	-2059.61	122.03	21.81	-2081.17	124.75	25.33	-2888.47	257.85	422.50	-2783.22	266.56	451.87	-1442.61	29.73	148.44	-1480.61	34.72	135.53	-1661.63	20.37	59.34	-1677.84	14.18	102.31	-1873.40	116.12	1340.31	0.00	0.00	0.00	-1809.78	10.90	1761.26	-1803.75	122.03	1781.21	-1936.09	37.01	1645.16	-1962.21	79.73	1739.81	253.44	1231.79	72.23	852.54	1205.00	76.52	264.99
6.11000	-2053.51	122.36	23.16	-2047.62	126.76	30.84	-2867.16	256.15	418.76	-2762.50	265.24	448.91	-1425.37	28.94	155.96	-1461.32	33.88	143.34	-1642.13	22.64	60.91	-1660.75	17.60	102.71	-1862.08	115.81	1338.08	0.00	0.00	0.00	-1796.05	10.17	1759.01	-1788.86	120.64	1779.62	-1927.00	36.96	1645.30	-1951.19	80.24	1740.11	255.07	1231.57	72.66	850.86	1205.42	76.06	263.95
6.12000	-2047.57	122.70	24.37	-2060.48	126.06	28.10	-2845.48	254.44	414.93	-2741.45	263.92	445.84	-1409.54	30.19	161.23	-1445.57	33.79	148.02	-1624.79	23.39	61.61	-1644.09	18.19	102.93	-1850.16	114.99	1336.14	0.00	0.00	0.00	-1779.32	8.83	1757.12	-1771.24	118.95	1777.50	-1917.86	36.91	1645.45	-1940.14	80.74	1740.41	254.13	1232.03	72.21	852.30	1205.92	76.24	265.41
6.13000	-2041.88	123.04	25.40	-2056.40	125.70	28.83	-2823.42	252.73	411.00	-2720.07	262.58	442.66	-1397.89	30.18	161.59	-1433.69	34.20	148.39	-1611.67	24.98	59.99	-1631.88	20.12	101.35	-1837.18	113.77	1334.31	0.00	0.00	0.00	-1771.18	7.77	1755.77	-1765.72	117.47	1776.14	-1908.67	36.87	1645.62	-1929.06	81.24	1740.71	256.40	1230.28	73.25	853.55	1205.50	76.64	263.15
6.14000	-2036.52	123.39	26.24	-2082.33	126.56	24.80	-2801.00	251.03	406.98	-2698.35	261.23	439.38	-1389.27	31.31	157.60	-1424.11	35.69	144.37	-1602.02	26.53	56.83	-1622.26	21.39	99.28	-1826.02	112.62	1332.79	0.00	0.00	0.00	-1760.95	6.32	1754.30	-1757.80	117.01	1775.38	-1899.42	36.82	1645.81	-1917.94	81.73	1741.01	256.32	1230.83	73.11	853.63	1205.10	76.86	265.22
6.15000	-2031.59	123.73	26.85	-2058.86	127.42	29.94	-2778.19	249.32	402.86	-2676.28	259.86	435.98	-1380.88	33.94	150.28	-1418.07	39.01	136.63	-1595.41	27.42	53.54	-1614.22	21.70	96.62	-1814.06	111.44	1331.55	0.00	0.00	0.00	-1747.02	5.49	1752.90	-1744.88	115.26	1773.88	-1890.13	36.78	1646.01	-1906.78	82.21	1741.32	257.95	1230.80	73.39	853.20	1205.28	76.64	266.43
6.16000	-2027.18	124.07	27.22	-2073.62	127.05	25.61	-2755.01	247.62	398.65	-2653.88	258.49	432.47	-1374.93	37.33	140.48	-1411.27	39.75	128.59	-1593.64	30.12	52.42	-1608.91	22.17	93.98	-1803.78	110.00	1330.56	0.00	0.00	0.00	-1737.60	3.67	1751.70	-1734.37	113.97	1772.88	-1880.78	36.74	1646.23	-1895.59	82.68	1741.63	258.09	1230.21	73.55	852.84	1205.13	76.68	264.05
6.17000	-2023.36	124.41	27.31	-2034.79	126.40	33.71	-2731.44	245.92	394.34	-2631.12	257.11	428.85	-1367.67	39.45	129.15	-1406.85	42.42	118.59	-1591.97	31.90	50.77	-1605.77	23.27	91.04	-1791.95	108.84	1329.68	0.00	0.00	0.00	-1721.63	1.90	1750.41	-1726.00	112.47	1771.82	-1871.38	36.70	1646.46	-1884.37	83.15	1741.94	257.77	1231.46	73.20	851.09	1205.17	76.18	268.53
6.18000	-2020.23	124.73	27.10	-2018.47	126.79	37.75	-2707.49	244.22	389.94	-2608.02	255.71	425.11	-1367.13	40.59	122.05	-1403.61	44.50	111.12	-1588.92	32.90	47.67	-1603.04	25.63	88.00	-1778.80	107.34	1329.12	0.00	0.00	0.00	-1709.65	-0.06	1749.20	-1709.95	110.04	1770.44	-1861.94	36.67	1646.71	-1873.11	83.60	1742.25	260.44	1230.27	73.79	851.69	1204.94	76.40	266.38
6.19000	-2017.87	125.04	26.57	-2041.10	127.07	32.22	-2683.15	242.52	385.43	-2584.57	254.31	421.26	-1361.36	41.94	115.08	-1399.11	45.60	105.42	-1584.58	32.60	44.74	-1597.76	26.81	86.44	-1765.78	105.66	1328.65	0.00	0.00	0.00	-1691.42	-2.13	1748.08	-1696.96	107.96	1770.30	-1852.43	36.64	1646.97	-1861.82	84.05	1742.56	259.01	1231.40	73.34	851.85	1204.32	76.59	262.40
6.20000	-2016.37	125.33	25.69	-2061.65	127.78	30.26	-2658.42	240.82	380.83	-2560.77	252.89	417.30	-1352.92	44.14	104.27	-1392.64	47.67	98.60	-1580.67	33.11	42.90	-1592.26	28.38	84.83	-1752.09	104.54	1328.58	0.00	0.00	0.00	-1680.07	-4.10	1747.92	-1680.77	105.60	1770.19	-1842.88	36.60	1647.25	-1850.49	84.50	1742.87	258.86	1230.58	73.81	852.69	1204.30	76.70	266.39
6.21000	-2015.82	125.60	24.42	-2048.24	127.28	31.44	-2633.30	239.13	376.13	-2536.60	251.46	413.22	-1350.75	46.34	92.15	-1387.56	49.49	89.36	-1578.77	34.10	41.54	-1586.18	28.07	83.83	-1735.62	103.27	1329.01	0.00	0.00	0.00	-1671.56	-5.91	1748.08	-1671.68	104.01	1770.64	-1833.27	36.57	1647.55	-1839.12	84.93	1743.19	256.53	1230.33	73.28	851.41	1206.18	76.05	265.59
6.22000	-2016.31	125.85	22.76	-2055.69	126.07	31.05	-2607.78	237.44	371.34	-2512.09	250.03	409.02	-1352.19	47.28	80.96	-1384.39	52.33	80.39	-1577.97	34.94	40.11	-1582.47	27.96	82.87	-1724.60	102.43	1329.51	0.00	0.00	0.00	-1656.83	-8.06	1748.45	-1653.68	101.96	1771.12	-1823.62	36.55	1647.86	-1827.72	85.36	1743.51	256.84	1229.63	73.47	853.26	1204.99	76.80	265.86
6.23000	-2017.92	126.06	20.66	-2057.41	126.38	31.08	-2581.87	235.75	366.44	-2487.21	248.58	404.70	-1347.66	49.24	73.40	-1381.78	54.05	73.42	-1576.15	34.79	40.11	-1580.30	28.90	81.62	-1712.58	101.44	1330.52	0.00	0.00	0.00	-1647.38	-10.55	1749.43	-1644.09	99.65	1772.43	-1813.90	36.52	1648.19	-1816.29	85.77	1743.83	258.86	1229.93	73.63	853.78	1205.48	76.96	265.69
6.24000	-2020.75	126.25	18.11	-2043.60	126.10	34.52	-2555.55	234.07	361.44	-2461.97	247.12	400.27	-1337.65	49.54	68.01	-1377.53	54.07	68.89	-1574.60	35.20	40.70	-1575.13	25.85	82.42	-1696.83	99.93	1331.95	0.00	0.00	0.00	-1637.71	-13.23	1750.42	-1635.66	97.13	1773.89	-1804.14	36.50	1648.53	-1804.82	86.18	1744.15	257.26	1230.76	73.17	852.39	1206.40	76.09	264.90
6.25000	-2024.94	126.41	15.07	-2061.75	126.45	32.77	-2528.82	232.39	356.34	-2436.36	245.65	395.72	-1341.80	49.97	60.15	-1375.68	53.75	63.26	-1572.14	34.95	42.55	-1574.12	27.01	81.34	-1684.38	98.71	1333.58	0.00	0.00	0.00	-1620.97	-14.79	1751.46	-1616.76	95.38	1774.74	-1794.32	36.47	1648.89	-1793.32	86.58	1744.47	256.20	1230.68	73.03	854.09	1205.41	76.82	264.33
6.26000	-2100.96	127.21	-1.01	-2043.37	125.02	38.98	-2501.69	230.72	351.14	-2410.38	244.18	391.05	-1337.79	49.28	53.74	-1373.99	53.38	57.83	-1569.79	35.42	43.77	-1572.52	27.42	80.14	-1673.45	97.46	1335.37	0.00	0.00	0.00	-1615.09	-16.66	1753.21	-1605.20	93.14	1776.54	-1784.45	36.45	1649.27	-1781.78	86.98	1744.80	254.84	1230.40	72.82	853.33	1204.79	76.92	267.51
6.27000	-2075.06	127.83	3.97	-2064.27	124.99	34.16	-2474.15	229.05	345.84	-2384.04	242.69	386.25	-1341.30	48.41	45.94	-1372.15	52.75	51.49	-1568.77	35.98	43.44	-1568.83	25.34	80.53	-1658.12	96.35	1337.11	0.00	0.00	0.00	-1602.17	-19.20	1754.21	-1595.34	90.02	1778.39	-1774.52	36.44	1649.66	-1770.20	87.36	1745.13	257.59	1230.62	73.23	852.91	1205.26	76.70	263.51
6.28000	-2089.23	126.22	0.20	-2067.83	124.71	31.33	-2446.20	227.38	340.43	-2357.32	241.19	381.34	-1333.03	48.24	41.47	-1373.33	53.49	46.68	-1568.36	35.69	42.35	-1568.28	27.06	79.48	-1647.41	95.07	1338.93	0.00	0.00	0.00	-1588.00	-21.56	1755.27	-1580.74	88.28	1779.37	-1764.54	36.42	1650.07	-1758.60	87.74	1745.45	258.04	1230.88	73.29	851.93	1205.80	76.20	263.71
6.29000	-2049.32	127.51	5.77	-2082.49	123.95	22.44	-2417.83	225.72	334.92	-2330.23	239.69	376.30	-1327.93	48.86	38.41	-1370.17	54.09	44.12	-1568.59	35.94	41.13	-1565.72	26.20	79.82	-1632.95	93.75	1340.49	0.00	0.00	0.00	-1576.92	-23.39	1756.44	-1564.43	86.45	1783.48	-1754.51	36.41	1650.50	-1746.95	88.10	1745.78	257.54	1230.81	73.15	851.32	1206.14	76.01	268.60
6.30000	-2049.83	126.35	0.90	-2076.15	122.61	21.17	-2389.05	224.06	329.31	-2302.76	238.17	371.14	-1333.31	49.02	34.29	-1370.46	54.05	42.31	-1568.32	35.91	40.80	-1565.41	26.90	79.53	-1619.02	92.89	1342.21	0.00	0.00	0.00	-1560.99	-25.33	1756.96	-1553.05	84.85	1785.69	-1744.42	36.40	1650.95	-1735.28	88.46	1746.12	255.31	1231.00	72.88	853.28	1205.75	76.66	266.14
6.31000	-2038.44	126.36	-1.16	-2053.71	122.79	24.87	-2359.84	222.41	323.59	-2274.90	236.64	365.85	-1329.94	48.88	33.14	-1370.21	53.02	41.09	-1567.76	35.49	40.67	-1565.39	27.28	79.27	-1607.46	92.09	1343.64	0.00	0.00	0.00	-1553.22	-27.88	1758.28	-1539.51	83.55	1786.72	-1734.28	36.39	1651.41	-1723.56	88.81	1746.45	256.05	1230.59	73.15	853.12	1204.96	76.84	266.23
6.32000	-2032.20	126.36	-2.23	-2063.55	123.37	23.81	-2330.21	220.77	317.77	-2246.67	235.11	360.44	-1329.96	48.70	31.68	-1369.46	53.48	40.18	-1567.66	35.58	40.38	-1564.11	26.40	79.97	-1596.91	91.40	1345.16	0.00	0.00	0.00	-1537.28	-29.04	1758.99	-1529.98	81.54	1788.42	-1724.08	36.38	1651.89	-1711.82	89.15	1746.79	257.89	1230.97	73.37	851.29	1205.87	76.29	264.11
6.33000	-2014.95	126.20	-2.71	-2037.75	123.08	27.76	-2300.15	219.13	311.84	-2218.05	233.56	354.90	-1330.39	48.27	30.16	-1371.40	53.29	39.07	-1567.59	35.71	40.28	-1563.23	25.66	80.09	-1582.90	90.85	1346.42	0.00	0.00	0.00	-1523.88	-30.91	1760.23	-1517.39	79.85	1789.62	-1713.83	36.37	1652.38	-1700.03	89.48	1747.12	258.19	1230.40	73.60	855.25	1204.87	77.27	265.98
6.34000	-2017.92	127.86	-6.65	-2024.41	124.08	28.55	-2269.67	217.50	305.81	-2189.05	232.01	349.23	-1330.11	47.73	29.49	-1367.81	53.42	39.37	-1567.52	35.71	40.11	-1564.24	26.83	79.74	-1568.09	89.63	1349.27	0.00	0.00	0.00	-1513.02	-32.41	1761.31	-1503.86	77.97	1791.03	-1703.52	36.37	1652.90	-1688.22	89.81	1747.46	256.80	1231.01	72.95	854.11	1204.50	77.20	267.91
6.35000	-2020.57	129.10	-10.04	-2011.86	126.19	30.53	-2238.75	215.88	299.66	-2159.65	230.45	343.43	-1333.55	47.82	27.70	-1370.48	53.42	38.32	-1567.53	35.82	39.97	-1563.65	26.29	79.97	-1556.25	89.04	1350.79	0.00	0.00	0.00	-1504.57	-33.74	1762.75	-1495.46	76.30	1792.42	-1693.15	36.37	1653.43	-1676.36	90.12	1747.80	256.46	1230.96	73.18	853.69	1205.25	76.77	270.62
6.36000	-2001.15	131.33	-6.94	-1994.05	128.78	35.24	-2207.40	214.26	293.42	-2129.87	228.88	337.51	-1331.88	47.03	27.59	-1367.74	53.38	38.38	-1567.23	35.50	40.01	-1563.76	27.09	79.69	-1543.66	88.37	1352.13	0.00	0.00	0.00	-1490.18	-35.06	1763.66	-1483.47	75.16	1793.78	-1682.73	36.37	1653.98	-1664.48	90.42	1748.15	255.90	1230.99	73.18	853.83	1205.33	76.68	263.30
6.37000	-1973.83	143.09	11.61	-1966.01	130.87	43.08	-2175.61	212.65	287.06	-2099.68	227.30	331.46	-1329.64	46.60	27.10	-1369.39	53.19	37.68	-1567.21	35.70	39.88	-1562.64	26.10	80.53	-1531.47	87.96	1353.47	0.00	0.00	0.00	-1480.22	-35.97	1765.00	-1471.52	74.08	1795.17	-1672.26	36.37	1654.55	-1652.56	90.72	1748.49	256.87	1230.13	73.42	851.57	1205.76	76.00	261.79
6.38000	-1949.62	146.08	17.28	-1946.97	136.08	65.50	-2143.38	211.05	280.59	-2069.10	225.71	325.27	-1329.57	46.65	26.84	-1370.11	53.01	36.99	-1567.36	35.91	39.67	-1562.84	26.60	80.42	-1518.91	87.49	1354.85	0.00	0.00	0.00	-1467.82	-37.27	1766.25	-1460.49	73.83	1796.64	-1661.73	36.38	1655.13	-1640.60	91.00	1748.84	258.63	1230.18	73.59	852.14	1204.88	76.65	269.87
6.39000	-1919.10	148.82	22.73	-1917.39	138.74	70.69	-2110.70	209.46	274.02	-2038.12	224.11	318.96	-1333.64	47.29	25.49	-1369.66	52.67	36.99	-1567.20	35.69	39.66	-1562.37	26.12	80.66	-1508.31	87.10	1356.42	0.00	0.00	0.00	-1455.89	-37.91	1767.28	-1448.80	72.82	1797.98	-1651.14	36.39	1655.73	-1628.61	91.28	1749.19	257.52	1230.67	73.29	853.09	1204.76	77.01	265.80
6.40000	-1891.53	151.38	26.84	-1887.48	142.72	74.19	-2077.58	207.87	267.34	-2006.74	222.50	312.51	-1332.64	47.07	25.35	-1368.47	52.86	36.83	-1567.31	35.91	39.46	-1561.82	25.98	80.86	-1498.77	86.87	1357.92	0.00	0.00	0.00	-1443.43	-38.31	1768.38	-1436.99	70.97	1799.10	-1640.49	36.40	1656.36	-1616.59	91.55	1749.54	259.18	1230.21	73.73	853.04	1205.32	76.67	266.50
6.41000	-1856.34	153.36	31.11	-1855.00	145.15	77.75	-2044.02	206.29	260.54	-1974.96	220.89	305.93	-1331.39	46.44	25.23	-1368.27	52.75	36.55	-1567.01	35.46	39.63	-1563.16	27.55	80.30	-1485.71	86.59	1359.48	0.00	0.00	0.00	-1433.76	-38.94	1769.75	-1426.71	70.89	1800.32	-1629.79	36.41	1656.99	-1604.53	91.80	1749.89	255.35	1230.35	72.97	852.22	1204.83	76.67	265.54
6.42000	-1815.13	154.77	35.50	-1821.69	144.44	80.76	-2010.00	204.72	253.64	-1942.77	219.27	299.21	-1330.58	47.76	25.12	-1370.26	52.71	36.09	-1567.29	35.86	39.34	-1562.00	26.44	80.95	-1473.73	86.49	1361.05	0.00	0.00	0.00	-1423.11	-39.07	1770.96	-1413.23	71.00	1801.51	-1619.03	36.42	1657.65	-1592.43	92.05	1750.24	256.90	1229.98	73.40	852.81	1205.01	76.73	265.46
6.43000	-1777.98	155.33	38.00	-1787.73	147.54	81.03	-1975.52	203.17	246.62	-1910.16	217.63	292.36	-1328.92	47.59	25.17	-1372.24	52.42	35.63	-1567.21	35.80	39.26	-1562.61	27.16	80.75	-1462.85	86.19	1362.66	0.00	0.00	0.00	-1404.88	-39.69	1771.86	-1398.97	71.20	1802.60	-1608.21	36.44	1658.33	-1580.30	92.28	1750.60	256.95	1230.07	73.26	853.48	1204.74	77.10	264.39
6.44000	-1750.35	157.15	37.48	-1756.49	149.11	80.64	-1940.59	201.62	239.49	-1877.15	215.99	285.37	-1326.38	47.58	25.72	-1370.90	52.98	35.83	-1567.79	36.33	38.92	-1561.84	26.44	81.48	-1452.16	86.09	1364.17	0.00	0.00	0.00	-1396.34	-39.60	1773.45	-1388.02	71.54	1803.56	-1597.34	36.46	1659.03	-1568.14	92.51	1750.95	256.80	1230.33	72.95	854.22	1205.06	77.18	265.71
6.45000	-1711.99	157.02	38.09	-1721.22	149.04	80.26	-1905.20	200.08	232.25	-1843.72	214.35	278.25	-1328.73	47.21	25.14	-1366.81	52.25	36.16	-1567.45	36.06	39.10	-1562.17	26.83	81.70	-1439.80	85.75	1365.59	0.00	0.00	0.00	-1384.21	-39.50	1774.57	-1380.01	72.22	1805.09	-1586.40	36.48	1659.74	-1555.94	92.73	1751.31	257.08	1230.56	73.00	852.66	1204.36	76.87	264.92
6.46000	-1662.48	153.38	26.61	-1683.13	148.53	79.57	-1869.35	198.55	224.90	-1809.88	212.69	270.99	-1331.74	47.05	23.94	-1367.23	52.60	36.03	-1567.29	35.90	39.15	-1562.94	27.77	81.76	-1428.39	85.30	1366.94	0.00	0.00	0.00	-1373.98	-39.20	1776.23	-1367.29	72.34	1806.38	-1575.41	36.50	1660.47	-1543.71	92.93	1751.67	256.93	1230.60	73.23	851.37	1204.82	76.37	266.45
6.47000	-1615.61	153.88	29.37	-1627.57	146.24	68.71	-1833.03	197.03	217.43	-1775.62	211.03	263.58	-1332.81	47.21	23.77	-1366.61	52.28	36.35	-1567.44	36.34	39.08	-1563.01	28.12	82.16	-1418.48	84.99	1368.14	0.00	0.00	0.00	-1360.52	-38.67	1777.32	-1355.89	72.61	1807.31	-1564.36	36.52	1661.23	-1531.44	93.13	1752.04	255.13	1230.64	72.98	853.65	1205.49	76.66	266.14
6.48000	-1595.10	152.40	26.05	-1597.04	145.67	66.97	-1796.25	195.52	209.85	-1740.93	209.36	256.04	-1329.06	47.08	24.31	-1367.60	52.24	36.10	-1566.75	35.63	39.64	-1562.34	27.47	82.84	-1407.26	84.55	1369.19	0.00	0.00	0.00	-1350.71	-38.10	1778.64	-1343.76	73.20	1808.50	-1553.26	36.55	1662.00	-1520.64	92.74	1753.10	257.82	1229.75	73.40	854.21	1204.83	77.09	262.83
6.49000	-1553.12	151.34	28.61	-1555.90	144.70	67.32	-1758.99	194.02	202.15	-1705.82	207.68	248.36	-1327.61	47.50	24.70	-1366.89	52.54	36.18	-1566.37	35.57	39.91	-1562.57	28.27	82.98	-1396.80	83.74	1370.16	0.00	0.00	0.00	-1341.93	-37.41	1780.33	-1331.64	73.56	1809.04	-1542.09	36.58	1662.79	-1508.79	93.48	1753.67	256.83	1229.03	73.61	853.14	1204.03	77.12	260.71
6.50000	-1499.83	152.78	45.85	-1529.19	147.49	75.03	-1721.27	192.54	194.34	-1670.29	205.99	240.54	-1333.16	47.58	23.52	-1369.19	52.62	36.00	-1566.46	36.24	39.92	-1561.87	27.81	83.70	-1386.75	82.89	1370.80	0.00	0.00	0.00	-1330.43	-36.99	1781.56	-1318.66	74.71	1809.75	-1530.87	36.61	1663.60	-1497.23	94.30	1754.02	253.37	1231.50	72.33	853.39	1204.48	77.14	265.41
6.51000	-1465.90	152.92	46.94	-1490.72	146.67	76.74	-1683.06	191.06	186.41	-1634.32	204.30	232.58	-1329.57	47.76	24.47	-1367.31	52.73	36.29	-1566.25	36.65	40.29	-1561.49	27.82	84.28	-1375.96	82.47	1371.29	0.00	0.00	0.00	-1315.79	-36.12	1782.33	-1309.08	75.35	1810.66	-1519.58	36.65	1664.43	-1486.82	93.49	1754.51	254.82	1230.66	72.59	853.30	1205.02	76.92	264.82
6.52000	-1420.81	151.33	48.75	-1452.48	144.54	75.84	-1644.38	189.60	178.36	-1597.93	202.60	224.47	-1328.26	47.34	25.06	-1365.72	52.04	36.60	-1565.91	37.00	40.78	-1561.15	28.01	84.85	-1365.66	82.59	1371.52	0.00	0.00	0.00	-1301.87	-35.17	1783.05	-1297.91	75.94	1811.18	-1508.24	36.68	1665.28	-1475.65	94.10	1754.61	256.98	1230.87	73.24	854.11	1203.67	77.47	264.20
6.53000	-1376.79	150.07	49.54	-1413.34	143.04	74.85	-1605.21	188.15	170.20	-1561.10	200.89	216.22	-1328.85	47.43	25.24	-1368.19	52.05	36.03	-1565.49	37.20	41.38	-1561.02	28.11	85.72	-1354.03	82.00	1371.43	0.00	0.00	0.00	-1294.40	-34.32	1784.26	-1283.16	76.84	1811.19	-1496.83	36.72	1666.15	-1464.80	94.19	1754.58	256.86	1231.26	73.13	854.91	1204.34	77.44	265.17
6.54000	-1341.64	149.79	48.69	-1371.31	141.37	73.81	-1565.56	186.71	161.92	-1523.83	199.17	207.82	-1326.65	46.40	25.58	-1368.08	51.74	36.50	-1565.39	37.70	41.95	-1560.62	28.13	86.38	-1343.42	81.48	1371.20	0.00	0.00	0.00	-1287.07	-33.68	1785.16	-1275.46	77.70	1811.94	-1485.37	36.77	1667.03	-1453.40	94.65	1754.31	253.71	1230.96	72.64	853.85	1204.53	77.13	266.78
6.55000	-1294.67	147.65	50.47	-1333.22	140.30	71.94	-1525.42	185.29	153.52	-1486.13	197.45	199.28	-1324.72	47.83	26.45	-1369.31	51.25	36.32	-1565.01	37.84	42.75	-1560.71	28.67	87.05	-1333.27	81.50	1370.87	0.00	0.00	0.00	-1273.46	-33.22	1785.30	-1266.31	78.34	1812.27	-1473.85	36.81	1667.94	-1442.26	94.49	1753.99	253.43	1229.60	73.02	853.58	1204.82	76.95	265.35
6.56000	-1258.53	146.42	50.32	-1292.20	138.89	70.61	-1484.80	183.87	145.01	-1447.98	195.72	190.59	-1325.69	47.04	26.58	-1365.68	51.27	37.36	-1564.36	37.71	43.62	-1559.79	27.84	88.30	-1322.41	80.93	1370.35	0.00	0.00	0.00	-1260.85	-32.23	1785.45	-1252.45	79.49	1811.81	-1462.26	36.86	1668.87	-1431.05	94.51	1753.29	255.82	1230.95	73.11	853.05	1205.15	76.58	263.29
6.57000	-1217.77	145.08	51.35	-1253.20	137.53	69.46	-1443.68	182.48	136.37	-1409.40	193.98	181.75	-1320.43	48.99	27.88	-1368.13	50.43	37.33	-1563.91	37.62	44.52	-1562.17	30.88	87.72	-1311.12	80.50	1369.50	0.00	0.00	0.00	-1249.03	-31.53	1785.20	-1238.81	80.12	1811.10	-1450.62	36.90	1669.82	-1419.54	94.88	1752.44	257.92	1232.06	73.09	852.84	1206.18	76.29	267.02
6.58000	-1177.09	143.52	53.36	-1212.39	136.19	69.15	-1402.06	181.09	127.61	-1374.00	193.60	172.34	-1316.36	46.96	29.71	-1365.29	49.37	38.09	-1564.49	38.74	44.89	-1561.01	30.10	88.88	-1299.59	80.27	1368.54	0.00	0.00	0.00	-1235.74	-30.95	1785.16	-1230.36	81.43	1810.98	-1438.92	36.95	1670.79	-1408.24	94.86	1751.67	256.93	1231.56	72.92	852.94	1205.42	76.57	268.56
6.59000	-1130.79	142.64	57.14	-1172.25	135.02	69.34	-1363.83	180.43	117.69	-1339.07	192.05	163.15	-1322.86	46.59	28.03	-1361.31	48.96	38.93	-1563.48	38.09	46.19	-1560.38	29.49	89.73	-1288.17	79.92	1367.69	0.00	0.00	0.00	-1225.08	-30.05	1784.53	-1219.19	82.41	1810.01	-1427.15	37.01	1671.78	-1396.59	95.36	1750.54	258.48	1230.94	73.22	852.34	1205.19	76.62	268.13
6.60000	-1092.84	141.14	59.48	-1130.05	133.93	70.62	-1324.72	180.39	108.64	-1303.19	190.76	154.25	-1322.02	46.36	27.64	-1361.94	49.79	37.85	-1563.15	38.34	47.05	-1560.76	30.65	90.35	-1275.23	79.32	1366.51	0.00	0.00	0.00	-1211.98	-29.17	1783.70	-1206.60	83.32	1808.89	-1415.32	37.06	1672.79	-1384.56	96.35	1749.32	258.09	1229.89	73.45	852.77	1205.08	76.88	261.09
6.61000	-1051.81	138.93	62.85	-1090.20	132.41	72.18	-1286.16	179.17	99.66	-1268.06	188.55	145.64	-1331.23	47.24	24.76	-1367.10	50.59	35.83	-1563.53	39.37	47.55	-1560.66	30.90	91.09	-1265.01	78.85	1365.29	0.00	0.00	0.00	-1198.36	-28.33	1782.73	-1192.74	83.56	1807.54	-1403.44	37.12	1673.82	-1372.86	96.36	1747.94	257.68	1230.29	73.42	853.43	1205.05	76.66	263.69
6.62000	-1012.88	137.77	67.12	-1052.07	131.19	73.52	-1248.36	176.42	90.65	-1233.13	185.34	137.32	-1326.09	47.08	24.44	-1363.75	49.93	36.64	-1562.79	38.92	48.90	-1560.55	31.05	91.90	-1254.07	78.55	1363.83	0.00	0.00	0.00	-1186.98	-27.55	1781.70	-1181.81	84.70	1806.24	-1391.49	37.18	1674.87	-1360.89	96.80	1746.45	255.54	1230.57	72.78	853.18	1204.88	76.72	265.72
6.63000	-973.59	136.28	71.46	-1011.09	129.36	76.60	-1210.60	173.55	82.26	-1198.01	182.24	129.56	-1323.29	45.79	25.36	-1366.45	49.60	36.03	-1562.12	38.58	50.29	-1560.19	31.22	92.70	-1241.67	78.58	1362.25	0.00	0.00	0.00	-1174.74	-26.52	1780.39	-1169.76	85.11	1804.72	-1379.48	37.25	1675.95	-1349.28	96.73	1744.98	255.67	1230.84	72.98	853.75	1205.21	76.76	264.98
6.64000	-931.39	134.09	77.90	-973.97	127.13	79.29	-1171.95	172.35	75.65	-1161.58	181.45	123.64	-1328.54	46.41	24.17	-1366.73	50.09	36.03	-1561.95	38.92	51.41	-1560.21	31.75	93.38	-1230.78	78.37	1360.53	0.00	0.00	0.00	-1163.16	-26.09	1779.10	-1159.90	86.34	1803.34	-1367.40	37.31	1677.04	-1338.09	96.15	1743.51	254.71	1230.37	72.96	853.67	1205.30	76.91	266.40
6.65000	-887.97	131.04	85.63	-932.77	125.04	84.58	-1134.09	171.17	70.20	-1126.01	180.49	118.81	-1328.30	45.49	23.85	-1367.50	50.34	35.65	-1561.56	39.01	52.82	-1559.90	31.94	94.52	-1218.13	78.16	1358.67	0.00	0.00	0.00	-1149.58	-24.99	1777.73	-1147.82	87.39	1801.62	-1355.27	37.38	1678.15	-1325.23	97.57	1741.53	256.83	1231.14	72.96	856.01	1204.87	77.32	266.63
6.66000	-855.51	128.75	93.30	-897.55	123.28	90.97	-1097.37	170.20	66.11	-1091.75	179.45	115.00	-1327.98	45.88	23.83	-1366.61	50.29	35.98	-1561.09	38.94	54.31	-1560.26	33.17	95.11	-1206.76	78.30	1356.69	0.00	0.00	0.00	-1134.79	-23.64	1775.81	-1136.29	88.24	1799.69	-1343.07	37.45	1679.29	-1313.41	97.41	1739.63	255.43	1230.39	73.02	855.14	1204.92	77.16	268.43
6.67000	-822.73	126.15	102.01	-863.62	120.53	98.20	-1061.80	169.61	63.27	-1058.63	178.90	112.35	-1327.47	45.04	23.73	-1366.60	50.43	35.80	-1560.85	39.06	55.74	-1559.77	33.15	96.69	-1194.91	78.16	1354.46	0.00	0.00	0.00	-1125.63	-22.74	1774.49	-1122.59	89.23	1797.36	-1330.81	37.52	1680.45	-1300.81	98.36	1737.55	256.80	1230.43	72.91	853.71	1204.96	76.92	268.35
6.68000	-792.12	124.51	112.41	-832.89	119.50	106.03	-1028.59	168.74	61.12	-1027.64	178.51	110.62	-1330.50	45.67	23.02	-1365.48	50.31	35.83	-1560.16	38.80	57.40	-1559.33	33.34	98.08	-1184.14	78.18	1352.31	0.00	0.00	0.00	-1114.27	-22.06	1772.47	-1110.96	89.81	1795.14	-1318.48	37.60	1681.63	-1287.66	100.21	1734.97	257.94	1230.24	73.60	852.67	1205.74	76.35	267.19
6.69000	-765.05	122.60	123.07	-804.79	118.42	114.81	-997.27	168.53	60.02	-999.25	178.14	109.59	-1325.23	46.54	24.39	-1366.62	50.10	35.66	-1559.39	38.32	59.32	-1558.91	33.77	99.39	-1172.91	78.16	1350.03	0.00	0.00	0.00	-1100.38	-21.05	1770.53	-1097.55	90.60	1793.24	-1306.10	37.68	1682.83	-1275.27	100.96	1732.77	257.10	1230.55	73.31	853.93	1205.36	76.80	266.55
6.70000	-739.67	122.61	133.86	-779.08	116.68	123.83	-968.68	168.32	59.61	-972.91	178.06	109.35	-1327.30	46.17	23.89	-1365.81	49.77	35.84	-1558.53	37.70	61.40	-1557.59	32.98	101.55	-1161.85	77.89	1347.72	0.00	0.00	0.00	-1088.85	-20.19	1768.57	-1085.95	91.23	1790.76	-1293.65	37.76	1684.05	-1263.63	100.97	1730.56	257.36	1230.45	73.35	852.84	1205.98	76.30	267.74
6.71000	-717.02	121.65	143.23	-756.48	115.85	130.94	-942.99	167.79	59.67	-949.14	177.80	109.38	-1326.95	46.13	23.80	-1364.84	50.39	36.09	-1557.85	37.18	63.42	-1555.89	31.87	104.04	-1149.05	78.29	1345.40	0.00	0.00	0.00	-1075.98	-19.21	1766.38	-1073.15	92.36	1788.71	-1281.13	37.84	1685.29	-1251.05	101.91	1728.36	257.76	1231.02	73.16	853.24	1205.54	76.69	266.38
6.72000	-696.46	122.07	150.23	-736.00	114.87	136.35	-920.04	167.33	60.16	-927.86	176.79	109.38	-1326.24	45.87	23.94	-1368.27	49.08	34.88	-1557.19	36.52	65.79	-1555.78	32.99	105.63	-1136.52	78.38	1343.12	0.00	0.00	0.00	-1065.53	-18.25	1764.60	-1061.96	92.87	1786.85	-1268.56	37.93	1686.56	-1238.27	103.09	1726.31	256.23	1230.91	72.61	852.67	1205.37	76.54	265.07
6.73000	-679.09	119.39	153.82	-717.87	113.51	139.84	-900.73	166.46	60.24	-908.96	176.15	109.36	-1327.06	46.23	24.01	-1365.53	50.01	35.05	-1556.44	36.06	68.18	-1554.69	32.92	107.77	-1125.51	78.68	1341.03	0.00	0.00	0.00	-1051.51	-17.30	1762.92	-1048.10	94.19	1784.68	-1255.91	38.02	1687.85	-1225.77	103.60	1724.33	256.00	1230.04	73.21	852.88	1205.02	76.68	262.90
6.74000	-663.30	120.06	155.70	-702.52	113.15	140.80	-884.58	165.18	59.42	-893.39	174.85	108.41	-1327.43	46.45	23.54	-1367.19	50.74	34.22	-1555.41	35.29	71.05	-1553.69	32.87	109.93	-1112.64	78.84	1339.19	0.00	0.00	0.00	-1039.84	-16.39	1761.16	-1036.85	94.51	1783.11	-1243.21	38.11	1689.16	-1213.24	104.89	1722.55	255.87	1231.25	72.81	853.15	1205.33	76.77	263.19
6.75000	-650.60	118.60	155.21	-689.41	112.43	140.11	-871.51	163.52	57.26	-880.83	173.24	106.26	-1326.73	46.34	23.71	-1362.71	50.52	35.05	-1554.18	34.47	74.19	-1552.05	32.55	112.76	-1100.27	79.11	1337.49	0.00	0.00	0.00	-1026.00	-15.41	1759.68	-1025.09	95.28	1780.95	-1230.44	38.20	1690.49	-1200.87	106.16	1720.81	255.85	1231.65	72.79	852.47	1205.46	76.45	261.89
6.76000	-641.46	118.28	151.34	-679.12	112.17	137.12	-861.40	162.13	54.08	-870.69	172.14	103.28	-1328.83	45.76	23.45	-1367.57	50.75	34.03	-1552.95	33.67	77.48	-1550.13	32.03	115.86	-1087.16	79.67	1336.09	0.00	0.00	0.00	-1014.64	-14.45	1758.36	-1012.94	96.44	1779.24	-1217.60	38.30	1691.85	-1187.71	108.24	1719.10	257.17	1230.81	73.12	852.31	1205.62	76.46	265.35
6.77000	-632.99	117.86	145.59	-671.10	110.67	132.37	-854.79	159.89	53.12	-863.00	171.03	100.13	-1331.89	45.79	22.68	-1367.36	50.54	33.95	-1551.10	32.40	81.39	-1547.23	30.74	119.42	-1075.34	80.05	1334.89	0.00	0.00	0.00	-1002.46	-13.19	1757.16	-1002.03	97.41	1778.22	-1204.70	38.40	1693.23	-1175.20	109.56	1717.79	259.62	1229.34	74.08	852.70	1205.46	76.52	265.46
6.78000	-626.95	117.60	134.31	-666.00	110.67	122.94	-851.36	158.02	50.66	-857.82	169.40	96.45	-1327.07	46.01	23.58	-1369.27	50.68	33.73	-1549.00	30.92	85.55	-1544.96	30.28	123.07	-1061.34	80.46	1333.87	0.00	0.00	0.00	-992.19	-12.43	1756.21	-988.59	98.77	1776.67	-1191.74	38.50	1694.63	-1162.28	111.07	1716.57	258.02	1230.47	73.30	853.36	1206.42	76.40	265.90
6.79000	-620.95	114.29	120.86	-660.01	107.75	110.42	-849.15	156.34	48.35	-854.61	168.04	93.42	-1328.39	45.49	23.21	-1360.83	50.79	35.72	-1546.36	29.27	90.05	-1541.65	29.08	127.11	-1048.10	81.08	1333.14	0.00	0.00	0.00	-978.12	-11.22	1755.31	-975.48	99.58	1775.69	-1178.71	38.60	1696.05	-1150.25	111.75	1715.87	256.93	1231.35	72.89	852.81	1206.08	76.28	266.25
6.80000	-614.32	113.08	105.22	-653.73	107.19	96.89	-845.59	156.00	46.71	-849.58	167.11	91.84	-1327.68	45.78	23.37	-1358.91	51.21	36.30	-1543.99	28.21	94.57	-1537.91	27.66	131.45	-1034.16	81.76	1332.75	0.00	0.00	0.00	-965.92	-10.00	1754.89	-962.62	101.08	1775.13	-1165.61	38.71	1697.49	-1137.44	113.80	1715.32	257.12	1231.54	72.79	852.04	1205.87	76.36	266.31
6.81000	-606.36	113.57	90.64	-647.86	108.68	85.77	-841.41	156.39	45.15	-841.92	167.39	90.64	-1329.30	46.30	23.51	-1362.71	50.97	35.61	-1540.58	26.47	99.83	-1534.01	26.89	135.88	-1020.28	82.69	1332.63	0.00	0.00	0.00	-954.30	-8.73	1755.24	-948.43	102.10	1775.20	-1152.45	38.82	1698.96	-1124.48	115.94	1715.29	258.70	1229.95	73.76	852.42	1205.23	76.67	266.45
6.82000	-600.90	114.26	79.70	-642.94	108.54	77.32	-838.13	157.39	44.91	-836.16	167.90	89.14	-1330.02	45.81	23.04	-1363.27	51.51	36.81	-1536.47	24.71	105.67	-1527.22	23.90	141.85	-1007.05	83.38	1332.97	0.00	0.00	0.00	-942.09	-7.66	1755.84	-935.07	102.96	1775.45	-1139.22	38.93	1700.46	-1112.40	116.81	1715.83	259.31	1230.18	73.81	853.92	1205.27	76.84	265.21
6.83000	-598.32	112.95	69.83	-640.17	108.51	68.79	-836.64	157.47	44.92	-832.67	168.25	88.11	-1332.03	45.44	22.48	-1363.68	51.21	36.75	-1531.88	23.69	111.66	-1520.67	22.04	148.00	-994.53	84.23	1333.80	0.00	0.00	0.00	-930.88	-6.42	1756.84	-924.94	104.20	1776.68	-1125.93	39.05	1701.97	-1099.69	118.25	1716.44	257.60	1230.34	73.16	853.90	1205.09	76.85	264.38
6.84000	-600.13	111.52	61.48	-638.17	107.43	62.04	-835.53	157.80	44.99	-830.24	168.44	87.51	-1330.48	46.11	23.32	-1364.07	51.29	37.26	-1526.56	23.27	118.03	-1512.12	19.48	155.03	-980.57	85.10	1334.77	0.00	0.00	0.00	-916.38	-5.19	1757.96	-913.79	105.24	1777.88	-1112.57	39.17	1703.51	-1086.63	120.27	1717.14	255.96	1231.05	72.86	854.02	1204.52	77.25	261.92
6.85000	-594.53	111.68	56.00	-634.65	106.68	57.65	-834.43	158.63	44.98	-827.59	168.61	87.09	-1330.44	45.78	23.50	-1367.42	50.65	37.02	-1519.04	21.80	125.82	-1502.32	17.70	162.26	-966.40	85.87	1336.15	0.00	0.00	0.00	-902.11	-3.94	1759.43	-900.24	106.95	1779.19	-1099.14	39.29	1705.07	-1074.19	121.37	1718.18	257.59	1230.56	73.48	852.87	1205.63	76.57	265.46
6.86000	-596.68	110.75	48.91	-636.82	105.82	51.94	-833.66	159.90	44.65	-824.65	168.67	86.95	-1327.81	45.32	23.90	-1364.09	50.06	38.07	-1510.73	21.60	134.19	-1491.29	15.83	170.31	-953.11	86.33	1337.77	0.00	0.00	0.00	-892.17	-2.54	1761.60	-887.61	108.26	1780.62	-1085.64	39.41	1706.66	-1061.80	122.80	1719.25	255.95	1230.38	73.23	852.89	1205.28	76.69	266.27
6.87000	-593.27	109.42	42.37	-635.49	105.33	46.54	-833.13	160.22	43.80	-821.81	168.86	86.78	-1328.04	45.27	23.69	-1362.28	50.12	38.90	-1500.50	21.32	143.78	-1478.68	14.74	178.70	-941.06	86.93	1339.41	0.00	0.00	0.00	-879.50	-1.27	1763.39	-877.85	109.56	1782.60	-1072.08	39.54	1708.27	-1049.19	124.64	1720.24	259.21	1229.83	73.83	854.48	1204.60	77.37	264.67
6.88000	-590.90	110.00	39.08	-634.50	105.35	44.22	-832.20	161.01	43.53	-819.49	168.39	86.38	-1328.51	45.17	22.71	-1358.66	49.94	39.40	-1489.99	22.72	154.21	-1465.22	14.48	187.83	-926.67	87.49	1341.17	0.00	0.00	0.00	-867.79	0.10	1765.23	-867.10	111.33	1784.25	-1058.45	39.66	1709.90	-1036.73	126.17	1721.22	257.74	1230.58	73.34	852.21	1204.60	76.61	263.92
6.89000	-588.76	109.45	37.69	-634.28	105.12	43.26	-832.28	160.40	43.09	-818.46	168.02	86.34	-1327.11	45.52	21.39	-1352.10	50.18	39.40	-1476.45	22.51	166.59	-1449.06	12.77	198.72	-914.16	88.19	1342.92	0.00	0.00	0.00	-854.75	1.70	1767.19	-854.35	113.05	1785.35	-1044.76	39.80	1711.56	-1024.36	127.51	1722.26	257.75	1230.31	73.55	852.01	1205.71	76.40	266.63
6.90000	-586.25	109.06	37.42	-633.41	104.94	42.83	-832.05	160.52	43.04	-818.16	167.98	86.17	-1321.93	45.65	20.03	-1344.17	49.72	41.21	-1462.01	23.13	179.33	-1432.41	12.98	209.51	-902.01	88.77	1344.54	0.00	0.00	0.00	-844.26	2.74	1769.10	-840.75	114.07	1786.78	-1030.99	39.93	1713.24	-1012.60	127.83	1723.68	256.44	1231.68	72.76	854.69	1205.24	77.07	264.20
6.91000	-594.94	109.18	34.76	-634.99	104.99	42.03	-831.84	160.91	42.98	-817.95	167.86	86.08	-1316.50	45.69	18.31	-1336.08	48.73	44.54	-1445.36	23.18	192.19	-1413.62	12.16	220.87	-888.91	89.25	1346.06	0.00	0.00	0.00	-831.78	4.20	1771.04	-829.92	115.92	1788.37	-1017.97	39.54	1714.53	-1000.57	128.67	1725.09	256.65	1230.34	73.23	852.67	1205.72	76.40	263.96
6.92000	-587.32	110.35	35.67	-634.33	104.97	41.99	-831.82	161.02	42.92	-817.65	168.30	86.03	-1308.17	45.65	16.62	-1321.92	46.73	46.35	-1427.30	23.16	204.94	-1394.04	12.31	231.04	-875.73	89.60	1347.66	0.00	0.00	0.00	-817.98	5.65	1773.01	-816.84	117.12	1790.32	-1005.21	39.90	1716.13	-988.42	129.77	1726.55	256.55	1230.31	73.15	852.06	1205.48	76.48	266.93
6.93000	-586.74	109.47	35.97	-633.17	104.94	42.06	-831.84	161.15	42.86	-817.58	168.63	85.97	-1302.00	44.00	13.03	-1306.44	45.38	49.24	-1406.97	21.45	217.75	-1370.85	9.89	241.49	-863.28	89.71	1349.45	0.00	0.00	0.00	-806.65	6.63	1775.20	-802.87	118.37	1791.80	-992.58	40.18	1717.59	-976.29	130.82	1727.93	256.99	1230.32	73.18	852.81	1205.07	76.47	266.93
6.94000	-591.81	109.72	34.40	-634.37	105.57	41.67	-831.82	161.23	42.84	-817.66	168.62	85.85	-1294.14	42.67	10.16	-1289.91	44.97	50.12	-1385.51	20.03	229.57	-1347.26	9.27	249.96	-850.49	89.65	1351.17	0.00	0.00	0.00	-794.58	7.29	1777.34	-793.88	119.47	1793.99	-980.17	40.68	1719.25	-964.17	131.69	1729.37	256.47	1230.48	73.00	853.30	1204.66	76.94	261.74
6.95000	-592.17	110.16	34.36	-634.48	105.40	41.60	-831.80	161.34	42.85	-817.68	168.73	85.84	-1281.52	41.04	14.59	-1280.95	43.81	56.59	-1359.97	18.31	239.96	-1321.62	7.32	257.87	-837.16	89.44	1352.94	0.00	0.00	0.00	-782.66	8.00	1779.39	-780.60	120.07	1795.64	-968.11	41.17	1720.90	-952.20	131.92	1730.89	257.73	1229.60	73.79	854.87	1204.05	77.39	265.68
6.96000	-588.37	110.76	34.96	-634.23	105.70	41.49	-831.74	161.54	42.94	-817.64	168.80	85.83	-1259.66	39.37	22.69	-1265.64	42.65	64.69	-1334.67	16.59	248.13	-1295.89	5.15	265.22	-825.27	89.14	1354.80	0.00	0.00	0.00	-769.51	8.81	1781.41	-769.69	121.30	1797.79	-955.84	41.06	1722.49	-939.64	133.09	1732.23	256.41	1230.91	73.15	855.49	1204.76	77.29	265.38
6.97000	-591.19	109.96	33.97	-636.05	105.63	40.84	-831.84	161.39	42.82	-817.58	168.87	85.81	-1234.15	38.81	30.52	-1240.99	42.30	71.24	-1310.98	15.59	253.96	-1271.96	4.70	271.54	-814.49	88.92	1356.05	0.00	0.00	0.00	-757.31	9.57	1783.46	-757.46	121.70	1799.68	-943.63	41.22	1724.14	-927.89	133.13	1733.70	256.51	1230.47	72.97	851.71	1206.31	76.20	263.57
6.98000	-592.35	110.36	33.60	-633.88	105.62	41.20	-831.71	161.64	42.91	-817.45	169.06	85.85	-1206.30	38.07	37.53	-1212.51	41.77	76.68	-1285.71	14.13	258.33	-1246.58	3.28	277.49	-802.45	88.46	1357.89	0.00	0.00	0.00	-745.60	9.63	1785.57	-744.88	122.46	1801.31	-931.09	40.98	1725.63	-916.28	132.83	1735.21	257.77	1229.81	73.63	852.23	1205.57	76.76	263.64
6.99000	-590.19	110.70	33.31	-635.16	105.91	40.89	-831.77	161.55	42.79	-817.31	168.94	85.81	-1173.21	38.96	44.02	-1181.82	41.37	81.51	-1258.91	12.13	261.14	-1220.61	2.42	281.13	-790.14	87.81	1359.77	0.00	0.00	0.00	-733.68	10.21	1787.64	-733.91	122.74	1803.21	-918.85	40.87	1727.38	-904.49	132.93	1736.81	257.56	1229.38	73.55	852.96	1204.91	76.87	261.23
7.00000	-592.69	110.57	32.83	-633.76	106.29	41.04	-831.58	162.02	42.96	-817.21	168.92	85.86	-1139.67	38.54	48.28	-1148.40	40.95	85.51	-1231.49	10.27	262.09	-1193.16	0.91	283.24	-778.49	87.42	1361.55	0.00	0.00	0.00	-721.18	10.27	1789.59	-720.00	123.06	1804.80	-906.59	40.49	1729.06	-892.79	132.61	1738.35	258.33	1230.58	73.31	852.68	1204.48	76.88	265.28
7.01000	-591.13	111.20	32.61	-635.32	106.01	40.38	-831.50	162.20	43.01	-817.01	168.87	85.85	-1106.50	38.92	50.83	-1115.09	40.35	87.88	-1203.08	8.49	261.50	-1165.20	-0.40	283.71	-765.09	87.18	1363.25	0.00	0.00	0.00	-709.56	10.26	1791.57	-708.33	123.12	1806.63	-894.69	40.11	1730.92	-880.77	132.60	1739.96	257.70	1230.72	73.12	852.79	1204.68	76.94	266.98
7.02000	-586.14	110.77	33.49	-635.91	105.78	40.02	-831.50	162.12	42.96	-816.74	169.16	86.06	-1073.03	37.85	51.86	-1081.85	40.07	88.75	-1174.27	7.01	259.48	-1137.44	-0.97	282.56	-752.44	86.51	1365.37	0.00	0.00	0.00	-697.27	10.45	1793.47	-695.17	122.98	1808.18	-882.82	39.90	1732.66	-869.04	132.22	1741.60	259.92	1230.87	73.44	853.17	1203.98	77.35	265.73
7.03000	-591.17	110.72	32.01	-634.00	106.12	40.47	-831.44	162.25	42.92	-816.57	168.98	86.11	-1036.00	36.30	53.06	-1047.42	38.60	88.97	-1145.08	5.66	256.06	-1108.67	-2.18	280.32	-740.94	86.37	1366.59	0.00	0.00	0.00	-686.84	10.37	1795.34	-683.44	123.14	1809.82	-871.03	39.82	1734.26	-857.07	132.33	1743.02	257.96	1230.99	73.67	851.93	1204.59	76.78	264.38
7.04000	-588.23	111.53	32.59	-633.31	106.14	40.31	-831.44	162.22	42.87	-816.45	168.90	86.29	-997.08	34.30	53.52	-1009.98	36.49	88.62	-1115.59	5.09	251.10	-1080.25	-2.39	276.58	-729.95	86.31	1368.22	0.00	0.00	0.00	-674.82	10.01	1796.79	-672.82	122.91	1811.45	-859.32	39.88	1735.67	-845.56	131.66	1744.43	258.61	1229.63	73.96	852.61	1203.61	77.24	267.17
7.05000	-590.82	110.28	31.41	-634.81	106.24	39.82	-831.39	162.22	42.90	-816.35	168.75	86.48	-960.90	31.76	52.51	-974.12	33.93	87.02	-1085.70	4.43	245.00	-1051.00	-3.25	272.05	-717.85	85.93	1369.63	0.00	0.00	0.00	-663.37	9.74	1798.20	-662.55	122.95	1812.93	-847.23	38.75	1736.82	-833.79	131.35	1745.69	259.07	1230.22	73.77	853.63	1203.49	77.36	266.00
7.06000	-589.15	110.62	31.83	-634.00	105.92	39.88	-831.28	162.19	42.97	-816.35	168.39	86.61	-920.22	30.05	50.73	-936.09	31.65	84.90	-1054.82	3.55	237.87	-1021.78	-2.92	265.95	-705.62	85.96	1370.76	0.00	0.00	0.00	-650.17	9.31	1799.23	-653.43	122.16	1814.60	-835.56	38.38	1737.72	-821.97	131.06	1746.73	258.49	1228.54	74.26	855.24	1203.60	77.97	266.24
7.07000	-589.31	111.01	31.29	-633.48	105.61	39.85	-831.08	162.51	43.19	-816.31	168.17	86.82	-882.63	27.35	48.69	-899.31	29.02	81.17	-1020.57	2.32	229.27	-991.35	-3.63	259.22	-694.23	86.21	1371.84	0.00	0.00	0.00	-640.75	8.84	1800.36	-641.18	121.29	1815.69	-823.93	37.82	1738.53	-810.13	131.05	1747.53	257.46	1229.53	73.85	854.66	1203.84	77.65	266.29
7.08000	-589.16	110.41	31.40	-633.07	105.76	39.85	-831.07	162.44	43.23	-816.36	167.82	86.97	-838.88	23.97	47.48	-859.47	25.61	78.06	-990.90	2.57	220.36	-960.32	-4.18	251.52	-682.16	86.17	1372.68	0.00	0.00	0.00	-627.91	8.07	1801.05	-627.26	121.03	1816.52	-812.18	36.92	1738.82	-798.34	130.76	1748.25	258.39	1230.02	73.70	853.05	1203.88	77.34	265.90
7.09000	-588.16	110.54	31.38	-631.71	105.94	40.06	-830.96	162.62	43.39	-816.21	167.86	87.27	-795.06	20.43	46.05	-820.75	22.22	74.60	-958.03	1.91	210.44	-929.39	-3.98	242.52	-670.16	86.29	1373.30	0.00	0.00	0.00	-616.68	7.57	1801.66	-614.30	120.19	1817.25	-800.63	36.69	1739.28	-786.75	130.30	1748.80	256.93	1230.20	73.27	852.67	1204.72	76.86	265.53
7.10000	-588.19	110.77	31.51	-632.68	105.89	39.89	-831.07	162.24	43.36	-816.09	167.86	87.61	-750.83	13.91	45.73	-776.31	17.32	72.70	-924.04	0.69	199.94	-896.99	-4.52	233.14	-658.76	86.59	1373.78	0.00	0.00	0.00	-604.64	6.62	1802.06	-604.22	119.46	1818.11	-788.80	35.85	1739.30	-775.16	129.60	1749.22	256.17	1230.09	73.16	853.95	1205.01	76.96	262.76
7.11000	-587.26	110.68	31.90	-632.58	106.37	39.89	-830.82	162.17	43.63	-816.04	167.66	87.93	-710.53	9.44	43.16	-737.46	13.06	69.01	-888.92	-1.01	188.84	-864.37	-5.01	222.98	-647.80	86.87	1373.97	0.00	0.00	0.00	-591.83	5.81	1802.14	-593.86	118.75	1818.76	-776.74	34.86	1739.07	-763.53	128.85	1749.42	259.24	1230.16	73.68	853.68	1203.97	77.38	266.19
7.12000	-588.15	111.31	31.79	-633.71	106.23	39.74	-830.60	161.94	44.06	-816.00	167.30	88.26	-665.37	4.00	41.88	-695.31	8.93	66.08	-853.03	-2.90	177.14	-830.85	-5.43	212.19	-635.61	86.97	1373.97	0.00	0.00	0.00	-582.17	4.85	1802.31	-579.34	117.78	1818.89	-764.87	33.72	1738.63	-751.65	128.17	1749.44	258.15	1230.63	73.38	853.00	1203.70	77.32	266.43
7.13000	-584.90	111.19	33.39	-631.61	106.30	40.91	-830.47	161.24	44.42	-815.93	167.00	88.68	-621.85	-0.72	40.54	-653.03	5.33	63.00	-816.42	-4.30	164.87	-796.10	-7.49	201.29	-624.26	87.02	1373.70	0.00	0.00	0.00	-570.00	3.88	1801.99	-568.89	116.27	1819.11	-752.72	32.67	1738.04	-739.98	126.98	1749.27	258.83	1230.05	73.72	852.50	1205.09	76.76	267.70
7.14000	-588.42	111.87	33.30	-631.53	107.00	41.99	-830.15	160.77	45.11	-815.86	166.62	89.19	-578.33	-4.69	39.49	-609.22	1.69	60.55	-779.41	-5.54	152.11	-760.33	-9.74	190.17	-612.23	87.10	1373.23	0.00	0.00	0.00	-559.62	2.78	1801.81	-558.31	115.66	1819.03	-741.10	32.41	1737.36	-727.96	126.63	1748.68	259.60	1230.63	73.50	852.80	1205.12	76.72	265.51
7.15000	-585.72	113.26	35.18	-629.18	109.89	46.41	-829.94	159.97	45.76	-815.66	166.37	89.73	-533.01	-8.47	39.37	-565.90	-1.40	58.25	-741.29	-7.18	139.36	-724.25	-11.71	178.71	-601.05	87.39	1372.57	0.00	0.00	0.00	-547.96	1.60	1801.07	-545.45	114.22	1818.83	-729.25	31.85	1736.38	-716.12	125.84	1748.04	257.12	1231.25	72.82	850.82	1205.35	76.06	264.62
7.16000	-584.13	116.90	39.35	-625.63	112.79	49.16	-829.77	158.77	46.37	-815.63	165.74	90.19	-488.70	-11.86	39.36	-522.08	-4.45	56.56	-702.50	-8.84	126.54	-687.97	-12.87	166.77	-589.11	87.52	1371.89	0.00	0.00	0.00	-536.06	0.58	1800.29	-534.06	113.14	1818.50	-717.47	31.31	1735.24	-704.48	124.19	1747.27	258.44	1229.84	73.76	851.09	1205.28	76.13	262.85
7.17000	-580.10	119.14	41.87	-623.55	114.78	50.57	-829.49	157.91	47.24	-815.40	165.46	90.87	-443.46	-14.27	40.89	-478.16	-7.24	55.59	-663.22	-10.54	113.82	-651.05	-14.90	155.29	-576.04	87.36	1370.70	0.00	0.00	0.00	-524.16	-0.65	1799.19	-525.43	111.99	1818.01	-705.28	30.53	1733.84	-692.55	123.15	1746.25	257.65	1231.05	73.23	851.75	1204.63	76.66	267.03
7.18000	-579.40	119.39	41.79	-624.85	113.21	48.57	-829.21	157.03	48.08	-815.29	165.00	91.53	-396.77	-16.22	43.29	-434.40	-9.60	55.59	-622.94	-12.31	101.81	-613.04	-17.11	144.23	-564.86	87.73	1369.42	0.00	0.00	0.00	-512.13	-1.87	1798.01	-513.70	110.87	1817.12	-693.18	29.30	1732.26	-680.28	122.54	1745.01	257.92	1230.44	73.28	853.02	1205.17	76.85	266.96
7.19000	-576.61	119.05	40.83	-627.84	110.17	44.20	-828.82	156.56	49.09	-815.05	164.65	92.22	-353.11	-18.77	46.37	-391.17	-11.95	56.41	-581.99	-14.52	90.72	-574.92	-18.81	133.48	-552.98	87.59	1367.94	0.00	0.00	0.00	-499.35	-3.15	1796.54	-500.35	109.71	1816.00	-680.98	28.00	1730.35	-668.16	121.61	1743.63	258.67	1229.64	73.61	852.22	1205.35	76.49	264.56
7.20000	-581.23	116.54	36.45	-631.36	107.86	40.56	-828.59	155.77	50.02	-815.00	163.92	92.79	-308.92	-21.28	51.03	-347.34	-14.03	58.69	-540.37	-17.40	81.01	-536.22	-20.99	123.76	-541.41	87.62	1366.26	0.00	0.00	0.00	-488.69	-4.40	1795.11	-489.28	108.50	1814.95	-668.73	26.91	1728.34	-656.06	120.51	1742.05	257.80	1230.25	73.39	852.27	1205.02	76.73	264.21
7.21000	-583.76	112.79	33.55	-631.43	107.67	40.17	-828.19	155.38	51.13	-814.78	163.77	93.69	-260.40	-22.87	57.66	-303.03	-16.62	62.83	-498.63	-20.35	72.41	-497.84	-22.60	115.01	-529.95	87.64	1364.43	0.00	0.00	0.00	-475.34	-5.50	1793.32	-477.08	106.92	1813.54	-656.40	25.83	1726.26	-643.86	119.59	1740.33	259.77	1228.24	74.57	851.90	1205.22	76.56	263.58
7.22000	-587.01	112.89	31.38	-630.34	107.43	40.24	-828.04	154.73	52.19	-814.52	163.49	94.60	-218.66	-25.49	65.03	-261.69	-18.29	67.58	-457.27	-23.10	65.33	-459.43	-24.68	107.90	-518.08	87.45	1362.51	0.00	0.00	0.00	-462.45	-6.82	1791.31	-462.96	105.36	1811.88	-643.82	24.61	1723.98	-631.48	118.55	1738.48	260.73	1229.45	74.41	852.47	1204.13	76.89	264.56
7.23000	-585.51	112.50	31.61	-630.37	107.60	40.18	-827.82	154.18	53.40	-814.25	163.23	95.67	-183.25	-27.53	73.11	-220.17	-20.03	74.28	-416.74	-25.48	59.86	-421.73	-26.98	102.30	-506.84	87.34	1360.48	0.00	0.00	0.00	-450.80	-8.12	1789.32	-449.82	103.92	1810.01	-631.34	23.77	1721.74	-618.84	117.76	1736.41	257.30	1230.28	73.45	852.05	1203.59	77.07	267.12
7.24000	-589.76	113.18	30.33	-631.77	107.53	39.74	-827.40	153.89	54.72	-813.97	162.96	96.79	-145.39	-28.72	83.31	-178.17	-21.56	83.36	-377.53	-27.60	56.13	-384.86	-29.73	98.72	-493.56	86.96	1358.13	0.00	0.00	0.00	-438.09	-9.34	1787.07	-440.42	102.73	1808.52	-618.88	22.90	1719.29	-606.31	116.37	1734.27	261.01	1227.82	74.54	852.16	1204.59	76.61	266.25
7.25000	-582.24	112.48	32.04	-631.96	107.63	39.42	-827.05	153.58	56.14	-813.62	162.56	97.95	-109.04	-29.86	94.98	-145.38	-23.26	91.89	-339.19	-29.54	54.12	-348.84	-32.48	96.77	-481.44	86.67	1355.87	0.00	0.00	0.00	-425.62	-10.52	1784.76	-425.91	101.52	1806.34	-606.40	21.97	1716.72	-593.86	115.06	1732.01	260.41	1228.25	74.56	851.61	1205.10	76.33	267.05
7.26000	-582.78	113.58	32.25	-630.23	107.85	39.83	-826.87	152.86	57.45	-813.10	162.31	99.29	-75.22	-29.88	107.30	-111.69	-24.10	102.04	-302.51	-31.58	53.85	-314.63	-35.47	96.43	-469.21	86.27	1353.45	0.00	0.00	0.00	-413.96	-11.63	1782.56	-415.26	100.24	1804.45	-593.61	20.84	1714.06	-581.32	113.88	1729.62	259.93	1229.56	73.70	851.00	1205.05	76.52	266.61
7.27000	-584.84	112.96	31.36	-629.41	107.89	39.99	-826.40	152.73	59.01	-812.66	161.96	100.64	-44.78	-29.55	120.03	-80.17	-24.41	112.67	-268.01	-33.58	55.06	-282.35	-37.83	97.35	-457.41	85.99	1350.96	0.00	0.00	0.00	-402.30	-13.11	1780.32	-402.73	98.91	1802.28	-581.06	19.87	1711.41	-568.43	113.15	1727.08	259.86	1229.34	74.07	851.34	1206.21	76.13	267.82
7.28000	-586.94	112.62	30.93	-628.17	107.92	40.32	-825.98	152.46	60.56	-811.87	162.07	102.24	-16.37	-29.86	132.24	-51.46	-23.91	123.50	-236.53	-35.36	57.30	-252.71	-39.42	98.90	-444.92	85.36	1348.53	0.00	0.00	0.00	-390.71	-14.42	1777.93	-390.94	97.13	1800.35	-568.35	18.40	1708.71	-555.69	111.85	1724.66	259.59	1230.12	74.03	851.64	1205.14	76.23	266.70
7.29000	-585.93	113.07	30.76	-628.99	108.07	40.08	-825.55	152.23	62.23	-811.04	161.93	103.87	8.52	-29.05	143.79	-25.76	-23.51	133.55	-207.56	-37.06	60.38	-225.78	-40.74	101.06	-433.38	84.71	1346.08	0.00	0.00	0.00	-376.88	-15.78	1775.61	-378.41	95.31	1798.24	-555.29	16.40	1706.01	-543.04	110.35	1722.26	257.64	1230.42	73.44	852.37	1205.81	76.37	270.34
7.30000	-588.70	112.78	30.15	-629.39	108.06	40.07	-824.92	152.36	64.18	-810.15	161.80	105.65	31.69	-26.55	154.41	-3.30	-22.64	142.24	-182.13	-37.73	63.36	-201.69	-41.59	103.20	-420.50	84.27	1343.71	0.00	0.00	0.00	-362.96	-17.45	1773.19	-364.85	93.93	1796.09	-541.44	15.02	1703.37	-530.34	109.13	1719.94	258.52	1229.30	73.85	853.03	1205.56	76.67	269.02
7.31000	-585.45	112.93	30.82	-631.07	107.94	39.62	-824.13	152.93	66.46	-808.77	162.31	107.83	50.04	-25.49	162.27	15.67	-21.06	149.03	-160.36	-38.06	65.51	-181.49	-41.32	104.14	-407.58	83.42	1341.49	0.00	0.00	0.00	-351.23	-18.95	1771.08	-353.74	92.53	1794.27	-527.75	13.64	1701.09	-517.49	107.85	1717.64	256.94	1230.46	73.33	852.55	1206.41	76.23	262.40
7.32000	-586.81	113.23	30.51	-627.22	108.16	40.60	-823.34	153.32	68.64	-807.20	163.04	110.14	66.83	-23.49	167.61	31.23	-19.77	153.53	-142.82	-37.66	65.53	-164.96	-41.38	103.81	-396.14	82.19	1339.36	0.00	0.00	0.00	-337.76	-20.57	1769.03	-336.95	90.87	1792.00	-514.21	12.27	1699.15	-504.39	106.71	1715.53	257.55	1229.17	73.86	852.28	1206.08	76.34	261.55
7.33000	-585.53	113.00	30.87	-626.33	108.24	40.51	-822.41	154.13	71.01	-805.40	163.93	112.54	78.05	-22.56	166.67	43.59	-18.40	153.50	-129.41	-36.36	63.20	-152.02	-41.02	102.02	-381.90	81.39	1337.41	0.00	0.00	0.00	-325.01	-22.31	1767.17	-325.84	88.91	1790.67	-500.82	10.91	1697.54	-491.13	105.43	1713.60	256.82	1230.51	73.55	851.52	1205.26	76.50	266.93
7.34000	-585.99	113.33	30.54	-629.31	108.39	39.90	-821.52	154.87	73.51	-803.56	164.80	115.08	87.99	-21.18	162.66	53.62	-14.74	150.19	-119.89	-34.95	59.44	-142.22	-40.56	99.13	-368.73	80.18	1335.79	0.00	0.00	0.00	-311.90	-24.38	1765.60	-315.07	87.43	1789.41	-487.57	9.55	1696.24	-478.08	103.38	1711.99	258.29	1229.47	73.98	853.63	1204.96	76.92	264.93
7.35000	-586.61	113.13	30.40	-628.16	108.34	40.11	-820.08	156.32	76.59	-801.25	166.04	117.97	96.63	-17.36	154.62	61.29	-12.78	141.96	-114.32	-33.81	58.02	-135.01	-39.30	95.99	-355.51	78.89	1334.35	0.00	0.00	0.00	-298.44	-25.93	1764.16	-304.10	85.45	1788.41	-474.45	8.20	1695.24	-465.03	101.66	1710.52	261.45	1228.02	74.92	852.21	1205.75	76.44	263.18
7.36000	-584.28	112.78	30.83	-628.72	108.55	40.17	-818.25	158.00	80.14	-798.49	167.53	121.27	103.86	-12.49	142.20	67.63	-8.82	130.37	-111.50	-32.43	55.30	-130.15	-38.57	92.69	-342.55	77.46	1333.17	0.00	0.00	0.00	-285.10	-27.79	1762.88	-289.33	83.72	1787.28	-461.46	6.87	1694.52	-451.58	100.39	1709.19	259.05	1228.82	74.17	852.59	1204.74	76.92	264.84
7.37000	-584.76	113.04	30.89	-629.58	108.36	39.93	-816.18	159.32	84.11	-795.49	168.68	124.81	107.45	-8.05	130.11	72.29	-3.51	119.81	-108.63	-30.44	52.24	-126.49	-36.97	89.62	-330.50	75.99	1332.31	0.00	0.00	0.00	-273.04	-29.57	1761.97	-276.07	81.95	1786.30	-448.59	5.55	1694.08	-438.47	98.59	1708.23	257.45	1229.05	73.88	852.60	1205.02	76.85	266.10
7.38000	-586.89	112.58	30.15	-629.22	107.90	40.25	-813.62	160.66	88.68	-791.39	170.75	129.32	114.71	-4.58	119.99	77.07	-3.78	109.22	-104.67	-28.74	49.78	-121.21	-34.81	87.63	-317.34	74.11	1331.77	0.00	0.00	0.00	-259.28	-31.77	1761.03	-261.67	79.93	1785.62	-435.84	4.24	1693.89	-425.19	96.97	1707.62	258.29	1229.84	73.61	850.17	1206.28	75.83	268.80
7.39000	-586.21	112.63	29.82	-628.49	108.01	40.57	-810.53	161.98	93.94	-786.72	172.72	134.30	124.78	-2.02	109.89	84.60	-1.57	101.65	-100.19	-27.90	48.27	-113.55	-33.84	86.90	-303.19	72.50	1331.52	0.00	0.00	0.00	-246.97	-33.75	1760.76	-248.63	77.77	1785.59	-423.20	2.96	1693.94	-411.98	95.02	1707.55	258.36	1229.71	73.75	852.28	1204.52	76.93	265.33
7.40000	-584.99	112.95	30.32	-627.73	107.91	41.18	-806.97	162.60	99.62	-781.21	174.52	139.87	129.02	0.54	99.05	91.29	1.72	94.44	-97.06	-27.77	47.33	-106.92	-33.49	86.00	-289.98	70.82	1331.68	0.00	0.00	0.00	-234.00	-35.82	1760.70	-236.94	75.57	1785.99	-410.67	1.70	1694.23	-398.62	93.60	1707.84	258.47	1229.24	74.10	852.46	1204.10	77.07	262.82
7.41000	-587.48	112.85	29.35	-626.96	107.44	41.67	-802.16	163.87	106.33	-775.13	175.51	145.69	132.92	2.70	89.33	95.02	4.18	86.17	-95.27	-28.15	46.71	-103.04	-33.17	85.26	-276.77	69.35	1332.37	0.00	0.00	0.00	-220.45	-37.98	1761.02	-222.68	73.21	1786.68	-398.23	0.45	1694.73	-385.36	91.55	1708.74	255.78	1230.06	73.49	851.78	1205.42	76.16	260.86
7.42000	-587.77	112.43	28.88	-627.40	107.78	41.85	-796.45	164.99	113.76	-767.83	176.89	152.26	140.72	3.75	82.22	97.68	4.39	78.74	-93.75	-28.70	46.70	-100.40	-33.44	84.98	-262.33	67.76	1333.42	0.00	0.00	0.00	-205.82	-40.00	1761.65	-208.74	71.04	1787.57	-385.89	-0.76	1695.43	-372.15	89.22	1709.92	258.17	1229.31	74.07	851.48	1206.00	75.97	262.59
7.43000	-584.12	111.75	29.57	-627.52	107.45	42.31	-790.16	165.08	121.47	-759.42	178.12	159.26	143.35	3.89	75.19	100.06	3.90	73.40	-92.33	-28.93	47.59	-98.12	-33.43	84.45	-248.79	66.39	1334.77	0.00	0.00	0.00	-191.60	-41.93	1762.60	-195.35	69.38	1788.64	-373.64	-1.95	1696.32	-358.62	87.60	1711.20	258.73	1229.43	74.20	853.68	1203.84	77.26	266.37
7.44000	-584.22	112.77	29.48	-626.65	107.16	42.87	-781.87	166.53	130.60	-749.96	178.97	166.69	146.00	2.82	68.19	108.90	4.35	69.46	-90.56	-28.45	48.92	-95.45	-33.85	84.16	-235.48	64.66	1336.49	0.00	0.00	0.00	-180.57	-44.14	1764.06	-183.31	67.07	1790.26	-361.46	-3.11	1697.39	-345.18	86.04	1712.66	259.83	1229.34	74.19	853.68	1203.48	77.45	267.69
7.45000	-584.79	113.00	29.54	-626.09	107.28	42.90	-772.80	167.24	140.51	-739.56	179.23	174.63	143.25	2.36	60.15	110.55	3.79	63.72	-88.95	-27.98	49.16	-93.06	-33.44	83.47	-221.83	63.43	1338.43	0.00	0.00	0.00	-167.29	-46.27	1765.30	-168.08	65.17	1791.72	-349.37	-4.24	1698.62	-331.93	84.32	1714.28	259.50	1228.97	74.33	851.80	1204.44	76.80	267.56
7.46000	-587.24	112.91	28.01	-626.24	107.22	42.67	-762.39	167.50	151.43	-727.59	178.97	183.18	147.51	3.69	53.49	111.13	4.65	57.92	-87.95	-28.04	48.19	-90.24	-33.69	82.98	-206.84	61.70	1340.47	0.00	0.00	0.00	-153.87	-48.01	1766.62	-155.33	63.14	1793.36	-337.34	-5.34	1699.99	-318.73	82.66	1716.03	259.15	1229.39	74.23	852.37	1205.27	76.62	267.18
7.47000	-583.99	112.86	27.64	-624.58	107.17	42.67	-750.79	166.91	163.16	-714.38	178.37	192.35	150.05	4.59	49.10	114.84	5.73	55.24	-87.40	-27.98	47.13	-88.04	-33.20	82.73	-194.13	60.45	1342.58	0.00	0.00	0.00	-141.80	-49.86	1768.16	-144.61	61.28	1795.31	-325.37	-6.40	1701.50	-305.98	80.81	1717.85	258.11	1229.24	73.83	853.92	1204.73	77.11	268.86
7.48000	-584.85	112.34	25.88	-619.89	107.14	44.16	-738.01	165.70	175.41	-700.05	177.00	201.91	148.65	4.57	45.30	115.96	5.96	53.22	-86.87	-27.92	46.70	-87.22	-32.76	82.69	-180.86	59.09	1344.53	0.00	0.00	0.00	-128.14	-51.36	1769.56	-131.68	59.50	1797.18	-313.47	-7.43	1703.12	-293.17	79.31	1719.67	258.31	1228.61	74.25	852.20	1203.65	77.06	263.29
7.49000	-580.80	112.02	25.28	-613.67	106.96	46.31	-723.73	164.09	188.14	-684.14	176.03	212.07	150.16	4.37	43.27	114.30	6.05	51.02	-86.43	-27.87	46.40	-86.52	-32.82	82.76	-167.40	57.44	1346.56	0.00	0.00	0.00	-115.09	-52.66	1770.95	-118.79	58.23	1798.84	-301.61	-8.41	1704.85	-280.52	78.08	1721.48	256.29	1230.35	73.32	851.66	1203.65	77.16	265.76
7.50000	-576.20	111.93	23.85	-607.73	106.69	48.90	-707.75	163.00	201.06	-666.46	175.20	222.31	150.65	4.85	41.44	116.42	6.18	50.49	-86.14	-27.66	46.09	-86.00	-32.47	82.64	-155.37	56.27	1348.63	0.00	0.00	0.00	-103.16	-53.61	1772.79	-103.93	57.08	1800.23	-289.80	-9.36	1706.68	-268.28	76.78	1723.36	256.58	1230.05	73.50	851.00	1204.41	76.77	263.54
7.51000	-574.14	111.88	21.93	-598.70	106.79	52.06	-689.44	162.32	213.93	-646.97	173.66	231.91	150.28	4.63	40.05	115.82	6.08	49.43	-85.90	-27.86	46.02	-85.78	-32.30	82.64	-140.78	54.80	1350.62	0.00	0.00	0.00	-90.31	-54.78	1774.45	-93.38	56.26	1802.24	-278.03	-10.27	1708.58	-256.00	75.65	1725.19	258.42	1228.86	74.19	852.50	1204.86	76.91	267.37
7.52000	-566.62	112.40	20.51	-587.37	106.97	54.31	-668.81	161.32	226.19	-625.61	172.23	240.80	151.01	4.96	39.73	116.23	5.93	48.86	-85.80	-27.83	45.85	-85.49	-32.71	82.76	-129.73	54.38	1352.50	0.00	0.00	0.00	-77.68	-55.56	1776.37	-79.92	55.70	1804.10	-266.29	-11.12	1710.54	-243.83	74.20	1727.12	258.98	1229.08	74.06	851.93	1204.55	76.83	268.17
7.53000	-559.88	112.70	19.14	-577.58	107.99	55.26	-646.23	160.35	237.49	-602.41	170.44	248.47	149.91	4.47	38.63	117.03	5.76	48.69	-85.66	-28.03	45.85	-85.32	-32.62	82.69	-117.70	53.91	1354.27	0.00	0.00	0.00	-66.22	-56.31	1778.37	-66.99	55.07	1805.99	-254.58	-11.94	1712.56	-231.57	73.48	1728.91	259.24	1229.96	73.80	851.91	1204.91	76.65	266.38
7.54000	-552.48	113.80	18.78	-563.96	109.25	58.24	-622.84	158.88	247.29	-577.92	169.60	255.49	149.72	4.41	38.00	116.48	5.90	48.25	-85.60	-28.00	45.74	-85.16	-32.55	82.69	-104.74	53.64	1356.10	0.00	0.00	0.00	-53.16	-56.68	1780.41	-54.21	54.08	1808.10	-242.90	-12.70	1714.61	-219.39	72.83	1730.77	261.73	1228.44	75.05	853.77	1204.21	77.31	265.03
7.55000	-537.55	116.20	23.39	-549.59	110.70	62.99	-598.57	156.95	255.47	-553.58	168.34	261.53	148.73	4.65	37.26	117.13	5.41	48.13	-85.47	-28.22	45.76	-84.97	-32.60	82.77	-95.84	51.37	1357.59	0.00	0.00	0.00	-40.87	-56.85	1782.50	-44.05	53.96	1810.41	-231.23	-13.41	1716.68	-207.48	71.96	1732.66	257.22	1229.47	73.67	853.19	1205.15	76.89	267.38
7.56000	-517.05	118.24	29.34	-528.19	112.36	69.21	-574.51	155.18	262.49	-529.35	167.17	267.43	149.03	4.58	36.87	117.22	5.55	47.93	-85.37	-28.33	45.74	-84.82	-32.77	82.93	-86.49	50.97	1359.63	0.00	0.00	0.00	-28.39	-57.24	1784.36	-34.55	53.64	1812.63	-219.57	-14.07	1718.77	-195.55	72.10	1734.32	258.95	1231.03	73.55	853.61	1204.20	77.20	267.16
7.57000	-489.08	120.75	34.79	-500.81	114.19	74.17	-550.22	154.08	268.09	-505.23	166.33	273.31	150.35	4.33	37.05	116.92	4.88	47.38	-85.28	-28.41	45.71	-84.83	-32.42	82.89	-73.32	51.01	1361.79	0.00	0.00	0.00	-17.35	-57.28	1786.45	-21.74	54.37	1814.46	-207.91	-14.68	1720.85	-183.80	71.69	1736.16	258.08	1230.14	73.89	852.53	1204.48	76.68	265.52
7.58000	-459.98	121.93	38.59	-471.59	115.32	77.88	-525.33	152.91	271.78	-480.14	165.59	278.18	149.53	3.85	36.53	116.77	5.41	47.49	-85.22	-28.40	45.70	-84.52	-32.78	83.26	-60.74	51.13	1363.74	0.00	0.00	0.00	-5.43	-57.14	1788.33	-10.06	54.21	1816.28	-196.25	-15.23	1722.91	-172.18	71.31	1738.02	256.00	1230.92	73.12	852.04	1204.42	76.79	261.84
7.59000	-424.63	123.34	42.48	-440.41	115.37	81.00	-499.67	152.58	273.71	-454.27	164.53	281.56	148.90	4.07	36.27	116.46	4.81	47.10	-85.13	-28.39	45.68	-84.44	-32.77	83.41	-50.04	51.25	1365.85	0.00	0.00	0.00	6.11	-56.79	1790.29	0.64	54.87	1818.18	-184.59	-15.72	1724.93	-160.54	71.45	1739.87	255.74	1231.20	73.26	852.05	1204.98	76.67	263.70
7.60000	-392.22	122.42	44.58	-406.17	114.57	83.30	-472.91	152.02	273.73	-427.83	163.89	283.34	148.55	3.70	35.78	117.38	5.16	47.54	-85.08	-28.46	45.71	-84.40	-32.63	83.58	-37.35	51.83	1367.96	0.00	0.00	0.00	16.76	-56.42	1792.22	12.40	55.28	1819.80	-172.91	-16.15	1726.91	-149.02	71.76	1741.76	257.13	1230.23	73.49	852.02	1204.78	76.72	265.36
7.61000	-357.01	121.46	45.86	-373.38	113.70	84.07	-445.81	151.46	272.05	-400.94	162.97	283.27	150.36	3.83	36.16	116.33	5.13	47.03	-84.93	-28.71	45.86	-84.19	-32.83	83.92	-25.97	52.11	1369.76	0.00	0.00	0.00	28.66	-55.63	1794.02	24.18	56.26	1821.54	-161.21	-16.52	1728.83	-137.69	71.99	1743.66	256.85	1230.32	73.44	852.58	1205.33	76.63	265.62
7.62000	-321.75	119.41	46.65	-337.75	112.49	84.63	-418.12	151.03	268.85	-373.56	162.36	281.78	148.99	3.72	35.98	116.60	5.09	47.25	-84.82	-28.79	45.90	-83.93	-32.74	84.18	-17.48	52.60	1371.76	0.00	0.00	0.00	39.80	-54.97	1795.80	36.47	57.37	1823.04	-149.48	-16.82	1730.68	-126.44	72.56	1745.43	258.91	1229.95	73.99	854.03	1203.97	77.32	263.39
7.63000	-282.87	118.45	47.24	-302.05	110.55	84.06	-390.17	150.03	263.98	-345.56	161.38	278.81	149.40	4.05	35.95	117.32	5.13	47.56	-84.79	-28.66	45.87	-83.92	-32.41	84.36	-6.74	52.83	1373.70	0.00	0.00	0.00	52.59	-54.13	1797.38	47.05	58.01	1824.47	-137.73	-17.05	1732.44	-115.30	72.71	1747.19	256.24	1230.56	73.33	852.03	1204.83	76.76	266.17
7.64000	-245.55	116.57	46.37	-266.60	108.97	82.62	-361.58	149.29	257.93	-317.05	160.59	274.73	149.56	4.13	36.35	117.22	4.76	47.29	-84.67	-28.76	46.04	-83.87	-32.45	84.75	5.45	52.89	1375.40	0.00	0.00	0.00	64.01	-53.04	1799.13	59.08	58.60	1825.74	-125.94	-17.22	1734.09	-104.07	73.59	1748.70	258.54	1228.99	74.15	851.11	1205.55	76.34	264.07
7.65000	-204.31	114.85	45.62	-228.88	109.21	80.25	-332.06	148.73	250.75	-288.11	159.47	269.45	149.18	3.51	35.98	116.75	4.63	46.83	-84.56	-28.58	46.11	-83.71	-32.62	85.24	17.30	53.01	1376.77	0.00	0.00	0.00	75.70	-51.95	1800.54	70.39	60.10	1826.77	-114.10	-17.32	1735.63	-92.75	74.40	1750.08	256.58	1230.10	73.35	852.23	1204.72	76.64	264.32
7.66000	-160.92	112.84	45.79	-186.17	106.15	79.62	-301.93	147.94	242.56	-258.80	157.97	263.23	149.52	3.45	35.67	116.44	4.93	46.70	-84.31	-28.82	46.53	-83.74	-32.21	85.56	28.61	52.87	1378.28	0.00	0.00	0.00	87.51	-50.73	1801.96	81.23	61.80	1827.84	-102.21	-17.34	1737.04	-81.48	74.71	1751.40	256.87	1229.99	73.43	852.39	1205.09	76.61	264.67
7.67000	-119.03	112.37	46.00	-142.61	104.53	79.74	-270.96	147.70	233.67	-229.13	156.86	256.35	149.38	3.61	35.53	116.36	4.03	46.35	-84.19	-28.50	46.85	-83.69	-31.98	86.04	38.28	52.62	1379.54	0.00	0.00	0.00	98.19	-49.27	1803.38	92.24	63.63	1828.71	-90.27	-17.29	1738.31	-70.39	75.69	1752.43	256.67	1229.16	73.72	852.68	1203.89	77.13	267.32
7.68000	-75.71	110.54	46.99	-103.03	104.94	79.19	-239.40	147.71	224.02	-198.26	156.00	248.81	149.62	3.51	35.53	116.45	4.00	45.83	-83.93	-28.26	47.33	-83.41	-32.38	86.88	50.03	52.22	1380.59	0.00	0.00	0.00	109.55	-47.79	1804.57	105.09	64.81	1829.10	-78.27	-17.16	1739.42	-59.25	76.33	1753.28	259.30	1229.68	74.15	853.50	1205.32	76.76	267.36
7.69000	-13.42	108.29	50.71	-59.61	102.19	77.55	-206.57	147.36	213.54	-167.13	155.24	240.64	150.36	3.37	35.45	118.17	3.20	45.85	-83.70	-28.08	47.88	-83.34	-31.98	87.40	59.40	51.79	1381.53	0.00	0.00	0.00	121.83	-46.12	1805.57	115.90	66.56	1829.52	-66.20	-16.95	1740.37	-48.09	77.23	1753.94	258.73	1231.34	73.45	853.13	1204.61	76.94	267.78
7.70000	22.48	106.15	48.63	-7.78	98.52	76.40	-173.11	147.17	202.51	-135.18	154.67	231.79	149.78	3.74	35.03	117.41	2.17	45.08	-83.48	-27.82	48.46	-83.14	-31.88	88.14	70.05	51.78	1382.31	0.00	0.00	0.00	132.24	-44.67	1806.63	126.77	68.28	1829.85	-54.06	-16.67	1741.12	-36.96	78.10	1754.41	257.23	1230.31	73.54	851.67	1205.46	76.31	265.64
7.71000	61.42	104.65	47.69	26.88	96.81	73.05	-138.75	146.18	190.57	-102.66	154.55	222.50	149.14	3.55	35.13	116.61	2.19	45.17	-83.16	-27.85	49.24	-82.91	-31.82	88.92	81.06	51.54	1382.64	0.00	0.00	0.00	143.96	-42.95	1807.42	137.92	69.92	1830.06	-41.84	-16.30	1741.68	-25.72	79.19	1754.60	258.05	1228.91	74.04	852.28	1205.35	76.51	264.53
7.72000	103.43	102.95	47.79	70.02	95.86	71.89	-103.73	146.12	178.75	-69.17	153.97	212.57	148.66	3.91	35.33	117.73	2.88	45.87	-82.94	-27.69	49.97	-82.84	-31.26	89.48	89.67	51.44	1382.81	0.00	0.00	0.00	155.47	-41.32	1808.10	150.11	72.13	1829.85	-29.53	-15.84	1742.03	-14.51	79.76	1754.69	259.24	1229.00	74.21	852.25	1204.71	76.91	264.35
7.73000	148.63	101.25	48.87	111.34	94.36	70.38	-67.59	145.37	166.41	-35.04	153.57	202.46	149.31	3.65	36.36	117.75	2.17	46.08	-82.70	-27.58	50.81	-82.40	-31.81	90.64	102.02	51.40	1382.78	0.00	0.00	0.00	166.73	-39.68	1808.68	160.78	73.77	1829.84	-17.14	-15.30	1742.15	-3.21	81.20	1754.45	257.97	1230.55	73.66	852.29	1204.44	76.94	264.53
7.74000	188.76	99.81	48.67	150.76	93.60	68.78	-30.82	144.88	154.12	-0.18	152.78	192.06	150.09	3.36	37.22	118.91	3.17	48.14	-82.47	-27.45	51.80	-82.21	-31.44	91.31	113.09	51.31	1382.66	0.00	0.00	0.00	178.51	-38.02	1809.03	172.16	75.62	1829.59	-4.64	-14.67	1742.03	7.84	81.64	1754.22	257.77	1230.45	73.57	853.11	1203.42	77.30	264.42
7.75000	233.54	98.26	50.35	194.03	91.88	67.71	6.76	144.04	141.93	34.80	152.13	181.86	149.13	2.01	40.28	120.75	2.49	49.69	-82.28	-27.15	52.68	-81.91	-31.53	92.31	122.85	51.32	1382.47	0.00	0.00	0.00	189.97	-36.36	1809.29	183.71	77.69	1828.99	7.95	-13.95	1741.65	18.97	82.58	1753.63	254.89	1228.48	75.53	852.40	1203.59	77.09	264.84
7.76000	273.53	97.34	51.00	237.10	90.78	67.54	44.37	142.68	129.76	70.73	151.84	171.88	151.88	0.15	42.53	118.76	1.70	49.67	-82.03	-27.05	53.64	-81.72	-31.26	93.12	135.47	51.19	1381.90	0.00	0.00	0.00	202.76	-34.68	1809.26	194.01	79.46	1828.47	20.66	-13.14	1741.01	30.21	83.60	1752.85	257.55	1227.11	77.04	853.67	1203.07	77.56	262.16
7.77000	320.76	96.76	54.42	280.40	89.95	67.97	83.08	140.75	117.80	107.15	151.48	162.12	150.55	-1.53	43.21	121.71	1.16	50.74	-81.73	-27.16	54.69	-81.37	-31.24	94.01	145.86	51.11	1381.38	0.00	0.00	0.00	213.46	-32.85	1809.21	206.11	81.43	1827.66	33.47	-12.23	1740.09	41.61	84.40	1751.92	256.94	1226.89	76.93	851.76	1203.76	76.92	252.00
7.78000	356.26	95.90	55.87	324.10	89.34	68.92	122.22	139.79	106.92	143.70	150.69	152.49	152.84	-2.62	44.07	122.02	0.94	50.57	-81.50	-26.92	55.55	-81.15	-30.58	94.63	158.02	51.07	1380.57	0.00	0.00	0.00	225.00	-31.19	1808.91	217.93	83.19	1826.48	46.41	-11.22	1738.87	53.15	85.77	1750.73	251.80	1228.34	75.86	851.90	1204.18	76.88	246.94
7.79000	399.53	95.61	60.20	357.22	89.02	68.57	161.57	138.71	96.65	180.22	149.69	143.36	154.88	-1.94	42.87	121.33	1.36	49.48	-81.26	-26.83	56.49	-80.75	-31.04	95.78	170.17	50.97	1379.58	0.00	0.00	0.00	236.14	-29.58	1808.46	229.20	84.80	1825.34	58.20	-10.33	1738.18	64.79	87.02	1749.40	254.07	1227.63	76.67	852.25	1203.92	76.90	246.35
7.80000	441.26	95.22	64.64	398.82	88.36	70.81	201.35	138.53	87.72	217.54	148.96	135.09	153.33	-0.71	40.17	114.23	-0.03	45.71	-81.01	-26.88	57.56	-80.47	-30.85	96.57	180.08	50.86	1378.40	0.00	0.00	0.00	247.67	-27.88	1807.79	240.57	86.53	1824.04	70.01	-9.40	1737.30	76.28	87.83	1747.94	254.31	1227.43	76.19	853.82	1202.84	77.76	247.07
7.81000	480.77	94.75	69.34	439.27	88.40	74.25	241.46	138.01	79.71	254.81	148.41	127.83	153.47	1.02	37.22	113.56	1.33	46.84	-80.75	-26.67	58.56	-80.30	-30.68	97.40	190.81	51.14	1377.12	0.00	0.00	0.00	259.77	-26.22	1806.91	252.31	88.44	1822.53	81.78	-8.38	1736.20	87.90	88.88	1746.20	253.47	1228.25	76.25	852.89	1203.05	77.53	247.65
7.82000	521.18	93.84	75.93	479.19	88.46	78.59	280.92	137.74	73.03	291.42	147.70	121.63	150.22	1.61	35.83	113.88	1.91	46.89	-80.41	-26.69	59.72	-79.96	-30.58	98.40	202.58	51.26	1375.46	0.00	0.00	0.00	272.68	-24.45	1805.70	263.80	90.19	1820.79	93.51	-7.40	1734.92	99.51	89.77	1744.35	254.35	1228.14	76.09	853.40	1203.71	77.35	250.02
7.83000	558.63	94.10	83.60	517.96	88.17	84.03	319.48	137.40	67.73	327.36	147.39	116.88	148.62	1.39	35.46	112.26	1.63	46.41	-80.08	-26.60	60.86	-79.66	-30.45	99.37	211.88	51.55	1373.84	0.00	0.00	0.00	283.51	-22.96	1804.64	274.70	92.00	1819.02	105.36	-6.48	1733.48	111.18	90.77	1742.31	257.64	1227.26	76.96	853.02	1203.44	77.24	256.83
7.84000	596.22	94.48	92.76	556.79	88.76	91.58	357.71	137.21	63.93	362.82	147.37	113.54	149.12	1.33	35.43	111.23	1.73	45.97	-79.80	-26.48	61.95	-79.46	-29.73	100.18	223.94	51.62	1371.87	0.00	0.00	0.00	294.38	-21.33	1803.43	285.64	93.86	1817.06	117.19	-5.44	1731.88	122.94	91.75	1740.14	257.24	1227.27	76.88	852.82	1204.96	76.79	251.63
7.85000	631.04	95.23	103.32	591.32	89.30	98.49	394.46	136.88	61.46	396.64	147.18	111.35	148.46	1.59	35.28	113.90	1.71	46.62	-79.44	-26.78	63.24	-78.82	-30.58	101.70	237.55	51.92	1369.99	0.00	0.00	0.00	307.24	-19.69	1801.76	296.91	95.72	1815.01	129.04	-4.45	1730.07	134.68	92.92	1737.68	258.66	1226.56	77.40	851.94	1205.15	76.51	251.62
7.86000	665.28	95.88	115.36	624.20	90.14	107.52	428.87	136.24	60.07	428.26	146.82	110.27	150.24	1.58	35.58	113.13	1.49	46.40	-79.18	-26.43	64.14	-78.33	-30.34	102.70	248.12	52.05	1367.86	0.00	0.00	0.00	318.42	-18.08	1800.32	307.95	97.39	1812.85	140.99	-3.51	1728.13	146.33	93.71	1735.29	254.65	1227.79	76.49	851.72	1204.63	76.59	257.28
7.87000	694.62	96.61	125.78	654.13	90.48	117.19	461.08	135.66	59.79	457.86	146.71	110.33	150.26	1.58	35.34	113.51	1.50	46.42	-78.86	-26.65	65.38	-77.66	-30.54	104.04	258.99	52.29	1365.62	0.00	0.00	0.00	330.44	-16.58	1798.61	321.00	99.00	1810.37	152.94	-2.53	1726.10	158.03	94.99	1732.70	261.64	1226.62	78.36	853.38	1203.37	77.49	252.37
7.88000	721.44	96.44	137.08	681.34	90.84	127.08	491.50	135.67	60.55	485.66	146.46	111.10	151.18	1.78	35.34	114.71	1.30	46.74	-78.45	-26.96	66.78	-76.97	-30.50	105.35	269.23	52.46	1363.33	0.00	0.00	0.00	343.74	-14.96	1796.64	333.85	100.34	1807.96	165.15	-1.64	1724.01	169.87	96.38	1729.98	258.23	1231.54	74.39	853.01	1203.20	77.50	250.05
7.89000	745.60	96.41	148.08	705.77	90.65	136.23	519.21	135.14	61.87	511.20	146.35	112.42	150.60	2.13	35.27	113.84	1.57	46.39	-78.01	-27.15	68.29	-76.27	-30.17	106.63	282.81	52.86	1361.08	0.00	0.00	0.00	355.08	-13.51	1794.83	346.55	102.19	1805.65	177.44	-0.66	1721.89	181.89	97.37	1727.42	260.55	1229.36	74.43	852.67	1204.31	76.93	258.36
7.90000	767.33	95.33	156.89	727.58	90.24	144.09	543.64	134.13	63.34	533.89	145.41	113.57	149.56	1.66	34.59	119.60	1.65	47.49	-77.42	-27.38	70.14	-75.28	-30.60	108.61	293.66	53.17	1358.83	0.00	0.00	0.00	367.19	-11.73	1793.10	356.67	103.72	1803.59	189.74	0.29	1719.77	194.09	98.67	1724.87	258.28	1229.98	73.67	853.18	1204.00	77.27	255.39
7.91000	786.42	95.42	163.75	747.23	89.30	149.98	564.82	133.04	64.66	553.82	144.22	114.44	149.66	1.88	34.68	120.94	1.38	47.94	-76.78	-28.02	72.04	-73.93	-31.03	110.68	305.09	53.61	1356.79	0.00	0.00	0.00	378.74	-10.56	1791.49	368.80	105.06	1801.57	201.97	1.53	1717.73	206.23	99.73	1722.47	256.39	1230.24	73.32	853.25	1204.45	77.01	253.23
7.92000	803.20	95.28	167.84	764.15	88.74	153.86	582.84	131.49	65.09	570.93	142.81	114.63	150.01	1.63	34.64	120.81	1.43	47.77	-76.05	-28.51	74.15	-72.70	-31.45	112.92	316.28	53.91	1354.73	0.00	0.00	0.00	391.01	-8.90	1789.89	379.83	106.84	1799.72	214.13	2.74	1715.77	218.38	100.82	1720.22	254.55	1228.27	75.43	852.72	1204.56	77.12	245.04
7.93000	817.13	95.11	169.78	778.57	87.86	154.99	597.84	129.76	64.34	585.20	141.12	113.75	149.85	1.86	34.76	120.58	1.33	47.60	-75.14	-29.50	76.59	-71.08	-31.92	115.33	329.73	54.55	1352.97	0.00	0.00	0.00	402.81	-7.47	1788.37	392.30	108.07	1797.83	226.26	3.81	1713.92	230.57	102.16	1718.07	255.06	1227.78	76.54	853.51	1204.87	76.98	246.07
7.94000	828.99	94.54	168.08	790.43	87.45	153.70	609.77	127.55	62.22	596.78	139.14	111.71	150.17	1.78	34.67	120.52	1.01	47.69	-74.04	-30.73	79.34	-69.19	-32.57	118.03	341.76	54.99	1351.35	0.00	0.00	0.00	413.71	-5.99	1787.13	403.79	109.53	1796.18	238.29	4.91	1712.22	242.69	103.40	1716.19	254.86	1227.72	76.12	854.16	1204.65	77.09	252.84
7.95000	838.21	93.67	164.13	799.80	86.32	149.85	618.53	125.39	59.09	605.84	136.81	108.61	152.17	1.66	35.02	121.32	1.06	47.70	-72.83	-31.83	82.27	-66.92	-33.64	120.99	352.04	55.47	1349.98	0.00	0.00	0.00	425.59	-4.63	1785.84	416.06	110.95	1794.87	250.30	6.01	1710.67	254.83	104.53	1714.54	251.94	1228.35	75.36	855.26	1203.63	77.70	251.82
7.96000	845.74	92.52	156.99	807.07	85.09	143.37	624.44	122.72	54.86	612.56	134.62	104.77	151.64	1.59	34.95	121.69	0.88	47.75	-71.32	-32.83	85.47	-64.44	-34.74	124.27	365.74	56.16	1348.93	0.00	0.00	0.00	438.92	-3.15	1784.50	428.97	112.24	1793.39	262.27	7.42	1709.36	266.85	105.77	1713.07	255.67	1227.47	76.50	852.71	1204.24	76.93	252.25
7.97000	851.10	90.90	147.79	812.03	83.10	135.15	627.63	120.06	51.97	617.16	132.22	100.42	150.08	1.26	34.28	120.18	0.65	47.45	-69.45	-34.11	89.15	-61.56	-36.18	127.98	378.59	57.04	1347.93	0.00	0.00	0.00	451.07	-1.60	1783.50	440.57	113.44	1792.28	274.31	8.62	1708.16	278.84	107.52	1711.68	251.08	1228.47	75.44	852.03	1204.89	76.58	253.03
7.98000	854.86	85.89	137.38	815.42	79.70	125.38	628.31	117.44	51.39	619.89	129.59	96.19	150.40	1.67	34.38	119.98	0.79	47.46	-67.23	-35.12	93.13	-58.23	-37.41	131.91	391.05	57.98	1347.34	0.00	0.00	0.00	462.31	-0.23	1782.59	452.66	114.92	1791.01	286.32	9.82	1707.07	290.72	109.07	1710.50	256.25	1227.24	76.68	852.27	1204.60	76.64	252.28
7.99000	858.69	82.12	126.50	818.96	75.37	115.12	629.97	114.91	49.87	621.97	127.05	93.19	151.52	1.38	34.52	120.41	0.79	47.71	-64.58	-36.14	97.55	-54.35	-38.84	136.30	404.69	59.08	1346.75	0.00	0.00	0.00	474.24	1.37	1781.56	464.43	116.36	1789.83	298.36	10.94	1706.15	302.52	110.25	1709.56	255.93	1227.38	76.13	853.65	1203.73	77.18	255.32
8.00000	865.37	76.80	115.93	824.71	70.44	106.76	634.30	112.94	48.83	627.95	124.71	92.43	151.37	0.90	34.40	125.04	0.78	50.08	-61.34	-37.54	102.58	-49.87	-40.19	141.05	415.65	60.25	1346.40	0.00	0.00	0.00	485.55	2.85	1780.91	475.81	118.17	1789.24	310.32	12.44	1705.57	314.41	111.74	1708.92	260.07	1226.46	77.39	854.65	1203.52	77.51	252.16
8.01000	872.93	71.51	105.53	832.51	66.60	98.52	639.86	111.83	48.13	637.15	123.54	92.08	150.62	1.13	34.22	112.42	2.60	45.47	-57.62	-38.54	107.87	-44.58	-42.08	146.36	429.46	61.40	1346.25	0.00	0.00	0.00	496.84	4.30	1780.72	487.45	119.32	1789.07	322.27	13.88	1705.43	326.36	113.26	1708.77	258.38	1227.00	77.75	852.89	1204.02	76.93	250.52
8.02000	878.97	68.93	92.74	838.69	63.99	88.90	643.87	111.84	47.87	644.35	123.15	90.91	148.59	1.18	33.59	118.83	2.11	48.09	-53.11	-39.20	113.58	-38.38	-43.58	152.05	442.13	62.81	1346.38	0.00	0.00	0.00	508.84	5.72	1781.06	498.94	120.70	1789.48	334.13	15.35	1705.71	338.37	114.73	1709.03	256.05	1227.36	76.67	854.80	1203.86	77.25	256.89
8.03000	883.21	67.56	81.63	842.59	62.44	78.81	646.08	112.00	47.79	648.60	123.24	89.89	150.79	1.48	34.29	119.27	2.15	48.40	-48.13	-39.65	119.55	-31.22	-45.22	158.34	454.15	64.25	1347.04	0.00	0.00	0.00	521.48	7.00	1781.58	511.80	122.05	1790.10	345.95	16.82	1706.14	350.42	116.34	1709.52	262.17	1226.42	78.21	853.88	1205.15	76.66	256.37
8.04000	887.08	67.34	73.42	844.57	62.80	73.38	647.73	112.20	47.83	651.61	123.16	89.36	150.12	1.07	34.12	119.05	2.14	48.45	-42.08	-40.01	126.57	-23.01	-45.95	164.92	467.51	65.32	1347.99	0.00	0.00	0.00	532.69	8.35	1782.65	523.57	123.54	1791.09	357.70	18.54	1706.63	362.46	118.24	1710.03	255.02	1228.11	76.19	852.30	1205.34	76.42	247.67
8.05000	888.00	68.51	65.72	846.91	63.60	67.63	649.09	112.54	47.72	654.47	123.04	88.98	148.77	1.52	34.00	119.35	2.20	48.78	-35.54	-39.85	134.11	-13.36	-47.10	172.38	480.37	66.35	1349.40	0.00	0.00	0.00	544.57	9.53	1783.86	534.02	124.76	1792.53	369.46	20.02	1707.21	374.47	119.67	1710.68	256.39	1227.64	76.47	852.90	1204.29	76.84	250.80
8.06000	889.41	69.32	58.61	848.26	63.39	61.65	650.23	113.33	47.53	657.27	123.28	88.45	150.43	0.97	34.46	120.29	2.46	49.28	-24.66	-39.33	143.31	-2.20	-47.72	180.30	493.05	67.36	1350.82	0.00	0.00	0.00	556.07	10.83	1785.41	544.96	126.33	1794.07	381.15	21.80	1708.02	386.40	121.02	1711.52	251.94	1228.49	75.37	851.32	1204.92	76.36	253.68
8.07000	892.28	68.44	52.44	850.45	63.23	56.83	651.22	113.73	46.83	659.73	123.47	87.97	149.47	0.76	33.60	122.82	2.74	49.89	-14.22	-38.77	153.06	10.12	-47.35	188.46	507.18	68.28	1352.24	0.00	0.00	0.00	567.44	12.00	1787.03	557.17	127.77	1795.51	392.88	23.54	1708.95	398.16	122.91	1712.35	256.28	1227.79	76.59	853.36	1204.76	76.86	255.37
8.08000	892.47	67.54	47.04	850.62	61.49	52.25	651.96	114.07	45.99	662.15	123.23	87.79	150.72	0.20	32.81	128.05	1.83	49.71	-2.79	-38.52	163.83	23.84	-48.25	197.71	519.37	69.12	1353.77	0.00	0.00	0.00	578.86	13.51	1788.68	568.48	129.43	1797.01	404.55	24.94	1709.89	409.86	124.33	1713.31	254.33	1227.91	75.95	853.31	1206.12	76.36	250.63
8.09000	894.75	66.74	43.95	851.39	60.10	49.31	652.46	113.94	45.49	663.96	122.39	87.58	154.15	-0.27	32.50	133.19	1.54	50.45	9.82	-38.29	175.22	38.66	-49.26	207.46	531.27	69.94	1355.52	0.00	0.00	0.00	590.47	14.54	1790.21	580.00	130.82	1798.52	416.20	26.42	1710.90	421.40	125.75	1714.26	251.06	1228.78	75.16	852.49	1205.96	76.48	248.18
8.10000	895.03	66.24	42.34	851.61	60.06	47.77	652.77	114.04	45.39	664.77	122.14	87.53	157.67	-0.88	31.68	138.23	1.02	52.53	23.43	-37.84	186.70	54.72	-50.26	217.42	543.44	70.79	1356.99	0.00	0.00	0.00	601.32	15.76	1791.92	591.09	131.77	1800.03	427.85	27.86	1712.02	432.94	127.17	1715.29	259.23	1226.90	77.05	853.41	1205.70	76.81	249.22
8.11000	894.04	66.22	40.81	852.15	59.65	46.89	652.97	114.07	45.23	665.21	121.98	87.40	162.19	-1.45	30.77	139.68	-0.26	54.45	38.43	-38.22	198.63	72.18	-51.28	227.50	556.88	71.28	1358.74	0.00	0.00	0.00	612.72	16.87	1793.51	602.00	132.80	1801.65	439.47	29.17	1713.28	444.47	128.38	1716.45	261.47	1226.52	78.14	850.29	1203.70	76.52	251.20
8.12000	895.51	66.18	40.21	852.45	59.30	46.41	653.08	114.05	45.09	665.43	121.83	87.22	168.07	-1.95	29.65	144.91	-1.19	56.40	55.22	-39.42	210.80	91.03	-52.53	237.60	570.17	71.74	1360.35	0.00	0.00	0.00	621.98	17.93	1795.63	613.47	134.29	1803.29	451.14	30.43	1714.67	456.09	129.22	1717.84	259.72	1226.61	77.49	849.59	1204.85	79.72	249.61
8.13000	894.34	66.33	39.45	852.92	59.44	45.98	653.21	114.06	45.04	665.48	122.17	87.19	174.28	-2.16	27.65	153.57	-2.67	58.02	74.01	-41.68	223.01	111.36	-53.36	247.09	581.98	72.04	1362.00	0.00	0.00	0.00	633.57	18.84	1797.56	626.58	135.07	1804.89	462.64	31.55	1716.12	467.82	130.32	1719.24	257.39	1227.01	77.01	848.20	1206.00	80.13	252.24
8.14000	895.46	66.27	39.39	852.22	60.13	45.88	653.22	114.33	45.07	665.52	122.36	87.17	181.34	-2.64	25.27	167.61	-4.27	60.55	94.79	-43.80	234.53	132.83	-53.90	255.71	594.30	72.19	1363.74	0.00	0.00	0.00	645.35	19.44	1799.31	636.99	135.84	1806.89	474.02	32.65	1717.57	479.55	131.56	1720.60	260.15	1226.74	77.79	844.95	1206.78	79.20	250.18
8.15000	895.92	66.56	39.20	852.05	60.44	45.73	653.20	114.35	45.05	665.51	122.37	87.08	192.76	-4.17	28.87	182.81	-5.76	65.75	117.98	-45.62	244.47	155.26	-54.36	263.13	606.10	72.27	1365.47	0.00	0.00	0.00	656.61	20.21	1801.37	648.02	136.27	1808.86	485.36	33.64	1719.00	491.35	132.54	1721.96	256.98	1227.05	76.98	847.93	1206.05	80.31	250.81
8.16000	895.66	66.34	39.14	851.52	60.45	45.21	653.26	114.19	44.94	665.44	122.68	87.16	212.37	-6.56	35.21	201.77	-7.65	72.22	140.97	-46.81	252.31	178.19	-54.82	269.74	618.55	72.23	1367.35	0.00	0.00	0.00	667.92	20.57	1803.23	659.07	136.68	1810.79	496.71	34.52	1720.43	503.07	133.37	1723.37	258.79	1226.98	77.66	849.37	1205.76	80.49	260.40
8.17000	894.47	66.74	38.56	851.81	59.91	45.06	653.28	114.31	44.96	665.37	122.80	87.25	235.07	-8.20	41.06	225.77	-9.32	78.43	162.56	-46.91	257.79	200.68	-55.11	275.74	629.49	72.16	1369.16	0.00	0.00	0.00	678.27	20.83	1805.38	671.88	137.07	1812.55	508.09	35.48	1721.93	514.70	133.92	1724.84	256.43	1228.00	77.12	845.95	1206.97	79.20	265.23
8.18000	894.63	66.63	38.35	851.52	60.33	45.09	653.25	114.42	45.02	665.36	122.66	87.20	263.50	-11.07	46.87	252.56	-10.91	83.90	185.21	-47.43	262.02	223.64	-55.26	280.91	639.88	72.19	1371.07	0.00	0.00	0.00	690.17	21.02	1807.27	682.47	137.20	1814.55	519.46	36.12	1723.46	526.29	134.52	1726.39	254.71	1227.56	76.37	848.91	1205.90	80.31	264.19
8.19000	894.58	67.10	38.21	851.08	60.57	44.95	653.32	114.59	45.06	665.26	123.04	87.36	292.32	-13.11	51.20	280.37	-13.08	88.25	209.36	-48.26	264.86	247.50	-55.86	284.72	651.58	72.29	1373.01	0.00	0.00	0.00	701.77	21.06	1809.00	693.39	137.29	1816.54	530.74	36.40	1724.99	537.77	134.86	1728.08	259.44	1227.97	75.53	849.70	1205.55	80.35	264.44
8.20000	895.40	67.04	38.20	851.52	61.19	45.34	653.35	114.66	45.02	665.24	123.06	87.40	322.34	-14.98	54.47	309.48	-14.81	91.25	234.26	-48.99	266.19	271.81	-56.19	286.89	663.34	72.40	1374.81	0.00	0.00	0.00	712.68	20.88	1810.72	705.51	137.12	1818.38	542.05	36.85	1726.69	549.19	135.14	1729.88	258.69	1229.73	73.98	844.49	1206.92	78.42	264.30
8.21000	894.50	67.26	37.88	852.04	61.01	45.43	653.36	114.78	45.01	665.26	123.19	87.51	353.82	-16.08	57.22	341.12	-15.73	93.35	259.55	-49.76	266.04	296.73	-56.58	287.62	675.04	72.67	1376.86	0.00	0.00	0.00	723.84	20.76	1812.40	717.37	136.76	1820.22	553.28	37.29	1728.39	560.58	135.34	1731.79	260.18	1230.18	74.27	843.96	1207.40	78.43	267.73
8.22000	896.81	67.13	38.29	851.39	61.04	44.93	653.38	114.98	45.05	665.21	123.38	87.66	385.56	-17.50	58.43	370.55	-16.88	93.94	285.35	-50.42	264.52	322.44	-56.49	286.92	686.11	73.08	1378.69	0.00	0.00	0.00	734.36	20.16	1813.93	727.37	136.22	1822.16	564.50	37.72	1730.10	571.94	135.17	1733.82	258.25	1230.66	73.72	849.96	1205.97	80.55	268.80
8.23000	893.31	67.08	37.33	851.20	61.39	45.31	653.43	114.95	45.02	665.19	123.51	87.80	415.91	-19.33	58.45	401.64	-17.77	94.16	311.87	-51.25	261.85	348.60	-56.46	285.05	698.98	73.61	1380.55	0.00	0.00	0.00	745.85	19.75	1815.33	739.92	135.91	1823.64	575.72	38.04	1731.77	583.21	135.14	1735.81	257.87	1229.81	73.86	845.21	1207.17	79.17	265.59
8.24000	894.95	67.17	37.56	852.02	61.80	45.44	653.47	115.32	45.15	665.13	123.53	87.96	449.78	-21.64	58.31	431.82	-19.06	93.54	339.24	-52.00	258.06	374.82	-56.77	282.31	710.68	74.05	1382.28	0.00	0.00	0.00	758.18	19.01	1816.19	750.90	135.30	1825.25	586.80	38.27	1733.34	594.51	135.32	1737.73	257.60	1229.89	74.07	848.83	1206.18	80.38	265.90
8.25000	896.24	68.19	37.74	851.21	61.49	45.19	653.50	115.42	45.16	665.11	123.68	88.23	485.20	-22.32	58.07	464.82	-19.79	92.61	366.73	-52.48	253.02	401.34	-57.06	278.53	721.37	74.81	1383.89	0.00	0.00	0.00	768.42	18.24	1817.18	761.72	134.54	1826.79	597.72	38.45	1734.75	605.87	135.60	1739.51	257.45	1231.14	73.60	847.48	1206.33	79.75	265.52
8.26000	894.49	67.27	37.20	851.54	61.68	45.26	653.53	115.60	45.27	665.14	123.59	88.39	524.37	-23.86	57.80	498.30	-20.97	90.84	394.64	-53.17	246.96	428.29	-57.63	273.91	732.25	75.73	1385.36	0.00	0.00	0.00	779.60	17.36	1817.84	773.75	133.47	1828.02	608.47	38.31	1735.89	617.26	135.49	1741.21	258.32	1232.15	73.27	848.04	1206.14	79.86	264.08
8.27000	896.01	67.67	37.28	851.89	61.37	45.30	653.62	115.32	45.16	665.11	123.64	88.66	562.71	-24.53	57.08	535.41	-21.94	89.54	423.20	-53.75	239.94	456.03	-57.53	268.07	743.11	76.32	1386.66	0.00	0.00	0.00	790.17	16.56	1818.41	785.44	132.65	1829.03	619.16	38.16	1736.82	628.59	135.59	1742.71	256.21	1230.62	73.08	848.03	1206.25	79.94	265.20
8.28000	895.60	67.17	37.25	851.75	61.50	45.01	653.66	115.52	45.29	665.14	123.45	88.86	601.21	-25.48	56.49	571.34	-22.98	87.08	452.05	-53.96	232.08	484.29	-57.53	261.44	754.80	76.97	1387.75	0.00	0.00	0.00	801.88	15.64	1818.68	796.39	131.61	1830.23	630.04	38.03	1737.52	639.85	135.43	1744.02	256.60	1230.94	73.03	847.86	1206.47	79.72	269.92
8.29000	895.56	67.09	36.72	851.71	61.39	44.55	653.71	115.44	45.30	665.13	123.36	89.11	639.40	-25.95	56.80	607.93	-23.22	84.54	483.14	-54.85	223.35	512.83	-57.81	253.98	765.37	78.02	1388.52	0.00	0.00	0.00	812.51	14.64	1818.95	808.25	130.58	1831.15	641.01	38.04	1738.02	650.92	135.23	1745.12	257.99	1230.98	73.29	850.14	1205.73	80.65	267.55
8.30000	894.34	67.00	36.00	852.48	61.00	44.38	653.80	115.56	45.44	665.12	123.39	89.47	676.76	-25.47	54.58	646.41	-23.09	82.42	514.22	-54.89	214.25	542.00	-57.42	245.45	775.29	79.04	1389.06	0.00	0.00	0.00	823.65	13.83	1819.00	819.40	129.41	1831.93	651.99	37.76	1738.28	661.94	135.17	1745.99	260.24	1230.78	73.84	850.95	1205.41	80.80	268.63
8.31000	896.27	67.20	36.02	852.09	61.03	43.98	653.85	115.49	45.47	665.10	123.09	89.68	716.31	-24.78	52.49	683.98	-23.11	79.50	545.39	-54.69	203.04	572.10	-57.09	236.18	785.20	80.22	1389.37	0.00	0.00	0.00	834.41	12.86	1819.02	829.29	128.30	1832.73	662.95	37.55	1738.34	673.10	134.80	1746.69	258.85	1232.41	73.18	850.12	1205.91	80.48	265.74
8.32000	895.90	67.61	36.08	852.30	61.63	44.20	653.94	115.31	45.53	665.10	122.84	89.93	755.48	-24.06	49.61	721.62	-23.43	76.10	578.05	-52.26	190.46	603.04	-56.72	226.32	796.84	81.41	1389.43	0.00	0.00	0.00	845.90	11.82	1818.61	839.98	127.22	1833.25	674.00	37.31	1738.20	684.19	134.51	1747.21	256.17	1232.05	72.90	848.78	1206.22	80.51	264.63
8.33000	895.18	67.72	36.06	852.57	61.77	44.73	654.03	115.33	45.70	665.08	122.70	90.26	797.26	-24.41	48.90	764.40	-22.92	74.27	610.78	-50.70	178.58	634.21	-56.20	215.82	807.19	82.68	1389.32	0.00	0.00	0.00	856.25	10.96	1818.27	851.41	126.26	1833.44	685.10	36.98	1737.85	695.37	134.10	1747.50	255.55	1232.38	72.63	848.41	1206.32	80.08	262.37
8.34000	895.92	67.59	36.53	852.63	62.00	45.42	654.16	115.01	45.85	665.11	122.31	90.48	839.44	-24.65	46.83	804.25	-22.12	70.50	645.36	-50.48	166.31	666.43	-54.18	204.38	817.73	83.82	1388.99	0.00	0.00	0.00	866.82	10.13	1817.73	863.11	124.91	1833.66	696.33	36.65	1737.28	706.59	133.68	1747.64	257.83	1231.31	73.30	845.92	1206.64	79.16	264.79
8.35000	896.59	67.21	36.60	852.50	62.39	45.70	654.27	114.91	46.17	665.11	122.15	90.89	881.32	-23.43	46.40	843.96	-20.74	67.48	679.84	-50.91	155.31	699.37	-51.46	192.26	828.75	84.79	1388.52	0.00	0.00	0.00	877.68	8.82	1816.88	874.63	124.05	1833.44	707.68	36.35	1736.58	717.84	133.52	1747.53	257.87	1230.35	73.67	845.51	1206.73	79.33	265.97
8.36000	893.61	69.12	38.41	849.53	68.30	49.93	654.38	114.61	46.49	665.12	121.73	91.17	922.28	-21.75	45.92	886.52	-17.66	66.55	715.72	-51.14	143.38	733.12	-49.21	180.45	839.82	85.83	1387.92	0.00	0.00	0.00	889.81	7.77	1815.70	884.92	123.07	1833.26	718.95	36.05	1735.73	729.27	133.09	1747.34	258.55	1230.17	73.88	846.87	1206.59	80.03	267.02
8.37000	891.86	70.56	39.92	849.17	72.54	53.63	654.54	114.08	46.82	665.21	121.26	91.45	964.73	-18.43	46.67	926.68	-14.66	64.81	752.04	-49.80	131.42	766.94	-48.26	169.53	851.33	86.70	1387.13	0.00	0.00	0.00	901.25	6.79	1814.49	896.67	121.99	1832.85	730.16	35.72	1734.69	740.75	132.44	1746.96	257.87	1230.90	73.39	847.12	1206.49	80.07	265.74
8.38000	891.68	72.69	42.11	850.28	75.56	56.12	654.69	113.34	47.11	665.24	120.92	91.87	1005.56	-14.77	47.30	967.82	-11.76	63.54	788.89	-47.87	119.69	801.67	-47.16	158.87	862.99	87.39	1386.18	0.00	0.00	0.00	911.94	5.61	1813.19	908.73	120.84	1832.06	741.39	35.26	1733.50	752.38	132.11	1746.38	258.71	1231.05	73.63	848.69	1206.12	80.43	268.47
8.39000	891.88	74.89	43.22	851.05	76.20	56.32	654.84	112.66	47.51	665.32	120.56	92.24	1046.27	-10.46	48.74	1008.73	-7.61	63.22	826.44	-45.46	108.44	836.75	-45.96	148.79	873.40	88.12	1385.05	0.00	0.00	0.00	923.61	4.77	1811.57	919.03	119.67	1831.40	752.76	35.11	1732.24	764.15	131.61	1745.76	259.54	1230.26	73.82	851.93	1205.25	81.11	263.72
8.40000	893.06	76.29	43.93	852.55	74.69	54.53	655.02	111.93	47.91	665.38	120.25	92.68	1087.10	-6.35	51.33	1048.93	-3.85	63.25	864.69	-42.71	97.91	872.57	-43.62	139.05	883.82	88.80	1383.75	0.00	0.00	0.00	934.31	3.91	1810.08	930.13	118.85	1830.47	764.22	34.78	1730.88	775.80	131.12	1744.97	257.71	1230.69	73.55	849.73	1205.74	80.37	264.54
8.41000	895.83	74.26	42.09	853.67	72.95	52.28	655.17	111.31	48.36	665.44	119.85	93.07	1127.79	-2.44	54.36	1088.42	0.00	64.09	902.63	-39.85	88.60	908.34	-40.28	129.75	894.96	89.70	1382.38	0.00	0.00	0.00	946.48	3.14	1808.21	943.04	117.64	1829.17	775.78	34.45	1729.42	787.40	130.89	1744.00	257.64	1231.50	73.14	851.60	1205.12	81.11	267.52
8.42000	897.23	72.68	39.87	854.79	67.29	47.53	655.36	110.79	48.89	665.47	119.76	93.55	1167.48	1.54	58.30	1129.40	3.18	65.72	941.01	-35.87	80.10	944.34	-36.56	121.53	905.85	90.43	1380.83	0.00	0.00	0.00	957.97	2.23	1806.38	955.27	116.76	1827.69	787.37	34.13	1727.91	798.93	130.69	1742.93	257.56	1230.44	73.41	849.96	1205.84	80.57	266.56
8.43000	899.02	69.57	36.62	855.55	65.35	46.21	655.52	110.30	49.44	665.57	119.27	93.92	1206.62	6.17	63.77	1168.81	7.47	69.20	979.44	-31.09	72.86	980.42	-32.68	114.66	917.21	91.02	1379.20	0.00	0.00	0.00	969.92	1.31	1804.30	965.96	115.91	1826.35	799.07	33.94	1726.34	810.56	130.40	1741.70	255.10	1231.03	72.70	848.02	1206.52	80.14	266.41
8.44000	898.88	69.14	35.60	853.70	64.36	45.54	655.74	109.76	50.03	665.63	119.15	94.44	1244.89	10.82	70.35	1206.93	11.74	73.61	1017.19	-26.27	67.23	1015.90	-28.28	109.04	928.07	91.40	1377.48	0.00	0.00	0.00	982.01	0.72	1802.04	978.52	115.28	1824.58	810.84	33.68	1724.72	822.25	129.94	1740.42	255.27	1231.26	72.77	849.97	1205.88	80.47	268.55
8.45000	897.48	69.33	35.34	852.08	63.90	44.77	655.95	109.18	50.64	665.72	119.05	95.03	1282.09	14.50	78.36	1243.72	15.95	79.49	1054.28	-20.79	62.92	1050.59	-23.56	104.90	938.34	91.76	1375.69	0.00	0.00	0.00	993.07	-0.05	1799.86	990.75	114.54	1822.79	822.78	33.26	1723.01	834.13	129.71	1738.99	259.99	1230.14	73.97	849.96	1205.51	80.63	267.69
8.46000	895.95	68.81	34.64	852.99	64.10	44.69	656.19	108.94	51.47	665.86	119.14	95.76	1317.87	18.28	87.55	1279.18	20.00	86.45	1090.22	-15.09	60.14	1084.21	-18.82	102.29	949.13	92.16	1373.79	0.00	0.00	0.00	1005.31	-0.54	1797.55	1002.80	114.00	1820.77	834.79	32.76	1721.19	846.02	129.65	1737.36	257.83	1231.77	73.07	848.12	1206.31	80.17	265.87
8.47000	895.58	68.58	34.33	852.81	64.57	44.40	656.42	108.57	52.23	666.16	118.77	96.32	1350.20	21.93	97.54	1312.29	23.62	94.96	1124.84	-9.23	58.74	1116.47	-13.52	100.84	960.92	92.39	1371.73	0.00	0.00	0.00	1017.61	-1.24	1794.98	1015.26	113.35	1818.47	846.76	32.48	1719.31	857.91	129.33	1735.63	254.75	1231.78	72.80	846.66	1207.01	79.94	265.61
8.48000	898.01	67.75	33.62	855.28	62.68	42.84	656.60	108.45	53.03	666.43	118.98	97.14	1380.19	24.81	109.17	1343.02	26.93	104.52	1157.04	-3.63	58.58	1146.40	-8.15	100.44	970.52	92.49	1369.62	0.00	0.00	0.00	1029.79	-1.63	1792.63	1026.55	112.42	1816.49	858.75	32.22	1717.36	869.99	128.87	1733.77	257.84	1229.93	73.58	847.96	1206.80	80.31	265.09
8.49000	898.15	67.73	33.26	855.75	62.71	42.64	656.89	107.97	53.70	666.78	119.01	97.94	1407.87	27.16	120.91	1371.69	29.99	114.97	1186.99	1.52	59.48	1174.12	-3.45	101.18	981.74	92.65	1367.39	0.00	0.00	0.00	1041.78	-2.26	1790.09	1038.91	111.95	1814.18	870.76	31.82	1715.33	882.08	128.63	1731.82	259.34	1229.11	74.43	851.65	1205.63	81.24	266.43
8.50000	898.35	67.35	33.58	855.91	62.60	42.68	657.22	107.97	54.66	667.26	119.22	98.93	1433.25	29.77	133.13	1396.99	32.87	125.22	1214.25	6.53	61.06	1199.38	1.04	102.36	993.56	93.00	1365.02	0.00	0.00	0.00	1054.28	-2.58	1787.64	1050.93	111.15	1812.02	882.80	31.28	1713.31	894.30	128.68	1729.77	260.11	1229.00	74.46	850.28	1205.96	80.87	267.34
8.51000	898.39	67.82	33.30	856.16	62.88	42.04	657.57	107.77	55.72	667.87	119.30	100.02	1453.76	32.69	143.66	1420.23	35.11	132.18	1238.96	10.97	63.28	1222.21	5.60	103.81	1004.90	93.18	1362.76	0.00	0.00	0.00	1066.80	-3.36	1785.13	1062.59	110.79	1809.63	894.98	30.61	1711.36	906.69	128.22	1727.88	257.86	1230.10	73.29	848.33	1206.55	80.06	262.80
8.52000	898.60	68.03	33.03	856.29	63.02	41.89	657.96	107.71	57.03	668.67	119.66	101.43	1473.76	35.86	152.58	1439.40	38.40	139.92	1260.47	15.56	65.38	1242.47	9.78	105.33	1015.44	93.40	1360.54	0.00	0.00	0.00	1079.56	-3.55	1782.70	1076.44	110.24	1807.11	907.26	30.03	1709.54	918.94	127.65	1726.13	257.56	1230.15	73.48	852.38	1205.67	81.41	264.50
8.53000	898.58	67.29	33.16	856.17	63.29	41.85	658.55	107.56	58.46	669.56	120.14	102.97	1489.77	38.51	158.33	1455.95	41.74	145.02	1278.42	19.93	66.76	1259.40	14.20	105.86	1026.89	93.50	1358.45	0.00	0.00	0.00	1092.03	-4.38	1780.39	1088.44	109.72	1805.03	919.52	29.35	1707.85	931.15	127.18	1724.47	258.98	1229.26	74.19	850.88	1205.96	80.94	266.93
8.54000	898.66	67.43	33.19	856.14	63.37	41.83	659.08	107.86	60.24	670.69	120.81	104.75	1502.77	41.80	161.36	1469.42	44.29	147.47	1292.93	24.27	66.56	1273.27	18.66	105.30	1038.72	93.43	1356.47	0.00	0.00	0.00	1104.06	-5.07	1778.20	1101.37	109.06	1802.77	931.88	28.53	1706.34	943.37	126.37	1723.02	259.10	1229.23	73.93	850.78	1205.90	80.53	265.90
8.55000	898.54	67.49	32.80	855.83	65.32	40.44	659.73	108.37	62.27	671.96	121.57	106.70	1513.66	44.41	161.54	1479.75	47.95	147.19	1303.98	28.68	64.67	1283.86	22.77	103.54	1049.30	93.21	1354.87	0.00	0.00	0.00	1117.07	-5.51	1775.96	1113.72	108.37	1800.70	944.35	27.84	1705.07	955.50	125.75	1721.69	257.68	1228.88	73.92	851.02	1205.93	80.87	263.56
8.56000	898.65	67.40	32.76	855.76	65.75	40.25	660.51	108.82	64.41	673.41	122.48	108.78	1521.44	48.48	158.04	1487.67	51.81	143.91	1311.68	32.87	61.44	1291.74	26.39	100.88	1060.30	92.82	1353.41	0.00	0.00	0.00	1129.37	-5.91	1774.09	1126.37	107.62	1798.83	956.73	26.69	1703.96	967.74	124.93	1720.55	256.63	1230.29	73.26	848.75	1206.09	80.32	265.76
8.57000	898.59	67.40	32.77	855.68	65.73	39.88	661.36	109.76	66.99	675.07	123.63	111.15	1526.16	53.43	151.19	1493.66	55.62	137.38	1316.34	36.21	57.42	1297.40	29.75	97.29	1072.42	92.31	1352.24	0.00	0.00	0.00	1141.89	-6.57	1772.18	1139.20	106.69	1796.91	969.09	25.52	1703.07	980.03	124.03	1719.63	258.67	1230.24	73.76	847.20	1206.82	79.84	264.83
8.58000	898.49	67.94	32.94	855.69	65.71	39.47	662.50	110.69	69.89	677.08	125.06	113.86	1530.13	57.56	142.58	1496.98	59.89	129.38	1318.60	38.98	53.03	1300.77	32.45	93.31	1083.61	91.92	1351.26	0.00	0.00	0.00	1154.87	-7.22	1770.35	1151.73	105.93	1795.33	981.45	24.45	1702.40	992.25	123.11	1718.89	256.15	1231.31	73.10	850.69	1205.83	80.91	267.89
8.59000	898.40	66.82	32.65	855.52	66.03	39.24	663.83	111.72	73.15	679.37	126.52	116.84	1532.07	63.57	134.20	1498.79	65.02	119.61	1318.27	40.51	53.39	1302.32	34.44	89.71	1095.88	91.24	1350.49	0.00	0.00	0.00	1167.38	-8.30	1768.73	1163.97	105.12	1793.76	993.68	23.21	1701.87	1004.35	122.15	1718.25	256.17	1230.49	73.32	848.67	1206.48	80.34	265.84
8.60000	898.72	67.02	32.62	855.49	65.75	38.70	665.39	112.91	76.84	682.04	128.16	120.23	1534.29	68.76	126.95	1500.56	69.50	111.24	1319.61	43.06	51.08	1303.16	36.17	86.91	1108.06	90.46	1349.96	0.00	0.00	0.00	1179.81	-9.04	1767.39	1176.60	104.01	1792.31	1005.83	21.85	1701.44	1016.55	120.85	1717.84	259.00	1230.39	73.84	849.59	1206.06	80.53	268.67
8.61000	898.62	66.50	32.31	855.59	65.74	38.33	667.34	114.12	80.91	685.11	130.01	124.01	1537.95	71.02	120.75	1504.59	71.62	105.43	1323.09	45.29	48.73	1307.23	39.32	84.96	1120.94	89.72	1349.70	0.00	0.00	0.00	1192.81	-9.99	1766.06	1188.60	103.55	1791.24	1017.99	20.74	1701.28	1028.70	119.73	1717.64	257.54	1230.21	73.47	848.21	1206.50	80.30	264.16
8.62000	898.37	67.60	32.40	855.66	65.79	38.05	669.72	115.82	85.62	688.74	132.19	128.23	1545.69	71.32	111.97	1511.45	71.76	100.47	1327.79	46.55	46.79	1314.56	41.04	83.84	1133.41	88.94	1349.65	0.00	0.00	0.00	1205.21	-11.01	1765.34	1201.97	102.19	1790.59	1030.10	19.51	1701.40	1040.95	118.64	1717.78	258.14	1229.58	73.77	846.42	1207.19	79.56	260.98
8.63000	898.45	67.15	32.27	855.96	65.72	37.70	672.78	117.89	90.97	693.04	134.79	133.10	1553.31	71.92	100.05	1517.14	74.35	94.10	1331.10	46.65	45.46	1321.51	41.83	82.27	1146.47	88.24	1350.05	0.00	0.00	0.00	1217.96	-11.88	1765.19	1214.34	101.06	1790.55	1042.19	18.22	1701.83	1053.06	117.41	1718.22	257.65	1231.05	73.14	850.66	1203.92	78.27	263.46
8.64000	898.55	66.70	31.74	856.31	65.91	37.53	676.59	120.13	97.03	698.18	137.30	138.43	1557.78	72.62	88.27	1521.49	74.90	84.00	1333.10	46.28	44.02	1326.07	41.85	80.94	1159.26	87.54	1350.76	0.00	0.00	0.00	1229.17	-13.09	1765.52	1225.96	99.96	1790.76	1054.29	16.96	1702.47	1065.02	116.18	1718.91	258.18	1233.39	72.47	852.18	1204.08	77.00	264.28
8.65000	898.66	66.75	31.86	856.92	65.83	37.25	681.25	122.37	103.70	704.31	139.85	144.28	1561.74	73.76	79.21	1524.04	75.71	75.95	1334.89	45.77	43.34	1329.25	41.22	80.17	1172.13	86.98	1351.77	0.00	0.00	0.00	1241.56	-14.36	1766.08	1238.43	98.99	1791.34	1066.41	15.58	1703.25	1076.88	115.11	1719.68	254.84	1233.05	72.05	853.08	1205.13	76.82	263.72
8.66000	898.83	67.26	31.70	857.76	66.26	37.02	686.92	124.74	110.99	711.55	142.27	150.45	1564.61	74.48	71.03	1527.35	76.51	70.09	1336.59	45.40	43.80	1332.27	41.14	79.52	1185.13	86.41	1353.10	0.00	0.00	0.00	1253.04	-15.45	1767.23	1250.09	97.56	1792.50	1078.56	14.42	1704.19	1088.70	113.71	1720.59	254.30	1232.16	72.26	852.83	1204.80	76.92	263.19
8.67000	899.11	67.32	31.37	858.83	66.44	36.63	693.70	127.40	119.00	720.03	144.82	157.03	1566.15	75.70	63.66	1529.23	77.18	64.50	1338.54	45.75	45.66	1334.60	40.97	78.93	1197.88	85.83	1354.63	0.00	0.00	0.00	1265.47	-16.42	1768.44	1261.69	97.10	1793.67	1090.54	13.24	1705.26	1100.36	112.57	1721.65	256.35	1231.55	72.85	853.78	1205.08	77.12	263.25
8.68000	899.48	67.28	30.80	859.31	66.73	37.73	701.85	129.96	127.59	729.95	147.88	164.08	1568.55	76.83	56.54	1531.06	78.36	59.14	1340.22	46.30	46.26	1336.86	41.03	78.24	1211.23	85.27	1356.37	0.00	0.00	0.00	1276.83	-17.46	1770.05	1273.44	96.21	1795.07	1102.36	12.09	1706.44	1112.07	111.21	1722.83	255.86	1231.67	72.69	852.50	1206.22	76.17	261.01
8.69000	899.86	67.27	30.46	860.39	66.24	38.72	711.24	132.33	136.59	741.94	150.58	170.97	1571.00	77.67	50.18	1532.24	79.52	54.41	1341.34	46.69	45.54	1339.42	41.30	77.50	1224.29	84.98	1358.27	0.00	0.00	0.00	1288.12	-18.48	1771.49	1285.25	95.05	1796.60	1113.89	10.68	1707.50	1123.63	109.94	1723.96	255.17	1232.22	72.42	852.00	1206.86	75.68	263.29
8.70000	900.53	67.05	30.27	862.51	66.35	39.60	721.93	134.43	146.08	755.61	153.24	178.14	1572.35	77.65	44.76	1534.89	79.89	51.42	1342.32	47.04	44.30	1341.55	41.62	77.07	1238.15	84.69	1360.04	0.00	0.00	0.00	1299.26	-19.27	1773.04	1295.41	94.16	1798.11	1125.32	9.31	1708.34	1135.07	108.73	1724.90	257.27	1231.27	73.30	853.06	1206.43	76.23	263.33
8.71000	902.03	67.43	29.65	865.86	66.63	41.23	733.42	136.88	156.64	770.03	156.36	186.16	1573.15	78.17	41.20	1535.54	80.11	49.32	1342.81	46.92	43.72	1342.47	41.40	77.29	1251.38	84.48	1361.71	0.00	0.00	0.00	1310.87	-20.08	1774.12	1306.40	93.40	1799.47	1136.75	8.30	1708.99	1146.38	107.66	1725.67	254.18	1232.07	72.45	852.99	1206.96	76.20	259.85
8.72000	905.02	67.14	27.99	870.35	66.67	43.59	745.89	139.65	168.03	785.00	159.09	194.76	1574.35	77.97	39.80	1535.26	80.20	49.92	1343.20	46.97	43.40	1343.00	41.64	77.28	1264.14	84.47	1363.16	0.00	0.00	0.00	1321.52	-20.85	1775.31	1316.55	92.87	1800.71	1148.00	7.42	1709.57	1157.57	106.82	1726.35	256.76	1231.33	73.00	852.82	1207.10	75.87	261.13
8.73000	908.60	67.76	27.31	876.61	63.52	44.68	759.87	143.06	180.32	800.60	162.52	204.29	1575.27	78.58	38.45	1536.14	80.18	49.33	1343.52	47.02	43.16	1343.55	41.81	77.23	1276.13	84.57	1364.37	0.00	0.00	0.00	1332.24	-21.46	1776.53	1328.40	92.14	1801.83	1159.23	6.72	1710.18	1168.58	106.34	1727.07	257.77	1231.34	73.32	851.81	1207.74	75.38	265.23
8.74000	912.61	69.61	28.17	881.23	63.06	47.59	776.27	146.92	192.89	817.86	165.39	213.90	1575.05	78.26	37.45	1535.99	80.26	48.41	1343.63	46.80	43.12	1344.00	42.32	77.03	1288.13	84.81	1365.41	0.00	0.00	0.00	1343.39	-22.16	1777.67	1339.02	91.55	1803.23	1170.33	6.12	1710.82	1179.73	105.57	1727.90	256.03	1231.64	72.66	853.11	1205.39	76.60	262.74
8.75000	917.35	68.58	27.79	884.48	64.51	52.10	794.37	151.56	205.48	836.84	168.54	223.39	1575.79	78.43	37.22	1536.32	80.18	47.82	1343.87	46.98	42.92	1344.22	42.38	77.05	1300.08	85.38	1366.39	0.00	0.00	0.00	1354.57	-22.81	1778.86	1349.48	90.79	1804.76	1181.40	5.43	1711.44	1190.84	104.88	1728.82	255.86	1231.79	72.51	855.22	1203.85	77.85	264.48
8.76000	922.53	69.42	27.32	888.13	67.67	57.71	814.04	155.93	217.16	857.38	171.42	232.24	1576.00	77.95	36.77	1536.69	80.17	47.48	1343.95	46.95	42.89	1344.45	42.25	77.18	1311.70	86.21	1367.24	0.00	0.00	0.00	1365.58	-23.22	1780.20	1360.05	90.61	1806.19	1192.60	4.97	1712.05	1201.88	104.29	1729.67	257.51	1232.14	73.04	854.71	1202.95	77.98	261.77
8.77000	929.16	71.32	28.33	893.96	72.35	63.96	834.72	160.35	227.68	879.02	174.20	240.26	1575.95	77.65	35.82	1536.31	79.87	47.22	1343.96	46.71	42.92	1344.74	42.52	77.10	1322.81	86.91	1368.21	0.00	0.00	0.00	1375.41	-23.66	1781.60	1370.51	90.04	1807.77	1203.73	4.74	1712.69	1212.76	104.03	1730.49	257.58	1231.67	73.06	853.56	1203.85	77.41	263.76
8.78000	937.12	75.71	31.44	903.77	78.36	70.34	855.45	164.32	236.91	901.15	177.55	247.54	1575.41	77.97	35.50	1536.66	79.96	46.93	1344.08	46.78	42.84	1344.67	41.95	77.51	1333.75	87.47	1369.21	0.00	0.00	0.00	1385.67	-23.90	1782.95	1381.17	89.70	1809.19	1214.67	4.54	1713.34	1223.67	103.43	1731.43	254.42	1231.38	72.41	852.62	1205.14	76.79	262.94
8.79000	947.92	82.17	35.88	919.34	85.51	76.38	876.96	167.02	244.96	923.50	180.47	253.95	1574.92	78.11	35.27	1536.86	79.80	46.76	1344.15	46.75	42.82	1344.98	42.25	77.43	1346.18	87.78	1370.25	0.00	0.00	0.00	1396.19	-24.26	1784.25	1391.54	89.55	1810.73	1225.62	4.45	1714.05	1234.35	103.48	1732.31	256.74	1230.86	73.14	853.00	1204.22	77.11	263.28
8.80000	963.03	90.25	40.88	942.44	93.62	81.59	898.96	168.93	251.75	945.38	183.25	260.08	1576.21	78.26	35.29	1537.24	79.75	46.67	1344.31	46.86	42.75	1345.07	42.30	77.61	1357.00	88.04	1371.49	0.00	0.00	0.00	1407.54	-24.29	1785.48	1401.98	89.32	1812.29	1236.41	4.39	1714.85	1245.20	103.31	1733.33	255.05	1231.88	72.44	853.04	1204.00	77.01	265.21
8.81000	983.94	99.52	45.69	974.85	102.48	85.48	921.49	171.42	257.42	967.64	185.84	265.99	1575.97	78.03	35.00	1537.32	79.39	46.72	1344.28	46.65	42.79	1345.22	42.18	77.78	1368.49	88.20	1372.86	0.00	0.00	0.00	1417.70	-24.27	1786.81	1412.70	89.01	1813.82	1247.19	4.44	1715.77	1255.95	103.32	1734.48	256.13	1230.88	72.96	854.86	1204.15	77.42	267.63
8.82000	1012.15	109.56	49.52	1006.07	110.45	89.82	944.72	173.75	261.39	991.09	188.34	270.86	1576.05	77.68	34.96	1537.45	79.61	46.41	1344.33	46.59	42.80	1345.19	42.13	77.92	1378.43	88.48	1374.34	0.00	0.00	0.00	1428.41	-24.19	1787.99	1423.26	89.37	1815.15	1257.90	4.58	1716.88	1266.62	103.15	1735.77	256.94	1231.18	72.89	853.41	1204.23	76.98	268.51
8.83000	1049.12	119.93	51.63	1034.69	117.46	91.64	968.93	176.43	263.78	1015.14	190.75	274.25	1576.74	77.82	35.13	1537.50	79.60	46.19	1344.36	46.54	42.79	1345.42	42.38	77.96	1389.42	88.78	1375.81	0.00	0.00	0.00	1438.55	-23.79	1789.35	1433.98	89.64	1816.52	1268.49	4.87	1718.18	1277.10	103.53	1737.16	257.87	1230.59	73.54	855.21	1203.55	77.80	267.62
8.84000	1078.58	127.69	52.57	1064.40	124.30	92.52	994.36	178.95	264.50	1040.22	192.74	276.09	1575.86	77.93	34.55	1537.78	79.28	46.45	1344.38	46.41	42.81	1345.54	42.59	77.95	1399.58	89.05	1377.31	0.00	0.00	0.00	1449.46	-23.32	1790.72	1444.80	90.04	1817.88	1278.87	4.82	1719.62	1287.50	103.77	1738.65	258.57	1230.56	73.70	853.53	1204.51	76.97	263.96
8.85000	1112.18	135.54	53.56	1095.62	131.08	92.52	1020.29	181.43	263.72	1065.59	194.53	276.53	1575.78	77.69	34.50	1537.25	78.95	46.21	1344.48	46.50	42.76	1345.43	42.28	78.30	1409.79	89.36	1378.77	0.00	0.00	0.00	1459.75	-22.80	1792.11	1454.68	90.94	1819.27	1289.17	4.90	1721.17	1297.94	103.83	1740.20	256.86	1231.86	72.79	851.92	1204.86	76.52	268.14
8.86000	1145.01	143.30	53.22	1128.18	137.54	91.75	1046.98	184.06	261.46	1091.24	196.27	275.42	1576.04	77.74	34.77	1537.65	78.96	46.29	1344.48	46.21	42.86	1345.46	42.35	78.58	1419.92	89.54	1380.15	0.00	0.00	0.00	1470.03	-21.66	1793.77	1465.33	91.30	1820.68	1299.61	5.13	1722.84	1308.23	104.29	1741.68	254.66	1231.17	72.75	853.76	1204.08	77.43	267.41
8.87000	1179.40	150.90	52.07	1161.00	144.01	89.96	1073.74	186.05	257.42	1117.65	197.88	272.91	1575.93	77.86	34.42	1537.62	79.15	46.04	1344.70	46.45	42.74	1345.61	42.62	78.72	1428.94	89.57	1381.45	0.00	0.00	0.00	1480.34	-20.79	1795.29	1475.39	92.61	1821.82	1310.11	5.53	1724.47	1318.56	104.61	1743.10	255.89	1230.95	72.93	852.77	1204.39	76.97	264.69
8.88000	1214.85	157.82	50.81	1196.68	150.32	88.25	1100.52	188.31	252.00	1144.24	200.04	269.26	1576.19	78.24	34.59	1537.85	78.86	46.20	1344.76	46.43	42.75	1345.71	42.72	79.00	1438.59	89.32	1382.67	0.00	0.00	0.00	1490.77	-19.69	1796.89	1485.19	93.78	1823.05	1320.56	5.85	1725.99	1328.84	104.95	1744.29	255.53	1230.50	72.81	851.54	1205.44	76.16	267.09
8.89000	1255.48	164.47	50.54	1233.27	156.19	86.18	1128.03	190.96	245.34	1171.52	201.70	264.27	1576.12	77.82	34.15	1537.78	78.60	46.23	1344.80	46.23	42.91	1345.78	42.70	79.39	1447.08	89.04	1383.80	0.00	0.00	0.00	1501.14	-18.44	1798.60	1495.09	95.32	1824.16	1330.97	6.45	1727.46	1338.94	105.68	1745.29	256.44	1231.99	72.85	851.33	1204.07	76.64	261.85
8.90000	1295.49	170.13	49.82	1279.58	153.78	83.73	1156.32	192.82	237.11	1199.04	203.90	258.50	1575.93	77.90	34.48	1537.75	78.75	46.04	1344.95	46.45	42.94	1345.74	43.04	79.63	1456.17	88.71	1384.73	0.00	0.00	0.00	1511.67	-17.19	1800.30	1505.09	96.62	1825.43	1341.24	6.85	1728.71	1349.13	106.14	1746.16	257.08	1231.14	73.32	854.52	1203.82	77.52	264.24
8.91000	1334.95	174.73	48.99	1316.84	157.71	81.76	1185.40	195.40	228.15	1226.92	205.79	251.67	1576.53	77.98	34.62	1537.83	78.92	45.84	1344.95	46.31	43.25	1345.61	43.02	80.09	1465.83	88.49	1385.48	0.00	0.00	0.00	1522.20	-16.07	1801.86	1515.12	98.40	1826.32	1351.53	7.45	1729.84	1359.20	106.99	1746.71	256.26	1230.77	73.08	853.97	1205.04	77.07	264.28
8.92000	1375.98	178.20	48.84	1349.80	168.03	80.10	1215.33	197.30	217.98	1255.67	207.50	243.89	1576.39	78.24	34.05	1538.02	78.89	45.75	1345.14	46.66	43.42	1345.71	43.45	80.35	1475.97	88.18	1386.01	0.00	0.00	0.00	1532.43	-14.43	1803.65	1525.90	99.84	1827.09	1361.88	8.04	1730.84	1369.24	107.70	1747.14	255.86	1230.59	73.21	853.93	1204.47	77.14	264.81
8.93000	1420.30	180.75	49.55	1389.38	170.94	78.09	1246.28	199.58	207.26	1285.04	209.46	235.50	1576.54	78.37	34.03	1538.70	79.16	45.70	1345.18	46.72	43.84	1345.72	43.65	80.82	1485.85	87.81	1386.49	0.00	0.00	0.00	1542.62	-13.04	1805.11	1535.82	100.97	1828.03	1372.35	8.66	1731.67	1379.40	108.49	1747.35	254.11	1231.48	72.58	854.06	1204.01	77.23	263.50
8.94000	1461.19	182.95	48.78	1429.58	173.35	75.96	1278.02	202.02	195.97	1315.45	211.13	226.28	1575.99	79.41	34.69	1538.83	79.21	45.61	1345.33	47.26	44.09	1345.80	44.23	81.02	1495.59	87.38	1386.87	0.00	0.00	0.00	1552.41	-11.62	1806.51	1545.13	102.55	1828.67	1382.70	9.31	1732.33	1389.73	109.15	1747.42	255.72	1232.10	72.55	854.40	1203.95	77.25	264.61
8.95000	1503.38	184.44	48.77	1470.18	174.83	74.19	1310.88	204.69	184.27	1346.48	212.19	216.25	1578.36	76.04	32.80	1538.40	79.55	45.20	1345.48	47.50	44.58	1345.78	44.20	81.62	1506.03	86.92	1387.08	0.00	0.00	0.00	1562.23	-10.01	1807.78	1555.24	104.33	1828.91	1393.12	10.03	1732.85	1399.95	110.08	1747.30	254.98	1232.07	72.66	855.20	1204.50	77.10	263.24
8.96000	1545.89	183.85	46.34	1510.49	175.38	72.32	1344.32	206.28	171.72	1377.90	214.45	206.31	1577.14	79.05	34.27	1539.00	79.53	45.68	1345.58	47.68	45.13	1345.55	43.87	82.43	1517.10	86.52	1387.12	0.00	0.00	0.00	1572.08	-8.53	1808.88	1565.37	106.03	1829.04	1403.51	10.73	1733.17	1410.41	110.56	1747.02	254.31	1231.98	72.47	854.06	1204.55	77.17	264.37
8.97000	1587.66	183.58	46.21	1550.81	175.19	70.52	1379.15	206.85	158.66	1410.30	215.98	195.88	1575.79	79.18	37.24	1538.90	79.35	46.10	1345.65	47.83	45.71	1345.78	44.37	82.83	1527.25	86.06	1386.94	0.00	0.00	0.00	1582.67	-7.54	1809.62	1575.69	107.76	1829.14	1414.09	11.54	1733.36	1420.80	111.37	1746.49	255.20	1230.15	73.19	852.57	1205.09	76.75	262.21
8.98000	1629.34	182.42	46.25	1589.95	174.38	68.41	1415.09	206.24	145.21	1443.67	217.18	185.26	1574.39	77.92	38.48	1537.81	78.11	47.07	1345.89	48.28	46.20	1346.11	44.98	83.25	1537.76	85.56	1386.73	0.00	0.00	0.00	1593.11	-6.17	1810.20	1585.77	109.22	1829.00	1424.81	12.14	1733.33	1431.09	112.43	1745.74	255.09	1231.61	72.61	853.92	1205.18	76.95	261.09
8.99000	1670.07	180.30	46.75	1631.50	173.09	67.39	1451.58	206.60	132.54	1477.55	217.26	174.34	1574.67	77.09	39.83	1537.31	76.62	48.35	1346.11	48.64	46.74	1346.02	45.03	83.95	1548.55	85.16	1386.31	0.00	0.00	0.00	1603.24	-4.91	1810.73	1596.13	110.67	1828.63	1435.57	12.69	1733.14	1441.54	113.41	1744.87	254.12	1232.68	71.92	853.09	1205.15	76.76	259.74
9.00000	1712.26	177.87	48.12	1671.40	171.32	66.19	1488.46	206.32	120.12	1512.45	216.69	163.42	1572.82	75.45	40.41	1536.02	74.85	48.89	1346.25	48.76	47.34	1346.09	44.78	84.69	1559.23	84.77	1385.67	0.00	0.00	0.00	1613.88	-3.21	1811.00	1605.92	112.14	1828.06	1446.36	13.32	1732.75	1452.26	114.04	1743.87	255.27	1231.25	72.67	852.97	1204.28	77.04	260.81
9.01000	1753.53	174.91	50.17	1711.96	169.11	66.07	1526.02	206.10	108.34	1548.16	215.10	152.54	1573.80	74.26	41.01	1537.11	74.34	49.07	1346.45	49.01	47.81	1346.24	45.17	85.15	1569.59	84.51	1384.82	0.00	0.00	0.00	1623.76	-2.03	1811.05	1616.43	113.61	1827.30	1457.12	13.90	1732.18	1462.91	115.20	1742.50	254.50	1231.23	72.72	853.61	1203.09	77.30	266.15
9.02000	1796.19	172.18	52.85	1753.88	165.16	64.83	1564.31	205.40	97.31	1584.54	213.33	142.24	1574.70	73.66	40.95	1537.53	74.69	48.17	1346.62	49.25	48.26	1346.38	45.33	85.61	1579.73	84.26	1383.75	0.00	0.00	0.00	1634.70	-0.63	1810.90	1627.10	114.90	1826.36	1467.97	14.70	1731.46	1473.49	116.23	1741.01	256.09	1231.27	72.84	850.86	1204.88	76.35	264.07
9.03000	1835.92	167.64	56.38	1795.25	161.46	66.60	1603.01	203.89	86.91	1620.35	212.28	133.08	1576.48	75.22	36.50	1538.64	75.33	47.06	1346.76	49.40	48.74	1346.37	45.01	86.35	1590.52	84.04	1382.58	0.00	0.00	0.00	1645.26	0.51	1810.46	1636.96	116.46	1825.20	1478.88	15.27	1730.53	1484.15	116.93	1739.39	255.74	1232.29	72.36	852.03	1204.22	76.82	261.10
9.04000	1877.80	163.18	61.37	1834.52	157.39	68.68	1641.84	202.45	77.71	1656.79	210.94	124.77	1577.52	75.68	35.20	1539.31	76.23	46.06	1346.94	49.45	49.30	1346.78	45.59	86.68	1601.14	83.92	1381.23	0.00	0.00	0.00	1656.29	2.08	1809.95	1648.81	117.66	1823.74	1489.90	15.71	1729.42	1494.88	117.58	1737.61	256.21	1231.48	72.82	853.46	1203.85	77.26	262.64
9.05000	1915.49	158.09	66.61	1873.95	152.88	72.21	1680.70	200.80	69.83	1693.29	209.14	117.41	1578.25	76.43	34.22	1538.96	76.58	45.46	1346.92	49.32	50.00	1347.04	45.95	87.18	1611.67	83.82	1379.76	0.00	0.00	0.00	1667.46	3.48	1809.22	1658.42	119.19	1822.34	1501.09	16.36	1728.18	1505.55	118.36	1735.71	258.12	1231.32	73.26	853.43	1205.02	76.66	261.89
9.06000	1954.55	152.53	74.00	1911.71	147.87	76.99	1719.75	198.68	62.85	1729.48	207.54	111.37	1577.76	76.59	33.94	1538.10	76.56	45.19	1347.12	49.40	50.71	1346.93	45.26	88.23	1622.62	83.81	1378.11	0.00	0.00	0.00	1677.62	4.63	1808.35	1669.30	120.42	1820.76	1512.24	16.95	1726.77	1516.53	118.99	1733.71	255.74	1231.62	72.73	851.46	1204.81	76.48	262.60
9.07000	1992.58	147.34	81.20	1948.41	142.99	83.35	1757.36	197.23	57.63	1764.19	206.39	106.90	1577.00	76.68	33.44	1537.43	76.48	44.90	1347.34	49.62	51.37	1347.27	45.83	88.78	1633.08	83.86	1376.34	0.00	0.00	0.00	1689.06	5.95	1807.14	1680.28	122.04	1818.83	1523.34	17.45	1725.21	1527.48	119.64	1731.53	257.38	1231.12	73.12	851.20	1204.80	76.48	267.21
9.08000	2026.85	140.83	90.68	1982.86	138.56	90.60	1794.05	195.67	53.95	1798.20	204.73	103.73	1576.42	76.20	33.59	1537.48	76.62	44.72	1347.46	49.55	52.24	1347.38	45.69	89.61	1643.98	83.92	1374.43	0.00	0.00	0.00	1699.60	7.35	1805.92	1691.21	123.33	1816.94	1534.66	18.12	1723.43	1538.53	120.13	1729.27	257.25	1231.33	73.05	853.62	1203.73	77.24	267.65
9.09000	2059.65	136.85	101.78	2016.88	133.63	97.56	1829.53	193.46	51.57	1830.52	203.19	101.96	1576.42	76.31	33.40	1538.00	76.44	44.77	1347.62	49.49	53.08	1347.71	45.54	90.56	1654.44	84.03	1372.37	0.00	0.00	0.00	1710.49	8.49	1804.43	1702.32	124.31	1814.77	1546.10	18.71	1721.50	1549.46	120.89	1726.81	257.35	1230.03	73.38	853.71	1203.77	77.43	267.79
9.10000	2089.87	131.77	114.14	2047.28	129.49	107.25	1862.73	191.88	50.96	1861.17	201.07	101.27	1576.05	76.38	33.05	1538.04	76.23	44.68	1347.79	49.33	53.94	1348.07	45.54	91.39	1665.58	84.20	1370.14	0.00	0.00	0.00	1722.31	9.43	1802.63	1713.02	125.47	1812.64	1557.72	19.52	1719.46	1560.50	121.57	1724.28	254.79	1231.80	72.60	853.61	1204.44	77.08	265.57
9.11000	2117.12	127.73	126.46	2074.07	125.48	115.81	1893.53	189.80	51.43	1889.05	199.25	101.72	1576.54	76.77	33.20	1538.01	76.28	44.55	1347.97	49.20	54.87	1348.72	45.85	92.08	1676.57	84.37	1367.83	0.00	0.00	0.00	1732.85	10.74	1801.10	1723.90	126.82	1810.47	1569.16	20.07	1717.29	1571.40	122.59	1721.63	258.03	1230.23	73.63	853.66	1204.81	76.91	262.41
9.12000	2142.05	124.06	137.35	2103.74	118.94	120.54	1921.79	187.33	52.66	1914.89	196.99	102.68	1577.06	76.58	33.31	1538.28	76.40	44.35	1348.30	49.22	55.89	1349.02	45.49	93.22	1687.30	84.56	1365.48	0.00	0.00	0.00	1744.17	11.78	1799.22	1734.91	127.52	1808.33	1580.48	20.57	1715.07	1582.72	123.23	1719.10	257.50	1230.78	73.16	853.09	1204.25	77.10	262.62
9.13000	2163.11	122.49	145.91	2126.09	117.50	129.04	1947.25	184.11	54.15	1938.10	194.48	104.00	1577.64	76.39	33.46	1538.22	76.15	44.36	1348.60	48.95	57.22	1349.57	44.88	94.77	1698.35	84.73	1363.06	0.00	0.00	0.00	1755.40	12.42	1797.27	1746.39	128.73	1806.08	1591.73	20.98	1712.83	1594.02	124.02	1716.55	259.74	1230.72	73.66	852.96	1204.58	76.78	263.68
9.14000	2183.71	120.86	153.39	2146.70	115.62	135.52	1968.97	181.07	55.57	1958.93	191.08	104.86	1577.22	76.75	33.35	1538.61	76.19	44.19	1349.02	49.03	58.56	1350.15	44.20	96.60	1709.21	84.89	1360.75	0.00	0.00	0.00	1766.88	13.49	1795.68	1756.92	129.71	1804.15	1603.18	21.64	1710.66	1605.40	124.70	1714.21	256.13	1230.98	72.91	853.33	1204.26	77.01	262.51
9.15000	2200.18	120.78	157.76	2165.03	114.65	139.76	1987.89	177.42	56.11	1976.85	187.65	105.19	1577.26	77.04	33.28	1538.81	76.09	44.21	1349.55	48.81	60.54	1351.12	43.84	98.42	1720.22	85.06	1358.58	0.00	0.00	0.00	1778.11	14.50	1793.91	1768.27	130.72	1802.15	1614.74	22.49	1708.59	1616.85	125.02	1712.04	255.31	1231.06	72.84	853.50	1203.91	77.15	263.50
9.16000	2216.97	120.15	161.61	2180.84	113.57	141.80	2003.48	173.79	55.61	1991.91	184.06	104.54	1577.21	76.33	33.08	1538.88	76.14	43.95	1350.03	48.53	62.26	1352.23	43.63	100.39	1731.07	85.16	1356.56	0.00	0.00	0.00	1788.96	15.25	1792.29	1780.08	131.18	1800.33	1626.15	23.15	1706.53	1628.26	125.63	1709.91	256.34	1230.81	73.17	853.40	1204.70	76.77	263.97
9.17000	2228.30	120.16	161.18	2193.22	112.64	142.11	2016.21	169.51	53.50	2004.22	180.54	102.80	1577.29	77.26	33.09	1538.79	75.97	43.58	1350.67	48.06	64.25	1353.79	43.58	102.38	1742.25	85.39	1354.75	0.00	0.00	0.00	1800.14	15.93	1790.75	1790.46	132.10	1798.86	1637.50	23.95	1704.65	1639.83	126.29	1707.98	254.72	1230.02	73.14	853.42	1203.87	77.28	261.99
9.18000	2236.20	123.12	161.20	2203.41	112.22	139.65	2025.37	165.84	50.61	2013.41	177.46	100.16	1577.52	77.00	33.42	1539.00	75.93	43.27	1351.15	46.78	66.72	1355.06	41.92	105.31	1753.75	85.60	1353.19	0.00	0.00	0.00	1810.59	16.78	1789.59	1802.38	132.65	1797.24	1648.85	24.99	1702.94	1651.36	127.28	1706.19	254.64	1231.14	72.71	854.18	1204.07	77.34	263.16
9.19000	2245.97	121.78	156.04	2210.74	110.77	134.77	2031.62	162.38	47.55	2020.09	174.72	96.82	1576.79	76.97	32.94	1538.96	75.72	42.98	1351.94	45.76	69.29	1356.97	41.45	107.96	1765.61	85.90	1351.85	0.00	0.00	0.00	1822.71	17.36	1788.11	1813.86	133.49	1795.93	1660.34	26.05	1701.39	1662.80	128.67	1704.58	255.13	1231.82	72.50	853.22	1203.81	77.10	264.72
9.20000	2251.24	119.20	146.82	2217.01	108.27	126.80	2034.67	158.57	47.87	2025.21	171.50	93.75	1577.36	76.30	32.74	1538.69	75.68	42.47	1353.01	44.80	72.05	1358.90	39.96	111.19	1777.67	86.20	1350.81	0.00	0.00	0.00	1833.04	18.11	1787.13	1825.91	134.05	1794.88	1671.86	27.20	1700.04	1674.18	130.06	1703.15	255.84	1230.61	72.96	852.82	1204.48	76.90	263.92
9.21000	2256.59	115.67	136.16	2220.98	105.04	116.38	2036.20	156.19	46.50	2028.45	168.64	90.56	1576.58	76.40	32.45	1538.77	75.57	42.16	1354.31	43.61	75.23	1361.10	38.47	114.73	1790.12	86.64	1350.01	0.00	0.00	0.00	1844.30	19.17	1786.14	1836.53	134.92	1793.93	1683.27	28.36	1698.93	1685.59	131.29	1702.07	255.92	1230.76	73.13	852.03	1204.15	76.87	262.64
9.22000	2262.35	109.35	123.56	2226.85	102.96	102.93	2039.01	154.22	44.76	2031.73	166.20	88.75	1577.53	76.48	32.49	1539.66	75.39	42.14	1356.09	42.63	78.61	1364.04	37.05	118.42	1802.57	87.16	1349.50	0.00	0.00	0.00	1855.44	19.86	1785.31	1848.40	135.51	1793.11	1694.57	29.73	1698.10	1696.96	132.60	1701.18	253.87	1231.54	72.31	852.44	1204.70	76.86	264.07
9.23000	2269.27	105.56	111.23	2226.59	101.94	102.53	2043.31	153.29	43.41	2038.59	164.47	87.99	1576.94	76.54	32.51	1539.36	75.23	41.86	1358.23	41.25	82.56	1367.25	35.15	122.65	1814.87	87.83	1349.25	0.00	0.00	0.00	1866.68	20.85	1784.86	1859.25	136.70	1792.67	1705.70	31.04	1697.64	1708.50	133.83	1700.73	255.08	1230.80	72.89	851.08	1204.67	76.38	264.99
9.24000	2275.58	103.50	100.86	2231.91	100.45	96.50	2047.85	153.26	42.36	2045.89	164.35	87.08	1578.12	76.26	32.70	1539.26	74.96	41.73	1360.82	39.49	87.19	1370.87	32.90	127.26	1826.75	88.65	1349.33	0.00	0.00	0.00	1878.75	22.09	1784.81	1870.71	137.74	1792.65	1716.69	32.27	1697.71	1719.91	135.31	1700.71	255.81	1231.09	72.93	852.16	1204.64	76.64	266.62
9.25000	2279.46	100.81	90.47	2236.02	98.46	88.77	2050.45	153.50	41.98	2051.26	164.45	85.78	1578.01	76.30	32.71	1539.30	75.07	41.49	1364.10	37.87	92.31	1375.16	30.37	132.67	1838.81	89.50	1349.82	0.00	0.00	0.00	1889.03	22.91	1785.41	1882.19	139.00	1793.08	1727.78	33.68	1698.23	1731.19	136.81	1701.16	256.88	1232.06	72.82	853.54	1203.32	77.51	266.27
9.26000	2283.02	101.20	82.52	2238.83	97.71	80.70	2051.86	153.58	42.24	2054.32	164.68	84.90	1577.62	76.46	32.31	1539.19	75.18	41.48	1368.00	36.01	98.32	1380.52	28.38	138.31	1850.70	90.30	1350.64	0.00	0.00	0.00	1899.72	24.14	1786.40	1893.08	140.21	1793.91	1738.85	35.06	1698.93	1742.56	138.08	1701.79	256.27	1230.80	73.31	853.52	1203.20	77.35	262.70
9.27000	2284.87	102.43	75.04	2240.62	99.05	74.95	2052.95	154.02	42.42	2057.11	164.78	84.15	1577.43	76.66	32.28	1539.29	75.39	41.61	1372.90	34.54	104.64	1386.94	27.15	144.09	1862.80	90.91	1351.81	0.00	0.00	0.00	1910.62	25.17	1787.65	1903.62	141.44	1795.06	1749.99	36.51	1699.83	1753.63	139.78	1702.47	256.44	1230.21	73.50	855.02	1203.82	77.34	261.23
9.28000	2286.56	103.21	68.57	2242.65	100.52	70.97	2053.77	155.14	42.25	2059.66	165.32	83.93	1577.03	76.98	32.47	1539.35	75.48	41.92	1378.51	32.89	111.70	1394.23	25.30	150.71	1874.74	91.41	1353.29	0.00	0.00	0.00	1922.14	26.70	1789.24	1914.83	143.02	1796.34	1761.03	37.98	1700.93	1764.72	141.32	1703.29	254.30	1230.92	72.53	854.07	1203.27	77.41	262.96
9.29000	2288.43	104.24	63.29	2243.18	101.16	69.45	2054.73	155.89	41.60	2062.36	165.69	83.66	1577.33	76.33	32.68	1538.98	76.30	43.40	1385.38	31.49	119.39	1402.95	23.78	157.67	1886.99	91.77	1354.97	0.00	0.00	0.00	1932.41	28.00	1791.18	1925.96	144.30	1797.90	1772.15	39.52	1702.19	1776.03	142.56	1704.26	258.47	1229.19	73.99	853.26	1204.72	76.80	262.37
9.30000	2288.97	103.62	57.83	2244.15	100.05	64.73	2055.56	156.72	40.83	2064.88	165.74	83.39	1577.58	76.15	32.71	1539.73	76.94	47.02	1393.29	30.42	127.78	1413.22	22.09	165.20	1899.32	92.13	1356.74	0.00	0.00	0.00	1942.47	29.43	1793.45	1937.07	145.71	1799.44	1783.18	41.01	1703.51	1787.42	143.72	1705.28	258.84	1230.21	73.64	853.38	1204.78	76.81	265.79
9.31000	2288.78	101.66	56.45	2244.97	98.05	60.63	2056.77	156.26	39.85	2066.95	165.68	83.53	1578.14	75.77	32.03	1540.21	77.05	47.92	1402.23	29.47	136.86	1425.20	21.32	172.82	1911.29	92.41	1358.54	0.00	0.00	0.00	1953.81	31.07	1795.39	1947.19	147.28	1801.17	1794.15	42.23	1704.86	1798.33	145.19	1706.18	260.14	1230.62	73.69	853.76	1204.44	76.95	266.67
9.32000	2290.12	101.09	54.16	2245.62	97.37	58.69	2057.01	156.37	39.76	2068.83	164.40	83.32	1578.54	76.22	31.77	1541.92	76.71	48.70	1412.87	29.61	146.36	1437.64	18.79	181.66	1923.49	92.65	1360.36	0.00	0.00	0.00	1963.98	32.42	1797.43	1957.42	148.86	1802.79	1805.14	43.46	1706.24	1809.00	146.72	1707.13	258.09	1231.47	73.18	853.24	1203.93	77.06	263.64
9.33000	2289.96	101.06	52.24	2246.01	97.29	57.56	2057.13	156.54	39.80	2069.69	163.65	83.21	1580.98	75.60	31.63	1543.97	77.54	52.15	1424.78	29.52	156.82	1451.20	16.14	191.30	1935.62	92.83	1362.12	0.00	0.00	0.00	1974.28	33.72	1799.44	1968.28	150.38	1804.20	1815.87	44.35	1707.57	1819.57	147.98	1708.08	257.92	1230.68	73.39	854.00	1204.22	77.01	263.75
9.34000	2290.36	100.89	50.87	2246.66	97.02	56.97	2057.32	156.46	39.69	2070.25	163.26	83.13	1583.56	75.37	31.28	1548.03	77.13	54.69	1438.02	29.79	167.91	1466.02	13.61	201.57	1947.56	92.91	1363.82	0.00	0.00	0.00	1984.44	35.17	1801.59	1978.39	151.60	1805.73	1826.62	45.44	1708.98	1830.50	148.75	1709.15	254.88	1230.60	72.78	854.06	1204.15	76.90	265.61
9.35000	2289.99	100.88	50.02	2246.49	96.99	56.42	2057.45	156.41	39.65	2070.44	163.12	83.03	1588.19	74.73	31.94	1555.02	75.90	57.91	1451.77	27.94	180.31	1481.79	10.36	212.48	1959.13	92.93	1365.51	0.00	0.00	0.00	1995.09	36.45	1803.47	1989.13	152.88	1807.22	1837.32	46.40	1710.43	1841.06	149.89	1710.23	255.88	1230.88	72.83	854.39	1204.47	76.96	265.24
9.36000	2289.56	100.88	49.28	2246.72	97.05	56.18	2057.64	156.34	39.54	2070.49	163.10	82.96	1592.82	73.46	31.49	1564.15	74.26	61.25	1467.20	25.57	193.19	1499.68	8.66	223.00	1970.76	92.92	1367.18	0.00	0.00	0.00	2005.81	37.59	1805.46	1999.83	153.91	1808.92	1847.82	47.11	1711.87	1851.94	150.73	1711.50	254.97	1231.36	72.56	854.49	1204.39	76.98	263.23
9.37000	2289.49	100.94	48.73	2246.87	97.19	55.90	2057.99	155.98	39.40	2070.47	163.20	82.87	1596.95	72.63	31.54	1573.97	71.80	63.66	1483.97	21.11	206.59	1518.82	6.69	233.35	1982.08	92.82	1368.85	0.00	0.00	0.00	2015.98	38.57	1807.46	2010.36	154.90	1810.45	1858.45	47.92	1713.33	1862.61	151.60	1712.70	255.86	1232.39	72.33	854.47	1203.74	77.43	264.08
9.38000	2289.78	100.93	48.39	2246.75	97.22	55.55	2057.78	156.34	39.50	2070.39	163.25	82.81	1604.10	70.89	30.62	1585.44	68.82	65.39	1502.51	17.67	218.71	1539.71	4.75	243.15	1993.51	92.62	1370.50	0.00	0.00	0.00	2026.92	39.32	1809.33	2020.78	155.52	1812.26	1868.96	48.48	1714.72	1873.39	152.15	1713.97	254.27	1232.84	71.89	852.38	1205.62	76.38	262.57
9.39000	2290.49	101.08	48.31	2246.81	97.26	55.41	2058.02	156.16	39.40	2070.54	163.10	82.77	1611.25	68.71	32.57	1598.42	65.53	68.30	1523.24	14.68	229.85	1561.51	3.33	251.76	2004.58	92.27	1372.12	0.00	0.00	0.00	2036.85	39.48	1811.23	2031.11	155.99	1813.97	1879.67	49.13	1716.06	1884.28	152.47	1715.23	255.83	1232.09	72.47	854.17	1204.99	76.96	262.66
9.40000	2290.08	101.09	48.03	2246.96	97.34	55.29	2058.06	156.26	39.40	2070.32	163.48	82.92	1624.59	65.19	37.93	1613.26	62.45	73.96	1546.91	12.59	239.51	1583.98	1.54	259.23	2015.18	91.88	1373.71	0.00	0.00	0.00	2047.73	40.07	1813.00	2041.67	156.32	1815.66	1890.39	49.79	1717.42	1894.87	153.20	1716.36	259.52	1229.53	73.75	854.48	1204.13	77.27	266.19
9.41000	2290.08	101.02	47.81	2246.40	97.40	54.83	2057.65	156.87	39.63	2070.35	163.59	82.92	1643.91	60.84	44.28	1632.22	58.69	80.35	1568.63	10.62	247.38	1606.14	-0.65	266.57	2025.81	91.47	1375.25	0.00	0.00	0.00	2058.11	40.45	1814.86	2051.71	156.80	1817.22	1901.03	50.25	1718.77	1905.47	153.90	1717.56	255.65	1231.43	72.63	853.31	1206.08	76.35	262.92
9.42000	2289.55	101.09	47.20	2246.60	97.44	54.73	2057.88	156.71	39.50	2070.59	163.55	82.84	1667.54	55.75	50.37	1655.09	54.42	86.20	1590.58	9.87	253.22	1628.02	-1.67	273.15	2036.28	91.09	1376.76	0.00	0.00	0.00	2068.08	40.23	1816.51	2062.48	157.17	1818.61	1911.67	50.43	1720.18	1916.25	154.14	1718.85	255.24	1233.04	72.01	852.97	1205.22	76.66	265.10
9.43000	2289.32	101.08	46.94	2246.19	97.51	54.34	2057.75	157.04	39.56	2071.02	163.20	82.66	1693.92	50.42	55.95	1681.30	49.77	91.86	1613.34	8.28	258.06	1650.72	-2.84	278.78	2047.00	90.76	1378.33	0.00	0.00	0.00	2078.66	40.22	1818.02	2073.53	156.81	1820.25	1922.45	50.57	1721.68	1927.19	154.07	1720.30	256.61	1231.46	72.68	852.75	1205.66	76.45	264.85
9.44000	2289.50	101.18	46.64	2246.55	97.56	54.32	2058.10	156.87	39.41	2070.87	163.67	82.85	1721.77	45.25	60.57	1708.74	45.18	96.41	1636.68	6.49	261.40	1673.92	-4.26	282.93	2057.64	90.51	1379.94	0.00	0.00	0.00	2088.93	39.82	1819.45	2084.75	156.33	1821.71	1933.04	50.58	1723.29	1937.92	153.98	1721.85	255.30	1232.46	72.28	853.31	1206.10	76.33	261.97
9.45000	2289.54	101.27	46.42	2246.23	97.62	53.98	2057.93	157.28	39.55	2071.10	163.61	82.81	1751.33	40.27	64.40	1737.48	40.89	99.95	1661.14	4.78	263.19	1698.19	-5.16	285.48	2068.13	90.31	1381.54	0.00	0.00	0.00	2097.02	39.49	1822.23	2095.47	155.98	1822.98	1943.44	50.36	1724.91	1948.58	153.67	1723.55	254.03	1232.12	72.15	854.04	1204.87	76.91	263.85
9.46000	2289.54	101.27	46.08	2246.21	97.68	53.79	2058.33	156.96	39.32	2071.05	164.02	82.98	1783.03	35.39	67.68	1766.63	36.66	102.27	1686.08	3.26	263.56	1722.50	-6.60	286.82	2078.81	90.16	1383.21	0.00	0.00	0.00	2107.23	38.99	1823.74	2106.50	155.28	1824.33	1953.64	49.83	1726.56	1959.22	153.18	1725.36	255.29	1232.75	72.17	851.48	1205.18	76.33	264.70
9.47000	2289.94	101.30	46.00	2246.36	97.72	53.68	2058.25	157.20	39.36	2071.06	164.12	83.07	1813.66	30.85	69.33	1797.41	32.67	103.96	1711.92	1.90	262.49	1747.65	-7.49	286.58	2089.38	90.00	1384.80	0.00	0.00	0.00	2118.13	38.36	1824.71	2116.89	154.82	1825.64	1963.75	49.25	1728.21	1969.90	152.48	1727.26	256.79	1232.34	72.63	851.55	1205.60	76.45	266.56
9.48000	2290.07	101.25	45.91	2246.60	97.73	53.66	2058.45	157.14	39.30	2071.23	163.78	82.96	1845.72	26.44	70.35	1829.51	28.88	104.96	1737.97	0.13	260.38	1773.12	-8.54	285.10	2099.70	89.88	1386.38	0.00	0.00	0.00	2128.27	37.57	1825.65	2127.64	154.30	1826.82	1973.79	48.48	1729.74	1980.36	152.02	1729.12	256.13	1231.28	72.70	851.73	1206.39	76.17	266.50
9.49000	2290.00	101.26	45.58	2246.66	97.83	53.59	2058.38	157.39	39.38	2071.16	164.00	83.21	1879.29	22.16	70.92	1861.65	25.22	104.78	1764.03	-2.33	257.21	1798.90	-9.93	282.69	2109.67	89.90	1387.86	0.00	0.00	0.00	2138.94	36.75	1826.37	2138.00	153.32	1828.15	1983.93	47.85	1731.17	1990.88	151.37	1730.93	257.23	1231.69	72.72	851.45	1205.89	76.09	266.97
9.50000	2290.73	101.26	45.82	2246.72	97.79	53.55	2058.13	157.83	39.63	2071.49	163.33	83.11	1913.10	18.20	70.59	1895.25	21.78	104.35	1791.10	-3.92	252.57	1825.25	-10.87	279.03	2119.50	90.02	1389.17	0.00	0.00	0.00	2149.36	35.81	1827.01	2148.91	152.12	1829.23	1994.14	47.23	1732.50	2001.06	150.77	1732.62	257.95	1230.94	73.25	851.55	1204.84	76.39	267.32
9.51000	2290.05	101.33	45.40	2247.17	97.78	53.71	2058.41	157.53	39.52	2071.10	163.71	83.47	1948.00	14.64	68.16	1929.03	18.54	103.05	1818.66	-5.62	246.65	1851.36	-12.98	274.58	2129.02	90.29	1390.28	0.00	0.00	0.00	2159.78	34.81	1827.57	2159.26	151.03	1830.32	2004.35	46.65	1733.60	2011.39	149.79	1734.19	257.14	1230.27	72.95	852.18	1205.92	76.22	265.16
9.52000	2291.00	101.12	45.66	2246.91	97.70	53.51	2058.60	157.42	39.43	2071.33	163.39	83.38	1984.29	10.95	67.00	1963.55	15.55	101.24	1846.86	-7.16	239.66	1878.34	-14.14	268.65	2138.63	90.68	1391.25	0.00	0.00	0.00	2170.14	33.66	1827.99	2170.02	149.67	1831.29	2014.45	46.00	1734.55	2021.27	149.39	1735.54	257.58	1230.57	73.21	852.37	1206.11	76.32	266.34
9.53000	2290.07	101.24	45.14	2246.89	97.61	53.50	2058.67	157.42	39.50	2071.51	163.16	83.42	2021.03	8.11	65.95	1998.06	12.81	98.65	1875.44	-9.14	231.52	1905.38	-15.98	262.01	2148.29	91.08	1392.08	0.00	0.00	0.00	2180.12	32.58	1828.39	2180.04	148.81	1832.17	2024.83	45.59	1735.36	2031.35	148.66	1736.76	259.92	1229.43	74.07	852.55	1205.17	76.54	267.79
9.54000	2290.93	101.03	45.45	2247.10	97.56	53.58	2058.61	157.57	39.57	2071.47	163.26	83.63	2058.18	5.17	64.05	2034.33	10.44	96.18	1905.54	-9.93	221.88	1933.80	-17.16	254.02	2157.98	91.51	1392.81	0.00	0.00	0.00	2190.82	31.47	1828.48	2189.79	147.73	1833.07	2034.96	44.77	1735.88	2041.45	147.76	1737.88	260.31	1230.16	73.83	852.17	1205.26	76.53	266.68
9.55000	2290.74	100.76	45.37	2246.78	97.47	53.37	2058.81	157.33	39.49	2071.58	163.19	83.75	2095.06	3.27	64.13	2071.12	8.03	93.45	1935.22	-12.53	211.99	1961.89	-19.29	245.60	2167.80	91.78	1393.38	0.00	0.00	0.00	2200.87	30.29	1828.58	2199.75	146.59	1833.91	2045.00	43.85	1736.24	2051.63	146.76	1738.78	261.89	1229.07	74.55	852.88	1204.65	76.83	267.61
9.56000	2290.79	100.75	45.30	2247.33	97.40	53.63	2058.83	157.38	39.65	2071.67	163.02	83.85	2134.04	0.96	62.66	2108.52	5.53	90.32	1965.31	-15.44	201.52	1991.77	-19.68	235.68	2177.64	92.06	1393.84	0.00	0.00	0.00	2210.84	29.14	1828.67	2209.98	145.22	1834.57	2055.18	43.08	1736.43	2061.50	146.22	1739.46	260.96	1229.97	74.15	854.23	1205.29	76.96	270.09
9.57000	2291.09	100.55	45.44	2247.76	97.14	53.79	2058.89	157.33	39.80	2071.92	162.46	83.93	2173.62	-1.29	61.03	2146.38	3.21	87.23	1997.09	-17.03	189.95	2021.24	-21.84	225.37	2187.31	92.32	1394.08	0.00	0.00	0.00	2220.53	27.91	1828.66	2220.08	143.97	1835.13	2065.14	42.15	1736.48	2071.61	145.21	1740.04	260.19	1229.38	74.36	852.93	1205.87	76.67	268.57
9.58000	2291.17	100.30	45.61	2247.72	96.92	53.72	2058.87	157.28	39.98	2071.72	162.60	84.32	2213.07	-3.40	59.61	2184.99	1.19	84.53	2029.76	-18.24	177.75	2051.55	-23.83	214.58	2197.08	92.66	1394.16	0.00	0.00	0.00	2230.86	26.66	1828.39	2229.63	142.62	1835.56	2075.13	41.32	1736.32	2081.99	143.82	1740.56	256.41	1231.02	73.03	854.10	1204.70	77.10	266.53
9.59000	2291.20	99.98	45.75	2248.21	96.55	54.05	2059.03	156.91	40.17	2071.49	162.51	84.63	2254.82	-6.00	56.36	2224.01	-0.54	82.13	2061.85	-18.49	168.63	2083.62	-24.40	203.08	2206.90	93.06	1394.06	0.00	0.00	0.00	2240.85	25.44	1828.08	2239.71	141.40	1835.85	2085.13	40.37	1736.01	2091.85	143.17	1740.75	256.98	1231.55	73.14	854.57	1204.39	77.33	264.01
9.60000	2290.67	99.46	45.56	2249.07	96.22	54.53	2059.07	156.70	40.48	2071.83	161.86	84.72	2295.42	-7.48	56.02	2263.32	-2.16	79.98	2096.42	-22.55	153.35	2114.62	-26.89	192.18	2216.81	93.35	1393.81	0.00	0.00	0.00	2250.70	24.23	1827.64	2249.77	140.06	1836.07	2095.22	39.57	1735.61	2102.01	142.07	1740.84	259.19	1230.95	73.54	852.62	1203.99	77.10	263.79
9.61000	2291.28	99.22	45.93	2249.31	96.03	54.78	2059.02	156.58	40.85	2071.69	161.80	85.06	2335.97	-9.31	55.62	2303.83	-3.66	78.65	2096.42	-22.55	153.35	2114.62	-26.89	192.18	2226.56	93.60	1393.45	0.00	0.00	0.00	2260.83	23.02	1827.00	2259.90	138.66	1836.04	2105.25	38.53	1734.97	2112.09	141.18	1740.78	257.51	1230.01	73.68	852.50	1203.95	77.17	266.77
9.62000	2291.94	99.14	46.20	2249.81	96.21	55.11	2059.26	155.95	41.07	2071.53	161.81	85.34	2377.27	-11.01	56.27	2342.50	-5.25	76.59	2096.42	-22.55	153.35	2114.62	-26.89	192.18	2236.44	93.84	1392.94	0.00	0.00	0.00	2270.75	21.76	1826.36	2269.92	137.38	1835.96	2105.25	38.53	1734.97	2122.16	140.33	1740.59	256.78	1230.90	73.27	852.94	1204.18	77.09	267.87
9.63000	2291.71	99.32	46.10	2234.95	115.90	66.34	2059.31	155.76	41.53	2071.89	161.11	85.42	2419.42	-12.77	58.31	2382.88	-6.90	76.15	2096.42	-22.55	153.35	2114.62	-26.89	192.18	2246.22	94.08	1392.26	0.00	0.00	0.00	2280.97	20.56	1825.51	2280.14	135.84	1835.86	2105.25	38.53	1734.97	2132.16	139.56	1740.17	256.04	1231.56	72.61	852.85	1204.80	76.91	268.54
9.64000	2292.07	99.74	46.36	2236.70	114.50	64.99	2059.41	155.27	41.91	2071.91	161.06	85.82	2460.67	-14.74	60.95	2422.97	-8.76	76.54	2096.42	-22.55	153.35	2114.62	-26.89	192.18	2255.83	94.32	1391.48	0.00	0.00	0.00	2291.37	19.32	1824.47	2289.63	134.61	1835.55	2105.25	38.53	1734.97	2142.18	138.84	1739.62	259.21	1228.82	74.00	852.18	1205.21	76.64	266.48
9.65000	2292.46	99.92	46.45	2237.84	113.11	62.81	2059.30	155.19	42.51	2072.18	160.42	85.94	2500.77	-17.25	64.15	2462.71	-10.75	77.77	2096.42	-22.55	153.35	2114.62	-26.89	192.18	2265.47	94.51	1390.49	0.00	0.00	0.00	2301.72	18.06	1823.31	2299.80	133.50	1834.85	2105.25	38.53	1734.97	2152.39	137.85	1738.98	258.86	1229.86	73.61	852.45	1205.58	76.47	266.60
9.66000	2292.07	100.43	45.58	2236.66	116.00	63.35	2059.52	154.39	42.88	2072.02	160.41	86.33	2540.49	-19.34	68.49	2501.08	-12.82	79.65	2096.42	-22.55	153.35	2114.62	-26.89	192.18	2275.21	94.62	1389.41	0.00	0.00	0.00	2311.72	16.88	1822.11	2310.26	131.96	1834.12	2105.25	38.53	1734.97	2162.70	136.63	1738.12	258.64	1230.18	73.74	851.67	1205.55	76.35	268.89
9.67000	2291.17	101.27	44.76	2248.30	98.81	53.44	2059.63	153.91	43.48	2072.03	160.17	86.75	2578.51	-21.39	73.65	2539.19	-14.58	82.94	2096.42	-22.55	153.35	2114.62	-26.89	192.18	2284.73	94.66	1388.22	0.00	0.00	0.00	2322.01	15.67	1820.63	2320.73	130.61	1833.15	2105.25	38.53	1734.97	2172.80	135.79	1737.16	259.30	1229.37	73.92	852.41	1205.73	76.38	264.97
9.68000	2290.83	101.62	44.42	2248.63	98.65	53.26	2059.98	153.05	44.02	2071.81	160.09	87.23	2614.14	-22.11	83.91	2576.38	-15.82	87.64	2096.42	-22.55	153.35	2114.62	-26.89	192.18	2294.46	94.63	1386.87	0.00	0.00	0.00	2332.37	14.44	1819.03	2330.93	129.62	1831.97	2105.25	38.53	1734.97	2183.13	134.74	1736.04	258.43	1230.41	73.38	853.03	1205.23	76.91	265.66
9.69000	2291.58	101.81	44.71	2248.64	98.72	53.24	2059.63	152.94	44.97	2072.18	159.07	87.46	2649.69	-22.55	91.96	2611.89	-16.34	93.33	2096.42	-22.55	153.35	2114.62	-26.89	192.18	2304.24	94.52	1385.34	0.00	0.00	0.00	2343.24	13.24	1817.16	2341.22	128.25	1830.65	2105.25	38.53	1734.97	2193.77	133.32	1734.78	258.39	1230.81	73.38	853.91	1204.83	76.93	268.74
9.70000	2291.32	101.87	44.57	2248.57	98.82	53.12	2059.90	151.99	45.68	2072.19	158.63	88.00	2683.54	-22.30	100.70	2646.31	-16.23	100.42	2096.42	-22.55	153.35	2114.62	-26.89	192.18	2314.05	94.37	1383.67	0.00	0.00	0.00	2353.80	12.04	1815.17	2351.77	126.93	1829.12	2105.25	38.53	1734.97	2203.76	132.91	1733.18	257.37	1230.82	73.04	853.18	1205.27	76.61	268.29
9.71000	2290.13	101.90	43.96	2248.74	98.77	53.24	2059.81	151.59	46.72	2072.21	158.16	88.54	2716.38	-21.37	110.83	2678.78	-15.60	108.49	2096.42	-22.55	153.35	2114.62	-26.89	192.18	2323.95	94.18	1381.87	0.00	0.00	0.00	2364.22	10.87	1813.09	2361.74	125.74	1827.53	2105.25	38.53	1734.97	2214.50	131.47	1731.66	260.80	1228.88	74.49	854.34	1204.18	77.29	266.66
9.72000	2291.26	101.97	44.51	2249.33	98.84	53.46	2059.78	151.15	47.68	2072.17	157.91	89.18	2746.93	-20.02	121.53	2709.22	-14.69	117.23	2096.42	-22.55	153.35	2114.62	-26.89	192.18	2333.89	93.92	1379.92	0.00	0.00	0.00	2375.00	9.69	1810.87	2372.23	124.59	1825.70	2105.25	38.53	1734.97	2224.58	130.78	1729.83	259.61	1229.40	74.02	853.17	1204.69	76.95	262.46
9.73000	2291.26	101.98	44.47	2248.79	98.88	53.12	2059.98	150.39	48.47	2072.58	157.17	89.64	2775.16	-18.53	132.74	2737.53	-13.48	126.68	2096.42	-22.55	153.35	2114.62	-26.89	192.18	2343.81	93.64	1377.87	0.00	0.00	0.00	2385.48	8.40	1808.64	2383.01	123.35	1823.77	2105.25	38.53	1734.97	2234.92	129.87	1728.00	257.31	1230.11	73.22	852.12	1205.16	76.57	264.01
9.74000	2290.95	101.93	44.26	2249.16	98.98	53.26	2060.06	149.94	49.33	2072.83	156.81	90.27	2800.20	-16.56	143.83	2763.53	-11.83	136.56	2096.42	-22.55	153.35	2114.62	-26.89	192.18	2353.71	93.30	1375.79	0.00	0.00	0.00	2396.45	7.17	1806.30	2393.59	122.02	1821.86	2105.25	38.53	1734.97	2245.29	128.85	1726.13	255.59	1231.41	72.54	850.78	1205.44	76.14	266.54
9.75000	2290.77	102.04	44.19	2248.95	99.04	53.10	2060.19	149.49	50.16	2073.05	156.63	91.03	2823.43	-14.05	154.98	2786.62	-9.69	145.99	2096.42	-22.55	153.35	2114.62	-26.89	192.18	2363.83	92.91	1373.65	0.00	0.00	0.00	2407.01	5.88	1804.00	2404.59	120.49	1819.88	2105.25	38.53	1734.97	2255.98	127.52	1724.39	259.33	1230.51	73.66	853.67	1205.39	76.94	268.37
9.76000	2291.26	102.06	44.39	2248.95	99.07	53.04	2060.42	149.09	51.08	2073.71	156.15	91.74	2843.16	-11.05	164.63	2807.14	-7.05	154.69	2096.42	-22.55	153.35	2114.62	-26.89	192.18	2373.97	92.49	1371.53	0.00	0.00	0.00	2417.84	4.54	1801.70	2415.23	119.18	1817.89	2105.25	38.53	1734.97	2266.54	126.28	1722.62	258.62	1230.91	73.32	852.88	1205.94	76.61	268.04
9.77000	2290.63	102.20	44.08	2249.21	99.12	53.04	2060.51	148.98	52.12	2073.93	156.43	92.76	2860.82	-7.71	172.87	2824.70	-4.29	161.60	2096.42	-22.55	153.35	2114.62	-26.89	192.18	2384.14	92.01	1369.47	0.00	0.00	0.00	2429.07	3.13	1799.39	2426.32	117.39	1816.06	2105.25	38.53	1734.97	2277.55	124.62	1720.90	259.58	1230.60	73.54	852.51	1205.15	76.72	269.39
9.78000	2291.63	102.18	44.58	2249.59	99.19	53.14	2061.07	148.59	52.98	2074.86	156.24	93.69	2874.96	-4.79	178.45	2839.44	-1.76	166.57	2096.42	-22.55	153.35	2114.62	-26.89	192.18	2394.12	91.43	1367.49	0.00	0.00	0.00	2440.28	1.68	1797.19	2436.98	116.18	1814.14	2105.25	38.53	1734.97	2288.63	122.78	1719.28	256.28	1230.81	72.86	852.73	1204.70	77.02	266.15
9.79000	2290.24	102.26	43.84	2249.44	99.36	52.94	2061.20	148.93	54.26	2075.59	156.81	94.91	2887.18	-2.38	181.23	2851.03	0.44	168.39	2096.42	-22.55	153.35	2114.62	-26.89	192.18	2404.20	90.79	1365.58	0.00	0.00	0.00	2451.28	0.17	1795.10	2444.63	113.83	1815.23	2105.25	38.53	1734.97	2299.05	121.75	1717.58	256.61	1230.43	73.02	853.17	1204.75	76.88	265.60
9.80000	2291.50	102.19	44.50	2249.40	99.47	52.81	2061.69	149.28	55.63	2076.50	157.49	96.34	2896.60	-0.52	179.95	2860.35	2.25	166.96	2096.42	-22.55	153.35	2114.62	-26.89	192.18	2414.36	90.03	1363.79	0.00	0.00	0.00	2462.52	-1.43	1793.16	2454.76	111.95	1814.34	2105.25	38.53	1734.97	2310.32	119.77	1716.18	258.56	1230.27	73.57	853.99	1204.88	76.96	265.69
9.81000	2291.11	102.18	44.13	2249.96	99.58	52.90	2062.23	149.52	57.22	2077.75	158.07	98.02	2904.28	1.15	175.23	2868.22	3.95	162.74	2096.42	-22.55	153.35	2114.62	-26.89	192.18	2424.56	89.18	1362.12	0.00	0.00	0.00	2473.43	-3.11	1791.46	2465.83	110.19	1812.83	2105.25	38.53	1734.97	2320.96	118.46	1714.75	257.17	1231.10	73.08	852.70	1204.84	76.78	266.75
9.82000	2290.68	102.30	43.98	2251.15	99.01	49.94	2063.14	149.53	59.03	2079.12	158.64	99.96	2910.08	2.83	167.51	2874.45	5.74	156.01	2096.42	-22.55	153.35	2114.62	-26.89	192.18	2434.81	88.23	1360.63	0.00	0.00	0.00	2484.54	-4.87	1789.88	2477.03	108.42	1811.50	2105.25	38.53	1734.97	2331.68	117.05	1713.52	258.59	1230.45	73.54	853.42	1204.66	76.94	265.61
9.83000	2290.90	102.21	44.05	2250.92	99.52	49.63	2064.13	149.73	61.21	2080.41	159.75	102.46	2914.56	4.74	158.31	2878.51	7.70	147.65	2096.42	-22.55	153.35	2114.62	-26.89	192.18	2445.34	87.15	1359.38	0.00	0.00	0.00	2496.06	-6.71	1788.39	2488.07	106.46	1810.32	2105.25	38.53	1734.97	2342.81	115.33	1712.43	258.13	1231.50	73.22	854.32	1204.28	77.17	266.39
9.84000	2291.65	102.14	44.36	2251.40	99.13	48.81	2065.34	150.00	63.84	2082.43	160.15	105.06	2918.03	7.21	149.49	2881.17	9.86	138.65	2096.42	-22.55	153.35	2114.62	-26.89	192.18	2456.10	85.88	1358.40	0.00	0.00	0.00	2507.12	-8.63	1787.11	2499.55	104.50	1809.31	2105.25	38.53	1734.97	2354.22	113.09	1711.66	257.47	1231.12	73.11	854.32	1204.25	77.30	268.75
9.85000	2291.09	102.15	43.94	2251.70	99.43	48.47	2066.38	150.82	67.10	2084.52	160.92	108.15	2920.60	9.80	141.81	2883.81	12.08	131.27	2096.42	-22.55	153.35	2114.62	-26.89	192.18	2467.02	84.46	1357.68	0.00	0.00	0.00	2518.44	-10.59	1785.88	2510.69	102.43	1808.47	2105.25	38.53	1734.97	2365.32	111.35	1710.94	257.45	1231.56	73.05	853.87	1205.88	76.67	268.23
9.86000	2291.60	102.25	44.03	2251.88	99.32	47.65	2067.66	151.69	70.80	2087.09	161.63	111.41	2923.92	12.12	136.02	2887.47	14.06	126.38	2096.42	-22.55	153.35	2114.62	-26.89	192.18	2478.35	82.89	1357.24	0.00	0.00	0.00	2529.65	-12.58	1784.83	2521.65	100.33	1807.80	2105.25	38.53	1734.97	2376.86	109.00	1710.69	257.30	1231.98	72.90	853.07	1205.17	76.67	263.73
9.87000	2291.39	102.12	43.70	2251.78	99.53	47.25	2069.45	152.55	74.96	2089.89	162.62	115.19	2929.22	13.69	130.24	2892.24	15.41	123.17	2096.42	-22.55	153.35	2114.62	-26.89	192.18	2489.74	81.32	1357.16	0.00	0.00	0.00	2541.29	-14.70	1783.91	2533.08	98.19	1807.31	2105.25	38.53	1734.97	2387.29	107.77	1710.61	257.04	1231.72	72.97	851.81	1204.84	76.74	266.87
9.88000	2290.87	102.12	43.31	2251.95	99.61	46.75	2072.12	152.74	79.29	2092.47	164.62	119.85	2936.07	15.29	121.74	2897.79	17.08	117.01	2096.42	-22.55	153.35	2114.62	-26.89	192.18	2501.31	79.85	1357.44	0.00	0.00	0.00	2551.90	-16.78	1783.52	2544.64	96.00	1807.10	2105.25	38.53	1734.97	2397.91	106.00	1711.05	259.08	1231.48	73.49	854.13	1204.21	77.25	267.45
9.89000	2292.09	102.10	43.73	2252.19	99.70	46.67	2075.41	152.90	84.16	2095.92	166.15	124.80	2941.53	17.27	110.98	2902.50	18.73	107.70	2096.42	-22.55	153.35	2114.62	-26.89	192.18	2512.85	78.46	1358.04	0.00	0.00	0.00	2563.03	-18.87	1783.44	2555.42	93.81	1807.38	2105.25	38.53	1734.97	2408.47	104.06	1711.76	260.55	1230.37	74.10	854.71	1204.50	77.30	266.17
9.90000	2292.25	102.12	43.56	2252.52	99.39	46.30	2078.67	153.82	89.95	2100.60	166.80	129.85	2944.89	18.55	100.86	2906.36	19.77	99.56	2096.42	-22.55	153.35	2114.62	-26.89	192.18	2524.48	77.10	1359.02	0.00	0.00	0.00	2574.36	-20.90	1783.62	2566.16	91.66	1807.96	2105.25	38.53	1734.97	2420.04	100.85	1712.98	258.31	1231.12	73.31	854.03	1204.04	77.24	263.54
9.91000	2292.34	102.03	43.30	2253.21	99.34	46.57	2082.10	155.26	96.59	2106.22	167.07	135.32	2947.84	19.05	92.73	2909.36	20.02	92.78	2096.42	-22.55	153.35	2114.62	-26.89	192.18	2536.24	75.79	1360.31	0.00	0.00	0.00	2585.07	-22.95	1784.25	2576.80	89.57	1808.82	2105.25	38.53	1734.97	2430.35	98.85	1714.08	255.92	1232.01	72.48	853.54	1205.51	76.68	265.37
9.92000	2292.76	102.04	43.25	2253.56	99.72	47.10	2086.98	155.67	103.39	2111.87	168.65	141.89	2950.42	18.70	85.20	2911.44	19.82	86.29	2096.42	-22.55	153.35	2114.62	-26.89	192.18	2548.03	74.50	1361.85	0.00	0.00	0.00	2595.78	-25.00	1785.16	2587.62	87.45	1809.95	2105.25	38.53	1734.97	2440.58	97.05	1715.24	258.96	1230.05	73.76	853.56	1205.70	76.61	263.31
9.93000	2293.62	102.06	43.48	2254.32	99.87	47.32	2092.70	156.19	110.97	2117.97	170.68	149.10	2952.86	18.16	78.36	2913.55	19.36	80.56	2096.42	-22.55	153.35	2114.62	-26.89	192.18	2559.76	73.21	1363.58	0.00	0.00	0.00	2606.28	-26.99	1786.37	2598.18	85.40	1811.33	2105.25	38.53	1734.97	2451.03	94.91	1716.50	258.22	1230.10	73.43	854.24	1205.35	76.76	266.36
9.94000	2293.97	102.13	43.25	2254.73	99.93	48.24	2098.59	157.94	119.74	2126.41	171.28	156.24	2955.20	18.25	72.07	2915.58	19.40	75.27	2096.42	-22.55	153.35	2114.62	-26.89	192.18	2571.66	72.04	1365.43	0.00	0.00	0.00	2616.66	-28.98	1787.78	2608.01	83.31	1813.06	2105.25	38.53	1734.97	2461.80	92.30	1717.86	255.53	1231.64	72.36	853.76	1205.08	76.83	265.87
9.95000	2294.71	102.16	43.42	2254.09	100.26	53.13	2106.72	157.48	128.16	2135.85	172.13	163.80	2956.71	19.10	66.03	2917.48	20.30	70.71	2096.42	-22.55	153.35	2114.62	-26.89	192.18	2583.19	71.02	1367.28	0.00	0.00	0.00	2626.59	-30.94	1789.28	2618.15	81.30	1814.81	2105.25	38.53	1734.97	2471.77	90.65	1719.08	258.06	1230.53	73.46	853.28	1205.48	76.58	263.20
9.96000	2295.56	102.26	43.39	2255.42	99.75	54.21	2115.41	157.56	137.46	2146.12	173.36	171.73	2957.96	20.53	60.79	2918.74	21.76	66.67	2096.42	-22.55	153.35	2114.62	-26.89	192.18	2594.46	70.17	1369.05	0.00	0.00	0.00	2636.82	-32.77	1790.66	2627.66	79.40	1816.60	2105.25	38.53	1734.97	2481.12	89.49	1720.09	256.88	1231.33	73.03	851.61	1205.77	76.21	268.31
9.97000	2296.79	102.29	43.13	2257.28	99.42	54.70	2124.79	157.93	147.58	2158.04	173.46	179.41	2958.91	21.13	57.18	2919.49	22.31	63.98	2096.42	-22.55	153.35	2114.62	-26.89	192.18	2605.67	69.42	1370.69	0.00	0.00	0.00	2646.68	-34.54	1792.00	2637.29	77.52	1818.23	2105.25	38.53	1734.97	2491.45	87.07	1721.13	257.25	1230.88	73.11	852.31	1205.35	76.50	267.50
9.98000	2298.51	102.49	42.42	2260.58	99.16	56.27	2135.39	158.01	158.12	2170.89	173.73	187.61	2959.56	21.05	54.79	2920.18	22.25	62.33	2096.42	-22.55	153.35	2114.62	-26.89	192.18	2616.89	68.74	1372.22	0.00	0.00	0.00	2656.19	-36.25	1793.31	2646.85	75.74	1819.86	2105.25	38.53	1734.97	2491.45	87.07	1721.13	259.12	1230.63	73.64	852.29	1205.21	76.61	265.54
9.99000	2301.05	102.49	41.37	2264.99	98.86	58.77	2146.72	158.81	169.55	2184.20	174.54	196.56	2959.64	21.20	53.01	2920.60	22.39	61.29	2096.42	-22.55	153.35	2114.62	-26.89	192.18	2627.96	68.12	1373.60	0.00	0.00	0.00	2665.56	-37.84	1794.61	2656.32	74.07	1821.44	2105.25	38.53	1734.97	2491.45	87.07	1721.13	257.99	1231.80	73.20	852.52	1204.60	76.65	262.72
10.00000	2304.52	102.38	40.61	2270.38	98.67	62.07	2159.75	159.22	181.08	2198.90	174.90	205.61	2959.98	21.29	51.98	2921.02	22.46	60.63	2096.42	-22.55	153.35	2114.62	-26.89	192.18	2639.03	67.68	1374.88	0.00	0.00	0.00	2675.17	-39.36	1795.88	2665.87	72.46	1823.04	2105.25	38.53	1734.97	2491.45	87.07	1721.13	259.31	1231.19	73.49	852.52	1205.71	76.38	266.83
10.01000	2308.34	102.66	39.77	2277.26	98.97	65.93	2174.00	160.18	192.74	2215.08	174.88	214.39	2960.07	21.22	51.10	2921.30	22.37	60.18	2096.42	-22.55	153.35	2114.62	-26.89	192.18	2649.57	67.44	1376.07	0.00	0.00	0.00	2684.61	-40.79	1797.20	2675.20	70.90	1824.81	2105.25	38.53	1734.97	2491.45	87.07	1721.13	258.73	1230.38	73.72	850.58	1205.59	75.94	267.89
10.02000	2312.57	103.16	38.70	2285.46	99.63	69.01	2190.31	161.07	204.09	2232.25	175.33	223.17	2960.27	21.19	50.67	2921.46	22.33	59.84	2096.42	-22.55	153.35	2114.62	-26.89	192.18	2659.98	67.44	1377.21	0.00	0.00	0.00	2693.74	-42.15	1798.58	2684.72	69.46	1826.46	2105.25	38.53	1734.97	2491.45	87.07	1721.13	260.64	1229.85	73.90	851.01	1206.16	75.92	268.88
10.03000	2318.22	103.82	38.10	2294.93	100.73	71.80	2207.61	162.80	215.17	2250.86	175.28	231.37	2960.52	21.16	50.39	2921.53	22.22	59.59	2096.42	-22.55	153.35	2114.62	-26.89	192.18	2670.00	67.59	1378.33	0.00	0.00	0.00	2703.00	-43.30	1799.92	2693.73	68.20	1828.24	2105.25	38.53	1734.97	2491.45	87.07	1721.13	259.67	1230.71	73.45	851.78	1205.68	76.02	264.91
10.04000	2324.41	104.92	37.47	2306.49	102.62	75.44	2225.68	164.52	225.45	2270.31	175.26	238.81	2960.22	21.08	49.92	2921.68	22.14	59.46	2096.42	-22.55	153.35	2114.62	-26.89	192.18	2680.15	67.77	1379.46	0.00	0.00	0.00	2712.65	-44.28	1801.15	2703.18	67.09	1829.87	2105.25	38.53	1734.97	2491.45	87.07	1721.13	258.39	1229.79	73.66	851.94	1206.08	75.94	266.56
10.05000	2332.98	107.16	38.71	2318.25	104.80	79.04	2244.28	164.88	233.81	2289.36	176.07	245.86	2960.40	21.05	49.80	2921.68	22.08	59.30	2096.42	-22.55	153.35	2114.62	-26.89	192.18	2690.06	67.83	1380.63	0.00	0.00	0.00	2722.21	-45.10	1802.39	2712.56	66.23	1831.46	2105.25	38.53	1734.97	2491.45	87.07	1721.13	258.97	1230.42	73.70	850.32	1204.90	76.09	267.73
10.06000	2345.60	110.56	43.15	2331.78	107.51	83.97	2263.14	164.33	241.11	2308.75	175.98	251.87	2960.55	20.99	49.68	2921.69	22.03	59.14	2096.42	-22.55	153.35	2114.62	-26.89	192.18	2699.82	67.81	1381.86	0.00	0.00	0.00	2731.73	-45.66	1803.63	2721.85	65.62	1832.97	2105.25	38.53	1734.97	2491.45	87.07	1721.13	260.73	1229.52	74.26	851.31	1204.27	76.67	267.79
10.07000	2362.45	114.78	48.08	2348.48	110.94	89.07	2282.80	162.93	247.18	2327.76	176.02	257.52	2960.67	21.00	49.63	2921.72	22.00	59.00	2096.42	-22.55	153.35	2114.62	-26.89	192.18	2709.54	67.78	1383.19	0.00	0.00	0.00	2741.31	-45.91	1804.84	2731.47	65.28	1834.35	2105.25	38.53	1734.97	2491.45	87.07	1721.13	259.31	1229.41	73.95	850.85	1206.25	75.81	271.39
10.08000	2377.67	119.82	48.85	2364.37	115.09	90.87	2301.88	162.70	252.29	2346.42	176.42	262.85	2960.63	20.95	49.43	2921.80	21.97	58.94	2096.42	-22.55	153.35	2114.62	-26.89	192.18	2718.88	67.88	1384.58	0.00	0.00	0.00	2750.55	-45.99	1806.13	2741.04	65.19	1835.67	2105.25	38.53	1734.97	2491.45	87.07	1721.13	260.28	1229.77	73.97	850.48	1206.52	75.69	271.70
10.09000	2400.41	125.06	52.38	2386.06	119.22	93.18	2321.12	162.74	256.11	2366.33	175.90	267.00	2960.67	20.98	49.35	2921.84	21.97	58.87	2096.42	-22.55	153.35	2114.62	-26.89	192.18	2727.97	68.07	1386.01	0.00	0.00	0.00	2760.02	-45.78	1807.41	2750.04	65.40	1837.04	2105.25	38.53	1734.97	2491.45	87.07	1721.13	258.24	1230.91	73.30	851.34	1205.38	76.34	268.81
10.10000	2425.00	129.99	54.74	2409.62	123.29	95.32	2341.55	162.35	258.17	2386.55	175.45	269.82	2960.70	20.97	49.24	2921.78	21.93	58.77	2096.42	-22.55	153.35	2114.62	-26.89	192.18	2736.78	68.36	1387.43	0.00	0.00	0.00	2769.62	-45.23	1808.64	2759.32	65.89	1838.21	2105.25	38.53	1734.97	2491.45	87.07	1721.13	258.31	1230.28	73.48	849.59	1206.36	75.64	269.81
10.11000	2456.34	134.58	60.15	2436.91	127.01	97.61	2361.95	162.75	259.10	2406.93	175.30	271.52	2960.70	20.99	49.18	2921.96	21.91	58.80	2096.42	-22.55	153.35	2114.62	-26.89	192.18	2745.38	68.69	1388.81	0.00	0.00	0.00	2779.32	-44.45	1809.86	2768.78	66.64	1839.28	2105.25	38.53	1734.97	2491.45	87.07	1721.13	257.21	1230.90	73.08	849.53	1205.89	75.62	263.99
10.12000	2479.40	138.89	59.87	2463.25	130.54	98.34	2383.34	162.47	258.09	2427.66	175.37	271.92	2960.77	20.99	49.19	2921.87	21.88	58.66	2096.42	-22.55	153.35	2114.62	-26.89	192.18	2753.58	69.01	1390.16	0.00	0.00	0.00	2788.96	-43.41	1811.10	2777.87	67.73	1840.30	2105.25	38.53	1734.97	2491.45	87.07	1721.13	257.93	1230.51	73.17	849.48	1206.40	75.50	264.29
10.13000	2506.70	142.83	60.22	2490.69	133.79	98.48	2404.10	163.26	256.02	2427.66	175.37	271.92	2960.87	21.00	49.13	2921.90	21.89	58.61	2096.42	-22.55	153.35	2114.62	-26.89	192.18	2761.57	69.24	1391.46	0.00	0.00	0.00	2798.82	-42.17	1812.31	2786.70	68.98	1841.22	2105.25	38.53	1734.97	2491.45	87.07	1721.13	256.83	1230.52	73.13	850.82	1204.62	76.37	267.33
10.14000	2535.82	146.29	60.32	2518.85	136.64	98.00	2426.35	162.98	252.21	2427.66	175.37	271.92	2960.69	20.97	48.99	2921.90	21.87	58.57	2096.42	-22.55	153.35	2114.62	-26.89	192.18	2769.23	69.32	1392.66	0.00	0.00	0.00	2808.20	-40.70	1813.63	2795.80	70.51	1841.99	2105.25	38.53	1734.97	2491.45	87.07	1721.13	258.36	1230.90	73.05	851.01	1205.21	76.19	269.14
10.15000	2566.20	149.33	60.25	2548.25	139.17	97.30	2448.22	163.67	247.63	2427.66	175.37	271.92	2960.74	20.96	49.00	2921.90	21.82	58.53	2096.42	-22.55	153.35	2114.62	-26.89	192.18	2776.91	69.29	1393.77	0.00	0.00	0.00	2817.67	-39.13	1814.88	2804.55	72.21	1842.70	2105.25	38.53	1734.97	2491.45	87.07	1721.13	259.31	1231.33	73.18	849.66	1206.29	75.39	266.94
10.16000	2597.24	151.91	59.69	2578.36	141.27	96.11	2448.22	163.67	247.63	2427.66	175.37	271.92	2960.68	20.94	48.89	2921.90	21.80	58.48	2096.42	-22.55	153.35	2114.62	-26.89	192.18	2784.49	69.05	1394.78	0.00	0.00	0.00	2827.41	-37.33	1816.08	2812.99	73.99	1843.41	2105.25	38.53	1734.97	2491.45	87.07	1721.13	258.58	1231.03	73.22	850.54	1205.32	76.04	266.31
10.17000	2629.60	153.88	59.10	2609.04	142.90	94.50	2448.22	163.67	247.63	2427.66	175.37	271.92	2960.92	20.89	49.06	2922.00	21.73	58.48	2096.42	-22.55	153.35	2114.62	-26.89	192.18	2792.28	68.65	1395.71	0.00	0.00	0.00	2836.51	-35.47	1817.38	2821.52	75.90	1844.01	2105.25	38.53	1734.97	2491.45	87.07	1721.13	257.07	1231.46	72.93	849.45	1206.07	75.47	264.86
10.18000	2662.97	155.20	58.57	2640.46	144.08	92.72	2448.22	163.67	247.63	2427.66	175.37	271.92	2960.77	20.86	48.95	2921.86	21.69	58.37	2096.42	-22.55	153.35	2114.62	-26.89	192.18	2799.86	68.20	1396.49	0.00	0.00	0.00	2845.50	-33.58	1818.61	2830.08	77.86	1844.45	2105.25	38.53	1734.97	2491.45	87.07	1721.13	257.37	1230.83	73.05	848.68	1206.61	75.24	265.49
10.19000	2697.57	156.00	58.30	2672.40	144.86	90.69	2448.22	163.67	247.63	2427.66	175.37	271.92	2960.77	20.76	48.94	2921.82	21.60	58.31	2096.42	-22.55	153.35	2114.62	-26.89	192.18	2807.31	67.79	1397.10	0.00	0.00	0.00	2854.72	-31.63	1819.72	2838.52	79.89	1844.85	2105.25	38.53	1734.97	2491.45	87.07	1721.13	258.67	1231.25	73.25	849.26	1205.82	75.69	264.89
10.20000	2732.54	156.42	58.06	2705.16	145.21	88.54	2448.22	163.67	247.63	2427.66	175.37	271.92	2960.59	20.68	48.78	2921.79	21.54	58.22	2096.42	-22.55	153.35	2114.62	-26.89	192.18	2814.72	67.52	1397.49	0.00	0.00	0.00	2863.74	-29.68	1820.73	2846.78	81.88	1845.19	2105.25	38.53	1734.97	2491.45	87.07	1721.13	260.17	1229.99	73.95	850.77	1205.95	75.72	269.23
10.21000	2767.90	156.40	57.95	2738.42	145.33	86.44	2448.22	163.67	247.63	2427.66	175.37	271.92	2960.67	20.59	48.81	2922.12	21.48	58.36	2096.42	-22.55	153.35	2114.62	-26.89	192.18	2822.21	67.40	1397.67	0.00	0.00	0.00	2872.57	-27.75	1821.65	2855.09	83.82	1845.39	2105.25	38.53	1734.97	2491.45	87.07	1721.13	263.98	1229.45	74.69	849.83	1207.76	75.14	270.22
10.22000	2803.70	156.17	57.87	2772.64	145.30	84.65	2448.22	163.67	247.63	2427.66	175.37	271.92	2960.82	20.53	48.83	2922.20	21.38	58.33	2096.42	-22.55	153.35	2114.62	-26.89	192.18	2829.90	67.38	1397.73	0.00	0.00	0.00	2881.30	-25.83	1822.46	2863.16	85.71	1845.52	2105.25	38.53	1734.97	2491.45	87.07	1721.13	260.91	1230.39	73.97	851.69	1205.23	76.60	267.86
10.23000	2839.33	155.66	57.60	2806.56	145.08	82.67	2448.22	163.67	247.63	2427.66	175.37	271.92	2960.90	20.42	48.87	2922.29	21.31	58.34	2096.42	-22.55	153.35	2114.62	-26.89	192.18	2837.69	67.33	1397.70	0.00	0.00	0.00	2890.87	-23.96	1823.50	2871.52	87.59	1845.50	2105.25	38.53	1734.97	2491.45	87.07	1721.13	261.20	1230.81	73.92	851.42	1205.69	76.08	265.89
10.24000	2875.48	155.09	57.73	2841.19	144.70	81.08	2448.22	163.67	247.63	2427.66	175.37	271.92	2961.06	20.37	48.92	2922.34	21.25	58.33	2096.42	-22.55	153.35	2114.62	-26.89	192.18	2845.74	67.26	1397.62	0.00	0.00	0.00	2899.70	-22.43	1824.29	2879.42	89.35	1845.46	2105.25	38.53	1734.97	2491.45	87.07	1721.13	260.02	1230.86	73.71	850.78	1206.06	75.94	266.14
10.25000	2910.87	154.59	57.90	2875.97	144.34	79.60	2448.22	163.67	247.63	2427.66	175.37	271.92	2961.11	20.29	48.90	2922.17	21.15	58.18	2096.42	-22.55	153.35	2114.62	-26.89	192.18	2853.92	67.22	1397.45	0.00	0.00	0.00	2907.88	-21.20	1824.82	2887.60	91.08	1845.25	2105.25	38.53	1734.97	2491.45	87.07	1721.13	260.32	1229.61	74.01	850.94	1204.75	76.46	264.97
10.26000	2947.25	154.31	58.85	2910.21	144.22	77.75	2448.22	163.67	247.63	2427.66	175.37	271.92	2961.25	20.22	48.97	2922.06	21.09	58.06	2096.42	-22.55	153.35	2114.62	-26.89	192.18	2862.19	67.24	1397.18	0.00	0.00	0.00	2915.52	-20.21	1825.13	2895.78	92.76	1844.88	2105.25	38.53	1734.97	2491.45	87.07	1721.13	258.45	1229.03	73.94	849.83	1205.14	75.90	264.72
10.27000	2982.56	154.38	59.35	2944.33	144.42	76.11	2448.22	163.67	247.63	2427.66	175.37	271.92	2960.98	20.21	48.76	2922.05	21.08	58.06	2096.42	-22.55	153.35	2114.62	-26.89	192.18	2870.38	67.29	1396.81	0.00	0.00	0.00	2922.69	-19.42	1825.20	2904.10	94.31	1844.35	2105.25	38.53	1734.97	2491.45	87.07	1721.13	257.79	1230.54	73.30	850.99	1205.67	75.90	265.55
10.28000	3017.79	154.95	60.03	2978.38	144.98	74.64	2448.22	163.67	247.63	2427.66	175.37	271.92	2960.93	20.21	48.70	2921.90	21.07	57.95	2096.42	-22.55	153.35	2114.62	-26.89	192.18	2878.50	67.34	1396.33	0.00	0.00	0.00	2929.50	-18.78	1825.07	2912.36	95.87	1843.80	2105.25	38.53	1734.97	2491.45	87.07	1721.13	256.50	1230.70	72.96	851.39	1205.37	76.17	265.29
10.29000	3051.42	156.01	59.83	3012.12	145.88	73.03	2448.22	163.67	247.63	2427.66	175.37	271.92	2960.89	20.32	48.67	2922.06	21.18	58.12	2096.42	-22.55	153.35	2114.62	-26.89	192.18	2886.50	67.49	1395.71	0.00	0.00	0.00	2936.05	-18.24	1824.73	2920.41	97.38	1843.16	2105.25	38.53	1734.97	2491.45	87.07	1721.13	259.62	1229.46	73.98	850.51	1205.32	75.90	265.89
10.30000	3086.06	157.54	61.05	3045.71	147.15	71.89	2448.22	163.67	247.63	2427.66	175.37	271.92	2961.09	20.40	48.78	2922.34	21.29	58.34	2096.42	-22.55	153.35	2114.62	-26.89	192.18	2894.25	67.73	1394.96	0.00	0.00	0.00	2942.44	-17.77	1824.20	2928.61	98.80	1842.38	2105.25	38.53	1734.97	2491.45	87.07	1721.13	256.62	1230.33	73.22	851.06	1205.85	76.01	267.98
10.31000	3119.63	159.60	62.14	3078.54	148.80	70.82	2448.22	163.67	247.63	2427.66	175.37	271.92	2961.16	20.53	48.96	2922.62	21.39	58.49	2096.42	-22.55	153.35	2114.62	-26.89	192.18	2901.84	68.07	1394.10	0.00	0.00	0.00	2948.74	-17.31	1823.49	2937.16	100.23	1841.38	2105.25	38.53	1734.97	2491.45	87.07	1721.13	257.40	1231.19	73.15	851.88	1205.15	76.36	267.55
10.32000	3153.17	162.36	64.77	3112.24	150.90	72.04	2448.22	163.67	247.63	2427.66	175.37	271.92	2961.14	20.69	49.06	2922.92	21.50	58.55	2096.42	-22.55	153.35	2114.62	-26.89	192.18	2909.43	68.48	1393.15	0.00	0.00	0.00	2955.07	-16.81	1822.61	2945.36	101.57	1840.31	2105.25	38.53	1734.97	2491.45	87.07	1721.13	256.58	1231.65	72.91	853.39	1205.10	76.77	266.48
10.33000	3184.80	165.89	68.46	3144.45	153.59	74.13	2448.22	163.67	247.63	2427.66	175.37	271.92	2961.57	20.87	49.18	2922.76	21.52	58.30	2096.42	-22.55	153.35	2114.62	-26.89	192.18	2917.02	68.96	1392.14	0.00	0.00	0.00	2961.52	-16.24	1821.57	2953.59	102.91	1839.09	2105.25	38.53	1734.97	2491.45	87.07	1721.13	257.83	1230.70	73.31	851.93	1205.91	76.17	263.75
10.34000	3184.80	165.89	68.46	3144.45	153.59	74.13	2448.22	163.67	247.63	2427.66	175.37	271.92	2961.59	20.91	48.96	2922.43	21.49	58.04	2096.42	-22.55	153.35	2114.62	-26.89	192.18	2924.79	69.53	1391.05	0.00	0.00	0.00	2968.18	-15.54	1820.38	2962.03	104.29	1837.71	2105.25	38.53	1734.97	2491.45	87.07	1721.13	257.44	1229.40	73.66	851.48	1205.65	76.11	265.90
10.35000	3184.80	165.89	68.46	3144.45	153.59	74.13	2448.22	163.67	247.63	2427.66	175.37	271.92	2961.49	20.85	48.73	2922.28	21.46	57.92	2096.42	-22.55	153.35	2114.62	-26.89	192.18	2932.56	70.19	1389.89	0.00	0.00	0.00	2975.15	-14.67	1819.05	2970.58	105.60	1836.21	2105.25	38.53	1734.97	2491.45	87.07	1721.13	258.09	1231.53	73.07	852.36	1206.02	76.21	264.13
10.36000	3184.80	165.89	68.46	3144.45	153.59	74.13	2448.22	163.67	247.63	2427.66	175.37	271.92	2961.17	20.79	48.52	2922.20	21.40	57.86	2096.42	-22.55	153.35	2114.62	-26.89	192.18	2940.41	70.95	1388.67	0.00	0.00	0.00	2982.52	-13.58	1817.59	2979.08	106.92	1834.61	2105.25	38.53	1734.97	2491.45	87.07	1721.13	258.83	1232.14	72.95	851.85	1206.82	76.01	265.92
10.37000	3184.80	165.89	68.46	3144.45	153.59	74.13	2448.22	163.67	247.63	2427.66	175.37	271.92	2961.25	20.70	48.57	2922.35	21.41	57.96	2096.42	-22.55	153.35	2114.62	-26.89	192.18	2948.20	71.82	1387.40	0.00	0.00	0.00	2990.40	-12.22	1816.02	2987.53	108.25	1832.93	2105.25	38.53	1734.97	2491.45	87.07	1721.13	255.86	1230.73	72.60	851.18	1205.23	76.13	263.54
10.38000	3184.80	165.89	68.46	3144.45	153.59	74.13	2448.22	163.67	247.63	2427.66	175.37	271.92	2961.25	20.66	48.57	2922.46	21.39	58.00	2096.42	-22.55	153.35	2114.62	-26.89	192.18	2955.87	72.75	1386.10	0.00	0.00	0.00	2998.87	-10.55	1814.34	2995.85	109.61	1831.17	2105.25	38.53	1734.97	2491.45	87.07	1721.13	253.41	1231.38	72.21	851.47	1204.76	76.46	261.58
10.39000	3184.80	165.89	68.46	3144.45	153.59	74.13	2448.22	163.67	247.63	2427.66	175.37	271.92	2961.45	20.66	48.69	2922.50	21.39	57.98	2096.42	-22.55	153.35	2114.62	-26.89	192.18	2963.47	73.76	1384.80	0.00	0.00	0.00	3008.03	-8.52	1812.56	3004.01	110.98	1829.41	2105.25	38.53	1734.97	2491.45	87.07	1721.13	255.76	1231.91	72.44	851.98	1205.74	76.11	263.00
10.40000	3184.80	165.89	68.46	3144.45	153.59	74.13	2448.22	163.67	247.63	2427.66	175.37	271.92	2961.85	20.63	48.87	2922.53	21.38	57.93	2096.42	-22.55	153.35	2114.62	-26.89	192.18	2971.04	74.83	1383.50	0.00	0.00	0.00	3017.98	-6.09	1810.70	3012.12	112.46	1827.66	2105.25	38.53	1734.97	2491.45	87.07	1721.13	255.74	1232.01	72.45	852.25	1204.71	76.75	264.00
10.41000	3184.80	165.89	68.46	3144.45	153.59	74.13	2448.22	163.67	247.63	2427.66	175.37	271.92	2961.95	20.59	48.88	2922.37	21.32	57.75	2096.42	-22.55	153.35	2114.62	-26.89	192.18	2978.68	75.92	1382.24	0.00	0.00	0.00	3028.81	-3.21	1808.77	3020.07	114.04	1825.94	2105.25	38.53	1734.97	2491.45	87.07	1721.13	253.90	1232.61	71.91	853.12	1204.76	77.05	260.34
10.42000	3184.80	165.89	68.46	3144.45	153.59	74.13	2448.22	163.67	247.63	2427.66	175.37	271.92	2962.14	20.57	48.97	2922.41	21.24	57.70	2096.42	-22.55	153.35	2114.62	-26.89	192.18	2986.42	77.04	1381.01	0.00	0.00	0.00	3040.62	0.17	1806.77	3027.91	115.76	1824.27	2105.25	38.53	1734.97	2491.45	87.07	1721.13	254.01	1230.72	72.73	852.71	1206.05	76.45	263.46
10.43000	3184.80	165.89	68.46	3144.45	153.59	74.13	2448.22	163.67	247.63	2427.66	175.37	271.92	2962.11	20.53	48.89	2922.33	21.19	57.56	2096.42	-22.55	153.35	2114.62	-26.89	192.18	2994.20	78.19	1379.84	0.00	0.00	0.00	3053.51	4.10	1804.72	3035.60	117.69	1822.74	2105.25	38.53	1734.97	2491.45	87.07	1721.13	254.17	1230.83	72.83	852.69	1205.83	76.46	264.34
10.44000	3184.80	165.89	68.46	3144.45	153.59	74.13	2448.22	163.67	247.63	2427.66	175.37	271.92	2961.95	20.46	48.73	2922.45	21.13	57.55	2096.42	-22.55	153.35	2114.62	-26.89	192.18	3002.01	79.38	1378.76	0.00	0.00	0.00	3067.55	8.61	1802.63	3042.99	119.89	1821.33	2105.25	38.53	1734.97	2491.45	87.07	1721.13	257.33	1230.35	73.72	852.34	1206.39	76.08	263.75
10.45000	3184.80	165.89	68.46	3144.45	153.59	74.13	2448.22	163.67	247.63	2427.66	175.37	271.92	2961.85	20.42	48.65	2922.52	21.03	57.54	2096.42	-22.55	153.35	2114.62	-26.89	192.18	3009.97	80.59	1377.75	0.00	0.00	0.00	3074.89	11.02	1801.58	3049.92	122.33	1820.11	2105.25	38.53	1734.97	2491.45	87.07	1721.13	259.57	1229.55	74.09	852.42	1206.73	75.99	263.66
10.46000	3184.80	165.89	68.46	3144.45	153.59	74.13	2448.22	163.67	247.63	2427.66	175.37	271.92	2961.89	20.40	48.65	2922.50	20.91	57.46	2096.42	-22.55	153.35	2114.62	-26.89	192.18	3018.03	81.84	1376.85	0.00	0.00	0.00	3084.81	14.08	1799.92	3056.45	124.97	1819.07	2105.25	38.53	1734.97	2491.45	87.07	1721.13	257.78	1231.42	73.10	853.20	1205.96	76.46	261.58
10.47000	3184.80	165.89	68.46	3144.45	153.59	74.13	2448.22	163.67	247.63	2427.66	175.37	271.92	2961.97	20.36	48.71	2922.48	20.81	57.36	2096.42	-22.55	153.35	2114.62	-26.89	192.18	3026.21	83.11	1376.04	0.00	0.00	0.00	3088.61	15.21	1799.10	3062.46	127.90	1818.25	2105.25	38.53	1734.97	2491.45	87.07	1721.13	256.17	1232.02	72.75	852.34	1206.43	76.03	261.35
10.48000	3184.80	165.89	68.46	3144.45	153.59	74.13	2448.22	163.67	247.63	2427.66	175.37	271.92	2961.63	20.38	48.53	2922.51	20.69	57.29	2096.42	-22.55	153.35	2114.62	-26.89	192.18	3034.36	84.43	1375.36	0.00	0.00	0.00	3090.39	16.34	1799.04	3068.25	131.15	1817.58	2105.25	38.53	1734.97	2491.45	87.07	1721.13	256.96	1230.74	73.52	851.79	1205.29	76.54	263.04
10.49000	3184.80	165.89	68.46	3144.45	153.59	74.13	2448.22	163.67	247.63	2427.66	175.37	271.92	2961.75	20.35	48.63	2922.50	20.56	57.17	2096.42	-22.55	153.35	2114.62	-26.89	192.18	3042.64	85.83	1374.79	0.00	0.00	0.00	3094.28	19.38	1799.67	3074.55	134.32	1816.73	2105.25	38.53	1734.97	2491.45	87.07	1721.13	254.76	1230.07	73.05	852.32	1205.51	76.42	263.46
10.50000	3184.80	165.89	68.46	3144.45	153.59	74.13	2448.22	163.67	247.63	2427.66	175.37	271.92	2961.72	20.31	48.61	2922.61	20.44	57.11	2096.42	-22.55	153.35	2114.62	-26.89	192.18	3050.73	87.36	1374.37	0.00	0.00	0.00	3104.36	26.25	1800.90	3078.24	136.27	1816.31	2105.25	38.53	1734.97	2491.45	87.07	1721.13	256.71	1230.55	73.09	855.30	1203.89	77.56	262.27
10.51000	3184.80	165.89	68.46	3144.45	153.59	74.13	2448.22	163.67	247.63	2427.66	175.37	271.92	2961.58	20.31	48.56	2922.58	20.27	56.89	2096.42	-22.55	153.35	2114.62	-26.89	192.18	3058.70	88.99	1374.20	0.00	0.00	0.00	3115.66	33.24	1801.69	3080.42	137.85	1816.29	2105.25	38.53	1734.97	2491.45	87.07	1721.13	257.29	1231.24	73.08	855.71	1203.59	77.81	264.15
10.52000	3184.80	165.89	68.46	3144.45	153.59	74.13	2448.22	163.67	247.63	2427.66	175.37	271.92	2961.53	20.31	48.53	2922.74	20.14	56.72	2096.42	-22.55	153.35	2114.62	-26.89	192.18	3066.40	90.74	1374.31	0.00	0.00	0.00	3122.16	38.11	1803.15	3082.20	139.92	1816.70	2105.25	38.53	1734.97	2491.45	87.07	1721.13	255.25	1230.86	72.73	854.03	1205.01	76.91	263.62
10.53000	3184.80	165.89	68.46	3144.45	153.59	74.13	2448.22	163.67	247.63	2427.66	175.37	271.92	2961.47	20.29	48.50	2922.87	20.06	56.53	2096.42	-22.55	153.35	2114.62	-26.89	192.18	3074.07	92.55	1374.79	0.00	0.00	0.00	3129.04	43.39	1804.89	3084.70	143.32	1817.54	2105.25	38.53	1734.97	2491.45	87.07	1721.13	253.53	1230.31	72.64	855.73	1204.82	77.37	263.92
10.54000	3184.80	165.89	68.46	3144.45	153.59	74.13	2448.22	163.67	247.63	2427.66	175.37	271.92	2961.57	20.25	48.50	2922.88	19.96	56.20	2096.42	-22.55	153.35	2114.62	-26.89	192.18	3081.93	94.31	1375.63	0.00	0.00	0.00	3135.94	48.90	1806.88	3089.02	148.90	1818.80	2105.25	38.53	1734.97	2491.45	87.07	1721.13	255.70	1230.62	73.01	852.70	1205.36	76.69	263.94
10.55000	3184.80	165.89	68.46	3144.45	153.59	74.13	2448.22	163.67	247.63	2427.66	175.37	271.92	2961.69	20.24	48.50	2922.83	19.86	55.94	2096.42	-22.55	153.35	2114.62	-26.89	192.18	3089.69	95.99	1376.74	0.00	0.00	0.00	3142.62	54.70	1809.10	3096.28	157.51	1820.49	2105.25	38.53	1734.97	2491.45	87.07	1721.13	254.48	1232.09	72.43	853.70	1205.24	76.75	263.45
10.56000	3184.80	165.89	68.46	3144.45	153.59	74.13	2448.22	163.67	247.63	2427.66	175.37	271.92	2961.71	20.19	48.43	2922.88	19.81	55.80	2096.42	-22.55	153.35	2114.62	-26.89	192.18	3097.34	97.61	1378.04	0.00	0.00	0.00	3149.16	60.90	1811.45	3106.05	167.77	1822.13	2105.25	38.53	1734.97	2491.45	87.07	1721.13	255.81	1231.25	72.78	853.49	1205.03	76.81	262.02
10.57000	3184.80	165.89	68.46	3144.45	153.59	74.13	2448.22	163.67	247.63	2427.66	175.37	271.92	2961.84	20.17	48.40	2922.66	19.94	55.55	2096.42	-22.55	153.35	2114.62	-26.89	192.18	3105.04	99.18	1379.52	0.00	0.00	0.00	3155.60	67.38	1813.88	3109.97	173.10	1823.38	2105.25	38.53	1734.97	2491.45	87.07	1721.13	253.79	1232.68	71.73	854.51	1204.43	77.16	260.80
10.58000	3184.80	165.89	68.46	3144.45	153.59	74.13	2448.22	163.67	247.63	2427.66	175.37	271.92	2961.83	20.10	48.31	2922.63	20.36	56.14	2096.42	-22.55	153.35	2114.62	-26.89	192.18	3113.06	100.80	1381.13	0.00	0.00	0.00	3162.00	73.96	1816.21	3113.73	178.48	1824.54	2105.25	38.53	1734.97	2491.45	87.07	1721.13	255.33	1232.58	72.24	853.37	1204.95	76.78	259.51
10.59000	3184.80	165.89	68.46	3144.45	153.59	74.13	2448.22	163.67	247.63	2427.66	175.37	271.92	2961.67	20.08	48.10	2923.44	21.12	59.22	2096.42	-22.55	153.35	2114.62	-26.89	192.18	3120.97	102.42	1382.74	0.00	0.00	0.00	3168.58	80.51	1818.36	3117.23	183.90	1825.58	2105.25	38.53	1734.97	2491.45	87.07	1721.13	255.05	1231.98	72.24	853.29	1205.75	76.50	258.77
10.60000	3184.80	165.89	68.46	3144.45	153.59	74.13	2448.22	163.67	247.63	2427.66	175.37	271.92	2961.79	19.96	48.07	2923.73	21.05	58.83	2096.42	-22.55	153.35	2114.62	-26.89	192.18	3128.79	104.08	1384.28	0.00	0.00	0.00	3175.02	87.05	1820.36	3120.77	189.29	1826.39	2105.25	38.53	1734.97	2491.45	87.07	1721.13	253.01	1231.77	72.11	853.17	1205.54	76.54	259.97
10.61000	3184.80	165.89	68.46	3144.45	153.59	74.13	2448.22	163.67	247.63	2427.66	175.37	271.92	2961.82	19.95	48.01	2924.31	20.95	59.35	2096.42	-22.55	153.35	2114.62	-26.89	192.18	3136.70	105.92	1385.71	0.00	0.00	0.00	3181.18	93.53	1822.17	3124.10	194.57	1827.05	2105.25	38.53	1734.97	2491.45	87.07	1721.13	254.49	1232.31	72.21	851.95	1204.06	76.69	262.96
10.62000	3184.80	165.89	68.46	3144.45	153.59	74.13	2448.22	163.67	247.63	2427.66	175.37	271.92	2961.91	19.91	47.86	2925.06	21.05	60.18	2096.42	-22.55	153.35	2114.62	-26.89	192.18	3144.80	107.80	1387.01	0.00	0.00	0.00	3187.27	100.04	1823.76	3127.68	199.66	1827.47	2105.25	38.53	1734.97	2491.45	87.07	1721.13	255.47	1230.53	72.96	853.85	1204.10	77.28	259.60
10.63000	3184.80	165.89	68.46	3144.45	153.59	74.13	2448.22	163.67	247.63	2427.66	175.37	271.92	2962.28	19.86	47.63	2926.57	21.21	60.63	2096.42	-22.55	153.35	2114.62	-26.89	192.18	3152.83	109.60	1388.15	0.00	0.00	0.00	3193.01	106.51	1825.16	3131.15	204.44	1827.64	2105.25	38.53	1734.97	2491.45	87.07	1721.13	251.57	1231.68	71.67	853.17	1204.58	76.99	258.53
10.64000	3184.80	165.89	68.46	3144.45	153.59	74.13	2448.22	163.67	247.63	2427.66	175.37	271.92	2963.23	19.79	47.03	2929.05	21.20	61.42	2096.42	-22.55	153.35	2114.62	-26.89	192.18	3160.64	111.37	1389.10	0.00	0.00	0.00	3198.48	112.74	1826.38	3134.65	209.17	1827.66	2105.25	38.53	1734.97	2491.45	87.07	1721.13	251.00	1233.97	71.25	853.39	1205.66	76.49	262.64
10.65000	3184.80	165.89	68.46	3144.45	153.59	74.13	2448.22	163.67	247.63	2427.66	175.37	271.92	2965.44	19.78	46.39	2933.05	21.21	62.91	2096.42	-22.55	153.35	2114.62	-26.89	192.18	3168.22	113.12	1389.79	0.00	0.00	0.00	3204.04	118.75	1827.39	3138.28	213.72	1827.46	2105.25	38.53	1734.97	2491.45	87.07	1721.13	253.21	1232.65	71.87	852.41	1205.99	76.16	258.85
10.66000	3184.80	165.89	68.46	3144.45	153.59	74.13	2448.22	163.67	247.63	2427.66	175.37	271.92	2968.87	19.74	45.60	2938.59	21.03	65.25	2096.42	-22.55	153.35	2114.62	-26.89	192.18	3175.68	114.88	1390.21	0.00	0.00	0.00	3209.86	124.50	1828.22	3142.08	217.99	1827.16	2105.25	38.53	1734.97	2491.45	87.07	1721.13	253.03	1232.22	71.81	853.91	1206.29	76.36	258.78
10.67000	3184.80	165.89	68.46	3144.45	153.59	74.13	2448.22	163.67	247.63	2427.66	175.37	271.92	2973.24	19.34	44.81	2945.37	20.46	68.12	2096.42	-22.55	153.35	2114.62	-26.89	192.18	3183.01	116.61	1390.42	0.00	0.00	0.00	3215.34	130.06	1829.05	3145.86	222.24	1826.80	2105.25	38.53	1734.97	2491.45	87.07	1721.13	252.51	1231.80	71.76	855.09	1204.81	77.14	261.07
10.68000	3184.80	165.89	68.46	3144.45	153.59	74.13	2448.22	163.67	247.63	2427.66	175.37	271.92	2978.08	18.71	43.94	2953.22	19.50	71.00	2096.42	-22.55	153.35	2114.62	-26.89	192.18	3189.98	118.26	1390.53	0.00	0.00	0.00	3220.92	135.48	1829.81	3150.05	226.26	1826.33	2105.25	38.53	1734.97	2491.45	87.07	1721.13	252.63	1232.62	71.73	854.25	1204.34	77.10	262.60
10.69000	3184.80	165.89	68.46	3144.45	153.59	74.13	2448.22	163.67	247.63	2427.66	175.37	271.92	2983.03	17.71	42.86	2961.56	17.94	73.37	2096.42	-22.55	153.35	2114.62	-26.89	192.18	3196.65	119.90	1390.61	0.00	0.00	0.00	3226.91	140.66	1830.39	3154.58	230.08	1825.77	2105.25	38.53	1734.97	2491.45	87.07	1721.13	247.99	1232.94	70.58	853.84	1204.95	76.85	257.79
10.70000	3184.80	165.89	68.46	3144.45	153.59	74.13	2448.22	163.67	247.63	2427.66	175.37	271.92	2988.48	16.23	41.88	2970.04	15.71	75.43	2096.42	-22.55	153.35	2114.62	-26.89	192.18	3203.35	121.55	1390.70	0.00	0.00	0.00	3233.03	145.77	1830.82	3159.04	233.77	1825.25	2105.25	38.53	1734.97	2491.45	87.07	1721.13	253.16	1232.24	71.92	854.04	1205.12	76.96	257.94
10.71000	3184.80	165.89	68.46	3144.45	153.59	74.13	2448.22	163.67	247.63	2427.66	175.37	271.92	2996.45	14.32	44.42	2980.42	13.65	79.57	2096.42	-22.55	153.35	2114.62	-26.89	192.18	3210.16	123.19	1390.84	0.00	0.00	0.00	3233.03	145.77	1830.82	3163.74	237.14	1824.65	2105.25	38.53	1734.97	2491.45	87.07	1721.13	254.66	1232.48	72.21	856.07	1204.39	77.39	262.75
10.72000	3184.80	165.89	68.46	3144.45	153.59	74.13	2448.22	163.67	247.63	2427.66	175.37	271.92	3008.81	12.25	50.52	2992.00	11.68	85.11	2096.42	-22.55	153.35	2114.62	-26.89	192.18	3217.25	124.85	1391.11	0.00	0.00	0.00	3233.03	145.77	1830.82	3167.38	240.35	1824.01	2105.25	38.53	1734.97	2491.45	87.07	1721.13	248.26	1232.16	71.18	854.73	1205.60	76.66	260.87
10.73000	3184.80	165.89	68.46	3144.45	153.59	74.13	2448.22	163.67	247.63	2427.66	175.37	271.92	3023.63	10.07	56.41	3006.20	9.72	90.75	2096.42	-22.55	153.35	2114.62	-26.89	192.18	3224.30	126.50	1391.50	0.00	0.00	0.00	3233.03	145.77	1830.82	3167.26	240.97	1823.70	2105.25	38.53	1734.97	2491.45	87.07	1721.13	256.64	1230.75	73.14	855.17	1204.23	77.39	257.73
10.74000	3184.80	165.89	68.46	3144.45	153.59	74.13	2448.22	163.67	247.63	2427.66	175.37	271.92	3039.63	7.74	61.06	3022.69	7.60	95.62	2096.42	-22.55	153.35	2114.62	-26.89	192.18	3231.25	128.17	1392.00	0.00	0.00	0.00	3233.03	145.77	1830.82	3167.58	241.09	1823.58	2105.25	38.53	1734.97	2491.45	87.07	1721.13	253.32	1229.88	73.08	855.14	1204.12	77.40	260.50
10.75000	3184.80	165.89	68.46	3144.45	153.59	74.13	2448.22	163.67	247.63	2427.66	175.37	271.92	3057.12	5.57	65.05	3040.20	5.59	99.65	2096.42	-22.55	153.35	2114.62	-26.89	192.18	3237.82	129.94	1392.54	0.00	0.00	0.00	3233.03	145.77	1830.82	3172.55	242.80	1823.50	2105.25	38.53	1734.97	2491.45	87.07	1721.13	253.69	1231.48	72.41	855.10	1204.43	77.40	261.36
10.76000	3184.80	165.89	68.46	3144.45	153.59	74.13	2448.22	163.67	247.63	2427.66	175.37	271.92	3075.79	3.63	68.45	3057.83	3.64	102.30	2096.42	-22.55	153.35	2114.62	-26.89	192.18	3243.90	131.84	1393.10	0.00	0.00	0.00	3233.03	145.77	1830.82	3186.33	248.19	1823.29	2105.25	38.53	1734.97	2491.45	87.07	1721.13	256.26	1231.22	73.01	856.10	1204.10	77.66	261.79
10.77000	3184.80	165.89	68.46	3144.45	153.59	74.13	2448.22	163.67	247.63	2427.66	175.37	271.92	3095.58	1.91	71.25	3077.08	1.95	104.61	2096.42	-22.55	153.35	2114.62	-26.89	192.18	3249.70	133.85	1393.74	0.00	0.00	0.00	3233.03	145.77	1830.82	3196.13	252.15	1823.14	2105.25	38.53	1734.97	2491.45	87.07	1721.13	254.30	1230.34	73.17	854.95	1204.81	77.35	260.89
10.78000	3184.80	165.89	68.46	3144.45	153.59	74.13	2448.22	163.67	247.63	2427.66	175.37	271.92	3117.00	0.36	73.80	3096.56	0.25	105.93	2096.42	-22.55	153.35	2114.62	-26.89	192.18	3255.47	135.85	1394.48	0.00	0.00	0.00	3233.03	145.77	1830.82	3196.13	252.15	1823.14	2105.25	38.53	1734.97	2491.45	87.07	1721.13	253.19	1229.87	72.86	853.53	1205.29	76.77	261.48
10.79000	3184.80	165.89	68.46	3144.45	153.59	74.13	2448.22	163.67	247.63	2427.66	175.37	271.92	3138.42	-1.13	75.07	3117.05	-1.33	106.55	2096.42	-22.55	153.35	2114.62	-26.89	192.18	3261.26	137.81	1395.32	0.00	0.00	0.00	3233.03	145.77	1830.82	3196.13	252.15	1823.14	2105.25	38.53	1734.97	2491.45	87.07	1721.13	253.83	1231.68	72.51	853.89	1204.74	77.22	263.22
10.80000	3184.80	165.89	68.46	3144.45	153.59	74.13	2448.22	163.67	247.63	2427.66	175.37	271.92	3138.42	-1.13	75.07	3117.05	-1.33	106.55	2096.42	-22.55	153.35	2114.62	-26.89	192.18	3261.26	137.81	1395.32	0.00	0.00	0.00	3233.03	145.77	1830.82	3196.13	252.15	1823.14	2105.25	38.53	1734.97	2491.45	87.07	1721.13	253.83	1231.68	72.51	853.89	1204.74	77.22	263.22
[truncated: 35 more columns]
