# Supplementary material for: The impact of mobile phone use on where we look and how we walk when negotiating floor based obstacles
Source: PLoS One. 2017 Jun 30;12(6):e0179802. doi: 10.1371/journal.pone.0179802 (PMC5493336; doi:10.1371/journal.pone.0179802)
Supplement: S1 File — (ZIP) [file pone.0179802.s001.zip › Gait/PP11/JS no obs read 1.txt]

CODAmotion Analysis Text
Codamotion Analysis Text Save of: JS no obs read 1.mdf
Time	Markers
Time	1:LTOE.X	1:LTOE.Y	1:LTOE.Z	2:L2nd.X	2:L2nd.Y	2:L2nd.Z	3:LHEE.X	3:LHEE.Y	3:LHEE.Z	4:LANK.X	4:LANK.Y	4:LANK.Z	5:RTOE.X	5:RTOE.Y	5:RTOE.Z	6:R2nd.X	6:R2nd.Y	6:R2nd.Z	7:RHEE.X	7:RHEE.Y	7:RHEE.Z	8:RANK.X	8:RANK.Y	8:RANK.Z	9:STRN.X	9:STRN.Y	9:STRN.Z	10:Marker 10.X	10:Marker 10.Y	10:Marker 10.Z	11:FRHD.X	11:FRHD.Y	11:FRHD.Z	12:FLHD.X	12:FLHD.Y	12:FLHD.Z	13:BRHD.X	13:BRHD.Y	13:BRHD.Z	14:BLHD.X	14:BLHD.Y	14:BLHD.Z	15:BLSTEP.X	15:BLSTEP.Y	15:BLSTEP.Z	16:FLSTEP.X	16:FLSTEP.Y	16:FLSTEP.Z	17:BRSTEP.X
(s)	(mm)	(mm)	(mm)	(mm)	(mm)	(mm)	(mm)	(mm)	(mm)	(mm)	(mm)	(mm)	(mm)	(mm)	(mm)	(mm)	(mm)	(mm)	(mm)	(mm)	(mm)	(mm)	(mm)	(mm)	(mm)	(mm)	(mm)	(mm)	(mm)	(mm)	(mm)	(mm)	(mm)	(mm)	(mm)	(mm)	(mm)	(mm)	(mm)	(mm)	(mm)	(mm)	(mm)	(mm)	(mm)	(mm)	(mm)	(mm)	(mm)
0.00000	-3750.45	77.86	5.82	-3827.57	114.54	23.60	-3832.26	160.37	2.61	-3795.39	148.10	33.12	-3614.74	-111.25	-3.01	-3641.18	-98.44	10.96	-1725.06	-42.43	60.85	-1724.60	-45.48	105.39	-3898.05	138.45	1337.67	0.00	0.00	0.00	-3523.80	-118.69	1682.53	-4095.50	174.49	1765.59	-4012.25	347.23	1641.61	-3119.52	186.66	1299.74	64.60	1206.82	52.51	478.61	1029.32	54.58	209.53
0.01000	-3750.45	77.86	5.82	-3827.57	114.54	23.60	-3832.26	160.37	2.61	-3795.39	148.10	33.12	-3614.74	-111.25	-3.01	-3641.18	-98.44	10.96	-1725.06	-42.43	60.85	-1724.60	-45.48	105.39	-3898.05	138.45	1337.67	0.00	0.00	0.00	-3523.80	-118.69	1682.53	-4095.50	174.49	1765.59	-4012.25	347.23	1641.61	-3119.52	186.66	1299.74	64.60	1206.82	52.51	478.61	1029.32	54.58	209.53
0.02000	-3750.45	77.86	5.82	-3827.57	114.54	23.60	-3832.26	160.37	2.61	-3795.39	148.10	33.12	-3614.74	-111.25	-3.01	-3641.18	-98.44	10.96	-1725.06	-42.43	60.85	-1724.60	-45.48	105.39	-3898.05	138.45	1337.67	0.00	0.00	0.00	-3523.80	-118.69	1682.53	-4095.50	174.49	1765.59	-4012.25	347.23	1641.61	-3119.52	186.66	1299.74	64.60	1206.82	52.51	478.61	1029.32	54.58	209.53
0.03000	-3750.45	77.86	5.82	-3827.57	114.54	23.60	-3832.39	160.37	2.61	-3795.55	148.12	33.13	-3614.74	-111.25	-3.01	-3641.18	-98.44	10.96	-1725.06	-42.43	60.85	-1724.60	-45.48	105.39	-3898.05	138.45	1337.67	0.00	0.00	0.00	-3523.80	-118.69	1682.53	-4095.50	174.49	1765.59	-4012.25	347.23	1641.61	-3120.41	186.72	1300.12	64.62	1207.20	52.53	478.77	1029.68	54.60	209.60
0.04000	-3750.45	77.86	5.82	-3827.57	114.54	23.60	-3962.54	166.01	3.28	-3947.02	161.90	45.45	-3614.74	-111.25	-3.01	-3641.18	-98.44	10.96	-1725.06	-42.43	60.85	-1724.60	-45.48	105.39	-3898.05	138.45	1337.67	0.00	0.00	0.00	-3523.80	-118.69	1682.53	-4095.50	174.49	1765.59	-4012.25	347.23	1641.61	-4014.13	240.84	1675.47	86.24	1588.70	69.64	647.46	1388.15	73.80	283.78
0.05000	-3750.45	77.86	5.82	-3827.57	114.54	23.60	-3973.18	166.63	1.65	-3951.17	160.25	44.57	-3614.74	-111.25	-3.01	-3641.18	-98.44	10.96	-1725.06	-42.43	60.85	-1724.60	-45.48	105.39	-3898.05	138.45	1337.67	0.00	0.00	0.00	-3523.80	-118.69	1682.53	-4095.50	174.49	1765.59	-4012.25	347.23	1641.61	-4044.21	242.38	1676.22	87.19	1588.35	69.89	647.00	1387.19	73.83	284.53
0.06000	-3750.45	77.86	5.82	-3827.57	114.54	23.60	-3966.16	165.97	3.79	-3942.88	160.42	45.39	-3614.74	-111.25	-3.01	-3641.18	-98.44	10.96	-1725.06	-42.43	60.85	-1724.60	-45.48	105.39	-3898.05	138.45	1337.67	0.00	0.00	0.00	-3523.80	-118.69	1682.53	-4095.50	174.49	1765.59	-4012.25	347.23	1641.61	-4046.54	241.19	1676.24	89.31	1589.24	70.14	645.19	1388.09	73.28	284.78
0.07000	-3750.45	77.86	5.82	-3827.57	114.54	23.60	-3979.50	166.46	2.11	-3973.84	160.63	41.77	-3614.74	-111.25	-3.01	-3641.18	-98.44	10.96	-1725.06	-42.43	60.85	-1724.60	-45.48	105.39	-3898.05	138.45	1337.67	0.00	0.00	0.00	-3523.80	-118.69	1682.53	-4095.50	174.49	1765.59	-4012.25	347.23	1641.61	-4024.92	240.22	1675.56	89.36	1588.83	70.32	645.38	1387.56	73.64	284.16
0.08000	-3750.45	77.86	5.82	-3827.57	114.54	23.60	-3977.51	166.77	1.53	-3968.46	161.32	41.49	-3614.74	-111.25	-3.01	-3641.18	-98.44	10.96	-1725.06	-42.43	60.85	-1724.60	-45.48	105.39	-3898.05	138.45	1337.67	0.00	0.00	0.00	-3523.80	-118.69	1682.53	-4095.50	174.49	1765.59	-4012.25	347.23	1641.61	-4039.24	242.18	1676.50	86.68	1588.56	69.89	646.56	1388.08	73.76	284.99
0.09000	-3750.45	77.86	5.82	-3827.57	114.54	23.60	-3944.26	166.07	7.18	-3951.23	161.15	44.17	-3614.74	-111.25	-3.01	-3641.18	-98.44	10.96	-1725.06	-42.43	60.85	-1724.60	-45.48	105.39	-3898.05	138.45	1337.67	0.00	0.00	0.00	-3523.80	-118.69	1682.53	-4095.50	174.49	1765.59	-4012.25	347.23	1641.61	-4049.65	243.28	1676.73	86.54	1590.05	69.44	646.68	1387.86	73.93	286.22
0.10000	-3750.45	77.86	5.82	-3827.57	114.54	23.60	-3982.85	167.41	0.28	-3940.70	161.53	45.63	-3614.74	-111.25	-3.01	-3641.18	-98.44	10.96	-1725.06	-42.43	60.85	-1724.60	-45.48	105.39	-3898.05	138.45	1337.67	0.00	0.00	0.00	-3523.80	-118.69	1682.53	-4095.50	174.49	1765.59	-4012.25	347.23	1641.61	-4021.47	242.12	1676.53	88.37	1588.69	70.19	645.89	1387.99	73.62	285.75
0.11000	-3750.45	77.86	5.82	-3827.57	114.54	23.60	-3963.81	167.93	2.72	-3938.70	160.31	46.04	-3614.74	-111.25	-3.01	-3641.18	-98.44	10.96	-1725.06	-42.43	60.85	-1724.60	-45.48	105.39	-3898.05	138.45	1337.67	0.00	0.00	0.00	-3523.80	-118.69	1682.53	-4095.50	174.49	1765.59	-4012.25	347.23	1641.61	-4007.27	241.23	1676.13	88.07	1587.50	70.46	647.91	1387.36	74.11	288.32
0.12000	-3750.45	77.86	5.82	-3827.57	114.54	23.60	-3973.42	167.12	2.00	-3970.28	161.35	41.65	-3614.74	-111.25	-3.01	-3641.18	-98.44	10.96	-1725.06	-42.43	60.85	-1724.60	-45.48	105.39	-3898.05	138.45	1337.67	0.00	0.00	0.00	-3523.80	-118.69	1682.53	-4095.50	174.49	1765.59	-4012.25	347.23	1641.61	-4016.20	242.74	1675.00	89.82	1587.09	70.80	647.79	1387.98	74.00	285.65
0.13000	-3750.45	77.86	5.82	-3827.57	114.54	23.60	-3945.32	166.90	5.90	-3973.93	160.52	40.43	-3614.74	-111.25	-3.01	-3641.18	-98.44	10.96	-1725.06	-42.43	60.85	-1724.60	-45.48	105.39	-3898.05	138.45	1337.67	0.00	0.00	0.00	-3523.80	-118.69	1682.53	-4095.50	174.49	1765.59	-4012.25	347.23	1641.61	-4029.62	242.72	1675.70	90.80	1586.50	71.21	645.55	1387.48	73.72	286.10
0.14000	-3750.45	77.86	5.82	-3827.57	114.54	23.60	-3945.32	167.27	6.24	-3951.91	160.13	44.58	-3614.74	-111.25	-3.01	-3641.18	-98.44	10.96	-1725.06	-42.43	60.85	-1724.60	-45.48	105.39	-3898.05	138.45	1337.67	0.00	0.00	0.00	-3523.80	-118.69	1682.53	-4095.50	174.49	1765.59	-4012.25	347.23	1641.61	-4011.90	242.60	1674.76	89.22	1589.16	70.15	645.36	1387.77	73.71	286.52
0.15000	-3750.45	77.86	5.82	-3827.57	114.54	23.60	-3975.96	166.82	1.78	-3952.84	159.34	43.55	-3614.74	-111.25	-3.01	-3641.18	-98.44	10.96	-1725.06	-42.43	60.85	-1724.60	-45.48	105.39	-3898.05	138.45	1337.67	0.00	0.00	0.00	-3523.80	-118.69	1682.53	-4095.50	174.49	1765.59	-4012.25	347.23	1641.61	-4000.55	242.30	1674.28	88.61	1588.25	70.20	649.60	1386.91	74.72	286.23
0.16000	-3750.45	77.86	5.82	-3827.57	114.54	23.60	-3959.45	166.10	4.26	-3984.04	160.41	39.96	-3614.74	-111.25	-3.01	-3641.18	-98.44	10.96	-1725.06	-42.43	60.85	-1724.60	-45.48	105.39	-3898.05	138.45	1337.67	0.00	0.00	0.00	-3523.80	-118.69	1682.53	-4095.50	174.49	1765.59	-4012.25	347.23	1641.61	-4033.29	243.86	1676.65	88.67	1588.20	70.03	647.87	1388.51	73.84	285.61
0.17000	-3750.45	77.86	5.82	-3827.57	114.54	23.60	-3952.17	165.98	5.70	-3962.41	161.92	42.74	-3614.74	-111.25	-3.01	-3641.18	-98.44	10.96	-1725.06	-42.43	60.85	-1724.60	-45.48	105.39	-3898.05	138.45	1337.67	0.00	0.00	0.00	-3523.80	-118.69	1682.53	-4095.50	174.49	1765.59	-4012.25	347.23	1641.61	-4012.63	244.33	1674.94	89.54	1588.46	70.15	647.95	1388.44	73.84	283.61
0.18000	-3750.45	77.86	5.82	-3827.57	114.54	23.60	-3968.04	167.15	2.73	-3947.23	161.64	45.38	-3614.74	-111.25	-3.01	-3641.18	-98.44	10.96	-1725.06	-42.43	60.85	-1724.60	-45.48	105.39	-3898.05	138.45	1337.67	0.00	0.00	0.00	-3523.80	-118.69	1682.53	-4095.50	174.49	1765.59	-4012.25	347.23	1641.61	-4046.05	243.93	1675.48	89.11	1587.86	70.71	645.84	1388.34	73.32	283.41
0.19000	-3750.45	77.86	5.82	-3827.57	114.54	23.60	-3948.87	166.87	6.59	-3961.03	161.14	42.50	-3614.74	-111.25	-3.01	-3641.18	-98.44	10.96	-1725.06	-42.43	60.85	-1724.60	-45.48	105.39	-3898.05	138.45	1337.67	0.00	0.00	0.00	-3523.80	-118.69	1682.53	-4095.50	174.49	1765.59	-4012.25	347.23	1641.61	-4039.49	242.94	1676.97	91.21	1586.11	71.57	646.43	1388.93	73.43	283.83
0.20000	-3750.45	77.86	5.82	-3827.57	114.54	23.60	-3971.13	165.47	2.38	-3936.56	160.37	47.32	-3614.74	-111.25	-3.01	-3641.18	-98.44	10.96	-1725.06	-42.43	60.85	-1724.60	-45.48	105.39	-3898.05	138.45	1337.67	0.00	0.00	0.00	-3523.80	-118.69	1682.53	-4095.50	174.49	1765.59	-4012.25	347.23	1641.61	-4042.36	243.72	1676.37	88.99	1587.42	70.69	647.39	1387.36	74.23	284.70
0.21000	-3750.45	77.86	5.82	-3827.57	114.54	23.60	-3962.26	166.37	3.58	-3927.39	160.50	48.11	-3614.74	-111.25	-3.01	-3641.18	-98.44	10.96	-1725.06	-42.43	60.85	-1724.60	-45.48	105.39	-3898.05	138.45	1337.67	0.00	0.00	0.00	-3523.80	-118.69	1682.53	-4095.50	174.49	1765.59	-4012.25	347.23	1641.61	-4024.45	243.25	1675.26	89.96	1588.33	70.55	646.99	1386.72	74.25	286.07
0.22000	-3750.45	77.86	5.82	-3827.57	114.54	23.60	-3974.52	167.56	1.95	-3964.61	160.88	42.81	-3614.74	-111.25	-3.01	-3641.18	-98.44	10.96	-1725.06	-42.43	60.85	-1724.60	-45.48	105.39	-3898.05	138.45	1337.67	0.00	0.00	0.00	-3523.80	-118.69	1682.53	-4095.50	174.49	1765.59	-4012.25	347.23	1641.61	-4050.89	244.37	1676.40	89.03	1587.03	70.84	646.99	1388.13	73.88	285.49
0.23000	-3750.45	77.86	5.82	-3827.57	114.54	23.60	-3971.67	167.41	2.23	-3919.53	161.58	49.15	-3614.74	-111.25	-3.01	-3641.18	-98.44	10.96	-1725.06	-42.43	60.85	-1724.60	-45.48	105.39	-3898.05	138.45	1337.67	0.00	0.00	0.00	-3523.80	-118.69	1682.53	-4095.50	174.49	1765.59	-4012.25	347.23	1641.61	-4058.30	245.33	1676.92	90.84	1586.09	71.25	646.24	1389.00	73.40	288.33
0.24000	-3750.45	77.86	5.82	-3827.57	114.54	23.60	-3953.49	167.68	5.12	-3916.73	160.86	48.77	-3614.74	-111.25	-3.01	-3641.18	-98.44	10.96	-1725.06	-42.43	60.85	-1724.60	-45.48	105.39	-3898.05	138.45	1337.67	0.00	0.00	0.00	-3523.80	-118.69	1682.53	-4095.50	174.49	1765.59	-4012.25	347.23	1641.61	-4041.91	245.65	1676.98	88.59	1587.28	70.63	646.58	1388.31	73.58	288.22
0.25000	-3750.45	77.86	5.82	-3827.57	114.54	23.60	-3949.18	167.11	6.42	-3926.39	161.52	48.29	-3614.74	-111.25	-3.01	-3641.18	-98.44	10.96	-1725.06	-42.43	60.85	-1724.60	-45.48	105.39	-3898.05	138.45	1337.67	0.00	0.00	0.00	-3523.80	-118.69	1682.53	-4095.50	174.49	1765.59	-4012.25	347.23	1641.61	-4047.75	246.32	1676.07	90.60	1587.37	70.93	646.36	1387.72	73.83	285.64
0.26000	-3750.45	77.86	5.82	-3827.57	114.54	23.60	-3957.32	166.70	4.87	-3959.53	160.29	43.99	-3614.74	-111.25	-3.01	-3641.18	-98.44	10.96	-1725.06	-42.43	60.85	-1724.60	-45.48	105.39	-3898.05	138.45	1337.67	0.00	0.00	0.00	-3523.80	-118.69	1682.53	-4095.50	174.49	1765.59	-4012.25	347.23	1641.61	-4060.63	245.97	1676.66	93.48	1585.36	72.16	647.00	1388.21	73.69	284.97
0.27000	-3750.45	77.86	5.82	-3827.57	114.54	23.60	-3972.38	166.90	1.79	-3967.50	161.90	42.47	-3614.74	-111.25	-3.01	-3641.18	-98.44	10.96	-1725.06	-42.43	60.85	-1724.60	-45.48	105.39	-3898.05	138.45	1337.67	0.00	0.00	0.00	-3523.80	-118.69	1682.53	-4095.50	174.49	1765.59	-4012.25	347.23	1641.61	-4034.68	246.25	1675.99	89.72	1587.28	70.76	646.49	1387.60	73.98	287.12
0.28000	-3750.45	77.86	5.82	-3827.57	114.54	23.60	-3978.40	166.92	1.28	-3956.15	161.97	43.79	-3614.74	-111.25	-3.01	-3641.18	-98.44	10.96	-1725.06	-42.43	60.85	-1724.60	-45.48	105.39	-3898.05	138.45	1337.67	0.00	0.00	0.00	-3523.80	-118.69	1682.53	-4095.50	174.49	1765.59	-4012.25	347.23	1641.61	-4040.61	245.95	1677.20	87.73	1589.21	70.19	646.86	1388.31	73.75	283.72
0.29000	-3750.45	77.86	5.82	-3827.57	114.54	23.60	-3971.73	166.78	2.60	-3963.55	161.68	42.19	-3614.74	-111.25	-3.01	-3641.18	-98.44	10.96	-1725.06	-42.43	60.85	-1724.60	-45.48	105.39	-3898.05	138.45	1337.67	0.00	0.00	0.00	-3523.80	-118.69	1682.53	-4095.50	174.49	1765.59	-4012.25	347.23	1641.61	-4046.03	246.61	1676.70	87.83	1588.35	70.30	648.18	1388.24	73.87	282.13
0.30000	-3750.45	77.86	5.82	-3827.57	114.54	23.60	-3952.95	165.96	4.91	-3949.05	160.12	44.01	-3614.74	-111.25	-3.01	-3641.18	-98.44	10.96	-1725.06	-42.43	60.85	-1724.60	-45.48	105.39	-3898.05	138.45	1337.67	0.00	0.00	0.00	-3523.80	-118.69	1682.53	-4095.50	174.49	1765.59	-4012.25	347.23	1641.61	-4041.93	246.52	1675.91	88.74	1587.68	70.84	646.97	1388.49	73.91	283.72
0.31000	-3750.45	77.86	5.82	-3827.57	114.54	23.60	-3956.05	166.57	5.13	-3955.36	160.84	43.98	-3614.74	-111.25	-3.01	-3641.18	-98.44	10.96	-1725.06	-42.43	60.85	-1724.60	-45.48	105.39	-3898.05	138.45	1337.67	0.00	0.00	0.00	-3523.80	-118.69	1682.53	-4095.50	174.49	1765.59	-4012.25	347.23	1641.61	-4025.63	247.59	1675.17	89.90	1590.21	70.19	646.56	1388.32	73.84	286.03
0.32000	-3750.45	77.86	5.82	-3827.57	114.54	23.60	-3956.97	166.91	4.81	-3975.88	162.14	42.33	-3614.74	-111.25	-3.01	-3641.18	-98.44	10.96	-1725.06	-42.43	60.85	-1724.60	-45.48	105.39	-3898.05	138.45	1337.67	0.00	0.00	0.00	-3523.80	-118.69	1682.53	-4095.50	174.49	1765.59	-4012.25	347.23	1641.61	-4026.51	247.65	1674.97	88.20	1589.91	69.79	648.00	1386.99	74.37	286.49
0.33000	-3750.45	77.86	5.82	-3827.57	114.54	23.60	-3977.63	167.31	1.77	-3966.25	160.56	42.80	-3614.74	-111.25	-3.01	-3641.18	-98.44	10.96	-1725.06	-42.43	60.85	-1724.60	-45.48	105.39	-3898.05	138.45	1337.67	0.00	0.00	0.00	-3523.80	-118.69	1682.53	-4095.50	174.49	1765.59	-4012.25	347.23	1641.61	-4008.49	246.60	1675.55	88.85	1590.00	69.54	644.65	1388.51	73.17	288.56
0.34000	-3750.45	77.86	5.82	-3827.57	114.54	23.60	-3973.20	166.57	2.01	-3971.84	159.51	41.20	-3614.74	-111.25	-3.01	-3641.18	-98.44	10.96	-1725.06	-42.43	60.85	-1724.60	-45.48	105.39	-3898.05	138.45	1337.67	0.00	0.00	0.00	-3523.80	-118.69	1682.53	-4095.50	174.49	1765.59	-4012.25	347.23	1641.61	-4055.82	248.86	1677.51	87.68	1590.73	69.21	646.54	1388.64	73.47	284.35
0.35000	-3750.45	77.86	5.82	-3827.57	114.54	23.60	-3940.16	166.45	7.09	-3987.51	161.60	39.23	-3614.74	-111.25	-3.01	-3641.18	-98.44	10.96	-1725.06	-42.43	60.85	-1724.60	-45.48	105.39	-3898.05	138.45	1337.67	0.00	0.00	0.00	-3523.80	-118.69	1682.53	-4095.50	174.49	1765.59	-4012.27	347.23	1641.61	-4000.75	248.83	1676.64	90.33	1588.32	70.61	647.72	1388.31	73.87	286.74
0.36000	-3750.45	77.86	5.82	-3827.57	114.54	23.60	-3970.70	166.71	3.13	-3962.43	160.62	42.31	-3614.74	-111.25	-3.01	-3641.18	-98.44	10.96	-1725.06	-42.43	60.85	-1724.60	-45.48	105.39	-3898.05	138.45	1337.67	0.00	0.00	0.00	-3523.80	-118.69	1682.53	-4095.50	174.49	1765.59	-4029.85	348.41	1641.86	-4019.71	247.77	1676.32	89.75	1587.54	70.76	648.80	1387.25	74.50	286.64
0.37000	-3750.45	77.86	5.82	-3827.57	114.54	23.60	-3951.42	167.03	5.85	-3950.35	161.47	45.14	-3614.74	-111.25	-3.01	-3641.18	-98.44	10.96	-1725.06	-42.43	60.85	-1724.60	-45.48	105.39	-3898.05	138.45	1337.67	0.00	0.00	0.00	-3523.80	-118.69	1682.53	-4095.50	174.49	1765.59	-4019.18	348.05	1640.84	-4006.77	247.69	1676.35	87.54	1588.22	70.12	645.01	1388.86	73.08	286.22
0.38000	-3750.45	77.86	5.82	-3827.57	114.54	23.60	-3949.93	166.50	4.91	-3966.07	160.27	43.15	-3614.74	-111.25	-3.01	-3641.18	-98.44	10.96	-1725.06	-42.43	60.85	-1724.60	-45.48	105.39	-3898.05	138.45	1337.67	0.00	0.00	0.00	-3523.80	-118.69	1682.53	-4095.50	174.49	1765.59	-4035.71	349.95	1641.75	-4025.00	248.62	1675.93	90.47	1588.20	70.65	644.80	1387.35	73.40	286.09
0.39000	-3750.45	77.86	5.82	-3827.57	114.54	23.60	-3964.57	166.93	3.76	-3923.93	160.73	48.20	-3614.74	-111.25	-3.01	-3641.18	-98.44	10.96	-1725.06	-42.43	60.85	-1724.60	-45.48	105.39	-3898.05	138.45	1337.67	0.00	0.00	0.00	-3523.80	-118.69	1682.53	-4095.50	174.49	1765.59	-3989.98	348.74	1639.33	-4002.67	249.70	1674.91	89.28	1589.58	70.05	647.45	1387.49	74.03	287.26
0.40000	-3750.45	77.86	5.82	-3827.57	114.54	23.60	-3966.88	167.18	3.73	-3979.23	161.62	40.57	-3614.74	-111.25	-3.01	-3641.18	-98.44	10.96	-1725.06	-42.43	60.85	-1724.60	-45.48	105.39	-3898.05	138.45	1337.67	0.00	0.00	0.00	-3523.80	-118.69	1682.53	-4095.50	174.49	1765.59	-4055.30	349.18	1641.44	-4030.39	248.68	1676.36	89.87	1588.00	70.49	647.70	1386.33	74.60	287.69
0.41000	-3750.45	77.86	5.82	-3827.57	114.54	23.60	-3965.33	167.34	4.18	-3957.00	160.56	43.03	-3614.74	-111.25	-3.01	-3641.18	-98.44	10.96	-1725.06	-42.43	60.85	-1724.60	-45.48	105.39	-3898.05	138.45	1337.67	0.00	0.00	0.00	-3523.80	-118.69	1682.53	-4095.50	174.49	1765.59	-4036.73	351.38	1641.84	-4035.24	247.61	1676.41	87.57	1588.74	69.93	646.67	1387.06	74.26	287.44
0.42000	-3750.45	77.86	5.82	-3827.57	114.54	23.60	-3977.10	166.74	1.57	-3985.76	162.28	40.19	-3614.74	-111.25	-3.01	-3641.18	-98.44	10.96	-1725.06	-42.43	60.85	-1724.60	-45.48	105.39	-3898.05	138.45	1337.67	0.00	0.00	0.00	-3523.80	-118.69	1682.53	-4095.50	174.49	1765.59	-4031.86	350.63	1640.74	-4008.01	249.26	1674.99	88.43	1588.65	70.30	645.30	1389.87	72.86	285.26
0.43000	-3750.45	77.86	5.82	-3827.57	114.54	23.60	-3980.31	166.17	1.01	-3973.06	161.63	41.72	-3614.74	-111.25	-3.01	-3641.18	-98.44	10.96	-1725.06	-42.43	60.85	-1724.60	-45.48	105.39	-3898.05	138.45	1337.67	0.00	0.00	0.00	-3523.80	-118.69	1682.53	-4095.50	174.49	1765.59	-4036.79	349.94	1641.60	-4008.83	250.03	1675.24	89.18	1588.09	70.80	648.01	1388.81	73.58	282.98
0.44000	-3750.45	77.86	5.82	-3827.57	114.54	23.60	-3956.86	167.03	4.97	-3953.88	161.12	43.78	-3614.74	-111.25	-3.01	-3641.18	-98.44	10.96	-1725.06	-42.43	60.85	-1724.60	-45.48	105.39	-3898.05	138.45	1337.67	0.00	0.00	0.00	-3523.80	-118.69	1682.53	-4095.50	174.49	1765.59	-3990.41	348.40	1639.73	-4029.45	249.51	1676.29	90.48	1586.91	71.07	647.77	1387.92	74.04	287.08
0.45000	-3750.45	77.86	5.82	-3827.57	114.54	23.60	-3965.19	166.14	2.97	-3962.14	161.89	43.17	-3614.74	-111.25	-3.01	-3641.18	-98.44	10.96	-1725.06	-42.43	60.85	-1724.60	-45.48	105.39	-3898.05	138.45	1337.67	0.00	0.00	0.00	-3523.80	-118.69	1682.53	-4095.50	174.49	1765.59	-4031.22	352.80	1641.20	-4034.55	250.62	1677.06	88.30	1586.96	70.65	646.72	1388.10	73.77	287.20
0.46000	-3750.45	77.86	5.82	-3827.57	114.54	23.60	-3965.04	166.06	5.17	-3965.88	160.96	42.21	-3614.74	-111.25	-3.01	-3641.18	-98.44	10.96	-1725.06	-42.43	60.85	-1724.60	-45.48	105.39	-3898.05	138.45	1337.67	0.00	0.00	0.00	-3523.80	-118.69	1682.53	-4095.50	174.49	1765.59	-4055.33	352.07	1642.50	-4068.08	250.71	1677.81	88.62	1586.49	70.85	648.54	1387.41	74.22	288.47
0.47000	-3750.45	77.86	5.82	-3827.57	114.54	23.60	-3969.04	165.62	2.96	-3958.79	161.21	44.64	-3614.74	-111.25	-3.01	-3641.18	-98.44	10.96	-1725.06	-42.43	60.85	-1724.60	-45.48	105.39	-3898.05	138.45	1337.67	0.00	0.00	0.00	-3523.80	-118.69	1682.53	-4095.50	174.49	1765.59	-4050.74	353.97	1642.83	-4055.98	251.38	1678.90	89.02	1588.10	70.36	648.48	1386.97	74.41	287.21
0.48000	-3750.45	77.86	5.82	-3827.57	114.54	23.60	-3961.28	166.22	4.20	-3975.04	161.34	43.00	-3614.74	-111.25	-3.01	-3641.18	-98.44	10.96	-1725.06	-42.43	60.85	-1724.60	-45.48	105.39	-3898.05	138.45	1337.67	0.00	0.00	0.00	-3523.80	-118.69	1682.53	-4095.50	174.49	1765.59	-4037.49	351.42	1643.29	-4041.36	251.35	1678.22	89.03	1588.48	70.52	647.50	1387.79	73.81	287.24
0.49000	-3750.45	77.86	5.82	-3827.57	114.54	23.60	-3943.93	166.70	5.91	-3965.10	162.17	43.76	-3614.74	-111.25	-3.01	-3641.18	-98.44	10.96	-1725.06	-42.43	60.85	-1724.60	-45.48	105.39	-3898.05	138.45	1337.67	0.00	0.00	0.00	-3523.80	-118.69	1682.53	-4095.50	174.49	1765.59	-4017.18	351.85	1641.93	-4047.79	251.96	1677.16	89.53	1588.38	70.40	647.75	1387.87	73.99	282.85
0.50000	-3750.45	77.86	5.82	-3827.57	114.54	23.60	-3971.96	166.02	2.09	-3965.76	161.55	43.19	-3614.74	-111.25	-3.01	-3641.18	-98.44	10.96	-1725.06	-42.43	60.85	-1724.60	-45.48	105.39	-3898.05	138.45	1337.67	0.00	0.00	0.00	-3523.80	-118.69	1682.53	-4095.50	174.49	1765.59	-4031.38	351.98	1641.62	-4023.70	251.85	1676.90	87.84	1591.00	69.29	648.13	1388.39	73.92	286.03
0.51000	-3750.45	77.86	5.82	-3827.57	114.54	23.60	-3955.70	167.12	4.83	-3976.91	161.61	41.67	-3614.74	-111.25	-3.01	-3641.18	-98.44	10.96	-1725.06	-42.43	60.85	-1724.60	-45.48	105.39	-3898.05	138.45	1337.67	0.00	0.00	0.00	-3523.80	-118.69	1682.53	-4095.50	174.49	1765.59	-4019.99	351.55	1639.24	-4020.37	252.33	1677.21	87.27	1589.84	69.61	646.22	1388.35	73.46	285.22
0.52000	-3750.45	77.86	5.82	-3827.57	114.54	23.60	-3962.05	167.36	4.23	-3961.97	162.53	43.62	-3614.74	-111.25	-3.01	-3641.18	-98.44	10.96	-1725.06	-42.43	60.85	-1724.60	-45.48	105.39	-3898.05	138.45	1337.67	0.00	0.00	0.00	-3523.80	-118.69	1682.53	-4095.50	174.49	1765.59	-4030.81	352.78	1641.51	-4010.02	252.68	1676.14	87.73	1587.52	70.44	645.23	1388.57	73.29	283.88
0.53000	-3750.45	77.86	5.82	-3827.57	114.54	23.60	-3941.86	166.60	6.34	-3938.39	161.11	47.89	-3614.74	-111.25	-3.01	-3641.18	-98.44	10.96	-1725.06	-42.43	60.85	-1724.60	-45.48	105.39	-3898.05	138.45	1337.67	0.00	0.00	0.00	-3523.80	-118.69	1682.53	-4095.50	174.49	1765.59	-4032.07	351.65	1642.35	-4044.01	253.80	1676.49	89.51	1588.45	70.41	647.20	1388.41	73.69	284.85
0.54000	-3750.45	77.86	5.82	-3827.57	114.54	23.60	-3950.44	167.00	5.61	-3964.10	160.88	42.88	-3614.74	-111.25	-3.01	-3641.18	-98.44	10.96	-1725.06	-42.43	60.85	-1724.60	-45.48	105.39	-3898.05	138.45	1337.67	0.00	0.00	0.00	-3523.80	-118.69	1682.53	-4095.50	174.49	1765.59	-4056.92	354.60	1642.13	-4026.70	252.74	1676.28	90.99	1588.15	70.64	646.24	1388.48	73.45	283.01
0.55000	-3750.45	77.86	5.82	-3827.57	114.54	23.60	-3964.26	167.18	4.40	-3957.11	161.40	44.04	-3614.74	-111.25	-3.01	-3641.18	-98.44	10.96	-1725.06	-42.43	60.85	-1724.60	-45.48	105.39	-3898.05	138.45	1337.67	0.00	0.00	0.00	-3523.80	-118.69	1682.53	-4095.50	174.49	1765.59	-4033.39	353.17	1640.76	-4025.31	254.00	1675.62	88.06	1588.92	69.90	647.65	1387.92	73.87	284.22
0.56000	-3750.45	77.86	5.82	-3827.57	114.54	23.60	-3954.72	166.48	6.17	-3969.17	160.85	43.12	-3614.74	-111.25	-3.01	-3641.18	-98.44	10.96	-1725.06	-42.43	60.85	-1724.60	-45.48	105.39	-3898.05	138.45	1337.67	0.00	0.00	0.00	-3523.80	-118.69	1682.53	-4095.50	174.49	1765.59	-4048.79	355.28	1642.33	-4035.17	255.32	1677.92	89.14	1588.65	70.24	648.18	1388.03	73.78	283.24
0.57000	-3750.45	77.86	5.82	-3827.57	114.54	23.60	-3983.68	166.75	0.87	-3952.56	161.92	45.49	-3614.74	-111.25	-3.01	-3641.18	-98.44	10.96	-1725.06	-42.43	60.85	-1724.60	-45.48	105.39	-3898.05	138.45	1337.67	0.00	0.00	0.00	-3523.80	-118.69	1682.53	-4095.50	174.49	1765.59	-4023.27	354.23	1641.61	-4056.34	255.58	1678.69	87.03	1588.19	70.56	647.83	1387.82	73.89	283.05
0.58000	-3750.45	77.86	5.82	-3827.57	114.54	23.60	-3949.04	166.49	5.94	-3953.68	161.68	44.39	-3614.74	-111.25	-3.01	-3641.18	-98.44	10.96	-1725.06	-42.43	60.85	-1724.60	-45.48	105.39	-3898.05	138.45	1337.67	0.00	0.00	0.00	-3523.80	-118.69	1682.53	-4095.50	174.49	1765.59	-4054.74	356.56	1643.30	-4024.62	254.38	1676.05	86.21	1588.88	69.90	649.22	1388.15	74.11	287.07
0.59000	-3750.45	77.86	5.82	-3827.57	114.54	23.60	-3945.17	166.84	6.33	-3929.27	161.68	47.91	-3614.74	-111.25	-3.01	-3641.18	-98.44	10.96	-1725.06	-42.43	60.85	-1724.60	-45.48	105.39	-3898.05	138.45	1337.67	0.00	0.00	0.00	-3523.80	-118.69	1682.53	-4095.50	174.49	1765.59	-4029.22	355.57	1640.11	-4031.73	255.51	1676.81	88.15	1588.47	70.25	648.33	1388.47	73.99	286.25
0.60000	-3750.45	77.86	5.82	-3827.57	114.54	23.60	-3965.61	166.84	3.06	-3946.00	161.09	44.94	-3614.74	-111.25	-3.01	-3641.18	-98.44	10.96	-1725.06	-42.43	60.85	-1724.60	-45.48	105.39	-3898.05	138.45	1337.67	0.00	0.00	0.00	-3523.80	-118.69	1682.53	-4095.50	174.49	1765.59	-4060.58	355.94	1642.57	-4045.98	256.78	1676.97	89.83	1586.77	70.95	648.22	1387.74	74.10	284.67
0.61000	-3750.45	77.86	5.82	-3827.57	114.54	23.60	-3971.69	166.25	2.52	-3928.89	161.45	48.28	-3614.74	-111.25	-3.01	-3641.18	-98.44	10.96	-1725.06	-42.43	60.85	-1724.60	-45.48	105.39	-3898.05	138.45	1337.67	0.00	0.00	0.00	-3523.80	-118.69	1682.53	-4095.50	174.49	1765.59	-4036.67	355.46	1641.00	-4009.60	255.58	1675.80	90.08	1587.05	70.93	647.78	1387.67	73.83	286.03
0.62000	-3750.45	77.86	5.82	-3827.57	114.54	23.60	-3980.20	167.65	0.51	-3940.98	160.18	46.94	-3614.74	-111.25	-3.01	-3641.18	-98.44	10.96	-1725.06	-42.43	60.85	-1724.60	-45.48	105.39	-3898.05	138.45	1337.67	0.00	0.00	0.00	-3523.80	-118.69	1682.53	-4095.50	174.49	1765.59	-4053.81	355.97	1643.81	-4079.33	258.75	1678.16	87.75	1589.12	69.77	646.96	1388.51	73.45	286.06
0.63000	-3750.45	77.86	5.82	-3827.57	114.54	23.60	-3971.62	166.41	2.34	-3985.75	159.99	40.39	-3614.74	-111.25	-3.01	-3641.18	-98.44	10.96	-1725.06	-42.43	60.85	-1724.60	-45.48	105.39	-3898.05	138.45	1337.67	0.00	0.00	0.00	-3523.80	-118.69	1682.53	-4095.50	174.49	1765.59	-4045.64	356.52	1642.08	-4091.54	258.43	1679.17	87.43	1589.76	69.73	647.46	1388.39	73.79	286.98
0.64000	-3750.45	77.86	5.82	-3827.57	114.54	23.60	-3952.28	166.50	5.26	-3970.46	161.23	42.52	-3614.74	-111.25	-3.01	-3641.18	-98.44	10.96	-1725.06	-42.43	60.85	-1724.60	-45.48	105.39	-3898.05	138.45	1337.67	0.00	0.00	0.00	-3523.80	-118.69	1682.53	-4095.50	174.49	1765.59	-4002.90	356.90	1640.82	-4053.40	256.96	1677.16	86.83	1588.79	70.03	647.91	1387.37	74.32	282.73
0.65000	-3750.45	77.86	5.82	-3827.57	114.54	23.60	-3962.62	166.99	3.29	-3967.43	160.57	43.21	-3614.74	-111.25	-3.01	-3641.18	-98.44	10.96	-1725.06	-42.43	60.85	-1724.60	-45.48	105.39	-3898.05	138.45	1337.67	0.00	0.00	0.00	-3523.80	-118.69	1682.53	-4095.50	174.49	1765.59	-4031.12	357.33	1641.31	-4054.11	259.06	1676.99	89.52	1588.57	70.54	647.59	1387.56	74.31	287.07
0.66000	-3750.45	77.86	5.82	-3827.57	114.54	23.60	-3963.06	167.00	3.70	-3946.23	161.59	46.49	-3614.74	-111.25	-3.01	-3641.18	-98.44	10.96	-1725.06	-42.43	60.85	-1724.60	-45.48	105.39	-3898.05	138.45	1337.67	0.00	0.00	0.00	-3523.80	-118.69	1682.53	-4095.50	174.49	1765.59	-4047.39	358.68	1641.51	-4019.58	257.98	1676.72	85.87	1590.16	68.86	647.37	1389.11	73.73	287.08
0.67000	-3750.45	77.86	5.82	-3827.57	114.54	23.60	-3983.97	166.98	0.60	-3942.16	160.15	46.78	-3614.74	-111.25	-3.01	-3641.18	-98.44	10.96	-1725.06	-42.43	60.85	-1724.60	-45.48	105.39	-3898.05	138.45	1337.67	0.00	0.00	0.00	-3523.80	-118.69	1682.53	-4095.50	174.49	1765.59	-4046.78	357.83	1641.65	-4051.52	258.61	1678.56	87.60	1589.14	69.64	647.79	1387.99	74.07	285.16
0.68000	-3750.45	77.86	5.82	-3827.57	114.54	23.60	-3972.75	166.78	2.60	-3933.12	161.62	47.46	-3614.74	-111.25	-3.01	-3641.18	-98.44	10.96	-1725.06	-42.43	60.85	-1724.60	-45.48	105.39	-3898.05	138.45	1337.67	0.00	0.00	0.00	-3523.80	-118.69	1682.53	-4095.50	174.49	1765.59	-4038.12	357.74	1643.13	-4051.90	257.85	1677.60	90.50	1587.11	70.88	647.92	1386.70	74.47	286.06
0.69000	-3750.45	77.86	5.82	-3827.57	114.54	23.60	-3952.15	166.28	6.10	-3974.19	161.62	42.28	-3614.74	-111.25	-3.01	-3641.18	-98.44	10.96	-1725.06	-42.43	60.85	-1724.60	-45.48	105.39	-3898.05	138.45	1337.67	0.00	0.00	0.00	-3523.80	-118.69	1682.53	-4095.50	174.49	1765.59	-4002.86	358.29	1641.16	-4032.67	257.31	1676.34	89.57	1587.89	70.66	647.26	1387.91	73.94	286.93
0.70000	-3750.45	77.86	5.82	-3827.57	114.54	23.60	-3962.32	166.39	3.57	-3986.54	161.41	40.13	-3614.74	-111.25	-3.01	-3641.18	-98.44	10.96	-1725.06	-42.43	60.85	-1724.60	-45.48	105.39	-3898.05	138.45	1337.67	0.00	0.00	0.00	-3523.80	-118.69	1682.53	-4095.50	174.49	1765.59	-4007.45	358.29	1641.12	-4027.58	258.78	1676.98	88.66	1588.92	70.36	649.31	1388.25	74.37	289.25
0.71000	-3750.45	77.86	5.82	-3827.57	114.54	23.60	-3940.99	167.20	7.85	-3982.37	162.57	41.59	-3614.74	-111.25	-3.01	-3641.18	-98.44	10.96	-1725.06	-42.43	60.85	-1724.60	-45.48	105.39	-3898.05	138.45	1337.67	0.00	0.00	0.00	-3523.80	-118.69	1682.53	-4095.50	174.49	1765.59	-4023.09	358.54	1640.81	-4039.45	259.83	1678.11	89.93	1588.90	70.57	648.56	1389.44	73.61	286.88
0.72000	-3750.45	77.86	5.82	-3827.57	114.54	23.60	-3957.48	166.51	5.04	-3976.27	160.52	41.54	-3614.74	-111.25	-3.01	-3641.18	-98.44	10.96	-1725.06	-42.43	60.85	-1724.60	-45.48	105.39	-3898.05	138.45	1337.67	0.00	0.00	0.00	-3523.80	-118.69	1682.53	-4095.50	174.49	1765.59	-4001.19	358.51	1641.36	-4041.32	259.84	1677.87	88.51	1589.27	69.95	648.62	1388.76	73.91	289.23
0.73000	-3750.45	77.86	5.82	-3827.57	114.54	23.60	-3944.33	166.24	6.66	-3965.77	161.57	42.22	-3614.74	-111.25	-3.01	-3641.18	-98.44	10.96	-1725.06	-42.43	60.85	-1724.60	-45.48	105.39	-3898.05	138.45	1337.67	0.00	0.00	0.00	-3523.80	-118.69	1682.53	-4095.50	174.49	1765.59	-3988.08	356.87	1641.05	-4027.99	261.25	1677.09	90.79	1587.10	71.18	647.88	1388.19	74.06	287.84
0.74000	-3750.45	77.86	5.82	-3827.57	114.54	23.60	-3979.94	166.36	1.17	-3968.09	160.56	42.35	-3614.74	-111.25	-3.01	-3641.18	-98.44	10.96	-1725.06	-42.43	60.85	-1724.60	-45.48	105.39	-3898.05	138.45	1337.67	0.00	0.00	0.00	-3523.80	-118.69	1682.53	-4095.50	174.49	1765.59	-4024.55	358.70	1641.59	-4030.05	261.44	1676.64	87.03	1589.41	69.44	649.47	1386.27	74.81	284.69
0.75000	-3750.45	77.86	5.82	-3827.57	114.54	23.60	-3980.45	166.16	0.82	-3991.33	160.44	39.26	-3614.74	-111.25	-3.01	-3641.18	-98.44	10.96	-1725.06	-42.43	60.85	-1724.60	-45.48	105.39	-3898.05	138.45	1337.67	0.00	0.00	0.00	-3523.80	-118.69	1682.53	-4095.50	174.49	1765.59	-4051.45	360.12	1643.12	-4035.19	261.19	1676.78	84.79	1591.50	68.79	648.32	1387.71	74.10	285.33
0.76000	-3750.45	77.86	5.82	-3827.57	114.54	23.60	-3962.64	167.25	3.97	-3991.90	161.96	40.00	-3614.74	-111.25	-3.01	-3641.18	-98.44	10.96	-1725.06	-42.43	60.85	-1724.60	-45.48	105.39	-3898.05	138.45	1337.67	0.00	0.00	0.00	-3523.80	-118.69	1682.53	-4095.50	174.49	1765.59	-4017.07	358.91	1641.39	-4058.46	262.11	1677.30	87.06	1590.49	69.46	647.71	1388.38	73.98	287.75
0.77000	-3750.45	77.86	5.82	-3827.57	114.54	23.60	-3964.32	166.14	3.97	-3954.73	160.85	45.12	-3614.74	-111.25	-3.01	-3641.18	-98.44	10.96	-1725.06	-42.43	60.85	-1724.60	-45.48	105.39	-3898.05	138.45	1337.67	0.00	0.00	0.00	-3523.80	-118.69	1682.53	-4095.50	174.49	1765.59	-4035.64	361.89	1641.67	-4045.90	262.99	1678.52	87.68	1589.16	70.10	645.64	1388.93	73.18	283.38
0.78000	-3750.45	77.86	5.82	-3827.57	114.54	23.60	-3966.86	165.50	3.39	-3976.10	161.20	40.72	-3614.74	-111.25	-3.01	-3641.18	-98.44	10.96	-1725.06	-42.43	60.85	-1724.60	-45.48	105.39	-3898.05	138.45	1337.67	0.00	0.00	0.00	-3523.80	-118.69	1682.53	-4095.50	174.49	1765.59	-4059.57	362.52	1643.25	-4054.79	264.08	1678.74	89.30	1587.14	70.73	645.37	1389.30	73.11	284.76
0.79000	-3750.45	77.86	5.82	-3827.57	114.54	23.60	-3982.81	166.23	0.21	-3950.97	160.73	45.68	-3614.74	-111.25	-3.01	-3641.18	-98.44	10.96	-1725.06	-42.43	60.85	-1724.60	-45.48	105.39	-3898.05	138.45	1337.67	0.00	0.00	0.00	-3523.80	-118.69	1682.53	-4095.50	174.49	1765.59	-4019.57	362.51	1642.15	-4006.75	263.47	1676.15	89.82	1587.13	70.99	646.04	1389.50	73.11	284.27
0.80000	-3750.45	77.86	5.82	-3827.57	114.54	23.60	-3963.64	166.13	3.93	-3968.12	162.01	42.40	-3614.74	-111.25	-3.01	-3641.18	-98.44	10.96	-1725.06	-42.43	60.85	-1724.60	-45.48	105.39	-3898.05	138.45	1337.67	0.00	0.00	0.00	-3523.80	-118.69	1682.53	-4095.50	174.49	1765.59	-4029.51	362.36	1642.18	-4053.36	265.31	1677.78	90.22	1587.82	70.99	648.82	1388.38	73.96	283.90
0.81000	-3750.45	77.86	5.82	-3827.57	114.54	23.60	-3977.46	167.28	2.03	-3976.85	161.66	40.79	-3614.74	-111.25	-3.01	-3641.18	-98.44	10.96	-1725.06	-42.43	60.85	-1724.60	-45.48	105.39	-3898.05	138.45	1337.67	0.00	0.00	0.00	-3523.80	-118.69	1682.53	-4095.50	174.49	1765.59	-4032.83	364.03	1641.11	-4062.11	266.29	1678.28	88.07	1589.31	70.08	647.74	1388.04	73.85	285.88
0.82000	-3750.45	77.86	5.82	-3827.57	114.54	23.60	-3950.11	165.51	6.36	-3977.68	160.89	41.13	-3614.74	-111.25	-3.01	-3641.18	-98.44	10.96	-1725.06	-42.43	60.85	-1724.60	-45.48	105.39	-3898.05	138.45	1337.67	0.00	0.00	0.00	-3523.80	-118.69	1682.53	-4095.50	174.49	1765.59	-4037.64	363.25	1642.16	-4041.95	265.45	1677.99	86.55	1590.70	69.36	646.12	1389.19	73.17	286.08
0.83000	-3750.45	77.86	5.82	-3827.57	114.54	23.60	-3959.08	166.26	3.83	-3969.65	162.27	41.93	-3614.74	-111.25	-3.01	-3641.18	-98.44	10.96	-1725.06	-42.43	60.85	-1724.60	-45.48	105.39	-3898.05	138.45	1337.67	0.00	0.00	0.00	-3523.80	-118.69	1682.53	-4095.50	174.49	1765.59	-3989.05	361.54	1640.39	-4028.27	265.49	1678.22	88.24	1589.65	69.66	646.46	1388.42	73.64	284.64
0.84000	-3750.45	77.86	5.82	-3827.57	114.54	23.60	-3972.01	167.52	2.33	-3968.91	162.23	43.06	-3614.74	-111.25	-3.01	-3641.18	-98.44	10.96	-1725.06	-42.43	60.85	-1724.60	-45.48	105.39	-3898.05	138.45	1337.67	0.00	0.00	0.00	-3523.80	-118.69	1682.53	-4095.50	174.49	1765.59	-4005.53	361.88	1640.53	-4036.45	267.31	1678.41	90.03	1588.60	70.29	648.72	1386.42	74.63	285.54
0.85000	-3750.45	77.86	5.82	-3827.57	114.54	23.60	-3952.84	166.61	5.21	-3963.56	162.12	44.66	-3614.74	-111.25	-3.01	-3641.18	-98.44	10.96	-1725.06	-42.43	60.85	-1724.60	-45.48	105.39	-3898.05	138.45	1337.67	0.00	0.00	0.00	-3523.80	-118.69	1682.53	-4095.50	174.49	1765.59	-4020.11	363.99	1641.28	-4052.40	266.14	1678.74	90.59	1588.11	70.79	645.74	1388.38	73.32	288.00
0.86000	-3750.45	77.86	5.82	-3827.57	114.54	23.60	-3950.16	166.26	5.95	-3963.99	160.99	43.32	-3614.74	-111.25	-3.01	-3641.18	-98.44	10.96	-1725.06	-42.43	60.85	-1724.60	-45.48	105.39	-3898.05	138.45	1337.67	0.00	0.00	0.00	-3523.80	-118.69	1682.53	-4095.50	174.49	1765.59	-4032.49	366.39	1642.76	-4049.53	265.66	1678.47	88.60	1588.83	70.22	647.11	1388.73	73.56	286.31
0.87000	-3750.45	77.86	5.82	-3827.57	114.54	23.60	-3955.18	167.26	4.61	-3960.29	161.15	44.70	-3614.74	-111.25	-3.01	-3641.18	-98.44	10.96	-1725.06	-42.43	60.85	-1724.60	-45.48	105.39	-3898.05	138.45	1337.67	0.00	0.00	0.00	-3523.80	-118.69	1682.53	-4095.50	174.49	1765.59	-4034.25	365.90	1641.88	-4044.09	264.72	1677.97	85.38	1590.28	69.11	647.31	1387.66	73.76	285.44
0.88000	-3750.45	77.86	5.82	-3827.57	114.54	23.60	-3962.91	167.33	3.75	-3953.59	163.28	44.83	-3614.74	-111.25	-3.01	-3641.18	-98.44	10.96	-1725.06	-42.43	60.85	-1724.60	-45.48	105.39	-3898.05	138.45	1337.67	0.00	0.00	0.00	-3523.80	-118.69	1682.53	-4095.50	174.49	1765.59	-4014.24	364.81	1639.96	-4054.84	266.97	1678.90	86.78	1590.19	69.39	647.66	1387.30	73.98	285.99
0.89000	-3750.45	77.86	5.82	-3827.57	114.54	23.60	-3955.51	165.73	4.50	-3948.33	162.26	46.71	-3614.74	-111.25	-3.01	-3641.18	-98.44	10.96	-1725.06	-42.43	60.85	-1724.60	-45.48	105.39	-3898.05	138.45	1337.67	0.00	0.00	0.00	-3523.80	-118.69	1682.53	-4095.50	174.49	1765.59	-4033.00	364.62	1641.43	-4088.30	268.73	1680.82	88.49	1590.04	69.75	648.11	1388.42	73.79	285.68
0.90000	-3750.45	77.86	5.82	-3827.57	114.54	23.60	-3967.89	166.28	3.41	-3962.14	161.10	44.77	-3614.74	-111.25	-3.01	-3641.18	-98.44	10.96	-1725.06	-42.43	60.85	-1724.60	-45.48	105.39	-3898.05	138.45	1337.67	0.00	0.00	0.00	-3523.80	-118.69	1682.53	-4095.50	174.49	1765.59	-3996.86	365.73	1641.57	-4035.73	269.23	1677.33	87.55	1589.71	69.71	648.58	1387.14	74.35	288.54
0.91000	-3750.45	77.86	5.82	-3827.57	114.54	23.60	-3981.10	167.30	1.49	-3979.42	162.23	41.88	-3614.74	-111.25	-3.01	-3641.18	-98.44	10.96	-1725.06	-42.43	60.85	-1724.60	-45.48	105.39	-3898.05	138.45	1337.67	0.00	0.00	0.00	-3523.80	-118.69	1682.53	-4095.50	174.49	1765.59	-4013.12	368.22	1643.27	-4062.98	269.69	1679.80	86.15	1590.77	69.12	648.07	1388.23	74.02	290.41
0.92000	-3750.45	77.86	5.82	-3827.57	114.54	23.60	-3976.04	166.27	1.78	-3940.19	160.92	47.38	-3614.74	-111.25	-3.01	-3641.18	-98.44	10.96	-1725.06	-42.43	60.85	-1724.60	-45.48	105.39	-3898.05	138.45	1337.67	0.00	0.00	0.00	-3523.80	-118.69	1682.53	-4095.50	174.49	1765.59	-4005.29	367.47	1641.74	-4082.88	268.96	1681.21	88.28	1590.34	69.56	649.36	1387.26	74.39	287.77
0.93000	-3750.45	77.86	5.82	-3827.57	114.54	23.60	-3960.58	166.98	4.04	-3948.90	161.80	47.84	-3614.74	-111.25	-3.01	-3641.18	-98.44	10.96	-1725.06	-42.43	60.85	-1724.60	-45.48	105.39	-3898.05	138.45	1337.67	0.00	0.00	0.00	-3523.80	-118.69	1682.53	-4095.50	174.49	1765.59	-4030.67	368.83	1642.87	-4039.81	270.49	1679.23	85.99	1589.00	69.64	647.14	1387.32	73.92	286.11
0.94000	-3750.45	77.86	5.82	-3827.57	114.54	23.60	-3982.86	166.31	-0.08	-3959.66	161.69	44.74	-3614.74	-111.25	-3.01	-3641.18	-98.44	10.96	-1725.06	-42.43	60.85	-1724.60	-45.48	105.39	-3898.05	138.45	1337.67	0.00	0.00	0.00	-3523.80	-118.69	1682.53	-4095.50	174.49	1765.59	-4042.59	368.58	1643.82	-4027.41	270.39	1679.60	87.54	1589.96	69.50	645.91	1389.10	73.18	285.01
0.95000	-3750.45	77.86	5.82	-3827.57	114.54	23.60	-3963.10	166.23	3.85	-3954.34	162.05	46.28	-3614.74	-111.25	-3.01	-3641.18	-98.44	10.96	-1725.06	-42.43	60.85	-1724.60	-45.48	105.39	-3898.05	138.45	1337.67	0.00	0.00	0.00	-3523.80	-118.69	1682.53	-4095.50	174.49	1765.59	-4021.24	369.41	1642.24	-4043.13	271.04	1679.73	88.13	1589.52	69.90	647.15	1387.71	73.82	286.50
0.96000	-3750.45	77.86	5.82	-3827.57	114.54	23.60	-3969.12	166.40	2.50	-3952.04	161.61	44.85	-3614.74	-111.25	-3.01	-3641.18	-98.44	10.96	-1725.06	-42.43	60.85	-1724.60	-45.48	105.39	-3898.05	138.45	1337.67	0.00	0.00	0.00	-3523.80	-118.69	1682.53	-4095.50	174.49	1765.59	-4025.29	369.45	1642.49	-4086.07	272.10	1680.99	88.29	1589.06	70.12	647.99	1387.55	74.12	285.61
0.97000	-3750.45	77.86	5.82	-3827.57	114.54	23.60	-3973.52	167.49	2.47	-3995.25	162.73	40.24	-3614.74	-111.25	-3.01	-3641.18	-98.44	10.96	-1725.06	-42.43	60.85	-1724.60	-45.48	105.39	-3898.05	138.45	1337.67	0.00	0.00	0.00	-3523.80	-118.69	1682.53	-4095.50	174.49	1765.59	-4034.74	368.94	1644.07	-4030.83	272.03	1678.56	88.72	1587.26	70.70	648.45	1388.11	73.95	284.74
0.98000	-3750.45	77.86	5.82	-3827.57	114.54	23.60	-3955.58	166.29	4.04	-3974.11	161.93	42.47	-3614.74	-111.25	-3.01	-3641.18	-98.44	10.96	-1725.06	-42.43	60.85	-1724.60	-45.48	105.39	-3898.05	138.45	1337.67	0.00	0.00	0.00	-3523.80	-118.69	1682.53	-4095.50	174.49	1765.59	-3999.71	368.48	1642.55	-4034.14	272.04	1678.23	87.51	1588.44	69.96	647.42	1388.18	73.70	284.56
0.99000	-3750.45	77.86	5.82	-3827.57	114.54	23.60	-3956.53	166.97	4.64	-3989.64	162.18	40.39	-3614.74	-111.25	-3.01	-3641.18	-98.44	10.96	-1725.06	-42.43	60.85	-1724.60	-45.48	105.39	-3898.05	138.45	1337.67	0.00	0.00	0.00	-3523.80	-118.69	1682.53	-4095.50	174.49	1765.59	-4018.86	371.07	1644.02	-4063.69	271.90	1678.76	90.52	1587.60	70.81	648.28	1387.71	74.08	285.46
1.00000	-3750.45	77.86	5.82	-3827.57	114.54	23.60	-3953.87	166.69	4.71	-3942.88	161.30	47.28	-3614.74	-111.25	-3.01	-3641.18	-98.44	10.96	-1725.06	-42.43	60.85	-1724.60	-45.48	105.39	-3898.05	138.45	1337.67	0.00	0.00	0.00	-3523.80	-118.69	1682.53	-4095.50	174.49	1765.59	-4045.53	372.65	1646.19	-4046.44	273.00	1680.57	87.57	1590.43	69.46	647.46	1387.56	73.97	284.93
1.01000	-3750.45	77.86	5.82	-3827.57	114.54	23.60	-3966.33	167.31	3.39	-3950.39	160.37	45.28	-3614.74	-111.25	-3.01	-3641.18	-98.44	10.96	-1725.06	-42.43	60.85	-1724.60	-45.48	105.39	-3898.05	138.45	1337.67	0.00	0.00	0.00	-3523.80	-118.69	1682.53	-4095.50	174.49	1765.59	-4024.51	372.16	1643.80	-4038.00	273.43	1680.36	90.06	1588.83	70.34	649.35	1386.84	74.63	285.97
1.02000	-3750.45	77.86	5.82	-3827.57	114.54	23.60	-3952.51	166.84	5.12	-3975.65	161.80	41.79	-3614.74	-111.25	-3.01	-3641.18	-98.44	10.96	-1725.06	-42.43	60.85	-1724.60	-45.48	105.39	-3898.05	138.45	1337.67	0.00	0.00	0.00	-3523.80	-118.69	1682.53	-4095.50	174.49	1765.59	-4041.20	372.86	1644.65	-4055.20	273.83	1681.81	87.27	1589.89	69.63	647.33	1387.20	73.95	286.61
1.03000	-3750.45	77.86	5.82	-3827.57	114.54	23.60	-3996.34	166.43	-1.14	-3930.10	162.23	48.88	-3614.74	-111.25	-3.01	-3641.18	-98.44	10.96	-1725.06	-42.43	60.85	-1724.60	-45.48	105.39	-3898.05	138.45	1337.67	0.00	0.00	0.00	-3523.80	-118.69	1682.53	-4095.50	174.49	1765.59	-4051.52	373.89	1644.83	-4049.61	274.53	1680.30	89.24	1589.29	70.15	646.65	1387.64	73.66	285.66
1.04000	-3750.45	77.86	5.82	-3827.57	114.54	23.60	-3948.00	166.27	6.32	-3954.63	160.80	44.95	-3614.74	-111.25	-3.01	-3641.18	-98.44	10.96	-1725.06	-42.43	60.85	-1724.60	-45.48	105.39	-3898.05	138.45	1337.67	0.00	0.00	0.00	-3523.80	-118.69	1682.53	-4095.50	174.49	1765.59	-4039.17	374.48	1646.50	-4060.78	275.14	1681.29	87.62	1589.88	69.74	649.49	1387.21	74.63	286.55
1.05000	-3750.45	77.86	5.82	-3827.57	114.54	23.60	-3959.46	166.97	3.70	-3942.48	162.16	46.75	-3614.74	-111.25	-3.01	-3641.18	-98.44	10.96	-1725.06	-42.43	60.85	-1724.60	-45.48	105.39	-3898.05	138.45	1337.67	0.00	0.00	0.00	-3523.80	-118.69	1682.53	-4095.50	174.49	1765.59	-4021.97	374.28	1644.74	-4077.48	276.45	1682.26	87.00	1590.35	69.53	645.93	1387.97	73.73	285.39
1.06000	-3750.45	77.86	5.82	-3827.57	114.54	23.60	-3972.45	167.23	1.96	-3954.01	162.12	45.01	-3614.74	-111.25	-3.01	-3641.18	-98.44	10.96	-1725.06	-42.43	60.85	-1724.60	-45.48	105.39	-3898.05	138.45	1337.67	0.00	0.00	0.00	-3523.80	-118.69	1682.53	-4095.50	174.49	1765.59	-4048.53	375.77	1645.62	-4076.39	275.02	1681.32	85.87	1591.22	69.14	646.04	1388.43	73.33	286.31
1.07000	-3750.45	77.86	5.82	-3827.57	114.54	23.60	-3942.90	165.94	6.39	-3967.28	162.30	43.48	-3614.74	-111.25	-3.01	-3641.18	-98.44	10.96	-1725.06	-42.43	60.85	-1724.60	-45.48	105.39	-3898.05	138.45	1337.67	0.00	0.00	0.00	-3523.80	-118.69	1682.53	-4095.50	174.49	1765.59	-4080.28	374.68	1647.95	-4049.70	275.66	1680.99	88.77	1590.21	69.82	646.47	1388.21	73.63	288.39
1.08000	-3750.45	77.86	5.82	-3827.57	114.54	23.60	-3964.35	166.21	3.98	-3951.71	162.39	45.20	-3614.74	-111.25	-3.01	-3641.18	-98.44	10.96	-1725.06	-42.43	60.85	-1724.60	-45.48	105.39	-3898.05	138.45	1337.67	0.00	0.00	0.00	-3523.80	-118.69	1682.53	-4095.50	174.49	1765.59	-4056.74	375.55	1646.67	-4050.93	277.18	1680.81	90.19	1590.56	70.06	647.65	1387.43	73.88	285.56
1.09000	-3750.45	77.86	5.82	-3827.57	114.54	23.60	-3954.38	166.40	4.31	-3974.27	160.97	42.04	-3614.74	-111.25	-3.01	-3641.18	-98.44	10.96	-1725.06	-42.43	60.85	-1724.60	-45.48	105.39	-3898.05	138.45	1337.67	0.00	0.00	0.00	-3523.80	-118.69	1682.53	-4095.50	174.49	1765.59	-4031.18	376.67	1646.04	-4036.56	275.65	1681.86	87.40	1588.89	69.87	645.77	1388.70	73.19	285.39
1.10000	-3750.45	77.86	5.82	-3827.57	114.54	23.60	-3966.32	166.21	3.96	-3965.45	162.19	43.55	-3614.74	-111.25	-3.01	-3641.18	-98.44	10.96	-1725.06	-42.43	60.85	-1724.60	-45.48	105.39	-3898.05	138.45	1337.67	0.00	0.00	0.00	-3523.80	-118.69	1682.53	-4095.50	174.49	1765.59	-4046.97	377.67	1648.41	-4068.99	277.22	1682.87	84.37	1588.41	69.60	646.46	1389.02	73.42	289.40
1.11000	-3750.45	77.86	5.82	-3827.57	114.54	23.60	-3950.59	166.51	5.07	-3956.85	161.62	44.01	-3614.74	-111.25	-3.01	-3641.18	-98.44	10.96	-1725.06	-42.43	60.85	-1724.60	-45.48	105.39	-3898.05	138.45	1337.67	0.00	0.00	0.00	-3523.80	-118.69	1682.53	-4095.50	174.49	1765.59	-4045.67	378.35	1647.68	-4073.39	279.30	1683.37	89.27	1588.08	70.41	646.41	1389.21	73.29	285.97
1.12000	-3750.45	77.86	5.82	-3827.57	114.54	23.60	-3954.75	166.39	3.94	-3962.01	161.80	45.40	-3614.74	-111.25	-3.01	-3641.18	-98.44	10.96	-1725.06	-42.43	60.85	-1724.60	-45.48	105.39	-3898.05	138.45	1337.67	0.00	0.00	0.00	-3523.80	-118.69	1682.53	-4095.50	174.49	1765.59	-4061.32	380.72	1647.42	-4040.13	278.99	1681.71	91.61	1587.76	71.03	647.44	1389.02	73.42	285.81
1.13000	-3750.45	77.86	5.82	-3827.57	114.54	23.60	-3962.17	166.50	3.37	-3946.31	162.07	46.87	-3614.74	-111.25	-3.01	-3641.18	-98.44	10.96	-1725.06	-42.43	60.85	-1724.60	-45.48	105.39	-3898.05	138.45	1337.67	0.00	0.00	0.00	-3523.80	-118.69	1682.53	-4095.50	174.49	1765.59	-4089.49	381.59	1649.41	-4046.10	277.59	1681.88	91.80	1588.81	71.00	649.50	1387.69	74.27	284.04
1.14000	-3750.45	77.86	5.82	-3827.57	114.54	23.60	-3935.24	166.55	7.13	-3944.94	162.35	46.92	-3614.74	-111.25	-3.01	-3641.18	-98.44	10.96	-1725.06	-42.43	60.85	-1724.60	-45.48	105.39	-3898.05	138.45	1337.67	0.00	0.00	0.00	-3523.80	-118.69	1682.53	-4095.50	174.49	1765.59	-3999.09	377.86	1645.98	-4064.62	279.49	1683.19	90.54	1589.74	70.43	649.12	1387.52	74.41	281.61
1.15000	-3750.45	77.86	5.82	-3827.57	114.54	23.60	-3991.62	166.87	-0.90	-3959.15	161.14	44.51	-3614.74	-111.25	-3.01	-3641.18	-98.44	10.96	-1725.06	-42.43	60.85	-1724.60	-45.48	105.39	-3898.05	138.45	1337.67	0.00	0.00	0.00	-3523.80	-118.69	1682.53	-4095.50	174.49	1765.59	-4009.85	379.63	1646.28	-4047.99	280.33	1683.40	90.64	1588.34	70.71	647.44	1388.39	73.83	283.94
1.16000	-3750.45	77.86	5.82	-3827.57	114.54	23.60	-3959.71	167.22	3.34	-3990.83	162.20	40.35	-3614.74	-111.25	-3.01	-3641.18	-98.44	10.96	-1725.06	-42.43	60.85	-1724.60	-45.48	105.39	-3898.05	138.45	1337.67	0.00	0.00	0.00	-3523.80	-118.69	1682.53	-4095.50	174.49	1765.59	-4043.95	381.60	1648.68	-4083.18	281.99	1685.22	89.15	1586.72	70.88	649.26	1386.74	74.74	283.01
1.17000	-3750.45	77.86	5.82	-3827.57	114.54	23.60	-3952.85	166.96	5.47	-3967.15	162.42	43.50	-3614.74	-111.25	-3.01	-3641.18	-98.44	10.96	-1725.06	-42.43	60.85	-1724.60	-45.48	105.39	-3898.05	138.45	1337.67	0.00	0.00	0.00	-3523.80	-118.69	1682.53	-4095.50	174.49	1765.59	-4029.23	378.79	1647.76	-4067.76	283.82	1683.27	87.73	1589.73	69.56	647.60	1387.75	73.93	286.29
1.18000	-3750.45	77.86	5.82	-3827.57	114.54	23.60	-3974.61	166.04	1.56	-3962.99	161.99	44.90	-3614.74	-111.25	-3.01	-3641.18	-98.44	10.96	-1725.06	-42.43	60.85	-1724.60	-45.48	105.39	-3898.05	138.45	1337.67	0.00	0.00	0.00	-3523.80	-118.69	1682.53	-4095.50	174.49	1765.59	-4026.58	381.63	1648.95	-4030.12	283.47	1682.62	86.98	1589.55	69.54	648.14	1386.53	74.54	287.67
1.19000	-3750.45	77.86	5.82	-3827.57	114.54	23.60	-3993.00	166.76	-1.40	-3975.18	162.51	42.34	-3614.74	-111.25	-3.01	-3641.18	-98.44	10.96	-1725.06	-42.43	60.85	-1724.60	-45.48	105.39	-3898.05	138.45	1337.67	0.00	0.00	0.00	-3523.80	-118.69	1682.53	-4095.50	174.49	1765.59	-4057.82	384.36	1650.66	-4063.01	282.93	1683.85	87.45	1588.33	69.93	648.28	1386.58	74.51	287.36
1.20000	-3750.45	77.86	5.82	-3827.57	114.54	23.60	-3955.92	166.99	4.78	-3963.86	161.31	44.84	-3614.74	-111.25	-3.01	-3641.18	-98.44	10.96	-1725.06	-42.43	60.85	-1724.60	-45.48	105.39	-3898.05	138.45	1337.67	0.00	0.00	0.00	-3523.80	-118.69	1682.53	-4095.50	174.49	1765.59	-4063.29	383.23	1649.34	-4041.62	285.07	1682.67	91.48	1586.94	71.21	646.90	1388.48	73.59	285.42
1.21000	-3750.45	77.86	5.82	-3827.57	114.54	23.60	-3953.36	166.87	5.55	-3969.98	161.80	43.28	-3614.74	-111.25	-3.01	-3641.18	-98.44	10.96	-1725.06	-42.43	60.85	-1724.60	-45.48	105.39	-3898.05	138.45	1337.67	0.00	0.00	0.00	-3523.80	-118.69	1682.53	-4095.50	174.49	1765.59	-4079.65	385.74	1651.33	-4066.60	286.98	1685.19	88.91	1587.84	70.57	646.54	1389.47	73.16	283.81
1.22000	-3750.45	77.86	5.82	-3827.57	114.54	23.60	-3972.83	166.36	1.84	-3952.40	162.00	46.33	-3614.74	-111.25	-3.01	-3641.18	-98.44	10.96	-1725.06	-42.43	60.85	-1724.60	-45.48	105.39	-3898.05	138.45	1337.67	0.00	0.00	0.00	-3523.80	-118.69	1682.53	-4095.50	174.49	1765.59	-4081.07	387.11	1651.27	-4064.15	286.29	1684.88	90.59	1588.64	70.55	647.20	1389.96	73.18	284.30
1.23000	-3750.45	77.86	5.82	-3827.57	114.54	23.60	-3960.22	166.16	3.72	-3952.75	161.24	46.03	-3614.74	-111.25	-3.01	-3641.18	-98.44	10.96	-1725.06	-42.43	60.85	-1724.60	-45.48	105.39	-3898.05	138.45	1337.67	0.00	0.00	0.00	-3523.80	-118.69	1682.53	-4095.50	174.49	1765.59	-4044.31	386.16	1650.21	-4064.92	288.05	1684.96	90.08	1587.58	70.69	645.93	1388.49	73.56	285.21
1.24000	-3750.45	77.86	5.82	-3827.57	114.54	23.60	-3964.77	166.54	2.93	-3970.38	161.55	44.43	-3614.74	-111.25	-3.01	-3641.18	-98.44	10.96	-1725.06	-42.43	60.85	-1724.60	-45.48	105.39	-3898.05	138.45	1337.67	0.00	0.00	0.00	-3523.80	-118.69	1682.53	-4095.50	174.49	1765.59	-4057.00	387.59	1651.16	-4061.69	288.46	1685.33	92.35	1587.23	71.15	648.10	1388.52	73.74	286.87
1.25000	-3750.45	77.86	5.82	-3827.57	114.54	23.60	-3924.68	165.80	8.99	-3954.54	161.95	45.66	-3614.74	-111.25	-3.01	-3641.18	-98.44	10.96	-1725.06	-42.43	60.85	-1724.60	-45.48	105.39	-3898.05	138.45	1337.67	0.00	0.00	0.00	-3523.80	-118.69	1682.53	-4095.50	174.49	1765.59	-4070.90	386.59	1652.67	-4090.29	290.43	1685.69	91.46	1588.04	70.92	646.66	1388.82	73.35	285.94
1.26000	-3750.45	77.86	5.82	-3827.57	114.54	23.60	-3964.64	166.25	3.53	-3979.15	162.21	42.32	-3614.74	-111.25	-3.01	-3641.18	-98.44	10.96	-1725.06	-42.43	60.85	-1724.60	-45.48	105.39	-3898.05	138.45	1337.67	0.00	0.00	0.00	-3523.80	-118.69	1682.53	-4095.50	174.49	1765.59	-4050.62	386.27	1651.09	-4082.73	290.65	1685.28	88.97	1587.22	70.63	647.89	1387.45	74.11	285.07
1.27000	-3750.45	77.86	5.82	-3827.57	114.54	23.60	-3966.40	166.90	3.44	-3955.43	161.82	45.60	-3614.74	-111.25	-3.01	-3641.18	-98.44	10.96	-1725.06	-42.43	60.85	-1724.60	-45.48	105.39	-3898.05	138.45	1337.67	0.00	0.00	0.00	-3523.80	-118.69	1682.53	-4095.50	174.49	1765.59	-4066.14	388.73	1650.71	-4053.88	290.21	1685.08	82.84	1591.62	68.28	647.56	1387.83	73.89	286.57
1.28000	-3750.45	77.86	5.82	-3827.57	114.54	23.60	-3945.07	166.83	6.37	-3944.41	160.64	46.89	-3614.74	-111.25	-3.01	-3641.18	-98.44	10.96	-1725.06	-42.43	60.85	-1724.60	-45.48	105.39	-3898.05	138.45	1337.67	0.00	0.00	0.00	-3523.80	-118.69	1682.53	-4095.50	174.49	1765.59	-4061.55	390.82	1653.68	-4053.29	291.73	1685.40	87.69	1588.92	70.13	649.69	1386.67	74.87	285.74
1.29000	-3750.45	77.86	5.82	-3827.57	114.54	23.60	-3957.99	166.61	4.60	-3948.66	161.71	46.09	-3614.74	-111.25	-3.01	-3641.18	-98.44	10.96	-1725.06	-42.43	60.85	-1724.60	-45.48	105.39	-3898.05	138.45	1337.67	0.00	0.00	0.00	-3523.80	-118.69	1682.53	-4095.50	174.49	1765.59	-4079.40	389.93	1653.42	-4063.91	291.85	1686.19	86.55	1591.15	69.18	647.18	1388.06	73.85	286.95
1.30000	-3750.45	77.86	5.82	-3827.57	114.54	23.60	-3973.35	165.79	2.01	-3937.73	161.19	47.34	-3614.74	-111.25	-3.01	-3641.18	-98.44	10.96	-1725.06	-42.43	60.85	-1724.60	-45.48	105.39	-3898.05	138.45	1337.67	0.00	0.00	0.00	-3523.80	-118.69	1682.53	-4095.50	174.49	1765.59	-4070.02	392.29	1652.71	-4038.97	292.49	1685.01	87.91	1589.35	69.90	647.06	1387.75	73.99	283.98
1.31000	-3750.45	77.86	5.82	-3827.57	114.54	23.60	-3964.30	166.74	3.43	-3960.28	161.82	44.76	-3614.74	-111.25	-3.01	-3641.18	-98.44	10.96	-1725.06	-42.43	60.85	-1724.60	-45.48	105.39	-3898.05	138.45	1337.67	0.00	0.00	0.00	-3523.80	-118.69	1682.53	-4095.50	174.49	1765.59	-4085.30	393.60	1653.51	-4052.43	293.99	1685.52	90.43	1588.20	70.64	647.16	1388.92	73.73	287.37
1.32000	-3750.45	77.86	5.82	-3827.57	114.54	23.60	-3947.30	167.47	6.09	-3947.08	160.89	46.37	-3614.74	-111.25	-3.01	-3641.18	-98.44	10.96	-1725.06	-42.43	60.85	-1724.60	-45.48	105.39	-3898.05	138.45	1337.67	0.00	0.00	0.00	-3523.80	-118.69	1682.53	-4095.50	174.49	1765.59	-4090.84	393.57	1653.60	-4056.83	293.61	1686.05	87.67	1589.35	70.02	647.33	1388.56	73.50	287.36
1.33000	-3750.45	77.86	5.82	-3827.57	114.54	23.60	-3948.92	166.42	5.45	-3957.66	161.95	45.34	-3614.74	-111.25	-3.01	-3641.18	-98.44	10.96	-1725.06	-42.43	60.85	-1724.60	-45.48	105.39	-3898.05	138.45	1337.67	0.00	0.00	0.00	-3523.80	-118.69	1682.53	-4095.50	174.49	1765.59	-4090.32	395.34	1653.54	-4063.48	295.21	1686.05	85.27	1588.85	69.56	647.07	1389.17	73.48	287.47
1.34000	-3750.45	77.86	5.82	-3827.57	114.54	23.60	-3960.63	166.94	3.73	-3961.46	162.08	44.45	-3614.74	-111.25	-3.01	-3641.18	-98.44	10.96	-1725.06	-42.43	60.85	-1724.60	-45.48	105.39	-3898.05	138.45	1337.67	0.00	0.00	0.00	-3523.80	-118.69	1682.53	-4095.50	174.49	1765.59	-4120.44	397.51	1655.11	-4091.94	296.92	1686.76	86.89	1588.76	69.70	647.17	1389.56	73.29	287.00
1.35000	-3750.45	77.86	5.82	-3827.57	114.54	23.60	-3954.36	166.33	5.29	-3938.11	161.63	47.71	-3614.74	-111.25	-3.01	-3641.18	-98.44	10.96	-1725.06	-42.43	60.85	-1724.60	-45.48	105.39	-3898.05	138.45	1337.67	0.00	0.00	0.00	-3523.80	-118.69	1682.53	-4095.50	174.49	1765.59	-4102.65	396.55	1655.62	-4119.48	297.89	1688.64	90.27	1587.78	70.74	648.59	1387.82	73.84	286.40
1.36000	-3750.45	77.86	5.82	-3827.57	114.54	23.60	-3956.15	166.05	5.38	-3926.92	162.16	49.42	-3614.74	-111.25	-3.01	-3641.18	-98.44	10.96	-1725.06	-42.43	60.85	-1724.60	-45.48	105.39	-3898.05	138.45	1337.67	0.00	0.00	0.00	-3523.80	-118.69	1682.53	-4095.50	174.49	1765.59	-4099.28	397.36	1654.51	-4074.79	299.23	1687.44	86.44	1588.65	69.89	647.89	1386.68	74.09	282.24
1.37000	-3750.45	77.86	5.82	-3827.57	114.54	23.60	-3944.50	166.92	5.28	-3921.14	162.13	49.60	-3614.74	-111.25	-3.01	-3641.18	-98.44	10.96	-1725.06	-42.43	60.85	-1724.60	-45.48	105.39	-3898.05	138.45	1337.67	0.00	0.00	0.00	-3523.80	-118.69	1682.53	-4095.50	174.49	1765.59	-4091.63	398.20	1655.57	-4076.45	300.83	1688.71	86.78	1589.22	69.88	646.99	1387.76	73.76	284.57
1.38000	-3750.45	77.86	5.82	-3827.57	114.54	23.60	-3953.96	166.99	5.08	-3927.34	161.95	49.59	-3614.74	-111.25	-3.01	-3641.18	-98.44	10.96	-1725.06	-42.43	60.85	-1724.60	-45.48	105.39	-3898.05	138.45	1337.67	0.00	0.00	0.00	-3523.80	-118.69	1682.53	-4095.50	174.49	1765.59	-4092.57	399.13	1655.95	-4069.85	299.97	1688.39	88.09	1588.57	70.25	647.68	1388.59	73.54	287.49
1.39000	-3750.45	77.86	5.82	-3827.57	114.54	23.60	-3962.76	167.06	3.22	-3939.02	161.80	47.34	-3614.74	-111.25	-3.01	-3641.18	-98.44	10.96	-1725.06	-42.43	60.85	-1724.60	-45.48	105.39	-3898.05	138.45	1337.67	0.00	0.00	0.00	-3523.80	-118.69	1682.53	-4095.50	174.49	1765.59	-4093.38	400.08	1656.32	-4087.73	303.29	1689.85	87.98	1588.89	70.06	647.68	1388.62	73.69	284.81
1.40000	-3750.45	77.86	5.82	-3827.57	114.54	23.60	-3974.01	166.40	1.66	-3956.14	162.26	46.72	-3614.74	-111.25	-3.01	-3641.18	-98.44	10.96	-1725.06	-42.43	60.85	-1724.60	-45.48	105.39	-3898.05	138.45	1337.67	0.00	0.00	0.00	-3523.80	-118.69	1682.53	-4095.50	174.49	1765.59	-4094.06	401.03	1656.68	-4100.36	303.48	1689.67	86.05	1589.91	69.33	648.40	1388.87	73.68	285.78
1.41000	-3750.45	77.86	5.82	-3827.57	114.54	23.60	-3940.49	166.11	6.78	-3941.77	161.42	48.02	-3614.74	-111.25	-3.01	-3641.18	-98.44	10.96	-1725.06	-42.43	60.85	-1724.60	-45.48	105.39	-3898.05	138.45	1337.67	0.00	0.00	0.00	-3523.80	-118.69	1682.53	-4095.50	174.49	1765.59	-4094.61	401.99	1657.02	-4086.98	304.30	1690.15	88.30	1588.78	69.87	648.23	1388.88	73.75	281.66
1.42000	-3750.45	77.86	5.82	-3827.57	114.54	23.60	-3979.49	165.55	0.97	-3973.57	161.70	43.33	-3614.74	-111.25	-3.01	-3641.18	-98.44	10.96	-1725.06	-42.43	60.85	-1724.60	-45.48	105.39	-3898.05	138.45	1337.67	0.00	0.00	0.00	-3523.80	-118.69	1682.53	-4095.50	174.49	1765.59	-4095.02	402.97	1657.36	-4091.98	305.95	1690.54	88.67	1588.46	70.04	646.67	1389.06	73.45	288.45
1.43000	-3750.45	77.86	5.82	-3827.57	114.54	23.60	-3979.32	167.00	0.26	-3947.96	160.08	45.90	-3614.74	-111.25	-3.01	-3641.18	-98.44	10.96	-1725.06	-42.43	60.85	-1724.60	-45.48	105.39	-3898.05	138.45	1337.67	0.00	0.00	0.00	-3523.80	-118.69	1682.53	-4095.50	174.49	1765.59	-4095.32	403.95	1657.69	-4084.93	307.12	1690.82	88.83	1588.34	70.36	646.85	1388.77	73.36	286.50
1.44000	-3750.45	77.86	5.82	-3827.57	114.54	23.60	-3954.24	166.61	5.10	-3980.05	160.53	40.91	-3614.74	-111.25	-3.01	-3641.18	-98.44	10.96	-1725.06	-42.43	60.85	-1724.60	-45.48	105.39	-3898.05	138.45	1337.67	0.00	0.00	0.00	-3523.80	-118.69	1682.53	-4095.50	174.49	1765.59	-4095.48	404.94	1658.00	-4091.33	307.76	1691.04	90.26	1588.67	70.20	646.60	1388.82	73.48	285.67
1.45000	-3750.45	77.86	5.82	-3827.57	114.54	23.60	-3961.70	166.81	3.72	-3961.97	161.09	44.88	-3614.74	-111.25	-3.01	-3641.18	-98.44	10.96	-1725.06	-42.43	60.85	-1724.60	-45.48	105.39	-3898.05	138.45	1337.67	0.00	0.00	0.00	-3523.80	-118.69	1682.53	-4095.50	174.49	1765.59	-4095.51	405.95	1658.31	-4103.54	309.49	1692.16	88.01	1590.77	69.32	647.09	1388.78	73.62	284.95
1.46000	-3750.45	77.86	5.82	-3827.57	114.54	23.60	-3944.15	167.20	6.20	-3993.44	161.66	40.88	-3614.74	-111.25	-3.01	-3641.18	-98.44	10.96	-1725.06	-42.43	60.85	-1724.60	-45.48	105.39	-3898.05	138.45	1337.67	0.00	0.00	0.00	-3523.80	-118.69	1682.53	-4095.50	174.49	1765.59	-4095.42	406.96	1658.60	-4104.42	310.19	1692.50	86.69	1592.28	68.58	647.21	1388.08	73.82	287.13
1.47000	-3750.45	77.86	5.82	-3827.57	114.54	23.60	-3946.92	167.01	5.31	-3964.45	160.57	44.80	-3614.74	-111.25	-3.01	-3641.18	-98.44	10.96	-1725.06	-42.43	60.85	-1724.60	-45.48	105.39	-3898.05	138.45	1337.67	0.00	0.00	0.00	-3523.80	-118.69	1682.53	-4095.50	174.49	1765.59	-4095.20	407.99	1658.89	-4096.83	310.25	1692.25	86.76	1589.39	69.51	647.27	1387.36	73.92	286.66
1.48000	-3750.45	77.86	5.82	-3827.57	114.54	23.60	-3978.92	167.30	1.39	-3950.49	160.64	46.26	-3614.74	-111.25	-3.01	-3641.18	-98.44	10.96	-1725.06	-42.43	60.85	-1724.60	-45.48	105.39	-3898.05	138.45	1337.67	0.00	0.00	0.00	-3523.80	-118.69	1682.53	-4095.50	174.49	1765.59	-4094.85	409.02	1659.16	-4090.37	311.99	1693.55	87.79	1588.28	70.16	646.81	1387.22	74.06	282.92
1.49000	-3750.45	77.86	5.82	-3827.57	114.54	23.60	-3985.09	167.40	-0.10	-3958.86	160.98	45.02	-3614.74	-111.25	-3.01	-3641.18	-98.44	10.96	-1725.06	-42.43	60.85	-1724.60	-45.48	105.39	-3898.05	138.45	1337.67	0.00	0.00	0.00	-3523.80	-118.69	1682.53	-4095.50	174.49	1765.59	-4094.37	410.07	1659.42	-4112.53	311.99	1694.99	87.24	1588.23	70.29	648.84	1386.61	74.39	283.16
1.50000	-3750.45	77.86	5.82	-3827.57	114.54	23.60	-3961.96	167.89	4.30	-3970.78	162.25	44.21	-3614.74	-111.25	-3.01	-3641.18	-98.44	10.96	-1725.06	-42.43	60.85	-1724.60	-45.48	105.39	-3898.05	138.45	1337.67	0.00	0.00	0.00	-3523.80	-118.69	1682.53	-4095.50	174.49	1765.59	-4093.77	411.12	1659.68	-4090.81	313.01	1694.25	88.96	1588.04	70.46	647.22	1387.14	74.17	282.65
1.51000	-3750.45	77.86	5.82	-3827.57	114.54	23.60	-3961.18	168.26	3.81	-3990.75	162.79	39.92	-3614.74	-111.25	-3.01	-3641.18	-98.44	10.96	-1725.06	-42.43	60.85	-1724.60	-45.48	105.39	-3898.05	138.45	1337.67	0.00	0.00	0.00	-3523.80	-118.69	1682.53	-4095.50	174.49	1765.59	-4093.05	412.19	1659.92	-4108.54	313.94	1695.27	88.91	1589.94	69.81	646.84	1387.67	74.18	286.16
1.52000	-3750.45	77.86	5.82	-3827.57	114.54	23.60	-3961.87	168.24	3.36	-3951.41	162.44	45.87	-3614.74	-111.25	-3.01	-3641.18	-98.44	10.96	-1725.06	-42.43	60.85	-1724.60	-45.48	105.39	-3898.05	138.45	1337.67	0.00	0.00	0.00	-3523.80	-118.69	1682.53	-4095.50	174.49	1765.59	-4092.20	413.26	1660.15	-4097.27	314.46	1694.82	88.38	1589.51	69.79	648.24	1387.15	74.58	287.30
1.53000	-3750.45	77.86	5.82	-3827.57	114.54	23.60	-3955.81	169.93	3.92	-3947.12	164.69	46.87	-3614.74	-111.25	-3.01	-3641.18	-98.44	10.96	-1725.06	-42.43	60.85	-1724.60	-45.48	105.39	-3898.05	138.45	1337.67	0.00	0.00	0.00	-3523.80	-118.69	1682.53	-4095.50	174.49	1765.59	-4091.23	414.35	1660.38	-4093.88	315.70	1694.48	88.79	1588.92	70.29	648.84	1387.38	74.58	287.26
1.54000	-3750.45	77.86	5.82	-3827.57	114.54	23.60	-3945.67	172.11	5.56	-3971.99	164.86	43.63	-3614.74	-111.25	-3.01	-3641.18	-98.44	10.96	-1725.06	-42.43	60.85	-1724.60	-45.48	105.39	-3898.05	138.45	1337.67	0.00	0.00	0.00	-3523.80	-118.69	1682.53	-4095.50	174.49	1765.59	-4090.13	415.44	1660.59	-4098.60	316.48	1695.42	87.86	1588.03	70.42	648.52	1387.12	74.48	286.64
1.55000	-3750.45	77.86	5.82	-3827.57	114.54	23.60	-3936.69	173.30	5.54	-3945.23	166.09	45.82	-3614.74	-111.25	-3.01	-3641.18	-98.44	10.96	-1725.06	-42.43	60.85	-1724.60	-45.48	105.39	-3898.05	138.45	1337.67	0.00	0.00	0.00	-3523.80	-118.69	1682.53	-4095.50	174.49	1765.59	-4088.91	416.54	1660.79	-4119.98	318.13	1697.30	88.47	1587.81	70.63	648.09	1388.05	73.92	285.74
1.56000	-3750.45	77.86	5.82	-3827.57	114.54	23.60	-3938.19	177.22	4.63	-3952.13	168.67	43.68	-3614.74	-111.25	-3.01	-3641.18	-98.44	10.96	-1725.06	-42.43	60.85	-1724.60	-45.48	105.39	-3898.05	138.45	1337.67	0.00	0.00	0.00	-3523.80	-118.69	1682.53	-4095.50	174.49	1765.59	-4087.56	417.65	1660.98	-4119.26	319.33	1697.48	89.97	1587.93	70.69	647.68	1388.10	73.98	287.09
1.57000	-3750.45	77.86	5.82	-3827.57	114.54	23.60	-3944.52	180.09	2.72	-3967.48	171.10	38.79	-3614.74	-111.25	-3.01	-3641.18	-98.44	10.96	-1725.06	-42.43	60.85	-1724.60	-45.48	105.39	-3898.05	138.45	1337.67	0.00	0.00	0.00	-3523.80	-118.69	1682.53	-4095.50	174.49	1765.59	-4086.10	418.78	1661.16	-4090.51	319.06	1697.02	89.06	1587.74	70.59	647.86	1388.72	73.94	286.88
1.58000	-3750.45	77.86	5.82	-3827.57	114.54	23.60	-3950.42	184.86	1.38	-3986.53	174.30	35.17	-3614.74	-111.25	-3.01	-3641.18	-98.44	10.96	-1725.06	-42.43	60.85	-1724.60	-45.48	105.39	-3898.05	138.45	1337.67	0.00	0.00	0.00	-3523.80	-118.69	1682.53	-4095.50	174.49	1765.59	-4084.51	419.91	1661.34	-4114.26	320.68	1699.95	88.28	1587.66	70.40	647.17	1386.55	74.29	287.46
1.59000	-3750.45	77.86	5.82	-3827.57	114.54	23.60	-3942.70	187.27	2.28	-3982.24	178.84	40.87	-3614.74	-111.25	-3.01	-3641.18	-98.44	10.96	-1725.06	-42.43	60.85	-1724.60	-45.48	105.39	-3898.05	138.45	1337.67	0.00	0.00	0.00	-3523.80	-118.69	1682.53	-4095.50	174.49	1765.59	-4082.80	421.05	1661.50	-4117.90	320.69	1701.55	91.23	1586.82	70.98	645.86	1387.83	73.64	286.76
1.60000	-3750.45	77.86	5.82	-3827.57	114.54	23.60	-3932.49	189.52	3.96	-4009.72	181.19	39.54	-3614.74	-111.25	-3.01	-3641.18	-98.44	10.96	-1725.06	-42.43	60.85	-1724.60	-45.48	105.39	-3898.05	138.45	1337.67	0.00	0.00	0.00	-3523.80	-118.69	1682.53	-4095.50	174.49	1765.59	-4080.97	422.20	1661.65	-4118.29	320.99	1703.86	92.21	1585.16	71.90	646.03	1389.34	73.27	283.28
1.61000	-3750.45	77.86	5.82	-3827.57	114.54	23.60	-3918.93	194.51	6.31	-3999.15	184.51	41.32	-3614.74	-111.25	-3.01	-3641.18	-98.44	10.96	-1725.06	-42.43	60.85	-1724.60	-45.48	105.39	-3898.05	138.45	1337.67	0.00	0.00	0.00	-3523.80	-118.69	1682.53	-4095.50	174.49	1765.59	-4079.02	423.36	1661.79	-4118.16	325.09	1704.57	91.28	1587.53	71.07	646.86	1389.95	73.24	283.91
1.62000	-3750.45	77.86	5.82	-3827.57	114.54	23.60	-3914.21	197.79	7.11	-3985.54	187.71	42.78	-3614.74	-111.25	-3.01	-3641.18	-98.44	10.96	-1725.06	-42.43	60.85	-1724.60	-45.48	105.39	-3898.05	138.45	1337.67	0.00	0.00	0.00	-3523.80	-118.69	1682.53	-4095.50	174.49	1765.59	-4076.95	424.52	1661.92	-4101.59	324.65	1704.43	89.47	1587.22	71.10	647.86	1388.21	74.00	285.64
1.63000	-3750.45	77.86	5.82	-3827.57	114.54	23.60	-3940.63	201.39	3.45	-3978.84	191.71	42.00	-3614.74	-111.25	-3.01	-3641.18	-98.44	10.96	-1725.06	-42.43	60.85	-1724.60	-45.48	105.39	-3898.05	138.45	1337.67	0.00	0.00	0.00	-3523.80	-118.69	1682.53	-4095.50	174.49	1765.59	-4074.77	425.70	1662.05	-4113.83	325.67	1705.92	89.15	1589.83	70.00	645.75	1389.56	73.15	285.07
1.64000	-3750.45	77.86	5.82	-3827.57	114.54	23.60	-3929.16	205.60	4.73	-3978.01	195.49	41.18	-3614.74	-111.25	-3.01	-3641.18	-98.44	10.96	-1725.06	-42.43	60.85	-1724.60	-45.48	105.39	-3898.05	138.45	1337.67	0.00	0.00	0.00	-3523.80	-118.69	1682.53	-4095.50	174.49	1765.59	-4072.46	426.89	1662.16	-4113.09	327.72	1707.29	90.06	1590.62	69.73	647.36	1387.77	74.15	285.99
1.65000	-3750.45	77.86	5.82	-3827.57	114.54	23.60	-3931.12	209.85	4.06	-3980.42	199.16	40.03	-3614.74	-111.25	-3.01	-3641.18	-98.44	10.96	-1725.06	-42.43	60.85	-1724.60	-45.48	105.39	-3898.05	138.45	1337.67	0.00	0.00	0.00	-3523.80	-118.69	1682.53	-4095.50	174.49	1765.59	-4070.03	428.08	1662.26	-4116.96	329.44	1708.61	90.55	1588.97	70.21	649.69	1388.38	74.36	282.70
1.66000	-3750.45	77.86	5.82	-3827.57	114.54	23.60	-3906.20	213.15	8.40	-3957.78	202.97	44.23	-3614.74	-111.25	-3.01	-3641.18	-98.44	10.96	-1725.06	-42.43	60.85	-1724.60	-45.48	105.39	-3898.05	138.45	1337.67	0.00	0.00	0.00	-3523.80	-118.69	1682.53	-4095.50	174.49	1765.59	-4067.49	429.28	1662.36	-4114.16	330.94	1710.21	87.47	1588.25	70.36	646.31	1389.36	73.26	284.39
1.67000	-3750.45	77.86	5.82	-3827.57	114.54	23.60	-3938.36	217.72	3.56	-3957.49	206.41	43.88	-3614.74	-111.25	-3.01	-3641.18	-98.44	10.96	-1725.06	-42.43	60.85	-1724.60	-45.48	105.39	-3898.05	138.45	1337.67	0.00	0.00	0.00	-3523.80	-118.69	1682.53	-4095.50	174.49	1765.59	-4064.83	430.49	1662.44	-4086.97	331.45	1709.15	87.02	1589.93	69.84	645.76	1388.60	73.45	285.02
1.68000	-3750.45	77.86	5.82	-3827.57	114.54	23.60	-3943.25	221.28	2.37	-3977.73	209.84	40.53	-3614.74	-111.25	-3.01	-3641.18	-98.44	10.96	-1725.06	-42.43	60.85	-1724.60	-45.48	105.39	-3898.05	138.45	1337.67	0.00	0.00	0.00	-3523.80	-118.69	1682.53	-4095.50	174.49	1765.59	-4062.05	431.72	1662.52	-4096.49	334.54	1710.79	87.48	1588.17	70.34	647.29	1388.06	73.93	286.83
1.69000	-3750.45	77.86	5.82	-3827.57	114.54	23.60	-3918.06	224.54	5.23	-3974.17	213.92	40.67	-3614.74	-111.25	-3.01	-3641.18	-98.44	10.96	-1725.06	-42.43	60.85	-1724.60	-45.48	105.39	-3898.05	138.45	1337.67	0.00	0.00	0.00	-3523.80	-118.69	1682.53	-4095.50	174.49	1765.59	-4059.16	432.94	1662.58	-4079.84	335.34	1710.94	86.59	1589.63	69.81	646.74	1388.32	73.75	285.95
1.70000	-3750.45	77.86	5.82	-3827.57	114.54	23.60	-3915.74	227.43	5.35	-3963.80	216.67	42.47	-3614.74	-111.25	-3.01	-3641.18	-98.44	10.96	-1725.06	-42.43	60.85	-1724.60	-45.48	105.39	-3898.05	138.45	1337.67	0.00	0.00	0.00	-3523.80	-118.69	1682.53	-4095.50	174.49	1765.59	-4056.15	434.18	1662.64	-4085.57	336.58	1711.98	87.76	1590.41	69.69	647.49	1386.66	74.46	284.27
1.71000	-3750.45	77.86	5.82	-3827.57	114.54	23.60	-3912.22	231.48	6.61	-3959.52	220.09	42.16	-3614.74	-111.25	-3.01	-3641.18	-98.44	10.96	-1725.06	-42.43	60.85	-1724.60	-45.48	105.39	-3898.05	138.45	1337.67	0.00	0.00	0.00	-3523.80	-118.69	1682.53	-4095.50	174.49	1765.59	-4053.02	435.43	1662.69	-4091.66	337.54	1711.97	86.92	1591.17	68.73	645.44	1388.38	73.44	286.76
1.72000	-3750.45	77.86	5.82	-3827.57	114.54	23.60	-3914.36	234.48	4.92	-3968.80	224.17	41.51	-3614.74	-111.25	-3.01	-3641.18	-98.44	10.96	-1725.06	-42.43	60.85	-1724.60	-45.48	105.39	-3898.05	138.45	1337.67	0.00	0.00	0.00	-3523.80	-118.69	1682.53	-4095.50	174.49	1765.59	-4049.78	436.68	1662.72	-4095.06	339.11	1712.69	89.00	1585.72	70.93	646.24	1389.38	73.32	287.26
1.73000	-3750.45	77.86	5.82	-3827.57	114.54	23.60	-3917.87	238.35	5.06	-3961.20	227.77	41.38	-3614.74	-111.25	-3.01	-3641.18	-98.44	10.96	-1725.06	-42.43	60.85	-1724.60	-45.48	105.39	-3898.05	138.45	1337.67	0.00	0.00	0.00	-3523.80	-118.69	1682.53	-4095.50	174.49	1765.59	-4046.43	437.94	1662.75	-4086.45	339.15	1713.76	89.36	1587.46	70.52	647.48	1387.30	74.21	288.58
1.74000	-3750.45	77.86	5.82	-3827.57	114.54	23.60	-3885.50	241.28	9.10	-3944.80	230.76	43.34	-3614.74	-111.25	-3.01	-3641.18	-98.44	10.96	-1725.06	-42.43	60.85	-1724.60	-45.48	105.39	-3898.05	138.45	1337.67	0.00	0.00	0.00	-3523.80	-118.69	1682.53	-4095.50	174.49	1765.59	-4042.96	439.21	1662.77	-4083.22	340.91	1713.00	92.49	1585.32	71.94	648.42	1387.00	74.39	284.53
1.75000	-3750.45	77.86	5.82	-3827.57	114.54	23.60	-3896.33	244.34	7.15	-3948.89	234.25	42.57	-3614.74	-111.25	-3.01	-3641.18	-98.44	10.96	-1725.06	-42.43	60.85	-1724.60	-45.48	105.39	-3898.05	138.45	1337.67	0.00	0.00	0.00	-3523.80	-118.69	1682.53	-4095.50	174.49	1765.59	-4039.38	440.49	1662.78	-4096.44	343.03	1714.43	87.71	1589.02	69.88	645.78	1388.56	73.49	284.90
1.76000	-3750.45	77.86	5.82	-3827.57	114.54	23.60	-3889.78	248.65	8.19	-3960.92	237.74	40.24	-3614.74	-111.25	-3.01	-3641.18	-98.44	10.96	-1725.06	-42.43	60.85	-1724.60	-45.48	105.39	-3898.05	138.45	1337.67	0.00	0.00	0.00	-3523.80	-118.69	1682.53	-4095.50	174.49	1765.59	-4035.69	441.78	1662.78	-4075.42	343.78	1714.17	88.00	1588.26	70.27	646.69	1388.50	73.78	287.29
1.77000	-3750.45	77.86	5.82	-3827.57	114.54	23.60	-3902.30	252.39	6.20	-3949.52	240.88	42.07	-3614.74	-111.25	-3.01	-3641.18	-98.44	10.96	-1725.06	-42.43	60.85	-1724.60	-45.48	105.39	-3898.05	138.45	1337.67	0.00	0.00	0.00	-3523.80	-118.69	1682.53	-4095.50	174.49	1765.59	-4031.88	443.07	1662.77	-4084.63	344.81	1714.61	89.63	1586.99	71.00	649.18	1388.38	74.22	283.34
1.78000	-3750.45	77.86	5.82	-3827.57	114.54	23.60	-3889.13	256.46	7.61	-3947.30	244.77	42.44	-3614.74	-111.25	-3.01	-3641.18	-98.44	10.96	-1725.06	-42.43	60.85	-1724.60	-45.48	105.39	-3898.05	138.45	1337.67	0.00	0.00	0.00	-3523.80	-118.69	1682.53	-4095.50	174.49	1765.59	-4027.96	444.38	1662.75	-4082.78	346.66	1714.88	86.37	1590.96	69.10	648.54	1388.86	73.91	285.75
1.79000	-3750.45	77.86	5.82	-3827.57	114.54	23.60	-3885.16	260.73	8.75	-3911.26	249.02	47.54	-3614.74	-111.25	-3.01	-3641.18	-98.44	10.96	-1725.06	-42.43	60.85	-1724.60	-45.48	105.39	-3898.05	138.45	1337.67	0.00	0.00	0.00	-3523.80	-118.69	1682.53	-4095.50	174.49	1765.59	-4023.93	445.69	1662.73	-4120.92	347.65	1717.45	88.54	1588.63	70.13	648.13	1388.84	73.78	288.21
1.80000	-3750.45	77.86	5.82	-3827.57	114.54	23.60	-3907.10	264.66	5.49	-3925.05	252.49	45.45	-3614.74	-111.25	-3.01	-3641.18	-98.44	10.96	-1725.06	-42.43	60.85	-1724.60	-45.48	105.39	-3898.05	138.45	1337.67	0.00	0.00	0.00	-3523.80	-118.69	1682.53	-4095.50	174.49	1765.59	-4019.79	447.01	1662.69	-4105.55	347.72	1716.50	90.09	1587.99	70.56	646.94	1389.07	73.46	285.43
1.81000	-3750.45	77.86	5.82	-3827.57	114.54	23.60	-3893.84	270.90	7.08	-3911.98	256.30	47.17	-3614.74	-111.25	-3.01	-3641.18	-98.44	10.96	-1725.06	-42.43	60.85	-1724.60	-45.48	105.39	-3898.05	138.45	1337.67	0.00	0.00	0.00	-3523.80	-118.69	1682.53	-4095.50	174.49	1765.59	-4015.54	448.33	1662.65	-4065.59	349.28	1713.23	86.56	1589.66	69.46	647.24	1387.49	74.14	286.44
1.82000	-3750.45	77.86	5.82	-3827.57	114.54	23.60	-3890.63	274.68	9.00	-3935.98	261.14	43.59	-3614.74	-111.25	-3.01	-3641.18	-98.44	10.96	-1725.06	-42.43	60.85	-1724.60	-45.48	105.39	-3898.05	138.45	1337.67	0.00	0.00	0.00	-3523.80	-118.69	1682.53	-4095.50	174.49	1765.59	-4011.18	449.67	1662.59	-4082.81	350.25	1715.07	86.73	1591.25	69.03	649.60	1387.33	74.59	284.43
1.83000	-3750.45	77.86	5.82	-3827.57	114.54	23.60	-3885.56	279.25	8.98	-3935.97	266.29	43.74	-3614.74	-111.25	-3.01	-3641.18	-98.44	10.96	-1725.06	-42.43	60.85	-1724.60	-45.48	105.39	-3898.05	138.45	1337.67	0.00	0.00	0.00	-3523.80	-118.69	1682.53	-4095.50	174.49	1765.59	-4006.71	451.01	1662.53	-4087.23	350.27	1715.24	88.47	1588.78	70.24	647.98	1386.61	74.58	287.50
1.84000	-3750.45	77.86	5.82	-3827.57	114.54	23.60	-3879.26	283.12	10.00	-3922.56	271.30	46.57	-3614.74	-111.25	-3.01	-3641.18	-98.44	10.96	-1725.06	-42.43	60.85	-1724.60	-45.48	105.39	-3898.05	138.45	1337.67	0.00	0.00	0.00	-3523.80	-118.69	1682.53	-4095.50	174.49	1765.59	-4002.13	452.36	1662.46	-4076.80	353.24	1714.13	90.17	1588.64	70.38	645.95	1388.14	73.75	288.30
1.85000	-3750.45	77.86	5.82	-3827.57	114.54	23.60	-3895.33	288.27	8.28	-3913.25	275.47	48.25	-3614.74	-111.25	-3.01	-3641.18	-98.44	10.96	-1725.06	-42.43	60.85	-1724.60	-45.48	105.39	-3898.05	138.45	1337.67	0.00	0.00	0.00	-3523.80	-118.69	1682.53	-4095.50	174.49	1765.59	-3997.45	453.71	1662.38	-4084.19	352.50	1714.84	87.85	1589.44	69.74	646.36	1388.71	73.25	285.24
1.86000	-3750.45	77.86	5.82	-3827.57	114.54	23.60	-3896.57	292.79	8.65	-3900.98	279.02	49.55	-3614.74	-111.25	-3.01	-3641.18	-98.44	10.96	-1725.06	-42.43	60.85	-1724.60	-45.48	105.39	-3898.05	138.45	1337.67	0.00	0.00	0.00	-3523.80	-118.69	1682.53	-4095.50	174.49	1765.59	-3992.65	455.08	1662.29	-4098.71	354.18	1715.10	88.02	1588.44	70.02	646.49	1388.35	73.53	287.04
1.87000	-3750.45	77.86	5.82	-3827.57	114.54	23.60	-3887.64	298.20	9.35	-3890.90	282.84	50.78	-3614.74	-111.25	-3.01	-3641.18	-98.44	10.96	-1725.06	-42.43	60.85	-1724.60	-45.48	105.39	-3898.05	138.45	1337.67	0.00	0.00	0.00	-3523.80	-118.69	1682.53	-4095.50	174.49	1765.59	-3987.75	456.45	1662.20	-4096.88	354.45	1714.77	87.76	1587.71	70.36	647.36	1389.35	73.34	286.14
1.88000	-3750.45	77.86	5.82	-3827.57	114.54	23.60	-3893.72	303.24	8.58	-3885.59	286.62	51.68	-3614.74	-111.25	-3.01	-3641.18	-98.44	10.96	-1725.06	-42.43	60.85	-1724.60	-45.48	105.39	-3898.05	138.45	1337.67	0.00	0.00	0.00	-3523.80	-118.69	1682.53	-4095.50	174.49	1765.59	-3982.74	457.82	1662.09	-4071.63	354.05	1713.25	86.59	1588.79	69.97	647.27	1387.97	73.98	285.91
1.89000	-3750.45	77.86	5.82	-3827.57	114.54	23.60	-3871.57	305.67	11.59	-3898.73	291.22	51.01	-3614.74	-111.25	-3.01	-3641.18	-98.44	10.96	-1725.06	-42.43	60.85	-1724.60	-45.48	105.39	-3898.05	138.45	1337.67	0.00	0.00	0.00	-3523.80	-118.69	1682.53	-4095.50	174.49	1765.59	-3977.62	459.21	1661.98	-4083.97	353.85	1713.45	88.39	1587.67	70.44	647.92	1388.79	73.89	288.13
1.90000	-3750.45	77.86	5.82	-3827.57	114.54	23.60	-3903.83	310.59	7.72	-3909.95	294.65	48.77	-3614.74	-111.25	-3.01	-3641.18	-98.44	10.96	-1725.06	-42.43	60.85	-1724.60	-45.48	105.39	-3898.05	138.45	1337.67	0.00	0.00	0.00	-3523.80	-118.69	1682.53	-4095.50	174.49	1765.59	-3972.40	460.60	1661.85	-4072.53	353.92	1712.72	89.08	1587.19	70.78	647.39	1389.43	73.61	287.77
1.91000	-3750.45	77.86	5.82	-3827.57	114.54	23.60	-3875.49	312.96	11.15	-3900.10	297.74	49.34	-3614.74	-111.25	-3.01	-3641.18	-98.44	10.96	-1725.06	-42.43	60.85	-1724.60	-45.48	105.39	-3898.05	138.45	1337.67	0.00	0.00	0.00	-3523.80	-118.69	1682.53	-4095.50	174.49	1765.59	-3967.08	462.00	1661.72	-4070.44	353.31	1713.03	90.11	1586.92	71.00	644.48	1388.79	73.15	286.13
1.92000	-3750.45	77.86	5.82	-3827.57	114.54	23.60	-3886.87	316.24	9.17	-3880.38	300.19	52.15	-3614.74	-111.25	-3.01	-3641.18	-98.44	10.96	-1725.06	-42.43	60.85	-1724.60	-45.48	105.39	-3898.05	138.45	1337.67	0.00	0.00	0.00	-3523.80	-118.69	1682.53	-4095.50	174.49	1765.59	-3961.64	463.41	1661.58	-4069.29	353.30	1712.47	87.64	1589.93	69.62	646.39	1388.61	73.26	283.74
1.93000	-3750.45	77.86	5.82	-3827.57	114.54	23.60	-3879.66	319.74	10.12	-3908.65	303.34	47.36	-3614.74	-111.25	-3.01	-3641.18	-98.44	10.96	-1725.06	-42.43	60.85	-1724.60	-45.48	105.39	-3898.05	138.45	1337.67	0.00	0.00	0.00	-3523.80	-118.69	1682.53	-4095.47	174.49	1765.59	-3956.11	464.82	1661.44	-4071.98	353.40	1712.95	87.35	1587.90	70.37	648.16	1387.11	74.25	283.88
1.94000	-3750.45	77.86	5.82	-3827.57	114.54	23.60	-3869.08	320.75	10.72	-3884.12	305.18	49.60	-3614.74	-111.25	-3.01	-3641.18	-98.44	10.96	-1725.06	-42.43	60.85	-1724.60	-45.48	105.39	-3898.05	138.45	1337.67	0.00	0.00	0.00	-3523.80	-118.69	1682.53	-4067.16	174.67	1763.78	-3950.47	466.24	1661.28	-4104.37	354.83	1713.54	87.60	1589.09	69.82	647.61	1386.13	74.67	284.71
1.95000	-3750.45	77.86	5.82	-3827.57	114.54	23.60	-3881.98	321.29	7.28	-3871.95	305.88	49.59	-3614.74	-111.25	-3.01	-3641.18	-98.44	10.96	-1725.06	-42.43	60.85	-1724.60	-45.48	105.39	-3898.05	138.45	1337.67	0.00	0.00	0.00	-3523.80	-118.69	1682.53	-4037.91	172.65	1761.94	-3944.72	467.67	1661.12	-4071.07	352.20	1711.53	85.81	1589.30	69.40	648.22	1387.10	74.34	286.70
1.96000	-3750.45	77.86	5.82	-3827.57	114.54	23.60	-3885.26	320.85	5.48	-3876.96	308.08	48.08	-3614.74	-111.25	-3.01	-3641.18	-98.44	10.96	-1725.06	-42.43	60.85	-1724.60	-45.48	105.39	-3898.05	138.45	1337.67	0.00	0.00	0.00	-3523.80	-118.69	1682.53	-4027.36	173.01	1761.58	-3938.88	469.10	1660.94	-4081.50	351.63	1712.64	88.17	1588.62	70.05	646.07	1388.42	73.56	283.72
1.97000	-3750.45	77.86	5.82	-3827.57	114.54	23.60	-3901.17	322.46	2.51	-3890.16	306.83	44.42	-3614.74	-111.25	-3.01	-3641.18	-98.44	10.96	-1725.06	-42.43	60.85	-1724.60	-45.48	105.39	-3898.05	138.45	1337.67	0.00	0.00	0.00	-3523.80	-118.69	1682.53	-4064.68	172.53	1764.78	-3932.93	470.54	1660.76	-4059.76	350.13	1711.81	89.85	1587.99	70.56	647.29	1388.36	73.91	283.21
1.98000	-3750.45	77.86	5.82	-3827.57	114.54	23.60	-3890.60	321.77	1.90	-3882.35	306.44	43.97	-3614.74	-111.25	-3.01	-3641.18	-98.44	10.96	-1725.06	-42.43	60.85	-1724.60	-45.48	105.39	-3898.05	138.45	1337.67	0.00	0.00	0.00	-3523.80	-118.69	1682.53	-4059.58	169.98	1765.44	-3926.88	471.99	1660.58	-4051.50	347.44	1711.00	88.81	1588.44	70.16	647.44	1387.63	74.02	283.14
1.99000	-3750.45	77.86	5.82	-3827.57	114.54	23.60	-3868.98	322.09	2.90	-3883.91	306.51	41.87	-3614.74	-111.25	-3.01	-3641.18	-98.44	10.96	-1725.06	-42.43	60.85	-1724.60	-45.48	105.39	-3898.05	138.45	1337.67	0.00	0.00	0.00	-3523.80	-118.69	1682.53	-4055.18	169.91	1765.32	-3920.72	473.44	1660.38	-4052.23	346.61	1709.21	89.70	1587.55	70.35	648.13	1387.38	74.07	283.81
2.00000	-3750.45	77.86	5.82	-3827.57	114.54	23.60	-3867.19	322.32	1.18	-3873.77	307.24	42.93	-3614.74	-111.25	-3.01	-3641.18	-98.44	10.96	-1725.06	-42.43	60.85	-1724.60	-45.48	105.39	-3898.05	138.45	1337.67	0.00	0.00	0.00	-3523.80	-118.69	1682.53	-4075.51	171.16	1766.39	-3914.47	474.90	1660.17	-4052.84	346.46	1709.27	89.89	1587.00	70.89	648.57	1387.71	74.26	286.55
2.01000	-3750.45	77.86	5.82	-3827.57	114.54	23.60	-3870.18	322.23	1.29	-3873.52	307.75	42.17	-3614.74	-111.25	-3.01	-3641.18	-98.44	10.96	-1725.06	-42.43	60.85	-1724.60	-45.48	105.39	-3898.05	138.45	1337.67	0.00	0.00	0.00	-3523.80	-118.69	1682.53	-4024.09	169.61	1763.72	-3908.12	476.36	1659.96	-4078.47	345.34	1712.01	87.59	1587.81	70.41	647.46	1388.21	73.93	283.97
2.02000	-3750.45	77.86	5.82	-3827.57	114.54	23.60	-3870.34	322.19	0.83	-3862.66	307.52	42.95	-3614.74	-111.25	-3.01	-3641.18	-98.44	10.96	-1725.06	-42.43	60.85	-1724.60	-45.48	105.39	-3898.05	138.45	1337.67	0.00	0.00	0.00	-3523.80	-118.69	1682.53	-3974.98	167.04	1763.42	-3901.66	477.84	1659.74	-4077.74	343.38	1711.52	88.68	1588.69	70.32	645.71	1388.87	73.42	287.15
2.03000	-3750.45	77.86	5.82	-3827.57	114.54	23.60	-3888.44	321.52	-1.68	-3870.95	307.42	41.80	-3614.74	-111.25	-3.01	-3641.18	-98.44	10.96	-1725.06	-42.43	60.85	-1724.60	-45.48	105.39	-3898.05	138.45	1337.67	0.00	0.00	0.00	-3523.80	-118.69	1682.53	-3986.17	167.20	1763.77	-3895.11	479.31	1659.51	-4079.40	342.04	1711.50	88.90	1588.41	70.20	646.75	1388.22	73.78	284.73
2.04000	-3750.45	77.86	5.82	-3827.57	114.54	23.60	-3868.05	322.30	0.20	-3889.59	308.47	38.54	-3614.74	-111.25	-3.01	-3641.18	-98.44	10.96	-1725.06	-42.43	60.85	-1724.60	-45.48	105.39	-3898.05	138.45	1337.67	0.00	0.00	0.00	-3523.80	-118.69	1682.53	-3985.58	165.73	1761.03	-3888.46	480.80	1659.28	-4080.98	340.70	1711.47	87.67	1588.99	69.94	647.39	1387.19	74.26	282.47
2.05000	-3750.45	77.86	5.82	-3827.57	114.54	23.60	-3875.37	323.20	-0.45	-3877.65	308.04	40.90	-3614.74	-111.25	-3.01	-3641.18	-98.44	10.96	-1725.06	-42.43	60.85	-1724.60	-45.48	105.39	-3898.05	138.45	1337.67	0.00	0.00	0.00	-3523.80	-118.69	1682.53	-4041.61	166.16	1765.14	-3881.70	482.29	1659.03	-4082.49	339.36	1711.44	88.87	1587.66	70.52	646.03	1388.51	73.26	285.30
2.06000	-3750.45	77.86	5.82	-3827.57	114.54	23.60	-3858.92	323.02	2.14	-3881.22	308.38	40.02	-3614.74	-111.25	-3.01	-3641.18	-98.44	10.96	-1725.06	-42.43	60.85	-1724.60	-45.48	105.39	-3898.05	138.45	1337.67	0.00	0.00	0.00	-3523.80	-118.69	1682.53	-3993.65	163.93	1763.28	-3874.86	483.78	1658.78	-4083.94	338.03	1711.41	89.10	1588.42	70.27	647.38	1388.39	73.77	285.25
2.07000	-3750.45	77.86	5.82	-3827.57	114.54	23.60	-3862.03	323.97	2.20	-3873.96	308.73	39.53	-3614.74	-111.25	-3.01	-3641.18	-98.44	10.96	-1725.06	-42.43	60.85	-1724.60	-45.48	105.39	-3898.05	138.45	1337.67	0.00	0.00	0.00	-3523.80	-118.69	1682.53	-3992.02	163.08	1763.61	-3867.91	485.29	1658.52	-4085.31	336.70	1711.38	88.15	1589.81	69.69	647.49	1387.12	74.37	285.09
2.08000	-3750.45	77.86	5.82	-3827.57	114.54	23.60	-3864.39	322.51	0.66	-3880.41	308.51	38.53	-3614.74	-111.25	-3.01	-3641.18	-98.44	10.96	-1725.06	-42.43	60.85	-1724.60	-45.48	105.39	-3898.05	138.45	1337.67	0.00	0.00	0.00	-3523.80	-118.69	1682.53	-3955.24	163.28	1760.26	-3860.87	486.79	1658.25	-4086.62	335.38	1711.34	88.68	1589.41	69.84	646.11	1387.86	73.82	286.47
2.09000	-3750.45	77.86	5.82	-3827.57	114.54	23.60	-3875.28	322.71	-0.86	-3855.72	307.98	42.27	-3614.74	-111.25	-3.01	-3641.18	-98.44	10.96	-1725.06	-42.43	60.85	-1724.60	-45.48	105.39	-3898.05	138.45	1337.67	0.00	0.00	0.00	-3523.80	-118.69	1682.53	-3965.04	160.59	1760.02	-3853.73	488.31	1657.98	-4087.86	334.07	1711.30	87.85	1588.34	70.00	646.70	1388.31	73.74	285.04
2.10000	-3750.45	77.86	5.82	-3827.57	114.54	23.60	-3848.28	321.98	4.39	-3862.38	308.33	41.69	-3614.74	-111.25	-3.01	-3641.18	-98.44	10.96	-1725.06	-42.43	60.85	-1724.60	-45.48	105.39	-3898.05	138.45	1337.67	0.00	0.00	0.00	-3523.80	-118.69	1682.53	-3978.59	158.61	1760.11	-3846.49	489.83	1657.70	-4089.03	332.76	1711.26	89.33	1587.44	70.55	647.12	1387.16	74.33	284.16
2.11000	-3750.45	77.86	5.82	-3827.57	114.54	23.60	-3884.18	323.26	-1.73	-3853.36	308.29	41.60	-3614.74	-111.25	-3.01	-3641.18	-98.44	10.96	-1725.06	-42.43	60.85	-1724.60	-45.48	105.39	-3898.05	138.45	1337.67	0.00	0.00	0.00	-3523.80	-118.69	1682.53	-3938.81	158.73	1757.85	-3839.16	491.35	1657.41	-4090.13	331.45	1711.22	86.66	1588.38	69.71	647.58	1387.99	73.86	283.18
2.12000	-3750.45	77.86	5.82	-3827.57	114.54	23.60	-3871.06	322.68	1.21	-3868.01	308.55	39.70	-3614.74	-111.25	-3.01	-3641.18	-98.44	10.96	-1725.06	-42.43	60.85	-1724.60	-45.48	105.39	-3898.05	138.45	1337.67	0.00	0.00	0.00	-3523.80	-118.69	1682.53	-3926.65	158.25	1756.38	-3831.73	492.88	1657.11	-4091.17	330.15	1711.17	85.42	1588.93	69.24	647.60	1387.65	74.05	285.85
2.13000	-3750.45	77.86	5.82	-3827.57	114.54	23.60	-3864.12	322.82	1.18	-3855.15	308.56	41.14	-3614.74	-111.25	-3.01	-3641.18	-98.44	10.96	-1725.06	-42.43	60.85	-1724.60	-45.48	105.39	-3898.05	138.45	1337.67	0.00	0.00	0.00	-3523.80	-118.69	1682.53	-3951.16	155.92	1756.73	-3824.21	494.42	1656.80	-4092.13	328.86	1711.13	88.80	1587.05	70.77	648.74	1388.65	73.89	284.04
2.14000	-3750.45	77.86	5.82	-3827.57	114.54	23.60	-3878.56	322.52	-0.71	-3854.56	307.94	41.32	-3614.74	-111.25	-3.01	-3641.18	-98.44	10.96	-1725.06	-42.43	60.85	-1724.60	-45.48	105.39	-3898.05	138.45	1337.67	0.00	0.00	0.00	-3523.80	-118.69	1682.53	-3951.70	156.56	1755.48	-3816.59	495.96	1656.49	-4093.03	327.57	1711.08	86.07	1588.70	69.76	647.50	1388.31	73.98	286.01
2.15000	-3750.45	77.86	5.82	-3827.57	114.54	23.60	-3902.51	323.70	-3.92	-3865.65	308.51	38.87	-3614.74	-111.25	-3.01	-3641.18	-98.44	10.96	-1725.06	-42.43	60.85	-1724.60	-45.48	105.39	-3898.05	138.45	1337.67	0.00	0.00	0.00	-3523.80	-118.69	1682.53	-3935.05	155.08	1754.34	-3808.89	497.51	1656.17	-4093.87	326.29	1711.03	87.81	1588.15	70.21	646.93	1388.18	73.86	283.68
2.16000	-3750.45	77.86	5.82	-3827.57	114.54	23.60	-3886.01	322.50	-1.03	-3855.78	308.59	40.20	-3614.74	-111.25	-3.01	-3641.18	-98.44	10.96	-1725.06	-42.43	60.85	-1724.60	-45.48	105.39	-3898.05	138.45	1337.67	0.00	0.00	0.00	-3523.80	-118.69	1682.53	-3935.66	153.30	1753.55	-3801.08	499.06	1655.84	-4094.63	325.01	1710.97	87.17	1587.96	70.22	647.67	1388.15	73.74	281.71
2.17000	-3750.45	77.86	5.82	-3827.57	114.54	23.60	-3909.26	323.79	-5.02	-3851.03	310.02	40.09	-3614.74	-111.25	-3.01	-3641.18	-98.44	10.96	-1725.06	-42.43	60.85	-1724.60	-45.48	105.39	-3898.05	138.45	1337.67	0.00	0.00	0.00	-3523.80	-118.69	1682.53	-3901.48	152.78	1748.35	-3793.19	500.62	1655.51	-4095.33	323.74	1710.92	89.05	1587.44	70.85	646.66	1388.59	73.48	285.25
2.18000	-3750.45	77.86	5.82	-3827.57	114.54	23.60	-3883.44	321.96	-0.44	-3865.24	310.39	37.65	-3614.74	-111.25	-3.01	-3641.18	-98.44	10.96	-1725.06	-42.43	60.85	-1724.60	-45.48	105.39	-3898.05	138.45	1337.67	0.00	0.00	0.00	-3523.80	-118.69	1682.53	-3894.88	151.01	1747.76	-3785.20	502.18	1655.17	-4095.96	322.47	1710.86	89.71	1587.63	71.02	648.49	1387.63	74.39	287.18
2.19000	-3750.45	77.86	5.82	-3827.57	114.54	23.60	-3898.85	323.62	-2.76	-3859.74	309.75	38.05	-3614.74	-111.25	-3.01	-3641.18	-98.44	10.96	-1725.06	-42.43	60.85	-1724.60	-45.48	105.39	-3898.05	138.45	1337.67	0.00	0.00	0.00	-3523.80	-118.69	1682.53	-3886.50	152.26	1745.96	-3777.12	503.75	1654.82	-4096.52	321.21	1710.80	89.05	1589.64	69.95	648.58	1388.33	74.00	286.81
2.20000	-3750.45	77.86	5.82	-3827.57	114.54	23.60	-3872.65	321.46	1.15	-3872.44	309.56	35.63	-3614.74	-111.25	-3.01	-3641.18	-98.44	10.96	-1725.06	-42.43	60.85	-1724.60	-45.48	105.39	-3898.05	138.45	1337.67	0.00	0.00	0.00	-3523.80	-118.69	1682.53	-3906.18	150.35	1747.85	-3768.96	505.32	1654.47	-4097.02	319.95	1710.74	85.50	1590.70	69.19	647.06	1387.93	73.84	288.20
2.21000	-3750.45	77.86	5.82	-3827.57	114.54	23.60	-3869.04	322.28	1.17	-3855.35	309.81	38.17	-3614.74	-111.25	-3.01	-3641.18	-98.44	10.96	-1725.06	-42.43	60.85	-1724.60	-45.48	105.39	-3898.05	138.45	1337.67	0.00	0.00	0.00	-3523.80	-118.69	1682.53	-3891.35	149.28	1744.79	-3760.70	506.90	1654.10	-4097.45	318.70	1710.68	86.97	1590.22	69.47	646.70	1387.25	74.04	287.20
2.22000	-3750.45	77.86	5.82	-3827.57	114.54	23.60	-3854.14	322.77	3.19	-3880.32	311.31	33.12	-3614.74	-111.25	-3.01	-3641.18	-98.44	10.96	-1725.06	-42.43	60.85	-1724.60	-45.48	105.39	-3898.05	138.45	1337.67	0.00	0.00	0.00	-3523.80	-118.69	1682.53	-3865.33	147.42	1741.45	-3752.35	508.48	1653.73	-4097.82	317.45	1710.61	89.56	1587.87	70.33	647.18	1388.64	73.70	285.21
2.23000	-3750.45	77.86	5.82	-3827.57	114.54	23.60	-3874.41	321.86	1.03	-3883.09	311.12	33.68	-3614.74	-111.25	-3.01	-3641.18	-98.44	10.96	-1725.06	-42.43	60.85	-1724.60	-45.48	105.39	-3898.05	138.45	1337.67	0.00	0.00	0.00	-3523.80	-118.69	1682.53	-3879.75	144.71	1742.28	-3743.91	510.06	1653.36	-4098.12	316.21	1710.55	88.85	1587.96	70.39	647.34	1389.27	73.70	284.94
2.24000	-3750.45	77.86	5.82	-3827.57	114.54	23.60	-3871.80	323.09	1.41	-3854.69	309.95	37.38	-3614.74	-111.25	-3.01	-3641.18	-98.44	10.96	-1725.06	-42.43	60.85	-1724.60	-45.48	105.39	-3898.05	138.45	1337.67	0.00	0.00	0.00	-3523.80	-118.69	1682.53	-3892.06	145.70	1741.34	-3735.38	511.66	1652.97	-4098.35	314.97	1710.48	89.74	1586.59	70.91	647.60	1388.40	73.85	281.43
2.25000	-3750.45	77.86	5.82	-3827.57	114.54	23.60	-3872.12	322.15	1.38	-3849.26	309.78	38.65	-3614.74	-111.25	-3.01	-3641.18	-98.44	10.96	-1725.06	-42.43	60.85	-1724.60	-45.48	105.39	-3898.05	138.45	1337.67	0.00	0.00	0.00	-3523.80	-118.69	1682.53	-3873.04	144.50	1738.78	-3726.76	513.25	1652.58	-4098.52	313.74	1710.41	88.88	1588.04	70.34	647.22	1387.18	74.12	285.31
2.26000	-3750.45	77.86	5.82	-3827.57	114.54	23.60	-3874.67	322.74	1.92	-3871.12	311.01	34.92	-3614.74	-111.25	-3.01	-3641.18	-98.44	10.96	-1725.06	-42.43	60.85	-1724.60	-45.48	105.39	-3898.05	138.45	1337.67	0.00	0.00	0.00	-3523.80	-118.69	1682.53	-3874.94	143.02	1737.78	-3718.05	514.85	1652.19	-4098.63	312.51	1710.34	89.31	1587.63	70.58	648.54	1387.41	74.41	287.97
2.27000	-3750.45	77.86	5.82	-3827.57	114.54	23.60	-3888.47	322.11	-1.98	-3871.51	311.64	34.78	-3614.74	-111.25	-3.01	-3641.18	-98.44	10.96	-1725.06	-42.43	60.85	-1724.60	-45.48	105.39	-3898.05	138.45	1337.67	0.00	0.00	0.00	-3523.80	-118.69	1682.53	-3836.67	143.04	1735.17	-3709.26	516.46	1651.78	-4098.66	311.29	1710.26	89.80	1588.62	70.68	647.00	1388.23	73.83	288.58
2.28000	-3750.45	77.86	5.82	-3827.57	114.54	23.60	-3876.52	323.04	1.62	-3865.05	310.43	35.17	-3614.74	-111.25	-3.01	-3641.18	-98.44	10.96	-1725.06	-42.43	60.85	-1724.60	-45.48	105.39	-3898.05	138.45	1337.67	0.00	0.00	0.00	-3523.80	-118.69	1682.53	-3846.14	142.99	1734.32	-3700.38	518.07	1651.37	-4098.64	310.07	1710.19	87.32	1588.90	70.03	647.31	1388.69	73.89	286.45
2.29000	-3750.45	77.86	5.82	-3827.57	114.54	23.60	-3894.06	322.14	-2.29	-3876.81	311.05	33.55	-3614.74	-111.25	-3.01	-3641.18	-98.44	10.96	-1725.06	-42.43	60.85	-1724.60	-45.48	105.39	-3898.05	138.45	1337.67	0.00	0.00	0.00	-3523.80	-118.69	1682.53	-3843.08	142.17	1733.49	-3691.41	519.68	1650.96	-4098.55	308.86	1710.11	89.59	1589.22	70.24	646.48	1389.01	73.55	284.61
2.30000	-3750.45	77.86	5.82	-3827.57	114.54	23.60	-3863.24	322.55	3.00	-3864.85	311.32	35.46	-3614.74	-111.25	-3.01	-3641.18	-98.44	10.96	-1725.06	-42.43	60.85	-1724.60	-45.48	105.39	-3898.05	138.45	1337.67	0.00	0.00	0.00	-3523.80	-118.69	1682.53	-3819.73	142.19	1732.17	-3682.36	521.30	1650.53	-4098.39	307.66	1710.03	87.08	1588.82	70.01	647.18	1389.06	73.49	284.05
2.31000	-3750.45	77.86	5.82	-3827.57	114.54	23.60	-3884.55	322.33	-0.03	-3868.44	311.74	35.01	-3614.74	-111.25	-3.01	-3641.18	-98.44	10.96	-1725.06	-42.43	60.85	-1724.60	-45.48	105.39	-3898.05	138.45	1337.67	0.00	0.00	0.00	-3523.80	-118.69	1682.53	-3798.68	141.48	1730.76	-3673.22	522.92	1650.10	-4098.17	306.45	1709.95	90.46	1588.98	70.34	647.43	1388.56	73.93	285.83
2.32000	-3750.45	77.86	5.82	-3827.57	114.54	23.60	-3857.98	322.15	3.09	-3884.93	312.24	31.79	-3614.74	-111.25	-3.01	-3641.18	-98.44	10.96	-1725.06	-42.43	60.85	-1724.60	-45.48	105.39	-3898.05	138.45	1337.67	0.00	0.00	0.00	-3523.80	-118.69	1682.53	-3833.91	141.08	1732.69	-3664.00	524.55	1649.66	-4097.89	305.26	1709.87	86.55	1591.09	68.89	647.57	1388.33	73.82	286.28
2.33000	-3750.45	77.86	5.82	-3827.57	114.54	23.60	-3855.42	322.03	3.11	-3856.56	311.12	36.37	-3614.74	-111.25	-3.01	-3641.18	-98.44	10.96	-1725.06	-42.43	60.85	-1724.60	-45.48	105.39	-3898.05	138.45	1337.67	0.00	0.00	0.00	-3523.80	-118.69	1682.53	-3792.99	139.08	1730.95	-3654.69	526.18	1649.22	-4097.55	304.07	1709.78	87.47	1589.34	69.55	647.65	1387.66	74.10	282.97
2.34000	-3750.45	77.86	5.82	-3827.57	114.54	23.60	-3890.12	323.51	-1.33	-3867.25	311.86	34.29	-3614.74	-111.25	-3.01	-3641.18	-98.44	10.96	-1725.06	-42.43	60.85	-1724.60	-45.48	105.39	-3898.05	138.45	1337.67	0.00	0.00	0.00	-3523.80	-118.69	1682.53	-3765.11	138.81	1728.54	-3645.30	527.82	1648.77	-4097.13	302.88	1709.70	88.69	1588.54	70.24	647.29	1388.29	73.92	286.79
2.35000	-3750.45	77.86	5.82	-3827.57	114.54	23.60	-3885.29	322.05	0.25	-3892.52	312.83	30.30	-3614.74	-111.25	-3.01	-3641.18	-98.44	10.96	-1725.06	-42.43	60.85	-1724.60	-45.48	105.39	-3898.05	138.45	1337.67	0.00	0.00	0.00	-3523.80	-118.69	1682.53	-3786.30	139.64	1729.81	-3635.82	529.46	1648.32	-4096.66	301.70	1709.61	88.45	1588.42	70.36	646.24	1388.39	73.72	286.33
2.36000	-3750.45	77.86	5.82	-3827.57	114.54	23.60	-3887.20	322.13	0.05	-3881.38	311.90	32.05	-3614.74	-111.25	-3.01	-3641.18	-98.44	10.96	-1725.06	-42.43	60.85	-1724.60	-45.48	105.39	-3898.05	138.45	1337.67	0.00	0.00	0.00	-3523.80	-118.69	1682.53	-3782.33	138.99	1729.55	-3626.26	531.10	1647.85	-4096.12	300.52	1709.52	88.31	1588.58	70.01	646.98	1388.03	74.02	283.77
2.37000	-3750.45	77.86	5.82	-3827.57	114.54	23.60	-3903.11	323.78	-3.71	-3883.68	312.76	32.12	-3614.74	-111.25	-3.01	-3641.18	-98.44	10.96	-1725.06	-42.43	60.85	-1724.60	-45.48	105.39	-3898.05	138.45	1337.67	0.00	0.00	0.00	-3523.80	-118.69	1682.53	-3742.11	137.72	1725.70	-3616.62	532.75	1647.38	-4095.52	299.35	1709.43	84.79	1590.25	68.78	647.88	1388.52	73.81	288.70
2.38000	-3750.45	77.86	5.82	-3827.57	114.54	23.60	-3858.74	322.12	3.90	-3877.70	312.59	31.97	-3614.74	-111.25	-3.01	-3641.18	-98.44	10.96	-1725.06	-42.43	60.85	-1724.60	-45.48	105.39	-3898.05	138.45	1337.67	0.00	0.00	0.00	-3523.80	-118.69	1682.53	-3768.34	137.75	1726.74	-3606.90	534.40	1646.91	-4094.86	298.18	1709.34	88.22	1590.70	69.21	646.12	1387.84	73.59	288.89
2.39000	-3750.45	77.86	5.82	-3827.57	114.54	23.60	-3874.73	322.11	0.51	-3885.50	312.36	31.65	-3614.74	-111.25	-3.01	-3641.18	-98.44	10.96	-1725.06	-42.43	60.85	-1724.60	-45.48	105.39	-3898.05	138.45	1337.67	0.00	0.00	0.00	-3523.80	-118.69	1682.53	-3781.16	139.28	1727.18	-3597.09	536.05	1646.43	-4094.14	297.02	1709.25	87.76	1589.98	69.50	647.09	1387.87	73.79	287.45
2.40000	-3750.45	77.86	5.82	-3827.57	114.54	23.60	-3898.54	322.99	-2.96	-3887.47	312.96	31.25	-3614.74	-111.25	-3.01	-3641.18	-98.44	10.96	-1725.06	-42.43	60.85	-1724.60	-45.48	105.39	-3898.05	138.45	1337.67	0.00	0.00	0.00	-3523.80	-118.69	1682.53	-3789.07	138.64	1727.01	-3587.20	537.71	1645.94	-4093.35	295.86	1709.15	86.45	1589.55	69.31	647.08	1388.12	73.84	287.90
2.41000	-3750.45	77.86	5.82	-3827.57	114.54	23.60	-3886.02	322.85	-0.90	-3877.56	313.63	32.62	-3614.74	-111.25	-3.01	-3641.18	-98.44	10.96	-1725.06	-42.43	60.85	-1724.60	-45.48	105.39	-3898.05	138.45	1337.67	0.00	0.00	0.00	-3523.80	-118.69	1682.53	-3789.63	137.95	1726.34	-3577.23	539.37	1645.45	-4092.50	294.71	1709.05	88.00	1588.87	70.07	647.12	1388.85	73.56	287.71
2.42000	-3750.45	77.86	5.82	-3827.57	114.54	23.60	-3889.31	322.84	-1.51	-3873.91	313.08	33.11	-3614.74	-111.25	-3.01	-3641.18	-98.44	10.96	-1725.06	-42.43	60.85	-1724.60	-45.48	105.39	-3898.05	138.45	1337.67	0.00	0.00	0.00	-3523.80	-118.69	1682.53	-3760.47	137.52	1724.72	-3567.19	541.03	1644.95	-4091.59	293.57	1708.96	89.96	1586.98	70.83	646.54	1388.42	73.63	287.27
2.43000	-3750.45	77.86	5.82	-3827.57	114.54	23.60	-3902.41	322.26	-2.49	-3862.98	313.54	34.10	-3614.74	-111.25	-3.01	-3641.18	-98.44	10.96	-1725.06	-42.43	60.85	-1724.60	-45.48	105.39	-3898.05	138.45	1337.67	0.00	0.00	0.00	-3523.80	-118.69	1682.53	-3770.85	137.49	1725.21	-3557.06	542.70	1644.44	-4090.61	292.42	1708.86	89.19	1587.26	70.44	648.77	1387.41	74.26	289.64
2.44000	-3750.45	77.86	5.82	-3827.57	114.54	23.60	-3883.60	322.41	0.03	-3859.18	314.29	35.58	-3614.74	-111.25	-3.01	-3641.18	-98.44	10.96	-1725.06	-42.43	60.85	-1724.60	-45.48	105.39	-3898.05	138.45	1337.67	0.00	0.00	0.00	-3523.80	-118.69	1682.53	-3776.93	136.72	1724.37	-3546.85	544.37	1643.93	-4089.58	291.29	1708.76	89.85	1588.68	70.38	648.61	1387.43	74.37	289.05
2.45000	-3750.45	77.86	5.82	-3827.57	114.54	23.60	-3876.74	321.68	1.11	-3886.97	314.06	30.82	-3614.74	-111.25	-3.01	-3641.18	-98.44	10.96	-1725.06	-42.43	60.85	-1724.60	-45.48	105.39	-3898.05	138.45	1337.67	0.00	0.00	0.00	-3523.80	-118.69	1682.53	-3742.91	135.17	1721.85	-3536.56	546.05	1643.41	-4088.48	290.15	1708.66	86.80	1589.18	69.72	648.01	1388.69	73.79	286.02
2.46000	-3750.45	77.86	5.82	-3827.57	114.54	23.60	-3883.22	320.86	1.88	-3868.12	313.83	33.89	-3614.74	-111.25	-3.01	-3641.18	-98.44	10.96	-1725.06	-42.43	60.85	-1724.60	-45.48	105.39	-3898.05	138.45	1337.67	0.00	0.00	0.00	-3523.80	-118.69	1682.53	-3734.06	135.39	1721.63	-3526.20	547.73	1642.89	-4087.32	289.02	1708.55	89.58	1587.10	70.80	647.39	1387.95	74.06	287.41
2.47000	-3750.45	77.86	5.82	-3827.57	114.54	23.60	-3857.20	321.64	4.23	-3870.00	315.59	33.03	-3614.74	-111.25	-3.01	-3641.18	-98.44	10.96	-1725.06	-42.43	60.85	-1724.60	-45.48	105.39	-3898.05	138.45	1337.67	0.00	0.00	0.00	-3523.80	-118.69	1682.53	-3726.13	134.28	1720.26	-3515.76	549.41	1642.36	-4086.10	287.90	1708.45	88.09	1588.03	70.15	647.08	1388.04	73.91	289.05
2.48000	-3750.45	77.86	5.82	-3827.57	114.54	23.60	-3889.54	322.15	-0.50	-3883.90	315.68	31.58	-3614.74	-111.25	-3.01	-3641.18	-98.44	10.96	-1725.06	-42.43	60.85	-1724.60	-45.48	105.39	-3898.05	138.45	1337.67	0.00	0.00	0.00	-3523.80	-118.69	1682.53	-3720.16	134.95	1718.81	-3505.24	551.09	1641.82	-4084.83	286.78	1708.34	87.98	1588.56	70.22	647.92	1388.55	73.98	287.65
2.49000	-3750.45	77.86	5.82	-3827.57	114.54	23.60	-3873.49	322.29	1.21	-3888.65	315.72	30.07	-3614.74	-111.25	-3.01	-3641.18	-98.44	10.96	-1725.06	-42.43	60.85	-1724.60	-45.48	105.39	-3898.05	138.45	1337.67	0.00	0.00	0.00	-3523.80	-118.69	1682.53	-3734.08	133.81	1718.99	-3494.64	552.78	1641.28	-4083.48	285.67	1708.24	87.57	1589.44	69.93	648.75	1387.16	74.54	283.02
2.50000	-3750.45	77.86	5.82	-3827.57	114.54	23.60	-3877.86	321.80	1.78	-3880.48	316.22	31.39	-3614.74	-111.25	-3.01	-3641.18	-98.44	10.96	-1725.06	-42.43	60.85	-1724.60	-45.48	105.39	-3898.05	138.45	1337.67	0.00	0.00	0.00	-3523.80	-118.69	1682.53	-3704.97	133.61	1717.17	-3483.97	554.47	1640.74	-4082.08	284.56	1708.13	85.96	1590.49	69.33	648.30	1388.31	73.85	281.95
2.51000	-3750.45	77.86	5.82	-3827.57	114.54	23.60	-3892.78	321.61	-0.45	-3890.49	316.96	29.15	-3614.74	-111.25	-3.01	-3641.18	-98.44	10.96	-1725.06	-42.43	60.85	-1724.60	-45.48	105.39	-3898.05	138.45	1337.67	0.00	0.00	0.00	-3523.80	-118.69	1682.53	-3729.89	133.84	1718.26	-3473.22	556.16	1640.18	-4080.62	283.46	1708.02	84.13	1590.28	69.03	647.76	1388.41	73.92	285.70
2.52000	-3750.45	77.86	5.82	-3827.57	114.54	23.60	-3899.27	321.86	-2.26	-3884.93	316.87	30.43	-3614.74	-111.25	-3.01	-3641.18	-98.44	10.96	-1725.06	-42.43	60.85	-1724.60	-45.48	105.39	-3898.05	138.45	1337.67	0.00	0.00	0.00	-3523.80	-118.69	1682.53	-3741.96	132.97	1717.95	-3462.40	557.86	1639.63	-4079.10	282.36	1707.91	84.61	1590.30	68.91	646.46	1389.22	73.41	286.77
2.53000	-3750.45	77.86	5.82	-3827.57	114.54	23.60	-3884.22	321.72	0.15	-3864.01	317.58	33.25	-3614.74	-111.25	-3.01	-3641.18	-98.44	10.96	-1725.06	-42.43	60.85	-1724.60	-45.48	105.39	-3898.05	138.45	1337.67	0.00	0.00	0.00	-3523.80	-118.69	1682.53	-3737.68	131.68	1718.13	-3451.50	559.55	1639.06	-4077.52	281.26	1707.80	85.56	1589.94	69.24	646.70	1387.48	74.04	285.22
2.54000	-3750.45	77.86	5.82	-3827.57	114.54	23.60	-3854.11	321.99	5.19	-3873.53	317.14	32.14	-3614.74	-111.25	-3.01	-3641.18	-98.44	10.96	-1725.06	-42.43	60.85	-1724.60	-45.48	105.39	-3898.03	138.45	1337.67	0.00	0.00	0.00	-3523.80	-118.69	1682.53	-3722.97	130.93	1717.65	-3440.53	561.25	1638.49	-4075.88	280.17	1707.68	88.83	1589.64	69.74	645.88	1386.75	74.04	285.43
2.55000	-3750.45	77.86	5.82	-3827.57	114.54	23.60	-3883.36	322.00	0.01	-3876.89	317.27	31.40	-3614.74	-111.25	-3.01	-3641.18	-98.44	10.96	-1725.06	-42.43	60.85	-1724.60	-45.48	105.39	-3876.67	136.07	1336.16	0.00	0.00	0.00	-3523.80	-118.69	1682.53	-3717.12	130.79	1717.00	-3429.48	562.96	1637.92	-4074.18	279.09	1707.57	87.81	1590.23	69.38	645.51	1387.56	73.67	289.43
2.56000	-3750.45	77.86	5.82	-3827.57	114.54	23.60	-3886.23	322.49	-0.24	-3885.36	318.15	30.01	-3614.74	-111.25	-3.01	-3641.18	-98.44	10.96	-1725.06	-42.43	60.85	-1724.60	-45.48	105.39	-3847.13	135.53	1335.19	0.00	0.00	0.00	-3523.80	-118.69	1682.53	-3704.04	128.62	1716.97	-3418.36	564.66	1637.34	-4072.42	278.01	1707.45	85.89	1590.21	68.91	645.48	1388.18	73.37	286.80
2.57000	-3750.45	77.86	5.82	-3827.57	114.54	23.60	-3901.48	323.17	-2.65	-3868.52	318.06	32.24	-3614.74	-111.25	-3.01	-3641.18	-98.44	10.96	-1725.06	-42.43	60.85	-1724.60	-45.48	105.39	-3914.16	135.43	1336.08	0.00	0.00	0.00	-3523.80	-118.69	1682.53	-3690.21	129.12	1716.15	-3407.17	566.37	1636.75	-4070.60	276.93	1707.34	89.67	1587.57	70.68	646.97	1387.20	74.07	284.98
2.58000	-3750.45	77.86	5.82	-3827.57	114.54	23.60	-3878.64	321.27	1.79	-3876.86	319.49	31.76	-3614.74	-111.25	-3.01	-3641.18	-98.44	10.96	-1725.06	-42.43	60.85	-1724.60	-45.48	105.39	-3874.10	132.77	1335.51	0.00	0.00	0.00	-3523.80	-118.69	1682.53	-3652.68	127.42	1715.25	-3395.91	568.08	1636.16	-4068.73	275.86	1707.22	89.52	1588.38	70.56	645.59	1388.89	73.42	283.75
2.59000	-3750.45	77.86	5.82	-3827.57	114.54	23.60	-3874.05	321.72	2.70	-3889.62	319.44	29.90	-3614.74	-111.25	-3.01	-3641.18	-98.44	10.96	-1725.06	-42.43	60.85	-1724.60	-45.48	105.39	-3864.17	132.57	1334.92	0.00	0.00	0.00	-3523.80	-118.69	1682.53	-3593.96	126.48	1713.12	-3384.57	569.79	1635.57	-4066.79	274.79	1707.10	88.18	1590.59	69.54	647.17	1389.56	73.44	286.95
2.60000	-3750.45	77.86	5.82	-3827.57	114.54	23.60	-3874.25	321.07	1.90	-3888.07	319.89	29.86	-3614.74	-111.25	-3.01	-3641.18	-98.44	10.96	-1725.06	-42.43	60.85	-1724.60	-45.48	105.39	-3827.69	127.61	1334.95	0.00	0.00	0.00	-3523.80	-118.69	1682.53	-3607.11	126.82	1715.16	-3373.16	571.51	1634.97	-4064.80	273.73	1706.98	86.95	1589.40	70.00	646.95	1388.26	73.93	283.66
2.61000	-3750.45	77.86	5.82	-3827.57	114.54	23.60	-3891.78	320.82	-1.04	-3900.77	319.86	28.37	-3614.74	-111.25	-3.01	-3641.18	-98.44	10.96	-1725.06	-42.43	60.85	-1724.60	-45.48	105.39	-3837.36	127.19	1334.64	0.00	0.00	0.00	-3523.80	-118.69	1682.53	-3619.31	125.49	1715.06	-3361.68	573.23	1634.36	-4062.75	272.67	1706.86	88.43	1588.68	70.08	646.93	1388.42	73.73	283.34
2.62000	-3750.45	77.86	5.82	-3827.57	114.54	23.60	-3882.99	321.68	-0.63	-3875.23	319.17	30.76	-3614.74	-111.25	-3.01	-3641.18	-98.44	10.96	-1725.06	-42.43	60.85	-1724.60	-45.48	105.39	-3831.72	125.55	1333.50	0.00	0.00	0.00	-3523.80	-118.69	1682.53	-3658.04	124.18	1715.99	-3350.13	574.95	1633.75	-4060.64	271.62	1706.74	88.87	1587.27	70.66	647.03	1388.85	73.64	285.53
2.63000	-3750.45	77.86	5.82	-3827.57	114.54	23.60	-3878.46	321.84	1.93	-3876.36	319.09	30.82	-3614.74	-111.25	-3.01	-3641.18	-98.44	10.96	-1725.06	-42.43	60.85	-1724.60	-45.48	105.39	-3808.07	124.35	1333.80	0.00	0.00	0.00	-3523.80	-118.69	1682.53	-3669.59	122.41	1716.19	-3338.52	576.67	1633.13	-4058.47	270.57	1706.62	90.02	1585.55	71.31	648.66	1387.07	74.24	287.01
2.64000	-3750.45	77.86	5.82	-3827.57	114.54	23.60	-3875.70	321.84	1.56	-3869.92	319.34	32.04	-3614.74	-111.25	-3.01	-3641.18	-98.44	10.96	-1725.06	-42.43	60.85	-1724.60	-45.48	105.39	-3836.86	123.95	1333.60	0.00	0.00	0.00	-3523.80	-118.69	1682.53	-3669.93	121.95	1717.75	-3326.83	578.39	1632.51	-4056.24	269.53	1706.50	90.05	1587.39	70.86	646.05	1387.77	73.73	284.46
2.65000	-3750.45	77.86	5.82	-3827.57	114.54	23.60	-3901.48	322.89	-2.32	-3867.82	320.01	33.06	-3614.74	-111.25	-3.01	-3641.18	-98.44	10.96	-1725.06	-42.43	60.85	-1724.60	-45.48	105.39	-3820.90	121.64	1333.35	0.00	0.00	0.00	-3523.80	-118.69	1682.53	-3646.41	121.86	1717.67	-3315.07	580.12	1631.88	-4053.96	268.49	1706.37	86.91	1587.23	70.28	645.64	1388.54	73.52	284.52
2.66000	-3750.45	77.86	5.82	-3827.57	114.54	23.60	-3885.29	321.47	0.36	-3863.69	319.15	33.85	-3614.74	-111.25	-3.01	-3641.18	-98.44	10.96	-1725.06	-42.43	60.85	-1724.60	-45.48	105.39	-3806.51	118.59	1334.03	0.00	0.00	0.00	-3523.80	-118.69	1682.53	-3658.20	118.24	1717.91	-3303.25	581.84	1631.25	-4051.62	267.45	1706.25	87.22	1589.27	69.52	644.94	1389.04	73.15	284.06
2.67000	-3750.45	77.86	5.82	-3827.57	114.54	23.60	-3883.69	321.81	0.05	-3886.25	319.93	31.19	-3614.74	-111.25	-3.01	-3641.18	-98.44	10.96	-1725.06	-42.43	60.85	-1724.60	-45.48	105.39	-3815.99	117.61	1333.62	0.00	0.00	0.00	-3523.80	-118.69	1682.53	-3632.84	117.22	1717.94	-3291.35	583.57	1630.61	-4049.22	266.42	1706.12	87.18	1589.28	69.48	646.55	1388.17	73.78	283.71
2.68000	-3750.45	77.86	5.82	-3827.57	114.54	23.60	-3880.42	321.17	1.10	-3885.09	320.02	30.65	-3614.74	-111.25	-3.01	-3641.18	-98.44	10.96	-1725.06	-42.43	60.85	-1724.60	-45.48	105.39	-3813.06	116.41	1332.84	0.00	0.00	0.00	-3523.80	-118.69	1682.53	-3652.05	116.58	1717.73	-3279.39	585.30	1629.97	-4046.77	265.40	1706.00	88.00	1588.10	69.97	648.10	1388.00	74.09	286.04
2.69000	-3750.45	77.86	5.82	-3827.57	114.54	23.60	-3867.97	321.64	2.09	-3882.01	319.83	31.84	-3614.74	-111.25	-3.01	-3641.18	-98.44	10.96	-1725.06	-42.43	60.85	-1724.60	-45.48	105.39	-3822.50	113.78	1333.12	0.00	0.00	0.00	-3523.80	-118.69	1682.53	-3658.13	114.87	1718.49	-3267.36	587.03	1629.33	-4044.26	264.38	1705.87	86.94	1589.59	69.50	645.44	1389.36	72.99	284.02
2.70000	-3750.45	77.86	5.82	-3827.57	114.54	23.60	-3859.77	319.94	3.73	-3868.18	319.68	33.38	-3614.74	-111.25	-3.01	-3641.18	-98.44	10.96	-1725.06	-42.43	60.85	-1724.60	-45.48	105.39	-3809.49	110.51	1332.29	0.00	0.00	0.00	-3523.80	-118.69	1682.53	-3634.27	112.69	1718.48	-3255.27	588.77	1628.68	-4041.69	263.36	1705.74	84.62	1589.00	69.55	648.06	1387.55	74.26	285.82
2.71000	-3750.45	77.86	5.82	-3827.57	114.54	23.60	-3870.84	320.18	2.06	-3885.64	320.11	31.32	-3614.74	-111.25	-3.01	-3641.18	-98.44	10.96	-1725.06	-42.43	60.85	-1724.60	-45.48	105.39	-3814.84	109.70	1332.46	0.00	0.00	0.00	-3523.80	-118.69	1682.53	-3623.93	110.34	1718.06	-3243.11	590.50	1628.02	-4039.07	262.35	1705.62	90.73	1587.64	70.82	646.19	1388.56	73.56	289.26
2.72000	-3750.45	77.86	5.82	-3827.57	114.54	23.60	-3891.20	320.24	0.29	-3898.27	319.40	28.63	-3614.74	-111.25	-3.01	-3641.18	-98.44	10.96	-1725.06	-42.43	60.85	-1724.60	-45.48	105.39	-3809.58	107.47	1332.24	0.00	0.00	0.00	-3523.80	-118.69	1682.53	-3630.43	108.74	1719.61	-3230.89	592.24	1627.36	-4036.39	261.34	1705.49	86.56	1589.85	69.43	645.15	1388.44	73.41	286.69
2.73000	-3750.45	77.86	5.82	-3827.57	114.54	23.60	-3894.47	320.67	-0.64	-3869.05	318.87	33.45	-3614.74	-111.25	-3.01	-3641.18	-98.44	10.96	-1725.06	-42.43	60.85	-1724.60	-45.48	105.39	-3798.00	105.14	1331.75	0.00	0.00	0.00	-3523.80	-118.69	1682.53	-3650.33	109.12	1720.79	-3218.60	593.98	1626.70	-4033.65	260.34	1705.36	88.49	1587.51	70.29	646.26	1388.48	73.77	286.91
2.74000	-3750.45	77.86	5.82	-3827.57	114.54	23.60	-3888.79	320.86	-0.28	-3887.36	320.16	30.19	-3614.74	-111.25	-3.01	-3641.18	-98.44	10.96	-1725.06	-42.43	60.85	-1724.60	-45.48	105.39	-3781.63	104.15	1332.18	0.00	0.00	0.00	-3523.80	-118.69	1682.53	-3633.84	105.60	1719.10	-3206.24	595.71	1626.03	-4030.86	259.34	1705.23	89.70	1587.79	70.85	646.84	1388.40	73.87	285.92
2.75000	-3750.45	77.86	5.82	-3827.57	114.54	23.60	-3875.02	320.56	1.92	-3883.61	318.19	31.72	-3614.74	-111.25	-3.01	-3641.18	-98.44	10.96	-1725.06	-42.43	60.85	-1724.60	-45.48	105.39	-3809.37	102.74	1331.93	0.00	0.00	0.00	-3523.80	-118.69	1682.53	-3618.53	105.04	1719.71	-3193.82	597.45	1625.35	-4028.02	258.35	1705.09	88.34	1590.37	69.72	647.59	1388.09	73.97	285.31
2.76000	-3750.45	77.86	5.82	-3827.57	114.54	23.60	-3863.36	319.59	3.82	-3875.62	319.42	33.10	-3614.74	-111.25	-3.01	-3641.18	-98.44	10.96	-1725.06	-42.43	60.85	-1724.60	-45.48	105.39	-3797.17	100.94	1330.57	0.00	0.00	0.00	-3523.80	-118.69	1682.53	-3625.78	101.35	1719.25	-3181.34	599.20	1624.67	-4025.11	257.36	1704.96	86.60	1590.15	69.45	647.70	1388.67	73.96	282.19
2.77000	-3750.45	77.86	5.82	-3827.57	114.54	23.60	-3856.86	318.34	5.34	-3887.91	319.36	30.94	-3614.74	-111.25	-3.01	-3641.18	-98.44	10.96	-1725.06	-42.43	60.85	-1724.60	-45.48	105.39	-3787.64	98.13	1330.89	0.00	0.00	0.00	-3523.80	-118.69	1682.53	-3608.81	98.06	1718.82	-3168.80	600.94	1623.99	-4022.16	256.37	1704.83	88.77	1587.13	70.73	646.75	1388.35	73.70	282.65
2.78000	-3750.45	77.86	5.82	-3827.57	114.54	23.60	-3914.68	319.89	-3.29	-3892.74	318.23	30.70	-3614.74	-111.25	-3.01	-3641.18	-98.44	10.96	-1725.06	-42.43	60.85	-1724.60	-45.48	105.39	-3777.45	95.76	1330.94	0.00	0.00	0.00	-3523.80	-118.69	1682.53	-3609.51	96.41	1718.70	-3156.19	602.68	1623.30	-4019.15	255.39	1704.70	91.53	1588.04	70.96	648.27	1388.09	74.04	285.02
2.79000	-3750.45	77.86	5.82	-3827.57	114.54	23.60	-3894.64	319.29	-0.06	-3908.22	319.00	29.08	-3614.74	-111.25	-3.01	-3641.18	-98.44	10.96	-1725.06	-42.43	60.85	-1724.60	-45.48	105.39	-3760.75	93.93	1330.42	0.00	0.00	0.00	-3523.80	-118.69	1682.53	-3568.07	94.92	1715.98	-3143.52	604.42	1622.61	-4016.08	254.41	1704.56	88.09	1588.32	70.21	648.11	1387.82	74.14	285.04
2.80000	-3750.45	77.86	5.82	-3827.57	114.54	23.60	-3911.38	319.21	-1.19	-3916.52	318.41	28.56	-3614.74	-111.25	-3.01	-3641.18	-98.44	10.96	-1725.06	-42.43	60.85	-1724.60	-45.48	105.39	-3788.70	90.98	1330.61	0.00	0.00	0.00	-3523.80	-118.69	1682.53	-3578.66	92.91	1716.24	-3130.79	606.17	1621.91	-4012.96	253.44	1704.43	90.31	1588.77	70.34	647.16	1388.01	73.79	287.00
2.81000	-3750.45	77.86	5.82	-3827.57	114.54	23.60	-3901.98	318.64	1.15	-3904.02	318.32	29.45	-3614.74	-111.25	-3.01	-3641.18	-98.44	10.96	-1725.06	-42.43	60.85	-1724.60	-45.48	105.39	-3766.64	87.86	1330.18	0.00	0.00	0.00	-3523.80	-118.69	1682.53	-3561.05	87.22	1716.69	-3118.00	607.91	1621.21	-4009.78	252.47	1704.30	88.98	1586.89	70.55	645.74	1388.83	73.32	286.03
2.82000	-3750.45	77.86	5.82	-3827.57	114.54	23.60	-3898.85	317.96	1.98	-3887.94	316.98	32.84	-3614.74	-111.25	-3.01	-3641.18	-98.44	10.96	-1725.06	-42.43	60.85	-1724.60	-45.48	105.39	-3742.86	85.43	1329.91	0.00	0.00	0.00	-3523.80	-118.69	1682.53	-3559.30	86.33	1716.25	-3105.15	609.66	1620.51	-4006.55	251.51	1704.16	89.49	1585.00	71.54	645.94	1388.52	73.37	284.95
2.83000	-3750.45	77.86	5.82	-3827.57	114.54	23.60	-3891.53	317.19	2.88	-3903.90	316.19	31.90	-3614.74	-111.25	-3.01	-3641.18	-98.44	10.96	-1725.06	-42.43	60.85	-1724.60	-45.48	105.39	-3761.31	82.10	1329.56	0.00	0.00	0.00	-3523.80	-118.69	1682.53	-3536.70	84.42	1713.94	-3092.23	611.41	1619.80	-4003.27	250.55	1704.03	86.81	1587.73	70.18	647.17	1387.67	74.23	285.49
2.84000	-3750.45	77.86	5.82	-3827.57	114.54	23.60	-3882.87	316.55	5.01	-3898.50	316.30	32.28	-3614.74	-111.25	-3.01	-3641.18	-98.44	10.96	-1725.06	-42.43	60.85	-1724.60	-45.48	105.39	-3761.89	79.88	1329.17	0.00	0.00	0.00	-3523.80	-118.69	1682.53	-3580.53	82.61	1715.36	-3079.26	613.15	1619.09	-3999.94	249.59	1703.89	85.63	1589.15	69.67	646.58	1387.73	73.68	287.13
2.85000	-3750.45	77.86	5.82	-3827.57	114.54	23.60	-3905.72	316.49	1.87	-3888.49	316.16	34.55	-3614.74	-111.25	-3.01	-3641.18	-98.44	10.96	-1725.06	-42.43	60.85	-1724.60	-45.48	105.39	-3739.12	76.06	1329.63	0.00	0.00	0.00	-3523.80	-118.69	1682.53	-3524.08	78.41	1712.31	-3066.23	614.90	1618.37	-3996.55	248.64	1703.75	86.99	1587.91	70.20	646.11	1388.33	73.53	285.85
2.86000	-3750.45	77.86	5.82	-3827.57	114.54	23.60	-3863.33	315.74	9.63	-3888.42	315.39	35.08	-3614.74	-111.25	-3.01	-3641.18	-98.44	10.96	-1725.06	-42.43	60.85	-1724.60	-45.48	105.39	-3754.59	73.40	1329.27	0.00	0.00	0.00	-3523.80	-118.69	1682.53	-3546.35	73.75	1713.88	-3053.14	616.65	1617.65	-3993.10	247.70	1703.62	88.08	1588.63	70.13	644.12	1389.67	72.73	287.34
2.87000	-3750.45	77.86	5.82	-3827.57	114.54	23.60	-3882.52	314.85	6.80	-3874.38	314.53	38.05	-3614.74	-111.25	-3.01	-3641.18	-98.44	10.96	-1725.06	-42.43	60.85	-1724.60	-45.48	105.39	-3748.56	72.28	1330.34	0.00	0.00	0.00	-3523.80	-118.69	1682.53	-3510.36	72.93	1711.32	-3040.00	618.40	1616.92	-3989.61	246.75	1703.48	89.09	1588.61	70.21	645.53	1389.08	73.29	282.53
2.88000	-3750.45	77.86	5.82	-3827.57	114.54	23.60	-3883.41	314.31	7.74	-3857.05	314.23	42.13	-3614.74	-111.25	-3.01	-3641.18	-98.44	10.96	-1725.06	-42.43	60.85	-1724.60	-45.48	105.39	-3742.50	68.87	1331.17	0.00	0.00	0.00	-3523.80	-118.69	1682.53	-3613.53	69.35	1715.21	-3026.79	620.15	1616.20	-3986.06	245.81	1703.34	90.56	1588.03	70.76	646.96	1388.13	73.73	284.63
2.89000	-3750.45	77.86	5.82	-3827.57	114.54	23.60	-3891.39	313.98	7.16	-3836.60	313.20	46.00	-3614.74	-111.25	-3.01	-3641.18	-98.44	10.96	-1725.06	-42.43	60.85	-1724.60	-45.48	105.39	-3738.85	65.15	1331.87	0.00	0.00	0.00	-3523.80	-118.69	1682.53	-3566.68	67.30	1711.71	-3013.53	621.90	1615.46	-3982.46	244.88	1703.20	89.87	1587.63	70.77	645.36	1388.76	73.08	285.88
2.90000	-3750.45	77.86	5.82	-3827.57	114.53	23.60	-3902.22	313.00	6.19	-3857.96	312.76	43.33	-3614.74	-111.25	-3.01	-3641.18	-98.44	10.96	-1725.06	-42.43	60.85	-1724.60	-45.48	105.39	-3738.28	62.02	1332.25	0.00	0.00	0.00	-3523.80	-118.69	1682.53	-3577.90	62.97	1711.76	-3000.21	623.65	1614.73	-3978.80	243.95	1703.07	91.05	1586.69	71.21	645.93	1387.84	73.78	286.64
2.91000	-3750.45	77.86	5.82	-3825.26	112.58	25.37	-3898.81	313.24	8.31	-3858.91	311.92	45.43	-3614.74	-111.25	-3.01	-3641.18	-98.44	10.96	-1725.06	-42.43	60.85	-1724.60	-45.48	105.39	-3731.13	59.26	1333.08	0.00	0.00	0.00	-3523.80	-118.69	1682.53	-3602.48	56.94	1713.43	-2986.84	625.39	1613.99	-3975.10	243.03	1702.93	89.24	1589.31	70.05	646.53	1387.80	73.91	287.46
2.92000	-3750.45	77.86	5.82	-3795.00	111.49	29.93	-3881.46	312.48	12.68	-3873.91	311.97	44.69	-3614.74	-111.25	-3.01	-3641.18	-98.44	10.96	-1725.06	-42.43	60.85	-1724.60	-45.48	105.39	-3744.17	56.82	1334.43	0.00	0.00	0.00	-3523.80	-118.69	1682.53	-3579.90	55.53	1712.16	-2973.41	627.14	1613.24	-3971.34	242.10	1702.79	88.83	1589.35	69.88	645.89	1388.37	73.50	284.41
2.93000	-3750.45	77.86	5.82	-3872.69	109.93	15.11	-3897.89	310.65	11.69	-3849.60	309.52	50.39	-3614.74	-111.25	-3.01	-3641.18	-98.44	10.96	-1725.06	-42.43	60.85	-1724.60	-45.48	105.39	-3728.13	52.03	1335.19	0.00	0.00	0.00	-3523.80	-118.69	1682.53	-3579.36	52.08	1711.62	-2959.92	628.89	1612.49	-3967.53	241.19	1702.65	86.40	1590.38	69.19	646.84	1388.31	73.61	285.12
2.94000	-3750.45	77.86	5.82	-3842.89	111.10	19.96	-3908.44	310.50	12.61	-3856.73	308.05	51.42	-3614.74	-111.25	-3.01	-3641.18	-98.44	10.96	-1725.06	-42.43	60.85	-1724.60	-45.48	105.39	-3718.01	49.97	1336.72	0.00	0.00	0.00	-3523.80	-118.69	1682.53	-3576.08	48.97	1711.43	-2946.38	630.64	1611.74	-3963.66	240.27	1702.51	87.50	1587.58	70.22	646.88	1389.00	73.54	282.91
2.95000	-3750.45	77.86	5.82	-3863.02	113.39	17.43	-3903.40	308.19	15.28	-3849.13	306.06	55.00	-3614.74	-111.25	-3.01	-3641.18	-98.44	10.96	-1725.06	-42.43	60.85	-1724.60	-45.48	105.39	-3737.10	46.85	1338.55	0.00	0.00	0.00	-3523.80	-118.69	1682.53	-3616.12	44.97	1712.33	-2932.79	632.39	1610.99	-3959.75	239.36	1702.37	86.25	1590.25	69.35	646.76	1389.33	73.12	284.20
2.96000	-3750.45	77.86	5.82	-3819.15	111.21	22.55	-3905.90	306.09	18.56	-3858.63	305.34	56.58	-3614.74	-111.25	-3.01	-3641.18	-98.44	10.96	-1725.06	-42.43	60.85	-1724.60	-45.48	105.39	-3739.80	45.35	1339.56	0.00	0.00	0.00	-3523.80	-118.69	1682.53	-3567.26	41.75	1710.81	-2919.14	634.14	1610.23	-3955.79	238.46	1702.23	87.34	1588.64	69.99	649.32	1388.05	74.18	283.25
2.97000	-3750.45	77.86	5.82	-3791.51	109.04	26.08	-3905.79	304.04	20.75	-3863.09	302.38	59.72	-3614.74	-111.25	-3.01	-3641.18	-98.44	10.96	-1725.06	-42.43	60.85	-1724.60	-45.48	105.39	-3735.46	42.22	1339.65	0.00	0.00	0.00	-3523.80	-118.69	1682.53	-3568.18	38.52	1710.93	-2905.45	635.89	1609.47	-3951.77	237.56	1702.09	86.93	1587.08	70.45	648.17	1387.33	74.42	282.67
2.98000	-3750.45	77.86	5.82	-3829.30	109.65	21.14	-3907.27	301.07	25.21	-3840.43	299.23	65.85	-3614.74	-111.25	-3.01	-3641.18	-98.44	10.96	-1725.06	-42.43	60.85	-1724.60	-45.48	105.39	-3716.52	40.16	1341.10	0.00	0.00	0.00	-3523.80	-118.69	1682.53	-3550.26	34.31	1709.21	-2891.69	637.63	1608.70	-3947.70	236.66	1701.96	85.48	1589.14	69.59	646.32	1389.33	73.34	283.65
2.99000	-3750.45	77.86	5.82	-3820.73	108.67	21.89	-3900.98	299.83	31.12	-3863.07	297.26	67.45	-3614.74	-111.25	-3.01	-3641.18	-98.44	10.96	-1725.06	-42.43	60.85	-1724.60	-45.48	105.39	-3719.54	36.26	1342.96	0.00	0.00	0.00	-3523.80	-118.69	1682.53	-3559.11	31.59	1710.01	-2877.89	639.38	1607.93	-3943.59	235.77	1701.82	85.57	1589.32	69.61	647.25	1388.41	73.75	283.11
3.00000	-3750.45	77.86	5.82	-3818.20	106.29	22.12	-3900.21	294.64	35.58	-3863.54	292.71	71.73	-3614.74	-111.25	-3.01	-3641.18	-98.44	10.96	-1725.06	-42.43	60.85	-1724.60	-45.48	105.39	-3725.76	34.21	1343.80	0.00	0.00	0.00	-3523.80	-118.69	1682.53	-3547.16	29.73	1708.90	-2864.03	641.13	1607.16	-3939.42	234.88	1701.68	87.26	1588.40	70.11	647.90	1388.17	74.01	281.96
3.01000	-3750.45	77.86	5.82	-3830.84	106.06	21.58	-3900.74	292.48	40.24	-3853.99	287.92	78.35	-3614.74	-111.25	-3.01	-3641.18	-98.44	10.96	-1725.06	-42.43	60.85	-1724.60	-45.48	105.39	-3709.76	30.76	1344.02	0.00	0.00	0.00	-3523.80	-118.69	1682.53	-3536.06	27.35	1707.21	-2850.13	642.87	1606.38	-3935.20	234.00	1701.54	89.15	1588.00	70.51	647.18	1388.02	73.85	284.15
3.02000	-3750.45	77.86	5.82	-3854.62	103.58	17.27	-3917.38	288.09	41.41	-3862.39	285.73	82.96	-3614.74	-111.25	-3.01	-3641.18	-98.44	10.96	-1725.06	-42.43	60.85	-1724.60	-45.48	105.39	-3699.59	29.47	1343.28	0.00	0.00	0.00	-3523.80	-118.69	1682.53	-3544.16	25.92	1708.35	-2836.17	644.62	1605.60	-3930.93	233.12	1701.40	88.47	1589.42	69.88	646.89	1387.69	74.12	285.75
3.03000	-3750.45	77.86	5.82	-3887.42	103.79	6.36	-3908.80	285.09	48.06	-3827.97	282.05	92.42	-3614.74	-111.25	-3.01	-3641.18	-98.44	10.96	-1725.06	-42.43	60.85	-1724.60	-45.48	105.39	-3713.23	27.05	1343.95	0.00	0.00	0.00	-3523.80	-118.69	1682.53	-3568.61	20.14	1707.91	-2822.16	646.36	1604.82	-3926.61	232.24	1701.26	86.21	1590.22	69.48	649.19	1387.51	74.45	284.17
3.04000	-3750.45	77.86	5.82	-3853.40	103.88	10.69	-3899.23	280.03	54.10	-3821.76	278.64	100.35	-3614.74	-111.25	-3.01	-3641.18	-98.44	10.96	-1725.06	-42.43	60.85	-1724.60	-45.48	105.39	-3696.70	25.44	1345.24	0.00	0.00	0.00	-3523.80	-118.69	1682.53	-3553.97	19.15	1705.02	-2808.10	648.11	1604.03	-3922.25	231.37	1701.12	90.56	1587.47	71.18	648.37	1388.19	74.20	284.95
3.05000	-3750.45	77.86	5.82	-3853.95	104.43	9.91	-3905.09	276.80	59.99	-3821.31	276.65	105.97	-3614.74	-111.25	-3.01	-3641.18	-98.44	10.96	-1725.06	-42.43	60.85	-1724.60	-45.48	105.39	-3696.12	22.24	1344.98	0.00	0.00	0.00	-3523.80	-118.69	1682.53	-3525.45	16.57	1703.62	-2794.00	649.85	1603.25	-3917.83	230.50	1700.98	89.98	1588.25	70.70	647.12	1388.27	74.03	285.29
3.06000	-3750.45	77.86	5.82	-3815.92	103.96	15.70	-3914.45	273.31	64.60	-3832.08	273.38	112.53	-3614.74	-111.25	-3.01	-3641.18	-98.44	10.96	-1725.06	-42.43	60.85	-1724.60	-45.48	105.39	-3675.46	20.68	1344.65	0.00	0.00	0.00	-3523.80	-118.69	1682.53	-3529.55	13.80	1702.99	-2779.84	651.59	1602.45	-3913.36	229.64	1700.84	86.55	1589.14	69.89	646.94	1388.87	73.48	283.91
3.07000	-3750.45	77.86	5.82	-3824.46	103.49	15.80	-3874.75	268.10	74.25	-3831.59	269.47	119.81	-3614.74	-111.25	-3.01	-3641.18	-98.44	10.96	-1725.06	-42.43	60.85	-1724.60	-45.48	105.39	-3693.79	18.75	1345.54	0.00	0.00	0.00	-3523.80	-118.69	1682.53	-3542.09	12.11	1703.98	-2765.64	653.33	1601.66	-3908.85	228.78	1700.70	87.93	1589.84	69.95	648.19	1387.74	74.46	286.46
3.08000	-3750.45	77.86	5.82	-3822.77	100.97	16.86	-3888.12	262.85	82.07	-3832.12	265.01	127.74	-3614.74	-111.25	-3.01	-3641.18	-98.44	10.96	-1725.06	-42.43	60.85	-1724.60	-45.48	105.39	-3681.73	17.20	1344.82	0.00	0.00	0.00	-3523.80	-118.69	1682.53	-3543.18	10.60	1701.82	-2751.39	655.07	1600.86	-3904.28	227.92	1700.56	89.06	1589.42	69.82	645.50	1388.17	73.53	288.11
3.09000	-3750.45	77.85	5.82	-3795.20	100.26	22.73	-3882.41	256.88	90.10	-3829.75	259.09	134.05	-3614.74	-111.25	-3.01	-3641.18	-98.44	10.96	-1725.06	-42.43	60.85	-1724.60	-45.48	105.39	-3684.82	15.30	1345.89	0.00	0.00	0.00	-3523.80	-118.69	1682.53	-3534.73	8.59	1701.32	-2737.09	656.81	1600.06	-3899.67	227.07	1700.42	89.68	1588.40	70.40	644.74	1389.27	73.00	286.86
3.10000	-3746.27	77.44	5.16	-3826.60	99.99	19.06	-3876.94	250.43	96.18	-3816.63	252.48	140.01	-3614.74	-111.25	-3.01	-3641.18	-98.44	10.96	-1725.06	-42.43	60.85	-1724.60	-45.48	105.39	-3697.37	14.10	1345.93	0.00	0.00	0.00	-3523.80	-118.69	1682.53	-3544.57	6.16	1701.27	-2722.75	658.54	1599.26	-3895.01	226.22	1700.28	88.46	1589.46	69.64	646.66	1388.36	73.88	286.57
3.11000	-3745.50	79.53	5.09	-3813.53	98.52	22.63	-3873.94	246.02	100.55	-3841.11	248.81	142.79	-3614.74	-111.25	-3.01	-3641.18	-98.44	10.96	-1725.06	-42.43	60.85	-1724.60	-45.48	105.39	-3665.32	13.12	1345.64	0.00	0.00	0.00	-3523.80	-118.69	1682.53	-3519.53	4.62	1701.17	-2708.36	660.28	1598.45	-3890.30	225.38	1700.14	88.53	1589.37	69.45	648.18	1387.64	74.40	285.22
3.12000	-3747.13	79.83	3.84	-3800.36	98.32	24.21	-3873.62	243.83	103.91	-3824.91	244.39	145.02	-3614.74	-111.25	-3.01	-3641.18	-98.44	10.96	-1725.06	-42.43	60.85	-1724.60	-45.48	105.39	-3668.43	11.43	1345.59	0.00	0.00	0.00	-3523.80	-118.69	1682.53	-3510.39	4.52	1700.73	-2693.92	662.01	1597.64	-3885.54	224.54	1700.01	86.84	1588.63	69.94	649.06	1386.78	74.63	285.01
3.13000	-3698.89	83.68	10.64	-3768.08	98.67	28.74	-3864.50	234.69	105.62	-3823.59	239.46	150.84	-3614.74	-111.25	-3.01	-3641.18	-98.44	10.96	-1725.06	-42.43	60.85	-1724.60	-45.48	105.39	-3663.28	9.66	1346.57	0.00	0.00	0.00	-3523.80	-118.69	1682.53	-3480.68	4.24	1697.85	-2679.44	663.75	1596.83	-3880.73	223.70	1699.87	86.08	1590.14	69.44	646.80	1388.57	73.74	284.49
3.14000	-3702.77	83.45	8.83	-3745.96	97.22	30.38	-3852.82	223.94	107.67	-3822.32	234.59	156.66	-3614.74	-111.25	-3.01	-3641.18	-98.44	10.96	-1725.06	-42.43	60.85	-1724.60	-45.48	105.39	-3656.64	8.33	1347.07	0.00	0.00	0.00	-3523.80	-118.69	1682.53	-3492.40	3.95	1698.70	-2664.91	665.48	1596.01	-3875.88	222.87	1699.73	86.16	1588.24	69.81	647.62	1388.49	73.85	289.58
3.15000	-3719.04	84.42	2.88	-3768.27	96.80	26.05	-3846.40	216.91	112.59	-3821.10	229.77	162.47	-3614.74	-111.25	-3.01	-3641.18	-98.44	10.96	-1725.06	-42.43	60.85	-1724.60	-45.48	105.39	-3654.72	7.26	1346.73	0.00	0.00	0.00	-3523.80	-118.69	1682.53	-3513.18	1.88	1700.77	-2650.34	667.21	1595.19	-3870.98	222.04	1699.59	86.60	1590.29	69.04	646.20	1389.09	73.53	286.21
3.16000	-3723.93	85.19	-0.66	-3752.06	97.00	25.94	-3840.11	209.97	117.52	-3819.94	225.00	168.26	-3614.74	-111.25	-3.01	-3641.18	-98.44	10.96	-1725.06	-42.43	60.85	-1724.60	-45.48	105.39	-3648.61	7.23	1347.49	0.00	0.00	0.00	-3523.80	-118.69	1682.53	-3479.19	1.18	1700.86	-2635.73	668.93	1594.37	-3866.03	221.21	1699.46	86.74	1591.22	69.20	647.35	1387.79	73.89	288.24
3.17000	-3722.23	86.40	-2.55	-3693.44	95.69	31.96	-3833.96	203.11	122.47	-3818.83	220.28	174.05	-3614.74	-111.25	-3.01	-3641.18	-98.44	10.96	-1725.06	-42.43	60.85	-1724.60	-45.48	105.39	-3646.44	5.68	1347.42	0.00	0.00	0.00	-3523.80	-118.69	1682.53	-3493.42	0.12	1699.28	-2621.07	670.66	1593.55	-3861.03	220.39	1699.32	86.10	1587.70	70.08	648.99	1387.76	74.34	285.84
3.18000	-3720.60	87.56	-4.40	-3686.19	94.08	30.24	-3827.94	196.34	127.43	-3817.77	215.61	179.83	-3614.74	-111.25	-3.01	-3641.18	-98.44	10.96	-1725.06	-42.43	60.85	-1724.60	-45.48	105.39	-3638.65	3.54	1347.48	0.00	0.00	0.00	-3523.80	-118.69	1682.53	-3502.67	-0.98	1701.17	-2606.37	672.38	1592.72	-3855.99	219.57	1699.18	87.01	1588.48	69.99	649.76	1388.38	74.32	283.22
3.19000	-3719.04	88.67	-6.20	-3672.40	92.56	29.42	-3822.06	189.65	132.40	-3816.77	211.00	185.59	-3614.74	-111.25	-3.01	-3641.18	-98.44	10.96	-1725.06	-42.43	60.85	-1724.60	-45.48	105.39	-3644.46	2.66	1347.61	0.00	0.00	0.00	-3523.80	-118.69	1682.53	-3505.33	-3.14	1699.98	-2591.63	674.11	1591.90	-3850.90	218.76	1699.05	87.14	1589.68	69.90	646.53	1387.78	73.95	284.94
3.20000	-3717.54	89.74	-7.96	-3652.18	89.93	28.89	-3816.30	183.05	137.39	-3815.81	206.43	191.34	-3614.74	-111.25	-3.01	-3641.18	-98.44	10.96	-1725.06	-42.43	60.85	-1724.60	-45.48	105.39	-3644.97	1.50	1346.94	0.00	0.00	0.00	-3523.75	-118.69	1682.52	-3490.62	-3.38	1699.95	-2576.85	675.83	1591.07	-3845.76	217.95	1698.91	88.63	1589.92	70.02	648.13	1388.33	74.00	286.86
3.21000	-3716.10	90.76	-9.68	-3668.01	88.66	22.31	-3810.68	176.53	142.39	-3814.89	201.91	197.09	-3614.74	-111.25	-3.01	-3641.18	-98.44	10.96	-1725.06	-42.43	60.85	-1724.60	-45.48	105.39	-3634.60	-0.24	1346.08	0.00	0.00	0.00	-3472.75	-116.50	1679.15	-3471.31	-2.81	1699.58	-2562.02	677.55	1590.23	-3840.58	217.15	1698.78	89.77	1588.22	70.70	645.89	1388.40	73.64	288.56
3.22000	-3714.72	91.73	-11.35	-3617.78	86.52	26.46	-3805.19	170.09	147.41	-3814.03	197.45	202.82	-3614.74	-111.25	-3.01	-3641.18	-98.44	10.96	-1725.06	-42.43	60.85	-1724.60	-45.48	105.39	-3626.68	-1.21	1346.32	0.00	0.00	0.00	-3473.44	-117.22	1680.24	-3442.41	-2.13	1698.67	-2547.16	679.26	1589.40	-3835.35	216.34	1698.64	86.67	1590.18	69.34	648.12	1387.52	74.48	286.58
3.23000	-3713.40	92.66	-12.98	-3608.35	84.65	23.39	-3799.82	163.74	152.44	-3813.21	193.03	208.53	-3614.74	-111.25	-3.01	-3641.18	-98.44	10.96	-1725.06	-42.43	60.85	-1724.60	-45.48	105.39	-3622.66	-1.48	1345.75	0.00	0.00	0.00	-3476.54	-118.11	1682.59	-3478.78	-2.79	1700.60	-2532.25	680.98	1588.56	-3830.08	215.55	1698.51	88.15	1588.10	70.23	648.67	1387.12	74.67	287.39
3.24000	-3712.13	93.55	-14.57	-3672.05	83.62	7.27	-3794.58	157.47	157.48	-3812.43	188.66	214.24	-3614.74	-111.25	-3.01	-3641.18	-98.44	10.96	-1725.06	-42.43	60.85	-1724.60	-45.48	105.39	-3618.70	-3.11	1345.44	0.00	0.00	0.00	-3501.17	-120.13	1683.49	-3489.08	-4.12	1702.26	-2517.31	682.69	1587.72	-3824.76	214.75	1698.37	86.05	1589.39	69.71	649.26	1387.33	74.55	285.47
3.25000	-3710.91	94.39	-16.11	-3639.48	82.63	8.39	-3789.46	151.28	162.53	-3811.70	184.34	219.93	-3614.74	-111.25	-3.01	-3641.18	-98.44	10.96	-1725.06	-42.43	60.85	-1724.60	-45.48	105.39	-3599.29	-3.81	1344.29	0.00	0.00	0.00	-3485.81	-117.78	1682.57	-3471.81	-2.97	1700.30	-2502.32	684.40	1586.88	-3819.39	213.96	1698.24	86.20	1589.93	69.46	646.97	1388.42	73.69	284.91
3.26000	-3709.73	95.19	-17.62	-3610.98	79.86	10.61	-3784.47	145.18	167.59	-3811.01	180.07	225.61	-3614.74	-111.25	-3.01	-3641.18	-98.44	10.96	-1725.06	-42.43	60.85	-1724.60	-45.48	105.39	-3623.18	-5.18	1343.98	0.00	0.00	0.00	-3483.24	-119.70	1682.42	-3458.25	-4.62	1700.45	-2487.30	686.10	1586.03	-3813.98	213.17	1698.11	85.54	1587.88	69.69	645.19	1388.64	73.28	285.11
3.27000	-3708.60	95.95	-19.08	-3588.70	80.53	12.03	-3779.60	139.15	172.66	-3810.36	175.85	231.28	-3614.74	-111.25	-3.01	-3641.18	-98.44	10.96	-1725.06	-42.43	60.85	-1724.60	-45.48	105.39	-3611.97	-5.86	1342.99	0.00	0.00	0.00	-3493.72	-120.05	1683.84	-3464.39	-4.69	1700.53	-2472.24	687.81	1585.19	-3808.53	212.39	1697.97	84.95	1590.38	69.02	646.67	1388.18	73.71	287.68
3.28000	-3707.52	96.67	-20.50	-3499.25	79.07	26.93	-3774.84	133.21	177.74	-3809.76	171.68	236.93	-3614.74	-111.25	-3.01	-3641.18	-98.44	10.96	-1725.06	-42.43	60.85	-1724.60	-45.48	105.39	-3603.05	-6.09	1341.65	0.00	0.00	0.00	-3460.15	-117.85	1681.57	-3429.34	-2.81	1699.17	-2457.14	689.51	1584.34	-3803.03	211.61	1697.84	85.90	1590.96	68.91	645.86	1387.33	73.81	286.65
3.29000	-3706.47	97.34	-21.88	-3484.59	78.68	29.14	-3770.21	127.35	182.84	-3809.19	167.56	242.57	-3614.74	-111.25	-3.01	-3641.18	-98.44	10.96	-1725.06	-42.43	60.85	-1724.60	-45.48	105.39	-3585.68	-6.80	1340.89	0.00	0.00	0.00	-3475.09	-120.36	1682.97	-3432.40	-5.33	1699.64	-2442.00	691.21	1583.49	-3797.48	210.83	1697.71	87.00	1589.79	69.43	646.27	1387.90	73.78	286.88
3.30000	-3705.45	97.98	-23.23	-3425.27	77.74	37.83	-3765.69	121.57	187.94	-3808.66	163.49	248.20	-3614.74	-111.25	-3.01	-3641.18	-98.44	10.96	-1725.06	-42.43	60.85	-1724.60	-45.48	105.39	-3600.05	-7.36	1340.23	0.00	0.00	0.00	-3437.13	-116.92	1681.76	-3426.58	-4.28	1698.89	-2426.83	692.91	1582.63	-3791.89	210.06	1697.58	87.04	1589.42	69.45	646.36	1387.43	73.85	284.46
3.31000	-3704.47	98.58	-24.53	-3420.05	77.25	39.17	-3761.28	115.87	193.04	-3808.17	159.46	253.81	-3614.74	-111.25	-3.01	-3641.18	-98.44	10.96	-1725.06	-42.43	60.85	-1724.60	-45.48	105.39	-3599.44	-8.40	1340.35	0.00	0.00	0.00	-3442.69	-119.44	1681.55	-3408.84	-2.64	1697.91	-2411.62	694.60	1581.78	-3786.26	209.29	1697.45	87.22	1589.66	69.69	648.14	1387.76	74.10	285.00
3.32000	-3703.52	99.14	-25.79	-3350.19	78.26	49.31	-3756.99	110.24	198.16	-3807.71	155.48	259.40	-3614.74	-111.25	-3.01	-3641.18	-98.44	10.96	-1725.06	-42.43	60.85	-1724.60	-45.48	105.39	-3592.91	-8.95	1338.95	0.00	0.00	0.00	-3446.02	-117.84	1683.19	-3400.06	-3.14	1697.75	-2396.37	696.29	1580.92	-3780.58	208.53	1697.32	86.26	1588.60	69.74	648.31	1388.59	73.91	286.42
3.33000	-3702.59	99.67	-27.01	-3310.63	77.75	54.40	-3752.81	104.70	203.29	-3807.29	151.55	264.98	-3614.74	-111.25	-3.01	-3641.18	-98.44	10.96	-1725.06	-42.43	60.85	-1724.60	-45.48	105.39	-3572.07	-8.24	1337.22	0.00	0.00	0.00	-3471.38	-118.23	1684.46	-3408.81	-2.95	1698.35	-2381.09	697.98	1580.07	-3774.86	207.77	1697.20	86.91	1588.83	69.65	648.11	1388.07	74.09	282.10
3.34000	-3701.69	100.15	-28.20	-3274.40	77.33	58.80	-3748.73	99.24	208.42	-3806.90	147.67	270.55	-3614.74	-111.25	-3.01	-3641.18	-98.44	10.96	-1725.06	-42.43	60.85	-1724.60	-45.48	105.39	-3572.05	-8.95	1336.48	0.00	0.00	0.00	-3445.30	-119.69	1681.14	-3405.94	-2.89	1696.33	-2365.78	699.67	1579.21	-3769.09	207.01	1697.07	86.90	1589.82	69.51	647.88	1386.47	74.72	286.07
3.35000	-3700.80	100.61	-29.35	-3241.40	77.01	62.54	-3744.77	93.85	213.55	-3806.55	143.83	276.10	-3614.74	-111.25	-3.01	-3641.18	-98.44	10.96	-1725.06	-42.43	60.85	-1724.60	-45.48	105.39	-3559.63	-7.92	1335.35	0.00	0.00	0.00	-3446.91	-119.23	1681.54	-3386.42	-2.02	1696.81	-2350.43	701.35	1578.34	-3763.28	206.25	1696.94	85.45	1589.59	69.29	648.24	1387.32	74.27	288.36
3.36000	-3699.94	101.02	-30.46	-3211.48	76.78	65.67	-3740.91	88.54	218.70	-3806.23	140.04	281.63	-3614.74	-111.25	-3.01	-3641.18	-98.44	10.96	-1725.06	-42.43	60.85	-1724.60	-45.48	105.39	-3564.96	-9.10	1333.89	0.00	0.00	0.00	-3419.31	-119.90	1680.00	-3409.09	-2.69	1698.38	-2335.05	703.03	1577.48	-3757.43	205.50	1696.82	86.54	1590.45	69.24	647.35	1387.41	74.01	288.69
3.37000	-3699.09	101.40	-31.53	-3184.52	76.63	68.20	-3737.16	83.31	223.85	-3805.93	136.30	287.15	-3614.74	-111.25	-3.01	-3641.18	-98.44	10.96	-1725.06	-42.43	60.85	-1724.60	-45.48	105.39	-3564.47	-9.26	1332.08	0.00	0.00	0.00	-3422.10	-119.80	1678.79	-3407.39	-2.92	1697.07	-2319.63	704.70	1576.61	-3751.53	204.76	1696.69	86.89	1588.27	70.23	645.74	1388.59	73.47	289.77
3.38000	-3698.25	101.75	-32.56	-3160.38	76.55	70.18	-3733.52	78.16	229.00	-3805.67	132.61	292.65	-3614.74	-111.25	-3.01	-3641.18	-98.44	10.96	-1725.06	-42.43	60.85	-1724.60	-45.48	105.39	-3556.66	-9.48	1331.56	0.00	0.00	0.00	-3421.70	-118.32	1678.88	-3379.92	-2.30	1695.52	-2304.18	706.38	1575.75	-3745.59	204.01	1696.57	90.19	1586.88	71.16	647.82	1388.33	74.16	289.49
3.39000	-3697.42	102.06	-33.56	-3138.95	76.54	71.63	-3729.97	73.09	234.16	-3805.44	128.96	298.13	-3614.74	-111.25	-3.01	-3641.18	-98.44	10.96	-1725.06	-42.43	60.85	-1724.60	-45.48	105.39	-3528.89	-8.66	1329.90	0.00	0.00	0.00	-3396.22	-119.17	1678.61	-3377.22	-3.04	1694.85	-2288.70	708.05	1574.88	-3739.61	203.27	1696.44	91.45	1586.80	71.20	646.85	1388.07	74.03	287.13
3.40000	-3696.60	102.34	-34.53	-3120.08	76.60	72.58	-3726.53	68.09	239.32	-3805.24	125.36	303.60	-3614.74	-111.25	-3.01	-3641.18	-98.44	10.96	-1725.06	-42.43	60.85	-1724.60	-45.48	105.39	-3547.94	-9.13	1327.69	0.00	0.00	0.00	-3386.19	-116.67	1676.33	-3386.34	-3.21	1694.43	-2273.19	709.71	1574.01	-3733.59	202.54	1696.32	85.37	1590.11	69.44	645.40	1388.69	73.57	282.02
3.41000	-3695.78	102.59	-35.45	-3103.65	76.72	73.07	-3723.18	63.16	244.48	-3805.06	121.81	309.05	-3614.74	-111.25	-3.01	-3641.18	-98.44	10.96	-1725.06	-42.43	60.85	-1724.60	-45.48	105.39	-3541.42	-9.09	1326.81	0.00	0.00	0.00	-3420.88	-118.66	1678.57	-3348.96	-0.15	1694.08	-2257.64	711.38	1573.14	-3727.52	201.80	1696.20	86.61	1590.52	69.17	646.12	1389.16	73.14	283.86
3.42000	-3694.96	102.81	-36.34	-3089.53	76.89	73.14	-3719.93	58.31	249.65	-3804.91	118.30	314.48	-3614.74	-111.25	-3.01	-3641.18	-98.44	10.96	-1725.06	-42.43	60.85	-1724.60	-45.48	105.39	-3539.49	-9.04	1324.90	0.00	0.00	0.00	-3439.75	-118.88	1678.90	-3352.16	-0.14	1693.77	-2242.07	713.04	1572.26	-3721.41	201.08	1696.08	88.74	1589.07	69.92	648.41	1387.10	74.16	286.67
3.43000	-3694.14	103.00	-37.20	-3077.59	77.11	72.80	-3716.78	53.54	254.82	-3804.78	114.83	319.89	-3614.74	-111.25	-3.01	-3641.18	-98.44	10.96	-1725.06	-42.43	60.85	-1724.60	-45.48	105.39	-3536.86	-9.14	1323.19	0.00	0.00	0.00	-3390.66	-115.51	1675.55	-3374.83	-1.37	1695.36	-2226.46	714.69	1571.39	-3715.26	200.35	1695.96	89.97	1587.53	70.91	649.10	1387.77	74.35	287.29
3.44000	-3693.31	103.16	-38.02	-3067.70	77.38	72.09	-3713.72	48.84	260.00	-3804.67	111.42	325.29	-3614.74	-111.25	-3.01	-3641.18	-98.44	10.96	-1725.06	-42.43	60.85	-1724.60	-45.48	105.39	-3525.37	-8.20	1321.82	0.00	0.00	0.00	-3343.60	-114.68	1672.95	-3353.57	1.68	1693.65	-2210.82	716.34	1570.51	-3709.07	199.63	1695.84	87.35	1589.45	69.82	647.89	1386.95	74.41	283.67
3.45000	-3692.47	103.29	-38.81	-3059.72	77.69	71.05	-3710.76	44.22	265.17	-3804.59	108.05	330.66	-3614.74	-111.25	-3.01	-3641.18	-98.44	10.96	-1725.06	-42.43	60.85	-1724.60	-45.48	105.39	-3524.16	-8.73	1320.27	0.00	0.00	0.00	-3329.32	-114.31	1670.89	-3322.68	2.84	1690.47	-2195.16	717.99	1569.64	-3702.83	198.91	1695.72	86.04	1590.07	69.29	646.75	1389.94	73.26	285.34
3.46000	-3691.63	103.39	-39.56	-3053.54	78.02	69.71	-3707.88	39.67	270.34	-3804.53	104.72	336.02	-3614.74	-111.25	-3.01	-3641.18	-98.44	10.96	-1725.06	-42.43	60.85	-1724.60	-45.48	105.39	-3522.91	-7.43	1319.32	0.00	0.00	0.00	-3352.00	-111.82	1672.16	-3338.81	3.07	1691.72	-2179.46	719.64	1568.76	-3696.56	198.19	1695.61	88.30	1590.32	69.55	647.22	1389.96	73.04	286.28
3.47000	-3690.76	103.46	-40.28	-3049.02	78.39	68.09	-3705.10	35.19	275.52	-3804.49	101.44	341.36	-3614.74	-111.25	-3.01	-3641.18	-98.44	10.96	-1725.06	-42.43	60.85	-1724.60	-45.48	105.39	-3506.90	-6.48	1318.63	0.00	0.00	0.00	-3372.30	-113.25	1672.81	-3346.72	2.91	1693.11	-2163.74	721.28	1567.88	-3690.24	197.48	1695.49	88.55	1588.01	70.26	646.83	1388.70	73.56	287.93
3.48000	-3689.88	103.51	-40.97	-3046.03	78.78	66.24	-3702.40	30.79	280.70	-3804.47	98.20	346.68	-3614.74	-111.25	-3.01	-3641.18	-98.44	10.96	-1725.06	-42.43	60.85	-1724.60	-45.48	105.39	-3493.53	-6.56	1316.95	0.00	0.00	0.00	-3362.80	-111.59	1672.93	-3329.98	4.42	1689.19	-2147.99	722.92	1567.00	-3683.88	196.77	1695.38	86.07	1587.93	69.86	646.30	1388.20	73.71	287.65
3.49000	-3688.98	103.53	-41.62	-3044.44	79.18	64.18	-3699.79	26.46	285.87	-3804.47	95.01	351.98	-3614.74	-111.25	-3.01	-3641.18	-98.44	10.96	-1725.06	-42.43	60.85	-1724.60	-45.48	105.39	-3488.68	-6.18	1315.35	0.00	0.00	0.00	-3353.10	-109.56	1671.23	-3347.20	3.85	1690.67	-2132.22	724.55	1566.12	-3677.49	196.07	1695.26	85.89	1589.64	69.57	646.96	1388.01	73.98	283.67
3.50000	-3688.06	103.52	-42.24	-3044.12	79.60	61.94	-3697.27	22.20	291.04	-3804.49	91.86	357.26	-3614.74	-111.25	-3.01	-3641.18	-98.44	10.96	-1725.06	-42.43	60.85	-1724.60	-45.48	105.39	-3475.28	-5.87	1314.34	0.00	0.00	0.00	-3350.90	-107.87	1672.12	-3322.39	4.63	1688.64	-2116.41	726.18	1565.24	-3671.05	195.37	1695.15	88.00	1586.75	70.74	647.80	1387.77	74.13	286.95
3.51000	-3687.11	103.49	-42.83	-3044.94	80.02	59.55	-3694.83	18.02	296.22	-3804.52	88.76	362.52	-3614.74	-111.25	-3.01	-3641.18	-98.44	10.96	-1725.06	-42.43	60.85	-1724.60	-45.48	105.39	-3472.50	-5.03	1314.53	0.00	0.00	0.00	-3296.56	-106.75	1669.99	-3293.46	5.14	1687.50	-2100.58	727.80	1564.35	-3664.57	194.67	1695.04	88.33	1587.30	70.63	646.56	1388.07	73.78	285.29
3.52000	-3686.13	103.44	-43.39	-3046.78	80.45	57.05	-3692.47	13.90	301.39	-3804.57	85.70	367.76	-3614.74	-111.25	-3.01	-3641.18	-98.44	10.96	-1725.06	-42.43	60.85	-1724.60	-45.48	105.39	-3477.76	-4.39	1313.72	0.00	0.00	0.00	-3304.65	-106.56	1671.11	-3295.95	5.76	1686.92	-2084.72	729.42	1563.47	-3658.05	193.97	1694.93	88.16	1586.90	70.78	646.51	1387.37	73.90	286.59
3.53000	-3685.12	103.36	-43.91	-3049.49	80.87	54.47	-3690.19	9.86	306.56	-3804.63	82.69	372.97	-3614.74	-111.25	-3.01	-3641.18	-98.44	10.96	-1725.06	-42.43	60.85	-1724.60	-45.48	105.39	-3464.30	-3.74	1313.55	0.00	0.00	0.00	-3298.68	-104.47	1670.58	-3325.30	7.25	1688.42	-2068.84	731.04	1562.58	-3651.49	193.28	1694.82	87.34	1588.82	70.14	648.31	1387.15	74.50	286.02
3.54000	-3684.08	103.26	-44.41	-3052.96	81.28	51.85	-3687.99	5.89	311.72	-3804.70	79.72	378.17	-3614.74	-111.25	-3.01	-3641.18	-98.44	10.96	-1725.06	-42.43	60.85	-1724.60	-45.48	105.39	-3454.87	-1.93	1313.58	0.00	0.00	0.00	-3289.27	-103.88	1669.27	-3295.34	9.92	1686.85	-2052.93	732.65	1561.69	-3644.89	192.59	1694.72	88.82	1589.06	70.12	647.78	1387.68	74.34	282.40
3.55000	-3683.00	103.14	-44.87	-3057.05	81.68	49.20	-3685.86	1.99	316.88	-3804.79	76.79	383.34	-3614.74	-111.25	-3.01	-3641.18	-98.44	10.96	-1725.06	-42.43	60.85	-1724.60	-45.48	105.39	-3450.51	-0.44	1314.01	0.00	0.00	0.00	-3285.79	-102.56	1670.36	-3288.62	10.60	1686.39	-2037.00	734.26	1560.81	-3638.25	191.91	1694.61	89.22	1587.71	70.34	648.29	1386.14	74.65	285.34
3.56000	-3681.87	102.99	-45.31	-3061.64	82.05	46.57	-3683.82	-1.84	322.04	-3804.88	73.91	388.50	-3614.74	-111.25	-3.01	-3641.18	-98.44	10.96	-1725.06	-42.43	60.85	-1724.60	-45.48	105.39	-3457.04	0.96	1313.46	0.00	0.00	0.00	-3293.65	-103.38	1669.30	-3279.84	10.10	1686.92	-2021.05	735.86	1559.92	-3631.57	191.23	1694.50	85.71	1589.58	69.45	647.39	1387.04	74.27	283.18
3.57000	-3680.71	102.83	-45.71	-3066.59	82.40	43.99	-3681.84	-5.60	327.19	-3804.99	71.07	393.63	-3614.74	-111.25	-3.01	-3641.18	-98.44	10.96	-1725.06	-42.43	60.85	-1724.60	-45.48	105.39	-3421.26	2.57	1313.80	0.00	0.00	0.00	-3279.21	-101.09	1669.24	-3286.44	13.98	1688.70	-2005.07	737.46	1559.03	-3624.86	190.55	1694.40	89.44	1587.97	70.73	647.57	1388.34	73.93	283.73
3.58000	-3679.49	102.64	-46.09	-3071.77	82.72	41.48	-3679.94	-9.30	332.34	-3805.10	68.27	398.73	-3614.74	-111.25	-3.01	-3641.18	-98.44	10.96	-1725.06	-42.43	60.85	-1724.60	-45.48	105.39	-3433.59	3.53	1314.30	0.00	0.00	0.00	-3270.92	-99.92	1668.92	-3248.79	12.82	1686.30	-1989.07	739.06	1558.14	-3618.10	189.87	1694.30	86.64	1589.09	69.72	648.44	1387.91	74.35	286.68
3.59000	-3678.23	102.44	-46.43	-3077.06	83.01	39.09	-3678.11	-12.92	337.48	-3805.23	65.51	403.82	-3614.74	-111.25	-3.01	-3641.18	-98.44	10.96	-1725.06	-42.43	60.85	-1724.60	-45.48	105.39	-3427.82	5.17	1315.02	0.00	0.00	0.00	-3262.69	-98.76	1668.63	-3248.30	15.50	1688.58	-1973.04	740.64	1557.25	-3611.31	189.20	1694.20	89.37	1586.83	71.02	647.25	1387.62	73.99	286.62
3.60000	-3676.92	102.21	-46.75	-3082.32	83.25	36.83	-3676.35	-16.47	342.62	-3805.36	62.80	408.88	-3614.74	-111.25	-3.01	-3641.18	-98.44	10.96	-1725.06	-42.43	60.85	-1724.60	-45.48	105.39	-3418.38	6.87	1315.83	0.00	0.00	0.00	-3254.52	-97.62	1668.37	-3262.18	14.31	1691.45	-1957.00	742.23	1556.36	-3604.47	188.53	1694.10	88.46	1588.91	69.96	647.02	1387.36	74.10	282.51
3.61000	-3675.55	101.97	-47.04	-3087.42	83.45	34.75	-3674.66	-19.96	347.75	-3805.49	60.13	413.92	-3614.74	-111.25	-3.01	-3641.18	-98.44	10.96	-1725.06	-42.43	60.85	-1724.60	-45.48	105.39	-3415.44	8.42	1317.20	0.00	0.00	0.00	-3246.40	-96.48	1668.15	-3252.90	16.19	1692.34	-1940.93	743.81	1555.47	-3597.60	187.87	1694.00	88.84	1589.08	70.05	647.00	1388.73	73.62	285.28
3.62000	-3674.12	101.72	-47.30	-3092.25	83.59	32.88	-3673.03	-23.38	352.87	-3805.63	57.51	418.94	-3614.74	-111.25	-3.01	-3641.18	-98.44	10.96	-1725.06	-42.43	60.85	-1724.60	-45.48	105.39	-3390.52	10.61	1318.42	0.00	0.00	0.00	-3238.34	-95.36	1667.96	-3226.05	17.71	1694.03	-1924.84	745.38	1554.58	-3590.69	187.21	1693.90	90.18	1586.54	71.20	647.26	1387.44	74.12	284.63
3.63000	-3672.63	101.44	-47.54	-3096.65	83.68	31.24	-3671.47	-26.73	357.99	-3805.78	54.92	423.93	-3614.74	-111.25	-3.01	-3641.18	-98.44	10.96	-1725.06	-42.43	60.85	-1724.60	-45.48	105.39	-3391.66	12.13	1319.41	0.00	0.00	0.00	-3230.33	-94.26	1667.80	-3256.99	19.36	1697.22	-1908.74	746.95	1553.68	-3583.74	186.55	1693.81	86.74	1588.10	70.23	646.42	1387.56	73.87	287.04
3.64000	-3671.08	101.15	-47.74	-3100.51	83.70	29.87	-3669.97	-30.02	363.10	-3805.92	52.38	428.89	-3614.74	-111.25	-3.01	-3641.18	-98.44	10.96	-1725.06	-42.43	60.85	-1724.60	-45.48	105.39	-3377.99	14.22	1321.03	0.00	0.00	0.00	-3222.37	-93.17	1667.68	-3228.65	19.25	1698.22	-1892.61	748.52	1552.79	-3576.76	185.89	1693.71	88.92	1587.30	70.78	647.01	1388.48	73.74	287.34
3.65000	-3669.46	100.85	-47.92	-3103.69	83.66	28.80	-3668.53	-33.23	368.20	-3806.07	49.87	433.84	-3614.74	-111.25	-3.01	-3641.18	-98.44	10.96	-1725.06	-42.43	60.85	-1724.60	-45.48	105.39	-3360.93	16.16	1323.30	0.00	0.00	0.00	-3214.46	-92.09	1667.59	-3196.80	20.73	1698.65	-1876.46	750.08	1551.90	-3569.73	185.24	1693.62	87.56	1588.32	70.10	648.21	1387.57	74.25	285.14
3.66000	-3667.77	100.53	-48.08	-3090.97	84.20	29.87	-3667.16	-36.39	373.29	-3806.22	47.41	438.76	-3614.74	-111.25	-3.01	-3641.18	-98.44	10.96	-1725.06	-42.43	60.85	-1724.60	-45.48	105.39	-3344.98	18.15	1324.01	0.00	0.00	0.00	-3206.60	-91.02	1667.54	-3192.95	22.70	1699.48	-1860.29	751.63	1551.00	-3562.67	184.59	1693.53	86.82	1588.82	69.68	646.37	1388.14	73.67	286.21
3.67000	-3666.00	100.19	-48.21	-3120.56	82.89	25.22	-3665.84	-39.47	378.37	-3806.37	45.00	443.65	-3614.74	-111.25	-3.01	-3641.18	-98.44	10.96	-1725.06	-42.43	60.85	-1724.60	-45.48	105.39	-3332.12	19.80	1326.11	0.00	0.00	0.00	-3198.79	-89.96	1667.51	-3199.62	25.63	1702.17	-1844.11	753.18	1550.11	-3555.58	183.94	1693.44	87.78	1588.67	69.96	647.83	1386.99	74.56	287.24
3.68000	-3664.16	99.85	-48.31	-3127.54	83.32	21.81	-3664.58	-42.49	383.44	-3806.51	42.62	448.52	-3614.74	-111.25	-3.01	-3641.18	-98.44	10.96	-1725.06	-42.43	60.85	-1724.60	-45.48	105.39	-3326.09	22.00	1328.03	0.00	0.00	0.00	-3191.02	-88.92	1667.52	-3198.09	26.03	1704.85	-1827.90	754.73	1549.22	-3548.44	183.30	1693.35	86.68	1589.77	69.43	648.79	1387.90	74.21	287.28
3.69000	-3662.25	99.49	-48.38	-3141.84	81.18	18.35	-3663.37	-45.45	388.50	-3806.66	40.28	453.36	-3614.74	-111.25	-3.01	-3641.18	-98.44	10.96	-1725.06	-42.43	60.85	-1724.60	-45.48	105.39	-3316.27	23.59	1329.11	0.00	0.00	0.00	-3183.31	-87.89	1667.56	-3205.67	28.48	1707.32	-1811.68	756.27	1548.32	-3541.27	182.66	1693.27	87.08	1589.65	69.45	649.58	1387.53	74.47	283.66
3.70000	-3660.25	99.12	-48.44	-3176.46	82.51	13.44	-3662.22	-48.34	393.55	-3806.80	37.98	458.17	-3614.74	-111.25	-3.01	-3641.18	-98.44	10.96	-1725.06	-42.43	60.85	-1724.60	-45.48	105.39	-3304.24	25.99	1330.47	0.00	0.00	0.00	-3175.64	-86.88	1667.63	-3192.12	31.17	1708.31	-1795.44	757.80	1547.43	-3534.06	182.02	1693.18	89.31	1588.16	70.35	648.69	1387.28	74.59	283.54
3.71000	-3658.16	98.74	-48.46	-3109.21	83.55	26.37	-3661.12	-51.17	398.59	-3806.93	35.73	462.96	-3614.74	-111.25	-3.01	-3641.18	-98.44	10.96	-1725.06	-42.43	60.85	-1724.60	-45.48	105.39	-3310.45	27.89	1331.88	0.00	0.00	0.00	-3168.02	-85.87	1667.73	-3177.85	31.52	1709.40	-1779.19	759.33	1546.53	-3526.82	181.39	1693.10	88.79	1588.88	70.06	647.38	1389.19	73.74	286.17
3.72000	-3655.99	98.35	-48.47	-3105.94	82.26	26.06	-3660.07	-53.93	403.62	-3807.06	33.51	467.73	-3614.74	-111.25	-3.01	-3641.18	-98.44	10.96	-1725.06	-42.43	60.85	-1724.60	-45.48	105.39	-3295.91	29.72	1332.26	0.00	0.00	0.00	-3160.44	-84.88	1667.85	-3157.69	33.31	1710.16	-1762.92	760.85	1545.64	-3519.54	180.76	1693.02	85.86	1591.11	69.15	648.40	1388.14	74.26	283.29
3.73000	-3653.73	97.95	-48.45	-3091.46	83.62	29.31	-3659.07	-56.63	408.63	-3807.18	31.34	472.46	-3614.73	-111.24	-3.01	-3641.18	-98.44	10.96	-1725.06	-42.43	60.85	-1724.60	-45.48	105.39	-3297.40	31.72	1333.62	0.00	0.00	0.00	-3152.90	-83.90	1668.01	-3163.75	35.46	1712.60	-1746.63	762.36	1544.75	-3512.22	180.13	1692.94	84.52	1591.00	68.79	648.63	1388.66	73.88	282.74
3.74000	-3651.38	97.54	-48.40	-3113.09	84.70	24.97	-3658.11	-59.27	413.63	-3807.29	29.20	477.17	-3603.31	-110.54	-3.78	-3641.18	-98.44	10.96	-1725.06	-42.43	60.85	-1724.60	-45.48	105.39	-3284.90	32.85	1333.83	0.00	0.00	0.00	-3145.40	-82.94	1668.20	-3160.48	35.75	1714.57	-1730.33	763.88	1543.85	-3504.87	179.51	1692.86	85.82	1589.34	69.25	648.34	1389.12	73.78	284.83
3.75000	-3648.93	97.12	-48.34	-3100.36	84.37	27.21	-3657.21	-61.84	418.62	-3807.40	27.11	481.85	-3573.10	-110.33	-0.50	-3641.18	-98.44	10.96	-1725.06	-42.43	60.85	-1724.60	-45.48	105.39	-3280.20	34.16	1334.61	0.00	0.00	0.00	-3137.95	-81.98	1668.41	-3181.76	36.25	1717.43	-1714.02	765.38	1542.96	-3497.48	178.89	1692.78	87.50	1589.04	69.76	647.74	1388.49	73.90	287.07
3.76000	-3646.38	96.69	-48.25	-3115.31	85.44	24.62	-3656.34	-64.35	423.59	-3807.49	25.05	486.51	-3608.13	-113.10	-9.14	-3641.16	-98.44	10.96	-1725.06	-42.43	60.85	-1724.60	-45.48	105.39	-3277.26	35.62	1335.10	0.00	0.00	0.00	-3130.54	-81.04	1668.65	-3168.06	39.89	1718.38	-1697.69	766.88	1542.06	-3490.06	178.27	1692.71	88.53	1589.22	70.14	648.04	1389.02	73.75	286.70
3.77000	-3643.73	96.26	-48.14	-3074.91	85.52	31.65	-3655.52	-66.80	428.55	-3807.58	23.03	491.13	-3583.76	-112.05	-8.43	-3623.20	-98.23	11.36	-1725.06	-42.43	60.85	-1724.60	-45.48	105.39	-3274.77	36.44	1335.54	0.00	0.00	0.00	-3123.17	-80.11	1668.92	-3141.83	41.64	1718.04	-1681.34	768.37	1541.17	-3482.60	177.66	1692.64	87.78	1589.23	70.07	649.19	1386.77	74.66	284.25
3.78000	-3640.97	95.82	-48.00	-3107.67	82.86	25.47	-3654.74	-69.19	433.50	-3807.65	21.06	495.73	-3560.50	-109.07	-4.48	-3604.53	-95.86	13.20	-1725.06	-42.43	60.85	-1724.60	-45.48	105.39	-3260.56	37.98	1336.27	0.00	0.00	0.00	-3115.83	-79.19	1669.22	-3139.21	43.62	1719.45	-1664.99	769.86	1540.27	-3475.10	177.04	1692.56	87.44	1587.80	70.26	648.16	1386.94	74.55	284.04
3.79000	-3638.11	95.38	-47.85	-3105.86	85.44	25.81	-3654.01	-71.52	438.43	-3807.70	19.12	500.30	-3557.56	-104.97	-1.90	-3612.01	-93.14	15.61	-1725.06	-42.43	60.85	-1724.60	-45.48	105.39	-3260.79	39.20	1336.08	0.00	0.00	0.00	-3108.54	-78.29	1669.54	-3167.54	42.17	1721.13	-1648.62	771.34	1539.38	-3467.57	176.43	1692.49	87.12	1589.45	69.49	647.94	1387.65	74.17	286.05
3.80000	-3635.13	94.93	-47.67	-3108.41	84.44	26.76	-3653.31	-73.79	443.34	-3807.75	17.22	504.84	-3571.58	-100.69	-2.72	-3572.48	-89.17	25.23	-1725.06	-42.43	60.85	-1724.60	-45.48	105.39	-3248.11	39.99	1337.42	0.00	0.00	0.00	-3101.28	-77.39	1669.89	-3130.48	44.56	1720.55	-1632.24	772.82	1538.49	-3460.01	175.83	1692.43	89.83	1588.90	70.20	645.56	1387.60	73.67	284.97
3.81000	-3632.05	94.48	-47.48	-3109.55	85.73	26.05	-3652.64	-75.99	448.24	-3807.78	15.36	509.35	-3540.59	-93.56	2.64	-3540.02	-82.79	33.86	-1725.06	-42.43	60.85	-1724.60	-45.48	105.39	-3241.57	41.49	1337.76	0.00	0.00	0.00	-3094.06	-76.51	1670.26	-3076.63	46.77	1719.69	-1615.85	774.28	1537.60	-3452.41	175.23	1692.36	90.03	1586.95	70.76	645.60	1388.04	73.71	286.10
3.82000	-3628.84	94.03	-47.26	-3145.86	86.17	21.06	-3652.01	-78.14	453.12	-3807.79	13.53	513.83	-3494.12	-84.68	12.67	-3500.54	-73.61	43.52	-1725.06	-42.43	60.85	-1724.60	-45.48	105.39	-3226.89	41.92	1338.24	0.00	0.00	0.00	-3086.87	-75.64	1670.66	-3121.94	46.82	1723.60	-1599.44	775.75	1536.70	-3444.78	174.63	1692.30	87.95	1589.77	69.66	647.14	1388.68	73.79	286.40
3.83000	-3625.52	93.57	-47.02	-3130.20	82.78	22.99	-3651.42	-80.23	457.98	-3807.78	11.75	518.29	-3455.01	-74.20	19.09	-3489.45	-66.86	48.67	-1725.06	-42.43	60.85	-1724.60	-45.48	105.39	-3230.92	42.43	1338.87	0.00	0.00	0.00	-3079.71	-74.78	1671.08	-3104.82	47.28	1721.94	-1583.03	777.20	1535.81	-3437.12	174.03	1692.24	87.72	1589.89	69.62	645.21	1389.17	73.17	285.30
3.84000	-3622.07	93.11	-46.77	-3092.84	85.53	29.08	-3650.85	-82.26	462.83	-3807.76	10.00	522.71	-3438.56	-67.12	23.67	-3473.28	-60.96	53.63	-1725.06	-42.43	60.85	-1724.60	-45.48	105.39	-3210.32	44.26	1339.97	0.00	0.00	0.00	-3072.59	-73.93	1671.53	-3086.82	48.91	1722.23	-1566.61	778.65	1534.92	-3429.42	173.43	1692.18	88.64	1588.25	70.15	645.85	1390.24	72.71	285.34
3.85000	-3618.50	92.65	-46.49	-3115.50	85.13	26.35	-3650.32	-84.23	467.66	-3807.71	8.29	527.10	-3415.36	-61.39	29.73	-3448.07	-54.54	60.18	-1725.06	-42.43	60.85	-1724.60	-45.48	105.39	-3209.76	45.48	1340.75	0.00	0.00	0.00	-3065.50	-73.10	1672.00	-3086.59	48.54	1723.81	-1550.17	780.10	1534.03	-3421.68	172.84	1692.12	89.28	1589.02	70.26	647.00	1387.81	73.84	284.66
3.86000	-3614.80	92.19	-46.20	-3109.79	84.78	27.93	-3649.82	-86.14	472.47	-3807.65	6.62	531.46	-3412.42	-55.29	31.39	-3472.19	-49.84	58.07	-1725.06	-42.43	60.85	-1724.60	-45.48	105.39	-3198.71	46.45	1341.57	0.00	0.00	0.00	-3058.44	-72.27	1672.49	-3093.23	47.83	1724.79	-1533.73	781.53	1533.14	-3413.92	172.25	1692.06	90.28	1587.46	70.80	645.68	1389.01	73.36	286.89
3.87000	-3610.97	91.73	-45.89	-3075.49	84.63	34.28	-3649.34	-87.99	477.25	-3807.56	4.99	535.79	-3375.52	-49.10	39.72	-3449.74	-45.20	62.18	-1725.06	-42.43	60.85	-1724.60	-45.48	105.39	-3192.98	47.18	1342.51	0.00	0.00	0.00	-3051.42	-71.46	1673.01	-3085.49	48.23	1725.23	-1517.28	782.96	1532.25	-3406.12	171.67	1692.01	87.97	1587.35	70.59	646.38	1388.69	73.51	286.26
3.88000	-3607.00	91.27	-45.56	-3071.48	85.56	34.74	-3648.89	-89.79	482.02	-3807.45	3.39	540.09	-3362.02	-44.04	40.55	-3423.78	-41.82	65.45	-1725.06	-42.43	60.85	-1724.60	-45.48	105.39	-3187.78	47.40	1343.87	0.00	0.00	0.00	-3044.42	-70.65	1673.54	-3069.89	49.37	1725.48	-1500.82	784.39	1531.36	-3398.29	171.09	1691.96	87.97	1587.45	70.61	647.67	1388.50	73.89	287.92
3.89000	-3602.90	90.81	-45.21	-3117.65	85.61	26.74	-3648.46	-91.53	486.77	-3807.32	1.83	544.35	-3353.66	-40.74	41.21	-3390.87	-36.74	70.08	-1725.06	-42.43	60.85	-1724.60	-45.48	105.39	-3168.79	48.54	1344.36	0.00	0.00	0.00	-3037.45	-69.86	1674.10	-3063.52	47.00	1725.53	-1484.35	785.80	1530.47	-3390.42	170.51	1691.91	88.98	1588.34	70.15	649.25	1386.83	74.56	286.25
3.90000	-3598.66	90.36	-44.84	-3084.18	85.55	33.48	-3648.06	-93.21	491.50	-3807.16	0.31	548.59	-3302.63	-36.19	47.91	-3364.59	-34.79	71.48	-1725.06	-42.43	60.85	-1724.60	-45.48	105.39	-3177.58	49.39	1345.23	0.00	0.00	0.00	-3030.51	-69.08	1674.69	-3048.61	49.59	1724.57	-1467.88	787.21	1529.58	-3382.52	169.93	1691.86	89.11	1587.71	70.25	647.21	1387.71	73.96	284.04
3.91000	-3594.27	89.91	-44.46	-3084.53	86.48	34.33	-3647.68	-94.84	496.21	-3806.98	-1.18	552.79	-3281.89	-33.30	49.13	-3337.47	-32.40	72.03	-1725.06	-42.43	60.85	-1724.60	-45.48	105.39	-3159.72	49.77	1346.15	0.00	0.00	0.00	-3023.59	-68.31	1675.29	-3039.46	48.85	1725.88	-1451.40	788.62	1528.70	-3374.59	169.36	1691.81	86.45	1590.38	69.27	648.51	1388.36	74.06	286.90
3.92000	-3589.74	89.46	-44.06	-3091.41	84.27	34.63	-3647.31	-96.41	500.89	-3806.77	-2.63	556.96	-3275.82	-28.85	45.04	-3301.87	-29.93	72.89	-1725.06	-42.43	60.85	-1724.60	-45.48	105.39	-3153.25	50.12	1346.59	0.00	0.00	0.00	-3016.70	-67.56	1675.91	-3038.43	47.38	1726.89	-1434.91	790.01	1527.81	-3366.63	168.79	1691.77	88.08	1591.13	69.17	647.83	1388.50	73.74	287.39
3.93000	-3585.06	89.01	-43.65	-3086.32	83.81	35.70	-3646.97	-97.92	505.56	-3806.53	-4.04	561.10	-3283.67	-29.29	40.49	-3256.25	-26.93	75.59	-1725.06	-42.43	60.85	-1724.60	-45.48	105.39	-3142.22	51.08	1346.66	0.00	0.00	0.00	-3009.84	-66.81	1676.55	-3036.79	48.16	1728.00	-1418.42	791.40	1526.93	-3358.63	168.22	1691.73	88.17	1589.13	70.24	647.22	1388.82	73.58	287.50
3.94000	-3580.23	88.57	-43.22	-3114.34	84.64	30.07	-3646.64	-99.38	510.20	-3806.26	-5.42	565.21	-3230.10	-27.47	45.93	-3249.22	-26.49	70.52	-1725.06	-42.43	60.85	-1724.60	-45.48	105.39	-3141.42	51.18	1346.67	0.00	0.00	0.00	-3002.99	-66.07	1677.21	-3009.10	48.54	1727.63	-1401.92	792.78	1526.04	-3350.61	167.65	1691.69	90.06	1588.51	70.49	646.97	1387.87	74.04	288.16
3.95000	-3575.24	88.14	-42.77	-3090.95	82.32	36.53	-3646.32	-100.79	514.81	-3805.96	-6.76	569.28	-3171.96	-25.54	49.56	-3213.81	-25.52	70.52	-1725.06	-42.43	60.85	-1724.60	-45.48	105.39	-3146.38	51.29	1347.65	0.00	0.00	0.00	-2996.18	-65.35	1677.90	-3011.40	48.99	1727.91	-1385.42	794.16	1525.16	-3342.55	167.09	1691.65	90.01	1588.47	70.43	647.03	1389.20	73.50	285.78
3.96000	-3570.10	87.72	-42.31	-3110.30	82.39	33.78	-3646.02	-102.14	519.41	-3805.63	-8.06	573.32	-3125.18	-23.71	50.47	-3180.03	-24.13	68.07	-1725.06	-42.43	60.85	-1724.60	-45.48	105.39	-3134.77	52.03	1347.32	0.00	0.00	0.00	-2989.38	-64.63	1678.59	-3044.03	47.00	1731.44	-1368.92	795.52	1524.28	-3334.46	166.53	1691.62	88.21	1588.50	70.27	648.02	1387.88	73.94	284.55
3.97000	-3564.80	87.30	-41.83	-3105.28	80.64	36.23	-3645.73	-103.44	523.97	-3805.27	-9.33	577.32	-3097.81	-22.73	49.88	-3128.29	-22.86	69.99	-1725.06	-42.43	60.85	-1724.60	-45.48	105.39	-3128.81	51.97	1347.37	0.00	0.00	0.00	-2982.60	-63.93	1679.31	-3022.43	45.72	1731.72	-1352.41	796.88	1523.40	-3326.34	165.97	1691.58	88.94	1587.69	70.54	646.05	1388.20	73.53	286.01
3.98000	-3559.33	86.88	-41.34	-3100.77	80.82	35.99	-3645.45	-104.68	528.52	-3804.88	-10.57	581.29	-3094.63	-23.40	42.12	-3114.30	-23.18	65.58	-1725.06	-42.43	60.85	-1724.60	-45.48	105.39	-3118.56	52.66	1347.60	0.00	0.00	0.00	-2975.85	-63.23	1680.05	-3031.05	44.86	1732.62	-1335.89	798.24	1522.52	-3318.19	165.42	1691.55	86.88	1590.21	69.32	647.39	1387.16	74.17	284.77
3.99000	-3553.70	86.48	-40.84	-3082.48	82.37	36.83	-3645.18	-105.87	533.04	-3804.45	-11.77	585.23	-3023.72	-24.72	48.82	-3090.01	-23.27	62.59	-1725.06	-42.43	60.85	-1724.60	-45.48	105.39	-3107.02	52.96	1347.82	0.00	0.00	0.00	-2969.11	-62.55	1680.80	-3027.95	45.02	1732.63	-1319.38	799.58	1521.64	-3310.01	164.87	1691.52	87.45	1590.42	69.53	647.99	1388.18	74.04	287.04
4.00000	-3547.90	86.09	-40.32	-3136.46	84.81	25.37	-3644.92	-107.01	537.53	-3803.99	-12.93	589.13	-3027.09	-25.55	43.53	-3040.26	-22.19	62.17	-1725.06	-42.43	60.85	-1724.60	-45.48	105.39	-3100.30	53.82	1348.03	0.00	0.00	0.00	-2962.39	-61.87	1681.57	-2994.63	45.19	1731.60	-1302.86	800.92	1520.76	-3301.79	164.32	1691.50	84.56	1589.12	69.43	647.13	1388.63	73.75	285.14
4.01000	-3541.92	85.71	-39.79	-3064.79	84.77	37.85	-3644.66	-108.09	542.00	-3803.48	-14.06	592.99	-2958.43	-25.76	47.41	-3010.16	-22.30	62.06	-1725.06	-42.43	60.85	-1724.60	-45.48	105.39	-3090.77	54.12	1347.42	0.00	0.00	0.00	-2955.69	-61.21	1682.35	-2978.17	45.00	1730.47	-1286.34	802.25	1519.89	-3293.55	163.77	1691.47	85.66	1590.04	69.23	646.35	1389.42	73.51	286.35
4.02000	-3535.77	85.33	-39.25	-3064.81	83.79	35.45	-3644.41	-109.13	546.44	-3802.95	-15.16	596.82	-2952.73	-25.59	41.93	-3002.57	-25.56	56.50	-1725.06	-42.43	60.85	-1724.60	-45.48	105.39	-3077.97	54.05	1345.80	0.00	0.00	0.00	-2949.01	-60.56	1683.15	-2974.43	42.73	1731.68	-1269.82	803.57	1519.01	-3285.27	163.23	1691.45	86.87	1590.03	69.33	646.66	1388.68	73.61	284.42
4.03000	-3529.45	84.97	-38.69	-3106.43	87.07	27.94	-3644.15	-110.11	550.85	-3802.37	-16.22	600.62	-2918.23	-28.62	41.23	-2958.06	-23.97	57.39	-1725.06	-42.43	60.85	-1724.60	-45.48	105.39	-3074.00	54.23	1346.25	0.00	0.00	0.00	-2942.34	-59.92	1683.97	-2958.93	43.56	1731.34	-1253.30	804.89	1518.14	-3276.97	162.69	1691.43	86.08	1590.20	69.28	648.95	1386.90	74.88	282.73
4.04000	-3522.94	84.63	-38.13	-3066.41	88.96	34.40	-3643.90	-111.04	555.24	-3801.75	-17.24	604.37	-2870.49	-29.07	42.99	-2918.58	-26.68	59.01	-1725.06	-42.43	60.85	-1724.60	-45.48	105.39	-3071.67	55.09	1345.60	0.00	0.00	0.00	-2935.68	-59.28	1684.80	-2962.03	42.03	1730.78	-1236.78	806.19	1517.27	-3268.64	162.15	1691.42	85.12	1588.21	69.67	650.21	1387.11	74.71	283.92
4.05000	-3516.25	84.29	-37.55	-3093.98	88.55	29.21	-3643.65	-111.92	559.59	-3801.10	-18.24	608.10	-2873.14	-32.05	37.18	-2840.95	-25.72	66.68	-1725.06	-42.43	60.85	-1724.60	-45.48	105.39	-3056.33	55.21	1344.76	0.00	0.00	0.00	-2929.04	-58.66	1685.65	-2970.14	40.29	1730.56	-1220.26	807.49	1516.40	-3260.27	161.61	1691.40	90.50	1587.53	70.83	647.96	1388.22	73.99	285.65
4.06000	-3509.37	83.97	-36.96	-3097.11	90.33	27.91	-3643.40	-112.75	563.92	-3800.40	-19.20	611.78	-2810.55	-32.24	44.43	-2831.65	-27.90	60.86	-1725.06	-42.43	60.85	-1724.60	-45.48	105.39	-3050.10	55.69	1343.74	0.00	0.00	0.00	-2922.41	-58.05	1686.51	-2932.18	41.52	1728.38	-1203.74	808.78	1515.53	-3251.88	161.08	1691.39	87.44	1587.92	70.17	647.30	1388.18	73.69	284.79
4.07000	-3502.30	83.66	-36.36	-3124.79	90.14	24.46	-3643.14	-113.53	568.22	-3799.66	-20.12	615.43	-2775.32	-33.41	44.42	-2793.52	-28.63	60.41	-1725.06	-42.43	60.85	-1724.60	-45.48	105.39	-3044.38	55.40	1342.93	0.00	0.00	0.00	-2915.79	-57.44	1687.38	-2936.87	40.31	1728.55	-1187.22	810.06	1514.67	-3243.46	160.55	1691.38	89.84	1587.89	70.57	646.65	1388.98	73.30	285.42
4.08000	-3495.04	83.37	-35.74	-3073.32	90.71	32.71	-3642.87	-114.26	572.49	-3798.87	-21.01	619.04	-2742.99	-34.47	44.45	-2757.73	-29.25	59.92	-1725.06	-42.43	60.85	-1724.60	-45.48	105.39	-3038.93	55.52	1341.87	0.00	0.00	0.00	-2909.19	-56.85	1688.26	-2912.27	39.44	1726.11	-1170.70	811.34	1513.80	-3235.01	160.02	1691.38	86.32	1589.35	69.65	646.77	1388.62	73.82	283.03
4.09000	-3487.59	83.09	-35.12	-3095.62	92.56	28.39	-3642.60	-114.94	576.73	-3798.04	-21.87	622.62	-2713.42	-35.42	44.50	-2724.22	-29.78	59.39	-1725.06	-42.43	60.85	-1724.60	-45.48	105.39	-3021.80	55.83	1340.42	0.00	0.00	0.00	-2902.59	-56.27	1689.16	-2916.27	38.53	1725.90	-1154.19	812.61	1512.94	-3226.53	159.50	1691.37	87.24	1588.37	70.16	644.88	1388.82	73.42	284.76
4.10000	-3479.93	82.83	-34.49	-3049.20	91.72	35.22	-3642.32	-115.57	580.94	-3797.17	-22.70	626.15	-2686.48	-36.27	44.55	-2692.92	-30.21	58.82	-1725.06	-42.43	60.85	-1724.60	-45.48	105.39	-3024.08	55.21	1338.94	0.00	0.00	0.00	-2896.00	-55.69	1690.07	-2913.09	36.48	1723.82	-1137.67	813.86	1512.07	-3218.02	158.97	1691.37	88.68	1588.24	70.41	645.30	1388.17	73.69	288.96
4.11000	-3472.08	82.58	-33.85	-3099.82	91.81	27.41	-3642.04	-116.15	585.12	-3796.24	-23.49	629.65	-2662.02	-37.03	44.61	-2663.78	-30.55	58.22	-1725.06	-42.43	60.85	-1724.60	-45.48	105.39	-3002.98	55.41	1337.93	0.00	0.00	0.00	-2889.42	-55.13	1691.00	-2914.57	37.65	1724.12	-1121.16	815.11	1511.21	-3209.48	158.45	1691.37	88.15	1588.67	69.83	646.67	1388.78	73.73	288.65
4.12000	-3464.02	82.36	-33.20	-3088.80	92.60	30.57	-3641.73	-116.69	589.26	-3795.27	-24.25	633.11	-2639.92	-37.69	44.66	-2636.72	-30.82	57.58	-1725.06	-42.43	60.85	-1724.60	-45.48	105.39	-2990.32	55.56	1336.74	0.00	0.00	0.00	-2882.85	-54.57	1691.93	-2909.02	37.86	1722.15	-1104.66	816.36	1510.36	-3200.92	157.94	1691.37	87.17	1589.15	69.52	647.40	1387.08	74.26	288.12
4.13000	-3455.75	82.15	-32.54	-3075.26	91.37	32.43	-3641.42	-117.18	593.38	-3794.25	-24.98	636.54	-2620.05	-38.26	44.69	-2611.68	-31.00	56.90	-1725.06	-42.43	60.85	-1724.60	-45.48	105.39	-2999.98	55.49	1335.38	0.00	0.00	0.00	-2876.29	-54.03	1692.87	-2878.95	36.53	1718.69	-1088.16	817.59	1509.50	-3192.32	157.42	1691.38	86.68	1590.03	69.33	647.98	1387.57	74.44	285.46
4.14000	-3447.28	81.96	-31.88	-3078.47	89.27	31.47	-3641.09	-117.62	597.46	-3793.18	-25.67	639.92	-2602.26	-38.75	44.68	-2588.59	-31.12	56.18	-1725.06	-42.43	60.85	-1724.60	-45.48	105.39	-2994.97	54.94	1333.87	0.00	0.00	0.00	-2869.72	-53.49	1693.83	-2873.24	35.72	1717.81	-1071.66	818.81	1508.65	-3183.70	156.91	1691.39	87.04	1589.82	69.31	646.70	1387.97	73.98	286.51
4.15000	-3438.59	81.79	-31.20	-3075.85	90.71	31.99	-3640.75	-118.01	601.51	-3792.06	-26.34	643.26	-2586.43	-39.16	44.64	-2567.40	-31.18	55.43	-1725.06	-42.43	60.85	-1724.60	-45.48	105.39	-2974.89	54.12	1331.85	0.00	0.00	0.00	-2863.17	-52.96	1694.79	-2861.54	34.36	1716.01	-1055.17	820.03	1507.79	-3175.05	156.40	1691.40	89.07	1590.22	69.85	645.92	1388.84	73.51	286.84
4.16000	-3429.68	81.65	-30.52	-3103.28	90.21	27.84	-3640.38	-118.36	605.52	-3790.89	-26.97	646.57	-2572.43	-39.49	44.54	-2548.02	-31.18	54.65	-1725.06	-42.43	60.85	-1724.60	-45.48	105.39	-2986.96	53.17	1330.42	0.00	0.00	0.00	-2856.61	-52.44	1695.77	-2854.04	35.08	1714.01	-1038.69	821.24	1506.94	-3166.38	155.89	1691.41	88.33	1587.49	70.64	645.95	1389.26	73.20	286.07
4.17000	-3420.56	81.52	-29.83	-3099.50	92.16	28.36	-3640.00	-118.66	609.50	-3789.66	-27.57	649.83	-2560.11	-39.75	44.38	-2530.40	-31.12	53.83	-1725.06	-42.43	60.85	-1724.60	-45.48	105.39	-2956.37	52.70	1329.22	0.00	0.00	0.00	-2850.06	-51.93	1696.75	-2846.11	32.18	1712.65	-1022.21	822.44	1506.09	-3157.67	155.39	1691.43	86.69	1587.88	70.10	648.16	1387.72	74.32	285.86
4.18000	-3411.22	81.41	-29.14	-3095.96	91.26	29.55	-3639.60	-118.92	613.45	-3788.38	-28.14	653.05	-2549.34	-39.94	44.14	-2514.48	-31.02	52.98	-1725.06	-42.43	60.85	-1724.60	-45.48	105.39	-2948.79	52.42	1327.68	0.00	0.00	0.00	-2843.51	-51.43	1697.74	-2845.23	31.45	1711.94	-1005.74	823.63	1505.25	-3148.94	154.89	1691.45	87.10	1589.81	69.42	645.43	1389.19	73.16	284.50
4.19000	-3401.65	81.33	-28.44	-3102.50	91.60	28.27	-3639.17	-119.13	617.36	-3787.04	-28.68	656.24	-2539.99	-40.07	43.82	-2500.18	-30.88	52.09	-1725.06	-42.43	60.85	-1724.60	-45.48	105.39	-2948.42	51.21	1326.41	0.00	0.00	0.00	-2836.96	-50.94	1698.74	-2844.49	28.91	1709.69	-989.27	824.81	1504.40	-3140.19	154.39	1691.47	86.18	1588.35	69.98	645.52	1388.50	73.41	287.36
4.20000	-3391.85	81.27	-27.73	-3074.32	91.44	32.38	-3638.72	-119.29	621.23	-3785.65	-29.18	659.38	-2531.92	-40.14	43.41	-2487.44	-30.71	51.18	-1725.06	-42.43	60.85	-1724.60	-45.48	105.39	-2941.87	50.82	1324.66	0.00	0.00	0.00	-2830.41	-50.46	1699.74	-2808.16	27.47	1707.62	-972.81	825.98	1503.56	-3131.40	153.89	1691.50	87.72	1587.03	70.67	646.68	1388.63	73.69	286.71
4.21000	-3381.82	81.24	-27.02	-3110.26	89.49	27.39	-3638.24	-119.41	625.07	-3784.20	-29.66	662.48	-2525.01	-40.15	42.89	-2476.20	-30.51	50.23	-1725.06	-42.43	60.85	-1724.60	-45.48	105.39	-2922.19	49.82	1323.95	0.00	0.00	0.00	-2823.86	-49.99	1700.76	-2808.46	25.91	1707.46	-956.36	827.14	1502.72	-3122.59	153.39	1691.53	90.10	1588.54	70.72	646.31	1388.76	73.35	286.28
4.22000	-3371.56	81.23	-26.30	-3087.41	89.81	30.42	-3637.74	-119.49	628.87	-3782.69	-30.10	665.55	-2519.11	-40.11	42.25	-2466.39	-30.28	49.25	-1725.06	-42.43	60.85	-1724.60	-45.48	105.39	-2915.69	47.65	1322.86	0.00	0.00	0.00	-2817.31	-49.52	1701.78	-2798.60	25.04	1706.05	-939.92	828.30	1501.88	-3113.75	152.90	1691.56	93.14	1586.48	71.47	647.85	1387.95	73.84	283.70
4.23000	-3361.06	81.24	-25.58	-3096.84	90.15	27.69	-3637.21	-119.52	632.64	-3781.12	-30.52	668.56	-2514.10	-40.02	41.49	-2457.95	-30.04	48.24	-1725.06	-42.43	60.85	-1724.60	-45.48	105.39	-2909.89	46.76	1322.00	0.00	0.00	0.00	-2810.75	-49.06	1702.80	-2774.65	24.59	1703.25	-923.49	829.44	1501.05	-3104.89	152.41	1691.59	89.32	1587.82	70.48	647.70	1388.55	73.65	285.24
4.24000	-3350.33	81.28	-24.85	-3076.89	89.84	31.47	-3636.64	-119.51	636.36	-3779.49	-30.90	671.54	-2509.83	-39.89	40.59	-2450.80	-29.79	47.21	-1725.06	-42.43	60.85	-1724.60	-45.48	105.39	-2897.55	44.83	1321.31	0.00	0.00	0.00	-2804.19	-48.62	1703.84	-2786.44	23.17	1704.42	-907.07	830.58	1500.22	-3096.00	151.92	1691.63	88.33	1589.17	69.95	647.25	1388.31	73.80	286.51
4.25000	-3339.35	81.35	-24.12	-3102.30	90.31	28.03	-3636.05	-119.46	640.05	-3777.80	-31.25	674.48	-2506.18	-39.72	39.54	-2444.89	-29.54	46.14	-1725.06	-42.43	60.85	-1724.60	-45.48	105.39	-2890.54	43.30	1320.76	0.00	0.00	0.00	-2797.62	-48.18	1704.87	-2779.82	19.99	1703.82	-890.66	831.70	1499.38	-3087.09	151.44	1691.66	86.20	1590.54	69.12	648.00	1387.87	74.16	285.57
4.26000	-3328.12	81.45	-23.38	-3105.93	90.31	27.53	-3635.42	-119.37	643.70	-3776.05	-31.58	677.37	-2503.01	-39.51	38.33	-2440.15	-29.28	45.04	-1725.06	-42.43	60.85	-1724.60	-45.48	105.39	-2880.56	42.44	1319.77	0.00	0.00	0.00	-2791.05	-47.75	1705.91	-2760.89	19.86	1702.70	-874.26	832.82	1498.56	-3078.15	150.95	1691.71	85.67	1590.55	68.95	646.64	1388.47	73.48	284.53
4.27000	-3316.65	81.57	-22.65	-3110.74	90.42	26.94	-3634.76	-119.23	647.32	-3774.23	-31.87	680.22	-2500.19	-39.27	36.96	-2436.51	-29.04	43.92	-1725.06	-42.43	60.85	-1724.60	-45.48	105.39	-2881.33	40.48	1320.14	0.00	0.00	0.00	-2784.47	-47.32	1706.96	-2753.56	17.64	1703.16	-857.87	833.93	1497.73	-3069.18	150.47	1691.75	86.35	1589.71	69.56	647.38	1388.20	73.81	285.61
4.28000	-3304.93	81.72	-21.90	-3116.41	90.61	26.26	-3634.06	-119.05	650.89	-3772.35	-32.13	683.03	-2497.58	-39.01	35.41	-2433.91	-28.80	42.77	-1725.06	-42.43	60.85	-1724.60	-45.48	105.39	-2863.99	38.86	1321.05	0.00	0.00	0.00	-2777.88	-46.91	1708.01	-2749.24	15.38	1702.79	-841.49	835.03	1496.91	-3060.19	150.00	1691.80	89.56	1588.83	70.29	645.96	1388.77	73.37	286.49
4.29000	-3292.95	81.91	-21.16	-3122.64	90.84	25.52	-3633.32	-118.83	654.42	-3770.40	-32.37	685.79	-2495.04	-38.72	33.66	-2432.29	-28.59	41.60	-1725.06	-42.43	60.85	-1724.60	-45.48	105.39	-2860.05	37.43	1320.24	0.00	0.00	0.00	-2771.29	-46.50	1709.06	-2727.05	12.94	1702.83	-825.13	836.12	1496.09	-3051.18	149.52	1691.85	90.28	1588.49	70.31	646.46	1388.67	73.38	287.18
4.30000	-3280.72	82.12	-20.42	-3129.09	91.09	24.71	-3632.54	-118.57	657.91	-3768.38	-32.58	688.51	-2492.46	-38.41	31.72	-2431.57	-28.40	40.40	-1725.06	-42.43	60.85	-1724.60	-45.48	105.39	-2837.12	34.82	1321.52	0.00	0.00	0.00	-2764.68	-46.10	1710.12	-2729.55	10.94	1705.30	-808.77	837.19	1495.27	-3042.14	149.05	1691.90	87.09	1586.77	70.52	645.72	1388.04	73.59	283.26
4.31000	-3268.23	82.36	-19.67	-3135.47	91.33	23.86	-3631.72	-118.27	661.36	-3766.30	-32.75	691.19	-2489.68	-38.09	29.56	-2431.69	-28.25	39.17	-1725.06	-42.43	60.85	-1724.60	-45.48	105.39	-2832.01	34.97	1322.05	0.00	0.00	0.00	-2758.07	-45.71	1711.18	-2732.99	7.87	1706.03	-792.43	838.26	1494.45	-3033.08	148.57	1691.96	86.32	1588.62	69.88	648.27	1387.91	74.24	285.32
4.32000	-3255.47	82.64	-18.92	-3141.46	91.52	22.96	-3630.86	-117.92	664.77	-3764.15	-32.90	693.82	-2486.58	-37.76	27.18	-2432.59	-28.12	37.92	-1725.06	-42.43	60.85	-1724.60	-45.48	105.39	-2820.57	33.42	1323.33	0.00	0.00	0.00	-2751.44	-45.33	1712.24	-2727.30	4.81	1706.99	-776.11	839.32	1493.64	-3023.99	148.11	1692.02	87.67	1590.01	69.63	648.07	1387.13	74.39	284.31
4.33000	-3242.45	82.95	-18.17	-3146.74	91.65	22.04	-3629.95	-117.54	668.14	-3761.93	-33.02	696.41	-2483.02	-37.42	24.57	-2434.21	-28.05	36.65	-1725.06	-42.43	60.85	-1724.60	-45.48	105.39	-2810.64	30.80	1324.30	0.00	0.00	0.00	-2744.80	-44.96	1713.30	-2718.59	3.01	1709.42	-759.80	840.37	1492.83	-3014.87	147.64	1692.09	86.42	1590.30	69.41	648.48	1386.48	74.63	284.67
4.34000	-3229.17	83.29	-17.42	-3151.00	91.67	21.10	-3629.00	-117.12	671.46	-3759.63	-33.11	698.95	-2478.85	-37.08	21.72	-2436.47	-28.02	35.36	-1725.06	-42.43	60.85	-1724.60	-45.48	105.39	-2805.96	29.55	1325.97	0.00	0.00	0.00	-2738.14	-44.59	1714.37	-2714.03	0.08	1710.66	-743.50	841.41	1492.03	-3005.74	147.17	1692.15	86.79	1587.75	69.93	648.16	1387.01	74.50	285.11
4.35000	-3215.61	83.66	-16.67	-3153.92	91.57	20.15	-3628.00	-116.66	674.74	-3757.27	-33.17	701.45	-2457.75	-36.33	20.69	-2439.31	-28.05	34.04	-1725.06	-42.43	60.85	-1724.60	-45.48	105.39	-2784.64	27.38	1327.34	0.00	0.00	0.00	-2731.48	-44.23	1715.43	-2678.53	-2.35	1710.36	-727.22	842.44	1491.22	-2996.58	146.71	1692.22	86.24	1587.38	70.04	646.09	1389.03	73.33	286.72
4.36000	-3201.77	84.07	-15.92	-3155.19	91.31	19.20	-3626.95	-116.16	677.98	-3754.83	-33.21	703.91	-2460.53	-35.16	14.71	-2442.66	-28.13	32.70	-1725.06	-42.43	60.85	-1724.60	-45.48	105.39	-2774.67	26.19	1329.17	0.00	0.00	0.00	-2724.79	-43.88	1716.49	-2677.20	-4.05	1712.70	-710.95	843.46	1490.42	-2987.39	146.25	1692.29	87.36	1588.56	70.01	645.79	1388.13	73.42	288.58
4.37000	-3187.66	84.52	-15.17	-3154.50	90.85	18.27	-3625.85	-115.63	681.17	-3752.31	-33.21	706.31	-2488.21	-36.83	5.11	-2446.47	-28.29	31.34	-1725.06	-42.43	60.85	-1724.60	-45.48	105.39	-2762.21	25.18	1330.82	0.00	0.00	0.00	-2718.09	-43.53	1717.56	-2659.33	-6.77	1714.22	-694.70	844.47	1489.62	-2978.19	145.79	1692.37	89.56	1586.89	71.14	644.54	1388.55	73.02	287.09
4.38000	-3173.27	85.00	-14.42	-3151.53	90.18	17.37	-3624.70	-115.05	684.32	-3749.73	-33.19	708.67	-2473.96	-35.79	5.42	-2450.66	-28.51	29.96	-1725.06	-42.43	60.85	-1724.60	-45.48	105.39	-2760.75	23.51	1331.86	0.00	0.00	0.00	-2711.38	-43.20	1718.62	-2619.07	-8.98	1713.84	-678.47	845.47	1488.83	-2968.96	145.34	1692.45	89.26	1588.15	70.64	647.31	1388.65	73.59	284.92
4.39000	-3158.59	85.51	-13.67	-3145.97	89.26	16.50	-3623.49	-114.44	687.43	-3747.06	-33.15	710.99	-2471.47	-36.15	1.87	-2455.21	-28.82	28.55	-1725.06	-42.43	60.85	-1724.60	-45.48	105.39	-2761.66	22.41	1333.96	0.00	0.00	0.00	-2704.64	-42.87	1719.68	-2637.55	-11.86	1718.21	-662.25	846.46	1488.04	-2959.71	144.89	1692.53	89.59	1588.37	70.70	646.18	1388.68	73.34	284.65
4.40000	-3143.63	86.07	-12.93	-3137.51	88.07	15.67	-3622.23	-113.79	690.49	-3744.32	-33.07	713.26	-2467.48	-35.72	1.55	-2500.76	-30.40	17.45	-1725.06	-42.43	60.85	-1724.60	-45.48	105.39	-2729.64	21.62	1335.69	0.00	0.00	0.00	-2697.89	-42.55	1720.75	-2649.41	-13.44	1720.08	-646.05	847.44	1487.25	-2950.43	144.43	1692.62	89.84	1587.28	70.77	647.31	1387.76	73.74	284.93
4.41000	-3128.39	86.66	-12.18	-3125.52	85.21	13.12	-3620.91	-113.11	693.50	-3741.50	-32.97	715.48	-2399.58	-32.88	12.02	-2482.69	-30.43	21.86	-1725.06	-42.43	60.85	-1724.60	-45.48	105.39	-2730.40	19.94	1336.74	0.00	0.00	0.00	-2691.11	-42.23	1721.80	-2628.48	-15.78	1720.84	-629.87	848.41	1486.46	-2941.13	143.99	1692.70	89.49	1588.15	70.48	646.97	1389.77	72.99	284.26
4.42000	-3112.84	87.29	-11.44	-3121.06	84.39	10.77	-3619.54	-112.39	696.47	-3738.60	-32.84	717.65	-2443.72	-36.18	4.63	-2481.46	-29.04	21.60	-1725.06	-42.43	60.85	-1724.60	-45.48	105.39	-2707.01	19.61	1337.93	0.00	0.00	0.00	-2684.32	-41.93	1722.86	-2616.89	-19.07	1721.48	-613.71	849.37	1485.68	-2931.81	143.54	1692.80	87.52	1589.27	70.01	647.62	1388.93	73.50	284.14
4.43000	-3097.01	87.96	-10.70	-3108.98	84.35	12.11	-3618.10	-111.63	699.39	-3735.61	-32.68	719.78	-2465.14	-34.39	-1.68	-2485.09	-29.79	19.81	-1725.06	-42.43	60.85	-1724.60	-45.48	105.39	-2708.99	17.82	1339.32	0.00	0.00	0.00	-2677.50	-41.62	1723.91	-2600.69	-18.35	1723.12	-597.56	850.32	1484.90	-2922.47	143.09	1692.89	87.40	1589.04	69.65	647.35	1388.01	73.88	287.79
4.44000	-3080.88	88.67	-9.97	-3106.04	83.00	12.76	-3616.60	-110.84	702.26	-3732.55	-32.50	721.86	-2436.28	-34.31	4.05	-2463.00	-29.60	25.45	-1725.06	-42.43	60.85	-1724.60	-45.48	105.39	-2691.64	17.37	1340.64	0.00	0.00	0.00	-2670.66	-41.33	1724.96	-2613.23	-21.58	1726.32	-581.44	851.25	1484.12	-2913.11	142.65	1692.99	85.88	1589.80	69.01	646.53	1388.12	73.65	285.77
4.45000	-3064.44	89.42	-9.24	-3101.05	82.54	13.16	-3615.04	-110.01	705.08	-3729.40	-32.29	723.89	-2428.84	-36.07	3.52	-2482.43	-30.70	21.17	-1725.06	-42.43	60.85	-1724.60	-45.48	105.39	-2686.25	15.99	1341.64	0.00	0.00	0.00	-2663.80	-41.05	1726.01	-2610.16	-23.46	1727.92	-565.34	852.18	1483.35	-2903.72	142.21	1693.09	90.03	1587.88	70.63	644.51	1388.31	73.42	285.25
4.46000	-3041.21	88.26	-9.65	-3070.67	81.85	15.90	-3613.42	-109.15	707.86	-3726.17	-32.06	725.87	-2443.95	-37.89	2.22	-2500.73	-31.92	16.63	-1725.06	-42.43	60.85	-1724.60	-45.48	105.39	-2667.81	15.63	1342.84	0.00	0.00	0.00	-2656.91	-40.77	1727.05	-2605.56	-24.73	1728.67	-549.25	853.09	1482.58	-2894.31	141.77	1693.20	90.71	1587.03	70.95	644.51	1388.51	73.49	285.73
4.47000	-3065.05	88.98	-15.83	-3083.74	82.21	12.42	-3611.72	-108.25	710.58	-3722.86	-31.80	727.81	-2437.41	-35.73	2.55	-2454.17	-30.79	25.45	-1725.06	-42.43	60.85	-1724.60	-45.48	105.39	-2666.40	14.65	1343.72	0.00	0.00	0.00	-2650.00	-40.49	1728.08	-2589.14	-25.74	1728.98	-533.19	854.00	1481.82	-2884.88	141.34	1693.31	89.56	1587.52	70.56	646.42	1388.23	73.92	283.77
4.48000	-3016.59	89.81	-9.77	-3061.54	83.62	16.39	-3609.96	-107.32	713.26	-3719.46	-31.51	729.69	-2432.06	-34.98	2.51	-2459.64	-31.12	24.28	-1725.06	-42.43	60.85	-1724.60	-45.48	105.39	-2653.46	14.17	1344.43	0.00	0.00	0.00	-2643.06	-40.23	1729.12	-2561.48	-27.69	1730.92	-517.15	854.89	1481.05	-2875.43	140.90	1693.42	88.64	1588.92	70.20	647.94	1387.31	74.45	284.76
4.49000	-3000.27	91.93	-7.53	-3043.60	84.11	21.05	-3608.14	-106.36	715.89	-3715.97	-31.20	731.53	-2471.08	-37.83	-6.31	-2473.92	-31.62	21.46	-1725.06	-42.43	60.85	-1724.60	-45.48	105.39	-2644.25	13.80	1345.56	0.00	0.00	0.00	-2636.09	-39.97	1730.14	-2576.01	-29.71	1731.71	-501.13	855.78	1480.30	-2865.96	140.47	1693.53	89.91	1588.40	70.64	647.67	1387.71	74.12	284.22
4.50000	-2989.60	92.81	-4.87	-3028.75	86.06	25.27	-3606.24	-105.36	718.46	-3712.40	-30.86	733.32	-2456.45	-37.91	-3.00	-2452.44	-31.08	27.05	-1725.06	-42.43	60.85	-1724.60	-45.48	105.39	-2645.23	13.29	1346.57	0.00	0.00	0.00	-2629.09	-39.72	1731.16	-2535.42	-30.46	1731.62	-485.14	856.65	1479.54	-2856.47	140.04	1693.65	90.22	1588.43	70.69	649.39	1386.89	74.67	286.84
4.51000	-3012.29	93.97	-9.65	-2999.08	86.87	30.29	-3604.26	-104.33	720.99	-3708.73	-30.50	735.06	-2420.10	-37.08	4.96	-2483.81	-31.84	19.70	-1725.06	-42.43	60.85	-1724.60	-45.48	105.39	-2636.31	12.90	1348.25	0.00	0.00	0.00	-2622.07	-39.47	1732.17	-2517.08	-31.23	1731.54	-469.16	857.51	1478.79	-2846.96	139.61	1693.77	89.36	1588.62	70.53	649.11	1387.24	74.28	288.26
4.52000	-2948.23	97.13	-0.87	-2996.26	86.78	30.67	-3602.22	-103.27	723.46	-3704.98	-30.11	736.74	-2419.51	-37.35	6.35	-2469.35	-32.57	22.37	-1725.06	-42.43	60.85	-1724.60	-45.48	105.39	-2630.18	12.25	1349.09	0.00	0.00	0.00	-2615.01	-39.23	1733.18	-2519.58	-30.77	1732.74	-453.21	858.36	1478.04	-2837.43	139.19	1693.90	88.16	1589.01	70.12	647.46	1387.58	73.86	288.82
4.53000	-2935.19	96.71	0.95	-2966.98	87.13	33.75	-3600.09	-102.18	725.89	-3701.13	-29.70	738.38	-2436.32	-36.50	1.28	-2475.98	-32.39	19.84	-1725.06	-42.43	60.85	-1724.60	-45.48	105.39	-2621.51	11.32	1350.29	0.00	0.00	0.00	-2607.92	-39.00	1734.17	-2524.68	-30.89	1734.41	-437.29	859.20	1477.30	-2827.88	138.76	1694.03	87.56	1588.98	69.85	646.70	1387.48	74.06	286.24
4.54000	-2924.36	96.56	-0.96	-2944.53	88.12	35.01	-3597.89	-101.05	728.26	-3697.19	-29.26	739.96	-2425.19	-36.75	3.23	-2459.17	-33.39	24.83	-1725.06	-42.43	60.85	-1724.60	-45.48	105.39	-2606.86	10.70	1351.50	0.00	0.00	0.00	-2600.81	-38.77	1735.16	-2531.22	-29.25	1736.80	-421.39	860.02	1476.56	-2818.30	138.34	1694.16	89.25	1589.41	69.94	645.86	1386.37	74.25	284.09
4.55000	-2882.40	96.68	2.31	-2904.22	88.08	38.70	-3595.62	-99.90	730.57	-3693.16	-28.80	741.50	-2431.66	-37.33	2.09	-2457.80	-31.56	24.37	-1725.06	-42.43	60.85	-1724.60	-45.48	105.39	-2596.26	9.98	1352.53	0.00	0.00	0.00	-2593.65	-38.55	1736.14	-2522.25	-30.47	1737.61	-405.51	860.84	1475.82	-2808.71	137.92	1694.30	88.33	1589.38	69.92	647.88	1387.42	74.43	284.78
4.56000	-2856.56	95.40	3.89	-2900.76	88.05	35.36	-3593.26	-98.71	732.84	-3689.04	-28.31	742.98	-2449.62	-38.45	-1.93	-2450.83	-32.44	24.75	-1725.06	-42.43	60.85	-1724.60	-45.48	105.39	-2590.67	9.87	1353.48	0.00	0.00	0.00	-2586.47	-38.33	1737.12	-2509.54	-29.48	1738.73	-389.66	861.65	1475.09	-2799.10	137.50	1694.44	86.94	1589.17	69.80	647.82	1388.03	74.35	282.78
4.57000	-2833.82	95.67	1.97	-2865.17	87.32	35.58	-3590.82	-97.50	735.05	-3684.82	-27.81	744.42	-2449.84	-37.58	-1.72	-2476.83	-32.50	21.55	-1725.06	-42.43	60.85	-1724.60	-45.48	105.39	-2578.42	8.95	1354.65	0.00	0.00	0.00	-2579.25	-38.12	1738.08	-2496.81	-28.20	1739.52	-373.84	862.44	1474.36	-2789.47	137.09	1694.58	86.31	1588.87	69.79	646.72	1388.21	74.02	282.28
4.58000	-2801.30	95.02	2.23	-2830.07	86.64	36.24	-3588.29	-96.25	737.20	-3680.50	-27.27	745.80	-2460.82	-38.42	-4.52	-2447.20	-30.13	26.13	-1725.06	-42.43	60.85	-1724.60	-45.48	105.39	-2565.71	8.45	1355.60	0.00	0.00	0.00	-2571.99	-37.92	1739.03	-2501.55	-28.47	1741.34	-358.04	863.22	1473.63	-2779.82	136.67	1694.73	87.88	1588.68	70.15	645.89	1388.42	73.64	288.65
4.59000	-2777.27	92.79	0.84	-2790.10	86.15	36.89	-3585.69	-94.97	739.30	-3676.08	-26.72	747.13	-2433.96	-37.15	-0.74	-2468.52	-31.36	22.63	-1725.06	-42.43	60.85	-1724.60	-45.48	105.39	-2549.13	7.74	1356.63	0.00	0.00	0.00	-2564.70	-37.72	1739.97	-2480.50	-27.51	1740.39	-342.27	863.99	1472.91	-2770.15	136.26	1694.88	87.66	1589.10	69.89	646.55	1387.27	73.94	287.56
4.60000	-2745.14	92.11	0.45	-2761.60	85.08	35.52	-3582.99	-93.67	741.35	-3671.57	-26.14	748.40	-2396.67	-35.09	7.20	-2460.50	-31.47	23.91	-1725.06	-42.43	60.85	-1724.60	-45.48	105.39	-2553.48	6.98	1357.41	0.00	0.00	0.00	-2557.37	-37.53	1740.90	-2488.27	-24.10	1741.71	-326.53	864.75	1472.20	-2760.46	135.85	1695.04	88.23	1587.97	70.28	648.17	1388.83	73.91	285.22
4.61000	-2703.18	91.16	2.06	-2733.85	82.92	34.22	-3580.21	-92.34	743.34	-3666.96	-25.53	749.62	-2456.50	-37.99	-2.07	-2462.20	-30.25	25.58	-1725.06	-42.43	60.85	-1724.60	-45.48	105.39	-2544.39	7.11	1357.60	0.00	0.00	0.00	-2550.00	-37.35	1741.82	-2474.04	-22.53	1742.23	-310.81	865.49	1471.48	-2750.76	135.44	1695.20	87.85	1587.47	70.30	648.47	1388.99	74.10	287.68
4.62000	-2666.49	89.95	2.12	-2704.96	82.36	31.87	-3577.33	-90.97	745.27	-3662.24	-24.91	750.79	-2453.55	-35.71	-2.26	-2454.06	-30.47	25.98	-1725.06	-42.43	60.85	-1724.60	-45.48	105.39	-2535.46	6.17	1358.45	0.00	0.00	0.00	-2542.59	-37.17	1742.73	-2452.31	-22.12	1742.75	-295.12	866.23	1470.77	-2741.03	135.03	1695.36	88.09	1588.01	70.17	647.93	1387.66	74.25	289.02
4.63000	-2659.27	88.27	-2.55	-2674.12	81.04	29.28	-3574.37	-89.58	747.14	-3657.43	-24.26	751.91	-2444.15	-34.92	-0.44	-2476.60	-30.98	22.13	-1725.06	-42.43	60.85	-1724.60	-45.48	105.39	-2523.43	5.92	1358.75	0.00	0.00	0.00	-2535.14	-36.99	1743.63	-2434.64	-21.26	1743.71	-279.47	866.95	1470.07	-2731.29	134.63	1695.53	88.77	1588.56	70.04	646.96	1388.06	74.00	286.57
4.64000	-2599.72	86.65	2.45	-2640.73	79.49	28.88	-3571.31	-88.17	748.96	-3652.51	-23.58	752.97	-2427.45	-34.87	1.94	-2467.84	-30.50	22.76	-1725.06	-42.43	60.85	-1724.60	-45.48	105.39	-2508.48	5.94	1359.42	0.00	0.00	0.00	-2527.65	-36.83	1744.51	-2434.45	-19.85	1743.44	-263.84	867.66	1469.37	-2721.53	134.23	1695.70	90.82	1589.76	70.24	647.67	1387.94	74.18	286.87
4.65000	-2609.36	84.85	-4.33	-2619.13	79.15	24.82	-3568.16	-86.72	750.72	-3647.49	-22.89	753.98	-2431.86	-32.87	3.58	-2455.32	-29.65	27.86	-1725.06	-42.43	60.85	-1724.60	-45.48	105.39	-2509.15	5.30	1359.42	0.00	0.00	0.00	-2520.12	-36.66	1745.38	-2410.46	-17.08	1743.73	-248.24	868.36	1468.67	-2711.75	133.82	1695.87	87.77	1588.46	70.15	647.98	1386.62	74.48	286.60
4.66000	-2537.07	84.74	2.05	-2571.63	78.61	25.75	-3564.91	-85.25	752.43	-3642.36	-22.17	754.94	-2395.98	-33.08	8.80	-2458.26	-30.26	27.90	-1725.06	-42.43	60.85	-1724.60	-45.48	105.39	-2499.24	4.59	1359.34	0.00	0.00	0.00	-2512.54	-36.50	1746.24	-2404.92	-17.68	1744.23	-232.67	869.05	1467.98	-2701.96	133.43	1696.05	87.20	1589.49	69.79	647.44	1386.73	74.54	284.31
4.67000	-2525.43	85.59	-0.22	-2556.44	77.84	22.23	-3561.57	-83.75	754.07	-3637.13	-21.44	755.84	-2432.98	-32.94	2.99	-2487.82	-30.23	22.52	-1725.06	-42.43	60.85	-1724.60	-45.48	105.39	-2492.56	4.92	1359.27	0.00	0.00	0.00	-2504.92	-36.35	1747.08	-2434.63	-16.40	1747.89	-217.13	869.72	1467.29	-2692.15	133.03	1696.23	86.39	1588.84	69.97	647.20	1387.58	73.92	285.22
4.68000	-2493.26	83.56	-1.81	-2515.48	78.12	21.92	-3558.13	-82.23	755.65	-3631.79	-20.67	756.69	-2424.77	-33.32	4.35	-2447.82	-30.42	29.90	-1725.06	-42.43	60.85	-1724.60	-45.48	105.39	-2484.10	4.79	1358.88	0.00	0.00	0.00	-2497.25	-36.20	1747.91	-2400.68	-15.70	1746.48	-201.63	870.38	1466.61	-2682.32	132.63	1696.42	86.84	1589.47	69.80	647.43	1387.71	74.08	285.44
4.69000	-2446.84	83.78	0.02	-2476.78	78.29	21.76	-3554.58	-80.68	757.18	-3626.34	-19.89	757.48	-2438.55	-33.85	2.08	-2431.67	-28.76	33.90	-1725.06	-42.43	60.85	-1724.60	-45.48	105.39	-2480.90	4.10	1358.60	0.00	0.00	0.00	-2489.54	-36.06	1748.72	-2385.67	-13.56	1746.02	-186.15	871.03	1465.93	-2672.47	132.24	1696.61	85.09	1589.48	69.56	647.07	1387.77	73.92	285.63
4.70000	-2420.17	84.13	-0.41	-2452.92	78.21	19.26	-3550.94	-79.11	758.64	-3620.78	-19.09	758.21	-2440.48	-33.35	2.51	-2450.78	-28.51	30.22	-1725.06	-42.43	60.85	-1724.60	-45.48	105.39	-2472.06	3.99	1357.83	0.00	0.00	0.00	-2481.78	-35.92	1749.52	-2392.70	-11.58	1746.78	-170.71	871.67	1465.26	-2662.61	131.85	1696.80	89.47	1587.61	70.51	647.15	1387.98	73.84	285.93
4.71000	-2363.97	83.42	5.16	-2403.17	79.37	22.25	-3547.19	-77.51	760.04	-3615.11	-18.26	758.89	-2435.70	-32.87	3.91	-2450.29	-30.31	28.48	-1725.06	-42.43	60.85	-1724.60	-45.48	105.39	-2459.26	3.78	1357.18	0.00	0.00	0.00	-2473.97	-35.79	1750.30	-2383.75	-10.73	1745.09	-155.30	872.29	1464.59	-2652.73	131.46	1697.00	88.72	1588.39	70.21	648.95	1387.51	74.42	285.24
4.72000	-2321.22	85.90	6.51	-2375.90	79.78	20.34	-3543.33	-75.89	761.39	-3609.34	-17.42	759.52	-2443.62	-33.87	1.34	-2452.69	-31.82	28.73	-1725.06	-42.43	60.85	-1724.60	-45.48	105.39	-2449.86	3.67	1356.14	0.00	0.00	0.00	-2466.12	-35.67	1751.07	-2365.54	-9.63	1744.32	-139.93	872.90	1463.92	-2642.83	131.07	1697.20	87.61	1587.84	70.31	646.99	1387.85	73.92	286.91
4.73000	-2315.13	87.44	4.67	-2343.13	80.87	21.10	-3539.37	-74.24	762.67	-3603.45	-16.55	760.08	-2429.75	-35.69	2.88	-2466.11	-32.81	25.48	-1725.06	-42.43	60.85	-1724.60	-45.48	105.39	-2444.40	3.56	1355.21	0.00	0.00	0.00	-2458.21	-35.54	1751.82	-2354.69	-9.77	1744.44	-124.59	873.50	1463.26	-2632.92	130.68	1697.40	87.31	1589.19	70.09	647.42	1387.07	74.31	288.31
4.74000	-2255.07	88.43	12.34	-2287.43	82.86	25.80	-3535.30	-72.57	763.88	-3597.44	-15.66	760.60	-2453.60	-36.54	-1.54	-2440.60	-33.20	30.16	-1725.06	-42.43	60.85	-1724.60	-45.48	105.39	-2438.58	3.52	1353.81	0.00	0.00	0.00	-2450.26	-35.43	1752.55	-2338.15	-8.48	1742.19	-109.28	874.09	1462.61	-2622.99	130.30	1697.61	85.69	1590.46	69.23	646.28	1389.22	73.12	287.61
4.75000	-2237.13	90.05	13.35	-2260.70	83.21	27.63	-3531.12	-70.88	765.04	-3591.32	-14.76	761.05	-2452.72	-38.66	-2.48	-2446.37	-33.57	26.72	-1725.06	-42.43	60.85	-1724.60	-45.48	105.39	-2431.40	2.85	1353.49	0.00	0.00	0.00	-2442.25	-35.31	1753.26	-2336.48	-6.03	1741.48	-94.01	874.67	1461.96	-2613.04	129.91	1697.83	85.77	1589.30	69.32	646.14	1388.89	73.34	285.37
4.76000	-2198.66	92.39	17.74	-2229.30	85.77	30.65	-3526.83	-69.16	766.13	-3585.09	-13.83	761.45	-2421.71	-39.66	3.01	-2463.61	-35.14	23.89	-1725.06	-42.43	60.85	-1724.60	-45.48	105.39	-2423.35	3.62	1351.81	0.00	0.00	0.00	-2434.19	-35.20	1753.96	-2336.32	-4.59	1741.56	-78.77	875.23	1461.31	-2603.08	129.53	1698.04	85.93	1588.68	69.62	645.26	1389.47	73.13	286.89
4.77000	-2160.22	95.50	24.47	-2174.23	88.04	38.31	-3522.43	-67.42	767.16	-3578.74	-12.88	761.79	-2447.00	-39.84	-1.36	-2447.25	-34.18	25.53	-1725.06	-42.43	60.85	-1724.60	-45.48	105.39	-2416.66	4.01	1350.46	0.00	0.00	0.00	-2426.08	-35.10	1754.63	-2330.49	-4.81	1739.44	-63.57	875.77	1460.67	-2593.11	129.15	1698.27	89.61	1586.18	71.01	647.73	1388.36	73.87	286.34
4.78000	-2122.25	99.12	33.15	-2152.00	88.23	39.68	-3517.91	-65.66	768.12	-3572.27	-11.91	762.07	-2442.60	-41.06	-3.51	-2469.81	-37.08	20.79	-1725.06	-42.43	60.85	-1724.60	-45.48	105.39	-2411.38	3.54	1349.44	0.00	0.00	0.00	-2417.91	-35.00	1755.29	-2331.84	-2.83	1737.94	-48.41	876.31	1460.03	-2583.12	128.77	1698.49	88.00	1588.74	70.04	647.32	1387.98	73.84	284.51
4.79000	-2085.14	103.00	43.42	-2093.51	88.79	50.34	-3513.27	-63.88	769.02	-3565.69	-10.92	762.29	-2436.41	-41.04	0.50	-2476.12	-35.46	20.22	-1725.06	-42.43	60.85	-1724.60	-45.48	105.39	-2397.07	3.74	1347.66	0.00	0.00	0.00	-2409.68	-34.91	1755.93	-2320.67	-0.67	1735.98	-33.28	876.83	1459.40	-2573.11	128.40	1698.72	90.06	1587.84	70.80	645.09	1389.32	73.09	284.92
4.80000	-2049.33	106.90	54.90	-2049.28	89.80	58.71	-3508.52	-62.07	769.85	-3558.98	-9.91	762.46	-2459.77	-40.44	-5.79	-2492.12	-36.22	18.43	-1725.06	-42.43	60.85	-1724.60	-45.48	105.39	-2396.94	4.82	1346.75	0.00	0.00	0.00	-2401.40	-34.82	1756.55	-2313.18	1.06	1734.64	-18.19	877.34	1458.78	-2563.09	128.02	1698.96	87.98	1587.71	70.42	645.60	1387.86	73.66	287.81
4.81000	-2015.22	110.54	67.21	-2055.90	90.31	57.75	-3503.65	-60.25	770.62	-3552.16	-8.89	762.57	-2474.83	-41.78	-6.93	-2469.08	-35.85	22.81	-1725.06	-42.43	60.85	-1724.60	-45.48	105.39	-2390.73	5.45	1345.80	0.00	0.00	0.00	-2393.07	-34.73	1757.15	-2283.17	2.05	1732.62	-3.14	877.84	1458.15	-2553.06	127.65	1699.20	89.02	1589.35	70.07	647.00	1388.52	73.54	286.95
4.82000	-1983.25	113.70	79.96	-2036.21	93.57	64.80	-3498.65	-58.41	771.32	-3545.21	-7.84	762.62	-2419.20	-41.51	1.96	-2469.38	-36.38	22.97	-1725.06	-42.43	60.85	-1724.60	-45.48	105.39	-2384.71	5.24	1344.05	0.00	0.00	0.00	-2384.67	-34.65	1757.73	-2285.98	3.07	1730.24	11.88	878.32	1457.54	-2543.01	127.27	1699.44	88.08	1589.27	70.13	647.48	1387.61	73.89	287.41
4.83000	-1953.82	116.11	92.78	-2010.20	99.51	77.29	-3493.54	-56.54	771.96	-3538.14	-6.77	762.60	-2441.82	-39.93	-1.45	-2456.52	-36.20	24.55	-1725.06	-42.43	60.85	-1724.60	-45.48	105.39	-2370.77	6.47	1342.54	0.00	0.00	0.00	-2376.22	-34.57	1758.28	-2271.71	4.91	1727.99	26.85	878.79	1456.93	-2532.95	126.90	1699.68	87.81	1588.34	70.20	648.65	1388.25	74.04	288.73
4.84000	-1933.30	120.12	101.28	-1980.93	105.44	91.92	-3488.30	-54.66	772.52	-3530.94	-5.69	762.53	-2385.55	-40.67	9.78	-2467.99	-36.19	22.58	-1725.06	-42.43	60.85	-1724.60	-45.48	105.39	-2365.67	7.26	1341.05	0.00	0.00	0.00	-2367.70	-34.50	1758.81	-2274.95	6.65	1726.77	41.79	879.25	1456.32	-2522.87	126.54	1699.94	88.85	1589.71	69.73	647.76	1388.84	73.69	288.13
4.85000	-1909.72	117.46	113.03	-1951.48	108.64	105.37	-3482.93	-52.75	773.02	-3523.62	-4.59	762.40	-2437.46	-42.25	-1.15	-2458.75	-35.79	24.20	-1725.06	-42.43	60.85	-1724.60	-45.48	105.39	-2350.96	7.58	1339.27	0.00	0.00	0.00	-2359.13	-34.42	1759.33	-2245.54	7.42	1722.90	56.68	879.69	1455.72	-2512.78	126.17	1700.19	88.54	1590.38	69.39	646.25	1387.91	73.67	286.72
4.86000	-1892.30	119.52	121.34	-1930.95	109.19	113.98	-3477.44	-50.83	773.45	-3516.18	-3.47	762.21	-2472.94	-41.73	-5.59	-2462.98	-36.39	24.28	-1725.06	-42.43	60.85	-1724.60	-45.48	105.39	-2340.16	8.42	1337.84	0.00	0.00	0.00	-2350.49	-34.36	1759.82	-2234.70	8.21	1721.27	71.54	880.12	1455.12	-2502.68	125.80	1700.45	89.01	1590.54	69.28	647.42	1387.99	74.02	285.14
4.87000	-1868.65	120.77	131.80	-1914.93	109.97	120.28	-3471.82	-48.89	773.82	-3508.61	-2.33	761.96	-2460.87	-41.27	-4.10	-2476.40	-36.60	22.59	-1725.06	-42.43	60.85	-1724.60	-45.48	105.39	-2335.12	8.73	1336.60	0.00	0.00	0.00	-2341.79	-34.30	1760.28	-2228.56	9.70	1720.36	86.35	880.53	1454.53	-2492.56	125.44	1700.72	87.81	1589.88	69.33	648.43	1386.98	74.46	282.80
4.88000	-1850.54	121.37	138.99	-1898.25	108.14	126.73	-3466.07	-46.93	774.11	-3500.91	-1.17	761.65	-2445.72	-39.85	-1.65	-2470.83	-37.12	22.90	-1725.06	-42.43	60.85	-1724.60	-45.48	105.39	-2324.13	9.32	1335.52	0.00	0.00	0.00	-2333.02	-34.24	1760.72	-2202.52	12.74	1717.16	101.13	880.93	1453.95	-2482.43	125.08	1700.98	85.26	1590.06	69.21	646.89	1387.50	73.63	283.46
4.89000	-1837.12	121.30	143.19	-1884.02	106.46	131.16	-3460.19	-44.95	774.33	-3493.08	0.01	761.28	-2439.77	-41.16	-0.71	-2480.25	-37.12	21.08	-1725.06	-42.43	60.85	-1724.60	-45.48	105.39	-2311.37	10.04	1334.21	0.00	0.00	0.00	-2324.20	-34.18	1761.14	-2217.94	12.69	1717.48	115.86	881.32	1453.37	-2472.29	124.72	1701.26	84.05	1589.14	68.93	647.02	1388.31	73.75	283.79
4.90000	-1827.57	120.53	144.70	-1872.51	105.35	133.22	-3454.17	-42.96	774.49	-3485.12	1.20	760.85	-2450.74	-40.28	-0.47	-2468.96	-37.05	23.82	-1725.06	-42.43	60.85	-1724.60	-45.48	105.39	-2314.31	10.93	1332.84	0.00	0.00	0.00	-2315.30	-34.13	1761.53	-2209.28	14.27	1716.40	130.55	881.70	1452.79	-2462.13	124.36	1701.53	84.63	1591.17	68.60	647.94	1389.64	73.66	283.64
4.91000	-1821.06	119.03	143.81	-1864.71	105.63	132.03	-3448.02	-40.95	774.57	-3477.03	2.41	760.35	-2444.65	-41.60	-0.20	-2474.57	-36.60	23.00	-1725.06	-42.43	60.85	-1724.60	-45.48	105.39	-2295.75	12.20	1332.32	0.00	0.00	0.00	-2306.34	-34.08	1761.90	-2209.59	14.46	1715.57	145.19	882.06	1452.22	-2451.96	124.00	1701.82	85.00	1592.36	68.33	647.90	1386.96	74.33	285.75
4.92000	-1816.73	116.78	140.81	-1856.28	102.76	130.63	-3441.74	-38.92	774.58	-3468.80	3.64	759.80	-2477.75	-41.64	-5.17	-2479.51	-38.12	21.18	-1725.06	-42.43	60.85	-1724.60	-45.48	105.39	-2284.60	12.39	1331.85	0.00	0.00	0.00	-2297.31	-34.04	1762.25	-2194.20	15.38	1714.03	159.80	882.40	1451.66	-2441.78	123.64	1702.10	85.77	1591.38	68.79	649.31	1388.05	74.23	285.80
4.93000	-1813.77	113.75	135.99	-1851.17	100.84	125.97	-3435.31	-36.88	774.52	-3460.45	4.88	759.18	-2440.25	-41.11	-0.02	-2477.84	-38.47	20.26	-1725.06	-42.43	60.85	-1724.60	-45.48	105.39	-2288.02	13.37	1331.08	0.00	0.00	0.00	-2288.22	-34.00	1762.56	-2172.96	17.67	1712.63	174.36	882.74	1451.10	-2431.59	123.29	1702.39	87.16	1588.58	69.84	649.26	1388.76	73.85	287.04
4.94000	-1811.33	109.93	129.64	-1849.57	99.95	119.35	-3428.75	-34.82	774.39	-3451.96	6.14	758.50	-2447.25	-41.14	-0.80	-2486.02	-37.59	17.59	-1725.06	-42.43	60.85	-1724.60	-45.48	105.39	-2267.20	15.30	1330.70	0.00	0.00	0.00	-2279.05	-33.96	1762.85	-2150.73	19.13	1710.76	188.87	883.06	1450.55	-2421.38	122.93	1702.69	85.86	1588.67	69.74	648.53	1389.19	73.89	284.62
4.95000	-1808.59	105.28	122.06	-1849.07	98.56	111.41	-3422.04	-32.75	774.19	-3443.33	7.42	757.75	-2428.34	-39.45	1.64	-2473.39	-37.76	19.94	-1725.06	-42.43	60.85	-1724.60	-45.48	105.39	-2256.42	16.55	1330.29	0.00	0.00	0.00	-2269.81	-33.92	1763.12	-2147.78	20.63	1711.46	203.34	883.36	1450.00	-2411.16	122.58	1702.99	86.09	1590.88	69.18	646.96	1387.69	73.94	282.83
4.96000	-1804.70	99.78	113.53	-1845.42	91.37	105.19	-3415.20	-30.66	773.91	-3434.57	8.72	756.94	-2387.96	-40.69	9.95	-2478.38	-38.21	19.16	-1725.06	-42.43	60.85	-1724.60	-45.48	105.39	-2248.10	18.14	1330.06	0.00	0.00	0.00	-2260.51	-33.89	1763.35	-2153.25	21.89	1711.57	217.77	883.65	1449.46	-2400.93	122.23	1703.29	85.82	1591.49	68.95	648.52	1388.25	74.05	282.68
4.97000	-1803.49	95.34	105.61	-1842.03	85.22	98.69	-3408.20	-28.56	773.56	-3425.67	10.03	756.07	-2437.89	-40.07	1.54	-2469.77	-38.21	19.75	-1725.06	-42.43	60.85	-1724.60	-45.48	105.39	-2245.54	19.25	1329.71	0.00	0.00	0.00	-2251.13	-33.86	1763.56	-2151.39	23.54	1711.46	232.15	883.93	1448.93	-2390.69	121.88	1703.60	87.44	1589.92	69.63	648.07	1388.33	73.90	283.91
4.98000	-1799.10	88.95	99.46	-1839.44	81.17	92.47	-3401.07	-26.44	773.13	-3416.63	11.36	755.14	-2448.76	-41.11	1.20	-2473.39	-38.74	18.89	-1725.06	-42.43	60.85	-1724.60	-45.48	105.39	-2225.64	21.71	1329.92	0.00	0.00	0.00	-2241.67	-33.84	1763.74	-2122.89	25.76	1710.59	246.48	884.19	1448.40	-2380.44	121.53	1703.92	90.20	1587.96	70.82	647.48	1389.86	73.16	284.65
4.99000	-1791.53	82.32	93.60	-1834.54	77.65	87.40	-3393.78	-24.31	772.63	-3407.45	12.70	754.14	-2428.27	-39.68	5.31	-2477.07	-37.78	16.30	-1725.06	-42.43	60.85	-1724.60	-45.48	105.39	-2224.57	22.87	1330.27	0.00	0.00	0.00	-2232.15	-33.81	1763.89	-2122.54	27.36	1710.95	260.76	884.43	1447.88	-2370.18	121.19	1704.23	91.35	1587.73	70.85	649.33	1389.08	73.71	283.63
5.00000	-1786.30	80.00	84.04	-1828.44	73.50	82.04	-3386.35	-22.16	772.05	-3398.13	14.06	753.08	-2456.67	-42.88	-1.61	-2461.66	-39.13	19.53	-1725.06	-42.43	60.85	-1724.60	-45.48	105.39	-2202.22	24.75	1330.35	0.00	0.00	0.00	-2222.55	-33.79	1764.02	-2117.49	28.42	1710.90	275.00	884.67	1447.36	-2359.91	120.84	1704.56	90.10	1589.75	70.03	646.90	1388.84	73.37	286.32
5.01000	-1783.76	78.09	73.69	-1825.28	71.50	73.31	-3378.76	-20.01	771.40	-3388.67	15.43	751.95	-2451.43	-41.81	0.22	-2486.60	-39.21	16.49	-1725.06	-42.43	60.85	-1724.60	-45.48	105.39	-2199.00	26.26	1330.92	0.00	0.00	0.00	-2212.87	-33.78	1764.11	-2077.68	29.79	1710.94	289.20	884.88	1446.85	-2349.62	120.50	1704.88	87.60	1588.90	69.64	647.52	1388.50	73.73	286.97
5.02000	-1780.51	77.43	65.43	-1823.93	72.10	65.14	-3371.03	-17.84	770.67	-3379.07	16.82	750.76	-2460.21	-41.95	-0.11	-2417.82	-37.22	33.86	-1725.06	-42.43	60.85	-1724.60	-45.48	105.39	-2191.18	27.62	1332.10	0.00	0.00	0.00	-2203.11	-33.76	1764.17	-2086.37	31.15	1713.13	303.34	885.09	1446.34	-2339.33	120.16	1705.22	89.80	1588.76	70.11	648.05	1388.11	73.94	284.97
5.03000	-1779.02	78.83	57.58	-1819.31	70.38	55.64	-3363.14	-15.65	769.87	-3369.32	18.23	749.51	-2444.25	-41.26	2.63	-2442.99	-37.28	33.58	-1725.06	-42.43	60.85	-1724.60	-45.48	105.39	-2188.74	28.91	1332.91	0.00	0.00	0.00	-2193.28	-33.75	1764.20	-2090.21	32.93	1715.77	317.43	885.28	1445.84	-2329.03	119.81	1705.55	87.67	1589.47	69.75	647.33	1388.61	73.65	282.48
5.04000	-1775.93	78.22	52.29	-1817.36	70.16	50.99	-3355.09	-13.46	768.99	-3359.43	19.65	748.19	-2426.04	-41.15	6.37	-2441.89	-37.20	36.80	-1725.06	-42.43	60.85	-1724.60	-45.48	105.39	-2169.89	30.56	1334.30	0.00	0.00	0.00	-2183.37	-33.74	1764.20	-2079.28	35.03	1716.96	331.48	885.45	1445.35	-2318.71	119.47	1705.90	88.10	1589.37	69.91	647.27	1389.08	73.55	280.92
5.05000	-1777.79	81.56	44.98	-1818.90	70.22	45.84	-3346.89	-11.26	768.03	-3349.40	21.08	746.80	-2446.61	-43.12	2.22	-2452.70	-38.18	32.49	-1725.06	-42.43	60.85	-1724.60	-45.48	105.39	-2151.14	32.10	1335.68	0.00	0.00	0.00	-2173.38	-33.73	1764.17	-2051.79	36.39	1717.39	345.47	885.61	1444.86	-2308.39	119.14	1706.24	89.94	1588.64	70.16	649.08	1387.76	74.32	285.71
5.06000	-1776.85	80.46	40.29	-1818.50	70.56	41.31	-3338.53	-9.04	766.99	-3339.21	22.53	745.35	-2410.47	-41.55	8.81	-2468.97	-39.26	24.96	-1725.06	-42.43	60.85	-1724.60	-45.48	105.39	-2141.09	33.10	1337.03	0.00	0.00	0.00	-2163.31	-33.73	1764.11	-2062.96	36.79	1720.07	359.42	885.75	1444.38	-2298.06	118.80	1706.59	88.00	1586.95	70.36	649.04	1386.55	74.67	282.24
5.07000	-1776.23	78.56	37.22	-1817.97	69.50	38.86	-3330.01	-6.81	765.88	-3328.88	23.99	743.83	-2438.98	-40.14	4.97	-2484.21	-39.48	18.52	-1725.06	-42.43	60.85	-1724.60	-45.48	105.39	-2129.35	34.43	1338.71	0.00	0.00	0.00	-2153.16	-33.73	1764.02	-2054.00	38.23	1721.61	373.31	885.88	1443.90	-2287.71	118.46	1706.95	88.30	1591.08	69.21	646.99	1388.76	73.66	285.73
5.08000	-1774.55	77.52	35.59	-1816.74	69.40	37.67	-3321.33	-4.58	764.68	-3318.40	25.47	742.24	-2419.90	-42.01	5.26	-2496.50	-39.63	15.53	-1725.06	-42.43	60.85	-1724.60	-45.48	105.39	-2120.82	35.73	1340.05	0.00	0.00	0.00	-2142.92	-33.72	1763.89	-2031.61	40.55	1722.57	387.16	886.00	1443.43	-2277.36	118.13	1707.31	88.50	1591.05	69.46	648.16	1388.53	74.16	284.62
5.09000	-1775.97	78.76	33.05	-1811.49	69.31	37.07	-3312.48	-2.33	763.41	-3307.76	26.96	740.59	-2421.74	-41.18	6.35	-2497.03	-38.25	12.56	-1725.06	-42.43	60.85	-1724.60	-45.48	105.39	-2112.64	36.89	1341.87	0.00	0.00	0.00	-2132.61	-33.73	1763.73	-2022.93	43.63	1724.69	400.95	886.09	1442.97	-2267.00	117.79	1707.68	89.29	1588.40	70.69	647.62	1387.33	74.18	284.97
5.10000	-1775.21	79.13	31.81	-1819.18	69.26	34.68	-3303.48	-0.08	762.05	-3296.98	28.47	738.87	-2409.39	-40.95	6.77	-2474.88	-38.00	14.47	-1725.06	-42.43	60.85	-1724.60	-45.48	105.39	-2101.22	38.00	1343.32	0.00	0.00	0.00	-2122.20	-33.73	1763.53	-2014.82	43.85	1726.59	414.69	886.18	1442.52	-2256.63	117.46	1708.05	87.51	1588.99	69.87	646.06	1387.89	73.52	284.16
5.11000	-1774.15	77.40	31.67	-1816.44	68.34	35.07	-3294.30	2.19	760.62	-3286.05	29.99	737.08	-2438.48	-42.73	-0.80	-2475.62	-38.07	13.04	-1725.06	-42.43	60.85	-1724.60	-45.48	105.39	-2090.63	39.16	1345.01	0.00	0.00	0.00	-2111.72	-33.74	1763.30	-2009.67	44.01	1728.83	428.37	886.25	1442.07	-2246.25	117.13	1708.42	87.91	1588.41	70.13	646.37	1388.25	73.58	286.01
5.12000	-1774.65	78.26	31.20	-1816.66	69.52	34.21	-3284.96	4.46	759.10	-3274.96	31.52	735.23	-2428.57	-40.95	-0.42	-2466.02	-38.01	14.08	-1725.06	-42.43	60.85	-1724.60	-45.48	105.39	-2085.48	40.13	1346.03	0.00	0.00	0.00	-2101.14	-33.74	1763.04	-1988.22	46.49	1729.93	442.01	886.30	1441.62	-2235.86	116.80	1708.80	85.57	1588.85	69.65	647.14	1387.41	73.93	285.09
5.13000	-1774.41	77.97	31.03	-1822.63	69.39	32.68	-3275.45	6.74	757.50	-3263.72	33.07	733.30	-2424.83	-42.82	-3.55	-2456.47	-38.14	15.86	-1725.06	-42.43	60.85	-1724.60	-45.48	105.39	-2083.59	40.86	1347.25	0.00	0.00	0.00	-2090.48	-33.75	1762.74	-1983.03	48.24	1731.94	455.59	886.34	1441.19	-2225.47	116.47	1709.19	86.30	1588.73	69.70	647.73	1386.93	74.22	284.72
5.14000	-1774.65	77.89	30.35	-1818.78	69.63	33.34	-3265.77	9.03	755.82	-3252.32	34.63	731.31	-2405.81	-41.84	-2.58	-2453.68	-39.00	15.61	-1725.06	-42.43	60.85	-1724.60	-45.48	105.39	-2063.91	42.94	1348.65	0.00	0.00	0.00	-2079.73	-33.76	1762.41	-1981.88	50.81	1733.44	469.11	886.36	1440.76	-2215.07	116.15	1709.58	87.23	1588.63	69.94	646.95	1387.15	73.98	288.36
5.15000	-1775.87	79.48	29.41	-1818.02	68.93	33.26	-3255.91	11.33	754.06	-3240.76	36.20	729.25	-2405.66	-42.93	-6.10	-2433.31	-40.13	18.06	-1725.06	-42.43	60.85	-1724.60	-45.48	105.39	-2055.13	42.82	1349.98	0.00	0.00	0.00	-2068.90	-33.78	1762.04	-1970.08	52.32	1734.85	482.59	886.37	1440.33	-2204.66	115.82	1709.97	87.76	1588.45	70.01	647.18	1387.84	73.98	286.59
5.16000	-1775.32	78.83	29.63	-1820.04	69.23	33.00	-3245.88	13.63	752.21	-3229.05	37.78	727.12	-2401.91	-45.88	-8.95	-2417.27	-42.03	19.06	-1725.06	-42.43	60.85	-1724.60	-45.48	105.39	-2052.36	43.58	1350.69	0.00	0.00	0.00	-2057.97	-33.79	1761.63	-1962.92	52.93	1735.67	496.00	886.36	1439.92	-2194.24	115.49	1710.37	87.42	1587.13	70.40	648.23	1386.98	74.35	284.86
5.17000	-1775.76	79.25	29.34	-1815.55	70.14	33.84	-3235.68	15.94	750.28	-3217.18	39.38	724.92	-2393.32	-45.30	-8.94	-2407.49	-43.33	20.61	-1725.06	-42.43	60.85	-1724.60	-45.48	105.39	-2034.68	43.94	1351.81	0.00	0.00	0.00	-2046.95	-33.81	1761.19	-1951.67	54.52	1736.62	509.36	886.33	1439.51	-2183.81	115.17	1710.78	88.10	1587.80	70.34	645.83	1388.07	73.64	283.39
5.18000	-1776.52	80.22	28.91	-1820.40	69.52	32.52	-3225.30	18.26	748.27	-3205.15	40.99	722.66	-2384.10	-46.36	-5.82	-2402.49	-43.89	24.10	-1725.06	-42.43	60.85	-1724.60	-45.48	105.39	-2025.83	44.56	1352.89	0.00	0.00	0.00	-2035.84	-33.83	1760.71	-1934.51	55.88	1737.08	522.67	886.29	1439.10	-2173.38	114.85	1711.19	88.64	1587.10	70.53	648.03	1387.07	74.44	283.75
5.19000	-1775.24	79.01	29.35	-1814.08	70.10	33.74	-3214.74	20.58	746.17	-3192.96	42.61	720.32	-2355.50	-47.50	0.52	-2382.56	-44.42	30.05	-1725.06	-42.43	60.85	-1724.60	-45.48	105.39	-2021.03	45.19	1353.81	0.00	0.00	0.00	-2024.64	-33.84	1760.19	-1932.03	56.60	1739.69	535.91	886.24	1438.70	-2162.94	114.53	1711.61	89.42	1589.59	70.12	647.36	1387.74	74.20	283.80
5.20000	-1775.45	79.01	29.17	-1816.46	70.03	33.28	-3204.00	22.91	743.99	-3180.61	44.24	717.91	-2340.67	-47.89	3.43	-2360.21	-44.84	35.26	-1725.06	-42.43	60.85	-1724.60	-45.48	105.39	-2007.60	46.12	1354.57	0.00	0.00	0.00	-2013.34	-33.87	1759.63	-1918.86	58.10	1738.76	549.10	886.17	1438.31	-2152.49	114.20	1712.03	88.02	1588.34	70.32	647.43	1388.39	73.93	285.16
5.21000	-1775.46	79.37	29.03	-1820.00	70.48	32.61	-3193.08	25.24	741.72	-3168.09	45.89	715.44	-2313.54	-48.41	8.55	-2331.22	-45.08	40.24	-1725.06	-42.43	60.85	-1724.60	-45.48	105.39	-2006.55	47.05	1355.51	0.00	0.00	0.00	-2001.95	-33.89	1759.03	-1909.32	58.84	1739.82	562.24	886.08	1437.93	-2142.04	113.89	1712.45	90.26	1586.91	71.17	646.64	1388.62	73.58	287.68
5.22000	-1774.79	78.36	29.50	-1818.81	70.11	32.58	-3181.98	27.58	739.37	-3155.41	47.54	712.89	-2280.72	-48.78	13.39	-2313.11	-44.95	42.05	-1725.06	-42.43	60.85	-1724.60	-45.48	105.39	-1996.99	47.90	1356.76	0.00	0.00	0.00	-1990.47	-33.91	1758.40	-1900.84	59.57	1740.00	575.31	885.97	1437.56	-2131.58	113.57	1712.88	85.50	1588.25	70.03	647.28	1388.35	73.74	284.99
5.23000	-1774.47	78.08	29.46	-1814.43	70.63	33.68	-3170.69	29.92	736.93	-3142.57	49.21	710.27	-2275.83	-47.79	11.85	-2281.67	-43.47	46.33	-1725.06	-42.43	60.85	-1724.60	-45.48	105.39	-1988.91	48.62	1357.74	0.00	0.00	0.00	-1978.89	-33.93	1757.72	-1888.01	60.70	1739.90	588.33	885.85	1437.19	-2121.11	113.25	1713.32	84.82	1589.74	69.28	648.00	1387.00	74.42	284.41
5.24000	-1774.37	77.84	29.62	-1826.39	70.24	31.43	-3159.22	32.26	734.40	-3129.56	50.89	707.58	-2239.83	-46.94	14.26	-2254.68	-43.93	47.43	-1725.06	-42.43	60.85	-1724.60	-45.48	105.39	-1983.04	49.55	1358.81	0.00	0.00	0.00	-1967.21	-33.96	1757.01	-1880.66	65.81	1747.26	601.29	885.72	1436.82	-2110.64	112.93	1713.76	88.83	1587.11	70.59	648.47	1387.47	74.19	287.37
5.25000	-1776.31	80.46	28.08	-1821.03	70.42	32.23	-3147.55	34.61	731.78	-3116.38	52.58	704.82	-2220.97	-47.54	13.69	-2214.19	-43.39	51.14	-1725.06	-42.43	60.85	-1724.60	-45.48	105.39	-1965.86	51.49	1359.92	0.00	0.00	0.00	-1955.43	-33.98	1756.25	-1867.41	67.85	1748.95	614.18	885.56	1436.47	-2100.17	112.62	1714.21	92.62	1586.83	71.31	647.27	1388.76	73.86	287.16
5.26000	-1774.61	78.59	29.17	-1819.24	70.01	32.63	-3135.70	36.96	729.08	-3103.04	54.28	701.98	-2192.89	-47.07	13.61	-2194.92	-42.78	48.63	-1725.06	-42.43	60.85	-1724.60	-45.48	105.39	-1965.60	52.67	1361.17	0.00	0.00	0.00	-1943.55	-34.01	1755.46	-1857.53	69.19	1749.23	627.02	885.40	1436.12	-2089.68	112.30	1714.66	89.87	1587.46	70.80	647.87	1388.13	73.91	284.76
5.27000	-1774.91	78.46	29.08	-1822.05	70.43	32.23	-3123.66	39.32	726.29	-3089.52	55.99	699.08	-2141.84	-46.25	18.47	-2155.43	-42.35	50.96	-1725.06	-42.43	60.85	-1724.60	-45.48	105.39	-1955.94	53.41	1361.85	0.00	0.00	0.00	-1931.57	-34.04	1754.62	-1853.78	69.23	1749.51	639.80	885.21	1435.78	-2079.19	111.99	1715.12	87.94	1586.69	70.46	647.12	1387.77	73.93	287.76
5.28000	-1776.74	80.64	27.87	-1814.55	70.26	33.84	-3111.42	41.68	723.41	-3075.84	57.71	696.10	-2122.78	-46.94	14.84	-2124.97	-42.03	50.52	-1725.06	-42.43	60.85	-1724.60	-45.48	105.39	-1944.62	54.76	1362.66	0.00	0.00	0.00	-1919.50	-34.06	1753.74	-1842.41	68.44	1749.15	652.51	885.01	1435.45	-2068.70	111.68	1715.58	87.63	1589.33	69.77	647.56	1387.56	74.16	286.60
5.29000	-1775.74	79.51	28.54	-1817.21	70.44	32.82	-3098.99	44.03	720.44	-3061.98	59.44	693.05	-2082.13	-46.39	16.59	-2094.53	-42.55	49.37	-1725.06	-42.43	60.85	-1724.60	-45.48	105.39	-1938.07	56.14	1363.38	0.00	0.00	0.00	-1907.32	-34.09	1752.81	-1834.32	69.80	1749.42	665.17	884.79	1435.12	-2058.20	111.37	1716.05	89.47	1590.51	69.65	646.22	1387.71	73.83	286.94
5.30000	-1775.60	79.54	28.33	-1819.15	70.01	32.89	-3086.37	46.39	717.38	-3047.95	61.18	689.92	-2048.70	-46.74	15.87	-2064.79	-42.10	47.59	-1725.06	-42.43	60.85	-1724.60	-45.48	105.39	-1922.05	57.56	1363.70	0.00	0.00	0.00	-1895.04	-34.12	1751.85	-1825.06	65.91	1742.65	677.76	884.56	1434.80	-2047.70	111.06	1716.52	90.16	1587.54	70.80	647.35	1388.72	73.65	287.45
5.31000	-1775.15	78.97	28.92	-1821.36	69.98	31.92	-3073.55	48.75	714.23	-3033.75	62.93	686.73	-2020.26	-45.91	15.55	-2029.55	-41.63	45.79	-1725.06	-42.43	60.85	-1724.60	-45.48	105.39	-1923.02	58.72	1363.91	0.00	0.00	0.00	-1882.65	-34.15	1750.84	-1818.42	64.55	1740.47	690.29	884.30	1434.49	-2037.19	110.75	1717.00	89.33	1587.32	70.83	646.55	1389.43	73.31	285.66
5.32000	-1775.14	78.64	29.03	-1822.90	70.34	31.48	-3060.52	51.12	710.98	-3019.38	64.69	683.45	-1995.52	-45.48	12.56	-2009.59	-41.26	42.27	-1725.06	-42.43	60.85	-1724.60	-45.48	105.39	-1909.59	60.41	1364.54	0.00	0.00	0.00	-1870.16	-34.18	1749.79	-1810.33	64.66	1741.39	702.75	884.04	1434.18	-2026.68	110.44	1717.49	87.55	1588.63	70.15	646.65	1386.59	74.21	285.17
5.33000	-1775.15	79.22	28.42	-1815.41	70.01	33.79	-3047.30	53.48	707.65	-3004.83	66.46	680.11	-1961.81	-44.28	11.03	-1973.11	-40.50	40.30	-1725.06	-42.43	60.85	-1724.60	-45.48	105.39	-1902.40	61.11	1364.62	0.00	0.00	0.00	-1857.56	-34.21	1748.69	-1801.85	63.91	1741.59	715.16	883.75	1433.89	-2016.16	110.13	1717.98	87.92	1589.11	69.87	647.75	1387.83	74.18	281.98
5.34000	-1792.22	75.65	18.61	-1816.33	69.69	33.26	-3033.88	55.84	704.22	-2990.10	68.24	676.69	-1925.10	-42.99	11.06	-1944.27	-40.68	37.76	-1725.06	-42.43	60.85	-1724.60	-45.48	105.39	-1900.17	62.56	1364.92	0.00	0.00	0.00	-1844.86	-34.24	1747.55	-1786.40	64.84	1740.33	727.50	883.45	1433.60	-2005.64	109.82	1718.47	86.65	1589.50	69.68	648.37	1387.75	74.16	284.88
5.35000	-1792.47	74.29	19.39	-1819.06	69.45	33.06	-3020.25	58.20	700.71	-2975.20	70.03	673.20	-1867.38	-42.09	14.87	-1904.43	-39.91	36.61	-1725.06	-42.43	60.85	-1724.60	-45.48	105.39	-1886.91	68.45	1373.43	0.00	0.00	0.00	-1832.05	-34.27	1746.36	-1778.36	64.97	1739.88	739.77	883.13	1433.31	-1995.11	109.52	1718.97	89.60	1586.59	71.19	648.27	1388.31	74.05	283.28
5.36000	-1792.22	74.92	18.86	-1816.87	70.34	33.51	-3006.42	60.56	697.10	-2960.11	71.83	669.63	-1852.42	-42.55	9.95	-1878.95	-39.53	33.25	-1725.06	-42.43	60.85	-1724.60	-45.48	105.39	-1875.43	69.99	1374.81	0.00	0.00	0.00	-1819.13	-34.30	1745.13	-1775.25	64.74	1739.79	751.98	882.80	1433.04	-1984.59	109.21	1719.48	91.08	1585.76	71.63	645.98	1387.91	73.60	284.94
5.37000	-1773.30	76.66	22.24	-1814.64	70.10	34.12	-2992.38	62.92	693.39	-2944.85	73.63	665.99	-1809.06	-38.29	23.09	-1842.99	-39.39	32.75	-1725.06	-42.43	60.85	-1724.60	-45.48	105.39	-1867.93	71.32	1374.74	0.00	0.00	0.00	-1806.10	-34.34	1743.85	-1771.24	64.59	1740.05	764.12	882.44	1432.77	-1974.05	108.91	1719.99	89.85	1587.23	70.82	648.87	1386.89	74.66	283.91
5.38000	-1796.93	74.47	17.85	-1812.81	70.31	34.89	-2978.14	65.28	689.59	-2929.41	75.45	662.27	-1771.79	-37.96	24.02	-1810.05	-34.57	42.77	-1725.06	-42.43	60.85	-1724.60	-45.48	105.39	-1861.33	72.18	1374.34	0.00	0.00	0.00	-1792.96	-34.37	1742.52	-1756.39	65.00	1739.52	776.20	882.07	1432.51	-1963.52	108.61	1720.51	87.07	1589.13	69.81	649.40	1387.71	74.52	284.71
5.39000	-1786.60	75.99	20.60	-1818.73	70.56	33.75	-2963.68	67.63	685.70	-2913.78	77.27	658.47	-1743.99	-36.85	23.33	-1776.03	-33.52	42.48	-1725.06	-42.43	60.85	-1724.60	-45.48	105.39	-1854.26	73.26	1373.82	0.00	0.00	0.00	-1779.71	-34.40	1741.15	-1751.01	65.65	1739.81	788.21	881.69	1432.26	-1952.98	108.30	1721.03	86.42	1589.07	69.66	647.42	1387.82	73.92	289.34
5.40000	-1776.74	81.28	26.51	-1813.03	70.44	34.90	-2949.01	69.99	681.71	-2897.97	79.10	654.60	-1700.63	-36.00	26.32	-1737.01	-32.26	43.14	-1725.06	-42.43	60.85	-1724.60	-45.48	105.39	-1843.99	73.71	1373.30	0.00	0.00	0.00	-1766.35	-34.43	1739.73	-1724.22	64.96	1738.94	800.16	881.28	1432.02	-1942.44	108.00	1721.56	87.34	1586.62	70.64	647.63	1386.92	74.43	286.32
5.41000	-1773.39	77.75	28.40	-1805.13	64.20	31.73	-2934.13	72.34	677.63	-2881.98	80.94	650.66	-1660.65	-37.61	32.78	-1702.63	-31.59	43.17	-1725.06	-42.43	60.85	-1724.60	-45.48	105.39	-1835.03	74.50	1372.58	0.00	0.00	0.00	-1752.87	-34.46	1738.26	-1716.80	65.12	1738.94	812.03	880.86	1431.78	-1931.90	107.70	1722.09	87.91	1585.40	71.14	646.91	1387.59	74.12	283.40
5.42000	-1769.65	78.13	30.80	-1817.51	65.11	27.08	-2919.04	74.68	673.45	-2865.81	82.78	646.63	-1625.70	-36.91	35.27	-1661.68	-31.44	47.76	-1725.06	-42.43	60.85	-1724.60	-45.48	105.39	-1825.85	75.63	1372.04	0.00	0.00	0.00	-1739.28	-34.49	1736.74	-1717.74	65.61	1738.28	823.84	880.42	1431.55	-1921.35	107.40	1722.63	87.76	1586.68	70.79	647.93	1387.32	74.18	283.45
5.43000	-1768.08	78.59	31.66	-1805.61	66.20	29.03	-2903.73	77.03	669.18	-2849.44	84.64	642.53	-1590.45	-35.90	38.18	-1627.26	-31.14	49.22	-1725.06	-42.43	60.85	-1724.60	-45.48	105.39	-1817.83	76.19	1371.26	0.00	0.00	0.00	-1728.57	-34.22	1735.60	-1704.99	66.29	1736.31	835.58	879.96	1431.33	-1910.80	107.10	1723.18	85.99	1588.75	69.94	648.58	1387.32	74.33	285.98
5.44000	-1768.15	79.08	31.35	-1810.66	67.47	27.94	-2888.20	79.36	664.80	-2832.89	86.50	638.36	-1554.57	-34.07	42.62	-1594.14	-29.85	51.01	-1725.06	-42.43	60.85	-1724.60	-45.48	105.39	-1809.08	76.91	1370.39	0.00	0.00	0.00	-1718.63	-34.78	1734.46	-1705.11	65.54	1736.11	847.26	879.49	1431.12	-1900.25	106.80	1723.73	87.85	1589.59	70.00	648.49	1386.48	74.65	286.91
5.45000	-1769.35	79.56	30.26	-1803.34	68.45	28.06	-2872.45	81.70	660.33	-2816.16	88.36	634.10	-1519.76	-32.22	47.25	-1559.52	-27.93	53.52	-1725.06	-42.43	60.85	-1724.60	-45.48	105.39	-1800.49	77.53	1369.55	0.00	0.00	0.00	-1709.24	-34.60	1733.23	-1691.93	65.82	1734.79	858.86	879.00	1430.91	-1889.70	106.51	1724.28	88.59	1588.69	70.22	646.51	1386.64	74.10	283.68
5.46000	-1771.16	80.00	28.77	-1794.85	68.29	29.28	-2856.49	84.03	655.77	-2799.23	90.24	629.77	-1487.53	-30.78	51.97	-1526.23	-26.19	56.95	-1725.03	-42.43	60.85	-1724.57	-45.48	105.39	-1790.50	78.54	1368.49	0.00	0.00	0.00	-1701.06	-34.49	1732.17	-1688.92	66.10	1734.49	870.39	878.49	1430.72	-1879.15	106.21	1724.84	89.30	1587.75	70.54	646.12	1388.12	73.52	284.87
5.47000	-1773.05	80.33	27.26	-1814.21	72.32	32.12	-2840.30	86.35	651.10	-2782.11	92.12	625.36	-1456.30	-27.36	58.04	-1498.58	-24.30	60.14	-1693.32	-40.43	56.63	-1695.90	-42.78	101.15	-1783.97	79.37	1367.37	0.00	0.00	0.00	-1692.21	-34.23	1730.73	-1679.20	66.71	1733.23	881.85	877.96	1430.53	-1868.59	105.91	1725.41	88.53	1587.85	70.38	647.70	1387.76	73.83	285.88
5.48000	-1774.50	80.53	26.11	-1815.58	72.96	31.89	-2823.88	88.67	646.34	-2764.81	94.01	620.87	-1432.89	-25.53	63.73	-1466.68	-22.18	66.03	-1662.71	-38.33	53.41	-1666.08	-41.69	98.68	-1773.93	79.83	1366.02	0.00	0.00	0.00	-1681.32	-34.00	1728.95	-1658.43	67.11	1730.54	893.24	877.42	1430.35	-1858.03	105.62	1725.99	86.82	1589.73	69.49	648.57	1387.08	74.32	284.51
5.49000	-1775.00	80.54	25.71	-1816.17	73.15	31.40	-2807.25	90.98	641.47	-2747.31	95.90	616.31	-1404.44	-23.51	71.96	-1437.89	-19.79	72.46	-1632.50	-36.47	51.49	-1637.52	-40.65	97.23	-1767.57	80.35	1364.95	0.00	0.00	0.00	-1671.74	-34.06	1727.36	-1646.96	67.50	1729.31	904.56	876.85	1430.18	-1847.48	105.32	1726.57	87.66	1589.17	69.85	646.98	1388.48	73.87	284.93
5.50000	-1775.79	81.41	25.36	-1810.83	72.44	32.62	-2790.38	93.29	636.51	-2729.61	97.80	611.66	-1374.02	-20.96	81.98	-1408.07	-17.89	82.32	-1603.27	-34.63	50.60	-1610.05	-39.30	96.71	-1756.67	80.29	1363.46	0.00	0.00	0.00	-1662.14	-34.06	1725.57	-1651.33	66.87	1727.36	915.81	876.27	1430.01	-1836.92	105.03	1727.15	85.49	1587.93	70.07	647.92	1388.10	74.00	285.49
5.51000	-1775.40	81.53	25.40	-1814.79	73.01	32.00	-2773.29	95.59	631.44	-2711.73	99.71	606.94	-1343.72	-18.55	93.12	-1381.71	-15.60	91.31	-1575.79	-32.56	50.49	-1585.15	-36.58	96.30	-1748.74	80.91	1362.16	0.00	0.00	0.00	-1654.03	-33.82	1724.11	-1635.48	66.95	1725.30	926.98	875.67	1429.86	-1826.36	104.73	1727.74	96.90	1588.01	70.65	646.39	1388.07	73.67	289.18
5.52000	-1773.03	78.52	26.93	-1817.68	72.67	31.14	-2755.96	97.88	626.28	-2693.64	101.62	602.13	-1325.96	-17.15	102.17	-1356.93	-12.65	100.92	-1549.18	-30.98	51.68	-1561.44	-34.45	96.96	-1741.61	81.22	1360.76	0.00	0.00	0.00	-1644.95	-33.73	1722.41	-1618.87	67.16	1723.65	938.08	875.06	1429.71	-1815.80	104.44	1728.34	91.01	1588.17	70.40	646.16	1387.74	73.72	285.91
5.53000	-1774.54	79.93	25.93	-1812.43	73.49	31.91	-2738.41	100.17	621.01	-2675.36	103.54	597.25	-1305.18	-15.30	112.84	-1333.67	-10.85	110.69	-1525.27	-28.35	52.85	-1539.10	-32.43	97.87	-1731.31	81.29	1359.35	0.00	0.00	0.00	-1633.53	-33.93	1720.26	-1612.58	66.84	1722.41	949.11	874.42	1429.57	-1805.24	104.15	1728.94	92.03	1587.20	71.37	646.47	1387.79	73.95	287.50
5.54000	-1773.80	79.34	26.25	-1811.58	72.99	32.26	-2720.62	102.44	615.64	-2656.89	105.46	592.28	-1285.37	-14.10	122.00	-1315.69	-10.72	117.18	-1502.26	-27.16	55.11	-1518.21	-30.22	99.19	-1723.10	81.48	1357.80	0.00	0.00	0.00	-1623.70	-34.18	1718.47	-1619.37	67.20	1721.38	960.07	873.77	1429.44	-1794.68	103.86	1729.55	90.21	1589.72	70.40	646.99	1387.55	73.97	286.21
5.55000	-1773.36	78.40	26.71	-1810.65	72.77	32.43	-2702.60	104.71	610.17	-2638.21	107.39	587.24	-1260.79	-13.62	133.31	-1296.85	-10.54	124.99	-1481.99	-24.89	57.13	-1498.83	-28.48	100.85	-1713.36	81.73	1356.55	0.00	0.00	0.00	-1614.22	-34.47	1716.76	-1607.40	67.35	1720.12	970.95	873.09	1429.32	-1784.12	103.57	1730.17	86.97	1588.30	70.15	647.46	1386.79	74.17	287.94
5.56000	-1774.19	78.87	26.58	-1814.97	73.48	31.39	-2684.34	106.97	604.60	-2619.34	109.32	582.11	-1241.61	-12.09	139.12	-1280.60	-9.35	130.88	-1463.09	-23.04	59.15	-1481.82	-26.45	102.20	-1706.06	81.82	1355.13	0.00	0.00	0.00	-1605.93	-34.75	1715.23	-1593.10	68.29	1722.04	981.75	872.40	1429.20	-1773.56	103.28	1730.79	83.10	1590.37	68.71	646.14	1387.83	73.64	287.49
5.57000	-1773.05	78.17	26.90	-1818.28	73.68	30.79	-2665.84	109.22	598.92	-2600.26	111.26	576.91	-1229.23	-13.42	145.70	-1266.45	-8.11	135.20	-1446.80	-20.54	60.13	-1467.14	-23.35	102.52	-1694.95	81.95	1353.81	0.00	0.00	0.00	-1597.05	-34.91	1713.73	-1574.85	68.95	1724.68	992.48	871.70	1429.10	-1763.00	102.99	1731.42	84.99	1589.17	69.48	645.80	1388.24	73.66	281.33
5.58000	-1774.90	79.59	25.76	-1814.28	73.66	31.19	-2647.10	111.46	593.14	-2580.98	113.20	571.62	-1218.11	-12.44	148.29	-1254.26	-6.95	137.54	-1432.69	-18.03	60.31	-1452.90	-22.64	103.48	-1685.05	81.99	1352.55	0.00	0.00	0.00	-1586.04	-35.03	1711.89	-1561.80	68.74	1724.96	1003.14	870.97	1429.00	-1752.45	102.70	1732.05	86.29	1588.94	69.59	647.22	1387.78	73.86	286.49
5.59000	-1774.91	79.90	25.75	-1811.03	73.25	32.06	-2628.13	113.69	587.26	-2561.50	115.14	566.25	-1202.06	-11.43	148.84	-1243.67	-5.99	138.16	-1421.72	-14.48	58.93	-1442.66	-19.37	102.51	-1675.84	82.12	1351.30	0.00	0.00	0.00	-1576.90	-35.10	1710.50	-1554.88	68.73	1723.69	1013.71	870.22	1428.91	-1741.89	102.41	1732.69	86.33	1588.66	69.76	647.06	1388.38	73.29	288.16
5.60000	-1777.13	81.63	25.00	-1809.23	73.18	32.33	-2608.91	115.91	581.27	-2541.82	117.09	560.80	-1203.29	-10.75	145.38	-1234.75	-5.30	136.96	-1412.55	-11.05	56.89	-1433.73	-16.59	101.20	-1667.09	81.60	1350.05	0.00	0.00	0.00	-1567.25	-35.84	1709.00	-1543.52	67.73	1722.35	1024.21	869.46	1428.83	-1731.33	102.12	1733.33	84.96	1587.83	69.65	646.30	1387.36	73.80	284.32
5.61000	-1775.21	80.05	25.31	-1812.56	74.23	31.47	-2589.45	118.12	575.17	-2521.93	119.05	555.27	-1191.21	-11.05	144.46	-1227.37	-3.51	133.58	-1405.57	-7.89	54.51	-1425.84	-14.64	99.87	-1659.91	81.32	1348.90	0.00	0.00	0.00	-1558.90	-36.40	1707.76	-1534.52	67.23	1721.29	1034.64	868.67	1428.76	-1720.78	101.83	1733.98	85.21	1589.13	69.39	648.08	1386.60	74.48	282.32
5.62000	-1776.24	81.03	24.92	-1819.50	74.32	29.58	-2569.74	120.32	568.97	-2501.84	121.01	549.65	-1185.50	-8.70	139.27	-1221.14	-1.52	129.41	-1399.99	-4.82	51.74	-1420.40	-10.78	97.36	-1650.51	81.41	1347.94	0.00	0.00	0.00	-1549.65	-37.32	1706.53	-1525.22	66.40	1720.25	1044.98	867.87	1428.70	-1710.23	101.55	1734.64	86.13	1590.19	69.32	644.98	1389.69	72.81	283.54
5.63000	-1774.76	79.18	26.05	-1810.45	74.39	30.95	-2549.78	122.51	562.66	-2481.53	122.97	543.95	-1180.58	-4.42	132.64	-1216.71	2.01	124.14	-1397.01	-0.85	48.17	-1416.89	-6.79	94.51	-1642.27	81.11	1346.96	0.00	0.00	0.00	-1538.37	-38.41	1704.99	-1513.65	65.32	1718.68	1055.25	867.05	1428.65	-1699.68	101.26	1735.30	85.35	1589.20	69.50	646.61	1388.47	73.78	285.19
5.64000	-1776.20	80.10	25.10	-1819.92	75.06	28.80	-2529.58	124.68	556.25	-2461.02	124.94	538.17	-1171.87	1.69	128.03	-1213.88	7.06	118.27	-1395.28	1.71	46.89	-1412.64	-5.09	92.65	-1630.87	80.69	1345.94	0.00	0.00	0.00	-1528.94	-39.23	1703.78	-1505.95	64.15	1717.91	1065.44	866.21	1428.60	-1689.13	100.98	1735.97	86.89	1588.27	69.83	646.63	1387.03	73.87	284.48
5.65000	-1776.57	80.87	25.00	-1820.11	77.33	31.93	-2509.12	126.85	549.73	-2440.30	126.90	532.31	-1173.42	7.14	122.34	-1210.63	11.44	113.17	-1394.70	5.46	47.59	-1409.97	-2.80	90.90	-1620.95	80.51	1345.10	0.00	0.00	0.00	-1519.64	-39.97	1702.73	-1499.34	63.22	1717.34	1075.55	865.35	1428.57	-1678.58	100.69	1736.65	86.21	1588.75	69.58	648.98	1386.89	74.38	284.43
5.66000	-1775.66	80.07	25.22	-1820.58	77.99	31.30	-2488.42	129.00	543.10	-2419.38	128.88	526.36	-1171.43	13.00	117.18	-1208.99	18.66	107.26	-1393.41	9.24	47.12	-1408.40	0.47	88.16	-1610.48	79.87	1344.38	0.00	0.00	0.00	-1510.31	-40.90	1701.76	-1491.74	62.52	1716.53	1085.57	864.47	1428.54	-1668.04	100.41	1737.33	87.24	1589.52	69.46	649.58	1385.40	75.03	287.65
5.67000	-1776.13	80.66	24.92	-1820.56	77.79	31.17	-2467.45	131.13	536.36	-2398.24	130.85	520.33	-1164.28	21.51	112.38	-1206.38	23.89	103.39	-1390.38	10.27	45.56	-1404.75	1.75	87.02	-1600.67	79.33	1343.73	0.00	0.00	0.00	-1500.49	-42.24	1700.76	-1477.89	61.25	1715.71	1095.52	863.58	1428.52	-1657.49	100.12	1738.02	88.42	1589.11	69.97	649.16	1387.76	74.26	285.28
5.68000	-1776.28	80.62	25.14	-1820.20	77.50	31.02	-2446.24	133.26	529.51	-2376.88	132.83	514.21	-1173.29	26.43	104.14	-1202.97	30.19	98.85	-1387.60	11.86	43.30	-1399.60	2.47	86.02	-1590.74	79.00	1343.20	0.00	0.00	0.00	-1491.04	-43.20	1700.06	-1465.84	59.86	1715.12	1105.39	862.66	1428.52	-1646.95	99.84	1738.71	90.09	1588.98	70.52	647.97	1389.58	73.41	283.38
5.69000	-1775.40	80.05	25.10	-1822.23	79.76	29.44	-2424.77	135.37	522.56	-2355.32	134.81	508.01	-1162.63	32.74	97.34	-1197.82	35.86	93.64	-1385.62	13.88	41.25	-1395.69	5.27	84.50	-1579.87	78.22	1344.51	0.00	0.00	0.00	-1481.52	-44.31	1699.50	-1455.38	58.92	1714.57	1115.18	861.72	1428.52	-1636.42	99.55	1739.42	87.82	1590.29	69.58	647.67	1387.82	73.94	282.26
5.70000	-1775.54	80.14	25.15	-1820.57	78.52	30.01	-2403.04	137.46	515.49	-2333.54	136.79	501.73	-1159.95	37.33	86.98	-1192.66	40.38	85.87	-1382.57	15.36	41.52	-1389.59	5.66	83.98	-1568.02	77.83	1344.69	0.00	0.00	0.00	-1471.77	-45.68	1699.15	-1447.87	57.67	1714.64	1124.88	860.77	1428.53	-1625.88	99.27	1740.12	87.76	1589.47	69.58	647.82	1387.17	74.08	286.15
5.71000	-1773.17	77.45	26.39	-1818.74	77.00	31.19	-2381.05	139.54	508.32	-2311.54	138.77	495.36	-1146.48	40.87	78.52	-1187.49	42.84	78.28	-1380.12	17.16	41.77	-1385.50	6.82	82.87	-1557.09	77.31	1344.80	0.00	0.00	0.00	-1462.20	-46.87	1699.05	-1434.56	56.09	1714.59	1134.50	859.79	1428.55	-1615.35	98.99	1740.84	88.20	1588.06	70.19	646.16	1388.45	73.40	285.85
5.72000	-1774.63	79.50	25.18	-1821.55	80.78	28.71	-2358.80	141.61	501.03	-2289.33	140.76	488.90	-1149.50	42.88	68.42	-1183.86	44.59	71.40	-1377.71	18.06	42.43	-1382.29	7.09	82.16	-1546.50	77.07	1345.17	0.00	0.00	0.00	-1452.66	-48.10	1699.14	-1424.43	54.73	1714.65	1144.04	858.80	1428.57	-1604.83	98.70	1741.56	90.08	1587.50	70.93	647.11	1387.51	73.77	283.34
5.73000	-1773.79	78.88	25.35	-1816.12	75.66	32.43	-2336.29	143.66	493.63	-2266.90	142.75	482.36	-1143.40	43.24	62.23	-1185.35	45.56	63.47	-1375.47	17.96	43.53	-1379.05	6.66	81.87	-1536.98	76.74	1345.53	0.00	0.00	0.00	-1443.24	-49.05	1699.47	-1417.58	53.34	1715.46	1153.50	857.79	1428.61	-1594.30	98.42	1742.28	88.26	1588.23	70.37	647.17	1386.67	74.19	285.73
5.74000	-1772.97	78.67	25.33	-1814.88	75.53	32.61	-2313.51	145.69	486.12	-2244.25	144.74	475.73	-1143.62	42.98	54.85	-1182.42	45.10	58.59	-1374.23	18.78	43.74	-1377.85	7.41	81.16	-1525.78	76.48	1346.22	0.00	0.00	0.00	-1433.06	-50.69	1699.88	-1404.46	52.49	1715.96	1162.87	856.75	1428.66	-1583.79	98.14	1743.01	88.95	1587.44	70.72	645.01	1388.24	73.32	285.87
5.75000	-1773.58	79.69	25.02	-1814.51	76.57	32.02	-2290.47	147.71	478.50	-2221.39	146.73	469.02	-1143.57	41.93	48.77	-1179.88	44.22	53.93	-1372.67	18.29	43.70	-1376.21	7.50	80.76	-1515.42	75.99	1347.13	0.00	0.00	0.00	-1423.08	-52.14	1700.47	-1396.46	51.39	1716.69	1172.16	855.70	1428.71	-1573.27	97.86	1743.75	89.46	1589.13	70.33	646.86	1387.78	74.15	286.53
5.76000	-1773.16	79.12	25.16	-1812.35	76.12	32.28	-2267.16	149.71	470.77	-2198.30	148.72	462.22	-1139.10	42.51	44.25	-1175.61	44.44	50.17	-1372.47	18.44	42.55	-1374.13	6.85	80.78	-1505.09	75.71	1348.00	0.00	0.00	0.00	-1413.35	-53.14	1701.28	-1387.25	49.49	1718.03	1181.36	854.63	1428.78	-1562.76	97.58	1744.50	88.83	1587.77	70.85	648.37	1388.03	74.07	286.76
5.77000	-1772.78	79.30	25.05	-1812.72	77.10	32.41	-2243.58	151.69	462.92	-2174.99	150.71	455.33	-1136.66	43.16	39.75	-1174.83	45.59	46.00	-1372.17	17.94	41.76	-1373.55	8.12	80.18	-1494.67	74.98	1349.08	0.00	0.00	0.00	-1403.33	-54.60	1702.00	-1377.97	48.35	1718.98	1190.48	853.53	1428.86	-1552.25	97.30	1745.25	86.01	1589.23	69.58	649.61	1387.10	74.44	285.69
5.78000	-1773.32	79.43	24.75	-1811.44	76.17	34.37	-2219.73	153.66	454.96	-2151.46	152.70	448.36	-1133.06	44.11	35.65	-1172.65	46.32	42.98	-1372.39	18.01	40.97	-1371.83	8.09	80.03	-1484.05	74.82	1350.12	0.00	0.00	0.00	-1393.95	-55.30	1702.85	-1368.49	47.34	1719.99	1199.51	852.42	1428.94	-1541.75	97.02	1746.01	85.82	1588.87	69.71	645.68	1388.21	72.99	285.21
5.79000	-1771.68	79.23	24.79	-1809.38	75.75	35.69	-2195.61	155.61	446.88	-2127.70	154.70	441.30	-1133.70	44.92	32.27	-1171.08	45.73	41.20	-1371.99	17.87	40.57	-1370.16	8.32	79.69	-1474.96	74.68	1351.08	0.00	0.00	0.00	-1384.71	-55.98	1703.73	-1359.94	46.34	1720.88	1208.46	851.29	1429.03	-1531.26	96.74	1746.77	89.22	1587.03	70.67	647.60	1387.47	73.90	284.47
5.80000	-1770.21	79.80	23.74	-1806.01	75.50	37.51	-2171.22	157.54	438.69	-2103.72	156.69	434.15	-1128.06	45.05	31.66	-1174.61	45.94	39.49	-1372.02	18.25	40.08	-1368.87	8.51	79.46	-1465.10	74.45	1351.93	0.00	0.00	0.00	-1375.20	-56.81	1704.54	-1354.37	45.48	1722.16	1217.32	850.14	1429.14	-1520.64	97.60	1747.21	84.55	1590.24	68.95	646.50	1387.99	73.63	286.24
5.81000	-1768.47	80.96	22.70	-1802.78	77.06	39.55	-2146.55	159.45	430.39	-2079.51	158.68	426.91	-1126.07	44.73	30.71	-1174.85	46.24	38.67	-1371.53	17.89	40.18	-1367.91	8.67	79.32	-1453.91	74.28	1352.67	0.00	0.00	0.00	-1365.66	-57.76	1705.28	-1341.44	44.91	1722.83	1226.09	848.96	1429.25	-1511.67	96.50	1747.98	84.07	1591.77	68.75	645.84	1388.44	73.25	287.50
5.82000	-1766.17	82.36	21.50	-1797.84	77.87	42.96	-2121.60	161.34	421.97	-2055.08	160.68	419.59	-1132.46	44.54	28.84	-1176.26	45.76	37.97	-1371.32	17.70	40.16	-1367.24	8.80	79.25	-1443.30	74.30	1353.29	0.00	0.00	0.00	-1356.37	-58.26	1706.15	-1330.73	43.90	1723.99	1234.77	847.77	1429.37	-1502.42	95.52	1748.68	88.04	1589.29	69.77	647.23	1387.68	73.73	285.27
5.83000	-1762.88	83.75	20.55	-1791.71	78.57	46.88	-2096.37	163.21	413.43	-2030.41	162.67	412.17	-1136.32	44.57	27.93	-1174.43	45.49	37.98	-1371.53	17.81	39.95	-1366.83	8.90	79.26	-1433.95	74.31	1354.06	0.00	0.00	0.00	-1347.09	-58.70	1707.11	-1319.98	43.44	1724.97	1243.37	846.56	1429.51	-1493.08	94.75	1749.55	88.01	1588.19	70.17	648.44	1386.85	74.20	287.56
5.84000	-1761.04	87.11	18.55	-1785.72	80.92	49.65	-2070.87	165.07	404.78	-2005.52	164.67	404.67	-1136.52	44.44	27.55	-1175.61	45.46	37.52	-1371.95	18.33	39.51	-1366.63	8.98	79.32	-1424.35	74.69	1354.69	0.00	0.00	0.00	-1337.51	-59.49	1707.97	-1313.03	43.00	1726.14	1251.88	845.32	1429.65	-1483.64	94.36	1750.37	89.45	1587.86	70.74	646.25	1387.52	73.50	286.72
5.85000	-1756.89	87.98	17.72	-1777.72	82.84	52.59	-2045.08	166.90	396.00	-1980.40	166.66	397.08	-1134.52	44.33	27.52	-1173.48	44.97	37.81	-1372.03	18.41	39.42	-1366.60	9.05	79.43	-1415.68	74.80	1355.48	0.00	0.00	0.00	-1328.26	-59.78	1708.87	-1300.36	42.68	1726.87	1260.29	844.07	1429.80	-1473.90	94.78	1750.92	86.20	1590.37	69.14	643.69	1387.63	73.05	287.40
5.86000	-1752.28	89.82	16.31	-1762.52	82.14	52.40	-2019.02	168.71	387.12	-1955.05	168.65	389.40	-1135.30	44.56	27.38	-1172.75	45.03	37.82	-1371.74	18.11	39.57	-1366.70	9.10	79.58	-1406.06	74.76	1356.21	0.00	0.00	0.00	-1319.10	-60.03	1709.78	-1293.00	42.23	1728.05	1268.62	842.80	1429.96	-1464.33	95.10	1751.67	87.55	1589.08	69.54	646.07	1388.10	73.42	286.48
5.87000	-1747.12	93.21	14.29	-1752.32	84.45	55.19	-1992.66	170.50	378.11	-1929.46	170.64	381.63	-1134.52	43.97	27.24	-1174.35	45.60	37.31	-1371.83	18.22	39.48	-1366.89	9.14	79.75	-1397.26	75.10	1357.15	0.00	0.00	0.00	-1309.84	-60.43	1710.57	-1281.37	42.33	1728.94	1276.86	841.50	1430.14	-1455.31	94.85	1752.44	88.31	1588.01	70.38	647.91	1387.13	74.11	285.75
5.88000	-1737.22	96.47	16.23	-1739.43	87.90	58.55	-1966.02	172.27	368.98	-1903.65	172.63	373.77	-1135.95	43.98	26.89	-1174.25	45.72	37.28	-1371.56	17.86	39.59	-1367.13	9.18	79.92	-1387.66	75.13	1357.98	0.00	0.00	0.00	-1300.74	-60.46	1711.36	-1272.80	42.02	1730.05	1285.01	840.18	1430.32	-1445.98	95.02	1753.23	87.58	1588.16	69.93	649.16	1385.56	75.06	284.49
5.89000	-1707.74	94.36	21.13	-1725.27	91.56	63.36	-1939.09	174.02	359.74	-1877.59	174.62	365.81	-1139.08	44.01	26.12	-1174.68	45.31	37.04	-1371.87	18.30	39.33	-1367.39	9.21	80.10	-1379.64	75.69	1359.01	0.00	0.00	0.00	-1291.75	-60.21	1712.25	-1263.57	41.77	1730.80	1293.06	838.85	1430.51	-1436.93	94.91	1754.08	86.80	1587.82	70.18	649.44	1385.38	75.13	283.59
5.90000	-1695.57	102.67	22.83	-1708.05	97.64	66.75	-1911.88	175.75	350.37	-1851.30	176.61	357.77	-1132.28	43.86	27.48	-1174.39	45.24	37.15	-1372.23	18.88	38.99	-1367.61	9.25	80.27	-1372.05	76.06	1360.16	0.00	0.00	0.00	-1282.56	-60.13	1712.98	-1254.30	42.39	1731.73	1301.03	837.49	1430.71	-1428.10	94.73	1755.17	87.80	1588.80	70.14	647.66	1386.91	73.98	284.12
5.91000	-1688.36	108.90	21.48	-1690.65	104.46	68.14	-1884.37	177.45	340.89	-1824.78	178.59	349.64	-1136.03	43.80	26.58	-1174.82	45.23	36.94	-1371.99	18.56	39.23	-1367.76	9.30	80.42	-1361.99	76.28	1361.27	0.00	0.00	0.00	-1274.64	-59.86	1713.63	-1245.04	42.83	1732.32	1308.90	836.11	1430.93	-1420.53	94.83	1756.01	94.01	1585.99	71.83	646.56	1387.36	73.68	285.71
5.92000	-1665.76	115.76	23.38	-1672.59	111.37	68.51	-1856.57	179.13	331.28	-1798.02	180.58	341.42	-1134.70	44.04	26.77	-1174.81	45.43	36.95	-1371.89	18.47	39.24	-1367.80	9.36	80.53	-1353.90	76.69	1362.50	0.00	0.00	0.00	-1266.04	-59.14	1714.46	-1236.59	43.60	1732.88	1316.68	834.71	1431.15	-1412.44	95.18	1757.11	87.55	1590.81	69.34	647.59	1388.03	73.84	282.78
5.93000	-1641.60	122.98	26.01	-1647.29	117.86	70.76	-1828.48	180.79	321.56	-1771.02	182.56	333.10	-1136.38	43.88	26.27	-1176.51	45.24	36.35	-1371.82	18.44	39.17	-1368.06	9.88	80.45	-1345.55	76.77	1363.79	0.00	0.00	0.00	-1255.41	-58.50	1715.52	-1227.27	44.35	1733.77	1324.36	833.29	1431.38	-1402.36	95.06	1758.56	84.54	1590.30	69.29	648.11	1388.06	73.85	281.46
5.94000	-1616.06	131.53	27.67	-1622.27	125.02	71.58	-1800.09	182.42	311.71	-1743.78	184.54	324.69	-1134.23	43.84	26.91	-1175.13	45.33	36.77	-1371.70	18.26	39.28	-1366.97	8.75	80.98	-1338.96	76.94	1365.01	0.00	0.00	0.00	-1246.65	-57.60	1716.49	-1221.39	45.20	1734.46	1331.96	831.85	1431.62	-1393.69	95.86	1759.70	86.45	1588.71	69.90	648.46	1388.94	73.76	287.62
5.95000	-1590.48	138.08	28.60	-1594.79	131.29	72.65	-1771.40	184.03	301.74	-1716.30	186.51	316.19	-1137.02	43.86	26.33	-1176.17	45.34	36.32	-1371.86	18.39	39.13	-1368.38	10.57	80.29	-1329.60	77.20	1366.24	0.00	0.00	0.00	-1237.83	-56.85	1717.54	-1212.93	46.48	1735.42	1339.46	830.39	1431.88	-1384.95	96.81	1760.88	86.12	1589.50	69.62	650.20	1387.54	74.79	288.98
5.96000	-1560.54	146.40	30.31	-1570.20	137.43	72.63	-1742.42	185.61	291.65	-1688.58	188.49	307.60	-1135.35	43.20	26.63	-1174.92	45.28	36.57	-1371.94	18.54	39.05	-1367.85	9.74	80.73	-1322.32	77.14	1367.46	0.00	0.00	0.00	-1230.39	-55.83	1718.51	-1204.53	47.90	1736.40	1346.86	828.91	1432.14	-1376.26	97.90	1761.86	85.35	1588.06	69.99	648.93	1386.99	74.70	286.91
5.97000	-1529.50	152.56	31.90	-1538.36	143.08	73.87	-1713.13	187.17	281.43	-1660.61	190.46	298.92	-1134.64	43.53	26.68	-1174.58	45.69	36.67	-1372.20	18.73	38.91	-1367.64	9.56	81.00	-1314.07	77.22	1368.62	0.00	0.00	0.00	-1222.18	-54.62	1719.91	-1194.70	49.93	1737.61	1354.17	827.40	1432.41	-1368.29	98.25	1762.88	84.65	1587.62	70.08	646.04	1387.62	73.85	287.69
5.98000	-1498.21	157.21	38.22	-1511.72	148.56	77.88	-1683.55	188.71	271.09	-1632.40	192.42	290.14	-1137.57	44.20	25.95	-1174.84	45.14	36.54	-1372.11	18.66	38.87	-1366.68	8.23	81.74	-1305.49	77.25	1369.78	0.00	0.00	0.00	-1211.72	-53.57	1721.59	-1183.27	52.44	1738.73	1361.38	825.88	1432.70	-1360.68	98.57	1763.86	84.34	1589.60	69.26	647.46	1388.09	73.61	286.65
5.99000	-1466.24	160.57	37.09	-1481.71	152.13	76.04	-1653.66	190.22	260.63	-1603.95	194.39	281.27	-1135.65	44.01	26.15	-1173.19	45.44	36.86	-1372.15	18.66	38.88	-1368.27	10.46	80.77	-1298.19	77.39	1370.74	0.00	0.00	0.00	-1203.14	-52.50	1723.03	-1177.62	53.33	1740.06	1368.50	824.33	1432.99	-1352.97	99.01	1764.71	86.49	1589.60	69.81	645.79	1388.46	73.41	285.19
6.00000	-1435.37	164.19	38.35	-1453.11	155.43	75.31	-1623.46	191.70	250.04	-1575.25	196.35	272.30	-1139.26	43.78	25.55	-1175.20	45.43	36.48	-1371.97	18.43	39.03	-1367.67	9.61	81.28	-1290.98	77.68	1371.67	0.00	0.00	0.00	-1194.75	-51.32	1724.53	-1167.40	54.83	1741.07	1375.52	822.76	1433.30	-1345.15	99.66	1765.49	90.55	1587.33	70.87	647.11	1387.34	73.93	282.99
6.01000	-1396.95	168.25	41.01	-1424.17	158.68	74.49	-1592.96	193.15	239.33	-1546.30	198.30	263.24	-1138.12	44.04	25.90	-1177.13	45.32	36.11	-1372.11	18.63	38.94	-1367.79	9.82	81.39	-1281.61	77.85	1372.45	0.00	0.00	0.00	-1187.48	-50.20	1725.92	-1163.32	56.34	1742.34	1382.44	821.17	1433.61	-1336.90	100.99	1766.06	94.79	1585.67	70.46	646.45	1387.02	74.03	285.44
6.02000	-1366.90	171.14	41.47	-1390.70	160.83	74.35	-1562.16	194.58	228.49	-1517.11	200.26	254.09	-1133.79	43.78	26.83	-1173.52	45.53	36.93	-1372.22	18.73	38.91	-1367.88	9.97	81.29	-1272.51	77.90	1373.09	0.00	0.00	0.00	-1179.43	-49.26	1727.24	-1157.00	57.66	1743.52	1389.27	819.56	1433.94	-1328.80	102.32	1766.46	91.04	1588.11	70.27	646.46	1386.87	74.05	285.26
6.03000	-1335.74	172.41	42.12	-1363.85	164.46	73.68	-1531.04	195.99	217.52	-1487.66	202.21	244.84	-1134.91	44.26	26.72	-1176.75	46.14	36.21	-1371.79	18.29	39.19	-1367.69	9.75	81.52	-1266.12	77.93	1373.65	0.00	0.00	0.00	-1169.39	-48.45	1728.74	-1144.11	58.80	1744.54	1395.99	817.93	1434.28	-1321.48	102.50	1766.96	86.30	1590.09	69.32	647.79	1386.81	74.28	284.49
6.04000	-1302.14	175.35	44.23	-1333.01	166.10	72.15	-1499.61	197.36	206.43	-1457.97	204.15	235.50	-1135.94	44.17	26.43	-1175.00	45.70	36.67	-1371.75	18.31	39.24	-1367.13	9.24	81.86	-1256.29	78.03	1374.09	0.00	0.00	0.00	-1160.98	-47.37	1729.94	-1134.85	59.67	1745.49	1402.62	816.27	1434.63	-1313.68	103.01	1767.30	87.19	1587.53	70.06	648.43	1388.06	73.96	285.14
6.05000	-1273.14	176.43	43.46	-1301.86	167.05	70.63	-1467.87	198.70	195.21	-1428.03	206.09	226.07	-1133.15	44.87	27.67	-1173.79	45.70	37.02	-1371.78	18.51	39.21	-1367.48	9.78	81.67	-1248.84	77.72	1374.36	0.00	0.00	0.00	-1152.56	-46.36	1730.96	-1128.79	61.20	1746.50	1409.15	814.60	1434.99	-1305.81	103.53	1767.52	89.31	1587.11	70.58	648.27	1387.92	74.07	284.61
6.06000	-1236.64	177.31	44.12	-1271.08	167.82	69.00	-1435.82	200.02	183.87	-1402.08	208.25	217.75	-1136.40	44.30	26.69	-1171.87	45.58	37.61	-1371.96	18.73	39.09	-1367.77	10.34	81.65	-1239.69	77.75	1374.59	0.00	0.00	0.00	-1145.15	-45.46	1731.86	-1121.23	62.10	1747.28	1415.58	812.90	1435.36	-1299.12	104.26	1767.62	89.50	1588.39	70.45	647.67	1387.61	73.79	284.96
6.07000	-1207.37	177.93	42.97	-1236.84	168.60	67.92	-1407.92	202.06	173.24	-1375.77	209.95	208.83	-1137.91	44.46	26.63	-1172.43	45.91	37.25	-1371.84	18.64	39.18	-1368.00	10.65	81.58	-1234.13	78.22	1374.68	0.00	0.00	0.00	-1136.87	-44.55	1732.24	-1112.45	62.89	1747.57	1421.91	811.18	1435.74	-1291.38	105.02	1767.49	85.06	1588.98	69.54	648.48	1388.39	74.04	284.28
6.08000	-1172.39	177.65	44.23	-1203.42	168.72	66.77	-1379.65	203.25	162.24	-1348.22	212.54	200.21	-1134.98	44.01	27.59	-1172.39	45.60	37.35	-1371.88	18.70	39.13	-1368.15	10.79	81.49	-1225.42	78.48	1374.47	0.00	0.00	0.00	-1126.83	-43.46	1732.71	-1103.54	63.94	1748.04	1428.14	809.43	1436.13	-1281.35	105.97	1767.41	87.43	1586.60	70.44	645.93	1388.71	73.54	284.84
6.09000	-1135.52	177.86	46.10	-1170.94	169.22	65.57	-1351.48	203.60	150.90	-1320.46	214.89	191.57	-1135.71	44.06	27.57	-1173.02	45.43	37.36	-1371.53	18.24	39.43	-1368.33	11.07	81.34	-1217.13	78.50	1374.25	0.00	0.00	0.00	-1118.21	-42.50	1732.93	-1095.11	65.31	1748.13	1434.27	807.67	1436.53	-1273.67	105.68	1767.37	91.00	1587.66	70.80	645.76	1387.07	73.85	287.16
6.10000	-1097.72	177.86	47.90	-1137.34	169.53	65.05	-1321.77	204.99	140.25	-1291.61	217.57	183.13	-1135.47	43.99	27.67	-1173.36	45.35	37.36	-1371.70	18.45	39.29	-1368.56	11.43	81.33	-1208.12	78.71	1373.89	0.00	0.00	0.00	-1109.60	-41.51	1732.87	-1085.46	66.31	1748.01	1440.29	805.88	1436.94	-1265.49	106.17	1767.00	87.99	1589.62	69.81	646.00	1387.71	73.44	281.27
6.11000	-1064.11	178.43	49.79	-1103.07	169.92	65.02	-1291.19	206.57	130.26	-1263.72	218.77	174.42	-1135.31	43.46	28.35	-1171.82	45.16	38.25	-1371.83	18.61	39.22	-1368.60	11.49	81.46	-1200.47	78.96	1373.36	0.00	0.00	0.00	-1102.02	-40.68	1732.82	-1077.89	67.02	1747.94	1446.22	804.07	1437.37	-1258.52	106.74	1766.73	87.18	1589.27	69.51	645.64	1387.53	73.48	282.06
6.12000	-1028.04	178.91	52.41	-1070.38	171.08	64.99	-1260.60	207.85	120.48	-1235.46	219.62	165.64	-1135.51	42.98	28.40	-1168.80	45.04	38.60	-1371.73	18.46	39.35	-1367.73	10.56	82.01	-1192.80	79.04	1372.80	0.00	0.00	0.00	-1093.39	-39.80	1732.15	-1070.06	67.75	1747.21	1452.04	802.24	1437.80	-1250.00	107.68	1766.10	87.18	1587.28	70.09	650.11	1387.41	74.33	284.41
6.13000	-997.39	181.17	54.28	-1036.20	172.27	65.83	-1230.09	208.34	110.82	-1208.55	218.10	156.31	-1133.15	42.89	29.32	-1170.76	44.15	38.39	-1371.91	18.72	39.18	-1368.00	10.99	81.78	-1184.41	79.22	1372.20	0.00	0.00	0.00	-1082.93	-38.56	1731.42	-1061.51	69.09	1746.36	1457.76	800.39	1438.25	-1239.22	108.57	1765.37	86.82	1588.60	69.75	648.35	1386.86	74.21	285.05
6.14000	-959.54	182.53	58.30	-1003.61	173.46	66.94	-1199.64	208.52	101.48	-1179.73	218.98	148.23	-1132.57	42.38	29.78	-1171.07	43.29	38.65	-1371.60	18.36	39.39	-1368.20	11.42	81.87	-1176.86	79.69	1371.38	0.00	0.00	0.00	-1073.82	-37.86	1730.48	-1049.89	69.85	1745.28	1463.37	798.51	1438.71	-1230.50	108.97	1764.59	87.89	1589.15	69.87	647.25	1388.00	73.87	286.02
6.15000	-926.02	183.77	61.92	-969.40	174.70	68.63	-1168.01	209.72	93.11	-1151.13	219.16	140.34	-1126.81	42.87	30.56	-1170.05	43.44	38.29	-1371.83	18.73	39.22	-1368.24	11.82	81.73	-1169.68	80.12	1370.46	0.00	0.00	0.00	-1064.77	-37.06	1729.33	-1042.37	70.93	1744.43	1468.88	796.61	1439.17	-1221.87	109.25	1763.90	89.48	1588.45	70.36	648.27	1386.78	74.47	285.04
6.16000	-892.51	184.52	65.60	-938.40	175.74	70.20	-1137.16	210.45	85.43	-1121.73	221.06	133.86	-1130.86	42.95	29.14	-1176.79	43.57	36.54	-1371.64	18.61	39.31	-1368.20	11.71	81.93	-1161.39	80.43	1369.48	0.00	0.00	0.00	-1056.74	-36.60	1728.29	-1035.20	71.56	1743.43	1474.29	794.69	1439.65	-1214.55	109.66	1763.26	87.33	1588.44	69.80	647.61	1387.23	74.32	283.65
6.17000	-859.31	185.16	70.05	-907.59	176.59	72.34	-1105.50	212.39	78.92	-1092.18	222.95	128.08	-1134.20	43.20	28.02	-1177.17	43.63	36.36	-1371.44	18.29	39.53	-1368.19	11.84	82.17	-1152.39	80.96	1368.37	0.00	0.00	0.00	-1048.08	-35.74	1726.72	-1027.31	72.47	1741.77	1479.59	792.75	1440.15	-1205.86	110.74	1762.17	86.82	1587.70	70.02	645.84	1387.23	73.82	287.29
6.18000	-827.43	185.97	74.58	-874.63	178.10	75.45	-1074.20	214.73	73.62	-1063.19	224.63	122.98	-1138.65	42.81	26.70	-1178.22	44.18	35.69	-1371.56	18.45	39.56	-1368.23	11.98	82.24	-1144.90	81.28	1367.03	0.00	0.00	0.00	-1037.85	-34.15	1725.00	-1017.16	74.24	1739.93	1484.79	790.78	1440.65	-1194.76	112.01	1760.83	87.74	1589.96	69.67	645.92	1387.87	73.67	286.70
6.19000	-792.14	186.40	80.10	-842.02	178.09	79.37	-1043.53	216.57	69.10	-1034.66	226.12	118.84	-1143.76	42.34	24.96	-1174.45	44.00	36.96	-1371.61	18.77	39.39	-1368.33	12.42	82.47	-1135.76	81.90	1365.79	0.00	0.00	0.00	-1028.56	-33.48	1723.11	-1007.91	74.70	1738.15	1489.88	788.79	1441.16	-1185.43	113.08	1759.50	89.46	1588.31	70.17	648.08	1388.14	73.92	284.42
6.20000	-770.37	187.14	84.56	-804.49	178.21	83.93	-1013.52	218.83	65.90	-1006.86	227.82	115.76	-1137.81	42.60	26.27	-1174.26	43.88	36.99	-1371.70	19.00	39.41	-1368.64	13.13	82.33	-1127.49	82.82	1364.35	0.00	0.00	0.00	-1019.30	-32.67	1721.21	-998.84	75.02	1736.01	1494.86	786.78	1441.69	-1176.03	114.43	1758.03	85.78	1589.09	69.55	647.59	1387.41	73.90	283.80
6.21000	-742.37	187.23	90.44	-784.02	181.07	87.77	-984.55	221.40	63.92	-979.84	229.93	113.82	-1136.12	43.22	27.12	-1174.44	43.85	36.91	-1371.76	19.19	39.38	-1369.24	14.24	82.23	-1120.09	83.42	1362.85	0.00	0.00	0.00	-1011.17	-32.06	1719.48	-989.88	75.44	1734.17	1499.74	784.74	1442.23	-1168.61	114.62	1757.01	85.81	1588.09	69.80	645.24	1388.68	72.88	284.18
6.22000	-716.36	188.39	96.76	-757.67	181.98	92.76	-956.98	223.40	62.61	-954.45	231.32	112.46	-1135.86	42.81	26.66	-1174.27	44.22	36.85	-1371.22	18.81	39.74	-1368.08	13.09	83.07	-1110.74	84.02	1361.19	0.00	0.00	0.00	-1002.42	-31.10	1717.37	-980.50	76.51	1731.96	1504.51	782.69	1442.77	-1160.11	114.78	1755.59	87.50	1586.94	70.54	646.56	1389.31	73.23	285.72
6.23000	-692.54	189.43	103.92	-733.70	183.93	98.08	-931.50	224.96	61.93	-930.61	232.96	112.01	-1134.85	42.42	27.28	-1174.27	44.15	36.63	-1371.38	19.36	39.73	-1368.20	13.56	83.17	-1103.08	84.51	1359.52	0.00	0.00	0.00	-991.90	-29.58	1714.90	-970.08	78.02	1729.42	1509.17	780.60	1443.33	-1148.57	116.05	1753.54	87.77	1589.19	70.03	648.10	1388.70	73.86	283.79
6.24000	-670.76	190.21	111.35	-711.04	184.72	104.42	-907.52	226.44	61.90	-908.85	233.67	111.76	-1135.33	42.50	26.79	-1173.75	44.07	36.66	-1371.14	19.50	40.12	-1367.69	13.53	83.54	-1094.79	85.12	1357.69	0.00	0.00	0.00	-982.59	-28.96	1712.61	-961.82	78.73	1726.93	1513.72	778.50	1443.91	-1139.17	117.18	1751.76	88.73	1587.42	70.82	647.07	1387.52	74.28	284.76
6.25000	-650.69	191.60	118.61	-690.52	185.38	110.78	-885.72	227.40	62.27	-888.49	234.63	112.16	-1135.32	42.93	27.06	-1174.82	44.24	36.59	-1370.89	19.73	40.50	-1367.28	13.67	84.16	-1086.46	86.07	1355.95	0.00	0.00	0.00	-973.69	-27.69	1710.29	-951.60	79.38	1724.52	1518.16	776.37	1444.49	-1130.01	118.23	1750.10	89.97	1586.89	71.15	646.14	1387.17	74.01	285.53
6.26000	-632.66	191.13	125.56	-672.38	186.10	116.48	-866.34	227.85	62.68	-870.39	235.24	112.64	-1135.70	42.92	26.62	-1176.33	44.21	36.26	-1370.74	20.12	41.00	-1366.91	13.71	84.82	-1078.20	87.00	1354.09	0.00	0.00	0.00	-965.70	-26.90	1708.25	-943.38	79.59	1722.11	1522.50	774.22	1445.09	-1120.22	120.30	1748.13	91.83	1589.10	68.41	645.20	1388.31	73.16	286.09
6.27000	-616.96	192.18	131.01	-656.36	186.79	121.21	-848.80	228.26	63.12	-854.32	235.16	112.80	-1136.13	42.78	26.27	-1175.07	44.38	36.16	-1370.28	20.15	41.99	-1366.79	14.27	85.38	-1068.77	87.71	1352.28	0.00	0.00	0.00	-957.03	-25.84	1706.09	-935.11	80.32	1719.64	1526.72	772.05	1445.69	-1111.18	121.01	1746.48	87.37	1589.92	68.80	647.95	1386.48	74.52	283.36
6.28000	-603.03	192.31	135.16	-642.03	186.53	125.04	-833.51	228.02	63.02	-839.94	235.17	112.75	-1135.24	42.95	26.43	-1172.47	44.06	36.65	-1370.03	20.48	42.80	-1365.72	13.44	86.54	-1060.28	88.47	1350.58	0.00	0.00	0.00	-946.50	-24.41	1703.46	-924.09	81.59	1716.90	1530.83	769.85	1446.31	-1102.02	121.95	1744.94	87.71	1588.06	70.18	646.74	1387.80	73.93	287.78
6.29000	-590.10	193.47	138.60	-629.85	186.57	127.08	-820.25	228.19	62.63	-827.30	235.27	112.32	-1134.81	42.99	26.46	-1175.29	44.52	36.15	-1369.56	20.25	44.12	-1365.50	13.93	87.42	-1051.77	89.50	1348.99	0.00	0.00	0.00	-937.78	-23.00	1701.36	-917.27	83.11	1714.83	1534.84	767.63	1446.94	-1093.07	122.80	1743.44	87.24	1588.41	70.10	646.70	1388.15	73.54	282.41
6.30000	-579.52	192.72	139.66	-619.62	186.23	127.37	-809.50	227.81	61.43	-817.02	234.38	110.95	-1133.86	42.84	26.50	-1172.17	44.44	36.73	-1368.99	19.90	45.56	-1364.99	14.18	88.50	-1042.45	90.56	1347.49	0.00	0.00	0.00	-928.76	-22.29	1699.29	-908.16	84.25	1712.81	1538.73	765.38	1447.59	-1083.79	124.12	1741.85	89.87	1587.89	70.71	647.59	1388.50	73.51	283.62
6.31000	-571.51	191.24	137.75	-611.12	184.82	126.25	-800.90	227.48	59.67	-808.41	233.99	109.22	-1134.91	42.57	26.49	-1175.20	43.65	36.02	-1368.71	19.94	47.00	-1364.10	13.60	89.98	-1034.12	91.72	1346.01	0.00	0.00	0.00	-921.08	-21.33	1697.48	-899.54	85.34	1711.09	1542.51	763.12	1448.24	-1076.17	125.12	1740.54	88.41	1589.30	69.89	648.35	1387.66	74.13	287.82
6.32000	-565.07	189.24	134.13	-604.62	183.88	122.78	-794.59	226.66	57.05	-801.82	233.30	106.74	-1132.79	42.45	27.30	-1175.15	44.16	36.07	-1368.19	19.49	48.78	-1363.89	14.14	91.04	-1025.49	92.48	1344.68	0.00	0.00	0.00	-912.75	-20.02	1695.95	-889.48	86.64	1709.51	1546.17	760.82	1448.91	-1067.76	126.62	1739.26	86.40	1591.78	68.72	647.85	1387.47	73.98	282.76
6.33000	-559.94	188.42	129.25	-599.36	181.88	118.18	-789.95	226.44	54.20	-796.71	232.80	103.84	-1135.25	43.45	26.42	-1174.32	44.01	36.36	-1367.82	19.25	50.67	-1362.45	13.15	93.13	-1016.31	93.74	1343.53	0.00	0.00	0.00	-902.46	-18.62	1694.05	-877.41	88.18	1707.43	1549.73	758.51	1449.59	-1056.84	128.49	1737.57	88.25	1588.74	69.92	647.34	1386.51	74.26	284.23
6.34000	-556.40	186.01	121.78	-596.16	179.97	111.77	-787.21	225.39	52.73	-793.32	231.74	100.68	-1135.39	42.46	26.18	-1175.55	43.88	35.86	-1366.91	18.24	53.34	-1362.39	13.99	94.56	-1007.96	95.01	1342.48	0.00	0.00	0.00	-893.73	-17.24	1692.67	-870.80	89.71	1706.05	1553.17	756.17	1450.28	-1047.97	130.22	1736.37	88.61	1589.07	69.72	646.96	1388.69	73.34	288.94
6.35000	-553.66	182.28	113.00	-593.24	176.97	104.08	-785.36	223.74	51.60	-790.91	230.84	97.33	-1134.58	42.66	26.39	-1176.97	44.06	35.55	-1366.35	17.58	55.69	-1361.01	12.98	96.94	-998.39	96.19	1341.56	0.00	0.00	0.00	-885.19	-15.69	1691.57	-861.67	90.83	1705.10	1556.49	753.80	1450.98	-1039.39	131.56	1735.38	88.74	1587.75	70.29	647.49	1388.25	73.66	284.83
6.36000	-550.25	180.61	104.39	-590.37	174.65	95.75	-782.89	222.63	49.92	-788.59	230.07	94.89	-1135.82	42.28	26.15	-1174.67	43.71	35.94	-1365.39	16.24	58.59	-1359.98	12.80	99.22	-989.99	97.65	1340.75	0.00	0.00	0.00	-877.82	-14.28	1690.57	-854.37	92.24	1704.16	1559.70	751.42	1451.69	-1032.22	132.81	1734.43	87.49	1588.47	69.99	646.02	1388.74	73.16	283.70
6.37000	-545.47	179.40	94.31	-585.79	172.73	87.72	-779.45	222.80	48.32	-783.74	229.61	93.55	-1136.92	42.29	25.72	-1173.94	43.85	36.02	-1364.20	14.73	61.64	-1358.82	12.41	101.81	-980.06	99.16	1340.19	0.00	0.00	0.00	-869.62	-12.88	1690.25	-846.53	93.78	1704.11	1562.80	749.01	1452.42	-1023.86	134.43	1734.06	87.05	1589.51	69.76	648.45	1388.17	73.93	282.90
6.38000	-539.71	177.12	83.36	-580.97	172.08	79.82	-775.95	223.56	46.92	-777.20	229.92	92.39	-1134.94	42.25	26.13	-1173.94	43.71	35.82	-1363.24	13.69	64.80	-1356.60	11.15	105.00	-970.48	100.64	1339.95	0.00	0.00	0.00	-859.41	-11.36	1689.84	-837.66	94.94	1704.14	1565.78	746.57	1453.16	-1012.95	136.63	1733.59	87.95	1588.13	70.32	647.25	1389.72	73.36	285.34
6.39000	-534.90	177.49	74.34	-576.81	172.34	72.52	-773.71	224.52	46.14	-772.12	230.00	90.97	-1135.88	42.17	26.19	-1175.16	42.91	34.98	-1362.48	13.29	68.23	-1354.68	10.70	108.35	-960.66	102.16	1340.09	0.00	0.00	0.00	-850.75	-10.02	1689.84	-828.36	96.89	1704.31	1568.65	744.11	1453.91	-1004.04	138.15	1733.65	87.23	1587.47	70.49	646.47	1388.98	73.42	284.54
6.40000	-541.88	176.64	62.76	-574.70	172.94	64.89	-772.28	224.73	45.77	-768.79	230.52	90.09	-1136.08	42.52	25.62	-1173.91	42.69	34.80	-1361.01	12.75	72.39	-1352.68	10.75	111.89	-951.87	104.01	1340.43	0.00	0.00	0.00	-841.98	-8.75	1690.14	-819.52	98.17	1704.83	1571.40	741.63	1454.68	-995.21	139.96	1733.98	85.43	1589.29	69.80	647.99	1387.73	73.99	284.62
6.41000	-531.22	178.72	58.66	-573.97	172.67	58.88	-771.35	224.93	45.78	-766.75	230.62	89.41	-1139.43	41.69	24.96	-1174.80	44.65	34.48	-1359.41	12.73	76.75	-1349.04	9.11	116.70	-941.89	105.42	1341.10	0.00	0.00	0.00	-834.34	-7.47	1690.42	-812.21	99.38	1705.21	1574.03	739.12	1455.45	-986.41	141.28	1734.51	85.68	1588.86	70.12	648.55	1387.29	74.29	285.87
6.42000	-535.87	178.37	51.20	-572.42	173.19	54.56	-770.86	225.41	45.78	-765.08	230.52	88.87	-1134.48	42.03	26.04	-1169.70	44.88	36.28	-1356.47	11.71	82.17	-1345.85	8.74	121.21	-933.15	106.73	1342.00	0.00	0.00	0.00	-825.97	-5.93	1691.43	-803.96	100.65	1706.20	1576.54	736.59	1456.24	-977.18	143.49	1735.13	87.23	1587.87	70.45	648.37	1387.32	74.21	285.20
6.43000	-526.30	178.75	49.61	-573.26	173.61	50.52	-770.53	225.94	45.44	-763.27	230.55	88.56	-1133.37	42.38	26.53	-1174.46	45.98	35.34	-1353.26	10.76	87.74	-1342.42	9.13	125.64	-923.49	108.20	1343.14	0.00	0.00	0.00	-815.74	-4.33	1692.54	-792.33	102.02	1707.31	1578.94	734.03	1457.05	-968.44	144.93	1736.16	88.58	1587.66	70.12	648.45	1388.26	73.85	284.43
6.44000	-526.46	178.38	45.12	-573.17	173.28	47.43	-770.13	226.50	45.05	-761.53	230.72	88.44	-1136.26	42.22	25.71	-1175.30	45.69	35.56	-1349.82	10.22	93.69	-1338.19	9.02	130.77	-913.97	109.51	1344.58	0.00	0.00	0.00	-807.14	-2.61	1693.84	-784.85	104.00	1708.72	1581.22	731.45	1457.86	-959.56	146.79	1737.27	86.75	1588.75	69.57	646.74	1388.69	73.41	282.71
6.45000	-524.82	179.54	41.93	-570.57	173.66	45.81	-769.56	227.04	44.70	-759.87	230.77	88.35	-1136.31	42.14	25.75	-1176.07	45.96	35.77	-1345.78	9.85	100.00	-1332.05	7.55	137.05	-903.80	111.15	1346.06	0.00	0.00	0.00	-798.51	-1.11	1695.26	-772.51	105.63	1709.68	1583.38	728.84	1458.69	-950.80	148.45	1738.48	88.84	1590.25	69.54	647.72	1387.59	74.04	283.16
6.46000	-525.62	179.69	38.90	-568.55	174.06	44.43	-769.01	227.49	44.45	-758.25	230.76	88.28	-1136.45	41.74	25.86	-1175.77	45.34	36.61	-1341.51	10.52	106.32	-1326.30	7.97	143.07	-893.76	112.82	1347.72	0.00	0.00	0.00	-790.95	0.26	1696.47	-763.69	106.99	1710.79	1585.42	726.21	1459.53	-941.55	150.76	1739.67	88.02	1589.97	69.64	647.64	1386.45	74.16	285.95
6.47000	-525.89	179.10	36.43	-566.30	174.18	43.51	-768.77	227.38	44.14	-757.08	230.71	88.13	-1136.20	42.52	26.00	-1175.38	44.84	37.57	-1335.68	10.60	113.72	-1319.99	9.18	149.50	-882.45	114.03	1349.47	0.00	0.00	0.00	-782.71	1.73	1698.09	-757.31	108.09	1712.56	1587.34	723.56	1460.38	-932.82	152.38	1741.00	87.09	1588.19	70.05	648.39	1386.84	74.30	286.03
6.48000	-524.47	179.42	35.88	-563.01	174.58	43.44	-768.52	227.50	44.08	-756.39	230.67	87.96	-1133.46	42.06	26.69	-1170.56	51.20	42.92	-1329.16	11.58	121.47	-1311.94	10.03	156.53	-872.43	115.39	1351.27	0.00	0.00	0.00	-772.70	3.63	1700.09	-751.51	109.49	1714.76	1589.14	720.87	1461.24	-923.91	154.48	1742.28	87.25	1587.44	70.24	647.32	1387.07	74.05	286.91
6.49000	-526.11	179.14	34.44	-561.78	174.77	43.03	-768.29	227.67	44.03	-755.99	230.61	87.82	-1134.82	42.23	26.47	-1170.42	48.29	42.80	-1322.60	14.27	129.22	-1302.56	11.07	164.16	-862.29	116.94	1353.02	0.00	0.00	0.00	-764.06	5.02	1701.86	-740.75	110.88	1716.37	1590.82	718.17	1462.12	-915.24	156.30	1743.60	88.84	1587.03	70.54	648.47	1387.78	74.05	286.80
6.50000	-521.75	179.98	34.36	-560.37	174.98	42.84	-768.31	227.54	43.84	-755.68	230.68	87.68	-1135.54	41.98	25.94	-1165.64	45.61	43.25	-1313.76	15.70	138.59	-1293.49	13.71	171.95	-852.50	118.24	1354.61	0.00	0.00	0.00	-755.39	6.26	1703.70	-731.81	112.26	1718.09	1592.38	715.44	1463.01	-906.80	157.81	1744.99	87.09	1586.57	70.25	646.50	1389.61	72.99	284.02
6.51000	-516.23	180.53	35.20	-559.98	174.93	42.65	-768.17	227.73	43.80	-755.37	230.77	87.48	-1134.53	42.34	25.73	-1167.26	44.91	42.38	-1305.11	18.64	148.14	-1282.33	15.33	180.85	-843.27	119.73	1356.11	0.00	0.00	0.00	-746.83	7.50	1705.48	-722.30	113.39	1719.74	1593.81	712.68	1463.92	-898.13	159.70	1746.23	83.71	1589.31	69.17	647.78	1389.16	73.37	283.28
6.52000	-519.93	180.39	34.04	-560.29	174.70	42.60	-768.14	227.83	43.74	-755.26	230.92	87.33	-1137.46	42.27	24.26	-1165.98	45.65	42.39	-1295.51	21.74	158.31	-1270.56	17.38	189.85	-833.13	120.88	1357.57	0.00	0.00	0.00	-738.32	8.59	1707.28	-713.10	114.53	1721.47	1595.13	709.90	1464.83	-889.35	161.71	1747.26	83.90	1588.56	69.60	646.66	1389.19	73.40	285.25
6.53000	-515.49	180.38	34.95	-563.18	174.73	41.83	-768.03	228.01	43.77	-755.13	231.16	87.19	-1131.54	42.85	24.34	-1162.36	46.31	42.38	-1285.10	25.33	168.61	-1258.03	19.54	199.02	-824.15	121.90	1359.00	0.00	0.00	0.00	-729.95	9.80	1709.04	-705.49	115.83	1723.22	1596.32	707.10	1465.76	-880.70	163.22	1748.34	85.54	1588.68	69.45	646.94	1388.89	73.53	282.98
6.54000	-516.88	181.04	34.38	-567.41	174.87	40.96	-768.09	227.89	43.63	-755.07	231.35	87.08	-1129.89	43.71	22.87	-1155.35	46.82	43.90	-1272.56	27.62	179.35	-1243.47	20.23	208.63	-815.48	122.91	1360.18	0.00	0.00	0.00	-721.57	11.05	1710.66	-696.96	117.68	1725.15	1597.39	704.27	1466.71	-872.05	164.53	1749.34	88.82	1586.99	70.52	648.24	1387.16	74.16	284.73
6.55000	-518.90	180.93	33.78	-568.09	175.13	40.75	-768.02	228.01	43.62	-754.96	231.69	86.96	-1124.89	43.67	21.90	-1148.88	47.53	45.52	-1259.55	30.57	189.57	-1228.96	22.30	217.71	-805.45	123.61	1361.21	0.00	0.00	0.00	-713.09	11.83	1712.15	-687.97	119.09	1726.78	1598.33	701.41	1467.66	-863.49	165.54	1750.30	90.38	1588.22	70.35	646.04	1387.34	73.86	285.47
6.56000	-524.19	180.52	32.48	-569.35	175.14	40.02	-768.15	227.82	43.43	-754.96	231.81	86.76	-1118.04	43.34	20.97	-1141.22	47.35	47.37	-1245.25	32.57	199.94	-1212.85	23.58	226.64	-796.28	124.13	1362.16	0.00	0.00	0.00	-704.47	12.41	1713.50	-677.43	119.69	1727.84	1599.15	698.53	1468.63	-854.60	166.86	1751.15	86.97	1590.85	69.14	647.37	1388.25	73.69	285.31
6.57000	-525.11	181.37	32.07	-566.83	175.83	40.84	-767.98	228.16	43.53	-754.83	232.20	86.71	-1113.41	42.38	19.01	-1131.35	46.98	49.24	-1229.85	33.83	210.42	-1195.86	24.77	234.93	-788.62	124.37	1363.15	0.00	0.00	0.00	-695.88	12.69	1714.64	-668.36	120.19	1729.01	1599.84	695.62	1469.61	-845.63	168.38	1751.89	90.52	1587.90	70.62	648.03	1387.59	74.16	283.61
6.58000	-525.04	180.88	32.21	-568.48	175.93	40.34	-767.86	228.38	43.54	-754.79	232.30	86.55	-1106.47	40.78	16.97	-1122.04	46.10	50.38	-1213.12	34.90	220.67	-1178.60	26.25	242.68	-779.56	124.78	1364.00	0.00	0.00	0.00	-687.53	13.24	1715.73	-660.33	120.33	1730.07	1600.41	692.69	1470.61	-836.93	169.16	1752.67	88.37	1589.49	69.94	647.51	1387.70	74.09	286.52
6.59000	-523.32	181.67	32.55	-568.34	175.84	40.31	-768.16	227.92	43.30	-759.38	232.89	84.95	-1099.07	39.38	17.87	-1111.04	45.10	53.04	-1195.53	36.63	229.21	-1160.34	27.21	250.00	-770.15	125.18	1364.79	0.00	0.00	0.00	-679.12	13.56	1716.61	-652.88	120.52	1730.96	1600.86	689.74	1471.62	-828.28	169.75	1753.37	87.29	1590.22	69.57	644.80	1388.54	73.18	289.77
6.60000	-524.84	181.53	31.62	-567.31	175.56	40.47	-768.08	228.05	43.28	-756.78	232.57	85.36	-1085.66	38.49	23.01	-1095.97	44.45	58.62	-1177.82	38.17	235.90	-1141.79	28.13	256.36	-761.59	125.48	1365.44	0.00	0.00	0.00	-671.03	14.16	1717.37	-642.64	120.92	1731.55	1601.17	686.75	1472.64	-819.44	170.23	1754.11	84.19	1590.00	69.14	646.88	1387.37	74.16	285.18
6.61000	-526.08	181.57	31.00	-568.56	175.81	40.05	-767.96	228.33	43.40	-755.84	232.50	85.49	-1065.47	37.40	28.93	-1077.06	44.40	64.22	-1160.29	40.16	240.80	-1123.33	29.16	262.14	-752.47	126.03	1366.01	0.00	0.00	0.00	-663.70	14.18	1717.98	-635.49	121.27	1732.25	1601.36	683.74	1473.67	-810.54	170.68	1754.89	70.09	1590.53	61.44	646.60	1389.03	73.43	284.41
6.62000	-523.45	181.35	31.80	-568.16	175.73	40.16	-767.93	228.39	43.35	-757.73	232.92	85.15	-1042.48	36.96	34.22	-1054.44	44.54	69.45	-1141.97	41.69	244.65	-1105.35	31.11	266.67	-745.13	126.44	1366.64	0.00	0.00	0.00	-655.57	13.66	1718.15	-627.85	120.92	1732.65	1601.43	680.71	1474.72	-801.55	171.29	1755.67	82.15	1590.33	66.98	647.04	1388.95	73.63	284.93
6.63000	-524.55	181.18	31.57	-568.33	175.70	40.04	-767.92	228.38	43.28	-754.55	232.88	86.27	-1019.35	37.25	38.47	-1029.97	45.01	73.96	-1122.56	42.77	247.27	-1085.62	31.60	270.56	-736.76	127.05	1367.29	0.00	0.00	0.00	-645.77	13.40	1718.43	-616.33	120.51	1732.95	1601.36	677.65	1475.78	-792.48	171.57	1756.54	88.90	1588.31	70.24	646.78	1386.32	74.43	284.98
6.64000	-524.21	181.59	31.59	-567.73	175.59	40.13	-767.97	228.44	43.32	-754.29	232.99	86.37	-995.20	38.37	41.75	-1008.32	45.73	76.53	-1102.26	43.63	248.51	-1065.75	32.90	272.41	-727.78	127.05	1368.13	0.00	0.00	0.00	-637.61	13.30	1718.56	-609.48	119.49	1733.28	1601.17	674.56	1476.86	-783.70	171.34	1757.53	88.01	1589.74	69.85	646.53	1387.55	73.77	284.21
6.65000	-526.97	181.39	30.97	-567.54	175.61	40.05	-767.92	228.51	43.34	-754.24	233.01	86.41	-971.50	38.89	44.08	-981.85	47.25	79.16	-1081.28	44.20	248.42	-1045.67	34.40	272.72	-720.54	127.51	1369.07	0.00	0.00	0.00	-629.23	12.88	1718.53	-599.58	118.30	1732.85	1600.85	671.45	1477.95	-774.67	171.31	1758.56	85.94	1588.73	69.77	645.59	1387.36	73.73	284.06
6.66000	-526.25	180.88	30.79	-569.71	175.14	39.54	-767.89	228.61	43.35	-754.22	232.91	86.42	-943.10	40.40	46.12	-957.52	48.10	80.48	-1060.06	44.88	247.07	-1024.50	34.82	272.32	-712.40	127.72	1369.97	0.00	0.00	0.00	-621.94	12.35	1718.45	-592.25	117.34	1732.87	1600.40	668.31	1479.05	-765.71	171.22	1759.66	86.43	1589.28	69.67	647.68	1385.48	74.76	286.27
6.67000	-523.00	180.75	31.31	-568.16	175.33	39.88	-767.91	228.61	43.43	-754.23	232.87	86.42	-917.37	41.28	47.34	-932.36	49.36	80.87	-1038.49	45.59	244.42	-1003.64	35.99	270.43	-704.30	128.24	1370.93	0.00	0.00	0.00	-614.25	11.48	1718.08	-584.54	116.60	1732.94	1599.82	665.14	1480.17	-756.86	170.92	1760.81	87.73	1590.10	69.53	647.10	1387.79	73.96	286.61
6.68000	-521.70	180.74	31.78	-568.29	174.96	39.82	-767.85	228.65	43.41	-754.24	232.80	86.46	-890.39	42.78	47.84	-902.99	50.64	81.46	-1016.25	46.05	240.67	-982.13	36.50	267.71	-696.24	128.59	1371.74	0.00	0.00	0.00	-604.93	10.73	1717.73	-574.66	115.84	1732.82	1599.11	661.95	1481.30	-748.11	170.30	1762.02	88.06	1589.91	69.54	648.21	1388.35	73.88	285.47
6.69000	-524.27	180.70	31.29	-569.04	175.18	39.33	-767.75	228.85	43.52	-754.21	232.86	86.54	-857.62	45.14	47.95	-876.30	50.57	80.72	-993.63	46.82	235.62	-960.81	37.78	263.70	-688.99	128.92	1372.67	0.00	0.00	0.00	-597.08	9.95	1717.36	-566.28	114.81	1732.72	1598.26	658.74	1482.44	-739.10	170.15	1763.09	85.56	1590.70	68.83	648.63	1387.22	74.41	284.24
6.70000	-525.14	180.59	30.92	-568.05	175.02	39.64	-767.78	228.80	43.50	-754.13	232.90	86.65	-830.50	45.53	47.66	-848.71	52.20	78.85	-970.39	47.25	229.69	-938.34	38.40	258.88	-680.85	129.39	1373.45	0.00	0.00	0.00	-589.17	8.99	1716.93	-558.30	113.46	1732.73	1597.29	655.49	1483.60	-730.21	169.22	1764.22	89.11	1590.40	69.97	646.24	1386.90	74.04	285.92
6.71000	-524.10	180.54	30.93	-566.06	174.97	40.01	-767.78	228.80	43.52	-754.14	232.77	86.66	-797.22	46.37	47.62	-817.54	52.87	77.58	-946.34	47.41	222.68	-915.43	38.99	253.09	-673.38	130.08	1374.25	0.00	0.00	0.00	-582.33	8.19	1716.58	-552.13	112.36	1732.76	1596.19	652.22	1484.77	-572.40	126.21	1732.98	89.82	1589.79	70.25	645.64	1389.43	72.92	284.14
6.72000	-524.26	180.73	31.08	-567.73	174.95	39.33	-767.71	228.93	43.61	-754.23	232.60	86.68	-761.63	46.21	47.94	-785.62	52.66	76.12	-921.38	47.14	215.01	-891.93	39.09	246.47	-664.69	130.69	1374.83	0.00	0.00	0.00	-574.92	7.17	1716.25	-545.03	111.08	1732.87	1594.95	648.93	1485.95	-669.94	156.05	1756.86	89.68	1589.54	70.39	645.78	1389.35	73.18	283.73
6.73000	-523.63	180.95	31.36	-568.20	175.29	39.35	-767.84	228.67	43.53	-754.22	232.46	86.76	-728.60	44.29	47.39	-751.53	51.21	75.40	-896.07	46.88	206.44	-868.11	39.39	238.90	-657.13	130.98	1375.31	0.00	0.00	0.00	-565.90	6.04	1715.84	-535.17	109.67	1732.95	1593.58	645.60	1487.15	-704.28	167.81	1766.87	90.42	1589.95	70.15	646.43	1387.26	73.86	284.95
6.74000	-520.52	181.09	31.89	-568.68	175.59	39.40	-767.75	228.84	43.69	-754.19	232.36	86.82	-693.66	43.60	46.96	-723.29	50.35	72.45	-870.17	46.49	197.12	-843.64	39.41	230.54	-649.18	131.26	1375.67	0.00	0.00	0.00	-558.05	4.67	1715.54	-526.83	108.03	1732.97	1592.08	642.25	1488.36	-695.89	166.86	1767.55	90.73	1587.08	70.95	646.29	1387.91	73.67	287.77
6.75000	-523.97	181.22	31.33	-568.51	175.57	39.40	-767.78	228.70	43.67	-754.03	232.48	87.00	-661.91	41.32	45.27	-688.98	47.90	70.32	-843.31	45.33	187.35	-818.87	39.04	221.60	-642.01	132.08	1375.91	0.00	0.00	0.00	-550.30	3.60	1715.26	-516.92	107.00	1732.83	1590.44	638.88	1489.59	-687.32	165.94	1768.05	86.64	1589.25	69.57	647.08	1387.70	73.71	284.77
6.76000	-524.66	181.95	31.08	-566.42	176.20	40.02	-767.75	228.71	43.75	-754.03	232.32	87.10	-628.67	38.99	43.84	-656.07	45.71	67.64	-815.89	43.67	177.02	-793.11	38.15	212.22	-636.37	131.49	1375.22	0.00	0.00	0.00	-543.58	2.64	1715.10	-509.09	105.81	1732.89	1588.67	635.48	1490.83	-547.62	118.30	1735.89	87.31	1588.21	70.03	647.08	1387.40	74.01	286.08
6.77000	-523.18	181.63	31.56	-566.27	176.11	40.27	-767.64	228.74	43.82	-754.08	232.05	87.11	-594.07	35.78	42.46	-623.52	43.06	64.92	-787.48	41.60	166.34	-766.34	36.32	202.82	-627.84	131.22	1375.12	0.00	0.00	0.00	-536.07	1.50	1714.92	-501.67	104.36	1733.05	1586.77	632.05	1492.09	-632.77	150.87	1759.29	87.15	1587.31	70.13	646.38	1388.55	73.46	283.37
6.78000	-524.70	181.79	31.63	-568.59	175.96	40.00	-767.67	228.54	43.82	-754.07	231.97	87.19	-557.40	31.95	41.73	-590.56	39.44	62.30	-758.35	38.98	155.51	-739.57	34.96	192.77	-621.01	131.73	1375.09	0.00	0.00	0.00	-526.77	-0.13	1714.62	-492.47	102.67	1733.22	1584.72	628.59	1493.36	-662.14	163.43	1768.73	87.80	1588.36	70.08	648.39	1388.35	73.84	281.86
6.79000	-525.14	181.77	32.01	-565.81	175.93	41.25	-767.59	228.64	43.96	-754.08	231.78	87.22	-522.78	27.00	40.99	-555.97	35.75	59.99	-729.14	37.10	144.10	-711.71	32.37	182.70	-612.72	131.50	1374.92	0.00	0.00	0.00	-518.93	-1.14	1714.35	-484.34	101.29	1733.04	1582.55	625.11	1494.64	-653.63	162.81	1768.57	87.65	1588.03	70.49	648.23	1385.93	74.72	282.60
6.80000	-526.16	182.35	32.33	-566.42	176.84	41.72	-767.52	228.58	44.02	-753.90	231.89	87.42	-486.47	22.67	41.04	-521.95	31.23	57.91	-699.05	34.57	132.91	-683.69	29.81	172.44	-603.63	131.59	1374.69	0.00	0.00	0.00	-511.01	-1.97	1714.02	-475.97	99.92	1733.05	1580.24	621.60	1495.94	-645.15	161.90	1768.35	85.27	1587.99	69.81	646.89	1386.96	74.22	283.53
6.81000	-521.02	183.21	34.14	-565.64	177.49	42.40	-767.51	228.47	44.05	-753.98	231.57	87.38	-452.20	17.17	40.92	-487.85	26.48	56.11	-668.93	32.27	121.59	-654.76	26.32	162.60	-595.35	131.22	1374.13	0.00	0.00	0.00	-503.62	-2.90	1713.75	-468.63	98.95	1732.89	1577.79	618.06	1497.25	-625.79	148.14	1759.14	86.89	1587.62	70.33	647.61	1387.35	74.08	284.12
6.82000	-521.91	184.53	34.35	-563.56	178.99	45.49	-767.52	228.24	44.08	-753.93	231.46	87.49	-417.37	11.14	41.74	-453.08	20.94	55.22	-637.84	29.48	110.61	-625.97	23.67	152.43	-587.21	131.05	1373.67	0.00	0.00	0.00	-495.84	-4.37	1713.03	-460.61	97.88	1732.40	1575.20	614.49	1498.58	-624.99	156.34	1764.96	87.71	1590.13	69.69	647.57	1386.07	74.50	282.41
6.83000	-515.93	185.47	38.48	-562.95	179.59	45.77	-767.32	228.45	44.29	-753.80	231.52	87.66	-382.00	4.60	43.25	-418.54	14.96	54.83	-606.59	26.33	100.18	-597.29	21.50	142.30	-578.21	131.13	1373.16	0.00	0.00	0.00	-486.08	-5.73	1712.32	-450.76	96.32	1731.95	1572.48	610.90	1499.92	-619.61	158.90	1766.99	86.74	1589.04	70.07	645.90	1387.01	73.79	283.09
6.84000	-518.11	186.81	37.95	-560.76	179.61	45.63	-767.34	228.02	44.30	-753.68	231.44	87.85	-350.16	-1.94	44.65	-384.16	8.34	55.05	-575.14	22.89	90.66	-567.73	17.65	133.43	-569.79	130.64	1372.36	0.00	0.00	0.00	-480.31	-7.80	1710.98	-442.90	94.92	1731.38	1569.62	607.28	1501.27	-610.98	157.71	1766.36	89.79	1586.01	71.13	647.02	1387.25	73.96	285.29
6.85000	-518.32	185.48	36.88	-560.92	179.20	44.72	-767.26	227.94	44.48	-753.63	231.26	88.00	-314.05	-8.27	47.40	-351.37	2.48	55.61	-543.60	18.85	82.21	-538.46	14.40	124.96	-561.89	130.08	1371.66	0.00	0.00	0.00	-469.59	-8.35	1710.42	-433.85	93.69	1730.45	1566.62	603.63	1502.64	-602.00	156.65	1765.46	91.70	1582.94	74.46	646.77	1387.16	74.01	284.53
6.86000	-516.54	185.14	36.49	-565.23	178.27	42.86	-767.19	227.67	44.64	-753.52	231.01	88.15	-275.37	-14.57	51.86	-318.57	-3.50	57.16	-512.03	14.58	74.94	-508.98	10.64	117.39	-554.49	129.79	1370.68	0.00	0.00	0.00	-462.61	-9.69	1709.29	-425.95	92.67	1729.66	1563.48	599.96	1504.02	-455.87	105.57	1731.99	90.60	1582.75	75.01	647.57	1386.82	74.36	282.38
6.87000	-517.42	184.48	34.87	-566.27	177.43	41.86	-767.11	227.43	44.88	-753.39	230.94	88.43	-243.60	-19.77	55.55	-279.92	-8.33	60.66	-480.59	9.96	68.83	-479.43	6.23	111.28	-545.33	129.80	1369.59	0.00	0.00	0.00	-454.91	-11.30	1707.77	-417.25	91.50	1728.47	1560.20	596.26	1505.42	-545.06	139.62	1754.24	85.31	1584.64	73.45	646.28	1387.09	74.07	285.53
6.88000	-522.08	183.74	32.93	-566.29	177.18	40.84	-766.93	227.16	45.23	-753.26	230.76	88.70	-212.65	-24.51	60.13	-250.35	-12.94	63.37	-449.72	4.81	64.03	-450.65	2.10	106.21	-538.39	129.75	1368.47	0.00	0.00	0.00	-443.16	-12.37	1706.67	-407.73	89.90	1727.30	1556.78	592.53	1506.84	-575.86	152.60	1762.44	84.52	1584.56	73.16	646.99	1386.07	74.54	287.59
6.89000	-522.31	183.16	32.01	-567.36	177.00	40.32	-766.93	226.49	45.51	-753.30	230.28	88.93	-181.41	-28.49	65.43	-221.72	-17.03	66.88	-419.90	-0.47	60.50	-423.31	-1.10	101.89	-530.65	129.47	1367.09	0.00	0.00	0.00	-436.59	-14.54	1704.83	-397.64	88.63	1725.67	1553.22	588.77	1508.26	-567.10	151.10	1761.10	88.98	1587.97	71.17	641.34	1388.63	75.98	287.39
6.90000	-523.23	183.05	31.67	-568.09	177.15	40.09	-766.64	226.21	46.06	-753.03	230.23	89.42	-160.00	-31.77	69.78	-193.00	-20.35	71.17	-391.52	-5.36	58.04	-396.49	-6.27	99.63	-522.43	128.65	1365.60	0.00	0.00	0.00	-428.60	-15.70	1703.21	-389.98	87.36	1724.34	1549.52	584.99	1509.71	-558.01	150.19	1759.51	89.82	1588.74	70.70	632.91	1391.55	74.52	285.76
6.91000	-523.23	182.55	31.74	-566.59	176.89	40.35	-766.50	225.75	46.64	-752.85	230.02	89.86	-124.62	-33.14	77.54	-164.41	-22.97	76.35	-364.75	-9.71	56.39	-371.21	-10.38	97.89	-514.10	128.21	1364.13	0.00	0.00	0.00	-421.04	-17.01	1701.70	-382.84	86.28	1723.02	1545.67	581.18	1511.16	-550.64	148.94	1758.26	88.43	1589.21	70.19	641.25	1388.75	77.46	286.85
6.92000	-522.53	183.12	31.84	-566.92	176.96	40.27	-766.41	224.77	47.12	-752.73	229.72	90.33	-108.17	-35.84	82.02	-144.45	-25.98	80.47	-339.35	-14.07	55.69	-346.89	-15.47	97.58	-505.72	127.81	1362.50	0.00	0.00	0.00	-411.46	-18.12	1700.07	-374.12	85.22	1721.23	1541.69	577.33	1512.64	-542.40	147.08	1756.70	86.29	1588.85	69.76	639.09	1389.11	76.70	288.12
6.93000	-520.43	182.78	31.95	-565.37	176.99	40.51	-766.21	224.09	47.82	-752.54	229.38	90.86	-85.71	-36.61	88.64	-116.78	-26.52	87.02	-315.82	-18.30	55.70	-324.76	-19.61	97.51	-497.45	127.20	1360.89	0.00	0.00	0.00	-398.80	-18.71	1698.40	-362.67	83.85	1719.07	1537.56	573.47	1514.12	-531.53	145.17	1754.63	87.82	1589.22	70.05	644.58	1386.42	75.10	286.26
6.94000	-522.09	182.96	31.49	-565.95	177.05	40.26	-765.87	223.67	48.84	-752.29	228.96	91.42	-64.70	-36.09	95.41	-96.08	-27.15	93.22	-294.28	-22.14	56.04	-304.45	-23.24	97.77	-490.12	126.22	1359.36	0.00	0.00	0.00	-393.52	-21.19	1696.22	-353.81	82.82	1717.23	1533.29	569.57	1515.62	-522.89	143.22	1752.99	88.56	1588.67	70.58	646.86	1386.15	74.45	286.16
6.95000	-524.76	182.86	30.49	-565.93	176.91	40.24	-765.76	222.84	49.70	-751.83	228.94	92.23	-48.47	-35.13	101.85	-81.81	-27.55	98.00	-274.67	-25.77	56.68	-285.76	-27.74	98.80	-482.68	125.77	1357.84	0.00	0.00	0.00	-381.23	-21.85	1694.53	-347.52	81.34	1715.69	1528.88	565.65	1517.14	-514.11	141.16	1751.40	86.41	1589.42	70.06	646.13	1387.60	73.80	287.81
6.96000	-520.25	182.77	31.89	-565.70	176.97	40.15	-765.44	222.46	50.79	-751.51	228.57	92.92	-29.98	-33.79	108.68	-65.58	-26.85	103.31	-257.21	-28.72	57.25	-269.33	-30.48	99.20	-474.68	124.72	1356.39	0.00	0.00	0.00	-372.63	-22.85	1692.91	-340.64	80.13	1714.11	1524.32	561.69	1518.67	-367.15	92.30	1716.21	86.68	1590.39	69.35	645.98	1387.77	73.76	286.66
6.97000	-524.42	183.03	30.59	-565.66	176.67	40.09	-765.09	222.27	51.92	-751.14	228.25	93.70	-15.24	-32.16	114.07	-51.12	-25.38	108.08	-241.70	-31.78	57.96	-254.96	-32.84	99.42	-464.75	123.90	1354.89	0.00	0.00	0.00	-363.89	-24.39	1691.13	-330.77	78.49	1712.36	1519.61	557.71	1520.22	-456.91	123.43	1738.88	85.39	1589.94	69.47	646.33	1388.21	73.68	285.93
6.98000	-521.53	182.41	31.43	-567.55	177.02	39.40	-764.74	222.39	53.11	-750.29	228.82	94.91	-1.69	-29.66	118.42	-38.78	-23.91	111.25	-228.33	-33.84	58.09	-242.34	-35.45	99.62	-455.37	122.71	1353.65	0.00	0.00	0.00	-353.23	-26.43	1688.88	-318.17	76.46	1710.27	1514.77	553.70	1521.78	-487.87	134.80	1747.33	87.44	1588.11	70.63	648.26	1387.74	74.15	286.32
6.99000	-520.81	182.56	31.46	-565.00	177.15	40.08	-764.45	222.34	54.27	-749.68	228.95	95.97	8.65	-27.98	120.55	-28.28	-22.65	113.19	-217.01	-35.37	57.46	-231.81	-37.00	98.91	-446.42	121.52	1352.49	0.00	0.00	0.00	-344.11	-28.30	1687.11	-309.95	74.82	1708.89	1509.77	549.67	1523.36	-478.89	132.68	1746.13	90.96	1586.53	71.46	647.10	1387.52	73.92	284.48
7.00000	-523.30	183.31	30.70	-566.49	177.31	39.71	-764.22	222.31	55.46	-748.89	229.30	97.23	15.16	-26.77	120.10	-19.79	-21.58	113.07	-207.90	-36.23	56.45	-222.98	-38.63	97.99	-437.97	120.15	1351.38	0.00	0.00	0.00	-335.01	-30.26	1685.44	-301.14	73.07	1707.43	1504.63	545.60	1524.95	-470.07	130.31	1745.05	88.79	1590.35	69.99	645.29	1388.20	73.32	287.04
7.01000	-519.41	182.94	31.88	-564.68	177.38	40.11	-763.91	222.33	56.78	-747.92	229.83	98.75	22.23	-26.14	117.30	-13.02	-21.39	110.74	-201.09	-36.98	55.70	-216.15	-39.38	96.57	-428.58	118.87	1350.51	0.00	0.00	0.00	-327.17	-31.95	1683.98	-293.57	71.58	1706.38	1499.35	541.51	1526.56	-462.68	128.46	1744.07	89.53	1588.46	70.78	646.78	1387.65	73.64	286.49
7.02000	-521.75	182.66	31.22	-565.88	177.48	39.87	-763.44	222.56	58.49	-746.90	230.18	100.31	28.75	-24.75	112.18	-7.75	-20.71	106.36	-196.32	-36.61	54.35	-211.18	-39.53	94.52	-419.98	117.24	1349.56	0.00	0.00	0.00	-318.66	-34.04	1682.81	-284.56	69.84	1705.64	1493.92	537.38	1528.18	-454.26	126.32	1743.30	87.36	1589.50	70.24	647.19	1386.72	73.94	286.67
7.03000	-521.84	183.13	31.19	-567.67	177.50	39.49	-762.89	222.73	60.30	-745.77	230.67	102.18	34.00	-23.57	105.10	-4.38	-20.17	99.81	-193.08	-35.43	52.52	-207.48	-40.36	92.58	-412.08	116.03	1348.68	0.00	0.00	0.00	-308.11	-36.65	1681.36	-273.38	67.59	1704.48	1488.33	533.23	1529.82	-443.28	123.62	1742.34	86.93	1589.27	70.20	646.15	1387.22	73.99	283.10
7.04000	-523.08	182.98	30.69	-567.39	177.76	39.29	-762.31	222.81	62.25	-744.45	231.18	104.35	35.10	-22.43	96.25	-2.44	-19.10	91.40	-190.92	-34.10	51.46	-205.60	-40.04	90.32	-402.27	114.09	1347.94	0.00	0.00	0.00	-299.20	-38.80	1680.32	-264.14	65.94	1703.76	1482.61	529.05	1531.47	-434.50	121.05	1741.73	89.92	1588.02	70.76	646.45	1388.30	73.72	285.60
7.05000	-523.07	183.05	30.68	-564.96	177.83	39.80	-761.36	223.29	64.80	-743.10	231.62	106.61	38.19	-21.26	89.38	-0.92	-17.67	84.55	-189.44	-33.31	50.07	-203.91	-39.56	88.43	-393.27	112.16	1347.39	0.00	0.00	0.00	-290.24	-40.84	1679.45	-254.64	63.12	1703.00	1476.73	524.84	1533.14	-425.64	118.76	1741.14	90.53	1587.14	71.19	648.94	1387.93	74.11	289.22
7.06000	-521.92	182.81	30.83	-564.46	177.29	39.92	-760.48	223.35	67.36	-741.45	232.16	109.25	41.74	-20.20	82.71	1.70	-16.56	79.24	-187.21	-33.35	48.89	-200.95	-39.17	87.25	-383.66	110.11	1347.00	0.00	0.00	0.00	-282.43	-42.71	1678.71	-247.20	61.17	1702.51	1470.70	520.61	1534.82	-414.93	117.59	1741.99	87.69	1588.20	70.37	646.42	1387.35	73.90	285.80
7.07000	-523.06	182.74	30.13	-565.29	177.74	39.49	-759.26	223.94	70.43	-739.54	232.90	112.22	49.28	-19.54	77.20	5.25	-16.61	74.85	-185.00	-33.60	47.96	-196.80	-39.07	86.54	-374.48	108.40	1346.66	0.00	0.00	0.00	-273.73	-44.92	1678.55	-238.86	59.02	1702.61	1464.53	516.34	1536.52	-407.03	114.70	1741.01	87.69	1588.18	70.68	644.83	1387.67	73.72	284.62
7.08000	-521.64	182.64	30.27	-565.50	177.71	39.36	-757.88	224.29	73.74	-737.48	233.28	115.39	53.15	-19.25	70.89	14.79	-15.31	72.00	-183.49	-33.84	47.37	-193.21	-39.16	85.86	-365.07	106.62	1346.62	0.00	0.00	0.00	-263.10	-47.46	1678.28	-228.07	56.18	1702.61	1458.20	512.04	1538.24	-398.48	112.04	1740.79	89.26	1588.59	70.65	648.57	1387.07	74.60	284.23
7.09000	-522.33	183.13	30.35	-564.32	177.81	39.63	-756.28	224.66	77.46	-734.76	234.06	119.06	57.78	-18.24	65.43	17.30	-14.47	67.00	-182.73	-34.14	47.54	-190.91	-39.37	85.41	-356.96	104.47	1346.89	0.00	0.00	0.00	-253.92	-49.95	1678.37	-217.88	53.77	1702.73	1451.73	507.72	1539.97	-389.36	109.52	1741.05	88.70	1588.23	70.58	647.98	1386.87	74.38	280.61
7.10000	-520.52	182.44	30.33	-563.19	177.60	40.22	-754.26	225.15	81.71	-731.64	234.82	123.15	60.41	-18.23	60.54	17.73	-14.56	62.34	-182.28	-34.46	47.97	-189.22	-39.58	85.12	-346.71	102.04	1347.40	0.00	0.00	0.00	-244.87	-52.15	1678.69	-210.75	51.70	1703.45	1445.10	503.37	1541.71	-380.25	107.06	1741.50	88.53	1588.83	70.28	646.36	1386.66	74.07	285.27
7.11000	-522.39	182.48	29.53	-563.12	177.50	40.64	-751.96	225.45	86.37	-728.18	235.27	127.50	60.17	-17.97	55.59	17.19	-14.28	58.04	-182.14	-35.18	47.80	-187.71	-39.57	84.81	-336.44	100.14	1348.00	0.00	0.00	0.00	-236.90	-54.22	1678.99	-202.49	49.72	1703.85	1438.32	498.98	1543.48	-373.32	102.68	1740.76	87.24	1591.13	69.50	648.48	1386.32	74.76	285.92
7.12000	-521.51	182.56	29.62	-563.70	177.64	40.68	-749.27	225.69	91.51	-724.23	235.65	132.20	60.81	-17.80	51.35	19.15	-13.78	55.61	-182.16	-35.86	47.16	-186.14	-39.45	84.67	-327.56	97.56	1348.86	0.00	0.00	0.00	-227.86	-56.52	1679.85	-192.93	47.40	1704.62	1431.39	494.57	1545.25	-362.40	101.73	1742.47	87.80	1588.81	70.35	647.20	1387.48	74.25	285.52
7.13000	-524.06	182.77	28.75	-563.65	177.13	41.23	-745.75	226.40	97.30	-719.94	235.50	137.17	60.74	-17.99	47.17	21.84	-13.94	53.55	-181.64	-35.77	46.39	-184.20	-39.44	84.70	-317.63	95.20	1349.86	0.00	0.00	0.00	-216.84	-59.36	1680.79	-182.11	44.82	1705.73	1424.31	490.13	1547.05	-352.38	99.96	1743.74	86.11	1589.14	70.08	646.32	1387.33	74.21	284.68
7.14000	-523.06	182.09	29.16	-564.14	177.00	41.44	-742.02	226.41	103.40	-714.82	235.41	142.60	62.87	-17.40	44.40	23.23	-13.82	51.55	-181.20	-35.96	46.05	-182.65	-38.83	84.42	-308.84	92.89	1350.95	0.00	0.00	0.00	-207.34	-61.51	1681.88	-174.12	42.11	1706.52	1417.07	485.66	1548.86	-343.18	97.68	1744.75	86.99	1589.33	70.07	642.91	1388.17	73.11	286.32
7.15000	-519.61	182.24	29.92	-564.19	176.98	41.84	-737.58	226.18	110.12	-708.96	235.04	148.50	64.61	-17.76	42.67	23.62	-14.08	50.56	-180.82	-35.94	45.84	-181.42	-39.35	84.68	-298.89	90.32	1352.04	0.00	0.00	0.00	-197.88	-63.75	1683.10	-165.87	39.51	1707.79	1409.68	481.16	1550.68	-333.91	95.40	1745.83	86.84	1590.24	69.52	645.51	1390.17	72.99	292.30
7.16000	-523.49	182.11	28.87	-563.29	176.35	42.21	-732.43	225.45	117.42	-702.27	234.43	154.96	65.61	-18.39	41.87	23.27	-14.45	49.51	-180.60	-35.82	45.65	-181.07	-38.69	84.35	-289.06	88.47	1353.33	0.00	0.00	0.00	-189.64	-65.71	1684.21	-158.21	37.38	1708.73	1402.14	476.63	1552.52	-331.12	86.21	1742.99	87.38	1589.30	69.77	646.88	1389.03	73.45	289.87
7.17000	-520.64	182.56	29.36	-565.53	176.32	41.82	-726.40	224.43	125.49	-694.81	233.20	161.85	63.92	-18.00	40.66	24.42	-14.54	49.31	-180.47	-35.88	45.66	-180.79	-38.62	84.38	-282.65	85.82	1354.56	0.00	0.00	0.00	-180.55	-67.53	1685.78	-148.34	35.78	1710.21	1394.44	472.07	1554.38	-317.33	89.04	1747.18	86.95	1590.07	69.63	647.16	1388.96	73.49	288.17
7.18000	-524.56	182.58	28.45	-564.72	175.85	41.94	-719.78	222.18	134.04	-686.21	232.33	169.48	64.32	-18.28	40.09	23.86	-14.67	48.76	-180.35	-35.88	45.59	-180.51	-38.16	84.14	-271.32	83.92	1356.02	0.00	0.00	0.00	-169.46	-69.69	1687.64	-136.68	33.76	1712.22	1386.59	467.48	1556.25	-306.49	88.49	1749.74	87.11	1589.61	70.16	647.83	1387.80	73.96	288.63
7.19000	-522.74	182.19	28.42	-561.16	175.50	42.67	-711.95	220.04	143.72	-677.05	230.48	177.57	65.02	-18.42	39.76	24.14	-14.59	48.40	-180.25	-35.77	45.51	-180.26	-38.49	84.36	-262.07	82.10	1357.32	0.00	0.00	0.00	-159.89	-71.47	1689.29	-126.63	31.99	1713.68	1378.58	462.86	1558.14	-297.52	86.18	1751.11	87.90	1588.39	70.59	645.47	1388.69	73.37	289.01
7.20000	-520.95	182.27	28.69	-561.53	174.82	42.03	-703.12	217.70	154.45	-667.33	227.93	186.11	66.70	-18.24	40.08	23.25	-14.52	48.04	-180.19	-35.60	45.42	-180.29	-38.43	84.31	-254.51	76.44	1358.58	0.00	0.00	0.00	-150.35	-73.33	1690.94	-120.01	30.17	1715.53	1370.41	458.21	1560.05	-288.43	84.10	1752.30	89.73	1588.41	70.48	647.48	1386.36	74.62	285.93
7.21000	-518.84	181.77	28.24	-558.44	173.93	42.06	-693.24	215.42	165.80	-656.58	224.77	194.93	63.69	-18.67	38.86	23.42	-14.59	47.82	-180.18	-35.73	45.39	-180.33	-38.31	84.21	-245.79	73.83	1359.98	0.00	0.00	0.00	-142.01	-74.76	1692.39	-112.71	28.75	1717.02	1362.09	453.53	1561.97	-141.37	39.80	1721.80	92.17	1587.80	71.23	647.62	1387.03	74.37	283.03
7.22000	-519.53	181.65	26.84	-555.12	173.13	42.55	-682.29	212.42	177.30	-644.73	221.13	203.83	64.41	-18.81	38.92	23.26	-14.64	47.64	-180.16	-35.86	45.38	-180.34	-38.39	84.09	-236.49	71.83	1361.45	0.00	0.00	0.00	-132.98	-76.13	1693.82	-103.36	27.59	1718.39	1353.62	448.83	1563.90	-231.14	68.15	1745.37	90.81	1588.15	71.27	646.10	1387.97	73.68	282.03
7.23000	-516.12	180.77	26.28	-551.15	171.94	43.62	-670.61	208.33	188.34	-631.84	217.19	212.60	64.33	-18.67	38.65	23.45	-14.87	47.35	-180.17	-35.86	45.30	-180.40	-38.52	84.07	-228.19	69.99	1362.80	0.00	0.00	0.00	-121.93	-77.93	1695.59	-92.57	25.88	1720.16	1344.98	444.09	1565.86	-262.40	78.48	1755.53	85.46	1590.93	69.31	647.45	1385.73	74.80	284.79
7.24000	-513.48	179.80	24.98	-544.66	170.57	45.82	-657.57	204.03	199.25	-617.79	213.27	221.21	64.16	-18.42	38.44	22.41	-14.55	47.01	-180.12	-35.97	45.28	-180.31	-38.86	84.04	-218.02	68.26	1363.87	0.00	0.00	0.00	-112.60	-79.61	1696.91	-82.68	24.92	1721.29	1336.19	439.32	1567.83	-253.66	76.74	1756.51	84.56	1590.93	69.21	646.34	1387.42	73.91	284.64
7.25000	-510.28	178.91	23.81	-539.87	169.40	47.19	-642.95	200.04	209.98	-602.26	209.86	229.51	64.47	-18.42	38.47	22.36	-14.03	46.75	-180.15	-35.98	45.19	-180.50	-38.83	83.93	-209.71	66.79	1364.96	0.00	0.00	0.00	-103.36	-81.00	1698.17	-74.53	23.64	1722.72	1327.24	434.52	1569.81	-244.90	75.02	1757.40	82.90	1591.49	68.68	646.51	1386.70	74.14	285.96
7.26000	-502.50	178.83	23.15	-533.02	167.59	48.29	-627.34	195.87	220.27	-585.60	206.00	237.05	65.45	-18.91	38.36	21.92	-15.25	46.37	-180.13	-36.10	45.14	-180.28	-39.25	83.97	-199.52	65.50	1365.79	0.00	0.00	0.00	-95.30	-82.27	1699.22	-65.69	22.47	1723.76	1318.13	429.69	1571.82	-237.60	73.53	1758.13	85.73	1590.90	69.18	646.20	1387.34	74.09	286.61
7.27000	-501.19	178.24	20.30	-524.65	166.56	49.56	-610.43	192.23	230.08	-568.10	202.23	244.04	65.46	-18.18	38.38	21.83	-15.43	46.31	-180.16	-35.93	44.99	-180.30	-39.43	83.99	-193.64	64.23	1366.59	0.00	0.00	0.00	-86.42	-83.26	1700.08	-57.02	21.45	1724.72	1308.86	424.83	1573.83	-229.31	72.21	1758.74	86.53	1590.47	69.41	645.15	1389.14	73.21	286.37
7.28000	-496.44	177.67	18.19	-515.64	165.79	51.12	-593.16	187.95	238.95	-550.14	198.48	250.45	64.61	-17.89	37.85	22.12	-15.18	46.54	-180.14	-36.06	45.05	-180.18	-39.60	84.06	-182.27	63.40	1367.29	0.00	0.00	0.00	-75.49	-84.47	1701.18	-48.36	20.70	1725.98	1299.43	419.94	1575.87	-218.54	70.57	1759.56	88.55	1589.40	70.04	646.68	1387.05	74.27	286.72
7.29000	-487.64	177.30	17.69	-502.61	165.24	54.15	-575.37	183.89	246.52	-532.24	194.85	256.48	66.45	-18.41	38.23	21.93	-15.08	46.40	-180.09	-36.22	45.07	-180.17	-39.20	83.83	-175.43	62.21	1368.15	0.00	0.00	0.00	-66.30	-85.37	1702.03	-40.14	19.30	1727.13	1289.84	415.02	1577.92	-209.81	69.34	1760.20	88.91	1588.97	70.21	647.78	1387.43	74.15	286.30
7.30000	-468.50	176.17	23.40	-485.69	164.10	59.35	-557.84	178.97	251.65	-514.66	191.13	261.99	65.45	-18.30	38.09	22.19	-15.16	46.55	-180.09	-36.17	45.04	-180.02	-39.55	83.99	-167.24	61.18	1368.92	0.00	0.00	0.00	-57.14	-86.32	1702.78	-30.24	18.52	1727.82	1280.09	410.07	1579.99	-201.24	67.95	1760.83	85.26	1591.15	68.96	648.41	1387.98	74.08	284.87
7.31000	-449.32	175.43	28.76	-465.83	161.42	65.21	-540.36	175.50	256.29	-496.98	188.00	267.23	64.34	-18.70	37.67	18.07	-14.99	45.65	-180.07	-36.06	44.97	-179.95	-39.36	83.90	-157.78	60.41	1369.41	0.00	0.00	0.00	-49.19	-86.96	1703.44	-22.15	18.02	1728.45	1270.18	405.09	1582.07	-193.98	67.02	1761.32	88.47	1588.45	70.44	647.81	1387.85	74.03	285.59
7.32000	-425.05	171.54	34.20	-442.04	158.82	70.51	-521.87	172.38	259.46	-478.55	185.00	271.66	65.29	-18.25	38.00	4.17	-15.31	42.98	-180.03	-36.26	45.04	-179.94	-38.94	83.80	-149.73	59.53	1370.20	0.00	0.00	0.00	-40.58	-87.28	1704.10	-14.12	17.86	1729.09	1260.10	400.08	1584.18	-185.69	66.44	1761.96	88.21	1588.21	70.24	647.48	1387.28	74.23	284.45
7.33000	-401.35	167.44	38.24	-419.13	154.23	74.38	-502.57	169.86	261.18	-459.13	182.18	274.69	64.06	-18.27	37.69	-2.64	-15.20	41.66	-179.99	-36.17	45.01	-179.83	-38.84	83.79	-140.70	58.72	1370.80	0.00	0.00	0.00	-29.99	-87.85	1704.93	-4.71	17.14	1730.04	1249.87	395.04	1586.29	-175.04	65.50	1762.80	88.56	1589.85	69.74	647.81	1387.23	74.27	282.47
7.34000	-374.99	162.98	42.31	-391.84	149.56	78.64	-482.48	167.73	261.52	-439.06	179.99	276.37	62.50	-18.46	36.95	-3.52	-15.37	41.45	-179.94	-36.29	45.02	-179.77	-39.13	83.98	-134.05	57.93	1371.40	0.00	0.00	0.00	-21.01	-88.28	1705.64	4.27	16.93	1730.72	1239.47	389.96	1588.43	-166.37	64.79	1763.61	83.17	1592.35	68.35	647.10	1388.04	73.81	285.21
7.35000	-347.29	157.05	45.11	-366.62	144.65	81.20	-461.68	165.53	260.29	-418.61	177.69	276.50	64.79	-18.44	37.66	0.90	-15.32	42.38	-179.93	-36.35	45.03	-179.61	-39.11	84.06	-127.42	57.17	1372.26	0.00	0.00	0.00	-12.01	-88.67	1706.37	12.91	16.62	1731.56	1228.90	384.86	1590.58	-157.51	64.19	1764.42	85.06	1592.01	68.89	647.00	1387.56	73.97	285.06
7.36000	-315.18	152.68	48.57	-338.17	140.67	82.63	-440.63	163.62	257.74	-397.73	175.68	275.47	64.57	-18.57	37.58	4.05	-15.40	42.84	-179.93	-36.41	45.07	-179.65	-39.02	84.08	-118.84	56.62	1373.14	0.00	0.00	0.00	-4.20	-88.84	1707.01	20.22	16.51	1732.16	1218.18	379.72	1592.75	-10.32	26.72	1736.06	87.42	1590.32	69.55	645.62	1387.52	73.80	286.94
7.37000	-285.24	147.37	50.75	-307.78	136.50	84.55	-419.17	161.64	253.90	-376.59	173.32	273.19	65.09	-18.53	37.67	4.95	-15.30	42.94	-179.93	-36.32	45.02	-179.57	-38.98	84.11	-110.82	55.80	1374.04	0.00	0.00	0.00	4.25	-88.67	1707.82	28.79	16.75	1732.66	1207.29	374.56	1594.94	-100.65	52.66	1757.65	87.33	1589.04	69.75	647.29	1388.14	73.92	286.01
7.38000	-249.90	142.57	53.64	-277.99	132.58	85.97	-396.96	159.73	248.97	-354.88	171.06	269.99	63.58	-18.41	37.36	12.09	-15.18	44.21	-179.85	-36.56	45.15	-179.62	-38.93	84.21	-103.23	55.16	1374.67	0.00	0.00	0.00	14.63	-88.67	1708.80	40.27	16.80	1733.30	1196.23	369.36	1597.14	-132.18	63.44	1766.76	88.04	1589.82	70.02	647.34	1387.59	73.80	287.35
7.39000	-215.65	137.59	56.40	-243.53	128.19	88.73	-374.11	157.83	242.95	-332.43	168.86	265.90	57.71	-19.26	36.23	19.17	-15.20	45.26	-180.00	-36.23	44.97	-179.55	-38.92	84.33	-95.17	54.54	1375.38	0.00	0.00	0.00	23.42	-88.52	1709.72	48.59	17.29	1733.97	1185.01	364.13	1599.36	-123.85	63.36	1767.43	88.00	1588.38	70.20	645.54	1388.52	73.10	286.88
7.40000	-186.01	133.96	57.92	-212.21	125.00	89.95	-350.07	156.78	236.26	-309.22	167.07	260.92	57.30	-18.91	35.77	22.46	-15.80	45.55	-179.95	-36.21	44.95	-179.43	-38.93	84.39	-86.65	54.03	1376.08	0.00	0.00	0.00	32.24	-88.30	1710.67	56.18	17.98	1734.64	1173.62	358.87	1601.59	-115.45	63.20	1767.98	90.26	1589.25	70.12	644.85	1389.19	72.93	281.84
7.41000	-152.40	130.47	60.09	-181.30	120.84	89.91	-324.99	156.23	228.84	-285.53	165.45	255.09	57.33	-19.04	35.73	22.73	-15.39	45.66	-179.89	-36.34	45.04	-179.50	-38.88	84.43	-70.88	54.37	1376.61	0.00	0.00	0.00	39.95	-88.07	1711.52	63.44	18.66	1735.24	1162.07	353.58	1603.85	20.71	28.00	1741.52	89.01	1590.52	69.50	646.06	1387.98	73.61	285.24
7.42000	-117.29	125.83	61.04	-148.25	116.01	88.98	-299.50	155.17	220.40	-261.13	164.18	248.37	50.58	-18.96	34.28	22.30	-15.92	45.28	-179.84	-36.47	45.10	-179.52	-38.50	84.38	-60.96	54.27	1377.12	0.00	0.00	0.00	48.54	-87.41	1712.46	71.63	19.53	1735.94	1150.35	348.26	1606.12	-62.00	53.58	1761.13	85.62	1591.57	68.89	647.36	1387.05	74.22	286.97
7.43000	-83.56	122.95	61.58	-116.42	113.06	87.37	-273.29	154.67	211.46	-236.38	163.53	241.16	59.08	-19.00	35.75	22.27	-16.23	45.06	-179.81	-36.50	45.13	-179.61	-38.04	84.27	-53.42	54.29	1377.49	0.00	0.00	0.00	59.06	-86.68	1713.59	81.61	20.57	1736.74	1138.46	342.91	1608.41	-90.39	64.49	1769.20	86.42	1589.90	69.49	647.50	1387.38	74.11	286.59
7.44000	-49.39	120.98	61.82	-81.91	112.21	86.97	-246.58	154.34	201.85	-210.63	163.24	233.33	62.81	-18.89	36.78	22.54	-16.13	45.40	-179.81	-36.48	45.16	-179.53	-38.24	84.49	-44.64	54.02	1377.78	0.00	0.00	0.00	67.97	-85.83	1714.51	88.81	21.08	1737.55	1126.41	337.52	1610.71	-82.07	64.90	1769.33	90.00	1587.83	70.67	646.01	1387.45	73.96	290.05
7.45000	-11.75	119.59	62.75	-50.02	111.62	85.77	-219.28	153.52	191.60	-184.35	162.98	225.00	64.04	-19.13	37.41	22.64	-15.90	45.68	-179.83	-36.36	45.12	-179.57	-38.17	84.51	-36.71	54.06	1377.83	0.00	0.00	0.00	76.94	-84.93	1715.38	97.64	22.15	1737.82	1114.19	332.10	1613.03	-73.62	65.08	1769.33	87.97	1589.75	69.72	646.45	1388.05	73.80	288.50
7.46000	32.94	119.10	65.19	-9.09	111.14	85.76	-190.78	153.60	181.37	-157.79	163.04	216.41	64.13	-19.46	37.56	20.92	-15.95	45.54	-179.85	-36.21	45.05	-179.59	-38.12	84.62	-27.63	53.70	1377.66	0.00	0.00	0.00	84.73	-84.27	1716.11	104.92	22.90	1738.22	1101.80	326.66	1615.37	60.73	32.06	1744.24	87.98	1588.29	70.48	646.55	1388.14	73.79	285.30
7.47000	61.53	119.39	64.13	26.18	110.89	84.54	-162.06	153.83	170.82	-130.56	163.22	207.52	64.18	-19.47	38.09	21.68	-16.13	45.86	-179.84	-36.25	45.07	-179.54	-38.06	84.72	-20.32	53.81	1377.51	0.00	0.00	0.00	93.34	-83.34	1716.47	113.40	24.00	1738.37	1089.23	321.18	1617.73	-20.77	56.47	1761.83	85.90	1588.97	70.02	645.36	1388.25	73.53	286.28
7.48000	92.51	120.48	63.83	57.57	111.88	82.63	-132.59	154.44	160.18	-103.35	163.32	198.36	64.00	-19.54	38.44	22.89	-15.76	46.79	-179.78	-36.37	45.18	-179.59	-37.86	84.80	-12.52	53.54	1377.11	0.00	0.00	0.00	103.86	-81.89	1717.00	124.16	25.55	1738.52	1076.50	315.66	1620.10	-48.63	66.86	1768.60	86.01	1589.00	70.15	646.88	1388.40	73.55	282.84
7.49000	129.86	122.06	65.10	90.87	113.40	81.54	-103.00	154.65	149.21	-75.38	163.82	189.23	69.30	-20.63	41.14	23.54	-15.96	47.27	-179.70	-36.39	45.24	-179.60	-37.78	84.97	-4.23	53.50	1376.57	0.00	0.00	0.00	112.97	-81.07	1717.16	132.29	26.50	1738.54	1063.60	310.12	1622.50	-40.13	67.44	1768.07	88.90	1590.15	70.22	647.63	1387.11	74.22	287.35
7.50000	164.78	124.34	66.29	123.46	115.04	80.03	-72.76	154.66	138.25	-47.00	165.00	180.19	70.78	-21.13	41.78	24.80	-16.43	47.82	-179.76	-36.16	45.18	-179.50	-37.62	85.18	2.81	53.35	1375.93	0.00	0.00	0.00	122.04	-80.10	1717.21	141.56	27.60	1738.39	1050.53	304.55	1624.91	-31.58	68.12	1767.42	84.70	1585.90	72.40	648.99	1386.66	74.62	285.20
7.51000	200.76	126.82	67.90	158.68	116.78	79.59	-42.14	154.84	127.50	-18.56	166.24	171.27	68.86	-21.43	41.59	25.19	-16.63	47.80	-179.69	-36.06	45.25	-179.56	-37.12	85.21	11.13	53.51	1375.12	0.00	0.00	0.00	129.97	-79.15	1717.27	148.66	28.70	1738.17	1037.29	298.94	1627.33	-27.98	64.46	1763.87	81.42	1585.65	72.43	648.03	1387.20	74.36	285.75
7.52000	231.63	130.40	69.04	191.86	121.23	80.51	-11.30	155.07	117.26	10.31	167.45	162.55	72.18	-22.21	42.55	26.57	-17.02	48.28	-179.58	-35.91	45.34	-179.42	-36.93	85.46	18.89	53.54	1374.24	0.00	0.00	0.00	138.88	-77.96	1716.82	156.84	30.09	1737.38	1023.87	293.30	1629.78	-15.61	68.01	1765.02	83.89	1584.27	73.34	647.34	1387.05	74.24	286.15
7.53000	264.68	133.18	71.11	226.85	124.01	81.09	19.90	156.00	107.90	38.91	168.35	154.05	72.36	-22.21	42.42	24.78	-17.32	47.59	-179.48	-35.91	45.47	-179.30	-37.00	85.83	27.92	53.75	1373.19	0.00	0.00	0.00	149.75	-76.55	1716.28	167.37	31.54	1736.60	1010.29	287.63	1632.24	-5.43	69.71	1764.87	90.39	1582.30	74.83	648.34	1386.34	74.50	284.50
7.54000	297.29	137.08	73.63	256.40	127.10	80.70	50.94	156.86	98.99	68.07	169.01	145.91	71.28	-22.24	41.61	26.74	-17.10	47.69	-179.40	-35.54	45.50	-179.32	-36.53	85.92	44.35	53.97	1372.05	0.00	0.00	0.00	159.19	-75.61	1715.58	177.20	32.96	1735.64	996.53	281.92	1634.72	3.33	70.67	1763.68	92.89	1581.77	75.52	647.70	1387.36	74.15	287.42
7.55000	324.05	140.27	74.56	286.99	130.00	80.98	82.50	158.36	91.22	97.39	169.73	138.41	72.35	-22.12	41.43	23.20	-17.23	46.31	-179.33	-35.36	45.70	-179.29	-36.33	86.13	54.00	54.95	1370.72	0.00	0.00	0.00	168.69	-74.27	1714.71	185.77	33.98	1734.57	982.59	276.19	1637.21	12.23	71.27	1762.40	84.92	1584.14	73.36	646.32	1388.10	73.73	287.12
7.56000	360.58	143.30	78.45	321.29	132.36	82.83	113.65	160.27	84.43	126.39	170.50	131.65	72.66	-21.30	40.55	22.31	-16.98	45.90	-179.23	-34.98	45.85	-179.23	-36.12	86.40	62.26	55.33	1369.38	0.00	0.00	0.00	177.03	-73.16	1713.90	194.02	35.06	1733.59	968.49	270.42	1639.73	163.26	43.86	1736.10	88.29	1583.39	74.45	646.86	1389.45	73.32	285.79
7.57000	396.29	143.45	82.89	347.24	134.78	83.26	144.24	162.01	78.51	154.94	171.60	125.92	66.88	-20.99	38.14	23.11	-16.68	46.18	-179.05	-34.75	46.18	-179.25	-35.53	86.61	70.80	55.91	1367.91	0.00	0.00	0.00	186.30	-71.98	1712.47	202.71	36.50	1732.03	954.21	264.62	1642.26	70.98	64.32	1752.44	87.09	1583.96	74.09	648.08	1388.03	74.07	285.46
7.58000	421.62	144.73	86.16	379.45	135.87	86.26	173.66	163.38	73.45	182.50	173.02	121.33	65.18	-21.18	37.52	22.82	-16.65	46.21	-178.91	-34.40	46.59	-179.04	-35.61	87.24	79.20	56.10	1366.33	0.00	0.00	0.00	197.61	-70.71	1710.81	212.39	38.10	1730.31	939.75	258.79	1644.81	39.04	73.11	1758.00	83.86	1584.63	73.27	646.83	1387.07	74.19	286.93
7.59000	454.15	145.53	91.72	411.68	136.62	90.14	202.36	165.13	69.48	209.51	174.52	117.65	65.80	-20.53	37.67	22.69	-16.30	46.15	-178.67	-34.11	47.11	-178.83	-35.40	87.71	87.57	56.25	1364.57	0.00	0.00	0.00	207.16	-69.31	1709.23	221.82	39.75	1728.32	925.12	252.92	1647.38	48.32	73.84	1756.28	88.33	1583.35	74.59	647.27	1387.57	74.09	284.54
7.60000	472.61	145.14	94.64	434.57	135.91	93.03	229.85	167.06	66.40	235.21	176.29	115.00	65.16	-20.63	37.12	22.05	-16.30	45.80	-178.54	-33.42	47.60	-178.62	-34.66	88.08	96.00	56.27	1362.92	0.00	0.00	0.00	216.68	-68.17	1707.45	231.02	41.04	1726.44	910.31	247.02	1649.97	57.70	74.74	1754.47	86.54	1584.01	73.87	648.50	1387.55	74.34	285.49
7.61000	496.96	145.03	100.40	455.45	135.20	96.55	255.50	169.06	64.11	259.16	178.26	113.14	65.04	-20.92	36.93	22.34	-16.44	45.72	-178.27	-33.21	48.37	-178.38	-34.46	88.83	104.17	56.31	1361.14	0.00	0.00	0.00	225.42	-67.07	1705.87	239.90	42.13	1724.74	895.33	241.09	1652.57	199.97	49.42	1729.87	85.68	1584.07	73.92	650.50	1387.15	75.00	287.78
7.62000	519.41	143.77	105.76	480.33	134.74	102.32	279.09	171.28	62.60	281.06	180.11	111.96	65.42	-20.59	37.03	22.71	-16.49	45.62	-178.00	-33.05	49.28	-177.87	-34.49	89.67	113.78	56.65	1359.53	0.00	0.00	0.00	233.85	-65.98	1703.95	249.05	43.40	1722.78	880.17	235.13	1655.20	114.19	69.12	1744.26	87.21	1583.50	74.20	648.35	1387.96	74.10	284.05
7.63000	538.63	142.64	112.48	498.49	135.73	104.89	300.50	173.41	61.66	300.66	181.90	111.27	65.61	-20.59	36.88	21.66	-16.24	45.43	-177.77	-32.62	50.15	-177.52	-34.13	90.53	123.05	57.12	1358.09	0.00	0.00	0.00	244.68	-64.30	1701.68	259.02	45.04	1720.45	864.83	229.13	1657.84	84.87	77.31	1749.10	90.75	1582.81	74.76	647.80	1387.63	74.10	284.84
7.64000	555.83	140.67	118.78	515.64	134.55	110.04	319.65	174.94	61.01	318.15	183.51	110.82	65.26	-20.67	36.52	21.87	-17.36	45.00	-177.56	-32.22	51.08	-176.99	-34.38	91.72	132.00	57.72	1356.82	0.00	0.00	0.00	250.32	-64.04	1699.77	267.98	46.73	1718.36	849.32	223.10	1660.49	94.00	78.48	1747.41	89.11	1583.28	74.30	647.87	1388.72	73.81	285.50
7.65000	570.85	139.80	124.11	530.74	133.25	114.58	336.64	176.45	60.67	333.77	184.50	110.26	64.72	-20.77	36.24	22.41	-16.88	45.09	-177.24	-32.35	52.35	-176.58	-33.74	92.62	140.67	58.44	1355.71	0.00	0.00	0.00	260.08	-62.97	1697.80	277.24	47.83	1716.36	833.63	217.04	1663.17	103.02	79.77	1745.83	86.08	1583.99	74.15	646.34	1388.07	73.84	284.92
7.66000	584.03	139.46	127.63	544.08	133.31	117.29	351.43	177.01	60.00	347.55	185.16	109.63	64.77	-20.71	36.14	22.27	-17.26	44.91	-176.91	-32.59	53.72	-175.99	-33.50	93.79	149.09	59.26	1354.76	0.00	0.00	0.00	268.81	-61.56	1696.11	285.54	48.87	1714.62	817.76	210.95	1665.87	112.09	81.01	1744.43	93.98	1580.74	75.72	645.85	1388.17	73.58	283.64
7.67000	595.33	139.25	129.89	555.59	133.75	118.61	363.68	176.82	58.88	359.27	184.89	108.51	66.34	-20.69	36.57	23.38	-17.60	44.96	-176.54	-32.89	55.30	-175.06	-34.28	95.55	157.28	60.19	1353.96	0.00	0.00	0.00	278.95	-59.59	1694.55	293.88	50.15	1713.13	801.71	204.82	1668.58	121.06	82.03	1743.23	90.69	1582.72	74.62	647.84	1386.17	74.60	285.89
7.68000	605.19	140.64	129.57	565.35	134.42	118.32	373.62	176.24	57.39	368.92	184.41	107.06	64.75	-20.46	35.95	22.89	-17.38	44.96	-176.20	-33.16	57.09	-174.23	-34.59	97.28	165.28	61.21	1353.31	0.00	0.00	0.00	289.89	-57.95	1692.63	302.76	51.81	1711.39	785.48	198.66	1671.31	129.95	83.02	1742.14	83.14	1585.50	73.14	646.33	1387.43	74.01	290.05
7.69000	613.28	142.06	127.74	573.39	134.84	116.79	381.32	174.86	55.63	376.62	183.70	105.25	66.16	-20.69	35.97	24.43	-17.88	44.97	-175.74	-33.76	59.25	-173.06	-35.33	99.35	173.12	62.32	1352.81	0.00	0.00	0.00	298.85	-56.61	1691.18	312.71	53.34	1709.79	769.07	192.46	1674.06	138.74	84.41	1741.15	81.51	1585.69	72.61	646.70	1387.04	73.98	287.43
7.70000	619.66	142.80	123.33	579.63	135.66	113.17	386.92	173.00	55.57	382.62	182.60	103.50	64.86	-21.29	35.46	26.12	-17.40	46.04	-175.27	-34.32	61.45	-171.98	-35.62	101.51	180.83	63.51	1352.44	0.00	0.00	0.00	307.74	-55.32	1689.94	321.16	54.54	1708.52	752.48	186.23	1676.83	147.40	85.88	1740.22	88.08	1583.27	74.25	645.33	1388.33	73.41	288.19
7.71000	624.54	141.92	115.61	584.19	135.07	107.40	390.45	171.84	54.71	386.92	181.16	101.24	65.12	-21.42	35.46	24.58	-17.12	45.64	-174.75	-34.82	63.77	-170.54	-36.41	104.16	188.43	64.78	1352.21	0.00	0.00	0.00	316.58	-53.89	1688.95	330.78	56.22	1707.41	735.70	179.97	1679.62	155.98	87.44	1739.41	84.40	1584.93	73.39	645.69	1388.52	73.44	291.55
7.72000	625.91	139.81	107.18	585.38	132.26	100.80	392.43	170.10	53.45	389.71	180.20	98.96	63.97	-22.00	34.89	22.40	-17.58	45.19	-174.11	-35.48	66.41	-169.05	-36.85	106.81	195.95	66.11	1352.11	0.00	0.00	0.00	325.27	-52.34	1688.30	339.23	57.75	1706.71	718.75	173.68	1682.42	164.57	88.77	1738.86	82.43	1585.19	72.69	645.88	1388.18	73.85	281.88
7.73000	627.77	136.59	97.63	589.02	129.59	90.35	394.09	169.31	52.21	391.79	179.70	97.20	66.57	-21.77	35.48	20.02	-17.74	44.60	-173.27	-36.19	69.33	-167.55	-36.87	109.55	203.43	67.49	1352.14	0.00	0.00	0.00	333.86	-50.82	1687.87	347.14	59.26	1706.26	701.61	167.35	1685.25	173.17	90.17	1738.49	82.65	1585.54	73.13	647.05	1388.59	73.96	282.04
7.74000	631.93	134.09	89.03	590.67	126.90	84.15	396.40	169.06	50.96	395.25	179.69	95.93	64.82	-21.44	34.88	20.80	-18.22	44.86	-172.08	-37.35	72.71	-165.54	-37.72	112.93	210.90	68.93	1352.28	0.00	0.00	0.00	342.46	-49.36	1687.74	356.11	61.26	1706.01	684.30	160.99	1688.09	181.80	92.13	1738.28	88.40	1583.66	73.94	645.71	1387.35	73.82	282.27
7.75000	634.30	132.84	80.94	593.68	126.31	78.45	399.00	169.68	50.02	400.01	179.80	94.90	65.25	-21.60	34.78	20.69	-18.22	44.76	-170.63	-38.35	76.44	-163.38	-37.76	116.30	218.39	70.41	1352.54	0.00	0.00	0.00	350.97	-47.93	1687.96	365.69	62.37	1706.19	666.79	154.59	1690.95	190.59	93.83	1738.42	92.15	1582.51	74.82	645.85	1388.06	73.57	277.76
7.76000	637.92	131.67	74.07	596.42	126.07	72.86	400.90	170.30	49.51	403.84	180.08	93.87	64.96	-21.62	34.23	21.73	-18.35	44.84	-168.83	-39.29	80.63	-160.57	-38.74	120.52	225.92	71.92	1352.91	0.00	0.00	0.00	359.45	-46.20	1688.50	373.25	64.17	1706.80	649.11	148.16	1693.83	199.34	95.81	1738.77	87.34	1583.75	73.82	647.30	1388.65	73.76	283.51
7.77000	640.12	133.18	67.40	599.16	126.54	67.60	401.93	170.79	49.40	406.37	180.58	93.05	66.69	-21.39	34.81	22.49	-18.65	45.51	-166.67	-39.95	85.25	-157.50	-39.39	124.94	233.53	73.46	1353.39	0.00	0.00	0.00	367.89	-44.82	1689.25	381.82	65.75	1707.62	631.24	141.70	1696.73	208.05	97.54	1739.30	83.08	1585.27	72.79	646.94	1387.57	74.13	284.49
7.78000	641.26	134.36	61.26	599.62	128.00	62.39	402.51	171.34	49.43	408.31	181.28	92.39	65.56	-21.70	34.37	22.96	-18.45	45.84	-164.02	-40.43	90.32	-153.78	-40.32	129.95	241.24	75.02	1353.97	0.00	0.00	0.00	376.29	-42.89	1690.31	390.35	67.49	1708.49	613.19	135.20	1699.65	216.64	99.17	1740.00	85.88	1584.50	73.87	645.13	1388.32	73.42	282.88
7.79000	643.85	136.06	55.96	601.06	128.60	57.76	402.95	172.52	49.49	410.44	181.89	91.79	66.19	-22.31	34.56	25.55	-18.38	47.23	-160.91	-41.07	96.00	-149.46	-40.97	135.26	249.09	76.59	1354.65	0.00	0.00	0.00	383.03	-41.76	1691.64	398.24	68.98	1709.77	594.95	128.67	1702.58	225.21	101.26	1740.72	82.37	1585.09	72.53	647.44	1388.05	74.05	278.29
7.80000	644.89	135.88	50.85	601.88	128.98	54.12	403.42	173.30	49.06	412.69	182.28	91.31	66.46	-21.68	34.72	19.04	-18.50	44.83	-157.26	-41.60	102.20	-144.45	-42.12	141.33	257.10	78.17	1355.41	0.00	0.00	0.00	391.24	-39.96	1693.04	406.94	70.88	1711.08	576.53	122.11	1705.54	233.67	103.13	1741.67	83.65	1584.22	73.46	647.69	1387.76	74.13	280.39
7.81000	645.95	134.95	46.65	603.87	127.36	51.08	403.88	173.60	48.32	414.60	182.35	90.95	67.47	-21.86	34.91	18.69	-17.51	45.42	-152.96	-41.52	108.81	-138.54	-42.72	147.77	265.31	79.75	1356.27	0.00	0.00	0.00	398.18	-38.22	1694.55	414.74	73.29	1712.58	557.92	115.51	1708.51	242.08	105.38	1742.61	88.69	1583.13	74.67	649.12	1387.08	74.68	289.13
7.82000	646.15	135.27	44.57	604.97	127.38	50.14	404.23	173.73	48.11	416.00	181.94	90.73	67.19	-22.28	34.88	24.54	-17.26	48.52	-147.97	-40.80	115.72	-131.78	-43.06	154.61	273.75	81.32	1357.21	0.00	0.00	0.00	407.43	-36.46	1695.99	423.63	74.93	1713.99	539.12	108.88	1711.50	250.43	107.03	1743.70	90.30	1582.98	74.53	649.10	1386.53	74.94	285.33
7.83000	647.64	134.77	43.05	604.20	127.52	48.85	404.45	173.80	47.93	416.74	181.77	90.68	67.54	-21.89	34.96	22.85	-17.25	48.72	-141.95	-39.91	123.26	-123.79	-43.74	162.15	282.44	82.86	1358.22	0.00	0.00	0.00	414.33	-34.45	1697.79	432.42	77.10	1715.57	520.13	102.21	1714.52	258.73	108.79	1744.91	83.41	1585.23	72.86	647.50	1387.80	74.22	285.44
7.84000	648.74	134.91	42.23	604.91	127.26	48.14	404.68	173.83	47.81	417.35	181.76	90.58	66.22	-22.02	34.40	22.44	-17.51	48.95	-134.88	-38.62	131.45	-114.93	-43.40	169.78	291.42	84.39	1359.31	0.00	0.00	0.00	423.48	-32.64	1699.42	439.37	79.01	1717.38	500.96	95.51	1717.55	267.03	110.60	1746.12	89.37	1583.08	74.63	647.09	1388.30	73.93	283.68
7.85000	646.73	134.63	41.25	605.29	127.23	47.62	404.80	173.67	47.66	417.86	181.59	90.46	68.17	-21.78	34.55	22.87	-17.05	49.28	-126.81	-37.45	140.40	-105.15	-42.18	177.47	300.71	85.88	1360.47	0.00	0.00	0.00	431.41	-30.62	1701.16	448.41	80.78	1719.12	481.60	88.77	1720.60	275.20	112.63	1747.30	86.21	1584.86	73.79	645.30	1388.80	73.29	280.64
7.86000	647.48	134.98	40.38	605.60	127.13	47.47	404.84	173.69	47.63	418.11	181.65	90.45	67.76	-21.83	33.81	26.13	-16.40	50.50	-117.90	-36.22	150.10	-94.41	-41.32	185.78	310.35	87.33	1361.69	0.00	0.00	0.00	440.40	-28.83	1702.95	457.05	82.46	1720.89	462.06	82.00	1723.67	283.31	114.24	1748.42	85.84	1584.35	73.77	645.06	1387.01	74.00	280.67
7.87000	647.75	134.68	39.99	606.53	126.88	47.52	404.92	173.96	47.68	418.18	181.78	90.40	68.18	-21.35	32.63	28.90	-16.03	50.95	-108.29	-35.39	160.55	-82.93	-40.42	194.69	318.70	88.93	1363.09	0.00	0.00	0.00	448.48	-27.04	1704.67	465.95	84.10	1722.69	442.32	75.20	1726.76	291.47	116.01	1749.47	84.83	1584.05	73.53	646.62	1388.44	73.50	282.17
7.88000	647.53	134.29	39.41	605.72	127.28	47.12	404.99	173.80	47.57	418.26	181.58	90.15	70.83	-21.27	31.96	33.41	-15.72	52.10	-98.07	-33.81	171.10	-70.65	-39.39	203.85	330.11	90.24	1364.33	0.00	0.00	0.00	457.34	-25.35	1706.36	474.06	85.67	1724.52	422.39	68.36	1729.86	299.62	117.83	1750.48	86.82	1583.69	74.36	645.89	1388.62	73.35	285.22
7.89000	648.37	134.13	39.65	605.76	127.15	46.96	405.05	173.92	47.57	418.31	181.63	90.00	73.45	-21.04	30.77	40.09	-15.23	53.26	-86.80	-32.28	181.61	-57.53	-38.77	213.26	337.49	91.81	1365.63	0.00	0.00	0.00	464.90	-23.83	1708.09	482.38	87.23	1726.26	402.28	61.49	1732.99	307.74	119.19	1751.54	82.97	1584.90	73.09	647.80	1388.24	73.85	289.12
7.90000	648.40	134.29	39.34	606.37	127.54	46.96	405.13	173.86	47.46	418.30	181.76	89.96	75.68	-20.20	28.85	53.51	-15.13	55.18	-74.18	-31.06	192.11	-43.42	-38.04	222.39	345.92	93.15	1366.77	0.00	0.00	0.00	476.97	-21.23	1709.34	491.04	88.71	1727.73	381.97	54.58	1736.14	315.99	121.12	1752.44	89.02	1583.02	74.58	649.18	1387.04	74.49	282.08
7.91000	647.24	134.67	38.87	605.22	127.33	46.38	405.16	173.91	47.44	418.30	182.10	90.00	79.68	-19.80	27.50	66.17	-14.78	57.36	-60.73	-30.37	202.31	-28.54	-37.71	231.17	354.87	94.24	1367.73	0.00	0.00	0.00	485.39	-19.53	1710.63	488.46	-0.67	1714.03	361.45	47.63	1739.30	324.32	122.84	1753.31	87.96	1583.70	74.23	650.06	1386.72	74.62	274.96
7.92000	647.86	134.09	38.57	605.87	126.89	46.13	405.19	174.02	47.43	418.31	181.84	89.83	83.41	-20.48	25.52	79.28	-15.10	59.57	-46.39	-29.97	212.36	-13.08	-36.55	239.11	363.59	95.38	1368.64	0.00	0.00	0.00	492.65	-18.44	1711.93	503.96	70.32	1727.30	320.88	35.20	1743.64	332.69	124.26	1754.15	84.78	1584.56	73.32	646.14	1389.33	73.13	279.56
7.93000	647.51	134.69	38.24	605.41	127.37	46.14	405.18	173.94	47.38	418.36	181.94	89.79	87.66	-21.33	23.99	88.90	-16.71	61.48	-31.48	-29.32	222.11	2.96	-35.25	246.51	372.87	96.22	1369.52	0.00	0.00	0.00	502.10	-16.95	1713.48	514.82	92.51	1732.30	311.97	31.82	1745.62	341.00	125.84	1754.89	85.18	1584.40	73.73	648.00	1387.98	73.89	280.56
7.94000	648.48	134.99	38.62	606.10	127.20	46.18	405.26	174.01	47.37	418.45	181.77	89.74	97.61	-22.46	27.46	86.63	-17.67	63.18	-15.25	-27.99	230.03	19.32	-33.66	253.08	382.02	97.31	1370.45	0.00	0.00	0.00	510.21	-15.66	1714.70	523.62	93.97	1733.34	320.10	33.20	1746.33	349.28	127.34	1755.57	81.19	1585.55	72.74	647.86	1387.75	73.99	282.09
7.95000	648.60	133.99	37.98	605.28	127.55	45.78	405.29	174.18	47.40	418.50	181.99	89.77	112.19	-23.07	33.61	96.38	-18.00	68.00	0.56	-26.09	235.73	35.65	-32.34	259.06	390.94	98.24	1371.23	0.00	0.00	0.00	518.22	-14.72	1715.80	532.34	95.39	1734.39	328.28	34.67	1747.02	357.76	128.83	1756.24	84.77	1583.86	73.47	647.82	1387.56	74.39	276.14
7.96000	648.49	134.47	37.68	605.96	127.63	46.13	405.28	174.23	47.41	418.57	182.00	89.76	129.48	-23.58	38.84	112.24	-17.99	73.13	16.63	-24.31	240.32	52.33	-30.49	264.40	397.99	99.21	1372.11	0.00	0.00	0.00	525.20	-13.58	1716.79	538.76	96.25	1735.45	335.16	35.83	1747.58	493.85	103.10	1741.21	86.42	1583.51	73.81	647.71	1386.80	74.67	278.20
7.97000	648.27	134.13	37.90	605.47	127.76	45.84	405.33	174.27	47.37	418.63	182.07	89.80	149.17	-23.56	43.92	132.11	-17.58	77.80	33.76	-22.62	243.91	69.85	-28.81	268.69	406.02	100.08	1372.93	0.00	0.00	0.00	532.81	-12.58	1717.66	545.65	96.67	1736.37	342.77	37.13	1748.31	411.08	123.87	1753.11	84.67	1583.96	73.82	645.91	1388.68	73.61	284.83
7.98000	648.27	134.37	37.68	605.31	127.79	45.86	405.33	174.22	47.33	418.71	181.99	89.78	169.60	-23.27	47.97	152.88	-16.75	81.69	52.33	-21.19	246.36	88.00	-27.25	271.61	414.55	100.98	1373.93	0.00	0.00	0.00	542.18	-11.77	1718.68	555.50	97.54	1737.32	352.47	38.86	1749.25	382.53	133.03	1758.29	86.47	1583.91	74.20	646.17	1388.98	73.30	281.46
7.99000	647.39	135.21	37.11	605.62	127.64	45.86	405.39	174.31	47.34	418.73	181.95	89.80	191.08	-22.34	51.08	173.29	-15.62	84.47	71.55	-19.84	247.54	106.42	-25.65	273.26	422.74	101.87	1374.74	0.00	0.00	0.00	550.17	-10.77	1719.55	563.97	98.39	1737.99	360.48	40.30	1750.14	390.83	134.09	1759.06	87.31	1582.63	72.97	647.20	1387.52	74.00	276.89
8.00000	647.66	134.94	37.10	605.55	127.89	45.90	405.42	174.22	47.32	418.69	181.81	89.79	215.20	-21.16	53.67	196.48	-14.34	86.88	91.03	-18.64	247.60	125.27	-24.08	273.76	430.53	102.82	1375.70	0.00	0.00	0.00	558.11	-10.10	1720.26	571.78	99.08	1738.73	368.48	41.45	1750.98	399.03	135.42	1759.77	89.16	1580.29	73.45	638.00	1389.72	75.17	276.38
8.01000	649.09	135.14	37.60	604.80	127.73	45.57	405.44	174.32	47.39	418.65	181.85	89.88	238.23	-20.17	55.16	220.59	-12.99	88.53	110.75	-17.55	246.52	144.36	-22.59	273.15	438.89	103.75	1376.54	0.00	0.00	0.00	565.10	-9.37	1720.93	579.27	99.65	1739.28	438.12	59.27	1747.90	407.15	136.61	1760.55	87.28	1584.82	71.76	639.26	1388.86	76.76	282.64
8.02000	648.79	135.07	37.30	605.32	127.89	45.71	405.46	174.04	47.26	418.57	181.78	89.96	265.44	-18.55	57.28	244.30	-11.46	89.06	130.75	-16.27	244.24	163.87	-21.07	271.52	446.12	104.68	1377.48	0.00	0.00	0.00	572.62	-8.67	1721.48	587.00	100.25	1739.75	400.30	48.46	1751.77	415.24	137.61	1761.32	89.60	1583.71	72.54	644.70	1386.98	78.14	281.16
8.03000	647.74	135.14	37.15	605.39	128.17	45.65	405.50	174.29	47.40	418.51	181.66	90.04	292.44	-17.11	58.03	269.42	-10.07	89.34	151.26	-15.26	240.96	183.87	-19.52	268.93	454.15	105.73	1378.41	0.00	0.00	0.00	581.74	-7.90	1722.13	595.72	101.26	1740.36	391.98	45.43	1753.71	423.30	138.53	1762.13	87.91	1584.80	71.60	639.87	1388.61	76.62	279.83
8.04000	647.75	134.41	37.01	605.59	128.18	45.54	405.49	174.36	47.47	418.42	181.33	90.03	320.26	-15.75	58.94	296.96	-8.84	89.43	172.39	-14.09	236.59	204.51	-18.15	265.46	462.46	106.65	1379.25	0.00	0.00	0.00	589.45	-7.21	1722.66	603.33	101.57	1740.95	399.83	46.37	1754.57	431.34	139.83	1762.86	91.13	1588.94	70.64	643.30	1388.18	77.83	279.03
8.05000	647.60	135.04	37.01	605.57	128.06	45.51	405.50	174.29	47.47	418.32	181.25	90.09	349.17	-14.22	59.21	322.89	-5.83	88.77	194.45	-12.97	231.26	225.54	-16.86	261.12	468.90	107.69	1380.02	0.00	0.00	0.00	597.09	-6.54	1723.21	611.53	102.26	1741.31	407.73	47.38	1755.40	439.31	140.76	1763.60	89.42	1591.95	69.09	645.64	1387.34	78.51	285.46
8.06000	647.62	134.66	36.92	605.46	128.12	45.26	405.49	174.16	47.44	418.27	181.36	90.26	376.63	-13.36	59.52	353.74	-5.49	87.76	217.10	-11.63	225.02	246.80	-15.64	255.90	476.06	108.73	1380.82	0.00	0.00	0.00	603.66	-6.04	1723.66	607.19	13.61	1726.88	489.56	67.95	1750.74	447.19	141.79	1764.27	89.73	1595.61	68.05	642.15	1388.25	77.22	282.95
8.07000	647.98	134.78	36.65	605.12	128.12	44.90	405.53	174.14	47.44	418.21	181.14	90.22	405.61	-11.74	59.19	380.91	-4.16	86.00	239.98	-10.53	218.15	268.34	-14.30	249.74	483.65	109.78	1381.32	0.00	0.00	0.00	610.83	-5.49	1724.14	624.54	82.80	1738.90	442.53	54.58	1755.49	455.11	142.82	1764.88	90.11	1593.72	68.48	641.78	1388.47	77.18	283.81
8.08000	648.53	134.68	36.66	605.48	128.10	44.86	405.55	174.28	47.51	418.16	181.17	90.34	433.66	-10.55	58.22	409.43	-2.28	84.05	264.10	-9.35	210.53	290.51	-13.06	242.80	489.70	110.68	1381.99	0.00	0.00	0.00	619.73	-4.61	1724.79	635.16	104.47	1742.82	431.07	50.71	1757.58	463.00	143.58	1765.44	90.09	1590.63	69.57	642.35	1388.31	77.34	287.21
8.09000	648.80	134.71	36.42	605.57	128.07	44.66	405.56	174.15	47.49	418.11	181.06	90.41	463.18	-8.05	56.70	436.84	-0.79	81.39	287.38	-8.42	201.56	313.48	-12.05	235.30	498.04	111.58	1382.51	0.00	0.00	0.00	627.34	-4.16	1725.31	643.20	105.21	1743.19	438.81	51.18	1758.02	470.86	144.34	1765.88	88.10	1591.32	69.32	640.67	1388.45	76.75	289.32
8.10000	647.95	135.08	36.50	606.00	128.19	44.62	405.58	174.33	47.58	418.07	181.03	90.55	496.08	-5.68	54.53	466.32	0.29	79.08	312.18	-7.54	192.33	337.09	-10.80	227.10	506.57	112.63	1382.83	0.00	0.00	0.00	635.07	-3.53	1725.86	651.13	105.58	1743.70	446.73	52.05	1758.40	478.69	145.11	1766.19	86.76	1590.56	69.17	642.00	1388.17	77.46	283.24
8.11000	648.21	135.18	36.72	605.75	128.29	44.85	405.63	174.27	47.62	418.04	180.84	90.62	528.05	-4.42	53.15	496.37	0.91	76.97	337.94	-6.60	182.72	361.07	-9.92	218.47	513.47	113.35	1383.17	0.00	0.00	0.00	642.96	-2.81	1726.19	645.84	15.17	1729.14	508.65	67.28	1754.60	486.50	145.96	1766.45	88.44	1590.18	69.72	643.91	1387.56	77.93	282.24
8.12000	648.95	134.68	36.79	605.23	128.48	44.83	405.61	174.17	47.59	417.99	180.53	90.63	560.30	-2.47	52.04	525.77	1.86	74.38	363.96	-4.31	171.71	385.42	-9.04	209.49	520.70	114.14	1383.38	0.00	0.00	0.00	649.25	-2.48	1726.67	662.47	85.89	1741.24	476.35	57.43	1757.77	494.29	146.55	1766.58	92.14	1587.69	71.21	641.70	1388.07	77.32	287.73
8.13000	647.77	135.05	36.64	605.54	128.68	45.30	405.66	174.34	47.71	417.98	180.40	90.74	591.46	-1.59	50.69	559.00	4.18	72.29	390.51	-1.24	160.02	410.21	-7.66	199.87	528.96	114.81	1383.39	0.00	0.00	0.00	654.12	-2.45	1727.69	674.19	107.58	1745.06	469.97	54.09	1758.82	502.07	147.16	1766.60	88.29	1588.06	70.82	638.64	1388.85	76.53	283.13
8.14000	648.85	135.05	37.15	605.84	128.55	45.69	405.70	174.31	47.73	417.91	180.25	90.81	623.80	-0.43	49.98	590.56	5.40	69.89	417.57	0.73	148.85	435.64	-6.57	190.24	535.76	115.56	1383.44	0.00	0.00	0.00	661.09	-2.34	1727.92	682.06	108.04	1745.45	477.77	54.80	1758.76	509.79	147.83	1766.52	87.94	1587.34	70.82	641.48	1388.23	77.47	283.50
8.15000	647.91	135.48	37.43	606.41	129.39	46.44	405.75	174.40	47.83	417.92	180.12	90.94	655.87	0.51	49.51	621.68	7.18	67.93	445.43	1.70	138.39	461.73	-4.87	180.10	544.73	116.29	1383.27	0.00	0.00	0.00	669.09	-1.78	1728.06	690.16	108.71	1745.51	485.54	55.39	1758.58	517.59	148.26	1766.36	88.47	1588.35	70.46	641.20	1387.51	77.13	286.64
8.16000	648.86	135.79	38.04	604.31	132.12	48.48	405.80	174.28	47.80	417.94	180.20	91.11	689.09	2.14	49.65	653.03	8.14	65.91	473.97	2.01	128.43	488.10	-1.91	169.27	552.28	116.84	1382.98	0.00	0.00	0.00	675.70	-1.53	1728.21	685.12	18.89	1730.50	559.22	72.64	1753.97	525.36	148.69	1766.15	88.42	1589.47	69.69	642.53	1387.36	77.64	286.67
8.17000	645.16	139.19	39.88	604.84	134.54	50.75	405.85	174.16	47.77	417.98	180.15	91.28	719.80	3.36	49.84	683.63	9.05	64.32	502.29	1.80	119.00	514.67	0.56	158.99	559.85	117.35	1382.75	0.00	0.00	0.00	683.43	-1.23	1727.96	701.74	88.22	1742.10	518.35	60.41	1756.79	533.21	149.19	1765.81	90.48	1588.36	70.50	644.33	1387.24	78.53	285.15
8.18000	647.58	139.34	41.33	604.41	136.00	52.01	405.89	174.11	47.83	418.02	180.07	91.42	751.63	4.22	50.63	715.46	10.51	63.61	530.92	1.94	109.98	541.47	2.58	149.52	568.15	117.86	1382.31	0.00	0.00	0.00	692.98	-0.63	1727.60	713.37	109.85	1745.25	509.12	56.31	1757.42	541.10	149.42	1765.41	86.87	1591.01	69.01	642.14	1387.77	77.36	286.08
8.19000	645.57	140.84	41.88	605.03	137.58	53.25	405.99	174.22	47.97	418.07	179.95	91.55	784.13	5.33	52.07	747.28	11.55	63.66	559.79	2.54	101.32	568.65	3.23	141.32	575.74	118.30	1381.79	0.00	0.00	0.00	701.28	-0.35	1727.20	721.10	110.49	1744.91	517.16	56.74	1756.91	549.02	149.88	1764.90	88.40	1590.44	69.73	643.02	1387.68	78.03	289.42
8.20000	646.99	142.13	43.07	605.72	137.96	53.36	406.02	173.97	48.02	418.18	179.67	91.69	814.88	6.18	53.43	777.72	12.84	63.41	589.22	3.73	93.21	596.35	4.44	133.49	582.94	118.61	1381.27	0.00	0.00	0.00	709.23	0.09	1726.71	729.52	110.70	1744.40	525.19	57.01	1756.35	557.06	150.33	1764.34	88.01	1588.43	70.52	640.05	1388.63	77.04	288.44
8.21000	646.40	142.62	42.94	606.73	137.87	52.81	406.17	173.86	48.21	418.27	179.54	91.90	845.86	7.36	55.68	808.16	13.76	63.50	618.67	5.22	85.88	623.84	4.69	126.95	590.60	119.02	1380.59	0.00	0.00	0.00	717.71	0.49	1725.97	737.03	110.95	1743.87	533.37	57.16	1755.67	565.09	150.43	1763.71	85.45	1588.24	69.89	637.39	1389.23	76.07	289.10
8.22000	648.10	141.99	42.04	607.25	136.96	51.13	406.29	173.54	48.40	418.35	179.44	92.14	876.93	9.39	58.51	839.31	15.94	65.49	647.63	6.58	79.52	651.02	5.05	121.14	599.39	119.36	1379.91	0.00	0.00	0.00	725.46	0.75	1725.34	744.82	110.98	1743.26	541.62	57.21	1754.94	573.19	150.58	1763.00	87.31	1588.43	70.06	642.83	1387.64	77.77	285.47
8.23000	649.49	141.03	40.60	608.00	132.67	47.70	406.46	173.38	48.73	418.48	179.36	92.45	906.82	11.15	62.17	869.48	18.20	67.49	676.59	8.44	73.86	678.13	6.26	115.79	606.59	119.66	1379.19	0.00	0.00	0.00	733.35	0.64	1724.62	753.49	111.19	1742.43	549.84	57.38	1754.12	581.27	150.66	1762.21	89.86	1589.57	70.43	641.11	1388.29	77.61	288.81
8.24000	651.26	137.50	37.85	609.07	131.67	46.90	406.62	173.07	49.06	418.62	179.22	92.76	934.78	13.22	65.59	897.91	20.27	69.61	705.15	10.46	69.23	704.98	7.97	111.32	614.49	119.69	1378.26	0.00	0.00	0.00	741.16	1.20	1723.74	760.96	111.36	1741.61	558.19	57.43	1753.25	589.47	150.58	1761.37	89.46	1590.47	70.15	635.57	1390.26	75.50	286.50
8.25000	652.58	137.18	37.01	608.18	131.16	45.99	406.80	172.64	49.40	418.76	178.88	93.01	964.63	16.30	70.50	925.85	22.80	72.70	733.11	12.40	65.65	731.31	9.70	107.73	623.33	119.86	1377.35	0.00	0.00	0.00	750.45	1.31	1722.65	770.61	111.49	1740.46	566.56	57.29	1752.26	597.73	150.53	1760.42	89.93	1589.86	70.33	638.84	1389.00	76.52	285.63
8.26000	650.64	137.25	35.77	607.89	130.57	45.69	407.03	172.06	49.79	418.93	178.66	93.36	991.13	18.44	74.99	953.48	25.43	76.23	760.04	14.31	63.00	756.87	11.51	105.06	630.04	119.94	1376.43	0.00	0.00	0.00	758.06	1.48	1721.75	766.10	21.04	1724.02	633.20	72.58	1747.75	606.05	150.77	1759.35	86.82	1591.32	69.58	641.50	1388.32	77.54	285.14
8.27000	650.15	136.28	35.33	606.72	129.96	45.24	407.18	171.63	50.30	419.12	178.46	93.78	1016.64	21.38	80.21	979.90	27.65	80.41	785.89	16.35	61.05	781.34	13.43	103.09	639.21	120.05	1375.48	0.00	0.00	0.00	765.79	1.33	1720.74	783.65	90.69	1734.83	598.48	61.18	1749.27	614.38	150.74	1758.25	89.77	1588.57	70.79	635.14	1389.80	75.44	286.22
8.28000	649.12	136.63	34.79	606.35	130.01	44.98	407.44	171.14	50.85	419.36	178.17	94.20	1041.21	23.48	85.40	1004.43	29.36	84.73	810.96	18.71	59.70	804.98	15.48	101.72	647.53	119.95	1374.30	0.00	0.00	0.00	775.37	1.13	1719.50	795.34	111.86	1737.18	591.69	57.11	1749.05	622.76	150.45	1757.13	91.33	1588.21	71.06	637.99	1389.14	76.34	283.77
8.29000	650.12	136.20	35.20	606.18	130.15	44.73	407.67	170.49	51.44	419.57	177.96	94.69	1063.51	25.73	90.95	1026.50	31.71	89.02	834.70	21.28	58.80	827.48	17.88	100.76	655.47	119.91	1373.21	0.00	0.00	0.00	783.07	1.05	1718.47	802.75	111.79	1736.20	600.02	57.04	1747.85	631.11	149.95	1755.94	91.59	1589.19	70.74	640.56	1388.49	77.34	285.44
8.30000	649.16	136.30	34.79	606.14	130.19	44.61	407.90	169.98	52.14	419.79	177.53	95.13	1085.99	27.61	97.06	1049.27	33.98	94.63	857.19	23.71	58.36	848.47	19.64	100.56	664.10	119.84	1372.04	0.00	0.00	0.00	791.28	0.94	1717.38	810.55	111.76	1735.06	608.28	56.69	1746.58	639.34	149.77	1754.63	89.14	1590.56	69.70	637.35	1389.84	76.47	283.68
8.31000	649.14	136.61	34.48	606.71	130.25	44.56	408.16	169.26	52.74	420.13	177.29	95.71	1105.88	29.74	103.00	1068.60	35.94	99.37	878.20	26.14	58.30	868.27	22.11	100.39	671.62	119.76	1370.75	0.00	0.00	0.00	798.38	1.11	1716.37	808.05	21.16	1718.54	683.06	74.22	1741.42	647.50	149.49	1753.31	88.96	1591.33	69.36	641.06	1388.65	77.38	286.28
8.32000	650.19	136.11	35.15	606.76	130.10	44.46	408.40	169.10	53.66	420.49	177.23	96.38	1122.38	32.09	108.23	1087.33	37.82	104.17	897.26	28.12	58.72	886.30	23.79	100.80	680.14	119.64	1369.53	0.00	0.00	0.00	806.58	0.90	1715.17	824.63	90.53	1729.02	641.86	60.56	1742.91	655.69	149.01	1752.07	88.73	1590.63	69.78	643.40	1387.87	77.97	286.19
8.33000	650.11	136.55	35.02	606.72	130.40	44.27	408.69	168.92	54.52	420.92	177.00	97.02	1139.21	34.20	114.05	1103.54	40.49	108.69	914.41	29.95	59.36	902.47	25.83	101.08	689.21	119.32	1368.26	0.00	0.00	0.00	816.28	0.26	1713.77	834.69	111.61	1731.48	632.87	55.20	1742.51	663.89	148.53	1750.76	90.19	1588.96	70.46	643.63	1387.80	78.27	287.28
8.34000	649.95	136.10	34.33	607.61	130.52	44.25	408.97	168.62	55.35	421.39	177.17	97.89	1153.94	36.99	118.50	1118.11	43.05	112.66	930.03	32.14	59.73	917.03	27.73	101.40	697.00	119.05	1367.10	0.00	0.00	0.00	825.34	-0.26	1712.54	844.12	111.17	1730.26	641.16	54.47	1741.15	672.15	148.05	1749.45	91.18	1588.62	70.70	640.22	1388.23	76.83	283.30
8.35000	649.91	136.57	34.51	607.72	130.70	44.04	409.25	168.38	56.19	421.95	177.25	98.76	1166.82	39.85	121.93	1131.76	45.90	115.60	943.72	34.21	59.94	930.00	29.55	101.52	705.96	118.86	1365.92	0.00	0.00	0.00	833.44	-0.89	1711.40	851.66	110.46	1729.30	649.67	53.98	1739.88	680.37	147.42	1748.30	86.20	1591.60	69.11	641.19	1388.26	77.36	285.18
8.36000	648.78	136.07	33.94	607.73	130.51	43.97	409.55	168.61	57.32	422.52	177.52	99.82	1178.59	42.76	124.13	1142.75	47.81	115.43	955.53	36.32	59.66	941.38	31.72	101.11	714.01	118.31	1364.77	0.00	0.00	0.00	840.35	-1.33	1710.49	849.39	18.37	1712.69	707.34	66.79	1735.99	688.61	146.83	1747.06	86.32	1590.06	69.70	644.45	1387.13	78.34	286.52
8.37000	649.26	136.48	34.23	607.81	130.56	43.77	409.87	168.43	58.39	423.19	177.76	101.00	1187.54	45.49	124.65	1152.16	50.21	115.82	965.47	38.33	58.85	951.04	33.34	100.52	722.82	117.98	1363.71	0.00	0.00	0.00	848.03	-1.89	1709.60	866.46	88.17	1723.72	679.13	55.84	1736.71	696.87	145.98	1745.99	86.32	1590.39	69.33	644.17	1387.35	78.04	285.95
8.38000	648.89	136.38	33.68	607.42	130.71	43.47	410.29	168.66	59.73	423.96	178.37	102.46	1195.78	48.74	124.33	1159.94	52.59	115.06	973.57	40.43	57.46	958.99	35.34	99.28	730.52	117.49	1362.76	0.00	0.00	0.00	857.74	-2.67	1708.42	877.31	108.73	1726.49	674.67	51.24	1736.22	705.15	145.16	1744.99	91.17	1589.88	70.21	639.84	1388.55	77.01	284.49
8.39000	648.34	136.38	33.80	608.30	130.76	43.67	410.76	168.70	61.11	424.82	178.57	103.86	1201.91	51.80	122.73	1165.93	56.38	113.58	979.81	42.20	55.75	965.45	36.96	97.75	739.85	116.94	1361.97	0.00	0.00	0.00	866.66	-3.34	1707.39	885.16	108.14	1725.74	683.03	50.33	1735.10	713.45	144.41	1743.98	92.46	1589.17	70.96	639.72	1388.44	76.79	284.91
8.40000	650.38	136.61	34.23	608.33	130.88	43.38	411.31	168.67	62.68	425.82	179.09	105.53	1205.93	55.32	120.55	1170.53	59.24	111.13	984.34	43.69	53.74	970.32	38.64	95.75	748.53	116.35	1361.23	0.00	0.00	0.00	874.81	-4.51	1706.56	893.61	106.94	1725.20	691.48	49.37	1734.08	721.78	143.22	1743.11	89.31	1588.71	70.44	635.31	1390.05	75.62	286.96
8.41000	648.96	136.14	33.63	607.59	131.28	42.82	411.92	168.89	64.54	426.92	179.53	107.34	1208.95	59.43	117.23	1173.46	62.87	107.87	987.17	44.98	53.41	974.00	40.27	93.73	758.18	115.81	1360.50	0.00	0.00	0.00	882.47	-5.14	1705.77	891.84	15.67	1708.32	761.46	65.55	1730.40	730.16	142.04	1742.33	88.23	1590.89	69.48	636.57	1389.60	76.30	283.60
8.42000	650.04	136.89	33.80	608.24	131.38	42.83	412.64	169.35	66.76	428.21	180.11	109.35	1209.93	63.02	111.91	1175.64	65.73	102.78	988.40	46.00	53.27	976.40	41.61	91.64	767.34	115.11	1359.97	0.00	0.00	0.00	890.66	-6.04	1705.34	907.36	84.54	1720.25	724.41	51.40	1731.44	738.50	141.01	1741.56	86.11	1590.35	69.49	638.84	1388.78	76.92	284.06
8.43000	650.83	136.02	33.97	607.39	132.70	42.47	413.55	169.55	69.07	429.72	180.89	111.65	1212.23	65.76	106.31	1176.94	68.66	96.80	990.07	48.10	53.32	977.65	42.71	89.58	777.35	114.32	1359.47	0.00	0.00	0.00	900.00	-7.42	1704.88	918.13	104.72	1723.83	716.79	45.54	1731.28	746.92	139.84	1740.91	88.67	1591.10	69.85	642.00	1388.34	77.50	285.84
8.44000	651.14	136.21	34.01	607.20	132.84	42.07	414.55	170.05	71.80	431.41	181.69	114.18	1213.49	67.53	100.86	1177.79	70.17	91.53	992.57	50.05	51.79	979.55	44.07	87.76	785.64	113.60	1359.00	0.00	0.00	0.00	908.67	-8.75	1704.51	926.59	103.38	1723.72	725.17	44.40	1730.56	755.40	138.35	1740.38	91.11	1589.60	70.40	638.30	1389.62	76.44	283.90
8.45000	649.92	135.96	33.35	607.22	132.69	41.64	415.76	170.89	74.90	433.35	182.68	117.02	1217.35	67.93	94.96	1181.15	70.51	86.43	995.28	50.55	50.25	982.96	44.65	86.57	794.97	112.76	1358.64	0.00	0.00	0.00	916.26	-9.98	1704.62	935.04	102.02	1723.93	733.55	43.09	1729.99	763.90	137.19	1740.02	88.07	1589.54	69.97	635.33	1390.03	75.51	285.42
8.46000	650.60	135.88	33.32	608.12	132.49	41.42	417.15	171.74	78.33	435.58	183.73	120.12	1221.37	67.59	87.06	1184.70	71.57	82.80	998.25	50.72	48.82	987.79	45.32	85.32	805.86	112.02	1358.53	0.00	0.00	0.00	923.58	-11.11	1704.64	942.70	100.93	1724.01	741.96	41.68	1729.66	772.39	135.86	1739.83	88.25	1591.51	69.43	637.57	1389.25	76.15	286.29
8.47000	650.79	135.97	33.06	608.54	132.49	41.23	418.87	172.66	82.23	438.25	184.92	123.72	1225.42	67.63	79.36	1187.02	71.11	76.38	999.93	49.83	48.10	991.78	45.39	84.18	813.94	111.18	1358.59	0.00	0.00	0.00	931.75	-12.44	1705.40	950.70	99.69	1724.93	750.45	40.11	1729.52	780.87	134.31	1739.90	91.52	1591.18	69.91	642.05	1388.07	77.46	286.93
8.48000	651.05	135.75	33.03	608.03	132.48	40.85	421.03	173.38	86.48	441.34	186.01	127.69	1227.41	67.52	71.96	1189.71	71.66	71.00	1001.18	49.53	47.56	994.28	45.00	83.31	824.08	110.43	1358.90	0.00	0.00	0.00	941.12	-14.11	1706.37	959.75	98.13	1726.09	759.11	38.61	1729.58	789.25	132.84	1740.16	91.95	1587.61	71.16	637.77	1389.45	76.23	287.51
8.49000	650.73	136.25	32.68	608.59	132.26	40.68	423.51	174.32	91.40	444.96	187.44	132.20	1229.22	67.78	66.38	1191.77	71.62	66.54	1002.16	49.69	47.21	995.90	44.29	82.78	833.98	109.70	1359.60	0.00	0.00	0.00	949.64	-15.32	1707.30	968.38	96.58	1727.40	767.73	36.89	1729.77	797.60	131.33	1740.64	88.76	1590.68	69.58	639.79	1388.56	76.99	288.12
8.50000	650.94	136.03	32.54	608.41	132.40	40.47	426.56	175.30	96.81	449.21	188.98	137.20	1230.54	67.19	61.58	1192.53	71.56	62.68	1002.58	49.49	47.54	997.70	44.63	82.11	843.38	108.95	1360.46	0.00	0.00	0.00	958.21	-16.88	1708.45	977.63	95.18	1728.65	776.46	35.28	1730.17	806.01	129.67	1741.29	89.04	1588.60	70.63	638.61	1388.97	76.52	289.18
8.51000	650.88	136.33	32.22	608.82	132.39	40.55	430.20	176.81	102.96	454.12	190.40	142.52	1232.51	67.47	57.36	1193.45	71.35	59.39	1002.79	48.92	48.02	999.20	43.94	81.93	853.63	108.30	1361.55	0.00	0.00	0.00	964.73	-18.12	1709.67	977.42	2.67	1711.86	837.87	49.34	1730.61	814.41	128.39	1742.05	86.43	1589.26	70.02	638.85	1389.09	76.76	285.48
8.52000	652.52	135.96	32.54	609.59	132.39	40.68	434.59	177.88	109.38	459.84	192.15	148.39	1233.39	67.83	53.23	1195.17	71.20	56.31	1003.08	48.79	47.98	1000.82	44.03	81.14	862.64	107.66	1362.98	0.00	0.00	0.00	973.04	-19.34	1711.30	992.68	71.40	1727.78	807.45	36.01	1731.45	822.80	126.48	1743.16	87.95	1591.92	69.42	642.14	1388.13	77.51	281.76
8.53000	651.81	136.23	31.89	609.65	132.70	40.60	439.78	179.09	116.60	466.49	193.68	154.73	1235.28	68.25	49.53	1196.64	71.31	53.75	1003.34	48.23	47.40	1002.22	43.45	81.05	873.21	107.01	1364.50	0.00	0.00	0.00	984.63	-20.87	1712.91	1002.54	91.14	1734.18	802.32	30.12	1732.26	831.15	124.65	1744.30	88.36	1590.69	69.65	641.30	1388.38	77.05	283.77
8.54000	651.46	135.84	31.89	609.60	132.63	40.24	445.80	180.31	124.46	474.09	195.03	161.48	1235.77	68.20	45.86	1198.19	71.14	51.86	1003.78	48.13	46.42	1003.70	43.87	80.67	883.45	106.31	1365.96	0.00	0.00	0.00	994.28	-22.06	1714.57	1010.86	90.08	1736.37	810.75	28.34	1733.03	839.32	123.19	1745.38	88.33	1590.83	69.84	641.72	1388.53	77.43	285.94
8.55000	651.51	135.91	31.59	610.33	132.60	41.61	452.85	181.03	132.68	482.91	196.10	168.41	1236.46	67.79	43.78	1199.75	70.96	50.82	1004.02	47.77	46.17	1004.44	43.45	80.80	894.64	105.56	1367.51	0.00	0.00	0.00	1003.66	-22.90	1716.37	1019.89	88.82	1738.57	819.37	26.79	1733.71	847.34	121.53	1746.43	89.21	1589.20	70.59	642.63	1387.97	77.63	282.83
8.56000	651.33	136.17	31.64	611.54	132.21	43.08	460.94	182.05	141.73	492.96	197.49	175.78	1237.30	68.13	42.54	1200.09	70.50	49.42	1004.28	47.92	45.87	1005.00	43.82	80.64	904.39	104.92	1368.85	0.00	0.00	0.00	1011.23	-24.07	1718.04	1014.41	-3.16	1722.74	900.12	47.53	1736.93	855.29	120.07	1747.37	89.26	1588.09	70.74	639.69	1388.87	76.89	287.86
8.57000	652.17	136.52	31.59	612.18	131.84	42.80	469.99	182.53	150.90	503.93	198.22	183.04	1237.64	68.31	41.19	1200.06	70.66	48.49	1004.48	47.97	45.67	1005.21	43.66	80.65	913.09	104.38	1370.03	0.00	0.00	0.00	1018.96	-25.35	1720.16	1033.33	65.43	1739.24	854.86	29.27	1735.44	863.05	118.71	1748.15	89.75	1587.87	70.65	636.34	1389.97	76.02	284.31
8.58000	653.40	136.45	30.67	614.58	131.92	43.81	479.83	182.97	160.75	515.73	199.06	190.77	1238.46	67.75	40.59	1200.38	70.42	47.63	1004.62	47.78	45.69	1005.62	43.84	80.58	921.09	103.92	1371.07	0.00	0.00	0.00	1028.60	-26.54	1722.72	1043.69	85.76	1746.19	844.09	21.74	1735.10	870.77	117.25	1748.89	92.76	1589.54	70.71	643.71	1388.60	74.05	284.72
8.59000	655.18	136.49	30.15	617.07	132.27	45.74	490.79	183.72	171.47	528.19	200.13	199.21	1238.92	68.31	39.72	1199.31	71.59	49.18	1004.77	47.97	45.52	1005.79	43.85	80.56	928.76	103.55	1372.01	0.00	0.00	0.00	1038.43	-27.47	1724.70	1052.22	84.72	1748.83	852.08	19.99	1735.29	878.37	115.82	1749.53	87.43	1591.32	69.24	647.64	1387.82	73.92	287.70
8.60000	657.28	136.40	28.87	620.29	132.69	48.62	502.81	184.69	182.46	541.50	200.99	207.81	1239.00	67.90	39.18	1199.86	71.72	48.97	1004.92	48.05	45.40	1005.96	43.91	80.51	936.48	103.24	1372.87	0.00	0.00	0.00	1045.43	-28.32	1727.18	1059.57	83.88	1751.59	860.11	18.70	1735.48	885.87	114.54	1750.08	87.91	1591.97	69.18	646.26	1387.96	73.60	286.34
8.61000	661.84	137.33	29.01	622.51	133.52	53.56	516.00	186.35	193.78	555.80	202.05	216.54	1239.04	67.92	38.50	1200.70	71.69	48.81	1004.99	47.92	45.36	1005.95	43.60	80.67	944.61	102.99	1373.70	0.00	0.00	0.00	1054.05	-28.99	1729.60	1066.81	83.63	1754.35	868.04	17.22	1735.51	893.49	113.08	1750.70	82.88	1592.86	68.00	646.65	1389.05	73.44	287.86
8.62000	664.91	137.82	28.40	630.91	133.98	57.40	530.43	187.55	204.69	571.15	203.42	225.11	1239.58	68.11	38.26	1200.19	71.53	48.29	1005.06	47.85	45.33	1006.19	44.05	80.45	953.51	102.79	1374.52	0.00	0.00	0.00	1062.00	-29.21	1732.17	1074.28	82.95	1757.26	875.93	15.89	1735.45	900.96	112.06	1751.21	86.37	1591.30	69.00	645.61	1390.03	73.03	286.14
8.63000	668.94	138.66	27.17	639.29	135.00	59.89	546.04	190.01	215.63	587.63	204.58	233.18	1239.62	67.98	38.02	1200.72	71.58	48.09	1005.12	47.86	45.24	1006.36	44.08	80.35	963.57	102.63	1375.37	0.00	0.00	0.00	1070.21	-29.72	1734.60	1081.00	82.96	1760.32	883.87	14.92	1735.37	908.38	111.20	1751.61	91.32	1587.38	70.93	648.55	1389.37	73.67	284.79
8.64000	673.55	139.60	26.52	648.32	136.74	62.28	562.75	192.31	225.72	605.16	205.84	240.54	1239.14	68.52	37.44	1201.63	71.56	48.22	1005.15	47.89	45.18	1006.24	43.67	80.53	975.14	102.50	1376.28	0.00	0.00	0.00	1077.47	-29.80	1737.29	1089.08	82.64	1763.24	891.80	14.09	1735.16	915.77	109.93	1752.04	88.89	1589.44	69.86	647.88	1389.09	73.84	285.02
8.65000	678.85	140.92	26.17	658.02	139.04	64.68	579.87	194.17	234.70	623.37	207.60	247.43	1239.61	68.18	37.31	1201.69	71.43	48.10	1005.23	48.01	45.08	1006.35	43.95	80.34	988.67	102.23	1377.34	0.00	0.00	0.00	1085.54	-29.78	1739.88	1096.07	82.83	1766.39	899.68	13.24	1734.87	923.04	109.11	1752.37	89.67	1586.80	70.81	647.02	1388.98	73.71	287.56
8.66000	690.06	144.58	28.77	669.71	141.31	68.24	597.38	195.58	242.11	641.69	208.95	253.35	1240.75	68.21	37.52	1201.11	71.17	47.96	1005.28	48.04	45.04	1006.34	43.68	80.55	997.76	102.17	1377.97	0.00	0.00	0.00	1093.69	-29.55	1742.56	1102.54	82.92	1769.61	907.60	12.71	1734.55	930.14	108.46	1752.59	91.35	1586.37	71.26	647.04	1389.16	73.38	287.69
8.67000	701.20	148.43	32.37	683.25	144.73	73.05	615.26	196.07	248.08	659.35	210.15	258.62	1239.25	68.29	37.14	1200.51	71.35	47.34	1005.24	47.83	45.10	1006.38	43.83	80.51	1006.32	102.21	1378.62	0.00	0.00	0.00	1101.36	-29.26	1745.34	1109.85	83.43	1772.63	915.50	12.25	1734.21	937.19	108.09	1752.77	90.42	1589.16	70.18	648.43	1388.06	74.39	284.32
8.68000	721.26	152.74	37.48	701.62	148.68	77.30	633.33	196.65	253.04	677.13	210.99	263.45	1239.38	68.53	36.95	1201.10	71.18	47.52	1005.33	47.97	45.04	1006.47	44.04	80.55	1015.07	102.15	1379.27	0.00	0.00	0.00	1109.06	-28.54	1748.08	1115.35	84.29	1775.89	923.41	11.88	1733.84	944.01	108.36	1752.84	85.87	1590.77	69.14	650.45	1387.59	74.93	284.19
8.69000	742.47	158.33	40.76	722.20	153.05	80.29	651.56	197.34	256.57	695.27	212.23	267.67	1239.92	68.15	36.84	1201.10	71.31	47.20	1005.37	47.90	45.01	1006.53	43.98	80.61	1023.56	102.28	1380.00	0.00	0.00	0.00	1117.14	-27.66	1750.91	1122.15	84.82	1779.07	931.27	11.45	1733.53	951.01	107.50	1753.07	87.11	1589.57	69.59	646.75	1388.46	73.66	287.61
8.70000	762.87	163.62	42.60	746.22	157.65	82.88	670.47	198.13	258.53	714.23	212.86	270.43	1239.78	68.17	36.67	1201.77	70.98	47.63	1005.41	47.84	45.00	1006.52	43.78	80.79	1031.87	102.38	1380.74	0.00	0.00	0.00	1124.33	-26.87	1753.85	1129.52	86.08	1782.04	939.16	11.22	1733.32	957.81	107.42	1753.21	87.63	1590.01	69.47	647.18	1388.88	73.68	285.37
8.71000	788.08	169.19	44.28	769.83	161.80	84.24	690.08	199.31	259.04	733.79	213.44	271.85	1239.70	68.00	36.47	1202.04	71.23	47.47	1005.47	47.83	44.93	1006.48	43.64	80.86	1040.64	102.51	1381.40	0.00	0.00	0.00	1132.23	-25.66	1756.79	1136.25	87.79	1785.02	947.11	11.12	1733.24	964.55	107.27	1753.41	84.97	1591.73	68.70	646.10	1387.84	73.86	289.36
8.72000	816.25	173.05	46.64	795.54	165.68	85.17	710.33	200.72	258.10	754.00	214.62	272.13	1240.03	67.94	36.52	1201.99	71.21	47.35	1005.44	47.62	45.03	1006.54	43.80	80.92	1048.49	102.55	1382.10	0.00	0.00	0.00	1139.27	-24.13	1759.90	1142.49	89.15	1788.13	955.01	10.98	1733.28	971.36	107.23	1753.59	88.64	1589.24	70.16	647.07	1387.99	74.00	288.61
8.73000	844.20	177.28	47.07	821.74	169.46	84.95	731.31	201.97	255.62	774.75	215.95	271.12	1239.57	68.09	36.52	1201.84	70.90	47.45	1005.52	47.67	44.98	1006.55	43.82	81.02	1056.85	102.61	1382.84	0.00	0.00	0.00	1147.13	-22.44	1763.14	1149.31	90.77	1791.11	962.90	10.99	1733.43	978.07	107.22	1753.81	87.38	1590.58	69.39	647.02	1387.50	73.95	285.89
8.74000	873.23	181.72	46.99	849.57	172.88	84.28	752.81	203.67	251.95	795.66	216.98	268.75	1239.15	68.28	36.40	1201.73	70.84	47.41	1005.58	47.86	44.87	1006.54	44.02	80.97	1064.01	102.50	1383.61	0.00	0.00	0.00	1154.95	-20.62	1766.25	1155.87	92.67	1793.89	970.75	10.96	1733.64	984.70	107.44	1754.04	88.95	1589.39	69.96	649.22	1388.47	73.93	284.24
8.75000	905.01	184.84	47.51	879.21	176.00	83.46	775.06	205.01	246.96	816.98	218.16	265.28	1240.54	68.17	36.39	1201.37	70.83	47.30	1005.61	47.83	44.84	1006.41	43.86	81.14	1071.91	102.36	1384.39	0.00	0.00	0.00	1162.21	-18.71	1769.43	1161.66	94.80	1796.63	978.65	11.05	1733.93	991.32	107.72	1754.18	86.68	1590.47	69.61	648.32	1388.89	74.04	285.24
8.76000	935.21	187.03	47.04	908.81	178.72	82.01	797.37	206.92	241.02	838.99	219.57	260.89	1240.30	68.16	36.78	1201.76	71.02	47.21	1005.53	47.69	44.88	1006.31	43.93	81.25	1079.60	102.12	1385.17	0.00	0.00	0.00	1169.49	-17.05	1772.53	1167.75	96.92	1799.36	986.50	11.14	1734.17	998.04	107.88	1754.20	88.25	1589.98	70.07	647.98	1387.62	74.44	281.70
8.77000	968.15	189.77	46.30	940.98	180.62	80.85	820.35	208.47	233.90	861.53	220.87	255.48	1239.90	67.86	36.50	1201.21	70.92	47.03	1005.49	47.62	44.92	1006.37	44.47	81.16	1088.82	101.97	1385.79	0.00	0.00	0.00	1177.46	-15.04	1775.50	1173.82	99.08	1801.84	994.37	11.39	1734.43	1004.67	108.35	1754.10	88.89	1589.24	70.37	650.83	1388.09	74.72	284.95
8.78000	997.97	192.11	46.34	972.80	182.12	79.08	844.18	210.04	225.94	884.81	221.83	249.16	1239.95	68.10	36.41	1200.89	70.91	46.88	1005.43	47.61	44.90	1006.25	44.58	81.18	1096.27	101.94	1386.36	0.00	0.00	0.00	1184.56	-12.76	1778.56	1179.87	101.56	1804.05	1002.24	11.76	1734.63	1011.43	108.71	1753.91	86.47	1590.86	69.22	652.68	1386.43	75.48	287.93
8.79000	1030.80	193.16	45.81	1005.90	183.09	77.55	868.87	211.52	217.03	908.72	223.41	242.37	1239.85	68.20	36.08	1201.76	70.95	47.05	1005.44	47.67	44.91	1006.09	44.59	81.32	1104.26	101.86	1386.86	0.00	0.00	0.00	1192.62	-10.56	1781.34	1185.36	103.93	1806.24	1010.17	12.19	1734.80	1018.27	109.21	1753.55	86.82	1589.56	69.62	649.20	1388.52	74.14	284.64
8.80000	1065.94	193.90	46.02	1038.61	184.07	75.97	894.29	213.92	207.83	932.86	224.83	234.89	1239.39	68.69	36.12	1201.04	70.88	46.63	1005.44	47.77	44.92	1005.92	44.50	81.50	1112.67	101.78	1387.17	0.00	0.00	0.00	1199.51	-8.40	1784.05	1192.89	106.20	1808.06	1018.09	12.54	1734.86	1025.17	110.02	1753.07	88.14	1588.50	70.13	646.08	1388.68	73.52	285.34
8.81000	1100.70	194.44	45.95	1072.20	185.10	74.31	920.53	216.19	197.81	957.54	226.05	226.73	1240.31	68.92	36.40	1200.76	71.05	46.35	1005.44	47.90	44.87	1005.85	44.74	81.55	1121.09	101.69	1387.34	0.00	0.00	0.00	1206.27	-6.34	1786.61	1199.25	108.48	1809.70	1026.05	12.95	1734.83	1032.20	110.72	1752.48	86.77	1590.97	69.15	646.12	1388.29	73.58	286.57
8.82000	1136.46	195.06	46.22	1105.02	185.77	72.55	946.98	218.59	187.40	983.04	227.23	217.99	1239.47	68.60	35.95	1200.17	71.42	45.91	1005.43	47.96	44.86	1005.81	45.29	81.41	1129.59	101.57	1387.42	0.00	0.00	0.00	1213.97	-4.29	1788.85	1205.49	110.94	1811.05	1034.11	13.32	1734.71	1039.47	110.94	1751.80	89.86	1586.98	71.03	646.80	1388.71	73.40	287.16
8.83000	1174.38	193.67	44.86	1139.51	186.03	71.51	974.74	219.83	176.10	1008.83	229.19	209.22	1239.45	68.80	36.18	1200.85	71.54	46.12	1005.45	47.79	44.94	1005.59	44.73	81.85	1138.09	101.55	1387.37	0.00	0.00	0.00	1221.57	-2.10	1790.96	1212.75	112.94	1812.10	1042.22	13.76	1734.47	1046.78	111.48	1750.94	87.11	1588.14	70.39	646.69	1388.53	73.69	283.65
8.84000	1210.67	193.34	45.51	1173.59	185.91	70.42	1003.48	220.37	164.31	1035.69	230.70	199.96	1239.71	68.40	36.32	1200.98	71.19	46.51	1005.49	47.96	44.86	1005.49	45.04	81.82	1146.42	101.43	1387.09	0.00	0.00	0.00	1228.18	-0.12	1792.90	1218.66	115.30	1813.26	1050.47	14.33	1734.15	1054.15	112.09	1749.98	89.65	1587.65	70.95	647.99	1388.61	74.01	286.61
8.85000	1246.70	192.80	46.21	1207.02	185.55	68.94	1033.21	220.38	152.26	1062.85	231.98	190.48	1239.50	67.99	39.26	1200.31	71.17	46.34	1005.47	47.80	44.95	1005.54	45.38	81.80	1154.60	101.37	1386.68	0.00	0.00	0.00	1235.70	2.17	1794.52	1225.45	117.56	1813.92	1058.82	14.91	1733.68	1061.60	112.71	1748.89	87.51	1588.30	70.17	647.16	1387.65	74.08	285.20
8.86000	1280.49	191.77	46.70	1241.57	185.28	68.14	1063.32	220.67	140.42	1090.77	232.25	180.59	1237.77	67.10	39.94	1199.92	70.47	46.94	1005.50	47.95	44.88	1005.34	45.17	82.08	1163.38	101.28	1386.09	0.00	0.00	0.00	1243.91	4.39	1796.00	1232.65	119.87	1814.35	1067.32	15.52	1733.10	1069.13	113.66	1747.64	87.55	1588.57	70.10	646.23	1389.04	73.43	283.53
8.87000	1316.50	191.25	47.62	1277.20	183.14	66.14	1093.64	221.23	129.02	1119.44	232.66	170.84	1237.06	66.68	40.72	1199.29	69.77	47.46	1005.48	47.86	44.92	1005.31	45.23	82.12	1171.27	101.19	1385.25	0.00	0.00	0.00	1252.07	6.34	1797.11	1239.56	121.88	1814.75	1075.90	16.25	1732.40	1076.84	114.41	1746.35	86.33	1588.44	69.95	648.45	1388.42	74.06	287.20
8.88000	1352.58	190.61	49.35	1312.71	183.56	65.24	1124.89	221.61	118.02	1148.94	231.87	160.80	1236.72	65.27	41.54	1198.94	69.02	47.85	1005.53	47.90	44.88	1005.16	45.04	82.35	1180.09	101.24	1384.32	0.00	0.00	0.00	1260.20	8.33	1797.92	1247.66	123.78	1814.78	1084.56	16.94	1731.59	1084.73	115.10	1744.96	86.27	1589.09	69.53	645.75	1390.84	72.65	286.91
8.89000	1386.81	190.72	50.51	1346.86	183.26	64.81	1156.62	221.76	107.51	1178.92	231.30	151.21	1235.81	64.09	42.08	1198.66	67.85	48.28	1005.56	47.94	44.86	1005.26	45.42	82.36	1187.97	101.30	1383.20	0.00	0.00	0.00	1268.08	10.06	1798.71	1254.49	125.93	1814.76	1093.23	17.71	1730.66	1092.70	115.95	1743.47	86.01	1589.40	69.48	646.04	1388.23	73.62	285.92
8.90000	1422.18	190.58	50.68	1380.90	183.04	64.75	1188.70	221.93	97.76	1208.72	231.39	142.46	1235.99	63.44	42.21	1198.60	67.51	48.05	1005.57	47.84	44.91	1005.16	45.33	82.54	1196.16	101.34	1382.09	0.00	0.00	0.00	1275.41	11.90	1799.16	1262.33	127.71	1814.43	1101.99	18.60	1729.63	1100.92	116.81	1741.91	84.79	1590.02	68.94	646.74	1388.95	73.62	283.28
8.91000	1457.02	191.33	53.74	1415.70	182.97	65.50	1220.94	221.67	88.65	1238.72	231.63	134.42	1235.70	63.14	41.83	1199.56	67.85	47.56	1005.58	47.75	44.93	1005.23	45.79	82.38	1205.12	101.38	1380.85	0.00	0.00	0.00	1284.16	13.78	1799.36	1270.52	129.54	1813.98	1110.84	19.53	1728.47	1109.32	117.65	1740.30	86.30	1590.11	69.28	648.04	1389.40	73.62	286.41
8.92000	1491.89	190.52	56.99	1448.51	182.52	66.65	1253.37	221.44	80.57	1269.03	231.65	127.13	1238.62	65.18	38.35	1200.74	67.92	47.43	1005.57	47.65	45.00	1005.19	45.81	82.61	1213.23	101.57	1379.60	0.00	0.00	0.00	1293.06	15.49	1799.31	1278.87	130.84	1813.42	1119.79	20.51	1727.23	1117.75	118.89	1738.49	86.36	1589.26	69.68	647.01	1388.78	73.66	283.34
8.93000	1525.57	189.49	61.01	1481.96	182.11	68.91	1285.54	222.03	73.83	1299.31	231.75	120.85	1239.73	65.69	37.37	1201.59	68.08	47.22	1005.66	47.76	44.94	1005.16	45.80	82.80	1221.91	101.84	1378.19	0.00	0.00	0.00	1301.57	16.89	1799.08	1286.08	132.75	1812.76	1128.93	21.73	1725.92	1126.34	120.06	1736.64	84.17	1590.66	68.77	647.54	1388.86	73.82	284.26
8.94000	1557.54	189.10	65.84	1513.86	181.50	72.15	1317.54	222.01	67.82	1328.82	231.84	115.59	1240.55	65.76	36.88	1200.43	68.28	46.42	1005.70	47.72	44.95	1005.18	45.69	83.09	1230.59	102.20	1376.69	0.00	0.00	0.00	1310.14	18.90	1798.82	1294.28	134.43	1811.88	1138.00	22.45	1724.43	1135.19	120.94	1734.84	86.18	1591.00	69.43	647.53	1388.65	73.80	285.21
8.95000	1588.67	188.15	71.75	1545.29	181.25	76.46	1348.19	222.79	63.43	1357.64	231.65	111.40	1240.53	66.02	36.33	1199.22	68.35	45.88	1005.75	47.72	44.95	1005.32	46.20	83.14	1239.29	102.66	1375.11	0.00	0.00	0.00	1318.73	20.19	1798.09	1302.41	136.09	1810.86	1147.18	23.37	1722.84	1143.90	122.19	1732.91	87.40	1588.69	70.10	648.89	1386.46	75.11	285.06
8.96000	1617.52	188.65	79.37	1574.62	180.45	81.86	1378.20	222.95	59.98	1385.36	231.84	108.46	1240.21	66.48	36.03	1199.31	68.99	45.49	1005.82	47.74	44.99	1005.32	45.98	83.47	1247.23	102.93	1373.46	0.00	0.00	0.00	1327.51	21.79	1797.23	1311.94	137.67	1809.46	1156.44	24.30	1721.15	1152.84	123.24	1730.92	86.05	1588.11	70.03	645.95	1388.85	73.62	285.51
8.97000	1645.14	187.51	86.98	1602.64	180.35	87.76	1406.70	223.26	57.68	1411.76	231.68	106.44	1239.77	66.27	35.47	1199.30	68.43	45.83	1005.94	47.91	45.02	1005.54	46.80	83.46	1255.92	103.42	1371.69	0.00	0.00	0.00	1337.10	23.27	1796.04	1320.72	139.24	1807.95	1165.73	25.17	1719.38	1161.93	124.35	1728.90	88.08	1588.15	70.62	646.69	1389.33	73.40	284.20
8.98000	1670.63	186.95	95.21	1627.98	179.31	94.60	1433.59	223.58	56.43	1436.60	231.69	105.40	1239.69	66.59	35.51	1199.33	68.33	45.67	1006.00	47.88	45.17	1005.74	47.01	83.77	1264.34	103.89	1369.82	0.00	0.00	0.00	1345.85	24.59	1794.71	1329.43	140.50	1806.43	1175.01	26.19	1717.54	1171.24	125.28	1726.85	86.39	1589.93	69.62	648.20	1387.99	74.25	285.75
8.99000	1693.40	186.46	103.40	1652.28	178.98	101.59	1458.50	223.22	55.69	1459.04	231.68	105.10	1238.32	66.82	35.27	1199.26	68.51	45.43	1006.19	48.34	45.22	1005.79	46.76	84.31	1272.27	104.44	1367.90	0.00	0.00	0.00	1354.83	26.47	1793.36	1338.79	142.12	1804.65	1184.49	27.24	1715.64	1180.49	126.44	1724.81	85.45	1590.25	69.20	648.59	1387.93	74.07	285.66
9.00000	1716.80	186.22	111.44	1672.89	178.63	107.57	1480.83	222.61	55.47	1479.64	230.89	104.98	1239.29	66.78	35.45	1199.69	68.59	45.35	1006.43	48.82	45.43	1006.10	47.31	84.58	1280.50	104.95	1365.97	0.00	0.00	0.00	1363.63	28.01	1792.01	1348.04	143.63	1802.96	1194.03	28.35	1713.76	1189.76	127.89	1722.76	84.81	1590.19	69.27	650.59	1387.79	74.71	282.60
9.01000	1735.70	186.10	117.87	1692.26	178.56	113.02	1500.92	221.73	55.73	1498.31	229.82	105.07	1239.06	66.75	35.02	1200.20	68.34	45.32	1006.64	49.09	45.86	1006.47	47.44	85.18	1289.35	105.34	1364.01	0.00	0.00	0.00	1373.12	29.17	1790.32	1358.01	144.83	1801.17	1203.72	29.61	1711.94	1199.12	129.20	1720.79	86.78	1589.74	69.84	647.28	1387.49	74.05	286.18
9.02000	1752.21	185.72	123.45	1708.92	178.22	117.26	1518.83	219.86	55.86	1515.01	227.95	105.02	1239.10	66.62	34.93	1200.23	68.49	45.07	1006.91	49.44	46.49	1006.89	47.78	85.80	1299.02	105.85	1362.17	0.00	0.00	0.00	1381.94	30.83	1788.83	1366.45	146.27	1799.56	1213.37	30.99	1710.26	1208.45	130.66	1718.87	89.06	1589.24	70.40	647.28	1387.21	74.08	287.31
9.03000	1766.83	185.52	127.16	1724.57	177.68	120.69	1534.50	217.13	55.64	1529.52	225.92	104.85	1239.05	66.68	34.53	1199.51	68.19	44.72	1007.17	49.88	47.20	1007.18	47.07	87.01	1307.79	106.31	1360.44	0.00	0.00	0.00	1391.73	32.57	1787.32	1375.61	147.98	1797.82	1222.99	32.36	1708.63	1217.79	132.03	1717.08	86.28	1590.37	69.45	649.66	1387.42	74.54	286.71
9.04000	1779.01	186.11	129.11	1738.26	177.12	122.97	1547.56	214.29	54.93	1542.06	223.07	104.00	1238.72	66.44	34.20	1200.07	68.15	44.78	1007.51	50.15	48.13	1007.85	47.41	87.97	1316.68	106.81	1358.82	0.00	0.00	0.00	1401.73	34.13	1785.84	1385.19	149.46	1796.18	1232.60	33.64	1707.07	1227.16	133.35	1715.33	84.91	1591.30	68.98	647.46	1388.06	73.66	287.43
9.05000	1790.03	185.11	129.23	1749.22	176.49	121.42	1558.63	210.64	53.25	1552.63	220.10	102.67	1239.25	66.45	34.25	1199.99	68.30	44.28	1007.78	50.09	49.36	1008.46	47.34	89.23	1326.04	107.40	1357.40	0.00	0.00	0.00	1411.90	35.70	1784.32	1394.76	151.13	1794.64	1242.16	34.80	1705.56	1236.58	134.44	1713.76	87.46	1587.95	70.42	648.02	1387.82	74.19	287.91
9.06000	1799.82	183.72	128.06	1758.67	174.85	120.24	1567.45	206.88	50.97	1561.23	216.95	100.78	1239.95	66.13	34.00	1200.22	67.86	44.45	1008.11	50.09	50.75	1009.15	46.86	90.79	1335.31	108.08	1356.11	0.00	0.00	0.00	1420.64	37.80	1783.13	1403.85	152.76	1793.36	1251.81	36.07	1704.15	1245.91	135.99	1712.10	88.03	1587.76	70.73	647.39	1387.45	74.21	286.39
9.07000	1806.29	181.85	125.03	1764.38	171.90	116.83	1574.02	202.78	48.11	1567.90	213.63	98.34	1239.69	66.19	33.99	1201.00	68.21	44.28	1008.40	49.63	52.48	1010.11	46.69	92.40	1344.89	108.73	1354.98	0.00	0.00	0.00	1430.38	39.75	1782.22	1412.33	155.07	1791.94	1261.48	37.23	1702.87	1255.19	137.07	1710.61	86.76	1590.37	69.55	647.21	1388.02	73.91	285.64
9.08000	1811.04	179.40	120.94	1769.24	168.86	113.01	1578.34	199.14	45.26	1572.59	210.55	95.67	1239.82	66.32	33.84	1200.92	68.09	44.00	1008.76	49.13	54.26	1010.90	45.49	94.68	1353.77	109.54	1354.01	0.00	0.00	0.00	1439.61	42.02	1781.47	1421.72	157.08	1790.76	1271.11	38.13	1701.64	1264.37	138.07	1709.21	84.77	1590.54	69.01	648.08	1386.94	74.33	285.75
9.09000	1813.66	173.68	115.15	1772.29	164.19	108.31	1581.06	195.08	46.44	1576.05	207.09	93.33	1240.45	66.39	34.22	1201.79	68.04	44.00	1009.16	48.48	56.27	1012.09	44.72	96.86	1363.55	110.48	1353.20	0.00	0.00	0.00	1449.43	44.55	1780.79	1430.54	159.28	1789.83	1280.72	39.12	1700.57	1273.37	138.88	1707.91	86.00	1589.86	69.48	646.68	1387.99	73.71	286.34
9.10000	1816.36	166.83	107.55	1774.08	156.56	100.77	1582.27	192.19	47.05	1578.19	203.85	91.12	1240.52	66.28	33.87	1200.80	67.77	43.40	1009.57	47.75	58.34	1013.35	43.77	99.39	1373.97	111.43	1352.49	0.00	0.00	0.00	1457.98	46.98	1780.45	1439.38	162.01	1789.01	1290.36	40.13	1699.65	1282.18	139.77	1706.69	89.97	1587.65	70.75	645.14	1387.26	73.72	286.84
9.11000	1818.04	157.97	100.91	1774.36	151.69	94.81	1584.05	189.49	46.05	1580.07	201.39	89.63	1240.64	66.06	33.86	1201.43	67.55	43.30	1009.97	46.57	60.81	1014.72	42.34	102.33	1383.89	112.40	1351.96	0.00	0.00	0.00	1466.99	49.63	1780.56	1446.76	164.27	1788.64	1299.84	40.66	1698.84	1290.87	140.93	1705.62	85.24	1592.28	68.83	645.96	1388.51	73.42	285.02
9.12000	1820.04	151.24	94.40	1777.91	144.59	88.81	1587.12	187.94	44.88	1584.22	199.34	88.56	1239.94	66.61	33.68	1201.87	67.23	43.23	1010.55	45.59	63.45	1016.57	41.66	105.28	1393.53	113.56	1351.69	0.00	0.00	0.00	1475.86	52.74	1781.05	1456.06	166.87	1788.29	1309.53	41.57	1698.28	1299.57	141.66	1704.79	87.94	1590.67	69.80	645.37	1387.73	73.71	285.26
9.13000	1824.79	146.66	87.23	1782.20	140.71	82.94	1591.11	187.48	43.88	1590.60	198.29	87.63	1240.54	66.53	33.61	1201.66	67.30	42.58	1011.29	44.31	66.76	1018.66	40.59	108.83	1403.63	114.66	1351.71	0.00	0.00	0.00	1485.61	55.72	1781.56	1463.46	169.97	1788.63	1319.29	42.32	1698.00	1308.23	142.51	1704.33	86.23	1590.49	69.62	647.12	1387.37	74.01	286.43
9.14000	1828.66	144.35	76.89	1785.99	138.77	76.55	1594.04	187.85	43.36	1596.61	197.54	86.34	1241.02	66.30	33.59	1201.65	67.10	42.20	1012.42	43.03	70.61	1021.22	39.83	112.82	1414.07	115.88	1352.08	0.00	0.00	0.00	1493.96	58.77	1782.84	1470.75	172.90	1789.51	1329.13	43.28	1698.06	1316.83	143.28	1704.19	85.28	1591.06	69.08	647.43	1387.09	74.28	286.63
9.15000	1831.31	142.95	68.35	1788.79	137.77	69.59	1595.90	187.75	43.05	1600.59	197.51	85.25	1240.92	66.01	33.46	1202.02	67.26	41.75	1014.16	41.97	75.18	1024.21	38.28	117.55	1424.00	117.08	1352.79	0.00	0.00	0.00	1502.28	61.97	1784.50	1478.78	175.51	1790.71	1338.87	44.19	1698.31	1325.46	143.99	1704.28	87.16	1589.93	69.72	647.20	1388.80	73.43	286.37
9.16000	1834.41	143.47	61.38	1790.08	138.28	63.47	1596.66	188.40	43.34	1603.10	197.73	84.44	1240.22	66.31	33.02	1201.72	67.05	41.40	1016.68	41.03	80.60	1027.90	37.53	122.49	1433.86	118.28	1353.82	0.00	0.00	0.00	1510.80	65.01	1786.31	1486.42	178.28	1792.16	1348.68	45.42	1698.71	1333.92	144.99	1704.46	88.30	1590.40	69.80	646.54	1388.24	73.69	285.03
9.17000	1834.98	144.65	55.92	1790.62	138.86	61.11	1597.28	188.95	43.27	1605.09	198.16	83.97	1241.40	66.39	33.47	1202.55	67.16	41.17	1019.92	40.12	86.74	1032.04	36.06	128.24	1444.13	119.45	1355.02	0.00	0.00	0.00	1519.24	68.46	1788.55	1493.63	181.39	1793.74	1358.41	46.61	1699.23	1342.38	146.00	1704.82	89.19	1590.59	69.77	647.54	1387.26	74.35	285.08
9.18000	1837.05	145.89	51.12	1791.77	139.60	57.63	1598.01	189.17	42.72	1606.97	198.31	83.61	1240.56	66.22	32.94	1201.81	67.64	40.51	1023.91	38.87	93.70	1037.21	35.09	134.39	1454.00	120.52	1356.43	0.00	0.00	0.00	1542.52	71.90	1785.34	1502.16	184.66	1795.08	1368.12	47.74	1699.99	1350.79	147.26	1705.29	88.52	1587.74	70.45	646.33	1386.81	74.23	284.28
9.19000	1837.61	145.18	47.67	1792.67	139.10	54.95	1598.33	189.88	42.34	1608.49	198.35	83.23	1240.96	66.03	33.00	1203.06	67.81	41.05	1028.73	37.87	101.21	1043.56	34.65	141.08	1464.91	121.63	1357.95	0.00	0.00	0.00	1539.95	75.63	1792.13	1518.08	188.59	1792.68	1377.90	49.19	1701.00	1359.47	148.12	1705.98	86.37	1588.89	69.54	647.52	1387.77	74.22	285.11
9.20000	1837.73	144.07	44.63	1793.50	138.47	52.50	1598.65	190.27	41.86	1609.57	198.70	83.24	1241.13	65.98	32.90	1203.35	68.93	37.89	1034.42	37.34	109.19	1051.09	33.68	148.35	1476.15	122.67	1359.64	0.00	0.00	0.00	1545.56	78.61	1795.69	1527.44	191.82	1793.71	1387.66	50.48	1702.16	1367.99	149.52	1706.74	87.26	1590.56	69.45	647.28	1388.84	73.90	286.00
9.21000	1837.97	144.65	43.24	1793.72	138.39	51.77	1598.89	190.52	41.67	1610.76	198.34	83.06	1241.04	65.94	33.09	1203.29	69.80	38.32	1041.07	36.95	117.80	1059.83	32.52	156.27	1486.43	123.66	1361.44	0.00	0.00	0.00	1551.83	81.78	1798.75	1534.91	195.08	1795.49	1397.26	51.87	1703.39	1376.80	150.47	1707.71	87.36	1588.21	70.18	645.37	1388.84	73.41	287.76
9.22000	1837.92	144.30	42.02	1794.60	138.75	50.99	1599.14	190.62	41.45	1611.44	198.20	82.97	1241.56	65.94	32.90	1204.33	70.01	44.79	1048.98	37.28	126.71	1069.77	31.13	164.72	1496.92	124.62	1363.37	0.00	0.00	0.00	1551.91	84.96	1803.97	1543.08	197.16	1797.54	1406.86	53.54	1704.68	1385.40	152.01	1708.59	87.48	1589.00	70.00	646.46	1388.30	73.74	284.82
9.23000	1838.23	144.75	40.67	1794.44	138.62	49.92	1599.39	190.54	41.18	1612.04	198.06	82.82	1241.70	65.54	32.63	1204.64	68.87	47.81	1058.30	38.67	135.93	1080.82	29.97	173.53	1507.41	125.56	1365.29	0.00	0.00	0.00	1554.94	88.31	1808.24	1550.71	200.66	1799.10	1416.18	55.05	1705.94	1394.03	153.25	1709.57	88.20	1590.22	69.92	648.11	1388.45	73.89	281.92
9.24000	1838.33	144.50	39.39	1794.72	138.57	49.46	1599.42	190.82	41.20	1612.27	198.12	82.82	1242.49	65.88	32.66	1206.41	68.26	49.02	1068.32	39.55	146.16	1092.44	27.72	183.46	1517.54	126.44	1367.02	0.00	0.00	0.00	1559.38	90.04	1809.20	1558.54	203.37	1800.70	1425.47	56.67	1707.23	1402.70	154.70	1710.41	88.13	1588.45	70.31	647.77	1387.89	74.11	286.76
9.25000	1838.79	144.80	38.83	1795.05	138.58	49.13	1599.57	190.70	41.08	1612.41	198.10	82.79	1244.58	65.57	31.91	1209.62	68.67	50.91	1079.02	39.49	157.52	1105.34	26.52	193.63	1527.86	127.21	1368.66	0.00	0.00	0.00	1567.90	91.99	1809.27	1566.58	205.63	1802.16	1434.74	58.27	1708.50	1411.33	156.14	1711.26	91.71	1588.48	70.85	648.46	1387.41	74.32	285.07
9.26000	1839.36	144.35	38.80	1795.46	138.75	49.10	1599.65	190.69	41.00	1612.61	198.00	82.65	1248.18	65.34	31.72	1214.02	68.20	53.97	1090.60	38.35	169.80	1119.36	25.59	203.96	1538.07	127.83	1370.18	0.00	0.00	0.00	1583.15	95.97	1810.91	1574.55	208.25	1803.35	1444.11	59.94	1709.77	1420.12	157.33	1712.07	87.32	1589.25	69.58	646.74	1388.86	73.46	286.09
9.27000	1839.13	144.70	38.16	1795.88	139.01	48.76	1599.73	190.75	41.01	1612.64	198.15	82.62	1252.74	64.85	31.30	1218.44	69.34	57.51	1103.59	37.32	182.19	1134.32	24.73	214.56	1547.36	128.10	1371.68	0.00	0.00	0.00	1597.51	100.28	1813.48	1582.40	211.17	1804.43	1453.42	61.35	1710.97	1428.80	158.87	1712.73	87.74	1588.65	69.78	648.71	1387.34	74.16	286.41
9.28000	1839.70	144.83	38.24	1795.34	138.64	48.70	1599.78	190.76	40.96	1612.75	198.04	82.51	1257.68	64.50	30.67	1227.26	68.44	60.40	1117.79	36.51	194.47	1149.93	23.26	225.34	1556.88	128.41	1373.09	0.00	0.00	0.00	1607.79	102.89	1814.79	1590.32	214.02	1805.27	1462.63	62.66	1712.15	1437.61	160.27	1713.28	87.56	1589.27	69.75	646.39	1388.75	73.53	286.31
9.29000	1839.34	145.01	37.70	1795.95	138.77	48.70	1599.88	190.70	40.90	1612.82	197.87	82.38	1263.50	62.93	29.98	1236.94	66.75	62.58	1132.82	35.06	206.82	1167.00	23.57	235.18	1566.94	128.68	1374.33	0.00	0.00	0.00	1616.11	104.89	1816.61	1589.47	215.56	1810.75	1471.83	63.99	1713.33	1446.51	161.45	1713.83	85.58	1588.78	69.47	648.01	1389.13	73.74	281.54
9.30000	1839.53	144.82	37.87	1795.53	139.02	48.17	1599.89	190.71	40.87	1612.88	197.98	82.37	1268.67	61.78	28.59	1248.14	64.48	64.89	1148.93	33.31	219.09	1184.53	22.89	244.84	1577.07	128.78	1375.50	0.00	0.00	0.00	1623.81	107.60	1818.08	1595.38	217.31	1812.90	1480.96	65.18	1714.49	1455.35	162.55	1714.33	88.05	1589.02	70.22	648.17	1387.84	74.04	284.50
9.31000	1839.22	145.42	37.41	1795.75	138.82	48.43	1599.94	190.80	40.89	1612.87	198.19	82.42	1279.29	59.51	32.42	1260.82	62.30	69.81	1167.54	33.03	229.24	1202.84	22.56	253.23	1586.93	128.76	1376.66	0.00	0.00	0.00	1633.87	109.86	1819.38	1603.17	219.87	1813.57	1490.09	66.40	1715.67	1464.01	163.85	1714.72	89.50	1588.35	70.25	647.88	1388.64	73.83	283.77
9.32000	1839.22	145.12	37.12	1795.82	138.77	48.32	1599.90	191.00	40.86	1613.06	198.05	82.38	1293.42	57.96	39.45	1274.37	60.21	75.66	1186.17	32.43	237.72	1221.40	21.73	260.71	1596.52	128.74	1377.82	0.00	0.00	0.00	1644.50	112.68	1821.07	1611.40	222.14	1814.25	1499.32	67.64	1716.90	1472.81	164.74	1715.15	88.09	1590.05	69.45	647.53	1388.38	73.71	285.71
9.33000	1839.22	144.30	36.61	1795.45	139.05	48.00	1599.99	190.96	40.84	1613.22	198.02	82.39	1310.87	54.76	45.40	1291.85	57.94	81.65	1204.16	32.74	244.13	1240.17	22.01	267.28	1605.97	128.95	1378.95	0.00	0.00	0.00	1654.59	115.13	1822.67	1619.60	224.45	1814.71	1508.42	68.41	1718.09	1481.46	165.87	1715.54	86.26	1588.55	69.77	648.97	1388.37	74.07	287.70
9.34000	1838.94	145.17	36.58	1795.46	138.65	48.21	1599.94	191.23	40.97	1613.33	197.93	82.40	1330.70	51.05	50.88	1312.84	55.40	87.53	1222.79	32.99	249.09	1259.15	22.46	272.83	1615.04	129.36	1379.83	0.00	0.00	0.00	1664.20	117.23	1824.19	1627.41	226.43	1815.21	1517.61	69.21	1719.33	1490.43	166.36	1716.14	86.62	1589.34	69.62	647.52	1387.79	73.98	286.40
9.35000	1839.07	145.40	36.59	1795.10	138.70	48.03	1599.86	191.40	41.00	1613.41	197.93	82.48	1352.95	48.10	55.85	1334.06	52.82	91.96	1242.89	33.14	252.65	1278.62	22.70	276.87	1623.01	130.00	1380.73	0.00	0.00	0.00	1673.38	119.00	1825.62	1636.66	227.95	1815.66	1526.69	70.11	1720.62	1499.53	166.74	1716.84	86.17	1589.16	69.34	646.69	1388.09	73.68	284.94
9.36000	1839.75	145.02	36.40	1795.29	139.07	47.80	1600.17	190.88	40.73	1613.29	198.19	82.58	1375.35	45.57	59.49	1356.66	50.61	95.42	1263.38	32.93	254.90	1298.85	22.60	279.58	1631.19	130.68	1381.64	0.00	0.00	0.00	1682.20	120.44	1826.94	1645.01	229.41	1816.23	1535.54	70.61	1721.85	1508.09	167.90	1717.52	87.97	1588.97	69.71	648.95	1388.51	73.98	284.93
9.37000	1838.55	145.33	36.26	1795.36	139.18	47.73	1600.17	191.08	40.79	1613.34	198.09	82.65	1399.23	43.39	62.22	1380.14	48.73	97.83	1284.19	32.57	255.75	1319.59	22.67	280.81	1639.86	131.25	1382.67	0.00	0.00	0.00	1690.71	121.59	1828.15	1654.44	230.78	1816.61	1544.41	71.50	1723.16	1517.04	168.29	1718.47	89.63	1588.68	70.10	648.07	1387.55	74.17	285.90
9.38000	1839.66	144.50	36.34	1794.95	138.39	48.22	1600.29	190.85	40.71	1613.44	197.86	82.65	1425.59	40.40	63.28	1404.64	47.04	99.06	1305.91	32.27	255.14	1340.67	22.62	280.73	1648.24	131.93	1383.84	0.00	0.00	0.00	1698.97	122.44	1829.24	1663.14	231.89	1817.39	1553.05	72.06	1724.38	1525.61	169.12	1719.42	85.31	1588.43	69.35	646.77	1388.96	73.59	285.40
9.39000	1839.27	145.11	36.24	1795.20	139.12	47.70	1600.19	191.18	40.85	1613.21	198.05	82.86	1452.44	38.90	63.71	1430.41	45.48	99.62	1327.98	31.86	253.23	1362.33	22.24	279.53	1657.04	132.52	1385.02	0.00	0.00	0.00	1707.04	123.03	1830.20	1671.81	232.32	1818.25	1561.68	72.57	1725.51	1534.30	169.59	1720.57	83.62	1588.38	69.13	648.89	1388.58	74.08	287.59
9.40000	1839.39	145.91	36.32	1794.22	138.77	47.50	1600.33	190.93	40.75	1613.18	197.86	82.93	1480.40	37.62	63.92	1456.74	44.03	99.30	1350.39	31.36	249.99	1384.22	22.18	276.92	1666.01	133.16	1386.18	0.00	0.00	0.00	1714.98	123.36	1831.03	1680.24	232.77	1819.09	1570.26	73.13	1726.54	1543.01	170.03	1721.78	85.95	1590.34	68.80	645.75	1389.09	73.24	284.54
9.41000	1839.19	145.37	36.40	1795.19	139.00	47.70	1600.19	191.28	40.91	1613.08	197.72	83.01	1508.09	35.70	63.54	1484.69	42.79	98.43	1373.58	31.00	245.40	1406.26	21.61	273.46	1675.37	133.83	1387.32	0.00	0.00	0.00	1722.84	123.45	1831.71	1689.12	233.08	1819.86	1578.83	73.51	1727.38	1551.63	170.51	1722.95	85.73	1588.66	69.48	645.62	1389.49	73.15	284.20
9.42000	1839.08	145.58	36.27	1795.34	139.49	47.48	1600.27	191.07	40.85	1613.16	197.36	82.99	1535.90	35.44	63.35	1512.73	41.81	96.68	1396.99	30.56	239.63	1428.97	21.31	268.77	1684.52	134.62	1388.34	0.00	0.00	0.00	1730.68	123.31	1832.24	1698.39	232.91	1820.76	1587.33	73.91	1728.03	1560.45	170.70	1724.09	85.62	1589.96	69.15	646.31	1389.32	73.05	283.59
9.43000	1839.11	145.01	36.03	1795.26	139.52	47.42	1600.32	191.06	40.83	1612.98	197.47	83.20	1566.30	34.64	62.14	1542.92	41.09	94.92	1421.03	29.74	232.98	1451.94	20.92	263.05	1693.47	135.52	1389.24	0.00	0.00	0.00	1738.56	122.97	1832.61	1706.59	232.70	1821.85	1595.78	74.27	1728.50	1569.14	171.00	1725.05	91.42	1588.49	70.49	646.05	1388.33	73.36	284.92
9.44000	1839.25	144.77	35.66	1795.76	139.80	47.42	1600.34	191.13	40.88	1612.90	197.35	83.26	1596.26	34.57	60.20	1573.35	40.58	92.49	1445.79	29.02	225.25	1475.94	21.14	256.07	1702.28	136.58	1389.98	0.00	0.00	0.00	1746.54	122.44	1832.82	1715.13	232.48	1822.73	1604.20	74.63	1728.77	1577.77	171.41	1725.94	85.46	1590.55	68.91	647.96	1389.51	73.34	281.31
9.45000	1838.91	145.06	35.60	1795.70	139.52	47.40	1600.42	190.98	40.85	1612.86	197.18	83.32	1627.29	34.01	60.03	1604.66	40.01	89.78	1471.02	28.02	216.74	1500.14	20.40	248.63	1711.01	137.59	1390.52	0.00	0.00	0.00	1754.67	121.73	1832.85	1724.43	231.75	1823.60	1612.56	74.86	1728.80	1586.43	172.99	1727.21	85.31	1589.73	69.11	647.56	1388.70	73.63	283.82
9.46000	1838.24	144.96	35.79	1795.59	139.62	47.19	1600.47	191.03	40.87	1612.90	196.82	83.35	1660.14	33.54	58.05	1635.04	39.10	86.12	1497.17	27.19	207.36	1524.68	20.09	240.23	1719.26	138.64	1390.85	0.00	0.00	0.00	1763.02	120.87	1832.69	1733.14	230.83	1824.62	1620.85	74.86	1728.61	1594.76	172.56	1727.31	88.33	1590.48	69.54	645.41	1388.64	73.12	284.03
9.47000	1839.09	144.77	36.09	1795.54	139.07	47.48	1600.40	191.20	41.00	1612.70	196.83	83.54	1693.01	32.94	55.52	1667.76	38.35	82.88	1524.18	27.52	196.74	1550.06	19.73	231.08	1727.66	139.74	1391.03	0.00	0.00	0.00	1771.63	119.86	1832.35	1742.16	229.63	1825.45	1629.40	75.03	1728.25	1603.39	172.15	1727.61	89.96	1589.57	69.96	645.94	1389.03	73.14	284.74
9.48000	1840.08	145.16	36.36	1796.17	138.98	47.62	1600.54	190.95	40.95	1612.58	196.81	83.74	1726.78	32.19	53.17	1699.85	37.71	79.16	1551.73	27.17	185.62	1575.45	18.60	221.68	1735.91	140.72	1391.06	0.00	0.00	0.00	1780.58	118.72	1831.80	1751.11	228.85	1826.05	1637.93	74.98	1727.65	1612.08	172.08	1727.89	87.42	1591.29	68.93	646.94	1387.95	73.62	285.98
9.49000	1840.01	145.23	35.93	1796.29	138.91	47.41	1600.45	191.19	41.12	1612.55	196.45	83.82	1763.42	30.62	49.52	1733.84	37.28	76.02	1579.61	26.26	174.32	1602.67	19.42	210.99	1744.65	141.76	1390.96	0.00	0.00	0.00	1789.92	117.47	1831.05	1759.58	227.71	1826.77	1646.50	74.81	1726.89	1620.94	171.97	1727.96	86.29	1591.11	69.04	644.57	1388.55	73.07	285.94
9.50000	1840.06	145.07	35.91	1795.57	140.33	49.92	1600.45	191.22	41.20	1612.54	196.14	83.92	1800.11	29.68	45.53	1767.45	37.09	72.64	1608.27	24.91	162.93	1629.94	19.24	200.08	1753.38	142.69	1390.64	0.00	0.00	0.00	1799.69	116.12	1830.08	1768.10	226.68	1827.12	1655.06	74.76	1725.95	1629.87	171.80	1727.88	88.51	1588.81	70.22	643.87	1388.80	72.82	285.30
9.51000	1838.41	146.33	37.97	1795.77	140.10	50.18	1600.59	191.03	41.22	1612.42	196.13	84.14	1835.45	28.99	43.68	1802.35	36.91	69.79	1637.07	22.99	151.68	1658.34	20.15	188.58	1761.69	143.56	1390.18	0.00	0.00	0.00	1806.70	115.04	1829.58	1776.96	225.48	1827.43	1663.80	74.75	1724.89	1638.83	171.61	1727.61	92.06	1587.94	71.00	646.79	1387.78	73.86	286.06
9.52000	1837.47	147.12	38.96	1796.23	139.90	50.70	1600.59	191.02	41.33	1612.36	195.98	84.30	1871.69	28.83	42.20	1837.73	36.81	67.15	1667.99	23.37	139.23	1686.32	18.95	177.83	1770.50	144.40	1389.56	0.00	0.00	0.00	1816.89	113.73	1828.67	1785.81	224.25	1827.68	1672.63	74.75	1723.68	1647.61	171.67	1727.18	92.69	1586.19	71.65	647.70	1387.44	74.22	287.38
9.53000	1836.89	147.67	40.00	1771.45	181.79	74.38	1600.70	190.92	41.40	1612.47	195.75	84.40	1907.07	28.44	41.48	1872.46	36.83	64.57	1699.45	23.75	126.93	1714.96	17.66	167.27	1779.01	145.19	1388.80	0.00	0.00	0.00	1825.25	112.37	1827.85	1795.11	222.95	1827.65	1681.36	74.25	1722.26	1656.60	171.59	1726.59	91.75	1588.65	70.88	645.85	1388.39	73.32	287.88
9.54000	1836.01	149.22	41.48	1773.70	179.47	73.27	1600.73	190.89	41.48	1612.33	195.87	84.65	1943.96	28.75	41.21	1907.49	36.80	62.58	1731.54	23.49	115.23	1744.86	17.83	156.49	1788.34	145.94	1387.89	0.00	0.00	0.00	1834.20	111.23	1826.80	1804.07	221.49	1827.52	1690.44	74.00	1720.79	1665.56	171.35	1725.85	89.74	1590.87	69.57	645.95	1388.42	73.28	283.48
9.55000	1835.78	150.16	42.29	1777.16	175.15	70.53	1600.86	190.66	41.56	1612.46	195.53	84.74	1980.56	28.39	42.07	1942.47	36.71	61.25	1763.38	22.57	104.47	1774.75	17.60	145.98	1796.87	146.48	1386.90	0.00	0.00	0.00	1843.35	110.05	1825.73	1813.57	220.10	1827.19	1699.58	73.53	1719.20	1674.92	170.68	1725.17	88.66	1589.39	69.74	645.09	1388.07	73.48	287.19
9.56000	1836.83	150.25	42.41	1781.58	168.57	65.76	1600.92	190.61	41.71	1612.55	195.55	84.96	2016.96	28.16	43.36	1977.95	36.63	60.92	1796.53	22.78	93.82	1806.00	18.55	135.57	1805.93	147.04	1385.80	0.00	0.00	0.00	1853.86	108.46	1824.39	1822.36	218.88	1826.86	1708.91	73.15	1717.56	1684.17	170.16	1724.26	92.33	1589.22	70.75	646.21	1387.10	74.11	287.96
9.57000	1836.22	149.92	41.33	1784.09	163.34	60.95	1601.02	190.40	41.79	1612.69	195.26	85.03	2052.53	27.00	45.64	2013.44	36.36	61.50	1829.52	22.77	84.00	1836.65	18.44	126.45	1814.63	147.47	1384.61	0.00	0.00	0.00	1864.00	107.21	1822.90	1831.70	217.56	1826.33	1718.26	72.71	1715.84	1693.14	170.22	1723.19	88.92	1590.13	69.75	647.92	1387.59	74.16	286.03
9.58000	1837.01	150.84	40.95	1786.01	162.22	58.63	1601.04	190.33	42.07	1612.95	194.93	85.14	2087.56	27.14	48.76	2048.93	36.14	63.12	1863.47	23.65	74.87	1868.07	19.11	117.74	1824.01	147.84	1383.26	0.00	0.00	0.00	1874.55	106.17	1821.29	1840.86	216.04	1825.72	1727.60	72.16	1714.05	1702.60	169.64	1722.13	91.96	1587.20	71.12	647.08	1387.09	74.30	285.05
9.59000	1839.69	148.13	37.14	1796.00	140.23	47.66	1601.24	189.97	42.24	1613.00	194.92	85.43	2122.80	27.11	53.28	2082.72	35.85	65.53	1896.88	24.21	66.92	1898.46	18.64	110.67	1832.89	148.11	1381.90	0.00	0.00	0.00	1884.33	104.66	1819.74	1850.17	214.62	1825.02	1737.06	71.62	1712.25	1712.09	168.87	1721.02	88.07	1588.62	69.68	647.87	1388.19	74.11	283.22
9.60000	1840.48	147.16	36.02	1794.84	138.94	47.92	1601.33	189.66	42.53	1612.99	194.96	85.79	2156.91	26.64	59.02	2117.60	34.32	67.58	1930.27	24.94	60.44	1930.05	19.89	104.11	1841.67	148.28	1380.49	0.00	0.00	0.00	1894.98	103.32	1817.83	1859.45	213.37	1824.20	1746.70	71.00	1710.39	1721.42	168.28	1719.78	86.91	1590.80	68.99	648.15	1387.92	74.06	286.64
9.61000	1840.63	146.68	35.30	1794.70	138.78	47.99	1601.53	189.18	42.87	1613.17	194.75	86.07	2189.87	28.38	67.24	2150.81	34.19	72.60	1961.81	23.58	56.18	1960.27	19.91	99.31	1850.75	148.31	1378.94	0.00	0.00	0.00	1904.39	102.24	1816.06	1868.89	211.91	1823.27	1756.37	70.09	1708.44	1730.90	167.27	1718.55	85.93	1590.87	68.75	645.54	1388.95	73.07	287.92
9.62000	1840.53	146.16	34.74	1794.43	138.60	47.93	1601.67	188.86	43.36	1613.23	194.67	86.46	2220.76	29.10	75.09	2180.86	36.33	80.89	1993.82	24.02	52.56	1989.87	20.42	95.59	1860.02	148.23	1377.36	0.00	0.00	0.00	1914.83	100.94	1814.16	1878.95	210.68	1821.90	1766.13	69.28	1706.50	1740.27	167.55	1717.77	85.50	1589.29	69.49	646.04	1388.02	73.70	285.76
9.63000	1840.32	146.40	34.57	1795.73	139.61	47.34	1601.88	188.27	43.82	1613.41	194.43	86.88	2251.58	29.34	84.10	2212.01	36.92	85.56	2025.11	24.84	50.20	2019.13	21.67	92.87	1869.36	148.07	1375.77	0.00	0.00	0.00	1922.02	100.01	1812.73	1888.39	209.12	1820.77	1775.79	68.15	1704.43	1749.58	166.39	1716.35	86.45	1590.66	69.10	646.23	1389.14	73.46	283.83
9.64000	1840.28	146.46	34.59	1795.17	143.37	48.56	1601.94	187.88	44.44	1613.67	194.06	87.19	2279.99	30.06	93.57	2241.23	37.22	92.72	2054.99	25.92	48.93	2047.07	23.10	91.21	1878.83	147.79	1374.07	0.00	0.00	0.00	1927.11	99.32	1811.60	1897.87	207.68	1819.52	1785.62	67.05	1702.27	1759.53	164.53	1714.36	86.66	1590.32	69.27	644.89	1388.48	73.40	283.09
9.65000	1840.52	146.40	34.53	1795.62	143.53	48.58	1602.16	187.25	45.07	1613.81	193.97	87.76	2306.41	30.55	103.16	2267.72	38.09	100.59	2082.76	26.65	48.81	2073.38	24.48	90.55	1888.39	147.45	1372.29	0.00	0.00	0.00	1931.25	98.73	1810.59	1907.86	206.27	1818.07	1795.52	65.99	1700.15	1769.16	163.67	1712.53	86.88	1590.78	69.44	646.76	1388.09	73.82	284.31
9.66000	1840.48	146.01	34.21	1796.37	143.20	45.36	1602.28	186.91	45.92	1614.07	193.81	88.32	2330.50	32.00	113.46	2292.31	39.38	109.03	2109.32	27.72	49.43	2097.59	25.26	91.13	1897.81	147.05	1370.41	0.00	0.00	0.00	1935.62	98.09	1809.51	1917.45	205.19	1816.34	1805.62	64.71	1697.99	1779.18	162.38	1710.86	88.26	1588.71	70.30	648.09	1388.29	74.08	284.99
9.67000	1840.37	145.76	34.43	1796.60	143.18	45.28	1602.48	186.55	46.76	1614.35	193.78	89.00	2352.72	33.06	122.73	2315.03	40.46	116.93	2133.15	28.68	50.76	2120.18	26.66	91.99	1907.40	146.62	1368.48	0.00	0.00	0.00	1941.37	97.25	1808.21	1927.69	203.40	1814.96	1815.81	63.30	1695.80	1789.23	160.87	1709.16	86.65	1590.75	68.77	646.22	1388.34	73.48	283.58
9.68000	1840.10	145.94	34.17	1796.53	143.49	45.18	1602.73	186.16	47.53	1614.83	193.67	89.69	2371.67	35.70	131.74	2335.09	42.32	124.39	2163.94	29.40	48.93	2140.26	27.71	93.19	1917.28	146.16	1366.55	0.00	0.00	0.00	1949.65	96.08	1806.50	1937.58	202.19	1813.33	1826.19	62.01	1693.67	1799.13	159.60	1707.39	89.51	1589.98	69.58	646.17	1387.97	73.53	286.71
9.69000	1840.40	146.22	34.38	1796.32	143.64	44.94	1602.96	185.99	48.45	1615.31	193.86	90.51	2388.44	39.01	139.73	2353.23	44.62	130.39	2193.02	30.03	46.81	2167.51	28.86	92.06	1927.28	145.71	1364.62	0.00	0.00	0.00	1961.63	94.42	1804.21	1947.19	200.73	1811.84	1836.39	60.40	1691.51	1809.35	157.86	1705.66	91.67	1587.73	70.56	646.52	1387.71	73.74	286.73
9.70000	1840.82	146.57	34.17	1797.05	143.32	44.71	1603.23	186.07	49.34	1615.91	194.12	91.42	2403.03	41.91	145.39	2367.68	48.32	135.28	2220.41	30.57	44.43	2193.33	29.98	90.80	1936.90	145.25	1362.74	0.00	0.00	0.00	1978.47	92.14	1801.17	1957.53	198.94	1810.41	1846.66	58.77	1689.38	1819.79	155.82	1703.99	90.34	1589.93	69.85	645.16	1389.19	73.05	286.41
9.71000	1840.58	146.18	34.03	1797.31	143.27	44.35	1603.65	186.00	50.12	1616.76	194.52	92.41	2416.12	45.24	149.21	2381.07	51.23	138.19	2246.15	31.02	41.79	2217.76	31.07	89.41	1947.02	144.77	1360.94	0.00	0.00	0.00	2001.83	88.89	1796.72	1967.83	197.32	1808.91	1857.16	57.29	1687.37	1829.86	154.61	1702.25	90.00	1588.47	70.18	646.23	1387.35	73.94	287.20
9.72000	1841.81	146.89	34.10	1797.54	143.19	44.09	1604.06	186.30	51.21	1617.58	195.24	93.63	2426.14	49.09	150.13	2396.19	54.73	129.10	2270.29	31.39	38.91	2240.82	32.13	87.91	1956.63	144.30	1359.23	0.00	0.00	0.00	2012.27	87.65	1794.98	1977.95	195.73	1807.55	1867.75	55.69	1685.43	1840.32	153.80	1701.34	90.81	1587.62	70.68	646.60	1387.27	74.00	285.54
9.73000	1840.56	145.83	33.98	1797.80	143.52	44.06	1604.47	186.86	52.55	1618.52	196.09	95.10	2434.41	53.64	148.00	2405.51	57.65	125.46	2292.85	31.68	35.80	2262.55	33.16	86.30	1966.21	143.81	1357.60	0.00	0.00	0.00	2023.30	86.22	1793.31	1987.90	194.22	1806.37	1878.37	54.09	1683.58	1850.72	151.58	1699.39	85.70	1588.49	69.49	646.63	1387.45	73.98	288.40
9.74000	1841.45	145.87	34.19	1797.91	143.40	43.48	1605.21	187.00	53.98	1619.82	196.83	96.69	2442.39	58.84	142.67	2406.93	63.23	130.73	2313.87	31.89	32.48	2282.97	34.17	84.58	1976.34	143.33	1356.13	0.00	0.00	0.00	2033.64	84.62	1791.80	1998.26	192.17	1805.36	1889.07	52.54	1681.92	1861.03	150.65	1698.54	86.14	1590.13	69.00	646.59	1388.11	73.53	286.94
9.75000	1840.88	146.40	34.06	1797.91	143.77	43.22	1605.97	187.38	55.78	1621.04	197.90	98.74	2447.39	65.41	134.13	2410.78	69.75	125.61	2333.40	32.03	28.94	2302.12	35.16	82.77	1986.34	142.75	1354.81	0.00	0.00	0.00	2044.63	82.76	1790.26	2008.79	190.13	1804.39	1899.75	50.90	1680.41	1871.74	148.91	1697.65	86.34	1591.15	68.80	646.20	1388.41	73.50	283.30
9.76000	1840.77	146.25	33.40	1798.10	143.72	42.64	1606.80	188.08	58.15	1622.65	198.73	100.91	2451.22	71.87	125.62	2415.03	75.52	116.81	2351.46	32.09	25.22	2320.02	36.11	80.86	1996.44	142.12	1353.68	0.00	0.00	0.00	2055.39	81.08	1788.84	2019.24	188.01	1803.53	1910.28	48.93	1678.99	1882.10	146.21	1695.98	87.10	1590.94	69.39	647.47	1389.79	73.02	287.14
9.77000	1841.05	146.24	33.72	1798.45	143.59	42.06	1607.81	188.81	60.84	1624.35	199.80	103.46	2454.02	77.57	118.13	2422.02	79.43	97.16	2368.09	32.09	21.31	2336.70	37.04	78.87	2006.29	141.46	1352.79	0.00	0.00	0.00	2066.41	79.08	1787.57	2030.39	185.70	1802.75	1920.89	46.91	1677.77	1892.59	143.86	1695.14	86.75	1590.57	69.26	646.82	1388.58	73.30	290.24
9.78000	1840.76	145.85	34.01	1798.20	144.01	41.56	1608.96	189.72	63.89	1626.37	201.04	106.35	2459.28	82.01	111.04	2425.13	84.15	103.97	2383.33	32.02	17.22	2352.19	37.94	76.80	2016.95	140.79	1352.20	0.00	0.00	0.00	2077.27	77.05	1786.46	2040.85	183.74	1802.35	1931.61	45.07	1676.84	1902.92	142.12	1694.74	87.05	1589.33	69.36	647.79	1388.80	73.40	288.77
9.79000	1841.07	146.73	33.26	1798.38	143.85	41.00	1610.39	190.76	67.39	1628.73	202.26	109.65	2465.16	84.89	102.88	2426.31	87.55	100.74	2397.22	31.89	12.98	2366.53	38.82	74.66	2027.61	140.08	1351.92	0.00	0.00	0.00	2088.21	75.01	1785.67	2050.99	181.49	1802.30	1942.43	43.52	1676.36	1913.62	139.87	1694.70	91.11	1586.85	70.93	647.29	1389.07	73.42	286.90
9.80000	1840.63	145.99	33.49	1799.11	143.67	40.67	1611.94	192.14	71.50	1631.33	203.72	113.48	2469.18	87.18	94.80	2429.56	89.74	94.68	2409.80	31.69	8.60	2379.73	39.68	72.45	2038.18	139.35	1352.03	0.00	0.00	0.00	2098.68	72.91	1785.24	2061.75	179.10	1802.54	1953.00	41.49	1676.12	1924.36	137.47	1695.16	91.32	1586.44	71.55	646.40	1388.69	73.54	285.81
9.81000	1841.14	146.04	32.83	1798.89	143.78	40.15	1614.23	192.89	75.90	1634.68	204.91	117.68	2472.59	87.15	86.58	2430.88	90.45	90.94	2421.09	31.44	4.08	2391.84	40.51	70.18	2049.00	138.65	1352.51	0.00	0.00	0.00	2109.85	70.65	1784.91	2072.70	176.66	1802.89	1963.55	39.51	1676.20	1934.93	135.33	1695.74	88.09	1587.41	70.54	646.22	1388.58	73.34	282.77
9.82000	1841.41	146.06	32.70	1799.77	143.94	40.32	1616.95	193.67	80.99	1638.60	205.98	122.31	2474.74	86.86	79.92	2433.29	89.91	85.63	2431.14	31.14	-0.57	2402.88	41.31	67.86	2059.81	138.00	1353.35	0.00	0.00	0.00	2120.62	68.47	1784.92	2082.90	174.30	1803.63	1974.05	37.33	1676.46	1945.01	133.81	1696.52	89.31	1588.24	70.34	647.89	1388.35	73.40	284.60
9.83000	1841.25	145.98	32.46	1799.48	144.25	40.11	1620.18	194.85	86.82	1643.04	207.35	127.48	2475.90	86.08	74.32	2434.73	88.82	80.53	2439.98	30.78	-5.32	2412.88	42.09	65.50	2070.78	137.43	1354.39	0.00	0.00	0.00	2131.53	66.15	1785.03	2094.33	171.99	1804.40	1984.72	35.45	1676.96	1955.69	131.36	1697.68	90.05	1589.36	70.15	649.01	1388.82	73.77	285.92
9.84000	1842.17	146.37	32.84	1800.33	144.32	40.34	1624.02	196.05	93.24	1648.09	208.88	133.26	2477.40	84.84	68.57	2436.81	87.80	76.12	2447.66	30.37	-10.18	2421.87	42.85	63.09	2081.56	136.92	1355.68	0.00	0.00	0.00	2142.31	63.90	1785.46	2104.96	169.36	1805.55	1995.13	33.31	1677.60	1966.16	129.03	1698.94	85.71	1590.41	69.22	647.37	1387.90	73.85	285.59
9.85000	1842.29	146.16	32.65	1800.62	144.36	40.41	1628.84	196.74	99.98	1654.29	210.12	139.28	2478.96	84.59	63.25	2438.69	87.66	71.87	2454.19	29.92	-15.12	2429.88	43.58	60.65	2092.43	136.45	1357.16	0.00	0.00	0.00	2152.98	61.66	1785.94	2114.69	166.84	1807.03	2005.36	31.27	1678.40	1976.13	127.26	1700.31	84.67	1592.34	68.20	645.39	1387.86	73.42	285.34
9.86000	1842.33	146.28	32.57	1801.28	144.42	40.40	1634.64	197.48	107.39	1661.34	211.93	146.00	2480.22	85.61	57.73	2440.33	88.77	67.58	2459.64	29.43	-20.14	2436.94	44.29	58.18	2103.50	136.00	1358.86	0.00	0.00	0.00	2163.24	59.50	1786.71	2125.32	164.70	1808.45	2015.67	29.45	1679.28	1986.53	124.91	1701.88	87.80	1589.89	69.34	645.88	1389.15	73.06	283.12
9.87000	1842.96	145.72	32.63	1802.04	144.69	41.73	1641.39	198.52	115.49	1669.16	214.42	153.31	2481.20	87.46	52.92	2441.22	90.36	63.62	2464.02	28.89	-25.22	2443.07	44.98	55.69	2113.87	135.61	1360.58	0.00	0.00	0.00	2173.35	57.45	1787.52	2135.79	162.09	1809.99	2025.99	27.59	1680.20	1996.65	122.99	1703.40	89.97	1588.15	70.47	649.44	1387.22	74.44	283.72
9.88000	1843.15	146.50	32.51	1802.31	144.43	43.30	1649.23	199.31	123.89	1678.27	216.92	160.86	2482.41	88.26	49.63	2442.16	91.10	61.15	2467.38	28.32	-30.35	2448.32	45.64	53.18	2124.81	135.27	1362.33	0.00	0.00	0.00	2183.59	55.44	1788.35	2145.50	160.07	1811.48	2036.16	25.93	1681.12	2006.61	120.91	1704.88	86.56	1589.06	69.38	646.14	1387.66	73.65	283.11
9.89000	1844.01	146.49	32.36	1802.53	144.65	45.09	1657.74	200.15	132.92	1688.97	218.63	168.30	2482.73	88.83	48.18	2443.09	91.10	59.91	2469.75	27.72	-35.52	2452.70	46.28	50.67	2135.57	134.94	1364.02	0.00	0.00	0.00	2193.95	53.64	1789.17	2155.77	157.94	1812.86	2045.93	23.93	1681.99	2016.56	118.87	1706.31	85.89	1590.26	68.95	646.10	1387.96	73.47	282.89
9.90000	1843.82	146.26	34.41	1803.24	144.67	48.60	1666.97	201.57	142.91	1700.58	220.58	176.32	2483.38	88.53	46.63	2443.71	91.21	59.08	2471.17	27.08	-40.71	2456.25	46.90	48.15	2146.25	134.68	1365.67	0.00	0.00	0.00	2203.85	52.02	1790.16	2165.35	156.11	1814.37	2055.74	22.11	1682.85	2026.26	117.03	1707.60	86.73	1589.57	69.63	645.32	1388.95	73.01	285.43
9.91000	1845.14	146.68	33.75	1806.28	144.79	50.20	1676.49	204.28	154.52	1712.67	222.92	185.39	2483.61	88.82	45.88	2443.58	91.32	58.28	2471.68	26.42	-45.92	2459.00	47.50	45.64	2156.82	134.54	1367.19	0.00	0.00	0.00	2213.63	50.48	1791.24	2174.94	154.16	1815.88	2065.57	20.69	1683.76	2035.68	115.50	1708.70	86.75	1588.80	69.69	645.88	1388.56	73.12	285.61
9.92000	1846.65	147.22	32.91	1810.25	145.00	52.91	1687.56	206.49	166.54	1726.32	223.72	194.51	2484.22	88.42	45.17	2443.79	91.25	57.95	2471.31	25.73	-51.14	2460.98	48.07	43.14	2166.89	134.54	1368.61	0.00	0.00	0.00	2223.44	49.16	1792.36	2183.92	152.81	1817.33	2075.36	19.43	1684.61	2045.11	113.98	1709.83	87.01	1589.69	69.61	647.19	1388.79	73.50	281.32
9.93000	1848.24	149.35	34.32	1814.93	145.53	56.50	1700.33	208.59	179.08	1740.85	224.72	204.05	2483.62	89.04	45.11	2444.03	91.19	57.77	2470.11	25.02	-56.35	2462.21	48.63	40.65	2176.93	134.69	1369.95	0.00	0.00	0.00	2232.56	47.95	1793.67	2193.64	151.36	1818.78	2085.08	18.05	1685.47	2054.33	112.72	1710.93	89.44	1587.87	70.48	646.90	1388.91	73.47	283.99
9.94000	1852.78	149.69	34.08	1821.98	146.29	60.54	1715.04	210.61	191.69	1756.95	225.87	213.83	2483.40	89.28	44.84	2444.21	91.05	57.66	2468.09	24.29	-61.53	2462.73	49.16	38.19	2186.58	135.02	1371.21	0.00	0.00	0.00	2241.75	46.95	1794.99	2202.60	149.88	1820.42	2094.70	16.94	1686.31	2064.11	113.40	1712.92	88.76	1589.58	69.97	646.83	1387.52	73.91	288.38
9.95000	1857.69	150.32	33.60	1830.89	147.40	64.10	1732.20	211.37	203.51	1774.98	225.93	222.69	2483.70	89.16	44.81	2443.97	90.98	57.38	2465.32	23.54	-66.69	2462.56	49.67	35.76	2196.18	135.44	1372.41	0.00	0.00	0.00	2251.13	46.01	1796.25	2211.89	149.20	1821.64	2094.70	16.94	1686.31	2073.59	112.60	1714.21	90.31	1588.73	70.28	645.16	1387.11	73.60	287.32
9.96000	1863.22	151.81	32.84	1840.79	149.15	67.26	1749.97	213.39	215.02	1793.15	227.20	231.42	2484.17	88.74	44.55	2444.31	90.93	57.42	2461.81	22.78	-71.80	2461.74	50.17	33.36	2205.64	135.98	1373.57	0.00	0.00	0.00	2260.49	45.25	1797.45	2220.44	148.23	1823.12	2094.70	16.94	1686.31	2083.06	111.31	1715.18	89.29	1588.51	70.09	646.46	1387.49	73.65	285.37
9.97000	1871.44	154.27	32.65	1852.68	152.27	70.86	1768.19	215.44	225.45	1811.82	228.70	239.58	2483.99	88.80	44.32	2444.10	90.89	57.16	2457.61	22.01	-76.85	2460.29	50.64	31.01	2214.78	136.61	1374.71	0.00	0.00	0.00	2269.37	44.67	1798.57	2229.23	147.21	1824.76	2094.70	16.94	1686.31	2092.69	110.45	1716.22	88.06	1588.79	69.89	646.96	1387.29	73.94	287.56
9.98000	1882.35	158.26	35.46	1866.66	155.81	75.74	1785.41	216.94	234.74	1830.82	229.82	247.22	2484.02	88.77	44.17	2444.14	90.83	57.06	2452.75	21.24	-81.83	2458.25	51.09	28.71	2223.80	137.22	1375.85	0.00	0.00	0.00	2278.63	44.28	1799.71	2238.14	146.45	1826.34	2094.70	16.94	1686.31	2101.55	109.46	1717.05	87.41	1588.48	70.02	644.40	1388.07	73.03	287.09
9.99000	1899.16	163.60	42.67	1882.95	160.27	82.91	1803.09	216.37	242.67	1849.36	230.50	254.85	2483.89	88.84	44.29	2444.34	90.78	57.03	2447.27	20.45	-86.74	2455.64	51.52	26.46	2232.78	137.85	1377.00	0.00	0.00	0.00	2287.37	44.14	1800.88	2246.85	146.53	1827.50	2094.70	16.94	1686.31	2110.90	109.73	1718.17	87.99	1590.20	69.69	645.59	1388.08	73.22	287.06
10.00000	1920.84	169.72	50.59	1903.01	165.53	89.93	1820.85	215.60	249.63	1867.48	231.15	262.77	2483.95	88.86	44.14	2444.17	90.78	56.83	2441.21	19.67	-91.55	2452.50	51.94	24.27	2241.56	138.55	1378.17	0.00	0.00	0.00	2296.56	44.26	1801.89	2255.95	146.03	1828.84	2094.70	16.94	1686.31	2119.83	108.63	1719.19	87.23	1590.42	69.39	649.26	1386.50	74.43	288.01
10.01000	1945.82	176.44	57.76	1927.45	171.13	96.98	1839.07	215.69	255.59	1885.98	232.01	270.18	2483.79	88.94	44.07	2444.38	90.73	56.82	2434.60	18.88	-96.26	2448.84	52.33	22.15	2250.14	139.28	1379.31	0.00	0.00	0.00	2305.56	44.55	1802.90	2264.52	146.66	1829.94	2094.70	16.94	1686.31	2128.71	109.46	1720.37	85.54	1591.13	68.82	648.30	1388.60	73.32	285.80
10.02000	1971.76	182.69	64.71	1953.35	176.34	103.79	1858.49	215.94	260.09	1905.73	232.13	276.12	2483.98	88.76	43.98	2444.57	90.71	56.81	2427.48	18.11	-100.85	2444.72	52.71	20.10	2258.31	139.97	1380.48	0.00	0.00	0.00	2314.34	45.16	1804.02	2273.22	146.64	1831.25	2094.70	16.94	1686.31	2137.12	108.98	1721.47	89.37	1589.09	70.26	646.39	1389.06	73.04	286.24
10.03000	1999.10	188.02	71.65	1980.59	180.81	110.40	1879.01	216.34	263.19	1925.92	232.23	280.74	2484.08	89.04	44.15	2444.22	90.70	56.59	2419.89	17.33	-105.32	2440.14	53.07	18.14	2266.48	140.57	1381.71	0.00	0.00	0.00	2323.28	46.01	1805.19	2281.43	147.44	1832.48	2094.70	16.94	1686.31	2145.39	108.29	1722.61	88.60	1587.56	70.60	648.56	1386.86	74.56	288.27
10.04000	2028.89	192.60	78.58	2008.13	184.58	116.08	1900.40	217.25	265.13	1947.20	232.08	283.83	2484.32	88.78	43.91	2444.17	90.63	56.43	2411.87	16.57	-109.64	2435.15	53.40	16.26	2274.47	141.05	1382.92	0.00	0.00	0.00	2332.09	47.10	1806.43	2289.74	148.43	1833.59	2094.70	16.94	1686.31	2153.49	108.60	1723.95	86.83	1589.01	69.88	647.33	1387.36	73.89	286.05
10.05000	2057.47	196.86	84.03	2036.56	188.12	121.14	1922.42	218.35	265.96	1968.20	233.10	286.05	2484.32	88.94	44.08	2444.29	90.66	56.43	2403.44	15.82	-113.81	2429.76	53.73	14.48	2282.34	141.47	1384.14	0.00	0.00	0.00	2340.65	48.49	1807.85	2298.19	149.61	1834.73	2094.70	16.94	1686.31	2161.84	108.48	1725.14	87.04	1590.18	69.12	646.12	1388.36	73.11	287.45
10.06000	2087.68	200.60	89.47	2065.43	191.20	125.47	1944.90	219.23	265.34	1989.62	233.82	286.87	2484.31	88.97	43.97	2443.86	90.62	56.16	2394.65	15.09	-117.82	2424.02	54.03	12.80	2290.08	141.79	1385.36	0.00	0.00	0.00	2349.29	49.99	1809.22	2305.70	150.96	1836.04	2094.70	16.94	1686.31	2170.18	108.56	1725.66	89.40	1589.87	69.62	648.69	1387.09	74.11	289.16
10.07000	2118.63	203.74	94.34	2094.11	193.88	128.90	1967.79	220.76	263.81	2011.89	234.29	286.42	2483.92	89.04	43.69	2444.44	90.64	56.36	2385.53	14.37	-121.65	2417.95	54.32	11.22	2297.82	142.01	1386.55	0.00	0.00	0.00	2358.03	51.72	1810.64	2314.03	152.45	1837.05	2094.70	16.94	1686.31	2178.07	109.36	1726.57	88.23	1589.01	69.94	648.05	1386.86	74.23	287.67
10.08000	2149.52	206.36	98.12	2123.95	196.10	131.61	1991.40	221.73	260.91	2034.78	235.15	284.78	2484.01	89.00	43.40	2444.38	90.59	56.26	2376.12	13.68	-125.30	2411.58	54.59	9.75	2306.18	142.16	1387.70	0.00	0.00	0.00	2366.23	53.59	1812.19	2321.94	154.21	1838.08	2094.70	16.94	1686.31	2185.86	110.42	1727.67	87.51	1590.07	69.40	649.05	1387.95	74.28	288.51
10.09000	2179.74	208.44	100.53	2153.20	197.98	133.03	2015.21	223.25	257.11	2058.02	235.96	281.86	2484.03	89.05	43.59	2444.48	90.56	56.28	2366.46	13.01	-128.74	2404.94	54.84	8.41	2314.59	142.22	1388.76	0.00	0.00	0.00	2374.52	55.56	1813.77	2330.02	155.98	1839.03	2094.70	16.94	1686.31	2194.01	111.11	1728.65	89.18	1589.61	70.09	644.84	1388.36	73.15	287.38
10.10000	2210.20	209.94	101.91	2183.15	199.43	133.72	2039.90	224.66	252.11	2081.77	237.26	277.95	2484.32	88.68	43.20	2444.01	90.57	55.97	2356.59	12.37	-131.98	2398.06	55.08	7.19	2323.04	142.26	1389.74	0.00	0.00	0.00	2382.42	57.62	1815.37	2337.21	158.29	1839.91	2094.70	16.94	1686.31	2202.17	111.94	1729.44	88.54	1589.40	70.13	647.82	1387.35	74.02	283.74
10.11000	2243.72	211.10	104.06	2213.13	200.69	133.63	2065.22	225.66	245.77	2106.14	238.33	272.98	2484.22	88.87	43.47	2444.04	90.49	55.98	2346.53	11.76	-134.99	2390.97	55.30	6.10	2331.55	142.26	1390.60	0.00	0.00	0.00	2390.75	59.72	1816.86	2344.93	160.26	1840.73	2094.70	16.94	1686.31	2210.65	112.52	1730.27	89.70	1590.32	69.71	646.89	1387.36	73.98	285.14
10.12000	2274.00	211.99	103.84	2244.18	201.74	133.41	2090.62	227.71	238.89	2130.62	239.73	267.27	2484.37	88.93	43.59	2443.56	90.49	55.69	2336.33	11.18	-137.76	2383.70	55.51	5.15	2340.18	142.28	1391.37	0.00	0.00	0.00	2398.98	61.85	1818.27	2352.93	162.39	1841.34	2094.70	16.94	1686.31	2219.25	113.16	1730.85	87.39	1588.74	69.74	646.38	1388.40	73.47	287.84
10.13000	2306.56	212.85	104.35	2275.06	202.63	132.31	2117.19	228.79	230.62	2156.17	240.90	260.61	2484.37	89.06	43.70	2443.85	90.43	55.83	2326.02	10.64	-140.29	2376.28	55.70	4.34	2348.90	142.31	1392.01	0.00	0.00	0.00	2407.19	63.96	1819.68	2360.77	164.80	1841.72	2094.70	16.94	1686.31	2227.22	114.83	1731.14	85.91	1590.77	68.93	646.12	1387.95	73.63	286.43
10.14000	2338.89	213.34	104.24	2307.25	203.06	131.09	2144.02	230.56	221.80	2181.32	242.58	253.18	2484.46	88.86	43.58	2443.80	90.36	55.84	2315.65	10.14	-142.55	2368.73	55.87	3.68	2357.47	142.46	1392.47	0.00	0.00	0.00	2415.32	66.15	1820.96	2368.40	166.86	1842.13	2094.70	16.94	1686.31	2235.42	116.13	1731.28	86.37	1591.19	68.88	647.63	1388.45	74.08	285.81
10.15000	2372.40	213.38	104.15	2339.60	203.29	129.68	2171.48	232.55	212.26	2207.60	244.04	245.18	2483.02	89.10	46.66	2443.52	90.34	55.68	2305.24	9.68	-144.55	2361.09	56.04	3.19	2366.05	142.64	1392.76	0.00	0.00	0.00	2423.52	68.34	1822.10	2375.94	169.32	1842.41	2094.70	16.94	1686.31	2243.98	117.14	1731.36	89.14	1589.34	70.01	647.70	1388.35	74.18	285.11
10.16000	2406.71	213.17	104.37	2371.78	203.38	127.88	2198.95	235.23	202.38	2234.49	245.59	236.43	2483.16	89.08	47.11	2443.25	90.31	55.56	2294.83	9.27	-146.26	2353.39	56.18	2.85	2374.67	142.91	1392.88	0.00	0.00	0.00	2431.54	70.53	1823.11	2383.94	171.29	1842.63	2094.70	16.94	1686.31	2252.23	118.48	1731.18	89.88	1587.74	70.54	647.12	1388.86	73.53	285.88
10.17000	2440.88	212.84	104.38	2404.58	203.45	126.25	2228.03	236.79	191.43	2261.73	247.04	227.26	2482.62	89.13	46.93	2443.30	90.35	55.70	2284.46	8.90	-147.68	2345.66	56.31	2.69	2383.16	143.20	1392.82	0.00	0.00	0.00	2439.76	72.65	1823.99	2392.01	173.92	1842.37	2094.70	16.94	1686.31	2260.62	119.83	1730.81	88.59	1588.36	70.01	647.65	1389.87	73.19	285.70
10.18000	2475.76	212.62	104.69	2438.27	203.59	124.77	2258.71	237.00	179.56	2287.69	250.71	218.49	2482.18	89.14	46.95	2443.30	90.44	55.83	2274.17	8.58	-148.79	2337.92	56.43	2.70	2391.53	143.54	1392.60	0.00	0.00	0.00	2448.08	74.81	1824.67	2394.44	175.09	1846.76	2094.70	16.94	1686.31	2269.23	121.08	1730.46	88.43	1587.16	70.45	649.44	1389.35	73.75	285.03
10.19000	2510.21	212.55	105.01	2471.90	203.81	122.97	2288.31	239.13	168.28	2316.05	252.01	208.73	2482.15	89.17	46.98	2443.30	90.43	55.87	2264.00	8.32	-149.58	2330.21	56.54	2.89	2400.13	143.96	1392.25	0.00	0.00	0.00	2456.51	76.93	1825.25	2401.33	177.05	1847.49	2094.70	16.94	1686.31	2277.72	122.59	1729.81	87.12	1586.63	70.37	647.08	1388.15	73.68	287.17
10.20000	2545.26	212.88	105.60	2505.58	204.39	121.29	2320.87	238.55	155.74	2344.31	254.01	198.81	2482.05	89.10	46.97	2443.57	90.37	55.97	2253.97	8.12	-150.04	2322.56	56.63	3.28	2408.54	144.44	1391.75	0.00	0.00	0.00	2464.88	79.02	1825.62	2409.51	179.29	1847.13	2094.70	16.94	1686.31	2286.22	124.16	1729.02	90.58	1587.64	70.55	646.05	1388.36	73.22	287.11
10.21000	2580.32	213.75	106.30	2539.73	205.36	119.82	2352.86	239.17	143.77	2375.45	253.46	187.91	2481.83	89.05	46.78	2443.60	90.36	55.92	2244.13	7.97	-150.15	2314.99	56.71	3.85	2417.06	144.97	1391.15	0.00	0.00	0.00	2473.08	81.13	1825.88	2417.44	181.44	1846.68	2094.70	16.94	1686.31	2294.35	126.25	1728.07	88.48	1587.95	69.85	648.11	1388.64	73.44	283.00
10.22000	2614.99	215.11	106.99	2573.81	206.78	118.37	2385.21	240.25	132.24	2375.45	253.46	187.91	2481.97	89.00	46.85	2443.65	90.28	55.98	2234.52	7.89	-149.92	2307.53	56.77	4.63	2425.56	145.57	1390.39	0.00	0.00	0.00	2481.63	83.24	1825.93	2426.02	183.59	1845.92	2094.70	16.94	1686.31	2303.20	127.50	1727.14	89.27	1591.48	69.12	645.54	1389.38	72.96	286.73
10.23000	2650.07	217.29	108.08	2608.02	208.80	117.00	2385.21	240.25	132.24	2375.45	253.46	187.91	2481.92	88.98	46.84	2443.83	90.24	56.14	2225.17	7.87	-149.31	2300.22	56.82	5.62	2434.12	146.22	1389.49	0.00	0.00	0.00	2490.21	85.40	1825.80	2434.33	185.74	1845.23	2094.70	16.94	1686.31	2311.87	129.05	1726.08	88.99	1589.69	69.89	645.92	1389.70	73.00	283.98
10.24000	2684.67	220.00	108.99	2642.52	211.21	115.96	2385.21	240.25	132.24	2375.45	253.46	187.91	2482.31	89.01	47.17	2443.91	90.22	56.10	2216.11	7.92	-148.33	2293.08	56.86	6.83	2442.75	146.91	1388.50	0.00	0.00	0.00	2498.75	87.50	1825.51	2442.97	187.82	1844.31	2094.70	16.94	1686.31	2320.66	130.55	1724.93	88.52	1588.82	70.15	647.67	1388.34	73.73	284.63
10.25000	2718.80	223.20	109.99	2676.40	214.14	114.79	2385.21	240.25	132.24	2375.45	253.46	187.91	2483.51	88.88	43.89	2443.64	90.15	55.87	2207.38	8.04	-146.95	2286.15	56.89	8.25	2451.49	147.65	1387.40	0.00	0.00	0.00	2507.71	89.63	1825.00	2451.59	189.89	1843.33	2094.70	16.94	1686.31	2329.85	131.71	1723.68	90.15	1588.62	70.42	647.43	1387.04	74.15	288.24
10.26000	2752.26	226.61	110.85	2710.26	217.36	113.97	2385.21	240.25	132.24	2375.45	253.46	187.91	2484.17	88.78	43.81	2443.58	90.08	55.74	2199.03	8.24	-145.17	2279.45	56.91	9.90	2460.34	148.49	1386.23	0.00	0.00	0.00	2516.50	91.83	1824.38	2460.05	192.02	1842.28	2094.70	16.94	1686.31	2339.13	132.80	1722.56	91.94	1586.43	71.43	649.63	1387.89	74.41	285.05
10.27000	2786.20	230.26	112.31	2743.33	220.78	113.06	2385.21	240.25	132.24	2375.45	253.46	187.91	2483.82	88.66	43.47	2443.49	89.94	55.67	2191.08	8.52	-142.98	2273.01	56.92	11.79	2469.26	149.36	1384.94	0.00	0.00	0.00	2525.57	93.99	1823.58	2468.55	194.16	1841.09	2094.70	16.94	1686.31	2348.74	133.73	1721.26	91.23	1587.94	70.77	650.10	1387.75	74.63	287.15
10.28000	2819.70	233.91	114.33	2776.74	224.26	113.16	2385.21	240.25	132.24	2375.45	253.46	187.91	2483.56	88.46	43.14	2443.25	89.83	55.57	2183.58	8.87	-140.36	2266.87	56.91	13.92	2478.18	150.28	1383.61	0.00	0.00	0.00	2534.53	96.18	1822.64	2477.25	196.21	1839.79	2094.70	16.94	1686.31	2357.50	135.66	1719.75	93.12	1587.00	71.54	650.70	1387.13	74.81	288.21
10.29000	2852.02	237.96	117.51	2809.81	228.14	114.89	2385.21	240.25	132.24	2375.45	253.46	187.91	2483.10	88.53	43.12	2442.89	89.73	55.38	2176.56	9.31	-137.30	2261.05	56.89	16.29	2487.21	151.27	1382.15	0.00	0.00	0.00	2543.69	98.32	1821.56	2485.97	198.36	1838.38	2094.70	16.94	1686.31	2366.91	136.96	1718.33	87.94	1589.61	69.74	648.02	1387.61	74.13	289.85
10.30000	2883.27	242.46	122.67	2840.76	232.43	118.15	2385.21	240.25	132.24	2375.45	253.46	187.91	2482.66	88.54	42.92	2442.92	89.70	55.35	2170.05	9.83	-133.79	2255.58	56.87	18.91	2496.22	152.36	1380.63	0.00	0.00	0.00	2552.76	100.50	1820.36	2494.89	200.53	1836.88	2094.70	16.94	1686.31	2376.08	138.48	1716.71	90.37	1588.14	70.63	647.16	1388.29	73.69	290.66
10.31000	2912.70	247.20	130.02	2870.80	237.09	123.95	2385.21	240.25	132.24	2375.45	253.46	187.91	2483.08	88.16	42.87	2443.17	89.61	55.41	2164.10	10.44	-129.82	2250.49	56.83	21.80	2505.28	153.50	1378.98	0.00	0.00	0.00	2562.20	102.65	1818.89	2504.18	202.61	1835.19	2094.70	16.94	1686.31	2384.99	140.48	1714.94	90.82	1588.16	70.81	649.17	1386.31	74.86	288.48
10.32000	2940.04	252.28	139.06	2898.20	242.00	130.87	2385.21	240.25	132.24	2375.45	253.46	187.91	2483.06	88.12	42.73	2443.65	89.63	55.60	2158.74	11.15	-125.37	2245.81	56.79	24.95	2514.19	154.76	1377.23	0.00	0.00	0.00	2571.16	104.81	1817.41	2513.33	204.79	1833.41	2094.70	16.94	1686.31	2394.37	142.10	1713.22	88.89	1588.29	70.28	650.73	1387.02	74.81	290.95
10.33000	2964.98	256.91	148.70	2923.79	246.35	138.80	2385.21	240.25	132.24	2375.45	253.46	187.91	2483.39	88.00	42.72	2443.44	89.55	55.40	2154.00	11.95	-120.44	2241.57	56.73	28.37	2523.46	156.07	1375.32	0.00	0.00	0.00	2580.65	107.00	1815.78	2522.66	206.93	1831.55	2094.70	16.94	1686.31	2403.32	144.34	1711.18	86.93	1587.73	69.96	648.66	1387.40	74.36	291.95
10.34000	2987.56	260.93	157.98	2947.30	250.32	146.75	2385.21	240.25	132.24	2375.45	253.46	187.91	2483.53	87.76	42.63	2443.66	89.50	55.40	2149.93	12.84	-115.01	2237.80	56.66	32.07	2532.80	157.40	1373.31	0.00	0.00	0.00	2589.86	109.06	1814.12	2531.99	209.00	1829.60	2094.70	16.94	1686.31	2412.67	146.34	1709.10	88.27	1588.57	70.12	648.91	1388.73	73.93	286.27
10.35000	3008.18	264.18	166.51	2975.17	254.96	154.41	2385.21	240.25	132.24	2375.45	253.46	187.91	2483.66	87.81	42.59	2443.66	89.50	55.25	2146.56	13.84	-109.07	2234.53	56.59	36.06	2542.16	158.79	1371.20	0.00	0.00	0.00	2599.22	111.16	1812.46	2541.27	211.23	1827.70	2094.70	16.94	1686.31	2421.79	148.91	1706.92	88.55	1589.06	69.75	650.08	1387.17	74.73	286.40
10.36000	3026.19	267.06	173.85	2996.59	258.48	160.27	2385.21	240.25	132.24	2375.45	253.46	187.91	2483.82	87.63	42.54	2443.84	89.48	55.23	2143.93	14.94	-102.60	2231.80	56.51	40.33	2551.65	160.20	1369.06	0.00	0.00	0.00	2608.53	113.20	1810.82	2550.69	213.43	1825.87	2094.70	16.94	1686.31	2431.60	150.85	1704.85	87.34	1589.37	69.18	649.31	1385.96	74.90	284.77
10.37000	3041.63	269.52	179.66	3012.55	261.06	164.31	2385.21	240.25	132.24	2375.45	253.46	187.91	2483.76	87.80	42.56	2443.85	89.52	55.09	2142.07	16.15	-95.61	2229.62	56.42	44.91	2561.04	161.64	1366.99	0.00	0.00	0.00	2618.02	115.14	1809.19	2560.31	215.61	1824.13	2094.70	16.94	1686.31	2431.60	150.85	1704.85	85.66	1589.68	69.33	648.81	1388.07	74.06	285.43
10.38000	3055.29	271.69	183.91	3024.08	262.87	166.56	2385.21	240.25	132.24	2375.45	253.46	187.91	2483.98	87.74	42.49	2443.93	89.53	54.95	2141.02	17.46	-88.06	2228.02	56.32	49.78	2570.53	163.10	1364.99	0.00	0.00	0.00	2627.29	117.07	1807.65	2569.99	217.70	1822.31	2094.70	16.94	1686.31	2431.60	150.85	1704.85	89.68	1587.34	70.72	648.22	1388.95	73.70	284.27
10.39000	3067.47	273.46	186.41	3032.19	264.10	167.00	2385.21	240.25	132.24	2375.45	253.46	187.91	2484.28	87.53	42.36	2444.20	89.56	54.99	2140.81	18.89	-79.96	2227.05	56.21	54.97	2579.94	164.62	1363.15	0.00	0.00	0.00	2636.75	118.98	1806.05	2579.83	219.82	1820.71	2094.70	16.94	1686.31	2431.60	150.85	1704.85	90.38	1588.08	70.86	647.09	1388.83	73.60	287.14
10.40000	3077.19	274.81	185.79	3037.90	264.91	165.64	2385.21	240.25	132.24	2375.45	253.46	187.91	2484.01	87.96	42.51	2444.35	89.51	54.91	2141.49	20.44	-71.29	2226.73	56.10	60.48	2589.71	166.18	1361.45	0.00	0.00	0.00	2646.54	120.86	1804.47	2589.80	222.09	1819.21	2094.70	16.94	1686.31	2431.60	150.85	1704.85	88.84	1588.68	70.60	648.20	1387.25	74.20	286.25
10.41000	3084.14	275.73	181.86	3042.20	265.48	162.48	2385.21	240.25	132.24	2375.45	253.46	187.91	2484.25	87.67	42.34	2444.41	89.49	54.85	2143.10	22.10	-62.03	2227.08	55.98	66.30	2599.46	167.82	1359.93	0.00	0.00	0.00	2655.99	122.72	1803.00	2600.42	224.28	1817.65	2094.70	16.94	1686.31	2431.60	150.85	1704.85	88.24	1587.36	70.75	649.19	1387.10	74.52	287.14
10.42000	3089.80	276.50	175.72	3046.12	265.99	157.52	2385.21	240.25	132.24	2375.45	253.46	187.91	2484.00	87.57	42.03	2444.76	89.44	54.94	2145.65	23.88	-52.18	2228.14	55.85	72.46	2609.25	169.51	1358.62	0.00	0.00	0.00	2665.39	124.55	1801.59	2610.83	226.53	1816.18	2094.70	16.94	1686.31	2431.60	150.85	1704.85	86.67	1589.00	69.91	647.96	1389.00	73.74	289.28
10.43000	3094.47	277.18	167.06	3050.67	266.60	150.77	2385.21	240.25	132.24	2375.45	253.46	187.91	2484.34	87.30	42.01	2444.68	89.35	54.80	2149.21	25.79	-41.73	2229.93	55.71	78.95	2619.03	171.28	1357.52	0.00	0.00	0.00	2675.02	126.40	1800.17	2621.35	228.86	1814.78	2094.70	16.94	1686.31	2431.60	150.85	1704.85	86.43	1590.55	69.35	647.67	1388.08	73.98	290.45
10.44000	3099.00	278.14	157.39	3056.86	267.50	142.22	2385.21	240.25	132.24	2375.45	253.46	187.91	2484.25	87.30	41.82	2444.70	89.29	54.68	2153.79	27.82	-30.66	2232.49	55.57	85.79	2628.98	173.18	1356.60	0.00	0.00	0.00	2684.80	128.27	1798.90	2631.97	231.18	1813.53	2094.70	16.94	1686.31	2431.60	150.85	1704.85	85.89	1590.24	69.42	649.73	1387.64	74.28	289.06
10.45000	3104.68	279.04	147.97	3063.88	268.60	133.70	2385.21	240.25	132.24	2375.45	253.46	187.91	2484.40	87.23	41.86	2445.04	89.18	54.71	2159.44	29.99	-18.96	2235.85	55.42	92.97	2639.07	175.16	1355.89	0.00	0.00	0.00	2694.23	130.16	1797.89	2642.70	233.68	1812.46	2094.70	16.94	1686.31	2431.60	150.85	1704.85	83.42	1591.52	68.62	648.78	1387.16	74.22	284.59
10.46000	3110.64	280.87	136.92	3070.59	269.79	126.84	2385.21	240.25	132.24	2375.45	253.46	187.91	2484.23	87.42	41.91	2445.03	89.08	54.55	2166.19	32.29	-6.61	2240.03	55.27	100.51	2649.09	177.22	1355.52	0.00	0.00	0.00	2703.65	132.07	1797.33	2653.37	236.25	1811.81	2094.70	16.94	1686.31	2431.60	150.85	1704.85	85.68	1588.99	69.43	649.70	1387.27	74.48	284.44
10.47000	3117.52	282.20	126.98	3076.74	270.92	119.46	2385.21	240.25	132.24	2375.45	253.46	187.91	2484.65	87.03	41.74	2445.21	88.96	54.36	2174.09	34.72	6.38	2245.07	55.11	108.41	2659.20	179.32	1355.57	0.00	0.00	0.00	2713.31	134.01	1797.14	2663.94	238.85	1811.52	2094.70	16.94	1686.31	2431.60	150.85	1704.85	85.91	1587.94	70.06	648.20	1387.62	73.94	285.34
10.48000	3122.05	282.36	116.27	3080.50	271.11	110.31	2385.21	240.25	132.24	2375.45	253.46	187.91	2484.45	87.40	41.88	2445.42	88.91	54.19	2183.16	37.29	20.05	2250.99	54.95	116.68	2669.23	181.47	1356.06	0.00	0.00	0.00	2722.75	136.06	1797.24	2675.11	241.51	1811.37	2094.70	16.94	1686.31	2431.60	150.85	1704.85	85.67	1590.06	69.42	649.91	1387.93	74.12	286.42
10.49000	3125.00	282.11	105.96	3084.45	270.80	102.81	2385.21	240.25	132.24	2375.45	253.46	187.91	2484.32	87.47	41.79	2445.35	89.02	54.00	2193.44	40.00	34.39	2257.83	54.78	125.32	2679.35	183.56	1356.89	0.00	0.00	0.00	2731.80	138.11	1797.68	2685.98	244.21	1811.47	2094.70	16.94	1686.31	2431.60	150.85	1704.85	89.21	1589.19	70.40	649.75	1386.97	74.51	288.91
10.50000	3128.98	281.98	98.71	3087.32	270.81	96.49	2385.21	240.25	132.24	2375.45	253.46	187.91	2484.44	87.45	41.83	2445.60	89.09	54.22	2204.98	42.86	49.42	2265.61	54.61	134.34	2689.42	185.69	1357.99	0.00	0.00	0.00	2741.50	140.16	1798.34	2696.84	246.94	1811.83	2094.70	16.94	1686.31	2431.60	150.85	1704.85	87.36	1589.34	69.82	649.51	1387.11	74.28	285.63
10.51000	3132.31	282.09	92.60	3089.28	271.08	90.75	2385.21	240.25	132.24	2375.45	253.46	187.91	2484.64	87.33	41.79	2445.75	89.28	54.60	2217.80	45.87	65.15	2274.36	54.43	143.75	2699.72	187.84	1359.34	0.00	0.00	0.00	2751.17	142.28	1799.00	2707.62	249.85	1812.50	2094.70	16.94	1686.31	2431.60	150.85	1704.85	86.28	1587.51	70.41	648.09	1387.86	73.90	286.22
10.52000	3134.53	282.76	86.93	3091.12	271.63	85.91	2385.21	240.25	132.24	2375.45	253.46	187.91	2484.44	87.19	41.54	2445.71	89.40	55.26	2231.95	49.02	81.59	2282.67	53.46	152.03	2709.94	190.03	1360.90	0.00	0.00	0.00	2756.70	143.59	1799.78	2718.18	252.84	1813.34	2094.70	16.94	1686.31	2431.60	150.85	1704.85	87.10	1587.91	70.65	648.57	1387.76	74.05	287.71
10.53000	3136.20	283.58	81.81	3092.84	272.43	81.82	2385.21	240.25	132.24	2375.45	253.46	187.91	2484.88	87.05	41.70	2446.69	89.40	56.56	2247.45	52.33	98.77	2288.95	53.81	159.37	2720.04	192.21	1362.66	0.00	0.00	0.00	2760.54	144.69	1800.83	2728.69	255.91	1814.29	2094.70	16.94	1686.31	2431.60	150.85	1704.85	85.64	1590.71	69.27	649.38	1387.08	74.64	287.98
10.54000	3137.69	284.46	77.33	3094.21	273.20	78.10	2385.21	240.25	132.24	2375.45	253.46	187.91	2485.10	86.95	41.76	2447.50	89.31	57.68	2264.36	55.80	116.67	2295.69	54.00	166.12	2730.19	194.36	1364.58	0.00	0.00	0.00	2765.18	146.19	1802.32	2739.36	258.97	1815.29	2094.70	16.94	1686.31	2431.60	150.85	1704.85	88.90	1589.74	70.46	648.57	1387.42	74.35	289.61
10.55000	3138.67	284.71	73.33	3095.78	273.35	75.31	2385.21	240.25	132.24	2375.45	253.46	187.91	2485.34	86.70	41.73	2448.13	89.43	58.65	2282.69	59.42	135.32	2304.10	55.01	174.28	2740.29	196.45	1366.61	0.00	0.00	0.00	2773.09	148.71	1804.42	2749.77	262.21	1816.34	2094.70	16.94	1686.31	2431.60	150.85	1704.85	86.68	1589.86	70.00	647.47	1387.71	73.95	289.11
10.56000	3140.02	284.85	68.40	3096.76	272.72	72.68	2385.21	240.25	132.24	2375.45	253.46	187.91	2485.54	86.90	42.06	2449.26	89.77	59.59	2292.21	61.27	144.83	2304.10	55.01	174.28	2750.38	198.45	1368.69	0.00	0.00	0.00	2786.74	152.83	1807.29	2760.74	265.54	1817.41	2094.70	16.94	1686.31	2431.60	150.85	1704.85	86.77	1590.19	69.71	648.25	1387.10	74.29	288.76
10.57000	3140.75	284.20	65.57	3097.88	271.46	70.52	2385.21	240.25	132.24	2375.45	253.46	187.91	2486.60	86.69	42.09	2450.41	90.26	60.20	2292.21	61.27	144.83	2304.10	55.01	174.28	2760.61	200.36	1370.74	0.00	0.00	0.00	2803.52	157.72	1810.57	2768.17	267.94	1818.17	2094.70	16.94	1686.31	2431.60	150.85	1704.85	87.27	1589.92	69.83	647.32	1387.42	74.00	285.57
10.58000	3141.11	283.17	64.07	3098.42	270.71	68.71	2385.21	240.25	132.24	2375.45	253.46	187.91	2487.93	86.99	42.00	2452.18	90.82	60.92	2292.21	61.27	144.83	2304.10	55.01	174.28	2770.84	202.18	1372.71	0.00	0.00	0.00	2812.78	160.51	1812.24	2773.30	269.77	1818.69	2094.70	16.94	1686.31	2431.60	150.85	1704.85	91.11	1588.36	70.90	646.12	1388.40	73.47	286.57
10.59000	3141.33	282.19	63.12	3098.90	270.52	67.46	2385.21	240.25	132.24	2375.45	253.46	187.91	2489.75	87.57	41.97	2455.12	91.53	62.02	2292.21	61.27	144.83	2304.10	55.01	174.28	2780.85	204.00	1374.50	0.00	0.00	0.00	2821.91	163.38	1813.91	2777.34	271.35	1819.04	2094.70	16.94	1686.31	2431.60	150.85	1704.85	90.20	1589.70	70.25	646.94	1389.22	73.14	290.00
10.60000	3141.64	281.70	61.95	3099.41	270.35	66.47	2385.21	240.25	132.24	2375.45	253.46	187.91	2492.64	88.27	41.72	2459.96	92.45	63.54	2292.21	61.27	144.83	2304.10	55.01	174.28	2790.71	205.69	1376.12	0.00	0.00	0.00	2830.47	166.40	1815.65	2781.53	273.03	1819.26	2094.70	16.94	1686.31	2431.60	150.85	1704.85	86.39	1589.03	69.80	646.39	1388.67	73.55	287.75
10.61000	3142.03	281.55	60.95	3099.74	270.20	65.71	2385.21	240.25	132.24	2375.45	253.46	187.91	2496.44	88.58	41.19	2465.94	93.26	65.40	2292.21	61.27	144.83	2304.10	55.01	174.28	2800.45	207.23	1377.59	0.00	0.00	0.00	2838.90	169.44	1817.40	2787.09	275.15	1819.44	2094.70	16.94	1686.31	2431.60	150.85	1704.85	89.23	1588.59	70.57	645.63	1388.29	73.54	288.28
10.62000	3142.11	281.64	59.87	3099.95	270.24	65.07	2385.21	240.25	132.24	2375.45	253.46	187.91	2500.29	88.73	42.62	2473.29	93.59	67.64	2292.21	61.27	144.83	2304.10	55.01	174.28	2809.88	208.63	1378.91	0.00	0.00	0.00	2847.64	172.46	1819.11	2795.25	278.04	1819.64	2094.70	16.94	1686.31	2431.60	150.85	1704.85	86.43	1589.07	70.18	647.47	1388.38	73.62	291.37
10.63000	3142.30	281.66	59.09	3100.17	270.28	64.54	2385.21	240.25	132.24	2375.45	253.46	187.91	2504.97	88.23	41.25	2481.33	93.38	69.62	2292.21	61.27	144.83	2304.10	55.01	174.28	2819.17	209.84	1380.16	0.00	0.00	0.00	2856.38	175.48	1820.77	2807.24	282.06	1819.91	2094.70	16.94	1686.31	2431.60	150.85	1704.85	85.99	1588.64	70.17	646.37	1389.20	73.23	287.66
10.64000	3142.37	281.70	58.32	3100.40	270.27	64.13	2385.21	240.25	132.24	2375.45	253.46	187.91	2509.55	87.32	39.33	2490.28	92.64	71.24	2292.21	61.27	144.83	2304.10	55.01	174.28	2828.29	210.86	1381.32	0.00	0.00	0.00	2864.78	178.55	1822.41	2824.27	287.54	1820.32	2094.70	16.94	1686.31	2431.60	150.85	1704.85	89.32	1588.02	70.46	646.57	1388.20	73.59	287.35
10.65000	3142.47	281.68	57.68	3100.56	270.29	63.73	2385.21	240.25	132.24	2375.45	253.46	187.91	2515.03	86.29	37.68	2499.82	91.59	71.98	2292.21	61.27	144.83	2304.10	55.01	174.28	2837.27	211.70	1382.42	0.00	0.00	0.00	2873.45	181.58	1823.93	2849.84	295.75	1821.28	2094.70	16.94	1686.31	2431.60	150.85	1704.85	89.88	1588.13	70.67	646.07	1389.05	73.16	287.65
10.66000	3142.66	281.68	57.22	3100.66	270.28	63.37	2385.21	240.25	132.24	2375.45	253.46	187.91	2523.02	85.52	39.89	2510.88	91.26	75.70	2292.21	61.27	144.83	2304.10	55.01	174.28	2846.37	212.42	1383.50	0.00	0.00	0.00	2882.29	184.50	1825.34	2859.54	298.80	1821.29	2094.70	16.94	1686.31	2431.60	150.85	1704.85	88.02	1588.98	70.32	648.13	1387.58	74.10	286.58
10.67000	3142.69	281.64	56.61	3100.69	270.28	63.00	2385.21	240.25	132.24	2375.45	253.46	187.91	2536.42	84.47	44.94	2524.20	90.87	80.42	2292.21	61.27	144.83	2304.10	55.01	174.28	2855.22	213.24	1384.48	0.00	0.00	0.00	2891.04	187.32	1826.61	2868.98	301.72	1821.35	2094.70	16.94	1686.31	2431.60	150.85	1704.85	88.64	1588.51	70.50	649.76	1389.01	73.98	286.21
10.68000	3142.69	281.64	56.09	3100.81	270.28	62.71	2385.21	240.25	132.24	2375.45	253.46	187.91	2553.09	83.56	50.12	2541.38	90.53	85.80	2292.21	61.27	144.83	2304.10	55.01	174.28	2863.84	214.18	1385.35	0.00	0.00	0.00	2899.88	189.95	1827.76	2878.40	304.43	1821.38	2094.70	16.94	1686.31	2431.60	150.85	1704.85	88.15	1589.64	69.85	647.42	1389.34	73.51	285.26
10.69000	3142.94	281.66	55.77	3101.01	270.26	62.51	2385.21	240.25	132.24	2375.45	253.46	187.91	2572.93	83.05	55.21	2560.88	90.43	90.69	2292.21	61.27	144.83	2304.10	55.01	174.28	2872.05	215.24	1386.14	0.00	0.00	0.00	2908.56	192.48	1828.83	2887.74	306.88	1821.39	2094.70	16.94	1686.31	2431.60	150.85	1704.85	88.93	1590.04	69.81	646.74	1389.04	73.47	288.21
10.70000	3142.90	281.64	55.27	3101.11	270.25	62.26	2385.21	240.25	132.24	2375.45	253.46	187.91	2594.39	83.12	59.51	2582.25	90.89	94.96	2292.21	61.27	144.83	2304.10	55.01	174.28	2879.96	216.42	1386.89	0.00	0.00	0.00	2917.13	194.80	1829.77	2896.77	309.19	1821.50	2094.70	16.94	1686.31	2431.60	150.85	1704.85	88.76	1588.87	70.46	645.58	1389.58	73.14	285.40
10.71000	3143.01	281.59	54.93	3101.21	270.23	62.07	2385.21	240.25	132.24	2375.45	253.46	187.91	2617.39	83.89	62.97	2604.21	91.90	97.96	2292.21	61.27	144.83	2304.10	55.01	174.28	2887.80	217.59	1387.74	0.00	0.00	0.00	2925.86	196.85	1830.63	2905.90	311.24	1821.70	2094.70	16.94	1686.31	2431.60	150.85	1704.85	90.56	1589.19	70.40	645.37	1388.54	73.40	284.27
10.72000	3143.07	281.63	54.59	3101.29	270.26	61.88	2385.21	240.25	132.24	2375.45	253.46	187.91	2640.83	85.20	65.22	2627.41	93.34	100.15	2292.21	61.27	144.83	2304.10	55.01	174.28	2895.53	218.80	1388.69	0.00	0.00	0.00	2934.33	198.64	1831.42	2914.79	313.02	1822.04	2094.70	16.94	1686.31	2431.60	150.85	1704.85	89.43	1588.60	70.47	649.13	1387.29	74.60	288.28
10.73000	3143.22	281.61	54.40	3101.38	270.26	61.72	2385.21	240.25	132.24	2375.45	253.46	187.91	2665.27	86.89	66.60	2651.43	95.04	101.42	2292.21	61.27	144.83	2304.10	55.01	174.28	2903.30	220.12	1389.67	0.00	0.00	0.00	2942.73	200.14	1832.14	2923.41	314.52	1822.49	2094.70	16.94	1686.31	2431.60	150.85	1704.85	89.74	1587.47	70.81	647.23	1387.86	73.97	287.44
10.74000	3143.42	281.60	54.26	3101.43	270.26	61.60	2385.21	240.25	132.24	2375.45	253.46	187.91	2690.62	88.74	67.18	2676.11	96.83	101.75	2292.21	61.27	144.83	2304.10	55.01	174.28	2911.08	221.50	1390.64	0.00	0.00	0.00	2951.07	201.35	1832.78	2931.97	315.72	1823.08	2094.70	16.94	1686.31	2431.60	150.85	1704.85	87.59	1588.27	70.12	645.82	1388.90	73.46	287.04
10.75000	3143.33	281.65	53.98	3101.50	270.29	61.51	2385.21	240.25	132.24	2375.45	253.46	187.91	2717.04	90.64	67.16	2701.53	98.72	101.26	2292.21	61.27	144.83	2304.10	55.01	174.28	2918.80	222.80	1391.65	0.00	0.00	0.00	2959.08	202.28	1833.35	2940.44	316.65	1823.75	2094.70	16.94	1686.31	2431.60	150.85	1704.85	87.26	1589.65	69.82	646.21	1389.48	73.47	283.90
10.76000	3143.38	281.61	53.83	3101.62	270.29	61.46	2385.21	240.25	132.24	2375.45	253.46	187.91	2744.46	92.62	66.63	2727.72	100.61	100.13	2292.21	61.27	144.83	2304.10	55.01	174.28	2926.79	224.11	1392.71	0.00	0.00	0.00	2966.95	203.01	1833.87	2948.52	317.39	1824.60	2094.70	16.94	1686.31	2431.60	150.85	1704.85	91.55	1587.16	71.35	646.33	1388.92	73.48	286.24
10.77000	3143.44	281.63	53.64	3101.68	270.33	61.37	2385.21	240.25	132.24	2375.45	253.46	187.91	2772.63	94.74	65.56	2754.76	102.56	98.47	2292.21	61.27	144.83	2304.10	55.01	174.28	2935.12	225.46	1393.76	0.00	0.00	0.00	2974.99	203.43	1834.28	2956.76	317.91	1825.49	2094.70	16.94	1686.31	2431.60	150.85	1704.85	88.40	1586.71	70.84	647.70	1388.25	74.13	287.23
10.78000	3143.33	281.71	53.38	3101.63	270.38	61.25	2385.21	240.25	132.24	2375.45	253.46	187.91	2801.77	96.77	64.20	2783.14	104.53	96.64	2292.21	61.27	144.83	2304.10	55.01	174.28	2943.43	226.90	1394.71	0.00	0.00	0.00	2982.66	203.64	1834.72	2964.62	318.28	1826.50	2094.70	16.94	1686.31	2431.60	150.85	1704.85	85.43	1589.93	69.55	649.00	1387.52	74.51	287.10
10.79000	3143.62	281.71	53.39	3101.64	270.46	61.17	2385.21	240.25	132.24	2375.45	253.46	187.91	2832.16	98.85	62.85	2811.58	106.51	94.13	2292.21	61.27	144.83	2304.10	55.01	174.28	2951.33	228.45	1395.51	0.00	0.00	0.00	2990.00	203.72	1835.13	2972.69	318.44	1827.53	2094.70	16.94	1686.31	2431.60	150.85	1704.85	88.09	1589.23	70.02	647.90	1387.35	74.48	289.42
10.80000	3143.27	281.76	53.03	3101.59	270.52	61.07	2385.21	240.25	132.24	2375.45	253.46	187.91	2863.35	100.83	61.29	2840.86	108.44	91.33	2292.21	61.27	144.83	2304.10	55.01	174.28	2958.97	230.09	1396.17	0.00	0.00	0.00	2997.24	203.59	1835.53	2980.31	318.49	1828.68	2094.70	16.94	1686.31	2431.60	150.85	1704.85	88.56	1588.30	70.24	649.31	1386.46	75.05	287.92
10.81000	3143.43	281.79	53.02	3101.45	270.63	60.92	2385.21	240.25	132.24	2375.45	253.46	187.91	2895.83	102.63	60.21	2870.97	110.18	88.52	2292.21	61.27	144.83	2304.10	55.01	174.28	2966.37	231.80	1396.74	0.00	0.00	0.00	3004.81	203.35	1835.86	2988.16	318.34	1829.81	2094.70	16.94	1686.31	2431.60	150.85	1704.85	87.62	1588.72	70.01	649.45	1387.34	74.77	286.35
10.82000	3143.39	281.88	52.89	3101.44	270.72	60.85	2385.21	240.25	132.24	2375.45	253.46	187.91	2928.46	104.19	59.06	2901.78	111.73	85.59	2292.21	61.27	144.83	2304.10	55.01	174.28	2973.80	233.52	1397.23	0.00	0.00	0.00	3011.97	203.03	1836.19	2995.69	318.13	1830.94	2094.70	16.94	1686.31	2431.60	150.85	1704.85	86.20	1589.96	69.18	645.85	1388.05	73.73	284.75
10.83000	3143.47	281.95	52.81	3101.33	270.83	60.71	2385.21	240.25	132.24	2375.45	253.46	187.91	2961.07	105.39	57.63	2933.26	113.04	82.96	2292.21	61.27	144.83	2304.10	55.01	174.28	2981.38	235.26	1397.67	0.00	0.00	0.00	3018.82	202.58	1836.50	3003.19	317.78	1832.02	2094.70	16.94	1686.31	2431.60	150.85	1704.85	87.34	1590.29	68.81	646.07	1387.76	73.79	283.88
10.84000	3143.36	282.09	52.63	3101.46	270.91	60.73	2385.21	240.25	132.24	2375.45	253.46	187.91	2994.78	106.16	56.87	2965.76	114.05	80.88	2292.21	61.27	144.83	2304.10	55.01	174.28	2989.05	236.95	1398.01	0.00	0.00	0.00	3025.64	202.07	1836.76	3010.76	317.32	1833.06	2094.70	16.94	1686.31	2431.60	150.85	1704.85	89.29	1587.67	70.39	645.11	1388.60	73.18	286.99
10.85000	3143.34	282.16	52.52	3101.57	271.03	60.71	2385.21	240.25	132.24	2375.45	253.46	187.91	3027.83	106.55	55.77	2997.88	114.67	78.48	2292.21	61.27	144.83	2304.10	55.01	174.28	2996.69	238.59	1398.22	0.00	0.00	0.00	3032.72	201.50	1836.92	3018.10	316.84	1834.01	2094.70	16.94	1686.31	2431.60	150.85	1704.85	89.14	1590.22	69.84	644.60	1389.39	73.16	287.60
10.86000	3143.50	282.23	52.54	3101.59	271.14	60.65	2385.21	240.25	132.24	2375.45	253.46	187.91	3061.19	106.52	55.29	3030.58	114.88	76.57	2292.21	61.27	144.83	2304.10	55.01	174.28	3004.41	240.13	1398.33	0.00	0.00	0.00	3039.82	200.79	1836.98	3025.07	316.29	1834.96	2094.70	16.94	1686.31	2431.60	150.85	1704.85	87.42	1588.68	70.09	647.63	1388.25	74.22	288.98
10.87000	3143.57	282.35	52.51	3101.77	271.23	60.70	2385.21	240.25	132.24	2375.45	253.46	187.91	3095.51	106.12	55.83	3062.56	114.74	74.25	2292.21	61.27	144.83	2304.10	55.01	174.28	3012.06	241.63	1398.36	0.00	0.00	0.00	3046.57	200.09	1837.05	3032.51	315.63	1835.78	2094.70	16.94	1686.31	2431.60	150.85	1704.85	86.32	1591.53	69.20	649.66	1385.68	75.49	289.83
10.88000	3143.62	282.44	52.47	3101.69	271.37	60.56	2385.21	240.25	132.24	2375.45	253.46	187.91	3128.62	105.35	55.82	3094.97	114.22	72.73	2292.21	61.27	144.83	2304.10	55.01	174.28	3019.68	243.10	1398.32	0.00	0.00	0.00	3053.35	199.32	1836.99	3039.79	314.90	1836.54	2094.70	16.94	1686.31	2431.60	150.85	1704.85	85.60	1591.53	68.84	649.79	1386.47	75.11	289.59
10.89000	3143.58	282.58	52.34	3101.61	271.49	60.42	2385.21	240.25	132.24	2375.45	253.46	187.91	3128.62	105.35	55.82	3127.52	113.46	71.85	2292.21	61.27	144.83	2304.10	55.01	174.28	3027.26	244.53	1398.22	0.00	0.00	0.00	3060.45	198.45	1836.87	3046.96	314.14	1837.23	2094.70	16.94	1686.31	2431.60	150.85	1704.85	88.36	1589.51	69.94	650.05	1386.13	75.27	285.58
10.90000	3143.70	282.72	52.33	3101.60	271.59	60.40	2385.21	240.25	132.24	2375.45	253.46	187.91	3128.62	105.35	55.82	3127.52	113.46	71.85	2292.21	61.27	144.83	2304.10	55.01	174.28	3034.87	245.94	1398.03	0.00	0.00	0.00	3067.64	197.52	1836.62	3054.55	313.27	1837.76	2094.70	16.94	1686.31	2431.60	150.85	1704.85	89.44	1587.16	70.63	648.89	1387.30	74.53	285.03
10.91000	3143.53	282.86	52.10	3101.53	271.56	60.37	2385.21	240.25	132.24	2375.45	253.46	187.91	3128.62	105.35	55.82	3127.52	113.46	71.85	2292.21	61.27	144.83	2304.10	55.01	174.28	3042.53	247.27	1397.77	0.00	0.00	0.00	3074.59	196.60	1836.33	3062.15	312.35	1838.20	2094.70	16.94	1686.31	2431.60	150.85	1704.85	86.59	1588.29	69.79	646.48	1389.20	73.45	281.49
10.92000	3143.39	282.90	52.05	3101.62	271.44	60.51	2385.21	240.25	132.24	2375.45	253.46	187.91	3128.62	105.35	55.82	3127.52	113.46	71.85	2292.21	61.27	144.83	2304.10	55.01	174.28	3050.08	248.52	1397.42	0.00	0.00	0.00	3081.77	195.65	1835.92	3069.78	311.40	1838.54	2094.70	16.94	1686.31	2431.60	150.85	1704.85	85.95	1591.63	68.66	648.40	1387.51	74.27	281.72
10.93000	3143.45	282.80	52.16	3101.80	271.19	60.63	2385.21	240.25	132.24	2375.45	253.46	187.91	3128.62	105.35	55.82	3127.52	113.46	71.85	2292.21	61.27	144.83	2304.10	55.01	174.28	3057.58	249.70	1396.95	0.00	0.00	0.00	3089.00	194.69	1835.41	3077.32	310.44	1838.81	2094.70	16.94	1686.31	2431.60	150.85	1704.85	84.43	1590.62	68.65	648.00	1388.35	73.58	281.54
10.94000	3143.49	282.64	52.23	3102.02	271.03	60.66	2385.21	240.25	132.24	2375.45	253.46	187.91	3128.62	105.35	55.82	3127.52	113.46	71.85	2292.21	61.27	144.83	2304.10	55.01	174.28	3065.01	250.78	1396.37	0.00	0.00	0.00	3096.15	193.68	1834.84	3084.76	309.46	1838.95	2094.70	16.94	1686.31	2431.60	150.85	1704.85	87.04	1588.37	69.70	649.05	1388.02	74.17	284.09
10.95000	3143.65	282.34	52.25	3102.03	270.95	60.49	2385.21	240.25	132.24	2375.45	253.46	187.91	3128.62	105.35	55.82	3127.52	113.46	71.85	2292.21	61.27	144.83	2304.10	55.01	174.28	3072.46	251.78	1395.69	0.00	0.00	0.00	3103.31	192.70	1834.17	3092.13	308.46	1839.01	2094.70	16.94	1686.31	2431.60	150.85	1704.85	88.19	1586.51	71.07	647.20	1388.14	73.97	285.85
10.96000	3143.70	282.17	52.05	3101.91	271.02	60.27	2385.21	240.25	132.24	2375.45	253.46	187.91	3128.62	105.35	55.82	3127.52	113.46	71.85	2292.21	61.27	144.83	2304.10	55.01	174.28	3079.85	252.74	1394.93	0.00	0.00	0.00	3110.50	191.69	1833.41	3099.40	307.46	1838.99	2094.70	16.94	1686.31	2431.60	150.85	1704.85	88.66	1588.02	70.93	648.49	1388.44	74.15	287.58
10.97000	3143.80	282.07	51.91	3101.65	271.14	60.02	2385.21	240.25	132.24	2375.45	253.46	187.91	3128.62	105.35	55.82	3127.52	113.46	71.85	2292.21	61.27	144.83	2304.10	55.01	174.28	3087.26	253.63	1394.10	0.00	0.00	0.00	3118.08	190.70	1832.51	3106.96	306.43	1838.81	2094.70	16.94	1686.31	2431.60	150.85	1704.85	88.55	1589.95	69.91	647.49	1388.35	74.21	286.52
10.98000	3143.63	282.13	51.71	3101.78	271.19	60.07	2385.21	240.25	132.24	2375.45	253.46	187.91	3128.62	105.35	55.82	3127.52	113.46	71.85	2292.21	61.27	144.83	2304.10	55.01	174.28	3094.69	254.44	1393.20	0.00	0.00	0.00	3125.70	189.71	1831.54	3114.60	305.37	1838.49	2094.70	16.94	1686.31	2431.60	150.85	1704.85	85.16	1591.44	68.47	649.16	1387.41	74.70	285.93
10.99000	3143.63	282.13	51.71	3101.89	271.23	60.11	2385.21	240.25	132.24	2375.45	253.46	187.91	3128.62	105.35	55.82	3127.52	113.46	71.85	2292.21	61.27	144.83	2304.10	55.01	174.28	3102.16	255.17	1392.24	0.00	0.00	0.00	3133.25	188.74	1830.51	3122.22	304.32	1838.11	2094.70	16.94	1686.31	2431.60	150.85	1704.85	84.31	1590.25	69.23	648.41	1386.16	75.15	280.50
11.00000	3143.61	282.16	51.61	3102.07	271.25	60.17	2385.21	240.25	132.24	2375.45	253.46	187.91	3128.62	105.35	55.82	3127.52	113.46	71.85	2292.21	61.27	144.83	2304.10	55.01	174.28	3109.71	255.81	1391.22	0.00	0.00	0.00	3141.09	187.78	1829.38	3129.95	303.25	1837.63	2094.70	16.94	1686.31	2431.60	150.85	1704.85	84.07	1589.97	69.07	648.48	1386.21	74.98	282.16
11.01000	3143.75	282.11	51.63	3102.09	271.35	60.11	2385.21	240.25	132.24	2375.45	253.46	187.91	3128.62	105.35	55.82	3127.52	113.46	71.85	2292.21	61.27	144.83	2304.10	55.01	174.28	3117.37	256.40	1390.17	0.00	0.00	0.00	3149.14	186.80	1828.18	3137.60	302.20	1837.08	2094.70	16.94	1686.31	2431.60	150.85	1704.85	85.84	1590.85	68.87	647.93	1387.47	74.33	284.20
11.02000	3143.99	282.11	51.76	3102.08	271.40	60.00	2385.21	240.25	132.24	2375.45	253.46	187.91	3128.62	105.35	55.82	3127.52	113.46	71.85	2292.21	61.27	144.83	2304.10	55.01	174.28	3125.24	256.93	1389.04	0.00	0.00	0.00	3157.34	185.88	1826.88	3145.04	301.20	1836.48	2094.70	16.94	1686.31	2431.60	150.85	1704.85	83.99	1591.62	68.30	646.98	1388.08	73.99	284.38
[truncated: 113 more rows]
[truncated: 35 more columns]
