# Supplementary material for: The impact of mobile phone use on where we look and how we walk when negotiating floor based obstacles
Source: PLoS One. 2017 Jun 30;12(6):e0179802. doi: 10.1371/journal.pone.0179802 (PMC5493336; doi:10.1371/journal.pone.0179802)
Supplement: S1 File — (ZIP) [file pone.0179802.s001.zip › Gait/PP11/JS no obs read 2.txt]

CODAmotion Analysis Text
Codamotion Analysis Text Save of: JS no obs read 2.mdf
Time	Markers
Time	1:LTOE.X	1:LTOE.Y	1:LTOE.Z	2:L2nd.X	2:L2nd.Y	2:L2nd.Z	3:LHEE.X	3:LHEE.Y	3:LHEE.Z	4:LANK.X	4:LANK.Y	4:LANK.Z	5:RTOE.X	5:RTOE.Y	5:RTOE.Z	6:R2nd.X	6:R2nd.Y	6:R2nd.Z	7:RHEE.X	7:RHEE.Y	7:RHEE.Z	8:RANK.X	8:RANK.Y	8:RANK.Z	9:STRN.X	9:STRN.Y	9:STRN.Z	10:Marker 10.X	10:Marker 10.Y	10:Marker 10.Z	11:FRHD.X	11:FRHD.Y	11:FRHD.Z	12:FLHD.X	12:FLHD.Y	12:FLHD.Z	13:BRHD.X	13:BRHD.Y	13:BRHD.Z	14:BLHD.X	14:BLHD.Y	14:BLHD.Z	15:BLSTEP.X	15:BLSTEP.Y	15:BLSTEP.Z	16:FLSTEP.X	16:FLSTEP.Y	16:FLSTEP.Z	17:BRSTEP.X
(s)	(mm)	(mm)	(mm)	(mm)	(mm)	(mm)	(mm)	(mm)	(mm)	(mm)	(mm)	(mm)	(mm)	(mm)	(mm)	(mm)	(mm)	(mm)	(mm)	(mm)	(mm)	(mm)	(mm)	(mm)	(mm)	(mm)	(mm)	(mm)	(mm)	(mm)	(mm)	(mm)	(mm)	(mm)	(mm)	(mm)	(mm)	(mm)	(mm)	(mm)	(mm)	(mm)	(mm)	(mm)	(mm)	(mm)	(mm)	(mm)	(mm)
0.00000	-2758.93	159.08	-4.02	-3625.26	131.69	19.52	-3612.41	120.76	1.41	-3612.32	106.91	29.47	-3938.96	-27.05	-3.62	-3353.97	-2.45	37.50	-1889.61	104.93	130.22	-1873.08	97.88	169.38	-3958.18	47.51	1353.21	0.00	0.00	0.00	-2148.94	4.45	1685.42	-3235.58	64.33	1476.52	11.34	-23.74	1763.52	43.62	791.24	57.31	41.03	773.96	55.86	478.86	688.31	55.69	100.98
0.01000	-2758.93	159.08	-4.02	-3625.26	131.69	19.52	-3612.41	120.76	1.41	-3612.32	106.91	29.47	-3938.96	-27.05	-3.62	-3353.97	-2.45	37.50	-1889.61	104.93	130.22	-1873.08	97.88	169.38	-3958.18	47.51	1353.21	0.00	0.00	0.00	-2148.94	4.45	1685.42	-3235.58	64.33	1476.52	11.34	-23.74	1763.52	43.62	791.24	57.31	41.03	773.96	55.86	478.86	688.31	55.69	100.98
0.02000	-2758.93	159.08	-4.02	-3625.26	131.69	19.52	-3612.41	120.76	1.41	-3612.32	106.91	29.47	-3938.96	-27.05	-3.62	-3353.97	-2.45	37.50	-1889.61	104.93	130.22	-1873.08	97.88	169.38	-3958.18	47.51	1353.21	0.00	0.00	0.00	-2148.94	4.45	1685.42	-3235.58	64.33	1476.52	11.34	-23.74	1763.52	40.55	790.84	58.57	41.03	773.96	55.86	478.86	688.31	55.69	100.98
0.03000	-2758.93	159.08	-4.02	-3625.26	131.69	19.52	-3612.55	120.76	1.41	-3612.50	106.92	29.47	-3938.96	-27.05	-3.62	-3353.97	-2.45	37.50	-1889.61	104.93	130.22	-1873.08	97.88	169.38	-3958.18	47.51	1353.21	0.00	0.00	0.00	-2148.94	4.45	1685.42	-3236.29	64.34	1476.86	11.34	-23.74	1763.52	-3019.83	385.49	1318.38	41.04	774.21	55.88	479.02	688.55	55.71	101.02
0.04000	-2758.93	159.08	-4.02	-3625.26	131.69	19.52	-3748.13	124.89	0.85	-3793.20	112.85	32.64	-3938.96	-27.05	-3.62	-3353.97	-2.45	37.50	-1889.61	104.93	130.22	-1873.08	97.88	169.38	-3958.18	47.51	1353.21	0.00	0.00	0.00	-2148.94	4.45	1685.42	-3944.69	81.51	1817.57	11.34	-23.74	1763.52	-3925.26	204.61	1677.70	55.26	1019.18	73.90	644.92	927.88	74.91	140.18
0.05000	-2758.93	159.08	-4.02	-3625.26	131.69	19.52	-3753.34	125.07	0.08	-3798.86	112.67	32.50	-3938.96	-27.05	-3.62	-3353.97	-2.45	37.50	-1889.61	104.93	130.22	-1873.08	97.88	169.38	-3958.18	47.51	1353.21	0.00	0.00	0.00	-2148.94	4.45	1685.42	-3925.40	82.58	1815.42	11.34	-23.74	1763.52	-3938.45	205.96	1677.80	55.52	1019.24	73.88	645.29	927.81	75.03	142.50
0.06000	-2758.93	159.08	-4.02	-3625.26	131.69	19.52	-3743.17	125.23	1.47	-3807.34	112.10	31.82	-3938.96	-27.05	-3.62	-3353.97	-2.45	37.50	-1889.61	104.93	130.22	-1873.08	97.88	169.38	-3958.18	47.51	1353.21	0.00	0.00	0.00	-2148.94	4.45	1685.42	-3925.35	82.38	1813.85	11.34	-23.74	1763.52	-3934.03	205.88	1678.21	55.53	1019.14	73.91	644.92	928.25	74.81	142.27
0.07000	-2758.93	159.08	-4.02	-3625.26	131.69	19.52	-3727.35	125.97	3.87	-3776.47	112.21	35.73	-3938.96	-27.05	-3.62	-3353.97	-2.45	37.50	-1889.61	104.93	130.22	-1873.08	97.88	169.38	-3958.18	47.51	1353.21	0.00	0.00	0.00	-2148.94	4.45	1685.42	-3915.39	82.18	1812.58	11.34	-23.74	1763.52	-3932.17	206.15	1678.18	55.09	1018.90	73.90	644.84	928.17	74.79	142.40
0.08000	-2758.93	159.08	-4.02	-3625.26	131.69	19.52	-3740.73	125.10	1.20	-3787.51	111.88	34.30	-3938.96	-27.05	-3.62	-3353.97	-2.45	37.50	-1889.61	104.93	130.22	-1873.08	97.88	169.38	-3958.18	47.51	1353.21	0.00	0.00	0.00	-2148.94	4.45	1685.42	-3945.70	80.12	1813.55	11.34	-23.74	1763.52	-3936.69	208.61	1678.38	55.33	1019.39	73.71	644.66	928.18	74.86	143.19
0.09000	-2758.93	159.08	-4.02	-3625.26	131.69	19.52	-3748.50	125.14	-0.41	-3805.36	112.98	31.12	-3938.96	-27.05	-3.62	-3353.97	-2.45	37.50	-1889.61	104.93	130.22	-1873.08	97.88	169.38	-3958.18	47.51	1353.21	0.00	0.00	0.00	-2148.94	4.45	1685.42	-3956.61	79.99	1814.42	11.34	-23.74	1763.52	-3939.29	209.09	1679.01	55.55	1019.34	73.91	644.32	928.33	74.67	142.42
0.10000	-2758.93	159.08	-4.02	-3625.26	131.69	19.52	-3761.76	125.31	-1.80	-3814.77	112.77	30.26	-3938.96	-27.05	-3.62	-3353.97	-2.45	37.50	-1889.61	104.93	130.22	-1873.08	97.88	169.38	-3958.18	47.51	1353.21	0.00	0.00	0.00	-2148.94	4.45	1685.42	-3970.42	80.45	1814.48	11.34	-23.74	1763.52	-3923.88	209.37	1679.34	55.64	1019.08	74.09	643.90	928.17	74.63	142.43
0.11000	-2758.93	159.08	-4.02	-3625.26	131.69	19.52	-3740.15	126.12	2.09	-3806.38	112.69	31.63	-3938.96	-27.05	-3.62	-3353.97	-2.45	37.50	-1889.61	104.93	130.22	-1873.08	97.88	169.38	-3958.18	47.51	1353.21	0.00	0.00	0.00	-2148.94	4.45	1685.42	-3972.70	78.81	1812.48	11.34	-23.74	1763.52	-3943.52	208.76	1680.94	55.28	1019.31	73.88	644.10	928.30	74.51	139.89
0.12000	-2758.93	159.08	-4.02	-3625.26	131.69	19.52	-3747.35	126.30	0.76	-3798.63	113.54	33.47	-3938.96	-27.05	-3.62	-3353.97	-2.45	37.50	-1889.61	104.93	130.22	-1873.08	97.88	169.38	-3958.18	47.51	1353.21	0.00	0.00	0.00	-2148.94	4.45	1685.42	-3936.74	76.23	1810.07	11.34	-23.74	1763.52	-3950.21	209.72	1680.91	55.21	1019.03	73.94	644.35	928.09	74.65	140.88
0.13000	-2758.93	159.08	-4.02	-3625.26	131.69	19.52	-3746.17	126.80	0.78	-3800.56	114.12	33.01	-3938.96	-27.05	-3.62	-3353.97	-2.45	37.50	-1889.61	104.93	130.22	-1873.08	97.88	169.38	-3958.18	47.51	1353.21	0.00	0.00	0.00	-2148.94	4.45	1685.42	-3899.19	77.08	1805.79	11.34	-23.74	1763.52	-3938.35	210.26	1680.78	55.03	1019.08	73.78	644.80	928.05	74.77	140.12
0.14000	-2758.93	159.08	-4.02	-3625.26	131.69	19.52	-3731.77	126.01	2.29	-3783.35	114.59	35.16	-3938.96	-27.05	-3.62	-3353.97	-2.45	37.50	-1889.61	104.93	130.22	-1873.08	97.88	169.38	-3958.18	47.51	1353.21	0.00	0.00	0.00	-2148.94	4.45	1685.42	-3913.16	75.47	1804.97	11.34	-23.74	1763.52	-3935.39	210.07	1681.77	55.04	1019.49	73.78	644.57	928.47	74.53	142.04
0.15000	-2758.93	159.08	-4.02	-3625.26	131.69	19.52	-3740.76	125.55	1.81	-3776.38	114.74	37.17	-3938.96	-27.05	-3.62	-3353.97	-2.45	37.50	-1889.61	104.93	130.22	-1873.08	97.88	169.38	-3958.18	47.51	1353.21	0.00	0.00	0.00	-2148.94	4.45	1685.42	-3933.91	77.33	1804.45	11.34	-23.74	1763.52	-3935.22	210.52	1682.29	54.85	1019.41	73.80	645.16	928.04	74.79	138.73
0.16000	-2758.93	159.08	-4.02	-3625.26	131.69	19.52	-3747.02	127.09	0.30	-3777.40	116.33	36.94	-3938.96	-27.05	-3.62	-3353.97	-2.45	37.50	-1889.61	104.93	130.22	-1873.08	97.88	169.38	-3958.18	47.51	1353.21	0.00	0.00	0.00	-2148.94	4.45	1685.42	-3950.39	74.76	1802.33	11.34	-23.74	1763.52	-3935.02	210.98	1682.80	54.50	1019.58	73.61	645.11	928.02	74.83	139.13
0.17000	-2758.93	159.08	-4.02	-3625.26	131.69	19.52	-3748.58	127.43	-0.16	-3792.25	117.78	34.77	-3938.96	-27.05	-3.62	-3353.97	-2.45	37.50	-1889.61	104.93	130.22	-1873.08	97.88	169.38	-3958.18	47.51	1353.21	0.00	0.00	0.00	-2148.94	4.45	1685.42	-3924.32	74.66	1800.28	11.34	-23.74	1763.52	-3934.78	211.44	1683.31	54.61	1019.88	73.54	644.42	928.20	74.63	143.54
0.18000	-2758.93	159.08	-4.02	-3625.26	131.69	19.52	-3767.54	128.27	-3.15	-3798.48	118.65	34.04	-3938.96	-27.05	-3.62	-3353.97	-2.45	37.50	-1889.61	104.93	130.22	-1873.08	97.88	169.38	-3958.18	47.51	1353.21	0.00	0.00	0.00	-2148.94	4.45	1685.42	-3957.93	75.29	1801.16	11.34	-23.74	1763.52	-3934.52	211.92	1683.81	54.75	1019.46	73.76	644.66	928.12	74.73	142.46
0.19000	-2758.93	159.08	-4.02	-3625.26	131.69	19.52	-3753.11	129.69	-0.28	-3789.85	119.06	36.06	-3938.96	-27.05	-3.62	-3353.97	-2.45	37.50	-1889.61	104.93	130.22	-1873.08	97.88	169.38	-3958.18	47.51	1353.21	0.00	0.00	0.00	-2148.94	4.45	1685.42	-3930.73	74.77	1795.94	11.34	-23.74	1763.52	-3934.23	212.41	1684.30	55.43	1019.34	73.82	644.40	928.01	74.73	141.06
0.20000	-2758.93	159.08	-4.02	-3625.26	131.69	19.52	-3745.51	132.15	0.90	-3763.39	121.41	39.91	-3938.96	-27.05	-3.62	-3353.97	-2.45	37.50	-1889.61	104.93	130.22	-1873.08	97.88	169.38	-3958.18	47.51	1353.21	0.00	0.00	0.00	-2148.94	4.45	1685.42	-3910.35	74.84	1791.03	11.34	-23.74	1763.52	-3933.90	212.90	1684.78	54.51	1019.21	73.67	644.46	928.01	74.72	144.98
0.21000	-2758.93	159.08	-4.02	-3625.26	131.69	19.52	-3756.67	134.45	-0.70	-3780.51	123.86	38.12	-3938.96	-27.05	-3.62	-3353.97	-2.45	37.50	-1889.61	104.93	130.22	-1873.08	97.88	169.38	-3958.18	47.51	1353.21	0.00	0.00	0.00	-2148.94	4.45	1685.42	-3879.66	76.45	1787.36	11.34	-23.74	1763.52	-3933.55	213.41	1685.25	55.16	1019.18	73.85	644.32	928.11	74.72	143.11
0.22000	-2758.93	159.08	-4.02	-3625.26	131.69	19.52	-3738.48	136.14	1.71	-3786.24	126.18	37.43	-3938.96	-27.05	-3.62	-3353.97	-2.45	37.50	-1889.61	104.93	130.22	-1873.08	97.88	169.38	-3958.18	47.51	1353.21	0.00	0.00	0.00	-2148.94	4.45	1685.42	-3865.41	75.89	1786.60	11.34	-23.74	1763.52	-3933.16	213.92	1685.72	56.39	1018.91	74.19	644.85	927.69	74.98	139.60
0.23000	-2758.93	159.08	-4.02	-3625.26	131.69	19.52	-3750.03	139.92	1.12	-3805.51	129.07	34.27	-3938.96	-27.05	-3.62	-3353.97	-2.45	37.50	-1889.61	104.93	130.22	-1873.08	97.88	169.38	-3958.18	47.51	1353.21	0.00	0.00	0.00	-2148.94	4.45	1685.42	-3901.87	74.01	1786.55	11.34	-23.74	1763.52	-3932.75	214.44	1686.17	53.86	1019.41	73.58	645.12	928.25	74.76	140.25
0.24000	-2758.93	159.08	-4.02	-3625.26	131.69	19.52	-3736.82	141.56	2.87	-3784.03	131.99	38.03	-3938.96	-27.05	-3.62	-3353.97	-2.45	37.50	-1889.61	104.93	130.22	-1873.08	97.88	169.38	-3958.18	47.51	1353.21	0.00	0.00	0.00	-2148.94	4.45	1685.42	-3889.58	74.12	1785.95	11.34	-23.74	1763.52	-3932.30	214.97	1686.62	54.94	1019.02	73.93	644.76	928.20	74.76	140.54
0.25000	-2758.93	159.08	-4.02	-3625.26	131.69	19.52	-3752.87	145.32	1.52	-3807.62	134.55	34.75	-3938.96	-27.05	-3.62	-3353.97	-2.45	37.50	-1889.61	104.93	130.22	-1873.08	97.88	169.38	-3958.18	47.51	1353.21	0.00	0.00	0.00	-2148.94	4.45	1685.42	-3899.77	74.97	1784.33	11.34	-23.74	1763.52	-3931.83	215.51	1687.06	54.92	1019.46	73.73	644.64	927.76	74.79	141.84
0.26000	-2758.93	159.08	-4.02	-3625.26	131.69	19.52	-3744.02	147.83	3.65	-3768.84	137.29	42.07	-3938.96	-27.05	-3.62	-3353.97	-2.45	37.50	-1889.61	104.93	130.22	-1873.08	97.88	169.38	-3958.16	47.52	1353.21	0.00	0.00	0.00	-2148.94	4.45	1685.42	-3922.59	75.79	1783.46	11.34	-23.74	1763.52	-3931.32	216.06	1687.49	55.57	1019.30	73.79	644.33	928.19	74.61	139.94
0.27000	-2758.93	159.08	-4.02	-3625.26	131.69	19.52	-3750.16	152.14	3.21	-3754.93	141.28	44.66	-3938.96	-27.05	-3.62	-3353.97	-2.45	37.50	-1889.61	104.93	130.22	-1873.08	97.88	169.38	-3936.31	48.63	1351.32	0.00	0.00	0.00	-2148.94	4.45	1685.42	-3903.69	76.85	1781.13	11.34	-23.74	1763.52	-3930.79	216.61	1687.92	55.74	1018.95	74.00	644.95	928.17	74.79	140.47
0.28000	-2758.93	159.08	-4.02	-3625.26	131.69	19.52	-3748.93	156.29	3.13	-3757.35	145.10	44.58	-3938.96	-27.05	-3.62	-3353.97	-2.45	37.50	-1889.61	104.93	130.22	-1873.08	97.88	169.38	-3941.57	48.08	1351.56	0.00	0.00	0.00	-2148.94	4.45	1685.42	-3909.89	76.47	1781.36	11.34	-23.74	1763.52	-3930.22	217.17	1688.33	55.53	1018.80	74.07	644.74	928.53	74.53	139.87
0.29000	-2758.93	159.08	-4.02	-3625.26	131.69	19.52	-3737.05	159.54	5.72	-3749.07	149.34	47.08	-3938.96	-27.05	-3.62	-3353.97	-2.45	37.50	-1889.61	104.93	130.22	-1873.08	97.88	169.38	-3949.37	49.10	1352.00	0.00	0.00	0.00	-2148.94	4.45	1685.42	-3882.64	79.73	1777.90	11.34	-23.74	1763.52	-3929.62	217.74	1688.74	53.83	1019.63	73.56	644.73	928.22	74.65	140.55
0.30000	-2758.93	159.08	-4.02	-3625.26	131.69	19.52	-3737.34	161.97	6.52	-3757.56	152.97	45.71	-3938.96	-27.05	-3.62	-3353.97	-2.45	37.50	-1889.61	104.93	130.22	-1873.08	97.88	169.38	-3955.04	49.03	1352.88	0.00	0.00	0.00	-2148.94	4.45	1685.42	-3863.52	80.57	1775.65	11.34	-23.74	1763.52	-3929.00	218.32	1689.14	53.97	1019.27	73.67	643.49	928.17	74.31	141.39
0.31000	-2758.93	159.08	-4.02	-3625.26	131.69	19.52	-3772.51	166.10	1.73	-3764.80	157.59	45.42	-3938.96	-27.05	-3.62	-3353.97	-2.45	37.50	-1889.61	104.93	130.22	-1873.08	97.88	169.38	-3930.33	51.94	1352.66	0.00	0.00	0.00	-2148.94	4.45	1685.42	-3897.39	80.44	1776.25	11.34	-23.74	1763.52	-3928.34	218.91	1689.53	55.81	1019.25	74.05	644.14	927.85	74.60	143.83
0.32000	-2758.93	159.08	-4.02	-3625.26	131.69	19.52	-3758.21	167.67	4.22	-3750.64	161.23	48.52	-3938.96	-27.05	-3.62	-3353.97	-2.45	37.50	-1889.61	104.93	130.22	-1873.08	97.88	169.38	-3928.12	51.68	1350.66	0.00	0.00	0.00	-2148.94	4.45	1685.42	-3866.50	80.57	1774.81	11.34	-23.74	1763.52	-3927.65	219.51	1689.92	56.01	1019.36	74.04	644.90	927.67	75.00	142.08
0.33000	-2758.93	159.08	-4.02	-3625.26	131.69	19.52	-3756.46	170.22	5.36	-3755.03	164.10	47.96	-3938.96	-27.05	-3.62	-3353.97	-2.45	37.50	-1889.61	104.93	130.22	-1873.08	97.88	169.38	-3938.37	52.64	1352.29	0.00	0.00	0.00	-2148.94	4.45	1685.42	-3852.88	80.58	1772.93	11.34	-23.74	1763.52	-3926.94	220.11	1690.29	56.12	1019.04	74.08	644.73	928.25	74.70	138.69
0.34000	-2758.93	159.08	-4.02	-3625.26	131.69	19.52	-3759.94	174.16	5.59	-3745.29	166.73	50.14	-3938.96	-27.05	-3.62	-3353.97	-2.45	37.50	-1889.61	104.93	130.22	-1873.08	97.88	169.38	-3960.24	53.80	1351.23	0.00	0.00	0.00	-2148.94	4.45	1685.42	-3865.93	81.77	1771.78	11.34	-23.74	1763.52	-3926.19	220.72	1690.66	55.63	1018.95	74.01	644.45	928.24	74.73	141.06
0.35000	-2758.93	159.08	-4.02	-3625.26	131.69	19.52	-3764.85	178.16	6.43	-3747.98	169.62	49.24	-3938.96	-27.05	-3.62	-3353.97	-2.45	37.50	-1889.61	104.93	130.22	-1873.08	97.88	169.38	-3931.73	55.10	1351.44	0.00	0.00	0.00	-2148.94	4.45	1685.42	-3856.39	82.48	1770.83	11.34	-23.74	1763.52	-3925.42	221.34	1691.02	55.22	1019.26	74.01	644.46	928.12	74.78	144.78
0.36000	-2758.93	159.08	-4.02	-3625.26	131.69	19.52	-3732.74	180.00	12.62	-3772.41	173.47	45.42	-3938.96	-27.05	-3.62	-3353.97	-2.45	37.50	-1889.61	104.93	130.22	-1873.08	97.88	169.38	-3925.48	55.60	1350.86	0.00	0.00	0.00	-2148.94	4.45	1685.42	-3870.58	83.51	1770.30	11.34	-23.74	1763.52	-3924.61	221.96	1691.38	55.78	1019.26	74.01	643.91	928.03	74.64	141.95
0.37000	-2758.93	159.08	-4.02	-3625.26	131.69	19.52	-3776.04	183.36	6.31	-3774.32	176.83	45.53	-3938.96	-27.05	-3.62	-3353.97	-2.45	37.50	-1889.61	104.93	130.22	-1873.08	97.88	169.38	-3970.69	57.25	1350.25	0.00	0.00	0.00	-2148.94	4.45	1685.42	-3820.16	84.90	1765.92	11.34	-23.74	1763.52	-3923.77	222.59	1691.72	55.52	1019.43	73.80	644.71	927.93	74.88	143.00
0.38000	-2758.93	159.08	-4.02	-3625.26	131.69	19.52	-3778.24	185.46	7.66	-3793.69	180.47	44.74	-3938.96	-27.05	-3.62	-3353.97	-2.45	37.50	-1889.61	104.93	130.22	-1873.08	97.88	169.38	-3963.60	57.30	1351.14	0.00	0.00	0.00	-2148.94	4.45	1685.42	-3834.34	85.00	1766.39	11.34	-23.74	1763.52	-3922.91	223.23	1692.06	55.40	1019.33	73.81	644.53	928.16	74.74	143.29
0.39000	-2758.93	159.08	-4.02	-3625.26	131.69	19.52	-3774.69	191.29	8.46	-3783.41	184.21	47.29	-3938.96	-27.05	-3.62	-3353.97	-2.45	37.50	-1889.61	104.93	130.22	-1873.08	97.88	169.38	-3947.24	58.27	1351.54	0.00	0.00	0.00	-2148.94	4.45	1685.42	-3820.03	86.31	1764.98	11.34	-23.74	1763.52	-3922.01	223.88	1692.39	55.54	1019.05	73.84	644.95	928.29	74.77	138.80
0.40000	-2758.93	159.08	-4.02	-3625.26	131.69	19.52	-3798.01	195.21	6.81	-3793.91	187.19	44.28	-3938.96	-27.05	-3.62	-3353.97	-2.45	37.50	-1889.61	104.93	130.22	-1873.08	97.88	169.38	-3907.06	60.22	1350.83	0.00	0.00	0.00	-2148.94	4.45	1685.42	-3818.64	89.05	1763.60	11.34	-23.74	1763.52	-3921.09	224.54	1692.72	55.48	1019.65	73.72	645.21	928.06	74.88	140.12
0.41000	-2758.93	159.08	-4.02	-3625.26	131.69	19.52	-3773.39	197.48	12.25	-3794.63	191.40	44.57	-3938.96	-27.05	-3.62	-3353.97	-2.45	37.50	-1889.61	104.93	130.22	-1873.08	97.88	169.38	-3905.15	61.75	1349.98	0.00	0.00	0.00	-2148.94	4.45	1685.42	-3836.19	89.26	1764.31	11.34	-23.74	1763.52	-3920.13	225.20	1693.03	56.05	1019.37	74.00	644.85	927.78	74.92	140.32
0.42000	-2758.93	159.08	-4.02	-3625.26	131.69	19.52	-3735.36	201.72	20.91	-3775.81	195.25	47.77	-3938.96	-27.05	-3.62	-3353.97	-2.45	37.50	-1889.61	104.93	130.22	-1873.08	97.88	169.38	-3945.94	62.25	1350.35	0.00	0.00	0.00	-2148.94	4.45	1685.42	-3873.31	89.76	1763.38	11.34	-23.74	1763.52	-3919.14	225.87	1693.34	54.93	1019.30	73.74	645.40	927.96	74.98	143.63
0.43000	-2758.93	159.08	-4.02	-3625.26	131.69	19.52	-3757.86	205.22	17.51	-3776.38	199.43	49.23	-3938.96	-27.05	-3.62	-3353.97	-2.45	37.50	-1889.61	104.93	130.22	-1873.08	97.88	169.38	-3942.79	62.16	1349.82	0.00	0.00	0.00	-2148.94	4.45	1685.42	-3850.83	91.51	1761.18	11.34	-23.74	1763.52	-3918.13	226.54	1693.64	54.91	1019.48	73.64	644.75	927.81	74.82	141.40
0.44000	-2758.93	159.08	-4.02	-3625.26	131.69	19.52	-3756.48	209.11	19.18	-3787.57	202.19	47.89	-3938.96	-27.05	-3.62	-3353.97	-2.45	37.50	-1889.61	104.93	130.22	-1873.08	97.88	169.38	-3902.88	64.51	1350.05	0.00	0.00	0.00	-2148.94	4.45	1685.42	-3851.34	92.18	1760.72	11.34	-23.74	1763.52	-3917.08	227.22	1693.93	56.18	1019.48	73.99	644.97	927.88	74.84	138.76
0.45000	-2758.93	159.08	-4.02	-3625.26	131.69	19.52	-3755.18	212.96	20.91	-3782.55	207.71	49.15	-3938.96	-27.05	-3.62	-3353.97	-2.45	37.50	-1889.61	104.93	130.22	-1873.08	97.88	169.38	-3919.87	63.69	1349.27	0.00	0.00	0.00	-2148.94	4.45	1685.42	-3823.56	93.53	1758.81	11.34	-23.74	1763.52	-3916.01	227.91	1694.22	55.38	1019.27	73.90	644.47	928.48	74.61	140.71
0.46000	-2758.93	159.08	-4.02	-3625.26	131.69	19.52	-3753.97	216.78	22.67	-3781.83	211.13	49.42	-3938.96	-27.05	-3.62	-3353.97	-2.45	37.50	-1889.61	104.93	130.22	-1873.08	97.88	169.38	-3893.27	65.25	1349.05	0.00	0.00	0.00	-2148.94	4.45	1685.42	-3823.30	96.63	1758.88	11.34	-23.74	1763.52	-3914.90	228.61	1694.50	54.85	1019.16	73.84	643.96	928.45	74.32	141.93
0.47000	-2758.93	159.08	-4.02	-3625.26	131.69	19.52	-3752.84	220.56	24.49	-3753.60	215.69	53.42	-3938.96	-27.05	-3.62	-3353.97	-2.45	37.50	-1889.61	104.93	130.22	-1873.08	97.88	169.38	-3915.84	65.22	1348.20	0.00	0.00	0.00	-2148.94	4.45	1685.42	-3836.97	99.18	1757.93	11.34	-23.74	1763.52	-3913.77	229.31	1694.77	55.81	1019.11	73.92	644.57	928.01	74.57	142.40
0.48000	-2758.93	159.08	-4.02	-3625.26	131.69	19.52	-3751.79	224.32	26.35	-3755.70	219.50	53.76	-3938.96	-27.05	-3.62	-3353.97	-2.45	37.50	-1889.61	104.93	130.22	-1873.08	97.88	169.38	-3917.38	66.43	1349.15	0.00	0.00	0.00	-2148.94	4.45	1685.42	-3832.64	100.59	1756.47	11.34	-23.74	1763.52	-3912.61	230.02	1695.04	54.36	1019.41	73.63	645.69	928.01	74.97	139.84
0.49000	-2758.93	159.08	-4.02	-3625.26	131.69	19.52	-3750.82	228.04	28.25	-3771.13	223.65	51.25	-3938.96	-27.05	-3.62	-3353.97	-2.45	37.50	-1889.61	104.93	130.22	-1873.08	97.88	169.38	-3916.98	68.05	1348.90	0.00	0.00	0.00	-2148.94	4.45	1685.42	-3789.54	101.30	1754.39	11.34	-23.74	1763.52	-3911.41	230.73	1695.30	54.75	1019.10	73.84	645.19	927.99	74.87	141.02
0.50000	-2758.93	159.08	-4.02	-3625.26	131.69	19.52	-3749.94	231.72	30.20	-3783.96	226.40	48.19	-3938.96	-27.05	-3.62	-3353.97	-2.45	37.50	-1889.61	104.93	130.22	-1873.08	97.88	169.38	-3889.02	69.03	1348.88	0.00	0.00	0.00	-2148.94	4.45	1685.42	-3835.32	103.60	1756.01	11.34	-23.74	1763.52	-3910.19	231.45	1695.55	55.94	1018.88	74.16	644.94	927.97	74.80	140.79
0.51000	-2758.93	159.08	-4.02	-3625.26	131.69	19.52	-3749.13	235.37	32.19	-3799.51	230.85	45.50	-3938.96	-27.05	-3.62	-3353.97	-2.45	37.50	-1889.61	104.93	130.22	-1873.08	97.88	169.38	-3900.31	68.73	1348.64	0.00	0.00	0.00	-2148.94	4.45	1685.42	-3830.33	104.08	1755.17	11.34	-23.74	1763.52	-3908.94	232.18	1695.79	55.94	1018.84	74.08	644.28	927.94	74.65	143.49
0.52000	-2758.93	159.08	-4.02	-3625.26	131.69	19.52	-3748.40	238.99	34.23	-3799.41	234.34	46.05	-3938.96	-27.05	-3.62	-3353.97	-2.45	37.50	-1889.61	104.93	130.22	-1873.08	97.88	169.38	-3885.24	69.50	1347.62	0.00	0.00	0.00	-2148.94	4.45	1685.42	-3797.15	106.56	1752.33	11.34	-23.74	1763.52	-3907.65	232.91	1696.03	55.66	1019.11	73.90	644.33	928.18	74.67	143.78
0.53000	-2758.93	159.08	-4.02	-3625.26	131.69	19.52	-3747.75	242.58	36.31	-3758.39	236.97	52.17	-3938.96	-27.05	-3.62	-3353.97	-2.45	37.50	-1889.61	104.93	130.22	-1873.08	97.88	169.38	-3897.70	70.59	1347.83	0.00	0.00	0.00	-2148.94	4.45	1685.42	-3827.13	109.19	1752.84	11.34	-23.74	1763.52	-3906.34	233.65	1696.26	55.02	1019.66	73.64	645.03	927.98	74.93	143.10
0.54000	-2758.93	159.08	-4.02	-3625.26	131.69	19.52	-3747.17	246.13	38.43	-3766.35	239.93	49.53	-3938.96	-27.05	-3.62	-3353.97	-2.45	37.50	-1889.61	104.93	130.22	-1873.08	97.88	169.38	-3893.80	71.17	1347.69	0.00	0.00	0.00	-2148.94	4.45	1685.42	-3778.88	111.42	1749.65	11.34	-23.74	1763.52	-3905.00	234.40	1696.49	55.06	1019.05	73.81	645.10	928.02	74.87	142.25
0.55000	-2758.93	159.08	-4.02	-3625.26	131.69	19.52	-3746.67	249.65	40.60	-3773.17	241.74	46.08	-3938.96	-27.05	-3.62	-3353.97	-2.45	37.50	-1889.61	104.93	130.22	-1873.08	97.88	169.38	-3906.74	72.61	1348.06	0.00	0.00	0.00	-2148.94	4.45	1685.42	-3799.86	112.50	1750.79	11.34	-23.74	1763.52	-3903.63	235.15	1696.70	54.41	1019.23	73.71	644.48	928.34	74.55	143.63
0.56000	-2758.93	159.08	-4.02	-3625.26	131.69	19.52	-3746.25	253.14	42.81	-3748.48	244.13	51.40	-3938.96	-27.05	-3.62	-3353.97	-2.45	37.50	-1889.61	104.93	130.22	-1873.08	97.88	169.38	-3881.55	74.02	1347.48	0.00	0.00	0.00	-2148.94	4.45	1685.42	-3784.30	113.76	1749.93	11.34	-23.74	1763.52	-3902.23	235.91	1696.92	54.94	1019.34	73.71	644.19	928.30	74.61	142.94
0.57000	-2758.93	159.08	-4.02	-3625.26	131.69	19.52	-3745.90	256.60	45.05	-3791.62	246.39	41.69	-3938.96	-27.05	-3.62	-3353.97	-2.45	37.50	-1889.61	104.93	130.22	-1873.08	97.88	169.38	-3871.39	74.87	1348.09	0.00	0.00	0.00	-2148.94	4.45	1685.42	-3769.04	117.27	1748.54	11.34	-23.74	1763.52	-3900.80	236.67	1697.12	55.44	1019.06	73.95	644.04	928.19	74.51	142.21
0.58000	-2758.93	159.08	-4.02	-3625.26	131.69	19.52	-3745.63	260.02	47.35	-3795.98	246.44	39.62	-3938.96	-27.05	-3.62	-3353.97	-2.45	37.50	-1889.61	104.93	130.22	-1873.08	97.88	169.38	-3889.24	74.57	1347.38	0.00	0.00	0.00	-2148.94	4.45	1685.42	-3801.54	119.97	1749.76	11.34	-23.74	1763.52	-3899.34	237.44	1697.32	55.47	1018.62	74.12	644.40	928.24	74.58	140.29
0.59000	-2758.93	159.08	-4.02	-3625.26	131.69	19.52	-3745.43	263.41	49.68	-3795.26	246.60	38.54	-3938.96	-27.05	-3.62	-3353.97	-2.45	37.50	-1889.61	104.93	130.22	-1873.08	97.88	169.38	-3867.94	74.34	1347.42	0.00	0.00	0.00	-2148.94	4.45	1685.42	-3786.47	120.61	1749.25	11.34	-23.74	1763.52	-3897.85	238.21	1697.51	55.47	1019.48	73.91	644.81	928.14	74.79	142.79
0.60000	-2758.93	159.08	-4.02	-3625.26	131.69	19.52	-3745.30	266.77	52.05	-3796.31	247.14	37.49	-3938.96	-27.05	-3.62	-3353.97	-2.45	37.50	-1889.61	104.93	130.22	-1873.08	97.88	169.38	-3870.86	76.90	1347.42	0.00	0.00	0.00	-2148.94	4.45	1685.42	-3767.16	121.82	1748.05	11.34	-23.74	1763.52	-3896.33	238.99	1697.69	54.46	1019.31	73.55	644.61	928.15	74.74	143.09
0.61000	-2758.93	159.08	-4.02	-3625.26	131.69	19.52	-3745.24	270.10	54.46	-3771.44	246.75	41.41	-3938.96	-27.05	-3.62	-3353.97	-2.45	37.50	-1889.61	104.93	130.22	-1873.08	97.88	169.38	-3857.61	78.08	1347.24	0.00	0.00	0.00	-2148.94	4.45	1685.42	-3741.78	122.42	1746.11	11.34	-23.74	1763.52	-3894.78	239.77	1697.87	55.05	1019.03	73.84	644.83	928.03	74.86	140.88
0.62000	-2758.93	159.08	-4.02	-3625.26	131.69	19.52	-3745.26	273.39	56.91	-3748.74	246.54	43.67	-3938.96	-27.05	-3.62	-3353.97	-2.45	37.50	-1889.61	104.93	130.22	-1873.08	97.88	169.38	-3852.90	79.47	1348.10	0.00	0.00	0.00	-2148.94	4.45	1685.42	-3745.50	124.46	1745.99	11.34	-23.74	1763.52	-3893.21	240.56	1698.04	55.44	1018.63	74.13	645.73	928.05	74.97	141.44
0.63000	-2758.93	159.08	-4.02	-3625.26	131.69	19.52	-3745.34	276.66	59.41	-3775.63	247.81	40.56	-3938.96	-27.05	-3.62	-3353.97	-2.45	37.50	-1889.61	104.93	130.22	-1873.08	97.88	169.38	-3846.86	80.66	1348.53	0.00	0.00	0.00	-2148.94	4.45	1685.42	-3775.80	127.23	1747.84	11.34	-23.74	1763.52	-3891.60	241.36	1698.21	56.28	1018.60	74.22	645.98	927.74	75.15	143.63
0.64000	-2758.93	159.08	-4.02	-3625.26	131.69	19.52	-3745.50	279.89	61.94	-3741.32	245.78	43.72	-3938.96	-27.05	-3.62	-3353.97	-2.45	37.50	-1889.61	104.93	130.22	-1873.08	97.88	169.38	-3828.88	81.79	1348.42	0.00	0.00	0.00	-2148.94	4.45	1685.42	-3754.82	129.86	1747.41	11.34	-23.74	1763.52	-3889.96	242.16	1698.37	55.46	1018.98	73.89	643.85	928.07	74.57	142.68
0.65000	-2758.93	159.08	-4.02	-3625.26	131.69	19.52	-3745.72	283.09	64.51	-3773.38	245.17	39.71	-3938.96	-27.05	-3.62	-3353.97	-2.45	37.50	-1889.61	104.93	130.22	-1873.08	97.88	169.38	-3835.33	82.61	1349.14	0.00	0.00	0.00	-2148.94	4.45	1685.42	-3755.95	131.00	1746.85	11.34	-23.74	1763.52	-3888.30	242.96	1698.52	55.97	1019.28	73.93	644.24	928.43	74.64	140.24
0.66000	-2758.93	159.08	-4.02	-3625.26	131.69	19.52	-3746.01	286.26	67.12	-3799.32	247.77	35.41	-3938.96	-27.05	-3.62	-3353.97	-2.45	37.50	-1889.61	104.93	130.22	-1873.08	97.88	169.38	-3823.03	82.91	1348.97	0.00	0.00	0.00	-2148.94	4.45	1685.42	-3748.35	133.65	1747.58	11.34	-23.74	1763.52	-3886.60	243.77	1698.67	55.63	1019.28	73.83	644.24	928.07	74.78	139.82
0.67000	-2758.93	159.08	-4.02	-3625.26	131.69	19.52	-3746.37	289.39	69.76	-3768.78	247.19	40.84	-3938.96	-27.05	-3.62	-3353.97	-2.45	37.50	-1889.61	104.93	130.22	-1873.08	97.88	169.38	-3843.78	83.54	1348.10	0.00	0.00	0.00	-2148.94	4.45	1685.42	-3729.34	133.88	1744.42	11.34	-23.74	1763.52	-3884.88	244.58	1698.81	54.69	1019.73	73.56	645.07	927.96	74.85	141.38
0.68000	-2758.93	159.08	-4.02	-3625.26	131.69	19.52	-3746.80	292.50	72.45	-3757.15	248.79	41.13	-3938.96	-27.05	-3.62	-3353.97	-2.45	37.50	-1889.61	104.93	130.22	-1873.08	97.88	169.38	-3812.21	86.09	1349.87	0.00	0.00	0.00	-2148.94	4.45	1685.42	-3724.29	135.49	1745.08	11.34	-23.74	1763.52	-3883.13	245.40	1698.94	54.94	1019.73	73.59	645.01	928.06	74.82	141.26
0.69000	-2758.93	159.08	-4.02	-3625.26	131.69	19.52	-3747.29	295.58	75.17	-3751.66	248.47	41.41	-3938.96	-27.05	-3.62	-3353.97	-2.45	37.50	-1889.61	104.93	130.22	-1873.08	97.88	169.38	-3818.29	86.66	1350.13	0.00	0.00	0.00	-2148.94	4.45	1685.42	-3711.88	138.68	1745.01	11.34	-23.74	1763.52	-3881.34	246.23	1699.07	54.84	1019.03	73.80	645.03	927.93	74.84	142.45
0.70000	-2758.93	159.08	-4.02	-3625.26	131.69	19.52	-3747.85	298.62	77.93	-3744.31	247.17	42.88	-3938.96	-27.05	-3.62	-3353.97	-2.45	37.50	-1889.61	104.93	130.22	-1873.08	97.88	169.38	-3840.43	86.77	1349.97	0.00	0.00	0.00	-2148.94	4.45	1685.42	-3741.24	139.94	1746.58	11.34	-23.74	1763.52	-3879.53	247.05	1699.20	55.22	1019.68	73.66	644.80	928.16	74.76	145.91
0.71000	-2758.93	159.08	-4.02	-3625.26	131.69	19.52	-3748.47	301.63	80.72	-3782.56	247.36	36.20	-3938.96	-27.05	-3.62	-3353.97	-2.45	37.50	-1889.61	104.93	130.22	-1873.08	97.88	169.38	-3801.40	88.32	1349.41	0.00	0.00	0.00	-2148.94	4.45	1685.42	-3718.31	141.55	1743.20	11.34	-23.74	1763.52	-3877.69	247.89	1699.31	55.60	1019.49	73.85	644.59	927.92	74.74	141.10
0.72000	-2758.93	159.08	-4.02	-3625.26	131.69	19.52	-3749.16	304.61	83.55	-3776.01	248.01	37.27	-3938.96	-27.05	-3.62	-3353.97	-2.45	37.50	-1889.61	104.93	130.22	-1873.08	97.88	169.38	-3795.25	88.46	1349.56	0.00	0.00	0.00	-2148.94	4.45	1685.42	-3701.26	143.96	1741.86	11.34	-23.74	1763.52	-3875.82	248.72	1699.42	54.53	1019.56	73.56	644.61	928.18	74.82	141.55
0.73000	-2758.93	159.08	-4.02	-3625.26	131.69	19.52	-3749.91	307.57	86.42	-3726.20	247.76	45.82	-3938.96	-27.05	-3.62	-3353.97	-2.45	37.50	-1889.61	104.93	130.22	-1873.08	97.88	169.38	-3809.64	89.99	1349.00	0.00	0.00	0.00	-2148.94	4.45	1685.42	-3708.73	146.51	1743.09	11.34	-23.74	1763.52	-3873.92	249.56	1699.53	55.28	1019.31	73.85	644.91	928.28	74.79	143.56
0.74000	-2758.93	159.08	-4.02	-3625.26	131.69	19.52	-3750.72	310.49	89.32	-3735.55	249.17	44.74	-3938.96	-27.05	-3.62	-3353.97	-2.45	37.50	-1889.61	104.93	130.22	-1873.08	97.88	169.38	-3808.71	91.64	1350.00	0.00	0.00	0.00	-2148.94	4.45	1685.42	-3704.35	147.74	1742.01	11.34	-23.74	1763.52	-3871.99	250.41	1699.63	55.27	1019.07	73.92	645.11	928.08	74.84	141.66
0.75000	-2758.93	159.08	-4.02	-3625.26	131.69	19.52	-3751.59	313.38	92.26	-3763.69	249.86	39.34	-3938.96	-27.05	-3.62	-3353.97	-2.45	37.50	-1889.61	104.93	130.22	-1873.08	97.88	169.38	-3797.03	91.24	1349.77	0.00	0.00	0.00	-2148.94	4.45	1685.42	-3668.86	148.65	1740.04	11.34	-23.74	1763.52	-3870.04	251.26	1699.72	54.24	1019.71	73.46	645.46	927.93	75.11	140.12
0.76000	-2758.93	159.08	-4.02	-3625.26	131.69	19.52	-3752.52	316.24	95.23	-3764.82	247.73	37.73	-3938.96	-27.05	-3.62	-3353.97	-2.45	37.50	-1889.61	104.93	130.22	-1873.08	97.88	169.38	-3809.58	92.28	1349.79	0.00	0.00	0.00	-2148.94	4.45	1685.42	-3651.08	148.79	1738.69	11.34	-23.74	1763.52	-3868.05	252.11	1699.81	54.30	1019.61	73.54	645.35	928.46	74.82	142.13
0.77000	-2758.93	159.08	-4.02	-3625.26	131.69	19.52	-3753.51	319.07	98.24	-3731.65	249.21	41.84	-3938.96	-27.05	-3.62	-3353.97	-2.45	37.50	-1889.61	104.93	130.22	-1873.08	97.88	169.38	-3809.64	94.60	1349.16	0.00	0.00	0.00	-2148.94	4.45	1685.42	-3666.98	151.06	1738.53	11.34	-23.74	1763.52	-3866.03	252.97	1699.89	54.73	1019.36	73.70	645.31	928.66	74.71	141.33
0.78000	-2758.93	159.08	-4.02	-3625.26	131.69	19.52	-3754.57	321.87	101.28	-3754.05	249.89	39.58	-3938.96	-27.05	-3.62	-3353.97	-2.45	37.50	-1889.61	104.93	130.22	-1873.08	97.88	169.38	-3789.56	95.38	1348.15	0.00	0.00	0.00	-2148.94	4.45	1685.42	-3650.00	152.72	1737.63	11.34	-23.74	1763.52	-3863.99	253.83	1699.97	56.20	1019.00	73.97	644.39	928.37	74.45	139.65
0.79000	-2758.93	159.08	-4.02	-3625.26	131.69	19.52	-3755.68	324.64	104.35	-3744.24	250.67	39.51	-3938.96	-27.05	-3.62	-3353.97	-2.45	37.50	-1889.61	104.93	130.22	-1873.08	97.88	169.38	-3788.40	96.09	1348.62	0.00	0.00	0.00	-2148.94	4.45	1685.42	-3649.51	152.77	1735.03	11.34	-23.74	1763.52	-3861.92	254.69	1700.04	56.46	1019.01	74.14	644.35	928.29	74.58	142.78
0.80000	-2758.93	159.08	-4.02	-3625.26	131.69	19.52	-3756.84	327.38	107.46	-3734.59	251.06	39.39	-3938.96	-27.05	-3.62	-3353.97	-2.45	37.50	-1889.61	104.93	130.22	-1873.08	97.88	169.38	-3782.04	98.36	1348.13	0.00	0.00	0.00	-2148.94	4.45	1685.42	-3658.89	155.66	1734.59	11.34	-23.74	1763.52	-3859.81	255.56	1700.10	55.67	1019.09	74.00	644.14	928.10	74.68	145.28
0.81000	-2758.93	159.08	-4.02	-3625.26	131.69	19.52	-3758.07	330.09	110.60	-3726.22	251.23	41.13	-3938.96	-27.05	-3.62	-3353.97	-2.45	37.50	-1889.61	104.93	130.22	-1873.08	97.88	169.38	-3783.27	100.18	1347.68	0.00	0.00	0.00	-2148.94	4.45	1685.42	-3624.64	157.94	1731.43	11.34	-23.74	1763.52	-3857.68	256.43	1700.16	55.68	1018.82	74.07	644.62	928.57	74.68	140.15
0.82000	-2758.93	159.08	-4.02	-3625.27	131.69	19.52	-3759.35	332.77	113.77	-3755.22	252.20	36.98	-3938.96	-27.05	-3.62	-3353.97	-2.45	37.50	-1889.61	104.93	130.22	-1873.08	97.88	169.38	-3773.65	100.55	1347.99	0.00	0.00	0.00	-2148.94	4.45	1685.42	-3622.36	158.04	1732.01	11.34	-23.74	1763.52	-3855.52	257.31	1700.22	55.41	1019.04	73.95	644.48	928.22	74.78	141.21
0.83000	-2758.93	159.08	-4.02	-3631.47	131.83	18.40	-3760.69	335.42	116.98	-3730.54	252.13	40.39	-3938.96	-27.05	-3.62	-3353.97	-2.45	37.50	-1889.61	104.93	130.22	-1873.08	97.88	169.38	-3781.66	102.06	1348.05	0.00	0.00	0.00	-2148.94	4.45	1685.42	-3595.15	158.51	1729.75	11.34	-23.74	1763.52	-3853.33	258.19	1700.27	55.29	1019.20	73.88	644.82	928.06	74.86	142.09
0.84000	-2758.93	159.08	-4.02	-3642.91	132.15	16.36	-3762.08	338.05	120.21	-3729.34	251.58	40.14	-3938.96	-27.05	-3.62	-3353.97	-2.45	37.50	-1889.61	104.93	130.22	-1873.08	97.88	169.38	-3764.63	103.31	1347.90	0.00	0.00	0.00	-2148.94	4.45	1685.42	-3600.88	159.59	1728.70	11.34	-23.74	1763.52	-3851.11	259.07	1700.31	53.78	1019.51	73.40	644.83	928.09	74.80	138.15
0.85000	-2758.93	159.08	-4.02	-3648.87	132.49	15.42	-3763.52	340.64	123.48	-3739.50	251.23	39.35	-3938.96	-27.05	-3.62	-3353.97	-2.45	37.50	-1889.61	104.93	130.22	-1873.08	97.88	169.38	-3793.59	104.55	1347.22	0.00	0.00	0.00	-2148.94	4.45	1685.42	-3620.69	161.55	1729.60	11.34	-23.74	1763.52	-3848.86	259.95	1700.35	54.79	1019.18	73.72	644.57	928.32	74.65	138.22
0.86000	-2758.93	159.08	-4.02	-3638.61	132.72	17.58	-3765.02	343.20	126.78	-3767.57	251.73	33.53	-3938.96	-27.05	-3.62	-3353.97	-2.45	37.50	-1889.61	104.93	130.22	-1873.08	97.88	169.38	-3759.80	105.67	1348.48	0.00	0.00	0.00	-2148.94	4.45	1685.42	-3586.49	161.96	1724.73	11.34	-23.74	1763.52	-3846.59	260.84	1700.39	55.47	1019.06	73.89	643.88	928.38	74.42	142.31
0.87000	-2758.93	159.08	-4.02	-3601.45	132.70	24.84	-3766.57	345.74	130.11	-3780.89	252.15	33.97	-3938.96	-27.05	-3.62	-3353.97	-2.45	37.50	-1889.61	104.93	130.22	-1873.08	97.88	169.38	-3755.60	107.74	1348.09	0.00	0.00	0.00	-2148.94	4.45	1685.42	-3579.22	162.93	1723.97	11.34	-23.74	1763.52	-3844.28	261.73	1700.41	54.97	1019.16	73.83	644.62	928.03	74.73	143.97
0.88000	-2758.93	159.08	-4.02	-3574.36	132.59	30.07	-3768.18	348.24	133.47	-3824.94	254.66	27.03	-3938.96	-27.05	-3.62	-3353.97	-2.45	37.50	-1889.61	104.93	130.22	-1873.08	97.88	169.38	-3741.58	108.11	1347.28	0.00	0.00	0.00	-2148.94	4.45	1685.42	-3583.34	163.61	1724.36	11.34	-23.74	1763.52	-3841.95	262.63	1700.44	54.66	1019.16	73.77	644.99	928.18	74.78	145.67
0.89000	-2758.93	159.08	-4.02	-3560.95	132.54	32.71	-3769.83	350.72	136.86	-3773.96	254.49	35.10	-3938.96	-27.05	-3.62	-3353.97	-2.45	37.50	-1889.61	104.93	130.22	-1873.08	97.88	169.38	-3743.95	109.55	1347.29	0.00	0.00	0.00	-2148.94	4.45	1685.42	-3534.37	165.44	1721.58	11.34	-23.74	1763.52	-3839.59	263.53	1700.46	55.31	1019.42	73.85	644.37	928.36	74.54	142.09
0.90000	-2758.93	159.08	-4.02	-3564.16	132.26	32.01	-3771.53	353.17	140.28	-3767.73	253.47	35.01	-3938.96	-27.05	-3.62	-3353.97	-2.45	37.50	-1889.61	104.93	130.22	-1873.08	97.88	169.38	-3728.23	111.76	1348.33	0.00	0.00	0.00	-2148.94	4.45	1685.42	-3565.42	166.04	1723.18	11.34	-23.74	1763.52	-3837.20	264.43	1700.47	55.24	1019.24	73.89	644.52	928.18	74.52	139.33
0.91000	-2758.93	159.08	-4.02	-3579.28	131.84	28.92	-3773.29	355.58	143.72	-3749.89	251.77	38.64	-3938.96	-27.05	-3.62	-3353.97	-2.45	37.50	-1889.61	104.93	130.22	-1873.08	97.88	169.38	-3721.99	112.18	1347.88	0.00	0.00	0.00	-2148.94	4.45	1685.42	-3537.77	166.50	1720.79	11.34	-23.74	1763.52	-3834.78	265.33	1700.48	55.42	1019.04	73.96	645.13	928.07	74.89	141.92
0.92000	-2758.93	159.08	-4.02	-3601.58	131.36	24.36	-3775.09	357.98	147.20	-3754.68	254.25	37.71	-3938.96	-27.05	-3.62	-3353.97	-2.45	37.50	-1889.61	104.93	130.22	-1873.08	97.88	169.38	-3729.37	112.89	1347.94	0.00	0.00	0.00	-2148.94	4.45	1685.42	-3553.22	167.49	1720.55	11.34	-23.74	1763.52	-3832.33	266.23	1700.48	54.85	1019.45	73.74	644.02	928.32	74.60	144.00
0.93000	-2758.93	159.08	-4.02	-3626.32	130.88	19.27	-3776.94	360.34	150.70	-3758.95	253.04	35.54	-3938.96	-27.05	-3.62	-3353.97	-2.45	37.50	-1889.61	104.93	130.22	-1873.08	97.88	169.38	-3715.20	114.09	1348.64	0.00	0.00	0.00	-2148.94	4.45	1685.42	-3574.89	167.75	1719.49	11.34	-23.74	1763.52	-3829.85	267.14	1700.48	55.41	1019.39	73.85	644.08	928.33	74.61	141.52
0.94000	-2758.93	159.08	-4.02	-3648.78	130.49	14.60	-3778.84	362.67	154.24	-3762.72	254.50	35.72	-3938.96	-27.05	-3.62	-3353.97	-2.45	37.50	-1889.61	104.93	130.22	-1873.08	97.88	169.38	-3735.13	116.57	1348.89	0.00	0.00	0.00	-2148.94	4.45	1685.42	-3587.54	168.82	1719.08	11.34	-23.74	1763.52	-3827.34	268.05	1700.47	55.29	1019.29	73.85	644.49	928.18	74.84	140.36
0.95000	-2758.93	159.08	-4.02	-3664.24	130.26	11.28	-3780.78	364.98	157.80	-3769.82	255.35	35.35	-3938.96	-27.05	-3.62	-3353.97	-2.45	37.50	-1889.61	104.93	130.22	-1873.08	97.88	169.38	-3727.19	117.47	1348.63	0.00	0.00	0.00	-2148.94	4.45	1685.42	-3541.37	169.69	1715.53	11.34	-23.74	1763.52	-3824.81	268.96	1700.46	55.87	1018.86	74.07	644.62	928.25	74.66	143.49
0.96000	-2758.93	159.08	-4.02	-3667.97	130.27	10.24	-3782.77	367.25	161.38	-3753.64	252.95	37.49	-3938.96	-27.05	-3.62	-3353.97	-2.45	37.50	-1889.61	104.93	130.22	-1873.08	97.88	169.38	-3710.15	117.93	1348.64	0.00	0.00	0.00	-2148.94	4.45	1685.42	-3569.74	170.46	1716.62	11.34	-23.74	1763.52	-3822.24	269.88	1700.45	54.89	1019.69	73.64	644.95	928.11	74.81	142.73
0.97000	-2758.93	159.08	-4.02	-3655.23	130.60	12.42	-3784.80	369.50	165.00	-3765.13	253.64	36.62	-3938.96	-27.05	-3.62	-3353.97	-2.45	37.50	-1889.61	104.93	130.22	-1873.08	97.88	169.38	-3728.10	120.51	1349.38	0.00	0.00	0.00	-2148.94	4.45	1685.42	-3581.27	168.17	1717.89	11.34	-23.74	1763.52	-3819.65	270.80	1700.43	54.80	1019.66	73.65	644.55	928.21	74.73	142.96
0.98000	-2758.93	159.08	-4.02	-3621.35	131.33	18.75	-3786.88	371.73	168.64	-3781.88	254.18	33.68	-3938.63	-27.04	-3.62	-3353.97	-2.45	37.50	-1889.61	104.93	130.22	-1873.08	97.88	169.38	-3710.95	119.71	1349.06	0.00	0.00	0.00	-2148.94	4.45	1685.42	-3569.37	169.99	1716.45	11.34	-23.74	1763.52	-3817.03	271.71	1700.40	54.37	1019.61	73.59	644.84	928.40	74.68	144.55
0.99000	-2758.93	159.08	-4.02	-3598.33	131.80	23.11	-3789.01	373.92	172.31	-3793.52	255.56	32.42	-3937.66	-27.02	-3.63	-3353.97	-2.45	37.50	-1889.61	104.93	130.22	-1873.08	97.88	169.38	-3697.24	121.20	1348.92	0.00	0.00	0.00	-2148.94	4.45	1685.42	-3562.28	169.60	1717.20	11.34	-23.74	1763.52	-3814.38	272.64	1700.37	54.49	1019.74	73.60	644.64	927.93	74.74	144.03
1.00000	-2758.93	159.08	-4.02	-3583.50	131.96	25.22	-3791.17	376.09	176.00	-3800.32	255.81	30.10	-3936.06	-26.99	-3.64	-3353.97	-2.45	37.50	-1889.61	104.93	130.22	-1873.08	97.88	169.38	-3706.03	122.68	1349.66	0.00	0.00	0.00	-2148.94	4.45	1685.42	-3595.02	169.57	1716.66	11.34	-23.74	1763.52	-3811.70	273.56	1700.34	54.42	1019.51	73.50	644.16	928.49	74.45	142.55
1.01000	-2758.93	159.08	-4.02	-3601.24	131.21	20.53	-3793.38	378.23	179.72	-3793.13	256.22	30.96	-3933.86	-26.94	-3.66	-3353.97	-2.45	37.50	-1889.61	104.93	130.22	-1873.08	97.88	169.38	-3710.39	123.70	1349.18	0.00	0.00	0.00	-2148.94	4.45	1685.42	-3572.64	169.00	1715.04	11.34	-23.74	1763.52	-3808.99	274.48	1700.30	55.92	1018.98	74.02	644.80	928.43	74.70	143.10
1.02000	-2758.93	159.08	-4.02	-3625.11	130.19	15.06	-3795.63	380.34	183.46	-3779.38	255.84	33.47	-3931.07	-26.88	-3.68	-3353.97	-2.45	37.50	-1889.61	104.93	130.22	-1873.08	97.88	169.38	-3687.53	124.88	1349.14	0.00	0.00	0.00	-2148.94	4.45	1685.42	-3554.12	167.94	1715.26	11.34	-23.74	1763.52	-3806.26	275.41	1700.25	55.56	1019.26	73.90	644.28	928.42	74.55	141.30
1.03000	-2758.93	159.08	-4.02	-3628.67	129.57	14.82	-3797.91	382.42	187.23	-3781.67	256.03	33.00	-3927.71	-26.81	-3.70	-3353.97	-2.45	37.50	-1889.61	104.93	130.22	-1873.08	97.88	169.38	-3695.07	125.34	1349.42	0.00	0.00	0.00	-2148.94	4.45	1685.42	-3557.46	166.52	1712.56	11.34	-23.74	1763.52	-3803.50	276.34	1700.21	55.33	1018.96	74.04	644.26	928.25	74.62	139.95
1.04000	-2758.93	159.08	-4.02	-3585.57	129.99	25.81	-3800.24	384.48	191.02	-3776.03	254.32	34.65	-3923.81	-26.73	-3.73	-3353.97	-2.45	37.50	-1889.61	104.93	130.22	-1873.08	97.88	169.38	-3712.09	126.25	1349.55	0.00	0.00	0.00	-2148.94	4.45	1685.42	-3549.89	167.10	1711.95	11.34	-23.74	1763.52	-3800.70	277.27	1700.16	55.45	1019.07	73.91	644.12	928.19	74.61	139.27
1.05000	-2758.93	159.08	-4.02	-3547.96	130.57	35.11	-3802.61	386.51	194.83	-3779.82	255.59	33.99	-3919.38	-26.64	-3.77	-3353.97	-2.45	37.50	-1889.61	104.93	130.22	-1873.08	97.88	169.38	-3705.70	126.30	1348.86	0.00	0.00	0.00	-2148.94	4.45	1685.42	-3532.45	164.50	1709.99	11.34	-23.74	1763.52	-3797.88	278.20	1700.10	55.18	1019.43	73.79	644.46	928.39	74.65	140.31
1.06000	-2758.93	159.08	-4.02	-3533.80	130.51	38.83	-3805.02	388.51	198.67	-3761.09	254.46	36.84	-3914.44	-26.54	-3.80	-3353.97	-2.45	37.50	-1889.61	104.93	130.22	-1873.08	97.88	169.38	-3694.48	128.61	1348.46	0.00	0.00	0.00	-2148.94	4.45	1685.42	-3543.03	164.01	1709.35	11.34	-23.74	1763.52	-3795.03	279.13	1700.04	54.98	1019.33	73.75	644.96	928.16	74.87	139.19
1.07000	-2758.93	159.08	-4.02	-3527.55	130.46	40.62	-3807.46	390.49	202.53	-3740.01	254.91	38.93	-3909.02	-26.43	-3.84	-3353.97	-2.45	37.50	-1889.61	104.93	130.22	-1873.08	97.88	169.38	-3668.19	128.44	1347.60	0.00	0.00	0.00	-2148.94	4.45	1685.42	-3550.14	163.91	1707.85	11.34	-23.74	1763.52	-3792.16	280.06	1699.98	55.71	1018.91	74.12	645.43	928.12	74.94	141.82
1.08000	-2758.93	159.08	-4.02	-3527.82	130.42	40.84	-3809.94	392.44	206.42	-3765.97	256.32	35.41	-3903.12	-26.31	-3.88	-3353.97	-2.45	37.50	-1889.61	104.93	130.22	-1873.08	97.88	169.38	-3678.55	128.61	1348.03	0.00	0.00	0.00	-2148.94	4.45	1685.42	-3560.71	163.96	1707.03	11.34	-23.74	1763.52	-3789.25	281.00	1699.91	55.49	1018.51	74.17	644.83	927.98	74.77	141.95
1.09000	-2758.93	159.08	-4.02	-3533.22	130.37	39.82	-3812.46	394.36	210.32	-3796.84	256.63	31.70	-3896.78	-26.18	-3.92	-3353.97	-2.45	37.50	-1889.61	104.93	130.22	-1873.08	97.88	169.38	-3685.92	130.71	1348.05	0.00	0.00	0.00	-2148.94	4.45	1685.42	-3499.90	162.41	1705.27	11.34	-23.74	1763.52	-3786.31	281.93	1699.83	54.86	1019.48	73.83	644.97	928.01	74.78	141.63
1.10000	-2758.93	159.08	-4.02	-3542.36	130.32	37.90	-3815.01	396.26	214.25	-3781.67	254.35	34.28	-3890.00	-26.05	-3.96	-3353.97	-2.45	37.50	-1889.61	104.93	130.22	-1873.08	97.88	169.38	-3679.97	131.14	1347.66	0.00	0.00	0.00	-2148.94	4.45	1685.42	-3487.49	162.26	1704.43	11.34	-23.74	1763.52	-3783.35	282.87	1699.76	56.01	1019.41	73.89	644.83	928.07	74.84	138.82
1.11000	-2758.93	159.08	-4.02	-3553.84	130.26	35.41	-3817.59	398.13	218.20	-3770.93	254.32	35.35	-3882.82	-25.91	-4.00	-3353.97	-2.45	37.50	-1889.61	104.93	130.22	-1873.08	97.88	169.38	-3679.40	129.82	1347.76	0.00	0.00	0.00	-2148.94	4.45	1685.42	-3498.08	160.06	1703.14	11.34	-23.74	1763.52	-3780.36	283.81	1699.68	55.57	1019.43	73.87	645.04	927.79	75.03	139.38
1.12000	-2758.93	159.08	-4.02	-3566.28	130.16	32.70	-3820.21	399.97	222.17	-3755.51	254.86	37.25	-3875.24	-25.76	-4.05	-3353.97	-2.45	37.50	-1889.61	104.93	130.22	-1873.08	97.88	169.38	-3663.62	129.85	1347.57	0.00	0.00	0.00	-2148.94	4.45	1685.42	-3480.39	157.79	1700.67	11.34	-23.74	1763.52	-3777.34	284.75	1699.59	55.30	1019.29	73.85	644.88	927.82	74.88	143.42
1.13000	-2758.93	159.08	-4.02	-3578.27	130.04	30.11	-3822.87	401.79	226.17	-3767.50	255.68	35.24	-3867.29	-25.60	-4.09	-3353.97	-2.45	37.50	-1889.61	104.93	130.22	-1873.08	97.88	169.38	-3667.23	130.22	1346.83	0.00	0.00	0.00	-2148.94	4.45	1685.42	-3468.97	157.15	1700.24	11.34	-23.74	1763.52	-3774.29	285.69	1699.50	55.80	1019.10	73.99	644.86	928.10	74.81	143.12
1.14000	-2758.93	159.08	-4.02	-3588.44	129.88	27.96	-3825.55	403.58	230.18	-3744.69	254.98	39.28	-3858.99	-25.45	-4.14	-3353.97	-2.45	37.50	-1889.61	104.93	130.22	-1873.08	97.88	169.38	-3659.96	131.27	1346.95	0.00	0.00	0.00	-2148.94	4.45	1685.42	-3502.23	155.62	1700.86	11.34	-23.74	1763.52	-3771.22	286.63	1699.41	55.43	1019.35	73.86	645.16	927.96	74.91	141.43
1.15000	-2758.93	159.08	-4.02	-3595.38	129.67	26.60	-3828.27	405.34	234.21	-3758.60	254.23	36.01	-3850.36	-25.28	-4.18	-3353.97	-2.45	37.50	-1889.61	104.93	130.22	-1873.08	97.88	169.38	-3645.99	132.69	1346.17	0.00	0.00	0.00	-2148.94	4.45	1685.42	-3454.17	154.55	1696.49	11.34	-23.74	1763.52	-3768.11	287.57	1699.31	55.40	1019.34	73.89	644.23	928.09	74.59	141.11
1.16000	-2758.93	159.08	-4.02	-3597.70	129.40	26.37	-3831.01	407.08	238.26	-3791.34	255.49	31.52	-3841.42	-25.12	-4.23	-3353.97	-2.45	37.50	-1889.61	104.93	130.22	-1873.08	97.88	169.38	-3658.70	132.07	1346.20	0.00	0.00	0.00	-2148.94	4.45	1685.42	-3442.58	152.27	1695.82	11.34	-23.74	1763.52	-3764.98	288.51	1699.21	56.20	1019.07	74.12	644.48	928.06	74.73	142.10
1.17000	-2758.93	159.08	-4.02	-3594.02	129.07	27.60	-3833.79	408.80	242.34	-3801.61	256.76	29.02	-3832.18	-24.95	-4.27	-3353.97	-2.45	37.50	-1889.61	104.93	130.22	-1873.08	97.88	169.38	-3661.48	132.09	1346.36	0.00	0.00	0.00	-2148.94	4.45	1685.42	-3419.65	152.20	1694.64	11.34	-23.74	1763.52	-3761.82	289.45	1699.11	56.01	1019.38	73.97	645.26	928.00	75.01	143.66
1.18000	-2758.93	159.08	-4.02	-3582.98	128.67	30.63	-3836.60	410.48	246.43	-3761.24	256.80	36.07	-3822.66	-24.77	-4.31	-3353.97	-2.45	37.50	-1889.61	104.93	130.22	-1873.08	97.88	169.38	-3644.49	133.47	1345.61	0.00	0.00	0.00	-2148.94	4.45	1685.42	-3411.30	151.37	1694.01	11.34	-23.74	1763.52	-3758.63	290.39	1699.00	55.72	1019.32	73.92	645.13	928.04	74.92	141.41
1.19000	-2758.93	159.08	-4.02	-3603.90	127.99	30.42	-3839.43	412.15	250.54	-3759.26	255.32	36.22	-3812.89	-24.60	-4.35	-3353.97	-2.45	37.50	-1889.61	104.93	130.22	-1873.08	97.88	169.38	-3652.45	133.56	1345.78	0.00	0.00	0.00	-2148.94	4.45	1685.42	-3420.62	148.92	1694.44	11.34	-23.74	1763.52	-3755.41	291.34	1698.89	56.58	1018.84	74.13	644.07	928.21	74.53	145.29
1.20000	-2758.93	159.08	-4.02	-3492.30	129.44	51.65	-3842.30	413.78	254.66	-3719.44	253.86	40.41	-3802.89	-24.42	-4.39	-3353.97	-2.45	37.50	-1889.61	104.93	130.22	-1873.08	97.88	169.38	-3642.40	135.79	1345.09	0.00	0.00	0.00	-2148.94	4.45	1685.42	-3437.57	147.55	1694.61	11.34	-23.74	1763.52	-3752.17	292.28	1698.78	56.25	1018.67	74.27	644.22	928.42	74.61	144.46
1.21000	-2758.93	159.08	-4.02	-3569.23	127.90	36.08	-3845.19	415.40	258.81	-3778.36	254.04	32.48	-3792.67	-24.24	-4.42	-3353.97	-2.45	37.50	-1889.61	104.93	130.22	-1873.08	97.88	169.38	-3626.44	137.17	1345.30	0.00	0.00	0.00	-2148.94	4.45	1685.42	-3471.92	146.14	1695.20	11.34	-23.74	1763.52	-3748.90	293.22	1698.66	55.68	1018.79	74.10	644.27	928.14	74.70	143.26
1.22000	-2758.93	159.08	-4.02	-3544.50	125.83	36.71	-3848.10	416.98	262.97	-3786.95	256.73	32.09	-3782.25	-24.06	-4.45	-3353.97	-2.45	37.50	-1889.61	104.93	130.22	-1873.08	97.88	169.38	-3628.36	134.76	1345.07	0.00	0.00	0.00	-2148.94	4.45	1685.42	-3465.96	145.89	1693.95	11.34	-23.74	1763.52	-3745.59	294.16	1698.54	54.28	1019.05	73.65	644.83	927.67	74.92	143.00
1.23000	-2758.93	159.08	-4.02	-3559.93	125.16	32.72	-3851.04	418.55	267.15	-3749.12	254.51	38.25	-3771.66	-23.88	-4.48	-3353.97	-2.45	37.50	-1889.61	104.93	130.22	-1873.08	97.88	169.38	-3627.67	131.72	1344.52	0.00	0.00	0.00	-2148.94	4.45	1685.42	-3448.05	145.12	1694.24	11.34	-23.74	1763.52	-3742.26	295.11	1698.41	54.10	1019.29	73.52	645.18	928.04	74.91	140.89
1.24000	-2758.93	159.08	-4.02	-3574.72	127.09	32.76	-3854.01	420.08	271.35	-3739.29	254.12	40.22	-3760.91	-23.71	-4.51	-3353.97	-2.45	37.50	-1889.61	104.93	130.22	-1873.08	97.88	169.38	-3613.00	132.86	1344.40	0.00	0.00	0.00	-2148.94	4.45	1685.42	-3428.68	143.21	1693.10	11.34	-23.74	1763.52	-3738.91	296.05	1698.29	55.69	1019.20	73.87	644.64	928.58	74.68	142.43
1.25000	-2758.93	159.08	-4.02	-3582.90	129.08	33.40	-3857.00	421.59	275.56	-3758.86	254.37	37.13	-3750.02	-23.53	-4.53	-3353.97	-2.45	37.50	-1889.61	104.93	130.22	-1873.08	97.88	169.38	-3604.26	130.47	1344.76	0.00	0.00	0.00	-2148.94	4.45	1685.42	-3457.82	142.55	1693.54	11.34	-23.74	1763.52	-3735.52	296.99	1698.15	55.30	1019.27	73.83	644.59	928.27	74.76	143.11
1.26000	-2758.93	159.08	-4.02	-3584.33	129.66	33.29	-3860.02	423.08	279.79	-3780.97	254.74	33.33	-3739.01	-23.35	-4.55	-3353.97	-2.45	37.50	-1889.61	104.93	130.22	-1873.08	97.88	169.38	-3618.18	129.67	1343.90	0.00	0.00	0.00	-2148.94	4.45	1685.42	-3455.73	140.14	1692.66	11.34	-23.74	1763.52	-3732.11	297.93	1698.02	55.38	1019.27	74.05	644.83	927.84	74.86	143.68
1.27000	-2758.93	159.08	-4.02	-3569.86	130.68	35.51	-3863.05	424.54	284.04	-3778.79	254.76	33.21	-3727.91	-23.18	-4.56	-3353.97	-2.45	37.50	-1889.61	104.93	130.22	-1873.08	97.88	169.38	-3591.85	129.25	1343.64	0.00	0.00	0.00	-2148.94	4.45	1685.42	-3478.88	141.31	1694.18	11.34	-23.74	1763.52	-3728.67	298.87	1697.88	55.17	1019.72	73.75	644.35	927.99	74.77	141.32
1.28000	-2758.93	159.08	-4.02	-3552.51	130.45	38.15	-3866.11	425.98	288.30	-3767.29	254.14	34.24	-3716.72	-23.01	-4.57	-3353.97	-2.45	37.50	-1889.61	104.93	130.22	-1873.08	97.88	169.38	-3596.74	129.03	1343.17	0.00	0.00	0.00	-2148.94	4.45	1685.42	-3475.18	140.06	1694.30	11.34	-23.74	1763.52	-3725.20	299.81	1697.74	55.63	1019.02	74.02	644.30	927.76	74.86	144.65
1.29000	-2758.93	159.08	-4.02	-3545.74	128.16	40.18	-3869.19	427.40	292.57	-3743.73	254.70	38.52	-3705.48	-22.85	-4.57	-3353.97	-2.45	37.50	-1889.61	104.93	130.22	-1873.08	97.88	169.38	-3595.12	130.13	1342.91	0.00	0.00	0.00	-2148.94	4.45	1685.42	-3434.69	137.86	1691.98	11.34	-23.74	1763.52	-3721.70	300.75	1697.60	55.03	1019.10	73.94	644.07	927.95	74.59	143.90
1.30000	-2758.93	159.08	-4.02	-3558.83	130.91	38.24	-3872.29	428.79	296.86	-3726.25	255.07	41.09	-3694.19	-22.68	-4.57	-3353.97	-2.45	37.50	-1889.61	104.93	130.22	-1873.08	97.88	169.38	-3595.31	130.82	1343.22	0.00	0.00	0.00	-2148.94	4.45	1685.42	-3437.36	135.32	1692.59	11.34	-23.74	1763.52	-3718.17	301.69	1697.45	54.78	1019.12	73.95	644.44	927.89	74.70	140.36
1.31000	-2758.93	159.08	-4.02	-3610.87	130.25	25.15	-3875.41	430.15	301.16	-3729.86	255.46	40.26	-3682.88	-22.53	-4.57	-3353.97	-2.45	37.50	-1889.61	104.93	130.22	-1873.08	97.88	169.38	-3585.34	130.08	1342.67	0.00	0.00	0.00	-2148.94	4.45	1685.42	-3466.32	134.67	1694.98	11.34	-23.74	1763.52	-3714.62	302.63	1697.30	55.57	1018.80	74.04	644.82	927.98	74.73	140.14
1.32000	-2758.93	159.08	-4.02	-3637.29	130.61	21.35	-3878.55	431.49	305.48	-3750.76	255.60	37.54	-3671.57	-22.37	-4.55	-3353.97	-2.45	37.50	-1889.61	104.93	130.22	-1873.08	97.88	169.38	-3592.38	129.22	1343.01	0.00	0.00	0.00	-2148.94	4.45	1685.42	-3444.95	133.83	1692.69	11.34	-23.74	1763.52	-3711.04	303.57	1697.15	54.34	1019.20	73.65	644.00	928.68	74.31	142.02
1.33000	-2758.93	159.08	-4.02	-3640.32	132.82	21.32	-3881.71	432.81	309.81	-3793.63	255.19	32.06	-3660.28	-22.23	-4.53	-3353.97	-2.45	37.50	-1889.61	104.93	130.22	-1873.08	97.88	169.38	-3597.20	128.22	1341.91	0.00	0.00	0.00	-2148.94	4.45	1685.42	-3470.07	131.92	1694.39	11.34	-23.74	1763.52	-3707.43	304.51	1696.99	55.33	1019.20	73.91	644.24	928.18	74.60	140.68
1.34000	-2758.93	159.08	-4.02	-3608.83	131.76	25.46	-3884.88	434.10	314.16	-3764.31	255.87	36.75	-3649.02	-22.09	-4.50	-3353.97	-2.45	37.50	-1889.61	104.93	130.22	-1873.08	97.88	169.38	-3606.73	127.85	1342.64	0.00	0.00	0.00	-2148.94	4.45	1685.42	-3448.46	131.66	1693.94	11.34	-23.74	1763.52	-3703.79	305.44	1696.83	55.01	1018.88	73.89	644.40	928.34	74.74	142.27
1.35000	-2758.93	159.08	-4.02	-3612.00	132.07	24.49	-3888.07	435.37	318.51	-3775.76	255.22	34.30	-3637.83	-21.95	-4.47	-3353.97	-2.45	37.50	-1889.61	104.93	130.22	-1873.08	97.88	169.38	-3612.88	125.97	1342.40	0.00	0.00	0.00	-2148.94	4.45	1685.42	-3453.35	127.53	1694.97	11.34	-23.74	1763.52	-3700.13	306.38	1696.67	54.79	1018.94	73.70	644.64	928.17	74.77	142.11
1.36000	-2758.93	159.08	-4.02	-3612.48	132.31	24.14	-3891.28	436.62	322.88	-3775.97	253.86	35.40	-3626.70	-21.83	-4.43	-3353.97	-2.45	37.50	-1889.61	104.93	130.22	-1873.08	97.88	169.38	-3601.20	125.34	1341.97	0.00	0.00	0.00	-2148.94	4.45	1685.42	-3460.39	126.03	1695.42	11.34	-23.74	1763.52	-3696.44	307.31	1696.50	55.34	1019.20	73.89	644.50	928.04	74.71	140.66
1.37000	-2758.93	159.08	-4.02	-3610.54	132.49	24.34	-3894.50	437.84	327.26	-3759.00	253.50	37.32	-3615.68	-21.71	-4.38	-3353.97	-2.45	37.50	-1889.61	104.93	130.22	-1873.08	97.88	169.38	-3590.84	124.18	1342.42	0.00	0.00	0.00	-2148.94	4.45	1685.42	-3450.34	124.36	1696.12	11.34	-23.74	1763.52	-3692.72	308.24	1696.34	54.97	1019.20	73.88	644.72	927.79	74.87	142.72
1.38000	-2758.93	159.08	-4.02	-3606.46	132.60	25.04	-3897.73	439.04	331.65	-3740.22	254.34	38.09	-3604.77	-21.60	-4.32	-3353.97	-2.45	37.50	-1889.61	104.93	130.22	-1873.08	97.88	169.38	-3584.74	123.12	1341.64	0.00	0.00	0.00	-2148.94	4.45	1685.42	-3448.15	123.35	1695.72	11.34	-23.74	1763.52	-3688.97	309.17	1696.17	54.63	1019.20	73.71	645.01	927.77	74.91	140.23
1.39000	-2758.93	159.08	-4.02	-3600.53	132.65	26.17	-3900.98	440.22	336.05	-3736.27	255.09	37.37	-3593.99	-21.50	-4.25	-3353.97	-2.45	37.50	-1889.61	104.93	130.22	-1873.08	97.88	169.38	-3581.77	122.11	1342.23	0.00	0.00	0.00	-2148.94	4.45	1685.42	-3441.14	122.28	1695.88	11.34	-23.74	1763.52	-3685.19	310.10	1695.99	55.24	1019.02	73.85	644.87	928.07	74.76	141.47
1.40000	-2758.93	159.08	-4.02	-3593.04	132.66	27.67	-3904.24	441.37	340.47	-3736.69	255.28	37.73	-3583.37	-21.41	-4.17	-3353.97	-2.45	37.50	-1889.61	104.93	130.22	-1873.08	97.88	169.38	-3567.55	121.70	1341.52	0.00	0.00	0.00	-2148.94	4.45	1685.42	-3450.58	120.47	1696.95	11.34	-23.74	1763.52	-3681.39	311.03	1695.82	55.52	1019.25	73.94	645.03	927.87	74.83	140.79
1.41000	-2758.93	159.08	-4.02	-3584.25	132.63	29.49	-3907.52	442.50	344.89	-3716.78	255.96	41.25	-3572.92	-21.33	-4.09	-3353.97	-2.45	37.50	-1889.61	104.93	130.22	-1873.08	97.88	169.38	-3563.27	119.65	1340.92	0.00	0.00	0.00	-2148.94	4.45	1685.42	-3460.68	118.25	1698.88	11.34	-23.74	1763.52	-3677.56	311.95	1695.64	55.41	1019.36	73.84	645.09	927.79	74.92	140.66
1.42000	-2758.93	159.08	-4.02	-3574.47	132.56	31.56	-3910.80	443.61	349.32	-3719.74	253.65	41.91	-3562.66	-21.26	-3.99	-3353.97	-2.45	37.50	-1889.61	104.93	130.22	-1873.08	97.88	169.38	-3550.42	117.88	1340.74	0.00	0.00	0.00	-2148.94	4.45	1685.42	-3405.89	118.01	1695.70	11.34	-23.74	1763.52	-3673.70	312.88	1695.46	54.97	1019.35	73.71	644.68	928.02	74.70	141.03
1.43000	-2758.93	159.08	-4.02	-3563.95	132.47	33.82	-3914.10	444.69	353.77	-3783.10	254.39	32.57	-3552.62	-21.20	-3.89	-3353.97	-2.45	37.50	-1889.61	104.93	130.22	-1873.08	97.88	169.38	-3559.34	116.67	1341.03	0.00	0.00	0.00	-2148.94	4.45	1685.42	-3454.32	116.10	1699.30	11.34	-23.74	1763.52	-3669.81	313.80	1695.28	55.56	1019.07	73.91	644.65	927.95	74.79	140.05
1.44000	-2758.93	159.08	-4.02	-3553.00	132.35	36.22	-3917.41	445.75	358.22	-3745.79	253.98	37.97	-3542.81	-21.16	-3.77	-3353.97	-2.45	37.50	-1889.61	104.93	130.22	-1873.08	97.88	169.38	-3554.50	114.88	1341.03	0.00	0.00	0.00	-2148.94	4.45	1685.42	-3429.32	114.72	1699.10	11.34	-23.74	1763.52	-3665.90	314.72	1695.09	55.90	1019.50	73.81	645.09	928.19	74.85	143.07
1.45000	-2758.93	159.08	-4.02	-3541.89	132.22	38.68	-3920.72	446.79	362.68	-3732.07	256.26	40.05	-3533.24	-21.13	-3.65	-3353.97	-2.45	37.50	-1889.61	104.93	130.22	-1873.08	97.88	169.38	-3556.40	112.25	1341.33	0.00	0.00	0.00	-2148.94	4.45	1685.42	-3441.22	112.86	1699.80	11.34	-23.74	1763.52	-3661.96	315.64	1694.91	55.41	1019.15	73.81	644.41	928.20	74.60	145.52
1.46000	-2758.93	159.08	-4.02	-3530.91	132.09	41.16	-3924.04	447.81	367.15	-3727.47	254.52	40.66	-3523.95	-21.11	-3.51	-3353.97	-2.45	37.50	-1889.61	104.93	130.22	-1873.08	97.88	169.38	-3549.13	111.36	1341.30	0.00	0.00	0.00	-2148.94	4.45	1685.42	-3421.15	109.90	1698.56	11.34	-23.74	1763.52	-3657.99	316.55	1694.72	55.44	1019.07	73.81	645.41	928.23	74.85	142.83
1.47000	-2758.93	159.08	-4.02	-3520.33	131.96	43.59	-3927.38	448.80	371.63	-3734.35	252.29	40.90	-3514.95	-21.10	-3.36	-3353.97	-2.45	37.50	-1889.61	104.93	130.22	-1873.08	97.88	169.38	-3540.00	109.30	1341.40	0.00	0.00	0.00	-2148.94	4.45	1685.42	-3416.04	107.62	1699.74	11.34	-23.74	1763.52	-3653.99	317.47	1694.52	54.91	1018.96	73.90	645.28	928.14	74.89	141.88
1.48000	-2758.93	159.08	-4.02	-3510.43	131.83	45.92	-3930.71	449.78	376.11	-3709.65	252.46	44.10	-3506.26	-21.11	-3.20	-3353.97	-2.45	37.50	-1889.61	104.93	130.22	-1873.08	97.88	169.38	-3554.11	107.59	1341.40	0.00	0.00	0.00	-2148.94	4.45	1685.42	-3424.34	105.12	1701.61	11.34	-23.74	1763.52	-3649.96	318.38	1694.33	56.37	1019.18	74.13	644.73	928.06	74.81	145.82
1.49000	-2758.93	159.08	-4.02	-3501.51	131.72	48.07	-3934.06	450.73	380.61	-3721.25	252.76	40.48	-3497.90	-21.14	-3.03	-3353.97	-2.45	37.50	-1889.61	104.93	130.22	-1873.08	97.88	169.38	-3555.45	106.14	1342.31	0.00	0.00	0.00	-2148.94	4.45	1685.42	-3407.36	104.31	1701.12	11.34	-23.74	1763.52	-3645.91	319.29	1694.13	56.13	1019.05	74.14	645.16	927.74	75.13	139.88
1.50000	-2758.93	159.08	-4.02	-3493.85	131.63	49.99	-3937.41	451.65	385.11	-3738.11	252.62	39.97	-3489.89	-21.18	-2.85	-3353.97	-2.45	37.50	-1889.61	104.93	130.22	-1873.08	97.88	169.38	-3548.14	103.39	1342.40	0.00	0.00	0.00	-2148.94	4.45	1685.42	-3435.11	99.82	1703.49	11.34	-23.74	1763.52	-3641.83	320.19	1693.93	55.41	1019.42	73.79	644.62	928.11	74.83	139.53
1.51000	-2758.93	159.08	-4.02	-3487.71	131.57	51.63	-3940.76	452.56	389.61	-3754.69	251.84	38.04	-3482.25	-21.23	-2.65	-3354.00	-2.45	37.50	-1889.61	104.93	130.22	-1873.08	97.88	169.38	-3533.93	101.93	1341.99	0.00	0.00	0.00	-2148.94	4.45	1685.42	-3417.14	98.29	1704.58	11.34	-23.74	1763.52	-3637.73	321.10	1693.73	55.61	1019.24	73.93	644.78	928.28	74.77	141.77
1.52000	-2758.93	159.08	-4.02	-3483.40	131.54	52.91	-3944.12	453.44	394.13	-3754.33	250.37	38.14	-3474.99	-21.31	-2.44	-3380.37	-3.11	32.51	-1889.61	104.93	130.22	-1873.08	97.88	169.38	-3536.76	100.42	1342.32	0.00	0.00	0.00	-2148.94	4.45	1685.42	-3364.96	96.66	1701.46	11.34	-23.74	1763.52	-3633.59	322.00	1693.53	55.55	1018.94	74.00	644.32	928.29	74.61	140.28
1.53000	-2758.93	159.08	-4.02	-3481.18	131.56	53.78	-3947.48	454.30	398.65	-3731.37	249.28	41.37	-3468.14	-21.40	-2.21	-3437.70	-4.71	21.90	-1889.61	104.93	130.22	-1873.08	97.88	169.38	-3550.88	99.57	1342.87	0.00	0.00	0.00	-2148.94	4.45	1685.42	-3445.74	93.26	1707.35	11.34	-23.74	1763.52	-3629.43	322.90	1693.33	55.72	1018.83	74.09	644.92	927.98	75.00	142.68
1.54000	-2758.93	159.08	-4.02	-3481.35	131.62	54.19	-3950.84	455.15	403.17	-3727.88	250.94	45.59	-3461.72	-21.50	-1.98	-3493.41	-6.62	12.18	-1889.61	104.93	130.22	-1873.08	97.88	169.38	-3532.21	98.19	1342.84	0.00	0.00	0.00	-2148.94	4.45	1685.42	-3444.08	90.09	1708.83	11.34	-23.74	1763.52	-3625.24	323.79	1693.12	54.92	1019.35	73.80	645.22	928.07	74.86	142.64
1.55000	-2758.93	159.08	-4.02	-3484.18	131.74	54.06	-3954.21	455.96	407.70	-3738.00	252.86	47.61	-3455.74	-21.63	-1.72	-3514.95	-8.26	9.85	-1889.61	104.93	130.22	-1873.08	97.88	169.38	-3534.70	94.61	1342.72	0.00	0.00	0.00	-2148.94	4.45	1685.42	-3385.60	87.04	1706.28	11.34	-23.74	1763.52	-3621.02	324.69	1692.91	55.71	1019.02	74.00	644.77	928.27	74.71	140.05
1.56000	-2758.93	159.08	-4.02	-3489.96	131.93	53.34	-3957.57	456.76	412.23	-3738.88	252.97	48.93	-3450.23	-21.77	-1.46	-3469.86	-9.00	21.40	-1889.61	104.93	130.22	-1873.08	97.88	169.38	-3528.71	93.68	1343.52	0.00	0.00	0.00	-2148.94	4.45	1685.42	-3383.64	83.49	1706.15	11.34	-23.74	1763.52	-3616.78	325.58	1692.70	55.63	1019.22	73.85	644.94	928.33	74.69	140.27
1.57000	-2758.93	159.08	-4.02	-3498.96	132.18	51.97	-3960.94	457.54	416.77	-3739.58	253.08	50.23	-3445.21	-21.94	-1.18	-3425.23	-9.05	31.73	-1889.61	104.93	130.22	-1873.08	97.88	169.38	-3527.45	90.86	1344.37	0.00	0.00	0.00	-2148.94	4.45	1685.42	-3427.16	81.40	1710.14	11.34	-23.74	1763.52	-3612.51	326.46	1692.49	54.86	1019.41	73.72	644.73	928.10	74.73	140.57
1.58000	-2758.93	159.08	-4.02	-3511.50	132.51	49.88	-3964.31	458.29	421.31	-3740.11	253.19	51.51	-3440.68	-22.12	-0.88	-3405.18	-10.14	38.14	-1889.61	104.93	130.22	-1873.08	97.88	169.38	-3525.95	89.17	1344.37	0.00	0.00	0.00	-2148.94	4.45	1685.42	-3401.44	78.63	1710.94	11.34	-23.74	1763.52	-3608.21	327.35	1692.28	55.14	1019.32	73.80	644.75	928.03	74.78	140.81
1.59000	-2758.93	159.08	-4.02	-3548.62	131.73	43.53	-3967.67	459.03	425.86	-3740.45	253.30	52.76	-3436.68	-22.33	-0.57	-3439.27	-11.69	32.60	-1889.61	104.93	130.22	-1873.08	97.88	169.38	-3527.58	87.84	1344.72	0.00	0.00	0.00	-2148.94	4.45	1685.42	-3368.76	77.42	1708.81	11.34	-23.74	1763.52	-3603.88	328.23	1692.06	55.10	1019.52	73.77	644.56	927.86	74.76	141.92
1.60000	-2758.93	159.08	-4.02	-3565.57	130.68	40.72	-3971.03	459.74	430.41	-3740.62	253.41	53.99	-3423.38	-24.03	1.29	-3467.52	-12.39	26.23	-1889.61	104.93	130.22	-1873.08	97.88	169.38	-3516.46	85.79	1343.84	0.00	0.00	0.00	-2148.94	4.45	1685.42	-3401.09	72.94	1711.98	11.34	-23.74	1763.52	-3599.53	329.10	1691.85	54.94	1019.51	73.73	644.46	927.81	74.95	141.97
1.61000	-2758.93	159.08	-4.02	-3550.15	131.20	44.13	-3974.39	460.43	434.96	-3740.60	253.53	55.20	-3431.34	-22.76	-1.61	-3430.03	-10.94	30.11	-1889.61	104.93	130.22	-1873.08	97.88	169.38	-3514.83	83.99	1344.25	0.00	0.00	0.00	-2148.94	4.45	1685.42	-3383.72	69.77	1711.47	11.34	-23.74	1763.52	-3595.15	329.98	1691.63	55.26	1019.31	73.82	644.58	928.16	74.69	142.55
1.62000	-2758.93	159.08	-4.02	-3569.47	132.88	42.24	-3977.75	461.11	439.51	-3740.42	253.64	56.39	-3443.11	-24.25	-2.77	-3384.88	-9.46	36.47	-1889.61	104.93	130.22	-1873.08	97.88	169.38	-3508.61	82.74	1344.38	0.00	0.00	0.00	-2148.94	4.45	1685.42	-3419.56	65.06	1714.02	11.34	-23.74	1763.52	-3590.74	330.85	1691.41	55.44	1019.45	73.80	644.55	928.07	74.81	143.80
1.63000	-2758.93	159.08	-4.02	-3544.30	133.75	48.37	-3981.10	461.76	444.07	-3740.06	253.76	57.55	-3445.73	-24.84	-2.89	-3370.97	-9.16	38.04	-1889.61	104.93	130.22	-1873.08	97.88	169.38	-3515.88	81.28	1344.42	0.00	0.00	0.00	-2148.94	4.45	1685.42	-3397.94	62.43	1712.84	11.34	-23.74	1763.52	-3586.31	331.71	1691.19	55.02	1019.57	73.76	644.97	927.96	74.97	141.60
1.64000	-2758.93	159.08	-4.02	-3569.26	133.59	42.18	-3984.45	462.39	448.63	-3739.53	253.87	58.69	-3392.27	-24.24	4.23	-3364.71	-8.96	38.61	-1889.61	104.93	130.22	-1873.08	97.88	169.38	-3510.53	79.57	1343.67	0.00	0.00	0.00	-2148.94	4.45	1685.42	-3384.57	59.11	1711.71	11.34	-23.74	1763.52	-3581.84	332.58	1690.96	56.12	1018.98	74.16	644.86	928.20	74.70	142.88
1.65000	-2758.93	159.08	-4.02	-3636.71	135.07	29.29	-3987.79	463.00	453.19	-3738.83	253.99	59.81	-3428.69	-22.15	1.08	-3364.69	-8.85	38.39	-1889.61	104.93	130.22	-1873.08	97.88	169.38	-3508.20	78.32	1343.29	0.00	0.00	0.00	-2148.94	4.45	1685.42	-3383.96	56.26	1712.17	11.34	-23.74	1763.52	-3577.36	333.44	1690.74	55.53	1019.15	73.86	644.51	928.21	74.55	141.40
1.66000	-2758.93	159.08	-4.02	-3619.92	138.29	28.68	-3991.12	463.59	457.75	-3737.96	254.11	60.91	-3421.08	-24.20	0.61	-3369.50	-8.81	37.59	-1889.61	104.93	130.22	-1873.08	97.88	169.38	-3489.06	77.78	1342.69	0.00	0.00	0.00	-2148.94	4.45	1685.42	-3377.74	51.51	1712.94	11.34	-23.74	1763.52	-3572.84	334.29	1690.51	55.77	1018.87	73.98	645.42	928.10	74.94	143.85
1.67000	-2758.93	159.08	-4.02	-3630.37	138.87	25.19	-3994.45	464.16	462.31	-3736.92	254.23	61.99	-3389.89	-21.48	4.77	-3377.73	-8.84	36.41	-1889.61	104.93	130.22	-1873.08	97.88	169.38	-3495.58	76.84	1342.53	0.00	0.00	0.00	-2148.94	4.45	1685.42	-3361.41	49.67	1711.52	11.34	-23.74	1763.52	-3568.30	335.14	1690.29	55.12	1018.93	73.91	644.82	927.68	74.93	140.39
1.68000	-2758.93	159.08	-4.02	-3598.43	137.68	31.68	-3997.77	464.71	466.87	-3735.71	254.36	63.04	-3393.69	-21.41	3.98	-3387.99	-8.90	35.08	-1889.61	104.93	130.22	-1873.08	97.88	169.38	-3479.38	75.76	1341.74	0.00	0.00	0.00	-2148.94	4.45	1685.42	-3349.42	47.20	1710.43	11.34	-23.74	1763.52	-3563.72	335.99	1690.06	54.45	1018.96	73.74	644.94	927.60	74.93	139.83
1.69000	-2758.93	159.08	-4.02	-3590.32	135.98	34.64	-4001.08	465.24	471.43	-3734.34	254.48	64.08	-3411.26	-24.75	1.62	-3398.85	-8.99	33.79	-1889.61	104.93	130.22	-1873.08	97.88	169.38	-3490.62	74.51	1342.14	0.00	0.00	0.00	-2148.94	4.45	1685.42	-3357.42	44.05	1711.46	11.34	-23.74	1763.52	-3559.13	336.83	1689.83	55.76	1019.05	73.97	645.01	927.99	74.88	142.12
1.70000	-2758.93	159.08	-4.02	-3598.91	135.24	31.05	-4004.38	465.75	475.99	-3732.80	254.60	65.09	-3459.31	-24.81	-4.74	-3408.92	-9.10	32.76	-1889.61	104.93	130.22	-1873.08	97.88	169.38	-3492.72	73.99	1342.21	0.00	0.00	0.00	-2148.94	4.45	1685.42	-3360.23	41.16	1711.80	11.34	-23.74	1763.52	-3554.50	337.67	1689.60	55.77	1019.32	73.94	644.63	928.45	74.68	140.58
1.71000	-2758.93	159.08	-4.02	-3535.83	134.67	39.90	-4007.67	466.24	480.55	-3731.10	254.73	66.08	-3453.75	-21.58	-4.80	-3416.78	-9.21	32.21	-1889.61	104.93	130.22	-1873.08	97.88	169.38	-3479.42	73.57	1341.75	0.00	0.00	0.00	-2148.94	4.45	1685.42	-3376.46	37.82	1711.72	11.34	-23.74	1763.52	-3549.85	338.51	1689.37	54.93	1019.39	73.81	645.07	928.09	74.76	141.70
1.72000	-2758.93	159.08	-4.02	-3520.70	134.66	39.01	-4010.94	466.71	485.11	-3729.25	254.86	67.05	-3413.80	-20.71	0.90	-3421.03	-9.31	32.33	-1889.61	104.93	130.22	-1873.08	97.88	169.38	-3459.72	73.30	1341.95	0.00	0.00	0.00	-2148.94	4.45	1685.42	-3354.93	36.37	1711.21	11.34	-23.74	1763.52	-3545.17	339.34	1689.14	56.02	1019.06	74.06	644.75	927.85	74.85	141.27
1.73000	-2758.93	159.08	-4.02	-3496.23	134.98	38.91	-4014.21	467.17	489.67	-3727.23	254.99	68.00	-3423.89	-23.01	-0.02	-3420.25	-9.37	33.35	-1889.61	104.93	130.22	-1873.08	97.88	169.38	-3466.67	72.62	1342.79	0.00	0.00	0.00	-2148.94	4.45	1685.42	-3317.97	35.32	1709.43	11.34	-23.74	1763.52	-3540.46	340.16	1688.90	54.97	1019.23	73.84	644.97	927.94	74.88	145.22
1.74000	-2758.93	159.08	-4.02	-3479.83	135.13	37.86	-4017.47	467.60	494.23	-3725.05	255.12	68.93	-3416.82	-23.32	2.96	-3413.06	-9.39	35.46	-1889.61	104.93	130.22	-1873.08	97.88	169.38	-3458.18	71.07	1342.47	0.00	0.00	0.00	-2148.94	4.45	1685.42	-3332.83	33.46	1708.83	11.34	-23.74	1763.52	-3535.73	340.98	1688.67	55.15	1019.48	73.82	644.71	928.10	74.77	143.02
1.75000	-2758.93	159.08	-4.02	-3460.17	134.56	37.48	-4020.71	468.01	498.78	-3722.72	255.25	69.84	-3359.63	-20.06	9.87	-3411.89	-9.03	36.46	-1889.61	104.93	130.22	-1873.08	97.88	169.38	-3471.02	70.12	1342.55	0.00	0.00	0.00	-2148.94	4.45	1685.42	-3314.80	31.54	1708.06	11.34	-23.74	1763.52	-3530.97	341.80	1688.44	55.48	1019.18	73.76	645.28	928.16	74.87	138.22
1.76000	-2758.93	159.08	-4.02	-3448.85	135.24	36.39	-4023.93	468.41	503.33	-3720.23	255.38	70.73	-3453.24	-22.42	-5.25	-3414.47	-9.70	37.94	-1889.61	104.93	130.22	-1873.08	97.88	169.38	-3463.97	69.54	1343.00	0.00	0.00	0.00	-2148.94	4.45	1685.42	-3312.28	30.00	1708.36	11.34	-23.74	1763.52	-3526.18	342.61	1688.20	56.22	1018.74	74.10	645.48	927.72	74.99	141.14
1.77000	-2758.93	159.08	-4.02	-3436.02	135.65	34.70	-4027.15	468.78	507.88	-3717.58	255.51	71.60	-3417.39	-24.24	1.99	-3344.44	-9.65	48.65	-1889.61	104.93	130.22	-1873.08	97.88	169.38	-3454.12	69.12	1342.43	0.00	0.00	0.00	-2148.94	4.45	1685.42	-3313.17	28.94	1706.61	11.34	-23.74	1763.52	-3521.37	343.42	1687.96	55.44	1019.02	73.87	644.92	927.92	74.91	143.22
1.78000	-2758.93	159.08	-4.02	-3421.94	134.43	34.60	-4030.34	469.14	512.42	-3714.78	255.64	72.45	-3470.18	-23.81	-6.31	-3394.41	-9.12	40.70	-1889.61	104.93	130.22	-1873.08	97.88	169.38	-3448.07	67.96	1343.38	0.00	0.00	0.00	-2148.94	4.45	1685.42	-3308.70	27.05	1708.39	11.34	-23.74	1763.52	-3516.53	344.22	1687.73	54.65	1019.30	73.68	644.76	928.14	74.71	141.34
1.79000	-2758.93	159.08	-4.02	-3394.37	134.11	36.42	-4033.52	469.47	516.96	-3711.84	255.78	73.27	-3460.84	-22.19	-4.43	-3391.76	-9.17	41.59	-1889.61	104.93	130.22	-1873.08	97.88	169.38	-3426.78	67.20	1342.55	0.00	0.00	0.00	-2148.94	4.45	1685.42	-3277.95	28.96	1706.14	11.34	-23.74	1763.52	-3511.66	345.02	1687.49	55.33	1019.05	73.89	644.43	928.21	74.69	142.43
1.80000	-2758.93	159.08	-4.02	-3358.27	134.95	39.65	-4036.69	469.79	521.49	-3708.74	255.91	74.08	-3414.66	-20.84	3.01	-3390.33	-9.43	41.98	-1889.61	104.93	130.22	-1873.08	97.88	169.38	-3442.18	65.72	1342.11	0.00	0.00	0.00	-2148.94	4.45	1685.42	-3278.82	27.72	1705.92	11.34	-23.74	1763.52	-3506.77	345.81	1687.25	55.25	1019.04	73.91	644.12	928.10	74.66	143.92
1.81000	-2758.93	159.08	-4.02	-3348.36	135.66	38.53	-4039.83	470.09	526.02	-3705.49	256.05	74.87	-3433.32	-23.46	1.13	-3389.98	-9.87	41.94	-1889.61	104.93	130.22	-1873.08	97.88	169.38	-3442.43	65.35	1342.08	0.00	0.00	0.00	-2148.94	4.45	1685.42	-3294.44	26.59	1706.07	11.34	-23.74	1763.52	-3501.85	346.60	1687.01	54.72	1018.82	73.84	644.40	928.20	74.66	144.12
1.82000	-2758.93	159.08	-4.02	-3322.88	133.71	39.12	-4042.96	470.38	530.55	-3702.09	256.19	75.64	-3408.69	-24.00	2.39	-3390.57	-10.45	41.53	-1889.61	104.93	130.22	-1873.08	97.88	169.38	-3426.39	64.67	1341.84	0.00	0.00	0.00	-2148.94	4.45	1685.42	-3282.32	26.55	1706.88	11.34	-23.74	1763.52	-3496.90	347.38	1686.77	55.14	1019.25	73.87	645.22	927.95	74.94	143.96
1.83000	-2758.93	159.08	-4.02	-3246.72	133.06	50.87	-4046.07	470.64	535.07	-3698.55	256.33	76.40	-3401.65	-26.16	5.25	-3391.97	-11.14	40.81	-1889.61	104.93	130.22	-1873.08	97.88	169.38	-3407.11	63.84	1341.16	0.00	0.00	0.00	-2148.94	4.45	1685.42	-3283.37	27.54	1706.65	11.34	-23.74	1763.52	-3491.92	348.16	1686.53	54.48	1019.27	73.74	644.46	927.92	74.68	143.77
1.84000	-2758.93	159.08	-4.02	-3224.25	134.81	52.32	-4049.15	470.88	539.58	-3694.87	256.47	77.13	-3425.22	-23.36	-0.65	-3394.04	-11.90	39.85	-1889.61	104.93	130.22	-1873.08	97.88	169.38	-3423.20	63.71	1340.95	0.00	0.00	0.00	-2148.94	4.45	1685.42	-3285.27	27.03	1706.50	11.34	-23.74	1763.52	-3486.92	348.93	1686.29	54.21	1019.25	73.62	645.02	927.87	74.92	141.92
1.85000	-2758.93	159.08	-4.02	-3121.10	133.35	65.08	-4052.22	471.11	544.09	-3691.04	256.61	77.84	-3418.62	-25.71	-0.48	-3396.64	-12.69	38.72	-1889.61	104.93	130.22	-1873.08	97.88	169.38	-3413.45	62.88	1340.96	0.00	0.00	0.00	-2148.94	4.45	1685.42	-3250.89	26.71	1704.98	11.34	-23.74	1763.52	-3481.89	349.69	1686.05	54.96	1019.38	73.71	644.67	928.02	74.77	141.32
1.86000	-2758.93	159.08	-4.02	-3067.06	132.72	73.21	-4055.27	471.32	548.59	-3687.07	256.75	78.54	-3435.07	-26.35	-1.69	-3399.64	-13.48	37.47	-1889.61	104.93	130.22	-1873.08	97.88	169.38	-3406.95	62.61	1340.71	0.00	0.00	0.00	-2148.94	4.45	1685.42	-3253.64	27.57	1702.73	11.34	-23.74	1763.52	-3476.84	350.45	1685.81	55.11	1019.16	73.77	644.64	928.29	74.61	142.87
1.87000	-2758.93	159.08	-4.02	-3015.04	132.37	79.15	-4058.29	471.51	553.09	-3682.96	256.90	79.21	-3444.06	-26.88	-4.53	-3402.89	-14.23	36.18	-1889.61	104.93	130.22	-1873.08	97.88	169.38	-3393.08	63.36	1339.12	0.00	0.00	0.00	-2148.94	4.45	1685.42	-3245.57	30.88	1703.43	11.34	-23.74	1763.52	-3471.76	351.21	1685.56	55.24	1018.74	73.92	644.66	928.24	74.69	142.42
1.88000	-2758.93	159.08	-4.02	-2965.04	132.06	84.82	-4061.29	471.69	557.58	-3678.71	257.04	79.87	-3395.94	-25.07	2.89	-3406.26	-14.90	34.91	-1889.61	104.93	130.22	-1873.08	97.88	169.38	-3395.54	62.37	1338.87	0.00	0.00	0.00	-2148.94	4.45	1685.42	-3241.00	30.09	1703.19	11.34	-23.74	1763.52	-3466.65	351.95	1685.32	55.81	1018.96	74.13	644.22	927.95	74.81	140.61
1.89000	-2758.93	159.08	-4.02	-2917.02	131.76	90.21	-4064.27	471.84	562.06	-3674.32	257.18	80.51	-3424.59	-27.44	-0.77	-3409.61	-15.47	33.72	-1889.61	104.93	130.22	-1873.08	97.88	169.38	-3402.53	62.89	1337.95	0.00	0.00	0.00	-2148.94	4.45	1685.42	-3233.86	30.96	1702.03	11.34	-23.74	1763.52	-3461.51	352.70	1685.08	55.66	1019.27	73.98	644.96	928.14	74.91	143.15
1.90000	-2758.93	159.08	-4.02	-2870.96	131.50	95.33	-4067.22	471.98	566.53	-3669.79	257.33	81.13	-3424.04	-27.30	-0.70	-3412.81	-15.89	32.67	-1889.61	104.93	130.22	-1873.08	97.88	169.38	-3378.06	62.99	1336.69	0.00	0.00	0.00	-2148.94	4.45	1685.42	-3235.91	31.91	1699.88	11.34	-23.74	1763.52	-3456.35	353.43	1684.84	55.28	1019.23	73.93	645.06	927.85	74.93	142.46
1.91000	-2758.93	159.08	-4.02	-2826.82	131.25	100.19	-4070.14	472.10	570.99	-3665.13	257.48	81.74	-3403.97	-27.72	2.08	-3415.71	-16.12	31.84	-1889.61	104.93	130.22	-1873.08	97.88	169.38	-3365.17	61.94	1335.91	0.00	0.00	0.00	-2148.94	4.45	1685.42	-3236.42	33.95	1700.01	11.34	-23.74	1763.52	-3451.16	354.16	1684.59	55.69	1019.32	74.03	644.15	928.15	74.58	140.33
1.92000	-2758.93	159.08	-4.02	-2784.58	131.04	104.78	-4073.05	472.20	575.45	-3660.34	257.62	82.33	-3446.54	-29.08	-4.95	-3418.19	-16.13	31.29	-1889.61	104.93	130.22	-1873.08	97.88	169.38	-3357.37	62.42	1334.66	0.00	0.00	0.00	-2148.94	4.45	1685.42	-3232.90	33.14	1699.24	11.34	-23.74	1763.52	-3445.95	354.89	1684.35	55.35	1019.12	74.00	644.68	928.23	74.67	140.45
1.93000	-2758.93	159.08	-4.02	-2744.20	130.84	109.12	-4075.92	472.29	579.89	-3655.41	257.77	82.90	-3422.82	-26.00	-0.92	-3420.08	-15.89	31.08	-1889.61	104.93	130.22	-1873.08	97.88	169.38	-3355.14	63.04	1332.79	0.00	0.00	0.00	-2148.94	4.45	1685.42	-3212.18	36.09	1697.06	11.34	-23.74	1763.52	-3440.71	355.61	1684.11	54.47	1019.14	73.79	644.82	927.87	74.91	140.14
1.94000	-2758.93	159.08	-4.02	-2705.64	130.67	113.21	-4078.77	472.36	584.33	-3650.36	257.92	83.45	-3387.50	-27.32	1.32	-3408.72	-15.75	34.06	-1889.61	104.93	130.22	-1873.08	97.88	169.38	-3352.23	62.60	1331.93	0.00	0.00	0.00	-2148.94	4.45	1685.42	-3212.88	38.00	1694.74	11.34	-23.74	1763.52	-3435.44	356.32	1683.87	55.00	1019.22	73.92	644.63	927.82	74.93	142.89
1.95000	-2758.93	159.08	-4.02	-2668.89	130.52	117.05	-4081.58	472.41	588.76	-3645.17	258.07	83.98	-3436.24	-29.00	-3.09	-3426.79	-13.57	30.06	-1889.61	104.93	130.22	-1873.08	97.88	169.38	-3334.44	63.57	1330.46	0.00	0.00	0.00	-2148.94	4.45	1685.42	-3201.43	37.90	1692.99	11.34	-23.74	1763.52	-3430.14	357.02	1683.62	54.87	1019.19	73.78	644.43	927.97	74.73	141.35
1.96000	-2758.93	159.08	-4.02	-2633.90	130.39	120.65	-4084.37	472.45	593.17	-3639.86	258.22	84.50	-3387.63	-28.91	3.05	-3431.88	-16.63	28.99	-1889.61	104.93	130.22	-1873.08	97.88	169.38	-3327.32	64.30	1328.69	0.00	0.00	0.00	-2148.94	4.45	1685.42	-3205.30	39.14	1692.16	11.34	-23.74	1763.52	-3424.82	357.72	1683.38	54.60	1019.13	73.66	644.28	928.19	74.63	146.50
1.97000	-2758.93	159.08	-4.02	-2600.65	130.29	124.01	-4087.13	472.46	597.58	-3634.42	258.37	85.00	-3391.00	-28.26	3.87	-3443.89	-17.67	26.33	-1889.61	104.93	130.22	-1873.08	97.88	169.38	-3340.00	63.96	1327.23	0.00	0.00	0.00	-2148.94	4.45	1685.42	-3186.73	40.16	1690.43	11.34	-23.74	1763.52	-3419.47	358.41	1683.14	55.00	1019.15	73.76	644.39	928.22	74.77	143.92
1.98000	-2758.93	159.08	-4.02	-2569.10	130.20	127.13	-4089.86	472.47	601.97	-3628.85	258.53	85.48	-3439.93	-28.36	-4.97	-3447.45	-17.41	25.54	-1889.61	104.93	130.22	-1873.08	97.88	169.38	-3320.11	64.86	1325.62	0.00	0.00	0.00	-2148.94	4.45	1685.42	-3174.40	43.46	1688.02	11.34	-23.74	1763.52	-3414.10	359.10	1682.90	54.94	1018.87	73.97	644.78	928.32	74.79	145.59
1.99000	-2758.93	159.08	-4.02	-2539.23	130.14	130.03	-4092.56	472.45	606.35	-3623.16	258.68	85.95	-3397.37	-30.08	2.89	-3436.18	-16.70	28.19	-1889.61	104.93	130.22	-1873.08	97.88	169.38	-3328.89	65.20	1323.82	0.00	0.00	0.00	-2148.94	4.45	1685.42	-3166.59	45.11	1686.77	11.34	-23.74	1763.52	-3408.70	359.78	1682.66	55.84	1018.87	74.20	644.85	928.29	74.76	143.23
2.00000	-2758.93	159.08	-4.02	-2511.00	130.10	132.70	-4095.22	472.42	610.73	-3617.35	258.83	86.40	-3392.35	-26.29	1.12	-3384.24	-15.45	38.99	-1889.61	104.93	130.22	-1873.08	97.88	169.38	-3310.44	66.23	1322.46	0.00	0.00	0.00	-2148.94	4.45	1685.42	-3153.13	46.60	1684.45	11.34	-23.74	1763.52	-3403.27	360.45	1682.42	54.78	1019.40	73.74	644.90	928.19	74.79	143.32
2.01000	-2758.93	159.08	-4.02	-2484.38	130.08	135.15	-4097.86	472.37	615.09	-3611.41	258.99	86.84	-3419.48	-26.88	-3.21	-3446.72	-16.68	27.14	-1889.61	104.93	130.22	-1873.08	97.88	169.38	-3304.82	68.61	1320.63	0.00	0.00	0.00	-2148.94	4.45	1685.42	-3157.70	48.77	1683.40	11.34	-23.74	1763.52	-3397.82	361.12	1682.17	55.06	1019.25	73.77	645.34	928.13	74.81	144.11
2.02000	-2758.93	159.08	-4.02	-2459.34	130.07	137.39	-4100.46	472.31	619.43	-3605.36	259.14	87.26	-3484.18	-32.32	-12.31	-3386.05	-14.52	37.33	-1889.61	104.93	130.22	-1873.08	97.88	169.38	-3297.38	69.06	1319.27	0.00	0.00	0.00	-2148.94	4.45	1685.42	-3157.27	50.05	1681.88	11.34	-23.74	1763.52	-3392.34	361.77	1681.93	54.04	1019.36	73.66	644.82	928.42	74.79	143.14
2.03000	-2758.93	159.08	-4.02	-2435.85	130.09	139.42	-4103.02	472.23	623.77	-3599.19	259.30	87.66	-3437.49	-32.09	-3.77	-3383.80	-14.13	37.69	-1889.61	104.93	130.22	-1873.08	97.88	169.38	-3283.06	69.85	1317.72	0.00	0.00	0.00	-2148.94	4.45	1685.42	-3166.30	52.53	1681.12	11.34	-23.74	1763.52	-3386.83	362.43	1681.69	54.43	1019.39	73.73	645.19	928.27	74.89	141.39
2.04000	-2758.93	159.08	-4.02	-2413.88	130.12	141.24	-4105.55	472.13	628.09	-3592.90	259.46	88.05	-3403.85	-28.20	-0.71	-3460.43	-16.20	24.63	-1889.61	104.93	130.22	-1873.08	97.88	169.38	-3273.07	70.95	1315.82	0.00	0.00	0.00	-2148.94	4.45	1685.42	-3126.01	55.85	1677.73	11.34	-23.74	1763.52	-3381.30	363.07	1681.45	54.70	1019.37	73.79	644.19	927.95	74.60	138.72
2.05000	-2758.93	159.08	-4.02	-2393.39	130.17	142.86	-4108.05	472.02	632.39	-3586.49	259.62	88.42	-3435.35	-29.03	-4.78	-3493.31	-16.65	19.04	-1889.61	104.93	130.22	-1873.08	97.88	169.38	-3255.63	71.87	1313.83	0.00	0.00	0.00	-2148.94	4.45	1685.42	-3100.28	56.03	1676.10	11.34	-23.74	1763.52	-3375.74	363.71	1681.22	55.49	1019.19	73.94	644.94	927.56	74.98	137.57
2.06000	-2758.93	159.08	-4.02	-2374.36	130.24	144.29	-4110.50	471.90	636.69	-3579.97	259.77	88.78	-3421.22	-29.59	-2.56	-3468.34	-15.63	23.39	-1889.61	104.93	130.22	-1873.08	97.88	169.38	-3272.89	72.88	1312.44	0.00	0.00	0.00	-2148.94	4.45	1685.42	-3141.24	57.82	1675.78	11.34	-23.74	1763.52	-3370.16	364.34	1680.98	55.28	1018.92	73.87	645.31	927.80	74.92	140.61
2.07000	-2758.93	159.08	-4.02	-2356.75	130.33	145.52	-4112.92	471.75	640.97	-3573.34	259.93	89.12	-3440.49	-29.43	-5.10	-3426.37	-15.16	30.75	-1889.61	104.93	130.22	-1873.08	97.88	169.38	-3246.09	75.28	1311.42	0.00	0.00	0.00	-2148.94	4.45	1685.42	-3136.20	61.42	1674.70	11.34	-23.74	1763.52	-3364.55	364.96	1680.74	55.11	1018.74	73.85	645.42	927.98	74.95	141.96
2.08000	-2758.93	159.08	-4.02	-2340.53	130.43	146.56	-4115.31	471.59	645.23	-3566.59	260.09	89.44	-3413.17	-28.14	0.92	-3371.41	-15.69	39.52	-1889.61	104.93	130.22	-1873.08	97.88	169.38	-3257.85	75.77	1310.09	0.00	0.00	0.00	-2148.94	4.45	1685.42	-3091.98	64.03	1672.21	11.34	-23.74	1763.52	-3358.91	365.57	1680.50	55.02	1019.31	73.72	644.75	927.94	74.92	143.69
2.09000	-2758.93	159.08	-4.02	-2325.68	130.55	147.42	-4117.65	471.42	649.48	-3559.74	260.25	89.75	-3441.96	-30.53	-4.39	-3407.82	-15.57	35.10	-1889.61	104.93	130.22	-1873.08	97.88	169.38	-3250.82	77.21	1308.46	0.00	0.00	0.00	-2148.94	4.45	1685.42	-3104.69	65.90	1672.01	11.34	-23.74	1763.52	-3353.24	366.18	1680.27	55.03	1019.52	73.58	644.68	927.87	74.88	143.58
2.10000	-2758.93	159.08	-4.02	-2312.15	130.68	148.11	-4119.96	471.23	653.71	-3552.77	260.42	90.05	-3437.17	-30.32	-4.22	-3394.56	-15.50	38.40	-1889.61	104.93	130.22	-1873.08	97.88	169.38	-3226.87	79.00	1308.46	0.00	0.00	0.00	-2148.94	4.45	1685.42	-3113.82	69.41	1672.37	11.34	-23.74	1763.52	-3347.55	366.78	1680.03	54.82	1019.18	73.75	644.62	927.81	74.88	141.13
2.11000	-2758.93	159.08	-4.02	-2299.92	130.83	148.62	-4122.22	471.03	657.93	-3545.70	260.58	90.33	-3459.99	-28.69	-8.65	-3386.42	-15.50	41.27	-1889.61	104.93	130.22	-1873.08	97.88	169.38	-3220.21	81.38	1307.44	0.00	0.00	0.00	-2148.94	4.45	1685.42	-3083.79	72.35	1670.42	11.34	-23.74	1763.52	-3341.84	367.37	1679.80	55.32	1018.87	73.89	644.50	928.49	74.61	140.47
2.12000	-2758.93	159.08	-4.02	-2288.96	130.99	148.96	-4124.44	470.81	662.13	-3538.53	260.74	90.60	-3436.91	-27.31	-3.72	-3382.83	-15.54	43.53	-1889.61	104.93	130.22	-1873.08	97.88	169.38	-3207.20	82.60	1307.53	0.00	0.00	0.00	-2148.94	4.45	1685.42	-3061.39	75.96	1669.35	11.34	-23.74	1763.52	-3336.10	367.95	1679.56	54.73	1019.21	73.80	644.78	928.50	74.72	141.55
2.13000	-2758.93	159.08	-4.02	-2279.23	131.17	149.13	-4126.62	470.57	666.32	-3531.24	260.90	90.85	-3412.24	-29.25	0.18	-3383.20	-15.60	45.00	-1889.61	104.93	130.22	-1873.08	97.88	169.38	-3208.12	84.46	1307.32	0.00	0.00	0.00	-2148.94	4.45	1685.42	-3080.49	77.96	1671.39	11.34	-23.74	1763.52	-3330.33	368.53	1679.33	54.21	1019.87	73.53	644.51	928.38	74.70	141.29
2.14000	-2758.93	159.08	-4.02	-2270.71	131.36	149.15	-4128.76	470.32	670.48	-3523.86	261.07	91.09	-3433.92	-29.25	-3.77	-3386.96	-15.68	45.51	-1889.61	104.93	130.22	-1873.08	97.88	169.38	-3203.79	86.34	1307.98	0.00	0.00	0.00	-2148.94	4.45	1685.42	-3073.18	80.45	1671.32	11.34	-23.74	1763.52	-3324.53	369.09	1679.10	54.72	1019.27	73.80	644.91	928.13	74.85	141.26
2.15000	-2758.93	159.08	-4.02	-2263.37	131.57	149.01	-4130.86	470.06	674.63	-3516.37	261.23	91.31	-3454.97	-28.38	-5.22	-3393.53	-15.76	44.88	-1889.61	104.93	130.22	-1873.08	97.88	169.38	-3191.08	87.63	1308.57	0.00	0.00	0.00	-2148.94	4.45	1685.42	-3047.03	83.43	1671.16	11.34	-23.74	1763.52	-3318.71	369.65	1678.87	55.00	1019.14	73.87	645.41	927.83	75.10	142.87
2.16000	-2758.93	159.08	-4.02	-2257.16	131.78	148.72	-4132.91	469.78	678.77	-3508.78	261.39	91.52	-3434.23	-29.25	-1.72	-3402.32	-15.81	42.95	-1889.61	104.93	130.22	-1873.08	97.88	169.38	-3183.14	90.29	1310.30	0.00	0.00	0.00	-2148.94	4.45	1685.42	-3037.80	87.97	1672.94	11.34	-23.74	1763.52	-3312.86	370.21	1678.64	55.55	1019.13	74.00	644.61	928.00	74.73	143.39
2.17000	-2758.93	159.08	-4.02	-2252.07	132.01	148.28	-4134.92	469.49	682.88	-3501.09	261.56	91.72	-3386.19	-28.89	4.60	-3412.75	-15.84	39.53	-1889.61	104.93	130.22	-1873.08	97.88	169.38	-3168.84	92.39	1311.54	0.00	0.00	0.00	-2148.94	4.45	1685.42	-3036.34	90.69	1674.69	11.34	-23.74	1763.52	-3306.99	370.75	1678.41	56.12	1018.96	74.07	644.85	928.26	74.76	145.34
2.18000	-2758.93	159.08	-4.02	-2248.05	132.25	147.71	-4136.88	469.18	686.98	-3493.31	261.72	91.91	-3424.12	-30.09	-0.46	-3406.80	-16.61	36.88	-1889.61	104.93	130.22	-1873.08	97.88	169.38	-3155.53	93.89	1313.24	0.00	0.00	0.00	-2148.94	4.45	1685.42	-3022.10	92.97	1675.94	11.34	-23.74	1763.52	-3301.09	371.28	1678.19	55.89	1019.18	73.98	644.80	928.07	74.87	141.05
2.19000	-2758.93	159.08	-4.02	-2245.08	132.51	146.99	-4138.80	468.86	691.05	-3485.43	261.89	92.08	-3425.50	-28.14	0.41	-3419.54	-15.14	32.33	-1889.61	104.93	130.22	-1873.08	97.88	169.38	-3160.82	96.06	1315.02	0.00	0.00	0.00	-2148.94	4.45	1685.42	-3038.77	96.54	1678.24	11.34	-23.74	1763.52	-3295.17	371.81	1677.96	55.84	1018.87	74.12	645.14	927.83	75.01	141.87
2.20000	-2758.93	159.08	-4.02	-2243.13	132.77	146.15	-4140.67	468.52	695.11	-3477.45	262.06	92.23	-3446.57	-28.67	-4.01	-3492.02	-16.57	20.23	-1889.61	104.93	130.22	-1873.08	97.88	169.38	-3148.11	99.76	1317.72	0.00	0.00	0.00	-2148.94	4.45	1685.42	-2993.35	100.34	1677.90	11.34	-23.74	1763.52	-3289.22	372.33	1677.74	55.31	1019.35	73.78	645.08	927.81	74.95	144.87
2.21000	-2758.93	159.08	-4.02	-2242.17	133.04	145.17	-4142.49	468.17	699.15	-3469.38	262.22	92.38	-3440.74	-30.58	-3.00	-3421.26	-14.98	34.97	-1889.61	104.93	130.22	-1873.08	97.88	169.38	-3141.02	101.56	1320.09	0.00	0.00	0.00	-2148.94	4.45	1685.42	-2998.79	104.30	1679.63	11.34	-23.74	1763.52	-3283.24	372.83	1677.51	54.89	1019.54	73.73	644.83	927.87	74.82	142.87
2.22000	-2758.93	159.08	-4.02	-2242.16	133.33	144.07	-4144.26	467.81	703.17	-3461.22	262.39	92.51	-3432.75	-30.36	-0.56	-3405.55	-14.72	41.09	-1889.61	104.93	130.22	-1873.08	97.88	169.38	-3131.13	104.71	1322.50	0.00	0.00	0.00	-2148.94	4.45	1685.42	-3005.13	108.08	1683.56	11.34	-23.74	1763.52	-3277.24	373.33	1677.29	55.48	1019.39	73.86	644.68	928.09	74.69	146.21
2.23000	-2758.93	159.08	-4.02	-2243.07	133.62	142.86	-4145.98	467.43	707.17	-3452.96	262.56	92.63	-3379.89	-27.56	6.44	-3416.84	-15.29	42.63	-1889.61	104.93	130.22	-1873.08	97.88	169.38	-3125.20	107.28	1324.68	0.00	0.00	0.00	-2148.94	4.45	1685.42	-2997.57	110.80	1684.52	11.34	-23.74	1763.52	-3271.21	373.82	1677.07	54.72	1019.21	73.75	644.72	927.83	74.91	143.49
2.24000	-2758.93	159.08	-4.02	-2244.88	133.92	141.53	-4147.66	467.04	711.14	-3444.62	262.73	92.73	-3406.56	-27.72	2.64	-3439.38	-16.10	40.42	-1889.61	104.93	130.22	-1873.08	97.88	169.38	-3121.44	108.45	1327.87	0.00	0.00	0.00	-2148.94	4.45	1685.42	-2973.76	114.22	1685.63	11.34	-23.74	1763.52	-3265.15	374.31	1676.85	54.64	1019.06	73.81	645.12	928.13	74.84	142.32
2.25000	-2758.93	159.08	-4.02	-2247.54	134.23	140.09	-4149.28	466.63	715.10	-3436.19	262.90	92.83	-3401.81	-27.25	3.48	-3457.38	-16.56	35.27	-1889.61	104.93	130.22	-1873.08	97.88	169.38	-3108.10	111.21	1329.99	0.00	0.00	0.00	-2148.94	4.45	1685.42	-2993.88	116.53	1690.37	11.34	-23.74	1763.52	-3259.07	374.78	1676.63	55.40	1018.90	74.01	644.97	928.10	74.81	142.22
2.26000	-2758.93	159.08	-4.02	-2251.04	134.55	138.55	-4150.85	466.21	719.03	-3427.67	263.07	92.91	-3419.15	-28.57	-2.26	-3455.13	-16.10	28.01	-1889.61	104.93	130.22	-1873.08	97.88	169.38	-3105.89	113.50	1331.89	0.00	0.00	0.00	-2148.94	4.45	1685.42	-2968.74	120.05	1692.05	11.34	-23.74	1763.52	-3252.97	375.24	1676.42	55.74	1018.97	74.05	645.05	927.87	74.86	139.84
2.27000	-2758.93	159.08	-4.02	-2255.33	134.88	136.90	-4152.37	465.78	722.95	-3419.06	263.24	92.98	-3381.43	-25.71	0.31	-3461.65	-15.03	18.69	-1889.61	104.93	130.22	-1873.08	97.88	169.38	-3096.75	114.89	1333.40	0.00	0.00	0.00	-2148.94	4.45	1685.42	-2950.72	124.41	1694.46	11.34	-23.74	1763.52	-3246.83	375.70	1676.21	55.26	1019.18	73.79	645.40	927.97	75.00	140.48
2.28000	-2758.93	159.08	-4.02	-2260.39	135.21	135.16	-4153.84	465.34	726.84	-3410.37	263.41	93.04	-3437.99	-27.88	-11.14	-3413.22	-14.91	21.26	-1889.61	104.93	130.22	-1873.08	97.88	169.38	-3083.12	116.29	1335.34	0.00	0.00	0.00	-2148.94	4.45	1685.42	-2987.03	127.51	1697.66	11.34	-23.74	1763.52	-3240.68	376.14	1675.99	54.74	1019.36	73.81	644.30	928.38	74.48	141.74
2.29000	-2758.93	159.08	-4.02	-2266.19	135.55	133.33	-4155.25	464.88	730.71	-3401.60	263.58	93.08	-3429.72	-28.85	-12.79	-3380.44	-14.21	22.16	-1889.61	104.93	130.22	-1873.08	97.88	169.38	-3080.36	118.12	1336.93	0.00	0.00	0.00	-2148.94	4.45	1685.42	-2970.57	131.05	1698.45	11.34	-23.74	1763.52	-3234.49	376.58	1675.78	56.10	1018.94	74.18	644.82	927.87	74.82	140.13
2.30000	-2758.93	159.08	-4.02	-2272.69	135.90	131.41	-4156.61	464.40	734.55	-3392.75	263.75	93.11	-3352.15	-28.42	-0.78	-3368.05	-15.06	22.58	-1889.61	104.93	130.22	-1873.08	97.88	169.38	-3064.02	120.05	1338.15	0.00	0.00	0.00	-2148.94	4.45	1685.42	-2929.80	133.29	1698.67	11.34	-23.74	1763.52	-3228.28	377.01	1675.57	55.65	1019.30	73.99	644.16	927.76	74.85	141.82
2.31000	-2758.93	159.08	-4.02	-2279.86	136.25	129.42	-4157.91	463.92	738.37	-3383.82	263.92	93.14	-3372.32	-28.57	-3.12	-3373.47	-14.87	23.60	-1889.61	104.93	130.22	-1873.08	97.88	169.38	-3056.90	120.93	1339.62	0.00	0.00	0.00	-2148.94	4.45	1685.42	-2931.63	136.14	1700.52	11.34	-23.74	1763.52	-3222.05	377.42	1675.37	55.25	1019.09	73.99	644.29	928.18	74.68	141.62
2.32000	-2758.93	159.08	-4.02	-2287.67	136.60	127.34	-4159.16	463.42	742.17	-3374.81	264.09	93.15	-3327.35	-27.87	6.07	-3389.03	-14.68	25.57	-1889.61	104.93	130.22	-1873.08	97.88	169.38	-3042.36	122.21	1341.45	0.00	0.00	0.00	-2148.94	4.45	1685.42	-2914.41	136.92	1702.22	11.34	-23.74	1763.52	-3215.79	377.83	1675.16	55.51	1019.08	74.01	644.56	927.95	74.85	141.70
2.33000	-2758.93	159.08	-4.02	-2296.10	136.97	125.19	-4160.35	462.91	745.94	-3365.72	264.26	93.15	-3332.02	-26.29	7.30	-3389.51	-13.40	28.87	-1889.61	104.93	130.22	-1873.08	97.88	169.38	-3039.29	123.43	1341.84	0.00	0.00	0.00	-2148.94	4.45	1685.42	-2917.41	141.49	1704.35	11.34	-23.74	1763.52	-3209.50	378.23	1674.96	55.21	1018.99	73.91	644.07	928.12	74.70	140.78
2.34000	-2758.93	159.08	-4.02	-2305.10	137.33	122.97	-4161.48	462.39	749.69	-3356.55	264.43	93.14	-3324.18	-25.14	10.84	-3373.13	-11.77	33.86	-1889.61	104.93	130.22	-1873.08	97.88	169.38	-3037.56	125.13	1343.55	0.00	0.00	0.00	-2148.94	4.45	1685.42	-2897.85	144.36	1704.12	11.34	-23.74	1763.52	-3203.19	378.62	1674.76	54.42	1019.36	73.65	644.39	928.04	74.72	140.78
2.35000	-2758.93	159.08	-4.02	-2314.65	137.70	120.70	-4162.56	461.85	753.42	-3347.32	264.61	93.12	-3343.81	-21.73	9.91	-3362.19	-9.53	37.08	-1889.61	104.93	130.22	-1873.08	97.88	169.38	-3033.04	126.27	1344.70	0.00	0.00	0.00	-2148.94	4.45	1685.42	-2903.30	146.68	1706.37	11.34	-23.74	1763.52	-3196.85	379.00	1674.56	55.10	1019.44	73.79	644.60	928.08	74.79	144.56
2.36000	-2758.93	159.08	-4.02	-2324.72	138.07	118.36	-4163.57	461.31	757.12	-3338.00	264.78	93.09	-3316.48	-17.85	14.08	-3351.98	-7.15	39.46	-1889.61	104.93	130.22	-1873.08	97.88	169.38	-3023.95	127.48	1345.60	0.00	0.00	0.00	-2148.94	4.45	1685.42	-2888.59	147.23	1707.15	11.34	-23.74	1763.52	-3190.48	379.36	1674.36	55.54	1018.94	73.99	644.62	927.89	74.76	141.22
2.37000	-2758.93	159.08	-4.02	-2335.28	138.45	115.96	-4164.53	460.75	760.79	-3328.62	264.95	93.04	-3302.23	-16.38	15.57	-3346.85	-3.57	39.67	-1889.61	104.93	130.22	-1873.08	97.88	169.38	-2998.10	128.42	1347.16	0.00	0.00	0.00	-2148.94	4.45	1685.42	-2885.55	150.15	1708.12	11.34	-23.74	1763.52	-3184.09	379.72	1674.17	55.43	1018.95	73.97	644.56	928.26	74.70	142.26
2.38000	-2758.93	159.08	-4.02	-2346.29	138.83	113.52	-4165.43	460.17	764.44	-3319.17	265.12	92.99	-3254.33	-12.56	22.21	-3320.17	-0.36	42.61	-1889.61	104.93	130.22	-1873.08	97.88	169.38	-2999.70	129.49	1348.71	0.00	0.00	0.00	-2148.94	4.45	1685.42	-2862.42	152.85	1707.88	11.34	-23.74	1763.52	-3177.68	380.07	1673.97	54.83	1019.75	73.63	644.57	928.06	74.71	141.40
2.39000	-2758.93	159.08	-4.02	-2357.72	139.21	111.03	-4166.26	459.59	768.06	-3309.64	265.30	92.93	-3247.42	-9.37	20.88	-3302.25	2.89	44.14	-1889.61	104.93	130.22	-1873.08	97.88	169.38	-2998.71	130.86	1349.78	0.00	0.00	0.00	-2148.94	4.45	1685.42	-2873.48	155.13	1709.70	11.34	-23.74	1763.52	-3171.24	380.41	1673.78	55.31	1019.19	73.83	644.32	927.99	74.68	142.21
2.40000	-2758.93	159.08	-4.02	-2369.54	139.59	108.51	-4167.04	458.99	771.65	-3300.05	265.47	92.86	-3227.99	-6.20	20.62	-3262.66	5.16	48.33	-1889.61	104.93	130.22	-1873.08	97.88	169.38	-2996.15	132.34	1351.48	0.00	0.00	0.00	-2148.94	4.45	1685.42	-2867.14	157.00	1709.96	11.34	-23.74	1763.52	-3164.77	380.74	1673.60	54.33	1019.62	73.50	644.73	928.13	74.79	204.28
2.41000	-2758.93	159.08	-4.02	-2381.72	139.97	105.94	-4167.75	458.38	775.22	-3290.39	265.65	92.77	-3205.10	-4.68	21.48	-3225.68	6.96	50.34	-1889.61	104.93	130.22	-1873.08	97.88	169.38	-2980.94	134.64	1352.67	0.00	0.00	0.00	-2148.94	4.45	1685.42	-2862.68	158.33	1710.50	11.34	-23.74	1763.52	-3158.28	381.05	1673.41	55.47	1019.39	73.92	644.42	928.41	74.63	164.21
2.42000	-2758.93	159.08	-4.02	-2394.23	140.35	103.35	-4168.39	457.76	778.76	-3280.67	265.82	92.68	-3169.47	-0.17	23.74	-3221.23	10.51	48.30	-1889.61	104.93	130.22	-1873.08	97.88	169.38	-2973.84	135.35	1353.98	0.00	0.00	0.00	-2148.94	4.45	1685.42	-2880.31	159.82	1712.56	11.34	-23.74	1763.52	-3151.76	381.36	1673.23	55.49	1018.80	74.19	644.89	928.13	74.92	144.15
2.43000	-2758.93	159.08	-4.02	-2407.04	140.74	100.73	-4168.98	457.13	782.27	-3270.89	265.99	92.58	-3163.91	1.67	21.40	-3193.11	11.73	48.29	-1889.61	104.93	130.22	-1873.08	97.88	169.38	-2960.42	137.35	1354.49	0.00	0.00	0.00	-2148.94	4.45	1685.42	-2851.44	161.91	1712.92	11.34	-23.74	1763.52	-3145.22	381.66	1673.05	55.91	1018.82	74.24	644.66	928.10	74.96	142.88
2.44000	-2758.93	159.08	-4.02	-2420.12	141.12	98.08	-4169.49	456.49	785.76	-3261.04	266.17	92.47	-3148.67	3.78	18.68	-3181.49	14.13	44.72	-1889.61	104.93	130.22	-1873.08	97.88	169.38	-2947.25	138.76	1355.28	0.00	0.00	0.00	-2148.94	4.45	1685.42	-2844.34	163.36	1713.04	11.34	-23.74	1763.52	-3138.65	381.94	1672.87	55.43	1018.87	74.04	644.74	927.85	74.89	139.30
2.45000	-2758.93	159.08	-4.02	-2433.43	141.50	95.42	-4169.95	455.83	789.21	-3251.13	266.34	92.35	-3118.26	6.32	18.22	-3152.39	15.58	43.96	-1889.61	104.93	130.22	-1873.08	97.88	169.38	-2952.61	140.62	1355.97	0.00	0.00	0.00	-2148.94	4.45	1685.42	-2840.11	164.42	1714.14	11.34	-23.74	1763.52	-3132.06	382.22	1672.69	55.18	1019.16	73.99	645.88	928.79	74.06	140.05
2.46000	-2758.93	159.08	-4.02	-2446.94	141.88	92.75	-4170.33	455.17	792.64	-3241.16	266.52	92.22	-3098.71	8.22	17.53	-3136.85	17.45	39.70	-1889.61	104.93	130.22	-1873.08	97.88	169.38	-2953.34	142.10	1357.27	0.00	0.00	0.00	-2148.94	4.45	1685.42	-2843.67	165.46	1715.30	11.34	-23.74	1763.52	-3125.44	382.48	1672.52	57.05	1019.08	74.28	644.37	928.15	74.42	143.17
2.47000	-2758.93	159.08	-4.02	-2460.63	142.26	90.07	-4170.65	454.49	796.04	-3231.14	266.69	92.08	-3060.39	11.09	17.93	-3092.50	18.71	41.16	-1889.61	104.93	130.22	-1873.08	97.88	169.38	-2944.50	143.65	1358.17	0.00	0.00	0.00	-2148.94	4.45	1685.42	-2844.18	167.85	1716.00	11.34	-23.74	1763.52	-3118.79	382.73	1672.35	56.48	1019.38	74.08	644.09	927.86	74.67	143.24
2.48000	-2758.93	159.08	-4.02	-2474.46	142.63	87.38	-4170.90	453.80	799.41	-3221.06	266.87	91.93	-3064.64	12.00	11.07	-3055.24	19.79	42.20	-1889.61	104.93	130.22	-1873.08	97.88	169.38	-2940.12	144.87	1357.51	0.00	0.00	0.00	-2148.94	4.45	1685.42	-2831.20	167.96	1715.44	11.34	-23.74	1763.52	-3112.12	382.97	1672.18	55.72	1019.05	73.93	644.39	928.02	74.78	144.17
2.49000	-2758.93	159.08	-4.02	-2488.40	143.01	84.70	-4171.09	453.10	802.74	-3210.92	267.04	91.78	-3033.13	14.95	11.61	-3048.01	20.02	36.02	-1889.61	104.93	130.22	-1873.08	97.88	169.38	-2934.07	146.01	1357.91	0.00	0.00	0.00	-2148.94	4.45	1685.42	-2821.14	168.30	1716.27	11.34	-23.74	1763.52	-3105.43	383.21	1672.01	55.90	1018.93	74.14	645.02	927.67	75.10	140.91
2.50000	-2758.93	159.08	-4.02	-2502.42	143.38	82.02	-4171.20	452.40	806.05	-3200.73	267.21	91.61	-3001.17	17.88	11.24	-3039.18	21.73	31.49	-1889.61	104.93	130.22	-1873.08	97.88	169.38	-2933.74	147.79	1358.00	0.00	0.00	0.00	-2148.94	4.45	1685.42	-2807.03	169.03	1716.72	11.34	-23.74	1763.52	-3098.71	383.43	1671.85	55.01	1018.70	74.02	644.79	928.15	74.78	156.49
2.51000	-2758.93	159.08	-4.02	-2516.48	143.74	79.35	-4171.24	451.67	809.33	-3190.48	267.39	91.44	-2953.09	18.91	12.00	-2996.73	21.79	31.66	-1889.61	104.93	130.22	-1873.08	97.88	169.38	-2917.83	148.75	1358.40	0.00	0.00	0.00	-2148.94	4.45	1685.42	-2791.68	170.62	1716.50	11.34	-23.74	1763.52	-3091.96	383.63	1671.69	55.46	1019.19	73.89	644.41	928.32	74.63	147.32
2.52000	-2758.93	159.08	-4.02	-2530.57	144.10	76.69	-4171.21	450.94	812.57	-3180.19	267.56	91.26	-2910.73	19.29	14.26	-2953.73	23.46	32.12	-1889.61	104.93	130.22	-1873.08	97.88	169.38	-2905.27	149.55	1357.84	0.00	0.00	0.00	-2148.94	4.45	1685.42	-2779.99	172.69	1716.03	11.34	-23.74	1763.52	-3085.19	383.83	1671.53	55.03	1019.15	73.96	644.87	928.12	74.80	145.38
2.53000	-2758.93	159.08	-4.02	-2544.63	144.46	74.06	-4171.11	450.20	815.78	-3169.84	267.74	91.07	-2874.38	21.43	15.38	-2950.67	23.02	26.21	-1889.61	104.93	130.22	-1873.08	97.88	169.38	-2910.12	150.42	1358.50	0.00	0.00	0.00	-2148.94	4.45	1685.42	-2765.33	172.82	1715.40	11.34	-23.74	1763.52	-3078.39	384.02	1671.38	53.80	1018.94	73.71	644.79	928.13	74.79	142.92
2.54000	-2758.93	159.08	-4.02	-2558.65	144.81	71.45	-4170.94	449.45	818.96	-3159.45	267.91	90.88	-2919.90	19.01	2.86	-2914.56	24.37	25.51	-1889.61	104.93	130.22	-1873.08	97.88	169.38	-2906.87	151.43	1357.80	0.00	0.00	0.00	-2148.94	4.45	1685.42	-2766.93	173.48	1716.14	11.34	-23.74	1763.52	-3071.57	384.19	1671.23	55.13	1019.07	73.88	644.79	928.23	74.76	140.75
2.55000	-2758.93	159.08	-4.02	-2572.60	145.16	68.87	-4170.70	448.69	822.11	-3149.01	268.09	90.68	-2839.64	20.55	10.57	-2889.02	23.82	24.59	-1889.61	104.93	130.22	-1873.08	97.88	169.38	-2889.02	152.46	1357.65	0.00	0.00	0.00	-2148.94	4.45	1685.42	-2771.82	173.56	1717.10	11.34	-23.74	1763.52	-3064.72	384.35	1671.08	55.30	1019.07	73.89	644.48	928.16	74.77	139.39
2.56000	-2758.93	159.08	-4.02	-2586.43	145.50	66.32	-4170.38	447.92	825.23	-3138.53	268.26	90.46	-2816.16	20.52	8.76	-2871.14	24.55	21.99	-1889.61	104.93	130.22	-1873.08	97.88	169.38	-2890.46	152.53	1357.84	0.00	0.00	0.00	-2148.94	4.45	1685.42	-2764.75	175.08	1716.71	11.34	-23.74	1763.52	-3057.85	384.50	1670.94	55.52	1019.07	74.05	644.64	928.11	74.72	140.46
2.57000	-2758.93	159.08	-4.02	-2600.13	145.83	63.80	-4169.99	447.13	828.31	-3128.00	268.44	90.25	-2789.55	22.16	8.87	-2819.40	24.85	26.09	-1889.61	104.93	130.22	-1873.08	97.88	169.38	-2887.36	152.77	1357.42	0.00	0.00	0.00	-2148.94	4.45	1685.42	-2744.83	177.59	1715.09	11.34	-23.74	1763.52	-3050.95	384.64	1670.79	54.83	1019.28	73.70	644.85	927.95	74.83	142.27
2.58000	-2758.93	159.08	-4.02	-2613.65	146.16	61.34	-4169.52	446.34	831.36	-3117.42	268.61	90.02	-2768.03	20.57	9.08	-2794.01	25.77	25.80	-1889.61	104.93	130.22	-1873.08	97.88	169.38	-2870.38	153.46	1357.62	0.00	0.00	0.00	-2148.94	4.45	1685.42	-2725.40	179.76	1713.74	11.34	-23.74	1763.52	-3044.03	384.77	1670.66	55.21	1018.81	73.98	645.31	928.07	75.00	141.55
2.59000	-2758.93	159.08	-4.02	-2626.97	146.48	58.91	-4168.97	445.54	834.38	-3106.81	268.79	89.79	-2720.12	24.88	13.18	-2737.67	26.99	30.38	-1889.61	104.93	130.22	-1873.08	97.88	169.38	-2882.89	154.35	1357.10	0.00	0.00	0.00	-2148.94	4.45	1685.42	-2737.79	179.75	1714.97	11.34	-23.74	1763.52	-3037.08	384.88	1670.52	54.11	1019.66	73.57	644.27	928.62	74.59	142.73
2.60000	-2758.93	159.08	-4.02	-2640.06	146.79	56.54	-4168.35	444.73	837.36	-3096.15	268.96	89.55	-2728.94	24.10	8.12	-2724.51	29.19	28.91	-1889.61	104.93	130.22	-1873.08	97.88	169.38	-2858.79	154.70	1356.69	0.00	0.00	0.00	-2148.94	4.45	1685.42	-2740.23	179.19	1713.92	11.34	-23.74	1763.52	-3030.11	384.99	1670.39	54.72	1019.47	73.78	644.74	928.20	74.74	141.63
2.61000	-2758.93	159.08	-4.02	-2652.88	147.09	54.23	-4167.65	443.91	840.31	-3085.46	269.14	89.31	-2678.45	24.86	16.59	-2699.75	29.60	31.75	-1889.61	104.93	130.22	-1873.08	97.88	169.38	-2854.82	154.90	1355.69	0.00	0.00	0.00	-2148.94	4.45	1685.42	-2723.38	179.27	1712.99	11.34	-23.74	1763.52	-3023.11	385.08	1670.26	54.35	1019.15	73.77	644.49	928.20	74.66	140.92
2.62000	-2758.93	159.08	-4.02	-2665.40	147.39	51.97	-4166.88	443.07	843.22	-3074.73	269.31	89.05	-2655.59	26.86	16.98	-2635.85	31.18	40.04	-1889.61	104.93	130.22	-1873.08	97.88	169.38	-2845.49	154.97	1355.24	0.00	0.00	0.00	-2148.94	4.45	1685.42	-2714.45	180.78	1711.71	11.34	-23.74	1763.52	-3016.09	385.16	1670.13	55.61	1019.25	73.95	644.77	928.40	74.61	140.01
2.63000	-2758.93	159.08	-4.02	-2677.60	147.67	49.78	-4166.02	442.23	846.10	-3063.96	269.49	88.80	-2622.58	26.70	22.57	-2658.90	32.68	34.92	-1889.61	104.93	130.22	-1873.08	97.88	169.38	-2840.71	155.63	1354.64	0.00	0.00	0.00	-2148.94	4.45	1685.42	-2710.22	180.38	1711.79	11.34	-23.74	1763.52	-3009.04	385.22	1670.01	55.71	1018.98	74.03	643.81	928.07	74.60	139.19
2.64000	-2758.93	159.08	-4.02	-2689.44	147.94	47.67	-4165.08	441.38	848.94	-3053.16	269.66	88.53	-2573.25	32.95	30.74	-2630.80	33.94	36.19	-1889.61	104.93	130.22	-1873.08	97.88	169.38	-2824.86	154.69	1354.49	0.00	0.00	0.00	-2148.94	4.45	1685.42	-2730.11	181.74	1712.25	11.34	-23.74	1763.52	-3001.97	385.28	1669.89	55.30	1019.24	73.93	643.91	928.13	74.54	139.84
2.65000	-2758.93	159.08	-4.02	-2700.89	148.21	45.62	-4164.07	440.53	851.74	-3042.33	269.84	88.26	-2539.31	34.90	34.35	-2604.36	35.18	37.28	-1889.61	104.93	130.22	-1873.08	97.88	169.38	-2826.80	155.52	1353.78	0.00	0.00	0.00	-2148.94	4.45	1685.42	-2721.94	181.26	1711.49	11.34	-23.74	1763.52	-2994.87	385.32	1669.78	54.54	1019.73	73.57	644.84	927.95	74.89	142.63
2.66000	-2758.93	159.08	-4.02	-2711.92	148.46	43.66	-4162.97	439.66	854.51	-3031.46	270.01	87.99	-2509.56	36.79	37.58	-2579.54	36.42	38.21	-1889.61	104.93	130.22	-1873.08	97.88	169.38	-2817.63	155.45	1352.84	0.00	0.00	0.00	-2148.94	4.45	1685.42	-2722.25	181.75	1710.52	11.34	-23.74	1763.52	-2987.75	385.35	1669.66	54.15	1019.53	73.58	644.58	928.22	74.75	143.21
2.67000	-2758.93	159.08	-4.02	-2722.49	148.70	41.77	-4161.79	438.78	857.24	-3020.57	270.18	87.71	-2483.74	38.61	40.45	-2556.29	37.63	38.98	-1889.61	104.93	130.22	-1873.08	97.88	169.38	-2814.17	155.92	1352.22	0.00	0.00	0.00	-2148.94	4.45	1685.42	-2689.30	181.39	1708.27	11.34	-23.74	1763.52	-2980.60	385.36	1669.56	55.50	1019.03	74.10	644.53	927.96	74.74	143.14
2.68000	-2758.93	159.08	-4.02	-2732.58	148.93	39.98	-4160.52	437.90	859.94	-3009.64	270.36	87.42	-2461.56	40.36	42.95	-2534.54	38.83	39.60	-1889.61	104.93	130.22	-1873.08	97.88	169.38	-2796.68	155.63	1351.38	0.00	0.00	0.00	-2148.94	4.45	1685.42	-2707.62	180.92	1708.61	11.34	-23.74	1763.52	-2973.42	385.36	1669.45	55.49	1019.25	73.98	644.38	928.12	74.60	140.82
2.69000	-2758.93	159.08	-4.02	-2742.16	149.15	38.28	-4159.18	437.00	862.59	-2998.69	270.53	87.13	-2442.77	42.04	45.11	-2514.25	40.00	40.07	-1889.61	104.93	130.22	-1873.08	97.88	169.38	-2791.87	155.16	1350.42	0.00	0.00	0.00	-2148.94	4.45	1685.42	-2706.66	179.74	1707.67	11.34	-23.74	1763.52	-2966.23	385.35	1669.35	55.68	1018.99	73.99	644.25	928.06	74.60	141.65
2.70000	-2758.93	159.08	-4.02	-2751.18	149.36	36.68	-4157.75	436.10	865.21	-2987.71	270.70	86.83	-2427.10	43.64	46.93	-2495.37	41.15	40.41	-1889.61	104.93	130.22	-1873.08	97.88	169.38	-2787.17	155.32	1349.28	0.00	0.00	0.00	-2148.94	4.45	1685.42	-2702.53	180.26	1706.99	11.34	-23.74	1763.52	-2959.00	385.33	1669.25	54.62	1019.20	73.65	644.69	928.14	74.65	143.60
2.71000	-2758.93	159.08	-4.02	-2759.64	149.55	35.18	-4156.23	435.19	867.79	-2976.70	270.88	86.53	-2414.27	45.16	48.41	-2477.83	42.28	40.63	-1889.61	104.93	130.22	-1873.08	97.88	169.38	-2789.79	155.25	1348.73	0.00	0.00	0.00	-2148.94	4.45	1685.42	-2684.01	180.26	1706.16	11.34	-23.74	1763.52	-2951.75	385.30	1669.16	54.42	1019.32	73.77	644.67	928.17	74.61	144.22
2.72000	-2758.93	159.08	-4.02	-2767.48	149.73	33.78	-4154.63	434.27	870.33	-2965.67	271.05	86.22	-2404.02	46.60	49.58	-2461.60	43.39	40.73	-1889.61	104.93	130.22	-1873.08	97.88	169.38	-2778.66	154.87	1347.58	0.00	0.00	0.00	-2148.94	4.45	1685.42	-2669.63	177.99	1705.45	11.34	-23.74	1763.52	-2944.48	385.25	1669.07	55.36	1018.97	73.91	643.96	928.44	74.44	141.07
2.73000	-2758.93	159.08	-4.02	-2774.68	149.89	32.50	-4152.94	433.34	872.84	-2954.62	271.22	85.91	-2396.07	47.95	50.43	-2446.62	44.47	40.71	-1889.61	104.93	130.22	-1873.08	97.88	169.38	-2771.13	154.82	1347.11	0.00	0.00	0.00	-2148.94	4.45	1685.42	-2657.19	177.66	1704.72	11.34	-23.74	1763.52	-2937.18	385.19	1668.99	55.99	1019.05	74.03	644.64	928.27	74.77	141.44
2.74000	-2758.93	159.08	-4.02	-2781.21	150.04	31.33	-4151.17	432.40	875.30	-2943.55	271.39	85.59	-2390.17	49.22	50.97	-2432.82	45.52	40.60	-1889.61	104.93	130.22	-1873.08	97.88	169.38	-2763.98	154.81	1346.08	0.00	0.00	0.00	-2148.94	4.45	1685.42	-2645.01	175.40	1702.87	11.34	-23.74	1763.52	-2929.86	385.11	1668.90	55.22	1019.46	73.68	644.56	928.28	74.77	142.19
2.75000	-2758.93	159.08	-4.02	-2787.04	150.17	30.28	-4149.30	431.46	877.72	-2932.46	271.57	85.27	-2386.03	50.39	51.22	-2420.18	46.54	40.39	-1889.61	104.93	130.22	-1873.08	97.88	169.38	-2762.41	154.41	1345.39	0.00	0.00	0.00	-2148.94	4.45	1685.42	-2623.73	174.80	1700.78	11.34	-23.74	1763.52	-2922.51	385.02	1668.83	56.16	1018.82	74.12	645.65	928.93	74.01	141.63
2.76000	-2758.93	159.08	-4.02	-2792.13	150.29	29.36	-4147.35	430.51	880.11	-2921.35	271.74	84.94	-2383.39	51.48	51.18	-2408.62	47.53	40.09	-1889.61	104.93	130.22	-1873.08	97.88	169.38	-2752.99	154.21	1344.20	0.00	0.00	0.00	-2148.94	4.45	1685.42	-2614.95	174.31	1699.83	11.34	-23.74	1763.52	-2915.14	384.92	1668.75	55.49	1019.25	73.89	644.95	928.16	74.44	140.91
2.77000	-2758.93	159.08	-4.02	-2796.46	150.40	28.57	-4145.31	429.55	882.45	-2910.23	271.91	84.61	-2381.99	52.47	50.86	-2398.10	48.48	39.71	-1889.61	104.93	130.22	-1873.08	97.88	169.38	-2748.52	153.30	1343.34	0.00	0.00	0.00	-2148.94	4.45	1685.42	-2633.67	172.65	1701.13	11.34	-23.74	1763.52	-2907.74	384.81	1668.68	54.96	1019.20	73.82	644.24	928.20	74.62	142.23
2.78000	-2758.93	159.08	-4.02	-2799.99	150.48	27.91	-4143.18	428.58	884.75	-2899.08	272.08	84.28	-2381.55	53.36	50.27	-2388.56	49.41	39.27	-1889.61	104.93	130.22	-1873.08	97.88	169.38	-2731.82	152.72	1342.26	0.00	0.00	0.00	-2148.94	4.45	1685.42	-2609.30	171.56	1698.67	11.34	-23.74	1763.52	-2900.32	384.68	1668.62	55.68	1019.41	73.92	645.11	927.85	74.99	140.84
2.79000	-2758.93	159.08	-4.02	-2802.69	150.55	27.39	-4140.95	427.61	887.01	-2887.93	272.25	83.94	-2381.80	54.15	49.42	-2379.96	50.29	38.76	-1889.61	104.93	130.22	-1873.08	97.88	169.38	-2734.77	152.49	1340.88	0.00	0.00	0.00	-2148.94	4.45	1685.42	-2603.71	169.63	1699.22	11.34	-23.74	1763.52	-2892.88	384.53	1668.56	54.96	1019.36	73.81	645.10	927.97	74.93	140.04
2.80000	-2758.93	159.08	-4.02	-2804.53	150.61	27.02	-4138.64	426.62	889.23	-2876.76	272.42	83.60	-2382.47	54.83	48.31	-2372.23	51.14	38.19	-1889.61	104.93	130.22	-1873.08	97.88	169.38	-2726.40	151.79	1339.72	0.00	0.00	0.00	-2148.94	4.45	1685.42	-2603.51	166.72	1698.38	11.34	-23.74	1763.52	-2885.41	384.38	1668.50	54.43	1019.24	73.72	644.30	928.15	74.71	141.89
2.81000	-2758.93	159.08	-4.02	-2804.74	151.39	29.36	-4136.23	425.63	891.41	-2865.58	272.59	83.26	-2383.31	55.41	46.97	-2365.34	51.95	37.58	-1889.61	104.93	130.22	-1873.08	97.88	169.38	-2701.79	151.13	1339.19	0.00	0.00	0.00	-2148.94	4.45	1685.42	-2606.51	166.01	1696.95	11.34	-23.74	1763.52	-2877.91	384.21	1668.45	54.48	1019.25	73.71	644.36	928.50	74.59	140.42
2.82000	-2758.93	159.08	-4.02	-2843.82	150.61	19.95	-4133.73	424.64	893.54	-2854.39	272.76	82.91	-2384.02	55.88	45.39	-2359.22	52.72	36.93	-1889.61	104.93	130.22	-1873.08	97.88	169.38	-2700.42	150.03	1338.12	0.00	0.00	0.00	-2148.94	4.45	1685.42	-2588.98	163.49	1695.79	11.34	-23.74	1763.52	-2870.39	384.02	1668.40	54.58	1018.86	73.87	644.81	927.91	74.82	141.99
2.83000	-2758.93	159.08	-4.02	-2808.15	148.53	26.34	-4131.13	423.63	895.63	-2843.20	272.93	82.56	-2384.36	56.24	43.58	-2353.82	53.45	36.25	-1889.61	104.93	130.22	-1873.08	97.88	169.38	-2699.77	149.17	1336.76	0.00	0.00	0.00	-2148.94	4.45	1685.42	-2601.83	161.25	1696.57	11.34	-23.74	1763.52	-2862.84	383.82	1668.35	54.89	1018.95	73.85	645.53	928.28	74.82	144.19
2.84000	-2758.93	159.08	-4.02	-2808.03	149.83	26.17	-4128.44	422.62	897.68	-2831.99	273.10	82.21	-2384.04	56.48	41.55	-2349.09	54.13	35.55	-1889.61	104.93	130.22	-1873.08	97.88	169.38	-2687.83	148.22	1336.17	0.00	0.00	0.00	-2148.94	4.45	1685.42	-2574.36	158.35	1694.27	11.34	-23.74	1763.52	-2855.27	383.61	1668.31	56.01	1019.02	74.07	644.93	928.33	74.75	139.48
2.85000	-2758.93	159.08	-4.02	-2787.98	151.84	29.53	-4125.66	421.60	899.69	-2820.78	273.27	81.85	-2382.80	56.61	39.32	-2344.98	54.77	34.83	-1889.61	104.93	130.22	-1873.08	97.88	169.38	-2689.85	148.38	1335.05	0.00	0.00	0.00	-2148.94	4.45	1685.42	-2576.92	156.39	1694.26	11.34	-23.74	1763.52	-2847.68	383.38	1668.28	56.43	1019.50	74.08	644.67	928.05	74.71	142.27
2.86000	-2758.93	159.08	-4.02	-2843.58	151.00	18.76	-4122.78	420.58	901.65	-2809.57	273.43	81.50	-2380.37	56.62	36.88	-2341.44	55.36	34.10	-1889.61	104.93	130.22	-1873.08	97.88	169.38	-2670.67	146.29	1334.75	0.00	0.00	0.00	-2148.94	4.45	1685.42	-2559.03	154.87	1692.92	11.34	-23.74	1763.52	-2840.06	383.14	1668.25	55.30	1019.28	73.83	644.55	928.07	74.79	142.56
2.87000	-2758.93	159.08	-4.02	-2798.30	150.24	27.49	-4119.80	419.55	903.56	-2798.35	273.60	81.14	-2376.48	56.50	34.26	-2338.41	55.91	33.38	-1889.61	104.93	130.22	-1873.08	97.88	169.38	-2659.34	145.83	1334.52	0.00	0.00	0.00	-2148.94	4.45	1685.42	-2553.12	153.62	1692.46	11.34	-23.74	1763.52	-2832.42	382.89	1668.22	55.41	1019.34	73.94	644.63	928.22	74.70	139.95
2.88000	-2758.93	159.08	-4.02	-2801.18	150.60	26.76	-4116.72	418.51	905.43	-2787.13	273.77	80.77	-2370.86	56.26	31.45	-2335.84	56.40	32.66	-1889.61	104.93	130.22	-1873.08	97.88	169.38	-2650.32	144.35	1334.26	0.00	0.00	0.00	-2148.94	4.45	1685.42	-2550.56	150.31	1692.50	11.34	-23.74	1763.52	-2824.75	382.62	1668.20	54.50	1019.53	73.71	645.69	927.82	75.15	139.60
2.89000	-2758.93	159.08	-4.02	-2822.46	151.35	24.06	-4113.55	417.46	907.26	-2775.91	273.93	80.41	-2363.29	55.89	28.46	-2333.67	56.85	31.96	-1889.61	104.93	130.22	-1873.08	97.88	169.38	-2649.87	143.58	1334.34	0.00	0.00	0.00	-2148.94	4.45	1685.42	-2530.31	148.60	1691.87	11.34	-23.74	1763.52	-2817.06	382.33	1668.18	55.40	1019.30	73.83	644.37	928.36	74.64	138.57
2.90000	-2758.93	159.08	-4.02	-2797.27	152.84	26.63	-4110.27	416.41	909.04	-2764.69	274.10	80.04	-2395.11	55.39	14.30	-2331.86	57.24	31.29	-1889.61	104.93	130.22	-1873.08	97.88	169.38	-2632.77	142.58	1334.63	0.00	0.00	0.00	-2148.94	4.45	1685.42	-2539.05	145.33	1692.46	11.34	-23.74	1763.52	-2809.34	382.03	1668.17	54.06	1019.71	73.36	644.21	927.96	74.68	140.92
2.91000	-2758.93	159.08	-4.02	-2784.11	153.26	30.09	-4106.90	415.36	910.78	-2753.48	274.27	79.67	-2316.53	54.09	24.38	-2330.36	57.57	30.65	-1889.61	104.93	130.22	-1873.08	97.88	169.38	-2638.78	141.86	1334.63	0.00	0.00	0.00	-2148.94	4.45	1685.42	-2526.24	143.31	1692.90	11.34	-23.74	1763.52	-2801.60	381.72	1668.16	53.81	1019.72	73.36	644.28	927.98	74.69	142.53
2.92000	-2758.93	159.08	-4.02	-2776.85	152.17	34.52	-4103.43	414.29	912.47	-2742.27	274.43	79.30	-2316.79	54.31	19.71	-2329.11	57.85	30.05	-1889.61	104.93	130.22	-1873.08	97.88	169.38	-2628.60	140.70	1335.22	0.00	0.00	0.00	-2148.94	4.45	1685.42	-2531.10	141.11	1694.59	11.34	-23.74	1763.52	-2793.83	381.39	1668.16	54.96	1019.50	73.70	644.65	928.49	74.68	142.62
2.93000	-2758.93	159.08	-4.02	-2780.22	151.64	34.71	-4099.85	413.22	914.11	-2731.06	274.60	78.93	-2307.28	54.42	17.58	-2328.05	58.07	29.50	-1889.61	104.93	130.22	-1873.08	97.88	169.38	-2617.86	138.96	1335.42	0.00	0.00	0.00	-2148.94	4.45	1685.42	-2523.41	139.00	1694.11	11.34	-23.74	1763.52	-2786.04	381.04	1668.16	55.31	1019.33	73.84	645.03	928.10	74.82	142.66
2.94000	-2758.93	159.08	-4.02	-2799.46	151.54	30.08	-4096.17	412.15	915.70	-2719.86	274.76	78.55	-2299.85	54.99	16.82	-2327.14	58.24	29.00	-1889.61	104.93	130.22	-1873.08	97.88	169.38	-2603.36	137.96	1336.55	0.00	0.00	0.00	-2148.94	4.45	1685.42	-2506.08	135.50	1694.05	11.34	-23.74	1763.52	-2778.23	380.68	1668.17	54.72	1019.76	73.70	644.57	928.00	74.83	142.93
2.95000	-2758.93	159.08	-4.02	-2781.42	152.60	32.03	-4092.39	411.07	917.25	-2708.67	274.92	78.18	-2304.33	54.86	11.79	-2326.31	58.34	28.58	-1889.61	104.93	130.22	-1873.08	97.88	169.38	-2600.22	137.59	1338.10	0.00	0.00	0.00	-2148.94	4.45	1685.42	-2485.69	132.21	1694.37	11.34	-23.74	1763.52	-2770.39	380.31	1668.18	55.09	1019.37	73.88	644.34	928.35	74.67	141.03
2.96000	-2758.93	159.08	-4.02	-2778.15	149.77	32.59	-4088.50	409.98	918.75	-2697.49	275.09	77.80	-2291.76	52.30	12.50	-2312.75	58.70	31.10	-1889.61	104.93	130.22	-1873.08	97.88	169.38	-2588.87	136.46	1338.99	0.00	0.00	0.00	-2148.94	4.45	1685.42	-2457.61	130.09	1695.12	11.34	-23.74	1763.52	-2762.52	379.92	1668.20	55.90	1019.25	74.03	645.02	928.30	74.74	142.02
2.97000	-2758.93	159.08	-4.02	-2805.69	153.17	27.04	-4084.51	408.89	920.21	-2686.32	275.25	77.43	-2322.52	53.54	4.59	-2332.41	59.12	25.55	-1889.61	104.93	130.22	-1873.08	97.88	169.38	-2581.19	135.45	1340.11	0.00	0.00	0.00	-2148.94	4.45	1685.42	-2463.57	128.29	1696.42	11.34	-23.74	1763.52	-2754.64	379.52	1668.22	55.78	1019.02	74.16	644.95	928.39	74.69	142.22
2.98000	-2758.93	159.08	-4.02	-2806.82	150.82	22.49	-4080.42	407.79	921.61	-2675.16	275.41	77.05	-2336.04	51.82	2.22	-2316.78	58.26	29.76	-1889.61	104.93	130.22	-1873.08	97.88	169.38	-2576.87	133.83	1342.15	0.00	0.00	0.00	-2148.94	4.45	1685.42	-2459.20	127.01	1699.73	11.34	-23.74	1763.52	-2746.72	379.10	1668.25	55.63	1019.19	74.03	645.13	928.21	74.88	141.51
2.99000	-2758.93	159.08	-4.02	-2842.50	152.18	15.30	-4076.22	406.69	922.97	-2664.01	275.57	76.67	-2307.22	51.37	7.52	-2322.55	58.04	28.03	-1889.61	104.93	130.22	-1873.08	97.88	169.38	-2558.08	132.60	1343.07	0.00	0.00	0.00	-2148.94	4.45	1685.42	-2448.62	123.85	1700.59	11.34	-23.74	1763.52	-2738.79	378.66	1668.28	54.94	1019.25	73.72	644.87	927.99	74.82	143.12
3.00000	-2758.93	159.08	-4.02	-2836.63	152.50	16.35	-4071.91	405.58	924.27	-2652.88	275.73	76.29	-2319.83	52.68	3.43	-2315.15	58.76	28.18	-1889.61	104.93	130.22	-1873.08	97.88	169.38	-2549.39	131.02	1344.23	0.00	0.00	0.00	-2148.94	4.45	1685.42	-2430.52	122.31	1701.96	11.34	-23.74	1763.52	-2730.83	378.21	1668.32	54.85	1019.38	73.68	643.97	927.80	74.62	142.60
3.01000	-2758.93	159.08	-4.02	-2852.16	151.29	15.04	-4067.50	404.46	925.53	-2641.76	275.89	75.92	-2316.59	52.19	3.85	-2318.55	58.94	26.02	-1889.61	104.93	130.22	-1873.08	97.88	169.38	-2537.32	129.87	1345.62	0.00	0.00	0.00	-2148.94	4.45	1685.42	-2432.79	120.09	1703.36	11.34	-23.74	1763.52	-2722.84	377.74	1668.36	54.82	1019.35	73.69	644.73	927.82	74.83	140.74
3.02000	-2758.93	159.08	-4.02	-2823.84	149.82	16.95	-4062.97	403.35	926.73	-2630.67	276.05	75.54	-2287.77	52.28	7.84	-2331.39	59.44	23.93	-1889.61	104.93	130.22	-1873.08	97.88	169.38	-2531.69	128.08	1346.67	0.00	0.00	0.00	-2148.94	4.45	1685.42	-2427.03	117.77	1706.10	11.34	-23.74	1763.52	-2714.83	377.26	1668.41	56.26	1018.83	74.21	644.56	927.86	74.82	138.60
3.03000	-2758.93	159.08	-4.02	-2842.17	150.07	9.03	-4058.34	402.22	927.89	-2619.59	276.21	75.16	-2289.52	52.16	8.07	-2315.30	57.90	25.95	-1889.61	104.93	130.22	-1873.08	97.88	169.38	-2527.47	126.91	1347.13	0.00	0.00	0.00	-2148.94	4.45	1685.42	-2414.15	116.22	1706.38	11.34	-23.74	1763.52	-2706.80	376.76	1668.46	54.97	1019.39	73.94	644.76	927.94	74.93	140.29
3.04000	-2758.93	159.08	-4.02	-2836.93	151.16	10.40	-4053.60	401.09	929.00	-2608.53	276.36	74.78	-2298.09	51.22	5.20	-2335.05	59.48	23.15	-1889.61	104.93	130.22	-1873.08	97.88	169.38	-2529.12	125.71	1348.92	0.00	0.00	0.00	-2148.94	4.45	1685.42	-2419.92	115.08	1709.00	11.34	-23.74	1763.52	-2698.74	376.25	1668.52	54.75	1019.47	73.76	644.42	928.29	74.64	141.36
3.05000	-2758.93	159.08	-4.02	-2826.34	151.11	13.40	-4048.75	399.96	930.05	-2597.50	276.52	74.40	-2296.61	52.08	5.76	-2323.92	58.34	24.33	-1889.61	104.93	130.22	-1873.08	97.88	169.38	-2509.51	125.45	1348.99	0.00	0.00	0.00	-2148.94	4.45	1685.42	-2417.29	113.02	1710.20	11.34	-23.74	1763.52	-2690.66	375.72	1668.58	55.10	1019.26	73.73	644.68	927.81	74.90	143.71
3.06000	-2758.93	159.08	-4.02	-2830.00	153.09	13.28	-4043.78	398.82	931.05	-2586.48	276.68	74.03	-2292.68	50.55	4.63	-2342.36	57.69	20.67	-1889.61	104.93	130.22	-1873.08	97.88	169.38	-2503.05	124.05	1349.95	0.00	0.00	0.00	-2148.94	4.45	1685.42	-2405.23	110.95	1711.14	11.34	-23.74	1763.52	-2682.55	375.17	1668.65	55.64	1019.12	73.97	644.50	928.29	74.61	142.27
3.07000	-2758.93	159.08	-4.02	-2819.72	154.55	15.99	-4038.71	397.68	932.01	-2575.50	276.83	73.65	-2298.96	50.50	4.80	-2323.72	57.27	24.53	-1889.61	104.93	130.22	-1873.08	97.88	169.38	-2501.36	123.33	1351.04	0.00	0.00	0.00	-2148.94	4.45	1685.42	-2382.99	110.70	1711.11	11.34	-23.74	1763.52	-2674.42	374.61	1668.73	55.25	1019.28	73.97	644.13	928.20	74.55	140.74
3.08000	-2758.95	159.08	-4.03	-2801.94	156.01	18.77	-4033.52	396.54	932.90	-2564.53	276.99	73.28	-2336.56	48.86	-2.61	-2329.93	57.86	23.91	-1889.61	104.93	130.22	-1873.08	97.88	169.38	-2487.96	122.68	1351.67	0.00	0.00	0.00	-2148.94	4.45	1685.42	-2373.74	109.43	1713.03	11.34	-23.74	1763.52	-2666.27	374.03	1668.81	55.29	1019.02	74.01	645.53	928.07	74.96	141.85
3.09000	-2776.94	159.49	-9.87	-2792.28	157.51	20.20	-4028.22	395.39	933.75	-2553.60	277.14	72.90	-2310.43	50.50	-1.09	-2315.38	57.82	26.31	-1889.61	104.93	130.22	-1873.08	97.88	169.38	-2480.86	122.04	1351.96	0.00	0.00	0.00	-2148.94	4.45	1685.42	-2392.40	108.91	1714.53	11.34	-23.74	1763.52	-2658.09	373.43	1668.89	55.51	1019.51	73.91	644.69	927.92	74.77	142.16
3.10000	-2744.93	160.67	-5.48	-2777.59	160.17	24.04	-4022.80	394.23	934.55	-2542.69	277.29	72.53	-2303.01	50.73	1.44	-2317.80	56.80	26.84	-1889.61	104.93	130.22	-1873.08	97.88	169.38	-2470.33	121.51	1352.18	0.00	0.00	0.00	-2148.94	4.45	1685.42	-2388.61	107.84	1714.93	11.34	-23.74	1763.52	-2649.89	372.82	1668.99	54.32	1019.74	73.66	644.75	928.03	74.76	142.17
3.11000	-2717.40	164.17	-0.08	-2777.11	162.36	27.01	-4017.27	393.07	935.29	-2531.82	277.45	72.16	-2331.52	50.62	-4.74	-2351.33	54.97	21.81	-1889.61	104.93	130.22	-1873.08	97.88	169.38	-2464.46	120.68	1352.78	0.00	0.00	0.00	-2148.94	4.45	1685.42	-2356.44	106.68	1714.63	11.34	-23.74	1763.52	-2641.66	372.19	1669.08	54.81	1019.07	73.80	644.47	928.38	74.67	143.78
3.12000	-2734.67	165.77	-2.53	-2768.48	165.30	30.42	-4011.62	391.91	935.97	-2520.97	277.60	71.79	-2293.53	49.78	2.67	-2398.46	55.77	14.47	-1889.61	104.93	130.22	-1873.08	97.88	169.38	-2461.94	120.35	1353.65	0.00	0.00	0.00	-2148.94	4.45	1685.42	-2363.34	105.32	1715.46	11.34	-23.74	1763.52	-2633.41	371.55	1669.19	54.17	1019.61	73.56	644.57	928.51	74.61	141.56
3.13000	-2704.97	169.58	3.54	-2745.63	168.10	35.46	-4005.86	390.74	936.60	-2510.16	277.75	71.42	-2269.61	51.31	7.42	-2393.88	56.31	15.79	-1889.61	104.93	130.22	-1873.08	97.88	169.38	-2443.90	119.55	1354.27	0.00	0.00	0.00	-2148.94	4.45	1685.42	-2360.14	104.32	1716.31	11.34	-23.74	1763.52	-2625.14	370.89	1669.30	54.75	1019.29	73.68	644.77	928.25	74.72	139.99
3.14000	-2681.32	173.26	7.41	-2730.31	171.69	37.59	-3999.98	389.57	937.18	-2499.38	277.90	71.05	-2324.15	50.51	-3.55	-2334.27	56.29	24.52	-1889.61	104.93	130.22	-1873.08	97.88	169.38	-2436.34	118.62	1355.44	0.00	0.00	0.00	-2148.94	4.45	1685.42	-2340.51	104.94	1715.91	11.34	-23.74	1763.52	-2616.84	370.21	1669.41	55.20	1019.44	73.84	644.10	928.42	74.53	142.77
3.15000	-2695.28	178.54	3.74	-2706.96	174.79	40.11	-3993.98	388.40	937.71	-2488.64	278.05	70.69	-2309.74	50.34	0.17	-2317.81	57.85	26.57	-1889.61	104.93	130.22	-1873.08	97.88	169.38	-2439.67	118.36	1356.16	0.00	0.00	0.00	-2148.94	4.45	1685.42	-2326.20	104.66	1715.35	11.34	-23.74	1763.52	-2608.52	369.52	1669.53	56.23	1019.20	74.21	644.56	928.37	74.53	141.64
3.16000	-2649.87	181.92	9.01	-2683.31	178.75	42.23	-3987.86	387.22	938.17	-2477.93	278.20	70.33	-2280.56	58.23	5.25	-2315.97	55.45	26.15	-1889.61	104.93	130.22	-1873.08	97.88	169.38	-2424.98	117.36	1357.03	0.00	0.00	0.00	-2148.94	4.45	1685.42	-2333.25	103.79	1717.03	11.34	-23.74	1763.52	-2600.17	368.80	1669.66	55.04	1019.11	73.93	644.84	928.28	74.64	145.86
3.17000	-2644.01	185.76	5.80	-2669.99	182.41	40.44	-3981.63	386.04	938.59	-2467.27	278.34	69.97	-2260.73	63.75	8.90	-2336.39	56.61	23.02	-1889.61	104.93	130.22	-1873.08	97.88	169.38	-2410.43	116.77	1357.69	0.00	0.00	0.00	-2148.94	4.45	1685.42	-2310.72	103.50	1715.95	11.34	-23.74	1763.52	-2591.80	368.08	1669.79	55.61	1019.19	73.98	644.28	928.23	74.61	141.22
3.18000	-2619.91	189.81	4.96	-2631.34	185.92	42.27	-3975.27	384.86	938.94	-2456.64	278.49	69.61	-2265.57	65.35	7.70	-2334.24	57.58	23.48	-1889.61	104.93	130.22	-1873.08	97.88	169.38	-2404.17	116.89	1358.46	0.00	0.00	0.00	-2148.94	4.45	1685.42	-2335.18	104.34	1718.09	11.34	-23.74	1763.52	-2583.41	367.33	1669.93	55.03	1019.30	73.82	644.36	928.22	74.68	141.58
3.19000	-2596.61	193.67	4.51	-2619.57	189.11	38.80	-3968.79	383.68	939.24	-2446.05	278.63	69.26	-2282.52	63.99	4.27	-2309.99	56.54	25.78	-1889.61	104.93	130.22	-1873.08	97.88	169.38	-2409.75	116.73	1359.20	0.00	0.00	0.00	-2148.94	4.45	1685.42	-2288.47	103.91	1716.26	11.34	-23.74	1763.52	-2574.99	366.57	1670.08	54.63	1019.17	73.70	645.22	928.14	74.92	143.09
3.20000	-2578.79	197.10	3.25	-2598.90	192.16	36.01	-3962.20	382.49	939.49	-2435.51	278.78	68.90	-2299.00	60.66	1.21	-2329.58	56.00	25.21	-1889.61	104.93	130.22	-1873.08	97.88	169.38	-2405.53	116.34	1359.92	0.00	0.00	0.00	-2148.94	4.45	1685.42	-2295.10	103.90	1717.53	11.34	-23.74	1763.52	-2566.55	365.79	1670.23	55.33	1019.00	73.98	644.83	927.94	74.85	140.69
3.21000	-2548.44	201.13	2.87	-2563.84	195.96	35.56	-3955.47	381.29	939.67	-2425.01	278.92	68.56	-2302.47	56.33	1.14	-2331.86	57.59	23.79	-1889.61	104.93	130.22	-1873.08	97.88	169.38	-2395.90	116.00	1360.25	0.00	0.00	0.00	-2148.94	4.45	1685.42	-2289.68	105.74	1718.35	11.34	-23.74	1763.52	-2558.08	364.99	1670.39	54.90	1019.10	73.88	643.93	928.20	74.53	142.75
3.22000	-2519.41	204.83	3.28	-2545.32	199.13	31.45	-3948.63	380.10	939.80	-2414.55	279.06	68.21	-2304.85	52.88	1.44	-2310.06	57.86	28.24	-1889.61	104.93	130.22	-1873.08	97.88	169.38	-2385.78	115.53	1360.45	0.00	0.00	0.00	-2148.94	4.45	1685.42	-2280.93	105.09	1718.96	11.34	-23.74	1763.52	-2549.59	364.17	1670.55	55.59	1019.18	73.98	644.43	928.48	74.54	145.37
3.23000	-2496.24	209.08	0.74	-2508.00	202.44	31.02	-3941.66	378.90	939.88	-2404.15	279.21	67.87	-2285.61	50.77	5.43	-2417.86	57.72	15.72	-1889.61	104.93	130.22	-1873.08	97.88	169.38	-2369.91	115.22	1360.94	0.00	0.00	0.00	-2148.94	4.45	1685.42	-2280.32	106.72	1720.77	11.34	-23.74	1763.52	-2541.08	363.34	1670.72	54.50	1019.35	73.75	644.56	928.22	74.68	144.64
3.24000	-2434.59	211.79	5.67	-2478.50	205.89	30.36	-3934.57	377.70	939.89	-2393.79	279.35	67.53	-2276.84	52.59	6.00	-2487.16	57.51	7.16	-1889.61	104.93	130.22	-1873.08	97.88	169.38	-2373.84	114.19	1361.37	0.00	0.00	0.00	-2148.94	4.45	1685.42	-2270.61	106.80	1719.67	11.34	-23.74	1763.52	-2532.54	362.49	1670.90	55.41	1019.15	73.92	644.29	927.97	74.65	143.63
3.25000	-2409.62	216.12	4.72	-2445.09	209.38	29.00	-3927.35	376.50	939.84	-2383.47	279.49	67.19	-2283.62	52.50	5.90	-2436.64	58.17	13.31	-1889.61	104.93	130.22	-1873.08	97.88	169.38	-2363.91	114.29	1360.90	0.00	0.00	0.00	-2148.94	4.45	1685.42	-2234.99	106.58	1719.64	11.34	-23.74	1763.52	-2523.98	361.62	1671.08	55.59	1019.26	73.93	644.88	927.91	74.80	142.75
3.26000	-2363.53	219.69	8.17	-2419.83	212.03	26.85	-3920.00	375.29	939.74	-2373.21	279.63	66.86	-2388.96	51.48	-9.54	-2342.48	58.68	24.31	-1889.61	104.93	130.22	-1873.08	97.88	169.38	-2356.03	114.73	1360.90	0.00	0.00	0.00	-2148.94	4.45	1685.42	-2246.77	106.43	1721.48	11.34	-23.74	1763.52	-2515.40	360.73	1671.27	54.99	1019.06	73.87	644.18	927.97	74.67	142.67
3.27000	-2333.28	221.76	7.72	-2392.55	214.98	25.73	-3912.53	374.09	939.58	-2363.01	279.76	66.54	-2448.23	50.85	-18.29	-2330.70	59.22	26.60	-1889.61	104.93	130.22	-1873.08	97.88	169.38	-2350.81	114.04	1361.07	0.00	0.00	0.00	-2148.94	4.45	1685.42	-2230.38	107.50	1721.19	11.34	-23.74	1763.52	-2506.79	359.83	1671.47	54.90	1018.91	73.91	644.87	927.71	74.98	143.53
3.28000	-2316.37	223.98	4.81	-2334.33	216.15	29.30	-3904.93	372.88	939.35	-2352.85	279.90	66.21	-2428.84	51.74	-15.28	-2325.78	61.32	28.74	-1889.61	104.93	130.22	-1873.08	97.88	169.38	-2345.80	113.59	1360.71	0.00	0.00	0.00	-2148.94	4.45	1685.42	-2225.87	108.35	1721.78	11.34	-23.74	1763.52	-2498.16	358.91	1671.67	54.89	1019.17	73.86	644.85	927.90	74.81	139.80
3.29000	-2297.52	226.38	4.96	-2308.18	218.36	27.43	-3897.21	371.67	939.07	-2342.75	280.04	65.89	-2288.01	53.12	5.83	-2284.00	60.89	36.42	-1889.61	104.93	130.22	-1873.08	97.88	169.38	-2330.30	112.97	1360.20	0.00	0.00	0.00	-2148.94	4.45	1685.42	-2227.26	108.67	1721.37	11.34	-23.74	1763.52	-2489.50	357.97	1671.88	54.76	1019.52	73.80	645.22	927.63	75.10	140.74
3.30000	-2233.78	226.87	9.94	-2266.15	220.09	28.82	-3889.35	370.45	938.73	-2332.71	280.17	65.58	-2296.39	50.90	3.33	-2330.15	61.17	28.32	-1889.61	104.93	130.22	-1873.08	97.88	169.38	-2318.48	113.15	1360.20	0.00	0.00	0.00	-2148.94	4.45	1685.42	-2226.46	109.57	1721.26	11.34	-23.74	1763.52	-2480.82	357.01	1672.09	55.28	1019.07	73.87	644.93	927.75	74.87	143.22
3.31000	-2273.52	229.83	0.07	-2261.28	221.22	24.16	-3881.36	369.24	938.32	-2322.72	280.30	65.27	-2296.50	53.47	3.79	-2318.42	59.64	29.95	-1889.61	104.93	130.22	-1873.08	97.88	169.38	-2313.87	112.88	1359.74	0.00	0.00	0.00	-2148.94	4.45	1685.42	-2195.12	111.14	1720.60	11.34	-23.74	1763.52	-2472.12	356.03	1672.32	54.64	1019.40	73.65	644.30	928.14	74.68	139.09
3.32000	-2216.91	231.21	8.29	-2269.63	223.89	21.17	-3873.24	368.02	937.86	-2312.79	280.44	64.96	-2277.95	52.25	6.37	-2332.92	57.51	25.91	-1889.61	104.93	130.22	-1873.08	97.88	169.38	-2309.38	112.85	1359.09	0.00	0.00	0.00	-2148.94	4.45	1685.42	-2211.23	110.73	1720.56	11.34	-23.74	1763.52	-2463.40	355.04	1672.54	53.33	1019.52	73.39	644.66	928.29	74.74	138.09
3.33000	-2143.14	224.06	18.50	-2239.63	225.24	22.80	-3865.00	366.80	937.33	-2302.93	280.57	64.66	-2279.20	51.91	5.26	-2308.91	57.25	30.09	-1889.61	104.93	130.22	-1873.08	97.88	169.38	-2295.99	113.03	1358.26	0.00	0.00	0.00	-2148.94	4.45	1685.42	-2188.36	111.10	1719.58	11.34	-23.74	1763.52	-2454.65	354.03	1672.78	54.21	1019.26	73.69	644.89	928.21	74.74	142.03
3.34000	-2118.54	226.21	19.26	-2174.76	219.65	31.75	-3856.61	365.58	936.74	-2293.12	280.70	64.37	-2307.93	51.18	-0.56	-2305.41	55.98	29.99	-1889.61	104.93	130.22	-1873.08	97.88	169.38	-2298.61	112.88	1357.03	0.00	0.00	0.00	-2148.94	4.45	1685.42	-2165.64	110.81	1717.37	11.34	-23.74	1763.52	-2445.87	352.99	1673.02	54.94	1019.06	73.88	645.37	928.17	74.87	144.33
3.35000	-2022.19	239.72	51.22	-2093.47	220.07	43.53	-3848.10	364.36	936.09	-2283.38	280.83	64.08	-2325.61	48.85	-3.42	-2337.51	54.18	23.36	-1889.61	104.93	130.22	-1873.08	97.88	169.38	-2283.24	113.70	1356.29	0.00	0.00	0.00	-2148.94	4.45	1685.42	-2171.82	111.54	1717.25	11.34	-23.74	1763.52	-2437.08	351.94	1673.27	55.14	1019.17	73.82	645.99	928.92	74.08	145.03
3.36000	-2019.41	249.07	56.71	-2015.54	231.96	66.29	-3839.45	363.14	935.37	-2273.70	280.95	63.80	-2303.91	49.33	-0.55	-2323.01	53.26	25.31	-1889.61	104.93	130.22	-1873.08	97.88	169.38	-2280.18	114.04	1355.41	0.00	0.00	0.00	-2148.94	4.45	1685.42	-2182.33	112.84	1716.69	11.34	-23.74	1763.52	-2428.26	350.87	1673.53	55.59	1018.58	74.21	645.31	928.38	74.54	144.04
3.37000	-1985.75	248.43	63.07	-1990.12	234.24	69.56	-3830.67	361.92	934.60	-2264.09	281.08	63.52	-2306.16	47.71	-1.38	-2324.65	54.29	25.30	-1889.61	104.93	130.22	-1873.08	97.88	169.38	-2271.33	114.37	1354.28	0.00	0.00	0.00	-2148.94	4.45	1685.42	-2155.21	113.39	1712.97	11.34	-23.74	1763.52	-2419.41	349.79	1673.79	55.31	1019.09	73.95	644.37	927.87	74.85	145.06
3.38000	-1953.19	248.07	70.58	-1974.85	235.08	71.36	-3821.75	360.69	933.76	-2254.54	281.21	63.24	-2321.81	48.14	-3.80	-2345.58	53.10	22.84	-1889.61	104.93	130.22	-1873.08	97.88	169.38	-2260.56	114.60	1353.02	0.00	0.00	0.00	-2148.94	4.45	1685.42	-2158.58	114.41	1713.32	11.34	-23.74	1763.52	-2410.54	348.68	1674.06	54.61	1019.33	73.63	644.08	927.87	74.78	144.75
3.39000	-1926.73	251.96	77.00	-1966.90	241.09	77.06	-3812.70	359.47	932.85	-2245.06	281.33	62.98	-2292.84	47.58	1.96	-2337.06	52.27	22.25	-1889.61	104.93	130.22	-1873.08	97.88	169.38	-2250.69	115.14	1351.97	0.00	0.00	0.00	-2148.94	4.45	1685.42	-2160.52	116.15	1711.68	11.34	-23.74	1763.52	-2401.65	347.55	1674.34	55.24	1019.31	73.80	644.79	928.02	74.93	142.65
3.40000	-1893.64	246.06	89.58	-1938.48	241.27	84.92	-3803.51	358.24	931.88	-2235.66	281.45	62.72	-2298.40	47.16	1.82	-2311.02	52.59	27.43	-1889.61	104.93	130.22	-1873.08	97.88	169.38	-2249.01	115.51	1350.06	0.00	0.00	0.00	-2148.94	4.45	1685.42	-2149.96	117.05	1709.92	11.34	-23.74	1763.52	-2392.74	346.41	1674.63	54.42	1019.34	73.63	645.87	929.00	74.13	141.71
3.41000	-1867.71	245.60	99.76	-1910.91	240.66	93.49	-3794.18	357.02	930.85	-2226.32	281.58	62.46	-2301.11	47.75	0.64	-2327.46	52.20	24.37	-1889.61	104.93	130.22	-1873.08	97.88	169.38	-2243.04	115.97	1348.53	0.00	0.00	0.00	-2148.94	4.45	1685.42	-2125.94	117.12	1707.02	11.34	-23.74	1763.52	-2383.80	345.25	1674.92	54.97	1019.20	73.83	644.98	928.17	74.57	142.96
3.42000	-1845.12	246.77	109.39	-1886.29	240.25	102.20	-3784.72	355.79	929.75	-2217.06	281.70	62.21	-2308.81	46.52	-1.46	-2312.41	53.28	26.90	-1889.61	104.93	130.22	-1873.08	97.88	169.38	-2226.49	116.65	1346.89	0.00	0.00	0.00	-2148.94	4.45	1685.42	-2099.59	117.35	1704.06	11.34	-23.74	1763.52	-2374.84	344.06	1675.22	55.62	1018.83	74.07	644.73	927.80	74.86	143.39
3.43000	-1820.01	242.99	120.30	-1862.38	238.30	111.26	-3775.12	354.56	928.59	-2207.87	281.82	61.97	-2315.99	46.59	-3.64	-2290.75	52.49	32.74	-1889.61	104.93	130.22	-1873.08	97.88	169.38	-2232.58	116.74	1344.91	0.00	0.00	0.00	-2148.91	4.45	1685.41	-2105.70	118.13	1702.50	11.34	-23.74	1763.52	-2365.86	342.86	1675.52	55.81	1018.60	74.18	644.40	927.89	74.70	146.80
3.44000	-1801.23	243.10	128.41	-1840.76	237.01	118.92	-3765.37	353.34	927.36	-2198.76	281.93	61.73	-2328.09	45.71	-5.56	-2289.22	53.99	33.56	-1889.61	104.93	130.22	-1873.08	97.88	169.38	-2215.53	118.21	1343.14	0.00	0.00	0.00	-2112.84	5.94	1682.53	-2093.27	119.58	1700.00	11.34	-23.74	1763.52	-2356.85	341.64	1675.84	55.71	1018.95	73.96	643.91	928.28	74.52	145.55
3.45000	-1780.25	239.28	137.36	-1821.60	235.93	125.52	-3755.49	352.11	926.07	-2189.72	282.05	61.51	-2291.54	47.09	1.54	-2314.81	52.12	27.77	-1889.61	104.93	130.22	-1873.08	97.88	169.38	-2204.64	118.86	1341.64	0.00	0.00	0.00	-2089.77	6.26	1679.14	-2096.07	120.60	1698.49	11.34	-23.74	1763.52	-2347.82	340.40	1676.16	55.06	1018.70	73.93	645.65	928.97	73.96	145.43
3.46000	-1765.78	240.85	142.63	-1804.29	234.60	131.23	-3745.46	350.88	924.71	-2180.76	282.17	61.28	-2279.87	47.31	3.32	-2304.17	53.28	29.45	-1889.61	104.93	130.22	-1873.08	97.88	169.38	-2204.02	119.76	1339.39	0.00	0.00	0.00	-2101.84	6.41	1677.59	-2092.76	121.21	1696.96	11.34	-23.74	1763.52	-2338.77	339.14	1676.49	55.01	1019.09	73.82	645.37	928.50	74.57	144.51
3.47000	-1749.62	239.12	147.94	-1788.64	233.43	135.67	-3735.30	349.65	923.28	-2171.88	282.28	61.07	-2294.10	44.58	1.25	-2294.54	53.29	30.89	-1889.61	104.93	130.22	-1873.08	97.88	169.38	-2193.89	119.89	1337.90	0.00	0.00	0.00	-2111.19	8.20	1676.67	-2077.06	121.80	1694.49	11.34	-23.74	1763.52	-2329.69	337.86	1676.82	54.81	1019.45	73.56	644.41	928.42	74.53	144.09
3.48000	-1734.95	236.54	151.71	-1775.81	233.13	138.00	-3724.99	348.43	921.78	-2163.09	282.39	60.86	-2317.05	45.17	-3.91	-2332.76	52.79	23.79	-1889.61	104.93	130.22	-1873.08	97.88	169.38	-2191.27	121.01	1336.08	0.00	0.00	0.00	-2088.86	9.92	1674.37	-2065.28	122.65	1692.81	11.34	-23.74	1763.52	-2320.59	336.55	1677.17	55.28	1019.37	73.78	644.48	928.34	74.62	142.66
3.49000	-1726.29	238.57	150.96	-1763.97	231.70	139.06	-3714.53	347.20	920.22	-2154.37	282.51	60.66	-2277.11	46.92	4.06	-2308.51	52.95	29.62	-1889.61	104.93	130.22	-1873.08	97.88	169.38	-2188.19	121.76	1334.83	0.00	0.00	0.00	-2083.92	9.25	1673.14	-2047.91	123.54	1691.14	11.34	-23.74	1763.52	-2311.46	335.23	1677.52	55.49	1019.07	73.90	644.56	928.32	74.60	140.76
3.50000	-1718.49	238.33	149.20	-1753.91	229.61	138.07	-3703.94	345.97	918.59	-2145.74	282.62	60.47	-2322.75	45.96	-4.15	-2312.74	52.75	27.69	-1889.61	104.93	130.22	-1873.08	97.88	169.38	-2177.92	122.62	1334.10	0.00	0.00	0.00	-2071.25	10.35	1671.23	-2047.63	123.86	1689.45	11.34	-23.74	1763.52	-2302.32	333.89	1677.88	55.53	1019.05	73.83	645.83	929.05	74.04	139.53
3.51000	-1711.76	238.65	145.05	-1748.72	231.35	133.17	-3693.20	344.75	916.89	-2137.19	282.73	60.29	-2329.13	45.48	-5.34	-2309.21	52.44	31.08	-1889.61	104.93	130.22	-1873.08	97.88	169.38	-2167.98	124.07	1333.04	0.00	0.00	0.00	-2063.18	11.94	1669.62	-2049.40	125.13	1687.95	11.34	-23.74	1763.52	-2293.15	332.53	1678.25	55.62	1019.62	73.72	644.21	928.81	74.19	140.60
3.52000	-1706.46	238.41	138.71	-1743.88	230.82	127.96	-3682.31	343.52	915.12	-2128.73	282.83	60.11	-2325.45	45.12	-4.92	-2305.11	54.02	31.31	-1889.61	104.93	130.22	-1873.08	97.88	169.38	-2155.29	124.64	1331.76	0.00	0.00	0.00	-2059.59	12.16	1668.22	-2044.39	127.33	1687.10	11.34	-23.74	1763.52	-2283.95	331.15	1678.62	54.71	1019.09	73.66	644.08	928.32	74.54	143.86
3.53000	-1699.96	234.35	133.48	-1740.41	229.88	121.58	-3671.28	342.29	913.29	-2120.36	282.94	59.94	-2315.12	43.27	-2.82	-2276.71	52.82	36.45	-1889.61	104.93	130.22	-1873.08	97.88	169.38	-2143.21	125.88	1331.07	0.00	0.00	0.00	-2053.02	14.06	1667.46	-2016.12	129.37	1684.51	11.34	-23.74	1763.52	-2274.74	329.75	1679.00	55.06	1018.76	73.90	645.31	927.92	74.92	141.29
3.54000	-1699.16	235.99	123.41	-1739.70	230.41	112.94	-3660.09	341.07	911.38	-2112.08	283.04	59.78	-2287.80	45.32	1.49	-2300.20	53.65	32.25	-1889.61	104.93	130.22	-1873.08	97.88	169.38	-2133.12	127.12	1330.30	0.00	0.00	0.00	-2054.49	16.57	1666.23	-2015.08	131.25	1684.39	11.34	-23.74	1763.52	-2265.50	328.33	1679.39	54.95	1019.07	73.87	644.85	927.94	74.86	139.29
3.55000	-1697.58	233.99	114.98	-1736.74	228.08	105.17	-3648.77	339.85	909.40	-2103.88	283.15	59.63	-2314.06	44.93	-2.84	-2317.50	51.99	29.85	-1889.61	104.93	130.22	-1873.08	97.88	169.38	-2128.50	129.01	1329.71	0.00	0.00	0.00	-2042.24	18.08	1665.02	-2006.56	131.80	1683.54	11.34	-23.74	1763.52	-2256.23	326.89	1679.79	55.24	1019.05	73.96	644.59	928.40	74.60	139.45
3.56000	-1692.55	229.81	107.76	-1733.53	225.78	98.20	-3637.29	338.62	907.36	-2095.78	283.25	59.49	-2287.20	45.07	3.08	-2298.23	52.86	32.97	-1889.61	104.93	130.22	-1873.08	97.88	169.38	-2118.78	130.81	1329.52	0.00	0.00	0.00	-2029.80	19.05	1665.06	-2001.14	132.57	1683.30	11.34	-23.74	1763.52	-2246.95	325.43	1680.19	55.46	1019.07	74.04	644.88	928.47	74.73	140.99
3.57000	-1686.67	226.85	100.60	-1728.39	223.45	92.57	-3625.66	337.40	905.24	-2087.78	283.35	59.36	-2284.75	46.14	2.84	-2305.78	53.68	30.93	-1889.61	104.93	130.22	-1873.08	97.88	169.38	-2112.01	132.81	1329.30	0.00	0.00	0.00	-2036.81	20.48	1666.34	-1993.44	135.17	1682.98	11.34	-23.74	1763.52	-2237.64	323.95	1680.61	55.46	1019.32	73.90	644.86	928.31	74.87	139.39
3.58000	-1682.62	226.74	92.07	-1725.17	223.23	86.36	-3613.89	336.18	903.05	-2079.86	283.45	59.23	-2285.77	46.71	3.92	-2280.68	52.03	39.07	-1889.61	104.93	130.22	-1873.08	97.88	169.38	-2107.64	134.42	1329.77	0.00	0.00	0.00	-2018.27	22.38	1665.54	-1990.92	136.67	1683.23	11.34	-23.74	1763.52	-2228.31	322.45	1681.03	55.06	1019.57	73.67	643.99	928.42	74.62	141.55
3.59000	-1677.41	223.36	85.33	-1721.05	221.19	80.86	-3601.96	334.96	900.79	-2072.05	283.55	59.12	-2295.76	45.29	2.01	-2310.39	50.92	33.00	-1889.61	104.93	130.22	-1873.08	97.88	169.38	-2094.61	136.89	1330.33	0.00	0.00	0.00	-1985.72	23.27	1664.38	-1969.57	138.19	1682.86	11.34	-23.74	1763.52	-2218.95	320.92	1681.46	54.11	1019.33	73.57	644.46	928.53	74.63	145.11
3.60000	-1675.01	223.01	78.25	-1718.75	220.96	74.64	-3589.88	333.75	898.46	-2064.33	283.64	59.01	-2305.29	42.80	0.68	-2309.56	50.74	31.59	-1889.61	104.93	130.22	-1873.08	97.88	169.38	-2083.57	138.37	1331.04	0.00	0.00	0.00	-1984.48	24.56	1664.54	-1962.81	139.42	1683.69	11.34	-23.74	1763.52	-2209.58	319.38	1681.90	54.47	1019.34	73.63	645.20	928.07	74.87	180.57
3.61000	-1672.26	224.24	71.85	-1717.55	223.16	68.82	-3577.65	332.53	896.06	-2056.71	283.74	58.91	-2269.90	45.60	6.11	-2317.00	50.66	29.60	-1889.61	104.93	130.22	-1873.08	97.88	169.38	-2075.67	140.47	1331.63	0.00	0.00	0.00	-1994.29	26.39	1667.12	-1960.33	140.82	1685.92	11.34	-23.74	1763.52	-2200.18	317.82	1682.34	55.42	1019.24	73.83	644.46	928.07	74.76	154.56
3.62000	-1670.13	226.16	66.80	-1714.09	223.16	65.67	-3565.26	331.32	893.59	-2049.19	283.83	58.83	-2306.73	44.50	-0.26	-2310.75	51.09	30.02	-1889.61	104.93	130.22	-1873.08	97.88	169.38	-2069.22	142.14	1333.05	0.00	0.00	0.00	-1976.42	28.15	1669.23	-1956.76	142.70	1688.47	11.34	-23.74	1763.52	-2190.75	316.23	1682.80	55.39	1019.32	73.82	644.08	928.07	74.79	143.38
3.63000	-1667.91	227.21	61.74	-1712.40	224.22	61.92	-3552.73	330.11	891.04	-2041.77	283.92	58.75	-2300.72	44.91	1.77	-2311.24	51.27	29.09	-1889.61	104.93	130.22	-1873.08	97.88	169.38	-2058.11	143.91	1334.52	0.00	0.00	0.00	-1972.88	30.41	1671.58	-1935.72	144.16	1688.48	11.34	-23.74	1763.52	-2181.31	314.62	1683.26	54.64	1019.22	73.70	644.60	928.03	74.85	144.45
3.64000	-1668.19	230.50	56.27	-1711.33	225.38	57.93	-3540.03	328.90	888.42	-2034.45	284.01	58.68	-2344.39	43.05	-6.86	-2294.66	51.26	32.94	-1889.61	104.93	130.22	-1873.08	97.88	169.38	-2046.31	145.93	1336.16	0.00	0.00	0.00	-1965.35	33.13	1673.08	-1926.21	146.40	1690.43	11.34	-23.74	1763.52	-2171.84	313.00	1683.73	54.60	1019.15	73.81	645.28	928.00	74.96	140.66
3.65000	-1668.01	230.72	51.50	-1711.54	226.47	53.62	-3527.19	327.69	885.72	-2027.24	284.10	58.62	-2310.42	44.29	0.30	-2347.32	51.89	22.25	-1889.61	104.93	130.22	-1873.08	97.88	169.38	-2036.15	147.50	1338.20	0.00	0.00	0.00	-1959.84	35.12	1674.68	-1905.55	147.69	1691.63	11.34	-23.74	1763.52	-2162.34	311.35	1684.21	54.90	1019.15	73.74	646.05	928.89	74.10	140.92
3.66000	-1667.41	230.15	47.28	-1710.24	225.20	50.63	-3514.18	326.48	882.96	-2020.13	284.19	58.57	-2300.71	48.36	1.43	-2320.04	49.99	27.36	-1889.61	104.93	130.22	-1873.08	97.88	169.38	-2013.72	149.03	1339.57	0.00	0.00	0.00	-1958.47	35.75	1675.00	-1894.41	148.93	1693.65	11.34	-23.74	1763.52	-2152.83	309.68	1684.70	55.17	1019.13	73.77	645.30	928.42	74.57	142.04
3.67000	-1665.34	227.51	44.86	-1709.88	224.56	47.74	-3501.02	325.28	880.11	-2013.14	284.27	58.54	-2288.13	43.96	4.55	-2320.23	51.98	30.08	-1889.61	104.93	130.22	-1873.08	97.88	169.38	-2005.96	150.77	1341.54	0.00	0.00	0.00	-1959.05	35.69	1674.79	-1882.56	150.45	1695.40	11.34	-23.74	1763.52	-2143.29	307.98	1685.19	55.49	1018.66	74.00	645.25	927.74	74.94	139.50
3.68000	-1664.97	226.99	41.58	-1712.95	220.49	41.00	-3487.70	324.08	877.20	-2006.25	284.36	58.51	-2303.56	43.34	1.88	-2292.49	52.86	36.97	-1889.61	104.93	130.22	-1873.08	97.88	169.38	-2003.89	152.38	1343.38	0.00	0.00	0.00	-1959.37	35.59	1674.80	-1904.33	153.12	1699.07	11.34	-23.74	1763.52	-2133.73	306.27	1685.70	55.43	1018.94	74.03	645.16	927.81	74.85	141.52
3.69000	-1664.50	226.29	39.50	-1712.10	219.37	39.09	-3474.23	322.88	874.21	-1999.47	284.44	58.49	-2294.84	45.29	2.96	-2316.54	53.94	33.44	-1889.61	104.93	130.22	-1873.08	97.88	169.38	-1998.60	154.67	1344.52	0.00	0.00	0.00	-1957.23	36.09	1675.74	-1894.38	155.17	1701.43	11.34	-23.74	1763.52	-2124.15	304.54	1686.21	54.91	1019.25	73.79	644.70	927.98	74.88	141.99
3.70000	-1664.61	227.05	37.91	-1693.16	219.93	43.12	-3460.59	321.68	871.14	-1992.80	284.52	58.49	-2306.87	44.33	0.14	-2340.00	52.93	25.43	-1889.61	104.93	130.22	-1873.08	97.88	169.38	-1984.92	156.16	1346.03	0.00	0.00	0.00	-1950.43	37.85	1678.38	-1874.75	156.49	1703.20	11.34	-23.74	1763.52	-2114.54	302.78	1686.73	55.63	1019.19	73.99	645.78	928.94	74.13	140.95
3.71000	-1665.37	228.14	36.20	-1691.95	219.06	42.47	-3446.80	320.49	867.99	-1986.24	284.60	58.50	-2300.82	44.45	-0.26	-2331.39	54.50	20.08	-1889.61	104.93	130.22	-1873.08	97.88	169.38	-1977.05	162.81	1355.81	0.00	0.00	0.00	-1936.76	41.53	1683.43	-1857.46	157.96	1704.95	11.34	-23.74	1763.52	-2104.91	301.00	1687.26	55.09	1019.26	73.87	645.33	928.34	74.58	139.86
3.72000	-1663.81	226.39	36.42	-1676.61	219.19	45.46	-3432.84	319.30	864.77	-1979.80	284.68	58.51	-2298.68	45.42	-2.70	-2321.30	54.78	18.87	-1889.61	104.93	130.22	-1873.08	97.88	169.38	-1968.90	164.72	1358.49	0.00	0.00	0.00	-1914.02	47.77	1691.65	-1864.09	160.71	1708.34	11.34	-23.74	1763.52	-2095.26	299.20	1687.80	54.01	1019.17	73.72	645.69	928.02	75.02	140.18
3.73000	-1665.11	227.67	35.28	-1679.31	218.84	44.20	-3418.72	318.11	861.48	-1973.47	284.75	58.54	-2286.86	45.27	-2.47	-2291.69	56.07	21.03	-1889.61	104.93	130.22	-1873.08	97.88	169.38	-1962.79	165.98	1359.58	0.00	0.00	0.00	-1880.03	57.21	1703.77	-1862.02	162.61	1709.89	11.34	-23.74	1763.52	-2085.58	297.38	1688.35	54.61	1019.08	73.89	645.70	927.65	75.11	142.32
3.74000	-1665.01	227.70	34.60	-1710.16	218.77	36.61	-3404.44	316.93	858.11	-1967.26	284.83	58.58	-2287.75	43.76	-6.65	-2288.19	55.72	20.07	-1889.61	104.93	130.22	-1873.08	97.88	169.38	-1954.28	166.57	1360.61	0.00	0.00	0.00	-1859.85	62.85	1710.92	-1848.55	164.02	1711.79	11.34	-23.74	1763.52	-2075.89	295.53	1688.90	55.32	1019.01	73.88	644.70	927.96	74.73	140.01
3.75000	-1665.44	227.95	34.00	-1706.42	218.61	36.92	-3390.00	315.75	854.66	-1961.17	284.90	58.63	-2257.71	44.49	-3.84	-2279.45	55.28	19.65	-1889.61	104.93	130.22	-1873.08	97.88	169.38	-1942.57	167.22	1361.64	0.00	0.00	0.00	-1846.69	66.37	1715.13	-1841.61	164.80	1712.25	11.34	-23.74	1763.52	-2066.17	293.67	1689.47	53.94	1019.47	73.45	645.75	929.09	74.09	140.07
3.76000	-1665.36	228.62	33.65	-1724.99	219.59	33.42	-3375.39	314.57	851.13	-1955.19	284.97	58.70	-2248.57	44.15	-5.13	-2268.30	54.71	19.73	-1889.61	104.93	130.22	-1873.08	97.88	169.38	-1935.25	167.88	1362.46	0.00	0.00	0.00	-1845.04	65.68	1713.90	-1834.12	166.28	1713.95	11.34	-23.74	1763.52	-2056.42	291.78	1690.04	54.42	1019.34	73.64	644.81	928.48	74.50	140.49
3.77000	-1665.83	228.79	32.89	-1722.84	219.77	34.11	-3360.62	313.40	847.52	-1949.34	285.04	58.77	-2245.42	45.37	-5.04	-2257.51	55.06	22.93	-1889.61	104.93	130.22	-1873.08	97.88	169.38	-1927.13	168.74	1363.13	0.00	0.00	0.00	-1835.34	67.28	1715.65	-1829.04	167.89	1715.55	11.34	-23.74	1763.52	-2046.66	289.87	1690.63	55.26	1019.12	73.98	645.44	928.20	74.95	139.51
3.78000	-1665.03	227.93	32.96	-1729.41	220.71	32.42	-3345.69	312.23	843.84	-1943.61	285.11	58.86	-2237.00	47.01	-2.65	-2227.92	56.61	30.20	-1889.61	104.93	130.22	-1873.08	97.88	169.38	-1918.40	169.16	1363.63	0.00	0.00	0.00	-1826.52	67.92	1716.80	-1807.98	172.16	1722.69	11.34	-23.74	1763.52	-2036.87	287.94	1691.22	54.56	1018.96	73.77	644.90	928.19	74.84	140.43
3.79000	-1665.06	228.26	32.57	-1731.81	220.45	32.20	-3330.59	311.06	840.08	-1938.00	285.17	58.96	-2219.09	49.26	2.02	-2209.06	59.77	35.02	-1889.61	104.93	130.22	-1873.08	97.88	169.38	-1908.14	169.65	1364.22	0.00	0.00	0.00	-1818.42	69.10	1717.79	-1800.55	174.44	1724.95	11.34	-23.74	1763.52	-2027.06	285.98	1691.82	54.24	1019.51	73.63	644.65	928.21	74.67	142.79
3.80000	-1665.69	229.03	31.92	-1731.51	220.56	31.66	-3315.32	309.89	836.23	-1932.52	285.23	59.07	-2197.57	53.67	6.09	-2185.62	63.00	40.24	-1889.61	104.93	130.22	-1873.08	97.88	169.38	-1901.54	170.04	1364.88	0.00	0.00	0.00	-1809.69	69.86	1718.68	-1789.55	175.66	1725.53	11.34	-23.74	1763.52	-2017.23	284.00	1692.43	55.17	1019.21	73.86	644.69	928.46	74.72	142.34
3.81000	-1664.99	228.03	32.35	-1722.85	220.66	33.16	-3299.89	308.73	832.31	-1927.17	285.30	59.20	-2154.57	58.19	13.53	-2160.37	66.63	44.67	-1889.61	104.93	130.22	-1873.08	97.88	169.38	-1893.63	170.80	1365.53	0.00	0.00	0.00	-1802.10	71.18	1719.39	-1783.65	176.00	1726.05	11.34	-23.74	1763.52	-2007.37	282.00	1693.05	54.73	1019.38	73.71	645.34	928.14	74.97	138.27
3.82000	-1666.31	229.82	30.89	-1730.85	220.94	31.20	-3284.29	307.58	828.31	-1921.94	285.36	59.33	-2136.22	62.87	13.89	-2135.87	70.89	47.69	-1889.61	104.93	130.22	-1873.08	97.88	169.38	-1884.04	170.96	1366.34	0.00	0.00	0.00	-1793.22	71.13	1719.90	-1772.26	176.92	1726.31	11.34	-23.74	1763.52	-1997.49	279.98	1693.68	55.67	1019.35	73.96	644.65	928.13	74.82	140.93
3.83000	-1665.52	228.84	31.43	-1728.49	220.18	31.95	-3268.51	306.43	824.23	-1916.84	285.41	59.48	-2118.70	67.21	14.57	-2101.89	75.95	52.17	-1889.61	104.93	130.22	-1873.08	97.88	169.38	-1874.81	171.55	1367.20	0.00	0.00	0.00	-1785.09	71.67	1720.35	-1762.57	176.66	1726.44	11.34	-23.74	1763.52	-1987.59	277.93	1694.32	55.57	1019.56	73.94	644.53	928.19	74.62	143.28
3.84000	-1666.27	230.07	30.42	-1729.86	221.02	31.34	-3252.57	305.28	820.07	-1911.87	285.47	59.65	-2100.88	71.74	14.24	-2093.72	79.78	49.91	-1889.61	104.93	130.22	-1873.08	97.88	169.38	-1867.91	171.43	1367.92	0.00	0.00	0.00	-1776.93	71.72	1720.63	-1749.08	176.53	1726.41	11.34	-23.74	1763.52	-1977.67	275.86	1694.96	55.62	1019.14	73.82	644.68	927.97	74.68	143.15
3.85000	-1666.22	229.97	30.17	-1726.08	221.03	32.21	-3236.46	304.14	815.82	-1907.04	285.53	59.82	-2076.45	75.03	14.75	-2063.31	83.23	51.71	-1889.61	104.93	130.22	-1873.08	97.88	169.38	-1858.03	172.64	1368.67	0.00	0.00	0.00	-1768.84	71.73	1720.75	-1743.75	175.82	1726.86	11.34	-23.74	1763.52	-1967.73	273.77	1695.62	55.89	1019.03	74.02	644.87	928.40	74.62	142.42
3.86000	-1665.36	229.09	30.63	-1726.21	221.42	32.05	-3220.18	303.00	811.50	-1902.33	285.58	60.01	-2025.53	78.72	20.13	-2041.90	86.44	50.21	-1889.61	104.93	130.22	-1873.08	97.88	169.38	-1850.73	172.71	1369.39	0.00	0.00	0.00	-1760.89	71.72	1720.79	-1753.07	172.69	1722.01	11.34	-23.74	1763.52	-1957.76	271.66	1696.28	55.21	1019.39	73.84	645.12	928.25	74.77	139.73
3.87000	-1665.40	228.38	30.41	-1731.30	221.39	30.70	-3203.73	301.86	807.09	-1897.76	285.63	60.22	-2005.70	82.84	18.27	-2009.29	89.10	50.90	-1889.61	104.93	130.22	-1873.08	97.88	169.38	-1845.02	173.29	1370.05	0.00	0.00	0.00	-1752.87	71.40	1720.83	-1740.57	171.94	1720.77	11.34	-23.74	1763.52	-1947.77	269.52	1696.96	55.18	1019.37	73.87	644.99	928.28	74.69	139.61
3.88000	-1665.79	229.11	30.01	-1727.83	220.95	31.55	-3187.10	300.73	802.60	-1893.33	285.68	60.44	-1976.65	84.88	18.33	-1981.38	91.01	49.87	-1889.61	104.93	130.22	-1873.08	97.88	169.38	-1836.71	174.03	1370.74	0.00	0.00	0.00	-1745.37	71.39	1720.82	-1732.64	171.31	1721.05	11.34	-23.74	1763.52	-1937.75	267.36	1697.64	54.81	1019.16	73.76	644.57	928.47	74.50	140.46
3.89000	-1664.53	228.07	30.50	-1722.43	220.77	32.50	-3170.30	299.61	798.03	-1889.04	285.72	60.67	-1949.10	87.61	17.05	-1955.68	93.16	48.01	-1889.61	104.93	130.22	-1873.08	97.88	169.38	-1827.40	174.43	1371.22	0.00	0.00	0.00	-1737.75	70.89	1720.77	-1726.72	170.19	1721.50	11.34	-23.74	1763.52	-1927.72	265.17	1698.34	54.84	1019.67	73.55	644.66	928.73	74.46	140.71
3.90000	-1665.33	228.93	29.87	-1719.87	220.58	32.85	-3153.33	298.49	793.38	-1884.88	285.77	60.91	-1913.34	92.54	30.07	-1933.53	97.35	60.75	-1889.61	104.93	130.22	-1873.08	97.88	169.38	-1819.37	174.63	1371.43	0.00	0.00	0.00	-1729.79	70.21	1720.66	-1714.18	169.74	1721.34	11.34	-23.74	1763.52	-1917.66	262.96	1699.04	55.36	1019.52	73.92	645.34	928.47	74.78	136.83
3.91000	-1711.39	225.96	16.38	-1720.88	220.39	32.41	-3136.18	297.37	788.64	-1880.86	285.81	61.17	-1884.34	93.12	29.43	-1905.35	97.85	59.61	-1889.61	104.93	130.22	-1873.08	97.88	169.38	-1810.16	174.92	1371.83	0.00	0.00	0.00	-1721.97	69.57	1720.72	-1708.25	169.69	1721.59	11.34	-23.74	1763.52	-1907.58	260.73	1699.75	55.17	1019.17	73.94	644.96	928.15	74.83	140.69
3.92000	-1698.98	224.57	18.38	-1701.33	220.10	35.87	-3118.86	296.26	783.82	-1876.99	285.85	61.45	-1840.54	93.37	30.03	-1872.06	97.34	57.60	-1889.61	104.93	130.22	-1873.08	97.88	169.38	-1804.46	175.52	1372.06	0.00	0.00	0.00	-1714.23	68.55	1720.68	-1697.34	167.19	1722.17	11.34	-23.74	1763.52	-1897.48	258.48	1700.48	56.32	1019.16	74.17	644.38	928.06	74.66	146.29
3.93000	-1664.06	227.94	29.85	-1702.20	219.94	35.94	-3101.36	295.16	778.91	-1873.26	285.89	61.74	-1817.57	93.16	25.84	-1833.96	96.16	56.04	-1889.61	104.93	130.22	-1873.08	97.88	169.38	-1793.78	176.20	1372.05	0.00	0.00	0.00	-1706.49	67.58	1720.50	-1684.27	166.90	1722.14	11.34	-23.74	1763.52	-1887.36	256.20	1701.21	54.59	1018.97	73.83	644.87	927.87	74.84	142.20
3.94000	-1685.22	223.73	21.29	-1704.49	220.04	35.27	-3083.68	294.06	773.92	-1869.67	285.93	62.04	-1788.98	91.74	23.54	-1805.64	94.27	52.80	-1889.61	104.93	130.22	-1873.08	97.88	169.38	-1786.49	176.49	1371.98	0.00	0.00	0.00	-1699.03	67.01	1720.39	-1682.86	165.05	1722.68	11.34	-23.74	1763.52	-1877.21	253.90	1701.95	54.10	1019.54	73.52	644.29	928.17	74.72	139.92
3.95000	-1671.08	224.46	23.47	-1708.55	220.16	34.76	-3065.82	292.96	768.85	-1866.20	285.97	62.36	-1750.04	89.82	23.78	-1773.14	93.13	50.12	-1889.61	104.93	130.22	-1873.08	97.88	169.38	-1779.69	176.85	1371.90	0.00	0.00	0.00	-1691.12	65.93	1720.18	-1673.48	164.45	1723.04	11.34	-23.74	1763.52	-1867.04	251.57	1702.70	54.91	1019.03	73.81	644.16	928.27	74.67	139.98
3.96000	-1670.73	224.04	22.41	-1703.64	220.28	36.22	-3047.79	291.88	763.69	-1839.61	284.83	66.69	-1712.85	85.90	24.33	-1744.17	90.85	47.07	-1889.61	104.93	130.22	-1873.08	97.88	169.38	-1770.00	177.32	1371.80	0.00	0.00	0.00	-1683.81	65.40	1719.98	-1660.90	162.77	1722.52	11.34	-23.74	1763.52	-1856.85	249.22	1703.47	54.83	1019.40	73.70	644.44	928.36	74.64	143.77
3.97000	-1671.14	223.94	23.49	-1708.73	220.16	35.52	-3029.58	290.79	758.45	-1860.29	287.30	63.28	-1681.40	81.35	23.47	-1712.73	87.80	44.96	-1889.58	104.93	130.21	-1873.05	97.88	169.37	-1761.83	177.44	1371.58	0.00	0.00	0.00	-1676.09	64.38	1719.57	-1652.07	161.84	1722.82	11.34	-23.74	1763.52	-1846.64	246.84	1704.24	54.32	1019.44	73.64	645.03	928.21	74.85	141.68
3.98000	-1676.42	224.80	22.04	-1701.63	220.22	37.44	-3011.19	289.72	753.12	-1853.68	288.12	63.93	-1646.07	76.97	24.04	-1676.53	84.04	44.46	-1859.55	103.17	119.77	-1845.72	97.24	159.39	-1754.42	177.69	1371.18	0.00	0.00	0.00	-1667.38	62.41	1719.00	-1645.51	161.19	1722.96	11.34	-23.74	1763.52	-1836.40	244.45	1705.02	54.12	1019.78	73.50	645.36	928.19	74.90	140.05
3.99000	-1676.23	224.64	22.88	-1705.96	220.55	36.09	-2992.61	288.64	747.70	-1826.38	284.98	67.61	-1613.63	72.25	24.58	-1641.97	79.82	43.63	-1829.63	101.58	109.11	-1819.09	97.37	148.96	-1745.76	177.36	1370.80	0.00	0.00	0.00	-1659.87	61.74	1718.55	-1644.79	159.94	1722.89	11.34	-23.74	1763.52	-1826.15	242.02	1705.81	54.97	1019.11	73.76	645.08	927.91	74.92	142.54
4.00000	-1664.73	223.60	25.13	-1699.75	219.87	37.72	-2973.86	287.58	742.20	-1841.08	285.37	65.41	-1576.09	64.12	30.13	-1610.14	75.19	42.87	-1798.15	98.56	99.55	-1790.97	95.94	139.45	-1738.17	177.61	1370.20	0.00	0.00	0.00	-1651.70	60.49	1717.81	-1629.96	157.98	1722.73	11.34	-23.74	1763.52	-1815.87	239.58	1706.61	55.09	1019.09	73.74	644.41	927.96	74.74	139.64
4.01000	-1655.94	223.54	26.71	-1697.12	220.41	37.43	-2954.92	286.52	736.60	-1846.08	285.71	65.89	-1541.50	57.26	32.93	-1575.98	69.47	45.60	-1766.03	94.41	90.15	-1761.66	92.47	131.20	-1729.01	177.36	1369.63	0.00	0.00	0.00	-1643.40	59.06	1717.05	-1623.52	157.11	1722.77	11.34	-23.74	1763.52	-1805.56	237.10	1707.43	54.87	1019.51	73.61	644.01	928.31	74.54	143.16
4.02000	-1663.50	223.63	24.60	-1687.97	212.78	34.12	-2935.80	285.47	730.93	-1866.32	286.63	60.43	-1504.46	51.66	36.15	-1542.90	63.80	46.77	-1733.97	89.67	81.99	-1732.37	88.74	123.40	-1719.37	177.15	1368.80	0.00	0.00	0.00	-1635.00	57.59	1716.18	-1615.65	155.30	1721.67	11.34	-23.74	1763.52	-1795.24	234.61	1708.25	56.08	1019.42	73.98	644.69	928.13	74.72	142.72
4.03000	-1693.10	215.09	10.53	-1695.04	214.66	31.31	-2916.50	284.42	725.16	-1844.85	285.72	64.23	-1476.00	45.48	38.36	-1511.18	58.02	48.17	-1701.82	84.57	74.32	-1704.25	85.85	115.75	-1709.76	176.90	1368.02	0.00	0.00	0.00	-1626.58	56.20	1715.26	-1608.96	154.16	1721.51	11.34	-23.74	1763.52	-1784.90	232.09	1709.08	54.89	1019.46	73.81	644.72	928.50	74.69	139.62
4.04000	-1683.96	216.50	11.38	-1689.64	216.50	31.17	-2897.01	283.38	719.31	-1864.60	286.43	59.53	-1445.71	39.19	42.67	-1479.59	52.68	50.13	-1671.11	80.46	67.08	-1674.50	80.80	109.87	-1703.55	176.12	1367.00	0.00	0.00	0.00	-1618.49	55.24	1714.28	-1608.59	151.98	1720.90	11.34	-23.74	1763.52	-1774.53	229.54	1709.92	55.42	1019.42	73.99	644.70	928.23	74.85	138.55
4.05000	-1698.82	219.02	6.94	-1704.75	217.13	27.94	-2877.34	282.35	713.37	-1850.92	286.30	62.85	-1410.28	35.04	48.64	-1448.94	47.84	53.10	-1640.70	76.06	60.75	-1644.09	74.87	104.96	-1694.84	175.68	1365.91	0.00	0.00	0.00	-1609.86	53.63	1713.10	-1592.04	150.17	1719.79	11.34	-23.74	1763.52	-1764.14	226.97	1710.78	55.95	1019.68	73.85	644.35	928.33	74.60	141.27
4.06000	-1678.49	220.60	11.97	-1719.62	217.59	25.40	-2857.48	281.32	707.33	-1828.06	285.76	67.66	-1381.29	30.65	53.56	-1417.52	43.95	56.83	-1611.11	72.11	55.42	-1615.30	70.20	100.23	-1686.43	175.06	1364.60	0.00	0.00	0.00	-1601.05	51.94	1711.76	-1581.76	149.50	1719.25	11.34	-23.74	1763.52	-1753.73	224.38	1711.64	55.92	1019.25	73.93	644.33	928.38	74.53	141.16
4.07000	-1666.05	221.27	14.19	-1688.84	217.92	31.83	-2837.43	280.30	701.21	-1869.71	285.43	60.27	-1347.91	27.23	60.90	-1387.76	40.30	61.37	-1580.65	66.42	51.83	-1583.17	61.22	98.53	-1678.10	174.63	1363.24	0.00	0.00	0.00	-1592.55	50.66	1710.37	-1578.67	147.38	1718.19	11.34	-23.74	1763.52	-1743.29	221.76	1712.51	55.11	1019.62	73.71	644.42	928.50	74.64	140.85
4.08000	-1674.04	219.95	10.96	-1707.88	222.99	33.83	-2817.20	279.29	695.00	-1832.88	284.53	68.14	-1322.50	25.51	67.04	-1359.28	36.61	66.94	-1551.49	61.44	49.02	-1554.35	54.59	96.82	-1668.15	174.18	1361.86	0.00	0.00	0.00	-1583.29	48.77	1708.75	-1561.12	145.63	1716.61	11.34	-23.74	1763.52	-1732.84	219.12	1713.40	55.29	1019.28	73.90	644.23	928.30	74.62	142.07
4.09000	-1687.29	221.31	8.83	-1699.76	223.43	35.24	-2796.78	278.28	688.70	-1861.79	286.12	62.58	-1293.64	23.29	74.95	-1329.03	34.55	74.21	-1522.71	56.23	47.55	-1527.39	49.32	95.50	-1659.96	174.00	1360.26	0.00	0.00	0.00	-1574.55	47.58	1707.13	-1566.55	143.96	1715.64	11.34	-23.74	1763.52	-1722.36	216.45	1714.29	55.35	1019.34	73.95	644.63	928.17	74.70	143.34
4.10000	-1674.19	226.95	19.88	-1704.40	223.07	33.90	-2776.17	277.28	682.31	-1864.66	286.17	62.63	-1267.60	22.44	83.85	-1301.90	32.72	81.89	-1493.65	49.10	47.70	-1501.35	44.06	95.13	-1652.63	173.24	1358.83	0.00	0.00	0.00	-1565.23	45.82	1705.25	-1535.58	144.39	1720.63	11.34	-23.74	1763.52	-1711.86	213.75	1715.20	54.22	1019.21	73.72	645.09	928.11	74.83	140.33
4.11000	-1668.95	227.82	20.65	-1700.98	223.01	34.73	-2755.37	276.29	675.83	-1867.39	286.13	63.41	-1246.84	21.55	92.30	-1275.08	30.79	92.02	-1466.90	43.67	48.27	-1476.41	38.54	95.59	-1641.76	172.64	1357.27	0.00	0.00	0.00	-1555.93	43.97	1703.26	-1523.09	143.26	1720.54	11.34	-23.74	1763.52	-1701.34	211.03	1716.11	55.54	1019.12	74.08	645.32	928.02	74.89	141.56
4.12000	-1677.51	227.47	18.93	-1704.21	223.59	34.12	-2734.38	275.30	669.26	-1869.95	286.01	64.87	-1217.16	22.28	103.94	-1252.25	30.42	100.53	-1441.55	38.37	49.57	-1453.80	34.53	96.49	-1634.73	171.55	1355.45	0.00	0.00	0.00	-1546.15	41.71	1701.19	-1511.41	141.16	1718.64	11.34	-23.74	1763.52	-1690.80	208.29	1717.04	54.21	1019.67	73.49	644.91	928.15	74.75	137.68
4.13000	-1675.12	227.93	19.68	-1704.63	222.59	34.11	-2713.20	274.32	662.60	-1872.33	285.81	66.99	-1195.01	23.52	113.83	-1230.72	30.82	109.56	-1418.58	34.04	51.26	-1433.34	30.81	97.55	-1625.57	170.64	1353.79	0.00	0.00	0.00	-1537.16	40.23	1699.12	-1499.90	139.25	1716.68	11.34	-23.74	1763.52	-1680.23	205.52	1717.97	54.47	1020.02	73.43	644.69	928.09	74.69	140.04
4.14000	-1683.38	226.70	17.74	-1700.40	222.60	35.10	-2691.82	273.35	655.84	-1874.51	285.54	69.72	-1176.02	23.82	124.51	-1211.73	31.14	117.25	-1398.03	30.42	52.99	-1414.09	27.29	98.89	-1616.29	169.85	1352.10	0.00	0.00	0.00	-1527.70	38.42	1696.87	-1492.13	137.10	1714.71	11.34	-23.74	1763.52	-1669.64	202.72	1718.92	56.34	1019.06	74.14	643.99	928.17	74.64	143.30
4.15000	-1677.54	227.57	18.76	-1705.85	222.67	33.83	-2670.26	272.39	648.99	-1876.47	285.19	73.04	-1159.05	26.97	132.64	-1195.77	34.43	122.99	-1379.45	27.70	54.60	-1396.18	23.76	100.47	-1607.89	168.96	1350.28	0.00	0.00	0.00	-1517.92	36.33	1694.60	-1480.63	135.44	1712.53	11.34	-23.74	1763.52	-1659.03	199.90	1719.88	56.40	1018.78	74.26	643.97	928.40	74.53	141.54
4.16000	-1664.99	226.04	22.19	-1707.57	222.50	33.33	-2648.50	271.44	642.05	-1878.19	284.78	76.91	-1143.65	28.45	139.05	-1180.48	35.04	128.65	-1362.17	24.91	56.16	-1380.35	20.97	101.61	-1598.71	168.02	1348.39	0.00	0.00	0.00	-1507.71	33.64	1692.12	-1472.37	133.15	1710.65	11.34	-23.74	1763.52	-1648.40	197.05	1720.85	55.98	1018.79	74.13	643.98	928.23	74.53	140.94
4.17000	-1671.31	227.48	19.95	-1697.95	222.53	35.32	-2626.54	270.49	635.02	-1879.65	284.30	81.29	-1130.58	30.80	143.41	-1167.34	35.31	132.64	-1347.42	22.96	56.81	-1368.07	20.66	101.35	-1588.06	167.15	1346.74	0.00	0.00	0.00	-1497.87	31.58	1689.81	-1462.96	130.84	1708.52	11.34	-23.74	1763.52	-1637.75	194.18	1721.83	56.28	1019.15	74.17	644.72	927.94	74.81	140.57
4.18000	-1664.42	230.14	26.13	-1706.51	222.62	33.26	-2604.40	269.55	627.89	-1880.84	283.77	86.14	-1124.33	32.61	142.87	-1155.37	34.63	134.72	-1334.71	21.22	56.72	-1355.64	18.59	101.38	-1581.06	166.14	1344.93	0.00	0.00	0.00	-1487.68	29.20	1687.46	-1451.16	128.99	1706.07	11.34	-23.74	1763.52	-1627.08	191.28	1722.82	55.02	1019.25	73.70	644.25	928.41	74.58	139.39
4.19000	-1663.17	227.94	27.55	-1697.65	222.90	35.55	-2582.05	268.62	620.67	-1881.73	283.17	91.45	-1114.07	31.73	143.16	-1146.21	35.01	134.01	-1325.14	20.97	55.40	-1346.22	18.08	100.43	-1571.70	164.67	1343.31	0.00	0.00	0.00	-1477.88	27.01	1685.21	-1437.29	126.60	1703.43	11.34	-23.74	1763.52	-1616.38	188.36	1723.82	55.21	1019.26	73.74	644.20	928.23	74.51	142.05
4.20000	-1664.57	227.01	21.45	-1708.65	222.85	32.68	-2559.51	267.70	613.36	-1882.31	282.52	97.16	-1102.02	30.43	142.81	-1138.02	34.15	132.03	-1317.72	20.83	53.52	-1337.89	17.15	99.46	-1562.95	163.19	1341.68	0.00	0.00	0.00	-1467.45	24.35	1682.78	-1430.70	125.20	1702.89	11.34	-23.74	1763.52	-1605.66	185.40	1724.84	54.54	1019.65	73.57	644.79	928.38	74.66	139.80
4.21000	-1675.19	227.15	18.91	-1707.17	223.15	33.17	-2536.77	266.79	605.95	-1882.57	281.81	103.24	-1095.68	30.82	137.16	-1132.39	35.28	127.09	-1312.55	21.53	51.00	-1331.63	16.97	97.81	-1555.24	161.82	1340.21	0.00	0.00	0.00	-1457.28	21.77	1680.44	-1420.14	123.03	1701.04	11.34	-23.74	1763.52	-1594.93	182.43	1725.86	55.21	1019.31	73.80	644.35	928.54	74.47	137.98
4.22000	-1663.96	229.09	26.53	-1703.58	222.92	33.63	-2513.84	265.88	598.44	-1882.47	281.06	109.66	-1090.35	28.28	132.41	-1126.18	33.67	122.73	-1309.34	22.46	50.37	-1325.90	16.25	96.44	-1544.68	160.35	1338.99	0.00	0.00	0.00	-1446.95	18.93	1678.10	-1409.23	120.47	1698.98	11.34	-23.74	1763.52	-1584.16	179.42	1726.90	55.22	1019.23	73.92	644.45	928.41	74.54	141.03
4.23000	-1664.20	229.38	26.23	-1705.61	222.79	33.09	-2490.70	264.98	590.84	-1882.01	280.26	116.38	-1086.22	28.24	125.08	-1122.80	34.20	115.95	-1307.75	23.59	49.35	-1323.02	17.83	93.85	-1534.86	159.04	1337.74	0.00	0.00	0.00	-1436.84	16.30	1675.85	-1399.88	117.92	1697.14	11.34	-23.74	1763.52	-1573.38	176.39	1727.94	55.14	1019.25	73.88	644.29	928.30	74.64	145.61
4.24000	-1665.23	230.14	25.82	-1703.26	223.82	33.59	-2467.37	264.09	583.15	-1881.16	279.41	123.38	-1084.25	29.72	116.14	-1119.87	34.33	108.86	-1306.72	26.03	49.16	-1320.76	19.00	91.57	-1528.19	157.39	1336.69	0.00	0.00	0.00	-1426.27	13.13	1673.60	-1390.07	115.49	1695.47	11.34	-23.74	1763.52	-1562.58	173.34	1729.00	55.52	1019.39	73.93	644.73	928.09	74.88	141.13
4.25000	-1676.69	225.80	19.37	-1709.12	223.62	32.78	-2443.83	263.21	575.36	-1879.90	278.53	130.60	-1079.72	30.94	109.02	-1117.88	35.40	102.08	-1304.89	27.87	47.80	-1318.85	20.02	89.91	-1516.48	154.94	1337.48	0.00	0.00	0.00	-1416.23	10.58	1671.52	-1381.69	112.65	1693.89	11.34	-23.74	1763.52	-1551.75	170.26	1730.07	55.07	1019.10	73.92	645.05	928.33	74.86	140.13
4.26000	-1664.71	226.89	20.70	-1701.70	224.39	33.85	-2420.10	262.34	567.47	-1878.23	277.61	138.03	-1078.48	31.65	102.26	-1115.94	37.31	95.99	-1302.46	28.06	46.14	-1315.85	21.23	88.26	-1505.53	153.27	1337.08	0.00	0.00	0.00	-1405.42	7.05	1669.40	-1369.31	109.70	1692.28	11.34	-23.74	1763.52	-1540.91	167.15	1731.15	55.11	1019.20	73.91	644.05	928.05	74.69	143.39
4.27000	-1661.25	226.97	21.34	-1690.02	223.00	37.01	-2396.16	261.48	559.48	-1876.11	276.65	145.61	-1075.96	31.56	95.40	-1112.00	35.82	90.92	-1300.22	28.88	44.25	-1311.70	21.71	87.24	-1496.32	151.26	1336.55	0.00	0.00	0.00	-1395.29	4.37	1667.81	-1357.49	105.59	1689.91	11.34	-23.74	1763.52	-1530.04	164.01	1732.24	55.13	1019.49	73.80	643.46	928.28	74.46	141.27
4.28000	-1660.73	226.87	21.21	-1690.76	222.96	37.13	-2372.02	260.63	551.40	-1873.54	275.67	153.33	-1074.44	31.95	87.07	-1107.55	37.45	85.59	-1297.17	29.12	43.18	-1307.65	22.58	86.04	-1486.51	149.41	1336.25	0.00	0.00	0.00	-1384.96	1.25	1666.39	-1349.54	102.66	1688.71	11.34	-23.74	1763.52	-1519.15	160.85	1733.34	55.21	1019.31	73.86	644.11	928.55	74.42	141.29
4.29000	-1670.84	226.09	19.71	-1690.73	222.19	37.76	-2347.68	259.79	543.22	-1870.48	274.66	161.14	-1068.09	33.20	79.51	-1103.93	38.61	79.29	-1295.40	30.76	41.77	-1304.66	23.62	84.53	-1476.16	147.24	1336.30	0.00	0.00	0.00	-1374.99	-1.21	1665.47	-1341.64	99.68	1688.19	11.34	-23.74	1763.52	-1508.24	157.66	1734.46	54.79	1019.49	73.63	644.38	928.60	74.52	141.44
4.30000	-1661.76	227.69	19.88	-1692.78	222.91	37.39	-2323.14	258.95	534.95	-1866.93	273.62	169.01	-1067.10	34.33	71.57	-1101.06	40.24	73.20	-1294.09	31.53	40.88	-1300.85	22.48	84.15	-1465.72	145.18	1336.70	0.00	0.00	0.00	-1364.89	-4.20	1664.78	-1327.72	96.68	1687.92	11.34	-23.74	1763.52	-1497.30	154.45	1735.58	55.67	1019.43	73.87	644.36	928.56	74.49	141.47
4.31000	-1665.76	226.92	20.35	-1690.22	224.18	37.32	-2298.39	258.13	526.57	-1862.87	272.56	176.89	-1065.53	35.19	64.52	-1098.13	40.71	68.23	-1292.33	30.82	41.17	-1298.96	23.48	82.91	-1455.95	143.18	1337.22	0.00	0.00	0.00	-1354.72	-7.34	1664.50	-1319.48	93.56	1687.95	11.34	-23.74	1763.52	-1486.35	151.20	1736.72	55.46	1019.39	73.88	644.41	928.56	74.68	144.65
4.32000	-1672.80	227.32	18.39	-1696.94	222.95	36.41	-2273.43	257.31	518.10	-1858.27	271.49	184.77	-1060.99	35.99	59.53	-1097.55	41.97	62.04	-1291.35	30.98	41.32	-1296.53	22.69	82.63	-1445.96	140.99	1337.89	0.00	0.00	0.00	-1344.61	-10.35	1664.49	-1311.26	90.95	1688.21	11.34	-23.74	1763.52	-1475.81	148.35	1737.32	54.93	1019.17	73.72	644.02	928.39	74.64	143.76
4.33000	-1674.15	226.15	18.14	-1692.65	222.21	37.47	-2248.27	256.51	509.53	-1853.13	270.40	192.60	-1057.52	35.21	54.22	-1094.98	41.58	57.59	-1290.68	30.75	41.95	-1295.00	23.24	81.79	-1434.67	139.09	1338.84	0.00	0.00	0.00	-1334.49	-13.54	1664.85	-1300.16	87.68	1688.98	11.34	-23.74	1763.52	-1465.58	145.14	1738.18	55.39	1018.95	73.85	643.84	928.63	74.36	138.18
4.34000	-1661.43	225.76	20.64	-1693.90	222.57	37.46	-2222.90	255.71	500.86	-1847.41	269.29	200.35	-1058.64	34.73	48.20	-1096.71	41.09	52.67	-1290.14	30.58	42.08	-1293.10	22.97	81.34	-1425.65	137.01	1340.01	0.00	0.00	0.00	-1324.80	-16.05	1665.51	-1290.30	84.70	1689.96	11.34	-23.74	1763.52	-1455.82	141.61	1739.20	56.23	1018.87	74.09	643.75	928.53	74.39	141.27
4.35000	-1666.15	227.14	19.42	-1697.56	221.64	36.72	-2197.32	254.93	492.08	-1841.10	268.18	207.98	-1059.10	34.81	42.48	-1091.16	40.75	49.53	-1290.21	30.39	41.02	-1292.02	23.73	80.39	-1415.16	135.18	1341.24	0.00	0.00	0.00	-1314.93	-19.01	1666.29	-1279.27	81.91	1691.13	11.34	-23.74	1763.52	-1445.80	138.81	1740.29	56.39	1019.06	74.06	644.36	928.29	74.70	141.99
4.36000	-1667.29	226.24	19.47	-1696.91	221.11	37.54	-2171.54	254.15	483.21	-1834.19	267.07	215.46	-1055.65	35.82	37.90	-1092.35	41.34	45.22	-1289.79	29.79	40.28	-1289.78	23.08	80.35	-1405.00	133.06	1342.59	0.00	0.00	0.00	-1305.28	-21.63	1667.39	-1267.68	79.55	1693.06	11.34	-23.74	1763.52	-1435.59	136.37	1741.49	55.10	1019.33	73.77	644.92	928.50	74.60	139.38
4.37000	-1666.11	225.95	19.95	-1701.40	221.58	36.80	-2145.54	253.38	474.24	-1826.66	265.95	222.75	-1054.90	36.86	34.80	-1089.75	42.35	42.98	-1289.40	29.62	39.86	-1287.73	22.73	80.52	-1394.63	130.99	1344.04	0.00	0.00	0.00	-1295.40	-24.48	1668.57	-1257.48	76.87	1694.81	11.34	-23.74	1763.52	-1426.24	133.15	1742.85	54.70	1019.54	73.66	645.29	928.23	74.79	139.66
4.38000	-1668.70	226.46	19.06	-1699.89	220.87	37.04	-2119.34	252.63	465.17	-1818.48	264.83	229.82	-1054.85	36.42	31.96	-1090.74	42.21	41.13	-1289.35	30.06	39.46	-1286.91	23.35	80.24	-1383.29	129.01	1345.43	0.00	0.00	0.00	-1286.12	-26.66	1669.96	-1249.09	74.26	1696.45	11.34	-23.74	1763.52	-1416.58	130.41	1744.17	55.63	1019.28	73.95	645.41	928.25	74.84	140.59
4.39000	-1664.10	225.94	19.80	-1700.54	220.44	36.37	-2092.93	251.88	455.99	-1809.63	263.72	236.64	-1052.34	36.64	31.81	-1089.78	41.54	40.75	-1288.97	29.70	39.45	-1287.28	24.53	79.59	-1373.56	127.00	1347.02	0.00	0.00	0.00	-1276.67	-29.08	1671.40	-1239.16	71.57	1698.09	11.34	-23.74	1763.52	-1407.15	127.64	1745.54	55.50	1019.15	73.95	644.91	928.72	74.67	142.35
4.40000	-1666.23	226.13	19.17	-1699.58	219.96	35.61	-2066.30	251.15	446.72	-1800.11	262.61	243.16	-1052.27	36.80	31.25	-1090.92	41.84	40.14	-1288.95	29.77	39.31	-1287.04	24.35	79.70	-1363.77	124.95	1348.49	0.00	0.00	0.00	-1267.15	-31.49	1672.98	-1228.81	68.88	1699.72	11.34	-23.74	1763.52	-1397.79	125.20	1746.95	55.79	1019.25	73.96	644.47	928.39	74.64	141.49
4.41000	-1662.22	225.73	18.45	-1694.78	219.95	34.35	-2039.46	250.43	437.34	-1789.89	261.51	249.35	-1052.65	36.20	30.56	-1088.20	41.91	40.22	-1288.85	29.70	39.32	-1285.92	23.34	80.16	-1353.03	122.85	1350.13	0.00	0.00	0.00	-1257.69	-34.08	1674.55	-1220.07	66.00	1701.60	11.34	-23.74	1763.52	-1388.85	122.54	1748.39	54.92	1019.43	73.68	644.35	928.37	74.70	139.02
4.42000	-1665.29	225.43	15.54	-1691.98	219.79	33.01	-2012.41	249.71	427.86	-1778.95	260.43	255.18	-1054.80	36.64	29.89	-1088.53	42.13	40.13	-1288.84	29.65	39.28	-1285.79	23.07	80.29	-1342.68	120.99	1351.58	0.00	0.00	0.00	-1248.31	-36.31	1676.13	-1209.48	64.07	1703.39	11.34	-23.74	1763.52	-1379.73	120.13	1749.80	54.83	1019.66	73.62	645.00	928.31	74.78	140.84
4.43000	-1660.46	226.21	13.32	-1681.13	218.15	34.99	-1985.15	249.01	418.28	-1767.28	259.36	260.61	-1056.14	36.65	29.41	-1090.52	41.72	39.46	-1289.08	29.89	39.06	-1286.03	23.76	79.92	-1332.11	119.29	1352.93	0.00	0.00	0.00	-1238.89	-38.57	1677.67	-1203.80	61.92	1705.49	11.34	-23.74	1763.52	-1370.42	118.11	1751.18	55.10	1019.47	73.79	644.38	928.44	74.56	143.74
4.44000	-1660.30	225.89	10.80	-1672.81	216.49	37.08	-1957.67	248.32	408.59	-1754.86	258.31	265.62	-1051.02	36.17	30.37	-1089.15	41.80	39.77	-1288.90	29.77	39.00	-1285.90	23.59	79.87	-1323.23	117.68	1354.47	0.00	0.00	0.00	-1229.63	-40.51	1679.25	-1194.30	59.38	1707.25	11.34	-23.74	1763.52	-1361.32	116.11	1752.53	55.27	1019.56	73.72	644.07	928.30	74.44	145.34
4.45000	-1654.76	225.62	8.86	-1663.66	215.17	39.87	-1929.97	247.64	398.80	-1741.66	257.29	270.15	-1056.69	36.39	29.08	-1090.90	41.83	39.32	-1289.12	30.04	38.80	-1285.96	23.72	79.99	-1312.74	116.38	1355.79	0.00	0.00	0.00	-1220.50	-42.24	1680.75	-1185.93	57.59	1708.83	11.34	-23.74	1763.52	-1352.34	114.04	1753.89	54.84	1019.79	73.67	645.21	927.97	74.87	140.78
4.46000	-1648.05	226.84	6.38	-1648.90	212.35	43.19	-1902.06	246.97	388.91	-1727.67	256.29	274.18	-1054.54	36.40	29.32	-1090.70	41.71	39.17	-1289.20	30.14	38.77	-1286.32	24.08	79.91	-1303.75	114.96	1357.16	0.00	0.00	0.00	-1211.65	-43.36	1682.22	-1176.73	55.66	1710.57	11.34	-23.74	1763.52	-1343.13	112.55	1755.06	55.09	1019.75	73.65	645.32	928.19	74.82	141.31
4.47000	-1643.49	227.48	4.24	-1636.47	211.69	45.58	-1873.94	246.31	378.91	-1712.87	255.32	277.67	-1055.25	36.74	28.88	-1089.57	41.73	39.23	-1289.10	29.99	38.81	-1286.78	24.74	79.57	-1293.49	113.84	1358.38	0.00	0.00	0.00	-1202.79	-44.32	1683.66	-1169.11	54.45	1712.11	11.34	-23.74	1763.52	-1333.54	112.05	1756.09	55.47	1019.42	73.91	644.39	928.50	74.58	141.02
4.48000	-1633.33	228.67	2.72	-1625.65	211.67	47.65	-1845.59	245.66	368.81	-1697.25	254.38	280.60	-1053.09	36.39	29.07	-1088.41	41.86	40.49	-1288.95	29.86	38.86	-1285.87	23.63	79.96	-1284.09	112.57	1359.59	0.00	0.00	0.00	-1193.57	-45.74	1684.94	-1155.92	51.90	1712.60	11.34	-23.74	1763.52	-1324.51	111.16	1757.30	54.44	1019.72	73.70	644.61	928.24	74.58	137.45
4.49000	-1619.76	227.04	6.59	-1610.36	212.31	53.22	-1817.03	245.03	358.60	-1680.78	253.48	282.91	-1048.09	35.98	30.48	-1088.25	42.01	40.62	-1289.01	29.94	38.73	-1286.21	23.93	79.79	-1275.92	112.18	1360.67	0.00	0.00	0.00	-1184.64	-46.56	1686.14	-1149.50	50.77	1713.86	11.34	-23.74	1763.52	-1316.10	109.52	1758.55	54.33	1020.04	73.45	644.21	928.51	74.51	140.70
4.50000	-1594.69	226.74	14.21	-1590.61	211.70	60.08	-1788.25	244.40	348.29	-1663.44	252.61	284.58	-1053.42	36.94	29.03	-1088.25	41.94	40.56	-1289.26	30.15	38.51	-1286.22	23.95	79.87	-1267.09	111.39	1361.79	0.00	0.00	0.00	-1175.76	-47.10	1687.34	-1142.75	49.99	1715.10	11.34	-23.74	1763.52	-1306.90	109.03	1759.65	54.61	1019.85	73.48	644.49	928.37	74.59	141.29
4.51000	-1577.08	226.75	19.02	-1570.24	212.03	65.31	-1759.25	243.79	337.87	-1645.22	251.79	285.58	-1053.05	36.77	29.01	-1101.01	41.89	35.86	-1289.14	30.05	38.61	-1285.80	23.54	80.03	-1258.05	110.59	1362.90	0.00	0.00	0.00	-1166.59	-47.57	1688.51	-1130.98	49.65	1716.09	11.34	-23.74	1763.52	-1298.04	108.40	1760.66	55.53	1019.50	73.89	645.29	928.10	74.86	141.69
4.52000	-1544.18	225.93	25.61	-1548.86	211.03	69.72	-1730.03	243.19	327.34	-1626.10	251.01	285.86	-1056.85	36.84	28.34	-1091.26	41.80	38.31	-1289.15	30.01	38.64	-1286.37	24.25	79.86	-1250.96	109.97	1364.13	0.00	0.00	0.00	-1157.26	-47.96	1689.58	-1122.75	50.04	1716.94	11.34	-23.74	1763.52	-1288.37	108.96	1761.57	55.66	1019.36	73.88	644.34	928.26	74.56	141.86
4.53000	-1518.50	224.46	29.79	-1521.54	210.11	74.24	-1700.59	242.60	316.71	-1606.07	250.28	285.39	-1050.30	36.05	31.21	-1092.44	41.73	38.12	-1289.22	30.09	38.65	-1286.24	24.24	79.97	-1241.07	109.17	1365.35	0.00	0.00	0.00	-1148.01	-47.93	1690.69	-1116.29	49.74	1718.08	11.34	-23.74	1763.52	-1280.09	107.86	1762.74	55.36	1019.38	73.95	643.61	928.54	74.30	143.20
4.54000	-1493.16	221.75	33.60	-1498.03	208.33	76.90	-1670.93	242.03	305.98	-1585.09	249.60	284.14	-1049.52	37.01	31.57	-1092.49	41.49	37.94	-1289.31	30.15	38.54	-1285.94	23.77	80.23	-1232.96	108.25	1366.62	0.00	0.00	0.00	-1138.67	-47.74	1691.81	-1105.07	50.08	1719.14	11.34	-23.74	1763.52	-1271.14	108.02	1763.92	56.20	1019.30	74.11	644.68	928.38	74.67	137.96
4.55000	-1461.77	219.32	41.16	-1475.48	208.44	81.00	-1641.04	241.46	295.13	-1563.16	248.97	282.08	-1049.55	36.01	31.60	-1090.37	41.65	38.39	-1289.35	30.22	38.47	-1286.61	24.65	79.82	-1224.26	107.47	1367.78	0.00	0.00	0.00	-1129.28	-47.47	1693.05	-1093.15	50.57	1719.59	11.34	-23.74	1763.52	-1262.39	108.14	1764.93	55.07	1019.87	73.75	644.44	927.86	74.82	139.49
4.56000	-1426.90	215.21	42.56	-1449.76	206.30	81.62	-1610.93	240.91	284.18	-1540.25	248.40	279.16	-1049.55	36.97	31.57	-1090.37	42.16	38.66	-1289.15	29.92	38.59	-1285.98	23.97	80.29	-1216.67	106.45	1368.91	0.00	0.00	0.00	-1120.04	-46.84	1694.29	-1084.73	51.40	1720.67	11.34	-23.74	1763.52	-1254.12	107.67	1765.98	54.13	1019.75	73.52	644.13	928.27	74.50	143.96
4.57000	-1402.08	212.62	42.95	-1421.80	203.99	80.10	-1580.60	240.37	273.12	-1516.35	247.89	275.35	-1049.66	36.50	31.41	-1090.19	41.97	38.68	-1289.40	30.13	38.44	-1286.03	24.33	80.27	-1207.76	105.37	1370.02	0.00	0.00	0.00	-1110.84	-46.03	1695.57	-1073.87	52.16	1721.40	11.34	-23.74	1763.52	-1245.31	108.15	1766.87	56.04	1019.01	74.12	644.66	928.02	74.85	145.00
4.58000	-1373.57	210.62	44.18	-1391.89	201.22	80.36	-1550.04	239.84	261.95	-1491.44	247.45	270.62	-1049.67	36.30	31.42	-1089.53	41.86	38.72	-1289.03	29.79	38.72	-1285.90	24.18	80.43	-1199.66	104.47	1370.88	0.00	0.00	0.00	-1101.52	-45.19	1696.85	-1067.66	53.06	1722.24	11.34	-23.74	1763.52	-1236.98	108.10	1767.69	55.94	1018.88	74.07	644.33	928.12	74.82	142.69
4.59000	-1341.91	207.96	45.23	-1362.91	199.67	80.32	-1519.26	239.33	250.67	-1465.50	247.07	264.93	-1049.38	36.37	31.59	-1090.57	41.67	38.63	-1288.87	29.53	38.85	-1285.79	24.09	80.63	-1191.74	103.36	1371.68	0.00	0.00	0.00	-1091.74	-44.69	1698.06	-1060.40	54.88	1723.16	11.34	-23.74	1763.52	-1228.42	108.50	1768.40	54.57	1019.39	73.73	644.41	928.21	74.73	141.77
4.60000	-1311.56	204.85	45.55	-1334.47	197.39	79.55	-1488.25	238.83	239.29	-1438.51	246.76	258.25	-1049.18	36.25	31.73	-1090.98	41.82	38.29	-1288.80	29.51	38.85	-1285.76	24.01	80.64	-1182.75	102.98	1372.33	0.00	0.00	0.00	-1082.28	-43.54	1699.37	-1049.51	57.21	1724.50	11.34	-23.74	1763.52	-1219.82	109.05	1768.98	55.65	1019.02	74.08	644.12	928.02	74.66	141.89
4.61000	-1276.71	202.63	48.23	-1305.07	195.58	79.12	-1457.01	238.34	227.79	-1410.45	246.52	250.55	-1049.66	36.68	31.43	-1091.60	42.12	38.31	-1289.06	29.86	38.66	-1286.13	24.80	80.53	-1174.67	102.18	1372.95	0.00	0.00	0.00	-1072.80	-42.59	1700.60	-1038.82	59.77	1725.25	11.34	-23.74	1763.52	-1212.06	108.79	1769.62	54.70	1019.37	73.66	644.66	928.24	74.69	140.44
4.62000	-1244.84	200.07	48.20	-1271.71	192.89	78.52	-1425.54	237.86	216.18	-1381.32	246.36	241.78	-1061.20	36.93	26.98	-1090.54	41.89	38.76	-1288.80	29.56	38.87	-1286.06	24.64	80.49	-1166.95	101.34	1373.37	0.00	0.00	0.00	-1063.22	-41.79	1701.75	-1029.21	61.18	1725.98	11.34	-23.74	1763.52	-1203.60	109.49	1769.96	53.80	1019.60	73.37	645.05	928.21	74.73	142.88
4.63000	-1211.46	197.61	48.88	-1240.10	191.00	77.13	-1393.85	237.40	204.47	-1356.65	245.28	234.13	-1053.30	37.37	28.98	-1090.62	41.75	38.71	-1288.87	29.66	38.85	-1286.48	25.48	80.43	-1158.57	100.37	1373.65	0.00	0.00	0.00	-1054.02	-40.72	1702.81	-1022.60	62.57	1726.64	11.34	-23.74	1763.52	-1195.04	110.36	1770.17	54.88	1019.31	73.66	644.93	928.15	74.76	140.08
4.64000	-1176.80	196.13	48.99	-1208.23	189.84	75.72	-1366.52	237.47	194.36	-1330.24	245.41	226.14	-1051.32	36.69	29.65	-1088.80	41.68	40.18	-1289.02	29.87	38.79	-1286.65	25.72	80.34	-1150.09	99.82	1373.93	0.00	0.00	0.00	-1044.81	-39.54	1703.75	-1013.43	64.15	1727.22	11.34	-23.74	1763.52	-1186.33	111.74	1770.15	55.41	1019.60	73.69	644.18	928.24	74.56	139.08
4.65000	-1141.76	194.10	49.48	-1173.82	188.45	74.71	-1338.42	237.40	183.89	-1303.48	245.87	217.79	-1054.21	36.81	29.36	-1089.51	42.32	38.86	-1289.07	29.96	38.65	-1286.45	25.61	80.51	-1141.58	99.40	1373.98	0.00	0.00	0.00	-1035.40	-38.66	1704.50	-1004.94	65.51	1727.67	11.34	-23.74	1763.52	-1178.02	112.23	1770.24	54.35	1019.51	73.66	644.43	928.21	74.66	141.50
4.66000	-1105.87	193.26	49.98	-1141.08	187.52	72.97	-1309.94	237.27	172.99	-1275.61	246.68	209.40	-1052.90	36.44	29.56	-1089.25	41.62	39.06	-1289.06	29.92	38.70	-1285.35	24.32	81.39	-1133.46	98.79	1373.94	0.00	0.00	0.00	-1026.09	-37.41	1705.13	-996.13	66.61	1727.88	11.34	-23.74	1763.52	-1170.18	111.89	1770.31	54.07	1019.69	73.53	644.26	928.15	74.72	145.33
4.67000	-1070.41	192.65	49.99	-1106.98	186.62	71.21	-1281.39	235.95	161.38	-1247.54	247.25	200.58	-1051.20	36.36	30.13	-1092.76	41.65	38.18	-1288.88	29.67	38.85	-1285.94	25.12	81.14	-1125.75	98.25	1373.81	0.00	0.00	0.00	-1016.85	-36.32	1705.58	-986.08	67.40	1727.75	11.34	-23.74	1763.52	-1161.57	112.57	1770.02	55.16	1019.65	73.67	644.57	928.63	74.56	144.84
4.68000	-1033.39	192.79	50.70	-1072.94	186.06	69.54	-1252.01	235.24	150.21	-1219.84	246.78	191.44	-1049.40	34.81	32.02	-1090.17	41.40	38.90	-1288.92	29.68	38.92	-1286.70	26.27	80.80	-1117.10	97.47	1373.52	0.00	0.00	0.00	-1007.44	-35.28	1705.79	-977.25	68.73	1727.73	11.34	-23.74	1763.52	-1152.93	113.31	1769.72	55.34	1019.37	73.77	644.03	928.43	74.49	141.05
4.69000	-1001.54	191.87	50.52	-1038.10	186.54	68.17	-1221.96	234.36	139.13	-1191.14	247.08	182.44	-1051.23	36.07	30.69	-1090.71	41.33	39.03	-1288.55	29.26	39.08	-1286.40	26.20	81.15	-1108.19	97.23	1373.12	0.00	0.00	0.00	-998.03	-34.48	1705.78	-967.55	69.66	1727.34	11.34	-23.74	1763.52	-1144.02	114.05	1769.27	55.57	1019.26	73.90	644.45	928.24	74.58	141.71
4.70000	-966.50	193.38	51.16	-1002.52	186.40	66.92	-1191.51	233.82	128.46	-1163.54	245.17	172.63	-1050.75	36.11	30.77	-1087.91	41.10	39.54	-1288.75	29.69	38.93	-1286.10	26.04	81.53	-1100.56	96.94	1372.64	0.00	0.00	0.00	-988.61	-33.71	1705.55	-961.29	70.49	1726.96	11.34	-23.74	1763.52	-1135.50	114.38	1768.74	53.92	1019.29	73.51	644.78	928.32	74.60	143.75
4.71000	-930.33	195.37	52.32	-970.08	187.82	65.74	-1160.12	233.85	118.37	-1134.68	244.41	163.30	-1051.83	35.70	30.46	-1085.16	41.59	40.03	-1288.88	29.90	38.81	-1285.27	25.12	82.21	-1092.04	96.88	1371.98	0.00	0.00	0.00	-979.52	-32.58	1705.26	-953.03	72.34	1726.42	11.34	-23.74	1763.52	-1126.45	115.80	1768.01	54.51	1019.69	73.61	644.30	928.52	74.59	145.03
4.72000	-900.72	197.48	52.56	-936.43	189.35	65.33	-1128.74	233.31	108.38	-1106.01	243.57	154.29	-1051.69	36.24	30.52	-1087.16	41.21	39.67	-1288.49	29.57	39.11	-1286.12	26.47	81.75	-1083.73	96.54	1371.21	0.00	0.00	0.00	-970.34	-31.38	1704.77	-945.31	73.32	1725.80	11.34	-23.74	1763.52	-1117.91	115.72	1767.40	55.38	1019.32	73.82	644.62	928.41	74.70	142.55
4.73000	-872.15	199.52	53.14	-910.68	191.22	62.97	-1097.52	232.49	98.93	-1076.39	243.53	145.96	-1050.82	35.08	30.87	-1088.44	40.91	39.44	-1288.85	30.17	38.89	-1285.45	25.75	82.48	-1075.78	96.66	1370.50	0.00	0.00	0.00	-960.82	-30.69	1704.01	-935.20	74.31	1724.75	11.34	-23.74	1763.52	-1109.03	116.23	1766.64	55.25	1019.06	73.83	644.28	928.45	74.66	143.26
4.74000	-828.40	201.37	57.83	-871.60	193.32	65.11	-1065.58	232.59	90.32	-1046.45	243.97	138.48	-1046.52	36.11	31.63	-1087.11	40.68	39.59	-1288.58	30.22	39.03	-1285.78	26.58	82.38	-1067.56	96.59	1369.55	0.00	0.00	0.00	-951.59	-29.53	1703.21	-927.25	74.01	1723.07	11.34	-23.74	1763.52	-1099.84	117.18	1765.71	55.08	1019.30	73.78	644.79	928.20	74.85	143.63
4.75000	-792.97	203.12	61.45	-837.76	194.82	66.60	-1033.42	232.64	82.55	-1016.52	244.04	131.37	-1059.13	35.74	28.41	-1088.42	41.13	39.02	-1288.34	30.26	39.22	-1285.29	26.01	83.04	-1059.22	96.54	1368.64	0.00	0.00	0.00	-942.75	-28.48	1702.64	-918.37	74.62	1721.73	11.34	-23.74	1763.52	-1090.51	118.23	1764.75	54.94	1019.48	73.80	645.93	929.10	74.21	142.82
4.76000	-759.16	204.33	65.40	-802.54	195.93	68.95	-1001.17	233.30	75.98	-986.73	244.23	125.21	-1055.51	35.31	28.87	-1089.85	41.24	38.64	-1287.97	30.10	39.68	-1285.50	26.54	83.14	-1050.89	96.79	1367.62	0.00	0.00	0.00	-934.51	-27.83	1701.24	-909.46	76.32	1720.20	11.34	-23.74	1763.52	-1081.43	118.99	1763.60	55.17	1019.34	73.76	644.56	928.60	74.44	141.21
4.77000	-724.83	205.95	70.55	-769.61	196.52	71.78	-968.96	234.51	70.67	-957.19	244.35	119.94	-1051.99	35.59	29.32	-1089.89	40.99	38.57	-1287.92	30.61	39.92	-1285.04	26.38	83.73	-1042.99	96.68	1366.50	0.00	0.00	0.00	-923.65	-26.91	1699.73	-899.49	78.28	1718.37	11.34	-23.74	1763.52	-1072.46	119.55	1762.42	54.89	1019.59	73.64	644.45	928.72	74.56	140.33
4.78000	-694.03	206.19	75.31	-739.79	197.30	75.12	-937.33	235.49	66.42	-928.02	244.85	115.88	-1059.88	35.32	27.79	-1087.98	40.74	39.36	-1287.82	31.20	40.30	-1285.37	26.95	83.96	-1035.26	97.32	1365.25	0.00	0.00	0.00	-919.82	-27.27	1697.07	-893.33	79.08	1716.86	11.34	-23.74	1763.52	-1063.54	120.24	1761.13	55.62	1019.48	73.92	644.09	928.60	74.47	140.30
4.79000	-668.00	206.58	80.86	-707.20	198.24	80.48	-906.80	236.17	63.21	-899.80	245.06	112.82	-1051.80	34.90	29.77	-1089.03	40.45	39.10	-1287.47	31.44	40.80	-1285.46	27.57	84.27	-1026.76	97.54	1363.90	0.00	0.00	0.00	-906.16	-26.45	1695.13	-884.09	80.38	1715.12	11.34	-23.74	1763.52	-1054.75	120.68	1759.78	55.76	1019.16	74.10	644.01	928.72	74.41	142.92
4.80000	-635.06	208.43	90.14	-680.36	198.59	85.99	-877.29	236.61	60.96	-872.58	245.45	110.98	-1051.76	35.42	29.57	-1089.28	40.60	38.88	-1287.34	31.93	41.37	-1284.87	27.32	85.18	-1017.78	98.11	1362.42	0.00	0.00	0.00	-898.19	-25.64	1693.57	-876.29	81.65	1713.50	11.34	-23.74	1763.52	-1045.88	121.60	1758.03	55.66	1019.17	74.13	644.01	928.79	74.41	140.80
4.81000	-608.99	208.75	98.80	-650.52	199.03	94.57	-849.51	237.10	59.68	-847.36	245.57	110.01	-1053.70	35.67	29.22	-1090.59	40.75	38.89	-1286.72	31.89	42.25	-1284.62	27.51	85.74	-1009.67	98.56	1360.86	0.00	0.00	0.00	-890.86	-24.41	1692.13	-866.67	83.10	1711.40	11.34	-23.74	1763.52	-1036.52	122.95	1756.36	55.19	1019.50	73.72	644.29	928.62	74.54	137.46
4.82000	-584.56	208.68	109.83	-625.40	201.61	103.10	-822.95	237.39	59.23	-823.37	245.77	109.89	-1051.62	35.22	29.53	-1089.57	40.40	38.82	-1286.57	32.47	42.88	-1285.19	28.62	85.97	-1001.35	99.08	1359.16	0.00	0.00	0.00	-880.07	-23.56	1689.94	-854.27	84.34	1708.92	11.34	-23.74	1763.52	-1027.89	123.36	1754.87	55.17	1019.23	73.86	644.67	928.27	74.68	142.56
4.83000	-563.53	207.69	119.66	-603.14	201.28	112.04	-798.58	237.48	59.42	-801.33	245.65	110.23	-1051.65	34.99	29.45	-1087.64	40.46	39.43	-1286.36	32.79	43.65	-1284.86	29.12	86.40	-993.49	99.60	1357.53	0.00	0.00	0.00	-873.04	-22.24	1688.28	-847.16	86.00	1706.91	11.34	-23.74	1763.52	-1019.02	124.32	1753.20	55.55	1019.26	73.86	644.48	928.12	74.68	140.57
4.84000	-543.97	207.62	129.74	-582.98	200.68	120.62	-776.14	237.13	60.04	-781.03	245.49	110.99	-1053.27	34.96	28.90	-1087.24	40.25	39.33	-1286.07	33.18	44.51	-1284.45	29.21	87.25	-984.35	100.12	1355.89	0.00	0.00	0.00	-865.04	-20.84	1686.69	-837.60	87.26	1705.03	11.34	-23.74	1763.52	-1010.24	125.35	1751.57	55.80	1019.43	74.00	644.97	927.87	74.94	144.21
4.85000	-525.59	206.88	139.70	-564.90	199.92	127.78	-755.52	237.08	61.24	-762.29	245.12	111.96	-1048.98	35.14	30.06	-1090.68	39.99	38.58	-1285.87	33.56	45.56	-1284.13	29.36	88.22	-976.08	100.40	1354.19	0.00	0.00	0.00	-856.88	-19.87	1685.13	-831.30	88.47	1703.41	11.34	-23.74	1763.52	-1001.44	126.35	1749.92	55.74	1019.41	74.22	644.88	928.05	74.91	143.60
4.86000	-509.79	205.30	146.42	-548.80	198.40	133.66	-737.84	236.33	62.20	-745.74	244.11	112.66	-1050.16	34.68	29.48	-1087.86	40.44	39.09	-1285.76	34.08	46.55	-1283.72	29.75	89.19	-967.91	101.23	1352.65	0.00	0.00	0.00	-847.06	-19.01	1683.42	-822.60	89.72	1701.70	11.34	-23.74	1763.52	-992.70	127.49	1748.45	55.29	1019.25	73.99	644.61	928.31	74.74	141.83
4.87000	-496.29	203.41	150.41	-535.00	197.14	137.53	-722.26	235.28	62.74	-731.43	242.79	112.91	-1053.31	35.50	28.99	-1087.18	40.74	39.42	-1285.56	34.30	47.71	-1283.52	30.43	90.06	-958.55	101.63	1351.27	0.00	0.00	0.00	-835.88	-17.74	1681.35	-809.55	91.41	1699.47	11.34	-23.74	1763.52	-983.83	128.75	1747.11	54.99	1019.12	73.96	644.85	928.42	74.69	140.34
4.88000	-484.23	204.69	153.57	-522.74	196.14	139.41	-709.21	233.66	62.25	-719.25	241.13	112.43	-1051.31	34.58	29.13	-1088.66	40.50	39.07	-1285.06	33.86	49.32	-1282.92	30.11	91.47	-949.41	102.21	1349.93	0.00	0.00	0.00	-828.62	-16.61	1680.09	-799.85	92.35	1697.85	11.34	-23.74	1763.52	-975.29	129.92	1745.78	55.23	1019.10	73.94	644.41	927.86	74.75	140.78
4.89000	-474.72	202.82	153.03	-512.70	195.10	139.54	-698.59	231.94	60.98	-709.06	239.45	111.20	-1048.89	35.12	29.55	-1087.72	40.45	39.40	-1284.46	33.31	51.06	-1282.27	30.11	92.81	-940.61	102.79	1348.67	0.00	0.00	0.00	-819.54	-15.41	1678.74	-793.53	93.66	1696.73	11.34	-23.74	1763.52	-966.74	130.95	1744.50	55.34	1019.31	73.87	644.64	927.98	74.80	138.66
4.90000	-466.23	201.89	151.47	-504.71	194.19	137.56	-690.68	229.92	58.81	-700.87	237.77	109.25	-1053.67	34.87	28.86	-1089.35	40.24	38.86	-1283.88	32.56	52.99	-1281.66	29.83	94.36	-932.13	103.60	1347.50	0.00	0.00	0.00	-812.69	-14.28	1677.51	-785.60	94.46	1695.57	11.34	-23.74	1763.52	-957.86	132.91	1743.18	55.09	1019.00	73.89	637.32	930.40	72.96	141.85
4.91000	-460.17	201.22	147.20	-498.25	192.21	134.02	-685.18	227.73	55.93	-694.80	235.72	106.47	-1050.63	35.06	29.52	-1088.04	40.13	39.43	-1283.43	31.93	54.95	-1280.58	29.25	96.18	-924.18	104.19	1346.44	0.00	0.00	0.00	-804.89	-13.00	1676.75	-776.78	95.37	1694.69	11.34	-23.74	1763.52	-949.11	134.35	1742.13	55.88	1019.32	73.95	642.13	929.09	74.16	142.41
4.92000	-455.76	198.40	140.65	-493.76	191.21	128.25	-681.78	225.72	52.57	-690.71	233.43	103.04	-1054.54	34.59	28.72	-1088.91	39.88	39.12	-1282.75	30.93	57.22	-1279.20	28.39	98.53	-913.63	105.41	1345.52	0.00	0.00	0.00	-795.50	-11.41	1676.02	-766.71	96.73	1693.56	11.34	-23.74	1763.52	-940.47	136.06	1741.04	55.31	1019.37	73.89	644.04	928.49	74.64	144.58
4.93000	-452.19	197.04	133.32	-491.40	190.65	120.69	-679.46	222.76	52.03	-688.15	231.01	99.63	-1050.63	34.37	29.68	-1087.70	39.96	39.40	-1281.93	29.94	59.66	-1278.05	27.81	100.77	-905.05	106.02	1344.75	0.00	0.00	0.00	-785.08	-10.46	1675.40	-760.94	97.99	1693.12	11.34	-23.74	1763.52	-932.03	137.84	1740.06	55.15	1019.23	73.81	644.65	928.22	74.71	142.01
4.94000	-449.39	194.71	124.46	-488.20	186.85	112.83	-677.66	219.77	51.22	-686.39	229.10	96.56	-1053.03	34.57	28.98	-1089.16	39.77	38.96	-1281.38	29.60	62.11	-1276.73	27.51	102.97	-895.14	107.24	1344.04	0.00	0.00	0.00	-777.22	-8.86	1674.93	-752.58	99.65	1692.59	11.34	-23.74	1763.52	-923.77	139.53	1739.15	56.05	1019.04	74.04	644.86	927.78	74.94	141.46
4.95000	-445.31	191.16	116.28	-484.53	183.14	105.24	-675.73	218.04	49.53	-683.70	227.54	94.63	-1053.48	34.43	28.86	-1086.71	39.34	39.40	-1280.59	29.12	64.91	-1274.62	26.05	105.87	-885.84	108.53	1343.42	0.00	0.00	0.00	-771.67	-7.89	1674.45	-745.06	100.68	1692.11	11.34	-23.74	1763.52	-915.45	141.33	1738.47	56.30	1019.39	74.01	641.81	929.38	74.45	141.13
4.96000	-439.98	187.94	106.66	-479.06	180.42	98.45	-671.70	217.76	47.49	-677.83	226.90	93.64	-1054.34	34.99	28.74	-1089.71	39.60	38.87	-1279.96	28.92	67.88	-1272.60	25.14	109.03	-877.13	110.07	1342.95	0.00	0.00	0.00	-764.17	-6.26	1675.20	-736.25	101.84	1692.33	11.34	-23.74	1763.52	-906.80	143.99	1737.93	55.74	1019.39	73.99	643.12	928.64	74.41	143.27
4.97000	-432.69	187.65	97.13	-473.52	179.71	91.38	-667.67	219.22	46.33	-670.94	226.74	92.16	-1052.03	34.59	29.00	-1087.14	41.00	39.44	-1278.65	28.16	71.35	-1270.69	24.48	112.34	-868.40	111.71	1342.83	0.00	0.00	0.00	-751.50	-3.28	1676.89	-726.85	103.66	1692.59	11.34	-23.74	1763.52	-898.17	146.32	1737.79	55.17	1019.29	73.75	644.50	928.05	74.71	142.37
4.98000	-427.39	185.76	86.63	-468.81	178.42	83.27	-665.25	220.31	45.20	-665.43	227.26	90.79	-1052.56	34.75	28.73	-1083.29	40.84	40.74	-1277.00	27.38	75.36	-1267.58	22.83	116.54	-858.03	113.15	1343.00	0.00	0.00	0.00	-742.88	-2.44	1676.94	-718.00	105.13	1693.38	11.34	-23.74	1763.52	-889.56	148.43	1737.92	55.71	1019.79	73.69	645.12	928.16	74.88	141.94
4.99000	-424.02	185.52	78.08	-465.71	178.42	75.46	-663.51	220.88	44.84	-662.16	227.53	89.61	-1055.26	34.81	28.37	-1085.17	40.67	40.55	-1274.86	26.58	79.78	-1265.79	23.78	119.86	-848.35	115.02	1343.44	0.00	0.00	0.00	-734.53	0.22	1678.84	-707.10	106.87	1694.29	11.34	-23.74	1763.52	-880.86	150.97	1738.05	55.09	1019.57	73.70	645.38	928.08	75.02	141.79
5.00000	-422.21	186.26	70.31	-463.53	180.09	69.02	-662.33	221.06	44.72	-659.83	228.22	88.90	-1053.43	34.43	28.67	-1084.98	40.84	40.56	-1272.36	25.88	84.67	-1262.84	23.49	123.99	-838.63	116.43	1344.15	0.00	0.00	0.00	-727.11	1.71	1679.98	-699.43	108.21	1695.12	11.34	-23.74	1763.52	-872.38	152.97	1738.55	55.82	1019.50	73.86	637.67	930.45	73.19	142.40
5.01000	-419.00	186.87	64.40	-461.66	181.19	63.98	-661.54	221.52	44.82	-657.80	228.65	88.20	-1052.19	34.47	29.19	-1088.87	39.87	40.05	-1269.51	25.46	89.95	-1259.28	23.39	128.49	-829.28	118.13	1345.11	0.00	0.00	0.00	-718.89	3.49	1681.70	-692.15	109.98	1696.54	11.34	-23.74	1763.52	-863.43	155.69	1739.13	55.51	1019.13	73.95	641.63	929.51	73.85	142.53
5.02000	-411.38	189.55	60.59	-459.99	182.27	59.83	-661.08	222.50	45.18	-655.65	229.48	87.65	-1051.29	34.46	29.24	-1087.89	39.96	40.28	-1266.13	25.13	95.68	-1254.97	23.30	133.74	-819.98	119.71	1346.24	0.00	0.00	0.00	-708.92	5.89	1683.77	-682.82	112.22	1698.29	11.34	-23.74	1763.52	-854.72	158.06	1740.12	55.45	1018.89	73.96	643.66	928.69	74.45	140.17
5.03000	-415.90	189.55	54.56	-459.15	181.86	56.19	-660.68	223.12	45.11	-653.77	230.15	87.10	-1055.80	34.70	28.46	-1089.64	39.70	40.36	-1262.39	25.34	101.68	-1249.55	22.86	139.68	-810.51	121.17	1347.57	0.00	0.00	0.00	-700.39	8.42	1685.76	-672.44	114.40	1699.78	11.34	-23.74	1763.52	-846.37	160.19	1741.25	53.45	1019.17	73.85	644.19	928.67	74.52	142.26
5.04000	-418.36	189.10	49.03	-457.90	181.78	52.65	-660.34	223.62	44.82	-651.98	230.84	86.93	-1056.50	34.70	28.12	-1086.52	40.20	41.31	-1257.71	25.54	108.30	-1243.29	22.95	145.97	-801.27	122.41	1349.06	0.00	0.00	0.00	-691.56	10.35	1687.77	-664.00	116.69	1701.48	11.34	-23.74	1763.52	-837.78	162.79	1742.32	55.54	1019.06	73.97	644.43	928.45	74.60	143.11
5.05000	-413.94	187.15	45.90	-456.26	180.19	49.52	-659.89	224.33	44.54	-650.19	230.86	86.77	-1053.27	35.09	29.05	-1086.76	40.10	41.55	-1252.01	26.07	115.59	-1237.56	25.13	151.91	-792.60	124.01	1350.64	0.00	0.00	0.00	-682.83	12.72	1689.94	-656.01	119.09	1703.41	11.34	-23.74	1763.52	-829.34	165.46	1743.49	56.47	1019.06	74.13	644.71	928.26	74.71	141.34
5.06000	-414.99	187.60	42.11	-456.67	179.48	46.27	-659.45	224.67	44.35	-648.33	230.94	86.80	-1053.89	34.22	29.16	-1086.55	40.54	42.03	-1246.18	28.08	122.91	-1228.94	25.60	159.22	-781.47	125.29	1352.37	0.00	0.00	0.00	-674.14	14.98	1692.15	-647.66	121.42	1705.30	11.34	-23.74	1763.52	-821.22	167.58	1744.67	55.39	1019.09	73.93	644.53	928.04	74.79	141.27
5.07000	-414.89	187.04	39.62	-457.23	179.29	44.89	-659.35	224.32	44.06	-647.19	230.45	86.70	-1051.92	34.77	29.26	-1085.84	40.74	42.66	-1238.82	29.51	131.28	-1220.74	27.86	166.19	-770.94	126.68	1353.91	0.00	0.00	0.00	-665.60	17.57	1694.42	-640.37	123.86	1707.22	11.34	-23.74	1763.52	-813.11	169.85	1745.79	54.61	1019.48	73.68	644.81	928.46	74.74	142.67
5.08000	-415.07	187.40	37.98	-455.63	178.83	44.09	-659.08	224.27	43.97	-646.42	230.18	86.73	-1053.88	34.56	28.26	-1086.03	41.14	42.53	-1230.70	31.39	140.30	-1211.67	30.36	173.70	-760.78	127.66	1355.52	0.00	0.00	0.00	-656.82	19.83	1696.70	-631.00	126.57	1708.92	11.34	-23.74	1763.52	-804.83	172.55	1746.85	55.52	1019.39	73.78	644.79	928.09	74.69	143.83
5.09000	-412.53	186.62	37.57	-457.12	178.74	42.85	-658.91	224.31	43.92	-645.74	229.91	86.61	-1052.00	34.75	28.17	-1083.80	41.15	43.14	-1222.61	34.35	149.69	-1200.27	30.50	183.01	-751.31	128.94	1356.97	0.00	0.00	0.00	-648.23	22.57	1699.03	-624.32	129.26	1711.17	11.34	-23.74	1763.52	-796.80	174.71	1747.88	55.28	1019.52	73.87	645.00	927.98	74.85	141.76
5.10000	-412.73	186.81	36.54	-457.25	178.88	42.27	-658.94	223.99	43.77	-645.34	229.81	86.52	-1050.71	35.13	27.26	-1080.80	42.19	43.97	-1213.49	37.13	159.61	-1189.40	32.62	191.68	-741.68	129.94	1358.37	0.00	0.00	0.00	-639.35	24.60	1701.25	-615.69	131.41	1713.23	11.34	-23.74	1763.52	-788.67	177.13	1748.76	54.97	1019.48	73.90	644.20	928.37	74.56	142.78
5.11000	-412.27	186.43	35.44	-458.18	179.01	41.56	-658.73	224.23	43.78	-645.17	229.75	86.36	-1048.54	34.79	26.69	-1077.27	42.60	43.37	-1203.05	39.51	169.72	-1176.99	33.60	200.74	-731.96	131.23	1359.59	0.00	0.00	0.00	-630.68	26.87	1703.38	-606.16	133.58	1715.13	11.34	-23.74	1763.52	-780.74	179.04	1749.64	54.55	1019.58	73.65	644.34	928.45	74.58	141.67
5.12000	-415.32	187.03	34.77	-455.86	178.72	41.91	-658.62	224.27	43.79	-645.02	229.86	86.26	-1044.62	35.49	25.50	-1071.18	43.34	44.37	-1191.57	41.84	179.67	-1163.28	34.16	209.77	-722.92	132.03	1360.77	0.00	0.00	0.00	-621.97	28.87	1705.39	-598.29	135.91	1716.89	11.34	-23.74	1763.52	-772.89	180.74	1750.52	55.64	1019.43	73.88	644.34	928.54	74.50	139.31
5.13000	-410.14	187.20	35.65	-454.59	178.92	42.14	-658.60	224.10	43.65	-644.93	229.94	86.14	-1039.26	35.82	24.99	-1064.14	43.89	46.92	-1179.14	43.97	189.41	-1149.19	35.47	218.49	-714.48	132.59	1361.83	0.00	0.00	0.00	-613.42	30.88	1707.32	-589.93	137.92	1718.89	11.34	-23.74	1763.52	-765.08	182.38	1751.28	56.01	1018.93	74.08	644.08	928.27	74.52	142.23
5.14000	-414.45	186.96	34.10	-453.87	179.13	41.96	-658.45	224.34	43.67	-645.07	229.75	85.99	-1035.60	35.47	23.03	-1056.82	43.91	48.97	-1165.33	45.01	199.64	-1133.46	35.62	227.43	-704.62	133.07	1362.88	0.00	0.00	0.00	-604.84	32.82	1709.06	-583.01	140.02	1720.62	11.34	-23.74	1763.52	-757.25	183.58	1752.10	56.25	1018.83	74.28	643.80	928.34	74.52	144.32
5.15000	-411.91	187.26	34.28	-455.27	179.06	41.53	-658.48	224.25	43.62	-645.01	229.87	85.94	-1031.26	34.77	21.18	-1048.16	43.15	50.73	-1151.41	46.52	209.63	-1118.47	37.63	235.15	-695.81	133.32	1363.83	0.00	0.00	0.00	-595.99	34.12	1710.63	-571.01	141.65	1721.87	11.34	-23.74	1763.52	-749.18	185.13	1752.78	55.36	1019.40	73.86	644.61	928.51	74.73	144.65
5.16000	-412.86	187.06	33.48	-455.00	178.69	41.36	-658.42	224.26	43.54	-644.98	229.82	85.89	-1027.55	33.69	18.44	-1039.86	42.05	51.94	-1135.80	47.26	219.79	-1101.85	37.94	243.04	-686.56	133.87	1364.66	0.00	0.00	0.00	-587.50	35.79	1712.06	-565.99	143.16	1723.45	11.34	-23.74	1763.52	-741.17	186.14	1753.57	55.62	1019.33	73.80	644.50	928.38	74.60	145.37
5.17000	-413.78	186.53	33.32	-451.17	179.59	42.06	-658.42	224.17	43.52	-644.85	230.00	85.97	-1017.49	32.86	20.64	-1028.90	41.28	54.88	-1119.21	48.60	228.21	-1084.42	38.28	250.38	-679.15	134.36	1365.38	0.00	0.00	0.00	-579.04	37.43	1713.29	-555.51	144.70	1724.50	11.34	-23.74	1763.52	-732.88	187.50	1754.19	55.61	1018.69	74.22	644.39	928.14	74.67	144.33
5.18000	-413.29	187.37	33.03	-452.10	179.48	41.74	-658.38	224.35	43.54	-644.78	229.90	85.90	-1003.45	32.12	26.25	-1014.85	41.10	60.37	-1102.63	49.63	234.58	-1067.29	38.90	256.59	-671.77	135.07	1366.00	0.00	0.00	0.00	-570.45	38.61	1714.30	-548.69	145.58	1725.71	11.34	-23.74	1763.52	-724.67	188.53	1754.88	54.97	1018.61	74.40	644.49	928.00	74.74	139.54
5.19000	-414.66	186.54	32.61	-449.51	179.41	42.11	-658.32	224.43	43.53	-644.57	230.16	86.04	-983.48	31.38	32.37	-995.42	41.16	66.49	-1085.92	50.44	239.48	-1050.52	39.95	262.03	-665.05	135.39	1365.99	0.00	0.00	0.00	-562.00	39.58	1715.15	-541.22	147.10	1726.42	11.34	-23.74	1763.52	-716.26	189.63	1755.61	55.17	1019.11	73.90	644.72	928.42	74.78	140.98
5.20000	-412.24	186.62	33.05	-452.41	179.46	41.33	-658.25	224.52	43.59	-644.54	230.06	86.01	-964.39	31.10	36.90	-974.98	41.28	71.24	-1068.71	51.59	243.06	-1033.03	40.98	266.46	-659.01	136.03	1366.70	0.00	0.00	0.00	-553.62	40.39	1715.88	-531.86	147.98	1727.11	11.34	-23.74	1763.52	-707.95	190.32	1756.50	55.45	1019.32	73.83	644.68	928.44	74.70	141.42
5.21000	-413.05	186.89	32.79	-452.71	179.66	41.24	-658.19	224.65	43.60	-644.45	230.10	86.11	-941.32	32.16	41.34	-954.53	41.88	75.07	-1050.49	52.10	245.61	-1014.66	41.31	269.74	-650.20	136.60	1367.58	0.00	0.00	0.00	-545.42	41.27	1716.53	-522.93	148.64	1727.81	11.34	-23.74	1763.52	-699.90	190.66	1757.52	55.93	1019.46	74.03	644.86	928.44	74.66	141.85
5.22000	-412.74	186.60	32.69	-451.07	179.40	41.63	-658.35	224.36	43.44	-644.37	230.14	86.18	-920.36	32.99	44.08	-932.70	42.84	77.89	-1031.20	52.34	246.93	-996.02	42.36	271.37	-641.67	136.70	1368.75	0.00	0.00	0.00	-537.11	41.54	1717.01	-514.89	149.14	1728.58	11.34	-23.74	1763.52	-691.52	191.23	1758.61	55.35	1019.24	73.85	644.93	928.30	74.77	141.17
5.23000	-411.87	186.93	32.95	-450.36	179.46	41.63	-658.23	224.62	43.51	-644.47	229.88	86.17	-897.98	33.82	46.31	-909.78	43.70	79.90	-1011.49	52.62	247.03	-976.52	42.22	272.31	-633.90	136.95	1369.97	0.00	0.00	0.00	-529.03	42.01	1717.48	-506.58	149.35	1729.24	11.34	-23.74	1763.52	-683.23	191.76	1759.74	54.82	1019.17	73.74	645.12	927.90	74.84	146.05
5.24000	-413.24	186.87	32.32	-451.94	179.44	41.24	-658.22	224.60	43.49	-644.44	229.89	86.27	-873.22	34.93	47.73	-886.70	45.14	81.16	-991.55	53.02	245.88	-957.25	42.81	271.62	-625.12	137.35	1371.27	0.00	0.00	0.00	-520.98	42.23	1717.92	-499.19	149.50	1729.84	11.34	-23.74	1763.52	-674.95	192.06	1760.91	55.60	1019.36	73.99	645.38	927.90	74.93	144.58
5.25000	-412.82	186.17	32.26	-450.13	179.16	41.56	-658.33	224.53	43.44	-644.51	229.84	86.36	-848.20	36.02	48.42	-864.07	45.58	81.21	-971.43	53.39	243.52	-937.28	43.40	269.80	-616.80	137.55	1372.66	0.00	0.00	0.00	-513.01	42.19	1718.27	-491.60	149.73	1730.44	11.34	-23.74	1763.52	-666.53	192.67	1762.08	55.58	1019.30	73.83	644.71	928.25	74.80	141.34
5.26000	-412.91	186.48	32.22	-451.40	179.39	41.18	-658.25	224.60	43.49	-644.61	229.69	86.42	-823.19	36.77	48.48	-838.52	46.81	81.04	-950.79	53.69	239.99	-917.24	44.09	266.92	-608.09	138.09	1373.94	0.00	0.00	0.00	-505.34	42.31	1718.72	-483.07	149.35	1730.94	11.34	-23.74	1763.52	-658.26	192.72	1763.28	56.49	1019.07	74.14	644.58	928.38	74.68	143.22
5.27000	-411.51	187.10	32.69	-450.44	178.91	41.59	-658.26	224.55	43.48	-644.77	229.54	86.49	-796.26	38.00	48.00	-812.88	47.66	80.01	-929.44	54.01	235.38	-896.53	44.06	263.30	-599.56	138.53	1375.25	0.00	0.00	0.00	-497.70	42.17	1719.09	-475.24	149.21	1731.68	11.34	-23.74	1763.52	-650.04	193.04	1764.38	55.64	1018.93	74.09	644.85	928.24	74.75	142.67
5.28000	-410.59	186.57	32.88	-451.04	178.83	41.20	-658.23	224.57	43.46	-644.86	229.63	86.60	-767.29	38.33	47.43	-786.86	48.22	78.48	-907.73	54.14	229.74	-875.52	44.44	258.55	-592.00	138.80	1376.38	0.00	0.00	0.00	-490.19	41.93	1719.54	-467.10	149.13	1732.28	11.34	-23.74	1763.52	-641.92	193.31	1765.43	54.74	1019.08	73.76	643.85	928.37	74.60	143.61
5.29000	-411.33	186.13	32.28	-450.64	178.96	41.26	-658.22	224.62	43.49	-645.04	229.42	86.60	-740.90	40.87	45.19	-760.10	49.10	75.85	-885.30	54.07	223.13	-854.17	45.18	252.68	-584.63	139.38	1377.39	0.00	0.00	0.00	-482.86	41.66	1720.07	-458.42	148.48	1733.01	11.34	-23.74	1763.52	-633.89	193.62	1766.33	55.53	1019.02	73.96	644.52	928.10	74.91	144.65
5.30000	-411.55	187.37	32.21	-449.38	178.83	41.40	-658.27	224.57	43.47	-645.24	229.24	86.57	-709.77	42.11	43.94	-731.57	49.59	73.60	-861.94	53.74	215.77	-832.53	45.90	246.03	-575.59	140.08	1378.12	0.00	0.00	0.00	-475.41	40.92	1720.64	-451.60	147.91	1734.11	11.34	-23.74	1763.52	-626.03	193.64	1767.18	55.55	1018.59	74.14	644.35	928.17	74.81	142.54
5.31000	-410.03	186.68	32.77	-448.66	178.77	41.77	-658.24	224.64	43.55	-645.45	229.05	86.56	-679.88	42.27	42.51	-702.10	49.87	71.00	-838.42	53.75	207.46	-810.12	46.15	238.89	-569.99	140.68	1378.75	0.00	0.00	0.00	-468.13	40.50	1721.29	-443.95	147.06	1735.07	11.34	-23.74	1763.52	-618.07	193.83	1767.91	56.53	1018.25	74.42	644.10	928.01	74.71	141.03
5.32000	-409.28	187.10	32.66	-449.89	178.98	41.57	-658.22	224.58	43.51	-645.60	228.92	86.57	-646.26	42.82	41.83	-671.36	49.81	68.55	-814.27	53.49	198.50	-786.65	45.48	231.29	-561.43	141.33	1379.17	0.00	0.00	0.00	-460.91	39.89	1721.89	-437.08	146.45	1735.91	11.34	-23.74	1763.52	-610.14	193.96	1768.57	55.61	1018.92	74.01	644.76	927.92	74.95	135.91
5.33000	-407.45	187.42	33.32	-450.59	179.75	41.41	-658.28	224.55	43.57	-645.67	228.89	86.64	-613.14	41.17	41.05	-639.12	49.36	66.90	-788.93	52.57	189.14	-763.30	45.33	222.67	-554.35	141.89	1379.56	0.00	0.00	0.00	-453.65	39.13	1722.54	-428.04	145.83	1736.73	11.34	-23.74	1763.52	-602.15	194.34	1769.03	55.39	1019.38	73.93	644.75	926.48	75.54	136.46
5.34000	-409.89	187.06	33.17	-453.56	179.82	41.07	-658.17	224.74	43.64	-645.78	228.79	86.69	-578.67	40.65	40.22	-608.10	48.96	63.99	-763.06	51.40	179.26	-739.21	45.29	213.45	-546.14	142.31	1379.76	0.00	0.00	0.00	-446.36	38.65	1723.13	-421.31	144.82	1737.74	11.34	-23.74	1763.52	-594.18	194.26	1769.48	56.09	1018.99	74.08	643.13	925.75	75.66	142.57
5.35000	-408.79	187.81	33.39	-454.23	179.96	40.79	-658.23	224.60	43.61	-645.89	228.66	86.70	-548.32	40.02	38.32	-576.68	47.76	61.11	-736.27	49.66	169.04	-714.19	44.51	204.17	-539.53	143.01	1379.92	0.00	0.00	0.00	-439.00	38.04	1723.65	-412.09	144.19	1738.30	11.34	-23.74	1763.52	-586.09	194.59	1769.68	56.63	1019.14	74.18	643.11	926.61	75.21	146.41
5.36000	-411.52	187.73	32.83	-454.48	180.17	40.68	-658.30	224.39	43.56	-645.97	228.61	86.74	-513.54	38.38	37.29	-544.04	46.17	58.49	-708.88	48.11	158.37	-688.83	43.42	194.50	-530.35	142.95	1379.99	0.00	0.00	0.00	-431.63	37.42	1724.06	-404.16	143.41	1738.90	11.34	-23.74	1763.52	-578.01	194.81	1769.81	55.74	1018.90	74.09	644.67	927.91	75.00	143.84
5.37000	-413.40	187.54	32.40	-453.33	180.38	41.41	-658.16	224.62	43.64	-646.18	228.38	86.73	-482.11	36.57	35.27	-512.21	44.63	55.75	-681.30	46.55	147.46	-662.69	41.94	184.68	-521.82	143.23	1379.94	0.00	0.00	0.00	-424.18	37.00	1724.47	-396.05	142.82	1739.41	11.34	-23.74	1763.52	-570.00	194.77	1769.79	54.52	1019.33	73.74	644.55	928.24	74.78	142.38
5.38000	-411.94	187.24	33.22	-453.23	180.16	41.81	-658.23	224.55	43.65	-646.30	228.35	86.77	-445.56	34.75	35.24	-478.94	42.46	53.45	-652.90	45.37	136.23	-635.72	40.12	174.74	-514.07	143.63	1379.72	0.00	0.00	0.00	-416.57	36.32	1724.73	-388.55	141.81	1739.73	11.34	-23.74	1763.52	-561.96	194.70	1769.70	55.42	1019.79	73.62	644.68	928.17	74.82	142.25
5.39000	-415.08	188.10	32.84	-454.19	180.37	41.87	-658.20	224.45	43.63	-646.35	228.26	86.83	-412.01	32.28	34.83	-446.05	40.82	51.44	-623.97	43.91	125.17	-608.55	38.25	164.70	-503.93	144.48	1380.11	0.00	0.00	0.00	-409.01	35.69	1724.85	-380.66	141.49	1739.89	11.34	-23.74	1763.52	-554.06	194.29	1769.52	55.92	1019.63	73.82	644.92	928.42	74.72	142.82
5.40000	-409.27	188.88	34.22	-453.58	181.01	42.42	-658.23	224.49	43.65	-646.36	228.32	86.98	-379.28	29.03	34.61	-412.17	38.12	50.08	-594.77	42.92	113.93	-581.38	37.25	154.41	-495.62	144.56	1379.90	0.00	0.00	0.00	-401.30	35.03	1724.77	-372.78	140.91	1739.79	11.34	-23.74	1763.52	-545.93	194.05	1769.15	55.77	1019.73	73.74	644.34	928.57	74.58	141.38
5.41000	-412.84	189.01	34.02	-451.87	182.16	43.34	-658.19	224.52	43.69	-646.52	228.03	86.97	-343.90	26.48	35.56	-379.90	35.14	48.79	-564.94	41.45	103.09	-553.12	35.06	144.92	-487.21	144.66	1379.37	0.00	0.00	0.00	-393.37	34.42	1724.57	-364.47	140.30	1739.64	11.34	-23.74	1763.52	-537.71	193.93	1768.64	55.47	1019.35	73.84	644.65	928.86	74.59	142.06
5.42000	-410.22	189.96	34.77	-451.08	182.96	45.86	-658.18	224.55	43.72	-646.47	227.95	87.07	-309.47	22.94	36.99	-346.72	31.58	48.43	-534.69	39.50	92.92	-525.26	33.89	135.22	-479.31	144.66	1378.84	0.00	0.00	0.00	-385.24	33.86	1724.24	-356.37	139.67	1739.32	11.34	-23.74	1763.52	-529.40	193.78	1768.01	55.08	1019.32	73.77	644.41	928.73	74.47	145.15
5.43000	-410.91	191.02	37.25	-451.07	183.91	45.81	-658.16	224.52	43.77	-646.46	227.80	87.17	-274.53	18.19	39.00	-312.12	28.01	48.78	-503.97	37.75	83.41	-496.55	32.40	126.23	-471.30	144.19	1378.05	0.00	0.00	0.00	-377.00	33.23	1723.78	-350.02	138.96	1738.87	11.34	-23.74	1763.52	-521.00	193.44	1767.25	54.91	1019.09	73.64	644.21	928.60	74.52	143.94
5.44000	-412.64	190.94	36.57	-449.10	184.30	46.10	-658.05	224.59	43.85	-646.59	227.29	87.18	-240.08	14.39	41.89	-279.79	23.72	49.60	-472.84	35.31	75.05	-467.67	30.41	118.00	-462.63	144.42	1377.17	0.00	0.00	0.00	-368.65	32.69	1723.19	-341.41	138.54	1738.18	11.34	-23.74	1763.52	-512.57	193.16	1766.40	55.57	1018.77	74.07	644.39	928.42	74.72	141.19
5.45000	-407.85	191.53	37.52	-450.26	184.51	45.01	-657.93	224.67	43.92	-646.44	227.23	87.42	-204.26	9.91	46.25	-246.57	19.48	51.55	-441.70	32.88	67.64	-438.49	27.91	110.87	-455.31	144.07	1376.25	0.00	0.00	0.00	-360.18	32.05	1722.39	-331.71	137.84	1737.26	11.34	-23.74	1763.52	-504.43	192.12	1765.54	55.71	1019.03	74.10	644.80	928.38	74.76	139.17
5.46000	-407.44	190.63	35.99	-449.78	183.88	44.40	-657.89	224.73	44.03	-646.47	226.86	87.53	-175.20	5.49	49.88	-211.86	15.57	54.83	-410.84	30.64	61.15	-409.98	26.31	104.38	-447.98	143.75	1375.18	0.00	0.00	0.00	-351.74	31.64	1721.60	-324.31	137.21	1736.38	11.34	-23.74	1763.52	-495.93	191.68	1764.45	55.41	1019.14	74.02	644.95	928.12	74.80	138.00
5.47000	-404.25	190.75	36.39	-450.04	182.93	43.54	-657.91	224.51	44.02	-646.37	226.66	87.72	-144.36	1.44	54.88	-179.76	11.93	59.00	-379.87	27.46	56.33	-381.34	24.13	99.34	-438.88	143.05	1374.04	0.00	0.00	0.00	-343.31	31.33	1720.66	-315.91	136.71	1735.20	11.34	-23.74	1763.52	-487.51	190.75	1763.34	55.26	1019.09	73.96	643.97	928.42	74.46	139.42
5.48000	-408.62	190.03	34.11	-453.82	181.96	41.43	-657.91	224.39	44.08	-646.38	226.26	87.89	-113.27	-1.91	61.56	-149.09	8.29	63.59	-349.26	24.65	52.62	-353.02	22.52	95.13	-430.78	142.54	1372.73	0.00	0.00	0.00	-334.60	30.48	1719.52	-305.77	136.07	1733.92	11.34	-23.74	1763.52	-478.78	190.02	1762.06	54.66	1019.38	73.63	643.46	928.97	74.78	143.76
5.49000	-409.57	189.63	32.70	-454.22	181.58	41.22	-657.85	224.25	44.11	-646.22	226.21	88.15	-83.22	-4.88	68.45	-120.63	5.31	69.02	-319.58	21.81	50.32	-325.20	19.45	92.90	-422.86	142.18	1371.43	0.00	0.00	0.00	-325.76	29.52	1718.30	-297.49	135.46	1732.68	11.34	-23.74	1763.52	-470.13	189.12	1760.72	54.46	1019.29	73.67	642.62	929.26	74.69	142.90
5.50000	-412.37	189.70	31.79	-454.12	181.65	40.93	-657.73	224.36	44.33	-646.14	226.01	88.41	-53.45	-6.74	76.70	-91.47	3.62	75.62	-290.95	19.10	49.24	-298.48	17.27	91.54	-414.52	141.43	1370.09	0.00	0.00	0.00	-316.98	28.94	1717.01	-288.08	134.64	1731.23	11.34	-23.74	1763.52	-461.36	188.24	1759.27	55.45	1019.31	73.82	643.49	929.02	75.05	143.21
5.51000	-411.29	189.56	31.95	-453.01	181.31	41.07	-657.68	224.01	44.37	-645.98	225.87	88.63	-23.48	-7.99	85.96	-64.81	1.89	82.63	-263.86	17.04	49.94	-273.20	15.89	91.16	-406.04	140.80	1368.67	0.00	0.00	0.00	-308.10	28.16	1715.57	-281.37	133.84	1729.75	11.34	-23.74	1763.52	-452.65	187.02	1757.77	55.33	1019.02	73.84	644.41	928.72	74.61	142.36
5.52000	-411.45	189.35	31.96	-454.31	181.63	40.46	-657.59	223.83	44.53	-645.84	225.66	88.88	2.69	-8.43	95.13	-37.61	1.07	90.78	-238.35	14.87	51.33	-249.04	13.46	92.31	-397.80	139.97	1367.11	0.00	0.00	0.00	-299.23	27.49	1714.11	-272.23	133.07	1728.20	11.34	-23.74	1763.52	-444.04	185.68	1756.22	55.66	1019.01	73.93	644.17	928.66	74.33	141.42
5.53000	-411.99	189.31	31.66	-453.40	181.46	40.64	-657.48	223.40	44.69	-645.68	225.28	89.10	15.66	-8.20	102.85	-14.50	1.26	99.43	-214.25	13.14	52.71	-226.72	12.01	93.44	-388.54	139.06	1365.59	0.00	0.00	0.00	-290.29	26.57	1712.55	-263.16	132.39	1726.42	11.34	-23.74	1763.52	-435.51	184.27	1754.65	56.30	1019.03	74.08	644.45	928.82	74.50	141.30
5.54000	-411.53	189.11	31.53	-454.21	181.52	40.44	-657.29	223.02	44.96	-645.38	225.16	89.42	33.05	-6.45	111.67	-2.40	1.62	104.90	-192.13	11.45	53.95	-205.99	10.66	94.63	-381.80	137.89	1364.06	0.00	0.00	0.00	-281.23	25.36	1710.95	-254.68	131.35	1724.66	11.34	-23.74	1763.52	-426.98	182.67	1753.02	55.03	1019.24	73.76	644.13	929.01	74.29	143.12
5.55000	-410.68	188.84	31.52	-454.50	181.60	40.29	-657.00	222.73	45.38	-645.09	224.89	89.74	51.86	-4.71	120.29	15.21	3.22	112.23	-171.86	10.40	55.10	-187.30	9.88	95.59	-372.53	136.99	1362.40	0.00	0.00	0.00	-272.31	24.20	1709.35	-246.01	130.68	1723.02	11.34	-23.74	1763.52	-418.34	181.23	1751.42	55.87	1018.73	74.10	643.68	928.72	74.28	143.07
5.56000	-412.29	188.93	31.26	-454.07	181.55	40.21	-656.85	222.17	45.76	-644.62	224.82	90.16	67.61	-3.08	127.36	31.70	4.89	118.76	-153.48	9.68	56.14	-170.37	8.93	96.64	-364.27	135.72	1360.91	0.00	0.00	0.00	-263.38	23.14	1707.78	-236.18	129.75	1721.28	11.34	-23.74	1763.52	-409.79	179.47	1749.88	55.87	1018.83	74.14	643.76	928.29	74.51	143.59
5.57000	-409.24	189.44	31.78	-454.41	181.79	39.99	-656.78	221.33	46.02	-644.13	224.82	90.65	80.49	-0.96	132.82	46.17	6.05	123.60	-137.55	9.62	56.57	-155.78	8.89	96.92	-355.09	134.73	1359.36	0.00	0.00	0.00	-254.23	21.62	1706.18	-227.85	128.20	1719.70	11.34	-23.74	1763.52	-401.17	177.68	1748.34	57.18	1018.86	74.35	644.09	928.42	74.52	140.21
5.58000	-409.19	188.82	31.66	-454.48	181.64	39.91	-656.44	221.17	46.74	-643.60	224.87	91.20	93.33	0.44	136.31	58.38	8.09	126.48	-124.48	10.27	56.09	-143.52	9.43	96.50	-346.02	133.65	1357.83	0.00	0.00	0.00	-245.13	20.21	1704.62	-219.50	127.08	1718.33	11.34	-23.74	1763.52	-392.59	175.65	1746.85	56.05	1019.18	73.96	645.19	928.35	74.71	142.77
5.59000	-411.57	189.27	30.76	-453.37	181.92	39.92	-656.17	220.68	47.37	-642.95	224.99	91.86	103.38	2.67	136.86	68.51	10.30	126.76	-114.05	11.28	55.75	-133.24	9.78	95.89	-340.79	131.90	1356.13	0.00	0.00	0.00	-235.98	18.91	1703.12	-209.17	125.55	1716.77	11.34	-23.74	1763.52	-384.06	173.61	1745.40	56.17	1019.14	73.98	644.66	928.43	74.55	139.84
5.60000	-408.60	188.93	31.55	-452.77	181.63	40.08	-655.88	220.15	48.17	-642.26	225.13	92.65	113.52	5.06	134.19	77.15	12.38	124.06	-105.96	12.31	55.44	-124.75	10.20	94.93	-333.31	130.78	1354.70	0.00	0.00	0.00	-226.79	17.11	1701.64	-202.15	123.92	1715.54	11.34	-23.74	1763.52	-375.56	171.18	1744.05	55.11	1018.98	73.78	644.23	928.33	74.68	137.04
5.61000	-413.02	188.72	30.57	-452.58	181.49	40.03	-655.31	219.84	49.21	-641.50	225.18	93.56	120.57	8.31	127.79	84.35	14.88	119.09	-99.94	13.74	55.03	-118.13	10.86	93.66	-324.18	129.27	1353.30	0.00	0.00	0.00	-217.73	15.14	1700.20	-192.97	122.26	1714.20	11.34	-23.74	1763.52	-366.95	168.75	1742.73	55.72	1019.18	73.90	644.67	928.16	74.92	137.86
5.62000	-411.62	188.72	30.65	-452.81	181.66	39.86	-654.84	219.30	50.39	-640.62	225.32	94.70	123.24	12.05	118.53	89.69	17.61	111.43	-95.84	15.25	54.24	-113.05	11.85	91.98	-315.46	127.84	1352.09	0.00	0.00	0.00	-208.76	13.33	1698.81	-184.96	120.24	1712.99	11.34	-23.74	1763.52	-358.38	166.17	1741.52	55.69	1019.51	73.87	644.83	928.48	74.74	138.39
5.63000	-412.64	188.45	30.23	-452.42	181.53	39.93	-654.17	219.01	51.95	-639.68	225.49	96.13	135.13	16.09	110.30	93.56	21.06	102.30	-93.21	16.71	53.82	-109.52	12.53	90.51	-306.84	126.42	1350.79	0.00	0.00	0.00	-199.93	11.34	1697.44	-176.46	118.51	1711.87	11.34	-23.74	1763.52	-349.70	163.86	1740.27	55.05	1019.42	73.74	644.13	928.52	74.53	141.00
5.64000	-411.71	188.67	30.46	-452.06	182.01	40.11	-653.54	218.42	53.60	-638.65	225.44	97.69	141.49	19.57	102.45	96.04	23.59	93.64	-91.00	17.87	53.04	-106.87	14.22	88.47	-299.04	124.57	1349.74	0.00	0.00	0.00	-190.98	8.80	1696.07	-165.83	116.26	1710.67	11.34	-23.74	1763.52	-341.10	161.36	1739.24	54.71	1019.37	73.82	643.56	928.36	74.33	141.40
5.65000	-409.99	188.66	30.76	-453.08	181.92	39.69	-653.03	217.69	55.48	-637.50	225.52	99.61	144.42	21.59	95.16	98.57	25.24	86.92	-88.38	18.81	51.49	-103.59	15.15	87.04	-288.88	122.80	1348.77	0.00	0.00	0.00	-182.19	6.56	1694.97	-157.16	114.21	1709.84	11.34	-23.74	1763.52	-332.56	158.58	1738.43	55.30	1018.96	73.99	643.71	928.44	74.34	142.19
5.66000	-410.28	188.23	30.43	-451.88	181.91	39.87	-652.34	217.28	57.86	-636.08	225.74	101.94	144.93	21.39	87.02	102.28	25.84	81.17	-85.45	19.02	50.05	-99.27	15.63	86.03	-280.37	120.93	1348.24	0.00	0.00	0.00	-173.39	4.15	1694.00	-149.67	112.05	1709.28	11.34	-23.74	1763.52	-324.00	155.89	1737.82	54.53	1019.36	73.61	644.37	928.54	74.58	142.28
5.67000	-412.39	188.31	30.21	-452.49	182.08	39.60	-651.59	216.94	60.64	-634.49	225.94	104.62	149.01	19.85	79.59	110.99	25.70	77.77	-83.45	18.44	48.94	-94.89	15.28	85.35	-268.38	118.64	1347.79	0.00	0.00	0.00	-164.61	1.72	1693.31	-142.06	109.39	1708.94	11.34	-23.74	1763.52	-315.48	152.90	1737.57	55.99	1018.84	74.18	644.55	928.60	74.63	142.23
5.68000	-412.73	188.94	30.08	-451.27	182.07	40.02	-650.57	216.89	64.05	-632.65	226.19	107.66	151.79	18.61	72.38	113.70	24.68	72.04	-82.71	17.63	48.50	-91.83	14.96	84.57	-258.87	117.15	1347.80	0.00	0.00	0.00	-155.80	-0.91	1692.88	-131.50	107.02	1708.61	11.34	-23.74	1763.52	-307.00	149.69	1737.66	55.73	1018.75	74.17	644.31	928.28	74.66	141.05
5.69000	-409.16	188.07	30.87	-450.00	182.03	40.53	-649.27	217.00	68.05	-630.54	226.33	111.11	152.73	17.52	66.25	114.11	23.76	66.31	-82.11	16.89	48.41	-90.02	14.80	83.83	-249.48	115.00	1348.08	0.00	0.00	0.00	-147.03	-3.60	1692.72	-124.66	104.45	1708.90	11.34	-23.74	1763.52	-298.39	146.90	1737.98	55.28	1019.15	74.03	645.09	928.17	74.84	142.01
5.70000	-411.27	188.22	30.15	-449.45	182.07	40.39	-647.80	216.64	72.30	-628.05	226.53	115.00	154.93	16.76	60.79	116.46	22.89	62.33	-81.76	16.19	48.93	-88.39	13.96	83.45	-241.91	113.18	1348.66	0.00	0.00	0.00	-138.36	-6.26	1692.85	-115.17	101.41	1709.35	11.34	-23.74	1763.52	-289.97	143.79	1738.60	55.32	1019.44	73.89	645.00	928.32	74.85	142.88
5.71000	-410.17	188.28	30.37	-447.82	182.17	41.45	-645.81	216.64	77.09	-624.82	227.32	119.58	158.94	16.33	57.01	116.89	22.81	58.71	-81.53	15.72	49.08	-86.66	13.45	82.94	-232.87	110.97	1349.52	0.00	0.00	0.00	-129.74	-9.13	1693.26	-107.73	98.65	1710.17	11.34	-23.74	1763.52	-281.58	140.51	1739.51	54.82	1019.24	73.92	644.71	928.15	74.78	143.32
5.72000	-412.10	188.50	30.05	-449.41	181.97	41.12	-643.59	216.56	82.34	-621.28	227.63	124.46	158.37	16.32	52.69	118.13	22.84	56.39	-81.32	15.21	48.66	-84.87	13.22	82.66	-224.18	109.31	1350.50	0.00	0.00	0.00	-121.15	-12.12	1693.94	-97.57	95.99	1711.11	11.34	-23.74	1763.52	-273.23	137.28	1740.65	54.80	1019.10	73.96	644.63	928.34	74.70	142.59
5.73000	-410.68	188.47	29.68	-449.45	182.35	41.13	-640.48	217.24	88.41	-617.07	228.23	129.91	160.36	16.11	49.49	120.02	22.65	54.26	-81.08	15.16	47.69	-83.40	13.20	82.57	-222.52	104.80	1351.25	0.00	0.00	0.00	-112.67	-14.81	1694.95	-88.42	93.03	1712.45	11.34	-23.74	1763.52	-265.02	134.33	1741.94	54.93	1018.82	74.03	644.37	928.22	74.79	143.11
5.74000	-409.90	188.46	29.87	-449.95	182.24	41.43	-636.78	218.08	95.06	-612.25	228.59	135.63	159.19	14.83	46.31	121.33	22.45	53.12	-80.88	14.99	47.26	-82.23	13.12	82.54	-215.79	102.92	1352.66	0.00	0.00	0.00	-104.11	-17.64	1696.15	-81.77	90.38	1714.19	11.34	-23.74	1763.52	-257.00	131.01	1743.46	56.11	1018.79	74.21	644.70	928.02	74.79	144.43
5.75000	-407.79	188.51	30.29	-450.69	181.65	41.50	-632.55	218.45	102.05	-606.62	229.36	141.96	159.29	14.69	44.53	122.34	21.72	51.79	-80.54	14.96	46.92	-81.53	12.74	82.47	-206.66	100.80	1354.42	0.00	0.00	0.00	-95.58	-20.65	1697.61	-73.27	87.44	1715.94	11.34	-23.74	1763.52	-249.26	127.44	1745.21	55.20	1018.86	73.92	644.50	928.46	74.52	142.09
5.76000	-409.65	188.95	29.57	-450.28	181.20	41.96	-627.43	218.80	109.77	-599.84	230.17	148.97	160.15	14.24	43.55	122.42	21.44	51.10	-80.30	14.78	46.74	-81.16	12.91	82.22	-197.87	98.94	1356.37	0.00	0.00	0.00	-87.17	-23.18	1699.39	-65.93	84.91	1718.06	11.34	-23.74	1763.52	-241.38	124.47	1747.00	54.79	1019.11	73.80	643.53	928.48	74.39	140.59
5.77000	-411.31	188.58	29.10	-450.36	180.73	42.31	-621.42	218.75	117.95	-592.07	230.49	156.35	161.26	14.25	42.61	122.60	21.42	50.55	-80.16	14.83	46.58	-80.67	12.29	82.49	-186.21	96.90	1358.55	0.00	0.00	0.00	-78.78	-25.87	1701.32	-58.43	82.41	1720.50	11.34	-23.74	1763.52	-233.76	121.05	1748.86	55.97	1018.74	74.25	643.60	928.79	74.27	142.63
5.78000	-409.31	188.65	29.54	-448.97	180.53	43.02	-614.40	218.58	126.98	-583.16	230.77	164.08	161.45	14.13	41.90	121.86	21.22	49.80	-80.04	14.93	46.44	-80.55	12.59	82.36	-178.87	94.94	1360.59	0.00	0.00	0.00	-70.64	-28.21	1703.45	-51.32	79.61	1723.03	11.34	-23.74	1763.52	-226.07	118.14	1750.66	54.93	1019.28	73.87	643.88	928.19	74.48	141.68
5.79000	-410.29	188.44	28.95	-449.04	180.29	43.60	-606.71	217.38	136.18	-573.10	230.98	172.16	160.73	14.21	40.99	123.29	21.33	49.87	-79.91	14.75	46.47	-80.29	12.29	82.37	-169.19	92.86	1362.62	0.00	0.00	0.00	-62.41	-31.04	1705.60	-42.43	76.86	1725.38	11.34	-23.74	1763.52	-218.59	115.05	1752.43	55.31	1019.05	73.96	644.41	928.05	74.70	140.85
5.80000	-410.97	188.13	28.30	-448.42	179.89	43.96	-597.78	216.53	146.47	-562.38	230.83	180.65	161.96	14.04	41.03	122.07	21.18	49.09	-79.79	14.80	46.35	-80.40	12.61	82.29	-160.92	90.85	1364.71	0.00	0.00	0.00	-54.45	-33.29	1707.81	-34.55	74.66	1727.93	11.34	-23.74	1763.52	-211.28	112.16	1754.10	55.22	1019.14	73.93	645.12	928.33	74.90	141.62
5.81000	-405.73	188.45	28.94	-445.98	179.46	44.40	-588.00	215.93	157.66	-551.45	229.87	189.35	161.60	14.04	40.30	122.23	20.63	48.65	-79.75	14.89	46.21	-80.37	12.43	82.21	-153.84	89.03	1366.67	0.00	0.00	0.00	-46.47	-35.74	1710.01	-27.60	72.01	1730.77	11.34	-23.74	1763.52	-204.22	108.87	1755.77	55.71	1018.79	74.18	644.94	928.17	74.87	141.01
5.82000	-406.45	188.12	27.38	-442.39	178.81	45.06	-577.29	215.28	169.51	-539.98	228.40	198.45	160.72	13.53	39.74	123.00	20.25	48.32	-79.73	15.03	46.07	-80.42	12.53	81.97	-145.40	87.01	1368.26	0.00	0.00	0.00	-38.64	-38.25	1712.14	-20.47	69.88	1733.50	11.34	-23.74	1763.52	-197.13	106.21	1757.25	55.66	1019.24	74.01	644.46	928.12	74.70	141.59
5.83000	-404.35	187.69	26.25	-437.86	178.38	46.20	-566.05	214.20	181.23	-527.93	226.30	207.45	160.68	13.75	39.52	104.50	20.04	44.52	-79.69	14.78	46.11	-80.33	12.18	82.03	-135.75	85.16	1370.00	0.00	0.00	0.00	-30.95	-40.44	1714.17	-13.24	67.42	1736.04	11.34	-23.74	1763.52	-190.13	103.47	1758.70	55.37	1019.06	73.99	644.54	928.15	74.77	141.32
5.84000	-401.55	187.44	24.84	-432.17	177.82	47.99	-554.29	212.25	192.53	-514.76	224.69	216.58	142.46	13.39	35.64	119.73	20.44	47.58	-79.62	14.70	46.04	-80.43	12.27	81.90	-127.28	83.54	1371.47	0.00	0.00	0.00	-23.23	-42.67	1716.10	-7.03	65.09	1738.57	11.34	-23.74	1763.52	-183.07	100.89	1760.11	56.00	1018.74	74.16	644.94	928.12	74.83	141.29
5.85000	-398.02	187.86	23.70	-425.21	177.45	49.62	-541.21	210.86	203.78	-500.57	222.89	225.32	150.04	13.34	36.81	121.85	20.30	47.57	-79.63	14.81	45.94	-80.39	12.00	81.85	-117.66	82.08	1372.76	0.00	0.00	0.00	-15.54	-44.71	1717.93	1.57	63.19	1740.79	11.34	-23.74	1763.52	-175.98	98.13	1761.47	55.50	1018.90	74.00	644.88	928.07	74.83	143.09
5.86000	-391.35	187.94	22.73	-417.31	177.65	51.38	-527.01	209.48	214.68	-485.54	221.76	233.82	160.81	13.32	39.11	122.30	20.12	47.74	-79.61	14.72	45.92	-80.46	11.92	81.87	-110.95	80.77	1373.92	0.00	0.00	0.00	-7.90	-46.57	1719.64	7.65	61.35	1742.99	11.34	-23.74	1763.52	-168.94	95.80	1762.64	54.58	1019.05	73.73	644.94	927.97	74.90	142.72
5.87000	-386.30	188.70	22.00	-408.55	178.00	53.59	-512.00	208.04	224.97	-470.01	220.17	241.73	158.40	13.62	38.00	122.34	20.02	47.56	-79.57	14.65	45.90	-80.48	12.03	81.83	-104.84	79.58	1374.95	0.00	0.00	0.00	-2.47	-49.11	1721.01	15.80	59.59	1744.97	11.34	-23.74	1763.52	-161.95	93.46	1763.78	54.34	1019.14	73.72	644.72	928.00	74.68	142.94
5.88000	-377.23	190.87	23.80	-397.17	178.86	58.01	-496.67	206.43	233.93	-453.98	218.79	249.18	159.24	13.59	38.04	121.42	19.45	46.87	-79.53	14.77	45.82	-80.45	12.04	81.85	-96.28	78.24	1375.87	0.00	0.00	0.00	3.44	-50.80	1722.48	21.43	58.07	1746.88	11.34	-23.74	1763.52	-154.68	91.90	1764.79	54.91	1018.74	73.96	644.06	928.37	74.50	141.25
5.89000	-365.88	192.93	29.59	-385.67	180.61	63.64	-481.25	203.93	241.21	-438.08	217.19	255.94	158.59	13.53	37.83	121.51	20.05	46.95	-79.50	14.70	45.82	-80.28	11.89	81.93	-90.09	76.71	1377.03	0.00	0.00	0.00	9.87	-52.54	1723.79	29.41	57.02	1748.27	11.34	-23.74	1763.52	-147.56	90.15	1765.82	54.87	1019.25	73.76	645.03	927.83	75.01	141.50
5.90000	-351.01	195.74	35.33	-370.25	182.21	69.42	-465.47	201.66	247.46	-422.35	215.31	262.10	158.04	13.90	37.36	122.03	20.66	47.38	-79.48	14.82	45.73	-80.18	11.90	81.90	-81.27	75.60	1377.96	0.00	0.00	0.00	18.03	-53.68	1724.87	35.44	55.72	1749.86	11.34	-23.74	1763.52	-140.51	88.35	1766.81	55.31	1019.25	73.89	644.90	927.50	75.01	140.88
5.91000	-333.71	199.11	40.18	-351.60	184.48	75.11	-448.90	199.84	252.61	-405.95	213.57	267.60	158.46	13.92	37.31	121.89	20.86	47.34	-79.40	14.65	45.79	-80.11	11.36	82.21	-74.24	74.22	1378.98	0.00	0.00	0.00	25.15	-54.74	1726.07	42.68	54.88	1751.19	11.34	-23.74	1763.52	-133.48	86.61	1767.85	55.09	1019.12	73.95	645.18	927.74	74.86	142.74
5.92000	-312.83	201.49	45.00	-332.51	185.93	79.38	-431.84	198.04	256.26	-388.90	211.79	271.79	159.29	13.77	37.56	122.03	20.91	47.43	-79.39	14.75	45.68	-80.11	11.85	82.07	-65.91	72.89	1379.96	0.00	0.00	0.00	34.53	-55.26	1726.82	51.62	54.12	1752.17	11.34	-23.74	1763.52	-126.37	85.52	1768.78	55.19	1019.00	73.97	645.27	928.16	74.86	140.70
5.93000	-291.64	202.97	49.08	-311.63	187.40	83.28	-413.94	196.62	258.57	-371.15	210.66	274.83	158.63	13.34	37.40	122.33	21.27	47.63	-79.32	14.64	45.75	-80.16	11.79	82.11	-57.28	71.66	1380.89	0.00	0.00	0.00	42.40	-55.84	1727.77	59.54	54.03	1753.00	11.34	-23.74	1763.52	-119.42	84.09	1769.83	55.71	1018.52	74.13	645.16	927.73	74.92	143.56
5.94000	-271.83	204.55	51.91	-290.63	187.94	85.85	-395.55	195.52	259.55	-353.08	209.27	276.41	158.89	13.37	37.53	122.43	21.44	47.71	-79.28	14.55	45.79	-80.11	11.63	82.23	-52.25	70.23	1381.97	0.00	0.00	0.00	50.67	-56.45	1728.72	65.76	53.92	1753.99	11.34	-23.74	1763.52	-112.32	82.95	1770.81	54.00	1019.49	73.59	644.33	927.62	74.77	144.78
5.95000	-248.41	204.78	53.87	-268.56	188.26	87.80	-376.64	194.55	259.15	-334.15	208.66	277.03	159.54	13.37	37.80	122.23	20.66	47.32	-79.31	14.61	45.74	-80.27	11.80	82.25	-46.69	68.88	1383.00	0.00	0.00	0.00	56.96	-56.24	1729.93	72.80	53.52	1754.88	11.34	-23.74	1763.52	-105.29	81.68	1771.79	55.23	1018.89	73.93	644.63	927.85	74.80	144.62
5.96000	-223.17	205.30	56.00	-244.35	187.84	89.11	-357.36	194.04	257.60	-315.05	207.60	276.34	158.37	13.21	37.19	122.68	21.39	47.90	-79.27	14.54	45.77	-80.53	12.31	82.14	-37.85	67.35	1383.96	0.00	0.00	0.00	65.28	-56.31	1730.94	79.88	53.70	1755.58	11.34	-23.74	1763.52	-98.27	80.68	1772.69	55.10	1019.33	73.83	644.81	927.86	74.79	140.72
5.97000	-196.20	205.01	57.80	-221.58	187.48	89.60	-337.50	193.73	254.83	-295.37	207.14	274.79	158.78	13.24	37.42	122.67	20.40	47.33	-79.25	14.54	45.73	-80.52	12.28	82.21	-30.81	65.95	1384.84	0.00	0.00	0.00	76.24	-55.28	1732.21	86.57	53.86	1756.24	11.34	-23.74	1763.52	-91.26	79.87	1773.52	54.86	1019.04	73.83	644.78	927.99	74.82	141.06
5.98000	-168.77	203.56	58.64	-194.61	186.35	89.67	-316.95	193.83	251.11	-275.42	206.41	272.06	158.92	13.22	37.41	121.81	19.65	46.71	-79.26	14.38	45.77	-80.50	11.83	82.52	-24.27	64.37	1385.76	0.00	0.00	0.00	81.25	-56.01	1733.22	94.39	54.40	1756.83	11.34	-23.74	1763.52	-84.19	79.69	1774.14	55.07	1019.34	73.73	644.51	928.23	74.66	145.80
5.99000	-141.29	201.85	59.29	-165.29	185.29	90.15	-295.93	193.96	246.28	-254.89	205.92	268.41	158.26	13.18	37.29	122.96	19.31	46.95	-79.28	14.46	45.72	-80.63	12.17	82.49	-17.07	63.04	1386.41	0.00	0.00	0.00	88.30	-55.78	1734.39	100.29	54.81	1757.68	11.34	-23.74	1763.52	-77.28	79.06	1774.72	55.10	1018.92	73.99	644.63	927.73	74.84	144.60
6.00000	-109.89	200.32	60.62	-138.98	184.31	88.95	-274.34	194.10	240.47	-234.07	205.62	263.92	157.96	13.01	37.03	123.17	19.26	46.88	-79.24	14.35	45.76	-80.66	11.96	82.76	-9.41	61.70	1387.01	0.00	0.00	0.00	95.94	-55.22	1735.57	108.48	55.46	1758.06	11.34	-23.74	1763.52	-70.38	78.61	1775.20	54.75	1019.06	73.86	644.26	927.88	74.65	143.94
6.01000	-81.23	197.38	60.83	-110.49	183.02	88.47	-252.28	194.14	233.61	-212.73	205.25	258.53	158.59	13.21	37.01	122.60	19.40	46.54	-79.23	14.34	45.76	-80.77	12.31	82.79	-2.21	60.31	1387.56	0.00	0.00	0.00	103.48	-55.11	1736.74	114.64	56.16	1758.58	11.34	-23.74	1763.52	-63.63	78.09	1775.55	55.24	1018.82	74.02	644.86	928.30	74.60	142.36
6.02000	-50.37	194.57	61.38	-82.41	179.73	86.97	-229.84	194.62	226.00	-190.61	205.32	252.62	157.58	13.35	36.76	122.41	19.28	46.35	-79.26	14.44	45.74	-80.88	12.68	82.76	4.48	59.00	1387.92	0.00	0.00	0.00	111.27	-54.66	1737.78	121.47	56.66	1759.19	11.34	-23.74	1763.52	-56.84	77.45	1775.87	56.01	1018.84	74.27	644.67	928.33	74.68	140.30
6.03000	-21.23	191.32	60.38	-51.80	176.22	86.06	-206.67	194.69	217.50	-168.30	204.97	245.86	158.68	13.48	36.72	122.63	19.45	46.31	-79.24	14.50	45.73	-80.91	12.66	83.03	13.18	57.80	1388.16	0.00	0.00	0.00	118.30	-54.15	1738.91	129.89	57.48	1759.55	11.34	-23.74	1763.52	-49.93	77.21	1775.96	55.17	1019.04	74.01	644.43	928.12	74.81	142.25
6.04000	9.70	187.47	60.79	-20.75	173.86	85.75	-182.54	194.60	208.18	-145.54	204.82	238.53	157.90	12.72	36.46	121.65	19.18	46.08	-79.17	14.48	45.77	-80.95	12.82	83.15	20.11	56.45	1388.37	0.00	0.00	0.00	125.33	-53.89	1739.84	136.65	57.68	1759.99	11.34	-23.74	1763.52	-42.99	77.23	1775.93	56.35	1018.59	74.34	644.74	927.87	74.76	140.44
6.05000	43.56	184.22	61.56	10.50	171.57	85.02	-157.81	195.39	198.74	-122.11	204.69	230.74	157.71	12.80	36.28	122.47	19.06	46.45	-79.18	14.68	45.74	-80.95	12.98	83.33	28.68	55.04	1388.37	0.00	0.00	0.00	133.09	-53.41	1740.66	142.62	58.19	1760.37	11.34	-23.74	1763.52	-36.07	76.74	1775.90	55.39	1018.95	74.17	644.82	927.67	74.87	142.52
6.06000	74.04	181.42	61.66	40.02	168.56	83.56	-132.31	195.59	188.65	-98.31	204.41	222.43	157.89	12.72	36.58	122.75	19.02	46.54	-79.13	14.70	45.75	-80.97	13.20	83.40	35.50	53.94	1388.23	0.00	0.00	0.00	141.75	-53.25	1741.23	150.43	58.56	1760.62	11.34	-23.74	1763.52	-29.18	76.50	1775.76	55.35	1018.88	74.04	645.14	927.66	74.90	141.29
6.07000	106.90	178.24	62.51	71.59	166.30	82.79	-106.11	196.14	178.51	-73.89	203.85	213.75	158.19	12.77	36.79	122.06	19.12	46.37	-79.09	14.71	45.81	-81.01	13.41	83.50	43.82	52.81	1388.06	0.00	0.00	0.00	147.67	-53.42	1741.90	156.62	59.27	1760.82	11.34	-23.74	1763.52	-22.08	76.17	1775.51	55.01	1018.60	74.12	644.01	928.25	74.50	134.90
6.08000	138.10	175.64	62.77	103.09	164.51	81.78	-79.61	195.37	167.66	-48.48	203.79	205.04	158.38	12.11	37.30	122.86	19.18	46.64	-78.99	14.43	45.96	-80.95	13.42	83.74	47.58	51.47	1387.85	0.00	0.00	0.00	156.41	-52.72	1742.31	162.75	59.77	1760.89	11.34	-23.74	1763.52	-14.92	75.94	1775.23	56.03	1018.23	74.51	644.05	928.32	74.43	138.52
6.09000	171.76	173.78	63.68	135.66	162.78	80.88	-52.30	194.23	156.75	-23.00	203.81	196.38	158.26	12.11	37.61	122.61	19.08	46.71	-78.98	14.48	45.95	-81.15	14.03	83.63	55.46	50.57	1387.35	0.00	0.00	0.00	164.20	-52.29	1742.50	170.96	59.93	1760.65	11.34	-23.74	1763.52	-7.79	75.54	1774.92	56.45	1018.26	74.66	644.85	927.91	74.73	140.06
6.10000	202.58	172.19	63.82	177.27	160.87	82.05	-24.84	192.36	145.78	3.00	203.13	187.47	158.76	11.58	38.03	121.60	18.71	46.57	-78.97	14.48	45.99	-81.02	13.96	83.85	61.55	49.54	1386.85	0.00	0.00	0.00	171.78	-52.19	1742.59	179.14	60.31	1760.40	11.34	-23.74	1763.52	-0.67	75.15	1774.57	54.27	1018.85	74.02	644.89	927.93	74.80	131.59
6.11000	233.74	170.29	64.12	206.20	159.77	80.34	3.11	189.96	134.91	29.16	202.54	178.80	160.50	10.68	40.52	122.95	18.60	47.11	-78.96	14.53	45.97	-80.99	14.11	83.94	69.77	48.80	1386.44	0.00	0.00	0.00	178.74	-52.03	1742.50	185.44	60.76	1759.99	11.34	-23.74	1763.52	6.55	75.03	1774.11	54.90	1018.71	74.14	644.66	928.28	74.62	126.23
6.12000	267.43	170.13	65.81	243.96	158.85	80.74	31.36	188.45	125.01	55.43	200.97	170.04	161.39	10.13	41.40	124.03	18.23	47.56	-78.93	14.54	46.00	-80.99	14.21	84.14	78.57	47.91	1385.85	0.00	0.00	0.00	188.53	-51.54	1742.18	192.77	60.87	1759.55	11.34	-23.74	1763.52	13.82	74.90	1773.59	55.91	1018.47	74.46	644.73	928.30	74.59	134.64
6.13000	304.16	169.19	67.32	274.78	158.38	79.54	59.95	187.22	115.71	82.46	199.28	161.62	160.47	9.98	41.31	124.28	17.97	47.62	-78.89	14.64	45.98	-80.95	14.19	84.33	82.70	46.97	1385.14	0.00	0.00	0.00	195.76	-51.38	1741.81	200.11	61.37	1758.81	11.34	-23.74	1763.52	21.16	74.82	1773.05	55.53	1018.56	74.32	645.39	927.89	74.98	138.40
6.14000	336.94	169.56	68.65	298.46	158.22	77.50	89.09	185.35	106.83	109.54	197.09	153.46	160.50	9.18	41.66	126.34	17.79	48.04	-78.91	14.86	45.93	-80.78	14.14	84.52	90.33	46.41	1384.66	0.00	0.00	0.00	202.73	-50.88	1741.29	207.69	61.47	1758.05	11.34	-23.74	1763.52	28.61	74.67	1772.50	54.07	1018.83	73.96	645.43	927.79	75.02	136.57
6.15000	366.00	169.06	69.55	330.10	157.89	77.55	118.29	183.56	98.69	136.74	194.90	145.89	163.39	9.21	42.59	125.39	17.45	47.96	-78.81	14.57	46.16	-80.86	14.58	84.56	98.41	45.70	1383.90	0.00	0.00	0.00	210.09	-50.83	1740.67	216.07	61.87	1757.00	19.02	-23.86	1763.18	36.14	74.59	1771.86	53.74	1018.85	73.84	644.91	928.03	74.84	133.56
6.16000	394.32	169.01	71.39	359.16	158.09	78.26	147.58	182.02	91.39	163.77	192.92	139.00	161.92	9.45	41.46	124.95	17.46	47.61	-78.71	14.72	46.21	-80.76	14.58	84.82	106.20	45.23	1383.16	0.00	0.00	0.00	217.56	-50.66	1739.92	222.60	62.06	1756.00	26.83	-24.12	1762.73	43.85	74.43	1771.20	54.07	1018.86	74.00	644.10	928.36	74.51	132.40
6.17000	420.92	169.22	74.27	383.20	157.81	78.85	176.48	180.21	84.80	190.59	190.42	132.70	162.51	10.08	40.99	125.23	17.49	47.51	-78.68	14.86	46.25	-80.66	14.73	85.01	112.15	44.52	1382.35	0.00	0.00	0.00	227.60	-50.03	1738.90	230.76	62.69	1754.78	34.69	-24.03	1762.28	51.52	74.20	1770.51	55.35	1018.88	74.15	644.06	928.20	74.50	133.07
6.18000	451.11	169.77	77.30	413.31	157.03	81.65	205.61	178.38	79.10	217.66	188.69	127.61	163.05	9.97	40.44	124.51	17.31	47.30	-78.59	14.97	46.38	-80.51	14.42	85.42	120.15	44.18	1381.37	0.00	0.00	0.00	235.04	-49.79	1737.88	238.23	63.08	1753.64	42.64	-24.26	1761.72	59.23	74.32	1769.71	56.22	1019.18	74.00	644.80	927.82	74.68	131.68
6.19000	478.49	168.24	83.18	439.00	155.88	82.79	234.56	177.02	74.50	244.30	186.87	123.23	160.23	11.90	37.66	125.13	17.45	47.46	-78.52	15.16	46.51	-80.47	14.55	85.71	127.08	43.81	1380.60	0.00	0.00	0.00	241.39	-49.42	1736.99	246.63	63.29	1752.34	50.57	-24.16	1761.18	66.94	74.21	1768.93	54.89	1018.91	73.88	645.72	927.59	75.07	129.92
6.20000	509.73	167.67	90.52	473.25	154.63	89.74	262.55	175.00	70.50	270.17	185.14	119.82	158.75	11.58	36.76	123.32	17.36	46.92	-78.40	15.34	46.71	-80.40	14.76	85.93	134.99	43.18	1379.78	0.00	0.00	0.00	249.82	-49.28	1735.85	253.99	63.94	1750.87	58.49	-24.34	1760.47	74.66	74.05	1768.10	55.17	1019.04	73.92	645.18	927.89	74.84	135.13
6.21000	532.37	165.92	95.80	492.04	153.57	92.89	289.47	173.18	67.53	294.97	183.44	117.31	157.89	11.59	36.63	122.81	17.38	46.82	-78.22	15.45	47.01	-80.26	14.80	86.30	142.91	42.55	1378.98	0.00	0.00	0.00	257.73	-48.96	1734.68	260.91	64.09	1749.59	66.37	-24.06	1759.77	82.37	74.04	1767.12	54.72	1019.13	73.78	644.57	927.97	74.72	134.44
6.22000	558.57	165.05	101.16	517.66	152.11	98.54	315.28	171.06	65.28	318.79	181.69	115.58	157.18	11.47	36.30	119.38	17.26	46.08	-78.04	15.63	47.33	-80.22	15.39	86.51	150.82	41.93	1378.19	0.00	0.00	0.00	266.66	-48.74	1733.44	269.34	64.27	1748.27	74.21	-23.99	1758.94	90.15	74.60	1765.97	55.53	1018.95	73.93	644.74	928.25	74.59	135.60
6.23000	580.27	162.60	109.33	541.53	148.37	104.09	340.13	169.27	64.01	341.72	180.10	114.64	157.21	11.33	36.24	119.00	17.13	45.93	-77.82	15.81	47.72	-79.93	15.13	87.17	158.75	41.31	1377.41	0.00	0.00	0.00	275.11	-48.30	1732.26	277.80	64.76	1746.76	81.98	-23.69	1758.08	97.82	74.73	1764.89	55.54	1018.95	73.98	644.24	928.27	74.52	136.67
6.24000	601.83	160.19	116.41	563.68	145.06	110.26	363.74	167.12	63.27	363.38	178.20	114.22	156.64	11.64	36.12	118.42	17.12	45.67	-77.61	16.00	48.14	-79.71	15.09	87.73	166.67	40.70	1376.64	0.00	0.00	0.00	281.07	-48.12	1731.15	285.09	65.44	1745.30	89.75	-23.27	1757.14	105.48	74.67	1763.81	54.59	1018.83	73.73	644.58	928.39	74.55	135.64
6.25000	623.33	158.26	123.64	584.85	146.30	116.43	385.68	164.99	63.10	383.40	176.39	114.34	156.51	11.79	36.03	119.34	17.01	45.84	-77.37	15.91	48.77	-79.49	15.36	88.23	174.60	40.09	1375.89	0.00	0.00	0.00	290.89	-47.44	1730.02	292.64	65.71	1744.02	97.48	-23.07	1756.20	113.26	75.24	1762.63	55.05	1019.05	73.85	644.91	928.19	74.71	136.02
6.26000	638.92	155.77	129.57	602.69	144.78	120.62	405.65	162.72	63.27	401.67	174.39	114.73	156.75	11.76	35.81	120.19	16.80	46.04	-77.29	16.25	49.13	-79.22	15.22	88.98	182.53	39.49	1375.15	0.00	0.00	0.00	297.43	-47.08	1728.95	299.64	65.97	1742.84	105.28	-22.56	1755.25	120.96	75.34	1761.49	55.13	1019.43	73.78	645.28	928.03	74.87	136.29
6.27000	659.24	152.85	137.08	619.39	142.20	125.74	423.52	160.33	63.64	418.02	172.15	115.19	155.59	11.59	35.38	120.53	16.92	45.87	-77.13	16.49	49.59	-78.87	15.37	89.60	190.47	38.90	1374.42	0.00	0.00	0.00	303.34	-46.68	1727.87	308.34	66.65	1741.39	113.07	-22.22	1754.28	128.74	75.94	1760.36	55.99	1018.95	74.05	644.22	928.03	74.60	138.07
6.28000	672.43	150.84	140.62	633.97	139.28	130.65	439.41	157.54	63.94	432.57	169.39	115.49	156.37	11.74	35.73	118.95	16.84	45.37	-76.90	16.17	50.34	-78.56	15.48	90.23	198.41	38.30	1373.70	0.00	0.00	0.00	312.24	-46.09	1726.87	316.25	66.93	1740.21	120.84	-21.74	1753.33	136.49	76.45	1759.19	55.68	1018.96	74.07	645.42	927.86	74.86	138.86
6.29000	684.98	147.78	144.77	646.61	136.33	134.21	453.22	154.43	64.01	445.36	166.49	115.60	156.22	11.69	35.57	119.08	16.64	45.25	-76.71	16.04	51.06	-78.03	14.51	91.47	206.35	37.72	1373.00	0.00	0.00	0.00	321.10	-45.79	1725.90	322.43	67.71	1739.22	128.54	-20.99	1752.39	144.22	76.96	1758.06	55.72	1018.95	74.00	645.27	927.72	74.84	136.82
6.30000	695.75	144.46	147.16	657.41	132.88	136.49	464.94	151.52	63.92	456.42	163.30	115.36	157.41	11.54	35.84	120.17	16.53	45.62	-76.52	15.83	51.87	-77.52	13.92	92.61	214.30	37.14	1372.30	0.00	0.00	0.00	328.72	-45.10	1724.99	331.04	68.00	1738.02	136.34	-20.52	1751.43	151.97	77.20	1757.05	54.44	1018.89	74.07	644.66	927.74	74.73	135.20
6.31000	704.85	140.75	148.10	666.58	129.22	137.17	474.78	147.83	63.17	465.85	159.95	114.66	157.21	11.34	35.68	120.24	16.35	45.45	-76.29	15.49	52.98	-76.99	13.62	93.69	222.25	36.56	1371.62	0.00	0.00	0.00	336.83	-44.60	1724.16	339.66	68.63	1736.92	144.19	-19.89	1750.55	159.80	78.11	1756.00	53.79	1018.83	73.88	644.79	927.88	74.85	134.92
6.32000	712.54	136.00	147.29	674.16	125.35	136.08	482.63	144.32	61.95	473.68	156.27	113.42	156.15	11.36	35.46	120.21	16.33	45.29	-76.06	15.22	54.18	-76.54	13.42	94.90	230.20	35.99	1370.95	0.00	0.00	0.00	343.70	-43.94	1723.46	347.51	69.23	1735.98	151.94	-18.88	1749.76	167.68	78.89	1754.99	53.90	1018.85	74.01	644.58	927.94	74.74	134.12
6.33000	718.75	131.91	144.44	680.25	120.56	133.36	488.51	140.51	60.15	480.03	152.52	111.77	155.98	11.67	35.18	120.81	16.25	45.46	-75.75	14.84	55.62	-75.82	12.69	96.43	238.16	35.42	1370.29	0.00	0.00	0.00	351.60	-43.35	1722.76	355.73	70.23	1735.00	159.79	-17.97	1748.97	175.59	79.67	1754.01	54.20	1018.88	74.08	644.61	927.96	74.75	138.84
6.34000	723.74	127.21	139.67	685.08	116.25	128.86	492.60	136.80	58.02	484.83	148.60	109.70	157.23	11.25	35.38	120.10	16.18	45.05	-75.48	14.43	57.28	-74.95	11.67	98.20	246.12	34.86	1369.65	0.00	0.00	0.00	358.18	-42.65	1722.15	363.22	70.96	1734.29	167.77	-17.08	1748.24	183.63	80.61	1753.10	55.18	1018.54	74.33	644.56	928.30	74.62	133.97
6.35000	727.13	122.58	134.09	688.20	111.33	123.97	494.87	133.09	55.63	488.17	144.62	107.35	157.21	11.62	35.37	123.32	16.22	45.51	-75.10	13.80	59.03	-74.19	11.21	99.89	254.08	34.31	1369.01	0.00	0.00	0.00	367.92	-41.81	1721.55	370.27	71.82	1733.53	175.76	-16.10	1747.59	191.78	81.80	1752.20	54.12	1018.76	73.97	644.65	928.20	74.72	129.63
6.36000	729.02	117.04	127.69	689.94	106.10	118.20	495.59	129.48	53.16	490.10	140.60	104.72	155.44	11.40	34.87	123.67	16.07	45.47	-74.78	13.08	60.80	-73.29	10.40	101.89	262.04	33.76	1368.39	0.00	0.00	0.00	375.26	-40.89	1721.04	379.39	72.67	1732.65	183.70	-15.07	1746.99	199.76	82.88	1751.37	56.22	1018.41	74.60	645.78	928.13	74.97	130.34
6.37000	727.60	111.81	121.72	690.43	101.69	111.94	495.06	125.80	51.42	490.62	135.98	101.58	156.13	11.44	35.00	124.75	15.76	45.76	-74.35	12.24	62.74	-72.36	9.95	103.83	270.01	33.21	1367.78	0.00	0.00	0.00	383.04	-40.09	1720.59	387.27	73.48	1732.04	191.54	-13.91	1746.41	207.70	84.19	1750.55	55.45	1018.54	74.30	644.63	928.50	74.51	128.14
6.38000	726.78	106.61	115.10	690.14	96.60	105.93	494.72	120.02	53.13	490.07	131.69	99.18	157.00	11.17	35.10	124.63	15.72	45.55	-73.98	11.59	64.87	-71.15	8.66	106.33	277.98	32.67	1367.18	0.00	0.00	0.00	390.67	-39.21	1720.32	393.97	74.48	1731.57	199.34	-12.80	1745.85	215.60	85.27	1749.82	54.34	1018.70	74.13	645.16	928.45	74.68	131.74
6.39000	728.58	101.48	109.22	690.54	92.65	100.05	495.04	116.06	53.59	489.95	127.88	97.13	156.62	11.49	35.28	124.02	15.50	45.27	-73.43	10.85	67.11	-69.87	7.65	108.80	285.96	32.14	1366.59	0.00	0.00	0.00	399.00	-38.24	1720.08	401.97	75.46	1731.14	207.09	-11.48	1745.36	223.45	86.39	1749.16	54.55	1018.73	74.16	645.33	927.86	74.94	135.10
6.40000	730.72	97.79	104.40	692.82	86.45	94.72	497.36	114.33	52.75	492.65	125.75	96.01	156.78	11.51	35.07	125.16	15.36	45.29	-72.77	9.99	69.57	-68.41	6.68	111.45	293.93	31.61	1366.01	0.00	0.00	0.00	405.61	-37.17	1720.07	408.83	76.57	1730.83	214.76	-10.06	1745.00	231.33	87.83	1748.59	55.39	1018.57	74.33	644.87	928.34	74.60	133.85
6.41000	735.04	95.11	98.27	697.04	84.65	90.75	501.47	114.12	51.33	498.95	125.33	95.00	156.90	11.35	34.90	125.25	15.25	45.22	-71.90	8.98	72.46	-66.98	5.97	114.18	301.91	31.09	1365.44	0.00	0.00	0.00	413.94	-36.04	1720.31	417.73	77.40	1730.87	222.54	-8.64	1744.88	239.32	89.09	1748.40	56.22	1018.40	74.58	645.15	928.28	74.77	129.15
6.42000	741.27	94.47	90.52	699.66	82.59	86.96	504.71	115.11	50.10	505.30	125.53	93.57	157.19	11.40	35.06	124.47	15.03	44.76	-70.85	8.20	75.54	-64.87	4.96	117.37	309.89	30.57	1364.89	0.00	0.00	0.00	421.50	-35.07	1720.71	425.01	78.12	1731.33	230.33	-7.13	1745.05	247.36	90.71	1748.43	54.11	1018.82	74.05	644.68	928.31	74.60	136.75
6.43000	744.48	92.62	81.34	701.51	83.27	79.16	506.42	115.99	49.42	509.32	126.15	92.41	156.74	11.20	34.92	125.64	14.64	45.02	-69.45	7.36	79.08	-62.54	3.44	121.07	317.88	30.06	1364.34	0.00	0.00	0.00	429.79	-34.16	1721.37	433.48	79.18	1731.84	238.05	-5.54	1745.31	255.44	92.28	1748.60	54.31	1018.85	74.12	645.00	928.25	74.77	134.79
6.44000	746.54	88.19	74.86	702.50	82.93	72.83	507.58	116.02	48.99	511.44	126.57	91.48	157.58	11.59	35.01	124.51	14.85	44.48	-67.64	6.47	83.13	-59.82	2.23	124.98	325.87	29.55	1363.81	0.00	0.00	0.00	435.69	-33.27	1722.36	441.36	80.29	1732.55	245.73	-3.81	1745.65	263.51	94.24	1748.76	54.71	1018.71	74.18	644.56	928.33	74.58	134.95
6.45000	747.50	92.57	69.54	703.80	83.41	68.40	508.24	116.41	48.99	513.07	126.82	90.86	158.19	11.01	35.18	125.51	14.74	44.72	-65.54	5.75	87.41	-56.87	1.50	129.04	333.86	29.04	1363.29	0.00	0.00	0.00	443.70	-32.37	1723.25	449.91	81.53	1733.35	253.47	-1.95	1746.17	271.65	95.62	1749.18	55.71	1018.58	74.47	643.95	928.33	74.39	137.66
6.46000	748.39	94.78	64.38	705.43	84.65	64.51	508.53	117.25	49.13	514.87	127.34	90.39	157.27	10.43	34.63	126.51	14.85	44.83	-63.11	5.11	91.97	-53.15	-0.71	133.94	341.85	28.55	1362.78	0.00	0.00	0.00	452.05	-31.57	1724.41	457.99	82.48	1734.43	261.24	-0.20	1746.87	279.81	97.55	1749.73	55.66	1018.65	74.49	644.21	928.40	74.56	138.88
6.47000	749.08	95.14	59.23	708.12	85.35	61.35	508.62	118.13	49.22	516.60	127.89	89.92	157.57	10.64	34.82	125.51	15.27	44.81	-60.15	3.84	97.10	-49.01	-2.09	138.81	349.85	28.06	1362.28	0.00	0.00	0.00	459.23	-30.28	1725.83	465.81	83.24	1735.67	269.11	1.63	1747.83	287.93	99.21	1750.53	55.46	1018.46	74.35	643.94	928.42	74.50	136.36
6.48000	750.73	95.76	55.39	708.49	85.32	57.73	508.87	118.33	48.85	518.14	128.51	89.70	157.20	11.21	34.65	119.90	15.28	43.46	-56.79	3.01	102.46	-44.32	-4.05	144.25	357.85	27.57	1361.79	0.00	0.00	0.00	466.93	-28.96	1727.23	474.46	84.47	1736.88	276.99	3.42	1748.94	296.05	101.11	1751.43	55.03	1018.57	74.25	644.76	928.17	74.74	137.72
6.49000	752.90	95.09	52.29	709.21	84.64	54.61	509.14	118.96	48.67	519.69	128.85	89.59	158.02	10.74	34.80	118.49	16.81	43.53	-52.69	2.08	108.42	-38.78	-5.63	150.06	365.85	27.09	1361.31	0.00	0.00	0.00	474.64	-27.83	1728.77	482.90	85.56	1738.20	284.86	5.17	1750.11	304.17	102.91	1752.38	55.40	1018.43	74.34	645.31	928.01	74.92	134.81
6.50000	753.34	94.52	48.46	713.28	81.64	51.51	509.46	118.94	48.18	521.28	128.53	89.36	158.33	10.64	35.04	126.44	17.16	47.67	-47.76	1.20	114.97	-32.34	-6.93	156.14	373.85	26.61	1360.84	0.00	0.00	0.00	483.64	-26.75	1730.33	490.91	86.55	1739.64	292.85	7.01	1751.33	312.29	104.36	1753.42	54.14	1018.91	74.00	644.58	928.32	74.74	131.75
6.51000	753.55	94.23	45.88	715.11	83.76	52.07	509.84	118.97	47.80	522.53	128.56	89.31	158.11	10.43	34.92	126.31	16.16	47.40	-41.96	0.50	122.07	-24.96	-8.20	162.55	381.86	26.14	1360.38	0.00	0.00	0.00	490.58	-25.72	1732.06	498.49	87.83	1741.01	300.74	8.95	1752.54	320.42	106.02	1754.34	53.98	1018.84	73.99	644.65	927.91	74.79	129.76
6.52000	757.02	94.29	43.45	710.69	83.81	49.63	510.05	119.03	47.61	523.28	128.51	89.27	156.81	10.13	34.62	126.26	16.75	48.12	-35.26	0.17	129.64	-16.48	-9.35	169.40	389.87	25.68	1359.94	0.00	0.00	0.00	497.41	-24.89	1733.85	506.04	88.72	1742.61	308.63	10.45	1753.61	328.58	107.60	1755.23	55.28	1018.69	74.31	644.11	928.43	74.52	131.52
6.53000	762.18	94.43	44.42	712.01	83.59	49.22	510.26	119.29	47.56	523.81	128.37	89.16	157.73	10.33	34.90	128.34	16.10	48.83	-27.68	-0.45	137.98	-7.04	-10.37	176.57	397.88	25.22	1359.50	0.00	0.00	0.00	505.41	-23.52	1735.52	514.58	89.91	1743.94	316.46	12.37	1754.67	336.69	108.98	1756.08	55.58	1018.43	74.37	645.22	928.02	74.84	133.76
6.54000	755.98	94.65	41.99	712.06	83.86	48.27	510.44	119.21	47.41	524.22	128.29	89.07	158.30	9.87	34.43	130.60	16.03	48.99	-19.52	-0.73	146.82	3.06	-11.43	184.22	405.90	24.76	1359.08	0.00	0.00	0.00	513.83	-22.45	1737.22	522.52	90.94	1745.40	324.29	14.01	1755.57	344.78	110.83	1756.73	55.61	1018.34	74.46	644.72	927.93	74.81	131.33
6.55000	756.69	94.37	41.40	712.79	83.89	47.96	510.57	119.09	47.29	524.42	128.29	88.95	158.11	9.34	33.57	132.37	15.77	49.44	-10.88	-0.68	156.20	13.67	-12.47	192.28	413.91	24.31	1358.66	0.00	0.00	0.00	521.64	-21.41	1738.81	529.39	92.01	1746.88	332.16	15.62	1756.32	352.83	112.38	1757.29	56.49	1018.42	74.74	643.94	928.12	74.51	132.96
6.56000	755.56	94.93	39.89	713.93	83.32	46.06	510.70	119.38	47.31	524.57	128.29	88.80	160.97	8.85	33.32	136.12	15.78	50.75	-1.54	-0.87	166.20	24.86	-13.35	201.00	421.93	23.87	1358.25	0.00	0.00	0.00	529.37	-20.26	1740.26	538.25	92.76	1748.06	339.88	17.11	1756.92	360.94	113.77	1757.78	55.46	1018.55	74.44	644.21	928.13	74.61	131.56
6.57000	755.76	95.41	39.49	713.60	83.35	45.58	510.79	119.09	47.15	524.67	128.14	88.71	165.11	9.19	32.90	144.29	15.41	53.70	8.59	-1.03	176.54	36.75	-14.64	210.33	429.95	23.43	1357.86	0.00	0.00	0.00	536.60	-19.42	1741.66	546.38	93.84	1749.33	347.64	18.56	1757.47	368.98	115.11	1758.23	54.91	1018.56	74.23	643.72	927.88	74.48	130.75
6.58000	755.27	94.96	38.59	714.37	83.80	45.67	510.84	119.30	47.19	524.73	128.04	88.60	168.99	9.07	31.99	152.17	14.44	56.67	19.58	-1.75	187.23	49.38	-15.42	219.65	437.98	23.00	1357.48	0.00	0.00	0.00	544.99	-18.97	1742.74	554.93	94.65	1750.36	355.42	19.70	1757.97	377.00	116.30	1758.66	55.30	1018.72	74.33	644.53	927.89	74.74	134.75
6.59000	755.97	95.10	38.38	714.03	84.24	45.35	510.88	119.34	47.21	524.72	128.10	88.57	174.42	7.98	31.03	160.06	13.07	59.39	31.22	-2.68	198.01	63.04	-16.71	229.11	446.00	22.57	1357.10	0.00	0.00	0.00	552.25	-18.11	1743.75	562.56	95.35	1751.27	363.26	20.94	1758.48	385.00	117.21	1759.13	54.87	1018.85	74.29	644.06	927.83	74.76	131.91
6.60000	756.86	95.13	38.26	713.76	83.89	44.84	510.95	119.28	47.09	524.77	128.13	88.58	179.51	6.96	29.86	164.84	10.87	60.85	43.65	-4.15	208.89	77.23	-17.63	238.29	454.03	22.15	1356.74	0.00	0.00	0.00	560.92	-17.49	1744.41	569.83	95.91	1752.11	371.08	21.81	1758.90	393.04	118.13	1759.59	54.83	1018.61	74.29	644.97	927.38	75.11	132.79
6.61000	757.08	94.91	37.76	713.87	83.66	44.61	511.00	119.35	47.07	524.87	128.17	88.55	184.02	5.22	28.15	165.73	8.14	61.24	57.20	-6.10	219.63	92.14	-18.18	246.74	462.06	21.73	1356.38	0.00	0.00	0.00	568.77	-16.90	1744.98	577.94	96.45	1752.72	378.88	22.60	1759.36	400.97	119.04	1760.02	56.24	1018.31	74.58	645.42	927.35	75.19	139.69
6.62000	758.20	95.80	37.97	713.37	84.14	44.65	511.07	119.42	47.00	525.01	128.44	88.68	192.34	3.28	30.21	174.71	5.66	64.68	72.66	-6.79	228.74	107.49	-18.40	254.14	470.09	21.32	1356.04	0.00	0.00	0.00	576.89	-16.48	1745.39	586.00	96.92	1753.18	386.75	23.29	1759.84	408.94	119.69	1760.53	54.97	1018.53	74.21	645.18	927.50	75.05	133.28
6.63000	757.19	95.46	37.32	713.82	84.31	44.47	511.12	119.79	47.02	525.15	128.37	88.67	203.67	0.30	35.36	187.82	3.16	70.26	88.97	-7.61	236.44	123.35	-19.42	260.70	478.13	20.92	1355.70	0.00	0.00	0.00	584.38	-16.28	1745.79	593.22	97.16	1753.59	394.58	23.81	1760.35	416.91	120.42	1761.03	54.51	1018.76	74.23	644.76	927.45	75.05	130.91
6.64000	756.54	95.62	36.68	714.62	84.21	44.61	511.19	119.70	46.83	525.32	128.56	88.82	217.35	-3.53	40.69	202.15	0.34	75.58	104.12	-7.98	242.21	139.07	-19.79	266.49	486.16	20.52	1355.38	0.00	0.00	0.00	592.67	-16.05	1745.87	601.96	97.41	1753.75	402.50	24.32	1760.91	424.82	121.05	1761.63	55.74	1018.65	74.34	644.05	928.53	75.01	138.07
6.65000	757.07	95.37	36.65	713.99	84.24	44.17	511.20	119.91	46.79	525.42	128.68	88.89	233.53	-7.32	45.72	220.52	-2.62	80.98	119.84	-8.65	246.81	155.10	-20.43	271.59	494.20	20.12	1355.06	0.00	0.00	0.00	598.77	-16.12	1746.07	610.72	97.46	1753.74	410.37	24.78	1761.56	432.82	121.35	1762.30	54.04	1018.60	73.87	643.08	929.13	74.88	138.82
6.66000	756.17	95.40	36.35	714.37	84.68	44.57	511.23	120.36	46.83	525.60	128.65	88.93	251.87	-11.39	50.38	239.09	-5.90	85.38	136.64	-9.56	250.30	171.81	-20.87	275.33	502.24	19.73	1354.76	0.00	0.00	0.00	607.26	-16.14	1745.88	617.57	97.44	1753.99	418.25	25.04	1762.23	440.73	121.65	1763.09	54.54	1018.66	73.93	644.11	929.06	75.24	143.42
6.67000	757.19	95.36	36.14	714.71	85.10	44.94	511.26	120.33	46.74	525.62	128.67	88.94	272.51	-15.03	54.36	256.98	-8.79	88.34	154.22	-10.83	252.50	189.29	-21.79	277.99	510.28	19.35	1354.46	0.00	0.00	0.00	614.19	-16.34	1745.76	626.06	97.65	1753.92	426.09	25.40	1762.96	448.66	122.08	1763.89	55.04	1018.72	74.05	643.70	929.00	74.98	142.34
6.68000	756.24	95.38	35.93	713.88	84.72	44.26	511.31	120.33	46.69	525.67	128.67	89.05	292.73	-18.02	56.96	276.59	-11.78	90.87	172.37	-12.12	253.38	207.29	-22.90	279.34	518.33	18.97	1354.17	0.00	0.00	0.00	621.73	-16.56	1745.53	633.05	97.50	1753.94	433.81	25.65	1763.81	456.66	122.08	1764.88	55.55	1018.43	74.18	642.54	929.09	74.53	141.00
6.69000	756.96	95.85	35.91	713.68	85.04	44.42	511.30	120.35	46.64	525.68	128.74	89.19	314.66	-21.51	58.80	297.79	-14.49	92.36	191.21	-13.80	253.10	225.56	-23.76	279.37	526.37	18.60	1353.90	0.00	0.00	0.00	629.11	-16.60	1745.29	640.36	96.80	1754.12	441.48	25.76	1764.64	464.54	122.27	1765.88	55.19	1018.67	74.06	643.96	929.02	75.07	141.23
6.70000	757.18	96.07	36.18	714.36	85.39	44.53	511.34	120.37	46.61	525.65	128.52	89.20	337.70	-23.91	60.05	319.21	-17.15	92.88	210.48	-15.30	251.43	243.89	-24.83	278.23	534.42	18.23	1353.63	0.00	0.00	0.00	636.80	-17.19	1745.00	648.47	96.39	1754.16	449.02	25.94	1765.49	472.31	122.25	1766.92	54.79	1019.01	73.99	644.20	929.02	75.14	141.48
6.71000	756.47	95.34	35.92	714.04	85.52	44.64	511.34	120.57	46.66	525.62	128.55	89.33	363.68	-26.81	60.90	342.03	-19.46	92.60	229.99	-17.20	248.65	262.57	-26.34	276.04	542.47	17.87	1353.37	0.00	0.00	0.00	644.57	-17.40	1744.70	655.46	95.81	1754.28	456.37	25.92	1766.25	480.01	122.28	1767.96	55.66	1018.69	74.24	642.59	929.04	74.52	138.31
6.72000	755.54	95.71	35.37	713.54	85.63	44.45	511.34	120.57	46.62	525.57	128.21	89.30	388.15	-29.56	60.17	368.13	-21.70	92.26	249.60	-19.11	244.63	281.64	-27.91	272.80	550.52	17.52	1353.12	0.00	0.00	0.00	650.11	-18.00	1744.71	662.01	95.50	1754.58	463.59	25.79	1766.94	487.55	122.31	1768.94	56.00	1018.73	74.32	643.38	928.99	74.78	141.90
6.73000	757.31	95.79	35.97	712.94	85.42	44.07	511.38	120.74	46.64	525.50	128.33	89.40	415.04	-31.66	59.57	393.16	-23.82	90.69	269.68	-21.31	239.56	301.13	-29.40	268.53	558.58	17.17	1352.89	0.00	0.00	0.00	657.27	-18.52	1744.57	670.37	95.02	1754.83	470.64	25.84	1767.55	495.00	122.22	1769.85	54.87	1019.10	74.00	643.55	928.85	74.81	142.47
6.74000	755.62	95.75	35.36	713.68	85.22	44.23	511.38	120.83	46.65	525.46	128.32	89.45	442.36	-33.00	58.45	419.47	-26.38	89.21	290.35	-23.16	233.35	321.33	-31.14	263.25	566.63	16.82	1352.66	0.00	0.00	0.00	664.20	-18.74	1744.62	676.98	94.57	1755.40	477.54	25.77	1768.04	502.29	122.14	1770.69	54.92	1018.90	74.13	643.18	929.16	74.91	140.20
6.75000	756.91	95.84	35.79	712.94	85.06	43.74	511.34	120.62	46.50	525.38	128.29	89.46	469.88	-35.05	56.96	446.24	-28.89	87.31	311.88	-25.66	226.39	342.06	-33.04	257.14	574.69	16.48	1352.43	0.00	0.00	0.00	671.17	-19.09	1744.68	684.14	93.89	1755.95	484.33	25.58	1768.37	509.50	121.84	1771.46	54.80	1019.22	73.93	643.07	929.14	74.87	141.92
6.76000	756.24	95.91	35.19	713.31	84.97	43.44	511.35	120.57	46.52	525.34	128.28	89.51	497.10	-36.88	55.86	473.29	-30.45	84.48	334.16	-27.94	218.41	362.89	-35.04	250.16	582.75	16.15	1352.22	0.00	0.00	0.00	678.15	-19.65	1744.79	691.53	93.35	1756.55	491.04	25.47	1768.59	516.48	121.90	1772.03	55.56	1019.23	74.06	643.44	929.03	74.84	143.99
6.77000	755.60	95.53	34.69	713.73	84.74	43.43	511.26	120.66	46.54	525.25	128.31	89.54	523.55	-38.26	53.52	500.51	-32.33	81.52	356.85	-30.83	209.93	384.13	-36.99	242.42	590.81	15.82	1352.02	0.00	0.00	0.00	684.82	-20.42	1744.90	698.20	92.47	1757.16	497.67	25.42	1768.68	523.40	121.69	1772.51	54.82	1019.20	73.89	644.59	928.85	75.21	145.11
6.78000	757.69	95.91	35.05	713.55	84.75	43.10	511.31	120.60	46.53	525.22	128.24	89.61	553.15	-39.34	51.39	527.56	-33.97	78.07	379.85	-33.09	200.33	405.82	-38.98	233.99	598.87	15.50	1351.83	0.00	0.00	0.00	691.80	-20.76	1745.06	703.86	92.00	1757.89	504.23	25.44	1768.69	530.30	121.77	1772.82	54.44	1019.64	73.60	644.65	928.76	75.24	144.40
6.79000	756.24	95.51	34.71	712.99	85.05	42.82	511.28	120.54	46.55	525.19	127.99	89.59	583.17	-40.59	49.33	556.17	-35.64	74.96	403.46	-35.15	189.86	428.08	-40.64	224.87	606.93	15.19	1351.64	0.00	0.00	0.00	698.78	-21.23	1745.25	711.29	91.17	1758.44	510.92	25.55	1768.60	537.16	121.18	1773.16	55.16	1019.65	73.79	643.41	928.93	74.82	141.88
6.80000	756.65	95.51	34.77	713.33	85.41	43.07	511.35	120.89	46.72	525.15	127.92	89.65	616.88	-41.92	47.40	585.82	-37.27	71.97	427.88	-35.01	177.69	451.13	-43.44	215.73	615.00	14.87	1351.47	0.00	0.00	0.00	704.56	-22.02	1745.50	717.88	90.74	1759.07	517.59	25.30	1768.39	543.97	121.05	1773.28	55.22	1019.58	73.80	644.14	928.80	75.11	136.01
6.81000	757.46	95.57	35.07	713.16	85.47	43.18	511.34	120.51	46.63	525.11	127.55	89.61	648.65	-43.97	45.98	614.68	-38.75	68.69	453.28	-35.66	165.75	474.98	-45.33	205.80	623.06	14.57	1351.30	0.00	0.00	0.00	711.37	-22.26	1745.70	724.41	90.23	1759.61	524.29	25.14	1768.11	550.75	120.84	1773.34	56.31	1019.15	74.13	644.38	928.77	75.21	139.21
6.82000	756.66	95.56	34.99	713.30	85.62	43.65	511.41	120.51	46.67	525.08	127.60	89.72	678.89	-46.29	44.17	645.44	-40.69	66.00	479.45	-38.06	154.69	498.91	-46.05	194.96	631.13	14.27	1351.14	0.00	0.00	0.00	717.23	-22.82	1745.80	731.21	90.02	1759.89	531.02	24.86	1767.74	557.56	120.53	1773.25	55.36	1019.23	73.97	643.12	929.18	74.93	141.36
6.83000	757.38	95.70	35.65	713.91	85.84	44.08	511.43	120.47	46.71	525.10	127.17	89.62	711.30	-48.41	43.26	675.09	-42.38	62.80	505.69	-41.43	144.16	523.43	-45.57	183.22	639.20	13.98	1350.99	0.00	0.00	0.00	724.65	-23.32	1745.63	738.50	89.21	1760.18	537.87	24.59	1767.34	564.33	120.57	1773.05	55.14	1019.61	73.83	642.96	929.17	74.85	143.03
6.84000	756.93	95.91	35.65	714.47	86.15	44.81	511.46	120.46	46.76	525.07	127.42	89.80	742.33	-50.96	42.05	707.08	-44.30	60.56	532.33	-44.74	133.85	548.42	-45.88	172.14	647.27	13.69	1350.85	0.00	0.00	0.00	731.08	-23.78	1745.61	746.32	88.89	1760.20	544.77	24.33	1766.88	571.27	119.88	1772.88	55.64	1019.14	74.12	644.78	928.85	75.37	143.96
6.85000	756.67	96.26	35.93	711.30	89.88	46.68	511.52	120.36	46.69	525.09	127.13	89.76	773.23	-54.04	41.53	738.48	-46.83	58.73	559.47	-47.07	123.50	573.94	-47.93	162.33	655.34	13.41	1350.72	0.00	0.00	0.00	738.57	-24.36	1745.21	753.58	88.35	1760.17	551.70	23.90	1766.37	578.20	119.60	1772.55	55.45	1019.04	74.08	644.44	928.80	75.23	143.54
6.86000	756.03	97.44	36.24	712.04	92.47	49.46	511.51	120.68	46.89	525.12	127.34	89.94	805.05	-57.33	41.94	768.42	-49.32	56.73	587.28	-49.44	113.76	599.91	-50.84	153.36	663.41	13.13	1350.59	0.00	0.00	0.00	745.21	-24.73	1744.88	760.15	87.84	1760.19	558.72	23.44	1765.80	585.14	119.22	1772.20	55.71	1018.70	74.34	644.37	928.89	75.23	141.20
6.87000	754.92	100.71	39.45	711.30	95.23	51.39	511.50	120.66	46.91	525.15	127.14	89.95	835.41	-60.45	42.08	799.60	-52.39	55.05	615.32	-51.34	104.50	625.85	-53.42	144.87	671.49	12.86	1350.47	0.00	0.00	0.00	752.68	-25.33	1744.31	766.99	87.27	1759.87	565.89	23.11	1765.18	592.28	118.55	1771.84	56.33	1019.00	74.30	643.85	929.07	75.18	137.18
6.88000	753.39	101.05	39.88	710.62	99.09	53.69	511.51	120.60	46.92	525.19	126.86	89.93	867.14	-63.66	44.01	830.93	-54.78	55.15	643.12	-53.58	96.02	651.89	-55.35	136.68	679.56	12.60	1350.37	0.00	0.00	0.00	759.71	-25.79	1743.73	773.38	86.52	1759.60	573.12	22.55	1764.52	599.53	118.09	1771.39	56.53	1018.94	74.29	644.84	928.62	75.31	137.16
6.89000	752.21	101.44	39.66	710.60	101.26	54.81	511.53	120.72	47.01	525.26	126.86	90.06	897.12	-67.43	46.18	860.65	-57.84	55.68	671.33	-55.39	88.16	678.19	-56.37	128.73	687.64	12.34	1350.27	0.00	0.00	0.00	765.86	-26.32	1743.18	781.20	85.94	1759.05	580.38	22.12	1763.85	606.86	117.67	1770.88	56.53	1018.44	74.45	644.21	928.89	75.17	138.68
6.90000	753.14	103.21	41.34	710.93	103.32	55.60	511.62	120.38	46.92	525.35	126.67	90.11	926.96	-70.28	48.67	889.91	-60.94	56.61	699.69	-56.40	80.48	704.61	-57.81	121.75	695.72	12.09	1350.18	0.00	0.00	0.00	773.48	-26.95	1742.17	788.84	85.25	1758.33	587.71	21.59	1763.12	614.22	117.55	1770.24	55.95	1018.60	74.35	643.47	928.95	74.93	140.70
6.91000	754.96	103.02	40.91	713.37	102.23	54.86	511.63	120.56	47.08	525.42	126.56	90.22	956.56	-73.74	52.25	919.80	-63.42	58.77	728.23	-56.76	73.37	731.27	-58.88	115.51	703.80	11.84	1350.09	0.00	0.00	0.00	780.25	-27.58	1741.28	796.02	84.41	1757.78	595.05	20.89	1762.36	621.76	116.73	1769.70	55.40	1018.97	74.06	643.60	929.02	75.01	139.60
6.92000	755.98	102.69	40.65	714.76	93.20	48.74	511.70	120.38	47.09	525.52	126.53	90.41	985.42	-75.65	56.64	948.40	-65.19	61.40	756.38	-57.22	67.37	757.37	-60.01	110.05	711.88	11.60	1350.02	0.00	0.00	0.00	788.00	-28.25	1740.20	802.25	84.11	1756.94	602.38	20.29	1761.53	629.32	115.95	1769.04	55.80	1018.94	74.23	643.31	928.98	74.90	141.92
6.93000	756.71	102.51	39.14	715.80	91.44	47.02	511.77	120.41	47.22	525.64	126.49	90.61	1014.52	-76.71	61.88	977.51	-66.46	64.89	784.22	-57.88	62.58	783.28	-60.95	105.53	719.96	11.36	1349.95	0.00	0.00	0.00	794.83	-28.98	1739.23	810.72	83.70	1755.93	609.65	19.75	1760.69	636.82	115.28	1768.29	55.04	1018.92	73.90	643.62	928.97	74.94	143.28
6.94000	757.95	98.97	36.84	716.01	89.35	45.78	511.83	120.21	47.26	525.74	126.24	90.78	1043.07	-77.02	67.32	1004.88	-66.98	68.56	811.62	-58.43	58.94	809.01	-61.35	101.79	728.04	11.13	1349.89	0.00	0.00	0.00	802.91	-29.81	1737.91	818.20	82.63	1754.96	617.01	19.03	1759.76	644.28	115.01	1767.45	55.63	1019.06	74.06	644.55	928.77	75.25	140.43
6.95000	758.50	98.52	36.14	715.57	88.45	44.88	511.97	120.08	47.41	525.86	126.19	91.04	1069.35	-76.86	72.75	1033.58	-66.61	73.28	838.65	-59.11	56.47	834.49	-61.61	99.01	736.12	10.91	1349.84	0.00	0.00	0.00	810.50	-30.78	1736.64	825.40	81.82	1754.00	624.46	18.28	1758.76	651.85	114.04	1766.64	56.63	1019.03	74.39	643.85	928.97	75.08	141.36
6.96000	758.53	97.65	35.74	715.72	87.75	44.81	512.08	119.97	47.65	525.98	125.89	91.25	1094.11	-75.41	78.02	1060.55	-66.22	78.18	865.15	-59.45	54.85	859.65	-61.80	97.13	744.21	10.69	1349.80	0.00	0.00	0.00	817.66	-31.67	1735.44	832.86	80.92	1752.94	632.03	17.49	1757.74	659.43	113.32	1765.78	55.54	1019.15	74.12	643.50	929.03	74.97	143.40
6.97000	758.41	97.01	34.87	714.81	87.29	44.39	512.23	119.59	47.80	526.07	125.62	91.46	1119.59	-74.45	84.43	1085.14	-65.49	83.22	890.62	-59.43	53.86	883.74	-61.44	95.83	752.29	10.48	1349.76	0.00	0.00	0.00	826.28	-32.53	1733.88	840.41	80.07	1751.74	639.63	16.67	1756.65	667.06	112.43	1764.85	55.94	1019.07	74.13	643.43	929.04	74.91	143.44
6.98000	758.88	97.49	35.66	714.10	87.21	43.92	512.39	119.25	48.05	526.16	125.53	91.77	1142.54	-73.63	91.19	1107.65	-64.21	88.53	915.41	-59.04	53.45	906.88	-61.22	95.35	760.38	10.27	1349.74	0.00	0.00	0.00	833.02	-33.62	1732.61	847.79	78.79	1750.64	647.31	15.76	1755.50	674.77	111.46	1763.91	55.25	1018.86	73.95	644.29	928.94	75.27	143.78
6.99000	756.27	97.53	34.41	714.36	87.14	43.91	512.56	119.10	48.43	526.29	125.44	92.10	1164.36	-72.03	98.29	1129.37	-63.05	94.49	939.10	-58.70	53.69	928.93	-61.08	95.63	768.46	10.07	1349.72	0.00	0.00	0.00	840.60	-34.82	1731.18	855.22	77.87	1749.45	654.88	14.85	1754.35	682.54	110.20	1762.96	55.50	1018.91	74.00	644.06	928.70	75.17	142.40
7.00000	757.23	97.86	34.56	713.81	86.99	43.68	512.71	118.82	48.84	526.49	125.24	92.41	1184.34	-68.37	105.61	1149.92	-61.59	100.91	961.38	-58.17	54.33	949.81	-60.61	96.23	776.55	9.88	1349.70	0.00	0.00	0.00	847.65	-35.76	1729.86	863.75	77.05	1747.95	662.52	13.81	1753.11	690.19	109.63	1761.83	56.34	1019.00	74.38	644.01	928.85	75.19	143.78
7.01000	757.47	96.97	34.83	713.66	87.34	43.32	512.90	118.26	49.12	526.67	125.20	92.82	1205.11	-66.81	113.05	1170.61	-59.81	107.36	982.25	-57.91	55.44	969.21	-60.54	97.40	784.64	9.69	1349.70	0.00	0.00	0.00	855.37	-36.79	1728.50	871.21	75.58	1746.96	670.20	12.76	1751.86	697.97	108.59	1760.77	55.88	1019.40	74.01	644.66	928.78	75.32	144.60
7.02000	757.27	97.31	34.43	714.01	87.16	43.40	513.16	118.03	49.64	526.94	124.93	93.17	1223.64	-63.88	119.56	1189.28	-57.31	113.66	1001.48	-57.51	56.71	987.16	-60.61	98.73	792.73	9.51	1349.70	0.00	0.00	0.00	862.93	-38.02	1727.03	878.68	74.56	1745.84	677.93	11.88	1750.62	705.84	107.38	1759.71	55.72	1019.22	74.12	643.82	928.86	74.98	141.58
7.03000	756.77	97.02	34.33	714.00	87.25	43.10	513.41	117.51	50.07	527.21	125.11	93.72	1239.52	-61.37	125.27	1203.82	-52.34	118.08	1018.83	-57.04	58.01	1003.38	-60.20	99.88	800.81	9.33	1349.71	0.00	0.00	0.00	870.06	-39.14	1725.81	886.27	73.47	1744.57	685.74	10.72	1749.33	713.65	106.43	1758.56	55.24	1018.91	73.97	643.11	929.06	74.83	142.43
7.04000	756.61	96.55	34.16	713.93	87.10	43.08	513.68	117.12	50.64	527.53	124.92	94.13	1253.38	-57.91	129.81	1219.53	-52.90	120.70	1034.43	-56.33	58.99	1017.76	-59.80	100.85	808.90	9.16	1349.73	0.00	0.00	0.00	878.18	-40.38	1724.54	893.68	72.40	1743.45	693.66	9.47	1747.98	721.60	105.13	1757.43	55.42	1018.96	73.94	643.51	928.96	75.11	144.03
7.05000	756.73	97.09	34.18	713.51	87.13	42.85	513.90	116.97	51.34	527.93	124.88	94.70	1266.05	-57.06	133.22	1232.40	-51.62	123.49	1047.97	-55.27	59.30	1030.35	-58.98	101.30	816.99	8.99	1349.75	0.00	0.00	0.00	885.53	-41.39	1723.30	902.26	71.47	1742.19	701.68	8.40	1746.72	729.56	103.81	1756.33	55.98	1019.03	74.08	644.29	928.79	75.35	144.84
7.06000	757.46	96.58	33.85	714.16	87.25	43.09	514.28	116.43	52.01	528.38	124.87	95.37	1277.48	-54.69	135.55	1243.05	-48.62	125.53	1059.44	-53.88	59.03	1041.15	-57.92	101.25	825.09	8.83	1349.79	0.00	0.00	0.00	894.06	-42.85	1721.91	910.77	70.02	1741.08	709.66	7.26	1745.49	737.48	102.86	1755.20	54.56	1019.24	73.82	644.09	928.81	75.21	142.20
7.07000	756.93	96.68	33.99	714.74	87.44	43.10	514.68	116.01	52.86	528.91	124.87	96.09	1286.10	-51.88	136.42	1251.96	-46.26	126.00	1068.74	-52.24	58.21	1050.14	-56.59	100.64	833.18	8.68	1349.82	0.00	0.00	0.00	901.26	-44.26	1720.75	918.67	68.72	1740.05	717.65	6.10	1744.32	745.52	101.59	1754.15	54.39	1019.38	73.77	643.09	929.07	74.90	142.49
7.08000	757.03	97.03	33.94	713.97	87.34	42.68	515.09	115.61	53.84	529.48	124.86	96.97	1293.93	-49.56	135.51	1259.18	-43.70	125.26	1076.18	-50.38	56.93	1057.53	-55.22	99.72	841.27	8.53	1349.87	0.00	0.00	0.00	910.49	-45.39	1719.27	926.82	67.46	1739.00	725.58	4.66	1743.13	753.69	99.85	1753.21	55.16	1018.70	74.11	644.01	928.92	75.13	142.49
7.09000	757.16	97.11	33.86	715.05	87.46	42.87	515.50	115.36	54.92	530.13	125.02	98.00	1299.40	-46.43	133.00	1265.14	-40.71	122.87	1081.86	-48.46	55.21	1063.50	-53.65	98.26	849.36	8.39	1349.92	0.00	0.00	0.00	917.91	-46.77	1718.24	934.43	66.39	1737.99	733.51	3.10	1742.01	761.80	98.51	1752.28	55.88	1018.64	74.15	644.19	928.88	75.28	142.69
7.10000	756.33	96.79	33.42	714.73	87.51	42.63	516.00	115.22	56.17	530.77	125.14	99.13	1303.81	-43.13	129.03	1269.77	-36.90	119.52	1085.98	-47.06	53.36	1068.29	-52.03	96.43	857.46	8.26	1349.98	0.00	0.00	0.00	925.68	-48.17	1717.13	941.65	64.94	1737.16	741.51	1.60	1740.96	769.97	96.98	1751.42	54.68	1018.92	73.81	644.36	928.87	75.35	143.24
7.11000	757.52	97.73	34.22	715.43	87.67	42.89	516.57	114.82	57.39	531.57	125.38	100.45	1307.71	-37.02	124.78	1273.40	-34.57	115.00	1088.82	-45.49	52.55	1071.92	-50.75	94.68	865.55	8.13	1350.05	0.00	0.00	0.00	933.28	-49.65	1716.08	950.28	63.54	1736.13	749.50	-0.06	1739.92	778.02	95.51	1750.58	55.48	1018.93	74.09	644.41	928.83	75.32	141.44
7.12000	758.28	96.71	34.40	715.16	87.77	42.66	517.04	114.62	58.73	532.37	125.24	101.73	1310.36	-33.54	118.80	1276.09	-31.64	109.73	1090.14	-44.52	52.37	1074.51	-49.66	92.76	873.64	8.01	1350.13	0.00	0.00	0.00	941.35	-50.96	1715.04	958.12	62.56	1735.32	757.53	-1.57	1739.01	785.97	93.97	1749.85	55.25	1018.88	73.95	643.80	929.00	75.07	135.04
7.13000	757.93	96.75	34.13	715.73	87.93	42.73	517.58	114.54	60.35	533.25	125.65	103.43	1312.09	-31.70	113.65	1277.70	-28.48	104.73	1091.46	-42.95	52.30	1076.30	-48.02	90.48	881.74	7.89	1350.21	0.00	0.00	0.00	949.62	-52.07	1713.93	965.61	60.66	1734.58	765.53	-3.42	1738.14	793.79	92.40	1749.20	54.96	1019.03	73.91	643.79	929.08	75.13	139.31
7.14000	757.80	96.93	33.66	715.41	87.87	42.61	518.19	114.45	62.19	534.27	126.09	105.34	1313.77	-28.77	109.47	1279.17	-25.75	100.04	1093.64	-41.00	51.10	1077.94	-46.94	88.63	889.83	7.78	1350.29	0.00	0.00	0.00	957.94	-53.34	1712.89	973.55	59.46	1733.83	773.56	-5.10	1737.45	801.61	90.65	1748.68	55.52	1018.40	74.25	644.27	928.76	75.10	141.18
7.15000	758.28	96.57	34.03	715.62	88.20	42.62	518.80	114.57	64.32	535.42	126.18	107.22	1315.50	-26.32	104.59	1281.45	-23.33	96.30	1095.96	-39.80	49.28	1080.63	-45.76	86.99	897.92	7.67	1350.39	0.00	0.00	0.00	966.65	-54.77	1711.98	981.55	58.24	1733.28	781.54	-6.77	1736.91	809.40	88.87	1748.34	55.78	1019.02	74.08	643.15	928.93	74.83	141.57
7.16000	756.59	96.97	33.46	716.12	88.41	42.39	519.59	114.70	66.61	536.68	126.90	109.54	1319.44	-24.72	98.97	1285.04	-22.53	92.35	1098.66	-39.54	48.14	1084.49	-44.98	85.81	906.02	7.57	1350.49	0.00	0.00	0.00	974.64	-56.28	1711.26	989.28	56.56	1732.86	789.50	-8.63	1736.55	817.17	87.14	1748.15	55.02	1019.05	73.85	643.60	928.82	74.91	140.80
7.17000	758.10	96.53	33.85	715.98	88.41	42.09	520.54	115.11	69.35	538.21	127.36	112.06	1323.69	-23.65	91.64	1287.31	-20.20	88.43	1101.63	-39.16	47.37	1088.97	-44.59	84.85	914.11	7.48	1350.60	0.00	0.00	0.00	982.33	-57.69	1710.91	996.76	55.38	1732.57	797.49	-10.62	1736.40	824.99	85.22	1748.16	55.25	1019.15	73.77	644.00	928.81	75.13	142.24
7.18000	758.05	96.44	33.75	715.56	87.94	42.26	521.67	115.64	72.51	539.95	128.00	114.97	1328.28	-22.08	83.86	1290.41	-19.03	81.96	1104.06	-38.99	46.68	1092.73	-44.62	83.92	922.21	7.40	1350.71	0.00	0.00	0.00	990.47	-59.16	1710.72	1005.00	53.88	1732.59	805.55	-12.56	1736.44	832.77	83.54	1748.33	54.65	1019.41	73.68	642.90	929.12	74.85	145.15
7.19000	757.49	96.42	33.42	716.68	88.48	42.32	523.05	116.05	76.00	542.06	128.50	118.16	1331.09	-21.84	76.53	1292.76	-19.12	75.73	1105.52	-39.21	46.27	1095.55	-44.81	83.15	930.30	7.32	1350.83	0.00	0.00	0.00	998.25	-60.78	1710.82	1013.85	52.45	1732.73	813.66	-14.57	1736.66	840.61	81.73	1748.70	54.53	1019.35	73.68	643.13	928.97	74.76	142.90
7.20000	758.18	96.66	33.35	716.88	90.25	42.57	524.63	116.41	79.76	544.45	129.53	121.88	1332.62	-21.97	70.49	1294.88	-18.96	71.18	1106.49	-39.36	46.43	1097.65	-44.73	82.37	938.40	7.24	1350.96	0.00	0.00	0.00	1006.52	-62.18	1711.16	1021.43	50.73	1733.37	821.79	-16.65	1736.98	848.45	79.40	1749.28	55.62	1018.78	74.21	643.72	928.93	75.05	144.93
7.21000	758.53	96.81	33.34	717.02	89.79	42.34	526.54	116.94	83.96	547.22	130.18	125.69	1333.91	-22.31	65.18	1296.66	-18.97	66.99	1107.10	-39.46	46.93	1099.33	-45.01	82.02	946.50	7.17	1351.09	0.00	0.00	0.00	1014.59	-63.65	1711.81	1028.71	49.25	1734.20	829.88	-18.75	1737.49	856.22	77.62	1749.95	56.68	1018.85	74.32	645.51	928.43	75.52	140.93
7.22000	757.28	96.55	32.77	716.58	90.07	42.42	528.72	117.64	88.41	550.36	131.09	129.86	1336.09	-23.30	61.18	1297.69	-18.87	63.45	1107.49	-39.60	47.30	1101.01	-45.19	81.82	954.59	7.11	1351.23	0.00	0.00	0.00	1022.63	-65.50	1712.58	1036.11	47.64	1735.48	837.93	-20.81	1738.22	863.97	75.81	1750.83	56.52	1018.72	74.29	643.19	928.87	74.73	143.89
7.23000	759.71	96.62	33.08	717.16	89.93	42.74	531.35	118.68	93.35	554.04	132.21	134.36	1336.60	-22.67	57.07	1298.53	-18.10	60.39	1107.79	-39.85	47.49	1102.66	-44.56	81.14	962.69	7.05	1351.37	0.00	0.00	0.00	1030.94	-67.08	1713.61	1043.96	45.85	1736.78	845.94	-22.82	1739.12	871.71	73.78	1751.89	56.03	1018.91	74.18	642.97	929.02	74.85	143.23
7.24000	759.17	96.59	32.66	717.53	87.96	43.29	534.36	120.00	98.82	558.23	133.47	139.21	1337.59	-21.69	53.94	1299.61	-17.66	57.70	1108.02	-40.00	47.24	1103.80	-44.76	81.07	970.78	7.00	1351.53	0.00	0.00	0.00	1039.19	-68.70	1714.68	1052.16	44.39	1738.15	853.87	-25.11	1740.12	879.50	71.72	1753.13	55.80	1019.38	73.96	643.77	928.83	75.06	142.25
7.25000	759.55	96.51	32.62	718.00	87.58	43.87	537.93	120.89	104.55	563.02	134.47	144.31	1337.96	-20.22	51.49	1299.17	-16.97	55.42	1108.16	-40.19	46.89	1105.04	-44.45	81.08	978.88	6.96	1351.68	0.00	0.00	0.00	1046.33	-70.27	1716.23	1060.32	42.88	1739.68	861.77	-27.19	1741.26	887.18	69.74	1754.47	55.58	1019.16	74.01	644.09	928.95	75.15	143.43
7.26000	757.80	96.88	31.93	717.88	87.22	44.06	542.15	121.85	110.82	568.41	135.31	149.82	1338.82	-20.06	49.33	1299.33	-16.82	53.69	1108.20	-40.36	46.51	1105.90	-44.57	81.25	986.97	6.92	1351.85	0.00	0.00	0.00	1054.08	-71.74	1717.84	1067.29	41.47	1741.49	869.72	-29.21	1742.48	894.91	67.54	1755.94	54.69	1019.13	73.89	644.74	928.70	74.87	141.38
7.27000	759.07	96.14	31.99	718.33	86.98	44.52	546.93	122.77	117.83	574.71	136.01	155.74	1339.75	-20.28	47.76	1299.17	-16.83	52.45	1108.27	-40.84	46.32	1106.73	-44.24	81.12	995.07	6.89	1352.02	0.00	0.00	0.00	1063.11	-73.27	1719.33	1075.61	39.75	1743.29	877.61	-31.35	1743.70	902.61	65.69	1757.38	54.94	1018.73	74.13	645.01	927.61	75.09	141.52
7.28000	758.29	96.52	31.71	719.55	86.51	45.39	552.56	122.87	125.22	581.78	136.06	161.94	1339.10	-20.48	45.25	1299.72	-17.23	51.37	1108.46	-40.95	46.01	1107.07	-44.25	81.05	1003.16	6.87	1352.19	0.00	0.00	0.00	1070.95	-74.78	1720.95	1083.24	38.17	1745.27	885.43	-33.50	1744.91	910.27	63.75	1758.85	54.85	1019.15	73.98	644.18	927.88	74.70	140.57
7.29000	760.48	96.55	32.40	719.96	86.49	45.96	558.97	123.08	133.39	589.70	135.79	168.50	1339.68	-20.46	43.86	1300.36	-16.67	50.49	1108.67	-40.99	45.66	1107.59	-43.91	80.94	1011.25	6.85	1352.37	0.00	0.00	0.00	1078.95	-76.44	1722.55	1090.40	36.34	1747.41	893.18	-35.47	1746.10	917.85	61.88	1760.27	55.10	1019.51	73.79	644.03	927.71	74.77	142.04
7.30000	758.74	96.03	31.27	719.95	86.08	46.04	566.20	121.84	141.76	598.40	135.11	175.39	1340.03	-20.34	42.03	1303.71	-17.09	49.84	1108.91	-41.19	45.47	1108.20	-43.67	80.89	1019.35	6.83	1352.56	0.00	0.00	0.00	1085.82	-77.76	1724.48	1098.86	34.95	1749.17	900.86	-37.53	1747.18	925.39	59.96	1761.60	54.56	1019.77	73.58	645.33	927.41	75.13	142.43
7.31000	759.78	96.04	31.36	720.39	85.77	46.64	574.14	120.45	150.91	607.87	134.17	182.71	1340.18	-19.88	40.10	1304.94	-17.91	48.49	1109.16	-41.36	45.29	1108.60	-44.00	81.05	1027.44	6.83	1352.75	0.00	0.00	0.00	1094.55	-79.07	1725.95	1105.81	33.63	1751.00	908.52	-39.22	1748.16	932.83	57.87	1762.83	55.66	1019.14	74.01	645.55	927.38	75.22	141.88
7.32000	760.32	96.66	30.66	720.56	84.91	48.06	582.72	119.23	160.66	617.98	132.86	190.33	1342.01	-20.32	39.09	1304.20	-16.87	48.25	1109.45	-41.33	45.08	1109.09	-43.81	80.91	1035.54	6.83	1352.95	0.00	0.00	0.00	1102.51	-80.44	1727.43	1113.22	32.17	1752.76	916.15	-40.84	1749.08	940.05	56.20	1763.85	55.28	1019.47	73.82	644.20	927.76	74.80	145.21
7.33000	762.15	97.03	30.09	723.64	84.92	49.27	592.03	117.87	170.62	628.81	131.86	198.40	1342.18	-19.97	37.96	1305.21	-18.08	46.83	1109.71	-41.16	44.85	1109.41	-43.88	80.92	1043.63	6.83	1353.15	0.00	0.00	0.00	1109.19	-81.85	1729.10	1119.87	30.57	1754.67	923.64	-42.74	1749.82	947.11	54.91	1764.71	55.63	1019.18	74.07	644.40	927.53	74.86	147.27
7.34000	764.34	96.45	29.89	728.00	84.63	51.26	602.35	116.80	180.72	640.47	130.99	206.34	1343.19	-19.52	37.31	1304.84	-17.18	48.49	1109.87	-41.32	44.85	1109.90	-43.34	80.60	1051.72	6.85	1353.36	0.00	0.00	0.00	1117.05	-83.09	1730.54	1127.66	29.42	1756.12	931.11	-44.52	1750.45	954.30	52.91	1765.61	54.95	1019.47	73.80	644.93	927.64	74.99	143.18
7.35000	768.47	96.50	29.53	731.36	85.04	52.89	613.55	115.21	190.55	652.77	130.14	214.11	1343.97	-19.98	36.75	1305.09	-17.34	48.26	1110.03	-41.21	44.70	1110.03	-43.51	80.69	1059.81	6.86	1353.58	0.00	0.00	0.00	1125.26	-84.14	1731.77	1134.49	28.20	1757.61	938.59	-46.13	1751.00	961.45	51.16	1766.32	55.67	1019.51	73.93	644.62	927.67	74.82	143.31
7.36000	771.76	96.85	28.42	739.03	86.12	55.47	625.40	114.73	200.58	665.58	128.90	221.61	1344.71	-20.15	36.37	1305.29	-17.25	47.79	1110.22	-41.16	44.56	1110.30	-43.41	80.62	1067.90	6.89	1353.80	0.00	0.00	0.00	1132.29	-85.33	1733.04	1142.41	27.32	1758.91	946.10	-47.38	1751.47	968.55	49.68	1766.88	55.76	1018.92	74.10	644.86	927.64	74.95	143.58
7.37000	776.36	98.00	27.93	744.40	87.54	58.87	638.14	113.60	210.17	678.88	128.10	229.22	1344.73	-20.21	35.98	1305.04	-17.53	47.27	1110.27	-41.37	44.59	1110.30	-43.66	80.80	1076.00	6.92	1354.02	0.00	0.00	0.00	1139.98	-86.40	1734.00	1149.24	26.15	1760.20	953.46	-48.84	1751.83	975.53	48.46	1767.39	54.40	1019.05	73.68	644.43	927.61	74.86	141.14
7.38000	780.85	99.96	26.93	751.88	88.85	60.71	651.42	112.87	219.57	692.64	127.59	236.60	1344.70	-20.04	35.68	1304.92	-17.63	46.93	1110.42	-41.34	44.50	1110.54	-43.70	80.86	1084.09	6.96	1354.25	0.00	0.00	0.00	1147.72	-87.25	1734.98	1156.01	24.73	1761.39	960.79	-50.24	1752.08	982.60	47.15	1767.86	55.57	1018.99	73.91	644.40	927.72	74.84	140.55
7.39000	786.36	100.76	27.72	761.37	90.70	63.10	664.89	112.13	228.10	706.56	126.87	243.35	1344.56	-20.34	35.36	1306.10	-17.72	47.14	1110.51	-41.32	44.41	1110.66	-43.66	80.91	1092.18	7.00	1354.49	0.00	0.00	0.00	1153.57	-88.20	1736.11	1163.31	24.39	1762.26	968.13	-51.48	1752.31	989.77	45.89	1768.27	55.45	1019.48	73.85	644.56	927.79	74.87	141.88
7.40000	796.40	104.67	31.44	772.71	93.34	67.19	678.40	110.56	234.65	720.39	126.59	249.58	1344.93	-20.33	35.40	1306.18	-17.72	46.89	1110.61	-41.34	44.39	1110.81	-43.64	80.97	1100.26	7.05	1354.73	0.00	0.00	0.00	1161.73	-88.92	1736.71	1170.80	23.29	1763.19	975.40	-52.62	1752.56	996.97	44.41	1768.77	54.59	1019.70	73.65	645.08	927.80	74.95	144.13
7.41000	810.13	108.15	36.89	786.50	96.47	72.31	691.91	109.64	240.06	734.21	126.68	255.19	1345.01	-20.05	35.23	1306.03	-17.94	46.80	1110.69	-41.36	44.34	1111.02	-43.17	80.88	1108.35	7.11	1354.98	0.00	0.00	0.00	1167.87	-89.66	1737.60	1177.50	22.62	1764.00	982.56	-53.66	1752.85	1003.89	43.79	1769.12	54.41	1019.36	73.70	644.83	927.78	74.78	143.72
7.42000	824.28	113.08	40.55	802.84	99.90	76.55	706.16	108.90	244.31	748.71	126.00	259.69	1344.43	-20.30	34.73	1306.26	-17.83	46.71	1110.73	-41.36	44.35	1110.92	-43.40	81.08	1116.44	7.17	1355.23	0.00	0.00	0.00	1175.78	-90.39	1737.93	1184.17	21.80	1764.79	989.70	-54.74	1753.18	1010.98	42.75	1769.67	55.10	1018.89	73.98	645.15	927.71	74.92	142.72
7.43000	842.14	116.73	44.28	818.78	103.23	79.26	721.48	108.45	247.10	764.05	125.77	263.04	1345.49	-20.44	34.92	1306.39	-18.01	46.76	1110.74	-41.47	44.41	1110.93	-43.46	81.19	1124.53	7.24	1355.48	0.00	0.00	0.00	1183.14	-90.86	1738.33	1191.53	21.14	1765.40	996.86	-55.69	1753.63	1017.88	41.84	1770.30	55.58	1019.10	73.92	644.88	927.76	74.88	142.32
7.44000	858.92	120.89	45.96	837.88	106.01	81.80	737.55	108.51	248.53	780.13	125.66	264.99	1345.51	-20.23	34.94	1306.10	-17.96	46.52	1110.84	-41.20	44.28	1111.05	-43.09	81.22	1132.61	7.31	1355.75	0.00	0.00	0.00	1191.23	-91.06	1738.54	1198.36	21.01	1765.89	1003.87	-56.54	1754.19	1024.77	41.26	1770.95	55.95	1019.23	73.95	645.13	928.30	74.76	143.84
7.45000	878.99	123.81	47.83	857.11	108.46	83.08	754.21	108.59	248.39	796.35	125.87	265.52	1345.59	-19.95	34.94	1306.96	-17.92	46.67	1110.84	-41.35	44.36	1110.91	-43.30	81.51	1140.70	7.40	1356.01	0.00	0.00	0.00	1197.11	-91.47	1738.87	1204.38	20.77	1766.31	1010.90	-57.03	1754.92	1089.98	-3.71	1760.36	56.21	1022.20	72.40	644.09	928.28	74.56	140.12
7.46000	898.66	125.91	48.12	876.43	110.78	83.12	771.39	108.89	246.72	812.76	126.20	264.62	1345.39	-20.32	34.89	1306.64	-17.88	46.49	1110.84	-41.44	44.44	1110.88	-43.21	81.58	1148.78	7.48	1356.28	0.00	0.00	0.00	1202.69	-91.77	1739.40	1210.78	20.56	1766.76	1017.77	-57.68	1755.74	1054.96	27.30	1769.24	54.74	1020.33	73.13	644.11	927.92	74.74	140.94
7.47000	919.47	128.57	47.73	897.90	112.72	82.51	788.84	109.82	243.79	829.63	126.75	262.35	1345.20	-20.68	34.76	1306.49	-18.24	46.63	1110.89	-41.52	44.47	1110.96	-43.26	81.66	1156.87	7.58	1356.56	0.00	0.00	0.00	1210.35	-92.05	1739.96	1218.67	20.26	1767.32	1024.47	-58.48	1756.61	1044.71	39.46	1773.44	54.62	1019.23	73.66	644.78	928.09	74.70	141.53
7.48000	942.15	129.59	47.07	919.05	114.30	80.96	806.58	110.45	239.36	847.00	127.60	258.86	1345.37	-20.63	34.89	1306.77	-18.16	46.62	1110.92	-41.56	44.51	1110.96	-43.26	81.72	1164.95	7.68	1356.84	0.00	0.00	0.00	1217.27	-91.96	1740.41	1225.42	20.01	1767.85	1031.14	-59.05	1757.58	1051.23	38.85	1774.41	55.06	1018.88	73.88	644.70	928.02	74.83	142.55
7.49000	965.51	131.83	44.82	941.47	115.49	78.62	824.53	111.48	233.86	865.00	128.62	254.26	1345.30	-20.50	34.66	1306.12	-18.15	46.32	1111.02	-41.36	44.41	1111.04	-43.26	81.79	1173.03	7.79	1357.12	0.00	0.00	0.00	1224.14	-91.85	1740.83	1231.35	19.73	1768.40	1037.67	-59.73	1758.56	1057.63	38.15	1775.38	55.55	1019.34	73.91	645.18	927.94	74.82	142.28
7.50000	989.95	131.90	42.31	965.27	116.22	75.92	843.05	113.52	227.49	883.51	129.61	248.76	1345.00	-20.43	34.77	1306.47	-18.12	46.42	1111.00	-41.52	44.55	1111.09	-43.05	81.74	1181.11	7.90	1357.41	0.00	0.00	0.00	1230.48	-91.91	1741.52	1236.61	20.04	1769.06	1044.12	-60.32	1759.53	1063.74	38.09	1776.24	55.44	1018.75	74.02	645.02	928.01	74.92	142.76
7.51000	1019.46	135.01	42.71	989.39	116.72	72.89	862.13	115.67	220.23	902.26	131.16	242.73	1345.54	-20.65	34.94	1306.66	-18.16	46.55	1111.08	-41.39	44.49	1111.12	-43.14	81.83	1189.19	8.02	1357.70	0.00	0.00	0.00	1236.97	-92.01	1742.14	1243.07	20.17	1769.78	1050.47	-60.69	1760.46	1069.77	37.94	1777.05	54.90	1019.17	73.78	645.17	927.57	75.13	142.56
7.52000	1044.61	135.69	42.03	1017.27	117.11	71.17	881.60	118.34	212.13	921.54	133.03	236.25	1345.18	-20.56	35.04	1306.71	-18.17	46.72	1111.12	-41.15	44.40	1111.30	-42.75	81.70	1197.27	8.15	1358.00	0.00	0.00	0.00	1243.25	-92.00	1743.05	1248.93	20.37	1770.57	1056.68	-61.17	1761.31	1075.90	37.43	1777.78	54.71	1019.43	73.62	644.37	927.96	74.74	140.77
7.53000	1073.15	134.85	41.28	1044.01	117.41	69.09	901.59	121.62	203.56	940.80	135.02	229.28	1345.54	-20.81	34.98	1305.40	-18.32	46.29	1111.06	-41.32	44.52	1111.23	-42.99	81.83	1205.35	8.28	1358.30	0.00	0.00	0.00	1249.38	-92.17	1744.01	1255.45	20.46	1771.26	1062.78	-61.36	1762.06	1081.79	37.07	1778.46	55.27	1019.25	73.92	645.10	928.08	74.87	139.99
7.54000	1101.43	137.07	42.85	1072.70	117.68	68.06	922.73	124.09	193.94	960.27	137.36	221.94	1344.93	-20.53	34.81	1304.79	-18.53	46.25	1110.99	-41.33	44.57	1111.18	-42.91	81.82	1213.42	8.42	1358.61	0.00	0.00	0.00	1255.33	-91.89	1745.17	1260.52	20.78	1772.25	1068.79	-61.56	1762.66	1087.44	37.15	1778.93	54.60	1019.40	73.71	644.70	928.15	74.70	141.05
7.55000	1131.33	131.89	41.07	1102.03	117.72	67.46	944.25	127.03	184.00	980.48	139.74	214.11	1345.27	-20.32	35.27	1305.10	-18.59	46.54	1110.87	-41.22	44.52	1111.25	-42.59	81.62	1221.50	8.57	1358.92	0.00	0.00	0.00	1261.32	-91.98	1746.26	1266.56	20.50	1773.29	1074.68	-61.85	1763.11	1093.27	37.07	1779.30	54.78	1019.37	73.72	644.89	928.17	74.74	140.14
7.56000	1162.61	131.69	42.50	1131.32	117.97	66.92	966.49	129.62	173.58	1001.41	142.47	206.02	1344.56	-20.79	35.59	1305.32	-18.01	46.42	1110.78	-41.07	44.50	1111.14	-42.66	81.54	1229.57	8.72	1359.23	0.00	0.00	0.00	1267.70	-91.82	1747.34	1272.95	20.67	1774.21	1080.66	-61.79	1763.50	1098.99	37.29	1779.51	54.69	1019.14	73.93	645.40	927.95	74.95	141.97
7.57000	1192.33	131.64	42.96	1160.02	118.52	66.12	989.63	132.63	163.11	1023.07	144.68	197.41	1344.52	-20.84	35.76	1305.18	-17.97	46.54	1110.54	-41.17	44.62	1111.01	-42.63	81.36	1237.65	8.88	1359.55	0.00	0.00	0.00	1273.97	-91.80	1748.32	1278.27	20.98	1775.04	1086.58	-61.87	1763.71	1104.82	37.10	1779.70	54.09	1019.89	73.51	645.87	927.83	75.08	137.30
7.58000	1223.26	131.75	43.77	1189.35	119.13	65.11	1013.50	135.60	152.60	1045.45	147.21	188.82	1344.10	-20.46	36.07	1304.99	-18.17	47.09	1110.38	-41.02	44.64	1110.76	-42.50	81.27	1245.72	9.04	1359.87	0.00	0.00	0.00	1278.95	-91.69	1749.42	1283.59	20.86	1775.89	1092.49	-61.95	1763.78	1110.59	37.09	1779.79	55.55	1019.46	73.82	644.91	927.87	74.85	140.83
7.59000	1254.36	131.83	44.72	1218.03	119.65	64.03	1038.19	137.78	141.85	1068.50	149.32	180.09	1343.90	-19.94	37.20	1304.17	-18.11	47.28	1110.13	-41.12	44.82	1110.40	-42.76	81.38	1253.79	9.22	1360.20	0.00	0.00	0.00	1284.96	-91.68	1750.10	1288.87	21.14	1776.73	1098.55	-61.84	1763.82	1116.47	37.17	1779.76	53.82	1019.69	73.31	644.70	927.78	74.82	141.43
7.60000	1283.03	132.34	45.07	1246.52	120.35	63.07	1063.72	139.50	131.21	1091.65	151.85	171.54	1343.19	-19.67	38.23	1303.63	-17.95	47.61	1109.97	-40.96	44.87	1110.28	-42.68	81.30	1261.86	9.39	1360.53	0.00	0.00	0.00	1291.05	-91.50	1750.74	1294.68	21.45	1777.34	1104.67	-61.80	1763.78	1122.52	37.19	1779.64	54.18	1019.35	73.53	644.65	927.58	74.81	138.74
7.61000	1314.88	131.55	43.41	1275.71	121.21	62.53	1089.24	140.81	120.74	1115.22	153.98	163.07	1342.13	-19.48	38.74	1303.21	-17.87	48.12	1109.76	-40.94	44.99	1110.12	-42.42	81.10	1269.92	9.58	1360.87	0.00	0.00	0.00	1297.61	-91.32	1751.18	1301.20	21.55	1777.62	1110.93	-61.71	1763.70	1128.71	37.14	1779.61	53.82	1019.71	73.41	644.95	927.96	74.82	140.50
7.62000	1345.55	132.63	43.26	1303.56	122.12	61.86	1114.93	142.61	111.06	1139.27	156.27	154.95	1342.16	-19.74	39.60	1303.22	-17.57	48.51	1109.60	-41.00	45.15	1109.94	-42.57	81.07	1277.99	9.77	1361.20	0.00	0.00	0.00	1304.91	-91.17	1751.09	1308.45	21.32	1777.83	1117.28	-61.48	1763.58	1134.93	37.17	1779.46	53.46	1020.03	73.27	644.47	927.73	74.82	140.50
7.63000	1373.54	133.69	44.53	1331.76	123.15	61.68	1141.42	144.06	101.81	1163.62	158.20	147.14	1341.59	-19.81	43.40	1302.68	-17.66	48.82	1109.41	-40.96	45.25	1109.65	-42.93	81.23	1286.05	9.97	1361.55	0.00	0.00	0.00	1309.89	-90.91	1751.40	1314.54	21.82	1777.79	1123.63	-61.57	1763.36	1141.14	37.51	1779.19	54.10	1019.34	73.74	644.57	927.91	74.75	143.26
7.64000	1402.90	133.68	46.36	1358.86	124.11	61.76	1167.69	146.73	93.69	1188.56	159.53	139.59	1340.47	-19.97	44.71	1303.29	-17.50	49.73	1109.27	-40.83	45.34	1109.66	-42.55	80.99	1294.12	10.17	1361.89	0.00	0.00	0.00	1316.69	-90.32	1751.28	1320.76	22.06	1777.59	1130.19	-61.34	1763.17	1147.58	37.34	1779.02	54.26	1019.30	73.80	645.14	927.99	74.91	142.78
7.65000	1430.90	135.13	49.31	1387.65	125.31	63.19	1194.50	149.01	86.10	1213.51	160.90	132.70	1339.29	-20.65	45.93	1302.18	-17.70	50.09	1109.11	-40.88	45.55	1109.39	-43.08	81.15	1302.18	10.39	1362.24	0.00	0.00	0.00	1323.62	-90.06	1750.75	1327.07	22.66	1777.20	1136.86	-61.16	1762.94	1154.01	37.81	1778.71	55.17	1019.15	73.91	644.41	928.01	74.82	137.41
7.66000	1459.61	135.44	52.18	1417.43	125.44	62.66	1221.30	151.10	79.28	1238.33	162.35	126.56	1338.74	-21.28	47.06	1301.80	-17.84	50.47	1109.05	-40.83	45.64	1109.24	-43.29	81.19	1310.24	10.60	1362.59	0.00	0.00	0.00	1330.33	-89.76	1750.12	1334.02	23.18	1776.63	1143.51	-61.07	1762.65	1160.57	38.06	1778.42	55.62	1019.17	74.03	644.69	927.65	74.97	138.34
7.67000	1488.32	135.90	56.76	1444.95	126.09	65.20	1247.62	153.86	73.63	1263.13	163.73	121.31	1337.58	-21.47	47.69	1300.82	-18.37	50.71	1108.99	-40.69	45.71	1109.05	-43.57	81.33	1318.30	10.83	1362.95	0.00	0.00	0.00	1337.64	-89.15	1749.32	1340.35	23.44	1776.05	1150.27	-60.94	1762.34	1167.36	38.02	1778.19	55.09	1019.48	73.84	644.83	927.91	74.93	139.01
7.68000	1515.42	137.46	61.49	1472.26	127.01	68.49	1274.16	156.04	68.53	1287.65	165.40	116.97	1337.08	-22.13	48.50	1300.97	-18.60	51.03	1108.91	-40.71	45.85	1108.92	-43.80	81.34	1326.35	11.06	1363.31	0.00	0.00	0.00	1343.81	-88.57	1748.58	1346.63	23.90	1775.24	1157.13	-60.81	1762.00	1174.14	38.11	1777.93	54.70	1019.14	73.85	645.35	928.01	74.92	139.31
7.69000	1541.42	138.62	66.98	1498.76	128.30	72.54	1300.69	157.69	64.18	1312.10	166.90	113.37	1335.72	-23.05	48.35	1300.19	-19.05	50.92	1108.85	-40.79	45.94	1108.97	-43.83	81.31	1334.41	11.30	1363.67	0.00	0.00	0.00	1350.32	-88.04	1747.75	1354.36	24.65	1774.14	1164.15	-60.49	1761.66	1181.01	38.35	1777.58	54.97	1019.01	73.94	644.64	928.04	74.76	142.62
7.70000	1567.64	139.46	74.15	1525.02	129.69	77.72	1326.94	159.49	60.92	1335.99	168.64	110.82	1338.02	-23.20	49.10	1301.10	-18.74	50.74	1108.84	-40.77	45.92	1108.85	-44.09	81.44	1342.46	11.54	1364.04	0.00	0.00	0.00	1356.89	-87.36	1746.74	1362.04	25.11	1773.22	1171.22	-60.17	1761.30	1187.94	38.93	1777.22	54.80	1019.24	73.78	645.11	927.61	74.95	142.07
7.71000	1592.79	141.08	81.53	1549.81	130.91	83.72	1352.34	161.38	58.67	1359.20	169.98	108.96	1339.56	-21.19	45.42	1301.10	-18.77	50.46	1108.83	-40.76	45.86	1108.95	-43.96	81.34	1350.51	11.79	1364.41	0.00	0.00	0.00	1364.97	-86.75	1745.44	1368.46	26.00	1772.14	1178.37	-59.72	1760.88	1194.96	39.24	1776.80	55.12	1019.30	73.84	645.10	927.76	74.99	140.51
7.72000	1616.88	143.33	90.27	1574.01	132.47	90.41	1377.06	163.07	57.34	1381.96	171.07	107.90	1340.16	-20.98	44.52	1301.81	-18.34	50.12	1108.85	-40.61	45.73	1109.07	-43.75	81.29	1358.56	12.05	1364.78	0.00	0.00	0.00	1371.73	-86.15	1744.36	1374.50	26.68	1771.16	1185.48	-59.29	1760.41	1202.10	39.80	1776.39	55.90	1018.82	74.18	644.81	927.79	74.86	137.42
7.73000	1641.40	144.05	99.80	1598.67	133.66	95.39	1401.17	164.86	56.98	1404.07	172.36	107.79	1340.17	-20.76	43.29	1302.04	-18.60	49.93	1108.77	-40.98	45.83	1109.12	-43.78	81.28	1366.61	12.32	1365.15	0.00	0.00	0.00	1378.74	-85.63	1743.11	1382.40	27.12	1769.97	1192.60	-58.72	1759.93	1209.31	40.41	1775.91	54.97	1019.15	73.93	644.24	927.94	74.77	141.57
7.74000	1662.25	146.36	108.61	1621.29	136.38	103.74	1424.76	166.01	57.21	1425.45	173.83	108.39	1340.94	-20.94	42.44	1302.52	-18.48	49.69	1108.86	-40.81	45.61	1109.19	-43.83	81.35	1374.66	12.59	1365.53	0.00	0.00	0.00	1385.93	-84.61	1741.87	1389.56	28.06	1768.66	1199.80	-58.06	1759.37	1216.72	40.39	1775.44	55.29	1019.34	73.99	644.86	928.22	74.77	142.14
7.75000	1682.44	148.54	118.12	1642.77	137.81	111.41	1447.62	167.19	58.15	1446.34	174.82	109.43	1342.81	-20.42	42.20	1302.85	-18.20	49.28	1108.89	-40.80	45.45	1109.32	-43.80	81.39	1382.70	12.87	1365.91	0.00	0.00	0.00	1392.99	-83.59	1740.52	1397.29	28.89	1767.41	1207.12	-57.11	1758.78	1223.94	41.28	1774.76	55.27	1019.29	73.95	644.86	928.00	74.79	140.36
7.76000	1702.33	151.51	127.15	1663.03	140.32	119.13	1469.48	168.60	59.88	1466.41	175.69	111.03	1341.77	-20.53	40.93	1303.12	-17.96	48.81	1108.90	-41.00	45.40	1109.44	-43.58	81.45	1390.74	13.15	1366.30	0.00	0.00	0.00	1400.35	-82.82	1739.28	1404.05	29.72	1766.16	1214.32	-56.45	1758.09	1231.15	42.30	1774.01	54.86	1018.99	73.80	645.50	927.75	74.96	141.82
7.77000	1722.90	153.49	136.95	1685.50	142.13	123.11	1490.35	169.16	61.71	1485.22	176.80	113.14	1342.18	-20.31	40.13	1303.27	-17.90	48.52	1109.00	-40.95	45.14	1109.63	-43.43	81.47	1398.78	13.44	1366.69	0.00	0.00	0.00	1406.97	-81.84	1738.20	1411.60	30.66	1765.03	1221.66	-55.61	1757.37	1238.48	43.26	1773.24	54.86	1019.37	73.72	644.48	927.77	74.72	145.14
7.78000	1739.28	155.69	145.92	1703.29	144.58	131.18	1510.16	169.74	63.97	1503.42	177.16	115.31	1341.83	-20.66	39.06	1302.37	-18.13	47.94	1109.08	-41.09	45.05	1109.88	-43.22	81.42	1406.82	13.74	1367.08	0.00	0.00	0.00	1414.38	-81.46	1736.81	1418.86	31.63	1763.78	1229.07	-54.65	1756.60	1245.79	44.47	1772.41	55.22	1019.51	73.73	645.02	927.53	75.04	142.84
7.79000	1756.48	158.70	154.29	1720.02	146.73	138.76	1528.96	170.35	66.47	1520.81	177.48	117.64	1340.85	-20.86	37.94	1303.21	-18.14	47.73	1109.24	-40.99	44.82	1110.02	-43.31	81.56	1414.86	14.05	1367.47	0.00	0.00	0.00	1421.66	-80.24	1735.69	1425.83	33.01	1762.45	1236.55	-53.45	1755.88	1253.22	45.35	1771.59	55.38	1019.09	74.03	644.88	927.53	74.98	143.51
7.80000	1772.00	160.84	161.66	1736.45	148.83	145.39	1546.72	170.62	68.87	1537.10	178.09	120.09	1339.64	-20.49	36.90	1303.55	-18.41	47.68	1109.29	-41.29	44.84	1110.22	-43.35	81.76	1422.89	14.36	1367.86	0.00	0.00	0.00	1428.76	-79.29	1734.50	1432.95	34.13	1761.23	1244.02	-52.38	1755.12	1260.84	46.19	1770.75	56.51	1019.22	74.17	644.83	927.58	74.89	139.17
7.81000	1787.79	163.34	168.48	1751.48	150.42	151.66	1563.30	171.07	71.25	1552.59	178.57	122.37	1337.98	-20.49	36.20	1302.66	-18.46	46.99	1109.43	-41.27	44.71	1110.31	-43.25	81.88	1430.92	14.68	1368.26	0.00	0.00	0.00	1436.62	-78.11	1733.45	1440.46	35.23	1759.97	1251.41	-51.27	1754.33	1268.37	47.61	1769.83	56.57	1019.24	74.12	644.55	928.05	74.75	140.29
7.82000	1803.37	166.54	175.16	1766.12	152.58	156.58	1578.90	171.17	73.28	1567.16	178.55	124.16	1340.01	-20.71	36.41	1302.17	-18.70	46.60	1109.54	-41.23	44.57	1110.50	-43.00	81.92	1438.95	15.00	1368.66	0.00	0.00	0.00	1443.90	-76.84	1732.47	1447.82	36.94	1758.67	1259.01	-49.87	1753.55	1276.06	48.95	1768.85	54.98	1019.63	73.66	645.07	928.20	74.87	138.96
7.83000	1816.94	166.73	175.47	1778.91	154.29	161.19	1593.37	171.35	74.96	1580.73	178.89	125.86	1342.48	-21.04	36.73	1303.13	-18.84	46.81	1109.67	-41.16	44.49	1110.67	-42.69	82.06	1446.98	15.33	1369.07	0.00	0.00	0.00	1451.48	-75.48	1731.46	1455.44	38.03	1757.50	1266.53	-48.48	1752.74	1283.79	50.21	1767.84	56.08	1019.06	74.09	644.90	928.27	74.74	140.17
7.84000	1828.79	168.99	179.29	1791.35	155.83	164.62	1606.64	171.47	76.17	1593.17	179.29	127.10	1342.54	-21.14	36.75	1303.14	-18.89	46.55	1109.77	-41.13	44.42	1110.94	-42.41	82.09	1455.01	15.67	1369.47	0.00	0.00	0.00	1458.75	-74.26	1730.54	1463.22	39.44	1756.24	1274.21	-47.03	1751.93	1291.36	51.98	1766.71	54.96	1019.42	73.77	645.02	927.66	74.95	141.31
7.85000	1839.82	170.71	181.92	1802.61	157.35	167.20	1618.24	172.00	77.18	1604.71	179.40	127.82	1343.56	-21.19	36.52	1302.89	-18.93	46.17	1109.70	-41.46	44.55	1110.90	-42.64	82.45	1463.03	16.02	1369.88	0.00	0.00	0.00	1466.56	-72.91	1729.50	1471.20	41.10	1754.95	1282.08	-45.34	1751.14	1299.13	53.73	1765.55	54.08	1019.85	73.47	645.03	927.62	74.99	143.40
7.86000	1850.00	171.08	183.50	1813.10	158.22	168.36	1628.87	172.16	77.56	1614.94	179.82	128.24	1342.88	-21.43	36.10	1303.18	-19.26	46.37	1109.88	-41.30	44.43	1111.04	-42.17	82.46	1471.05	16.37	1370.29	0.00	0.00	0.00	1474.56	-71.15	1728.60	1479.27	42.62	1753.68	1289.91	-43.81	1750.27	1306.92	55.34	1764.38	54.90	1019.74	73.64	643.99	927.67	74.71	141.87
7.87000	1859.57	171.58	183.82	1822.67	158.76	168.54	1638.23	172.41	77.56	1624.58	179.71	128.02	1343.41	-21.22	36.32	1302.83	-19.20	45.97	1109.98	-41.27	44.43	1111.03	-42.32	82.75	1479.07	16.73	1370.70	0.00	0.00	0.00	1482.70	-69.85	1727.69	1486.86	44.75	1752.32	1297.82	-42.15	1749.41	1314.64	57.40	1763.13	55.28	1019.51	73.62	643.57	928.02	74.52	140.70
7.88000	1868.64	172.51	182.70	1831.38	158.91	167.57	1646.89	172.28	76.95	1633.07	180.05	127.61	1343.37	-22.02	36.08	1303.56	-19.37	46.25	1110.10	-41.19	44.43	1111.01	-42.38	83.13	1487.09	17.09	1371.12	0.00	0.00	0.00	1490.05	-68.07	1726.83	1494.65	46.37	1750.96	1305.74	-40.60	1748.48	1322.84	58.53	1762.01	54.81	1019.41	73.67	644.63	927.99	74.85	140.36
7.89000	1875.95	172.04	181.17	1838.86	159.08	166.07	1654.15	172.82	76.13	1640.87	180.12	126.67	1343.35	-21.41	35.67	1303.63	-19.39	46.08	1110.19	-41.09	44.47	1111.04	-42.27	83.38	1495.10	17.47	1371.53	0.00	0.00	0.00	1497.93	-66.32	1725.91	1502.07	47.91	1749.79	1313.69	-38.90	1747.58	1330.78	60.52	1760.73	55.50	1019.19	73.91	644.47	928.04	74.68	143.38
7.90000	1883.14	171.47	178.52	1845.75	157.78	163.50	1660.54	173.31	74.88	1647.85	180.39	125.35	1343.57	-21.73	35.83	1303.88	-19.45	46.01	1110.26	-41.05	44.62	1111.30	-41.60	83.57	1503.11	17.85	1371.95	0.00	0.00	0.00	1505.29	-64.75	1725.09	1510.23	50.18	1748.42	1321.71	-37.13	1746.63	1338.81	62.58	1759.42	55.06	1019.28	73.83	644.59	927.91	74.76	140.62
7.91000	1889.40	170.48	179.80	1852.06	157.16	160.17	1666.23	173.31	72.98	1654.20	180.37	123.48	1343.28	-21.97	35.40	1303.71	-19.41	45.82	1110.42	-40.97	44.81	1111.38	-41.39	84.02	1511.12	18.23	1372.37	0.00	0.00	0.00	1513.34	-62.71	1724.19	1517.69	52.58	1747.13	1329.76	-35.29	1745.68	1346.94	64.34	1758.09	55.41	1019.31	73.86	644.00	927.81	74.70	141.15
7.92000	1893.67	169.28	175.71	1857.34	155.62	156.37	1670.72	174.16	71.05	1659.55	180.76	121.43	1343.24	-22.16	35.28	1303.77	-19.61	45.73	1110.64	-40.55	45.01	1111.47	-41.38	84.59	1519.13	18.63	1372.79	0.00	0.00	0.00	1521.96	-61.00	1723.15	1525.83	54.25	1745.89	1337.87	-33.45	1744.67	1355.10	66.03	1756.81	54.82	1019.37	73.81	643.98	927.95	74.64	139.23
7.93000	1899.24	166.75	171.47	1862.38	153.89	151.46	1674.59	174.68	68.52	1664.12	181.34	119.01	1342.92	-22.30	35.07	1303.64	-19.74	45.59	1110.87	-40.11	45.41	1111.76	-40.96	85.16	1527.13	19.03	1373.22	0.00	0.00	0.00	1529.78	-58.98	1722.19	1534.40	56.42	1744.47	1346.18	-31.46	1743.67	1363.11	68.19	1755.40	55.62	1019.01	74.09	645.23	927.71	75.03	139.16
7.94000	1901.64	164.00	165.90	1865.74	151.68	146.80	1677.57	175.65	65.88	1667.73	182.47	116.57	1343.09	-22.59	34.91	1303.94	-19.56	45.40	1111.26	-39.27	45.90	1112.11	-40.32	85.79	1535.13	19.43	1373.64	0.00	0.00	0.00	1538.33	-56.99	1721.24	1542.54	58.30	1743.34	1354.50	-29.67	1742.60	1371.22	70.11	1754.12	55.65	1019.06	74.03	645.24	927.65	75.01	139.53
7.95000	1904.83	161.07	159.61	1868.56	150.10	141.49	1679.39	177.30	63.25	1671.14	182.66	113.44	1343.35	-22.19	34.64	1304.20	-19.98	45.63	1111.61	-38.54	46.67	1112.37	-40.11	86.71	1543.13	19.85	1374.07	0.00	0.00	0.00	1546.14	-54.60	1720.48	1551.09	60.57	1742.01	1362.83	-27.80	1741.54	1379.31	72.22	1752.77	54.61	1019.23	73.67	644.63	928.00	74.66	142.17
7.96000	1907.51	157.47	153.66	1870.66	147.70	135.71	1681.26	177.51	59.83	1673.46	183.50	110.45	1344.28	-22.30	35.01	1305.06	-19.82	45.85	1111.96	-37.95	47.72	1112.89	-39.39	87.61	1551.13	20.27	1374.50	0.00	0.00	0.00	1554.04	-52.84	1719.59	1559.26	62.80	1740.82	1371.17	-26.03	1740.46	1387.65	74.07	1751.48	54.31	1019.46	73.56	644.26	928.02	74.69	142.27
7.97000	1908.02	155.37	146.84	1871.61	144.87	129.93	1682.10	178.25	56.51	1675.14	184.01	107.14	1344.09	-22.18	34.77	1304.59	-19.62	45.36	1112.36	-37.36	48.95	1113.46	-39.23	88.90	1559.12	20.70	1374.93	0.00	0.00	0.00	1562.59	-50.53	1718.81	1567.79	65.19	1739.63	1379.48	-24.31	1739.37	1395.99	75.89	1750.25	55.06	1019.26	73.78	644.57	927.88	74.88	142.70
7.98000	1909.67	150.83	140.15	1872.59	140.88	123.05	1682.25	178.80	52.97	1676.24	184.42	103.66	1343.76	-22.00	34.42	1304.40	-19.63	45.08	1112.84	-36.83	50.51	1113.98	-39.33	90.63	1567.11	21.13	1375.36	0.00	0.00	0.00	1571.50	-48.41	1717.92	1576.13	67.16	1738.51	1388.01	-22.22	1738.38	1404.37	78.20	1748.98	55.82	1019.59	73.91	644.61	927.85	74.93	142.82
7.99000	1909.43	147.26	132.56	1871.43	137.22	116.99	1681.37	179.91	49.59	1676.39	185.25	100.29	1343.88	-22.23	34.45	1304.79	-19.45	45.08	1113.37	-36.45	52.32	1114.95	-38.94	92.25	1575.10	21.57	1375.80	0.00	0.00	0.00	1580.59	-46.14	1717.11	1584.96	69.36	1737.46	1396.47	-20.45	1737.39	1412.77	80.64	1747.67	54.50	1019.48	73.65	643.95	927.85	74.74	143.78
8.00000	1908.50	142.66	125.55	1871.60	133.80	109.40	1680.64	179.29	47.46	1676.36	185.70	96.73	1344.67	-22.38	34.49	1305.08	-19.81	45.17	1113.99	-36.12	54.56	1115.94	-38.60	94.17	1583.08	22.02	1376.23	0.00	0.00	0.00	1588.70	-44.09	1716.57	1593.23	71.76	1736.37	1405.10	-18.35	1736.51	1421.32	82.64	1746.51	55.43	1018.84	73.90	645.01	927.86	74.87	140.02
8.01000	1909.74	141.34	120.82	1872.56	131.36	103.45	1681.53	177.31	45.02	1676.59	185.71	93.93	1344.20	-22.51	34.33	1305.29	-19.77	45.15	1114.61	-36.16	57.03	1116.98	-39.01	96.62	1591.07	22.48	1376.67	0.00	0.00	0.00	1596.87	-42.07	1715.92	1601.63	74.12	1735.48	1413.89	-16.29	1735.73	1429.93	84.78	1745.48	54.93	1018.79	73.90	644.73	927.94	74.80	138.52
8.02000	1911.97	138.98	114.77	1875.41	129.86	99.02	1684.26	176.85	43.72	1680.00	184.91	92.32	1344.40	-22.62	34.36	1305.64	-19.88	45.19	1115.28	-36.51	59.78	1118.28	-39.39	99.34	1599.05	22.94	1377.11	0.00	0.00	0.00	1605.55	-39.88	1715.40	1609.23	76.30	1734.84	1422.76	-14.06	1735.18	1438.59	86.98	1744.70	55.52	1019.17	73.92	643.93	928.07	74.62	138.50
8.03000	1918.57	138.59	108.04	1880.62	130.16	94.12	1688.12	177.32	42.40	1686.24	184.74	91.09	1343.72	-23.09	34.24	1305.57	-20.03	45.00	1116.02	-37.08	62.75	1119.84	-39.96	102.51	1607.02	23.41	1377.55	0.00	0.00	0.00	1614.81	-37.67	1714.98	1618.19	78.03	1734.37	1431.56	-11.94	1734.93	1447.29	89.36	1744.24	54.54	1019.18	73.69	644.56	927.70	74.89	141.65
8.04000	1924.91	139.46	99.82	1885.60	130.63	87.99	1690.74	178.73	40.63	1692.12	184.74	89.67	1344.98	-22.84	34.20	1305.21	-20.08	44.76	1116.93	-37.83	66.19	1121.80	-40.27	105.89	1615.00	23.89	1377.99	0.00	0.00	0.00	1623.47	-35.77	1714.83	1627.25	80.21	1734.11	1440.42	-9.78	1734.98	1456.08	91.91	1744.04	55.36	1018.88	74.01	644.20	927.82	74.70	141.51
8.05000	1929.04	140.49	91.43	1886.40	133.42	85.20	1692.61	179.06	40.10	1695.72	185.08	88.41	1344.79	-22.43	34.35	1306.19	-20.03	44.88	1118.15	-38.68	70.26	1124.04	-40.83	109.92	1622.97	24.37	1378.43	0.00	0.00	0.00	1632.11	-33.84	1714.89	1636.21	82.59	1733.88	1449.09	-7.56	1735.24	1465.12	94.21	1744.15	54.93	1019.15	73.82	644.84	927.37	75.01	141.70
8.06000	1930.82	141.14	83.79	1887.73	134.84	78.43	1693.84	178.98	39.49	1698.03	184.99	87.27	1345.45	-22.43	34.59	1306.40	-20.33	44.88	1119.77	-39.33	74.58	1126.66	-41.27	114.14	1630.93	24.86	1378.87	0.00	0.00	0.00	1640.97	-31.46	1715.13	1645.26	84.56	1733.94	1457.80	-5.17	1735.72	1474.31	96.06	1744.52	55.20	1019.07	73.94	644.83	927.84	74.88	140.92
8.07000	1932.30	142.78	76.99	1890.72	135.73	73.59	1694.81	179.29	39.21	1700.02	185.23	86.48	1345.18	-22.78	33.97	1307.33	-20.48	44.88	1121.60	-40.52	79.58	1129.75	-42.07	118.91	1638.90	25.36	1379.32	0.00	0.00	0.00	1649.36	-29.56	1715.82	1653.79	86.86	1734.32	1466.50	-2.83	1736.50	1483.27	98.29	1745.13	55.68	1018.54	74.14	643.89	927.82	74.55	138.13
8.08000	1934.61	144.28	71.76	1891.71	137.14	69.69	1695.64	179.75	39.28	1702.10	185.70	85.88	1345.49	-22.14	34.17	1307.00	-20.40	44.38	1124.07	-41.29	84.83	1133.34	-42.94	124.00	1646.86	25.87	1379.76	0.00	0.00	0.00	1658.20	-27.17	1716.59	1662.70	88.77	1735.17	1475.18	-0.63	1737.49	1492.19	100.31	1746.02	55.39	1018.71	74.00	644.67	927.62	74.82	141.62
8.09000	1936.36	144.79	66.35	1892.95	137.52	65.73	1696.41	180.08	39.56	1704.09	186.08	85.22	1345.15	-22.39	34.24	1307.07	-20.26	44.22	1126.95	-42.15	90.62	1137.55	-43.88	129.55	1654.82	26.38	1380.21	0.00	0.00	0.00	1666.78	-25.44	1717.72	1671.58	90.73	1736.14	1483.96	1.97	1738.71	1500.82	103.19	1747.00	55.45	1018.65	74.04	645.16	927.56	75.03	140.92
8.10000	1937.39	145.53	61.68	1894.06	138.48	62.21	1697.33	180.21	40.30	1705.85	186.48	84.57	1346.09	-22.36	34.24	1307.94	-20.38	44.92	1130.43	-42.94	96.88	1142.56	-44.50	135.35	1662.77	26.90	1380.65	0.00	0.00	0.00	1674.36	-23.32	1719.35	1680.70	92.78	1737.43	1492.57	4.38	1739.99	1509.51	105.48	1748.13	55.63	1019.12	74.00	644.80	927.55	74.95	142.81
8.11000	1937.73	145.40	56.88	1895.20	138.42	58.47	1698.48	179.75	41.13	1707.64	186.64	83.89	1345.43	-22.70	33.96	1309.21	-20.28	45.75	1134.67	-43.03	103.36	1148.30	-45.10	141.66	1670.73	27.42	1381.10	0.00	0.00	0.00	1682.75	-21.04	1721.16	1689.21	94.88	1738.88	1501.10	6.97	1741.31	1518.35	107.66	1749.28	55.30	1019.07	73.93	644.45	927.63	74.82	142.56
8.12000	1940.34	145.55	52.45	1895.13	138.64	56.82	1699.07	180.01	41.05	1709.49	186.78	83.47	1345.24	-22.59	33.87	1309.09	-18.11	45.85	1139.62	-43.16	110.50	1154.83	-45.66	148.50	1678.68	27.96	1381.55	0.00	0.00	0.00	1691.04	-18.92	1723.00	1698.11	96.87	1740.53	1509.52	9.48	1742.57	1527.05	109.96	1750.42	54.61	1018.88	73.88	644.42	927.90	74.80	144.27
8.13000	1940.50	146.13	47.41	1896.54	138.90	54.07	1699.67	180.23	40.74	1711.21	186.94	83.20	1345.63	-22.66	33.73	1309.43	-18.61	46.06	1145.46	-42.84	118.05	1162.41	-45.74	155.59	1686.62	28.50	1382.00	0.00	0.00	0.00	1699.53	-16.55	1724.97	1706.18	99.45	1742.34	1517.72	11.95	1743.74	1535.41	112.69	1751.38	54.30	1018.96	73.79	644.13	928.07	74.62	142.07
8.14000	1942.24	145.78	44.97	1897.22	138.78	52.41	1700.24	180.54	40.38	1712.85	187.01	82.99	1345.11	-22.75	33.30	1308.90	-19.77	47.28	1150.27	-41.73	126.80	1171.02	-45.23	162.86	1694.56	29.04	1382.45	0.00	0.00	0.00	1707.68	-14.47	1727.03	1714.11	101.51	1744.24	1526.04	14.74	1744.84	1543.87	115.08	1752.35	55.11	1018.71	74.01	644.88	927.74	74.96	139.68
8.15000	1941.59	145.91	43.04	1898.01	138.79	51.31	1700.62	180.58	40.26	1713.99	186.87	82.83	1345.83	-22.79	33.33	1307.89	-19.60	47.70	1158.04	-40.51	135.63	1180.58	-44.42	170.39	1702.50	29.60	1382.90	0.00	0.00	0.00	1716.47	-12.47	1728.95	1722.74	103.78	1746.03	1534.20	17.04	1745.78	1552.19	117.60	1753.20	55.97	1018.59	74.30	645.25	927.75	74.86	141.04
8.16000	1941.95	145.68	41.73	1898.27	138.79	50.57	1700.84	180.61	40.09	1714.54	186.74	82.59	1346.69	-22.75	33.09	1309.36	-17.17	48.94	1166.16	-39.10	144.94	1191.09	-42.99	178.39	1710.44	30.16	1383.35	0.00	0.00	0.00	1724.14	-10.16	1730.99	1730.91	105.73	1747.92	1542.38	19.52	1746.66	1560.64	119.82	1754.04	54.74	1018.82	73.86	644.40	928.15	74.49	137.55
8.17000	1942.80	146.29	40.55	1898.55	139.01	49.90	1700.88	180.93	40.10	1715.07	186.83	82.41	1348.11	-22.70	33.17	1311.01	-18.44	50.99	1177.30	-38.25	154.27	1202.27	-41.44	187.02	1718.37	30.73	1383.80	0.00	0.00	0.00	1732.86	-7.94	1732.92	1740.08	107.90	1749.51	1550.73	22.16	1747.49	1568.85	122.33	1754.75	55.06	1019.00	73.80	643.92	928.29	74.44	140.44
8.18000	1943.05	146.37	40.14	1898.46	138.82	49.71	1701.11	180.88	39.99	1715.50	186.93	82.18	1349.86	-22.04	32.51	1313.71	-17.72	53.28	1187.69	-36.23	164.40	1214.27	-40.02	196.39	1726.30	31.31	1384.25	0.00	0.00	0.00	1740.96	-5.78	1734.79	1747.36	110.59	1751.18	1559.06	24.64	1748.21	1577.11	124.97	1755.38	54.81	1019.45	73.62	644.58	928.10	74.76	141.89
8.19000	1942.90	145.77	39.13	1898.83	139.00	49.31	1701.35	180.77	39.84	1715.66	187.13	82.08	1352.68	-22.16	32.05	1317.14	-14.50	55.78	1198.76	-33.89	174.79	1227.10	-39.24	206.00	1734.22	31.89	1384.70	0.00	0.00	0.00	1748.87	-3.55	1736.51	1755.66	112.33	1752.73	1567.30	27.01	1748.92	1585.36	127.51	1755.91	54.72	1019.73	73.61	644.42	928.30	74.57	143.05
8.20000	1943.22	146.36	38.65	1898.67	138.83	49.33	1701.47	180.65	39.74	1715.72	187.18	81.95	1355.76	-21.38	31.10	1322.98	-13.78	57.36	1210.97	-31.41	185.09	1240.41	-38.48	215.50	1742.15	32.48	1385.15	0.00	0.00	0.00	1756.98	-1.77	1737.99	1763.69	114.49	1754.02	1575.59	29.35	1749.60	1593.69	129.97	1756.35	53.89	1019.67	73.46	644.81	928.12	74.73	142.94
8.21000	1943.11	146.42	38.63	1898.80	138.76	49.16	1701.40	180.88	39.87	1715.56	187.41	81.95	1360.47	-21.02	30.73	1330.52	-13.57	59.29	1223.99	-29.25	195.41	1254.41	-37.88	224.75	1750.07	33.08	1385.60	0.00	0.00	0.00	1765.89	0.43	1739.27	1772.57	116.49	1755.18	1583.76	31.34	1750.18	1602.04	132.10	1756.86	55.51	1019.29	73.87	645.01	928.22	74.75	141.89
8.22000	1942.76	146.66	38.26	1899.17	138.68	49.29	1701.45	180.92	39.82	1715.40	187.62	81.97	1364.93	-21.19	29.68	1338.64	-13.85	60.98	1237.36	-28.19	205.78	1269.51	-36.59	233.24	1757.98	33.68	1386.05	0.00	0.00	0.00	1774.25	2.28	1740.54	1780.44	118.48	1756.29	1592.07	33.43	1750.83	1610.03	134.59	1757.23	55.39	1019.33	73.72	644.47	928.13	74.73	139.20
8.23000	1942.83	146.19	38.31	1898.99	138.57	49.03	1701.50	180.95	39.83	1715.40	187.57	81.91	1369.66	-21.46	28.40	1347.85	-14.57	62.54	1251.39	-27.36	216.13	1285.25	-35.60	241.47	1765.89	34.29	1386.50	0.00	0.00	0.00	1782.21	4.22	1741.85	1789.13	120.28	1757.23	1600.27	35.23	1751.42	1618.50	136.24	1757.68	54.63	1019.55	73.57	645.31	928.11	74.86	138.61
8.24000	1943.75	146.80	38.04	1898.75	138.60	48.82	1701.66	180.79	39.69	1715.47	187.61	81.87	1376.11	-20.97	28.79	1358.32	-15.13	64.12	1266.97	-25.82	225.57	1301.79	-33.89	248.71	1773.80	34.91	1386.95	0.00	0.00	0.00	1789.87	6.12	1743.06	1796.89	122.06	1758.11	1608.69	37.09	1752.03	1626.75	138.08	1758.16	54.46	1019.28	73.50	645.26	928.00	74.94	141.05
8.25000	1943.28	146.96	37.78	1899.04	138.52	48.94	1701.73	180.77	39.66	1715.65	187.50	81.76	1386.90	-21.31	32.63	1370.40	-14.93	68.86	1283.79	-23.91	232.82	1318.80	-32.19	254.98	1781.70	35.54	1387.40	0.00	0.00	0.00	1798.18	7.57	1743.85	1805.62	123.57	1758.77	1617.11	38.74	1752.66	1635.12	139.89	1758.57	54.51	1019.05	73.74	644.89	927.79	74.85	139.60
8.26000	1942.50	146.57	37.67	1898.88	138.82	48.42	1701.62	181.06	39.75	1715.91	187.40	81.77	1401.68	-21.16	38.18	1385.31	-14.60	74.20	1300.12	-22.42	238.66	1335.84	-30.68	260.75	1789.60	36.17	1387.85	0.00	0.00	0.00	1806.23	9.01	1744.79	1813.80	125.21	1759.42	1625.51	40.44	1753.35	1643.48	141.52	1759.06	54.23	1019.41	73.50	645.19	927.80	74.92	139.58
8.27000	1943.04	146.58	37.12	1899.37	138.86	48.63	1701.77	180.90	39.63	1715.90	187.66	81.84	1420.45	-20.63	43.74	1403.44	-14.10	79.45	1316.72	-20.48	242.84	1352.87	-29.07	265.79	1797.50	36.81	1388.30	0.00	0.00	0.00	1814.33	10.87	1745.62	1821.69	126.69	1759.90	1633.75	41.96	1754.08	1651.99	142.97	1759.70	54.71	1019.37	73.63	645.31	928.07	74.88	141.56
8.28000	1943.62	146.48	37.23	1899.57	139.17	48.27	1701.67	181.18	39.69	1715.97	187.77	81.94	1441.35	-20.32	48.43	1422.90	-13.23	83.91	1334.69	-18.78	246.05	1370.42	-27.56	269.69	1805.39	37.46	1388.75	0.00	0.00	0.00	1822.40	11.77	1746.09	1829.82	127.81	1760.52	1641.97	43.47	1754.82	1660.48	144.32	1760.40	55.30	1019.36	73.70	644.73	928.01	74.79	140.74
8.29000	1943.70	146.48	36.61	1899.64	139.00	48.42	1701.79	181.11	39.57	1716.09	187.76	81.99	1464.26	-19.38	52.62	1444.54	-11.93	87.72	1353.60	-17.51	248.06	1388.42	-26.15	272.33	1813.28	38.12	1389.20	0.00	0.00	0.00	1830.66	12.71	1746.46	1838.31	128.96	1761.00	1650.16	44.92	1755.68	1668.78	145.87	1761.17	54.20	1019.63	73.42	645.15	928.00	74.96	140.88
8.30000	1943.39	146.35	36.92	1899.50	139.44	47.96	1701.86	181.13	39.54	1716.10	187.92	82.11	1486.35	-17.70	55.55	1467.22	-10.34	90.57	1372.82	-16.27	248.79	1407.26	-24.75	273.68	1821.17	38.78	1389.65	0.00	0.00	0.00	1838.81	13.86	1746.91	1846.67	129.63	1761.52	1658.25	46.27	1756.56	1677.17	147.17	1762.07	55.18	1019.80	73.72	645.15	927.85	75.04	144.23
8.31000	1943.46	146.79	36.88	1899.65	139.21	48.18	1701.99	181.03	39.45	1716.07	188.08	82.29	1509.17	-15.90	57.67	1489.67	-8.85	92.27	1392.43	-15.17	248.43	1426.62	-23.27	273.79	1829.05	39.45	1390.10	0.00	0.00	0.00	1846.88	14.55	1747.35	1854.94	130.35	1762.02	1666.30	47.56	1757.42	1685.51	148.42	1762.98	54.95	1019.29	73.80	643.87	928.29	74.53	141.96
8.32000	1943.89	146.84	36.65	1899.71	139.66	48.02	1701.93	181.37	39.52	1716.06	187.93	82.30	1533.91	-14.83	58.75	1514.00	-7.51	93.41	1412.75	-14.02	246.90	1446.40	-21.70	272.68	1836.92	40.13	1390.55	0.00	0.00	0.00	1854.12	15.05	1747.79	1862.49	131.25	1762.62	1674.24	48.65	1758.27	1694.06	149.22	1763.99	54.74	1019.22	73.79	644.63	927.82	74.89	141.20
8.33000	1942.83	146.84	36.54	1899.83	139.52	48.19	1702.02	181.26	39.48	1716.14	187.77	82.37	1559.30	-13.62	59.48	1538.84	-6.22	93.65	1433.27	-12.99	244.20	1466.71	-20.40	270.53	1844.80	40.81	1391.00	0.00	0.00	0.00	1861.27	15.60	1748.32	1870.75	131.38	1763.23	1682.41	49.97	1759.08	1702.34	150.35	1764.85	54.92	1019.67	73.64	644.67	927.65	74.89	139.89
8.34000	1943.05	147.35	36.29	1899.68	139.77	47.92	1702.04	181.41	39.50	1716.11	187.66	82.43	1585.34	-12.22	59.38	1564.48	-5.08	93.09	1454.57	-11.38	240.10	1487.37	-18.81	267.21	1852.67	41.50	1391.45	0.00	0.00	0.00	1869.58	16.30	1748.79	1879.18	131.77	1763.82	1690.41	51.19	1759.74	1710.39	151.82	1765.53	55.83	1019.06	73.90	645.48	928.04	74.94	141.16
8.35000	1943.38	146.65	36.24	1900.04	139.74	48.07	1701.92	181.61	39.58	1716.13	187.55	82.52	1612.40	-11.34	58.54	1590.42	-4.01	91.83	1476.37	-10.25	235.23	1508.43	-17.26	262.91	1860.53	42.20	1391.89	0.00	0.00	0.00	1877.01	16.58	1749.26	1886.85	132.18	1764.52	1698.23	52.17	1760.30	1718.80	152.50	1766.33	55.06	1019.09	73.90	644.72	928.00	74.72	141.10
8.36000	1943.28	147.34	36.36	1900.12	140.25	47.73	1702.04	181.55	39.52	1716.00	187.57	82.67	1639.91	-10.25	57.38	1617.23	-2.95	90.13	1498.44	-9.32	229.47	1529.88	-16.55	258.16	1868.39	42.91	1392.34	0.00	0.00	0.00	1884.75	16.85	1749.70	1894.33	132.20	1765.44	1705.94	53.19	1760.73	1727.00	153.44	1766.95	53.96	1019.38	73.46	644.82	928.03	74.77	136.91
8.37000	1942.94	146.78	36.07	1899.54	139.72	47.99	1702.16	181.51	39.50	1715.87	187.71	82.87	1669.93	-9.08	56.59	1644.67	-2.07	88.00	1521.29	-8.15	222.77	1551.56	-15.95	252.59	1876.25	43.62	1392.78	0.00	0.00	0.00	1892.16	16.98	1750.18	1902.66	132.23	1766.14	1713.56	54.07	1761.06	1734.98	154.44	1767.45	54.69	1019.48	73.62	645.49	927.66	75.01	135.98
8.38000	1943.69	146.93	36.12	1899.58	140.15	47.81	1702.07	181.63	39.56	1715.89	187.64	82.94	1699.16	-8.66	54.93	1674.30	-1.25	86.23	1545.10	-6.82	215.05	1574.37	-14.22	245.76	1884.10	44.35	1393.23	0.00	0.00	0.00	1899.60	17.04	1750.64	1910.54	132.38	1766.81	1721.09	54.85	1761.28	1742.97	155.37	1767.87	55.48	1019.04	73.95	644.96	927.77	74.82	139.82
8.39000	1943.23	146.78	36.33	1899.41	139.71	48.12	1702.16	181.63	39.54	1715.78	187.68	83.10	1729.65	-7.77	53.68	1703.44	-0.63	83.80	1569.45	-5.39	206.42	1597.08	-13.80	238.83	1891.95	45.07	1393.67	0.00	0.00	0.00	1907.78	17.20	1750.97	1918.56	132.35	1767.40	1728.76	55.79	1761.39	1750.88	156.19	1768.10	54.98	1019.14	73.87	644.84	928.41	74.55	140.17
8.40000	1943.52	146.63	36.34	1899.54	139.59	48.17	1702.15	181.65	39.54	1715.86	187.46	83.19	1760.52	-7.35	54.55	1734.60	-0.28	81.72	1594.52	-4.63	197.40	1620.66	-12.53	230.99	1899.80	45.81	1394.11	0.00	0.00	0.00	1914.69	17.33	1751.48	1926.53	132.05	1768.04	1736.45	56.59	1761.43	1759.10	156.67	1768.35	54.66	1019.74	73.54	644.82	927.94	74.82	139.65
8.41000	1943.69	146.81	35.92	1899.57	139.39	48.24	1702.25	181.57	39.52	1715.77	187.42	83.37	1793.49	-7.10	53.92	1766.16	-0.18	79.45	1619.71	-4.52	188.07	1644.79	-11.76	222.51	1907.64	46.55	1394.55	0.00	0.00	0.00	1921.37	17.06	1751.77	1934.82	131.83	1768.50	1744.20	57.28	1761.31	1767.13	157.45	1768.48	53.92	1019.29	73.50	645.16	928.05	74.81	140.99
8.42000	1943.74	147.03	36.59	1899.47	139.23	48.09	1702.28	181.59	39.55	1715.94	186.98	83.38	1825.76	-7.36	52.35	1797.78	-0.21	77.06	1645.24	-5.12	178.54	1670.11	-9.92	213.11	1915.47	47.31	1394.99	0.00	0.00	0.00	1943.00	17.25	1745.40	1942.14	131.87	1769.00	1752.06	58.12	1761.20	1775.33	158.04	1768.50	54.44	1019.23	73.72	645.69	928.30	74.98	139.77
8.43000	1943.34	146.82	36.02	1899.85	139.77	47.59	1702.32	181.58	39.60	1715.90	186.86	83.60	1858.33	-7.86	50.94	1829.79	-0.55	74.67	1671.67	-5.16	168.51	1694.97	-10.03	204.00	1923.30	48.06	1395.43	0.00	0.00	0.00	1938.43	16.81	1750.97	1950.59	131.44	1769.16	1760.01	58.87	1760.94	1783.69	158.41	1768.39	55.86	1018.97	74.20	644.55	928.50	74.61	140.71
8.44000	1943.56	146.31	35.65	1898.97	141.01	49.87	1702.24	181.66	39.72	1715.78	186.82	83.85	1891.93	-9.20	46.81	1861.99	-1.20	72.33	1698.96	-4.95	157.95	1721.19	-9.12	194.16	1931.13	48.83	1395.87	0.00	0.00	0.00	1944.14	16.89	1752.13	1958.79	131.19	1769.37	1767.94	59.41	1760.65	1791.76	159.17	1768.16	56.47	1018.69	74.29	644.95	928.23	74.76	142.00
8.45000	1942.19	148.45	37.99	1898.76	140.83	49.81	1702.33	181.62	39.79	1715.87	186.61	83.99	1925.80	-11.26	44.80	1893.54	-2.27	69.77	1727.48	-4.11	146.91	1746.81	-9.88	184.85	1938.95	49.60	1396.30	0.00	0.00	0.00	1950.40	16.74	1752.32	1966.86	131.27	1769.20	1775.79	59.56	1760.20	1800.17	159.33	1767.91	56.07	1018.84	74.08	645.34	928.15	74.90	144.27
8.46000	1941.95	149.15	38.61	1899.13	140.59	50.08	1702.47	181.45	39.80	1715.88	186.52	84.20	1959.67	-13.80	44.15	1925.52	-3.76	67.59	1756.04	-4.19	136.18	1773.62	-9.65	175.29	1946.77	50.38	1396.73	0.00	0.00	0.00	1958.44	16.28	1751.94	1975.01	130.86	1769.07	1783.81	59.89	1759.71	1808.81	159.08	1767.64	55.23	1018.85	73.89	645.93	927.85	75.14	143.31
8.47000	1941.75	149.13	38.91	1899.98	140.41	50.63	1702.35	181.67	40.05	1716.04	186.21	84.36	1992.77	-16.49	43.78	1957.63	-5.89	65.66	1785.40	-4.08	125.45	1800.62	-10.00	165.80	1954.59	51.17	1397.17	0.00	0.00	0.00	1966.58	15.97	1751.46	1983.31	130.58	1768.79	1792.10	60.22	1759.20	1817.25	159.18	1767.24	57.06	1018.81	74.42	645.49	927.78	75.00	141.74
8.48000	1941.19	149.26	39.58	1899.64	140.31	50.68	1702.47	181.47	40.11	1715.99	186.24	84.64	2026.42	-19.40	44.12	1990.19	-8.42	64.45	1814.56	-4.92	115.52	1828.58	-9.75	156.22	1962.40	51.97	1397.60	0.00	0.00	0.00	1974.41	15.75	1750.72	1991.99	130.25	1768.31	1800.43	60.32	1758.58	1825.55	159.73	1766.70	55.04	1019.40	73.69	645.96	927.83	75.06	141.82
8.49000	1941.15	149.66	40.17	1900.39	140.44	51.25	1702.66	181.10	40.20	1716.10	186.18	84.81	2059.18	-23.32	44.90	2022.77	-11.56	63.61	1844.72	-5.67	105.78	1856.89	-9.68	146.90	1970.20	52.77	1398.03	0.00	0.00	0.00	1983.31	15.69	1749.92	2000.25	130.07	1767.71	1809.03	60.48	1757.91	1834.18	159.84	1766.11	55.64	1018.76	74.02	645.36	927.80	75.00	143.72
8.50000	1941.38	149.69	40.72	1900.37	140.60	51.13	1702.68	181.02	40.44	1716.34	185.76	84.97	2092.15	-26.80	46.32	2054.78	-15.06	63.10	1875.85	-4.90	95.87	1884.73	-10.56	138.50	1978.00	53.58	1398.46	0.00	0.00	0.00	1991.77	15.19	1748.84	2008.79	129.67	1766.93	1817.67	60.48	1757.15	1843.01	159.70	1765.50	55.66	1018.83	74.02	645.72	927.70	75.12	140.97
8.51000	1940.05	151.01	41.08	1899.29	140.82	50.38	1702.78	180.79	40.69	1716.30	185.91	85.28	2123.87	-30.12	49.36	2086.97	-18.69	63.40	1906.12	-6.05	87.42	1912.97	-11.30	130.30	1985.80	54.40	1398.88	0.00	0.00	0.00	2000.01	14.93	1747.80	2017.77	129.29	1765.89	1826.24	60.17	1756.32	1851.67	159.74	1764.80	55.23	1018.99	74.02	646.00	927.73	75.13	141.69
8.52000	1939.51	150.35	40.04	1900.26	140.09	47.50	1702.96	180.36	40.92	1716.40	185.76	85.55	2156.30	-34.65	51.76	2118.67	-22.43	64.24	1936.61	-6.82	79.31	1942.04	-11.42	122.43	1993.59	55.23	1399.31	0.00	0.00	0.00	2007.91	14.86	1746.90	2026.50	129.39	1764.83	1834.98	60.02	1755.47	1860.59	159.28	1764.03	55.56	1019.20	73.85	646.88	927.57	75.47	145.07
8.53000	1942.81	148.29	37.10	1898.45	141.83	49.29	1703.12	180.01	41.28	1716.65	185.39	85.76	2187.76	-38.67	54.94	2149.97	-25.94	65.62	1966.57	-9.18	72.83	1970.67	-12.08	115.33	2001.37	56.06	1399.73	0.00	0.00	0.00	2016.72	14.49	1745.67	2035.15	128.91	1763.67	1843.98	59.99	1754.59	1869.45	158.97	1763.17	55.23	1019.18	73.91	645.71	928.00	75.14	142.91
8.54000	1942.80	148.71	36.78	1899.14	142.13	49.54	1703.13	179.82	41.79	1716.65	185.42	86.18	2219.55	-42.44	58.91	2180.82	-29.23	67.92	1997.28	-10.41	66.55	2000.16	-12.00	108.83	2009.16	56.90	1400.15	0.00	0.00	0.00	2025.31	14.30	1744.36	2044.25	128.50	1762.39	1852.98	59.67	1753.62	1878.14	158.68	1762.23	55.57	1019.13	73.91	644.93	927.91	74.94	139.94
8.55000	1943.57	148.00	36.01	1898.60	142.41	49.17	1703.51	179.15	42.12	1716.74	185.25	86.62	2250.72	-45.59	63.41	2211.98	-31.81	71.08	2027.07	-13.09	61.85	2028.40	-14.36	103.89	2016.93	57.75	1400.57	0.00	0.00	0.00	2034.32	13.73	1742.72	2053.00	128.24	1761.02	1862.09	59.29	1752.56	1887.10	158.05	1761.29	55.09	1019.30	73.81	644.60	928.18	74.74	140.89
8.56000	1944.22	147.06	36.15	1898.12	142.48	48.86	1703.60	178.71	42.67	1716.94	184.99	87.05	2281.47	-47.85	68.63	2242.57	-33.78	74.92	2058.35	-13.64	57.14	2058.25	-14.39	99.00	2024.71	58.60	1400.98	0.00	0.00	0.00	2043.76	13.65	1741.09	2061.73	127.99	1759.52	1871.17	58.61	1751.42	1895.90	157.65	1760.20	55.48	1019.00	74.02	644.91	927.71	74.98	140.72
8.57000	1944.65	147.56	35.44	1899.16	142.51	49.31	1703.44	178.83	43.63	1717.10	184.65	87.44	2311.38	-48.56	74.68	2272.86	-34.97	79.62	2058.35	-13.64	57.14	2089.32	-15.04	91.58	2032.47	59.47	1401.40	0.00	0.00	0.00	2053.41	12.87	1738.99	2070.60	127.74	1757.92	1880.31	57.75	1750.21	1905.22	156.67	1759.09	54.80	1019.54	73.67	644.59	927.88	74.89	139.63
8.58000	1944.64	147.25	35.69	1898.75	142.53	49.02	1704.01	177.71	43.97	1717.21	184.39	87.95	2341.08	-48.90	81.33	2303.56	-36.02	82.37	2058.35	-13.64	57.14	2119.18	-15.65	84.28	2040.24	60.34	1401.81	0.00	0.00	0.00	2063.98	12.53	1736.81	2079.64	127.27	1756.20	1889.50	56.76	1748.92	1914.35	155.92	1757.89	54.28	1019.57	73.63	644.64	927.91	74.83	139.18
8.59000	1944.16	147.11	35.52	1899.08	142.54	49.17	1704.42	176.91	44.64	1717.45	184.03	88.47	2369.23	-48.40	88.68	2332.57	-35.90	88.54	2058.35	-13.64	57.14	2147.86	-16.22	77.09	2047.99	61.22	1402.22	0.00	0.00	0.00	2074.15	12.22	1734.76	2088.96	126.50	1754.53	1898.88	55.91	1747.59	1923.51	155.03	1756.67	54.98	1019.13	73.95	644.87	927.77	74.88	140.39
8.60000	1944.69	146.87	34.98	1899.15	142.57	49.14	1704.43	176.78	45.65	1717.84	183.42	89.00	2396.53	-47.19	97.45	2359.68	-35.25	95.62	2058.35	-13.64	57.14	2175.37	-16.76	70.01	2055.75	62.10	1402.63	0.00	0.00	0.00	2077.94	11.54	1735.80	2098.35	125.77	1752.70	1908.27	54.93	1746.20	1932.64	154.09	1755.34	56.58	1018.67	74.35	644.55	927.91	74.75	144.17
8.61000	1945.59	147.27	35.22	1899.48	142.59	49.20	1704.89	175.82	46.33	1717.88	183.42	89.80	2422.19	-45.21	107.59	2385.47	-33.77	103.85	2058.35	-13.64	57.14	2201.74	-17.27	63.05	2063.49	63.00	1403.03	0.00	0.00	0.00	2085.05	10.80	1734.65	2107.64	125.15	1750.85	1917.74	53.72	1744.76	1942.20	152.49	1754.14	54.65	1019.78	73.51	645.06	927.86	74.82	142.69
8.62000	1944.57	147.22	35.15	1899.61	142.72	49.21	1705.23	175.18	47.12	1718.06	183.34	90.64	2445.90	-42.47	117.94	2409.51	-32.09	112.41	2058.35	-13.64	57.14	2226.99	-17.75	56.21	2071.24	63.90	1403.44	0.00	0.00	0.00	2095.56	10.15	1732.36	2116.69	124.59	1748.95	1927.27	52.41	1743.25	1951.14	151.83	1752.63	54.62	1019.37	73.72	645.11	927.53	75.06	142.40
8.63000	1944.48	147.12	34.97	1899.75	142.73	49.17	1705.57	174.56	47.93	1718.47	182.90	91.30	2468.78	-39.70	128.23	2431.61	-29.64	121.07	2058.35	-13.64	57.14	2251.13	-18.19	49.49	2078.97	64.81	1403.84	0.00	0.00	0.00	2105.09	9.22	1730.36	2125.66	124.04	1747.02	1936.79	50.98	1741.65	1960.46	150.43	1751.21	54.80	1019.09	73.79	644.90	927.88	74.98	143.22
8.64000	1945.14	147.18	35.24	1900.83	142.53	46.07	1705.84	174.15	48.90	1718.90	182.62	92.16	2489.15	-35.90	137.86	2452.92	-26.84	129.38	2058.35	-13.64	57.14	2274.18	-18.61	42.88	2086.71	65.73	1404.23	0.00	0.00	0.00	2114.96	8.33	1728.27	2135.37	122.91	1745.32	1946.07	49.34	1740.02	1969.98	148.75	1749.83	57.01	1018.47	74.48	645.30	927.82	75.02	142.34
8.65000	1944.91	147.71	35.00	1901.03	141.99	45.49	1706.32	173.53	49.76	1719.41	182.38	93.07	2507.01	-31.32	146.05	2470.87	-22.90	136.38	2058.35	-13.64	57.14	2296.17	-18.99	36.40	2094.43	66.65	1404.63	0.00	0.00	0.00	2124.50	7.32	1726.28	2144.52	122.00	1743.58	1955.67	47.90	1738.43	1979.58	147.06	1748.52	56.16	1018.74	74.22	644.91	927.76	74.94	143.52
8.66000	1944.87	147.34	34.80	1901.93	141.65	45.39	1706.52	173.48	50.93	1719.88	182.49	94.18	2523.58	-26.76	152.83	2487.88	-19.52	141.94	2058.35	-13.64	57.14	2317.12	-19.34	30.04	2102.16	67.58	1405.02	0.00	0.00	0.00	2133.81	6.13	1724.59	2153.68	120.79	1742.03	1965.15	46.18	1736.83	1988.64	145.85	1747.06	54.93	1019.05	73.73	645.05	927.78	74.99	142.05
8.67000	1945.51	147.00	34.65	1901.48	142.24	45.47	1706.82	173.37	52.05	1720.45	182.66	95.35	2536.92	-22.45	157.46	2501.85	-15.79	145.98	2058.35	-13.64	57.14	2337.03	-19.67	23.81	2109.87	68.52	1405.41	0.00	0.00	0.00	2143.57	4.88	1722.74	2162.99	119.52	1740.74	1974.75	44.48	1735.24	1997.74	144.73	1745.55	55.66	1018.84	73.96	644.67	928.04	74.78	144.04
8.68000	1944.41	147.93	34.84	1901.67	142.33	45.34	1707.12	173.58	53.35	1721.09	183.08	96.68	2548.37	-18.87	159.71	2513.12	-12.60	147.38	2058.35	-13.64	57.14	2355.94	-19.96	17.70	2117.59	69.47	1405.80	0.00	0.00	0.00	2153.30	3.47	1721.04	2172.50	118.16	1739.34	1984.45	42.70	1733.71	2007.20	142.88	1744.29	55.68	1018.88	74.11	645.25	927.96	74.94	145.63
8.69000	1945.11	147.38	34.76	1901.80	142.17	44.99	1707.43	173.86	54.68	1722.08	183.09	97.89	2557.55	-15.12	159.52	2522.87	-9.68	146.96	2058.35	-13.64	57.14	2373.87	-20.23	11.72	2125.29	70.43	1406.18	0.00	0.00	0.00	2163.19	2.04	1719.41	2182.24	116.52	1738.10	1994.07	40.70	1732.23	2016.49	141.15	1743.04	55.49	1018.69	74.12	645.34	928.08	74.96	144.00
8.70000	1944.96	147.63	34.41	1901.72	142.20	44.72	1707.75	174.31	56.22	1722.93	183.56	99.34	2564.52	-11.34	156.06	2529.77	-6.87	143.74	2058.35	-13.64	57.14	2390.83	-20.48	5.86	2132.99	71.39	1406.57	0.00	0.00	0.00	2172.77	0.52	1717.93	2191.37	115.34	1736.96	2003.65	38.48	1730.73	2025.70	139.52	1741.92	55.18	1019.22	73.88	644.75	928.06	74.79	140.68
8.71000	1944.54	147.21	34.51	1901.98	142.70	44.90	1708.35	174.45	57.76	1724.16	183.78	100.82	2570.85	-8.31	149.97	2535.34	-4.30	137.98	2058.35	-13.64	57.14	2406.84	-20.69	0.14	2140.69	72.36	1406.94	0.00	0.00	0.00	2182.07	-1.19	1716.48	2200.83	113.47	1735.99	2013.33	36.43	1729.37	2035.17	137.51	1740.95	56.17	1019.00	73.98	644.73	928.01	74.73	143.37
8.72000	1944.70	147.48	34.67	1902.12	142.60	44.38	1708.79	175.18	59.81	1725.28	184.30	102.68	2575.16	-4.05	141.83	2538.75	-0.28	130.89	2058.35	-13.64	57.14	2421.93	-20.88	-5.45	2148.38	73.34	1407.32	0.00	0.00	0.00	2192.24	-2.77	1715.03	2210.70	111.59	1735.02	2023.08	34.34	1728.12	2044.58	135.56	1740.03	56.23	1018.97	74.15	644.81	927.85	74.96	143.63
8.73000	1944.76	146.98	34.34	1902.49	142.75	44.24	1709.51	175.55	62.06	1726.46	184.97	104.87	2578.46	0.03	132.84	2543.07	2.83	122.47	2058.35	-13.64	57.14	2436.10	-21.05	-10.91	2156.07	74.32	1407.69	0.00	0.00	0.00	2201.63	-4.48	1713.70	2220.32	109.99	1733.97	2032.79	32.00	1726.90	2054.12	133.39	1739.17	55.76	1019.13	73.89	645.15	927.83	75.00	146.47
8.74000	1944.04	146.78	34.07	1902.06	142.58	43.41	1710.60	175.52	64.35	1728.18	185.02	107.08	2581.48	3.40	125.20	2546.67	5.90	114.71	2058.35	-13.64	57.14	2449.39	-21.19	-16.23	2163.75	75.32	1408.06	0.00	0.00	0.00	2210.86	-6.33	1712.47	2229.93	107.88	1733.23	2042.54	29.73	1725.85	2064.23	130.45	1738.59	55.52	1019.05	73.98	644.88	927.77	74.90	145.55
8.75000	1945.19	147.12	34.13	1903.39	142.25	43.17	1711.73	175.81	67.06	1729.73	185.82	109.84	2584.58	6.02	118.17	2550.02	8.10	108.61	2058.35	-13.64	57.14	2461.81	-21.31	-21.42	2171.42	76.32	1408.43	0.00	0.00	0.00	2220.96	-8.24	1711.30	2239.26	106.02	1732.70	2052.35	27.54	1725.01	2073.49	128.51	1738.04	55.99	1019.34	73.99	644.65	928.70	74.57	143.19
8.76000	1945.31	147.10	33.95	1903.25	142.60	43.01	1713.08	176.03	70.09	1731.78	186.22	112.72	2587.62	8.03	115.76	2553.23	9.68	103.88	2058.35	-13.64	57.14	2473.39	-21.41	-26.47	2179.09	77.33	1408.79	0.00	0.00	0.00	2230.88	-10.26	1710.29	2248.91	103.96	1732.31	2062.13	25.25	1724.37	2083.20	125.90	1737.91	55.89	1019.23	73.98	644.72	928.63	74.49	141.22
8.77000	1945.07	147.05	33.61	1903.65	142.63	42.82	1714.69	176.26	73.41	1733.87	187.11	116.07	2592.40	9.34	107.21	2557.36	11.23	98.43	2058.35	-13.64	57.14	2484.13	-21.48	-31.38	2186.75	78.35	1409.15	0.00	0.00	0.00	2241.39	-12.26	1708.97	2258.14	102.14	1731.96	2071.90	22.82	1723.98	2092.37	124.06	1737.85	55.03	1019.05	74.00	644.54	928.36	74.56	140.30
8.78000	1946.07	147.16	33.88	1903.62	142.66	42.60	1716.39	176.99	77.30	1736.43	187.75	119.62	2597.18	10.55	98.75	2561.25	12.81	92.36	2058.35	-13.64	57.14	2494.07	-21.53	-36.15	2194.41	79.37	1409.50	0.00	0.00	0.00	2251.55	-14.38	1707.88	2267.82	99.99	1731.92	2081.58	20.11	1723.82	2102.16	121.27	1738.08	55.25	1018.97	74.09	644.39	928.39	74.57	140.69
8.79000	1946.16	147.09	33.81	1904.30	142.42	42.79	1718.26	177.78	81.51	1739.43	188.29	123.40	2599.88	11.51	90.63	2563.43	13.66	85.91	2058.35	-13.64	57.14	2503.22	-21.56	-40.78	2202.06	80.40	1409.86	0.00	0.00	0.00	2261.40	-16.61	1707.00	2277.53	97.70	1732.25	2091.48	17.55	1723.88	2111.99	118.28	1738.67	54.90	1019.15	73.85	644.53	928.33	74.56	143.16
8.80000	1946.17	147.13	33.50	1904.70	142.55	43.38	1720.68	178.44	86.01	1742.57	189.24	127.63	2602.29	12.13	83.98	2566.18	13.80	81.09	2058.35	-13.64	57.14	2511.60	-21.58	-45.27	2209.71	81.45	1410.21	0.00	0.00	0.00	2270.96	-18.92	1706.33	2287.29	95.61	1732.80	2091.48	17.55	1723.88	2121.57	115.75	1739.32	55.20	1018.80	73.97	644.78	927.99	74.77	143.21
8.81000	1945.74	147.05	33.43	1904.86	142.59	44.08	1723.49	179.04	90.76	1746.28	190.05	131.98	2605.02	12.16	78.26	2566.91	14.32	79.23	2058.35	-13.64	57.14	2519.23	-21.57	-49.61	2217.35	82.49	1410.55	0.00	0.00	0.00	2280.26	-21.28	1705.86	2297.06	93.33	1733.62	2091.48	17.55	1723.88	2131.34	112.77	1740.18	55.99	1018.95	74.13	644.90	928.05	74.84	140.29
8.82000	1946.61	147.24	33.57	1904.67	142.42	44.75	1726.79	179.42	95.83	1750.42	191.15	136.76	2606.32	11.82	72.32	2568.14	14.06	74.59	2058.35	-13.64	57.14	2526.13	-21.54	-53.81	2224.99	83.55	1410.89	0.00	0.00	0.00	2289.33	-23.69	1705.59	2306.53	91.32	1734.59	2091.48	17.55	1723.88	2140.87	110.36	1741.22	55.04	1019.30	73.89	644.75	928.17	74.76	140.90
8.83000	1946.83	147.12	33.07	1905.85	142.10	45.97	1730.60	179.76	101.30	1755.07	192.39	141.85	2608.01	11.60	66.90	2569.61	13.93	70.20	2058.35	-13.64	57.14	2532.32	-21.50	-57.86	2232.62	84.61	1411.23	0.00	0.00	0.00	2298.20	-26.11	1705.50	2315.91	89.07	1735.88	2091.48	17.55	1723.88	2150.38	107.89	1742.29	53.93	1019.60	73.50	644.36	928.22	74.65	141.59
8.84000	1946.26	147.10	33.03	1905.60	142.04	46.93	1734.90	180.32	107.31	1760.20	193.84	147.36	2609.40	11.69	61.46	2571.40	13.99	66.41	2058.35	-13.64	57.14	2537.82	-21.44	-61.76	2240.24	85.69	1411.57	0.00	0.00	0.00	2306.90	-28.53	1705.60	2325.45	86.76	1737.29	2091.48	17.55	1723.88	2160.31	104.69	1743.66	55.92	1019.22	73.99	644.19	928.47	74.56	142.31
8.85000	1947.49	147.59	33.18	1906.97	139.96	46.09	1739.72	180.94	113.67	1766.42	194.72	152.97	2611.32	11.68	57.51	2572.83	13.92	63.77	2058.35	-13.64	57.14	2542.65	-21.36	-65.51	2247.86	86.77	1411.90	0.00	0.00	0.00	2315.45	-30.93	1705.86	2335.36	84.32	1738.80	2091.48	17.55	1723.88	2169.90	102.10	1744.93	55.38	1018.87	73.96	644.99	928.16	74.80	139.59
8.86000	1948.06	146.97	33.29	1907.72	139.93	46.21	1745.41	180.98	120.38	1773.05	196.06	159.04	2612.14	11.38	54.81	2573.85	13.79	62.17	2058.35	-13.64	57.14	2546.83	-21.27	-69.11	2255.47	87.85	1412.22	0.00	0.00	0.00	2323.88	-33.29	1706.29	2344.61	82.41	1740.31	2091.48	17.55	1723.88	2179.42	99.43	1746.33	55.12	1019.00	73.87	644.88	928.16	74.81	143.73
8.87000	1947.59	147.37	33.38	1907.72	139.70	46.91	1751.35	181.89	127.95	1780.64	197.26	165.34	2612.59	11.35	52.98	2574.65	13.78	61.24	2058.35	-13.64	57.14	2550.38	-21.17	-72.55	2263.08	88.95	1412.54	0.00	0.00	0.00	2332.22	-35.58	1706.88	2354.39	80.09	1741.97	2091.48	17.55	1723.88	2188.87	96.81	1747.80	54.79	1019.40	73.65	645.03	927.95	74.89	143.57
8.88000	1947.60	147.38	36.05	1908.57	139.35	47.84	1758.07	182.42	135.81	1789.38	197.80	171.88	2613.39	11.36	51.96	2575.00	13.77	60.39	2058.35	-13.64	57.14	2553.32	-21.04	-75.84	2270.68	90.05	1412.86	0.00	0.00	0.00	2340.51	-37.78	1707.61	2364.01	77.91	1743.55	2091.48	17.55	1723.88	2198.64	93.79	1749.28	56.25	1018.91	74.32	644.96	928.12	74.79	143.44
8.89000	1948.04	147.76	35.43	1907.24	139.50	51.37	1765.42	182.87	144.62	1798.64	198.26	178.82	2613.33	11.31	50.76	2575.32	13.75	59.79	2058.35	-13.64	57.14	2555.67	-20.91	-78.98	2278.27	91.17	1413.18	0.00	0.00	0.00	2348.76	-39.88	1708.49	2373.30	75.96	1745.25	2091.48	17.55	1723.88	2207.88	91.41	1750.81	56.16	1018.99	74.16	644.74	928.02	74.75	144.76
8.90000	1948.44	147.64	34.91	1907.45	141.21	53.32	1773.52	183.05	154.15	1808.78	198.26	186.22	2613.67	11.33	50.19	2575.41	13.76	59.32	2058.35	-13.64	57.14	2557.45	-20.76	-81.95	2285.86	92.29	1413.49	0.00	0.00	0.00	2357.01	-41.85	1709.50	2382.21	74.09	1746.92	2091.48	17.55	1723.88	2217.18	89.00	1752.31	56.02	1019.40	73.78	644.29	928.04	74.64	147.11
8.91000	1950.70	147.95	34.86	1910.37	140.86	54.52	1782.61	182.91	164.37	1819.88	197.65	193.99	2614.03	11.31	49.92	2575.67	13.72	59.10	2058.35	-13.64	57.14	2558.67	-20.60	-84.77	2293.44	93.41	1413.79	0.00	0.00	0.00	2365.28	-43.67	1710.64	2391.64	72.04	1748.59	2091.48	17.55	1723.88	2226.71	86.41	1753.81	55.16	1019.43	73.73	643.87	928.11	74.59	143.60
8.92000	1952.46	147.80	34.27	1914.60	140.49	56.32	1792.91	182.83	175.16	1831.79	197.29	202.36	2614.05	11.27	49.53	2575.59	13.67	58.81	2058.35	-13.64	57.14	2559.37	-20.43	-87.43	2301.02	94.55	1414.10	0.00	0.00	0.00	2373.60	-45.32	1711.89	2400.78	70.05	1750.29	2091.48	17.55	1723.88	2235.82	84.27	1755.22	55.27	1019.24	73.91	644.54	928.02	74.87	139.72
8.93000	1954.03	149.49	35.98	1919.97	140.33	58.78	1804.66	181.81	185.81	1844.83	196.51	210.60	2614.03	11.22	49.18	2576.03	13.67	58.81	2058.35	-13.64	57.14	2559.55	-20.24	-89.93	2308.59	95.69	1414.39	0.00	0.00	0.00	2382.01	-46.79	1713.26	2409.82	68.41	1751.87	2091.48	17.55	1723.88	2245.19	82.02	1756.56	56.21	1019.02	74.02	645.57	927.72	75.01	145.15
8.94000	1957.56	149.60	35.15	1926.00	140.51	61.34	1817.62	181.00	196.39	1858.46	196.22	219.07	2614.12	11.23	48.95	2575.85	13.63	58.53	2058.35	-13.64	57.14	2559.24	-20.05	-92.26	2316.15	96.84	1414.69	0.00	0.00	0.00	2390.52	-48.04	1714.73	2418.87	66.77	1753.31	2091.48	17.55	1723.88	2254.08	80.36	1757.91	55.66	1019.05	74.05	644.91	927.55	74.78	147.48
8.95000	1960.80	150.17	33.76	1933.77	141.04	63.85	1831.70	180.81	206.96	1873.57	195.46	226.93	2614.25	11.29	48.81	2576.27	13.65	58.58	2058.35	-13.64	57.14	2558.46	-19.85	-94.43	2323.71	98.00	1414.98	0.00	0.00	0.00	2399.18	-49.06	1716.30	2427.71	65.53	1754.82	2091.48	17.55	1723.88	2262.86	79.04	1759.09	56.08	1019.23	74.08	644.81	928.14	74.62	142.86
8.96000	1965.81	151.00	32.99	1942.28	141.99	65.82	1847.09	180.97	217.30	1889.64	194.89	234.31	2614.35	11.27	48.64	2576.28	13.61	58.40	2058.35	-13.64	57.14	2557.22	-19.64	-96.43	2331.26	99.17	1415.26	0.00	0.00	0.00	2408.00	-49.83	1717.96	2436.34	64.27	1756.33	2091.48	17.55	1723.88	2271.65	77.59	1760.39	54.18	1019.51	73.65	645.03	927.91	74.82	141.82
8.97000	1971.43	152.07	32.07	1952.18	143.51	67.75	1864.04	180.14	226.53	1906.81	194.02	241.00	2614.46	11.25	48.42	2576.52	13.60	58.35	2058.35	-13.64	57.14	2555.55	-19.42	-98.27	2338.81	100.34	1415.54	0.00	0.00	0.00	2417.01	-50.33	1719.70	2444.89	63.66	1757.71	2091.48	17.55	1723.88	2280.00	76.67	1761.40	54.68	1019.31	73.72	644.85	927.78	74.81	141.40
8.98000	1978.37	153.72	32.02	1961.88	145.18	69.75	1880.61	179.58	234.88	1924.17	193.58	247.24	2614.51	11.26	48.25	2576.48	13.56	58.15	2058.35	-13.64	57.14	2553.47	-19.19	-99.93	2346.35	101.53	1415.81	0.00	0.00	0.00	2426.24	-50.53	1721.51	2453.36	63.07	1758.96	2091.48	17.55	1723.88	2288.68	75.45	1762.53	54.93	1019.34	73.80	644.63	927.87	74.73	140.62
8.99000	1989.69	156.48	35.93	1973.09	147.28	73.63	1897.44	178.13	241.76	1941.39	192.95	252.87	2614.81	11.25	48.19	2576.65	13.55	58.11	2058.35	-13.64	57.14	2551.00	-18.96	-101.43	2353.88	102.72	1416.08	0.00	0.00	0.00	2435.73	-50.42	1723.39	2461.72	62.81	1760.16	2091.48	17.55	1723.88	2296.95	74.61	1763.70	55.62	1019.44	73.94	644.47	928.17	74.61	139.74
9.00000	2004.50	160.01	41.03	1988.00	150.01	78.74	1914.71	176.20	247.57	1958.66	192.01	258.08	2614.35	11.24	47.87	2576.66	13.58	57.97	2058.35	-13.64	57.14	2548.15	-18.72	-102.75	2361.41	103.92	1416.35	0.00	0.00	0.00	2445.50	-49.98	1725.33	2470.17	62.54	1761.45	2091.48	17.55	1723.88	2305.27	73.76	1764.71	55.95	1019.15	74.12	644.94	928.25	74.64	145.19
9.01000	2021.05	164.10	45.08	2005.22	153.27	82.87	1932.28	174.40	252.22	1976.16	191.27	263.02	2614.94	11.16	48.03	2576.68	13.52	57.87	2058.35	-13.64	57.14	2544.95	-18.47	-103.91	2368.93	105.13	1416.61	0.00	0.00	0.00	2455.57	-49.17	1727.32	2478.20	62.84	1762.66	2091.48	17.55	1723.88	2312.98	73.62	1765.66	56.39	1019.26	74.11	644.53	928.36	74.52	141.95
9.02000	2040.71	168.13	48.85	2024.53	156.52	86.31	1949.88	173.74	255.93	1994.17	190.36	267.03	2614.54	11.13	47.72	2576.59	13.49	57.76	2058.35	-13.64	57.14	2541.41	-18.23	-104.88	2376.44	106.34	1416.87	0.00	0.00	0.00	2465.98	-47.99	1729.35	2486.03	63.56	1763.96	2091.48	17.55	1723.88	2320.58	73.73	1766.60	55.45	1019.29	73.90	644.77	928.22	74.76	140.52
9.03000	2062.29	171.59	52.34	2046.69	159.26	89.70	1968.40	172.97	258.19	2012.23	190.09	270.16	2614.47	11.12	47.62	2576.45	13.40	57.60	2058.35	-13.64	57.14	2537.56	-17.97	-105.68	2383.95	107.57	1417.12	0.00	0.00	0.00	2476.76	-46.42	1731.42	2490.82	64.11	1767.45	2091.48	17.55	1723.88	2328.99	72.53	1767.78	55.10	1019.26	73.73	645.42	927.86	75.05	144.52
9.04000	2084.86	174.54	54.80	2068.68	161.61	91.82	1987.63	172.67	259.23	2031.08	189.41	271.89	2614.56	11.09	47.57	2576.59	13.40	57.60	2058.35	-13.64	57.14	2533.42	-17.72	-106.31	2391.45	108.80	1417.36	0.00	0.00	0.00	2493.07	-45.29	1733.73	2497.66	65.24	1769.28	2091.48	17.55	1723.88	2336.78	72.14	1768.89	55.38	1018.59	74.11	644.97	928.01	74.89	139.01
9.05000	2108.51	176.93	56.56	2092.56	163.52	93.43	2007.69	172.14	258.79	2050.65	188.93	272.42	2614.63	11.14	47.57	2576.56	13.36	57.51	2058.35	-13.64	57.14	2529.00	-17.46	-106.75	2398.94	110.04	1417.60	0.00	0.00	0.00	2501.47	-43.91	1735.32	2505.04	66.75	1770.65	2091.48	17.55	1723.88	2343.79	72.56	1769.73	55.41	1019.07	73.92	644.34	928.28	74.67	139.13
9.06000	2133.23	178.78	57.54	2117.63	164.98	94.55	2027.78	172.06	257.15	2070.45	188.99	271.80	2614.66	11.06	47.58	2576.51	13.29	57.40	2058.35	-13.64	57.14	2524.33	-17.20	-107.02	2406.43	111.28	1417.84	0.00	0.00	0.00	2509.80	-42.45	1737.03	2512.27	68.43	1772.12	2091.48	17.55	1723.88	2351.02	72.57	1770.74	55.27	1019.43	73.76	644.63	928.09	74.83	139.82
9.07000	2160.09	180.04	58.29	2143.15	166.09	94.74	2048.08	172.60	254.42	2090.37	189.38	270.13	2614.56	10.98	47.46	2576.42	13.23	57.31	2058.35	-13.64	57.14	2519.42	-16.93	-107.10	2413.91	112.54	1418.07	0.00	0.00	0.00	2518.09	-40.95	1738.75	2519.74	70.34	1773.53	2091.48	17.55	1723.88	2358.27	72.63	1771.73	55.71	1018.86	74.08	645.11	927.79	74.93	141.65
9.08000	2187.07	180.91	58.27	2169.71	166.82	94.49	2068.80	173.30	250.56	2111.09	189.55	267.36	2614.60	11.02	47.43	2576.29	13.22	57.18	2058.35	-13.64	57.14	2514.29	-16.67	-107.00	2421.38	113.80	1418.30	0.00	0.00	0.00	2526.30	-39.16	1740.61	2526.56	72.41	1775.06	2091.48	17.55	1723.88	2365.16	73.00	1772.52	55.54	1019.26	73.98	645.35	928.19	74.96	143.49
9.09000	2215.30	181.30	57.87	2197.37	167.33	93.88	2089.85	174.29	245.54	2132.33	190.04	263.71	2614.75	11.01	47.52	2576.33	13.18	57.12	2058.35	-13.64	57.14	2508.97	-16.41	-106.71	2428.85	115.08	1418.52	0.00	0.00	0.00	2534.32	-36.87	1742.56	2533.63	74.59	1776.60	2091.48	17.55	1723.88	2372.07	73.24	1773.29	56.29	1018.97	74.23	645.58	928.04	75.12	141.45
9.10000	2244.32	181.58	57.25	2226.02	167.50	93.06	2111.26	175.52	239.54	2153.84	190.44	259.06	2614.69	10.97	47.45	2576.42	13.13	57.09	2058.35	-13.64	57.14	2503.48	-16.15	-106.24	2436.31	116.36	1418.73	0.00	0.00	0.00	2542.47	-34.44	1744.48	2540.40	76.92	1778.12	2091.48	17.55	1723.88	2379.42	73.10	1774.08	55.23	1019.14	73.97	644.95	928.14	74.89	139.10
9.11000	2274.74	181.38	56.65	2256.99	167.48	92.94	2133.85	176.58	232.52	2175.07	191.89	253.99	2614.78	10.93	47.49	2576.26	13.03	56.96	2058.35	-13.64	57.14	2497.83	-15.89	-105.58	2443.77	117.65	1418.94	0.00	0.00	0.00	2550.73	-32.41	1746.39	2547.39	79.31	1779.59	2091.48	17.55	1723.88	2386.17	73.79	1774.52	55.44	1019.02	74.00	644.65	928.29	74.71	138.54
9.12000	2306.89	181.03	56.41	2288.21	167.36	92.46	2156.33	178.46	224.96	2197.26	192.98	248.00	2614.75	10.83	47.44	2576.32	12.95	56.97	2058.35	-13.64	57.14	2492.04	-15.63	-104.74	2451.21	118.94	1419.14	0.00	0.00	0.00	2558.67	-30.06	1748.31	2554.20	81.79	1780.98	2091.48	17.55	1723.88	2392.58	74.75	1774.90	55.26	1018.78	73.98	644.55	928.02	74.62	139.55
9.13000	2339.26	180.56	55.93	2316.86	167.19	89.71	2179.66	180.34	216.49	2220.22	193.64	241.11	2614.24	10.82	47.12	2576.14	12.90	56.83	2058.35	-13.64	57.14	2486.13	-15.38	-103.70	2458.65	120.25	1419.34	0.00	0.00	0.00	2567.11	-27.68	1750.41	2560.82	84.28	1782.33	2091.48	17.55	1723.88	2399.43	75.37	1775.25	54.67	1019.30	73.76	644.45	928.11	74.64	141.68
9.14000	2370.42	180.14	54.13	2347.34	167.11	87.61	2204.18	181.73	207.23	2242.71	195.89	234.02	2614.57	10.73	47.26	2576.04	12.81	56.78	2058.35	-13.64	57.14	2480.13	-15.13	-102.47	2466.09	121.56	1419.53	0.00	0.00	0.00	2573.46	-25.80	1752.14	2567.58	86.78	1783.53	2091.48	17.55	1723.88	2406.03	76.39	1775.33	54.30	1019.72	73.59	644.39	928.13	74.62	144.79
9.15000	2405.46	179.89	54.67	2378.34	167.06	85.37	2228.92	183.54	197.35	2266.69	197.29	226.05	2614.63	10.72	47.32	2576.04	12.70	56.77	2058.35	-13.64	57.14	2474.05	-14.88	-101.05	2473.51	122.88	1419.72	0.00	0.00	0.00	2578.34	-24.25	1753.53	2574.24	89.33	1784.65	2091.48	17.55	1723.88	2413.05	76.94	1775.41	54.39	1019.63	73.61	644.48	927.90	74.84	141.64
9.16000	2441.76	179.76	55.88	2411.22	167.28	83.54	2254.15	186.02	187.18	2291.10	198.76	217.52	2614.88	10.61	47.42	2575.89	12.61	56.73	2058.35	-13.64	57.14	2467.92	-14.64	-99.43	2480.93	124.21	1419.90	0.00	0.00	0.00	2582.41	-22.89	1754.62	2581.27	91.82	1785.61	2091.48	17.55	1723.88	2420.08	77.61	1775.34	54.64	1019.44	73.68	644.76	927.91	74.91	143.10
9.17000	2475.56	180.10	55.90	2443.99	167.84	81.87	2280.53	188.08	176.32	2315.48	200.82	208.82	2614.63	10.53	47.32	2575.94	12.49	56.80	2058.35	-13.64	57.14	2461.75	-14.40	-97.62	2488.35	125.55	1420.08	0.00	0.00	0.00	2586.31	-21.56	1755.45	2588.21	94.28	1786.38	2091.48	17.55	1723.88	2426.72	78.79	1775.10	54.25	1019.79	73.46	645.17	927.78	74.95	142.00
9.18000	2509.89	181.01	56.20	2476.48	168.93	80.09	2308.09	189.01	164.66	2340.61	202.68	199.74	2614.73	10.37	47.40	2575.61	12.38	56.66	2058.35	-13.64	57.14	2455.56	-14.17	-95.61	2495.75	126.89	1420.25	0.00	0.00	0.00	2590.67	-20.09	1756.07	2594.83	96.72	1786.99	2091.48	17.55	1723.88	2433.63	80.01	1774.74	54.69	1019.46	73.66	645.23	928.26	74.69	138.06
9.19000	2543.90	182.61	56.50	2509.74	170.53	78.78	2336.01	190.55	153.30	2365.89	205.06	190.61	2614.57	10.32	47.32	2575.30	12.22	56.48	2058.35	-13.64	57.14	2449.37	-13.95	-93.40	2503.15	128.25	1420.41	0.00	0.00	0.00	2596.15	-18.34	1756.51	2602.05	99.04	1787.29	2091.48	17.55	1723.88	2440.57	81.27	1774.47	54.86	1019.50	73.82	644.53	927.82	74.69	141.50
9.20000	2578.42	185.02	57.35	2542.68	172.84	77.46	2365.14	191.23	141.22	2392.58	206.52	181.15	2614.55	10.20	47.39	2575.46	12.16	56.57	2058.35	-13.64	57.14	2443.20	-13.74	-90.99	2510.54	129.61	1420.57	0.00	0.00	0.00	2603.38	-16.16	1756.81	2609.04	101.40	1787.44	2091.48	17.55	1723.88	2447.59	82.67	1773.99	55.46	1019.40	73.97	644.19	928.33	74.62	140.57
9.21000	2613.01	188.18	58.36	2575.56	175.82	76.12	2395.63	191.13	129.36	2419.26	208.70	171.73	2614.52	10.09	47.38	2575.52	12.05	56.59	2058.35	-13.64	57.14	2437.07	-13.53	-88.38	2517.93	130.98	1420.72	0.00	0.00	0.00	2613.02	-13.37	1757.01	2616.06	103.66	1787.39	2091.48	17.55	1723.88	2454.95	83.91	1773.44	54.03	1019.24	73.72	644.10	928.11	74.64	140.74
9.22000	2646.94	192.02	59.28	2608.97	179.37	75.23	2424.93	193.59	118.60	2419.26	208.70	171.73	2614.51	10.01	47.42	2575.53	12.01	56.57	2058.35	-13.64	57.14	2431.01	-13.34	-85.56	2525.31	132.36	1420.86	0.00	0.00	0.00	2625.70	-9.83	1757.15	2623.33	105.90	1787.08	2091.48	17.55	1723.88	2462.15	85.52	1772.92	55.68	1018.82	74.16	644.14	928.11	74.73	138.88
9.23000	2680.96	196.53	60.66	2641.85	183.59	74.32	2424.93	193.59	118.60	2419.26	208.70	171.73	2614.70	9.99	47.54	2575.74	12.01	56.71	2058.35	-13.64	57.14	2425.03	-13.15	-82.54	2532.68	133.75	1421.00	0.00	0.00	0.00	2645.96	-3.96	1758.71	2630.61	108.02	1786.52	2091.48	17.55	1723.88	2469.96	86.64	1772.38	55.30	1019.26	73.89	644.78	927.93	74.96	139.44
9.24000	2714.80	201.50	62.50	2674.67	188.20	73.78	2424.93	193.59	118.60	2419.26	208.70	171.73	2614.97	9.99	47.73	2575.97	12.02	56.88	2058.35	-13.64	57.14	2419.15	-12.97	-79.32	2540.04	135.14	1421.13	0.00	0.00	0.00	2653.71	-1.89	1758.30	2638.03	110.16	1785.74	2091.48	17.55	1723.88	2477.37	88.45	1771.81	55.43	1019.18	73.88	645.12	927.76	75.09	142.32
9.25000	2748.06	206.91	64.54	2707.68	193.15	73.97	2424.93	193.59	118.60	2419.26	208.70	171.73	2614.68	10.02	47.68	2575.96	12.10	56.94	2058.35	-13.64	57.14	2413.39	-12.81	-75.88	2547.40	136.55	1421.26	0.00	0.00	0.00	2661.80	0.10	1757.64	2645.78	112.25	1784.79	2091.48	17.55	1723.88	2484.99	90.30	1771.07	55.52	1019.19	73.97	644.71	927.94	74.85	146.77
9.26000	2780.94	212.54	67.28	2740.51	198.43	74.70	2424.93	193.59	118.60	2419.26	208.70	171.73	2614.76	9.99	47.74	2575.81	12.20	56.83	2058.35	-13.64	57.14	2407.77	-12.66	-72.24	2554.74	137.96	1421.38	0.00	0.00	0.00	2669.52	2.10	1756.82	2653.66	114.32	1783.65	2091.48	17.55	1723.88	2484.99	90.30	1771.07	54.97	1019.27	73.85	645.34	928.02	75.00	144.95
9.27000	2813.03	218.45	70.38	2773.04	203.91	76.25	2424.93	193.59	118.60	2419.26	208.70	171.73	2614.89	10.12	47.68	2575.75	12.22	56.71	2058.35	-13.64	57.14	2402.31	-12.52	-68.39	2562.08	139.38	1421.49	0.00	0.00	0.00	2677.51	4.12	1755.84	2661.45	116.34	1782.35	2091.48	17.55	1723.88	2484.99	90.30	1771.07	54.33	1019.48	73.59	645.96	927.89	75.13	142.92
9.28000	2844.78	224.44	74.36	2804.82	209.55	78.45	2424.93	193.59	118.60	2419.26	208.70	171.73	2614.79	10.21	47.52	2575.50	12.27	56.54	2058.35	-13.64	57.14	2397.03	-12.39	-64.33	2569.42	140.81	1421.60	0.00	0.00	0.00	2686.04	6.11	1754.68	2669.46	118.30	1780.88	2091.48	17.55	1723.88	2484.99	90.30	1771.07	53.75	1019.95	73.44	645.43	927.80	74.88	141.87
9.29000	2876.53	230.40	79.70	2836.13	215.34	81.54	2424.93	193.59	118.60	2419.26	208.70	171.73	2614.70	10.28	47.34	2575.27	12.32	56.39	2058.35	-13.64	57.14	2391.95	-12.28	-60.05	2576.75	142.25	1421.70	0.00	0.00	0.00	2693.85	8.09	1753.45	2677.31	120.38	1779.33	2091.48	17.55	1723.88	2484.99	90.30	1771.07	53.45	1019.68	73.42	644.97	928.24	74.85	141.68
9.30000	2906.80	236.43	85.46	2866.58	221.20	85.61	2424.93	193.59	118.60	2419.26	208.70	171.73	2614.43	10.40	47.15	2574.91	12.33	56.21	2058.35	-13.64	57.14	2387.09	-12.18	-55.56	2584.06	143.69	1421.80	0.00	0.00	0.00	2701.70	10.05	1752.12	2685.26	122.45	1777.68	2091.48	17.55	1723.88	2484.99	90.30	1771.07	54.71	1019.17	73.80	645.23	928.37	74.93	142.26
9.31000	2935.87	242.68	92.42	2896.30	227.10	90.87	2424.93	193.59	118.60	2419.26	208.70	171.73	2614.43	10.44	47.16	2574.64	12.28	56.01	2058.35	-13.64	57.14	2382.47	-12.10	-50.85	2591.38	145.15	1421.88	0.00	0.00	0.00	2709.41	12.04	1750.70	2693.07	124.56	1776.02	2091.48	17.55	1723.88	2484.99	90.30	1771.07	55.18	1019.28	73.94	645.61	928.06	75.11	142.88
9.32000	2963.82	248.85	100.51	2924.15	233.01	96.78	2424.93	193.59	118.60	2419.26	208.70	171.73	2614.35	10.50	47.08	2574.77	12.25	56.10	2058.35	-13.64	57.14	2378.10	-12.04	-45.92	2598.68	146.61	1421.96	0.00	0.00	0.00	2716.95	14.05	1749.21	2701.09	126.69	1774.22	2091.48	17.55	1723.88	2484.99	90.30	1771.07	55.93	1019.08	74.13	645.40	928.12	74.92	144.50
9.33000	2990.86	255.01	110.03	2950.59	238.92	104.02	2424.93	193.59	118.60	2419.26	208.70	171.73	2613.79	10.51	46.83	2574.74	12.30	56.03	2058.35	-13.64	57.14	2374.02	-11.99	-40.78	2605.98	148.08	1422.04	0.00	0.00	0.00	2724.61	16.10	1747.66	2708.80	128.79	1772.37	2091.48	17.55	1723.88	2484.99	90.30	1771.07	54.98	1019.28	73.82	644.59	928.65	74.46	144.41
9.34000	3014.87	261.23	119.68	2974.90	244.52	111.84	2424.93	193.59	118.60	2419.26	208.70	171.73	2613.71	10.50	46.74	2574.83	12.26	56.03	2058.35	-13.64	57.14	2370.24	-11.96	-35.41	2613.27	149.56	1422.11	0.00	0.00	0.00	2732.09	18.15	1746.07	2716.74	130.97	1770.44	2091.48	17.55	1723.88	2484.99	90.30	1771.07	54.56	1019.37	73.66	644.52	928.72	74.53	140.60
9.35000	3036.99	266.94	129.72	2997.74	249.80	120.37	2424.93	193.59	118.60	2419.26	208.70	171.73	2613.80	10.47	46.73	2574.72	12.27	55.91	2058.35	-13.64	57.14	2366.77	-11.95	-29.83	2620.55	151.04	1422.17	0.00	0.00	0.00	2739.85	20.30	1744.41	2724.43	133.20	1768.58	2091.48	17.55	1723.88	2484.99	90.30	1771.07	53.97	1019.67	73.43	644.68	928.05	74.79	138.14
9.36000	3057.05	272.08	139.57	3018.14	254.53	128.69	2424.93	193.59	118.60	2419.26	208.70	171.73	2614.34	10.50	46.94	2575.06	12.27	56.07	2058.35	-13.64	57.14	2363.64	-11.95	-24.02	2627.82	152.54	1422.22	0.00	0.00	0.00	2747.08	22.49	1742.80	2732.37	135.46	1766.66	2091.48	17.55	1723.88	2484.99	90.30	1771.07	55.41	1019.52	73.90	645.13	927.84	74.90	139.94
9.37000	3074.87	276.42	148.27	3036.37	258.71	136.22	2424.93	193.59	118.60	2419.26	208.70	171.73	2614.24	10.46	46.77	2575.31	12.31	56.07	2058.35	-13.64	57.14	2360.87	-11.98	-17.98	2635.09	154.04	1422.26	0.00	0.00	0.00	2754.86	24.79	1741.11	2740.31	137.86	1764.71	2091.48	17.55	1723.88	2484.99	90.30	1771.07	55.31	1019.04	73.91	645.43	927.94	74.81	142.32
9.38000	3090.70	280.35	155.34	3052.99	262.16	142.53	2424.93	193.59	118.60	2419.26	208.70	171.73	2614.43	10.50	46.75	2575.45	12.34	56.05	2058.35	-13.64	57.14	2358.48	-12.02	-11.72	2642.35	155.56	1422.30	0.00	0.00	0.00	2761.79	27.15	1739.57	2748.09	140.36	1762.86	2091.48	17.55	1723.88	2484.99	90.30	1771.07	53.94	1019.57	73.48	644.64	928.23	74.69	142.49
9.39000	3104.87	283.61	160.45	3067.62	265.13	146.94	2424.93	193.59	118.60	2419.26	208.70	171.73	2614.75	10.46	46.75	2575.59	12.30	55.96	2058.35	-13.64	57.14	2356.49	-12.09	-5.23	2649.60	157.08	1422.33	0.00	0.00	0.00	2768.96	29.56	1738.08	2755.70	142.86	1761.07	2091.48	17.55	1723.88	2484.99	90.30	1771.07	55.32	1019.56	73.85	644.65	928.53	74.55	139.79
9.40000	3117.24	286.67	163.55	3080.10	267.83	149.32	2424.93	193.59	118.60	2419.26	208.70	171.73	2614.57	10.48	46.49	2576.12	12.31	56.12	2058.35	-13.64	57.14	2354.91	-12.18	1.48	2656.84	158.61	1422.36	0.00	0.00	0.00	2776.18	32.06	1736.66	2763.24	145.44	1759.38	2091.48	17.55	1723.88	2484.99	90.30	1771.07	55.52	1018.88	74.15	644.48	928.45	74.60	141.31
9.41000	3127.96	289.37	164.62	3090.80	270.00	149.99	2424.93	193.59	118.60	2419.26	208.70	171.73	2614.95	10.49	46.59	2576.23	12.31	56.02	2058.35	-13.64	57.14	2353.77	-12.29	8.43	2664.07	160.15	1422.38	0.00	0.00	0.00	2783.51	34.69	1735.34	2770.66	148.14	1757.79	2091.48	17.55	1723.88	2484.99	90.30	1771.07	54.77	1019.60	73.58	644.90	927.89	74.98	141.42
9.42000	3135.38	291.65	162.39	3099.34	271.72	148.50	2424.93	193.59	118.60	2419.26	208.70	171.73	2615.14	10.50	46.59	2576.48	12.30	55.98	2058.35	-13.64	57.14	2353.08	-12.43	15.61	2671.30	161.69	1422.39	0.00	0.00	0.00	2790.44	37.38	1734.22	2778.31	150.90	1756.29	2091.48	17.55	1723.88	2484.99	90.30	1771.07	54.95	1019.75	73.53	645.54	927.77	75.09	141.19
9.43000	3141.74	293.02	158.17	3106.14	272.72	144.91	2424.93	193.59	118.60	2419.26	208.70	171.73	2615.36	10.51	46.54	2576.60	12.25	55.92	2058.35	-13.64	57.14	2352.88	-12.58	23.02	2678.52	163.25	1422.39	0.00	0.00	0.00	2797.35	40.21	1733.26	2785.65	153.82	1754.94	2091.48	17.55	1723.88	2484.99	90.30	1771.07	55.03	1019.46	73.81	645.67	927.53	75.14	144.61
9.44000	3146.37	293.01	151.10	3110.19	272.67	138.99	2424.93	193.59	118.60	2419.26	208.70	171.73	2615.54	10.50	46.57	2576.82	12.18	55.92	2058.35	-13.64	57.14	2353.17	-12.77	30.67	2685.73	164.81	1422.38	0.00	0.00	0.00	2804.15	43.07	1732.49	2792.88	156.82	1753.70	2091.48	17.55	1723.88	2484.99	90.30	1771.07	55.40	1019.33	73.99	645.28	928.19	74.78	139.86
9.45000	3150.67	291.91	141.70	3114.13	271.79	130.58	2424.93	193.59	118.60	2419.26	208.70	171.73	2615.11	10.41	46.23	2576.68	12.12	55.75	2058.35	-13.64	57.14	2353.97	-12.98	38.55	2692.94	166.38	1422.37	0.00	0.00	0.00	2810.94	46.04	1731.84	2800.03	159.92	1752.64	2091.48	17.55	1723.88	2484.99	90.30	1771.07	54.85	1019.22	73.83	644.73	928.24	74.72	139.58
9.46000	3154.28	290.04	131.73	3117.96	270.23	121.51	2424.93	193.59	118.60	2419.26	208.70	171.73	2615.65	10.43	46.56	2576.84	11.99	55.77	2058.35	-13.64	57.14	2355.32	-13.21	46.67	2700.13	167.96	1422.35	0.00	0.00	0.00	2818.12	49.08	1730.98	2807.07	163.10	1751.80	2091.48	17.55	1723.88	2484.99	90.30	1771.07	55.68	1019.22	74.09	645.46	927.90	74.98	139.34
9.47000	3159.44	289.39	121.55	3121.92	269.93	112.36	2424.93	193.59	118.60	2419.26	208.70	171.73	2615.38	10.35	46.39	2576.82	11.90	55.65	2058.35	-13.64	57.14	2357.21	-13.47	55.03	2707.32	169.55	1422.32	0.00	0.00	0.00	2822.46	50.89	1730.43	2814.39	166.36	1751.18	2091.48	17.55	1723.88	2484.99	90.30	1771.07	55.95	1019.03	74.20	645.57	927.89	75.07	141.23
9.48000	3166.08	290.46	111.45	3127.22	270.86	104.40	2424.93	193.59	118.60	2419.26	208.70	171.73	2615.38	10.39	46.38	2576.62	11.77	55.51	2058.35	-13.64	57.14	2359.69	-13.76	63.63	2714.50	171.15	1422.29	0.00	0.00	0.00	2825.41	52.17	1730.26	2821.62	169.69	1751.06	2091.48	17.55	1723.88	2484.99	90.30	1771.07	54.64	1019.61	73.70	645.19	928.08	74.94	139.52
9.49000	3171.76	291.48	102.90	3131.83	271.86	97.54	2424.93	193.59	118.60	2419.26	208.70	171.73	2615.53	10.35	46.36	2576.91	11.65	55.53	2058.35	-13.64	57.14	2362.75	-14.07	72.48	2721.67	172.76	1422.24	0.00	0.00	0.00	2828.38	53.60	1730.56	2828.87	173.13	1751.22	2091.48	17.55	1723.88	2484.99	90.30	1771.07	55.04	1019.56	73.78	645.89	927.83	75.18	139.72
9.50000	3174.01	292.58	93.90	3134.84	272.81	90.52	2424.93	193.59	118.60	2419.26	208.70	171.73	2615.32	10.32	46.26	2576.97	11.54	55.46	2058.35	-13.64	57.14	2366.44	-14.42	81.56	2728.83	174.37	1422.19	0.00	0.00	0.00	2832.82	55.89	1731.39	2836.22	176.59	1751.64	2091.48	17.55	1723.88	2484.99	90.30	1771.07	54.11	1019.91	73.46	645.61	927.89	75.02	142.59
9.51000	3175.52	293.74	85.85	3136.61	274.04	83.93	2424.93	193.59	118.60	2419.26	208.70	171.73	2615.62	10.28	46.41	2577.25	11.49	55.50	2058.35	-13.64	57.14	2370.75	-14.79	90.89	2735.99	176.00	1422.13	0.00	0.00	0.00	2840.17	59.73	1732.83	2843.67	180.20	1752.33	2091.48	17.55	1723.88	2484.99	90.30	1771.07	54.53	1019.55	73.63	645.85	927.94	75.11	143.29
9.52000	3177.25	294.80	79.91	3138.47	275.02	79.17	2424.93	193.59	118.60	2419.26	208.70	171.73	2615.69	10.33	46.39	2577.35	11.37	55.38	2058.35	-13.64	57.14	2375.73	-15.20	100.47	2743.13	177.63	1422.07	0.00	0.00	0.00	2851.84	65.80	1734.96	2851.11	183.97	1753.28	2091.48	17.55	1723.88	2484.99	90.30	1771.07	55.05	1019.27	73.80	645.96	927.81	75.13	138.86
9.53000	3178.88	295.17	74.89	3140.07	275.42	75.07	2424.93	193.59	118.60	2419.26	208.70	171.73	2615.51	10.26	46.29	2577.66	11.24	55.38	2058.35	-13.64	57.14	2381.37	-15.63	110.29	2750.27	179.27	1421.99	0.00	0.00	0.00	2866.17	72.88	1736.93	2858.44	187.85	1754.40	2091.48	17.55	1723.88	2484.99	90.30	1771.07	55.31	1018.93	74.02	646.10	927.50	75.24	138.90
9.54000	3180.24	294.62	70.24	3140.07	275.42	75.07	2424.93	193.59	118.60	2419.26	208.70	171.73	2616.19	10.22	46.62	2577.83	11.31	55.44	2058.35	-13.64	57.14	2387.71	-16.10	120.36	2757.40	180.92	1421.91	0.00	0.00	0.00	2873.30	76.85	1738.68	2865.57	191.80	1755.71	2091.48	17.55	1723.88	2484.99	90.30	1771.07	54.91	1018.94	73.82	646.58	927.51	75.39	143.21
9.55000	3180.24	294.62	70.24	3140.07	275.42	75.07	2424.93	193.59	118.60	2419.26	208.70	171.73	2615.93	10.19	46.38	2578.11	11.46	55.72	2058.35	-13.64	57.14	2394.77	-16.59	130.69	2764.53	182.58	1421.82	0.00	0.00	0.00	2880.47	81.06	1740.53	2872.86	196.01	1757.04	2091.48	17.55	1723.88	2484.99	90.30	1771.07	54.85	1019.52	73.73	645.74	927.41	75.15	143.50
9.56000	3180.24	294.62	70.24	3140.07	275.42	75.07	2424.93	193.59	118.60	2419.26	208.70	171.73	2615.77	10.19	46.30	2578.34	11.70	56.15	2058.35	-13.64	57.14	2402.56	-17.13	141.26	2771.64	184.24	1421.72	0.00	0.00	0.00	2887.79	85.24	1742.49	2880.11	200.29	1758.43	2091.48	17.55	1723.88	2484.99	90.30	1771.07	54.92	1019.70	73.64	645.88	928.07	75.01	145.28
9.57000	3180.24	294.62	70.24	3140.07	275.42	75.07	2424.93	193.59	118.60	2419.26	208.70	171.73	2616.03	10.12	46.50	2578.85	12.06	57.20	2058.35	-13.64	57.14	2411.10	-17.69	152.09	2778.74	185.92	1421.61	0.00	0.00	0.00	2894.93	89.58	1744.52	2887.21	204.59	1759.89	2091.48	17.55	1723.88	2484.99	90.30	1771.07	54.66	1019.49	73.73	645.46	928.08	74.93	143.31
9.58000	3180.24	294.62	70.24	3140.07	275.42	75.07	2424.93	193.59	118.60	2419.26	208.70	171.73	2616.17	10.15	46.56	2579.87	12.27	58.26	2058.35	-13.64	57.14	2420.41	-18.29	163.17	2785.84	187.60	1421.49	0.00	0.00	0.00	2902.25	93.96	1746.61	2894.20	208.98	1761.48	2091.48	17.55	1723.88	2484.99	90.30	1771.07	54.71	1019.34	73.88	644.72	928.21	74.68	142.67
9.59000	3180.24	294.62	70.24	3140.07	275.42	75.07	2424.93	193.59	118.60	2419.26	208.70	171.73	2616.24	10.13	46.66	2580.04	12.33	58.64	2058.35	-13.64	57.14	2425.26	-18.60	168.77	2792.93	189.29	1421.37	0.00	0.00	0.00	2909.61	98.43	1748.74	2901.37	213.39	1763.06	2091.48	17.55	1723.88	2484.99	90.30	1771.07	55.65	1019.45	73.98	644.77	928.15	74.75	141.51
9.60000	3180.24	294.62	70.24	3140.07	275.42	75.07	2424.93	193.59	118.60	2419.26	208.70	171.73	2616.39	10.10	46.79	2580.55	12.46	59.23	2058.35	-13.64	57.14	2425.26	-18.60	168.77	2800.01	191.00	1421.24	0.00	0.00	0.00	2916.67	102.82	1750.85	2908.72	217.66	1764.66	2091.48	17.55	1723.88	2484.99	90.30	1771.07	54.51	1019.31	73.69	644.66	928.11	74.71	141.92
9.61000	3180.24	294.62	70.24	3140.07	275.42	75.07	2424.93	193.59	118.60	2419.26	208.70	171.73	2616.75	10.09	46.89	2581.25	12.69	59.71	2058.35	-13.64	57.14	2425.26	-18.60	168.77	2807.08	192.71	1421.09	0.00	0.00	0.00	2924.00	107.13	1752.84	2915.47	221.99	1766.28	2091.48	17.55	1723.88	2484.99	90.30	1771.07	55.16	1019.61	73.83	644.37	928.29	74.68	141.51
9.62000	3180.24	294.62	70.24	3140.07	275.42	75.07	2424.93	193.59	118.60	2419.26	208.70	171.73	2617.35	10.23	46.94	2582.43	13.09	60.14	2058.35	-13.64	57.14	2425.26	-18.60	168.77	2814.14	194.42	1420.94	0.00	0.00	0.00	2931.42	111.44	1754.70	2922.51	226.29	1767.79	2091.48	17.55	1723.88	2484.99	90.30	1771.07	54.72	1019.49	73.80	644.80	928.04	74.86	142.75
9.63000	3180.24	294.62	70.24	3140.07	275.42	75.07	2424.93	193.59	118.60	2419.26	208.70	171.73	2618.30	10.41	46.55	2584.22	13.72	60.79	2058.35	-13.64	57.14	2425.26	-18.60	168.77	2821.20	196.15	1420.79	0.00	0.00	0.00	2938.80	115.55	1756.40	2929.56	230.44	1769.15	2091.48	17.55	1723.88	2484.99	90.30	1771.07	54.12	1019.34	73.70	644.54	928.16	74.76	144.41
9.64000	3180.24	294.62	70.24	3140.07	275.42	75.07	2424.93	193.59	118.60	2419.26	208.70	171.73	2620.54	10.72	46.15	2587.41	14.42	61.95	2058.35	-13.64	57.14	2425.26	-18.60	168.77	2828.24	197.89	1420.62	0.00	0.00	0.00	2946.20	119.77	1757.90	2936.22	234.56	1770.40	2091.48	17.55	1723.88	2484.99	90.30	1771.07	54.30	1019.20	73.59	645.63	927.95	75.00	140.36
9.65000	3180.24	294.62	70.24	3140.07	275.42	75.07	2424.93	193.59	118.60	2419.26	208.70	171.73	2623.62	11.00	45.45	2591.97	15.16	63.64	2058.35	-13.64	57.14	2425.26	-18.60	168.77	2835.28	199.63	1420.44	0.00	0.00	0.00	2954.14	124.31	1759.85	2943.12	238.66	1771.45	2091.48	17.55	1723.88	2484.99	90.30	1771.07	54.85	1019.07	73.82	645.00	928.09	74.87	139.38
9.66000	3180.24	294.62	70.24	3140.07	275.42	75.07	2424.93	193.59	118.60	2419.26	208.70	171.73	2627.21	10.99	44.41	2598.01	15.62	65.88	2058.35	-13.64	57.14	2425.26	-18.60	168.77	2842.31	201.39	1420.26	0.00	0.00	0.00	2961.85	128.54	1761.60	2950.02	242.55	1772.43	2091.48	17.55	1723.88	2484.99	90.30	1771.07	55.57	1018.81	74.12	644.65	928.12	74.76	142.35
9.67000	3180.24	294.62	70.24	3140.07	275.42	75.07	2424.93	193.59	118.60	2419.26	208.70	171.73	2631.26	10.73	43.21	2604.84	15.65	68.18	2058.35	-13.64	57.14	2425.26	-18.60	168.77	2849.33	203.15	1420.06	0.00	0.00	0.00	2969.34	132.47	1763.16	2956.85	246.38	1773.35	2091.48	17.55	1723.88	2484.99	90.30	1771.07	55.21	1019.20	73.98	645.25	928.19	74.83	141.50
9.68000	3180.24	294.62	70.24	3140.07	275.42	75.07	2424.93	193.59	118.60	2419.26	208.70	171.73	2635.78	10.18	41.99	2612.35	15.23	70.26	2058.35	-13.64	57.14	2425.26	-18.60	168.77	2856.34	204.92	1419.86	0.00	0.00	0.00	2976.63	136.11	1764.54	2963.62	250.09	1774.13	2091.48	17.55	1723.88	2484.99	90.30	1771.07	54.59	1019.21	73.86	644.98	928.17	74.79	136.15
9.69000	3180.24	294.62	70.24	3140.07	275.42	75.07	2424.93	193.59	118.60	2419.26	208.70	171.73	2640.34	9.45	40.70	2619.79	14.73	72.00	2058.35	-13.64	57.14	2425.26	-18.60	168.77	2863.34	206.70	1419.65	0.00	0.00	0.00	2983.74	139.49	1765.75	2970.35	253.63	1774.85	2091.48	17.55	1723.88	2484.99	90.30	1771.07	54.12	1019.24	73.73	644.60	928.07	74.70	138.72
9.70000	3180.24	294.62	70.24	3140.07	275.42	75.07	2424.93	193.59	118.60	2419.26	208.70	171.73	2645.82	8.69	41.73	2627.96	14.28	74.96	2058.35	-13.64	57.14	2425.26	-18.60	168.77	2870.33	208.49	1419.43	0.00	0.00	0.00	2990.67	142.62	1766.79	2977.19	256.93	1775.48	2091.48	17.55	1723.88	2484.99	90.30	1771.07	54.71	1019.08	73.90	644.07	928.44	74.51	138.51
9.71000	3180.24	294.62	70.24	3140.07	275.42	75.07	2424.93	193.59	118.60	2419.26	208.70	171.73	2654.69	7.72	46.41	2637.38	13.99	79.89	2058.35	-13.64	57.14	2425.26	-18.60	168.77	2877.32	210.28	1419.20	0.00	0.00	0.00	2997.44	145.53	1767.69	2984.27	260.10	1775.96	2091.48	17.55	1723.88	2484.99	90.30	1771.07	55.25	1019.19	73.98	644.69	928.20	74.71	139.99
9.72000	3180.24	294.62	70.24	3140.07	275.42	75.07	2424.93	193.59	118.60	2419.26	208.70	171.73	2666.42	6.63	51.99	2649.30	13.65	85.45	2058.35	-13.64	57.14	2425.26	-18.60	168.77	2884.29	212.09	1418.96	0.00	0.00	0.00	3004.06	148.24	1768.45	2991.43	263.02	1776.35	2091.48	17.55	1723.88	2484.99	90.30	1771.07	55.72	1018.92	74.15	644.62	928.40	74.61	142.02
9.73000	3180.24	294.62	70.24	3140.07	275.42	75.07	2424.93	193.59	118.60	2419.26	208.70	171.73	2679.69	5.38	57.09	2662.86	13.12	90.52	2058.35	-13.64	57.14	2425.26	-18.60	168.77	2891.26	213.91	1418.71	0.00	0.00	0.00	3010.55	150.75	1769.07	2998.43	265.77	1776.69	2091.48	17.55	1723.88	2484.99	90.30	1771.07	54.43	1019.12	73.71	644.91	928.13	74.74	144.55
9.74000	3180.24	294.62	70.24	3140.07	275.42	75.07	2424.93	193.59	118.60	2419.26	208.70	171.73	2694.44	4.30	61.69	2677.84	12.74	95.02	2058.35	-13.64	57.14	2425.26	-18.60	168.77	2898.21	215.73	1418.45	0.00	0.00	0.00	3016.93	153.09	1769.57	3005.75	268.27	1776.90	2091.48	17.55	1723.88	2484.99	90.30	1771.07	54.07	1019.63	73.47	645.09	927.87	74.94	139.74
9.75000	3180.24	294.62	70.24	3140.07	275.42	75.07	2424.93	193.59	118.60	2419.26	208.70	171.73	2709.96	3.53	65.29	2693.16	12.58	98.31	2058.35	-13.64	57.14	2425.26	-18.60	168.77	2905.16	217.56	1418.18	0.00	0.00	0.00	3023.19	155.29	1769.96	3012.50	270.69	1777.16	2091.48	17.55	1723.88	2484.99	90.30	1771.07	55.16	1019.20	73.96	644.93	927.95	74.85	143.69
9.76000	3180.24	294.62	70.24	3140.07	275.42	75.07	2424.93	193.59	118.60	2419.26	208.70	171.73	2726.46	3.25	68.00	2709.52	12.82	100.73	2058.35	-13.64	57.14	2425.26	-18.60	168.77	2912.10	219.40	1417.91	0.00	0.00	0.00	3029.37	157.35	1770.24	3019.46	272.96	1777.31	2091.48	17.55	1723.88	2484.99	90.30	1771.07	54.12	1019.43	73.68	645.33	927.87	74.98	142.97
9.77000	3180.24	294.62	70.24	3140.07	275.42	75.07	2424.93	193.59	118.60	2419.26	208.70	171.73	2743.98	3.41	69.92	2726.54	13.41	102.21	2058.35	-13.64	57.14	2425.26	-18.60	168.77	2919.03	221.25	1417.62	0.00	0.00	0.00	3035.47	159.30	1770.43	3026.31	275.10	1777.49	2091.48	17.55	1723.88	2484.99	90.30	1771.07	55.37	1019.64	73.73	645.69	927.98	75.03	144.91
9.78000	3180.24	294.62	70.24	3140.07	275.42	75.07	2424.93	193.59	118.60	2419.26	208.70	171.73	2762.46	4.01	70.97	2744.41	14.31	102.88	2058.35	-13.64	57.14	2425.26	-18.60	168.77	2925.95	223.11	1417.32	0.00	0.00	0.00	3041.51	161.16	1770.54	3033.12	277.06	1777.66	2091.48	17.55	1723.88	2484.99	90.30	1771.07	55.84	1019.94	73.61	646.34	928.07	75.05	145.29
9.79000	3180.24	294.62	70.24	3140.07	275.42	75.07	2424.93	193.59	118.60	2419.26	208.70	171.73	2781.73	5.00	71.25	2763.39	15.53	102.88	2058.35	-13.64	57.14	2425.26	-18.60	168.77	2932.86	224.98	1417.02	0.00	0.00	0.00	3047.49	162.94	1770.58	3039.81	278.96	1777.89	2091.48	17.55	1723.88	2484.99	90.30	1771.07	55.91	1019.80	73.61	646.37	927.57	75.23	142.16
9.80000	3180.24	294.62	70.24	3140.07	275.42	75.07	2424.93	193.59	118.60	2419.26	208.70	171.73	2801.73	6.43	70.75	2783.32	17.11	102.19	2058.35	-13.64	57.14	2425.26	-18.60	168.77	2939.77	226.86	1416.70	0.00	0.00	0.00	3053.44	164.66	1770.54	3046.10	280.84	1778.22	2091.48	17.55	1723.88	2484.99	90.30	1771.07	56.05	1019.27	73.88	646.16	927.99	75.15	141.40
9.81000	3180.24	294.62	70.24	3140.07	275.42	75.07	2424.93	193.59	118.60	2419.26	208.70	171.73	2823.28	8.35	69.91	2804.40	19.05	101.07	2058.35	-13.64	57.14	2425.26	-18.60	168.77	2946.66	228.74	1416.38	0.00	0.00	0.00	3059.37	166.35	1770.46	3052.43	282.70	1778.63	2091.48	17.55	1723.88	2484.99	90.30	1771.07	56.02	1019.41	73.80	645.20	928.28	74.85	143.90
9.82000	3180.24	294.62	70.24	3140.07	275.42	75.07	2424.93	193.59	118.60	2419.26	208.70	171.73	2845.69	10.71	68.46	2826.03	21.32	99.22	2058.35	-13.64	57.14	2425.26	-18.60	168.77	2953.54	230.64	1416.04	0.00	0.00	0.00	3065.28	168.02	1770.33	3058.58	284.49	1779.13	2091.48	17.55	1723.88	2484.99	90.30	1771.07	55.91	1019.84	73.53	645.53	927.96	74.95	141.21
9.83000	3180.24	294.62	70.24	3140.07	275.42	75.07	2424.93	193.59	118.60	2419.26	208.70	171.73	2869.11	13.46	66.60	2848.61	23.85	96.90	2058.35	-13.64	57.14	2425.26	-18.60	168.77	2960.42	232.54	1415.70	0.00	0.00	0.00	3071.21	169.68	1770.16	3064.70	286.20	1779.67	2091.48	17.55	1723.88	2484.99	90.30	1771.07	55.96	1019.83	73.72	645.92	927.81	75.07	140.72
9.84000	3180.24	294.62	70.24	3140.07	275.42	75.07	2424.93	193.59	118.60	2419.26	208.70	171.73	2893.78	16.50	64.60	2871.62	26.59	93.88	2058.35	-13.64	57.14	2425.26	-18.60	168.77	2967.28	234.46	1415.34	0.00	0.00	0.00	3077.15	171.37	1769.97	3070.58	287.90	1780.29	2091.48	17.55	1723.88	2484.99	90.30	1771.07	55.97	1019.58	73.80	645.04	928.14	74.84	140.93
9.85000	3180.24	294.62	70.24	3140.07	275.42	75.07	2424.93	193.59	118.60	2419.26	208.70	171.73	2918.89	19.60	62.24	2895.64	29.40	90.72	2058.35	-13.64	57.14	2425.26	-18.60	168.77	2974.14	236.38	1414.98	0.00	0.00	0.00	3083.12	173.09	1769.77	3076.34	289.60	1780.93	2091.48	17.55	1723.88	2484.99	90.30	1771.07	55.90	1020.16	73.54	644.97	928.16	74.70	139.23
9.86000	3180.24	294.62	70.24	3140.07	275.42	75.07	2424.93	193.59	118.60	2419.26	208.70	171.73	2945.57	22.69	60.24	2920.17	32.11	87.09	2058.35	-13.64	57.14	2425.26	-18.60	168.77	2980.99	238.31	1414.60	0.00	0.00	0.00	3089.14	174.87	1769.55	3082.08	291.39	1781.54	2091.48	17.55	1723.88	2484.99	90.30	1771.07	55.99	1019.84	73.68	646.35	927.99	74.01	140.63
9.87000	3180.24	294.62	70.24	3140.07	275.42	75.07	2424.93	193.59	118.60	2419.26	208.70	171.73	2972.19	25.48	57.83	2945.56	34.62	83.74	2058.35	-13.64	57.14	2425.26	-18.60	168.77	2987.82	240.25	1414.22	0.00	0.00	0.00	3095.23	176.73	1769.34	3087.96	293.17	1782.08	2091.48	17.55	1723.88	2484.99	90.30	1771.07	55.99	1019.19	73.77	646.79	927.86	73.88	142.46
9.88000	3180.24	294.62	70.24	3140.07	275.42	75.07	2424.93	193.59	118.60	2419.26	208.70	171.73	2999.84	27.90	56.00	2972.03	36.83	80.74	2058.35	-13.64	57.14	2425.26	-18.60	168.77	2994.65	242.20	1413.82	0.00	0.00	0.00	3101.38	178.68	1769.15	3093.61	294.94	1782.55	2091.48	17.55	1723.88	2484.99	90.30	1771.07	56.06	1019.36	73.81	646.84	927.97	73.95	143.97
9.89000	3180.24	294.62	70.24	3140.07	275.42	75.07	2424.93	193.59	118.60	2419.26	208.70	171.73	3027.26	29.76	54.01	2998.50	38.60	77.62	2058.35	-13.64	57.14	2425.26	-18.60	168.77	3001.47	244.15	1413.42	0.00	0.00	0.00	3107.62	180.74	1768.97	3099.18	296.74	1782.96	2091.48	17.55	1723.88	2484.99	90.30	1771.07	56.02	1019.72	73.72	646.88	928.45	73.71	141.88
9.90000	3180.24	294.62	70.24	3140.07	275.42	75.07	2424.93	193.59	118.60	2419.26	208.70	171.73	3055.28	31.13	52.80	3025.33	39.99	74.79	2058.35	-13.64	57.14	2425.26	-18.60	168.77	3008.28	246.12	1413.00	0.00	0.00	0.00	3113.96	182.94	1768.83	3104.70	298.55	1783.28	2091.48	17.55	1723.88	2484.99	90.30	1771.07	56.06	1019.44	73.82	646.84	928.33	73.73	142.89
9.91000	3180.24	294.62	70.24	3140.07	275.42	75.07	2424.93	193.59	118.60	2419.26	208.70	171.73	3083.98	32.11	52.45	3052.47	41.08	72.50	2058.35	-13.64	57.14	2425.26	-18.60	168.77	3015.07	248.10	1412.58	0.00	0.00	0.00	3120.42	185.28	1768.73	3110.43	300.48	1783.49	2091.48	17.55	1723.88	2484.99	90.30	1771.07	56.05	1019.63	73.78	646.87	928.53	73.57	141.15
9.92000	3180.24	294.62	70.24	3140.07	275.42	75.07	2424.93	193.59	118.60	2419.26	208.70	171.73	3111.81	32.76	51.84	3079.59	41.97	70.40	2058.35	-13.64	57.14	2425.26	-18.60	168.77	3021.86	250.08	1412.14	0.00	0.00	0.00	3127.01	187.80	1768.69	3115.95	302.51	1783.65	2091.48	17.55	1723.88	2484.99	90.30	1771.07	55.94	1019.91	73.61	646.81	928.34	73.74	138.77
9.93000	3180.24	294.62	70.24	3140.07	275.42	75.07	2424.93	193.59	118.60	2419.26	208.70	171.73	3111.81	32.76	51.84	3107.42	42.87	69.47	2058.35	-13.64	57.14	2425.26	-18.60	168.77	3028.64	252.07	1411.69	0.00	0.00	0.00	3132.77	190.02	1768.70	3121.37	304.59	1783.78	2091.48	17.55	1723.88	2484.99	90.30	1771.07	55.94	1019.97	73.55	646.78	927.77	73.91	141.20
9.94000	3180.24	294.62	70.24	3140.07	275.42	75.07	2424.93	193.59	118.60	2419.26	208.70	171.73	3111.81	32.76	51.84	3134.01	43.75	68.26	2058.35	-13.64	57.14	2425.26	-18.60	168.77	3035.41	254.08	1411.23	0.00	0.00	0.00	3138.59	192.26	1768.66	3126.73	306.67	1783.86	2091.48	17.55	1723.88	2484.99	90.30	1771.07	55.93	1020.08	73.67	646.84	928.47	73.72	143.24
9.95000	3180.24	294.62	70.24	3140.07	275.42	75.07	2424.93	193.59	118.60	2419.26	208.70	171.73	3111.81	32.76	51.84	3134.01	43.75	68.26	2058.35	-13.64	57.14	2425.26	-18.60	168.77	3042.17	256.09	1410.77	0.00	0.00	0.00	3144.63	194.60	1768.56	3132.11	308.86	1783.92	2091.48	17.55	1723.88	2484.99	90.30	1771.07	55.95	1020.12	73.71	646.83	928.04	73.88	141.15
9.96000	3180.24	294.62	70.24	3140.07	275.42	75.07	2424.93	193.59	118.60	2419.26	208.70	171.73	3111.81	32.76	51.84	3134.01	43.75	68.26	2058.35	-13.64	57.14	2425.26	-18.60	168.77	3048.92	258.11	1410.29	0.00	0.00	0.00	3150.65	197.03	1768.47	3137.64	311.14	1783.93	2091.48	17.55	1723.88	2484.99	90.30	1771.07	55.96	1019.45	73.78	646.81	927.89	73.90	145.88
9.97000	3180.24	294.62	70.24	3140.07	275.42	75.07	2424.93	193.59	118.60	2419.26	208.70	171.73	3111.81	32.76	51.84	3134.01	43.75	68.26	2058.35	-13.64	57.14	2425.26	-18.60	168.77	3055.66	260.14	1409.80	0.00	0.00	0.00	3156.73	199.47	1768.38	3142.99	313.51	1784.01	2091.48	17.55	1723.88	2484.99	90.30	1771.07	55.94	1019.76	73.56	646.82	928.09	73.79	141.94
9.98000	3180.24	294.62	70.24	3140.07	275.42	75.07	2424.93	193.59	118.60	2419.26	208.70	171.73	3111.81	32.76	51.84	3134.01	43.75	68.26	2058.35	-13.64	57.14	2425.26	-18.60	168.77	3062.39	262.18	1409.30	0.00	0.00	0.00	3162.79	201.89	1768.33	3148.36	315.83	1784.13	2091.48	17.55	1723.88	2484.99	90.30	1771.07	55.98	1019.96	73.37	646.83	928.09	73.85	142.12
9.99000	3180.24	294.62	70.24	3140.07	275.42	75.07	2424.93	193.59	118.60	2419.26	208.70	171.73	3111.81	32.76	51.84	3134.01	43.75	68.26	2058.35	-13.64	57.14	2425.26	-18.60	168.77	3069.11	264.23	1408.78	0.00	0.00	0.00	3169.38	204.28	1768.33	3153.71	318.24	1784.33	2091.48	17.55	1723.88	2484.99	90.30	1771.07	55.89	1020.21	73.37	646.81	928.12	73.86	143.03
10.00000	3180.24	294.62	70.24	3140.07	275.42	75.07	2424.93	193.59	118.60	2419.26	208.70	171.73	3111.81	32.76	51.84	3134.01	43.75	68.26	2058.35	-13.64	57.14	2425.26	-18.60	168.77	3075.83	266.28	1408.26	0.00	0.00	0.00	3175.93	206.87	1768.48	3159.07	320.71	1784.67	2091.48	17.55	1723.88	2484.99	90.30	1771.07	55.93	1019.73	73.65	646.80	927.93	73.97	140.76
10.01000	3180.24	294.62	70.24	3140.07	275.42	75.07	2424.93	193.59	118.60	2419.26	208.70	171.73	3111.81	32.76	51.84	3134.01	43.75	68.26	2058.35	-13.64	57.14	2425.26	-18.60	168.77	3082.53	268.35	1407.73	0.00	0.00	0.00	3182.33	209.57	1768.79	3164.37	323.21	1785.21	2091.48	17.55	1723.88	2484.99	90.30	1771.07	55.99	1019.35	73.69	646.80	927.76	73.97	141.41
10.02000	3180.24	294.62	70.24	3140.07	275.42	75.07	2424.93	193.59	118.60	2419.26	208.70	171.73	3111.81	32.76	51.84	3134.01	43.75	68.26	2058.35	-13.64	57.14	2425.26	-18.60	168.77	3089.22	270.43	1407.18	0.00	0.00	0.00	3189.12	212.24	1769.23	3169.42	325.80	1786.04	2091.48	17.55	1723.88	2484.99	90.30	1771.07	55.90	1020.12	73.46	646.78	927.88	73.97	143.15
10.03000	3180.24	294.62	70.24	3140.07	275.42	75.07	2424.93	193.59	118.60	2419.26	208.70	171.73	3111.81	32.76	51.84	3134.01	43.75	68.26	2058.35	-13.64	57.14	2425.26	-18.60	168.77	3095.90	272.51	1406.63	0.00	0.00	0.00	3195.63	215.03	1769.91	3174.30	328.41	1787.05	2091.48	17.55	1723.88	2484.99	90.30	1771.07	55.93	1020.04	73.60	646.86	928.36	73.73	144.02
10.04000	3180.24	294.62	70.24	3140.07	275.42	75.07	2424.93	193.59	118.60	2419.26	208.70	171.73	3111.81	32.76	51.84	3134.01	43.75	68.26	2058.35	-13.64	57.14	2425.26	-18.60	168.77	3102.57	274.60	1406.06	0.00	0.00	0.00	3195.63	215.03	1769.91	3179.12	331.14	1788.26	2091.48	17.55	1723.88	2484.99	90.30	1771.07	55.85	1020.49	73.41	646.86	928.15	73.76	143.60
10.05000	3180.24	294.62	70.24	3140.07	275.42	75.07	2424.93	193.59	118.60	2419.26	208.70	171.73	3111.81	32.76	51.84	3134.01	43.75	68.26	2058.35	-13.64	57.14	2425.26	-18.60	168.77	3109.23	276.71	1405.48	0.00	0.00	0.00	3195.63	215.03	1769.91	3179.12	331.14	1788.26	2091.48	17.55	1723.88	2484.99	90.30	1771.07	55.79	1020.25	73.43	646.83	928.05	73.91	137.57
10.06000	3180.24	294.62	70.24	3140.07	275.42	75.07	2424.93	193.59	118.60	2419.26	208.70	171.73	3111.81	32.76	51.84	3134.01	43.75	68.26	2058.35	-13.64	57.14	2425.26	-18.60	168.77	3115.88	278.82	1404.90	0.00	0.00	0.00	3195.63	215.03	1769.91	3179.12	331.14	1788.26	2091.48	17.55	1723.88	2484.99	90.30	1771.07	55.86	1020.23	73.50	646.77	927.85	74.02	140.65
10.07000	3180.24	294.62	70.24	3140.07	275.42	75.07	2424.93	193.59	118.60	2419.26	208.70	171.73	3111.81	32.76	51.84	3134.01	43.75	68.26	2058.35	-13.64	57.14	2425.26	-18.60	168.77	3122.52	280.94	1404.29	0.00	0.00	0.00	3195.63	215.03	1769.91	3179.12	331.14	1788.26	2091.48	17.55	1723.88	2484.99	90.30	1771.07	55.94	1020.10	73.59	646.77	928.30	73.85	140.23
10.08000	3180.24	294.62	70.24	3140.07	275.42	75.07	2424.93	193.59	118.60	2419.26	208.70	171.73	3111.81	32.76	51.84	3134.01	43.75	68.26	2058.35	-13.64	57.14	2425.26	-18.60	168.77	3129.15	283.07	1403.68	0.00	0.00	0.00	3195.63	215.03	1769.91	3179.12	331.14	1788.26	2091.48	17.55	1723.88	2484.99	90.30	1771.07	55.95	1019.87	73.71	646.80	928.68	73.66	140.69
10.09000	3180.24	294.62	70.24	3140.07	275.42	75.07	2424.93	193.59	118.60	2419.26	208.70	171.73	3111.81	32.76	51.84	3134.01	43.75	68.26	2058.35	-13.64	57.14	2425.26	-18.60	168.77	3135.77	285.21	1403.06	0.00	0.00	0.00	3195.63	215.03	1769.91	3179.12	331.14	1788.26	2091.48	17.55	1723.88	2484.99	90.30	1771.07	55.91	1020.11	73.56	646.81	928.18	73.76	139.56
10.10000	3180.24	294.62	70.24	3140.07	275.42	75.07	2424.93	193.59	118.60	2419.26	208.70	171.73	3111.81	32.76	51.84	3134.01	43.75	68.26	2058.35	-13.64	57.14	2425.26	-18.60	168.77	3142.38	287.36	1402.42	0.00	0.00	0.00	3195.63	215.03	1769.91	3179.12	331.14	1788.26	2091.48	17.55	1723.88	2484.99	90.30	1771.07	56.01	1019.58	73.75	646.81	928.23	73.81	140.15
10.11000	3180.24	294.62	70.24	3140.07	275.42	75.07	2424.93	193.59	118.60	2419.26	208.70	171.73	3111.81	32.76	51.84	3134.01	43.75	68.26	2058.35	-13.64	57.14	2425.26	-18.60	168.77	3148.98	289.52	1401.78	0.00	0.00	0.00	3195.63	215.03	1769.91	3179.12	331.14	1788.26	2091.48	17.55	1723.88	2484.99	90.30	1771.07	55.99	1019.08	73.82	646.82	928.41	73.74	136.30
10.12000	3180.24	294.62	70.24	3140.07	275.42	75.07	2424.93	193.59	118.60	2419.26	208.70	171.73	3111.81	32.76	51.84	3134.01	43.75	68.26	2058.35	-13.64	57.14	2425.26	-18.60	168.77	3154.69	291.48	1401.26	0.00	0.00	0.00	3195.63	215.03	1769.91	3179.12	331.14	1788.26	2091.48	17.55	1723.88	2484.99	90.30	1771.07	55.99	1019.58	73.72	646.87	928.81	73.52	137.10
10.13000	3180.24	294.62	70.24	3140.07	275.42	75.07	2424.93	193.59	118.60	2419.26	208.70	171.73	3111.81	32.76	51.84	3134.01	43.75	68.26	2058.35	-13.64	57.14	2425.26	-18.60	168.77	3160.50	293.36	1400.72	0.00	0.00	0.00	3195.63	215.03	1769.91	3179.12	331.14	1788.26	2091.48	17.55	1723.88	2484.99	90.30	1771.07	55.96	1019.91	73.66	646.79	928.21	73.77	138.72
10.14000	3180.24	294.62	70.24	3140.07	275.42	75.07	2424.93	193.59	118.60	2419.26	208.70	171.73	3111.81	32.76	51.84	3134.01	43.75	68.26	2058.35	-13.64	57.14	2425.26	-18.60	168.77	3166.22	295.24	1400.16	0.00	0.00	0.00	3195.63	215.03	1769.91	3179.12	331.14	1788.26	2091.48	17.55	1723.88	2484.99	90.30	1771.07	55.91	1019.57	73.74	646.82	927.77	73.91	140.93
10.15000	3180.24	294.62	70.24	3140.07	275.42	75.07	2424.93	193.59	118.60	2419.26	208.70	171.73	3111.81	32.76	51.84	3134.01	43.75	68.26	2058.35	-13.64	57.14	2425.26	-18.60	168.77	3171.98	297.20	1399.57	0.00	0.00	0.00	3195.63	215.03	1769.91	3179.12	331.14	1788.26	2091.48	17.55	1723.88	2484.99	90.30	1771.07	55.83	1019.87	73.47	646.84	927.80	73.84	140.13
10.16000	3180.24	294.62	70.24	3140.07	275.42	75.07	2424.93	193.59	118.60	2419.26	208.70	171.73	3111.81	32.76	51.84	3134.01	43.75	68.26	2058.35	-13.64	57.14	2425.26	-18.60	168.77	3177.80	299.09	1398.92	0.00	0.00	0.00	3195.63	215.03	1769.91	3179.12	331.14	1788.26	2091.48	17.55	1723.88	2484.99	90.30	1771.07	55.87	1019.88	73.55	646.86	928.32	73.56	136.97
10.17000	3180.24	294.62	70.24	3140.07	275.42	75.07	2424.93	193.59	118.60	2419.26	208.70	171.73	3111.81	32.76	51.84	3134.01	43.75	68.26	2058.35	-13.64	57.14	2425.26	-18.60	168.77	3183.69	300.82	1398.25	0.00	0.00	0.00	3195.63	215.03	1769.91	3179.12	331.14	1788.26	2091.48	17.55	1723.88	2484.99	90.30	1771.07	55.91	1019.88	73.50	646.83	928.28	73.73	139.60
10.18000	3180.24	294.62	70.24	3140.07	275.42	75.07	2424.93	193.59	118.60	2419.26	208.70	171.73	3111.81	32.76	51.84	3134.01	43.75	68.26	2058.35	-13.64	57.14	2425.26	-18.60	168.77	3189.51	302.42	1397.59	0.00	0.00	0.00	3195.63	215.03	1769.91	3179.12	331.14	1788.26	2091.48	17.55	1723.88	2484.99	90.30	1771.07	55.91	1019.73	73.59	646.81	928.22	73.78	138.09
10.19000	3180.24	294.62	70.24	3140.07	275.42	75.07	2424.93	193.59	118.60	2419.26	208.70	171.73	3111.81	32.76	51.84	3134.01	43.75	68.26	2058.35	-13.64	57.14	2425.26	-18.60	168.77	3189.51	302.42	1397.59	0.00	0.00	0.00	3195.63	215.03	1769.91	3179.12	331.14	1788.26	2091.48	17.55	1723.88	2484.99	90.30	1771.07	55.91	1019.73	73.59	646.81	928.22	73.78	138.09
[truncated: 35 more columns]
