# Supplementary material for: The impact of mobile phone use on where we look and how we walk when negotiating floor based obstacles
Source: PLoS One. 2017 Jun 30;12(6):e0179802. doi: 10.1371/journal.pone.0179802 (PMC5493336; doi:10.1371/journal.pone.0179802)
Supplement: S1 File — (ZIP) [file pone.0179802.s001.zip › Gait/PP11/JS no obs read 3.txt]

CODAmotion Analysis Text
Codamotion Analysis Text Save of: JS no obs read 3.mdf
Time	Markers
Time	1:LTOE.X	1:LTOE.Y	1:LTOE.Z	2:L2nd.X	2:L2nd.Y	2:L2nd.Z	3:LHEE.X	3:LHEE.Y	3:LHEE.Z	4:LANK.X	4:LANK.Y	4:LANK.Z	5:RTOE.X	5:RTOE.Y	5:RTOE.Z	6:R2nd.X	6:R2nd.Y	6:R2nd.Z	7:RHEE.X	7:RHEE.Y	7:RHEE.Z	8:RANK.X	8:RANK.Y	8:RANK.Z	9:STRN.X	9:STRN.Y	9:STRN.Z	10:Marker 10.X	10:Marker 10.Y	10:Marker 10.Z	11:FRHD.X	11:FRHD.Y	11:FRHD.Z	12:FLHD.X	12:FLHD.Y	12:FLHD.Z	13:BRHD.X	13:BRHD.Y	13:BRHD.Z	14:BLHD.X	14:BLHD.Y	14:BLHD.Z	15:BLSTEP.X	15:BLSTEP.Y	15:BLSTEP.Z	16:FLSTEP.X	16:FLSTEP.Y	16:FLSTEP.Z	17:BRSTEP.X
(s)	(mm)	(mm)	(mm)	(mm)	(mm)	(mm)	(mm)	(mm)	(mm)	(mm)	(mm)	(mm)	(mm)	(mm)	(mm)	(mm)	(mm)	(mm)	(mm)	(mm)	(mm)	(mm)	(mm)	(mm)	(mm)	(mm)	(mm)	(mm)	(mm)	(mm)	(mm)	(mm)	(mm)	(mm)	(mm)	(mm)	(mm)	(mm)	(mm)	(mm)	(mm)	(mm)	(mm)	(mm)	(mm)	(mm)	(mm)	(mm)	(mm)
0.00000	-3515.04	134.41	-10.95	-3888.85	-48.51	50.87	-3638.15	98.62	5.34	-3642.36	86.33	31.14	-3970.87	-123.92	1.05	-4034.26	-92.47	8.83	-3407.46	88.24	-0.95	-3422.10	76.50	21.32	-3975.12	-31.65	1335.40	0.00	0.00	0.00	-2437.67	-46.91	1695.16	-3872.78	-106.91	1734.65	-3036.02	151.93	1310.49	-2983.93	72.10	1302.03	-227.21	1130.99	52.69	197.58	975.00	54.03	-92.43
0.01000	-3515.04	134.41	-10.95	-3888.85	-48.51	50.87	-3638.15	98.62	5.34	-3642.36	86.33	31.14	-3970.87	-123.92	1.05	-4034.26	-92.47	8.83	-3407.46	88.24	-0.95	-3422.10	76.50	21.32	-3975.12	-31.65	1335.40	0.00	0.00	0.00	-2437.67	-46.91	1695.16	-3872.78	-106.91	1734.65	-3036.02	151.93	1310.49	-2983.93	72.10	1302.03	-227.21	1130.99	52.69	197.58	975.00	54.03	-92.43
0.02000	-3515.04	134.41	-10.95	-3888.85	-48.51	50.87	-3638.15	98.62	5.34	-3642.36	86.33	31.14	-3970.87	-123.92	1.05	-4034.26	-92.47	8.83	-3407.46	88.24	-0.95	-3422.10	76.50	21.32	-3975.12	-31.65	1335.40	0.00	0.00	0.00	-2437.67	-46.91	1695.16	-3872.78	-106.91	1734.65	-3036.02	151.93	1310.49	-2983.93	72.10	1302.03	-227.29	1131.36	52.71	197.64	975.34	54.05	-92.43
0.03000	-3515.04	134.41	-10.95	-3888.85	-48.51	50.87	-3638.31	98.63	5.33	-3642.53	86.33	31.14	-3970.87	-123.92	1.05	-4034.26	-92.47	8.83	-3407.49	88.24	-0.93	-3422.13	76.50	21.34	-3975.12	-31.65	1335.40	0.00	0.00	0.00	-2437.67	-46.91	1695.16	-3872.78	-106.91	1734.65	-3036.82	151.97	1310.83	-2984.80	72.12	1302.40	-299.82	1492.37	68.91	265.37	1315.87	72.35	-92.46
0.04000	-3515.04	134.41	-10.95	-3888.85	-48.51	50.87	-3801.45	102.44	-0.55	-3818.44	90.92	36.44	-3970.87	-123.92	1.05	-4034.26	-92.47	8.83	-3407.57	88.24	-0.88	-3422.20	76.49	21.37	-3975.12	-31.65	1335.40	0.00	0.00	0.00	-2437.67	-46.91	1695.16	-3872.78	-106.91	1734.65	-3839.08	192.44	1652.42	-3853.44	90.03	1676.23	-299.24	1490.84	69.54	266.23	1315.95	72.31	-120.98
0.05000	-3515.04	134.41	-10.95	-3888.85	-48.51	50.87	-3779.78	101.83	3.69	-3848.44	90.81	31.89	-3970.87	-123.92	1.05	-4034.26	-92.47	8.83	-3407.72	88.23	-0.80	-3422.32	76.48	21.43	-3975.12	-31.65	1335.40	0.00	0.00	0.00	-2437.67	-46.91	1695.16	-3872.78	-106.91	1734.65	-3830.38	192.16	1651.56	-3836.24	90.04	1676.35	-299.91	1493.64	68.58	265.43	1316.75	71.97	-123.95
0.06000	-3515.04	134.41	-10.95	-3888.85	-48.51	50.87	-3793.19	102.33	1.86	-3833.72	90.90	33.41	-3970.87	-123.92	1.05	-4034.26	-92.47	8.83	-3407.91	88.22	-0.68	-3422.49	76.46	21.51	-3975.12	-31.65	1335.40	0.00	0.00	0.00	-2437.67	-46.91	1695.16	-3872.78	-106.91	1734.65	-3813.66	192.54	1649.86	-3848.79	92.03	1675.75	-300.22	1495.18	68.04	265.62	1317.14	71.77	-125.38
0.07000	-3515.04	134.41	-10.95	-3888.85	-48.51	50.87	-3774.62	102.02	4.22	-3821.34	92.17	36.34	-3970.87	-123.92	1.05	-4034.26	-92.47	8.83	-3408.17	88.21	-0.54	-3422.71	76.44	21.61	-3975.12	-31.65	1335.40	0.00	0.00	0.00	-2437.67	-46.91	1695.16	-3872.78	-106.91	1734.65	-3846.64	192.83	1651.85	-3859.21	91.75	1676.52	-299.69	1492.92	69.12	269.97	1315.83	73.14	-124.06
0.08000	-3515.04	134.41	-10.95	-3888.85	-48.51	50.87	-3792.13	101.93	1.72	-3827.03	91.75	35.05	-3970.87	-123.92	1.05	-4034.26	-92.47	8.83	-3408.48	88.19	-0.36	-3422.98	76.41	21.74	-3975.12	-31.65	1335.40	0.00	0.00	0.00	-2437.67	-46.91	1695.16	-3872.78	-106.91	1734.65	-3814.42	191.38	1651.18	-3860.48	91.58	1677.54	-299.57	1492.18	69.08	269.96	1316.20	72.78	-121.91
0.09000	-3515.04	134.41	-10.95	-3888.85	-48.51	50.87	-3792.44	101.78	1.47	-3849.10	91.19	30.45	-3970.87	-123.92	1.05	-4034.26	-92.47	8.83	-3408.85	88.17	-0.15	-3423.29	76.38	21.89	-3975.12	-31.65	1335.40	0.00	0.00	0.00	-2437.67	-46.91	1695.16	-3872.78	-106.91	1734.65	-3830.25	191.07	1651.31	-3846.65	91.53	1676.64	-300.09	1493.52	68.63	266.79	1315.19	72.56	-122.58
0.10000	-3515.04	134.41	-10.95	-3888.85	-48.51	50.87	-3796.83	101.36	0.81	-3860.26	92.31	29.75	-3970.87	-123.92	1.05	-4034.26	-92.47	8.83	-3409.27	88.15	0.10	-3423.65	76.35	22.06	-3975.12	-31.65	1335.40	0.00	0.00	0.00	-2437.67	-46.91	1695.16	-3872.78	-106.91	1734.65	-3843.47	191.90	1652.08	-3845.25	91.72	1677.10	-299.75	1490.32	69.85	269.78	1315.39	73.05	-121.96
0.11000	-3515.04	134.41	-10.95	-3888.85	-48.51	50.87	-3795.17	100.88	0.91	-3835.46	92.71	32.69	-3970.87	-123.92	1.05	-4034.26	-92.47	8.83	-3409.74	88.12	0.37	-3424.05	76.31	22.26	-3975.12	-31.65	1335.40	0.00	0.00	0.00	-2437.67	-46.91	1695.16	-3872.78	-106.91	1734.65	-3841.36	193.15	1652.26	-3829.47	91.81	1675.40	-299.07	1489.33	70.28	266.90	1316.20	72.34	-123.38
0.12000	-3515.04	134.41	-10.95	-3888.85	-48.51	50.87	-3786.52	102.04	2.67	-3819.72	91.58	36.24	-3970.87	-123.92	1.05	-4034.26	-92.47	8.83	-3410.27	88.09	0.68	-3424.50	76.26	22.47	-3975.12	-31.65	1335.40	0.00	0.00	0.00	-2437.67	-46.91	1695.16	-3872.78	-106.91	1734.65	-3840.33	193.66	1651.79	-3854.97	89.97	1676.48	-299.18	1489.72	70.07	264.94	1316.11	71.97	-122.77
0.13000	-3515.04	134.41	-10.95	-3888.85	-48.51	50.87	-3795.77	102.88	1.32	-3838.01	91.93	33.21	-3970.87	-123.92	1.05	-4034.26	-92.47	8.83	-3410.85	88.06	1.02	-3425.00	76.21	22.71	-3975.12	-31.65	1335.40	0.00	0.00	0.00	-2437.67	-46.91	1695.16	-3872.78	-106.91	1734.65	-3834.44	193.03	1651.70	-3837.62	90.56	1676.83	-299.58	1491.31	69.43	264.45	1316.50	71.73	-122.61
0.14000	-3515.04	134.41	-10.95	-3888.85	-48.51	50.87	-3795.24	102.24	1.49	-3835.25	92.34	33.37	-3970.87	-123.92	1.05	-4034.26	-92.47	8.83	-3411.49	88.03	1.38	-3425.54	76.16	22.98	-3975.12	-31.65	1335.40	0.00	0.00	0.00	-2437.67	-46.91	1695.16	-3872.78	-106.91	1734.65	-3822.73	192.57	1651.70	-3840.97	89.61	1676.70	-299.22	1490.84	69.40	267.84	1316.10	72.55	-125.60
0.15000	-3515.04	134.41	-10.95	-3888.85	-48.51	50.87	-3789.54	101.59	2.38	-3820.67	91.17	35.66	-3970.87	-123.92	1.05	-4034.26	-92.47	8.83	-3412.18	87.99	1.78	-3426.13	76.10	23.26	-3975.12	-31.65	1335.40	0.00	0.00	0.00	-2437.67	-46.91	1695.16	-3872.78	-106.91	1734.65	-3844.53	192.53	1653.27	-3864.97	90.05	1677.65	-299.68	1492.11	69.06	267.99	1316.09	72.47	-127.23
0.16000	-3515.04	134.41	-10.95	-3888.85	-48.51	50.87	-3800.71	101.98	-0.39	-3850.02	90.98	30.45	-3970.87	-123.92	1.05	-4034.26	-92.47	8.83	-3412.92	87.95	2.22	-3426.76	76.04	23.56	-3975.12	-31.65	1335.40	0.00	0.00	0.00	-2437.67	-46.91	1695.16	-3872.78	-106.91	1734.65	-3840.99	191.58	1652.54	-3823.28	90.71	1676.34	-299.02	1489.07	70.21	264.60	1316.74	71.59	-124.85
0.17000	-3515.04	134.41	-10.95	-3888.85	-48.51	50.87	-3804.08	102.72	-0.70	-3843.72	90.90	32.11	-3970.87	-123.92	1.05	-4034.26	-92.47	8.83	-3413.71	87.91	2.68	-3427.44	75.97	23.89	-3975.12	-31.65	1335.40	0.00	0.00	0.00	-2437.67	-46.91	1695.16	-3872.78	-106.91	1734.65	-3846.95	192.75	1652.59	-3850.66	91.39	1676.64	-299.41	1492.04	68.97	267.55	1315.98	72.42	-122.94
0.18000	-3515.04	134.41	-10.95	-3888.85	-48.51	50.87	-3780.87	101.86	2.93	-3846.34	92.28	31.07	-3970.87	-123.92	1.05	-4034.26	-92.47	8.83	-3414.55	87.86	3.17	-3428.16	75.90	24.24	-3975.12	-31.65	1335.40	0.00	0.00	0.00	-2437.67	-46.91	1695.16	-3872.78	-106.91	1734.65	-3860.49	192.77	1654.14	-3859.49	89.99	1677.83	-299.46	1491.99	69.38	267.67	1315.97	72.60	-126.65
0.19000	-3515.04	134.41	-10.95	-3888.85	-48.51	50.87	-3804.90	102.12	-0.04	-3810.69	91.80	37.73	-3970.87	-123.92	1.05	-4034.26	-92.47	8.83	-3415.45	87.81	3.69	-3428.92	75.82	24.61	-3975.12	-31.65	1335.40	0.00	0.00	0.00	-2437.67	-46.91	1695.16	-3872.78	-106.91	1734.65	-3844.03	193.58	1653.26	-3822.17	91.82	1676.55	-299.29	1489.96	69.93	265.44	1317.32	71.72	-125.07
0.20000	-3515.04	134.41	-10.95	-3888.85	-48.51	50.87	-3803.11	101.48	-0.09	-3818.95	92.32	36.16	-3970.87	-123.92	1.05	-4034.26	-92.47	8.83	-3416.39	87.76	4.24	-3429.73	75.74	25.00	-3975.12	-31.65	1335.40	0.00	0.00	0.00	-2437.67	-46.91	1695.16	-3872.78	-106.91	1734.65	-3849.80	192.51	1653.37	-3880.31	90.90	1678.62	-298.94	1488.96	69.95	266.59	1316.70	72.01	-125.02
0.21000	-3515.04	134.41	-10.95	-3888.85	-48.51	50.87	-3791.37	101.63	1.14	-3827.85	91.48	34.90	-3970.87	-123.92	1.05	-4034.26	-92.47	8.83	-3417.39	87.71	4.82	-3430.58	75.65	25.41	-3975.12	-31.65	1335.40	0.00	0.00	0.00	-2437.67	-46.91	1695.16	-3872.78	-106.91	1734.65	-3832.93	190.43	1652.85	-3846.15	90.91	1676.33	-299.03	1490.47	69.55	266.19	1316.56	72.04	-124.59
0.22000	-3515.04	134.41	-10.95	-3888.85	-48.51	50.87	-3803.59	101.31	-1.01	-3829.15	90.91	34.87	-3970.87	-123.92	1.05	-4034.26	-92.47	8.83	-3418.44	87.65	5.44	-3431.47	75.56	25.85	-3975.12	-31.65	1335.40	0.00	0.00	0.00	-2437.67	-46.91	1695.16	-3872.78	-106.91	1734.65	-3875.75	191.28	1654.25	-3833.72	91.72	1676.54	-299.42	1492.58	69.08	265.85	1316.23	72.03	-124.94
0.23000	-3515.04	134.41	-10.95	-3888.85	-48.51	50.87	-3795.76	102.07	1.18	-3827.11	91.67	34.42	-3970.87	-123.92	1.05	-4034.26	-92.47	8.83	-3419.53	87.59	6.08	-3432.40	75.47	26.30	-3975.12	-31.65	1335.40	0.00	0.00	0.00	-2437.67	-46.91	1695.16	-3872.78	-106.91	1734.65	-3848.67	191.27	1654.20	-3811.32	92.05	1675.45	-299.88	1494.85	68.32	263.86	1317.29	71.38	-126.90
0.24000	-3515.04	134.41	-10.95	-3888.85	-48.51	50.87	-3785.84	101.45	2.06	-3852.20	91.14	31.08	-3970.87	-123.92	1.05	-4034.26	-92.47	8.83	-3420.68	87.53	6.75	-3433.38	75.37	26.78	-3975.12	-31.65	1335.40	0.00	0.00	0.00	-2437.67	-46.91	1695.16	-3872.78	-106.91	1734.65	-3840.55	191.76	1652.53	-3838.22	90.96	1675.84	-300.12	1494.48	68.22	264.80	1316.31	71.99	-123.25
0.25000	-3515.04	134.41	-10.95	-3888.85	-48.51	50.87	-3791.17	102.17	1.50	-3812.81	91.32	36.11	-3970.87	-123.92	1.05	-4034.26	-92.47	8.83	-3421.87	87.46	7.45	-3434.39	75.27	27.27	-3975.12	-31.65	1335.40	0.00	0.00	0.00	-2437.67	-46.91	1695.16	-3872.78	-106.91	1734.65	-3841.50	192.60	1652.48	-3826.22	89.63	1675.28	-300.00	1493.16	68.92	263.49	1317.56	71.15	-124.16
0.26000	-3515.04	134.41	-10.95	-3888.85	-48.51	50.87	-3789.94	102.00	1.60	-3826.98	91.24	34.59	-3970.87	-123.92	1.05	-4034.26	-92.47	8.83	-3423.12	87.39	8.18	-3435.45	75.16	27.79	-3975.12	-31.65	1335.40	0.00	0.00	0.00	-2437.67	-46.91	1695.16	-3872.78	-106.91	1734.65	-3842.57	191.12	1653.21	-3828.48	90.15	1675.28	-299.68	1491.90	69.22	263.28	1317.93	71.19	-121.60
0.27000	-3515.04	134.41	-10.95	-3888.85	-48.51	50.87	-3790.43	102.23	1.98	-3820.80	91.65	35.28	-3970.87	-123.92	1.05	-4034.26	-92.47	8.83	-3424.41	87.32	8.93	-3436.55	75.05	28.33	-3975.12	-31.65	1335.40	0.00	0.00	0.00	-2437.67	-46.91	1695.16	-3872.78	-106.91	1734.65	-3851.78	191.50	1652.32	-3837.88	88.23	1676.34	-299.15	1490.99	69.42	264.62	1316.15	71.96	-123.26
0.28000	-3515.04	134.41	-10.95	-3888.85	-48.51	50.87	-3799.64	101.49	0.14	-3845.86	89.73	31.18	-3970.87	-123.92	1.05	-4034.26	-92.47	8.83	-3425.74	87.25	9.72	-3437.69	74.93	28.88	-3975.12	-31.65	1335.40	0.00	0.00	0.00	-2437.67	-46.91	1695.16	-3872.78	-106.91	1734.65	-3845.88	191.77	1652.32	-3825.39	90.24	1675.24	-299.42	1493.35	68.77	266.73	1316.67	72.07	-122.70
0.29000	-3515.04	134.41	-10.95	-3888.85	-48.51	50.87	-3802.25	101.59	0.00	-3822.30	90.25	34.51	-3970.87	-123.92	1.05	-4034.26	-92.47	8.83	-3427.13	87.17	10.54	-3438.87	74.81	29.46	-3975.12	-31.65	1335.40	0.00	0.00	0.00	-2437.67	-46.91	1695.16	-3872.78	-106.91	1734.65	-3854.22	190.30	1651.98	-3832.51	89.77	1676.02	-299.33	1491.35	69.63	267.88	1316.15	72.60	-117.75
0.30000	-3515.04	134.41	-10.95	-3888.85	-48.51	50.87	-3801.75	101.21	-0.12	-3821.21	90.39	35.20	-3970.87	-123.92	1.05	-4034.26	-92.47	8.83	-3428.56	87.09	11.38	-3440.09	74.68	30.06	-3975.12	-31.65	1335.40	0.00	0.00	0.00	-2437.67	-46.91	1695.16	-3872.78	-106.91	1734.65	-3851.16	191.27	1652.62	-3861.67	88.21	1676.49	-299.42	1489.57	70.03	266.63	1316.62	72.05	-117.70
0.31000	-3515.04	134.41	-10.95	-3888.85	-48.51	50.87	-3787.59	102.14	2.35	-3831.35	90.65	34.22	-3970.87	-123.92	1.05	-4034.26	-92.47	8.83	-3430.04	87.01	12.25	-3441.35	74.56	30.68	-3975.12	-31.65	1335.40	0.00	0.00	0.00	-2437.67	-46.91	1695.16	-3872.78	-106.91	1734.65	-3838.83	190.86	1652.03	-3841.77	88.60	1677.16	-299.69	1492.35	68.92	265.89	1317.03	72.01	-123.90
0.32000	-3515.04	134.41	-10.95	-3888.85	-48.51	50.87	-3801.99	102.29	-0.06	-3821.79	90.42	34.83	-3970.87	-123.92	1.05	-4034.26	-92.47	8.83	-3431.57	86.93	13.15	-3442.65	74.42	31.31	-3975.12	-31.65	1335.40	0.00	0.00	0.00	-2437.67	-46.91	1695.16	-3872.78	-106.91	1734.65	-3813.11	190.40	1650.72	-3835.70	89.60	1676.34	-299.60	1492.30	69.32	264.76	1317.85	71.39	-122.04
0.33000	-3515.04	134.41	-10.95	-3888.85	-48.51	50.87	-3783.12	101.58	2.71	-3828.70	90.40	33.63	-3970.87	-123.92	1.05	-4034.26	-92.47	8.83	-3433.14	86.84	14.08	-3443.98	74.28	31.97	-3975.12	-31.65	1335.40	0.00	0.00	0.00	-2437.67	-46.91	1695.16	-3872.78	-106.91	1734.65	-3830.42	188.73	1650.89	-3831.51	89.80	1675.84	-299.64	1492.02	69.26	264.92	1316.44	71.81	-124.72
0.34000	-3515.04	134.41	-10.95	-3888.85	-48.51	50.87	-3794.04	102.02	1.67	-3833.15	90.83	33.26	-3970.87	-123.92	1.05	-4034.26	-92.47	8.83	-3434.75	86.75	15.03	-3445.36	74.14	32.65	-3975.12	-31.65	1335.40	0.00	0.00	0.00	-2437.67	-46.91	1695.16	-3872.78	-106.91	1734.65	-3853.59	189.11	1652.14	-3836.65	88.88	1675.57	-299.63	1492.72	68.93	266.74	1316.80	71.93	-126.27
0.35000	-3515.04	134.41	-10.95	-3888.85	-48.51	50.87	-3792.94	102.09	1.43	-3814.02	90.97	36.62	-3970.87	-123.92	1.05	-4034.26	-92.47	8.83	-3436.41	86.66	16.01	-3446.77	74.00	33.34	-3975.12	-31.65	1335.40	0.00	0.00	0.00	-2437.67	-46.91	1695.16	-3872.78	-106.91	1734.65	-3822.62	189.90	1649.86	-3825.44	87.65	1674.60	-299.30	1491.32	69.34	267.58	1316.89	72.07	-125.15
0.36000	-3515.04	134.41	-10.95	-3888.85	-48.51	50.87	-3789.86	101.78	2.34	-3841.98	90.63	31.27	-3970.87	-123.92	1.05	-4034.26	-92.47	8.83	-3438.12	86.56	17.02	-3448.22	73.85	34.06	-3975.12	-31.65	1335.40	0.00	0.00	0.00	-2437.67	-46.91	1695.16	-3872.78	-106.91	1734.65	-3842.31	188.65	1651.42	-3818.69	88.36	1675.38	-298.99	1489.38	69.89	266.57	1316.54	71.89	-126.64
0.37000	-3515.04	134.41	-10.95	-3888.85	-48.51	50.87	-3795.16	101.67	0.87	-3834.09	91.21	33.14	-3970.87	-123.92	1.05	-4034.26	-92.47	8.83	-3439.87	86.46	18.06	-3449.70	73.69	34.79	-3975.12	-31.65	1335.40	0.00	0.00	0.00	-2437.67	-46.91	1695.16	-3872.78	-106.91	1734.65	-3850.74	188.57	1652.62	-3846.15	86.60	1675.86	-299.49	1491.86	69.21	268.11	1315.69	72.58	-125.64
0.38000	-3515.04	134.41	-10.95	-3888.85	-48.51	50.87	-3799.51	101.82	0.12	-3828.16	90.78	34.03	-3970.87	-123.92	1.05	-4034.26	-92.47	8.83	-3441.66	86.36	19.12	-3451.23	73.53	35.55	-3975.12	-31.65	1335.40	0.00	0.00	0.00	-2437.67	-46.91	1695.16	-3872.78	-106.91	1734.65	-3833.07	186.53	1650.84	-3849.87	86.74	1676.17	-299.87	1492.65	69.19	266.24	1315.58	72.43	-122.27
0.39000	-3515.04	134.41	-10.95	-3888.85	-48.51	50.87	-3794.72	101.93	1.17	-3834.03	90.46	33.35	-3970.87	-123.92	1.05	-4034.26	-92.47	8.83	-3443.49	86.26	20.21	-3452.79	73.37	36.32	-3975.12	-31.65	1335.40	0.00	0.00	0.00	-2437.67	-46.91	1695.16	-3872.78	-106.91	1734.65	-3879.13	186.75	1653.09	-3838.78	86.64	1676.85	-299.69	1492.67	68.99	266.20	1317.05	71.90	-121.10
0.40000	-3515.04	134.41	-10.95	-3888.85	-48.51	50.87	-3766.14	102.17	5.96	-3844.41	90.12	31.30	-3970.87	-123.92	1.05	-4034.26	-92.47	8.83	-3445.37	86.15	21.32	-3454.39	73.21	37.11	-3975.12	-31.65	1335.40	0.00	0.00	0.00	-2437.67	-46.91	1695.16	-3872.78	-106.91	1734.65	-3857.69	185.35	1652.49	-3843.99	86.25	1676.59	-299.83	1492.39	68.97	263.70	1316.05	71.73	-121.88
0.41000	-3515.04	134.41	-10.95	-3888.85	-48.51	50.87	-3797.47	101.81	0.44	-3827.32	91.47	34.72	-3970.87	-123.92	1.05	-4034.26	-92.47	8.83	-3447.29	86.04	22.47	-3456.02	73.04	37.92	-3975.12	-31.65	1335.40	0.00	0.00	0.00	-2437.67	-46.91	1695.16	-3872.78	-106.91	1734.65	-3832.04	187.14	1651.85	-3833.59	84.55	1675.77	-299.75	1495.36	68.00	266.23	1316.43	71.89	-123.08
0.42000	-3515.04	134.41	-10.95	-3888.85	-48.51	50.87	-3789.73	101.33	1.98	-3821.83	91.12	36.23	-3970.87	-123.92	1.05	-4034.26	-92.47	8.83	-3449.26	85.93	23.64	-3457.69	72.86	38.75	-3975.12	-31.65	1335.40	0.00	0.00	0.00	-2437.67	-46.91	1695.16	-3872.78	-106.91	1734.65	-3855.46	185.23	1652.22	-3833.25	83.97	1675.56	-299.92	1495.07	68.31	266.69	1316.65	72.08	-123.15
0.43000	-3515.04	134.41	-10.95	-3888.85	-48.51	50.87	-3806.81	102.48	-0.32	-3821.68	90.80	34.73	-3970.87	-123.92	1.05	-4034.26	-92.47	8.83	-3451.26	85.82	24.83	-3459.39	72.68	39.60	-3975.12	-31.65	1335.40	0.00	0.00	0.00	-2437.67	-46.91	1695.16	-3872.78	-106.91	1734.65	-3820.05	183.06	1651.22	-3833.56	83.02	1677.47	-299.62	1492.20	69.16	267.21	1315.68	72.52	-123.84
0.44000	-3515.04	134.41	-10.95	-3888.85	-48.51	50.87	-3792.84	101.74	2.17	-3816.10	91.56	35.53	-3970.87	-123.92	1.05	-4034.26	-92.47	8.83	-3453.31	85.70	26.05	-3461.13	72.50	40.47	-3975.12	-31.65	1335.40	0.00	0.00	0.00	-2437.67	-46.91	1695.16	-3872.78	-106.91	1734.65	-3834.20	184.07	1651.76	-3814.13	80.89	1675.85	-299.79	1493.54	68.69	265.61	1316.79	71.85	-124.74
0.45000	-3515.04	134.41	-10.95	-3888.85	-48.51	50.87	-3772.85	101.26	5.51	-3821.45	90.77	34.91	-3970.87	-123.92	1.05	-4034.26	-92.47	8.83	-3455.39	85.58	27.30	-3462.90	72.31	41.35	-3975.12	-31.65	1335.40	0.00	0.00	0.00	-2437.67	-46.91	1695.16	-3872.78	-106.91	1734.65	-3861.27	183.00	1652.78	-3835.16	81.20	1676.12	-299.73	1493.73	68.77	266.41	1315.35	72.54	-125.39
0.46000	-3515.04	134.41	-10.95	-3888.85	-48.51	50.87	-3788.20	100.98	2.52	-3827.99	90.37	34.38	-3970.87	-123.92	1.05	-4034.26	-92.47	8.83	-3457.52	85.46	28.57	-3464.70	72.12	42.26	-3975.12	-31.65	1335.40	0.00	0.00	0.00	-2437.67	-46.91	1695.16	-3872.78	-106.91	1734.65	-3829.19	181.32	1651.85	-3830.68	81.57	1675.76	-299.88	1494.54	68.23	267.65	1315.56	72.66	-126.12
0.47000	-3515.04	134.41	-10.95	-3888.85	-48.51	50.87	-3786.75	101.60	2.31	-3830.30	90.58	33.85	-3970.87	-123.92	1.05	-4034.26	-92.47	8.83	-3459.69	85.33	29.86	-3466.54	71.93	43.18	-3975.12	-31.65	1335.40	0.00	0.00	0.00	-2437.67	-46.91	1695.16	-3872.78	-106.91	1734.65	-3841.41	179.35	1651.75	-3820.60	79.66	1677.33	-299.44	1491.18	69.34	265.39	1316.25	72.37	-122.52
0.48000	-3515.04	134.41	-10.95	-3888.85	-48.51	50.87	-3797.77	100.85	0.51	-3827.25	90.91	33.18	-3970.87	-123.92	1.05	-4034.26	-92.47	8.83	-3461.90	85.21	31.19	-3468.42	71.73	44.11	-3975.12	-31.65	1335.40	0.00	0.00	0.00	-2437.67	-46.91	1695.16	-3872.78	-106.91	1734.65	-3810.94	179.53	1651.81	-3840.48	78.99	1677.14	-300.12	1494.18	68.32	266.62	1315.77	72.61	-122.23
0.49000	-3515.04	134.41	-10.95	-3888.85	-48.51	50.87	-3817.28	101.69	-2.82	-3833.23	90.23	32.45	-3970.87	-123.92	1.05	-4034.26	-92.47	8.83	-3464.14	85.08	32.53	-3470.32	71.53	45.07	-3975.12	-31.65	1335.40	0.00	0.00	0.00	-2437.67	-46.91	1695.16	-3872.78	-106.91	1734.65	-3829.23	179.47	1652.56	-3851.58	77.96	1677.14	-300.53	1496.11	67.73	266.29	1315.70	72.44	-123.95
0.50000	-3515.04	134.41	-10.95	-3888.85	-48.51	50.87	-3785.86	101.19	2.17	-3855.14	90.04	29.10	-3970.87	-123.92	1.05	-4034.26	-92.47	8.83	-3466.43	84.95	33.90	-3472.26	71.32	46.04	-3975.12	-31.65	1335.40	0.00	0.00	0.00	-2437.67	-46.91	1695.16	-3872.78	-106.91	1734.65	-3855.96	178.71	1653.47	-3843.04	76.48	1677.01	-300.33	1494.81	68.11	264.06	1315.92	71.80	-123.42
0.51000	-3515.04	134.41	-10.95	-3888.85	-48.51	50.87	-3799.51	101.84	0.49	-3806.62	88.73	37.09	-3970.87	-123.92	1.05	-4034.26	-92.47	8.83	-3468.75	84.81	35.30	-3474.23	71.11	47.04	-3975.12	-31.65	1335.40	0.00	0.00	0.00	-2437.67	-46.91	1695.16	-3872.78	-106.91	1734.65	-3863.37	177.94	1653.92	-3861.42	74.81	1677.61	-299.57	1493.44	68.80	265.63	1317.03	71.82	-121.90
0.52000	-3515.04	134.41	-10.95	-3888.85	-48.51	50.87	-3805.20	101.82	-0.96	-3824.77	89.77	34.20	-3970.87	-123.92	1.05	-4034.26	-92.47	8.83	-3471.11	84.67	36.72	-3476.24	70.90	48.04	-3975.12	-31.65	1335.40	0.00	0.00	0.00	-2437.67	-46.91	1695.16	-3872.78	-106.91	1734.65	-3855.37	176.65	1655.28	-3844.66	75.26	1675.73	-300.15	1493.90	68.43	265.42	1316.53	71.96	-126.37
0.53000	-3515.04	134.41	-10.95	-3888.85	-48.51	50.87	-3780.30	101.66	3.76	-3820.11	89.59	34.74	-3970.87	-123.92	1.05	-4034.26	-92.47	8.83	-3473.51	84.54	38.16	-3478.27	70.68	49.07	-3975.12	-31.65	1335.40	0.00	0.00	0.00	-2437.67	-46.91	1695.16	-3872.78	-106.91	1734.65	-3881.77	176.71	1654.66	-3843.77	74.11	1676.99	-299.77	1492.19	68.94	265.91	1316.43	72.18	-124.30
0.54000	-3515.04	134.41	-10.95	-3888.85	-48.51	50.87	-3807.79	102.33	-0.46	-3811.56	90.82	36.05	-3970.87	-123.92	1.05	-4034.26	-92.47	8.83	-3475.95	84.39	39.63	-3480.34	70.46	50.11	-3975.12	-31.65	1335.40	0.00	0.00	0.00	-2437.67	-46.91	1695.16	-3872.78	-106.91	1734.65	-3843.42	175.31	1650.80	-3828.86	73.47	1676.72	-299.00	1489.16	70.03	264.62	1316.76	71.86	-121.93
0.55000	-3515.04	134.41	-10.95	-3888.85	-48.51	50.87	-3818.18	101.65	-2.62	-3847.00	90.40	30.58	-3970.87	-123.92	1.05	-4034.26	-92.47	8.83	-3478.42	84.25	41.12	-3482.43	70.24	51.17	-3975.12	-31.65	1335.40	0.00	0.00	0.00	-2437.67	-46.91	1695.16	-3872.78	-106.91	1734.65	-3849.90	174.79	1653.21	-3821.79	71.18	1675.12	-299.33	1492.10	68.96	268.17	1315.61	72.78	-124.55
0.56000	-3515.04	134.41	-10.95	-3888.85	-48.51	50.87	-3808.36	101.81	-0.37	-3824.03	90.10	34.20	-3970.87	-123.92	1.05	-4034.26	-92.47	8.83	-3480.93	84.10	42.64	-3484.56	70.01	52.25	-3975.12	-31.65	1335.40	0.00	0.00	0.00	-2437.67	-46.91	1695.16	-3872.78	-106.91	1734.65	-3816.14	171.67	1652.08	-3828.18	71.48	1676.04	-299.30	1491.06	69.28	267.34	1316.52	72.41	-123.80
0.57000	-3515.04	134.41	-10.95	-3888.85	-48.51	50.87	-3798.68	101.15	0.03	-3827.14	89.24	34.34	-3970.87	-123.92	1.05	-4034.26	-92.47	8.83	-3483.48	83.95	44.18	-3486.72	69.78	53.34	-3975.12	-31.65	1335.40	0.00	0.00	0.00	-2437.67	-46.91	1695.16	-3872.78	-106.91	1734.65	-3798.98	169.99	1652.00	-3828.51	69.87	1675.35	-298.79	1488.85	70.14	264.51	1318.33	71.01	-126.22
0.58000	-3515.04	134.41	-10.95	-3888.85	-48.51	50.87	-3792.24	101.97	1.67	-3826.06	89.64	35.01	-3970.87	-123.92	1.05	-4034.26	-92.47	8.83	-3486.06	83.80	45.74	-3488.90	69.54	54.45	-3975.12	-31.65	1335.40	0.00	0.00	0.00	-2437.67	-46.91	1695.16	-3872.78	-106.91	1734.65	-3842.07	170.79	1653.16	-3859.13	70.66	1676.18	-299.17	1490.55	69.56	267.61	1317.58	72.02	-122.78
0.59000	-3515.04	134.41	-10.95	-3888.85	-48.51	50.87	-3788.52	102.04	1.74	-3845.90	89.26	29.43	-3970.87	-123.92	1.05	-4034.26	-92.47	8.83	-3488.68	83.65	47.33	-3491.12	69.30	55.58	-3975.12	-31.65	1335.40	0.00	0.00	0.00	-2437.67	-46.91	1695.16	-3872.78	-106.91	1734.65	-3845.75	167.34	1652.20	-3856.21	68.13	1677.16	-299.30	1490.76	69.71	264.68	1316.30	72.11	-125.84
0.60000	-3515.04	134.41	-10.95	-3888.85	-48.51	50.87	-3804.93	102.16	-0.50	-3843.07	89.87	30.69	-3970.87	-123.92	1.05	-4034.26	-92.47	8.83	-3491.33	83.49	48.94	-3493.37	69.06	56.72	-3975.12	-31.65	1335.40	0.00	0.00	0.00	-2437.67	-46.91	1695.16	-3872.78	-106.91	1734.65	-3862.77	167.27	1653.88	-3841.26	67.04	1676.34	-299.33	1490.79	69.68	265.72	1315.79	72.29	-126.56
0.61000	-3515.04	134.41	-10.95	-3888.85	-48.51	50.87	-3792.25	101.67	1.45	-3841.07	89.37	31.67	-3970.87	-123.92	1.05	-4034.26	-92.47	8.83	-3494.02	83.33	50.57	-3495.64	68.81	57.88	-3975.12	-31.65	1335.40	0.00	0.00	0.00	-2437.67	-46.91	1695.16	-3872.78	-106.91	1734.65	-3861.91	168.96	1654.76	-3845.45	66.29	1675.93	-299.57	1490.88	69.50	265.97	1315.02	72.52	-121.35
0.62000	-3515.04	134.41	-10.95	-3888.85	-48.51	50.87	-3784.36	101.91	3.20	-3848.46	89.23	29.33	-3970.87	-123.92	1.05	-4034.26	-92.47	8.83	-3496.74	83.17	52.22	-3497.94	68.56	59.06	-3975.12	-31.65	1335.40	0.00	0.00	0.00	-2437.67	-46.91	1695.16	-3872.78	-106.91	1734.65	-3841.51	166.03	1652.45	-3833.55	65.09	1675.30	-299.55	1491.20	69.41	266.05	1316.94	71.88	-120.48
0.63000	-3515.04	134.41	-10.95	-3888.85	-48.51	50.87	-3780.50	101.36	3.65	-3834.10	89.52	32.29	-3970.87	-123.92	1.05	-4034.26	-92.47	8.83	-3499.50	83.00	53.90	-3500.28	68.31	60.25	-3975.12	-31.65	1335.40	0.00	0.00	0.00	-2437.67	-46.91	1695.16	-3872.78	-106.91	1734.65	-3831.21	164.89	1651.49	-3837.20	63.52	1675.01	-300.23	1494.99	68.23	266.45	1315.96	72.44	-121.58
0.64000	-3515.04	134.41	-10.95	-3888.85	-48.51	50.87	-3805.16	102.14	-0.92	-3853.61	88.40	28.69	-3970.87	-123.92	1.05	-4034.26	-92.47	8.83	-3502.28	82.84	55.60	-3502.63	68.05	61.46	-3975.12	-31.65	1335.40	0.00	0.00	0.00	-2437.67	-46.91	1695.16	-3872.78	-106.91	1734.65	-3790.77	164.54	1651.22	-3831.65	62.26	1673.31	-299.32	1491.22	69.47	267.00	1316.33	72.37	-123.90
0.65000	-3515.04	134.41	-10.95	-3888.85	-48.51	50.87	-3814.72	101.45	-1.68	-3832.80	89.66	31.41	-3970.87	-123.92	1.05	-4034.26	-92.47	8.83	-3505.10	82.67	57.32	-3505.02	67.79	62.68	-3975.12	-31.65	1335.40	0.00	0.00	0.00	-2437.67	-46.91	1695.16	-3872.78	-106.91	1734.65	-3837.05	162.56	1652.10	-3814.63	61.56	1673.26	-299.95	1493.93	68.60	266.92	1316.82	72.02	-121.58
0.66000	-3515.04	134.41	-10.95	-3888.85	-48.51	50.87	-3800.27	102.44	0.54	-3832.27	88.20	32.44	-3970.87	-123.92	1.05	-4034.26	-92.47	8.83	-3507.96	82.50	59.06	-3507.43	67.53	63.92	-3975.12	-31.65	1335.40	0.00	0.00	0.00	-2437.67	-46.91	1695.16	-3872.78	-106.91	1734.65	-3876.14	160.83	1653.56	-3829.52	57.19	1672.69	-299.59	1494.14	68.41	268.66	1315.70	72.92	-120.86
0.67000	-3515.04	134.41	-10.95	-3888.85	-48.51	50.87	-3790.59	101.59	2.02	-3850.03	87.94	28.28	-3970.87	-123.92	1.05	-4034.26	-92.47	8.83	-3510.84	82.32	60.82	-3509.87	67.26	65.18	-3975.12	-31.65	1335.40	0.00	0.00	0.00	-2437.67	-46.91	1695.16	-3872.78	-106.91	1734.65	-3832.11	158.92	1651.89	-3835.09	58.29	1672.68	-299.90	1492.49	69.01	266.51	1315.98	72.37	-124.30
0.68000	-3515.04	134.41	-10.95	-3888.85	-48.51	50.87	-3806.39	101.42	0.20	-3843.41	88.78	30.04	-3970.87	-123.92	1.05	-4034.26	-92.47	8.83	-3513.76	82.15	62.61	-3512.34	66.99	66.45	-3975.12	-31.65	1335.40	0.00	0.00	0.00	-2437.67	-46.91	1695.16	-3872.78	-106.91	1734.65	-3771.63	157.48	1649.80	-3802.35	57.13	1669.88	-299.53	1491.31	69.57	266.64	1315.41	72.65	-122.87
0.69000	-3515.04	134.41	-10.95	-3888.85	-48.51	50.87	-3800.99	100.58	0.14	-3827.14	87.94	32.62	-3970.87	-123.92	1.05	-4034.26	-92.47	8.83	-3516.71	81.97	64.42	-3514.83	66.71	67.73	-3975.12	-31.65	1335.40	0.00	0.00	0.00	-2437.67	-46.91	1695.16	-3872.78	-106.91	1734.65	-3823.79	157.28	1651.42	-3822.34	54.82	1670.27	-299.76	1494.18	68.39	266.03	1315.88	72.29	-123.24
0.70000	-3515.04	134.41	-10.95	-3888.85	-48.51	50.87	-3788.27	101.84	2.14	-3838.82	88.67	29.86	-3970.87	-123.92	1.05	-4034.26	-92.47	8.83	-3519.69	81.79	66.24	-3517.35	66.44	69.03	-3975.12	-31.65	1335.40	0.00	0.00	0.00	-2437.67	-46.91	1695.16	-3872.78	-106.91	1734.65	-3828.01	156.74	1650.61	-3844.30	53.18	1670.68	-300.19	1495.37	68.24	266.67	1315.89	72.44	-123.80
0.71000	-3515.04	134.41	-10.95	-3888.85	-48.51	50.87	-3802.50	101.11	0.12	-3824.35	88.27	31.61	-3970.87	-123.92	1.05	-4034.26	-92.47	8.83	-3522.70	81.61	68.09	-3519.89	66.15	70.35	-3975.12	-31.65	1335.40	0.00	0.00	0.00	-2437.67	-46.91	1695.16	-3872.78	-106.91	1734.65	-3808.60	155.62	1649.70	-3815.70	52.41	1669.82	-300.36	1494.75	68.22	266.77	1315.08	72.77	-123.17
0.72000	-3515.04	134.41	-10.95	-3888.85	-48.51	50.87	-3784.97	99.90	2.78	-3852.99	88.61	28.28	-3970.87	-123.92	1.05	-4034.26	-92.47	8.83	-3525.74	81.42	69.96	-3522.46	65.87	71.68	-3975.12	-31.65	1335.40	0.00	0.00	0.00	-2437.67	-46.91	1695.16	-3872.78	-106.91	1734.65	-3798.23	154.63	1648.80	-3810.00	51.23	1668.62	-299.90	1493.31	68.57	265.89	1315.98	72.22	-122.89
0.73000	-3515.04	134.41	-10.95	-3888.85	-48.51	50.87	-3782.69	100.80	3.56	-3839.28	87.58	30.38	-3970.87	-123.92	1.05	-4034.26	-92.47	8.83	-3528.81	81.23	71.85	-3525.05	65.58	73.02	-3975.12	-31.65	1335.40	0.00	0.00	0.00	-2437.67	-46.91	1695.16	-3872.78	-106.91	1734.65	-3824.13	153.03	1648.78	-3824.98	50.46	1668.25	-299.55	1490.99	69.24	265.29	1316.14	72.08	-122.44
0.74000	-3515.04	134.41	-10.95	-3888.85	-48.51	50.87	-3782.45	101.74	2.97	-3827.68	87.40	31.56	-3970.87	-123.92	1.05	-4034.26	-92.47	8.83	-3531.91	81.04	73.76	-3527.67	65.29	74.38	-3975.12	-31.65	1335.40	0.00	0.00	0.00	-2437.67	-46.91	1695.16	-3872.78	-106.91	1734.65	-3822.82	151.48	1648.72	-3828.66	48.17	1668.80	-299.74	1492.26	69.22	264.51	1317.26	71.47	-126.27
0.75000	-3515.04	134.41	-10.95	-3888.85	-48.51	50.87	-3782.12	101.02	3.42	-3841.20	87.21	29.55	-3970.87	-123.92	1.05	-4034.26	-92.47	8.83	-3535.04	80.85	75.69	-3530.31	64.99	75.76	-3975.12	-31.65	1335.40	0.00	0.00	0.00	-2437.67	-46.91	1695.16	-3872.78	-106.91	1734.65	-3842.30	149.64	1650.15	-3807.14	47.83	1667.53	-299.64	1491.13	69.77	264.17	1316.70	71.42	-126.10
0.76000	-3515.04	134.41	-10.95	-3888.85	-48.51	50.87	-3788.38	102.37	2.90	-3814.03	87.61	34.22	-3970.87	-123.92	1.05	-4034.26	-92.47	8.83	-3538.19	80.66	77.65	-3532.98	64.70	77.15	-3975.12	-31.65	1335.40	0.00	0.00	0.00	-2437.67	-46.91	1695.16	-3872.78	-106.91	1734.65	-3846.28	148.20	1650.08	-3822.96	47.00	1666.78	-300.01	1493.79	68.74	266.80	1316.82	72.17	-127.49
0.77000	-3515.04	134.41	-10.95	-3888.85	-48.51	50.87	-3792.17	101.71	2.38	-3819.56	87.80	32.55	-3970.87	-123.92	1.05	-4034.26	-92.47	8.83	-3541.38	80.46	79.62	-3535.66	64.39	78.55	-3975.12	-31.65	1335.40	0.00	0.00	0.00	-2437.67	-46.91	1695.16	-3872.78	-106.91	1734.65	-3850.21	146.77	1650.00	-3810.53	46.80	1665.47	-299.46	1492.45	69.01	267.99	1315.01	72.81	-125.89
0.78000	-3515.04	134.41	-10.95	-3888.85	-48.51	50.87	-3779.91	101.35	4.13	-3836.33	88.52	30.47	-3970.87	-123.92	1.05	-4034.26	-92.47	8.83	-3544.59	80.26	81.61	-3538.37	64.09	79.97	-3975.12	-31.65	1335.40	0.00	0.00	0.00	-2437.67	-46.91	1695.16	-3872.78	-106.91	1734.65	-3854.09	145.34	1649.93	-3791.45	45.44	1664.24	-299.69	1492.33	69.09	267.94	1315.32	72.75	-123.76
0.79000	-3515.04	134.41	-10.95	-3888.85	-48.51	50.87	-3787.71	100.37	3.48	-3825.36	87.04	32.01	-3970.87	-123.92	1.05	-4034.26	-92.47	8.83	-3547.83	80.06	83.62	-3541.10	63.78	81.40	-3975.12	-31.65	1335.40	0.00	0.00	0.00	-2437.67	-46.91	1695.16	-3872.78	-106.91	1734.65	-3857.92	143.91	1649.86	-3822.12	44.56	1664.07	-299.98	1494.87	68.44	265.26	1314.43	72.62	-124.60
0.80000	-3515.04	134.41	-10.95	-3888.85	-48.51	50.87	-3780.66	101.50	4.18	-3822.55	86.83	33.30	-3970.87	-123.92	1.05	-4034.26	-92.47	8.83	-3551.10	79.86	85.65	-3543.86	63.47	82.85	-3975.12	-31.65	1335.40	0.00	0.00	0.00	-2437.67	-46.91	1695.16	-3872.78	-106.91	1734.65	-3861.70	142.49	1649.79	-3836.24	45.19	1665.07	-299.51	1492.34	69.14	265.53	1316.93	71.81	-123.39
0.81000	-3515.04	134.41	-10.95	-3888.85	-48.51	50.87	-3780.04	101.27	4.11	-3815.47	87.52	34.16	-3970.87	-123.92	1.05	-4034.26	-92.47	8.83	-3554.39	79.65	87.70	-3546.64	63.16	84.30	-3975.12	-31.65	1335.40	0.00	0.00	0.00	-2437.67	-46.91	1695.16	-3872.78	-106.91	1734.65	-3865.43	141.08	1649.73	-3793.86	42.74	1663.48	-299.09	1491.19	69.54	265.07	1317.62	71.65	-125.33
0.82000	-3515.04	134.41	-10.95	-3888.85	-48.51	50.87	-3773.48	101.54	6.00	-3828.72	87.20	31.92	-3970.87	-123.92	1.05	-4034.26	-92.47	8.83	-3557.71	79.45	89.76	-3549.43	62.84	85.78	-3975.12	-31.65	1335.40	0.00	0.00	0.00	-2437.67	-46.91	1695.16	-3872.78	-106.91	1734.65	-3869.11	139.66	1649.67	-3802.67	44.26	1663.68	-299.22	1491.89	69.25	266.03	1316.44	72.26	-124.61
0.83000	-3515.04	134.41	-10.95	-3888.85	-48.51	50.87	-3785.23	100.67	3.09	-3833.69	87.13	30.98	-3970.87	-123.92	1.05	-4034.26	-92.47	8.83	-3561.06	79.24	91.85	-3552.25	62.52	87.26	-3975.12	-31.65	1335.40	0.00	0.00	0.00	-2437.67	-46.91	1695.16	-3872.78	-106.91	1734.65	-3872.73	138.26	1649.61	-3822.77	43.23	1664.28	-298.99	1490.37	69.82	265.95	1316.54	71.97	-122.29
0.84000	-3515.04	134.41	-10.95	-3888.85	-48.51	50.87	-3781.47	100.02	3.82	-3830.52	88.16	31.22	-3970.87	-123.92	1.05	-4034.26	-92.47	8.83	-3564.43	79.02	93.96	-3555.09	62.19	88.76	-3975.12	-31.65	1335.40	0.00	0.00	0.00	-2437.67	-46.91	1695.16	-3872.78	-106.91	1734.65	-3876.31	136.85	1649.55	-3787.98	41.89	1663.28	-299.39	1491.43	69.61	267.58	1315.91	72.50	-122.73
0.85000	-3515.04	134.41	-10.95	-3888.85	-48.51	50.87	-3789.27	101.42	2.53	-3825.59	87.55	31.78	-3970.87	-123.92	1.05	-4034.26	-92.47	8.83	-3567.82	78.81	96.08	-3557.95	61.87	90.28	-3975.12	-31.65	1335.40	0.00	0.00	0.00	-2437.67	-46.91	1695.16	-3872.78	-106.91	1734.65	-3879.83	135.46	1649.49	-3806.16	41.47	1663.31	-299.94	1494.40	68.25	265.96	1316.32	72.02	-122.24
0.86000	-3515.04	134.41	-10.95	-3888.85	-48.51	50.87	-3796.34	101.68	1.31	-3832.66	87.31	30.27	-3970.87	-123.92	1.05	-4034.26	-92.47	8.83	-3571.25	78.59	98.22	-3560.83	61.54	91.80	-3975.12	-31.65	1335.40	0.00	0.00	0.00	-2437.67	-46.91	1695.16	-3872.78	-106.91	1734.65	-3883.30	134.06	1649.44	-3814.32	41.48	1662.46	-299.60	1492.80	68.77	266.44	1316.21	72.21	-122.47
0.87000	-3515.04	134.41	-10.95	-3888.85	-48.51	50.87	-3787.62	102.31	3.89	-3839.03	87.36	29.03	-3970.87	-123.92	1.05	-4034.26	-92.47	8.83	-3574.69	78.38	100.38	-3563.73	61.20	93.34	-3975.12	-31.65	1335.40	0.00	0.00	0.00	-2437.67	-46.91	1695.16	-3872.78	-106.91	1734.65	-3886.73	132.68	1649.39	-3818.47	41.95	1662.97	-299.84	1492.29	69.22	267.09	1316.28	72.33	-124.09
0.88000	-3515.04	134.41	-10.95	-3888.85	-48.51	50.87	-3784.73	100.50	3.34	-3831.01	86.80	30.78	-3970.87	-123.92	1.05	-4034.26	-92.47	8.83	-3578.16	78.15	102.56	-3566.65	60.87	94.90	-3975.12	-31.65	1335.40	0.00	0.00	0.00	-2437.67	-46.91	1695.16	-3872.78	-106.91	1734.65	-3890.10	131.29	1649.34	-3796.03	42.65	1662.24	-299.58	1490.59	69.54	265.97	1316.25	72.23	-123.39
0.89000	-3515.04	134.41	-10.95	-3888.85	-48.51	50.87	-3802.71	101.13	0.03	-3825.18	87.09	32.03	-3970.87	-123.92	1.05	-4034.26	-92.47	8.83	-3581.65	77.93	104.76	-3569.59	60.53	96.46	-3975.12	-31.65	1335.40	0.00	0.00	0.00	-2437.67	-46.91	1695.16	-3872.78	-106.91	1734.65	-3893.42	129.91	1649.29	-3829.64	43.44	1663.71	-299.64	1491.91	69.10	268.01	1316.05	72.71	-123.10
0.90000	-3515.04	134.41	-10.95	-3888.85	-48.51	50.87	-3773.84	102.19	4.93	-3814.66	87.49	33.86	-3970.87	-123.92	1.05	-4034.26	-92.47	8.83	-3585.17	77.71	106.97	-3572.54	60.19	98.04	-3975.12	-31.65	1335.40	0.00	0.00	0.00	-2437.67	-46.91	1695.16	-3872.78	-106.91	1734.65	-3896.70	128.54	1649.24	-3794.41	43.70	1662.72	-299.66	1492.82	68.66	265.81	1316.88	71.89	-125.78
0.91000	-3515.04	134.41	-10.95	-3888.85	-48.51	50.87	-3789.95	101.56	2.37	-3825.42	87.72	32.16	-3970.87	-123.92	1.05	-4034.26	-92.47	8.83	-3588.70	77.48	109.20	-3575.52	59.84	99.63	-3975.12	-31.65	1335.40	0.00	0.00	0.00	-2437.67	-46.91	1695.16	-3872.78	-106.91	1734.65	-3899.92	127.17	1649.20	-3795.71	44.26	1663.05	-300.40	1495.36	68.15	266.42	1315.39	72.48	-124.90
0.92000	-3515.04	134.41	-10.95	-3888.85	-48.51	50.87	-3782.45	101.63	3.29	-3829.02	87.78	30.73	-3970.87	-123.92	1.05	-4034.26	-92.47	8.83	-3592.26	77.25	111.45	-3578.51	59.49	101.23	-3975.12	-31.65	1335.40	0.00	0.00	0.00	-2437.67	-46.91	1695.16	-3872.78	-106.91	1734.65	-3903.09	125.80	1649.16	-3819.67	43.96	1662.95	-299.89	1492.01	69.18	268.27	1315.05	72.85	-124.61
0.93000	-3515.04	134.41	-10.95	-3888.85	-48.51	50.87	-3780.23	101.08	3.66	-3815.55	87.70	33.05	-3970.87	-123.92	1.05	-4034.26	-92.47	8.83	-3595.84	77.02	113.71	-3581.52	59.14	102.85	-3975.12	-31.65	1335.40	0.00	0.00	0.00	-2437.67	-46.91	1695.16	-3872.78	-106.91	1734.65	-3906.22	124.44	1649.12	-3807.28	44.91	1662.49	-299.23	1490.49	69.51	268.00	1315.98	72.66	-124.63
0.94000	-3515.04	134.41	-10.95	-3888.85	-48.51	50.87	-3805.87	101.17	-0.22	-3825.18	87.07	31.92	-3970.87	-123.92	1.05	-4034.26	-92.47	8.83	-3599.45	76.79	116.00	-3584.55	58.79	104.47	-3975.12	-31.65	1335.40	0.00	0.00	0.00	-2437.67	-46.91	1695.16	-3872.78	-106.91	1734.65	-3909.29	123.09	1649.09	-3794.85	44.25	1662.17	-299.72	1492.43	69.03	267.75	1314.78	72.91	-122.39
0.95000	-3515.04	134.41	-10.95	-3888.85	-48.51	50.87	-3787.90	100.71	2.54	-3827.54	88.22	31.25	-3970.87	-123.92	1.05	-4034.26	-92.47	8.83	-3603.07	76.55	118.29	-3587.59	58.43	106.11	-3975.12	-31.65	1335.40	0.00	0.00	0.00	-2437.67	-46.91	1695.16	-3872.78	-106.91	1734.65	-3912.31	121.74	1649.05	-3799.05	45.91	1661.83	-299.74	1491.20	69.40	264.07	1316.29	71.74	-120.53
0.96000	-3515.04	134.41	-10.95	-3888.85	-48.51	50.87	-3782.02	101.08	3.44	-3830.93	87.37	30.61	-3970.87	-123.92	1.05	-4034.26	-92.47	8.83	-3606.72	76.31	120.61	-3590.65	58.07	107.77	-3975.12	-31.65	1335.40	0.00	0.00	0.00	-2437.67	-46.91	1695.16	-3872.78	-106.91	1734.65	-3915.29	120.39	1649.02	-3785.64	47.47	1661.67	-299.70	1491.90	69.11	266.63	1316.00	72.36	-120.91
0.97000	-3515.04	134.41	-10.95	-3888.85	-48.51	50.87	-3795.45	100.27	1.53	-3828.83	87.29	30.64	-3970.87	-123.92	1.05	-4034.26	-92.47	8.83	-3610.38	76.08	122.94	-3593.73	57.71	109.43	-3975.12	-31.65	1335.40	0.00	0.00	0.00	-2437.67	-46.91	1695.16	-3872.78	-106.91	1734.65	-3918.21	119.05	1648.99	-3808.62	47.70	1662.60	-298.82	1490.23	69.69	265.50	1317.31	71.73	-124.81
0.98000	-3515.04	134.41	-10.95	-3888.85	-48.51	50.87	-3775.25	101.06	4.54	-3820.13	88.51	32.01	-3970.87	-123.92	1.05	-4034.26	-92.47	8.83	-3614.07	75.83	125.29	-3596.82	57.34	111.10	-3975.12	-31.65	1335.40	0.00	0.00	0.00	-2437.67	-46.91	1695.16	-3872.78	-106.91	1734.65	-3921.09	117.71	1648.96	-3823.24	48.68	1662.50	-299.02	1490.80	69.44	266.92	1316.21	72.20	-121.61
0.99000	-3515.04	134.41	-10.95	-3888.85	-48.51	50.87	-3780.90	101.10	3.31	-3806.09	88.36	34.20	-3970.87	-123.92	1.05	-4034.26	-92.47	8.83	-3617.77	75.59	127.65	-3599.93	56.98	112.79	-3975.12	-31.65	1335.40	0.00	0.00	0.00	-2437.67	-46.91	1695.16	-3872.78	-106.91	1734.65	-3923.91	116.38	1648.94	-3835.14	49.36	1662.52	-299.73	1493.49	68.78	268.78	1316.09	72.62	-121.66
1.00000	-3515.04	134.41	-10.95	-3888.85	-48.51	50.87	-3812.20	100.92	-1.28	-3820.75	87.19	32.40	-3970.87	-123.92	1.05	-4034.26	-92.47	8.83	-3621.49	75.35	130.03	-3603.05	56.60	114.49	-3975.12	-31.65	1335.40	0.00	0.00	0.00	-2437.67	-46.91	1695.16	-3872.78	-106.91	1734.65	-3926.69	115.05	1648.91	-3816.60	49.96	1662.34	-299.79	1494.75	68.20	267.18	1316.75	72.11	-126.98
1.01000	-3515.04	134.41	-10.95	-3888.85	-48.51	50.87	-3780.83	99.87	3.36	-3817.84	87.53	33.27	-3970.87	-123.92	1.05	-4034.26	-92.47	8.83	-3625.24	75.10	132.43	-3606.19	56.23	116.20	-3975.12	-31.65	1335.40	0.00	0.00	0.00	-2437.67	-46.91	1695.16	-3872.78	-106.91	1734.65	-3929.42	113.73	1648.89	-3804.19	51.85	1661.83	-299.67	1494.13	68.63	265.27	1316.59	71.90	-128.84
1.02000	-3515.04	134.41	-10.95	-3888.85	-48.51	50.87	-3800.43	100.62	0.39	-3831.32	87.61	30.06	-3970.87	-123.92	1.05	-4034.26	-92.47	8.83	-3629.00	74.85	134.84	-3609.34	55.85	117.92	-3975.12	-31.65	1335.40	0.00	0.00	0.00	-2437.67	-46.91	1695.16	-3872.78	-106.91	1734.65	-3932.10	112.41	1648.87	-3816.24	52.48	1661.48	-300.00	1494.17	68.29	265.83	1317.76	71.43	-129.63
1.03000	-3515.04	134.41	-10.95	-3888.85	-48.51	50.87	-3797.94	101.13	1.20	-3828.80	87.88	29.79	-3970.87	-123.92	1.05	-4034.26	-92.47	8.83	-3632.77	74.60	137.26	-3612.51	55.47	119.65	-3975.12	-31.65	1335.40	0.00	0.00	0.00	-2437.67	-46.91	1695.16	-3872.78	-106.91	1734.65	-3934.73	111.09	1648.85	-3786.05	53.58	1661.35	-299.87	1495.06	68.19	267.13	1316.92	72.08	-124.38
1.04000	-3515.04	134.41	-10.95	-3888.85	-48.51	50.87	-3778.99	100.92	3.09	-3829.70	88.33	30.93	-3970.87	-123.92	1.05	-4034.26	-92.47	8.83	-3636.57	74.34	139.70	-3615.69	55.09	121.39	-3975.12	-31.65	1335.40	0.00	0.00	0.00	-2437.67	-46.91	1695.16	-3872.78	-106.91	1734.65	-3937.31	109.78	1648.84	-3796.02	55.74	1660.46	-299.88	1494.60	68.25	267.07	1316.94	72.09	-124.40
1.05000	-3515.04	134.41	-10.95	-3888.85	-48.51	50.87	-3788.64	100.81	3.02	-3828.64	87.74	29.94	-3970.87	-123.92	1.05	-4034.26	-92.47	8.83	-3640.38	74.09	142.16	-3618.88	54.71	123.15	-3975.12	-31.65	1335.40	0.00	0.00	0.00	-2437.67	-46.91	1695.16	-3872.78	-106.91	1734.65	-3939.84	108.48	1648.83	-3799.42	56.19	1660.79	-300.45	1495.98	67.81	266.05	1316.75	71.84	-122.60
1.06000	-3515.04	134.41	-10.95	-3888.85	-48.51	50.87	-3778.14	101.67	4.63	-3839.44	87.36	28.41	-3970.87	-123.92	1.05	-4034.26	-92.47	8.83	-3644.21	73.83	144.63	-3622.08	54.32	124.91	-3975.12	-31.65	1335.40	0.00	0.00	0.00	-2437.67	-46.91	1695.16	-3872.78	-106.91	1734.65	-3942.32	107.18	1648.81	-3806.10	57.66	1661.87	-299.92	1494.48	68.30	265.29	1316.28	72.14	-120.99
1.07000	-3515.04	134.41	-10.95	-3888.85	-48.51	50.87	-3797.29	100.46	0.96	-3836.90	88.41	29.13	-3970.87	-123.92	1.05	-4034.26	-92.47	8.83	-3648.06	73.57	147.11	-3625.30	53.93	126.68	-3975.12	-31.65	1335.40	0.00	0.00	0.00	-2437.67	-46.91	1695.16	-3872.78	-106.91	1734.65	-3944.76	105.88	1648.81	-3821.20	60.08	1661.30	-299.27	1490.92	69.56	262.99	1317.42	71.14	-119.24
1.08000	-3515.04	134.41	-10.95	-3888.85	-48.51	50.87	-3786.88	101.59	2.73	-3810.29	88.50	32.64	-3970.87	-123.92	1.05	-4034.26	-92.47	8.83	-3651.92	73.31	149.61	-3628.53	53.54	128.47	-3975.12	-31.65	1335.40	0.00	0.00	0.00	-2437.67	-46.91	1695.16	-3872.78	-106.91	1734.65	-3947.15	104.59	1648.80	-3825.37	61.12	1662.71	-299.53	1491.73	69.46	267.52	1315.68	72.58	-123.76
1.09000	-3515.04	134.41	-10.95	-3888.85	-48.51	50.87	-3791.02	101.61	1.30	-3826.68	86.97	29.16	-3970.87	-123.92	1.05	-4034.26	-92.47	8.83	-3655.79	73.05	152.13	-3631.78	53.14	130.27	-3975.12	-31.65	1335.40	0.00	0.00	0.00	-2437.67	-46.91	1695.16	-3872.78	-106.91	1734.65	-3949.48	103.30	1648.79	-3828.97	62.77	1663.56	-299.06	1488.73	70.16	266.74	1315.80	72.41	-127.33
1.10000	-3515.04	134.41	-10.95	-3888.85	-48.51	50.87	-3783.63	100.65	2.95	-3819.87	88.03	31.51	-3970.87	-123.92	1.05	-4034.26	-92.47	8.83	-3659.68	72.78	154.65	-3635.03	52.74	132.07	-3975.12	-31.65	1335.40	0.00	0.00	0.00	-2437.67	-46.91	1695.16	-3872.78	-106.91	1734.65	-3951.77	102.02	1648.79	-3835.52	65.44	1665.09	-299.79	1493.87	68.41	267.46	1315.78	72.43	-121.54
1.11000	-3515.04	134.41	-10.95	-3888.85	-48.51	50.87	-3783.86	100.83	1.89	-3813.18	87.82	32.30	-3970.87	-123.92	1.05	-4034.26	-92.47	8.83	-3663.59	72.52	157.20	-3638.30	52.34	133.89	-3975.12	-31.65	1335.40	0.00	0.00	0.00	-2437.67	-46.91	1695.16	-3872.78	-106.91	1734.65	-3954.02	100.74	1648.79	-3820.42	66.29	1665.82	-299.63	1492.92	68.71	267.34	1316.34	72.16	-121.52
1.12000	-3515.04	134.41	-10.95	-3888.85	-48.51	50.87	-3798.06	101.33	1.52	-3813.69	87.63	32.32	-3970.87	-123.92	1.05	-4034.26	-92.47	8.83	-3667.51	72.25	159.75	-3641.57	51.94	135.71	-3975.12	-31.65	1335.40	0.00	0.00	0.00	-2437.67	-46.91	1695.16	-3872.78	-106.91	1734.65	-3956.21	99.47	1648.79	-3811.86	66.99	1665.74	-299.70	1491.79	69.30	267.35	1316.42	72.43	-124.08
1.13000	-3515.04	134.41	-10.95	-3888.85	-48.51	50.87	-3792.34	100.93	0.26	-3813.96	87.32	32.78	-3970.87	-123.92	1.05	-4034.26	-92.47	8.83	-3671.45	71.98	162.32	-3644.86	51.54	137.55	-3975.12	-31.65	1335.40	0.00	0.00	0.00	-2437.67	-46.91	1695.16	-3872.78	-106.91	1734.65	-3958.36	98.20	1648.79	-3841.79	67.60	1668.59	-299.24	1492.45	69.11	264.88	1316.95	71.83	-127.61
1.14000	-3515.04	134.41	-10.95	-3888.85	-48.51	50.87	-3788.81	101.63	1.70	-3814.78	88.57	32.15	-3970.87	-123.92	1.05	-4034.26	-92.47	8.83	-3675.39	71.71	164.90	-3648.15	51.13	139.39	-3975.12	-31.65	1335.40	0.00	0.00	0.00	-2437.67	-46.91	1695.16	-3872.78	-106.91	1734.65	-3960.46	96.94	1648.80	-3836.24	69.37	1670.71	-299.22	1491.54	69.45	268.15	1316.17	72.71	-121.43
1.15000	-3515.04	134.41	-10.95	-3888.85	-48.51	50.87	-3786.75	101.15	2.71	-3811.87	89.03	32.92	-3970.87	-123.92	1.05	-4034.26	-92.47	8.83	-3679.36	71.43	167.50	-3651.46	50.72	141.25	-3975.12	-31.65	1335.40	0.00	0.00	0.00	-2437.67	-46.91	1695.16	-3872.78	-106.91	1734.65	-3962.51	95.68	1648.81	-3850.06	71.34	1672.58	-299.17	1490.20	69.56	267.23	1315.98	72.77	-120.07
1.16000	-3515.04	134.41	-10.95	-3888.85	-48.51	50.87	-3785.77	101.22	1.92	-3817.86	88.32	32.68	-3970.87	-123.92	1.05	-4034.26	-92.47	8.83	-3683.33	71.16	170.10	-3654.78	50.30	143.11	-3975.12	-31.65	1335.40	0.00	0.00	0.00	-2437.67	-46.91	1695.16	-3872.78	-106.91	1734.65	-3964.51	94.42	1648.82	-3851.67	71.26	1674.74	-299.92	1492.12	68.83	265.65	1315.88	72.31	-119.70
1.17000	-3515.04	134.41	-10.95	-3888.85	-48.51	50.87	-3780.70	100.07	2.78	-3824.52	88.77	30.81	-3970.87	-123.92	1.05	-4034.26	-92.47	8.83	-3687.31	70.88	172.72	-3658.10	49.89	144.99	-3975.12	-31.65	1335.40	0.00	0.00	0.00	-2437.67	-46.91	1695.16	-3872.78	-106.91	1734.65	-3966.47	93.17	1648.83	-3853.52	71.00	1676.83	-299.68	1491.49	69.22	264.16	1316.51	71.90	-121.68
1.18000	-3515.04	134.41	-10.95	-3888.85	-48.51	50.87	-3788.13	102.19	1.83	-3826.07	90.18	31.28	-3970.87	-123.92	1.05	-4034.26	-92.47	8.83	-3691.31	70.60	175.36	-3661.44	49.47	146.87	-3975.12	-31.65	1335.40	0.00	0.00	0.00	-2437.67	-46.91	1695.16	-3872.78	-106.91	1734.65	-3968.38	91.93	1648.84	-3863.93	73.84	1678.78	-299.78	1491.67	69.55	266.26	1316.26	72.18	-124.29
1.19000	-3515.04	134.41	-10.95	-3888.85	-48.51	50.87	-3795.84	101.63	0.87	-3832.06	89.26	30.17	-3970.87	-123.92	1.05	-4034.26	-92.47	8.83	-3695.32	70.32	178.00	-3664.78	49.05	148.76	-3975.12	-31.65	1335.40	0.00	0.00	0.00	-2437.67	-46.91	1695.16	-3872.78	-106.91	1734.65	-3970.24	90.69	1648.86	-3872.75	74.40	1681.33	-299.70	1491.66	69.56	264.77	1317.16	71.64	-122.39
1.20000	-3515.04	134.41	-10.95	-3888.85	-48.51	50.87	-3773.29	101.02	3.69	-3817.93	89.60	32.53	-3970.87	-123.92	1.05	-4034.26	-92.47	8.83	-3699.34	70.03	180.66	-3668.13	48.63	150.67	-3975.12	-31.65	1335.40	0.00	0.00	0.00	-2437.67	-46.91	1695.16	-3872.78	-106.91	1734.65	-3972.05	89.45	1648.87	-3853.53	75.55	1683.81	-299.85	1492.62	68.99	266.34	1315.12	72.34	-126.04
1.21000	-3515.04	134.41	-10.95	-3888.85	-48.51	50.87	-3791.76	100.29	0.99	-3815.68	89.45	33.29	-3970.87	-123.92	1.05	-4034.26	-92.47	8.83	-3703.37	69.75	183.33	-3671.49	48.20	152.58	-3975.12	-31.65	1335.40	0.00	0.00	0.00	-2437.67	-46.91	1695.16	-3872.78	-106.91	1734.65	-3973.82	88.22	1648.89	-3888.62	76.11	1687.58	-299.77	1493.05	68.99	267.29	1315.46	72.59	-128.00
1.22000	-3515.04	134.41	-10.95	-3888.85	-48.51	50.87	-3781.59	101.45	1.85	-3813.52	89.79	33.33	-3970.87	-123.92	1.05	-4034.26	-92.47	8.83	-3707.41	69.46	186.01	-3674.85	47.78	154.49	-3975.12	-31.65	1335.40	0.00	0.00	0.00	-2437.67	-46.91	1695.16	-3872.83	-106.92	1734.65	-3975.54	86.99	1648.91	-3872.48	75.27	1690.07	-299.07	1489.83	69.68	265.60	1318.01	71.65	-126.56
1.23000	-3515.04	134.41	-10.95	-3888.85	-48.51	50.87	-3782.77	100.98	1.96	-3821.07	91.38	32.62	-3970.87	-123.92	1.05	-4034.26	-92.47	8.83	-3711.47	69.17	188.70	-3678.22	47.35	156.42	-3975.12	-31.65	1335.40	0.00	0.00	0.00	-2437.67	-46.91	1695.16	-3924.24	-109.68	1735.73	-3977.21	85.77	1648.94	-3877.69	76.26	1691.10	-299.61	1491.63	69.16	266.22	1317.40	71.80	-122.25
1.24000	-3515.04	134.41	-10.95	-3888.85	-48.51	50.87	-3782.63	100.60	2.00	-3823.18	91.06	32.04	-3970.87	-123.92	1.05	-4034.26	-92.47	8.83	-3715.53	68.88	191.41	-3681.60	46.91	158.36	-3975.12	-31.65	1335.40	0.00	0.00	0.00	-2437.67	-46.91	1695.16	-3900.42	-111.55	1733.67	-3978.84	84.55	1648.96	-3905.48	75.22	1695.50	-299.81	1491.70	69.39	264.47	1317.34	71.28	-121.58
1.25000	-3515.04	134.41	-10.95	-3888.85	-48.51	50.87	-3774.53	100.92	2.87	-3808.05	91.57	35.00	-3970.87	-123.92	1.05	-4034.26	-92.47	8.83	-3719.60	68.59	194.12	-3684.99	46.48	160.30	-3975.12	-31.65	1335.40	0.00	0.00	0.00	-2437.67	-46.91	1695.16	-3859.98	-108.35	1730.60	-3980.42	83.33	1648.99	-3900.89	74.81	1698.06	-300.15	1494.37	68.58	265.70	1316.20	71.96	-123.04
1.26000	-3515.04	134.41	-10.95	-3888.85	-48.51	50.87	-3775.69	100.00	3.15	-3823.96	91.28	33.04	-3970.87	-123.92	1.05	-4034.26	-92.47	8.83	-3723.68	68.30	196.85	-3688.38	46.04	162.26	-3975.12	-31.65	1335.40	0.00	0.00	0.00	-2437.67	-46.91	1695.16	-3935.03	-112.03	1732.02	-3981.95	82.12	1649.02	-3907.84	73.81	1700.96	-300.16	1495.86	68.03	264.87	1317.57	71.44	-122.82
1.27000	-3515.04	134.41	-10.95	-3888.85	-48.51	50.87	-3781.88	100.19	2.30	-3828.42	91.46	32.27	-3970.87	-123.92	1.05	-4034.26	-92.47	8.83	-3727.76	68.00	199.59	-3691.78	45.61	164.22	-3975.12	-31.65	1335.40	0.00	0.00	0.00	-2437.67	-46.91	1695.16	-3921.69	-114.79	1728.33	-3983.43	80.92	1649.05	-3916.26	73.85	1703.76	-300.57	1496.41	67.79	264.89	1317.77	71.40	-123.64
1.28000	-3515.04	134.41	-10.95	-3888.85	-48.51	50.87	-3768.51	100.12	4.14	-3806.68	91.53	35.81	-3970.87	-123.92	1.05	-4034.26	-92.47	8.83	-3731.86	67.70	202.34	-3695.18	45.17	166.19	-3975.12	-31.65	1335.40	0.00	0.00	0.00	-2437.67	-46.91	1695.16	-3872.16	-112.87	1726.24	-3984.87	79.72	1649.08	-3906.04	73.17	1704.91	-299.75	1492.87	68.90	266.31	1316.46	71.90	-122.90
1.29000	-3515.04	134.41	-10.95	-3888.85	-48.51	50.87	-3803.75	101.98	-1.71	-3809.91	91.92	35.62	-3970.87	-123.92	1.05	-4034.26	-92.47	8.83	-3735.96	67.41	205.10	-3698.59	44.72	168.16	-3975.12	-31.65	1335.40	0.00	0.00	0.00	-2437.67	-46.91	1695.16	-3884.75	-112.93	1726.30	-3986.27	78.52	1649.12	-3898.57	71.53	1706.20	-299.31	1491.23	69.42	268.13	1315.42	72.58	-126.82
1.30000	-3515.04	134.41	-10.95	-3888.85	-48.51	50.87	-3796.26	100.61	-0.70	-3797.15	92.07	37.61	-3970.87	-123.92	1.05	-4034.26	-92.47	8.83	-3740.07	67.10	207.87	-3702.00	44.28	170.15	-3975.12	-31.65	1335.40	0.00	0.00	0.00	-2437.67	-46.91	1695.16	-3899.55	-112.71	1723.48	-3987.61	77.33	1649.15	-3928.57	70.08	1710.98	-299.33	1491.88	69.17	267.16	1315.55	72.59	-126.53
1.31000	-3515.04	134.41	-10.95	-3888.85	-48.51	50.87	-3770.19	100.90	3.61	-3807.87	92.74	35.54	-3970.87	-123.92	1.05	-4034.26	-92.47	8.83	-3744.19	66.80	210.65	-3705.41	43.83	172.14	-3975.12	-31.65	1335.40	0.00	0.00	0.00	-2437.67	-46.91	1695.16	-3924.45	-114.27	1725.34	-3988.91	76.14	1649.19	-3935.67	69.18	1713.92	-299.88	1492.91	68.89	265.10	1316.18	72.00	-127.19
1.32000	-3515.04	134.41	-10.95	-3888.85	-48.51	50.87	-3780.04	101.31	1.69	-3813.56	92.67	35.68	-3970.87	-123.92	1.05	-4034.26	-92.47	8.83	-3748.31	66.50	213.44	-3708.83	43.38	174.14	-3975.12	-31.65	1335.40	0.00	0.00	0.00	-2437.67	-46.91	1695.16	-3903.83	-115.10	1722.32	-3990.17	74.96	1649.23	-3942.65	68.28	1716.82	-299.40	1490.93	69.48	269.08	1315.54	72.86	-125.99
1.33000	-3515.04	134.41	-10.95	-3888.85	-48.51	50.87	-3777.20	101.73	2.57	-3811.54	93.13	34.72	-3970.87	-123.92	1.05	-4034.26	-92.47	8.83	-3752.44	66.19	216.24	-3712.25	42.93	176.14	-3975.12	-31.65	1335.40	0.00	0.00	0.00	-2437.67	-46.91	1695.16	-3886.78	-114.63	1719.55	-3991.38	73.78	1649.27	-3949.50	67.37	1719.69	-299.87	1492.40	68.99	265.64	1316.58	72.06	-122.90
1.34000	-3515.04	134.41	-10.95	-3888.85	-48.51	50.87	-3785.38	100.53	1.07	-3826.52	93.57	33.73	-3970.87	-123.92	1.05	-4034.26	-92.47	8.83	-3756.57	65.89	219.05	-3715.68	42.48	178.16	-3975.12	-31.65	1335.40	0.00	0.00	0.00	-2437.67	-46.91	1695.16	-3872.69	-114.63	1718.41	-3992.54	72.60	1649.32	-3956.23	66.46	1722.53	-299.56	1491.75	69.38	264.50	1316.87	71.57	-121.42
1.35000	-3515.04	134.41	-10.95	-3888.85	-48.51	50.87	-3791.78	100.62	-0.11	-3802.03	94.33	36.99	-3970.87	-123.92	1.05	-4034.26	-92.47	8.83	-3760.71	65.58	221.87	-3719.11	42.02	180.18	-3975.12	-31.65	1335.40	0.00	0.00	0.00	-2437.67	-46.91	1695.16	-3897.58	-114.05	1718.70	-3993.66	71.43	1649.36	-3962.84	65.55	1725.33	-299.69	1491.34	69.57	268.82	1317.12	72.48	-118.71
1.36000	-3515.04	134.41	-10.95	-3888.85	-48.51	50.87	-3786.88	100.89	-0.19	-3791.89	94.67	39.08	-3970.87	-123.92	1.05	-4034.26	-92.47	8.83	-3764.85	65.27	224.70	-3722.54	41.56	182.21	-3975.12	-31.65	1335.40	0.00	0.00	0.00	-2437.67	-46.91	1695.16	-3889.02	-113.76	1717.39	-3994.73	70.27	1649.41	-3969.32	64.63	1728.10	-300.35	1495.45	68.04	268.12	1316.08	72.56	-125.31
1.37000	-3515.04	134.41	-10.95	-3888.85	-48.51	50.87	-3787.87	99.81	0.31	-3813.99	94.32	35.42	-3970.87	-123.92	1.05	-4034.26	-92.47	8.83	-3769.00	64.95	227.54	-3725.97	41.10	184.24	-3975.12	-31.65	1335.40	0.00	0.00	0.00	-2437.67	-46.91	1695.16	-3866.15	-111.88	1715.42	-3995.75	69.11	1649.46	-3975.68	63.71	1730.83	-299.51	1492.34	69.12	266.12	1316.82	71.82	-124.43
1.38000	-3515.04	134.41	-10.95	-3888.85	-48.51	50.87	-3768.09	100.40	2.79	-3799.64	94.26	37.06	-3970.87	-123.92	1.05	-4034.26	-92.47	8.83	-3773.15	64.64	230.38	-3729.41	40.64	186.29	-3975.12	-31.65	1335.40	0.00	0.00	0.00	-2437.67	-46.91	1695.16	-3878.05	-111.91	1715.85	-3996.73	67.95	1649.51	-3981.91	62.78	1733.54	-299.10	1490.12	69.91	265.78	1316.38	71.91	-120.98
1.39000	-3515.04	134.41	-10.95	-3888.85	-48.51	50.87	-3797.91	100.27	-1.33	-3792.93	94.69	38.44	-3970.87	-123.92	1.05	-4034.26	-92.47	8.83	-3777.31	64.32	233.24	-3732.84	40.18	188.34	-3975.12	-31.65	1335.40	0.00	0.00	0.00	-2437.67	-46.91	1695.16	-3883.81	-113.13	1715.07	-3997.67	66.80	1649.57	-3988.03	61.86	1736.20	-299.08	1488.84	69.94	266.47	1316.69	72.02	-123.10
1.40000	-3515.04	134.41	-10.95	-3888.85	-48.51	50.87	-3792.36	99.30	-1.33	-3782.47	93.83	39.37	-3970.87	-123.92	1.05	-4034.26	-92.47	8.83	-3781.47	64.01	236.10	-3736.28	39.71	190.39	-3975.12	-31.65	1335.40	0.00	0.00	0.00	-2437.67	-46.91	1695.16	-3876.93	-112.95	1713.43	-3998.56	65.65	1649.62	-3994.02	60.92	1738.84	-299.55	1492.39	68.98	266.30	1316.22	72.32	-122.80
1.41000	-3515.04	134.41	-10.95	-3888.85	-48.51	50.87	-3772.02	100.13	2.05	-3789.07	94.50	38.89	-3970.87	-123.92	1.05	-4034.26	-92.47	8.83	-3785.63	63.69	238.98	-3739.72	39.24	192.45	-3975.12	-31.65	1335.40	0.00	0.00	0.00	-2437.67	-46.91	1695.16	-3850.71	-111.59	1711.47	-3999.40	64.51	1649.68	-3999.89	59.99	1741.44	-299.77	1491.52	69.25	266.00	1316.39	72.26	-119.76
1.42000	-3515.04	134.41	-10.95	-3888.85	-48.51	50.87	-3781.69	100.32	0.45	-3805.01	94.42	36.53	-3970.87	-123.92	1.05	-4034.26	-92.47	8.83	-3789.79	63.37	241.86	-3743.16	38.77	194.52	-3975.12	-31.65	1335.40	0.00	0.00	0.00	-2437.67	-46.91	1695.16	-3868.48	-112.11	1710.97	-4000.20	63.37	1649.74	-4005.64	59.05	1744.00	-299.28	1489.24	70.08	266.28	1314.73	72.75	-125.90
1.43000	-3515.04	134.41	-10.95	-3888.85	-48.51	50.87	-3770.69	100.30	1.95	-3795.03	95.15	38.29	-3970.87	-123.92	1.05	-4034.26	-92.47	8.83	-3793.96	63.05	244.75	-3746.60	38.30	196.59	-3975.12	-31.65	1335.40	0.00	0.00	0.00	-2437.67	-46.91	1695.16	-3880.39	-110.90	1711.95	-4000.96	62.23	1649.80	-4011.27	58.11	1746.54	-299.58	1491.60	69.17	267.01	1314.79	72.76	-124.18
1.44000	-3515.04	134.41	-10.95	-3888.85	-48.51	50.87	-3766.23	100.50	2.34	-3788.40	95.13	38.58	-3970.87	-123.92	1.05	-4034.26	-92.47	8.83	-3798.13	62.72	247.64	-3750.03	37.83	198.67	-3975.12	-31.65	1335.40	0.00	0.00	0.00	-2437.67	-46.91	1695.16	-3878.97	-111.69	1710.67	-4001.67	61.10	1649.86	-4016.79	57.17	1749.04	-299.76	1491.30	69.20	266.27	1316.59	72.08	-119.77
1.45000	-3515.04	134.41	-10.95	-3888.85	-48.51	50.87	-3779.87	100.16	-0.57	-3790.06	95.07	38.76	-3970.87	-123.92	1.05	-4034.26	-92.47	8.83	-3802.30	62.40	250.55	-3753.47	37.35	200.76	-3975.12	-31.65	1335.40	0.00	0.00	0.00	-2437.67	-46.91	1695.16	-3860.35	-112.09	1709.37	-4002.33	59.98	1649.92	-4022.18	56.22	1751.51	-299.47	1491.70	69.52	268.88	1315.25	72.95	-124.97
1.46000	-3515.04	134.41	-10.95	-3888.85	-48.51	50.87	-3778.50	101.06	0.49	-3788.30	95.86	38.42	-3970.87	-123.92	1.05	-4034.26	-92.47	8.83	-3806.47	62.07	253.46	-3756.91	36.88	202.85	-3975.12	-31.65	1335.40	0.00	0.00	0.00	-2437.67	-46.91	1695.16	-3833.15	-108.87	1707.25	-4002.95	58.86	1649.99	-4027.45	55.27	1753.95	-299.43	1490.22	69.85	265.71	1316.41	72.18	-121.07
1.47000	-3515.04	134.41	-10.95	-3888.85	-48.51	50.87	-3775.75	100.95	1.56	-3778.24	97.62	39.94	-3970.87	-123.92	1.05	-4034.26	-92.47	8.83	-3810.63	61.75	256.38	-3760.34	36.40	204.95	-3975.12	-31.65	1335.40	0.00	0.00	0.00	-2437.67	-46.91	1695.16	-3878.92	-112.15	1708.53	-4003.52	57.74	1650.06	-4032.60	54.31	1756.35	-299.77	1494.73	68.33	266.40	1315.58	72.33	-122.95
1.48000	-3515.04	134.41	-10.95	-3888.85	-48.51	50.87	-3793.91	102.12	-1.23	-3810.79	97.57	34.21	-3970.87	-123.92	1.05	-4034.26	-92.47	8.83	-3814.80	61.42	259.31	-3763.77	35.92	207.05	-3975.12	-31.65	1335.40	0.00	0.00	0.00	-2437.67	-46.91	1695.16	-3877.88	-112.93	1707.08	-4004.06	56.63	1650.13	-4037.64	53.36	1758.73	-299.61	1494.04	68.85	266.82	1316.23	72.24	-122.82
1.49000	-3515.04	134.41	-10.95	-3888.85	-48.51	50.87	-3786.78	102.01	-1.00	-3783.11	99.20	37.46	-3970.87	-123.92	1.05	-4034.26	-92.47	8.83	-3818.97	61.08	262.24	-3767.21	35.44	209.16	-3975.12	-31.65	1335.40	0.00	0.00	0.00	-2437.67	-46.91	1695.16	-3866.62	-112.79	1705.83	-4004.54	55.52	1650.20	-4042.56	52.40	1761.07	-299.71	1493.17	68.86	265.53	1316.65	71.86	-128.25
1.50000	-3515.04	134.41	-10.95	-3888.85	-48.51	50.87	-3783.27	103.50	-0.82	-3809.65	101.32	33.47	-3970.87	-123.92	1.05	-4034.26	-92.47	8.83	-3823.14	60.75	265.18	-3770.63	34.95	211.27	-3975.12	-31.65	1335.40	0.00	0.00	0.00	-2437.67	-46.91	1695.16	-3856.34	-110.41	1705.40	-4004.98	54.42	1650.27	-4047.36	51.43	1763.38	-299.92	1495.37	67.79	265.92	1316.47	72.07	-128.50
1.51000	-3515.04	134.41	-10.95	-3888.85	-48.51	50.87	-3786.79	104.90	-1.60	-3796.11	103.07	36.34	-3970.87	-123.92	1.05	-4034.26	-92.47	8.83	-3827.31	60.42	268.13	-3774.06	34.47	213.39	-3975.12	-31.65	1335.40	0.00	0.00	0.00	-2437.67	-46.91	1695.16	-3863.65	-111.22	1704.15	-4005.38	53.32	1650.35	-4052.05	50.47	1765.65	-299.37	1489.78	69.89	264.48	1316.14	71.95	-124.14
1.52000	-3515.04	134.41	-10.95	-3888.85	-48.51	50.87	-3787.84	105.65	-2.62	-3795.57	105.31	35.55	-3970.87	-123.92	1.05	-4034.26	-92.47	8.83	-3831.48	60.08	271.09	-3777.48	33.98	215.52	-3975.12	-31.65	1335.40	0.00	0.00	0.00	-2437.67	-46.91	1695.16	-3903.76	-112.12	1705.34	-4005.73	52.22	1650.42	-4056.61	49.50	1767.90	-299.61	1492.73	68.75	265.33	1315.54	72.14	-123.39
1.53000	-3515.04	134.41	-10.95	-3888.85	-48.51	50.87	-3766.01	106.96	-0.13	-3795.89	106.99	35.89	-3970.87	-123.92	1.05	-4034.26	-92.47	8.83	-3835.64	59.75	274.05	-3780.90	33.49	217.65	-3975.12	-31.65	1335.40	0.00	0.00	0.00	-2437.67	-46.91	1695.16	-3889.54	-110.71	1704.97	-4006.04	51.13	1650.50	-4061.07	48.53	1770.11	-299.15	1490.21	69.86	266.21	1316.50	71.91	-125.67
1.54000	-3515.04	134.41	-10.95	-3888.82	-48.51	50.87	-3763.42	108.33	-0.02	-3786.40	109.11	37.94	-3970.87	-123.92	1.05	-4034.26	-92.47	8.83	-3839.80	59.41	277.01	-3784.31	33.00	219.78	-3975.12	-31.65	1335.40	0.00	0.00	0.00	-2437.67	-46.91	1695.16	-3889.03	-111.24	1704.61	-4006.31	50.05	1650.58	-4065.40	47.56	1772.30	-299.70	1492.21	69.33	266.76	1315.69	72.50	-124.56
1.55000	-3515.04	134.41	-10.95	-3863.03	-53.35	57.97	-3785.18	109.47	-3.14	-3803.28	111.54	35.58	-3970.87	-123.92	1.05	-4034.26	-92.47	8.83	-3843.96	59.07	279.99	-3787.72	32.51	221.92	-3975.12	-31.65	1335.40	0.00	0.00	0.00	-2437.67	-46.91	1695.16	-3890.76	-113.45	1704.42	-4006.53	48.96	1650.67	-4069.63	46.58	1774.45	-299.97	1493.21	68.60	264.67	1316.55	71.98	-122.96
1.56000	-3515.04	134.41	-10.95	-3836.75	-58.21	61.64	-3779.69	111.09	-2.16	-3808.13	112.99	34.22	-3970.87	-123.92	1.05	-4034.26	-92.47	8.83	-3848.11	58.73	282.96	-3791.13	32.01	224.06	-3975.12	-31.65	1335.40	0.00	0.00	0.00	-2437.67	-46.91	1695.16	-3872.69	-111.08	1702.95	-4006.71	47.89	1650.75	-4073.73	45.61	1776.57	-299.17	1489.56	69.81	266.49	1316.16	72.23	-124.48
1.57000	-3515.04	134.41	-10.95	-3798.47	-65.00	68.60	-3767.99	114.05	-0.19	-3807.93	115.56	34.93	-3970.87	-123.92	1.05	-4034.26	-92.47	8.83	-3852.27	58.39	285.95	-3794.53	31.52	226.21	-3975.12	-31.65	1335.40	0.00	0.00	0.00	-2437.67	-46.91	1695.16	-3874.86	-109.67	1702.41	-4006.84	46.81	1650.83	-4077.73	44.63	1778.66	-299.20	1491.10	69.18	266.65	1315.64	72.64	-122.72
1.58000	-3515.04	134.41	-10.95	-3761.94	-70.84	75.05	-3786.85	115.01	-2.87	-3785.18	117.79	39.68	-3970.87	-123.92	1.05	-4034.26	-92.47	8.83	-3856.41	58.04	288.94	-3797.93	31.02	228.36	-3975.12	-31.65	1335.40	0.00	0.00	0.00	-2437.67	-46.91	1695.16	-3845.27	-110.90	1700.84	-4006.93	45.74	1650.92	-4081.61	43.64	1780.72	-299.70	1492.91	69.01	267.11	1315.86	72.54	-122.69
1.59000	-3515.04	134.41	-10.95	-3727.13	-75.76	80.99	-3767.98	116.28	0.49	-3795.12	121.16	38.58	-3970.87	-123.92	1.05	-4034.26	-92.47	8.83	-3860.56	57.70	291.93	-3801.32	30.52	230.52	-3975.12	-31.65	1335.40	0.00	0.00	0.00	-2437.67	-46.91	1695.16	-3823.49	-109.78	1700.39	-4006.98	44.68	1651.01	-4085.37	42.66	1782.75	-300.43	1494.76	68.32	268.60	1316.56	72.43	-126.68
1.60000	-3515.04	134.41	-10.95	-3694.01	-79.80	86.45	-3791.77	118.89	-2.39	-3788.15	123.98	40.65	-3970.87	-123.92	1.05	-4034.26	-92.47	8.83	-3864.70	57.35	294.93	-3804.70	30.02	232.68	-3975.12	-31.65	1335.40	0.00	0.00	0.00	-2437.67	-46.91	1695.16	-3844.98	-107.29	1700.15	-4006.98	43.62	1651.10	-4089.03	41.67	1784.75	-300.05	1492.47	69.04	268.44	1314.58	73.03	-123.50
1.61000	-3515.04	134.41	-10.95	-3662.55	-82.99	91.43	-3760.31	121.53	2.79	-3800.36	126.62	39.62	-3970.87	-123.92	1.05	-4034.26	-92.47	8.83	-3868.83	57.00	297.94	-3808.08	29.52	234.84	-3975.12	-31.65	1335.40	0.00	0.00	0.00	-2437.67	-46.91	1695.16	-3848.57	-109.73	1700.24	-4006.94	42.56	1651.19	-4092.57	40.69	1786.72	-300.00	1493.01	68.91	265.44	1315.97	72.17	-120.98
1.62000	-3515.04	134.41	-10.95	-3632.73	-85.36	95.94	-3793.38	124.29	-1.50	-3802.62	129.33	39.60	-3970.87	-123.92	1.05	-4034.26	-92.47	8.83	-3872.96	56.65	300.95	-3811.45	29.02	237.01	-3975.12	-31.65	1335.40	0.00	0.00	0.00	-2437.67	-46.91	1695.16	-3843.62	-107.19	1701.52	-4006.86	41.51	1651.29	-4096.00	39.70	1788.66	-299.66	1492.10	68.93	264.10	1316.67	71.63	-126.17
1.63000	-3515.04	134.41	-10.95	-3604.52	-86.94	100.01	-3774.41	125.97	1.47	-3808.31	131.58	39.11	-3970.87	-123.92	1.05	-4034.26	-92.47	8.83	-3877.08	56.30	303.96	-3814.81	28.51	239.18	-3975.12	-31.65	1335.40	0.00	0.00	0.00	-2437.67	-46.91	1695.16	-3846.61	-106.23	1700.14	-4006.74	40.46	1651.38	-4099.32	38.70	1790.57	-299.60	1492.33	68.83	267.77	1315.98	72.45	-126.12
1.64000	-3515.04	134.41	-10.95	-3577.89	-87.77	103.64	-3786.61	127.45	-0.21	-3798.81	134.10	42.27	-3970.87	-123.92	1.05	-4034.26	-92.47	8.83	-3881.19	55.95	306.98	-3818.17	28.00	241.35	-3975.12	-31.65	1335.40	0.00	0.00	0.00	-2437.67	-46.91	1695.16	-3864.71	-106.83	1700.56	-4006.57	39.42	1651.48	-4102.52	37.71	1792.45	-300.63	1497.85	67.31	265.91	1316.02	72.19	-125.66
1.65000	-3515.04	134.41	-10.95	-3552.81	-87.87	106.84	-3798.77	131.22	-2.37	-3789.73	136.68	43.61	-3970.87	-123.92	1.05	-4034.26	-92.47	8.83	-3885.30	55.60	310.00	-3821.51	27.50	243.53	-3975.12	-31.65	1335.40	0.00	0.00	0.00	-2437.67	-46.91	1695.16	-3857.98	-104.07	1701.35	-4006.36	38.38	1651.58	-4105.62	36.71	1794.30	-299.61	1492.70	68.97	265.12	1317.19	71.61	-123.35
1.66000	-3515.04	134.41	-10.95	-3529.26	-87.28	109.63	-3795.83	134.41	-0.68	-3789.14	138.34	44.23	-3970.87	-123.92	1.05	-4034.26	-92.47	8.83	-3889.40	55.24	313.03	-3824.86	26.99	245.71	-3975.12	-31.65	1335.40	0.00	0.00	0.00	-2437.67	-46.91	1695.16	-3841.04	-100.90	1700.84	-4006.10	37.35	1651.68	-4108.60	35.72	1796.12	-299.66	1492.13	69.28	266.76	1316.35	72.46	-122.67
1.67000	-3515.04	134.41	-10.95	-3507.20	-86.04	112.03	-3776.36	135.83	2.72	-3763.73	140.44	49.46	-3970.87	-123.92	1.05	-4034.26	-92.47	8.83	-3893.50	54.89	316.06	-3828.19	26.48	247.90	-3975.12	-31.65	1335.40	0.00	0.00	0.00	-2437.67	-46.91	1695.16	-3847.57	-102.63	1700.83	-4005.80	36.32	1651.78	-4111.48	34.72	1797.92	-299.24	1490.75	69.57	266.70	1316.30	72.32	-123.88
1.68000	-3515.04	134.41	-10.95	-3486.62	-84.16	114.03	-3791.34	137.36	1.32	-3767.83	143.37	49.13	-3970.87	-123.92	1.05	-4034.26	-92.47	8.83	-3897.58	54.53	319.09	-3831.51	25.97	250.08	-3975.12	-31.65	1335.40	0.00	0.00	0.00	-2437.67	-46.91	1695.16	-3810.28	-98.31	1699.17	-4005.46	35.29	1651.88	-4114.25	33.72	1799.68	-299.83	1493.38	68.76	266.31	1316.46	72.21	-121.39
1.69000	-3515.04	134.41	-10.95	-3467.47	-81.70	115.66	-3772.49	140.54	5.29	-3787.34	145.88	47.17	-3970.87	-123.92	1.05	-4034.26	-92.47	8.83	-3901.66	54.17	322.13	-3834.82	25.45	252.28	-3975.12	-31.65	1335.40	0.00	0.00	0.00	-2437.67	-46.91	1695.16	-3854.97	-97.86	1700.72	-4005.08	34.27	1651.99	-4116.91	32.71	1801.41	-299.72	1493.43	68.60	267.26	1315.71	72.86	-124.87
1.70000	-3515.04	134.41	-10.95	-3449.74	-78.67	116.94	-3778.85	143.89	6.08	-3795.52	148.90	46.51	-3970.87	-123.92	1.05	-4034.26	-92.47	8.83	-3905.73	53.81	325.17	-3838.13	24.94	254.47	-3975.09	-31.65	1335.40	0.00	0.00	0.00	-2437.67	-46.91	1695.16	-3844.68	-94.08	1701.60	-4004.66	33.25	1652.10	-4119.46	31.71	1803.12	-299.63	1493.21	68.84	266.03	1316.61	72.30	-124.67
1.71000	-3515.04	134.41	-10.95	-3433.40	-75.11	117.86	-3779.55	148.71	8.90	-3788.22	151.96	48.40	-3970.87	-123.92	1.05	-4034.26	-92.47	8.83	-3909.79	53.45	328.22	-3841.42	24.42	256.67	-3944.90	-31.41	1334.45	0.00	0.00	0.00	-2437.67	-46.91	1695.16	-3847.92	-92.43	1699.55	-4004.19	32.24	1652.21	-4121.90	30.71	1804.80	-299.44	1491.58	69.28	264.64	1317.35	71.65	-122.14
1.72000	-3515.04	134.41	-10.95	-3418.42	-71.05	118.45	-3766.35	152.52	13.03	-3812.59	154.48	43.55	-3970.87	-123.92	1.05	-4034.26	-92.47	8.83	-3913.84	53.09	331.26	-3844.71	23.91	258.86	-3947.05	-31.85	1332.07	0.00	0.00	0.00	-2437.67	-46.91	1695.16	-3815.73	-88.87	1699.42	-4003.68	31.23	1652.32	-4124.23	29.70	1806.45	-299.09	1491.43	69.02	267.15	1315.52	72.55	-123.63
1.73000	-3515.04	134.41	-10.95	-3404.76	-66.52	118.72	-3792.82	153.75	9.35	-3766.39	157.29	52.01	-3970.87	-123.92	1.05	-4034.26	-92.47	8.83	-3917.88	52.73	334.31	-3847.98	23.39	261.07	-3930.90	-29.06	1333.97	0.00	0.00	0.00	-2437.67	-46.91	1695.16	-3847.77	-87.04	1701.32	-4003.13	30.23	1652.43	-4126.46	28.69	1808.07	-299.34	1491.82	69.23	268.66	1315.51	73.00	-124.82
1.74000	-3515.04	134.41	-10.95	-3392.41	-61.57	118.68	-3794.93	156.93	10.51	-3779.73	161.23	49.60	-3970.87	-123.92	1.05	-4034.26	-92.47	8.83	-3921.91	52.36	337.36	-3851.24	22.87	263.27	-3952.35	-27.58	1332.71	0.00	0.00	0.00	-2437.67	-46.91	1695.16	-3848.42	-83.95	1701.52	-4002.54	29.22	1652.54	-4128.58	27.68	1809.66	-299.61	1492.79	68.92	265.60	1317.33	71.78	-122.20
1.75000	-3515.04	134.41	-10.95	-3381.33	-56.21	118.35	-3796.93	160.07	11.66	-3759.69	164.66	53.04	-3970.87	-123.92	1.05	-4034.26	-92.47	8.83	-3925.93	52.00	340.42	-3854.49	22.35	265.47	-3933.43	-27.83	1332.04	0.00	0.00	0.00	-2437.67	-46.91	1695.16	-3839.21	-81.77	1700.94	-4001.90	28.23	1652.66	-4130.59	26.67	1811.23	-299.59	1491.68	69.36	264.48	1319.06	70.85	-124.88
1.76000	-3515.04	134.41	-10.95	-3371.51	-50.48	117.73	-3798.84	163.17	12.79	-3782.50	168.50	49.61	-3970.87	-123.92	1.05	-4034.26	-92.47	8.83	-3929.94	51.63	343.48	-3857.73	21.82	267.68	-3926.81	-28.13	1332.15	0.00	0.00	0.00	-2437.67	-46.91	1695.16	-3839.61	-79.09	1701.48	-4001.22	27.24	1652.77	-4132.50	25.66	1812.76	-299.87	1492.38	69.00	266.73	1316.82	72.04	-123.77
1.77000	-3515.04	134.41	-10.95	-3362.90	-44.41	116.84	-3800.64	166.23	13.92	-3762.14	172.59	52.73	-3970.87	-123.92	1.05	-4034.26	-92.47	8.83	-3933.93	51.26	346.53	-3860.96	21.30	269.89	-3920.94	-24.44	1332.54	0.00	0.00	0.00	-2437.67	-46.91	1695.16	-3830.76	-75.29	1703.24	-4000.50	26.25	1652.89	-4134.30	24.65	1814.27	-299.78	1491.17	69.50	264.90	1316.39	71.70	-124.28
1.78000	-3515.04	134.41	-10.95	-3355.48	-38.04	115.69	-3802.35	169.26	15.05	-3781.37	174.59	47.96	-3970.87	-123.92	1.05	-4034.26	-92.47	8.83	-3937.92	50.89	349.60	-3864.18	20.78	272.10	-3917.55	-22.49	1332.37	0.00	0.00	0.00	-2437.67	-46.91	1695.16	-3787.48	-70.15	1701.63	-3999.74	25.27	1653.01	-4136.00	23.64	1815.76	-299.76	1493.25	68.66	264.42	1317.00	71.60	-123.10
1.79000	-3515.04	134.41	-10.95	-3349.23	-31.40	114.30	-3803.97	172.26	16.16	-3779.16	180.16	48.05	-3970.87	-123.92	1.05	-4034.26	-92.47	8.83	-3941.89	50.52	352.66	-3867.38	20.25	274.32	-3939.70	-23.87	1332.01	0.00	0.00	0.00	-2437.67	-46.91	1695.16	-3843.55	-68.32	1702.44	-3998.94	24.29	1653.13	-4137.59	22.63	1817.21	-299.89	1492.47	68.96	265.80	1316.60	71.78	-122.28
1.80000	-3515.04	134.41	-10.95	-3344.11	-24.52	112.68	-3805.48	175.21	17.26	-3771.77	187.23	50.97	-3970.87	-123.92	1.05	-4034.26	-92.47	8.83	-3945.85	50.15	355.72	-3870.57	19.72	276.53	-3921.44	-20.22	1332.78	0.00	0.00	0.00	-2437.67	-46.91	1695.16	-3846.89	-62.41	1704.50	-3998.10	23.31	1653.26	-4139.08	21.61	1818.64	-300.51	1495.57	68.05	269.39	1317.05	72.60	-125.48
1.81000	-3515.04	134.41	-10.95	-3340.10	-17.42	110.83	-3806.90	178.14	18.36	-3766.13	188.40	48.99	-3970.87	-123.92	1.05	-4034.26	-92.47	8.83	-3949.79	49.78	358.79	-3873.74	19.20	278.75	-3925.28	-20.23	1332.79	0.00	0.00	0.00	-2437.67	-46.91	1695.16	-3806.65	-59.89	1701.93	-3997.21	22.34	1653.38	-4140.47	20.60	1820.04	-300.02	1493.98	68.47	267.51	1315.33	72.72	-126.26
1.82000	-3515.04	134.41	-10.95	-3337.17	-10.15	108.79	-3808.22	181.03	19.45	-3763.06	193.46	51.42	-3970.87	-123.92	1.05	-4034.26	-92.47	8.83	-3953.73	49.40	361.85	-3876.91	18.67	280.97	-3908.75	-18.91	1330.91	0.00	0.00	0.00	-2437.67	-46.91	1695.16	-3759.09	-55.33	1701.31	-3996.29	21.37	1653.51	-4141.75	19.58	1821.41	-299.86	1494.91	68.21	265.24	1315.95	72.06	-124.51
1.83000	-3515.04	134.41	-10.95	-3335.30	-2.74	106.54	-3809.44	183.88	20.52	-3739.10	200.30	56.16	-3970.87	-123.92	1.05	-4034.26	-92.47	8.83	-3957.65	49.03	364.92	-3880.05	18.14	283.19	-3913.59	-16.77	1331.07	0.00	0.00	0.00	-2437.67	-46.91	1695.16	-3718.67	-48.32	1700.27	-3995.32	20.41	1653.63	-4142.93	18.56	1822.76	-299.46	1492.81	69.08	263.53	1317.39	71.29	-124.09
1.84000	-3515.04	134.41	-10.95	-3334.45	4.79	104.12	-3810.57	186.70	21.59	-3808.09	202.94	45.50	-3970.87	-123.92	1.05	-4034.26	-92.47	8.83	-3961.55	48.65	367.99	-3883.19	17.61	285.41	-3915.30	-14.39	1330.76	0.00	0.00	0.00	-2437.67	-46.91	1695.16	-3755.49	-44.13	1701.46	-3994.31	19.45	1653.76	-4144.01	17.55	1824.08	-299.74	1492.70	68.92	267.44	1316.89	72.25	-122.51
1.85000	-3515.04	134.41	-10.95	-3334.60	12.39	101.53	-3811.60	189.48	22.66	-3763.50	204.99	51.93	-3970.87	-123.92	1.05	-4034.26	-92.47	8.83	-3965.44	48.27	371.06	-3886.31	17.08	287.63	-3914.40	-14.41	1330.38	0.00	0.00	0.00	-2437.67	-46.91	1695.16	-3754.94	-43.32	1701.60	-3993.26	18.50	1653.89	-4144.99	16.53	1825.38	-299.97	1493.13	68.63	268.53	1315.90	72.75	-124.03
1.86000	-3515.04	134.41	-10.95	-3335.71	20.05	98.79	-3812.54	192.23	23.71	-3730.72	206.00	57.15	-3970.87	-123.92	1.05	-4034.26	-92.47	8.83	-3969.32	47.89	374.13	-3889.41	16.54	289.85	-3904.78	-12.82	1330.96	0.00	0.00	0.00	-2437.67	-46.91	1695.16	-3761.73	-35.71	1703.73	-3992.17	17.55	1654.02	-4145.86	15.51	1826.65	-299.68	1491.88	69.26	266.21	1316.59	72.00	-125.75
1.87000	-3515.04	134.41	-10.95	-3337.77	27.72	95.90	-3813.39	194.94	24.76	-3754.17	210.14	53.03	-3970.87	-123.92	1.05	-4034.26	-92.47	8.83	-3973.17	47.52	377.20	-3892.50	16.01	292.07	-3896.29	-10.91	1330.76	0.00	0.00	0.00	-2437.67	-46.91	1695.16	-3728.00	-32.41	1703.42	-3991.04	16.60	1654.16	-4146.63	14.50	1827.89	-299.75	1493.43	68.87	265.38	1317.34	71.60	-127.66
1.88000	-3515.04	134.41	-10.95	-3340.75	35.37	92.89	-3814.14	197.62	25.79	-3805.37	214.95	44.23	-3970.87	-123.92	1.05	-4034.26	-92.47	8.83	-3977.02	47.13	380.26	-3895.57	15.47	294.29	-3892.21	-9.12	1330.39	0.00	0.00	0.00	-2437.67	-46.91	1695.16	-3736.06	-27.49	1705.30	-3989.87	15.66	1654.29	-4147.31	13.48	1829.10	-298.78	1487.99	70.28	264.36	1317.66	71.30	-127.27
1.89000	-3515.04	134.41	-10.95	-3344.60	42.98	89.76	-3814.79	200.27	26.82	-3813.21	218.95	42.87	-3970.87	-123.92	1.05	-4034.26	-92.47	8.83	-3980.84	46.75	383.33	-3898.63	14.94	296.52	-3875.07	-8.20	1329.32	0.00	0.00	0.00	-2437.67	-46.91	1695.16	-3702.35	-24.32	1703.91	-3988.66	14.73	1654.43	-4147.88	12.46	1830.30	-299.42	1491.48	69.59	264.91	1316.55	71.84	-126.52
1.90000	-3515.04	134.41	-10.95	-3349.32	50.50	86.53	-3815.35	202.88	27.84	-3820.86	222.89	41.53	-3970.87	-123.92	1.05	-4034.26	-92.47	8.83	-3984.65	46.37	386.40	-3901.67	14.40	298.74	-3873.02	-4.75	1329.27	0.00	0.00	0.00	-2437.67	-46.91	1695.16	-3689.92	-20.05	1703.95	-3987.41	13.79	1654.57	-4148.35	11.44	1831.46	-299.32	1491.28	69.54	265.88	1315.77	72.35	-122.27
1.91000	-3515.04	134.41	-10.95	-3354.87	57.92	83.20	-3815.82	205.45	28.85	-3828.32	226.78	40.22	-3970.87	-123.92	1.05	-4034.26	-92.47	8.83	-3988.45	45.99	389.47	-3904.69	13.86	300.97	-3867.11	-3.39	1328.63	0.00	0.00	0.00	-2437.67	-46.91	1695.16	-3702.42	-15.01	1706.76	-3986.11	12.86	1654.71	-4148.72	10.42	1832.60	-299.16	1491.01	69.41	263.26	1316.17	71.70	-123.54
1.92000	-3515.04	134.41	-10.95	-3361.22	65.18	79.80	-3816.20	208.00	29.86	-3835.60	230.62	38.94	-3970.87	-123.92	1.05	-4034.26	-92.47	8.83	-3992.22	45.60	392.54	-3907.70	13.33	303.19	-3857.20	-2.29	1328.73	0.00	0.00	0.00	-2437.67	-46.91	1695.16	-3704.81	-11.76	1708.23	-3984.78	11.94	1654.85	-4149.00	9.41	1833.72	-299.46	1490.55	69.64	266.34	1316.52	72.06	-127.60
1.93000	-3515.04	134.41	-10.95	-3368.35	72.27	76.33	-3816.48	210.51	30.85	-3842.69	234.39	37.68	-3970.87	-123.92	1.05	-4034.26	-92.47	8.83	-3995.98	45.22	395.61	-3910.68	12.79	305.42	-3861.74	-0.38	1329.44	0.00	0.00	0.00	-2437.67	-46.91	1695.16	-3709.77	-6.36	1707.86	-3983.41	11.02	1654.99	-4149.18	8.39	1834.81	-300.01	1491.72	69.32	263.82	1316.48	71.71	-121.18
1.94000	-3515.04	134.41	-10.95	-3376.22	79.15	72.82	-3816.67	212.98	31.84	-3849.59	238.12	36.45	-3970.87	-123.92	1.05	-4034.26	-92.47	8.83	-3999.72	44.83	398.67	-3913.65	12.25	307.64	-3855.11	1.52	1327.90	0.00	0.00	0.00	-2437.67	-46.91	1695.16	-3686.80	-1.83	1708.75	-3981.99	10.10	1655.14	-4149.25	7.37	1835.87	-299.35	1490.90	69.36	264.75	1317.05	71.77	-123.98
1.95000	-3515.04	134.41	-10.95	-3384.81	85.79	69.26	-3816.77	215.42	32.82	-3856.31	241.79	35.25	-3970.87	-123.92	1.05	-4034.26	-92.47	8.83	-4003.44	44.44	401.74	-3916.60	11.71	309.86	-3832.86	3.64	1328.19	0.00	0.00	0.00	-2437.67	-46.91	1695.16	-3661.96	3.14	1708.92	-3980.54	9.19	1655.28	-4149.24	6.35	1836.91	-299.59	1492.31	69.18	265.79	1315.73	72.32	-127.47
1.96000	-3515.04	134.41	-10.95	-3394.10	92.16	65.68	-3816.78	217.83	33.79	-3862.84	245.41	34.07	-3970.87	-123.92	1.05	-4034.26	-92.47	8.83	-4007.14	44.05	404.80	-3919.54	11.16	312.09	-3853.13	4.72	1327.74	0.00	0.00	0.00	-2437.67	-46.91	1695.16	-3664.98	7.15	1710.57	-3979.04	8.28	1655.43	-4149.12	5.34	1837.93	-299.74	1492.65	69.01	267.60	1315.53	72.93	-126.47
1.97000	-3515.04	134.41	-10.95	-3404.05	98.22	62.08	-3816.70	220.21	34.76	-3869.20	248.97	32.92	-3970.87	-123.92	1.05	-4034.26	-92.47	8.83	-4010.83	43.66	407.86	-3922.45	10.62	314.31	-3850.51	7.24	1326.70	0.00	0.00	0.00	-2437.67	-46.91	1695.16	-3644.32	11.77	1711.94	-3977.51	7.38	1655.58	-4148.91	4.32	1838.92	-299.42	1490.71	69.72	268.29	1315.77	72.80	-123.47
1.98000	-3515.04	134.41	-10.95	-3414.63	103.94	58.49	-3816.53	222.55	35.71	-3875.37	252.48	31.79	-3970.87	-123.92	1.05	-4034.26	-92.47	8.83	-4014.49	43.27	410.92	-3925.35	10.08	316.53	-3837.83	8.80	1326.26	0.00	0.00	0.00	-2437.67	-46.91	1695.16	-3619.22	17.97	1711.27	-3975.94	6.48	1655.73	-4148.60	3.30	1839.88	-299.16	1490.91	69.48	266.65	1316.41	72.12	-126.10
1.99000	-3515.04	134.41	-10.95	-3425.82	109.29	54.90	-3816.27	224.86	36.66	-3881.36	255.94	30.69	-3970.87	-123.92	1.05	-4034.26	-92.47	8.83	-4018.13	42.88	413.98	-3928.22	9.54	318.75	-3822.15	11.74	1326.05	0.00	0.00	0.00	-2437.67	-46.91	1695.16	-3635.15	21.00	1712.41	-3974.33	5.58	1655.88	-4148.19	2.29	1840.83	-299.11	1492.07	69.09	267.50	1315.77	72.59	-122.78
2.00000	-3515.04	134.41	-10.95	-3437.60	114.24	51.35	-3815.92	227.14	37.60	-3887.17	259.34	29.61	-3970.87	-123.92	1.05	-4034.26	-92.47	8.83	-4021.75	42.49	417.04	-3931.08	8.99	320.98	-3830.51	13.99	1326.56	0.00	0.00	0.00	-2437.67	-46.91	1695.16	-3624.88	29.49	1712.63	-3972.67	4.69	1656.03	-4147.69	1.27	1841.74	-299.60	1493.47	68.85	265.89	1316.09	72.08	-124.43
2.01000	-3515.04	134.41	-10.95	-3449.92	118.76	47.83	-3815.47	229.38	38.53	-3892.80	262.70	28.56	-3970.87	-123.92	1.05	-4034.26	-92.47	8.83	-4025.35	42.09	420.09	-3933.91	8.45	323.19	-3798.13	17.05	1326.52	0.00	0.00	0.00	-2437.67	-46.91	1695.16	-3635.02	35.80	1714.11	-3970.98	3.81	1656.18	-4147.10	0.26	1842.64	-299.62	1490.82	69.50	264.80	1317.15	71.78	-121.41
2.02000	-3515.04	134.41	-10.95	-3462.77	122.81	44.36	-3814.94	231.60	39.45	-3898.25	266.00	27.53	-3970.87	-123.92	1.05	-4034.26	-92.47	8.83	-4028.93	41.70	423.15	-3936.72	7.90	325.41	-3813.00	20.40	1325.23	0.00	0.00	0.00	-2437.67	-46.91	1695.16	-3655.30	37.54	1716.21	-3969.25	2.92	1656.34	-4146.41	-0.76	1843.51	-300.06	1492.42	69.00	264.99	1316.24	71.92	-121.32
2.03000	-3515.04	134.41	-10.95	-3476.12	126.36	40.96	-3814.32	233.78	40.37	-3903.53	269.24	26.53	-3970.87	-123.92	1.05	-4034.26	-92.47	8.83	-4032.49	41.30	426.19	-3939.52	7.35	327.63	-3791.14	23.67	1325.79	0.00	0.00	0.00	-2437.67	-46.91	1695.16	-3663.72	38.96	1717.88	-3967.48	2.04	1656.50	-4145.63	-1.77	1844.36	-299.44	1491.40	69.05	265.55	1315.98	71.85	-123.86
2.04000	-3515.04	134.41	-10.95	-3489.94	129.38	37.63	-3813.62	235.92	41.27	-3908.63	272.44	25.55	-3970.87	-123.92	1.05	-4034.26	-92.47	8.83	-4036.02	40.91	429.24	-3942.29	6.81	329.85	-3802.54	24.58	1326.71	0.00	0.00	0.00	-2437.67	-46.91	1695.16	-3638.29	44.27	1718.02	-3965.67	1.17	1656.65	-4144.75	-2.78	1845.18	-299.09	1489.37	69.87	264.61	1315.88	72.00	-124.96
2.05000	-3515.04	134.41	-10.95	-3504.20	131.84	34.39	-3812.82	238.04	42.17	-3913.55	275.59	24.60	-3970.87	-123.92	1.05	-4034.26	-92.47	8.83	-4039.53	40.51	432.28	-3945.04	6.26	332.06	-3786.96	28.02	1325.40	0.00	0.00	0.00	-2437.67	-46.91	1695.16	-3594.80	50.40	1717.52	-3963.82	0.30	1656.81	-4143.78	-3.79	1845.98	-299.51	1490.72	69.48	267.11	1316.33	72.19	-124.66
2.06000	-3515.04	134.41	-10.95	-3518.90	133.70	31.25	-3811.94	240.12	43.06	-3918.30	278.68	23.67	-3970.87	-123.92	1.05	-4034.26	-92.47	8.83	-4043.02	40.11	435.32	-3947.76	5.71	334.27	-3790.93	30.31	1325.45	0.00	0.00	0.00	-2437.67	-46.91	1695.16	-3582.51	55.46	1716.58	-3961.94	-0.57	1656.97	-4142.72	-4.80	1846.76	-299.50	1491.74	69.19	269.38	1315.21	73.19	-122.63
2.07000	-3515.04	134.41	-10.95	-3558.55	135.07	23.61	-3810.97	242.18	43.95	-3922.87	281.72	22.76	-3970.87	-123.92	1.05	-4034.26	-92.47	8.83	-4046.49	39.71	438.36	-3950.47	5.16	336.49	-3762.27	34.22	1324.90	0.00	0.00	0.00	-2437.67	-46.91	1695.16	-3611.50	60.49	1718.70	-3960.01	-1.43	1657.14	-4141.56	-5.81	1847.51	-299.74	1491.34	69.17	268.08	1316.11	72.60	-123.67
2.08000	-3515.04	134.41	-10.95	-3508.89	135.44	32.76	-3809.92	244.20	44.82	-3927.27	284.72	21.88	-3970.87	-123.92	1.05	-4034.26	-92.47	8.83	-4049.93	39.31	441.39	-3953.15	4.61	338.69	-3758.13	36.68	1324.29	0.00	0.00	0.00	-2437.67	-46.91	1695.16	-3585.04	66.59	1717.17	-3958.05	-2.29	1657.30	-4140.32	-6.82	1848.25	-299.99	1492.91	69.01	268.12	1315.52	72.59	-124.46
2.09000	-3515.04	134.41	-10.95	-3531.68	134.86	29.36	-3808.77	246.19	45.69	-3931.50	287.66	21.02	-3970.87	-123.92	1.05	-4034.26	-92.47	8.83	-4053.35	38.91	444.42	-3955.81	4.06	340.90	-3769.06	39.98	1324.45	0.00	0.00	0.00	-2437.67	-46.91	1695.16	-3571.46	72.30	1716.88	-3956.04	-3.15	1657.47	-4138.98	-7.83	1848.95	-299.88	1493.98	68.71	266.74	1316.66	72.01	-123.54
2.10000	-3515.04	134.41	-10.95	-3567.46	134.04	23.44	-3807.54	248.14	46.55	-3935.56	290.55	20.19	-3970.87	-123.92	1.05	-4034.26	-92.47	8.83	-4056.74	38.51	447.45	-3958.44	3.51	343.11	-3754.70	43.39	1324.53	0.00	0.00	0.00	-2437.67	-46.91	1695.16	-3557.57	76.34	1716.52	-3954.00	-4.00	1657.63	-4137.55	-8.83	1849.64	-298.98	1489.05	70.32	266.14	1316.24	72.11	-121.49
2.11000	-3515.04	134.41	-10.95	-3558.12	135.34	24.91	-3806.23	250.07	47.40	-3939.45	293.39	19.37	-3970.87	-123.92	1.05	-4034.26	-92.47	8.83	-4060.11	38.10	450.47	-3961.05	2.96	345.31	-3754.31	46.09	1324.57	0.00	0.00	0.00	-2437.67	-46.91	1695.16	-3543.93	79.12	1716.14	-3951.92	-4.84	1657.80	-4136.03	-9.84	1850.31	-299.45	1491.62	69.31	265.96	1315.76	72.31	-121.45
2.12000	-3515.04	134.41	-10.95	-3569.24	133.95	22.47	-3804.83	251.97	48.24	-3943.16	296.19	18.59	-3970.87	-123.92	1.05	-4034.26	-92.47	8.83	-4063.45	37.70	453.49	-3963.64	2.41	347.51	-3740.36	50.14	1324.19	0.00	0.00	0.00	-2437.67	-46.91	1695.16	-3531.12	81.02	1715.79	-3949.80	-5.69	1657.97	-4134.42	-10.84	1850.95	-299.70	1492.47	69.13	264.83	1317.78	71.10	-125.47
2.13000	-3515.04	134.41	-10.95	-3504.29	133.91	30.83	-3803.35	253.83	49.08	-3946.71	298.93	17.82	-3970.87	-123.92	1.05	-4034.26	-92.47	8.83	-4066.77	37.30	456.50	-3966.20	1.86	349.71	-3715.56	52.68	1324.48	0.00	0.00	0.00	-2437.67	-46.91	1695.16	-3519.68	82.44	1715.53	-3947.64	-6.52	1658.14	-4132.72	-11.84	1851.57	-300.05	1494.18	68.57	265.77	1317.13	71.89	-124.02
2.14000	-3515.04	134.41	-10.95	-3586.98	135.30	21.46	-3801.78	255.66	49.91	-3950.09	301.63	17.08	-3970.87	-123.92	1.05	-4034.26	-92.47	8.83	-4070.06	36.89	459.51	-3968.74	1.31	351.90	-3723.06	55.44	1324.73	0.00	0.00	0.00	-2437.67	-46.91	1695.16	-3510.17	83.77	1715.41	-3945.45	-7.36	1658.31	-4130.93	-12.84	1852.17	-299.29	1489.96	69.79	266.32	1316.64	72.07	-123.63
2.15000	-3515.04	134.41	-10.95	-3508.68	134.53	33.01	-3800.13	257.47	50.73	-3953.31	304.27	16.36	-3970.87	-123.92	1.05	-4034.26	-92.47	8.83	-4073.32	36.49	462.52	-3971.25	0.75	354.10	-3724.88	58.45	1325.73	0.00	0.00	0.00	-2437.67	-46.91	1695.16	-3503.16	85.41	1715.49	-3943.22	-8.19	1658.48	-4129.06	-13.84	1852.75	-299.98	1494.39	68.27	263.82	1316.55	71.71	-124.70
2.16000	-3515.04	134.41	-10.95	-3553.24	133.94	25.61	-3798.39	259.24	51.54	-3956.35	306.87	15.66	-3970.87	-123.92	1.05	-4034.26	-92.47	8.83	-4076.56	36.08	465.52	-3973.73	0.20	356.29	-3714.18	62.33	1326.33	0.00	0.00	0.00	-2437.67	-46.91	1695.16	-3499.20	87.76	1715.81	-3940.94	-9.01	1658.66	-4127.09	-14.84	1853.30	-300.01	1494.13	68.19	265.70	1315.49	72.32	-126.77
2.17000	-3515.04	134.41	-10.95	-3548.58	135.18	27.30	-3796.57	260.98	52.35	-3959.24	309.42	14.99	-3970.87	-123.92	1.05	-4034.26	-92.47	8.83	-4079.77	35.67	468.51	-3976.19	-0.35	358.47	-3701.04	66.39	1326.03	0.00	0.00	0.00	-2437.67	-46.91	1695.16	-3498.85	91.20	1716.44	-3938.64	-9.84	1658.83	-4125.04	-15.83	1853.83	-299.12	1493.30	68.82	266.03	1315.29	72.45	-128.91
2.18000	-3515.04	134.41	-10.95	-3539.29	134.86	28.70	-3794.67	262.70	53.14	-3961.95	311.92	14.33	-3970.87	-123.92	1.05	-4034.26	-92.47	8.83	-4082.95	35.26	471.50	-3978.63	-0.90	360.66	-3712.08	70.05	1326.25	0.00	0.00	0.00	-2437.67	-46.91	1695.16	-3502.70	96.13	1717.43	-3936.29	-10.65	1659.01	-4122.90	-16.82	1854.35	-298.98	1491.25	69.38	265.43	1316.02	72.24	-126.65
2.19000	-3515.04	134.41	-10.95	-3573.17	133.75	21.74	-3792.69	264.38	53.93	-3964.51	314.37	13.70	-3970.87	-123.92	1.05	-4034.26	-92.47	8.83	-4086.10	34.86	474.48	-3981.03	-1.46	362.84	-3690.21	73.69	1326.98	0.00	0.00	0.00	-2437.67	-46.91	1695.16	-3531.06	104.68	1719.98	-3933.90	-11.47	1659.19	-4120.67	-17.82	1854.84	-299.62	1491.55	69.05	264.67	1316.47	71.93	-123.85
2.20000	-3515.04	134.41	-10.95	-3577.09	133.24	19.57	-3790.62	266.03	54.72	-3966.90	316.78	13.09	-3970.87	-123.92	1.05	-4034.26	-92.47	8.83	-4089.23	34.45	477.46	-3983.41	-2.01	365.02	-3690.37	77.61	1328.26	0.00	0.00	0.00	-2437.67	-46.91	1695.16	-3558.33	108.37	1722.38	-3931.48	-12.28	1659.37	-4118.36	-18.80	1855.31	-299.37	1490.26	69.76	262.79	1316.88	71.37	-126.97
2.21000	-3515.04	134.41	-10.95	-3510.83	135.14	32.49	-3788.47	267.66	55.49	-3969.12	319.14	12.51	-3970.87	-123.92	1.05	-4034.26	-92.47	8.83	-4092.32	34.04	480.43	-3985.76	-2.57	367.19	-3683.19	80.12	1327.96	0.00	0.00	0.00	-2437.67	-46.91	1695.16	-3522.30	110.64	1719.28	-3929.02	-13.08	1659.55	-4115.96	-19.79	1855.76	-300.00	1493.41	68.54	264.67	1317.38	71.63	-127.00
2.22000	-3515.04	134.41	-10.95	-3569.82	135.70	21.56	-3786.25	269.25	56.26	-3971.19	321.45	11.94	-3970.87	-123.92	1.05	-4034.22	-92.46	8.84	-4095.39	33.62	483.40	-3988.09	-3.12	369.36	-3670.55	84.26	1328.59	0.00	0.00	0.00	-2437.67	-46.91	1695.16	-3472.84	113.01	1719.95	-3926.52	-13.89	1659.73	-4113.47	-20.78	1856.19	-300.11	1493.94	68.22	265.35	1316.60	71.89	-122.98
2.23000	-3515.04	134.41	-10.95	-3558.91	135.38	23.01	-3783.94	270.81	57.02	-3973.10	323.71	11.40	-3970.85	-123.91	1.05	-3994.91	-89.50	13.54	-4098.43	33.21	486.36	-3990.38	-3.68	371.53	-3683.56	87.64	1328.53	0.00	0.00	0.00	-2437.67	-46.91	1695.16	-3504.92	116.53	1720.35	-3923.99	-14.68	1659.92	-4110.90	-21.76	1856.60	-299.38	1492.23	69.28	267.28	1316.44	72.30	-120.73
2.24000	-3515.04	134.41	-10.95	-3536.56	135.85	26.01	-3781.54	272.35	57.77	-3974.85	325.93	10.88	-3950.17	-119.06	1.49	-4016.42	-87.72	9.15	-4101.43	32.80	489.31	-3992.65	-4.23	373.69	-3665.15	90.69	1329.30	0.00	0.00	0.00	-2437.67	-46.91	1695.16	-3481.15	117.34	1722.17	-3921.42	-15.48	1660.10	-4108.25	-22.74	1856.99	-299.54	1492.60	69.00	268.01	1316.12	72.71	-122.48
2.25000	-3515.04	134.41	-10.95	-3518.39	134.82	30.69	-3779.07	273.85	58.51	-3976.44	328.11	10.37	-3993.93	-113.32	-9.10	-3982.61	-81.85	13.14	-4104.41	32.39	492.26	-3994.89	-4.79	375.85	-3638.28	94.41	1329.59	0.00	0.00	0.00	-2437.67	-46.91	1695.16	-3482.91	121.20	1722.57	-3918.81	-16.27	1660.29	-4105.50	-23.72	1857.36	-299.83	1493.01	68.68	268.94	1315.44	72.87	-124.66
2.26000	-3515.04	134.41	-10.95	-3544.94	133.00	25.37	-3776.52	275.33	59.25	-3977.87	330.23	9.89	-3968.03	-105.57	-7.78	-3980.71	-74.95	11.44	-4107.35	31.97	495.20	-3997.10	-5.34	378.00	-3642.58	96.84	1331.21	0.00	0.00	0.00	-2437.67	-46.91	1695.16	-3480.53	121.66	1723.75	-3916.16	-17.05	1660.47	-4102.68	-24.70	1857.71	-299.78	1492.55	68.91	267.73	1315.03	72.91	-122.98
2.27000	-3515.04	134.41	-10.95	-3529.54	133.31	28.26	-3773.89	276.78	59.98	-3979.14	332.31	9.43	-3920.57	-98.36	-1.75	-3946.86	-68.35	16.12	-4110.27	31.56	498.13	-3999.28	-5.90	380.15	-3645.89	99.53	1331.31	0.00	0.00	0.00	-2437.67	-46.91	1695.16	-3466.39	124.25	1723.95	-3913.48	-17.84	1660.66	-4099.77	-25.67	1858.04	-299.87	1492.07	69.20	264.86	1316.54	72.01	-121.70
2.28000	-3515.04	134.41	-10.95	-3524.96	134.34	28.47	-3771.18	278.20	60.70	-3980.26	334.35	8.99	-3876.28	-89.23	3.22	-3951.20	-63.26	14.23	-4113.15	31.14	501.05	-4001.43	-6.45	382.30	-3654.88	102.43	1332.57	0.00	0.00	0.00	-2437.67	-46.91	1695.16	-3456.14	126.81	1724.13	-3910.76	-18.61	1660.85	-4096.78	-26.64	1858.35	-300.40	1495.12	68.06	266.47	1315.87	72.46	-122.83
2.29000	-3515.04	134.41	-10.95	-3526.08	133.47	26.62	-3768.40	279.59	61.41	-3981.22	336.34	8.57	-3867.03	-81.30	4.31	-3952.92	-58.49	14.27	-4116.00	30.73	503.97	-4003.55	-7.01	384.44	-3631.32	105.48	1333.87	0.00	0.00	0.00	-2437.67	-46.91	1695.16	-3468.66	129.18	1726.12	-3908.01	-19.39	1661.04	-4093.71	-27.61	1858.64	-299.30	1490.29	69.85	264.66	1315.93	72.16	-126.09
2.30000	-3515.04	134.41	-10.95	-3602.21	133.42	13.69	-3765.53	280.95	62.12	-3982.03	338.29	8.17	-3959.78	-79.17	-11.32	-3948.77	-54.86	14.93	-4118.81	30.31	506.89	-4005.64	-7.56	386.58	-3620.85	108.67	1334.12	0.00	0.00	0.00	-2437.67	-46.91	1695.16	-3454.05	130.25	1726.03	-3905.21	-20.16	1661.23	-4090.55	-28.58	1858.91	-299.36	1491.23	69.59	265.85	1317.34	72.00	-122.58
2.31000	-3515.04	134.41	-10.95	-3594.27	132.61	19.54	-3762.59	282.28	62.82	-3982.69	340.19	7.79	-3877.00	-73.83	-0.14	-3910.06	-50.97	21.53	-4121.60	29.89	509.79	-4007.69	-8.12	388.71	-3612.79	111.48	1334.72	0.00	0.00	0.00	-2437.67	-46.91	1695.16	-3475.53	132.51	1727.52	-3902.38	-20.92	1661.43	-4087.32	-29.54	1859.16	-299.40	1491.86	69.41	266.03	1315.34	72.44	-124.67
2.32000	-3515.04	134.41	-10.95	-3553.02	135.37	24.10	-3759.56	283.59	63.51	-3983.19	342.05	7.44	-3837.19	-68.80	4.77	-3890.60	-45.71	24.28	-4124.35	29.48	512.68	-4009.72	-8.67	390.84	-3618.06	113.73	1335.46	0.00	0.00	0.00	-2437.67	-46.91	1695.16	-3491.49	133.85	1727.82	-3899.52	-21.68	1661.62	-4084.00	-30.50	1859.39	-299.69	1491.92	68.98	265.89	1315.61	72.42	-121.24
2.33000	-3515.04	134.41	-10.95	-3552.27	134.47	26.16	-3756.47	284.87	64.20	-3983.54	343.86	7.10	-3836.76	-64.84	4.76	-3868.93	-42.15	27.92	-4127.06	29.06	515.57	-4011.72	-9.23	392.96	-3626.28	116.69	1335.18	0.00	0.00	0.00	-2437.67	-46.91	1695.16	-3461.31	134.88	1726.30	-3896.62	-22.44	1661.82	-4080.60	-31.46	1859.60	-299.43	1490.93	69.55	265.62	1315.22	72.38	-123.75
2.34000	-3515.04	134.41	-10.95	-3580.01	133.10	18.59	-3753.29	286.12	64.87	-3983.74	345.63	6.78	-3833.54	-61.53	4.93	-3857.25	-37.85	27.80	-4129.75	28.64	518.45	-4013.68	-9.79	395.08	-3607.34	117.43	1336.57	0.00	0.00	0.00	-2437.67	-46.91	1695.16	-3483.44	136.80	1728.24	-3893.68	-23.20	1662.01	-4077.12	-32.42	1859.80	-299.97	1493.58	68.66	266.44	1316.57	72.08	-125.75
2.35000	-3515.04	134.41	-10.95	-3494.19	132.76	34.95	-3750.04	287.34	65.54	-3983.79	347.35	6.48	-3792.55	-59.33	9.09	-3866.31	-36.81	25.00	-4132.39	28.22	521.32	-4015.61	-10.34	397.19	-3604.00	119.12	1336.31	0.00	0.00	0.00	-2437.67	-46.91	1695.16	-3495.71	138.49	1729.70	-3890.70	-23.95	1662.21	-4073.56	-33.37	1859.98	-300.61	1497.41	67.48	264.74	1316.44	71.77	-122.40
2.36000	-3515.04	134.41	-10.95	-3506.25	131.98	36.77	-3746.71	288.53	66.20	-3983.70	349.04	6.19	-3815.24	-57.93	3.67	-3833.36	-33.51	29.20	-4135.01	27.80	524.19	-4017.51	-10.90	399.29	-3579.77	121.26	1335.92	0.00	0.00	0.00	-2437.67	-46.91	1695.16	-3479.54	139.77	1729.57	-3887.69	-24.69	1662.41	-4069.92	-34.32	1860.13	-299.68	1493.46	68.67	264.27	1316.01	71.93	-126.87
2.37000	-3515.04	134.41	-10.95	-3533.31	131.79	31.51	-3743.31	289.70	66.86	-3983.45	350.67	5.93	-3748.52	-52.64	13.87	-3847.70	-33.14	23.39	-4137.58	27.38	527.04	-4019.37	-11.45	401.40	-3585.77	122.85	1337.15	0.00	0.00	0.00	-2437.67	-46.91	1695.16	-3470.17	141.85	1728.68	-3884.65	-25.44	1662.61	-4066.20	-35.26	1860.27	-299.30	1492.15	69.22	264.83	1316.36	72.13	-126.97
2.38000	-3515.04	134.41	-10.95	-3550.02	133.49	28.84	-3739.83	290.84	67.51	-3983.05	352.27	5.69	-3786.55	-51.35	4.42	-3817.68	-29.56	26.55	-4140.13	26.96	529.89	-4021.20	-12.01	403.49	-3576.64	124.20	1337.14	0.00	0.00	0.00	-2437.67	-46.91	1695.16	-3455.23	140.78	1726.98	-3881.56	-26.17	1662.81	-4062.40	-36.21	1860.40	-299.39	1491.71	69.27	266.83	1315.72	72.53	-125.62
2.39000	-3515.04	134.41	-10.95	-3544.22	134.62	30.40	-3736.27	291.95	68.15	-3982.51	353.83	5.46	-3777.12	-47.85	2.25	-3796.76	-27.00	26.88	-4142.63	26.54	532.72	-4023.00	-12.56	405.58	-3568.54	125.60	1337.20	0.00	0.00	0.00	-2437.67	-46.91	1695.16	-3509.38	143.07	1729.89	-3878.45	-26.91	1663.01	-4058.53	-37.15	1860.50	-299.63	1492.76	68.86	266.27	1315.72	72.52	-126.58
2.40000	-3515.04	134.41	-10.95	-3510.02	132.48	36.56	-3732.65	293.04	68.78	-3981.83	355.34	5.26	-3718.18	-43.72	8.50	-3769.92	-24.25	28.64	-4145.10	26.11	535.55	-4024.76	-13.12	407.67	-3583.31	125.95	1336.72	0.00	0.00	0.00	-2437.67	-46.91	1695.16	-3441.65	145.94	1727.86	-3875.29	-27.64	1663.22	-4054.58	-38.08	1860.59	-299.60	1492.83	68.71	265.66	1315.95	72.24	-123.22
2.41000	-3515.04	134.41	-10.95	-3554.63	133.38	32.45	-3728.94	294.10	69.41	-3981.00	356.81	5.07	-3690.71	-41.13	9.76	-3761.22	-22.43	26.09	-4147.53	25.69	538.37	-4026.49	-13.67	409.74	-3573.21	127.67	1337.03	0.00	0.00	0.00	-2437.67	-46.91	1695.16	-3482.43	146.57	1729.48	-3872.10	-28.36	1663.42	-4050.55	-39.02	1860.65	-300.32	1495.54	67.74	264.98	1317.08	71.87	-123.53
2.42000	-3515.04	134.41	-10.95	-3532.55	131.59	36.14	-3725.17	295.13	70.03	-3980.02	358.24	4.90	-3704.46	-36.13	4.52	-3726.69	-18.95	26.74	-4149.93	25.27	541.18	-4028.19	-14.23	411.82	-3551.17	127.65	1337.01	0.00	0.00	0.00	-2437.67	-46.91	1695.16	-3457.43	147.12	1728.08	-3868.88	-29.09	1663.63	-4046.44	-39.95	1860.70	-299.17	1489.58	69.90	267.47	1317.14	72.50	-125.58
2.43000	-3515.04	134.41	-10.95	-3556.64	132.52	33.05	-3721.32	296.13	70.64	-3978.90	359.62	4.75	-3660.44	-28.33	5.44	-3697.59	-14.68	28.50	-4152.28	24.84	543.98	-4029.84	-14.78	413.88	-3555.55	128.79	1336.16	0.00	0.00	0.00	-2437.67	-46.91	1695.16	-3460.33	145.59	1727.12	-3865.62	-29.81	1663.84	-4042.25	-40.87	1860.74	-299.62	1491.61	69.14	268.64	1315.37	72.81	-123.60
2.44000	-3515.04	134.41	-10.95	-3513.88	131.79	38.47	-3717.40	297.11	71.24	-3977.64	360.97	4.62	-3693.43	-24.03	-1.16	-3683.13	-11.22	25.00	-4154.60	24.42	546.76	-4031.47	-15.34	415.94	-3546.57	130.06	1335.77	0.00	0.00	0.00	-2437.67	-46.91	1695.16	-3433.85	146.16	1727.10	-3862.32	-30.52	1664.04	-4037.99	-41.80	1860.75	-300.26	1496.14	67.74	266.66	1315.89	72.54	-125.20
2.45000	-3515.04	134.41	-10.95	-3583.34	131.49	29.53	-3713.40	298.07	71.84	-3976.24	362.27	4.50	-3616.84	-19.58	4.20	-3647.16	-7.27	26.99	-4156.88	23.99	549.54	-4033.06	-15.89	418.00	-3532.04	129.93	1336.18	0.00	0.00	0.00	-2437.67	-46.91	1695.16	-3433.56	146.12	1726.10	-3858.99	-31.23	1664.25	-4033.66	-42.71	1860.75	-299.17	1490.75	69.69	264.46	1316.78	71.73	-126.83
2.46000	-3515.04	134.41	-10.95	-3580.59	133.45	30.89	-3709.33	298.99	72.43	-3974.70	363.54	4.40	-3566.96	-13.10	9.58	-3601.49	-0.83	29.22	-4159.12	23.57	552.31	-4034.61	-16.44	420.04	-3540.62	130.85	1335.88	0.00	0.00	0.00	-2437.67	-46.91	1695.16	-3409.01	146.38	1724.64	-3855.63	-31.94	1664.46	-4029.25	-43.63	1860.74	-299.06	1489.19	69.78	265.18	1316.01	72.05	-123.64
2.47000	-3515.04	134.41	-10.95	-3603.81	133.64	25.75	-3705.20	299.89	73.02	-3973.02	364.76	4.32	-3547.39	-6.57	9.37	-3579.54	3.63	29.37	-4161.33	23.14	555.07	-4036.12	-17.00	422.08	-3515.25	130.37	1335.17	0.00	0.00	0.00	-2437.67	-46.91	1695.16	-3376.84	147.26	1722.00	-3852.23	-32.64	1664.67	-4024.76	-44.54	1860.70	-299.66	1492.89	68.78	264.50	1314.88	72.32	-127.17
2.48000	-3515.04	134.41	-10.95	-3556.20	131.97	31.99	-3700.99	300.77	73.59	-3971.19	365.94	4.26	-3528.35	-1.15	8.23	-3565.74	9.17	28.69	-4163.49	22.72	557.82	-4037.60	-17.55	424.12	-3528.09	130.75	1335.38	0.00	0.00	0.00	-2437.67	-46.91	1695.16	-3426.67	146.32	1722.43	-3848.79	-33.34	1664.89	-4020.20	-45.45	1860.65	-299.89	1492.09	69.23	266.46	1315.45	72.64	-123.51
2.49000	-3515.04	134.41	-10.95	-3554.78	134.18	31.73	-3696.70	301.62	74.16	-3969.24	367.09	4.21	-3533.38	5.14	4.61	-3527.84	13.81	30.64	-4165.61	22.29	560.55	-4039.04	-18.10	426.14	-3527.38	130.90	1334.55	0.00	0.00	0.00	-2437.67	-46.91	1695.16	-3405.02	148.08	1721.41	-3845.32	-34.04	1665.10	-4015.57	-46.35	1860.58	-299.50	1491.85	69.15	267.29	1315.08	72.95	-122.19
2.50000	-3515.04	134.41	-10.95	-3551.54	134.18	29.08	-3692.35	302.44	74.72	-3967.14	368.19	4.18	-3488.56	11.90	7.86	-3503.24	19.76	31.57	-4167.69	21.86	563.28	-4040.44	-18.66	428.16	-3506.01	131.10	1333.61	0.00	0.00	0.00	-2437.67	-46.91	1695.16	-3413.40	147.06	1720.22	-3841.82	-34.73	1665.32	-4010.86	-47.25	1860.50	-299.03	1489.50	69.85	264.76	1316.83	71.90	-124.42
2.51000	-3515.04	134.41	-10.95	-3592.15	135.87	21.45	-3687.93	303.24	75.28	-3964.91	369.26	4.17	-3461.60	18.15	8.14	-3466.89	24.43	35.57	-4169.73	21.44	565.99	-4041.81	-19.21	430.17	-3513.16	130.87	1333.86	0.00	0.00	0.00	-2437.67	-46.91	1695.16	-3384.23	146.86	1716.61	-3838.28	-35.41	1665.53	-4006.08	-48.15	1860.40	-300.06	1494.87	68.22	263.85	1318.02	71.42	-125.34
2.52000	-3515.04	134.41	-10.95	-3562.28	139.50	26.76	-3683.44	304.01	75.83	-3962.54	370.28	4.17	-3435.66	23.79	8.34	-3452.15	27.69	33.85	-4171.73	21.01	568.70	-4043.13	-19.76	432.18	-3501.14	130.98	1333.33	0.00	0.00	0.00	-2437.67	-46.91	1695.16	-3380.92	145.16	1716.74	-3834.70	-36.10	1665.75	-4001.23	-49.04	1860.29	-299.70	1492.65	68.80	264.09	1316.46	71.76	-124.98
2.53000	-3515.04	134.41	-10.95	-3572.77	140.04	21.45	-3678.88	304.76	76.37	-3960.04	371.27	4.19	-3410.73	28.85	8.47	-3464.77	34.14	29.30	-4173.69	20.58	571.39	-4044.42	-20.31	434.18	-3485.23	131.14	1332.32	0.00	0.00	0.00	-2437.67	-46.91	1695.16	-3375.95	145.02	1715.11	-3831.09	-36.78	1665.97	-3996.31	-49.93	1860.16	-299.71	1492.90	69.03	267.35	1315.94	72.35	-125.48
2.54000	-3515.04	134.41	-10.95	-3592.09	140.63	16.87	-3674.25	305.48	76.90	-3957.40	372.22	4.23	-3386.77	33.36	8.54	-3453.88	37.41	28.55	-4175.61	20.15	574.07	-4045.67	-20.86	436.17	-3490.47	130.06	1330.89	0.00	0.00	0.00	-2437.67	-46.91	1695.16	-3382.27	144.20	1714.15	-3827.45	-37.45	1666.18	-3991.31	-50.82	1860.01	-299.80	1492.98	68.88	265.55	1317.05	71.75	-118.00
2.55000	-3515.04	134.41	-10.95	-3622.47	142.51	13.31	-3669.55	306.18	77.43	-3954.63	373.12	4.28	-3363.76	37.34	8.55	-3394.08	37.86	37.99	-4177.48	19.72	576.73	-4046.88	-21.41	438.15	-3480.21	129.91	1330.61	0.00	0.00	0.00	-2437.67	-46.91	1695.16	-3348.61	143.69	1710.95	-3823.77	-38.12	1666.40	-3986.24	-51.69	1859.85	-300.00	1493.15	68.74	265.49	1316.93	71.78	-121.19
2.56000	-3515.04	134.41	-10.95	-3593.02	142.37	16.71	-3664.78	306.85	77.95	-3951.73	374.00	4.35	-3341.68	40.80	8.51	-3344.88	38.84	42.29	-4179.31	19.29	579.39	-4048.05	-21.96	440.12	-3470.95	130.74	1330.08	0.00	0.00	0.00	-2437.67	-46.91	1695.16	-3359.14	142.71	1708.79	-3820.06	-38.79	1666.63	-3981.10	-52.57	1859.67	-300.41	1495.05	67.94	266.79	1315.53	72.57	-127.07
2.57000	-3515.04	134.41	-10.95	-3551.63	142.21	22.74	-3659.94	307.50	78.46	-3948.70	374.83	4.44	-3320.49	43.78	8.41	-3314.44	42.22	44.30	-4181.10	18.86	582.03	-4049.18	-22.51	442.09	-3479.06	129.03	1329.23	0.00	0.00	0.00	-2437.67	-46.91	1695.16	-3350.23	141.88	1707.61	-3816.32	-39.46	1666.85	-3975.89	-53.44	1859.48	-299.48	1492.24	68.80	268.02	1316.37	72.56	-121.92
2.58000	-3515.04	134.41	-10.95	-3569.48	143.71	21.45	-3655.04	308.12	78.97	-3945.54	375.63	4.54	-3300.17	46.30	8.26	-3285.55	45.13	46.00	-4182.84	18.43	584.66	-4050.26	-23.06	444.05	-3470.35	128.84	1328.70	0.00	0.00	0.00	-2437.67	-46.91	1695.16	-3324.04	139.11	1706.00	-3812.54	-40.12	1667.07	-3970.62	-54.31	1859.27	-299.72	1493.34	68.88	267.19	1316.19	72.35	-124.35
2.59000	-3515.04	134.41	-10.95	-3557.29	143.24	21.40	-3650.07	308.72	79.47	-3942.25	376.39	4.65	-3280.70	48.38	8.06	-3258.16	47.60	47.41	-4184.54	18.00	587.28	-4051.31	-23.61	446.00	-3463.75	128.16	1327.61	0.00	0.00	0.00	-2437.67	-46.91	1695.16	-3318.97	138.17	1703.41	-3808.73	-40.77	1667.29	-3965.27	-55.17	1859.05	-299.29	1490.51	69.49	268.18	1316.42	72.58	-124.66
2.60000	-3515.04	134.41	-10.95	-3574.82	145.15	19.70	-3645.03	309.29	79.96	-3938.83	377.11	4.78	-3262.05	50.03	7.83	-3232.23	49.63	48.56	-4186.19	17.57	589.89	-4052.32	-24.16	447.94	-3452.58	127.73	1326.57	0.00	0.00	0.00	-2437.67	-46.91	1695.16	-3326.75	136.35	1703.15	-3804.88	-41.43	1667.52	-3959.85	-56.03	1858.81	-299.36	1491.38	69.43	264.71	1316.59	71.80	-119.72
2.61000	-3515.04	134.41	-10.95	-3536.07	143.42	24.59	-3639.93	309.85	80.45	-3935.28	377.79	4.93	-3244.19	51.30	7.56	-3207.74	51.27	49.44	-4187.80	17.14	592.48	-4053.28	-24.71	449.87	-3439.20	127.79	1325.24	0.00	0.00	0.00	-2437.67	-46.91	1695.16	-3329.18	132.01	1702.85	-3801.00	-42.08	1667.75	-3954.36	-56.88	1858.56	-299.18	1490.68	69.76	263.20	1316.06	71.66	-121.39
2.62000	-3515.04	134.41	-10.95	-3573.36	142.93	21.59	-3634.75	310.37	80.93	-3931.60	378.44	5.09	-3227.10	52.19	7.25	-3184.64	52.53	50.07	-4189.37	16.71	595.06	-4054.21	-25.25	451.80	-3430.59	126.90	1324.13	0.00	0.00	0.00	-2437.67	-46.91	1695.16	-3311.27	130.47	1700.68	-3797.08	-42.72	1667.97	-3948.81	-57.73	1858.29	-298.90	1488.57	70.47	263.41	1316.55	71.39	-123.95
2.63000	-3515.04	134.41	-10.95	-3611.45	143.83	13.69	-3629.52	310.88	81.40	-3927.80	379.05	5.26	-3210.74	52.74	6.92	-3162.91	53.43	50.48	-4190.89	16.28	597.63	-4055.09	-25.80	453.71	-3437.06	125.69	1323.30	0.00	0.00	0.00	-2437.67	-46.91	1695.16	-3303.24	127.86	1699.33	-3793.14	-43.36	1668.20	-3943.19	-58.57	1858.01	-299.32	1490.58	69.64	264.67	1317.51	71.49	-124.12
2.64000	-3515.04	134.41	-10.95	-3580.57	142.37	20.04	-3624.22	311.36	81.87	-3923.88	379.63	5.45	-3195.10	52.96	6.56	-3142.50	54.00	50.66	-4192.36	15.85	600.18	-4055.93	-26.34	455.62	-3433.20	125.34	1321.91	0.00	0.00	0.00	-2437.67	-46.91	1695.16	-3301.43	127.77	1698.30	-3789.16	-44.00	1668.43	-3937.50	-59.41	1857.72	-299.35	1491.95	69.15	266.82	1316.12	72.57	-124.67
2.65000	-3515.04	134.41	-10.95	-3563.32	143.21	22.53	-3618.85	311.81	82.33	-3919.83	380.17	5.66	-3180.15	52.87	6.17	-3123.37	54.27	50.65	-4193.79	15.41	602.72	-4056.72	-26.89	457.52	-3426.28	124.13	1320.31	0.00	0.00	0.00	-2437.67	-46.91	1695.16	-3284.14	126.01	1696.38	-3785.14	-44.63	1668.66	-3931.74	-60.24	1857.41	-299.61	1493.56	68.48	264.19	1316.55	71.68	-122.35
2.66000	-3515.04	134.41	-10.95	-3594.30	142.00	13.75	-3613.42	312.24	82.78	-3915.65	380.68	5.88	-3165.86	52.51	5.77	-3105.50	54.25	50.44	-4195.17	14.98	605.24	-4057.48	-27.43	459.41	-3419.75	122.89	1319.26	0.00	0.00	0.00	-2437.67	-46.91	1695.16	-3302.07	124.19	1696.86	-3781.10	-45.26	1668.89	-3925.92	-61.07	1857.09	-300.02	1492.83	68.68	266.02	1315.79	72.44	-124.08
2.67000	-3515.04	134.41	-10.95	-3592.85	143.64	17.00	-3607.92	312.65	83.23	-3911.36	381.15	6.11	-3152.20	51.89	5.36	-3088.84	53.97	50.06	-4196.50	14.55	607.75	-4058.18	-27.98	461.29	-3419.11	121.89	1318.03	0.00	0.00	0.00	-2437.67	-46.91	1695.16	-3292.97	121.75	1696.39	-3777.02	-45.89	1669.12	-3920.03	-61.89	1856.76	-300.00	1493.96	68.49	265.80	1315.27	72.59	-124.17
2.68000	-3515.04	134.41	-10.95	-3577.24	142.75	17.38	-3602.37	313.04	83.66	-3906.94	381.58	6.36	-3139.15	51.04	4.93	-3073.37	53.46	49.51	-4197.78	14.12	610.25	-4058.85	-28.52	463.16	-3398.17	120.71	1317.16	0.00	0.00	0.00	-2437.67	-46.91	1695.16	-3279.61	120.12	1693.89	-3772.90	-46.51	1669.35	-3914.08	-62.71	1856.41	-299.88	1492.46	69.43	266.71	1315.92	72.47	-123.99
2.69000	-3515.04	134.41	-10.95	-3591.25	142.30	15.99	-3596.74	313.41	84.10	-3902.40	381.98	6.62	-3126.68	49.98	4.50	-3059.04	52.73	48.82	-4199.02	13.68	612.73	-4059.47	-29.06	465.02	-3393.40	118.96	1315.48	0.00	0.00	0.00	-2437.67	-46.91	1695.16	-3263.57	119.02	1692.38	-3768.76	-47.13	1669.59	-3908.06	-63.52	1856.05	-299.93	1493.34	68.97	265.60	1317.26	71.87	-120.80
2.70000	-3515.04	134.41	-10.95	-3554.63	143.17	21.95	-3591.06	313.75	84.52	-3897.74	382.35	6.89	-3114.77	48.73	4.06	-3045.81	51.82	48.00	-4200.21	13.25	615.20	-4060.04	-29.60	466.88	-3387.41	116.79	1314.45	0.00	0.00	0.00	-2437.67	-46.91	1695.16	-3247.76	115.37	1690.25	-3764.58	-47.74	1669.82	-3901.98	-64.33	1855.67	-299.46	1491.36	69.25	263.34	1316.94	71.59	-122.68
2.71000	-3515.04	134.41	-10.95	-3539.51	143.24	24.45	-3585.31	314.07	84.94	-3892.97	382.68	7.18	-3103.38	47.31	3.63	-3033.66	50.74	47.06	-4201.35	12.82	617.65	-4060.58	-30.14	468.72	-3396.13	115.30	1313.48	0.00	0.00	0.00	-2437.67	-46.91	1695.16	-3229.45	111.84	1688.13	-3760.37	-48.35	1670.06	-3895.83	-65.13	1855.28	-300.18	1494.12	68.55	265.70	1315.96	72.28	-122.33
2.72000	-3515.04	134.41	-10.95	-3570.56	142.69	18.92	-3579.50	314.36	85.36	-3888.07	382.98	7.48	-3092.50	45.76	3.20	-3022.55	49.51	46.01	-4202.44	12.38	620.09	-4061.06	-30.68	470.55	-3377.84	114.14	1312.53	0.00	0.00	0.00	-2437.67	-46.91	1695.16	-3220.66	110.46	1687.20	-3756.12	-48.96	1670.30	-3889.62	-65.93	1854.88	-299.57	1491.29	69.65	264.58	1316.42	72.01	-122.41
2.73000	-3515.04	134.41	-10.95	-3539.77	144.92	23.41	-3573.63	314.63	85.76	-3883.06	383.25	7.80	-3082.10	44.09	2.78	-3012.44	48.17	44.87	-4203.48	11.95	622.52	-4061.50	-31.22	472.38	-3370.09	112.71	1312.00	0.00	0.00	0.00	-2437.67	-46.91	1695.16	-3239.03	108.15	1686.80	-3751.85	-49.56	1670.53	-3883.34	-66.72	1854.47	-299.39	1489.57	69.83	267.56	1316.35	72.45	-125.73
2.74000	-3515.04	134.41	-10.95	-3580.54	143.37	19.02	-3567.69	314.89	86.16	-3877.93	383.48	8.12	-3072.15	42.32	2.37	-3003.29	46.73	43.66	-4204.47	11.51	624.92	-4061.89	-31.76	474.19	-3351.82	111.07	1311.04	0.00	0.00	0.00	-2437.67	-46.91	1695.16	-3233.49	105.10	1687.19	-3747.54	-50.16	1670.77	-3877.01	-67.50	1854.04	-299.42	1490.76	69.68	266.91	1316.39	72.42	-123.84
2.75000	-3515.04	134.41	-10.95	-3569.25	144.20	20.16	-3561.70	315.12	86.55	-3872.68	383.68	8.46	-3062.62	40.47	1.98	-2995.08	45.22	42.38	-4205.41	11.08	627.32	-4062.24	-32.29	475.99	-3333.88	109.40	1310.93	0.00	0.00	0.00	-2437.67	-46.91	1695.16	-3198.34	103.00	1685.22	-3743.20	-50.76	1671.01	-3870.60	-68.28	1853.61	-299.34	1492.27	69.05	265.11	1315.76	72.28	-117.98
2.76000	-3515.04	134.41	-10.95	-3552.82	144.82	24.23	-3555.64	315.32	86.94	-3867.32	383.84	8.82	-3053.49	38.58	1.61	-2987.75	43.67	41.06	-4206.30	10.65	629.69	-4062.54	-32.83	477.78	-3324.92	106.96	1310.15	0.00	0.00	0.00	-2437.67	-46.91	1695.16	-3194.58	102.04	1684.26	-3738.82	-51.35	1671.25	-3864.14	-69.06	1853.16	-299.93	1493.69	68.52	264.89	1317.49	71.76	-121.45
2.77000	-3515.04	134.41	-10.95	-3549.44	143.61	26.97	-3549.52	315.51	87.32	-3861.85	383.97	9.18	-3044.73	36.66	1.26	-2981.29	42.09	39.70	-4207.13	10.21	632.05	-4062.79	-33.36	479.57	-3339.73	105.21	1310.13	0.00	0.00	0.00	-2437.67	-46.91	1695.16	-3210.33	97.98	1684.12	-3734.42	-51.94	1671.49	-3857.62	-69.83	1852.69	-299.41	1491.50	69.16	265.47	1317.52	71.75	-126.03
2.78000	-3515.04	134.41	-10.95	-3513.47	144.25	32.37	-3543.35	315.67	87.70	-3856.26	384.07	9.56	-3036.31	34.74	0.94	-2975.64	40.51	38.32	-4207.92	9.78	634.40	-4063.00	-33.90	481.34	-3321.29	103.69	1309.78	0.00	0.00	0.00	-2437.67	-46.91	1695.16	-3170.55	95.39	1682.10	-3729.98	-52.52	1671.73	-3851.03	-70.59	1852.22	-299.51	1491.98	69.31	266.71	1316.88	72.21	-126.92
2.79000	-3515.04	134.41	-10.95	-3528.77	145.40	30.03	-3537.11	315.82	88.06	-3850.56	384.14	9.95	-3028.22	32.84	0.65	-2970.78	38.95	36.93	-4208.65	9.34	636.73	-4063.16	-34.43	483.10	-3315.14	102.41	1310.09	0.00	0.00	0.00	-2437.67	-46.91	1695.16	-3178.07	93.04	1682.69	-3725.51	-53.11	1671.98	-3844.39	-71.34	1851.73	-299.38	1492.39	69.24	266.06	1317.49	71.91	-127.97
2.80000	-3515.04	134.41	-10.95	-3541.22	146.32	27.75	-3530.82	315.94	88.42	-3844.75	384.18	10.35	-3020.42	30.98	0.40	-2966.68	37.43	35.56	-4209.34	8.91	639.04	-4063.27	-34.96	484.85	-3304.58	101.12	1310.47	0.00	0.00	0.00	-2437.67	-46.91	1695.16	-3170.68	88.86	1683.06	-3721.01	-53.68	1672.22	-3837.68	-72.10	1851.24	-299.67	1493.37	68.78	267.39	1315.30	72.80	-128.47
2.81000	-3515.04	134.41	-10.95	-3550.54	144.32	27.36	-3524.46	316.04	88.78	-3838.83	384.18	10.76	-3012.88	29.19	0.18	-2963.28	35.99	34.20	-4209.96	8.47	641.34	-4063.33	-35.50	486.59	-3287.86	99.62	1310.45	0.00	0.00	0.00	-2437.67	-46.91	1695.16	-3147.75	85.08	1681.45	-3716.48	-54.26	1672.46	-3830.92	-72.84	1850.73	-299.36	1491.50	69.21	265.58	1316.07	72.31	-127.66
2.82000	-3515.04	134.41	-10.95	-3550.89	144.30	27.61	-3518.05	316.12	89.13	-3832.80	384.16	11.19	-3005.58	27.48	0.01	-2960.56	34.64	32.88	-4210.54	8.04	643.62	-4063.34	-36.03	488.32	-3270.46	97.24	1311.89	0.00	0.00	0.00	-2437.67	-46.91	1695.16	-3171.94	83.48	1684.71	-3711.92	-54.83	1672.71	-3824.09	-73.58	1850.21	-299.33	1491.74	69.17	265.27	1316.23	72.13	-124.91
2.83000	-3515.04	134.41	-10.95	-3551.78	145.10	27.08	-3511.58	316.18	89.47	-3826.66	384.10	11.63	-2998.50	25.89	-0.11	-2958.49	33.41	31.62	-4211.06	7.60	645.88	-4063.30	-36.55	490.03	-3276.14	94.57	1312.89	0.00	0.00	0.00	-2437.67	-46.91	1695.16	-3158.13	79.40	1684.94	-3707.32	-55.39	1672.96	-3817.21	-74.31	1849.68	-299.85	1493.52	68.65	265.70	1316.10	72.35	-124.42
2.84000	-3515.04	134.41	-10.95	-3591.67	143.68	22.26	-3505.05	316.21	89.80	-3820.41	384.01	12.07	-2991.61	24.43	-0.18	-2957.02	32.32	30.41	-4211.53	7.17	648.12	-4063.22	-37.08	491.74	-3276.60	92.65	1314.27	0.00	0.00	0.00	-2437.67	-46.91	1695.16	-3153.04	77.17	1686.82	-3702.69	-55.95	1673.20	-3810.26	-75.04	1849.13	-299.33	1492.27	68.94	264.33	1315.96	71.86	-126.25
2.85000	-3515.04	134.41	-10.95	-3533.86	142.97	30.77	-3498.46	316.23	90.13	-3814.06	383.90	12.53	-2984.88	23.13	-0.20	-2956.13	31.39	29.29	-4211.94	6.73	650.35	-4063.08	-37.61	493.43	-3257.16	90.15	1315.94	0.00	0.00	0.00	-2437.67	-46.91	1695.16	-3149.40	72.95	1688.64	-3698.03	-56.51	1673.45	-3803.26	-75.76	1848.58	-299.82	1492.98	68.56	264.78	1317.40	71.50	-123.91
2.86000	-3515.04	134.41	-10.95	-3533.71	144.57	33.94	-3491.82	316.23	90.46	-3807.60	383.75	13.00	-2978.28	22.01	-0.16	-2955.76	30.65	28.26	-4212.30	6.30	652.56	-4062.89	-38.14	495.12	-3239.93	87.43	1318.08	0.00	0.00	0.00	-2437.67	-46.91	1695.16	-3149.97	69.30	1690.66	-3693.34	-57.07	1673.70	-3796.20	-76.47	1848.02	-299.94	1494.46	68.58	265.91	1316.90	71.95	-123.97
2.87000	-3515.04	134.41	-10.95	-3548.01	143.02	32.89	-3485.12	316.20	90.77	-3801.03	383.57	13.48	-2971.79	21.09	-0.06	-2955.93	30.12	27.33	-4212.61	5.86	654.75	-4062.66	-38.66	496.79	-3216.52	85.72	1319.63	0.00	0.00	0.00	-2437.67	-46.91	1695.16	-3108.05	65.71	1690.59	-3688.62	-57.62	1673.95	-3789.09	-77.18	1847.44	-299.75	1493.13	69.11	264.94	1316.63	71.92	-122.36
2.88000	-3515.04	134.41	-10.95	-3524.76	144.59	39.77	-3478.37	316.16	91.08	-3794.36	383.36	13.98	-2965.38	20.40	0.11	-2980.63	28.40	22.09	-4212.85	5.43	656.93	-4062.37	-39.18	498.45	-3205.56	83.76	1321.21	0.00	0.00	0.00	-2437.67	-46.91	1695.16	-3118.38	62.66	1692.27	-3683.87	-58.16	1674.20	-3781.91	-77.88	1846.86	-299.38	1491.76	69.31	265.28	1316.06	72.13	-124.06
2.89000	-3515.04	134.41	-10.95	-3577.10	145.03	28.48	-3471.55	316.10	91.39	-3787.59	383.12	14.48	-2959.00	19.96	0.36	-2961.27	28.17	24.87	-4213.04	4.99	659.09	-4062.03	-39.71	500.10	-3223.73	81.77	1323.05	0.00	0.00	0.00	-2437.67	-46.91	1695.16	-3117.98	59.26	1695.49	-3679.09	-58.71	1674.45	-3774.68	-78.57	1846.26	-299.48	1492.04	69.05	263.77	1316.65	71.69	-130.25
2.90000	-3515.04	134.41	-10.95	-3533.36	141.31	35.93	-3464.69	316.01	91.69	-3780.71	382.86	14.99	-2918.63	18.27	8.49	-2940.01	29.20	27.84	-4213.18	4.55	661.23	-4061.63	-40.23	501.73	-3199.55	79.54	1325.36	0.00	0.00	0.00	-2437.67	-46.91	1695.16	-3092.47	56.66	1694.82	-3674.27	-59.25	1674.70	-3767.40	-79.26	1845.66	-299.76	1491.94	69.28	262.42	1316.64	71.46	-126.75
2.91000	-3515.04	134.41	-10.95	-3565.32	141.74	26.11	-3457.77	315.91	91.98	-3773.73	382.56	15.51	-2938.18	17.91	1.54	-2972.35	27.77	21.61	-4213.26	4.12	663.35	-4061.19	-40.75	503.36	-3199.88	77.68	1326.81	0.00	0.00	0.00	-2437.67	-46.91	1695.16	-3081.29	54.12	1696.60	-3669.43	-59.78	1674.95	-3760.06	-79.94	1845.05	-298.96	1490.50	69.60	266.79	1316.10	72.39	-124.91
2.92000	-3515.04	134.41	-10.95	-3582.53	139.59	16.30	-3450.79	315.79	92.26	-3766.65	382.24	16.05	-2929.35	19.45	2.83	-2943.00	28.51	24.65	-4213.28	3.68	665.45	-4060.69	-41.27	504.97	-3184.49	74.98	1328.41	0.00	0.00	0.00	-2437.67	-46.91	1695.16	-3067.08	50.30	1697.81	-3664.56	-60.32	1675.21	-3752.66	-80.62	1844.42	-299.10	1488.83	69.94	267.77	1315.76	72.42	-123.93
2.93000	-3515.04	134.41	-10.95	-3605.84	138.33	9.03	-3443.76	315.64	92.54	-3759.47	381.88	16.59	-2954.95	18.55	-2.96	-2964.76	28.39	21.94	-4213.24	3.25	667.53	-4060.15	-41.78	506.57	-3173.50	73.43	1329.51	0.00	0.00	0.00	-2437.67	-46.91	1695.16	-3093.85	47.11	1700.33	-3659.65	-60.84	1675.46	-3745.21	-81.28	1843.79	-299.37	1491.24	69.22	264.90	1316.13	71.97	-119.57
2.94000	-3515.04	134.41	-10.95	-3585.32	136.90	9.18	-3436.67	315.48	92.82	-3752.19	381.50	17.14	-2945.63	18.68	0.57	-2952.64	26.95	23.25	-4213.15	2.81	669.60	-4059.54	-42.30	508.15	-3167.81	71.53	1331.60	0.00	0.00	0.00	-2437.67	-46.91	1695.16	-3090.04	44.74	1701.69	-3654.71	-61.37	1675.72	-3737.71	-81.94	1843.15	-299.21	1490.71	69.58	262.09	1316.67	71.25	-124.46
2.95000	-3515.04	134.41	-10.95	-3574.54	136.73	10.19	-3429.53	315.30	93.08	-3744.81	381.09	17.70	-2910.17	20.82	2.60	-2945.05	28.23	23.39	-4213.00	2.38	671.64	-4058.89	-42.81	509.73	-3168.10	68.59	1332.64	0.00	0.00	0.00	-2437.67	-46.91	1695.16	-3063.49	42.65	1701.14	-3649.75	-61.89	1675.97	-3730.15	-82.60	1842.49	-300.36	1493.28	68.75	263.48	1316.84	71.53	-120.26
2.96000	-3515.04	134.41	-10.95	-3576.15	135.91	9.04	-3422.34	315.10	93.35	-3737.33	380.66	18.27	-2956.12	17.59	-6.35	-2964.41	27.98	20.75	-4212.79	1.94	673.67	-4058.18	-43.33	511.29	-3155.69	67.62	1333.88	0.00	0.00	0.00	-2437.67	-46.91	1695.16	-3035.46	39.89	1701.94	-3644.75	-62.41	1676.23	-3722.54	-83.24	1841.83	-300.17	1492.76	69.00	266.67	1315.91	72.47	-123.73
2.97000	-3515.04	134.41	-10.95	-3576.11	135.87	8.52	-3415.10	314.88	93.60	-3729.76	380.19	18.85	-2873.71	16.42	9.67	-2953.57	26.88	19.66	-4212.52	1.51	675.68	-4057.42	-43.84	512.84	-3151.38	65.60	1334.46	0.00	0.00	0.00	-2437.67	-46.91	1695.16	-3052.11	37.26	1704.21	-3639.72	-62.92	1676.49	-3714.88	-83.88	1841.16	-299.94	1493.89	68.18	264.90	1316.96	71.77	-120.18
2.98000	-3515.04	134.41	-10.95	-3565.02	134.91	10.17	-3407.80	314.64	93.85	-3722.09	379.70	19.44	-2929.17	19.16	-0.99	-2969.04	26.08	17.58	-4212.19	1.07	677.66	-4056.60	-44.35	514.37	-3145.41	63.75	1336.37	0.00	0.00	0.00	-2437.67	-46.91	1695.16	-3029.78	35.05	1704.37	-3634.67	-63.43	1676.74	-3707.16	-84.51	1840.48	-299.58	1492.07	68.89	264.56	1317.36	71.51	-126.70
2.99000	-3515.02	134.41	-10.95	-3559.67	134.57	9.67	-3400.45	314.39	94.09	-3714.33	379.19	20.04	-2917.91	17.25	1.91	-2969.31	26.07	19.81	-4211.80	0.64	679.63	-4055.72	-44.86	515.90	-3127.40	62.92	1336.99	0.00	0.00	0.00	-2437.67	-46.91	1695.16	-3018.46	33.80	1706.19	-3629.58	-63.94	1677.00	-3699.39	-85.14	1839.80	-299.56	1490.76	69.47	265.42	1317.16	71.74	-122.62
3.00000	-3489.37	135.95	-9.58	-3551.44	135.19	10.30	-3393.05	314.11	94.33	-3706.47	378.64	20.65	-2936.97	17.31	-3.23	-2999.50	25.53	13.80	-4211.35	0.20	681.58	-4054.80	-45.37	517.41	-3111.10	61.16	1337.50	0.00	0.00	0.00	-2437.67	-46.91	1695.16	-3030.64	30.91	1708.07	-3624.46	-64.44	1677.26	-3691.57	-85.76	1839.10	-300.00	1494.52	68.30	266.35	1316.70	72.16	-123.31
3.01000	-3485.30	137.66	-10.44	-3528.85	136.07	14.31	-3385.60	313.82	94.56	-3698.52	378.07	21.26	-2918.74	17.01	-0.19	-2961.12	26.15	20.70	-4210.83	-0.23	683.51	-4053.81	-45.88	518.90	-3118.96	61.18	1339.18	0.00	0.00	0.00	-2437.67	-46.91	1695.16	-3022.21	30.12	1708.54	-3619.32	-64.94	1677.52	-3683.70	-86.37	1838.40	-300.11	1494.19	68.60	266.60	1315.88	72.41	-124.95
3.02000	-3470.21	137.90	-8.42	-3504.47	138.73	19.65	-3378.10	313.51	94.79	-3690.47	377.47	21.89	-2925.74	17.22	-1.17	-2984.99	25.39	17.31	-4210.26	-0.67	685.42	-4052.77	-46.38	520.38	-3114.62	59.26	1339.99	0.00	0.00	0.00	-2437.67	-46.91	1695.16	-3012.51	29.13	1707.73	-3614.14	-65.44	1677.78	-3675.78	-86.97	1837.68	-300.36	1495.92	67.90	264.54	1316.07	71.91	-125.66
3.03000	-3462.22	142.83	-6.91	-3475.24	140.22	25.68	-3370.54	313.18	95.01	-3682.34	376.85	22.52	-2955.11	16.23	-6.86	-2997.19	23.60	14.91	-4209.63	-1.10	687.30	-4051.68	-46.88	521.85	-3101.32	58.56	1341.36	0.00	0.00	0.00	-2437.67	-46.91	1695.16	-2980.88	26.51	1707.27	-3608.94	-65.93	1678.04	-3667.80	-87.56	1836.96	-299.49	1493.04	69.12	266.11	1315.32	72.35	-124.69
3.04000	-3445.50	146.04	-4.42	-3455.59	142.94	28.44	-3362.94	312.83	95.22	-3674.11	376.20	23.16	-2933.22	18.41	-3.50	-2989.80	25.83	16.79	-4208.93	-1.54	689.17	-4050.52	-47.39	523.31	-3088.65	58.00	1342.35	0.00	0.00	0.00	-2437.67	-46.91	1695.16	-2970.96	24.13	1708.35	-3603.70	-66.42	1678.31	-3659.78	-88.15	1836.24	-299.20	1491.06	69.78	264.83	1317.04	71.41	-126.33
3.05000	-3423.66	150.78	-2.33	-3425.22	146.15	32.38	-3355.29	312.46	95.43	-3665.79	375.53	23.81	-2933.95	16.49	-2.10	-2996.09	24.20	15.95	-4208.17	-1.97	691.01	-4049.31	-47.89	524.75	-3101.70	56.98	1342.81	0.00	0.00	0.00	-2437.67	-46.91	1695.16	-2982.82	23.09	1710.01	-3598.44	-66.90	1678.57	-3651.71	-88.73	1835.50	-298.60	1488.11	70.56	264.54	1317.33	71.40	-122.05
3.06000	-3418.92	155.01	-3.14	-3434.77	149.01	30.26	-3347.58	312.08	95.63	-3657.39	374.83	24.46	-2958.44	17.25	-6.37	-2981.19	23.91	18.05	-4207.35	-2.40	692.84	-4048.05	-48.39	526.18	-3080.29	55.80	1343.52	0.00	0.00	0.00	-2437.67	-46.91	1695.16	-2952.89	21.15	1709.46	-3593.14	-67.39	1678.83	-3643.59	-89.30	1834.76	-299.84	1492.82	68.67	266.90	1315.71	72.58	-122.22
3.07000	-3364.04	157.85	2.24	-3406.37	151.91	32.75	-3339.83	311.68	95.83	-3648.89	374.11	25.12	-2909.71	16.30	2.92	-2969.27	25.09	20.01	-4206.47	-2.84	694.64	-4046.72	-48.88	527.59	-3072.36	55.42	1344.63	0.00	0.00	0.00	-2437.67	-46.91	1695.16	-2935.26	20.74	1709.73	-3587.82	-67.86	1679.10	-3635.42	-89.87	1834.01	-299.42	1490.53	69.74	268.17	1317.12	72.62	-121.24
3.08000	-3342.85	160.53	3.13	-3395.98	154.36	33.26	-3332.03	311.26	96.02	-3640.31	373.36	25.79	-2941.36	16.31	-2.30	-2998.40	24.75	15.47	-4205.52	-3.27	696.42	-4045.34	-49.38	528.99	-3067.57	55.01	1345.19	0.00	0.00	0.00	-2437.67	-46.91	1695.16	-2950.83	20.18	1711.00	-3582.47	-68.34	1679.36	-3627.21	-90.43	1833.25	-299.57	1492.03	69.17	266.66	1317.30	72.13	-125.29
3.09000	-3320.63	162.25	4.03	-3363.89	155.24	35.40	-3324.19	310.83	96.20	-3631.65	372.59	26.47	-2934.20	16.22	-1.60	-2991.07	25.25	16.08	-4204.51	-3.70	698.18	-4043.90	-49.88	530.37	-3056.25	54.62	1345.81	0.00	0.00	0.00	-2437.67	-46.91	1695.16	-2959.83	18.83	1712.07	-3577.08	-68.81	1679.63	-3618.94	-90.97	1832.48	-299.91	1493.17	68.90	269.74	1315.58	73.09	-124.25
3.10000	-3255.62	165.23	10.44	-3334.55	156.91	35.83	-3316.29	310.38	96.38	-3622.89	371.80	27.16	-2959.81	17.07	-6.89	-3017.60	21.47	10.81	-4203.43	-4.14	699.92	-4042.40	-50.37	531.74	-3052.35	53.28	1347.53	0.00	0.00	0.00	-2437.67	-46.91	1695.16	-2933.68	17.43	1712.27	-3571.67	-69.28	1679.89	-3610.63	-91.51	1831.71	-299.57	1492.19	69.28	268.89	1315.98	72.76	-121.74
3.11000	-3271.12	164.55	4.33	-3307.15	157.71	35.57	-3308.35	309.91	96.55	-3614.05	370.98	27.85	-2925.05	17.88	-0.56	-2958.22	24.49	23.99	-4202.29	-4.57	701.64	-4040.84	-50.86	533.10	-3046.56	52.22	1347.93	0.00	0.00	0.00	-2437.67	-46.91	1695.16	-2914.11	18.47	1712.50	-3566.24	-69.74	1680.16	-3602.27	-92.05	1830.93	-299.85	1494.44	68.38	267.21	1315.10	72.68	-119.87
3.12000	-3221.68	165.62	8.69	-3289.57	157.50	33.58	-3300.35	309.42	96.72	-3605.13	370.14	28.55	-2949.98	17.13	-5.65	-2970.50	25.79	21.06	-4201.09	-5.00	703.34	-4039.22	-51.35	534.44	-3048.96	50.70	1348.42	0.00	0.00	0.00	-2437.67	-46.91	1695.16	-2916.50	17.94	1713.80	-3560.77	-70.20	1680.43	-3593.87	-92.57	1830.15	-299.13	1490.07	69.85	265.71	1316.79	71.71	-123.34
3.13000	-3243.40	165.70	-0.36	-3270.66	157.10	32.14	-3292.32	308.92	96.88	-3596.13	369.27	29.25	-2950.48	15.72	-6.50	-2984.60	25.02	18.77	-4199.82	-5.44	705.01	-4037.54	-51.84	535.77	-3036.53	50.21	1349.05	0.00	0.00	0.00	-2437.67	-46.91	1695.16	-2927.53	17.83	1714.10	-3555.27	-70.66	1680.70	-3585.42	-93.09	1829.36	-299.80	1493.42	68.39	263.75	1316.45	71.67	-128.80
3.14000	-3180.80	163.48	4.52	-3232.22	155.80	31.30	-3284.23	308.40	97.04	-3587.04	368.38	29.96	-2909.22	16.50	4.57	-2957.88	26.68	22.52	-4198.48	-5.87	706.66	-4035.81	-52.32	537.08	-3022.20	49.45	1350.12	0.00	0.00	0.00	-2437.67	-46.91	1695.16	-2905.42	16.65	1713.95	-3549.75	-71.11	1680.97	-3576.92	-93.60	1828.56	-300.28	1493.54	68.36	264.90	1316.12	72.21	-125.04
3.15000	-3200.72	161.77	-2.50	-3195.22	154.66	30.41	-3276.10	307.86	97.18	-3577.87	367.47	30.68	-2921.23	16.64	1.87	-2968.07	26.18	21.93	-4197.08	-6.30	708.29	-4034.01	-52.81	538.37	-3019.93	48.98	1350.38	0.00	0.00	0.00	-2437.67	-46.91	1695.16	-2913.43	16.45	1715.06	-3544.19	-71.56	1681.23	-3568.38	-94.10	1827.76	-299.90	1492.88	68.67	268.37	1316.43	72.69	-119.01
3.16000	-3165.21	159.26	-2.64	-3162.97	151.96	30.65	-3267.93	307.31	97.33	-3568.62	366.54	31.40	-2927.53	18.19	0.57	-2950.24	25.01	26.01	-4195.60	-6.73	709.89	-4032.15	-53.29	539.66	-3021.64	47.23	1350.80	0.00	0.00	0.00	-2437.67	-46.91	1695.16	-2919.99	16.37	1716.95	-3538.61	-72.00	1681.50	-3559.79	-94.59	1826.95	-299.61	1492.98	68.94	266.41	1317.30	72.04	-121.51
3.17000	-3120.41	154.84	1.42	-3151.63	148.92	27.31	-3259.71	306.75	97.47	-3559.29	365.58	32.13	-2931.84	18.50	-0.27	-2986.01	24.83	18.85	-4194.07	-7.16	711.47	-4030.23	-53.77	540.92	-3006.28	47.27	1351.71	0.00	0.00	0.00	-2437.67	-46.91	1695.16	-2906.28	15.09	1716.36	-3533.00	-72.44	1681.78	-3551.17	-95.07	1826.13	-299.07	1491.74	69.27	265.53	1315.40	72.44	-122.70
3.18000	-3116.63	151.44	-1.32	-3126.35	144.62	26.11	-3251.44	306.16	97.60	-3549.89	364.60	32.87	-2943.19	17.26	-1.82	-2969.59	25.26	22.67	-4192.46	-7.60	713.03	-4028.24	-54.25	542.17	-2998.71	46.15	1352.29	0.00	0.00	0.00	-2437.67	-46.91	1695.16	-2909.84	14.12	1717.94	-3527.36	-72.88	1682.05	-3542.49	-95.55	1825.31	-299.92	1494.74	68.29	263.32	1317.29	71.53	-122.42
3.19000	-3071.18	148.03	2.06	-3097.42	142.50	25.01	-3243.13	305.56	97.73	-3540.40	363.60	33.61	-2924.12	18.31	1.10	-2933.58	27.18	28.16	-4190.79	-8.03	714.57	-4026.20	-54.73	543.41	-2989.14	45.77	1352.34	0.00	0.00	0.00	-2437.67	-46.91	1695.16	-2896.96	15.75	1717.92	-3521.70	-73.32	1682.32	-3533.78	-96.01	1824.48	-299.92	1493.89	68.72	266.42	1314.65	72.88	-121.35
3.20000	-3025.59	144.98	2.18	-3091.15	138.52	19.98	-3234.78	304.95	97.85	-3530.84	362.58	34.35	-2948.02	20.06	-1.47	-2960.35	26.72	25.69	-4189.05	-8.46	716.08	-4024.09	-55.20	544.62	-2978.12	44.57	1352.24	0.00	0.00	0.00	-2437.67	-46.91	1695.16	-2850.60	15.01	1715.57	-3516.00	-73.75	1682.59	-3525.02	-96.47	1823.65	-299.69	1492.39	68.97	265.69	1316.13	72.23	-121.53
3.21000	-3002.88	139.21	1.83	-3053.95	134.90	20.34	-3226.38	304.32	97.97	-3521.20	361.54	35.11	-2900.78	19.45	4.71	-2991.24	25.64	21.02	-4187.24	-8.89	717.57	-4021.92	-55.68	545.83	-2976.31	43.07	1352.62	0.00	0.00	0.00	-2437.67	-46.91	1695.16	-2864.52	14.65	1716.92	-3510.28	-74.18	1682.86	-3516.22	-96.92	1822.82	-299.63	1491.16	69.21	266.60	1317.18	72.06	-124.15
3.22000	-2968.67	135.78	2.05	-3037.81	132.11	16.18	-3217.94	303.67	98.08	-3511.48	360.48	35.86	-2906.16	19.97	6.38	-2951.98	26.30	28.42	-4185.36	-9.32	719.03	-4019.69	-56.15	547.01	-2966.82	43.55	1352.51	0.00	0.00	0.00	-2437.67	-46.91	1695.16	-2873.58	15.35	1718.74	-3504.53	-74.60	1683.14	-3507.37	-97.36	1821.97	-299.67	1493.27	68.57	267.60	1316.96	72.07	-122.31
3.23000	-2936.01	131.91	2.17	-3005.85	128.92	15.79	-3209.46	303.01	98.18	-3501.69	359.40	36.62	-3001.66	19.66	-11.22	-2944.65	27.80	30.45	-4183.41	-9.75	720.47	-4017.40	-56.62	548.19	-2954.25	42.44	1352.26	0.00	0.00	0.00	-2437.67	-46.91	1695.16	-2874.40	13.92	1718.56	-3498.76	-75.02	1683.41	-3498.49	-97.79	1821.13	-299.58	1492.39	69.17	265.85	1315.61	72.28	-123.60
3.24000	-2904.48	128.16	2.27	-2964.53	125.78	17.02	-3200.93	302.34	98.28	-3491.83	358.29	37.39	-2969.52	19.57	-4.01	-2964.40	26.76	26.51	-4181.39	-10.18	721.89	-4015.04	-57.09	549.34	-2963.22	41.71	1352.05	0.00	0.00	0.00	-2437.67	-46.91	1695.16	-2849.48	13.59	1717.91	-3492.95	-75.44	1683.69	-3489.56	-98.21	1820.28	-299.83	1492.88	68.97	264.79	1316.63	71.75	-121.45
3.25000	-2874.07	124.53	2.33	-2938.63	122.96	14.95	-3192.36	301.65	98.38	-3481.90	357.17	38.16	-2938.84	19.95	1.73	-2940.03	26.95	32.24	-4179.30	-10.61	723.28	-4012.61	-57.55	550.48	-2946.19	41.13	1351.91	0.00	0.00	0.00	-2437.67	-46.91	1695.16	-2855.58	13.69	1717.91	-3487.12	-75.85	1683.96	-3480.60	-98.62	1819.42	-298.79	1488.60	70.06	262.69	1318.37	70.70	-119.43
3.26000	-2844.77	121.02	2.37	-2921.39	120.24	12.68	-3183.75	300.94	98.46	-3471.89	356.03	38.94	-2941.70	18.91	1.51	-2954.39	27.25	27.91	-4177.14	-11.03	724.65	-4010.13	-58.02	551.60	-2938.83	40.50	1351.66	0.00	0.00	0.00	-2437.67	-46.91	1695.16	-2844.42	13.75	1717.24	-3481.26	-76.26	1684.24	-3471.59	-99.03	1818.56	-299.16	1491.90	69.04	264.54	1316.73	71.61	-128.81
3.27000	-2816.54	117.62	2.39	-2879.31	117.76	16.46	-3175.10	300.22	98.55	-3461.81	354.86	39.71	-2938.15	20.00	1.22	-2979.19	26.68	22.12	-4174.91	-11.46	725.99	-4007.58	-58.48	552.71	-2940.41	39.52	1351.20	0.00	0.00	0.00	-2437.67	-46.91	1695.16	-2829.32	14.57	1717.19	-3475.37	-76.67	1684.51	-3462.54	-99.42	1817.69	-299.28	1491.07	69.43	264.82	1317.02	71.69	-125.74
3.28000	-2789.39	114.33	2.38	-2846.92	113.50	18.44	-3166.41	299.49	98.63	-3451.66	353.68	40.50	-2934.03	20.22	2.36	-2989.23	24.06	19.29	-4172.61	-11.89	727.31	-4004.96	-58.94	553.80	-2936.57	39.91	1350.68	0.00	0.00	0.00	-2437.67	-46.91	1695.16	-2814.69	16.04	1715.41	-3469.46	-77.07	1684.79	-3453.46	-99.81	1816.82	-299.57	1492.22	69.18	264.56	1316.92	71.73	-125.83
3.29000	-2763.28	111.16	2.35	-2807.45	112.11	23.10	-3157.68	298.74	98.70	-3441.45	352.48	41.29	-2928.30	18.14	1.86	-3017.15	22.84	15.08	-4170.24	-12.32	728.60	-4002.28	-59.40	554.87	-2919.90	39.93	1349.85	0.00	0.00	0.00	-2437.67	-46.91	1695.16	-2834.43	13.72	1716.22	-3463.52	-77.47	1685.07	-3444.33	-100.19	1815.95	-299.79	1492.48	69.05	268.14	1315.54	72.88	-123.49
3.30000	-2738.21	108.10	2.30	-2766.46	107.81	27.32	-3148.90	297.97	98.77	-3431.16	351.26	42.08	-2919.98	18.70	3.45	-2965.20	21.89	22.58	-4167.79	-12.74	729.87	-3999.53	-59.86	555.92	-2917.68	38.84	1349.13	0.00	0.00	0.00	-2437.67	-46.91	1695.16	-2811.57	14.57	1715.47	-3457.55	-77.87	1685.35	-3435.17	-100.55	1815.08	-299.44	1491.31	69.26	264.22	1317.28	71.70	-123.37
3.31000	-2714.16	105.15	2.22	-2769.87	105.57	26.91	-3140.09	297.20	98.83	-3420.81	350.02	42.87	-2878.44	17.18	8.05	-2976.09	22.62	21.33	-4165.27	-13.17	731.11	-3996.71	-60.31	556.96	-2902.37	38.89	1347.80	0.00	0.00	0.00	-2437.67	-46.91	1695.16	-2816.43	14.69	1715.36	-3451.56	-78.26	1685.62	-3425.97	-100.91	1814.20	-299.65	1491.14	69.35	264.51	1315.99	72.00	-123.90
3.32000	-2691.11	102.30	2.12	-2737.98	103.15	27.83	-3131.24	296.41	98.88	-3410.39	348.77	43.67	-2926.34	15.06	0.33	-2985.69	21.81	16.81	-4162.68	-13.60	732.32	-3993.83	-60.76	557.98	-2909.76	38.51	1346.81	0.00	0.00	0.00	-2437.67	-46.91	1695.16	-2782.81	15.29	1712.24	-3445.53	-78.65	1685.90	-3416.73	-101.26	1813.31	-299.67	1492.79	68.92	264.81	1315.94	72.01	-122.95
3.33000	-2669.04	99.57	2.00	-2707.27	98.94	28.57	-3122.35	295.60	98.93	-3399.90	347.49	44.47	-2919.06	15.11	0.54	-3007.00	19.43	13.23	-4160.02	-14.02	733.51	-3990.88	-61.21	558.99	-2903.13	38.34	1346.30	0.00	0.00	0.00	-2437.67	-46.91	1695.16	-2788.66	14.45	1712.65	-3439.49	-79.03	1686.18	-3407.45	-101.60	1812.42	-299.57	1491.99	68.96	266.64	1316.72	71.94	-123.03
3.34000	-2647.94	96.93	1.86	-2676.68	95.86	30.25	-3113.42	294.78	98.98	-3389.35	346.20	45.27	-2908.64	14.66	2.35	-3011.24	19.98	13.72	-4157.28	-14.45	734.68	-3987.87	-61.66	559.97	-2897.31	38.22	1344.98	0.00	0.00	0.00	-2437.67	-46.91	1695.16	-2783.45	15.61	1711.00	-3433.41	-79.42	1686.46	-3398.14	-101.93	1811.53	-299.79	1493.45	68.66	265.38	1316.64	71.82	-120.30
3.35000	-2627.78	94.41	1.70	-2647.55	93.32	31.87	-3104.45	293.95	99.02	-3378.73	344.89	46.08	-2899.65	13.34	4.04	-2972.17	21.69	21.29	-4154.46	-14.87	735.82	-3984.79	-62.11	560.94	-2890.90	38.23	1343.62	0.00	0.00	0.00	-2437.67	-46.91	1695.16	-2774.22	14.29	1710.37	-3427.31	-79.80	1686.74	-3388.79	-102.25	1810.64	-300.14	1495.01	68.44	264.36	1317.50	71.44	-122.22
3.36000	-2608.57	91.98	1.52	-2619.87	91.30	33.44	-3095.44	293.11	99.06	-3368.05	343.57	46.89	-2916.12	13.53	1.51	-2976.46	19.49	17.34	-4151.58	-15.30	736.93	-3981.64	-62.55	561.89	-2882.26	38.68	1342.96	0.00	0.00	0.00	-2437.67	-46.91	1695.16	-2750.06	14.85	1708.85	-3421.18	-80.17	1687.02	-3379.41	-102.56	1809.75	-299.78	1492.98	68.69	265.71	1315.66	72.25	-125.17
3.37000	-2590.27	89.65	1.32	-2593.65	89.74	34.95	-3086.40	292.25	99.09	-3357.31	342.22	47.70	-2955.03	14.24	-6.48	-2971.42	21.41	18.64	-4148.61	-15.72	738.01	-3978.42	-62.99	562.82	-2863.34	38.57	1341.39	0.00	0.00	0.00	-2437.67	-46.91	1695.16	-2765.38	16.38	1707.92	-3415.03	-80.54	1687.31	-3369.99	-102.86	1808.85	-299.62	1491.52	69.45	264.59	1315.70	72.06	-125.91
3.38000	-2572.87	87.42	1.10	-2568.89	88.62	36.38	-3077.32	291.38	99.11	-3346.51	340.86	48.52	-2947.71	11.86	-6.22	-2951.22	21.05	24.05	-4145.57	-16.14	739.07	-3975.13	-63.43	563.74	-2864.21	39.00	1340.47	0.00	0.00	0.00	-2437.67	-46.91	1695.16	-2746.85	17.65	1706.33	-3408.85	-80.91	1687.59	-3360.54	-103.15	1807.95	-299.48	1491.17	69.34	264.85	1316.93	71.77	-126.39
3.39000	-2556.35	85.29	0.86	-2545.60	87.88	37.73	-3068.20	290.49	99.13	-3335.64	339.49	49.34	-2927.56	13.31	-1.80	-2967.84	20.04	21.42	-4142.46	-16.57	740.10	-3971.77	-63.87	564.64	-2856.25	37.97	1339.67	0.00	0.00	0.00	-2437.67	-46.91	1695.16	-2751.87	17.04	1706.28	-3402.64	-81.28	1687.87	-3351.05	-103.43	1807.04	-299.60	1491.18	69.43	266.73	1315.66	72.51	-121.92
3.40000	-2540.70	83.26	0.61	-2523.78	87.50	38.99	-3059.04	289.59	99.15	-3324.72	338.09	50.16	-2902.92	14.91	3.38	-2954.98	21.03	24.65	-4139.27	-16.99	741.11	-3968.35	-64.30	565.52	-2853.64	38.56	1338.54	0.00	0.00	0.00	-2437.67	-46.91	1695.16	-2707.54	17.51	1701.94	-3396.41	-81.64	1688.15	-3341.52	-103.70	1806.14	-299.94	1491.86	69.41	266.62	1316.12	72.23	-125.77
3.41000	-2525.90	81.32	0.33	-2503.44	87.42	40.15	-3049.85	288.68	99.16	-3313.74	336.69	50.98	-2909.01	15.04	1.44	-2947.65	20.90	25.57	-4136.00	-17.41	742.08	-3964.85	-64.74	566.38	-2851.86	38.82	1337.23	0.00	0.00	0.00	-2437.67	-46.91	1695.16	-2711.67	18.43	1700.95	-3390.15	-81.99	1688.43	-3331.97	-103.96	1805.23	-299.59	1493.59	69.07	265.91	1315.21	72.52	-128.73
3.42000	-2511.93	79.47	0.05	-2484.58	87.62	41.22	-3040.63	287.76	99.16	-3302.70	335.26	51.80	-2904.32	13.42	3.24	-2941.50	21.17	27.16	-4132.66	-17.83	743.03	-3961.29	-65.17	567.22	-2840.32	39.29	1335.35	0.00	0.00	0.00	-2437.67	-46.91	1695.16	-2692.39	18.49	1698.81	-3383.86	-82.35	1688.72	-3322.38	-104.21	1804.32	-299.62	1493.67	68.84	265.14	1315.55	72.23	-126.90
3.43000	-2498.78	77.72	-0.26	-2467.20	88.05	42.17	-3031.36	286.83	99.16	-3291.60	333.82	52.63	-2923.69	15.21	-2.88	-2961.92	20.59	21.97	-4129.24	-18.25	743.96	-3957.65	-65.59	568.04	-2830.51	40.16	1334.61	0.00	0.00	0.00	-2437.67	-46.91	1695.16	-2693.51	19.22	1698.08	-3377.55	-82.70	1689.00	-3312.76	-104.45	1803.41	-299.27	1491.53	69.45	265.33	1316.24	72.16	-125.49
3.44000	-2486.43	76.05	-0.58	-2451.31	88.67	43.00	-3022.07	285.88	99.15	-3280.44	332.37	53.45	-2945.59	15.47	-4.65	-2974.77	20.24	20.66	-4125.74	-18.67	744.85	-3953.95	-66.02	568.85	-2820.26	40.32	1333.14	0.00	0.00	0.00	-2437.67	-46.91	1695.16	-2710.71	20.07	1698.14	-3371.22	-83.05	1689.29	-3303.10	-104.68	1802.49	-299.49	1491.34	69.12	264.44	1317.85	71.57	-125.04
3.45000	-2474.86	74.47	-0.91	-2436.91	89.45	43.71	-3012.74	284.92	99.14	-3269.23	330.90	54.28	-2923.47	14.21	-0.59	-2958.02	20.55	23.73	-4122.16	-19.09	745.72	-3950.17	-66.44	569.63	-2811.81	40.54	1332.08	0.00	0.00	0.00	-2437.67	-46.91	1695.16	-2701.16	20.50	1696.17	-3364.86	-83.39	1689.57	-3293.41	-104.90	1801.58	-300.26	1494.13	68.36	264.34	1318.36	71.27	-122.60
3.46000	-2464.06	72.98	-1.26	-2424.01	90.34	44.29	-3003.37	283.95	99.13	-3257.97	329.41	55.11	-2937.27	15.11	-3.25	-2984.98	22.89	20.63	-4118.50	-19.51	746.56	-3946.32	-66.86	570.40	-2800.48	41.15	1331.76	0.00	0.00	0.00	-2437.67	-46.91	1695.16	-2680.08	21.67	1694.88	-3358.47	-83.73	1689.86	-3283.70	-105.11	1800.66	-300.25	1494.62	68.32	264.70	1316.81	71.72	-127.36
3.47000	-2454.01	71.58	-1.62	-2412.61	91.31	44.73	-2993.97	282.97	99.11	-3246.65	327.92	55.94	-2911.69	14.30	0.96	-2999.73	19.95	16.84	-4114.77	-19.93	747.37	-3942.40	-67.28	571.15	-2791.30	42.27	1330.85	0.00	0.00	0.00	-2437.67	-46.91	1695.16	-2685.11	22.26	1694.05	-3352.06	-84.07	1690.14	-3273.95	-105.31	1799.75	-299.46	1491.21	69.51	261.03	1318.54	70.51	-128.29
3.48000	-2444.69	70.25	-1.99	-2402.71	92.31	45.02	-2984.54	281.97	99.08	-3235.27	326.40	56.77	-2909.88	13.24	1.70	-2968.15	22.04	24.11	-4110.95	-20.34	748.15	-3938.41	-67.70	571.88	-2794.08	42.84	1329.94	0.00	0.00	0.00	-2437.67	-46.91	1695.16	-2680.98	22.86	1692.98	-3345.62	-84.40	1690.43	-3264.17	-105.50	1798.83	-299.17	1488.75	70.22	266.26	1316.31	72.17	-121.35
3.49000	-2436.08	69.01	-2.37	-2394.32	93.30	45.16	-2975.07	280.97	99.05	-3223.85	324.88	57.60	-2931.74	13.04	-1.08	-2935.51	21.80	29.18	-4107.06	-20.76	748.90	-3934.34	-68.11	572.59	-2786.43	43.45	1329.22	0.00	0.00	0.00	-2437.67	-46.91	1695.16	-2667.26	24.99	1691.41	-3339.16	-84.73	1690.71	-3254.36	-105.67	1797.91	-300.01	1493.68	68.59	265.00	1316.59	71.86	-121.95
3.50000	-2428.18	67.86	-2.77	-2387.44	94.26	45.13	-2965.58	279.95	99.01	-3212.37	323.34	58.43	-2938.53	14.18	-1.69	-2992.60	21.24	18.67	-4103.08	-21.18	749.62	-3930.21	-68.52	573.28	-2775.72	44.99	1328.20	0.00	0.00	0.00	-2437.67	-46.91	1695.16	-2632.35	25.17	1690.33	-3332.67	-85.06	1691.00	-3244.52	-105.84	1796.99	-299.63	1493.41	68.57	267.47	1315.57	72.81	-126.12
3.51000	-2420.96	66.78	-3.18	-2382.08	95.13	44.94	-2956.05	278.92	98.97	-3200.85	321.79	59.26	-2922.17	15.38	0.53	-2976.00	22.69	23.01	-4099.03	-21.59	750.32	-3925.99	-68.93	573.95	-2767.99	46.32	1328.10	0.00	0.00	0.00	-2437.67	-46.91	1695.16	-2657.72	27.92	1690.58	-3326.16	-85.39	1691.29	-3234.65	-106.00	1796.07	-299.12	1490.18	69.69	266.71	1316.88	72.25	-124.18
3.52000	-2414.40	65.78	-3.60	-2378.24	95.88	44.57	-2946.48	277.88	98.93	-3189.27	320.22	60.10	-2921.19	15.63	1.19	-2917.31	22.56	33.60	-4094.89	-22.01	750.99	-3921.71	-69.34	574.60	-2761.49	47.32	1327.86	0.00	0.00	0.00	-2437.67	-46.91	1695.16	-2644.72	27.76	1690.25	-3319.62	-85.71	1691.58	-3224.75	-106.14	1795.15	-300.49	1496.97	67.53	266.43	1316.51	72.33	-125.53
3.53000	-2408.50	64.85	-4.03	-2375.92	96.46	44.02	-2936.89	276.83	98.88	-3177.65	318.64	60.93	-2902.07	15.04	3.98	-2957.26	20.42	24.96	-4090.67	-22.42	751.62	-3917.35	-69.74	575.24	-2753.96	48.07	1328.11	0.00	0.00	0.00	-2437.67	-46.91	1695.16	-2617.14	29.20	1689.26	-3313.06	-86.02	1691.86	-3214.83	-106.28	1794.23	-299.67	1492.01	69.03	265.65	1316.92	72.09	-121.42
3.54000	-2403.22	64.00	-4.47	-2375.13	96.85	43.28	-2927.27	275.77	98.82	-3165.97	317.05	61.76	-2980.44	13.00	-9.02	-2958.01	20.77	26.23	-4086.37	-22.84	752.23	-3912.92	-70.14	575.85	-2742.49	49.42	1328.99	0.00	0.00	0.00	-2437.67	-46.91	1695.16	-2603.98	31.66	1689.45	-3306.47	-86.34	1692.15	-3204.87	-106.40	1793.31	-299.78	1492.38	69.14	267.44	1317.13	72.06	-122.79
3.55000	-2398.57	63.22	-4.91	-2375.87	96.99	42.33	-2917.61	274.70	98.76	-3154.25	315.45	62.59	-2970.72	13.14	-5.55	-2934.91	20.47	29.17	-4081.99	-23.25	752.81	-3908.41	-70.54	576.44	-2732.68	49.48	1329.15	0.00	0.00	0.00	-2437.67	-46.91	1695.16	-2589.12	33.15	1689.49	-3299.86	-86.65	1692.44	-3194.89	-106.51	1792.39	-300.26	1492.77	69.09	264.00	1316.66	71.85	-122.75
3.56000	-2394.51	62.52	-5.37	-2373.14	97.04	39.93	-2907.92	273.62	98.69	-3142.49	313.83	63.42	-2908.05	14.77	5.41	-2966.59	21.15	24.19	-4077.52	-23.66	753.35	-3903.83	-70.94	577.01	-2727.15	50.83	1330.15	0.00	0.00	0.00	-2437.67	-46.91	1695.16	-2596.09	33.59	1690.05	-3293.23	-86.95	1692.73	-3184.89	-106.61	1791.47	-299.47	1491.69	69.35	265.29	1315.80	72.27	-123.60
3.57000	-2391.03	61.88	-5.83	-2402.49	97.47	34.48	-2898.21	272.52	98.62	-3130.68	312.21	64.25	-2946.17	13.94	-1.59	-2955.84	21.21	27.96	-4072.98	-24.07	753.87	-3899.17	-71.33	577.56	-2717.52	51.93	1331.36	0.00	0.00	0.00	-2437.67	-46.91	1695.16	-2603.24	36.15	1691.39	-3286.57	-87.26	1693.02	-3174.85	-106.71	1790.55	-299.65	1492.48	68.96	263.69	1317.18	71.52	-127.91
3.58000	-2388.12	61.32	-6.30	-2397.94	96.53	33.84	-2888.46	271.42	98.55	-3118.82	310.57	65.08	-2938.34	14.80	0.43	-2965.32	21.28	26.93	-4068.35	-24.48	754.36	-3894.44	-71.72	578.09	-2713.05	53.32	1332.34	0.00	0.00	0.00	-2437.67	-46.91	1695.16	-2586.29	36.58	1691.71	-3279.88	-87.56	1693.31	-3164.79	-106.78	1789.63	-299.44	1490.57	69.58	268.27	1315.99	72.78	-122.73
3.59000	-2385.75	60.82	-6.78	-2389.49	96.97	34.94	-2878.69	270.31	98.47	-3106.92	308.92	65.91	-2944.67	13.41	0.30	-2985.67	21.02	22.97	-4063.63	-24.89	754.81	-3889.63	-72.11	578.60	-2716.11	55.38	1333.89	0.00	0.00	0.00	-2437.67	-46.91	1695.16	-2587.28	39.41	1693.14	-3273.17	-87.85	1693.60	-3154.70	-106.85	1788.71	-298.69	1488.09	70.26	264.54	1316.24	72.04	-120.43
3.60000	-2383.92	60.39	-7.26	-2419.51	96.46	29.82	-2868.89	269.18	98.39	-3094.98	307.26	66.74	-2915.55	12.20	6.18	-3010.18	20.56	17.64	-4058.83	-25.30	755.24	-3884.75	-72.50	579.09	-2696.57	56.04	1335.45	0.00	0.00	0.00	-2437.67	-46.91	1695.16	-2590.86	40.87	1694.59	-3266.44	-88.15	1693.89	-3144.59	-106.91	1787.80	-299.02	1489.71	69.93	264.93	1316.15	72.07	-122.85
3.61000	-2382.61	60.02	-7.75	-2400.82	96.68	33.90	-2859.05	268.05	98.30	-3082.99	305.59	67.56	-2895.01	13.07	10.35	-3032.09	20.01	12.52	-4053.95	-25.71	755.63	-3879.79	-72.88	579.56	-2678.47	56.79	1337.60	0.00	0.00	0.00	-2437.67	-46.91	1695.16	-2572.69	40.84	1694.52	-3259.69	-88.44	1694.18	-3134.46	-106.95	1786.88	-299.34	1491.17	69.49	267.22	1314.69	72.86	-122.62
3.62000	-2381.79	59.71	-8.24	-2355.18	96.55	42.97	-2849.19	266.91	98.20	-3070.97	303.91	68.39	-2971.45	13.09	-4.76	-3044.67	19.51	9.16	-4048.98	-26.12	756.00	-3874.75	-73.26	580.01	-2675.75	58.44	1338.99	0.00	0.00	0.00	-2437.67	-46.91	1695.16	-2545.98	43.43	1695.76	-3252.91	-88.72	1694.47	-3124.29	-106.99	1785.97	-298.97	1489.79	70.13	265.96	1315.55	72.44	-123.52
3.63000	-2381.45	59.47	-8.74	-2380.90	98.14	35.57	-2839.31	265.76	98.10	-3058.90	302.22	69.21	-2922.58	13.57	3.48	-3041.19	19.17	9.13	-4043.92	-26.53	756.33	-3869.63	-73.64	580.44	-2670.35	60.23	1340.60	0.00	0.00	0.00	-2437.67	-46.91	1695.16	-2545.30	44.53	1697.85	-3246.10	-89.01	1694.76	-3114.11	-107.01	1785.05	-299.36	1491.47	69.35	264.19	1317.08	71.70	-125.56
3.64000	-2381.58	59.28	-9.24	-2368.54	97.99	40.19	-2829.39	264.60	98.00	-3046.80	300.52	70.03	-2934.66	13.51	3.84	-3014.88	19.11	14.01	-4038.79	-26.93	756.63	-3864.44	-74.01	580.84	-2664.00	60.61	1342.55	0.00	0.00	0.00	-2437.67	-46.91	1695.16	-2552.41	47.85	1700.69	-3239.27	-89.29	1695.05	-3103.90	-107.02	1784.14	-299.30	1490.90	69.43	266.86	1316.33	72.61	-124.52
3.65000	-2382.16	59.15	-9.74	-2346.24	96.69	45.57	-2819.45	263.43	97.89	-3034.66	298.81	70.85	-2941.26	11.14	0.85	-2940.55	20.58	31.50	-4033.56	-27.34	756.90	-3859.17	-74.38	581.23	-2661.23	61.58	1344.39	0.00	0.00	0.00	-2437.67	-46.91	1695.16	-2542.28	48.61	1700.89	-3232.42	-89.56	1695.34	-3093.67	-107.02	1783.23	-299.49	1493.63	68.41	265.12	1317.37	71.73	-124.54
3.66000	-2383.17	59.08	-10.25	-2364.01	96.06	41.19	-2809.48	262.25	97.78	-3022.48	297.09	71.66	-2920.19	10.83	6.89	-2962.38	19.26	25.00	-4028.25	-27.75	757.14	-3853.82	-74.75	581.59	-2645.55	63.03	1345.97	0.00	0.00	0.00	-2437.67	-46.91	1695.16	-2529.90	50.47	1702.36	-3225.55	-89.84	1695.64	-3083.42	-107.01	1782.32	-298.99	1489.65	69.80	264.59	1316.74	71.80	-122.33
3.67000	-2384.59	59.07	-10.76	-2376.38	97.21	38.63	-2799.49	261.06	97.66	-3010.26	295.36	72.48	-2973.27	11.60	-5.76	-2962.41	18.06	20.66	-4022.85	-28.15	757.35	-3848.39	-75.12	581.94	-2631.78	63.69	1347.09	0.00	0.00	0.00	-2437.67	-46.91	1695.16	-2514.49	52.51	1703.99	-3218.65	-90.11	1695.93	-3073.14	-106.98	1781.41	-299.74	1493.03	68.70	265.11	1316.01	71.99	-121.04
3.68000	-2386.42	59.11	-11.27	-2393.51	95.13	33.63	-2789.47	259.86	97.54	-2998.01	293.62	73.29	-2945.42	12.07	-2.96	-2978.32	17.33	13.85	-4017.36	-28.55	757.52	-3842.88	-75.48	582.26	-2624.02	64.34	1348.00	0.00	0.00	0.00	-2437.67	-46.91	1695.16	-2519.35	54.64	1706.48	-3211.73	-90.37	1696.22	-3062.84	-106.95	1780.51	-300.24	1494.35	68.27	267.40	1316.58	72.28	-124.56
3.69000	-2388.62	59.20	-11.78	-2424.35	96.26	25.89	-2779.42	258.65	97.42	-2985.72	291.87	74.10	-2914.76	12.28	0.30	-2948.41	17.59	16.61	-4011.79	-28.95	757.66	-3837.29	-75.84	582.55	-2619.82	65.73	1349.38	0.00	0.00	0.00	-2437.67	-46.91	1695.16	-2497.29	53.93	1706.23	-3204.78	-90.64	1696.51	-3052.52	-106.90	1779.61	-299.89	1494.31	68.48	265.68	1316.49	71.89	-124.82
3.70000	-2391.19	59.34	-12.29	-2446.78	95.77	22.15	-2769.35	257.44	97.29	-2973.39	290.12	74.91	-2914.54	10.12	-0.41	-2957.98	16.11	14.29	-4006.12	-29.36	757.77	-3831.62	-76.20	582.83	-2613.04	65.75	1350.13	0.00	0.00	0.00	-2437.67	-46.91	1695.16	-2502.20	54.72	1706.92	-3197.81	-90.90	1696.81	-3042.18	-106.84	1778.71	-299.34	1491.94	69.21	265.14	1316.74	72.02	-125.69
3.71000	-2394.10	59.53	-12.80	-2445.90	95.24	20.84	-2759.26	256.22	97.15	-2961.04	288.36	75.71	-2919.90	7.84	-3.35	-2953.65	14.67	15.25	-4000.37	-29.76	757.85	-3825.88	-76.56	583.09	-2608.32	66.03	1350.74	0.00	0.00	0.00	-2437.67	-46.91	1695.16	-2489.29	57.33	1708.58	-3190.82	-91.15	1697.10	-3031.82	-106.77	1777.81	-299.18	1490.40	70.04	266.10	1316.03	72.43	-122.80
3.72000	-2397.35	59.77	-13.31	-2458.01	93.96	21.90	-2749.14	254.99	97.01	-2948.65	286.59	76.51	-2912.76	7.39	-5.61	-2939.40	12.41	16.53	-3994.53	-30.16	757.89	-3820.05	-76.91	583.32	-2594.80	66.39	1351.00	0.00	0.00	0.00	-2437.67	-46.91	1695.16	-2495.36	58.93	1709.53	-3183.81	-91.41	1697.39	-3021.44	-106.68	1776.92	-299.78	1491.71	69.38	263.67	1317.16	71.65	-121.08
3.73000	-2400.91	60.06	-13.82	-2468.10	95.47	20.61	-2738.99	253.75	96.87	-2936.23	284.81	77.31	-2923.13	4.25	-8.90	-2912.28	10.18	22.35	-3988.60	-30.56	757.90	-3814.14	-77.26	583.53	-2596.21	67.12	1351.48	0.00	0.00	0.00	-2437.67	-46.91	1695.16	-2483.59	59.89	1710.08	-3176.77	-91.66	1697.69	-3011.04	-106.58	1776.02	-299.51	1491.34	69.32	264.59	1318.15	71.46	-125.48
3.74000	-2404.77	60.39	-14.33	-2493.14	95.26	15.94	-2728.83	252.50	96.72	-2923.78	283.02	78.10	-2904.14	2.98	-3.64	-2915.08	7.63	25.45	-3982.58	-30.95	757.88	-3808.15	-77.60	583.72	-2588.16	67.68	1351.98	0.00	0.00	0.00	-2437.67	-46.91	1695.16	-2468.89	61.21	1710.02	-3169.71	-91.90	1697.98	-3000.62	-106.48	1775.14	-298.81	1489.08	70.27	266.72	1316.23	72.32	-127.15
3.75000	-2408.91	60.76	-14.83	-2485.37	95.21	17.81	-2718.64	251.24	96.57	-2911.30	281.23	78.89	-2911.55	-2.26	-3.96	-2921.81	4.08	26.30	-3976.47	-31.35	757.83	-3802.08	-77.95	583.88	-2575.18	67.89	1352.01	0.00	0.00	0.00	-2437.67	-46.91	1695.16	-2448.56	61.14	1710.02	-3162.63	-92.15	1698.27	-2990.18	-106.35	1774.25	-299.95	1493.88	68.73	266.46	1315.87	72.39	-125.01
3.76000	-2413.31	61.17	-15.33	-2474.70	96.71	19.36	-2708.42	249.98	96.41	-2898.79	279.43	79.67	-2871.04	-5.37	3.38	-2910.05	0.75	30.19	-3970.27	-31.75	757.74	-3795.92	-78.29	584.03	-2568.01	67.65	1352.85	0.00	0.00	0.00	-2437.67	-46.91	1695.16	-2478.33	61.90	1712.36	-3155.52	-92.39	1698.57	-2979.72	-106.22	1773.37	-299.72	1493.70	68.92	270.14	1314.78	73.48	-123.31
3.77000	-2417.97	61.63	-15.83	-2491.84	96.56	16.18	-2698.19	248.71	96.25	-2886.25	277.63	80.46	-2849.53	-8.89	9.39	-2897.15	-1.92	34.32	-3963.98	-32.14	757.61	-3789.69	-78.62	584.15	-2560.22	67.68	1353.19	0.00	0.00	0.00	-2437.67	-46.91	1695.16	-2445.52	62.99	1710.79	-3148.40	-92.62	1698.86	-2969.25	-106.07	1772.49	-299.41	1491.03	69.62	270.07	1315.05	73.33	-124.22
3.78000	-2422.85	62.12	-16.32	-2492.32	95.49	15.33	-2687.93	247.43	96.08	-2873.68	275.82	81.23	-2832.54	-11.79	12.09	-2884.81	-6.18	36.10	-3957.60	-32.54	757.46	-3783.37	-78.96	584.24	-2561.62	68.48	1353.58	0.00	0.00	0.00	-2437.67	-46.91	1695.16	-2445.97	64.12	1711.21	-3141.25	-92.86	1699.16	-2958.76	-105.92	1771.62	-299.14	1489.77	70.03	268.05	1315.55	72.83	-124.21
3.79000	-2427.94	62.65	-16.81	-2503.71	94.95	13.76	-2677.65	246.15	95.91	-2861.09	274.00	82.01	-2826.45	-14.84	11.95	-2847.58	-8.04	42.92	-3951.13	-32.93	757.27	-3776.96	-79.29	584.32	-2546.76	69.28	1353.85	0.00	0.00	0.00	-2437.67	-46.91	1695.16	-2449.26	64.79	1711.66	-3134.08	-93.09	1699.45	-2948.25	-105.74	1770.75	-299.19	1490.31	69.80	268.52	1315.13	73.14	-125.58
3.80000	-2433.24	63.22	-17.29	-2484.44	95.60	16.86	-2667.35	244.86	95.73	-2848.48	272.18	82.78	-2817.93	-18.99	11.35	-2829.58	-10.29	43.64	-3944.56	-33.32	757.04	-3770.48	-79.62	584.37	-2539.72	69.78	1354.45	0.00	0.00	0.00	-2437.67	-46.91	1695.16	-2431.18	65.31	1710.84	-3126.88	-93.32	1699.75	-2937.72	-105.56	1769.88	-299.45	1490.75	69.69	266.30	1315.82	72.55	-128.73
3.81000	-2438.71	63.82	-17.77	-2482.15	96.93	17.59	-2657.03	243.56	95.56	-2835.83	270.35	83.54	-2802.16	-22.52	10.89	-2820.66	-12.88	42.34	-3937.90	-33.71	756.78	-3763.91	-79.94	584.40	-2538.94	70.11	1355.13	0.00	0.00	0.00	-2437.67	-46.91	1695.16	-2407.64	66.42	1709.69	-3119.67	-93.54	1700.04	-2927.18	-105.36	1769.02	-299.49	1491.09	69.37	265.13	1315.91	72.20	-125.83
3.82000	-2444.35	64.45	-18.24	-2435.53	96.16	24.08	-2646.69	242.25	95.37	-2823.17	268.51	84.30	-2771.88	-25.83	13.08	-2808.40	-17.12	41.13	-3931.15	-34.11	756.49	-3757.26	-80.26	584.40	-2522.74	69.83	1355.47	0.00	0.00	0.00	-2437.67	-46.91	1695.16	-2402.21	65.77	1709.92	-3112.43	-93.76	1700.34	-2916.62	-105.15	1768.16	-299.66	1492.31	69.19	262.26	1317.90	71.01	-125.64
3.83000	-2450.13	65.11	-18.70	-2434.23	95.92	23.89	-2636.33	240.94	95.18	-2810.48	266.68	85.05	-2744.72	-28.32	14.84	-2768.64	-20.20	43.44	-3924.30	-34.50	756.16	-3750.52	-80.58	584.38	-2520.05	70.22	1356.45	0.00	0.00	0.00	-2437.67	-46.91	1695.16	-2402.48	64.98	1709.79	-3105.17	-93.98	1700.63	-2906.05	-104.93	1767.30	-299.58	1492.22	69.16	264.66	1315.71	72.10	-123.82
3.84000	-2456.05	65.81	-19.15	-2446.09	96.26	21.38	-2625.95	239.62	94.99	-2797.77	264.83	85.80	-2703.24	-31.22	17.92	-2741.50	-22.75	44.24	-3917.36	-34.88	755.80	-3743.70	-80.90	584.34	-2502.38	70.11	1356.79	0.00	0.00	0.00	-2437.67	-46.91	1695.16	-2417.77	65.70	1710.88	-3097.89	-94.19	1700.93	-2895.46	-104.70	1766.45	-299.29	1490.13	69.80	266.43	1314.92	72.60	-128.08
3.85000	-2462.08	66.53	-19.60	-2439.08	95.73	23.09	-2615.55	238.30	94.80	-2785.04	262.99	86.55	-2688.98	-34.09	14.09	-2729.04	-26.32	41.78	-3910.33	-35.27	755.40	-3736.79	-81.21	584.28	-2510.18	70.15	1356.83	0.00	0.00	0.00	-2437.68	-46.91	1695.17	-2424.82	66.39	1711.56	-3090.58	-94.40	1701.22	-2884.86	-104.45	1765.61	-299.51	1491.49	69.60	264.28	1316.22	71.83	-123.53
3.86000	-2468.20	67.28	-20.04	-2435.36	95.56	23.58	-2605.13	236.97	94.60	-2772.28	261.13	87.29	-2659.08	-34.58	15.27	-2708.93	-27.79	38.89	-3903.20	-35.66	754.97	-3729.80	-81.52	584.19	-2508.23	69.83	1356.98	0.00	0.00	0.00	-2440.73	-48.46	1696.51	-2405.42	65.83	1710.59	-3083.26	-94.61	1701.52	-2874.25	-104.19	1764.77	-299.44	1491.50	69.35	265.87	1315.41	72.68	-125.27
3.87000	-2474.41	68.05	-20.46	-2444.94	94.63	21.01	-2594.69	235.63	94.39	-2759.51	259.28	88.02	-2623.93	-35.86	15.67	-2669.37	-29.64	39.50	-3895.98	-36.04	754.50	-3722.72	-81.83	584.07	-2490.53	70.14	1357.24	0.00	0.00	0.00	-2410.08	-47.46	1695.40	-2406.47	64.59	1710.88	-3075.91	-94.82	1701.81	-2863.62	-103.91	1763.94	-299.79	1491.02	69.78	266.22	1316.13	72.37	-125.03
3.88000	-2480.68	68.85	-20.88	-2427.48	95.14	24.90	-2584.24	234.29	94.18	-2746.72	257.42	88.75	-2630.93	-37.74	6.50	-2633.45	-29.99	39.47	-3888.66	-36.43	753.99	-3715.56	-82.13	583.93	-2486.69	70.53	1357.24	0.00	0.00	0.00	-2422.65	-47.96	1696.48	-2379.79	64.66	1710.17	-3068.54	-95.02	1702.11	-2852.98	-103.63	1763.11	-299.78	1491.06	69.50	265.43	1316.64	71.89	-122.74
3.89000	-2486.99	69.66	-21.29	-2435.33	94.51	23.66	-2573.76	232.94	93.97	-2733.91	255.56	89.47	-2580.36	-38.05	10.99	-2623.15	-32.33	33.49	-3881.25	-36.81	753.45	-3708.31	-82.43	583.77	-2476.01	70.48	1357.43	0.00	0.00	0.00	-2400.58	-46.60	1695.92	-2372.61	65.03	1710.67	-3061.15	-95.22	1702.41	-2842.32	-103.32	1762.28	-300.08	1493.37	68.79	266.71	1316.60	72.11	-122.58
3.90000	-2493.34	70.50	-21.68	-2446.47	96.77	22.31	-2563.27	231.58	93.75	-2721.08	253.69	90.18	-2551.35	-39.54	10.48	-2587.58	-34.02	33.00	-3873.74	-37.19	752.88	-3700.97	-82.72	583.59	-2469.24	70.29	1357.34	0.00	0.00	0.00	-2380.44	-46.91	1695.69	-2373.70	65.32	1711.40	-3053.74	-95.41	1702.70	-2831.65	-103.01	1761.47	-299.38	1491.46	69.43	268.46	1315.80	72.86	-124.33
3.91000	-2499.69	71.36	-22.07	-2409.96	95.96	29.63	-2552.77	230.22	93.53	-2708.24	251.82	90.89	-2530.39	-39.72	7.31	-2565.79	-35.13	29.43	-3866.14	-37.58	752.26	-3693.54	-83.02	583.38	-2467.56	70.77	1356.73	0.00	0.00	0.00	-2380.95	-48.57	1696.30	-2365.22	64.44	1711.19	-3046.31	-95.60	1703.00	-2820.98	-102.68	1760.65	-299.03	1490.21	69.73	265.32	1316.81	71.88	-124.12
3.92000	-2506.05	72.24	-22.44	-2410.85	96.05	31.41	-2542.24	228.86	93.30	-2695.38	249.95	91.59	-2501.89	-39.64	6.33	-2520.09	-35.41	30.52	-3858.43	-37.96	751.61	-3686.03	-83.31	583.14	-2461.18	70.39	1357.11	0.00	0.00	0.00	-2369.57	-48.97	1696.33	-2362.98	64.77	1711.43	-3038.86	-95.79	1703.29	-2810.29	-102.34	1759.85	-299.66	1492.06	69.04	264.76	1316.66	71.87	-126.04
3.93000	-2512.38	73.13	-22.80	-2435.44	95.25	26.59	-2531.70	227.49	93.08	-2682.51	248.08	92.29	-2448.89	-41.44	10.45	-2494.56	-36.86	28.47	-3850.63	-38.34	750.93	-3678.43	-83.59	582.88	-2454.17	69.52	1356.71	0.00	0.00	0.00	-2358.37	-49.37	1696.17	-2364.21	63.56	1711.46	-3031.39	-95.98	1703.59	-2799.59	-101.99	1759.05	-299.15	1490.74	69.33	266.45	1317.21	71.85	-123.44
3.94000	-2518.68	74.04	-23.14	-2415.26	95.98	30.74	-2521.14	226.11	92.84	-2669.63	246.20	92.98	-2455.40	-42.50	2.82	-2496.13	-38.25	20.74	-3842.74	-38.71	750.21	-3670.74	-83.87	582.59	-2438.77	69.05	1356.40	0.00	0.00	0.00	-2347.36	-49.79	1695.82	-2345.80	62.19	1711.30	-3023.89	-96.16	1703.89	-2788.87	-101.62	1758.25	-299.58	1490.50	69.60	265.04	1316.73	71.83	-121.19
3.95000	-2524.92	74.96	-23.48	-2415.41	94.62	33.44	-2510.57	224.73	92.60	-2656.73	244.33	93.66	-2381.51	-42.14	10.66	-2454.17	-40.14	21.93	-3834.74	-39.09	749.45	-3662.96	-84.15	582.28	-2436.37	69.14	1355.99	0.00	0.00	0.00	-2336.55	-50.23	1695.30	-2333.51	61.95	1711.11	-3016.38	-96.34	1704.18	-2778.15	-101.24	1757.47	-299.66	1491.18	69.07	263.89	1315.87	71.83	-124.09
3.96000	-2531.09	75.89	-23.79	-2429.93	94.30	30.11	-2499.98	223.34	92.36	-2643.82	242.45	94.33	-2351.34	-43.06	10.39	-2418.36	-38.83	23.45	-3826.65	-39.47	748.65	-3655.10	-84.43	581.95	-2434.44	68.10	1355.65	0.00	0.00	0.00	-2325.95	-50.71	1694.61	-2341.85	60.75	1710.82	-3008.84	-96.51	1704.48	-2767.42	-100.84	1756.68	-298.92	1489.44	69.91	267.03	1316.03	72.41	-125.29
3.97000	-2537.18	76.83	-24.09	-2449.80	95.92	25.38	-2489.38	221.95	92.12	-2630.90	240.57	95.00	-2330.84	-46.28	8.04	-2399.62	-41.99	20.31	-3818.45	-39.84	747.82	-3647.14	-84.70	581.59	-2424.65	67.87	1354.91	0.00	0.00	0.00	-2315.57	-51.22	1693.78	-2321.61	60.62	1709.73	-3001.29	-96.69	1704.78	-2756.68	-100.43	1755.91	-299.17	1490.84	69.67	264.11	1317.44	71.27	-123.89
3.98000	-2543.16	77.78	-24.38	-2460.06	96.11	22.63	-2478.76	220.56	91.87	-2617.96	238.69	95.66	-2296.15	-48.84	10.62	-2347.41	-43.39	24.16	-3810.16	-40.22	746.95	-3639.10	-84.97	581.20	-2422.45	66.87	1354.21	0.00	0.00	0.00	-2305.41	-51.78	1692.81	-2326.21	59.63	1710.16	-2993.71	-96.85	1705.07	-2745.93	-100.01	1755.14	-299.79	1493.53	68.69	263.40	1317.69	71.11	-124.99
3.99000	-2549.02	78.74	-24.65	-2421.66	97.89	29.51	-2468.13	219.16	91.62	-2605.02	236.81	96.31	-2207.79	-50.37	27.36	-2325.02	-45.89	23.73	-3801.77	-40.59	746.04	-3630.96	-85.24	580.79	-2413.64	66.29	1353.83	0.00	0.00	0.00	-2295.49	-52.39	1691.71	-2299.05	59.26	1708.45	-2986.11	-97.02	1705.37	-2735.18	-99.57	1754.38	-299.40	1492.43	68.84	263.02	1317.80	71.02	-123.74
4.00000	-2554.74	79.70	-24.90	-2459.46	99.09	20.34	-2457.49	217.76	91.36	-2592.07	234.93	96.96	-2246.32	-54.56	14.06	-2205.41	-46.76	46.70	-3793.28	-40.96	745.09	-3622.73	-85.50	580.36	-2400.81	65.80	1353.13	0.00	0.00	0.00	-2285.82	-53.06	1690.51	-2294.93	58.31	1707.27	-2978.50	-97.18	1705.67	-2724.41	-99.12	1753.63	-299.57	1491.39	69.44	264.14	1317.31	71.51	-122.19
4.01000	-2560.31	80.66	-25.14	-2432.19	99.64	25.02	-2446.83	216.35	91.10	-2579.12	233.05	97.60	-2237.76	-58.76	10.71	-2223.42	-50.82	38.20	-3784.68	-41.33	744.11	-3614.42	-85.76	579.89	-2403.65	65.88	1352.04	0.00	0.00	0.00	-2276.40	-53.79	1689.21	-2283.18	57.10	1706.73	-2970.86	-97.34	1705.96	-2713.64	-98.65	1752.88	-298.87	1489.05	70.07	266.98	1315.80	72.35	-124.63
4.02000	-2565.71	81.63	-25.35	-2442.56	99.43	22.36	-2436.16	214.94	90.83	-2566.15	231.16	98.22	-2181.60	-61.60	18.31	-2196.74	-54.09	38.55	-3775.99	-41.70	743.09	-3606.01	-86.01	579.41	-2392.22	64.36	1350.71	0.00	0.00	0.00	-2267.25	-54.61	1687.82	-2282.62	57.16	1706.53	-2963.20	-97.50	1706.26	-2702.86	-98.17	1752.14	-299.65	1490.53	69.67	265.73	1315.38	72.07	-121.88
4.03000	-2570.92	82.60	-25.55	-2451.65	100.56	21.73	-2425.48	213.52	90.56	-2553.18	229.28	98.85	-2136.45	-66.56	25.79	-2167.46	-57.32	43.02	-3767.20	-42.07	742.02	-3597.51	-86.26	578.89	-2382.12	63.85	1350.00	0.00	0.00	0.00	-2258.36	-55.50	1686.37	-2274.38	55.48	1705.56	-2955.53	-97.65	1706.56	-2692.08	-97.68	1751.41	-300.43	1496.06	67.80	266.62	1315.69	72.51	-122.38
4.04000	-2575.92	83.57	-25.73	-2437.41	102.31	23.70	-2414.79	212.10	90.29	-2540.21	227.40	99.46	-2124.59	-70.54	29.04	-2146.86	-60.63	46.47	-3758.30	-42.43	740.93	-3588.92	-86.51	578.35	-2378.12	62.54	1349.05	0.00	0.00	0.00	-2249.77	-56.48	1684.85	-2278.35	54.19	1705.06	-2947.83	-97.80	1706.86	-2681.29	-97.17	1750.69	-299.82	1492.56	69.11	264.06	1315.81	72.16	-123.55
4.05000	-2580.71	84.54	-25.89	-2425.06	102.27	25.43	-2404.08	210.68	90.01	-2527.23	225.52	100.06	-2093.78	-75.41	34.11	-2124.03	-64.80	50.29	-3749.30	-42.80	739.79	-3580.24	-86.75	577.79	-2374.84	61.60	1348.43	0.00	0.00	0.00	-2241.46	-57.56	1683.30	-2261.72	52.58	1703.89	-2940.11	-97.95	1707.15	-2670.49	-96.65	1749.97	-299.50	1492.36	68.99	265.97	1316.91	72.10	-124.17
4.06000	-2585.26	85.50	-26.03	-2444.84	102.33	20.98	-2393.36	209.25	89.73	-2514.25	223.64	100.66	-2106.38	-79.61	32.85	-2073.20	-67.52	58.33	-3740.20	-43.16	738.61	-3571.46	-86.99	577.19	-2364.59	60.60	1347.16	0.00	0.00	0.00	-2233.45	-58.75	1681.71	-2257.35	50.86	1702.22	-2932.38	-98.10	1707.45	-2659.69	-96.11	1749.26	-299.15	1491.02	69.68	264.80	1316.96	71.86	-124.43
4.07000	-2589.55	86.46	-26.15	-2449.40	103.25	21.49	-2382.63	207.82	89.45	-2501.26	221.77	101.24	-2023.33	-82.56	48.75	-2038.49	-70.77	62.55	-3731.00	-43.53	737.40	-3562.59	-87.23	576.58	-2359.14	59.43	1345.51	0.00	0.00	0.00	-2225.76	-60.05	1680.10	-2262.44	50.73	1702.65	-2924.62	-98.24	1707.75	-2648.88	-95.56	1748.56	-299.61	1493.01	68.93	263.21	1317.53	71.27	-125.69
4.08000	-2593.57	87.41	-26.24	-2454.91	102.32	19.56	-2371.89	206.39	89.16	-2488.28	219.89	101.82	-1993.74	-83.74	56.58	-2007.14	-73.72	66.08	-3721.69	-43.89	736.14	-3553.63	-87.46	575.93	-2353.69	58.01	1344.58	0.00	0.00	0.00	-2218.38	-61.46	1678.48	-2250.35	47.71	1700.58	-2916.85	-98.38	1708.04	-2638.07	-94.99	1747.87	-299.61	1492.49	69.03	265.08	1317.08	71.96	-124.73
4.09000	-2597.30	88.36	-26.32	-2437.53	101.02	23.76	-2361.14	204.96	88.87	-2475.29	218.02	102.39	-1978.06	-86.81	60.65	-1978.99	-76.36	68.97	-3712.28	-44.25	734.85	-3544.58	-87.69	575.26	-2342.61	56.71	1343.34	0.00	0.00	0.00	-2211.34	-63.00	1676.87	-2239.85	45.83	1698.49	-2909.05	-98.51	1708.34	-2627.26	-94.41	1747.19	-299.32	1490.47	69.55	265.80	1315.77	72.52	-124.18
4.10000	-2600.73	89.29	-26.37	-2437.50	102.18	22.28	-2350.38	203.52	88.57	-2462.31	216.14	102.94	-1940.98	-87.17	70.04	-1953.87	-78.73	71.24	-3702.76	-44.61	733.51	-3535.43	-87.92	574.56	-2338.19	55.73	1341.82	0.00	0.00	0.00	-2204.63	-64.68	1675.29	-2218.79	44.46	1698.21	-2901.24	-98.64	1708.64	-2616.44	-93.82	1746.51	-299.17	1490.42	69.59	266.54	1315.43	72.47	-124.76
4.11000	-2603.83	90.22	-26.40	-2433.90	101.56	24.03	-2339.62	202.08	88.28	-2449.32	214.27	103.49	-1923.32	-85.32	78.84	-1931.62	-80.84	72.94	-3693.14	-44.97	732.14	-3526.18	-88.14	573.83	-2334.38	54.36	1340.39	0.00	0.00	0.00	-2198.27	-66.49	1673.73	-2222.55	42.60	1696.86	-2893.40	-98.77	1708.93	-2605.62	-93.21	1745.85	-298.87	1488.20	70.29	265.84	1315.82	72.31	-125.40
4.12000	-2606.60	91.13	-26.40	-2426.20	102.74	26.63	-2328.84	200.63	87.97	-2436.34	212.41	104.03	-1911.26	-82.98	84.11	-1912.08	-82.69	74.11	-3683.42	-45.32	730.72	-3516.85	-88.36	573.08	-2328.02	53.15	1338.95	0.00	0.00	0.00	-2192.26	-68.46	1672.22	-2199.28	40.37	1693.66	-2885.55	-98.90	1709.23	-2594.80	-92.58	1745.19	-299.19	1490.15	69.68	265.11	1316.36	72.02	-123.63
4.13000	-2609.01	92.02	-26.39	-2454.86	101.36	19.71	-2318.05	199.19	87.67	-2423.35	210.54	104.56	-1885.60	-81.64	93.24	-1895.08	-84.31	74.77	-3673.59	-45.68	729.27	-3507.41	-88.57	572.30	-2319.50	50.73	1337.55	0.00	0.00	0.00	-2186.63	-70.58	1670.77	-2202.11	39.12	1693.42	-2877.68	-99.02	1709.53	-2583.97	-91.94	1744.55	-299.20	1492.18	69.35	263.66	1317.46	71.35	-124.79
4.14000	-2611.05	92.90	-26.34	-2429.95	101.72	26.20	-2307.26	197.74	87.36	-2410.38	208.68	105.08	-1883.53	-78.97	95.13	-1880.46	-85.71	74.98	-3663.66	-46.03	727.78	-3497.89	-88.79	571.49	-2314.09	47.45	1336.46	0.00	0.00	0.00	-2181.36	-72.86	1669.40	-2196.72	37.09	1691.87	-2869.79	-99.14	1709.82	-2573.14	-91.29	1743.91	-299.43	1491.50	69.35	264.60	1317.06	71.45	-120.40
4.15000	-2612.70	93.77	-26.27	-2445.48	101.62	23.27	-2296.46	196.29	87.04	-2397.40	206.83	105.59	-1871.45	-75.49	103.57	-1868.06	-86.91	74.75	-3653.61	-46.39	726.24	-3488.26	-88.99	570.66	-2305.57	47.14	1334.40	0.00	0.00	0.00	-2176.49	-75.32	1668.11	-2190.14	34.22	1690.64	-2861.88	-99.25	1710.12	-2562.31	-90.62	1743.28	-299.96	1493.24	68.73	268.38	1315.69	72.90	-123.51
4.16000	-2613.95	94.61	-26.18	-2423.70	101.83	26.37	-2285.65	194.84	86.73	-2384.44	204.97	106.08	-1868.16	-75.14	105.51	-1857.70	-87.92	74.14	-3643.47	-46.74	724.67	-3478.54	-89.20	569.80	-2288.46	45.79	1333.22	0.00	0.00	0.00	-2172.00	-77.95	1666.91	-2177.01	31.29	1689.82	-2853.95	-99.37	1710.41	-2551.49	-89.93	1742.66	-299.29	1491.72	69.33	265.95	1315.20	72.59	-122.83
4.17000	-2614.77	95.44	-26.05	-2424.78	103.81	25.51	-2274.83	193.39	86.41	-2371.47	203.12	106.57	-1861.76	-73.79	108.97	-1849.23	-88.75	73.17	-3633.21	-47.09	723.05	-3468.73	-89.40	568.91	-2289.45	44.06	1332.12	0.00	0.00	0.00	-2167.92	-80.77	1665.83	-2180.89	29.06	1689.03	-2846.01	-99.48	1710.71	-2540.66	-89.23	1742.05	-299.41	1493.21	68.71	264.09	1315.53	71.82	-124.39
4.18000	-2615.16	96.24	-25.90	-2448.31	103.09	22.31	-2264.00	191.93	86.08	-2358.52	201.28	107.05	-1859.04	-73.59	107.95	-1842.49	-89.42	71.89	-3622.85	-47.44	721.39	-3458.81	-89.59	567.99	-2276.01	42.23	1331.00	0.00	0.00	0.00	-2164.25	-83.78	1664.87	-2146.08	27.14	1685.83	-2838.04	-99.58	1711.01	-2529.83	-88.52	1741.45	-299.35	1491.51	69.41	264.23	1316.93	71.67	-124.61
4.19000	-2615.09	97.02	-25.73	-2434.66	102.19	22.72	-2253.17	190.47	85.75	-2345.57	199.44	107.51	-1856.75	-74.06	103.81	-1837.30	-89.95	70.33	-3612.38	-47.78	719.70	-3448.80	-89.78	567.04	-2279.48	31.83	1332.40	0.00	0.00	0.00	-2161.00	-86.99	1664.05	-2137.33	24.43	1683.61	-2830.06	-99.69	1711.30	-2519.00	-87.79	1740.86	-299.44	1493.04	68.91	268.04	1315.54	72.87	-121.92
4.20000	-2614.54	97.78	-25.52	-2416.13	103.85	29.03	-2242.34	189.01	85.42	-2332.63	197.60	107.97	-1851.63	-74.72	97.93	-1833.51	-90.35	68.53	-3601.81	-48.13	717.96	-3438.70	-89.97	566.07	-2256.22	37.29	1329.87	0.00	0.00	0.00	-2158.18	-90.41	1663.38	-2141.81	21.10	1682.94	-2822.06	-99.79	1711.60	-2508.17	-87.04	1740.29	-299.23	1490.31	69.60	267.16	1315.71	72.45	-124.40
4.21000	-2613.51	98.51	-25.28	-2415.17	102.14	31.42	-2231.50	187.56	85.09	-2319.71	195.77	108.41	-1840.41	-75.10	91.66	-1830.96	-90.64	66.52	-3591.12	-48.47	716.18	-3428.49	-90.15	565.07	-2252.79	36.33	1328.66	0.00	0.00	0.00	-2155.80	-94.05	1662.87	-2138.04	17.96	1682.55	-2814.04	-99.89	1711.89	-2497.34	-86.28	1739.72	-299.74	1493.91	68.53	263.89	1316.78	71.37	-125.74
4.22000	-2611.97	99.21	-25.02	-2406.95	104.01	30.68	-2220.65	186.09	84.75	-2306.79	193.95	108.85	-1826.09	-73.27	88.39	-1829.47	-90.82	64.34	-3580.33	-48.82	714.35	-3418.19	-90.33	564.04	-2243.18	34.18	1328.36	0.00	0.00	0.00	-2153.88	-97.90	1662.54	-2132.83	15.72	1682.30	-2806.00	-99.98	1712.19	-2486.52	-85.51	1739.16	-299.75	1492.67	69.04	266.55	1316.05	72.23	-124.41
4.23000	-2609.91	99.89	-24.73	-2409.90	101.74	32.12	-2209.80	184.63	84.41	-2293.88	192.13	109.27	-1824.12	-77.09	82.89	-1828.89	-90.92	62.03	-3569.42	-49.16	712.49	-3407.79	-90.51	562.98	-2238.58	31.94	1327.37	0.00	0.00	0.00	-2152.71	-102.05	1661.83	-2115.77	12.97	1680.65	-2797.95	-100.07	1712.49	-2475.70	-84.71	1738.61	-299.54	1491.95	69.35	266.13	1316.20	72.21	-124.80
4.24000	-2607.31	100.53	-24.40	-2407.82	101.91	31.03	-2198.94	183.17	84.06	-2280.99	190.31	109.67	-1865.93	-82.47	67.15	-1829.04	-90.96	59.62	-3558.41	-49.50	710.58	-3397.29	-90.68	561.89	-2227.00	29.89	1328.13	0.00	0.00	0.00	-2158.43	-105.56	1661.46	-2115.90	9.51	1680.73	-2789.87	-100.16	1712.78	-2464.88	-83.91	1738.08	-300.01	1493.40	68.77	266.37	1316.46	72.29	-125.08
4.25000	-2604.16	101.14	-24.04	-2418.49	101.97	31.13	-2188.08	181.71	83.71	-2268.10	188.51	110.07	-1823.76	-82.72	69.48	-1829.78	-90.94	57.16	-3547.29	-49.84	708.63	-3386.69	-90.85	560.77	-2221.79	27.48	1327.80	0.00	0.00	0.00	-2164.55	-108.01	1660.78	-2099.34	6.61	1679.98	-2781.78	-100.25	1713.08	-2454.06	-83.08	1737.55	-299.42	1491.31	69.41	264.74	1316.95	71.79	-122.60
4.26000	-2600.43	101.71	-23.66	-2396.46	103.92	37.49	-2177.22	180.24	83.36	-2255.24	186.70	110.46	-1844.56	-89.37	60.25	-1830.93	-90.87	54.67	-3536.05	-50.18	706.64	-3375.99	-91.01	559.63	-2206.63	25.39	1328.26	0.00	0.00	0.00	-2149.89	-111.26	1661.98	-2097.05	2.66	1680.00	-2773.67	-100.33	1713.37	-2443.25	-82.24	1737.04	-299.31	1490.51	69.92	264.24	1317.37	71.32	-124.56
4.27000	-2596.11	102.26	-23.24	-2373.28	105.13	43.40	-2166.35	178.78	83.01	-2242.38	184.91	110.83	-1840.06	-94.89	49.48	-1832.33	-90.79	52.20	-3524.71	-50.51	704.61	-3365.19	-91.17	558.46	-2194.13	22.52	1328.40	0.00	0.00	0.00	-2146.59	-114.58	1662.05	-2095.45	-0.99	1681.47	-2765.55	-100.41	1713.67	-2432.44	-81.39	1736.53	-299.63	1492.13	69.16	265.34	1315.88	72.15	-125.88
4.28000	-2591.19	102.76	-22.78	-2353.62	105.06	46.70	-2155.48	177.32	82.65	-2229.55	183.12	111.19	-1837.56	-97.04	40.78	-1833.81	-90.70	49.78	-3513.26	-50.85	702.53	-3354.29	-91.33	557.25	-2189.91	20.17	1329.33	0.00	0.00	0.00	-2120.42	-117.42	1662.80	-2082.38	-2.88	1682.02	-2757.40	-100.49	1713.96	-2421.63	-80.52	1736.04	-299.17	1489.26	70.13	265.30	1315.71	72.33	-123.59
4.29000	-2585.64	103.23	-22.30	-2362.21	104.01	45.01	-2144.61	175.85	82.29	-2216.72	181.34	111.54	-1790.02	-95.69	43.01	-1835.22	-90.61	47.45	-3501.69	-51.18	700.41	-3343.29	-91.48	556.02	-2186.80	17.89	1330.17	0.00	0.00	0.00	-2113.11	-120.94	1662.93	-2071.78	-6.93	1682.97	-2749.24	-100.56	1714.26	-2410.84	-79.63	1735.56	-299.23	1490.47	69.98	264.54	1316.98	71.82	-122.79
4.30000	-2579.46	103.65	-21.77	-2383.28	103.21	41.77	-2133.73	174.39	81.92	-2203.92	179.57	111.87	-1836.58	-97.88	28.51	-1836.38	-90.54	45.24	-3490.01	-51.51	698.25	-3332.19	-91.62	554.76	-2174.62	15.35	1331.51	0.00	0.00	0.00	-2105.65	-124.31	1663.23	-2071.66	-9.88	1684.16	-2741.06	-100.63	1714.55	-2400.04	-78.73	1735.10	-299.45	1491.81	68.88	264.85	1316.37	72.24	-125.74
4.31000	-2572.62	104.04	-21.22	-2403.07	101.98	38.27	-2122.85	172.92	81.55	-2191.13	177.80	112.20	-1815.72	-97.14	26.94	-1837.12	-90.51	43.19	-3478.22	-51.84	696.04	-3320.99	-91.77	553.47	-2164.00	13.11	1332.93	0.00	0.00	0.00	-2098.04	-127.54	1663.67	-2054.75	-13.94	1686.29	-2732.87	-100.70	1714.85	-2389.25	-77.81	1734.64	-299.37	1491.17	69.49	267.83	1315.65	72.86	-123.22
4.32000	-2565.10	104.38	-20.63	-2408.22	102.89	37.93	-2111.98	171.46	81.18	-2178.37	176.04	112.50	-1784.72	-95.26	29.70	-1819.25	-89.94	43.68	-3466.31	-52.17	693.79	-3309.69	-91.91	552.15	-2154.54	11.02	1334.21	0.00	0.00	0.00	-2090.28	-130.62	1664.27	-2059.46	-17.87	1688.44	-2724.65	-100.76	1715.14	-2378.47	-76.87	1734.20	-298.97	1489.99	69.97	265.40	1316.03	72.15	-120.83
4.33000	-2556.89	104.68	-20.00	-2420.86	101.14	32.70	-2101.10	169.99	80.81	-2165.62	174.29	112.80	-1813.04	-97.72	20.37	-1852.67	-91.29	34.75	-3454.30	-52.50	691.50	-3298.28	-92.04	550.80	-2152.54	8.48	1336.35	0.00	0.00	0.00	-2082.39	-133.57	1664.99	-2028.59	-19.51	1690.64	-2716.42	-100.82	1715.43	-2367.70	-75.92	1733.76	-299.24	1490.09	69.75	264.18	1316.46	71.58	-125.96
4.34000	-2547.98	104.94	-19.34	-2430.31	101.25	31.03	-2090.22	168.53	80.43	-2152.89	172.55	113.08	-1777.64	-97.70	24.84	-1853.04	-91.59	33.16	-3442.17	-52.83	689.16	-3286.77	-92.17	549.42	-2137.27	6.37	1338.25	0.00	0.00	0.00	-2074.38	-136.37	1665.84	-2021.95	-23.53	1691.97	-2708.18	-100.88	1715.73	-2356.93	-74.95	1733.35	-299.85	1494.08	68.43	263.89	1315.45	71.97	-122.10
4.35000	-2538.35	105.14	-18.64	-2444.81	100.26	25.39	-2079.34	167.07	80.05	-2140.19	170.82	113.35	-1807.96	-97.73	16.09	-1833.38	-90.60	35.42	-3429.92	-53.15	686.78	-3275.16	-92.30	548.01	-2130.60	3.28	1340.00	0.00	0.00	0.00	-2066.25	-139.03	1666.81	-2024.44	-26.96	1695.48	-2699.91	-100.94	1716.02	-2346.17	-73.97	1732.94	-299.60	1492.94	69.01	267.43	1313.91	73.22	-120.17
4.36000	-2527.97	105.30	-17.90	-2454.80	100.69	20.70	-2068.46	165.61	79.66	-2127.51	169.09	113.61	-1808.06	-96.97	14.65	-1862.51	-90.48	28.25	-3417.56	-53.47	684.36	-3263.45	-92.42	546.57	-2108.02	1.73	1341.80	0.00	0.00	0.00	-2058.01	-141.56	1667.88	-2014.96	-30.03	1697.40	-2691.63	-100.99	1716.31	-2335.41	-72.97	1732.55	-299.42	1492.81	69.06	267.08	1314.34	73.00	-122.67
4.37000	-2516.84	105.41	-17.12	-2462.24	99.88	17.83	-2057.58	164.15	79.27	-2114.85	167.38	113.85	-1806.71	-95.41	12.70	-1836.81	-90.40	32.89	-3405.09	-53.79	681.89	-3251.63	-92.54	545.11	-2107.98	-0.76	1343.73	0.00	0.00	0.00	-2049.67	-143.95	1669.05	-2020.31	-33.08	1700.95	-2683.33	-101.04	1716.61	-2324.67	-71.95	1732.16	-299.76	1493.32	68.77	267.51	1314.68	73.06	-123.30
4.38000	-2504.93	105.46	-16.31	-2452.91	98.86	16.16	-2046.70	162.69	78.88	-2102.21	165.67	114.08	-1813.37	-94.92	11.33	-1839.54	-90.10	31.72	-3392.50	-54.11	679.37	-3239.71	-92.65	543.61	-2099.80	-2.45	1345.18	0.00	0.00	0.00	-2041.24	-146.21	1670.31	-2001.59	-35.71	1702.22	-2675.02	-101.09	1716.90	-2313.93	-70.92	1731.80	-299.50	1490.08	69.79	266.38	1316.51	72.20	-126.05
4.39000	-2492.24	105.46	-15.46	-2441.78	99.31	14.18	-2035.82	161.23	78.49	-2089.60	163.98	114.29	-1803.18	-97.32	11.44	-1804.92	-88.08	38.29	-3379.79	-54.43	676.81	-3227.69	-92.76	542.08	-2093.02	-4.16	1346.72	0.00	0.00	0.00	-2032.73	-148.33	1671.64	-2004.81	-38.57	1705.43	-2666.69	-101.13	1717.19	-2303.21	-69.87	1731.44	-300.06	1493.48	68.73	266.09	1316.12	72.35	-126.02
4.40000	-2478.73	105.41	-14.56	-2436.65	97.72	11.34	-2024.94	159.78	78.09	-2077.02	162.29	114.49	-1798.70	-98.13	11.52	-1844.31	-90.47	28.78	-3366.97	-54.75	674.21	-3215.56	-92.86	540.52	-2083.54	-6.43	1348.41	0.00	0.00	0.00	-2024.14	-150.32	1673.04	-1992.53	-40.84	1706.53	-2658.34	-101.17	1717.48	-2292.49	-68.80	1731.10	-300.18	1494.53	68.29	268.27	1315.59	73.01	-126.22
4.41000	-2464.41	105.30	-13.63	-2434.63	97.43	9.64	-2014.07	158.32	77.69	-2064.46	160.62	114.67	-1796.34	-97.20	11.97	-1850.13	-91.78	27.29	-3354.04	-55.06	671.56	-3203.32	-92.97	538.92	-2079.55	-9.10	1349.86	0.00	0.00	0.00	-2015.49	-152.19	1674.49	-1974.37	-43.88	1707.92	-2649.98	-101.21	1717.78	-2281.79	-67.72	1730.77	-299.76	1492.84	68.62	264.68	1315.44	72.29	-125.98
4.42000	-2449.24	105.13	-12.66	-2415.97	96.02	12.93	-2003.20	156.87	77.29	-2051.93	158.95	114.84	-1785.62	-95.05	14.23	-1841.11	-79.53	29.26	-3340.98	-55.38	668.87	-3190.99	-93.06	537.30	-2069.41	-10.44	1351.06	0.00	0.00	0.00	-2006.79	-153.92	1676.00	-1971.81	-45.54	1710.84	-2641.60	-101.24	1718.07	-2271.09	-66.62	1730.46	-300.19	1494.59	68.48	265.50	1314.99	72.28	-127.63
4.43000	-2433.19	104.91	-11.63	-2427.12	94.47	10.12	-1992.33	155.42	76.88	-2039.43	157.30	115.00	-1801.90	-96.67	10.01	-1848.21	-86.77	26.77	-3327.81	-55.69	666.13	-3178.54	-93.15	535.65	-2057.11	-12.37	1351.97	0.00	0.00	0.00	-1998.03	-155.53	1677.54	-1969.37	-47.55	1713.47	-2633.20	-101.27	1718.36	-2260.40	-65.50	1730.16	-299.82	1492.63	69.24	267.73	1315.43	72.78	-126.34
4.44000	-2388.01	103.97	-3.76	-2411.48	93.90	12.77	-1981.46	153.97	76.47	-2026.96	155.66	115.14	-1802.37	-86.53	9.73	-1854.30	-90.12	25.34	-3314.52	-56.00	663.34	-3165.99	-93.24	533.97	-2052.99	-13.74	1352.99	0.00	0.00	0.00	-1989.23	-157.01	1679.11	-1954.01	-49.70	1714.55	-2624.79	-101.30	1718.65	-2249.73	-64.36	1729.87	-299.97	1493.54	68.70	267.93	1315.74	72.68	-124.25
4.45000	-2414.05	104.30	-11.57	-2392.36	93.07	15.41	-1970.60	152.52	76.06	-2014.52	154.03	115.26	-1796.34	-95.83	10.80	-1847.59	-91.79	26.41	-3301.12	-56.31	660.51	-3153.33	-93.32	532.25	-2051.31	-15.44	1354.00	0.00	0.00	0.00	-1980.41	-158.37	1680.70	-1942.60	-50.77	1716.02	-2616.37	-101.33	1718.94	-2239.07	-63.21	1729.60	-299.89	1493.38	68.76	267.27	1314.52	72.86	-125.79
4.46000	-2361.29	104.29	-4.90	-2382.31	92.76	17.19	-1959.74	151.08	75.65	-2002.11	152.41	115.37	-1838.23	-99.07	1.02	-1877.24	-93.47	20.96	-3287.59	-56.61	657.63	-3140.57	-93.40	530.51	-2040.36	-17.50	1354.98	0.00	0.00	0.00	-1971.56	-159.60	1682.30	-1940.70	-53.65	1716.54	-2607.92	-101.35	1719.23	-2228.42	-62.04	1729.34	-299.83	1492.40	68.83	265.41	1315.71	72.07	-123.70
4.47000	-2380.24	104.78	-12.05	-2370.97	92.51	19.49	-1948.89	149.63	75.23	-1989.73	150.80	115.47	-1816.78	-99.23	5.71	-2031.87	-98.85	-0.13	-3273.95	-56.92	654.71	-3127.70	-93.47	528.73	-2027.35	-18.95	1355.44	0.00	0.00	0.00	-1962.69	-160.71	1683.90	-1935.96	-55.00	1717.37	-2599.46	-101.37	1719.52	-2217.79	-60.86	1729.10	-299.53	1492.42	69.07	264.50	1316.08	71.92	-123.56
4.48000	-2365.11	105.20	-11.28	-2356.12	92.19	22.61	-1938.04	148.20	74.81	-1977.38	149.20	115.55	-1811.13	-98.90	6.66	-1989.69	-97.14	5.49	-3260.19	-57.22	651.74	-3114.72	-93.54	526.92	-2019.46	-20.55	1356.60	0.00	0.00	0.00	-1953.83	-161.71	1685.49	-1917.38	-55.32	1717.74	-2590.99	-101.39	1719.81	-2207.16	-59.66	1728.87	-299.22	1490.35	70.14	263.66	1317.05	71.53	-126.15
4.49000	-2363.40	104.85	-10.60	-2352.52	91.62	24.50	-1927.19	146.76	74.38	-1965.07	147.62	115.61	-1787.77	-97.72	11.55	-1931.90	-94.68	12.43	-3246.31	-57.53	648.72	-3101.64	-93.61	525.08	-2012.62	-21.94	1357.22	0.00	0.00	0.00	-1944.96	-162.58	1687.06	-1907.58	-56.70	1718.98	-2582.50	-101.40	1720.10	-2196.55	-58.43	1728.66	-299.18	1489.79	69.94	264.49	1316.47	71.94	-123.14
4.50000	-2331.13	105.61	-4.88	-2343.12	90.96	27.56	-1916.36	145.32	73.96	-1952.79	146.05	115.65	-1831.13	-99.25	1.99	-1846.61	-91.31	25.90	-3232.30	-57.83	645.66	-3088.45	-93.67	523.21	-2005.09	-22.34	1358.20	0.00	0.00	0.00	-1936.10	-163.34	1688.60	-1903.79	-57.46	1720.33	-2573.99	-101.41	1720.39	-2185.96	-57.20	1728.46	-299.55	1492.89	69.20	266.52	1315.42	72.65	-125.52
4.51000	-2347.48	102.79	-8.97	-2318.36	89.45	32.39	-1905.52	143.89	73.53	-1940.55	144.49	115.69	-1846.07	-99.40	-1.48	-1872.37	-93.05	20.05	-3218.18	-58.12	642.55	-3075.15	-93.72	521.30	-1999.12	-23.51	1358.50	0.00	0.00	0.00	-1927.27	-163.98	1690.10	-1890.45	-56.97	1720.28	-2565.47	-101.42	1720.68	-2175.38	-55.94	1728.27	-299.52	1492.60	69.35	265.92	1315.91	72.47	-125.08
4.52000	-2287.35	101.58	2.08	-2294.12	87.88	35.84	-1894.70	142.47	73.10	-1928.34	142.94	115.70	-1838.17	-98.60	0.03	-1842.84	-92.65	27.15	-3203.94	-58.42	639.39	-3061.74	-93.78	519.37	-1990.76	-24.17	1359.14	0.00	0.00	0.00	-1918.46	-164.51	1691.55	-1894.68	-57.58	1721.22	-2556.94	-101.43	1720.97	-2164.81	-54.67	1728.10	-299.39	1493.82	68.55	264.96	1316.96	71.90	-124.98
4.53000	-2271.23	98.90	1.39	-2263.98	85.81	40.41	-1883.88	141.04	72.66	-1916.17	141.41	115.70	-1823.32	-97.78	3.12	-1842.24	-92.80	27.19	-3189.58	-58.72	636.19	-3048.22	-93.82	517.40	-1985.20	-24.94	1359.92	0.00	0.00	0.00	-1909.69	-164.92	1692.94	-1884.55	-58.10	1720.43	-2548.39	-101.43	1721.26	-2154.26	-53.38	1727.95	-299.37	1492.35	68.91	265.15	1315.57	72.25	-123.77
4.54000	-2236.99	95.76	5.86	-2245.51	82.57	40.57	-1873.06	139.62	72.22	-1904.04	139.89	115.68	-1817.37	-97.91	4.40	-1974.12	-97.09	6.13	-3175.09	-59.01	632.94	-3034.59	-93.86	515.40	-1977.39	-25.58	1360.63	0.00	0.00	0.00	-1900.97	-165.23	1694.27	-1885.02	-58.91	1721.36	-2539.82	-101.43	1721.55	-2143.73	-52.07	1727.81	-300.03	1493.69	68.56	264.00	1315.72	71.94	-127.64
4.55000	-2215.41	91.83	5.87	-2220.26	80.05	41.97	-1862.26	138.20	71.78	-1891.95	138.39	115.64	-1823.66	-99.43	4.00	-2006.64	-97.95	1.48	-3160.48	-59.30	629.64	-3020.85	-93.90	513.37	-1971.58	-25.80	1361.39	0.00	0.00	0.00	-1892.30	-165.42	1695.52	-1864.41	-58.35	1721.50	-2531.24	-101.43	1721.83	-2133.21	-50.75	1727.69	-300.40	1494.25	68.62	265.26	1316.71	71.96	-122.55
4.56000	-2189.56	90.45	5.95	-2183.84	77.08	43.37	-1851.46	136.79	71.34	-1879.89	136.90	115.59	-1818.63	-98.24	3.29	-1995.75	-97.91	3.67	-3145.75	-59.59	626.29	-3007.00	-93.93	511.30	-1964.47	-26.51	1362.07	0.00	0.00	0.00	-1883.69	-165.51	1696.68	-1855.72	-56.57	1721.04	-2522.64	-101.42	1722.12	-2122.71	-49.40	1727.58	-300.02	1492.99	69.02	266.69	1316.20	72.27	-121.71
4.57000	-2164.34	86.48	5.14	-2166.86	73.41	41.73	-1840.67	135.38	70.89	-1867.88	135.42	115.52	-1816.69	-98.02	3.29	-1999.00	-96.93	0.41	-3130.90	-59.88	622.90	-2993.05	-93.96	509.20	-1959.35	-27.08	1362.80	0.00	0.00	0.00	-1875.15	-165.49	1697.74	-1860.45	-56.63	1722.52	-2514.03	-101.41	1722.41	-2112.22	-48.04	1727.49	-300.11	1495.89	68.18	265.31	1316.36	71.84	-125.13
4.58000	-2146.31	82.21	2.29	-2147.32	70.34	39.00	-1829.89	133.97	70.44	-1855.91	133.96	115.43	-1811.76	-97.70	4.38	-1974.31	-96.69	5.99	-3115.93	-60.17	619.46	-2978.98	-93.98	507.07	-1957.43	-28.11	1362.91	0.00	0.00	0.00	-1866.70	-165.36	1698.70	-1850.32	-55.18	1722.61	-2505.41	-101.40	1722.70	-2101.76	-46.66	1727.42	-299.53	1492.74	69.08	264.96	1315.63	71.99	-123.86
4.59000	-2116.09	77.74	1.43	-2123.46	66.64	36.37	-1819.11	132.57	69.99	-1843.98	132.52	115.33	-1806.76	-97.49	6.68	-1977.44	-95.32	6.04	-3100.83	-60.45	615.96	-2964.80	-94.00	504.91	-1949.89	-28.58	1363.58	0.00	0.00	0.00	-1858.33	-165.13	1699.54	-1832.46	-55.47	1721.74	-2496.77	-101.38	1722.98	-2091.31	-45.27	1727.36	-299.53	1492.45	68.95	266.37	1316.04	72.13	-124.52
4.60000	-2085.77	74.71	0.73	-2081.59	64.00	37.02	-1808.35	131.18	69.54	-1832.09	131.09	115.20	-1843.25	-98.37	0.62	-1857.03	-91.84	23.67	-3085.60	-60.73	612.42	-2950.51	-94.02	502.71	-1947.47	-29.33	1363.84	0.00	0.00	0.00	-1850.06	-164.80	1700.25	-1829.21	-54.43	1722.07	-2488.11	-101.37	1723.27	-2080.88	-43.85	1727.32	-299.71	1491.32	69.40	265.24	1316.77	71.68	-128.24
4.61000	-2045.80	70.35	2.40	-2064.09	60.53	33.00	-1797.59	129.78	69.08	-1820.25	129.67	115.06	-1864.74	-98.48	-3.09	-1840.96	-91.85	26.83	-3070.26	-61.01	608.84	-2936.10	-94.03	500.48	-1928.81	-29.85	1364.51	0.00	0.00	0.00	-1841.89	-164.36	1700.83	-1829.04	-52.73	1722.87	-2479.45	-101.35	1723.55	-2070.47	-42.42	1727.29	-300.27	1493.90	68.67	264.88	1316.61	71.79	-128.12
4.62000	-2022.01	67.88	-0.53	-2044.56	57.73	28.79	-1786.85	128.40	68.62	-1808.45	128.27	114.90	-1864.22	-98.99	-3.35	-1853.62	-91.38	23.51	-3054.78	-61.29	605.20	-2921.59	-94.03	498.22	-1921.24	-30.37	1364.42	0.00	0.00	0.00	-1833.83	-163.83	1701.27	-1822.13	-52.24	1722.89	-2470.76	-101.32	1723.84	-2060.08	-40.97	1727.28	-300.06	1494.04	68.46	265.10	1316.24	71.96	-124.91
4.63000	-1993.48	65.71	-0.13	-2011.37	54.96	28.42	-1776.12	127.01	68.16	-1796.70	126.89	114.73	-1839.75	-96.87	1.55	-1840.33	-91.92	27.30	-3039.19	-61.57	601.51	-2906.96	-94.03	495.92	-1916.92	-31.07	1364.30	0.00	0.00	0.00	-1825.90	-163.20	1701.55	-1806.10	-51.52	1721.81	-2462.07	-101.30	1724.12	-2049.70	-39.50	1727.29	-299.99	1493.63	68.77	263.74	1316.22	71.65	-125.47
4.64000	-1958.81	61.92	0.97	-1984.68	53.13	26.65	-1765.39	125.63	67.69	-1784.99	125.52	114.53	-1853.13	-97.50	-0.78	-1845.95	-91.66	26.84	-3023.47	-61.85	597.78	-2892.22	-94.02	493.59	-1907.39	-31.95	1364.05	0.00	0.00	0.00	-1818.12	-162.47	1701.66	-1794.50	-49.17	1722.03	-2453.35	-101.27	1724.41	-2039.35	-38.01	1727.32	-299.58	1491.99	69.39	263.82	1316.20	71.82	-127.30
4.65000	-1930.61	59.65	0.00	-1947.96	50.64	26.36	-1754.68	124.26	67.22	-1773.33	124.17	114.32	-1843.60	-96.84	1.84	-1839.43	-90.94	29.32	-3007.62	-62.12	593.99	-2877.36	-94.01	491.23	-1903.50	-32.57	1364.02	0.00	0.00	0.00	-1822.99	-162.46	1701.82	-1787.69	-48.34	1723.12	-2444.63	-101.23	1724.69	-2029.02	-36.50	1727.36	-299.39	1491.10	69.53	264.73	1314.88	72.55	-125.95
4.66000	-1901.08	66.21	11.28	-1912.63	49.32	26.23	-1743.98	122.89	66.75	-1761.72	122.84	114.09	-1853.84	-98.76	0.13	-1832.25	-91.58	32.05	-2991.64	-62.39	590.16	-2862.40	-94.00	488.83	-1890.58	-33.66	1363.91	0.00	0.00	0.00	-1803.31	-161.07	1702.48	-1779.67	-43.27	1729.58	-2435.89	-101.20	1724.97	-2018.71	-34.98	1727.42	-299.12	1490.04	69.62	264.98	1315.09	72.20	-123.27
4.67000	-1869.39	65.38	11.59	-1888.19	53.53	39.26	-1733.29	121.53	66.28	-1750.16	121.52	113.84	-1842.53	-95.13	2.92	-1854.05	-90.87	28.27	-2975.54	-62.66	586.27	-2847.31	-93.98	486.40	-1884.78	-33.78	1363.14	0.00	0.00	0.00	-1778.12	-159.51	1702.01	-1768.08	-45.51	1724.20	-2427.14	-101.16	1725.26	-2008.42	-33.43	1727.50	-299.27	1491.32	69.45	267.04	1316.63	72.02	-120.92
4.68000	-1825.54	63.25	14.56	-1859.51	53.38	37.79	-1722.62	120.17	65.81	-1738.65	120.22	113.57	-1855.92	-96.08	0.38	-1854.02	-90.10	28.09	-2959.31	-62.93	582.34	-2832.12	-93.95	483.94	-1882.06	-34.57	1362.53	0.00	0.00	0.00	-1787.94	-159.57	1702.20	-1766.00	-45.03	1722.82	-2418.37	-101.12	1725.54	-1998.16	-31.87	1727.59	-298.72	1488.78	70.47	264.90	1316.39	71.68	-120.17
4.69000	-1798.31	62.91	14.50	-1827.83	52.92	36.88	-1711.95	118.82	65.33	-1727.19	118.94	113.28	-1829.36	-94.92	3.24	-1846.79	-90.26	29.46	-2942.96	-63.20	578.35	-2816.81	-93.92	481.44	-1869.94	-34.93	1362.21	0.00	0.00	0.00	-1776.47	-158.73	1701.96	-1772.34	-44.89	1723.05	-2409.59	-101.08	1725.82	-1987.91	-30.29	1727.71	-298.68	1488.82	70.14	262.40	1316.80	71.18	-118.90
4.70000	-1783.14	61.83	13.74	-1794.98	52.55	36.91	-1701.30	117.47	64.85	-1715.78	117.68	112.97	-1799.80	-94.11	10.94	-1831.63	-90.69	31.73	-2926.47	-63.46	574.32	-2801.38	-93.89	478.91	-1862.28	-35.05	1361.70	0.00	0.00	0.00	-1780.02	-158.15	1702.29	-1765.43	-44.19	1722.48	-2400.80	-101.03	1726.10	-1977.69	-28.69	1727.84	-299.42	1491.52	69.47	265.85	1315.28	72.57	-128.03
4.71000	-1770.05	62.61	11.59	-1763.17	53.14	36.32	-1690.67	116.13	64.37	-1704.42	116.43	112.64	-1816.81	-94.88	6.07	-1828.49	-91.01	33.54	-2909.86	-63.72	570.23	-2785.84	-93.85	476.34	-1861.38	-35.01	1361.07	0.00	0.00	0.00	-1782.25	-158.05	1702.12	-1756.30	-43.04	1722.07	-2391.99	-100.98	1726.39	-1967.49	-27.08	1727.99	-299.36	1490.73	69.56	266.62	1315.47	72.37	-126.06
4.72000	-1713.90	62.90	18.02	-1766.93	53.69	31.09	-1680.04	114.80	63.88	-1693.12	115.20	112.30	-1794.63	-94.50	11.83	-1822.63	-91.59	34.47	-2893.12	-63.98	566.10	-2770.19	-93.80	473.74	-1855.80	-35.44	1360.30	0.00	0.00	0.00	-1775.14	-157.53	1701.63	-1751.49	-41.70	1721.14	-2383.17	-100.93	1726.67	-1957.32	-25.44	1728.16	-299.52	1491.19	69.41	264.18	1316.27	71.74	-123.01
4.73000	-1656.08	60.70	25.07	-1715.49	55.17	34.73	-1669.43	113.47	63.39	-1681.87	113.99	111.93	-1814.03	-96.45	7.19	-1860.54	-94.92	25.47	-2876.25	-64.24	561.91	-2754.41	-93.75	471.10	-1847.12	-35.64	1359.45	0.00	0.00	0.00	-1758.16	-155.98	1701.29	-1742.83	-41.58	1720.37	-2374.34	-100.88	1726.95	-1947.17	-23.78	1728.34	-300.29	1494.23	68.52	263.58	1315.03	72.00	-122.14
4.74000	-1624.05	61.35	27.97	-1667.31	56.63	38.89	-1658.84	112.15	62.91	-1670.67	112.80	111.54	-1809.79	-96.99	8.08	-1839.85	-94.65	29.21	-2859.25	-64.50	557.67	-2738.52	-93.69	468.43	-1841.66	-35.41	1358.57	0.00	0.00	0.00	-1730.00	-154.78	1700.33	-1728.76	-40.08	1718.75	-2365.49	-100.82	1727.23	-1937.04	-22.11	1728.55	-299.87	1493.19	68.67	266.20	1316.01	72.27	-123.52
4.75000	-1598.40	67.47	33.61	-1633.54	53.58	41.08	-1648.26	110.83	62.41	-1659.53	111.63	111.14	-1801.11	-98.33	8.10	-1839.76	-94.87	29.49	-2842.12	-64.75	553.39	-2722.52	-93.63	465.73	-1832.31	-35.29	1357.71	0.00	0.00	0.00	-1732.85	-154.94	1700.02	-1731.35	-39.36	1718.87	-2356.63	-100.76	1727.51	-1926.94	-20.42	1728.77	-299.52	1490.96	69.37	266.60	1314.76	72.94	-124.06
4.76000	-1557.99	71.31	43.02	-1601.78	59.38	45.84	-1637.69	109.52	61.92	-1648.45	110.48	110.71	-1806.26	-98.26	7.23	-1866.37	-96.83	22.89	-2824.87	-65.01	549.05	-2706.40	-93.57	462.98	-1830.21	-35.35	1356.59	0.00	0.00	0.00	-1729.01	-154.45	1699.81	-1730.53	-39.49	1718.30	-2347.76	-100.69	1727.78	-1916.87	-18.70	1729.01	-299.67	1491.98	69.25	262.61	1316.01	71.56	-123.03
4.77000	-1527.28	73.52	47.64	-1569.52	62.51	51.81	-1627.15	108.22	61.42	-1637.43	109.35	110.26	-1814.16	-100.77	4.67	-1827.15	-96.90	31.45	-2807.48	-65.26	544.65	-2690.16	-93.50	460.21	-1818.34	-34.70	1355.62	0.00	0.00	0.00	-1703.70	-153.06	1697.37	-1705.89	-37.56	1716.07	-2338.88	-100.63	1728.06	-1906.82	-16.97	1729.28	-299.24	1490.24	70.05	265.97	1315.85	72.22	-122.41
4.78000	-1496.83	74.00	53.43	-1539.05	63.58	55.73	-1616.61	106.93	60.92	-1626.46	108.24	109.79	-1819.55	-99.89	3.64	-1830.26	-95.16	30.67	-2789.95	-65.50	540.21	-2673.80	-93.42	457.40	-1809.09	-34.30	1354.62	0.00	0.00	0.00	-1706.87	-152.50	1696.62	-1696.03	-36.84	1714.68	-2329.98	-100.56	1728.34	-1896.80	-15.22	1729.56	-299.01	1488.86	70.15	266.18	1315.78	72.37	-121.74
4.79000	-1467.24	74.30	60.06	-1502.37	62.98	60.27	-1606.10	105.64	60.42	-1615.56	107.15	109.30	-1814.99	-100.80	3.35	-1826.96	-96.03	30.66	-2772.30	-65.75	535.71	-2657.32	-93.34	454.55	-1799.42	-34.05	1353.43	0.00	0.00	0.00	-1714.87	-152.16	1696.18	-1687.84	-36.00	1712.94	-2321.07	-100.49	1728.62	-1886.80	-13.45	1729.86	-299.12	1490.33	69.65	264.98	1316.90	71.63	-122.84
4.80000	-1439.25	75.60	66.79	-1483.83	63.64	63.01	-1595.60	104.36	59.92	-1604.71	106.07	108.79	-1792.59	-99.64	9.03	-1843.35	-95.40	26.87	-2754.52	-66.00	531.17	-2640.73	-93.26	451.67	-1794.84	-28.32	1360.09	0.00	0.00	0.00	-1690.63	-142.96	1703.21	-1671.02	-35.03	1711.66	-2312.15	-100.41	1728.89	-1876.83	-11.66	1730.18	-298.93	1489.68	70.06	262.53	1316.56	71.32	-121.90
4.81000	-1413.77	76.37	73.56	-1456.40	65.92	67.95	-1585.12	103.08	59.41	-1593.92	105.02	108.26	-1813.72	-100.62	4.79	-1818.83	-95.87	32.32	-2736.60	-66.24	526.57	-2624.01	-93.16	448.75	-1789.00	-27.05	1359.83	0.00	0.00	0.00	-1677.67	-139.80	1703.80	-1661.64	-30.66	1718.64	-2303.21	-100.34	1729.17	-1866.89	-9.85	1730.52	-298.96	1490.01	70.08	265.59	1316.48	72.06	-124.43
4.82000	-1388.48	76.68	81.07	-1434.00	66.03	73.93	-1574.65	101.82	58.90	-1583.20	103.99	107.71	-1807.31	-101.05	5.50	-1828.68	-96.37	30.13	-2718.55	-66.48	521.92	-2607.18	-93.07	445.80	-1777.25	-26.45	1358.41	0.00	0.00	0.00	-1671.25	-138.54	1702.64	-1655.72	-29.25	1719.42	-2294.27	-100.26	1729.45	-1856.98	-8.02	1730.88	-298.78	1489.90	70.00	264.95	1316.16	72.02	-124.52
4.83000	-1365.04	78.66	89.07	-1402.61	66.27	81.95	-1564.21	100.56	58.39	-1572.54	102.99	107.14	-1816.02	-101.49	3.29	-1837.56	-96.65	28.02	-2700.37	-66.72	517.21	-2590.23	-92.97	442.81	-1769.40	-25.40	1356.88	0.00	0.00	0.00	-1659.33	-137.50	1700.92	-1647.49	-28.01	1717.60	-2285.31	-100.18	1729.72	-1847.09	-6.17	1731.26	-299.22	1490.26	69.68	265.73	1316.70	71.96	-125.90
4.84000	-1345.22	81.11	95.53	-1383.92	68.89	90.57	-1553.78	99.31	57.88	-1561.94	102.00	106.54	-1808.33	-100.25	5.44	-1858.89	-98.90	24.67	-2682.06	-66.96	512.45	-2573.16	-92.86	439.79	-1763.37	-25.17	1355.43	0.00	0.00	0.00	-1649.21	-136.77	1699.40	-1640.32	-26.85	1715.99	-2276.33	-100.09	1730.00	-1837.24	-4.30	1731.66	-299.75	1492.37	69.08	268.97	1314.29	73.27	-126.29
4.85000	-1324.61	80.31	103.54	-1363.91	69.03	97.22	-1543.37	98.06	57.37	-1551.41	101.03	105.92	-1816.02	-101.71	4.50	-1860.07	-97.81	23.66	-2663.61	-67.19	507.64	-2555.96	-92.75	436.72	-1757.61	-24.47	1353.69	0.00	0.00	0.00	-1644.17	-135.16	1698.17	-1629.16	-25.44	1714.36	-2267.35	-100.00	1730.27	-1827.41	-2.42	1732.08	-300.27	1494.04	68.60	268.06	1315.76	72.45	-127.07
4.86000	-1306.69	80.47	110.88	-1346.00	68.82	103.45	-1532.98	96.83	56.85	-1540.94	100.09	105.28	-1820.49	-101.49	4.05	-1818.90	-95.77	32.52	-2645.02	-67.42	502.78	-2538.65	-92.63	433.63	-1749.95	-23.65	1352.23	0.00	0.00	0.00	-1634.34	-134.24	1696.64	-1618.41	-24.15	1712.57	-2258.35	-99.91	1730.54	-1817.62	-0.51	1732.52	-300.10	1493.35	68.73	267.99	1316.03	72.61	-125.57
4.87000	-1291.09	80.46	117.06	-1330.23	68.99	108.66	-1522.60	95.60	56.33	-1530.54	99.17	104.63	-1817.44	-101.46	3.83	-1838.31	-95.50	28.26	-2626.31	-67.65	497.86	-2521.22	-92.51	430.49	-1742.90	-23.05	1350.60	0.00	0.00	0.00	-1626.44	-133.17	1695.23	-1611.81	-22.79	1710.93	-2249.35	-99.82	1730.82	-1807.85	1.42	1732.98	-299.75	1494.11	68.75	263.87	1316.80	71.65	-125.65
4.88000	-1277.87	80.75	122.14	-1315.53	67.97	113.64	-1507.39	94.54	57.01	-1515.99	98.60	105.49	-1822.90	-102.48	2.29	-1834.88	-95.67	29.63	-2607.45	-67.88	492.89	-2503.66	-92.38	427.32	-1730.99	-21.96	1349.09	0.00	0.00	0.00	-1615.91	-131.48	1693.83	-1602.22	-22.19	1709.47	-2240.33	-99.72	1731.09	-1798.12	3.37	1733.46	-299.10	1490.77	69.46	266.89	1317.10	72.10	-124.73
4.89000	-1264.42	78.46	126.64	-1303.53	67.95	116.62	-1494.26	93.56	57.30	-1503.03	98.09	105.92	-1808.26	-101.07	5.45	-1856.86	-97.72	25.08	-2588.46	-68.11	487.87	-2485.99	-92.25	424.12	-1724.47	-21.09	1347.49	0.00	0.00	0.00	-1608.95	-130.06	1692.48	-1591.81	-21.12	1707.95	-2231.30	-99.62	1731.36	-1788.41	5.33	1733.97	-299.25	1491.36	69.48	265.88	1316.76	72.18	-120.18
4.90000	-1254.37	78.21	128.86	-1292.73	66.90	118.41	-1483.24	92.73	56.95	-1492.63	96.43	105.27	-1822.06	-102.04	3.49	-1823.22	-96.55	31.28	-2569.34	-68.33	482.79	-2468.19	-92.11	420.88	-1717.85	-20.43	1346.21	0.00	0.00	0.00	-1599.98	-128.92	1691.05	-1586.40	-19.42	1706.43	-2222.25	-99.52	1731.63	-1778.74	7.32	1734.49	-299.57	1493.13	68.63	266.81	1315.27	72.78	-125.16
4.91000	-1245.52	77.17	129.10	-1284.33	66.33	118.13	-1474.02	92.00	56.07	-1483.61	95.69	104.56	-1812.43	-101.77	5.50	-1854.18	-98.21	24.97	-2550.08	-68.55	477.66	-2450.26	-91.96	417.60	-1709.29	-19.02	1344.88	0.00	0.00	0.00	-1594.48	-127.97	1690.10	-1575.19	-18.12	1704.79	-2213.20	-99.42	1731.90	-1769.10	9.33	1735.04	-299.45	1492.99	68.74	266.00	1315.77	72.28	-126.49
4.92000	-1237.95	75.60	127.06	-1277.14	65.19	116.09	-1467.17	90.84	54.37	-1476.25	94.57	103.02	-1808.13	-100.53	5.34	-1843.56	-96.90	26.61	-2530.68	-68.77	472.47	-2432.22	-91.81	414.28	-1700.76	-18.05	1343.72	0.00	0.00	0.00	-1586.80	-126.22	1688.69	-1566.80	-16.89	1703.43	-2204.13	-99.31	1732.17	-1759.49	11.36	1735.60	-300.05	1495.51	67.88	266.12	1316.30	72.16	-123.09
4.93000	-1233.00	74.80	122.98	-1270.91	62.73	113.24	-1461.65	90.15	52.25	-1470.40	93.66	101.14	-1799.86	-100.13	6.90	-1839.63	-96.43	28.67	-2511.15	-68.99	467.23	-2414.05	-91.66	410.93	-1692.49	-16.97	1342.66	0.00	0.00	0.00	-1574.87	-124.72	1687.37	-1561.27	-15.44	1702.13	-2195.06	-99.20	1732.44	-1749.92	13.40	1736.19	-299.58	1491.96	69.18	262.63	1317.30	71.27	-121.56
4.94000	-1227.29	70.84	118.71	-1266.50	60.56	108.82	-1458.25	87.91	51.69	-1465.76	93.22	99.53	-1802.76	-101.98	7.78	-1843.06	-96.55	28.62	-2491.48	-69.21	461.94	-2395.76	-91.50	407.53	-1681.84	-15.59	1341.75	0.00	0.00	0.00	-1566.97	-123.34	1686.18	-1550.73	-13.50	1700.72	-2185.97	-99.09	1732.71	-1740.38	15.47	1736.80	-299.33	1490.87	69.47	265.98	1315.50	72.58	-119.76
4.95000	-1224.59	69.18	110.66	-1263.83	58.70	102.02	-1456.80	85.35	51.01	-1462.76	92.12	97.45	-1813.50	-100.06	5.08	-1836.52	-95.95	30.00	-2471.67	-69.42	456.59	-2377.35	-91.33	404.11	-1673.74	-14.06	1341.09	0.00	0.00	0.00	-1559.86	-121.77	1685.16	-1540.49	-11.54	1699.30	-2176.87	-98.97	1732.98	-1730.87	17.56	1737.44	-299.58	1491.77	69.35	264.68	1315.14	72.45	-125.65
4.96000	-1222.71	67.67	102.67	-1261.95	57.41	94.21	-1453.58	84.45	51.15	-1460.18	91.78	95.67	-1823.15	-101.52	3.78	-1851.07	-97.10	26.09	-2451.72	-69.63	451.19	-2358.81	-91.16	400.64	-1667.37	-12.83	1340.24	0.00	0.00	0.00	-1557.70	-120.37	1684.32	-1532.32	-9.82	1698.13	-2167.76	-98.85	1733.24	-1721.40	19.67	1738.09	-300.13	1493.34	68.82	263.48	1316.27	71.61	-124.91
4.97000	-1218.52	65.45	95.19	-1259.71	57.62	86.47	-1451.73	83.32	49.53	-1456.47	92.04	94.57	-1816.94	-101.41	4.40	-1853.19	-97.12	27.48	-2431.64	-69.84	445.73	-2340.15	-90.98	397.14	-1656.26	-11.02	1339.77	0.00	0.00	0.00	-1542.79	-117.93	1683.38	-1527.51	-8.35	1697.54	-2158.64	-98.73	1733.51	-1711.96	21.80	1738.77	-299.76	1492.71	68.92	265.49	1315.80	72.39	-126.04
4.98000	-1214.17	65.73	86.71	-1254.71	56.77	80.57	-1449.01	83.94	47.70	-1451.76	92.21	93.29	-1808.94	-101.00	6.59	-1833.35	-97.11	31.00	-2411.41	-70.05	440.21	-2321.36	-90.80	393.60	-1648.94	-9.31	1339.48	0.00	0.00	0.00	-1539.36	-116.56	1683.26	-1515.58	-6.03	1696.85	-2149.51	-98.61	1733.78	-1702.55	23.95	1739.47	-299.28	1491.08	69.36	263.92	1316.71	71.78	-126.76
4.99000	-1209.79	66.28	78.18	-1250.81	57.86	74.39	-1447.35	84.82	46.11	-1446.76	93.56	92.27	-1819.03	-101.06	4.64	-1835.16	-96.86	30.35	-2391.05	-70.25	434.64	-2302.45	-90.61	390.02	-1637.62	-9.57	1345.16	0.00	0.00	0.00	-1531.94	-115.06	1682.82	-1508.25	-4.80	1696.30	-2140.37	-98.48	1734.04	-1693.19	26.12	1740.19	-298.93	1488.62	70.36	263.70	1316.48	71.42	-126.15
5.00000	-1206.91	66.62	70.48	-1248.57	59.38	67.81	-1446.17	85.67	45.11	-1442.73	95.36	91.72	-1787.28	-99.56	12.18	-1843.79	-97.85	28.85	-2370.54	-70.46	429.01	-2283.41	-90.42	386.40	-1630.43	-6.66	1342.95	0.00	0.00	0.00	-1522.59	-113.23	1683.11	-1501.23	-3.35	1696.58	-2131.21	-98.36	1734.31	-1683.85	28.31	1740.93	-299.92	1492.92	69.08	264.26	1316.38	71.65	-124.59
5.01000	-1205.16	66.43	63.14	-1246.27	56.99	62.43	-1444.42	86.63	45.14	-1440.38	96.03	90.79	-1811.52	-101.62	6.58	-1834.36	-96.10	30.19	-2349.90	-70.66	423.33	-2264.25	-90.22	382.75	-1622.44	-4.84	1342.88	0.00	0.00	0.00	-1511.98	-111.06	1683.63	-1492.07	-0.73	1696.88	-2122.05	-98.22	1734.57	-1674.56	30.52	1741.70	-299.51	1491.49	69.66	266.01	1314.73	72.49	-126.02
5.02000	-1203.02	67.92	57.27	-1243.76	57.75	58.26	-1443.37	86.76	45.09	-1438.54	96.57	89.97	-1819.53	-101.43	5.14	-1835.67	-97.59	30.65	-2329.11	-70.85	417.59	-2244.96	-90.01	379.05	-1612.75	-2.85	1343.69	0.00	0.00	0.00	-1503.69	-108.85	1684.37	-1482.98	1.02	1697.57	-2112.88	-98.09	1734.84	-1665.30	32.76	1742.49	-299.64	1492.80	69.03	265.23	1315.42	72.10	-120.58
5.03000	-1201.25	67.12	52.27	-1242.25	55.95	53.04	-1442.69	87.53	45.02	-1436.72	97.09	89.29	-1816.51	-101.01	6.37	-1817.83	-96.78	36.21	-2308.19	-71.05	411.80	-2225.54	-89.80	375.32	-1605.08	-1.36	1344.59	0.00	0.00	0.00	-1494.49	-106.32	1685.46	-1477.21	2.29	1698.51	-2103.69	-97.95	1735.10	-1656.08	35.01	1743.30	-299.88	1493.10	68.80	263.58	1317.06	71.44	-123.23
5.04000	-1198.60	66.77	47.71	-1240.43	55.90	49.22	-1442.01	88.69	44.97	-1434.55	98.20	88.83	-1814.61	-100.67	7.16	-1811.73	-96.64	39.95	-2287.12	-71.24	405.95	-2205.99	-89.58	371.55	-1592.89	-0.13	1348.97	0.00	0.00	0.00	-1489.85	-104.51	1686.27	-1468.73	3.94	1699.08	-2094.50	-97.81	1735.36	-1646.89	37.29	1744.14	-299.25	1490.23	69.96	264.24	1316.45	71.82	-124.01
5.05000	-1197.91	66.73	42.91	-1242.88	55.44	44.80	-1442.13	88.41	44.11	-1433.67	97.85	88.03	-1818.77	-102.12	6.47	-1821.14	-96.41	40.43	-2265.91	-71.44	400.04	-2186.32	-89.36	367.75	-1585.51	1.90	1347.86	0.00	0.00	0.00	-1483.64	-102.90	1687.72	-1459.30	6.23	1700.37	-2085.30	-97.67	1735.62	-1637.75	39.58	1745.00	-299.31	1489.93	70.18	265.63	1315.61	72.39	-120.81
5.06000	-1197.39	66.71	39.20	-1240.23	55.27	42.72	-1442.08	88.63	43.42	-1432.29	98.25	87.77	-1814.06	-101.15	6.56	-1836.11	-96.18	38.98	-2244.56	-71.62	394.08	-2166.52	-89.13	363.90	-1575.62	4.01	1348.92	0.00	0.00	0.00	-1470.92	-100.76	1689.55	-1451.04	8.37	1702.35	-2076.08	-97.53	1735.88	-1628.64	41.90	1745.88	-299.59	1492.14	69.14	266.14	1315.99	72.16	-120.51
5.07000	-1193.94	65.35	36.78	-1240.49	54.79	41.61	-1441.97	88.74	43.24	-1431.07	98.67	87.76	-1803.69	-101.97	10.29	-1846.70	-96.04	36.91	-2223.07	-71.81	388.06	-2146.60	-88.90	360.01	-1566.57	5.79	1350.70	0.00	0.00	0.00	-1463.41	-98.56	1691.42	-1443.14	11.01	1703.82	-2066.86	-97.38	1736.14	-1619.57	44.24	1746.79	-299.70	1491.52	69.36	264.51	1315.94	71.98	-126.81
5.08000	-1196.15	65.54	37.10	-1239.48	54.77	40.91	-1441.78	88.75	43.25	-1430.59	98.86	87.87	-1821.01	-101.13	6.41	-1842.95	-96.10	35.53	-2201.43	-72.00	381.98	-2126.54	-88.66	356.09	-1559.01	7.25	1352.54	0.00	0.00	0.00	-1454.44	-96.31	1692.89	-1432.82	12.75	1705.35	-2057.62	-97.23	1736.40	-1610.55	46.60	1747.72	-299.25	1489.76	70.06	264.59	1315.40	71.94	-126.23
5.09000	-1197.30	63.71	34.24	-1238.80	54.44	40.10	-1442.05	88.31	42.86	-1430.82	98.18	87.48	-1828.80	-101.97	4.91	-1823.01	-95.52	37.34	-2179.65	-72.18	375.85	-2106.36	-88.41	352.13	-1546.82	8.66	1357.38	0.00	0.00	0.00	-1446.82	-94.82	1694.43	-1425.31	14.94	1706.90	-2048.38	-97.08	1736.66	-1601.56	48.98	1748.68	-299.59	1491.01	69.42	262.59	1315.65	71.54	-127.02
5.10000	-1198.31	64.30	33.36	-1241.59	53.98	39.16	-1441.70	88.89	43.13	-1430.32	98.54	87.62	-1813.40	-101.35	8.42	-1834.53	-97.06	32.49	-2157.73	-72.36	369.65	-2086.05	-88.16	348.12	-1539.97	10.67	1356.73	0.00	0.00	0.00	-1439.57	-93.07	1696.54	-1418.38	17.01	1708.92	-2039.13	-96.92	1736.92	-1592.61	51.38	1749.66	-299.75	1493.01	68.78	264.87	1316.08	71.82	-129.20
5.11000	-1198.11	64.29	33.25	-1241.22	53.82	39.03	-1442.02	88.43	42.84	-1430.58	98.08	87.30	-1811.72	-102.66	8.23	-1848.21	-96.32	26.87	-2135.66	-72.54	363.40	-2065.60	-87.91	344.08	-1531.46	12.17	1357.92	0.00	0.00	0.00	-1432.92	-90.26	1699.16	-1408.36	18.38	1711.10	-2029.86	-96.76	1737.17	-1583.70	53.81	1750.66	-299.75	1492.89	69.14	265.48	1316.86	71.95	-127.30
5.12000	-1195.43	64.50	33.50	-1240.51	53.71	38.91	-1442.06	88.36	42.77	-1430.25	98.69	87.52	-1801.43	-100.50	9.53	-1840.53	-95.14	24.75	-2113.45	-72.71	357.10	-2045.03	-87.64	340.00	-1522.37	13.76	1359.50	0.00	0.00	0.00	-1422.20	-88.13	1700.98	-1402.27	21.35	1713.12	-2020.59	-96.60	1737.43	-1574.84	56.25	1751.69	-299.75	1491.51	69.45	268.47	1315.01	72.96	-124.65
5.13000	-1194.82	64.98	33.35	-1236.03	53.70	40.06	-1441.75	88.60	42.82	-1430.45	98.63	87.24	-1836.89	-101.93	0.11	-1815.05	-94.11	26.53	-2091.09	-72.88	350.73	-2024.33	-87.37	335.88	-1515.04	15.51	1361.00	0.00	0.00	0.00	-1415.88	-86.55	1703.13	-1394.44	22.96	1714.85	-2011.31	-96.44	1737.69	-1565.96	59.87	1752.68	-298.72	1489.18	70.12	268.97	1314.07	73.28	-120.22
5.14000	-1198.53	64.69	32.48	-1239.50	53.83	38.97	-1441.92	88.44	42.74	-1430.54	98.80	87.16	-1810.46	-100.51	2.04	-1807.11	-94.11	26.14	-2068.59	-73.05	344.31	-2003.50	-87.10	331.72	-1503.37	16.32	1365.26	0.00	0.00	0.00	-1408.89	-85.20	1704.37	-1390.17	24.05	1716.46	-2002.02	-96.27	1737.94	-1558.49	61.46	1754.00	-299.29	1491.41	69.35	265.56	1316.25	71.91	-118.95
5.15000	-1201.14	63.76	31.58	-1238.02	54.18	39.36	-1441.65	88.83	42.86	-1430.72	98.96	87.01	-1807.97	-101.26	0.81	-1792.03	-94.13	28.97	-2045.94	-73.22	337.83	-1982.53	-86.82	327.52	-1496.84	18.04	1364.03	0.00	0.00	0.00	-1399.81	-82.95	1705.84	-1382.49	25.54	1717.79	-1992.72	-96.11	1738.20	-1550.57	63.69	1754.93	-299.75	1493.48	68.42	264.42	1315.77	72.16	-124.25
5.16000	-1192.39	64.68	32.65	-1236.38	54.24	39.54	-1441.59	88.92	42.79	-1430.62	99.45	87.14	-1793.34	-101.35	0.65	-1793.07	-94.54	28.79	-2023.15	-73.39	331.29	-1961.44	-86.53	323.28	-1490.41	19.47	1364.62	0.00	0.00	0.00	-1387.99	-78.59	1709.67	-1368.80	27.76	1719.16	-1983.41	-95.94	1738.45	-1542.90	65.52	1755.97	-299.81	1494.75	68.36	264.40	1314.49	72.41	-123.22
5.17000	-1191.37	64.96	33.80	-1238.09	53.97	38.95	-1441.34	89.25	42.92	-1431.11	99.21	86.99	-1799.83	-103.44	-3.41	-1788.15	-95.55	29.02	-2000.21	-73.55	324.69	-1940.21	-86.24	319.00	-1480.58	20.82	1365.53	0.00	0.00	0.00	-1379.89	-78.41	1709.06	-1360.85	31.09	1720.80	-1974.09	-95.76	1738.70	-1534.27	68.26	1756.72	-299.87	1494.57	68.59	264.38	1315.76	72.03	-124.29
5.18000	-1199.28	64.96	31.68	-1239.37	53.87	38.62	-1441.57	88.99	42.80	-1431.22	99.22	86.89	-1770.44	-104.00	-0.66	-1782.50	-96.59	29.78	-1977.12	-73.71	318.03	-1918.86	-85.94	314.68	-1472.35	22.18	1366.41	0.00	0.00	0.00	-1372.31	-74.87	1711.91	-1353.36	33.04	1721.89	-1964.77	-95.59	1738.95	-1526.28	70.34	1757.50	-299.64	1492.57	68.99	266.52	1316.06	72.33	-123.39
5.19000	-1200.99	64.54	31.12	-1241.71	54.08	37.77	-1441.72	88.85	42.73	-1431.24	99.41	86.93	-1751.43	-103.59	3.15	-1779.07	-97.91	33.37	-1953.88	-73.87	311.31	-1897.37	-85.64	310.32	-1462.97	23.32	1369.93	0.00	0.00	0.00	-1366.78	-74.00	1712.22	-1347.82	34.62	1722.89	-1955.43	-95.41	1739.20	-1518.76	71.74	1758.26	-299.75	1491.00	69.58	262.57	1317.97	70.97	-124.06
5.20000	-1196.93	64.71	32.02	-1239.56	54.17	38.37	-1441.51	89.18	42.86	-1431.20	99.56	86.96	-1735.05	-103.83	10.73	-1772.85	-97.86	38.69	-1930.50	-74.03	304.53	-1875.74	-85.33	305.92	-1457.14	24.76	1368.23	0.00	0.00	0.00	-1361.15	-73.94	1711.53	-1339.98	35.69	1723.27	-1946.09	-95.23	1739.45	-1510.83	73.35	1758.96	-299.51	1490.49	69.93	265.88	1317.31	71.79	-129.07
5.21000	-1198.41	65.65	31.37	-1241.18	54.17	37.85	-1441.90	88.72	42.56	-1431.57	99.22	86.82	-1741.11	-102.41	24.90	-1753.30	-94.01	62.03	-1906.97	-74.18	297.70	-1853.99	-85.01	301.48	-1449.52	25.83	1368.37	0.00	0.00	0.00	-1354.46	-72.58	1711.98	-1328.62	37.46	1723.90	-1936.73	-95.04	1739.70	-1502.40	75.40	1759.59	-299.64	1492.52	69.32	264.20	1316.50	71.59	-127.64
5.22000	-1204.19	64.33	29.65	-1243.25	54.20	37.06	-1441.80	88.94	42.62	-1431.39	99.49	86.95	-1723.82	-102.37	34.78	-1734.75	-92.68	69.22	-1883.29	-74.33	290.80	-1832.10	-84.69	297.00	-1443.64	27.16	1368.99	0.00	0.00	0.00	-1344.21	-71.32	1712.18	-1319.25	39.17	1723.98	-1927.37	-94.86	1739.95	-1495.64	75.71	1760.32	-299.45	1490.59	69.92	262.61	1315.44	72.00	-127.03
5.23000	-1202.31	64.77	29.90	-1241.76	54.12	37.31	-1441.44	89.27	42.78	-1431.38	99.58	87.07	-1696.13	-102.89	38.94	-1712.40	-92.07	74.59	-1859.46	-74.48	283.85	-1810.08	-84.36	292.48	-1435.53	28.41	1369.73	0.00	0.00	0.00	-1338.45	-70.32	1712.62	-1313.78	40.80	1724.42	-1918.00	-94.67	1740.20	-1487.30	77.81	1760.82	-299.70	1492.23	69.15	264.54	1316.79	71.59	-128.64
5.24000	-1199.32	64.91	31.07	-1244.16	54.41	36.60	-1441.83	88.83	42.61	-1431.49	99.35	87.04	-1679.03	-101.76	45.85	-1692.03	-89.94	82.02	-1835.48	-74.63	276.83	-1787.92	-84.03	287.91	-1429.47	31.37	1369.79	0.00	0.00	0.00	-1328.87	-68.99	1712.82	-1308.19	42.32	1724.84	-1908.63	-94.47	1740.45	-1479.21	79.52	1761.37	-299.56	1492.61	69.11	264.55	1316.05	71.88	-127.12
5.25000	-1200.23	65.54	29.90	-1240.21	53.90	37.84	-1441.44	89.30	42.86	-1431.60	99.22	87.10	-1655.98	-101.00	50.11	-1670.91	-88.67	85.52	-1811.36	-74.77	269.76	-1765.63	-83.69	283.31	-1422.30	31.09	1370.88	0.00	0.00	0.00	-1320.79	-67.70	1712.72	-1300.29	42.55	1724.52	-1899.24	-94.28	1740.69	-1470.95	81.48	1761.96	-299.35	1492.03	69.45	265.24	1314.93	72.48	-130.68
5.26000	-1202.61	65.65	29.25	-1244.16	54.09	36.60	-1441.17	89.69	43.01	-1431.45	99.33	87.22	-1630.26	-98.91	53.86	-1647.54	-87.37	88.02	-1787.08	-74.91	262.62	-1743.21	-83.34	278.66	-1413.73	31.97	1371.70	0.00	0.00	0.00	-1318.04	-66.53	1712.77	-1288.45	42.37	1723.76	-1889.85	-94.08	1740.94	-1463.90	81.69	1762.87	-299.50	1492.75	68.91	265.20	1316.10	72.01	-129.84
5.27000	-1195.46	66.17	33.31	-1241.82	54.31	37.08	-1441.48	89.23	42.83	-1431.34	99.22	87.26	-1607.54	-97.28	55.49	-1625.02	-86.00	89.40	-1762.65	-75.05	255.43	-1720.65	-82.98	273.98	-1406.71	33.28	1372.41	0.00	0.00	0.00	-1307.72	-65.79	1712.56	-1282.59	42.54	1723.29	-1880.44	-93.88	1741.18	-1456.00	83.25	1763.34	-298.99	1490.37	69.61	267.70	1315.42	72.85	-123.62
5.28000	-1198.54	66.07	30.18	-1243.90	53.79	36.68	-1441.85	88.55	42.60	-1431.08	99.50	87.46	-1579.77	-95.93	53.40	-1603.77	-84.83	89.63	-1738.07	-75.19	248.17	-1702.37	-81.19	271.75	-1400.02	34.92	1372.95	0.00	0.00	0.00	-1300.64	-64.67	1712.63	-1280.00	43.30	1723.61	-1871.03	-93.68	1741.42	-1448.62	84.15	1764.01	-299.62	1494.40	68.19	264.96	1316.81	71.79	-126.05
5.29000	-1195.18	65.18	30.96	-1242.02	54.35	36.95	-1441.83	88.55	42.58	-1431.24	99.08	87.49	-1557.68	-94.65	54.07	-1579.26	-84.47	87.25	-1713.35	-75.32	240.86	-1681.61	-82.08	269.54	-1392.63	34.74	1372.25	0.00	0.00	0.00	-1294.95	-63.88	1712.56	-1273.06	43.98	1723.50	-1861.62	-93.48	1741.67	-1441.32	84.97	1764.73	-299.41	1492.87	69.07	263.27	1317.32	71.28	-124.43
5.30000	-1198.34	65.26	29.72	-1241.23	54.04	36.98	-1441.63	88.83	42.74	-1431.39	98.73	87.39	-1535.72	-92.34	53.58	-1551.40	-82.91	87.22	-1692.42	-75.30	236.46	-1661.36	-81.73	265.88	-1385.78	37.67	1373.92	0.00	0.00	0.00	-1289.30	-63.09	1712.55	-1262.86	44.98	1723.45	-1852.19	-93.27	1741.91	-1433.09	87.17	1765.11	-299.51	1491.96	69.41	266.15	1314.61	72.72	-124.96
5.31000	-1195.26	64.41	30.69	-1237.71	54.77	39.47	-1441.48	88.96	42.82	-1431.37	98.61	87.40	-1505.94	-90.39	54.32	-1528.16	-81.44	86.26	-1671.78	-74.75	230.76	-1640.95	-81.62	261.52	-1379.59	39.43	1374.53	0.00	0.00	0.00	-1280.84	-62.01	1712.52	-1253.57	45.85	1723.54	-1842.76	-93.06	1742.15	-1426.11	87.84	1765.67	-299.66	1492.80	68.97	264.97	1315.04	72.16	-128.49
5.32000	-1201.42	64.65	28.73	-1237.40	55.27	39.55	-1441.08	89.38	43.00	-1431.32	98.53	87.42	-1476.69	-88.86	55.22	-1501.84	-79.97	85.15	-1649.67	-75.03	224.70	-1619.86	-81.28	256.18	-1372.86	41.17	1374.70	0.00	0.00	0.00	-1273.44	-61.23	1712.70	-1248.06	47.10	1723.80	-1833.32	-92.85	1742.39	-1418.96	88.87	1766.01	-299.39	1491.71	69.38	266.34	1316.55	72.06	-124.54
5.33000	-1201.13	65.20	28.66	-1240.17	54.54	36.88	-1441.47	88.77	42.81	-1431.03	98.72	87.58	-1448.88	-86.61	57.38	-1475.94	-78.32	83.53	-1626.72	-75.57	217.91	-1597.84	-81.70	250.37	-1367.04	42.73	1375.00	0.00	0.00	0.00	-1266.21	-60.42	1712.64	-1239.00	47.69	1723.98	-1823.87	-92.64	1742.63	-1412.14	89.69	1766.26	-299.45	1491.62	69.32	264.31	1316.59	71.90	-124.49
5.34000	-1197.31	64.50	29.32	-1244.97	54.34	35.72	-1441.32	88.91	42.94	-1431.26	98.17	87.46	-1419.74	-84.85	57.24	-1448.14	-76.41	84.09	-1604.42	-74.89	209.94	-1575.78	-82.04	243.94	-1360.84	44.07	1375.04	0.00	0.00	0.00	-1260.28	-59.57	1712.94	-1234.89	48.68	1724.20	-1814.42	-92.42	1742.87	-1404.95	90.86	1766.61	-298.93	1489.00	70.38	264.43	1317.00	71.45	-124.28
5.35000	-1196.36	65.10	29.37	-1239.45	54.30	37.02	-1440.84	89.38	43.22	-1431.06	98.13	87.50	-1392.13	-83.34	56.97	-1420.55	-75.53	82.71	-1578.85	-77.12	202.63	-1554.73	-80.30	236.22	-1354.87	45.21	1375.11	0.00	0.00	0.00	-1254.22	-58.94	1713.23	-1224.97	49.03	1724.42	-1804.95	-92.20	1743.10	-1398.30	91.28	1766.91	-300.45	1495.59	67.96	267.68	1315.78	72.33	-122.44
5.36000	-1200.07	65.13	28.57	-1238.72	54.47	37.15	-1441.47	88.28	42.69	-1431.44	97.51	87.34	-1363.51	-81.65	56.49	-1391.10	-74.42	81.38	-1555.21	-76.49	193.52	-1531.63	-80.47	228.69	-1346.77	46.54	1375.04	0.00	0.00	0.00	-1247.98	-58.31	1713.66	-1217.95	49.83	1724.68	-1795.48	-91.98	1743.34	-1391.29	92.21	1767.02	-299.89	1492.04	69.01	265.79	1315.52	72.24	-120.25
5.37000	-1202.09	64.39	28.33	-1238.32	54.65	37.19	-1441.07	88.79	42.99	-1431.23	97.45	87.44	-1331.64	-80.39	56.93	-1362.11	-73.92	80.08	-1529.60	-77.71	184.85	-1508.93	-79.62	220.29	-1340.72	47.67	1375.02	0.00	0.00	0.00	-1242.47	-57.73	1713.61	-1212.60	50.56	1724.94	-1786.01	-91.75	1743.57	-1384.13	93.21	1766.94	-299.47	1491.70	69.16	264.37	1316.80	71.54	-124.28
5.38000	-1198.14	64.70	29.44	-1238.36	54.22	37.19	-1440.89	88.79	43.12	-1430.99	97.69	87.67	-1301.31	-79.90	56.96	-1331.66	-73.42	79.18	-1505.17	-76.58	174.98	-1483.78	-81.05	212.82	-1334.30	48.64	1375.01	0.00	0.00	0.00	-1231.11	-56.82	1713.53	-1208.07	51.38	1725.44	-1776.52	-91.53	1743.81	-1377.08	94.13	1766.81	-299.82	1493.43	68.70	265.73	1317.45	71.66	-127.97
5.39000	-1198.68	64.98	29.14	-1241.13	54.60	36.59	-1440.87	88.89	43.18	-1431.08	97.51	87.65	-1272.36	-79.29	57.31	-1303.27	-72.88	77.69	-1479.32	-76.41	165.40	-1459.83	-80.66	204.07	-1326.18	49.91	1374.76	0.00	0.00	0.00	-1227.31	-56.28	1713.48	-1199.65	51.62	1725.44	-1767.03	-91.30	1744.04	-1370.20	94.70	1766.80	-299.59	1491.18	69.63	266.80	1316.57	72.18	-126.04
5.40000	-1196.16	64.93	29.72	-1238.48	54.87	37.35	-1441.03	88.53	43.02	-1431.17	97.19	87.61	-1241.33	-79.06	57.61	-1273.36	-72.37	76.52	-1453.72	-75.60	155.54	-1434.19	-81.56	195.84	-1320.61	51.00	1374.55	0.00	0.00	0.00	-1219.31	-55.73	1713.35	-1191.08	52.26	1725.15	-1757.54	-91.06	1744.27	-1363.32	95.28	1766.69	-299.96	1493.15	68.87	262.77	1316.01	71.55	-126.94
5.41000	-1196.50	65.60	30.09	-1239.32	54.79	37.47	-1440.81	88.82	43.21	-1431.41	96.77	87.53	-1208.64	-79.69	58.56	-1243.66	-72.41	75.47	-1426.62	-75.46	146.29	-1409.93	-80.04	186.63	-1314.33	52.02	1374.20	0.00	0.00	0.00	-1209.87	-54.94	1713.19	-1184.83	52.96	1725.27	-1748.03	-90.83	1744.51	-1356.05	96.12	1766.57	-299.48	1492.32	68.85	264.50	1314.74	72.22	-124.64
5.42000	-1196.66	66.63	29.97	-1237.82	55.12	38.15	-1440.66	89.07	43.34	-1431.16	96.98	87.75	-1182.24	-79.31	58.64	-1213.53	-72.58	74.38	-1399.52	-75.01	137.15	-1385.26	-78.72	177.72	-1307.88	53.04	1373.86	0.00	0.00	0.00	-1206.16	-54.43	1713.00	-1177.41	53.46	1725.11	-1738.52	-90.59	1744.74	-1349.21	96.16	1766.43	-300.00	1493.12	68.64	264.11	1315.81	71.77	-123.99
5.43000	-1192.95	65.88	31.32	-1237.06	55.44	38.75	-1440.76	88.82	43.24	-1431.24	96.67	87.74	-1152.22	-79.69	59.67	-1184.03	-72.66	73.91	-1371.39	-75.12	128.66	-1358.88	-78.68	169.75	-1301.99	53.66	1373.56	0.00	0.00	0.00	-1197.25	-53.59	1712.51	-1169.89	54.11	1724.61	-1729.01	-90.35	1744.97	-1342.08	97.08	1766.06	-299.36	1490.65	69.50	265.47	1316.49	72.13	-125.07
5.44000	-1194.88	65.97	30.99	-1234.34	55.76	39.67	-1441.01	88.40	43.03	-1431.25	96.49	87.79	-1122.98	-79.86	61.07	-1155.31	-72.39	73.68	-1343.05	-74.72	120.46	-1332.61	-78.27	162.13	-1293.72	54.73	1373.18	0.00	0.00	0.00	-1191.88	-53.17	1712.02	-1164.28	54.56	1724.56	-1719.48	-90.11	1745.20	-1335.03	97.42	1765.78	-299.86	1491.54	69.25	263.74	1315.84	71.90	-121.58
5.45000	-1192.08	66.71	32.52	-1232.76	55.45	41.30	-1440.70	88.78	43.25	-1431.24	96.38	87.97	-1090.05	-80.05	63.69	-1124.63	-72.30	74.31	-1315.37	-73.85	112.57	-1307.16	-76.68	154.32	-1287.75	55.42	1372.76	0.00	0.00	0.00	-1183.99	-52.98	1711.44	-1156.48	55.24	1723.88	-1709.95	-89.87	1745.42	-1327.47	98.46	1765.39	-299.65	1492.42	69.19	266.53	1315.67	72.26	-128.60
5.46000	-1192.35	66.81	33.86	-1231.41	56.98	42.43	-1440.68	88.83	43.33	-1431.30	96.08	87.97	-1057.82	-79.99	66.71	-1094.69	-72.13	75.20	-1287.75	-71.93	104.76	-1280.76	-75.74	147.56	-1280.35	56.20	1372.24	0.00	0.00	0.00	-1175.84	-52.71	1710.66	-1149.08	55.26	1723.20	-1700.42	-89.62	1745.65	-1320.32	98.66	1764.93	-299.60	1491.94	69.17	265.31	1316.58	71.94	-123.03
5.47000	-1187.47	68.90	35.66	-1229.81	57.24	42.74	-1440.53	89.00	43.38	-1431.30	95.77	88.02	-1031.12	-79.51	68.98	-1066.49	-71.50	76.16	-1260.21	-69.84	97.45	-1255.00	-73.65	140.62	-1274.10	56.99	1371.63	0.00	0.00	0.00	-1170.94	-52.15	1709.93	-1138.56	55.53	1722.29	-1690.88	-89.37	1745.88	-1312.76	98.92	1764.48	-299.92	1491.61	69.14	266.45	1315.48	72.77	-124.71
5.48000	-1185.37	68.09	35.93	-1231.95	56.83	41.38	-1440.67	88.71	43.24	-1431.20	95.72	88.20	-1001.70	-78.72	72.16	-1036.77	-71.08	77.90	-1232.17	-67.84	90.62	-1228.92	-71.37	134.42	-1268.39	57.59	1371.18	0.00	0.00	0.00	-1159.96	-51.74	1708.90	-1136.71	55.80	1721.91	-1681.33	-89.12	1746.10	-1305.70	98.49	1764.02	-299.79	1491.28	69.48	266.77	1314.93	72.71	-125.00
5.49000	-1190.45	67.54	33.47	-1236.61	56.12	38.87	-1440.49	88.95	43.39	-1431.15	95.40	88.21	-972.55	-78.34	75.84	-1007.39	-70.19	80.26	-1203.56	-66.18	84.73	-1202.27	-69.19	128.33	-1260.62	58.19	1370.47	0.00	0.00	0.00	-1154.98	-51.40	1708.17	-1130.69	56.27	1721.26	-1671.78	-88.87	1746.32	-1298.19	98.83	1763.50	-300.26	1492.88	69.00	264.19	1315.03	71.89	-123.36
5.50000	-1182.93	67.40	34.22	-1233.79	56.47	38.53	-1440.36	89.03	43.50	-1430.97	95.33	88.40	-940.43	-77.16	80.35	-976.20	-69.40	83.08	-1175.54	-63.98	79.32	-1175.29	-67.70	123.21	-1252.33	58.86	1369.84	0.00	0.00	0.00	-1148.45	-51.15	1707.20	-1121.10	56.81	1720.18	-1662.22	-88.61	1746.55	-1290.52	99.33	1762.89	-299.79	1490.15	69.81	266.67	1314.88	72.65	-123.94
5.51000	-1192.77	67.47	29.87	-1235.05	56.14	37.75	-1440.12	89.30	43.65	-1431.02	94.95	88.46	-915.17	-76.68	83.76	-949.21	-67.62	85.47	-1146.75	-62.48	75.25	-1149.15	-65.06	118.38	-1246.67	59.24	1369.21	0.00	0.00	0.00	-1135.15	-50.72	1705.88	-1112.10	57.10	1718.99	-1652.65	-88.35	1746.77	-1283.55	98.64	1762.25	-299.04	1488.62	70.29	265.23	1317.08	71.77	-125.76
5.52000	-1201.03	66.67	27.43	-1235.51	56.75	37.66	-1440.40	88.87	43.57	-1430.70	95.10	88.75	-888.78	-75.21	88.01	-919.92	-65.62	88.90	-1118.94	-60.40	71.76	-1122.62	-63.18	114.77	-1238.13	59.88	1368.42	0.00	0.00	0.00	-1128.67	-50.54	1704.81	-1101.57	57.62	1717.98	-1643.08	-88.09	1746.99	-1275.86	99.03	1761.37	-298.86	1489.36	70.19	265.63	1315.94	72.04	-123.77
5.53000	-1196.23	66.84	27.97	-1237.74	56.85	36.73	-1440.38	88.75	43.44	-1430.53	94.95	88.96	-859.83	-71.78	92.91	-894.89	-64.29	92.09	-1090.42	-59.43	69.84	-1095.95	-61.71	112.23	-1231.13	60.28	1367.53	0.00	0.00	0.00	-1124.01	-50.40	1704.06	-1093.60	57.77	1716.84	-1633.51	-87.83	1747.21	-1268.51	98.67	1760.75	-300.48	1496.54	67.84	265.71	1315.28	72.24	-125.48
5.54000	-1196.10	66.78	27.76	-1238.19	56.67	36.40	-1440.31	88.75	43.59	-1430.55	94.71	89.02	-835.45	-68.73	97.22	-868.19	-61.19	96.46	-1063.55	-57.33	68.19	-1070.65	-59.60	110.22	-1224.34	61.22	1366.63	0.00	0.00	0.00	-1113.27	-50.50	1702.70	-1088.23	57.63	1716.01	-1623.93	-87.56	1747.43	-1260.56	99.38	1759.67	-299.55	1492.99	68.92	265.38	1314.74	72.22	-126.58
5.55000	-1191.63	66.53	28.72	-1237.24	56.83	36.82	-1440.24	88.78	43.63	-1430.28	94.75	89.26	-807.02	-65.72	103.76	-843.12	-58.12	100.80	-1037.44	-56.10	67.52	-1046.10	-57.86	109.05	-1217.35	61.60	1365.63	0.00	0.00	0.00	-1105.90	-50.53	1701.59	-1079.95	57.46	1715.04	-1614.34	-87.29	1747.65	-1253.04	99.33	1758.66	-299.45	1491.69	69.33	266.04	1315.31	72.43	-124.34
5.56000	-1194.68	66.20	27.74	-1237.14	56.57	36.56	-1439.93	89.07	43.89	-1430.40	94.20	89.35	-790.29	-62.31	107.98	-818.79	-55.00	106.28	-1012.45	-54.29	67.02	-1022.19	-56.45	108.55	-1210.26	61.99	1364.55	0.00	0.00	0.00	-1098.68	-50.61	1700.44	-1073.90	57.69	1714.10	-1604.75	-87.02	1747.86	-1245.90	98.15	1757.78	-299.55	1491.78	69.46	266.02	1316.09	72.15	-124.61
5.57000	-1194.29	65.96	27.73	-1236.38	57.24	36.69	-1439.33	89.59	44.22	-1430.09	94.29	89.64	-762.54	-59.44	116.58	-796.17	-52.13	112.01	-988.29	-52.84	67.04	-999.72	-55.00	108.28	-1203.78	62.53	1363.38	0.00	0.00	0.00	-1090.87	-50.64	1699.53	-1069.37	57.33	1713.12	-1595.15	-86.75	1748.08	-1238.45	97.64	1756.74	-299.19	1489.68	69.89	263.51	1316.25	71.66	-124.49
5.58000	-1198.78	66.35	26.44	-1238.96	57.03	35.98	-1440.09	88.32	43.84	-1429.88	94.30	89.86	-739.46	-56.04	124.66	-774.70	-49.20	118.73	-965.37	-51.17	67.33	-978.58	-53.68	108.73	-1195.33	62.72	1362.18	0.00	0.00	0.00	-1082.40	-50.79	1698.25	-1057.56	57.80	1711.66	-1585.55	-86.47	1748.29	-1230.82	97.00	1755.72	-298.89	1489.84	69.75	265.05	1314.77	72.48	-124.09
5.59000	-1196.22	66.98	26.73	-1238.65	57.05	36.13	-1440.11	88.04	43.89	-1429.64	94.16	90.09	-721.13	-52.39	132.42	-754.50	-46.61	126.30	-943.47	-50.22	68.44	-957.84	-53.57	109.97	-1188.72	63.13	1360.95	0.00	0.00	0.00	-1074.54	-50.98	1697.08	-1050.22	57.82	1710.78	-1575.94	-86.19	1748.50	-1222.61	97.41	1754.37	-299.65	1491.60	69.38	266.04	1314.50	72.59	-123.76
5.60000	-1194.47	66.73	27.18	-1236.65	57.05	36.25	-1439.91	87.89	44.04	-1429.09	94.31	90.39	-701.63	-48.89	141.06	-736.56	-43.75	133.39	-923.66	-48.99	69.74	-939.60	-51.95	110.87	-1179.29	63.47	1359.63	0.00	0.00	0.00	-1068.17	-51.48	1695.93	-1043.60	57.20	1710.16	-1566.33	-85.91	1748.72	-1215.59	95.99	1753.36	-299.43	1490.73	69.63	263.97	1316.83	71.36	-124.11
5.61000	-1198.29	67.04	26.27	-1236.96	57.08	36.05	-1439.61	87.88	44.38	-1428.95	93.94	90.47	-687.64	-44.28	148.08	-720.16	-39.33	140.11	-905.27	-48.24	71.59	-922.03	-51.62	112.35	-1171.93	63.44	1358.26	0.00	0.00	0.00	-1063.56	-51.92	1694.93	-1033.98	56.44	1709.11	-1556.72	-85.63	1748.93	-1208.20	95.07	1752.10	-299.65	1492.80	69.01	265.02	1316.61	71.84	-126.80
5.62000	-1195.71	67.69	26.53	-1236.27	57.25	36.20	-1439.83	86.98	44.43	-1428.27	94.21	90.86	-678.95	-40.03	152.90	-705.41	-36.34	145.65	-888.57	-47.42	73.38	-906.72	-50.66	113.63	-1164.25	63.59	1356.97	0.00	0.00	0.00	-1053.96	-52.60	1693.52	-1027.97	55.98	1708.41	-1547.10	-85.34	1749.14	-1199.87	95.39	1750.69	-299.59	1491.94	69.16	265.50	1315.54	72.30	-125.84
5.63000	-1198.37	66.77	25.83	-1236.08	57.10	36.19	-1439.42	87.03	44.81	-1427.79	94.26	91.16	-657.55	-37.51	160.03	-692.32	-32.64	149.95	-873.84	-46.46	74.67	-892.85	-49.72	114.55	-1155.92	63.75	1355.55	0.00	0.00	0.00	-1047.24	-53.13	1692.04	-1017.98	55.72	1707.07	-1537.47	-85.06	1749.35	-1192.17	94.33	1749.43	-299.49	1492.68	68.91	266.48	1315.38	72.49	-126.05
5.64000	-1192.69	66.92	26.86	-1237.56	57.01	35.54	-1439.31	86.64	45.31	-1427.73	93.66	91.28	-654.20	-33.62	161.45	-680.43	-29.29	153.42	-861.29	-45.27	75.08	-882.52	-47.35	114.07	-1149.11	64.32	1354.10	0.00	0.00	0.00	-1040.00	-53.53	1690.93	-1012.44	55.10	1706.29	-1527.84	-84.77	1749.56	-1184.81	92.54	1748.32	-299.21	1489.92	69.96	266.39	1315.56	72.27	-126.75
5.65000	-1198.00	67.41	25.41	-1236.64	57.30	35.92	-1439.11	86.17	45.76	-1427.12	93.85	91.91	-639.78	-30.00	163.62	-671.04	-26.17	154.15	-851.16	-43.61	74.54	-870.79	-47.54	114.47	-1139.80	63.62	1352.85	0.00	0.00	0.00	-1031.98	-54.47	1689.77	-1005.89	53.88	1705.51	-1518.21	-84.47	1749.76	-1176.11	92.52	1747.16	-299.81	1494.08	68.40	266.33	1315.20	72.44	-123.25
5.66000	-1193.67	67.00	26.78	-1235.35	57.15	35.96	-1438.62	85.94	46.59	-1426.43	94.00	92.51	-631.21	-26.86	162.89	-663.11	-23.73	153.53	-843.09	-41.90	73.22	-862.46	-46.18	113.36	-1132.80	63.60	1351.59	0.00	0.00	0.00	-1023.74	-55.98	1688.23	-994.52	52.77	1704.26	-1508.57	-84.18	1749.97	-1168.52	90.59	1746.21	-299.40	1492.91	69.07	265.62	1315.88	71.96	-126.81
5.67000	-1195.99	66.85	26.10	-1236.14	57.09	35.65	-1438.52	85.16	47.19	-1426.12	93.79	93.08	-622.34	-24.88	160.84	-656.95	-20.47	150.78	-836.82	-40.74	71.43	-856.49	-44.35	111.49	-1124.47	63.35	1350.36	0.00	0.00	0.00	-1014.09	-56.92	1686.74	-987.18	51.61	1703.34	-1498.93	-83.88	1750.17	-1160.08	89.96	1744.99	-299.34	1491.59	69.58	264.73	1315.06	72.27	-125.47
5.68000	-1196.72	67.51	25.38	-1238.17	57.59	35.23	-1437.99	84.89	48.14	-1425.64	93.74	93.82	-617.04	-21.18	156.26	-652.54	-17.38	145.70	-832.70	-39.11	68.76	-851.59	-43.25	109.42	-1116.79	63.23	1349.22	0.00	0.00	0.00	-1004.74	-57.96	1685.21	-978.12	50.57	1702.23	-1489.28	-83.58	1750.38	-1151.84	88.85	1744.06	-299.25	1490.19	69.95	267.97	1315.34	72.67	-123.77
5.69000	-1197.59	66.34	25.34	-1236.06	57.13	35.69	-1437.28	84.96	49.41	-1425.10	93.89	94.70	-616.39	-17.34	149.18	-648.43	-13.92	140.32	-829.99	-37.93	65.84	-847.39	-41.99	107.33	-1110.23	67.50	1346.97	0.00	0.00	0.00	-997.23	-58.69	1683.97	-969.95	49.71	1701.28	-1479.63	-83.28	1750.58	-1143.40	87.61	1743.12	-299.27	1490.15	70.08	266.93	1315.32	72.58	-123.70
5.70000	-1193.94	66.94	26.14	-1236.08	57.01	35.56	-1436.69	84.89	50.70	-1424.52	94.04	95.67	-610.68	-14.34	142.62	-645.89	-11.56	133.62	-828.62	-37.08	62.72	-846.52	-40.87	104.05	-1099.60	63.40	1347.08	0.00	0.00	0.00	-989.41	-59.81	1682.64	-961.74	48.39	1700.26	-1469.98	-82.97	1750.78	-1134.62	87.13	1742.29	-299.33	1491.31	69.31	264.78	1316.42	71.86	-121.78
5.71000	-1196.01	66.82	25.83	-1235.52	57.44	35.61	-1436.24	84.85	52.06	-1424.15	93.97	96.70	-611.02	-9.38	134.48	-644.80	-7.81	126.07	-828.72	-36.13	59.19	-845.28	-39.56	100.40	-1088.72	62.24	1346.52	0.00	0.00	0.00	-978.77	-61.39	1680.83	-952.91	46.60	1699.07	-1460.32	-82.67	1750.98	-1126.41	85.40	1741.54	-299.82	1494.66	68.16	265.77	1314.78	72.46	-122.44
5.72000	-1198.25	66.94	25.14	-1234.09	57.51	35.83	-1435.78	85.05	53.66	-1423.59	94.16	97.94	-609.97	-7.13	126.10	-644.67	-5.43	118.60	-829.68	-35.33	55.41	-845.31	-38.71	96.93	-1080.66	61.70	1345.77	0.00	0.00	0.00	-970.43	-62.82	1679.52	-944.95	45.13	1698.05	-1450.66	-82.36	1751.18	-1117.83	83.93	1740.94	-300.19	1494.85	68.22	264.85	1315.95	72.01	-122.58
5.73000	-1193.26	66.30	26.16	-1238.71	57.15	34.75	-1435.46	84.85	55.17	-1423.10	94.16	99.25	-611.33	-3.33	117.94	-646.11	-3.25	110.45	-831.48	-35.10	51.96	-846.13	-38.26	93.49	-1071.96	61.29	1345.07	0.00	0.00	0.00	-963.90	-64.50	1678.25	-936.18	43.86	1697.16	-1440.99	-82.05	1751.37	-1109.16	82.70	1740.22	-299.81	1492.97	68.89	266.17	1315.15	72.59	-125.43
5.74000	-1196.73	66.56	25.52	-1235.44	57.66	35.29	-1434.53	85.59	57.20	-1422.20	94.84	100.98	-610.35	-0.82	111.52	-647.61	-1.71	103.37	-834.19	-34.23	51.50	-848.72	-37.17	89.85	-1065.91	69.69	1342.89	0.00	0.00	0.00	-954.93	-65.57	1677.00	-929.48	43.03	1696.68	-1431.33	-81.73	1751.57	-1100.11	82.00	1739.55	-300.08	1494.23	68.30	266.34	1315.55	72.62	-124.48
5.75000	-1191.43	66.94	26.47	-1240.20	57.50	34.02	-1433.50	86.39	59.43	-1421.25	95.44	102.76	-612.48	0.57	105.51	-647.51	0.47	97.55	-833.70	-31.77	49.90	-848.15	-35.85	87.72	-1053.44	61.84	1343.70	0.00	0.00	0.00	-945.56	-66.98	1676.24	-921.54	41.80	1696.75	-1421.65	-81.42	1751.77	-1091.66	80.54	1739.06	-300.82	1498.19	66.88	266.49	1316.27	72.15	-124.64
5.76000	-1196.67	66.38	25.38	-1236.24	58.46	34.41	-1432.55	87.30	61.90	-1420.10	96.47	105.07	-609.03	1.65	100.75	-644.72	1.76	93.57	-831.15	-31.33	47.68	-845.83	-34.71	85.99	-1042.86	59.94	1343.52	0.00	0.00	0.00	-938.29	-69.35	1675.38	-911.33	39.80	1696.50	-1411.98	-81.10	1751.96	-1083.02	79.10	1738.76	-300.02	1495.44	67.78	263.97	1316.38	71.67	-122.03
5.77000	-1193.98	66.65	25.96	-1234.27	58.41	34.98	-1431.45	88.30	64.61	-1418.61	97.69	107.59	-604.63	1.35	93.93	-639.63	2.29	89.71	-827.87	-31.41	45.54	-839.45	-34.32	85.21	-1034.44	59.02	1343.23	0.00	0.00	0.00	-929.81	-70.76	1675.21	-901.29	38.22	1696.40	-1402.30	-80.78	1752.15	-1074.47	77.56	1738.68	-299.52	1491.73	69.17	266.54	1314.85	72.45	-122.05
5.78000	-1194.77	66.02	25.50	-1236.80	58.17	34.32	-1430.14	89.45	67.72	-1416.83	99.03	110.43	-598.36	1.19	85.10	-634.54	1.49	82.54	-824.95	-32.08	44.27	-833.45	-33.66	83.70	-1025.10	58.68	1343.25	0.00	0.00	0.00	-919.55	-72.09	1674.96	-891.31	36.66	1696.35	-1392.62	-80.46	1752.34	-1065.46	76.37	1738.71	-298.98	1489.98	69.80	265.39	1316.26	72.01	-125.07
5.79000	-1194.19	66.53	25.81	-1235.65	58.60	34.28	-1428.95	90.07	70.86	-1414.65	100.53	113.65	-596.95	1.13	75.72	-631.57	1.86	74.36	-823.50	-32.61	43.39	-829.27	-33.03	82.38	-1016.67	58.22	1343.28	0.00	0.00	0.00	-910.69	-72.75	1675.43	-884.05	35.14	1696.52	-1382.94	-80.13	1752.54	-1056.76	74.58	1739.04	-299.22	1490.30	69.81	264.17	1315.76	71.93	-123.31
5.80000	-1191.10	67.15	26.35	-1234.67	57.26	34.89	-1427.79	90.40	74.15	-1412.79	101.28	116.60	-595.20	1.34	68.33	-629.89	2.36	68.06	-822.71	-32.72	42.81	-828.08	-32.85	81.59	-1006.78	57.59	1343.92	0.00	0.00	0.00	-901.67	-73.64	1676.74	-876.11	33.40	1697.41	-1373.25	-79.80	1752.72	-1047.66	73.60	1739.23	-299.00	1489.20	70.26	265.10	1316.14	71.76	-125.37
5.81000	-1193.66	66.49	25.75	-1234.07	57.88	35.06	-1426.84	90.34	77.58	-1410.47	102.41	120.03	-593.19	2.53	62.99	-627.71	3.05	64.16	-821.77	-32.75	43.33	-825.88	-32.68	80.81	-994.87	56.76	1344.62	0.00	0.00	0.00	-891.21	-75.41	1677.64	-864.23	31.63	1698.23	-1363.56	-79.47	1752.91	-1038.96	71.93	1739.85	-299.62	1492.83	69.25	267.22	1314.62	72.57	-122.89
5.82000	-1194.48	66.16	24.90	-1236.10	57.67	34.46	-1425.29	90.91	81.41	-1407.10	104.83	124.20	-592.87	3.02	58.43	-625.78	3.40	60.66	-820.72	-32.64	44.06	-823.85	-33.15	80.64	-985.73	56.16	1345.43	0.00	0.00	0.00	-882.44	-76.85	1678.54	-855.23	29.58	1699.28	-1353.87	-79.14	1753.10	-1030.22	70.16	1740.73	-298.70	1488.26	70.72	266.30	1314.84	72.52	-119.26
5.83000	-1192.16	66.25	25.65	-1231.21	58.28	35.36	-1422.63	92.78	85.98	-1403.95	106.44	128.13	-588.46	2.91	55.33	-625.65	4.08	57.46	-819.64	-32.26	44.51	-822.72	-32.64	79.98	-974.82	55.67	1346.65	0.00	0.00	0.00	-873.68	-78.29	1679.63	-847.97	27.94	1700.78	-1344.17	-78.81	1753.28	-1020.92	69.37	1741.72	-299.70	1493.96	68.69	265.96	1315.69	72.28	-126.72
5.84000	-1199.16	66.82	24.00	-1233.46	58.61	34.84	-1419.38	95.04	90.98	-1400.03	108.75	132.63	-590.81	2.35	51.25	-624.78	3.64	54.92	-818.22	-31.80	45.11	-821.53	-33.19	79.79	-965.96	55.10	1348.02	0.00	0.00	0.00	-864.77	-79.77	1680.92	-838.12	26.42	1702.28	-1334.47	-78.47	1753.47	-1012.02	67.84	1742.94	-299.61	1493.92	68.81	266.07	1315.91	72.23	-129.80
5.85000	-1196.08	66.01	24.44	-1236.17	58.11	33.76	-1416.38	96.55	95.82	-1395.46	111.12	137.27	-587.95	2.75	48.53	-625.47	3.55	52.26	-817.14	-30.96	44.55	-820.60	-32.97	79.38	-957.16	54.53	1349.46	0.00	0.00	0.00	-855.63	-81.38	1682.35	-829.52	24.50	1704.07	-1324.77	-78.13	1753.65	-1002.87	66.63	1744.24	-299.89	1494.33	68.60	266.09	1315.08	72.34	-121.99
5.86000	-1193.33	67.09	25.02	-1235.35	58.37	33.59	-1413.56	97.07	100.70	-1390.23	113.68	142.28	-585.67	2.90	46.31	-624.56	3.68	50.48	-816.96	-31.31	44.34	-819.36	-33.51	79.58	-946.86	54.20	1351.01	0.00	0.00	0.00	-846.54	-82.86	1683.95	-819.79	21.68	1705.27	-1315.07	-77.79	1753.83	-993.68	65.44	1745.65	-299.33	1492.37	69.55	265.98	1316.11	72.13	-126.02
5.87000	-1194.38	67.15	24.56	-1234.50	58.56	33.26	-1409.39	98.63	106.69	-1384.44	115.91	147.46	-584.22	3.47	44.29	-623.45	3.58	49.07	-816.60	-31.42	44.08	-818.89	-32.74	79.06	-936.77	53.76	1352.74	0.00	0.00	0.00	-837.50	-84.25	1685.70	-812.49	20.27	1707.24	-1305.37	-77.45	1754.01	-984.58	64.00	1747.16	-300.38	1493.96	68.81	262.67	1316.05	71.51	-122.89
5.88000	-1193.51	66.85	24.94	-1235.18	58.74	32.69	-1403.83	100.99	113.33	-1377.94	118.00	153.00	-585.68	3.24	42.01	-623.87	3.62	47.77	-816.59	-31.20	43.75	-818.05	-33.13	79.16	-925.94	53.11	1354.45	0.00	0.00	0.00	-828.53	-85.51	1687.46	-802.21	18.66	1709.35	-1295.66	-77.10	1754.19	-975.60	62.73	1748.58	-302.02	1491.77	69.61	263.99	1315.04	71.97	-123.41
5.89000	-1194.93	67.05	24.34	-1232.13	58.39	34.76	-1397.67	102.82	120.25	-1370.27	120.22	158.94	-583.88	3.33	41.20	-623.96	3.77	46.72	-816.30	-31.27	43.68	-817.66	-32.75	78.96	-916.82	52.69	1356.05	0.00	0.00	0.00	-819.37	-86.97	1689.29	-795.41	17.39	1711.68	-1285.95	-76.76	1754.37	-966.65	61.34	1750.17	-301.09	1492.70	69.29	265.44	1315.94	71.83	-123.77
5.90000	-1192.42	67.57	25.13	-1233.20	59.27	35.63	-1390.81	104.32	127.76	-1362.14	121.39	164.89	-585.21	3.61	39.29	-623.70	4.00	45.92	-816.08	-31.29	43.61	-817.00	-32.98	79.17	-907.27	52.20	1357.64	0.00	0.00	0.00	-810.15	-88.24	1691.16	-788.48	16.25	1713.92	-1276.24	-76.41	1754.55	-957.69	60.09	1751.64	-298.79	1488.46	70.44	265.56	1316.60	71.79	-124.58
5.91000	-1194.79	67.60	24.35	-1232.61	58.88	35.51	-1382.81	106.39	136.27	-1353.05	122.69	171.40	-586.44	3.97	37.93	-622.76	4.08	45.41	-815.97	-31.17	43.48	-816.64	-33.04	79.15	-897.55	51.87	1359.22	0.00	0.00	0.00	-801.04	-89.35	1693.05	-773.56	14.88	1715.70	-1266.53	-76.05	1754.72	-948.19	59.93	1752.92	-298.96	1490.83	69.80	266.79	1314.47	72.58	-123.64
5.92000	-1193.34	66.95	23.76	-1231.23	59.10	35.80	-1375.05	107.22	144.91	-1343.17	124.21	178.56	-581.81	4.14	38.29	-622.31	4.14	45.00	-815.95	-31.04	43.34	-816.23	-33.28	79.15	-888.90	51.50	1360.66	0.00	0.00	0.00	-791.96	-90.22	1694.90	-767.69	13.42	1718.01	-1256.82	-75.70	1754.90	-939.63	58.36	1754.31	-298.51	1488.67	70.61	267.79	1314.57	73.18	-127.65
5.93000	-1194.58	68.05	22.47	-1229.21	59.23	36.73	-1366.89	107.32	154.17	-1332.74	125.21	186.22	-584.02	3.78	37.06	-621.64	4.08	44.70	-815.74	-31.26	43.35	-816.08	-33.38	79.03	-879.91	50.75	1362.01	0.00	0.00	0.00	-782.51	-91.53	1696.54	-756.46	12.54	1720.01	-1247.10	-75.34	1755.07	-930.68	57.32	1755.37	-299.35	1492.08	69.19	266.47	1315.29	72.60	-124.02
5.94000	-1192.84	67.42	21.34	-1224.56	59.47	38.70	-1357.39	108.42	164.42	-1321.87	126.01	194.36	-583.54	3.27	36.49	-622.98	3.88	43.90	-815.63	-31.29	43.31	-816.21	-33.10	78.72	-870.57	50.26	1363.16	0.00	0.00	0.00	-773.30	-92.48	1698.16	-747.81	11.48	1721.77	-1237.38	-74.98	1755.24	-922.01	56.26	1756.42	-299.16	1493.44	68.90	266.17	1315.70	72.31	-123.12
5.95000	-1188.10	67.40	20.55	-1220.95	59.64	41.10	-1347.31	109.08	174.94	-1310.11	126.47	202.71	-582.08	3.83	36.19	-622.75	4.10	43.41	-815.56	-31.36	43.21	-816.23	-33.20	78.64	-860.67	49.96	1364.15	0.00	0.00	0.00	-764.28	-93.13	1699.69	-739.86	10.98	1723.60	-1227.67	-74.62	1755.41	-913.08	55.51	1757.37	-299.35	1492.48	69.45	263.16	1317.18	71.20	-122.97
5.96000	-1184.67	67.07	19.73	-1216.52	60.18	44.10	-1335.94	110.27	185.81	-1297.42	126.73	211.02	-585.32	3.68	34.67	-622.13	4.07	43.12	-815.57	-31.36	43.13	-816.08	-33.31	78.68	-852.21	49.76	1365.10	0.00	0.00	0.00	-755.37	-93.60	1701.14	-730.81	10.20	1725.20	-1217.95	-74.26	1755.58	-904.58	54.19	1758.30	-298.76	1490.47	70.26	263.71	1315.45	71.79	-123.44
5.97000	-1181.81	67.28	18.39	-1210.50	61.05	46.80	-1323.40	111.48	196.82	-1283.81	126.89	219.12	-585.59	3.59	34.01	-621.76	3.64	43.06	-815.54	-31.35	43.03	-815.99	-33.17	78.53	-843.15	49.20	1365.93	0.00	0.00	0.00	-746.23	-94.31	1702.38	-722.55	9.41	1726.94	-1208.22	-73.89	1755.75	-895.83	53.91	1759.00	-299.79	1494.25	68.45	265.80	1314.43	72.69	-124.35
5.98000	-1180.06	68.07	16.42	-1203.09	61.83	49.08	-1309.82	112.74	207.35	-1269.25	127.46	226.95	-583.47	3.60	34.09	-622.88	3.82	42.40	-815.58	-31.14	42.87	-815.72	-33.51	78.61	-833.77	49.33	1366.63	0.00	0.00	0.00	-737.21	-94.74	1703.51	-713.40	9.05	1728.27	-1198.50	-73.52	1755.91	-887.50	52.96	1759.79	-299.79	1495.01	68.32	267.13	1314.47	72.96	-123.46
5.99000	-1169.95	68.52	16.40	-1194.09	63.06	51.20	-1295.16	113.91	217.32	-1254.21	127.56	234.09	-581.15	3.85	34.17	-622.05	3.79	42.29	-815.48	-31.29	42.91	-815.81	-33.27	78.46	-826.02	49.37	1367.21	0.00	0.00	0.00	-728.28	-94.90	1704.53	-705.51	8.72	1729.62	-1188.78	-73.15	1756.08	-878.89	52.51	1760.32	-299.92	1496.18	67.87	267.36	1313.95	72.95	-124.97
6.00000	-1168.65	69.88	14.20	-1184.64	65.14	53.85	-1280.18	114.61	226.16	-1238.09	128.69	241.02	-582.02	3.54	33.53	-620.75	3.38	42.19	-815.36	-31.40	42.90	-815.56	-33.75	78.67	-817.71	49.24	1367.66	0.00	0.00	0.00	-719.34	-95.02	1705.36	-696.00	8.51	1730.40	-1179.06	-72.78	1756.24	-870.30	52.25	1760.87	-299.56	1495.02	68.29	265.87	1315.32	72.36	-124.41
6.01000	-1155.63	73.27	17.28	-1173.14	67.90	57.11	-1264.65	115.67	234.04	-1221.69	129.93	247.35	-581.20	3.43	33.47	-615.40	3.50	42.84	-815.39	-31.35	42.83	-815.43	-33.48	78.59	-811.05	49.34	1368.19	0.00	0.00	0.00	-710.42	-94.98	1706.04	-685.97	8.72	1731.09	-1169.33	-72.41	1756.40	-861.51	52.77	1761.25	-299.15	1492.53	69.12	259.44	1315.38	72.95	-119.77
6.02000	-1145.10	77.10	23.09	-1161.77	71.43	62.07	-1248.98	115.39	240.50	-1205.55	130.93	253.18	-581.70	2.55	32.71	-618.56	3.43	42.22	-815.20	-31.63	42.90	-815.47	-33.40	78.60	-802.73	49.63	1368.78	0.00	0.00	0.00	-701.58	-94.75	1706.65	-680.68	9.16	1731.80	-1159.60	-72.03	1756.56	-852.93	52.73	1761.72	-299.14	1490.63	69.44	248.40	1318.22	71.11	-120.26
6.03000	-1130.37	81.66	28.07	-1146.26	75.18	67.05	-1232.65	116.08	246.59	-1188.85	132.93	259.27	-582.30	3.03	32.33	-620.85	3.09	41.54	-815.13	-31.68	42.84	-815.19	-33.41	78.56	-794.83	49.66	1369.32	0.00	0.00	0.00	-692.92	-94.31	1707.13	-669.74	9.66	1732.33	-1149.88	-71.65	1756.72	-844.66	52.29	1762.26	-298.58	1488.73	70.53	260.23	1315.77	72.14	-123.40
6.04000	-1112.83	86.83	31.88	-1128.05	79.73	71.16	-1215.67	116.89	251.59	-1171.79	134.56	264.49	-580.24	2.26	33.24	-620.67	3.32	41.46	-815.10	-31.75	42.83	-815.12	-33.34	78.54	-783.23	46.40	1367.83	0.00	0.00	0.00	-685.32	-94.03	1707.51	-662.51	10.03	1732.79	-1140.15	-71.27	1756.88	-836.38	52.31	1762.73	-299.09	1491.39	69.55	266.77	1314.66	72.61	-123.66
6.05000	-1095.14	93.03	34.74	-1109.91	84.64	74.05	-1197.41	119.14	255.86	-1154.09	135.88	268.74	-579.78	2.59	33.47	-620.90	3.34	41.28	-815.17	-31.58	42.71	-815.17	-33.22	78.57	-776.63	49.61	1370.12	0.00	0.00	0.00	-677.06	-93.42	1707.70	-654.57	10.75	1732.93	-1130.42	-70.89	1757.04	-828.38	52.07	1763.38	-299.67	1493.80	68.73	266.13	1314.58	72.68	-125.90
6.06000	-1073.05	98.28	37.94	-1088.87	89.24	76.80	-1179.46	120.17	258.33	-1135.93	137.09	271.83	-579.63	2.31	33.33	-619.81	2.93	41.56	-815.08	-31.62	42.70	-815.16	-33.13	78.62	-771.35	50.64	1371.05	0.00	0.00	0.00	-666.94	-92.59	1707.98	-643.45	11.70	1733.02	-1120.70	-70.50	1757.19	-819.98	52.76	1763.91	-299.78	1491.53	69.26	266.30	1315.11	72.37	-123.41
6.07000	-1052.09	103.32	39.94	-1067.39	93.60	78.50	-1160.63	121.42	259.47	-1117.34	138.38	273.67	-579.90	2.54	32.96	-619.97	2.97	41.12	-814.97	-31.63	42.73	-815.12	-33.06	78.67	-763.76	51.00	1371.63	0.00	0.00	0.00	-658.36	-91.80	1708.22	-635.75	12.70	1733.32	-1110.97	-70.11	1757.35	-811.89	52.90	1764.53	-299.36	1491.74	69.19	262.18	1316.55	70.90	-121.69
6.08000	-1029.71	108.28	41.28	-1045.82	97.50	79.26	-1141.00	123.21	259.48	-1098.29	139.69	274.29	-579.78	1.96	32.98	-619.03	2.82	41.23	-814.83	-31.80	42.77	-815.03	-32.92	78.72	-755.57	51.43	1372.23	0.00	0.00	0.00	-649.89	-90.77	1708.48	-628.04	13.77	1733.64	-1101.24	-69.73	1757.50	-803.91	53.46	1765.19	-299.18	1492.05	69.39	262.95	1316.52	71.28	-122.91
6.09000	-1005.14	112.69	41.86	-1021.82	101.67	79.56	-1121.53	124.67	258.06	-1078.68	141.09	273.63	-579.81	2.52	32.88	-609.38	2.94	42.77	-814.92	-31.62	42.66	-815.01	-32.83	78.78	-748.47	51.90	1372.38	0.00	0.00	0.00	-642.47	-89.98	1708.69	-621.05	15.10	1733.85	-1091.51	-69.33	1757.65	-795.94	53.82	1765.94	-298.81	1490.42	69.96	265.51	1316.02	72.05	-122.34
6.10000	-980.74	116.94	41.73	-997.73	105.45	79.15	-1101.57	126.00	255.18	-1058.80	142.75	271.90	-579.57	2.26	32.93	-610.04	3.55	42.56	-815.04	-31.38	42.52	-814.94	-32.92	78.95	-742.05	51.20	1373.16	0.00	0.00	0.00	-634.53	-88.81	1709.08	-612.59	16.75	1734.01	-1081.78	-68.94	1757.80	-787.77	54.76	1766.53	-299.10	1491.08	69.54	266.87	1316.37	72.19	-126.59
6.11000	-956.75	121.15	40.96	-972.72	108.72	77.84	-1080.96	127.82	251.22	-1038.70	144.50	269.08	-579.59	2.32	32.87	-608.80	3.30	42.80	-814.89	-31.63	42.68	-814.78	-33.12	79.13	-735.70	51.66	1373.80	0.00	0.00	0.00	-624.90	-87.16	1709.58	-602.22	18.00	1734.20	-1072.06	-68.54	1757.95	-780.05	55.45	1767.12	-298.92	1491.19	69.21	266.40	1315.87	72.37	-124.81
6.12000	-925.34	123.82	41.00	-946.01	111.84	76.57	-1060.05	129.80	246.03	-1018.19	146.12	265.20	-579.54	3.07	32.77	-607.87	3.69	42.98	-814.86	-31.68	42.68	-814.73	-33.09	79.38	-728.06	51.95	1374.36	0.00	0.00	0.00	-616.55	-86.07	1710.05	-593.99	19.96	1734.55	-1062.33	-68.15	1758.09	-771.94	56.79	1767.54	-299.04	1490.70	69.75	263.46	1316.50	71.56	-127.23
6.13000	-900.16	125.65	38.53	-920.67	113.70	73.71	-1038.30	132.65	240.05	-997.57	147.36	260.21	-569.38	3.43	33.56	-607.41	3.35	43.03	-814.80	-31.65	42.67	-814.90	-32.78	79.31	-720.99	52.26	1374.87	0.00	0.00	0.00	-608.53	-84.39	1710.64	-587.17	21.75	1734.80	-1052.60	-67.74	1758.24	-764.47	57.33	1768.02	-299.13	1490.91	69.50	262.99	1315.74	71.89	-125.33
6.14000	-866.21	129.17	38.75	-891.64	116.55	71.88	-1015.92	135.45	232.90	-976.07	149.86	254.71	-571.02	3.12	33.18	-608.20	3.65	42.86	-812.83	-33.01	43.41	-814.81	-32.89	79.45	-713.37	52.72	1375.30	0.00	0.00	0.00	-601.37	-83.16	1711.16	-581.83	23.07	1735.07	-1042.87	-67.34	1758.38	-756.92	58.38	1768.38	-299.13	1490.55	69.71	265.85	1315.54	72.52	-125.22
6.15000	-835.02	132.58	38.53	-860.63	119.30	70.11	-992.70	139.14	225.12	-954.09	152.18	248.46	-571.60	3.17	33.02	-619.78	3.71	40.62	-814.59	-31.74	42.76	-815.10	-32.66	79.49	-707.54	52.95	1375.59	0.00	0.00	0.00	-593.49	-81.78	1711.90	-575.40	24.40	1735.47	-1033.15	-66.94	1758.52	-749.45	59.54	1768.57	-298.92	1490.43	70.02	267.04	1315.92	72.50	-123.25
6.16000	-804.30	134.70	37.38	-829.81	121.80	68.16	-969.33	142.20	216.16	-931.28	155.01	241.57	-571.37	3.43	33.13	-620.60	3.90	40.39	-814.72	-31.69	42.74	-815.22	-32.19	79.40	-699.85	53.25	1375.75	0.00	0.00	0.00	-583.90	-79.98	1712.80	-564.99	26.72	1735.75	-1023.42	-66.53	1758.67	-741.97	60.52	1768.78	-299.32	1492.60	69.36	265.36	1315.93	72.11	-124.81
6.17000	-767.96	136.98	37.35	-797.51	125.13	67.04	-944.69	145.83	206.71	-907.92	158.34	234.11	-570.84	3.13	32.98	-619.00	3.68	40.93	-814.82	-31.49	42.68	-815.17	-32.16	79.60	-691.16	53.70	1375.88	0.00	0.00	0.00	-575.79	-78.55	1713.52	-559.60	27.64	1736.51	-1013.70	-66.12	1758.80	-734.56	61.53	1768.87	-299.35	1491.65	69.56	265.20	1315.24	72.22	-125.58
6.18000	-736.17	139.05	36.81	-765.59	127.56	64.84	-919.87	148.74	196.41	-883.95	161.59	225.93	-577.93	3.32	31.78	-619.59	3.55	40.52	-814.70	-31.58	42.76	-815.25	-32.20	79.72	-683.98	53.91	1375.86	0.00	0.00	0.00	-567.81	-76.89	1714.21	-550.59	29.37	1736.84	-1003.97	-65.71	1758.94	-726.85	63.39	1768.72	-299.00	1489.23	70.54	265.33	1315.80	72.11	-123.75
6.19000	-701.93	141.02	36.18	-734.64	129.70	62.42	-894.21	152.32	185.79	-859.06	165.01	217.28	-579.74	3.34	31.64	-619.56	3.59	40.61	-814.61	-31.66	42.82	-815.99	-32.67	79.85	-675.78	54.15	1375.77	0.00	0.00	0.00	-560.85	-75.42	1714.83	-543.98	30.82	1737.20	-994.25	-65.30	1759.08	-719.50	64.26	1768.71	-298.56	1487.14	71.31	263.63	1315.40	71.79	-124.24
6.20000	-667.50	143.43	35.65	-700.87	132.55	60.47	-867.22	156.38	175.04	-833.75	168.66	208.32	-582.31	3.14	30.93	-619.77	2.96	40.44	-814.57	-31.67	42.84	-815.31	-32.01	79.90	-668.62	54.61	1375.52	0.00	0.00	0.00	-553.13	-73.88	1715.18	-536.57	32.68	1737.22	-984.53	-64.88	1759.21	-712.00	65.27	1768.49	-299.86	1493.93	69.11	268.64	1316.28	72.42	-126.14
6.21000	-634.02	145.43	35.40	-668.85	134.74	58.51	-839.86	160.35	163.88	-808.51	171.30	198.71	-580.66	2.77	31.57	-619.78	2.42	40.57	-814.58	-31.59	42.79	-814.83	-32.48	80.33	-661.65	54.89	1375.09	0.00	0.00	0.00	-543.53	-72.28	1715.55	-527.66	34.56	1737.35	-974.80	-64.47	1759.35	-704.43	66.60	1768.14	-299.12	1490.49	69.97	267.24	1316.38	72.18	-123.58
6.22000	-599.35	148.14	35.34	-635.35	137.65	57.03	-812.04	164.02	152.39	-781.86	175.20	189.42	-581.71	2.84	31.85	-620.00	2.65	40.70	-814.65	-31.47	42.80	-814.87	-32.19	80.30	-652.59	55.40	1374.68	0.00	0.00	0.00	-535.57	-70.42	1715.82	-518.90	36.83	1737.12	-965.08	-64.05	1759.48	-696.70	67.90	1767.68	-298.66	1487.57	71.08	265.43	1314.98	72.61	-120.35
6.23000	-563.40	151.41	36.44	-602.42	140.47	55.63	-783.85	166.48	140.47	-755.32	178.86	179.95	-582.80	2.38	32.01	-619.70	2.77	40.84	-814.58	-31.50	42.84	-815.00	-32.00	80.49	-644.59	56.01	1374.11	0.00	0.00	0.00	-527.26	-68.98	1715.80	-512.52	38.09	1737.01	-955.36	-63.62	1759.61	-688.76	69.62	1767.11	-299.80	1492.10	69.30	265.19	1316.33	72.14	-123.92
6.24000	-531.26	154.18	36.78	-569.31	143.77	54.30	-755.81	168.18	128.37	-728.12	182.22	170.44	-580.39	2.05	32.70	-619.69	2.25	41.02	-814.55	-31.49	42.86	-815.24	-31.57	80.44	-638.85	56.45	1373.72	0.00	0.00	0.00	-520.12	-67.65	1715.81	-505.36	39.61	1736.75	-945.65	-63.20	1759.74	-680.93	71.06	1766.52	-298.95	1488.02	70.92	267.20	1316.09	72.32	-122.67
6.25000	-494.50	158.47	38.54	-536.25	147.66	53.56	-726.27	171.19	117.23	-700.84	185.04	160.83	-579.65	1.69	33.36	-620.80	2.09	40.64	-814.39	-31.56	42.95	-815.25	-31.32	80.51	-631.42	56.77	1372.70	0.00	0.00	0.00	-512.19	-66.07	1715.35	-496.45	41.42	1735.90	-935.93	-62.78	1759.86	-672.91	72.71	1765.73	-299.66	1491.50	69.87	265.54	1315.18	72.35	-121.16
6.26000	-463.72	163.47	39.48	-501.83	151.56	53.37	-696.63	174.19	106.52	-673.46	187.36	151.29	-579.16	1.12	33.49	-620.64	2.02	41.03	-814.50	-31.24	42.84	-815.02	-31.40	80.78	-622.26	57.32	1371.76	0.00	0.00	0.00	-502.45	-64.19	1714.83	-486.11	43.60	1734.97	-926.22	-62.35	1759.99	-664.67	74.50	1764.92	-299.67	1492.28	69.64	265.98	1314.59	72.55	-124.85
6.27000	-424.43	167.60	42.30	-468.62	155.98	53.43	-666.36	177.64	96.62	-645.69	189.78	142.24	-579.02	0.45	35.01	-619.42	1.95	41.18	-814.42	-31.24	42.96	-814.86	-31.32	81.03	-615.66	57.85	1370.92	0.00	0.00	0.00	-494.21	-62.23	1714.25	-478.26	45.18	1734.06	-916.50	-61.92	1760.11	-656.55	75.70	1764.16	-299.44	1492.20	69.56	265.18	1315.30	72.26	-124.08
6.28000	-392.94	172.22	44.05	-427.62	160.25	55.12	-636.00	180.86	87.44	-618.09	191.82	133.59	-578.11	-0.61	35.15	-618.19	1.38	41.32	-814.25	-31.21	43.09	-814.88	-31.36	81.33	-607.30	58.50	1369.97	0.00	0.00	0.00	-485.70	-60.75	1713.46	-470.08	47.04	1732.86	-906.79	-61.49	1760.24	-648.16	77.51	1763.16	-299.07	1489.85	70.78	264.28	1316.70	71.47	-122.77
6.29000	-360.57	177.09	46.76	-399.40	164.62	55.03	-605.59	184.53	79.43	-589.30	195.51	126.41	-575.70	-0.16	35.07	-619.43	1.17	41.02	-814.29	-30.93	43.12	-814.99	-31.05	81.43	-600.49	60.11	1369.46	0.00	0.00	0.00	-476.69	-60.00	1712.25	-463.30	48.43	1731.93	-897.08	-61.05	1760.36	-639.60	79.32	1762.15	-298.91	1488.00	71.35	265.32	1316.55	71.93	-116.94
6.30000	-330.10	179.34	49.60	-370.65	168.67	55.77	-575.13	187.61	72.22	-560.92	198.90	119.99	-579.43	0.25	33.24	-619.48	1.20	41.05	-814.29	-30.58	43.20	-815.06	-30.58	81.60	-591.35	59.99	1368.05	0.00	0.00	0.00	-467.72	-58.81	1710.77	-455.50	50.09	1730.58	-887.37	-60.62	1760.48	-631.19	80.84	1761.07	-299.34	1489.12	70.68	268.15	1314.97	72.95	-125.78
6.31000	-298.62	184.20	53.61	-341.55	170.72	57.54	-545.21	190.82	66.24	-532.94	202.04	114.57	-577.98	0.54	33.07	-621.07	1.74	40.33	-814.11	-30.37	43.42	-814.96	-30.54	82.09	-583.73	60.68	1366.88	0.00	0.00	0.00	-459.53	-55.90	1710.07	-445.34	52.30	1728.87	-877.67	-60.18	1760.59	-622.89	82.10	1759.99	-299.97	1492.29	69.27	266.31	1314.78	72.74	-124.83
6.32000	-268.81	187.63	57.88	-311.15	174.45	60.86	-515.53	194.69	61.76	-505.48	205.04	110.25	-580.45	-0.35	32.45	-620.19	1.14	40.51	-814.03	-30.03	43.60	-814.91	-30.00	82.24	-576.04	61.55	1365.63	0.00	0.00	0.00	-450.75	-55.04	1708.15	-437.32	54.26	1727.27	-867.97	-59.74	1760.71	-614.22	83.85	1758.68	-300.05	1491.70	69.42	267.94	1314.08	73.04	-124.80
6.33000	-233.60	190.98	65.24	-281.65	178.24	64.62	-487.20	197.99	58.22	-479.17	208.26	107.19	-582.01	0.28	31.45	-620.77	1.31	40.31	-813.85	-29.88	43.94	-814.48	-30.62	82.90	-569.63	62.50	1364.26	0.00	0.00	0.00	-442.86	-53.62	1706.44	-429.33	56.23	1725.46	-858.26	-59.30	1760.83	-605.78	85.66	1757.32	-299.64	1490.99	69.58	268.28	1313.02	73.66	-124.56
6.34000	-211.72	193.78	69.55	-254.63	181.60	69.22	-459.75	200.93	55.66	-453.79	210.48	104.73	-581.52	0.51	31.07	-620.21	1.42	40.54	-813.80	-29.37	44.29	-814.62	-29.87	83.01	-560.05	63.73	1362.91	0.00	0.00	0.00	-435.50	-52.33	1704.95	-422.66	57.59	1723.93	-848.57	-58.85	1760.94	-597.32	87.23	1755.93	-299.60	1491.23	69.87	268.78	1315.04	73.09	-126.93
6.35000	-185.69	196.32	76.16	-226.54	183.59	75.08	-433.73	203.55	54.00	-429.78	212.69	103.31	-582.82	0.70	30.61	-619.11	1.36	40.67	-813.48	-29.28	44.84	-814.19	-29.81	83.68	-553.33	64.50	1361.34	0.00	0.00	0.00	-427.80	-50.63	1703.32	-414.24	59.40	1721.89	-838.87	-58.41	1761.05	-588.80	88.63	1754.56	-299.57	1491.32	70.03	266.50	1315.29	72.17	-127.19
6.36000	-164.30	197.86	82.49	-204.88	185.60	79.84	-409.53	205.50	52.93	-407.34	214.87	102.67	-579.95	1.13	31.29	-619.39	1.43	40.43	-813.37	-28.81	45.36	-813.95	-29.56	84.17	-545.53	65.64	1359.91	0.00	0.00	0.00	-418.55	-48.80	1701.29	-403.07	62.38	1719.33	-829.18	-57.96	1761.16	-580.37	90.08	1753.15	-300.30	1494.10	68.67	265.46	1316.14	71.68	-124.08
6.37000	-142.85	198.45	89.12	-181.24	186.57	86.14	-387.27	207.29	52.49	-386.85	216.05	102.31	-579.29	1.14	31.21	-618.56	1.58	40.55	-813.28	-28.20	45.84	-813.79	-29.25	84.71	-537.09	66.89	1358.42	0.00	0.00	0.00	-411.17	-47.07	1699.46	-394.39	64.13	1717.16	-819.49	-57.51	1761.27	-571.91	91.84	1751.63	-300.46	1495.60	68.18	265.32	1315.32	71.88	-120.79
6.38000	-124.96	200.21	95.34	-164.47	187.87	90.73	-367.00	208.23	52.24	-368.08	216.93	102.26	-578.51	1.25	31.23	-619.56	1.94	40.36	-813.04	-27.92	46.65	-812.97	-29.29	87.01	-530.41	67.98	1356.86	0.00	0.00	0.00	-404.02	-45.29	1697.61	-385.67	65.62	1715.09	-809.80	-57.06	1761.37	-563.23	94.06	1750.11	-299.94	1494.09	69.08	265.08	1316.20	71.75	-120.53
6.39000	-105.49	200.61	102.94	-147.48	188.24	95.93	-348.71	208.84	52.13	-351.39	217.25	102.16	-579.63	1.04	31.04	-620.39	1.42	39.80	-812.68	-28.00	47.64	-434.74	-45.46	1496.47	-523.73	68.93	1355.45	0.00	0.00	0.00	-396.82	-43.76	1695.97	-377.25	67.34	1713.11	-800.11	-56.60	1761.48	-554.82	95.62	1748.71	-299.07	1490.29	70.16	264.27	1317.22	71.60	-119.87
6.40000	-93.01	201.77	106.87	-132.58	188.34	100.63	-332.40	208.95	51.85	-336.45	217.36	102.03	-578.81	1.26	31.24	-617.00	1.29	40.71	-812.67	-27.44	48.36	-760.82	-30.96	280.14	-516.02	70.07	1354.09	0.00	0.00	0.00	-388.19	-42.06	1694.23	-369.34	69.29	1711.17	-790.43	-56.15	1761.58	-546.39	97.49	1747.31	-299.36	1494.06	68.88	266.30	1314.92	72.46	-119.78
6.41000	-80.20	200.33	111.61	-119.45	188.28	104.65	-318.37	208.54	51.14	-323.39	216.78	101.38	-580.80	0.67	30.68	-618.21	1.17	40.43	-812.54	-27.14	49.29	-812.11	-28.82	88.21	-506.63	71.60	1352.50	0.00	0.00	0.00	-378.51	-40.01	1692.16	-361.04	71.11	1709.10	-780.75	-55.69	1761.68	-538.12	99.29	1746.00	-299.19	1490.57	70.17	267.21	1315.16	72.57	-123.19
6.42000	-69.34	199.61	114.14	-108.79	185.66	105.98	-306.22	207.96	50.79	-312.20	215.91	100.46	-578.51	0.29	31.06	-617.41	1.33	40.65	-812.28	-27.27	50.56	-811.39	-28.98	89.50	-499.47	72.76	1351.26	0.00	0.00	0.00	-370.41	-38.18	1690.35	-353.54	73.10	1707.13	-771.07	-55.23	1761.78	-529.83	101.31	1744.69	-299.03	1488.99	70.61	262.63	1316.26	71.19	-122.58
6.43000	-60.21	197.48	114.01	-99.13	184.97	106.89	-296.44	206.38	50.98	-302.64	215.06	99.70	-581.34	0.63	30.26	-619.46	1.14	40.10	-811.93	-27.54	51.98	-810.72	-28.45	91.86	-490.44	74.08	1349.95	0.00	0.00	0.00	-363.66	-36.55	1688.98	-344.66	74.79	1705.41	-761.40	-54.76	1761.88	-521.48	103.75	1743.35	-299.33	1493.19	69.22	265.86	1315.17	72.16	-123.01
6.44000	-52.67	194.80	111.02	-91.85	182.79	104.46	-289.08	205.18	50.89	-295.00	213.75	98.30	-582.72	0.64	29.94	-620.16	1.23	40.00	-811.58	-27.69	53.53	-421.35	-39.05	1491.19	-483.43	75.28	1348.82	0.00	0.00	0.00	-357.81	-35.14	1687.74	-337.25	76.26	1703.89	-751.73	-54.30	1761.98	-513.25	105.70	1742.25	-299.27	1492.81	69.30	266.05	1315.74	72.20	-124.47
6.45000	-47.35	191.38	104.65	-86.79	179.14	99.62	-284.61	204.44	49.95	-289.11	212.20	96.47	-578.07	0.42	31.11	-620.10	1.14	39.93	-811.04	-28.20	55.54	-756.12	-30.53	285.45	-475.73	76.87	1348.00	0.00	0.00	0.00	-350.31	-33.49	1686.83	-329.77	77.92	1702.90	-742.06	-53.83	1762.07	-504.98	107.98	1741.21	-299.66	1493.86	68.99	267.33	1315.97	72.43	-128.70
6.46000	-43.50	185.80	96.43	-84.19	175.63	90.54	-282.38	203.49	48.52	-285.05	210.80	94.53	-581.07	0.28	30.52	-619.16	1.20	40.10	-810.53	-28.69	57.74	-808.01	-30.07	96.27	-466.48	78.76	1347.03	0.00	0.00	0.00	-339.83	-31.32	1685.59	-320.88	80.16	1701.66	-732.40	-53.37	1762.17	-496.89	109.99	1740.35	-299.01	1491.55	69.73	266.26	1316.65	72.27	-125.60
6.47000	-41.07	181.21	85.15	-81.64	172.25	80.68	-279.94	201.65	47.26	-282.54	209.96	92.80	-580.67	0.48	30.36	-619.39	1.01	39.89	-809.93	-29.27	60.07	-806.72	-30.77	98.69	-456.98	80.43	1346.31	0.00	0.00	0.00	-332.59	-29.58	1684.88	-313.18	81.82	1700.83	-722.74	-52.90	1762.26	-488.57	112.77	1739.56	-299.44	1493.46	69.33	265.24	1318.09	71.38	-125.95
6.48000	-39.18	177.44	73.80	-78.52	169.77	70.92	-277.57	201.90	46.43	-278.73	209.58	91.66	-580.90	0.30	30.12	-621.36	0.87	39.45	-809.32	-29.89	62.54	-805.06	-31.59	101.39	-449.11	82.14	1345.78	0.00	0.00	0.00	-323.49	-27.77	1684.46	-304.70	83.55	1700.28	-713.08	-52.42	1762.35	-480.49	114.77	1739.12	-299.15	1492.06	69.69	264.69	1318.53	71.18	-126.03
6.49000	-31.39	176.71	64.87	-73.89	168.01	64.46	-275.28	202.98	46.04	-273.76	210.04	90.86	-580.74	0.34	30.41	-620.18	0.45	39.39	-808.66	-30.27	65.15	-803.78	-31.56	104.06	-439.89	84.09	1345.52	0.00	0.00	0.00	-317.69	-26.06	1684.41	-295.75	85.23	1700.04	-703.43	-51.95	1762.44	-472.27	117.37	1738.92	-298.42	1490.80	70.07	264.66	1317.23	71.58	-124.80
6.50000	-30.33	177.27	56.95	-72.24	167.98	58.39	-274.19	203.83	46.23	-269.71	210.41	90.05	-579.42	0.11	30.83	-619.32	0.45	39.32	-807.74	-30.70	68.29	-801.53	-32.64	107.54	-432.15	86.07	1345.53	0.00	0.00	0.00	-309.10	-24.12	1684.40	-288.69	87.19	1700.19	-693.78	-51.47	1762.52	-464.26	119.47	1739.01	-299.02	1491.53	70.10	266.81	1315.05	72.56	-122.88
6.51000	-28.35	179.16	50.72	-70.40	169.65	53.00	-273.98	204.92	46.22	-267.10	210.82	89.39	-580.93	0.33	30.06	-619.36	-0.19	39.06	-806.57	-30.95	71.86	-799.48	-32.98	111.09	-423.97	88.07	1345.84	0.00	0.00	0.00	-302.08	-22.20	1684.81	-282.26	88.96	1700.43	-684.14	-51.00	1762.61	-456.17	121.97	1739.24	-298.91	1492.77	69.53	266.70	1314.90	72.35	-122.46
6.52000	-27.63	181.17	44.98	-69.07	171.58	49.06	-273.68	205.91	46.06	-265.38	211.47	89.14	-580.94	0.60	30.14	-619.04	0.97	39.20	-804.90	-31.32	76.02	-796.71	-33.66	115.30	-415.67	89.85	1346.31	0.00	0.00	0.00	-294.61	-20.42	1685.37	-273.18	90.77	1700.73	-674.50	-50.52	1762.69	-448.03	124.50	1739.65	-298.54	1491.21	69.84	268.15	1314.34	72.91	-120.42
6.53000	-28.57	181.48	41.49	-68.32	172.22	47.65	-273.36	206.27	45.47	-263.79	211.83	88.87	-581.38	0.66	29.98	-618.41	0.93	39.51	-802.93	-31.42	80.49	-793.53	-34.32	119.86	-407.02	91.65	1346.98	0.00	0.00	0.00	-287.98	-18.35	1686.17	-266.08	92.49	1701.48	-664.86	-50.03	1762.77	-440.04	126.85	1740.25	-299.54	1493.52	69.32	263.25	1316.94	71.35	-120.45
6.54000	-26.45	181.74	40.99	-68.17	171.51	46.67	-273.11	206.71	45.43	-262.21	212.08	89.02	-577.47	0.77	30.86	-615.70	1.26	40.42	-800.38	-31.86	85.52	-790.82	-34.94	123.99	-399.67	93.48	1347.66	0.00	0.00	0.00	-282.07	-16.60	1686.86	-260.12	94.32	1702.06	-655.23	-49.55	1762.85	-432.18	129.05	1741.08	-299.34	1491.86	69.73	265.78	1315.59	72.07	-123.85
6.55000	-25.78	181.16	39.42	-67.65	171.46	46.01	-272.81	206.61	45.19	-261.50	211.94	88.82	-581.36	0.84	29.69	-618.55	1.91	39.23	-797.58	-31.77	90.82	-786.48	-34.99	129.54	-391.50	95.49	1348.94	0.00	0.00	0.00	-274.00	-14.41	1688.17	-252.06	96.50	1703.10	-645.61	-49.07	1762.93	-424.22	131.57	1742.06	-298.45	1486.17	71.75	264.91	1315.30	71.86	-124.55
6.56000	-25.42	181.72	38.20	-67.28	171.80	45.24	-272.64	206.87	44.91	-260.97	212.42	88.84	-584.04	0.26	29.28	-618.36	4.71	41.36	-794.17	-31.82	96.83	-781.47	-34.91	135.89	-381.45	97.58	1350.33	0.00	0.00	0.00	-263.21	-11.88	1689.80	-240.08	98.57	1704.26	-635.98	-48.58	1763.01	-416.21	134.21	1743.16	-299.83	1493.68	69.39	266.23	1315.78	72.17	-125.49
6.57000	-23.51	181.77	37.45	-64.94	171.95	45.36	-272.42	207.36	44.89	-260.19	212.99	88.81	-580.06	1.07	30.16	-617.81	4.90	42.24	-789.83	-31.90	103.56	-775.87	-34.82	142.19	-372.61	99.47	1351.80	0.00	0.00	0.00	-255.45	-9.26	1691.21	-232.31	101.06	1705.61	-626.36	-48.09	1763.08	-408.28	137.20	1744.28	-299.34	1490.42	70.53	265.52	1314.42	72.33	-126.68
6.58000	-24.83	181.55	36.69	-61.94	171.95	46.00	-272.27	207.64	44.86	-259.59	213.11	88.72	-582.40	0.28	29.69	-613.27	3.08	43.73	-785.03	-30.91	110.57	-769.49	-34.12	148.84	-364.78	101.37	1353.34	0.00	0.00	0.00	-247.60	-7.36	1692.76	-225.73	102.83	1707.05	-616.75	-47.60	1763.16	-400.54	139.48	1745.53	-299.28	1490.10	70.39	267.46	1314.61	72.85	-125.28
6.59000	-22.29	182.27	36.81	-63.02	172.01	45.23	-272.23	207.61	44.78	-259.24	212.92	88.64	-580.36	0.32	30.34	-615.22	2.27	43.14	-780.28	-30.30	117.25	-761.78	-33.59	156.02	-355.72	103.13	1354.97	0.00	0.00	0.00	-240.58	-5.62	1694.06	-219.01	104.47	1708.21	-607.14	-47.10	1763.23	-392.80	142.25	1746.76	-299.63	1492.08	69.79	268.49	1314.18	73.00	-127.15
6.60000	-22.63	182.10	36.26	-62.26	171.76	45.38	-272.20	207.53	44.70	-259.05	212.94	88.63	-582.52	-0.44	29.51	-615.59	2.34	43.16	-772.97	-28.58	125.84	-753.74	-31.58	163.13	-347.63	105.11	1356.49	0.00	0.00	0.00	-232.99	-3.32	1695.99	-211.48	106.50	1709.70	-597.54	-46.61	1763.30	-385.26	144.91	1748.00	-300.03	1494.34	68.99	267.07	1314.82	72.62	-125.15
6.61000	-21.83	181.67	36.46	-61.15	171.69	45.70	-272.20	207.46	44.67	-259.03	212.72	88.48	-582.80	0.06	29.33	-615.36	2.45	43.51	-764.89	-26.55	135.41	-744.40	-30.18	170.98	-338.43	106.87	1358.04	0.00	0.00	0.00	-223.94	0.50	1698.80	-202.34	109.45	1711.59	-587.94	-46.11	1763.36	-377.66	147.50	1749.13	-299.41	1492.17	69.81	267.65	1314.91	72.77	-125.27
6.62000	-20.38	181.83	37.01	-59.37	171.64	46.26	-272.14	207.55	44.69	-258.98	212.79	88.40	-580.62	0.26	29.55	-615.85	2.75	43.44	-756.82	-24.26	144.62	-734.63	-28.42	179.21	-330.47	108.68	1359.41	0.00	0.00	0.00	-216.30	1.48	1700.23	-196.47	111.14	1713.32	-578.34	-45.61	1763.43	-370.30	149.77	1750.36	-299.53	1490.77	69.96	267.44	1315.45	72.43	-120.80
6.63000	-20.74	181.72	36.79	-57.25	171.54	46.66	-272.09	207.61	44.70	-259.02	212.66	88.25	-579.43	0.30	28.70	-613.90	3.37	44.22	-748.22	-21.87	154.25	-724.37	-26.41	187.76	-322.56	110.17	1360.79	0.00	0.00	0.00	-208.96	4.02	1702.40	-187.53	113.21	1714.84	-568.76	-45.11	1763.49	-362.84	152.38	1751.44	-300.02	1492.34	69.47	265.91	1315.66	72.02	-120.58
6.64000	-17.55	181.27	37.60	-55.98	171.76	47.03	-272.12	207.59	44.64	-259.04	212.59	88.09	-577.65	0.90	28.16	-610.49	4.54	45.09	-740.52	-18.63	163.80	-712.96	-25.16	196.99	-313.35	111.73	1362.01	0.00	0.00	0.00	-202.60	6.03	1704.10	-181.27	114.78	1716.28	-559.17	-44.61	1763.55	-355.28	154.98	1752.41	-299.82	1491.93	69.50	265.79	1314.73	72.47	-121.77
6.65000	-17.20	182.04	37.48	-65.44	171.52	43.83	-272.06	207.61	44.66	-259.12	212.62	87.90	-573.84	1.54	27.49	-605.70	5.39	46.22	-728.60	-17.48	174.46	-701.21	-22.84	205.76	-306.39	113.05	1363.11	0.00	0.00	0.00	-195.78	7.89	1705.72	-174.74	116.39	1717.74	-549.59	-44.10	1763.61	-347.89	157.07	1753.38	-299.59	1490.04	69.99	268.92	1312.68	73.57	-123.34
6.66000	-14.22	181.78	38.54	-65.12	171.49	43.73	-271.98	207.75	44.63	-259.18	212.88	87.78	-571.48	1.76	26.23	-598.99	6.30	48.30	-717.02	-15.28	184.54	-688.46	-20.77	214.46	-299.34	114.23	1364.08	0.00	0.00	0.00	-187.33	9.87	1707.66	-166.52	118.62	1719.48	-540.02	-43.60	1763.67	-340.45	159.48	1754.16	-298.72	1487.92	70.65	267.19	1315.40	72.47	-122.60
6.67000	-26.06	182.35	34.46	-66.02	171.73	43.53	-272.04	207.52	44.48	-259.20	213.04	87.66	-564.67	2.11	25.91	-591.94	6.56	50.15	-704.91	-12.82	194.35	-675.25	-18.13	222.77	-291.78	115.28	1365.04	0.00	0.00	0.00	-180.06	11.40	1709.26	-158.13	120.15	1720.90	-530.45	-43.09	1763.73	-333.00	161.48	1754.98	-299.16	1491.66	69.43	264.26	1316.36	71.47	-126.99
6.68000	-25.96	181.99	34.50	-65.67	171.71	43.46	-272.06	207.53	44.43	-259.17	213.23	87.55	-561.13	1.73	23.82	-585.10	6.79	51.82	-692.29	-10.51	204.17	-661.04	-16.03	231.29	-283.67	116.21	1365.79	0.00	0.00	0.00	-172.80	12.93	1710.65	-149.90	121.38	1722.10	-520.89	-42.58	1763.78	-325.64	163.21	1755.72	-298.94	1490.47	69.75	269.17	1315.08	73.13	-123.73
6.69000	-23.56	181.63	34.91	-65.59	171.89	43.42	-271.90	207.94	44.57	-259.13	213.51	87.54	-559.29	0.33	21.51	-575.85	6.42	53.31	-680.41	-5.62	212.21	-545.55	13.93	534.03	-276.23	117.17	1366.54	0.00	0.00	0.00	-166.42	14.05	1711.88	-144.52	122.64	1723.33	-511.34	-42.07	1763.84	-318.23	165.04	1756.29	-298.96	1489.40	70.14	265.75	1314.85	72.51	-127.25
6.70000	-24.52	181.32	34.43	-64.90	171.93	43.68	-271.95	207.77	44.48	-259.11	213.56	87.45	-550.08	0.01	21.31	-567.49	5.41	54.24	-665.14	-4.81	222.25	-617.27	-8.11	286.29	-269.27	118.32	1367.14	0.00	0.00	0.00	-159.53	15.13	1712.83	-138.52	123.82	1724.31	-501.79	-41.55	1763.89	-310.78	166.65	1756.83	-299.53	1491.07	69.64	266.31	1315.71	72.27	-129.13
6.71000	-24.93	182.15	34.51	-65.85	172.55	43.51	-272.00	207.54	44.33	-259.11	213.51	87.39	-540.75	-0.70	24.31	-554.85	5.60	58.83	-649.88	-2.31	229.12	-615.11	-10.54	252.32	-260.70	119.41	1367.74	0.00	0.00	0.00	-151.16	16.82	1714.04	-129.29	124.91	1725.41	-492.24	-41.04	1763.94	-303.30	168.41	1757.32	-299.31	1491.98	69.32	265.59	1314.55	72.51	-123.66
6.72000	-22.73	181.60	35.11	-69.42	172.42	42.61	-271.95	207.78	44.45	-259.08	213.53	87.36	-527.13	-1.64	29.53	-541.16	5.22	64.04	-634.91	-0.07	234.44	-599.67	-8.73	257.95	-254.22	120.25	1368.35	0.00	0.00	0.00	-144.03	17.91	1714.85	-120.42	126.36	1725.94	-482.70	-40.52	1763.99	-295.80	169.89	1757.82	-299.19	1491.60	69.85	266.25	1315.30	72.33	-127.95
6.73000	-23.33	181.49	35.22	-70.45	172.37	42.33	-271.93	207.93	44.52	-259.02	213.67	87.43	-509.76	-2.44	34.73	-523.98	4.71	69.04	-619.67	2.71	238.36	-584.49	-5.93	262.51	-247.81	121.15	1368.99	0.00	0.00	0.00	-137.04	18.96	1715.40	-115.58	126.92	1726.80	-473.17	-40.00	1764.03	-288.26	171.46	1758.29	-299.13	1491.72	69.57	266.41	1315.49	71.98	-128.63
6.74000	-22.16	181.89	34.92	-69.14	172.47	42.64	-271.98	207.79	44.43	-259.08	213.33	87.29	-490.33	-2.88	39.62	-504.08	5.19	73.53	-603.45	4.62	241.35	-570.28	-4.05	266.95	-245.55	121.23	1368.89	0.00	0.00	0.00	-130.92	19.79	1715.86	-109.32	127.82	1727.22	-463.64	-39.48	1764.07	-280.86	172.54	1758.79	-298.93	1491.59	69.10	265.53	1315.70	71.91	-122.61
6.75000	-25.34	181.84	34.35	-69.69	172.23	42.66	-271.90	207.92	44.52	-259.07	213.57	87.43	-467.87	-2.55	43.83	-484.93	5.88	77.01	-586.61	6.85	242.94	-553.63	-2.42	268.48	-242.87	121.35	1368.78	0.00	0.00	0.00	-124.24	20.27	1715.97	-101.78	128.47	1727.19	-454.12	-38.95	1764.12	-273.37	173.54	1759.48	-299.59	1493.07	68.70	267.18	1315.43	72.31	-118.27
6.76000	-24.23	181.87	34.51	-70.13	172.30	42.58	-271.91	207.74	44.47	-259.12	213.33	87.46	-447.77	-1.96	46.38	-463.98	6.80	79.66	-568.95	8.70	243.36	-534.52	-0.32	270.13	-235.34	122.15	1369.39	0.00	0.00	0.00	-116.07	20.92	1716.20	-94.05	129.05	1727.43	-444.61	-38.43	1764.16	-265.79	174.67	1760.20	-298.77	1489.49	70.25	266.77	1316.17	72.26	-121.23
6.77000	-21.75	182.16	35.21	-70.11	172.25	42.40	-271.95	207.64	44.45	-259.13	213.20	87.49	-424.66	-0.56	48.97	-441.82	8.17	81.69	-550.87	10.46	242.59	-517.10	1.85	269.95	-229.46	123.34	1370.07	0.00	0.00	0.00	-109.09	21.50	1716.22	-85.85	129.43	1727.39	-435.10	-37.90	1764.19	-258.31	175.33	1761.02	-299.14	1491.65	69.29	267.07	1315.79	72.57	-120.91
6.78000	-23.95	181.15	34.84	-69.19	172.12	42.47	-271.89	207.80	44.53	-259.14	213.15	87.56	-401.69	1.17	50.30	-419.84	9.53	82.53	-532.37	12.20	240.65	-498.96	3.74	268.67	-224.86	124.58	1371.03	0.00	0.00	0.00	-102.21	21.90	1716.10	-78.90	130.11	1727.35	-425.60	-37.37	1764.23	-250.95	176.00	1761.85	-300.02	1493.28	68.53	266.59	1316.67	72.03	-121.97
6.79000	-24.09	181.24	34.49	-67.00	171.82	42.82	-271.95	207.69	44.49	-259.21	213.11	87.63	-378.44	2.72	51.06	-397.22	11.25	82.68	-513.32	13.77	237.58	-482.56	5.40	267.39	-218.39	125.69	1371.76	0.00	0.00	0.00	-96.12	22.00	1715.96	-73.18	130.32	1727.34	-416.11	-36.84	1764.26	-243.48	177.00	1762.65	-299.01	1489.40	69.93	268.19	1315.03	72.70	-125.59
6.80000	-23.13	180.99	34.55	-65.89	171.79	43.03	-271.89	207.92	44.63	-259.23	213.05	87.70	-352.21	4.70	51.48	-372.26	12.83	82.51	-493.63	15.31	233.45	-463.96	6.99	263.17	-211.61	126.77	1372.43	0.00	0.00	0.00	-89.73	22.02	1715.78	-66.59	130.13	1727.39	-406.62	-36.31	1764.30	-236.20	177.71	1763.48	-300.09	1494.93	68.00	263.65	1315.44	71.82	-124.97
6.81000	-24.18	181.21	34.58	-66.60	171.34	42.68	-271.89	207.83	44.57	-259.31	212.97	87.71	-324.88	6.67	51.30	-348.40	14.43	81.18	-473.60	16.85	228.26	-442.58	9.10	258.52	-206.14	127.92	1373.19	0.00	0.00	0.00	-82.02	22.44	1715.63	-57.55	130.19	1727.36	-397.14	-35.78	1764.33	-228.99	178.12	1764.33	-300.25	1495.58	67.73	263.80	1316.46	71.62	-122.28
6.82000	-24.69	180.61	34.28	-66.27	171.51	42.74	-271.90	207.73	44.57	-259.43	212.73	87.71	-298.47	8.56	50.69	-321.42	16.09	80.07	-452.83	18.00	222.26	-422.87	10.55	253.36	-200.77	129.19	1374.04	0.00	0.00	0.00	-75.51	22.64	1715.59	-50.07	130.17	1727.49	-387.67	-35.24	1764.36	-221.72	178.67	1765.04	-300.39	1496.15	67.50	266.03	1316.13	72.29	-122.51
6.83000	-25.99	181.05	33.59	-66.23	171.61	42.53	-271.86	207.72	44.62	-259.51	212.81	87.86	-262.23	10.76	51.83	-294.96	18.20	78.42	-431.50	19.07	215.37	-402.99	12.12	247.24	-194.23	130.48	1374.56	0.00	0.00	0.00	-69.03	22.84	1715.59	-43.02	130.18	1727.57	-378.20	-34.70	1764.38	-214.51	179.22	1765.67	-300.51	1496.64	67.30	269.07	1315.50	72.80	-123.41
6.84000	-22.75	180.84	34.56	-66.40	171.83	42.47	-271.89	207.74	44.67	-259.66	212.60	87.87	-229.73	12.84	52.17	-267.74	19.91	76.66	-409.59	19.72	207.84	-384.82	13.93	241.46	-183.46	131.57	1379.78	0.00	0.00	0.00	-63.38	22.95	1715.60	-37.51	130.07	1727.74	-368.75	-34.16	1764.41	-207.43	179.66	1766.22	-300.62	1497.06	67.14	266.48	1315.74	72.21	-123.04
6.85000	-24.23	182.09	34.32	-65.78	172.16	42.79	-271.83	207.84	44.74	-259.79	212.47	87.87	-202.90	13.85	50.54	-238.52	22.14	74.97	-387.08	20.20	199.58	-363.90	15.50	233.47	-180.55	132.52	1375.98	0.00	0.00	0.00	-57.24	22.85	1715.71	-31.47	129.89	1728.16	-359.29	-33.62	1764.43	-200.39	179.98	1766.66	-300.71	1497.40	67.00	263.90	1316.84	71.32	-123.84
6.86000	-24.41	181.98	34.35	-65.88	172.68	42.68	-271.85	207.65	44.68	-259.96	212.34	87.94	-174.30	15.69	49.50	-204.77	23.75	73.70	-363.76	20.90	190.56	-339.79	17.06	224.54	-174.37	133.64	1375.52	0.00	0.00	0.00	-49.73	22.81	1715.88	-22.98	129.81	1728.69	-349.85	-33.08	1764.45	-193.36	180.37	1767.00	-300.79	1497.67	66.89	266.87	1314.89	72.57	-124.58
6.87000	-24.09	182.35	34.46	-66.27	172.95	42.78	-271.81	207.78	44.76	-260.04	212.24	87.95	-144.37	17.30	48.35	-173.76	24.68	71.64	-340.11	21.86	180.87	-317.49	17.59	216.12	-170.11	134.46	1375.83	0.00	0.00	0.00	-43.32	22.71	1715.95	-16.28	129.70	1728.93	-340.41	-32.53	1764.47	-186.44	180.94	1767.16	-300.85	1497.88	66.82	267.37	1315.03	72.57	-122.01
6.88000	-25.28	182.65	34.17	-66.19	172.87	42.68	-271.84	207.61	44.74	-260.12	212.25	88.07	-116.23	18.98	46.55	-146.48	25.71	69.00	-315.97	23.15	170.73	-294.41	17.68	207.46	-159.30	135.16	1375.83	0.00	0.00	0.00	-36.88	22.37	1715.96	-10.48	129.12	1729.44	-330.98	-31.99	1764.48	-179.63	181.10	1767.33	-300.89	1498.02	66.77	267.24	1315.17	72.60	-126.14
6.89000	-24.37	181.98	34.73	-67.00	172.69	42.75	-271.81	207.63	44.81	-260.21	212.02	88.09	-88.95	18.95	44.94	-117.91	26.18	66.46	-291.14	24.18	160.33	-273.69	18.06	199.31	-155.14	135.74	1378.26	0.00	0.00	0.00	-31.25	22.19	1716.01	-4.32	129.10	1729.64	-321.56	-31.44	1764.50	-172.69	181.60	1767.33	-300.93	1498.10	66.74	262.81	1317.43	71.10	-127.70
6.90000	-26.52	182.55	34.85	-65.90	172.58	43.30	-271.88	207.39	44.73	-260.32	211.84	88.05	-57.26	19.04	44.29	-87.27	26.58	64.56	-265.99	25.21	149.86	-250.64	19.22	189.74	-148.01	136.42	1376.03	0.00	0.00	0.00	-24.97	22.11	1715.86	3.14	129.08	1729.49	-312.15	-30.89	1764.51	-165.84	181.86	1767.23	-300.95	1498.12	66.74	262.38	1317.63	70.69	-126.67
6.91000	-28.70	182.80	34.62	-65.92	172.62	43.54	-271.83	207.48	44.82	-260.37	211.73	88.08	-25.87	19.25	43.85	-57.64	26.66	62.81	-240.36	26.22	139.22	-223.86	20.72	178.78	-143.76	137.05	1375.29	0.00	0.00	0.00	-17.31	21.97	1715.66	11.33	128.49	1729.50	-302.74	-30.34	1764.52	-158.97	181.56	1767.17	-300.96	1498.09	66.77	265.34	1316.63	71.62	-121.82
6.92000	-33.38	183.24	33.80	-65.62	172.94	43.96	-271.81	207.51	44.86	-260.36	211.90	88.24	7.48	18.61	44.66	-28.59	26.13	61.16	-214.04	27.42	128.58	-199.61	21.54	169.24	-134.69	137.39	1375.02	0.00	0.00	0.00	-10.70	21.91	1715.35	18.51	128.42	1729.29	-293.35	-29.78	1764.53	-151.96	181.88	1766.95	-300.95	1498.00	66.82	264.87	1315.61	72.16	-122.34
6.93000	-41.99	183.33	32.72	-65.80	173.25	44.39	-271.85	207.40	44.83	-260.48	211.59	88.15	35.83	17.11	44.74	0.01	25.32	59.65	-187.46	28.06	118.34	-174.87	22.40	159.82	-128.86	137.77	1374.63	0.00	0.00	0.00	-4.06	21.96	1715.00	24.40	128.13	1729.22	-283.96	-29.23	1764.54	-144.83	182.07	1766.60	-300.94	1497.85	66.89	267.13	1315.84	72.26	-124.35
6.94000	-41.15	183.98	33.35	-65.19	174.98	46.48	-271.80	207.44	44.90	-260.54	211.40	88.16	67.32	16.19	46.05	31.09	24.24	59.23	-160.56	28.75	108.62	-148.76	23.27	150.45	-120.74	138.15	1375.49	0.00	0.00	0.00	1.71	21.83	1714.65	29.42	128.02	1729.10	-274.57	-28.67	1764.54	-137.82	181.78	1766.26	-300.91	1497.66	66.98	267.13	1316.23	72.10	-125.57
6.95000	-36.12	185.33	36.89	-63.67	175.61	47.36	-271.74	207.65	44.99	-260.52	211.45	88.25	95.85	14.78	47.02	60.53	23.14	59.00	-133.60	29.35	99.45	-124.93	23.88	141.97	-115.05	138.36	1373.87	0.00	0.00	0.00	8.38	21.48	1713.94	36.53	127.94	1728.42	-265.20	-28.11	1764.55	-130.52	182.04	1765.74	-300.87	1497.43	67.09	265.37	1317.25	71.65	-119.96
6.96000	-36.53	186.09	36.95	-65.79	176.48	47.04	-271.83	207.32	44.87	-260.52	211.52	88.35	127.07	12.99	49.71	90.19	22.00	59.45	-106.56	29.69	91.10	-99.91	24.10	133.99	-107.81	138.50	1373.04	0.00	0.00	0.00	16.55	21.18	1713.12	47.09	127.87	1727.45	-255.83	-27.55	1764.55	-123.40	181.87	1765.26	-300.83	1497.15	67.22	265.36	1317.28	71.79	-120.87
6.97000	-33.67	186.73	38.28	-62.98	176.69	47.68	-271.88	207.05	44.75	-260.57	211.34	88.32	153.21	10.81	51.35	117.28	20.52	60.15	-78.89	29.77	83.62	-74.26	24.52	126.58	-102.60	138.63	1372.41	0.00	0.00	0.00	23.65	20.91	1712.31	53.27	127.47	1726.77	-246.48	-26.99	1764.55	-116.31	181.31	1764.70	-300.77	1496.82	67.36	264.98	1314.97	72.39	-123.19
6.98000	-31.75	187.02	38.34	-62.81	176.34	47.08	-271.79	207.44	44.96	-260.54	211.54	88.47	177.65	9.37	53.67	146.94	19.69	62.00	-51.26	29.51	77.05	-48.75	25.11	119.90	-95.56	138.62	1371.64	0.00	0.00	0.00	30.83	20.48	1711.37	59.27	127.04	1726.08	-237.13	-26.42	1764.54	-109.07	181.06	1764.02	-300.70	1496.46	67.53	264.98	1315.01	72.39	-121.45
6.99000	-28.55	185.64	37.91	-63.02	176.40	46.44	-271.81	207.27	44.91	-260.55	211.29	88.45	205.23	8.78	57.32	175.78	19.08	64.78	-24.06	29.31	71.33	-24.34	25.63	113.95	-88.74	138.66	1371.72	0.00	0.00	0.00	37.13	20.18	1710.55	64.76	126.59	1725.45	-227.79	-25.86	1764.54	-101.77	180.98	1763.23	-300.63	1496.07	67.70	266.36	1315.02	72.69	-125.20
7.00000	-29.51	186.36	36.95	-64.55	175.03	44.71	-271.76	207.32	44.97	-260.49	211.24	88.56	232.92	8.44	62.00	198.69	18.47	67.03	2.73	28.76	66.84	1.31	25.96	109.26	-81.31	138.52	1370.23	0.00	0.00	0.00	44.20	19.78	1709.42	72.53	126.22	1724.25	-218.46	-25.29	1764.53	-94.40	180.68	1762.35	-300.55	1495.64	67.90	266.00	1315.41	72.34	-120.61
7.01000	-22.50	185.83	37.85	-65.05	174.73	44.23	-271.77	207.24	44.99	-260.44	211.04	88.57	258.93	8.11	66.90	222.89	18.68	69.85	28.64	28.75	63.02	25.78	25.78	105.59	-72.90	138.26	1369.25	0.00	0.00	0.00	52.79	19.28	1708.06	82.56	125.92	1722.69	-209.14	-24.72	1764.52	-86.96	180.29	1761.42	-300.46	1495.17	68.10	265.23	1315.78	72.43	-120.29
7.02000	-23.66	183.60	36.00	-65.34	174.24	44.03	-271.83	206.97	44.94	-260.30	211.10	88.75	283.92	8.69	72.49	249.08	18.76	74.22	54.21	28.67	60.20	49.51	26.10	102.58	-66.97	137.99	1368.31	0.00	0.00	0.00	60.16	18.75	1706.78	89.79	125.63	1721.48	-199.82	-24.15	1764.51	-79.51	179.58	1760.46	-300.37	1494.69	68.32	265.84	1315.82	72.35	-120.81
7.03000	-23.74	183.65	35.57	-65.48	173.83	43.99	-271.79	206.91	44.99	-260.25	210.87	88.83	309.08	9.87	78.88	273.67	19.66	79.06	78.56	28.50	58.20	72.30	26.17	100.45	-60.06	137.61	1367.16	0.00	0.00	0.00	67.59	18.25	1705.46	96.67	125.48	1719.99	-190.52	-23.58	1764.49	-71.93	179.29	1759.31	-300.27	1494.17	68.54	265.56	1315.90	72.14	-116.57
7.04000	-23.13	183.64	35.94	-65.62	173.83	44.05	-271.77	206.82	45.05	-260.24	210.53	88.84	329.93	10.75	84.38	295.45	20.63	83.63	101.42	28.12	57.02	93.91	26.42	98.81	-52.88	137.35	1366.36	0.00	0.00	0.00	74.00	17.88	1704.30	103.18	125.12	1718.86	-181.22	-23.00	1764.48	-64.45	178.60	1758.16	-300.17	1493.63	68.78	265.93	1315.53	72.26	-120.10
7.05000	-23.94	183.24	35.57	-67.46	173.64	43.28	-271.69	206.81	45.19	-260.18	210.41	88.96	353.15	12.27	91.27	317.40	21.34	88.83	122.79	27.48	56.55	114.00	25.70	98.37	-45.92	137.12	1364.71	0.00	0.00	0.00	81.09	17.21	1702.88	110.62	124.28	1717.61	-171.94	-22.43	1764.46	-56.92	177.60	1756.96	-300.06	1493.07	69.02	267.99	1314.37	73.36	-117.90
7.06000	-24.21	182.83	35.37	-66.77	173.60	43.41	-271.64	206.73	45.29	-260.05	210.37	89.13	371.73	14.10	96.88	336.96	22.48	93.83	142.59	26.98	56.35	132.67	24.94	98.13	-38.94	136.54	1363.42	0.00	0.00	0.00	89.79	16.36	1701.17	119.21	123.50	1716.02	-162.66	-21.85	1764.44	-49.47	176.49	1755.69	-299.94	1492.50	69.28	266.80	1314.51	72.83	-118.78
7.07000	-24.03	183.58	35.30	-66.60	173.80	43.35	-271.62	206.46	45.31	-259.92	210.38	89.34	388.41	16.13	102.41	353.21	23.49	97.21	160.90	26.28	56.52	149.98	24.56	98.03	-32.06	136.03	1362.09	0.00	0.00	0.00	97.34	15.33	1699.61	126.68	122.57	1714.54	-153.39	-21.27	1764.42	-42.03	175.43	1754.43	-299.82	1491.91	69.53	267.94	1315.21	72.80	-116.53
7.08000	-23.28	183.73	35.60	-67.04	173.73	43.29	-271.61	206.05	45.31	-259.74	210.27	89.49	404.65	18.46	107.39	368.94	25.79	101.18	177.82	25.77	56.76	165.76	24.43	97.88	-23.07	135.32	1360.79	0.00	0.00	0.00	104.92	14.17	1697.98	132.66	121.26	1713.29	-144.13	-20.69	1764.39	-34.37	174.64	1753.13	-299.70	1491.30	69.80	267.29	1314.50	73.02	-123.28
7.09000	-23.99	183.15	35.40	-67.01	173.82	43.28	-271.51	205.88	45.49	-259.56	210.19	89.64	417.95	21.31	111.44	383.14	28.22	104.54	193.11	24.95	57.29	180.33	24.39	97.80	-16.30	134.68	1359.75	0.00	0.00	0.00	111.47	13.30	1696.61	138.85	120.36	1712.05	-134.89	-20.11	1764.37	-26.82	173.34	1751.86	-299.58	1490.69	70.06	266.80	1314.21	72.98	-124.68
7.10000	-23.97	183.27	35.19	-67.36	173.99	42.99	-271.40	205.71	45.69	-259.26	210.10	89.82	430.73	24.87	114.77	395.65	30.62	107.23	206.52	24.60	57.52	193.14	23.45	98.07	-8.11	133.79	1358.19	0.00	0.00	0.00	118.68	12.18	1695.10	146.59	119.44	1710.65	-125.65	-19.52	1764.34	-19.13	171.92	1750.61	-299.45	1490.07	70.33	266.58	1314.15	72.68	-117.55
7.11000	-23.02	183.29	35.20	-65.93	174.11	43.20	-271.35	205.16	45.78	-258.95	210.01	90.08	442.11	27.49	116.59	406.48	32.96	108.80	218.18	24.07	57.59	204.43	23.14	97.92	0.10	132.89	1356.95	0.00	0.00	0.00	127.55	10.76	1693.22	155.29	118.15	1709.07	-116.42	-18.94	1764.31	-11.45	170.48	1749.44	-299.33	1489.44	70.61	265.87	1314.89	72.02	-118.97
7.12000	-22.73	183.05	35.08	-65.76	173.88	43.11	-271.14	205.14	46.27	-258.58	209.77	90.32	450.76	30.59	116.48	415.78	35.82	108.75	227.91	24.03	57.68	214.26	23.02	97.50	7.02	132.21	1355.76	0.00	0.00	0.00	135.19	9.30	1691.61	163.55	117.09	1707.59	-107.20	-18.35	1764.28	-3.66	168.74	1748.33	-299.20	1488.81	70.88	266.52	1315.10	72.60	-120.96
7.13000	-24.48	183.19	34.42	-65.72	173.99	43.12	-270.88	205.07	46.82	-258.09	209.92	90.82	459.26	33.86	115.17	423.56	38.28	107.38	235.82	23.89	57.74	222.35	23.16	96.82	15.29	131.16	1354.68	0.00	0.00	0.00	142.86	8.00	1690.06	171.95	115.63	1706.20	-97.99	-17.76	1764.24	4.13	167.40	1747.22	-299.07	1488.18	71.15	268.51	1314.09	73.34	-114.51
7.14000	-24.47	182.81	34.32	-65.88	173.72	42.73	-270.69	204.42	47.34	-257.56	210.00	91.42	466.04	37.54	112.06	429.71	41.14	104.54	241.97	24.20	57.33	229.03	22.73	96.03	22.30	130.38	1353.89	0.00	0.00	0.00	149.54	6.60	1688.66	179.44	114.43	1704.94	-88.79	-17.17	1764.21	11.82	165.94	1746.13	-298.94	1487.56	71.42	266.36	1314.98	72.47	-115.56
7.15000	-25.35	182.74	34.04	-65.50	173.92	42.72	-270.42	203.98	48.24	-256.99	209.93	92.06	469.08	40.26	106.70	434.30	43.74	100.58	246.34	24.51	56.69	233.96	22.56	94.93	31.00	129.34	1352.61	0.00	0.00	0.00	156.92	4.92	1687.25	186.71	112.85	1703.82	-79.60	-16.57	1764.17	19.52	164.23	1745.10	-298.81	1486.94	71.69	264.60	1315.96	71.94	-124.67
7.16000	-22.26	183.26	34.73	-66.56	174.05	42.35	-270.12	203.16	49.23	-256.44	209.69	92.78	473.20	43.19	100.75	437.09	46.45	94.79	248.86	25.16	55.55	237.30	22.74	93.42	38.86	128.28	1351.72	0.00	0.00	0.00	165.91	3.06	1685.57	194.35	111.03	1702.63	-70.42	-15.98	1764.12	27.23	162.60	1744.19	-298.68	1486.33	71.95	262.16	1316.90	71.09	-128.05
7.17000	-23.43	182.64	34.26	-66.67	173.83	42.11	-269.69	202.58	50.51	-255.71	209.59	93.77	474.51	45.62	93.87	438.53	48.25	88.04	250.51	26.52	54.93	239.04	22.90	91.89	46.06	127.17	1350.85	0.00	0.00	0.00	173.67	1.63	1684.24	203.31	109.15	1701.34	-61.25	-15.38	1764.08	34.96	161.17	1743.27	-298.56	1485.73	72.21	265.00	1315.16	72.28	-116.34
7.18000	-22.88	183.28	34.28	-66.35	173.93	42.11	-269.31	201.96	52.00	-254.93	209.45	94.97	476.14	47.18	88.12	438.95	49.76	81.88	251.85	27.49	54.26	240.15	23.35	90.53	55.49	126.07	1350.13	0.00	0.00	0.00	181.41	-0.06	1683.03	210.01	107.18	1700.59	-52.10	-14.79	1764.04	42.69	159.20	1742.48	-298.44	1485.14	72.46	268.58	1315.01	73.22	-115.01
7.19000	-24.49	183.18	33.57	-66.24	173.68	41.90	-268.80	201.57	53.67	-254.05	209.34	96.38	477.12	47.45	82.12	440.34	50.00	76.84	253.37	27.85	53.20	241.94	23.83	89.39	62.63	124.92	1349.62	0.00	0.00	0.00	188.14	-1.63	1681.92	217.26	105.62	1699.69	-42.95	-14.19	1763.99	50.50	157.57	1741.75	-298.31	1484.57	72.70	267.61	1315.64	72.84	-121.42
7.20000	-24.76	182.76	33.45	-65.29	173.75	42.04	-268.36	201.40	55.58	-253.05	209.48	98.13	479.52	46.06	76.65	442.85	48.61	72.75	254.91	27.65	51.85	244.76	23.62	88.58	71.26	123.66	1348.97	0.00	0.00	0.00	195.56	-3.55	1681.19	225.13	103.75	1699.17	-33.81	-13.59	1763.94	58.47	155.56	1741.29	-298.20	1484.01	72.94	268.54	1315.11	73.24	-123.77
7.21000	-22.62	182.87	34.03	-65.36	173.95	41.98	-267.89	201.21	57.69	-251.85	209.86	100.25	480.84	43.51	70.89	447.42	47.05	70.72	255.94	26.72	50.79	247.53	23.95	87.56	79.70	122.39	1348.49	0.00	0.00	0.00	204.65	-5.65	1680.33	234.31	101.04	1698.65	-24.69	-12.98	1763.89	66.46	153.72	1740.96	-298.08	1483.48	73.16	268.01	1315.55	72.82	-122.86
7.22000	-24.22	182.23	32.87	-65.30	174.02	41.50	-267.29	201.25	60.15	-250.54	209.99	102.57	483.70	40.72	65.94	446.64	45.27	65.77	256.35	25.53	50.43	249.60	23.78	86.76	89.13	121.22	1348.47	0.00	0.00	0.00	212.44	-7.73	1679.86	240.83	99.36	1698.49	-15.57	-12.38	1763.83	74.43	151.71	1740.88	-297.98	1482.97	73.38	264.82	1315.91	72.29	-115.41
7.23000	-23.47	183.48	33.02	-64.92	173.88	41.64	-266.54	201.65	63.03	-248.96	210.40	105.36	484.21	39.51	60.98	447.87	44.01	61.70	256.57	25.13	50.21	250.98	23.18	86.36	95.88	119.79	1348.43	0.00	0.00	0.00	220.23	-9.66	1679.60	249.41	96.89	1698.58	-6.47	-11.77	1763.78	82.38	149.88	1740.88	-297.87	1482.49	73.58	265.43	1315.20	72.21	-113.21
7.24000	-24.44	183.13	32.82	-65.17	174.14	41.34	-265.64	201.50	66.01	-247.19	210.78	108.36	485.98	39.39	56.66	448.29	43.52	58.04	257.73	21.07	52.14	252.13	23.27	85.67	104.47	118.45	1348.89	0.00	0.00	0.00	227.01	-11.33	1679.38	255.97	94.80	1698.71	2.63	-11.17	1763.72	90.38	147.81	1741.03	-297.77	1482.04	73.77	264.03	1315.42	71.93	-112.35
7.25000	-22.86	182.85	32.91	-64.94	174.47	41.16	-264.40	201.78	69.52	-245.06	211.40	111.83	485.85	39.11	52.28	450.17	43.39	56.01	256.86	23.71	50.66	253.64	23.13	85.29	114.44	117.09	1349.28	0.00	0.00	0.00	234.51	-13.27	1679.71	263.33	92.80	1699.30	11.71	-10.56	1763.66	98.32	145.91	1741.37	-297.68	1481.61	73.95	266.10	1313.95	72.89	-118.03
7.26000	-23.61	182.56	32.12	-64.23	174.61	40.96	-262.86	202.04	73.44	-242.66	211.92	115.53	488.68	38.53	49.87	450.86	43.53	54.49	257.05	24.05	50.09	255.37	23.16	85.10	122.96	115.73	1349.91	0.00	0.00	0.00	243.67	-15.75	1680.06	273.02	90.86	1699.84	20.78	-9.95	1763.59	106.16	143.49	1742.03	-297.60	1481.23	74.11	269.24	1313.34	73.89	-121.08
7.27000	-23.37	182.74	32.10	-63.50	174.59	41.29	-260.91	202.52	77.90	-239.79	212.71	119.74	490.29	38.04	46.81	452.01	43.60	52.91	257.67	24.14	49.50	256.85	22.98	85.11	130.25	114.29	1350.97	0.00	0.00	0.00	251.50	-17.83	1680.54	280.49	88.50	1700.63	29.84	-9.34	1763.53	114.09	141.44	1742.79	-297.52	1480.88	74.26	266.84	1313.50	73.39	-121.92
7.28000	-22.47	182.71	31.58	-62.87	174.15	41.76	-258.62	203.34	82.98	-236.48	213.51	124.34	492.30	37.70	44.39	453.35	42.97	51.75	257.98	23.82	49.37	257.86	23.04	84.89	138.97	112.94	1352.01	0.00	0.00	0.00	259.31	-19.85	1681.24	288.41	86.50	1701.53	38.89	-8.72	1763.46	122.04	139.41	1743.78	-297.45	1480.56	74.38	267.22	1313.81	73.51	-118.74
7.29000	-24.26	183.14	30.74	-61.54	174.39	42.13	-255.72	204.23	88.59	-232.65	214.34	129.39	492.22	37.04	43.09	453.65	42.60	50.94	258.28	23.75	49.12	258.34	22.58	84.86	147.56	111.45	1353.37	0.00	0.00	0.00	266.14	-21.53	1681.86	295.31	84.60	1702.43	47.92	-8.11	1763.39	129.91	137.06	1744.99	-297.39	1480.29	74.49	261.78	1314.89	74.12	-123.98
7.30000	-21.06	183.02	31.00	-62.94	174.19	42.14	-252.46	204.72	94.59	-228.23	214.97	134.83	493.15	36.72	42.06	454.29	42.27	50.48	258.42	23.80	49.02	258.66	22.87	84.58	155.30	110.22	1354.69	0.00	0.00	0.00	273.69	-23.44	1683.03	302.60	82.59	1703.96	56.95	-7.49	1763.32	137.69	134.66	1746.34	-297.33	1480.07	74.58	259.77	1315.14	74.86	-121.33
7.31000	-20.95	182.85	30.89	-62.09	174.08	42.81	-248.41	205.40	101.42	-222.89	215.93	140.98	493.53	37.24	41.35	454.52	42.31	50.17	258.62	23.80	48.94	258.98	22.93	84.59	164.74	108.73	1356.28	0.00	0.00	0.00	282.89	-25.87	1684.38	310.88	80.28	1705.72	65.96	-6.87	1763.24	145.29	132.51	1747.76	-297.29	1479.89	74.65	263.31	1313.99	75.45	-119.98
7.32000	-22.95	182.90	29.86	-60.76	174.28	43.65	-243.67	205.63	108.71	-216.71	216.80	147.77	493.56	36.30	40.31	455.09	42.39	49.51	258.82	23.75	48.91	259.25	23.27	84.42	172.95	107.39	1357.95	0.00	0.00	0.00	290.87	-27.96	1685.77	319.14	78.16	1707.30	74.96	-6.25	1763.17	152.93	130.38	1749.27	-297.26	1479.76	74.70	259.92	1315.39	74.29	-120.45
7.33000	-23.93	183.27	29.35	-60.47	174.04	44.08	-238.26	205.38	116.50	-209.53	217.40	154.85	492.79	36.34	39.57	455.31	42.03	49.36	258.88	23.89	48.77	259.45	22.53	84.70	181.06	105.93	1359.70	0.00	0.00	0.00	298.87	-29.80	1687.33	327.01	76.08	1709.02	83.95	-5.63	1763.09	160.47	128.22	1750.84	-297.23	1479.68	74.72	259.02	1315.46	74.25	-117.64
7.34000	-20.45	183.60	30.06	-59.86	173.62	44.67	-231.88	205.19	125.07	-201.27	218.03	162.42	494.05	36.73	39.49	455.37	41.90	48.84	258.97	23.91	48.71	259.53	22.56	84.61	191.78	104.65	1361.50	0.00	0.00	0.00	304.58	-32.01	1688.68	334.44	74.32	1710.58	92.93	-5.01	1763.00	167.92	125.70	1752.43	-297.22	1479.66	74.72	256.17	1316.12	73.27	-116.97
7.35000	-20.23	183.33	30.02	-59.33	173.15	44.92	-224.62	204.23	134.00	-192.05	218.05	170.13	493.03	36.21	38.80	455.19	41.33	48.41	259.01	23.90	48.70	259.61	22.87	84.39	199.36	103.18	1363.10	0.00	0.00	0.00	311.17	-34.01	1690.18	341.50	72.61	1712.48	101.90	-4.38	1762.92	175.42	123.93	1753.81	-297.22	1479.70	74.69	258.17	1315.54	73.92	-117.81
7.36000	-20.39	182.95	29.26	-57.60	172.85	45.22	-216.22	204.00	144.08	-182.07	217.84	178.21	493.06	36.31	38.55	455.32	41.76	48.34	259.06	23.90	48.67	259.62	22.96	84.28	206.62	101.87	1364.61	0.00	0.00	0.00	322.14	-35.32	1691.99	349.02	70.46	1714.71	110.85	-3.76	1762.84	182.82	122.06	1755.11	-297.23	1479.79	74.64	257.41	1315.59	74.14	-128.26
7.37000	-19.36	183.01	28.71	-56.56	172.37	44.88	-207.14	203.95	154.88	-171.58	217.46	186.72	493.39	36.05	38.11	454.64	41.36	47.78	259.11	24.01	48.57	259.70	22.47	84.47	213.59	100.63	1366.06	0.00	0.00	0.00	327.70	-37.58	1693.44	356.52	68.68	1716.58	119.79	-3.13	1762.75	190.21	119.72	1756.45	-297.25	1479.95	74.56	255.23	1315.46	73.22	-122.39
7.38000	-19.33	182.58	27.69	-53.33	172.42	45.18	-197.19	203.66	166.07	-160.70	216.41	195.47	493.36	36.14	37.72	454.91	40.76	47.29	259.11	24.04	48.55	259.67	22.85	84.22	223.50	99.60	1367.31	0.00	0.00	0.00	335.15	-39.32	1694.83	364.85	66.92	1718.16	128.72	-2.50	1762.66	197.58	117.90	1757.63	-297.29	1480.18	74.45	258.80	1314.80	74.08	-118.43
7.39000	-17.63	182.84	26.86	-49.40	171.53	45.88	-186.23	203.45	177.46	-148.89	215.15	204.28	493.29	36.33	37.36	454.95	41.03	47.39	259.17	23.96	48.53	259.50	22.49	84.22	230.48	98.49	1368.92	0.00	0.00	0.00	340.80	-41.01	1696.05	372.13	65.60	1719.49	137.64	-1.87	1762.56	204.85	115.97	1758.75	-297.34	1480.47	74.31	262.65	1313.58	75.71	-124.61
7.40000	-14.25	182.27	26.05	-43.61	170.99	48.01	-174.54	202.44	188.27	-135.91	214.19	212.88	493.14	35.84	37.10	455.61	41.15	47.40	259.21	23.99	48.48	259.59	22.53	84.20	239.04	97.49	1369.53	0.00	0.00	0.00	347.95	-42.32	1697.13	379.18	64.30	1720.83	146.54	-1.24	1762.47	212.14	114.17	1759.77	-297.41	1480.83	74.14	261.68	1313.80	75.10	-122.65
7.41000	-10.47	181.91	25.69	-38.77	171.14	50.04	-162.02	201.62	198.94	-121.76	213.76	221.29	493.52	36.54	36.84	454.82	41.28	47.07	259.25	23.80	48.54	259.69	22.81	84.02	246.95	96.57	1370.39	0.00	0.00	0.00	357.24	-43.94	1698.47	387.54	62.47	1722.74	155.43	-0.60	1762.37	219.48	112.59	1760.68	-297.49	1481.27	73.94	255.75	1315.57	73.47	-116.17
7.42000	-7.10	181.63	24.58	-32.99	170.50	52.04	-148.29	200.99	209.40	-107.00	213.25	229.22	493.70	36.53	36.73	454.21	40.70	46.45	259.26	23.94	48.42	259.66	22.69	84.03	255.65	95.88	1371.10	0.00	0.00	0.00	365.14	-44.95	1699.47	394.08	60.89	1724.03	164.31	0.03	1762.27	226.79	111.14	1761.50	-297.58	1481.77	73.71	256.86	1315.66	73.59	-116.74
7.43000	-3.24	182.53	24.19	-26.62	170.50	54.53	-133.56	200.77	220.01	-91.79	212.53	236.81	492.88	36.97	36.60	455.97	41.19	47.04	259.29	23.84	48.43	259.73	22.19	84.23	262.39	95.30	1371.81	0.00	0.00	0.00	371.86	-46.38	1700.32	401.23	59.86	1725.26	173.18	0.67	1762.17	234.14	109.84	1762.28	-297.13	1480.61	73.81	256.74	1315.59	73.55	-113.34
7.44000	1.72	181.69	23.92	-17.80	169.98	57.65	-118.23	200.65	230.15	-76.12	211.86	244.20	493.78	36.29	36.41	455.04	41.72	46.93	259.30	24.04	48.29	261.04	21.32	84.46	268.23	95.29	1374.17	0.00	0.00	0.00	378.78	-47.38	1701.01	408.07	59.04	1726.15	182.03	1.31	1762.06	241.47	108.34	1762.97	-297.93	1483.84	72.75	255.35	1316.05	73.00	-119.34
7.45000	9.09	182.08	24.93	-10.85	170.97	60.23	-103.12	199.70	239.23	-60.42	211.44	251.50	494.03	36.60	36.47	454.62	42.13	47.09	259.32	23.94	48.32	259.83	22.37	84.11	276.51	94.23	1373.43	0.00	0.00	0.00	386.86	-48.04	1701.43	415.77	58.34	1726.71	190.87	1.95	1761.96	248.88	107.42	1763.58	-298.80	1488.09	71.22	256.75	1316.23	73.34	-112.73
7.46000	18.44	183.11	29.21	1.98	172.39	66.26	-88.01	199.05	246.58	-45.01	210.68	258.27	493.29	36.73	36.38	454.71	41.75	47.08	259.35	23.72	48.39	259.77	22.26	84.16	284.13	93.47	1373.77	0.00	0.00	0.00	396.03	-49.02	1702.04	424.06	57.08	1727.66	199.69	2.59	1761.85	256.25	106.26	1764.21	-298.48	1486.10	71.93	256.76	1316.11	73.65	-113.34
7.47000	32.17	184.39	36.24	13.90	172.79	72.44	-73.45	197.96	252.37	-30.38	209.98	264.70	492.82	36.68	36.21	455.03	42.10	47.35	259.33	23.83	48.30	259.80	22.28	84.22	289.48	92.88	1374.42	0.00	0.00	0.00	403.63	-49.54	1702.44	431.77	56.41	1728.24	208.51	3.23	1761.74	263.61	105.23	1764.84	-298.18	1485.51	72.05	255.43	1316.36	73.38	-116.32
7.48000	52.88	186.47	43.27	31.04	174.13	78.39	-58.40	197.28	257.29	-15.28	209.42	270.62	494.07	36.39	36.23	454.52	42.06	47.18	259.38	23.87	48.24	259.75	22.07	84.31	299.82	92.46	1375.22	0.00	0.00	0.00	410.24	-49.83	1702.77	438.77	56.62	1728.69	217.31	3.87	1761.62	270.90	104.40	1765.50	-297.99	1485.03	71.85	259.04	1314.93	74.59	-124.43
7.49000	73.20	187.68	48.36	51.83	175.13	83.74	-42.64	196.85	260.82	0.64	209.21	275.40	494.10	36.57	36.27	454.26	41.95	46.98	259.44	23.70	48.29	259.74	22.19	84.28	304.40	92.18	1375.88	0.00	0.00	0.00	418.92	-50.25	1702.99	446.79	56.19	1729.06	226.09	4.52	1761.51	278.21	103.61	1766.22	-297.98	1483.99	72.46	256.07	1315.38	73.27	-124.78
7.50000	95.68	187.72	53.60	73.50	175.69	88.45	-25.92	196.63	262.99	17.39	208.84	278.68	492.91	36.38	35.71	454.61	41.57	46.81	259.47	23.70	48.27	259.72	22.44	84.21	311.37	91.77	1376.58	0.00	0.00	0.00	426.75	-50.26	1703.29	454.84	55.68	1729.54	234.87	5.17	1761.39	285.62	103.04	1766.96	-298.31	1483.62	72.85	259.11	1315.32	73.97	-124.21
7.51000	119.18	188.05	57.87	96.40	175.31	92.36	-8.39	196.38	263.88	34.55	208.71	280.64	493.85	36.37	36.14	455.38	41.22	47.12	259.47	23.73	48.25	259.68	22.44	84.24	317.90	91.31	1377.35	0.00	0.00	0.00	434.71	-50.09	1703.66	461.07	56.02	1729.82	243.63	5.82	1761.27	292.99	102.88	1767.73	-297.74	1481.83	73.72	253.07	1317.05	72.26	-122.29
7.52000	142.77	187.78	60.45	118.64	175.10	94.91	10.02	196.48	263.69	52.41	208.56	281.34	494.44	36.41	36.48	455.07	41.77	47.07	259.46	23.70	48.23	259.71	22.52	84.31	324.38	91.03	1378.20	0.00	0.00	0.00	444.66	-48.95	1703.98	468.88	56.75	1730.05	252.37	6.47	1761.14	300.32	102.37	1768.57	-298.42	1486.59	71.87	256.77	1315.98	73.34	-119.27
7.53000	167.71	186.71	62.95	143.48	174.87	96.73	28.73	196.80	262.46	71.17	208.46	280.88	493.59	35.88	36.05	455.07	41.53	47.23	259.45	23.68	48.21	259.66	22.47	84.43	331.20	90.71	1378.97	0.00	0.00	0.00	452.91	-48.59	1704.43	475.70	56.94	1730.58	261.10	7.12	1761.02	307.57	102.01	1769.42	-299.06	1489.23	70.45	260.97	1314.60	74.86	-122.26
7.54000	193.35	185.47	64.15	169.01	174.21	98.05	47.86	197.10	260.09	90.36	208.42	279.44	493.88	36.35	36.30	454.02	40.94	46.41	259.44	23.54	48.27	259.50	22.49	84.50	338.10	90.46	1379.71	0.00	0.00	0.00	460.64	-47.98	1705.06	483.23	57.56	1730.94	269.82	7.77	1760.89	314.84	102.03	1770.13	-299.75	1492.32	69.30	257.08	1315.76	73.76	-122.38
7.55000	217.05	184.86	66.12	215.53	172.74	102.70	67.75	197.45	256.69	109.92	208.51	277.10	493.93	36.50	36.35	454.84	40.87	46.40	259.43	23.48	48.28	259.36	23.00	84.36	343.44	90.06	1380.33	0.00	0.00	0.00	468.35	-47.68	1705.74	490.03	58.17	1731.50	278.53	8.42	1760.76	322.13	102.27	1770.75	-300.08	1493.59	68.94	261.53	1314.94	74.61	-124.62
7.56000	241.16	184.71	67.11	243.93	171.38	103.77	88.28	198.03	252.39	129.80	208.53	273.82	494.15	36.47	36.32	454.52	40.87	46.43	259.41	23.52	48.25	259.32	22.31	84.79	350.43	89.72	1380.81	0.00	0.00	0.00	476.05	-46.81	1706.58	497.29	59.20	1732.03	287.22	9.08	1760.62	329.36	102.43	1771.30	-299.68	1492.92	69.02	254.65	1316.65	72.71	-124.77
7.57000	271.59	182.11	67.97	293.90	169.75	108.44	109.26	198.32	246.94	150.13	208.50	269.71	493.60	36.49	35.84	455.01	39.90	45.72	259.42	23.60	48.20	259.19	22.77	84.68	358.47	89.38	1381.26	0.00	0.00	0.00	483.75	-46.06	1707.44	505.28	59.92	1732.56	295.89	9.74	1760.49	336.53	103.00	1771.69	-299.62	1492.82	69.39	256.83	1315.77	73.13	-122.93
7.58000	296.71	180.73	67.16	301.45	168.90	103.85	130.68	198.68	240.62	170.74	208.76	264.81	495.95	35.33	35.36	454.50	40.12	45.39	259.39	23.62	48.20	259.09	23.02	84.71	365.59	88.91	1381.68	0.00	0.00	0.00	491.46	-45.32	1708.36	512.21	61.07	1733.22	304.55	10.40	1760.35	343.67	103.24	1772.08	-299.83	1494.05	68.66	256.45	1315.89	73.25	-124.94
7.59000	327.50	178.70	65.70	322.40	168.13	101.62	152.83	199.39	233.50	191.99	208.93	259.04	492.90	36.78	35.58	452.81	40.09	45.98	259.36	23.73	48.16	258.97	23.10	84.77	371.59	88.59	1382.20	0.00	0.00	0.00	498.19	-44.49	1709.20	518.89	62.01	1733.77	313.20	11.06	1760.21	350.81	103.70	1772.33	-300.21	1494.06	68.79	256.55	1315.72	73.60	-126.09
7.60000	355.68	177.22	64.33	339.48	167.80	96.58	175.30	200.22	225.61	214.13	209.36	252.63	494.52	36.92	36.10	453.57	39.34	44.71	259.39	23.52	48.27	258.98	22.95	84.97	379.41	88.25	1382.11	0.00	0.00	0.00	505.70	-43.44	1710.05	526.22	63.18	1734.26	321.83	11.72	1760.06	357.97	104.36	1772.47	-300.31	1494.09	68.54	261.44	1314.50	75.17	-126.41
7.61000	385.68	176.11	63.53	366.80	166.90	94.32	198.63	200.47	216.79	236.71	209.52	245.45	493.50	36.80	35.78	454.14	40.26	46.17	259.41	23.67	48.24	258.94	23.01	85.04	385.24	87.84	1382.23	0.00	0.00	0.00	514.90	-42.34	1711.04	534.88	64.54	1734.82	330.45	12.38	1759.92	365.19	104.68	1772.52	-300.51	1495.02	68.15	258.29	1315.54	73.96	-124.78
7.62000	416.03	174.75	63.01	393.33	166.23	92.03	222.93	201.03	207.39	259.61	209.93	237.78	493.98	36.84	36.30	454.80	39.59	45.48	259.41	23.57	48.31	258.90	23.39	84.99	395.24	87.46	1382.27	0.00	0.00	0.00	522.73	-41.43	1711.75	541.97	65.74	1735.24	338.00	13.22	1760.16	372.35	105.48	1772.40	-299.71	1493.16	68.54	260.50	1314.79	74.58	-125.04
7.63000	447.51	174.10	63.05	422.51	165.63	90.10	247.71	201.76	197.59	282.86	210.38	229.62	493.75	36.38	36.53	453.73	39.77	45.28	259.43	23.67	48.28	258.81	23.34	85.04	401.27	87.08	1382.08	0.00	0.00	0.00	530.71	-40.36	1712.36	548.79	67.14	1735.49	345.72	13.65	1760.21	379.64	106.23	1772.19	-299.10	1491.07	69.75	259.08	1315.13	74.15	-123.35
7.64000	478.27	173.68	62.53	451.90	164.79	88.19	273.03	202.38	187.24	306.45	210.39	220.94	493.59	36.08	36.86	453.03	40.38	46.27	259.44	23.55	48.35	258.80	23.25	85.19	407.90	86.75	1381.78	0.00	0.00	0.00	537.65	-39.37	1712.90	555.38	68.55	1735.69	353.42	14.20	1760.16	387.02	107.03	1771.81	-299.26	1491.48	69.36	255.10	1316.19	73.31	-121.85
7.65000	509.68	173.67	62.49	482.54	164.81	86.25	298.76	202.71	176.66	330.58	210.39	211.91	490.11	36.18	38.98	455.89	37.90	46.80	259.44	23.50	48.36	258.76	23.74	85.01	416.01	86.41	1381.32	0.00	0.00	0.00	545.54	-38.25	1712.99	563.14	69.82	1735.42	361.23	14.85	1760.02	394.45	107.53	1771.38	-299.39	1491.29	69.45	256.16	1315.63	73.29	-120.16
7.66000	543.02	173.45	62.78	505.84	164.75	83.07	325.01	202.74	165.71	355.56	211.00	202.95	491.40	35.41	40.25	456.15	36.78	47.38	259.43	23.68	48.27	258.69	23.49	85.25	421.90	86.05	1380.70	0.00	0.00	0.00	555.12	-37.03	1713.12	571.75	70.83	1735.18	369.11	15.30	1759.71	401.94	108.45	1770.76	-299.71	1493.79	68.70	253.02	1316.68	72.50	-120.93
7.67000	575.12	173.97	63.08	532.98	165.36	80.51	352.30	202.60	154.76	381.01	211.37	193.74	492.63	35.09	41.11	448.90	38.68	46.68	259.41	23.74	48.22	258.71	23.63	85.27	428.29	85.74	1380.12	0.00	0.00	0.00	563.51	-35.89	1712.95	579.95	72.24	1734.72	377.07	15.77	1759.33	409.52	109.34	1770.04	-299.38	1491.93	69.37	257.43	1315.39	73.95	-122.02
7.68000	605.84	175.06	62.51	565.20	166.10	79.10	380.16	202.36	143.87	406.61	211.69	184.57	491.34	34.27	41.27	446.99	38.54	46.57	259.47	23.50	48.36	258.70	23.67	85.30	435.96	85.53	1379.38	0.00	0.00	0.00	571.95	-34.81	1712.58	588.66	73.66	1733.92	385.20	16.73	1758.97	417.26	109.96	1769.29	-299.50	1491.01	69.60	257.13	1315.44	73.81	-123.44
7.69000	638.68	176.55	63.91	596.49	167.15	77.90	408.06	201.43	132.81	432.37	211.81	175.37	490.92	33.37	41.82	453.38	37.93	48.25	259.48	23.63	48.30	258.63	24.05	85.32	443.24	85.21	1378.58	0.00	0.00	0.00	580.42	-33.78	1712.02	596.16	74.91	1733.04	393.35	17.23	1758.42	425.13	110.84	1768.41	-299.74	1494.12	68.64	255.50	1316.03	73.30	-122.52
7.70000	669.98	177.98	64.55	627.76	168.63	77.13	436.23	201.05	122.30	458.52	211.83	166.33	487.90	32.86	41.17	456.71	37.71	48.77	259.50	23.61	48.31	258.64	24.22	85.36	450.76	85.06	1377.72	0.00	0.00	0.00	588.84	-32.67	1711.34	603.59	76.23	1732.01	401.71	17.71	1757.77	433.10	111.88	1767.40	-299.30	1493.13	68.68	250.99	1317.55	71.92	-124.39
7.71000	701.89	180.37	65.78	660.14	170.42	76.77	464.87	200.33	112.10	485.52	211.41	157.27	496.88	28.33	44.25	456.73	37.62	48.62	259.52	23.67	48.29	258.67	24.13	85.53	459.27	85.02	1376.73	0.00	0.00	0.00	597.23	-31.86	1710.41	612.03	77.32	1730.80	410.21	18.33	1757.08	441.20	112.53	1766.45	-299.46	1493.60	68.95	253.73	1316.68	72.91	-124.44
7.72000	733.85	183.75	67.26	690.98	171.84	76.43	494.44	200.20	102.70	512.83	211.23	148.76	498.93	28.28	44.29	456.46	37.69	48.14	259.57	23.63	48.32	258.71	23.73	85.85	466.39	84.87	1375.71	0.00	0.00	0.00	605.65	-30.86	1709.37	621.34	78.34	1729.34	418.77	18.95	1756.30	449.47	113.27	1765.37	-299.36	1492.25	69.19	260.02	1314.70	74.62	-124.76
7.73000	761.64	186.04	67.94	721.68	174.42	76.75	523.97	199.77	93.83	539.98	210.64	140.54	500.27	30.28	42.71	455.94	37.72	47.78	259.60	23.76	48.29	258.80	24.04	85.86	473.86	84.72	1374.63	0.00	0.00	0.00	614.10	-29.94	1708.21	628.85	79.76	1727.96	427.44	19.64	1755.44	457.93	114.12	1764.20	-299.20	1492.08	69.32	254.58	1316.31	72.66	-119.99
7.74000	791.83	188.35	70.75	741.47	176.55	73.74	553.29	199.84	86.00	567.10	210.46	133.18	498.13	33.29	37.41	455.46	38.02	47.36	259.65	23.80	48.33	258.86	24.28	85.98	480.85	84.65	1373.48	0.00	0.00	0.00	622.68	-28.88	1706.97	637.54	80.82	1726.39	436.18	20.28	1754.48	466.45	115.00	1762.99	-299.81	1492.58	69.10	255.29	1316.58	72.97	-122.71
7.75000	823.29	190.14	75.93	777.92	178.31	78.56	582.43	200.18	78.98	594.06	210.79	126.75	497.58	33.40	36.38	455.28	38.06	47.15	259.75	24.02	48.32	258.97	24.24	86.25	488.58	84.75	1372.32	0.00	0.00	0.00	631.34	-28.22	1705.58	645.55	81.89	1724.83	445.03	21.00	1753.50	475.09	115.88	1761.66	-300.49	1495.69	68.04	258.83	1315.72	74.44	-123.03
7.76000	856.04	192.77	82.59	810.65	180.02	83.46	611.70	200.70	72.99	621.10	211.20	121.30	496.94	33.16	35.81	454.28	37.97	46.89	259.81	24.16	48.36	259.03	24.58	86.35	496.01	84.85	1371.11	0.00	0.00	0.00	640.10	-26.89	1704.18	654.58	83.24	1722.98	453.82	21.77	1752.44	483.79	116.71	1760.34	-300.14	1495.50	68.36	260.39	1314.86	74.96	-121.86
7.77000	883.54	193.96	89.74	841.74	181.25	89.57	640.82	201.48	68.13	647.58	211.91	116.94	496.05	33.52	35.53	455.57	37.96	47.27	259.89	24.15	48.54	259.15	24.68	86.59	504.39	85.03	1369.69	0.00	0.00	0.00	647.42	-26.82	1703.08	663.57	84.16	1721.16	462.65	22.66	1751.33	492.51	117.49	1758.97	-299.76	1493.27	68.83	260.08	1315.14	74.84	-124.09
7.78000	909.47	194.41	97.18	870.40	181.69	94.38	668.61	202.60	64.46	672.93	212.66	113.68	495.56	33.92	35.43	454.19	37.82	46.88	260.01	24.54	48.59	259.36	24.80	86.90	511.89	85.24	1368.30	0.00	0.00	0.00	655.94	-26.26	1701.54	672.87	85.45	1719.27	471.35	23.44	1750.08	501.20	118.26	1757.47	-300.25	1496.11	67.87	259.51	1315.05	74.46	-126.33
7.79000	937.81	194.98	106.97	894.27	182.41	100.64	695.23	203.60	61.90	697.11	213.22	111.37	495.29	33.70	35.31	453.97	37.83	46.68	260.15	24.59	48.84	259.59	24.41	87.49	519.51	85.50	1366.85	0.00	0.00	0.00	663.74	-25.30	1700.03	680.82	86.79	1717.50	480.06	24.33	1748.74	509.93	119.00	1755.93	-299.58	1493.32	68.74	257.84	1315.11	73.75	-126.66
7.80000	959.04	194.21	115.11	918.75	182.35	107.84	720.51	204.59	60.44	720.01	214.18	110.26	495.19	33.00	35.14	454.63	37.72	46.73	260.28	24.76	49.13	259.78	24.54	87.87	529.23	85.83	1365.29	0.00	0.00	0.00	672.95	-24.49	1698.44	688.53	87.49	1715.81	488.73	25.10	1747.28	518.55	120.03	1754.23	-299.86	1491.75	69.30	259.19	1315.29	74.63	-123.92
7.81000	981.05	193.78	123.54	942.14	182.29	113.59	744.23	205.56	59.96	741.55	214.90	109.88	495.27	33.92	34.68	454.56	37.55	46.65	260.42	25.15	49.41	259.96	25.06	88.19	537.20	86.28	1363.69	0.00	0.00	0.00	681.26	-23.41	1696.75	697.07	88.60	1713.83	497.45	25.85	1745.72	527.16	121.03	1752.51	-299.84	1492.69	68.82	257.04	1315.84	74.11	-123.58
7.82000	999.44	192.26	131.42	961.53	181.55	120.42	766.22	206.25	60.11	761.57	215.25	109.98	493.20	35.16	35.55	454.06	37.61	46.33	260.57	25.46	49.82	260.28	25.20	88.77	546.75	86.86	1361.97	0.00	0.00	0.00	690.46	-22.61	1695.03	706.25	89.49	1712.03	506.11	26.97	1744.15	535.81	121.77	1750.79	-299.81	1493.09	68.71	255.87	1316.05	73.30	-122.73
7.83000	1016.14	191.71	138.03	979.14	180.44	126.56	785.92	206.33	60.65	779.68	215.06	110.32	494.02	35.21	35.82	454.19	37.65	46.26	260.77	25.76	50.39	260.56	25.34	89.38	554.40	87.27	1360.28	0.00	0.00	0.00	698.43	-21.72	1693.41	715.31	90.41	1710.25	514.95	28.06	1742.51	544.52	122.86	1749.00	-300.12	1494.41	68.40	261.54	1314.29	75.28	-122.52
7.84000	1033.77	189.74	142.85	994.72	180.19	131.65	803.09	205.89	61.24	795.55	214.59	110.77	497.13	34.95	36.27	454.83	37.33	46.48	261.01	25.67	51.24	260.90	25.56	89.98	560.05	87.67	1358.64	0.00	0.00	0.00	707.30	-21.02	1691.73	723.13	91.55	1708.48	523.73	29.26	1740.93	553.30	124.21	1747.22	-300.25	1494.62	68.69	256.02	1315.82	73.69	-121.35
7.85000	1047.42	189.11	147.15	1008.14	178.64	135.66	817.92	204.76	61.36	809.39	213.60	110.82	495.57	34.65	35.87	454.69	37.62	45.99	261.17	26.06	52.00	261.30	25.66	90.88	570.08	88.21	1357.00	0.00	0.00	0.00	716.21	-20.18	1690.04	731.09	92.55	1706.82	532.61	30.33	1739.32	562.10	125.26	1745.53	-299.77	1492.63	69.08	256.25	1316.07	73.28	-121.21
7.86000	1058.63	187.42	150.08	1019.81	177.08	137.88	830.40	203.30	60.82	821.15	212.22	110.29	492.50	34.76	35.01	456.05	37.44	46.38	261.39	26.09	52.92	261.81	25.39	92.01	578.42	88.81	1355.47	0.00	0.00	0.00	725.15	-19.23	1688.50	740.62	93.68	1705.04	541.55	31.54	1737.83	571.05	126.22	1743.90	-299.90	1492.36	68.90	262.11	1314.31	75.36	-125.25
7.87000	1068.38	185.47	150.04	1029.43	175.22	138.26	840.69	201.39	59.42	830.80	210.75	109.14	494.01	35.28	35.34	455.06	37.34	45.95	261.64	25.77	54.14	262.36	25.43	93.09	586.02	89.47	1353.97	0.00	0.00	0.00	733.01	-18.38	1686.98	750.44	94.97	1703.30	550.53	32.62	1736.37	580.03	127.47	1742.34	-300.38	1493.56	68.75	259.02	1314.98	74.15	-123.51
7.88000	1075.99	183.37	148.52	1037.13	172.95	136.56	848.52	199.42	57.26	838.47	209.03	107.27	493.87	35.14	35.27	455.11	37.37	45.76	261.89	25.45	55.49	263.08	24.61	94.55	595.28	90.17	1352.51	0.00	0.00	0.00	742.87	-17.05	1685.54	759.84	95.97	1701.73	559.56	33.86	1735.00	589.02	128.99	1740.84	-299.70	1492.15	69.33	257.75	1315.40	74.00	-126.55
7.89000	1081.41	180.53	145.27	1042.92	169.62	133.06	853.97	197.41	54.51	844.29	207.26	104.80	493.81	35.15	35.17	454.39	37.27	45.41	262.14	25.05	56.97	263.87	24.31	96.03	603.88	90.82	1351.31	0.00	0.00	0.00	752.10	-16.14	1684.21	768.46	97.13	1700.32	568.75	35.39	1733.84	598.14	130.40	1739.47	-299.38	1490.89	69.86	257.11	1315.68	73.91	-120.91
7.90000	1086.05	176.63	138.79	1046.98	165.91	127.57	857.27	195.26	51.45	848.24	205.47	101.87	492.82	35.26	34.89	454.28	37.10	45.33	262.51	24.21	58.84	264.69	23.90	97.73	613.64	91.43	1350.22	0.00	0.00	0.00	760.29	-14.99	1683.07	777.27	98.46	1699.04	577.88	36.88	1732.78	607.36	131.70	1738.23	-299.04	1489.36	70.28	252.91	1317.11	72.55	-119.19
7.91000	1087.91	171.46	132.94	1049.54	161.85	120.49	858.68	192.80	52.34	850.75	203.48	99.12	493.07	35.16	34.77	454.53	37.08	45.15	262.89	23.61	60.84	265.65	23.05	99.77	622.94	92.17	1349.24	0.00	0.00	0.00	769.92	-13.73	1682.10	786.89	99.51	1697.87	587.00	38.25	1731.75	616.63	133.33	1737.05	-299.62	1493.63	68.83	255.49	1316.05	73.20	-123.01
7.92000	1090.57	166.15	124.53	1051.91	156.57	112.13	859.71	190.16	51.89	852.14	201.33	96.41	493.46	35.02	35.06	455.38	36.90	45.26	263.38	22.97	63.06	266.85	22.10	102.08	632.36	93.18	1348.47	0.00	0.00	0.00	778.38	-12.34	1681.29	794.94	101.10	1696.93	596.07	39.69	1730.91	625.98	134.82	1736.02	-299.14	1492.49	69.24	255.65	1315.96	73.24	-123.48
7.93000	1096.58	161.19	117.38	1055.01	152.45	104.82	861.95	188.61	50.74	854.70	199.13	94.84	493.70	35.18	35.08	455.23	36.94	44.92	263.92	22.32	65.41	268.05	21.68	104.43	640.99	94.05	1347.86	0.00	0.00	0.00	785.70	-11.25	1680.67	803.85	102.06	1696.11	605.04	41.11	1730.26	635.22	136.48	1735.18	-299.51	1492.75	69.03	253.96	1316.75	72.87	-121.10
7.94000	1100.68	156.44	108.65	1059.86	148.66	98.36	865.89	187.57	49.56	860.51	197.79	94.30	493.51	34.93	34.91	455.21	36.76	44.77	264.62	21.66	68.03	269.51	20.99	107.15	650.33	95.03	1347.47	0.00	0.00	0.00	796.24	-9.63	1680.32	814.21	103.77	1695.41	614.00	42.79	1729.92	644.41	138.20	1734.69	-299.58	1490.94	69.90	256.46	1315.80	73.56	-122.38
7.95000	1104.12	154.46	99.70	1063.91	147.36	94.35	870.14	187.34	48.66	867.14	197.16	93.43	494.48	34.97	34.91	455.40	36.52	44.62	265.46	21.05	70.91	271.26	19.85	110.47	661.31	96.23	1347.39	0.00	0.00	0.00	805.78	-8.23	1680.12	822.85	105.09	1695.21	623.04	44.37	1729.92	653.69	139.79	1734.50	-299.75	1492.23	69.54	260.40	1314.79	74.68	-124.71
7.96000	1109.33	152.72	91.34	1067.67	145.88	86.98	872.74	187.72	47.93	872.13	196.92	92.26	494.29	35.09	34.76	455.42	36.38	44.32	266.70	20.28	74.42	273.37	19.22	114.02	670.69	97.62	1347.57	0.00	0.00	0.00	815.83	-6.75	1680.26	832.58	106.30	1695.17	632.23	46.09	1730.12	662.95	141.50	1734.57	-300.96	1497.45	67.79	256.81	1315.58	73.11	-120.00
7.97000	1112.04	152.42	81.87	1070.93	145.72	79.79	874.29	187.74	47.50	875.52	196.68	91.34	493.31	35.10	34.33	456.20	36.58	44.00	268.20	19.99	78.19	275.78	18.36	118.05	679.73	98.97	1348.05	0.00	0.00	0.00	824.06	-5.28	1680.75	841.25	107.95	1695.47	641.47	47.76	1730.48	672.29	142.86	1734.88	-300.17	1494.28	68.86	266.26	1309.97	75.39	-120.21
7.98000	1113.50	153.02	73.64	1072.74	146.08	72.70	875.50	188.16	47.28	878.07	196.97	90.80	494.87	34.76	34.58	455.97	36.60	43.63	270.09	19.34	82.57	278.55	18.08	122.16	688.76	100.13	1348.61	0.00	0.00	0.00	832.78	-3.59	1681.49	850.51	109.29	1696.09	650.71	49.74	1731.01	681.49	144.72	1735.26	-300.05	1493.97	68.94	267.54	1313.26	73.55	-118.77
7.99000	1115.96	154.24	67.52	1074.15	147.01	67.34	876.65	188.39	46.96	880.63	197.14	90.18	493.54	35.35	34.14	456.20	36.96	43.41	272.35	19.00	87.18	281.80	17.47	126.69	699.75	101.45	1349.54	0.00	0.00	0.00	842.44	-2.01	1682.43	859.89	111.08	1696.95	659.82	51.81	1731.80	690.64	146.86	1735.84	-299.95	1494.51	68.62	267.65	1315.96	72.71	-121.28
8.00000	1117.97	155.28	61.72	1076.18	146.79	62.62	877.28	189.01	47.07	882.97	197.64	89.65	494.18	34.97	34.17	456.21	36.86	43.57	275.01	18.38	92.24	285.60	16.55	131.64	708.11	102.63	1350.55	0.00	0.00	0.00	851.72	-0.39	1683.64	868.45	112.84	1698.00	668.96	53.67	1732.73	699.82	148.65	1736.62	-299.92	1493.41	69.06	266.54	1315.23	72.89	-122.78
8.01000	1118.51	154.83	56.15	1076.69	147.38	57.94	877.52	190.18	47.26	885.16	197.75	88.95	494.21	34.78	34.34	456.18	37.25	43.48	278.12	17.87	97.57	289.96	15.35	136.99	717.82	103.96	1351.71	0.00	0.00	0.00	861.34	1.56	1685.11	877.96	114.40	1699.29	678.01	55.46	1733.79	708.88	150.42	1737.58	-299.87	1493.07	69.21	263.51	1316.23	71.54	-122.59
8.02000	1119.28	155.37	50.57	1077.87	147.67	53.91	878.07	190.41	46.68	887.31	198.04	88.54	494.54	35.03	34.31	455.40	37.17	43.35	281.74	17.06	103.42	294.92	14.23	142.73	728.64	105.21	1353.01	0.00	0.00	0.00	870.21	3.50	1686.82	886.19	116.23	1700.81	687.01	57.53	1734.99	717.86	152.18	1738.63	-300.10	1494.51	68.83	268.76	1315.43	72.99	-123.14
8.03000	1120.78	153.95	46.35	1078.81	146.44	52.01	878.57	190.97	46.03	889.43	198.07	88.32	494.06	34.94	33.91	456.90	36.95	44.38	285.98	16.68	109.50	300.69	12.85	148.96	738.35	106.42	1354.39	0.00	0.00	0.00	878.74	5.10	1688.56	894.99	118.07	1702.44	695.99	59.32	1736.25	726.75	154.17	1739.68	-300.02	1493.80	68.71	266.35	1315.79	72.39	-124.79
8.04000	1122.98	154.73	44.27	1078.87	146.00	50.51	879.07	191.00	45.68	891.44	197.63	88.12	494.12	34.44	34.01	458.01	36.81	45.56	291.04	16.27	116.19	307.49	11.53	155.59	749.29	107.67	1356.00	0.00	0.00	0.00	889.74	7.62	1689.65	904.66	119.72	1704.17	704.94	60.92	1737.50	735.58	155.84	1740.83	-299.55	1492.17	69.45	265.35	1317.04	71.43	-122.12
8.05000	1122.48	154.06	41.66	1079.78	146.43	49.35	879.43	191.00	45.55	892.45	197.56	88.09	493.46	35.15	33.73	458.32	38.46	45.92	296.98	16.31	123.24	315.37	9.76	162.91	759.77	108.81	1357.44	0.00	0.00	0.00	899.07	9.22	1691.57	913.61	121.53	1706.07	713.81	62.69	1738.87	744.38	157.33	1742.06	-299.94	1492.33	69.22	266.27	1315.54	72.16	-122.28
8.06000	1122.91	154.40	40.83	1080.54	146.15	48.88	879.61	191.12	45.46	892.99	197.43	87.90	493.34	34.48	33.83	457.51	38.82	46.29	303.88	16.84	130.76	324.29	8.24	170.63	769.08	109.95	1359.05	0.00	0.00	0.00	908.07	11.26	1693.83	922.25	123.40	1708.09	722.57	64.27	1740.23	753.16	159.20	1743.30	-300.57	1494.87	68.21	266.67	1316.64	71.90	-126.88
8.07000	1124.51	154.36	40.43	1084.49	146.27	49.95	879.76	191.03	45.34	893.49	197.47	87.88	495.03	34.93	34.35	457.79	37.87	47.82	311.77	17.65	138.93	334.28	7.20	178.52	779.76	110.97	1360.63	0.00	0.00	0.00	916.96	12.90	1696.04	931.17	124.95	1710.19	731.19	66.03	1741.61	761.95	160.89	1744.54	-300.14	1493.62	68.78	265.70	1316.56	71.79	-121.69
8.08000	1125.94	154.58	40.40	1082.89	145.81	49.00	879.84	191.13	45.27	893.87	197.40	87.71	495.88	35.07	34.40	459.02	38.20	48.83	320.64	17.83	148.33	345.16	7.01	186.52	789.04	112.18	1362.02	0.00	0.00	0.00	925.77	14.46	1698.28	939.22	126.32	1712.39	739.73	67.56	1742.85	770.57	162.41	1745.73	-299.92	1491.68	69.18	264.79	1316.65	71.64	-118.95
8.09000	1128.53	154.09	40.56	1080.17	146.00	47.48	880.01	191.01	45.17	894.07	197.73	87.70	496.84	34.96	33.56	461.28	38.49	50.14	330.26	17.87	158.85	356.49	6.95	195.20	798.27	113.21	1363.48	0.00	0.00	0.00	932.16	15.21	1701.39	948.10	128.02	1714.29	748.18	69.08	1744.02	779.01	164.13	1746.80	-300.16	1492.37	68.87	267.36	1315.96	72.36	-120.47
8.10000	1124.24	154.36	38.14	1081.71	145.64	47.81	879.98	191.24	45.23	894.14	197.70	87.55	498.65	35.06	32.92	464.45	39.14	51.27	340.87	16.73	170.73	368.57	7.36	204.33	807.82	114.05	1364.78	0.00	0.00	0.00	938.26	16.49	1703.60	957.19	129.57	1716.19	756.63	70.51	1745.12	787.42	165.64	1747.81	-299.78	1493.30	68.76	265.03	1317.27	71.39	-123.26
8.11000	1123.45	154.60	37.80	1081.33	145.57	47.50	880.04	191.13	45.15	894.25	197.55	87.33	502.06	35.83	32.50	470.13	39.72	53.20	352.30	17.24	182.03	381.54	7.75	213.73	816.82	114.78	1366.12	0.00	0.00	0.00	951.15	18.83	1704.64	964.95	130.60	1718.12	765.13	71.97	1746.16	795.87	166.88	1748.76	-299.82	1492.14	68.74	265.17	1317.54	71.38	-123.80
8.12000	1123.89	154.70	37.63	1083.27	142.76	44.15	880.07	191.30	45.19	894.13	197.72	87.23	507.15	36.13	32.12	476.68	39.60	55.58	364.68	17.94	193.10	395.40	8.30	223.19	826.45	115.54	1367.28	0.00	0.00	0.00	956.14	18.93	1707.15	973.26	131.66	1719.88	773.63	73.33	1747.20	804.31	168.14	1749.67	-299.35	1493.08	68.34	266.57	1317.59	71.75	-121.06
8.13000	1124.56	154.32	37.44	1081.39	145.52	47.23	880.09	191.25	45.15	894.10	197.66	87.07	511.71	35.46	31.02	484.70	38.89	58.24	378.00	19.30	203.49	410.25	8.50	232.56	835.84	116.02	1368.38	0.00	0.00	0.00	964.28	19.69	1708.98	982.74	132.49	1721.45	782.20	74.62	1748.19	812.81	169.37	1750.55	-299.05	1491.77	68.92	263.91	1317.77	70.91	-119.18
8.14000	1124.84	154.28	37.45	1082.79	143.08	44.42	880.12	191.28	45.11	894.05	197.70	86.94	516.51	34.61	29.26	493.09	37.78	60.18	392.18	19.20	214.42	426.07	9.40	241.27	844.99	116.49	1369.36	0.00	0.00	0.00	977.16	21.65	1709.52	991.52	133.40	1722.83	790.72	75.56	1749.11	821.37	170.40	1751.41	-299.63	1491.88	69.06	262.70	1318.31	70.84	-123.99
8.15000	1123.67	154.15	37.28	1082.40	144.18	44.06	880.14	191.28	45.11	893.93	197.93	86.94	522.23	33.41	27.61	503.63	36.25	62.05	407.36	18.83	225.14	442.92	10.20	249.49	853.69	116.82	1370.25	0.00	0.00	0.00	986.71	22.82	1710.72	999.79	134.42	1724.12	799.20	76.21	1749.91	829.98	171.45	1752.20	-299.46	1490.71	69.51	264.41	1318.37	71.25	-125.72
8.16000	1123.72	154.01	37.08	1082.51	144.61	44.59	880.21	191.28	45.06	893.98	197.88	86.89	529.95	31.65	28.66	513.71	34.83	65.03	424.35	19.94	234.46	460.56	11.14	256.85	862.00	117.22	1371.20	0.00	0.00	0.00	995.20	23.40	1711.96	1007.40	134.77	1725.46	807.80	77.10	1750.76	838.62	172.18	1752.96	-299.14	1490.23	69.73	265.26	1316.97	71.87	-126.03
8.17000	1125.00	154.67	37.33	1082.52	144.42	44.80	880.28	191.23	44.99	893.91	198.21	87.06	541.86	29.75	34.11	527.50	33.45	70.77	442.72	20.94	242.34	478.76	11.88	263.31	871.16	117.66	1372.07	0.00	0.00	0.00	998.27	22.72	1714.13	1016.35	135.21	1726.49	816.34	77.79	1751.58	847.26	172.97	1753.69	-299.50	1491.03	69.22	266.68	1316.12	72.45	-123.06
8.18000	1124.60	154.64	37.32	1082.09	145.06	44.95	880.17	191.66	45.11	893.96	197.92	86.93	557.78	27.40	40.06	541.94	32.06	76.16	460.21	22.10	248.49	496.46	13.19	269.12	879.23	118.04	1372.87	0.00	0.00	0.00	1005.44	22.84	1715.44	1025.30	135.75	1727.43	825.08	78.43	1752.39	855.97	173.69	1754.41	-299.48	1495.04	68.16	267.79	1315.62	72.84	-123.47
8.19000	1123.56	154.92	36.67	1082.36	146.06	45.35	880.22	191.67	45.08	893.84	198.27	87.11	577.03	25.42	46.14	561.70	30.67	81.90	478.11	23.37	253.28	514.18	14.28	274.70	888.27	118.51	1373.73	0.00	0.00	0.00	1013.74	23.12	1716.32	1034.05	135.72	1728.38	833.78	78.81	1753.15	864.85	173.85	1755.18	-299.93	1494.85	67.98	266.35	1314.69	72.70	-121.66
8.20000	1125.47	155.05	37.25	1082.28	146.28	45.73	880.25	191.73	45.06	893.81	198.25	87.13	598.24	23.12	51.43	582.83	29.58	86.94	496.67	24.30	256.90	532.59	14.93	279.22	896.44	119.02	1374.74	0.00	0.00	0.00	1022.63	23.07	1717.08	1042.65	135.67	1729.12	842.44	79.23	1753.95	873.62	174.52	1755.94	-300.17	1495.09	68.02	268.58	1314.78	73.13	-123.87
8.21000	1122.80	155.18	36.54	1081.61	146.25	45.39	880.19	191.91	45.11	893.71	198.26	87.19	621.67	21.17	55.87	604.31	28.54	90.81	515.91	24.81	259.30	551.56	15.46	282.41	904.92	119.58	1375.62	0.00	0.00	0.00	1030.53	22.91	1717.77	1050.99	135.59	1729.90	851.00	79.49	1754.80	882.49	175.06	1756.70	-300.45	1495.30	67.95	266.84	1315.99	72.37	-126.72
8.22000	1123.01	155.12	36.74	1081.97	147.08	46.00	880.28	191.73	45.02	893.68	197.94	87.13	644.47	20.58	59.17	627.01	28.19	93.68	535.73	25.10	260.40	571.16	16.01	284.27	912.58	120.05	1376.64	0.00	0.00	0.00	1038.75	22.79	1718.33	1059.43	135.59	1730.35	859.45	79.73	1755.65	891.50	175.18	1757.58	-300.79	1498.43	66.68	267.80	1316.25	72.65	-125.40
8.23000	1122.67	154.89	36.07	1081.38	147.02	45.72	880.25	191.97	45.11	893.56	198.01	87.24	669.12	19.82	61.74	649.20	27.60	95.56	556.11	25.06	260.36	591.32	16.00	285.04	921.45	120.89	1377.68	0.00	0.00	0.00	1046.90	22.58	1718.76	1067.81	134.99	1730.97	867.83	80.04	1756.58	900.33	175.31	1758.51	-300.08	1495.91	67.54	266.93	1316.06	72.61	-123.93
8.24000	1122.91	155.12	36.71	1080.90	147.05	45.48	880.36	191.75	45.01	893.32	198.10	87.39	695.69	19.41	63.57	673.41	27.75	97.66	577.20	25.02	259.09	611.94	16.54	284.34	929.24	121.59	1378.71	0.00	0.00	0.00	1055.24	22.19	1719.08	1075.92	134.43	1731.57	876.13	80.16	1757.48	908.97	175.64	1759.38	-300.07	1494.45	67.98	265.33	1315.75	72.51	-122.65
8.25000	1122.63	154.93	36.18	1081.34	147.35	45.95	880.36	191.67	44.97	893.24	197.70	87.36	720.91	19.84	63.77	698.12	27.50	97.97	598.82	24.59	256.76	632.62	16.88	282.46	937.31	122.44	1379.76	0.00	0.00	0.00	1063.32	21.54	1719.34	1084.63	133.87	1731.95	884.29	80.33	1758.38	917.53	175.75	1760.36	-299.30	1492.57	68.88	266.81	1317.00	72.11	-120.02
8.26000	1122.26	155.10	36.20	1081.36	147.30	45.68	880.36	191.87	45.06	893.12	197.66	87.51	750.18	18.88	64.05	723.63	27.27	97.30	620.69	24.35	253.12	653.68	17.01	279.53	943.46	123.24	1380.76	0.00	0.00	0.00	1071.72	21.01	1719.54	1092.81	133.21	1732.34	892.35	80.41	1759.24	925.99	175.90	1761.31	-299.70	1493.37	68.32	267.28	1316.37	72.51	-120.74
8.27000	1122.64	155.22	36.02	1081.28	147.43	45.77	880.45	191.59	44.89	893.01	197.64	87.63	778.71	18.77	63.58	750.84	27.15	96.16	642.66	23.74	248.51	675.21	16.71	275.76	951.51	124.17	1381.67	0.00	0.00	0.00	1079.56	20.46	1719.73	1101.13	132.47	1732.78	900.32	80.55	1760.04	934.36	175.91	1762.29	-300.43	1496.17	67.32	267.95	1316.40	72.83	-125.77
8.28000	1122.88	154.78	35.85	1082.22	147.95	45.97	880.42	191.92	45.06	892.90	197.77	87.83	808.51	18.82	62.66	778.94	27.23	94.63	665.38	22.77	243.01	697.19	16.23	271.00	960.32	125.09	1382.58	0.00	0.00	0.00	1086.57	19.95	1720.01	1109.06	131.69	1733.40	908.24	80.56	1760.69	942.62	176.00	1763.16	-299.87	1494.76	67.80	267.07	1316.20	72.51	-125.69
8.29000	1123.26	155.19	35.81	1080.91	147.83	45.34	880.49	191.82	45.00	892.94	197.23	87.77	837.60	19.11	61.17	808.59	27.44	92.73	688.63	22.17	236.31	719.64	15.73	265.36	968.85	125.97	1383.33	0.00	0.00	0.00	1093.27	19.28	1720.28	1117.68	131.00	1733.83	916.15	80.95	1761.29	950.85	175.96	1763.91	-300.32	1497.31	67.19	267.31	1317.05	72.27	-120.76
8.30000	1122.97	155.22	35.58	1081.54	148.08	45.41	880.43	192.04	45.09	892.89	197.30	87.97	867.35	19.98	59.53	838.22	27.82	90.36	712.69	22.09	228.56	742.71	15.33	258.76	976.83	126.92	1384.06	0.00	0.00	0.00	1100.72	18.60	1720.63	1125.14	130.60	1734.49	923.84	80.98	1761.73	959.06	175.96	1764.55	-299.68	1492.76	68.60	266.35	1315.85	72.37	-121.69
8.31000	1122.41	155.26	35.42	1080.48	147.77	44.33	880.48	191.98	45.13	892.88	197.15	88.08	897.04	21.04	58.15	869.11	28.20	87.77	737.47	21.60	220.04	765.93	14.24	251.58	984.40	127.84	1384.68	0.00	0.00	0.00	1108.44	17.91	1720.98	1133.38	129.60	1735.13	931.47	80.96	1762.02	967.16	176.06	1765.08	-300.15	1494.45	67.93	266.86	1315.96	72.27	-116.49
8.32000	1121.02	155.12	34.91	1083.93	147.18	44.78	880.55	191.85	45.11	892.82	197.03	88.24	929.68	21.78	56.18	900.29	28.18	84.82	762.65	21.29	210.66	789.78	14.08	243.33	992.27	128.69	1385.05	0.00	0.00	0.00	1115.82	17.47	1721.32	1140.72	128.59	1735.98	939.18	81.19	1762.22	975.22	175.96	1765.51	-299.40	1490.00	69.49	267.32	1316.68	72.23	-119.71
8.33000	1120.89	154.89	34.24	1083.96	146.81	44.74	880.62	191.66	45.07	892.85	196.74	88.36	963.08	21.48	54.46	932.07	28.00	81.69	788.35	20.76	200.54	814.25	13.83	234.35	1000.36	129.33	1385.33	0.00	0.00	0.00	1123.67	16.89	1721.72	1148.36	128.13	1736.67	946.86	81.33	1762.27	983.13	176.05	1765.78	-299.47	1490.15	69.62	266.77	1315.70	72.22	-123.13
8.34000	1122.76	154.61	35.05	1082.90	147.14	44.79	880.62	191.77	45.18	892.83	196.56	88.51	997.75	21.47	50.61	965.80	27.92	78.83	814.83	19.92	190.01	839.30	13.56	224.67	1008.22	130.11	1385.47	0.00	0.00	0.00	1131.38	16.59	1722.00	1155.82	127.56	1737.27	954.49	81.24	1762.20	991.07	175.83	1765.99	-299.37	1492.58	68.73	268.01	1316.46	72.17	-129.21
8.35000	1124.30	154.92	35.43	1082.61	147.36	44.97	880.60	191.83	45.23	892.87	196.38	88.69	1031.51	21.64	48.49	997.79	27.51	75.41	842.10	20.02	178.43	865.29	13.86	214.40	1016.21	130.72	1385.50	0.00	0.00	0.00	1138.53	16.04	1722.28	1163.97	126.69	1737.84	962.21	81.33	1762.05	999.00	175.81	1766.07	-299.29	1491.14	69.38	266.14	1316.08	72.12	-122.13
8.36000	1125.27	154.66	36.08	1082.60	147.75	45.33	880.69	191.70	45.25	892.94	196.08	88.76	1064.54	20.75	46.39	1032.08	27.18	72.87	870.30	20.21	166.62	891.41	13.72	203.83	1024.79	131.19	1385.46	0.00	0.00	0.00	1151.85	16.35	1720.99	1172.13	126.08	1738.19	970.06	81.38	1761.79	1007.02	175.53	1766.08	-299.32	1490.40	69.39	264.56	1316.24	71.64	-119.31
8.37000	1126.44	155.11	36.37	1082.66	148.70	46.02	880.77	191.64	45.37	893.05	195.72	88.81	1099.08	19.62	44.97	1063.54	26.50	69.35	898.61	19.85	154.89	917.85	13.02	193.40	1033.34	131.71	1385.28	0.00	0.00	0.00	1155.09	15.32	1722.12	1180.74	125.55	1738.37	977.83	81.33	1761.42	1015.05	175.40	1765.95	-299.45	1491.30	69.25	267.71	1315.09	72.74	-118.83
8.38000	1124.82	155.67	36.34	1080.40	152.31	48.98	880.80	191.63	45.46	893.09	195.96	89.12	1132.78	18.21	43.66	1097.11	25.19	67.07	927.45	19.01	143.40	945.01	12.87	182.59	1041.37	132.12	1385.02	0.00	0.00	0.00	1162.10	14.55	1722.17	1187.65	125.10	1738.59	985.60	81.03	1760.91	1023.17	175.11	1765.70	-299.31	1490.57	69.68	265.64	1315.95	72.03	-125.25
8.39000	1121.03	158.95	38.67	1078.55	155.72	51.51	880.78	191.85	45.76	893.21	195.70	89.26	1167.17	15.88	42.96	1131.02	23.49	65.19	956.61	17.14	132.57	972.71	13.41	171.63	1049.32	132.45	1384.63	0.00	0.00	0.00	1169.60	13.69	1721.88	1194.75	124.96	1738.61	993.56	80.81	1760.37	1031.29	175.03	1765.36	-299.26	1490.09	69.83	268.65	1314.92	73.08	-125.07
8.40000	1122.68	159.72	40.56	1078.98	147.53	49.53	880.93	191.53	45.78	893.34	195.67	89.48	1201.59	13.22	43.28	1162.94	21.26	63.17	986.32	15.96	121.67	1000.67	13.13	161.18	1057.37	132.62	1384.19	0.00	0.00	0.00	1177.78	13.38	1721.43	1203.82	124.10	1738.24	1001.52	80.64	1759.75	1039.48	174.57	1764.97	-299.29	1490.08	69.77	269.18	1315.92	73.02	-124.59
8.41000	1122.10	160.85	41.78	1080.49	147.55	50.13	881.07	191.23	45.90	893.47	195.57	89.68	1234.48	9.63	43.27	1196.17	18.63	61.86	1016.47	15.45	111.01	1028.68	12.61	151.23	1065.38	132.83	1383.63	0.00	0.00	0.00	1185.41	12.93	1720.83	1212.38	123.24	1737.93	1009.54	80.33	1759.05	1047.62	174.44	1764.39	-299.68	1491.09	69.67	266.92	1316.18	72.54	-123.30
8.42000	1121.57	161.85	42.75	1080.53	147.96	50.19	881.13	191.12	46.11	893.66	195.39	89.91	1268.94	6.24	44.41	1230.26	14.15	58.86	1046.81	15.21	100.89	1056.62	11.06	142.27	1073.67	132.88	1382.98	0.00	0.00	0.00	1193.44	12.44	1720.19	1219.82	123.03	1737.45	1017.62	80.00	1758.25	1056.03	173.70	1763.86	-299.76	1491.77	69.28	265.48	1316.25	72.15	-123.30
8.43000	1122.35	162.37	42.87	1076.94	165.44	57.70	881.28	190.79	46.34	893.82	195.24	90.12	1301.04	2.28	45.54	1264.06	10.88	57.45	1077.50	14.72	91.66	1084.90	9.70	133.86	1081.34	132.82	1382.23	0.00	0.00	0.00	1201.65	11.99	1719.43	1227.87	122.71	1736.85	1025.89	79.69	1757.44	1064.19	173.44	1763.16	-299.82	1491.35	69.37	268.59	1315.45	73.02	-125.41
8.44000	1121.94	162.31	42.37	1078.02	163.18	55.26	881.41	190.44	46.60	893.91	195.19	90.47	1332.86	-1.51	47.65	1296.82	7.91	57.85	1108.10	13.81	83.40	1113.92	9.73	125.54	1089.09	132.63	1381.44	0.00	0.00	0.00	1210.61	11.67	1718.43	1236.12	122.18	1735.99	1034.11	79.06	1756.51	1072.60	172.67	1762.38	-299.80	1492.73	68.79	268.63	1315.15	72.91	-126.88
8.45000	1123.99	161.56	41.62	1082.19	154.31	49.36	881.61	189.99	46.91	894.01	195.10	90.80	1365.41	-4.95	50.38	1328.45	5.12	58.73	1138.66	12.73	76.21	1142.21	8.69	118.51	1097.38	132.52	1380.61	0.00	0.00	0.00	1217.73	11.07	1717.51	1245.31	121.01	1735.25	1042.46	78.48	1755.56	1080.93	172.08	1761.60	-299.95	1492.87	68.67	267.24	1316.59	72.34	-123.40
8.46000	1124.62	157.95	37.06	1082.85	151.38	46.89	881.80	189.51	47.30	894.12	195.21	91.28	1395.94	-7.63	53.64	1359.45	2.42	60.46	1168.72	11.75	69.90	1170.40	8.03	112.15	1105.53	132.26	1379.62	0.00	0.00	0.00	1226.81	10.53	1716.47	1252.63	120.46	1734.38	1050.93	77.96	1754.58	1089.43	171.38	1760.74	-299.55	1493.68	68.53	265.11	1316.35	72.12	-116.79
8.47000	1126.18	157.23	36.65	1083.04	150.32	45.76	881.97	189.03	47.77	894.28	194.75	91.56	1426.57	-9.75	58.21	1389.55	0.15	62.93	1198.65	10.96	64.57	1198.50	7.49	106.79	1113.28	131.82	1378.63	0.00	0.00	0.00	1235.37	9.72	1715.30	1261.72	120.02	1733.25	1059.40	77.24	1753.47	1097.98	170.64	1759.76	-299.41	1493.17	68.58	266.04	1315.80	72.19	-123.43
8.48000	1125.83	156.40	35.47	1082.80	149.53	45.48	882.16	188.54	48.34	894.44	194.39	91.97	1456.02	-11.51	63.36	1419.62	-1.02	66.63	1228.14	10.23	60.22	1226.08	6.61	102.55	1122.21	131.40	1377.60	0.00	0.00	0.00	1244.00	8.87	1713.92	1270.16	119.10	1732.20	1067.90	76.28	1752.30	1106.49	169.91	1758.71	-299.96	1493.81	68.71	267.14	1317.23	71.84	-123.33
8.49000	1124.69	156.02	35.03	1082.09	148.66	44.81	882.39	187.88	48.91	894.57	194.21	92.47	1484.35	-12.92	69.39	1448.29	-2.18	71.56	1257.17	9.53	56.85	1253.23	6.07	99.16	1130.99	130.81	1376.46	0.00	0.00	0.00	1251.85	7.75	1712.68	1278.50	118.62	1730.91	1076.48	75.55	1751.10	1115.10	168.86	1757.53	-300.60	1496.11	67.70	267.30	1316.81	72.02	-121.88
8.50000	1124.74	155.99	34.57	1082.12	148.62	44.56	882.64	187.08	49.49	894.74	193.80	92.93	1512.06	-13.76	77.06	1475.62	-3.12	77.02	1285.24	9.15	54.35	1279.12	5.49	96.76	1139.18	130.15	1375.21	0.00	0.00	0.00	1260.79	7.03	1711.30	1286.63	117.44	1729.78	1085.18	74.86	1749.83	1123.63	168.03	1756.28	-299.38	1491.86	69.04	268.80	1315.41	72.85	-124.04
8.51000	1124.43	155.35	34.26	1081.11	148.80	43.97	882.89	186.61	50.30	894.92	193.56	93.50	1538.62	-13.75	85.20	1501.80	-3.45	83.70	1312.20	8.64	52.86	1304.03	4.80	95.36	1148.15	129.45	1373.95	0.00	0.00	0.00	1268.93	5.92	1709.95	1296.58	116.74	1728.31	1093.85	74.15	1748.47	1132.16	167.37	1754.95	-299.40	1492.13	69.18	265.10	1316.74	71.92	-122.84
8.52000	1124.32	155.81	34.47	1082.10	148.31	44.28	883.14	185.84	50.99	895.24	193.10	93.99	1562.31	-12.83	94.42	1526.01	-3.77	90.86	1337.48	8.00	52.23	1327.22	3.88	94.81	1156.60	128.70	1372.57	0.00	0.00	0.00	1277.62	5.09	1708.42	1304.31	115.66	1727.04	1102.42	73.11	1747.01	1140.77	166.21	1753.64	-299.46	1492.93	68.83	266.90	1316.56	72.11	-120.79
8.53000	1125.02	156.27	34.72	1082.00	148.41	44.09	883.39	185.44	51.83	895.48	193.03	94.67	1584.28	-12.42	103.44	1549.11	-3.08	98.67	1361.49	7.55	52.12	1349.28	3.53	94.67	1165.34	127.76	1371.16	0.00	0.00	0.00	1286.25	4.14	1706.89	1312.27	114.68	1725.69	1110.97	72.28	1745.57	1149.48	164.92	1752.30	-299.64	1491.33	69.25	267.18	1316.24	72.33	-121.27
8.54000	1124.93	155.35	34.28	1082.09	148.64	43.82	883.66	184.92	52.52	895.84	192.98	95.39	1604.94	-10.95	112.20	1568.92	-2.08	105.71	1383.25	6.89	52.55	1369.50	2.57	95.17	1174.28	126.92	1369.77	0.00	0.00	0.00	1293.92	2.72	1705.54	1320.90	113.62	1724.33	1119.48	71.16	1744.05	1158.02	164.06	1750.81	-299.60	1491.62	69.12	265.33	1316.66	72.12	-120.75
8.55000	1124.96	155.68	34.40	1081.69	148.86	43.60	883.88	184.66	53.31	896.33	192.63	95.99	1622.42	-9.01	119.26	1588.23	-0.32	112.50	1402.77	6.18	53.37	1387.66	1.98	95.79	1183.00	125.96	1368.39	0.00	0.00	0.00	1302.43	1.56	1704.00	1329.52	112.22	1723.00	1128.00	69.93	1742.56	1166.70	162.78	1749.45	-299.33	1491.63	69.30	264.63	1316.51	71.97	-120.70
8.56000	1125.19	155.73	34.00	1081.93	148.75	43.40	884.07	184.56	54.15	896.80	192.75	96.84	1638.48	-6.83	125.78	1605.44	0.78	114.39	1420.23	5.63	54.44	1403.90	1.65	96.30	1191.79	125.00	1366.92	0.00	0.00	0.00	1311.23	-0.05	1702.50	1337.88	110.86	1721.67	1136.44	68.51	1741.04	1175.33	161.38	1748.09	-300.04	1495.29	68.16	267.41	1316.00	72.42	-122.16
8.57000	1123.75	156.16	33.72	1082.25	148.97	43.47	884.28	184.57	55.03	897.39	192.98	97.76	1652.51	-3.48	130.34	1619.33	3.24	118.33	1435.46	5.90	54.95	1417.93	1.60	96.67	1200.22	123.98	1365.56	0.00	0.00	0.00	1319.69	-1.38	1701.09	1346.26	109.48	1720.34	1145.03	67.32	1739.59	1183.95	160.27	1746.71	-300.48	1498.03	67.18	265.03	1316.47	71.62	-123.70
8.58000	1124.52	155.40	33.90	1082.29	149.04	43.39	884.45	184.96	56.07	898.10	193.13	98.66	1663.64	-0.53	133.32	1631.08	5.57	120.56	1447.81	6.33	54.76	1429.71	2.11	96.36	1209.14	122.88	1364.21	0.00	0.00	0.00	1328.35	-2.97	1699.67	1354.98	107.30	1719.23	1153.68	65.91	1738.14	1192.65	158.89	1745.38	-299.64	1494.95	68.24	268.06	1316.23	72.38	-122.49
8.59000	1124.71	155.70	34.27	1081.98	149.13	43.09	884.74	185.07	57.09	898.86	193.72	99.89	1672.74	1.99	133.77	1640.32	8.50	121.14	1457.84	7.77	53.39	1439.11	2.93	95.29	1217.57	121.77	1362.88	0.00	0.00	0.00	1336.80	-4.56	1698.29	1363.76	105.69	1718.14	1162.17	64.07	1736.70	1201.38	157.27	1744.16	-299.22	1491.94	69.02	267.23	1316.67	72.45	-122.29
8.60000	1124.63	155.79	33.96	1081.90	149.17	42.86	885.04	185.67	58.47	899.76	194.23	101.19	1680.89	4.98	132.24	1647.61	11.32	119.59	1465.15	9.17	51.36	1446.38	3.99	93.50	1226.08	120.66	1361.69	0.00	0.00	0.00	1345.07	-6.36	1696.99	1372.69	103.98	1716.98	1170.93	62.64	1735.41	1210.05	155.61	1742.98	-299.72	1492.88	68.82	267.72	1315.02	72.90	-117.63
8.61000	1124.59	155.82	33.73	1082.48	149.42	42.78	885.46	185.98	59.91	900.81	194.57	102.60	1686.69	8.20	128.15	1653.71	14.33	115.32	1470.19	11.06	50.19	1451.93	5.46	91.46	1234.98	119.51	1360.54	0.00	0.00	0.00	1354.00	-8.21	1695.79	1381.59	102.32	1715.97	1179.60	60.98	1734.19	1218.89	153.60	1741.96	-299.93	1494.33	68.32	268.67	1314.26	73.33	-120.91
8.62000	1125.58	156.02	34.42	1082.78	149.83	42.79	886.06	186.07	61.35	901.89	195.29	104.35	1691.25	13.24	120.84	1657.91	18.14	109.05	1472.88	12.32	50.33	1455.86	6.71	89.49	1244.40	118.30	1359.55	0.00	0.00	0.00	1363.00	-10.17	1694.51	1390.49	100.34	1714.89	1188.23	58.95	1732.97	1227.59	152.08	1740.97	-299.68	1492.55	69.04	267.08	1316.47	72.33	-123.87
8.63000	1125.46	155.55	34.19	1081.84	151.16	43.04	886.60	187.08	63.45	903.21	195.68	106.15	1694.84	18.44	112.48	1661.30	22.14	100.91	1474.49	14.16	50.11	1458.60	8.65	86.96	1253.81	117.03	1358.65	0.00	0.00	0.00	1371.63	-12.21	1693.48	1398.65	98.44	1714.17	1196.96	57.13	1731.89	1236.35	150.31	1740.04	-299.87	1493.39	68.90	266.05	1317.33	71.82	-120.60
8.64000	1124.65	155.66	34.09	1081.32	151.09	42.40	887.44	187.52	65.57	904.62	196.47	108.31	1697.05	23.10	104.55	1663.54	26.49	92.56	1476.14	15.74	48.52	1460.70	9.74	85.25	1262.47	115.72	1357.88	0.00	0.00	0.00	1379.82	-14.32	1692.55	1407.26	96.25	1713.41	1205.82	55.36	1730.99	1245.09	148.29	1739.27	-299.91	1493.40	68.68	266.44	1317.36	71.79	-120.77
8.65000	1124.44	155.21	33.65	1081.50	151.41	42.21	888.43	187.92	68.01	906.23	197.24	110.78	1700.57	27.31	97.34	1666.15	29.97	86.00	1478.69	16.94	46.84	1464.11	11.50	83.56	1272.45	114.38	1357.41	0.00	0.00	0.00	1389.04	-16.28	1691.59	1416.04	94.04	1712.95	1214.68	53.48	1730.24	1253.85	146.29	1738.71	-299.60	1492.69	68.64	267.69	1315.95	72.51	-124.61
8.66000	1124.45	155.78	33.67	1081.83	151.27	41.78	889.57	188.58	70.88	908.10	198.10	113.56	1705.07	30.07	90.31	1670.47	33.11	81.10	1481.75	17.41	45.58	1469.62	12.95	82.36	1282.02	112.88	1357.11	0.00	0.00	0.00	1397.80	-18.32	1690.94	1424.56	91.64	1712.70	1223.40	51.27	1729.65	1262.54	144.43	1738.35	-299.68	1492.72	68.79	268.43	1315.92	72.61	-120.80
8.67000	1125.50	155.78	33.87	1082.61	151.01	41.50	890.97	188.78	73.99	910.21	198.74	116.59	1709.33	31.03	82.68	1673.22	35.63	79.44	1484.71	17.43	44.71	1474.89	13.16	81.65	1291.70	111.37	1357.05	0.00	0.00	0.00	1406.10	-20.55	1690.72	1433.44	89.56	1712.63	1232.08	49.15	1729.36	1271.26	142.22	1738.28	-300.52	1496.23	67.51	267.10	1315.53	72.50	-119.25
8.68000	1124.41	155.18	33.17	1082.45	151.20	41.21	892.54	189.56	77.88	912.62	199.57	120.20	1712.62	31.33	74.18	1676.01	36.23	73.47	1486.90	17.13	44.63	1479.54	13.83	80.41	1302.06	109.76	1357.25	0.00	0.00	0.00	1414.49	-22.72	1690.75	1442.01	87.15	1712.85	1240.68	46.65	1729.25	1279.98	139.88	1738.42	-300.52	1496.11	67.74	266.26	1316.36	72.08	-122.44
8.69000	1125.47	155.26	33.68	1082.82	151.05	41.00	894.47	189.94	82.08	915.45	199.98	123.99	1716.67	31.21	66.09	1678.02	35.98	65.77	1488.41	16.99	45.17	1482.41	13.67	79.62	1312.07	108.11	1357.77	0.00	0.00	0.00	1429.96	-24.32	1688.56	1451.00	84.62	1713.42	1249.33	44.17	1729.35	1288.68	137.60	1738.82	-300.05	1494.12	68.13	267.56	1315.82	72.70	-123.83
8.70000	1125.88	155.33	33.41	1082.68	151.04	40.80	896.80	190.19	86.74	918.78	200.22	128.15	1717.16	30.97	57.74	1679.72	35.73	59.45	1489.70	17.20	45.89	1484.70	13.19	78.69	1321.80	106.51	1358.49	0.00	0.00	0.00	1440.22	-26.32	1688.70	1459.43	82.72	1714.28	1258.00	41.63	1729.62	1297.47	134.85	1739.49	-300.64	1497.70	66.94	266.09	1316.06	72.25	-121.63
8.71000	1125.59	155.02	33.05	1084.35	150.86	41.19	899.56	190.38	91.79	922.59	200.40	132.71	1720.26	30.97	51.32	1681.49	36.61	55.10	1490.91	17.52	45.31	1487.08	13.14	77.90	1331.82	104.87	1359.46	0.00	0.00	0.00	1448.91	-28.60	1689.50	1468.03	80.38	1715.55	1266.73	39.37	1730.16	1306.12	132.25	1740.29	-300.52	1496.13	67.65	263.93	1316.10	71.72	-123.12
8.72000	1125.75	155.38	32.83	1083.76	150.94	41.06	902.88	190.38	97.24	926.82	201.07	137.74	1721.46	31.18	45.86	1684.15	36.12	52.36	1491.46	17.14	43.57	1489.45	12.95	77.77	1341.69	103.14	1360.63	0.00	0.00	0.00	1457.50	-31.03	1690.65	1476.20	77.99	1717.13	1275.18	36.62	1730.77	1314.63	129.79	1741.20	-300.24	1495.73	67.71	263.00	1316.77	71.36	-122.20
8.73000	1126.36	155.26	33.03	1084.14	150.90	41.39	906.75	190.27	103.14	931.65	201.92	143.25	1723.44	31.34	43.16	1684.85	36.86	50.51	1492.04	17.10	43.20	1490.70	12.43	78.06	1351.58	101.48	1362.02	0.00	0.00	0.00	1459.13	-33.88	1694.70	1484.78	75.88	1718.88	1283.50	33.69	1731.55	1322.99	127.24	1742.36	-300.28	1494.95	68.12	267.47	1316.53	72.25	-123.83
8.74000	1127.63	155.24	33.27	1085.63	150.69	42.13	911.29	190.58	109.58	937.10	203.29	149.35	1723.92	30.71	41.59	1684.14	36.38	51.06	1492.27	16.90	43.07	1491.15	12.80	78.00	1361.98	99.80	1363.61	0.00	0.00	0.00	1466.62	-36.42	1697.05	1493.02	73.64	1721.05	1291.89	30.92	1732.49	1331.20	124.61	1743.70	-299.80	1493.51	68.83	268.06	1315.68	72.65	-123.99
8.75000	1127.02	155.81	32.73	1085.97	150.71	43.24	916.43	191.30	116.66	943.46	204.25	155.65	1724.61	30.74	40.38	1684.83	36.49	50.38	1492.42	16.67	42.86	1491.55	13.34	77.67	1371.08	98.24	1365.36	0.00	0.00	0.00	1474.43	-38.84	1699.00	1501.38	71.68	1723.33	1300.13	28.05	1733.54	1339.32	121.73	1745.22	-300.44	1497.23	67.30	265.97	1316.52	71.87	-123.79
8.76000	1126.24	155.15	32.67	1086.10	148.94	44.12	922.45	191.41	124.07	950.71	205.18	162.29	1725.00	30.70	39.48	1684.94	36.42	49.39	1492.64	16.61	42.74	1492.11	13.41	77.71	1381.10	96.77	1367.17	0.00	0.00	0.00	1483.68	-40.77	1701.07	1509.70	69.56	1725.85	1308.43	25.16	1734.58	1347.18	119.12	1746.65	-300.86	1496.14	67.69	264.14	1316.20	71.78	-125.07
8.77000	1127.79	155.09	32.83	1086.20	148.09	44.99	929.30	191.10	131.79	959.12	205.83	169.09	1724.98	30.57	38.29	1685.22	36.36	48.97	1492.82	16.72	42.62	1492.10	13.04	77.95	1391.69	95.26	1369.03	0.00	0.00	0.00	1491.80	-42.75	1703.38	1518.13	67.42	1728.46	1316.70	22.42	1735.63	1354.68	116.77	1748.10	-300.55	1495.00	68.26	264.35	1316.39	71.56	-126.88
8.78000	1128.62	155.31	32.53	1087.40	147.76	46.17	936.61	191.73	140.56	968.42	206.24	176.09	1725.54	31.07	38.19	1684.82	36.28	48.47	1492.80	16.52	42.66	1492.22	12.97	77.96	1400.81	93.82	1370.84	0.00	0.00	0.00	1500.84	-44.70	1705.44	1525.19	65.48	1731.36	1324.84	19.65	1736.56	1362.16	114.15	1749.47	-300.56	1497.52	67.28	265.19	1316.75	71.73	-121.57
8.79000	1130.15	155.65	32.79	1088.78	148.03	47.36	944.52	192.46	150.05	978.54	206.31	183.39	1725.59	31.16	37.79	1684.94	36.26	48.22	1492.85	16.42	42.60	1492.33	12.85	77.99	1410.69	92.45	1372.54	0.00	0.00	0.00	1507.85	-46.82	1707.93	1532.85	63.64	1734.12	1332.78	16.99	1737.39	1369.54	111.30	1750.84	-300.18	1494.60	68.37	265.83	1316.52	71.75	-124.23
8.80000	1129.32	155.30	31.59	1089.73	147.90	48.90	953.06	192.69	160.07	989.25	205.85	190.99	1725.08	31.37	37.24	1685.73	36.45	48.10	1492.96	16.49	42.52	1492.37	12.90	77.91	1419.80	91.07	1374.23	0.00	0.00	0.00	1515.57	-48.72	1710.39	1541.02	61.70	1736.92	1340.49	14.05	1738.07	1376.80	108.63	1752.11	-299.97	1493.98	68.42	266.85	1315.83	72.18	-122.02
8.81000	1131.26	154.90	31.11	1090.40	147.03	51.82	962.61	192.42	170.41	1000.46	205.58	199.25	1724.71	31.15	36.84	1685.29	36.19	47.64	1493.03	16.59	42.43	1492.48	12.97	77.83	1429.35	89.85	1375.81	0.00	0.00	0.00	1524.15	-50.42	1712.46	1548.33	59.97	1739.75	1348.17	11.36	1738.68	1384.03	106.00	1753.37	-300.43	1497.84	67.21	267.92	1315.26	72.79	-124.15
8.82000	1133.20	155.28	30.70	1093.36	148.94	54.90	973.16	192.29	181.13	1012.64	204.74	207.48	1725.25	31.63	36.62	1685.61	36.35	47.47	1493.12	16.66	42.33	1492.45	12.55	77.97	1438.29	88.77	1377.11	0.00	0.00	0.00	1532.97	-52.01	1714.51	1555.62	58.57	1742.47	1355.70	8.52	1739.14	1391.14	103.21	1754.53	-300.49	1497.23	67.15	266.68	1315.51	72.52	-122.71
8.83000	1135.01	155.48	29.75	1099.25	148.97	57.47	985.07	191.17	191.53	1025.66	204.51	216.02	1725.68	31.63	36.62	1685.67	36.15	47.47	1493.18	16.69	42.27	1492.58	12.88	77.74	1447.55	87.76	1378.26	0.00	0.00	0.00	1540.40	-53.74	1716.62	1563.18	56.68	1745.33	1363.35	5.97	1739.53	1398.05	100.77	1755.61	-300.17	1495.84	67.74	266.51	1316.22	72.12	-124.92
8.84000	1139.26	155.91	30.38	1105.36	149.21	59.73	997.88	191.06	202.19	1039.65	204.52	224.43	1725.58	31.17	36.40	1685.83	36.11	47.36	1493.16	16.58	42.25	1492.47	12.57	77.80	1457.14	86.82	1379.28	0.00	0.00	0.00	1547.43	-55.52	1718.86	1569.71	55.36	1748.23	1370.91	3.35	1739.74	1405.01	98.30	1756.62	-299.72	1493.23	68.46	267.12	1316.33	72.13	-125.51
8.85000	1143.75	156.46	30.11	1114.01	149.73	62.33	1011.97	191.00	212.52	1054.56	204.27	232.29	1726.21	31.79	36.61	1685.83	36.23	47.11	1493.31	16.73	42.12	1492.58	12.45	77.86	1465.20	85.98	1380.28	0.00	0.00	0.00	1556.25	-56.85	1720.76	1577.98	53.68	1750.94	1378.41	0.97	1739.88	1411.72	96.35	1757.48	-299.97	1495.49	67.84	266.49	1315.32	72.38	-122.58
8.86000	1147.60	156.96	29.41	1122.82	150.50	64.17	1026.94	191.74	222.56	1070.24	203.99	239.66	1726.25	31.62	36.52	1685.79	36.17	46.77	1493.26	16.52	42.17	1492.58	12.32	77.85	1472.44	85.17	1381.34	0.00	0.00	0.00	1564.28	-58.15	1722.72	1585.31	52.44	1753.61	1385.89	-1.23	1739.92	1418.67	94.10	1758.31	-299.28	1491.73	69.25	263.71	1316.68	71.31	-122.37
8.87000	1150.51	159.64	29.50	1131.50	151.81	65.98	1042.79	191.94	231.56	1086.41	203.71	246.42	1725.31	31.61	36.30	1685.89	35.88	46.88	1493.32	16.51	42.14	1492.73	12.66	77.74	1480.49	84.35	1382.22	0.00	0.00	0.00	1571.11	-59.42	1724.75	1592.40	50.68	1756.31	1393.31	-3.33	1739.88	1425.63	92.00	1759.05	-299.24	1491.20	69.40	262.81	1316.97	70.89	-123.04
8.88000	1158.57	161.13	30.48	1140.09	153.21	68.24	1058.86	191.76	239.45	1103.20	203.12	252.47	1725.39	31.32	36.22	1685.79	35.93	46.73	1493.29	16.47	42.19	1492.81	12.70	77.78	1488.49	83.51	1383.04	0.00	0.00	0.00	1579.01	-60.75	1726.52	1599.40	49.54	1758.82	1400.75	-5.32	1739.75	1432.59	89.83	1759.79	-299.72	1492.52	68.67	265.83	1316.39	71.81	-128.01
8.89000	1169.40	163.53	34.37	1152.24	154.87	72.75	1075.33	190.93	246.10	1119.80	203.12	258.13	1725.70	31.67	36.11	1686.12	36.05	46.63	1493.41	16.61	42.10	1492.63	12.58	77.86	1497.54	82.49	1384.17	0.00	0.00	0.00	1587.69	-61.81	1728.15	1606.63	48.24	1761.23	1408.16	-7.22	1739.62	1439.48	87.98	1760.40	-300.08	1494.10	68.14	265.20	1318.56	70.93	-123.75
8.90000	1184.07	166.09	39.45	1166.25	157.04	77.49	1091.89	189.48	251.59	1136.53	202.31	263.17	1725.74	31.70	36.11	1685.93	35.91	46.54	1493.32	16.45	42.18	1492.48	12.20	78.13	1506.19	81.43	1385.26	0.00	0.00	0.00	1594.90	-62.69	1729.93	1613.36	47.15	1763.64	1415.63	-8.93	1739.55	1446.41	86.20	1761.00	-299.40	1490.36	69.45	264.26	1317.56	71.03	-120.01
8.91000	1202.89	169.33	43.96	1183.47	159.69	81.36	1108.74	188.64	256.17	1153.32	201.81	267.89	1725.20	31.71	35.65	1686.44	36.10	46.50	1493.26	16.34	42.21	1492.64	12.45	78.03	1514.48	80.34	1386.30	0.00	0.00	0.00	1602.80	-63.58	1731.51	1620.92	46.25	1765.75	1423.24	-10.28	1739.54	1453.19	85.05	1761.52	-299.99	1493.39	68.46	265.56	1316.59	71.67	-124.22
8.92000	1220.52	172.80	46.76	1202.39	162.50	84.54	1125.97	188.17	259.53	1170.63	201.41	271.73	1725.62	32.09	35.70	1686.31	35.86	46.57	1493.45	16.60	42.11	1492.63	12.46	78.12	1522.46	79.22	1387.30	0.00	0.00	0.00	1610.44	-64.21	1733.08	1627.44	45.47	1767.83	1430.67	-11.68	1739.63	1460.11	83.72	1762.07	-299.71	1491.95	68.86	264.88	1316.18	71.82	-127.03
8.93000	1239.85	175.97	49.45	1223.35	164.98	87.47	1143.67	188.02	261.59	1188.31	201.04	274.45	1725.88	31.54	35.81	1686.19	35.89	46.32	1493.43	16.56	42.07	1492.36	12.18	78.28	1530.17	78.08	1388.24	0.00	0.00	0.00	1617.52	-64.91	1734.79	1634.12	44.75	1769.68	1438.03	-12.91	1739.87	1467.14	82.31	1762.65	-299.56	1490.85	69.05	261.86	1316.64	71.13	-129.30
8.94000	1263.00	178.58	52.06	1244.40	167.06	89.21	1162.01	187.76	262.25	1206.26	200.76	276.01	1725.94	30.92	35.71	1686.13	35.74	46.23	1493.37	16.40	42.16	1492.36	11.97	78.53	1537.65	76.91	1389.11	0.00	0.00	0.00	1625.21	-65.67	1736.33	1641.03	44.15	1771.41	1445.31	-13.88	1740.21	1474.04	81.47	1763.15	-299.64	1492.67	68.68	264.05	1317.86	71.12	-122.63
8.95000	1285.90	180.72	53.74	1266.80	168.77	90.31	1180.92	187.81	261.71	1224.66	200.55	276.40	1725.50	31.41	35.38	1685.89	35.57	46.18	1493.35	16.39	42.15	1492.46	12.25	78.53	1544.96	75.72	1389.90	0.00	0.00	0.00	1632.96	-65.95	1737.80	1648.09	43.70	1772.95	1452.49	-14.82	1740.72	1480.94	80.64	1763.62	-300.14	1494.35	68.06	263.70	1318.20	71.13	-124.60
8.96000	1309.24	182.56	54.16	1289.94	170.24	90.65	1200.06	187.88	259.93	1243.62	200.25	275.56	1725.72	31.42	35.52	1686.39	35.68	46.20	1493.34	16.25	42.22	1492.49	12.25	78.62	1552.13	74.51	1390.61	0.00	0.00	0.00	1639.57	-66.35	1739.48	1655.17	43.19	1774.45	1459.67	-15.62	1741.32	1487.69	80.07	1764.14	-300.18	1494.91	68.01	263.01	1317.41	71.15	-121.27
8.97000	1335.78	183.85	55.06	1315.11	171.42	90.76	1219.48	188.08	257.13	1263.05	199.99	273.67	1725.38	31.07	35.47	1686.02	35.66	46.01	1493.42	16.25	42.21	1492.46	12.34	78.78	1559.21	73.29	1391.24	0.00	0.00	0.00	1647.25	-66.68	1741.07	1661.78	43.44	1775.61	1466.96	-16.20	1742.00	1494.47	79.51	1764.52	-299.63	1491.00	69.43	264.23	1316.66	71.62	-124.98
8.98000	1361.61	184.56	54.67	1340.30	172.08	90.01	1239.29	188.37	253.20	1282.74	199.96	270.83	1725.78	31.27	35.49	1686.64	35.72	46.19	1493.57	16.40	42.15	1492.57	12.63	78.75	1566.26	72.06	1391.76	0.00	0.00	0.00	1654.61	-66.73	1742.75	1668.92	43.33	1776.83	1474.17	-16.78	1742.65	1501.34	78.87	1764.90	-299.71	1492.58	68.66	264.19	1316.91	71.66	-126.13
8.99000	1389.24	184.85	54.39	1366.47	172.39	88.85	1259.63	189.08	248.39	1302.96	200.06	267.18	1725.72	31.22	35.25	1686.10	35.38	46.22	1493.56	16.29	42.18	1492.54	12.40	79.06	1573.30	70.82	1392.18	0.00	0.00	0.00	1661.75	-66.71	1744.50	1676.06	43.22	1778.04	1481.34	-17.35	1743.26	1508.16	78.51	1765.12	-299.57	1493.35	68.37	264.56	1317.18	71.45	-125.87
9.00000	1417.03	184.59	53.47	1394.03	172.20	87.49	1280.54	189.68	242.54	1323.48	200.10	262.59	1725.54	31.33	35.29	1686.11	35.40	46.17	1493.59	16.24	42.23	1492.54	12.49	79.18	1580.39	69.58	1392.49	0.00	0.00	0.00	1668.50	-66.58	1746.37	1682.92	43.54	1779.20	1488.42	-17.93	1743.78	1514.85	78.23	1765.20	-299.69	1491.20	69.08	265.26	1317.73	71.49	-126.28
9.01000	1446.85	183.70	53.00	1421.78	171.54	85.76	1302.16	190.35	235.70	1344.22	200.26	257.26	1725.23	31.10	35.00	1686.05	35.26	46.19	1493.64	16.23	42.29	1492.54	12.51	79.42	1587.57	68.34	1392.67	0.00	0.00	0.00	1675.94	-66.62	1748.17	1689.51	44.01	1780.38	1495.58	-18.18	1744.26	1521.77	77.73	1765.26	-299.28	1489.95	69.60	262.16	1318.28	70.99	-124.36
9.02000	1477.94	182.31	52.72	1451.46	170.30	84.26	1324.24	191.07	228.02	1365.43	200.45	251.14	1725.04	31.14	35.26	1686.70	35.39	46.38	1493.68	16.19	42.31	1492.78	13.37	79.23	1594.89	67.09	1392.73	0.00	0.00	0.00	1683.38	-66.31	1750.05	1696.26	44.44	1781.51	1502.61	-18.51	1744.65	1528.54	77.50	1765.14	-299.87	1491.21	68.92	263.13	1316.67	71.39	-124.37
9.03000	1509.43	180.14	52.35	1481.28	168.49	82.61	1346.71	191.93	219.53	1387.19	200.84	244.31	1725.36	31.43	35.23	1685.94	35.37	45.90	1493.66	16.22	42.31	1492.65	13.26	79.56	1602.39	65.86	1392.65	0.00	0.00	0.00	1690.48	-66.11	1751.86	1702.85	44.80	1782.74	1509.65	-18.93	1744.89	1535.28	77.48	1764.78	-299.41	1490.40	69.61	259.53	1316.92	70.39	-126.09
9.04000	1541.42	177.77	51.72	1511.58	166.51	80.58	1370.18	191.69	209.83	1409.51	201.14	236.80	1724.75	31.33	34.95	1686.01	35.10	46.12	1493.78	16.48	42.24	1492.68	13.46	79.67	1610.12	64.62	1392.43	0.00	0.00	0.00	1697.39	-65.79	1753.80	1709.00	45.60	1783.87	1516.81	-19.25	1745.02	1541.95	77.50	1764.38	-300.09	1494.27	68.27	262.66	1317.74	71.03	-127.93
9.05000	1572.17	175.11	50.41	1542.99	164.40	78.64	1393.88	193.10	200.22	1432.58	201.45	228.66	1725.35	31.65	35.39	1686.84	35.56	46.01	1493.80	16.48	42.30	1492.77	13.75	79.88	1618.12	63.40	1392.05	0.00	0.00	0.00	1704.37	-65.44	1755.79	1716.33	46.24	1784.90	1524.11	-19.41	1745.04	1548.62	77.44	1763.85	-299.62	1492.04	68.81	261.50	1317.81	70.64	-123.00
9.06000	1605.45	171.80	49.78	1573.44	162.05	76.21	1418.60	193.69	189.68	1456.27	201.64	219.97	1725.91	31.87	35.35	1686.69	35.54	45.93	1493.93	16.63	42.31	1492.60	13.41	80.36	1626.43	62.20	1391.52	0.00	0.00	0.00	1711.96	-65.11	1757.44	1722.71	47.05	1786.02	1531.46	-19.74	1744.95	1555.21	77.59	1763.17	-299.82	1492.53	68.77	263.67	1316.85	71.42	-121.36
9.07000	1636.71	168.48	48.36	1603.66	159.24	73.58	1444.12	194.37	178.84	1480.46	201.25	210.66	1725.39	31.30	35.04	1687.09	35.45	46.02	1493.90	16.42	42.44	1492.70	13.83	80.48	1633.89	60.94	1391.22	0.00	0.00	0.00	1719.22	-64.39	1759.32	1729.41	48.36	1786.96	1538.83	-20.17	1744.69	1561.99	77.38	1762.38	-299.88	1494.52	68.17	266.03	1317.07	71.67	-124.09
9.08000	1669.27	164.82	47.69	1636.05	156.15	71.72	1470.42	194.37	167.39	1504.93	201.53	201.44	1726.46	31.90	35.32	1687.20	35.72	45.83	1493.91	16.40	42.52	1492.84	14.22	80.50	1641.55	59.73	1390.83	0.00	0.00	0.00	1726.72	-63.91	1761.07	1735.98	49.32	1787.94	1546.26	-20.51	1744.31	1568.84	76.94	1761.59	-299.60	1493.13	68.42	262.36	1317.64	70.93	-123.10
9.09000	1704.82	159.79	45.65	1666.77	152.89	69.30	1497.57	193.21	155.48	1530.28	200.94	191.64	1725.51	32.15	35.04	1687.28	35.59	45.83	1494.09	16.59	42.52	1492.74	14.10	80.89	1649.22	58.60	1390.34	0.00	0.00	0.00	1734.05	-63.21	1762.84	1742.69	49.96	1788.97	1553.67	-20.90	1743.81	1575.60	76.97	1760.57	-299.61	1493.34	68.31	263.19	1316.48	71.27	-125.54
9.10000	1738.75	155.97	45.81	1699.08	149.55	67.64	1525.80	191.54	143.32	1555.95	200.36	181.88	1724.57	31.69	37.99	1686.88	35.82	45.73	1494.09	16.53	42.64	1492.82	14.22	81.15	1656.95	57.52	1389.75	0.00	0.00	0.00	1741.17	-62.37	1764.52	1749.47	51.25	1789.78	1561.09	-21.33	1743.18	1582.28	77.06	1759.50	-299.53	1493.34	68.55	263.57	1316.32	71.53	-124.42
9.11000	1771.85	151.94	46.21	1731.25	146.29	66.18	1554.70	189.13	131.29	1582.46	199.26	171.97	1724.37	31.92	38.37	1686.73	35.42	45.96	1494.16	16.66	42.75	1493.06	14.89	81.07	1664.80	56.51	1389.05	0.00	0.00	0.00	1747.93	-61.51	1766.24	1756.00	52.17	1790.68	1568.63	-21.76	1742.45	1589.23	76.71	1758.37	-299.13	1491.92	69.01	264.26	1317.35	71.44	-124.98
9.12000	1804.57	149.02	46.11	1763.70	143.33	65.00	1583.81	187.36	119.83	1609.72	196.80	161.73	1724.36	31.06	39.28	1686.03	34.61	46.63	1494.41	17.03	42.67	1493.02	14.83	81.37	1672.31	55.63	1388.22	0.00	0.00	0.00	1755.85	-60.46	1767.83	1762.12	53.35	1791.54	1576.46	-21.98	1741.67	1596.25	76.33	1757.13	-300.08	1494.60	68.23	264.56	1317.22	71.48	-123.98
9.13000	1838.06	145.77	46.77	1796.11	140.44	63.80	1613.33	184.99	108.75	1637.29	194.34	151.95	1723.65	30.70	39.47	1685.37	33.82	47.13	1494.50	17.12	42.81	1493.05	14.71	81.63	1680.05	54.80	1387.38	0.00	0.00	0.00	1763.23	-59.59	1769.20	1769.41	54.48	1792.23	1584.30	-22.46	1740.69	1603.09	76.64	1755.67	-299.96	1494.81	68.30	267.56	1317.39	71.91	-120.32
9.14000	1870.59	142.85	47.44	1828.28	137.80	62.71	1642.75	182.83	98.37	1665.67	191.21	142.31	1722.85	29.69	40.12	1684.87	32.93	47.43	1494.56	17.16	43.00	1493.26	14.95	81.84	1687.63	54.05	1386.45	0.00	0.00	0.00	1770.81	-58.77	1770.59	1776.59	55.60	1792.83	1592.18	-23.00	1739.62	1610.49	75.87	1754.36	-300.59	1495.85	67.80	268.12	1315.73	72.63	-121.98
9.15000	1903.33	140.52	47.86	1859.86	135.39	61.38	1672.63	180.90	89.00	1694.18	188.16	133.50	1721.63	28.71	40.21	1685.09	32.30	47.60	1494.62	17.27	43.17	1493.28	15.01	82.14	1695.36	53.41	1385.45	0.00	0.00	0.00	1778.47	-57.99	1771.68	1783.20	56.77	1793.57	1600.12	-23.57	1738.45	1617.55	75.92	1752.75	-300.24	1495.36	67.62	266.00	1315.09	72.57	-125.38
9.16000	1935.02	137.81	48.76	1892.75	131.49	59.02	1703.31	177.35	79.91	1723.16	184.79	125.35	1722.43	28.11	40.42	1685.39	31.91	47.43	1494.74	17.61	43.33	1493.45	15.20	82.35	1703.05	52.86	1384.44	0.00	0.00	0.00	1786.38	-56.73	1772.92	1789.88	58.14	1794.20	1608.26	-23.84	1737.28	1624.93	75.38	1751.25	-299.78	1492.32	68.70	265.11	1316.84	71.76	-125.07
9.17000	1966.98	135.71	51.11	1924.20	129.62	58.75	1733.93	174.22	71.93	1751.47	181.91	118.23	1724.85	29.12	36.74	1686.10	31.98	47.11	1494.94	17.94	43.46	1493.38	15.26	82.74	1710.91	52.38	1383.39	0.00	0.00	0.00	1794.44	-55.56	1773.96	1796.86	59.60	1794.57	1616.36	-24.46	1735.91	1632.13	75.20	1749.56	-299.57	1492.27	68.96	265.24	1317.60	71.50	-124.87
9.18000	1999.57	133.60	55.18	1956.57	127.31	60.76	1764.12	171.14	65.08	1779.81	178.58	111.83	1726.00	29.40	36.16	1687.78	32.55	46.68	1495.04	18.26	43.67	1493.40	15.33	83.01	1718.76	52.02	1382.32	0.00	0.00	0.00	1802.04	-54.60	1775.01	1803.65	60.88	1794.93	1624.59	-24.98	1734.49	1639.23	75.18	1747.71	-299.51	1492.51	69.01	266.70	1316.79	72.16	-126.26
9.19000	2031.00	132.57	59.29	1987.45	124.94	63.83	1794.31	167.61	59.05	1807.82	175.45	106.59	1726.67	29.78	35.73	1687.90	33.07	46.00	1495.22	18.68	43.88	1493.57	15.44	83.39	1726.42	51.71	1381.16	0.00	0.00	0.00	1810.29	-53.09	1775.84	1810.78	62.31	1795.20	1632.91	-25.56	1733.00	1646.50	74.95	1745.87	-300.65	1497.68	67.52	267.76	1316.26	72.57	-120.34
9.20000	2061.28	130.47	65.75	2018.19	123.26	67.73	1824.11	164.14	54.19	1835.42	171.85	102.24	1727.81	29.48	35.04	1687.62	33.30	45.48	1495.34	18.92	44.23	1493.45	15.20	83.91	1734.91	51.47	1379.98	0.00	0.00	0.00	1818.41	-51.78	1776.65	1817.73	63.76	1795.47	1641.36	-26.18	1731.38	1653.77	74.89	1744.00	-300.26	1494.43	68.41	264.96	1316.35	71.86	-124.23
9.21000	2091.34	129.47	72.82	2047.41	121.20	73.15	1853.39	160.51	50.50	1862.48	168.32	99.02	1727.56	30.01	34.66	1687.06	33.31	45.18	1495.50	19.19	44.61	1493.72	15.63	84.19	1743.07	51.31	1378.69	0.00	0.00	0.00	1826.69	-50.32	1777.26	1825.30	65.32	1795.48	1650.03	-26.55	1729.76	1660.85	75.14	1741.93	-300.04	1494.35	68.12	263.15	1317.62	71.08	-126.36
9.22000	2118.98	127.88	81.02	2076.60	119.56	79.74	1881.86	156.66	47.92	1888.81	164.27	96.63	1727.14	30.05	34.69	1687.57	33.59	45.26	1495.65	19.49	44.95	1493.89	16.05	84.59	1750.92	51.15	1377.36	0.00	0.00	0.00	1834.17	-48.96	1777.96	1832.83	66.68	1795.54	1658.64	-27.03	1728.01	1668.23	74.97	1739.90	-300.76	1495.11	67.97	262.73	1316.51	71.21	-125.27
9.23000	2145.76	126.26	87.59	2103.94	118.16	84.55	1909.07	152.54	46.24	1913.45	160.84	95.44	1726.25	29.96	34.34	1686.95	33.43	44.96	1495.80	19.70	45.40	1493.95	15.85	85.20	1759.49	51.04	1375.90	0.00	0.00	0.00	1842.52	-47.38	1778.42	1839.60	68.08	1795.54	1667.24	-27.51	1726.15	1675.86	74.60	1737.80	-300.09	1494.11	68.36	263.74	1316.48	71.36	-124.11
9.24000	2171.77	125.55	95.55	2129.19	116.02	91.41	1934.94	148.73	45.59	1937.42	156.91	94.83	1726.20	30.54	34.17	1687.22	33.26	45.19	1495.97	19.91	45.86	1494.16	15.98	85.67	1767.57	50.98	1374.41	0.00	0.00	0.00	1850.21	-45.81	1778.88	1846.52	70.16	1795.44	1675.98	-27.68	1724.25	1683.58	74.33	1735.60	-299.90	1495.14	68.04	265.78	1315.50	72.26	-124.01
9.25000	2194.53	125.01	104.84	2152.61	115.18	98.04	1959.21	145.51	45.86	1959.85	153.52	94.96	1726.40	30.20	34.29	1687.76	33.35	45.15	1496.22	20.23	46.26	1494.89	16.95	85.85	1775.68	50.87	1372.85	0.00	0.00	0.00	1858.69	-44.07	1779.27	1853.60	71.75	1795.28	1684.69	-28.16	1722.16	1691.15	74.03	1733.32	-300.13	1495.08	68.12	265.27	1315.79	72.09	-127.92
9.26000	2215.05	123.52	113.22	2174.62	113.46	104.95	1982.01	141.79	46.34	1980.54	150.32	95.62	1726.04	30.31	33.95	1687.45	33.44	44.75	1496.38	20.33	46.90	1494.89	16.34	86.82	1784.01	50.78	1371.25	0.00	0.00	0.00	1866.93	-42.07	1779.69	1860.37	73.59	1795.22	1693.65	-28.41	1720.12	1698.67	73.97	1730.95	-299.59	1490.07	69.54	266.14	1315.87	72.23	-126.84
9.27000	2233.13	125.22	123.39	2194.37	112.12	110.88	2002.93	138.52	47.40	2000.07	146.81	96.46	1726.63	30.38	34.31	1687.57	33.48	44.73	1496.73	20.69	47.38	1495.08	15.91	87.76	1792.47	50.70	1369.66	0.00	0.00	0.00	1875.25	-40.16	1780.00	1867.59	75.58	1794.88	1702.60	-28.70	1718.01	1706.53	73.48	1728.59	-299.38	1491.40	69.20	266.51	1316.01	72.23	-122.65
9.28000	2250.46	123.83	129.92	2210.87	110.43	116.40	2022.34	134.61	48.31	2017.66	143.58	97.47	1727.02	30.32	34.24	1687.31	33.28	44.69	1496.95	20.73	48.11	1495.69	16.21	88.49	1801.19	50.64	1368.12	0.00	0.00	0.00	1882.84	-38.30	1780.38	1874.04	77.72	1794.67	1711.78	-28.70	1715.93	1714.26	73.07	1726.24	-299.65	1493.73	68.65	265.29	1315.32	72.18	-122.60
9.29000	2265.91	122.28	135.38	2233.39	108.59	113.64	2039.01	131.59	49.45	2033.28	140.50	98.39	1727.07	30.10	34.02	1687.58	33.08	44.55	1497.11	20.63	48.99	1495.99	15.72	89.56	1809.76	50.53	1366.61	0.00	0.00	0.00	1891.08	-36.24	1780.59	1881.51	79.29	1794.47	1720.65	-29.10	1713.82	1721.84	73.20	1723.85	-299.89	1494.71	68.25	265.91	1314.83	72.52	-123.71
9.30000	2278.20	120.70	139.60	2246.88	106.72	117.55	2053.15	128.68	50.15	2046.91	137.17	98.79	1726.89	30.24	33.94	1687.87	32.85	44.65	1497.45	20.75	49.87	1496.53	15.40	90.69	1818.24	50.47	1365.12	0.00	0.00	0.00	1899.03	-34.35	1780.92	1888.34	81.53	1794.24	1729.58	-29.45	1711.75	1729.54	73.27	1721.63	-299.80	1493.66	68.65	265.86	1316.42	71.98	-123.57
9.31000	2291.02	117.06	142.21	2257.58	104.66	120.20	2065.45	125.06	49.85	2058.20	134.40	98.68	1726.92	29.91	33.62	1687.71	32.67	44.49	1497.59	20.25	51.17	1497.07	14.77	92.08	1827.10	50.46	1363.79	0.00	0.00	0.00	1907.90	-31.82	1781.11	1895.46	83.61	1794.04	1738.59	-29.45	1709.82	1737.38	73.25	1719.52	-300.04	1493.51	68.54	265.28	1316.21	71.80	-125.64
9.32000	2299.69	114.09	142.90	2268.87	99.09	119.42	2075.08	122.12	48.84	2067.58	131.54	97.82	1727.00	29.80	33.72	1688.00	32.47	44.30	1497.83	19.83	52.49	1497.77	14.31	93.45	1835.80	50.52	1362.53	0.00	0.00	0.00	1916.36	-29.51	1781.44	1902.59	85.58	1793.87	1747.77	-29.25	1707.99	1745.46	73.02	1717.55	-300.14	1494.33	68.10	264.15	1316.01	71.70	-125.79
9.33000	2307.54	109.66	140.87	2275.71	95.29	118.25	2082.78	118.78	47.63	2075.18	128.77	96.28	1727.32	29.72	33.86	1688.00	32.53	44.10	1498.14	19.33	54.12	1498.61	13.89	95.00	1844.55	50.58	1361.38	0.00	0.00	0.00	1920.11	-27.71	1783.33	1909.27	87.75	1793.75	1756.94	-29.00	1706.20	1753.30	73.26	1715.64	-300.04	1495.16	68.07	265.37	1317.01	71.68	-127.16
9.34000	2312.31	104.85	136.93	2272.11	92.98	124.66	2087.95	115.74	48.56	2081.17	126.10	94.72	1726.75	29.54	33.88	1688.95	32.42	44.29	1498.46	18.85	55.60	1499.66	13.74	96.64	1853.99	50.75	1360.40	0.00	0.00	0.00	1927.96	-25.55	1783.78	1916.21	89.94	1793.71	1766.15	-28.55	1704.60	1761.40	73.29	1714.03	-300.34	1496.14	67.87	265.63	1317.62	71.57	-129.66
9.35000	2318.14	97.32	129.52	2275.55	88.30	120.57	2091.07	113.00	48.56	2085.63	123.34	92.61	1726.48	30.28	33.87	1688.76	32.10	44.19	1498.77	18.24	57.32	1500.73	13.05	98.55	1862.78	50.99	1359.59	0.00	0.00	0.00	1936.42	-23.26	1784.03	1922.90	91.96	1793.86	1775.26	-27.95	1703.15	1768.96	74.06	1712.47	-300.91	1499.79	66.33	264.32	1317.02	71.64	-126.74
9.36000	2321.06	90.40	121.39	2278.73	81.37	110.97	2092.85	110.49	48.40	2088.41	121.41	90.57	1727.17	29.73	34.18	1688.84	32.02	43.72	1499.19	17.63	59.15	1501.72	12.12	100.80	1872.25	51.35	1358.96	0.00	0.00	0.00	1944.36	-20.97	1784.34	1930.18	93.92	1793.80	1784.19	-27.34	1701.86	1776.93	74.25	1711.10	-300.06	1494.49	68.13	265.67	1318.23	71.28	-125.69
9.37000	2323.69	84.16	112.64	2283.28	75.82	102.95	2095.53	108.93	47.19	2091.68	119.82	89.00	1727.18	29.78	34.03	1688.53	31.82	43.46	1499.61	16.78	61.20	1502.99	11.40	103.05	1881.55	51.77	1358.44	0.00	0.00	0.00	1952.68	-18.61	1784.78	1937.92	96.22	1793.86	1793.13	-26.55	1700.79	1784.57	75.12	1709.93	-300.56	1496.12	67.57	264.15	1318.09	70.88	-118.71
9.38000	2328.22	79.50	104.52	2287.86	71.49	96.21	2099.00	108.79	46.21	2097.46	118.69	87.97	1727.33	30.07	34.26	1688.59	31.55	43.26	1500.10	15.77	63.55	1504.48	10.87	105.46	1890.84	52.32	1358.15	0.00	0.00	0.00	1960.65	-16.34	1785.48	1945.48	98.19	1794.28	1801.95	-25.76	1700.06	1792.56	75.58	1709.14	-300.60	1495.89	67.93	262.83	1317.17	71.17	-124.07
9.39000	2334.81	75.75	95.76	2291.44	69.76	90.68	2102.47	109.19	45.30	2103.20	118.68	87.18	1726.93	29.63	33.80	1688.47	31.56	42.73	1500.69	14.59	66.28	1505.94	9.44	108.48	1900.04	52.91	1358.18	0.00	0.00	0.00	1969.84	-13.96	1786.27	1952.18	100.79	1795.05	1810.76	-24.87	1699.69	1800.42	76.40	1708.74	-299.66	1491.70	69.21	264.13	1315.46	71.71	-123.13
9.40000	2334.97	76.30	92.19	2293.90	69.38	84.78	2104.23	110.15	44.95	2107.39	118.93	86.21	1727.15	29.26	33.63	1689.11	31.47	42.82	1501.71	13.50	69.32	1507.99	8.86	111.37	1909.06	53.51	1358.51	0.00	0.00	0.00	1976.89	-11.75	1787.53	1959.95	102.71	1795.96	1819.57	-23.85	1699.58	1808.53	77.20	1708.52	-299.80	1492.60	68.87	265.71	1315.79	72.00	-122.37
9.41000	2338.09	77.03	84.82	2296.99	69.26	77.96	2105.62	110.37	44.50	2110.01	119.26	85.32	1727.82	29.40	33.47	1688.93	31.21	42.54	1503.21	12.78	72.73	1510.02	7.40	115.15	1918.39	54.11	1359.10	0.00	0.00	0.00	1985.70	-9.37	1788.81	1967.35	104.84	1797.06	1828.28	-22.68	1699.67	1816.36	78.67	1708.50	-299.09	1490.83	69.38	266.55	1315.98	72.18	-124.62
9.42000	2339.54	78.89	77.70	2298.31	70.91	72.10	2106.29	110.98	44.35	2111.71	119.89	84.66	1728.24	29.84	33.71	1688.96	31.24	42.24	1504.90	11.55	76.83	1512.48	5.98	119.02	1927.57	54.64	1359.96	0.00	0.00	0.00	1993.89	-7.08	1790.40	1974.79	107.18	1798.29	1837.05	-21.33	1700.02	1824.45	80.00	1708.63	-299.77	1492.70	68.75	265.49	1316.59	71.72	-123.47
9.43000	2341.15	81.36	72.45	2298.11	73.80	71.61	2106.66	111.75	44.38	2113.64	120.26	83.96	1727.71	29.69	33.69	1688.75	31.02	41.90	1507.04	10.47	81.15	1515.55	4.62	123.09	1936.96	55.10	1361.02	0.00	0.00	0.00	2001.63	-4.85	1792.16	1981.72	109.36	1799.82	1845.61	-20.07	1700.53	1832.83	81.00	1709.07	-299.76	1492.76	68.87	267.08	1316.25	72.13	-124.84
9.44000	2342.11	82.97	67.33	2299.48	75.29	67.97	2106.63	113.45	44.74	2115.24	121.41	83.72	1727.52	29.96	33.30	1688.66	31.14	41.60	1509.56	9.24	85.79	1518.85	2.99	127.52	1946.18	55.61	1362.23	0.00	0.00	0.00	2009.89	-2.48	1794.03	1988.74	111.60	1801.47	1854.37	-18.39	1701.29	1840.88	82.43	1709.54	-299.50	1492.36	69.15	265.06	1316.60	71.55	-124.83
9.45000	2342.77	83.17	62.37	2301.11	75.44	64.53	2106.96	114.28	44.38	2116.88	122.36	83.70	1727.69	29.38	33.17	1688.82	31.30	41.28	1512.31	7.61	90.77	1522.67	1.29	132.14	1955.47	56.09	1363.59	0.00	0.00	0.00	2017.63	-0.21	1795.93	1996.53	113.65	1802.87	1862.88	-17.01	1702.13	1848.60	84.48	1709.94	-300.21	1494.67	68.21	264.94	1315.36	72.07	-127.85
9.46000	2345.19	82.25	58.11	2302.36	74.31	61.03	2107.63	114.67	43.56	2119.07	122.28	83.50	1727.64	29.55	33.20	1688.39	31.30	41.17	1515.60	6.08	95.89	1527.12	-0.60	136.90	1964.85	56.61	1364.98	0.00	0.00	0.00	2025.64	2.02	1797.84	2004.78	115.66	1804.36	1871.35	-15.54	1703.02	1856.59	85.91	1710.55	-300.49	1495.37	67.65	264.84	1316.38	71.52	-126.41
9.47000	2346.16	81.94	55.15	2303.77	73.81	59.71	2108.55	114.32	42.65	2121.30	121.69	83.33	1728.08	29.52	33.06	1688.58	31.49	41.22	1519.31	4.68	100.99	1532.02	-3.01	142.21	1974.74	57.08	1366.45	0.00	0.00	0.00	2033.85	4.26	1799.69	2011.58	118.04	1805.87	1879.82	-14.03	1703.93	1864.79	87.26	1711.12	-299.19	1490.57	69.61	264.23	1316.69	71.41	-125.52
9.48000	2347.16	82.18	53.17	2304.15	73.88	58.28	2109.05	114.32	42.34	2122.73	121.19	83.23	1727.62	29.17	33.17	1689.37	31.59	41.74	1523.67	3.57	106.31	1537.50	-5.53	147.77	1984.66	57.53	1367.98	0.00	0.00	0.00	2042.11	6.48	1801.45	2018.85	120.34	1807.18	1888.11	-12.64	1704.78	1872.99	88.49	1711.77	-299.39	1491.72	69.51	264.94	1316.88	71.57	-122.57
9.49000	2347.38	82.24	51.22	2304.76	73.83	57.38	2109.40	114.27	42.06	2123.56	121.15	83.03	1727.71	29.50	33.04	1692.74	32.34	42.39	1528.61	1.92	112.17	1543.90	-7.84	153.29	1994.78	57.99	1369.46	0.00	0.00	0.00	2049.55	8.68	1803.27	2026.97	122.35	1808.35	1896.34	-11.28	1705.71	1881.01	89.91	1712.35	-299.60	1492.21	69.07	264.92	1316.48	71.66	-129.08
9.50000	2347.76	82.16	50.53	2305.04	73.57	56.85	2109.47	114.26	42.05	2124.25	120.79	82.82	1727.78	29.48	32.91	1691.25	33.60	42.79	1534.22	0.58	118.28	1551.17	-10.04	159.03	2004.40	58.48	1370.88	0.00	0.00	0.00	2057.03	10.95	1805.08	2034.02	124.33	1809.72	1904.58	-9.68	1706.72	1888.96	91.66	1712.96	-300.06	1494.27	68.02	265.31	1316.69	71.46	-128.70
9.51000	2347.22	82.07	49.40	2305.19	73.36	56.50	2109.52	114.36	42.03	2124.43	120.72	82.86	1728.64	29.37	33.10	1690.34	32.95	47.58	1540.58	-0.37	124.66	1559.17	-12.10	164.94	2014.00	59.05	1372.22	0.00	0.00	0.00	2065.24	13.09	1806.79	2041.28	126.61	1810.91	1912.72	-8.04	1707.71	1896.79	93.39	1713.51	-299.71	1493.09	68.72	266.13	1315.71	72.07	-122.91
9.52000	2347.64	82.10	48.97	2305.26	73.36	56.07	2109.65	114.24	41.93	2124.51	120.95	82.87	1729.34	29.32	33.03	1690.68	32.68	48.44	1547.26	-1.78	131.81	1567.63	-14.62	171.27	2023.15	59.62	1373.51	0.00	0.00	0.00	2072.47	15.11	1808.53	2048.80	128.47	1812.15	1920.86	-6.40	1708.63	1904.68	95.23	1714.05	-299.73	1492.78	69.03	264.86	1317.19	71.53	-125.16
9.53000	2347.63	82.12	48.49	2305.22	73.25	55.75	2109.96	113.85	41.71	2124.66	120.80	82.79	1729.67	28.97	32.96	1691.96	32.54	48.79	1554.59	-3.17	139.62	1577.31	-16.28	177.75	2032.33	60.11	1374.75	0.00	0.00	0.00	2080.41	17.08	1810.04	2056.34	130.80	1813.11	1928.84	-4.78	1709.41	1912.45	96.94	1714.43	-299.46	1493.07	69.00	265.72	1317.11	71.66	-126.04
9.54000	2347.91	82.05	48.33	2305.08	73.13	55.43	2109.96	113.95	41.72	2125.08	120.17	82.47	1730.73	28.69	32.74	1692.71	33.13	51.84	1562.47	-4.63	148.30	1587.54	-18.16	185.10	2041.43	60.54	1375.83	0.00	0.00	0.00	2087.79	18.93	1811.51	2064.08	132.99	1813.97	1936.74	-3.29	1710.03	1920.47	98.39	1714.72	-300.13	1494.27	68.47	264.33	1316.82	71.32	-128.45
9.55000	2348.12	82.07	48.13	2305.12	73.09	55.20	2110.01	113.88	41.65	2125.02	120.25	82.42	1732.88	28.91	32.74	1695.83	32.85	53.83	1571.12	-6.12	157.70	1598.80	-18.89	192.48	2050.44	60.85	1376.78	0.00	0.00	0.00	2095.29	20.79	1812.92	2071.53	134.97	1814.78	1944.76	-1.62	1710.59	1928.57	99.94	1714.95	-299.99	1493.03	68.76	264.93	1316.18	71.89	-130.33
9.56000	2347.96	82.10	47.71	2305.23	73.07	54.98	2110.28	113.57	41.43	2125.06	120.26	82.35	1735.74	28.55	32.54	1700.51	32.30	56.24	1580.89	-7.50	167.36	1609.86	-21.63	201.34	2059.62	61.05	1377.64	0.00	0.00	0.00	2103.03	22.62	1814.16	2079.78	136.29	1815.62	1952.79	-0.08	1711.09	1936.58	101.67	1715.01	-299.41	1492.14	69.23	266.96	1316.40	72.06	-122.84
9.57000	2348.52	82.04	47.76	2305.10	73.08	54.80	2109.86	114.29	41.79	2125.11	120.42	82.33	1739.47	27.98	32.55	1705.91	31.32	58.81	1591.95	-8.55	177.18	1622.30	-22.90	209.85	2068.10	61.33	1378.39	0.00	0.00	0.00	2110.91	24.23	1815.41	2087.26	138.15	1816.22	1960.88	1.48	1711.62	1944.98	102.84	1715.17	-299.19	1490.21	69.79	266.95	1316.76	72.02	-125.48
9.58000	2348.19	82.08	47.36	2304.98	73.07	54.60	2110.40	113.65	41.45	2125.41	120.24	82.14	1742.04	28.48	33.43	1712.61	29.79	61.32	1603.70	-10.45	187.49	1635.26	-25.04	218.87	2076.28	61.63	1379.02	0.00	0.00	0.00	2118.73	25.86	1816.58	2095.22	139.83	1816.84	1968.98	3.04	1712.17	1953.02	104.43	1715.20	-299.05	1491.15	69.09	264.24	1316.74	71.44	-124.64
9.59000	2347.46	82.04	46.81	2304.94	73.16	54.46	2109.99	114.17	41.62	2125.56	120.26	82.04	1747.06	27.29	33.39	1720.10	27.74	63.55	1616.27	-12.97	197.80	1648.89	-27.65	227.77	2084.55	61.85	1379.64	0.00	0.00	0.00	2126.22	27.47	1817.72	2103.07	141.47	1817.48	1976.90	4.29	1712.71	1960.84	106.30	1715.16	-299.13	1491.12	69.24	263.67	1316.54	71.51	-124.50
9.60000	2348.45	82.15	47.21	2304.86	73.16	54.23	2110.06	114.20	41.54	2125.73	120.26	81.99	1751.33	25.18	32.28	1729.29	25.20	65.61	1630.13	-15.26	207.81	1663.71	-29.33	235.85	2092.50	61.99	1380.28	0.00	0.00	0.00	2134.13	28.91	1818.67	2110.50	142.93	1817.97	1984.74	5.49	1713.24	1969.21	107.08	1715.29	-299.29	1491.06	69.32	264.40	1317.01	71.31	-124.03
9.61000	2347.83	82.16	46.71	2305.10	73.24	54.28	2110.23	114.05	41.46	2125.48	120.80	82.18	1756.11	22.88	33.38	1738.20	21.84	67.17	1644.65	-18.52	217.76	1679.20	-31.02	243.42	2100.94	62.12	1380.87	0.00	0.00	0.00	2141.48	30.27	1819.70	2118.62	144.41	1818.38	1992.65	6.68	1713.83	1977.16	108.49	1715.32	-299.25	1490.52	69.69	265.80	1316.10	71.91	-120.51
9.62000	2347.83	82.14	46.55	2304.94	73.26	54.06	2110.10	114.30	41.56	2125.63	120.85	82.17	1764.43	19.09	35.96	1748.95	18.16	70.78	1660.53	-20.43	226.16	1695.07	-33.23	250.30	2108.80	62.23	1381.45	0.00	0.00	0.00	2149.25	31.50	1820.62	2126.43	145.57	1818.71	2000.50	7.77	1714.40	1985.22	109.52	1715.47	-298.74	1489.05	70.20	264.80	1317.55	71.15	-119.61
9.63000	2347.73	82.27	46.38	2305.08	73.27	53.97	2110.35	114.02	41.40	2125.40	121.10	82.27	1777.61	14.07	41.23	1761.07	13.86	75.93	1676.47	-21.76	233.32	1711.16	-35.24	256.58	2116.64	62.39	1382.00	0.00	0.00	0.00	2157.22	32.61	1821.35	2134.22	146.61	1819.15	2008.34	8.90	1715.05	1993.62	110.01	1715.76	-299.47	1491.81	69.28	267.65	1315.64	72.25	-126.52
9.64000	2347.70	82.27	46.20	2304.73	73.34	53.72	2110.35	114.07	41.41	2126.00	120.48	82.04	1792.49	8.14	46.04	1776.20	8.88	81.06	1691.93	-22.52	238.93	1727.18	-36.56	262.61	2124.07	62.63	1382.56	0.00	0.00	0.00	2164.59	33.47	1822.17	2142.28	147.42	1819.48	2016.12	9.84	1715.72	2001.45	111.35	1716.02	-299.80	1491.60	68.96	266.91	1314.65	72.59	-126.75
9.65000	2347.90	82.14	46.14	2305.17	73.40	53.85	2110.16	114.33	41.52	2125.75	120.74	82.21	1810.70	1.51	50.85	1794.58	3.20	85.83	1708.09	-23.26	243.38	1743.69	-37.48	267.88	2131.75	62.99	1383.13	0.00	0.00	0.00	2172.55	34.29	1822.83	2149.98	148.56	1819.87	2023.80	10.81	1716.46	2009.39	112.34	1716.42	-299.91	1492.94	68.40	264.51	1316.87	71.34	-127.10
9.66000	2348.74	82.27	46.52	2305.10	73.43	53.73	2110.33	114.07	41.41	2125.79	120.59	82.21	1830.56	-5.34	55.36	1813.96	-2.68	89.97	1724.94	-24.81	247.04	1761.17	-38.38	271.90	2139.45	63.33	1383.80	0.00	0.00	0.00	2180.16	34.89	1823.47	2157.89	149.45	1820.18	2031.40	11.63	1717.20	2017.34	113.29	1716.87	-300.35	1497.90	66.85	266.77	1316.54	71.74	-123.43
9.67000	2347.78	82.33	45.94	2305.03	73.47	53.59	2110.26	114.20	41.46	2125.48	120.93	82.46	1851.16	-12.13	58.89	1834.14	-8.51	93.26	1742.67	-26.58	249.53	1778.80	-39.66	274.91	2147.02	63.69	1384.57	0.00	0.00	0.00	2187.58	35.26	1824.05	2166.08	149.76	1820.69	2038.68	12.27	1717.97	2025.22	114.10	1717.50	-299.71	1493.62	68.34	267.45	1316.41	71.73	-122.96
9.68000	2348.01	82.42	45.95	2304.93	73.56	53.48	2110.30	114.16	41.39	2125.46	120.84	82.57	1873.16	-18.56	61.83	1855.71	-14.04	95.89	1761.58	-28.04	250.70	1797.10	-40.97	276.66	2154.62	64.01	1385.44	0.00	0.00	0.00	2195.25	35.48	1824.61	2174.30	149.89	1821.18	2045.95	12.93	1718.75	2032.58	115.43	1718.06	-300.31	1495.76	67.68	269.54	1316.53	72.19	-126.83
9.69000	2348.36	82.40	46.14	2305.17	73.66	53.54	2110.30	114.18	41.38	2125.63	120.53	82.48	1895.05	-24.70	63.64	1877.80	-19.36	97.64	1781.26	-29.33	250.52	1816.12	-42.12	277.17	2162.49	64.36	1386.30	0.00	0.00	0.00	2202.93	35.39	1825.10	2182.14	149.78	1821.98	2053.14	13.54	1719.51	2040.40	115.95	1718.98	-299.89	1493.17	68.79	267.65	1315.65	72.21	-123.35
9.70000	2348.75	82.51	46.18	2305.26	73.74	53.55	2110.25	114.29	41.47	2125.40	120.74	82.66	1918.25	-30.40	64.92	1901.27	-24.25	98.85	1801.19	-31.38	249.51	1835.50	-43.19	276.45	2169.95	64.81	1387.17	0.00	0.00	0.00	2210.58	35.25	1825.58	2190.01	149.91	1822.56	2060.30	14.13	1720.22	2047.54	117.25	1719.74	-298.79	1488.85	70.05	266.04	1316.79	71.41	-124.05
9.71000	2348.78	82.54	46.22	2305.36	73.77	53.57	2110.35	114.40	41.47	2125.56	120.49	82.63	1942.82	-35.77	65.77	1925.08	-28.88	99.13	1821.35	-34.34	247.74	1854.86	-45.14	274.95	2177.60	65.43	1388.01	0.00	0.00	0.00	2218.11	34.88	1825.96	2197.55	149.84	1823.26	2067.46	14.72	1720.86	2055.02	117.92	1720.66	-299.55	1493.08	68.36	264.65	1315.48	71.62	-124.28
9.72000	2348.05	82.51	45.72	2305.46	73.80	53.60	2110.21	114.51	41.55	2125.34	120.72	82.81	1968.03	-40.83	65.99	1949.94	-33.27	99.01	1842.07	-36.63	244.45	1874.72	-46.96	272.46	2185.07	66.15	1388.80	0.00	0.00	0.00	2225.27	34.37	1826.32	2205.60	149.24	1824.05	2074.50	15.35	1721.45	2062.64	118.50	1721.50	-299.86	1494.02	68.66	267.43	1314.94	72.57	-125.94
9.73000	2348.37	82.54	45.85	2305.43	73.85	53.56	2110.38	114.33	41.38	2125.39	120.64	82.83	1994.95	-45.45	66.07	1976.10	-37.48	98.47	1863.76	-38.45	239.95	1895.84	-47.50	268.32	2192.35	66.93	1389.56	0.00	0.00	0.00	2232.64	33.63	1826.62	2213.46	148.49	1824.89	2081.69	16.03	1721.94	2070.00	119.35	1722.30	-300.03	1494.46	68.07	265.76	1316.40	71.71	-124.21
9.74000	2348.64	82.65	45.94	2305.50	73.90	53.61	2110.36	114.26	41.45	2125.33	120.51	82.89	2022.37	-49.62	65.71	2001.85	-41.31	96.97	1884.97	-41.85	234.81	1916.27	-49.93	263.97	2199.66	67.80	1390.24	0.00	0.00	0.00	2239.52	32.73	1826.95	2221.19	147.72	1825.78	2088.67	16.44	1722.26	2077.73	119.54	1723.13	-299.59	1491.14	69.26	266.81	1317.47	71.52	-126.87
9.75000	2348.58	82.58	45.90	2305.66	73.97	53.70	2110.40	114.26	41.41	2125.32	120.34	82.95	2051.46	-53.39	65.24	2029.32	-44.77	95.44	1907.25	-44.24	228.24	1937.19	-52.25	258.65	2206.85	68.73	1390.82	0.00	0.00	0.00	2246.64	31.83	1827.20	2228.04	147.00	1826.84	2095.44	16.53	1722.34	2085.02	120.20	1723.77	-299.98	1493.35	68.64	270.99	1314.76	73.42	-126.30
9.76000	2348.51	82.60	45.87	2305.22	73.97	53.54	2110.62	114.01	41.40	2125.21	120.18	83.01	2081.13	-56.77	64.48	2058.08	-47.83	93.79	1929.92	-47.26	220.79	1959.55	-53.42	251.91	2214.33	69.72	1391.29	0.00	0.00	0.00	2253.62	30.73	1827.44	2235.70	145.76	1827.82	2095.44	16.53	1722.34	2092.60	120.50	1724.39	-299.99	1494.23	68.38	267.11	1316.97	71.88	-126.36
9.77000	2348.19	82.63	45.64	2305.44	73.91	53.71	2110.51	114.07	41.41	2125.12	119.95	83.11	2111.52	-59.74	63.45	2087.49	-50.69	91.93	1953.42	-49.63	212.52	1981.17	-56.34	244.96	2221.37	70.80	1391.63	0.00	0.00	0.00	2260.53	29.63	1827.65	2243.38	144.49	1828.71	2095.44	16.53	1722.34	2100.03	120.78	1724.90	-299.62	1492.50	68.96	265.87	1317.45	71.59	-124.56
9.78000	2348.44	82.66	45.83	2305.43	73.96	53.77	2110.26	114.41	41.67	2125.12	119.61	83.18	2143.78	-62.87	60.74	2117.18	-53.35	89.70	1977.33	-52.32	203.52	2003.48	-58.93	237.16	2228.59	71.94	1391.89	0.00	0.00	0.00	2267.43	28.50	1827.77	2250.64	143.71	1829.49	2095.44	16.53	1722.34	2107.44	121.01	1725.30	-299.58	1492.84	69.02	267.37	1315.76	72.46	-124.18
9.79000	2347.51	82.47	45.23	2305.14	73.91	53.69	2110.39	114.24	41.58	2125.03	119.44	83.27	2174.10	-65.05	61.17	2147.56	-55.91	87.32	2001.45	-55.55	194.37	2027.73	-59.79	228.06	2236.07	73.09	1392.05	0.00	0.00	0.00	2273.96	27.20	1827.99	2257.67	142.44	1830.39	2095.44	16.53	1722.34	2114.88	121.20	1725.54	-299.87	1494.29	68.25	269.13	1314.20	73.47	-125.83
9.80000	2347.98	82.58	45.53	2304.82	73.91	53.58	2110.14	114.63	41.80	2125.03	119.18	83.32	2206.04	-67.42	60.35	2179.04	-58.24	85.26	2027.33	-57.30	184.03	2051.50	-61.78	221.20	2243.56	74.19	1392.11	0.00	0.00	0.00	2280.41	25.91	1828.17	2265.00	141.10	1831.27	2095.44	16.53	1722.34	2122.31	121.12	1725.71	-300.20	1496.53	67.70	267.80	1314.59	72.83	-128.32
9.81000	2347.54	82.41	45.37	2304.59	73.83	53.44	2110.56	114.10	41.63	2124.84	119.12	83.50	2238.09	-69.55	59.46	2209.70	-60.41	82.81	2027.33	-57.30	184.03	2074.71	-63.68	214.41	2251.15	75.23	1392.13	0.00	0.00	0.00	2287.60	24.59	1828.18	2272.30	140.09	1831.87	2095.44	16.53	1722.34	2129.90	121.06	1725.71	-299.40	1492.07	69.10	263.85	1317.68	71.21	-127.40
9.82000	2347.95	82.47	45.63	2304.63	73.81	53.46	2110.41	114.24	41.71	2124.86	118.72	83.51	2270.30	-71.81	58.64	2240.54	-62.37	80.49	2027.33	-57.30	184.03	2097.37	-65.48	207.72	2258.71	76.21	1392.08	0.00	0.00	0.00	2294.23	23.24	1828.21	2279.47	138.76	1832.53	2095.44	16.53	1722.34	2137.29	121.26	1725.50	-299.76	1494.07	68.34	266.09	1317.03	71.62	-127.34
9.83000	2348.04	82.32	45.66	2304.71	73.57	53.46	2110.80	113.73	41.52	2124.81	118.50	83.63	2304.73	-74.56	55.86	2272.96	-64.22	79.22	2027.33	-57.30	184.03	2119.48	-67.19	201.11	2266.38	77.18	1391.90	0.00	0.00	0.00	2300.88	21.92	1828.07	2286.31	137.26	1833.36	2095.44	16.53	1722.34	2144.95	121.09	1725.30	-299.63	1492.37	68.87	266.37	1316.70	71.55	-126.35
9.84000	2347.46	82.23	45.36	2305.00	73.49	53.57	2110.70	113.84	41.66	2124.57	118.69	83.94	2336.10	-76.29	55.24	2304.47	-66.01	77.53	2027.33	-57.30	184.03	2141.05	-68.81	194.58	2273.88	78.16	1391.58	0.00	0.00	0.00	2307.61	20.56	1827.94	2293.22	136.13	1833.84	2095.44	16.53	1722.34	2152.48	120.94	1724.99	-299.61	1491.15	69.53	265.07	1316.53	71.48	-128.15
9.85000	2348.22	82.13	45.83	2305.08	73.29	53.69	2110.93	113.57	41.64	2124.79	118.08	83.94	2369.13	-78.19	55.51	2335.48	-67.76	75.94	2027.33	-57.30	184.03	2162.09	-70.34	188.15	2281.29	79.12	1391.11	0.00	0.00	0.00	2314.31	19.25	1827.73	2300.79	134.63	1834.23	2095.44	16.53	1722.34	2159.91	120.88	1724.46	-299.73	1493.38	68.84	267.98	1316.17	72.34	-124.02
9.86000	2349.03	81.81	46.24	2305.56	73.14	54.10	2110.80	113.72	41.75	2124.76	118.03	84.12	2402.17	-79.40	56.95	2366.84	-69.29	74.98	2027.33	-57.30	184.03	2182.60	-71.78	181.79	2288.57	80.14	1390.52	0.00	0.00	0.00	2321.17	17.84	1827.37	2307.88	133.35	1834.49	2095.44	16.53	1722.34	2167.46	120.60	1723.89	-299.60	1491.96	69.13	268.90	1315.66	72.50	-124.72
9.87000	2348.89	81.69	46.25	2305.94	73.02	54.46	2110.69	113.81	41.99	2124.75	117.89	84.29	2436.63	-81.16	58.89	2399.31	-70.30	75.01	2027.33	-57.30	184.03	2202.59	-73.14	175.53	2295.63	81.10	1389.83	0.00	0.00	0.00	2327.89	16.41	1826.97	2314.67	132.02	1834.80	2095.44	16.53	1722.34	2175.06	120.35	1723.25	-299.99	1493.18	68.61	267.69	1314.96	72.62	-125.01
9.88000	2349.11	81.44	46.55	2306.05	73.08	54.62	2110.84	113.64	42.06	2124.55	117.94	84.59	2468.19	-81.38	60.80	2431.06	-70.97	75.20	2027.33	-57.30	184.03	2222.07	-74.40	169.35	2302.82	81.95	1389.07	0.00	0.00	0.00	2334.85	15.05	1826.50	2321.84	130.77	1834.90	2095.44	16.53	1722.34	2182.68	119.95	1722.60	-298.98	1491.03	69.30	264.72	1316.81	71.29	-125.28
9.89000	2349.71	81.39	46.95	2306.19	73.20	54.64	2111.03	113.25	42.07	2124.79	117.58	84.67	2500.57	-81.90	63.06	2463.02	-71.05	76.10	2027.33	-57.30	184.03	2241.04	-75.59	163.26	2310.06	82.62	1388.23	0.00	0.00	0.00	2341.78	13.73	1825.93	2329.00	129.46	1834.92	2095.44	16.53	1722.34	2190.39	119.49	1721.81	-300.01	1494.78	67.93	266.16	1317.13	71.51	-129.99
9.90000	2349.36	81.36	46.75	2305.72	73.49	54.16	2110.70	113.55	42.41	2124.82	117.47	84.90	2532.45	-81.44	65.88	2494.00	-70.73	76.98	2027.33	-57.30	184.03	2259.52	-76.69	157.26	2317.51	83.14	1387.33	0.00	0.00	0.00	2348.72	12.43	1825.28	2336.15	127.89	1834.94	2095.44	16.53	1722.34	2198.23	118.91	1720.97	-299.74	1494.40	68.37	266.18	1316.72	71.65	-129.00
9.91000	2349.12	81.63	46.24	2305.35	73.98	53.63	2111.07	113.01	42.42	2124.81	117.43	85.16	2563.72	-80.77	68.61	2524.94	-69.83	78.50	2027.33	-57.30	184.03	2277.50	-77.70	151.35	2324.88	83.52	1386.40	0.00	0.00	0.00	2355.86	11.13	1824.55	2343.41	126.42	1834.98	2095.44	16.53	1722.34	2206.01	118.48	1719.94	-300.14	1495.49	67.92	267.93	1315.80	72.09	-126.23
9.92000	2348.54	82.10	45.66	2305.79	74.41	53.70	2111.25	112.60	42.56	2124.67	117.36	85.38	2594.41	-79.15	71.55	2555.80	-68.34	80.50	2027.33	-57.30	184.03	2295.00	-78.64	145.53	2332.43	83.79	1385.41	0.00	0.00	0.00	2363.21	9.83	1823.68	2350.76	125.02	1834.79	2095.44	16.53	1722.34	2214.13	117.61	1718.99	-299.77	1493.13	68.59	266.75	1316.12	72.03	-126.63
9.93000	2349.47	82.48	45.84	2305.59	74.68	53.48	2111.02	112.70	43.06	2124.89	116.98	85.59	2624.82	-76.90	75.03	2585.42	-66.34	82.41	2027.33	-57.30	184.03	2312.02	-79.50	139.79	2340.09	83.97	1384.35	0.00	0.00	0.00	2370.14	8.61	1822.91	2358.14	123.79	1834.33	2095.44	16.53	1722.34	2222.01	117.04	1717.91	-299.30	1491.11	69.40	267.79	1314.45	72.91	-124.45
9.94000	2348.72	82.79	45.31	2305.31	74.91	53.27	2111.49	111.90	43.09	2124.99	116.66	85.79	2654.92	-74.10	78.61	2615.55	-63.56	85.21	2027.33	-57.30	184.03	2328.56	-80.28	134.15	2347.94	84.05	1383.25	0.00	0.00	0.00	2377.79	7.45	1821.93	2365.27	122.81	1833.81	2095.44	16.53	1722.34	2229.58	116.73	1716.64	-300.13	1494.09	68.18	269.02	1315.02	73.00	-124.97
9.95000	2348.99	83.00	45.47	2305.42	75.06	53.33	2111.58	111.60	43.51	2125.14	116.32	86.03	2681.87	-69.18	86.40	2644.53	-60.20	87.98	2027.33	-57.30	184.03	2344.65	-80.99	128.60	2355.63	84.06	1382.07	0.00	0.00	0.00	2384.89	6.34	1821.02	2372.95	121.51	1833.19	2095.44	16.53	1722.34	2236.98	116.73	1715.19	-300.06	1494.14	68.47	268.06	1315.85	72.35	-126.79
9.96000	2348.61	83.14	45.16	2305.33	75.11	53.20	2111.77	111.03	43.77	2125.15	116.10	86.29	2710.50	-64.62	91.22	2673.42	-56.04	91.55	2027.33	-57.30	184.03	2360.27	-81.62	123.14	2363.55	83.92	1380.86	0.00	0.00	0.00	2392.46	5.39	1820.03	2380.85	120.45	1832.40	2095.44	16.53	1722.34	2244.96	115.98	1713.84	-299.75	1492.79	68.84	264.30	1316.60	71.70	-125.00
9.97000	2347.98	83.27	44.74	2305.50	75.16	53.29	2111.80	110.71	44.23	2125.01	116.22	86.77	2738.47	-59.53	96.18	2701.13	-51.53	95.29	2027.33	-57.30	184.03	2375.44	-82.18	117.76	2371.51	83.72	1379.59	0.00	0.00	0.00	2400.21	4.54	1819.02	2387.85	119.69	1831.58	2095.44	16.53	1722.34	2252.82	115.05	1712.38	-300.36	1495.32	68.06	264.13	1316.93	71.65	-129.67
9.98000	2348.78	83.32	45.21	2305.51	75.17	53.24	2111.82	110.41	44.72	2125.14	115.99	87.09	2765.98	-54.21	101.97	2728.15	-46.75	99.79	2027.33	-57.30	184.03	2390.17	-82.67	112.49	2379.64	83.45	1378.27	0.00	0.00	0.00	2407.77	3.69	1818.03	2395.54	118.84	1830.60	2095.44	16.53	1722.34	2260.74	114.24	1710.83	-300.19	1493.72	68.34	265.05	1315.75	71.92	-128.00
9.99000	2348.75	83.25	45.06	2305.69	75.25	53.26	2111.88	110.20	45.25	2125.13	115.98	87.56	2792.12	-48.77	108.23	2754.06	-42.00	104.88	2027.33	-57.30	184.03	2404.46	-83.09	107.30	2387.73	83.13	1376.92	0.00	0.00	0.00	2416.18	3.13	1816.84	2403.19	118.26	1829.53	2095.44	16.53	1722.34	2268.93	113.16	1709.21	-299.80	1493.57	68.44	265.58	1316.06	71.61	-126.14
10.00000	2349.03	83.37	45.22	2305.49	75.23	53.06	2112.37	109.27	45.47	2125.15	115.96	87.95	2817.03	-43.50	115.05	2778.73	-37.33	110.59	2027.33	-57.30	184.03	2418.31	-83.43	102.20	2395.92	82.79	1375.50	0.00	0.00	0.00	2424.68	2.59	1815.61	2410.66	117.67	1828.41	2095.44	16.53	1722.34	2277.04	111.85	1707.66	-298.90	1487.94	70.39	266.82	1315.74	71.97	-126.23
10.01000	2348.83	83.29	45.07	2305.73	75.35	53.17	2112.35	109.10	46.09	2125.41	115.80	88.32	2839.79	-38.35	122.31	2801.92	-32.79	116.93	2027.33	-57.30	184.03	2431.75	-83.71	97.20	2404.33	82.45	1374.03	0.00	0.00	0.00	2432.67	2.17	1814.53	2418.38	117.30	1827.17	2095.44	16.53	1722.34	2285.01	110.85	1705.81	-299.53	1491.51	68.94	267.21	1314.92	72.54	-126.77
10.02000	2348.92	83.35	45.02	2305.71	75.43	53.06	2112.59	108.69	46.62	2125.69	115.72	88.79	2861.45	-33.24	130.45	2823.39	-28.24	123.74	2027.33	-57.30	184.03	2444.76	-83.93	92.29	2412.55	82.07	1372.51	0.00	0.00	0.00	2440.91	1.76	1813.36	2426.31	116.68	1825.90	2095.44	16.53	1722.34	2292.88	109.84	1704.00	-299.27	1491.04	69.83	270.01	1315.01	72.97	-128.54
10.03000	2349.31	83.36	45.30	2305.70	75.46	52.97	2112.91	108.21	47.05	2126.27	115.36	89.14	2880.56	-28.10	138.33	2843.34	-23.66	130.90	2027.33	-57.30	184.03	2457.37	-84.08	87.48	2420.78	81.72	1370.92	0.00	0.00	0.00	2449.48	1.64	1812.17	2434.22	116.18	1824.55	2095.44	16.53	1722.34	2301.28	108.01	1702.34	-299.34	1491.03	69.54	267.47	1315.67	72.23	-127.41
10.04000	2348.89	83.39	44.91	2305.63	75.56	52.83	2112.97	108.21	47.77	2126.38	115.84	89.83	2897.51	-22.88	145.75	2860.66	-19.01	137.37	2027.33	-57.30	184.03	2469.57	-84.17	82.76	2428.94	81.36	1369.30	0.00	0.00	0.00	2458.55	1.54	1810.91	2442.29	115.90	1823.17	2095.44	16.53	1722.34	2309.51	106.48	1700.53	-298.96	1489.50	69.95	267.61	1316.00	72.36	-128.74
10.05000	2349.26	83.37	45.09	2305.90	75.65	52.87	2113.42	107.70	48.24	2126.81	115.88	90.45	2913.32	-17.81	152.57	2876.21	-14.56	143.08	2027.33	-57.30	184.03	2481.37	-84.19	78.13	2437.07	81.00	1367.69	0.00	0.00	0.00	2467.40	1.54	1809.69	2446.07	115.03	1825.25	2095.44	16.53	1722.34	2318.00	104.48	1698.76	-299.81	1493.36	68.79	267.69	1315.74	72.38	-127.49
10.06000	2348.97	83.39	44.97	2306.02	75.71	52.81	2113.54	107.83	49.09	2127.19	116.30	91.31	2926.84	-13.18	157.78	2889.68	-10.33	147.42	2027.33	-57.30	184.03	2492.78	-84.16	73.60	2445.23	80.59	1366.07	0.00	0.00	0.00	2476.58	1.63	1808.57	2453.02	114.86	1824.74	2095.44	16.53	1722.34	2326.15	102.66	1696.99	-300.05	1495.14	68.28	268.26	1316.11	72.39	-128.23
10.07000	2349.09	83.49	44.89	2306.07	75.78	52.74	2113.94	107.68	49.84	2127.87	116.39	92.09	2938.36	-9.24	161.03	2901.73	-6.55	150.50	2027.33	-57.30	184.03	2503.81	-84.06	69.17	2453.64	80.15	1364.50	0.00	0.00	0.00	2485.94	1.76	1807.49	2460.98	114.71	1823.50	2095.44	16.53	1722.34	2334.57	100.56	1695.27	-299.82	1492.67	69.01	267.25	1316.21	72.11	-130.52
10.08000	2349.73	83.43	45.07	2305.97	75.88	52.55	2114.10	107.88	50.93	2128.11	117.19	93.41	2948.68	-5.83	162.73	2912.07	-3.19	151.82	2027.33	-57.30	184.03	2514.46	-83.91	64.83	2462.05	79.70	1363.05	0.00	0.00	0.00	2495.27	1.96	1806.51	2469.17	114.54	1822.28	2095.44	16.53	1722.34	2342.78	98.78	1693.59	-300.15	1492.78	68.56	264.96	1317.50	71.15	-128.63
10.09000	2349.10	83.50	44.80	2306.58	75.93	52.75	2114.67	107.55	52.01	2128.87	117.53	94.59	2956.98	-2.91	162.13	2920.34	-0.22	151.08	2027.33	-57.30	184.03	2524.74	-83.71	60.58	2470.55	79.22	1361.69	0.00	0.00	0.00	2504.63	2.14	1805.59	2477.00	114.38	1821.36	2095.44	16.53	1722.34	2351.65	96.14	1692.19	-299.68	1490.97	69.56	266.07	1316.89	71.80	-129.37
10.10000	2349.56	83.48	44.93	2306.22	76.02	52.41	2114.86	107.95	53.49	2129.49	118.16	96.11	2963.81	-0.02	159.78	2927.27	2.68	148.90	2027.33	-57.30	184.03	2534.66	-83.44	56.43	2479.11	78.68	1360.50	0.00	0.00	0.00	2514.39	2.43	1804.65	2482.52	114.40	1820.48	2095.44	16.53	1722.34	2360.14	93.79	1690.82	-299.40	1491.00	69.24	264.49	1316.62	71.69	-128.36
10.11000	2349.84	83.41	45.00	2308.79	74.61	49.50	2115.33	108.09	54.90	2130.22	118.91	97.82	2969.02	2.91	155.66	2932.53	5.75	145.15	2027.33	-57.30	184.03	2544.22	-83.13	52.38	2487.88	78.10	1359.47	0.00	0.00	0.00	2524.21	2.69	1803.76	2486.61	114.51	1819.64	2095.44	16.53	1722.34	2368.94	91.12	1689.65	-299.56	1491.41	69.21	265.37	1316.00	72.13	-128.17
10.12000	2349.66	83.50	44.79	2308.38	75.39	49.67	2115.82	108.48	56.70	2131.14	119.55	99.64	2972.58	6.64	149.79	2936.52	9.19	140.38	2027.33	-57.30	184.03	2553.43	-82.76	48.43	2496.74	77.50	1358.62	0.00	0.00	0.00	2533.75	2.85	1802.87	2490.14	114.61	1818.87	2095.44	16.53	1722.34	2377.67	88.36	1688.65	-299.39	1490.14	69.81	264.38	1316.79	71.57	-131.68
10.13000	2350.00	83.43	44.95	2308.53	75.25	49.04	2116.30	108.97	58.61	2132.37	119.91	101.50	2975.50	11.21	142.24	2939.79	13.42	133.92	2027.33	-57.30	184.03	2562.30	-82.35	44.58	2505.65	76.89	1357.92	0.00	0.00	0.00	2544.09	3.07	1801.91	2494.00	114.62	1818.16	2095.44	16.53	1722.34	2386.64	85.31	1687.95	-299.72	1491.81	69.26	264.25	1316.30	71.47	-129.77
10.14000	2349.15	83.51	44.32	2308.13	75.64	48.71	2117.10	109.18	60.70	2133.75	120.42	103.57	2978.09	15.56	135.26	2945.09	17.43	129.70	2027.33	-57.30	184.03	2570.83	-81.88	40.82	2514.70	76.31	1357.38	0.00	0.00	0.00	2553.73	3.23	1801.08	2499.06	114.44	1817.52	2095.44	16.53	1722.34	2395.13	82.61	1687.36	-299.88	1493.49	68.67	267.29	1315.14	72.56	-126.91
10.15000	2349.14	83.57	44.24	2308.29	75.94	48.31	2117.81	109.90	63.21	2134.90	121.54	106.02	2981.02	18.95	128.77	2947.74	20.59	124.36	2027.33	-57.30	184.03	2579.04	-81.37	37.16	2523.81	75.75	1357.00	0.00	0.00	0.00	2563.71	3.29	1800.28	2506.21	113.97	1816.97	2095.44	16.53	1722.34	2403.28	80.15	1686.89	-299.84	1492.78	68.90	265.48	1315.94	72.03	-125.31
10.16000	2349.28	83.39	44.24	2308.44	76.00	47.88	2119.05	110.19	65.73	2136.57	122.25	108.57	2984.94	20.59	120.34	2949.53	21.39	115.87	2027.33	-57.30	184.03	2586.91	-80.81	33.60	2532.99	75.23	1356.81	0.00	0.00	0.00	2573.31	3.25	1799.71	2516.33	113.11	1816.52	2095.44	16.53	1722.34	2411.89	77.12	1686.90	-299.59	1491.90	69.16	263.84	1316.70	71.18	-127.25
10.17000	2349.58	83.49	44.16	2308.74	75.98	47.36	2120.24	110.86	68.66	2138.73	122.68	111.15	2990.91	21.55	110.80	2953.09	22.45	106.34	2027.33	-57.30	184.03	2594.48	-80.20	30.14	2542.30	74.71	1356.84	0.00	0.00	0.00	2584.34	3.31	1798.96	2530.31	111.78	1816.16	2095.44	16.53	1722.34	2420.29	74.23	1687.05	-300.15	1494.94	68.07	265.86	1315.33	72.18	-126.66
10.18000	2349.79	83.41	44.12	2308.58	75.96	46.76	2121.70	111.36	71.88	2140.67	123.68	114.33	2995.46	22.16	101.47	2956.42	23.16	97.85	2027.33	-57.30	184.03	2601.73	-79.56	26.78	2551.71	74.19	1357.12	0.00	0.00	0.00	2592.51	3.34	1798.55	2550.76	110.35	1814.91	2095.44	16.53	1722.34	2428.83	71.10	1687.41	-299.43	1491.27	69.40	263.54	1316.72	71.28	-125.68
10.19000	2349.77	83.51	43.88	2309.00	76.00	46.63	2123.45	111.87	75.51	2142.96	124.61	117.72	2998.55	22.26	93.22	2959.03	23.24	90.59	2027.33	-57.30	184.03	2608.68	-78.87	23.52	2561.23	73.67	1357.63	0.00	0.00	0.00	2599.40	3.22	1798.45	2558.60	109.29	1815.20	2095.44	16.53	1722.34	2437.27	68.06	1687.86	-299.31	1490.30	69.64	264.77	1316.36	71.47	-126.31
10.20000	2349.53	83.45	43.48	2309.18	75.93	46.37	2125.85	111.81	79.15	2145.55	125.44	121.31	3000.65	21.72	85.75	2961.70	22.74	84.72	2027.33	-57.30	184.03	2615.34	-78.14	20.37	2570.68	73.20	1358.35	0.00	0.00	0.00	2606.59	2.84	1798.67	2566.51	108.05	1815.71	2095.44	16.53	1722.34	2445.60	65.13	1688.42	-299.35	1491.95	69.24	263.78	1316.15	71.59	-125.21
10.21000	2350.21	83.54	43.69	2309.62	76.23	46.55	2127.74	112.95	83.65	2148.19	126.96	125.46	3003.10	21.01	79.45	2963.81	22.11	79.58	2027.33	-57.30	184.03	2621.70	-77.37	17.31	2580.36	72.79	1359.27	0.00	0.00	0.00	2615.67	2.07	1799.17	2574.76	106.66	1816.40	2095.44	16.53	1722.34	2454.45	61.69	1689.15	-299.58	1494.28	68.51	264.62	1316.05	71.98	-128.61
10.22000	2349.86	83.43	43.33	2309.82	76.22	46.47	2130.05	114.03	88.31	2151.30	128.24	129.74	3004.73	20.50	73.26	2965.95	21.67	75.11	2027.33	-57.30	184.03	2627.79	-76.57	14.35	2590.13	72.43	1360.39	0.00	0.00	0.00	2628.21	0.81	1799.96	2582.73	105.18	1817.38	2095.44	16.53	1722.34	2462.93	58.76	1689.96	-299.19	1491.93	69.17	263.88	1317.32	71.37	-126.94
10.23000	2350.54	83.38	43.49	2309.94	76.44	46.71	2132.57	115.30	93.22	2155.22	129.53	134.35	3006.71	20.62	67.88	2967.54	21.70	70.70	2027.33	-57.30	184.03	2633.60	-75.72	11.50	2599.85	72.13	1361.63	0.00	0.00	0.00	2641.09	-0.34	1800.60	2590.88	103.45	1818.48	2095.44	16.53	1722.34	2471.42	55.78	1690.93	-299.81	1492.98	68.79	264.42	1316.51	71.63	-125.94
10.24000	2350.55	83.49	43.17	2310.32	76.41	46.94	2135.57	116.49	98.39	2159.47	130.84	138.92	3008.30	21.00	62.51	2969.33	22.11	67.15	2027.33	-57.30	184.03	2639.14	-74.85	8.75	2609.74	71.98	1363.02	0.00	0.00	0.00	2650.34	-1.47	1801.36	2598.96	101.66	1819.72	2095.44	16.53	1722.34	2480.33	52.52	1692.04	-299.78	1493.35	68.83	267.44	1315.48	72.52	-124.40
10.25000	2350.78	83.41	43.09	2310.92	76.47	47.44	2139.37	117.37	103.75	2164.39	131.95	143.62	3009.94	20.89	58.64	2970.92	22.08	64.76	2027.33	-57.30	184.03	2644.41	-73.94	6.10	2619.38	71.92	1364.46	0.00	0.00	0.00	2659.77	-2.75	1802.07	2607.46	99.63	1820.99	2095.44	16.53	1722.34	2489.20	49.37	1693.06	-299.63	1493.46	68.68	266.62	1316.32	72.38	-126.34
10.26000	2351.43	83.44	43.20	2311.78	76.55	47.82	2143.54	118.44	109.51	2169.68	133.38	148.69	3011.22	20.74	56.37	2971.75	21.98	63.16	2027.33	-57.30	184.03	2649.44	-72.99	3.55	2628.94	71.96	1365.94	0.00	0.00	0.00	2669.27	-4.21	1802.81	2615.60	97.48	1822.46	2095.44	16.53	1722.34	2497.35	47.24	1694.07	-299.38	1491.62	69.30	267.42	1315.41	72.50	-122.44
10.27000	2351.69	83.59	43.12	2312.10	76.59	48.47	2148.43	119.40	115.44	2175.29	135.51	154.21	3011.59	20.72	54.72	2972.35	22.02	62.29	2027.33	-57.30	184.03	2654.21	-72.02	1.11	2638.24	72.13	1367.42	0.00	0.00	0.00	2678.37	-5.93	1803.60	2624.01	95.22	1823.99	2095.44	16.53	1722.34	2506.12	44.62	1695.13	-299.59	1491.33	69.65	267.48	1315.69	72.45	-128.52
10.28000	2352.01	83.59	43.13	2312.67	76.49	49.79	2153.60	120.67	121.87	2182.12	136.67	159.67	3012.20	20.71	53.79	2972.71	22.06	61.60	2027.33	-57.30	184.03	2658.75	-71.02	-1.23	2647.43	72.48	1368.86	0.00	0.00	0.00	2687.77	-7.79	1804.40	2632.74	92.74	1825.62	2095.44	16.53	1722.34	2515.15	42.03	1696.36	-300.17	1494.86	68.21	267.25	1317.06	72.06	-129.79
10.29000	2352.54	83.72	43.30	2313.12	76.37	51.24	2159.45	122.21	129.22	2189.86	137.85	165.26	3012.32	20.65	52.86	2973.00	22.11	61.12	2027.33	-57.30	184.03	2663.04	-69.99	-3.46	2656.47	72.90	1370.33	0.00	0.00	0.00	2697.09	-9.80	1805.18	2641.49	90.15	1827.33	2095.44	16.53	1722.34	2524.25	39.20	1697.74	-299.81	1492.09	69.29	266.93	1315.78	72.39	-126.13
10.30000	2353.14	83.79	43.35	2312.49	76.85	55.44	2166.48	122.87	136.60	2197.80	139.50	171.38	3012.53	20.72	52.32	2973.09	22.17	60.75	2027.33	-57.30	184.03	2667.11	-68.94	-5.59	2665.25	73.31	1371.81	0.00	0.00	0.00	2706.31	-11.98	1805.91	2650.06	87.46	1829.07	2095.44	16.53	1722.34	2532.83	37.21	1698.98	-299.80	1492.79	68.98	266.48	1316.39	72.13	-124.29
10.31000	2353.68	83.85	43.08	2314.35	76.86	56.59	2174.01	123.30	144.40	2207.31	140.07	177.34	3012.73	20.74	52.08	2973.19	22.24	60.52	2027.33	-57.30	184.03	2670.96	-67.86	-7.61	2673.87	73.70	1373.35	0.00	0.00	0.00	2715.48	-14.30	1806.50	2659.23	84.80	1830.77	2095.44	16.53	1722.34	2532.83	37.21	1698.98	-299.94	1493.88	68.50	265.41	1316.70	71.85	-125.55
10.32000	2354.72	84.05	42.59	2316.18	76.78	57.44	2182.29	123.73	153.08	2216.98	141.15	184.12	3012.83	20.72	51.87	2973.36	22.25	60.43	2027.33	-57.30	184.03	2674.60	-66.75	-9.53	2682.43	74.10	1374.84	0.00	0.00	0.00	2724.77	-16.72	1806.87	2667.97	81.92	1832.52	2095.44	16.53	1722.34	2532.83	37.21	1698.98	-300.02	1494.23	68.37	265.44	1315.49	72.22	-119.75
10.33000	2356.18	84.14	41.80	2319.48	76.67	58.94	2191.24	124.08	162.17	2227.38	142.30	191.46	3012.86	20.71	51.65	2973.36	22.24	60.24	2027.33	-57.30	184.03	2678.02	-65.63	-11.34	2690.82	74.50	1376.28	0.00	0.00	0.00	2733.98	-19.28	1807.03	2677.07	78.96	1834.11	2095.44	16.53	1722.34	2532.83	37.21	1698.98	-299.41	1491.11	69.56	269.54	1315.85	72.96	-121.75
10.34000	2357.92	84.16	40.78	2323.17	76.61	60.82	2200.62	125.12	172.03	2239.25	142.23	198.59	3013.01	20.73	51.50	2973.31	22.19	60.07	2027.33	-57.30	184.03	2681.25	-64.48	-13.04	2698.84	74.99	1377.62	0.00	0.00	0.00	2743.09	-22.00	1806.96	2686.71	75.88	1835.52	2095.44	16.53	1722.34	2532.83	37.21	1698.98	-298.99	1489.56	70.46	267.79	1316.30	72.50	-124.51
10.35000	2361.38	84.40	40.41	2327.96	76.77	63.30	2210.92	126.45	182.24	2251.39	142.60	206.34	3012.79	20.67	51.18	2973.30	22.19	59.90	2027.33	-57.30	184.03	2684.28	-63.32	-14.64	2706.77	75.53	1378.92	0.00	0.00	0.00	2752.23	-24.76	1806.64	2696.45	72.70	1836.89	2095.44	16.53	1722.34	2532.83	37.21	1698.98	-300.22	1495.67	68.09	268.25	1315.21	72.65	-120.82
10.36000	2364.72	84.75	39.77	2333.34	77.32	65.97	2223.32	126.73	192.01	2264.74	142.33	213.82	3012.90	20.66	51.11	2973.30	22.14	59.76	2027.33	-57.30	184.03	2687.13	-62.14	-16.13	2714.53	76.09	1380.12	0.00	0.00	0.00	2761.56	-27.53	1806.10	2706.42	69.64	1838.19	2095.44	16.53	1722.34	2532.83	37.21	1698.98	-299.30	1490.45	69.65	269.09	1314.75	73.03	-123.87
10.37000	2368.34	85.43	39.08	2340.09	78.30	68.61	2236.90	127.14	201.79	2278.37	143.22	221.57	3012.92	20.69	50.95	2973.32	22.10	59.63	2027.33	-57.30	184.03	2689.79	-60.94	-17.51	2722.38	76.67	1381.25	0.00	0.00	0.00	2770.83	-30.22	1805.40	2715.95	66.63	1839.42	2095.44	16.53	1722.34	2532.83	37.21	1698.98	-299.66	1492.65	68.92	268.98	1315.05	72.92	-124.29
10.38000	2372.39	86.41	38.21	2347.92	79.59	70.97	2250.99	128.57	211.42	2293.61	143.62	228.41	3013.08	20.67	50.89	2973.32	22.08	59.49	2027.33	-57.30	184.03	2692.28	-59.72	-18.79	2730.14	77.28	1382.31	0.00	0.00	0.00	2780.00	-32.80	1804.64	2725.79	63.66	1840.49	2095.44	16.53	1722.34	2532.83	37.21	1698.98	-299.95	1494.27	68.12	268.50	1315.82	72.69	-123.08
10.39000	2376.75	87.67	37.16	2356.17	81.32	72.65	2266.54	129.21	219.92	2309.72	144.00	234.72	3012.87	20.65	50.58	2973.36	22.06	59.36	2027.33	-57.30	184.03	2694.60	-58.50	-19.95	2737.86	77.90	1383.27	0.00	0.00	0.00	2789.17	-35.23	1803.83	2735.81	60.96	1841.42	2095.44	16.53	1722.34	2532.83	37.21	1698.98	-299.88	1492.71	68.80	264.83	1316.33	71.64	-123.73
10.40000	2382.04	89.36	36.43	2364.71	83.62	74.33	2282.20	129.83	227.67	2325.29	145.65	240.82	3012.94	20.65	50.53	2973.32	22.04	59.22	2027.33	-57.30	184.03	2696.77	-57.26	-21.01	2745.58	78.50	1384.15	0.00	0.00	0.00	2798.22	-37.42	1803.04	2745.53	58.49	1842.16	2095.44	16.53	1722.34	2532.83	37.21	1698.98	-299.54	1491.51	69.31	266.46	1316.81	72.02	-122.28
10.41000	2388.45	92.00	36.18	2374.42	86.29	76.47	2297.09	131.10	234.73	2341.28	147.04	246.11	3013.09	20.69	50.50	2973.41	22.05	59.19	2027.33	-57.30	184.03	2698.78	-56.01	-21.96	2753.17	79.04	1384.92	0.00	0.00	0.00	2807.16	-39.30	1802.32	2755.40	56.30	1842.83	2095.44	16.53	1722.34	2532.83	37.21	1698.98	-299.39	1492.76	69.04	265.40	1316.65	71.76	-122.64
10.42000	2396.84	95.91	37.75	2385.12	89.66	79.74	2312.84	131.02	240.47	2357.38	148.31	251.06	3012.89	20.68	50.31	2973.46	22.05	59.14	2027.33	-57.30	184.03	2700.64	-54.75	-22.80	2760.71	79.57	1385.64	0.00	0.00	0.00	2816.33	-40.74	1801.69	2764.61	54.52	1843.53	2095.44	16.53	1722.34	2532.83	37.21	1698.98	-299.06	1490.76	69.49	270.04	1315.65	72.84	-121.86
10.43000	2406.77	100.93	38.96	2398.30	93.77	83.19	2329.61	129.72	245.12	2373.15	149.79	255.76	3012.98	20.67	50.24	2973.58	22.06	59.13	2027.33	-57.30	184.03	2702.36	-53.48	-23.52	2768.05	80.03	1386.28	0.00	0.00	0.00	2825.41	-41.82	1801.25	2773.98	53.18	1844.10	2095.44	16.53	1722.34	2532.83	37.21	1698.98	-299.50	1492.16	69.18	268.82	1314.80	72.98	-123.91
10.44000	2427.65	106.59	44.35	2415.14	98.60	86.32	2345.17	130.15	249.39	2389.60	150.10	259.73	3013.03	20.71	50.20	2973.48	22.06	59.01	2027.33	-57.30	184.03	2703.95	-52.21	-24.14	2775.23	80.42	1386.89	0.00	0.00	0.00	2834.41	-42.49	1800.94	2782.87	52.19	1844.75	2095.44	16.53	1722.34	2532.83	37.21	1698.98	-299.63	1492.29	69.17	268.76	1313.23	73.43	-127.75
10.45000	2445.94	112.67	46.65	2434.87	103.72	89.17	2361.85	130.59	252.36	2405.75	151.34	263.40	3013.07	20.73	50.21	2973.50	22.05	58.95	2027.33	-57.30	184.03	2705.41	-50.93	-24.65	2782.41	80.71	1387.49	0.00	0.00	0.00	2843.24	-42.73	1800.82	2791.91	51.73	1845.28	2095.44	16.53	1722.34	2532.83	37.21	1698.98	-298.94	1490.62	69.65	268.91	1314.16	73.09	-125.56
10.46000	2472.24	118.42	52.66	2455.57	108.57	91.15	2379.53	131.23	254.03	2423.10	151.72	265.83	3013.05	20.74	50.14	2973.59	22.03	58.98	2027.33	-57.30	184.03	2706.76	-49.65	-25.04	2789.26	80.84	1388.12	0.00	0.00	0.00	2852.15	-42.50	1800.86	2800.77	51.68	1845.78	2095.44	16.53	1722.34	2532.83	37.21	1698.98	-299.27	1489.90	69.67	267.18	1314.83	72.66	-123.42
10.47000	2490.41	124.05	52.88	2477.67	113.35	92.67	2397.59	132.08	254.52	2440.84	152.39	267.21	3013.04	20.71	50.10	2973.52	22.01	58.89	2027.33	-57.30	184.03	2707.99	-48.37	-25.32	2796.01	80.92	1388.78	0.00	0.00	0.00	2861.09	-41.84	1801.09	2809.24	52.10	1846.31	2095.44	16.53	1722.34	2532.83	37.21	1698.98	-299.99	1495.52	67.84	272.07	1313.92	73.90	-122.41
10.48000	2513.32	129.36	54.07	2500.63	117.88	93.47	2416.38	132.79	253.65	2459.30	152.67	267.48	3013.07	20.73	50.10	2973.60	21.99	58.92	2027.33	-57.30	184.03	2709.11	-47.09	-25.49	2802.59	80.99	1389.45	0.00	0.00	0.00	2869.74	-40.78	1801.46	2817.68	52.88	1846.85	2095.44	16.53	1722.34	2532.83	37.21	1698.98	-299.58	1492.16	68.91	269.29	1314.27	73.40	-122.85
10.49000	2537.83	134.78	54.75	2524.18	122.49	93.41	2435.70	133.45	251.55	2459.30	152.67	267.48	3013.02	20.69	50.07	2973.55	21.95	58.91	2027.33	-57.30	184.03	2710.14	-45.80	-25.55	2809.07	81.02	1390.13	0.00	0.00	0.00	2878.13	-39.33	1802.04	2826.03	54.14	1847.31	2095.44	16.53	1722.34	2532.83	37.21	1698.98	-299.41	1491.81	68.97	268.43	1315.82	72.75	-124.61
10.50000	2563.41	140.02	54.94	2549.11	126.99	93.16	2455.45	134.41	248.34	2459.30	152.67	267.48	3013.06	20.69	50.11	2973.47	21.95	58.86	2027.33	-57.30	184.03	2711.07	-44.52	-25.49	2815.69	80.96	1390.83	0.00	0.00	0.00	2886.82	-37.49	1802.66	2834.24	55.72	1847.74	2095.44	16.53	1722.34	2532.83	37.21	1698.98	-300.01	1493.71	68.48	266.53	1316.82	72.06	-126.72
10.51000	2589.64	145.15	54.70	2574.54	131.42	92.31	2474.53	136.44	244.24	2459.30	152.67	267.48	3013.15	20.70	50.21	2973.35	21.87	58.78	2027.33	-57.30	184.03	2711.92	-43.24	-25.33	2822.31	80.76	1391.56	0.00	0.00	0.00	2895.55	-35.37	1803.35	2841.93	57.57	1848.15	2095.44	16.53	1722.34	2532.83	37.21	1698.98	-300.11	1493.45	69.05	265.04	1316.78	71.59	-124.75
10.52000	2616.59	150.08	53.85	2600.62	135.70	90.88	2474.53	136.44	244.24	2459.30	152.67	267.48	3012.94	20.67	50.10	2973.34	21.83	58.81	2027.33	-57.30	184.03	2712.69	-41.97	-25.04	2829.09	80.52	1392.27	0.00	0.00	0.00	2904.00	-33.00	1804.10	2849.64	59.73	1848.46	2095.44	16.53	1722.34	2532.83	37.21	1698.98	-300.12	1493.92	68.88	266.23	1316.08	72.19	-124.07
10.53000	2644.12	154.70	52.47	2627.63	139.74	89.21	2474.53	136.44	244.24	2459.30	152.67	267.48	3013.12	20.65	50.24	2973.23	21.79	58.76	2027.33	-57.30	184.03	2713.38	-40.71	-24.64	2835.99	80.25	1392.97	0.00	0.00	0.00	2912.32	-30.41	1804.93	2857.23	62.10	1848.72	2095.44	16.53	1722.34	2532.83	37.21	1698.98	-300.03	1492.24	69.05	268.32	1315.97	72.49	-122.15
10.54000	2672.62	158.87	50.92	2655.09	143.45	87.00	2474.53	136.44	244.24	2459.30	152.67	267.48	3012.89	20.61	50.12	2973.18	21.72	58.78	2027.33	-57.30	184.03	2714.01	-39.45	-24.13	2842.91	79.98	1393.60	0.00	0.00	0.00	2920.69	-27.65	1805.73	2864.86	64.64	1848.85	2095.44	16.53	1722.34	2532.83	37.21	1698.98	-300.32	1495.30	68.04	266.94	1316.61	72.25	-122.69
10.55000	2702.73	162.69	49.70	2682.89	146.95	84.31	2474.53	136.44	244.24	2459.30	152.67	267.48	3012.88	20.56	50.15	2973.15	21.67	58.78	2027.33	-57.30	184.03	2714.59	-38.20	-23.50	2849.99	79.68	1394.18	0.00	0.00	0.00	2928.97	-24.79	1806.57	2872.30	67.29	1848.92	2095.44	16.53	1722.34	2532.83	37.21	1698.98	-299.88	1494.67	68.37	268.64	1316.10	72.46	-126.41
10.56000	2735.20	166.13	49.42	2711.66	150.16	81.66	2474.53	136.44	244.24	2459.30	152.67	267.48	3012.82	20.52	50.17	2973.08	21.60	58.74	2027.33	-57.30	184.03	2715.11	-36.96	-22.76	2857.14	79.37	1394.67	0.00	0.00	0.00	2937.10	-21.90	1807.35	2879.38	69.91	1848.96	2095.44	16.53	1722.34	2532.83	37.21	1698.98	-299.44	1491.98	69.35	271.14	1315.73	73.30	-124.96
10.57000	2767.51	169.30	48.87	2742.03	153.15	79.50	2474.53	136.44	244.24	2459.30	152.67	267.48	3012.81	20.44	50.20	2972.90	21.50	58.63	2027.33	-57.30	184.03	2715.58	-35.74	-21.90	2864.31	79.11	1395.04	0.00	0.00	0.00	2945.31	-19.00	1808.09	2886.63	72.48	1848.90	2095.44	16.53	1722.34	2532.83	37.21	1698.98	-299.40	1490.93	69.71	269.77	1315.70	72.86	-125.00
10.58000	2801.20	172.26	49.16	2773.58	155.98	77.82	2474.53	136.44	244.24	2459.30	152.67	267.48	3012.71	20.37	50.12	2973.15	21.45	58.78	2027.33	-57.30	184.03	2716.02	-34.53	-20.93	2871.47	78.86	1395.27	0.00	0.00	0.00	2953.32	-16.15	1808.77	2893.67	75.16	1848.83	2095.44	16.53	1722.34	2532.83	37.21	1698.98	-299.55	1490.27	69.68	267.83	1315.52	72.30	-125.43
10.59000	2834.30	175.04	48.97	2805.23	158.74	76.19	2474.53	136.44	244.24	2459.30	152.67	267.48	3012.79	20.32	50.20	2973.23	21.38	58.80	2027.33	-57.30	184.03	2716.42	-33.33	-19.83	2878.59	78.66	1395.35	0.00	0.00	0.00	2961.21	-13.33	1809.39	2900.52	77.80	1848.69	2095.44	16.53	1722.34	2532.83	37.21	1698.98	-299.61	1491.68	68.98	268.78	1316.81	72.22	-128.13
10.60000	2868.26	177.71	49.50	2837.14	161.52	74.61	2474.53	136.44	244.24	2459.30	152.67	267.48	3012.93	20.23	50.29	2973.51	21.29	58.96	2027.33	-57.30	184.03	2716.80	-32.15	-18.62	2885.59	78.54	1395.32	0.00	0.00	0.00	2969.11	-10.54	1809.96	2907.51	80.31	1848.52	2095.44	16.53	1722.34	2532.83	37.21	1698.98	-299.49	1492.96	68.78	267.59	1316.72	72.23	-126.70
10.61000	2901.40	180.43	49.65	2869.30	164.25	73.08	2474.53	136.44	244.24	2459.30	152.67	267.48	3013.00	20.13	50.34	2973.57	21.18	58.97	2027.33	-57.30	184.03	2717.16	-30.99	-17.30	2892.67	78.51	1395.16	0.00	0.00	0.00	2977.01	-7.83	1810.42	2914.54	82.82	1848.27	2095.44	16.53	1722.34	2532.83	37.21	1698.98	-299.73	1492.20	68.93	266.40	1317.75	71.66	-124.00
10.62000	2935.09	183.29	50.20	2900.92	167.33	71.21	2474.53	136.44	244.24	2459.30	152.67	267.48	3013.02	20.04	50.32	2973.63	21.08	58.98	2027.33	-57.30	184.03	2717.52	-29.84	-15.85	2899.77	78.58	1394.87	0.00	0.00	0.00	2984.74	-5.18	1810.85	2921.60	85.28	1847.96	2095.44	16.53	1722.34	2532.83	37.21	1698.98	-300.10	1492.80	68.35	264.72	1317.48	71.39	-125.67
10.63000	2968.12	186.56	50.58	2932.83	170.65	69.78	2474.53	136.44	244.24	2459.30	152.67	267.48	3013.06	19.92	50.32	2973.44	20.95	58.82	2027.33	-57.30	184.03	2717.86	-28.72	-14.29	2906.94	78.72	1394.46	0.00	0.00	0.00	2992.48	-2.56	1811.22	2928.47	87.66	1847.67	2095.44	16.53	1722.34	2532.83	37.21	1698.98	-299.39	1491.79	69.19	264.50	1317.65	71.48	-125.47
10.64000	3001.28	190.28	51.50	2964.79	174.46	68.57	2474.53	136.44	244.24	2459.30	152.67	267.48	3012.84	19.79	50.12	2973.21	20.84	58.65	2027.33	-57.30	184.03	2718.21	-27.62	-12.60	2914.08	78.94	1393.97	0.00	0.00	0.00	3000.16	-0.04	1811.48	2935.48	90.07	1847.25	2095.44	16.53	1722.34	2532.83	37.21	1698.98	-299.52	1491.60	69.39	265.33	1318.64	71.18	-123.26
10.65000	3032.85	194.49	51.75	2996.80	178.57	67.57	2474.53	136.44	244.24	2459.30	152.67	267.48	3012.85	19.73	50.08	2973.13	20.76	58.56	2027.33	-57.30	184.03	2718.57	-26.54	-10.80	2921.14	79.27	1393.40	0.00	0.00	0.00	3007.69	2.42	1811.68	2942.52	92.38	1846.76	2095.44	16.53	1722.34	2532.83	37.21	1698.98	-299.71	1492.54	68.95	266.70	1316.67	71.98	-119.72
10.66000	3065.32	199.07	53.40	3028.57	182.93	67.02	2474.53	136.44	244.24	2459.30	152.67	267.48	3012.89	19.59	50.10	2973.13	20.69	58.55	2027.33	-57.30	184.03	2718.94	-25.49	-8.88	2928.25	79.72	1392.75	0.00	0.00	0.00	3015.26	4.87	1811.79	2949.54	94.69	1846.19	2095.44	16.53	1722.34	2532.83	37.21	1698.98	-299.92	1492.24	68.98	267.46	1314.47	73.00	-124.94
10.67000	3098.34	204.03	55.89	3058.93	187.68	65.93	2474.53	136.44	244.24	2459.30	152.67	267.48	3012.90	19.55	50.13	2973.08	20.67	58.57	2027.33	-57.30	184.03	2719.34	-24.47	-6.84	2935.39	80.25	1392.02	0.00	0.00	0.00	3022.69	7.24	1811.80	2956.71	96.97	1845.55	2095.44	16.53	1722.34	2532.83	37.21	1698.98	-299.70	1492.19	68.86	268.77	1314.24	73.29	-127.19
10.68000	3130.09	209.30	57.98	3090.78	192.51	66.68	2474.53	136.44	244.24	2459.30	152.67	267.48	3012.93	19.51	50.24	2973.18	20.65	58.70	2027.33	-57.30	184.03	2719.77	-23.47	-4.67	2942.60	80.87	1391.25	0.00	0.00	0.00	3030.31	9.59	1811.68	2963.58	99.22	1844.92	2095.44	16.53	1722.34	2532.83	37.21	1698.98	-300.18	1492.69	68.66	268.78	1315.48	72.95	-127.27
10.69000	3161.31	214.55	60.71	3122.07	197.67	67.68	2474.53	136.44	244.24	2459.30	152.67	267.48	3013.02	19.53	50.43	2973.46	20.71	58.86	2027.33	-57.30	184.03	2720.23	-22.50	-2.39	2949.87	81.58	1390.44	0.00	0.00	0.00	3037.85	11.99	1811.47	2970.60	101.43	1844.21	2095.44	16.53	1722.34	2532.83	37.21	1698.98	-299.66	1491.18	69.37	267.05	1315.85	72.50	-125.86
10.70000	3161.31	214.55	60.71	3122.07	197.67	67.68	2474.53	136.44	244.24	2459.30	152.67	267.48	3013.15	19.60	50.51	2973.60	20.77	58.83	2027.33	-57.30	184.03	2720.73	-21.56	0.02	2957.25	82.38	1389.57	0.00	0.00	0.00	3045.24	14.32	1811.16	2977.76	103.69	1843.42	2095.44	16.53	1722.34	2532.83	37.21	1698.98	-299.11	1489.78	69.84	265.95	1316.43	72.11	-128.85
10.71000	3161.31	214.55	60.71	3122.07	197.67	67.68	2474.53	136.44	244.24	2459.30	152.67	267.48	3013.15	19.66	50.33	2973.35	20.78	58.61	2027.33	-57.30	184.03	2721.29	-20.65	2.54	2964.51	83.27	1388.68	0.00	0.00	0.00	3052.67	16.61	1810.74	2984.82	105.94	1842.62	2095.44	16.53	1722.34	2532.83	37.21	1698.98	-298.91	1490.03	69.90	264.24	1317.31	71.29	-126.91
10.72000	3161.31	214.55	60.71	3122.07	197.67	67.68	2474.53	136.44	244.24	2459.30	152.67	267.48	3013.06	19.70	50.03	2973.12	20.79	58.40	2027.33	-57.30	184.03	2721.90	-19.78	5.19	2971.82	84.28	1387.75	0.00	0.00	0.00	3060.24	18.88	1810.22	2992.13	108.10	1841.68	2095.44	16.53	1722.34	2532.83	37.21	1698.98	-299.55	1492.92	69.01	266.88	1316.83	72.08	-122.76
10.73000	3161.31	214.55	60.71	3122.07	197.67	67.68	2474.53	136.44	244.24	2459.30	152.67	267.48	3012.75	19.82	49.73	2972.99	20.78	58.30	2027.33	-57.30	184.03	2722.57	-18.94	7.96	2979.05	85.37	1386.80	0.00	0.00	0.00	3067.73	21.15	1809.64	2999.50	110.31	1840.74	2095.44	16.53	1722.34	2532.83	37.21	1698.98	-299.28	1491.38	69.80	264.15	1317.73	70.98	-123.15
10.74000	3161.31	214.55	60.71	3122.07	197.67	67.68	2474.53	136.44	244.24	2459.30	152.67	267.48	3012.54	19.85	49.59	2973.10	20.74	58.36	2027.33	-57.30	184.03	2723.32	-18.14	10.86	2986.24	86.53	1385.78	0.00	0.00	0.00	3075.11	23.43	1808.97	3006.60	112.59	1839.77	2095.44	16.53	1722.34	2532.83	37.21	1698.98	-299.81	1492.94	69.19	264.01	1317.69	71.13	-124.26
10.75000	3161.31	214.55	60.71	3122.07	197.67	67.68	2474.53	136.44	244.24	2459.30	152.67	267.48	3012.66	19.92	49.72	2973.42	20.72	58.53	2027.33	-57.30	184.03	2724.14	-17.38	13.88	2993.47	87.76	1384.69	0.00	0.00	0.00	3082.36	25.77	1808.23	3013.73	114.85	1838.70	2095.44	16.53	1722.34	2532.83	37.21	1698.98	-299.59	1492.25	69.05	263.50	1317.66	71.09	-126.21
10.76000	3161.31	214.55	60.71	3122.07	197.67	67.68	2474.53	136.44	244.24	2459.30	152.67	267.48	3012.89	19.96	49.91	2973.47	20.69	58.53	2027.33	-57.30	184.03	2725.05	-16.65	17.02	3000.84	89.05	1383.51	0.00	0.00	0.00	3089.68	28.17	1807.40	3020.87	117.14	1837.55	2095.44	16.53	1722.34	2532.83	37.21	1698.98	-298.78	1488.59	70.39	264.16	1316.47	71.54	-123.96
10.77000	3161.31	214.55	60.71	3122.07	197.67	67.68	2474.53	136.44	244.24	2459.30	152.67	267.48	3013.16	19.98	50.05	2973.51	20.67	58.52	2027.33	-57.30	184.03	2726.04	-15.97	20.29	3008.26	90.41	1382.23	0.00	0.00	0.00	3096.99	30.61	1806.51	3028.06	119.54	1836.26	2095.44	16.53	1722.34	2532.83	37.21	1698.98	-298.93	1488.66	70.43	263.53	1317.63	71.19	-125.58
10.78000	3161.31	214.55	60.71	3122.07	197.67	67.68	2474.53	136.44	244.24	2459.30	152.67	267.48	3013.23	20.02	50.08	2973.49	20.64	58.44	2027.33	-57.30	184.03	2727.14	-15.33	23.68	3015.70	91.84	1380.88	0.00	0.00	0.00	3104.37	33.03	1805.54	3035.22	122.03	1834.93	2095.44	16.53	1722.34	2532.83	37.21	1698.98	-299.15	1489.39	69.95	266.55	1316.99	72.16	-122.08
10.79000	3161.31	214.55	60.71	3122.07	197.67	67.68	2474.53	136.44	244.24	2459.30	152.67	267.48	3013.28	20.06	50.02	2973.38	20.64	58.31	2027.33	-57.30	184.03	2728.33	-14.73	27.20	3023.21	93.30	1379.43	0.00	0.00	0.00	3111.71	35.48	1804.55	3042.22	124.53	1833.60	2095.44	16.53	1722.34	2532.83	37.21	1698.98	-299.02	1490.08	69.91	265.05	1316.15	72.00	-127.61
10.80000	3161.31	214.55	60.71	3122.07	197.67	67.68	2474.53	136.44	244.24	2459.30	152.67	267.48	3013.53	20.07	50.13	2973.48	20.63	58.27	2027.33	-57.30	184.03	2729.64	-14.17	30.84	3030.77	94.79	1377.89	0.00	0.00	0.00	3118.85	38.01	1803.56	3049.06	127.04	1832.25	2095.44	16.53	1722.34	2532.83	37.21	1698.98	-299.44	1492.14	69.28	264.00	1316.49	71.92	-124.06
10.81000	3161.31	214.55	60.71	3122.07	197.67	67.68	2474.53	136.44	244.24	2459.30	152.67	267.48	3013.61	20.08	50.05	2973.62	20.63	58.25	2027.33	-57.30	184.03	2731.06	-13.67	34.60	3038.28	96.31	1376.29	0.00	0.00	0.00	3126.01	40.68	1802.60	3056.05	129.67	1830.85	2095.44	16.53	1722.34	2532.83	37.21	1698.98	-299.35	1491.57	69.43	265.94	1316.54	72.43	-123.74
10.82000	3161.31	214.55	60.71	3122.07	197.67	67.68	2474.53	136.44	244.24	2459.30	152.67	267.48	3013.36	20.11	49.75	2973.50	20.60	58.05	2027.33	-57.30	184.03	2732.61	-13.21	38.50	3046.06	97.85	1374.62	0.00	0.00	0.00	3133.35	43.51	1801.67	3062.95	132.46	1829.47	2095.44	16.53	1722.34	2532.83	37.21	1698.98	-299.73	1492.32	69.36	265.56	1316.49	72.04	-123.54
10.83000	3161.31	214.55	60.71	3122.07	197.67	67.68	2474.53	136.44	244.24	2459.30	152.67	267.48	3013.48	20.14	49.73	2973.75	20.59	58.07	2027.33	-57.30	184.03	2734.29	-12.80	42.52	3053.73	99.41	1372.97	0.00	0.00	0.00	3140.60	46.42	1800.82	3069.88	135.35	1828.14	2095.44	16.53	1722.34	2532.83	37.21	1698.98	-299.71	1492.89	69.02	266.62	1316.72	72.06	-125.22
10.84000	3161.31	214.55	60.71	3122.07	197.67	67.68	2474.53	136.44	244.24	2459.30	152.67	267.48	3013.54	20.13	49.63	2973.84	20.56	58.00	2027.33	-57.30	184.03	2736.11	-12.44	46.67	3061.22	101.00	1371.39	0.00	0.00	0.00	3147.73	49.35	1800.09	3076.77	138.36	1826.88	2095.44	16.53	1722.34	2532.83	37.21	1698.98	-299.43	1492.05	69.05	265.56	1316.38	71.94	-124.44
10.85000	3161.31	214.55	60.71	3122.07	197.67	67.68	2474.53	136.44	244.24	2459.30	152.67	267.48	3013.67	20.15	49.63	2973.98	20.53	57.95	2027.33	-57.30	184.03	2738.08	-12.13	50.94	3068.75	102.63	1369.90	0.00	0.00	0.00	3154.84	52.37	1799.48	3083.67	141.43	1825.65	2095.44	16.53	1722.34	2532.83	37.21	1698.98	-298.99	1489.07	70.02	267.06	1316.19	72.21	-127.07
10.86000	3161.31	214.55	60.71	3122.07	197.67	67.68	2474.53	136.44	244.24	2459.30	152.67	267.48	3013.46	20.15	49.37	2974.00	20.48	57.83	2027.33	-57.30	184.03	2740.19	-11.87	55.35	3076.49	104.33	1368.48	0.00	0.00	0.00	3161.87	55.59	1798.96	3090.47	144.73	1824.49	2095.44	16.53	1722.34	2532.83	37.21	1698.98	-299.46	1492.04	69.11	266.50	1315.24	72.54	-122.52
10.87000	3161.31	214.55	60.71	3122.07	197.67	67.68	2474.53	136.44	244.24	2459.30	152.67	267.48	3013.60	20.13	49.37	2974.12	20.44	57.81	2027.33	-57.30	184.03	2742.46	-11.67	59.88	3084.38	106.09	1367.19	0.00	0.00	0.00	3168.93	59.07	1798.52	3097.30	148.22	1823.34	2095.44	16.53	1722.34	2532.83	37.21	1698.98	-300.05	1493.75	68.58	265.23	1316.82	71.69	-121.47
10.88000	3161.31	214.55	60.71	3122.07	197.67	67.68	2474.53	136.44	244.24	2459.30	152.67	267.48	3013.73	20.12	49.42	2974.22	20.37	57.76	2027.33	-57.30	184.03	2744.90	-11.53	64.54	3092.21	107.93	1366.04	0.00	0.00	0.00	3175.74	62.76	1798.20	3103.81	151.92	1822.26	2095.44	16.53	1722.34	2532.83	37.21	1698.98	-299.58	1493.32	68.71	263.38	1317.12	71.28	-121.28
10.89000	3161.31	214.55	60.71	3122.07	197.67	67.68	2474.53	136.44	244.24	2459.30	152.67	267.48	3013.50	20.10	49.21	2974.30	20.27	57.71	2027.33	-57.30	184.03	2747.51	-11.44	69.33	3099.94	109.88	1365.05	0.00	0.00	0.00	3182.45	66.65	1797.96	3110.30	155.78	1821.21	2095.44	16.53	1722.34	2532.83	37.21	1698.98	-299.74	1494.03	68.56	265.06	1317.78	71.54	-122.44
10.90000	3161.31	214.55	60.71	3122.07	197.67	67.68	2474.53	136.44	244.24	2459.30	152.67	267.48	3013.60	20.11	49.21	2974.29	20.18	57.61	2027.33	-57.30	184.03	2750.30	-11.41	74.25	3107.67	111.94	1364.14	0.00	0.00	0.00	3189.42	70.80	1797.78	3116.99	159.73	1820.18	2095.44	16.53	1722.34	2532.83	37.21	1698.98	-299.89	1494.03	68.60	264.86	1317.92	71.54	-123.38
10.91000	3161.31	214.55	60.71	3122.07	197.67	67.68	2474.53	136.44	244.24	2459.30	152.67	267.48	3013.74	20.09	49.21	2974.24	20.05	57.47	2027.33	-57.30	184.03	2753.27	-11.45	79.30	3115.53	114.07	1363.30	0.00	0.00	0.00	3189.42	70.80	1797.78	3123.52	163.78	1819.19	2095.44	16.53	1722.34	2532.83	37.21	1698.98	-299.89	1494.40	68.72	262.70	1317.55	71.07	-123.16
10.92000	3161.31	214.55	60.71	3122.07	197.67	67.68	2474.53	136.44	244.24	2459.30	152.67	267.48	3013.74	20.03	49.16	2974.42	19.96	57.51	2027.33	-57.30	184.03	2756.43	-11.54	84.48	3123.59	116.23	1362.59	0.00	0.00	0.00	3189.42	70.80	1797.78	3129.77	168.02	1818.37	2095.44	16.53	1722.34	2532.83	37.21	1698.98	-299.44	1491.03	69.49	264.64	1316.92	71.58	-119.04
10.93000	3161.31	214.55	60.71	3122.07	197.67	67.68	2474.53	136.44	244.24	2459.30	152.67	267.48	3013.65	19.99	49.06	2974.50	19.85	57.46	2027.33	-57.30	184.03	2759.80	-11.70	89.79	3131.69	118.37	1362.11	0.00	0.00	0.00	3189.42	70.80	1797.78	3135.65	172.39	1817.73	2095.44	16.53	1722.34	2532.83	37.21	1698.98	-299.81	1492.70	68.70	266.45	1316.01	72.13	-119.73
10.94000	3161.31	214.55	60.71	3122.07	197.67	67.68	2474.53	136.44	244.24	2459.30	152.67	267.48	3013.66	19.99	49.07	2974.66	19.73	57.46	2027.33	-57.30	184.03	2763.36	-11.92	95.24	3139.87	120.63	1361.93	0.00	0.00	0.00	3189.42	70.80	1797.78	3141.73	176.85	1817.30	2095.44	16.53	1722.34	2532.83	37.21	1698.98	-299.60	1493.80	68.39	265.30	1316.13	71.84	-120.84
10.95000	3161.31	214.55	60.71	3122.07	197.67	67.68	2474.53	136.44	244.24	2459.30	152.67	267.48	3013.84	19.97	49.12	2974.76	19.66	57.41	2027.33	-57.30	184.03	2767.15	-12.21	100.81	3147.91	122.97	1362.05	0.00	0.00	0.00	3189.42	70.80	1797.78	3147.73	181.43	1817.16	2095.44	16.53	1722.34	2532.83	37.21	1698.98	-299.64	1492.69	68.88	266.05	1316.63	71.89	-119.42
10.96000	3161.31	214.55	60.71	3122.07	197.67	67.68	2474.53	136.44	244.24	2459.30	152.67	267.48	3014.00	19.98	49.15	2975.00	19.57	57.44	2027.33	-57.30	184.03	2771.15	-12.57	106.52	3155.75	125.22	1362.48	0.00	0.00	0.00	3189.42	70.80	1797.78	3153.73	186.12	1817.22	2095.44	16.53	1722.34	2532.83	37.21	1698.98	-300.03	1494.01	68.52	265.94	1317.19	71.79	-121.44
10.97000	3161.31	214.55	60.71	3122.07	197.67	67.68	2474.53	136.44	244.24	2459.30	152.67	267.48	3013.97	19.94	49.05	2975.13	19.50	57.35	2027.33	-57.30	184.03	2775.37	-12.99	112.36	3163.58	127.26	1363.22	0.00	0.00	0.00	3189.42	70.80	1797.78	3159.89	190.84	1817.55	2095.44	16.53	1722.34	2532.83	37.21	1698.98	-299.55	1491.42	69.64	264.52	1316.30	72.00	-119.36
10.98000	3161.31	214.55	60.71	3122.07	197.67	67.68	2474.53	136.44	244.24	2459.30	152.67	267.48	3014.23	19.96	49.13	2975.36	19.43	57.31	2027.33	-57.30	184.03	2779.83	-13.49	118.33	3171.69	129.17	1364.30	0.00	0.00	0.00	3189.42	70.80	1797.78	3159.89	190.84	1817.55	2095.44	16.53	1722.34	2532.83	37.21	1698.98	-299.69	1490.22	69.80	265.20	1316.05	71.90	-121.17
10.99000	3161.31	214.55	60.71	3122.07	197.67	67.68	2474.53	136.44	244.24	2459.30	152.67	267.48	3014.24	19.94	49.03	2975.51	19.32	57.17	2027.33	-57.30	184.03	2784.53	-14.05	124.44	3180.21	131.07	1365.70	0.00	0.00	0.00	3189.42	70.80	1797.78	3159.89	190.84	1817.55	2095.44	16.53	1722.34	2532.83	37.21	1698.98	-299.79	1492.49	68.72	265.78	1316.80	71.78	-121.87
11.00000	3161.31	214.55	60.71	3122.07	197.67	67.68	2474.53	136.44	244.24	2459.30	152.67	267.48	3014.49	19.92	49.09	2975.69	19.25	57.02	2027.33	-57.30	184.03	2789.48	-14.69	130.67	3188.58	133.14	1367.25	0.00	0.00	0.00	3189.42	70.80	1797.78	3159.89	190.84	1817.55	2095.44	16.53	1722.34	2532.83	37.21	1698.98	-299.42	1492.60	68.97	264.69	1318.51	71.12	-119.99
[truncated: 30 more rows]
[truncated: 35 more columns]
