# Supplementary material for: The impact of mobile phone use on where we look and how we walk when negotiating floor based obstacles
Source: PLoS One. 2017 Jun 30;12(6):e0179802. doi: 10.1371/journal.pone.0179802 (PMC5493336; doi:10.1371/journal.pone.0179802)
Supplement: S1 File — (ZIP) [file pone.0179802.s001.zip › Gait/PP11/JS no obs talk 1.txt]

CODAmotion Analysis Text
Codamotion Analysis Text Save of: JS no obs talk 1.mdf
Time	Markers
Time	1:LTOE.X	1:LTOE.Y	1:LTOE.Z	2:L2nd.X	2:L2nd.Y	2:L2nd.Z	3:LHEE.X	3:LHEE.Y	3:LHEE.Z	4:LANK.X	4:LANK.Y	4:LANK.Z	5:RTOE.X	5:RTOE.Y	5:RTOE.Z	6:R2nd.X	6:R2nd.Y	6:R2nd.Z	7:RHEE.X	7:RHEE.Y	7:RHEE.Z	8:RANK.X	8:RANK.Y	8:RANK.Z	9:STRN.X	9:STRN.Y	9:STRN.Z	10:Marker 10.X	10:Marker 10.Y	10:Marker 10.Z	11:FRHD.X	11:FRHD.Y	11:FRHD.Z	12:FLHD.X	12:FLHD.Y	12:FLHD.Z	13:BRHD.X	13:BRHD.Y	13:BRHD.Z	14:BLHD.X	14:BLHD.Y	14:BLHD.Z	15:BLSTEP.X	15:BLSTEP.Y	15:BLSTEP.Z	16:FLSTEP.X	16:FLSTEP.Y	16:FLSTEP.Z	17:BRSTEP.X
(s)	(mm)	(mm)	(mm)	(mm)	(mm)	(mm)	(mm)	(mm)	(mm)	(mm)	(mm)	(mm)	(mm)	(mm)	(mm)	(mm)	(mm)	(mm)	(mm)	(mm)	(mm)	(mm)	(mm)	(mm)	(mm)	(mm)	(mm)	(mm)	(mm)	(mm)	(mm)	(mm)	(mm)	(mm)	(mm)	(mm)	(mm)	(mm)	(mm)	(mm)	(mm)	(mm)	(mm)	(mm)	(mm)	(mm)	(mm)	(mm)	(mm)
0.00000	-3755.53	156.78	-3.19	-3818.36	189.84	24.63	-3762.10	263.79	8.94	106.64	1488.94	88.89	652.60	1415.06	78.24	-3546.04	7.06	28.80	-1787.59	12.15	181.19	-1789.87	4.86	226.06	-4007.79	228.31	1350.62	0.00	0.00	0.00	-3540.21	44.37	1709.13	-4166.51	179.14	1777.09	-1054.07	-81.27	1714.19	-3235.49	253.88	1314.09	38.00	741.58	56.28	478.22	686.05	55.95	75.69
0.01000	-3755.53	156.78	-3.19	-3818.36	189.84	24.63	-3762.10	263.79	8.94	106.64	1488.94	88.89	652.60	1415.06	78.24	-3546.04	7.06	28.80	-1787.59	12.15	181.19	-1789.87	4.86	226.06	-4007.79	228.31	1350.62	0.00	0.00	0.00	-3540.21	44.37	1709.13	-4166.51	179.14	1777.09	-1054.07	-81.27	1714.19	-3235.49	253.88	1314.09	38.00	741.58	56.28	478.22	686.05	55.95	75.69
0.02000	-3755.53	156.78	-3.19	-3818.36	189.84	24.63	-3762.10	263.79	8.94	102.74	1487.78	88.84	652.60	1415.06	78.24	-3546.04	7.06	28.80	-1787.59	12.15	181.19	-1789.87	4.86	226.06	-4007.79	228.31	1350.62	0.00	0.00	0.00	-3540.21	44.37	1709.13	-4166.51	179.14	1777.09	-1054.07	-81.27	1714.19	-3235.49	253.88	1314.09	38.00	741.58	56.28	478.22	686.05	55.95	75.69
0.03000	-3755.53	156.78	-3.19	-3818.36	189.84	24.63	-3762.24	263.80	8.93	-3798.19	329.45	37.67	652.28	1414.95	78.24	-3546.04	7.06	28.80	-1787.59	12.15	181.19	-1789.87	4.86	226.06	-4007.79	228.31	1350.62	0.00	0.00	0.00	-3540.21	44.37	1709.13	-4166.51	179.14	1777.09	-1054.07	-81.27	1714.19	-3236.44	253.96	1314.47	38.02	741.82	56.30	478.38	686.29	55.97	75.72
0.04000	-3755.53	156.78	-3.19	-3818.36	189.84	24.63	-3905.37	280.69	8.07	-3935.85	269.95	47.35	651.30	1414.61	78.26	-3546.04	7.06	28.80	-1787.59	12.15	181.19	-1789.87	4.86	226.06	-4007.79	228.31	1350.62	0.00	0.00	0.00	-3540.21	44.37	1709.13	-4166.51	179.14	1777.09	-1054.07	-81.27	1714.19	-4186.40	329.79	1693.64	50.60	977.47	74.05	644.50	925.10	74.75	103.33
0.05000	-3755.53	156.78	-3.19	-3818.36	189.84	24.63	-3919.05	286.84	7.83	-3930.07	277.03	49.12	649.69	1414.05	78.28	-3546.04	7.06	28.80	-1787.59	12.15	181.19	-1789.87	4.86	226.06	-4007.79	228.31	1350.62	0.00	0.00	0.00	-3540.21	44.37	1709.13	-4166.51	179.14	1777.09	-1054.07	-81.27	1714.19	-4199.26	332.90	1694.22	51.15	977.41	74.14	644.33	924.98	74.69	102.00
0.06000	-3755.53	156.78	-3.19	-3818.36	189.84	24.63	-3918.14	296.16	8.85	-3932.73	283.30	48.43	647.44	1413.28	78.31	-3546.04	7.06	28.80	-1787.59	12.15	181.19	-1789.87	4.86	226.06	-4007.79	228.31	1350.62	0.00	0.00	0.00	-3540.21	44.37	1709.13	-4166.51	179.14	1777.09	-1054.07	-81.27	1714.19	-4183.05	334.01	1693.10	51.14	977.29	74.24	643.82	924.96	74.59	105.37
0.07000	-3755.53	156.78	-3.19	-3818.36	189.84	24.63	-3918.87	302.94	7.53	-3943.62	290.56	47.68	644.56	1412.29	78.35	-3546.04	7.06	28.80	-1787.59	12.15	181.19	-1789.87	4.86	226.06	-4007.79	228.31	1350.62	0.00	0.00	0.00	-3540.21	44.37	1709.13	-4166.51	179.14	1777.09	-1054.07	-81.27	1714.19	-4198.33	335.51	1694.90	50.83	977.56	74.06	643.32	925.43	74.32	104.22
0.08000	-3755.53	156.78	-3.19	-3818.36	189.84	24.63	-3921.48	310.41	8.94	-3943.72	297.62	47.88	641.06	1411.08	78.40	-3546.04	7.06	28.80	-1787.59	12.15	181.19	-1789.87	4.86	226.06	-4007.79	228.31	1350.62	0.00	0.00	0.00	-3540.21	44.37	1709.13	-4166.51	179.14	1777.09	-1054.07	-81.27	1714.19	-4169.71	337.52	1693.36	51.36	977.76	74.03	643.35	925.29	74.33	103.10
0.09000	-3755.53	156.78	-3.19	-3818.36	189.84	24.63	-3936.65	318.70	7.13	-3922.25	303.95	51.26	636.95	1409.66	78.46	-3546.04	7.06	28.80	-1787.59	12.15	181.19	-1789.87	4.86	226.06	-4007.79	228.31	1350.62	0.00	0.00	0.00	-3540.21	44.37	1709.13	-4166.51	179.14	1777.09	-1054.07	-81.27	1714.19	-4178.53	340.51	1694.90	50.67	978.30	73.73	643.53	925.33	74.26	105.15
0.10000	-3755.53	156.78	-3.19	-3818.36	189.84	24.63	-3950.21	325.27	6.43	-3921.55	311.32	52.17	632.23	1408.04	78.52	-3546.04	7.06	28.80	-1787.59	12.15	181.19	-1789.87	4.86	226.06	-4007.79	228.31	1350.62	0.00	0.00	0.00	-3540.21	44.37	1709.13	-4166.51	179.14	1777.09	-1054.07	-81.27	1714.19	-4185.90	341.95	1695.56	49.66	978.10	73.63	643.62	925.22	74.29	103.68
0.11000	-3755.53	156.78	-3.19	-3818.36	189.84	24.63	-3935.28	332.36	9.35	-3914.49	317.81	54.02	626.91	1406.20	78.59	-3546.04	7.06	28.80	-1787.59	12.15	181.19	-1789.87	4.86	226.06	-4007.79	228.31	1350.62	0.00	0.00	0.00	-3540.21	44.37	1709.13	-4166.51	179.14	1777.09	-1054.07	-81.27	1714.19	-4179.69	342.54	1695.31	50.37	978.00	73.89	643.68	925.15	74.54	102.65
0.12000	-3755.53	156.78	-3.19	-3818.36	189.84	24.63	-3954.67	340.32	7.59	-3921.05	324.18	53.62	620.99	1404.16	78.67	-3546.04	7.06	28.80	-1787.59	12.15	181.19	-1789.87	4.86	226.06	-4007.79	228.31	1350.62	0.00	0.00	0.00	-3540.21	44.37	1709.13	-4166.56	179.15	1777.10	-1054.07	-81.27	1714.19	-4212.41	344.49	1697.36	50.62	977.77	73.98	643.84	925.04	74.61	106.36
0.13000	-3755.53	156.78	-3.19	-3818.36	189.84	24.63	-3941.68	346.52	9.56	-3933.25	330.43	52.02	614.49	1401.92	78.76	-3546.04	7.06	28.80	-1787.59	12.15	181.19	-1789.87	4.86	226.06	-4007.79	228.31	1350.62	0.00	0.00	0.00	-3540.21	44.37	1709.13	-4220.49	179.71	1780.23	-1054.07	-81.27	1714.19	-4190.03	345.11	1695.93	50.62	977.88	73.91	644.40	925.11	74.63	103.76
0.14000	-3755.53	156.78	-3.19	-3818.36	189.84	24.63	-3948.25	352.30	9.85	-3949.55	336.07	50.13	607.41	1399.48	78.85	-3546.04	7.06	28.80	-1787.59	12.15	181.19	-1789.87	4.86	226.06	-4007.79	228.31	1350.62	0.00	0.00	0.00	-3540.21	44.37	1709.13	-4179.23	177.75	1778.68	-1054.07	-81.27	1714.19	-4165.42	345.20	1696.97	51.01	977.18	74.15	644.62	924.88	74.87	104.45
0.15000	-3755.53	156.78	-3.19	-3818.36	189.84	24.63	-3944.09	357.59	10.71	-3938.60	342.26	50.98	599.75	1396.84	78.96	-3546.04	7.06	28.80	-1787.59	12.15	181.19	-1789.87	4.86	226.06	-4007.79	228.31	1350.62	0.00	0.00	0.00	-3540.21	44.37	1709.13	-4171.93	178.68	1779.71	-1054.07	-81.27	1714.19	-4186.21	346.92	1697.52	50.69	977.89	73.91	644.22	924.96	74.69	103.95
0.16000	-3755.53	156.78	-3.19	-3818.36	189.84	24.63	-3929.22	362.15	13.20	-3941.33	347.47	51.18	591.52	1394.01	79.06	-3546.04	7.06	28.80	-1787.59	12.15	181.19	-1789.87	4.86	226.06	-4007.79	228.31	1350.62	0.00	0.00	0.00	-3540.21	44.37	1709.13	-4149.34	179.97	1775.86	-1054.07	-81.27	1714.19	-4199.48	348.78	1699.34	49.48	978.09	73.49	643.78	925.38	74.45	104.04
0.17000	-3755.53	156.78	-3.19	-3818.36	189.84	24.63	-3947.13	365.33	9.63	-3938.50	351.21	51.19	582.74	1390.98	79.18	-3546.04	7.06	28.80	-1787.59	12.15	181.19	-1789.87	4.86	226.06	-4007.79	228.31	1350.62	0.00	0.00	0.00	-3540.21	44.37	1709.13	-4132.35	178.87	1776.49	-1054.07	-81.27	1714.19	-4197.46	350.29	1698.75	50.22	977.97	73.80	644.14	925.15	74.68	103.37
0.18000	-3755.53	156.78	-3.19	-3818.36	189.84	24.63	-3954.41	369.81	8.84	-3944.90	356.05	51.26	573.40	1387.76	79.30	-3546.04	7.06	28.80	-1787.59	12.15	181.19	-1789.87	4.86	226.06	-4007.79	228.31	1350.62	0.00	0.00	0.00	-3540.21	44.37	1709.13	-4140.37	179.26	1778.71	-1054.07	-81.27	1714.19	-4181.23	348.81	1698.18	52.20	977.61	74.31	644.19	925.14	74.58	101.15
0.19000	-3755.53	156.78	-3.19	-3818.36	189.84	24.63	-3954.86	372.79	6.87	-3925.70	358.57	51.80	563.52	1384.35	79.42	-3546.04	7.06	28.80	-1787.59	12.15	181.19	-1789.87	4.86	226.06	-4007.79	228.31	1350.62	0.00	0.00	0.00	-3540.21	44.37	1709.13	-4139.05	182.02	1777.96	-1054.07	-81.27	1714.19	-4172.33	349.28	1697.70	51.56	977.58	74.14	643.83	925.30	74.38	100.87
0.20000	-3755.53	156.78	-3.19	-3818.36	189.84	24.63	-3971.09	377.45	2.81	-3964.38	362.96	45.78	553.09	1380.76	79.56	-3546.04	7.06	28.80	-1787.59	12.15	181.19	-1789.87	4.86	226.06	-4007.79	228.31	1350.62	0.00	0.00	0.00	-3540.21	44.37	1709.13	-4104.30	183.83	1776.51	-1054.07	-81.27	1714.19	-4147.56	349.20	1696.23	51.35	977.40	74.15	643.76	925.13	74.42	102.90
0.21000	-3755.53	156.78	-3.19	-3818.36	189.84	24.63	-3938.77	376.81	5.43	-3945.33	363.48	47.57	542.13	1376.98	79.69	-3546.04	7.06	28.80	-1787.59	12.15	181.19	-1789.87	4.86	226.06	-4007.79	228.31	1350.62	0.00	0.00	0.00	-3540.21	44.37	1709.13	-4115.27	185.65	1778.27	-1054.07	-81.27	1714.19	-4161.91	349.66	1698.12	50.68	977.86	73.97	644.14	925.00	74.55	102.61
0.22000	-3755.53	156.78	-3.19	-3818.36	189.84	24.63	-3898.75	373.73	10.53	-3966.30	363.81	42.40	530.65	1373.02	79.84	-3546.04	7.06	28.80	-1787.59	12.15	181.19	-1789.87	4.86	226.06	-4007.79	228.31	1350.62	0.00	0.00	0.00	-3540.21	44.37	1709.13	-4116.41	186.68	1777.29	-1054.07	-81.27	1714.19	-4157.65	350.17	1698.29	50.63	977.62	74.09	644.29	925.17	74.55	103.04
0.23000	-3755.53	156.78	-3.19	-3818.36	189.84	24.63	-3909.15	375.38	7.34	-3944.17	362.43	42.26	518.64	1368.89	79.99	-3546.04	7.06	28.80	-1787.59	12.15	181.19	-1789.87	4.86	226.06	-4007.79	228.31	1350.62	0.00	0.00	0.00	-3540.21	44.37	1709.13	-4095.03	190.51	1775.36	-1054.07	-81.27	1714.19	-4153.37	350.69	1698.45	51.15	977.85	74.06	643.62	925.25	74.41	103.28
0.24000	-3755.53	156.78	-3.19	-3818.36	189.84	24.63	-3900.10	375.94	7.05	-3936.44	363.67	42.56	506.12	1364.57	80.14	-3546.04	7.06	28.80	-1787.59	12.15	181.19	-1789.87	4.86	226.06	-4007.79	228.31	1350.62	0.00	0.00	0.00	-3540.21	44.37	1709.13	-4117.60	191.06	1777.70	-1054.07	-81.27	1714.19	-4149.08	351.20	1698.63	50.62	977.68	73.94	643.43	925.24	74.36	105.22
0.25000	-3755.53	156.78	-3.19	-3818.36	189.84	24.63	-3945.50	377.13	2.30	-3931.51	364.39	41.69	493.10	1360.08	80.30	-3546.04	7.06	28.80	-1787.59	12.15	181.19	-1789.87	4.86	226.06	-4007.79	228.31	1350.62	0.00	0.00	0.00	-3540.21	44.37	1709.13	-4081.22	190.08	1775.52	-1054.07	-81.27	1714.19	-4144.77	351.72	1698.81	50.25	978.19	73.71	644.01	925.38	74.43	101.69
0.26000	-3755.53	156.78	-3.19	-3818.36	189.84	24.63	-3923.35	376.34	4.04	-3935.90	364.49	41.21	479.57	1355.42	80.46	-3546.04	7.06	28.80	-1787.59	12.15	181.19	-1789.87	4.86	226.06	-4007.79	228.31	1350.62	0.00	0.00	0.00	-3540.21	44.37	1709.13	-4092.10	192.38	1775.23	-1054.07	-81.27	1714.19	-4140.45	352.23	1699.00	51.77	978.37	73.98	644.01	925.21	74.58	100.87
0.27000	-3755.53	156.78	-3.19	-3818.36	189.84	24.63	-3939.23	377.41	2.37	-3955.13	366.29	37.59	465.55	1350.59	80.63	-3546.04	7.06	28.80	-1787.59	12.15	181.19	-1789.87	4.86	226.06	-4007.79	228.31	1350.62	0.00	0.00	0.00	-3540.21	44.37	1709.13	-4073.86	194.07	1774.88	-1054.07	-81.27	1714.19	-4136.11	352.74	1699.19	52.26	977.93	74.26	644.41	924.97	74.74	106.12
0.28000	-3755.53	156.78	-3.19	-3818.36	189.84	24.63	-3945.36	377.16	1.09	-3942.33	364.41	39.64	451.05	1345.59	80.80	-3546.04	7.06	28.80	-1787.59	12.15	181.19	-1789.87	4.86	226.06	-4007.79	228.31	1350.62	0.00	0.00	0.00	-3540.21	44.37	1709.13	-4036.80	195.55	1773.52	-1054.07	-81.27	1714.19	-4131.75	353.25	1699.39	50.62	977.97	73.88	643.56	925.44	74.35	106.23
0.29000	-3755.53	156.78	-3.19	-3818.36	189.84	24.63	-3904.10	377.16	7.49	-3948.46	365.82	38.50	436.06	1340.42	80.98	-3546.04	7.06	28.80	-1787.59	12.15	181.19	-1789.87	4.86	226.06	-4007.79	228.31	1350.62	0.00	0.00	0.00	-3540.21	44.37	1709.13	-4051.19	198.26	1773.65	-1054.07	-81.27	1714.19	-4127.38	353.75	1699.59	49.87	977.77	73.66	643.77	925.15	74.45	102.88
0.30000	-3755.53	156.78	-3.19	-3818.36	189.84	24.63	-3916.85	378.36	5.31	-3933.05	365.50	40.20	420.60	1335.09	81.16	-3546.04	7.06	28.80	-1787.59	12.15	181.19	-1789.87	4.86	226.06	-4007.79	228.31	1350.62	0.00	0.00	0.00	-3540.21	44.37	1709.13	-4024.73	198.55	1772.99	-1054.07	-81.27	1714.19	-4122.99	354.26	1699.80	50.31	977.74	73.77	644.30	924.86	74.66	102.30
0.31000	-3755.53	156.78	-3.19	-3818.36	189.84	24.63	-3916.91	377.02	5.28	-3934.25	366.14	39.25	404.68	1329.60	81.34	-3546.04	7.06	28.80	-1787.59	12.15	181.19	-1789.87	4.86	226.06	-4007.79	228.31	1350.62	0.00	0.00	0.00	-3540.21	44.37	1709.13	-4037.94	200.24	1775.25	-1054.07	-81.27	1714.19	-4118.59	354.76	1700.02	50.55	977.77	73.88	644.21	925.38	74.47	103.21
0.32000	-3755.53	156.78	-3.19	-3818.36	189.84	24.63	-3909.55	378.00	6.41	-3931.23	364.79	40.58	388.29	1323.96	81.52	-3546.04	7.06	28.80	-1787.59	12.15	181.19	-1789.87	4.86	226.06	-4007.79	228.31	1350.62	0.00	0.00	0.00	-3540.21	44.37	1709.13	-4018.62	201.79	1774.30	-1054.07	-81.27	1714.19	-4114.17	355.26	1700.24	50.11	978.22	73.62	644.61	925.28	74.61	104.88
0.33000	-3755.53	156.78	-3.19	-3818.36	189.84	24.63	-3937.80	377.42	2.25	-3963.60	367.14	35.48	371.46	1318.15	81.71	-3546.04	7.06	28.80	-1787.59	12.15	181.19	-1789.87	4.86	226.06	-4007.79	228.31	1350.62	0.00	0.00	0.00	-3540.21	44.37	1709.13	-4017.05	205.85	1772.73	-1054.07	-81.27	1714.19	-4109.74	355.76	1700.46	50.13	978.16	73.73	644.29	925.07	74.61	103.60
0.34000	-3755.53	156.78	-3.19	-3818.36	189.84	24.63	-3917.73	377.66	3.87	-3938.84	366.80	38.52	354.17	1312.19	81.91	-3546.04	7.06	28.80	-1787.59	12.15	181.19	-1789.87	4.86	226.06	-4007.79	228.31	1350.62	0.00	0.00	0.00	-3540.21	44.37	1709.13	-4004.35	207.42	1772.28	-1054.07	-81.27	1714.19	-4105.29	356.26	1700.70	49.99	977.88	73.83	644.58	925.06	74.70	105.04
0.35000	-3755.53	156.78	-3.19	-3818.36	189.84	24.63	-3905.71	377.50	6.56	-3938.81	366.20	37.52	336.45	1306.08	82.10	-3546.04	7.06	28.80	-1787.59	12.15	181.19	-1789.87	4.86	226.06	-4007.79	228.31	1350.62	0.00	0.00	0.00	-3540.21	44.37	1709.13	-3964.48	209.48	1770.96	-1054.07	-81.27	1714.19	-4100.82	356.76	1700.93	49.54	977.88	73.74	644.23	925.33	74.53	103.59
0.36000	-3755.53	156.78	-3.19	-3818.36	189.84	24.63	-3938.09	377.67	2.99	-3936.52	366.12	36.73	318.30	1299.82	82.30	-3546.04	7.06	28.80	-1787.59	12.15	181.19	-1789.87	4.86	226.06	-4007.79	228.31	1350.62	0.00	0.00	0.00	-3540.21	44.37	1709.13	-3987.72	211.09	1770.62	-1054.07	-81.27	1714.19	-4096.34	357.25	1701.18	50.24	977.83	73.93	644.21	925.30	74.56	100.44
0.37000	-3755.53	156.78	-3.19	-3818.36	189.84	24.63	-3912.73	377.21	7.15	-3943.26	366.27	36.69	299.72	1293.42	82.50	-3546.04	7.06	28.80	-1787.59	12.15	181.19	-1789.87	4.86	226.06	-4007.79	228.31	1350.62	0.00	0.00	0.00	-3540.21	44.37	1709.13	-3971.00	212.92	1769.12	-1054.07	-81.27	1714.19	-4091.84	357.74	1701.43	49.91	977.81	73.92	643.87	925.29	74.46	101.66
0.38000	-3755.53	156.78	-3.19	-3818.36	189.84	24.63	-3944.86	377.91	0.73	-3951.94	366.97	34.37	280.72	1286.87	82.70	-3546.04	7.06	28.80	-1787.59	12.15	181.19	-1789.87	4.86	226.06	-4007.79	228.31	1350.62	0.00	0.00	0.00	-3540.21	44.37	1709.13	-3966.23	215.80	1769.06	-1054.07	-81.27	1714.19	-4087.33	358.23	1701.68	49.36	978.19	73.66	644.31	925.63	74.46	102.06
0.39000	-3755.53	156.78	-3.19	-3818.36	189.84	24.63	-3917.96	379.09	5.80	-3973.58	368.05	30.78	261.30	1280.18	82.91	-3546.04	7.06	28.80	-1787.59	12.15	181.19	-1789.87	4.86	226.06	-4007.79	228.31	1350.62	0.00	0.00	0.00	-3540.21	44.37	1709.13	-3975.62	218.97	1769.30	-1054.07	-81.27	1714.19	-4082.80	358.72	1701.94	50.97	977.56	74.00	644.53	925.16	74.54	101.57
0.40000	-3755.53	156.78	-3.19	-3818.36	189.84	24.63	-3943.02	379.20	2.43	-3948.49	368.68	34.32	241.48	1273.34	83.11	-3546.04	7.06	28.80	-1787.59	12.15	181.19	-1789.87	4.86	226.06	-4007.79	228.31	1350.62	0.00	0.00	0.00	-3540.21	44.37	1709.13	-4005.44	221.32	1770.42	-1054.07	-81.27	1714.19	-4078.25	359.20	1702.20	50.57	978.16	73.63	644.45	925.03	74.72	102.40
0.41000	-3755.53	156.78	-3.19	-3818.36	189.84	24.63	-3921.76	376.30	5.32	-3940.39	369.45	34.01	221.27	1266.37	83.32	-3546.04	7.06	28.80	-1787.59	12.15	181.19	-1789.87	4.86	226.06	-4007.79	228.31	1350.62	0.00	0.00	0.00	-3540.21	44.37	1709.13	-3979.24	224.75	1766.80	-1054.07	-81.27	1714.19	-4073.69	359.68	1702.47	50.29	978.10	73.63	644.15	925.03	74.60	102.63
0.42000	-3755.53	156.78	-3.19	-3818.36	189.84	24.63	-3918.40	376.69	5.61	-3932.64	367.88	36.27	200.66	1259.27	83.53	-3546.04	7.06	28.80	-1787.59	12.15	181.19	-1789.87	4.86	226.06	-4007.79	228.31	1350.62	0.00	0.00	0.00	-3540.21	44.37	1709.13	-3951.93	225.40	1765.97	-1054.07	-81.27	1714.19	-4069.11	360.16	1702.75	51.29	977.72	73.87	643.98	924.86	74.63	101.92
0.43000	-3755.53	156.78	-3.19	-3818.36	189.84	24.63	-3933.77	378.59	3.04	-3944.05	367.86	34.18	179.66	1252.03	83.74	-3546.04	7.06	28.80	-1787.59	12.15	181.19	-1789.87	4.86	226.06	-4007.79	228.31	1350.62	0.00	0.00	0.00	-3540.21	44.37	1709.13	-3945.82	227.78	1765.05	-1054.07	-81.27	1714.19	-4064.52	360.64	1703.03	50.86	977.55	73.95	643.75	925.03	74.48	100.45
0.44000	-3755.53	156.78	-3.19	-3818.36	189.84	24.63	-3910.94	377.01	6.88	-3939.73	367.99	35.04	158.29	1244.66	83.95	-3546.04	7.06	28.80	-1787.59	12.15	181.19	-1789.87	4.86	226.06	-4007.79	228.31	1350.62	0.00	0.00	0.00	-3540.21	44.37	1709.13	-3957.04	230.61	1764.05	-1054.07	-81.27	1714.19	-4059.91	361.12	1703.31	50.98	977.87	73.94	643.97	925.32	74.46	105.67
0.45000	-3755.53	156.78	-3.19	-3818.36	189.84	24.63	-3917.38	377.32	6.17	-3940.54	368.40	35.00	136.54	1237.16	84.16	-3546.04	7.06	28.80	-1787.59	12.15	181.19	-1789.87	4.86	226.06	-4007.79	228.31	1350.62	0.00	0.00	0.00	-3540.21	44.37	1709.13	-3953.92	230.77	1764.24	-1054.07	-81.27	1714.19	-4055.29	361.59	1703.60	50.71	977.99	73.85	643.47	925.39	74.33	108.02
0.46000	-3755.53	156.78	-3.19	-3818.36	189.84	24.63	-3898.25	376.93	8.40	-3943.14	368.57	33.46	114.43	1229.54	84.38	-3546.04	7.06	28.80	-1787.59	12.15	181.19	-1789.87	4.86	226.06	-4007.79	228.31	1350.62	0.00	0.00	0.00	-3540.21	44.37	1709.13	-3943.88	232.56	1762.39	-1054.07	-81.27	1714.19	-4050.65	362.06	1703.90	50.66	977.93	73.93	644.16	925.37	74.55	105.15
0.47000	-3755.53	156.78	-3.19	-3818.36	189.84	24.63	-3915.82	377.98	6.15	-3939.57	368.54	34.22	91.96	1221.79	84.59	-3546.04	7.06	28.80	-1787.59	12.15	181.19	-1789.87	4.86	226.06	-4007.79	228.31	1350.62	0.00	0.00	0.00	-3540.21	44.37	1709.13	-3946.91	236.63	1761.60	-1054.07	-81.27	1714.19	-4045.99	362.53	1704.19	50.51	977.60	73.98	644.71	925.14	74.74	103.43
0.48000	-3755.53	156.78	-3.19	-3818.36	189.84	24.63	-3958.61	378.52	-0.66	-3949.92	368.46	32.67	69.14	1213.92	84.80	-3546.04	7.06	28.80	-1787.59	12.15	181.19	-1789.87	4.86	226.06	-4007.79	228.31	1350.62	0.00	0.00	0.00	-3540.21	44.37	1709.13	-3969.91	238.61	1761.87	-1054.07	-81.27	1714.19	-4041.32	363.00	1704.50	50.92	977.71	73.95	644.32	925.00	74.63	102.37
0.49000	-3755.53	156.78	-3.19	-3818.36	189.84	24.63	-3951.23	378.79	1.40	-3949.55	369.45	32.21	45.97	1205.93	85.01	-3546.04	7.06	28.80	-1787.59	12.15	181.19	-1789.87	4.86	226.06	-4007.79	228.31	1350.62	0.00	0.00	0.00	-3540.21	44.37	1709.13	-3943.89	239.59	1759.39	-1054.07	-81.27	1714.19	-4036.63	363.46	1704.81	50.37	978.19	73.74	644.12	925.11	74.51	103.84
0.50000	-3755.53	156.78	-3.19	-3818.36	189.84	24.63	-3928.59	378.21	4.68	-3947.09	369.62	32.30	22.46	1197.83	85.23	-3546.04	7.06	28.80	-1787.59	12.15	181.19	-1789.87	4.86	226.06	-4007.79	228.31	1350.62	0.00	0.00	0.00	-3540.21	44.37	1709.13	-3918.24	241.83	1757.02	-1054.07	-81.27	1714.19	-4031.92	363.92	1705.12	51.37	977.63	74.25	644.07	924.87	74.53	100.65
0.51000	-3755.53	156.78	-3.19	-3818.36	189.84	24.63	-3938.30	378.07	3.17	-3962.59	370.43	28.82	-1.38	1189.61	85.44	-3546.04	7.06	28.80	-1787.59	12.15	181.19	-1789.87	4.86	226.06	-4007.79	228.31	1350.62	0.00	0.00	0.00	-3540.21	44.37	1709.13	-3918.98	244.42	1756.65	-1054.07	-81.27	1714.19	-4027.20	364.38	1705.44	50.35	977.78	73.90	643.35	925.24	74.29	103.87
0.52000	-3755.53	156.78	-3.19	-3818.36	189.84	24.63	-3904.90	376.98	8.04	-3940.71	370.46	33.65	-25.54	1181.27	85.65	-3546.04	7.06	28.80	-1787.59	12.15	181.19	-1789.87	4.86	226.06	-4007.79	228.31	1350.62	0.00	0.00	0.00	-3540.21	44.37	1709.13	-3901.13	244.13	1755.50	-1054.07	-81.27	1714.19	-4022.47	364.84	1705.76	49.90	977.82	73.80	644.12	925.44	74.51	103.80
0.53000	-3755.53	156.78	-3.19	-3818.36	189.84	24.63	-3952.40	378.49	0.61	-3971.49	371.42	29.26	-50.02	1172.83	85.86	-3546.04	7.06	28.80	-1787.59	12.15	181.19	-1789.87	4.86	226.06	-4007.79	228.31	1350.62	0.00	0.00	0.00	-3540.21	44.37	1709.13	-3861.78	245.83	1753.31	-1054.07	-81.27	1714.19	-4017.71	365.29	1706.09	51.36	977.10	74.34	644.24	925.31	74.51	104.51
0.54000	-3755.53	156.78	-3.19	-3818.36	189.84	24.63	-3923.45	377.40	5.65	-3952.04	371.85	30.90	-74.82	1164.28	86.07	-3546.04	7.06	28.80	-1787.59	12.15	181.19	-1789.87	4.86	226.06	-4007.79	228.31	1350.62	0.00	0.00	0.00	-3540.21	44.37	1709.13	-3885.74	249.69	1752.28	-1054.07	-81.27	1714.19	-4012.95	365.74	1706.42	50.17	977.51	73.94	644.45	925.18	74.61	103.31
0.55000	-3755.53	156.78	-3.19	-3818.36	189.84	24.63	-3958.24	380.00	0.51	-3953.19	371.35	30.49	-99.91	1155.63	86.27	-3546.04	7.06	28.80	-1787.59	12.15	181.19	-1789.87	4.86	226.06	-4007.79	228.31	1350.62	0.00	0.00	0.00	-3540.21	44.37	1709.13	-3917.52	250.50	1752.01	-1054.07	-81.27	1714.19	-4008.16	366.19	1706.75	49.74	978.29	73.56	643.99	925.32	74.43	103.05
0.56000	-3755.53	156.78	-3.19	-3818.36	189.84	24.63	-3948.49	378.91	2.49	-3938.06	372.09	33.22	-125.31	1146.87	86.48	-3546.04	7.06	28.80	-1787.59	12.15	181.19	-1789.87	4.86	226.06	-4007.79	228.31	1350.62	0.00	0.00	0.00	-3540.21	44.37	1709.13	-3879.45	251.70	1749.20	-1054.07	-81.27	1714.19	-4003.36	366.63	1707.09	50.11	978.07	73.81	644.56	924.99	74.71	105.35
0.57000	-3755.53	156.78	-3.19	-3818.36	189.84	24.63	-3921.00	376.72	5.47	-3955.19	372.96	30.88	-151.00	1138.01	86.69	-3546.04	7.06	28.80	-1787.59	12.15	181.19	-1789.87	4.86	226.06	-4007.79	228.31	1350.62	0.00	0.00	0.00	-3540.21	44.37	1709.13	-3897.76	253.71	1748.44	-1054.07	-81.27	1714.19	-3998.54	367.07	1707.44	50.45	978.09	73.83	644.65	925.47	74.51	102.55
0.58000	-3755.53	156.78	-3.19	-3818.36	189.84	24.63	-3932.64	377.62	5.47	-3955.17	373.97	30.53	-176.97	1129.05	86.89	-3546.04	7.06	28.80	-1787.59	12.15	181.19	-1789.87	4.86	226.06	-4007.79	228.31	1350.62	0.00	0.00	0.00	-3540.21	44.37	1709.13	-3899.72	255.82	1748.21	-1054.07	-81.27	1714.19	-3993.71	367.51	1707.79	51.34	977.86	74.04	643.93	925.30	74.44	102.59
0.59000	-3755.53	156.78	-3.19	-3818.36	189.84	24.63	-3949.03	378.98	2.09	-3943.83	372.45	31.71	-203.22	1120.00	87.09	-3546.04	7.06	28.80	-1787.59	12.15	181.19	-1789.87	4.86	226.06	-4007.79	228.31	1350.62	0.00	0.00	0.00	-3540.21	44.37	1709.13	-3893.47	258.41	1748.15	-1054.07	-81.27	1714.19	-3988.86	367.95	1708.14	50.84	977.42	74.08	644.22	925.43	74.50	103.69
0.60000	-3755.53	156.78	-3.19	-3818.36	189.84	24.63	-3937.90	378.91	3.86	-3953.12	371.70	30.52	-229.74	1110.85	87.29	-3546.04	7.06	28.80	-1787.59	12.15	181.19	-1789.87	4.86	226.06	-4007.87	228.31	1350.62	0.00	0.00	0.00	-3540.21	44.37	1709.13	-3861.30	258.01	1745.24	-1054.07	-81.27	1714.19	-3984.00	368.38	1708.49	49.87	977.49	73.97	643.75	925.15	74.44	106.75
0.61000	-3755.53	156.78	-3.19	-3818.36	189.84	24.63	-3929.08	377.88	5.54	-3946.23	372.88	32.54	-256.53	1101.62	87.48	-3546.04	7.06	28.80	-1787.59	12.15	181.19	-1789.87	4.86	226.06	-4089.13	233.06	1350.72	0.00	0.00	0.00	-3540.21	44.37	1709.13	-3869.80	261.23	1743.97	-1054.07	-81.27	1714.19	-3979.11	368.81	1708.85	48.99	978.19	73.58	643.84	925.39	74.41	107.26
0.62000	-3755.53	156.78	-3.19	-3818.36	189.84	24.63	-3928.66	377.28	5.13	-3947.92	373.64	31.82	-283.58	1092.29	87.67	-3546.04	7.06	28.80	-1787.59	12.15	181.19	-1789.87	4.86	226.06	-3994.36	229.72	1353.80	0.00	0.00	0.00	-3540.21	44.37	1709.13	-3857.67	262.47	1741.52	-1054.07	-81.27	1714.19	-3974.22	369.23	1709.22	51.21	977.80	74.07	644.21	925.36	74.40	102.22
0.63000	-3755.53	156.78	-3.19	-3818.36	189.84	24.63	-3934.83	377.76	5.38	-3958.80	374.97	30.07	-310.87	1082.88	87.86	-3546.04	7.06	28.80	-1787.59	12.15	181.19	-1789.87	4.86	226.06	-3987.18	228.77	1352.48	0.00	0.00	0.00	-3540.21	44.37	1709.13	-3858.59	262.92	1742.17	-1054.07	-81.27	1714.19	-3969.30	369.66	1709.59	51.35	977.94	74.08	643.87	925.25	74.40	104.89
0.64000	-3755.53	156.78	-3.19	-3818.36	189.84	24.63	-3935.72	377.19	5.03	-3949.41	374.59	32.02	-338.41	1073.38	88.05	-3546.04	7.06	28.80	-1787.59	12.15	181.19	-1789.87	4.86	226.06	-3974.55	228.80	1352.51	0.00	0.00	0.00	-3540.21	44.37	1709.13	-3850.07	263.99	1739.65	-1054.07	-81.27	1714.19	-3964.37	370.08	1709.96	50.38	977.84	73.87	643.56	925.48	74.35	105.78
0.65000	-3755.53	156.78	-3.19	-3818.36	189.84	24.63	-3943.07	375.50	3.48	-3946.49	373.87	31.81	-366.19	1063.80	88.23	-3546.04	7.06	28.80	-1787.59	12.15	181.19	-1789.87	4.86	226.06	-3941.54	228.11	1351.89	0.00	0.00	0.00	-3540.21	44.37	1709.13	-3805.56	264.91	1736.68	-1054.07	-81.27	1714.19	-3959.43	370.50	1710.33	50.68	978.17	73.84	644.31	925.12	74.63	104.84
0.66000	-3755.53	156.78	-3.19	-3818.36	189.84	24.63	-3964.25	376.98	0.87	-3942.87	373.51	32.33	-394.20	1054.14	88.41	-3546.04	7.06	28.80	-1787.59	12.15	181.19	-1789.87	4.86	226.06	-3954.12	228.76	1350.96	0.00	0.00	0.00	-3540.21	44.37	1709.13	-3815.91	267.45	1735.42	-1054.07	-81.27	1714.19	-3954.47	370.91	1710.71	50.94	977.69	73.99	644.54	925.28	74.67	105.40
0.67000	-3755.53	156.78	-3.19	-3818.36	189.84	24.63	-3966.90	377.47	-0.23	-3948.10	374.46	31.63	-422.43	1044.40	88.59	-3546.04	7.06	28.80	-1787.59	12.15	181.19	-1789.87	4.86	226.06	-3942.70	230.10	1351.81	0.00	0.00	0.00	-3540.21	44.37	1709.13	-3834.75	269.34	1735.17	-1054.07	-81.27	1714.19	-3949.49	371.32	1711.10	50.04	978.11	73.67	644.05	925.03	74.60	104.26
0.68000	-3755.53	156.78	-3.19	-3818.36	189.84	24.63	-3950.81	377.53	2.43	-3948.59	374.45	31.05	-450.88	1034.58	88.76	-3546.04	7.06	28.80	-1787.59	12.15	181.19	-1789.87	4.86	226.06	-3946.38	228.77	1351.24	0.00	0.00	0.00	-3540.21	44.37	1709.13	-3821.92	269.48	1733.90	-1054.07	-81.27	1714.19	-3944.49	371.73	1711.48	49.60	978.09	73.57	644.31	925.32	74.64	103.69
0.69000	-3755.53	156.78	-3.19	-3818.36	189.84	24.63	-3918.99	375.91	7.52	-3942.11	375.81	32.73	-479.54	1024.70	88.92	-3546.04	7.06	28.80	-1787.59	12.15	181.19	-1789.87	4.86	226.06	-3937.11	229.90	1351.30	0.00	0.00	0.00	-3540.21	44.37	1709.13	-3811.09	269.38	1731.33	-1054.07	-81.27	1714.19	-3939.48	372.13	1711.87	50.58	977.90	73.91	644.05	925.49	74.41	102.66
0.70000	-3755.53	156.78	-3.19	-3818.36	189.84	24.63	-3938.53	378.37	4.18	-3944.59	375.20	31.82	-508.41	1014.74	89.09	-3546.04	7.06	28.80	-1787.59	12.15	181.19	-1789.87	4.86	226.06	-3941.56	228.22	1350.79	0.00	0.00	0.00	-3540.21	44.37	1709.13	-3772.19	270.74	1729.84	-1054.07	-81.27	1714.19	-3934.45	372.53	1712.27	50.75	977.49	74.09	644.13	925.25	74.49	104.44
0.71000	-3755.53	156.78	-3.19	-3818.36	189.84	24.63	-3945.89	378.36	3.36	-3961.58	376.52	28.65	-537.47	1004.72	89.24	-3546.04	7.06	28.80	-1787.59	12.15	181.19	-1789.87	4.86	226.06	-3950.66	230.07	1350.10	0.00	0.00	0.00	-3540.21	44.37	1709.13	-3792.13	272.12	1728.07	-1054.07	-81.27	1714.19	-3929.41	372.93	1712.66	50.24	978.02	73.75	644.07	925.19	74.57	103.68
0.72000	-3755.53	156.78	-3.19	-3818.36	189.84	24.63	-3941.25	377.53	3.60	-3932.09	375.15	33.68	-566.72	994.62	89.40	-3546.04	7.06	28.80	-1787.59	12.15	181.19	-1789.87	4.86	226.06	-3927.79	229.04	1351.07	0.00	0.00	0.00	-3540.21	44.37	1709.13	-3806.89	270.66	1727.80	-1054.07	-81.27	1714.19	-3924.35	373.32	1713.06	50.41	978.03	73.75	643.97	925.29	74.37	106.34
0.73000	-3755.53	156.78	-3.19	-3818.36	189.84	24.63	-3949.49	377.71	3.31	-3920.72	375.53	35.61	-596.16	984.47	89.54	-3546.04	7.06	28.80	-1787.59	12.15	181.19	-1789.87	4.86	226.06	-3912.37	226.29	1350.52	0.00	0.00	0.00	-3540.21	44.37	1709.13	-3819.51	272.60	1727.68	-1054.07	-81.27	1714.19	-3919.28	373.71	1713.47	51.40	977.57	74.15	643.81	925.29	74.43	105.82
0.74000	-3755.53	156.78	-3.19	-3818.36	189.84	24.63	-3933.67	378.49	4.90	-3930.78	376.33	34.56	-625.78	974.25	89.69	-3546.04	7.06	28.80	-1787.59	12.15	181.19	-1789.87	4.86	226.06	-3933.75	228.24	1348.51	0.00	0.00	0.00	-3540.21	44.37	1709.13	-3807.95	271.91	1726.54	-1054.07	-81.27	1714.19	-3914.18	374.09	1713.87	50.52	977.76	73.91	643.51	925.59	74.30	101.38
0.75000	-3755.53	156.78	-3.19	-3818.36	189.84	24.63	-3926.58	377.95	7.07	-3944.40	377.36	32.40	-655.56	963.98	89.83	-3546.04	7.06	28.80	-1787.59	12.15	181.19	-1789.87	4.86	226.06	-3939.12	229.25	1349.29	0.00	0.00	0.00	-3540.21	44.37	1709.13	-3795.27	273.24	1724.84	-1054.07	-81.27	1714.19	-3909.07	374.48	1714.29	51.25	977.87	74.06	643.85	925.35	74.45	105.27
0.76000	-3755.53	156.78	-3.19	-3818.36	189.84	24.63	-3971.87	377.62	-0.53	-3956.90	377.46	29.86	-685.51	953.65	89.96	-3546.04	7.06	28.80	-1787.59	12.15	181.19	-1789.87	4.86	226.06	-3932.50	228.25	1348.41	0.00	0.00	0.00	-3540.21	44.37	1709.13	-3755.63	272.95	1721.28	-1054.07	-81.27	1714.19	-3903.95	374.86	1714.70	51.17	978.04	73.87	644.21	924.97	74.63	105.60
0.77000	-3755.53	156.78	-3.19	-3818.36	189.84	24.63	-3944.48	379.19	3.65	-3941.51	377.60	32.46	-715.62	943.26	90.08	-3546.04	7.06	28.80	-1787.59	12.15	181.19	-1789.87	4.86	226.06	-3928.90	228.71	1349.08	0.00	0.00	0.00	-3540.21	44.37	1709.13	-3784.98	272.88	1720.10	-1054.07	-81.27	1714.19	-3898.81	375.23	1715.12	50.07	977.94	73.81	644.11	924.95	74.52	107.64
0.78000	-3755.53	156.78	-3.19	-3818.36	189.84	24.63	-3947.06	376.60	2.42	-3950.11	378.05	31.67	-745.87	932.82	90.20	-3546.04	7.06	28.80	-1787.59	12.15	181.19	-1789.87	4.86	226.06	-3897.20	228.09	1348.09	0.00	0.00	0.00	-3540.21	44.37	1709.13	-3769.06	273.21	1719.45	-1054.07	-81.27	1714.19	-3893.65	375.60	1715.53	49.97	978.35	73.66	644.32	925.02	74.55	104.21
0.79000	-3755.53	156.78	-3.19	-3818.36	189.84	24.63	-3949.60	377.28	2.59	-3957.95	377.45	28.93	-776.27	922.33	90.32	-3546.04	7.06	28.80	-1787.59	12.15	181.19	-1789.87	4.86	226.06	-3894.35	226.64	1347.35	0.00	0.00	0.00	-3540.21	44.37	1709.13	-3720.51	273.01	1716.41	-1054.07	-81.27	1714.19	-3888.48	375.97	1715.96	48.93	977.78	73.59	643.84	925.17	74.45	102.40
0.80000	-3755.53	156.78	-3.19	-3818.36	189.84	24.63	-3935.88	378.65	4.71	-3940.42	376.87	32.44	-806.81	911.80	90.42	-3546.04	7.06	28.80	-1787.59	12.15	181.19	-1789.87	4.86	226.06	-3886.62	226.96	1347.39	0.00	0.00	0.00	-3540.21	44.37	1709.13	-3749.46	274.64	1718.86	-1054.07	-81.27	1714.19	-3883.29	376.33	1716.38	49.81	977.94	73.80	643.70	925.53	74.30	106.47
0.81000	-3755.53	156.78	-3.19	-3818.36	189.84	24.63	-3940.56	378.51	3.61	-3940.89	377.82	32.13	-837.47	901.22	90.52	-3546.04	7.06	28.80	-1787.59	12.15	181.19	-1789.87	4.86	226.06	-3884.40	226.69	1347.37	0.00	0.00	0.00	-3540.21	44.37	1709.13	-3713.96	273.05	1715.73	-1054.07	-81.27	1714.19	-3878.08	376.69	1716.81	49.52	978.05	73.65	644.21	925.37	74.59	105.13
0.82000	-3755.53	156.78	-3.19	-3818.36	189.84	24.63	-3945.30	377.77	3.59	-3942.58	377.57	31.40	-868.26	890.59	90.62	-3546.04	7.06	28.80	-1787.59	12.15	181.19	-1789.87	4.86	226.06	-3877.73	225.84	1346.85	0.00	0.00	0.00	-3540.21	44.37	1709.13	-3740.29	273.71	1714.32	-1054.07	-81.27	1714.19	-3872.86	377.05	1717.24	50.48	977.90	73.96	644.63	925.04	74.71	101.66
0.83000	-3755.53	156.78	-3.19	-3818.36	189.84	24.63	-3931.08	377.32	5.71	-3956.47	378.24	29.35	-899.17	879.93	90.70	-3546.04	7.06	28.80	-1787.59	12.15	181.19	-1789.87	4.86	226.06	-3898.32	225.78	1347.12	0.00	0.00	0.00	-3540.21	44.37	1709.13	-3709.06	271.93	1711.41	-1054.07	-81.27	1714.19	-3867.62	377.40	1717.68	50.49	977.55	73.97	644.14	925.27	74.58	102.98
0.84000	-3755.53	156.78	-3.19	-3818.36	189.84	24.63	-3957.22	378.42	1.93	-3973.96	378.62	26.97	-930.19	869.22	90.78	-3546.04	7.06	28.80	-1787.59	12.15	181.19	-1789.87	4.86	226.06	-3872.64	224.69	1346.00	0.00	0.00	0.00	-3540.21	44.37	1709.13	-3700.82	270.83	1710.80	-1054.07	-81.27	1714.19	-3862.36	377.75	1718.11	50.18	977.40	73.99	644.36	925.27	74.53	104.52
0.85000	-3755.53	156.78	-3.19	-3818.36	189.84	24.63	-3944.86	377.93	4.40	-3936.92	377.81	32.56	-961.31	858.49	90.85	-3546.04	7.06	28.80	-1787.59	12.15	181.19	-1789.87	4.86	226.06	-3860.96	224.36	1346.03	0.00	0.00	0.00	-3540.21	44.37	1709.13	-3689.52	271.10	1709.10	-1054.07	-81.27	1714.19	-3857.09	378.09	1718.55	50.77	977.95	73.92	644.86	924.92	74.83	105.06
0.86000	-3755.53	156.78	-3.19	-3818.36	189.84	24.63	-3923.14	376.18	6.39	-3931.70	377.48	32.91	-992.52	847.71	90.92	-3546.04	7.06	28.80	-1787.59	12.15	181.19	-1789.87	4.86	226.06	-3856.92	224.47	1345.67	0.00	0.00	0.00	-3540.21	44.37	1709.13	-3722.92	271.86	1712.37	-1054.07	-81.27	1714.19	-3851.80	378.43	1718.99	49.97	978.04	73.67	644.86	924.95	74.83	105.70
0.87000	-3755.53	156.78	-3.19	-3818.36	189.84	24.63	-3932.12	376.81	4.69	-3952.25	378.79	30.25	-1023.83	836.91	90.97	-3546.04	7.06	28.80	-1787.59	12.15	181.19	-1789.87	4.86	226.06	-3875.56	224.35	1345.55	0.00	0.00	0.00	-3540.21	44.37	1709.13	-3735.52	271.74	1712.95	-1054.07	-81.27	1714.19	-3846.49	378.76	1719.44	50.54	977.81	73.89	644.51	925.24	74.58	105.66
0.88000	-3755.53	156.78	-3.19	-3818.36	189.84	24.63	-3928.15	375.66	5.66	-3942.04	378.52	32.75	-1055.22	826.08	91.02	-3546.04	7.06	28.80	-1787.59	12.15	181.19	-1789.87	4.86	226.06	-3881.31	223.38	1345.20	0.00	0.00	0.00	-3540.21	44.37	1709.13	-3682.86	268.68	1709.97	-1054.07	-81.27	1714.19	-3841.17	379.09	1719.88	50.00	977.85	73.72	644.18	925.44	74.48	104.28
0.89000	-3755.53	156.78	-3.19	-3818.36	189.84	24.63	-3973.45	378.59	0.28	-3930.82	379.06	33.38	-1086.68	815.22	91.06	-3546.04	7.06	28.80	-1787.59	12.15	181.19	-1789.87	4.86	226.06	-3880.88	222.23	1344.40	0.00	0.00	0.00	-3540.21	44.37	1709.13	-3708.42	269.97	1709.31	-1054.07	-81.27	1714.19	-3835.83	379.42	1720.33	49.65	977.97	73.61	644.34	925.35	74.51	103.30
0.90000	-3755.53	156.78	-3.19	-3818.36	189.84	24.63	-3925.92	374.85	6.90	-3951.20	378.44	30.08	-1118.22	804.34	91.09	-3546.04	7.06	28.80	-1787.59	12.15	181.19	-1789.87	4.86	226.06	-3864.39	222.20	1344.08	0.00	0.00	0.00	-3540.21	44.37	1709.13	-3744.17	269.16	1708.53	-1054.07	-81.27	1714.19	-3830.48	379.74	1720.78	49.84	977.65	73.78	644.29	925.16	74.63	105.11
0.91000	-3755.53	156.78	-3.19	-3818.36	189.84	24.63	-3952.16	377.51	2.30	-3943.97	378.91	31.33	-1149.82	793.43	91.11	-3546.04	7.06	28.80	-1787.59	12.15	181.19	-1789.87	4.86	226.06	-3866.29	221.04	1343.39	0.00	0.00	0.00	-3540.21	44.37	1709.13	-3676.75	265.17	1708.25	-1054.07	-81.27	1714.19	-3825.11	380.06	1721.24	49.98	977.72	73.75	644.22	925.29	74.50	100.25
0.92000	-3755.53	156.78	-3.19	-3818.36	189.84	24.63	-3940.10	378.15	4.86	-3922.93	378.39	34.55	-1181.47	782.51	91.12	-3546.04	7.06	28.80	-1787.59	12.15	181.19	-1789.87	4.86	226.06	-3850.38	221.25	1343.08	0.00	0.00	0.00	-3540.21	44.37	1709.13	-3702.12	266.60	1708.04	-1054.07	-81.27	1714.19	-3819.72	380.38	1721.69	50.40	977.75	73.76	644.53	924.96	74.67	102.00
0.93000	-3755.53	156.78	-3.19	-3818.36	189.84	24.63	-3947.53	376.76	2.36	-3923.41	377.68	34.84	-1213.17	771.56	91.13	-3546.04	7.06	28.80	-1787.59	12.15	181.19	-1789.87	4.86	226.06	-3831.65	220.71	1342.09	0.00	0.00	0.00	-3540.21	44.37	1709.13	-3696.76	265.33	1708.41	-1054.07	-81.27	1714.19	-3814.32	380.69	1722.15	50.91	977.50	74.07	643.72	925.35	74.44	105.05
0.94000	-3755.53	156.78	-3.19	-3818.36	189.84	24.63	-3959.80	377.91	1.94	-3939.04	378.65	32.37	-1244.92	760.60	91.12	-3546.04	7.06	28.80	-1787.59	12.15	181.19	-1789.87	4.86	226.06	-3837.80	218.32	1341.73	0.00	0.00	0.00	-3540.21	44.37	1709.13	-3674.77	261.30	1706.71	-1054.07	-81.27	1714.19	-3808.89	380.99	1722.61	50.82	978.00	73.90	643.84	925.40	74.44	106.09
0.95000	-3755.53	156.78	-3.19	-3818.36	189.84	24.63	-3943.13	378.59	3.87	-3938.06	379.35	32.74	-1276.70	749.63	91.11	-3546.04	7.06	28.80	-1787.59	12.15	181.19	-1789.87	4.86	226.06	-3827.44	217.66	1341.25	0.00	0.00	0.00	-3540.21	44.37	1709.13	-3683.94	260.81	1706.20	-1054.07	-81.27	1714.19	-3803.46	381.29	1723.07	50.90	978.27	73.75	643.87	925.07	74.61	105.91
0.96000	-3755.53	156.78	-3.19	-3818.36	189.84	24.63	-3949.52	378.11	2.91	-3941.84	378.63	31.72	-1308.51	738.65	91.08	-3546.04	7.06	28.80	-1787.59	12.15	181.19	-1789.87	4.86	226.06	-3830.89	216.15	1340.24	0.00	0.00	0.00	-3540.21	44.37	1709.13	-3683.59	259.54	1706.03	-1054.07	-81.27	1714.19	-3798.00	381.59	1723.54	50.61	977.96	73.91	643.96	925.15	74.50	103.98
0.97000	-3755.53	156.78	-3.19	-3818.36	189.84	24.63	-3966.90	377.86	0.90	-3949.72	379.90	31.02	-1340.35	727.66	91.05	-3546.04	7.06	28.80	-1787.59	12.15	181.19	-1789.87	4.86	226.06	-3807.98	215.29	1339.66	0.00	0.00	0.00	-3540.21	44.37	1709.13	-3668.28	256.26	1705.68	-1054.07	-81.27	1714.19	-3792.53	381.88	1724.00	50.86	977.12	74.20	644.01	925.69	74.38	100.97
0.98000	-3755.53	156.78	-3.19	-3818.36	189.84	24.63	-3950.79	377.22	3.25	-3948.76	378.52	30.27	-1372.20	716.67	91.00	-3546.04	7.06	28.80	-1787.59	12.15	181.19	-1789.87	4.86	226.06	-3803.56	213.13	1339.31	0.00	0.00	0.00	-3540.21	44.37	1709.13	-3640.95	252.18	1705.40	-1054.07	-81.27	1714.19	-3787.04	382.16	1724.47	49.85	977.58	73.79	643.98	925.33	74.44	102.67
0.99000	-3755.53	156.78	-3.19	-3818.36	189.84	24.63	-3922.98	377.68	7.05	-3930.87	378.40	33.35	-1404.05	705.67	90.94	-3546.04	7.06	28.80	-1787.59	12.15	181.19	-1789.87	4.86	226.06	-3812.94	211.61	1339.16	0.00	0.00	0.00	-3540.21	44.37	1709.13	-3643.05	252.43	1704.00	-1054.07	-81.27	1714.19	-3781.54	382.45	1724.94	50.48	977.71	73.96	643.71	925.19	74.55	102.95
1.00000	-3755.53	156.78	-3.19	-3818.36	189.84	24.63	-3942.44	377.55	3.95	-3940.89	379.43	32.46	-1435.92	694.67	90.88	-3546.04	7.06	28.80	-1787.59	12.15	181.19	-1789.87	4.86	226.06	-3815.52	209.88	1338.52	0.00	0.00	0.00	-3540.21	44.37	1709.13	-3632.30	247.82	1704.21	-1054.07	-81.27	1714.19	-3776.02	382.72	1725.41	49.96	977.99	73.70	644.09	925.23	74.52	105.25
1.01000	-3755.53	156.78	-3.19	-3818.36	189.84	24.63	-3959.78	375.79	0.69	-3932.47	377.93	33.64	-1467.77	683.67	90.80	-3546.04	7.06	28.80	-1787.59	12.15	181.19	-1789.87	4.86	226.06	-3792.41	207.52	1337.47	0.00	0.00	0.00	-3540.21	44.37	1709.13	-3617.13	246.09	1704.41	-1054.07	-81.27	1714.19	-3770.48	383.00	1725.89	50.69	978.19	73.86	643.83	925.18	74.48	101.38
1.02000	-3755.53	156.78	-3.19	-3818.36	189.84	24.63	-3960.65	377.59	2.42	-3962.86	379.25	28.34	-1499.62	672.68	90.71	-3546.04	7.06	28.80	-1787.59	12.15	181.19	-1789.87	4.86	226.06	-3801.81	205.87	1338.10	0.00	0.00	0.00	-3540.21	44.37	1709.13	-3629.07	243.57	1703.61	-1054.07	-81.27	1714.19	-3764.93	383.26	1726.36	50.36	977.70	73.80	643.87	924.90	74.67	103.70
1.03000	-3755.53	156.78	-3.19	-3818.36	189.84	24.63	-3918.40	375.35	7.43	-3950.00	378.71	31.10	-1531.45	661.69	90.61	-3546.04	7.06	28.80	-1787.59	12.15	181.19	-1789.87	4.86	226.06	-3801.07	204.99	1337.30	0.00	0.00	0.00	-3540.21	44.37	1709.13	-3637.42	240.11	1705.54	-1054.07	-81.27	1714.19	-3759.36	383.53	1726.84	50.27	978.26	73.80	643.69	924.98	74.50	104.25
1.04000	-3755.53	156.78	-3.19	-3818.36	189.84	24.63	-3939.52	375.33	3.93	-3934.46	378.18	32.34	-1563.25	650.71	90.50	-3546.04	7.06	28.80	-1787.59	12.15	181.19	-1789.87	4.86	226.06	-3782.64	202.45	1336.73	0.00	0.00	0.00	-3540.21	44.37	1709.13	-3627.74	238.17	1707.01	-1054.07	-81.27	1714.19	-3753.77	383.79	1727.32	51.01	978.05	73.97	643.70	925.44	74.26	102.29
1.05000	-3755.53	156.78	-3.19	-3818.36	189.84	24.63	-3885.01	375.14	12.52	-3931.73	378.53	33.24	-1595.02	639.73	90.38	-3546.04	7.06	28.80	-1787.59	12.15	181.19	-1789.87	4.86	226.06	-3772.83	199.66	1335.98	0.00	0.00	0.00	-3540.21	44.37	1709.13	-3625.38	233.81	1706.43	-1054.07	-81.27	1714.19	-3748.17	384.04	1727.80	50.35	977.47	73.90	643.96	925.54	74.35	101.72
1.06000	-3755.53	156.78	-3.19	-3818.36	189.84	24.63	-3922.31	376.12	6.43	-3929.18	378.65	33.51	-1626.76	628.78	90.25	-3546.04	7.06	28.80	-1787.59	12.15	181.19	-1789.87	4.86	226.06	-3766.75	198.31	1336.29	0.00	0.00	0.00	-3540.21	44.37	1709.13	-3616.03	230.92	1707.31	-1054.07	-81.27	1714.19	-3742.55	384.29	1728.28	50.57	977.67	73.90	644.07	925.25	74.48	103.19
1.07000	-3755.53	156.78	-3.19	-3818.36	189.84	24.63	-3914.36	374.70	8.10	-3949.06	379.09	30.28	-1658.45	617.83	90.10	-3546.04	7.06	28.80	-1787.59	12.15	181.19	-1789.87	4.86	226.06	-3767.49	195.95	1334.69	0.00	0.00	0.00	-3540.21	44.37	1709.13	-3605.05	226.95	1709.13	-1054.07	-81.27	1714.19	-3736.91	384.53	1728.76	50.24	977.87	73.79	643.90	925.18	74.36	106.40
1.08000	-3755.53	156.78	-3.19	-3818.36	189.84	24.63	-3927.64	375.86	5.69	-3941.74	378.45	31.43	-1690.08	606.91	89.94	-3546.04	7.06	28.80	-1787.59	12.15	181.19	-1789.87	4.86	226.06	-3748.99	193.36	1334.44	0.00	0.00	0.00	-3540.21	44.37	1709.13	-3585.95	223.22	1707.41	-1054.07	-81.27	1714.19	-3731.25	384.77	1729.25	51.19	977.45	74.22	644.39	925.34	74.49	105.56
1.09000	-3755.53	156.78	-3.19	-3818.36	189.84	24.63	-3911.14	374.22	8.77	-3942.45	376.80	31.73	-1721.66	596.00	89.77	-3546.04	7.06	28.80	-1787.59	12.15	181.19	-1789.87	4.86	226.06	-3753.37	191.58	1333.82	0.00	0.00	0.00	-3540.21	44.37	1709.13	-3631.80	221.50	1711.96	-1054.07	-81.27	1714.19	-3725.58	385.00	1729.73	50.40	978.23	73.75	644.11	925.39	74.44	102.95
1.10000	-3755.53	156.78	-3.19	-3818.36	189.84	24.63	-3930.93	374.06	5.30	-3936.77	377.14	33.69	-1753.18	585.11	89.59	-3546.04	7.06	28.80	-1787.59	12.15	181.19	-1789.87	4.86	226.06	-3765.20	189.58	1334.03	0.00	0.00	0.00	-3540.21	44.37	1709.13	-3622.94	217.11	1713.35	-1054.07	-81.27	1714.19	-3719.90	385.23	1730.22	49.94	978.27	73.61	643.74	925.34	74.40	103.10
1.11000	-3755.53	156.78	-3.19	-3818.36	189.84	24.63	-3941.63	373.52	3.96	-3936.85	375.97	33.57	-1784.62	574.25	89.39	-3546.04	7.06	28.80	-1787.59	12.15	181.19	-1789.87	4.86	226.06	-3756.19	186.19	1332.85	0.00	0.00	0.00	-3540.21	44.37	1709.13	-3576.99	212.57	1711.96	-1054.07	-81.27	1714.19	-3714.19	385.45	1730.70	50.59	977.97	73.90	644.08	925.06	74.56	100.33
1.12000	-3755.53	156.78	-3.19	-3818.36	189.84	24.63	-3925.02	373.83	7.55	-3942.18	376.73	32.34	-1815.99	563.42	89.18	-3546.04	7.06	28.80	-1787.59	12.15	181.19	-1789.87	4.86	226.06	-3757.41	183.15	1332.72	0.00	0.00	0.00	-3540.21	44.37	1709.13	-3572.58	210.36	1712.22	-1054.07	-81.27	1714.19	-3708.47	385.67	1731.19	49.86	978.14	73.64	644.00	925.08	74.61	103.44
1.13000	-3755.53	156.78	-3.19	-3818.36	189.84	24.63	-3945.09	375.24	3.91	-3923.93	374.79	35.07	-1847.27	552.61	88.96	-3546.04	7.06	28.80	-1787.59	12.15	181.19	-1789.87	4.86	226.06	-3747.88	180.49	1332.35	0.00	0.00	0.00	-3540.21	44.37	1709.13	-3566.40	204.46	1714.68	-1054.07	-81.27	1714.19	-3702.73	385.88	1731.68	50.14	977.79	73.74	643.52	925.17	74.34	103.19
1.14000	-3755.53	156.78	-3.19	-3818.36	189.84	24.63	-3922.77	373.68	7.67	-3935.11	374.52	33.05	-1878.46	541.84	88.72	-3546.04	7.06	28.80	-1787.59	12.15	181.19	-1789.87	4.86	226.06	-3724.85	177.78	1331.38	0.00	0.00	0.00	-3540.21	44.37	1709.13	-3588.20	202.12	1719.61	-1054.07	-81.27	1714.19	-3696.98	386.09	1732.17	50.51	977.81	73.93	643.88	925.24	74.43	103.66
1.15000	-3755.53	156.78	-3.19	-3818.36	189.84	24.63	-3928.22	372.46	7.65	-3933.38	372.42	34.21	-1909.55	531.10	88.47	-3546.04	7.06	28.80	-1787.59	12.15	181.19	-1789.87	4.86	226.06	-3728.31	175.20	1331.88	0.00	0.00	0.00	-3540.21	44.37	1709.13	-3563.86	197.48	1719.48	-1054.07	-81.27	1714.19	-3691.21	386.29	1732.67	50.96	977.88	74.00	643.80	925.30	74.47	103.74
1.16000	-3755.53	156.78	-3.19	-3818.36	189.84	24.63	-3942.87	372.38	5.18	-3936.29	372.54	34.36	-1940.53	520.40	88.20	-3546.04	7.06	28.80	-1787.59	12.15	181.19	-1789.87	4.86	226.06	-3718.43	172.76	1331.33	0.00	0.00	0.00	-3540.21	44.37	1709.13	-3596.61	194.97	1723.11	-1054.07	-81.27	1714.19	-3685.42	386.49	1733.16	50.38	977.80	73.93	644.11	925.07	74.55	105.39
1.17000	-3755.53	156.78	-3.19	-3818.36	189.84	24.63	-3961.79	372.56	2.99	-3927.78	371.19	35.98	-1971.40	509.73	87.93	-3546.04	7.06	28.80	-1787.59	12.15	181.19	-1789.87	4.86	226.06	-3722.92	169.08	1331.38	0.00	0.00	0.00	-3540.21	44.37	1709.13	-3597.18	189.68	1725.39	-1054.07	-81.27	1714.19	-3679.61	386.68	1733.65	50.03	977.84	73.82	644.12	925.17	74.51	105.15
1.18000	-3755.53	156.78	-3.19	-3818.36	189.84	24.63	-3960.10	370.44	4.43	-3923.98	369.59	38.74	-2002.16	499.10	87.63	-3546.04	7.06	28.80	-1787.59	12.15	181.19	-1789.87	4.86	226.06	-3722.24	166.89	1330.51	0.00	0.00	0.00	-3540.21	44.37	1709.13	-3547.95	185.20	1726.16	-1054.07	-81.27	1714.19	-3673.79	386.86	1734.14	50.36	977.95	73.87	644.32	925.16	74.62	99.77
1.19000	-3755.53	156.78	-3.19	-3818.36	189.84	24.63	-3943.93	369.20	8.55	-3916.94	369.37	40.76	-2032.79	488.52	87.33	-3546.04	7.06	28.80	-1787.59	12.15	181.19	-1789.87	4.86	226.06	-3711.48	164.62	1330.23	0.00	0.00	0.00	-3540.21	44.37	1709.13	-3556.54	183.35	1728.76	-1054.07	-81.27	1714.19	-3667.95	387.04	1734.64	49.52	978.39	73.49	644.44	924.86	74.73	102.89
1.20000	-3755.53	156.78	-3.19	-3818.42	189.84	24.62	-3943.52	368.62	9.90	-3913.20	369.56	41.39	-2063.28	477.98	87.00	-3546.04	7.06	28.80	-1787.59	12.15	181.19	-1789.87	4.86	226.06	-3718.38	161.75	1330.45	0.00	0.00	0.00	-3540.21	44.37	1709.13	-3588.19	175.20	1730.78	-1054.07	-81.27	1714.19	-3662.09	387.22	1735.13	49.24	977.97	73.52	644.43	925.42	74.51	104.53
1.21000	-3755.53	156.78	-3.19	-3872.78	188.24	16.03	-3944.11	367.44	8.80	-3952.88	369.23	37.40	-2093.64	467.49	86.67	-3546.08	7.06	28.80	-1787.59	12.15	181.19	-1789.87	4.86	226.06	-3703.88	158.34	1330.00	0.00	0.00	0.00	-3540.21	44.37	1709.13	-3563.92	171.74	1730.97	-1054.07	-81.27	1714.19	-3656.22	387.39	1735.63	50.12	977.82	73.79	644.54	925.24	74.57	104.41
1.22000	-3755.53	156.78	-3.19	-3860.18	189.66	15.07	-3976.22	368.16	7.13	-3916.97	367.21	46.39	-2123.85	457.05	86.32	-3583.00	5.62	21.43	-1787.59	12.15	181.19	-1789.87	4.86	226.06	-3678.57	156.69	1329.92	0.00	0.00	0.00	-3540.21	44.37	1709.13	-3540.32	167.84	1731.06	-1054.07	-81.27	1714.19	-3650.33	387.55	1736.13	50.53	978.02	73.90	644.68	925.10	74.74	103.80
1.23000	-3755.53	156.78	-3.19	-3822.28	189.68	22.72	-3947.58	366.15	14.37	-3912.25	366.76	47.98	-2153.91	446.66	85.95	-3634.23	3.48	10.84	-1787.59	12.15	181.19	-1789.87	4.86	226.06	-3677.26	153.78	1331.40	0.00	0.00	0.00	-3540.21	44.37	1709.13	-3558.34	161.62	1736.18	-1054.07	-81.27	1714.19	-3644.43	387.71	1736.62	51.15	978.01	74.12	644.39	924.99	74.62	102.71
1.24000	-3755.53	156.78	-3.19	-3818.71	189.78	21.91	-3952.30	366.76	16.52	-3953.69	367.76	44.06	-2183.81	436.32	85.57	-3610.78	3.84	14.21	-1787.59	12.15	181.19	-1789.87	4.86	226.06	-3670.64	150.10	1331.77	0.00	0.00	0.00	-3540.21	44.37	1709.13	-3537.31	159.56	1736.58	-1054.07	-81.27	1714.19	-3638.50	387.86	1737.12	51.40	977.64	74.00	643.78	925.17	74.45	102.48
1.25000	-3755.53	156.78	-3.19	-3829.02	189.46	21.16	-3966.25	366.43	17.29	-3916.41	366.52	52.37	-2213.55	426.04	85.17	-3565.53	5.18	22.24	-1787.59	12.15	181.19	-1789.87	4.86	226.06	-3669.56	146.70	1332.57	0.00	0.00	0.00	-3540.24	44.37	1709.13	-3592.29	156.31	1740.94	-1054.07	-81.27	1714.19	-3632.56	388.01	1737.62	50.69	977.66	73.93	644.26	924.97	74.57	104.52
1.26000	-3755.53	156.78	-3.19	-3848.51	189.25	17.48	-3947.40	365.29	24.70	-3924.58	365.99	53.97	-2243.11	415.82	84.75	-3529.72	6.18	28.09	-1787.59	12.15	181.19	-1789.87	4.86	226.06	-3655.69	144.72	1333.30	0.00	0.00	0.00	-3562.57	38.92	1713.55	-3572.65	150.28	1743.57	-1054.07	-81.27	1714.19	-3626.60	388.15	1738.12	49.47	977.92	73.63	644.27	925.17	74.62	104.15
1.27000	-3755.53	156.78	-3.19	-3866.99	189.49	14.34	-3944.55	362.98	29.39	-3891.79	365.72	63.50	-2272.50	405.66	84.32	-3525.70	6.33	28.23	-1787.59	12.15	181.19	-1789.87	4.86	226.06	-3668.14	141.85	1334.45	0.00	0.00	0.00	-3552.42	35.69	1713.74	-3538.71	146.44	1745.37	-1054.07	-81.27	1714.19	-3620.63	388.28	1738.61	50.55	977.65	73.85	644.08	925.24	74.59	103.05
1.28000	-3755.53	156.78	-3.19	-3819.15	187.59	21.74	-3918.33	361.38	36.69	-3930.25	364.44	63.68	-2301.69	395.57	83.87	-3537.71	5.89	25.72	-1787.59	12.15	181.19	-1789.87	4.86	226.06	-3650.33	137.14	1336.04	0.00	0.00	0.00	-3570.94	31.30	1716.98	-3524.95	140.80	1745.77	-1054.07	-81.27	1714.19	-3614.64	388.41	1739.11	50.02	978.01	73.81	644.50	924.87	74.72	102.54
1.29000	-3755.53	156.78	-3.19	-3789.54	186.59	25.59	-3947.54	361.42	38.95	-3884.33	361.79	75.88	-2330.70	385.54	83.41	-3550.00	5.15	23.60	-1787.59	12.15	181.19	-1789.87	4.86	226.06	-3653.98	135.49	1337.09	0.00	0.00	0.00	-3532.15	28.10	1715.69	-3514.84	136.49	1748.35	-1054.07	-81.27	1714.19	-3608.63	388.53	1739.61	50.28	977.84	73.88	644.45	924.63	74.84	103.98
1.30000	-3755.53	156.78	-3.19	-3853.30	186.88	15.92	-3936.47	358.14	46.82	-3827.99	358.65	88.85	-2359.50	375.58	82.93	-3546.82	4.38	24.90	-1787.59	12.15	181.19	-1789.87	4.86	226.06	-3620.13	131.33	1337.85	0.00	0.00	0.00	-3546.95	22.20	1719.28	-3493.28	132.02	1749.51	-1054.07	-81.27	1714.19	-3602.60	388.65	1740.11	49.47	978.10	73.73	644.39	924.84	74.65	102.38
1.31000	-3755.53	156.78	-3.19	-3819.59	185.11	21.68	-3927.79	356.98	54.78	-3846.79	355.01	93.72	-2388.10	365.69	82.43	-3509.05	2.82	33.75	-1787.59	12.15	181.19	-1789.87	4.86	226.06	-3616.23	127.98	1338.82	0.00	0.00	0.00	-3543.49	17.87	1719.22	-3508.12	128.99	1752.70	-1054.07	-81.27	1714.19	-3596.56	388.76	1740.61	50.88	977.85	74.00	644.14	925.28	74.55	103.05
1.32000	-3755.53	156.78	-3.19	-3807.05	185.11	24.25	-3895.36	355.52	65.55	-3818.18	351.60	103.06	-2416.49	355.87	81.92	-3552.42	4.55	24.08	-1787.59	12.15	181.19	-1789.87	4.86	226.06	-3612.54	124.75	1339.64	0.00	0.00	0.00	-3569.69	13.26	1722.72	-3473.53	125.62	1754.33	-1054.07	-81.27	1714.19	-3590.50	388.86	1741.11	50.69	977.88	73.88	644.23	925.23	74.64	103.23
1.33000	-3755.53	156.78	-3.19	-3851.47	182.55	15.40	-3895.77	353.96	72.73	-3815.25	348.81	108.84	-2444.66	346.13	81.39	-3500.06	4.28	33.65	-1787.59	12.15	181.19	-1789.87	4.86	226.06	-3616.17	124.42	1340.68	0.00	0.00	0.00	-3547.64	11.40	1723.62	-3495.45	119.49	1755.99	-1054.07	-81.27	1714.19	-3584.42	388.96	1741.61	50.23	978.06	73.78	644.09	925.10	74.60	102.65
1.34000	-3755.53	156.78	-3.19	-3866.42	182.40	7.46	-3868.32	351.37	84.17	-3808.10	347.42	116.57	-2472.60	336.46	80.84	-3519.29	4.97	31.75	-1787.59	12.15	181.19	-1789.87	4.86	226.06	-3598.16	123.28	1340.41	0.00	0.00	0.00	-3491.02	7.48	1721.21	-3495.29	118.70	1756.29	-1054.07	-81.27	1714.19	-3578.33	389.05	1742.10	49.88	978.12	73.67	644.48	925.28	74.64	100.01
1.35000	-3755.53	156.78	-3.19	-3823.96	180.71	12.90	-3866.49	351.01	92.57	-3830.68	347.07	121.46	-2500.31	326.88	80.27	-3544.68	4.41	27.96	-1787.59	12.15	181.19	-1789.87	4.86	226.06	-3606.87	121.08	1340.98	0.00	0.00	0.00	-3572.86	2.81	1724.38	-3482.16	113.06	1756.72	-1054.07	-81.27	1714.19	-3572.22	389.14	1742.60	50.75	977.74	73.98	644.12	925.28	74.49	100.98
1.36000	-3755.53	156.78	-3.19	-3820.01	180.82	14.45	-3839.63	351.63	101.60	-3833.13	346.23	129.80	-2527.78	317.37	79.68	-3492.14	3.31	34.50	-1787.59	12.15	181.19	-1789.87	4.86	226.06	-3594.66	119.03	1341.39	0.00	0.00	0.00	-3541.48	-1.45	1725.20	-3483.13	109.51	1757.35	-1054.07	-81.27	1714.19	-3566.09	389.22	1743.10	50.78	977.49	74.08	643.98	925.10	74.51	102.96
1.37000	-3755.53	156.78	-3.19	-3807.29	179.14	16.93	-3834.63	349.05	110.39	-3839.86	345.68	138.25	-2555.00	307.95	79.08	-3560.93	1.64	23.27	-1787.59	12.15	181.19	-1789.87	4.86	226.06	-3598.47	118.24	1340.88	0.00	0.00	0.00	-3524.50	-3.10	1725.22	-3497.47	104.93	1760.14	-1054.07	-81.27	1714.19	-3559.95	389.29	1743.60	50.23	977.91	73.80	643.97	925.02	74.56	101.48
1.38000	-3755.53	156.78	-3.19	-3816.12	178.94	15.74	-3849.09	348.18	117.79	-3822.41	343.90	148.51	-2581.97	298.62	78.46	-3540.72	4.94	27.90	-1787.59	12.15	181.19	-1789.87	4.86	226.06	-3578.06	115.09	1341.02	0.00	0.00	0.00	-3519.24	-6.22	1726.86	-3492.83	101.95	1760.58	-1054.07	-81.27	1714.19	-3553.78	389.36	1744.09	50.16	978.40	73.71	644.11	925.45	74.52	101.78
1.39000	-3755.48	156.78	-3.18	-3807.41	177.47	17.95	-3867.57	345.84	122.63	-3758.32	339.12	164.65	-2608.68	289.38	77.82	-3481.61	4.72	35.58	-1787.59	12.15	181.19	-1789.87	4.86	226.06	-3577.29	113.56	1341.27	0.00	0.00	0.00	-3510.73	-12.49	1726.44	-3512.60	97.69	1763.56	-1054.07	-81.27	1714.19	-3547.60	389.42	1744.59	50.26	978.16	73.75	643.52	925.29	74.51	105.67
1.40000	-3705.64	153.62	6.67	-3790.00	176.60	23.59	-3850.95	339.76	132.16	-3819.86	336.96	164.53	-2635.12	280.23	77.16	-3535.08	4.90	26.78	-1787.59	12.15	181.19	-1789.87	4.86	226.06	-3563.42	111.80	1341.66	0.00	0.00	0.00	-3450.63	-12.95	1727.12	-3516.54	94.50	1763.93	-1054.07	-81.27	1714.19	-3541.41	389.48	1745.09	50.27	977.66	73.91	644.18	925.44	74.54	103.85
1.41000	-3715.03	155.28	4.55	-3758.36	176.38	29.35	-3838.50	335.59	138.75	-3757.80	331.91	179.70	-2661.29	271.17	76.48	-3507.90	3.83	32.17	-1787.59	12.15	181.19	-1789.87	4.86	226.06	-3578.21	109.32	1342.31	0.00	0.00	0.00	-3504.51	-15.94	1731.70	-3505.41	94.37	1765.29	-1054.07	-81.27	1714.19	-3535.19	389.53	1745.58	51.31	977.85	74.06	644.18	925.24	74.59	101.90
1.42000	-3708.37	154.56	3.27	-3798.09	174.57	23.45	-3834.37	332.19	146.80	-3751.05	328.28	183.73	-2687.18	262.20	75.78	-3472.68	2.96	39.21	-1787.59	12.15	181.19	-1789.87	4.86	226.06	-3570.57	106.58	1342.68	0.00	0.00	0.00	-3516.93	-17.71	1732.15	-3485.67	89.91	1766.91	-1054.07	-81.27	1714.19	-3528.96	389.57	1746.08	51.15	977.56	74.14	645.12	925.36	74.69	105.42
1.43000	-3701.02	155.24	6.06	-3757.66	172.68	28.71	-3834.45	327.54	149.14	-3781.96	325.96	182.22	-2712.78	253.34	75.06	-3477.34	3.26	37.15	-1787.59	12.15	181.19	-1789.87	4.86	226.06	-3561.63	104.77	1343.63	0.00	0.00	0.00	-3494.15	-18.65	1731.41	-3453.54	88.29	1765.12	-1054.07	-81.27	1714.19	-3522.72	389.60	1746.57	51.23	977.27	74.17	644.10	925.17	74.57	102.66
1.44000	-3691.64	154.45	4.89	-3746.11	171.68	29.04	-3838.51	323.87	148.36	-3760.16	320.51	188.25	-2738.09	244.57	74.32	-3483.59	3.56	38.04	-1787.59	12.15	181.19	-1789.87	4.86	226.06	-3548.01	103.06	1344.13	0.00	0.00	0.00	-3455.40	-20.16	1732.76	-3496.27	85.70	1768.38	-1054.07	-81.27	1714.19	-3516.45	389.63	1747.07	49.92	978.28	73.57	643.73	925.33	74.39	103.82
1.45000	-3661.08	154.38	8.09	-3695.64	172.31	34.34	-3798.30	316.47	153.97	-3710.80	314.98	194.24	-2763.10	235.91	73.57	-3519.27	2.96	29.88	-1787.59	12.15	181.19	-1789.87	4.86	226.06	-3558.75	101.27	1344.96	0.00	0.00	0.00	-3515.34	-22.12	1735.95	-3500.08	83.22	1770.35	-1054.07	-81.27	1714.19	-3510.17	389.65	1747.56	49.94	978.17	73.69	643.94	925.37	74.39	103.42
1.46000	-3617.56	156.40	10.28	-3680.01	171.75	33.56	-3756.96	307.99	157.21	-3714.48	310.12	193.63	-2787.80	227.36	72.79	-3561.35	3.86	25.10	-1787.59	12.15	181.19	-1789.87	4.86	226.06	-3535.88	99.24	1345.41	0.00	0.00	0.00	-3465.66	-24.89	1736.36	-3491.98	84.58	1771.88	-1054.07	-81.27	1714.19	-3503.87	389.67	1748.05	49.98	978.00	73.77	644.18	925.50	74.50	101.67
1.47000	-3592.50	156.73	11.38	-3642.56	170.18	36.33	-3745.44	304.84	154.58	-3681.24	305.30	195.13	-2812.19	218.91	71.99	-3542.65	2.94	29.04	-1787.59	12.15	181.19	-1789.87	4.86	226.06	-3537.39	96.36	1345.89	0.00	0.00	0.00	-3474.67	-25.31	1736.18	-3510.00	82.29	1774.02	-1054.07	-81.27	1714.19	-3497.55	389.68	1748.54	49.18	978.13	73.52	643.33	925.22	74.36	102.74
1.48000	-3572.74	156.11	10.91	-3618.43	168.77	36.53	-3749.73	298.29	149.71	-3665.88	300.01	194.29	-2836.26	210.57	71.17	-3486.74	3.73	38.17	-1787.59	12.15	181.19	-1789.87	4.86	226.06	-3534.17	94.92	1346.30	0.00	0.00	0.00	-3463.06	-26.64	1737.62	-3432.91	82.68	1770.27	-1054.07	-81.27	1714.19	-3491.22	389.68	1749.03	50.38	978.02	73.74	643.73	925.32	74.36	106.09
1.49000	-3584.81	155.11	6.18	-3588.44	166.82	38.45	-3711.17	294.38	148.27	-3665.11	295.82	188.16	-2860.00	202.34	70.33	-3457.61	4.02	43.33	-1787.59	12.15	181.19	-1789.87	4.86	226.06	-3533.13	91.96	1346.87	0.00	0.00	0.00	-3470.50	-26.90	1738.97	-3425.58	82.32	1770.35	-1054.07	-81.27	1714.19	-3484.87	389.68	1749.52	50.38	977.65	73.91	644.07	925.57	74.42	103.94
1.50000	-3524.89	151.27	11.67	-3558.87	165.34	37.36	-3670.42	286.89	148.55	-3680.61	290.83	179.67	-2883.41	194.23	69.47	-3477.95	4.26	40.42	-1787.59	12.15	181.19	-1789.87	4.86	226.06	-3520.52	90.55	1346.65	0.00	0.00	0.00	-3460.56	-27.52	1739.23	-3481.00	81.62	1773.37	-1054.07	-81.27	1714.19	-3478.50	389.66	1750.01	50.00	978.24	73.63	644.84	925.60	74.49	99.51
1.51000	-3484.77	152.35	14.17	-3541.84	163.34	35.61	-3645.64	282.16	142.01	-3608.54	285.59	181.23	-2906.47	186.24	68.59	-3513.72	4.53	35.10	-1787.59	12.15	181.19	-1789.87	4.86	226.06	-3538.40	88.22	1347.16	0.00	0.00	0.00	-3438.63	-29.03	1740.62	-3459.05	81.20	1772.90	-1054.07	-81.27	1714.19	-3472.11	389.65	1750.50	49.99	978.13	73.68	643.95	925.37	74.39	104.77
1.52000	-3484.64	149.85	10.54	-3518.72	160.64	35.21	-3619.40	276.08	140.52	-3587.01	280.28	179.90	-2929.19	178.36	67.69	-3530.87	4.89	33.02	-1787.59	12.15	181.19	-1789.87	4.86	226.06	-3518.32	86.17	1346.62	0.00	0.00	0.00	-3436.24	-32.74	1741.16	-3458.03	79.80	1773.05	-1054.07	-81.27	1714.19	-3465.71	389.62	1750.98	49.81	977.77	73.78	644.36	924.89	74.61	106.22
1.53000	-3416.41	149.26	18.95	-3464.60	157.74	38.57	-3593.54	270.09	139.08	-3565.79	275.05	178.58	-2951.56	170.60	66.77	-3511.32	5.34	37.24	-1787.59	12.15	181.19	-1789.87	4.86	226.06	-3513.08	84.18	1346.37	0.00	0.00	0.00	-3401.02	-30.93	1740.55	-3441.08	77.72	1772.38	-1054.07	-81.27	1714.19	-3459.29	389.59	1751.47	49.60	977.80	73.66	645.06	924.80	74.84	103.09
1.54000	-3381.96	148.28	20.81	-3438.47	155.59	39.45	-3568.06	264.20	137.67	-3544.87	269.91	177.27	-2973.56	162.97	65.82	-3543.59	5.30	31.62	-1787.59	12.15	181.19	-1789.87	4.86	226.06	-3501.63	82.46	1346.06	0.00	0.00	0.00	-3429.79	-32.91	1743.81	-3451.39	76.80	1773.95	-1054.07	-81.27	1714.19	-3452.85	389.55	1751.95	49.82	978.44	73.52	644.87	925.38	74.64	102.07
1.55000	-3348.67	147.29	22.59	-3425.92	154.70	37.99	-3542.94	258.40	136.31	-3524.24	264.85	175.96	-2995.20	155.47	64.86	-3517.39	3.24	34.50	-1787.59	12.15	181.19	-1789.87	4.86	226.06	-3512.50	80.39	1346.08	0.00	0.00	0.00	-3391.93	-33.38	1741.96	-3455.49	78.92	1776.32	-1054.07	-81.27	1714.19	-3446.40	389.50	1752.43	49.49	978.07	73.71	644.16	925.56	74.48	102.56
1.56000	-3316.51	146.30	24.29	-3412.44	150.69	34.74	-3518.20	252.70	134.98	-3503.90	259.87	174.66	-3016.46	148.09	63.87	-3540.64	1.56	30.17	-1787.59	12.15	181.19	-1789.87	4.86	226.06	-3502.23	78.47	1344.95	0.00	0.00	0.00	-3369.56	-31.32	1742.40	-3446.10	79.51	1775.18	-1054.07	-81.27	1714.19	-3439.92	389.45	1752.91	49.81	977.87	73.85	643.95	925.32	74.41	101.24
1.57000	-3285.48	145.31	25.90	-3407.75	149.33	32.18	-3493.83	247.08	133.69	-3483.86	254.98	173.37	-3037.35	140.84	62.85	-3554.05	0.98	27.74	-1787.59	12.15	181.19	-1789.87	4.86	226.06	-3491.33	76.66	1344.30	0.00	0.00	0.00	-3387.08	-30.77	1743.48	-3422.78	79.02	1771.83	-1054.07	-81.27	1714.19	-3433.43	389.39	1753.39	51.00	977.43	74.22	643.83	925.08	74.40	102.28
1.58000	-3255.54	144.32	27.43	-3368.28	148.22	34.53	-3469.82	241.56	132.45	-3464.10	250.17	172.09	-3057.84	133.73	61.82	-3505.75	2.16	35.49	-1787.59	12.15	181.19	-1789.87	4.86	226.06	-3472.77	74.64	1343.01	0.00	0.00	0.00	-3415.80	-32.25	1746.96	-3417.02	78.04	1771.51	-1054.07	-81.27	1714.19	-3426.93	389.32	1753.87	51.11	977.73	74.15	644.20	924.98	74.57	104.57
1.59000	-3226.69	143.33	28.88	-3335.91	144.43	36.58	-3446.18	236.13	131.24	-3444.64	245.44	170.81	-3077.94	126.75	60.76	-3543.21	0.04	27.63	-1787.59	12.15	181.19	-1789.87	4.86	226.06	-3472.55	73.24	1342.11	0.00	0.00	0.00	-3363.69	-31.44	1743.14	-3365.75	78.32	1770.37	-1054.07	-81.27	1714.19	-3420.40	389.25	1754.34	50.42	977.92	73.86	644.36	925.18	74.64	102.98
1.60000	-3198.91	142.34	30.25	-3258.91	145.07	46.36	-3422.89	230.79	130.06	-3425.45	240.79	169.55	-3097.64	119.91	59.68	-3546.66	0.59	27.75	-1787.59	12.15	181.19	-1789.87	4.86	226.06	-3458.15	72.34	1341.09	0.00	0.00	0.00	-3411.06	-31.38	1745.89	-3381.87	80.19	1770.74	-1054.07	-81.27	1714.19	-3413.86	389.17	1754.82	50.92	978.12	73.86	644.16	925.26	74.53	100.47
1.61000	-3172.18	141.35	31.54	-3282.93	142.45	41.22	-3399.96	225.53	128.93	-3406.55	236.22	168.29	-3116.93	113.21	58.58	-3527.50	2.12	30.98	-1787.59	12.15	181.19	-1789.87	4.86	226.06	-3446.91	71.64	1339.72	0.00	0.00	0.00	-3352.91	-30.68	1744.37	-3393.62	81.57	1770.30	-1054.07	-81.27	1714.19	-3407.30	389.08	1755.29	50.26	978.02	73.68	644.59	925.36	74.67	102.04
1.62000	-3146.48	140.36	32.76	-3196.80	140.14	53.77	-3377.38	220.37	127.83	-3387.92	231.73	167.04	-3135.81	106.65	57.45	-3515.99	3.11	32.95	-1787.59	12.15	181.19	-1789.87	4.86	226.06	-3448.93	69.81	1338.93	0.00	0.00	0.00	-3360.37	-29.42	1744.35	-3370.21	78.92	1767.77	-1054.07	-81.27	1714.19	-3400.72	388.98	1755.76	50.03	977.98	73.64	644.06	925.70	74.41	103.99
1.63000	-3121.80	139.38	33.90	-3159.24	138.08	56.73	-3355.16	215.30	126.77	-3369.58	227.32	165.80	-3154.26	100.23	56.30	-3540.48	2.29	29.19	-1787.59	12.15	181.19	-1789.87	4.86	226.06	-3440.83	69.13	1337.65	0.00	0.00	0.00	-3318.43	-30.09	1742.46	-3375.53	80.90	1768.05	-1054.07	-81.27	1714.19	-3394.13	388.88	1756.23	50.26	977.78	73.92	643.53	925.29	74.46	101.54
1.64000	-3098.13	138.40	34.97	-3124.30	136.22	59.21	-3333.28	210.31	125.75	-3351.51	222.99	164.56	-3172.29	93.97	55.13	-3566.40	0.75	24.00	-1787.59	12.15	181.19	-1789.87	4.86	226.06	-3413.15	67.88	1336.11	0.00	0.00	0.00	-3324.79	-29.40	1743.28	-3371.32	81.69	1768.48	-1054.07	-81.27	1714.19	-3387.52	388.77	1756.70	49.67	977.93	73.71	644.21	924.88	74.67	99.31
1.65000	-3075.43	137.42	35.97	-3091.91	134.54	61.23	-3311.75	205.41	124.76	-3333.71	218.73	163.34	-3189.89	87.85	53.93	-3544.14	-0.26	28.66	-1787.59	12.15	181.19	-1789.87	4.86	226.06	-3419.73	66.49	1334.09	0.00	0.00	0.00	-3342.10	-28.66	1744.11	-3354.64	82.28	1766.43	-1054.07	-81.27	1714.19	-3380.89	388.65	1757.16	50.06	978.05	73.67	644.03	925.41	74.48	101.95
1.66000	-3053.70	136.44	36.89	-3061.96	133.03	62.81	-3290.56	200.60	123.81	-3316.18	214.56	162.12	-3207.04	81.88	52.71	-3545.13	1.69	26.07	-1787.59	12.15	181.19	-1789.87	4.86	226.06	-3423.39	65.35	1333.39	0.00	0.00	0.00	-3366.75	-29.37	1745.99	-3366.90	84.09	1766.91	-1054.07	-81.27	1714.19	-3374.24	388.52	1757.62	50.83	977.50	73.91	643.62	925.20	74.44	102.02
1.67000	-3032.93	135.47	37.75	-3034.35	131.69	63.97	-3269.71	195.87	122.89	-3298.92	210.46	160.91	-3223.74	76.07	51.46	-3546.87	1.73	25.35	-1787.59	12.15	181.19	-1789.87	4.86	226.06	-3406.48	64.01	1331.67	0.00	0.00	0.00	-3322.77	-27.06	1743.68	-3359.28	85.63	1765.72	-1054.07	-81.27	1714.19	-3367.58	388.39	1758.09	50.62	977.44	73.93	643.83	925.15	74.53	99.91
1.68000	-3013.08	134.50	38.53	-3008.98	130.51	64.75	-3249.19	191.23	122.01	-3281.93	206.44	159.71	-3239.99	70.41	50.19	-3549.37	1.70	24.52	-1787.59	12.15	181.19	-1789.87	4.86	226.06	-3400.79	63.12	1329.21	0.00	0.00	0.00	-3303.32	-25.49	1742.64	-3325.51	84.76	1761.61	-1054.07	-81.27	1714.19	-3360.89	388.25	1758.54	50.65	977.48	73.92	644.01	925.44	74.65	102.50
1.69000	-2994.15	133.54	39.25	-2985.77	129.48	65.15	-3229.02	186.68	121.17	-3265.20	202.49	158.52	-3255.78	64.91	48.89	-3552.55	1.61	23.62	-1787.59	12.15	181.19	-1789.87	4.86	226.06	-3374.56	61.66	1327.87	0.00	0.00	0.00	-3341.57	-28.32	1742.97	-3304.82	85.49	1758.95	-1054.07	-81.27	1714.19	-3354.20	388.10	1759.00	50.68	977.61	73.86	644.56	925.27	74.65	102.98
1.70000	-2976.12	132.58	39.90	-2964.61	128.60	65.22	-3209.17	182.20	120.36	-3248.73	198.62	157.34	-3271.10	59.57	47.57	-3556.32	1.47	22.64	-1787.59	12.15	181.19	-1789.87	4.86	226.06	-3374.88	61.18	1326.77	0.00	0.00	0.00	-3287.26	-25.91	1739.84	-3334.44	85.77	1758.94	-1054.07	-81.27	1714.19	-3347.48	387.94	1759.46	50.35	977.78	73.87	644.38	925.44	74.50	101.57
1.71000	-2958.97	131.62	40.49	-2945.42	127.85	64.97	-3189.65	177.82	119.58	-3232.52	194.83	156.16	-3285.94	54.40	46.23	-3560.60	1.27	21.60	-1787.59	12.15	181.19	-1789.87	4.86	226.06	-3367.39	61.85	1324.98	0.00	0.00	0.00	-3285.16	-25.13	1740.11	-3308.07	86.34	1755.62	-1054.07	-81.27	1714.19	-3340.74	387.78	1759.91	49.13	977.73	73.61	643.24	925.40	74.36	100.09
1.72000	-2942.68	130.68	41.02	-2928.08	127.23	64.43	-3170.46	173.51	118.84	-3216.56	191.11	155.00	-3300.30	49.39	44.85	-3565.32	1.03	20.52	-1787.59	12.15	181.19	-1789.87	4.86	226.06	-3356.05	60.95	1322.74	0.00	0.00	0.00	-3283.48	-23.96	1738.77	-3268.44	89.12	1754.17	-1054.07	-81.27	1714.19	-3333.99	387.61	1760.36	49.07	977.86	73.50	643.23	925.34	74.34	101.18
1.73000	-2927.24	129.74	41.48	-2912.51	126.73	63.61	-3151.59	169.29	118.14	-3200.87	187.46	153.84	-3314.18	44.54	43.46	-3570.38	0.75	19.39	-1787.59	12.15	181.19	-1789.87	4.86	226.06	-3361.28	61.87	1320.97	0.00	0.00	0.00	-3262.23	-22.91	1736.41	-3294.04	89.98	1753.50	-1054.07	-81.27	1714.19	-3327.22	387.43	1760.81	49.72	977.81	73.71	644.37	925.18	74.60	103.17
1.74000	-2912.64	128.80	41.88	-2898.61	126.34	62.55	-3133.04	165.15	117.47	-3185.42	183.89	152.69	-3327.56	39.87	42.03	-3575.71	0.43	18.24	-1787.59	12.15	181.19	-1789.87	4.86	226.06	-3339.67	62.57	1319.03	0.00	0.00	0.00	-3261.20	-22.30	1736.75	-3259.41	91.35	1749.71	-1054.07	-81.27	1714.19	-3320.44	387.24	1761.25	50.28	977.94	73.69	644.92	925.42	74.57	100.17
1.75000	-2898.84	127.87	42.23	-2886.28	126.06	61.27	-3114.81	161.09	116.83	-3170.22	180.39	151.56	-3340.43	35.37	40.58	-3581.21	0.08	17.07	-1787.59	12.15	181.19	-1789.87	4.86	226.06	-3349.30	61.58	1317.59	0.00	0.00	0.00	-3281.30	-21.09	1737.29	-3246.85	95.26	1747.54	-1054.07	-81.27	1714.19	-3313.63	387.04	1761.69	50.60	977.89	73.76	644.43	925.39	74.53	101.51
1.76000	-2885.85	126.96	42.51	-2875.43	125.88	59.79	-3096.89	157.12	116.22	-3155.27	176.96	150.43	-3352.80	31.05	39.11	-3586.81	-0.30	15.89	-1787.59	12.15	181.19	-1789.87	4.86	226.06	-3334.49	61.63	1315.73	0.00	0.00	0.00	-3235.38	-18.23	1735.23	-3256.76	97.05	1747.68	-1054.07	-81.27	1714.19	-3306.81	386.84	1762.13	51.00	977.70	74.02	644.07	925.71	74.28	103.77
1.77000	-2873.63	126.04	42.74	-2865.95	125.79	58.14	-3079.29	153.22	115.65	-3140.57	173.60	149.31	-3364.65	26.90	37.60	-3592.43	-0.69	14.73	-1787.59	12.15	181.19	-1789.87	4.86	226.06	-3335.26	61.16	1314.56	0.00	0.00	0.00	-3244.75	-15.26	1737.48	-3265.99	99.95	1749.26	-1054.07	-81.27	1714.19	-3299.97	386.63	1762.57	50.57	977.85	74.00	643.97	925.16	74.58	102.57
1.78000	-2862.18	125.14	42.91	-2857.76	125.78	56.34	-3061.99	149.40	115.11	-3126.11	170.32	148.19	-3375.99	22.93	36.08	-3597.98	-1.11	13.58	-1787.59	12.15	181.19	-1789.87	4.86	226.06	-3323.32	61.73	1313.28	0.00	0.00	0.00	-3229.27	-14.08	1736.23	-3241.33	101.20	1745.27	-1054.07	-81.27	1714.19	-3293.11	386.41	1763.01	50.15	978.29	73.79	644.48	925.04	74.77	102.71
1.79000	-2851.47	124.25	43.03	-2850.76	125.84	54.41	-3045.01	145.66	114.61	-3111.89	167.10	147.09	-3386.79	19.14	34.52	-3603.38	-1.53	12.46	-1787.59	12.15	181.19	-1789.87	4.86	226.06	-3306.80	62.38	1312.41	0.00	0.00	0.00	-3238.61	-7.13	1737.45	-3276.57	102.62	1747.42	-1054.07	-81.27	1714.19	-3286.24	386.18	1763.44	50.45	978.19	73.96	644.65	925.28	74.63	103.28
1.80000	-2841.49	123.36	43.09	-2844.85	125.97	52.38	-3028.32	142.00	114.13	-3097.91	163.96	146.00	-3397.05	15.53	32.94	-3608.54	-1.96	11.38	-1787.59	12.15	181.19	-1789.87	4.86	226.06	-3298.70	62.37	1312.13	0.00	0.00	0.00	-3213.73	-6.69	1737.63	-3263.18	107.42	1746.09	-1054.07	-81.27	1714.19	-3279.34	385.95	1763.87	51.00	977.83	74.16	643.74	925.62	74.24	102.08
1.81000	-2832.22	122.49	43.10	-2839.93	126.17	50.27	-3011.94	138.42	113.69	-3084.16	160.88	144.92	-3406.78	12.12	31.33	-3613.38	-2.39	10.36	-1787.59	12.15	181.19	-1789.87	4.86	226.06	-3281.53	62.36	1311.41	0.00	0.00	0.00	-3203.90	-2.34	1736.31	-3211.47	108.72	1741.57	-1054.07	-81.27	1714.19	-3272.43	385.71	1764.29	49.18	978.44	73.43	644.47	925.16	74.65	101.99
1.82000	-2823.65	121.63	43.06	-2835.91	126.41	48.11	-2995.85	134.92	113.28	-3070.65	157.87	143.84	-3415.95	8.89	29.69	-3617.83	-2.81	9.40	-1787.59	12.15	181.19	-1789.87	4.86	226.06	-3262.85	63.87	1310.88	0.00	0.00	0.00	-3178.64	0.01	1737.29	-3227.64	110.51	1745.53	-1054.07	-81.27	1714.19	-3265.51	385.45	1764.72	50.43	978.11	73.84	644.13	924.80	74.70	102.76
1.83000	-2815.75	120.77	42.98	-2832.69	126.70	45.92	-2980.07	131.49	112.90	-3057.37	154.94	142.78	-3424.57	5.85	28.02	-3621.79	-3.23	8.51	-1787.59	12.15	181.19	-1789.87	4.86	226.06	-3266.40	64.84	1311.28	0.00	0.00	0.00	-3174.23	3.11	1737.00	-3244.95	116.46	1745.72	-1054.07	-81.27	1714.19	-3258.56	385.19	1765.14	50.00	977.83	73.77	644.11	925.33	74.41	101.15
1.84000	-2808.52	119.93	42.84	-2830.17	127.02	43.73	-2964.57	128.14	112.55	-3044.32	152.06	141.72	-3432.63	3.00	26.33	-3625.18	-3.63	7.71	-1787.59	12.15	181.19	-1789.87	4.86	226.06	-3256.03	65.48	1311.89	0.00	0.00	0.00	-3176.66	5.56	1739.21	-3196.52	118.57	1743.86	-1054.07	-81.27	1714.19	-3251.60	384.93	1765.56	49.76	978.23	73.53	644.33	925.32	74.59	101.47
1.85000	-2801.93	119.10	42.66	-2828.27	127.38	41.56	-2949.36	124.86	112.23	-3031.50	149.26	140.67	-3440.12	0.35	24.61	-3627.93	-4.02	7.00	-1787.59	12.15	181.19	-1789.87	4.86	226.06	-3248.86	67.81	1312.71	0.00	0.00	0.00	-3173.92	6.81	1740.38	-3207.96	123.15	1746.95	-1054.07	-81.27	1714.19	-3244.61	384.65	1765.97	50.04	978.06	73.71	644.40	925.26	74.53	103.52
1.86000	-2795.97	118.28	42.43	-2826.87	127.76	39.42	-2934.44	121.66	111.94	-3018.90	146.53	139.64	-3447.03	-2.10	22.86	-3629.94	-4.38	6.41	-1787.59	12.15	181.19	-1789.87	4.86	226.06	-3228.00	69.45	1313.11	0.00	0.00	0.00	-3156.40	13.07	1740.95	-3205.65	126.01	1747.08	-1054.07	-81.27	1714.19	-3237.62	384.37	1766.38	50.79	978.05	73.95	643.94	925.33	74.56	101.31
1.87000	-2790.61	117.48	42.16	-2825.89	128.15	37.36	-2919.81	118.53	111.68	-3006.52	143.86	138.61	-3453.36	-4.36	21.08	-3631.14	-4.71	5.93	-1787.59	12.15	181.19	-1789.87	4.86	226.06	-3226.54	69.93	1313.99	0.00	0.00	0.00	-3187.77	13.98	1746.12	-3190.93	130.57	1746.96	-1054.07	-81.27	1714.19	-3230.60	384.07	1766.79	50.02	977.94	73.83	644.20	925.15	74.58	102.52
1.88000	-2785.85	116.68	41.84	-2825.23	128.54	35.38	-2905.46	115.48	111.46	-2994.36	141.25	137.59	-3459.10	-6.41	19.27	-3631.44	-5.01	5.59	-1787.59	12.15	181.19	-1789.87	4.86	226.06	-3225.72	72.27	1315.59	0.00	0.00	0.00	-3136.93	18.70	1746.08	-3142.16	132.82	1746.25	-1054.07	-81.27	1714.19	-3223.56	383.77	1767.20	49.96	978.16	73.69	644.99	925.13	74.80	99.22
1.89000	-2781.67	115.90	41.49	-2824.79	128.94	33.52	-2891.38	112.50	111.26	-2982.43	138.71	136.59	-3464.25	-8.25	17.44	-3630.76	-5.27	5.38	-1787.59	12.15	181.19	-1789.87	4.86	226.06	-3200.14	73.14	1317.48	0.00	0.00	0.00	-3132.76	21.08	1747.11	-3151.73	136.27	1748.92	-1054.07	-81.27	1714.19	-3216.51	383.46	1767.60	50.14	978.09	73.76	644.81	924.96	74.82	100.04
1.90000	-2778.04	115.14	41.09	-2824.48	129.32	31.80	-2877.58	109.59	111.09	-2970.70	136.24	135.59	-3468.79	-9.89	15.57	-3629.01	-5.48	5.33	-1787.59	12.15	181.19	-1789.87	4.86	226.06	-3185.43	74.59	1319.38	0.00	0.00	0.00	-3134.66	22.85	1749.76	-3178.65	137.67	1752.62	-1054.07	-81.27	1714.19	-3209.44	383.14	1768.00	49.99	978.07	73.79	644.63	925.10	74.75	103.27
1.91000	-2774.96	114.39	40.66	-2824.20	129.69	30.25	-2864.06	106.75	110.95	-2959.19	133.83	134.60	-3472.72	-11.32	13.68	-3626.12	-5.65	5.45	-1787.59	12.15	181.19	-1789.87	4.86	226.06	-3169.51	75.69	1321.41	0.00	0.00	0.00	-3135.77	27.00	1753.13	-3135.20	141.53	1753.51	-1054.07	-81.27	1714.19	-3202.35	382.82	1768.39	49.68	978.20	73.64	644.06	925.29	74.58	102.32
1.92000	-2772.40	113.65	40.18	-2823.85	130.04	28.88	-2850.81	103.99	110.84	-2947.89	131.48	133.62	-3476.04	-12.54	11.76	-3622.00	-5.76	5.74	-1787.59	12.15	181.19	-1789.87	4.86	226.06	-3165.33	78.02	1323.13	0.00	0.00	0.00	-3127.52	31.03	1754.03	-3120.66	145.15	1755.08	-1054.07	-81.27	1714.19	-3195.25	382.48	1768.78	50.30	977.89	73.94	643.80	925.38	74.48	100.56
1.93000	-2770.35	112.93	39.67	-2823.34	130.35	27.72	-2837.82	101.29	110.75	-2936.81	129.20	132.65	-3478.73	-13.55	9.80	-3616.56	-5.82	6.22	-1787.59	12.15	181.19	-1789.87	4.86	226.06	-3152.43	79.25	1325.26	0.00	0.00	0.00	-3073.95	35.55	1755.31	-3119.62	146.58	1757.28	-1054.07	-81.27	1714.19	-3188.13	382.14	1769.17	50.00	978.03	73.71	644.15	925.25	74.54	102.84
1.94000	-2768.80	112.22	39.13	-2822.57	130.62	26.79	-2825.10	98.67	110.70	-2925.92	126.97	131.70	-3480.79	-14.34	7.82	-3609.73	-5.81	6.90	-1787.59	12.15	181.19	-1789.87	4.86	226.06	-3142.00	80.47	1326.51	0.00	0.00	0.00	-3079.33	38.09	1757.55	-3106.05	149.67	1756.80	-1054.07	-81.27	1714.19	-3180.98	381.79	1769.56	50.89	977.95	73.90	643.88	925.21	74.48	107.08
1.95000	-2767.71	111.53	38.55	-2821.44	130.85	26.13	-2812.64	96.11	110.67	-2915.24	124.81	130.75	-3482.25	-14.91	5.80	-3601.42	-5.73	7.78	-1787.59	12.15	181.19	-1789.87	4.86	226.06	-3137.00	82.12	1328.41	0.00	0.00	0.00	-3097.44	42.16	1760.68	-3113.89	153.05	1759.60	-1054.07	-81.27	1714.19	-3173.82	381.42	1769.94	50.88	977.97	73.88	643.74	925.37	74.50	107.41
1.96000	-2767.08	110.86	37.94	-2819.87	131.02	25.75	-2800.44	93.63	110.67	-2904.77	122.72	129.81	-3515.09	-16.38	0.02	-3591.54	-5.58	8.89	-1787.59	12.15	181.19	-1789.87	4.86	226.06	-3121.41	84.15	1330.40	0.00	0.00	0.00	-3059.50	43.04	1760.25	-3043.94	154.46	1758.88	-1054.07	-81.27	1714.19	-3166.65	381.05	1770.31	49.74	978.27	73.50	643.79	924.93	74.59	101.08
1.97000	-2766.90	110.20	37.30	-2826.24	129.90	23.40	-2788.50	91.21	110.70	-2894.49	120.68	128.88	-3514.10	-16.02	-0.93	-3580.02	-5.35	10.24	-1787.59	12.15	181.19	-1789.87	4.86	226.06	-3119.64	86.12	1331.68	0.00	0.00	0.00	-3047.72	45.19	1761.83	-3057.03	158.44	1762.30	-1054.07	-81.27	1714.19	-3159.45	380.68	1770.69	50.32	978.35	73.68	643.72	924.88	74.58	102.01
1.98000	-2767.13	109.56	36.63	-2807.51	132.17	24.10	-2776.81	88.86	110.75	-2884.41	118.70	127.96	-3506.96	-15.96	-1.91	-3566.78	-5.04	11.82	-1787.59	12.15	181.19	-1789.87	4.86	226.06	-3096.48	87.29	1333.55	0.00	0.00	0.00	-3041.26	48.20	1763.99	-3046.40	161.60	1761.77	-1054.07	-81.27	1714.19	-3152.24	380.29	1771.06	50.23	978.21	73.79	643.51	925.39	74.41	99.87
1.99000	-2767.78	108.94	35.93	-2810.50	132.07	24.10	-2765.37	86.58	110.83	-2874.52	116.78	127.06	-3485.05	-16.56	-1.37	-3551.72	-4.64	13.66	-1787.59	12.15	181.19	-1789.87	4.86	226.06	-3075.05	88.09	1334.89	0.00	0.00	0.00	-3030.04	49.66	1765.29	-3035.20	163.13	1763.93	-1054.07	-81.27	1714.19	-3145.01	379.89	1771.42	49.94	977.93	73.83	643.94	925.46	74.36	101.67
2.00000	-2768.81	108.34	35.20	-2825.99	131.63	21.42	-2754.19	84.37	110.94	-2864.83	114.92	126.16	-3501.63	-16.87	-6.11	-3534.77	-4.15	15.77	-1787.59	12.15	181.19	-1789.87	4.86	226.06	-3073.41	89.65	1335.99	0.00	0.00	0.00	-3023.72	50.73	1768.03	-3040.81	161.63	1767.26	-1054.07	-81.27	1714.19	-3137.76	379.49	1771.79	50.29	977.88	73.93	644.40	925.27	74.58	100.86
2.01000	-2770.21	107.76	34.45	-2828.67	133.09	20.48	-2743.24	82.22	111.08	-2855.33	113.12	125.27	-3486.38	-17.83	-4.55	-3521.25	-3.93	14.33	-1787.59	12.15	181.19	-1789.87	4.86	226.06	-3071.20	90.63	1337.65	0.00	0.00	0.00	-3030.18	53.56	1769.37	-3029.29	166.24	1768.25	-1054.07	-81.27	1714.19	-3130.49	379.07	1772.14	50.51	977.61	73.95	644.28	925.14	74.59	100.73
2.02000	-2771.97	107.19	33.67	-2802.00	131.62	27.41	-2732.54	80.13	111.23	-2846.02	111.38	124.40	-3491.64	-19.06	-8.86	-3510.09	-5.63	11.96	-1787.59	12.15	181.19	-1789.87	4.86	226.06	-3069.07	92.50	1338.86	0.00	0.00	0.00	-3010.77	55.25	1771.14	-3006.60	166.82	1768.09	-1054.07	-81.27	1714.19	-3123.21	378.65	1772.50	50.31	977.45	74.03	645.21	924.89	74.95	101.57
2.03000	-2774.07	106.65	32.86	-2830.89	132.19	21.13	-2722.09	78.11	111.42	-2836.89	109.70	123.53	-3472.33	-18.34	-8.20	-3503.68	-6.88	12.10	-1787.59	12.15	181.19	-1789.87	4.86	226.06	-3058.96	95.13	1339.52	0.00	0.00	0.00	-2985.95	55.71	1772.37	-3024.16	168.69	1771.80	-1054.07	-81.27	1714.19	-3115.91	378.22	1772.85	50.31	977.76	73.94	645.00	925.47	74.69	103.86
2.04000	-2776.49	106.12	32.04	-2784.73	131.94	29.76	-2711.86	76.16	111.63	-2827.95	108.07	122.67	-3446.77	-17.67	-4.77	-3464.71	-5.47	17.42	-1787.59	12.15	181.19	-1789.87	4.86	226.06	-3036.87	96.01	1340.10	0.00	0.00	0.00	-2990.20	56.45	1774.61	-2977.60	170.56	1772.08	-1054.07	-81.27	1714.19	-3108.59	377.78	1773.19	51.05	977.74	73.99	644.22	925.33	74.49	101.40
2.05000	-2779.21	105.61	31.19	-2809.11	131.23	25.12	-2701.88	74.27	111.86	-2819.18	106.50	121.83	-3457.53	-17.38	-6.72	-3432.76	-3.92	25.09	-1787.59	12.15	181.19	-1789.87	4.86	226.06	-3024.86	96.31	1341.47	0.00	0.00	0.00	-3009.66	58.72	1775.46	-2991.35	171.83	1773.87	-1054.07	-81.27	1714.19	-3101.25	377.32	1773.53	50.81	977.62	73.98	643.75	925.41	74.37	102.18
2.06000	-2782.22	105.13	30.33	-2781.05	131.38	29.00	-2692.12	72.44	112.12	-2810.60	104.98	121.00	-3444.66	-15.70	-2.75	-3421.08	-2.97	30.57	-1787.59	12.15	181.19	-1789.87	4.86	226.06	-3020.26	96.73	1343.07	0.00	0.00	0.00	-2984.75	59.18	1777.95	-2980.92	171.42	1775.19	-1054.07	-81.27	1714.19	-3093.89	376.86	1773.87	49.90	977.83	73.77	643.71	925.23	74.44	101.30
2.07000	-2785.50	104.67	29.45	-2807.90	131.46	24.86	-2682.60	70.67	112.41	-2802.19	103.52	120.17	-3413.91	-12.83	3.02	-3408.43	-0.60	35.59	-1787.59	12.15	181.19	-1789.87	4.86	226.06	-3024.02	97.61	1345.52	0.00	0.00	0.00	-2969.54	59.79	1780.37	-3001.08	171.74	1779.27	-1054.07	-81.27	1714.19	-3086.52	376.40	1774.20	50.67	977.72	74.04	643.58	925.39	74.31	100.48
2.08000	-2789.04	104.23	28.54	-2843.42	131.33	17.80	-2673.30	68.97	112.71	-2793.96	102.12	119.36	-3348.07	-8.60	13.42	-3398.95	1.77	39.26	-1787.59	12.15	181.19	-1789.87	4.86	226.06	-3000.85	99.44	1346.30	0.00	0.00	0.00	-2968.38	59.60	1780.80	-2947.52	172.53	1776.49	-1054.07	-81.27	1714.19	-3079.13	375.92	1774.53	50.09	977.65	73.94	644.31	925.22	74.57	107.55
2.09000	-2792.81	103.81	27.63	-2825.37	131.24	22.10	-2664.22	67.32	113.05	-2785.90	100.77	118.56	-3333.18	-6.08	16.98	-3415.24	4.83	39.07	-1787.59	12.15	181.19	-1789.87	4.86	226.06	-3004.85	99.03	1347.93	0.00	0.00	0.00	-2953.44	62.02	1782.31	-2953.12	174.47	1781.06	-1054.07	-81.27	1714.19	-3071.72	375.43	1774.86	50.39	977.58	73.87	644.20	925.19	74.60	103.79
2.10000	-2796.80	103.41	26.70	-2821.72	131.34	22.90	-2655.36	65.74	113.40	-2778.01	99.47	117.77	-3324.86	-1.22	18.83	-3375.29	8.50	44.52	-1787.59	12.15	181.19	-1789.87	4.86	226.06	-2980.54	99.87	1349.32	0.00	0.00	0.00	-2941.01	63.37	1783.07	-2945.95	174.79	1782.46	-1054.07	-81.27	1714.19	-3064.29	374.93	1775.18	50.26	977.96	73.84	643.61	925.49	74.41	101.66
2.11000	-2800.99	103.04	25.75	-2801.24	132.74	26.44	-2646.73	64.22	113.78	-2770.29	98.22	116.99	-3326.18	1.68	18.71	-3352.73	12.05	48.59	-1787.59	12.15	181.19	-1789.87	4.86	226.06	-2973.31	101.74	1350.70	0.00	0.00	0.00	-2916.95	61.43	1783.42	-2929.92	174.06	1784.86	-1054.07	-81.27	1714.19	-3056.84	374.43	1775.49	50.19	977.77	73.91	643.75	925.08	74.50	102.98
2.12000	-2805.37	102.69	24.80	-2807.18	133.20	25.23	-2638.31	62.76	114.18	-2762.73	97.03	116.22	-3293.84	4.93	22.23	-3335.96	14.39	50.04	-1787.59	12.15	181.19	-1789.87	4.86	226.06	-2966.58	102.01	1352.08	0.00	0.00	0.00	-2933.37	61.17	1787.20	-2925.81	174.20	1784.74	-1054.07	-81.27	1714.19	-3049.38	373.91	1775.80	49.81	978.11	73.64	644.67	925.22	74.82	105.43
2.13000	-2809.92	102.36	23.83	-2809.91	133.18	24.98	-2630.10	61.35	114.60	-2755.34	95.89	115.46	-3260.45	8.76	25.68	-3305.78	16.57	53.39	-1787.59	12.15	181.19	-1789.87	4.86	226.06	-2957.90	102.46	1353.53	0.00	0.00	0.00	-2905.31	60.20	1787.36	-2914.87	173.03	1786.21	-1054.07	-81.27	1714.19	-3041.89	373.39	1776.11	51.08	977.48	74.12	644.22	925.32	74.57	106.49
2.14000	-2814.62	102.06	22.85	-2819.68	132.71	24.83	-2622.10	60.01	115.05	-2748.11	94.80	114.71	-3223.93	10.61	28.83	-3285.51	18.50	54.20	-1787.59	12.15	181.19	-1789.87	4.86	226.06	-2947.53	102.94	1355.22	0.00	0.00	0.00	-2916.99	62.32	1789.34	-2914.04	174.40	1787.80	-1054.07	-81.27	1714.19	-3034.39	372.85	1776.41	50.94	977.27	74.23	644.26	925.34	74.55	106.77
2.15000	-2819.45	101.79	21.87	-2779.19	133.01	30.39	-2614.30	58.72	115.52	-2741.03	93.77	113.98	-3177.64	13.00	33.57	-3263.80	19.63	53.70	-1787.59	12.15	181.19	-1789.87	4.86	226.06	-2945.13	104.02	1356.36	0.00	0.00	0.00	-2933.15	62.49	1791.12	-2903.44	173.28	1789.40	-1054.07	-81.27	1714.19	-3026.87	372.31	1776.70	50.46	977.96	73.82	644.55	925.42	74.61	106.23
2.16000	-2824.40	101.53	20.88	-2811.16	133.18	26.38	-2606.72	57.49	116.01	-2734.11	92.78	113.25	-3170.87	12.95	31.28	-3207.42	20.75	59.13	-1787.59	12.15	181.19	-1789.87	4.86	226.06	-2928.78	104.02	1358.13	0.00	0.00	0.00	-2905.32	62.40	1792.59	-2889.24	174.84	1791.59	-1054.07	-81.27	1714.19	-3019.34	371.75	1777.00	49.77	978.53	73.52	644.48	925.20	74.52	106.13
2.17000	-2829.46	101.31	19.88	-2784.48	133.49	31.78	-2599.33	56.31	116.52	-2727.35	91.84	112.54	-3158.16	12.41	28.67	-3171.47	20.67	60.72	-1787.59	12.15	181.19	-1789.87	4.86	226.06	-2919.26	104.98	1359.13	0.00	0.00	0.00	-2880.65	60.89	1791.66	-2863.71	173.88	1791.87	-1054.07	-81.27	1714.19	-3011.78	371.19	1777.28	51.22	977.95	73.96	644.79	924.70	74.88	103.36
2.18000	-2834.59	101.11	18.88	-2807.02	133.65	27.96	-2592.14	55.20	117.05	-2720.74	90.95	111.84	-3102.22	13.74	34.16	-3159.77	21.12	58.47	-1787.59	12.15	181.19	-1789.87	4.86	226.06	-2917.15	105.20	1360.38	0.00	0.00	0.00	-2888.23	59.18	1793.51	-2831.91	172.48	1791.60	-1054.07	-81.27	1714.19	-3004.21	370.62	1777.56	51.39	977.82	74.16	643.99	925.11	74.60	104.88
2.19000	-2839.79	100.94	17.88	-2780.87	132.23	31.81	-2585.15	54.13	117.60	-2714.27	90.11	111.15	-3071.40	11.52	33.12	-3119.01	20.74	59.07	-1787.59	12.15	181.19	-1789.87	4.86	226.06	-2912.28	106.60	1360.79	0.00	0.00	0.00	-2888.93	59.33	1793.01	-2861.43	172.49	1793.98	-1054.07	-81.27	1714.19	-2996.62	370.04	1777.84	50.33	977.45	74.06	644.52	925.14	74.56	104.56
2.20000	-2845.05	100.79	16.87	-2809.87	131.68	26.38	-2578.35	53.13	118.18	-2707.96	89.32	110.47	-3060.88	12.78	29.24	-3083.26	20.91	57.82	-1787.59	12.15	181.19	-1789.87	4.86	226.06	-2897.72	107.17	1361.47	0.00	0.00	0.00	-2855.16	58.22	1793.44	-2863.13	171.51	1794.83	-1054.07	-81.27	1714.19	-2989.01	369.44	1778.11	50.23	977.88	73.85	644.23	925.19	74.56	101.20
2.21000	-2850.33	100.67	15.87	-2822.75	131.74	25.60	-2571.74	52.17	118.77	-2701.78	88.58	109.80	-3000.11	10.76	34.95	-3054.33	19.38	55.40	-1787.59	12.15	181.19	-1789.87	4.86	226.06	-2895.34	107.51	1362.13	0.00	0.00	0.00	-2852.06	57.74	1794.43	-2830.21	170.78	1794.34	-1054.07	-81.27	1714.19	-2981.38	368.84	1778.38	51.04	977.64	74.12	644.48	925.19	74.68	102.59
2.22000	-2855.63	100.58	14.86	-2789.62	130.88	31.98	-2565.32	51.27	119.38	-2695.76	87.88	109.14	-2997.82	11.34	26.71	-3026.23	17.59	54.40	-1787.59	12.15	181.19	-1789.87	4.86	226.06	-2873.44	108.15	1362.08	0.00	0.00	0.00	-2857.05	55.68	1795.29	-2843.30	168.76	1796.65	-1054.07	-81.27	1714.19	-2973.73	368.23	1778.64	50.06	977.82	73.81	644.96	925.20	74.73	106.57
2.23000	-2860.93	100.52	13.86	-2787.07	131.55	34.28	-2559.08	50.42	120.02	-2689.87	87.23	108.50	-2955.34	10.02	28.56	-2981.16	16.65	53.91	-1787.59	12.15	181.19	-1789.87	4.86	226.06	-2866.58	109.26	1361.97	0.00	0.00	0.00	-2830.95	54.15	1793.92	-2860.13	168.96	1799.62	-1054.07	-81.27	1714.19	-2966.07	367.61	1778.90	50.72	977.80	73.92	644.15	924.96	74.69	103.87
2.24000	-2866.21	100.49	12.86	-2787.61	130.34	33.18	-2553.03	49.63	120.67	-2684.12	86.63	107.87	-2912.45	8.28	28.67	-2967.87	15.12	47.75	-1787.59	12.15	181.19	-1789.87	4.86	226.06	-2856.06	109.13	1362.30	0.00	0.00	0.00	-2839.55	53.16	1796.14	-2815.26	167.88	1798.07	-1054.07	-81.27	1714.19	-2958.39	366.98	1779.15	50.00	978.08	73.79	643.72	925.14	74.62	102.83
2.25000	-2871.46	100.49	11.87	-2745.83	129.41	43.56	-2547.16	48.88	121.34	-2678.50	86.07	107.25	-2894.68	6.46	23.44	-2931.06	13.85	45.06	-1787.59	12.15	181.19	-1789.87	4.86	226.06	-2845.18	109.88	1362.19	0.00	0.00	0.00	-2861.15	52.22	1796.27	-2816.36	165.81	1798.88	-1054.07	-81.27	1714.19	-2950.69	366.33	1779.39	49.66	977.71	73.86	644.45	925.01	74.83	102.38
2.26000	-2876.65	100.51	10.88	-2779.69	128.59	39.34	-2541.46	48.19	122.03	-2673.02	85.56	106.64	-2831.06	6.53	27.82	-2888.12	10.84	45.35	-1787.59	12.15	181.19	-1789.87	4.86	226.06	-2835.89	110.26	1361.80	0.00	0.00	0.00	-2825.36	51.10	1795.16	-2816.76	165.36	1799.12	-1054.07	-81.27	1714.19	-2942.97	365.68	1779.63	49.44	977.88	73.74	643.99	925.34	74.40	101.95
2.27000	-2881.78	100.57	9.90	-2777.57	127.18	38.91	-2535.93	47.55	122.74	-2667.67	85.09	106.04	-2818.40	1.49	23.61	-2860.34	8.39	42.32	-1787.59	12.15	181.19	-1789.87	4.86	226.06	-2840.48	109.88	1361.17	0.00	0.00	0.00	-2814.33	49.77	1793.79	-2826.99	163.81	1801.07	-1054.07	-81.27	1714.19	-2935.23	365.02	1779.87	50.03	978.05	73.71	643.96	925.25	74.56	104.98
2.28000	-2886.82	100.65	8.93	-2790.37	127.80	36.62	-2530.58	46.96	123.47	-2662.45	84.66	105.45	-2772.08	-1.59	23.02	-2826.84	5.57	39.84	-1787.59	12.15	181.19	-1789.87	4.86	226.06	-2824.61	109.69	1360.18	0.00	0.00	0.00	-2820.75	47.38	1795.12	-2781.36	160.93	1800.21	-1054.07	-81.27	1714.19	-2927.48	364.35	1780.10	50.55	977.81	73.99	644.32	925.24	74.56	102.83
2.29000	-2891.75	100.77	7.97	-2794.31	130.05	36.09	-2525.40	46.41	124.21	-2657.35	84.28	104.88	-2777.57	-6.00	15.41	-2758.97	4.85	44.80	-1787.59	12.15	181.19	-1789.87	4.86	226.06	-2819.24	110.20	1359.88	0.00	0.00	0.00	-2779.23	46.56	1792.74	-2783.09	161.51	1800.50	-1054.07	-81.27	1714.19	-2919.70	363.67	1780.32	51.42	977.49	74.22	644.20	925.49	74.47	107.36
2.30000	-2896.57	100.92	7.02	-2804.43	130.24	32.79	-2520.38	45.92	124.98	-2652.38	83.94	104.32	-2690.17	-10.34	24.38	-2741.00	0.48	41.08	-1787.59	12.15	181.19	-1789.87	4.86	226.06	-2806.38	110.34	1358.99	0.00	0.00	0.00	-2764.46	46.42	1790.61	-2749.42	159.31	1797.62	-1054.07	-81.27	1714.19	-2911.91	362.97	1780.54	51.11	977.65	74.09	643.44	925.20	74.48	101.34
2.31000	-2901.25	101.10	6.08	-2812.62	132.39	27.31	-2515.52	45.48	125.76	-2647.53	83.64	103.77	-2692.58	-14.38	18.32	-2681.59	-2.87	45.68	-1787.59	12.15	181.19	-1789.87	4.86	226.06	-2804.84	110.72	1358.14	0.00	0.00	0.00	-2757.31	43.94	1790.37	-2743.82	158.65	1797.10	-1054.07	-81.27	1714.19	-2904.10	362.27	1780.75	50.81	977.43	74.18	643.88	925.37	74.49	99.61
2.32000	-2905.77	101.32	5.15	-2801.40	134.35	29.40	-2510.82	45.08	126.55	-2642.80	83.39	103.23	-2634.75	-16.50	24.48	-2676.70	-5.52	39.84	-1787.59	12.15	181.19	-1789.87	4.86	226.06	-2794.33	110.72	1357.47	0.00	0.00	0.00	-2753.15	42.81	1789.56	-2742.15	157.47	1796.06	-1054.07	-81.27	1714.19	-2896.27	361.56	1780.96	50.76	977.91	73.81	644.85	925.14	74.71	99.34
2.33000	-2910.12	101.56	4.24	-2793.61	136.17	29.45	-2506.28	44.73	127.37	-2638.19	83.17	102.71	-2594.85	-18.81	26.86	-2585.81	-7.07	52.42	-1787.59	12.15	181.19	-1789.87	4.86	226.06	-2772.97	110.53	1356.53	0.00	0.00	0.00	-2770.30	40.24	1789.54	-2757.66	157.90	1797.05	-1054.07	-81.27	1714.19	-2888.42	360.84	1781.16	50.39	977.99	73.74	644.65	925.03	74.68	105.14
2.34000	-2914.29	101.84	3.35	-2788.11	139.01	31.06	-2501.90	44.42	128.20	-2633.69	83.00	102.19	-2583.53	-21.69	24.42	-2538.68	-9.53	53.86	-1787.59	12.15	181.19	-1789.87	4.86	226.06	-2773.99	111.08	1355.34	0.00	0.00	0.00	-2735.90	38.32	1786.91	-2741.06	154.86	1796.18	-1054.07	-81.27	1714.19	-2880.56	360.10	1781.35	48.78	978.47	73.35	644.10	925.21	74.55	107.59
2.35000	-2918.25	102.16	2.48	-2784.19	139.10	32.20	-2497.67	44.16	129.04	-2629.31	82.87	101.69	-2516.25	-24.18	35.05	-2495.37	-11.39	55.03	-1787.59	12.15	181.19	-1789.87	4.86	226.06	-2776.71	110.21	1353.77	0.00	0.00	0.00	-2744.13	37.15	1787.70	-2727.99	151.25	1795.83	-1054.07	-81.27	1714.19	-2872.68	359.36	1781.54	50.10	977.99	73.83	644.16	924.97	74.60	104.62
2.36000	-2921.99	102.50	1.62	-2810.51	137.75	26.34	-2493.58	43.95	129.91	-2625.04	82.77	101.20	-2501.10	-25.88	36.88	-2455.73	-12.69	55.97	-1787.59	12.15	181.19	-1789.87	4.86	226.06	-2767.47	109.76	1352.33	0.00	0.00	0.00	-2719.55	35.65	1783.79	-2684.70	151.23	1792.03	-1054.07	-81.27	1714.19	-2864.77	358.61	1781.72	50.13	977.63	73.95	644.15	925.27	74.52	103.89
2.37000	-2925.49	102.88	0.78	-2800.52	139.38	27.36	-2489.64	43.78	130.79	-2620.87	82.72	100.73	-2449.08	-25.41	46.02	-2419.59	-13.48	56.66	-1787.59	12.15	181.19	-1789.87	4.86	226.06	-2755.98	109.50	1351.26	0.00	0.00	0.00	-2715.57	33.30	1783.88	-2690.19	149.93	1791.53	-1054.07	-81.27	1714.19	-2856.85	357.84	1781.90	50.28	978.15	73.75	644.69	925.54	74.58	100.96
2.38000	-2928.73	103.30	-0.03	-2783.96	139.47	31.06	-2485.85	43.66	131.68	-2616.81	82.70	100.26	-2408.71	-27.17	50.16	-2386.80	-13.79	57.14	-1787.59	12.15	181.19	-1789.87	4.86	226.06	-2751.74	110.24	1349.15	0.00	0.00	0.00	-2725.45	32.87	1782.84	-2691.03	148.50	1790.73	-1054.07	-81.27	1714.19	-2848.91	357.07	1782.07	49.99	977.92	73.77	644.47	925.32	74.62	102.88
2.39000	-2931.71	103.75	-0.82	-2802.73	139.21	26.95	-2482.19	43.57	132.59	-2612.86	82.72	99.81	-2371.15	-27.87	54.24	-2357.19	-13.65	57.40	-1787.59	12.15	181.19	-1789.87	4.86	226.06	-2738.31	109.13	1347.92	0.00	0.00	0.00	-2705.22	29.42	1780.34	-2701.84	147.08	1790.00	-1054.07	-81.27	1714.19	-2840.96	356.28	1782.24	49.64	977.89	73.75	644.15	925.06	74.60	107.76
2.40000	-2934.39	104.24	-1.59	-2803.33	138.53	27.81	-2478.68	43.54	133.51	-2609.00	82.78	99.37	-2336.36	-27.62	58.22	-2330.59	-13.11	57.46	-1787.59	12.15	181.19	-1789.87	4.86	226.06	-2727.98	108.38	1345.86	0.00	0.00	0.00	-2688.18	29.59	1778.27	-2674.62	145.41	1786.68	-1054.07	-81.27	1714.19	-2832.98	355.48	1782.40	49.82	977.68	73.84	644.01	925.45	74.42	104.86
2.41000	-2936.76	104.77	-2.33	-2828.14	138.92	23.50	-2475.30	43.54	134.45	-2605.25	82.87	98.95	-2304.30	-26.52	62.02	-2306.86	-12.20	57.34	-1787.59	12.15	181.19	-1789.87	4.86	226.06	-2713.95	106.95	1344.35	0.00	0.00	0.00	-2665.00	25.29	1774.56	-2652.48	142.55	1785.89	-1054.07	-81.27	1714.19	-2824.99	354.68	1782.55	50.54	977.78	73.92	644.00	925.35	74.50	101.54
2.42000	-2938.81	105.33	-3.05	-2797.15	139.13	27.04	-2472.05	43.59	135.40	-2601.59	83.00	98.53	-2274.90	-24.67	65.61	-2285.81	-10.96	57.04	-1787.59	12.15	181.19	-1789.87	4.86	226.06	-2708.28	106.34	1341.91	0.00	0.00	0.00	-2685.19	23.13	1774.66	-2661.36	140.01	1785.55	-1054.07	-81.27	1714.19	-2816.97	353.86	1782.69	49.92	977.89	73.78	644.76	924.84	74.84	103.49
2.43000	-2940.52	105.93	-3.74	-2783.59	138.65	28.86	-2468.93	43.67	136.37	-2598.03	83.17	98.13	-2248.12	-22.17	68.93	-2267.30	-9.42	56.57	-1787.59	12.15	181.19	-1789.87	4.86	226.06	-2690.53	106.26	1340.09	0.00	0.00	0.00	-2673.62	21.91	1771.21	-2670.90	140.22	1784.73	-1054.07	-81.27	1714.19	-2808.94	353.03	1782.83	50.67	977.75	73.86	644.68	925.04	74.82	103.96
2.44000	-2941.88	106.56	-4.39	-2817.86	138.55	23.47	-2465.93	43.80	137.35	-2594.55	83.37	97.75	-2223.91	-19.13	71.93	-2251.16	-7.63	55.95	-1787.59	12.15	181.19	-1789.87	4.86	226.06	-2685.59	105.48	1338.31	0.00	0.00	0.00	-2662.46	20.56	1770.42	-2656.36	138.27	1782.23	-1054.07	-81.27	1714.19	-2800.89	352.19	1782.97	49.99	978.34	73.66	644.45	925.73	74.54	106.05
2.45000	-2942.85	107.24	-5.02	-2789.40	140.16	29.13	-2463.07	43.97	138.34	-2591.17	83.61	97.37	-2202.22	-15.65	74.55	-2237.23	-5.62	55.19	-1787.59	12.15	181.19	-1789.87	4.86	226.06	-2670.61	104.65	1336.12	0.00	0.00	0.00	-2641.05	19.91	1766.77	-2648.50	137.75	1780.87	-1054.07	-81.27	1714.19	-2792.83	351.34	1783.09	49.15	978.26	73.46	644.09	925.46	74.50	103.07
2.46000	-2943.44	107.95	-5.62	-2791.13	138.95	28.77	-2460.32	44.17	139.34	-2587.88	83.88	97.01	-2182.99	-11.83	76.74	-2225.34	-3.43	54.31	-1787.59	12.15	181.19	-1789.87	4.86	226.06	-2667.15	103.08	1334.35	0.00	0.00	0.00	-2658.20	17.79	1766.84	-2655.42	133.30	1778.49	-1054.07	-81.27	1714.19	-2784.74	350.48	1783.21	49.61	977.94	73.68	644.65	925.27	74.65	101.96
2.47000	-2943.62	108.70	-6.18	-2811.05	139.63	25.83	-2457.69	44.42	140.36	-2584.67	84.18	96.66	-2166.18	-7.77	78.45	-2215.33	-1.10	53.30	-1787.59	12.15	181.19	-1789.87	4.86	226.06	-2661.18	102.51	1332.66	0.00	0.00	0.00	-2644.62	14.96	1764.74	-2606.59	132.09	1776.14	-1054.07	-81.27	1714.19	-2776.63	349.61	1783.33	50.91	977.89	73.92	643.90	925.22	74.46	102.33
2.48000	-2943.37	109.49	-6.71	-2790.37	139.95	28.13	-2455.18	44.70	141.39	-2581.55	84.52	96.32	-2151.73	-3.58	79.63	-2207.05	1.34	52.19	-1787.59	12.15	181.19	-1789.87	4.86	226.06	-2649.85	101.72	1331.39	0.00	0.00	0.00	-2610.40	14.53	1761.00	-2607.99	129.41	1775.96	-1054.07	-81.27	1714.19	-2768.51	348.73	1783.43	50.07	977.45	73.95	644.09	925.34	74.44	101.94
2.49000	-2942.68	110.32	-7.20	-2822.09	137.65	22.52	-2452.78	45.02	142.44	-2578.50	84.89	96.00	-2139.59	0.64	80.22	-2200.32	3.86	50.98	-1787.59	12.15	181.19	-1789.87	4.86	226.06	-2642.74	100.46	1329.55	0.00	0.00	0.00	-2582.72	12.52	1759.39	-2604.45	127.51	1776.05	-1054.07	-81.27	1714.19	-2760.37	347.83	1783.53	49.60	977.84	73.83	643.68	925.19	74.48	102.63
2.50000	-2941.53	111.19	-7.66	-2826.68	140.49	22.91	-2450.48	45.38	143.49	-2575.54	85.29	95.69	-2129.72	4.79	80.17	-2195.00	6.40	49.69	-1787.59	12.15	181.19	-1789.87	4.86	226.06	-2640.42	99.21	1328.16	0.00	0.00	0.00	-2569.79	9.50	1756.96	-2604.99	124.52	1774.31	-1054.07	-81.27	1714.19	-2752.21	346.93	1783.63	50.95	978.16	73.89	643.80	925.48	74.39	103.40
2.51000	-2939.90	112.10	-8.08	-2813.49	140.17	26.00	-2448.30	45.77	144.56	-2572.65	85.72	95.39	-2122.05	8.76	79.43	-2190.90	8.94	48.33	-1787.59	12.15	181.19	-1789.87	4.86	226.06	-2625.74	98.21	1327.05	0.00	0.00	0.00	-2577.66	5.81	1757.12	-2584.33	122.55	1773.39	-1054.07	-81.27	1714.19	-2744.03	346.01	1783.71	49.30	978.18	73.53	643.61	925.24	74.32	103.72
2.52000	-2937.78	113.06	-8.45	-2825.63	140.66	24.72	-2446.22	46.20	145.64	-2569.83	86.18	95.11	-2116.55	12.46	77.95	-2187.88	11.43	46.91	-1787.59	12.15	181.19	-1789.87	4.86	226.06	-2622.57	96.12	1326.51	0.00	0.00	0.00	-2550.17	2.32	1754.75	-2562.02	120.05	1771.80	-1054.07	-81.27	1714.19	-2735.83	345.09	1783.79	49.92	977.73	73.79	643.84	925.13	74.51	103.06
2.53000	-2935.15	114.05	-8.79	-2784.38	140.65	31.03	-2444.25	46.67	146.72	-2567.09	86.68	94.84	-2113.16	15.77	75.67	-2185.77	13.85	45.45	-1787.59	12.15	181.19	-1789.87	4.86	226.06	-2605.81	94.74	1325.43	0.00	0.00	0.00	-2568.34	0.48	1756.00	-2566.85	116.93	1770.65	-1054.07	-81.27	1714.19	-2727.62	344.15	1783.87	50.33	977.94	73.80	645.03	924.93	74.87	102.44
2.54000	-2931.99	115.09	-9.09	-2778.93	140.87	32.28	-2442.37	47.17	147.82	-2564.41	87.20	94.58	-2111.82	18.60	72.54	-2184.41	16.15	43.94	-1787.59	12.15	181.19	-1789.87	4.86	226.06	-2583.95	92.90	1324.95	0.00	0.00	0.00	-2562.48	-1.30	1753.60	-2564.38	114.04	1772.21	-1054.07	-81.27	1714.19	-2719.38	343.20	1783.93	50.70	977.73	73.86	644.62	925.33	74.66	104.51
2.55000	-2928.29	116.17	-9.34	-2777.60	140.94	32.94	-2440.59	47.70	148.93	-2561.81	87.75	94.34	-2112.50	20.85	68.51	-2183.63	18.29	42.42	-1787.59	12.15	181.19	-1789.87	4.86	226.06	-2586.37	91.85	1324.79	0.00	0.00	0.00	-2531.02	-4.79	1751.41	-2544.74	110.21	1771.11	-1054.07	-81.27	1714.19	-2711.13	342.24	1783.99	50.77	977.91	74.07	643.49	925.61	74.33	102.73
2.56000	-2924.02	117.29	-9.54	-2779.73	140.90	33.08	-2438.90	48.26	150.05	-2559.26	88.33	94.11	-2115.13	22.41	63.53	-2183.28	20.24	40.88	-1787.59	12.15	181.19	-1789.87	4.86	226.06	-2571.90	90.07	1324.82	0.00	0.00	0.00	-2529.32	-6.71	1751.64	-2533.84	107.89	1771.39	-1054.07	-81.27	1714.19	-2702.86	341.27	1784.04	50.63	978.17	74.01	644.10	925.59	74.46	102.94
2.57000	-2919.18	118.46	-9.70	-2784.66	140.75	32.77	-2437.31	48.86	151.18	-2556.78	88.94	93.89	-2119.66	23.18	57.53	-2183.19	21.97	39.34	-1787.59	12.15	181.19	-1789.87	4.86	226.06	-2557.07	88.23	1324.93	0.00	0.00	0.00	-2534.25	-10.73	1753.97	-2520.24	107.62	1771.01	-1054.07	-81.27	1714.19	-2694.56	340.29	1784.09	49.37	978.21	73.62	644.71	925.51	74.64	100.53
2.58000	-2913.74	119.66	-9.82	-2791.73	140.51	32.08	-2435.80	49.50	152.32	-2554.37	89.57	93.69	-2126.09	23.05	50.47	-2183.20	23.42	37.82	-1787.59	12.15	181.19	-1789.87	4.86	226.06	-2547.95	87.13	1325.81	0.00	0.00	0.00	-2541.58	-12.72	1754.86	-2516.71	104.17	1773.05	-1054.07	-81.27	1714.19	-2686.25	339.29	1784.13	49.91	977.77	73.86	643.96	925.35	74.45	100.76
2.59000	-2907.69	120.92	-9.88	-2800.27	140.20	31.08	-2434.37	50.16	153.47	-2552.00	90.24	93.50	-2168.64	20.96	36.16	-2183.14	24.57	36.31	-1787.59	12.15	181.19	-1789.87	4.86	226.06	-2537.59	85.69	1326.44	0.00	0.00	0.00	-2510.58	-14.18	1753.89	-2514.38	99.83	1774.02	-1054.07	-81.27	1714.19	-2677.93	338.29	1784.16	51.58	977.42	74.23	643.00	925.48	74.17	104.35
2.60000	-2901.01	122.22	-9.90	-2809.61	139.83	29.82	-2433.03	50.85	154.63	-2549.70	90.92	93.32	-2157.95	20.82	30.72	-2182.87	25.38	34.85	-1787.59	12.15	181.19	-1789.87	4.86	226.06	-2530.22	84.13	1327.83	0.00	0.00	0.00	-2514.24	-17.10	1755.20	-2495.66	98.51	1774.28	-1054.07	-81.27	1714.19	-2669.58	337.27	1784.18	50.92	977.75	74.08	644.44	925.33	74.52	107.21
2.61000	-2893.68	123.56	-9.86	-2819.10	139.42	28.40	-2431.77	51.58	155.79	-2547.45	91.64	93.16	-2214.07	19.89	11.64	-2182.20	25.81	33.42	-1787.59	12.15	181.19	-1789.87	4.86	226.06	-2513.54	82.98	1328.82	0.00	0.00	0.00	-2492.20	-21.79	1755.33	-2484.86	95.59	1776.19	-1054.07	-81.27	1714.19	-2661.21	336.24	1784.19	49.81	977.93	73.74	644.35	924.97	74.69	103.03
2.62000	-2885.70	124.95	-9.77	-2828.07	138.99	26.86	-2430.59	52.33	156.97	-2545.25	92.38	93.01	-2150.24	19.14	18.56	-2180.98	25.83	32.06	-1787.59	12.15	181.19	-1789.87	4.86	226.06	-2508.12	81.84	1331.20	0.00	0.00	0.00	-2474.87	-23.13	1756.28	-2484.17	92.45	1777.42	-1054.07	-81.27	1714.19	-2652.83	335.20	1784.20	50.14	978.08	73.82	643.35	925.52	74.24	102.62
2.63000	-2877.03	126.38	-9.63	-2835.85	138.54	25.29	-2429.48	53.12	158.15	-2543.09	93.14	92.88	-2158.45	19.60	9.14	-2175.04	25.73	29.79	-1787.59	12.15	181.19	-1789.87	4.86	226.06	-2495.46	79.89	1332.90	0.00	0.00	0.00	-2483.16	-25.46	1759.35	-2473.58	88.43	1778.98	-1054.07	-81.27	1714.19	-2644.43	334.15	1784.20	50.43	977.74	73.89	643.01	925.94	73.94	101.47
2.64000	-2867.66	127.86	-9.44	-2841.79	138.10	23.74	-2428.44	53.93	159.34	-2540.99	93.93	92.76	-2157.97	19.11	5.97	-2176.81	25.39	26.59	-1787.59	12.15	181.19	-1789.87	4.86	226.06	-2478.42	78.55	1334.36	0.00	0.00	0.00	-2468.87	-29.05	1759.85	-2483.60	87.41	1780.94	-1054.07	-81.27	1714.19	-2636.01	333.09	1784.19	50.08	977.97	73.79	644.25	925.26	74.58	101.64
2.65000	-2857.58	129.39	-9.18	-2845.21	137.68	22.29	-2427.47	54.77	160.54	-2538.93	94.74	92.65	-2147.28	20.12	6.03	-2169.66	25.15	25.80	-1787.59	12.15	181.19	-1789.87	4.86	226.06	-2475.05	76.74	1336.38	0.00	0.00	0.00	-2447.20	-29.60	1759.65	-2459.92	84.66	1781.43	-1054.07	-81.27	1714.19	-2627.57	332.01	1784.18	49.50	978.06	73.56	644.21	925.21	74.60	101.89
2.66000	-2846.76	130.97	-8.87	-2845.46	137.30	21.01	-2426.57	55.64	161.74	-2536.91	95.58	92.56	-2170.55	19.31	0.06	-2196.99	24.26	21.53	-1787.59	12.15	181.19	-1789.87	4.86	226.06	-2460.68	76.47	1338.37	0.00	0.00	0.00	-2428.09	-33.02	1760.88	-2444.36	82.73	1783.11	-1054.07	-81.27	1714.19	-2619.11	330.93	1784.16	49.77	977.89	73.57	644.23	925.30	74.54	102.44
2.67000	-2835.20	132.59	-8.50	-2841.86	136.97	19.96	-2425.73	56.53	162.95	-2534.93	96.44	92.48	-2167.61	20.98	0.38	-2178.81	24.40	24.49	-1787.59	12.15	181.19	-1789.87	4.86	226.06	-2450.14	75.02	1339.62	0.00	0.00	0.00	-2415.08	-33.31	1760.27	-2442.56	81.63	1785.51	-1054.07	-81.27	1714.19	-2610.63	329.83	1784.13	49.73	977.80	73.67	643.95	925.24	74.53	100.22
2.68000	-2822.88	134.26	-8.07	-2833.78	136.71	19.21	-2424.95	57.45	164.17	-2532.98	97.32	92.41	-2132.72	20.40	6.19	-2168.97	25.56	25.14	-1787.59	12.15	181.19	-1789.87	4.86	226.06	-2435.68	73.65	1341.80	0.00	0.00	0.00	-2412.72	-37.09	1762.43	-2421.93	79.43	1787.52	-1054.07	-81.27	1714.19	-2602.13	328.72	1784.09	50.00	977.75	73.77	643.90	925.54	74.34	100.51
2.69000	-2809.77	135.98	-7.58	-2835.25	135.79	13.99	-2424.22	58.40	165.40	-2531.08	98.22	92.36	-2132.45	18.80	6.27	-2179.43	25.29	23.05	-1787.59	12.15	181.19	-1789.87	4.86	226.06	-2424.18	72.69	1343.42	0.00	0.00	0.00	-2419.50	-38.36	1763.47	-2399.10	76.67	1786.32	-1054.07	-81.27	1714.19	-2593.62	327.60	1784.04	51.49	977.44	74.20	644.37	925.18	74.58	102.92
2.70000	-2795.86	137.75	-7.03	-2820.03	135.52	14.56	-2423.56	59.37	166.63	-2529.20	99.14	92.33	-2149.25	19.30	1.92	-2172.12	24.85	23.36	-1787.59	12.15	181.19	-1789.87	4.86	226.06	-2405.55	71.77	1345.16	0.00	0.00	0.00	-2407.25	-40.52	1766.10	-2385.14	76.02	1787.65	-1054.07	-81.27	1714.19	-2585.08	326.46	1783.99	50.28	977.76	73.92	644.72	924.97	74.84	102.45
2.71000	-2781.12	139.57	-6.41	-2831.60	136.15	12.08	-2422.94	60.36	167.86	-2527.36	100.08	92.30	-2148.68	19.41	2.09	-2151.15	24.46	28.34	-1787.59	12.15	181.19	-1789.87	4.86	226.06	-2408.38	70.21	1346.73	0.00	0.00	0.00	-2387.09	-41.99	1766.80	-2376.53	72.40	1789.78	-1054.07	-81.27	1714.19	-2576.53	325.32	1783.93	50.21	977.42	74.09	644.55	924.99	74.78	104.43
2.72000	-2750.41	139.60	-3.43	-2785.40	134.70	18.97	-2422.37	61.38	169.11	-2525.54	101.04	92.30	-2137.24	19.07	2.93	-2163.76	22.97	25.99	-1787.59	12.15	181.19	-1789.87	4.86	226.06	-2385.12	70.17	1348.01	0.00	0.00	0.00	-2380.62	-45.10	1767.57	-2396.74	70.02	1792.53	-1054.07	-81.27	1714.19	-2567.96	324.16	1783.86	49.85	977.90	73.72	643.61	925.59	74.28	104.35
2.73000	-2745.66	139.90	-5.05	-2768.67	135.31	20.60	-2421.85	62.43	170.35	-2523.76	102.02	92.30	-2165.70	19.47	-2.90	-2162.62	24.61	24.91	-1787.59	12.15	181.19	-1789.87	4.86	226.06	-2371.77	69.51	1349.71	0.00	0.00	0.00	-2387.92	-47.10	1769.51	-2367.98	69.80	1793.20	-1054.07	-81.27	1714.19	-2559.37	322.99	1783.78	51.19	978.02	73.96	644.37	925.19	74.60	105.00
2.74000	-2759.97	139.58	-12.37	-2779.99	136.02	17.97	-2421.38	63.49	171.60	-2521.99	103.02	92.32	-2126.22	20.62	5.60	-2170.17	22.83	24.66	-1787.59	12.15	181.19	-1789.87	4.86	226.06	-2360.33	68.45	1351.11	0.00	0.00	0.00	-2377.42	-47.22	1770.47	-2355.09	66.78	1793.72	-1054.07	-81.27	1714.19	-2550.76	321.81	1783.69	51.46	977.66	74.15	644.33	925.14	74.52	103.67
2.75000	-2732.93	142.28	-9.72	-2756.53	138.08	22.31	-2420.94	64.58	172.86	-2520.25	104.04	92.36	-2144.76	19.10	1.71	-2170.58	23.56	23.82	-1787.59	12.15	181.19	-1789.87	4.86	226.06	-2353.15	67.87	1352.56	0.00	0.00	0.00	-2371.54	-48.89	1771.68	-2351.56	66.25	1795.28	-1054.07	-81.27	1714.19	-2542.13	320.62	1783.60	51.63	977.95	74.10	644.20	925.53	74.44	101.30
2.76000	-2736.34	145.11	-9.47	-2745.80	139.72	26.35	-2420.55	65.69	174.12	-2518.52	105.08	92.41	-2142.71	19.18	1.59	-2163.71	22.63	25.04	-1787.59	12.15	181.19	-1789.87	4.86	226.06	-2341.47	67.75	1353.89	0.00	0.00	0.00	-2365.53	-50.56	1773.02	-2357.25	65.49	1798.59	-1054.07	-81.27	1714.19	-2533.48	319.41	1783.50	50.58	977.88	73.77	644.03	925.69	74.33	103.73
2.77000	-2717.12	149.21	-5.36	-2729.35	143.30	32.41	-2420.18	66.82	175.39	-2516.81	106.13	92.47	-2161.27	17.52	-1.44	-2176.44	21.87	22.06	-1787.59	12.15	181.19	-1789.87	4.86	226.06	-2336.95	67.02	1355.07	0.00	0.00	0.00	-2353.50	-50.92	1774.37	-2331.91	64.60	1799.04	-1054.07	-81.27	1714.19	-2524.81	318.19	1783.39	50.65	977.88	73.94	643.87	925.47	74.43	102.58
2.78000	-2671.04	152.10	3.03	-2723.89	146.32	34.33	-2419.85	67.97	176.66	-2515.12	107.20	92.55	-2154.52	18.08	0.41	-2166.17	22.52	24.65	-1787.59	12.15	181.19	-1789.87	4.86	226.06	-2321.29	66.59	1356.31	0.00	0.00	0.00	-2308.61	-50.12	1772.96	-2332.29	61.92	1801.62	-1054.07	-81.27	1714.19	-2516.13	316.96	1783.27	50.19	978.41	73.68	643.19	925.35	74.31	105.21
2.79000	-2661.09	156.49	3.77	-2686.45	149.24	39.64	-2419.56	69.14	177.93	-2513.44	108.29	92.65	-2186.11	17.37	-6.96	-2167.04	22.79	24.39	-1787.59	12.15	181.19	-1789.87	4.86	226.06	-2319.55	65.97	1357.36	0.00	0.00	0.00	-2323.59	-51.61	1775.89	-2310.39	61.50	1800.97	-1054.07	-81.27	1714.19	-2507.42	315.72	1783.14	49.61	978.12	73.58	644.68	925.16	74.75	107.49
2.80000	-2647.82	160.56	2.79	-2671.23	151.91	40.17	-2419.28	70.33	179.20	-2511.77	109.39	92.76	-2141.15	18.25	0.89	-2164.71	22.32	25.28	-1787.59	12.15	181.19	-1789.87	4.86	226.06	-2313.28	65.91	1358.27	0.00	0.00	0.00	-2335.28	-52.48	1778.58	-2282.19	62.14	1801.56	-1054.07	-81.27	1714.19	-2498.70	314.47	1783.01	50.48	977.98	73.69	644.02	925.17	74.50	103.82
2.81000	-2632.20	163.03	4.25	-2651.99	154.15	41.43	-2419.04	71.54	180.48	-2510.11	110.50	92.88	-2162.52	17.84	-1.31	-2150.76	23.80	27.14	-1787.59	12.15	181.19	-1789.87	4.86	226.06	-2291.29	64.88	1359.74	0.00	0.00	0.00	-2309.12	-51.36	1778.12	-2288.55	63.17	1803.07	-1054.07	-81.27	1714.19	-2489.96	313.20	1782.86	50.74	978.03	73.87	643.36	925.36	74.31	105.91
2.82000	-2598.92	165.43	6.23	-2620.63	155.70	43.38	-2418.81	72.76	181.76	-2508.45	111.63	93.02	-2127.95	19.42	4.75	-2202.03	22.64	15.87	-1787.59	12.15	181.19	-1789.87	4.86	226.06	-2295.49	64.39	1360.46	0.00	0.00	0.00	-2280.59	-51.00	1778.04	-2273.55	62.41	1804.02	-1054.07	-81.27	1714.19	-2481.20	311.92	1782.71	50.38	978.10	73.76	644.29	925.39	74.52	103.97
2.83000	-2580.98	167.20	5.83	-2592.73	157.58	43.61	-2418.60	74.01	183.04	-2506.79	112.78	93.17	-2127.57	18.73	4.75	-2175.28	21.89	22.41	-1787.59	12.15	181.19	-1789.87	4.86	226.06	-2291.57	64.04	1361.67	0.00	0.00	0.00	-2278.83	-51.35	1778.62	-2259.89	63.18	1805.16	-1054.07	-81.27	1714.19	-2472.42	310.63	1782.55	50.14	978.35	73.58	644.72	925.21	74.61	100.84
2.84000	-2566.37	169.54	3.96	-2560.01	158.36	43.20	-2418.41	75.27	184.33	-2505.14	113.93	93.34	-2147.43	18.61	-1.43	-2169.10	21.95	24.67	-1787.59	12.15	181.19	-1789.87	4.86	226.06	-2277.71	63.14	1362.79	0.00	0.00	0.00	-2282.37	-51.61	1782.52	-2269.82	63.70	1807.01	-1054.07	-81.27	1714.19	-2463.62	309.33	1782.38	50.69	978.49	73.56	644.03	925.28	74.52	100.35
2.85000	-2489.65	169.31	9.75	-2532.92	159.18	41.73	-2418.24	76.54	185.62	-2503.48	115.10	93.52	-2135.05	19.39	2.90	-2169.43	21.42	23.47	-1787.59	12.15	181.19	-1789.87	4.86	226.06	-2275.66	62.94	1363.96	0.00	0.00	0.00	-2261.55	-50.53	1782.92	-2266.23	63.72	1808.51	-1054.07	-81.27	1714.19	-2454.80	308.01	1782.20	50.18	977.76	73.78	644.07	925.23	74.54	100.16
2.86000	-2491.60	170.48	3.83	-2496.17	159.38	40.74	-2418.07	77.83	186.90	-2501.83	116.28	93.72	-2143.59	18.50	0.33	-2178.96	22.72	22.36	-1787.59	12.15	181.19	-1789.87	4.86	226.06	-2266.76	62.30	1364.65	0.00	0.00	0.00	-2240.19	-48.81	1783.21	-2232.67	64.79	1808.00	-1054.07	-81.27	1714.19	-2445.96	306.68	1782.01	50.95	978.15	73.88	643.78	925.63	74.33	102.46
2.87000	-2465.16	169.15	0.62	-2466.79	159.38	38.76	-2417.91	79.14	188.19	-2500.16	117.48	93.94	-2139.15	19.16	2.14	-2170.48	24.79	24.05	-1787.59	12.15	181.19	-1789.87	4.86	226.06	-2263.76	61.67	1365.55	0.00	0.00	0.00	-2242.25	-47.47	1784.08	-2220.54	65.42	1808.25	-1054.07	-81.27	1714.19	-2437.11	305.34	1781.81	50.81	977.74	73.99	644.16	925.23	74.61	104.68
2.88000	-2416.72	169.77	3.32	-2449.43	158.94	34.47	-2417.76	80.46	189.48	-2498.49	118.68	94.17	-2122.14	20.25	6.38	-2180.88	23.13	22.69	-1787.59	12.15	181.19	-1789.87	4.86	226.06	-2247.49	61.35	1366.49	0.00	0.00	0.00	-2238.49	-46.46	1786.08	-2238.01	65.60	1810.28	-1054.07	-81.27	1714.19	-2428.23	303.99	1781.61	49.89	978.17	73.61	644.77	925.17	74.74	105.00
2.89000	-2368.99	169.58	4.69	-2411.14	158.63	33.29	-2417.61	81.80	190.77	-2496.80	119.90	94.41	-2146.38	19.73	-0.57	-2164.49	23.59	25.22	-1787.59	12.15	181.19	-1789.87	4.86	226.06	-2232.97	61.45	1366.71	0.00	0.00	0.00	-2197.93	-45.27	1785.37	-2236.59	68.57	1810.82	-1054.07	-81.27	1714.19	-2419.34	302.62	1781.39	49.92	977.68	73.77	644.68	925.29	74.72	105.27
2.90000	-2350.45	167.20	0.98	-2370.22	157.22	32.51	-2417.45	83.14	192.06	-2495.11	121.12	94.67	-2133.88	21.03	3.77	-2154.58	24.57	27.38	-1787.59	12.15	181.19	-1789.87	4.86	226.06	-2223.81	60.78	1367.24	0.00	0.00	0.00	-2209.83	-43.99	1786.80	-2206.51	69.26	1810.17	-1054.07	-81.27	1714.19	-2410.43	301.24	1781.17	50.77	978.07	73.76	644.09	925.36	74.34	104.20
2.91000	-2318.19	166.24	-0.88	-2348.45	156.25	28.44	-2417.30	84.50	193.35	-2493.40	122.36	94.95	-2147.04	21.43	0.83	-2149.55	25.28	29.39	-1787.59	12.15	181.19	-1789.87	4.86	226.06	-2220.35	60.96	1367.69	0.00	0.00	0.00	-2213.39	-43.66	1788.57	-2203.30	70.03	1811.65	-1054.07	-81.27	1714.19	-2401.49	299.85	1780.94	50.20	978.02	73.63	644.26	925.24	74.53	102.35
2.92000	-2274.02	164.38	1.29	-2297.42	156.20	29.31	-2417.14	85.88	194.64	-2491.67	123.60	95.24	-2171.03	19.38	-0.61	-2157.60	25.13	28.01	-1787.59	12.15	181.19	-1789.87	4.86	226.06	-2217.03	60.31	1367.89	0.00	0.00	0.00	-2202.07	-42.06	1789.79	-2194.84	71.13	1812.19	-1054.07	-81.27	1714.19	-2392.54	298.44	1780.69	50.79	977.99	73.78	645.07	925.11	74.86	105.32
2.93000	-2260.21	163.47	-3.23	-2262.30	154.95	27.38	-2416.97	87.26	195.93	-2489.92	124.85	95.54	-2153.43	21.92	2.59	-2163.49	25.12	27.01	-1787.59	12.15	181.19	-1789.87	4.86	226.06	-2204.39	60.38	1368.01	0.00	0.00	0.00	-2169.00	-40.72	1788.40	-2198.74	72.93	1812.42	-1054.07	-81.27	1714.19	-2383.57	297.02	1780.44	50.69	977.84	73.80	643.62	925.45	74.42	102.03
2.94000	-2214.84	162.38	-1.96	-2232.37	153.96	25.93	-2416.78	88.66	197.22	-2488.15	126.11	95.86	-2135.72	22.90	5.01	-2163.59	25.69	29.43	-1787.59	12.15	181.19	-1789.87	4.86	226.06	-2198.09	60.54	1367.53	0.00	0.00	0.00	-2178.12	-39.71	1789.63	-2178.43	74.15	1811.47	-1054.07	-81.27	1714.19	-2374.58	295.59	1780.18	49.21	978.03	73.40	643.62	925.13	74.53	102.11
2.95000	-2170.73	160.45	-0.26	-2201.71	153.46	24.22	-2416.59	90.06	198.51	-2486.35	127.38	96.20	-2139.69	22.59	5.04	-2147.27	25.00	32.88	-1787.59	12.15	181.19	-1789.87	4.86	226.06	-2190.17	59.96	1367.25	0.00	0.00	0.00	-2146.09	-37.58	1789.33	-2181.92	74.44	1812.18	-1054.07	-81.27	1714.19	-2365.57	294.15	1779.91	49.50	978.37	73.42	643.65	925.16	74.48	100.80
2.96000	-2144.12	159.74	-0.01	-2155.13	152.74	25.39	-2416.37	91.48	199.79	-2484.53	128.65	96.55	-2151.43	22.65	4.80	-2180.69	24.57	25.40	-1787.59	12.15	181.19	-1789.87	4.86	226.06	-2181.12	59.61	1366.76	0.00	0.00	0.00	-2145.48	-37.33	1789.60	-2153.71	75.22	1810.81	-1054.07	-81.27	1714.19	-2356.55	292.69	1779.63	49.84	978.57	73.51	643.93	925.36	74.47	103.46
2.97000	-2104.45	157.91	1.61	-2130.29	152.53	22.90	-2416.14	92.90	201.08	-2482.68	129.93	96.92	-2157.60	22.76	1.57	-2167.76	24.34	28.59	-1787.59	12.15	181.19	-1789.87	4.86	226.06	-2167.31	59.26	1366.24	0.00	0.00	0.00	-2136.96	-35.93	1789.01	-2151.59	77.06	1810.41	-1054.07	-81.27	1714.19	-2347.50	291.22	1779.34	50.19	978.09	73.76	644.10	925.20	74.57	103.41
2.98000	-2053.98	160.24	6.55	-2097.52	152.70	22.56	-2415.89	94.33	202.36	-2480.80	131.21	97.31	-2161.45	21.25	0.22	-2167.74	22.78	28.58	-1787.59	12.15	181.19	-1789.87	4.86	226.06	-2156.89	58.73	1365.49	0.00	0.00	0.00	-2134.86	-34.90	1789.34	-2146.49	77.38	1809.82	-1054.07	-81.27	1714.19	-2338.43	289.74	1779.05	49.84	977.94	73.64	644.23	925.60	74.43	101.72
2.99000	-2015.49	169.18	20.85	-2050.44	152.64	25.60	-2415.60	95.77	203.64	-2478.89	132.50	97.71	-2138.68	20.66	5.27	-2173.59	22.57	27.70	-1787.59	12.15	181.19	-1789.87	4.86	226.06	-2153.05	59.19	1364.63	0.00	0.00	0.00	-2120.09	-34.44	1788.92	-2112.10	79.47	1808.07	-1054.07	-81.27	1714.19	-2329.35	288.25	1778.74	49.60	978.16	73.59	643.92	925.58	74.38	101.57
3.00000	-1976.94	169.73	23.72	-2008.75	160.68	39.93	-2415.30	97.22	204.92	-2476.94	133.80	98.12	-2151.06	19.56	3.01	-2176.89	21.12	24.55	-1787.59	12.15	181.19	-1789.87	4.86	226.06	-2134.45	58.44	1363.97	0.00	0.00	0.00	-2115.56	-33.20	1789.30	-2111.27	80.88	1807.01	-1054.07	-81.27	1714.19	-2320.24	286.74	1778.42	50.12	977.95	73.78	644.85	925.12	74.74	103.79
3.01000	-1930.98	169.09	28.10	-1970.49	162.52	41.10	-2414.95	98.67	206.19	-2474.95	135.09	98.56	-2144.28	17.73	2.54	-2150.75	21.44	28.87	-1787.59	12.15	181.19	-1789.87	4.86	226.06	-2131.80	58.38	1362.72	0.00	0.00	0.00	-2093.41	-31.89	1787.27	-2103.11	81.20	1806.96	-1054.07	-81.27	1714.19	-2311.12	285.22	1778.09	49.90	977.89	73.72	644.73	925.00	74.83	103.81
3.02000	-1888.14	172.97	33.16	-1925.47	163.40	44.70	-2414.58	100.13	207.46	-2472.92	136.40	99.00	-2173.30	17.84	-4.60	-2180.32	19.96	22.90	-1787.59	12.15	181.19	-1789.87	4.86	226.06	-2123.61	58.02	1361.60	0.00	0.00	0.00	-2094.44	-31.48	1788.06	-2091.79	81.65	1806.33	-1054.07	-81.27	1714.19	-2301.98	283.68	1777.76	49.21	978.14	73.55	644.31	925.07	74.63	104.18
3.03000	-1871.44	172.56	32.96	-1887.53	164.65	47.55	-2414.17	101.60	208.73	-2470.85	137.70	99.47	-2142.53	17.69	2.05	-2184.89	19.26	21.69	-1787.59	12.15	181.19	-1789.87	4.86	226.06	-2112.39	58.84	1360.12	0.00	0.00	0.00	-2084.11	-30.43	1786.30	-2094.79	84.10	1804.71	-1054.07	-81.27	1714.19	-2292.81	282.13	1777.41	49.64	978.32	73.51	643.94	925.61	74.34	101.11
3.04000	-1811.56	181.00	49.12	-1846.55	166.63	50.72	-2413.72	103.07	209.99	-2468.74	139.01	99.95	-2131.36	17.03	3.87	-2166.02	20.11	24.45	-1787.59	12.15	181.19	-1789.87	4.86	226.06	-2105.33	58.12	1359.18	0.00	0.00	0.00	-2064.37	-28.30	1784.01	-2056.68	85.49	1803.20	-1054.07	-81.27	1714.19	-2283.63	280.57	1777.05	50.91	977.76	74.01	643.83	925.66	74.29	100.32
3.05000	-1776.47	183.60	54.14	-1814.36	168.04	53.72	-2413.23	104.54	211.25	-2466.57	140.32	100.44	-2153.75	16.01	-0.02	-2152.16	18.94	26.75	-1787.59	12.15	181.19	-1789.87	4.86	226.06	-2089.22	58.32	1358.23	0.00	0.00	0.00	-2077.54	-28.63	1785.40	-2058.05	87.57	1800.89	-1054.07	-81.27	1714.19	-2274.43	279.00	1776.69	50.67	977.70	73.96	643.71	925.66	74.26	101.37
3.06000	-1740.46	182.90	62.50	-1785.58	170.00	58.51	-2412.69	106.02	212.51	-2464.36	141.63	100.96	-2135.08	16.71	2.51	-2146.66	19.13	28.90	-1787.59	12.15	181.19	-1789.87	4.86	226.06	-2093.61	58.81	1356.52	0.00	0.00	0.00	-2054.18	-26.55	1782.94	-2055.57	87.59	1801.77	-1054.07	-81.27	1714.19	-2265.21	277.41	1776.31	51.02	977.76	74.01	644.72	925.27	74.76	103.63
3.07000	-1707.11	184.13	71.14	-1750.51	175.46	69.06	-2412.11	107.50	213.76	-2462.10	142.94	101.49	-2153.58	16.81	-1.22	-2171.35	19.04	25.07	-1787.59	12.15	181.19	-1789.87	4.86	226.06	-2073.02	58.91	1355.35	0.00	0.00	0.00	-2047.73	-25.68	1782.46	-2082.20	87.39	1802.32	-1054.07	-81.27	1714.19	-2255.97	275.81	1775.93	50.04	978.04	73.70	644.80	925.23	74.69	101.22
3.08000	-1678.28	186.89	79.49	-1719.92	177.42	76.57	-2411.47	108.99	215.00	-2459.78	144.25	102.03	-2157.81	16.18	-2.31	-2155.07	18.42	26.67	-1787.59	12.15	181.19	-1789.87	4.86	226.06	-2062.07	59.09	1353.57	0.00	0.00	0.00	-2029.37	-25.01	1781.27	-2050.57	89.76	1798.88	-1054.07	-81.27	1714.19	-2246.71	274.19	1775.53	51.19	977.77	74.08	644.54	925.24	74.68	99.77
3.09000	-1648.63	186.77	90.11	-1691.31	178.79	84.79	-2410.79	110.47	216.24	-2457.41	145.56	102.59	-2135.17	16.40	2.86	-2148.52	19.34	27.99	-1787.59	12.15	181.19	-1789.87	4.86	226.06	-2055.82	59.54	1351.82	0.00	0.00	0.00	-2034.35	-23.81	1780.42	-2038.87	91.04	1797.23	-1054.07	-81.27	1714.19	-2237.44	272.56	1775.12	51.62	977.75	74.20	643.48	925.78	74.30	102.12
3.10000	-1622.89	187.81	100.31	-1664.55	178.53	93.81	-2410.04	111.96	217.48	-2454.98	146.87	103.17	-2144.30	16.22	1.57	-2173.86	19.20	23.86	-1787.59	12.15	181.19	-1789.87	4.86	226.06	-2047.49	60.05	1349.47	0.00	0.00	0.00	-2009.88	-22.41	1778.30	-2016.99	91.87	1794.89	-1054.07	-81.27	1714.19	-2228.14	270.92	1774.71	50.11	977.88	73.78	643.87	925.27	74.49	103.18
3.11000	-1600.24	188.39	110.14	-1641.17	179.19	102.18	-2409.24	113.45	218.71	-2452.48	148.17	103.76	-2156.27	16.78	-1.42	-2173.03	18.48	22.90	-1787.59	12.15	181.19	-1789.87	4.86	226.06	-2029.32	60.03	1347.89	0.00	0.00	0.00	-2008.31	-20.40	1777.14	-1986.35	92.45	1791.95	-1054.07	-81.27	1714.19	-2218.82	269.26	1774.28	49.22	977.81	73.60	644.18	925.18	74.53	101.30
3.12000	-1581.14	190.04	118.55	-1620.01	178.97	110.18	-2408.38	114.94	219.93	-2449.93	149.48	104.38	-2154.79	16.57	-0.73	-2184.19	17.95	21.52	-1787.59	12.15	181.19	-1789.87	4.86	226.06	-2028.02	60.87	1346.12	0.00	0.00	0.00	-1998.99	-19.78	1775.33	-2015.89	93.24	1792.76	-1054.07	-81.27	1714.19	-2209.49	267.59	1773.84	49.34	977.97	73.67	643.76	925.37	74.44	101.45
3.13000	-1562.97	189.90	125.78	-1601.03	177.59	117.16	-2407.45	116.42	221.14	-2447.31	150.78	105.00	-2149.54	16.61	0.01	-2151.29	18.08	27.35	-1787.59	12.15	181.19	-1789.87	4.86	226.06	-2012.28	61.56	1343.90	0.00	0.00	0.00	-2005.85	-19.36	1774.59	-1981.14	95.18	1789.69	-1054.07	-81.27	1714.19	-2200.13	265.91	1773.40	49.44	978.27	73.55	643.58	925.28	74.53	101.60
3.14000	-1545.17	186.07	132.76	-1584.88	176.02	122.22	-2406.46	117.91	222.35	-2444.62	152.08	105.65	-2137.31	14.83	4.84	-2176.69	18.14	23.41	-1787.59	12.15	181.19	-1789.87	4.86	226.06	-2007.26	61.60	1342.19	0.00	0.00	0.00	-1983.04	-17.75	1773.20	-1994.32	96.87	1788.73	-1054.07	-81.27	1714.19	-2190.76	264.22	1772.94	50.93	977.91	74.03	644.40	925.43	74.55	103.32
3.15000	-1532.63	186.33	135.59	-1570.83	174.54	125.34	-2405.39	119.40	223.56	-2441.86	153.38	106.31	-2117.95	16.61	5.99	-2145.93	19.32	29.90	-1787.59	12.15	181.19	-1789.87	4.86	226.06	-1995.96	62.59	1340.88	0.00	0.00	0.00	-1984.15	-15.97	1772.08	-1971.44	98.06	1787.88	-1054.07	-81.27	1714.19	-2181.36	262.50	1772.47	49.83	977.84	73.85	644.54	924.84	74.76	104.16
3.16000	-1520.79	184.21	136.67	-1559.26	172.37	126.44	-2404.26	120.88	224.75	-2439.03	154.67	106.99	-2162.17	15.97	-0.83	-2173.83	18.24	23.15	-1787.59	12.15	181.19	-1789.87	4.86	226.06	-1985.72	62.51	1339.59	0.00	0.00	0.00	-1961.49	-15.33	1770.22	-1962.02	99.81	1785.38	-1054.07	-81.27	1714.19	-2171.95	260.78	1771.99	50.03	977.99	73.82	645.07	924.92	74.81	105.73
3.17000	-1512.53	182.92	134.91	-1549.30	169.40	125.63	-2403.04	122.36	225.94	-2436.12	155.96	107.68	-2117.69	16.48	7.04	-2169.89	18.14	24.36	-1787.59	12.15	181.19	-1789.87	4.86	226.06	-1980.99	63.21	1338.44	0.00	0.00	0.00	-1949.56	-13.97	1769.08	-1960.94	100.26	1785.64	-1054.07	-81.27	1714.19	-2162.52	259.04	1771.50	50.02	978.01	73.73	644.18	925.08	74.58	105.92
3.18000	-1506.97	182.10	129.87	-1542.33	166.93	121.72	-2401.76	123.84	227.12	-2433.14	157.24	108.39	-2142.67	15.54	3.02	-2150.51	17.00	27.62	-1787.59	12.15	181.19	-1789.87	4.86	226.06	-1967.26	63.62	1337.58	0.00	0.00	0.00	-1951.61	-13.43	1767.86	-1953.01	101.59	1784.63	-1054.07	-81.27	1714.19	-2153.06	257.29	1771.00	49.50	977.92	73.63	643.82	924.92	74.51	103.78
3.19000	-1496.78	172.92	126.31	-1538.07	164.53	115.61	-2400.38	125.31	228.29	-2430.08	158.51	109.12	-2145.92	14.98	1.74	-2163.17	18.66	25.88	-1787.59	12.15	181.19	-1789.87	4.86	226.06	-1952.99	65.00	1337.10	0.00	0.00	0.00	-1925.33	-11.52	1766.66	-1933.89	102.49	1783.40	-1054.07	-81.27	1714.19	-2143.59	255.52	1770.49	49.67	977.89	73.66	643.90	925.51	74.44	102.88
3.20000	-1493.73	168.30	116.61	-1533.61	158.57	108.52	-2398.93	126.78	229.45	-2426.93	159.78	109.87	-2128.05	14.45	6.27	-2166.22	17.32	25.08	-1787.59	12.15	181.19	-1789.87	4.86	226.06	-1946.13	65.79	1336.46	0.00	0.00	0.00	-1910.69	-10.24	1765.35	-1929.50	108.01	1789.25	-1054.07	-81.27	1714.19	-2134.10	253.74	1769.97	49.88	977.96	73.73	643.18	925.50	74.28	105.27
3.21000	-1491.17	163.01	105.24	-1532.10	155.05	97.62	-2397.39	128.24	230.60	-2423.71	161.05	110.63	-2133.49	16.26	4.09	-2169.24	17.60	21.89	-1787.59	12.15	181.19	-1789.87	4.86	226.06	-1939.04	66.53	1336.25	0.00	0.00	0.00	-1914.54	-8.46	1765.04	-1908.25	110.48	1788.65	-1054.07	-81.27	1714.19	-2124.59	251.95	1769.44	49.77	977.91	73.69	643.92	925.26	74.47	102.27
3.22000	-1486.50	155.58	95.77	-1527.93	148.34	88.99	-2395.76	129.70	231.75	-2420.40	162.30	111.41	-2138.31	16.00	4.97	-2189.22	16.92	18.40	-1787.59	12.15	181.19	-1789.87	4.86	226.06	-1931.03	67.23	1335.77	0.00	0.00	0.00	-1903.59	-6.61	1765.00	-1915.82	112.44	1789.70	-1054.07	-81.27	1714.19	-2115.06	250.14	1768.89	49.97	977.90	73.58	644.47	925.29	74.51	104.91
3.23000	-1480.30	147.65	86.63	-1522.70	142.95	81.08	-2394.04	131.15	232.89	-2417.00	163.55	112.21	-2139.46	16.59	3.53	-2173.93	16.53	22.14	-1787.59	12.15	181.19	-1789.87	4.86	226.06	-1923.21	68.63	1335.97	0.00	0.00	0.00	-1890.08	-5.80	1764.24	-1896.64	115.54	1788.79	-1054.07	-81.27	1714.19	-2105.51	248.32	1768.34	50.19	978.03	73.72	643.77	925.43	74.40	105.81
3.24000	-1474.12	144.00	76.99	-1515.21	137.92	76.05	-2392.23	132.59	234.01	-2413.50	164.78	113.02	-2159.38	14.51	0.35	-2171.51	16.97	22.04	-1787.59	12.15	181.19	-1789.87	4.86	226.06	-1909.24	70.09	1336.12	0.00	0.00	0.00	-1889.24	-4.02	1765.05	-1887.23	116.03	1788.41	-1054.07	-81.27	1714.19	-2095.94	246.48	1767.78	50.19	977.88	73.94	643.87	925.36	74.53	105.93
3.25000	-1470.76	141.58	66.61	-1512.57	135.11	67.35	-2390.31	134.03	235.13	-2409.92	166.01	113.85	-2182.98	14.11	-5.05	-2156.62	16.50	25.61	-1787.59	12.15	181.19	-1789.87	4.86	226.06	-1900.27	77.79	1344.95	0.00	0.00	0.00	-1868.84	-3.47	1764.23	-1879.01	115.70	1788.73	-1054.07	-81.27	1714.19	-2086.35	244.63	1767.20	49.83	977.80	73.79	644.47	925.07	74.74	106.33
3.26000	-1466.99	138.84	57.89	-1509.30	133.88	59.54	-2388.30	135.45	236.23	-2406.24	167.23	114.70	-2160.92	14.86	0.18	-2176.66	16.59	22.88	-1787.59	12.15	181.19	-1789.87	4.86	226.06	-1888.31	79.99	1346.98	0.00	0.00	0.00	-1865.87	-1.25	1765.46	-1863.78	118.02	1788.48	-1054.07	-81.27	1714.19	-2076.75	242.77	1766.61	51.11	977.88	73.99	643.94	925.13	74.50	106.81
3.27000	-1464.21	141.50	50.04	-1510.56	133.60	49.84	-2386.18	136.87	237.33	-2402.47	168.44	115.57	-2141.48	17.23	3.81	-2108.19	18.08	42.66	-1787.59	12.15	181.19	-1789.87	4.86	226.06	-1877.08	80.87	1347.85	0.00	0.00	0.00	-1850.90	-0.22	1765.75	-1856.28	118.94	1789.31	-1054.07	-81.27	1714.19	-2067.12	240.89	1766.01	51.14	977.72	74.07	644.21	925.70	74.32	105.38
3.28000	-1463.00	142.72	43.15	-1508.88	134.64	44.36	-2383.96	138.28	238.41	-2398.59	169.64	116.45	-2124.55	16.69	8.22	-2066.99	18.96	56.94	-1787.59	12.15	181.19	-1789.87	4.86	226.06	-1866.37	82.02	1348.93	0.00	0.00	0.00	-1851.84	0.38	1768.13	-1849.90	119.62	1789.73	-1054.07	-81.27	1714.19	-2057.47	239.00	1765.40	50.26	977.60	73.98	644.25	925.08	74.63	102.91
3.29000	-1462.04	141.48	37.48	-1505.72	134.63	41.02	-2381.63	139.68	239.49	-2394.61	170.83	117.35	-2118.32	14.13	10.51	-2057.52	18.93	62.65	-1787.59	12.15	181.19	-1789.87	4.86	226.06	-1855.25	82.90	1350.13	0.00	0.00	0.00	-1833.40	8.08	1777.99	-1823.75	122.11	1790.25	-1054.07	-81.27	1714.19	-2047.81	237.09	1764.78	48.86	977.90	73.48	643.96	925.50	74.52	102.16
3.30000	-1460.30	142.11	35.13	-1506.43	133.33	38.94	-2379.19	141.07	240.55	-2390.53	172.00	118.27	-2141.57	13.75	5.11	-2075.81	18.56	59.26	-1787.59	12.15	181.19	-1789.87	4.86	226.06	-1845.15	83.91	1351.32	0.00	0.00	0.00	-1813.50	11.45	1780.72	-1819.99	125.18	1792.14	-1054.07	-81.27	1714.19	-2038.12	235.17	1764.15	50.15	977.87	73.88	643.40	925.24	74.50	101.78
3.31000	-1461.84	140.83	30.03	-1505.18	133.55	38.47	-2376.64	142.45	241.60	-2386.34	173.16	119.21	-2151.03	13.87	3.54	-2117.86	18.46	46.27	-1787.59	12.15	181.19	-1789.87	4.86	226.06	-1836.39	85.15	1352.65	0.00	0.00	0.00	-1809.08	13.17	1782.46	-1801.50	125.28	1792.50	-1054.07	-81.27	1714.19	-2028.41	233.23	1763.51	50.22	977.62	73.93	644.21	925.05	74.55	103.92
3.32000	-1470.46	141.19	27.47	-1504.13	134.03	37.80	-2373.96	143.82	242.64	-2382.05	174.31	120.16	-2147.04	15.21	4.79	-2169.03	19.23	28.50	-1787.59	12.15	181.19	-1789.87	4.86	226.06	-1823.42	85.96	1354.02	0.00	0.00	0.00	-1796.15	14.69	1784.09	-1790.46	127.03	1794.15	-1054.07	-81.27	1714.19	-2018.69	231.28	1762.85	49.56	977.74	73.73	644.03	925.50	74.41	104.56
3.33000	-1476.86	140.35	24.90	-1502.63	133.60	37.75	-2371.17	145.17	243.66	-2377.64	175.45	121.13	-2146.79	13.95	4.20	-2171.81	18.13	28.15	-1787.59	12.15	181.19	-1789.87	4.86	226.06	-1813.57	86.76	1355.68	0.00	0.00	0.00	-1791.87	16.39	1786.09	-1787.75	128.93	1795.92	-1054.07	-81.27	1714.19	-2008.94	229.32	1762.19	48.88	978.33	73.50	644.41	925.48	74.65	106.45
3.34000	-1466.15	140.97	26.87	-1507.05	133.72	36.40	-2368.26	146.51	244.68	-2373.12	176.57	122.12	-2133.04	14.52	6.32	-2187.01	19.52	22.62	-1787.59	12.15	181.19	-1789.87	4.86	226.06	-1801.09	87.26	1357.10	0.00	0.00	0.00	-1780.63	18.09	1787.68	-1794.66	131.39	1798.79	-1054.07	-81.27	1714.19	-1999.18	227.34	1761.51	49.87	977.95	73.78	644.09	925.23	74.56	106.03
3.35000	-1469.91	140.87	25.59	-1506.37	133.28	36.45	-2365.22	147.84	245.68	-2368.48	177.68	123.13	-2118.20	15.03	7.49	-2174.22	20.25	19.98	-1787.59	12.15	181.19	-1789.87	4.86	226.06	-1792.06	87.70	1358.76	0.00	0.00	0.00	-1770.41	19.40	1788.96	-1776.50	134.08	1799.29	-1054.07	-81.27	1714.19	-1989.39	225.34	1760.82	48.80	978.36	73.28	644.32	925.09	74.70	106.48
3.36000	-1461.68	141.02	27.21	-1503.03	133.95	36.92	-2362.06	149.15	246.67	-2363.73	178.77	124.15	-2140.03	15.59	-0.10	-2163.48	20.74	18.74	-1787.59	12.15	181.19	-1789.87	4.86	226.06	-1778.94	88.10	1360.18	0.00	0.00	0.00	-1761.53	20.55	1790.77	-1774.96	134.27	1801.24	-1054.07	-81.27	1714.19	-1979.59	223.33	1760.12	50.38	978.38	73.72	644.28	925.27	74.64	104.30
3.37000	-1467.65	140.31	25.68	-1504.24	133.82	36.69	-2358.76	150.45	247.64	-2358.85	179.85	125.20	-2125.94	15.09	0.80	-2158.21	20.92	18.62	-1787.59	12.15	181.19	-1789.87	4.86	226.06	-1768.43	88.71	1361.62	0.00	0.00	0.00	-1752.56	22.07	1792.83	-1754.44	134.62	1801.33	-1054.07	-81.27	1714.19	-1969.77	221.31	1759.41	50.14	978.20	73.74	645.15	925.08	74.88	103.29
3.38000	-1462.64	140.68	26.67	-1502.75	133.60	36.66	-2355.33	151.74	248.60	-2353.85	180.91	126.26	-2109.23	15.26	1.27	-2139.74	20.44	21.25	-1787.59	12.15	181.19	-1789.87	4.86	226.06	-1760.26	88.70	1362.86	0.00	0.00	0.00	-1743.32	23.20	1794.27	-1738.68	136.47	1802.62	-1054.07	-81.27	1714.19	-1959.92	219.27	1758.68	50.13	977.98	73.78	644.01	925.18	74.61	100.13
3.39000	-1468.14	142.32	25.79	-1505.79	133.45	35.92	-2351.76	153.00	249.55	-2348.73	181.95	127.34	-2109.67	14.24	-3.18	-2127.52	19.51	22.84	-1787.59	12.15	181.19	-1789.87	4.86	226.06	-1748.24	88.93	1364.13	0.00	0.00	0.00	-1733.03	24.44	1795.86	-1740.39	137.65	1804.67	-1054.07	-81.27	1714.19	-1950.06	217.22	1757.94	50.45	978.14	73.77	644.06	925.24	74.59	102.31
3.40000	-1466.61	141.88	25.20	-1505.60	133.60	35.78	-2348.06	154.26	250.48	-2343.48	182.98	128.44	-2106.35	12.58	-5.08	-2118.28	16.96	22.80	-1787.59	12.15	181.19	-1789.87	4.86	226.06	-1737.48	89.15	1365.23	0.00	0.00	0.00	-1723.00	24.85	1797.06	-1717.43	137.50	1804.37	-1054.07	-81.27	1714.19	-1940.18	215.15	1757.20	50.01	978.13	73.72	643.78	925.47	74.42	106.75
3.41000	-1462.72	141.64	26.04	-1503.90	134.10	36.18	-2344.21	155.49	251.40	-2338.10	183.98	129.55	-2108.04	11.09	-7.90	-2088.55	15.50	27.40	-1787.59	12.15	181.19	-1789.87	4.86	226.06	-1729.24	88.94	1366.54	0.00	0.00	0.00	-1718.66	25.56	1799.25	-1714.36	139.30	1805.86	-1054.07	-81.27	1714.19	-1930.27	213.07	1756.44	50.16	977.88	73.72	644.42	925.32	74.61	104.48
3.42000	-1466.16	141.78	25.60	-1503.34	134.28	36.25	-2340.22	156.71	252.30	-2332.59	184.97	130.69	-2089.93	8.59	-3.24	-2079.79	14.04	31.74	-1787.59	12.15	181.19	-1789.87	4.86	226.06	-1720.63	88.80	1367.59	0.00	0.00	0.00	-1702.24	25.88	1800.07	-1705.72	140.34	1807.21	-1054.07	-81.27	1714.19	-1920.35	210.97	1755.66	50.41	978.15	73.82	644.81	925.18	74.74	103.77
3.43000	-1469.61	141.41	24.42	-1505.36	133.45	35.60	-2336.08	157.90	253.19	-2326.95	185.94	131.84	-2065.00	7.09	2.75	-2065.70	11.96	37.28	-1787.59	12.15	181.19	-1789.87	4.86	226.06	-1711.49	89.21	1368.65	0.00	0.00	0.00	-1693.68	26.54	1801.42	-1693.76	140.76	1808.49	-1054.07	-81.27	1714.19	-1910.41	208.86	1754.88	50.54	978.28	73.75	643.67	925.64	74.27	101.58
3.44000	-1464.63	142.14	25.65	-1504.58	134.34	35.97	-2331.79	159.08	254.06	-2321.17	186.89	133.01	-2061.09	4.20	5.34	-2035.25	10.16	46.00	-1787.59	12.15	181.19	-1789.87	4.86	226.06	-1702.47	89.49	1369.60	0.00	0.00	0.00	-1690.27	26.97	1803.01	-1688.54	141.62	1809.57	-1054.07	-81.27	1714.19	-1900.45	206.73	1754.08	50.74	978.33	73.79	643.82	925.29	74.48	102.14
3.45000	-1465.33	142.21	25.64	-1504.54	133.87	35.83	-2327.35	160.24	254.92	-2315.25	187.82	134.20	-2029.96	1.63	12.20	-2027.34	8.00	48.41	-1787.59	12.15	181.19	-1789.87	4.86	226.06	-1692.59	89.52	1370.56	0.00	0.00	0.00	-1678.80	27.75	1804.25	-1681.86	140.73	1810.43	-1054.07	-81.27	1714.19	-1890.47	204.59	1753.27	50.89	978.07	73.86	644.28	925.33	74.57	102.15
3.46000	-1462.20	142.15	25.85	-1503.56	133.78	36.01	-2322.76	161.38	255.76	-2309.19	188.73	135.40	-1996.86	-1.20	17.70	-1996.35	5.96	54.61	-1787.59	12.15	181.19	-1789.87	4.86	226.06	-1683.43	89.66	1371.95	0.00	0.00	0.00	-1670.88	27.13	1805.32	-1674.51	140.98	1812.37	-1054.07	-81.27	1714.19	-1880.47	202.43	1752.45	51.08	977.57	74.02	643.90	925.47	74.39	104.21
3.47000	-1464.16	142.59	25.17	-1503.97	133.85	35.60	-2318.00	162.50	256.58	-2302.99	189.62	136.63	-1973.25	-2.52	21.62	-1973.43	4.72	57.94	-1787.59	12.15	181.19	-1789.87	4.86	226.06	-1676.87	89.76	1373.20	0.00	0.00	0.00	-1663.50	27.27	1806.47	-1655.27	139.62	1812.99	-1054.07	-81.27	1714.19	-1870.45	200.26	1751.62	50.18	977.83	73.76	643.77	925.52	74.41	104.71
3.48000	-1463.16	141.05	25.34	-1503.06	134.07	36.01	-2313.09	163.60	257.39	-2296.64	190.49	137.87	-1949.12	-4.17	23.89	-1943.71	4.08	61.58	-1787.59	12.15	181.19	-1789.87	4.86	226.06	-1668.90	90.41	1374.41	0.00	0.00	0.00	-1650.38	26.75	1807.27	-1650.41	139.92	1814.77	-1054.07	-81.27	1714.19	-1860.40	198.07	1750.77	50.31	977.87	73.90	644.01	925.20	74.54	106.23
3.49000	-1467.24	141.28	24.96	-1506.32	133.39	35.34	-2308.01	164.68	258.18	-2290.15	191.34	139.14	-1913.67	-5.28	26.59	-1916.32	3.01	63.35	-1787.59	12.15	181.19	-1789.87	4.86	226.06	-1660.46	90.88	1375.73	0.00	0.00	0.00	-1641.06	26.16	1808.13	-1647.42	140.88	1816.48	-1054.07	-81.27	1714.19	-1850.34	195.87	1749.92	50.07	978.40	73.70	643.46	925.40	74.29	103.89
3.50000	-1466.42	141.60	24.86	-1506.29	133.87	35.07	-2302.76	165.73	258.96	-2283.50	192.16	140.42	-1896.54	-7.24	26.22	-1888.17	2.23	64.39	-1787.59	12.15	181.19	-1789.87	4.86	226.06	-1652.91	91.28	1377.13	0.00	0.00	0.00	-1640.41	25.39	1809.57	-1637.09	139.15	1817.93	-1054.07	-81.27	1714.19	-1840.26	193.65	1749.05	49.35	978.27	73.43	643.14	925.74	74.04	104.39
3.51000	-1463.41	141.15	26.02	-1503.56	133.83	35.85	-2297.35	166.76	259.71	-2276.71	192.96	141.72	-1856.02	-7.50	28.78	-1856.56	1.35	64.90	-1787.59	12.15	181.19	-1789.87	4.86	226.06	-1641.96	91.83	1378.50	0.00	0.00	0.00	-1626.12	24.44	1809.55	-1620.68	139.01	1818.16	-1054.07	-81.27	1714.19	-1830.16	191.42	1748.16	49.88	978.27	73.56	643.38	925.32	74.31	100.52
3.52000	-1467.91	140.95	24.19	-1503.64	134.16	35.68	-2291.76	167.77	260.45	-2269.75	193.73	143.04	-1833.88	-5.90	40.17	-1844.96	3.04	77.20	-1787.59	12.15	181.19	-1789.87	4.86	226.06	-1633.40	92.40	1379.76	0.00	0.00	0.00	-1613.50	23.16	1809.67	-1611.64	138.61	1819.40	-1054.07	-81.27	1714.19	-1820.04	189.17	1747.27	49.36	978.18	73.44	643.66	925.21	74.37	100.98
3.53000	-1463.53	141.42	25.65	-1506.24	133.83	35.38	-2286.00	168.75	261.17	-2262.65	194.48	144.37	-1805.69	-6.21	39.84	-1815.70	2.77	76.67	-1787.59	12.15	181.19	-1789.87	4.86	226.06	-1624.24	93.12	1380.89	0.00	0.00	0.00	-1605.36	22.25	1810.34	-1610.81	135.73	1820.77	-1054.07	-81.27	1714.19	-1809.90	186.90	1746.36	50.10	978.44	73.62	644.37	925.46	74.45	100.02
3.54000	-1466.88	140.53	24.29	-1504.37	133.85	35.70	-2280.06	169.71	261.88	-2255.38	195.21	145.73	-1776.37	-7.02	37.62	-1787.06	1.74	74.44	-1787.59	12.15	181.19	-1789.87	4.86	226.06	-1617.96	93.46	1381.81	0.00	0.00	0.00	-1600.39	20.65	1810.72	-1602.59	133.65	1821.80	-1054.07	-81.27	1714.19	-1799.74	184.62	1745.44	49.32	978.18	73.54	644.50	925.03	74.73	103.57
3.55000	-1463.71	141.01	25.59	-1507.65	133.79	35.08	-2273.94	170.65	262.56	-2247.95	195.91	147.11	-1743.49	-7.88	36.12	-1752.86	0.54	72.46	-1787.59	12.15	181.19	-1789.87	4.86	226.06	-1608.31	93.93	1382.65	0.00	0.00	0.00	-1595.07	19.69	1811.06	-1593.07	133.05	1822.74	-1054.07	-81.27	1714.19	-1789.56	182.33	1744.51	50.33	978.27	73.77	644.32	924.98	74.78	105.28
3.56000	-1465.43	140.75	25.28	-1503.52	133.23	36.19	-2267.64	171.55	263.22	-2240.36	196.58	148.50	-1705.32	-10.66	36.07	-1722.30	0.28	69.07	-1787.59	12.15	181.19	-1789.87	4.86	226.06	-1600.05	94.49	1383.35	0.00	0.00	0.00	-1588.22	18.12	1811.03	-1585.31	130.36	1822.95	-1054.07	-81.27	1714.19	-1779.36	180.02	1743.56	49.86	978.14	73.68	644.63	925.24	74.63	104.00
3.57000	-1462.91	141.15	26.07	-1506.64	133.56	35.64	-2261.15	172.43	263.87	-2232.60	197.23	149.92	-1667.19	-11.22	34.84	-1691.02	-0.59	65.63	-1787.59	12.15	181.19	-1789.87	4.86	226.06	-1590.92	94.69	1383.88	0.00	0.00	0.00	-1582.71	17.02	1811.44	-1574.89	128.93	1823.50	-1054.07	-81.27	1714.19	-1769.14	177.69	1742.60	49.16	978.30	73.55	644.15	925.59	74.47	101.92
3.58000	-1464.88	140.77	25.43	-1501.35	133.20	36.78	-2254.47	173.29	264.50	-2224.67	197.85	151.35	-1638.54	-11.22	35.11	-1659.26	-1.72	61.88	-1787.59	12.15	181.19	-1789.84	4.86	226.05	-1581.78	95.06	1384.33	0.00	0.00	0.00	-1571.23	15.38	1811.28	-1558.72	128.63	1823.21	-1054.07	-81.27	1714.19	-1758.90	175.35	1741.63	49.27	978.26	73.51	644.43	925.37	74.52	102.66
3.59000	-1466.18	140.81	25.32	-1506.48	133.51	35.86	-2247.60	174.11	265.10	-2216.58	198.44	152.80	-1604.28	-11.66	32.98	-1625.44	-4.52	60.95	-1787.56	12.14	181.18	-1763.07	3.37	216.51	-1574.19	95.40	1384.45	0.00	0.00	0.00	-1560.94	14.32	1810.94	-1554.36	127.82	1824.28	-1054.07	-81.27	1714.19	-1748.64	172.99	1740.64	50.89	977.59	74.01	644.74	925.23	74.59	98.86
3.60000	-1463.28	141.20	26.46	-1504.10	133.34	36.47	-2240.54	174.91	265.69	-2208.31	199.00	154.27	-1567.28	-13.38	31.40	-1589.70	-6.59	58.64	-1758.95	10.96	169.61	-1736.16	2.56	205.92	-1564.84	95.44	1384.47	0.00	0.00	0.00	-1552.02	12.51	1810.18	-1554.67	126.68	1825.14	-1054.07	-81.27	1714.19	-1738.37	170.62	1739.64	50.27	977.59	73.92	644.29	925.39	74.62	100.27
3.61000	-1461.69	141.65	26.60	-1501.60	133.51	37.38	-2233.28	175.68	266.25	-2199.86	199.54	155.76	-1530.87	-16.78	29.65	-1555.98	-8.31	55.55	-1729.93	9.70	157.65	-1707.13	-0.19	195.68	-1556.94	95.60	1385.94	0.00	0.00	0.00	-1541.80	10.98	1809.97	-1538.99	125.07	1827.78	-1054.07	-81.27	1714.19	-1728.07	168.23	1738.63	50.33	978.07	73.71	644.05	925.39	74.51	101.07
3.62000	-1462.78	141.57	26.55	-1503.50	134.29	36.88	-2225.82	176.42	266.80	-2191.24	200.04	157.27	-1494.48	-20.51	28.37	-1523.09	-10.83	52.38	-1698.12	6.32	146.19	-1679.30	-1.30	184.78	-1549.30	95.91	1385.81	0.00	0.00	0.00	-1534.43	9.47	1809.17	-1526.56	123.17	1828.17	-1054.07	-81.27	1714.19	-1717.75	165.83	1737.61	49.79	977.90	73.65	643.83	925.25	74.47	100.13
3.63000	-1465.26	141.97	26.43	-1504.28	134.36	37.25	-2218.16	177.13	267.32	-2182.44	200.52	158.80	-1457.03	-23.96	28.22	-1487.44	-14.04	50.33	-1666.64	3.66	134.59	-1650.93	-2.29	173.54	-1541.51	96.04	1385.29	0.00	0.00	0.00	-1529.55	7.86	1808.70	-1519.63	121.98	1828.31	-1054.07	-81.27	1714.19	-1707.41	163.41	1736.57	49.38	978.03	73.62	643.81	925.09	74.56	102.85
3.64000	-1456.93	140.98	28.79	-1502.06	134.72	37.91	-2210.29	177.80	267.83	-2173.46	200.96	160.35	-1423.34	-28.82	27.74	-1451.21	-17.96	48.55	-1634.95	1.27	122.91	-1622.40	-3.18	162.32	-1533.61	95.92	1384.61	0.00	0.00	0.00	-1520.55	6.55	1808.12	-1511.13	119.89	1827.89	-1054.07	-81.27	1714.19	-1697.05	160.97	1735.52	50.54	977.74	73.96	644.03	924.98	74.66	103.09
3.65000	-1458.91	141.71	28.84	-1500.99	135.22	38.50	-2202.21	178.45	268.31	-2164.29	201.38	161.92	-1385.09	-33.57	28.90	-1417.74	-22.77	47.08	-1602.61	-1.34	111.66	-1591.33	-6.94	152.14	-1524.32	96.19	1383.96	0.00	0.00	0.00	-1517.11	4.97	1807.64	-1502.21	118.51	1827.72	-1054.07	-81.27	1714.19	-1686.67	158.52	1734.46	50.87	977.51	74.04	644.28	925.08	74.71	99.88
3.66000	-1463.88	142.09	28.21	-1496.25	136.98	40.12	-2193.93	179.07	268.77	-2154.94	201.76	163.51	-1351.99	-40.09	29.89	-1383.23	-28.03	46.38	-1570.36	-3.52	100.71	-1560.89	-9.77	142.25	-1515.86	95.64	1383.15	0.00	0.00	0.00	-1501.21	3.36	1806.18	-1495.90	116.71	1827.65	-1054.07	-81.27	1714.19	-1676.27	156.06	1733.38	49.34	978.24	73.52	643.56	925.64	74.42	104.60
3.67000	-1463.53	143.09	28.36	-1494.54	136.36	41.00	-2185.43	179.65	269.21	-2145.40	202.11	165.11	-1314.65	-45.54	32.86	-1348.63	-33.56	46.50	-1537.67	-6.19	90.21	-1531.60	-11.11	132.61	-1506.33	95.74	1382.29	0.00	0.00	0.00	-1496.87	1.94	1805.47	-1485.17	116.07	1826.52	-1054.07	-81.27	1714.19	-1665.85	153.57	1732.29	48.53	978.44	73.20	644.33	925.15	74.65	104.57
3.68000	-1458.14	142.47	29.12	-1495.75	136.37	40.18	-2176.71	180.20	269.62	-2135.66	202.43	166.74	-1280.40	-53.04	35.47	-1314.24	-39.14	47.29	-1504.95	-9.04	80.42	-1500.55	-14.56	124.49	-1497.26	95.43	1381.28	0.00	0.00	0.00	-1491.43	0.83	1804.80	-1477.67	114.57	1826.18	-1054.07	-81.27	1714.19	-1655.41	151.07	1731.18	49.56	978.22	73.52	643.91	925.15	74.50	101.29
3.69000	-1451.17	140.70	29.43	-1496.08	135.84	39.09	-2167.78	180.71	270.01	-2125.74	202.71	168.39	-1247.64	-59.44	39.83	-1279.71	-45.13	49.15	-1471.19	-13.24	72.34	-1470.67	-16.95	116.25	-1489.10	94.65	1380.17	0.00	0.00	0.00	-1481.50	-1.10	1803.32	-1473.38	113.14	1825.53	-1054.07	-81.27	1714.19	-1644.95	148.56	1730.07	50.93	978.11	73.89	643.22	925.45	74.40	99.14
3.70000	-1458.34	140.90	27.45	-1501.50	135.15	37.24	-2158.62	181.19	270.38	-2115.61	202.96	170.06	-1213.80	-65.04	44.65	-1246.70	-50.84	52.08	-1438.58	-16.38	64.52	-1438.99	-21.15	110.00	-1479.58	94.43	1378.97	0.00	0.00	0.00	-1473.05	-2.34	1802.11	-1464.16	112.24	1824.61	-1054.07	-81.27	1714.19	-1634.47	146.03	1728.94	50.49	978.24	73.74	643.31	925.61	74.28	101.09
3.71000	-1459.67	140.75	26.47	-1504.45	134.40	36.23	-2149.24	181.64	270.73	-2105.29	203.18	171.74	-1181.48	-70.22	50.65	-1215.95	-55.49	55.48	-1406.19	-19.37	58.03	-1407.09	-25.70	104.83	-1471.24	93.87	1377.73	0.00	0.00	0.00	-1457.53	-3.58	1800.42	-1453.05	110.03	1823.61	-1054.07	-81.27	1714.19	-1623.97	143.48	1727.79	51.15	977.44	74.18	643.79	925.66	74.28	103.96
3.72000	-1469.67	141.18	24.28	-1504.49	133.85	35.89	-2139.63	182.05	271.05	-2094.77	203.36	173.45	-1144.03	-72.88	58.89	-1179.37	-58.89	61.71	-1373.19	-23.68	53.56	-1377.29	-27.85	99.64	-1462.45	93.16	1376.46	0.00	0.00	0.00	-1451.35	-5.28	1799.12	-1442.78	108.57	1822.53	-1054.07	-81.27	1714.19	-1613.45	140.92	1726.63	51.71	977.67	74.11	643.97	925.32	74.45	103.99
3.73000	-1468.71	140.82	24.34	-1503.36	136.05	36.16	-2129.79	182.43	271.35	-2084.05	203.51	175.17	-1115.57	-75.83	66.51	-1150.26	-61.84	67.42	-1341.61	-27.19	49.93	-1346.11	-33.82	97.65	-1453.17	92.54	1375.09	0.00	0.00	0.00	-1444.85	-6.40	1797.84	-1433.33	107.01	1821.19	-1054.07	-81.27	1714.19	-1602.91	138.34	1725.46	50.62	977.83	73.83	644.04	925.59	74.53	101.30
3.74000	-1457.97	143.93	27.03	-1501.27	135.65	36.61	-2119.72	182.77	271.63	-2073.13	203.62	176.92	-1086.78	-77.35	74.86	-1121.08	-62.87	74.48	-1311.63	-30.02	47.47	-1318.04	-36.30	95.04	-1444.35	91.70	1373.67	0.00	0.00	0.00	-1433.47	-8.32	1796.12	-1422.61	105.13	1819.67	-1054.07	-81.27	1714.19	-1592.35	135.74	1724.27	51.00	977.60	74.00	643.91	925.44	74.53	104.58
3.75000	-1462.27	142.69	25.71	-1502.41	135.78	36.28	-2109.41	183.07	271.88	-2061.99	203.69	178.69	-1059.69	-77.90	84.04	-1090.14	-64.46	83.36	-1282.46	-33.68	46.62	-1289.01	-39.63	92.88	-1435.22	90.85	1372.14	0.00	0.00	0.00	-1423.16	-10.01	1794.20	-1416.78	103.45	1818.38	-1054.07	-81.27	1714.19	-1581.77	133.13	1723.07	49.45	978.22	73.63	643.91	925.54	74.43	103.48
3.76000	-1462.93	142.49	25.46	-1499.82	135.86	37.08	-2098.87	183.33	272.10	-2050.65	203.73	180.47	-1034.52	-78.03	93.49	-1062.68	-64.36	92.22	-1255.17	-36.82	46.48	-1273.74	-40.63	92.70	-1427.16	89.91	1370.52	0.00	0.00	0.00	-1413.48	-11.70	1792.30	-1408.79	101.90	1816.90	-1054.07	-81.27	1714.19	-1571.17	130.50	1721.86	49.12	977.91	73.60	643.86	925.65	74.34	103.24
3.77000	-1465.43	143.64	24.90	-1501.96	135.62	36.08	-2088.08	183.55	272.30	-2039.09	203.73	182.28	-1005.39	-77.64	104.92	-1038.98	-64.92	100.40	-1229.12	-40.21	47.39	-1249.12	-42.22	93.05	-1418.29	89.04	1368.84	0.00	0.00	0.00	-1402.07	-13.57	1790.29	-1399.39	99.84	1815.48	-1054.07	-81.27	1714.19	-1560.55	127.85	1720.63	49.83	978.30	73.70	643.84	925.59	74.29	104.02
3.78000	-1462.95	142.30	25.42	-1502.29	135.97	36.09	-2077.05	183.74	272.48	-2027.33	203.69	184.11	-989.49	-76.89	112.83	-1016.86	-63.82	108.91	-1205.60	-43.45	48.95	-1221.53	-44.47	93.01	-1410.69	88.23	1367.13	0.00	0.00	0.00	-1392.99	-15.29	1788.26	-1391.59	97.90	1813.87	-1054.07	-81.27	1714.19	-1549.91	125.19	1719.39	50.16	978.00	73.85	643.71	925.42	74.37	103.83
3.79000	-1461.97	142.90	25.71	-1502.02	135.79	36.27	-2065.77	183.89	272.63	-2015.34	203.61	185.96	-963.35	-74.29	124.37	-996.80	-62.37	117.03	-1184.45	-46.12	50.79	-1202.69	-45.67	93.40	-1400.50	87.41	1365.32	0.00	0.00	0.00	-1387.56	-17.54	1786.80	-1382.06	95.74	1812.21	-1054.07	-81.27	1714.19	-1539.25	122.51	1718.13	50.55	978.35	73.79	643.61	925.83	74.24	105.01
3.80000	-1461.84	142.37	25.46	-1506.37	135.86	35.20	-2054.24	183.99	272.75	-2003.14	203.50	187.82	-947.72	-69.30	131.60	-979.20	-59.74	123.99	-1165.08	-48.87	53.05	-1185.03	-47.28	94.26	-1391.90	86.25	1363.44	0.00	0.00	0.00	-1376.95	-19.83	1784.57	-1369.38	93.38	1810.32	-1054.07	-81.27	1714.19	-1528.56	119.82	1716.86	50.16	977.77	73.86	643.49	925.68	74.22	104.57
3.81000	-1466.91	142.67	23.80	-1500.40	135.63	36.29	-2042.46	184.06	272.85	-1990.71	203.34	189.71	-929.37	-64.84	137.67	-963.62	-55.48	129.57	-1148.82	-49.59	54.19	-1168.45	-49.88	95.58	-1383.29	85.00	1361.62	0.00	0.00	0.00	-1366.69	-22.34	1782.46	-1360.40	90.91	1808.81	-1054.07	-81.27	1714.19	-1517.86	117.11	1715.58	50.54	978.12	73.75	643.96	925.17	74.46	105.10
3.82000	-1463.09	143.52	25.22	-1503.83	135.72	35.50	-2030.43	184.08	272.92	-1978.07	203.14	191.62	-923.38	-61.69	139.75	-951.09	-52.53	132.19	-1134.88	-50.62	54.72	-1155.00	-50.79	95.52	-1373.04	83.64	1359.93	0.00	0.00	0.00	-1359.71	-25.14	1780.64	-1347.31	88.31	1806.99	-1054.07	-81.27	1714.19	-1508.18	115.18	1714.01	50.89	978.31	73.89	644.87	925.35	74.59	103.60
3.83000	-1459.75	142.65	25.66	-1501.87	136.11	35.99	-2018.13	184.06	272.96	-1965.20	202.90	193.55	-907.66	-57.40	141.10	-940.34	-48.36	132.54	-1123.88	-50.72	53.91	-1143.72	-51.90	95.07	-1364.22	82.12	1358.29	0.00	0.00	0.00	-1346.99	-27.37	1778.69	-1340.30	84.82	1805.70	-1054.07	-81.27	1714.19	-1498.59	112.49	1712.70	49.79	978.06	73.69	644.15	925.38	74.49	100.36
3.84000	-1467.14	143.27	24.29	-1501.95	135.77	36.06	-2005.58	184.00	272.98	-1952.10	202.63	195.50	-898.13	-55.10	139.43	-931.80	-45.60	129.75	-1115.99	-49.93	51.94	-1135.53	-51.11	93.36	-1354.37	80.48	1356.81	0.00	0.00	0.00	-1336.83	-30.26	1777.04	-1330.88	82.16	1804.48	-1054.07	-81.27	1714.19	-1488.84	109.89	1711.34	50.17	978.20	73.79	643.35	925.74	74.24	103.92
3.85000	-1462.04	142.42	24.58	-1502.49	136.39	35.84	-1992.76	183.90	272.97	-1938.77	202.30	197.47	-890.84	-50.42	132.02	-925.95	-43.83	123.30	-1110.81	-48.46	51.83	-1129.85	-49.39	91.26	-1346.42	78.82	1355.37	0.00	0.00	0.00	-1325.80	-33.20	1775.13	-1323.33	78.67	1803.21	-1054.07	-81.27	1714.19	-1478.74	107.92	1710.01	51.22	977.91	74.09	643.07	925.81	74.17	102.76
3.86000	-1472.58	142.46	23.08	-1502.57	136.33	35.64	-1979.68	183.75	272.94	-1925.20	201.94	199.46	-885.59	-48.22	123.92	-921.26	-41.49	114.86	-1107.57	-47.08	51.26	-1125.41	-48.29	89.12	-1336.22	77.27	1354.07	0.00	0.00	0.00	-1320.72	-36.49	1773.88	-1314.16	75.97	1802.13	-1054.07	-81.27	1714.19	-1468.98	105.26	1708.96	50.04	977.67	73.84	643.45	925.34	74.36	104.67
3.87000	-1469.05	141.76	23.78	-1503.49	135.95	35.56	-1966.33	183.56	272.87	-1911.41	201.53	201.47	-888.54	-45.22	112.14	-917.50	-38.72	106.10	-1105.29	-45.47	51.12	-1122.24	-47.88	86.94	-1327.15	72.56	1351.64	0.00	0.00	0.00	-1312.35	-39.55	1772.72	-1303.32	72.37	1800.98	-1054.07	-81.27	1714.19	-1459.20	102.90	1707.97	49.94	978.49	73.48	644.41	925.15	74.54	104.66
3.88000	-1461.53	142.13	25.38	-1501.01	136.57	35.98	-1952.71	183.32	272.78	-1897.38	201.08	203.50	-883.70	-42.35	104.15	-914.59	-37.30	98.47	-1103.14	-44.10	49.07	-1120.00	-46.52	84.56	-1317.48	70.33	1350.58	0.00	0.00	0.00	-1302.43	-42.51	1770.92	-1293.46	69.13	1800.11	-1054.07	-81.27	1714.19	-1449.42	100.18	1707.18	51.84	978.01	74.09	644.11	925.63	74.43	101.91
3.89000	-1465.51	142.68	24.21	-1504.05	136.14	35.05	-1938.81	183.04	272.65	-1883.11	200.59	205.56	-877.22	-42.59	96.80	-911.01	-38.23	91.95	-1100.05	-43.98	46.90	-1115.99	-46.48	83.06	-1307.76	68.12	1349.87	0.00	0.00	0.00	-1292.02	-46.04	1769.52	-1283.89	65.60	1799.38	-1054.07	-81.27	1714.19	-1440.18	96.72	1706.56	51.51	977.86	74.06	644.54	925.13	74.69	100.75
3.90000	-1465.68	143.18	24.54	-1502.72	136.21	35.47	-1924.63	182.71	272.50	-1868.59	200.05	207.63	-875.74	-43.27	88.35	-907.27	-37.85	85.58	-1096.30	-44.32	45.13	-1110.58	-47.30	82.26	-1299.99	66.10	1349.29	0.00	0.00	0.00	-1284.39	-49.87	1768.70	-1273.73	61.94	1798.55	-1054.07	-81.27	1714.19	-1430.40	93.65	1706.31	50.76	978.04	73.89	643.68	925.18	74.53	104.72
3.91000	-1461.12	142.56	25.63	-1497.91	136.78	36.45	-1910.18	182.34	272.32	-1853.84	199.47	209.72	-873.01	-44.61	79.97	-903.13	-39.25	79.15	-1093.37	-45.13	43.59	-1106.22	-47.46	80.87	-1288.46	63.97	1348.79	0.00	0.00	0.00	-1273.74	-53.48	1767.80	-1262.92	57.78	1798.55	-1054.07	-81.27	1714.19	-1420.52	90.94	1706.13	50.71	978.06	73.84	643.50	925.30	74.45	103.59
3.92000	-1465.55	142.68	24.39	-1499.04	136.07	36.44	-1895.44	181.91	272.11	-1838.83	198.84	211.84	-863.25	-46.34	73.25	-900.18	-40.00	72.68	-1092.17	-46.26	43.74	-1103.22	-48.00	80.13	-1279.02	61.89	1348.96	0.00	0.00	0.00	-1263.11	-57.21	1767.12	-1252.31	54.04	1798.54	-1054.07	-81.27	1714.19	-1410.68	87.89	1706.40	49.27	978.22	73.50	644.07	925.21	74.55	102.96
3.93000	-1467.86	142.69	23.86	-1494.24	136.26	37.63	-1880.42	181.44	271.88	-1823.58	198.16	213.98	-864.22	-46.87	65.53	-898.11	-40.65	66.70	-1092.16	-45.95	43.55	-1101.72	-48.04	79.60	-1268.76	59.62	1349.19	0.00	0.00	0.00	-1253.47	-60.65	1766.82	-1242.50	49.94	1798.43	-1054.07	-81.27	1714.19	-1401.00	84.83	1706.91	50.09	977.89	73.73	644.13	925.49	74.41	104.79
3.94000	-1469.52	143.85	23.44	-1502.34	136.83	36.96	-1865.11	180.93	271.61	-1808.08	197.44	216.14	-862.38	-47.05	59.93	-897.60	-40.25	61.50	-1091.39	-46.76	44.20	-1099.44	-49.45	79.38	-1258.21	57.72	1349.89	0.00	0.00	0.00	-1244.84	-64.91	1767.03	-1235.13	45.65	1799.38	-1054.07	-81.27	1714.19	-1390.76	82.42	1707.56	50.63	977.99	73.83	644.35	925.13	74.46	103.61
3.95000	-1464.53	142.49	24.45	-1502.05	135.76	37.57	-1849.51	180.36	271.31	-1792.33	196.67	218.32	-859.78	-47.61	54.55	-894.20	-40.79	57.88	-1090.79	-47.18	44.04	-1097.18	-50.36	78.97	-1248.15	55.70	1350.88	0.00	0.00	0.00	-1233.39	-68.63	1767.15	-1224.81	41.44	1800.21	-1054.07	-81.27	1714.19	-1381.57	78.04	1708.73	51.41	978.19	74.06	644.06	925.22	74.56	103.14
3.96000	-1464.21	141.88	24.35	-1492.68	135.22	39.66	-1833.61	179.74	270.98	-1776.32	195.85	220.52	-859.52	-47.81	49.07	-894.53	-40.59	53.30	-1090.39	-47.81	43.06	-1095.50	-50.35	78.69	-1237.30	53.91	1352.03	0.00	0.00	0.00	-1224.44	-72.62	1767.69	-1214.78	36.59	1801.28	-1054.07	-81.27	1714.19	-1372.18	74.15	1709.98	51.20	977.53	74.12	643.28	925.46	74.27	103.48
3.97000	-1463.39	141.76	24.26	-1501.52	135.94	38.67	-1817.42	179.07	270.62	-1760.06	194.98	222.74	-854.46	-47.13	45.22	-894.01	-40.42	49.24	-1090.29	-48.46	42.29	-1093.49	-50.70	78.73	-1227.01	51.81	1353.39	0.00	0.00	0.00	-1215.55	-76.60	1768.30	-1204.12	32.99	1802.48	-1054.07	-81.27	1714.19	-1362.39	70.88	1711.19	50.95	978.04	73.93	644.50	924.97	74.64	101.86
3.98000	-1458.55	142.01	25.39	-1501.24	135.75	39.40	-1800.92	178.35	270.23	-1743.53	194.06	224.98	-853.91	-47.66	40.77	-890.59	-41.02	47.54	-1089.74	-48.43	41.56	-1092.17	-50.12	78.16	-1214.86	49.68	1355.00	0.00	0.00	0.00	-1206.56	-80.87	1768.99	-1195.34	28.60	1803.77	-1054.07	-81.27	1714.19	-1352.68	67.81	1712.70	50.70	978.29	73.77	644.91	924.87	74.87	104.56
3.99000	-1463.42	141.70	23.84	-1500.58	134.84	40.21	-1784.13	177.58	269.80	-1726.75	193.10	227.25	-854.88	-48.00	37.94	-889.85	-40.96	46.19	-1089.37	-48.43	41.33	-1091.17	-50.16	78.18	-1205.17	47.80	1356.71	0.00	0.00	0.00	-1194.69	-84.58	1769.60	-1185.72	24.66	1805.20	-1054.07	-81.27	1714.19	-1343.22	64.14	1714.19	51.16	977.65	74.18	644.59	925.03	74.64	108.26
4.00000	-1466.93	142.05	23.13	-1484.27	134.89	44.33	-1767.03	176.76	269.35	-1709.70	192.08	229.53	-854.46	-47.46	36.82	-892.50	-40.50	44.60	-1089.07	-48.48	41.17	-1089.92	-51.13	78.62	-1195.27	45.89	1358.55	0.00	0.00	0.00	-1185.31	-88.49	1770.65	-1177.63	21.05	1807.04	-1054.07	-81.27	1714.19	-1334.04	60.11	1715.94	51.42	977.69	74.23	644.03	925.31	74.58	103.22
4.01000	-1464.40	141.36	23.40	-1483.92	134.99	44.73	-1749.62	175.88	268.86	-1692.38	191.02	231.84	-853.78	-47.97	35.86	-890.45	-41.01	44.39	-1088.83	-48.55	41.10	-1089.57	-51.01	78.54	-1185.13	44.02	1360.32	0.00	0.00	0.00	-1173.83	-92.34	1771.45	-1164.68	17.51	1808.39	-1054.07	-81.27	1714.19	-1324.53	56.63	1717.55	49.87	978.17	73.71	643.65	925.14	74.44	103.39
4.02000	-1464.29	142.36	23.69	-1493.40	134.92	42.01	-1731.91	174.96	268.34	-1674.79	189.90	234.17	-851.33	-48.23	35.38	-891.40	-41.01	43.56	-1088.96	-48.12	40.84	-1089.28	-50.91	78.65	-1172.70	42.13	1362.12	0.00	0.00	0.00	-1168.53	-95.65	1772.73	-1156.28	13.50	1810.14	-1054.07	-81.27	1714.19	-1315.28	53.12	1719.23	49.96	977.95	73.58	643.61	925.23	74.40	105.61
4.03000	-1462.56	142.22	23.80	-1496.98	133.90	40.63	-1713.88	173.97	267.79	-1656.94	188.73	236.52	-854.51	-48.38	34.26	-891.05	-40.89	43.11	-1088.55	-48.44	41.02	-1089.03	-50.80	78.56	-1163.53	40.18	1363.79	0.00	0.00	0.00	-1159.61	-99.38	1773.74	-1147.00	9.78	1811.83	-1054.07	-81.27	1714.19	-1305.60	50.32	1720.57	50.19	978.20	73.69	644.10	925.32	74.49	104.65
4.04000	-1465.15	142.28	21.98	-1497.66	133.39	39.89	-1695.53	172.94	267.21	-1638.81	187.51	238.89	-851.75	-47.42	34.21	-891.68	-41.28	42.55	-1088.69	-48.12	40.83	-1089.16	-50.29	78.45	-1153.10	38.01	1365.49	0.00	0.00	0.00	-1150.49	-102.55	1774.94	-1141.36	6.31	1813.78	-1054.07	-81.27	1714.19	-1296.50	46.79	1722.00	50.23	977.78	73.93	644.16	925.11	74.57	101.17
4.05000	-1460.01	141.70	21.24	-1494.60	132.53	39.86	-1676.87	171.85	266.59	-1620.40	186.23	241.29	-854.03	-47.81	33.12	-889.79	-41.09	43.02	-1088.35	-48.58	41.04	-1088.78	-50.59	78.61	-1143.37	35.94	1367.02	0.00	0.00	0.00	-1137.16	-105.58	1775.71	-1131.15	3.07	1814.98	-1054.07	-81.27	1714.19	-1287.18	43.68	1723.40	50.44	978.29	73.75	644.25	925.17	74.66	100.90
4.06000	-1455.84	142.12	20.71	-1488.49	132.36	40.96	-1657.88	170.70	265.94	-1601.72	184.90	243.70	-854.82	-48.21	32.82	-891.07	-41.09	42.26	-1088.60	-48.06	40.75	-1088.58	-50.66	78.71	-1133.29	34.11	1368.58	0.00	0.00	0.00	-1129.31	-108.87	1776.78	-1122.37	0.09	1816.50	-1054.07	-81.27	1714.19	-1278.49	39.65	1724.88	51.29	977.87	74.00	643.98	925.35	74.49	100.63
4.07000	-1450.68	141.62	19.09	-1481.56	131.73	43.08	-1638.57	169.50	265.26	-1582.76	183.52	246.14	-854.27	-47.49	32.85	-890.83	-41.03	42.12	-1088.43	-48.20	40.78	-1088.71	-50.41	78.44	-1123.31	31.85	1370.06	0.00	0.00	0.00	-1121.19	-111.63	1777.95	-1111.71	-3.11	1817.67	-1054.07	-81.27	1714.19	-1269.29	36.87	1726.08	50.62	977.99	73.89	643.81	925.44	74.38	103.29
4.08000	-1452.96	140.99	15.76	-1472.70	131.32	45.90	-1618.93	168.23	264.54	-1563.51	182.09	248.60	-851.68	-48.05	32.96	-889.78	-41.27	42.13	-1088.38	-48.33	40.79	-1088.68	-50.16	78.41	-1112.05	30.67	1371.28	0.00	0.00	0.00	-1111.98	-114.01	1778.73	-1100.95	-5.72	1819.01	-1054.07	-81.27	1714.19	-1259.16	35.61	1726.98	50.42	977.90	73.89	644.23	925.22	74.60	103.05
4.09000	-1443.86	140.98	15.02	-1462.30	131.24	48.54	-1598.97	166.92	263.79	-1543.98	180.59	251.08	-851.96	-47.96	32.81	-890.88	-41.22	41.72	-1088.41	-48.33	40.69	-1088.79	-50.13	78.33	-1103.35	29.30	1372.41	0.00	0.00	0.00	-1103.55	-116.83	1779.82	-1095.35	-8.48	1820.86	-1054.07	-81.27	1714.19	-1250.20	32.86	1728.16	49.82	978.26	73.68	643.98	925.50	74.38	103.91
4.10000	-1441.18	140.76	11.88	-1449.75	131.41	51.33	-1578.67	165.54	263.00	-1524.16	179.05	253.59	-854.58	-48.07	32.09	-889.47	-41.29	41.85	-1088.29	-48.23	40.62	-1088.98	-50.04	78.12	-1092.48	28.11	1373.45	0.00	0.00	0.00	-1094.65	-119.29	1780.79	-1086.06	-10.57	1822.02	-1054.07	-81.27	1714.19	-1240.55	31.68	1729.08	50.01	977.96	73.74	643.90	925.26	74.46	102.96
4.11000	-1432.71	142.07	11.11	-1437.98	132.38	54.32	-1558.03	164.11	262.18	-1504.06	177.44	256.11	-852.65	-48.37	32.15	-888.74	-41.56	41.80	-1088.24	-48.37	40.65	-1088.36	-50.96	78.69	-1084.82	26.64	1374.53	0.00	0.00	0.00	-1082.81	-121.37	1781.32	-1076.27	-12.22	1823.20	-1054.07	-81.27	1714.19	-1231.80	29.10	1730.15	50.22	977.53	73.86	644.24	925.37	74.57	100.14
4.12000	-1420.90	145.46	14.87	-1423.57	133.50	60.22	-1537.06	162.61	261.32	-1483.66	175.78	258.66	-851.46	-47.89	32.32	-890.91	-41.30	41.19	-1088.35	-48.37	40.66	-1088.13	-50.96	78.77	-1075.25	25.20	1375.52	0.00	0.00	0.00	-1074.57	-122.72	1782.60	-1068.19	-14.42	1824.29	-1054.07	-81.27	1714.19	-1222.78	27.14	1731.09	49.93	977.89	73.84	644.53	925.07	74.72	100.48
4.13000	-1404.58	148.31	21.93	-1408.07	135.81	66.78	-1515.74	161.06	260.43	-1462.97	174.07	261.23	-855.92	-48.44	30.96	-888.94	-41.09	41.65	-1088.03	-48.75	40.80	-1088.39	-50.59	78.59	-1064.89	23.91	1376.49	0.00	0.00	0.00	-1067.45	-124.08	1783.70	-1057.23	-15.98	1825.03	-1054.07	-81.27	1714.19	-1213.80	25.35	1732.03	50.00	978.12	73.89	643.69	925.13	74.45	100.01
4.14000	-1385.54	150.51	28.44	-1388.98	138.03	72.97	-1494.09	159.45	259.50	-1445.21	173.04	267.46	-852.46	-47.91	32.05	-889.29	-41.35	41.46	-1088.31	-48.21	40.55	-1088.78	-49.94	78.28	-1056.19	22.45	1377.36	0.00	0.00	0.00	-1056.15	-124.90	1784.53	-1050.68	-17.09	1826.38	-1054.07	-81.27	1714.19	-1205.20	23.09	1733.10	49.45	978.10	73.71	644.16	925.53	74.50	101.42
4.15000	-1361.65	153.16	34.41	-1372.86	140.42	76.70	-1472.09	157.77	258.54	-1427.69	170.81	272.33	-853.25	-48.02	31.72	-891.52	-41.40	40.78	-1088.22	-48.45	40.61	-1088.54	-50.28	78.51	-1046.69	21.43	1378.19	0.00	0.00	0.00	-1048.00	-125.77	1785.67	-1042.01	-19.00	1826.92	-1054.07	-81.27	1714.19	-1196.35	21.75	1733.86	49.87	978.14	73.74	644.07	925.22	74.62	101.73
4.16000	-1338.65	156.26	39.22	-1353.92	142.34	79.94	-1453.74	155.38	261.49	-1409.60	168.42	275.68	-851.66	-48.06	31.48	-891.37	-41.67	40.75	-1088.28	-48.28	40.53	-1088.07	-50.85	78.87	-1037.05	20.19	1379.08	0.00	0.00	0.00	-1034.61	-125.85	1786.74	-1034.44	-19.72	1827.81	-1054.07	-81.27	1714.19	-1187.61	20.30	1734.81	51.25	977.88	73.97	644.32	925.00	74.67	102.57
4.17000	-1318.24	157.26	42.73	-1332.04	143.62	82.77	-1434.69	153.40	263.07	-1389.84	167.69	278.28	-853.97	-48.19	31.22	-888.82	-41.26	41.27	-1088.23	-48.38	40.57	-1087.96	-50.95	78.95	-1030.53	18.91	1379.83	0.00	0.00	0.00	-1025.25	-126.10	1788.07	-1021.86	-19.19	1828.23	-1054.07	-81.27	1714.19	-1179.65	18.34	1735.72	50.38	978.25	73.72	644.25	925.17	74.62	103.21
4.18000	-1299.42	157.93	44.10	-1311.28	144.30	83.93	-1414.57	152.28	263.48	-1370.30	166.17	279.25	-851.24	-47.95	31.72	-888.74	-41.01	41.22	-1088.24	-48.31	40.52	-1088.16	-50.70	78.97	-1022.21	17.57	1380.71	0.00	0.00	0.00	-1015.94	-125.78	1789.54	-1013.11	-18.79	1829.26	-1054.07	-81.27	1714.19	-1171.01	17.37	1736.65	49.66	978.05	73.60	644.19	925.58	74.44	103.48
4.19000	-1273.97	158.25	45.94	-1289.90	144.27	84.29	-1394.67	150.28	262.21	-1350.41	164.63	278.90	-853.23	-48.43	31.09	-889.11	-41.47	41.14	-1088.03	-48.74	40.77	-1087.74	-51.26	79.33	-1014.20	16.43	1381.45	0.00	0.00	0.00	-1008.75	-125.43	1791.02	-1005.38	-17.93	1830.32	-1054.07	-81.27	1714.19	-1162.29	16.73	1737.41	49.85	977.78	73.75	643.75	925.47	74.45	105.15
4.20000	-1250.21	158.63	46.34	-1267.30	143.71	83.64	-1374.33	148.74	259.75	-1330.10	162.94	277.27	-852.10	-48.46	31.29	-890.93	-41.54	40.61	-1087.86	-48.87	40.77	-1088.48	-50.42	78.95	-1006.67	15.63	1382.29	0.00	0.00	0.00	-996.85	-124.41	1792.50	-997.65	-16.89	1831.30	-1054.07	-81.27	1714.19	-1154.04	15.45	1738.29	50.49	977.67	73.93	643.80	925.66	74.34	103.70
4.21000	-1227.86	155.25	44.71	-1244.94	141.62	81.14	-1353.26	147.42	256.12	-1309.35	161.41	274.65	-852.56	-47.85	30.89	-889.94	-41.52	40.73	-1088.23	-48.55	40.58	-1088.13	-50.73	79.47	-997.64	14.36	1382.98	0.00	0.00	0.00	-987.13	-123.29	1794.15	-987.69	-15.49	1831.83	-1054.07	-81.27	1714.19	-1146.05	13.85	1739.19	50.47	977.89	73.83	643.77	925.35	74.38	103.82
4.22000	-1203.57	153.87	43.54	-1220.08	140.19	79.47	-1331.09	146.87	251.68	-1288.47	159.80	271.00	-850.28	-47.49	31.76	-890.35	-41.60	40.58	-1087.80	-49.07	40.88	-1088.58	-50.14	79.22	-991.21	13.34	1383.77	0.00	0.00	0.00	-975.81	-122.01	1795.65	-981.42	-14.05	1832.92	-1054.07	-81.27	1714.19	-1137.96	12.48	1739.86	49.32	978.30	73.45	644.09	925.43	74.59	101.37
4.23000	-1176.51	152.41	42.37	-1191.89	138.41	78.10	-1308.71	146.17	246.15	-1266.76	158.43	266.51	-853.10	-47.75	31.06	-889.42	-41.07	40.68	-1087.94	-48.96	40.80	-1088.26	-50.84	79.75	-982.26	12.58	1384.37	0.00	0.00	0.00	-966.07	-120.42	1797.13	-970.17	-12.61	1833.31	-1054.07	-81.27	1714.19	-1129.78	11.82	1740.27	50.02	977.83	73.83	644.11	925.24	74.64	100.88
4.24000	-1142.71	149.85	42.31	-1163.29	136.19	76.19	-1285.56	145.81	239.74	-1244.46	157.27	261.03	-853.02	-47.67	30.81	-889.93	-41.36	40.37	-1087.75	-49.13	40.95	-1088.75	-49.86	79.55	-974.71	11.82	1384.92	0.00	0.00	0.00	-960.12	-118.91	1798.92	-962.33	-10.66	1833.86	-1054.07	-81.27	1714.19	-1121.34	11.39	1740.56	49.61	977.80	73.71	644.45	924.97	74.61	99.75
4.25000	-1108.67	148.80	42.63	-1134.42	133.83	73.62	-1261.34	146.13	232.50	-1221.35	156.58	255.07	-853.08	-47.72	30.61	-891.67	-41.39	39.93	-1088.02	-48.67	40.78	-1088.77	-49.67	79.70	-966.40	10.95	1385.44	0.00	0.00	0.00	-950.68	-117.03	1800.45	-953.43	-8.30	1834.49	-1054.07	-81.27	1714.19	-1113.48	10.24	1741.03	49.32	978.27	73.46	644.31	925.24	74.55	98.68
4.26000	-1074.80	145.38	41.56	-1100.09	131.24	72.98	-1236.74	146.43	224.41	-1197.58	155.88	248.43	-851.30	-47.58	31.00	-890.36	-41.36	40.18	-1087.95	-48.65	40.87	-1088.91	-49.49	79.88	-957.51	9.83	1385.81	0.00	0.00	0.00	-939.65	-115.21	1801.44	-944.77	-6.51	1834.47	-1054.07	-81.27	1714.19	-1105.20	9.97	1741.01	50.31	978.07	73.81	643.44	925.56	74.28	103.63
4.27000	-1039.19	141.98	40.66	-1068.68	128.52	70.39	-1211.38	146.43	215.37	-1173.08	156.09	241.33	-851.57	-47.65	30.88	-890.20	-41.19	40.22	-1087.84	-48.51	40.88	-1088.61	-49.62	80.16	-949.46	8.91	1386.06	0.00	0.00	0.00	-929.12	-113.06	1802.63	-939.33	-3.92	1834.96	-1054.07	-81.27	1714.19	-1097.19	9.34	1741.09	50.95	977.69	74.13	644.13	925.30	74.55	102.57
4.28000	-1008.16	138.22	39.24	-1036.52	125.91	67.96	-1185.56	146.24	205.44	-1148.05	156.28	233.56	-850.77	-47.77	31.03	-889.02	-41.65	40.46	-1087.60	-48.74	41.12	-1088.05	-50.44	80.88	-941.76	8.25	1386.31	0.00	0.00	0.00	-919.12	-110.96	1803.75	-930.33	-1.47	1834.67	-1054.07	-81.27	1714.19	-1088.78	9.34	1740.85	50.04	977.72	73.85	644.02	925.53	74.47	103.52
4.29000	-971.80	134.88	38.82	-1003.52	123.08	65.61	-1159.38	145.59	194.75	-1122.62	155.58	224.81	-850.93	-47.88	31.06	-890.22	-41.81	39.76	-1087.58	-48.51	41.17	-1088.42	-49.49	80.61	-932.66	7.17	1386.11	0.00	0.00	0.00	-911.52	-108.85	1804.93	-921.46	0.52	1834.31	-1054.07	-81.27	1714.19	-1080.55	8.59	1740.61	50.79	977.64	73.95	644.05	925.21	74.34	102.18
4.30000	-940.54	131.48	37.45	-971.64	120.19	63.19	-1132.19	144.99	183.64	-1097.06	154.65	215.58	-849.77	-48.42	31.24	-891.01	-42.07	39.66	-1087.60	-48.27	41.16	-1088.21	-49.56	80.82	-924.78	6.39	1385.87	0.00	0.00	0.00	-900.07	-106.40	1805.81	-912.87	2.99	1834.17	-1054.07	-81.27	1714.19	-1072.47	8.11	1740.14	51.43	977.68	74.04	644.60	925.06	74.56	102.37
4.31000	-905.58	127.73	37.02	-937.37	117.31	61.49	-1104.28	144.35	172.23	-1070.40	153.92	206.16	-851.73	-48.32	30.42	-889.89	-42.52	39.75	-1087.53	-48.31	41.34	-1088.35	-49.13	80.99	-915.73	5.47	1385.46	0.00	0.00	0.00	-892.24	-104.34	1806.72	-903.94	5.43	1833.92	-1054.07	-81.27	1714.19	-1064.06	7.89	1739.55	50.26	978.06	73.68	643.74	925.22	74.38	102.87
4.32000	-867.24	124.53	37.82	-904.36	114.58	59.50	-1075.11	144.04	160.77	-1043.44	152.80	196.41	-851.40	-48.42	30.99	-888.63	-42.35	40.34	-1087.46	-48.12	41.40	-1088.51	-48.75	81.21	-908.68	4.42	1385.03	0.00	0.00	0.00	-883.98	-102.22	1807.50	-895.49	7.95	1833.20	-1054.06	-81.27	1714.19	-1055.26	8.28	1738.69	49.61	978.31	73.58	644.84	925.42	74.68	106.40
4.33000	-832.27	122.16	38.27	-866.95	112.11	58.71	-1045.91	142.60	148.89	-1016.12	151.46	186.57	-852.70	-48.52	30.45	-888.93	-42.21	40.36	-1087.11	-48.42	41.69	-1088.56	-48.48	81.35	-898.11	3.43	1384.47	0.00	0.00	0.00	-874.59	-99.90	1807.97	-887.03	10.06	1832.63	-1044.56	-81.71	1714.13	-1046.79	8.61	1737.79	49.57	978.24	73.70	644.43	925.29	74.53	103.42
4.34000	-797.77	119.94	38.35	-835.45	110.10	56.53	-1016.15	140.83	137.02	-987.82	150.38	176.90	-849.49	-48.97	31.48	-890.32	-42.66	39.66	-1087.03	-48.38	41.82	-1087.63	-49.44	82.14	-891.13	2.65	1383.92	0.00	0.00	0.00	-864.28	-97.75	1808.51	-883.22	12.75	1832.42	-1034.84	-82.28	1713.99	-1038.49	8.36	1736.92	49.32	978.20	73.56	643.44	925.42	74.16	102.67
4.35000	-765.02	118.35	37.61	-801.38	108.47	54.48	-986.06	138.70	125.50	-959.20	149.37	167.34	-851.96	-49.28	30.70	-889.43	-42.46	39.95	-1087.06	-48.00	41.87	-1087.68	-49.00	82.28	-883.36	1.62	1383.15	0.00	0.00	0.00	-855.81	-95.92	1808.71	-874.17	14.66	1831.68	-1025.68	-82.16	1713.93	-1029.78	8.46	1735.88	50.47	977.83	73.94	643.60	925.32	74.27	102.35
4.36000	-728.19	117.38	37.55	-768.59	107.21	52.20	-955.94	135.65	114.02	-929.97	147.96	157.88	-852.84	-49.56	30.69	-888.76	-42.56	40.25	-1086.94	-47.78	42.00	-1088.30	-47.95	82.22	-874.16	1.01	1382.22	0.00	0.00	0.00	-846.69	-94.16	1808.98	-866.81	16.43	1831.02	-1016.26	-82.34	1713.66	-1020.76	9.55	1734.73	49.69	978.03	73.66	643.93	925.18	74.52	103.46
4.37000	-694.68	116.81	37.29	-732.54	106.91	50.85	-925.35	132.95	103.58	-900.72	146.91	149.08	-853.32	-49.21	30.97	-891.49	-42.87	39.51	-1086.93	-47.58	42.15	-1087.73	-48.37	82.84	-865.80	0.42	1381.31	0.00	0.00	0.00	-836.90	-92.03	1808.98	-858.15	18.23	1830.05	-1007.06	-81.89	1713.35	-1012.06	9.64	1733.66	49.00	978.51	73.37	643.25	925.27	74.26	103.75
4.38000	-658.15	117.54	38.41	-700.04	106.70	49.62	-894.11	130.94	94.11	-871.58	144.39	140.34	-848.66	-49.38	32.01	-886.81	-43.17	40.76	-1086.81	-47.39	42.38	-1087.84	-48.04	82.91	-856.89	-0.19	1380.41	0.00	0.00	0.00	-827.98	-90.43	1808.83	-847.77	20.91	1829.00	-997.56	-81.73	1712.79	-1003.62	9.35	1732.59	49.61	978.29	73.57	643.63	925.46	74.39	104.48
4.39000	-625.53	118.49	39.85	-665.78	107.08	49.97	-862.38	128.83	85.47	-842.65	142.13	132.49	-848.38	-49.36	31.76	-889.61	-43.36	40.08	-1086.55	-47.38	42.77	-1087.28	-48.57	83.57	-849.50	-0.03	1379.37	0.00	0.00	0.00	-817.27	-88.42	1808.43	-837.84	22.50	1827.91	-988.03	-81.35	1712.10	-994.52	10.11	1731.29	51.07	977.82	74.00	643.54	925.28	74.35	106.53
4.40000	-587.84	119.26	44.47	-632.15	107.52	51.50	-831.04	126.39	77.53	-813.53	139.75	125.37	-851.11	-49.69	30.98	-890.87	-43.37	39.59	-1086.50	-47.12	42.99	-1087.06	-48.52	83.79	-840.48	-0.37	1378.26	0.00	0.00	0.00	-809.20	-86.90	1808.11	-832.75	23.79	1827.21	-978.56	-80.85	1711.39	-985.58	11.05	1729.94	50.15	977.76	73.85	644.19	925.17	74.42	101.04
4.41000	-556.16	120.30	48.81	-599.28	108.66	54.33	-799.20	124.92	70.93	-784.65	137.64	119.15	-853.17	-49.09	29.88	-891.95	-43.36	39.06	-1086.23	-47.07	43.37	-1087.07	-48.37	84.33	-830.61	-0.40	1377.18	0.00	0.00	0.00	-798.63	-85.21	1807.26	-821.29	25.81	1825.70	-969.04	-80.35	1710.49	-976.34	12.06	1728.62	49.54	977.84	73.55	644.14	925.16	74.47	99.24
4.42000	-522.04	122.22	54.67	-564.93	109.28	58.47	-768.17	122.91	65.11	-756.19	135.09	113.75	-853.39	-48.81	29.26	-890.95	-43.51	39.16	-1086.19	-46.68	43.72	-1086.90	-48.24	84.56	-823.15	-0.37	1376.02	0.00	0.00	0.00	-791.53	-83.93	1806.62	-812.76	27.17	1824.50	-959.55	-80.00	1709.50	-967.43	12.54	1727.38	50.47	977.84	73.95	644.68	925.48	74.61	102.32
4.43000	-492.91	123.63	61.75	-533.41	109.51	63.81	-737.16	121.21	60.38	-728.18	132.80	109.41	-849.73	-49.54	30.33	-889.74	-44.06	39.60	-1086.09	-46.46	44.10	-1086.28	-48.42	85.37	-814.24	-0.01	1374.76	0.00	0.00	0.00	-782.26	-82.67	1805.58	-804.28	29.04	1823.41	-950.55	-78.65	1708.62	-958.33	13.09	1725.95	49.69	978.02	73.69	644.33	925.35	74.59	104.50
4.44000	-461.65	124.31	70.16	-503.09	110.67	70.17	-707.35	119.41	56.57	-700.97	130.91	106.17	-852.67	-49.67	29.30	-888.34	-43.04	40.02	-1085.84	-46.26	44.67	-1086.68	-47.61	85.58	-805.27	0.02	1373.46	0.00	0.00	0.00	-771.43	-81.24	1804.56	-795.16	30.06	1822.11	-940.98	-78.12	1707.42	-948.88	14.63	1724.47	50.02	977.63	73.88	643.49	925.19	74.45	103.00
4.45000	-434.71	124.51	80.09	-474.72	110.66	77.67	-678.38	117.60	53.60	-674.61	129.24	103.87	-851.61	-49.54	29.69	-889.03	-43.13	39.63	-1085.74	-45.91	45.20	-1086.74	-46.91	85.98	-795.69	0.49	1371.96	0.00	0.00	0.00	-763.89	-80.04	1803.61	-784.68	31.80	1820.55	-931.55	-77.17	1706.27	-939.53	15.77	1722.94	49.44	978.07	73.72	643.96	925.31	74.58	102.35
4.46000	-408.86	124.62	89.70	-448.17	110.05	85.97	-651.00	116.29	51.80	-649.90	127.37	102.31	-852.65	-49.62	29.28	-888.32	-43.16	39.77	-1085.67	-45.65	45.85	-1085.70	-48.04	87.39	-787.24	1.01	1370.44	0.00	0.00	0.00	-756.13	-78.38	1802.51	-774.15	33.01	1819.14	-922.07	-76.28	1704.96	-929.93	17.16	1721.43	50.61	977.58	73.96	644.07	925.08	74.63	103.06
4.47000	-384.86	124.25	99.50	-424.05	108.99	93.77	-625.03	114.95	50.76	-626.20	125.92	101.53	-851.96	-49.71	29.09	-888.45	-43.20	39.58	-1085.48	-45.56	46.65	-1085.75	-47.32	87.79	-779.14	1.51	1368.80	0.00	0.00	0.00	-744.51	-77.10	1801.04	-765.99	34.05	1817.76	-912.86	-75.08	1703.55	-920.28	19.33	1719.62	50.50	977.73	73.86	644.24	925.15	74.57	104.77
4.48000	-362.88	122.56	109.06	-401.93	108.29	101.32	-601.04	113.44	50.19	-604.02	124.55	101.28	-852.30	-49.48	29.23	-887.90	-43.92	39.53	-1085.31	-45.42	47.45	-1085.64	-47.02	88.58	-771.77	2.12	1367.22	0.00	0.00	0.00	-736.55	-76.19	1799.89	-754.26	35.56	1815.99	-903.86	-73.66	1702.21	-911.19	20.23	1718.10	50.17	978.16	73.71	644.55	925.39	74.60	104.67
4.49000	-343.32	120.85	117.07	-381.39	106.50	108.45	-579.00	112.48	50.24	-583.80	123.32	101.24	-851.32	-49.60	29.17	-890.06	-44.08	39.00	-1084.90	-45.54	48.53	-1085.19	-47.18	89.73	-762.10	2.29	1365.51	0.00	0.00	0.00	-726.56	-74.82	1798.49	-744.67	36.92	1814.55	-894.62	-72.55	1700.72	-902.00	21.76	1716.50	50.82	977.62	74.10	643.30	925.80	74.17	105.41
4.50000	-325.69	118.81	123.56	-363.34	105.35	114.41	-559.43	111.08	50.40	-565.52	121.71	101.28	-849.87	-50.09	29.46	-888.01	-44.02	39.37	-1084.86	-45.28	49.51	-1084.61	-47.07	90.66	-754.25	2.63	1363.88	0.00	0.00	0.00	-715.38	-73.38	1797.10	-737.53	38.05	1813.28	-885.26	-71.50	1699.12	-892.72	23.39	1714.83	50.39	977.71	73.80	643.60	925.78	74.17	105.47
4.51000	-310.00	116.73	128.84	-347.46	103.21	119.08	-542.06	109.61	50.53	-549.17	120.00	101.22	-852.42	-49.40	28.79	-887.53	-43.92	39.45	-1084.61	-45.39	50.79	-1084.18	-47.36	92.01	-744.88	3.45	1362.30	0.00	0.00	0.00	-706.57	-71.62	1795.82	-729.34	39.60	1811.65	-876.01	-70.10	1697.66	-883.41	24.75	1713.29	50.94	977.53	74.08	643.32	925.77	74.16	102.62
4.52000	-296.61	113.85	131.98	-333.36	101.89	122.20	-527.30	108.16	50.51	-535.03	118.16	100.97	-850.40	-49.90	29.21	-889.32	-43.92	38.99	-1084.17	-45.85	52.35	-1083.65	-47.34	93.14	-736.78	3.94	1360.70	0.00	0.00	0.00	-699.21	-70.10	1794.61	-718.68	41.43	1810.29	-866.81	-68.63	1696.26	-874.32	26.11	1711.73	50.91	977.73	73.96	643.76	925.32	74.46	105.52
4.53000	-284.65	110.88	133.47	-322.34	95.94	121.48	-515.05	105.59	50.35	-522.90	116.26	100.35	-851.55	-49.68	29.08	-888.86	-43.85	39.20	-1083.92	-46.13	53.86	-1082.89	-47.50	94.55	-726.41	4.31	1359.18	0.00	0.00	0.00	-689.07	-68.58	1793.09	-713.16	42.95	1809.13	-857.74	-66.79	1694.98	-865.09	27.98	1710.25	50.65	977.66	73.85	644.15	925.12	74.52	104.57
4.54000	-274.70	106.47	131.87	-312.47	91.26	120.27	-504.82	103.35	50.94	-512.96	113.84	99.34	-849.38	-50.08	29.71	-887.51	-44.36	39.19	-1083.76	-46.37	55.45	-1081.39	-48.94	96.80	-718.72	4.81	1357.78	0.00	0.00	0.00	-680.41	-67.01	1792.15	-701.99	44.66	1807.48	-848.66	-65.24	1693.76	-855.92	29.93	1708.82	49.87	977.92	73.73	643.51	925.60	74.30	102.01
4.55000	-266.32	99.82	127.29	-304.93	86.51	116.42	-497.44	100.57	51.11	-505.07	111.26	97.67	-851.55	-49.97	28.90	-887.46	-43.99	39.04	-1083.35	-47.02	57.39	-1079.92	-50.62	99.32	-710.75	5.28	1356.62	0.00	0.00	0.00	-671.48	-65.12	1791.10	-692.04	46.60	1806.32	-839.83	-63.30	1692.77	-846.85	31.82	1707.65	51.39	977.84	74.13	644.33	925.56	74.40	101.71
4.56000	-260.66	92.48	119.44	-299.74	81.16	110.16	-492.43	98.71	50.54	-498.88	109.44	95.79	-853.73	-50.18	28.39	-887.39	-44.05	38.76	-1083.17	-47.61	59.50	-1079.34	-50.41	101.02	-700.56	6.30	1355.56	0.00	0.00	0.00	-663.64	-63.15	1790.15	-686.51	48.63	1805.24	-830.86	-61.56	1691.81	-837.32	34.93	1706.27	50.96	977.94	73.94	644.74	925.42	74.60	102.03
4.57000	-256.39	85.54	109.73	-295.52	77.58	102.90	-489.49	95.95	49.46	-494.85	107.48	93.58	-848.96	-49.46	29.62	-887.38	-44.19	38.67	-1082.72	-48.04	61.65	-1078.04	-51.20	103.54	-692.09	6.77	1354.57	0.00	0.00	0.00	-655.03	-61.41	1789.26	-674.66	50.67	1803.84	-822.08	-59.45	1691.11	-828.74	36.51	1705.44	50.46	977.93	73.79	644.58	925.21	74.61	105.87
4.58000	-252.85	77.42	99.14	-292.58	69.25	92.14	-487.29	94.85	48.38	-491.62	105.81	91.87	-854.49	-50.12	28.17	-886.90	-44.65	38.87	-1082.29	-48.70	64.07	-1076.96	-51.60	105.93	-683.95	7.61	1353.91	0.00	0.00	0.00	-645.68	-59.38	1788.61	-665.93	52.79	1803.05	-813.25	-57.54	1690.55	-819.88	38.57	1704.69	50.41	977.90	74.00	644.67	925.07	74.63	102.05
4.59000	-247.37	71.89	88.71	-288.06	63.96	83.24	-483.84	95.03	47.61	-486.41	105.06	90.95	-853.39	-49.49	28.66	-889.48	-44.75	37.79	-1081.72	-49.59	66.88	-1075.05	-52.89	109.19	-673.64	8.16	1353.36	0.00	0.00	0.00	-638.31	-57.27	1788.47	-654.44	55.11	1802.26	-804.47	-55.21	1690.22	-811.10	40.57	1704.30	50.50	978.17	73.77	644.39	925.00	74.60	104.31
4.60000	-242.39	69.68	79.63	-283.37	61.87	76.33	-480.86	95.48	46.82	-480.54	105.40	90.27	-849.34	-50.34	29.45	-888.36	-44.91	38.03	-1080.97	-50.34	69.92	-1073.28	-53.93	112.45	-664.30	9.26	1353.11	0.00	0.00	0.00	-628.44	-54.96	1788.42	-647.34	57.39	1802.20	-795.77	-52.69	1690.29	-801.75	43.52	1703.88	50.83	978.15	73.91	644.12	925.00	74.67	105.26
4.61000	-240.00	69.23	70.89	-280.22	60.93	69.52	-479.09	96.00	46.30	-476.58	105.75	89.24	-849.14	-50.34	29.20	-889.63	-44.92	37.46	-1079.72	-51.31	73.58	-1071.20	-54.75	115.99	-654.99	10.42	1353.22	0.00	0.00	0.00	-620.49	-52.73	1789.06	-638.69	59.59	1802.19	-787.42	-49.67	1690.69	-792.61	46.44	1703.76	50.36	977.85	73.89	643.78	925.15	74.41	102.10
4.62000	-235.98	70.01	64.04	-278.24	61.50	63.00	-478.14	96.85	46.31	-474.22	106.25	88.43	-851.00	-50.02	28.78	-889.79	-45.05	37.07	-1078.09	-52.05	77.64	-1067.77	-56.74	120.46	-644.30	11.23	1353.53	0.00	0.00	0.00	-611.23	-50.60	1789.74	-630.08	62.14	1802.65	-778.61	-47.42	1691.08	-783.71	48.81	1704.04	49.83	977.73	73.77	643.86	925.34	74.39	103.91
4.63000	-234.49	71.72	57.54	-274.63	63.24	58.62	-477.66	98.02	46.46	-472.27	107.23	88.00	-850.34	-50.16	29.05	-889.17	-44.77	37.04	-1075.84	-53.01	82.34	-1064.38	-58.05	125.33	-635.52	12.08	1354.22	0.00	0.00	0.00	-602.18	-47.90	1790.75	-620.45	64.24	1803.27	-769.82	-45.22	1691.64	-774.54	51.82	1704.23	49.55	978.18	73.64	643.27	925.74	74.18	102.43
4.64000	-232.79	73.36	51.85	-275.41	64.17	53.51	-477.33	99.31	46.13	-469.91	107.96	87.70	-848.93	-50.26	29.29	-889.05	-44.75	36.98	-1072.88	-54.21	87.70	-1060.73	-59.26	130.25	-626.29	12.63	1355.24	0.00	0.00	0.00	-594.38	-45.45	1792.02	-610.94	67.49	1803.92	-761.17	-42.48	1692.43	-765.73	54.13	1704.63	48.53	978.38	73.36	643.94	925.57	74.37	101.77
4.65000	-231.30	73.89	46.63	-274.74	63.78	49.29	-477.15	99.57	45.25	-467.54	108.03	87.36	-850.20	-50.27	29.01	-886.11	-44.97	37.81	-1069.81	-54.83	93.38	-1056.51	-60.36	135.80	-617.27	13.41	1356.42	0.00	0.00	0.00	-586.93	-42.67	1793.52	-603.66	70.75	1804.74	-752.26	-40.11	1693.28	-756.66	57.24	1705.08	49.65	977.89	73.80	643.90	925.21	74.47	105.79
4.66000	-229.10	72.78	42.28	-274.29	63.19	46.20	-476.52	100.22	44.71	-465.07	108.33	87.18	-850.36	-50.03	29.03	-882.60	-43.66	39.62	-1065.95	-55.54	99.57	-1050.97	-62.25	142.03	-607.51	14.08	1357.79	0.00	0.00	0.00	-576.54	-39.78	1795.11	-594.80	73.11	1805.70	-743.82	-37.10	1694.58	-747.97	59.71	1705.61	50.08	977.92	73.87	643.28	925.33	74.23	106.16
4.67000	-231.08	72.56	39.73	-272.08	63.51	45.77	-476.25	100.25	44.49	-463.65	108.07	87.05	-847.95	-50.15	29.85	-888.12	-43.81	38.74	-1060.95	-56.71	106.59	-1045.01	-62.78	148.08	-597.70	15.27	1359.35	0.00	0.00	0.00	-569.95	-37.10	1797.09	-584.99	76.70	1806.63	-735.07	-34.88	1695.84	-739.41	61.97	1706.32	50.31	977.75	73.84	643.61	925.41	74.31	101.10
4.68000	-226.39	73.08	39.51	-272.06	63.21	44.82	-476.09	100.30	44.35	-463.09	107.87	86.93	-849.88	-50.24	29.10	-889.40	-47.37	42.58	-1055.38	-57.15	113.98	-1037.92	-63.76	154.81	-584.93	16.55	1360.89	0.00	0.00	0.00	-561.17	-33.99	1798.85	-575.86	79.43	1807.78	-726.48	-32.46	1697.30	-730.48	64.75	1706.92	49.18	977.95	73.58	644.50	925.17	74.56	101.03
4.69000	-227.62	72.96	37.85	-271.10	63.13	44.47	-475.92	100.24	44.24	-462.47	107.71	86.89	-849.73	-50.61	29.22	-884.61	-49.26	48.90	-1048.65	-57.65	122.08	-1030.51	-63.38	161.39	-575.67	17.44	1362.56	0.00	0.00	0.00	-552.12	-30.87	1800.99	-570.35	82.42	1808.97	-717.91	-30.21	1698.92	-722.15	66.66	1707.82	49.48	978.32	73.50	644.38	925.42	74.49	100.96
4.70000	-228.82	72.98	36.80	-271.07	63.20	44.17	-475.86	100.12	44.14	-462.05	107.66	86.92	-851.50	-50.47	28.97	-886.39	-44.50	42.59	-1040.88	-57.84	130.55	-1020.31	-65.05	169.13	-565.78	18.10	1364.20	0.00	0.00	0.00	-544.33	-28.12	1803.03	-561.45	85.54	1809.99	-709.40	-28.00	1700.56	-713.24	69.72	1708.54	50.15	977.79	73.79	644.91	925.52	74.60	96.21
4.71000	-228.57	73.26	36.72	-270.31	63.16	44.04	-475.81	99.99	44.04	-462.02	107.45	86.84	-850.19	-50.93	28.94	-884.00	-44.00	43.65	-1032.57	-57.41	139.39	-1009.89	-65.88	177.02	-556.90	18.81	1365.90	0.00	0.00	0.00	-536.48	-25.33	1805.17	-553.75	88.58	1811.20	-700.97	-25.52	1702.22	-704.65	72.03	1709.44	49.26	977.72	73.76	643.71	925.67	74.20	100.14
4.72000	-228.15	72.78	36.33	-270.53	63.28	43.65	-475.77	100.04	44.07	-462.02	107.24	86.79	-848.92	-50.76	28.63	-882.60	-43.71	44.56	-1023.39	-57.05	149.02	-998.54	-66.61	185.34	-547.25	19.25	1367.61	0.00	0.00	0.00	-530.48	-22.58	1807.47	-545.88	91.40	1812.64	-692.69	-22.99	1703.83	-696.21	74.42	1710.23	49.31	977.92	73.69	644.41	925.41	74.48	99.96
4.73000	-228.02	73.23	36.48	-270.03	62.84	43.56	-475.76	99.82	43.95	-461.89	107.31	86.81	-847.86	-50.65	27.96	-878.47	-43.79	45.54	-1013.61	-56.74	159.20	-987.09	-66.97	194.09	-538.62	19.52	1369.10	0.00	0.00	0.00	-520.50	-19.88	1809.41	-536.58	94.26	1813.54	-684.30	-20.72	1705.27	-687.70	76.62	1710.98	49.51	978.00	73.62	643.80	925.32	74.49	103.71
4.74000	-229.35	72.87	35.50	-270.53	63.11	43.37	-475.60	100.10	44.01	-461.91	107.12	86.65	-843.59	-50.89	27.54	-874.35	-44.31	46.74	-1002.69	-56.86	169.90	-974.69	-67.48	203.14	-528.30	20.21	1370.59	0.00	0.00	0.00	-514.02	-17.35	1811.37	-528.35	96.91	1814.58	-675.91	-18.42	1706.58	-679.18	78.75	1711.60	49.96	977.86	73.75	643.41	925.18	74.40	100.85
4.75000	-229.95	73.21	35.31	-271.50	63.36	42.89	-475.58	100.14	44.04	-461.83	107.33	86.70	-841.95	-51.61	25.92	-869.51	-44.92	48.38	-991.14	-56.61	180.53	-961.97	-67.35	212.19	-520.44	20.86	1371.94	0.00	0.00	0.00	-505.41	-14.92	1813.34	-517.63	99.85	1815.64	-667.63	-16.36	1707.78	-670.55	81.53	1712.13	52.10	977.77	74.28	643.70	925.17	74.53	102.88
4.76000	-228.11	73.10	35.36	-271.73	63.17	42.56	-475.55	100.18	44.05	-461.94	107.02	86.50	-835.37	-52.22	25.11	-861.94	-45.82	50.43	-978.72	-56.65	191.42	-948.12	-67.17	221.35	-510.79	21.40	1373.09	0.00	0.00	0.00	-497.53	-12.53	1815.14	-510.32	101.96	1816.87	-659.36	-14.48	1708.91	-662.26	83.10	1712.75	50.54	978.14	73.80	643.95	925.20	74.48	102.59
4.77000	-228.68	73.39	34.94	-271.29	63.22	42.54	-475.51	100.36	44.06	-461.94	107.15	86.47	-831.03	-54.12	23.29	-853.66	-47.75	52.21	-965.54	-57.48	202.63	-932.88	-67.71	230.69	-502.42	22.08	1374.20	0.00	0.00	0.00	-486.82	-10.46	1816.73	-502.12	103.96	1817.48	-651.26	-12.27	1710.07	-653.83	84.92	1713.34	49.70	978.02	73.54	644.69	924.98	74.74	107.40
4.78000	-227.64	72.98	35.18	-271.58	63.33	42.65	-475.61	100.17	43.94	-461.85	107.38	86.51	-826.03	-54.59	21.47	-844.47	-49.75	53.52	-951.86	-57.83	213.43	-917.17	-67.84	239.62	-494.92	22.23	1375.15	0.00	0.00	0.00	-481.28	-8.36	1818.66	-497.04	106.09	1818.86	-643.14	-10.24	1711.12	-645.38	86.50	1713.89	49.90	977.91	73.63	643.98	924.56	74.67	103.26
4.79000	-228.33	73.26	34.91	-272.08	63.55	42.36	-475.56	100.24	43.95	-461.85	107.24	86.42	-821.68	-56.82	21.27	-835.14	-52.13	55.96	-935.87	-58.04	223.41	-900.74	-68.22	247.77	-487.12	22.71	1376.03	0.00	0.00	0.00	-472.76	-6.56	1820.06	-486.03	107.86	1819.78	-634.84	-8.48	1712.04	-636.68	88.71	1714.31	50.94	977.49	74.01	643.91	924.79	74.48	102.38
4.80000	-225.80	73.59	35.35	-271.88	63.77	42.28	-475.55	100.22	43.86	-461.74	107.37	86.46	-810.14	-59.00	25.90	-822.05	-53.71	61.47	-918.70	-57.65	231.51	-883.32	-69.20	255.27	-476.66	23.12	1377.04	0.00	0.00	0.00	-465.51	-4.68	1821.77	-478.14	109.47	1820.71	-626.56	-6.94	1712.89	-627.94	90.81	1714.73	49.91	977.66	73.85	643.99	925.15	74.62	102.82
4.81000	-229.05	73.55	34.64	-270.73	63.86	42.54	-475.52	100.33	43.92	-461.72	107.46	86.54	-795.12	-61.24	31.57	-808.54	-55.00	67.14	-902.38	-57.56	238.06	-866.09	-69.16	261.45	-469.11	23.93	1377.98	0.00	0.00	0.00	-458.31	-3.67	1823.16	-471.45	111.10	1821.86	-618.47	-4.93	1713.83	-619.43	92.56	1715.19	50.54	977.77	74.06	643.81	925.54	74.48	102.30
4.82000	-230.19	73.05	34.06	-270.53	63.76	42.61	-475.48	100.47	43.97	-461.73	107.39	86.57	-779.14	-64.12	36.65	-791.42	-57.30	72.19	-885.26	-57.80	243.29	-848.58	-69.82	267.29	-461.59	24.54	1378.99	0.00	0.00	0.00	-449.03	-2.04	1824.40	-461.04	112.89	1822.42	-610.29	-3.52	1714.69	-611.03	94.11	1715.79	51.17	977.43	74.18	643.40	925.63	74.27	101.78
4.83000	-228.75	73.60	34.24	-271.26	63.97	42.33	-475.56	100.27	43.89	-461.71	107.57	86.66	-756.90	-66.27	42.30	-771.09	-59.56	77.40	-867.26	-58.25	247.30	-830.75	-70.12	271.82	-452.86	25.14	1380.16	0.00	0.00	0.00	-440.03	-1.32	1825.54	-455.22	113.89	1823.61	-602.08	-2.53	1715.56	-602.82	95.05	1716.54	50.29	977.59	73.92	644.29	925.41	74.57	103.59
4.84000	-227.75	73.76	34.93	-269.93	63.93	42.67	-475.46	100.58	43.99	-461.83	107.55	86.70	-735.92	-68.67	46.41	-749.42	-61.51	81.36	-848.49	-59.01	250.10	-812.11	-70.86	275.00	-443.51	25.98	1381.47	0.00	0.00	0.00	-433.69	-0.53	1826.71	-447.19	114.78	1824.70	-593.98	-1.45	1716.47	-594.71	95.78	1717.44	50.19	977.74	73.87	643.78	925.37	74.44	103.58
4.85000	-227.29	73.73	34.75	-269.98	63.95	42.73	-475.65	100.21	43.79	-461.95	107.46	86.75	-715.75	-71.45	48.89	-728.65	-63.34	83.91	-829.24	-59.84	251.54	-792.73	-71.74	277.08	-435.93	26.84	1382.68	0.00	0.00	0.00	-425.13	0.63	1827.72	-438.61	115.81	1825.54	-585.98	-0.24	1717.43	-586.72	96.31	1718.43	51.40	977.33	74.29	644.04	925.28	74.43	102.08
4.86000	-227.50	73.74	34.28	-271.03	64.13	42.29	-475.45	100.52	43.95	-462.10	107.24	86.79	-692.62	-72.90	51.23	-708.68	-64.58	85.48	-809.45	-60.74	251.63	-773.58	-72.04	277.59	-427.01	28.41	1383.80	0.00	0.00	0.00	-417.19	1.49	1828.77	-429.28	116.31	1826.46	-578.01	0.82	1718.45	-578.50	97.62	1719.42	50.18	977.66	73.89	643.02	925.32	74.22	106.37
4.87000	-227.02	73.62	34.54	-272.34	63.79	41.93	-475.48	100.50	43.95	-462.29	107.05	86.86	-668.74	-75.23	52.22	-682.58	-66.22	86.87	-789.22	-61.56	250.47	-754.03	-72.56	276.96	-419.10	29.60	1384.83	0.00	0.00	0.00	-408.48	1.98	1829.56	-419.87	116.68	1827.35	-570.02	1.35	1719.39	-570.38	98.39	1720.60	49.65	977.93	73.78	643.70	925.18	74.42	105.09
4.88000	-227.67	73.65	34.36	-271.66	63.88	41.94	-475.45	100.51	43.98	-462.40	107.01	86.96	-644.55	-76.10	52.64	-659.24	-67.39	86.97	-768.75	-62.46	248.07	-734.13	-72.78	275.06	-412.13	30.84	1385.74	0.00	0.00	0.00	-403.71	2.09	1830.46	-413.10	117.31	1828.35	-562.06	1.85	1720.36	-562.48	99.06	1721.79	49.94	977.67	73.89	644.36	924.78	74.71	105.10
4.89000	-226.39	73.86	34.78	-270.25	63.86	42.20	-475.43	100.64	44.02	-462.62	106.74	86.98	-618.72	-77.18	52.65	-635.38	-68.66	86.12	-747.40	-63.91	244.69	-713.38	-73.78	272.26	-403.21	32.05	1386.62	0.00	0.00	0.00	-393.87	2.32	1830.71	-404.73	117.39	1829.10	-554.30	2.58	1721.40	-554.46	99.61	1723.04	50.19	977.31	73.94	644.59	924.78	74.83	104.58
4.90000	-228.24	73.52	34.20	-270.66	63.96	42.24	-475.45	100.41	43.93	-462.74	106.74	87.12	-591.30	-78.06	52.02	-609.14	-70.05	85.05	-725.35	-65.42	240.17	-692.64	-74.22	268.28	-397.42	33.43	1387.56	0.00	0.00	0.00	-385.40	2.16	1831.19	-399.19	117.32	1830.33	-546.50	3.00	1722.30	-546.73	99.95	1724.34	51.54	977.03	74.31	643.77	925.10	74.52	100.68
4.91000	-227.32	73.45	34.03	-270.29	63.98	42.30	-475.47	100.41	43.95	-462.83	106.63	87.19	-562.94	-77.29	51.47	-582.31	-70.81	83.37	-703.22	-66.61	234.48	-671.50	-74.33	263.15	-389.53	34.41	1388.22	0.00	0.00	0.00	-377.08	2.51	1831.45	-387.01	117.37	1830.63	-538.78	3.25	1723.12	-539.21	99.85	1725.52	50.04	977.49	73.89	643.29	925.00	74.57	102.90
4.92000	-226.18	73.17	34.43	-270.86	63.64	42.05	-475.44	100.54	43.99	-462.90	106.57	87.27	-534.60	-78.60	49.05	-555.79	-71.98	80.24	-680.13	-68.48	228.10	-649.74	-75.01	257.39	-383.47	35.38	1388.93	0.00	0.00	0.00	-369.51	2.32	1831.72	-380.37	117.10	1831.45	-531.11	3.46	1723.87	-531.68	99.73	1726.67	49.26	977.93	73.60	643.26	925.39	74.37	101.84
4.93000	-228.80	73.78	33.67	-271.45	63.95	41.91	-475.39	100.60	44.03	-463.04	106.30	87.25	-502.88	-79.34	48.06	-525.77	-72.49	77.89	-656.52	-70.07	220.75	-627.07	-76.69	251.02	-377.20	36.19	1389.49	0.00	0.00	0.00	-361.37	1.80	1831.84	-373.89	117.36	1831.97	-523.51	3.68	1724.50	-523.85	100.12	1727.65	49.78	977.56	73.87	644.29	925.40	74.51	103.79
4.94000	-225.74	73.56	34.63	-271.06	63.92	41.97	-475.30	100.71	44.11	-463.12	106.23	87.39	-472.49	-80.20	46.41	-496.48	-72.58	74.83	-632.70	-71.19	212.34	-604.05	-77.77	243.79	-368.73	37.62	1389.97	0.00	0.00	0.00	-353.40	1.79	1831.97	-365.53	116.64	1832.77	-515.81	3.75	1724.98	-516.34	99.77	1728.58	50.34	977.89	73.90	643.98	925.20	74.50	104.29
4.95000	-229.80	73.66	33.27	-270.81	64.31	41.97	-475.34	100.49	44.06	-463.13	106.19	87.50	-441.18	-79.48	44.44	-465.23	-72.53	72.03	-608.14	-72.22	203.18	-580.56	-78.69	235.76	-362.05	38.90	1390.24	0.00	0.00	0.00	-345.91	1.34	1831.79	-356.97	115.92	1833.09	-508.05	3.57	1725.24	-508.40	100.51	1729.14	50.11	978.19	73.83	644.28	925.36	74.48	102.56
4.96000	-230.33	73.26	33.08	-270.72	64.32	41.82	-475.44	100.29	43.99	-463.25	105.76	87.52	-407.63	-78.87	42.81	-433.58	-71.95	69.28	-582.78	-73.08	193.37	-556.33	-80.02	227.31	-354.83	40.27	1390.46	0.00	0.00	0.00	-338.34	0.79	1831.65	-350.42	115.43	1833.59	-500.38	3.57	1725.38	-500.85	99.82	1729.87	50.22	977.89	73.97	644.03	925.00	74.55	103.44
4.97000	-226.48	74.08	34.20	-269.64	64.67	42.28	-475.34	100.51	44.13	-463.32	105.71	87.67	-371.19	-79.08	41.71	-401.96	-71.98	66.17	-556.86	-74.20	183.04	-531.85	-80.75	218.06	-348.77	41.36	1390.57	0.00	0.00	0.00	-329.58	0.10	1831.35	-344.29	115.08	1833.97	-492.64	3.38	1725.35	-493.24	99.22	1730.33	49.29	978.25	73.77	643.42	925.36	74.43	105.33
4.98000	-227.08	73.47	33.90	-270.55	64.85	41.84	-475.32	100.40	44.09	-463.37	105.59	87.77	-336.22	-78.97	40.53	-369.33	-72.31	63.65	-530.07	-75.59	172.52	-506.89	-81.33	208.47	-339.85	42.45	1390.43	0.00	0.00	0.00	-322.53	-0.49	1831.19	-335.00	114.50	1834.29	-484.74	2.85	1725.11	-485.34	99.19	1730.51	50.60	977.92	73.99	643.24	925.79	74.21	102.07
4.99000	-227.87	73.79	33.88	-271.39	64.72	41.86	-475.22	100.62	44.24	-463.46	105.42	87.90	-304.81	-80.36	39.50	-336.94	-72.85	60.83	-502.81	-76.57	161.50	-481.42	-81.91	198.54	-333.62	43.31	1390.15	0.00	0.00	0.00	-315.57	-1.23	1830.82	-327.64	113.51	1834.43	-477.03	2.67	1724.81	-477.60	99.01	1730.61	49.31	978.55	73.48	643.85	925.35	74.41	100.82
5.00000	-226.55	73.89	34.54	-269.93	64.58	42.49	-475.15	100.74	44.35	-463.46	105.26	88.00	-263.92	-80.01	39.37	-301.89	-73.34	58.94	-475.13	-76.50	149.94	-455.29	-82.12	188.34	-326.73	44.28	1389.89	0.00	0.00	0.00	-306.31	-1.62	1830.46	-319.40	112.71	1834.50	-469.15	2.05	1724.36	-469.93	98.55	1730.67	50.41	977.81	73.96	643.67	925.40	74.36	102.95
5.01000	-228.48	74.71	34.14	-270.75	64.63	42.57	-475.16	100.55	44.27	-463.43	105.13	88.10	-236.49	-82.21	38.05	-270.14	-74.64	56.71	-446.63	-76.57	138.55	-428.42	-83.18	178.65	-318.68	44.62	1389.45	0.00	0.00	0.00	-298.38	-2.37	1829.99	-312.54	112.17	1834.48	-461.20	1.31	1723.79	-462.27	98.03	1730.52	50.87	977.79	74.07	644.27	925.30	74.54	99.73
5.02000	-227.12	74.05	34.86	-269.26	65.59	43.60	-475.12	100.51	44.32	-463.44	105.00	88.25	-196.67	-82.79	38.88	-236.19	-76.46	55.65	-417.55	-77.04	127.61	-401.32	-83.54	168.71	-311.81	45.33	1388.91	0.00	0.00	0.00	-290.57	-2.93	1829.43	-305.57	111.50	1834.51	-453.30	0.74	1723.18	-454.56	97.20	1730.27	50.39	977.76	73.90	644.32	925.27	74.62	103.46
5.03000	-228.47	74.68	35.09	-270.58	65.87	43.52	-475.17	100.29	44.28	-463.36	105.10	88.45	-168.50	-85.78	37.71	-200.77	-78.02	54.46	-387.68	-78.52	117.52	-374.23	-83.26	158.74	-303.26	45.71	1388.36	0.00	0.00	0.00	-284.07	-3.56	1829.00	-297.84	110.69	1834.22	-445.39	0.13	1722.53	-446.86	96.64	1729.87	50.67	977.90	73.84	644.73	925.37	74.65	106.45
5.04000	-228.17	74.72	35.50	-266.04	66.90	46.65	-475.06	100.54	44.45	-463.31	104.94	88.56	-137.12	-89.00	37.83	-171.32	-80.93	52.60	-357.86	-79.48	107.71	-346.82	-82.73	148.93	-295.06	46.10	1387.64	0.00	0.00	0.00	-275.67	-4.14	1828.27	-288.44	109.73	1833.86	-437.30	-0.79	1721.73	-439.16	95.83	1729.44	49.20	978.37	73.52	644.24	925.53	74.47	106.25
5.05000	-228.09	75.78	37.26	-267.22	68.09	46.82	-475.00	100.59	44.53	-463.36	104.59	88.60	-104.10	-92.99	39.17	-139.74	-83.84	51.95	-327.69	-79.83	98.15	-318.90	-82.46	139.80	-287.89	46.05	1386.89	0.00	0.00	0.00	-266.81	-5.29	1827.53	-281.15	108.80	1833.51	-429.20	-1.90	1720.86	-431.58	94.31	1729.02	51.02	978.00	74.05	644.17	925.59	74.43	108.56
5.06000	-221.96	76.50	39.21	-264.48	68.30	47.34	-474.91	100.51	44.62	-463.27	104.63	88.84	-69.86	-96.59	41.19	-106.87	-87.16	52.01	-297.64	-79.44	89.03	-290.41	-83.39	131.71	-280.19	46.18	1386.14	0.00	0.00	0.00	-259.03	-6.26	1826.68	-275.12	107.94	1833.23	-421.04	-2.88	1720.00	-423.57	93.71	1728.32	50.84	977.64	74.11	643.71	925.41	74.35	106.65
5.07000	-222.20	76.69	38.75	-266.19	68.62	46.43	-474.90	100.20	44.60	-463.29	104.41	89.01	-37.42	-100.29	43.58	-75.62	-90.60	52.49	-267.19	-79.35	80.79	-261.80	-83.97	124.14	-272.38	45.89	1385.30	0.00	0.00	0.00	-251.82	-7.10	1825.92	-266.79	107.45	1832.50	-412.76	-3.96	1719.09	-415.88	92.20	1727.78	50.85	977.62	74.04	643.54	925.96	74.09	105.08
5.08000	-220.64	76.53	38.56	-263.80	68.78	46.32	-474.78	100.23	44.80	-463.09	104.50	89.30	-6.31	-104.49	46.30	-43.83	-93.36	54.11	-236.86	-79.36	73.43	-233.25	-84.57	117.29	-265.06	45.65	1384.42	0.00	0.00	0.00	-241.59	-7.78	1824.80	-258.80	106.47	1831.93	-404.51	-5.12	1718.15	-408.01	91.07	1727.06	50.39	977.86	73.86	644.02	925.46	74.30	103.65
5.09000	-223.59	76.27	36.46	-264.82	67.91	45.16	-474.77	99.90	44.90	-462.97	104.52	89.59	24.77	-107.20	50.54	-11.73	-96.30	56.65	-206.42	-79.60	67.00	-204.69	-85.20	111.32	-257.89	45.43	1383.36	0.00	0.00	0.00	-233.24	-8.48	1823.67	-251.19	105.29	1831.24	-396.24	-6.38	1717.15	-400.01	90.05	1726.32	50.08	977.72	73.83	643.51	925.81	74.23	101.89
5.10000	-218.58	76.45	37.31	-269.36	66.87	42.74	-474.64	99.63	45.12	-463.01	104.07	89.71	54.79	-110.44	54.95	19.37	-98.68	59.92	-175.73	-80.60	61.97	-176.28	-85.51	105.97	-248.47	45.09	1382.36	0.00	0.00	0.00	-224.58	-9.29	1822.51	-242.71	104.33	1830.23	-387.79	-7.80	1716.06	-391.98	88.81	1725.38	50.17	977.60	73.99	644.25	925.56	74.56	99.45
5.11000	-225.37	75.74	34.41	-269.55	66.50	42.63	-474.54	99.30	45.32	-462.89	103.94	89.97	84.40	-112.31	60.19	48.46	-100.50	63.55	-145.87	-81.38	57.81	-148.45	-85.91	101.62	-240.61	44.67	1381.24	0.00	0.00	0.00	-216.70	-10.53	1821.24	-234.73	103.11	1829.26	-379.30	-9.30	1714.90	-383.72	87.70	1724.37	51.08	977.64	74.09	643.71	925.21	74.50	102.88
5.12000	-224.48	75.79	34.45	-269.19	66.38	42.62	-474.43	98.83	45.55	-462.80	103.78	90.29	113.99	-113.60	66.34	79.12	-102.28	68.46	-116.86	-82.00	54.55	-121.12	-86.70	98.44	-231.97	44.23	1379.99	0.00	0.00	0.00	-208.20	-11.69	1819.79	-225.41	102.01	1828.11	-370.71	-10.82	1713.68	-375.53	86.20	1723.33	50.91	977.54	74.15	644.11	924.97	74.66	102.58
5.13000	-223.04	75.25	35.03	-270.25	66.63	42.29	-474.14	98.55	46.01	-462.76	103.30	90.57	141.05	-115.78	72.64	106.41	-103.97	73.43	-89.00	-82.73	52.28	-94.88	-87.38	96.10	-223.93	43.96	1378.71	0.00	0.00	0.00	-199.72	-12.84	1818.32	-216.81	101.05	1826.77	-362.01	-12.37	1712.38	-367.25	84.49	1722.29	49.31	977.66	73.94	644.01	925.49	74.56	100.15
5.14000	-225.78	75.15	34.24	-269.28	66.40	42.49	-474.00	97.86	46.37	-462.55	103.33	91.07	167.88	-116.34	80.06	132.90	-104.62	79.53	-61.71	-83.81	51.13	-69.75	-87.61	94.54	-215.79	43.56	1377.38	0.00	0.00	0.00	-191.30	-14.50	1816.58	-213.02	99.23	1825.78	-353.25	-14.07	1710.95	-358.85	83.09	1721.02	49.44	977.64	73.75	644.19	925.39	74.45	103.94
5.15000	-226.95	75.39	33.82	-271.17	66.61	41.91	-473.72	97.33	46.91	-462.44	102.94	91.40	192.62	-117.16	87.79	157.45	-105.11	86.02	-35.73	-84.79	50.71	-45.34	-88.55	94.00	-208.52	42.82	1375.93	0.00	0.00	0.00	-182.91	-16.01	1814.90	-202.54	97.46	1824.25	-343.91	-15.72	1709.69	-350.38	81.39	1719.70	50.03	977.30	73.97	643.45	925.21	74.39	104.46
5.16000	-228.58	75.29	33.14	-269.25	66.28	42.36	-473.46	96.85	47.52	-462.27	102.63	91.80	214.86	-117.74	95.39	181.97	-105.29	93.16	-11.38	-85.90	51.35	-22.70	-89.64	94.19	-199.38	42.10	1374.29	0.00	0.00	0.00	-172.55	-17.47	1813.00	-192.94	96.21	1822.36	-334.62	-17.49	1708.51	-341.83	79.87	1718.26	50.17	977.69	73.96	644.22	924.80	74.66	105.63
5.17000	-228.12	75.14	33.06	-269.88	66.35	42.05	-473.18	96.36	48.16	-462.10	102.26	92.24	237.41	-116.20	103.34	201.60	-105.28	98.88	10.98	-86.72	52.25	-1.62	-90.13	94.66	-190.89	41.48	1372.69	0.00	0.00	0.00	-163.40	-19.45	1811.02	-185.46	94.12	1821.09	-325.37	-19.37	1707.40	-333.27	78.01	1716.93	49.80	977.76	73.86	644.39	925.22	74.47	103.97
5.18000	-227.18	75.15	33.35	-270.24	66.66	41.96	-473.03	95.59	48.71	-461.78	102.09	92.76	256.56	-113.75	110.46	220.82	-103.44	104.85	31.30	-87.88	53.49	17.50	-90.73	95.45	-182.97	40.56	1370.94	0.00	0.00	0.00	-156.05	-21.47	1809.29	-176.19	92.22	1819.51	-316.17	-21.35	1706.36	-324.50	76.68	1715.58	50.80	977.79	74.03	644.26	925.34	74.49	104.84
5.19000	-225.94	75.09	33.79	-270.06	66.84	41.92	-472.82	94.91	49.43	-461.49	101.81	93.25	275.57	-110.29	117.44	238.08	-100.36	110.31	49.38	-88.35	54.58	34.65	-91.62	96.42	-174.50	39.63	1369.28	0.00	0.00	0.00	-145.88	-24.13	1807.15	-165.84	89.78	1817.91	-307.01	-23.43	1705.39	-315.92	74.65	1714.30	51.19	977.36	74.29	644.13	925.19	74.51	106.47
5.20000	-227.27	75.64	33.15	-269.00	66.44	41.95	-472.51	94.69	50.33	-460.99	101.95	94.00	289.07	-105.99	121.77	253.22	-97.17	114.38	65.62	-88.66	55.61	49.85	-91.62	96.89	-165.60	38.74	1367.64	0.00	0.00	0.00	-136.99	-26.31	1805.16	-157.73	87.06	1816.71	-297.90	-25.61	1704.49	-307.31	72.47	1713.11	49.81	977.48	73.99	644.40	925.20	74.57	103.83
5.21000	-226.06	75.45	33.43	-268.05	66.63	42.22	-472.27	94.37	51.07	-460.56	101.73	94.54	302.52	-101.80	125.21	266.05	-93.27	117.41	79.77	-88.40	56.10	63.12	-91.78	97.10	-156.93	37.86	1366.08	0.00	0.00	0.00	-127.97	-28.95	1803.16	-149.93	84.88	1815.49	-288.82	-27.87	1703.66	-298.29	71.14	1711.79	50.22	977.33	74.02	643.23	925.28	74.30	101.77
5.22000	-227.31	75.49	33.05	-268.98	66.85	41.85	-472.14	94.04	51.77	-459.93	102.07	95.42	312.39	-96.98	126.42	276.65	-89.30	118.24	91.03	-87.40	56.04	73.98	-91.11	96.52	-149.23	36.82	1364.55	0.00	0.00	0.00	-119.93	-32.04	1801.42	-138.80	81.55	1814.03	-279.78	-30.21	1702.89	-289.47	68.81	1710.73	50.25	977.73	73.84	644.07	925.06	74.47	102.50
5.23000	-225.73	75.06	33.52	-269.29	66.76	41.58	-471.98	93.98	52.66	-459.23	102.40	96.33	320.51	-91.95	124.60	285.20	-85.10	116.60	99.86	-86.10	56.05	82.92	-90.60	95.66	-141.48	35.77	1363.05	0.00	0.00	0.00	-111.86	-35.01	1799.60	-131.56	78.34	1813.10	-270.78	-32.62	1702.18	-280.51	66.96	1709.66	51.29	977.76	74.14	644.30	925.06	74.42	102.29
5.24000	-224.67	75.33	33.67	-268.97	66.79	41.57	-471.77	93.76	53.63	-458.41	102.88	97.47	327.39	-85.96	119.72	291.86	-80.58	112.45	106.15	-84.53	55.48	89.53	-89.29	94.05	-132.27	34.51	1361.83	0.00	0.00	0.00	-103.49	-38.17	1797.97	-121.43	75.23	1812.06	-261.81	-35.10	1701.54	-271.73	64.86	1708.63	50.77	977.23	74.15	644.69	924.61	74.71	100.75
5.25000	-226.40	74.90	33.21	-268.78	67.05	41.60	-471.49	94.07	55.04	-457.61	103.11	98.71	333.89	-80.52	112.18	296.49	-75.05	105.91	110.03	-82.88	54.59	94.18	-88.19	92.31	-123.78	33.63	1360.69	0.00	0.00	0.00	-93.81	-41.46	1796.43	-112.20	72.23	1811.21	-252.87	-37.65	1700.96	-262.79	62.68	1707.71	50.95	977.64	74.14	643.71	925.26	74.39	96.72
5.26000	-226.00	75.03	33.09	-268.72	66.99	41.48	-471.12	94.03	56.48	-456.58	103.73	100.33	338.13	-74.74	103.33	299.62	-70.34	97.04	112.32	-81.47	53.97	97.21	-87.10	90.41	-115.44	32.50	1359.61	0.00	0.00	0.00	-84.85	-44.67	1794.97	-104.78	69.00	1810.69	-243.97	-40.24	1700.43	-253.89	60.41	1706.93	49.58	977.70	73.78	644.21	925.18	74.51	98.38
5.27000	-225.43	74.83	33.51	-268.84	66.96	41.23	-470.62	94.40	58.38	-455.70	103.64	101.94	340.26	-70.05	94.88	301.24	-65.88	88.15	113.92	-80.51	52.74	99.56	-86.42	88.86	-106.17	31.28	1358.75	0.00	0.00	0.00	-76.20	-48.02	1793.72	-95.78	65.50	1810.12	-235.09	-42.89	1699.97	-245.14	57.35	1706.42	48.73	977.58	73.68	645.14	924.88	74.77	100.80
5.28000	-226.21	75.08	33.11	-268.45	67.21	41.40	-470.08	94.58	60.36	-454.32	104.65	104.26	341.25	-67.14	86.88	303.80	-63.67	81.46	116.25	-79.99	51.29	102.73	-86.00	87.82	-98.83	30.09	1358.22	0.00	0.00	0.00	-66.59	-51.25	1792.70	-86.81	61.98	1809.65	-226.24	-45.57	1699.57	-236.21	54.82	1705.95	49.98	977.66	73.93	644.77	925.05	74.72	102.33
5.29000	-224.95	75.19	33.27	-268.42	67.28	41.21	-469.25	95.38	62.91	-452.91	105.45	106.71	345.00	-66.88	80.08	307.72	-63.44	76.65	119.07	-79.69	49.56	107.17	-85.74	86.87	-88.62	28.49	1357.76	0.00	0.00	0.00	-59.33	-54.75	1792.05	-78.07	58.56	1809.54	-217.41	-48.29	1699.23	-227.41	51.88	1705.83	50.06	977.65	73.93	644.09	925.04	74.55	103.32
5.30000	-225.23	74.88	33.11	-268.06	67.32	41.02	-468.31	95.74	65.64	-451.28	106.39	109.55	348.26	-68.12	73.78	312.51	-63.58	73.55	120.83	-80.17	48.07	111.14	-86.21	86.12	-79.60	27.00	1357.71	0.00	0.00	0.00	-50.34	-57.91	1791.62	-68.65	55.28	1809.59	-208.61	-51.04	1698.94	-218.72	48.83	1705.91	49.92	977.58	73.76	643.63	925.08	74.48	104.26
5.31000	-227.28	74.74	32.52	-267.97	67.65	40.70	-467.23	95.90	68.63	-449.33	107.41	112.71	351.44	-69.83	67.45	313.81	-64.84	68.07	121.62	-80.99	47.76	113.71	-86.58	85.43	-70.41	25.48	1357.89	0.00	0.00	0.00	-40.39	-61.08	1791.42	-61.09	51.92	1810.31	-199.82	-53.82	1698.70	-210.01	46.07	1706.24	50.04	977.79	73.72	643.78	925.07	74.47	104.21
5.32000	-227.30	75.13	32.29	-268.59	67.44	40.31	-465.71	96.93	72.43	-447.20	108.25	116.17	351.77	-71.53	60.97	315.12	-66.48	62.60	122.03	-81.48	47.37	115.16	-86.57	84.75	-61.19	24.22	1358.35	0.00	0.00	0.00	-32.07	-64.67	1791.57	-52.85	48.35	1810.94	-191.06	-56.61	1698.52	-201.41	42.92	1706.84	49.54	977.81	73.80	644.15	925.24	74.55	104.87
5.33000	-227.36	74.59	32.04	-268.20	66.87	40.74	-464.32	96.69	76.06	-444.63	109.33	120.08	353.42	-73.15	55.94	315.64	-67.67	58.22	122.30	-82.27	47.81	116.44	-87.41	84.45	-61.53	21.75	1358.15	0.00	0.00	0.00	-25.29	-67.90	1792.10	-44.11	45.23	1811.95	-182.31	-59.40	1698.39	-192.59	40.07	1707.47	49.06	977.76	73.66	644.27	925.14	74.57	102.90
5.34000	-226.80	74.81	32.09	-264.94	67.61	41.88	-462.37	97.50	80.49	-441.69	110.40	124.27	354.61	-73.43	51.11	316.57	-67.99	54.38	122.40	-82.81	47.99	118.00	-88.01	84.05	-53.10	20.07	1359.07	0.00	0.00	0.00	-15.46	-71.22	1792.53	-34.87	41.68	1812.97	-173.58	-62.21	1698.31	-183.89	36.90	1708.36	49.54	977.47	73.86	643.93	925.15	74.38	102.81
5.35000	-225.51	74.43	32.12	-263.61	67.65	42.56	-460.04	98.30	85.21	-438.35	111.53	128.77	355.82	-73.54	47.00	318.71	-67.53	52.11	122.53	-83.38	47.37	119.69	-88.23	83.83	-43.25	18.44	1360.29	0.00	0.00	0.00	-4.98	-74.33	1793.06	-28.41	38.09	1814.56	-164.86	-65.01	1698.28	-175.31	33.29	1709.42	49.85	977.80	73.84	644.61	925.32	74.49	103.80
5.36000	-226.38	75.10	31.65	-263.45	66.81	42.99	-457.26	99.41	90.47	-434.74	112.22	133.36	356.94	-73.96	43.60	319.40	-67.58	49.99	122.88	-83.66	46.61	121.40	-88.21	83.75	-33.18	16.89	1361.85	0.00	0.00	0.00	1.58	-77.96	1794.00	-18.40	34.34	1815.80	-156.15	-67.80	1698.30	-166.54	30.01	1710.56	50.71	977.71	73.96	644.05	924.86	74.55	103.35
5.37000	-225.62	74.51	31.58	-262.67	66.78	43.79	-454.04	100.59	96.12	-430.35	113.44	138.46	358.79	-74.02	41.17	321.70	-67.58	48.72	123.34	-83.62	46.06	122.69	-88.01	83.65	-24.78	15.56	1363.38	0.00	0.00	0.00	11.53	-81.63	1794.71	-9.03	30.78	1817.24	-147.46	-70.58	1698.36	-157.82	27.05	1711.77	50.10	978.52	73.66	644.30	924.78	74.66	106.25
5.38000	-224.32	75.15	32.17	-261.63	66.30	44.31	-450.38	101.58	102.02	-425.53	114.38	143.71	358.88	-74.24	38.87	322.35	-68.26	47.38	123.74	-83.78	45.86	123.61	-87.94	83.56	-14.68	14.06	1365.01	0.00	0.00	0.00	19.50	-84.98	1795.84	-1.13	27.39	1818.87	-138.77	-73.33	1698.47	-149.13	23.98	1713.08	49.27	977.55	74.06	643.81	925.11	74.50	102.88
5.39000	-225.15	74.86	31.33	-262.33	66.43	44.62	-446.14	102.62	108.44	-420.14	115.32	149.30	360.02	-74.31	37.72	323.05	-68.26	46.41	124.07	-83.69	45.64	124.19	-87.76	83.38	-4.39	12.58	1366.86	0.00	0.00	0.00	28.85	-88.65	1796.80	7.38	23.32	1820.58	-130.08	-76.06	1698.63	-140.42	20.82	1714.48	50.27	976.83	74.34	644.17	924.98	74.68	104.14
5.40000	-225.73	74.52	31.18	-261.25	66.81	45.49	-441.17	103.91	115.45	-413.99	116.29	155.18	360.23	-74.19	37.03	322.42	-68.34	45.76	124.24	-83.50	45.50	124.60	-87.52	83.36	5.18	11.12	1368.49	0.00	0.00	0.00	37.22	-92.12	1798.01	15.23	19.49	1822.29	-121.41	-78.75	1698.83	-131.73	17.81	1715.89	48.21	977.47	73.81	644.28	925.33	74.46	104.16
5.41000	-224.85	75.11	31.33	-259.25	66.66	46.90	-435.49	104.86	122.86	-406.90	117.10	161.40	360.45	-74.73	36.16	323.04	-68.27	45.35	124.41	-83.48	45.46	124.90	-87.21	83.32	15.59	9.53	1370.39	0.00	0.00	0.00	46.24	-95.64	1799.09	24.64	15.91	1824.05	-112.73	-81.40	1699.07	-122.88	14.80	1717.38	50.68	976.94	74.46	644.36	924.96	74.73	107.37
5.42000	-225.41	74.61	31.07	-262.11	66.57	46.30	-428.90	105.38	130.70	-398.89	117.94	168.01	360.33	-74.36	35.58	323.36	-68.27	45.05	124.57	-83.44	45.45	125.12	-87.35	83.45	26.19	7.94	1372.15	0.00	0.00	0.00	54.41	-99.37	1800.18	31.69	12.19	1825.85	-104.05	-84.00	1699.36	-114.05	11.69	1718.85	49.26	977.20	74.06	643.68	924.93	74.51	103.31
5.43000	-223.86	75.18	31.20	-264.13	66.03	45.85	-421.70	105.54	139.06	-390.16	118.28	174.71	361.23	-74.28	35.26	323.62	-68.79	44.49	124.66	-83.39	45.39	125.21	-86.83	83.25	35.46	6.50	1374.01	0.00	0.00	0.00	63.02	-102.62	1801.32	40.65	8.87	1827.52	-95.37	-86.55	1699.68	-105.05	8.54	1720.30	50.72	976.90	74.51	644.46	924.78	74.65	102.90
5.44000	-222.51	75.20	31.37	-263.96	66.01	45.85	-413.76	105.51	148.06	-380.60	118.77	181.97	362.02	-74.32	35.29	323.70	-68.35	44.63	124.76	-83.43	45.42	125.41	-87.07	83.41	43.56	4.82	1375.63	0.00	0.00	0.00	72.12	-105.91	1802.29	49.42	5.20	1829.15	-86.69	-89.04	1700.04	-95.95	6.14	1721.58	49.86	976.93	74.32	644.47	925.07	74.50	102.70
5.45000	-222.69	75.54	30.46	-262.63	65.84	46.20	-405.35	104.59	157.51	-370.34	119.01	189.96	361.06	-74.42	34.68	323.08	-69.13	43.72	124.80	-83.16	45.27	125.50	-86.75	83.29	54.95	3.35	1377.09	0.00	0.00	0.00	80.69	-109.06	1803.25	57.71	1.75	1830.70	-78.00	-91.47	1700.44	-86.96	3.57	1722.84	50.32	976.89	74.43	644.41	925.08	74.55	101.67
5.46000	-222.34	75.11	29.23	-259.36	65.50	47.07	-395.89	104.32	167.99	-359.16	118.91	198.31	360.94	-74.23	34.43	323.42	-68.91	43.71	124.83	-83.18	45.23	125.54	-86.60	83.22	63.11	1.67	1378.72	0.00	0.00	0.00	89.09	-111.86	1804.19	67.75	-1.10	1831.88	-69.31	-93.82	1700.88	-78.01	0.91	1724.01	51.16	976.80	74.72	644.95	925.12	74.72	102.70
5.47000	-220.37	75.24	28.46	-255.37	65.72	48.51	-385.43	104.30	178.84	-347.30	118.32	206.81	361.70	-74.51	34.30	324.24	-68.34	44.01	124.89	-83.34	45.28	125.61	-86.66	83.28	73.90	0.21	1379.90	0.00	0.00	0.00	98.34	-114.61	1804.93	78.91	-3.91	1832.84	-60.61	-96.10	1701.35	-68.98	-1.13	1725.01	50.06	976.93	74.34	644.72	925.00	74.65	102.61
5.48000	-217.11	75.02	27.38	-250.36	65.82	50.35	-373.86	104.38	190.01	-334.34	118.04	215.47	360.73	-74.46	33.64	322.78	-68.67	43.08	124.92	-83.33	45.22	125.64	-86.52	83.19	83.11	-1.23	1381.12	0.00	0.00	0.00	107.48	-116.95	1805.78	85.00	-6.89	1834.35	-51.89	-98.28	1701.86	-60.04	-3.63	1726.04	49.34	977.04	74.09	644.26	925.10	74.47	104.82
5.49000	-212.71	75.28	26.56	-242.74	66.24	53.06	-361.14	104.14	200.93	-320.34	117.79	223.98	361.76	-74.41	33.77	323.09	-68.25	43.55	124.91	-83.25	45.15	125.68	-87.06	83.39	101.14	-1.83	1382.65	0.00	0.00	0.00	115.89	-119.09	1806.60	95.30	-8.79	1835.26	-43.17	-100.38	1702.39	-51.03	-5.92	1726.94	49.08	977.12	74.05	644.40	925.01	74.69	103.22
5.50000	-206.93	76.05	25.93	-235.10	66.89	55.05	-347.06	104.09	211.68	-305.24	117.39	232.00	361.72	-74.10	33.65	322.81	-68.05	43.37	124.91	-83.29	45.12	125.64	-86.62	83.16	111.82	-2.29	1383.60	0.00	0.00	0.00	125.41	-121.07	1807.39	103.06	-10.84	1836.35	-34.43	-102.38	1702.96	-42.04	-7.59	1727.64	50.31	976.96	74.43	644.49	924.34	74.92	104.96
5.51000	-203.70	77.20	24.46	-226.30	68.26	57.02	-331.72	104.66	222.14	-289.18	117.79	239.73	361.31	-74.24	33.52	322.70	-68.19	43.33	124.92	-83.43	45.13	125.63	-86.83	83.27	121.11	-3.29	1384.33	0.00	0.00	0.00	134.69	-122.79	1808.11	112.36	-12.23	1837.14	-25.67	-104.28	1703.56	-33.06	-9.32	1728.29	50.74	976.74	74.44	643.97	924.46	74.62	104.37
5.52000	-197.84	78.28	23.48	-217.50	70.25	58.99	-315.88	104.71	231.58	-272.52	117.97	246.86	361.08	-74.25	33.27	323.14	-67.44	43.58	124.91	-83.32	45.00	125.63	-86.71	83.17	128.97	-4.16	1385.12	0.00	0.00	0.00	142.77	-124.07	1808.96	122.36	-13.64	1837.76	-16.89	-106.06	1704.19	-24.12	-11.22	1728.96	50.48	976.87	74.43	644.33	924.84	74.67	105.15
5.53000	-188.44	81.04	25.90	-207.83	72.42	61.94	-299.49	104.44	239.57	-255.72	118.53	253.50	360.14	-73.87	32.98	322.23	-68.14	43.06	124.92	-83.54	45.08	125.56	-86.79	83.24	137.92	-4.97	1385.73	0.00	0.00	0.00	151.38	-125.15	1809.85	128.48	-14.85	1838.87	-8.10	-107.73	1704.84	-15.25	-12.52	1729.55	50.99	976.78	74.59	644.40	924.66	74.74	104.46
5.54000	-177.26	83.76	29.87	-195.12	74.74	66.97	-282.57	104.09	246.31	-238.78	119.41	259.56	360.58	-73.88	33.19	322.67	-68.32	43.00	124.90	-83.48	45.04	125.59	-86.91	83.33	147.04	-5.77	1386.31	0.00	0.00	0.00	160.63	-125.80	1810.51	137.63	-15.67	1839.68	0.72	-109.27	1705.53	-6.53	-13.77	1730.16	50.20	976.86	74.33	643.70	925.09	74.55	106.80
5.55000	-159.95	87.33	34.73	-179.02	77.42	71.47	-265.60	103.74	251.97	-221.47	119.46	264.83	360.66	-73.95	33.26	323.15	-68.49	43.17	124.92	-83.55	45.04	125.55	-86.99	83.41	155.54	-6.78	1386.92	0.00	0.00	0.00	169.52	-126.16	1811.35	148.23	-16.30	1840.02	9.57	-110.69	1706.23	2.08	-14.89	1730.78	49.20	977.19	74.11	643.54	925.27	74.34	103.58
5.56000	-142.26	91.68	38.09	-160.99	80.51	74.99	-248.05	103.75	256.33	-203.45	119.58	269.39	360.56	-74.06	33.12	323.42	-67.60	43.52	124.89	-83.44	44.95	125.54	-86.98	83.43	163.42	-7.94	1387.49	0.00	0.00	0.00	178.69	-126.31	1812.33	156.95	-16.47	1840.84	18.43	-111.97	1706.97	10.68	-16.09	1731.40	49.01	977.09	74.02	644.85	924.51	74.98	105.79
5.57000	-123.46	95.11	41.22	-140.89	83.27	78.10	-229.77	103.50	259.11	-185.22	119.55	272.72	359.79	-74.09	32.88	322.08	-68.57	42.73	124.93	-83.43	44.93	125.58	-87.11	83.62	171.07	-8.91	1388.26	0.00	0.00	0.00	188.10	-126.26	1813.10	164.19	-16.17	1841.72	27.33	-113.11	1707.72	19.22	-17.06	1732.06	48.93	977.22	74.14	644.75	925.03	74.80	99.00
5.58000	-101.85	97.88	43.54	-120.79	86.15	79.89	-210.49	103.50	260.47	-166.58	119.35	274.75	360.08	-73.92	32.94	323.34	-68.72	43.09	124.92	-83.47	44.95	125.62	-87.10	83.67	178.63	-9.64	1388.95	0.00	0.00	0.00	197.72	-125.54	1814.13	174.10	-15.72	1842.13	36.26	-114.09	1708.50	27.73	-18.00	1732.75	51.19	976.76	74.71	644.65	925.01	74.80	99.86
5.59000	-74.91	100.71	45.88	-97.62	87.80	81.41	-190.89	103.61	260.39	-147.24	119.27	275.50	361.40	-73.61	33.42	322.78	-68.76	42.93	124.95	-83.45	44.93	125.55	-86.78	83.64	186.56	-10.62	1389.50	0.00	0.00	0.00	206.45	-124.70	1815.32	182.44	-15.24	1842.73	45.21	-114.93	1709.29	36.07	-19.04	1733.41	51.77	976.63	74.76	644.04	924.90	74.64	99.78
5.60000	-38.22	103.07	49.24	-66.48	89.43	83.10	-170.87	104.15	258.96	-127.56	119.35	275.00	360.04	-73.97	33.11	323.38	-68.95	43.16	124.95	-83.45	44.91	125.51	-86.71	83.67	192.96	-11.29	1390.16	0.00	0.00	0.00	215.60	-123.71	1816.41	189.95	-14.31	1843.29	54.20	-115.60	1710.11	44.42	-19.67	1734.04	49.80	977.16	74.27	644.48	924.86	74.77	98.35
5.61000	-14.74	104.95	49.05	-38.13	91.04	83.33	-150.24	104.64	256.19	-107.51	119.71	273.35	360.63	-74.15	33.42	322.16	-68.80	42.73	124.99	-83.55	44.96	125.39	-86.55	83.72	201.65	-11.97	1390.64	0.00	0.00	0.00	226.04	-122.24	1817.39	197.57	-12.57	1843.85	63.23	-116.11	1710.94	52.34	-20.83	1734.82	49.96	976.98	74.33	644.65	925.20	74.68	100.53
5.62000	7.90	106.20	47.77	-7.88	92.97	83.06	-129.25	105.10	252.08	-86.84	120.10	270.56	360.77	-73.87	33.27	322.33	-68.80	42.68	124.96	-83.57	44.96	125.49	-86.85	83.95	208.43	-12.48	1391.24	0.00	0.00	0.00	234.14	-120.79	1818.66	203.92	-11.44	1844.46	72.29	-116.44	1711.79	60.24	-21.64	1735.49	49.97	977.09	74.41	643.77	925.07	74.52	102.59
5.63000	38.17	107.67	47.56	18.23	93.48	81.46	-108.16	104.93	246.63	-65.49	120.61	266.73	359.54	-74.13	32.89	322.63	-68.82	42.83	124.96	-83.38	44.84	125.39	-86.47	83.82	216.22	-13.09	1391.86	0.00	0.00	0.00	241.99	-118.97	1819.88	212.18	-9.48	1844.76	81.39	-116.59	1712.66	68.07	-22.64	1736.10	50.00	977.03	74.38	643.32	924.91	74.58	106.51
5.64000	67.71	109.08	46.50	45.31	94.48	79.65	-86.09	105.26	240.26	-43.98	120.82	261.90	361.45	-73.79	33.30	322.47	-68.75	42.74	124.96	-83.48	44.88	125.33	-86.56	83.96	223.19	-14.18	1392.51	0.00	0.00	0.00	250.99	-116.97	1821.03	220.63	-7.39	1844.90	90.11	-117.03	1713.95	75.85	-22.96	1736.56	49.98	976.93	74.36	643.20	925.28	74.36	107.07
5.65000	101.52	109.82	47.37	73.53	95.44	77.81	-63.27	105.83	233.02	-21.95	121.08	256.20	360.70	-73.85	33.14	323.92	-68.52	42.94	124.95	-83.40	44.83	125.26	-86.44	84.00	230.29	-14.97	1393.04	0.00	0.00	0.00	258.98	-115.11	1822.06	229.32	-5.76	1844.97	98.62	-117.38	1715.09	83.41	-23.71	1737.00	49.59	976.94	74.07	643.51	925.17	74.48	104.61
5.66000	137.49	110.14	47.66	103.51	95.16	76.10	-39.91	107.50	225.23	0.68	121.28	249.78	359.77	-73.62	32.62	323.25	-68.38	42.56	124.99	-83.71	45.00	125.23	-86.17	84.02	231.77	-15.70	1393.04	0.00	0.00	0.00	268.12	-113.48	1822.93	235.08	-3.84	1845.35	106.95	-117.57	1716.10	90.99	-24.32	1737.29	50.25	977.05	74.46	643.60	925.26	74.31	98.70
5.67000	163.42	109.67	45.03	135.94	95.07	74.27	-15.83	108.71	216.49	23.50	121.71	242.76	361.72	-74.00	32.91	322.20	-68.08	41.99	124.98	-83.62	44.98	125.15	-85.90	84.03	237.54	-16.63	1393.40	0.00	0.00	0.00	275.56	-111.85	1823.76	245.28	-2.04	1845.13	115.21	-117.57	1716.95	98.76	-24.00	1737.31	49.11	977.25	74.10	644.41	924.72	74.70	97.48
5.68000	193.95	108.26	43.27	165.89	94.67	71.72	9.17	110.89	207.30	46.97	122.07	234.96	361.12	-73.72	32.80	323.25	-68.04	42.19	125.02	-83.71	45.05	125.11	-86.04	84.26	244.26	-17.34	1393.50	0.00	0.00	0.00	283.76	-110.63	1824.51	252.24	-0.26	1845.09	123.38	-117.67	1717.56	106.55	-23.96	1737.36	48.77	977.14	74.05	644.12	925.08	74.53	104.00
5.69000	227.05	107.84	42.27	196.52	94.83	69.36	34.36	112.59	197.33	71.49	123.39	226.88	361.17	-74.26	32.86	322.05	-68.22	41.96	125.02	-83.69	45.06	125.06	-85.92	84.38	252.60	-17.71	1393.65	0.00	0.00	0.00	291.46	-109.17	1825.09	264.23	1.09	1845.05	131.41	-117.40	1718.00	114.41	-23.08	1737.11	48.47	977.30	73.96	644.42	925.00	74.64	102.85
5.70000	260.62	106.91	41.32	229.18	95.04	67.47	60.67	113.97	186.65	96.51	124.66	218.19	360.58	-74.70	32.86	323.43	-68.47	42.52	125.03	-83.62	45.05	125.01	-85.65	84.42	261.93	-18.08	1393.53	0.00	0.00	0.00	298.61	-108.05	1825.64	272.89	2.95	1844.72	139.28	-117.00	1718.27	122.21	-23.22	1736.87	48.70	977.20	73.93	643.54	925.37	74.21	103.69
5.71000	301.08	106.72	42.47	263.58	94.57	65.92	87.75	115.50	175.69	121.98	126.18	209.22	361.96	-74.45	33.47	322.78	-68.50	42.41	125.06	-83.56	45.02	125.03	-85.75	84.60	274.73	-17.81	1393.65	0.00	0.00	0.00	307.24	-107.04	1825.80	280.51	4.25	1844.37	147.16	-116.42	1718.34	130.04	-22.91	1736.46	48.89	977.18	73.99	643.93	925.25	74.43	99.79
5.72000	330.45	106.16	40.77	301.17	94.47	65.11	115.43	116.30	164.13	147.97	127.46	199.84	361.80	-74.35	33.58	322.81	-68.29	42.47	125.08	-83.64	45.06	124.99	-85.59	84.68	284.02	-18.90	1393.22	0.00	0.00	0.00	315.47	-106.25	1825.91	284.59	3.90	1844.14	155.03	-115.74	1718.18	137.90	-22.09	1735.93	50.44	976.75	74.35	644.51	925.14	74.69	99.14
5.73000	358.72	106.02	39.49	331.97	94.76	62.85	143.82	117.79	152.70	174.17	128.61	190.24	360.99	-74.64	33.76	322.29	-68.27	42.32	125.09	-83.70	45.11	125.08	-85.47	84.73	292.29	-19.22	1392.72	0.00	0.00	0.00	321.76	-105.67	1826.03	287.35	4.46	1843.95	162.85	-115.07	1717.83	145.83	-21.00	1735.23	49.82	977.04	74.12	643.72	925.15	74.50	99.33
5.74000	392.31	106.12	39.49	356.94	95.39	59.25	172.41	118.54	140.93	201.25	129.53	180.53	360.52	-74.99	33.52	322.93	-68.42	42.63	125.12	-83.72	45.14	125.04	-85.16	84.80	294.60	-19.00	1391.98	0.00	0.00	0.00	330.39	-105.28	1825.55	296.40	5.16	1843.46	170.68	-114.25	1717.33	153.83	-19.91	1734.48	49.25	977.24	74.21	644.04	925.27	74.42	102.95
5.75000	426.84	107.76	40.15	390.66	96.29	58.24	201.83	119.09	129.39	228.79	130.20	170.79	361.07	-75.38	35.43	322.54	-68.53	42.56	125.14	-83.58	45.11	125.09	-85.24	85.05	300.72	-19.04	1391.26	0.00	0.00	0.00	338.29	-104.56	1825.30	304.49	5.50	1843.02	178.59	-113.24	1716.74	161.95	-19.25	1733.73	49.42	977.13	74.18	644.24	924.99	74.60	105.07
5.76000	462.01	109.63	41.77	423.36	97.98	56.94	231.89	119.19	118.04	256.61	131.29	161.45	359.13	-76.34	35.33	322.90	-68.97	42.73	125.21	-83.42	45.09	125.15	-85.00	85.20	309.44	-18.91	1390.55	0.00	0.00	0.00	345.76	-104.34	1824.93	313.74	5.85	1842.38	186.59	-112.27	1715.98	170.17	-18.55	1732.92	49.80	976.92	74.37	644.55	925.12	74.68	107.32
5.77000	494.31	112.09	42.43	455.88	99.99	56.20	262.05	119.22	107.21	284.51	131.87	152.26	359.25	-76.94	35.64	323.08	-69.16	42.79	125.28	-83.64	45.27	125.24	-85.17	85.51	318.33	-18.83	1389.67	0.00	0.00	0.00	353.56	-104.07	1824.37	324.27	6.30	1841.48	194.65	-111.26	1715.13	178.57	-17.20	1731.97	50.29	976.88	74.50	643.90	925.17	74.60	102.97
5.78000	527.58	114.07	43.05	488.34	101.82	55.32	292.22	119.80	97.46	312.62	132.88	143.68	358.78	-76.74	35.37	323.77	-69.42	42.88	125.33	-83.39	45.25	125.28	-84.94	85.64	325.32	-18.48	1388.80	0.00	0.00	0.00	361.62	-103.50	1823.71	332.32	6.85	1840.84	202.76	-110.40	1714.19	186.99	-16.09	1731.07	49.59	976.95	74.21	644.60	924.48	74.92	100.77
5.79000	560.82	116.00	44.49	521.15	104.01	55.06	322.42	119.83	88.29	341.17	133.78	135.76	360.44	-77.20	35.83	323.76	-69.62	42.73	125.43	-83.26	45.31	125.37	-84.72	85.81	332.16	-18.23	1387.82	0.00	0.00	0.00	369.92	-103.18	1822.90	339.63	7.41	1840.19	210.86	-109.41	1713.17	195.51	-14.88	1730.02	50.08	976.94	74.29	643.83	925.29	74.39	107.89
5.80000	593.22	118.33	46.20	552.89	105.44	55.12	353.17	120.68	80.49	369.91	134.53	128.55	361.71	-76.43	35.38	324.44	-69.75	43.06	125.56	-83.11	45.42	125.47	-84.62	86.09	340.75	-17.86	1386.86	0.00	0.00	0.00	377.01	-102.89	1822.03	347.28	7.67	1839.34	218.99	-108.54	1712.06	203.94	-13.65	1728.93	51.18	976.71	74.65	644.53	925.54	74.46	107.12
5.81000	624.18	120.48	48.90	584.21	107.25	56.44	383.58	121.18	73.47	397.98	135.15	122.23	363.33	-76.60	35.74	324.53	-69.78	43.00	125.69	-82.91	45.59	125.56	-84.39	86.33	349.21	-17.40	1385.76	0.00	0.00	0.00	385.54	-102.05	1821.01	356.11	8.34	1838.32	227.14	-107.60	1710.92	212.36	-12.77	1727.86	49.36	977.12	74.24	644.41	924.91	74.71	98.42
5.82000	655.16	122.00	53.31	614.24	108.73	58.85	413.13	122.07	67.50	425.06	135.57	116.82	362.11	-75.57	34.10	324.25	-69.85	42.90	125.82	-82.59	45.85	125.70	-84.53	86.84	358.02	-16.74	1384.65	0.00	0.00	0.00	393.42	-101.44	1819.96	362.64	9.14	1837.48	235.30	-106.56	1709.76	220.78	-11.70	1726.67	49.26	977.15	74.19	644.76	924.97	74.83	97.89
5.83000	684.67	123.83	59.15	644.60	109.91	62.90	441.56	122.76	62.49	451.30	135.89	112.40	362.13	-75.61	33.67	323.44	-69.86	42.80	126.02	-82.24	46.20	125.84	-84.04	87.14	365.66	-16.24	1383.42	0.00	0.00	0.00	400.61	-100.79	1818.90	369.70	10.50	1836.31	243.47	-105.60	1708.55	229.02	-10.93	1725.46	49.60	976.89	74.22	644.29	925.37	74.53	107.68
5.84000	712.38	124.61	65.34	672.04	110.78	67.38	468.96	123.66	58.57	476.69	136.56	109.06	361.76	-75.63	33.40	323.02	-69.88	42.72	126.19	-81.68	46.58	126.04	-84.32	87.83	374.83	-15.53	1382.08	0.00	0.00	0.00	410.24	-99.68	1817.43	379.45	11.35	1834.87	251.62	-104.49	1707.32	237.26	-9.94	1724.12	50.45	976.77	74.54	644.38	925.10	74.65	100.37
5.85000	736.78	124.58	71.76	698.40	111.35	72.95	495.23	124.88	55.66	500.95	137.01	106.53	360.84	-75.90	33.06	322.22	-69.90	42.52	126.40	-81.23	47.13	126.24	-83.75	88.28	381.35	-14.80	1380.80	0.00	0.00	0.00	417.48	-98.63	1816.20	386.87	12.55	1833.55	259.77	-103.49	1706.00	245.47	-8.73	1722.76	50.44	976.89	74.47	644.08	925.00	74.73	98.48
5.86000	762.01	124.51	79.92	721.34	111.24	78.25	519.73	125.31	53.31	523.34	137.29	104.70	360.37	-75.34	32.84	322.02	-69.84	42.45	126.65	-80.83	47.82	126.43	-83.25	88.81	389.77	-14.28	1379.40	0.00	0.00	0.00	427.04	-97.38	1814.76	394.71	13.72	1832.32	267.92	-102.43	1704.70	253.60	-7.59	1721.42	49.39	977.08	74.20	643.82	924.99	74.62	100.73
5.87000	783.80	123.92	86.88	742.35	110.74	83.70	541.97	126.14	51.89	543.79	137.23	103.39	360.53	-75.48	32.87	321.52	-69.93	42.32	126.88	-80.37	48.57	126.65	-82.56	89.24	397.61	-13.44	1377.92	0.00	0.00	0.00	434.74	-96.26	1813.31	403.39	14.83	1830.80	276.05	-101.36	1703.40	261.67	-6.60	1720.09	50.04	977.04	74.39	643.64	924.97	74.47	102.02
5.88000	803.66	122.74	93.72	762.25	110.00	88.78	562.17	126.25	50.76	562.36	136.84	102.35	360.20	-75.23	32.49	323.21	-69.93	42.68	127.11	-79.98	49.32	127.07	-82.40	90.05	405.64	-12.56	1376.52	0.00	0.00	0.00	442.31	-95.12	1812.01	412.24	16.06	1829.21	284.13	-100.15	1702.13	269.64	-5.21	1718.74	50.11	976.93	74.41	643.40	924.66	74.48	103.92
5.89000	820.27	121.64	98.63	781.59	108.93	91.77	580.12	126.39	50.06	579.03	136.52	101.56	359.75	-75.72	32.50	323.10	-69.72	42.64	127.36	-79.47	50.17	127.53	-82.07	90.91	412.64	-11.85	1375.16	0.00	0.00	0.00	451.35	-93.44	1810.49	420.18	17.74	1827.65	292.20	-98.69	1700.93	277.54	-3.83	1717.45	50.54	976.77	74.44	644.15	925.11	74.51	107.31
5.90000	834.99	119.91	101.97	796.52	107.78	94.91	596.16	125.82	51.05	594.00	136.07	101.22	360.55	-75.40	32.72	323.44	-69.67	42.53	127.64	-79.29	51.29	128.09	-81.76	91.90	420.04	-11.03	1373.81	0.00	0.00	0.00	458.69	-91.82	1809.18	428.66	19.46	1826.20	300.29	-97.30	1699.74	285.42	-2.17	1716.10	49.79	976.89	74.22	642.77	926.00	74.47	104.33
5.91000	848.10	118.62	103.53	809.57	106.63	96.26	609.83	124.90	51.62	607.21	134.81	100.53	360.74	-75.51	32.63	323.38	-69.89	42.57	127.95	-79.47	52.63	128.72	-81.94	93.17	428.47	-10.13	1372.39	0.00	0.00	0.00	465.63	-90.29	1808.04	435.93	21.24	1824.95	308.31	-95.61	1698.62	293.31	-0.50	1714.84	48.77	977.12	74.02	643.31	925.97	74.80	99.89
5.92000	857.82	116.18	102.27	820.34	104.89	95.86	620.92	123.74	51.29	618.36	133.37	99.56	359.34	-75.83	32.28	322.69	-69.65	42.19	128.27	-79.87	54.20	129.48	-82.10	94.57	435.25	-9.25	1371.21	0.00	0.00	0.00	474.68	-88.54	1806.75	444.01	23.25	1823.44	316.25	-93.87	1697.56	301.04	1.04	1713.72	49.16	977.12	74.10	643.18	926.08	74.76	103.65
5.93000	868.25	113.49	101.40	829.14	101.86	94.20	629.69	122.47	49.78	627.23	131.90	97.94	360.54	-75.60	32.51	323.82	-69.91	42.58	128.57	-80.25	55.92	130.30	-82.81	96.36	442.45	-8.27	1370.21	0.00	0.00	0.00	482.82	-86.78	1805.72	450.74	25.04	1822.37	324.14	-92.17	1696.54	308.80	2.59	1712.59	49.86	977.00	74.22	643.20	926.13	74.80	103.93
5.94000	874.64	109.75	98.54	834.83	99.91	92.68	636.70	120.21	50.02	634.38	130.00	96.31	359.80	-75.32	32.29	323.14	-70.22	42.31	128.93	-80.99	57.89	131.21	-83.16	98.08	449.02	-7.16	1369.23	0.00	0.00	0.00	490.31	-84.75	1804.87	460.56	26.87	1821.20	331.85	-90.29	1695.65	316.56	4.20	1711.58	49.64	977.20	74.34	642.91	926.07	74.69	106.10
5.95000	877.97	105.99	92.03	836.15	94.81	89.59	640.24	119.45	48.90	639.96	128.23	94.46	360.23	-75.45	32.42	323.16	-70.33	42.23	129.32	-81.85	60.01	132.18	-83.57	99.94	457.15	-5.79	1368.62	0.00	0.00	0.00	496.41	-82.73	1804.13	468.61	29.14	1820.22	339.45	-88.33	1694.88	324.31	6.52	1710.53	50.52	976.94	74.52	642.62	926.08	74.57	104.61
5.96000	878.07	99.39	81.71	837.47	88.97	80.86	642.08	118.04	48.12	642.77	126.98	92.75	361.94	-75.65	32.92	323.77	-70.38	42.33	129.74	-82.77	62.27	133.30	-84.37	102.25	465.92	-4.48	1368.00	0.00	0.00	0.00	505.08	-80.64	1803.47	475.34	31.39	1819.50	346.90	-86.31	1694.22	332.00	8.89	1709.62	50.04	977.01	74.34	642.77	926.01	74.59	99.86
5.97000	882.24	93.83	73.32	841.08	84.43	70.75	643.42	116.96	47.37	644.61	126.35	91.43	361.49	-75.51	32.64	324.38	-70.36	42.33	130.18	-83.46	64.69	134.70	-85.33	104.89	474.04	-3.08	1367.52	0.00	0.00	0.00	511.67	-78.55	1803.25	483.18	33.81	1818.93	354.31	-84.09	1693.83	339.62	10.82	1708.97	50.56	976.95	74.53	642.46	926.24	74.56	103.82
5.98000	884.21	91.38	65.30	843.06	82.66	64.44	645.19	117.10	47.03	647.88	126.58	90.60	360.75	-75.80	32.49	324.50	-70.47	42.29	130.90	-84.77	67.63	136.30	-86.42	107.92	482.58	-1.63	1367.34	0.00	0.00	0.00	519.44	-76.47	1803.45	488.73	36.18	1818.88	361.62	-81.70	1693.72	347.29	13.41	1708.56	50.56	976.85	74.46	643.33	926.06	74.77	98.60
5.99000	886.77	91.79	59.77	846.15	82.52	60.69	646.66	118.23	47.12	651.80	127.06	90.04	361.41	-75.70	32.58	324.55	-70.54	42.10	131.85	-85.73	70.92	138.18	-87.57	111.34	492.95	-0.13	1367.58	0.00	0.00	0.00	526.19	-73.78	1804.15	495.25	38.68	1819.31	368.86	-79.24	1693.88	354.83	15.92	1708.52	50.59	977.36	74.11	642.98	926.08	74.74	97.68
6.00000	887.73	94.25	54.20	846.95	84.43	56.76	647.07	119.11	47.12	654.82	127.59	89.69	360.59	-75.74	32.19	323.93	-70.64	41.79	133.19	-86.59	74.71	140.41	-87.97	114.88	499.90	1.26	1368.13	0.00	0.00	0.00	533.41	-71.25	1805.05	503.37	41.48	1819.75	376.08	-76.60	1694.27	362.41	18.50	1708.61	48.87	977.78	73.71	643.46	926.04	74.83	102.24
6.01000	890.55	96.65	50.53	848.76	86.04	52.88	647.17	119.80	46.88	656.56	128.17	89.53	360.93	-75.92	32.18	323.86	-70.72	41.62	134.96	-87.22	78.93	142.99	-88.57	118.94	508.04	2.64	1368.96	0.00	0.00	0.00	539.89	-68.59	1806.35	510.88	44.08	1820.33	383.34	-73.89	1694.81	369.89	21.62	1708.74	49.52	976.98	74.05	642.88	926.28	74.81	106.21
6.02000	890.97	98.61	46.56	849.48	88.11	50.69	647.41	120.68	46.61	657.77	128.84	89.38	360.84	-75.77	32.12	325.60	-70.54	42.21	137.16	-87.91	83.75	146.08	-89.27	123.53	515.72	4.07	1370.00	0.00	0.00	0.00	547.50	-65.85	1807.71	518.26	47.12	1821.26	390.60	-71.19	1695.50	377.29	24.27	1709.11	50.54	977.28	74.11	643.31	926.07	74.87	106.31
6.03000	892.64	98.09	43.93	850.09	87.48	48.79	647.68	121.20	46.14	659.33	129.30	89.22	360.12	-75.77	31.95	324.24	-70.60	40.51	139.74	-88.30	88.98	149.68	-89.67	128.38	526.79	5.54	1371.25	0.00	0.00	0.00	552.67	-62.96	1809.52	524.11	50.28	1822.35	397.85	-68.42	1696.36	384.78	27.44	1709.44	50.10	977.16	74.11	643.58	925.94	74.92	104.87
6.04000	893.47	98.01	42.66	851.09	87.01	48.11	648.02	121.42	45.97	660.64	129.19	89.09	361.26	-76.00	32.05	323.89	-70.27	40.28	142.79	-88.71	94.72	153.97	-90.42	133.93	535.31	6.99	1372.61	0.00	0.00	0.00	560.72	-59.72	1811.08	531.37	53.15	1823.47	405.12	-65.61	1697.37	392.22	30.17	1709.93	51.12	976.92	74.39	643.20	926.00	74.76	105.67
6.05000	893.23	98.26	40.69	851.14	87.50	47.26	648.29	121.44	45.67	661.27	129.42	89.08	361.18	-75.74	32.17	323.94	-70.25	40.70	146.53	-88.70	100.89	159.04	-90.89	139.85	542.83	8.40	1374.03	0.00	0.00	0.00	566.83	-56.77	1813.06	537.90	56.57	1824.54	412.45	-62.65	1698.58	399.59	33.23	1710.48	51.30	976.79	74.32	643.03	926.05	74.75	102.04
6.06000	893.79	98.88	39.74	852.57	87.47	46.85	648.50	121.49	45.49	661.85	129.81	89.06	360.72	-75.95	31.73	327.65	-70.13	44.29	151.08	-88.91	107.87	164.97	-90.86	146.15	551.62	9.82	1375.67	0.00	0.00	0.00	573.57	-53.44	1815.18	546.08	59.91	1825.73	419.80	-59.83	1699.88	406.95	36.33	1711.14	51.25	977.08	74.22	643.86	925.77	74.97	102.08
6.07000	895.38	98.46	39.59	852.37	87.75	46.26	648.52	121.80	45.52	662.19	129.45	88.93	360.92	-76.42	31.95	327.20	-70.42	44.83	156.39	-88.43	115.33	171.88	-90.76	153.05	561.90	11.22	1377.23	0.00	0.00	0.00	580.61	-50.16	1817.23	553.57	62.95	1826.96	427.17	-56.90	1701.24	414.29	39.16	1711.84	51.51	976.97	74.35	644.11	925.67	75.12	101.69
6.08000	896.05	98.93	38.97	852.05	87.90	46.05	648.68	121.64	45.43	662.32	129.13	88.90	360.95	-76.61	31.89	326.37	-70.34	44.85	162.60	-87.35	123.16	179.78	-89.90	160.08	569.48	12.48	1378.88	0.00	0.00	0.00	586.47	-46.69	1819.31	559.59	66.47	1828.16	434.57	-54.09	1702.60	421.68	42.08	1712.58	50.73	977.31	74.27	644.10	925.88	75.13	103.46
6.09000	895.51	98.80	38.26	852.32	87.81	45.96	648.74	121.67	45.39	662.35	128.99	88.91	361.26	-76.31	31.90	326.01	-70.28	44.99	169.80	-86.20	131.66	188.92	-89.06	167.66	578.58	13.54	1380.69	0.00	0.00	0.00	593.84	-43.32	1821.25	566.00	70.00	1829.40	441.98	-51.23	1703.89	429.21	44.95	1713.22	50.08	977.94	73.78	643.81	925.95	75.00	103.04
6.10000	895.68	98.08	37.69	852.36	87.64	45.27	648.84	121.70	45.31	662.44	128.53	88.77	360.98	-76.34	31.70	327.06	-70.03	45.62	177.74	-84.36	140.44	199.02	-89.02	176.06	588.42	14.43	1382.25	0.00	0.00	0.00	601.60	-40.41	1823.04	574.07	73.11	1830.34	449.39	-48.21	1705.16	436.68	48.01	1713.85	50.54	977.27	73.96	642.90	926.13	74.72	104.46
6.11000	894.67	98.77	36.98	852.21	87.32	44.92	648.83	122.10	45.38	662.44	128.60	88.85	362.34	-76.27	31.41	328.38	-69.85	46.38	186.40	-82.59	149.80	209.82	-88.51	184.72	595.92	15.44	1383.83	0.00	0.00	0.00	608.04	-37.23	1824.84	580.82	76.20	1831.36	456.75	-45.41	1706.39	444.24	51.00	1714.40	51.18	977.56	74.07	643.41	926.06	74.90	104.72
6.12000	893.89	98.55	36.34	852.02	87.52	44.66	648.95	121.94	45.22	662.60	128.37	88.68	363.77	-76.37	30.77	331.72	-69.51	47.82	195.77	-80.66	159.70	221.28	-88.64	194.20	605.35	16.40	1385.21	0.00	0.00	0.00	614.81	-34.10	1826.55	588.79	79.32	1832.20	464.05	-42.59	1707.55	451.88	53.95	1714.89	50.76	977.52	73.99	643.06	926.12	74.76	104.33
6.13000	896.13	98.63	36.79	852.36	87.85	44.61	648.94	122.12	45.17	662.72	128.65	88.53	366.45	-76.22	29.84	336.70	-68.87	49.34	205.98	-79.28	170.02	233.32	-89.05	203.92	614.12	17.34	1386.51	0.00	0.00	0.00	621.14	-31.12	1828.27	596.47	82.45	1832.94	471.34	-39.82	1708.66	459.54	56.64	1715.34	50.21	977.69	73.90	642.80	926.18	74.63	103.38
6.14000	894.32	98.98	35.94	852.50	88.14	44.55	648.97	122.38	45.12	662.78	129.01	88.45	370.88	-76.34	29.12	343.97	-68.59	51.56	217.07	-78.50	180.70	245.99	-89.07	213.37	623.55	18.35	1387.66	0.00	0.00	0.00	628.35	-28.38	1829.84	603.40	85.66	1833.58	478.59	-37.28	1709.68	467.25	59.27	1715.74	50.39	977.70	73.97	642.94	926.17	74.70	105.52
6.15000	894.97	99.00	35.75	852.11	88.55	44.57	648.96	122.58	45.12	662.94	129.44	88.34	376.05	-76.58	28.45	351.38	-69.01	53.76	229.03	-78.21	191.48	259.09	-88.36	222.54	631.68	19.25	1388.76	0.00	0.00	0.00	635.87	-25.29	1831.17	610.03	88.16	1834.34	485.87	-34.69	1710.66	475.01	61.95	1716.08	50.17	977.92	73.96	643.46	926.17	74.90	105.58
6.16000	894.37	98.52	35.92	852.54	88.14	44.46	649.04	122.64	44.99	663.14	129.63	88.18	381.64	-77.33	27.17	359.55	-69.96	55.89	241.45	-77.87	201.97	272.97	-88.06	231.56	641.08	20.16	1389.55	0.00	0.00	0.00	642.73	-22.88	1832.35	617.12	90.98	1834.91	493.23	-32.44	1711.55	482.72	64.42	1716.41	51.14	977.83	74.15	641.93	926.38	74.44	103.80
6.17000	894.05	98.55	35.61	852.13	88.41	44.45	649.04	122.62	44.89	663.28	129.99	88.15	387.41	-78.59	26.08	367.39	-71.88	57.62	254.28	-77.55	212.23	287.54	-87.19	239.94	649.65	21.00	1390.29	0.00	0.00	0.00	649.65	-20.69	1833.53	625.30	93.49	1835.27	500.61	-30.38	1712.33	490.50	66.52	1716.75	50.61	977.84	74.03	643.01	926.20	74.72	99.47
6.18000	894.62	98.76	35.63	851.79	88.06	44.13	649.10	122.87	44.92	663.43	130.02	88.03	396.50	-79.89	27.83	377.09	-73.58	60.94	268.77	-77.33	221.99	302.79	-86.36	247.70	657.78	21.95	1391.06	0.00	0.00	0.00	655.76	-18.52	1834.69	632.60	96.20	1835.81	508.07	-28.34	1713.05	498.23	68.67	1717.06	49.95	978.18	73.94	642.97	926.20	74.77	98.84
6.19000	894.75	98.44	35.55	852.49	88.49	44.45	649.05	123.11	44.97	663.60	130.00	87.96	407.26	-81.19	32.91	389.41	-74.81	66.99	284.22	-76.74	229.04	318.48	-85.66	254.28	666.08	22.81	1391.70	0.00	0.00	0.00	664.45	-16.34	1835.48	639.46	97.91	1836.54	515.57	-26.47	1713.70	505.94	70.61	1717.35	50.73	977.87	74.13	643.47	925.84	74.78	103.15
6.20000	894.53	98.97	35.57	851.66	88.85	44.15	649.08	122.99	44.88	663.71	129.99	87.90	421.65	-82.21	38.85	404.38	-76.11	73.21	299.08	-75.68	234.10	334.30	-85.22	260.01	672.67	23.55	1392.25	0.00	0.00	0.00	671.85	-14.56	1836.25	648.03	99.90	1836.85	523.06	-24.83	1714.35	513.67	72.62	1717.70	50.13	977.72	73.93	643.01	925.97	74.67	106.07
6.21000	893.90	98.69	35.39	852.00	89.03	44.36	649.09	123.10	44.89	663.71	130.21	87.95	439.82	-83.43	44.21	420.72	-77.34	78.39	314.94	-75.17	238.29	350.42	-84.42	264.52	680.85	24.38	1393.04	0.00	0.00	0.00	679.42	-13.32	1837.17	655.27	101.52	1837.50	530.60	-23.34	1715.00	521.30	74.17	1718.21	49.92	977.90	73.92	643.80	925.89	75.02	105.59
6.22000	895.39	98.69	35.87	852.25	88.66	44.61	649.08	123.25	44.92	663.79	130.10	87.97	458.09	-84.15	48.51	439.04	-78.07	83.03	332.28	-74.75	241.18	366.98	-83.57	267.71	688.30	25.26	1393.77	0.00	0.00	0.00	686.52	-11.77	1838.10	663.47	102.73	1838.16	538.18	-21.96	1715.69	528.94	75.50	1718.87	48.60	978.07	73.57	643.67	925.96	74.99	103.65
6.23000	894.98	98.00	35.50	852.04	88.50	44.30	649.10	123.10	44.86	663.83	129.86	87.92	479.93	-85.14	52.72	458.73	-78.53	86.55	350.26	-74.78	242.89	384.07	-83.23	269.80	694.72	25.98	1394.63	0.00	0.00	0.00	693.87	-11.07	1838.80	669.92	103.69	1839.05	545.74	-20.79	1716.43	536.54	76.88	1719.60	51.07	977.29	74.25	642.74	926.11	74.70	105.66
6.24000	895.04	98.56	35.43	852.67	88.54	44.55	649.10	123.22	44.93	663.91	129.87	88.04	501.89	-84.67	55.82	480.10	-78.34	88.92	368.35	-74.80	243.25	401.64	-82.71	270.51	703.24	26.88	1395.47	0.00	0.00	0.00	702.42	-10.28	1839.43	677.74	104.09	1839.94	553.31	-19.70	1717.20	544.16	77.75	1720.48	51.94	976.94	74.66	643.89	925.83	75.04	103.17
6.25000	895.05	99.03	35.68	852.25	88.83	44.43	649.13	123.16	44.91	663.92	129.77	88.12	522.69	-84.98	57.18	502.08	-78.54	90.66	386.83	-75.11	242.44	419.52	-82.58	270.08	710.52	27.69	1396.39	0.00	0.00	0.00	709.93	-9.80	1840.05	686.21	104.78	1840.59	560.82	-18.77	1717.99	551.76	78.69	1721.44	50.70	977.67	74.00	643.06	926.01	74.75	103.02
6.26000	894.89	99.07	35.30	852.54	89.24	44.73	649.16	123.21	44.93	663.92	129.71	88.18	548.55	-85.00	59.17	526.12	-78.49	91.57	405.64	-75.00	240.13	437.91	-82.24	268.43	717.41	28.70	1397.27	0.00	0.00	0.00	717.56	-9.63	1840.63	694.27	105.31	1841.45	568.37	-17.94	1718.82	559.26	79.35	1722.54	49.78	977.72	73.82	643.20	925.98	74.79	105.72
6.27000	894.48	99.11	35.50	851.90	89.01	44.57	649.10	123.19	44.91	663.93	129.75	88.31	572.57	-85.23	60.31	550.14	-79.33	92.11	424.91	-75.14	236.75	456.86	-82.26	265.89	724.32	29.68	1398.18	0.00	0.00	0.00	725.35	-9.71	1841.08	701.54	105.64	1842.30	575.86	-17.15	1719.67	566.69	80.12	1723.61	50.06	977.78	73.87	643.52	925.94	74.88	102.42
6.28000	895.23	99.43	35.50	852.42	89.61	44.59	649.09	123.24	44.94	663.91	129.89	88.47	598.36	-86.01	60.62	573.38	-79.29	91.07	444.88	-75.62	232.47	476.21	-82.42	262.39	729.70	30.68	1398.95	0.00	0.00	0.00	731.96	-9.93	1841.59	709.18	105.48	1843.12	583.20	-16.69	1720.45	574.07	80.91	1724.71	50.39	977.76	73.93	643.32	925.91	74.78	103.73
6.29000	896.78	99.01	36.17	852.20	89.32	44.22	649.08	123.20	44.95	663.89	129.69	88.46	623.18	-86.54	60.27	599.10	-79.18	89.93	465.63	-76.23	227.19	495.73	-82.33	257.87	736.69	31.74	1399.63	0.00	0.00	0.00	740.02	-9.92	1841.93	716.52	105.26	1844.05	590.44	-16.18	1721.20	581.41	81.31	1725.76	49.82	977.92	73.79	643.33	925.92	74.86	106.22
6.30000	894.95	98.93	35.47	852.23	89.33	44.14	649.08	123.48	45.11	663.88	129.60	88.61	649.73	-87.18	60.65	623.81	-78.99	87.93	486.83	-76.68	220.84	515.72	-82.59	252.51	743.21	32.66	1400.31	0.00	0.00	0.00	747.02	-10.40	1842.20	724.74	105.02	1844.64	597.57	-15.91	1721.87	588.78	81.50	1726.84	50.97	978.02	73.91	643.32	925.99	74.93	100.34
6.31000	895.17	99.42	35.52	852.75	89.55	44.02	649.11	123.29	45.08	663.85	129.29	88.62	675.93	-87.34	59.41	650.26	-79.02	85.85	508.36	-76.79	213.56	536.25	-82.77	246.24	749.49	33.63	1400.94	0.00	0.00	0.00	754.25	-10.69	1842.34	732.29	104.60	1845.28	604.62	-15.62	1722.47	596.08	82.02	1727.72	50.35	977.70	74.00	642.97	926.04	74.73	100.25
6.32000	896.63	98.97	35.60	853.04	89.20	43.86	649.15	123.04	45.04	663.83	129.06	88.70	704.13	-88.20	58.18	677.37	-79.67	83.65	530.67	-76.18	204.92	557.34	-83.16	239.34	757.07	34.50	1401.44	0.00	0.00	0.00	763.06	-10.90	1842.35	739.41	104.18	1845.97	611.60	-15.47	1722.93	603.35	82.15	1728.52	50.59	977.49	73.96	644.15	925.19	74.78	103.86
6.33000	895.31	99.14	35.07	852.65	89.05	43.35	649.13	123.33	45.21	663.80	128.97	88.86	732.59	-89.33	56.47	704.82	-80.46	80.92	553.60	-74.43	194.85	579.08	-83.29	231.51	763.80	35.24	1401.86	0.00	0.00	0.00	769.82	-11.79	1842.45	747.42	103.46	1846.39	618.63	-15.40	1723.22	610.67	82.18	1729.09	50.36	977.50	73.86	643.91	925.13	74.50	101.18
6.34000	895.45	98.81	35.40	852.69	89.09	43.50	649.21	123.21	45.22	663.81	128.56	88.83	763.46	-90.29	54.28	731.69	-81.66	77.43	577.34	-73.84	184.75	601.47	-83.40	223.07	769.25	35.93	1402.17	0.00	0.00	0.00	777.10	-12.31	1842.47	755.54	103.13	1846.65	625.73	-15.60	1723.34	618.01	82.13	1729.54	51.30	977.63	74.19	644.50	924.99	74.58	104.91
6.35000	895.11	99.26	35.13	852.56	89.09	43.83	649.23	123.25	45.29	663.78	128.62	89.03	792.46	-92.55	52.05	760.94	-83.38	74.66	601.70	-74.70	174.94	624.02	-82.82	213.64	776.91	36.44	1402.28	0.00	0.00	0.00	784.95	-12.85	1842.46	762.18	102.62	1847.02	632.85	-15.68	1723.33	625.41	82.18	1729.73	50.06	978.22	73.83	644.54	925.19	74.61	103.48
6.36000	893.97	98.90	34.64	852.83	88.77	44.22	649.17	123.31	45.40	663.77	128.48	89.13	822.51	-94.69	50.07	790.14	-85.66	71.79	626.10	-76.16	165.06	647.21	-81.37	203.27	782.85	36.90	1402.29	0.00	0.00	0.00	790.28	-13.19	1842.69	768.32	102.21	1847.36	640.00	-15.81	1723.16	632.79	82.04	1729.83	48.98	978.25	73.47	644.17	925.57	74.34	105.88
6.37000	895.12	99.13	35.66	852.32	88.89	44.17	649.24	123.30	45.43	663.86	128.02	89.05	852.34	-98.17	48.47	819.23	-88.20	68.70	651.12	-77.76	155.09	670.89	-80.79	193.11	789.20	37.31	1402.25	0.00	0.00	0.00	797.62	-14.17	1842.48	776.07	101.62	1847.35	647.13	-16.03	1722.87	639.97	81.78	1729.72	51.04	977.27	74.24	644.57	925.37	74.58	103.71
6.38000	895.95	99.96	36.08	852.73	89.13	44.49	649.28	123.27	45.49	663.84	127.94	89.16	882.88	-101.66	47.19	849.42	-91.20	66.27	676.90	-78.48	144.59	695.03	-81.46	183.29	797.39	37.72	1401.95	0.00	0.00	0.00	805.22	-14.76	1842.31	783.93	100.99	1847.28	654.27	-16.28	1722.45	647.24	81.32	1729.54	50.39	977.40	73.98	643.63	925.09	74.54	101.57
6.39000	895.81	99.62	36.44	850.48	91.08	45.83	649.32	123.01	45.40	663.83	127.84	89.22	913.07	-105.41	45.93	878.89	-94.68	63.91	703.25	-79.42	134.07	719.49	-83.19	173.98	804.36	38.08	1401.56	0.00	0.00	0.00	812.25	-15.55	1842.05	789.40	100.30	1847.50	661.44	-16.56	1721.92	654.48	80.95	1729.21	50.63	977.48	74.01	643.34	925.34	74.20	103.07
6.40000	893.26	102.40	38.09	849.88	91.10	45.90	649.35	122.98	45.49	663.82	127.88	89.34	944.37	-109.57	45.62	909.32	-98.38	62.21	730.17	-80.79	123.87	744.28	-84.63	164.68	810.93	38.15	1401.06	0.00	0.00	0.00	818.46	-15.82	1841.91	796.90	99.43	1847.37	668.71	-16.99	1721.31	661.63	80.70	1728.76	50.16	977.76	73.86	643.89	925.11	74.61	104.96
6.41000	894.83	102.43	39.14	850.60	92.65	47.41	649.31	123.10	45.58	663.83	127.85	89.43	974.28	-113.39	45.51	938.80	-102.10	60.61	756.91	-82.64	114.07	769.16	-86.40	155.71	817.56	38.18	1400.54	0.00	0.00	0.00	826.15	-16.39	1841.50	804.02	98.90	1847.02	676.03	-17.56	1720.66	668.85	80.50	1728.15	49.53	978.13	73.72	643.96	924.88	74.54	105.01
6.42000	890.91	103.27	38.75	849.30	93.40	47.60	649.36	122.86	45.58	663.87	127.68	89.44	1004.61	-117.10	46.19	968.52	-105.88	59.67	784.01	-84.97	104.86	794.54	-87.79	146.70	825.22	38.13	1400.01	0.00	0.00	0.00	833.13	-16.93	1841.11	811.92	98.48	1846.51	683.42	-18.21	1719.95	676.07	79.88	1727.57	51.00	977.84	73.95	644.28	925.17	74.60	105.31
6.43000	892.16	103.64	39.57	850.39	94.61	48.34	649.39	122.65	45.53	663.88	127.61	89.53	1033.83	-120.93	47.34	997.89	-109.30	59.33	811.55	-86.25	95.59	819.98	-90.21	138.57	832.45	37.97	1399.38	0.00	0.00	0.00	840.78	-17.97	1840.50	818.32	97.72	1846.31	690.94	-18.91	1719.23	683.30	78.92	1727.00	51.02	977.68	74.03	644.13	924.95	74.69	103.90
6.44000	892.34	103.50	39.44	851.28	95.64	48.94	649.43	122.82	45.69	663.90	127.74	89.69	1063.46	-124.20	49.21	1026.66	-112.34	59.41	839.32	-88.19	87.25	845.66	-92.94	131.05	839.18	37.64	1398.75	0.00	0.00	0.00	848.66	-18.34	1839.77	825.15	96.90	1845.76	698.55	-19.77	1718.49	690.61	78.26	1726.29	49.60	977.90	73.69	643.93	925.07	74.57	105.28
6.45000	891.49	104.18	39.16	851.61	95.09	48.01	649.50	122.61	45.75	663.94	127.58	89.78	1092.10	-126.55	51.88	1055.73	-114.74	60.51	866.79	-90.70	79.88	871.07	-95.46	123.99	847.42	37.26	1397.97	0.00	0.00	0.00	855.65	-19.12	1839.08	832.61	96.25	1845.15	706.21	-20.66	1717.74	697.90	77.31	1725.60	50.05	977.60	73.79	644.23	925.46	74.55	104.84
6.46000	894.23	104.53	39.67	852.95	92.10	45.85	649.52	122.71	45.93	664.02	127.37	89.89	1119.44	-128.19	54.76	1084.05	-116.61	62.30	893.59	-93.95	73.55	895.96	-98.63	117.98	854.61	36.96	1397.20	0.00	0.00	0.00	862.29	-19.63	1838.52	840.81	95.58	1844.20	713.86	-21.70	1716.99	705.24	76.33	1724.88	50.36	977.29	74.01	644.19	925.18	74.67	103.24
6.47000	895.43	101.89	37.17	853.22	91.67	45.36	649.62	122.28	45.94	664.05	127.48	90.19	1147.73	-128.78	58.88	1111.01	-116.63	64.49	919.91	-98.44	68.67	920.56	-101.78	112.74	861.63	36.37	1396.33	0.00	0.00	0.00	870.46	-20.36	1837.60	847.56	94.80	1843.52	721.49	-22.78	1716.19	712.69	75.41	1724.08	50.42	977.70	73.95	644.14	925.10	74.60	100.78
6.48000	895.42	101.23	36.50	853.07	90.97	44.98	649.73	122.06	46.15	664.20	127.11	90.33	1174.42	-129.62	63.07	1137.70	-117.64	67.27	945.62	-102.30	64.30	944.72	-105.10	108.39	868.72	35.74	1395.39	0.00	0.00	0.00	877.78	-21.22	1836.69	854.49	93.75	1842.83	729.16	-24.02	1715.38	720.05	74.24	1723.25	49.94	977.58	73.98	644.01	925.31	74.41	102.50
6.49000	894.79	100.86	35.70	853.47	90.57	44.76	649.88	121.62	46.29	664.27	127.22	90.68	1199.38	-129.41	67.26	1162.97	-118.57	70.18	970.55	-106.33	60.82	968.10	-108.98	104.96	875.81	35.16	1394.46	0.00	0.00	0.00	885.71	-22.29	1835.70	862.59	92.88	1841.77	736.89	-25.20	1714.52	727.57	72.79	1722.50	50.34	977.90	74.02	644.59	925.13	74.65	102.38
6.50000	895.52	101.24	35.94	852.95	90.48	44.67	650.01	121.35	46.55	664.43	126.73	90.84	1223.04	-129.55	71.86	1187.10	-118.92	73.76	994.25	-110.27	58.04	990.53	-112.49	102.04	883.68	34.55	1393.38	0.00	0.00	0.00	893.61	-23.30	1834.64	870.40	91.41	1840.87	744.71	-26.57	1713.63	735.24	71.40	1721.63	51.23	977.89	74.07	642.98	925.38	74.26	103.47
6.51000	897.20	100.66	36.17	852.23	90.35	44.35	650.15	121.11	46.97	664.58	126.55	91.18	1246.02	-128.82	76.76	1208.99	-119.11	77.36	1016.78	-114.14	55.94	1011.72	-116.32	99.96	890.25	33.61	1392.39	0.00	0.00	0.00	901.43	-24.24	1833.53	877.71	90.17	1839.91	752.57	-28.07	1712.67	742.88	69.95	1720.76	50.54	977.68	74.06	644.02	925.33	74.54	103.91
6.52000	896.95	100.61	36.08	852.42	90.11	44.29	650.41	120.53	47.35	664.72	126.53	91.63	1266.47	-128.40	81.39	1229.72	-118.92	80.98	1038.08	-117.78	54.30	1031.58	-120.54	98.60	898.05	32.84	1391.19	0.00	0.00	0.00	909.63	-25.70	1832.30	885.14	88.89	1838.96	760.49	-29.63	1711.68	750.55	68.75	1719.86	50.66	978.08	73.82	643.78	925.45	74.39	98.93
6.53000	894.62	99.97	35.13	852.58	90.51	44.42	650.63	120.04	47.86	664.96	126.15	92.03	1286.94	-127.54	86.52	1248.74	-119.11	84.56	1057.74	-121.47	53.26	1050.12	-124.34	97.58	905.44	32.02	1390.17	0.00	0.00	0.00	918.15	-27.21	1831.07	893.71	87.54	1837.83	768.39	-31.33	1710.66	758.32	67.12	1719.02	49.94	978.13	73.70	644.64	924.76	74.79	102.38
6.54000	895.46	100.53	35.27	852.33	89.94	44.38	650.94	119.57	48.51	665.13	126.00	92.60	1303.26	-126.74	90.51	1267.07	-119.57	88.25	1076.06	-124.92	52.58	1067.30	-127.62	96.75	912.63	31.03	1389.02	0.00	0.00	0.00	925.86	-28.73	1829.89	901.24	85.65	1836.98	776.30	-33.08	1709.66	766.18	65.36	1718.22	50.07	977.39	73.99	644.32	924.98	74.59	103.12
6.55000	894.72	100.19	35.42	851.81	90.18	44.01	651.15	118.92	49.16	665.37	125.79	93.18	1320.10	-125.74	95.08	1282.93	-118.44	91.65	1092.66	-128.10	52.18	1083.19	-130.53	96.17	920.68	30.20	1387.99	0.00	0.00	0.00	932.78	-30.62	1828.89	909.25	83.45	1836.12	784.21	-34.81	1708.68	774.10	63.50	1717.45	49.86	977.39	73.83	643.97	924.86	74.68	105.72
6.56000	895.31	100.50	35.44	851.89	90.25	44.11	651.49	118.31	50.03	665.65	125.57	93.85	1332.95	-124.63	98.16	1297.12	-117.98	94.56	1107.51	-130.71	51.93	1097.23	-133.25	95.83	927.42	29.17	1386.93	0.00	0.00	0.00	941.59	-32.45	1827.45	916.75	81.43	1835.29	792.13	-36.73	1707.69	781.96	61.58	1716.75	50.08	978.20	73.65	644.65	924.64	74.84	100.30
6.57000	895.05	100.39	35.02	852.37	90.22	44.11	651.84	117.67	50.97	666.02	125.25	94.56	1346.32	-123.65	100.75	1309.59	-117.53	96.63	1120.70	-132.90	51.72	1109.61	-135.62	95.49	935.25	28.10	1386.01	0.00	0.00	0.00	951.28	-34.56	1826.03	925.35	79.51	1834.23	800.13	-38.60	1706.76	789.67	59.72	1716.06	50.03	978.19	73.78	644.33	925.01	74.65	103.04
6.58000	894.75	100.20	34.90	851.65	90.45	43.84	652.20	116.98	52.07	666.41	125.18	95.52	1357.07	-123.03	102.03	1320.61	-117.31	97.57	1132.15	-134.76	52.08	1120.60	-137.56	95.28	941.96	27.05	1385.16	0.00	0.00	0.00	958.94	-36.65	1824.92	933.98	77.31	1833.36	808.17	-40.67	1705.80	797.45	57.53	1715.44	49.79	977.76	73.83	643.97	924.70	74.70	107.66
6.59000	894.35	100.32	34.93	852.45	90.39	44.01	652.55	116.54	53.38	666.95	124.77	96.47	1367.17	-121.89	102.28	1329.95	-116.47	97.37	1141.86	-135.73	51.85	1130.05	-138.60	94.51	950.08	25.94	1384.32	0.00	0.00	0.00	967.19	-38.80	1823.72	941.67	75.25	1832.50	816.24	-42.75	1704.87	805.18	55.34	1714.81	49.01	978.09	73.49	643.76	924.90	74.62	104.95
6.60000	895.08	100.38	35.12	852.46	90.27	43.91	652.93	116.21	54.78	667.53	124.83	97.73	1374.03	-121.16	100.49	1336.88	-116.09	96.25	1149.72	-136.45	51.40	1137.83	-139.50	93.64	956.70	24.84	1383.44	0.00	0.00	0.00	974.42	-41.12	1822.63	948.71	72.80	1831.88	824.26	-44.99	1703.98	812.83	53.17	1714.16	49.35	977.85	73.57	644.53	925.09	74.68	104.71
6.61000	894.61	100.76	35.11	852.28	90.38	43.78	653.37	115.90	56.33	668.24	124.49	99.02	1379.84	-120.66	97.97	1343.79	-115.55	94.40	1155.84	-136.41	50.57	1143.91	-140.08	92.52	964.74	23.65	1382.68	0.00	0.00	0.00	982.45	-43.53	1821.61	956.29	70.07	1831.26	832.22	-47.31	1703.12	820.56	50.81	1713.56	51.41	977.32	74.38	644.34	925.17	74.69	101.09
6.62000	895.09	100.17	34.79	853.02	90.29	43.90	653.87	115.55	57.94	668.97	124.65	100.58	1384.34	-119.66	93.80	1347.91	-114.43	91.43	1159.99	-136.01	49.50	1148.29	-140.38	91.10	972.03	22.37	1382.04	0.00	0.00	0.00	989.74	-46.11	1820.62	964.80	67.55	1830.48	840.12	-49.71	1702.30	828.32	48.25	1713.06	50.41	977.28	74.08	643.50	925.00	74.48	101.90
6.63000	894.34	100.02	34.55	852.93	90.44	43.64	654.36	115.26	59.63	669.90	124.40	102.13	1386.91	-118.15	88.42	1349.18	-113.63	86.66	1162.13	-135.44	48.41	1151.09	-139.93	89.29	979.48	20.97	1381.42	0.00	0.00	0.00	997.52	-48.58	1819.67	971.22	65.45	1830.01	847.94	-52.30	1701.51	835.97	45.74	1712.62	50.25	977.89	73.87	644.19	925.02	74.56	103.85
6.64000	895.23	100.43	34.88	853.24	90.69	43.66	654.94	115.07	61.44	670.85	124.51	103.97	1387.79	-116.37	82.67	1350.17	-112.49	80.64	1163.47	-134.09	47.69	1152.09	-140.10	87.96	987.40	19.50	1380.87	0.00	0.00	0.00	1006.48	-51.30	1818.67	980.30	62.50	1829.51	855.70	-54.82	1700.84	843.65	43.26	1712.20	49.51	977.91	73.70	643.81	925.58	74.21	103.76
6.65000	894.30	100.46	34.45	853.22	90.65	43.44	655.59	115.20	63.55	671.90	124.95	106.11	1389.39	-114.86	77.54	1351.93	-110.92	75.73	1164.48	-133.42	46.87	1153.02	-139.60	86.62	995.51	17.83	1380.50	0.00	0.00	0.00	1013.97	-54.02	1817.87	988.65	60.01	1829.03	863.42	-57.51	1700.28	851.26	40.87	1711.89	49.34	978.19	73.63	643.92	925.34	74.42	101.79
6.66000	895.66	100.18	34.88	853.44	90.63	43.68	656.35	114.99	65.64	673.17	125.12	108.29	1391.89	-113.85	71.77	1353.56	-110.75	70.81	1165.94	-133.40	46.17	1155.16	-139.31	85.64	1003.36	16.08	1380.35	0.00	0.00	0.00	1022.65	-56.46	1817.37	995.61	56.98	1828.90	871.18	-60.13	1699.87	858.87	38.17	1711.78	48.96	978.34	73.51	643.88	925.18	74.58	103.94
6.67000	895.30	100.55	34.65	853.83	90.80	43.52	657.23	115.30	68.26	674.68	125.51	110.79	1393.01	-113.91	65.41	1355.90	-111.50	67.38	1167.15	-133.90	46.12	1158.03	-139.68	85.12	1010.61	14.18	1380.28	0.00	0.00	0.00	1029.79	-59.27	1817.18	1004.20	54.20	1828.90	878.96	-63.01	1699.64	866.52	35.16	1711.90	50.22	977.91	73.94	643.57	925.55	74.35	100.01
6.68000	894.93	100.25	34.46	852.95	90.88	43.20	658.30	115.73	71.28	676.40	126.00	113.67	1396.97	-113.68	60.01	1358.43	-109.99	62.73	1167.70	-134.27	46.42	1160.61	-139.70	84.46	1019.36	12.19	1380.42	0.00	0.00	0.00	1037.76	-62.20	1817.11	1010.71	51.29	1829.28	886.71	-65.69	1699.67	874.13	32.24	1712.18	50.45	977.82	73.91	644.78	925.29	74.61	102.60
6.69000	895.81	100.33	34.44	853.46	90.56	43.43	659.55	115.92	74.69	678.41	126.34	116.85	1397.73	-113.95	54.63	1359.10	-108.82	59.21	1167.81	-134.83	46.42	1162.51	-139.28	83.92	1026.48	10.31	1380.79	0.00	0.00	0.00	1045.59	-65.19	1817.26	1018.36	48.38	1829.68	894.53	-68.60	1699.79	881.76	29.28	1712.63	50.62	977.86	73.90	643.56	925.36	74.31	103.48
6.70000	894.58	99.87	34.53	853.62	90.65	43.63	661.09	116.00	78.40	680.74	126.72	120.47	1399.51	-113.17	50.82	1360.52	-108.39	56.06	1167.88	-135.32	45.82	1163.73	-139.80	84.08	1034.28	8.36	1381.40	0.00	0.00	0.00	1052.86	-67.93	1817.70	1025.35	45.38	1830.44	902.37	-71.50	1700.01	889.44	26.40	1713.12	50.13	978.12	73.61	644.10	925.23	74.52	100.62
6.71000	895.45	99.70	33.90	853.29	92.03	43.74	662.92	116.05	82.56	683.41	127.38	124.47	1400.86	-112.70	47.77	1361.89	-108.70	53.56	1168.16	-135.64	45.44	1165.25	-139.20	83.89	1042.65	6.37	1382.04	0.00	0.00	0.00	1061.66	-70.98	1818.01	1033.42	42.45	1831.17	910.30	-74.39	1700.34	897.19	23.26	1713.77	49.99	977.97	73.66	644.22	925.03	74.60	101.28
6.72000	895.45	99.92	33.82	854.13	92.03	44.31	664.99	116.17	87.05	686.45	127.69	128.68	1401.33	-113.27	44.43	1361.53	-109.29	52.55	1168.57	-135.73	45.07	1166.55	-138.97	83.83	1051.17	4.35	1383.00	0.00	0.00	0.00	1069.09	-74.05	1818.65	1040.98	39.18	1832.13	918.24	-77.32	1700.87	904.93	20.47	1714.50	50.40	977.96	73.80	644.28	925.03	74.54	104.33
6.73000	894.90	100.42	33.49	854.30	91.71	44.44	667.32	116.56	92.02	689.97	128.16	133.24	1401.94	-113.26	42.18	1362.75	-109.37	51.25	1169.00	-135.85	44.76	1167.67	-138.79	83.82	1059.41	2.39	1384.02	0.00	0.00	0.00	1076.17	-76.92	1819.54	1049.09	36.32	1833.12	926.14	-80.23	1701.58	912.75	17.55	1715.50	50.36	978.24	73.75	644.54	925.01	74.55	102.09
6.74000	895.00	100.43	33.32	854.29	89.87	45.20	670.02	117.21	97.56	693.95	128.70	138.19	1403.11	-112.74	40.06	1363.58	-109.13	49.93	1169.33	-135.93	44.55	1168.56	-138.65	83.73	1067.87	0.25	1385.24	0.00	0.00	0.00	1084.63	-79.72	1820.35	1056.97	33.35	1834.15	934.05	-83.19	1702.46	920.55	14.76	1716.59	50.43	977.66	73.81	643.82	925.54	74.31	100.06
6.75000	896.15	100.34	33.60	855.05	90.29	45.34	673.34	117.37	103.28	698.44	128.77	143.27	1403.27	-112.87	38.44	1364.12	-109.07	49.01	1169.60	-135.94	44.44	1169.25	-138.39	83.66	1076.47	-1.84	1386.52	0.00	0.00	0.00	1091.91	-83.03	1821.19	1064.78	29.67	1835.47	941.95	-86.11	1703.53	928.48	11.68	1717.84	49.57	978.07	73.64	644.25	925.40	74.58	102.63
6.76000	896.06	100.10	33.55	855.43	90.23	45.42	677.15	117.85	109.64	703.58	128.72	148.70	1403.67	-112.55	37.51	1364.54	-108.99	48.60	1169.86	-135.84	44.33	1169.79	-138.15	83.56	1084.49	-4.15	1388.02	0.00	0.00	0.00	1100.39	-85.89	1822.17	1071.29	27.23	1836.81	949.78	-89.08	1704.75	936.38	8.78	1719.24	51.15	977.63	74.13	644.47	924.90	74.69	104.47
6.77000	896.12	100.19	33.40	855.02	89.83	45.59	681.64	117.97	116.57	709.38	128.55	154.61	1403.90	-112.48	36.98	1364.21	-108.80	47.98	1169.90	-135.88	44.34	1170.04	-138.06	83.62	1091.53	-6.41	1389.48	0.00	0.00	0.00	1108.61	-88.89	1823.09	1080.49	24.51	1837.84	957.58	-92.05	1706.12	944.09	6.09	1720.85	50.18	977.91	73.73	644.33	924.90	74.61	100.07
6.78000	896.47	99.98	33.34	855.55	89.40	46.11	686.82	117.59	123.98	715.96	127.99	160.84	1404.40	-112.80	36.53	1364.74	-108.88	48.07	1169.99	-135.74	44.26	1170.16	-138.13	83.63	1100.30	-8.62	1391.00	0.00	0.00	0.00	1116.60	-91.86	1824.01	1089.21	21.29	1839.00	965.35	-94.98	1707.68	951.89	3.00	1722.62	50.43	977.66	73.96	644.77	925.15	74.62	103.21
6.79000	895.92	100.39	33.12	855.81	89.24	46.59	692.76	116.87	131.97	723.42	126.51	167.23	1403.87	-112.49	36.62	1365.06	-109.08	48.02	1170.05	-135.73	44.25	1170.22	-138.18	83.65	1108.00	-10.84	1392.49	0.00	0.00	0.00	1125.05	-94.69	1824.85	1096.38	18.24	1840.32	973.08	-97.87	1709.33	959.62	0.11	1724.42	50.53	977.84	73.90	645.03	924.84	74.87	103.51
6.80000	896.26	100.35	33.07	856.48	89.10	47.60	699.54	115.07	140.36	731.41	125.18	174.22	1403.58	-112.23	36.06	1364.49	-108.98	47.65	1169.99	-135.93	44.36	1170.17	-138.27	83.55	1116.45	-12.89	1393.96	0.00	0.00	0.00	1132.87	-97.49	1825.65	1104.95	15.35	1841.30	980.83	-100.84	1711.00	967.36	-2.73	1726.19	50.58	977.97	73.85	644.38	925.12	74.66	103.41
6.81000	897.14	100.12	32.93	857.83	87.99	48.99	706.99	112.89	149.47	740.20	123.38	181.61	1404.05	-112.48	36.32	1365.18	-109.14	47.99	1170.04	-135.82	44.26	1170.30	-137.95	83.36	1123.83	-15.01	1395.51	0.00	0.00	0.00	1140.95	-100.02	1826.34	1113.69	12.83	1842.05	988.68	-103.69	1712.59	975.20	-5.60	1727.93	50.64	977.88	73.94	644.70	925.69	74.46	101.20
6.82000	898.78	100.60	32.71	859.23	87.59	49.31	715.08	110.69	159.23	749.69	120.98	189.38	1404.37	-112.05	36.36	1364.31	-109.31	47.52	1170.04	-135.87	44.23	1170.27	-138.02	83.24	1132.14	-17.13	1396.88	0.00	0.00	0.00	1149.87	-102.77	1826.76	1121.88	10.12	1842.67	996.64	-106.53	1714.10	983.18	-8.63	1729.63	49.31	978.25	73.55	644.72	925.44	74.57	101.16
6.83000	897.90	99.92	31.51	862.46	87.09	49.98	724.28	108.15	169.24	760.15	118.77	197.53	1403.79	-112.01	36.19	1364.51	-109.19	47.31	1170.06	-135.91	44.20	1170.19	-138.38	83.26	1139.40	-19.13	1398.14	0.00	0.00	0.00	1158.35	-105.07	1827.13	1130.99	7.62	1843.11	1004.65	-109.37	1715.51	991.13	-11.36	1731.19	48.87	978.18	73.50	643.80	925.16	74.32	100.56
6.84000	900.33	98.94	31.37	866.96	87.38	51.13	734.20	105.60	179.24	771.59	116.21	205.52	1404.59	-112.12	36.21	1365.42	-109.27	47.52	1170.02	-136.04	44.18	1170.16	-138.47	83.13	1147.14	-21.05	1399.28	0.00	0.00	0.00	1167.63	-107.29	1827.12	1140.26	5.43	1843.36	1012.81	-111.81	1716.90	999.22	-13.90	1732.64	49.02	977.97	73.62	644.17	925.23	74.45	103.58
6.85000	904.69	98.78	31.07	870.12	86.91	53.97	745.44	102.66	189.15	784.00	113.45	213.31	1403.86	-112.21	35.96	1365.24	-109.49	47.52	1170.11	-135.95	44.08	1170.18	-138.79	83.10	1155.27	-22.88	1400.10	0.00	0.00	0.00	1176.03	-109.65	1827.11	1148.51	2.71	1843.68	1021.16	-114.27	1718.24	1007.50	-16.62	1734.03	49.74	978.01	73.66	644.06	925.40	74.48	103.99
6.86000	906.69	98.95	30.53	875.40	86.08	55.86	757.30	99.96	198.96	796.93	110.63	220.92	1404.03	-112.20	35.92	1365.47	-109.52	47.47	1170.08	-136.08	44.08	1170.11	-139.21	83.11	1163.25	-24.73	1400.82	0.00	0.00	0.00	1185.73	-111.40	1826.87	1157.66	0.75	1843.62	1029.62	-116.62	1719.47	1015.72	-19.13	1735.30	49.57	978.05	73.61	644.06	925.11	74.53	101.63
6.87000	911.35	97.00	29.89	882.83	85.14	57.91	770.31	96.48	208.22	810.43	108.08	228.30	1403.94	-111.95	36.01	1365.66	-109.38	47.35	1170.06	-136.18	44.10	1170.29	-139.00	82.91	1170.34	-26.42	1401.29	0.00	0.00	0.00	1195.92	-113.01	1826.45	1166.72	-1.18	1843.53	1038.14	-119.28	1720.55	1024.09	-21.60	1736.48	49.73	977.89	73.84	643.88	925.42	74.36	102.04
6.88000	914.79	97.28	28.37	890.88	84.51	59.86	784.08	93.66	217.43	824.50	105.55	235.15	1403.70	-112.04	35.58	1365.22	-109.53	47.27	1170.07	-136.11	44.03	1170.30	-139.03	82.85	1178.36	-27.90	1401.56	0.00	0.00	0.00	1204.99	-114.51	1826.09	1176.60	-2.83	1843.10	1046.79	-121.59	1721.55	1032.43	-23.87	1737.40	51.04	977.75	74.04	644.22	925.37	74.48	97.80
6.89000	919.73	97.21	27.79	897.62	84.15	61.02	798.15	90.83	226.19	838.83	103.30	241.64	1404.39	-111.96	36.02	1365.10	-109.61	47.14	1170.09	-136.06	44.01	1170.30	-139.09	82.83	1186.35	-29.40	1401.76	0.00	0.00	0.00	1214.62	-115.83	1825.51	1186.14	-3.80	1842.53	1055.49	-123.93	1722.40	1040.81	-26.06	1738.14	50.34	978.21	73.86	644.67	925.19	74.67	102.50
6.90000	925.34	97.76	27.82	906.07	83.97	63.01	812.38	88.53	233.91	853.43	101.16	247.65	1404.16	-111.72	36.19	1365.56	-109.76	47.30	1170.09	-136.00	43.98	1170.28	-139.05	82.81	1192.96	-30.99	1401.83	0.00	0.00	0.00	1223.15	-116.89	1825.25	1194.17	-4.73	1842.04	1064.36	-125.97	1723.15	1049.23	-28.29	1738.83	50.81	977.88	73.91	644.26	925.06	74.63	104.56
6.91000	936.84	98.73	31.08	917.77	83.82	66.75	826.51	85.30	238.89	867.83	99.38	253.11	1404.17	-111.74	36.12	1365.28	-109.76	47.20	1170.10	-135.99	43.95	1170.25	-139.01	82.79	1201.10	-32.46	1401.78	0.00	0.00	0.00	1232.42	-117.73	1824.89	1202.95	-5.95	1841.67	1073.26	-128.14	1723.77	1057.63	-30.39	1739.37	51.22	978.07	73.98	643.50	925.57	74.29	101.21
6.92000	951.62	97.23	36.10	932.69	83.02	71.15	840.52	83.07	243.19	882.43	97.14	257.59	1404.17	-111.55	36.50	1365.64	-109.73	47.30	1170.07	-136.14	44.01	1170.31	-139.06	82.75	1208.44	-34.01	1401.71	0.00	0.00	0.00	1241.84	-118.33	1824.36	1212.01	-6.73	1841.14	1082.22	-130.08	1724.32	1065.98	-32.31	1739.80	50.85	977.93	73.90	644.08	925.36	74.49	100.80
6.93000	970.49	96.34	40.34	950.63	81.90	75.13	855.59	80.84	246.04	897.65	95.16	261.16	1403.90	-111.82	35.86	1364.91	-109.86	46.91	1170.08	-136.07	43.97	1170.22	-139.36	82.92	1215.33	-35.45	1401.63	0.00	0.00	0.00	1251.56	-118.68	1824.11	1220.77	-7.11	1840.71	1091.12	-131.87	1724.81	1074.42	-34.61	1740.27	50.57	978.06	73.83	644.61	925.51	74.58	97.56
6.94000	990.62	94.96	43.59	970.49	79.89	78.43	871.58	79.17	247.52	913.69	93.17	263.51	1404.16	-112.15	35.84	1364.98	-109.79	46.81	1170.05	-136.17	44.00	1170.28	-139.06	82.91	1222.68	-36.80	1401.57	0.00	0.00	0.00	1260.61	-118.70	1823.96	1229.56	-7.76	1840.36	1099.96	-133.62	1725.21	1082.71	-36.45	1740.58	49.84	978.09	73.74	644.32	925.48	74.55	101.43
6.95000	1010.96	92.40	45.62	990.49	77.22	80.39	888.25	77.25	247.39	930.57	91.14	264.33	1403.79	-112.08	35.78	1365.12	-109.75	46.80	1170.10	-136.11	43.96	1170.33	-138.78	82.83	1230.43	-38.06	1401.57	0.00	0.00	0.00	1268.83	-119.16	1824.06	1237.55	-8.26	1840.47	1108.71	-135.17	1725.56	1090.90	-38.41	1740.86	49.83	977.96	73.70	644.20	925.83	74.39	104.09
6.96000	1035.63	89.20	47.66	1012.05	74.40	81.63	905.54	75.94	246.01	947.83	89.34	263.80	1403.71	-112.04	35.79	1365.30	-109.96	46.85	1170.09	-136.17	43.98	1170.31	-138.71	82.81	1237.38	-39.25	1401.63	0.00	0.00	0.00	1277.14	-119.21	1824.23	1246.41	-8.21	1840.26	1117.38	-136.57	1725.83	1098.89	-39.81	1741.09	50.09	978.33	73.71	645.03	925.38	74.77	104.41
6.97000	1056.29	86.67	49.04	1034.41	71.29	81.91	923.76	74.37	243.14	965.49	87.93	262.02	1404.15	-111.96	35.80	1365.03	-109.83	46.68	1170.11	-136.19	43.99	1170.24	-139.03	83.07	1243.89	-40.40	1401.58	0.00	0.00	0.00	1285.42	-119.33	1824.59	1261.31	-6.97	1837.21	1125.86	-137.90	1726.05	1106.72	-41.19	1741.20	49.98	977.94	73.79	644.26	925.07	74.64	106.74
6.98000	1079.39	83.21	48.57	1057.14	68.21	81.30	942.56	72.77	239.01	983.69	86.64	259.08	1404.09	-111.84	35.56	1365.15	-109.92	46.65	1170.18	-135.99	43.86	1170.44	-138.39	82.81	1251.12	-41.49	1401.59	0.00	0.00	0.00	1293.52	-119.37	1825.19	1270.32	-6.83	1836.80	1134.32	-139.09	1726.18	1114.44	-42.39	1741.20	48.95	978.25	73.44	643.89	925.50	74.48	105.32
6.99000	1105.12	79.98	48.22	1082.14	65.21	80.55	961.63	71.22	233.85	1002.49	85.71	255.26	1404.87	-111.82	35.56	1365.11	-110.06	46.48	1170.21	-135.97	43.86	1170.19	-139.06	83.20	1258.00	-42.50	1401.71	0.00	0.00	0.00	1301.35	-119.57	1825.71	1277.42	-7.24	1837.09	1142.60	-140.23	1726.25	1122.08	-43.72	1741.17	49.19	978.23	73.47	644.36	925.13	74.69	101.40
7.00000	1131.53	76.89	47.54	1108.09	62.36	79.39	981.11	69.69	227.63	1021.89	84.04	250.31	1405.16	-111.87	35.48	1365.18	-110.03	46.38	1170.20	-136.08	43.89	1170.35	-138.82	83.18	1265.44	-43.59	1401.73	0.00	0.00	0.00	1308.96	-119.57	1826.38	1284.45	-7.47	1837.55	1150.77	-141.18	1726.29	1129.51	-44.71	1741.07	49.38	977.75	73.53	644.82	925.20	74.86	99.39
7.01000	1158.42	73.78	46.65	1133.18	59.78	77.62	1001.38	68.53	220.68	1041.63	82.84	244.80	1404.19	-111.87	35.65	1364.92	-110.04	46.18	1170.14	-136.28	43.98	1170.35	-138.63	83.15	1272.23	-44.65	1401.82	0.00	0.00	0.00	1315.43	-119.95	1827.14	1291.26	-7.59	1837.89	1158.66	-142.11	1726.30	1136.80	-45.75	1740.88	49.60	977.90	73.67	645.08	925.37	74.73	103.74
7.02000	1186.36	70.99	46.00	1161.09	57.25	76.38	1022.55	67.11	212.76	1062.14	81.17	238.38	1403.75	-111.88	35.42	1365.05	-110.06	46.26	1170.15	-136.36	44.05	1170.37	-138.58	83.22	1280.01	-45.57	1401.78	0.00	0.00	0.00	1323.26	-119.88	1827.82	1297.86	-7.27	1838.21	1166.39	-142.84	1726.27	1144.04	-46.53	1740.63	49.36	978.02	73.67	643.86	925.16	74.48	101.79
7.03000	1215.38	68.79	45.37	1189.06	55.25	74.85	1044.04	66.62	204.36	1083.05	79.77	231.40	1404.03	-111.95	34.97	1364.86	-109.97	45.90	1170.18	-136.31	44.02	1170.36	-138.47	83.28	1287.50	-46.41	1401.86	0.00	0.00	0.00	1329.29	-119.72	1828.68	1304.66	-7.87	1838.64	1173.96	-143.68	1726.18	1151.03	-46.69	1740.19	49.79	978.01	73.69	643.76	925.22	74.54	99.52
7.04000	1246.68	66.46	45.53	1217.96	53.50	73.36	1066.30	66.28	195.29	1104.05	79.43	224.27	1403.76	-112.01	35.15	1365.20	-110.07	46.04	1170.19	-136.32	44.02	1170.42	-138.34	83.29	1294.84	-47.17	1401.83	0.00	0.00	0.00	1336.34	-119.71	1829.44	1311.20	-7.69	1838.88	1181.47	-144.30	1726.08	1158.36	-47.69	1739.83	50.95	978.23	73.87	643.76	925.39	74.38	97.56
7.05000	1276.52	64.53	45.27	1246.59	51.90	71.82	1089.20	66.44	185.84	1125.71	78.12	216.19	1404.45	-111.83	35.33	1364.91	-109.81	45.62	1170.28	-136.16	43.93	1170.41	-138.36	83.41	1302.03	-47.94	1401.77	0.00	0.00	0.00	1343.67	-119.77	1830.08	1317.78	-7.87	1839.16	1188.93	-144.78	1725.94	1165.58	-48.19	1739.36	50.48	977.74	73.91	643.99	925.26	74.46	97.36
7.06000	1309.10	61.44	43.92	1276.58	50.44	70.64	1112.43	66.72	175.79	1147.81	78.05	208.01	1404.59	-112.05	35.10	1366.51	-109.75	46.10	1170.26	-136.26	43.98	1170.50	-138.10	83.34	1309.03	-48.68	1401.78	0.00	0.00	0.00	1350.64	-119.68	1830.70	1324.58	-8.21	1839.56	1196.41	-145.14	1725.76	1172.87	-48.78	1738.85	51.39	977.89	74.00	643.80	925.61	74.36	95.74
7.07000	1340.26	60.40	43.36	1305.67	49.28	69.05	1136.42	66.81	165.45	1170.61	78.13	199.49	1404.90	-112.33	35.15	1365.58	-109.66	45.55	1170.31	-136.27	43.99	1170.45	-138.11	83.43	1316.28	-49.36	1401.60	0.00	0.00	0.00	1357.43	-119.30	1831.31	1331.44	-8.62	1839.68	1203.85	-145.33	1725.59	1180.08	-49.02	1738.29	50.10	978.15	73.74	644.23	924.80	74.81	100.21
7.08000	1370.97	59.21	43.24	1336.34	48.34	67.83	1161.26	67.16	154.89	1193.91	78.34	190.74	1405.00	-112.33	35.06	1364.67	-109.92	45.32	1170.34	-136.25	43.97	1170.52	-137.82	83.42	1324.16	-49.95	1401.49	0.00	0.00	0.00	1363.84	-119.02	1832.01	1337.81	-7.62	1839.52	1211.29	-145.54	1725.34	1187.30	-49.25	1737.68	49.17	978.16	73.53	644.55	925.19	74.67	98.45
7.09000	1401.79	58.66	42.91	1365.54	47.85	65.98	1186.95	67.17	144.20	1217.85	78.81	181.87	1404.78	-112.06	35.55	1365.89	-109.84	45.72	1170.37	-136.34	44.04	1170.54	-137.69	83.44	1331.72	-50.49	1401.28	0.00	0.00	0.00	1370.54	-118.52	1832.42	1344.94	-7.82	1839.59	1218.70	-145.56	1725.11	1194.57	-49.55	1737.10	49.20	977.75	73.64	643.99	925.32	74.43	97.07
7.10000	1433.73	58.02	43.60	1395.76	47.54	64.58	1213.26	67.03	133.46	1242.28	78.92	172.77	1404.97	-112.56	38.35	1366.20	-109.73	45.69	1170.40	-136.39	44.05	1170.47	-137.89	83.70	1339.26	-50.98	1400.89	0.00	0.00	0.00	1377.99	-118.03	1832.70	1351.48	-6.08	1839.20	1226.17	-145.56	1724.83	1201.98	-49.79	1736.51	48.81	977.92	73.57	644.06	924.95	74.58	98.16
7.11000	1464.19	58.32	43.43	1425.53	47.72	63.31	1239.95	66.96	122.81	1266.56	80.07	164.24	1402.80	-113.33	38.08	1366.98	-109.48	45.68	1170.47	-136.23	43.98	1170.41	-138.01	83.89	1346.21	-51.29	1400.49	0.00	0.00	0.00	1384.13	-117.41	1833.00	1358.52	-5.31	1838.78	1233.75	-145.43	1724.52	1209.22	-49.21	1735.81	48.28	978.43	73.19	644.52	925.00	74.61	97.84
7.12000	1495.56	58.65	44.33	1455.18	48.07	62.09	1266.81	67.40	112.61	1291.55	80.57	155.55	1403.36	-113.85	38.83	1365.52	-110.13	45.63	1170.51	-136.17	43.93	1170.51	-137.76	83.96	1354.09	-51.43	1400.05	0.00	0.00	0.00	1391.71	-116.68	1832.90	1365.88	-5.33	1838.55	1241.51	-145.21	1724.18	1216.66	-48.78	1735.08	48.96	978.22	73.36	644.44	925.28	74.57	96.56
7.13000	1525.51	59.10	44.97	1485.85	48.80	61.71	1294.36	67.32	102.58	1317.06	80.78	147.14	1403.20	-113.76	38.84	1364.99	-110.54	45.68	1170.49	-136.40	44.10	1170.61	-137.53	84.01	1361.81	-51.68	1399.55	0.00	0.00	0.00	1399.84	-115.81	1832.79	1373.19	-4.48	1838.04	1249.40	-145.02	1723.78	1224.33	-48.84	1734.40	49.24	978.15	73.64	643.91	925.73	74.24	99.40
7.14000	1557.04	59.86	44.41	1515.90	49.61	61.64	1322.11	67.68	93.35	1342.92	81.20	139.08	1402.48	-114.15	38.93	1365.18	-110.66	45.63	1170.54	-136.34	44.13	1170.68	-137.30	84.09	1368.77	-51.78	1398.92	0.00	0.00	0.00	1406.06	-114.99	1832.72	1380.48	-3.18	1837.25	1257.39	-144.68	1723.32	1232.04	-48.46	1733.62	49.17	978.59	73.50	643.77	925.44	74.35	100.60
7.15000	1586.93	60.67	46.30	1544.84	50.53	61.56	1350.17	68.30	84.94	1368.92	81.80	131.63	1402.04	-114.92	39.15	1365.56	-110.92	45.71	1170.59	-136.22	44.14	1170.56	-137.68	84.55	1377.14	-51.81	1398.28	0.00	0.00	0.00	1413.67	-113.45	1832.46	1388.15	-2.79	1836.55	1265.47	-144.34	1722.81	1239.74	-48.01	1732.77	48.65	978.92	73.20	643.47	925.42	74.36	96.32
7.16000	1616.81	62.08	48.60	1573.51	51.62	62.26	1378.45	68.83	77.16	1394.78	82.33	124.76	1400.95	-114.85	38.39	1365.48	-111.01	45.55	1170.69	-136.04	44.17	1170.63	-137.35	84.64	1384.87	-51.69	1397.47	0.00	0.00	0.00	1422.67	-112.74	1831.70	1395.37	-0.87	1835.65	1273.58	-143.98	1722.20	1247.71	-47.74	1732.00	49.45	978.07	73.56	643.39	925.42	74.29	97.51
7.17000	1646.60	62.68	52.03	1602.64	52.77	64.08	1406.16	69.81	70.36	1420.60	82.92	118.61	1403.07	-114.57	36.18	1366.02	-111.20	45.70	1170.78	-135.80	44.20	1170.63	-137.28	84.85	1392.89	-51.46	1396.60	0.00	0.00	0.00	1430.62	-111.39	1831.00	1403.31	-0.63	1834.79	1281.85	-143.40	1721.52	1255.59	-47.19	1731.10	49.66	977.77	73.67	644.18	925.50	74.51	101.99
7.18000	1675.22	63.85	55.93	1630.37	54.19	66.31	1434.05	70.21	64.25	1446.60	82.82	113.04	1403.82	-114.23	35.75	1366.14	-111.39	45.70	1170.87	-135.56	44.32	1170.61	-137.18	85.12	1401.31	-51.20	1395.62	0.00	0.00	0.00	1438.52	-110.48	1830.25	1411.31	0.28	1833.66	1290.07	-142.95	1720.70	1263.66	-46.57	1730.07	48.37	978.34	73.27	645.03	925.54	74.69	98.41
7.19000	1702.55	65.29	60.52	1659.69	54.52	67.10	1461.77	70.65	59.05	1472.04	83.23	108.49	1405.27	-114.16	35.56	1365.97	-111.15	45.29	1170.88	-135.57	44.58	1170.78	-136.70	85.24	1408.71	-50.90	1394.48	0.00	0.00	0.00	1446.36	-109.16	1829.35	1419.45	1.25	1832.44	1298.45	-142.41	1719.79	1271.79	-46.07	1729.00	49.00	978.10	73.53	644.61	925.26	74.71	96.52
7.20000	1729.68	67.10	65.96	1686.69	55.05	71.17	1488.76	71.48	54.96	1497.07	83.93	104.99	1405.60	-113.60	35.47	1366.25	-111.04	45.25	1171.00	-135.37	44.83	1170.83	-136.57	85.52	1416.70	-50.53	1393.18	0.00	0.00	0.00	1450.18	-108.25	1829.79	1427.47	2.95	1830.98	1306.93	-141.81	1718.78	1279.94	-45.59	1727.93	50.11	977.94	73.77	643.22	925.12	74.42	101.34
7.21000	1756.31	68.65	72.34	1712.63	56.44	75.23	1514.89	72.78	52.17	1521.50	84.05	102.17	1406.16	-113.20	35.40	1366.29	-110.93	45.10	1171.08	-135.13	45.07	1170.82	-136.50	85.89	1424.58	-50.11	1391.78	0.00	0.00	0.00	1462.55	-106.95	1827.26	1436.07	3.53	1829.66	1315.48	-141.08	1717.69	1288.38	-45.07	1726.79	50.14	977.97	73.84	643.43	925.45	74.39	103.30
7.22000	1780.25	69.66	78.02	1737.69	57.65	79.62	1540.08	73.52	50.07	1544.84	84.56	100.38	1404.86	-114.01	34.51	1365.90	-111.20	45.21	1171.20	-134.83	45.38	1171.00	-136.19	86.22	1432.18	-49.64	1390.40	0.00	0.00	0.00	1466.63	-106.21	1827.22	1444.98	3.59	1828.34	1323.95	-140.34	1716.53	1296.77	-44.42	1725.60	50.99	978.07	74.02	644.35	925.53	74.62	102.13
7.23000	1804.40	71.08	83.93	1761.63	58.53	84.50	1564.21	74.23	48.86	1567.58	84.75	99.26	1405.83	-113.70	34.72	1365.74	-111.12	45.06	1171.38	-134.40	45.67	1171.01	-136.33	86.77	1440.11	-49.09	1388.85	0.00	0.00	0.00	1479.68	-105.23	1824.19	1453.56	5.29	1826.61	1332.28	-139.88	1715.25	1305.30	-43.62	1724.38	50.53	978.01	73.80	643.67	925.80	74.35	101.71
7.24000	1827.23	71.79	90.04	1784.58	58.87	89.72	1587.28	74.78	48.36	1589.12	85.07	98.80	1404.95	-113.55	34.54	1366.14	-111.06	45.22	1171.53	-134.20	46.16	1171.22	-136.21	87.21	1447.59	-48.50	1387.23	0.00	0.00	0.00	1489.29	-104.22	1822.36	1462.15	6.60	1824.89	1340.82	-138.97	1714.01	1313.90	-42.84	1723.12	50.62	977.86	73.90	643.38	925.25	74.31	103.32
7.25000	1848.12	72.24	95.75	1805.41	59.25	94.41	1609.43	74.48	48.11	1609.50	85.16	98.79	1404.67	-113.83	34.33	1365.68	-111.28	45.00	1171.70	-133.94	46.65	1171.54	-135.90	87.62	1455.53	-47.92	1385.56	0.00	0.00	0.00	1497.59	-103.37	1820.76	1470.89	7.87	1823.21	1349.39	-137.99	1712.71	1322.48	-41.76	1721.81	50.79	977.91	74.00	643.86	925.02	74.57	99.70
7.26000	1867.79	73.74	101.96	1825.31	59.72	98.70	1629.98	74.36	48.37	1629.03	84.37	98.87	1404.99	-113.35	34.55	1365.70	-111.21	44.98	1171.81	-133.85	47.34	1171.82	-135.91	88.36	1463.09	-47.29	1383.88	0.00	0.00	0.00	1506.51	-102.38	1819.06	1480.17	8.27	1821.57	1358.09	-137.02	1711.37	1331.13	-40.56	1720.46	50.42	977.98	73.91	644.06	925.18	74.48	101.85
7.27000	1886.12	72.23	106.48	1843.40	59.81	102.79	1649.13	73.80	48.77	1646.85	83.96	99.26	1404.27	-113.53	34.32	1365.46	-111.13	44.73	1171.97	-133.71	48.11	1172.22	-135.80	89.06	1470.90	-46.57	1382.18	0.00	0.00	0.00	1515.71	-101.12	1817.44	1488.89	9.95	1819.71	1366.92	-135.90	1710.01	1339.81	-39.32	1719.08	49.76	978.13	73.66	643.94	925.62	74.34	101.78
7.28000	1902.68	71.54	111.38	1859.95	59.19	106.80	1666.52	72.57	48.84	1662.91	83.24	99.67	1404.39	-113.61	34.42	1366.28	-111.20	45.03	1172.20	-133.62	49.01	1172.50	-136.09	90.08	1479.43	-45.79	1380.45	0.00	0.00	0.00	1525.23	-100.12	1815.63	1498.12	10.89	1818.13	1375.70	-134.63	1708.63	1348.74	-38.50	1717.80	50.32	978.22	73.82	643.54	925.22	74.40	102.61
7.29000	1916.21	71.05	114.60	1875.44	58.39	110.19	1681.82	71.72	49.02	1677.44	82.01	99.72	1404.40	-113.26	34.28	1365.93	-111.25	44.82	1172.45	-133.48	50.00	1172.99	-135.83	90.94	1487.05	-45.02	1378.80	0.00	0.00	0.00	1533.48	-98.81	1814.14	1507.62	11.64	1816.53	1384.39	-133.42	1707.25	1357.47	-36.90	1716.38	49.76	977.95	73.74	644.05	925.56	74.41	103.06
7.30000	1930.21	70.76	117.96	1888.63	57.18	112.61	1695.32	70.61	48.86	1690.27	80.91	99.58	1405.04	-113.88	34.40	1366.21	-111.36	44.88	1172.69	-133.47	51.19	1173.63	-135.88	92.08	1495.66	-44.05	1377.15	0.00	0.00	0.00	1542.64	-97.41	1812.53	1516.66	12.81	1814.91	1393.02	-131.95	1705.96	1366.41	-35.50	1715.06	50.21	978.25	73.80	644.34	925.61	74.40	102.27
7.31000	1941.15	68.84	119.35	1899.39	55.61	113.70	1707.06	69.26	48.36	1701.78	79.34	99.07	1404.73	-113.41	34.22	1366.32	-111.11	44.70	1173.00	-133.52	52.55	1174.25	-135.97	93.31	1503.76	-43.15	1375.59	0.00	0.00	0.00	1550.60	-95.87	1811.26	1525.11	15.33	1813.15	1401.58	-130.50	1704.79	1375.15	-33.58	1713.75	50.58	978.20	73.81	643.97	925.55	74.46	99.59
7.32000	1950.45	67.06	119.57	1908.47	53.30	113.74	1716.99	67.65	47.37	1711.48	78.06	98.25	1404.51	-113.55	33.90	1365.86	-111.13	44.32	1173.36	-133.54	54.15	1175.02	-136.15	94.75	1512.14	-42.18	1374.22	0.00	0.00	0.00	1560.11	-94.52	1809.84	1534.09	16.78	1811.67	1410.14	-128.92	1703.77	1384.06	-32.17	1712.63	51.20	977.53	74.18	643.87	925.46	74.48	100.49
7.33000	1958.15	63.77	118.09	1916.23	51.02	112.23	1724.65	66.70	46.37	1719.68	76.33	96.94	1405.14	-113.24	34.16	1366.80	-111.22	44.75	1173.79	-133.59	55.88	1175.94	-136.30	96.39	1520.55	-41.06	1373.02	0.00	0.00	0.00	1565.15	-92.70	1810.13	1543.01	18.33	1810.42	1418.69	-127.33	1702.89	1392.74	-30.42	1711.58	50.49	977.41	74.05	643.77	925.47	74.34	100.32
7.34000	1965.25	60.29	115.53	1922.57	47.86	110.19	1730.94	64.73	45.72	1726.03	75.16	95.52	1404.79	-113.75	34.15	1366.61	-111.49	44.74	1174.25	-133.84	57.81	1176.94	-136.49	98.23	1529.21	-39.91	1372.01	0.00	0.00	0.00	1573.02	-90.64	1809.50	1551.69	20.69	1809.20	1427.25	-125.58	1702.18	1401.46	-28.74	1710.68	49.45	978.23	73.57	644.22	925.04	74.61	101.12
7.35000	1968.57	58.08	110.91	1927.62	44.66	106.88	1735.28	63.03	45.80	1731.26	73.55	93.96	1404.80	-113.59	33.99	1366.40	-111.73	44.63	1174.66	-134.36	60.02	1178.23	-136.43	100.20	1537.78	-38.71	1371.24	0.00	0.00	0.00	1580.71	-88.61	1808.88	1560.52	22.42	1808.09	1435.72	-123.79	1701.62	1409.87	-26.62	1709.86	49.34	978.28	73.58	644.09	925.00	74.58	102.14
7.36000	1972.00	53.32	105.14	1930.29	41.52	101.56	1737.81	61.61	45.59	1734.57	72.08	92.00	1405.02	-113.72	34.13	1367.06	-111.39	44.54	1175.15	-134.92	62.49	1179.44	-137.16	102.85	1546.97	-37.34	1370.63	0.00	0.00	0.00	1589.79	-86.16	1808.31	1569.40	24.41	1807.26	1444.07	-121.87	1701.25	1418.34	-24.79	1709.23	50.14	978.12	73.75	644.11	925.24	74.71	102.11
7.37000	1974.58	49.34	98.02	1931.89	38.31	94.40	1739.92	59.12	45.08	1736.76	70.46	89.91	1405.87	-113.39	34.24	1367.16	-111.67	44.54	1175.88	-135.23	65.11	1181.03	-137.24	105.43	1555.56	-36.00	1370.25	0.00	0.00	0.00	1598.79	-83.60	1807.89	1577.59	27.32	1806.48	1452.43	-119.72	1701.05	1426.77	-22.60	1708.68	50.14	977.87	73.72	644.22	924.92	74.79	104.51
7.38000	1976.04	46.56	90.90	1934.02	36.10	87.82	1741.37	58.46	44.31	1738.93	69.56	88.55	1405.21	-113.15	34.20	1367.13	-111.64	44.34	1176.75	-135.82	68.24	1182.76	-137.52	108.39	1564.69	-34.58	1370.16	0.00	0.00	0.00	1606.89	-80.71	1807.95	1585.93	29.89	1805.93	1460.76	-117.26	1701.05	1434.98	-19.76	1708.16	50.12	977.93	73.85	643.73	924.98	74.53	100.11
7.39000	1980.19	45.93	83.78	1937.02	35.19	81.91	1743.63	58.73	43.34	1742.60	69.74	87.73	1405.42	-113.37	34.08	1367.83	-111.62	44.38	1177.80	-136.62	71.72	1184.76	-138.00	111.74	1573.87	-33.09	1370.23	0.00	0.00	0.00	1614.66	-77.85	1808.60	1594.19	32.85	1805.89	1469.07	-114.68	1701.32	1443.34	-17.22	1708.01	50.40	977.88	73.79	644.44	925.23	74.62	103.40
7.40000	1983.48	46.37	76.46	1940.13	35.78	76.74	1745.87	59.41	42.54	1746.99	70.12	86.56	1405.83	-113.44	33.79	1367.40	-111.88	43.83	1179.36	-137.00	75.41	1187.09	-138.71	115.51	1583.16	-31.66	1370.59	0.00	0.00	0.00	1622.25	-74.72	1809.53	1602.13	36.00	1805.99	1477.45	-111.89	1701.91	1451.73	-14.56	1708.02	49.87	977.98	73.67	643.89	925.04	74.72	106.10
7.41000	1984.99	48.30	68.87	1942.45	37.24	71.37	1747.19	60.14	42.27	1750.25	70.95	85.54	1405.86	-113.32	33.79	1367.91	-112.02	43.74	1181.28	-137.36	79.66	1190.00	-139.14	119.61	1592.37	-30.25	1371.18	0.00	0.00	0.00	1629.90	-71.51	1810.86	1610.00	39.77	1806.40	1485.78	-109.04	1702.73	1459.94	-11.52	1708.25	50.24	977.41	73.98	643.33	925.17	74.36	103.54
7.42000	1986.72	49.93	63.51	1943.49	38.47	66.54	1747.39	61.38	42.55	1752.52	71.61	84.65	1406.06	-113.85	33.60	1367.82	-111.81	43.30	1183.58	-137.99	84.54	1193.42	-139.69	124.34	1600.57	-28.97	1372.05	0.00	0.00	0.00	1637.80	-67.99	1812.27	1618.13	43.00	1807.10	1494.20	-105.80	1703.76	1468.31	-8.40	1708.69	50.27	977.79	73.89	643.97	925.08	74.52	100.19
7.43000	1987.43	51.16	57.86	1944.67	40.32	62.17	1747.85	61.88	42.51	1754.22	72.09	83.96	1406.27	-113.32	33.88	1368.02	-111.69	43.23	1186.34	-138.33	89.85	1197.65	-139.49	129.09	1609.65	-27.72	1373.17	0.00	0.00	0.00	1644.98	-64.56	1814.00	1625.80	47.47	1807.77	1502.41	-102.60	1704.89	1476.48	-4.84	1709.09	49.89	977.73	73.87	644.11	925.36	74.50	103.19
7.44000	1989.23	51.13	53.98	1945.85	40.10	59.03	1748.24	62.52	42.16	1755.70	73.02	83.80	1406.32	-113.35	33.73	1368.67	-111.41	43.63	1189.66	-138.64	95.68	1202.13	-140.30	134.74	1618.98	-26.47	1374.45	0.00	0.00	0.00	1653.49	-60.69	1815.64	1633.78	51.00	1808.79	1510.55	-99.25	1706.20	1484.80	-1.50	1709.71	50.84	977.55	74.10	643.95	925.51	74.30	100.61
7.45000	1990.46	49.83	49.84	1946.76	38.70	56.26	1748.55	63.20	41.66	1757.64	73.30	83.52	1406.13	-113.50	33.79	1369.34	-111.56	44.41	1193.89	-138.52	101.82	1207.55	-140.66	140.71	1628.39	-25.14	1375.89	0.00	0.00	0.00	1661.61	-56.64	1817.71	1641.65	55.14	1809.67	1518.65	-95.81	1707.69	1493.14	2.07	1710.43	49.20	978.29	73.61	644.62	925.22	74.62	97.44
7.46000	1990.73	49.37	46.49	1947.73	38.45	53.86	1749.09	63.29	40.99	1759.30	73.26	83.23	1406.10	-113.98	33.42	1369.20	-111.33	44.95	1198.68	-138.53	108.77	1213.98	-140.59	146.96	1637.61	-23.86	1377.51	0.00	0.00	0.00	1668.88	-52.78	1819.93	1649.49	59.22	1810.74	1526.59	-92.39	1709.33	1501.49	5.78	1711.19	50.11	978.12	73.90	644.83	924.70	74.91	99.48
7.47000	1991.62	49.81	45.43	1948.13	38.61	53.41	1749.45	63.23	40.68	1760.04	73.52	83.26	1406.24	-113.94	33.65	1368.73	-111.05	45.30	1204.21	-138.53	116.43	1221.24	-140.67	153.84	1647.35	-22.72	1379.26	0.00	0.00	0.00	1675.69	-48.65	1822.26	1657.06	63.89	1811.79	1534.65	-88.75	1711.08	1509.86	9.53	1712.07	50.04	977.79	73.92	645.00	924.68	74.87	102.21
7.48000	1992.52	50.05	44.06	1948.64	38.62	52.84	1749.68	63.29	40.50	1760.65	73.32	83.11	1406.28	-113.95	33.42	1368.83	-111.05	46.19	1211.03	-137.46	124.35	1229.62	-140.81	161.35	1657.03	-21.46	1381.06	0.00	0.00	0.00	1683.32	-44.49	1824.48	1664.90	68.39	1812.77	1542.78	-84.91	1712.97	1518.14	13.44	1712.97	50.33	977.87	73.94	645.27	924.96	74.86	100.65
7.49000	1992.33	49.79	43.62	1949.06	38.68	52.29	1749.71	63.37	40.41	1760.89	73.65	83.22	1407.10	-114.26	33.41	1369.51	-110.71	47.11	1218.77	-136.05	132.92	1239.33	-140.03	168.91	1666.64	-20.16	1382.86	0.00	0.00	0.00	1692.09	-40.04	1826.59	1673.12	72.78	1813.73	1550.95	-81.16	1714.85	1526.22	17.62	1713.80	49.51	977.68	73.66	645.32	924.79	74.87	101.99
7.50000	1992.58	49.48	43.26	1949.81	39.13	51.78	1749.93	63.18	40.27	1761.13	73.50	83.19	1407.28	-114.02	33.12	1370.01	-110.19	48.13	1227.31	-134.09	141.95	1249.85	-139.16	177.12	1676.06	-18.93	1384.70	0.00	0.00	0.00	1700.59	-35.58	1828.53	1681.51	76.44	1814.58	1559.11	-77.52	1716.68	1534.43	21.49	1714.60	50.61	977.84	73.87	643.99	925.17	74.49	101.15
7.51000	1992.69	50.12	42.39	1949.24	38.34	51.93	1749.82	63.40	40.30	1761.30	73.29	83.08	1408.58	-113.49	32.82	1371.09	-109.33	49.47	1236.49	-132.13	151.93	1260.98	-137.87	186.00	1685.07	-17.56	1386.39	0.00	0.00	0.00	1708.58	-31.16	1830.25	1689.28	81.81	1814.97	1567.29	-73.85	1718.45	1542.76	25.78	1715.98	49.32	977.90	73.76	644.11	925.49	74.41	101.81
7.52000	1992.24	49.20	42.22	1948.23	39.78	53.95	1749.86	63.38	40.25	1761.32	73.27	83.01	1410.64	-112.77	32.75	1373.99	-108.50	51.78	1246.60	-130.19	162.68	1272.91	-136.42	195.41	1694.60	-16.18	1387.88	0.00	0.00	0.00	1717.00	-26.54	1831.85	1697.86	86.04	1815.33	1575.63	-69.99	1720.21	1551.04	29.61	1716.81	49.10	978.07	73.55	644.54	925.33	74.58	98.44
7.53000	1992.15	49.43	42.17	1947.49	39.76	53.51	1749.90	63.38	40.28	1761.33	73.29	82.98	1413.23	-112.80	31.98	1378.58	-105.87	55.46	1257.69	-127.87	173.49	1285.99	-134.06	204.47	1704.07	-14.88	1389.25	0.00	0.00	0.00	1725.27	-22.02	1833.27	1706.30	90.46	1815.39	1583.86	-66.39	1721.96	1559.81	33.50	1717.51	51.28	977.38	74.22	644.26	925.53	74.46	100.47
7.54000	1991.68	49.69	41.64	1947.36	39.77	53.29	1750.05	63.09	40.11	1761.20	73.46	82.97	1416.93	-112.27	31.53	1384.33	-105.12	57.42	1269.72	-125.60	184.29	1299.64	-132.93	214.10	1713.26	-13.67	1390.43	0.00	0.00	0.00	1732.95	-17.67	1834.60	1714.56	95.08	1815.18	1592.17	-63.00	1723.69	1567.88	37.10	1717.90	50.76	977.45	74.14	644.62	925.07	74.75	101.11
7.55000	1993.45	49.69	41.81	1947.87	39.77	53.38	1750.04	63.15	40.14	1761.07	73.63	82.95	1421.71	-112.24	31.05	1392.39	-105.07	59.69	1282.95	-122.86	194.65	1314.45	-131.26	223.31	1722.14	-12.61	1391.47	0.00	0.00	0.00	1741.28	-13.16	1835.74	1723.33	99.32	1814.92	1600.68	-59.59	1725.43	1576.62	40.95	1718.48	48.73	978.19	73.59	645.25	925.28	74.77	102.15
7.56000	1992.58	49.07	41.27	1947.41	39.79	53.07	1750.09	63.14	40.06	1760.96	73.73	82.92	1426.77	-113.04	30.19	1400.72	-105.68	61.53	1296.92	-121.27	205.23	1329.39	-130.57	232.69	1730.78	-11.59	1392.41	0.00	0.00	0.00	1750.34	-8.93	1836.61	1731.97	103.76	1814.47	1609.05	-56.74	1727.08	1585.09	43.84	1719.01	48.61	978.32	73.27	644.70	925.14	74.56	97.37
7.57000	1992.00	49.50	41.52	1947.69	39.93	53.12	1750.00	63.39	40.15	1760.99	73.66	82.81	1432.07	-113.99	29.00	1410.70	-106.64	63.47	1311.82	-119.98	215.81	1345.27	-129.18	241.33	1739.35	-10.61	1393.22	0.00	0.00	0.00	1758.68	-4.83	1837.40	1740.96	107.61	1813.96	1617.69	-53.91	1728.70	1593.65	46.48	1719.53	49.11	977.97	73.49	644.77	925.35	74.56	98.19
7.58000	1992.44	49.42	41.52	1947.85	39.94	53.09	1750.25	62.90	39.89	1761.01	73.54	82.71	1439.08	-113.81	30.85	1420.75	-107.50	65.92	1328.00	-118.74	225.79	1361.95	-127.83	249.49	1747.14	-9.51	1393.94	0.00	0.00	0.00	1767.93	-1.08	1837.91	1749.82	111.29	1813.44	1626.46	-51.24	1730.22	1602.30	48.51	1720.18	49.64	977.55	73.88	644.45	925.20	74.53	99.09
7.59000	1991.95	49.51	41.32	1948.03	40.02	53.18	1750.01	63.45	40.17	1760.81	73.80	82.80	1450.81	-114.37	35.97	1433.22	-108.00	71.21	1344.88	-116.84	233.54	1379.30	-126.14	256.32	1755.19	-8.44	1394.68	0.00	0.00	0.00	1777.50	2.44	1838.26	1758.57	114.51	1813.09	1635.24	-48.93	1731.58	1610.56	51.29	1720.68	49.50	977.62	73.72	644.30	924.98	74.52	99.28
7.60000	1993.52	48.94	41.44	1948.20	40.07	53.15	1750.17	63.20	40.01	1760.85	73.77	82.78	1467.74	-114.96	42.37	1449.16	-108.17	77.37	1361.37	-115.10	239.65	1396.43	-124.04	262.46	1763.10	-7.36	1395.40	0.00	0.00	0.00	1786.75	5.55	1838.60	1767.62	116.93	1812.96	1644.17	-46.64	1732.85	1619.35	53.41	1721.40	49.51	977.77	73.64	644.53	925.30	74.59	99.89
7.61000	1992.47	50.17	41.14	1947.76	40.16	52.91	1750.07	63.38	40.05	1760.73	73.88	82.85	1486.47	-115.33	48.06	1467.40	-108.39	82.72	1378.51	-113.35	244.33	1413.83	-122.45	267.94	1771.16	-6.14	1396.12	0.00	0.00	0.00	1795.16	8.07	1839.08	1776.13	120.20	1812.62	1653.04	-44.43	1734.02	1628.09	55.45	1722.20	49.35	978.16	73.49	644.74	925.33	74.62	100.09
7.62000	1992.68	49.52	41.08	1948.58	40.22	53.24	1749.97	63.52	40.07	1760.72	73.84	82.92	1506.80	-115.88	52.67	1488.33	-108.05	87.73	1396.62	-112.24	248.01	1432.14	-120.94	271.96	1779.12	-4.81	1396.86	0.00	0.00	0.00	1805.18	10.31	1839.29	1775.21	120.54	1818.45	1661.73	-42.82	1735.00	1636.97	57.22	1723.05	48.96	978.00	73.49	644.67	925.40	74.61	101.64
7.63000	1992.77	49.42	41.23	1948.27	40.27	53.06	1749.89	63.72	40.12	1760.62	73.89	82.98	1529.19	-115.18	57.04	1510.06	-107.32	91.58	1415.82	-111.10	250.18	1450.92	-119.31	274.50	1786.78	-3.32	1397.54	0.00	0.00	0.00	1813.86	11.94	1839.58	1781.46	121.40	1820.37	1670.23	-41.52	1735.81	1645.40	59.19	1723.97	49.59	977.89	73.67	644.57	925.31	74.59	102.08
7.64000	1992.57	50.15	41.06	1948.06	40.32	52.92	1749.89	63.76	40.12	1760.54	73.80	83.01	1552.29	-114.06	60.24	1533.03	-106.27	94.60	1435.74	-110.08	250.98	1470.11	-118.29	275.93	1794.70	-1.66	1398.18	0.00	0.00	0.00	1822.64	12.99	1839.78	1789.85	122.55	1821.18	1678.90	-40.26	1736.55	1653.74	59.87	1724.97	49.76	978.17	73.59	644.50	925.42	74.66	101.45
7.65000	1993.30	49.88	41.13	1948.51	40.48	53.10	1750.11	63.45	39.99	1760.40	73.77	83.08	1576.24	-113.28	62.19	1556.45	-105.04	96.45	1455.74	-109.47	250.63	1489.85	-117.32	275.99	1802.51	0.13	1398.81	0.00	0.00	0.00	1833.37	13.76	1839.81	1798.55	123.61	1822.02	1687.54	-39.26	1737.14	1662.06	60.47	1725.96	49.65	977.94	73.67	644.49	925.21	74.59	101.62
7.66000	1992.24	49.98	40.89	1948.40	40.48	53.05	1750.02	63.51	40.04	1760.18	73.87	83.25	1600.34	-111.70	63.54	1581.05	-103.86	97.55	1476.24	-108.75	248.95	1509.81	-116.43	274.94	1809.81	1.99	1399.39	0.00	0.00	0.00	1841.40	14.42	1840.00	1807.52	123.89	1823.04	1696.00	-38.57	1737.59	1670.06	61.04	1726.88	49.30	978.21	73.46	644.09	925.09	74.43	102.49
7.67000	1993.11	49.87	40.89	1948.24	40.58	52.96	1750.11	63.41	40.03	1760.06	73.67	83.32	1626.42	-110.64	63.97	1605.86	-102.63	97.70	1497.38	-107.84	245.93	1530.39	-115.22	272.57	1817.43	3.95	1399.89	0.00	0.00	0.00	1848.46	13.95	1840.55	1815.13	123.91	1824.28	1704.41	-38.03	1737.91	1678.72	61.90	1728.01	50.06	977.72	73.86	644.06	925.31	74.36	98.54
7.68000	1992.38	50.43	40.74	1948.63	40.59	53.16	1750.30	63.15	39.87	1760.28	72.90	83.14	1653.09	-109.69	63.71	1632.04	-101.35	97.36	1518.75	-107.15	241.72	1551.64	-114.10	269.14	1824.70	5.87	1400.38	0.00	0.00	0.00	1857.99	13.36	1841.15	1823.56	123.11	1825.65	1712.67	-37.67	1738.08	1687.10	61.86	1729.03	49.95	977.76	73.83	644.13	925.65	74.24	103.44
7.69000	1991.93	50.37	40.37	1948.38	40.71	53.04	1750.23	63.23	39.95	1760.06	72.95	83.31	1681.32	-107.90	63.52	1658.01	-100.12	95.92	1540.90	-106.64	236.50	1572.48	-114.16	265.16	1831.76	7.78	1400.83	0.00	0.00	0.00	1865.28	12.57	1841.63	1832.07	122.43	1826.89	1720.75	-37.59	1738.14	1695.42	62.09	1729.95	50.08	977.64	73.80	644.20	925.53	74.47	105.21
7.70000	1993.20	50.58	40.78	1948.41	40.77	53.00	1750.29	63.19	39.90	1759.81	72.99	83.44	1710.37	-106.41	62.58	1685.71	-98.74	94.35	1563.89	-105.70	230.13	1594.21	-113.72	259.96	1838.95	9.64	1401.25	0.00	0.00	0.00	1873.15	11.46	1842.16	1840.58	121.54	1828.23	1728.71	-37.64	1738.05	1703.95	62.17	1730.86	49.69	978.54	73.31	643.65	925.21	74.37	102.91
7.71000	1992.52	50.78	40.32	1948.13	40.71	52.91	1750.24	63.30	39.99	1759.69	72.84	83.49	1739.14	-104.66	61.28	1714.45	-97.14	92.54	1587.18	-104.88	222.94	1616.77	-112.61	253.69	1846.26	11.45	1401.60	0.00	0.00	0.00	1881.19	10.27	1842.49	1848.65	120.27	1829.53	1736.59	-37.87	1737.82	1711.90	61.99	1731.52	49.74	978.30	73.50	643.27	925.68	74.22	101.04
7.72000	1992.78	50.11	40.60	1947.86	40.74	52.76	1750.21	63.33	40.02	1759.70	72.45	83.44	1769.03	-102.67	59.90	1743.34	-95.61	90.11	1610.98	-105.01	215.38	1639.20	-112.74	246.96	1854.01	13.15	1401.90	0.00	0.00	0.00	1889.11	8.75	1842.73	1856.52	119.19	1830.91	1744.67	-37.88	1737.54	1719.66	61.79	1732.06	50.34	978.25	73.85	643.63	925.58	74.32	104.55
7.73000	1992.70	50.26	40.15	1947.57	40.84	52.52	1750.37	62.99	39.90	1759.57	72.31	83.52	1800.01	-100.45	60.66	1773.98	-94.13	87.98	1635.56	-104.63	206.89	1663.17	-111.50	239.09	1861.58	14.69	1402.14	0.00	0.00	0.00	1897.79	7.24	1842.75	1864.61	117.88	1832.05	1752.61	-38.25	1737.08	1727.78	61.61	1732.53	51.26	977.35	74.23	644.70	925.25	74.60	104.64
7.74000	1991.90	50.72	39.78	1948.08	40.74	52.70	1750.27	63.24	40.00	1759.41	72.14	83.62	1832.03	-98.74	59.51	1804.70	-92.78	85.43	1660.44	-105.30	198.08	1687.19	-110.41	230.45	1869.40	16.12	1402.24	0.00	0.00	0.00	1905.02	5.61	1843.12	1874.01	116.54	1832.70	1760.45	-38.83	1736.46	1735.92	61.13	1732.95	50.13	977.72	73.83	643.52	925.19	74.23	103.08
7.75000	1992.80	49.93	40.03	1947.75	40.75	52.42	1750.24	63.23	40.02	1759.22	71.96	83.71	1863.86	-97.02	57.80	1836.51	-91.28	83.17	1686.25	-105.05	188.04	1711.87	-109.70	221.59	1877.20	17.49	1402.26	0.00	0.00	0.00	1912.55	3.98	1843.21	1881.68	114.92	1833.74	1768.37	-39.25	1735.78	1743.98	60.59	1733.20	49.56	977.73	73.73	643.33	925.45	74.16	101.41
7.76000	1991.90	50.41	39.88	1948.20	40.71	52.44	1750.15	63.43	40.16	1759.15	71.63	83.77	1896.98	-95.45	56.61	1868.53	-89.88	80.79	1712.96	-104.46	177.33	1736.47	-109.94	212.53	1885.08	18.78	1402.19	0.00	0.00	0.00	1920.70	2.25	1843.16	1889.09	113.28	1834.76	1776.18	-39.90	1734.95	1752.17	59.67	1733.27	50.66	977.67	74.02	644.42	925.27	74.53	102.53
7.77000	1991.98	50.79	40.03	1948.07	40.62	52.22	1750.53	62.99	39.94	1759.09	71.26	83.81	1931.34	-93.71	53.47	1901.04	-88.43	78.56	1739.72	-104.91	166.80	1762.02	-110.11	203.08	1892.88	20.05	1401.99	0.00	0.00	0.00	1927.93	0.50	1843.27	1898.49	111.35	1835.24	1784.15	-40.54	1734.02	1760.19	59.48	1733.19	50.39	977.56	73.91	644.47	925.32	74.69	105.45
7.78000	1991.13	52.33	41.52	1949.12	40.57	52.63	1750.35	63.16	40.02	1758.94	71.03	83.91	1964.51	-93.43	51.41	1932.77	-87.29	75.90	1768.03	-104.19	155.43	1787.93	-110.26	193.18	1900.80	21.31	1401.71	0.00	0.00	0.00	1935.84	-1.08	1843.10	1906.52	110.01	1835.70	1792.17	-41.28	1733.04	1768.24	58.54	1732.79	50.31	977.75	73.84	644.30	925.66	74.49	104.44
7.79000	1991.45	51.64	41.28	1949.02	40.41	52.51	1750.47	63.04	40.00	1758.96	70.67	84.00	1998.55	-92.63	50.78	1964.62	-86.50	73.37	1796.77	-103.84	144.26	1815.03	-109.34	182.72	1908.49	22.46	1401.34	0.00	0.00	0.00	1944.26	-2.60	1842.80	1914.72	108.65	1836.04	1800.38	-42.00	1731.99	1776.62	58.05	1732.51	49.89	977.51	73.93	643.68	925.38	74.44	99.78
7.80000	1991.84	52.08	42.08	1948.90	40.20	52.59	1750.30	63.49	40.21	1758.85	70.55	84.17	2031.86	-92.01	50.24	1997.41	-85.96	71.48	1825.24	-104.75	133.43	1842.11	-109.45	172.76	1917.01	23.51	1400.89	0.00	0.00	0.00	1951.80	-4.00	1842.47	1922.04	107.31	1836.67	1808.75	-42.73	1730.87	1784.64	56.72	1732.01	48.91	977.99	73.65	643.79	924.95	74.57	100.36
7.81000	1990.76	52.83	42.57	1950.16	40.15	53.32	1750.41	63.34	40.14	1758.72	70.59	84.45	2065.77	-92.16	50.19	2030.40	-85.79	69.87	1854.64	-105.18	122.66	1869.63	-109.33	162.67	1925.27	24.46	1400.37	0.00	0.00	0.00	1959.55	-5.26	1842.04	1930.16	105.62	1836.97	1817.21	-43.59	1729.77	1792.98	56.08	1731.49	49.49	977.89	73.65	644.23	924.87	74.69	101.98
7.82000	1990.47	52.73	42.92	1949.32	40.20	52.99	1750.54	63.18	40.08	1758.90	70.01	84.49	2100.10	-92.41	51.00	2064.34	-86.04	69.10	1885.21	-104.64	112.04	1898.72	-108.05	152.41	1933.90	25.33	1399.76	0.00	0.00	0.00	1968.32	-6.51	1841.39	1937.96	104.29	1837.19	1825.92	-44.35	1728.61	1801.12	54.73	1730.77	51.15	978.14	74.07	645.12	924.82	74.70	102.35
7.83000	1990.29	53.38	43.23	1950.02	40.59	53.22	1750.61	63.20	40.14	1758.89	69.97	84.74	2134.85	-93.39	52.35	2096.65	-86.88	68.05	1915.74	-104.69	102.05	1926.29	-109.22	143.54	1942.54	26.07	1399.08	0.00	0.00	0.00	1976.40	-7.54	1840.65	1945.99	103.13	1837.11	1834.64	-45.34	1727.40	1809.60	54.60	1730.18	51.40	977.75	74.24	645.25	924.98	74.77	101.21
7.84000	1989.56	53.97	43.20	1949.72	40.85	52.84	1750.64	63.34	40.21	1758.88	69.84	84.93	2168.10	-95.16	53.53	2130.02	-88.16	68.05	1946.81	-104.26	92.62	1955.58	-108.02	134.07	1951.02	26.69	1398.31	0.00	0.00	0.00	1986.17	-8.53	1839.57	1954.21	101.94	1836.83	1843.57	-46.25	1726.27	1818.56	53.65	1729.58	51.33	977.79	74.18	644.70	925.00	74.76	101.71
7.85000	1989.22	54.28	42.88	1948.97	41.41	52.06	1750.67	63.29	40.24	1759.10	69.51	85.09	2202.02	-97.19	55.73	2162.72	-89.74	68.35	1977.74	-104.19	83.84	1984.05	-108.61	126.10	1959.77	27.23	1397.43	0.00	0.00	0.00	1995.93	-9.34	1838.38	1962.52	101.17	1836.43	1852.72	-47.26	1725.09	1827.25	52.47	1728.88	50.58	977.83	74.01	643.98	925.25	74.48	104.55
7.86000	1991.78	51.55	40.19	1948.60	41.89	51.60	1750.70	63.37	40.33	1758.99	69.73	85.51	2235.53	-99.16	58.91	2195.47	-91.57	69.71	2009.29	-103.83	75.84	2013.64	-108.14	118.53	1968.54	27.63	1396.42	0.00	0.00	0.00	2004.08	-10.13	1837.36	1970.76	100.49	1835.99	1862.15	-48.23	1723.94	1835.83	51.63	1728.10	50.56	977.75	73.98	644.97	925.11	74.80	100.57
7.87000	1991.89	52.38	39.52	1949.36	42.23	51.69	1751.02	63.01	40.25	1759.22	69.39	85.61	2267.69	-101.55	62.51	2227.74	-93.34	71.76	2040.57	-103.94	68.84	2043.13	-107.67	111.54	1977.48	27.91	1395.37	0.00	0.00	0.00	2014.06	-10.76	1836.03	1980.08	99.40	1835.22	1871.83	-49.08	1722.82	1845.26	50.78	1727.38	50.53	977.86	73.93	644.00	925.55	74.36	102.76
7.88000	1992.59	52.48	39.21	1948.92	42.50	51.36	1750.92	63.27	40.45	1759.32	69.31	85.95	2299.50	-103.54	66.95	2259.98	-95.10	74.95	2072.20	-103.43	62.85	2072.58	-107.05	105.56	1986.45	28.10	1394.18	0.00	0.00	0.00	2024.01	-11.28	1834.44	1988.78	98.30	1834.48	1881.49	-49.95	1721.67	1854.50	49.83	1726.61	48.73	978.24	73.48	643.31	925.69	74.13	105.20
7.89000	1992.92	51.83	38.51	1948.71	42.73	51.10	1751.07	62.98	40.55	1759.58	69.09	86.22	2330.96	-104.95	72.60	2291.09	-96.65	78.60	2072.20	-103.43	62.85	2072.58	-107.05	105.56	1995.39	28.16	1392.96	0.00	0.00	0.00	2033.10	-12.10	1833.07	1998.15	97.67	1833.24	1891.23	-51.04	1720.47	1864.03	48.26	1725.75	49.62	978.13	73.54	644.41	925.08	74.60	105.78
7.90000	1993.24	52.16	38.23	1948.19	42.77	50.81	1751.26	62.78	40.78	1759.71	69.13	86.69	2361.04	-106.28	78.31	2321.58	-97.82	83.07	2072.20	-103.43	62.85	2072.58	-107.05	105.56	2004.48	28.21	1391.63	0.00	0.00	0.00	2043.39	-12.83	1831.36	2008.31	97.16	1831.79	1901.02	-52.19	1719.27	1873.95	47.35	1725.03	50.09	977.97	73.69	644.64	925.26	74.70	101.83
7.91000	1994.07	52.07	37.75	1949.11	42.89	51.11	1751.59	62.29	41.02	1760.02	68.73	86.97	2390.51	-107.97	84.58	2351.89	-98.60	88.75	2072.20	-103.43	62.85	2072.58	-107.05	105.56	2013.45	28.05	1390.26	0.00	0.00	0.00	2052.96	-13.56	1829.68	2018.74	96.37	1830.21	1911.10	-53.26	1718.05	1883.62	46.23	1724.09	51.11	978.04	74.03	643.70	925.27	74.40	102.94
7.92000	1993.79	51.88	37.61	1949.29	42.95	51.03	1751.66	62.12	41.53	1760.25	68.48	87.35	2418.96	-108.47	92.33	2380.63	-98.88	92.63	2072.20	-103.43	62.85	2072.58	-107.05	105.56	2022.83	27.88	1388.79	0.00	0.00	0.00	2063.44	-14.18	1827.90	2028.93	95.68	1828.65	1921.42	-54.24	1716.82	1894.06	45.65	1723.26	51.14	977.75	74.05	643.41	925.06	74.45	104.03
7.93000	1994.15	51.80	37.61	1949.32	42.97	50.95	1751.91	61.63	42.07	1760.37	68.52	87.92	2445.93	-108.29	101.71	2407.89	-98.90	99.85	2072.20	-103.43	62.85	2072.58	-107.05	105.56	2032.01	27.63	1387.24	0.00	0.00	0.00	2070.31	-14.30	1826.63	2040.12	94.87	1826.58	1932.05	-55.11	1715.61	1904.25	44.54	1722.26	51.21	977.66	74.02	643.98	925.10	74.53	101.95
7.94000	1994.06	51.79	37.31	1949.32	43.09	50.83	1752.38	60.66	42.45	1760.92	68.13	88.36	2471.02	-107.74	111.50	2433.15	-97.99	108.28	2072.20	-103.43	62.85	2072.58	-107.05	105.56	2041.25	27.29	1385.65	0.00	0.00	0.00	2075.61	-14.21	1825.46	2050.79	94.05	1824.53	1942.61	-56.13	1714.39	1914.56	43.18	1721.23	49.66	978.06	73.60	644.77	924.70	74.92	97.95
7.95000	1994.56	51.39	37.41	1950.07	43.57	48.19	1752.62	60.25	43.21	1761.29	67.98	88.92	2494.68	-106.53	121.87	2457.10	-97.13	116.91	2072.20	-103.43	62.85	2072.58	-107.05	105.56	2050.50	26.95	1383.95	0.00	0.00	0.00	2081.41	-14.25	1823.97	2062.07	93.16	1822.26	1953.40	-57.15	1713.17	1925.39	41.87	1720.19	50.27	977.82	73.90	644.65	925.17	74.60	99.47
7.96000	1994.06	51.71	37.38	1951.37	42.59	47.57	1752.87	59.91	44.07	1761.66	68.10	89.64	2515.61	-103.86	132.09	2478.84	-94.91	125.60	2072.20	-103.43	62.85	2072.58	-107.05	105.56	2059.97	26.46	1382.17	0.00	0.00	0.00	2089.75	-14.72	1821.75	2073.26	92.12	1819.90	1964.22	-58.35	1711.93	1935.76	40.23	1719.14	50.30	977.95	73.91	643.97	925.43	74.41	103.19
7.97000	1993.56	51.76	37.13	1951.05	43.01	47.58	1753.26	59.37	44.87	1762.18	68.13	90.37	2534.67	-100.17	141.44	2498.58	-91.60	133.63	2072.20	-103.43	62.85	2072.58	-107.05	105.56	2069.32	26.01	1380.36	0.00	0.00	0.00	2102.68	-15.94	1818.37	2085.57	91.13	1817.27	1974.93	-59.84	1710.65	1946.67	39.32	1718.40	50.63	978.25	73.78	644.55	924.84	74.83	103.86
7.98000	1994.52	51.82	36.89	1951.34	42.63	47.01	1753.70	58.96	45.74	1762.81	68.30	91.15	2551.77	-95.72	149.30	2516.55	-88.63	139.53	2072.20	-103.43	62.85	2072.58	-107.05	105.56	2078.89	25.47	1378.51	0.00	0.00	0.00	2122.26	-18.22	1813.43	2097.45	89.86	1814.79	1985.87	-61.04	1709.46	1957.20	37.71	1717.45	49.91	977.90	73.70	645.08	924.96	74.81	100.55
7.99000	1994.03	52.26	36.71	1951.51	42.74	46.85	1754.06	58.83	46.67	1763.52	68.63	92.12	2566.11	-91.05	154.86	2531.13	-85.20	143.39	2072.20	-103.43	62.85	2072.58	-107.05	105.56	2088.48	24.87	1376.72	0.00	0.00	0.00	2145.76	-20.65	1807.67	2109.96	88.42	1812.01	1996.60	-62.66	1708.24	1968.16	36.12	1716.72	51.27	978.00	73.95	644.57	925.15	74.61	101.00
8.00000	1994.52	51.82	37.21	1951.53	42.97	46.71	1754.47	58.80	47.55	1764.12	69.31	93.17	2577.79	-86.40	157.56	2543.55	-80.82	145.75	2072.20	-103.43	62.85	2072.58	-107.05	105.56	2097.79	24.20	1374.97	0.00	0.00	0.00	2157.94	-22.39	1804.64	2133.10	87.80	1801.78	2007.41	-64.11	1707.04	1979.05	34.28	1715.96	50.14	977.99	73.80	644.64	925.22	74.65	102.37
8.01000	1994.48	51.71	37.13	1951.55	43.14	46.53	1754.80	59.19	48.66	1764.90	69.90	94.31	2587.60	-82.09	156.92	2552.17	-76.04	145.01	2072.20	-103.43	62.85	2072.58	-107.05	105.56	2107.69	23.50	1373.30	0.00	0.00	0.00	2169.12	-24.78	1801.62	2147.52	86.10	1797.55	2018.18	-65.81	1705.75	1990.17	32.41	1715.27	50.18	977.69	73.88	644.63	925.04	74.70	103.95
8.02000	1993.75	51.79	36.90	1951.86	43.36	46.34	1755.41	59.19	49.65	1765.75	70.69	95.59	2595.90	-77.48	153.25	2559.42	-71.82	141.65	2072.20	-103.43	62.85	2072.58	-107.05	105.56	2117.36	22.73	1371.73	0.00	0.00	0.00	2181.53	-26.90	1798.51	2160.04	82.85	1795.63	2028.98	-67.66	1704.34	2001.55	31.07	1714.61	49.32	977.89	73.63	644.64	924.83	74.83	103.57
8.03000	1993.64	52.04	36.22	1951.76	43.25	45.69	1755.67	59.96	51.15	1766.59	71.71	97.14	2601.28	-71.26	145.99	2565.92	-67.98	135.12	2072.20	-103.43	62.85	2072.58	-107.05	105.56	2127.27	21.97	1370.28	0.00	0.00	0.00	2193.02	-29.78	1795.62	2171.54	80.59	1793.68	2028.98	-67.66	1704.34	2012.48	28.84	1713.97	49.05	977.99	73.58	644.33	925.37	74.63	98.89
8.04000	1993.81	51.58	36.64	1952.39	43.31	45.54	1756.30	60.27	52.76	1767.64	72.45	98.83	2606.42	-66.23	136.08	2569.98	-62.99	127.00	2072.20	-103.43	62.85	2072.58	-107.05	105.56	2137.34	21.24	1368.93	0.00	0.00	0.00	2204.65	-33.21	1792.94	2183.14	77.44	1792.16	2028.98	-67.66	1704.34	2023.08	26.67	1713.33	49.43	978.19	73.68	644.86	925.34	74.62	102.64
8.05000	1993.86	51.80	36.37	1952.49	43.56	45.14	1756.92	60.79	54.80	1768.84	73.36	100.86	2609.45	-61.11	126.48	2572.92	-58.19	117.57	2072.20	-103.43	62.85	2072.58	-107.05	105.56	2147.36	20.49	1367.72	0.00	0.00	0.00	2216.65	-36.39	1789.94	2195.44	72.43	1791.32	2028.98	-67.66	1704.34	2034.36	24.84	1712.97	50.63	977.64	74.00	645.11	925.15	74.61	103.03
8.06000	1993.79	52.12	36.78	1952.17	43.74	44.46	1757.62	61.31	57.19	1770.37	73.88	103.05	2613.98	-57.80	118.09	2577.25	-55.31	109.11	2072.20	-103.43	62.85	2072.58	-107.05	105.56	2157.21	19.72	1366.67	0.00	0.00	0.00	2223.38	-38.56	1788.18	2206.59	68.47	1790.48	2028.98	-67.66	1704.34	2044.91	22.43	1712.42	51.60	977.94	74.03	644.87	924.91	74.72	104.94
8.07000	1993.71	51.92	36.29	1952.49	43.68	43.98	1758.35	62.20	60.11	1771.79	75.07	105.82	2619.79	-55.27	109.45	2582.27	-53.31	103.60	2072.20	-103.43	62.85	2072.58	-107.05	105.56	2167.52	18.98	1365.76	0.00	0.00	0.00	2227.79	-40.75	1787.26	2217.47	64.22	1790.05	2028.98	-67.66	1704.34	2055.48	19.44	1712.14	50.20	977.95	73.76	644.73	925.03	74.67	101.06
8.08000	1994.52	51.62	36.46	1952.87	43.65	43.57	1759.47	62.66	63.20	1773.70	75.82	108.79	2626.33	-54.63	100.22	2587.12	-51.99	97.94	2072.20	-103.43	62.85	2072.58	-107.05	105.56	2177.48	18.20	1365.22	0.00	0.00	0.00	2232.79	-44.04	1786.76	2228.31	59.11	1790.25	2028.98	-67.66	1704.34	2066.32	16.45	1712.19	50.35	977.89	73.85	644.01	925.57	74.45	102.65
8.09000	1994.07	52.44	36.49	1952.38	43.87	43.07	1760.40	64.04	67.04	1775.67	77.02	112.37	2630.47	-54.11	90.92	2591.63	-51.74	91.12	2072.20	-103.43	62.85	2072.58	-107.05	105.56	2187.73	17.45	1365.00	0.00	0.00	0.00	2241.33	-49.46	1786.27	2240.28	52.03	1791.22	2028.98	-67.66	1704.34	2076.54	13.22	1712.40	50.49	977.95	73.92	643.81	925.23	74.57	103.78
8.10000	1993.89	51.75	36.21	1952.90	43.96	42.93	1762.23	64.28	70.87	1778.12	78.13	116.20	2633.03	-53.99	82.26	2592.71	-51.06	86.52	2072.20	-103.43	62.85	2072.58	-107.05	105.56	2198.19	16.72	1365.15	0.00	0.00	0.00	2256.34	-58.07	1785.39	2250.42	47.22	1792.22	2028.98	-67.66	1704.34	2087.32	10.72	1712.92	50.86	977.55	74.12	644.49	925.21	74.69	103.02
8.11000	1994.27	51.83	36.00	1953.84	43.84	42.98	1764.44	64.72	75.20	1780.93	79.15	120.39	2635.83	-54.33	75.45	2594.57	-51.24	80.71	2072.20	-103.43	62.85	2072.58	-107.05	105.56	2208.37	16.02	1365.66	0.00	0.00	0.00	2275.40	-67.90	1783.51	2259.78	42.38	1793.52	2028.98	-67.66	1704.34	2097.19	6.54	1712.62	49.80	977.51	73.85	643.99	925.22	74.53	102.48
8.12000	1995.13	51.82	35.96	1954.10	43.60	42.73	1766.73	65.42	80.20	1784.49	79.85	124.83	2637.87	-54.58	69.24	2596.87	-51.49	75.66	2072.20	-103.43	62.85	2072.58	-107.05	105.56	2218.47	15.37	1366.50	0.00	0.00	0.00	2285.11	-73.86	1783.49	2270.54	35.73	1795.47	2028.98	-67.66	1704.34	2107.03	2.93	1713.17	50.35	977.86	73.84	644.61	925.06	74.58	104.73
8.13000	1995.26	52.17	36.46	1954.37	43.78	43.05	1769.34	66.60	85.74	1788.38	81.13	129.82	2639.73	-55.32	62.63	2598.66	-51.39	70.78	2072.20	-103.43	62.85	2072.58	-107.05	105.56	2228.81	14.77	1367.69	0.00	0.00	0.00	2294.91	-79.95	1783.70	2281.31	28.60	1797.61	2028.98	-67.66	1704.34	2116.90	-0.27	1714.07	50.70	978.07	73.79	644.76	925.43	74.58	106.07
8.14000	1996.08	51.69	35.80	1954.70	44.18	43.73	1772.29	68.18	91.89	1792.87	82.69	135.22	2638.89	-53.11	61.23	2600.33	-50.78	66.41	2072.20	-103.43	62.85	2072.58	-107.05	105.56	2239.48	14.16	1369.16	0.00	0.00	0.00	2304.05	-86.12	1784.18	2291.23	22.47	1800.09	2028.98	-67.66	1704.34	2127.43	-4.51	1715.36	50.76	977.42	74.06	643.99	925.56	74.25	104.56
8.15000	1995.97	52.18	36.15	1955.03	43.73	44.13	1776.44	69.00	97.99	1798.03	84.24	140.91	2640.32	-52.55	56.95	2602.16	-50.15	63.50	2072.20	-103.43	62.85	2072.58	-107.05	105.56	2250.18	13.53	1370.93	0.00	0.00	0.00	2312.86	-92.33	1784.88	2300.38	17.07	1802.15	2028.98	-67.66	1704.34	2137.45	-8.05	1716.55	50.69	977.69	73.89	644.74	925.06	74.75	99.76
8.16000	1995.70	52.09	35.95	1956.05	43.92	45.14	1781.23	69.93	104.61	1803.92	86.02	146.78	2641.27	-52.71	54.22	2603.19	-50.32	61.96	2072.20	-103.43	62.85	2072.58	-107.05	105.56	2261.15	12.94	1372.90	0.00	0.00	0.00	2322.01	-98.31	1785.63	2309.32	11.56	1804.50	2028.98	-67.66	1704.34	2146.82	-10.84	1717.82	50.24	978.08	73.78	644.43	925.51	74.59	99.38
8.17000	1996.06	51.60	35.76	1956.40	43.92	46.34	1786.24	71.93	112.06	1810.69	88.09	153.09	2641.45	-52.90	52.37	2603.73	-50.52	60.96	2072.20	-103.43	62.85	2072.58	-107.05	105.56	2272.07	12.27	1374.99	0.00	0.00	0.00	2330.66	-104.17	1786.63	2318.57	5.71	1806.81	2028.98	-67.66	1704.34	2156.61	-14.16	1719.18	50.63	977.93	73.98	644.23	925.71	74.38	103.64
8.18000	1996.69	52.16	35.79	1957.01	41.23	47.41	1792.34	73.33	119.71	1818.37	90.31	159.60	2642.03	-52.86	51.32	2604.06	-50.48	60.24	2072.20	-103.43	62.85	2072.58	-107.05	105.56	2282.90	11.54	1377.13	0.00	0.00	0.00	2339.27	-109.80	1787.72	2329.08	-1.57	1809.50	2028.98	-67.66	1704.34	2166.61	-17.75	1720.65	51.30	977.86	74.13	644.61	925.34	74.62	102.58
8.19000	1997.07	51.90	35.39	1957.92	41.26	48.46	1799.32	74.70	127.88	1827.62	91.72	166.09	2642.29	-52.86	50.51	2604.29	-50.48	59.71	2072.20	-103.43	62.85	2072.58	-107.05	105.56	2293.69	10.77	1379.30	0.00	0.00	0.00	2347.54	-115.18	1788.97	2337.48	-6.03	1811.86	2028.98	-67.66	1704.34	2176.23	-20.97	1722.06	49.88	978.03	73.77	644.62	924.89	74.89	101.67
8.20000	1997.54	51.82	35.55	1958.39	41.18	49.95	1806.70	76.26	136.77	1837.42	93.50	173.11	2642.50	-52.90	49.99	2604.36	-50.50	59.24	2072.20	-103.43	62.85	2072.58	-107.05	105.56	2303.94	10.07	1381.42	0.00	0.00	0.00	2356.52	-120.12	1790.20	2345.98	-10.67	1814.12	2028.98	-67.66	1704.34	2185.31	-23.41	1723.36	50.46	977.78	74.01	644.03	925.21	74.54	103.40
8.21000	1998.63	52.45	35.33	1958.65	44.49	55.66	1814.66	77.62	146.35	1848.38	94.32	180.30	2642.46	-52.90	49.49	2604.58	-50.47	59.04	2072.20	-103.43	62.85	2072.58	-107.05	105.56	2313.99	9.43	1383.44	0.00	0.00	0.00	2365.41	-124.58	1791.49	2354.81	-15.33	1816.32	2028.98	-67.66	1704.34	2195.04	-26.77	1724.81	51.59	977.67	74.12	644.17	925.36	74.53	104.04
8.22000	1999.13	53.30	37.41	1960.85	44.47	56.56	1823.48	78.78	156.62	1859.68	95.33	188.30	2642.74	-52.88	49.22	2604.65	-50.52	58.83	2072.20	-103.43	62.85	2072.58	-107.05	105.56	2324.14	8.81	1385.36	0.00	0.00	0.00	2373.60	-128.65	1792.93	2363.16	-19.22	1818.15	2028.98	-67.66	1704.34	2204.25	-29.27	1726.02	50.47	977.97	73.93	644.81	925.46	74.67	108.12
8.23000	2000.85	55.35	39.52	1964.54	44.67	58.12	1833.63	79.65	167.28	1871.27	96.56	196.86	2642.67	-52.87	48.89	2604.68	-50.51	58.64	2072.20	-103.43	62.85	2072.58	-107.05	105.56	2334.19	8.23	1387.19	0.00	0.00	0.00	2381.96	-132.13	1794.36	2371.87	-23.22	1820.40	2028.98	-67.66	1704.34	2213.27	-31.70	1727.17	51.27	977.67	74.12	643.75	925.72	74.34	103.86
8.24000	2003.38	55.46	38.58	1969.91	45.04	60.47	1845.20	80.08	177.94	1884.28	96.78	205.20	2642.94	-52.85	48.80	2604.94	-50.52	58.54	2072.20	-103.43	62.85	2072.58	-107.05	105.56	2344.20	7.60	1388.97	0.00	0.00	0.00	2390.43	-135.10	1795.91	2368.38	-29.62	1833.10	2028.98	-67.66	1704.34	2222.05	-33.79	1728.23	51.08	977.60	74.13	644.17	925.48	74.50	104.49
8.25000	2006.91	55.82	38.02	1975.17	45.73	62.89	1857.62	81.50	189.22	1898.15	97.45	213.68	2642.96	-52.93	48.53	2604.86	-50.58	58.34	2072.20	-103.43	62.85	2072.58	-107.05	105.56	2354.03	6.97	1390.64	0.00	0.00	0.00	2398.90	-137.55	1797.56	2373.48	-32.99	1837.54	2028.98	-67.66	1704.34	2231.09	-36.15	1729.28	50.91	977.97	74.08	644.82	924.97	74.72	109.58
8.26000	2010.76	56.48	37.17	1982.55	46.77	65.64	1871.68	82.54	200.21	1912.74	98.58	222.11	2642.77	-52.92	48.17	2605.04	-50.59	58.26	2072.20	-103.43	62.85	2072.58	-107.05	105.56	2363.74	6.38	1392.23	0.00	0.00	0.00	2407.27	-139.49	1799.36	2381.56	-34.84	1839.28	2028.98	-67.66	1704.34	2239.49	-37.63	1730.07	50.10	977.78	73.95	644.69	925.21	74.59	107.95
8.27000	2015.64	57.45	36.33	1990.50	48.35	68.00	1886.20	84.01	210.84	1928.00	99.59	230.21	2643.06	-52.95	48.14	2605.03	-50.73	58.03	2072.20	-103.43	62.85	2072.58	-107.05	105.56	2373.60	5.84	1393.68	0.00	0.00	0.00	2415.75	-140.69	1801.25	2401.48	-32.24	1830.17	2028.98	-67.66	1704.34	2248.11	-39.15	1730.93	50.14	977.68	73.93	644.32	924.83	74.58	105.16
8.28000	2022.08	59.01	36.23	1999.47	50.52	70.54	1901.30	85.53	220.97	1943.41	101.06	238.03	2643.60	-53.02	48.18	2605.11	-50.77	57.96	2072.20	-103.43	62.85	2072.58	-107.05	105.56	2383.41	5.21	1395.02	0.00	0.00	0.00	2424.04	-141.42	1803.34	2412.53	-32.63	1829.28	2028.98	-67.66	1704.34	2257.24	-41.20	1731.70	50.36	977.89	73.96	644.94	924.46	74.95	103.31
8.29000	2030.02	62.05	37.91	2009.30	53.35	73.87	1916.82	86.22	229.71	1959.04	102.61	245.51	2643.28	-53.03	47.85	2605.24	-50.80	57.89	2072.20	-103.43	62.85	2072.58	-107.05	105.56	2393.04	4.64	1396.33	0.00	0.00	0.00	2432.43	-141.54	1805.46	2420.81	-33.59	1831.13	2028.98	-67.66	1704.34	2265.74	-42.47	1732.29	50.01	977.54	73.86	644.64	925.01	74.83	104.96
8.30000	2041.02	66.09	42.73	2021.14	56.87	79.13	1932.05	86.98	237.59	1975.48	103.12	252.27	2643.37	-53.06	47.75	2605.21	-50.84	57.74	2072.20	-103.43	62.85	2072.58	-107.05	105.56	2402.28	4.18	1397.52	0.00	0.00	0.00	2440.90	-140.97	1807.71	2428.61	-33.18	1832.78	2028.98	-67.66	1704.34	2273.96	-43.14	1732.76	50.96	977.43	74.10	643.89	925.35	74.42	106.26
8.31000	2054.97	71.19	48.20	2035.58	61.23	84.67	1948.37	86.49	244.32	1991.59	104.06	258.91	2643.16	-53.07	47.54	2605.13	-50.88	57.59	2072.20	-103.43	62.85	2072.58	-107.05	105.56	2411.31	3.78	1398.67	0.00	0.00	0.00	2449.62	-139.89	1810.14	2437.22	-33.54	1834.44	2028.98	-67.66	1704.34	2282.28	-43.92	1733.22	50.31	977.54	74.01	644.41	925.18	74.58	104.77
8.32000	2070.55	77.03	52.73	2052.13	66.14	89.44	1964.63	86.77	250.26	2008.07	104.79	264.92	2642.91	-53.09	47.29	2605.31	-50.89	57.60	2072.20	-103.43	62.85	2072.58	-107.05	105.56	2419.99	3.35	1399.75	0.00	0.00	0.00	2458.18	-138.20	1812.70	2444.13	-31.55	1835.77	2028.98	-67.66	1704.34	2289.64	-43.77	1733.57	50.70	977.66	74.04	644.24	925.42	74.61	106.66
8.33000	2087.49	82.99	56.50	2069.78	71.25	93.31	1981.83	87.51	255.09	2025.44	105.32	269.84	2643.18	-53.05	47.39	2605.25	-50.94	57.46	2072.20	-103.43	62.85	2072.58	-107.05	105.56	2428.34	2.88	1400.79	0.00	0.00	0.00	2466.32	-135.93	1815.47	2450.29	-28.23	1836.94	2028.98	-67.66	1704.34	2297.42	-44.02	1733.84	51.86	977.35	74.38	645.12	925.41	74.83	104.71
8.34000	2106.31	88.78	59.93	2088.91	76.14	96.60	2000.06	87.81	258.58	2043.59	105.70	273.53	2643.56	-53.03	47.50	2605.06	-50.98	57.28	2072.20	-103.43	62.85	2072.58	-107.05	105.56	2436.72	2.41	1401.82	0.00	0.00	0.00	2474.93	-132.96	1818.27	2457.65	-25.77	1838.07	2028.98	-67.66	1704.34	2305.26	-44.44	1734.09	50.91	977.80	74.02	644.56	925.31	74.68	108.62
8.35000	2125.91	94.25	62.63	2109.12	80.81	99.16	2018.53	88.75	261.00	2061.80	106.35	276.15	2643.56	-53.07	47.49	2605.26	-51.03	57.33	2072.20	-103.43	62.85	2072.58	-107.05	105.56	2444.81	1.97	1402.77	0.00	0.00	0.00	2483.31	-129.43	1821.18	2464.40	-22.69	1839.33	2028.98	-67.66	1704.34	2312.95	-44.63	1734.33	50.25	977.68	73.90	644.06	925.52	74.58	105.65
8.36000	2146.90	99.42	64.75	2129.54	85.16	100.73	2037.78	89.46	262.00	2080.67	106.83	277.58	2643.35	-53.12	47.31	2605.22	-51.05	57.25	2072.20	-103.43	62.85	2072.58	-107.05	105.56	2452.80	1.72	1403.60	0.00	0.00	0.00	2491.96	-125.33	1824.21	2470.98	-18.61	1840.47	2028.98	-67.66	1704.34	2320.75	-45.05	1734.47	49.74	978.07	73.67	644.01	925.41	74.62	103.59
8.37000	2168.29	104.10	65.80	2152.22	89.27	102.09	2057.41	90.47	261.82	2100.08	107.46	277.81	2643.46	-53.07	47.37	2605.21	-51.11	57.15	2072.20	-103.43	62.85	2072.58	-107.05	105.56	2460.73	1.55	1404.34	0.00	0.00	0.00	2500.10	-120.60	1827.39	2476.80	-14.16	1841.29	2028.98	-67.66	1704.34	2328.03	-45.07	1734.49	50.49	978.14	73.89	644.57	925.06	74.82	105.98
8.38000	2191.70	108.46	66.73	2174.48	93.08	102.19	2077.48	90.98	260.24	2119.82	108.11	276.97	2643.29	-53.11	47.15	2605.27	-51.17	57.10	2072.20	-103.43	62.85	2072.58	-107.05	105.56	2468.71	1.42	1405.05	0.00	0.00	0.00	2508.57	-116.13	1830.62	2469.01	-11.64	1853.16	2028.98	-67.66	1704.34	2335.25	-45.03	1734.39	50.69	977.93	73.93	645.84	924.57	75.26	107.62
8.39000	2214.76	112.61	66.25	2198.95	96.59	102.33	2097.75	91.77	257.58	2139.64	108.99	275.20	2643.51	-53.18	47.21	2604.94	-51.24	56.84	2072.20	-103.43	62.85	2072.58	-107.05	105.56	2476.74	1.35	1405.73	0.00	0.00	0.00	2512.47	-113.73	1832.21	2470.94	-6.83	1856.45	2028.98	-67.66	1704.34	2342.80	-45.78	1734.34	51.42	977.44	74.25	644.39	925.03	74.80	102.96
8.40000	2240.58	116.24	66.15	2225.29	99.78	102.42	2118.73	92.33	253.56	2159.68	109.91	272.43	2643.49	-53.20	47.19	2605.19	-51.29	56.88	2072.20	-103.43	62.85	2072.58	-107.05	105.56	2484.44	1.25	1406.28	0.00	0.00	0.00	2516.90	-109.60	1834.09	2475.70	-1.04	1856.68	2028.98	-67.66	1704.34	2350.19	-46.32	1734.05	51.50	977.33	74.31	644.28	924.54	74.81	103.67
8.41000	2266.49	119.27	65.10	2253.75	102.62	102.80	2139.38	93.91	248.79	2180.28	111.04	268.73	2643.50	-53.26	47.10	2605.10	-51.36	56.75	2072.20	-103.43	62.85	2072.58	-107.05	105.56	2492.05	1.07	1406.77	0.00	0.00	0.00	2526.97	-99.95	1838.21	2480.13	4.65	1856.86	2028.98	-67.66	1704.34	2357.15	-46.53	1733.60	50.59	977.70	73.95	644.81	924.97	74.78	106.94
8.42000	2294.97	121.83	64.41	2278.96	104.87	100.17	2160.38	95.48	242.84	2201.69	111.46	263.88	2643.27	-53.37	46.90	2605.24	-51.46	56.73	2072.20	-103.43	62.85	2072.58	-107.05	105.56	2499.54	0.81	1407.18	0.00	0.00	0.00	2538.03	-89.89	1842.75	2484.90	10.30	1856.65	2028.98	-67.66	1704.34	2364.13	-46.69	1733.04	50.60	977.70	73.92	644.93	925.10	74.81	105.90
8.43000	2323.90	123.82	63.09	2306.36	106.69	98.05	2182.65	96.50	235.61	2222.92	112.55	258.29	2643.27	-53.41	46.81	2605.17	-51.52	56.58	2072.20	-103.43	62.85	2072.58	-107.05	105.56	2506.76	0.48	1407.50	0.00	0.00	0.00	2545.11	-82.65	1845.40	2489.15	16.09	1856.36	2028.98	-67.66	1704.34	2371.56	-47.59	1732.53	50.64	977.85	73.77	643.96	925.17	74.49	110.14
8.44000	2352.81	125.33	60.98	2335.17	108.16	96.06	2205.22	97.96	227.63	2244.29	114.35	252.17	2643.44	-53.50	46.86	2605.28	-51.61	56.55	2072.20	-103.43	62.85	2072.58	-107.05	105.56	2514.07	0.11	1407.73	0.00	0.00	0.00	2552.03	-75.22	1847.75	2493.13	21.90	1855.79	2028.98	-67.66	1704.34	2378.68	-48.29	1731.91	50.36	977.89	73.79	644.20	925.12	74.66	107.86
8.45000	2385.82	126.42	60.71	2363.73	109.35	93.59	2227.73	100.12	218.86	2266.84	115.15	244.89	2643.65	-53.54	46.90	2605.14	-51.72	56.43	2072.20	-103.43	62.85	2072.58	-107.05	105.56	2521.61	-0.22	1407.93	0.00	0.00	0.00	2558.65	-67.70	1849.83	2496.81	27.85	1854.81	2028.98	-67.66	1704.34	2385.99	-49.07	1731.19	51.68	977.61	74.19	644.52	925.29	74.67	108.79
8.46000	2418.44	127.21	59.87	2393.53	110.29	90.42	2251.53	101.69	209.16	2289.52	116.32	237.11	2643.55	-53.65	46.70	2605.22	-51.80	56.43	2072.20	-103.43	62.85	2072.58	-107.05	105.56	2529.40	-0.47	1408.07	0.00	0.00	0.00	2565.29	-60.29	1851.60	2500.98	33.16	1853.82	2028.98	-67.66	1704.34	2393.17	-49.41	1730.23	52.01	977.69	74.19	644.16	925.29	74.65	107.89
8.47000	2454.19	127.79	61.27	2426.22	111.09	89.11	2274.91	104.79	199.20	2312.58	117.96	228.76	2643.94	-53.67	46.83	2605.13	-51.94	56.33	2072.20	-103.43	62.85	2072.58	-107.05	105.56	2537.32	-0.54	1408.12	0.00	0.00	0.00	2571.69	-52.95	1853.10	2504.40	38.63	1852.50	2028.98	-67.66	1704.34	2400.18	-49.77	1729.27	50.38	978.06	73.74	644.26	925.38	74.56	106.25
8.48000	2487.57	128.21	61.26	2458.75	111.67	87.71	2299.90	106.57	188.36	2336.24	119.57	219.92	2643.63	-53.76	46.63	2605.14	-51.98	56.34	2072.20	-103.43	62.85	2072.58	-107.05	105.56	2545.19	-0.53	1408.05	0.00	0.00	0.00	2577.97	-45.84	1854.24	2508.61	43.69	1851.04	2028.98	-67.66	1704.34	2407.49	-50.25	1728.42	51.11	977.88	74.03	644.25	925.21	74.58	103.67
8.49000	2521.29	128.55	61.32	2491.17	112.14	86.16	2325.32	108.99	177.32	2359.64	122.02	210.93	2643.92	-53.86	46.74	2605.00	-52.11	56.28	2072.20	-103.43	62.85	2072.58	-107.05	105.56	2553.03	-0.50	1407.88	0.00	0.00	0.00	2584.01	-39.07	1855.05	2505.65	47.25	1854.86	2028.98	-67.66	1704.34	2414.61	-50.27	1727.65	51.11	977.71	74.02	644.28	924.97	74.56	102.21
8.50000	2555.24	128.89	61.48	2523.60	112.72	84.50	2352.25	110.40	165.77	2384.68	123.27	201.19	2643.95	-53.97	46.73	2604.93	-52.22	56.18	2072.20	-103.43	62.85	2072.58	-107.05	105.56	2560.49	-0.42	1407.62	0.00	0.00	0.00	2590.46	-32.66	1855.48	2509.10	52.50	1854.74	2028.98	-67.66	1704.34	2422.70	-51.27	1727.06	50.83	977.80	73.85	644.08	924.95	74.52	105.16
8.51000	2589.56	129.48	61.63	2555.87	113.53	82.55	2379.95	111.66	154.02	2409.61	125.47	191.58	2643.88	-54.04	46.66	2604.82	-52.31	56.13	2072.20	-103.43	62.85	2072.58	-107.05	105.56	2567.91	-0.26	1407.26	0.00	0.00	0.00	2596.82	-26.79	1855.54	2513.35	56.94	1854.46	2028.98	-67.66	1704.34	2429.55	-50.78	1726.33	52.06	977.68	74.25	644.67	925.01	74.66	108.34
8.52000	2623.19	130.53	61.26	2587.97	114.61	80.22	2408.61	112.15	141.86	2435.42	127.06	181.73	2643.94	-54.20	46.77	2605.00	-52.38	56.19	2072.20	-103.43	62.85	2072.58	-107.05	105.56	2575.34	0.04	1406.77	0.00	0.00	0.00	2603.48	-21.43	1855.30	2518.32	60.66	1854.04	2028.98	-67.66	1704.34	2437.77	-51.73	1726.07	52.44	977.83	74.20	643.94	925.15	74.46	104.17
8.53000	2656.35	132.11	60.57	2620.39	116.04	77.87	2437.15	113.20	130.40	2462.79	127.79	171.69	2643.67	-54.28	46.57	2605.01	-52.41	56.10	2072.20	-103.43	62.85	2072.58	-107.05	105.56	2582.72	0.47	1406.18	0.00	0.00	0.00	2610.45	-16.63	1854.77	2523.97	63.71	1853.50	2028.98	-67.66	1704.34	2444.89	-51.02	1725.49	51.64	977.66	74.09	643.91	925.25	74.47	106.23
8.54000	2689.73	134.14	60.03	2652.46	117.93	75.35	2467.06	113.30	118.47	2462.79	127.79	171.69	2644.05	-54.28	46.70	2605.13	-52.45	56.10	2072.20	-103.43	62.85	2072.58	-107.05	105.56	2589.94	1.04	1405.47	0.00	0.00	0.00	2617.38	-12.47	1854.10	2530.21	66.19	1852.83	2028.98	-67.66	1704.34	2452.48	-50.87	1725.01	52.19	977.31	74.31	643.72	925.06	74.53	109.93
8.55000	2722.55	136.72	59.49	2684.73	120.33	73.15	2497.60	112.92	107.38	2462.79	127.79	171.69	2644.37	-54.30	46.91	2605.57	-52.37	56.39	2072.20	-103.43	62.85	2072.58	-107.05	105.56	2598.65	1.69	1404.62	0.00	0.00	0.00	2624.71	-8.97	1853.22	2536.98	68.16	1852.07	2028.98	-67.66	1704.34	2460.13	-50.52	1724.52	51.82	977.81	74.19	644.25	925.35	74.65	104.51
8.56000	2755.10	139.93	59.37	2716.51	123.29	71.16	2497.60	112.92	107.38	2462.79	127.79	171.69	2644.76	-54.22	47.22	2605.59	-52.31	56.41	2072.20	-103.43	62.85	2072.58	-107.05	105.56	2604.34	2.21	1403.95	0.00	0.00	0.00	2631.71	-6.09	1852.28	2544.23	69.71	1851.21	2028.98	-67.66	1704.34	2466.98	-48.79	1723.79	51.28	978.06	74.06	643.95	925.45	74.48	107.22
8.57000	2786.53	143.88	59.63	2748.48	126.79	70.21	2497.60	112.92	107.38	2462.79	127.79	171.69	2644.57	-54.09	47.19	2605.71	-52.19	56.41	2072.20	-103.43	62.85	2072.58	-107.05	105.56	2609.10	2.87	1403.23	0.00	0.00	0.00	2639.18	-3.84	1851.15	2551.89	70.90	1850.28	2028.98	-67.66	1704.34	2474.94	-48.29	1723.32	50.95	977.68	74.17	645.10	924.77	74.79	107.96
8.58000	2818.25	148.66	61.59	2779.92	131.06	70.32	2497.60	112.92	107.38	2462.79	127.79	171.69	2644.63	-53.97	47.21	2605.68	-52.11	56.33	2072.20	-103.43	62.85	2072.58	-107.05	105.56	2614.97	3.92	1402.22	0.00	0.00	0.00	2646.81	-2.18	1849.96	2559.89	71.81	1849.27	2028.98	-67.66	1704.34	2482.33	-46.80	1722.72	51.07	977.37	74.20	644.74	924.70	74.76	107.30
8.59000	2848.91	154.11	64.15	2810.61	135.80	71.25	2497.60	112.92	107.38	2462.79	127.79	171.69	2644.61	-53.81	47.06	2605.62	-52.06	56.19	2072.20	-103.43	62.85	2072.58	-107.05	105.56	2624.03	5.60	1400.70	0.00	0.00	0.00	2654.79	-1.02	1848.69	2568.17	72.52	1848.22	2028.98	-67.66	1704.34	2489.64	-44.89	1722.01	50.84	977.52	74.05	644.00	925.09	74.53	106.08
8.60000	2879.20	160.02	67.62	2841.31	140.90	73.41	2497.60	112.92	107.38	2462.79	127.79	171.69	2644.75	-53.62	46.84	2605.40	-52.08	55.98	2072.20	-103.43	62.85	2072.58	-107.05	105.56	2631.92	7.02	1399.41	0.00	0.00	0.00	2662.94	-0.30	1847.32	2576.67	73.10	1847.11	2028.98	-67.66	1704.34	2497.40	-43.23	1721.27	50.70	977.96	73.89	644.74	925.43	74.61	104.99
8.61000	2908.44	166.43	71.76	2870.73	146.42	76.00	2497.60	112.92	107.38	2462.79	127.79	171.69	2644.59	-53.57	46.57	2605.27	-52.11	55.87	2072.20	-103.43	62.85	2072.58	-107.05	105.56	2638.83	8.38	1398.26	0.00	0.00	0.00	2671.17	0.04	1845.93	2585.32	73.63	1845.98	2028.98	-67.66	1704.34	2504.49	-40.81	1720.50	52.78	977.25	74.49	644.51	925.11	74.68	106.70
8.62000	2936.28	173.11	76.61	2898.66	152.04	79.00	2497.60	112.92	107.38	2462.79	127.79	171.69	2644.23	-53.61	46.35	2605.22	-52.13	55.77	2072.20	-103.43	62.85	2072.58	-107.05	105.56	2645.87	9.86	1397.11	0.00	0.00	0.00	2679.60	0.16	1844.43	2594.05	74.18	1844.83	2028.98	-67.66	1704.34	2512.25	-38.95	1719.97	52.59	977.44	74.43	644.05	925.32	74.42	107.85
8.63000	2963.10	179.68	82.26	2925.63	157.46	83.03	2497.60	112.92	107.38	2462.79	127.79	171.69	2643.94	-53.60	46.17	2605.31	-52.15	55.78	2072.20	-103.43	62.85	2072.58	-107.05	105.56	2652.84	11.41	1395.95	0.00	0.00	0.00	2687.95	0.08	1842.90	2602.81	74.84	1843.67	2028.98	-67.66	1704.34	2518.93	-35.85	1719.00	50.62	978.03	73.93	643.18	925.69	74.22	107.64
8.64000	2988.34	185.71	88.66	2951.33	162.64	88.02	2497.60	112.92	107.38	2462.79	127.79	171.69	2643.72	-53.61	46.06	2605.37	-52.18	55.78	2072.20	-103.43	62.85	2072.58	-107.05	105.56	2659.65	13.10	1394.78	0.00	0.00	0.00	2696.40	-0.06	1841.30	2611.53	75.67	1842.52	2028.98	-67.66	1704.34	2525.82	-32.99	1718.16	49.86	978.00	73.66	643.34	925.87	74.32	106.67
8.65000	3011.63	191.25	95.20	2975.53	167.31	93.39	2497.60	112.92	107.38	2462.79	127.79	171.69	2643.99	-53.62	46.21	2605.35	-52.31	55.66	2072.20	-103.43	62.85	2072.58	-107.05	105.56	2666.49	14.89	1393.55	0.00	0.00	0.00	2704.46	-0.15	1839.72	2620.14	76.75	1841.38	2028.98	-67.66	1704.34	2533.50	-30.83	1717.45	51.20	977.57	74.13	643.50	925.22	74.44	107.61
8.66000	3033.74	196.09	102.39	2997.97	171.40	99.22	2497.60	112.92	107.38	2462.79	127.79	171.69	2643.97	-53.69	46.14	2605.43	-52.28	55.63	2072.20	-103.43	62.85	2072.58	-107.05	105.56	2674.19	16.55	1392.33	0.00	0.00	0.00	2712.33	-0.06	1838.18	2628.58	78.15	1840.27	2028.98	-67.66	1704.34	2540.27	-27.62	1716.41	52.35	977.15	74.65	643.14	925.40	74.37	108.08
8.67000	3053.65	200.32	109.27	3018.70	174.91	105.17	2497.60	112.92	107.38	2462.79	127.79	171.69	2643.90	-53.62	46.08	2605.55	-52.28	55.61	2072.20	-103.43	62.85	2072.58	-107.05	105.56	2681.92	18.22	1391.25	0.00	0.00	0.00	2720.22	0.32	1836.66	2636.79	79.96	1839.21	2028.98	-67.66	1704.34	2547.64	-25.09	1715.51	51.58	978.00	74.19	644.11	925.51	74.57	104.30
8.68000	3072.01	203.64	115.81	3037.70	177.65	110.77	2497.60	112.92	107.38	2462.79	127.79	171.69	2644.31	-53.59	46.30	2605.48	-52.42	55.49	2072.20	-103.43	62.85	2072.58	-107.05	105.56	2689.66	19.89	1390.29	0.00	0.00	0.00	2727.56	0.99	1835.39	2644.70	82.24	1838.19	2028.98	-67.66	1704.34	2554.51	-22.05	1714.56	51.18	978.22	74.00	644.15	925.43	74.57	104.40
8.69000	3088.64	205.95	121.89	3054.59	179.63	115.74	2497.60	112.92	107.38	2462.79	127.79	171.69	2644.08	-53.61	46.12	2605.53	-52.43	55.45	2072.20	-103.43	62.85	2072.58	-107.05	105.56	2697.41	21.58	1389.47	0.00	0.00	0.00	2734.85	2.13	1834.27	2652.25	85.08	1837.24	2028.98	-67.66	1704.34	2561.45	-19.00	1713.42	52.38	977.26	74.54	643.06	925.39	74.28	106.91
8.70000	3104.70	208.18	127.73	3069.62	180.71	119.94	2497.60	112.92	107.38	2462.79	127.79	171.69	2644.38	-53.59	46.32	2605.45	-52.53	55.34	2072.20	-103.43	62.85	2072.58	-107.05	105.56	2705.18	23.28	1388.77	0.00	0.00	0.00	2741.77	3.61	1833.32	2659.90	87.11	1836.22	2028.98	-67.66	1704.34	2568.17	-16.08	1712.35	51.38	977.63	74.11	643.74	925.17	74.61	106.00
8.71000	3116.05	207.25	130.59	3082.97	180.72	123.11	2497.60	112.92	107.38	2462.79	127.79	171.69	2643.90	-53.61	46.01	2605.56	-52.61	55.27	2072.20	-103.43	62.85	2072.58	-107.05	105.56	2712.96	24.99	1388.20	0.00	0.00	0.00	2748.53	5.55	1832.58	2667.15	89.37	1835.36	2028.98	-67.66	1704.34	2575.20	-13.53	1711.37	51.03	977.89	74.06	643.90	925.58	74.43	107.04
8.72000	3127.57	206.00	133.27	3094.50	179.67	125.28	2497.60	112.92	107.38	2462.79	127.79	171.69	2644.29	-53.64	46.26	2605.67	-52.71	55.26	2072.20	-103.43	62.85	2072.58	-107.05	105.56	2720.74	26.72	1387.73	0.00	0.00	0.00	2755.15	7.96	1832.02	2674.07	92.14	1834.55	2028.98	-67.66	1704.34	2575.20	-13.53	1711.37	50.86	977.87	74.05	644.13	924.97	74.62	106.73
8.73000	3137.29	203.76	134.72	3103.89	177.67	126.10	2497.60	112.92	107.38	2462.79	127.79	171.69	2644.07	-53.60	46.13	2605.55	-52.83	55.07	2072.20	-103.43	62.85	2072.58	-107.05	105.56	2728.53	28.46	1387.38	0.00	0.00	0.00	2761.24	10.87	1831.76	2679.73	95.23	1833.84	2028.98	-67.66	1704.34	2575.20	-13.53	1711.37	52.08	977.92	74.19	644.19	925.16	74.66	106.46
8.74000	3146.08	200.17	134.74	3112.03	174.64	125.78	2497.60	112.92	107.38	2462.79	127.79	171.69	2643.97	-53.63	46.09	2605.82	-52.93	55.08	2072.20	-103.43	62.85	2072.58	-107.05	105.56	2736.32	30.22	1387.13	0.00	0.00	0.00	2767.25	14.20	1831.65	2684.93	98.54	1833.15	2028.98	-67.66	1704.34	2575.20	-13.53	1711.37	52.07	977.99	74.28	644.16	925.38	74.46	106.78
8.75000	3153.54	195.20	132.03	3119.33	170.51	123.94	2497.60	112.92	107.38	2462.79	127.79	171.69	2644.37	-53.60	46.31	2605.82	-53.01	54.99	2072.20	-103.43	62.85	2072.58	-107.05	105.56	2744.11	32.01	1386.98	0.00	0.00	0.00	2772.83	17.90	1831.77	2690.22	102.21	1832.52	2028.98	-67.66	1704.34	2575.20	-13.53	1711.37	53.73	977.57	74.75	644.58	924.99	74.70	106.87
8.76000	3159.07	188.87	126.51	3124.59	165.08	119.88	2497.60	112.92	107.38	2462.79	127.79	171.69	2644.45	-53.59	46.33	2605.69	-53.17	54.74	2072.20	-103.43	62.85	2072.58	-107.05	105.56	2751.90	33.81	1386.93	0.00	0.00	0.00	2778.15	21.94	1832.12	2695.82	106.18	1831.90	2028.98	-67.66	1704.34	2575.20	-13.53	1711.37	53.02	977.46	74.62	644.09	925.26	74.52	110.98
8.77000	3164.22	181.70	120.18	3128.56	158.83	113.35	2497.60	112.92	107.38	2462.79	127.79	171.69	2644.38	-53.60	46.24	2605.91	-53.26	54.71	2072.20	-103.43	62.85	2072.58	-107.05	105.56	2759.68	35.64	1386.97	0.00	0.00	0.00	2783.39	26.33	1832.61	2701.32	110.35	1831.24	2028.98	-67.66	1704.34	2575.20	-13.53	1711.37	52.18	977.98	74.28	643.68	925.32	74.48	106.77
8.78000	3168.68	174.82	113.56	3131.66	152.81	105.99	2497.60	112.92	107.38	2462.79	127.79	171.69	2644.41	-53.61	46.20	2605.87	-53.35	54.44	2072.20	-103.43	62.85	2072.58	-107.05	105.56	2767.45	37.50	1387.10	0.00	0.00	0.00	2788.22	31.09	1833.37	2701.32	110.35	1831.24	2028.98	-67.66	1704.34	2575.20	-13.53	1711.37	50.53	977.83	74.07	644.66	925.03	74.85	103.48
8.79000	3174.78	170.18	106.99	3137.03	149.05	100.45	2497.60	112.92	107.38	2462.79	127.79	171.69	2644.57	-53.71	46.23	2606.16	-53.39	54.40	2072.20	-103.43	62.85	2072.58	-107.05	105.56	2775.22	39.38	1387.30	0.00	0.00	0.00	2792.51	35.96	1834.42	2701.32	110.35	1831.24	2028.98	-67.66	1704.34	2575.20	-13.53	1711.37	50.33	977.75	74.00	644.00	925.04	74.55	102.39
8.80000	3180.51	166.79	99.65	3142.14	147.60	95.48	2497.60	112.92	107.38	2462.79	127.79	171.69	2644.22	-53.72	46.00	2606.31	-53.43	54.20	2072.20	-103.43	62.85	2072.58	-107.05	105.56	2782.97	41.29	1387.59	0.00	0.00	0.00	2796.84	41.08	1835.80	2701.32	110.35	1831.24	2028.98	-67.66	1704.34	2575.20	-13.53	1711.37	50.10	978.03	73.80	643.84	925.12	74.59	104.41
8.81000	3183.17	168.18	92.60	3145.07	147.44	90.29	2497.60	112.92	107.38	2462.79	127.79	171.69	2644.67	-53.75	46.20	2606.48	-53.48	54.08	2072.20	-103.43	62.85	2072.58	-107.05	105.56	2790.70	43.23	1387.95	0.00	0.00	0.00	2801.16	46.39	1837.41	2701.32	110.35	1831.24	2028.98	-67.66	1704.34	2575.20	-13.53	1711.37	50.40	978.02	73.82	644.10	925.43	74.56	106.43
8.82000	3184.80	168.95	86.19	3147.03	148.12	85.06	2497.60	112.92	107.38	2462.79	127.79	171.69	2644.73	-53.82	46.16	2606.38	-53.61	53.83	2072.20	-103.43	62.85	2072.58	-107.05	105.56	2798.42	45.20	1388.37	0.00	0.00	0.00	2805.42	51.74	1839.14	2701.32	110.35	1831.24	2028.98	-67.66	1704.34	2575.20	-13.53	1711.37	50.98	977.89	73.96	644.05	925.47	74.55	106.46
8.83000	3185.85	170.37	80.47	3148.42	149.33	80.08	2497.60	112.92	107.38	2462.79	127.79	171.69	2644.25	-53.93	45.85	2606.59	-53.64	53.80	2072.20	-103.43	62.85	2072.58	-107.05	105.56	2806.12	47.20	1388.86	0.00	0.00	0.00	2809.85	57.25	1840.89	2701.32	110.35	1831.24	2028.98	-67.66	1704.34	2575.20	-13.53	1711.37	50.55	977.69	73.94	644.23	924.98	74.64	106.25
8.84000	3186.86	171.61	75.62	3148.42	149.33	80.08	2497.60	112.92	107.38	2462.79	127.79	171.69	2644.19	-53.96	45.88	2606.47	-53.50	53.63	2072.20	-103.43	62.85	2072.58	-107.05	105.56	2813.79	49.24	1389.41	0.00	0.00	0.00	2813.97	62.86	1842.75	2701.32	110.35	1831.24	2028.98	-67.66	1704.34	2575.20	-13.53	1711.37	51.26	977.56	74.04	644.62	924.70	74.71	107.64
8.85000	3188.03	171.83	71.12	3148.42	149.33	80.08	2497.60	112.92	107.38	2462.79	127.79	171.69	2644.32	-54.10	45.90	2606.41	-52.94	53.96	2072.20	-103.43	62.85	2072.58	-107.05	105.56	2821.44	51.32	1390.01	0.00	0.00	0.00	2817.93	68.42	1844.64	2701.32	110.35	1831.24	2028.98	-67.66	1704.34	2575.20	-13.53	1711.37	51.25	977.92	73.91	643.57	925.28	74.24	106.02
8.86000	3188.03	171.83	71.12	3148.42	149.33	80.08	2497.60	112.92	107.38	2462.79	127.79	171.69	2644.19	-54.16	45.77	2606.57	-52.62	54.72	2072.20	-103.43	62.85	2072.58	-107.05	105.56	2829.07	53.43	1390.66	0.00	0.00	0.00	2822.30	73.99	1846.44	2701.32	110.35	1831.24	2028.98	-67.66	1704.34	2575.20	-13.53	1711.37	51.22	977.81	74.08	643.87	925.36	74.45	107.34
8.87000	3188.03	171.83	71.12	3148.42	149.33	80.08	2497.60	112.92	107.38	2462.79	127.79	171.69	2644.21	-54.26	45.85	2608.82	-52.31	57.91	2072.20	-103.43	62.85	2072.58	-107.05	105.56	2836.66	55.59	1391.35	0.00	0.00	0.00	2826.62	79.60	1848.15	2701.32	110.35	1831.24	2028.98	-67.66	1704.34	2575.20	-13.53	1711.37	51.85	977.63	74.29	644.06	925.49	74.46	102.97
8.88000	3188.03	171.83	71.12	3148.42	149.33	80.08	2497.60	112.92	107.38	2462.79	127.79	171.69	2644.23	-54.37	45.80	2643.16	-50.26	76.17	2072.20	-103.43	62.85	2072.58	-107.05	105.56	2844.22	57.78	1392.09	0.00	0.00	0.00	2831.00	85.19	1849.69	2701.32	110.35	1831.24	2028.98	-67.66	1704.34	2575.20	-13.53	1711.37	50.83	978.02	73.97	644.43	925.30	74.51	101.33
8.89000	3188.03	171.83	71.12	3148.42	149.33	80.08	2497.60	112.92	107.38	2462.79	127.79	171.69	2644.31	-54.41	45.74	2615.17	-51.48	58.58	2072.20	-103.43	62.85	2072.58	-107.05	105.56	2851.74	60.02	1392.86	0.00	0.00	0.00	2835.80	90.79	1850.98	2701.32	110.35	1831.24	2028.98	-67.66	1704.34	2575.20	-13.53	1711.37	51.06	977.62	74.05	645.08	924.70	74.87	104.58
8.90000	3188.03	171.83	71.12	3148.42	149.33	80.08	2497.60	112.92	107.38	2462.79	127.79	171.69	2644.96	-54.43	45.97	2610.15	-51.96	58.86	2072.20	-103.43	62.85	2072.58	-107.05	105.56	2859.23	62.31	1393.66	0.00	0.00	0.00	2840.93	96.26	1852.09	2701.32	110.35	1831.24	2028.98	-67.66	1704.34	2575.20	-13.53	1711.37	51.45	977.71	73.98	644.48	925.19	74.76	107.41
8.91000	3188.03	171.83	71.12	3148.42	149.33	80.08	2497.60	112.92	107.38	2462.79	127.79	171.69	2645.09	-54.51	45.74	2611.04	-52.02	59.95	2072.20	-103.43	62.85	2072.58	-107.05	105.56	2866.67	64.64	1394.48	0.00	0.00	0.00	2846.13	101.67	1852.95	2701.32	110.35	1831.24	2028.98	-67.66	1704.34	2575.20	-13.53	1711.37	51.11	977.52	73.99	643.87	925.24	74.43	102.83
8.92000	3188.03	171.83	71.12	3148.42	149.33	80.08	2497.60	112.92	107.38	2462.79	127.79	171.69	2645.62	-54.47	45.43	2612.62	-51.89	60.79	2072.20	-103.43	62.85	2072.58	-107.05	105.56	2874.08	67.01	1395.33	0.00	0.00	0.00	2851.40	106.97	1853.66	2701.32	110.35	1831.24	2028.98	-67.66	1704.34	2575.20	-13.53	1711.37	51.76	977.60	74.29	643.63	925.16	74.39	104.88
8.93000	3188.03	171.83	71.12	3148.42	149.33	80.08	2497.60	112.92	107.38	2462.79	127.79	171.69	2647.65	-54.37	45.19	2615.62	-51.64	62.07	2072.20	-103.43	62.85	2072.58	-107.05	105.56	2881.44	69.44	1396.19	0.00	0.00	0.00	2856.86	112.10	1854.19	2701.32	110.35	1831.24	2028.98	-67.66	1704.34	2575.20	-13.53	1711.37	50.65	977.39	74.01	643.15	925.45	74.25	102.42
8.94000	3188.03	171.83	71.12	3148.42	149.33	80.08	2497.60	112.92	107.38	2462.79	127.79	171.69	2650.22	-54.20	44.65	2619.52	-51.38	63.64	2072.20	-103.43	62.85	2072.58	-107.05	105.56	2888.75	71.92	1397.06	0.00	0.00	0.00	2862.55	116.98	1854.63	2701.32	110.35	1831.24	2028.98	-67.66	1704.34	2575.20	-13.53	1711.37	51.02	977.21	74.09	643.92	925.07	74.50	106.39
8.95000	3188.03	171.83	71.12	3148.42	149.33	80.08	2497.60	112.92	107.38	2462.79	127.79	171.69	2653.50	-54.22	43.92	2624.78	-51.33	65.77	2072.20	-103.43	62.85	2072.58	-107.05	105.56	2896.01	74.45	1397.94	0.00	0.00	0.00	2868.65	121.71	1854.96	2701.32	110.35	1831.24	2028.98	-67.66	1704.34	2575.20	-13.53	1711.37	51.35	977.21	74.23	644.09	925.28	74.47	105.94
8.96000	3188.03	171.83	71.12	3148.42	149.33	80.08	2497.60	112.92	107.38	2462.79	127.79	171.69	2657.48	-54.40	43.05	2630.75	-51.59	67.98	2072.20	-103.43	62.85	2072.58	-107.05	105.56	2903.22	77.04	1398.82	0.00	0.00	0.00	2875.16	126.21	1855.18	2701.32	110.35	1831.24	2028.98	-67.66	1704.34	2575.20	-13.53	1711.37	51.74	977.16	74.29	644.72	925.42	74.61	105.47
8.97000	3188.03	171.83	71.12	3148.42	149.33	80.08	2497.60	112.92	107.38	2462.79	127.79	171.69	2661.80	-54.82	41.95	2637.83	-52.17	70.11	2072.20	-103.43	62.85	2072.58	-107.05	105.56	2910.37	79.68	1399.70	0.00	0.00	0.00	2881.79	130.45	1855.33	2701.32	110.35	1831.24	2028.98	-67.66	1704.34	2575.20	-13.53	1711.37	50.73	977.55	73.93	643.51	925.59	74.16	104.39
8.98000	3188.03	171.83	71.12	3148.42	149.33	80.08	2497.60	112.92	107.38	2462.79	127.79	171.69	2666.44	-55.55	40.68	2645.57	-53.23	71.77	2072.20	-103.43	62.85	2072.58	-107.05	105.56	2917.47	82.39	1400.58	0.00	0.00	0.00	2888.70	134.46	1855.47	2701.32	110.35	1831.24	2028.98	-67.66	1704.34	2575.20	-13.53	1711.37	49.30	978.05	73.61	643.76	925.11	74.50	103.35
8.99000	3188.03	171.83	71.12	3148.42	149.33	80.08	2497.60	112.92	107.38	2462.79	127.79	171.69	2671.17	-56.69	39.12	2654.09	-54.68	73.12	2072.20	-103.43	62.85	2072.58	-107.05	105.56	2924.50	85.15	1401.44	0.00	0.00	0.00	2896.13	138.24	1855.48	2701.32	110.35	1831.24	2028.98	-67.66	1704.34	2575.20	-13.53	1711.37	50.30	977.73	73.91	643.71	925.30	74.47	104.96
9.00000	3188.03	171.83	71.12	3148.42	149.33	80.08	2497.60	112.92	107.38	2462.79	127.79	171.69	2677.62	-58.10	39.28	2663.33	-56.37	75.01	2072.20	-103.43	62.85	2072.58	-107.05	105.56	2931.48	87.97	1402.28	0.00	0.00	0.00	2903.83	141.68	1855.50	2701.32	110.35	1831.24	2028.98	-67.66	1704.34	2575.20	-13.53	1711.37	49.98	977.54	73.76	644.04	925.30	74.52	106.97
9.01000	3188.03	171.83	71.12	3148.42	149.33	80.08	2497.60	112.92	107.38	2462.79	127.79	171.69	2688.12	-59.72	43.15	2674.55	-57.54	79.28	2072.20	-103.43	62.85	2072.58	-107.05	105.56	2938.39	90.85	1403.10	0.00	0.00	0.00	2911.73	144.74	1855.55	2701.32	110.35	1831.24	2028.98	-67.66	1704.34	2575.20	-13.53	1711.37	50.24	977.96	73.64	644.56	925.02	74.75	106.01
9.02000	3188.03	171.83	71.12	3148.42	149.33	80.08	2497.60	112.92	107.38	2462.79	127.79	171.69	2702.21	-61.57	48.24	2688.21	-58.82	84.46	2072.20	-103.43	62.85	2072.58	-107.05	105.56	2945.23	93.80	1403.90	0.00	0.00	0.00	2919.83	147.59	1855.58	2701.32	110.35	1831.24	2028.98	-67.66	1704.34	2575.20	-13.53	1711.37	50.92	977.98	73.83	644.44	924.91	74.75	102.12
9.03000	3188.03	171.83	71.12	3148.42	149.33	80.08	2497.60	112.92	107.38	2462.79	127.79	171.69	2718.65	-63.62	52.77	2704.60	-60.28	88.93	2072.20	-103.43	62.85	2072.58	-107.05	105.56	2952.00	96.81	1404.66	0.00	0.00	0.00	2928.10	150.15	1855.63	2701.32	110.35	1831.24	2028.98	-67.66	1704.34	2575.20	-13.53	1711.37	51.34	977.70	74.00	644.89	924.81	74.85	102.83
9.04000	3188.03	171.83	71.12	3148.42	149.33	80.08	2497.60	112.92	107.38	2462.79	127.79	171.69	2736.81	-65.58	56.77	2722.61	-61.64	92.63	2072.20	-103.43	62.85	2072.58	-107.05	105.56	2958.14	99.36	1405.29	0.00	0.00	0.00	2936.35	152.47	1855.73	2701.32	110.35	1831.24	2028.98	-67.66	1704.34	2575.20	-13.53	1711.37	50.52	977.48	73.96	644.35	925.06	74.74	102.63
9.05000	3188.03	171.83	71.12	3148.42	149.33	80.08	2497.60	112.92	107.38	2462.79	127.79	171.69	2756.71	-67.18	60.21	2741.62	-62.76	95.50	2072.20	-103.43	62.85	2072.58	-107.05	105.56	2964.02	101.96	1405.92	0.00	0.00	0.00	2944.45	154.44	1855.88	2701.32	110.35	1831.24	2028.98	-67.66	1704.34	2575.20	-13.53	1711.37	50.41	977.58	73.81	644.64	925.02	74.76	101.42
9.06000	3188.03	171.83	71.12	3148.42	149.33	80.08	2497.60	112.92	107.38	2462.79	127.79	171.69	2776.94	-68.38	62.46	2761.47	-63.60	97.45	2072.20	-103.43	62.85	2072.58	-107.05	105.56	2969.77	104.65	1406.58	0.00	0.00	0.00	2952.52	156.21	1856.10	2701.32	110.35	1831.24	2028.98	-67.66	1704.34	2575.20	-13.53	1711.37	50.34	977.80	73.74	644.52	925.03	74.71	102.88
9.07000	3188.03	171.83	71.12	3148.42	149.33	80.08	2497.60	112.92	107.38	2462.79	127.79	171.69	2798.00	-69.19	63.87	2782.30	-64.17	98.70	2072.20	-103.43	62.85	2072.58	-107.05	105.56	2975.47	107.40	1407.25	0.00	0.00	0.00	2960.46	157.73	1856.36	2701.32	110.35	1831.24	2028.98	-67.66	1704.34	2575.20	-13.53	1711.37	50.85	977.60	73.94	644.07	925.53	74.34	103.57
9.08000	3188.03	171.83	71.12	3148.42	149.33	80.08	2497.60	112.92	107.38	2462.79	127.79	171.69	2820.16	-69.60	64.64	2803.79	-64.38	99.09	2072.20	-103.43	62.85	2072.58	-107.05	105.56	2981.27	110.20	1407.96	0.00	0.00	0.00	2968.47	159.03	1856.61	2701.32	110.35	1831.24	2028.98	-67.66	1704.34	2575.20	-13.53	1711.37	50.34	977.97	73.72	644.52	925.34	74.57	102.00
9.09000	3188.03	171.83	71.12	3148.42	149.33	80.08	2497.60	112.92	107.38	2462.79	127.79	171.69	2843.19	-69.78	64.79	2825.98	-64.40	98.82	2072.20	-103.43	62.85	2072.58	-107.05	105.56	2987.14	113.00	1408.65	0.00	0.00	0.00	2975.84	160.24	1857.05	2701.32	110.35	1831.24	2028.98	-67.66	1704.34	2575.20	-13.53	1711.37	49.20	978.41	73.31	644.19	925.42	74.49	101.19
9.10000	3188.03	171.83	71.12	3148.42	149.33	80.08	2497.60	112.92	107.38	2462.79	127.79	171.69	2867.02	-69.72	64.38	2848.90	-64.18	97.90	2072.20	-103.43	62.85	2072.58	-107.05	105.56	2993.18	115.82	1409.29	0.00	0.00	0.00	2982.97	161.36	1857.57	2701.32	110.35	1831.24	2028.98	-67.66	1704.34	2575.20	-13.53	1711.37	49.17	977.87	73.49	644.36	924.99	74.62	101.02
9.11000	3188.03	171.83	71.12	3148.42	149.33	80.08	2497.60	112.92	107.38	2462.79	127.79	171.69	2867.02	-69.72	64.38	2848.90	-64.18	97.90	2072.20	-103.43	62.85	2072.58	-107.05	105.56	2993.18	115.82	1409.29	0.00	0.00	0.00	2982.97	161.36	1857.57	2701.32	110.35	1831.24	2028.98	-67.66	1704.34	2575.20	-13.53	1711.37	49.17	977.87	73.49	644.36	924.99	74.62	101.02
[truncated: 35 more columns]
