# Supplementary material for: The impact of mobile phone use on where we look and how we walk when negotiating floor based obstacles
Source: PLoS One. 2017 Jun 30;12(6):e0179802. doi: 10.1371/journal.pone.0179802 (PMC5493336; doi:10.1371/journal.pone.0179802)
Supplement: S1 File — (ZIP) [file pone.0179802.s001.zip › Gait/PP11/JS no obs talk 2.txt]

CODAmotion Analysis Text
Codamotion Analysis Text Save of: JS no obs talk 2.mdf
Time	Markers
Time	1:LTOE.X	1:LTOE.Y	1:LTOE.Z	2:L2nd.X	2:L2nd.Y	2:L2nd.Z	3:LHEE.X	3:LHEE.Y	3:LHEE.Z	4:LANK.X	4:LANK.Y	4:LANK.Z	5:RTOE.X	5:RTOE.Y	5:RTOE.Z	6:R2nd.X	6:R2nd.Y	6:R2nd.Z	7:RHEE.X	7:RHEE.Y	7:RHEE.Z	8:RANK.X	8:RANK.Y	8:RANK.Z	9:STRN.X	9:STRN.Y	9:STRN.Z	10:Marker 10.X	10:Marker 10.Y	10:Marker 10.Z	11:FRHD.X	11:FRHD.Y	11:FRHD.Z	12:FLHD.X	12:FLHD.Y	12:FLHD.Z	13:BRHD.X	13:BRHD.Y	13:BRHD.Z	14:BLHD.X	14:BLHD.Y	14:BLHD.Z	15:BLSTEP.X	15:BLSTEP.Y	15:BLSTEP.Z	16:FLSTEP.X	16:FLSTEP.Y	16:FLSTEP.Z	17:BRSTEP.X
(s)	(mm)	(mm)	(mm)	(mm)	(mm)	(mm)	(mm)	(mm)	(mm)	(mm)	(mm)	(mm)	(mm)	(mm)	(mm)	(mm)	(mm)	(mm)	(mm)	(mm)	(mm)	(mm)	(mm)	(mm)	(mm)	(mm)	(mm)	(mm)	(mm)	(mm)	(mm)	(mm)	(mm)	(mm)	(mm)	(mm)	(mm)	(mm)	(mm)	(mm)	(mm)	(mm)	(mm)	(mm)	(mm)	(mm)	(mm)	(mm)	(mm)
0.00000	-3653.94	111.50	-5.75	-3721.92	123.20	27.94	-3836.41	58.59	3.13	-3803.34	44.09	29.06	-4089.67	-82.67	2.11	-4119.56	-40.32	26.55	-1812.57	13.19	260.60	-1801.68	4.51	287.87	-4081.72	2.66	1337.40	0.00	0.00	0.00	-3529.28	-37.41	1739.97	-4156.13	-70.20	1769.50	-822.47	-37.09	1725.70	-3091.53	3.60	1284.40	41.93	773.92	56.00	478.05	688.51	55.34	103.67
0.01000	-3653.94	111.50	-5.75	-3721.92	123.20	27.94	-3836.41	58.59	3.13	-3803.34	44.09	29.06	-4089.67	-82.67	2.11	-4119.56	-40.32	26.55	-1812.57	13.19	260.60	-1801.68	4.51	287.87	-4081.72	2.66	1337.40	0.00	0.00	0.00	-3529.28	-37.41	1739.97	-4156.13	-70.20	1769.50	-822.47	-37.09	1725.70	-3091.53	3.60	1284.40	41.93	773.92	56.00	478.05	688.51	55.34	103.67
0.02000	-3653.94	111.50	-5.75	-3721.92	123.20	27.94	-3836.41	58.59	3.13	-3803.34	44.09	29.06	-4089.67	-82.67	2.11	-4119.56	-40.32	26.55	-1812.57	13.19	260.60	-1801.68	4.51	287.87	-4081.72	2.66	1337.40	0.00	0.00	0.00	-3529.28	-37.41	1739.97	-4156.13	-70.20	1769.50	-822.47	-37.09	1725.70	-3091.53	3.60	1284.40	41.94	774.16	56.02	478.22	688.75	55.36	103.67
0.03000	-3653.94	111.50	-5.75	-3721.92	123.20	27.94	-3836.53	58.59	3.13	-3803.50	44.09	29.07	-4089.67	-82.67	2.11	-4119.56	-40.32	26.55	-1812.57	13.19	260.60	-1801.68	4.51	287.87	-4081.72	2.66	1337.40	0.00	0.00	0.00	-3529.28	-37.41	1739.97	-4156.13	-70.20	1769.50	-822.47	-37.09	1725.70	-3092.43	3.61	1284.77	54.88	1019.31	73.72	644.75	927.89	74.65	103.71
0.04000	-3653.94	111.50	-5.75	-3721.92	123.20	27.94	-3956.48	60.97	5.41	-3962.63	47.87	36.20	-4089.67	-82.67	2.11	-4119.56	-40.32	26.55	-1812.57	13.19	260.60	-1801.68	4.51	287.87	-4081.72	2.66	1337.40	0.00	0.00	0.00	-3529.28	-37.41	1739.97	-4156.13	-70.20	1769.50	-822.47	-37.09	1725.70	-3992.97	4.43	1655.69	54.82	1019.45	73.69	645.06	927.86	74.77	142.08
0.05000	-3653.94	111.50	-5.75	-3721.92	123.20	27.94	-3983.58	60.78	0.99	-3985.90	46.39	31.91	-4089.67	-82.67	2.11	-4119.56	-40.32	26.55	-1812.57	13.19	260.60	-1801.68	4.51	287.87	-4081.72	2.66	1337.40	0.00	0.00	0.00	-3529.28	-37.41	1739.97	-4156.13	-70.20	1769.50	-822.47	-37.09	1725.70	-4001.34	5.99	1655.26	54.66	1019.62	73.63	644.44	928.11	74.67	143.86
0.06000	-3653.94	111.50	-5.75	-3721.92	123.20	27.94	-3962.09	60.95	4.95	-3969.76	47.28	36.14	-4089.67	-82.67	2.11	-4119.56	-40.32	26.55	-1812.57	13.19	260.60	-1801.68	4.51	287.87	-4081.72	2.66	1337.40	0.00	0.00	0.00	-3529.28	-37.41	1739.97	-4156.13	-70.20	1769.50	-822.47	-37.09	1725.70	-4013.59	6.12	1654.49	55.11	1019.26	73.79	644.24	928.08	74.58	146.13
0.07000	-3653.94	111.50	-5.75	-3721.92	123.20	27.94	-3973.36	61.29	3.46	-3995.23	47.51	32.41	-4089.67	-82.67	2.11	-4119.56	-40.32	26.55	-1812.57	13.19	260.60	-1801.68	4.51	287.87	-4081.72	2.66	1337.40	0.00	0.00	0.00	-3529.28	-37.41	1739.97	-4156.13	-70.20	1769.50	-822.47	-37.09	1725.70	-3990.51	7.54	1654.18	55.45	1019.40	73.78	644.54	927.74	74.80	143.47
0.08000	-3653.94	111.50	-5.75	-3721.92	123.20	27.94	-3964.89	61.47	4.86	-3989.00	47.39	32.83	-4089.67	-82.67	2.11	-4119.56	-40.32	26.55	-1812.57	13.19	260.60	-1801.68	4.51	287.87	-4081.72	2.66	1337.40	0.00	0.00	0.00	-3529.28	-37.41	1739.97	-4156.13	-70.20	1769.50	-822.47	-37.09	1725.70	-4005.20	8.98	1653.76	56.03	1018.97	74.03	644.13	928.26	74.43	142.68
0.09000	-3653.94	111.50	-5.75	-3721.92	123.20	27.94	-3977.54	60.38	2.87	-3985.49	47.22	32.84	-4089.67	-82.67	2.11	-4119.56	-40.32	26.55	-1812.57	13.19	260.60	-1801.68	4.51	287.87	-4081.72	2.66	1337.40	0.00	0.00	0.00	-3529.28	-37.41	1739.97	-4156.13	-70.20	1769.50	-822.47	-37.09	1725.70	-3992.77	9.68	1653.79	55.00	1019.26	73.80	644.73	928.13	74.60	143.00
0.10000	-3653.94	111.50	-5.75	-3721.92	123.20	27.94	-3974.80	60.05	2.33	-3987.04	47.98	34.29	-4089.67	-82.67	2.11	-4119.56	-40.32	26.55	-1812.57	13.19	260.60	-1801.68	4.51	287.87	-4081.72	2.66	1337.40	0.00	0.00	0.00	-3529.28	-37.41	1739.97	-4156.13	-70.20	1769.50	-822.47	-37.09	1725.70	-4002.90	9.94	1652.88	54.44	1019.71	73.43	644.77	928.05	74.65	143.54
0.11000	-3653.94	111.50	-5.75	-3721.92	123.20	27.94	-3967.14	60.74	3.97	-3968.77	48.05	34.63	-4089.67	-82.67	2.11	-4119.56	-40.32	26.55	-1812.57	13.19	260.60	-1801.68	4.51	287.87	-4081.72	2.66	1337.40	0.00	0.00	0.00	-3529.28	-37.41	1739.97	-4156.13	-70.20	1769.50	-822.47	-37.09	1725.70	-4003.84	11.52	1652.76	55.48	1019.13	73.85	644.49	928.24	74.55	142.40
0.12000	-3653.94	111.50	-5.75	-3721.92	123.20	27.94	-3962.84	61.55	4.90	-3972.19	48.69	34.82	-4089.67	-82.67	2.11	-4119.56	-40.32	26.55	-1812.57	13.19	260.60	-1801.68	4.51	287.87	-4081.72	2.66	1337.40	0.00	0.00	0.00	-3529.28	-37.41	1739.97	-4156.13	-70.20	1769.50	-822.47	-37.09	1725.70	-4015.76	11.65	1653.22	55.79	1018.97	73.97	644.44	928.10	74.57	143.98
0.13000	-3653.94	111.50	-5.75	-3721.92	123.20	27.94	-3978.42	61.15	2.56	-3990.57	47.73	31.67	-4089.67	-82.67	2.11	-4119.56	-40.32	26.55	-1812.57	13.19	260.60	-1801.68	4.51	287.87	-4081.72	2.66	1337.40	0.00	0.00	0.00	-3529.28	-37.41	1739.97	-4156.13	-70.20	1769.50	-822.47	-37.09	1725.70	-4026.89	11.07	1653.39	55.88	1019.04	74.00	644.91	927.81	74.72	145.21
0.14000	-3653.94	111.50	-5.75	-3721.92	123.20	27.94	-3965.47	61.26	4.65	-3988.80	49.03	32.74	-4089.67	-82.67	2.11	-4119.56	-40.32	26.55	-1812.57	13.19	260.60	-1801.68	4.51	287.87	-4081.72	2.66	1337.40	0.00	0.00	0.00	-3529.28	-37.41	1739.97	-4156.13	-70.20	1769.50	-822.47	-37.09	1725.70	-3999.84	13.78	1653.24	55.16	1019.31	73.79	645.06	928.16	74.73	143.54
0.15000	-3653.94	111.50	-5.75	-3721.92	123.20	27.94	-3976.17	60.45	2.46	-3994.86	48.82	31.53	-4089.67	-82.67	2.11	-4119.56	-40.32	26.55	-1812.57	13.19	260.60	-1801.68	4.51	287.87	-4081.72	2.66	1337.40	0.00	0.00	0.00	-3529.28	-37.41	1739.97	-4156.13	-70.20	1769.50	-822.47	-37.09	1725.70	-3998.90	15.61	1652.88	55.19	1018.95	73.85	644.46	928.19	74.66	142.31
0.16000	-3653.94	111.50	-5.75	-3721.92	123.20	27.94	-3976.65	60.32	2.53	-3991.74	49.35	32.28	-4089.67	-82.67	2.11	-4119.56	-40.32	26.55	-1812.57	13.19	260.60	-1801.68	4.51	287.87	-4081.72	2.66	1337.40	0.00	0.00	0.00	-3529.28	-37.41	1739.97	-4156.13	-70.20	1769.50	-822.47	-37.09	1725.70	-4002.75	15.92	1653.01	54.68	1019.35	73.63	644.49	927.92	74.70	142.42
0.17000	-3653.94	111.50	-5.75	-3721.92	123.20	27.94	-3971.53	60.59	3.35	-3989.48	48.07	33.09	-4089.67	-82.67	2.11	-4119.56	-40.32	26.55	-1812.57	13.19	260.60	-1801.68	4.51	287.87	-4081.72	2.66	1337.40	0.00	0.00	0.00	-3529.28	-37.41	1739.97	-4156.13	-70.20	1769.50	-822.47	-37.09	1725.70	-4012.94	17.85	1652.87	55.24	1019.12	73.81	644.38	928.04	74.60	142.03
0.18000	-3653.94	111.50	-5.75	-3721.92	123.20	27.94	-3985.66	59.97	0.51	-4010.76	48.05	29.81	-4089.67	-82.67	2.11	-4119.56	-40.32	26.55	-1812.57	13.19	260.60	-1801.68	4.51	287.87	-4081.72	2.66	1337.40	0.00	0.00	0.00	-3529.28	-37.41	1739.97	-4156.13	-70.20	1769.50	-822.47	-37.09	1725.70	-4026.94	19.93	1653.75	54.84	1019.34	73.71	644.52	927.78	74.73	143.82
0.19000	-3653.94	111.50	-5.75	-3721.92	123.20	27.94	-3962.27	61.19	5.18	-4009.45	49.68	29.50	-4089.67	-82.67	2.11	-4119.56	-40.32	26.55	-1812.57	13.19	260.60	-1801.68	4.51	287.87	-4081.72	2.66	1337.40	0.00	0.00	0.00	-3529.28	-37.41	1739.97	-4156.13	-70.20	1769.50	-822.47	-37.09	1725.70	-4031.18	21.39	1655.18	55.47	1019.33	73.94	644.34	928.20	74.52	140.41
0.20000	-3653.94	111.50	-5.75	-3721.92	123.20	27.94	-3982.47	60.61	1.26	-4005.69	49.05	30.89	-4089.67	-82.67	2.11	-4119.56	-40.32	26.55	-1812.57	13.19	260.60	-1801.68	4.51	287.87	-4081.72	2.66	1337.40	0.00	0.00	0.00	-3529.28	-37.41	1739.97	-4156.13	-70.20	1769.50	-822.47	-37.09	1725.70	-3998.20	21.40	1654.64	56.02	1019.31	73.96	643.91	927.65	74.63	141.07
0.21000	-3653.94	111.50	-5.75	-3721.92	123.20	27.94	-3958.01	61.34	5.88	-3982.11	49.09	33.49	-4089.67	-82.67	2.11	-4119.56	-40.32	26.55	-1812.57	13.19	260.60	-1801.68	4.51	287.87	-4081.72	2.66	1337.40	0.00	0.00	0.00	-3529.28	-37.41	1739.97	-4156.13	-70.20	1769.50	-822.47	-37.09	1725.70	-3993.10	22.22	1655.43	55.53	1019.36	73.80	644.10	927.86	74.64	140.92
0.22000	-3653.94	111.50	-5.75	-3721.92	123.20	27.94	-3973.96	60.76	3.53	-3992.59	48.36	32.32	-4089.67	-82.67	2.11	-4119.56	-40.32	26.55	-1812.57	13.19	260.60	-1801.68	4.51	287.87	-4081.72	2.66	1337.40	0.00	0.00	0.00	-3529.28	-37.41	1739.97	-4156.13	-70.20	1769.50	-822.47	-37.09	1725.70	-4002.35	23.65	1657.09	55.04	1019.39	73.56	644.55	927.80	74.67	144.37
0.23000	-3653.94	111.50	-5.75	-3721.92	123.20	27.94	-3976.50	60.84	2.30	-3969.43	48.29	35.46	-4089.67	-82.67	2.11	-4119.56	-40.32	26.55	-1812.57	13.19	260.60	-1801.68	4.51	287.87	-4081.72	2.66	1337.40	0.00	0.00	0.00	-3529.28	-37.41	1739.97	-4156.13	-70.20	1769.50	-822.47	-37.09	1725.70	-4010.97	25.74	1657.23	56.20	1019.10	73.96	644.39	927.88	74.59	141.88
0.24000	-3653.94	111.50	-5.75	-3721.92	123.20	27.94	-3959.54	61.22	5.31	-4004.46	49.37	30.98	-4089.67	-82.67	2.11	-4119.56	-40.32	26.55	-1812.57	13.19	260.60	-1801.68	4.51	287.87	-4081.72	2.66	1337.40	0.00	0.00	0.00	-3529.28	-37.41	1739.97	-4156.13	-70.20	1769.50	-822.47	-37.09	1725.70	-4026.30	28.00	1658.68	55.52	1019.12	73.86	644.54	927.88	74.57	139.56
0.25000	-3653.94	111.50	-5.75	-3721.92	123.20	27.94	-3960.14	60.73	5.08	-3980.56	49.66	32.97	-4089.67	-82.67	2.11	-4119.56	-40.32	26.55	-1812.57	13.19	260.60	-1801.68	4.51	287.87	-4081.72	2.66	1337.40	0.00	0.00	0.00	-3529.28	-37.41	1739.97	-4156.13	-70.20	1769.50	-822.47	-37.09	1725.70	-4031.20	29.34	1660.70	54.37	1019.45	73.61	645.30	927.87	74.87	140.21
0.26000	-3653.94	111.50	-5.75	-3721.92	123.20	27.94	-3971.37	60.39	3.26	-3997.27	47.91	31.48	-4089.67	-82.67	2.11	-4119.56	-40.32	26.55	-1812.57	13.19	260.60	-1801.68	4.51	287.87	-4081.72	2.66	1337.40	0.00	0.00	0.00	-3529.28	-37.41	1739.97	-4156.13	-70.20	1769.50	-822.47	-37.09	1725.70	-4045.82	28.61	1663.14	54.77	1019.29	73.70	644.88	927.88	74.77	141.25
0.27000	-3653.94	111.50	-5.75	-3721.92	123.20	27.94	-3981.92	60.53	2.38	-3986.67	49.53	32.48	-4089.67	-82.67	2.11	-4119.56	-40.32	26.55	-1812.57	13.19	260.60	-1801.68	4.51	287.87	-4081.72	2.66	1337.40	0.00	0.00	0.00	-3529.28	-37.41	1739.97	-4156.13	-70.20	1769.50	-822.47	-37.09	1725.70	-4018.88	32.76	1661.66	55.49	1019.23	73.82	644.97	927.78	74.79	142.57
0.28000	-3653.94	111.50	-5.75	-3721.92	123.20	27.94	-3959.92	60.88	5.11	-3995.08	48.59	31.79	-4089.67	-82.67	2.11	-4119.56	-40.32	26.55	-1812.57	13.19	260.60	-1801.68	4.51	287.87	-4081.72	2.66	1337.40	0.00	0.00	0.00	-3529.28	-37.41	1739.97	-4156.13	-70.20	1769.50	-822.47	-37.09	1725.70	-4041.18	34.57	1663.86	55.27	1019.03	73.78	644.56	928.27	74.63	144.68
0.29000	-3653.94	111.50	-5.75	-3721.92	123.20	27.94	-3963.86	61.44	4.38	-3997.23	49.91	31.48	-4089.67	-82.67	2.11	-4119.56	-40.32	26.55	-1812.57	13.19	260.60	-1801.68	4.51	287.87	-4081.72	2.66	1337.40	0.00	0.00	0.00	-3529.28	-37.41	1739.97	-4156.13	-70.20	1769.50	-822.47	-37.09	1725.70	-4071.38	35.32	1666.15	56.25	1019.12	73.98	645.04	928.13	74.73	143.87
0.30000	-3653.94	111.50	-5.75	-3721.92	123.20	27.94	-3973.62	60.51	2.85	-3988.91	49.66	32.84	-4089.67	-82.67	2.11	-4119.56	-40.32	26.55	-1812.57	13.19	260.60	-1801.68	4.51	287.87	-4081.72	2.66	1337.40	0.00	0.00	0.00	-3529.28	-37.41	1739.97	-4156.13	-70.20	1769.50	-822.47	-37.09	1725.70	-4031.00	37.27	1664.12	55.13	1019.24	73.73	644.40	928.18	74.52	146.35
0.31000	-3653.94	111.50	-5.75	-3721.92	123.20	27.94	-3971.38	60.68	4.56	-4005.92	48.74	30.11	-4089.67	-82.67	2.11	-4119.56	-40.32	26.55	-1812.57	13.19	260.60	-1801.68	4.51	287.87	-4081.72	2.66	1337.40	0.00	0.00	0.00	-3529.28	-37.41	1739.97	-4156.13	-70.20	1769.50	-822.47	-37.09	1725.70	-4032.63	40.01	1664.60	55.45	1018.98	73.94	644.86	928.05	74.74	144.10
0.32000	-3653.94	111.50	-5.75	-3721.92	123.20	27.94	-3981.25	60.76	1.58	-3996.16	50.07	31.27	-4089.67	-82.67	2.11	-4119.56	-40.32	26.55	-1812.57	13.19	260.60	-1801.68	4.51	287.87	-4081.72	2.66	1337.40	0.00	0.00	0.00	-3529.28	-37.41	1739.97	-4156.13	-70.20	1769.50	-822.47	-37.09	1725.70	-4050.98	41.26	1666.92	55.40	1019.18	73.81	644.28	928.31	74.54	142.33
0.33000	-3653.94	111.50	-5.75	-3721.92	123.20	27.94	-3958.88	59.93	5.00	-4000.44	50.61	30.84	-4089.67	-82.67	2.11	-4119.56	-40.32	26.55	-1812.57	13.19	260.60	-1801.68	4.51	287.87	-4081.72	2.66	1337.40	0.00	0.00	0.00	-3529.28	-37.41	1739.97	-4156.13	-70.20	1769.50	-822.47	-37.09	1725.70	-4031.16	43.22	1667.02	55.30	1019.34	73.71	644.23	928.08	74.46	143.38
0.34000	-3653.94	111.50	-5.75	-3721.92	123.20	27.94	-3977.35	60.39	2.05	-3990.56	50.56	32.63	-4089.67	-82.67	2.11	-4119.56	-40.32	26.55	-1812.57	13.19	260.60	-1801.68	4.51	287.87	-4081.72	2.66	1337.40	0.00	0.00	0.00	-3529.28	-37.41	1739.97	-4156.13	-70.20	1769.50	-822.47	-37.09	1725.70	-4027.34	46.56	1667.94	55.94	1019.11	73.96	644.75	928.04	74.67	141.74
0.35000	-3653.94	111.50	-5.75	-3721.92	123.20	27.94	-3988.58	60.80	0.66	-4005.78	50.77	29.60	-4089.67	-82.67	2.11	-4119.56	-40.32	26.55	-1812.57	13.19	260.60	-1801.68	4.51	287.87	-4081.72	2.66	1337.40	0.00	0.00	0.00	-3529.28	-37.41	1739.97	-4156.13	-70.20	1769.50	-822.47	-37.09	1725.70	-4052.80	48.58	1670.10	55.61	1018.85	73.90	644.84	927.91	74.77	139.26
0.36000	-3653.94	111.50	-5.75	-3721.92	123.20	27.94	-3954.21	61.62	6.17	-3995.99	50.29	29.95	-4089.67	-82.67	2.11	-4119.56	-40.32	26.55	-1812.57	13.19	260.60	-1801.68	4.51	287.87	-4081.72	2.66	1337.40	0.00	0.00	0.00	-3529.28	-37.41	1739.97	-4156.13	-70.20	1769.50	-822.47	-37.09	1725.70	-4072.25	51.88	1670.63	55.54	1019.02	73.90	644.80	928.18	74.62	142.52
0.37000	-3653.94	111.50	-5.75	-3721.92	123.20	27.94	-3975.87	60.86	2.88	-3962.30	51.46	36.32	-4089.67	-82.67	2.11	-4119.56	-40.32	26.55	-1812.57	13.19	260.60	-1801.68	4.51	287.87	-4081.72	2.66	1337.40	0.00	0.00	0.00	-3529.28	-37.41	1739.97	-4156.13	-70.20	1769.50	-822.47	-37.09	1725.70	-4059.76	53.80	1671.41	55.67	1019.22	73.89	643.81	928.07	74.41	142.35
0.38000	-3653.94	111.50	-5.75	-3721.92	123.20	27.94	-3961.57	60.42	4.72	-3985.29	52.10	33.72	-4089.67	-82.67	2.11	-4119.56	-40.32	26.55	-1812.57	13.19	260.60	-1801.68	4.51	287.87	-4081.72	2.66	1337.40	0.00	0.00	0.00	-3529.28	-37.41	1739.97	-4156.13	-70.20	1769.50	-822.47	-37.09	1725.70	-4046.78	56.58	1671.34	55.73	1019.02	73.91	644.58	927.93	74.63	142.51
0.39000	-3653.94	111.50	-5.75	-3721.92	123.20	27.94	-3964.46	61.87	4.10	-3994.98	50.31	31.82	-4089.67	-82.67	2.11	-4119.56	-40.32	26.55	-1812.57	13.19	260.60	-1801.68	4.51	287.87	-4081.72	2.66	1337.40	0.00	0.00	0.00	-3529.28	-37.41	1739.97	-4156.13	-70.20	1769.50	-822.47	-37.09	1725.70	-4054.09	60.25	1672.83	55.62	1018.85	74.01	645.09	927.88	74.81	143.18
0.40000	-3653.94	111.50	-5.75	-3721.92	123.20	27.94	-3961.07	60.78	5.19	-3987.70	50.31	31.99	-4089.67	-82.67	2.11	-4119.56	-40.32	26.55	-1812.57	13.19	260.60	-1801.68	4.51	287.87	-4081.72	2.66	1337.40	0.00	0.00	0.00	-3529.28	-37.41	1739.97	-4156.13	-70.20	1769.50	-822.47	-37.09	1725.70	-4065.18	63.52	1674.34	55.98	1018.76	74.09	644.79	927.92	74.65	143.20
0.41000	-3653.94	111.50	-5.75	-3721.92	123.20	27.94	-3966.34	61.37	4.18	-3985.48	51.16	31.88	-4089.67	-82.67	2.11	-4119.56	-40.32	26.55	-1812.57	13.19	260.60	-1801.68	4.51	287.87	-4081.72	2.66	1337.40	0.00	0.00	0.00	-3529.28	-37.41	1739.97	-4156.13	-70.20	1769.50	-822.47	-37.09	1725.70	-4053.48	66.40	1674.09	55.46	1018.81	73.95	644.52	927.68	74.65	143.68
0.42000	-3653.94	111.50	-5.75	-3721.92	123.20	27.94	-3985.10	60.71	0.77	-4020.30	51.21	28.32	-4089.67	-82.67	2.11	-4119.56	-40.32	26.55	-1812.57	13.19	260.60	-1801.68	4.51	287.87	-4081.72	2.66	1337.40	0.00	0.00	0.00	-3529.28	-37.41	1739.97	-4156.13	-70.20	1769.50	-822.47	-37.09	1725.70	-4073.03	68.23	1675.25	55.45	1019.17	73.85	645.04	927.72	74.86	142.77
0.43000	-3653.94	111.50	-5.75	-3721.92	123.20	27.94	-3973.78	60.26	3.66	-4018.32	51.01	27.35	-4089.67	-82.67	2.11	-4119.56	-40.32	26.55	-1812.57	13.19	260.60	-1801.68	4.51	287.87	-4081.72	2.66	1337.40	0.00	0.00	0.00	-3529.28	-37.41	1739.97	-4156.13	-70.20	1769.50	-822.47	-37.09	1725.70	-4064.00	71.47	1676.79	55.99	1018.90	74.06	645.05	927.92	74.84	141.02
0.44000	-3653.94	111.50	-5.75	-3721.92	123.20	27.94	-3976.23	61.25	2.99	-4013.62	51.16	28.50	-4089.67	-82.67	2.11	-4119.56	-40.32	26.55	-1812.57	13.19	260.60	-1801.68	4.51	287.87	-4081.72	2.66	1337.40	0.00	0.00	0.00	-3529.28	-37.41	1739.97	-4156.13	-70.20	1769.50	-822.47	-37.09	1725.70	-4074.21	73.62	1678.11	56.08	1019.19	73.98	644.91	927.92	74.76	143.74
0.45000	-3653.94	111.50	-5.75	-3721.92	123.20	27.94	-3964.48	60.74	4.36	-3989.90	51.27	32.23	-4089.67	-82.67	2.11	-4119.56	-40.32	26.55	-1812.57	13.19	260.60	-1801.68	4.51	287.87	-4081.72	2.66	1337.40	0.00	0.00	0.00	-3529.28	-37.41	1739.97	-4156.13	-70.20	1769.50	-822.47	-37.09	1725.70	-4082.55	76.82	1679.98	55.68	1018.83	74.07	644.50	927.77	74.77	142.94
0.46000	-3653.94	111.50	-5.75	-3721.92	123.20	27.94	-3962.13	59.25	4.07	-3982.79	51.43	33.27	-4089.67	-82.67	2.11	-4119.56	-40.32	26.55	-1812.57	13.19	260.60	-1801.68	4.51	287.87	-4081.72	2.66	1337.40	0.00	0.00	0.00	-3529.28	-37.41	1739.97	-4156.13	-70.20	1769.50	-822.47	-37.09	1725.70	-4086.08	80.02	1681.46	54.58	1019.25	73.71	645.29	927.73	74.94	141.17
0.47000	-3653.94	111.50	-5.75	-3721.92	123.20	27.94	-3974.54	60.83	1.98	-3990.56	52.52	32.38	-4089.67	-82.67	2.11	-4119.56	-40.32	26.55	-1812.57	13.19	260.60	-1801.68	4.51	287.87	-4081.72	2.66	1337.40	0.00	0.00	0.00	-3529.28	-37.41	1739.97	-4156.13	-70.20	1769.50	-822.47	-37.09	1725.70	-4052.62	82.27	1681.34	54.86	1019.34	73.71	645.19	927.74	74.84	141.65
0.48000	-3653.94	111.50	-5.75	-3721.92	123.20	27.94	-3975.20	59.88	1.70	-3998.68	51.87	31.69	-4089.67	-82.67	2.11	-4119.56	-40.32	26.55	-1812.57	13.19	260.60	-1801.68	4.51	287.87	-4081.72	2.66	1337.40	0.00	0.00	0.00	-3529.28	-37.41	1739.97	-4156.13	-70.20	1769.50	-822.47	-37.09	1725.70	-4079.41	84.40	1684.13	55.73	1019.12	73.84	644.99	928.16	74.72	142.37
0.49000	-3653.94	111.50	-5.75	-3721.92	123.20	27.94	-3955.89	59.99	4.43	-4001.15	51.97	30.78	-4089.67	-82.67	2.11	-4119.56	-40.32	26.55	-1812.57	13.19	260.60	-1801.68	4.51	287.87	-4081.72	2.66	1337.40	0.00	0.00	0.00	-3529.28	-37.41	1739.97	-4156.13	-70.20	1769.50	-822.47	-37.09	1725.70	-4079.31	88.61	1685.56	55.28	1019.04	73.81	645.07	928.30	74.74	142.05
0.50000	-3653.94	111.50	-5.75	-3721.92	123.20	27.94	-3966.61	61.14	2.46	-3984.08	52.33	33.11	-4089.67	-82.67	2.11	-4119.56	-40.32	26.55	-1812.57	13.19	260.60	-1801.68	4.51	287.87	-4081.72	2.66	1337.40	0.00	0.00	0.00	-3529.28	-37.41	1739.97	-4156.13	-70.20	1769.50	-822.47	-37.09	1725.70	-4099.38	91.39	1687.58	54.99	1018.91	73.77	644.52	928.21	74.66	141.27
0.51000	-3653.94	111.50	-5.75	-3721.92	123.20	27.94	-3963.81	59.87	2.81	-3979.78	52.73	34.02	-4089.67	-82.67	2.11	-4119.56	-40.32	26.55	-1812.57	13.19	260.60	-1801.68	4.51	287.87	-4081.72	2.66	1337.40	0.00	0.00	0.00	-3529.28	-37.41	1739.97	-4156.13	-70.20	1769.50	-822.47	-37.09	1725.70	-4111.17	94.03	1690.43	55.58	1019.17	73.89	644.81	927.92	74.73	141.57
0.52000	-3653.94	111.50	-5.75	-3721.92	123.20	27.94	-3973.02	60.14	1.16	-4004.25	52.13	30.10	-4089.67	-82.67	2.11	-4119.56	-40.32	26.55	-1812.57	13.19	260.60	-1801.68	4.51	287.87	-4081.72	2.66	1337.40	0.00	0.00	0.00	-3529.28	-37.41	1739.97	-4156.13	-70.20	1769.50	-822.47	-37.09	1725.70	-4118.09	96.52	1692.09	55.94	1018.67	74.12	644.99	927.75	74.86	142.11
0.53000	-3653.94	111.50	-5.75	-3721.92	123.20	27.94	-3966.55	60.93	2.49	-4003.13	51.51	30.64	-4089.67	-82.67	2.11	-4119.56	-40.32	26.55	-1812.57	13.19	260.60	-1801.68	4.51	287.87	-4081.72	2.66	1337.40	0.00	0.00	0.00	-3529.28	-37.41	1739.97	-4156.13	-70.20	1769.50	-822.47	-37.09	1725.70	-4096.75	98.95	1693.36	55.51	1019.05	73.89	644.87	927.88	74.83	142.53
0.54000	-3653.94	111.50	-5.75	-3721.92	123.20	27.94	-3974.60	60.41	1.61	-3996.44	52.45	32.23	-4089.67	-82.67	2.11	-4119.56	-40.32	26.55	-1812.57	13.19	260.60	-1801.68	4.51	287.87	-4081.72	2.66	1337.40	0.00	0.00	0.00	-3529.28	-37.41	1739.97	-4156.13	-70.20	1769.50	-822.47	-37.09	1725.70	-4114.55	100.19	1695.45	55.30	1019.10	73.82	644.66	927.88	74.73	141.91
0.55000	-3653.94	111.50	-5.75	-3721.92	123.20	27.94	-3970.33	59.76	1.46	-4008.93	51.61	29.59	-4089.67	-82.67	2.11	-4119.56	-40.32	26.55	-1812.57	13.19	260.60	-1801.68	4.51	287.87	-4081.72	2.66	1337.40	0.00	0.00	0.00	-3529.28	-37.41	1739.97	-4156.13	-70.20	1769.50	-822.47	-37.09	1725.70	-4131.99	102.66	1698.11	54.53	1019.14	73.76	644.58	928.09	74.63	140.89
0.56000	-3653.94	111.50	-5.75	-3721.92	123.20	27.94	-3969.27	60.11	1.25	-3966.32	52.77	35.52	-4089.67	-82.67	2.11	-4119.56	-40.32	26.55	-1812.57	13.19	260.60	-1801.68	4.51	287.87	-4081.72	2.66	1337.40	0.00	0.00	0.00	-3529.28	-37.41	1739.97	-4156.13	-70.20	1769.50	-822.47	-37.09	1725.70	-4136.14	103.41	1699.33	55.42	1019.24	73.87	644.46	928.32	74.53	141.83
0.57000	-3653.94	111.50	-5.75	-3721.92	123.20	27.94	-3978.91	59.75	-0.39	-3984.15	51.43	33.43	-4089.67	-82.67	2.11	-4119.56	-40.32	26.55	-1812.57	13.19	260.60	-1801.68	4.51	287.87	-4081.72	2.66	1337.40	0.00	0.00	0.00	-3529.28	-37.41	1739.97	-4156.13	-70.20	1769.50	-822.47	-37.09	1725.70	-4123.71	106.07	1700.64	54.83	1019.28	73.71	644.75	928.16	74.63	142.75
0.58000	-3653.94	111.50	-5.75	-3721.92	123.20	27.94	-3960.18	59.56	3.47	-4013.58	51.82	29.65	-4089.67	-82.67	2.11	-4119.56	-40.32	26.55	-1812.57	13.19	260.60	-1801.68	4.51	287.87	-4081.72	2.66	1337.40	0.00	0.00	0.00	-3529.28	-37.41	1739.97	-4156.13	-70.20	1769.50	-822.47	-37.09	1725.70	-4125.61	107.57	1702.45	55.27	1019.29	73.87	644.93	928.06	74.83	142.56
0.59000	-3653.94	111.50	-5.75	-3721.92	123.20	27.94	-3961.03	59.38	2.90	-3980.20	51.25	33.50	-4089.67	-82.67	2.11	-4119.56	-40.32	26.55	-1812.57	13.19	260.60	-1801.68	4.51	287.87	-4081.72	2.66	1337.40	0.00	0.00	0.00	-3529.28	-37.41	1739.97	-4156.13	-70.20	1769.50	-822.47	-37.09	1725.70	-4135.81	107.27	1704.58	56.02	1019.19	73.94	644.91	928.02	74.76	139.54
0.60000	-3653.94	111.50	-5.75	-3721.92	123.20	27.94	-3960.86	59.05	2.86	-3993.06	52.43	33.21	-4089.67	-82.67	2.11	-4119.56	-40.32	26.55	-1812.57	13.19	260.60	-1801.68	4.51	287.87	-4081.72	2.66	1337.40	0.00	0.00	0.00	-3529.28	-37.41	1739.97	-4156.13	-70.20	1769.50	-822.47	-37.09	1725.70	-4143.15	108.45	1705.35	55.76	1019.32	73.89	644.63	928.04	74.63	139.15
0.61000	-3653.94	111.50	-5.75	-3721.92	123.20	27.94	-3967.87	59.78	1.29	-3976.87	52.87	35.13	-4089.67	-82.67	2.11	-4119.56	-40.32	26.55	-1812.57	13.19	260.60	-1801.68	4.51	287.87	-4081.72	2.66	1337.40	0.00	0.00	0.00	-3529.28	-37.41	1739.97	-4156.11	-70.20	1769.50	-822.47	-37.09	1725.70	-4149.38	108.17	1706.53	54.88	1019.05	73.64	644.81	928.02	74.71	141.24
0.62000	-3653.94	111.50	-5.75	-3721.92	123.20	27.94	-3937.15	59.43	5.59	-3965.36	51.97	37.33	-4089.67	-82.67	2.11	-4119.56	-40.32	26.55	-1812.57	13.19	260.60	-1801.68	4.51	287.87	-4081.72	2.66	1337.40	0.00	0.00	0.00	-3529.28	-37.41	1739.97	-4133.13	-69.66	1769.52	-822.47	-37.09	1725.70	-4138.52	110.27	1708.01	55.64	1019.04	73.86	645.50	927.83	75.03	141.40
0.63000	-3653.94	111.50	-5.75	-3721.92	123.20	27.94	-3978.14	59.20	-0.92	-3970.65	51.89	35.15	-4089.67	-82.67	2.11	-4119.56	-40.32	26.55	-1812.57	13.19	260.60	-1801.68	4.51	287.87	-4081.72	2.66	1337.40	0.00	0.00	0.00	-3529.28	-37.41	1739.97	-4154.21	-68.21	1770.08	-822.47	-37.09	1725.70	-4128.53	110.42	1706.51	55.37	1019.00	73.87	645.31	928.04	74.96	139.78
0.64000	-3653.94	111.50	-5.75	-3721.92	123.20	27.94	-3975.92	59.88	-0.56	-3989.56	51.31	32.98	-4089.67	-82.67	2.11	-4119.56	-40.32	26.55	-1812.57	13.19	260.60	-1801.68	4.51	287.87	-4081.72	2.66	1337.40	0.00	0.00	0.00	-3529.28	-37.41	1739.97	-4128.69	-68.77	1767.06	-822.47	-37.09	1725.70	-4142.32	109.91	1707.88	54.92	1019.50	73.64	645.00	927.95	74.84	140.66
0.65000	-3653.94	111.50	-5.75	-3721.92	123.20	27.94	-3952.22	59.13	3.04	-3961.15	52.14	37.07	-4089.67	-82.67	2.11	-4119.56	-40.32	26.55	-1812.57	13.19	260.60	-1801.68	4.51	287.87	-4081.72	2.66	1337.40	0.00	0.00	0.00	-3529.28	-37.41	1739.97	-4097.46	-66.27	1766.62	-822.47	-37.09	1725.70	-4154.08	109.47	1707.80	54.72	1019.57	73.41	644.30	928.18	74.52	143.64
0.66000	-3653.94	111.50	-5.75	-3721.92	123.20	27.94	-3985.76	59.94	-1.70	-3987.59	52.18	32.33	-4089.67	-82.67	2.11	-4119.56	-40.32	26.55	-1812.57	13.19	260.60	-1801.68	4.51	287.87	-4081.72	2.66	1337.40	0.00	0.00	0.00	-3529.28	-37.41	1739.97	-4169.79	-68.41	1770.52	-822.47	-37.09	1725.70	-4146.66	109.68	1709.05	55.38	1019.27	73.69	644.69	927.99	74.75	142.39
0.67000	-3653.94	111.50	-5.75	-3721.92	123.20	27.94	-3955.81	58.53	2.98	-3987.29	51.28	32.24	-4089.67	-82.67	2.11	-4119.56	-40.32	26.55	-1812.57	13.19	260.60	-1801.68	4.51	287.87	-4081.72	2.66	1337.40	0.00	0.00	0.00	-3529.28	-37.41	1739.97	-4154.96	-69.32	1769.55	-822.47	-37.09	1725.70	-4153.69	108.09	1707.64	55.24	1019.03	73.86	644.72	928.13	74.70	140.09
0.68000	-3653.94	111.50	-5.75	-3721.92	123.20	27.94	-3968.45	57.94	0.99	-3968.53	51.28	34.29	-4089.67	-82.67	2.11	-4119.56	-40.32	26.55	-1812.57	13.19	260.60	-1801.68	4.51	287.87	-4081.72	2.66	1337.40	0.00	0.00	0.00	-3529.28	-37.41	1739.97	-4152.66	-68.63	1770.72	-822.47	-37.09	1725.70	-4156.63	107.97	1707.99	55.22	1019.12	73.80	644.68	927.76	74.84	140.43
0.69000	-3653.94	111.50	-5.75	-3721.92	123.20	27.94	-3976.38	58.64	-0.68	-3982.29	52.02	31.48	-4089.67	-82.67	2.11	-4119.56	-40.32	26.55	-1812.57	13.19	260.60	-1801.68	4.51	287.87	-4081.72	2.66	1337.40	0.00	0.00	0.00	-3529.28	-37.41	1739.97	-4157.02	-70.51	1768.11	-822.47	-37.09	1725.70	-4159.48	107.85	1708.35	55.07	1019.05	73.79	644.91	927.96	74.72	141.59
0.70000	-3653.94	111.50	-5.75	-3721.92	123.20	27.94	-3957.96	59.62	2.01	-3987.18	51.90	31.78	-4089.67	-82.67	2.11	-4119.56	-40.32	26.55	-1812.57	13.19	260.60	-1801.68	4.51	287.87	-4081.72	2.66	1337.40	0.00	0.00	0.00	-3529.28	-37.41	1739.97	-4122.17	-66.93	1766.19	-822.47	-37.09	1725.70	-4162.25	107.73	1708.70	55.24	1018.96	73.90	644.33	928.11	74.50	144.10
0.71000	-3653.94	111.50	-5.75	-3721.92	123.20	27.94	-3960.03	58.99	1.45	-3966.69	52.60	35.73	-4089.67	-82.67	2.11	-4119.56	-40.32	26.55	-1812.57	13.19	260.60	-1801.68	4.51	287.87	-4081.72	2.66	1337.40	0.00	0.00	0.00	-3529.28	-37.41	1739.97	-4129.01	-67.25	1766.50	-822.47	-37.09	1725.70	-4164.93	107.61	1709.04	55.29	1018.81	73.93	644.59	927.71	74.73	144.59
0.72000	-3653.94	111.50	-5.75	-3721.92	123.20	27.94	-3962.73	60.12	1.76	-3991.23	52.76	32.81	-4089.67	-82.67	2.11	-4119.56	-40.32	26.55	-1812.57	13.19	260.60	-1801.68	4.51	287.87	-4081.72	2.66	1337.40	0.00	0.00	0.00	-3529.28	-37.41	1739.97	-4106.80	-66.01	1763.58	-822.47	-37.09	1725.70	-4167.53	107.50	1709.39	54.62	1019.22	73.60	644.36	928.16	74.58	145.26
0.73000	-3653.94	111.50	-5.75	-3721.92	123.20	27.94	-3965.71	60.84	1.45	-3979.88	53.63	36.69	-4089.67	-82.67	2.11	-4119.56	-40.32	26.55	-1812.57	13.19	260.60	-1801.68	4.51	287.87	-4081.72	2.66	1337.40	0.00	0.00	0.00	-3529.28	-37.41	1739.97	-4098.57	-66.30	1763.58	-822.47	-37.09	1725.70	-4170.04	107.39	1709.74	54.39	1019.33	73.58	644.73	928.06	74.67	142.06
0.74000	-3653.94	111.50	-5.75	-3721.92	123.20	27.94	-3974.36	61.62	-0.14	-3990.33	54.24	35.58	-4089.67	-82.67	2.11	-4119.56	-40.32	26.55	-1812.57	13.19	260.60	-1801.68	4.51	287.87	-4081.72	2.66	1337.40	0.00	0.00	0.00	-3529.28	-37.41	1739.97	-4140.92	-66.89	1766.08	-822.47	-37.09	1725.70	-4172.47	107.29	1710.08	55.75	1019.09	73.96	644.41	928.12	74.62	139.54
0.75000	-3653.94	111.50	-5.75	-3721.92	123.20	27.94	-3950.95	62.95	3.70	-3985.71	56.59	38.48	-4089.67	-82.67	2.11	-4119.56	-40.32	26.55	-1812.57	13.19	260.60	-1801.68	4.51	287.87	-4081.72	2.66	1337.40	0.00	0.00	0.00	-3529.28	-37.41	1739.97	-4128.26	-65.37	1764.82	-822.47	-37.09	1725.70	-4174.81	107.19	1710.43	55.72	1019.30	73.95	644.49	928.27	74.71	140.51
0.76000	-3653.94	111.50	-5.75	-3721.92	123.20	27.94	-3982.65	63.60	-1.86	-3990.55	57.37	38.62	-4089.67	-82.67	2.11	-4119.56	-40.32	26.55	-1812.57	13.19	260.60	-1801.68	4.51	287.87	-4081.72	2.66	1337.40	0.00	0.00	0.00	-3529.28	-37.41	1739.97	-4137.26	-65.56	1764.42	-822.47	-37.09	1725.70	-4177.07	107.09	1710.77	55.77	1019.15	73.94	644.76	927.73	74.84	142.72
0.77000	-3653.94	111.50	-5.75	-3721.92	123.20	27.94	-3961.65	66.20	1.29	-3965.81	58.82	42.48	-4089.67	-82.67	2.11	-4119.56	-40.32	26.55	-1812.57	13.19	260.60	-1801.68	4.51	287.87	-4081.72	2.66	1337.40	0.00	0.00	0.00	-3529.28	-37.41	1739.97	-4143.00	-66.79	1764.52	-822.47	-37.09	1725.70	-4179.25	107.00	1711.11	55.61	1019.13	73.91	645.25	927.40	75.01	141.09
0.78000	-3653.94	111.50	-5.75	-3721.92	123.20	27.94	-3969.67	67.65	0.17	-3981.79	61.30	39.91	-4089.67	-82.67	2.11	-4119.56	-40.32	26.55	-1812.57	13.19	260.60	-1801.68	4.51	287.87	-4081.72	2.66	1337.40	0.00	0.00	0.00	-3529.28	-37.41	1739.97	-4135.50	-64.96	1764.33	-822.47	-37.09	1725.70	-4181.34	106.90	1711.45	54.79	1018.88	73.75	644.92	927.73	74.90	138.42
0.79000	-3653.94	111.50	-5.75	-3721.92	123.20	27.94	-3960.35	70.33	2.04	-3987.56	63.44	38.10	-4089.67	-82.67	2.11	-4119.56	-40.32	26.55	-1812.57	13.19	260.60	-1801.68	4.51	287.87	-4081.72	2.66	1337.40	0.00	0.00	0.00	-3529.28	-37.41	1739.97	-4096.31	-64.66	1763.03	-822.47	-37.09	1725.70	-4183.35	106.82	1711.79	54.74	1019.10	73.73	645.28	928.34	74.63	144.07
0.80000	-3653.94	111.50	-5.75	-3721.92	123.20	27.94	-3963.48	73.22	0.30	-3985.24	66.50	38.27	-4089.67	-82.67	2.11	-4119.56	-40.32	26.55	-1812.57	13.19	260.60	-1801.68	4.51	287.87	-4081.72	2.66	1337.40	0.00	0.00	0.00	-3529.28	-37.41	1739.97	-4129.80	-64.31	1762.68	-822.47	-37.09	1725.70	-4185.27	106.73	1712.12	54.88	1019.17	73.74	645.24	927.68	74.92	142.86
0.81000	-3653.94	111.50	-5.75	-3721.92	123.20	27.94	-3954.92	76.79	2.01	-3969.20	71.02	40.86	-4089.67	-82.67	2.11	-4119.56	-40.32	26.55	-1812.57	13.19	260.60	-1801.68	4.51	287.87	-4081.72	2.66	1337.40	0.00	0.00	0.00	-3529.28	-37.41	1739.97	-4123.19	-64.25	1761.91	-822.47	-37.09	1725.70	-4187.11	106.65	1712.46	53.89	1019.49	73.47	644.95	927.63	74.91	140.63
0.82000	-3653.94	111.50	-5.75	-3721.92	123.20	27.94	-3950.22	79.98	2.96	-3995.86	74.39	36.69	-4089.67	-82.67	2.11	-4119.56	-40.32	26.55	-1812.57	13.19	260.60	-1801.68	4.51	287.87	-4081.72	2.66	1337.40	0.00	0.00	0.00	-3529.28	-37.41	1739.97	-4113.52	-65.00	1761.82	-822.47	-37.09	1725.70	-4188.87	106.57	1712.79	55.81	1019.59	73.77	643.99	928.13	74.59	141.22
0.83000	-3653.94	111.50	-5.75	-3721.92	123.20	27.94	-3954.68	83.92	2.45	-3989.55	78.47	38.22	-4089.67	-82.67	2.11	-4119.56	-40.32	26.55	-1812.57	13.19	260.60	-1801.68	4.51	287.87	-4081.72	2.66	1337.40	0.00	0.00	0.00	-3529.28	-37.41	1739.97	-4100.40	-64.02	1762.47	-822.47	-37.09	1725.70	-4190.55	106.49	1713.12	56.02	1018.97	73.93	644.19	927.99	74.71	143.78
0.84000	-3653.94	111.50	-5.75	-3721.92	123.20	27.94	-3972.67	88.07	0.83	-3991.06	83.15	38.02	-4089.67	-82.67	2.11	-4119.56	-40.32	26.55	-1812.57	13.19	260.60	-1801.68	4.51	287.87	-4081.72	2.66	1337.40	0.00	0.00	0.00	-3529.28	-37.41	1739.97	-4112.50	-62.73	1761.49	-822.47	-37.09	1725.70	-4192.15	106.42	1713.46	55.45	1018.73	73.91	644.44	928.24	74.54	141.92
0.85000	-3653.94	111.50	-5.75	-3721.92	123.20	27.94	-3945.28	92.15	4.81	-3988.56	87.60	38.73	-4089.67	-82.67	2.11	-4119.56	-40.32	26.55	-1812.57	13.19	260.60	-1801.68	4.51	287.87	-4081.72	2.66	1337.40	0.00	0.00	0.00	-3529.28	-37.41	1739.97	-4118.54	-64.68	1761.58	-822.47	-37.09	1725.70	-4193.66	106.35	1713.79	54.91	1019.24	73.75	644.93	928.23	74.62	140.65
0.86000	-3653.94	111.50	-5.75	-3721.92	123.20	27.94	-3953.03	96.67	4.36	-3979.55	91.87	39.86	-4089.67	-82.67	2.11	-4119.56	-40.32	26.55	-1812.57	13.19	260.60	-1801.68	4.51	287.87	-4081.72	2.66	1337.40	0.00	0.00	0.00	-3529.28	-37.41	1739.97	-4132.33	-63.37	1761.53	-822.47	-37.09	1725.70	-4195.09	106.29	1714.11	54.65	1019.44	73.60	644.70	927.99	74.73	140.61
0.87000	-3653.94	111.50	-5.75	-3721.92	123.20	27.94	-3949.21	101.37	4.19	-3970.08	97.03	42.81	-4089.67	-82.67	2.11	-4119.56	-40.32	26.55	-1812.57	13.19	260.60	-1801.68	4.51	287.87	-4081.72	2.66	1337.40	0.00	0.00	0.00	-3529.28	-37.41	1739.97	-4119.94	-62.91	1761.30	-822.47	-37.09	1725.70	-4196.44	106.22	1714.44	55.07	1019.30	73.79	644.89	928.25	74.71	142.50
0.88000	-3653.94	111.50	-5.75	-3721.92	123.20	27.94	-3959.74	105.85	2.51	-3966.58	102.34	43.09	-4089.67	-82.67	2.11	-4119.56	-40.32	26.55	-1812.57	13.19	260.60	-1801.68	4.51	287.87	-4081.72	2.66	1337.40	0.00	0.00	0.00	-3529.28	-37.41	1739.97	-4108.64	-62.27	1760.02	-822.47	-37.09	1725.70	-4197.71	106.16	1714.77	54.67	1019.29	73.65	645.21	927.87	74.82	144.30
0.89000	-3653.94	111.50	-5.75	-3721.92	123.20	27.94	-3951.79	110.67	3.86	-3981.85	106.70	41.26	-4089.67	-82.67	2.11	-4119.56	-40.32	26.55	-1812.57	13.19	260.60	-1801.68	4.51	287.87	-4081.72	2.66	1337.40	0.00	0.00	0.00	-3529.28	-37.41	1739.97	-4104.49	-61.70	1759.53	-822.47	-37.09	1725.70	-4198.90	106.11	1715.09	55.50	1019.23	73.93	644.45	928.22	74.57	142.88
0.90000	-3653.94	111.50	-5.75	-3721.92	123.20	27.94	-3968.79	114.95	1.40	-3951.29	110.75	45.61	-4089.67	-82.67	2.11	-4119.56	-40.32	26.55	-1812.57	13.19	260.60	-1801.68	4.51	287.87	-4081.72	2.66	1337.40	0.00	0.00	0.00	-3529.28	-37.41	1739.97	-4089.33	-62.04	1758.26	-822.47	-37.09	1725.70	-4200.01	106.05	1715.42	54.49	1018.89	73.80	644.49	928.29	74.55	143.69
0.91000	-3653.94	111.50	-5.75	-3721.92	123.20	27.94	-3961.76	118.98	2.55	-3985.11	114.82	40.46	-4089.67	-82.67	2.11	-4119.56	-40.32	26.55	-1812.57	13.19	260.60	-1801.68	4.51	287.87	-4081.72	2.66	1337.40	0.00	0.00	0.00	-3529.28	-37.41	1739.97	-4097.54	-61.72	1759.54	-822.47	-37.09	1725.70	-4201.04	106.00	1715.74	55.07	1019.06	73.86	644.72	928.03	74.76	142.96
0.92000	-3653.94	111.50	-5.75	-3721.92	123.20	27.94	-3926.66	123.72	10.43	-3967.37	119.36	43.46	-4089.67	-82.67	2.11	-4119.56	-40.32	26.55	-1812.57	13.19	260.60	-1801.68	4.51	287.87	-4081.72	2.66	1337.40	0.00	0.00	0.00	-3529.28	-37.41	1739.97	-4095.68	-59.77	1758.53	-822.47	-37.09	1725.70	-4201.99	105.95	1716.06	55.90	1019.13	74.01	644.92	927.95	74.71	141.63
0.93000	-3653.94	111.50	-5.75	-3721.92	123.20	27.94	-3943.51	128.46	7.88	-3990.20	123.00	40.82	-4089.67	-82.67	2.11	-4119.56	-40.32	26.55	-1812.57	13.19	260.60	-1801.68	4.51	287.87	-4081.72	2.66	1337.40	0.00	0.00	0.00	-3529.28	-37.41	1739.97	-4087.68	-60.36	1758.04	-822.47	-37.09	1725.70	-4202.86	105.91	1716.38	56.13	1018.99	74.06	644.52	927.98	74.71	142.09
0.94000	-3653.94	111.50	-5.75	-3721.92	123.20	27.94	-3934.30	133.50	9.97	-3963.57	128.81	45.57	-4089.67	-82.67	2.11	-4119.56	-40.32	26.55	-1812.57	13.19	260.60	-1801.68	4.51	287.87	-4081.72	2.66	1337.40	0.00	0.00	0.00	-3529.28	-37.41	1739.97	-4086.17	-60.51	1757.94	-822.47	-37.09	1725.70	-4203.65	105.87	1716.70	55.21	1019.01	73.90	644.76	928.10	74.72	143.57
0.95000	-3653.94	111.50	-5.75	-3721.92	123.20	27.94	-3933.97	138.39	10.25	-3972.83	134.44	44.41	-4089.67	-82.67	2.11	-4119.56	-40.32	26.55	-1812.57	13.19	260.60	-1801.68	4.51	287.87	-4081.72	2.66	1337.40	0.00	0.00	0.00	-3529.28	-37.41	1739.97	-4073.49	-59.12	1757.04	-822.47	-37.09	1725.70	-4204.36	105.83	1717.02	55.15	1019.06	73.93	645.08	927.67	74.92	144.54
0.96000	-3653.94	111.50	-5.75	-3721.92	123.20	27.94	-3947.53	143.18	8.24	-3973.94	138.72	44.58	-4089.67	-82.67	2.11	-4119.56	-40.32	26.55	-1812.57	13.19	260.60	-1801.68	4.51	287.87	-4081.72	2.66	1337.40	0.00	0.00	0.00	-3529.28	-37.41	1739.97	-4095.40	-57.84	1757.15	-822.47	-37.09	1725.70	-4205.00	105.79	1717.33	55.21	1019.35	73.78	645.46	927.77	74.94	143.13
0.97000	-3653.94	111.50	-5.75	-3721.92	123.20	27.94	-3969.56	149.29	4.22	-3936.44	144.55	49.16	-4089.67	-82.67	2.11	-4119.56	-40.32	26.55	-1812.57	13.19	260.60	-1801.68	4.51	287.87	-4081.72	2.66	1337.40	0.00	0.00	0.00	-3529.28	-37.41	1739.97	-4044.62	-55.42	1754.87	-822.47	-37.09	1725.70	-4205.55	105.76	1717.65	55.81	1019.32	73.87	644.66	927.90	74.77	140.55
0.98000	-3653.94	111.50	-5.75	-3721.92	123.20	27.94	-3936.83	153.87	9.67	-3973.54	150.15	43.98	-4089.67	-82.67	2.11	-4119.56	-40.32	26.55	-1812.57	13.19	260.60	-1801.68	4.51	287.87	-4081.72	2.66	1337.40	0.00	0.00	0.00	-3529.28	-37.41	1739.97	-4066.40	-52.68	1755.34	-822.47	-37.09	1725.70	-4206.03	105.73	1717.96	55.69	1019.21	73.86	645.14	927.62	75.02	141.93
0.99000	-3653.94	111.50	-5.75	-3721.92	123.20	27.94	-3934.04	161.00	10.32	-3962.32	156.25	45.58	-4089.67	-82.67	2.11	-4119.56	-40.32	26.55	-1812.57	13.19	260.60	-1801.68	4.51	287.87	-4081.72	2.66	1337.40	0.00	0.00	0.00	-3529.28	-37.41	1739.97	-4054.58	-52.33	1755.31	-822.47	-37.09	1725.70	-4206.43	105.70	1718.27	54.96	1019.42	73.66	644.83	927.88	74.87	144.28
1.00000	-3653.94	111.50	-5.75	-3721.92	123.20	27.94	-3954.30	166.86	7.38	-3942.09	161.31	48.35	-4089.67	-82.67	2.11	-4119.56	-40.32	26.55	-1812.57	13.19	260.60	-1801.68	4.51	287.87	-4081.72	2.66	1337.40	0.00	0.00	0.00	-3529.28	-37.41	1739.97	-4045.71	-51.40	1754.31	-822.47	-37.09	1725.70	-4206.75	105.68	1718.58	55.34	1019.19	73.81	644.92	927.88	74.88	142.03
1.01000	-3653.94	111.50	-5.75	-3721.92	123.20	27.94	-3953.42	170.64	7.17	-3960.35	166.81	45.93	-4089.67	-82.67	2.11	-4119.56	-40.32	26.55	-1812.57	13.19	260.60	-1801.68	4.51	287.87	-4081.72	2.66	1337.40	0.00	0.00	0.00	-3529.28	-37.41	1739.97	-4033.80	-50.50	1753.08	-822.47	-37.09	1725.70	-4206.99	105.65	1718.89	55.15	1019.19	73.82	644.62	928.06	74.77	140.17
1.02000	-3653.94	111.50	-5.75	-3721.92	123.20	27.94	-3953.63	177.16	7.14	-3946.77	171.39	46.93	-4089.67	-82.67	2.11	-4119.56	-40.32	26.55	-1812.57	13.19	260.60	-1801.68	4.51	287.87	-4081.72	2.66	1337.40	0.00	0.00	0.00	-3529.28	-37.41	1739.97	-4026.41	-45.52	1753.86	-822.47	-37.09	1725.70	-4207.16	105.63	1719.20	55.28	1019.20	73.96	644.22	928.02	74.62	140.23
1.03000	-3653.94	111.50	-5.75	-3721.92	123.20	27.94	-3937.19	180.91	8.85	-3956.19	176.89	45.93	-4089.67	-82.67	2.11	-4119.56	-40.32	26.55	-1812.57	13.19	260.60	-1801.68	4.51	287.87	-4081.72	2.66	1337.40	0.00	0.00	0.00	-3529.28	-37.41	1739.97	-4039.45	-43.73	1754.50	-822.47	-37.09	1725.70	-4207.25	105.62	1719.50	55.73	1019.10	74.01	644.79	927.52	74.99	142.76
1.04000	-3653.94	111.50	-5.75	-3721.92	123.20	27.94	-3934.75	186.97	9.10	-3966.60	183.46	43.53	-4089.67	-82.67	2.11	-4119.56	-40.32	26.55	-1812.57	13.19	260.60	-1801.68	4.51	287.87	-4081.72	2.66	1337.40	0.00	0.00	0.00	-3529.28	-37.41	1739.97	-4055.36	-41.38	1755.28	-822.47	-37.09	1725.70	-4207.27	105.61	1719.81	55.46	1019.19	73.91	644.72	927.91	74.72	145.87
1.05000	-3653.94	111.50	-5.75	-3721.92	123.20	27.94	-3917.48	193.03	13.25	-3964.73	188.47	44.56	-4089.67	-82.67	2.11	-4119.56	-40.32	26.55	-1812.57	13.19	260.60	-1801.68	4.51	287.87	-4081.72	2.66	1337.40	0.00	0.00	0.00	-3529.28	-37.41	1739.97	-4036.55	-38.16	1754.40	-822.47	-37.09	1725.70	-4207.20	105.59	1720.11	55.17	1019.30	73.83	644.64	927.97	74.66	144.60
1.06000	-3653.94	111.50	-5.75	-3721.92	123.20	27.94	-3932.41	198.65	11.26	-3972.41	194.07	43.66	-4089.67	-82.67	2.11	-4119.56	-40.32	26.55	-1812.57	13.19	260.60	-1801.68	4.51	287.87	-4081.72	2.66	1337.40	0.00	0.00	0.00	-3529.28	-37.41	1739.97	-4017.03	-34.57	1754.12	-822.47	-37.09	1725.70	-4207.06	105.59	1720.42	54.76	1019.26	73.69	645.05	928.00	74.78	140.23
1.07000	-3653.94	111.50	-5.75	-3721.92	123.20	27.94	-3919.88	204.17	14.46	-3974.13	198.69	42.07	-4089.67	-82.67	2.11	-4119.56	-40.32	26.55	-1812.57	13.19	260.60	-1801.68	4.51	287.87	-4081.72	2.66	1337.40	0.00	0.00	0.00	-3529.28	-37.41	1739.97	-4037.95	-31.34	1755.20	-822.47	-37.09	1725.70	-4206.85	105.58	1720.72	55.49	1019.46	73.70	644.61	928.03	74.69	140.20
1.08000	-3653.94	111.50	-5.75	-3721.92	123.20	27.94	-3926.19	208.73	14.68	-3924.71	203.07	49.13	-4089.67	-82.67	2.11	-4119.56	-40.32	26.55	-1812.57	13.19	260.60	-1801.68	4.51	287.87	-4081.72	2.66	1337.40	0.00	0.00	0.00	-3529.28	-37.41	1739.97	-3980.09	-26.27	1754.33	-822.47	-37.09	1725.70	-4206.56	105.58	1721.02	55.76	1019.13	73.88	644.46	927.83	74.65	142.44
1.09000	-3653.94	111.50	-5.75	-3721.92	123.20	27.94	-3927.24	212.04	16.00	-3963.04	207.70	44.41	-4089.67	-82.67	2.11	-4119.56	-40.32	26.55	-1812.57	13.19	260.60	-1801.68	4.51	287.87	-4081.72	2.66	1337.40	0.00	0.00	0.00	-3529.28	-37.41	1739.97	-4011.04	-23.07	1754.96	-822.47	-37.09	1725.70	-4206.20	105.58	1721.32	56.01	1019.02	74.03	644.35	927.85	74.69	143.61
1.10000	-3653.94	111.50	-5.75	-3721.92	123.20	27.94	-3925.33	217.38	17.10	-3955.22	211.66	45.77	-4089.67	-82.67	2.11	-4119.56	-40.32	26.55	-1812.57	13.19	260.60	-1801.68	4.51	287.87	-4081.72	2.66	1337.40	0.00	0.00	0.00	-3529.28	-37.41	1739.97	-4022.37	-22.05	1756.38	-822.47	-37.09	1725.70	-4205.76	105.58	1721.61	54.81	1019.26	73.72	644.39	927.85	74.62	142.88
1.11000	-3653.94	111.50	-5.75	-3721.92	123.20	27.94	-3923.25	222.51	18.12	-3975.12	215.35	42.76	-4089.67	-82.67	2.11	-4119.56	-40.32	26.55	-1812.57	13.19	260.60	-1801.68	4.51	287.87	-4081.72	2.66	1337.40	0.00	0.00	0.00	-3529.28	-37.41	1739.97	-4018.13	-17.01	1757.22	-822.47	-37.09	1725.70	-4205.25	105.59	1721.91	54.40	1019.98	73.36	644.38	927.95	74.66	143.59
1.12000	-3653.94	111.50	-5.75	-3721.92	123.20	27.94	-3921.01	227.44	19.06	-3927.21	218.05	49.20	-4089.67	-82.67	2.11	-4119.56	-40.32	26.55	-1812.57	13.19	260.60	-1801.68	4.51	287.87	-4081.72	2.66	1337.40	0.00	0.00	0.00	-3529.28	-37.41	1739.97	-4020.84	-12.52	1756.94	-822.47	-37.09	1725.70	-4204.66	105.60	1722.20	54.97	1019.74	73.61	644.50	928.09	74.65	143.80
1.13000	-3653.94	111.50	-5.75	-3721.92	123.20	27.94	-3918.60	232.16	19.94	-3959.58	221.43	43.88	-4089.67	-82.67	2.11	-4119.56	-40.32	26.55	-1812.57	13.19	260.60	-1801.68	4.51	287.87	-4081.72	2.66	1337.40	0.00	0.00	0.00	-3529.28	-37.41	1739.97	-4011.06	-8.36	1758.33	-822.47	-37.09	1725.70	-4204.00	105.61	1722.50	55.45	1019.55	73.75	644.94	927.95	74.70	142.31
1.14000	-3653.94	111.50	-5.75	-3721.92	123.20	27.94	-3916.04	236.68	20.76	-3947.50	224.26	44.58	-4089.67	-82.67	2.11	-4119.56	-40.32	26.55	-1812.57	13.19	260.60	-1801.68	4.51	287.87	-4081.72	2.66	1337.40	0.00	0.00	0.00	-3529.28	-37.41	1739.97	-4017.69	-6.59	1758.10	-822.47	-37.09	1725.70	-4203.26	105.62	1722.79	56.15	1018.92	74.02	644.78	928.22	74.63	140.75
1.15000	-3653.94	111.50	-5.75	-3721.92	123.20	27.94	-3913.33	241.01	21.50	-3965.69	224.49	42.44	-4089.67	-82.67	2.11	-4119.56	-40.32	26.55	-1812.57	13.19	260.60	-1801.68	4.51	287.87	-4081.72	2.66	1337.40	0.00	0.00	0.00	-3529.28	-37.41	1739.97	-3973.88	-2.20	1757.36	-822.47	-37.09	1725.70	-4202.45	105.64	1723.08	56.03	1018.76	74.14	644.74	928.01	74.58	141.44
1.16000	-3653.94	111.50	-5.75	-3721.92	123.20	27.94	-3910.49	245.14	22.19	-3963.55	226.85	42.07	-4089.67	-82.67	2.11	-4119.56	-40.32	26.55	-1812.57	13.19	260.60	-1801.68	4.51	287.87	-4081.70	2.67	1337.40	0.00	0.00	0.00	-3529.28	-37.41	1739.97	-3977.21	2.93	1757.97	-822.47	-37.09	1725.70	-4201.57	105.66	1723.37	56.06	1019.14	74.01	644.15	928.29	74.38	141.50
1.17000	-3653.94	111.50	-5.75	-3721.92	123.20	27.94	-3907.51	249.08	22.81	-3928.57	226.98	47.18	-4089.67	-82.67	2.11	-4119.56	-40.32	26.55	-1812.57	13.19	260.60	-1801.68	4.51	287.87	-4067.56	6.21	1336.88	0.00	0.00	0.00	-3529.28	-37.41	1739.97	-3980.48	6.09	1757.58	-822.47	-37.09	1725.70	-4200.61	105.68	1723.66	55.60	1019.19	73.93	643.98	928.31	74.41	141.74
1.18000	-3653.94	111.50	-5.75	-3721.92	123.20	27.94	-3904.40	252.84	23.38	-3976.92	230.49	39.15	-4089.67	-82.67	2.11	-4119.56	-40.32	26.55	-1812.57	13.19	260.60	-1801.68	4.51	287.87	-4098.03	6.94	1336.06	0.00	0.00	0.00	-3529.28	-37.41	1739.97	-3969.18	9.54	1760.78	-822.47	-37.09	1725.70	-4199.59	105.70	1723.94	55.19	1018.74	73.88	644.08	928.07	74.51	143.71
1.19000	-3653.94	111.50	-5.75	-3721.92	123.20	27.94	-3901.18	256.41	23.88	-3927.88	230.14	44.75	-4089.67	-82.67	2.11	-4119.56	-40.32	26.55	-1812.57	13.19	260.60	-1801.68	4.51	287.87	-4066.88	6.29	1336.84	0.00	0.00	0.00	-3529.28	-37.41	1739.97	-3977.61	14.19	1759.54	-822.47	-37.09	1725.70	-4198.49	105.73	1724.23	54.46	1019.01	73.60	644.03	928.11	74.50	142.86
1.20000	-3653.94	111.50	-5.75	-3721.92	123.20	27.94	-3897.84	259.80	24.33	-3923.26	230.72	44.04	-4089.67	-82.67	2.11	-4119.56	-40.32	26.55	-1812.57	13.19	260.60	-1801.68	4.51	287.87	-4007.07	8.60	1334.49	0.00	0.00	0.00	-3529.28	-37.41	1739.97	-3992.55	17.62	1760.87	-822.47	-37.09	1725.70	-4197.31	105.76	1724.51	55.35	1018.69	74.07	644.32	928.04	74.60	141.39
1.21000	-3653.94	111.50	-5.75	-3721.92	123.20	27.94	-3894.39	263.01	24.73	-3955.13	232.11	39.70	-4089.67	-82.67	2.11	-4119.56	-40.32	26.55	-1812.57	13.19	260.60	-1801.68	4.51	287.87	-4089.93	6.98	1334.96	0.00	0.00	0.00	-3529.28	-37.41	1739.97	-3969.15	23.22	1760.95	-822.47	-37.09	1725.70	-4196.07	105.79	1724.79	54.94	1019.01	73.78	645.16	927.71	74.89	140.57
1.22000	-3653.94	111.50	-5.75	-3721.92	123.20	27.94	-3890.84	266.05	25.08	-3912.80	231.29	43.48	-4089.67	-82.67	2.11	-4119.56	-40.32	26.55	-1812.57	13.19	260.60	-1801.68	4.51	287.87	-4030.32	8.73	1336.73	0.00	0.00	0.00	-3529.28	-37.41	1739.97	-3959.75	27.43	1762.32	-822.47	-37.09	1725.70	-4194.76	105.82	1725.07	55.85	1019.25	73.91	644.70	927.81	74.84	142.83
1.23000	-3653.94	111.50	-5.75	-3721.92	123.20	27.94	-3887.20	268.91	25.37	-3916.00	230.69	43.40	-4089.67	-82.67	2.11	-4119.56	-40.32	26.55	-1812.57	13.19	260.60	-1801.68	4.51	287.87	-4001.90	10.51	1335.88	0.00	0.00	0.00	-3529.28	-37.41	1739.97	-3922.03	29.99	1761.28	-822.47	-37.09	1725.70	-4193.37	105.86	1725.35	55.43	1019.02	73.87	644.53	928.04	74.74	142.59
1.24000	-3653.94	111.50	-5.75	-3721.92	123.20	27.94	-3883.47	271.61	25.62	-3920.06	231.26	43.07	-4089.67	-82.67	2.11	-4119.56	-40.32	26.55	-1812.57	13.19	260.60	-1801.68	4.51	287.87	-4072.66	9.80	1335.63	0.00	0.00	0.00	-3529.28	-37.41	1739.97	-3942.85	33.84	1763.32	-822.47	-37.09	1725.70	-4191.91	105.90	1725.63	54.87	1019.30	73.62	644.82	927.86	74.83	142.60
1.25000	-3653.94	111.50	-5.75	-3721.92	123.20	27.94	-3879.67	274.14	25.82	-3945.86	231.14	39.61	-4089.67	-82.67	2.11	-4119.56	-40.32	26.55	-1812.57	13.19	260.60	-1801.68	4.51	287.87	-4067.42	13.48	1337.75	0.00	0.00	0.00	-3529.28	-37.41	1739.97	-3946.78	36.94	1763.11	-822.47	-37.09	1725.70	-4190.38	105.94	1725.91	55.39	1019.33	73.75	645.23	927.80	74.88	140.27
1.26000	-3653.94	111.50	-5.75	-3721.92	123.20	27.94	-3875.78	276.51	25.98	-3898.40	230.18	44.88	-4089.67	-82.67	2.11	-4119.56	-40.32	26.55	-1812.57	13.19	260.60	-1801.68	4.51	287.87	-4038.31	15.41	1335.69	0.00	0.00	0.00	-3529.28	-37.41	1739.97	-3946.31	39.99	1763.30	-822.47	-37.09	1725.70	-4188.79	105.98	1726.19	56.05	1019.29	73.84	645.18	928.15	74.79	139.70
1.27000	-3653.94	111.50	-5.75	-3721.92	123.20	27.94	-3871.84	278.72	26.09	-3934.37	232.83	39.47	-4089.67	-82.67	2.11	-4119.56	-40.32	26.55	-1812.57	13.19	260.60	-1801.68	4.51	287.87	-4051.94	16.42	1335.91	0.00	0.00	0.00	-3529.28	-37.41	1739.97	-3955.90	42.89	1764.55	-822.47	-37.09	1725.70	-4187.12	106.03	1726.46	55.91	1019.22	73.89	645.06	928.07	74.83	138.93
1.28000	-3653.94	111.50	-5.75	-3721.92	123.20	27.94	-3867.83	280.78	26.17	-3953.92	233.99	35.46	-4089.67	-82.67	2.11	-4119.56	-40.32	26.55	-1812.57	13.19	260.60	-1801.68	4.51	287.87	-4016.89	17.37	1337.00	0.00	0.00	0.00	-3529.28	-37.41	1739.97	-3937.89	48.44	1764.97	-822.47	-37.09	1725.70	-4185.38	106.07	1726.73	55.74	1019.19	73.88	644.65	927.95	74.66	141.32
1.29000	-3653.94	111.50	-5.75	-3721.92	123.20	27.94	-3863.76	282.68	26.20	-3897.60	233.75	44.55	-4089.67	-82.67	2.11	-4119.56	-40.32	26.55	-1812.57	13.19	260.60	-1801.68	4.51	287.87	-4043.36	17.50	1337.24	0.00	0.00	0.00	-3529.28	-37.41	1739.97	-3923.86	52.22	1763.72	-822.47	-37.09	1725.70	-4183.57	106.13	1727.00	55.77	1019.07	73.93	644.76	928.22	74.60	141.12
1.30000	-3653.94	111.50	-5.75	-3721.92	123.20	27.94	-3859.65	284.43	26.20	-3887.25	232.73	45.37	-4089.67	-82.67	2.11	-4119.56	-40.32	26.55	-1812.57	13.19	260.60	-1801.68	4.51	287.87	-4039.03	20.35	1337.34	0.00	0.00	0.00	-3529.28	-37.41	1739.97	-3914.67	52.64	1762.73	-822.47	-37.09	1725.70	-4181.69	106.18	1727.28	54.60	1019.41	73.69	645.03	928.15	74.69	139.85
1.31000	-3653.94	111.50	-5.75	-3721.92	123.20	27.94	-3855.50	286.04	26.17	-3881.14	232.20	47.23	-4089.67	-82.67	2.11	-4119.56	-40.32	26.55	-1812.57	13.19	260.60	-1801.68	4.51	287.87	-3987.29	24.10	1336.97	0.00	0.00	0.00	-3529.28	-37.41	1739.97	-3885.23	56.42	1763.00	-822.47	-37.09	1725.70	-4179.75	106.23	1727.54	55.43	1019.08	73.76	645.48	928.15	74.84	141.58
1.32000	-3653.94	111.50	-5.75	-3721.92	123.20	27.94	-3851.32	287.50	26.10	-3930.56	232.53	38.62	-4089.67	-82.67	2.11	-4119.56	-40.32	26.55	-1812.57	13.19	260.60	-1801.68	4.51	287.87	-3991.82	24.40	1336.91	0.00	0.00	0.00	-3529.28	-37.41	1739.97	-3918.56	59.42	1765.69	-822.47	-37.09	1725.70	-4177.73	106.29	1727.81	55.34	1019.32	73.66	644.72	927.96	74.76	144.31
1.33000	-3653.94	111.50	-5.75	-3721.92	123.20	27.94	-3847.11	288.82	26.00	-3937.38	235.81	35.20	-4089.67	-82.67	2.11	-4119.56	-40.32	26.55	-1812.57	13.19	260.60	-1801.68	4.51	287.87	-3987.74	26.84	1336.39	0.00	0.00	0.00	-3529.28	-37.41	1739.97	-3913.62	65.36	1764.34	-822.47	-37.09	1725.70	-4175.65	106.35	1728.08	54.47	1019.31	73.59	644.18	928.00	74.55	145.06
1.34000	-3653.94	111.50	-5.75	-3721.05	123.38	28.20	-3842.88	290.01	25.87	-3916.52	235.04	39.48	-4089.67	-82.67	2.11	-4119.56	-40.32	26.55	-1812.57	13.19	260.60	-1801.68	4.51	287.87	-3964.06	28.66	1337.40	0.00	0.00	0.00	-3529.28	-37.41	1739.97	-3892.76	67.48	1764.22	-822.47	-37.09	1725.70	-4173.50	106.41	1728.34	55.54	1019.33	73.83	645.10	927.96	74.72	141.97
1.35000	-3653.94	111.50	-5.75	-3718.82	123.86	28.86	-3838.63	291.06	25.71	-3890.91	233.54	42.03	-4089.67	-82.67	2.11	-4119.56	-40.32	26.55	-1812.57	13.19	260.60	-1801.68	4.51	287.87	-3957.10	28.05	1337.49	0.00	0.00	0.00	-3529.28	-37.41	1739.97	-3864.71	72.22	1763.58	-822.47	-37.09	1725.70	-4171.28	106.48	1728.61	54.89	1019.34	73.75	644.80	927.98	74.70	143.53
1.36000	-3653.94	111.50	-5.75	-3715.80	124.52	29.74	-3834.38	291.98	25.53	-3944.54	234.10	34.63	-4089.67	-82.67	2.11	-4119.56	-40.32	26.55	-1812.57	13.19	260.60	-1801.68	4.51	287.87	-3954.43	31.46	1336.97	0.00	0.00	0.00	-3529.28	-37.41	1739.97	-3872.86	74.58	1763.52	-822.47	-37.09	1725.70	-4168.99	106.54	1728.87	54.95	1019.35	73.75	644.52	927.61	74.76	144.17
1.37000	-3653.94	111.50	-5.75	-3712.57	125.24	30.65	-3830.12	292.78	25.33	-3939.46	234.97	37.06	-4089.67	-82.67	2.11	-4119.56	-40.32	26.55	-1812.57	13.19	260.60	-1801.68	4.51	287.87	-3942.74	33.49	1336.67	0.00	0.00	0.00	-3529.28	-37.41	1739.97	-3872.44	76.41	1764.21	-822.47	-37.09	1725.70	-4166.63	106.61	1729.13	54.80	1019.41	73.60	644.61	928.00	74.65	141.89
1.38000	-3653.94	111.50	-5.75	-3709.69	125.92	31.43	-3825.88	293.45	25.10	-3926.70	236.00	37.94	-4089.67	-82.67	2.11	-4119.56	-40.32	26.55	-1812.57	13.19	260.60	-1801.68	4.51	287.87	-3950.90	34.72	1336.94	0.00	0.00	0.00	-3529.28	-37.41	1739.97	-3869.20	79.60	1762.70	-822.47	-37.09	1725.70	-4164.21	106.68	1729.39	55.29	1018.95	73.86	645.38	928.16	74.78	139.89
1.39000	-3653.94	111.50	-5.75	-3707.73	126.43	31.90	-3821.64	293.99	24.86	-3948.47	235.44	33.70	-4089.67	-82.67	2.11	-4119.56	-40.32	26.55	-1812.57	13.19	260.60	-1801.68	4.51	287.87	-3952.99	38.47	1337.94	0.00	0.00	0.00	-3529.28	-37.41	1739.97	-3852.02	82.56	1763.79	-822.47	-37.09	1725.70	-4161.72	106.75	1729.65	55.26	1018.98	73.97	645.43	927.77	74.95	142.70
1.40000	-3653.94	111.50	-5.75	-3707.28	126.67	31.87	-3817.43	294.42	24.60	-3886.49	236.08	43.95	-4089.67	-82.67	2.11	-4119.56	-40.32	26.55	-1812.57	13.19	260.60	-1801.68	4.51	287.87	-3958.74	40.89	1338.17	0.00	0.00	0.00	-3529.28	-37.41	1739.97	-3933.68	84.36	1766.07	-822.47	-37.09	1725.70	-4159.17	106.83	1729.90	56.02	1019.29	74.00	645.19	927.68	74.86	144.42
1.41000	-3653.94	111.50	-5.75	-3708.88	126.52	31.16	-3813.24	294.74	24.32	-3906.69	235.05	40.46	-4089.67	-82.67	2.11	-4119.56	-40.32	26.55	-1812.57	13.19	260.60	-1801.68	4.51	287.87	-3961.28	44.81	1338.02	0.00	0.00	0.00	-3529.28	-37.41	1739.97	-3883.41	87.40	1763.32	-822.47	-37.09	1725.70	-4156.55	106.91	1730.16	55.82	1019.36	73.92	644.53	927.82	74.73	139.74
1.42000	-3653.94	111.50	-5.75	-3713.13	125.86	29.61	-3809.08	294.94	24.03	-3915.83	234.38	37.82	-4089.67	-82.67	2.11	-4119.56	-40.32	26.55	-1812.57	13.19	260.60	-1801.68	4.51	287.87	-3907.58	46.09	1337.85	0.00	0.00	0.00	-3529.28	-37.41	1739.97	-3853.80	89.57	1762.11	-822.47	-37.09	1725.70	-4153.86	106.99	1730.41	55.62	1019.19	73.90	644.68	927.75	74.78	138.56
1.43000	-3653.94	111.50	-5.75	-3720.60	124.59	27.02	-3804.96	295.04	23.72	-3919.72	236.22	37.99	-4089.67	-82.67	2.11	-4119.56	-40.32	26.55	-1812.57	13.19	260.60	-1801.68	4.51	287.87	-3933.04	48.22	1338.05	0.00	0.00	0.00	-3529.28	-37.41	1739.97	-3832.50	92.77	1762.12	-822.47	-37.09	1725.70	-4151.11	107.07	1730.67	55.85	1019.06	73.99	644.19	928.06	74.69	141.51
1.44000	-3653.94	111.50	-5.75	-3739.06	123.94	21.81	-3800.89	295.03	23.41	-3893.38	237.13	39.38	-4089.67	-82.67	2.11	-4119.56	-40.32	26.55	-1812.57	13.19	260.60	-1801.68	4.51	287.87	-3925.82	50.87	1339.15	0.00	0.00	0.00	-3529.28	-37.41	1739.97	-3836.44	94.58	1762.39	-822.47	-37.09	1725.70	-4148.29	107.15	1730.92	56.25	1018.78	74.17	644.55	927.93	74.79	141.10
1.45000	-3653.94	111.50	-5.75	-3719.74	122.04	25.18	-3796.87	294.91	23.09	-3885.56	236.00	41.43	-4089.67	-82.67	2.11	-4119.56	-40.32	26.55	-1812.57	13.19	260.60	-1801.68	4.51	287.87	-3910.03	52.28	1339.09	0.00	0.00	0.00	-3529.28	-37.41	1739.97	-3821.13	98.34	1761.60	-822.47	-37.09	1725.70	-4145.40	107.24	1731.17	55.81	1018.94	73.95	645.00	928.10	74.65	143.30
1.46000	-3653.94	111.50	-5.75	-3744.55	120.47	19.89	-3792.91	294.70	22.76	-3914.45	235.43	38.74	-4089.67	-82.67	2.11	-4119.56	-40.32	26.55	-1812.57	13.19	260.60	-1801.68	4.51	287.87	-3907.85	54.63	1337.93	0.00	0.00	0.00	-3529.28	-37.41	1739.97	-3833.79	99.27	1762.70	-822.47	-37.09	1725.70	-4142.46	107.32	1731.42	55.10	1018.74	73.79	644.40	928.12	74.53	143.13
1.47000	-3653.94	111.50	-5.75	-3751.26	120.01	17.97	-3789.01	294.39	22.42	-3917.62	234.77	38.39	-4089.67	-82.67	2.11	-4119.56	-40.32	26.55	-1812.57	13.19	260.60	-1801.68	4.51	287.87	-3892.61	57.94	1337.67	0.00	0.00	0.00	-3529.28	-37.41	1739.97	-3840.82	101.33	1762.40	-822.47	-37.09	1725.70	-4139.44	107.41	1731.66	54.76	1019.13	73.70	644.50	927.82	74.76	144.20
1.48000	-3653.94	111.50	-5.75	-3756.98	120.86	16.61	-3785.19	293.99	22.09	-3939.11	235.87	33.05	-4089.67	-82.67	2.11	-4119.56	-40.32	26.55	-1812.57	13.19	260.60	-1801.68	4.51	287.87	-3900.14	59.34	1338.49	0.00	0.00	0.00	-3529.28	-37.41	1739.97	-3801.21	103.01	1760.43	-822.47	-37.09	1725.70	-4136.37	107.50	1731.91	54.55	1019.16	73.60	644.49	927.97	74.69	139.15
1.49000	-3653.94	111.50	-5.75	-3761.68	122.74	15.77	-3781.45	293.50	21.75	-3906.50	236.51	39.34	-4089.67	-82.67	2.11	-4119.56	-40.32	26.55	-1812.57	13.19	260.60	-1801.68	4.51	287.87	-3867.57	62.41	1337.91	0.00	0.00	0.00	-3529.28	-37.41	1739.97	-3798.14	106.03	1761.95	-822.47	-37.09	1725.70	-4133.22	107.60	1732.16	55.24	1019.03	73.79	645.48	928.04	74.84	138.84
1.50000	-3653.94	111.50	-5.75	-3765.35	125.39	15.38	-3777.79	292.92	21.42	-3911.08	235.45	37.12	-4089.67	-82.67	2.11	-4119.56	-40.32	26.55	-1812.57	13.19	260.60	-1801.68	4.51	287.87	-3881.66	63.72	1337.84	0.00	0.00	0.00	-3529.28	-37.41	1739.97	-3813.50	107.26	1761.26	-822.47	-37.09	1725.70	-4130.02	107.69	1732.40	54.91	1019.27	73.76	644.61	927.91	74.71	139.37
1.51000	-3653.94	111.50	-5.75	-3767.96	128.56	15.40	-3774.22	292.26	21.09	-3898.68	235.51	38.93	-4089.67	-82.67	2.11	-4119.56	-40.32	26.55	-1812.57	13.19	260.60	-1801.68	4.51	287.87	-3886.44	65.16	1338.15	0.00	0.00	0.00	-3529.28	-37.41	1739.97	-3777.57	109.12	1760.42	-822.47	-37.09	1725.70	-4126.75	107.79	1732.64	55.85	1019.09	74.03	643.95	927.76	74.61	142.07
1.52000	-3653.94	111.50	-5.75	-3769.50	131.97	15.77	-3770.76	291.51	20.76	-3923.17	237.17	34.18	-4089.67	-82.67	2.11	-4119.56	-40.32	26.55	-1812.57	13.19	260.60	-1801.68	4.51	287.87	-3881.15	67.57	1338.14	0.00	0.00	0.00	-3529.28	-37.41	1739.97	-3754.35	110.18	1758.51	-822.47	-37.09	1725.70	-4123.42	107.89	1732.88	55.88	1018.80	74.07	644.73	928.02	74.64	141.17
1.53000	-3653.94	111.50	-5.75	-3769.94	135.35	16.45	-3767.40	290.69	20.44	-3887.56	237.31	39.70	-4089.67	-82.67	2.11	-4119.58	-40.32	26.54	-1812.57	13.19	260.60	-1801.68	4.51	287.87	-3886.68	67.82	1338.34	0.00	0.00	0.00	-3529.28	-37.41	1739.97	-3788.20	112.64	1760.17	-822.47	-37.09	1725.70	-4120.02	107.99	1733.12	55.30	1019.39	73.87	644.23	927.90	74.61	139.14
1.54000	-3653.94	111.50	-5.75	-3769.25	138.46	17.39	-3764.15	289.80	20.13	-3883.47	235.64	41.69	-4089.67	-82.67	2.11	-4138.77	-43.45	20.64	-1812.57	13.19	260.60	-1801.68	4.51	287.87	-3856.80	69.08	1338.35	0.00	0.00	0.00	-3529.28	-37.41	1739.97	-3783.51	114.93	1759.98	-822.47	-37.09	1725.70	-4116.56	108.09	1733.36	55.63	1019.65	73.82	644.00	927.71	74.59	142.59
1.55000	-3653.94	111.50	-5.75	-3767.42	141.02	18.52	-3761.02	288.83	19.83	-3874.53	234.29	42.27	-4089.67	-82.67	2.11	-4123.74	-46.09	22.87	-1812.57	13.19	260.60	-1801.68	4.51	287.87	-3843.80	69.91	1339.04	0.00	0.00	0.00	-3529.28	-37.41	1739.97	-3750.39	115.52	1758.85	-822.47	-37.09	1725.70	-4113.04	108.20	1733.59	54.74	1019.51	73.58	644.67	927.59	74.86	141.39
1.56000	-3653.94	111.50	-5.75	-3764.43	142.76	19.81	-3758.01	287.80	19.55	-3895.89	235.58	37.06	-4089.64	-82.67	2.12	-4103.16	-51.46	25.05	-1812.57	13.19	260.60	-1801.68	4.51	287.87	-3818.70	70.84	1338.94	0.00	0.00	0.00	-3529.28	-37.41	1739.97	-3747.07	116.15	1759.26	-822.47	-37.09	1725.70	-4109.46	108.30	1733.83	55.04	1019.31	73.58	644.37	928.05	74.71	140.87
1.57000	-3653.94	111.50	-5.75	-3760.25	143.44	21.20	-3755.14	286.70	19.28	-3895.19	236.59	38.72	-4057.54	-86.25	5.19	-4113.55	-53.49	20.57	-1812.57	13.19	260.60	-1801.68	4.51	287.87	-3814.19	71.09	1339.20	0.00	0.00	0.00	-3529.28	-37.41	1739.97	-3746.29	116.64	1760.44	-822.47	-37.09	1725.70	-4105.82	108.41	1734.06	55.40	1019.28	73.71	644.54	927.98	74.67	144.67
1.58000	-3653.94	111.50	-5.75	-3754.87	142.77	22.63	-3752.41	285.55	19.02	-3917.28	236.81	35.52	-4064.55	-90.99	2.71	-4103.58	-54.73	22.39	-1812.57	13.19	260.60	-1801.68	4.51	287.87	-3796.31	72.01	1339.67	0.00	0.00	0.00	-3529.28	-37.41	1739.97	-3738.50	118.03	1761.68	-822.47	-37.09	1725.70	-4102.11	108.52	1734.30	56.07	1019.24	74.05	644.81	928.16	74.76	142.07
1.59000	-3653.94	111.50	-5.75	-3748.25	140.50	24.06	-3749.82	284.33	18.78	-3901.02	235.91	37.78	-4035.99	-94.02	6.56	-4082.57	-59.87	23.06	-1812.57	13.19	260.60	-1801.68	4.51	287.87	-3787.97	71.38	1340.27	0.00	0.00	0.00	-3529.28	-37.41	1739.97	-3693.35	118.16	1759.85	-822.47	-37.09	1725.70	-4098.34	108.63	1734.53	54.69	1019.39	73.60	644.05	928.01	74.64	141.76
1.60000	-3653.94	111.50	-5.75	-3740.39	136.36	25.44	-3747.38	283.05	18.57	-3895.10	236.71	39.36	-4035.21	-95.53	6.20	-4100.52	-63.27	21.13	-1812.57	13.19	260.60	-1801.68	4.51	287.87	-3817.25	72.28	1340.72	0.00	0.00	0.00	-3529.28	-37.41	1739.97	-3731.99	118.76	1761.38	-822.47	-37.09	1725.70	-4094.51	108.75	1734.76	55.87	1019.30	73.88	643.99	927.91	74.62	142.29
1.61000	-3653.94	111.50	-5.75	-3731.25	130.09	26.71	-3745.11	281.73	18.37	-3891.65	235.30	41.09	-4018.10	-98.90	6.73	-4063.55	-67.41	24.45	-1812.57	13.19	260.60	-1801.68	4.51	287.87	-3814.10	73.34	1340.33	0.00	0.00	0.00	-3529.28	-37.41	1739.97	-3736.76	119.96	1762.77	-822.47	-37.09	1725.70	-4090.63	108.86	1734.98	55.95	1019.22	74.02	644.49	928.24	74.63	141.83
1.62000	-3653.94	111.50	-5.75	-3720.82	121.44	27.82	-3742.99	280.36	18.20	-3909.23	235.98	37.41	-4038.32	-105.14	0.98	-4042.94	-69.82	25.25	-1812.57	13.19	260.60	-1801.68	4.51	287.87	-3786.87	75.29	1340.86	0.00	0.00	0.00	-3529.28	-37.41	1739.97	-3723.25	120.19	1762.40	-822.47	-37.09	1725.70	-4086.68	108.98	1735.21	55.48	1018.95	74.05	644.37	928.12	74.64	143.77
1.63000	-3653.94	111.50	-5.75	-3715.28	116.46	28.33	-3741.05	278.94	18.06	-3906.04	236.60	38.30	-4004.50	-106.84	4.39	-4057.75	-76.83	20.21	-1812.57	13.19	260.60	-1801.68	4.51	287.87	-3780.91	75.36	1340.00	0.00	0.00	0.00	-3529.28	-37.41	1739.97	-3716.59	118.73	1761.36	-822.47	-37.09	1725.70	-4082.67	109.10	1735.44	55.15	1019.27	73.82	644.74	928.06	74.80	141.22
1.64000	-3653.94	111.50	-5.75	-3708.68	110.48	29.40	-3739.29	277.47	17.94	-3889.13	235.35	42.46	-3996.94	-112.45	3.46	-3972.20	-78.49	31.37	-1812.57	13.19	260.60	-1801.68	4.51	287.87	-3779.89	75.73	1340.17	0.00	0.00	0.00	-3529.28	-37.41	1739.97	-3727.15	120.14	1762.00	-822.47	-37.09	1725.70	-4078.60	109.22	1735.66	54.73	1019.40	73.78	644.76	928.06	74.70	142.23
1.65000	-3653.94	111.50	-5.75	-3707.17	106.57	30.24	-3737.72	275.97	17.85	-3899.44	237.05	40.50	-3926.81	-115.01	12.38	-3995.96	-82.19	23.96	-1812.57	13.19	260.60	-1801.68	4.51	287.87	-3773.13	76.37	1339.84	0.00	0.00	0.00	-3529.28	-37.41	1739.97	-3671.66	120.03	1760.90	-822.47	-37.09	1725.70	-4074.47	109.34	1735.88	54.74	1019.22	73.71	644.47	928.18	74.58	142.71
1.66000	-3653.94	111.50	-5.75	-3709.58	104.42	30.88	-3736.33	274.43	17.80	-3900.30	235.31	39.01	-3953.77	-117.64	5.18	-3988.41	-85.29	22.61	-1812.57	13.19	260.60	-1801.68	4.51	287.87	-3775.19	76.80	1338.80	0.00	0.00	0.00	-3529.28	-37.41	1739.97	-3696.89	120.02	1761.96	-822.47	-37.09	1725.70	-4070.28	109.47	1736.10	55.28	1019.46	73.66	644.86	928.00	74.81	143.32
1.67000	-3653.94	111.50	-5.75	-3714.73	103.74	31.38	-3735.15	272.86	17.78	-3894.77	234.38	40.23	-3896.93	-120.82	9.83	-3965.46	-88.51	21.69	-1812.57	13.19	260.60	-1801.68	4.51	287.87	-3778.20	75.70	1338.16	0.00	0.00	0.00	-3529.28	-37.41	1739.97	-3687.38	117.72	1762.57	-822.47	-37.09	1725.70	-4066.03	109.59	1736.32	55.79	1019.31	73.85	643.66	927.98	74.60	142.29
1.68000	-3653.94	111.50	-5.75	-3721.46	104.23	31.76	-3734.16	271.26	17.79	-3886.93	236.27	42.29	-3932.71	-125.69	-0.39	-3964.08	-91.72	18.22	-1812.57	13.19	260.60	-1801.68	4.51	287.87	-3752.58	76.36	1338.30	0.00	0.00	0.00	-3529.28	-37.41	1739.97	-3720.68	119.36	1763.99	-822.47	-37.09	1725.70	-4061.72	109.72	1736.54	54.55	1019.35	73.68	644.34	927.90	74.75	141.32
1.69000	-3653.94	111.50	-5.75	-3728.59	105.61	32.07	-3733.40	269.63	17.84	-3901.88	236.18	37.38	-3873.96	-126.48	5.64	-3943.74	-96.25	18.65	-1812.57	13.19	260.60	-1801.68	4.51	287.87	-3759.33	77.36	1338.16	0.00	0.00	0.00	-3529.28	-37.41	1739.97	-3710.91	118.08	1764.22	-822.47	-37.09	1725.70	-4057.36	109.85	1736.76	54.86	1019.31	73.66	645.10	928.02	74.92	139.62
1.70000	-3653.94	111.50	-5.75	-3734.95	107.58	32.36	-3732.84	267.98	17.94	-3874.80	236.33	43.27	-3881.49	-128.87	1.40	-3913.79	-96.47	17.32	-1812.57	13.19	260.60	-1801.68	4.51	287.87	-3748.94	73.55	1337.57	0.00	0.00	0.00	-3529.28	-37.41	1739.97	-3717.24	116.79	1763.29	-822.47	-37.09	1725.70	-4052.93	109.98	1736.98	54.74	1019.20	73.57	644.27	928.19	74.63	141.73
1.71000	-3653.94	111.50	-5.75	-3739.38	109.83	32.66	-3732.52	266.30	18.07	-3880.60	235.83	40.60	-3837.13	-128.77	3.51	-3908.19	-102.33	14.94	-1812.57	13.19	260.60	-1801.68	4.51	287.87	-3735.81	74.72	1337.38	0.00	0.00	0.00	-3529.28	-37.41	1739.97	-3660.26	115.82	1763.00	-822.47	-37.09	1725.70	-4048.45	110.11	1737.19	55.92	1018.92	74.07	644.12	928.15	74.63	141.79
1.72000	-3653.94	111.50	-5.75	-3740.69	112.09	33.02	-3732.42	264.61	18.24	-3901.01	233.88	38.13	-3778.58	-129.19	7.35	-3855.98	-102.07	20.26	-1812.57	13.19	260.60	-1801.68	4.51	287.87	-3753.47	75.03	1336.69	0.00	0.00	0.00	-3529.28	-37.41	1739.97	-3631.53	115.48	1761.81	-822.47	-37.09	1725.70	-4043.91	110.25	1737.40	55.33	1019.16	73.87	644.21	928.10	74.63	141.18
1.73000	-3653.94	111.50	-5.75	-3737.73	114.05	33.47	-3732.57	262.90	18.46	-3903.02	235.09	38.24	-3754.52	-129.97	8.03	-3809.61	-99.99	24.41	-1812.57	13.19	260.60	-1801.68	4.51	287.87	-3738.47	72.43	1336.09	0.00	0.00	0.00	-3529.28	-37.41	1739.97	-3648.91	114.35	1762.71	-822.47	-37.09	1725.70	-4039.32	110.38	1737.61	54.16	1019.32	73.64	645.19	927.85	74.84	141.38
1.74000	-3653.94	111.50	-5.75	-3729.28	115.41	34.08	-3732.96	261.19	18.73	-3897.50	233.97	40.91	-3724.10	-131.53	8.59	-3779.45	-99.64	22.81	-1812.57	13.19	260.60	-1801.68	4.51	287.87	-3729.56	73.15	1335.31	0.00	0.00	0.00	-3529.28	-37.41	1739.97	-3661.27	112.75	1763.11	-822.47	-37.09	1725.70	-4034.66	110.52	1737.83	55.18	1019.36	73.74	644.38	927.89	74.57	142.11
1.75000	-3653.94	111.50	-5.75	-3673.25	116.83	43.32	-3733.60	259.46	19.05	-3910.70	234.90	38.69	-3694.34	-132.70	9.18	-3768.68	-99.29	23.76	-1812.57	13.19	260.60	-1801.68	4.51	287.87	-3708.98	71.47	1334.44	0.00	0.00	0.00	-3529.28	-37.41	1739.97	-3658.31	111.69	1762.32	-822.47	-37.09	1725.70	-4029.95	110.66	1738.03	55.80	1019.23	73.94	644.21	928.12	74.55	140.40
1.76000	-3653.94	111.50	-5.75	-3718.25	115.16	33.54	-3734.50	257.73	19.41	-3930.52	233.96	37.18	-3665.25	-133.51	9.78	-3709.26	-97.97	28.10	-1812.57	13.19	260.60	-1801.68	4.51	287.87	-3707.09	71.86	1333.70	0.00	0.00	0.00	-3529.28	-37.41	1739.97	-3660.18	108.76	1762.48	-822.47	-37.09	1725.70	-4025.18	110.80	1738.24	55.84	1019.20	73.94	643.86	928.52	74.40	139.48
1.77000	-3653.94	111.50	-5.75	-3744.77	118.61	28.36	-3735.66	256.00	19.83	-3923.79	233.31	34.45	-3636.84	-133.97	10.39	-3667.80	-93.33	31.83	-1812.57	13.19	260.60	-1801.68	4.51	287.87	-3714.29	70.60	1333.28	0.00	0.00	0.00	-3529.28	-37.41	1739.97	-3633.44	111.80	1761.63	-822.47	-37.09	1725.70	-4020.36	110.94	1738.45	55.79	1019.53	73.79	644.23	928.42	74.60	140.34
1.78000	-3653.94	111.50	-5.75	-3776.63	121.16	21.20	-3737.10	254.27	20.31	-3942.31	235.45	33.69	-3609.11	-134.10	11.02	-3635.17	-91.09	35.70	-1812.57	13.19	260.60	-1801.68	4.51	287.87	-3711.11	70.76	1332.69	0.00	0.00	0.00	-3529.28	-37.41	1739.97	-3612.46	107.98	1761.26	-822.47	-37.09	1725.70	-4015.48	111.08	1738.65	56.07	1019.34	73.83	645.04	928.06	74.74	140.78
1.79000	-3653.94	111.50	-5.75	-3780.58	123.43	18.93	-3738.81	252.54	20.84	-3954.54	234.22	33.59	-3582.07	-133.90	11.65	-3642.84	-91.66	28.40	-1812.57	13.19	260.60	-1801.68	4.51	287.87	-3684.82	70.54	1331.48	0.00	0.00	0.00	-3529.28	-37.41	1739.97	-3577.22	106.55	1761.31	-822.47	-37.09	1725.70	-4010.54	111.22	1738.86	55.24	1019.45	73.74	645.12	927.76	74.87	139.44
1.80000	-3653.94	111.50	-5.75	-3766.15	125.19	20.14	-3740.81	250.82	21.42	-3909.42	233.73	39.12	-3555.74	-133.40	12.30	-3552.03	-86.23	41.02	-1812.57	13.19	260.60	-1801.68	4.51	287.87	-3682.38	69.05	1331.57	0.00	0.00	0.00	-3529.28	-37.41	1739.97	-3580.51	105.31	1761.45	-822.47	-37.09	1725.70	-4005.55	111.37	1739.06	54.48	1019.57	73.56	645.04	927.51	74.92	138.19
1.81000	-3653.94	111.50	-5.75	-3742.88	126.19	23.43	-3743.10	249.11	22.07	-3958.24	234.16	33.23	-3530.11	-132.61	12.95	-3571.68	-86.05	33.17	-1812.57	13.19	260.60	-1801.68	4.51	287.87	-3676.34	68.94	1331.31	0.00	0.00	0.00	-3529.28	-37.41	1739.97	-3581.54	100.99	1760.35	-822.47	-37.09	1725.70	-4000.51	111.52	1739.26	54.97	1019.33	73.66	644.76	927.86	74.77	139.83
1.82000	-3653.94	111.50	-5.75	-3720.28	126.19	27.40	-3745.69	247.42	22.78	-3935.67	232.38	36.17	-3505.20	-131.54	13.60	-3582.15	-83.05	27.99	-1812.57	13.19	260.60	-1801.68	4.51	287.87	-3692.90	65.96	1330.26	0.00	0.00	0.00	-3529.28	-37.41	1739.97	-3578.67	100.13	1761.95	-822.47	-37.09	1725.70	-3995.40	111.66	1739.46	56.73	1018.88	74.18	644.49	927.92	74.71	141.40
1.83000	-3653.94	111.50	-5.75	-3693.45	124.62	34.39	-3748.58	245.74	23.56	-3922.67	233.42	39.36	-3481.01	-130.22	14.26	-3559.40	-80.45	27.93	-1812.57	13.19	260.60	-1801.68	4.51	287.87	-3682.21	63.92	1329.25	0.00	0.00	0.00	-3529.28	-37.41	1739.97	-3534.21	99.36	1761.15	-822.47	-37.09	1725.70	-3990.25	111.81	1739.65	55.80	1018.68	74.18	644.57	927.87	74.78	143.59
1.84000	-3653.94	111.50	-5.75	-3708.99	126.64	28.07	-3751.78	244.08	24.40	-3891.53	231.41	44.25	-3457.56	-128.66	14.91	-3537.97	-77.39	28.09	-1812.57	13.19	260.60	-1801.68	4.51	287.87	-3684.92	62.67	1329.23	0.00	0.00	0.00	-3529.28	-37.41	1739.97	-3522.08	98.00	1759.46	-822.47	-37.09	1725.70	-3985.04	111.96	1739.85	55.81	1018.86	74.08	643.96	928.05	74.46	143.75
1.85000	-3653.94	111.50	-5.75	-3686.35	125.69	32.80	-3755.31	242.45	25.31	-3923.17	231.16	39.35	-3434.84	-126.87	15.56	-3517.80	-73.96	28.43	-1812.57	13.19	260.60	-1801.68	4.51	287.87	-3653.77	61.62	1328.23	0.00	0.00	0.00	-3529.28	-37.41	1739.97	-3518.28	95.75	1759.66	-822.47	-37.09	1725.70	-3979.77	112.12	1740.05	56.04	1019.16	73.96	644.40	928.19	74.66	142.01
1.86000	-3653.94	111.50	-5.75	-3710.65	123.25	29.78	-3759.15	240.84	26.29	-3943.16	231.96	38.05	-3412.86	-124.88	16.19	-3498.86	-70.24	28.93	-1812.57	13.19	260.60	-1801.68	4.51	287.87	-3658.06	59.96	1327.53	0.00	0.00	0.00	-3529.28	-37.41	1739.97	-3552.13	93.39	1759.99	-822.47	-37.09	1725.70	-3974.45	112.27	1740.24	55.32	1019.51	73.79	644.90	927.91	74.87	138.98
1.87000	-3653.94	111.50	-5.75	-3724.14	121.76	28.89	-3763.33	239.26	27.33	-3924.90	230.83	40.48	-3391.64	-122.69	16.82	-3481.10	-66.32	29.54	-1812.57	13.19	260.60	-1801.68	4.51	287.87	-3659.03	58.62	1326.27	0.00	0.00	0.00	-3529.28	-37.41	1739.97	-3541.01	91.65	1758.66	-822.47	-37.09	1725.70	-3969.08	112.43	1740.43	55.16	1019.25	73.86	644.56	927.98	74.67	141.01
1.88000	-3653.94	111.50	-5.75	-3736.01	122.45	27.75	-3767.85	237.71	28.46	-3929.89	231.46	41.17	-3371.18	-120.32	17.44	-3464.49	-62.29	30.23	-1812.57	13.19	260.60	-1801.68	4.51	287.87	-3645.36	57.79	1325.47	0.00	0.00	0.00	-3529.28	-37.41	1739.97	-3539.03	89.31	1759.15	-822.47	-37.09	1725.70	-3963.65	112.58	1740.62	54.38	1019.17	73.67	644.02	928.17	74.52	140.09
1.89000	-3653.94	111.50	-5.75	-3742.21	124.37	26.72	-3772.71	236.20	29.66	-3950.14	230.54	39.78	-3351.48	-117.79	18.05	-3448.96	-58.23	30.96	-1812.57	13.19	260.60	-1801.68	4.51	287.87	-3634.89	56.44	1324.75	0.00	0.00	0.00	-3529.28	-37.41	1739.97	-3524.77	87.31	1757.15	-822.47	-37.09	1725.70	-3958.18	112.74	1740.81	54.69	1019.31	73.74	644.44	928.00	74.74	141.67
1.90000	-3653.94	111.50	-5.75	-3738.70	126.52	26.15	-3777.92	234.73	30.93	-3899.10	230.01	45.99	-3332.57	-115.11	18.63	-3434.49	-54.24	31.70	-1812.57	13.19	260.60	-1801.68	4.51	287.87	-3625.24	55.41	1323.88	0.00	0.00	0.00	-3529.28	-37.41	1739.97	-3546.82	84.78	1758.50	-822.47	-37.09	1725.70	-3952.64	112.90	1741.00	56.13	1019.20	73.93	644.91	927.89	74.72	141.96
1.91000	-3653.94	111.50	-5.75	-3706.51	127.13	30.74	-3783.49	233.30	32.29	-3902.83	229.18	46.05	-3314.43	-112.30	19.20	-3421.03	-50.39	32.41	-1812.57	13.19	260.60	-1801.68	4.51	287.87	-3649.93	53.84	1322.98	0.00	0.00	0.00	-3529.28	-37.41	1739.97	-3525.03	82.70	1756.30	-822.47	-37.09	1725.70	-3947.06	113.06	1741.19	55.90	1018.99	73.97	644.15	927.84	74.55	140.75
1.92000	-3653.94	111.50	-5.75	-3751.65	129.84	21.11	-3789.42	231.92	33.72	-3940.74	229.68	42.87	-3297.09	-109.38	19.74	-3408.53	-46.79	33.04	-1812.57	13.19	260.60	-1801.68	4.51	287.87	-3626.06	52.51	1322.43	0.00	0.00	0.00	-3529.28	-37.41	1739.97	-3525.88	80.42	1755.87	-822.47	-37.09	1725.70	-3941.42	113.22	1741.37	55.30	1019.11	73.90	644.51	927.84	74.73	141.58
1.93000	-3653.94	111.50	-5.75	-3750.72	128.30	24.50	-3795.73	230.58	35.24	-3972.92	229.06	40.06	-3280.54	-106.36	20.26	-3396.95	-43.51	33.58	-1812.57	13.19	260.60	-1801.68	4.51	287.87	-3617.37	50.91	1321.73	0.00	0.00	0.00	-3529.28	-37.41	1739.97	-3520.56	80.86	1755.24	-822.47	-37.09	1725.70	-3935.73	113.38	1741.56	55.16	1019.18	73.84	644.57	927.99	74.81	141.27
1.94000	-3653.94	111.50	-5.75	-3734.23	127.92	26.85	-3802.41	229.30	36.84	-3907.70	228.69	51.31	-3264.80	-103.25	20.76	-3386.24	-40.64	33.97	-1812.57	13.19	260.60	-1801.68	4.51	287.87	-3611.83	49.69	1321.05	0.00	0.00	0.00	-3529.28	-37.41	1739.97	-3533.80	76.67	1755.06	-822.47	-37.09	1725.70	-3929.99	113.54	1741.74	54.27	1019.52	73.53	645.28	927.97	74.90	141.24
1.95000	-3653.94	111.50	-5.75	-3684.69	128.78	34.68	-3809.48	228.07	38.54	-3923.87	228.01	49.93	-3249.87	-100.08	21.22	-3376.37	-38.27	34.18	-1812.57	13.19	260.60	-1801.68	4.51	287.87	-3602.90	47.76	1320.05	0.00	0.00	0.00	-3527.99	-36.00	1739.86	-3506.46	74.45	1754.12	-822.47	-37.09	1725.70	-3924.20	113.71	1741.92	54.35	1019.38	73.58	645.12	928.11	74.82	141.07
1.96000	-3653.94	111.50	-5.75	-3718.99	128.68	28.19	-3816.93	226.90	40.31	-3934.77	226.04	49.10	-3235.76	-96.85	21.66	-3367.29	-36.49	34.18	-1812.57	13.19	260.60	-1801.68	4.51	287.87	-3588.93	47.26	1319.95	0.00	0.00	0.00	-3527.24	-42.60	1740.39	-3540.10	71.29	1755.05	-822.47	-37.09	1725.70	-3918.36	113.87	1742.10	53.52	1019.34	73.48	644.34	928.27	74.46	140.93
1.97000	-3653.94	111.50	-5.75	-3783.63	128.74	18.63	-3824.79	225.79	42.18	-3922.59	226.46	49.78	-3222.49	-93.59	22.05	-3358.95	-35.38	33.93	-1812.57	13.19	260.60	-1801.68	4.51	287.87	-3586.87	45.69	1319.23	0.00	0.00	0.00	-3492.64	-44.97	1737.73	-3498.10	69.01	1751.61	-822.47	-37.09	1725.70	-3912.47	114.04	1742.28	54.16	1019.54	73.40	644.54	927.93	74.73	142.18
1.98000	-3653.94	111.50	-5.75	-3740.66	126.14	25.18	-3833.05	224.74	44.15	-3902.06	226.12	53.31	-3210.04	-90.31	22.41	-3351.32	-35.04	33.39	-1812.57	13.19	260.60	-1801.68	4.51	287.87	-3579.95	43.54	1318.95	0.00	0.00	0.00	-3485.16	-47.51	1736.53	-3514.76	65.16	1754.61	-822.47	-37.09	1725.70	-3906.52	114.21	1742.45	55.18	1019.48	73.59	644.66	927.61	74.92	142.10
1.99000	-3653.94	111.50	-5.75	-3750.50	128.68	24.02	-3841.72	223.76	46.20	-3902.28	226.16	55.51	-3198.44	-87.02	22.74	-3344.34	-35.54	32.53	-1812.57	13.19	260.60	-1801.68	4.51	287.87	-3566.36	42.83	1318.88	0.00	0.00	0.00	-3488.50	-50.80	1736.91	-3520.06	62.66	1755.79	-822.47	-37.09	1725.70	-3900.53	114.38	1742.63	54.32	1019.56	73.44	644.84	927.98	74.76	142.35
2.00000	-3653.94	111.50	-5.75	-3756.41	130.79	23.79	-3850.81	222.85	48.35	-3914.27	226.46	55.25	-3187.69	-83.75	23.02	-3337.98	-36.98	31.31	-1812.57	13.19	260.60	-1801.68	4.51	287.87	-3566.26	40.38	1319.14	0.00	0.00	0.00	-3481.63	-52.84	1734.71	-3507.78	60.66	1753.77	-822.47	-37.09	1725.70	-3894.48	114.55	1742.80	54.17	1019.56	73.53	644.81	927.90	74.80	138.57
2.01000	-3653.94	111.50	-5.75	-3744.91	127.45	25.76	-3860.32	222.01	50.61	-3959.81	226.27	51.00	-3177.80	-80.50	23.25	-3332.19	-39.45	29.69	-1812.57	13.19	260.60	-1801.68	4.51	287.87	-3566.39	38.59	1319.56	0.00	0.00	0.00	-3458.63	-56.50	1734.57	-3475.67	56.91	1754.10	-822.47	-37.09	1725.70	-3888.39	114.72	1742.98	54.76	1019.23	73.81	644.95	927.93	74.83	141.98
2.02000	-3653.94	111.50	-5.75	-3730.94	127.27	29.12	-3870.26	221.25	52.96	-3909.96	226.00	62.22	-3168.78	-77.29	23.44	-3326.94	-43.02	27.64	-1812.57	13.19	260.60	-1801.68	4.51	287.87	-3558.91	37.88	1319.98	0.00	0.00	0.00	-3467.60	-58.94	1736.73	-3482.79	55.34	1754.52	-822.47	-37.09	1725.70	-3882.25	114.89	1743.15	56.14	1018.78	74.15	645.47	927.88	74.92	139.30
2.03000	-3653.94	111.50	-5.75	-3715.26	128.13	29.93	-3880.64	220.58	55.41	-3847.13	228.01	75.13	-3160.63	-74.15	23.58	-3339.88	-48.47	23.55	-1812.57	13.19	260.60	-1801.68	4.51	287.87	-3539.93	35.17	1320.58	0.00	0.00	0.00	-3480.36	-60.88	1737.28	-3452.49	50.81	1754.98	-822.47	-37.09	1725.70	-3876.05	115.06	1743.32	55.11	1019.27	73.82	644.85	927.66	74.72	141.08
2.04000	-3653.94	111.50	-5.75	-3737.73	128.69	26.17	-3891.51	219.98	57.96	-3908.77	225.93	66.63	-3153.36	-71.07	23.67	-3303.88	-45.88	27.19	-1812.57	13.19	260.60	-1801.68	4.51	287.87	-3546.13	32.37	1320.71	0.00	0.00	0.00	-3458.39	-65.51	1736.51	-3457.65	48.87	1756.16	-822.47	-37.09	1725.70	-3869.81	115.24	1743.48	54.26	1019.28	73.61	643.71	928.35	74.33	140.31
2.05000	-3653.94	111.50	-5.75	-3748.68	128.29	25.08	-3947.26	220.30	51.57	-3930.94	226.08	67.81	-3146.98	-68.09	23.70	-3277.57	-46.19	30.18	-1812.57	13.19	260.60	-1801.68	4.51	287.87	-3528.65	30.35	1322.01	0.00	0.00	0.00	-3479.51	-68.01	1738.02	-3480.70	46.15	1757.49	-822.47	-37.09	1725.70	-3863.52	115.41	1743.65	55.55	1019.26	73.86	644.13	928.33	74.45	139.41
2.06000	-3653.94	111.50	-5.75	-3755.32	128.76	25.01	-3955.52	219.71	53.69	-3879.30	225.12	80.31	-3141.49	-65.21	23.68	-3265.79	-46.60	32.69	-1812.57	13.19	260.60	-1801.68	4.51	287.87	-3536.78	28.09	1322.59	0.00	0.00	0.00	-3459.23	-71.23	1738.44	-3478.95	43.82	1758.84	-822.47	-37.09	1725.70	-3857.18	115.59	1743.82	55.24	1019.16	73.86	644.33	928.18	74.52	135.82
2.07000	-3653.94	111.50	-5.75	-3759.29	129.58	26.88	-3984.44	220.72	51.70	-3872.43	224.88	84.62	-3136.91	-62.46	23.60	-3280.70	-46.75	29.85	-1812.57	13.19	260.60	-1801.68	4.51	287.87	-3515.78	26.10	1324.87	0.00	0.00	0.00	-3481.59	-73.26	1740.73	-3437.34	40.28	1758.64	-822.47	-37.09	1725.70	-3850.79	115.76	1743.98	54.23	1019.26	73.63	644.59	928.02	74.60	138.41
2.08000	-3653.94	111.50	-5.75	-3761.34	130.46	29.76	-3966.86	221.06	57.47	-3865.39	224.63	88.86	-3133.24	-59.84	23.46	-3298.61	-47.53	25.01	-1812.57	13.19	260.60	-1801.68	4.51	287.87	-3498.36	24.91	1325.53	0.00	0.00	0.00	-3436.68	-76.09	1738.63	-3412.60	36.48	1759.65	-822.47	-37.09	1725.70	-3844.36	115.94	1744.14	54.73	1019.21	73.76	644.85	927.86	74.78	141.03
2.09000	-3653.94	111.50	-5.75	-3762.24	131.14	32.74	-3937.71	219.16	66.43	-3858.20	224.38	93.01	-3130.48	-57.38	23.25	-3327.41	-45.78	20.38	-1812.57	13.19	260.60	-1801.68	4.51	287.87	-3511.69	21.87	1328.04	0.00	0.00	0.00	-3439.78	-77.66	1740.42	-3445.00	33.18	1765.96	-822.47	-37.09	1725.70	-3837.88	116.12	1744.30	54.60	1019.82	73.51	644.40	927.93	74.76	142.96
2.10000	-3653.94	111.50	-5.75	-3762.75	131.34	34.90	-3925.35	218.25	73.01	-3850.84	224.13	97.10	-3128.66	-55.08	22.98	-3319.90	-47.11	21.71	-1812.57	13.19	260.60	-1801.68	4.51	287.87	-3505.47	19.51	1329.16	0.00	0.00	0.00	-3419.69	-82.63	1742.52	-3454.23	28.81	1766.78	-822.47	-37.09	1725.70	-3831.35	116.30	1744.46	54.91	1019.64	73.62	644.05	927.94	74.59	143.72
2.11000	-3653.94	111.50	-5.75	-3763.62	130.77	35.32	-3945.09	215.83	77.66	-3843.33	223.88	101.10	-3127.76	-52.97	22.64	-3277.97	-48.59	29.82	-1812.57	13.19	260.60	-1801.68	4.51	287.87	-3493.21	18.27	1331.68	0.00	0.00	0.00	-3428.81	-84.96	1743.99	-3397.06	25.78	1764.11	-822.47	-37.09	1725.70	-3824.77	116.48	1744.62	55.02	1019.46	73.62	644.14	928.10	74.47	141.68
2.12000	-3653.94	111.50	-5.75	-3765.62	129.18	33.09	-3960.64	216.54	80.67	-3835.67	223.63	105.03	-3127.81	-51.06	22.22	-3332.36	-50.36	21.25	-1812.57	13.19	260.60	-1801.68	4.51	287.87	-3467.54	16.25	1333.23	0.00	0.00	0.00	-3435.01	-88.88	1745.12	-3417.11	24.28	1767.58	-822.47	-37.09	1725.70	-3818.15	116.66	1744.78	54.73	1019.41	73.60	644.60	927.81	74.77	140.28
2.13000	-3653.94	111.50	-5.75	-3769.51	126.27	27.29	-3910.88	211.73	94.57	-3827.85	223.38	108.89	-3128.81	-49.37	21.74	-3277.52	-46.57	28.80	-1812.57	13.19	260.60	-1801.68	4.51	287.87	-3467.54	14.86	1335.99	0.00	0.00	0.00	-3412.53	-90.55	1746.58	-3415.27	19.95	1770.95	-822.47	-37.09	1725.70	-3811.48	116.84	1744.94	54.92	1019.25	73.81	644.62	927.85	74.70	142.76
2.14000	-3653.94	111.50	-5.75	-3781.66	122.50	19.13	-3933.19	208.78	103.37	-3819.88	223.12	112.67	-3130.76	-47.91	21.17	-3354.71	-47.70	14.42	-1812.57	13.19	260.60	-1801.68	4.51	287.87	-3456.47	12.67	1338.32	0.00	0.00	0.00	-3400.88	-93.15	1748.12	-3379.42	17.81	1770.26	-822.47	-37.09	1725.70	-3804.76	117.02	1745.09	55.31	1019.30	73.74	644.35	927.99	74.69	143.17
2.15000	-3653.94	111.50	-5.75	-3785.30	120.19	10.44	-3889.41	207.66	118.27	-3811.76	222.87	116.38	-3133.68	-46.69	20.53	-3267.56	-46.34	29.36	-1812.57	13.19	260.60	-1801.68	4.51	287.87	-3456.06	10.68	1340.33	0.00	0.00	0.00	-3397.14	-95.99	1750.92	-3390.64	15.06	1771.81	-822.47	-37.09	1725.70	-3798.00	117.21	1745.24	54.01	1019.38	73.60	644.58	927.88	74.79	139.99
2.16000	-3653.94	111.50	-5.75	-3783.71	117.24	7.87	-3894.88	203.22	129.27	-3803.49	222.61	120.02	-3137.57	-45.75	19.80	-3300.19	-46.33	26.31	-1812.57	13.19	260.60	-1801.68	4.51	287.87	-3458.46	8.92	1341.71	0.00	0.00	0.00	-3369.44	-96.83	1751.32	-3404.70	12.92	1775.97	-822.47	-37.09	1725.70	-3791.19	117.39	1745.39	55.30	1019.45	73.80	644.28	928.34	74.55	140.74
2.17000	-3653.94	111.50	-5.75	-3767.96	115.89	8.71	-3885.60	200.70	139.48	-3795.08	222.36	123.59	-3142.44	-45.08	19.00	-3310.51	-47.85	25.39	-1812.57	13.19	260.60	-1801.68	4.51	287.87	-3449.90	7.29	1342.86	0.00	0.00	0.00	-3364.69	-98.74	1751.85	-3414.94	11.30	1778.55	-822.47	-37.09	1725.70	-3784.34	117.58	1745.54	54.55	1019.55	73.57	644.35	928.05	74.58	141.45
2.18000	-3653.94	111.50	-5.75	-3783.49	114.25	6.20	-3876.16	198.21	149.49	-3786.52	222.10	127.08	-3148.29	-44.70	18.10	-3320.13	-50.08	23.20	-1812.57	13.19	260.60	-1801.68	4.51	287.87	-3445.86	6.17	1344.30	0.00	0.00	0.00	-3359.02	-101.42	1753.42	-3370.74	8.56	1777.54	-822.47	-37.09	1725.70	-3777.44	117.76	1745.69	54.88	1019.12	73.76	645.05	928.03	74.76	144.12
2.19000	-3653.94	111.50	-5.75	-3773.76	112.93	7.74	-3866.57	195.77	159.29	-3777.82	221.84	130.51	-3155.14	-44.64	17.12	-3294.47	-50.50	28.47	-1812.57	13.19	260.60	-1801.68	4.51	287.87	-3432.73	3.92	1345.01	0.00	0.00	0.00	-3382.60	-104.68	1755.65	-3343.93	8.77	1778.36	-822.47	-37.09	1725.70	-3770.50	117.95	1745.84	55.74	1019.19	73.91	644.43	928.15	74.67	143.65
2.20000	-3653.94	111.50	-5.75	-3753.32	111.13	10.29	-3856.83	193.36	168.88	-3768.97	221.58	133.86	-3162.99	-44.90	16.05	-3321.17	-51.11	21.67	-1812.57	13.19	260.60	-1801.68	4.51	287.87	-3416.71	3.13	1345.66	0.00	0.00	0.00	-3375.87	-106.25	1757.35	-3402.54	4.39	1783.28	-822.47	-37.09	1725.70	-3763.51	118.13	1745.98	55.16	1019.14	73.78	644.40	927.75	74.74	143.00
2.21000	-3653.94	111.50	-5.75	-3742.97	111.08	12.46	-3846.95	191.00	178.28	-3759.99	221.32	137.14	-3171.84	-45.51	14.88	-3252.65	-49.42	34.92	-1812.57	13.19	260.60	-1801.68	4.51	287.87	-3435.14	1.33	1346.74	0.00	0.00	0.00	-3340.91	-109.56	1755.91	-3383.33	2.12	1782.34	-822.47	-37.09	1725.70	-3756.48	118.32	1746.13	54.55	1019.43	73.68	644.66	927.64	74.74	142.63
2.22000	-3653.95	111.50	-5.75	-3729.90	111.14	14.85	-3836.92	188.67	187.47	-3750.87	221.06	140.36	-3181.72	-46.47	13.61	-3286.32	-49.38	28.92	-1812.57	13.19	260.60	-1801.68	4.51	287.87	-3410.96	-0.16	1346.90	0.00	0.00	0.00	-3347.77	-109.81	1758.17	-3321.83	3.17	1781.76	-822.47	-37.09	1725.70	-3749.40	118.51	1746.27	55.11	1019.19	73.80	645.32	927.69	74.77	145.33
2.23000	-3663.01	112.32	-4.82	-3708.83	111.46	22.62	-3826.74	186.38	196.47	-3741.62	220.80	143.50	-3192.62	-47.81	12.25	-3320.13	-51.05	24.91	-1812.57	13.19	260.60	-1801.68	4.51	287.87	-3407.01	-1.55	1347.81	0.00	0.00	0.00	-3335.64	-112.36	1759.48	-3323.24	-0.58	1783.47	-822.47	-37.09	1725.70	-3742.28	118.70	1746.41	55.28	1019.20	73.85	644.78	927.63	74.73	141.57
2.24000	-3624.65	114.51	2.13	-3695.04	112.07	27.84	-3816.42	184.14	205.27	-3732.23	220.53	146.58	-3204.55	-49.54	10.79	-3285.87	-50.56	28.90	-1812.57	13.19	260.60	-1801.68	4.51	287.87	-3391.65	-2.79	1347.63	0.00	0.00	0.00	-3366.94	-114.89	1762.85	-3306.34	-3.01	1783.04	-822.47	-37.09	1725.70	-3735.12	118.89	1746.55	55.34	1019.29	73.82	644.81	928.15	74.72	140.22
2.25000	-3619.93	115.32	4.90	-3687.13	111.60	31.16	-3805.97	181.92	213.87	-3722.71	220.27	149.59	-3217.52	-51.67	9.22	-3292.36	-50.93	28.01	-1812.57	13.19	260.60	-1801.68	4.51	287.87	-3403.04	-4.22	1348.87	0.00	0.00	0.00	-3330.48	-116.91	1761.50	-3313.30	-2.10	1784.30	-822.47	-37.09	1725.70	-3727.91	119.08	1746.69	55.13	1018.82	73.88	645.11	927.76	74.76	142.74
2.26000	-3645.73	114.76	2.85	-3647.65	112.01	39.72	-3795.37	179.75	222.28	-3713.05	220.00	152.53	-3231.53	-54.23	7.55	-3306.93	-50.74	26.91	-1812.57	13.19	260.60	-1801.68	4.51	287.87	-3376.52	-5.44	1349.40	0.00	0.00	0.00	-3320.29	-115.29	1760.83	-3341.06	-3.99	1787.55	-822.47	-37.09	1725.70	-3720.67	119.27	1746.83	54.30	1019.20	73.60	644.36	927.89	74.57	142.04
2.27000	-3598.22	115.96	10.53	-3610.75	109.56	46.21	-3784.64	177.62	230.49	-3703.27	219.74	155.40	-3246.61	-57.22	5.77	-3270.33	-49.08	33.90	-1812.57	13.19	260.60	-1801.68	4.51	287.87	-3364.94	-6.81	1349.87	0.00	0.00	0.00	-3319.34	-118.14	1763.13	-3332.58	-4.05	1790.13	-822.47	-37.09	1725.70	-3713.37	119.46	1746.96	55.60	1019.08	73.92	644.33	927.86	74.68	141.41
2.28000	-3583.16	117.09	12.62	-3585.81	108.51	51.48	-3773.77	175.52	238.52	-3693.36	219.47	158.21	-3266.84	-60.35	3.11	-3229.35	-47.73	40.80	-1812.57	13.19	260.60	-1801.68	4.51	287.87	-3370.51	-7.38	1350.64	0.00	0.00	0.00	-3322.02	-119.22	1762.49	-3332.60	-6.54	1790.40	-822.47	-37.09	1725.70	-3706.04	119.65	1747.10	55.75	1019.36	73.82	644.98	928.04	74.89	144.16
2.29000	-3555.28	114.44	17.34	-3562.23	106.41	55.36	-3762.78	173.46	246.35	-3683.33	219.20	160.95	-3257.53	-60.51	4.75	-3206.05	-47.62	44.91	-1812.57	13.19	260.60	-1801.68	4.51	287.87	-3387.66	-8.84	1351.06	0.00	0.00	0.00	-3326.42	-122.21	1764.54	-3306.63	-7.18	1789.57	-822.47	-37.09	1725.70	-3698.66	119.84	1747.23	55.81	1018.60	74.12	644.22	927.98	74.67	143.62
2.30000	-3549.68	110.03	17.36	-3536.00	102.52	59.27	-3751.65	171.44	253.99	-3673.17	218.94	163.63	-3260.49	-61.47	3.83	-3233.70	-50.13	40.17	-1812.57	13.19	260.60	-1801.68	4.51	287.87	-3360.61	-8.87	1351.41	0.00	0.00	0.00	-3287.15	-120.35	1763.52	-3268.81	-7.98	1788.15	-822.47	-37.09	1725.70	-3691.25	120.04	1747.36	55.58	1018.65	74.09	643.93	927.96	74.54	142.95
2.31000	-3497.67	108.45	26.28	-3540.65	99.30	59.81	-3740.39	169.45	261.45	-3662.89	218.67	166.24	-3261.84	-61.05	2.69	-3280.94	-52.97	32.15	-1812.57	13.19	260.60	-1801.68	4.51	287.87	-3356.68	-9.87	1352.03	0.00	0.00	0.00	-3311.32	-122.18	1766.58	-3296.62	-9.49	1790.31	-822.47	-37.09	1725.70	-3683.79	120.23	1747.49	55.26	1019.42	73.97	644.71	928.13	74.64	143.73
2.32000	-3465.48	103.63	29.92	-3517.15	95.00	62.28	-3729.01	167.50	268.73	-3652.49	218.40	168.79	-3252.77	-59.56	4.73	-3316.42	-53.84	26.44	-1812.57	13.19	260.60	-1801.68	4.51	287.87	-3359.36	-10.98	1352.10	0.00	0.00	0.00	-3320.49	-122.56	1766.94	-3266.71	-7.68	1789.63	-822.47	-37.09	1725.70	-3676.29	120.42	1747.62	54.96	1019.00	73.89	644.86	928.10	74.77	143.68
2.33000	-3462.38	100.43	32.12	-3487.50	91.48	65.37	-3717.50	165.59	275.82	-3641.97	218.13	171.28	-3250.00	-59.09	7.51	-3308.86	-50.45	28.57	-1812.57	13.19	260.60	-1801.68	4.51	287.87	-3333.13	-11.81	1352.10	0.00	0.00	0.00	-3288.70	-123.16	1767.14	-3275.59	-8.01	1791.03	-822.47	-37.09	1725.70	-3668.75	120.62	1747.75	55.69	1018.88	74.02	644.49	928.47	74.46	143.99
2.34000	-3475.22	95.15	27.12	-3479.33	86.99	64.42	-3705.87	163.71	282.72	-3631.33	217.86	173.70	-3221.01	-56.14	11.51	-3289.10	-47.32	32.54	-1812.57	13.19	260.60	-1801.68	4.51	287.87	-3330.91	-13.01	1353.04	0.00	0.00	0.00	-3295.77	-122.62	1767.39	-3285.53	-9.30	1793.29	-822.47	-37.09	1725.70	-3661.16	120.81	1747.87	55.63	1019.26	73.95	644.57	928.04	74.62	143.66
2.35000	-3432.74	89.76	31.27	-3453.15	82.70	64.31	-3694.12	161.87	289.45	-3620.58	217.58	176.05	-3206.92	-56.82	12.49	-3279.73	-44.72	35.37	-1812.57	13.19	260.60	-1801.68	4.51	287.87	-3333.12	-13.31	1352.91	0.00	0.00	0.00	-3286.45	-121.40	1766.83	-3286.51	-9.49	1791.09	-822.47	-37.09	1725.70	-3653.54	121.01	1748.00	55.80	1019.13	74.08	644.42	927.89	74.65	142.68
2.36000	-3383.45	85.75	37.32	-3433.40	77.53	63.90	-3682.25	160.07	296.00	-3609.72	217.31	178.35	-3230.36	-56.34	9.16	-3269.80	-43.53	38.78	-1812.57	13.19	260.60	-1801.68	4.51	287.87	-3325.37	-14.66	1353.19	0.00	0.00	0.00	-3262.33	-120.52	1767.97	-3264.32	-8.41	1790.78	-822.47	-37.09	1725.70	-3645.88	121.20	1748.12	56.17	1018.88	74.26	645.06	927.80	74.75	142.90
2.37000	-3379.79	78.84	34.10	-3410.78	74.13	63.61	-3670.26	158.30	302.37	-3598.74	217.04	180.59	-3269.19	-58.32	1.15	-3260.63	-43.43	42.08	-1812.57	13.19	260.60	-1801.68	4.51	287.87	-3310.68	-15.07	1352.76	0.00	0.00	0.00	-3263.94	-120.86	1768.02	-3279.81	-10.86	1793.30	-822.47	-37.09	1725.70	-3638.18	121.40	1748.24	55.48	1019.26	73.84	645.20	927.81	74.82	142.35
2.38000	-3347.10	74.36	35.28	-3395.51	67.82	60.97	-3658.16	156.56	308.56	-3587.66	216.76	182.76	-3273.89	-58.20	0.10	-3253.56	-44.11	44.56	-1812.57	13.19	260.60	-1801.68	4.51	287.87	-3321.23	-16.58	1353.22	0.00	0.00	0.00	-3259.60	-120.20	1767.05	-3250.21	-10.34	1790.90	-822.47	-37.09	1725.70	-3630.44	121.60	1748.36	54.93	1019.66	73.61	644.73	928.05	74.77	138.65
2.39000	-3277.43	69.68	42.21	-3346.97	62.63	63.07	-3645.94	154.86	314.58	-3576.46	216.49	184.87	-3278.49	-58.06	-0.89	-3249.91	-45.27	45.54	-1812.57	13.19	260.60	-1801.68	4.51	287.87	-3308.32	-16.72	1352.99	0.00	0.00	0.00	-3251.97	-118.50	1766.98	-3218.33	-8.60	1789.39	-822.47	-37.09	1725.70	-3622.65	121.79	1748.48	54.80	1019.12	73.80	645.23	927.85	74.81	136.93
2.40000	-3251.45	65.34	44.77	-3320.38	58.55	63.52	-3633.62	153.19	320.42	-3565.16	216.21	186.92	-3282.98	-57.91	-1.82	-3251.02	-46.61	44.34	-1812.57	13.19	260.60	-1801.68	4.51	287.87	-3294.98	-17.55	1352.35	0.00	0.00	0.00	-3240.09	-120.11	1767.15	-3238.89	-8.21	1791.37	-822.47	-37.09	1725.70	-3614.83	121.99	1748.60	54.92	1019.42	73.78	644.64	927.83	74.69	140.35
2.41000	-3216.97	60.11	47.42	-3301.88	54.92	62.80	-3621.18	151.56	326.09	-3553.76	215.94	188.92	-3287.35	-57.73	-2.70	-3258.20	-47.80	40.25	-1812.57	13.19	260.60	-1801.68	4.51	287.87	-3306.01	-18.44	1352.01	0.00	0.00	0.00	-3238.43	-121.50	1767.89	-3198.37	-8.12	1789.46	-822.47	-37.09	1725.70	-3606.97	122.19	1748.71	53.84	1019.59	73.43	644.66	927.83	74.71	142.58
2.42000	-3183.76	54.95	49.98	-3274.94	50.38	61.83	-3608.64	149.96	331.60	-3542.25	215.66	190.85	-3291.61	-57.54	-3.52	-3263.53	-48.31	37.37	-1812.57	13.19	260.60	-1801.68	4.51	287.87	-3287.21	-19.02	1351.30	0.00	0.00	0.00	-3245.32	-120.51	1768.80	-3254.45	-8.14	1791.57	-822.47	-37.09	1725.70	-3599.08	122.38	1748.83	55.93	1019.30	73.94	644.43	928.00	74.67	141.63
2.43000	-3151.80	49.86	52.45	-3255.84	47.60	59.69	-3595.99	148.40	336.93	-3530.64	215.39	192.73	-3295.74	-57.34	-4.28	-3267.40	-49.54	34.22	-1812.57	13.19	260.60	-1801.68	4.51	287.87	-3281.61	-18.57	1350.96	0.00	0.00	0.00	-3215.99	-118.82	1767.12	-3229.02	-7.71	1789.56	-822.47	-37.09	1725.70	-3591.14	122.58	1748.94	54.80	1019.42	73.70	644.94	927.97	74.91	141.60
2.44000	-3121.07	44.82	54.82	-3235.06	44.14	57.28	-3583.24	146.87	342.10	-3518.93	215.11	194.54	-3299.73	-57.12	-4.99	-3266.94	-50.81	32.44	-1812.57	13.19	260.60	-1801.68	4.51	287.87	-3268.28	-19.41	1350.52	0.00	0.00	0.00	-3181.55	-118.25	1765.92	-3226.96	-6.98	1789.11	-822.47	-37.09	1725.70	-3583.17	122.78	1749.05	55.04	1019.11	73.82	644.87	928.01	74.86	142.60
2.45000	-3091.55	39.85	57.11	-3181.67	42.70	60.78	-3570.39	145.37	347.10	-3507.12	214.83	196.30	-3303.59	-56.90	-5.65	-3264.95	-52.00	31.58	-1812.57	13.19	260.60	-1801.68	4.51	287.87	-3258.62	-20.68	1349.40	0.00	0.00	0.00	-3220.10	-118.22	1768.01	-3222.77	-8.98	1790.59	-822.47	-37.09	1725.70	-3575.16	122.98	1749.16	55.07	1019.19	73.73	644.16	928.12	74.57	146.44
2.46000	-3063.23	34.94	59.31	-3130.93	42.01	66.30	-3557.44	143.91	351.94	-3495.22	214.55	198.01	-3307.30	-56.67	-6.26	-3264.28	-53.02	31.16	-1812.57	13.19	260.60	-1801.68	4.51	287.87	-3248.75	-20.77	1348.93	0.00	0.00	0.00	-3213.33	-117.38	1767.19	-3251.09	-7.33	1790.44	-822.47	-37.09	1725.70	-3567.11	123.18	1749.27	55.08	1019.49	73.68	644.92	928.05	74.74	143.69
2.47000	-3036.09	30.10	61.42	-3118.22	40.01	61.91	-3544.39	142.47	356.61	-3483.22	214.27	199.65	-3310.85	-56.43	-6.81	-3267.73	-53.73	30.72	-1812.57	13.19	260.60	-1801.68	4.51	287.87	-3258.74	-21.65	1348.47	0.00	0.00	0.00	-3204.48	-118.00	1766.54	-3196.40	-6.77	1787.67	-822.47	-37.09	1725.70	-3559.02	123.37	1749.38	55.09	1019.37	73.70	644.79	927.93	74.65	144.05
2.48000	-3010.10	25.32	63.45	-3060.26	39.65	67.71	-3531.24	141.07	361.13	-3471.14	213.99	201.24	-3314.25	-56.19	-7.32	-3278.13	-54.03	29.79	-1812.57	13.19	260.60	-1801.68	4.51	287.87	-3242.21	-21.38	1347.51	0.00	0.00	0.00	-3211.07	-119.93	1766.20	-3177.67	-5.52	1785.95	-822.47	-37.09	1725.70	-3550.90	123.57	1749.48	54.86	1018.94	73.73	644.07	928.05	74.55	144.14
2.49000	-2985.25	20.61	65.40	-3020.77	39.23	70.20	-3518.00	139.71	365.48	-3458.96	213.71	202.78	-3317.48	-55.94	-7.77	-3293.09	-54.11	28.43	-1812.57	13.19	260.60	-1801.68	4.51	287.87	-3231.81	-22.34	1345.98	0.00	0.00	0.00	-3186.28	-117.29	1765.73	-3181.05	-6.99	1786.40	-822.47	-37.09	1725.70	-3542.74	123.77	1749.58	56.58	1018.89	74.21	644.37	928.44	74.45	142.89
2.50000	-2961.52	15.96	67.26	-2981.50	37.52	71.59	-3504.67	138.37	369.68	-3446.69	213.43	204.26	-3320.54	-55.70	-8.18	-3292.80	-54.08	28.49	-1812.57	13.19	260.60	-1801.68	4.51	287.87	-3220.66	-22.56	1345.28	0.00	0.00	0.00	-3184.90	-117.50	1764.81	-3157.86	-4.84	1784.67	-822.47	-37.09	1725.70	-3534.54	123.97	1749.69	55.62	1019.02	74.02	644.71	927.84	74.77	143.51
2.51000	-2938.88	11.38	69.03	-2944.37	35.99	72.69	-3491.25	137.07	373.72	-3434.33	213.15	205.69	-3323.43	-55.46	-8.54	-3323.19	-55.68	23.57	-1812.57	13.19	260.60	-1801.68	4.51	287.87	-3221.56	-22.22	1344.32	0.00	0.00	0.00	-3170.74	-117.42	1763.88	-3199.79	-6.06	1785.99	-822.47	-37.09	1725.70	-3526.31	124.17	1749.79	55.30	1019.19	73.77	645.21	927.83	74.81	145.77
2.52000	-2917.33	6.87	70.73	-2909.34	34.64	73.51	-3477.75	135.79	377.60	-3421.89	212.87	207.06	-3326.13	-55.22	-8.85	-3296.07	-55.14	27.45	-1812.57	13.19	260.60	-1801.68	4.51	287.87	-3205.53	-22.93	1343.47	0.00	0.00	0.00	-3169.98	-116.06	1763.87	-3175.86	-5.36	1785.64	-822.47	-37.09	1725.70	-3518.05	124.37	1749.89	54.96	1019.42	73.73	645.02	928.00	74.59	143.16
2.53000	-2896.84	2.42	72.35	-2876.35	33.45	74.06	-3464.15	134.55	381.33	-3409.36	212.59	208.38	-3328.64	-54.99	-9.12	-3242.14	-53.02	35.96	-1812.57	13.19	260.60	-1801.68	4.51	287.87	-3190.78	-23.48	1342.16	0.00	0.00	0.00	-3148.47	-115.54	1762.08	-3175.16	-5.13	1783.69	-822.47	-37.09	1725.70	-3509.74	124.57	1749.99	55.44	1019.13	73.84	645.41	927.73	74.76	140.45
2.54000	-2877.38	-1.95	73.89	-2845.37	32.42	74.35	-3450.47	133.34	384.91	-3396.75	212.30	209.64	-3330.95	-54.76	-9.35	-3223.09	-51.96	39.04	-1812.57	13.19	260.60	-1801.68	4.51	287.87	-3195.55	-23.40	1340.71	0.00	0.00	0.00	-3137.19	-115.95	1761.16	-3153.95	-3.27	1781.98	-822.47	-37.09	1725.70	-3501.41	124.77	1750.08	54.82	1019.18	73.66	644.99	927.78	74.76	142.88
2.55000	-2858.96	-6.26	75.35	-2816.32	31.53	74.40	-3436.71	132.16	388.34	-3384.07	212.02	210.86	-3333.06	-54.55	-9.53	-3265.62	-52.73	32.69	-1812.57	13.19	260.60	-1801.68	4.51	287.87	-3192.62	-22.92	1339.47	0.00	0.00	0.00	-3153.39	-115.88	1760.91	-3189.68	-3.31	1782.52	-822.47	-37.09	1725.70	-3493.03	124.97	1750.18	54.84	1019.36	73.64	644.80	928.08	74.68	140.41
2.56000	-2841.53	-10.51	76.73	-2789.17	30.78	74.22	-3422.87	131.01	391.62	-3371.30	211.74	212.02	-3334.96	-54.34	-9.67	-3316.95	-54.05	24.81	-1812.57	13.19	260.60	-1801.68	4.51	287.87	-3194.17	-23.47	1338.41	0.00	0.00	0.00	-3141.10	-115.32	1759.35	-3138.76	-2.17	1779.77	-822.47	-37.09	1725.70	-3484.63	125.17	1750.27	54.93	1019.01	73.79	644.92	928.33	74.66	138.62
2.57000	-2825.09	-14.68	78.04	-2763.87	30.16	73.82	-3408.96	129.89	394.75	-3358.45	211.45	213.13	-3336.65	-54.15	-9.77	-3324.36	-54.70	23.30	-1812.57	13.19	260.60	-1801.68	4.51	287.87	-3173.51	-22.61	1336.57	0.00	0.00	0.00	-3112.94	-114.12	1757.38	-3134.14	-1.10	1778.42	-822.47	-37.09	1725.70	-3476.18	125.37	1750.36	54.62	1018.94	73.86	645.18	928.09	74.85	141.26
2.58000	-2809.62	-18.78	79.28	-2740.36	29.66	73.23	-3394.96	128.80	397.74	-3345.54	211.17	214.19	-3338.11	-53.98	-9.83	-3302.38	-55.04	26.03	-1812.57	13.19	260.60	-1801.68	4.51	287.87	-3159.05	-23.25	1334.46	0.00	0.00	0.00	-3131.10	-114.45	1758.01	-3134.67	-1.79	1778.78	-822.47	-37.09	1725.70	-3467.71	125.57	1750.46	55.36	1019.18	73.95	643.82	928.36	74.41	142.77
2.59000	-2795.09	-22.82	80.44	-2718.59	29.27	72.44	-3380.89	127.74	400.58	-3332.54	210.89	215.20	-3339.35	-53.82	-9.85	-3282.05	-54.11	29.18	-1812.57	13.19	260.60	-1801.68	4.51	287.87	-3144.84	-22.44	1333.41	0.00	0.00	0.00	-3101.70	-113.22	1755.18	-3127.37	-1.44	1776.88	-822.47	-37.09	1725.70	-3459.20	125.76	1750.54	54.78	1019.53	73.65	645.18	928.01	74.80	141.70
2.60000	-2781.49	-26.78	81.53	-2698.52	28.97	71.47	-3366.75	126.71	403.28	-3319.48	210.60	216.16	-3340.35	-53.68	-9.83	-3225.92	-54.64	39.04	-1812.57	13.19	260.60	-1801.68	4.51	287.87	-3145.50	-22.47	1331.85	0.00	0.00	0.00	-3096.23	-111.62	1753.74	-3091.32	3.06	1773.31	-822.47	-37.09	1725.70	-3450.66	125.96	1750.63	54.98	1019.32	73.64	645.39	927.60	75.03	142.45
2.61000	-2768.79	-30.68	82.54	-2680.09	28.77	70.33	-3352.54	125.71	405.84	-3306.34	210.32	217.07	-3341.11	-53.57	-9.78	-3253.06	-55.90	34.91	-1812.57	13.19	260.60	-1801.68	4.51	287.87	-3143.96	-22.58	1330.41	0.00	0.00	0.00	-3094.72	-111.47	1752.90	-3104.70	2.04	1774.22	-822.47	-37.09	1725.70	-3442.08	126.16	1750.72	54.28	1019.25	73.54	644.82	927.72	74.90	140.86
2.62000	-2756.99	-34.50	83.49	-2663.25	28.65	69.05	-3338.26	124.74	408.25	-3293.14	210.03	217.93	-3341.63	-53.47	-9.69	-3320.72	-56.24	23.19	-1812.57	13.19	260.60	-1801.68	4.51	287.87	-3126.57	-21.74	1328.43	0.00	0.00	0.00	-3091.11	-110.91	1751.21	-3061.37	4.05	1771.04	-822.47	-37.09	1725.70	-3433.47	126.36	1750.80	54.83	1019.07	73.67	645.15	927.94	74.77	143.11
2.63000	-2746.06	-38.25	84.37	-2647.95	28.60	67.62	-3323.91	123.79	410.53	-3279.87	209.75	218.74	-3341.89	-53.40	-9.56	-3353.19	-56.98	17.30	-1812.57	13.19	260.60	-1801.68	4.51	287.87	-3128.92	-22.06	1326.96	0.00	0.00	0.00	-3077.86	-110.64	1750.88	-3086.53	4.24	1771.24	-822.47	-37.09	1725.70	-3424.83	126.56	1750.89	55.65	1018.82	73.98	645.41	927.83	74.82	144.25
2.64000	-2735.97	-41.93	85.18	-2634.15	28.61	66.07	-3309.50	122.88	412.67	-3266.54	209.46	219.51	-3341.89	-53.36	-9.40	-3342.68	-57.26	18.91	-1812.57	13.19	260.60	-1801.68	4.51	287.87	-3115.55	-21.17	1326.04	0.00	0.00	0.00	-3082.75	-110.30	1750.85	-3086.11	4.72	1769.54	-822.47	-37.09	1725.70	-3416.15	126.76	1750.97	55.00	1019.12	73.80	644.90	928.30	74.73	143.07
2.65000	-2726.72	-45.53	85.92	-2621.78	28.68	64.41	-3295.03	121.99	414.68	-3253.14	209.17	220.22	-3341.63	-53.35	-9.21	-3316.08	-56.37	24.85	-1812.57	13.19	260.60	-1801.68	4.51	287.87	-3093.07	-21.53	1324.11	0.00	0.00	0.00	-3105.20	-108.00	1750.99	-3037.84	5.25	1766.24	-822.47	-37.09	1725.70	-3407.45	126.96	1751.05	54.76	1019.54	73.61	644.95	927.76	74.82	142.12
2.66000	-2718.28	-49.07	86.60	-2610.81	28.79	62.64	-3280.49	121.13	416.55	-3239.68	208.89	220.90	-3341.09	-53.37	-8.98	-3359.71	-58.24	15.39	-1812.57	13.19	260.60	-1801.68	4.51	287.87	-3085.77	-20.64	1322.91	0.00	0.00	0.00	-3070.01	-106.43	1748.40	-3034.50	7.63	1765.97	-822.47	-37.09	1725.70	-3398.71	127.16	1751.13	55.22	1019.18	73.75	644.50	927.98	74.70	139.55
2.67000	-2710.64	-52.53	87.22	-2601.18	28.93	60.79	-3265.90	120.30	418.29	-3226.17	208.60	221.52	-3340.28	-53.42	-8.73	-3286.37	-58.78	30.03	-1812.57	13.19	260.60	-1801.68	4.51	287.87	-3083.64	-20.45	1321.87	0.00	0.00	0.00	-3045.84	-105.15	1747.08	-3078.10	9.07	1768.80	-822.47	-37.09	1725.70	-3389.94	127.36	1751.21	55.12	1019.31	73.68	644.87	928.25	74.63	138.73
2.68000	-2703.77	-55.92	87.76	-2592.83	29.10	58.86	-3251.25	119.49	419.90	-3212.59	208.32	222.10	-3339.18	-53.50	-8.44	-3285.59	-58.66	28.43	-1812.57	13.19	260.60	-1801.68	4.51	287.87	-3065.31	-19.45	1320.96	0.00	0.00	0.00	-3037.71	-103.77	1746.75	-3068.49	9.86	1766.93	-822.47	-37.09	1725.70	-3381.14	127.56	1751.28	54.57	1019.06	73.60	645.00	927.82	74.70	141.61
2.69000	-2697.65	-59.23	88.25	-2585.73	29.29	56.87	-3236.54	118.71	421.38	-3198.96	208.03	222.64	-3337.79	-53.62	-8.12	-3311.56	-57.15	23.40	-1812.57	13.19	260.60	-1801.68	4.51	287.87	-3059.63	-19.40	1319.90	0.00	0.00	0.00	-3024.90	-101.60	1744.99	-3025.59	11.99	1765.01	-822.47	-37.09	1725.70	-3372.31	127.75	1751.36	55.02	1019.36	73.65	645.10	927.98	74.77	142.26
2.70000	-2692.27	-62.47	88.68	-2579.81	29.49	54.83	-3221.78	117.96	422.74	-3185.27	207.74	223.13	-3336.10	-53.78	-7.78	-3294.67	-59.78	26.78	-1812.57	13.19	260.60	-1801.68	4.51	287.87	-3055.11	-19.09	1319.49	0.00	0.00	0.00	-3012.76	-101.52	1745.04	-3036.66	12.60	1764.38	-822.47	-37.09	1725.70	-3363.44	127.95	1751.43	55.47	1018.95	73.86	644.05	928.28	74.45	142.90
2.71000	-2687.61	-65.63	89.04	-2575.03	29.68	52.75	-3206.97	117.23	423.96	-3171.53	207.45	223.58	-3334.11	-53.98	-7.41	-3302.76	-57.39	25.91	-1812.57	13.19	260.60	-1801.68	4.51	287.87	-3035.22	-17.52	1318.71	0.00	0.00	0.00	-3002.32	-99.99	1744.81	-3025.07	14.68	1764.09	-822.47	-37.09	1725.70	-3354.55	128.15	1751.50	56.23	1018.90	74.00	645.02	928.12	74.76	141.67
2.72000	-2683.64	-68.72	89.35	-2571.35	29.86	50.65	-3192.11	116.54	425.06	-3157.75	207.17	223.98	-3331.81	-54.22	-7.01	-3308.93	-58.19	22.45	-1812.57	13.19	260.60	-1801.68	4.51	287.87	-3029.28	-16.53	1318.55	0.00	0.00	0.00	-2995.77	-98.63	1743.88	-3026.59	15.20	1765.28	-822.47	-37.09	1725.70	-3345.62	128.35	1751.57	54.34	1019.45	73.57	645.20	928.14	74.80	140.96
2.73000	-2680.36	-71.73	89.60	-2568.69	30.02	48.54	-3177.21	115.86	426.04	-3143.91	206.88	224.34	-3329.19	-54.51	-6.59	-3297.87	-58.32	25.06	-1812.57	13.19	260.60	-1801.68	4.51	287.87	-3018.96	-15.91	1318.72	0.00	0.00	0.00	-2998.56	-95.92	1746.04	-2983.91	17.29	1762.84	-822.47	-37.09	1725.70	-3336.67	128.54	1751.64	54.78	1019.29	73.65	644.77	927.81	74.78	140.10
2.74000	-2677.73	-74.66	89.79	-2567.03	30.15	46.43	-3162.26	115.21	426.90	-3130.02	206.59	224.66	-3326.25	-54.84	-6.15	-3308.37	-61.25	22.33	-1812.57	13.19	260.60	-1801.68	4.51	287.87	-3014.95	-14.35	1318.47	0.00	0.00	0.00	-2971.63	-94.38	1745.15	-2979.06	17.67	1763.49	-822.47	-37.09	1725.70	-3327.69	128.74	1751.71	55.85	1018.78	74.06	644.80	927.54	74.87	138.18
2.75000	-2675.75	-77.52	89.92	-2566.30	30.24	44.34	-3147.26	114.59	427.63	-3116.09	206.30	224.93	-3322.98	-55.22	-5.68	-3338.28	-58.91	14.80	-1812.57	13.19	260.60	-1801.68	4.51	287.87	-3006.12	-14.52	1319.24	0.00	0.00	0.00	-2967.08	-93.11	1745.90	-2958.52	20.81	1763.81	-822.47	-37.09	1725.70	-3318.67	128.94	1751.78	55.03	1019.17	73.85	645.28	927.61	75.04	139.65
2.76000	-2674.39	-80.31	90.00	-2566.46	30.28	42.27	-3132.22	114.00	428.25	-3102.11	206.02	225.17	-3319.38	-55.65	-5.19	-3342.26	-60.98	15.18	-1812.57	13.19	260.60	-1801.68	4.51	287.87	-3000.31	-12.88	1319.72	0.00	0.00	0.00	-2951.80	-91.19	1747.18	-2984.07	22.51	1766.47	-822.47	-37.09	1725.70	-3309.63	129.13	1751.84	55.16	1019.32	73.78	645.15	927.66	74.88	142.21
2.77000	-2673.62	-83.01	90.03	-2567.45	30.27	40.25	-3117.15	113.42	428.75	-3088.10	205.73	225.36	-3315.44	-56.13	-4.68	-3353.70	-59.39	12.60	-1812.57	13.19	260.60	-1801.68	4.51	287.87	-2982.48	-11.65	1320.66	0.00	0.00	0.00	-2952.53	-87.07	1749.82	-3002.46	25.43	1769.07	-822.47	-37.09	1725.70	-3300.56	129.33	1751.90	54.43	1019.15	73.69	644.63	928.03	74.62	144.14
2.78000	-2673.45	-85.64	90.01	-2569.23	30.19	38.28	-3102.03	112.88	429.14	-3074.04	205.44	225.51	-3311.15	-56.67	-4.14	-3321.37	-58.02	18.39	-1812.57	13.19	260.60	-1801.68	4.51	287.87	-2982.20	-11.63	1322.26	0.00	0.00	0.00	-2945.43	-85.07	1750.91	-2945.88	28.15	1768.10	-822.47	-37.09	1725.70	-3291.46	129.53	1751.97	54.51	1019.21	73.72	644.81	927.86	74.73	139.06
2.79000	-2673.83	-88.18	89.93	-2571.75	30.03	36.37	-3086.88	112.35	429.41	-3059.94	205.15	225.63	-3306.50	-57.26	-3.59	-3306.23	-57.05	22.02	-1812.57	13.19	260.60	-1801.68	4.51	287.87	-2965.09	-10.00	1323.53	0.00	0.00	0.00	-2945.18	-84.32	1753.43	-2927.76	29.20	1768.53	-822.47	-37.09	1725.70	-3282.33	129.72	1752.03	55.19	1019.05	73.90	644.42	927.86	74.63	140.72
2.80000	-2674.77	-90.65	89.80	-2574.95	29.78	34.55	-3071.70	111.86	429.56	-3045.81	204.87	225.70	-3301.49	-57.90	-3.02	-3293.10	-56.44	26.54	-1812.57	13.19	260.60	-1801.68	4.51	287.87	-2958.48	-8.60	1325.86	0.00	0.00	0.00	-2928.13	-82.81	1755.13	-2948.75	30.73	1770.68	-822.47	-37.09	1725.70	-3273.18	129.92	1752.08	55.09	1019.12	73.73	645.07	927.52	74.89	140.17
2.81000	-2676.23	-93.04	89.62	-2578.78	29.44	32.82	-3056.49	111.38	429.61	-3031.64	204.58	225.73	-3296.12	-58.61	-2.44	-3283.63	-56.19	30.80	-1812.57	13.19	260.60	-1801.68	4.51	287.87	-2943.26	-7.50	1327.44	0.00	0.00	0.00	-2911.99	-78.18	1755.87	-2914.52	32.06	1772.34	-822.47	-37.09	1725.70	-3263.99	130.11	1752.14	55.27	1019.04	73.84	645.64	927.65	75.05	142.53
2.82000	-2678.19	-95.35	89.40	-2583.20	29.00	31.19	-3041.24	110.93	429.55	-3017.43	204.29	225.73	-3290.38	-59.38	-1.84	-3279.49	-56.27	33.64	-1812.57	13.19	260.60	-1801.68	4.51	287.87	-2926.25	-6.16	1329.19	0.00	0.00	0.00	-2893.22	-77.74	1758.17	-2877.02	37.27	1772.10	-822.47	-37.09	1725.70	-3254.78	130.30	1752.20	55.29	1019.35	73.69	644.75	927.93	74.90	144.43
2.83000	-2680.64	-97.58	89.12	-2588.18	28.44	29.68	-3025.97	110.50	429.38	-3003.20	204.00	225.69	-3284.25	-60.21	-1.22	-3282.36	-56.67	33.90	-1812.57	13.19	260.60	-1801.68	4.51	287.87	-2924.45	-5.30	1331.67	0.00	0.00	0.00	-2897.21	-75.10	1759.82	-2875.40	38.01	1773.98	-822.47	-37.09	1725.70	-3245.55	130.50	1752.25	55.39	1019.14	73.83	645.05	927.96	74.83	143.31
2.84000	-2683.57	-99.73	88.80	-2621.08	26.53	23.80	-3010.67	110.10	429.10	-2988.93	203.71	225.61	-3277.74	-61.11	-0.59	-3293.90	-57.38	30.43	-1812.57	13.19	260.60	-1801.68	4.51	287.87	-2912.57	-3.95	1333.31	0.00	0.00	0.00	-2898.29	-73.15	1761.37	-2902.32	41.05	1776.63	-822.47	-37.09	1725.70	-3236.28	130.69	1752.30	55.14	1019.51	73.78	644.40	927.93	74.64	143.19
2.85000	-2686.94	-101.80	88.44	-2602.51	25.75	25.49	-2995.34	109.72	428.72	-2974.64	203.43	225.50	-3270.84	-62.07	0.06	-3310.65	-59.01	26.33	-1812.57	13.19	260.60	-1801.68	4.51	287.87	-2898.02	-2.03	1334.34	0.00	0.00	0.00	-2869.56	-70.81	1762.39	-2858.77	43.42	1776.72	-822.47	-37.09	1725.70	-3226.99	130.88	1752.36	55.20	1019.38	73.75	645.14	927.80	74.82	139.61
2.86000	-2690.74	-103.78	88.03	-2606.73	24.89	23.97	-2980.00	109.36	428.23	-2960.32	203.14	225.34	-3263.54	-63.11	0.71	-3322.82	-59.08	21.03	-1812.57	13.19	260.60	-1801.68	4.51	287.87	-2897.80	-0.60	1335.70	0.00	0.00	0.00	-2857.62	-69.47	1764.23	-2864.32	46.21	1778.94	-822.47	-37.09	1725.70	-3217.67	131.08	1752.41	56.24	1019.13	74.02	644.60	927.93	74.72	144.96
2.87000	-2694.96	-105.69	87.58	-2600.90	25.48	24.59	-2964.63	109.02	427.64	-2945.97	202.85	225.16	-3255.84	-64.21	1.38	-3322.05	-57.85	18.14	-1812.57	13.19	260.60	-1801.68	4.51	287.87	-2887.09	0.71	1337.59	0.00	0.00	0.00	-2857.99	-67.62	1765.56	-2872.60	48.87	1780.80	-822.47	-37.09	1725.70	-3208.33	131.27	1752.45	56.24	1019.01	74.15	644.39	928.07	74.60	141.59
2.88000	-2699.56	-107.51	87.09	-2604.26	25.80	25.10	-2949.25	108.71	426.95	-2931.61	202.56	224.93	-3247.74	-65.39	2.05	-3305.37	-58.87	17.94	-1812.57	13.19	260.60	-1801.68	4.51	287.87	-2881.55	1.79	1339.36	0.00	0.00	0.00	-2844.54	-64.18	1766.30	-2879.74	49.81	1783.60	-822.47	-37.09	1725.70	-3198.96	131.46	1752.50	55.56	1019.19	73.97	644.88	927.98	74.82	143.08
2.89000	-2704.54	-109.25	86.56	-2628.60	25.09	19.30	-2933.85	108.42	426.16	-2917.22	202.28	224.68	-3257.64	-64.75	-3.27	-3289.65	-59.24	19.72	-1812.57	13.19	260.60	-1801.68	4.51	287.87	-2868.43	2.88	1340.94	0.00	0.00	0.00	-2843.33	-62.35	1767.62	-2843.36	51.87	1783.60	-822.47	-37.09	1725.70	-3189.56	131.65	1752.55	55.15	1019.16	73.74	644.34	928.08	74.64	146.32
2.90000	-2709.88	-110.90	85.98	-2629.62	23.93	19.29	-2918.44	108.14	425.28	-2902.81	201.99	224.39	-3223.91	-66.60	-1.08	-3288.13	-60.32	18.14	-1812.57	13.19	260.60	-1801.68	4.51	287.87	-2858.01	4.19	1341.93	0.00	0.00	0.00	-2800.40	-60.01	1768.90	-2831.27	53.92	1782.87	-822.47	-37.09	1725.70	-3180.14	131.84	1752.59	55.50	1018.85	73.88	644.87	927.90	74.93	144.09
2.91000	-2715.55	-112.47	85.37	-2602.75	25.94	23.46	-2903.01	107.89	424.30	-2888.38	201.70	224.06	-3226.86	-68.28	-3.63	-3270.34	-62.62	18.93	-1812.57	13.19	260.60	-1801.68	4.51	287.87	-2842.39	4.61	1343.06	0.00	0.00	0.00	-2802.43	-58.42	1770.24	-2814.31	56.01	1786.18	-822.47	-37.09	1725.70	-3170.69	132.03	1752.63	55.47	1019.17	73.80	645.24	927.91	74.86	144.76
2.92000	-2721.53	-113.96	84.72	-2608.27	25.04	22.98	-2887.57	107.67	423.22	-2873.94	201.42	223.70	-3213.91	-69.98	-3.85	-3251.98	-64.12	20.39	-1812.57	13.19	260.60	-1801.68	4.51	287.87	-2841.32	5.28	1344.14	0.00	0.00	0.00	-2809.64	-56.83	1772.25	-2830.20	57.08	1787.68	-822.47	-37.09	1725.70	-3161.22	132.22	1752.67	55.01	1019.17	73.63	644.79	928.27	74.68	143.64
2.93000	-2727.82	-115.37	84.04	-2636.66	25.08	16.52	-2872.12	107.46	422.05	-2859.48	201.13	223.31	-3239.81	-72.47	-5.94	-3268.23	-65.40	21.84	-1812.57	13.19	260.60	-1801.68	4.51	287.87	-2827.16	6.37	1345.24	0.00	0.00	0.00	-2800.83	-55.14	1774.73	-2842.68	60.32	1789.57	-822.47	-37.09	1725.70	-3151.73	132.40	1752.71	56.20	1019.08	73.91	644.23	928.04	74.51	142.26
2.94000	-2734.38	-116.68	83.32	-2605.32	26.66	21.34	-2856.67	107.27	420.79	-2845.01	200.84	222.89	-3220.21	-73.44	1.69	-3242.40	-65.82	31.81	-1812.57	13.19	260.60	-1801.68	4.51	287.87	-2813.38	7.52	1346.24	0.00	0.00	0.00	-2817.05	-52.97	1777.66	-2787.14	62.10	1789.01	-822.47	-37.09	1725.70	-3142.21	132.59	1752.75	56.38	1018.78	74.10	645.03	927.90	74.78	143.61
2.95000	-2741.20	-117.92	82.56	-2594.16	27.03	23.53	-2841.21	107.11	419.44	-2830.53	200.56	222.43	-3192.03	-73.62	8.73	-3229.38	-67.06	38.04	-1812.57	13.19	260.60	-1801.68	4.51	287.87	-2799.93	9.15	1347.03	0.00	0.00	0.00	-2773.16	-49.08	1776.41	-2782.34	62.73	1789.79	-822.47	-37.09	1725.70	-3132.67	132.78	1752.79	55.53	1019.22	73.84	644.82	927.94	74.69	142.14
2.96000	-2748.26	-119.06	81.78	-2619.58	25.79	19.79	-2825.75	106.96	418.00	-2816.04	200.27	221.95	-3181.04	-74.67	16.00	-3211.55	-67.45	45.07	-1812.57	13.19	260.60	-1801.68	4.51	287.87	-2792.69	10.08	1348.08	0.00	0.00	0.00	-2772.04	-48.77	1778.06	-2789.66	64.54	1792.25	-822.47	-37.09	1725.70	-3123.10	132.96	1752.82	55.83	1019.22	73.95	644.48	928.23	74.55	142.24
2.97000	-2755.54	-120.12	80.96	-2628.90	25.61	18.10	-2810.29	106.83	416.47	-2801.54	199.99	221.43	-3163.36	-76.34	20.72	-3199.95	-67.87	49.92	-1812.57	13.19	260.60	-1801.68	4.51	287.87	-2770.21	10.64	1349.53	0.00	0.00	0.00	-2782.37	-47.28	1781.68	-2775.56	66.86	1791.69	-822.47	-37.09	1725.70	-3113.51	133.15	1752.86	55.36	1019.33	73.79	644.91	928.19	74.71	144.72
2.98000	-2763.02	-121.10	80.11	-2579.59	26.90	27.65	-2794.83	106.72	414.86	-2787.04	199.70	220.88	-3142.32	-74.44	25.33	-3183.69	-67.18	54.63	-1812.57	13.19	260.60	-1801.68	4.51	287.87	-2774.27	11.32	1350.36	0.00	0.00	0.00	-2755.55	-46.08	1780.92	-2759.21	69.77	1794.72	-822.47	-37.09	1725.70	-3103.90	133.33	1752.89	55.63	1019.05	73.88	645.30	928.02	74.89	141.89
2.99000	-2770.68	-121.98	79.23	-2605.88	27.65	22.41	-2779.37	106.64	413.17	-2772.53	199.42	220.31	-3148.10	-76.28	25.52	-3167.01	-67.81	59.11	-1812.57	13.19	260.60	-1801.68	4.51	287.87	-2768.80	11.82	1351.37	0.00	0.00	0.00	-2756.16	-44.52	1783.35	-2719.08	70.90	1792.32	-822.47	-37.09	1725.70	-3094.26	133.52	1752.92	55.84	1019.48	73.76	644.81	927.86	74.72	140.69
3.00000	-2778.51	-122.78	78.32	-2608.06	27.78	22.54	-2763.92	106.57	411.39	-2758.02	199.13	219.70	-3099.21	-73.48	34.11	-3139.47	-66.45	63.85	-1812.57	13.19	260.60	-1801.68	4.51	287.87	-2763.55	12.96	1352.57	0.00	0.00	0.00	-2740.13	-43.92	1782.71	-2731.69	71.07	1792.71	-822.47	-37.09	1725.70	-3084.60	133.70	1752.95	55.67	1019.27	73.84	644.47	927.95	74.64	139.22
3.01000	-2786.48	-123.49	77.38	-2586.63	27.33	27.84	-2748.47	106.52	409.53	-2743.51	198.85	219.07	-3070.97	-74.76	37.53	-3125.36	-67.53	64.72	-1812.57	13.19	260.60	-1801.68	4.51	287.87	-2753.52	13.19	1354.58	0.00	0.00	0.00	-2731.06	-41.01	1783.93	-2712.21	73.83	1794.05	-822.47	-37.09	1725.70	-3074.92	133.88	1752.97	55.51	1019.15	73.80	644.48	928.13	74.51	143.18
3.02000	-2794.57	-124.12	76.42	-2598.64	28.91	23.35	-2733.04	106.48	407.59	-2729.00	198.56	218.41	-3055.21	-74.59	38.32	-3081.88	-65.87	70.26	-1812.57	13.19	260.60	-1801.68	4.51	287.87	-2734.83	14.81	1355.51	0.00	0.00	0.00	-2709.24	-41.49	1784.22	-2722.86	75.09	1797.15	-822.47	-37.09	1725.70	-3065.22	134.06	1753.00	55.15	1019.56	73.63	644.78	927.95	74.67	140.60
3.03000	-2802.78	-124.65	75.43	-2591.40	26.19	25.11	-2717.61	106.47	405.58	-2714.49	198.28	217.72	-3029.54	-72.60	39.21	-3066.17	-65.93	70.24	-1812.57	13.19	260.60	-1801.68	4.51	287.87	-2733.52	14.86	1357.23	0.00	0.00	0.00	-2708.40	-38.45	1785.84	-2715.36	75.66	1796.67	-822.47	-37.09	1725.70	-3055.49	134.24	1753.02	55.29	1019.59	73.74	644.39	927.99	74.66	139.40
3.04000	-2811.06	-125.09	74.42	-2597.37	27.85	23.68	-2702.20	106.48	403.49	-2699.99	197.99	217.01	-2995.76	-73.13	40.87	-3017.26	-65.54	74.25	-1812.57	13.19	260.60	-1801.68	4.51	287.87	-2720.82	16.40	1357.73	0.00	0.00	0.00	-2707.93	-38.42	1786.18	-2693.81	75.16	1796.41	-822.47	-37.09	1725.70	-3045.75	134.42	1753.05	55.17	1019.41	73.67	645.10	927.71	74.93	141.05
3.05000	-2819.42	-125.45	73.39	-2608.03	26.62	23.48	-2686.80	106.50	401.32	-2685.49	197.71	216.26	-2988.94	-73.10	37.90	-2999.63	-65.49	71.00	-1812.57	13.19	260.60	-1801.68	4.51	287.87	-2720.77	18.16	1359.25	0.00	0.00	0.00	-2718.64	-37.27	1788.88	-2706.11	76.81	1799.05	-822.47	-37.09	1725.70	-3035.98	134.60	1753.07	54.68	1019.39	73.72	645.27	927.94	74.96	141.42
3.06000	-2827.83	-125.71	72.33	-2614.92	27.23	22.01	-2671.41	106.54	399.08	-2671.00	197.43	215.50	-2958.75	-71.08	37.41	-2980.61	-65.92	68.99	-1812.57	13.19	260.60	-1801.68	4.51	287.87	-2705.31	19.87	1359.97	0.00	0.00	0.00	-2700.28	-35.51	1786.77	-2678.81	76.89	1799.19	-822.47	-37.09	1725.70	-3026.19	134.78	1753.09	55.18	1019.09	73.88	644.95	927.84	74.90	142.68
3.07000	-2836.26	-125.89	71.25	-2611.02	26.80	21.80	-2656.05	106.59	396.77	-2656.53	197.15	214.70	-2910.58	-72.25	40.42	-2949.53	-65.59	67.89	-1812.57	13.19	260.60	-1801.68	4.51	287.87	-2701.46	22.28	1360.61	0.00	0.00	0.00	-2658.24	-33.66	1785.99	-2668.93	77.76	1800.22	-822.47	-37.09	1725.70	-3016.39	134.96	1753.11	54.50	1019.38	73.67	644.70	927.91	74.78	144.27
3.08000	-2844.71	-125.97	70.15	-2597.12	27.47	26.09	-2640.71	106.67	394.38	-2642.06	196.86	213.88	-2905.11	-71.16	34.06	-2927.08	-65.94	64.60	-1812.57	13.19	260.60	-1801.68	4.51	287.87	-2706.91	23.65	1360.92	0.00	0.00	0.00	-2658.32	-33.27	1786.59	-2654.03	79.51	1799.85	-822.47	-37.09	1725.70	-3006.56	135.13	1753.13	54.36	1019.59	73.61	644.38	927.97	74.67	145.86
3.09000	-2853.14	-125.96	69.04	-2613.55	27.95	22.61	-2625.38	106.76	391.93	-2627.61	196.58	213.04	-2876.96	-69.89	31.45	-2909.92	-66.20	60.25	-1812.57	13.19	260.60	-1801.68	4.51	287.87	-2687.54	25.07	1361.28	0.00	0.00	0.00	-2650.24	-33.25	1786.56	-2619.67	80.11	1799.96	-822.47	-37.09	1725.70	-2996.71	135.31	1753.14	53.95	1019.52	73.48	644.47	928.00	74.68	143.08
3.10000	-2861.55	-125.86	67.90	-2605.63	27.44	23.61	-2610.09	106.87	389.41	-2613.17	196.30	212.18	-2870.21	-71.20	25.50	-2857.45	-64.64	60.87	-1812.57	13.19	260.60	-1801.68	4.51	287.87	-2689.59	26.70	1362.04	0.00	0.00	0.00	-2635.22	-31.51	1787.44	-2644.23	81.26	1802.47	-822.47	-37.09	1725.70	-2986.84	135.48	1753.15	55.61	1019.13	74.04	644.99	927.90	74.85	138.96
3.11000	-2869.92	-125.66	66.75	-2586.56	27.04	28.21	-2594.82	106.99	386.83	-2598.75	196.02	211.29	-2789.90	-68.32	32.28	-2871.11	-64.26	50.40	-1812.57	13.19	260.60	-1801.68	4.51	287.87	-2679.15	28.50	1362.44	0.00	0.00	0.00	-2650.37	-31.48	1787.65	-2666.58	81.64	1803.06	-822.47	-37.09	1725.70	-2976.95	135.66	1753.17	55.73	1019.50	73.91	644.95	927.55	74.91	140.18
3.12000	-2878.21	-125.38	65.58	-2612.39	26.18	23.69	-2579.57	107.13	384.18	-2584.34	195.74	210.37	-2777.53	-67.10	28.28	-2821.78	-63.04	49.72	-1812.57	13.19	260.60	-1801.68	4.51	287.87	-2670.50	29.92	1362.32	0.00	0.00	0.00	-2645.90	-31.22	1788.23	-2644.65	81.65	1801.98	-822.47	-37.09	1725.70	-2967.05	135.83	1753.18	55.63	1019.42	73.87	645.03	928.00	74.80	141.63
3.13000	-2886.42	-125.00	64.40	-2596.04	27.06	26.24	-2564.36	107.28	381.47	-2569.96	195.46	209.44	-2730.34	-63.54	27.66	-2786.11	-62.72	47.82	-1812.57	13.19	260.60	-1801.68	4.51	287.87	-2663.40	31.27	1362.18	0.00	0.00	0.00	-2632.01	-29.66	1788.28	-2626.87	83.43	1802.84	-822.47	-37.09	1725.70	-2957.12	136.00	1753.19	54.81	1019.39	73.82	644.71	927.80	74.72	142.89
3.14000	-2894.53	-124.52	63.21	-2626.90	26.25	23.64	-2549.18	107.45	378.70	-2555.60	195.18	208.48	-2687.66	-62.83	26.65	-2765.54	-61.40	42.86	-1812.57	13.19	260.60	-1801.68	4.51	287.87	-2659.79	32.88	1362.45	0.00	0.00	0.00	-2622.71	-29.02	1788.57	-2622.49	84.93	1804.43	-822.47	-37.09	1725.70	-2947.17	136.17	1753.20	55.39	1019.38	73.83	645.31	928.07	74.82	144.89
3.15000	-2902.51	-123.96	62.00	-2590.73	25.67	29.23	-2534.03	107.64	375.87	-2541.26	194.90	207.50	-2666.02	-61.24	22.29	-2718.09	-60.49	42.59	-1812.57	13.19	260.60	-1801.68	4.51	287.87	-2646.02	34.42	1362.68	0.00	0.00	0.00	-2597.48	-28.18	1788.02	-2646.83	84.81	1806.68	-822.47	-37.09	1725.70	-2937.21	136.34	1753.20	54.80	1019.45	73.66	644.63	927.81	74.72	142.21
3.16000	-2910.36	-123.29	60.78	-2620.61	25.59	25.59	-2518.92	107.84	372.98	-2526.95	194.63	206.51	-2621.21	-58.86	22.28	-2661.57	-57.88	43.27	-1812.57	13.19	260.60	-1801.68	4.51	287.87	-2628.50	36.36	1362.28	0.00	0.00	0.00	-2605.19	-27.35	1787.98	-2621.10	85.95	1803.94	-822.47	-37.09	1725.70	-2927.23	136.51	1753.21	54.53	1019.47	73.62	644.51	927.79	74.73	140.71
3.17000	-2918.04	-122.54	59.55	-2620.30	25.21	26.08	-2503.85	108.05	370.03	-2512.67	194.35	205.49	-2619.84	-56.31	15.77	-2650.86	-57.13	36.91	-1812.57	13.19	260.60	-1801.68	4.51	287.87	-2626.31	37.73	1361.70	0.00	0.00	0.00	-2597.34	-25.87	1788.22	-2622.25	87.09	1804.63	-822.47	-37.09	1725.70	-2917.23	136.67	1753.21	55.64	1019.28	73.86	644.37	928.13	74.58	143.76
3.18000	-2925.54	-121.68	58.31	-2594.07	23.61	32.49	-2488.81	108.28	367.03	-2498.41	194.07	204.45	-2577.30	-54.31	16.60	-2621.59	-54.50	34.50	-1812.57	13.19	260.60	-1801.68	4.51	287.87	-2622.75	38.98	1361.66	0.00	0.00	0.00	-2600.18	-25.38	1788.84	-2592.86	89.39	1803.74	-822.47	-37.09	1725.70	-2907.21	136.84	1753.21	55.60	1019.12	74.02	644.74	928.37	74.55	143.48
3.19000	-2932.84	-120.74	57.07	-2643.71	25.52	22.65	-2473.82	108.53	363.97	-2484.19	193.80	203.39	-2558.37	-50.72	12.69	-2594.50	-52.23	31.00	-1812.57	13.19	260.60	-1801.68	4.51	287.87	-2625.01	39.85	1361.19	0.00	0.00	0.00	-2592.62	-25.84	1787.89	-2563.69	89.54	1802.85	-822.47	-37.09	1725.70	-2897.18	137.00	1753.21	55.24	1019.31	73.86	644.01	928.14	74.54	142.58
3.20000	-2939.92	-119.69	55.82	-2599.49	27.03	29.48	-2458.87	108.78	360.87	-2470.00	193.52	202.32	-2535.09	-47.02	9.18	-2547.00	-48.07	32.11	-1812.57	13.19	260.60	-1801.68	4.51	287.87	-2616.49	41.28	1360.52	0.00	0.00	0.00	-2586.65	-23.81	1788.20	-2597.84	90.14	1805.28	-822.47	-37.09	1725.70	-2887.13	137.17	1753.21	54.59	1019.52	73.56	644.72	927.97	74.74	143.13
3.21000	-2946.76	-118.55	54.56	-2617.73	26.35	25.57	-2443.97	109.06	357.71	-2455.84	193.25	201.22	-2486.07	-43.67	11.70	-2529.19	-44.38	30.45	-1812.57	13.19	260.60	-1801.68	4.51	287.87	-2596.45	42.00	1359.80	0.00	0.00	0.00	-2564.25	-22.07	1787.20	-2570.53	90.15	1802.50	-822.47	-37.09	1725.70	-2877.06	137.33	1753.21	54.84	1018.90	73.83	644.20	927.95	74.59	144.22
3.22000	-2953.35	-117.31	53.29	-2618.09	27.85	23.75	-2429.11	109.34	354.50	-2441.71	192.97	200.11	-2466.57	-39.90	10.72	-2480.52	-41.57	34.09	-1812.57	13.19	260.60	-1801.68	4.51	287.87	-2592.41	43.14	1359.58	0.00	0.00	0.00	-2532.49	-19.96	1784.37	-2548.23	91.30	1801.81	-822.47	-37.09	1725.70	-2866.98	137.49	1753.21	55.40	1019.00	73.93	644.64	928.05	74.68	142.52
3.23000	-2959.66	-115.97	52.03	-2589.19	31.97	27.07	-2414.30	109.64	351.24	-2427.63	192.70	198.98	-2404.85	-35.57	19.31	-2434.16	-36.65	38.08	-1812.57	13.19	260.60	-1801.68	4.51	287.87	-2580.61	44.07	1358.62	0.00	0.00	0.00	-2545.50	-20.80	1784.78	-2540.12	92.47	1800.26	-822.47	-37.09	1725.70	-2856.88	137.65	1753.20	54.86	1019.14	73.80	644.67	928.02	74.69	141.93
3.24000	-2965.68	-114.54	50.76	-2609.07	33.50	22.92	-2399.55	109.95	347.94	-2413.58	192.42	197.84	-2348.11	-30.07	27.25	-2397.66	-32.30	41.30	-1812.57	13.19	260.60	-1801.68	4.51	287.87	-2571.35	45.70	1358.01	0.00	0.00	0.00	-2536.04	-19.87	1784.17	-2545.48	93.83	1801.29	-822.47	-37.09	1725.70	-2846.76	137.81	1753.19	55.25	1019.13	73.90	644.34	928.15	74.63	143.09
3.25000	-2971.38	-113.00	49.49	-2621.29	31.10	20.71	-2384.85	110.27	344.60	-2399.58	192.15	196.68	-2357.47	-25.40	21.17	-2356.83	-29.15	44.25	-1812.57	13.19	260.60	-1801.68	4.51	287.87	-2568.61	46.46	1356.96	0.00	0.00	0.00	-2526.66	-19.04	1783.56	-2532.87	94.69	1799.39	-822.47	-37.09	1725.70	-2836.63	137.97	1753.18	55.41	1019.35	73.81	643.63	928.40	74.43	143.80
3.26000	-2976.75	-111.37	48.22	-2633.49	32.38	19.01	-2370.20	110.61	341.21	-2385.62	191.88	195.50	-2358.14	-24.18	18.54	-2324.78	-22.80	48.76	-1812.57	13.19	260.60	-1801.68	4.51	287.87	-2557.54	47.38	1356.50	0.00	0.00	0.00	-2517.38	-18.31	1782.94	-2540.70	95.54	1800.74	-822.47	-37.09	1725.70	-2826.48	138.13	1753.17	55.66	1019.18	73.98	644.68	928.17	74.71	143.70
3.27000	-2981.76	-109.64	46.95	-2609.88	32.21	23.17	-2355.61	110.95	337.78	-2371.70	191.61	194.31	-2321.02	-19.22	25.13	-2286.73	-17.69	49.45	-1812.57	13.19	260.60	-1801.68	4.51	287.87	-2559.13	48.97	1355.02	0.00	0.00	0.00	-2508.18	-17.67	1782.31	-2519.42	96.36	1799.36	-822.47	-37.09	1725.70	-2816.32	138.28	1753.16	55.55	1019.06	73.93	644.87	927.93	74.77	140.35
3.28000	-2986.41	-107.81	45.68	-2604.62	31.96	24.10	-2341.08	111.31	334.31	-2357.83	191.34	193.10	-2320.53	-11.67	25.04	-2247.02	-12.94	51.75	-1812.57	13.19	260.60	-1801.68	4.51	287.87	-2545.51	49.63	1354.08	0.00	0.00	0.00	-2499.07	-17.12	1781.67	-2475.19	98.17	1793.86	-822.47	-37.09	1725.70	-2806.14	138.44	1753.15	55.64	1019.29	73.91	645.25	927.67	74.89	142.49
3.29000	-2990.66	-105.88	44.42	-2603.41	32.47	24.04	-2326.61	111.68	330.80	-2344.01	191.07	191.88	-2296.47	-6.72	26.89	-2210.60	-8.36	53.75	-1812.57	13.19	260.60	-1801.68	4.51	287.87	-2540.67	50.80	1352.97	0.00	0.00	0.00	-2490.04	-16.67	1781.02	-2496.39	98.86	1796.63	-822.47	-37.09	1725.70	-2795.95	138.59	1753.14	55.06	1019.27	73.80	644.82	927.82	74.76	143.91
3.30000	-2994.51	-103.84	43.16	-2603.32	32.88	24.10	-2312.20	112.07	327.26	-2330.23	190.80	190.65	-2272.64	-2.00	29.26	-2177.32	-3.94	55.46	-1812.57	13.19	260.60	-1801.68	4.51	287.87	-2539.62	51.40	1351.87	0.00	0.00	0.00	-2481.08	-16.30	1780.36	-2485.98	98.77	1795.41	-822.47	-37.09	1725.70	-2785.74	138.74	1753.12	54.78	1019.28	73.70	644.94	927.78	74.95	143.16
3.31000	-2997.92	-101.71	41.90	-2604.27	33.20	24.27	-2297.86	112.46	323.68	-2316.51	190.53	189.40	-2249.11	2.50	32.07	-2147.06	0.31	56.89	-1812.57	13.19	260.60	-1801.68	4.51	287.87	-2518.88	52.31	1351.09	0.00	0.00	0.00	-2472.20	-16.02	1779.70	-2480.84	99.91	1795.48	-822.47	-37.09	1725.70	-2775.52	138.89	1753.10	55.45	1019.19	73.87	644.39	927.78	74.69	140.31
3.32000	-3000.89	-99.48	40.65	-2606.17	33.45	24.53	-2283.58	112.86	320.06	-2302.84	190.27	188.14	-2225.97	6.76	35.25	-2119.68	4.39	58.04	-1812.57	13.19	260.60	-1801.68	4.51	287.87	-2513.99	53.40	1349.27	0.00	0.00	0.00	-2463.39	-15.82	1779.03	-2450.30	100.12	1792.93	-822.47	-37.09	1725.70	-2765.29	139.04	1753.08	54.63	1019.40	73.61	644.69	927.81	74.82	142.88
3.33000	-3003.39	-97.14	39.41	-2608.95	33.63	24.89	-2269.37	113.28	316.41	-2289.23	190.00	186.87	-2203.29	10.80	38.69	-2095.06	8.30	58.94	-1812.57	13.19	260.60	-1801.68	4.51	287.87	-2509.42	54.28	1348.21	0.00	0.00	0.00	-2454.65	-15.69	1778.36	-2454.78	100.49	1791.81	-822.47	-37.09	1725.70	-2755.04	139.19	1753.06	55.40	1018.82	73.98	644.85	928.13	74.75	140.17
3.34000	-3005.41	-94.70	38.18	-2612.53	33.74	25.34	-2255.24	113.70	312.74	-2275.67	189.73	185.59	-2181.15	14.61	42.33	-2073.05	12.05	59.59	-1812.57	13.19	260.60	-1801.68	4.51	287.87	-2497.32	54.75	1346.92	0.00	0.00	0.00	-2445.98	-15.65	1777.68	-2462.80	101.82	1791.77	-822.47	-37.09	1725.70	-2744.78	139.33	1753.04	54.41	1019.35	73.73	644.74	928.03	74.76	141.19
3.35000	-3006.92	-92.16	36.95	-2616.83	33.81	25.88	-2241.17	114.14	309.03	-2262.17	189.47	184.29	-2159.62	18.20	46.08	-2053.53	15.62	60.01	-1812.57	13.19	260.60	-1801.68	4.51	287.87	-2483.69	55.62	1345.61	0.00	0.00	0.00	-2437.36	-15.67	1777.00	-2491.57	101.75	1792.03	-822.47	-37.09	1725.70	-2734.51	139.48	1753.02	55.52	1019.04	73.84	644.24	927.93	74.71	141.72
3.36000	-3007.90	-89.51	35.74	-2621.77	33.83	26.49	-2227.18	114.58	305.29	-2248.73	189.21	182.99	-2138.78	21.57	49.86	-2036.36	19.03	60.21	-1812.57	13.19	260.60	-1801.68	4.51	287.87	-2479.59	56.48	1344.10	0.00	0.00	0.00	-2428.80	-15.77	1776.31	-2463.25	102.19	1790.44	-822.47	-37.09	1725.70	-2724.22	139.62	1752.99	55.66	1019.07	73.80	644.62	928.21	74.65	143.79
3.37000	-3008.34	-86.76	34.54	-2627.27	33.81	27.18	-2213.27	115.03	301.53	-2235.36	188.94	181.68	-2118.70	24.71	53.58	-2021.40	22.27	60.20	-1812.57	13.19	260.60	-1801.68	4.51	287.87	-2469.30	56.48	1342.79	0.00	0.00	0.00	-2420.30	-15.93	1775.62	-2435.00	103.10	1787.15	-822.47	-37.09	1725.70	-2713.93	139.76	1752.96	55.83	1018.92	74.08	644.20	928.21	74.45	141.02
3.38000	-3008.22	-83.91	33.35	-2633.24	33.78	27.93	-2199.44	115.50	297.74	-2222.05	188.68	180.35	-2099.47	27.64	57.17	-2008.54	25.34	59.99	-1812.57	13.19	260.60	-1801.68	4.51	287.87	-2460.38	56.66	1341.35	0.00	0.00	0.00	-2411.84	-16.15	1774.93	-2432.68	103.21	1786.59	-822.47	-37.09	1725.70	-2703.62	139.90	1752.94	55.24	1019.25	73.78	643.90	927.82	74.48	146.02
3.39000	-3007.52	-80.95	32.17	-2639.61	33.72	28.75	-2185.68	115.97	293.93	-2208.80	188.42	179.02	-2081.17	30.35	60.53	-1997.63	28.24	59.60	-1812.57	13.19	260.60	-1801.68	4.51	287.87	-2449.80	57.31	1340.14	0.00	0.00	0.00	-2403.43	-16.44	1774.24	-2436.97	103.35	1786.37	-822.47	-37.09	1725.70	-2693.29	140.04	1752.91	54.82	1019.19	73.59	644.47	927.80	74.71	143.45
3.40000	-3006.22	-77.88	31.01	-2646.30	33.66	29.62	-2172.01	116.45	290.10	-2195.62	188.16	177.68	-2063.85	32.84	63.59	-1988.55	30.97	59.03	-1812.57	13.19	260.60	-1801.68	4.51	287.87	-2448.57	57.21	1338.97	0.00	0.00	0.00	-2395.07	-16.78	1773.55	-2428.12	100.37	1786.00	-822.47	-37.09	1725.70	-2682.96	140.18	1752.87	56.14	1019.10	73.88	645.29	928.01	74.80	137.38
3.41000	-3004.30	-74.71	29.87	-2653.23	33.60	30.54	-2158.42	116.94	286.25	-2182.50	187.90	176.33	-2047.62	35.12	66.27	-1981.15	33.53	58.30	-1812.57	13.19	260.60	-1801.68	4.51	287.87	-2438.07	57.52	1337.56	0.00	0.00	0.00	-2386.75	-17.18	1772.85	-2420.22	100.01	1784.30	-822.47	-37.09	1725.70	-2672.62	140.31	1752.84	55.61	1019.09	73.79	645.07	927.97	74.78	140.24
3.42000	-3001.74	-71.44	28.74	-2660.32	33.56	31.50	-2144.92	117.44	282.38	-2169.46	187.64	174.98	-2032.53	37.18	68.48	-1975.31	35.93	57.41	-1812.57	13.19	260.60	-1801.68	4.51	287.87	-2422.88	57.50	1336.63	0.00	0.00	0.00	-2378.46	-17.64	1772.16	-2426.24	99.94	1785.03	-822.47	-37.09	1725.70	-2662.26	140.45	1752.81	56.32	1019.28	74.07	644.50	927.65	74.70	142.58
3.43000	-2998.52	-68.06	27.63	-2667.49	33.53	32.50	-2131.50	117.94	278.49	-2156.49	187.39	173.62	-2018.67	39.03	70.14	-1970.89	38.15	56.39	-1812.57	13.19	260.60	-1801.68	4.51	287.87	-2418.32	57.38	1335.94	0.00	0.00	0.00	-2370.21	-18.14	1771.47	-2379.50	100.45	1781.81	-822.47	-37.09	1725.70	-2651.89	140.58	1752.77	55.34	1019.12	73.94	644.50	928.04	74.66	139.57
3.44000	-2994.62	-64.57	26.54	-2674.66	33.54	33.53	-2118.18	118.45	274.59	-2143.60	187.13	172.25	-2006.11	40.67	71.16	-1967.76	40.21	55.25	-1812.57	13.19	260.60	-1801.68	4.51	287.87	-2407.67	57.38	1334.70	0.00	0.00	0.00	-2361.99	-18.69	1770.78	-2376.38	99.85	1780.35	-822.47	-37.09	1725.70	-2641.52	140.71	1752.73	54.85	1019.22	73.74	644.49	927.87	74.86	139.72
3.45000	-2990.03	-60.97	25.47	-2681.74	33.58	34.59	-2104.95	118.98	270.67	-2130.78	186.87	170.88	-1994.93	42.10	71.47	-1965.80	42.10	53.98	-1812.57	13.19	260.60	-1801.68	4.51	287.87	-2395.51	57.37	1334.17	0.00	0.00	0.00	-2353.80	-19.28	1770.09	-2388.91	98.12	1781.29	-822.47	-37.09	1725.70	-2631.13	140.84	1752.69	54.96	1019.24	73.65	644.39	927.81	74.76	142.38
3.46000	-2984.72	-57.27	24.43	-2688.67	33.67	35.66	-2091.81	119.50	266.74	-2118.04	186.62	169.50	-1985.21	43.32	70.99	-1964.86	43.82	52.62	-1812.57	13.19	260.60	-1801.68	4.51	287.87	-2390.15	57.48	1333.10	0.00	0.00	0.00	-2345.63	-19.92	1769.40	-2374.47	98.28	1779.93	-822.47	-37.09	1725.70	-2620.73	140.97	1752.65	54.42	1019.21	73.60	644.32	927.82	74.71	140.54
3.47000	-2978.68	-53.46	23.40	-2695.35	33.81	36.76	-2078.77	120.04	262.79	-2105.38	186.37	168.12	-1977.03	44.34	69.62	-1964.81	45.37	51.16	-1812.57	13.19	260.60	-1801.68	4.51	287.87	-2377.85	57.03	1332.30	0.00	0.00	0.00	-2337.48	-20.59	1768.72	-2354.89	97.82	1778.24	-822.47	-37.09	1725.70	-2610.33	141.10	1752.61	53.64	1020.05	73.14	644.38	927.92	74.66	140.58
3.48000	-2971.88	-49.54	22.40	-2701.72	34.02	37.86	-2065.82	120.58	258.84	-2092.79	186.11	166.73	-1970.45	45.15	67.28	-1965.52	46.75	49.63	-1812.57	13.19	260.60	-1801.68	4.51	287.87	-2366.45	57.04	1331.79	0.00	0.00	0.00	-2329.35	-21.30	1768.05	-2334.34	98.31	1777.45	-822.47	-37.09	1725.70	-2599.91	141.22	1752.57	54.33	1019.53	73.60	644.52	927.93	74.65	143.50
3.49000	-2964.32	-45.51	21.43	-2707.68	34.31	38.96	-2052.98	121.13	254.88	-2080.29	185.86	165.34	-1965.56	45.76	63.91	-1966.86	47.96	48.03	-1812.57	13.19	260.60	-1801.68	4.51	287.87	-2347.53	56.70	1331.46	0.00	0.00	0.00	-2321.24	-22.04	1767.37	-2349.14	97.39	1778.83	-822.47	-37.09	1725.70	-2589.49	141.35	1752.52	54.11	1019.61	73.48	644.38	927.68	74.74	142.27
3.50000	-2955.96	-41.37	20.48	-2713.16	34.68	40.06	-2040.23	121.68	250.91	-2067.88	185.61	163.94	-1962.43	46.16	59.40	-1968.69	49.00	46.37	-1812.57	13.19	260.60	-1801.68	4.51	287.87	-2340.81	55.97	1331.02	0.00	0.00	0.00	-2313.13	-22.82	1766.71	-2337.93	96.78	1779.01	-822.47	-37.09	1725.70	-2579.05	141.47	1752.48	54.40	1019.30	73.53	644.38	927.81	74.75	141.79
3.51000	-2946.79	-37.13	19.55	-2718.09	35.14	41.15	-2027.59	122.24	246.94	-2055.55	185.36	162.55	-1961.15	46.37	53.68	-1970.89	49.87	44.67	-1812.57	13.19	260.60	-1801.68	4.51	287.87	-2327.28	56.01	1331.62	0.00	0.00	0.00	-2305.03	-23.62	1766.05	-2304.68	92.48	1776.18	-822.47	-37.09	1725.70	-2568.61	141.59	1752.43	55.91	1018.82	74.06	644.36	927.99	74.59	139.01
3.52000	-2936.79	-32.77	18.66	-2722.37	35.70	42.22	-2015.05	122.81	242.97	-2043.31	185.12	161.15	-1967.23	48.10	43.32	-1973.32	50.58	42.94	-1812.57	13.19	260.60	-1801.68	4.51	287.87	-2324.02	55.93	1332.36	0.00	0.00	0.00	-2296.94	-24.44	1765.39	-2277.26	93.03	1776.60	-822.47	-37.09	1725.70	-2558.16	141.70	1752.38	54.80	1019.16	73.77	644.24	928.10	74.55	142.15
3.53000	-2925.94	-28.30	17.79	-2725.93	36.38	43.28	-2002.63	123.38	238.99	-2031.16	184.87	159.75	-1965.43	44.64	39.69	-1975.84	51.11	41.19	-1812.57	13.19	260.60	-1801.68	4.51	287.87	-2312.55	55.28	1333.28	0.00	0.00	0.00	-2288.84	-25.28	1764.75	-2278.97	91.19	1779.54	-822.47	-37.09	1725.70	-2547.70	141.82	1752.33	55.03	1019.58	73.76	644.61	927.91	74.72	142.23
3.54000	-2914.22	-23.72	16.96	-2728.69	37.17	44.30	-1990.31	123.95	235.01	-2019.10	184.62	158.35	-1967.92	44.74	32.19	-1978.33	51.47	39.43	-1812.57	13.19	260.60	-1801.68	4.51	287.87	-2293.70	56.03	1334.28	0.00	0.00	0.00	-2280.74	-26.15	1764.11	-2263.87	89.19	1779.46	-822.47	-37.09	1725.70	-2537.24	141.94	1752.27	54.34	1019.78	73.44	645.01	927.83	74.80	142.57
3.55000	-2901.62	-19.03	16.15	-2730.57	38.09	45.30	-1978.10	124.53	231.03	-2007.13	184.38	156.95	-1979.99	44.70	22.90	-1980.65	51.67	37.67	-1812.57	13.19	260.60	-1801.68	4.51	287.87	-2294.30	55.56	1335.78	0.00	0.00	0.00	-2272.64	-27.02	1763.48	-2231.52	89.04	1778.26	-822.47	-37.09	1725.70	-2526.77	142.05	1752.22	55.55	1019.50	73.82	645.01	928.09	74.67	141.74
3.56000	-2888.11	-14.22	15.38	-2731.50	39.15	46.26	-1966.01	125.12	227.06	-1995.26	184.13	155.54	-1983.18	46.52	15.25	-1982.67	51.69	35.93	-1812.57	13.19	260.60	-1801.68	4.51	287.87	-2284.56	55.61	1336.81	0.00	0.00	0.00	-2264.53	-27.92	1762.86	-2230.73	87.11	1780.00	-822.47	-37.09	1725.70	-2516.29	142.16	1752.16	54.99	1019.47	73.76	644.69	928.14	74.63	140.73
3.57000	-2873.67	-9.30	14.64	-2731.38	40.36	47.17	-1954.03	125.71	223.09	-1983.49	183.89	154.14	-1940.59	48.63	18.69	-1984.24	51.54	34.22	-1812.57	13.19	260.60	-1801.68	4.51	287.87	-2274.04	55.80	1338.61	0.00	0.00	0.00	-2256.40	-28.82	1762.25	-2254.95	85.19	1783.52	-822.47	-37.09	1725.70	-2505.80	142.27	1752.11	55.20	1019.43	73.70	644.99	927.69	74.75	139.91
3.58000	-2858.29	-4.28	13.94	-2730.14	41.72	48.03	-1942.16	126.30	219.12	-1971.81	183.65	152.74	-1947.63	48.38	15.53	-1974.83	50.39	33.03	-1812.57	13.19	260.60	-1801.68	4.51	287.87	-2260.82	55.98	1340.46	0.00	0.00	0.00	-2248.26	-29.73	1761.65	-2246.96	85.45	1784.75	-822.47	-37.09	1725.70	-2495.31	142.38	1752.05	55.26	1019.19	73.84	644.90	927.79	74.74	140.53
3.59000	-2841.95	0.87	13.27	-2727.70	43.25	48.84	-1930.42	126.90	215.16	-1960.23	183.41	151.35	-1932.88	46.64	15.42	-1999.11	50.03	26.79	-1812.57	13.19	260.60	-1801.68	4.51	287.87	-2254.08	55.22	1342.10	0.00	0.00	0.00	-2240.10	-30.64	1761.07	-2220.04	82.37	1784.91	-822.47	-37.09	1725.70	-2484.81	142.48	1751.99	55.62	1019.12	73.91	645.07	927.86	74.88	141.71
3.60000	-2824.62	6.12	12.64	-2723.99	44.95	49.58	-1918.80	127.50	211.21	-1948.76	183.17	149.95	-1958.81	47.96	8.57	-2012.62	50.52	22.12	-1812.57	13.19	260.60	-1801.68	4.51	287.87	-2237.04	55.23	1343.16	0.00	0.00	0.00	-2231.91	-31.55	1760.49	-2210.67	82.12	1785.19	-822.47	-37.09	1725.70	-2474.30	142.59	1751.93	55.29	1019.11	73.90	645.04	928.04	74.72	140.65
3.61000	-2806.29	11.49	12.04	-2718.91	46.83	50.26	-1907.30	128.11	207.27	-1937.39	182.94	148.56	-1950.63	48.52	7.83	-1993.79	50.62	24.83	-1812.57	13.19	260.60	-1801.68	4.51	287.87	-2231.20	54.82	1344.22	0.00	0.00	0.00	-2223.70	-32.46	1759.93	-2186.38	81.84	1784.16	-822.47	-37.09	1725.70	-2463.79	142.69	1751.86	55.35	1019.21	73.91	645.12	927.44	75.04	138.30
3.62000	-2786.94	16.98	11.49	-2712.40	48.90	50.86	-1895.92	128.71	203.34	-1926.12	182.70	147.17	-1970.32	48.10	4.61	-1999.42	51.02	23.88	-1812.57	13.19	260.60	-1801.68	4.51	287.87	-2220.02	54.83	1345.58	0.00	0.00	0.00	-2215.46	-33.37	1759.38	-2175.77	78.32	1784.61	-822.47	-37.09	1725.70	-2453.27	142.79	1751.80	55.03	1019.14	73.81	644.71	927.66	74.88	141.14
3.63000	-2766.56	22.58	10.97	-2704.36	51.18	51.39	-1884.67	129.32	199.42	-1914.96	182.46	145.78	-1967.91	47.61	4.52	-1996.57	50.43	23.93	-1812.57	13.19	260.60	-1801.68	4.51	287.87	-2213.12	54.88	1346.55	0.00	0.00	0.00	-2207.19	-34.27	1758.84	-2171.35	78.01	1786.14	-822.47	-37.09	1725.70	-2442.75	142.89	1751.73	54.79	1019.45	73.65	644.36	928.04	74.58	142.49
3.64000	-2745.11	28.30	10.50	-2694.73	53.67	51.83	-1873.55	129.94	195.52	-1903.91	182.23	144.40	-1997.51	48.09	-2.98	-1996.68	50.87	23.46	-1812.57	13.19	260.60	-1801.68	4.51	287.87	-2205.58	54.82	1347.50	0.00	0.00	0.00	-2198.88	-35.17	1758.32	-2162.74	78.31	1787.99	-822.47	-37.09	1725.70	-2432.22	142.98	1751.66	55.77	1019.01	73.96	644.39	928.30	74.50	142.11
3.65000	-2722.58	34.13	10.07	-2683.42	56.37	52.18	-1862.56	130.55	191.64	-1892.97	182.00	143.02	-1945.95	47.55	7.12	-1975.45	49.80	26.95	-1812.57	13.19	260.60	-1801.68	4.51	287.87	-2187.62	54.95	1348.79	0.00	0.00	0.00	-2190.53	-36.04	1757.82	-2159.47	76.49	1788.47	-822.47	-37.09	1725.70	-2421.69	143.08	1751.59	54.62	1019.90	73.47	644.44	928.12	74.50	143.41
3.66000	-2698.96	40.08	9.68	-2670.34	59.30	52.43	-1851.71	131.17	187.77	-1882.14	181.77	141.65	-1949.37	48.65	5.90	-1977.32	50.02	26.61	-1812.57	13.19	260.60	-1801.68	4.51	287.87	-2184.07	54.96	1349.59	0.00	0.00	0.00	-2182.14	-36.91	1757.33	-2141.29	76.27	1789.55	-822.47	-37.09	1725.70	-2411.15	143.17	1751.52	55.21	1019.39	73.70	645.26	927.79	74.89	142.19
3.67000	-2674.22	46.14	9.34	-2655.43	62.47	52.58	-1840.98	131.79	183.92	-1871.43	181.54	140.28	-1964.32	47.03	2.84	-1982.95	50.22	25.98	-1812.57	13.19	260.60	-1801.68	4.51	287.87	-2168.40	54.84	1350.69	0.00	0.00	0.00	-2173.70	-37.75	1756.85	-2138.39	75.03	1790.75	-822.47	-37.09	1725.70	-2400.61	143.26	1751.45	55.58	1019.23	74.06	644.85	928.28	74.67	138.75
3.68000	-2648.35	52.32	9.04	-2638.60	65.88	52.63	-1830.40	132.41	180.09	-1860.83	181.31	138.92	-1958.23	46.77	3.81	-1992.18	49.38	23.70	-1812.57	13.19	260.60	-1801.68	4.51	287.87	-2168.46	54.79	1351.72	0.00	0.00	0.00	-2165.21	-38.57	1756.40	-2112.75	73.60	1791.12	-822.47	-37.09	1725.70	-2390.07	143.35	1751.37	55.71	1019.18	73.92	644.37	927.97	74.66	140.70
3.69000	-2621.32	58.62	8.79	-2619.77	69.55	52.55	-1819.95	133.03	176.28	-1850.35	181.08	137.56	-1948.28	46.07	6.18	-1977.07	50.04	25.86	-1812.57	13.19	260.60	-1801.68	4.51	287.87	-2153.26	55.48	1352.92	0.00	0.00	0.00	-2156.67	-39.37	1755.96	-2129.25	73.97	1793.33	-822.47	-37.09	1725.70	-2379.52	143.43	1751.30	55.57	1019.37	73.76	644.66	927.73	74.90	143.92
3.70000	-2593.11	65.04	8.59	-2598.87	73.49	52.36	-1809.64	133.65	172.50	-1839.99	180.86	136.22	-1962.16	48.67	2.61	-1973.54	50.16	27.55	-1812.57	13.19	260.60	-1801.68	4.51	287.87	-2138.23	55.64	1354.11	0.00	0.00	0.00	-2148.08	-40.14	1755.54	-2120.86	72.88	1793.02	-822.47	-37.09	1725.70	-2368.97	143.52	1751.22	54.68	1019.61	73.53	645.17	927.92	74.85	141.50
3.71000	-2563.72	71.58	8.43	-2575.80	77.69	52.04	-1799.47	134.28	168.74	-1829.74	180.63	134.88	-1946.53	47.39	5.94	-1973.77	47.97	27.98	-1812.57	13.19	260.60	-1801.68	4.51	287.87	-2129.77	56.18	1354.96	0.00	0.00	0.00	-2139.42	-40.88	1755.14	-2089.64	72.18	1792.85	-822.47	-37.09	1725.70	-2358.42	143.60	1751.14	55.16	1019.36	73.72	644.63	928.42	74.60	143.95
3.72000	-2533.11	78.24	8.33	-2550.50	82.18	51.59	-1789.45	134.90	165.01	-1819.63	180.41	133.55	-1947.40	47.25	6.44	-1981.64	48.91	25.54	-1812.57	13.19	260.60	-1801.68	4.51	287.87	-2125.35	56.37	1356.06	0.00	0.00	0.00	-2130.70	-41.59	1754.75	-2097.54	72.10	1795.27	-822.47	-37.09	1725.70	-2347.86	143.68	1751.06	55.11	1018.97	73.81	644.25	928.30	74.56	139.53
3.73000	-2501.27	85.01	8.27	-2522.88	86.96	51.01	-1779.58	135.53	161.31	-1809.63	180.19	132.23	-1963.23	46.06	2.46	-1985.08	49.76	24.88	-1812.57	13.19	260.60	-1801.68	4.51	287.87	-2120.48	56.24	1357.43	0.00	0.00	0.00	-2121.91	-42.26	1754.39	-2098.30	72.24	1797.70	-822.47	-37.09	1725.70	-2337.30	143.76	1750.98	55.00	1019.41	73.59	644.84	927.90	74.69	139.58
3.74000	-2468.18	91.91	8.27	-2492.86	92.04	50.28	-1769.85	136.15	157.63	-1799.76	179.97	130.91	-1964.74	45.76	2.45	-1976.76	47.77	26.88	-1812.57	13.19	260.60	-1801.68	4.51	287.87	-2111.21	56.75	1358.52	0.00	0.00	0.00	-2113.06	-42.90	1754.05	-2078.37	73.17	1796.01	-822.47	-37.09	1725.70	-2326.74	143.83	1750.89	54.82	1019.34	73.70	644.44	928.11	74.58	142.02
3.75000	-2433.83	98.92	8.32	-2460.36	97.43	49.40	-1760.27	136.77	153.99	-1790.02	179.75	129.61	-1976.03	46.00	-0.50	-1981.65	49.60	25.36	-1812.57	13.19	260.60	-1801.68	4.51	287.87	-2112.38	56.73	1359.80	0.00	0.00	0.00	-2104.13	-43.49	1753.74	-2073.04	73.64	1797.85	-822.47	-37.09	1725.70	-2316.18	143.91	1750.81	54.97	1019.43	73.71	645.31	927.83	74.94	142.27
3.76000	-2398.18	106.06	8.43	-2425.30	103.13	48.36	-1750.84	137.40	150.38	-1780.41	179.54	128.32	-1951.17	45.87	4.25	-1989.75	48.64	24.37	-1812.57	13.19	260.60	-1801.68	4.51	287.87	-2107.60	57.28	1360.39	0.00	0.00	0.00	-2095.13	-44.04	1753.44	-2069.32	72.65	1799.96	-822.47	-37.09	1725.70	-2305.61	143.98	1750.72	54.73	1018.85	73.81	646.15	927.82	75.13	143.71
3.77000	-2361.21	113.32	8.59	-2387.60	109.17	47.17	-1741.57	138.02	146.81	-1770.93	179.32	127.04	-1927.03	47.75	10.38	-1989.25	49.52	23.68	-1812.57	13.19	260.60	-1801.68	4.51	287.87	-2086.29	57.95	1361.23	0.00	0.00	0.00	-2086.04	-44.54	1753.17	-2054.83	72.71	1799.74	-822.47	-37.09	1725.70	-2295.05	144.05	1750.63	55.24	1019.16	73.93	644.99	928.00	74.75	142.48
3.78000	-2301.25	120.84	12.76	-2347.02	115.77	45.39	-1732.45	138.64	143.27	-1761.59	179.11	125.77	-1949.08	47.18	3.73	-1981.13	49.80	25.76	-1812.57	13.19	260.60	-1801.68	4.51	287.87	-2082.74	57.68	1362.23	0.00	0.00	0.00	-2076.87	-44.99	1752.92	-2058.55	71.62	1799.94	-822.47	-37.09	1725.70	-2284.48	144.11	1750.54	55.13	1019.53	73.72	645.08	928.12	74.80	141.22
3.79000	-2281.33	129.42	9.86	-2317.88	121.99	43.42	-1723.49	139.26	139.76	-1752.37	178.89	124.51	-1969.88	47.24	0.67	-1964.47	48.91	29.12	-1812.57	13.19	260.60	-1801.68	4.51	287.87	-2075.60	57.67	1362.89	0.00	0.00	0.00	-2067.62	-45.39	1752.69	-2034.59	73.67	1800.15	-822.47	-37.09	1725.70	-2273.91	144.18	1750.45	54.19	1019.49	73.48	645.37	927.75	74.92	143.49
3.80000	-2261.17	135.93	8.03	-2282.49	128.48	43.05	-1714.69	139.88	136.30	-1743.30	178.68	123.26	-1981.81	48.47	-1.86	-1993.66	49.32	24.25	-1812.57	13.19	260.60	-1801.68	4.51	287.87	-2063.39	57.65	1363.21	0.00	0.00	0.00	-2058.27	-45.73	1752.49	-2020.82	73.42	1799.54	-822.47	-37.09	1725.70	-2263.35	144.24	1750.36	55.24	1018.94	73.87	645.06	927.68	74.88	145.86
3.81000	-2229.37	142.48	7.55	-2245.02	134.25	43.05	-1706.05	140.50	132.87	-1734.36	178.47	122.03	-1960.34	47.57	3.37	-1985.31	49.93	24.23	-1812.57	13.19	260.60	-1801.68	4.51	287.87	-2055.34	58.02	1364.12	0.00	0.00	0.00	-2048.84	-46.01	1752.32	-2020.98	73.93	1800.68	-822.47	-37.09	1725.70	-2252.78	144.30	1750.26	56.16	1018.94	74.04	644.64	927.78	74.70	144.24
3.82000	-2196.77	147.93	7.53	-2193.60	139.61	44.93	-1697.58	141.11	129.49	-1725.56	178.27	120.81	-1954.87	48.21	4.69	-2003.52	49.26	20.75	-1812.57	13.19	260.60	-1801.68	4.51	287.87	-2054.13	57.97	1364.66	0.00	0.00	0.00	-2039.30	-46.24	1752.17	-2027.26	73.37	1801.26	-822.47	-37.09	1725.70	-2242.21	144.36	1750.17	56.19	1018.69	74.07	644.99	927.85	74.80	142.63
3.83000	-2167.27	154.33	6.48	-2171.12	143.79	41.70	-1689.27	141.72	126.15	-1716.91	178.06	119.61	-1976.77	47.44	-0.75	-1994.17	51.61	23.55	-1812.57	13.19	260.60	-1801.68	4.51	287.87	-2043.70	57.87	1364.95	0.00	0.00	0.00	-2029.67	-46.40	1752.05	-1998.87	73.89	1801.21	-822.47	-37.09	1725.70	-2231.64	144.42	1750.07	55.58	1019.03	73.89	645.04	927.88	74.76	142.39
3.84000	-2123.48	158.34	8.71	-2151.90	148.16	37.65	-1681.13	142.33	122.86	-1708.40	177.86	118.42	-1962.86	48.55	3.38	-1955.59	52.78	31.19	-1812.57	13.19	260.60	-1801.68	4.51	287.87	-2033.01	58.02	1365.15	0.00	0.00	0.00	-2019.93	-46.49	1751.95	-2008.51	74.37	1802.21	-822.47	-37.09	1725.70	-2221.07	144.47	1749.97	54.61	1019.60	73.64	644.34	927.82	74.65	142.93
3.85000	-2095.00	162.43	6.64	-2107.23	152.87	37.49	-1673.15	142.94	119.61	-1700.03	177.65	117.24	-1949.43	48.94	6.23	-1970.81	50.98	30.05	-1812.57	13.19	260.60	-1801.68	4.51	287.87	-2027.76	57.62	1365.38	0.00	0.00	0.00	-2010.09	-46.51	1751.88	-1992.30	74.73	1800.24	-822.47	-37.09	1725.70	-2210.51	144.52	1749.87	54.96	1019.74	73.58	644.92	927.53	74.93	142.99
3.86000	-2058.59	167.19	7.04	-2070.59	156.64	36.46	-1665.35	143.55	116.41	-1691.81	177.45	116.08	-1970.45	49.27	2.06	-1984.90	51.58	27.13	-1812.57	13.19	260.60	-1801.68	4.51	287.87	-2019.44	57.50	1365.23	0.00	0.00	0.00	-2000.14	-46.46	1751.85	-1968.20	75.48	1800.24	-822.47	-37.09	1725.70	-2199.94	144.57	1749.77	55.43	1019.59	73.73	644.61	927.89	74.70	143.58
3.87000	-2017.57	180.18	20.76	-2037.36	160.07	34.72	-1657.72	144.15	113.26	-1683.74	177.25	114.94	-1964.13	51.11	3.85	-1978.84	52.03	28.69	-1812.57	13.19	260.60	-1801.68	4.51	287.87	-2003.55	57.11	1364.87	0.00	0.00	0.00	-1990.07	-46.33	1751.84	-1969.85	76.38	1800.25	-822.47	-37.09	1725.70	-2189.38	144.62	1749.66	55.35	1019.26	73.63	644.68	927.93	74.71	143.22
3.88000	-1986.20	181.12	19.71	-2006.22	167.42	48.49	-1650.26	144.74	110.16	-1675.82	177.06	113.81	-1924.85	51.88	12.17	-1966.45	52.59	32.08	-1812.57	13.19	260.60	-1801.68	4.51	287.87	-2001.59	57.04	1364.65	0.00	0.00	0.00	-1979.89	-46.13	1751.86	-1942.95	74.71	1798.47	-822.47	-37.09	1725.70	-2178.82	144.66	1749.56	55.59	1019.34	73.64	644.34	928.08	74.61	146.23
3.89000	-1944.91	182.33	21.11	-1971.22	170.16	46.59	-1642.99	145.34	107.11	-1668.05	176.86	112.70	-1947.84	51.19	8.94	-1977.27	53.03	31.98	-1812.57	13.19	260.60	-1801.68	4.51	287.87	-1991.49	56.98	1364.31	0.00	0.00	0.00	-1969.59	-45.84	1751.91	-1954.51	75.53	1798.98	-822.47	-37.09	1725.70	-2168.25	144.71	1749.45	55.29	1019.17	73.83	644.17	928.29	74.61	144.98
3.90000	-1911.08	184.22	21.14	-1937.88	172.24	44.95	-1635.89	145.92	104.12	-1660.43	176.66	111.61	-1955.07	52.80	7.80	-1973.53	52.03	32.51	-1812.57	13.19	260.60	-1801.68	4.51	287.87	-1984.58	56.77	1363.57	0.00	0.00	0.00	-1959.16	-45.47	1751.99	-1946.67	75.38	1799.75	-822.47	-37.09	1725.70	-2157.70	144.75	1749.34	54.69	1019.71	73.55	644.70	928.08	74.78	143.03
3.91000	-1875.69	184.96	21.67	-1900.40	173.75	44.51	-1628.97	146.51	101.18	-1652.97	176.47	110.54	-1952.18	51.43	9.30	-1962.12	50.91	33.38	-1812.57	13.19	260.60	-1801.68	4.51	287.87	-1973.81	56.67	1363.03	0.00	0.00	0.00	-1948.61	-45.01	1752.11	-1934.17	75.83	1798.20	-822.47	-37.09	1725.70	-2147.14	144.78	1749.23	55.23	1019.14	73.73	644.57	928.43	74.48	141.92
3.92000	-1830.09	185.89	26.10	-1867.26	174.51	43.79	-1622.23	147.09	98.30	-1645.67	176.28	109.48	-1967.17	51.00	5.36	-1969.78	51.95	33.03	-1812.57	13.19	260.60	-1801.68	4.51	287.87	-1967.98	57.20	1361.83	0.00	0.00	0.00	-1937.93	-44.46	1752.26	-1936.14	75.62	1798.38	-822.47	-37.09	1725.70	-2136.59	144.82	1749.12	55.52	1019.17	73.82	645.56	927.78	75.02	143.72
3.93000	-1799.39	186.14	27.26	-1830.55	174.85	44.77	-1615.68	147.66	95.48	-1638.52	176.09	108.44	-1975.38	49.06	2.47	-1975.13	49.02	29.03	-1812.57	13.19	260.60	-1801.68	4.51	287.87	-1959.03	56.30	1360.82	0.00	0.00	0.00	-1927.11	-43.82	1752.44	-1918.26	76.38	1797.38	-822.47	-37.09	1725.70	-2126.04	144.85	1749.01	55.80	1019.36	73.93	644.71	927.91	74.77	144.44
3.94000	-1753.77	186.15	32.47	-1794.21	175.29	46.09	-1609.32	148.23	92.72	-1631.54	175.90	107.43	-1945.82	48.79	7.71	-1990.15	48.35	26.05	-1812.57	13.19	260.60	-1801.68	4.51	287.87	-1948.90	56.12	1360.01	0.00	0.00	0.00	-1916.16	-43.09	1752.65	-1898.92	76.93	1795.48	-822.47	-37.09	1725.70	-2115.49	144.88	1748.89	54.75	1019.52	73.67	644.69	928.11	74.72	146.21
3.95000	-1725.21	185.10	34.27	-1756.34	175.19	48.11	-1603.14	148.80	90.01	-1624.72	175.72	106.43	-1961.75	46.68	3.36	-1991.79	46.59	24.47	-1812.57	13.19	260.60	-1801.68	4.51	287.87	-1939.19	56.12	1358.91	0.00	0.00	0.00	-1905.07	-42.26	1752.90	-1881.15	77.90	1794.40	-822.47	-37.09	1725.70	-2104.95	144.91	1748.78	54.88	1019.44	73.64	645.04	927.99	74.82	143.00
3.96000	-1682.35	182.82	40.49	-1721.61	174.74	50.35	-1597.16	149.36	87.38	-1618.06	175.53	105.46	-1954.64	47.09	3.96	-1980.97	46.01	25.63	-1812.57	13.19	260.60	-1801.68	4.51	287.87	-1932.18	55.53	1358.34	0.00	0.00	0.00	-1893.83	-41.32	1753.19	-1878.18	77.84	1791.89	-822.47	-37.09	1725.70	-2094.41	144.93	1748.66	54.96	1019.25	73.79	645.59	928.12	74.90	140.40
3.97000	-1631.33	181.95	48.98	-1686.99	174.15	52.91	-1591.36	149.91	84.80	-1611.57	175.35	104.50	-1963.63	44.88	1.23	-1970.33	46.91	28.78	-1812.57	13.19	260.60	-1801.68	4.51	287.87	-1926.29	55.50	1356.98	0.00	0.00	0.00	-1882.45	-40.28	1753.51	-1868.20	77.50	1791.24	-822.47	-37.09	1725.70	-2083.88	144.95	1748.54	55.05	1019.35	73.67	644.78	928.17	74.77	141.08
3.98000	-1606.20	181.99	57.64	-1649.17	171.96	57.09	-1585.76	150.45	82.29	-1605.25	175.17	103.57	-1952.38	44.82	4.96	-1973.46	45.69	28.07	-1812.57	13.19	260.60	-1801.68	4.51	287.87	-1920.85	55.43	1356.08	0.00	0.00	0.00	-1870.92	-39.13	1753.87	-1863.96	77.36	1791.21	-822.47	-37.09	1725.70	-2073.35	144.97	1748.42	55.23	1019.52	73.68	644.33	927.77	74.75	137.54
3.99000	-1573.83	179.88	63.31	-1618.33	168.74	61.49	-1580.36	150.99	79.85	-1599.10	174.99	102.66	-1951.10	44.00	4.08	-1973.26	45.37	28.64	-1812.57	13.19	260.60	-1801.68	4.51	287.87	-1909.05	55.98	1354.35	0.00	0.00	0.00	-1859.23	-37.88	1754.26	-1858.64	78.42	1789.88	-822.47	-37.09	1725.70	-2062.82	144.99	1748.29	54.15	1019.86	73.42	645.53	927.60	75.11	142.44
4.00000	-1541.05	177.05	70.34	-1586.57	166.10	66.80	-1575.16	151.53	77.48	-1593.12	174.82	101.77	-1949.85	44.65	4.17	-1959.77	45.28	30.10	-1812.57	13.19	260.60	-1801.68	4.51	287.87	-1897.23	56.24	1352.84	0.00	0.00	0.00	-1847.39	-36.51	1754.69	-1847.37	78.60	1788.14	-822.47	-37.09	1725.70	-2052.30	145.01	1748.17	55.62	1019.33	73.85	645.22	927.92	74.90	142.75
4.01000	-1509.58	171.79	79.44	-1556.79	163.30	73.35	-1570.15	152.05	75.18	-1587.31	174.64	100.91	-1937.17	43.27	7.94	-1949.61	45.30	31.44	-1812.57	13.19	260.60	-1801.68	4.51	287.87	-1887.63	56.22	1351.20	0.00	0.00	0.00	-1835.39	-35.03	1755.16	-1840.43	79.42	1787.39	-822.47	-37.09	1725.70	-2041.79	145.02	1748.04	55.50	1019.04	73.97	645.17	928.02	74.82	142.94
4.02000	-1482.00	170.10	87.65	-1523.95	163.75	84.76	-1565.35	152.57	72.95	-1581.67	174.47	100.07	-1950.92	43.16	4.49	-1970.83	44.46	28.22	-1812.57	13.19	260.60	-1801.68	4.51	287.87	-1882.15	62.07	1357.62	0.00	0.00	0.00	-1823.22	-33.42	1755.67	-1832.08	79.03	1785.29	-822.47	-37.09	1725.70	-2031.28	145.03	1747.92	54.84	1019.33	73.77	645.06	927.99	74.90	142.50
4.03000	-1455.42	167.11	97.79	-1496.69	160.75	93.70	-1560.75	153.08	70.79	-1576.21	174.30	99.25	-1953.61	44.56	3.76	-1960.83	46.58	30.58	-1812.57	13.19	260.60	-1801.68	4.51	287.87	-1874.15	63.47	1357.22	0.00	0.00	0.00	-1810.89	-31.69	1756.23	-1819.43	79.17	1782.69	-822.47	-37.09	1725.70	-2020.77	145.04	1747.79	54.91	1019.33	73.78	644.99	927.95	74.78	141.91
4.04000	-1430.49	163.81	108.68	-1473.00	159.61	102.14	-1556.36	153.59	68.71	-1570.93	174.13	98.46	-1978.34	45.36	-1.28	-1979.49	45.26	27.41	-1812.57	13.19	260.60	-1801.68	4.51	287.87	-1863.18	64.28	1355.38	0.00	0.00	0.00	-1794.58	-25.65	1763.91	-1817.16	79.55	1781.03	-822.47	-37.09	1725.70	-2010.27	145.04	1747.66	55.41	1019.19	73.81	644.45	927.87	74.63	144.59
4.05000	-1409.55	162.65	118.46	-1450.69	157.76	110.90	-1552.17	154.08	66.71	-1565.83	173.96	97.70	-1949.28	44.24	4.63	-1964.70	44.91	29.64	-1812.57	13.19	260.60	-1801.68	4.51	287.87	-1855.74	64.38	1353.57	0.00	0.00	0.00	-1784.48	-24.32	1764.28	-1788.27	79.96	1779.24	-822.47	-37.09	1725.70	-1999.78	145.04	1747.52	54.74	1019.97	73.38	644.18	928.27	74.45	144.43
4.06000	-1390.14	161.35	128.20	-1430.75	156.33	119.15	-1548.20	154.57	64.78	-1560.92	173.80	96.96	-1951.73	43.71	3.75	-1980.82	45.19	25.59	-1812.57	13.19	260.60	-1801.68	4.51	287.87	-1845.30	64.62	1351.71	0.00	0.00	0.00	-1769.30	-23.54	1762.23	-1772.07	80.75	1776.93	-822.47	-37.09	1725.70	-1989.30	145.04	1747.39	55.03	1019.78	73.58	644.36	927.99	74.69	142.48
4.07000	-1371.97	159.58	136.11	-1412.11	153.87	126.60	-1544.43	155.05	62.94	-1556.18	173.63	96.25	-1960.19	44.16	3.04	-1959.81	44.63	30.06	-1812.57	13.19	260.60	-1801.68	4.51	287.87	-1835.03	64.84	1350.07	0.00	0.00	0.00	-1758.21	-23.12	1760.64	-1769.83	81.12	1775.45	-822.47	-37.09	1725.70	-1978.82	145.04	1747.25	54.62	1019.73	73.58	644.75	927.81	74.83	141.79
4.08000	-1357.20	160.25	141.54	-1395.34	151.21	132.62	-1540.88	155.52	61.17	-1551.63	173.47	95.56	-1932.79	43.60	9.29	-1969.09	45.49	27.94	-1812.57	13.19	260.60	-1801.68	4.51	287.87	-1827.09	65.33	1348.46	0.00	0.00	0.00	-1754.33	-23.00	1759.44	-1776.70	81.89	1775.68	-822.47	-37.09	1725.70	-1968.35	145.03	1747.12	54.74	1019.28	73.80	644.47	927.87	74.65	142.66
4.09000	-1342.95	159.18	145.80	-1380.94	149.44	136.54	-1537.55	155.98	59.49	-1547.27	173.31	94.90	-1953.32	43.51	4.84	-1976.45	45.40	27.17	-1812.57	13.19	260.60	-1801.68	4.51	287.87	-1819.20	65.96	1346.77	0.00	0.00	0.00	-1743.14	-22.53	1757.92	-1771.39	82.48	1774.15	-822.47	-37.09	1725.70	-1957.89	145.02	1746.98	54.35	1019.34	73.54	644.71	927.81	74.81	142.48
4.10000	-1332.56	160.31	146.10	-1369.82	149.42	137.05	-1534.43	156.43	57.89	-1543.09	173.15	94.27	-1944.09	44.47	4.50	-1975.01	44.98	27.48	-1812.57	13.19	260.60	-1801.68	4.51	287.87	-1809.60	66.47	1345.23	0.00	0.00	0.00	-1734.14	-22.17	1756.86	-1756.28	82.19	1773.13	-822.47	-37.09	1725.70	-1947.43	145.01	1746.84	54.80	1018.93	73.77	644.05	927.92	74.59	147.19
4.11000	-1322.29	158.46	145.83	-1362.15	150.89	134.37	-1531.53	156.87	56.38	-1539.11	173.00	93.67	-1957.29	42.53	2.20	-1986.47	44.69	24.34	-1812.57	13.19	260.60	-1801.68	4.51	287.87	-1796.85	67.20	1343.82	0.00	0.00	0.00	-1723.54	-22.08	1755.78	-1726.11	83.32	1769.91	-822.47	-37.09	1725.70	-1936.99	144.99	1746.70	53.75	1019.77	73.29	644.11	928.01	74.51	147.36
4.12000	-1314.32	157.90	142.63	-1352.88	149.87	132.95	-1528.86	157.31	54.95	-1535.31	172.85	93.10	-1958.89	42.99	3.29	-1979.24	44.89	25.32	-1812.57	13.19	260.60	-1801.68	4.51	287.87	-1791.98	67.44	1342.77	0.00	0.00	0.00	-1715.61	-21.12	1755.01	-1711.51	83.37	1767.49	-822.47	-37.09	1725.70	-1926.55	144.98	1746.55	55.10	1019.16	73.87	644.64	928.19	74.67	143.84
4.13000	-1309.41	155.46	136.73	-1348.39	146.32	126.66	-1526.40	157.73	53.62	-1531.71	172.70	92.55	-1938.75	43.94	7.69	-1983.05	43.64	24.66	-1812.57	13.19	260.60	-1801.68	4.51	287.87	-1780.21	67.98	1341.74	0.00	0.00	0.00	-1710.79	-20.22	1754.57	-1718.06	89.32	1774.46	-822.47	-37.09	1725.70	-1916.12	144.95	1746.41	55.39	1019.23	73.87	644.65	928.00	74.66	140.79
4.14000	-1305.42	152.90	128.75	-1346.07	145.36	118.60	-1524.18	158.14	52.37	-1528.31	172.55	92.04	-1968.42	43.29	2.72	-1992.39	44.10	22.79	-1812.57	13.19	260.60	-1801.68	4.51	287.87	-1772.43	68.45	1341.06	0.00	0.00	0.00	-1695.63	-19.71	1753.48	-1709.48	88.92	1775.46	-822.47	-37.09	1725.70	-1905.69	144.93	1746.26	55.40	1019.41	73.78	644.33	927.89	74.55	140.43
4.15000	-1303.04	146.01	119.51	-1343.39	140.07	110.42	-1522.17	158.54	51.21	-1525.10	172.40	91.56	-1946.00	44.61	5.41	-1977.79	43.74	25.76	-1812.57	13.19	260.60	-1801.68	4.51	287.87	-1758.78	69.44	1340.49	0.00	0.00	0.00	-1685.85	-18.88	1752.72	-1697.35	89.87	1774.89	-822.47	-37.09	1725.70	-1895.28	144.91	1746.11	54.80	1019.25	73.76	644.61	928.16	74.63	144.03
4.16000	-1300.32	138.89	110.43	-1340.76	133.60	101.79	-1520.40	158.93	50.15	-1522.10	172.25	91.11	-1955.65	43.02	4.59	-1984.06	43.36	23.63	-1812.57	13.19	260.60	-1801.68	4.51	287.87	-1749.92	69.99	1340.23	0.00	0.00	0.00	-1680.47	-17.99	1752.52	-1693.13	91.64	1774.62	-822.47	-37.09	1725.70	-1884.88	144.88	1745.96	54.27	1019.23	73.69	644.51	928.26	74.58	141.34
4.17000	-1298.01	135.46	101.26	-1337.72	127.00	94.07	-1518.86	159.31	49.18	-1519.29	172.11	90.69	-1942.16	42.20	7.09	-1986.49	43.87	22.66	-1812.57	13.19	260.60	-1801.68	4.51	287.87	-1738.57	70.88	1340.22	0.00	0.00	0.00	-1671.59	-17.20	1752.57	-1685.44	90.99	1773.98	-822.47	-37.09	1725.70	-1874.49	144.84	1745.81	54.94	1019.49	73.73	644.69	928.18	74.61	145.25
4.18000	-1293.02	125.53	93.69	-1333.41	122.30	87.84	-1517.55	159.68	48.31	-1516.68	171.97	90.30	-1947.07	43.87	5.31	-1987.44	43.66	21.28	-1812.57	13.19	260.60	-1801.68	4.51	287.87	-1729.02	71.90	1340.38	0.00	0.00	0.00	-1663.55	-16.26	1753.00	-1676.47	92.67	1774.18	-822.47	-37.09	1725.70	-1864.10	144.81	1745.66	54.74	1019.37	73.61	644.76	928.01	74.74	143.61
4.19000	-1285.95	122.50	86.12	-1327.96	116.12	82.89	-1516.48	160.04	47.54	-1514.28	171.83	89.95	-1966.95	42.90	1.72	-1997.92	42.39	19.08	-1812.57	13.19	260.60	-1801.68	4.51	287.87	-1717.92	72.76	1340.62	0.00	0.00	0.00	-1652.81	-15.30	1753.19	-1659.95	95.54	1774.31	-822.47	-37.09	1725.70	-1853.73	144.77	1745.50	54.80	1019.35	73.69	644.80	927.98	74.80	141.96
4.20000	-1281.30	119.93	76.39	-1323.16	113.77	75.53	-1515.65	160.38	46.87	-1512.09	171.70	89.62	-1978.39	42.94	-0.38	-1986.08	43.08	20.49	-1812.57	13.19	260.60	-1801.68	4.51	287.87	-1705.68	73.72	1341.20	0.00	0.00	0.00	-1641.33	-14.41	1754.38	-1649.80	97.30	1775.16	-822.47	-37.09	1725.70	-1843.37	144.73	1745.35	54.08	1019.80	73.38	644.92	928.03	74.81	138.77
4.21000	-1278.67	118.32	66.41	-1321.04	112.21	66.23	-1515.05	160.71	46.29	-1510.10	171.56	89.34	-1957.81	43.68	3.66	-1998.96	43.47	18.00	-1812.57	13.19	260.60	-1801.68	4.51	287.87	-1695.42	74.31	1342.00	0.00	0.00	0.00	-1631.09	-13.19	1755.13	-1642.59	98.01	1776.09	-822.47	-37.09	1725.70	-1833.02	144.69	1745.19	54.07	1019.57	73.37	644.46	928.15	74.71	141.11
4.22000	-1277.21	119.46	57.99	-1318.88	114.10	59.67	-1514.69	161.04	45.82	-1508.32	171.43	89.08	-1934.65	42.96	8.68	-2003.22	43.22	16.64	-1812.57	13.19	260.60	-1801.68	4.51	287.87	-1683.84	75.22	1343.06	0.00	0.00	0.00	-1626.06	-12.03	1756.86	-1631.20	99.09	1777.29	-822.47	-37.09	1725.70	-1822.68	144.64	1745.03	54.92	1019.32	73.77	644.46	927.88	74.65	140.74
4.23000	-1274.93	120.32	52.17	-1317.40	114.11	53.26	-1513.77	162.26	46.10	-1506.76	171.30	88.86	-1959.37	41.77	6.21	-1973.78	42.58	27.42	-1812.57	13.19	260.60	-1801.68	4.51	287.87	-1675.09	76.27	1344.20	0.00	0.00	0.00	-1611.98	-11.00	1758.08	-1627.87	100.99	1778.84	-822.47	-37.09	1725.70	-1812.35	144.59	1744.87	55.78	1019.43	73.80	644.21	928.12	74.53	137.10
4.24000	-1272.81	121.34	47.02	-1318.57	114.16	48.09	-1514.08	162.46	45.24	-1505.40	171.17	88.68	-1957.28	42.12	5.28	-1953.23	42.84	37.44	-1812.57	13.19	260.60	-1801.68	4.51	287.87	-1664.52	76.64	1345.68	0.00	0.00	0.00	-1606.06	-10.43	1760.30	-1613.94	101.88	1780.34	-822.47	-37.09	1725.70	-1802.03	144.54	1744.71	54.37	1019.65	73.52	645.00	928.21	74.73	138.41
4.25000	-1272.12	121.83	41.57	-1318.06	114.20	43.43	-1513.95	162.77	44.36	-1503.52	171.25	88.34	-1956.99	43.50	4.91	-1949.94	42.24	41.56	-1812.57	13.19	260.60	-1801.68	4.51	287.87	-1653.84	76.76	1347.08	0.00	0.00	0.00	-1596.80	-9.33	1762.43	-1603.18	102.20	1782.07	-822.47	-37.09	1725.70	-1791.72	144.48	1744.54	55.13	1019.80	73.58	644.54	928.04	74.63	140.80
4.26000	-1271.21	119.54	37.22	-1314.67	112.78	40.76	-1513.87	162.67	43.55	-1501.75	170.87	87.99	-1968.03	43.28	5.21	-1968.58	43.29	33.09	-1812.57	13.19	260.60	-1801.68	4.51	287.87	-1643.22	77.16	1348.80	0.00	0.00	0.00	-1586.14	-7.57	1764.30	-1592.76	103.86	1784.11	-822.47	-37.09	1725.70	-1781.43	144.42	1744.38	55.46	1019.56	73.73	644.36	928.31	74.48	139.52
4.27000	-1279.56	119.66	31.36	-1314.79	113.13	39.54	-1513.40	162.80	43.39	-1499.93	170.81	88.12	-1960.82	42.55	5.89	-1995.86	44.55	20.18	-1812.57	13.19	260.60	-1801.68	4.51	287.87	-1628.97	77.13	1350.45	0.00	0.00	0.00	-1577.50	-6.51	1766.62	-1586.43	105.42	1785.74	-822.47	-37.09	1725.70	-1771.15	144.36	1744.21	55.51	1019.37	73.75	644.98	928.28	74.72	139.51
4.28000	-1274.71	118.66	30.79	-1314.96	112.95	38.03	-1513.24	162.78	43.20	-1498.80	170.82	88.08	-1963.11	42.39	4.22	-1999.80	44.34	21.17	-1812.57	13.19	260.60	-1801.68	4.51	287.87	-1621.02	77.70	1352.03	0.00	0.00	0.00	-1568.46	-5.04	1768.97	-1579.04	107.86	1787.26	-822.47	-37.09	1725.70	-1760.88	144.30	1744.04	54.38	1019.12	73.57	645.11	928.11	74.70	144.81
4.29000	-1270.31	119.51	30.07	-1311.61	113.01	38.14	-1513.38	162.44	42.85	-1498.27	170.73	88.02	-1948.18	42.79	8.02	-1999.34	44.65	19.68	-1812.57	13.19	260.60	-1801.68	4.51	287.87	-1609.86	78.14	1353.81	0.00	0.00	0.00	-1560.42	-3.29	1771.38	-1572.18	109.55	1788.94	-822.47	-37.09	1725.70	-1750.62	144.23	1743.87	54.72	1019.10	73.61	644.51	927.92	74.71	144.40
4.30000	-1269.57	119.10	29.62	-1312.86	112.44	37.49	-1513.16	162.61	42.92	-1497.97	170.49	87.85	-1945.22	42.96	7.92	-1995.49	45.29	18.49	-1812.57	13.19	260.60	-1801.68	4.51	287.87	-1599.06	78.59	1355.47	0.00	0.00	0.00	-1549.69	-1.22	1773.45	-1560.10	111.60	1790.65	-822.47	-37.09	1725.70	-1740.38	144.16	1743.70	54.83	1018.99	73.76	644.78	928.03	74.74	140.22
4.31000	-1270.64	118.75	29.10	-1312.41	112.97	37.24	-1513.26	162.50	42.81	-1498.05	170.04	87.63	-1958.17	41.84	3.28	-1991.98	45.56	17.12	-1812.57	13.19	260.60	-1801.68	4.51	287.87	-1586.90	78.93	1356.92	0.00	0.00	0.00	-1543.21	0.53	1775.78	-1542.32	113.75	1794.96	-822.47	-37.09	1725.70	-1730.15	144.08	1743.53	54.84	1019.33	73.72	645.43	928.20	74.86	138.58
4.32000	-1274.26	119.35	27.77	-1315.32	112.63	36.42	-1512.98	162.77	42.84	-1497.73	170.14	87.58	-1955.39	43.31	2.04	-1976.33	45.42	20.63	-1812.57	13.19	260.60	-1801.68	4.51	287.87	-1574.47	78.28	1360.16	0.00	0.00	0.00	-1533.94	1.80	1777.93	-1533.96	115.37	1797.03	-822.47	-37.09	1725.70	-1719.94	144.01	1743.35	55.15	1019.35	73.77	645.57	928.03	74.94	141.04
4.33000	-1270.50	119.15	28.32	-1315.00	112.63	36.11	-1512.99	162.79	42.83	-1497.88	170.06	87.45	-1940.33	43.14	3.07	-1962.46	45.34	23.40	-1812.57	13.19	260.60	-1801.68	4.51	287.87	-1563.85	78.29	1361.74	0.00	0.00	0.00	-1522.22	3.64	1779.82	-1531.23	117.46	1798.55	-822.47	-37.09	1725.70	-1709.74	143.93	1743.17	54.57	1019.29	73.62	644.42	928.00	74.68	142.16
4.34000	-1271.91	119.61	27.45	-1314.03	112.53	36.09	-1513.17	162.44	42.64	-1497.77	170.19	87.45	-1926.43	41.84	2.36	-1955.53	44.03	24.68	-1812.57	13.19	260.60	-1801.68	4.51	287.87	-1552.15	78.14	1362.96	0.00	0.00	0.00	-1516.38	5.52	1781.85	-1520.42	119.72	1799.61	-822.47	-37.09	1725.70	-1699.55	143.84	1743.00	55.45	1018.93	73.98	644.67	928.29	74.64	142.88
4.35000	-1277.15	119.10	26.72	-1314.18	112.84	36.17	-1513.22	162.40	42.58	-1497.64	170.33	87.45	-1943.27	40.55	-3.70	-1945.01	42.19	25.85	-1812.57	13.19	260.60	-1801.68	4.51	287.87	-1543.11	77.78	1364.07	0.00	0.00	0.00	-1503.91	7.30	1783.78	-1505.95	122.39	1800.35	-822.47	-37.09	1725.70	-1689.38	143.76	1742.82	54.78	1019.08	73.84	645.28	927.85	74.92	142.55
4.36000	-1270.21	119.21	27.68	-1313.58	112.70	36.22	-1512.79	162.80	42.78	-1497.94	169.82	87.21	-1932.53	39.59	-5.25	-1927.50	40.18	28.01	-1812.57	13.19	260.60	-1801.68	4.51	287.87	-1532.87	77.57	1365.03	0.00	0.00	0.00	-1496.34	8.96	1785.93	-1496.95	123.47	1801.16	-822.47	-37.09	1725.70	-1679.22	143.67	1742.63	53.74	1019.68	73.38	645.30	927.98	74.96	141.12
4.37000	-1267.08	119.52	28.33	-1316.09	112.76	35.46	-1512.87	162.71	42.78	-1497.93	169.82	87.22	-1912.88	36.78	-2.92	-1914.34	36.74	30.15	-1812.57	13.19	260.60	-1801.68	4.51	287.87	-1523.64	77.39	1365.93	0.00	0.00	0.00	-1485.62	10.39	1787.44	-1488.50	125.02	1801.92	-822.47	-37.09	1725.70	-1669.08	143.57	1742.45	55.35	1019.21	73.82	644.35	928.28	74.64	140.78
4.38000	-1272.13	119.66	27.21	-1316.01	112.93	35.44	-1513.17	162.33	42.57	-1497.53	170.25	87.41	-1892.69	33.40	3.25	-1901.77	34.24	36.04	-1812.57	13.19	260.60	-1801.68	4.51	287.87	-1514.70	77.23	1366.77	0.00	0.00	0.00	-1476.22	12.13	1789.18	-1481.98	127.14	1802.73	-822.47	-37.09	1725.70	-1658.95	143.48	1742.27	54.24	1019.43	73.52	644.86	928.16	74.68	140.41
4.39000	-1277.60	119.00	25.36	-1315.29	112.98	35.34	-1513.21	162.23	42.46	-1497.57	170.10	87.36	-1882.62	35.52	18.37	-1883.48	30.96	44.51	-1812.57	13.19	260.60	-1801.68	4.51	287.87	-1506.35	77.29	1367.64	0.00	0.00	0.00	-1468.21	13.23	1790.81	-1467.37	128.43	1802.99	-822.47	-37.09	1725.70	-1648.84	143.38	1742.08	53.59	1019.67	73.43	644.91	927.93	74.75	138.99
4.40000	-1269.83	119.13	27.12	-1312.69	113.21	36.04	-1512.90	162.67	42.72	-1497.72	169.90	87.30	-1863.29	24.51	14.54	-1861.03	29.52	69.38	-1812.57	13.19	260.60	-1801.68	4.51	287.87	-1496.98	77.05	1368.63	0.00	0.00	0.00	-1461.68	14.48	1792.54	-1458.08	130.02	1803.64	-822.47	-37.09	1725.70	-1638.75	143.27	1741.89	55.56	1019.46	73.76	644.78	927.99	74.67	142.66
4.41000	-1270.24	119.19	27.05	-1313.51	112.73	35.99	-1513.21	162.36	42.54	-1497.98	169.52	87.19	-1831.95	19.25	21.91	-1840.29	25.92	76.80	-1812.57	13.19	260.60	-1801.68	4.51	287.87	-1486.85	76.91	1369.84	0.00	0.00	0.00	-1448.80	15.53	1793.53	-1448.12	130.75	1804.05	-822.47	-37.09	1725.70	-1628.67	143.17	1741.70	55.12	1019.26	73.69	644.82	927.84	74.78	141.70
4.42000	-1269.80	119.57	27.06	-1314.27	113.06	35.50	-1512.90	162.64	42.63	-1497.69	169.93	87.39	-1804.72	13.69	28.44	-1815.31	21.56	82.67	-1812.57	13.19	260.60	-1801.68	4.51	287.87	-1478.26	76.65	1371.07	0.00	0.00	0.00	-1440.11	16.22	1794.80	-1440.66	132.19	1804.92	-822.47	-37.09	1725.70	-1618.61	143.06	1741.51	54.83	1019.27	73.69	644.98	928.56	74.69	137.24
4.43000	-1267.31	119.51	27.68	-1314.14	112.79	35.59	-1512.77	162.91	42.78	-1497.58	170.07	87.52	-1781.90	9.67	33.44	-1792.16	17.43	87.10	-1812.57	13.19	260.60	-1801.68	4.51	287.87	-1468.70	76.29	1372.43	0.00	0.00	0.00	-1430.09	16.96	1795.86	-1430.15	132.69	1805.64	-822.47	-37.09	1725.70	-1608.56	142.94	1741.32	55.51	1019.47	73.81	644.78	928.15	74.72	140.80
4.44000	-1273.54	119.64	25.71	-1314.84	113.11	35.41	-1513.10	162.51	42.64	-1497.68	169.89	87.48	-1757.81	8.23	50.14	-1765.54	13.62	91.03	-1812.57	13.19	260.60	-1801.68	4.51	287.87	-1461.80	76.30	1373.82	0.00	0.00	0.00	-1420.71	17.58	1797.05	-1423.63	132.34	1806.69	-822.47	-37.09	1725.70	-1598.53	142.83	1741.12	56.50	1019.34	74.03	644.96	927.82	74.85	142.86
4.45000	-1276.41	119.93	25.26	-1315.46	112.99	35.19	-1512.85	162.74	42.70	-1497.71	169.88	87.63	-1732.33	3.74	54.18	-1741.99	10.77	93.06	-1812.57	13.19	260.60	-1801.68	4.51	287.87	-1453.21	76.26	1375.19	0.00	0.00	0.00	-1411.41	17.20	1798.17	-1413.16	133.03	1807.32	-822.47	-37.09	1725.70	-1588.52	142.71	1740.93	55.55	1019.52	73.65	644.64	927.96	74.67	138.64
4.46000	-1269.18	119.73	27.21	-1316.04	113.15	34.77	-1512.69	162.87	42.75	-1497.81	169.80	87.74	-1705.08	-0.73	56.72	-1715.63	7.22	94.98	-1812.57	13.19	260.60	-1801.66	4.51	287.87	-1444.47	76.31	1376.53	0.00	0.00	0.00	-1400.75	17.65	1798.95	-1402.30	132.28	1808.07	-822.47	-37.09	1725.70	-1578.53	142.58	1740.73	55.07	1019.17	73.72	644.72	927.91	74.66	141.19
4.47000	-1275.10	119.59	25.26	-1312.69	113.15	35.65	-1512.67	162.90	42.85	-1498.07	169.43	87.70	-1678.05	-3.63	57.98	-1688.97	4.25	95.88	-1812.55	13.19	260.60	-1778.33	3.14	286.93	-1435.23	77.01	1377.80	0.00	0.00	0.00	-1396.79	16.82	1799.84	-1393.40	132.26	1809.36	-822.47	-37.09	1725.70	-1568.56	142.45	1740.53	55.69	1019.18	73.88	644.89	927.84	74.69	142.26
4.48000	-1271.72	118.48	26.39	-1315.05	112.98	35.15	-1513.04	162.38	42.63	-1497.90	169.67	87.98	-1649.10	-7.13	59.35	-1662.71	1.40	95.99	-1788.61	11.76	257.59	-1754.82	2.00	284.48	-1428.43	77.69	1379.10	0.00	0.00	0.00	-1388.38	16.17	1800.61	-1384.19	131.27	1810.55	-822.47	-37.09	1725.70	-1558.60	142.32	1740.33	54.41	1019.29	73.65	644.96	928.15	74.69	142.68
4.49000	-1269.81	118.99	26.29	-1312.97	112.80	35.49	-1512.81	162.75	42.78	-1498.04	169.47	88.03	-1616.80	-9.26	60.94	-1634.76	-0.38	95.67	-1763.86	9.88	253.63	-1730.23	-0.31	281.70	-1420.16	78.36	1380.33	0.00	0.00	0.00	-1380.69	15.40	1801.42	-1378.34	130.45	1812.09	-822.47	-37.09	1725.70	-1548.66	142.19	1740.13	54.07	1019.37	73.54	644.96	928.26	74.58	142.56
4.50000	-1275.74	118.76	24.82	-1311.47	113.04	35.88	-1512.86	162.68	42.77	-1498.09	169.42	88.12	-1581.22	-11.69	62.50	-1604.92	-2.64	95.52	-1739.08	8.31	248.45	-1706.75	-0.68	277.34	-1412.20	79.14	1381.28	0.00	0.00	0.00	-1374.47	14.18	1801.93	-1363.91	129.41	1812.87	-822.47	-37.09	1725.70	-1538.74	142.05	1739.92	54.93	1019.28	73.66	645.18	927.89	74.79	142.54
4.51000	-1272.85	119.26	25.93	-1314.67	112.75	35.15	-1512.74	162.92	42.86	-1498.29	169.16	88.12	-1549.70	-13.80	62.99	-1574.04	-4.28	95.02	-1713.62	6.72	242.13	-1682.62	-1.72	271.92	-1403.19	79.94	1382.02	0.00	0.00	0.00	-1366.69	12.93	1802.91	-1355.71	128.64	1814.25	-822.47	-37.09	1725.70	-1528.84	141.91	1739.71	55.32	1019.17	73.83	644.78	928.02	74.78	140.92
4.52000	-1267.01	119.43	27.24	-1312.55	112.54	35.80	-1512.91	162.75	42.80	-1498.18	169.37	88.32	-1516.73	-14.56	65.45	-1540.54	-5.33	96.28	-1687.49	4.83	234.96	-1657.69	-3.66	265.90	-1395.12	80.64	1382.89	0.00	0.00	0.00	-1356.77	12.10	1803.72	-1349.52	127.16	1815.43	-822.47	-37.09	1725.70	-1518.96	141.77	1739.51	54.66	1019.13	73.82	644.82	928.23	74.71	140.27
4.53000	-1275.39	118.93	24.98	-1315.11	113.15	35.22	-1512.48	163.15	42.96	-1498.38	169.14	88.34	-1483.50	-15.88	65.26	-1508.38	-6.91	94.58	-1661.06	3.01	226.83	-1632.72	-4.71	258.77	-1387.28	81.22	1383.55	0.00	0.00	0.00	-1350.82	10.87	1804.16	-1338.99	125.46	1816.24	-822.47	-37.09	1725.70	-1509.10	141.62	1739.30	53.94	1019.50	73.50	644.78	928.07	74.70	143.10
4.54000	-1275.34	118.78	25.54	-1312.59	112.31	35.90	-1512.76	162.82	42.89	-1498.63	168.75	88.33	-1452.25	-17.46	64.36	-1475.20	-8.73	92.84	-1633.50	0.81	217.81	-1606.28	-6.70	251.01	-1379.11	81.74	1384.12	0.00	0.00	0.00	-1342.99	9.82	1804.80	-1330.59	124.44	1817.32	-822.47	-37.09	1725.70	-1500.23	141.72	1739.55	55.73	1019.27	73.92	645.10	927.79	74.88	138.87
4.55000	-1270.04	118.65	26.65	-1314.87	112.52	35.64	-1512.31	163.34	43.16	-1498.35	169.11	88.56	-1415.20	-18.47	64.21	-1442.76	-10.02	90.66	-1605.65	-1.07	207.95	-1580.46	-7.81	242.28	-1370.82	82.21	1384.53	0.00	0.00	0.00	-1335.70	7.92	1805.41	-1323.93	122.77	1818.36	-822.47	-37.09	1725.70	-1491.40	141.52	1739.69	55.19	1019.10	73.87	644.39	927.85	74.62	140.95
4.56000	-1273.02	118.46	26.17	-1312.52	112.37	36.29	-1512.50	162.92	42.99	-1498.66	168.65	88.52	-1380.24	-19.91	64.12	-1411.19	-11.78	88.20	-1576.74	-3.24	197.69	-1552.77	-10.06	233.43	-1361.71	82.49	1384.66	0.00	0.00	0.00	-1324.38	6.49	1805.19	-1317.08	121.13	1819.26	-822.47	-37.09	1725.70	-1482.35	141.49	1739.74	56.10	1018.91	74.22	645.08	928.22	74.74	139.52
4.57000	-1267.49	119.16	27.72	-1314.53	112.72	36.24	-1512.65	162.80	42.99	-1498.79	168.51	88.66	-1341.87	-20.76	64.96	-1377.14	-13.71	86.30	-1547.18	-5.04	186.98	-1525.92	-10.69	223.47	-1354.00	82.95	1384.66	0.00	0.00	0.00	-1317.73	4.92	1805.57	-1305.89	119.25	1819.64	-822.47	-37.09	1725.70	-1473.58	140.99	1739.57	54.93	1019.14	73.91	645.59	927.77	74.99	141.59
4.58000	-1271.39	119.49	26.97	-1313.23	113.14	36.31	-1512.65	162.84	43.02	-1499.05	168.35	88.68	-1310.99	-23.05	63.62	-1342.78	-15.56	84.19	-1517.88	-6.14	175.53	-1497.37	-13.03	213.57	-1345.05	83.29	1384.50	0.00	0.00	0.00	-1311.91	3.23	1805.80	-1296.14	118.05	1820.12	-822.47	-37.09	1725.70	-1464.25	141.39	1739.17	55.69	1019.50	73.74	644.89	928.17	74.74	139.94
4.59000	-1272.05	119.53	27.06	-1312.70	113.44	37.08	-1512.54	162.99	43.08	-1499.10	168.35	88.80	-1275.32	-26.07	63.71	-1306.69	-17.94	82.50	-1486.26	-8.95	164.54	-1469.40	-13.41	202.79	-1336.42	83.52	1384.27	0.00	0.00	0.00	-1305.53	1.95	1805.81	-1289.74	115.84	1820.56	-822.47	-37.09	1725.70	-1455.50	140.85	1738.74	56.15	1019.49	74.02	643.99	928.40	74.51	137.55
4.60000	-1270.30	119.26	28.12	-1310.86	113.89	38.01	-1512.70	162.93	43.02	-1499.11	168.30	88.98	-1240.91	-30.55	63.50	-1274.54	-21.64	80.58	-1454.48	-11.18	153.44	-1440.18	-14.83	192.38	-1326.94	83.57	1383.78	0.00	0.00	0.00	-1295.23	0.24	1805.53	-1281.53	114.37	1820.83	-822.47	-37.09	1725.70	-1446.40	140.84	1737.86	55.28	1019.77	73.70	645.02	928.24	74.79	138.93
4.61000	-1272.69	121.00	27.77	-1307.36	114.82	39.32	-1512.72	162.85	43.02	-1498.83	168.58	89.28	-1204.81	-34.95	64.07	-1239.08	-25.11	79.40	-1422.86	-12.51	142.18	-1410.01	-16.66	182.20	-1317.79	83.53	1383.31	0.00	0.00	0.00	-1287.10	-1.54	1805.25	-1275.71	112.54	1821.01	-822.47	-37.09	1725.70	-1437.15	140.78	1737.01	55.67	1019.33	73.90	645.57	927.72	75.01	140.82
4.62000	-1268.10	121.75	28.95	-1304.66	115.13	42.28	-1512.08	163.55	43.46	-1498.72	168.49	89.55	-1172.83	-39.55	64.41	-1204.40	-29.30	78.64	-1389.27	-15.61	132.07	-1378.87	-19.79	172.88	-1309.17	83.44	1382.67	0.00	0.00	0.00	-1283.29	-3.16	1804.71	-1267.20	110.92	1820.93	-822.47	-37.09	1725.70	-1428.31	140.02	1736.13	55.65	1019.46	73.82	645.17	927.58	74.98	142.91
4.63000	-1267.19	122.44	29.99	-1300.69	115.97	43.69	-1512.40	162.79	43.29	-1498.88	167.84	89.67	-1133.92	-44.79	66.82	-1169.47	-33.91	78.03	-1356.60	-17.68	122.06	-1347.20	-23.15	163.75	-1298.95	83.46	1381.90	0.00	0.00	0.00	-1272.80	-4.66	1803.92	-1255.77	108.96	1820.51	-822.47	-37.09	1725.70	-1419.26	139.12	1735.02	55.51	1019.57	73.81	645.12	927.76	74.83	140.60
4.64000	-1264.20	122.59	32.70	-1301.05	116.19	43.44	-1512.15	162.75	43.59	-1498.57	167.88	90.10	-1098.71	-49.96	68.81	-1134.17	-39.02	78.39	-1323.20	-20.21	112.55	-1316.13	-25.84	154.94	-1289.68	83.39	1381.01	0.00	0.00	0.00	-1263.86	-6.13	1803.15	-1250.03	107.31	1820.29	-822.47	-37.09	1725.70	-1409.86	138.70	1733.78	55.23	1019.01	73.91	644.60	927.92	74.69	140.11
4.65000	-1261.95	121.82	32.10	-1306.72	115.34	40.47	-1511.86	162.57	43.80	-1498.70	167.32	90.27	-1060.40	-55.95	72.04	-1100.58	-44.52	78.88	-1290.51	-22.01	103.20	-1286.09	-26.98	146.11	-1279.49	83.11	1380.01	0.00	0.00	0.00	-1255.28	-7.68	1802.18	-1242.52	105.78	1819.83	-822.47	-37.09	1725.70	-1401.15	137.31	1732.70	55.23	1018.98	73.93	644.55	928.08	74.71	142.24
4.66000	-1267.56	120.64	29.83	-1305.93	113.64	38.56	-1512.17	161.89	43.80	-1498.86	166.86	90.36	-1030.03	-61.91	74.34	-1065.56	-49.58	80.45	-1257.47	-23.91	94.27	-1255.38	-28.29	138.07	-1271.08	82.65	1378.93	0.00	0.00	0.00	-1245.89	-9.36	1801.00	-1232.25	104.17	1819.16	-822.47	-37.09	1725.70	-1391.78	136.85	1731.47	55.33	1019.17	73.85	644.42	928.11	74.70	142.66
4.67000	-1274.68	119.88	25.98	-1307.93	113.20	37.35	-1511.80	161.93	44.17	-1498.93	166.59	90.56	-992.88	-67.65	78.71	-1032.11	-54.21	82.27	-1224.93	-25.36	85.97	-1224.84	-29.93	130.42	-1262.08	82.33	1377.72	0.00	0.00	0.00	-1237.38	-10.74	1799.90	-1222.23	102.77	1818.02	-822.47	-37.09	1725.70	-1382.84	135.48	1730.15	54.68	1019.02	73.63	644.66	928.12	74.71	141.82
4.68000	-1268.96	119.34	26.37	-1313.84	114.48	35.68	-1511.63	161.70	44.44	-1498.87	166.34	90.78	-960.20	-72.40	83.11	-993.41	-58.61	86.16	-1191.98	-27.66	78.96	-1193.93	-31.91	123.42	-1252.32	81.93	1376.53	0.00	0.00	0.00	-1229.00	-12.53	1798.66	-1213.64	101.10	1817.04	-822.47	-37.09	1725.70	-1373.94	134.17	1728.84	55.04	1019.31	73.72	645.26	927.96	74.89	143.00
4.69000	-1259.75	118.99	27.89	-1313.74	114.70	35.62	-1511.41	161.37	44.73	-1498.73	166.18	91.05	-930.05	-76.13	86.95	-966.10	-62.69	87.95	-1158.62	-30.89	73.55	-1163.03	-34.48	117.43	-1242.48	81.26	1375.17	0.00	0.00	0.00	-1221.29	-13.96	1797.21	-1206.48	99.94	1816.29	-822.47	-37.09	1725.70	-1364.23	133.66	1727.32	55.79	1019.28	73.83	645.30	927.89	74.97	142.59
4.70000	-1272.34	120.70	25.06	-1315.08	115.10	34.98	-1511.24	161.04	45.15	-1498.26	166.41	91.50	-896.75	-79.44	92.65	-932.98	-66.18	92.33	-1125.97	-35.06	69.71	-1132.04	-38.53	113.35	-1232.94	80.38	1373.75	0.00	0.00	0.00	-1207.68	-15.65	1795.30	-1195.63	98.57	1815.13	-822.47	-37.09	1725.70	-1355.17	131.98	1725.92	55.14	1019.12	73.73	644.39	928.01	74.64	143.25
4.71000	-1269.55	120.23	26.05	-1313.96	114.82	35.20	-1510.93	160.59	45.68	-1498.21	165.99	91.87	-868.44	-82.16	97.77	-902.09	-68.51	96.71	-1094.76	-38.07	66.36	-1102.23	-42.12	109.91	-1223.74	79.63	1372.22	0.00	0.00	0.00	-1202.41	-17.00	1794.01	-1186.32	96.28	1813.62	-822.47	-37.09	1725.70	-1345.85	130.49	1724.52	56.46	1019.00	74.08	643.83	928.12	74.54	143.11
4.72000	-1269.47	121.13	25.42	-1310.48	114.55	35.84	-1510.25	160.43	46.59	-1498.19	165.39	92.18	-838.52	-82.91	104.68	-872.51	-69.81	101.89	-1064.67	-41.80	64.08	-1073.84	-45.40	107.40	-1213.84	78.91	1370.68	0.00	0.00	0.00	-1194.08	-18.71	1792.21	-1178.27	94.86	1812.25	-822.47	-37.09	1725.70	-1336.08	129.39	1722.86	56.26	1019.02	73.99	644.10	927.90	74.57	141.33
4.73000	-1273.18	121.29	24.39	-1310.92	114.86	35.63	-1509.69	160.11	47.58	-1498.02	164.88	92.66	-812.70	-83.18	110.91	-845.07	-71.64	107.48	-1035.66	-46.09	63.04	-1047.14	-48.35	105.61	-1204.46	77.96	1369.00	0.00	0.00	0.00	-1183.72	-20.57	1790.26	-1167.61	92.64	1810.77	-822.47	-37.09	1725.70	-1326.41	128.17	1721.05	56.67	1019.08	74.09	644.53	928.08	74.62	141.52
4.74000	-1272.10	120.94	24.98	-1312.49	114.96	35.34	-1509.73	158.96	48.25	-1497.92	164.27	93.12	-789.83	-84.73	117.82	-819.73	-72.61	113.74	-1008.70	-49.23	62.10	-1022.52	-50.89	104.44	-1194.56	77.12	1367.31	0.00	0.00	0.00	-1174.44	-21.88	1788.63	-1159.08	91.04	1809.00	-822.47	-37.09	1725.70	-1317.03	126.46	1719.42	56.28	1019.62	73.92	644.35	928.08	74.62	144.19
4.75000	-1269.10	121.20	25.02	-1312.63	115.18	35.28	-1509.32	158.40	49.26	-1497.86	163.54	93.56	-764.08	-83.08	126.51	-796.52	-72.21	120.53	-983.79	-52.34	61.78	-998.69	-54.76	104.38	-1185.16	76.06	1365.54	0.00	0.00	0.00	-1163.32	-23.55	1786.33	-1151.02	89.29	1807.71	-822.47	-37.09	1725.70	-1307.49	124.71	1717.69	55.84	1019.38	73.85	644.03	927.94	74.62	143.02
4.76000	-1275.26	120.53	23.30	-1311.08	115.22	35.44	-1509.12	157.71	50.25	-1497.33	163.40	94.38	-745.54	-81.62	134.43	-775.63	-71.31	127.33	-960.62	-55.53	62.09	-978.09	-56.65	104.00	-1174.99	75.12	1363.71	0.00	0.00	0.00	-1158.73	-25.62	1784.77	-1139.97	87.33	1806.03	-822.47	-37.09	1725.70	-1298.31	122.29	1715.93	55.57	1019.00	73.98	644.12	927.88	74.58	141.64
4.77000	-1269.53	120.83	25.12	-1310.19	115.15	35.66	-1508.41	157.82	51.69	-1496.56	163.57	95.35	-725.01	-78.62	142.72	-756.87	-69.47	133.50	-939.91	-58.37	62.76	-958.35	-59.68	104.47	-1164.69	74.08	1361.92	0.00	0.00	0.00	-1147.53	-27.54	1782.79	-1128.64	85.36	1804.36	-822.47	-37.09	1725.70	-1287.93	121.27	1713.97	56.01	1018.76	74.20	644.49	927.84	74.68	141.38
4.78000	-1270.60	120.60	24.55	-1312.11	115.53	35.20	-1508.36	157.12	52.64	-1496.22	163.11	96.13	-714.00	-74.84	147.19	-740.23	-67.21	138.61	-921.94	-60.66	63.52	-941.19	-61.73	104.62	-1154.31	72.90	1360.10	0.00	0.00	0.00	-1136.93	-29.14	1780.91	-1121.07	83.91	1802.86	-822.47	-37.09	1725.70	-1277.66	120.12	1712.11	55.12	1018.77	73.84	644.47	928.01	74.67	141.30
4.79000	-1270.68	120.91	24.99	-1310.15	115.24	35.63	-1508.04	157.01	53.96	-1495.88	162.59	97.03	-693.27	-69.91	152.21	-725.14	-63.67	142.84	-906.51	-62.65	64.05	-926.25	-63.50	104.50	-1144.72	71.57	1358.38	0.00	0.00	0.00	-1127.72	-31.55	1779.18	-1110.93	81.40	1801.45	-822.47	-37.09	1725.70	-1267.90	118.12	1710.58	55.50	1019.19	73.72	644.78	928.12	74.71	141.60
4.80000	-1266.20	120.20	25.51	-1312.73	115.18	34.95	-1507.62	157.21	55.54	-1495.29	162.37	98.16	-685.50	-64.46	153.05	-712.17	-59.87	144.55	-893.43	-63.70	63.75	-913.95	-64.12	103.79	-1134.57	70.41	1356.80	0.00	0.00	0.00	-1118.07	-33.44	1777.37	-1100.82	79.30	1800.04	-822.47	-37.09	1725.70	-1257.91	116.12	1709.06	55.51	1019.56	73.81	644.44	928.18	74.61	141.06
4.81000	-1269.94	120.61	25.12	-1311.88	115.29	35.04	-1506.94	157.78	57.28	-1494.63	162.26	99.47	-669.00	-60.74	153.44	-702.50	-54.79	142.74	-882.89	-64.12	62.33	-903.18	-65.49	102.65	-1125.10	69.09	1355.28	0.00	0.00	0.00	-1108.33	-35.89	1775.72	-1093.00	77.28	1798.83	-822.47	-37.09	1725.70	-1247.50	114.67	1707.72	55.12	1019.39	73.67	644.67	927.97	74.70	140.61
4.82000	-1267.77	120.96	25.30	-1311.24	115.24	35.17	-1506.16	158.33	59.26	-1493.40	162.85	101.25	-660.49	-56.14	150.31	-694.69	-50.63	139.47	-874.90	-64.14	59.69	-895.36	-65.21	100.24	-1115.17	67.86	1354.10	0.00	0.00	0.00	-1095.43	-37.76	1774.06	-1084.20	74.79	1797.90	-822.47	-37.09	1725.70	-1237.30	112.84	1706.59	55.84	1019.09	73.95	644.53	928.02	74.74	140.10
4.83000	-1269.12	120.90	25.00	-1312.05	115.41	35.02	-1505.01	159.38	61.69	-1492.43	163.10	103.13	-660.87	-49.97	143.56	-689.27	-46.02	134.24	-869.53	-63.53	56.22	-889.71	-64.87	97.15	-1105.09	66.43	1353.03	0.00	0.00	0.00	-1086.37	-40.01	1772.71	-1073.02	72.16	1797.01	-822.47	-37.09	1725.70	-1226.84	110.92	1705.67	55.78	1018.84	74.08	644.52	928.12	74.70	142.04
4.84000	-1268.31	121.08	25.17	-1311.34	115.31	34.95	-1503.64	160.76	64.60	-1491.00	163.85	105.37	-654.19	-44.34	136.52	-684.72	-41.40	128.06	-867.52	-63.51	55.38	-885.84	-64.27	94.31	-1094.30	64.87	1352.22	0.00	0.00	0.00	-1078.16	-42.38	1771.57	-1062.28	69.64	1796.10	-822.47	-37.09	1725.70	-1216.59	108.81	1704.94	55.78	1019.33	73.95	644.31	928.04	74.53	141.11
4.85000	-1270.51	120.08	24.72	-1310.80	115.81	34.95	-1501.73	162.44	67.94	-1489.11	164.87	108.10	-651.98	-38.87	127.34	-681.68	-36.83	119.70	-865.83	-61.38	53.34	-883.49	-63.66	91.29	-1083.89	63.11	1351.66	0.00	0.00	0.00	-1066.84	-44.79	1770.57	-1049.65	66.81	1795.30	-822.47	-37.09	1725.70	-1206.10	107.11	1704.36	55.55	1019.26	73.84	644.39	927.99	74.63	141.42
4.86000	-1270.32	120.82	24.22	-1312.63	115.56	34.19	-1500.70	162.85	71.08	-1486.93	166.02	111.04	-644.93	-34.76	119.90	-677.73	-29.69	113.62	-863.38	-59.26	50.93	-881.03	-62.47	88.84	-1072.45	61.27	1351.40	0.00	0.00	0.00	-1057.37	-47.89	1769.70	-1037.28	63.97	1794.69	-822.47	-37.09	1725.70	-1196.14	104.79	1703.98	56.24	1019.20	73.92	644.54	928.07	74.69	142.58
4.87000	-1271.27	120.43	24.58	-1309.68	115.71	35.19	-1499.54	163.30	74.52	-1484.68	166.83	114.18	-644.49	-31.78	110.90	-674.28	-35.97	106.09	-859.96	-58.56	48.15	-876.20	-61.08	87.44	-1061.76	59.42	1351.37	0.00	0.00	0.00	-1045.12	-50.57	1769.06	-1027.86	61.27	1794.61	-822.47	-37.09	1725.70	-1186.02	102.37	1704.00	55.32	1019.24	73.83	644.60	928.47	74.61	142.69
4.88000	-1270.80	121.28	23.83	-1308.97	115.93	35.28	-1498.50	163.05	78.06	-1481.99	167.70	117.66	-636.75	-30.12	102.02	-668.38	-28.31	98.12	-856.67	-58.87	45.69	-869.20	-60.74	86.68	-1050.68	57.33	1351.67	0.00	0.00	0.00	-1035.01	-52.62	1768.76	-1019.31	58.46	1794.79	-822.47	-37.09	1725.70	-1175.78	99.84	1704.40	55.14	1019.43	73.87	644.54	928.08	74.75	142.76
4.89000	-1271.62	121.42	23.90	-1308.18	115.61	35.72	-1496.65	163.60	82.33	-1479.06	168.09	121.42	-630.24	-29.90	92.53	-663.96	-28.18	89.15	-853.79	-59.09	43.91	-863.28	-60.69	85.46	-1037.91	55.70	1352.19	0.00	0.00	0.00	-1026.24	-55.76	1768.94	-1009.84	55.45	1795.00	-822.47	-37.09	1725.70	-1165.40	97.52	1704.98	55.07	1019.16	73.84	644.33	927.91	74.67	141.30
4.90000	-1272.33	120.79	23.12	-1305.91	116.12	36.67	-1493.68	164.86	87.50	-1476.14	167.85	125.49	-626.09	-29.63	82.26	-660.66	-28.78	80.17	-851.89	-59.81	42.94	-859.60	-60.46	84.12	-1028.34	53.74	1353.00	0.00	0.00	0.00	-1014.85	-58.56	1769.20	-999.64	52.41	1795.68	-822.47	-37.09	1725.70	-1154.31	96.20	1705.56	55.31	1018.76	73.99	644.11	928.25	74.48	140.56
4.91000	-1267.93	119.66	24.36	-1301.60	115.45	38.63	-1490.56	165.58	92.90	-1471.07	169.71	130.80	-624.85	-30.36	72.49	-657.98	-29.10	71.91	-850.74	-60.01	42.21	-856.79	-60.42	83.34	-1016.69	51.42	1354.14	0.00	0.00	0.00	-1006.45	-61.27	1769.82	-987.70	49.35	1796.44	-822.47	-37.09	1725.70	-1143.88	93.94	1706.42	55.66	1018.82	74.13	644.06	928.25	74.54	143.72
4.92000	-1270.89	120.13	23.59	-1310.69	115.04	37.04	-1487.93	165.00	97.99	-1465.03	171.81	136.55	-620.33	-29.85	65.23	-654.82	-29.71	65.93	-849.24	-60.62	42.34	-854.08	-61.02	82.68	-1004.18	49.50	1355.40	0.00	0.00	0.00	-997.80	-64.03	1770.52	-980.95	46.67	1797.89	-822.47	-37.09	1725.70	-1133.49	91.62	1707.43	55.96	1018.49	74.24	644.34	927.94	74.68	141.58
4.93000	-1267.44	120.91	23.94	-1310.85	114.81	37.37	-1484.94	163.93	103.41	-1458.93	172.94	142.32	-619.69	-31.31	57.59	-650.88	-29.67	60.81	-847.86	-60.80	43.88	-851.14	-61.91	82.13	-992.88	47.44	1356.88	0.00	0.00	0.00	-984.93	-67.00	1771.39	-969.21	44.07	1799.12	-822.47	-37.09	1725.70	-1123.35	88.92	1708.69	55.45	1018.83	74.03	644.78	927.96	74.76	141.67
4.94000	-1272.89	121.30	22.73	-1303.09	114.61	39.93	-1480.21	164.13	109.85	-1451.91	174.25	148.73	-617.06	-31.69	51.27	-652.48	-30.24	54.90	-845.23	-59.58	45.33	-848.97	-62.10	81.00	-981.89	45.63	1358.54	0.00	0.00	0.00	-977.93	-69.62	1772.85	-958.20	41.53	1800.50	-822.47	-37.09	1725.70	-1112.76	86.74	1709.96	56.31	1018.57	74.29	644.24	928.12	74.53	141.51
4.95000	-1271.24	121.31	23.24	-1292.36	114.80	43.37	-1474.64	164.45	116.76	-1443.46	176.44	155.81	-614.58	-32.13	45.14	-651.09	-30.77	50.50	-844.09	-59.25	44.22	-846.91	-62.66	80.39	-970.20	43.78	1360.35	0.00	0.00	0.00	-967.92	-72.55	1774.28	-948.59	38.42	1802.16	-822.47	-37.09	1725.70	-1102.54	83.94	1711.50	56.57	1018.68	74.24	644.40	928.11	74.62	142.44
4.96000	-1272.24	120.68	22.63	-1295.95	114.67	42.77	-1469.42	162.79	123.60	-1434.34	178.08	162.97	-611.63	-32.32	41.01	-647.30	-30.98	48.20	-843.23	-59.52	43.87	-845.20	-62.65	79.88	-958.41	42.08	1362.23	0.00	0.00	0.00	-957.65	-75.42	1775.57	-941.17	35.78	1804.01	-822.47	-37.09	1725.70	-1091.87	82.10	1713.04	55.39	1018.71	73.94	644.65	927.87	74.79	141.49
4.97000	-1271.24	120.31	23.00	-1300.83	114.11	42.12	-1459.90	165.12	132.88	-1424.97	178.52	170.28	-611.73	-32.68	37.80	-647.21	-30.97	46.07	-842.86	-59.59	43.62	-843.60	-63.09	80.06	-947.56	40.69	1364.18	0.00	0.00	0.00	-945.80	-77.83	1777.14	-929.02	32.84	1805.49	-822.47	-37.09	1725.70	-1081.50	79.95	1714.68	55.12	1019.38	73.70	644.49	927.93	74.79	143.47
4.98000	-1269.25	119.96	23.41	-1304.32	114.25	40.91	-1451.69	164.32	141.83	-1414.71	178.24	177.73	-610.05	-32.69	36.20	-647.47	-31.12	44.67	-842.58	-59.54	43.27	-843.32	-62.86	79.87	-936.27	38.74	1366.17	0.00	0.00	0.00	-935.23	-80.29	1778.76	-920.06	30.94	1807.38	-822.47	-37.09	1725.70	-1071.29	77.58	1716.46	55.13	1019.12	73.72	644.00	928.05	74.58	142.75
4.99000	-1264.63	120.20	23.57	-1303.66	113.84	40.94	-1439.89	166.65	153.26	-1403.77	177.76	185.82	-607.07	-32.29	35.65	-646.97	-30.77	43.67	-842.39	-59.50	43.14	-843.05	-62.37	79.58	-925.03	37.27	1368.23	0.00	0.00	0.00	-923.05	-82.61	1780.11	-908.28	28.73	1808.83	-822.47	-37.09	1725.70	-1061.17	75.01	1718.20	55.16	1019.27	73.76	644.50	927.93	74.71	141.85
5.00000	-1267.60	120.44	21.89	-1302.40	113.97	40.86	-1429.79	165.69	164.35	-1392.41	175.92	194.25	-609.08	-32.28	33.82	-647.56	-31.14	42.84	-842.29	-59.36	42.99	-842.65	-62.51	79.66	-913.42	36.09	1370.21	0.00	0.00	0.00	-914.78	-84.84	1782.01	-899.93	26.58	1810.87	-822.47	-37.09	1725.70	-1050.60	73.38	1719.79	55.14	1018.68	73.97	644.69	927.81	74.84	141.30
5.01000	-1264.69	120.74	20.37	-1295.69	112.93	42.31	-1418.75	164.10	175.87	-1379.44	174.76	203.47	-609.82	-32.46	32.72	-648.32	-31.23	42.12	-842.11	-59.56	42.98	-842.54	-62.43	79.65	-902.67	34.43	1372.15	0.00	0.00	0.00	-905.71	-86.90	1783.53	-888.35	24.51	1812.49	-822.47	-37.09	1725.70	-1040.00	71.83	1721.35	55.85	1018.66	74.06	644.47	927.62	74.73	142.08
5.02000	-1261.69	120.95	19.10	-1288.20	112.46	44.25	-1406.57	162.25	187.86	-1365.54	173.73	213.02	-607.06	-32.48	32.88	-647.50	-31.37	41.95	-842.16	-59.35	42.85	-841.97	-62.97	79.89	-891.69	32.90	1373.94	0.00	0.00	0.00	-895.17	-88.60	1785.10	-877.14	22.09	1813.83	-822.47	-37.09	1725.70	-1029.89	69.48	1723.05	55.22	1018.78	73.86	644.85	927.78	74.93	140.87
5.03000	-1256.16	120.28	17.53	-1280.78	112.47	46.89	-1393.19	160.57	199.62	-1350.90	172.03	222.16	-608.30	-32.99	32.39	-648.42	-31.30	41.51	-841.98	-59.56	42.90	-842.26	-62.65	79.78	-880.53	31.72	1375.70	0.00	0.00	0.00	-885.28	-90.41	1786.55	-867.44	20.51	1815.38	-822.47	-37.09	1725.70	-1019.64	67.87	1724.54	55.23	1019.36	73.73	644.05	928.23	74.43	141.56
5.04000	-1252.82	119.80	15.19	-1272.38	112.23	49.54	-1377.20	160.56	211.80	-1334.91	170.00	230.75	-609.05	-32.68	31.73	-647.29	-31.24	41.63	-841.93	-59.49	42.81	-842.27	-62.52	79.66	-869.46	30.48	1377.27	0.00	0.00	0.00	-874.16	-91.49	1788.18	-857.14	19.33	1816.83	-822.47	-37.09	1725.70	-1009.38	66.23	1725.92	55.32	1018.78	73.96	643.75	928.02	74.41	143.24
5.05000	-1246.30	120.56	13.53	-1265.01	112.49	50.84	-1360.85	158.91	222.70	-1317.08	168.47	238.65	-609.10	-32.39	31.27	-645.82	-31.52	41.58	-841.98	-59.38	42.70	-842.06	-62.73	79.80	-858.32	29.71	1378.69	0.00	0.00	0.00	-863.47	-92.81	1789.71	-845.58	18.18	1818.15	-822.47	-37.09	1725.70	-999.04	64.86	1727.25	55.30	1019.02	73.95	644.30	927.96	74.73	143.60
5.06000	-1240.16	120.30	11.04	-1255.78	113.66	52.40	-1342.81	157.36	232.79	-1298.60	166.81	245.80	-607.99	-32.86	31.26	-646.84	-31.35	41.25	-841.90	-59.46	42.71	-842.09	-62.52	79.76	-847.54	27.89	1379.87	0.00	0.00	0.00	-853.96	-94.14	1791.47	-837.00	17.24	1819.77	-822.47	-37.09	1725.70	-988.40	63.90	1728.43	55.30	1019.23	73.88	644.33	927.94	74.61	140.80
5.07000	-1228.76	121.16	11.69	-1244.26	114.75	55.62	-1324.21	155.48	241.65	-1279.94	164.84	252.24	-608.52	-32.89	31.13	-647.67	-31.15	40.78	-841.78	-59.64	42.84	-842.02	-62.23	79.76	-838.97	26.30	1380.38	0.00	0.00	0.00	-844.10	-94.72	1792.99	-825.93	17.28	1821.00	-822.47	-37.09	1725.70	-978.27	62.40	1729.58	55.81	1019.24	73.97	644.77	927.92	74.70	143.75
5.08000	-1213.78	125.49	17.24	-1232.69	116.32	60.68	-1305.86	152.51	248.94	-1260.59	163.62	258.32	-607.72	-32.51	31.18	-648.11	-31.69	40.60	-841.83	-59.56	42.76	-842.10	-61.93	79.64	-829.62	25.53	1381.48	0.00	0.00	0.00	-834.09	-95.40	1794.63	-816.81	16.67	1822.38	-822.47	-37.09	1725.70	-968.24	61.18	1730.70	56.52	1019.14	74.10	644.65	927.97	74.72	144.39
5.09000	-1200.71	126.84	23.73	-1215.72	117.68	66.64	-1287.19	150.06	255.44	-1241.44	162.24	264.35	-606.53	-32.48	31.11	-647.83	-31.38	40.58	-841.78	-59.62	42.79	-841.77	-62.43	79.97	-818.71	25.02	1382.56	0.00	0.00	0.00	-824.39	-95.73	1796.08	-806.27	15.81	1823.52	-822.47	-37.09	1725.70	-958.28	60.09	1731.69	55.94	1019.13	73.96	644.39	928.00	74.62	142.80
5.10000	-1183.65	128.58	29.06	-1195.54	118.92	71.39	-1267.48	148.23	261.01	-1221.36	161.43	270.32	-606.84	-32.65	31.02	-646.96	-31.17	40.66	-841.78	-59.49	42.69	-841.74	-62.24	79.94	-809.32	24.21	1383.64	0.00	0.00	0.00	-810.22	-95.60	1797.21	-795.38	14.56	1823.63	-822.47	-37.09	1725.70	-948.17	59.73	1732.65	55.30	1018.83	73.99	644.65	927.96	74.62	139.98
5.11000	-1161.76	129.76	34.23	-1172.82	119.46	75.53	-1246.92	147.24	265.39	-1200.52	160.60	275.37	-608.72	-33.13	30.33	-644.71	-31.33	41.07	-841.66	-59.73	42.78	-841.70	-62.24	80.02	-798.89	23.74	1384.72	0.00	0.00	0.00	-801.63	-95.76	1798.68	-785.27	14.97	1824.37	-822.47	-37.09	1725.70	-938.73	58.43	1733.65	55.45	1019.29	73.83	644.99	928.05	74.75	142.25
5.12000	-1135.71	130.72	39.06	-1147.98	119.95	79.19	-1225.46	146.49	268.18	-1179.04	160.08	279.28	-605.52	-32.98	31.27	-645.56	-31.65	40.65	-841.99	-59.22	42.47	-841.19	-62.72	80.44	-789.13	23.43	1385.72	0.00	0.00	0.00	-790.20	-95.01	1800.02	-774.44	16.25	1825.08	-822.47	-37.09	1725.70	-929.03	57.74	1734.51	54.17	1019.32	73.62	644.70	927.68	74.85	143.18
5.13000	-1110.53	131.06	41.60	-1123.01	119.58	81.50	-1203.49	145.85	269.49	-1157.87	158.62	281.41	-607.34	-32.93	30.66	-644.77	-31.61	40.86	-841.70	-59.68	42.72	-841.35	-62.28	80.28	-780.37	23.15	1386.76	0.00	0.00	0.00	-778.79	-93.96	1801.16	-765.20	16.57	1825.88	-822.47	-37.09	1725.70	-919.36	57.00	1735.41	54.66	1019.25	73.70	644.95	927.79	74.81	141.10
5.14000	-1083.75	131.16	43.60	-1096.48	119.56	83.05	-1181.57	144.93	269.16	-1135.91	157.52	282.28	-606.66	-32.69	30.87	-647.47	-31.69	40.30	-841.67	-59.69	42.70	-841.44	-62.26	80.39	-771.76	22.51	1387.78	0.00	0.00	0.00	-767.99	-93.48	1802.33	-756.52	18.18	1826.77	-822.47	-37.09	1725.70	-909.87	56.41	1736.32	55.29	1019.19	73.97	644.58	928.06	74.62	139.68
5.15000	-1054.32	130.38	44.98	-1069.26	118.45	83.79	-1159.20	144.17	267.58	-1113.82	156.34	281.74	-606.54	-32.88	30.95	-647.21	-31.45	40.16	-841.63	-59.88	42.73	-841.83	-61.64	80.16	-762.29	21.94	1388.70	0.00	0.00	0.00	-758.75	-92.57	1803.54	-746.19	19.41	1827.43	-822.47	-37.09	1725.70	-900.61	55.63	1737.22	54.55	1019.04	73.80	643.93	928.01	74.59	141.31
5.16000	-1024.42	129.72	45.85	-1040.52	117.78	84.09	-1136.60	142.78	264.44	-1091.15	155.54	280.11	-607.99	-33.03	30.43	-647.48	-31.40	40.15	-841.65	-59.82	42.67	-841.51	-61.98	80.50	-752.90	21.46	1389.61	0.00	0.00	0.00	-747.65	-90.89	1804.67	-735.51	20.48	1827.94	-822.47	-37.09	1725.70	-891.29	55.46	1738.05	55.47	1019.21	73.81	644.27	927.68	74.77	140.75
5.17000	-995.41	128.53	45.42	-1012.04	116.80	83.34	-1113.51	141.77	260.24	-1067.97	154.45	277.20	-608.94	-32.85	30.06	-645.23	-30.80	40.72	-841.65	-59.75	42.63	-841.57	-61.83	80.66	-744.15	21.23	1390.48	0.00	0.00	0.00	-734.40	-89.32	1805.66	-725.03	22.72	1828.20	-822.47	-37.09	1725.70	-882.36	54.39	1738.97	54.29	1019.58	73.34	644.88	927.69	74.90	143.99
5.18000	-968.23	125.95	43.62	-982.02	114.97	82.19	-1089.57	140.77	254.89	-1044.38	153.55	273.40	-608.06	-32.77	30.35	-646.95	-31.20	39.94	-841.70	-59.72	42.65	-841.72	-61.76	80.88	-735.17	20.90	1391.39	0.00	0.00	0.00	-721.23	-87.91	1806.14	-717.11	24.36	1828.71	-822.47	-37.09	1725.70	-873.01	54.14	1739.72	55.74	1019.39	73.95	644.66	927.74	74.77	140.21
5.19000	-935.28	123.72	42.61	-953.74	112.91	78.96	-1064.41	140.75	248.82	-1020.59	152.17	268.46	-607.55	-32.49	30.46	-646.29	-31.14	39.98	-841.63	-59.72	42.68	-841.68	-61.61	81.13	-725.51	20.68	1392.10	0.00	0.00	0.00	-710.38	-86.32	1806.92	-705.85	26.33	1828.80	-822.47	-37.09	1725.70	-864.00	53.70	1740.41	54.64	1019.14	73.76	645.02	927.94	74.73	143.22
5.20000	-900.85	121.56	41.97	-922.41	111.13	76.78	-1039.38	140.03	241.54	-996.38	150.40	262.49	-607.01	-32.62	30.30	-645.27	-30.97	40.28	-841.56	-59.73	42.67	-841.57	-61.76	81.44	-718.61	20.75	1392.73	0.00	0.00	0.00	-701.93	-84.59	1807.65	-693.83	28.42	1828.46	-822.47	-37.09	1725.70	-855.10	52.69	1741.17	55.53	1018.97	73.96	644.11	927.98	74.55	144.07
5.21000	-867.24	119.78	40.82	-889.00	109.25	74.63	-1013.16	139.81	233.54	-971.23	149.80	256.06	-605.75	-32.07	30.70	-644.79	-30.91	40.18	-841.59	-59.68	42.65	-841.40	-61.87	81.81	-708.34	20.51	1393.21	0.00	0.00	0.00	-691.06	-82.72	1808.20	-684.81	29.82	1828.50	-822.47	-37.09	1725.70	-845.74	52.85	1741.59	55.03	1018.69	74.07	643.70	928.06	74.47	140.57
5.22000	-826.70	118.65	41.27	-854.95	107.60	72.39	-986.17	140.34	224.87	-945.49	148.80	248.84	-606.48	-31.61	30.27	-644.07	-31.01	40.36	-841.38	-59.94	42.83	-841.46	-61.82	82.09	-699.51	20.23	1393.53	0.00	0.00	0.00	-679.87	-80.57	1808.52	-675.14	32.14	1828.27	-822.47	-37.09	1725.70	-836.60	52.83	1741.97	54.68	1018.90	73.82	644.15	928.03	74.60	140.32
5.23000	-790.58	116.22	40.64	-817.66	106.40	71.46	-958.93	140.02	215.00	-919.16	148.44	241.04	-606.32	-32.58	30.18	-643.02	-31.44	40.23	-841.50	-59.66	42.75	-841.69	-61.25	82.04	-689.27	20.36	1393.67	0.00	0.00	0.00	-668.56	-78.99	1808.58	-666.35	34.54	1828.01	-822.47	-37.09	1725.70	-827.69	52.34	1742.33	55.16	1019.02	73.81	644.45	928.19	74.63	142.38
5.24000	-752.58	114.30	40.25	-783.17	104.72	69.07	-930.53	140.19	204.68	-892.04	148.81	232.93	-605.94	-31.94	30.30	-646.45	-32.03	39.35	-841.27	-59.85	42.99	-841.43	-61.39	82.44	-679.62	20.56	1393.70	0.00	0.00	0.00	-657.18	-77.10	1808.73	-656.44	36.05	1827.70	-822.47	-37.09	1725.70	-818.34	52.62	1742.46	55.43	1019.12	73.83	644.96	927.85	74.79	142.53
5.25000	-716.25	112.02	39.59	-747.05	103.11	66.74	-901.98	140.04	193.61	-864.32	148.65	223.96	-607.41	-32.52	29.93	-646.05	-32.17	39.28	-841.29	-59.56	43.00	-841.67	-60.53	82.46	-670.36	20.30	1393.54	0.00	0.00	0.00	-646.09	-75.42	1808.80	-645.88	38.05	1827.07	-822.46	-37.10	1725.70	-808.95	52.84	1742.27	55.07	1019.09	73.86	644.72	928.21	74.69	145.03
5.26000	-676.67	109.97	39.38	-711.52	101.59	64.76	-872.16	139.84	182.20	-836.16	148.60	214.61	-606.94	-32.88	30.19	-645.65	-32.36	39.54	-841.19	-59.35	43.15	-841.54	-60.60	82.81	-661.00	20.47	1393.18	0.00	0.00	0.00	-636.09	-73.33	1808.92	-635.63	40.03	1826.40	-811.23	-38.83	1725.51	-799.69	52.91	1742.01	56.00	1018.75	74.13	644.10	928.17	74.45	144.79
5.27000	-639.16	108.06	39.05	-674.64	99.91	62.88	-841.47	140.21	170.65	-806.99	148.66	204.96	-606.87	-32.58	30.77	-644.27	-31.97	39.98	-841.05	-59.16	43.37	-841.30	-60.74	83.36	-650.84	20.33	1392.64	0.00	0.00	0.00	-623.88	-71.43	1808.65	-625.01	42.22	1825.81	-800.78	-38.68	1725.41	-789.79	53.79	1741.39	55.58	1018.87	74.04	644.31	928.18	74.44	142.13
5.28000	-601.13	106.50	38.65	-638.59	98.62	60.47	-810.06	140.19	158.87	-777.56	148.70	195.08	-608.63	-33.21	30.57	-646.23	-32.29	39.52	-840.81	-59.13	43.72	-840.83	-61.24	83.98	-641.82	20.55	1392.06	0.00	0.00	0.00	-614.77	-69.59	1808.75	-619.53	44.21	1825.53	-790.48	-38.36	1725.14	-779.86	54.32	1740.60	55.72	1019.04	73.86	645.03	927.76	74.84	142.44
5.29000	-561.66	105.22	38.64	-602.55	97.42	58.17	-778.17	140.05	146.97	-747.45	148.42	184.99	-606.63	-33.38	31.33	-644.25	-32.32	40.13	-840.69	-58.89	43.94	-841.03	-60.48	84.13	-633.46	20.62	1391.23	0.00	0.00	0.00	-605.17	-67.81	1808.55	-608.67	46.01	1824.67	-780.14	-38.25	1724.70	-769.93	55.20	1739.60	55.22	1018.96	73.84	644.96	927.82	74.87	143.15
5.30000	-526.82	104.65	37.72	-565.33	96.70	56.21	-746.06	138.90	134.74	-716.67	148.64	175.15	-604.81	-33.47	31.75	-645.21	-32.24	40.16	-840.51	-58.83	44.37	-841.25	-59.89	84.24	-623.75	21.03	1390.29	0.00	0.00	0.00	-594.26	-66.46	1808.18	-599.39	47.94	1823.98	-769.86	-37.90	1724.11	-760.44	55.19	1738.68	56.00	1018.82	74.08	645.27	927.92	74.82	144.13
5.31000	-487.45	104.62	38.06	-528.70	96.15	54.50	-713.43	137.85	122.88	-685.74	148.54	165.25	-607.41	-34.34	32.60	-647.42	-32.23	39.70	-840.61	-58.15	44.49	-841.12	-59.81	84.72	-615.41	20.82	1389.27	0.00	0.00	0.00	-583.12	-64.61	1807.65	-588.50	49.61	1822.84	-759.28	-37.55	1723.36	-750.68	55.88	1737.53	55.42	1018.98	73.82	645.28	927.85	74.81	141.62
5.32000	-449.72	104.61	39.06	-490.49	96.19	53.49	-680.45	136.46	111.19	-654.38	148.41	155.55	-604.71	-34.58	33.14	-643.18	-32.89	40.74	-840.40	-58.06	44.95	-840.70	-60.09	85.35	-604.77	21.04	1388.05	0.00	0.00	0.00	-572.41	-63.14	1807.09	-578.70	51.08	1821.90	-748.71	-37.14	1722.43	-740.82	56.41	1736.25	55.43	1019.41	73.87	645.50	927.92	74.93	141.38
5.33000	-411.77	105.22	40.38	-453.04	96.89	52.71	-646.78	135.60	100.23	-622.94	147.97	145.94	-603.82	-34.91	33.34	-644.96	-33.32	40.34	-839.95	-58.29	45.56	-840.74	-59.67	85.82	-595.00	21.44	1386.92	0.00	0.00	0.00	-562.01	-60.93	1806.47	-567.95	52.68	1820.79	-738.27	-36.59	1721.37	-730.57	57.68	1734.86	55.11	1019.00	73.98	644.61	928.05	74.78	138.77
5.34000	-374.27	106.13	42.44	-416.11	97.53	52.73	-612.39	135.13	89.91	-590.95	147.15	136.64	-603.73	-35.55	33.21	-645.07	-33.12	40.08	-839.88	-58.08	45.97	-840.49	-59.52	86.26	-586.47	21.39	1385.68	0.00	0.00	0.00	-552.31	-59.51	1805.70	-556.95	54.60	1819.38	-728.17	-35.21	1720.37	-720.56	58.39	1733.54	55.95	1018.86	74.13	644.33	928.09	74.63	139.35
5.35000	-338.73	107.48	44.54	-379.28	98.44	53.32	-577.40	135.40	80.65	-558.65	146.82	128.05	-604.01	-35.63	32.69	-645.25	-33.44	40.11	-839.70	-58.06	46.56	-840.46	-59.34	86.81	-577.10	21.80	1384.23	0.00	0.00	0.00	-542.86	-58.11	1804.77	-549.34	56.28	1818.42	-717.52	-34.53	1719.07	-710.32	59.40	1731.95	55.77	1018.93	74.02	644.09	928.01	74.61	140.84
5.36000	-299.64	108.46	48.51	-341.70	99.27	55.19	-542.22	135.64	72.22	-526.38	146.07	120.00	-602.02	-34.88	32.37	-645.74	-33.33	39.71	-839.79	-57.53	46.89	-840.50	-58.71	87.25	-567.95	22.19	1382.91	0.00	0.00	0.00	-532.31	-56.25	1803.74	-537.00	57.76	1816.98	-706.74	-33.93	1717.69	-700.04	60.37	1730.35	55.04	1019.07	73.84	644.79	928.12	74.72	139.57
5.37000	-263.59	109.05	53.20	-306.81	99.99	57.41	-507.08	136.38	65.05	-493.91	146.00	113.27	-605.80	-34.67	30.64	-645.17	-33.35	39.89	-839.63	-57.53	47.53	-840.47	-58.52	87.62	-558.42	22.74	1381.31	0.00	0.00	0.00	-522.34	-55.20	1802.62	-528.88	59.38	1815.82	-696.21	-33.06	1716.33	-689.67	61.49	1728.76	55.16	1019.38	73.78	644.97	928.14	74.69	140.51
5.38000	-227.71	109.37	59.45	-269.54	100.78	61.81	-471.59	136.89	59.08	-461.18	146.12	107.75	-606.36	-34.53	30.39	-645.09	-33.25	39.77	-839.36	-57.54	48.22	-840.57	-57.77	88.04	-550.35	23.15	1379.82	0.00	0.00	0.00	-510.39	-53.56	1801.24	-518.08	60.80	1814.38	-685.65	-32.12	1714.86	-679.31	62.88	1727.04	55.59	1018.98	74.02	644.73	927.86	74.77	140.74
5.39000	-194.29	110.96	66.60	-234.88	101.73	67.24	-436.94	137.46	54.49	-429.10	146.87	103.81	-606.85	-34.38	30.19	-646.33	-33.32	39.44	-839.19	-57.53	49.03	-839.86	-58.64	89.33	-541.08	23.65	1378.18	0.00	0.00	0.00	-501.12	-52.12	1799.96	-509.31	61.60	1812.86	-675.06	-31.13	1713.34	-668.93	64.05	1725.38	54.70	1019.04	73.82	644.60	928.06	74.66	140.21
5.40000	-163.95	112.25	74.86	-200.24	102.60	74.16	-403.39	138.10	51.52	-398.28	147.20	101.08	-606.62	-34.22	29.98	-645.16	-33.01	39.58	-839.04	-57.38	49.86	-839.52	-58.61	90.25	-529.96	24.56	1376.49	0.00	0.00	0.00	-490.54	-51.22	1798.36	-497.87	62.85	1811.24	-664.63	-30.21	1711.77	-658.47	65.08	1723.70	54.72	1018.97	73.76	643.75	928.12	74.47	139.62
5.41000	-129.97	113.38	86.11	-170.27	104.71	81.66	-371.24	138.80	50.00	-368.73	147.67	99.79	-603.06	-34.03	30.92	-644.65	-33.11	39.69	-838.69	-57.63	50.94	-839.47	-58.19	91.02	-520.20	25.48	1374.72	0.00	0.00	0.00	-480.87	-49.88	1796.69	-486.34	63.78	1809.35	-654.44	-28.76	1710.21	-647.87	66.45	1722.08	54.29	1019.54	73.44	644.28	928.07	74.62	139.33
5.42000	-96.59	114.31	98.95	-141.37	106.37	91.40	-340.34	139.33	49.66	-340.64	147.89	99.61	-605.90	-34.04	29.86	-646.00	-33.25	39.21	-838.53	-57.42	51.95	-839.05	-57.92	91.98	-510.87	26.68	1372.92	0.00	0.00	0.00	-468.81	-48.78	1794.55	-475.94	65.27	1807.54	-643.92	-27.71	1708.39	-636.96	68.55	1720.25	55.25	1019.60	73.71	644.25	927.71	74.77	140.92
5.43000	-74.28	115.79	109.54	-114.73	107.86	101.38	-311.36	139.58	50.81	-314.24	148.34	100.66	-605.63	-33.71	29.95	-645.56	-33.10	39.24	-838.14	-57.59	53.22	-838.11	-58.76	93.62	-499.89	27.28	1371.19	0.00	0.00	0.00	-459.10	-47.80	1792.80	-466.03	66.08	1805.71	-633.39	-26.38	1706.66	-626.27	69.98	1718.57	55.97	1019.49	73.90	644.44	927.99	74.70	142.33
5.44000	-50.27	118.03	121.88	-90.08	108.27	111.96	-284.88	139.64	52.18	-290.08	148.31	102.15	-604.31	-33.94	30.12	-645.39	-33.62	39.25	-837.79	-57.67	54.71	-837.88	-58.33	94.77	-490.23	28.47	1369.30	0.00	0.00	0.00	-449.81	-47.07	1791.01	-454.79	67.42	1803.92	-622.80	-25.00	1704.91	-615.52	71.66	1716.85	55.24	1019.41	73.65	644.94	927.79	74.90	143.28
5.45000	-29.26	118.97	132.79	-68.20	108.31	121.77	-260.77	139.46	53.72	-268.14	147.82	103.68	-606.91	-34.27	29.62	-646.35	-33.61	38.79	-837.34	-57.87	56.43	-836.93	-58.83	96.55	-480.88	29.26	1367.60	0.00	0.00	0.00	-439.14	-46.00	1789.09	-442.28	68.21	1802.10	-612.64	-22.56	1703.32	-604.59	73.50	1715.14	55.02	1019.21	73.72	644.66	927.98	74.73	143.66
5.46000	-10.46	119.59	142.44	-49.14	108.64	130.02	-239.43	138.73	55.63	-248.50	147.01	105.33	-604.28	-34.27	30.22	-645.88	-34.01	38.69	-836.90	-58.13	58.27	-836.07	-58.95	98.24	-470.70	30.36	1365.79	0.00	0.00	0.00	-427.96	-45.14	1787.23	-431.80	68.92	1800.47	-602.12	-20.90	1701.58	-593.47	75.83	1713.48	56.18	1019.04	74.09	644.16	928.35	74.51	142.41
5.47000	6.14	120.71	149.99	-32.21	108.71	136.31	-220.54	137.48	57.03	-231.20	145.82	106.51	-605.98	-34.34	29.66	-646.86	-34.98	38.00	-836.38	-58.52	60.23	-834.93	-59.41	100.36	-460.78	31.20	1364.20	0.00	0.00	0.00	-419.73	-44.52	1785.77	-420.27	70.14	1798.91	-591.62	-19.45	1699.82	-582.68	77.32	1712.10	56.94	1018.82	74.34	643.90	928.35	74.36	142.12
5.48000	20.33	119.96	154.11	-17.78	108.73	140.35	-204.33	135.91	57.32	-216.25	144.42	106.76	-605.09	-34.35	29.90	-645.09	-34.86	38.43	-835.93	-58.90	62.20	-833.81	-59.75	102.46	-449.34	32.26	1362.73	0.00	0.00	0.00	-409.34	-43.41	1784.18	-410.69	70.60	1797.40	-581.47	-17.21	1698.40	-571.71	79.39	1710.69	56.07	1018.72	74.24	643.91	928.43	74.44	140.92
5.49000	32.08	120.69	156.41	-5.84	108.46	141.84	-191.28	134.18	56.40	-203.82	142.93	106.01	-607.67	-33.94	29.37	-644.89	-33.93	38.83	-835.35	-59.71	64.52	-832.57	-60.53	105.00	-440.72	33.45	1361.35	0.00	0.00	0.00	-397.82	-42.52	1782.47	-400.60	71.42	1796.16	-571.17	-14.99	1696.99	-560.71	81.84	1709.46	55.23	1019.23	73.81	643.72	928.34	74.36	140.00
5.50000	41.84	120.14	155.18	3.90	107.35	140.89	-181.55	131.93	54.25	-194.15	140.99	104.11	-605.46	-34.79	29.73	-643.63	-34.03	39.14	-834.60	-60.76	66.97	-831.06	-61.41	107.55	-430.54	34.61	1360.05	0.00	0.00	0.00	-387.27	-41.66	1781.05	-390.34	72.66	1794.86	-561.24	-12.29	1695.95	-549.74	84.43	1708.37	55.40	1019.30	73.87	643.88	928.05	74.51	142.58
5.51000	49.48	118.05	150.27	11.18	106.63	136.40	-174.80	128.98	53.98	-186.75	139.09	101.87	-606.11	-34.19	29.72	-646.44	-33.99	38.13	-834.00	-61.36	69.34	-829.36	-62.43	110.29	-419.58	35.59	1359.01	0.00	0.00	0.00	-377.03	-40.66	1779.68	-380.86	73.22	1793.78	-551.02	-10.10	1694.98	-539.12	86.31	1707.54	55.51	1019.14	73.96	645.09	928.03	74.79	142.47
5.52000	55.63	115.40	141.31	16.68	103.80	129.21	-170.79	126.40	53.65	-181.49	136.82	99.09	-605.89	-34.19	29.57	-645.32	-33.94	38.24	-833.22	-62.05	71.97	-827.17	-63.73	113.48	-408.24	36.85	1358.14	0.00	0.00	0.00	-367.33	-39.35	1778.64	-366.60	74.53	1792.29	-540.95	-7.72	1694.20	-528.13	89.14	1706.58	54.17	1019.45	73.48	644.73	927.93	74.78	142.54
5.53000	60.85	112.76	129.66	21.50	101.11	117.65	-168.75	123.60	52.56	-177.84	134.87	96.19	-607.45	-34.10	29.22	-644.19	-34.10	38.18	-831.94	-63.01	75.04	-825.21	-64.53	116.55	-398.09	37.99	1357.46	0.00	0.00	0.00	-357.59	-38.16	1777.72	-355.92	76.15	1791.18	-530.98	-5.14	1693.49	-517.33	91.48	1705.82	54.97	1019.19	73.89	644.05	928.17	74.51	144.13
5.54000	65.81	108.58	116.99	26.48	102.58	109.06	-166.03	122.57	51.04	-174.12	133.49	94.32	-607.20	-34.48	29.29	-646.49	-34.27	37.32	-830.50	-63.84	78.43	-822.82	-65.18	119.73	-386.72	39.68	1356.96	0.00	0.00	0.00	-347.57	-36.72	1776.85	-345.03	77.60	1790.40	-521.19	-2.23	1692.98	-506.40	94.24	1705.10	55.39	1019.22	73.88	644.13	928.09	74.51	143.67
5.55000	73.02	104.96	104.41	32.79	97.73	97.72	-161.76	122.37	49.50	-167.39	133.01	93.36	-604.74	-34.40	29.68	-646.03	-34.13	37.03	-828.62	-64.89	82.33	-819.61	-67.14	123.91	-376.53	41.01	1356.67	0.00	0.00	0.00	-337.26	-35.27	1776.47	-335.47	78.61	1789.89	-510.88	-0.24	1692.61	-495.47	96.58	1704.70	54.63	1019.65	73.57	644.27	928.09	74.53	140.38
5.56000	83.48	104.13	94.55	39.18	95.86	89.14	-157.51	123.42	48.43	-159.77	133.41	92.06	-605.56	-34.61	29.42	-645.03	-34.45	37.41	-826.32	-65.93	86.63	-816.32	-68.10	128.07	-365.44	42.67	1356.53	0.00	0.00	0.00	-327.82	-33.71	1776.64	-323.95	80.40	1789.61	-500.83	2.82	1692.77	-484.68	99.03	1704.62	55.03	1019.71	73.70	644.98	927.93	74.86	139.80
5.57000	90.28	103.36	85.70	43.51	94.61	80.83	-155.00	123.94	47.73	-154.16	134.14	90.61	-606.11	-34.75	29.02	-645.89	-34.44	36.90	-824.00	-66.20	91.05	-812.79	-68.78	132.49	-354.78	44.13	1356.73	0.00	0.00	0.00	-317.54	-31.92	1776.93	-313.57	82.54	1789.83	-490.75	5.71	1693.15	-473.86	101.86	1704.75	55.63	1018.90	74.02	644.56	928.16	74.67	141.30
5.58000	94.23	102.44	75.85	46.27	94.27	71.89	-153.41	124.53	47.64	-151.00	134.76	89.60	-606.84	-34.46	28.99	-645.29	-34.10	36.98	-821.21	-66.26	95.88	-808.27	-69.96	137.44	-343.83	45.52	1357.06	0.00	0.00	0.00	-308.39	-30.33	1777.60	-305.04	84.20	1790.37	-480.50	8.47	1693.70	-462.90	104.93	1705.09	54.61	1019.57	73.68	644.58	928.33	74.64	139.08
5.59000	96.24	103.57	67.58	48.58	94.54	64.84	-152.40	125.25	47.76	-148.74	135.44	88.76	-608.50	-34.69	28.69	-645.65	-33.62	37.43	-817.61	-66.67	101.41	-803.24	-70.67	142.74	-333.83	46.80	1357.88	0.00	0.00	0.00	-297.66	-28.57	1778.57	-293.15	86.05	1791.03	-470.20	11.00	1694.37	-452.06	107.74	1705.72	55.81	1019.26	74.02	644.83	928.45	74.62	140.95
5.60000	96.61	104.93	59.94	55.70	95.76	61.10	-151.85	126.32	47.92	-146.21	136.64	88.24	-608.24	-34.75	28.80	-639.91	-32.91	39.88	-813.35	-66.93	107.42	-797.59	-70.96	148.41	-323.21	48.27	1358.84	0.00	0.00	0.00	-289.23	-26.79	1779.96	-283.19	87.77	1792.13	-460.13	14.05	1695.33	-441.26	110.68	1706.56	54.98	1019.33	73.77	644.72	928.33	74.61	138.85
5.61000	95.80	105.91	53.20	56.17	96.03	55.96	-151.42	127.28	47.50	-143.70	137.37	87.86	-605.34	-34.50	29.42	-645.00	-32.89	38.97	-808.35	-66.84	113.87	-790.86	-71.45	154.57	-313.04	49.05	1360.13	0.00	0.00	0.00	-280.39	-24.69	1781.62	-272.43	89.77	1793.41	-450.05	17.08	1696.55	-430.43	113.56	1707.54	54.71	1019.55	73.70	644.85	928.04	74.87	141.47
5.62000	100.79	104.44	48.58	58.49	95.24	52.30	-150.95	128.17	46.68	-141.22	137.87	87.70	-607.65	-34.74	28.98	-644.43	-29.16	43.84	-802.55	-66.29	120.81	-783.28	-71.57	161.09	-300.54	50.10	1361.68	0.00	0.00	0.00	-270.36	-22.54	1783.24	-262.38	91.86	1794.85	-439.78	19.45	1697.73	-419.75	116.35	1708.67	55.19	1019.49	73.71	645.40	927.96	74.97	142.52
5.63000	101.04	104.68	46.05	59.95	94.34	50.92	-150.49	128.40	46.39	-139.30	138.02	87.71	-605.71	-34.89	29.28	-642.14	-32.74	42.22	-795.53	-65.69	128.52	-774.70	-71.00	167.83	-290.53	51.13	1363.44	0.00	0.00	0.00	-259.40	-20.21	1784.97	-251.06	94.26	1796.09	-429.79	22.77	1699.33	-409.16	119.04	1709.78	55.06	1019.24	73.94	645.23	928.31	74.72	139.02
5.64000	102.38	104.48	44.31	60.77	94.31	49.83	-150.20	128.66	46.18	-138.43	138.15	87.82	-607.48	-34.92	28.85	-641.50	-32.92	42.76	-787.49	-64.80	137.05	-765.17	-70.06	175.01	-279.06	52.58	1365.19	0.00	0.00	0.00	-250.35	-17.85	1787.05	-241.51	96.22	1797.74	-419.88	26.12	1700.96	-398.54	122.11	1710.91	54.96	1019.15	73.91	644.45	928.41	74.54	140.44
5.65000	100.68	104.45	42.45	61.21	94.39	49.05	-150.05	128.73	46.06	-137.92	138.13	87.71	-605.60	-34.84	29.32	-642.20	-32.63	43.21	-778.80	-63.18	146.13	-754.72	-68.99	182.79	-268.64	54.22	1366.94	0.00	0.00	0.00	-240.99	-15.65	1789.18	-230.63	98.79	1799.28	-409.97	29.16	1702.60	-388.17	124.82	1712.14	55.71	1018.81	74.15	644.70	927.96	74.74	141.90
5.66000	100.56	104.17	41.96	60.86	93.88	48.58	-150.02	128.39	45.81	-137.63	137.96	87.59	-605.54	-35.01	28.28	-640.84	-32.27	43.97	-769.41	-61.33	156.11	-743.39	-67.74	191.28	-257.13	55.60	1368.65	0.00	0.00	0.00	-230.77	-13.25	1791.31	-220.08	101.45	1800.91	-400.06	32.11	1704.32	-377.87	127.15	1713.37	54.71	1018.98	73.82	644.71	928.00	74.81	142.91
5.67000	102.22	103.89	42.19	60.08	93.71	48.17	-149.99	128.50	45.81	-137.63	138.17	87.58	-603.73	-34.58	27.81	-636.34	-31.55	45.35	-759.17	-58.96	166.47	-731.20	-66.24	200.26	-247.89	57.44	1370.39	0.00	0.00	0.00	-220.91	-10.76	1793.48	-210.83	104.22	1802.65	-390.21	34.81	1706.08	-367.51	129.81	1714.47	54.76	1019.39	73.74	644.20	928.18	74.58	143.91
5.68000	100.95	104.27	41.70	61.31	93.70	48.49	-150.04	128.48	45.70	-137.79	138.48	87.62	-600.93	-34.66	26.86	-632.13	-30.81	46.73	-747.74	-56.84	177.33	-717.84	-65.27	209.77	-236.14	57.71	1372.02	0.00	0.00	0.00	-212.43	-8.30	1795.87	-202.33	106.67	1804.28	-380.30	37.26	1707.60	-357.25	132.42	1715.51	55.04	1019.34	73.86	644.25	928.09	74.46	141.02
5.69000	102.00	104.21	41.62	60.72	93.54	48.24	-150.05	128.54	45.64	-138.09	138.44	87.48	-597.02	-34.52	25.51	-625.16	-30.57	48.87	-734.98	-54.78	188.32	-703.61	-64.10	219.43	-231.12	57.99	1372.44	0.00	0.00	0.00	-202.55	-5.70	1798.15	-192.20	109.06	1805.84	-370.39	39.83	1709.23	-347.07	134.79	1716.61	55.59	1019.53	73.77	643.81	928.31	74.45	140.00
5.70000	102.26	103.94	42.00	60.59	93.70	48.28	-150.08	128.69	45.71	-138.28	138.88	87.57	-592.75	-34.49	23.99	-617.35	-30.65	50.96	-721.10	-53.11	199.39	-688.48	-62.01	228.64	-222.81	58.73	1373.86	0.00	0.00	0.00	-193.86	-3.44	1800.34	-182.20	110.82	1807.43	-360.58	42.29	1710.72	-336.90	137.15	1717.71	55.29	1018.79	74.05	643.64	928.45	74.40	142.13
5.71000	101.70	103.93	41.72	60.88	93.61	48.40	-150.15	128.69	45.60	-138.54	139.13	87.54	-588.10	-36.18	22.21	-609.63	-31.68	52.49	-706.26	-52.05	210.60	-672.06	-59.91	237.36	-213.12	59.75	1375.22	0.00	0.00	0.00	-184.47	-1.18	1802.62	-172.25	113.14	1808.86	-350.98	44.82	1712.22	-326.87	139.49	1718.81	56.06	1019.02	74.23	645.46	927.73	74.95	143.67
5.72000	101.96	103.92	41.71	60.55	93.52	48.32	-150.16	129.15	45.75	-138.83	139.56	87.63	-581.76	-36.48	20.51	-598.60	-33.37	53.95	-690.27	-50.55	221.36	-654.34	-58.15	245.83	-202.50	60.76	1376.64	0.00	0.00	0.00	-174.15	0.92	1804.56	-161.48	115.10	1810.26	-341.65	47.42	1713.71	-316.79	141.97	1719.83	55.08	1019.00	73.93	644.48	927.62	74.83	141.91
5.73000	101.25	104.57	41.71	59.62	93.69	48.04	-150.29	129.04	45.60	-139.15	139.49	87.42	-576.52	-37.87	20.45	-586.40	-33.94	56.36	-672.31	-48.65	231.16	-635.98	-56.54	253.54	-195.80	61.63	1378.03	0.00	0.00	0.00	-165.72	2.85	1806.60	-150.36	117.29	1811.77	-332.17	49.55	1715.07	-306.82	144.37	1720.86	55.61	1019.07	74.02	644.74	927.59	74.97	142.27
5.74000	100.63	103.60	41.51	60.36	93.33	48.21	-150.38	129.45	45.72	-139.24	140.24	87.59	-561.90	-38.53	25.53	-574.75	-34.72	61.07	-653.04	-46.26	239.40	-616.42	-55.69	260.50	-184.68	62.38	1379.55	0.00	0.00	0.00	-156.75	4.82	1808.62	-142.34	118.75	1813.42	-322.67	51.32	1716.29	-296.95	146.44	1721.96	54.64	1019.24	73.82	645.40	927.41	75.10	141.88
5.75000	101.02	104.22	41.50	59.85	93.59	48.17	-150.49	129.47	45.60	-139.40	140.55	87.61	-546.24	-39.89	31.15	-557.97	-35.18	67.36	-634.48	-44.42	246.22	-596.80	-54.57	267.00	-174.73	63.19	1381.08	0.00	0.00	0.00	-149.18	6.18	1810.62	-133.05	120.02	1815.08	-313.42	53.96	1717.61	-287.26	148.27	1723.11	55.62	1018.92	74.04	644.65	927.76	74.74	141.66
5.76000	103.29	104.11	42.23	60.12	93.95	48.20	-150.51	129.83	45.65	-139.52	140.88	87.64	-525.34	-40.74	37.10	-537.95	-35.69	72.79	-615.38	-42.61	251.59	-577.90	-52.73	272.92	-167.50	63.99	1382.78	0.00	0.00	0.00	-140.78	7.24	1812.30	-123.68	121.84	1816.51	-304.15	55.98	1718.88	-277.55	150.25	1724.24	55.53	1018.67	74.17	644.53	927.86	74.69	140.26
5.77000	98.79	104.35	40.59	58.92	93.75	47.91	-150.60	129.96	45.65	-139.62	141.32	87.75	-503.12	-41.70	42.27	-515.11	-36.30	78.14	-595.49	-41.01	255.74	-558.06	-51.19	277.83	-157.24	65.40	1384.33	0.00	0.00	0.00	-131.60	8.73	1813.82	-113.82	122.71	1817.96	-295.17	57.98	1720.16	-267.89	152.15	1725.44	55.66	1018.81	74.19	644.54	927.82	74.77	143.17
5.78000	100.89	104.87	41.14	59.29	93.79	48.03	-150.63	130.00	45.62	-139.79	141.31	87.75	-477.31	-42.46	47.21	-491.30	-36.44	82.28	-575.05	-39.52	258.47	-537.57	-49.86	281.50	-148.94	66.71	1385.80	0.00	0.00	0.00	-123.02	9.53	1815.31	-105.47	123.79	1819.45	-286.30	60.05	1721.38	-258.39	154.14	1726.68	55.14	1019.31	73.86	644.77	927.88	74.89	144.14
5.79000	100.99	104.42	41.47	59.20	93.85	48.12	-150.64	130.24	45.61	-139.89	141.62	87.86	-452.33	-42.39	50.52	-466.31	-36.28	85.69	-553.81	-38.62	260.04	-516.92	-48.42	283.72	-139.62	68.03	1387.33	0.00	0.00	0.00	-114.28	10.67	1816.63	-95.58	124.75	1820.71	-277.48	62.03	1722.61	-249.16	155.73	1728.02	55.77	1019.05	73.99	645.19	927.94	74.93	145.10
5.80000	101.43	104.86	41.25	59.83	94.31	48.22	-150.66	130.24	45.60	-139.97	141.73	87.94	-425.65	-42.05	53.51	-439.94	-35.32	88.30	-532.09	-37.59	260.16	-495.75	-47.00	284.63	-130.47	69.30	1388.86	0.00	0.00	0.00	-105.23	11.42	1817.81	-87.50	125.37	1822.32	-268.58	63.49	1723.65	-239.95	156.91	1729.42	55.62	1018.92	74.11	644.90	927.64	74.90	145.74
5.81000	100.39	104.95	40.86	59.99	93.98	48.40	-150.62	130.39	45.64	-140.06	141.81	88.05	-398.59	-41.14	54.97	-414.31	-34.53	89.47	-510.07	-36.55	259.05	-473.97	-45.31	284.16	-121.50	70.98	1390.55	0.00	0.00	0.00	-96.76	12.18	1818.87	-79.38	125.96	1823.67	-259.68	64.91	1724.70	-230.69	158.38	1730.80	54.52	1019.02	73.84	645.04	927.75	74.95	141.74
5.82000	100.23	104.77	40.86	59.32	94.10	48.09	-150.62	130.39	45.60	-140.12	141.93	88.20	-369.05	-40.76	56.56	-387.24	-33.59	90.20	-487.31	-35.74	256.84	-451.72	-44.30	282.70	-112.20	72.52	1391.72	0.00	0.00	0.00	-87.85	12.79	1819.68	-69.67	126.38	1824.87	-250.94	66.45	1725.67	-221.46	159.87	1732.13	54.88	1019.26	73.73	644.95	927.99	74.81	141.48
5.83000	102.82	105.16	41.47	59.16	94.06	48.03	-150.58	130.47	45.66	-140.23	141.89	88.26	-339.28	-39.90	56.64	-359.92	-32.94	89.79	-464.12	-34.87	253.36	-429.26	-43.18	280.14	-105.38	74.39	1392.88	0.00	0.00	0.00	-79.68	12.98	1820.24	-59.89	126.34	1826.00	-242.30	68.49	1726.65	-212.28	161.11	1733.43	55.96	1018.91	74.10	644.55	927.83	74.78	140.44
5.84000	102.50	105.19	41.24	58.92	94.11	48.05	-150.52	130.72	45.76	-140.30	141.91	88.34	-308.01	-39.44	56.81	-331.27	-31.53	89.00	-440.56	-34.10	248.81	-406.48	-41.90	276.42	-97.13	76.42	1393.88	0.00	0.00	0.00	-71.38	13.19	1820.75	-50.56	126.37	1826.92	-233.62	69.88	1727.40	-203.17	162.22	1734.75	56.15	1018.93	74.23	644.70	927.56	74.84	140.92
5.85000	100.32	105.41	40.64	59.32	94.16	48.16	-150.57	130.63	45.68	-140.38	142.01	88.45	-273.00	-37.89	56.71	-302.60	-30.90	87.32	-416.27	-33.74	243.34	-383.24	-40.94	271.68	-91.22	78.40	1394.78	0.00	0.00	0.00	-63.67	13.27	1821.10	-42.74	125.97	1828.11	-224.92	70.55	1727.90	-194.09	163.68	1735.90	55.43	1019.32	73.88	644.74	927.60	74.84	141.70
5.86000	99.56	104.79	39.90	59.46	94.32	48.14	-150.55	130.61	45.67	-140.46	141.88	88.44	-240.93	-36.53	55.82	-271.11	-29.60	85.58	-391.40	-33.71	236.99	-359.47	-39.69	266.02	-81.43	80.46	1395.57	0.00	0.00	0.00	-54.34	13.14	1821.17	-36.26	125.98	1829.26	-216.45	72.07	1728.49	-185.19	164.90	1737.03	54.62	1019.05	73.87	644.71	927.65	74.90	142.33
5.87000	102.69	105.13	41.27	60.23	94.15	48.41	-150.56	130.71	45.70	-140.55	142.05	88.58	-195.69	-33.12	56.67	-238.97	-28.02	83.74	-365.90	-33.98	229.85	-334.97	-38.84	259.63	-74.98	82.61	1396.17	0.00	0.00	0.00	-47.80	13.00	1821.32	-27.74	125.63	1830.19	-207.97	72.94	1728.73	-176.43	165.96	1738.17	55.84	1018.81	74.17	644.27	927.98	74.62	144.94
5.88000	100.70	105.05	40.58	59.10	94.45	47.88	-150.62	130.77	45.73	-140.56	142.02	88.63	-164.33	-30.83	55.05	-201.43	-26.36	82.16	-339.36	-34.67	222.03	-310.01	-38.23	252.57	-65.38	84.80	1396.85	0.00	0.00	0.00	-38.64	12.83	1821.02	-17.02	125.42	1830.75	-199.65	74.78	1728.97	-167.58	167.03	1739.16	56.19	1019.28	74.19	644.24	927.89	74.62	142.78
5.89000	102.26	105.22	40.90	60.06	94.39	48.10	-150.56	130.66	45.69	-140.59	142.05	88.74	-133.54	-29.05	53.72	-157.12	-24.81	82.05	-312.46	-34.93	213.17	-284.34	-38.00	244.80	-57.90	86.80	1397.11	0.00	0.00	0.00	-30.72	12.75	1820.84	-9.25	124.97	1831.51	-191.02	75.29	1728.83	-158.75	167.99	1740.00	55.44	1019.24	73.88	644.68	927.66	74.95	142.27
5.90000	100.58	104.90	39.96	60.36	94.65	48.13	-150.51	130.90	45.80	-140.56	142.22	88.96	-101.33	-26.10	52.11	-118.27	-22.52	80.42	-285.14	-34.36	203.34	-257.98	-38.30	236.63	-49.43	88.68	1397.33	0.00	0.00	0.00	-22.14	12.58	1820.41	-0.23	124.94	1832.16	-182.66	76.66	1728.67	-150.06	168.92	1740.72	55.81	1019.17	73.99	645.46	927.72	75.04	142.68
5.91000	102.40	105.20	40.51	60.55	94.80	48.11	-150.42	130.89	45.87	-140.68	141.63	88.89	-64.57	-23.97	51.62	-87.88	-20.20	76.85	-257.11	-34.19	193.12	-231.38	-38.14	227.70	-40.51	90.56	1397.51	0.00	0.00	0.00	-14.51	12.24	1819.94	6.75	124.47	1832.83	-174.31	78.07	1728.36	-141.37	169.58	1741.29	55.06	1018.91	73.94	645.15	927.68	75.05	142.26
5.92000	102.39	105.16	40.54	60.51	95.05	48.20	-150.44	130.73	45.87	-140.68	141.54	88.98	-32.80	-22.30	48.91	-59.53	-18.13	73.16	-228.41	-33.66	182.35	-203.97	-37.52	218.19	-30.15	92.62	1397.35	0.00	0.00	0.00	-6.26	12.11	1819.25	14.44	123.79	1833.41	-165.66	78.31	1727.69	-132.72	170.43	1741.69	54.90	1019.26	73.79	644.92	927.87	74.87	140.87
5.93000	101.32	105.77	40.27	60.98	95.15	48.59	-150.36	130.64	45.93	-140.65	141.53	89.17	4.38	-19.08	48.14	-23.47	-16.13	70.99	-198.46	-33.80	171.68	-176.11	-36.61	208.30	-24.67	94.44	1397.15	0.00	0.00	0.00	1.61	11.88	1818.60	24.21	123.52	1833.46	-157.18	78.98	1727.05	-124.13	171.34	1741.95	53.97	1019.18	73.89	644.61	927.96	74.60	142.01
5.94000	102.28	105.35	40.55	59.40	95.00	48.10	-150.29	130.40	45.92	-140.71	141.09	89.14	40.66	-16.46	47.76	10.72	-13.54	68.77	-167.96	-33.46	160.65	-147.69	-35.42	198.13	-16.44	96.34	1396.93	0.00	0.00	0.00	10.34	11.77	1817.81	33.09	123.61	1833.50	-148.67	79.34	1726.30	-115.60	172.16	1742.07	55.00	1018.81	74.37	644.11	928.20	74.42	141.85
5.95000	101.91	105.36	40.72	60.10	95.25	48.57	-150.31	130.12	45.88	-140.72	140.89	89.28	78.58	-14.11	47.73	45.46	-10.75	67.06	-137.11	-32.02	149.22	-118.80	-34.10	187.93	-7.61	97.88	1396.45	0.00	0.00	0.00	17.71	11.85	1817.08	40.53	123.64	1833.58	-140.41	80.55	1725.68	-107.22	172.64	1742.11	54.91	1018.80	74.31	644.58	928.06	74.58	140.74
5.96000	102.21	105.49	41.37	60.31	95.41	49.33	-150.18	130.20	46.01	-140.73	140.59	89.34	107.32	-11.45	46.55	83.90	-7.93	66.28	-105.87	-30.71	138.12	-89.51	-32.89	177.94	2.75	99.43	1395.84	0.00	0.00	0.00	24.69	11.97	1816.32	49.01	123.38	1833.60	-131.84	80.65	1724.72	-98.75	173.30	1741.99	53.91	1018.99	74.05	644.09	928.45	74.35	143.18
5.97000	101.91	106.12	41.53	63.75	97.04	52.25	-150.21	129.97	45.96	-140.75	140.45	89.48	143.22	-8.96	47.32	116.24	-5.19	64.51	-73.93	-28.93	127.33	-59.31	-31.68	168.19	9.81	101.03	1395.45	0.00	0.00	0.00	34.12	12.42	1815.33	56.22	123.86	1833.38	-123.03	80.96	1723.92	-90.31	173.85	1741.78	54.84	1018.91	74.26	643.85	928.01	74.44	141.99
5.98000	103.00	107.52	44.22	64.91	99.18	54.40	-150.15	129.93	45.99	-140.76	140.04	89.50	176.71	-5.61	47.64	143.01	-2.31	62.29	-41.22	-27.60	117.35	-28.91	-29.48	158.46	19.58	102.43	1394.77	0.00	0.00	0.00	43.37	12.98	1814.46	65.00	124.41	1833.13	-114.48	81.85	1723.18	-81.88	174.11	1741.44	55.14	1018.79	74.36	644.07	928.14	74.56	143.40
5.99000	104.85	108.44	45.97	65.74	101.26	56.11	-150.13	129.99	46.04	-140.82	139.92	89.65	213.88	-2.38	49.75	177.57	0.69	62.18	-8.33	-26.33	108.13	1.69	-27.23	149.36	28.47	103.82	1394.04	0.00	0.00	0.00	53.50	13.18	1813.32	74.06	124.99	1832.51	-105.58	81.97	1722.28	-73.45	174.45	1740.99	54.06	1018.81	74.08	645.16	928.05	74.88	143.03
6.00000	103.23	109.81	46.31	66.74	102.77	57.24	-150.07	130.25	46.23	-140.78	139.98	89.86	249.48	0.88	51.83	213.48	4.19	62.86	24.51	-23.82	99.22	32.30	-24.04	140.41	36.30	105.16	1393.27	0.00	0.00	0.00	62.59	13.86	1812.36	81.79	125.68	1832.01	-96.70	81.99	1721.36	-65.01	174.95	1740.44	54.51	1018.83	74.16	644.58	928.09	74.69	143.20
6.01000	106.31	110.11	47.39	67.31	102.74	57.07	-150.04	129.89	46.10	-140.87	139.51	89.87	285.65	4.74	54.89	248.63	7.93	63.99	57.92	-20.86	91.13	63.65	-20.32	132.17	45.53	106.42	1392.48	0.00	0.00	0.00	70.28	14.78	1811.39	91.51	126.89	1831.15	-87.76	82.17	1720.56	-56.61	175.28	1739.74	55.47	1018.62	74.32	645.32	927.69	74.96	142.78
6.02000	106.32	109.40	46.24	67.39	101.78	55.66	-150.04	129.60	46.00	-140.91	139.43	90.03	319.79	9.06	58.39	282.92	12.15	65.82	91.57	-17.45	83.94	95.08	-16.57	124.96	52.77	107.59	1391.69	0.00	0.00	0.00	81.09	15.70	1810.24	99.64	128.04	1830.39	-78.65	82.33	1719.70	-48.36	175.46	1738.97	55.73	1018.65	74.42	645.89	927.74	75.15	138.37
6.03000	108.83	109.13	45.88	63.09	98.91	51.69	-150.02	129.66	46.11	-141.01	139.07	90.13	353.57	13.53	62.29	316.83	15.98	68.19	124.65	-13.20	77.44	126.24	-12.81	118.82	62.65	108.49	1390.66	0.00	0.00	0.00	90.78	16.75	1809.10	109.10	129.05	1829.42	-69.63	82.46	1718.82	-40.09	175.41	1738.15	54.92	1018.85	74.28	644.79	928.24	74.63	132.87
6.04000	109.34	109.26	44.61	62.34	98.01	50.41	-149.97	129.34	46.10	-141.03	138.78	90.31	388.25	18.11	67.25	350.19	20.63	71.10	157.31	-8.54	72.16	157.09	-8.34	113.48	71.82	109.57	1389.63	0.00	0.00	0.00	99.90	17.89	1807.94	117.00	130.64	1828.22	-60.62	82.65	1718.05	-31.79	175.77	1737.17	54.97	1018.76	74.23	644.16	928.12	74.57	133.11
6.05000	105.51	107.43	41.80	61.80	97.33	50.06	-149.93	129.23	46.23	-141.04	138.56	90.51	420.74	23.19	73.02	383.64	25.29	75.40	190.10	-3.49	68.10	187.91	-4.11	109.58	80.12	110.84	1388.63	0.00	0.00	0.00	111.31	19.29	1806.57	126.08	132.32	1826.81	-51.42	82.31	1717.21	-23.52	175.68	1736.15	54.93	1018.71	74.06	644.76	927.95	74.77	136.31
6.06000	104.18	107.79	41.20	61.45	97.08	49.84	-149.80	129.16	46.37	-141.07	138.15	90.71	452.23	28.29	79.49	415.31	30.71	80.51	222.24	1.88	65.20	218.30	1.17	106.40	88.05	112.01	1387.59	0.00	0.00	0.00	120.47	20.74	1805.33	136.34	133.99	1825.17	-42.17	82.33	1716.35	-15.27	175.33	1735.06	54.89	1018.84	74.22	644.47	928.08	74.65	131.76
6.07000	103.15	107.14	41.03	60.25	96.68	49.40	-149.71	128.80	46.46	-141.12	137.65	90.88	483.08	33.11	87.75	445.96	35.88	87.02	253.25	7.37	63.36	247.48	6.44	104.32	96.08	112.90	1386.10	0.00	0.00	0.00	130.59	22.16	1803.70	145.64	135.67	1823.55	-32.79	81.69	1715.34	-6.93	174.92	1733.87	54.89	1018.90	74.31	644.99	927.70	74.84	133.27
6.08000	104.29	107.55	41.18	60.38	97.13	49.21	-149.61	128.55	46.65	-141.04	137.47	91.25	510.73	38.48	96.26	477.14	41.05	94.98	283.20	13.07	62.36	275.48	11.81	103.19	105.28	114.00	1384.84	0.00	0.00	0.00	140.49	23.67	1802.21	153.60	137.15	1821.98	-23.38	81.03	1714.27	1.44	174.63	1732.55	56.01	1018.74	74.67	644.96	927.67	74.87	130.10
6.09000	102.90	107.24	40.47	59.38	97.29	48.80	-149.50	128.02	46.76	-141.04	137.02	91.44	538.66	43.33	106.38	504.79	45.70	103.01	312.44	18.49	62.28	302.34	17.10	102.85	113.89	114.84	1383.28	0.00	0.00	0.00	150.91	25.21	1800.47	162.44	139.16	1820.05	-13.87	80.33	1713.12	9.78	174.25	1731.21	55.25	1018.24	74.28	645.10	927.93	74.77	132.73
6.10000	102.34	107.38	39.98	55.73	95.92	47.60	-149.31	127.75	47.12	-140.91	136.71	91.72	565.64	48.00	116.90	529.09	49.63	110.12	340.52	23.72	62.85	328.28	22.13	103.09	123.58	115.86	1381.77	0.00	0.00	0.00	162.05	26.85	1798.55	170.93	140.69	1818.21	-4.32	79.64	1711.93	18.17	173.63	1729.83	55.72	1018.94	73.99	644.93	927.82	74.78	133.08
6.11000	98.13	107.04	38.63	55.93	96.68	47.34	-149.11	127.11	47.30	-140.83	136.16	91.94	588.35	52.04	126.81	552.57	54.62	118.63	366.52	28.71	63.79	352.60	27.09	103.77	132.92	116.81	1380.04	0.00	0.00	0.00	172.82	28.50	1796.70	180.68	142.04	1816.28	5.49	78.33	1710.55	26.57	173.05	1728.37	54.44	1019.07	73.64	645.94	927.54	75.04	130.73
6.12000	98.31	106.57	38.18	56.12	96.72	47.10	-148.91	126.64	47.67	-140.54	136.25	92.45	608.88	55.66	136.18	574.46	58.62	126.80	390.50	33.30	65.27	375.11	31.66	104.89	142.62	117.38	1378.12	0.00	0.00	0.00	183.23	29.79	1794.75	190.87	143.51	1814.17	15.45	77.36	1709.11	35.11	172.45	1726.82	53.61	1019.14	73.45	645.15	928.15	74.63	133.47
6.13000	98.54	106.93	37.75	56.40	97.06	46.89	-148.59	126.11	48.04	-140.28	135.78	92.76	628.96	59.94	145.03	594.47	62.34	134.29	412.43	37.90	66.98	395.63	35.61	106.39	151.40	118.12	1376.22	0.00	0.00	0.00	194.57	31.02	1792.64	199.16	144.69	1812.27	25.65	76.22	1707.63	43.87	171.86	1725.23	55.20	1018.97	73.85	644.71	928.15	74.61	135.93
6.14000	98.79	107.13	37.44	56.61	97.05	46.45	-148.35	125.44	48.49	-139.88	135.75	93.30	647.18	63.87	152.70	612.28	66.26	140.91	432.08	42.12	68.80	414.02	39.38	107.86	162.19	119.00	1374.14	0.00	0.00	0.00	205.52	32.32	1790.41	208.86	145.84	1810.34	36.28	75.24	1706.27	52.78	171.11	1723.67	55.60	1018.96	73.84	644.25	928.21	74.47	135.14
6.15000	98.88	107.45	37.03	56.77	97.09	46.24	-148.07	124.92	49.03	-139.47	135.28	93.76	661.07	67.54	158.19	627.72	70.00	145.97	449.16	46.14	70.06	429.99	43.70	108.44	169.87	119.83	1372.08	0.00	0.00	0.00	216.45	33.52	1788.38	218.44	146.92	1808.43	46.86	74.16	1704.91	61.90	170.15	1722.16	54.52	1019.44	73.53	644.94	928.06	74.67	136.80
6.16000	99.12	106.92	36.87	56.89	97.40	45.77	-147.70	124.44	49.67	-138.89	135.59	94.58	674.48	70.67	161.83	640.71	73.55	149.01	463.44	50.21	70.21	443.43	47.76	108.27	178.58	120.56	1370.07	0.00	0.00	0.00	227.49	34.27	1786.34	228.94	147.78	1806.42	57.37	72.97	1703.58	71.27	169.71	1720.54	55.12	1019.25	73.86	645.34	928.21	74.64	131.31
6.17000	99.17	106.68	36.17	57.00	97.52	45.42	-147.23	124.18	50.47	-138.29	135.75	95.46	685.59	73.42	162.70	651.48	76.47	149.38	474.92	54.18	69.07	454.55	52.05	106.94	189.93	121.20	1367.94	0.00	0.00	0.00	238.09	35.19	1784.36	238.47	148.41	1804.82	67.84	71.69	1702.28	80.56	168.58	1719.17	55.49	1019.19	73.87	644.47	928.17	74.48	131.55
6.18000	99.10	107.07	36.19	57.18	97.64	45.15	-146.78	123.87	51.20	-137.63	136.21	96.51	693.79	76.56	160.07	660.27	79.75	147.22	483.52	56.87	67.38	463.53	55.15	105.19	198.85	121.61	1366.15	0.00	0.00	0.00	248.89	35.90	1782.45	248.45	148.90	1803.35	78.27	70.33	1701.01	90.07	167.43	1717.90	55.38	1019.33	73.82	644.94	927.83	74.68	138.15
6.19000	99.10	106.43	35.90	57.31	97.72	44.99	-146.30	124.00	52.06	-137.04	136.49	97.55	700.61	80.34	155.11	667.41	83.35	142.61	489.54	60.45	64.12	470.32	58.32	102.61	208.29	121.79	1364.40	0.00	0.00	0.00	260.89	36.40	1780.62	257.70	149.20	1801.94	88.68	68.89	1699.79	99.73	166.47	1716.78	55.66	1019.18	73.96	644.75	927.99	74.60	142.50
6.20000	99.17	107.02	35.86	57.31	98.09	44.51	-145.95	123.94	52.91	-136.29	137.36	98.88	706.92	84.18	148.27	672.87	87.39	135.94	493.65	64.00	60.26	475.58	61.08	99.68	217.84	122.19	1362.87	0.00	0.00	0.00	271.17	36.77	1778.98	268.10	149.43	1800.53	99.07	67.39	1698.62	109.39	165.33	1715.73	55.81	1019.39	73.86	645.31	927.74	74.86	138.71
6.21000	99.13	106.88	35.84	57.45	98.12	44.47	-145.48	124.49	54.26	-135.43	138.38	100.40	710.30	88.73	139.24	676.81	91.73	127.90	496.06	66.56	56.57	479.11	63.98	96.34	228.81	122.42	1361.25	0.00	0.00	0.00	282.13	36.97	1777.28	278.94	149.25	1799.36	109.45	65.84	1697.51	119.16	163.89	1714.84	54.90	1019.08	73.83	645.10	927.70	74.90	136.96
6.22000	99.14	106.74	35.80	57.42	98.44	44.10	-145.10	124.70	55.75	-134.49	139.54	102.15	713.24	94.48	130.24	679.29	96.80	118.85	496.26	67.96	57.04	481.50	66.63	93.38	238.27	122.42	1359.92	0.00	0.00	0.00	294.43	36.97	1775.60	288.24	149.12	1798.34	119.83	64.25	1696.47	129.12	162.51	1714.02	56.31	1018.72	74.21	644.53	928.07	74.63	135.36
6.23000	99.10	106.77	35.69	57.38	98.42	43.77	-144.47	125.49	57.78	-133.40	140.81	104.19	717.34	99.72	122.86	681.77	100.72	110.91	498.44	70.53	55.43	483.50	68.39	90.79	248.19	122.61	1358.82	0.00	0.00	0.00	305.33	36.71	1774.07	298.59	148.55	1797.32	130.23	62.62	1695.50	139.10	161.17	1713.30	55.42	1018.88	73.95	644.65	927.94	74.75	134.85
6.24000	99.10	106.61	35.59	57.18	98.74	43.18	-143.90	125.63	59.83	-132.14	141.95	106.44	720.41	103.95	115.60	684.81	104.48	104.65	501.29	71.88	52.78	486.85	70.33	88.90	258.84	122.88	1357.79	0.00	0.00	0.00	315.98	36.32	1772.59	308.39	148.00	1796.54	140.66	60.96	1694.63	148.97	159.45	1712.79	55.33	1019.40	73.84	644.30	928.40	74.56	139.24
6.25000	99.12	106.24	35.41	57.18	99.08	43.08	-143.14	126.43	62.59	-130.59	143.31	109.19	724.94	105.72	107.67	690.01	106.35	99.13	504.86	72.59	50.95	492.38	71.21	87.76	270.17	122.91	1357.01	0.00	0.00	0.00	326.50	35.56	1771.35	319.61	146.85	1795.99	151.11	59.29	1693.84	158.89	158.15	1712.52	55.17	1019.28	73.87	644.77	928.04	74.70	139.86
6.26000	99.02	106.29	35.41	57.05	99.36	42.76	-142.17	127.24	65.69	-128.71	144.72	112.27	732.56	106.79	97.92	696.38	107.35	92.30	508.58	72.98	49.75	498.69	71.21	86.74	280.54	123.31	1356.53	0.00	0.00	0.00	337.15	34.68	1770.43	328.30	145.56	1796.12	161.61	57.61	1693.16	168.88	156.51	1712.61	53.78	1019.58	73.50	644.86	928.06	74.78	139.16
6.27000	99.13	106.98	35.35	56.93	99.19	42.24	-140.89	127.92	69.20	-126.50	146.09	115.76	736.15	107.83	86.73	700.77	107.91	83.26	510.98	72.62	49.20	503.58	71.02	85.67	291.49	123.83	1356.36	0.00	0.00	0.00	347.73	33.31	1769.69	340.40	144.24	1796.13	172.17	55.94	1692.58	179.06	154.56	1713.09	54.00	1019.27	73.56	645.07	928.07	74.70	135.46
6.28000	99.37	106.89	35.20	57.01	99.14	41.97	-139.23	128.98	73.44	-123.70	147.54	119.74	739.10	108.46	77.92	703.48	108.97	75.56	512.53	72.06	48.73	506.86	70.98	84.71	303.51	124.34	1356.32	0.00	0.00	0.00	359.35	31.81	1769.08	351.21	142.41	1796.63	182.78	54.27	1692.13	189.42	152.85	1713.87	55.14	1018.90	73.91	644.95	927.87	74.85	135.69
6.29000	99.51	106.89	34.79	57.28	99.58	41.94	-137.31	129.80	78.01	-120.44	149.48	124.31	742.16	109.28	71.19	705.17	109.87	70.67	513.59	71.45	49.38	509.19	70.91	84.02	314.46	124.73	1356.67	0.00	0.00	0.00	369.41	30.21	1768.93	361.30	140.55	1797.52	193.47	52.63	1691.79	199.84	151.00	1714.89	55.13	1018.62	74.08	644.81	928.01	74.76	130.42
6.30000	99.56	105.98	34.51	57.57	99.43	41.67	-134.84	130.96	83.12	-116.64	151.29	129.15	743.43	109.62	64.75	706.48	110.03	66.00	514.84	71.60	50.72	511.30	70.36	83.53	323.95	125.30	1357.53	0.00	0.00	0.00	380.66	28.31	1768.88	370.91	138.47	1798.83	204.25	51.02	1691.60	210.24	148.80	1716.26	55.21	1019.12	73.95	644.68	928.18	74.64	131.20
6.31000	99.90	106.64	34.34	58.12	99.50	41.59	-131.78	132.41	88.85	-112.14	153.63	134.45	745.37	110.07	59.46	707.57	110.46	61.92	516.27	72.22	51.36	513.37	70.27	82.93	335.67	125.95	1358.59	0.00	0.00	0.00	392.82	26.60	1769.08	381.60	136.07	1800.34	215.11	49.45	1691.54	220.66	146.84	1717.78	54.12	1019.29	73.58	644.90	928.14	74.63	132.94
6.32000	100.22	106.45	34.18	58.79	99.61	41.69	-128.14	134.11	95.07	-106.93	156.14	140.09	746.10	110.63	54.76	708.62	111.41	58.06	517.64	72.85	51.02	515.17	69.97	82.61	348.49	126.69	1360.01	0.00	0.00	0.00	403.86	24.74	1769.50	391.96	133.90	1802.12	226.08	47.94	1691.64	231.14	144.91	1719.38	54.98	1018.79	74.12	644.68	927.90	74.70	134.09
6.33000	100.42	105.94	34.01	59.61	99.69	41.75	-123.81	136.10	101.87	-101.10	158.62	146.05	748.08	111.01	50.21	710.54	111.72	54.70	518.19	72.85	50.30	516.90	70.14	82.33	359.50	127.47	1361.75	0.00	0.00	0.00	413.95	22.48	1770.13	401.41	131.61	1803.99	237.16	46.48	1691.89	241.52	142.93	1721.04	56.10	1018.59	74.54	644.50	928.06	74.67	127.91
6.34000	100.65	106.26	33.72	60.57	99.85	41.85	-118.58	138.53	109.31	-94.14	161.66	152.46	748.75	111.60	45.66	711.22	111.91	51.54	518.64	72.31	49.83	518.57	70.09	82.25	370.69	128.06	1363.72	0.00	0.00	0.00	425.08	20.63	1770.77	411.56	129.59	1805.75	248.37	45.09	1692.31	251.84	140.79	1722.70	55.10	1018.75	74.26	644.99	928.17	74.84	133.68
6.35000	100.75	106.39	33.55	60.86	99.12	43.55	-112.20	141.24	117.25	-85.87	165.06	159.21	750.02	111.56	42.50	712.53	111.73	49.96	519.17	72.49	49.26	520.15	70.48	82.03	381.83	128.71	1365.43	0.00	0.00	0.00	434.93	18.67	1771.50	421.47	127.42	1807.43	259.71	43.78	1692.90	262.17	138.75	1724.25	55.37	1018.62	74.35	644.87	928.06	74.78	134.21
6.36000	101.01	106.11	33.48	61.33	98.73	44.49	-104.69	144.59	125.82	-76.24	168.32	165.90	750.36	111.39	40.64	713.23	111.86	48.68	519.50	72.56	49.07	520.81	70.84	81.88	392.50	129.44	1367.20	0.00	0.00	0.00	446.48	17.08	1772.16	431.79	125.42	1809.13	271.19	42.55	1693.67	272.34	136.98	1725.71	54.07	1018.81	73.92	645.00	927.81	74.79	134.47
6.37000	101.31	107.00	32.88	62.07	98.11	45.81	-96.42	147.97	134.83	-65.46	171.51	172.68	752.20	112.01	39.72	713.91	112.03	47.99	519.77	72.63	48.91	521.10	70.94	82.01	404.47	129.82	1368.95	0.00	0.00	0.00	456.71	15.67	1772.97	442.47	124.02	1810.59	281.84	41.04	1694.35	282.46	135.34	1727.15	55.97	1018.46	74.42	644.63	927.97	74.72	132.17
6.38000	102.12	106.86	32.46	64.02	98.11	47.23	-87.44	151.68	144.67	-53.96	174.73	179.90	752.10	112.21	38.57	714.01	111.85	46.99	519.99	72.72	48.78	521.56	70.76	82.17	415.61	130.25	1370.45	0.00	0.00	0.00	467.88	14.20	1773.72	452.61	122.61	1812.06	292.49	39.80	1695.14	292.56	133.78	1728.52	55.89	1018.59	74.50	644.58	928.49	74.56	135.72
6.39000	103.46	107.48	31.77	67.20	98.77	49.06	-77.76	155.36	155.29	-42.19	177.84	187.87	753.23	111.68	38.15	714.04	112.35	46.62	520.18	72.90	48.64	521.86	71.09	82.07	426.31	130.62	1371.97	0.00	0.00	0.00	477.61	13.32	1774.66	461.38	121.23	1813.64	303.06	38.74	1695.90	302.53	132.41	1729.71	55.08	1018.77	74.36	643.53	928.80	74.74	141.27
6.40000	105.83	107.75	31.35	71.21	100.22	51.21	-67.21	158.96	166.53	-29.81	180.81	196.36	752.57	111.71	36.82	714.68	112.33	46.49	520.31	72.80	48.62	522.08	71.92	81.79	437.90	130.68	1373.28	0.00	0.00	0.00	487.64	12.29	1775.56	472.32	119.97	1814.97	313.61	37.73	1696.70	312.49	131.33	1730.81	55.52	1018.66	74.38	643.10	928.90	74.77	133.08
6.41000	109.01	108.11	31.12	76.26	101.86	53.91	-55.30	162.58	178.13	-16.09	184.10	205.36	753.41	111.85	36.91	715.25	112.08	46.30	520.41	72.90	48.55	522.17	71.48	81.98	447.51	130.98	1374.42	0.00	0.00	0.00	497.96	11.80	1776.61	482.23	119.42	1816.26	324.08	36.68	1697.49	322.48	130.04	1731.91	54.53	1018.65	74.12	644.08	928.74	75.05	136.93
6.42000	112.56	109.21	30.56	82.31	103.56	56.97	-41.70	166.73	190.17	-0.81	187.71	214.57	753.19	111.79	36.54	714.55	112.02	45.84	520.51	72.87	48.52	522.31	71.55	81.98	457.51	131.22	1375.40	0.00	0.00	0.00	507.76	11.04	1777.73	492.08	118.95	1817.46	334.42	35.70	1698.35	332.57	129.16	1732.92	54.52	1018.73	74.09	644.27	928.61	75.13	135.09
6.43000	116.61	110.42	29.97	89.94	106.34	59.66	-26.62	171.18	202.03	15.67	191.07	223.45	753.37	111.69	35.98	715.36	111.97	45.93	520.58	73.07	48.36	522.37	71.49	82.02	470.09	131.38	1376.33	0.00	0.00	0.00	518.67	11.01	1778.87	502.50	119.16	1818.58	344.73	34.99	1699.21	342.50	128.01	1733.90	54.67	1018.77	74.17	643.68	928.71	74.88	136.98
6.44000	121.28	112.20	28.83	98.78	107.72	61.20	-10.06	176.46	213.57	33.05	194.41	231.76	753.40	111.94	35.78	714.72	111.93	45.24	520.61	72.81	48.43	522.53	71.83	81.91	479.32	131.54	1377.29	0.00	0.00	0.00	528.62	11.24	1780.16	512.25	119.39	1819.79	355.00	34.38	1700.07	352.44	127.63	1734.70	55.84	1018.61	74.43	644.05	928.38	74.89	135.10
6.45000	127.59	114.46	28.06	110.00	113.16	63.18	7.71	180.92	223.90	51.33	197.95	239.33	753.68	111.97	35.60	714.83	112.06	45.26	520.64	72.99	48.33	522.69	72.03	81.88	490.81	131.95	1378.32	0.00	0.00	0.00	538.44	11.44	1781.45	520.43	119.52	1821.15	365.20	33.84	1700.95	362.29	127.22	1735.52	54.80	1018.53	74.10	644.23	928.47	75.11	132.80
6.46000	135.94	116.76	28.40	120.30	115.28	65.42	25.88	185.00	232.93	70.36	201.42	246.18	753.61	111.45	35.16	714.30	112.05	44.85	520.65	72.68	48.45	522.78	71.76	82.02	499.51	132.18	1379.17	0.00	0.00	0.00	549.26	11.60	1782.73	529.65	120.20	1822.37	375.37	33.86	1701.95	372.06	126.94	1736.33	54.39	1018.65	73.92	642.79	928.86	74.69	135.97
6.47000	147.48	121.96	31.25	133.84	121.05	70.68	44.17	188.78	240.60	89.68	205.16	252.36	753.53	111.81	35.04	714.60	111.58	44.74	520.70	73.07	48.21	522.82	71.79	82.09	510.29	132.25	1380.17	0.00	0.00	0.00	558.70	12.18	1784.18	538.85	121.15	1823.51	385.60	33.78	1703.03	381.74	126.89	1737.19	53.49	1019.04	73.93	643.44	928.70	74.88	128.99
6.48000	163.62	128.27	36.07	150.47	125.37	75.38	62.84	191.66	247.01	108.76	208.79	257.97	753.83	111.80	35.31	714.70	111.50	44.76	520.75	72.89	48.29	522.86	71.80	82.12	519.52	132.45	1381.18	0.00	0.00	0.00	569.44	13.47	1785.60	549.14	122.15	1824.64	395.78	33.68	1704.18	391.36	126.54	1738.13	54.96	1018.83	74.30	642.98	928.90	74.64	133.83
6.49000	183.17	134.32	40.90	170.21	131.80	79.72	81.98	194.70	252.25	127.91	212.30	263.20	752.88	111.83	34.65	714.79	111.69	44.69	520.71	72.88	48.26	522.84	71.51	82.35	528.89	132.56	1382.44	0.00	0.00	0.00	579.01	14.80	1787.18	557.85	123.52	1825.92	406.00	33.56	1705.43	400.84	126.58	1739.08	54.92	1018.66	74.20	644.03	928.52	74.91	131.69
6.50000	204.84	140.50	43.82	195.08	139.46	85.78	101.71	197.98	256.13	147.80	215.98	267.89	753.63	111.64	34.89	714.58	112.14	44.71	520.74	72.81	48.24	522.90	71.70	82.35	537.68	132.73	1383.56	0.00	0.00	0.00	589.23	16.18	1788.62	567.89	125.22	1826.86	416.24	33.63	1706.82	410.19	126.51	1740.16	55.98	1018.51	74.51	643.36	928.60	74.80	134.78
6.51000	227.84	149.23	45.90	222.20	146.18	88.97	122.22	201.55	258.56	168.26	219.23	271.19	752.58	111.72	34.48	714.34	112.19	44.76	520.77	72.78	48.22	522.84	71.77	82.43	547.14	132.84	1384.78	0.00	0.00	0.00	599.58	18.01	1790.07	577.80	126.71	1827.90	426.50	33.61	1708.34	419.49	126.88	1741.24	56.04	1018.56	74.60	642.97	928.74	74.68	137.75
6.52000	252.08	156.67	48.83	246.35	152.03	89.84	143.88	205.34	259.64	189.46	222.89	273.39	753.00	111.68	34.61	713.68	112.92	45.08	520.83	72.48	48.35	522.87	71.54	82.68	556.79	133.31	1386.02	0.00	0.00	0.00	609.59	19.89	1791.61	586.56	129.27	1828.78	436.76	33.78	1710.02	428.74	126.94	1742.43	54.83	1018.78	74.24	644.23	928.41	75.01	139.53
6.53000	272.64	164.20	47.99	279.40	158.52	92.12	165.94	209.17	259.43	211.51	226.08	274.22	753.61	111.42	34.51	713.98	113.47	45.44	520.85	72.52	48.32	522.88	71.60	82.76	566.82	133.62	1387.10	0.00	0.00	0.00	619.62	22.04	1793.16	596.44	131.63	1829.64	447.05	34.16	1711.81	437.91	127.22	1743.61	55.21	1018.63	74.37	643.04	928.56	74.59	140.22
6.54000	301.32	171.51	47.94	329.34	165.95	97.63	188.65	213.19	258.01	234.15	229.41	273.93	753.12	111.54	34.77	713.90	112.54	44.59	520.91	72.39	48.33	522.95	71.66	82.85	574.75	134.16	1388.39	0.00	0.00	0.00	630.11	24.46	1794.64	606.04	133.87	1830.44	457.21	34.41	1713.69	447.07	127.34	1744.82	54.95	1018.86	74.22	643.70	928.54	74.84	142.59
6.55000	334.22	179.17	48.78	378.59	172.25	101.15	212.13	216.75	255.24	257.10	232.62	272.43	753.25	111.48	34.57	713.97	112.34	44.62	520.96	72.59	48.25	522.98	72.07	82.85	583.84	134.45	1389.52	0.00	0.00	0.00	640.22	27.26	1796.11	616.04	136.59	1831.12	467.23	34.54	1715.59	456.24	127.50	1746.03	55.33	1018.84	74.05	643.99	928.48	74.85	144.51
6.56000	364.66	186.73	48.04	408.49	179.08	100.85	236.21	220.17	251.26	280.33	235.56	269.69	753.11	111.55	34.48	713.88	110.87	44.82	521.00	72.44	48.29	522.95	71.88	83.15	593.31	134.52	1390.62	0.00	0.00	0.00	650.53	30.00	1797.48	625.29	139.26	1831.68	477.17	34.67	1717.46	465.32	127.67	1747.16	55.78	1018.53	74.19	643.08	928.66	74.69	143.81
6.57000	398.59	195.42	47.53	408.63	186.27	92.45	260.50	223.34	246.04	303.81	238.33	265.99	753.10	111.54	34.43	714.74	111.94	45.08	521.05	72.39	48.32	522.83	72.08	83.39	602.28	134.83	1391.69	0.00	0.00	0.00	660.84	32.88	1798.81	634.63	142.26	1832.08	487.04	34.84	1719.33	474.40	127.75	1748.24	55.39	1018.67	74.00	643.30	928.73	74.79	141.78
6.58000	433.72	201.96	47.39	409.26	193.84	83.89	285.24	226.63	239.83	327.78	240.95	261.32	753.90	111.87	34.73	713.63	112.57	44.87	521.04	72.56	48.22	522.70	72.09	83.63	610.49	134.96	1392.60	0.00	0.00	0.00	670.97	35.73	1800.05	643.52	144.98	1832.38	496.89	35.16	1721.14	483.51	128.19	1749.13	54.87	1018.92	73.85	643.29	928.76	74.76	143.04
6.59000	466.53	210.56	47.49	437.37	200.22	81.18	310.54	229.44	232.51	352.78	243.82	255.92	754.19	111.59	34.83	713.35	110.46	44.67	521.05	72.59	48.20	522.63	72.20	83.78	619.70	135.16	1393.40	0.00	0.00	0.00	680.77	38.90	1801.20	652.39	148.05	1832.62	506.73	35.51	1722.87	492.50	128.58	1749.90	54.01	1018.99	73.63	643.37	928.58	74.78	143.26
6.60000	500.70	219.24	48.86	470.19	206.00	78.95	336.69	232.69	224.45	378.41	246.70	249.73	753.43	111.45	34.58	713.04	110.44	44.31	521.03	72.51	48.27	522.57	72.48	83.87	628.83	135.54	1394.13	0.00	0.00	0.00	690.95	41.76	1802.22	662.36	151.16	1832.57	516.59	35.74	1724.45	501.54	128.69	1750.58	55.47	1018.09	74.24	644.36	928.42	75.11	141.72
6.61000	534.53	224.15	46.91	505.48	210.74	77.15	364.23	235.85	215.64	404.46	248.97	242.54	753.39	111.39	34.49	714.22	110.46	44.48	521.04	72.59	48.29	522.45	72.80	84.08	638.33	135.73	1394.77	0.00	0.00	0.00	707.94	45.41	1802.11	676.07	155.31	1831.25	526.40	36.00	1725.89	510.45	128.86	1751.08	54.14	1018.80	73.87	643.36	928.56	74.72	142.23
6.62000	571.64	228.83	45.65	537.92	215.44	74.13	392.54	239.37	206.25	431.06	251.79	234.87	753.31	111.37	34.18	713.41	110.73	43.80	521.06	72.43	48.39	522.41	73.09	84.24	646.86	135.82	1395.14	0.00	0.00	0.00	719.33	48.81	1802.83	685.89	158.45	1830.74	536.22	36.43	1727.13	519.36	129.38	1751.37	54.71	1018.85	73.90	642.97	928.75	74.69	141.89
6.63000	606.76	233.08	43.47	574.14	220.17	71.79	421.22	242.11	195.94	458.41	254.66	226.56	753.67	111.97	34.29	713.56	110.57	43.96	521.09	72.55	48.37	522.25	73.29	84.45	656.45	135.95	1395.33	0.00	0.00	0.00	724.00	50.97	1804.30	694.65	161.80	1830.24	546.06	36.91	1728.18	528.32	129.89	1751.49	55.41	1018.76	73.99	643.54	928.65	74.84	143.35
6.64000	643.31	236.78	41.88	613.06	224.73	68.45	450.63	245.00	185.08	486.94	257.57	217.81	753.16	112.01	34.15	713.60	110.79	44.05	521.14	72.70	48.32	522.34	73.47	84.62	665.19	136.05	1395.35	0.00	0.00	0.00	730.63	53.61	1805.24	703.48	164.40	1829.75	555.94	37.62	1729.03	537.24	130.83	1751.32	55.63	1019.07	73.82	642.70	928.69	74.61	143.70
6.65000	684.20	239.22	41.22	650.23	228.03	66.48	481.30	247.43	173.58	515.89	260.01	208.40	753.75	112.41	34.35	713.70	110.56	44.32	521.18	72.53	48.46	522.27	73.31	84.99	674.14	136.14	1395.25	0.00	0.00	0.00	741.88	56.23	1805.64	712.25	167.22	1829.11	565.83	38.26	1729.63	546.22	131.49	1751.02	55.42	1019.13	73.95	643.04	928.59	74.66	141.61
6.66000	723.11	243.48	40.98	686.78	231.13	64.39	513.08	249.21	161.48	545.22	262.30	198.63	753.03	112.04	34.54	714.33	111.05	44.51	521.22	72.56	48.47	522.29	73.26	85.30	683.27	136.40	1394.84	0.00	0.00	0.00	750.98	58.74	1805.89	721.02	169.59	1828.40	575.79	39.07	1730.02	555.27	131.80	1750.65	55.15	1018.62	74.01	643.49	928.50	74.86	143.85
6.67000	761.20	245.72	41.16	723.97	233.52	62.68	545.13	250.89	149.12	575.02	264.12	188.43	753.08	111.69	35.13	713.59	110.64	44.74	521.30	72.74	48.47	522.28	73.78	85.30	692.56	136.75	1394.33	0.00	0.00	0.00	761.48	61.02	1806.02	730.17	171.83	1827.64	585.66	39.87	1730.21	564.44	132.99	1749.96	55.17	1018.40	73.98	643.16	928.67	74.80	143.02
6.68000	800.94	248.03	41.74	761.33	235.41	61.39	577.76	252.45	136.76	605.93	265.41	177.93	750.52	110.29	37.75	712.72	109.90	45.27	521.32	72.96	48.47	522.33	74.11	85.50	701.93	137.12	1393.78	0.00	0.00	0.00	772.71	63.26	1805.97	739.38	174.17	1826.67	595.46	40.74	1730.16	573.68	133.92	1749.12	55.72	1018.65	74.06	643.53	928.64	75.00	142.59
6.69000	840.46	249.84	42.89	799.13	237.38	60.04	611.74	253.53	124.45	637.88	266.89	167.50	751.23	110.54	38.55	714.01	108.93	46.60	521.38	72.84	48.65	522.29	73.83	85.89	710.63	137.55	1393.00	0.00	0.00	0.00	780.78	65.64	1805.94	748.63	176.56	1825.63	605.18	41.55	1729.90	582.98	134.89	1748.23	54.15	1018.64	73.88	643.51	928.60	74.89	144.78
6.70000	877.67	251.02	43.80	838.91	239.03	59.98	646.56	255.05	112.69	670.07	267.57	156.85	751.38	109.40	39.68	713.90	107.98	47.21	521.42	72.83	48.83	522.29	74.00	86.17	720.58	138.06	1392.10	0.00	0.00	0.00	795.17	68.59	1804.50	758.05	178.16	1824.60	614.85	42.45	1729.49	592.53	135.89	1747.10	55.06	1018.61	73.89	644.37	928.58	75.20	143.84
6.71000	917.31	252.86	45.79	877.01	240.13	59.92	681.52	256.27	101.42	702.68	268.92	146.92	750.76	108.30	39.99	714.73	107.62	47.22	521.52	73.12	48.90	522.30	74.09	86.40	729.82	138.68	1391.09	0.00	0.00	0.00	806.00	70.66	1803.79	767.46	180.29	1823.30	624.59	43.37	1728.87	602.14	137.13	1745.86	55.40	1018.73	73.98	643.26	928.72	74.78	144.06
6.72000	957.48	254.36	48.80	915.37	241.26	60.37	716.93	258.49	91.17	736.13	270.11	137.33	752.67	108.04	40.24	715.44	107.25	47.11	521.62	73.29	49.05	522.27	74.00	86.74	739.39	139.34	1389.92	0.00	0.00	0.00	809.11	71.38	1804.41	776.89	182.27	1821.94	634.45	44.38	1728.10	611.89	138.29	1744.57	55.35	1018.87	73.96	643.83	928.48	74.84	144.97
6.73000	994.80	255.18	51.09	953.75	242.29	61.45	753.47	260.32	81.72	770.43	271.18	128.51	753.93	108.46	39.41	717.16	107.70	46.69	521.70	73.31	49.31	522.29	74.25	86.97	749.66	140.00	1388.60	0.00	0.00	0.00	818.40	72.70	1803.75	786.34	183.93	1820.54	644.35	45.48	1727.14	621.93	139.05	1743.28	55.08	1018.48	74.02	643.12	928.76	74.65	144.53
6.74000	1033.85	255.15	55.07	991.37	242.82	62.98	790.02	262.45	73.34	804.41	272.78	120.79	754.88	109.96	35.87	715.87	108.04	45.65	521.76	73.62	49.43	522.38	74.58	87.16	758.11	140.73	1387.11	0.00	0.00	0.00	828.90	74.63	1802.72	796.03	185.37	1819.08	654.22	46.75	1726.03	631.82	140.19	1741.84	55.08	1018.95	73.82	643.22	928.78	74.78	142.23
6.75000	1069.86	255.46	58.98	1028.48	243.16	64.93	826.59	264.88	66.34	838.93	273.78	113.96	755.36	109.99	35.00	715.05	108.11	45.21	521.85	74.07	49.54	522.44	74.77	87.44	767.40	141.46	1385.49	0.00	0.00	0.00	838.57	75.56	1801.23	805.84	186.87	1817.46	664.04	48.17	1724.83	641.73	141.65	1740.34	55.09	1018.99	73.90	644.17	928.41	75.00	141.78
6.76000	1107.26	254.90	64.25	1064.92	243.29	67.63	863.48	266.70	60.35	873.45	275.94	108.80	755.82	109.93	35.05	714.38	108.14	44.92	521.95	74.14	49.90	522.56	75.15	87.68	777.45	142.20	1383.79	0.00	0.00	0.00	848.16	76.83	1799.81	815.85	187.99	1815.79	673.84	49.23	1723.43	651.63	143.11	1738.82	54.93	1018.78	73.88	644.12	928.49	75.00	141.84
6.77000	1143.01	254.46	70.05	1101.38	243.02	70.33	900.31	268.90	55.95	907.71	278.33	105.06	754.19	109.81	34.46	713.89	108.02	44.81	522.07	74.38	50.24	522.60	75.24	88.03	786.06	143.05	1381.96	0.00	0.00	0.00	864.11	78.80	1796.60	825.99	189.40	1814.01	683.62	50.51	1721.90	661.59	144.70	1737.23	55.42	1018.87	73.95	643.27	928.59	74.84	142.49
6.78000	1177.62	254.15	77.09	1135.72	243.60	75.50	935.62	271.46	53.28	940.73	280.66	102.73	753.63	109.66	34.33	714.29	107.93	44.91	522.23	74.79	50.59	522.77	75.41	88.51	795.22	143.80	1379.92	0.00	0.00	0.00	870.37	78.39	1795.75	836.32	190.01	1812.26	693.41	51.89	1720.25	671.57	146.30	1735.59	55.72	1018.54	74.02	643.69	928.71	75.00	142.78
6.79000	1210.89	253.12	85.81	1169.81	244.46	83.34	969.92	274.26	52.18	972.51	283.21	101.91	752.54	109.86	34.02	715.00	108.42	44.98	522.38	75.20	50.99	522.96	76.01	88.83	803.92	144.66	1377.88	0.00	0.00	0.00	879.69	79.25	1793.99	846.72	190.91	1810.27	703.32	53.42	1718.49	681.61	148.01	1733.84	55.17	1018.46	74.04	644.42	928.62	75.19	143.40
6.80000	1242.90	252.24	96.46	1201.26	244.07	91.79	1002.35	277.06	52.25	1002.40	285.88	102.34	753.03	109.97	34.16	714.09	108.14	44.60	522.57	75.42	51.56	523.28	75.68	89.58	813.18	145.61	1375.69	0.00	0.00	0.00	888.64	80.82	1791.95	857.16	191.72	1808.26	713.14	54.88	1716.54	691.75	149.62	1732.03	55.88	1018.86	74.16	643.52	928.69	74.90	142.18
6.81000	1269.51	252.71	107.58	1228.94	244.81	102.19	1032.90	279.95	53.25	1030.07	288.57	103.73	752.81	109.81	34.12	714.17	107.91	44.70	522.70	75.48	52.23	523.52	76.22	89.98	821.47	146.59	1373.40	0.00	0.00	0.00	897.96	81.69	1789.73	867.79	192.65	1806.16	722.90	56.45	1714.50	702.01	151.34	1730.13	54.70	1019.20	73.72	643.18	928.74	74.84	139.15
6.82000	1294.45	252.46	120.49	1256.05	244.58	110.75	1060.61	282.62	55.13	1055.19	290.73	105.64	753.11	110.15	33.97	713.92	108.28	44.29	522.89	75.83	52.86	523.88	75.95	90.97	830.86	147.67	1371.10	0.00	0.00	0.00	907.72	82.27	1787.45	878.54	193.21	1804.14	732.54	58.06	1712.39	712.19	153.47	1728.05	55.72	1018.62	74.06	643.94	928.64	75.07	140.28
6.83000	1317.65	253.59	133.01	1278.65	244.81	121.62	1086.05	283.79	57.32	1078.18	291.72	107.84	753.10	110.16	34.07	713.69	108.36	44.05	523.16	75.98	53.77	524.35	75.96	91.85	839.62	148.77	1368.73	0.00	0.00	0.00	916.29	83.59	1785.50	889.31	193.95	1802.16	742.15	59.75	1710.26	722.53	155.26	1726.10	54.88	1018.87	73.82	644.09	928.61	75.16	141.59
6.84000	1337.70	253.87	144.46	1298.79	244.90	131.40	1108.70	284.13	59.86	1098.79	291.55	109.96	753.87	110.19	34.15	714.44	108.24	44.21	523.43	76.09	54.88	524.92	76.08	92.93	848.37	149.87	1366.41	0.00	0.00	0.00	926.96	83.66	1783.25	899.88	195.09	1800.17	751.76	61.67	1708.17	732.86	157.58	1724.13	55.39	1018.77	74.02	644.41	928.42	75.17	144.73
6.85000	1355.54	254.16	153.55	1316.58	246.17	139.39	1128.48	283.26	61.84	1116.69	290.73	111.54	753.60	110.47	34.01	714.29	108.19	44.17	523.75	76.41	56.00	525.59	75.88	94.29	857.55	150.95	1364.25	0.00	0.00	0.00	936.10	84.35	1781.45	910.44	196.04	1798.29	761.41	63.67	1706.19	743.29	159.68	1722.33	55.39	1018.82	73.99	644.70	928.38	75.23	143.24
6.86000	1369.41	256.62	159.55	1331.68	247.63	145.18	1145.36	281.79	62.49	1132.05	289.32	111.82	753.46	110.01	33.85	714.69	107.94	44.07	524.08	76.35	57.33	526.42	76.21	95.54	866.78	152.02	1362.33	0.00	0.00	0.00	953.04	85.85	1777.83	921.01	196.99	1796.50	771.05	65.81	1704.31	753.79	162.00	1720.59	55.78	1018.91	74.06	643.62	928.58	74.93	140.40
6.87000	1382.91	259.32	161.38	1344.14	249.01	148.22	1159.18	279.45	61.17	1144.95	287.53	110.76	753.28	110.20	33.88	714.67	108.14	43.84	524.45	76.13	58.87	527.26	75.60	97.28	876.18	153.05	1360.64	0.00	0.00	0.00	964.59	87.28	1775.80	931.52	197.82	1794.91	780.68	67.84	1702.59	764.21	164.49	1719.03	55.81	1019.08	74.04	642.99	928.73	74.81	142.70
6.88000	1392.53	261.73	161.84	1354.04	250.58	148.37	1169.79	276.99	58.58	1155.06	285.76	108.72	751.84	110.20	33.10	714.13	107.98	43.74	524.83	75.45	60.74	528.27	75.27	99.01	886.53	154.22	1359.04	0.00	0.00	0.00	974.41	88.50	1774.18	936.71	198.49	1795.13	790.32	70.20	1701.13	774.57	166.74	1717.66	55.50	1019.11	74.01	643.52	928.68	74.98	143.55
6.89000	1400.01	263.44	158.97	1361.54	251.63	145.52	1177.32	274.07	55.01	1162.75	283.75	105.84	753.23	110.34	33.78	714.91	107.94	43.62	525.27	74.62	62.78	529.56	74.53	101.28	896.26	155.40	1357.76	0.00	0.00	0.00	975.29	89.22	1774.70	944.06	199.80	1794.36	799.92	72.42	1699.86	784.66	169.43	1716.37	55.47	1019.05	73.87	643.35	928.66	74.91	142.67
6.90000	1405.83	263.33	152.31	1367.31	251.26	139.44	1181.65	271.75	51.35	1168.30	281.29	102.31	752.81	110.48	33.62	714.70	107.80	43.43	525.88	73.90	65.40	530.95	73.81	103.81	905.75	156.67	1356.56	0.00	0.00	0.00	982.24	90.37	1774.12	955.24	201.25	1793.14	809.55	74.66	1698.79	794.66	172.00	1715.22	55.78	1018.88	74.00	644.14	928.54	75.10	142.25
6.91000	1409.97	261.36	143.36	1371.56	249.57	131.07	1183.33	268.81	49.96	1171.93	278.86	98.81	753.59	110.28	33.71	715.40	107.92	43.23	526.49	73.28	67.71	532.54	73.25	106.49	915.89	158.12	1355.72	0.00	0.00	0.00	991.91	91.89	1773.25	966.00	202.97	1791.93	819.15	76.85	1697.90	804.68	174.41	1714.24	55.32	1019.15	73.87	642.67	928.78	74.62	142.02
6.92000	1410.82	258.25	134.87	1375.20	246.71	120.63	1183.42	266.26	50.11	1174.07	276.21	95.65	754.04	110.24	33.67	715.04	107.51	43.12	527.38	72.70	70.44	534.37	72.94	109.30	926.24	159.66	1355.06	0.00	0.00	0.00	1002.15	93.73	1772.27	974.53	205.04	1790.99	828.87	79.21	1697.25	814.58	177.12	1713.32	56.51	1019.24	74.10	643.87	928.58	74.95	139.69
6.93000	1415.56	255.85	124.48	1379.27	245.02	110.77	1185.38	263.88	48.85	1176.55	273.66	93.20	753.33	110.46	33.17	714.97	107.43	42.70	528.54	72.40	73.49	536.41	71.95	112.74	937.27	161.18	1354.55	0.00	0.00	0.00	1011.58	96.21	1771.59	984.71	207.17	1789.99	838.63	81.77	1696.83	824.42	179.70	1712.55	55.75	1018.96	73.97	644.00	928.54	74.95	140.24
6.94000	1421.95	254.69	114.82	1384.69	244.09	103.07	1189.90	262.80	47.48	1182.41	272.59	92.32	753.57	110.39	33.31	714.95	107.45	42.27	530.02	71.97	76.98	538.82	71.22	116.27	948.14	162.80	1354.32	0.00	0.00	0.00	1021.77	98.52	1771.20	995.21	209.49	1789.14	848.26	84.14	1696.66	834.25	182.18	1712.06	55.06	1019.16	73.91	644.45	928.36	75.18	143.80
6.95000	1429.37	254.54	105.23	1391.82	243.28	95.95	1195.61	263.53	46.44	1190.58	273.08	91.26	754.20	109.83	33.13	715.31	107.30	42.04	531.94	71.47	80.88	541.63	70.43	120.12	959.78	164.49	1354.39	0.00	0.00	0.00	1028.72	100.37	1771.59	1005.05	212.11	1788.77	857.79	86.75	1696.86	844.06	184.72	1711.87	55.74	1019.43	73.83	644.10	928.52	75.05	145.35
6.96000	1435.81	253.91	94.64	1397.71	242.23	88.37	1199.50	264.21	44.80	1197.64	274.20	89.55	753.87	109.89	32.80	715.36	107.38	41.83	534.31	70.83	85.43	544.97	69.66	124.50	970.55	166.16	1354.80	0.00	0.00	0.00	1039.76	102.63	1771.78	1014.90	215.05	1788.71	867.33	89.46	1697.42	853.78	187.47	1712.01	55.12	1019.04	73.77	643.37	928.69	74.80	142.62
6.97000	1440.18	251.67	84.26	1400.19	240.79	82.54	1201.63	264.76	44.22	1202.18	274.94	88.24	753.26	110.16	32.64	715.85	107.21	41.87	537.11	70.63	90.22	548.79	68.63	129.26	981.19	167.62	1355.46	0.00	0.00	0.00	1048.76	105.40	1772.77	1024.09	217.42	1789.11	876.80	92.52	1698.23	863.47	190.21	1712.47	54.69	1019.42	73.65	643.55	928.64	74.89	143.43
6.98000	1442.70	250.44	75.52	1401.44	240.21	74.56	1203.20	264.99	44.00	1205.04	275.42	87.10	754.47	109.93	32.98	715.30	107.32	41.45	540.40	70.16	95.56	553.21	67.57	134.64	992.14	168.96	1356.34	0.00	0.00	0.00	1058.34	107.65	1773.65	1034.19	220.11	1789.81	886.18	95.21	1699.16	873.30	193.13	1713.03	55.26	1019.43	73.87	644.57	928.40	74.65	142.98
6.99000	1445.33	250.91	68.15	1403.66	240.85	69.05	1204.32	265.60	44.14	1207.75	276.16	86.53	754.81	110.29	33.04	716.04	107.81	41.68	544.26	70.13	101.14	558.33	66.40	140.53	1002.57	170.18	1357.55	0.00	0.00	0.00	1068.16	109.94	1774.92	1044.02	222.88	1790.75	895.55	98.17	1700.35	883.14	196.32	1713.80	54.83	1019.48	73.72	645.09	928.00	74.66	143.59
7.00000	1447.45	251.91	61.65	1405.84	241.44	63.82	1204.90	266.54	44.46	1210.53	277.10	86.07	753.83	109.61	32.74	716.34	107.93	41.99	548.84	69.87	107.35	564.37	65.46	146.80	1013.74	171.25	1358.93	0.00	0.00	0.00	1078.39	112.66	1776.45	1052.89	225.58	1791.95	905.01	101.38	1701.75	893.14	199.07	1714.86	55.98	1019.66	73.85	644.06	927.75	74.45	142.53
7.01000	1448.56	252.95	54.77	1406.95	241.82	58.57	1205.45	267.53	44.39	1212.86	278.10	85.59	753.15	109.89	32.53	721.41	111.20	46.11	554.08	69.97	113.97	571.26	63.46	154.18	1024.11	172.26	1360.57	0.00	0.00	0.00	1087.25	115.26	1778.42	1063.44	228.71	1793.06	914.36	104.32	1703.23	902.90	202.00	1715.95	55.89	1019.00	73.96	644.53	927.59	74.64	142.27
7.02000	1450.04	252.17	48.64	1408.43	241.43	53.34	1206.06	268.48	43.89	1214.97	279.12	85.23	753.86	109.64	32.69	716.09	110.67	42.02	560.35	70.65	121.06	579.30	62.31	161.70	1035.07	173.28	1362.27	0.00	0.00	0.00	1095.89	118.05	1780.62	1072.73	231.59	1794.57	923.73	107.28	1704.80	912.57	205.16	1716.98	56.36	1019.15	74.00	645.09	927.49	74.87	141.26
7.03000	1451.73	251.42	43.92	1408.56	240.56	51.67	1206.85	268.77	43.15	1217.31	279.49	84.90	754.73	109.30	33.13	716.92	110.39	45.87	567.58	71.31	128.93	588.52	61.56	169.41	1045.30	174.34	1364.05	0.00	0.00	0.00	1104.97	120.84	1782.78	1082.12	234.81	1795.85	933.07	110.22	1706.40	922.16	208.62	1717.86	55.50	1019.17	73.88	644.23	928.15	74.47	141.32
7.04000	1452.83	250.85	41.42	1409.25	240.02	50.00	1207.36	268.61	42.82	1218.96	279.44	84.77	754.30	109.34	32.67	717.10	111.43	46.97	575.84	72.14	137.75	598.87	62.43	176.73	1056.64	175.33	1365.83	0.00	0.00	0.00	1114.70	123.86	1784.94	1090.49	238.12	1797.19	942.46	113.44	1708.07	931.76	211.80	1718.66	55.82	1019.40	73.80	644.69	928.15	74.60	141.47
7.05000	1452.32	250.90	39.91	1409.55	240.04	48.76	1207.47	268.83	42.84	1219.69	279.09	84.83	754.57	109.19	32.52	717.89	109.37	48.10	584.88	72.87	147.55	610.05	63.19	184.71	1067.30	176.20	1367.50	0.00	0.00	0.00	1123.52	126.63	1787.20	1099.80	241.49	1798.23	951.85	116.64	1709.79	941.31	215.14	1719.34	55.19	1019.07	73.75	644.19	927.83	74.70	140.66
7.06000	1453.60	250.55	39.06	1409.80	239.79	47.92	1207.62	268.86	42.76	1220.13	278.90	84.87	755.44	109.25	31.73	718.85	110.29	48.76	594.69	72.69	158.66	621.88	63.85	193.34	1077.92	176.89	1369.13	0.00	0.00	0.00	1133.16	129.89	1789.49	1109.75	244.71	1799.31	961.19	119.67	1711.43	951.04	218.07	1720.00	55.01	1019.39	73.59	644.46	927.84	74.64	140.46
7.07000	1453.28	250.42	38.01	1410.24	239.49	47.82	1207.74	268.90	42.68	1220.56	278.89	84.80	757.97	109.82	31.51	722.89	111.27	50.55	605.57	73.67	169.68	634.48	64.77	202.30	1089.52	177.58	1370.73	0.00	0.00	0.00	1141.49	132.88	1791.90	1118.86	248.40	1800.33	970.52	122.47	1713.04	960.66	221.18	1720.54	55.44	1019.44	73.71	644.70	927.53	74.81	141.32
7.08000	1453.63	250.66	37.66	1410.02	239.29	47.57	1207.78	268.96	42.62	1220.62	278.95	84.77	761.37	110.31	30.96	727.48	111.98	52.73	617.52	75.31	180.57	648.03	65.80	211.57	1098.88	178.17	1372.11	0.00	0.00	0.00	1150.33	135.54	1794.09	1128.43	251.69	1801.13	979.86	125.32	1714.65	970.29	224.23	1720.99	55.28	1019.37	73.87	644.22	927.59	74.63	139.26
7.09000	1453.09	250.57	37.21	1410.21	239.45	47.31	1207.84	268.92	42.53	1220.59	279.01	84.70	766.38	110.75	30.20	733.72	112.98	55.17	630.58	77.22	191.43	662.75	66.60	221.16	1109.23	178.77	1373.43	0.00	0.00	0.00	1158.67	138.77	1796.43	1137.53	254.73	1802.03	989.13	128.08	1716.19	979.94	227.10	1721.47	55.41	1019.31	73.76	644.39	927.73	74.62	139.91
7.10000	1452.96	250.83	36.27	1410.78	239.69	47.19	1207.84	269.11	42.49	1220.50	279.35	84.78	771.55	110.37	29.41	740.43	113.82	58.26	644.57	77.77	202.85	678.69	67.86	230.45	1119.08	179.24	1374.71	0.00	0.00	0.00	1168.45	142.08	1798.64	1146.87	257.69	1802.94	998.40	130.89	1717.79	989.57	229.82	1722.03	53.97	1019.83	73.43	644.76	927.57	74.79	142.62
7.11000	1454.17	250.69	36.75	1410.92	239.40	47.30	1207.76	269.35	42.54	1220.49	279.38	84.74	775.72	109.67	27.79	749.37	112.83	60.12	660.17	78.34	214.01	695.84	69.44	239.20	1128.55	179.65	1375.87	0.00	0.00	0.00	1177.87	144.61	1800.66	1156.77	260.36	1803.87	1007.70	133.44	1719.36	999.31	232.44	1722.62	54.40	1019.40	73.68	644.42	927.75	74.62	142.28
7.12000	1453.46	250.95	37.08	1410.32	239.35	47.17	1207.77	269.43	42.53	1220.39	279.57	84.77	782.14	108.91	26.77	758.50	111.53	61.11	677.26	78.77	224.72	714.16	70.66	247.37	1138.02	180.14	1377.11	0.00	0.00	0.00	1186.31	147.04	1802.76	1165.88	263.37	1804.70	1016.94	136.00	1720.96	1008.95	235.10	1723.28	55.40	1019.06	74.02	644.63	927.62	74.93	142.82
7.13000	1453.71	250.55	36.63	1411.33	239.53	47.48	1207.79	269.41	42.47	1220.33	279.58	84.75	788.84	107.60	26.31	770.61	109.81	63.32	696.31	79.97	234.33	733.30	71.86	254.54	1146.03	180.65	1378.44	0.00	0.00	0.00	1195.16	149.45	1804.59	1175.20	265.66	1805.65	1026.12	138.20	1722.50	1018.57	237.50	1724.06	55.05	1019.04	73.91	644.60	927.72	74.83	143.01
7.14000	1454.07	250.67	36.60	1410.86	238.86	47.92	1207.73	269.61	42.46	1220.29	279.68	84.76	799.97	105.74	30.16	784.15	108.75	68.01	716.55	81.65	242.10	753.12	72.91	260.72	1155.69	181.13	1379.85	0.00	0.00	0.00	1204.30	151.55	1806.29	1184.07	268.03	1806.55	1035.26	140.22	1724.04	1028.07	239.23	1725.02	55.35	1018.41	74.12	644.30	928.12	74.60	143.98
7.15000	1453.49	250.58	36.81	1411.06	239.38	47.54	1207.78	269.36	42.29	1220.29	279.78	84.81	816.60	103.02	35.08	800.87	107.30	73.69	735.53	82.94	248.29	772.43	73.68	266.54	1165.00	181.54	1381.38	0.00	0.00	0.00	1213.27	153.48	1807.97	1192.63	270.15	1807.67	1044.35	141.90	1725.53	1037.51	240.90	1726.11	54.88	1018.72	73.85	644.11	927.55	74.74	143.12
7.16000	1453.80	250.69	36.54	1412.40	238.45	44.58	1207.80	269.43	42.27	1220.21	279.79	84.84	837.99	100.98	40.08	820.71	105.45	78.49	754.49	84.96	252.69	791.26	74.67	272.04	1174.53	182.20	1382.97	0.00	0.00	0.00	1222.44	154.79	1809.38	1202.41	271.66	1808.70	1053.43	143.48	1727.03	1046.80	242.39	1727.30	55.22	1018.71	73.96	644.57	927.52	74.91	142.39
7.17000	1453.64	250.73	36.52	1412.28	237.97	44.35	1207.75	269.60	42.30	1220.23	279.88	84.93	862.31	98.52	45.07	844.38	103.96	83.10	774.02	86.21	256.01	810.81	75.58	276.60	1183.42	183.11	1384.56	0.00	0.00	0.00	1232.14	156.02	1810.49	1212.44	273.04	1809.72	1062.55	145.15	1728.55	1055.93	243.78	1728.70	55.29	1018.93	73.99	644.80	927.42	74.93	142.35
7.18000	1453.41	250.73	36.14	1412.38	238.52	45.00	1207.77	269.59	42.27	1220.21	279.86	84.96	888.13	96.67	49.35	869.21	102.41	86.62	794.41	87.13	257.92	831.17	76.53	279.56	1192.54	184.17	1386.28	0.00	0.00	0.00	1240.53	157.23	1811.79	1222.10	273.86	1810.86	1071.63	146.53	1730.01	1065.09	244.83	1730.24	54.55	1019.37	73.60	644.82	927.59	74.92	140.83
7.19000	1453.90	250.55	36.39	1411.76	238.29	44.83	1207.67	269.74	42.34	1220.16	279.97	85.11	913.81	94.83	52.14	895.05	101.53	89.22	815.66	88.15	258.32	851.93	77.74	281.00	1201.88	185.43	1387.83	0.00	0.00	0.00	1250.51	157.97	1812.57	1231.17	274.66	1812.12	1080.55	147.59	1731.38	1074.20	246.02	1731.88	55.13	1018.83	74.00	645.18	927.46	75.05	142.72
7.20000	1453.33	250.70	36.20	1411.55	239.18	45.08	1207.79	269.48	42.23	1220.08	280.00	85.22	940.37	94.26	53.96	920.71	100.88	90.77	837.43	88.66	257.53	873.42	78.63	281.17	1209.96	186.85	1389.31	0.00	0.00	0.00	1259.46	158.42	1813.50	1240.92	275.12	1813.40	1089.40	148.36	1732.67	1083.28	246.94	1733.59	54.30	1018.82	73.70	645.74	927.16	75.42	138.31
7.21000	1453.14	250.61	36.41	1411.38	238.99	45.27	1207.72	269.61	42.30	1219.98	279.99	85.31	968.96	92.53	55.13	948.76	100.58	91.79	859.82	88.91	255.57	895.24	79.61	279.88	1218.70	188.48	1390.80	0.00	0.00	0.00	1267.37	158.49	1814.29	1249.58	275.24	1814.85	1098.30	149.17	1733.88	1092.31	247.93	1735.36	54.38	1019.34	73.57	645.04	927.52	75.10	140.34
7.22000	1453.49	251.15	36.17	1411.70	239.26	45.07	1207.77	269.58	42.30	1220.03	279.59	85.30	996.45	92.81	54.89	977.67	100.27	91.79	882.91	89.27	252.44	917.29	80.55	277.40	1227.07	190.29	1392.15	0.00	0.00	0.00	1277.08	158.38	1814.69	1259.16	275.31	1816.12	1107.13	149.75	1734.97	1101.30	248.70	1737.10	54.78	1019.07	73.85	644.56	927.89	74.74	144.08
7.23000	1452.85	250.93	36.21	1411.53	239.79	45.24	1207.80	269.42	42.31	1219.93	279.42	85.38	1025.72	93.39	54.84	1006.12	100.21	90.68	906.08	89.85	247.95	940.07	81.79	273.59	1235.93	192.11	1393.34	0.00	0.00	0.00	1285.98	158.19	1815.10	1267.95	274.73	1817.57	1115.86	150.29	1735.96	1110.16	249.43	1738.76	54.87	1019.14	73.66	644.08	927.68	74.69	142.57
7.24000	1452.99	251.14	35.72	1411.13	239.86	45.43	1207.77	269.54	42.40	1219.85	279.19	85.44	1057.53	92.72	53.72	1035.00	100.32	88.80	929.64	90.10	242.43	963.15	82.60	268.94	1244.42	193.94	1394.42	0.00	0.00	0.00	1294.83	157.90	1815.41	1276.96	274.18	1818.73	1124.54	150.98	1736.82	1119.06	250.01	1740.36	54.91	1018.88	73.83	644.70	927.42	74.91	142.69
7.25000	1452.97	250.77	36.31	1411.43	240.13	45.44	1207.79	269.52	42.47	1219.77	278.99	85.51	1089.41	92.80	52.17	1064.14	100.65	86.30	953.96	89.96	236.13	986.65	83.09	263.46	1252.36	195.67	1395.41	0.00	0.00	0.00	1304.43	157.01	1815.41	1286.01	273.44	1819.95	1133.08	151.50	1737.54	1128.04	250.42	1741.88	54.79	1019.27	73.59	644.86	927.59	74.89	140.22
7.26000	1453.53	251.01	36.00	1410.70	240.65	45.64	1207.76	269.62	42.53	1219.70	278.72	85.56	1121.57	93.12	50.54	1095.98	101.37	83.89	978.95	89.97	228.75	1010.94	83.92	256.95	1260.71	197.38	1396.30	0.00	0.00	0.00	1311.96	155.84	1815.56	1295.05	272.77	1821.01	1141.54	151.94	1738.06	1136.86	251.01	1743.20	55.54	1018.90	73.81	644.99	927.50	75.11	141.64
7.27000	1453.00	251.03	36.03	1410.96	240.91	45.59	1207.81	269.40	42.49	1219.59	278.67	85.69	1154.30	94.96	48.51	1127.14	102.28	80.79	1004.56	89.81	220.52	1035.30	84.02	249.83	1269.16	199.05	1397.01	0.00	0.00	0.00	1321.20	154.92	1815.50	1304.35	271.81	1821.96	1149.87	152.18	1738.38	1145.79	251.16	1744.43	55.02	1019.33	73.65	644.98	927.79	74.95	140.24
7.28000	1453.52	251.01	35.59	1410.95	240.94	45.04	1207.82	269.33	42.47	1219.57	278.34	85.67	1187.68	96.07	46.76	1160.66	103.41	78.17	1031.04	90.55	211.14	1060.12	83.95	242.05	1277.48	200.67	1397.57	0.00	0.00	0.00	1330.15	153.91	1815.27	1313.91	270.84	1822.74	1158.18	152.50	1738.55	1154.70	251.27	1745.49	55.44	1019.08	73.88	645.14	927.65	74.91	142.50
7.29000	1453.55	251.68	35.93	1410.96	240.97	44.80	1207.84	269.21	42.48	1219.40	278.31	85.78	1221.16	96.83	46.23	1193.48	104.70	74.85	1057.95	90.97	201.15	1085.71	84.16	233.39	1285.64	202.26	1398.04	0.00	0.00	0.00	1338.12	152.90	1815.20	1321.70	269.54	1823.71	1166.55	152.80	1738.57	1163.55	251.33	1746.39	55.36	1019.41	73.80	644.96	927.60	74.81	139.99
7.30000	1453.04	250.77	35.72	1411.39	240.16	44.30	1207.89	269.19	42.52	1219.31	278.03	85.81	1255.77	98.61	43.97	1227.05	106.11	71.60	1085.75	91.81	190.24	1111.93	84.61	224.01	1293.37	203.87	1398.37	0.00	0.00	0.00	1346.33	151.42	1814.84	1330.58	268.55	1824.37	1174.93	153.08	1738.37	1172.24	251.70	1746.96	54.78	1019.30	73.59	644.89	927.93	74.72	140.90
7.31000	1453.56	251.04	36.31	1411.65	239.65	44.56	1207.92	268.98	42.46	1219.21	277.68	85.83	1292.87	100.16	42.36	1262.51	106.95	68.92	1112.50	92.40	179.75	1139.16	85.80	213.92	1301.44	205.26	1398.53	0.00	0.00	0.00	1355.40	150.37	1814.32	1339.96	267.03	1824.99	1183.31	153.33	1738.02	1180.87	252.06	1747.31	53.83	1019.42	73.36	645.25	927.88	74.83	141.48
7.32000	1453.96	250.73	35.95	1411.87	240.03	44.70	1207.82	269.21	42.63	1219.03	277.50	85.96	1330.06	101.53	41.04	1297.29	107.66	65.89	1143.45	92.78	167.49	1166.59	86.63	203.54	1309.54	206.70	1398.51	0.00	0.00	0.00	1363.60	149.38	1813.98	1348.32	265.84	1825.52	1191.61	153.33	1737.46	1189.69	251.98	1747.59	55.95	1019.17	73.88	645.33	927.64	74.89	140.72
7.33000	1453.23	250.42	35.78	1411.54	239.71	44.27	1207.88	269.04	42.62	1218.92	277.10	86.02	1365.71	101.88	39.66	1333.74	108.50	63.77	1173.47	93.51	155.36	1194.71	87.86	192.79	1317.67	207.93	1398.37	0.00	0.00	0.00	1372.41	147.79	1813.32	1356.45	264.42	1825.99	1200.03	153.28	1736.70	1198.52	252.02	1747.60	55.47	1019.20	73.75	645.18	927.85	74.75	140.45
7.34000	1453.51	251.07	35.61	1411.96	239.74	44.79	1208.01	268.75	42.54	1218.73	276.75	86.16	1404.81	102.84	37.05	1368.95	108.89	61.56	1204.31	95.05	143.00	1223.37	88.81	181.99	1326.70	209.05	1397.99	0.00	0.00	0.00	1380.27	146.30	1812.64	1365.77	263.16	1826.06	1208.46	153.24	1735.78	1207.54	251.65	1747.50	54.99	1018.90	73.85	645.84	927.86	74.95	138.46
7.35000	1454.32	250.73	36.10	1410.14	241.36	46.54	1207.90	268.94	42.65	1218.59	276.21	86.23	1441.57	102.12	37.01	1404.81	109.03	59.99	1235.62	96.14	131.11	1252.56	89.69	171.28	1335.20	210.17	1397.55	0.00	0.00	0.00	1388.62	145.02	1812.00	1374.49	261.80	1826.20	1216.97	153.26	1734.74	1216.39	251.50	1747.23	54.59	1019.42	73.61	645.07	928.12	74.73	140.39
7.36000	1452.47	252.49	38.37	1409.97	242.34	47.66	1207.97	268.87	42.65	1218.50	275.70	86.28	1478.76	101.42	37.30	1441.53	108.85	58.92	1267.58	96.90	119.70	1282.42	91.07	160.42	1343.95	211.18	1396.85	0.00	0.00	0.00	1396.71	143.80	1811.15	1382.85	260.23	1826.32	1225.59	153.04	1733.54	1225.39	251.21	1746.77	54.71	1019.10	73.71	644.79	927.67	74.77	139.63
7.37000	1452.53	252.35	38.47	1410.23	240.05	50.79	1207.96	268.87	42.72	1218.34	275.49	86.48	1515.05	100.54	38.22	1477.63	108.17	58.32	1299.42	96.49	109.11	1312.76	92.93	149.72	1352.38	212.06	1396.01	0.00	0.00	0.00	1405.76	142.53	1810.20	1392.06	258.77	1826.28	1234.36	152.93	1732.23	1234.32	251.07	1746.16	54.32	1018.87	73.60	644.85	927.78	74.62	138.26
7.38000	1452.30	252.91	39.67	1409.60	240.07	50.76	1208.10	268.64	42.66	1218.22	275.22	86.62	1551.87	98.81	39.70	1513.58	107.09	58.14	1332.17	97.21	98.58	1343.34	93.93	139.88	1361.36	212.87	1395.16	0.00	0.00	0.00	1414.42	141.07	1809.16	1401.34	257.22	1826.14	1243.27	152.81	1730.80	1243.43	250.57	1745.49	53.44	1019.44	73.26	645.12	928.08	74.70	139.13
7.39000	1449.41	254.10	39.68	1409.76	240.59	50.82	1208.10	268.63	42.69	1218.09	275.03	86.80	1588.35	96.49	41.73	1548.79	105.65	58.42	1365.19	98.08	88.63	1374.34	95.31	130.49	1369.93	213.54	1394.18	0.00	0.00	0.00	1423.06	139.89	1808.06	1409.65	255.63	1825.92	1252.19	152.48	1729.23	1252.51	250.41	1744.72	54.34	1019.04	73.64	645.30	927.66	74.87	136.15
7.40000	1450.27	254.86	40.72	1410.12	240.98	50.75	1208.11	268.73	42.76	1218.20	274.50	86.79	1623.17	94.17	44.15	1583.66	104.04	59.48	1398.93	99.23	79.54	1405.84	96.05	122.16	1379.15	214.13	1393.13	0.00	0.00	0.00	1431.69	138.34	1806.81	1418.72	254.25	1825.50	1261.16	152.13	1727.60	1261.77	249.82	1743.90	54.99	1018.81	73.85	644.48	927.67	74.60	137.99
7.41000	1449.46	255.22	40.01	1409.66	241.80	50.29	1208.07	268.92	42.84	1218.16	274.40	87.02	1658.99	92.22	47.97	1618.13	102.33	61.12	1432.53	100.37	71.31	1436.59	96.17	114.67	1388.18	214.66	1391.94	0.00	0.00	0.00	1440.56	136.85	1805.44	1427.50	252.84	1825.15	1270.20	151.80	1725.92	1271.17	249.15	1742.97	55.41	1018.47	74.10	644.39	927.87	74.73	139.96
7.42000	1451.28	254.81	39.43	1411.71	241.28	46.90	1208.19	268.72	42.77	1218.12	274.29	87.22	1693.24	89.51	52.15	1655.07	98.90	59.57	1466.21	101.32	64.31	1467.70	96.74	107.86	1397.03	215.02	1390.83	0.00	0.00	0.00	1449.83	135.68	1804.07	1436.32	251.26	1824.80	1279.29	151.35	1724.12	1280.44	248.56	1742.02	54.48	1019.28	73.64	644.55	927.82	74.72	137.74
7.43000	1454.03	253.56	36.53	1410.77	247.09	47.89	1208.22	268.87	42.86	1218.07	274.28	87.46	1727.16	88.09	57.53	1689.63	97.46	62.70	1499.52	101.98	58.55	1498.59	97.06	102.20	1406.55	215.32	1389.59	0.00	0.00	0.00	1458.69	133.76	1802.53	1445.48	249.80	1824.13	1288.62	151.16	1722.32	1289.75	247.88	1741.02	54.94	1019.31	73.66	644.55	927.75	74.70	136.54
7.44000	1455.17	253.02	36.40	1411.75	243.96	46.47	1208.31	268.66	42.81	1218.19	273.86	87.56	1759.91	86.23	64.05	1722.49	96.34	66.81	1533.02	102.28	54.13	1530.12	97.78	97.39	1415.34	215.44	1388.35	0.00	0.00	0.00	1467.53	132.58	1800.97	1455.06	248.05	1823.45	1297.95	150.64	1720.41	1299.13	247.06	1739.93	55.00	1019.23	73.66	644.87	927.97	74.80	141.89
7.45000	1455.48	252.68	35.64	1411.88	242.41	45.43	1208.32	268.82	42.89	1218.21	273.73	87.84	1793.02	84.99	71.46	1755.75	94.89	72.04	1565.74	102.52	51.00	1561.04	98.85	93.85	1424.20	215.59	1387.03	0.00	0.00	0.00	1476.95	131.05	1799.37	1463.89	246.35	1822.79	1307.33	150.10	1718.47	1308.58	246.16	1738.78	55.07	1018.99	73.93	644.47	927.85	74.80	143.73
7.46000	1454.74	252.65	34.87	1411.28	242.15	44.67	1208.35	268.89	43.06	1218.37	273.49	88.09	1824.52	83.76	79.90	1787.70	94.53	78.90	1598.36	103.03	49.04	1591.30	98.97	91.87	1434.10	215.55	1385.66	0.00	0.00	0.00	1486.18	129.84	1797.79	1473.53	244.59	1821.95	1316.79	149.49	1716.49	1317.98	245.37	1737.50	54.79	1019.16	73.84	643.81	927.85	74.57	142.95
7.47000	1453.98	252.05	34.10	1411.81	241.77	44.19	1208.49	268.75	43.09	1218.55	273.21	88.36	1854.26	84.08	89.13	1817.93	94.12	86.71	1629.75	103.48	48.22	1620.69	99.85	90.71	1443.18	215.44	1384.20	0.00	0.00	0.00	1495.28	128.33	1796.13	1482.62	242.93	1821.01	1326.18	148.70	1714.45	1327.45	244.85	1736.06	54.64	1019.01	73.80	644.61	927.82	74.66	140.20
7.48000	1454.68	252.07	34.69	1411.60	242.01	43.93	1208.61	268.64	43.20	1218.72	273.13	88.74	1882.47	83.88	99.59	1846.62	94.15	95.08	1660.08	103.82	48.63	1649.01	100.15	90.99	1453.04	215.26	1382.67	0.00	0.00	0.00	1505.32	127.21	1794.33	1491.73	241.32	1820.00	1335.81	147.88	1712.40	1337.01	244.08	1734.57	55.25	1018.51	74.08	644.62	927.43	74.75	142.15
7.49000	1453.53	251.79	34.09	1411.38	242.48	43.58	1208.77	268.42	43.39	1219.06	272.88	89.09	1908.73	84.19	110.52	1873.43	94.16	104.53	1688.76	104.66	49.75	1675.21	100.28	92.16	1462.28	215.00	1381.04	0.00	0.00	0.00	1514.33	125.66	1792.62	1501.64	239.56	1818.82	1345.35	146.75	1710.27	1346.74	243.21	1732.94	55.92	1018.60	74.15	644.29	927.64	74.71	141.58
7.50000	1454.06	252.90	33.73	1412.26	242.12	43.51	1209.02	268.01	43.62	1219.45	272.68	89.49	1933.24	85.74	121.68	1898.24	95.27	113.96	1715.40	104.83	51.84	1700.11	101.11	93.61	1471.75	214.63	1379.40	0.00	0.00	0.00	1523.70	124.03	1790.73	1511.05	238.00	1817.57	1355.33	145.98	1708.19	1356.50	242.25	1731.25	55.64	1018.37	74.23	644.42	927.66	74.71	138.67
7.51000	1454.40	252.57	34.02	1411.91	242.55	43.17	1209.21	267.73	43.97	1219.92	272.60	89.89	1954.50	87.98	132.37	1923.48	94.57	118.86	1739.87	105.20	54.17	1722.80	101.23	95.72	1481.70	214.19	1377.56	0.00	0.00	0.00	1533.11	122.60	1789.01	1520.99	236.57	1816.16	1365.38	144.86	1706.07	1366.35	241.24	1729.49	55.16	1018.79	73.96	644.18	927.72	74.61	138.73
7.52000	1454.97	252.29	33.87	1412.55	242.52	43.17	1209.48	267.34	44.45	1220.46	272.54	90.38	1974.50	90.20	142.30	1943.49	96.89	127.25	1762.38	106.00	56.63	1743.45	101.56	97.92	1491.80	213.68	1375.78	0.00	0.00	0.00	1542.74	121.03	1787.17	1530.25	235.08	1814.81	1375.49	143.74	1703.92	1376.29	240.29	1727.66	55.25	1018.86	73.90	643.85	927.91	74.50	136.26
7.53000	1453.74	252.53	33.67	1412.31	242.83	42.85	1209.68	267.18	45.07	1221.08	272.74	90.93	1992.27	93.61	150.57	1960.97	99.79	134.75	1782.31	106.83	58.74	1762.10	103.08	99.21	1501.33	213.07	1373.96	0.00	0.00	0.00	1553.14	119.70	1785.35	1541.05	233.24	1813.29	1385.50	142.26	1701.79	1386.41	239.14	1725.86	55.56	1018.90	73.87	644.87	927.89	74.70	137.46
7.54000	1454.74	252.13	33.59	1412.64	242.70	43.03	1210.01	266.75	45.57	1221.84	272.73	91.46	2006.55	97.59	156.76	1976.02	103.13	139.80	1798.98	108.08	59.86	1778.11	104.99	99.63	1511.39	212.33	1372.13	0.00	0.00	0.00	1562.99	118.25	1783.77	1550.14	231.62	1811.93	1395.48	140.69	1699.72	1396.66	237.90	1724.15	54.55	1019.08	73.71	644.23	927.98	74.53	139.80
7.55000	1455.20	251.62	33.12	1412.72	242.68	42.55	1210.31	266.62	46.29	1222.54	273.20	92.22	2019.82	100.73	159.78	1988.29	106.75	142.21	1812.50	110.05	59.50	1790.51	105.99	99.42	1521.11	211.55	1370.38	0.00	0.00	0.00	1573.11	116.63	1781.99	1560.56	229.93	1810.53	1405.69	139.30	1697.76	1407.03	236.65	1722.44	54.26	1019.29	73.66	645.05	928.19	74.71	138.35
7.56000	1454.27	252.65	32.89	1411.60	243.28	43.55	1210.67	266.86	47.23	1223.37	273.73	93.09	2030.15	104.78	159.13	1998.89	109.72	141.40	1823.36	112.46	57.75	1801.51	108.54	98.01	1531.09	210.60	1368.68	0.00	0.00	0.00	1583.47	114.73	1780.23	1570.64	228.29	1809.05	1416.08	137.99	1695.91	1417.44	235.20	1720.84	54.50	1019.23	73.74	644.67	927.88	74.70	139.23
7.57000	1454.31	252.20	32.66	1412.35	243.47	43.69	1211.22	266.76	48.12	1224.24	274.38	94.18	2038.56	108.45	155.19	2007.79	113.90	137.69	1831.70	115.14	55.19	1809.91	110.45	96.07	1540.45	209.64	1367.13	0.00	0.00	0.00	1594.21	113.09	1778.54	1580.98	226.09	1807.69	1426.63	136.67	1694.23	1427.90	233.59	1719.38	54.81	1018.90	73.81	644.77	927.83	74.79	141.60
7.58000	1454.94	252.02	32.72	1412.35	243.15	43.03	1211.77	266.98	49.36	1225.07	275.39	95.57	2046.57	112.70	148.60	2015.38	118.21	131.80	1837.61	117.42	52.42	1816.50	111.80	94.01	1550.24	208.54	1365.64	0.00	0.00	0.00	1604.19	111.38	1776.80	1591.61	224.01	1806.19	1436.98	134.94	1692.56	1438.28	232.01	1717.95	54.05	1019.11	73.54	644.70	927.92	74.68	141.01
7.59000	1454.35	252.46	32.75	1412.23	243.50	42.73	1212.46	267.13	50.80	1226.21	275.93	97.01	2053.09	117.93	140.98	2021.41	122.66	124.67	1841.75	119.45	49.48	1821.99	113.39	91.51	1560.35	207.42	1364.22	0.00	0.00	0.00	1614.83	109.20	1774.86	1601.77	222.04	1804.76	1447.22	133.05	1690.95	1448.56	230.69	1716.62	54.46	1018.88	73.69	644.73	927.71	74.79	142.35
7.60000	1454.63	252.03	33.02	1412.21	243.88	42.50	1213.13	267.46	52.47	1227.22	276.77	98.82	2058.33	123.32	132.42	2026.16	127.13	116.52	1844.11	121.47	47.98	1826.18	115.19	89.14	1570.43	206.32	1363.01	0.00	0.00	0.00	1625.42	106.96	1772.91	1612.26	219.79	1803.22	1457.48	131.05	1689.45	1459.04	228.89	1715.46	55.36	1018.82	73.94	644.72	927.97	74.68	141.19
7.61000	1455.58	252.24	33.11	1412.36	244.05	42.09	1213.68	268.21	54.59	1228.43	277.73	100.99	2061.71	128.79	124.48	2029.86	131.84	108.45	1845.38	122.80	47.64	1829.71	117.72	86.28	1581.03	205.13	1361.90	0.00	0.00	0.00	1635.17	104.79	1771.07	1623.57	217.50	1801.71	1467.86	129.29	1688.14	1469.71	226.81	1714.54	55.62	1018.51	74.05	644.31	927.76	74.76	142.89
7.62000	1455.47	252.45	32.88	1412.29	244.13	41.49	1214.38	268.97	57.08	1229.92	278.53	103.36	2064.95	133.87	118.28	2033.01	136.21	102.36	1848.17	125.90	46.40	1832.31	119.63	83.90	1591.30	204.00	1360.93	0.00	0.00	0.00	1646.02	102.40	1769.01	1633.76	215.06	1800.30	1478.32	127.35	1687.04	1480.12	224.93	1713.74	55.03	1018.89	73.93	644.80	927.62	74.98	138.65
7.63000	1454.60	252.18	32.65	1413.16	244.09	41.14	1215.19	269.62	59.92	1231.47	279.67	106.21	2068.77	137.61	112.98	2035.69	140.56	97.71	1851.11	128.08	44.15	1835.77	121.86	81.91	1602.16	202.81	1360.13	0.00	0.00	0.00	1657.22	100.30	1766.95	1645.47	212.36	1798.73	1488.65	125.18	1686.10	1490.59	222.61	1713.30	53.99	1018.88	73.73	645.03	927.74	74.81	139.53
7.64000	1455.35	252.27	32.87	1412.99	244.15	40.52	1216.21	270.38	63.20	1233.40	280.57	109.27	2074.11	139.65	105.98	2041.12	141.97	93.48	1854.15	129.04	42.55	1841.28	124.59	80.21	1612.79	201.73	1359.61	0.00	0.00	0.00	1667.99	97.51	1764.94	1656.11	209.76	1797.52	1498.87	123.12	1685.54	1500.70	220.66	1713.15	54.01	1019.10	73.50	645.17	928.07	74.82	138.98
7.65000	1455.52	252.16	33.02	1413.06	244.18	40.03	1217.55	271.06	66.86	1235.58	281.68	112.74	2080.43	140.48	96.09	2042.93	145.61	91.30	1857.13	129.19	41.64	1847.30	125.29	79.41	1623.68	200.60	1359.29	0.00	0.00	0.00	1678.49	95.25	1763.36	1666.41	206.97	1796.69	1508.83	120.75	1685.33	1510.99	218.12	1713.45	54.59	1018.74	73.70	644.53	928.05	74.60	141.29
7.66000	1455.89	252.01	32.60	1413.37	244.11	39.63	1219.26	271.78	71.06	1238.19	282.80	116.62	2084.45	142.02	85.91	2046.91	146.74	83.72	1859.19	128.56	40.89	1851.90	124.83	78.58	1634.46	199.52	1359.33	0.00	0.00	0.00	1688.79	92.78	1762.18	1677.04	204.05	1796.17	1518.87	118.44	1685.46	1521.13	215.45	1714.19	55.11	1019.12	73.79	644.65	927.52	74.77	141.48
7.67000	1455.23	252.54	32.16	1413.26	244.29	39.54	1221.34	272.34	75.70	1241.19	283.86	120.91	2087.42	141.97	77.69	2049.97	147.17	76.52	1860.76	128.20	40.57	1855.17	124.59	77.64	1645.28	198.43	1359.72	0.00	0.00	0.00	1699.53	89.93	1761.21	1688.31	200.74	1795.96	1528.97	115.85	1685.84	1531.25	212.74	1715.08	54.67	1018.93	73.72	644.90	927.66	74.82	139.56
7.68000	1456.39	251.78	32.61	1413.85	244.24	39.73	1223.80	273.11	80.94	1244.73	285.05	125.67	2089.92	142.15	70.40	2051.31	146.70	71.04	1861.82	127.58	41.44	1857.30	124.25	76.98	1656.50	197.31	1360.51	0.00	0.00	0.00	1710.04	87.31	1760.68	1698.33	197.94	1796.17	1539.12	113.08	1686.27	1541.50	209.87	1716.13	54.56	1018.57	73.82	644.85	927.63	74.94	138.58
7.69000	1454.72	252.30	32.01	1414.22	244.25	40.28	1226.97	273.61	86.68	1248.76	286.65	130.98	2092.40	142.11	63.77	2053.26	147.25	66.34	1863.16	127.71	42.80	1859.53	124.21	76.33	1667.53	196.24	1361.62	0.00	0.00	0.00	1720.15	84.37	1760.42	1707.90	194.96	1796.87	1549.23	110.40	1686.84	1551.58	207.05	1717.25	54.90	1018.59	73.90	644.30	927.72	74.73	140.73
7.70000	1455.51	252.36	32.25	1414.93	244.32	41.36	1230.78	274.10	92.85	1253.61	287.94	136.57	2093.65	142.24	58.39	2054.94	147.76	62.16	1864.82	128.33	43.67	1862.07	124.48	75.61	1678.56	195.27	1362.96	0.00	0.00	0.00	1730.31	81.51	1760.70	1718.17	191.76	1797.75	1559.21	107.62	1687.45	1561.64	204.25	1718.40	54.62	1019.02	73.62	644.58	927.81	74.72	141.86
7.71000	1455.73	251.64	31.95	1415.40	243.94	42.43	1235.26	274.55	99.49	1259.14	289.63	142.84	2094.94	143.59	52.90	2056.46	148.69	58.26	1866.18	128.86	42.96	1863.66	123.50	75.46	1689.30	194.36	1364.46	0.00	0.00	0.00	1740.22	78.76	1761.28	1728.34	188.88	1798.82	1569.23	105.10	1688.10	1571.58	201.43	1719.61	53.82	1019.12	73.46	644.78	927.86	74.74	143.36
7.72000	1455.54	252.80	31.39	1415.69	243.87	43.49	1240.47	275.29	106.84	1265.77	291.17	149.39	2096.34	144.70	48.51	2056.71	149.61	56.87	1866.64	128.35	42.38	1865.60	123.24	75.28	1700.58	193.41	1366.05	0.00	0.00	0.00	1750.20	75.79	1761.87	1738.14	185.59	1800.13	1579.33	102.86	1688.80	1581.52	198.60	1720.81	54.44	1018.94	73.69	645.42	927.42	75.08	142.76
7.73000	1455.82	252.22	31.66	1416.40	242.67	43.71	1246.35	276.43	114.83	1273.54	293.12	156.49	2097.75	143.93	45.82	2057.96	149.76	55.22	1867.24	128.37	41.72	1867.34	123.85	75.01	1711.64	192.48	1367.69	0.00	0.00	0.00	1759.22	72.84	1762.79	1747.20	182.56	1801.69	1589.41	100.33	1689.42	1591.41	195.85	1721.89	54.65	1019.02	73.80	645.48	927.59	75.06	142.84
7.74000	1455.89	252.47	31.37	1417.23	242.74	44.43	1253.35	277.72	123.37	1282.65	294.43	163.49	2099.14	144.00	43.98	2058.16	149.56	53.89	1867.52	128.16	41.43	1867.99	124.02	74.83	1722.62	191.43	1369.31	0.00	0.00	0.00	1768.74	70.03	1763.79	1756.97	179.53	1803.17	1599.33	97.85	1689.97	1601.25	193.34	1722.93	54.06	1019.19	73.66	645.04	927.57	74.92	141.84
7.75000	1456.77	252.32	30.86	1417.77	242.43	45.17	1261.28	278.72	132.49	1292.95	295.57	170.72	2099.00	144.08	42.80	2058.35	149.54	52.96	1867.74	128.19	41.20	1868.08	123.64	75.00	1733.54	190.29	1370.84	0.00	0.00	0.00	1778.30	67.34	1764.94	1766.55	176.77	1804.73	1609.28	95.92	1690.53	1610.91	191.31	1723.77	54.35	1018.91	73.72	644.43	927.76	74.74	145.02
7.76000	1456.96	252.49	31.54	1418.63	242.66	46.40	1269.99	279.83	142.52	1303.96	297.28	178.81	2099.03	144.61	41.97	2059.13	149.69	52.43	1867.94	128.18	41.16	1868.50	123.90	74.98	1744.42	189.09	1372.28	0.00	0.00	0.00	1787.84	64.35	1766.05	1775.56	173.85	1806.34	1618.89	93.77	1690.93	1620.91	188.94	1724.65	55.58	1018.73	73.96	644.27	927.60	74.78	143.00
7.77000	1457.58	252.72	30.58	1418.57	243.42	49.98	1279.70	280.70	153.39	1315.71	298.70	187.36	2099.64	144.78	41.17	2059.68	149.62	52.25	1867.88	127.87	41.23	1868.79	124.15	74.88	1755.14	187.77	1373.62	0.00	0.00	0.00	1796.68	61.52	1767.21	1785.01	171.09	1807.78	1628.64	92.02	1691.25	1630.75	186.75	1725.31	54.78	1019.73	73.44	643.89	927.74	74.67	141.85
7.78000	1459.58	252.30	30.36	1420.28	244.57	53.94	1290.38	281.14	164.80	1328.16	299.80	196.64	2099.71	144.82	40.72	2059.01	149.43	51.83	1868.28	128.40	40.94	1868.83	124.05	74.97	1766.13	186.52	1374.85	0.00	0.00	0.00	1805.05	58.92	1768.44	1794.41	168.59	1809.21	1638.39	90.34	1691.44	1640.44	184.85	1725.91	54.11	1018.98	73.56	644.64	927.59	74.83	140.04
7.79000	1460.61	252.80	31.81	1424.52	244.84	55.75	1301.80	282.64	177.11	1341.45	301.20	206.28	2099.47	144.77	40.34	2059.58	149.62	51.35	1868.33	128.39	40.87	1869.21	124.41	74.82	1776.51	185.23	1375.91	0.00	0.00	0.00	1813.99	56.37	1769.56	1803.48	165.38	1810.90	1648.05	88.67	1691.56	1650.28	182.85	1726.45	54.39	1018.95	73.64	644.15	927.97	74.71	140.96
7.80000	1464.56	253.67	31.45	1430.55	245.19	58.27	1314.67	284.66	189.77	1356.25	302.01	215.67	2100.04	144.64	40.26	2059.26	149.67	50.85	1868.39	128.48	40.74	1869.29	124.61	74.70	1787.24	184.10	1376.90	0.00	0.00	0.00	1823.47	53.99	1770.52	1812.23	162.78	1812.43	1657.60	86.95	1691.62	1659.79	181.26	1726.96	55.27	1018.71	73.89	644.52	928.11	74.66	141.60
7.81000	1466.63	255.26	32.81	1437.80	245.84	61.01	1329.29	286.72	202.24	1372.52	302.56	224.53	2099.69	144.95	40.34	2060.02	149.60	51.02	1868.24	128.09	40.90	1869.33	124.27	74.82	1797.81	183.00	1377.82	0.00	0.00	0.00	1832.67	51.76	1771.44	1822.05	160.11	1813.82	1667.24	85.72	1691.75	1669.39	179.62	1727.49	54.69	1018.73	73.71	644.97	927.75	74.94	142.24
7.82000	1472.62	255.85	32.28	1447.43	246.83	63.75	1345.82	288.30	214.04	1389.90	303.36	233.06	2099.73	144.59	40.03	2059.73	149.44	50.75	1868.31	128.08	40.85	1869.23	123.96	74.96	1807.75	182.11	1378.62	0.00	0.00	0.00	1841.59	49.18	1772.22	1830.67	157.85	1815.15	1676.66	84.34	1691.77	1679.14	177.86	1728.07	54.90	1019.22	73.59	644.80	927.67	74.81	141.11
7.83000	1479.34	256.76	31.70	1456.90	248.54	65.94	1363.49	289.94	225.21	1408.41	303.69	240.86	2099.96	144.58	39.41	2060.02	149.54	50.44	1868.34	128.03	40.81	1869.36	124.02	74.90	1818.12	181.25	1379.47	0.00	0.00	0.00	1850.60	47.07	1773.02	1839.76	155.60	1816.44	1686.22	83.14	1691.80	1688.87	176.31	1728.73	54.26	1019.64	73.35	645.11	927.61	74.89	140.10
7.84000	1485.37	258.50	31.74	1467.44	250.37	69.03	1382.06	290.48	234.86	1427.00	304.44	248.40	2100.39	144.61	39.49	2060.36	149.27	50.66	1868.43	127.99	40.73	1869.43	123.94	74.97	1827.80	180.64	1380.27	0.00	0.00	0.00	1859.66	44.75	1773.61	1848.98	152.92	1817.88	1695.79	82.05	1691.79	1698.57	174.99	1729.35	55.04	1019.04	73.76	644.91	927.44	74.98	141.03
7.85000	1498.06	260.66	36.86	1479.45	252.45	74.14	1400.69	290.61	243.14	1445.77	304.93	255.36	2099.75	144.68	39.13	2059.97	149.25	50.25	1868.55	128.06	40.64	1869.57	123.91	74.96	1836.97	180.14	1381.08	0.00	0.00	0.00	1868.56	43.07	1774.22	1857.58	150.85	1819.17	1705.37	81.06	1691.79	1708.17	173.78	1729.99	54.39	1019.25	73.54	645.26	927.48	75.05	139.91
7.86000	1512.87	263.72	42.76	1494.33	254.99	80.14	1419.38	290.64	250.47	1464.76	305.13	261.82	2100.35	144.72	39.05	2060.09	149.44	49.71	1868.56	128.01	40.66	1869.67	123.93	75.01	1846.24	179.60	1381.90	0.00	0.00	0.00	1878.37	41.41	1774.60	1866.99	148.88	1820.31	1714.93	80.22	1691.94	1717.84	172.57	1730.73	53.88	1019.22	73.42	645.41	927.68	74.99	141.44
7.87000	1530.75	267.21	48.05	1512.70	258.03	85.55	1438.12	290.46	256.54	1483.75	305.38	267.94	2100.41	144.91	39.07	2060.45	149.22	49.88	1868.62	128.01	40.62	1869.76	124.00	74.97	1855.41	179.13	1382.72	0.00	0.00	0.00	1886.87	39.76	1775.18	1876.53	146.91	1821.42	1724.45	79.64	1692.21	1727.16	171.78	1731.48	54.34	1019.13	73.59	645.07	927.59	74.89	143.57
7.88000	1549.89	270.84	52.21	1532.47	261.17	89.93	1457.62	290.66	261.44	1503.26	305.71	273.28	2100.28	144.67	38.75	2060.44	149.02	49.84	1868.50	127.82	40.66	1869.87	124.15	74.97	1864.41	178.70	1383.55	0.00	0.00	0.00	1896.18	38.40	1775.59	1886.01	145.19	1822.48	1733.80	78.94	1692.65	1736.65	170.70	1732.45	55.33	1019.37	73.79	644.43	927.69	74.59	138.86
7.89000	1573.45	273.99	56.75	1554.22	263.93	93.77	1477.78	291.36	265.11	1523.40	306.23	277.50	2100.03	144.76	38.60	2060.78	148.93	49.91	1868.59	127.83	40.64	1869.56	123.59	75.31	1872.85	178.29	1384.45	0.00	0.00	0.00	1905.84	37.68	1776.19	1895.25	144.18	1823.47	1743.15	78.24	1693.31	1746.06	169.63	1733.50	54.35	1019.07	73.70	644.63	927.57	74.82	137.02
7.90000	1595.25	276.99	59.46	1577.29	266.42	96.83	1498.40	292.33	267.52	1543.87	306.72	280.58	2099.90	144.55	38.65	2060.84	148.98	49.78	1868.65	127.95	40.56	1869.96	124.20	75.14	1880.92	177.92	1385.34	0.00	0.00	0.00	1915.03	37.21	1776.91	1904.93	143.68	1824.31	1752.49	77.47	1694.19	1755.28	168.92	1734.61	53.27	1019.17	73.42	644.84	927.38	74.92	141.62
7.91000	1621.15	279.54	62.50	1601.44	268.62	99.17	1519.73	293.14	268.53	1564.56	307.12	282.41	2100.10	144.83	38.50	2060.47	148.76	49.63	1868.55	127.72	40.61	1869.47	123.40	75.51	1889.19	177.59	1386.19	0.00	0.00	0.00	1924.68	36.95	1777.63	1914.05	143.44	1825.20	1761.84	76.71	1695.30	1764.41	168.10	1735.81	53.87	1018.97	73.48	644.47	927.20	74.75	139.31
7.92000	1646.71	281.93	64.16	1627.67	270.45	100.83	1541.50	293.95	268.28	1586.09	307.42	282.99	2100.44	144.91	38.60	2060.34	148.88	49.41	1868.45	127.50	40.70	1869.48	123.58	75.58	1896.84	177.26	1387.06	0.00	0.00	0.00	1934.42	36.99	1778.42	1923.09	143.30	1826.02	1771.05	75.74	1696.57	1773.74	166.97	1737.08	55.58	1018.64	74.06	643.86	927.41	74.62	139.17
7.93000	1673.92	283.70	65.40	1652.98	272.25	101.18	1563.26	294.58	266.68	1607.82	307.73	282.38	2100.61	144.74	38.47	2060.61	148.84	49.44	1868.72	127.90	40.49	1869.39	123.41	75.70	1904.71	176.86	1387.92	0.00	0.00	0.00	1943.55	37.47	1779.34	1932.58	143.87	1826.56	1780.29	74.94	1698.11	1782.58	166.39	1738.25	55.86	1018.73	74.05	644.24	927.87	74.51	142.19
7.94000	1700.91	285.35	65.39	1680.32	273.54	101.16	1585.45	295.46	264.00	1630.09	307.85	280.56	2100.13	144.52	38.17	2060.63	148.72	49.41	1868.54	127.46	40.66	1869.08	123.06	75.98	1912.51	176.41	1388.79	0.00	0.00	0.00	1953.36	38.41	1780.27	1941.90	145.03	1827.05	1789.55	74.14	1699.80	1791.32	165.59	1739.53	55.30	1019.03	73.78	643.72	927.89	74.36	139.51
7.95000	1729.86	286.51	65.26	1708.16	274.49	100.50	1608.16	296.37	260.22	1652.83	307.97	277.77	2100.45	144.23	38.37	2060.67	148.50	49.60	1868.71	127.68	40.51	1869.13	123.17	76.11	1920.58	175.89	1389.65	0.00	0.00	0.00	1963.21	39.58	1781.29	1951.48	146.53	1827.21	1798.76	73.37	1701.61	1799.91	164.96	1740.79	54.53	1018.89	73.71	644.17	927.83	74.50	139.27
7.96000	1761.07	286.75	65.18	1737.55	274.94	99.40	1631.31	297.14	255.27	1675.72	308.11	274.12	2100.13	144.38	38.25	2060.37	148.31	49.57	1868.90	127.84	40.47	1869.00	122.96	76.42	1928.24	175.37	1390.53	0.00	0.00	0.00	1972.89	41.35	1782.35	1960.48	148.33	1827.40	1808.15	72.64	1703.56	1808.40	164.17	1741.98	55.24	1018.70	73.88	644.45	928.00	74.57	141.28
7.97000	1791.57	286.48	64.10	1767.65	274.79	97.85	1655.24	297.72	249.17	1698.96	308.20	269.47	2100.07	144.56	38.13	2060.47	148.30	49.63	1868.79	127.62	40.52	1869.26	123.40	76.41	1935.97	174.61	1391.28	0.00	0.00	0.00	1982.72	43.07	1783.38	1969.66	150.16	1827.42	1817.39	71.54	1705.50	1816.95	163.27	1743.08	55.23	1019.11	73.79	645.32	927.68	74.94	139.33
7.98000	1824.07	285.28	63.35	1798.48	273.98	96.03	1679.31	298.80	242.31	1722.88	308.07	263.99	2099.65	144.32	38.04	2060.04	148.45	49.32	1868.79	127.49	40.60	1869.20	123.42	76.63	1943.84	173.67	1391.98	0.00	0.00	0.00	1992.44	45.11	1784.25	1979.00	152.68	1827.12	1826.63	70.58	1707.46	1825.18	162.84	1744.08	54.75	1019.16	73.66	645.05	927.21	75.05	140.09
7.99000	1857.35	283.45	62.49	1830.28	272.37	94.07	1703.89	299.76	234.60	1746.81	308.14	257.87	2099.44	144.69	38.09	2060.18	148.24	49.61	1868.69	127.40	40.64	1869.16	123.63	76.77	1951.57	172.52	1392.61	0.00	0.00	0.00	2002.01	47.42	1785.23	1987.78	155.45	1826.75	1835.76	69.53	1709.47	1833.42	162.25	1744.99	55.31	1018.64	73.96	644.22	927.62	74.64	141.97
8.00000	1891.00	280.91	61.63	1863.37	270.00	92.37	1729.46	300.39	225.88	1771.41	308.09	251.00	2099.63	144.79	37.85	2059.61	148.15	49.40	1868.69	127.24	40.71	1869.47	124.27	76.76	1959.01	171.25	1393.11	0.00	0.00	0.00	2011.72	49.90	1786.00	1996.67	158.16	1826.19	1844.82	68.40	1711.42	1841.62	161.69	1745.85	55.91	1018.37	74.24	643.93	927.83	74.51	141.68
8.01000	1925.50	277.62	60.82	1896.41	267.27	90.23	1755.57	300.67	216.47	1796.80	307.63	243.35	2099.46	144.83	37.80	2059.96	148.63	49.21	1868.86	127.46	40.70	1869.09	123.90	77.14	1966.73	169.95	1393.48	0.00	0.00	0.00	2020.84	52.43	1786.82	2005.70	160.96	1825.44	1853.83	67.28	1713.30	1849.91	160.96	1746.50	54.92	1018.76	73.87	644.81	927.85	74.79	142.40
8.02000	1960.25	274.16	59.93	1930.29	264.49	88.27	1782.77	300.71	206.30	1822.25	307.39	235.31	2099.74	144.89	38.05	2060.16	148.68	49.26	1868.96	127.70	40.58	1868.84	123.75	77.53	1974.48	168.59	1393.72	0.00	0.00	0.00	2030.77	55.12	1787.38	2014.13	164.02	1824.59	1862.99	66.37	1715.15	1857.91	160.55	1747.05	55.10	1019.03	73.92	645.11	928.06	74.83	146.26
8.03000	1995.03	270.16	59.00	1963.88	261.18	85.95	1811.15	299.09	195.08	1848.62	306.69	226.62	2099.22	145.06	38.22	2059.98	148.54	49.27	1868.88	127.50	40.76	1868.90	123.96	77.74	1982.46	167.20	1393.84	0.00	0.00	0.00	2040.12	57.66	1787.96	2022.77	166.80	1823.61	1872.27	65.58	1716.92	1865.92	160.26	1747.41	56.39	1018.81	74.15	645.69	927.66	75.02	143.31
8.04000	2030.50	265.58	58.44	1997.36	257.20	83.61	1839.45	298.37	183.96	1875.73	305.15	217.47	2097.95	145.03	41.06	2060.22	148.91	49.18	1868.93	127.59	40.77	1868.94	124.11	77.90	1990.40	165.78	1393.87	0.00	0.00	0.00	2049.35	60.24	1788.48	2031.68	169.67	1822.44	1881.38	64.71	1718.48	1873.97	159.88	1747.59	55.85	1018.97	74.10	645.03	927.50	74.90	142.42
8.05000	2065.68	260.56	57.93	2031.99	252.65	81.76	1869.47	295.88	171.93	1903.06	304.12	208.22	2098.31	145.45	41.48	2060.30	148.96	49.27	1868.97	127.63	40.77	1868.73	123.86	78.22	1998.86	164.26	1393.82	0.00	0.00	0.00	2056.31	62.78	1790.15	2040.29	172.39	1821.38	1890.48	63.80	1719.85	1882.10	159.46	1747.65	55.05	1019.40	73.87	645.19	927.36	74.92	144.24
8.06000	2101.89	255.15	57.92	2066.45	247.76	79.82	1899.32	294.05	160.39	1932.02	300.82	198.09	2098.40	145.45	41.85	2060.45	148.93	49.38	1869.04	127.70	40.81	1868.76	124.06	78.35	2007.19	162.82	1393.68	0.00	0.00	0.00	2064.77	65.32	1790.83	2047.96	175.35	1820.18	1899.62	63.15	1721.01	1890.38	158.99	1747.52	54.33	1019.39	73.61	645.52	927.49	75.01	144.57
8.07000	2137.65	249.34	57.94	2100.78	242.58	77.86	1930.89	290.39	148.27	1960.54	298.17	188.38	2098.14	145.82	42.31	2060.38	148.83	49.94	1869.00	127.60	40.91	1868.84	124.30	78.40	2015.37	161.40	1393.36	0.00	0.00	0.00	2074.41	68.08	1791.69	2056.06	177.85	1818.94	1908.81	62.74	1721.94	1898.36	159.08	1747.16	54.82	1018.61	73.94	646.17	927.64	75.29	144.51
8.08000	2174.28	243.51	58.63	2136.06	237.23	76.57	1961.96	286.96	136.63	1990.35	294.18	178.09	2097.83	144.82	43.26	2059.29	147.29	50.89	1869.11	127.75	40.89	1868.98	124.64	78.47	2023.13	160.06	1392.87	0.00	0.00	0.00	2083.61	70.51	1792.31	2064.73	179.88	1817.66	1917.96	62.30	1722.58	1906.79	158.69	1746.78	55.85	1018.67	74.12	645.53	927.69	74.99	142.76
8.09000	2210.84	237.38	59.77	2170.68	231.63	75.23	1994.07	282.63	125.22	2020.25	290.02	168.06	2097.36	144.61	43.38	2058.64	145.99	51.92	1869.17	127.85	40.93	1868.98	124.40	78.68	2030.99	158.76	1392.26	0.00	0.00	0.00	2092.42	72.61	1792.72	2073.17	181.91	1816.50	1927.27	62.16	1723.02	1915.11	158.70	1746.16	54.87	1019.11	73.76	644.86	927.62	74.98	138.90
8.10000	2246.62	231.39	61.03	2205.51	225.90	74.43	2026.74	277.47	114.03	2050.44	285.60	158.43	2096.94	143.63	44.04	2058.24	145.12	52.29	1869.38	128.07	40.92	1868.54	123.76	79.17	2038.97	157.49	1391.56	0.00	0.00	0.00	2100.93	74.38	1792.90	2081.41	183.38	1815.35	1936.33	61.89	1723.24	1923.50	158.67	1745.39	54.59	1019.27	73.59	643.95	927.87	74.64	141.24
8.11000	2283.51	223.53	60.58	2240.82	219.96	74.39	2059.56	272.41	103.53	2081.54	279.97	148.83	2097.26	143.23	44.22	2058.38	144.48	52.31	1869.22	127.85	41.16	1868.75	124.26	79.11	2046.83	156.32	1390.80	0.00	0.00	0.00	2109.19	75.82	1792.88	2089.87	184.81	1814.05	1945.37	61.68	1723.24	1931.85	158.60	1744.56	54.71	1019.07	73.67	644.99	927.67	74.88	145.13
8.12000	2317.62	218.84	64.94	2275.33	213.75	74.55	2092.23	267.17	94.06	2112.59	274.31	139.99	2097.70	142.70	44.02	2058.87	144.82	51.70	1869.34	128.12	41.22	1868.86	124.34	79.38	2054.44	155.12	1389.96	0.00	0.00	0.00	2117.28	76.91	1792.65	2110.40	187.89	1804.53	1953.99	61.28	1722.99	1940.00	158.92	1743.58	55.62	1018.79	73.85	644.93	927.81	74.76	143.35
8.13000	2352.48	211.86	67.70	2310.61	207.03	75.84	2125.48	261.22	85.24	2143.97	268.39	131.84	2100.05	143.15	40.36	2059.97	145.33	51.01	1869.31	128.14	41.43	1868.85	124.29	79.65	2062.48	153.97	1389.09	0.00	0.00	0.00	2125.26	77.66	1792.22	2121.64	189.21	1801.38	1962.71	61.04	1722.57	1948.24	159.15	1742.62	54.81	1019.15	73.59	644.76	927.72	74.74	143.45
8.14000	2387.50	204.54	71.41	2344.26	199.81	77.20	2158.55	255.32	77.43	2175.27	262.40	124.62	2100.86	143.36	39.59	2061.11	145.96	50.23	1869.49	128.51	41.46	1869.13	124.78	79.67	2070.37	152.92	1388.10	0.00	0.00	0.00	2133.21	78.07	1791.61	2129.56	190.16	1800.16	1971.33	60.93	1722.03	1956.89	158.95	1741.62	54.52	1019.08	73.59	644.74	927.76	74.77	145.18
8.15000	2421.05	196.37	75.50	2377.96	192.00	79.53	2191.56	249.29	70.78	2206.61	256.26	118.39	2101.71	143.41	39.01	2061.66	146.60	49.68	1869.50	128.62	41.68	1868.58	123.93	80.34	2078.56	151.92	1387.05	0.00	0.00	0.00	2141.17	78.13	1790.81	2138.50	189.64	1799.27	1979.94	60.94	1721.31	1965.35	159.23	1740.54	55.15	1018.65	73.82	644.57	927.58	74.92	142.05
8.16000	2454.23	187.76	80.66	2411.27	183.87	82.99	2224.78	242.55	64.98	2237.70	249.83	113.11	2101.57	143.52	38.50	2061.13	146.67	49.29	1869.67	128.91	41.82	1868.68	124.21	80.48	2086.74	150.98	1385.94	0.00	0.00	0.00	2149.24	77.84	1789.83	2147.04	189.59	1798.18	1988.41	60.92	1720.44	1974.25	158.92	1739.51	54.64	1018.90	73.83	644.45	927.56	74.85	142.51
8.17000	2485.57	179.08	86.16	2443.06	175.62	87.14	2257.37	235.90	60.46	2267.97	243.36	109.15	2101.41	143.61	38.02	2061.25	146.86	49.10	1869.83	129.20	42.06	1868.94	124.70	80.63	2095.13	150.07	1384.72	0.00	0.00	0.00	2157.47	77.19	1788.69	2155.93	189.17	1797.15	1996.77	60.77	1719.44	1982.62	159.50	1738.33	55.28	1018.82	73.94	644.46	927.57	74.76	143.63
8.18000	2516.54	170.54	93.37	2474.02	167.53	92.44	2289.12	229.20	57.13	2298.05	236.26	105.83	2101.36	143.72	38.36	2060.78	146.84	48.97	1869.97	129.53	42.30	1869.21	125.25	80.74	2103.43	149.20	1383.48	0.00	0.00	0.00	2165.93	76.19	1787.38	2152.65	186.48	1804.66	2005.05	60.69	1718.28	1991.51	159.65	1737.09	55.75	1018.58	74.02	644.95	927.73	74.82	141.57
8.19000	2545.53	162.45	101.40	2503.44	159.83	98.93	2320.57	221.54	54.61	2326.49	229.87	104.08	2100.48	143.70	38.12	2061.02	146.90	48.86	1870.09	129.79	42.58	1869.05	124.99	81.33	2112.09	148.31	1382.18	0.00	0.00	0.00	2174.69	74.83	1785.91	2158.42	185.30	1805.82	2013.30	60.73	1716.96	2000.07	160.02	1735.78	54.44	1019.23	73.58	645.09	927.52	74.96	142.57
8.20000	2573.20	155.17	110.86	2531.04	152.78	106.47	2350.68	214.00	53.23	2350.31	225.29	107.75	2104.31	141.48	29.99	2062.82	146.86	49.67	1870.21	130.05	42.96	1869.43	125.48	81.55	2120.61	147.51	1380.83	0.00	0.00	0.00	2183.81	73.11	1784.30	2167.08	184.13	1804.78	2021.49	60.87	1715.56	2008.74	160.53	1734.42	54.53	1018.59	73.77	644.98	927.67	74.88	142.48
8.21000	2599.37	148.78	121.64	2556.64	146.45	115.02	2378.41	207.47	53.07	2374.65	219.18	108.16	2105.41	141.47	29.09	2065.74	141.06	40.96	1870.36	130.19	43.39	1869.41	125.35	81.98	2129.03	146.66	1379.40	0.00	0.00	0.00	2193.37	71.02	1782.54	2176.68	182.44	1803.62	2029.65	61.15	1714.04	2017.74	160.81	1732.94	55.25	1018.52	73.99	644.64	927.65	74.89	141.52
8.22000	2622.60	143.63	132.78	2580.21	141.29	124.41	2411.79	200.17	49.37	2397.88	214.33	109.26	2105.46	141.24	29.25	2066.63	141.10	39.56	1870.49	130.42	43.84	1869.56	125.20	82.52	2137.88	145.82	1377.86	0.00	0.00	0.00	2202.84	69.28	1780.72	2185.24	181.17	1802.41	2038.00	61.76	1712.48	2026.68	161.30	1731.47	56.08	1018.91	74.09	644.92	927.77	74.78	142.64
8.23000	2644.11	139.84	144.35	2601.33	137.10	133.81	2443.36	193.24	45.91	2418.51	209.29	110.03	2105.21	141.51	29.46	2067.06	141.17	39.34	1870.43	130.13	44.56	1870.00	125.53	83.11	2146.51	145.01	1376.21	0.00	0.00	0.00	2211.51	67.40	1779.08	2194.49	179.80	1801.04	2046.09	62.03	1710.80	2035.79	161.89	1729.84	55.85	1018.74	74.00	644.98	927.75	74.91	141.02
8.24000	2662.68	137.01	154.85	2620.98	133.91	143.27	2473.19	186.67	42.66	2424.03	209.39	124.03	2105.92	141.09	29.24	2067.19	140.89	39.41	1870.82	130.50	45.07	1869.86	124.81	84.08	2155.20	144.21	1374.53	0.00	0.00	0.00	2219.75	65.36	1777.58	2203.95	178.01	1799.80	2054.20	62.39	1709.04	2045.41	162.11	1728.28	54.89	1018.72	73.83	644.94	927.73	74.91	142.07
8.25000	2680.58	134.98	164.89	2644.48	129.72	153.57	2501.30	180.43	39.64	2424.03	209.39	124.03	2106.00	142.09	28.85	2067.30	140.47	39.57	1870.86	130.27	45.93	1870.80	125.48	84.58	2164.03	143.37	1372.78	0.00	0.00	0.00	2227.99	63.20	1776.05	2213.24	175.89	1798.67	2062.37	62.92	1707.26	2054.54	162.99	1726.57	54.06	1018.66	73.83	645.33	927.52	75.10	145.08
8.26000	2694.32	133.49	171.53	2661.98	127.25	161.11	2527.73	174.54	36.83	2424.03	209.39	124.03	2105.96	141.08	29.04	2066.87	139.69	39.83	1871.12	130.33	46.71	1870.97	124.70	85.83	2172.69	142.50	1371.08	0.00	0.00	0.00	2235.95	61.04	1774.59	2222.95	173.82	1797.42	2070.40	63.40	1705.47	2064.00	163.71	1724.86	55.32	1018.38	74.03	644.47	927.81	74.74	140.95
8.27000	2707.24	132.40	176.67	2674.51	125.95	165.92	2552.53	168.98	34.22	2424.03	209.39	124.03	2105.95	141.39	29.09	2067.32	140.22	39.40	1871.20	130.00	47.78	1871.27	124.11	86.97	2181.50	141.70	1369.39	0.00	0.00	0.00	2243.88	58.73	1773.16	2232.93	171.54	1796.19	2078.66	64.35	1703.80	2073.33	164.81	1723.21	55.21	1018.59	73.93	644.55	927.63	74.78	138.71
8.28000	2718.82	131.70	179.67	2683.10	125.28	168.00	2575.73	163.75	31.82	2424.03	209.39	124.03	2106.13	140.93	28.97	2067.29	139.99	39.37	1871.37	129.60	49.04	1871.78	123.60	88.35	2190.34	140.85	1367.81	0.00	0.00	0.00	2251.70	56.45	1771.77	2242.28	169.61	1795.09	2086.84	65.13	1702.15	2082.66	165.97	1721.74	54.92	1018.57	73.93	644.60	927.35	74.92	142.73
8.29000	2727.40	131.11	179.58	2688.76	124.66	167.38	2597.38	158.83	29.62	2424.03	209.39	124.03	2106.18	140.86	28.90	2068.20	140.95	38.64	1871.56	129.21	50.38	1872.39	123.08	89.83	2199.13	140.00	1366.34	0.00	0.00	0.00	2259.99	54.19	1770.38	2251.74	167.52	1794.07	2094.94	65.95	1700.59	2092.49	166.38	1720.45	55.35	1018.95	73.95	644.67	927.54	74.89	143.29
8.30000	2734.83	129.97	177.52	2692.52	123.55	164.07	2617.51	154.21	27.61	2424.03	209.39	124.03	2106.22	141.20	28.96	2068.02	140.30	38.81	1871.67	128.58	51.93	1873.06	122.34	91.50	2208.17	139.20	1365.02	0.00	0.00	0.00	2267.97	52.03	1769.14	2261.25	165.40	1793.09	2103.09	66.79	1699.18	2102.10	167.55	1719.20	55.28	1018.57	74.04	644.83	927.39	75.03	143.54
8.31000	2739.08	127.91	171.95	2695.40	121.38	158.08	2636.15	149.90	25.78	2424.03	209.39	124.03	2106.63	140.90	28.66	2068.07	140.27	38.67	1871.86	127.87	53.81	1873.87	121.75	93.35	2217.09	138.48	1363.91	0.00	0.00	0.00	2276.07	49.99	1767.94	2270.92	163.64	1792.09	2111.24	67.67	1697.95	2111.82	168.57	1718.14	55.27	1018.62	73.94	645.10	927.12	75.11	143.15
8.32000	2741.68	125.10	164.29	2698.43	117.61	149.44	2653.36	145.88	24.14	2424.03	209.39	124.03	2106.12	141.54	28.82	2068.98	141.32	37.93	1872.14	127.31	55.64	1874.94	121.47	95.42	2226.21	137.78	1362.99	0.00	0.00	0.00	2283.97	48.14	1766.88	2280.55	161.73	1791.30	2119.25	68.34	1696.88	2121.53	169.40	1717.34	55.16	1018.67	73.95	645.11	927.53	74.93	142.28
8.33000	2743.09	121.43	155.31	2702.94	113.77	142.73	2669.17	142.15	22.67	2424.03	209.39	124.03	2106.81	141.19	28.42	2068.34	140.12	38.21	1872.65	127.01	57.57	1876.19	121.11	97.51	2235.44	137.08	1362.29	0.00	0.00	0.00	2291.77	46.49	1765.90	2289.79	160.15	1790.62	2127.61	69.39	1696.03	2131.11	170.12	1716.64	55.11	1018.91	73.85	645.03	927.79	74.78	140.10
8.34000	2743.83	116.67	145.71	2703.76	109.69	133.70	2683.62	138.69	21.37	2424.03	209.39	124.03	2106.64	141.39	28.52	2068.57	140.04	38.12	1873.30	126.75	59.73	1876.89	119.52	100.44	2244.69	136.38	1361.77	0.00	0.00	0.00	2299.64	45.16	1765.13	2298.94	158.99	1789.89	2135.91	70.33	1695.46	2140.42	171.16	1715.96	54.71	1018.72	73.79	644.23	928.28	74.45	140.32
8.35000	2745.08	112.30	136.16	2705.38	105.99	124.62	2696.74	135.51	20.24	2424.03	209.39	124.03	2106.93	141.22	28.39	2068.46	139.69	38.05	1873.80	125.88	62.38	1878.13	118.28	103.43	2254.38	135.69	1361.46	0.00	0.00	0.00	2308.15	44.08	1764.49	2308.27	157.89	1789.26	2135.91	70.33	1695.46	2149.72	171.97	1715.51	55.00	1018.74	73.83	644.15	927.70	74.64	140.81
8.36000	2750.09	109.06	127.61	2709.13	102.97	116.90	2708.58	132.58	19.27	2424.03	209.39	124.03	2106.95	141.67	28.34	2069.01	140.28	37.51	1874.60	125.34	65.02	1879.79	117.44	106.38	2264.22	134.88	1361.39	0.00	0.00	0.00	2316.13	43.22	1764.27	2317.60	157.23	1788.85	2135.91	70.33	1695.46	2158.74	173.08	1715.12	54.90	1018.74	73.90	644.77	927.37	74.88	139.90
8.37000	2757.05	106.99	118.28	2715.31	101.32	111.08	2719.18	129.91	18.45	2424.03	209.39	124.03	2107.02	142.09	28.08	2068.90	140.09	37.26	1875.66	124.47	68.10	1881.98	116.62	109.48	2273.95	134.05	1361.59	0.00	0.00	0.00	2324.15	42.63	1764.48	2326.68	156.60	1788.87	2135.91	70.33	1695.46	2167.95	173.83	1715.31	55.88	1019.12	73.90	644.61	927.57	74.73	141.79
8.38000	2763.02	105.61	109.90	2720.19	100.14	105.00	2728.58	127.48	17.78	2424.03	209.39	124.03	2106.37	141.15	28.67	2068.42	139.03	37.52	1877.27	123.83	71.45	1883.99	115.15	113.29	2283.52	133.17	1362.09	0.00	0.00	0.00	2332.32	42.28	1765.06	2335.50	156.34	1789.28	2135.91	70.33	1695.46	2177.45	174.28	1715.86	54.58	1018.90	73.77	644.61	927.35	74.96	144.38
8.39000	2766.12	103.56	100.97	2723.39	98.21	97.30	2736.81	125.29	17.25	2424.03	209.39	124.03	2106.79	141.21	28.04	2068.71	139.48	37.01	1879.00	122.74	75.56	1886.72	114.16	117.22	2292.79	132.24	1362.87	0.00	0.00	0.00	2340.50	42.10	1766.00	2344.29	156.22	1789.87	2135.91	70.33	1695.46	2186.07	175.58	1716.32	55.27	1018.55	73.99	644.67	927.41	74.85	143.67
8.40000	2769.31	101.95	92.85	2725.36	96.94	89.33	2743.92	123.34	16.87	2424.03	209.39	124.03	2107.28	141.30	27.82	2068.76	139.78	36.59	1881.11	121.33	80.24	1890.13	113.02	121.50	2302.05	131.07	1363.91	0.00	0.00	0.00	2348.81	42.16	1767.28	2352.88	156.29	1790.94	2135.91	70.33	1695.46	2195.13	176.35	1716.99	55.16	1019.09	73.81	645.27	927.82	74.88	142.17
8.41000	2771.10	101.44	85.69	2727.46	96.56	83.68	2749.94	121.60	16.61	2424.03	209.39	124.03	2107.12	140.76	27.82	2068.42	139.99	36.27	1883.83	119.73	85.36	1893.61	110.99	126.32	2311.60	129.68	1365.27	0.00	0.00	0.00	2356.67	42.38	1769.07	2361.26	156.87	1792.27	2135.91	70.33	1695.46	2204.10	177.35	1717.89	55.09	1019.13	73.82	645.05	927.92	74.83	141.56
8.42000	2773.41	101.72	80.32	2729.35	96.60	79.20	2754.91	120.09	16.48	2424.03	209.39	124.03	2107.25	140.28	27.58	2067.84	140.28	35.97	1886.82	117.93	90.82	1897.91	109.02	131.30	2321.36	128.16	1366.99	0.00	0.00	0.00	2364.44	42.72	1771.37	2370.07	157.22	1793.89	2135.91	70.33	1695.46	2212.78	178.77	1718.92	55.37	1019.37	73.68	645.28	927.67	75.00	144.64
8.43000	2774.77	102.04	75.42	2730.80	96.82	75.19	2758.88	118.78	16.48	2424.03	209.39	124.03	2107.40	139.54	27.26	2067.32	139.75	36.31	1890.60	116.49	96.35	1902.53	106.64	136.64	2330.98	126.53	1368.89	0.00	0.00	0.00	2372.59	43.20	1773.89	2378.31	158.05	1795.78	2135.91	70.33	1695.46	2221.77	179.82	1720.24	55.95	1019.20	73.88	645.45	927.72	74.99	141.14
8.44000	2775.82	102.20	71.13	2732.14	96.92	71.76	2761.88	117.66	16.59	2424.03	209.39	124.03	2107.28	140.81	27.13	2067.71	140.24	36.18	1894.89	114.54	102.44	1908.67	104.84	142.05	2340.20	125.00	1370.91	0.00	0.00	0.00	2380.30	43.91	1776.73	2386.76	158.81	1797.83	2135.91	70.33	1695.46	2230.47	181.39	1721.48	55.39	1018.74	73.91	645.14	928.13	74.91	142.12
8.45000	2776.63	101.61	67.03	2732.98	96.33	68.44	2763.95	116.75	16.81	2424.03	209.39	124.03	2107.17	140.60	27.07	2067.62	140.28	36.56	1899.64	112.22	109.17	1915.68	103.58	147.65	2349.36	123.57	1372.97	0.00	0.00	0.00	2388.14	44.71	1779.70	2395.08	159.88	1799.94	2135.91	70.33	1695.46	2239.20	182.98	1722.60	54.45	1018.51	73.73	645.34	927.61	74.97	145.15
8.46000	2777.49	100.31	63.32	2733.78	95.01	65.42	2765.13	116.01	17.14	2424.03	209.39	124.03	2106.86	139.63	27.28	2067.42	140.30	37.04	1905.51	110.67	116.03	1923.49	101.80	153.73	2358.94	121.97	1375.11	0.00	0.00	0.00	2395.95	45.64	1782.84	2403.50	161.04	1801.99	2135.91	70.33	1695.46	2247.96	184.47	1723.65	54.27	1018.79	73.62	645.29	927.73	74.93	145.37
8.47000	2777.84	98.77	59.79	2734.69	93.47	63.02	2765.46	115.45	17.56	2424.03	209.39	124.03	2106.98	139.75	27.28	2067.24	140.18	38.48	1912.58	109.70	123.22	1931.39	98.63	160.69	2368.95	120.32	1377.25	0.00	0.00	0.00	2403.73	46.72	1785.97	2408.15	161.82	1806.73	2135.91	70.33	1695.46	2256.77	185.84	1724.41	54.94	1019.02	73.80	644.80	927.79	74.83	142.59
8.48000	2778.60	98.34	57.83	2735.56	92.76	61.89	2764.99	115.06	18.09	2424.03	209.39	124.03	2107.64	140.41	26.77	2067.28	139.86	40.75	1919.89	108.46	131.05	1940.57	95.81	167.69	2378.95	118.60	1379.30	0.00	0.00	0.00	2411.47	47.90	1789.05	2415.68	163.11	1809.03	2135.91	70.33	1695.46	2265.99	186.62	1725.09	55.41	1019.15	73.84	644.89	927.85	74.83	143.56
8.49000	2779.50	98.18	56.11	2736.24	92.47	60.80	2763.74	114.83	18.70	2424.03	209.39	124.03	2107.63	140.86	27.06	2067.72	139.29	43.74	1928.27	107.61	139.38	1950.44	93.52	175.35	2389.08	116.90	1381.10	0.00	0.00	0.00	2418.85	49.15	1792.05	2423.94	164.64	1810.47	2135.91	70.33	1695.46	2274.34	188.58	1725.11	55.12	1019.28	73.79	645.62	927.49	75.14	140.17
8.50000	2779.60	98.16	54.22	2736.90	92.34	59.97	2761.75	114.76	19.39	2424.03	209.39	124.03	2109.18	139.57	26.15	2068.74	138.44	47.33	1938.05	107.87	148.04	1961.08	91.28	183.28	2398.78	115.31	1382.52	0.00	0.00	0.00	2427.08	50.58	1794.82	2432.19	166.23	1811.62	2135.91	70.33	1695.46	2282.94	190.20	1724.94	54.61	1019.24	73.67	645.23	927.69	74.95	142.61
8.51000	2780.33	98.08	53.43	2737.38	92.19	59.49	2759.08	114.83	20.17	2424.03	209.39	124.03	2111.41	138.03	25.90	2070.53	137.26	51.42	1947.55	105.93	158.02	1971.33	86.82	192.68	2408.30	113.89	1383.61	0.00	0.00	0.00	2435.13	51.96	1797.36	2440.60	167.85	1812.46	2135.91	70.33	1695.46	2291.85	191.42	1724.63	55.39	1019.29	73.79	645.96	927.34	75.16	143.82
8.52000	2780.62	98.18	52.76	2737.58	92.13	59.00	2755.75	115.04	21.02	2424.03	209.39	124.03	2114.24	137.85	26.01	2073.28	135.70	55.87	1958.25	104.33	168.13	1983.27	83.78	201.63	2417.25	112.58	1384.36	0.00	0.00	0.00	2442.85	53.31	1799.71	2448.70	169.44	1813.09	2135.91	70.33	1695.46	2300.33	193.00	1723.99	54.93	1019.55	73.76	645.65	927.81	74.95	146.70
8.53000	2780.52	98.15	51.92	2737.85	92.15	58.71	2751.81	115.38	21.93	2424.03	209.39	124.03	2119.72	138.64	23.74	2077.16	133.71	60.58	1969.44	101.50	179.03	1996.66	81.23	210.62	2425.93	111.38	1384.85	0.00	0.00	0.00	2450.70	54.73	1801.95	2457.06	171.05	1813.51	2135.91	70.33	1695.46	2309.11	194.22	1723.38	54.49	1019.50	73.45	645.67	928.05	74.96	141.79
8.54000	2780.66	98.17	51.44	2737.85	92.07	58.33	2747.29	115.84	22.91	2424.03	209.39	124.03	2125.21	135.55	22.56	2082.37	131.26	65.42	1981.09	97.13	190.47	2010.76	78.39	219.61	2434.60	110.21	1385.12	0.00	0.00	0.00	2459.03	56.13	1803.91	2465.62	172.57	1813.76	2135.91	70.33	1695.46	2317.90	195.25	1722.78	54.19	1019.40	73.45	646.03	927.70	75.12	143.09
8.55000	2780.84	98.19	51.13	2737.89	92.08	58.10	2742.24	116.41	23.95	2424.03	209.39	124.03	2129.87	134.12	22.13	2089.09	128.29	70.28	1994.42	93.31	201.32	2025.97	75.90	228.23	2442.81	108.96	1385.34	0.00	0.00	0.00	2467.22	57.52	1805.70	2473.97	174.02	1813.93	2135.91	70.33	1695.46	2326.41	196.35	1722.16	53.80	1019.01	73.57	645.79	927.78	75.09	141.02
8.56000	2780.97	98.21	50.88	2737.94	92.04	57.90	2736.70	117.09	25.04	2424.03	209.39	124.03	2131.97	132.77	24.05	2097.49	124.77	75.05	2008.73	88.98	211.85	2041.36	72.62	236.85	2450.96	107.67	1385.61	0.00	0.00	0.00	2475.08	58.77	1807.41	2482.26	175.43	1814.03	2135.91	70.33	1695.46	2335.26	196.95	1721.74	54.64	1019.39	73.65	645.81	927.68	75.04	140.79
8.57000	2780.72	98.18	50.47	2737.98	92.02	57.77	2730.69	117.87	26.17	2424.03	209.39	124.03	2133.89	130.70	27.82	2107.78	120.63	79.60	2024.77	85.99	221.13	2057.65	69.31	244.75	2458.65	106.37	1385.94	0.00	0.00	0.00	2483.43	60.05	1808.84	2491.04	176.65	1814.00	2135.91	70.33	1695.46	2343.72	197.93	1721.38	55.24	1018.92	73.84	645.78	927.52	75.10	143.97
8.58000	2780.94	98.17	50.46	2737.98	92.01	57.65	2724.27	118.75	27.35	2424.03	209.39	124.03	2138.00	127.10	32.94	2120.13	115.85	83.82	2041.61	83.67	229.04	2074.55	66.21	251.34	2466.35	105.12	1386.42	0.00	0.00	0.00	2492.00	61.03	1810.09	2499.62	177.71	1814.01	2135.91	70.33	1695.46	2352.31	198.32	1721.31	55.10	1019.08	73.85	645.98	927.66	75.23	145.69
8.59000	2781.09	98.20	50.34	2738.01	92.01	57.60	2717.47	119.70	28.56	2424.03	209.39	124.03	2146.70	121.14	38.91	2134.72	110.38	87.60	2057.97	81.14	236.05	2091.28	63.16	257.59	2474.00	103.96	1387.03	0.00	0.00	0.00	2500.90	61.94	1811.05	2508.33	178.61	1813.98	2135.91	70.33	1695.46	2360.38	199.24	1721.40	55.29	1019.02	73.80	646.23	927.70	75.20	144.91
8.60000	2781.04	98.18	50.28	2738.07	92.01	57.54	2710.33	120.73	29.80	2424.03	209.39	124.03	2162.35	112.02	45.23	2151.75	104.17	90.81	2073.94	79.09	241.48	2108.15	60.88	263.52	2481.65	102.89	1387.79	0.00	0.00	0.00	2509.23	62.60	1811.98	2516.99	179.26	1813.98	2135.91	70.33	1695.46	2369.22	199.01	1721.93	55.91	1018.96	73.92	645.48	927.72	75.01	145.94
8.61000	2781.10	98.22	50.19	2737.86	92.05	57.41	2702.89	121.83	31.07	2424.03	209.39	124.03	2187.33	98.92	51.40	2171.39	97.16	93.34	2090.86	77.09	245.65	2125.36	58.54	268.58	2489.21	101.88	1388.69	0.00	0.00	0.00	2517.97	63.04	1812.65	2525.65	179.79	1814.03	2135.91	70.33	1695.46	2377.51	199.27	1722.58	55.35	1019.23	73.88	645.43	927.44	75.03	144.76
8.62000	2781.02	98.19	50.08	2737.92	92.06	57.42	2695.19	123.00	32.35	2424.03	209.39	124.03	2211.18	86.20	57.39	2193.84	89.33	95.07	2108.82	74.49	248.57	2143.48	55.59	275.73	2496.94	100.99	1389.72	0.00	0.00	0.00	2526.63	63.29	1813.10	2534.14	180.05	1814.16	2135.91	70.33	1695.46	2385.92	199.26	1723.58	54.33	1019.48	73.46	645.32	927.79	74.87	140.87
8.63000	2781.27	98.27	50.16	2737.87	92.08	57.39	2687.27	124.21	33.65	2424.03	209.39	124.03	2232.69	75.74	60.58	2219.26	80.63	95.89	2127.96	71.70	250.16	2162.11	52.85	282.04	2504.40	100.22	1390.93	0.00	0.00	0.00	2535.54	63.29	1813.33	2542.92	180.03	1814.28	2135.91	70.33	1695.46	2394.19	199.04	1724.84	55.70	1019.50	73.75	645.83	927.58	75.13	142.55
8.64000	2781.34	98.29	50.16	2737.67	92.12	57.25	2679.17	125.47	34.96	2424.03	209.39	124.03	2255.07	65.70	62.90	2241.61	71.76	98.08	2147.40	68.36	250.42	2181.20	50.31	287.54	2511.79	99.66	1392.17	0.00	0.00	0.00	2544.07	63.05	1813.42	2551.78	179.80	1814.42	2135.91	70.33	1695.46	2394.19	199.04	1724.84	55.06	1019.15	73.79	645.55	927.92	75.08	144.27
8.65000	2781.32	98.34	50.14	2737.68	92.14	57.27	2670.93	126.76	36.27	2424.03	209.39	124.03	2277.79	55.98	64.27	2264.29	63.14	99.29	2167.23	64.78	249.49	2200.75	47.96	292.24	2518.81	99.46	1393.37	0.00	0.00	0.00	2552.67	62.63	1813.27	2560.35	179.33	1814.61	2135.91	70.33	1695.46	2394.19	199.04	1724.84	56.18	1018.98	73.96	645.98	927.55	75.22	144.30
8.66000	2781.10	98.38	50.03	2737.63	92.17	57.24	2662.58	128.09	37.58	2424.03	209.39	124.03	2301.54	46.53	64.94	2288.36	54.70	100.02	2187.15	60.60	247.35	2220.71	45.81	296.19	2525.55	99.71	1394.51	0.00	0.00	0.00	2561.21	61.93	1812.90	2568.63	178.58	1814.90	2135.91	70.33	1695.46	2394.19	199.04	1724.84	54.43	1019.53	73.52	645.86	927.05	75.27	142.54
8.67000	2781.39	98.40	50.21	2737.64	92.19	57.26	2654.17	129.43	38.88	2424.03	209.39	124.03	2326.04	37.45	64.85	2314.55	46.54	101.05	2187.15	60.60	247.35	2241.05	43.84	299.39	2532.21	100.39	1395.59	0.00	0.00	0.00	2569.83	61.13	1812.35	2576.96	177.73	1815.17	2135.91	70.33	1695.46	2394.19	199.04	1724.84	54.30	1019.45	73.44	645.10	927.36	75.09	143.43
8.68000	2781.08	98.40	50.02	2737.52	92.19	57.19	2645.74	130.79	40.17	2424.03	209.39	124.03	2351.66	28.54	64.25	2339.75	38.57	100.43	2187.15	60.60	247.35	2261.74	42.05	301.89	2538.65	101.40	1396.59	0.00	0.00	0.00	2578.20	60.08	1811.73	2585.38	176.70	1815.43	2135.91	70.33	1695.46	2394.19	199.04	1724.84	54.74	1018.95	73.67	645.52	927.43	75.15	145.79
8.69000	2780.88	98.46	49.91	2737.59	92.22	57.26	2637.32	132.16	41.44	2424.03	209.39	124.03	2378.88	19.94	63.59	2362.91	30.80	97.37	2187.15	60.60	247.35	2282.76	40.43	303.70	2545.20	102.70	1397.43	0.00	0.00	0.00	2586.37	58.94	1811.00	2593.32	175.51	1815.81	2135.91	70.33	1695.46	2394.19	199.04	1724.84	55.49	1019.05	73.84	645.41	927.69	74.97	145.79
8.70000	2781.02	98.40	50.06	2737.66	92.21	57.32	2628.96	133.52	42.69	2424.03	209.39	124.03	2407.47	11.82	62.64	2389.57	23.34	95.29	2187.15	60.60	247.35	2304.07	38.98	304.86	2551.62	104.15	1398.14	0.00	0.00	0.00	2594.16	57.64	1810.30	2601.23	174.16	1816.19	2135.91	70.33	1695.46	2394.19	199.04	1724.84	56.46	1018.94	74.23	645.25	928.16	74.82	145.55
8.71000	2781.11	98.39	50.15	2737.75	92.24	57.38	2620.69	134.88	43.91	2424.03	209.39	124.03	2437.96	4.34	62.54	2418.01	16.26	93.34	2187.15	60.60	247.35	2325.64	37.69	305.39	2558.05	105.59	1398.75	0.00	0.00	0.00	2601.72	56.29	1809.64	2608.99	172.74	1816.65	2135.91	70.33	1695.46	2394.19	199.04	1724.84	54.69	1019.64	73.61	645.36	927.74	74.98	143.62
8.72000	2780.98	98.45	50.14	2737.84	92.24	57.44	2612.55	136.22	45.09	2424.03	209.39	124.03	2467.39	-2.67	61.03	2447.00	9.62	91.08	2187.15	60.60	247.35	2347.45	36.56	305.30	2564.61	106.91	1399.24	0.00	0.00	0.00	2609.16	54.89	1809.00	2616.38	171.21	1817.27	2135.91	70.33	1695.46	2394.19	199.04	1724.84	55.04	1019.34	73.59	645.11	927.79	74.85	145.97
8.73000	2780.89	98.49	50.08	2737.91	92.26	57.47	2604.58	137.53	46.24	2424.03	209.39	124.03	2497.79	-9.31	59.64	2475.96	3.31	88.31	2187.15	60.60	247.35	2369.45	35.58	304.64	2571.27	108.06	1399.61	0.00	0.00	0.00	2616.41	53.39	1808.46	2623.51	169.69	1817.93	2135.91	70.33	1695.46	2394.19	199.04	1724.84	54.71	1018.97	73.76	645.40	927.80	75.04	145.04
8.74000	2780.89	98.40	50.10	2738.11	92.24	57.57	2596.83	138.81	47.34	2424.03	209.39	124.03	2528.82	-15.83	58.22	2505.27	-2.86	85.31	2187.15	60.60	247.35	2391.63	34.75	303.43	2577.79	109.20	1399.84	0.00	0.00	0.00	2623.24	51.93	1808.04	2630.46	168.10	1818.66	2135.91	70.33	1695.46	2394.19	199.04	1724.84	55.43	1018.86	73.99	645.18	927.55	74.95	143.43
8.75000	2780.68	98.37	49.97	2738.23	92.23	57.65	2589.32	140.05	48.39	2424.03	209.39	124.03	2560.79	-22.07	57.17	2535.56	-8.96	82.65	2187.15	60.60	247.35	2413.94	34.05	301.69	2584.33	110.35	1399.96	0.00	0.00	0.00	2630.03	50.42	1807.71	2637.41	166.54	1819.42	2135.91	70.33	1695.46	2394.19	199.04	1724.84	55.85	1018.76	74.16	644.72	927.86	74.63	143.00
8.76000	2781.04	98.32	50.15	2738.27	92.21	57.65	2582.11	141.24	49.38	2424.03	209.39	124.03	2593.68	-28.25	56.71	2566.32	-15.09	80.26	2187.15	60.60	247.35	2436.36	33.49	299.45	2591.00	111.51	1399.92	0.00	0.00	0.00	2636.31	48.90	1807.52	2644.18	164.94	1820.23	2135.91	70.33	1695.46	2394.19	199.04	1724.84	56.04	1018.67	74.07	644.88	927.86	74.79	143.94
8.77000	2780.72	98.34	49.89	2738.21	92.20	57.64	2575.23	142.38	50.31	2424.03	209.39	124.03	2626.18	-34.21	56.25	2597.86	-20.93	78.28	2187.15	60.60	247.35	2458.86	33.06	296.73	2597.65	112.62	1399.79	0.00	0.00	0.00	2642.97	47.47	1807.37	2650.89	163.35	1821.11	2135.91	70.33	1695.46	2394.19	199.04	1724.84	55.91	1019.51	73.91	645.42	927.99	74.94	144.53
8.78000	2781.02	98.33	50.01	2738.09	92.15	57.58	2568.71	143.45	51.17	2424.03	209.39	124.03	2659.19	-39.76	56.37	2629.23	-26.47	76.48	2187.15	60.60	247.35	2481.41	32.75	293.56	2604.38	113.62	1399.60	0.00	0.00	0.00	2649.20	45.96	1807.29	2657.66	161.72	1821.95	2135.91	70.33	1695.46	2394.19	199.04	1724.84	55.98	1019.16	73.94	645.77	927.37	75.19	143.92
8.79000	2780.97	98.29	49.91	2738.03	92.07	57.53	2562.61	144.46	51.97	2424.03	209.39	124.03	2692.08	-45.04	56.91	2660.48	-31.71	74.91	2187.15	60.60	247.35	2503.98	32.56	289.98	2611.24	114.50	1399.40	0.00	0.00	0.00	2655.40	44.51	1807.18	2664.16	160.11	1822.77	2135.91	70.33	1695.46	2394.19	199.04	1724.84	56.19	1018.62	74.04	645.51	927.40	75.11	149.59
8.80000	2780.83	98.27	49.89	2737.74	91.98	57.42	2556.95	145.38	52.68	2424.03	209.39	124.03	2724.62	-49.96	57.79	2692.01	-36.54	73.91	2187.15	60.60	247.35	2526.53	32.47	285.99	2618.13	115.26	1399.14	0.00	0.00	0.00	2661.76	43.08	1807.09	2670.52	158.50	1823.62	2135.91	70.33	1695.46	2394.19	199.04	1724.84	56.44	1018.52	74.20	645.75	927.42	75.13	147.57
8.81000	2780.81	98.22	49.92	2737.77	91.91	57.48	2551.78	146.22	53.31	2424.03	209.39	124.03	2757.49	-54.27	59.45	2723.31	-41.03	73.23	2187.15	60.60	247.35	2549.04	32.50	281.64	2625.27	115.91	1398.85	0.00	0.00	0.00	2667.90	41.65	1806.99	2676.98	156.99	1824.49	2135.91	70.33	1695.46	2394.19	199.04	1724.84	55.66	1018.76	74.02	645.78	927.63	75.09	145.25
8.82000	2780.82	98.13	49.98	2737.86	91.80	57.61	2547.13	146.96	53.86	2424.03	209.39	124.03	2789.02	-58.00	60.87	2754.80	-44.83	73.25	2187.15	60.60	247.35	2571.48	32.62	276.94	2632.52	116.44	1398.53	0.00	0.00	0.00	2674.17	40.30	1806.86	2683.45	155.48	1825.28	2135.91	70.33	1695.46	2394.19	199.04	1724.84	54.75	1019.22	73.73	645.35	927.56	74.98	145.26
8.83000	2780.95	98.10	50.09	2738.17	91.67	57.92	2543.05	147.60	54.31	2424.03	209.39	124.03	2820.72	-60.86	63.06	2785.91	-47.96	73.69	2187.15	60.60	247.35	2593.81	32.84	271.92	2639.83	116.90	1398.17	0.00	0.00	0.00	2680.83	38.97	1806.56	2689.79	154.00	1826.00	2135.91	70.33	1695.46	2394.19	199.04	1724.84	55.28	1019.15	73.95	645.34	927.73	74.90	145.71
8.84000	2781.18	98.00	50.36	2738.42	91.57	58.22	2539.57	148.13	54.66	2424.03	209.39	124.03	2852.18	-62.68	65.84	2816.42	-50.21	74.50	2187.15	60.60	247.35	2616.00	33.15	266.61	2647.38	117.26	1397.81	0.00	0.00	0.00	2687.30	37.76	1806.26	2696.17	152.59	1826.68	2135.91	70.33	1695.46	2394.19	199.04	1724.84	56.29	1018.98	74.16	645.64	927.63	75.04	144.35
8.85000	2781.57	97.88	50.76	2738.78	91.55	58.59	2536.74	148.54	54.90	2424.03	209.39	124.03	2882.69	-63.27	68.54	2846.73	-51.31	75.90	2187.15	60.60	247.35	2638.03	33.54	261.03	2654.92	117.57	1397.40	0.00	0.00	0.00	2693.83	36.67	1805.95	2702.62	151.35	1827.25	2135.91	70.33	1695.46	2394.19	199.04	1724.84	55.78	1018.91	73.93	645.18	927.77	74.87	144.52
8.86000	2781.49	97.84	50.83	2738.93	91.73	58.62	2534.59	148.83	55.04	2424.03	209.39	124.03	2913.22	-62.58	71.97	2876.63	-51.27	77.78	2187.15	60.60	247.35	2659.86	34.00	255.22	2662.43	117.85	1396.99	0.00	0.00	0.00	2700.47	35.69	1805.55	2708.92	150.24	1827.81	2135.91	70.33	1695.46	2394.19	199.04	1724.84	55.75	1019.25	73.94	645.20	927.63	74.88	144.42
8.87000	2781.58	97.83	50.92	2738.96	91.99	58.49	2533.17	148.98	55.06	2424.03	209.39	124.03	2942.67	-60.57	75.54	2905.37	-50.07	79.54	2187.15	60.60	247.35	2681.47	34.54	249.19	2669.96	118.14	1396.52	0.00	0.00	0.00	2707.30	34.88	1805.10	2715.29	149.28	1828.24	2135.91	70.33	1695.46	2394.19	199.04	1724.84	55.87	1018.93	74.03	644.55	928.06	74.61	142.43
8.88000	2781.52	98.03	50.70	2738.70	92.27	58.14	2532.50	148.99	54.96	2424.03	209.39	124.03	2972.10	-57.11	79.69	2934.06	-47.55	82.12	2187.15	60.60	247.35	2702.82	35.15	242.97	2677.43	118.42	1396.02	0.00	0.00	0.00	2714.50	34.23	1804.60	2721.68	148.50	1828.56	2135.91	70.33	1695.46	2394.19	199.04	1724.84	55.43	1019.33	73.78	645.17	927.84	74.84	143.28
8.89000	2781.25	98.28	50.28	2738.45	92.60	57.84	2532.13	148.85	54.77	2424.03	209.39	124.03	3000.60	-52.30	84.03	2962.52	-43.71	85.45	2187.15	60.60	247.35	2723.87	35.81	236.59	2684.90	118.73	1395.46	0.00	0.00	0.00	2721.47	33.75	1804.19	2728.04	147.89	1828.78	2135.91	70.33	1695.46	2394.19	199.04	1724.84	55.23	1019.07	74.08	645.02	927.79	74.81	146.57
8.90000	2781.41	98.51	50.08	2738.08	92.89	57.57	2531.44	148.93	54.29	2424.03	209.39	124.03	3028.61	-46.27	88.79	2990.23	-38.68	89.20	2187.15	60.60	247.35	2744.61	36.53	230.08	2692.36	119.04	1394.83	0.00	0.00	0.00	2728.91	33.45	1803.71	2734.43	147.46	1828.96	2135.91	70.33	1695.46	2394.19	199.04	1724.84	55.58	1018.99	74.05	644.98	927.91	74.69	146.41
8.91000	2781.08	98.76	49.70	2737.83	93.12	57.45	2532.17	148.86	54.82	2424.03	209.39	124.03	3055.27	-39.07	93.90	3016.88	-32.59	93.37	2187.15	60.60	247.35	2765.00	37.30	223.45	2699.86	119.33	1394.16	0.00	0.00	0.00	2736.50	33.29	1803.28	2740.74	147.22	1829.09	2135.91	70.33	1695.46	2394.19	199.04	1724.84	55.85	1018.80	74.13	644.96	928.13	74.74	146.25
8.92000	2781.07	98.99	49.67	2737.73	93.27	57.39	2532.00	148.82	54.65	2424.03	209.39	124.03	3080.41	-30.75	99.52	3042.25	-25.36	98.04	2187.15	60.60	247.35	2785.02	38.11	216.75	2707.41	119.59	1393.47	0.00	0.00	0.00	2744.36	33.33	1802.79	2747.22	147.15	1829.18	2135.91	70.33	1695.46	2394.19	199.04	1724.84	54.81	1019.01	73.95	645.23	927.71	74.93	145.30
8.93000	2780.73	99.17	49.41	2737.77	93.39	57.45	2531.79	148.73	54.59	2424.03	209.39	124.03	3104.38	-21.73	106.02	3066.16	-17.19	103.35	2187.15	60.60	247.35	2804.61	38.96	209.98	2715.00	119.80	1392.75	0.00	0.00	0.00	2752.22	33.54	1802.38	2753.73	147.23	1829.23	2135.91	70.33	1695.46	2394.19	199.04	1724.84	54.75	1019.35	73.68	645.22	927.68	74.95	143.66
8.94000	2780.94	99.27	49.53	2737.74	93.48	57.42	2530.61	148.67	53.72	2424.03	209.39	124.03	3126.75	-11.92	113.25	3088.63	-8.41	109.47	2187.15	60.60	247.35	2823.77	39.84	203.19	2722.68	119.99	1392.04	0.00	0.00	0.00	2760.08	33.79	1802.00	2760.32	147.39	1829.19	2135.91	70.33	1695.46	2394.19	199.04	1724.84	55.09	1018.89	73.96	644.86	927.46	74.91	145.08
8.95000	2780.64	99.40	49.27	2737.82	93.52	57.48	2530.61	148.67	53.72	2424.03	209.39	124.03	3147.53	-2.01	121.14	3109.50	0.42	116.18	2187.15	60.60	247.35	2842.46	40.75	196.39	2730.47	120.14	1391.30	0.00	0.00	0.00	2768.31	34.17	1801.58	2766.77	147.66	1829.13	2135.91	70.33	1695.46	2394.19	199.04	1724.84	56.17	1019.03	74.10	645.19	927.59	74.88	146.32
8.96000	2780.80	99.47	49.28	2737.76	93.61	57.40	2530.61	148.67	53.72	2424.03	209.39	124.03	3166.79	7.49	129.14	3129.25	9.07	123.30	2187.15	60.60	247.35	2860.65	41.67	189.61	2738.27	120.29	1390.55	0.00	0.00	0.00	2776.67	34.61	1801.22	2773.34	147.97	1829.11	2135.91	70.33	1695.46	2394.19	199.04	1724.84	56.21	1018.95	74.21	645.14	927.84	74.91	146.54
8.97000	2780.88	99.50	49.23	2737.68	93.69	57.29	2530.61	148.67	53.72	2424.03	209.39	124.03	3184.46	16.51	136.70	3146.98	17.29	129.71	2187.15	60.60	247.35	2878.30	42.62	182.88	2746.07	120.44	1389.79	0.00	0.00	0.00	2784.83	35.08	1800.90	2780.08	148.33	1829.01	2135.91	70.33	1695.46	2394.19	199.04	1724.84	56.36	1018.67	74.29	645.64	927.70	75.10	144.19
8.98000	2780.90	99.53	49.08	2737.77	93.75	57.27	2530.61	148.67	53.72	2424.03	209.39	124.03	3200.37	24.76	143.26	3163.16	25.06	135.28	2187.15	60.60	247.35	2895.39	43.57	176.23	2753.83	120.60	1389.02	0.00	0.00	0.00	2793.40	35.57	1800.55	2786.81	148.65	1828.91	2135.91	70.33	1695.46	2394.19	199.04	1724.84	56.07	1018.65	74.28	644.02	927.91	74.61	143.69
8.99000	2781.06	99.60	48.98	2737.94	93.80	57.26	2530.61	148.67	53.72	2424.03	209.39	124.03	3214.78	32.35	148.76	3178.53	32.09	140.38	2187.15	60.60	247.35	2911.88	44.52	169.67	2761.63	120.82	1388.23	0.00	0.00	0.00	2801.80	36.05	1800.22	2793.70	148.95	1828.72	2135.91	70.33	1695.46	2394.19	199.04	1724.84	56.12	1018.69	74.17	644.99	927.78	74.76	141.54
9.00000	2781.01	99.55	48.72	2737.77	93.85	57.05	2530.61	148.67	53.72	2424.03	209.39	124.03	3228.36	38.90	153.49	3191.85	38.30	144.01	2187.15	60.60	247.35	2927.76	45.48	163.24	2769.32	121.02	1387.44	0.00	0.00	0.00	2810.26	36.50	1799.83	2800.82	149.23	1828.49	2135.91	70.33	1695.46	2394.19	199.04	1724.84	55.23	1019.44	73.84	645.01	927.73	74.88	141.85
9.01000	2781.22	99.62	48.59	2737.97	93.90	57.02	2530.61	148.67	53.72	2424.03	209.39	124.03	3240.57	44.50	157.00	3203.17	43.77	146.26	2187.15	60.60	247.35	2942.97	46.42	156.96	2777.09	121.22	1386.62	0.00	0.00	0.00	2819.11	36.85	1799.39	2807.89	149.40	1828.21	2135.91	70.33	1695.46	2394.19	199.04	1724.84	54.55	1019.38	73.62	645.86	927.88	74.96	143.80
9.02000	2781.36	99.63	48.44	2738.08	93.93	56.93	2530.61	148.67	53.72	2424.03	209.39	124.03	3240.57	44.50	157.00	3213.22	48.57	147.69	2187.15	60.60	247.35	2957.50	47.36	150.86	2784.99	121.41	1385.81	0.00	0.00	0.00	2827.92	37.15	1798.88	2814.99	149.50	1827.90	2135.91	70.33	1695.46	2394.19	199.04	1724.84	55.33	1019.23	73.87	645.52	927.83	74.98	147.64
9.03000	2781.45	99.64	48.29	2738.13	93.98	56.79	2530.61	148.67	53.72	2424.03	209.39	124.03	3240.57	44.50	157.00	3222.58	53.07	148.42	2187.15	60.60	247.35	2971.32	48.27	144.97	2793.08	121.56	1384.98	0.00	0.00	0.00	2836.83	37.31	1798.29	2822.51	149.42	1827.50	2135.91	70.33	1695.46	2394.19	199.04	1724.84	55.87	1019.02	73.97	645.50	927.84	74.98	148.22
9.04000	2781.27	99.70	47.93	2738.28	93.99	56.71	2530.61	148.67	53.72	2424.03	209.39	124.03	3240.57	44.50	157.00	3222.58	53.07	148.42	2187.15	60.60	247.35	2984.38	49.16	139.30	2801.21	121.69	1384.18	0.00	0.00	0.00	2845.78	37.37	1797.60	2830.31	149.25	1827.03	2135.91	70.33	1695.46	2394.19	199.04	1724.84	55.40	1019.20	73.80	645.71	927.40	75.09	144.54
9.05000	2781.35	99.71	47.78	2738.47	94.06	56.64	2530.61	148.67	53.72	2424.03	209.39	124.03	3240.57	44.50	157.00	3222.58	53.07	148.42	2187.15	60.60	247.35	2996.68	50.01	133.89	2809.28	121.78	1383.42	0.00	0.00	0.00	2854.65	37.28	1796.77	2838.19	148.91	1826.49	2135.91	70.33	1695.46	2394.19	199.04	1724.84	55.13	1018.89	73.84	645.70	927.35	75.14	144.49
9.06000	2781.64	99.68	47.69	2738.47	94.06	56.64	2530.61	148.67	53.72	2424.03	209.39	124.03	3240.57	44.50	157.00	3222.58	53.07	148.42	2187.15	60.60	247.35	3008.16	50.84	128.77	2817.49	121.84	1382.68	0.00	0.00	0.00	2863.81	37.13	1795.78	2846.02	148.49	1825.86	2135.91	70.33	1695.46	2394.19	199.04	1724.84	55.90	1019.07	73.95	645.49	927.59	75.05	145.63
9.07000	2781.64	99.68	47.69	2738.47	94.06	56.64	2530.61	148.67	53.72	2424.03	209.39	124.03	3240.57	44.50	157.00	3222.58	53.07	148.42	2187.15	60.60	247.35	3018.80	51.62	123.95	2825.76	121.86	1381.94	0.00	0.00	0.00	2873.08	36.92	1794.62	2853.78	147.95	1825.14	2135.91	70.33	1695.46	2394.19	199.04	1724.84	55.15	1019.00	73.77	645.12	927.63	74.92	144.86
9.08000	2781.64	99.68	47.69	2738.47	94.06	56.64	2530.61	148.67	53.72	2424.03	209.39	124.03	3240.57	44.50	157.00	3222.58	53.07	148.42	2187.15	60.60	247.35	3028.58	52.35	119.47	2834.14	121.84	1381.22	0.00	0.00	0.00	2882.08	36.57	1793.34	2861.21	147.30	1824.33	2135.91	70.33	1695.46	2394.19	199.04	1724.84	54.77	1019.16	73.89	645.27	927.89	74.93	144.61
9.09000	2781.64	99.68	47.69	2738.47	94.06	56.64	2530.61	148.67	53.72	2424.03	209.39	124.03	3240.57	44.50	157.00	3222.58	53.07	148.42	2187.15	60.60	247.35	3037.46	53.03	115.35	2842.45	121.84	1380.46	0.00	0.00	0.00	2890.97	36.14	1791.97	2861.21	147.30	1824.33	2135.91	70.33	1695.46	2394.19	199.04	1724.84	55.68	1018.94	74.12	644.90	928.04	74.79	143.21
9.10000	2781.64	99.68	47.69	2738.47	94.06	56.64	2530.61	148.67	53.72	2424.03	209.39	124.03	3240.57	44.50	157.00	3222.58	53.07	148.42	2187.15	60.60	247.35	3045.40	53.65	111.61	2850.92	121.86	1379.68	0.00	0.00	0.00	2900.02	35.56	1790.44	2861.21	147.30	1824.33	2135.91	70.33	1695.46	2394.19	199.04	1724.84	55.49	1018.88	74.11	645.09	927.79	74.86	144.20
9.11000	2781.64	99.68	47.69	2738.47	94.06	56.64	2530.61	148.67	53.72	2424.03	209.39	124.03	3240.57	44.50	157.00	3222.58	53.07	148.42	2187.15	60.60	247.35	3052.39	54.21	108.29	2859.28	121.95	1378.89	0.00	0.00	0.00	2909.00	34.98	1788.89	2861.21	147.30	1824.33	2135.91	70.33	1695.46	2394.19	199.04	1724.84	55.14	1018.98	73.90	645.48	927.60	74.99	143.04
9.12000	2781.64	99.68	47.69	2738.47	94.06	56.64	2530.61	148.67	53.72	2424.03	209.39	124.03	3240.57	44.50	157.00	3222.58	53.07	148.42	2187.15	60.60	247.35	3058.38	54.69	105.41	2867.82	122.10	1378.10	0.00	0.00	0.00	2918.14	34.33	1787.33	2861.21	147.30	1824.33	2135.91	70.33	1695.46	2394.19	199.04	1724.84	54.88	1019.13	73.75	645.34	927.67	74.95	144.14
9.13000	2781.64	99.68	47.69	2738.47	94.06	56.64	2530.61	148.67	53.72	2424.03	209.39	124.03	3240.57	44.50	157.00	3222.58	53.07	148.42	2187.15	60.60	247.35	3063.36	55.10	102.99	2876.39	122.34	1377.40	0.00	0.00	0.00	2927.33	33.55	1785.90	2861.21	147.30	1824.33	2135.91	70.33	1695.46	2394.19	199.04	1724.84	54.70	1018.94	73.73	645.25	928.07	74.66	142.51
9.14000	2781.64	99.68	47.69	2738.47	94.06	56.64	2530.61	148.67	53.72	2424.03	209.39	124.03	3240.57	44.50	157.00	3222.58	53.07	148.42	2187.15	60.60	247.35	3067.28	55.43	101.07	2884.83	122.68	1376.81	0.00	0.00	0.00	2936.42	32.68	1784.73	2861.21	147.30	1824.33	2135.91	70.33	1695.46	2394.19	199.04	1724.84	55.74	1018.79	74.04	644.35	928.05	74.53	142.76
9.15000	2781.64	99.68	47.69	2738.47	94.06	56.64	2530.61	148.67	53.72	2424.03	209.39	124.03	3240.57	44.50	157.00	3222.58	53.07	148.42	2187.15	60.60	247.35	3070.11	55.68	99.66	2893.30	123.15	1376.40	0.00	0.00	0.00	2945.35	31.73	1783.86	2861.21	147.30	1824.33	2135.91	70.33	1695.46	2394.19	199.04	1724.84	54.47	1019.20	73.65	644.60	928.03	74.65	141.19
9.16000	2781.64	99.68	47.69	2738.47	94.06	56.64	2530.61	148.67	53.72	2424.03	209.39	124.03	3240.57	44.50	157.00	3222.58	53.07	148.42	2187.15	60.60	247.35	3071.84	55.82	98.80	2901.72	123.74	1376.21	0.00	0.00	0.00	2954.15	30.73	1783.18	2861.21	147.30	1824.33	2135.91	70.33	1695.46	2394.19	199.04	1724.84	54.81	1019.12	73.77	644.67	928.04	74.56	138.28
9.17000	2781.64	99.68	47.69	2738.47	94.06	56.64	2530.61	148.67	53.72	2424.03	209.39	124.03	3240.57	44.50	157.00	3222.58	53.07	148.42	2187.15	60.60	247.35	3072.42	55.88	98.50	2910.10	124.48	1376.27	0.00	0.00	0.00	2963.13	29.69	1782.67	2861.21	147.30	1824.33	2135.91	70.33	1695.46	2394.19	199.04	1724.84	55.53	1019.00	73.98	644.71	928.08	74.60	140.48
9.18000	2781.64	99.68	47.69	2738.47	94.06	56.64	2530.61	148.67	53.72	2424.03	209.39	124.03	3240.57	44.50	157.00	3222.58	53.07	148.42	2187.15	60.60	247.35	3072.42	55.88	98.50	2910.10	124.48	1376.27	0.00	0.00	0.00	2963.13	29.69	1782.67	2861.21	147.30	1824.33	2135.91	70.33	1695.46	2394.19	199.04	1724.84	55.53	1019.00	73.98	644.71	928.08	74.60	140.48
[truncated: 35 more columns]
