# Supplementary material for: The impact of mobile phone use on where we look and how we walk when negotiating floor based obstacles
Source: PLoS One. 2017 Jun 30;12(6):e0179802. doi: 10.1371/journal.pone.0179802 (PMC5493336; doi:10.1371/journal.pone.0179802)
Supplement: S1 File — (ZIP) [file pone.0179802.s001.zip › Gait/PP11/JS no obs talk 3.txt]

CODAmotion Analysis Text
Codamotion Analysis Text Save of: JS no obs talk 3.mdf
Time	Markers
Time	1:LTOE.X	1:LTOE.Y	1:LTOE.Z	2:L2nd.X	2:L2nd.Y	2:L2nd.Z	3:LHEE.X	3:LHEE.Y	3:LHEE.Z	4:LANK.X	4:LANK.Y	4:LANK.Z	5:RTOE.X	5:RTOE.Y	5:RTOE.Z	6:R2nd.X	6:R2nd.Y	6:R2nd.Z	7:RHEE.X	7:RHEE.Y	7:RHEE.Z	8:RANK.X	8:RANK.Y	8:RANK.Z	9:STRN.X	9:STRN.Y	9:STRN.Z	10:Marker 10.X	10:Marker 10.Y	10:Marker 10.Z	11:FRHD.X	11:FRHD.Y	11:FRHD.Z	12:FLHD.X	12:FLHD.Y	12:FLHD.Z	13:BRHD.X	13:BRHD.Y	13:BRHD.Z	14:BLHD.X	14:BLHD.Y	14:BLHD.Z	15:BLSTEP.X	15:BLSTEP.Y	15:BLSTEP.Z	16:FLSTEP.X	16:FLSTEP.Y	16:FLSTEP.Z	17:BRSTEP.X
(s)	(mm)	(mm)	(mm)	(mm)	(mm)	(mm)	(mm)	(mm)	(mm)	(mm)	(mm)	(mm)	(mm)	(mm)	(mm)	(mm)	(mm)	(mm)	(mm)	(mm)	(mm)	(mm)	(mm)	(mm)	(mm)	(mm)	(mm)	(mm)	(mm)	(mm)	(mm)	(mm)	(mm)	(mm)	(mm)	(mm)	(mm)	(mm)	(mm)	(mm)	(mm)	(mm)	(mm)	(mm)	(mm)	(mm)	(mm)	(mm)	(mm)
0.00000	-3708.70	102.78	3.46	-3821.44	133.23	18.65	-3781.78	284.91	17.61	-3815.25	264.45	42.72	-3485.65	-93.36	3.56	-3592.92	-80.77	10.50	-1719.33	-41.02	138.47	-1732.42	-46.33	189.90	-3946.09	132.05	1337.20	0.00	0.00	0.00	-3573.37	-48.71	1711.07	-3390.41	55.28	1437.89	-697.16	-12.85	1696.04	-3206.90	189.61	1323.62	-183.97	1280.52	55.24	55.37	882.10	54.09	178.98
0.01000	-3708.70	102.78	3.46	-3821.44	133.23	18.65	-3781.78	284.91	17.61	-3815.25	264.45	42.72	-3485.65	-93.36	3.56	-3592.92	-80.77	10.50	-1719.33	-41.02	138.47	-1732.42	-46.33	189.90	-3946.09	132.05	1337.20	0.00	0.00	0.00	-3573.37	-48.71	1711.07	-3390.41	55.28	1437.89	-697.16	-12.85	1696.04	-3206.90	189.61	1323.62	-183.97	1280.52	55.24	55.37	882.10	54.09	178.98
0.02000	-3708.70	102.78	3.46	-3821.44	133.23	18.65	-3781.78	284.91	17.61	-3815.25	264.45	42.72	-3485.65	-93.36	3.56	-3592.92	-80.77	10.50	-1719.33	-41.02	138.47	-1732.42	-46.33	189.90	-3946.09	132.05	1337.20	0.00	0.00	0.00	-3573.37	-48.71	1711.07	-3390.41	55.28	1437.89	-697.16	-12.85	1696.04	-3206.90	189.61	1323.62	-183.97	1280.52	55.24	55.37	882.10	54.09	178.98
0.03000	-3708.70	102.78	3.46	-3821.44	133.23	18.65	-3781.91	284.93	17.61	-3815.32	264.47	42.75	-3485.65	-93.36	3.56	-3592.92	-80.77	10.50	-1719.33	-41.02	138.47	-1732.42	-46.33	189.90	-3946.09	132.05	1337.20	0.00	0.00	0.00	-3573.37	-48.71	1711.07	-3391.17	55.29	1438.22	-697.16	-12.85	1696.04	-3207.88	189.66	1324.00	-184.03	1280.92	55.26	55.39	882.41	54.10	179.04
0.04000	-3708.70	102.78	3.46	-3821.44	133.23	18.65	-3913.77	298.00	20.50	-3883.09	280.52	67.12	-3485.65	-93.36	3.56	-3592.92	-80.77	10.50	-1719.33	-41.02	138.47	-1732.42	-46.33	189.90	-3946.09	132.05	1337.20	0.00	0.00	0.00	-3573.37	-48.71	1711.07	-4143.57	72.06	1771.16	-697.16	-12.85	1696.04	-4188.97	244.99	1704.07	-240.74	1688.13	72.92	73.98	1190.06	72.47	244.92
0.05000	-3708.70	102.78	3.46	-3821.44	133.23	18.65	-3919.27	299.65	18.85	-3879.48	282.97	67.95	-3485.65	-93.36	3.56	-3592.92	-80.77	10.50	-1719.33	-41.02	138.47	-1732.42	-46.33	189.90	-3946.09	132.05	1337.20	0.00	0.00	0.00	-3573.37	-48.71	1711.07	-4146.86	74.16	1772.60	-697.16	-12.85	1696.04	-4167.14	244.08	1703.18	-243.12	1688.68	72.47	78.07	1188.27	73.89	243.59
0.06000	-3708.70	102.78	3.46	-3821.44	133.23	18.65	-3899.25	304.04	23.07	-3905.69	286.90	65.07	-3485.65	-93.36	3.56	-3592.92	-80.77	10.50	-1719.33	-41.02	138.47	-1732.42	-46.33	189.90	-3946.09	132.05	1337.20	0.00	0.00	0.00	-3573.37	-48.71	1711.07	-4141.74	75.44	1771.43	-697.16	-12.85	1696.04	-4139.70	245.03	1703.42	-241.42	1689.97	72.36	75.78	1189.72	73.13	243.11
0.07000	-3708.70	102.78	3.46	-3821.44	133.23	18.65	-3913.84	305.58	21.27	-3877.53	288.75	69.40	-3485.65	-93.36	3.56	-3592.92	-80.77	10.50	-1719.33	-41.02	138.47	-1732.42	-46.33	189.90	-3946.09	132.05	1337.20	0.00	0.00	0.00	-3573.37	-48.71	1711.07	-4110.75	77.09	1771.53	-697.16	-12.85	1696.04	-4149.59	246.17	1704.93	-238.96	1690.83	72.46	75.14	1189.85	72.97	243.63
0.08000	-3708.70	102.78	3.46	-3821.44	133.23	18.65	-3901.69	308.78	24.25	-3892.39	290.72	67.97	-3485.65	-93.36	3.56	-3592.92	-80.77	10.50	-1719.33	-41.02	138.47	-1732.42	-46.33	189.90	-3946.09	132.05	1337.20	0.00	0.00	0.00	-3573.37	-48.71	1711.07	-4129.59	75.12	1769.20	-697.16	-12.85	1696.04	-4165.84	246.30	1704.85	-238.65	1688.94	73.03	75.58	1190.09	72.63	244.65
0.09000	-3708.70	102.78	3.46	-3821.44	133.23	18.65	-3907.75	312.03	22.73	-3893.23	291.91	67.45	-3485.65	-93.36	3.56	-3592.92	-80.77	10.50	-1719.33	-41.02	138.47	-1732.42	-46.33	189.90	-3946.09	132.05	1337.20	0.00	0.00	0.00	-3573.37	-48.71	1711.07	-4135.97	76.07	1768.82	-697.16	-12.85	1696.04	-4243.51	251.20	1735.47	-238.03	1688.29	73.37	73.66	1189.22	72.60	242.09
0.10000	-3708.70	102.78	3.46	-3821.44	133.23	18.65	-3917.53	313.24	21.48	-3907.15	294.68	65.48	-3485.65	-93.36	3.56	-3592.92	-80.77	10.50	-1719.33	-41.02	138.47	-1732.42	-46.33	189.90	-3946.09	132.05	1337.20	0.00	0.00	0.00	-3573.37	-48.71	1711.07	-4107.26	78.58	1768.95	-697.16	-12.85	1696.04	-4320.29	256.05	1765.77	-243.39	1690.76	71.74	77.52	1188.48	73.83	242.41
0.11000	-3708.70	102.78	3.46	-3821.44	133.23	18.65	-3941.60	312.15	15.15	-3888.93	294.92	67.79	-3485.65	-93.36	3.56	-3592.92	-80.77	10.50	-1719.33	-41.02	138.47	-1732.42	-46.33	189.90	-3946.09	132.05	1337.20	0.00	0.00	0.00	-3573.37	-48.71	1711.07	-4097.01	79.92	1767.61	-697.16	-12.85	1696.04	-4396.17	260.85	1795.75	-241.08	1692.35	71.73	76.68	1189.46	73.36	246.02
0.12000	-3708.70	102.78	3.46	-3821.44	133.23	18.65	-3903.57	312.39	20.46	-3929.18	295.45	60.04	-3485.65	-93.36	3.56	-3592.92	-80.77	10.50	-1719.33	-41.02	138.47	-1732.42	-46.33	189.90	-3946.09	132.05	1337.20	0.00	0.00	0.00	-3573.37	-48.71	1711.07	-4100.87	83.16	1767.55	-697.16	-12.85	1696.04	-4471.16	265.61	1825.40	-239.61	1691.26	72.27	75.60	1190.45	72.98	247.15
0.13000	-3708.70	102.78	3.46	-3821.44	133.23	18.65	-3910.77	311.43	18.25	-3913.66	294.67	60.14	-3485.65	-93.36	3.56	-3592.92	-80.77	10.50	-1719.33	-41.02	138.47	-1732.42	-46.33	189.90	-3946.09	132.05	1337.20	0.00	0.00	0.00	-3573.37	-48.71	1711.07	-4089.11	83.24	1765.89	-697.16	-12.85	1696.04	-4545.26	270.31	1854.73	-235.99	1687.87	73.82	74.21	1190.67	72.77	244.51
0.14000	-3708.70	102.78	3.46	-3821.44	133.23	18.65	-3933.28	309.53	13.35	-3905.24	293.44	60.02	-3485.65	-93.36	3.56	-3592.92	-80.77	10.50	-1719.33	-41.02	138.47	-1732.42	-46.33	189.90	-3946.09	132.05	1337.20	0.00	0.00	0.00	-3573.37	-48.71	1711.07	-4071.52	83.74	1764.44	-697.16	-12.85	1696.04	-4618.48	274.97	1883.74	-241.44	1690.68	71.79	73.91	1189.85	72.69	244.19
0.15000	-3708.70	102.78	3.46	-3821.44	133.23	18.65	-3917.93	309.66	14.58	-3943.95	294.28	51.19	-3485.65	-93.36	3.56	-3592.92	-80.77	10.50	-1719.33	-41.02	138.47	-1732.42	-46.33	189.90	-3946.09	132.05	1337.20	0.00	0.00	0.00	-3573.37	-48.71	1711.07	-4041.56	85.31	1762.99	-697.16	-12.85	1696.04	-4690.83	279.58	1912.43	-240.51	1689.03	72.55	75.77	1189.40	73.19	245.05
0.16000	-3708.70	102.78	3.46	-3821.44	133.23	18.65	-3931.61	307.96	10.74	-3911.20	294.57	55.06	-3485.65	-93.36	3.56	-3592.92	-80.77	10.50	-1719.33	-41.02	138.47	-1732.42	-46.33	189.90	-3946.09	132.05	1337.20	0.00	0.00	0.00	-3573.37	-48.71	1711.07	-4024.76	87.44	1761.11	-697.16	-12.85	1696.04	-4762.30	284.14	1940.81	-239.61	1689.44	72.81	75.39	1189.57	73.19	247.14
0.17000	-3708.70	102.78	3.46	-3821.44	133.23	18.65	-3945.21	309.76	8.15	-3904.05	295.66	55.98	-3485.65	-93.36	3.56	-3592.92	-80.77	10.50	-1719.33	-41.02	138.47	-1732.42	-46.33	189.90	-3946.09	132.05	1337.20	0.00	0.00	0.00	-3573.37	-48.71	1711.07	-4051.03	89.53	1762.47	-697.16	-12.85	1696.04	-4832.89	288.66	1968.86	-241.37	1689.41	72.38	76.38	1189.33	73.49	247.13
0.18000	-3708.70	102.78	3.46	-3821.44	133.23	18.65	-3924.85	309.23	9.74	-3930.81	296.31	49.56	-3485.65	-93.36	3.56	-3592.92	-80.77	10.50	-1719.33	-41.02	138.47	-1732.42	-46.33	189.90	-3946.09	132.05	1337.20	0.00	0.00	0.00	-3573.37	-48.71	1711.07	-4037.53	88.97	1760.97	-697.16	-12.85	1696.04	-4902.62	293.12	1996.60	-242.22	1689.54	72.10	74.81	1190.25	73.00	245.38
0.19000	-3708.70	102.78	3.46	-3821.44	133.23	18.65	-3926.89	311.08	7.60	-3924.62	297.68	49.47	-3485.65	-93.36	3.56	-3592.92	-80.77	10.50	-1719.33	-41.02	138.47	-1732.42	-46.33	189.90	-3946.09	132.05	1337.20	0.00	0.00	0.00	-3573.37	-48.71	1711.07	-4045.49	92.07	1760.82	-697.16	-12.85	1696.04	-4971.48	297.54	2024.03	-240.36	1689.65	72.54	74.79	1190.13	72.74	242.10
0.20000	-3708.70	102.78	3.46	-3821.44	133.23	18.65	-3905.45	310.70	8.68	-3930.59	299.35	46.73	-3485.65	-93.36	3.56	-3592.92	-80.77	10.50	-1719.33	-41.02	138.47	-1732.42	-46.33	189.90	-3946.09	132.05	1337.20	0.00	0.00	0.00	-3573.37	-48.71	1711.07	-4032.69	97.02	1760.93	-697.16	-12.85	1696.04	-5039.48	301.91	2051.15	-242.82	1690.46	71.90	75.81	1189.75	72.99	242.68
0.21000	-3708.70	102.78	3.46	-3821.44	133.23	18.65	-3904.84	313.56	6.43	-3902.11	299.66	48.35	-3485.65	-93.36	3.56	-3592.92	-80.77	10.50	-1719.33	-41.02	138.47	-1732.42	-46.33	189.90	-3946.09	132.05	1337.20	0.00	0.00	0.00	-3573.37	-48.71	1711.07	-3996.53	97.54	1757.83	-697.16	-12.85	1696.04	-5106.63	306.24	2077.95	-238.70	1689.75	72.70	74.80	1190.13	72.67	244.11
0.22000	-3708.70	102.78	3.46	-3821.44	133.23	18.65	-3914.68	315.28	2.39	-3905.84	301.49	45.26	-3485.65	-93.36	3.56	-3592.92	-80.77	10.50	-1719.33	-41.02	138.47	-1732.42	-46.33	189.90	-3946.09	132.05	1337.20	0.00	0.00	0.00	-3573.37	-48.71	1711.07	-4032.56	100.56	1758.26	-697.16	-12.85	1696.04	-5172.92	310.51	2104.45	-242.60	1690.93	71.74	75.03	1189.57	73.23	246.05
0.23000	-3708.70	102.78	3.46	-3821.44	133.23	18.65	-3912.82	316.76	0.57	-3912.01	302.88	42.18	-3485.65	-93.36	3.56	-3592.92	-80.77	10.50	-1719.33	-41.02	138.47	-1732.42	-46.33	189.90	-3946.09	132.05	1337.20	0.00	0.00	0.00	-3573.37	-48.71	1711.07	-4005.53	100.76	1756.08	-697.16	-12.85	1696.04	-5238.36	314.75	2130.63	-240.99	1686.71	73.19	76.86	1189.36	73.55	246.84
0.24000	-3708.70	102.78	3.46	-3821.44	133.23	18.65	-3904.17	318.39	-0.28	-3910.94	305.49	40.73	-3485.65	-93.36	3.56	-3592.92	-80.77	10.50	-1719.33	-41.02	138.47	-1732.42	-46.33	189.90	-3946.09	132.05	1337.20	0.00	0.00	0.00	-3573.37	-48.71	1711.07	-3991.30	103.20	1754.96	-697.16	-12.85	1696.04	-5302.95	318.93	2156.51	-243.35	1690.54	71.96	75.05	1190.37	72.74	245.00
0.25000	-3708.70	102.78	3.46	-3821.44	133.23	18.65	-3906.03	319.30	0.89	-3928.39	306.38	37.34	-3485.65	-93.36	3.56	-3592.92	-80.77	10.50	-1719.33	-41.02	138.47	-1732.42	-46.33	189.90	-3946.09	132.05	1337.20	0.00	0.00	0.00	-3573.37	-48.71	1711.07	-3999.98	106.76	1754.08	-697.16	-12.85	1696.04	-5366.70	323.07	2182.09	-243.85	1690.01	72.10	76.51	1189.82	73.28	245.18
0.26000	-3708.70	102.78	3.46	-3821.44	133.23	18.65	-3908.16	318.44	-0.22	-3913.74	307.12	39.16	-3485.65	-93.36	3.56	-3592.92	-80.77	10.50	-1719.33	-41.02	138.47	-1732.42	-46.33	189.90	-3946.09	132.05	1337.20	0.00	0.00	0.00	-3573.37	-48.71	1711.07	-3995.62	107.88	1751.97	-697.16	-12.85	1696.04	-5429.61	327.16	2207.35	-243.12	1690.64	72.04	74.47	1190.37	72.98	244.70
0.27000	-3708.70	102.78	3.46	-3821.44	133.23	18.65	-3934.63	319.20	-4.09	-3915.92	307.20	38.06	-3485.65	-93.36	3.56	-3592.92	-80.77	10.50	-1719.33	-41.02	138.47	-1732.42	-46.33	189.90	-3946.09	132.05	1337.20	0.00	0.00	0.00	-3573.37	-48.71	1711.07	-3971.55	108.48	1751.10	-697.16	-12.85	1696.04	-5491.68	331.20	2232.32	-240.89	1690.53	72.28	75.75	1188.58	73.64	244.68
0.28000	-3708.70	102.78	3.46	-3821.44	133.23	18.65	-3890.58	318.95	1.95	-3900.97	307.01	39.03	-3485.65	-93.36	3.56	-3592.92	-80.77	10.50	-1719.33	-41.02	138.47	-1732.42	-46.33	189.90	-3946.09	132.05	1337.20	0.00	0.00	0.00	-3573.37	-48.71	1711.07	-3946.78	111.63	1749.27	-697.16	-12.85	1696.04	-5552.92	335.20	2256.98	-241.27	1689.69	72.28	76.69	1189.31	73.34	244.33
0.29000	-3708.70	102.78	3.46	-3821.44	133.23	18.65	-3892.27	318.94	2.79	-3907.90	308.56	37.79	-3485.65	-93.36	3.56	-3592.92	-80.77	10.50	-1719.33	-41.02	138.47	-1732.42	-46.33	189.90	-3946.09	132.05	1337.20	0.00	0.00	0.00	-3573.37	-48.71	1711.07	-3946.27	112.59	1749.54	-697.16	-12.85	1696.04	-5613.34	339.15	2281.34	-236.33	1688.88	73.55	74.40	1189.62	72.92	245.65
0.30000	-3708.70	102.78	3.46	-3821.44	133.23	18.65	-3884.85	319.11	3.92	-3909.55	308.52	38.12	-3485.65	-93.36	3.56	-3592.92	-80.77	10.50	-1719.33	-41.02	138.47	-1732.42	-46.33	189.90	-3946.09	132.05	1337.20	0.00	0.00	0.00	-3573.37	-48.71	1711.07	-3931.12	113.22	1749.04	-697.16	-12.85	1696.04	-5672.92	343.06	2305.40	-236.83	1687.22	73.67	76.31	1188.99	73.60	244.62
0.31000	-3708.70	102.78	3.46	-3821.44	133.23	18.65	-3923.39	319.09	-2.60	-3900.01	308.08	38.83	-3485.65	-93.36	3.56	-3592.92	-80.77	10.50	-1719.33	-41.02	138.47	-1732.42	-46.33	189.90	-3946.09	132.05	1337.20	0.00	0.00	0.00	-3573.37	-48.71	1711.07	-3945.53	114.96	1747.87	-697.16	-12.85	1696.04	-5731.69	346.92	2329.17	-237.92	1689.72	72.86	76.88	1188.47	73.73	245.02
0.32000	-3708.70	102.78	3.46	-3821.44	133.23	18.65	-3885.12	318.31	4.61	-3892.52	308.28	39.93	-3485.65	-93.36	3.56	-3592.92	-80.77	10.50	-1719.33	-41.02	138.47	-1732.42	-46.33	189.90	-3946.09	132.05	1337.20	0.00	0.00	0.00	-3573.37	-48.71	1711.07	-3956.79	117.04	1748.16	-697.16	-12.85	1696.04	-5789.63	350.74	2352.64	-243.81	1690.85	71.68	75.84	1189.13	73.44	246.60
0.33000	-3708.70	102.78	3.46	-3821.44	133.23	18.65	-3887.99	319.40	3.45	-3886.83	308.85	41.06	-3485.65	-93.36	3.56	-3592.92	-80.77	10.50	-1719.33	-41.02	138.47	-1732.42	-46.33	189.90	-3946.09	132.05	1337.20	0.00	0.00	0.00	-3573.37	-48.71	1711.07	-3933.50	118.20	1747.09	-697.16	-12.85	1696.04	-5846.76	354.51	2375.81	-242.68	1690.20	71.98	75.28	1189.90	73.12	246.11
0.34000	-3708.70	102.78	3.46	-3821.44	133.23	18.65	-3912.88	320.41	-0.71	-3881.24	308.17	41.33	-3485.65	-93.36	3.56	-3592.92	-80.77	10.50	-1719.33	-41.02	138.47	-1732.42	-46.33	189.90	-3946.09	132.05	1337.20	0.00	0.00	0.00	-3573.37	-48.71	1711.07	-3908.45	119.70	1744.79	-697.16	-12.85	1696.04	-5903.08	358.23	2398.69	-242.29	1691.48	71.74	75.15	1189.21	73.10	244.82
0.35000	-3708.70	102.78	3.46	-3821.44	133.23	18.65	-3898.63	320.01	1.68	-3911.48	309.97	36.37	-3485.65	-93.36	3.56	-3592.92	-80.77	10.50	-1719.33	-41.02	138.47	-1732.42	-46.33	189.90	-3946.09	132.05	1337.20	0.00	0.00	0.00	-3573.37	-48.71	1711.07	-3917.72	121.26	1743.19	-697.16	-12.85	1696.04	-5958.60	361.91	2421.27	-244.23	1691.97	71.32	74.78	1188.89	73.28	244.37
0.36000	-3708.70	102.78	3.46	-3821.44	133.23	18.65	-3931.81	320.70	-3.73	-3894.53	310.71	39.29	-3485.65	-93.36	3.56	-3592.92	-80.77	10.50	-1719.33	-41.02	138.47	-1732.42	-46.33	189.90	-3946.09	132.05	1337.20	0.00	0.00	0.00	-3573.37	-48.71	1711.07	-3912.27	123.27	1742.58	-697.16	-12.85	1696.04	-6013.31	365.55	2443.56	-244.97	1689.79	71.81	75.97	1188.60	73.65	245.72
0.37000	-3708.70	102.78	3.46	-3821.44	133.23	18.65	-3891.26	320.35	3.53	-3903.20	311.21	37.29	-3485.65	-93.36	3.56	-3592.92	-80.77	10.50	-1719.33	-41.02	138.47	-1732.42	-46.33	189.90	-3946.09	132.05	1337.20	0.00	0.00	0.00	-3573.37	-48.71	1711.07	-3907.57	124.32	1741.59	-697.16	-12.85	1696.04	-6067.21	369.14	2465.56	-242.45	1690.63	71.95	75.85	1188.67	73.59	243.56
0.38000	-3708.70	102.78	3.46	-3821.44	133.23	18.65	-3878.23	318.54	4.77	-3873.14	310.46	40.74	-3485.65	-93.36	3.56	-3592.92	-80.77	10.50	-1719.33	-41.02	138.47	-1732.42	-46.33	189.90	-3946.09	132.05	1337.20	0.00	0.00	0.00	-3573.37	-48.71	1711.07	-3869.40	125.36	1739.54	-697.16	-12.85	1696.04	-6120.32	372.69	2487.28	-244.38	1691.81	71.36	72.08	1190.44	72.29	241.94
0.39000	-3708.70	102.78	3.46	-3821.44	133.23	18.65	-3888.32	319.71	3.50	-3898.47	311.60	37.01	-3485.65	-93.36	3.56	-3592.92	-80.77	10.50	-1719.33	-41.02	138.47	-1732.42	-46.33	189.90	-3946.09	132.05	1337.20	0.00	0.00	0.00	-3573.37	-48.71	1711.07	-3874.52	125.68	1737.96	-697.16	-12.85	1696.04	-6172.64	376.19	2508.70	-241.48	1689.79	72.19	70.68	1191.30	71.55	244.73
0.40000	-3708.70	102.78	3.46	-3821.44	133.23	18.65	-3903.65	319.83	2.32	-3897.37	311.84	37.00	-3485.65	-93.36	3.56	-3592.92	-80.77	10.50	-1719.33	-41.02	138.47	-1732.42	-46.33	189.90	-3946.09	132.05	1337.20	0.00	0.00	0.00	-3573.37	-48.71	1711.07	-3856.99	126.24	1736.14	-697.16	-12.85	1696.04	-6224.17	379.65	2529.84	-237.82	1688.23	73.43	73.96	1190.52	72.47	245.95
0.41000	-3708.70	102.78	3.46	-3821.44	133.23	18.65	-3893.83	320.68	2.90	-3871.26	310.75	40.89	-3485.65	-93.36	3.56	-3592.92	-80.77	10.50	-1719.33	-41.02	138.47	-1732.42	-46.33	189.90	-3946.09	132.05	1337.20	0.00	0.00	0.00	-3573.37	-48.71	1711.07	-3855.86	128.06	1734.27	-697.16	-12.85	1696.04	-6274.91	383.06	2550.70	-238.59	1687.62	73.47	75.74	1189.81	73.26	247.85
0.42000	-3708.70	102.78	3.46	-3821.44	133.23	18.65	-3879.12	318.32	4.88	-3883.42	312.57	38.22	-3485.65	-93.36	3.56	-3592.92	-80.77	10.50	-1719.33	-41.02	138.47	-1732.42	-46.33	189.90	-3946.09	132.05	1337.20	0.00	0.00	0.00	-3573.37	-48.71	1711.07	-3856.40	128.40	1734.41	-697.16	-12.85	1696.04	-6324.87	386.43	2571.27	-240.68	1688.99	72.89	75.78	1189.84	73.31	244.70
0.43000	-3708.70	102.78	3.46	-3821.44	133.23	18.65	-3930.11	319.79	-3.35	-3889.22	312.53	37.06	-3485.65	-93.36	3.56	-3592.92	-80.77	10.50	-1719.33	-41.02	138.47	-1732.42	-46.33	189.90	-3946.09	132.05	1337.20	0.00	0.00	0.00	-3573.37	-48.71	1711.07	-3879.19	129.10	1733.06	-697.16	-12.85	1696.04	-6374.05	389.76	2591.55	-241.81	1688.84	72.51	75.60	1189.44	73.58	245.47
0.44000	-3708.70	102.78	3.46	-3821.44	133.23	18.65	-3894.89	319.84	3.74	-3900.92	312.17	35.71	-3485.65	-93.36	3.56	-3592.92	-80.77	10.50	-1719.33	-41.02	138.47	-1732.42	-46.33	189.90	-3946.09	132.05	1337.20	0.00	0.00	0.00	-3573.37	-48.71	1711.07	-3869.02	131.61	1731.83	-697.16	-12.85	1696.04	-6422.45	393.05	2611.56	-237.24	1688.16	73.65	73.91	1189.56	73.03	249.38
0.45000	-3708.70	102.78	3.46	-3821.44	133.23	18.65	-3878.07	319.91	5.57	-3908.34	313.02	34.92	-3485.65	-93.36	3.56	-3592.92	-80.77	10.50	-1719.33	-41.02	138.47	-1732.42	-46.33	189.90	-3946.09	132.05	1337.20	0.00	0.00	0.00	-3573.37	-48.71	1711.07	-3845.62	132.70	1730.80	-697.16	-12.85	1696.04	-6470.09	396.29	2631.29	-240.46	1691.61	72.23	70.26	1190.57	71.85	247.94
0.46000	-3708.70	102.78	3.46	-3821.44	133.23	18.65	-3889.97	321.76	3.84	-3901.51	312.40	34.50	-3485.65	-93.36	3.56	-3592.92	-80.77	10.50	-1719.33	-41.02	138.47	-1732.42	-46.33	189.90	-3946.09	132.05	1337.20	0.00	0.00	0.00	-3573.37	-48.71	1711.07	-3864.06	133.34	1730.27	-697.16	-12.85	1696.04	-6516.95	399.48	2650.73	-242.03	1691.43	71.77	75.90	1189.09	73.44	248.80
0.47000	-3708.70	102.78	3.46	-3821.44	133.23	18.65	-3867.07	319.11	6.05	-3911.74	313.54	32.91	-3485.65	-93.36	3.56	-3592.92	-80.77	10.50	-1719.33	-41.02	138.47	-1732.42	-46.33	189.90	-3946.09	132.05	1337.20	0.00	0.00	0.00	-3573.37	-48.71	1711.07	-3859.96	133.98	1729.03	-697.16	-12.85	1696.04	-6563.05	402.64	2669.90	-242.04	1690.06	72.03	74.93	1190.12	72.60	244.22
0.48000	-3708.70	102.78	3.46	-3821.44	133.23	18.65	-3885.91	319.13	4.97	-3910.14	313.42	33.32	-3485.65	-93.36	3.56	-3592.92	-80.77	10.50	-1719.33	-41.02	138.47	-1732.42	-46.33	189.90	-3946.09	132.05	1337.20	0.00	0.00	0.00	-3573.37	-48.71	1711.07	-3833.43	134.73	1727.44	-697.16	-12.85	1696.04	-6608.39	405.75	2688.80	-240.84	1690.60	72.07	76.40	1189.08	73.45	243.60
0.49000	-3708.70	102.78	3.46	-3821.44	133.23	18.65	-3886.93	318.62	4.92	-3925.93	314.36	29.67	-3485.65	-93.36	3.56	-3592.92	-80.77	10.50	-1719.33	-41.02	138.47	-1732.42	-46.33	189.90	-3946.09	132.05	1337.20	0.00	0.00	0.00	-3573.37	-48.71	1711.07	-3846.89	134.65	1726.96	-697.16	-12.85	1696.04	-6652.97	408.82	2707.42	-241.95	1690.72	71.84	76.52	1188.75	73.54	243.50
0.50000	-3708.70	102.78	3.46	-3821.44	133.23	18.65	-3929.62	320.31	-1.13	-3918.81	312.91	30.98	-3485.65	-93.36	3.56	-3592.92	-80.77	10.50	-1719.33	-41.02	138.47	-1732.42	-46.33	189.90	-3946.09	132.05	1337.20	0.00	0.00	0.00	-3573.37	-48.71	1711.07	-3858.06	135.48	1725.26	-697.16	-12.85	1696.04	-6696.79	411.85	2725.76	-243.91	1691.68	71.27	76.31	1189.23	73.34	243.46
0.51000	-3708.70	102.78	3.46	-3821.44	133.23	18.65	-3906.88	319.16	1.20	-3923.63	314.93	29.97	-3485.65	-93.36	3.56	-3592.92	-80.77	10.50	-1719.33	-41.02	138.47	-1732.42	-46.33	189.90	-3946.09	132.05	1337.20	0.00	0.00	0.00	-3573.37	-48.71	1711.07	-3820.05	138.22	1723.15	-697.16	-12.85	1696.04	-6739.87	414.83	2743.84	-239.24	1690.35	73.01	73.79	1190.22	72.71	245.47
0.52000	-3708.70	102.78	3.46	-3821.44	133.23	18.65	-3912.48	319.52	0.58	-3898.06	313.40	34.36	-3485.65	-93.36	3.56	-3592.92	-80.77	10.50	-1719.33	-41.02	138.47	-1732.42	-46.33	189.90	-3946.09	132.05	1337.20	0.00	0.00	0.00	-3573.37	-48.71	1711.07	-3820.50	140.54	1723.84	-697.16	-12.85	1696.04	-6782.19	417.77	2761.64	-237.99	1688.82	73.46	73.26	1190.16	72.70	244.72
0.53000	-3708.70	102.78	3.46	-3821.44	133.23	18.65	-3901.02	319.53	2.23	-3909.97	314.64	32.52	-3485.65	-93.36	3.56	-3592.92	-80.77	10.50	-1719.33	-41.02	138.47	-1732.42	-46.33	189.90	-3946.09	132.05	1337.20	0.00	0.00	0.00	-3573.37	-48.71	1711.07	-3805.31	140.30	1721.25	-697.16	-12.85	1696.04	-6823.78	420.67	2779.17	-241.21	1690.90	72.45	75.93	1190.38	73.02	245.46
0.54000	-3708.70	102.78	3.46	-3821.44	133.23	18.65	-3923.13	319.82	-0.69	-3916.40	313.95	31.06	-3485.65	-93.36	3.56	-3592.92	-80.77	10.50	-1719.33	-41.02	138.47	-1732.42	-46.33	189.90	-3946.09	132.05	1337.20	0.00	0.00	0.00	-3573.37	-48.71	1711.07	-3770.64	140.58	1719.70	-697.16	-12.85	1696.04	-6864.62	423.53	2796.44	-238.60	1690.44	72.65	76.07	1189.97	73.30	245.62
0.55000	-3708.70	102.78	3.46	-3821.44	133.23	18.65	-3894.92	319.42	1.79	-3921.81	314.51	30.61	-3485.65	-93.36	3.56	-3592.92	-80.77	10.50	-1719.33	-41.02	138.47	-1732.42	-46.33	189.90	-3946.09	132.05	1337.20	0.00	0.00	0.00	-3573.37	-48.71	1711.07	-3776.83	142.48	1720.06	-697.16	-12.85	1696.04	-6904.73	426.35	2813.44	-241.98	1690.29	71.92	75.09	1190.35	72.66	246.40
0.56000	-3708.70	102.78	3.46	-3821.44	133.23	18.65	-3883.14	317.72	5.87	-3898.32	313.54	34.64	-3485.65	-93.36	3.56	-3592.92	-80.77	10.50	-1719.33	-41.02	138.47	-1732.42	-46.33	189.90	-3946.09	132.05	1337.20	0.00	0.00	0.00	-3573.37	-48.71	1711.07	-3772.14	142.53	1719.10	-697.16	-12.85	1696.04	-6944.11	429.12	2830.17	-239.53	1690.25	72.72	73.54	1190.19	72.38	245.19
0.57000	-3708.70	102.78	3.46	-3821.44	133.23	18.65	-3903.14	318.19	2.76	-3909.86	313.61	32.22	-3485.65	-93.36	3.56	-3592.92	-80.77	10.50	-1719.33	-41.02	138.47	-1732.42	-46.33	189.90	-3946.09	132.05	1337.20	0.00	0.00	0.00	-3573.37	-48.71	1711.07	-3759.54	143.52	1716.99	-697.16	-12.85	1696.04	-6982.75	431.86	2846.64	-243.88	1692.07	71.56	75.30	1189.28	73.04	245.06
0.58000	-3708.70	102.78	3.46	-3821.44	133.23	18.65	-3909.60	318.90	1.09	-3914.29	314.06	31.75	-3485.65	-93.36	3.56	-3592.92	-80.77	10.50	-1719.33	-41.02	138.47	-1732.42	-46.33	189.90	-3946.09	132.05	1337.20	0.00	0.00	0.00	-3573.37	-48.71	1711.07	-3767.77	144.68	1716.83	-697.16	-12.85	1696.04	-7020.67	434.55	2862.84	-239.03	1689.46	73.10	75.70	1189.30	73.04	244.12
0.59000	-3708.70	102.78	3.46	-3821.44	133.23	18.65	-3874.24	317.95	7.34	-3890.89	313.38	34.92	-3485.65	-93.36	3.56	-3592.92	-80.77	10.50	-1719.33	-41.02	138.47	-1732.42	-46.33	189.90	-3946.09	132.05	1337.20	0.00	0.00	0.00	-3573.37	-48.71	1711.07	-3731.10	147.36	1714.48	-697.16	-12.85	1696.04	-7057.87	437.20	2878.78	-245.35	1690.13	71.57	74.12	1189.92	72.85	246.19
0.60000	-3708.70	102.78	3.46	-3821.44	133.23	18.65	-3899.73	317.63	3.12	-3898.02	313.53	34.72	-3485.65	-93.36	3.56	-3592.92	-80.77	10.50	-1719.33	-41.02	138.47	-1732.42	-46.33	189.90	-3946.07	132.05	1337.20	0.00	0.00	0.00	-3573.37	-48.71	1711.07	-3793.35	146.59	1717.09	-697.16	-12.85	1696.04	-7094.35	439.81	2894.47	-242.14	1692.09	71.64	74.90	1189.78	73.13	245.54
0.61000	-3708.70	102.78	3.46	-3821.44	133.23	18.65	-3932.40	318.06	-2.14	-3871.14	312.85	38.39	-3485.65	-93.36	3.56	-3592.92	-80.77	10.50	-1719.33	-41.02	138.47	-1732.42	-46.33	189.90	-3931.09	129.74	1336.30	0.00	0.00	0.00	-3573.37	-48.71	1711.07	-3748.57	148.82	1714.43	-697.16	-12.85	1696.04	-7130.12	442.38	2909.89	-241.60	1690.14	72.37	75.75	1188.65	73.55	244.70
0.62000	-3708.70	102.78	3.46	-3821.44	133.23	18.65	-3894.49	317.08	3.72	-3885.90	314.35	35.51	-3485.65	-93.36	3.56	-3592.92	-80.77	10.50	-1719.33	-41.02	138.47	-1732.42	-46.33	189.90	-3908.32	127.38	1335.33	0.00	0.00	0.00	-3573.37	-48.71	1711.07	-3755.51	147.60	1714.51	-697.16	-12.85	1696.04	-7165.17	444.91	2925.06	-244.07	1689.65	72.02	73.71	1190.15	72.46	245.25
0.63000	-3708.70	102.78	3.46	-3821.44	133.23	18.65	-3918.90	318.25	-0.67	-3902.70	313.54	32.65	-3485.65	-93.36	3.56	-3592.92	-80.77	10.50	-1719.33	-41.02	138.47	-1732.42	-46.33	189.90	-3889.60	128.80	1336.51	0.00	0.00	0.00	-3573.37	-48.71	1711.07	-3756.07	149.80	1714.30	-697.16	-12.85	1696.04	-7199.51	447.40	2939.97	-243.98	1691.75	71.35	73.34	1189.86	72.53	245.20
0.64000	-3708.70	102.78	3.46	-3821.44	133.23	18.65	-3910.29	317.89	2.51	-3888.20	314.93	35.40	-3485.65	-93.36	3.56	-3592.92	-80.77	10.50	-1719.33	-41.02	138.47	-1732.42	-46.33	189.90	-3904.23	128.80	1334.91	0.00	0.00	0.00	-3573.37	-48.71	1711.07	-3724.85	151.08	1711.88	-697.16	-12.85	1696.04	-7233.16	449.85	2954.62	-241.06	1690.25	72.41	73.53	1190.65	72.32	244.01
0.65000	-3708.70	102.78	3.46	-3821.44	133.23	18.65	-3883.27	317.74	6.14	-3898.94	314.65	34.00	-3485.65	-93.36	3.56	-3592.92	-80.77	10.50	-1719.33	-41.02	138.47	-1732.42	-46.33	189.90	-3937.00	125.45	1335.35	0.00	0.00	0.00	-3573.37	-48.71	1711.07	-3715.73	150.62	1712.32	-697.16	-12.85	1696.04	-7266.10	452.26	2969.02	-241.78	1689.99	72.59	72.68	1190.91	72.25	243.71
0.66000	-3708.70	102.78	3.46	-3821.44	133.23	18.65	-3897.28	315.77	3.78	-3905.06	314.43	32.12	-3485.65	-93.36	3.56	-3592.92	-80.77	10.50	-1719.33	-41.02	138.47	-1732.42	-46.33	189.90	-3902.84	125.99	1333.17	0.00	0.00	0.00	-3573.37	-48.71	1711.07	-3720.62	151.09	1710.65	-697.16	-12.85	1696.04	-7298.34	454.63	2983.17	-243.74	1690.94	71.55	76.20	1189.32	73.48	245.33
0.67000	-3708.70	102.78	3.46	-3821.44	133.23	18.65	-3928.53	317.38	-0.90	-3913.97	314.08	30.72	-3485.65	-93.36	3.56	-3592.92	-80.77	10.50	-1719.33	-41.02	138.47	-1732.42	-46.33	189.90	-3925.50	125.03	1334.45	0.00	0.00	0.00	-3573.37	-48.71	1711.07	-3687.51	150.38	1710.29	-697.16	-12.85	1696.04	-7329.89	456.96	2997.06	-238.52	1688.99	72.75	77.45	1188.98	73.65	245.62
0.68000	-3708.70	102.78	3.46	-3821.44	133.23	18.65	-3897.19	316.64	3.94	-3923.21	315.42	29.51	-3485.65	-93.36	3.56	-3592.92	-80.77	10.50	-1719.33	-41.02	138.47	-1732.42	-46.33	189.90	-3896.70	123.90	1333.47	0.00	0.00	0.00	-3573.37	-48.71	1711.07	-3682.22	151.68	1709.83	-697.16	-12.85	1696.04	-7360.75	459.25	3010.71	-241.96	1689.38	72.17	75.02	1188.91	72.93	245.34
0.69000	-3708.70	102.78	3.46	-3821.44	133.23	18.65	-3920.94	318.44	-1.02	-3915.26	315.54	30.04	-3485.65	-93.36	3.56	-3592.92	-80.77	10.50	-1719.33	-41.02	138.47	-1732.42	-46.33	189.90	-3897.62	122.50	1332.23	0.00	0.00	0.00	-3573.37	-48.71	1711.07	-3692.45	151.65	1709.81	-697.16	-12.85	1696.04	-7390.92	461.50	3024.11	-243.60	1691.68	71.25	72.60	1190.11	72.25	243.96
0.70000	-3708.70	102.78	3.46	-3821.44	133.23	18.65	-3930.48	317.89	-2.44	-3910.71	314.34	31.35	-3485.65	-93.36	3.56	-3592.92	-80.77	10.50	-1719.33	-41.02	138.47	-1732.42	-46.33	189.90	-3930.45	122.63	1332.32	0.00	0.00	0.00	-3573.37	-48.71	1711.07	-3693.31	152.21	1709.17	-697.16	-12.85	1696.04	-7420.41	463.71	3037.26	-242.15	1691.01	71.61	75.97	1189.17	73.36	244.75
0.71000	-3708.70	102.78	3.46	-3821.44	133.23	18.65	-3883.15	317.28	5.99	-3920.02	315.52	29.80	-3485.65	-93.36	3.56	-3592.92	-80.77	10.50	-1719.33	-41.02	138.47	-1732.42	-46.33	189.90	-3887.41	120.86	1332.18	0.00	0.00	0.00	-3573.37	-48.71	1711.07	-3714.00	151.00	1710.53	-697.16	-12.85	1696.04	-7449.23	465.88	3050.16	-240.66	1689.13	72.64	78.37	1188.68	73.89	247.07
0.72000	-3708.70	102.78	3.46	-3821.44	133.23	18.65	-3902.74	317.35	3.02	-3921.89	316.66	29.52	-3485.65	-93.36	3.56	-3592.92	-80.77	10.50	-1719.33	-41.02	138.47	-1732.42	-46.33	189.90	-3879.26	120.03	1332.16	0.00	0.00	0.00	-3573.37	-48.71	1711.07	-3683.02	150.78	1709.23	-697.16	-12.85	1696.04	-7477.36	468.01	3062.82	-239.12	1687.66	73.49	77.31	1188.94	73.83	245.77
0.73000	-3708.70	102.78	3.46	-3821.44	133.23	18.65	-3889.40	318.29	4.82	-3913.52	315.72	30.49	-3485.65	-93.36	3.56	-3592.92	-80.77	10.50	-1719.33	-41.02	138.47	-1732.42	-46.33	189.90	-3869.07	119.07	1331.22	0.00	0.00	0.00	-3573.37	-48.71	1711.07	-3673.08	150.34	1710.00	-697.16	-12.85	1696.04	-7504.82	470.11	3075.24	-242.85	1689.55	72.10	75.43	1189.13	73.20	244.19
0.74000	-3708.70	102.78	3.46	-3821.44	133.23	18.65	-3886.44	317.25	6.18	-3919.04	315.25	30.06	-3485.65	-93.36	3.56	-3592.92	-80.77	10.50	-1719.33	-41.02	138.47	-1732.42	-46.33	189.90	-3876.07	120.25	1332.26	0.00	0.00	0.00	-3573.37	-48.71	1711.07	-3676.84	150.81	1710.32	-697.16	-12.85	1696.04	-7531.62	472.16	3087.41	-243.67	1691.08	71.58	75.28	1190.05	72.91	246.70
0.75000	-3708.70	102.78	3.46	-3821.44	133.23	18.65	-3916.58	318.11	0.75	-3890.18	315.14	34.56	-3485.65	-93.36	3.56	-3592.92	-80.77	10.50	-1719.33	-41.02	138.47	-1732.42	-46.33	189.90	-3875.68	118.44	1331.86	0.00	0.00	0.00	-3573.37	-48.71	1711.07	-3677.57	151.84	1710.97	-697.16	-12.85	1696.04	-7557.75	474.18	3099.34	-242.73	1690.14	72.06	73.97	1190.10	72.49	242.99
0.76000	-3708.70	102.78	3.46	-3821.44	133.23	18.65	-3912.50	319.02	1.31	-3901.21	315.38	32.70	-3485.65	-93.36	3.56	-3592.92	-80.77	10.50	-1719.33	-41.02	138.47	-1732.42	-46.33	189.90	-3813.93	115.93	1330.88	0.00	0.00	0.00	-3573.37	-48.71	1711.07	-3667.76	149.53	1710.38	-697.16	-12.85	1696.04	-7583.22	476.16	3111.03	-242.65	1689.92	72.12	72.50	1190.23	72.25	244.65
0.77000	-3708.70	102.78	3.46	-3821.44	133.23	18.65	-3919.77	318.47	1.20	-3914.17	315.65	30.54	-3485.65	-93.36	3.56	-3592.92	-80.77	10.50	-1719.33	-41.02	138.47	-1732.42	-46.33	189.90	-3842.71	114.81	1330.71	0.00	0.00	0.00	-3573.37	-48.71	1711.07	-3657.96	148.15	1709.93	-697.16	-12.85	1696.04	-7608.03	478.10	3122.49	-237.49	1687.26	73.76	75.82	1189.19	73.40	242.46
0.78000	-3708.70	102.78	3.46	-3821.44	133.23	18.65	-3897.86	317.46	4.07	-3915.25	315.57	30.36	-3485.65	-93.36	3.56	-3592.92	-80.77	10.50	-1719.33	-41.02	138.47	-1732.42	-46.33	189.90	-3839.32	113.38	1330.87	0.00	0.00	0.00	-3573.37	-48.71	1711.07	-3681.13	148.03	1712.06	-697.16	-12.85	1696.04	-7632.18	480.00	3133.71	-239.30	1689.47	72.72	77.37	1188.77	73.80	242.59
0.79000	-3708.70	102.78	3.46	-3821.44	133.23	18.65	-3904.48	317.30	3.05	-3907.85	315.95	31.98	-3485.65	-93.36	3.56	-3592.92	-80.77	10.50	-1719.33	-41.02	138.47	-1732.42	-46.33	189.90	-3843.43	112.14	1329.56	0.00	0.00	0.00	-3573.37	-48.71	1711.07	-3647.31	145.58	1711.46	-697.16	-12.85	1696.04	-7655.69	481.87	3144.69	-239.35	1688.39	73.09	73.63	1189.48	73.06	245.71
0.80000	-3708.70	102.78	3.46	-3821.44	133.23	18.65	-3937.98	318.92	-1.24	-3903.00	316.49	32.45	-3485.65	-93.36	3.56	-3592.92	-80.77	10.50	-1719.33	-41.02	138.47	-1732.42	-46.33	189.90	-3830.67	110.48	1329.37	0.00	0.00	0.00	-3573.37	-48.71	1711.07	-3642.99	144.15	1714.25	-697.16	-12.85	1696.04	-7678.55	483.70	3155.44	-240.44	1688.85	72.62	74.12	1189.03	73.04	245.39
0.81000	-3708.70	102.78	3.46	-3821.44	133.23	18.65	-3886.27	317.70	6.17	-3879.91	315.24	37.01	-3485.65	-93.36	3.56	-3592.92	-80.77	10.50	-1719.33	-41.02	138.47	-1732.42	-46.33	189.90	-3834.60	110.28	1329.23	0.00	0.00	0.00	-3573.37	-48.71	1711.07	-3615.71	143.59	1711.76	-697.16	-12.85	1696.04	-7700.76	485.49	3165.95	-240.76	1690.91	72.17	72.49	1189.75	72.22	244.99
0.82000	-3708.70	102.78	3.46	-3821.44	133.23	18.65	-3928.81	316.37	-1.13	-3913.65	315.80	30.50	-3485.65	-93.36	3.56	-3592.92	-80.77	10.50	-1719.33	-41.02	138.47	-1732.42	-46.33	189.90	-3815.20	109.48	1329.29	0.00	0.00	0.00	-3573.37	-48.71	1711.07	-3598.09	142.86	1711.53	-697.16	-12.85	1696.04	-7722.33	487.24	3176.23	-239.67	1689.92	72.97	72.21	1190.05	72.52	242.23
0.83000	-3708.70	102.78	3.46	-3821.44	133.23	18.65	-3902.30	315.91	3.23	-3904.13	315.49	32.19	-3485.65	-93.36	3.56	-3592.92	-80.77	10.50	-1719.33	-41.02	138.47	-1732.42	-46.33	189.90	-3811.15	106.94	1329.16	0.00	0.00	0.00	-3573.37	-48.71	1711.07	-3598.02	140.62	1712.86	-697.16	-12.85	1696.04	-7743.27	488.96	3186.28	-238.01	1689.06	73.14	73.44	1189.56	73.00	243.65
0.84000	-3708.70	102.78	3.46	-3821.44	133.23	18.65	-3889.91	317.19	6.11	-3901.63	315.26	33.65	-3485.65	-93.36	3.56	-3592.92	-80.77	10.50	-1719.33	-41.02	138.47	-1732.42	-46.33	189.90	-3812.19	105.15	1327.67	0.00	0.00	0.00	-3573.37	-48.71	1711.07	-3609.99	137.34	1714.13	-697.16	-12.85	1696.04	-7763.58	490.63	3196.11	-237.60	1688.17	73.30	79.47	1187.43	74.75	243.40
0.85000	-3708.70	102.78	3.46	-3821.44	133.23	18.65	-3895.29	316.50	3.67	-3897.12	315.50	34.09	-3485.65	-93.36	3.56	-3592.92	-80.77	10.50	-1719.33	-41.02	138.47	-1732.42	-46.33	189.90	-3810.92	104.33	1327.02	0.00	0.00	0.00	-3573.37	-48.71	1711.07	-3597.34	135.25	1715.61	-697.16	-12.85	1696.04	-7783.25	492.28	3205.70	-239.73	1687.46	73.12	74.47	1189.85	72.89	245.56
0.86000	-3708.70	102.78	3.46	-3821.44	133.23	18.65	-3938.64	317.53	-1.37	-3913.82	315.92	30.91	-3485.65	-93.36	3.56	-3592.92	-80.77	10.50	-1719.33	-41.02	138.47	-1732.42	-46.33	189.90	-3797.61	104.17	1326.46	0.00	0.00	0.00	-3573.37	-48.71	1711.07	-3601.78	132.88	1715.62	-697.16	-12.85	1696.04	-7802.30	493.88	3215.07	-241.87	1689.96	72.30	71.05	1191.04	71.73	244.32
0.87000	-3708.70	102.78	3.46	-3821.44	133.23	18.65	-3934.21	318.23	-2.99	-3902.15	315.43	32.91	-3485.65	-93.36	3.56	-3592.92	-80.77	10.50	-1719.33	-41.02	138.47	-1732.42	-46.33	189.90	-3800.91	102.27	1325.98	0.00	0.00	0.00	-3573.37	-48.71	1711.07	-3653.40	130.82	1717.45	-697.16	-12.85	1696.04	-7820.73	495.45	3224.21	-239.99	1690.39	72.23	73.21	1190.42	72.47	243.22
0.88000	-3708.70	102.78	3.46	-3821.44	133.23	18.65	-3882.28	316.74	6.59	-3907.53	315.68	31.64	-3485.65	-93.36	3.56	-3592.92	-80.77	10.50	-1719.33	-41.02	138.47	-1732.42	-46.33	189.90	-3783.23	100.36	1324.48	0.00	0.00	0.00	-3573.37	-48.71	1711.07	-3632.88	128.61	1717.20	-697.16	-12.85	1696.04	-7838.54	496.98	3233.13	-241.65	1688.57	72.33	73.64	1190.16	72.54	244.15
0.89000	-3708.70	102.78	3.46	-3821.44	133.23	18.65	-3913.30	316.79	1.76	-3907.60	315.77	31.87	-3485.65	-93.36	3.56	-3592.92	-80.77	10.50	-1719.33	-41.02	138.47	-1732.42	-46.33	189.90	-3776.81	98.15	1324.47	0.00	0.00	0.00	-3573.37	-48.71	1711.07	-3650.13	123.63	1719.69	-697.16	-12.85	1696.04	-7855.73	498.48	3241.83	-242.24	1687.43	72.65	74.57	1189.35	72.93	243.93
0.90000	-3708.70	102.78	3.46	-3821.44	133.23	18.65	-3902.07	317.75	4.25	-3915.01	317.12	31.01	-3485.65	-93.36	3.56	-3592.92	-80.77	10.50	-1719.33	-41.02	138.47	-1732.42	-46.33	189.90	-3758.73	97.29	1324.87	0.00	0.00	0.00	-3573.37	-48.71	1711.07	-3636.26	121.84	1720.11	-697.16	-12.85	1696.04	-7872.31	499.94	3250.30	-244.45	1689.74	71.58	75.60	1189.14	73.30	245.57
0.91000	-3708.70	102.78	3.46	-3821.44	133.23	18.65	-3913.58	316.40	1.28	-3908.01	315.16	31.58	-3485.65	-93.36	3.56	-3592.92	-80.77	10.50	-1719.33	-41.02	138.47	-1732.42	-46.33	189.90	-3774.54	95.39	1323.58	0.00	0.00	0.00	-3573.37	-48.71	1711.07	-3627.70	118.15	1721.06	-697.16	-12.85	1696.04	-7888.29	501.37	3258.56	-241.22	1690.58	72.36	75.87	1189.18	73.36	244.23
0.92000	-3708.70	102.78	3.46	-3821.44	133.23	18.65	-3903.67	315.98	2.95	-3924.84	315.67	29.53	-3485.65	-93.36	3.56	-3592.92	-80.77	10.50	-1719.33	-41.02	138.47	-1732.42	-46.33	189.90	-3759.76	93.24	1323.00	0.00	0.00	0.00	-3573.37	-48.71	1711.07	-3635.02	113.83	1722.61	-697.16	-12.85	1696.04	-7903.66	502.76	3266.59	-241.07	1690.26	72.04	74.27	1189.57	72.89	245.63
0.93000	-3708.70	102.78	3.46	-3821.44	133.23	18.65	-3901.06	315.62	3.54	-3908.56	313.54	32.67	-3485.65	-93.36	3.56	-3592.92	-80.77	10.50	-1719.33	-41.02	138.47	-1732.42	-46.33	189.90	-3746.77	89.95	1322.74	0.00	0.00	0.00	-3573.37	-48.71	1711.07	-3575.22	111.38	1720.65	-697.16	-12.85	1696.04	-7918.42	504.11	3274.41	-243.26	1692.55	71.16	75.29	1190.11	72.86	245.93
0.94000	-3708.70	102.78	3.46	-3821.44	133.23	18.65	-3891.23	315.40	5.33	-3917.38	313.65	30.45	-3485.65	-93.36	3.56	-3592.92	-80.77	10.50	-1719.33	-41.02	138.47	-1732.42	-46.33	189.90	-3748.55	89.23	1321.78	0.00	0.00	0.00	-3573.37	-48.71	1711.07	-3587.29	108.14	1721.21	-697.16	-12.85	1696.04	-7932.59	505.43	3282.01	-241.22	1692.44	71.52	75.64	1189.87	72.82	244.88
0.95000	-3708.70	102.78	3.46	-3821.44	133.23	18.65	-3902.27	316.68	3.82	-3902.87	312.94	34.63	-3485.65	-93.36	3.56	-3592.92	-80.77	10.50	-1719.33	-41.02	138.47	-1732.42	-46.33	189.90	-3752.25	87.03	1321.26	0.00	0.00	0.00	-3573.37	-48.71	1711.07	-3554.18	104.77	1720.15	-697.16	-12.85	1696.04	-7946.17	506.71	3289.40	-239.34	1688.82	72.80	74.55	1189.48	72.88	244.50
0.96000	-3708.70	102.78	3.46	-3821.44	133.23	18.65	-3922.01	315.57	0.85	-3901.63	312.11	34.51	-3485.65	-93.36	3.56	-3592.92	-80.77	10.50	-1719.33	-41.02	138.47	-1732.42	-46.33	189.90	-3739.06	82.71	1322.01	0.00	0.00	0.00	-3573.37	-48.71	1711.07	-3588.64	102.73	1722.97	-697.16	-12.85	1696.04	-7959.16	507.96	3296.58	-240.19	1688.51	72.97	70.71	1191.06	71.76	246.57
0.97000	-3708.70	102.78	3.46	-3821.44	133.23	18.65	-3913.75	315.27	2.82	-3895.06	311.54	35.64	-3485.65	-93.36	3.56	-3592.92	-80.77	10.50	-1719.33	-41.02	138.47	-1732.42	-46.33	189.90	-3733.24	80.78	1319.93	0.00	0.00	0.00	-3573.37	-48.71	1711.07	-3585.23	96.88	1725.49	-697.16	-12.85	1696.04	-7971.56	509.17	3303.54	-241.31	1688.75	72.63	77.72	1188.63	73.96	244.96
0.98000	-3708.70	102.78	3.46	-3821.44	133.23	18.65	-3932.55	314.45	-0.06	-3884.34	311.46	37.45	-3485.65	-93.36	3.56	-3592.92	-80.77	10.50	-1719.33	-41.02	138.47	-1732.42	-46.33	189.90	-3732.15	78.66	1319.91	0.00	0.00	0.00	-3573.37	-48.71	1711.07	-3521.25	93.12	1723.11	-697.16	-12.85	1696.04	-7983.38	510.35	3310.29	-243.32	1689.13	72.29	74.39	1189.33	72.93	244.30
0.99000	-3708.70	102.78	3.46	-3821.44	133.23	18.65	-3950.54	315.20	-1.93	-3910.95	311.27	34.06	-3485.65	-93.36	3.56	-3592.92	-80.77	10.50	-1719.33	-41.02	138.47	-1732.42	-46.33	189.90	-3711.77	75.45	1319.78	0.00	0.00	0.00	-3573.37	-48.71	1711.07	-3535.13	91.25	1724.74	-697.16	-12.85	1696.04	-7994.62	511.50	3316.83	-246.62	1691.34	70.94	75.26	1188.19	73.57	243.71
1.00000	-3708.70	102.78	3.46	-3821.44	133.23	18.65	-3949.76	312.18	0.77	-3874.59	308.95	40.78	-3485.65	-93.36	3.56	-3592.92	-80.77	10.50	-1719.33	-41.02	138.47	-1732.42	-46.33	189.90	-3700.10	73.70	1319.39	0.00	0.00	0.00	-3573.37	-48.71	1711.07	-3534.41	85.74	1725.95	-697.16	-12.85	1696.04	-8005.28	512.61	3323.16	-243.00	1690.67	71.55	77.01	1188.70	73.68	241.98
1.01000	-3708.70	102.78	3.46	-3821.44	133.23	18.65	-3903.69	309.98	7.70	-3888.12	309.01	38.54	-3485.65	-93.36	3.56	-3592.92	-80.77	10.50	-1719.33	-41.02	138.47	-1732.42	-46.33	189.90	-3718.81	71.54	1319.24	0.00	0.00	0.00	-3573.37	-48.71	1711.07	-3508.40	83.39	1725.94	-697.16	-12.85	1696.04	-8015.37	513.68	3329.29	-244.25	1691.54	71.26	73.85	1190.53	72.56	246.03
1.02000	-3708.70	102.78	3.46	-3821.44	133.23	18.65	-3926.01	310.42	5.99	-3890.90	307.66	40.37	-3485.65	-93.36	3.56	-3592.92	-80.77	10.50	-1719.33	-41.02	138.47	-1732.42	-46.33	189.90	-3699.58	68.96	1319.12	0.00	0.00	0.00	-3573.37	-48.71	1711.07	-3529.54	79.28	1728.63	-697.16	-12.85	1696.04	-8024.89	514.72	3335.21	-243.82	1691.58	71.53	72.01	1190.87	72.13	243.19
1.03000	-3708.70	102.78	3.46	-3821.44	133.23	18.65	-3956.13	309.72	2.38	-3893.82	305.65	41.72	-3485.65	-93.36	3.56	-3592.92	-80.77	10.50	-1719.33	-41.02	138.47	-1732.42	-46.33	189.90	-3701.48	65.76	1320.39	0.00	0.00	0.00	-3573.37	-48.71	1711.07	-3547.19	75.40	1729.19	-697.16	-12.85	1696.04	-8033.84	515.73	3340.92	-242.79	1689.69	72.26	73.46	1189.81	72.60	245.62
1.04000	-3708.70	102.78	3.46	-3821.44	133.23	18.65	-3933.67	308.36	8.24	-3899.36	305.62	42.49	-3485.65	-93.36	3.56	-3592.92	-80.77	10.50	-1719.33	-41.02	138.47	-1732.42	-46.33	189.90	-3700.14	63.02	1319.61	0.00	0.00	0.00	-3573.37	-48.71	1711.07	-3555.97	72.12	1731.21	-697.16	-12.85	1696.04	-8042.24	516.71	3346.43	-238.67	1688.84	73.12	72.57	1189.63	72.55	247.47
1.05000	-3708.70	102.78	3.46	-3821.44	133.23	18.65	-3949.28	307.66	10.10	-3887.18	304.29	46.39	-3485.65	-93.36	3.56	-3592.92	-80.77	10.50	-1719.33	-41.02	138.47	-1732.42	-46.33	189.90	-3695.43	60.48	1320.29	0.00	0.00	0.00	-3573.37	-48.71	1711.07	-3588.17	67.11	1734.33	-697.16	-12.85	1696.04	-8050.07	517.65	3351.74	-242.05	1690.84	71.71	74.27	1188.49	73.17	244.79
1.06000	-3708.70	102.78	3.46	-3821.41	133.23	18.66	-3940.73	307.04	12.75	-3887.05	303.89	49.27	-3485.65	-93.36	3.56	-3592.92	-80.77	10.50	-1719.33	-41.02	138.47	-1732.42	-46.33	189.90	-3685.10	58.11	1321.14	0.00	0.00	0.00	-3573.43	-48.72	1711.07	-3593.80	62.49	1735.91	-697.16	-12.85	1696.04	-8057.35	518.55	3356.85	-243.61	1690.35	71.68	75.51	1188.98	73.39	244.20
1.07000	-3708.70	102.78	3.46	-3791.15	133.13	21.47	-3913.14	305.33	19.79	-3890.51	302.51	52.60	-3485.65	-93.36	3.56	-3592.92	-80.77	10.50	-1719.33	-41.02	138.47	-1732.42	-46.33	189.90	-3679.68	56.81	1322.29	0.00	0.00	0.00	-3632.00	-56.46	1713.36	-3590.09	59.03	1740.64	-697.16	-12.85	1696.04	-8064.09	519.43	3361.76	-242.11	1691.50	71.60	75.75	1189.53	73.39	242.82
1.08000	-3708.70	102.78	3.46	-3780.32	136.12	23.12	-3907.13	302.89	24.37	-3881.97	301.10	56.73	-3485.65	-93.36	3.56	-3592.92	-80.77	10.50	-1719.33	-41.02	138.47	-1732.42	-46.33	189.90	-3667.98	54.41	1324.08	0.00	0.00	0.00	-3575.54	-58.41	1713.13	-3573.20	53.34	1741.14	-697.16	-12.85	1696.04	-8070.27	520.27	3366.48	-238.49	1689.27	73.02	75.80	1189.49	73.29	246.61
1.09000	-3708.70	102.78	3.46	-3812.82	134.16	17.24	-3956.71	302.72	20.28	-3872.94	300.78	62.52	-3485.65	-93.36	3.56	-3592.92	-80.77	10.50	-1719.33	-41.02	138.47	-1732.42	-46.33	189.90	-3673.27	51.82	1324.42	0.00	0.00	0.00	-3566.70	-61.68	1714.15	-3562.48	47.22	1741.12	-697.16	-12.85	1696.04	-8075.91	521.08	3370.99	-241.41	1688.10	72.94	76.43	1189.28	73.56	242.38
1.10000	-3708.70	102.78	3.46	-3774.77	133.37	23.63	-3915.28	299.97	32.27	-3865.10	298.50	67.01	-3485.65	-93.36	3.56	-3592.92	-80.77	10.50	-1719.33	-41.02	138.47	-1732.42	-46.33	189.90	-3670.03	49.30	1325.94	0.00	0.00	0.00	-3569.60	-66.38	1715.37	-3561.58	46.25	1742.83	-697.16	-12.85	1696.04	-8081.01	521.85	3375.31	-239.15	1688.76	73.21	75.17	1189.81	72.94	243.37
1.11000	-3708.70	102.78	3.46	-3786.30	133.40	20.97	-3889.89	299.58	39.97	-3856.79	297.73	74.05	-3485.65	-93.36	3.56	-3592.92	-80.77	10.50	-1719.33	-41.02	138.47	-1732.42	-46.33	189.90	-3658.56	46.87	1327.55	0.00	0.00	0.00	-3556.33	-70.11	1716.78	-3583.14	40.50	1746.30	-697.16	-12.85	1696.04	-8085.57	522.59	3379.44	-240.96	1690.35	72.27	73.64	1189.29	72.90	244.22
1.12000	-3708.70	102.78	3.46	-3789.96	133.92	21.10	-3904.89	297.00	42.86	-3846.71	295.36	82.16	-3485.65	-93.36	3.56	-3592.92	-80.77	10.50	-1719.33	-41.02	138.47	-1732.42	-46.33	189.90	-3644.55	45.62	1329.59	0.00	0.00	0.00	-3533.19	-73.30	1717.40	-3604.86	37.03	1748.82	-697.16	-12.85	1696.04	-8089.60	523.30	3383.37	-236.95	1686.76	73.75	75.59	1189.08	73.49	243.77
1.13000	-3708.70	102.78	3.46	-3759.97	131.68	24.41	-3915.93	295.25	48.75	-3856.53	292.76	86.33	-3485.65	-93.36	3.56	-3592.92	-80.77	10.50	-1719.33	-41.02	138.47	-1732.42	-46.33	189.90	-3643.00	43.81	1330.38	0.00	0.00	0.00	-3526.63	-74.28	1718.47	-3565.96	33.34	1748.58	-697.16	-12.85	1696.04	-8093.10	523.98	3387.11	-242.20	1690.50	72.01	76.99	1188.38	73.84	246.79
1.14000	-3708.70	102.78	3.46	-3790.77	130.70	19.87	-3916.95	291.58	54.93	-3860.59	289.11	91.75	-3485.65	-93.36	3.56	-3592.92	-80.77	10.50	-1719.33	-41.02	138.47	-1732.42	-46.33	189.90	-3659.26	41.02	1331.30	0.00	0.00	0.00	-3545.58	-80.60	1719.67	-3540.97	30.52	1749.85	-697.16	-12.85	1696.04	-8096.07	524.63	3390.67	-240.86	1688.10	73.05	75.11	1189.73	73.04	245.54
1.15000	-3708.70	102.78	3.46	-3770.94	127.90	22.61	-3882.77	289.98	67.12	-3843.05	285.27	100.58	-3485.65	-93.36	3.56	-3592.92	-80.77	10.50	-1719.33	-41.02	138.47	-1732.42	-46.33	189.90	-3643.26	38.35	1333.05	0.00	0.00	0.00	-3563.32	-83.93	1720.68	-3542.25	27.79	1752.28	-697.16	-12.85	1696.04	-8098.52	525.24	3394.03	-240.67	1688.66	72.68	76.26	1189.73	73.35	245.02
1.16000	-3708.70	102.78	3.46	-3792.15	127.51	20.64	-3861.43	286.15	76.95	-3822.38	282.17	109.18	-3485.65	-93.36	3.56	-3592.92	-80.77	10.50	-1719.33	-41.02	138.47	-1732.42	-46.33	189.90	-3641.47	36.26	1333.62	0.00	0.00	0.00	-3547.37	-89.16	1721.47	-3524.57	21.08	1751.64	-697.16	-12.85	1696.04	-8100.45	525.83	3397.21	-240.36	1688.11	73.08	75.99	1189.34	73.35	244.32
1.17000	-3708.70	102.78	3.46	-3827.47	125.70	10.10	-3844.55	282.67	86.71	-3786.77	280.04	122.04	-3485.65	-93.36	3.56	-3592.92	-80.77	10.50	-1719.33	-41.02	138.47	-1732.42	-46.33	189.90	-3630.12	33.78	1333.58	0.00	0.00	0.00	-3557.65	-92.29	1723.99	-3530.78	16.23	1752.84	-697.16	-12.85	1696.04	-8101.87	526.38	3400.19	-238.73	1686.74	73.48	74.85	1190.02	72.79	243.07
1.18000	-3708.70	102.78	3.46	-3808.27	123.90	9.71	-3852.46	281.24	92.15	-3784.45	278.17	129.26	-3485.65	-93.36	3.56	-3592.92	-80.77	10.50	-1719.33	-41.02	138.47	-1732.42	-46.33	189.90	-3616.58	31.98	1333.86	0.00	0.00	0.00	-3562.22	-95.24	1724.61	-3541.83	12.71	1754.75	-697.16	-12.85	1696.04	-8102.77	526.90	3403.00	-240.75	1688.46	72.74	72.53	1190.19	72.33	245.51
1.19000	-3708.70	102.78	3.46	-3787.81	123.08	13.71	-3847.25	279.11	102.29	-3806.85	275.96	133.91	-3485.65	-93.36	3.56	-3592.92	-80.77	10.50	-1719.33	-41.02	138.47	-1732.42	-46.33	189.90	-3611.45	30.60	1333.99	0.00	0.00	0.00	-3527.67	-98.24	1723.65	-3549.51	10.21	1756.97	-697.16	-12.85	1696.04	-8103.17	527.38	3405.62	-241.68	1690.41	72.02	74.11	1189.81	72.98	244.76
1.20000	-3708.70	102.78	3.46	-3778.10	123.43	17.03	-3811.18	276.91	115.60	-3813.16	272.46	140.70	-3485.65	-93.36	3.56	-3592.92	-80.77	10.50	-1719.33	-41.02	138.47	-1732.42	-46.33	189.90	-3607.09	28.65	1333.86	0.00	0.00	0.00	-3532.07	-101.36	1724.73	-3528.94	7.61	1757.15	-697.16	-12.85	1696.04	-8103.06	527.84	3408.06	-241.27	1688.39	72.78	76.30	1189.54	73.45	242.43
1.21000	-3708.70	102.78	3.46	-3784.49	121.45	17.24	-3831.61	274.37	122.56	-3807.62	270.78	151.13	-3485.65	-93.36	3.56	-3592.92	-80.77	10.50	-1719.33	-41.02	138.47	-1732.42	-46.33	189.90	-3586.27	27.47	1334.61	0.00	0.00	0.00	-3511.84	-104.48	1723.34	-3532.89	4.85	1757.55	-697.16	-12.85	1696.04	-8102.45	528.27	3410.32	-241.63	1688.37	72.62	74.29	1189.82	72.60	242.48
1.22000	-3708.70	102.78	3.46	-3780.31	120.08	20.15	-3847.35	270.19	126.40	-3825.08	268.29	157.23	-3485.65	-93.36	3.56	-3592.92	-80.77	10.50	-1719.33	-41.02	138.47	-1732.42	-46.33	189.90	-3600.08	24.86	1334.57	0.00	0.00	0.00	-3487.58	-108.26	1723.67	-3503.92	1.26	1757.76	-697.16	-12.85	1696.04	-8101.35	528.66	3412.39	-242.29	1689.24	72.17	73.46	1190.58	72.36	245.78
1.23000	-3708.69	102.78	3.46	-3793.67	118.95	18.70	-3835.34	265.92	135.26	-3784.90	261.86	169.17	-3485.65	-93.36	3.56	-3592.92	-80.77	10.50	-1719.33	-41.02	138.47	-1732.42	-46.33	189.90	-3579.57	22.66	1334.21	0.00	0.00	0.00	-3545.55	-111.64	1728.22	-3507.12	-1.33	1759.27	-697.16	-12.85	1696.04	-8099.75	529.03	3414.29	-239.57	1688.90	72.65	75.83	1188.68	73.52	245.89
1.24000	-3698.69	103.31	5.78	-3753.67	119.42	26.54	-3850.00	260.41	139.90	-3795.50	258.07	173.91	-3485.65	-93.36	3.56	-3592.92	-80.77	10.50	-1719.33	-41.02	138.47	-1732.42	-46.33	189.90	-3577.00	20.92	1333.75	0.00	0.00	0.00	-3511.17	-114.26	1726.84	-3534.40	-3.42	1761.85	-697.16	-12.85	1696.04	-8097.66	529.36	3416.01	-237.07	1688.40	73.48	73.54	1189.00	72.92	241.60
1.25000	-3680.94	103.21	7.30	-3771.23	119.34	23.47	-3818.78	254.02	148.50	-3802.74	253.20	178.12	-3485.65	-93.36	3.56	-3592.92	-80.77	10.50	-1719.33	-41.02	138.47	-1732.42	-46.33	189.90	-3589.19	18.46	1335.03	0.00	0.00	0.00	-3489.64	-116.72	1726.49	-3498.56	-5.61	1760.22	-697.16	-12.85	1696.04	-8095.08	529.66	3417.56	-239.27	1689.13	72.84	75.75	1189.58	73.22	242.67
1.26000	-3699.90	107.58	1.34	-3744.67	119.99	25.66	-3806.36	246.59	152.78	-3801.89	249.21	185.95	-3485.65	-93.36	3.56	-3592.92	-80.77	10.50	-1719.33	-41.02	138.47	-1732.42	-46.33	189.90	-3578.80	16.97	1334.90	0.00	0.00	0.00	-3489.84	-119.59	1728.78	-3494.41	-9.55	1761.31	-697.16	-12.85	1696.04	-8092.02	529.94	3418.93	-244.14	1690.53	71.56	75.36	1189.43	73.33	245.53
1.27000	-3629.79	108.15	10.14	-3712.96	120.74	29.11	-3745.24	238.94	165.36	-3801.06	245.27	193.68	-3485.65	-93.36	3.56	-3592.92	-80.77	10.50	-1719.33	-41.02	138.47	-1732.42	-46.33	189.90	-3579.62	14.94	1335.00	0.00	0.00	0.00	-3472.56	-121.36	1726.57	-3491.71	-12.04	1761.45	-697.16	-12.85	1696.04	-8088.48	530.18	3420.13	-242.79	1688.04	72.63	78.29	1187.87	74.31	243.93
1.28000	-3632.12	110.26	6.43	-3697.52	121.90	27.64	-3819.81	235.46	152.97	-3800.22	241.39	201.31	-3485.65	-93.36	3.56	-3592.92	-80.77	10.50	-1719.33	-41.02	138.47	-1732.42	-46.33	189.90	-3584.46	13.55	1336.03	0.00	0.00	0.00	-3471.71	-121.68	1726.20	-3474.13	-12.65	1761.40	-697.16	-12.85	1696.04	-8084.46	530.40	3421.16	-236.34	1685.83	74.41	74.76	1189.23	73.10	243.99
1.29000	-3644.24	113.23	2.79	-3680.05	121.77	28.95	-3818.87	229.64	157.54	-3799.39	237.57	208.84	-3485.65	-93.36	3.56	-3592.92	-80.77	10.50	-1719.33	-41.02	138.47	-1732.42	-46.33	189.90	-3566.05	12.16	1336.65	0.00	0.00	0.00	-3503.46	-124.17	1729.15	-3498.58	-13.46	1763.68	-697.16	-12.85	1696.04	-8079.97	530.58	3422.01	-237.55	1689.98	72.76	73.56	1190.07	72.57	244.04
1.30000	-3608.76	113.76	4.28	-3660.27	122.88	27.76	-3817.94	223.90	162.08	-3798.57	233.80	216.27	-3485.65	-93.36	3.56	-3592.92	-80.77	10.50	-1719.33	-41.02	138.47	-1732.42	-46.33	189.90	-3578.43	10.31	1336.29	0.00	0.00	0.00	-3450.11	-124.51	1728.24	-3474.42	-15.84	1764.42	-697.16	-12.85	1696.04	-8075.02	530.74	3422.70	-243.04	1691.73	71.27	74.69	1188.44	73.16	246.43
1.31000	-3589.23	115.27	5.37	-3660.83	122.06	23.10	-3817.02	218.24	166.60	-3797.74	230.08	223.60	-3485.65	-93.36	3.56	-3592.92	-80.77	10.50	-1719.33	-41.02	138.47	-1732.42	-46.33	189.90	-3562.60	8.27	1336.66	0.00	0.00	0.00	-3474.50	-123.83	1730.85	-3485.51	-17.85	1765.16	-697.16	-12.85	1696.04	-8069.59	530.86	3423.22	-242.57	1690.36	71.69	74.27	1189.02	72.90	243.42
1.32000	-3546.27	117.86	6.69	-3632.72	121.24	24.18	-3816.12	212.66	171.09	-3796.92	226.42	230.84	-3485.65	-93.36	3.56	-3592.92	-80.77	10.50	-1719.33	-41.02	138.47	-1732.42	-46.33	189.90	-3568.11	7.06	1337.53	0.00	0.00	0.00	-3449.04	-125.79	1731.40	-3488.10	-18.87	1764.05	-697.16	-12.85	1696.04	-8063.71	530.96	3423.57	-243.29	1689.67	71.69	75.23	1189.16	73.29	244.34
1.33000	-3554.79	117.93	2.36	-3585.04	121.12	27.39	-3815.23	207.16	175.55	-3796.10	222.81	237.98	-3485.65	-93.36	3.56	-3592.92	-80.77	10.50	-1719.33	-41.02	138.47	-1732.42	-46.33	189.90	-3550.18	5.76	1337.35	0.00	0.00	0.00	-3456.13	-128.59	1732.62	-3501.11	-19.32	1766.17	-697.16	-12.85	1696.04	-8057.36	531.02	3423.76	-241.38	1688.20	72.80	72.71	1190.55	72.48	242.43
1.34000	-3529.62	116.74	3.60	-3585.63	119.59	23.63	-3814.34	201.74	179.99	-3795.29	219.26	245.02	-3485.65	-93.36	3.56	-3592.92	-80.77	10.50	-1719.33	-41.02	138.47	-1732.42	-46.33	189.90	-3539.73	4.38	1337.50	0.00	0.00	0.00	-3440.02	-124.40	1733.18	-3468.12	-17.55	1765.77	-697.16	-12.85	1696.04	-8050.57	531.06	3423.78	-240.16	1686.85	73.29	73.41	1189.86	72.51	246.34
1.35000	-3487.20	117.11	5.73	-3550.52	119.07	24.45	-3813.47	196.39	184.41	-3794.47	215.76	251.97	-3485.65	-93.36	3.56	-3592.92	-80.77	10.50	-1719.33	-41.02	138.47	-1732.42	-46.33	189.90	-3526.60	3.32	1337.23	0.00	0.00	0.00	-3475.10	-127.87	1735.84	-3445.05	-18.53	1765.37	-697.16	-12.85	1696.04	-8043.32	531.07	3423.64	-242.90	1689.90	72.12	72.98	1190.09	72.38	243.78
1.36000	-3462.67	118.03	5.87	-3516.16	117.02	25.38	-3812.61	191.13	188.80	-3793.65	212.32	258.82	-3485.65	-93.36	3.56	-3592.92	-80.77	10.50	-1719.33	-41.02	138.47	-1732.42	-46.33	189.90	-3520.99	1.56	1337.11	0.00	0.00	0.00	-3467.20	-127.65	1735.90	-3465.46	-17.64	1766.12	-697.16	-12.85	1696.04	-8035.62	531.05	3423.34	-242.53	1691.03	71.94	73.61	1189.58	72.76	243.37
1.37000	-3438.85	118.89	6.00	-3487.63	113.89	26.74	-3811.76	185.94	193.16	-3792.84	208.93	265.57	-3485.65	-93.36	3.56	-3592.92	-80.77	10.50	-1719.33	-41.02	138.47	-1732.42	-46.33	189.90	-3509.15	0.32	1336.99	0.00	0.00	0.00	-3438.68	-129.80	1735.78	-3409.69	-17.38	1762.64	-697.16	-12.85	1696.04	-8027.48	531.01	3422.87	-242.87	1692.46	71.20	76.36	1189.20	73.39	245.27
1.38000	-3415.70	119.70	6.13	-3463.92	113.74	26.33	-3810.91	180.82	197.50	-3792.02	205.59	272.23	-3485.65	-93.36	3.56	-3592.92	-80.77	10.50	-1719.33	-41.02	138.47	-1732.42	-46.33	189.90	-3522.12	-1.31	1336.94	0.00	0.00	0.00	-3454.34	-128.00	1737.29	-3453.96	-18.30	1764.88	-697.16	-12.85	1696.04	-8018.90	530.93	3422.25	-240.59	1688.98	72.52	72.92	1190.13	72.17	244.88
1.39000	-3393.23	120.47	6.25	-3443.57	111.39	25.03	-3810.08	175.79	201.82	-3791.20	202.30	278.80	-3485.65	-93.36	3.56	-3592.92	-80.77	10.50	-1719.33	-41.02	138.47	-1732.42	-46.33	189.90	-3501.50	-3.00	1336.90	0.00	0.00	0.00	-3440.68	-127.63	1736.98	-3450.81	-18.93	1765.49	-697.16	-12.85	1696.04	-8009.88	530.83	3421.47	-243.46	1692.27	71.19	73.35	1191.35	72.28	245.92
1.40000	-3371.42	121.18	6.37	-3432.28	109.41	24.10	-3809.25	170.83	206.10	-3790.38	199.06	285.27	-3485.65	-93.36	3.56	-3592.92	-80.77	10.50	-1719.33	-41.02	138.47	-1732.42	-46.33	189.90	-3505.95	-3.98	1336.29	0.00	0.00	0.00	-3438.08	-129.29	1736.14	-3380.98	-16.83	1762.01	-697.16	-12.85	1696.04	-8000.43	530.70	3420.54	-244.10	1691.07	71.31	73.60	1190.73	72.38	246.05
1.41000	-3350.27	121.84	6.49	-3390.67	109.19	27.67	-3808.42	165.94	210.37	-3789.56	195.88	291.65	-3485.65	-93.36	3.56	-3592.92	-80.77	10.50	-1719.33	-41.02	138.47	-1732.42	-46.33	189.90	-3486.59	-5.63	1335.29	0.00	0.00	0.00	-3430.72	-128.64	1737.82	-3393.31	-16.69	1763.76	-697.16	-12.85	1696.04	-7990.55	530.54	3419.45	-242.67	1689.47	72.32	74.00	1190.09	72.78	244.85
1.42000	-3329.77	122.46	6.59	-3389.87	107.66	24.61	-3807.60	161.13	214.60	-3788.73	192.75	297.94	-3485.65	-93.36	3.56	-3592.92	-80.77	10.50	-1719.33	-41.02	138.47	-1732.42	-46.33	189.90	-3489.19	-6.73	1335.02	0.00	0.00	0.00	-3409.18	-126.78	1736.40	-3425.91	-15.30	1765.25	-697.16	-12.85	1696.04	-7980.24	530.35	3418.20	-244.09	1690.36	71.95	75.02	1189.74	72.93	246.79
1.43000	-3309.90	123.03	6.70	-3362.10	105.77	27.31	-3806.79	156.39	218.82	-3787.89	189.67	304.13	-3485.65	-93.36	3.56	-3592.92	-80.77	10.50	-1719.33	-41.02	138.47	-1732.42	-46.33	189.90	-3478.01	-6.83	1334.17	0.00	0.00	0.00	-3430.16	-125.84	1737.95	-3447.99	-13.35	1764.72	-697.16	-12.85	1696.04	-7969.51	530.14	3416.81	-244.34	1691.73	71.34	74.33	1189.73	72.88	246.01
1.44000	-3290.66	123.55	6.80	-3322.43	105.03	31.60	-3805.98	151.73	223.00	-3787.06	186.63	310.23	-3485.65	-93.36	3.56	-3592.92	-80.77	10.50	-1719.33	-41.02	138.47	-1732.42	-46.33	189.90	-3491.54	-7.96	1333.79	0.00	0.00	0.00	-3404.35	-126.01	1737.43	-3433.59	-13.74	1763.55	-697.16	-12.85	1696.04	-7958.36	529.90	3415.26	-244.61	1691.43	71.30	72.49	1190.38	72.24	244.93
1.45000	-3272.04	124.03	6.89	-3291.86	103.08	35.34	-3805.17	147.14	227.16	-3786.22	183.65	316.25	-3485.65	-93.36	3.56	-3592.92	-80.77	10.50	-1719.33	-41.02	138.47	-1732.42	-46.33	189.90	-3476.14	-9.11	1332.84	0.00	0.00	0.00	-3406.36	-122.85	1736.79	-3438.56	-13.52	1763.71	-697.16	-12.85	1696.04	-7946.79	529.63	3413.56	-242.47	1691.05	71.84	73.99	1189.95	72.65	244.91
1.46000	-3254.03	124.46	6.98	-3285.32	104.20	34.07	-3804.36	142.63	231.30	-3785.37	180.72	322.17	-3485.65	-93.36	3.56	-3592.92	-80.77	10.50	-1719.33	-41.02	138.47	-1732.42	-46.33	189.90	-3463.27	-9.78	1332.58	0.00	0.00	0.00	-3405.26	-122.51	1738.00	-3423.71	-12.77	1762.89	-697.16	-12.85	1696.04	-7934.82	529.34	3411.72	-243.54	1692.32	71.33	71.34	1190.03	72.08	244.63
1.47000	-3236.62	124.85	7.07	-3260.74	103.20	35.34	-3803.56	138.19	235.40	-3784.51	177.84	328.00	-3485.65	-93.36	3.56	-3592.92	-80.77	10.50	-1719.33	-41.02	138.47	-1732.42	-46.33	189.90	-3454.89	-10.73	1331.07	0.00	0.00	0.00	-3356.74	-121.64	1735.51	-3385.67	-12.43	1759.79	-697.16	-12.85	1696.04	-7922.43	529.02	3409.72	-240.58	1691.62	72.03	74.09	1189.65	72.57	245.21
1.48000	-3219.81	125.20	7.15	-3236.92	102.34	36.48	-3802.76	133.82	239.49	-3783.65	175.01	333.74	-3485.65	-93.36	3.56	-3592.92	-80.77	10.50	-1719.33	-41.02	138.47	-1732.42	-46.33	189.90	-3461.30	-12.35	1330.03	0.00	0.00	0.00	-3375.13	-120.77	1736.01	-3375.87	-9.76	1759.24	-697.16	-12.85	1696.04	-7909.64	528.67	3407.59	-241.12	1689.47	72.46	74.62	1188.74	72.95	244.38
1.49000	-3203.57	125.51	7.22	-3213.86	101.62	37.51	-3801.96	129.52	243.54	-3782.78	172.23	339.39	-3485.65	-93.36	3.56	-3592.92	-80.77	10.50	-1719.33	-41.02	138.47	-1732.42	-46.33	189.90	-3458.30	-12.96	1329.26	0.00	0.00	0.00	-3373.10	-121.06	1736.68	-3410.47	-10.26	1760.70	-697.16	-12.85	1696.04	-7896.45	528.29	3405.30	-238.68	1690.01	72.49	76.95	1189.28	73.50	244.37
1.50000	-3187.91	125.77	7.29	-3191.56	101.03	38.42	-3801.15	125.29	247.57	-3781.90	169.49	344.95	-3485.65	-93.36	3.56	-3592.92	-80.77	10.50	-1719.33	-41.02	138.47	-1732.42	-46.33	189.90	-3453.13	-13.16	1328.53	0.00	0.00	0.00	-3365.73	-118.86	1736.28	-3374.66	-8.15	1758.96	-697.16	-12.85	1696.04	-7882.86	527.89	3402.88	-239.20	1689.40	72.86	74.27	1189.70	72.94	243.13
1.51000	-3172.82	126.00	7.36	-3170.03	100.57	39.21	-3800.35	121.14	251.58	-3781.01	166.81	350.43	-3485.65	-93.36	3.56	-3592.92	-80.77	10.50	-1719.33	-41.02	138.47	-1732.42	-46.33	189.90	-3440.67	-13.72	1327.59	0.00	0.00	0.00	-3349.61	-117.99	1735.91	-3350.41	-6.81	1756.76	-697.16	-12.85	1696.04	-7868.88	527.47	3400.31	-244.91	1689.32	71.83	73.07	1189.83	72.58	242.69
1.52000	-3158.28	126.19	7.42	-3149.29	100.23	39.89	-3799.55	117.05	255.56	-3780.12	164.17	355.81	-3485.65	-93.36	3.56	-3592.92	-80.77	10.50	-1719.33	-41.02	138.47	-1732.42	-46.33	189.90	-3450.49	-13.68	1326.32	0.00	0.00	0.00	-3381.81	-117.22	1736.52	-3333.63	-6.72	1756.00	-697.16	-12.85	1696.04	-7854.51	527.01	3397.60	-244.40	1691.63	71.57	75.54	1188.99	73.17	244.73
1.53000	-3144.28	126.34	7.48	-3129.34	100.00	40.46	-3798.74	113.04	259.51	-3779.21	161.58	361.11	-3485.65	-93.36	3.56	-3592.92	-80.77	10.50	-1719.33	-41.02	138.47	-1732.42	-46.33	189.90	-3445.63	-13.55	1324.91	0.00	0.00	0.00	-3360.05	-115.71	1735.24	-3342.46	-7.60	1757.00	-697.16	-12.85	1696.04	-7839.75	526.53	3394.75	-241.55	1692.48	71.51	76.65	1188.86	73.58	244.47
1.54000	-3130.82	126.45	7.53	-3110.18	99.87	40.93	-3797.93	109.09	263.44	-3778.29	159.04	366.33	-3485.65	-93.36	3.56	-3592.92	-80.77	10.50	-1719.33	-41.02	138.47	-1732.42	-46.33	189.90	-3426.21	-13.40	1324.17	0.00	0.00	0.00	-3353.17	-113.79	1735.01	-3339.31	-3.98	1755.53	-697.16	-12.85	1696.04	-7824.60	526.03	3391.76	-239.08	1690.33	72.30	76.43	1188.80	73.62	244.48
1.55000	-3117.89	126.53	7.58	-3091.84	99.84	41.29	-3797.12	105.21	267.34	-3777.36	156.54	371.45	-3485.65	-93.36	3.56	-3592.92	-80.77	10.50	-1719.33	-41.02	138.47	-1732.42	-46.33	189.90	-3395.80	-13.23	1323.35	0.00	0.00	0.00	-3317.52	-112.38	1732.81	-3328.49	-0.14	1753.48	-697.16	-12.85	1696.04	-7809.08	525.50	3388.64	-241.45	1691.14	71.64	72.44	1189.37	72.76	244.08
1.56000	-3105.47	126.57	7.63	-3074.31	99.91	41.55	-3796.30	101.41	271.21	-3776.42	154.09	376.50	-3485.65	-93.36	3.56	-3592.92	-80.77	10.50	-1719.33	-41.02	138.47	-1732.42	-46.33	189.90	-3400.59	-12.81	1321.66	0.00	0.00	0.00	-3313.97	-109.92	1732.57	-3335.67	2.17	1753.48	-697.16	-12.85	1696.04	-7793.18	524.95	3385.38	-242.21	1689.41	72.20	72.36	1190.23	72.49	244.18
1.57000	-3093.57	126.58	7.67	-3057.60	100.05	41.71	-3795.47	97.67	275.06	-3775.47	151.69	381.45	-3485.65	-93.36	3.56	-3592.92	-80.77	10.50	-1719.33	-41.02	138.47	-1732.42	-46.33	189.90	-3416.55	-13.65	1320.44	0.00	0.00	0.00	-3309.27	-108.91	1730.55	-3345.66	2.40	1753.21	-697.16	-12.85	1696.04	-7776.90	524.37	3381.99	-244.65	1691.45	71.58	72.19	1190.42	72.46	246.80
1.58000	-3082.16	126.56	7.70	-3041.72	100.27	41.78	-3794.64	93.99	278.88	-3774.50	149.34	386.32	-3485.65	-93.36	3.56	-3592.92	-80.77	10.50	-1719.33	-41.02	138.47	-1732.42	-46.33	189.90	-3399.27	-12.66	1319.13	0.00	0.00	0.00	-3285.56	-106.23	1728.95	-3342.24	3.13	1751.55	-697.16	-12.85	1696.04	-7760.26	523.76	3378.46	-241.95	1690.79	72.18	75.54	1189.94	73.23	244.95
1.59000	-3071.25	126.50	7.74	-3026.68	100.55	41.75	-3793.81	90.39	282.67	-3773.52	147.03	391.11	-3485.65	-93.36	3.56	-3592.92	-80.77	10.50	-1719.33	-41.02	138.47	-1732.42	-46.33	189.90	-3388.09	-12.85	1317.81	0.00	0.00	0.00	-3305.79	-105.45	1729.49	-3315.16	4.98	1750.28	-697.16	-12.85	1696.04	-7743.26	523.13	3374.80	-243.32	1692.24	71.53	77.27	1189.16	73.76	245.10
1.60000	-3060.81	126.42	7.76	-3012.49	100.90	41.64	-3792.96	86.85	286.44	-3772.52	144.76	395.82	-3485.65	-93.36	3.56	-3592.92	-80.77	10.50	-1719.33	-41.02	138.47	-1732.42	-46.33	189.90	-3402.84	-12.18	1316.52	0.00	0.00	0.00	-3298.33	-104.63	1729.14	-3280.29	7.89	1748.41	-697.16	-12.85	1696.04	-7725.89	522.48	3371.01	-241.97	1691.56	71.98	76.59	1189.15	73.56	245.75
1.61000	-3050.85	126.30	7.79	-2999.16	101.30	41.43	-3792.11	83.38	290.18	-3771.51	142.54	400.44	-3485.65	-93.36	3.56	-3592.92	-80.77	10.50	-1719.33	-41.02	138.47	-1732.42	-46.33	189.90	-3390.86	-12.13	1315.56	0.00	0.00	0.00	-3281.57	-101.99	1727.45	-3271.20	10.30	1746.93	-697.16	-12.85	1696.04	-7708.16	521.80	3367.10	-245.96	1691.01	71.31	75.78	1189.26	73.38	242.63
1.62000	-3041.35	126.15	7.81	-2986.69	101.75	41.14	-3791.25	79.98	293.90	-3770.48	140.36	404.97	-3485.65	-93.36	3.56	-3592.92	-80.77	10.50	-1719.33	-41.02	138.47	-1732.42	-46.33	189.90	-3374.63	-10.95	1314.24	0.00	0.00	0.00	-3273.37	-100.74	1726.40	-3261.37	11.38	1743.86	-697.16	-12.85	1696.04	-7690.08	521.10	3363.05	-245.91	1691.64	71.05	75.27	1189.96	72.99	245.98
1.63000	-3032.31	125.98	7.82	-2975.09	102.23	40.77	-3790.38	76.64	297.59	-3769.44	138.23	409.43	-3485.65	-93.36	3.56	-3592.92	-80.77	10.50	-1719.33	-41.02	138.47	-1732.42	-46.33	189.90	-3363.45	-10.95	1313.57	0.00	0.00	0.00	-3258.93	-97.57	1725.49	-3271.62	14.15	1742.94	-697.16	-12.85	1696.04	-7671.64	520.37	3358.88	-240.80	1690.90	71.82	74.68	1189.05	73.14	247.20
1.64000	-3023.71	125.77	7.83	-2964.37	102.75	40.32	-3789.50	73.36	301.25	-3768.38	136.15	413.81	-3485.65	-93.36	3.56	-3592.92	-80.77	10.50	-1719.33	-41.02	138.47	-1732.42	-46.33	189.90	-3352.42	-9.93	1312.27	0.00	0.00	0.00	-3271.63	-96.63	1725.11	-3280.80	16.84	1746.14	-697.16	-12.85	1696.04	-7652.86	519.62	3354.59	-240.94	1690.27	72.16	77.06	1189.15	73.71	246.51
1.65000	-3015.54	125.55	7.84	-2954.54	103.29	39.80	-3788.61	70.15	304.88	-3767.30	134.10	418.10	-3485.65	-93.36	3.56	-3592.92	-80.77	10.50	-1719.33	-41.02	138.47	-1732.42	-46.33	189.90	-3344.44	-8.62	1311.22	0.00	0.00	0.00	-3251.61	-94.49	1724.46	-3259.75	17.46	1744.35	-697.16	-12.85	1696.04	-7633.73	518.85	3350.17	-243.41	1691.68	71.54	76.71	1189.03	73.47	244.01
1.66000	-3007.80	125.29	7.84	-2945.60	103.85	39.20	-3787.71	67.01	308.49	-3766.20	132.10	422.31	-3485.65	-93.36	3.56	-3592.92	-80.77	10.50	-1719.33	-41.02	138.47	-1732.42	-46.33	189.90	-3341.99	-7.83	1310.54	0.00	0.00	0.00	-3244.15	-91.22	1724.52	-3259.57	19.57	1742.42	-697.16	-12.85	1696.04	-7614.27	518.05	3345.62	-241.89	1690.46	72.11	76.28	1188.78	73.43	244.34
1.67000	-3000.48	125.01	7.84	-2937.57	104.42	38.53	-3786.80	63.92	312.08	-3765.09	130.15	426.44	-3485.65	-93.36	3.56	-3592.92	-80.77	10.50	-1719.33	-41.02	138.47	-1732.42	-46.33	189.90	-3338.95	-7.11	1310.60	0.00	0.00	0.00	-3265.05	-89.85	1725.91	-3229.41	22.78	1741.58	-697.16	-12.85	1696.04	-7594.46	517.23	3340.96	-240.03	1688.99	72.81	74.81	1189.98	72.93	246.34
1.68000	-2993.57	124.71	7.84	-2930.45	104.99	37.79	-3785.87	60.91	315.63	-3763.95	128.23	430.50	-3485.65	-93.36	3.56	-3592.92	-80.77	10.50	-1719.33	-41.02	138.47	-1732.42	-46.33	189.90	-3329.48	-5.35	1310.25	0.00	0.00	0.00	-3232.13	-85.81	1725.10	-3245.46	23.43	1742.54	-697.16	-12.85	1696.04	-7574.33	516.38	3336.18	-244.23	1691.45	71.24	74.48	1189.46	72.82	244.32
1.69000	-2987.05	124.38	7.83	-2924.26	105.56	36.99	-3784.93	57.95	319.16	-3762.80	126.36	434.47	-3485.65	-93.36	3.56	-3592.92	-80.77	10.50	-1719.33	-41.02	138.47	-1732.42	-46.33	189.90	-3309.78	-3.76	1310.17	0.00	0.00	0.00	-3226.04	-84.85	1725.22	-3230.58	27.29	1743.16	-697.16	-12.85	1696.04	-7553.86	515.51	3331.27	-244.19	1691.69	71.35	76.02	1190.12	72.92	242.79
1.70000	-2980.93	124.03	7.82	-2918.99	106.12	36.12	-3783.98	55.06	322.66	-3761.62	124.53	438.37	-3485.65	-93.36	3.56	-3592.92	-80.77	10.50	-1719.33	-41.02	138.47	-1732.42	-46.33	189.90	-3311.22	-3.26	1310.08	0.00	0.00	0.00	-3235.73	-80.65	1726.48	-3241.63	30.98	1743.69	-697.16	-12.85	1696.04	-7533.06	514.62	3326.26	-241.80	1690.93	71.94	75.41	1189.60	72.94	244.63
1.71000	-2975.18	123.66	7.80	-2914.66	106.65	35.19	-3783.01	52.23	326.14	-3760.43	122.74	442.19	-3485.65	-93.36	3.56	-3592.92	-80.77	10.50	-1719.33	-41.02	138.47	-1732.42	-46.33	189.90	-3293.52	-1.03	1310.74	0.00	0.00	0.00	-3226.65	-79.57	1726.87	-3245.67	32.45	1744.89	-697.16	-12.85	1696.04	-7511.95	513.71	3321.12	-239.47	1689.04	72.72	75.24	1189.20	73.47	245.72
1.72000	-2969.81	123.27	7.78	-2911.27	107.16	34.21	-3782.02	49.46	329.58	-3759.21	121.00	445.93	-3485.65	-93.36	3.56	-3592.92	-80.77	10.50	-1719.33	-41.02	138.47	-1732.42	-46.33	189.90	-3300.48	0.74	1310.93	0.00	0.00	0.00	-3188.30	-75.19	1727.36	-3211.66	37.23	1742.77	-697.16	-12.85	1696.04	-7490.51	512.77	3315.87	-240.02	1689.26	72.79	76.94	1188.73	73.61	246.25
1.73000	-2964.79	122.86	7.76	-2908.84	107.64	33.17	-3781.02	46.75	333.00	-3757.97	119.29	449.59	-3485.65	-93.36	3.56	-3592.92	-80.77	10.50	-1719.33	-41.02	138.47	-1732.42	-46.33	189.90	-3286.24	2.84	1312.22	0.00	0.00	0.00	-3174.00	-73.35	1728.31	-3217.43	41.10	1746.44	-697.16	-12.85	1696.04	-7468.76	511.81	3310.51	-242.33	1690.18	71.86	75.47	1190.20	72.58	245.16
1.74000	-2960.13	122.44	7.73	-2907.37	108.08	32.08	-3780.00	44.10	336.40	-3756.70	117.63	453.17	-3485.65	-93.36	3.56	-3592.92	-80.77	10.50	-1719.33	-41.02	138.47	-1732.42	-46.33	189.90	-3269.67	5.16	1313.04	0.00	0.00	0.00	-3191.59	-71.10	1729.97	-3205.77	44.98	1746.95	-697.16	-12.85	1696.04	-7446.70	510.83	3305.03	-243.16	1690.16	71.99	70.66	1190.20	71.73	243.55
1.75000	-2955.82	121.99	7.70	-2906.87	108.47	30.95	-3778.97	41.51	339.76	-3755.42	116.00	456.68	-3485.65	-93.36	3.56	-3592.92	-80.77	10.50	-1719.33	-41.02	138.47	-1732.42	-46.33	189.90	-3260.68	6.66	1314.57	0.00	0.00	0.00	-3190.46	-67.03	1733.38	-3221.11	46.25	1749.76	-697.16	-12.85	1696.04	-7424.33	509.83	3299.45	-243.20	1691.23	71.56	72.99	1189.70	72.48	240.50
1.76000	-2951.83	121.53	7.67	-2907.34	108.80	29.76	-3777.91	38.98	343.10	-3754.11	114.42	460.12	-3485.65	-93.36	3.56	-3592.92	-80.77	10.50	-1719.33	-41.02	138.47	-1732.42	-46.33	189.90	-3240.30	8.76	1315.91	0.00	0.00	0.00	-3164.07	-63.83	1733.69	-3173.80	49.37	1748.97	-697.16	-12.85	1696.04	-7401.65	508.80	3293.75	-245.45	1691.30	70.97	74.32	1189.37	72.78	241.59
1.77000	-2948.18	121.06	7.63	-2908.83	109.07	28.53	-3776.84	36.51	346.41	-3752.77	112.88	463.48	-3485.65	-93.36	3.56	-3592.92	-80.77	10.50	-1719.33	-41.02	138.47	-1732.42	-46.33	189.90	-3240.36	10.36	1317.40	0.00	0.00	0.00	-3146.45	-61.94	1736.68	-3177.06	52.58	1751.53	-697.16	-12.85	1696.04	-7378.67	507.76	3287.95	-244.40	1690.89	71.60	76.26	1189.44	72.92	243.15
1.78000	-2944.84	120.57	7.59	-2934.93	111.28	21.44	-3775.74	34.10	349.70	-3751.41	111.37	466.77	-3485.65	-93.36	3.56	-3592.92	-80.77	10.50	-1719.33	-41.02	138.47	-1732.42	-46.33	189.90	-3227.07	13.03	1319.75	0.00	0.00	0.00	-3146.68	-58.16	1738.03	-3172.93	55.03	1752.71	-697.16	-12.85	1696.04	-7355.39	506.69	3282.04	-241.24	1689.67	72.47	73.66	1189.87	72.23	243.27
1.79000	-2941.80	120.06	7.54	-2917.61	110.72	25.04	-3774.63	31.75	352.96	-3750.02	109.91	469.98	-3485.65	-93.36	3.56	-3592.92	-80.77	10.50	-1719.33	-41.02	138.47	-1732.42	-46.33	189.90	-3201.74	14.83	1321.55	0.00	0.00	0.00	-3134.79	-54.92	1738.78	-3161.70	58.92	1754.81	-697.16	-12.85	1696.04	-7331.82	505.60	3276.02	-243.90	1690.29	71.77	73.03	1190.43	72.27	245.46
1.80000	-2939.06	119.54	7.49	-2922.57	109.66	22.08	-3773.49	29.46	356.19	-3748.60	108.48	473.11	-3485.65	-93.36	3.56	-3592.92	-80.77	10.50	-1719.33	-41.02	138.47	-1732.42	-46.33	189.90	-3198.53	17.34	1324.02	0.00	0.00	0.00	-3120.44	-49.93	1741.88	-3166.61	61.46	1757.67	-697.16	-12.85	1696.04	-7307.96	504.48	3269.90	-245.88	1689.03	71.68	75.07	1190.34	72.78	241.95
1.81000	-2936.62	119.01	7.44	-2908.26	110.77	25.30	-3772.33	27.22	359.39	-3747.16	107.09	476.18	-3485.65	-93.36	3.56	-3592.92	-80.77	10.50	-1719.33	-41.02	138.47	-1732.42	-46.33	189.90	-3196.29	18.81	1325.13	0.00	0.00	0.00	-3140.72	-48.42	1744.98	-3147.34	64.70	1758.58	-697.16	-12.85	1696.04	-7283.81	503.35	3263.68	-243.53	1690.12	72.15	73.89	1189.37	72.77	247.70
1.82000	-2934.45	118.47	7.38	-2901.88	111.46	25.95	-3771.15	25.04	362.56	-3745.69	105.74	479.17	-3485.65	-93.36	3.56	-3592.92	-80.77	10.50	-1719.33	-41.02	138.47	-1732.42	-46.33	189.90	-3183.36	21.74	1326.82	0.00	0.00	0.00	-3124.06	-46.04	1746.25	-3151.43	66.11	1761.90	-697.16	-12.85	1696.04	-7259.38	502.20	3257.35	-240.84	1690.05	72.40	74.53	1188.69	73.00	247.61
1.83000	-2932.55	117.92	7.32	-2917.89	108.92	21.59	-3769.95	22.92	365.71	-3744.19	104.43	482.09	-3485.65	-93.36	3.56	-3592.92	-80.77	10.50	-1719.33	-41.02	138.47	-1732.42	-46.33	189.90	-3180.70	24.81	1328.51	0.00	0.00	0.00	-3147.45	-42.23	1748.12	-3120.05	69.76	1760.29	-697.16	-12.85	1696.04	-7234.67	501.02	3250.93	-237.86	1687.65	73.49	74.52	1189.17	72.86	247.40
1.84000	-2930.91	117.36	7.26	-2903.70	109.97	23.27	-3768.72	20.86	368.83	-3742.66	103.15	484.94	-3485.65	-93.36	3.56	-3592.92	-80.77	10.50	-1719.33	-41.02	138.47	-1732.42	-46.33	189.90	-3172.22	25.97	1329.85	0.00	0.00	0.00	-3109.35	-38.80	1749.82	-3097.45	72.96	1761.85	-697.16	-12.85	1696.04	-7209.68	499.83	3244.40	-237.75	1688.40	73.31	74.54	1189.89	72.63	246.74
1.85000	-2929.52	116.80	7.19	-2907.64	109.38	22.52	-3767.47	18.84	371.92	-3741.11	101.92	487.72	-3485.65	-93.36	3.56	-3592.92	-80.77	10.50	-1719.33	-41.02	138.47	-1732.42	-46.33	189.90	-3159.29	28.84	1331.17	0.00	0.00	0.00	-3100.98	-37.76	1752.79	-3092.10	74.82	1764.03	-697.16	-12.85	1696.04	-7184.42	498.61	3237.78	-241.25	1690.18	72.26	75.28	1188.91	73.33	245.79
1.86000	-2928.37	116.22	7.12	-2928.27	110.22	19.36	-3766.19	16.89	374.99	-3739.52	100.72	490.43	-3485.65	-93.36	3.56	-3592.92	-80.77	10.50	-1719.33	-41.02	138.47	-1732.42	-46.33	189.90	-3156.74	31.60	1333.44	0.00	0.00	0.00	-3094.36	-35.16	1753.28	-3087.77	76.74	1767.11	-697.16	-12.85	1696.04	-7158.89	497.37	3231.06	-245.08	1691.71	71.52	76.81	1189.54	73.50	245.32
1.87000	-2927.46	115.64	7.05	-2943.02	110.21	16.40	-3764.89	14.99	378.03	-3737.90	99.55	493.06	-3485.65	-93.36	3.56	-3592.92	-80.77	10.50	-1719.33	-41.02	138.47	-1732.42	-46.33	189.90	-3142.37	34.59	1334.72	0.00	0.00	0.00	-3076.74	-33.20	1753.85	-3073.14	80.92	1768.64	-697.16	-12.85	1696.04	-7133.09	496.12	3224.25	-239.80	1688.72	72.98	76.87	1189.28	73.49	245.65
1.88000	-2926.77	115.05	6.98	-2895.23	109.42	24.54	-3763.56	13.14	381.04	-3736.25	98.42	495.63	-3485.68	-93.36	3.55	-3592.92	-80.77	10.50	-1719.33	-41.02	138.47	-1732.42	-46.33	189.90	-3134.03	36.45	1336.39	0.00	0.00	0.00	-3078.51	-29.56	1756.31	-3095.59	83.01	1771.87	-697.16	-12.85	1696.04	-7107.03	494.84	3217.34	-240.45	1688.46	73.01	74.59	1189.95	72.84	244.62
1.89000	-2926.30	114.46	6.90	-2897.79	110.27	25.71	-3762.20	11.35	384.02	-3734.56	97.33	498.13	-3519.97	-93.01	-4.89	-3592.89	-80.77	10.50	-1719.33	-41.02	138.47	-1732.42	-46.33	189.90	-3116.71	39.57	1337.43	0.00	0.00	0.00	-3045.49	-25.71	1757.37	-3073.85	83.74	1773.25	-697.16	-12.85	1696.04	-7080.72	493.54	3210.34	-241.98	1688.86	72.51	74.43	1189.59	72.77	244.06
1.90000	-2926.03	113.87	6.81	-2920.05	110.10	20.87	-3760.81	9.61	386.97	-3732.85	96.27	500.56	-3505.96	-92.97	-4.24	-3563.32	-79.70	11.84	-1719.33	-41.02	138.47	-1732.42	-46.33	189.90	-3109.14	41.11	1339.33	0.00	0.00	0.00	-3048.34	-25.86	1760.19	-3055.89	87.46	1773.24	-697.16	-12.85	1696.04	-7054.14	492.23	3203.25	-241.72	1688.78	72.60	71.12	1190.38	71.82	244.55
1.91000	-2925.96	113.27	6.73	-2918.85	109.62	20.71	-3759.40	7.93	389.90	-3731.10	95.25	502.92	-3502.97	-95.13	-7.31	-3536.62	-80.13	12.95	-1719.33	-41.02	138.47	-1732.42	-46.33	189.90	-3110.26	43.36	1340.72	0.00	0.00	0.00	-3042.72	-22.63	1761.05	-3063.82	88.09	1776.33	-697.16	-12.85	1696.04	-7027.32	490.89	3196.07	-243.41	1691.38	71.78	71.87	1189.44	72.59	246.45
1.92000	-2926.08	112.67	6.64	-2887.23	111.50	27.30	-3757.95	6.29	392.80	-3729.32	94.27	505.22	-3515.07	-95.65	-12.11	-3520.30	-80.62	13.00	-1719.33	-41.02	138.47	-1732.42	-46.33	189.90	-3095.52	44.92	1341.99	0.00	0.00	0.00	-3037.32	-21.70	1762.81	-3063.38	88.76	1777.44	-697.16	-12.85	1696.04	-7000.25	489.53	3188.80	-240.55	1688.64	72.78	72.25	1190.61	72.36	246.36
1.93000	-2926.37	112.07	6.55	-2868.24	110.94	30.54	-3756.47	4.71	395.67	-3727.50	93.31	507.45	-3497.65	-92.46	-8.54	-3480.05	-77.09	20.76	-1719.33	-41.02	138.47	-1732.42	-46.33	189.90	-3084.92	46.29	1343.56	0.00	0.00	0.00	-3051.39	-20.62	1763.71	-3056.50	91.60	1780.35	-697.16	-12.85	1696.04	-6972.93	488.16	3181.44	-239.00	1689.06	72.75	74.52	1189.17	73.12	247.55
1.94000	-2926.83	111.47	6.45	-2901.52	110.72	24.69	-3754.97	3.18	398.51	-3725.64	92.40	509.61	-3518.82	-89.75	-10.17	-3498.47	-73.53	22.25	-1719.33	-41.02	138.47	-1732.42	-46.33	189.90	-3073.57	48.58	1344.82	0.00	0.00	0.00	-3029.50	-18.63	1765.08	-3027.25	94.14	1781.35	-697.16	-12.85	1696.04	-6945.38	486.77	3174.00	-240.55	1688.51	72.70	75.97	1188.97	73.19	244.75
1.95000	-2927.45	110.88	6.36	-2914.31	110.90	22.99	-3753.43	1.70	401.32	-3723.76	91.51	511.70	-3457.35	-82.32	2.30	-3476.16	-69.30	30.22	-1719.33	-41.02	138.47	-1732.42	-46.33	189.90	-3078.79	48.69	1345.46	0.00	0.00	0.00	-3024.29	-17.36	1765.75	-3027.85	97.64	1781.50	-697.16	-12.85	1696.04	-6917.58	485.35	3166.47	-242.42	1690.44	71.86	73.60	1188.73	72.92	243.45
1.96000	-2928.23	110.28	6.26	-2933.20	112.50	16.81	-3751.86	0.28	404.11	-3721.83	90.66	513.73	-3411.03	-75.30	12.38	-3445.97	-62.95	37.84	-1719.33	-41.02	138.47	-1732.42	-46.33	189.90	-3063.55	50.52	1345.80	0.00	0.00	0.00	-3029.55	-16.80	1767.93	-3051.09	97.66	1784.33	-697.16	-12.85	1696.04	-6889.55	483.92	3158.86	-241.96	1689.90	72.21	73.11	1189.82	72.53	244.27
1.97000	-2929.14	109.69	6.15	-2885.56	111.26	28.59	-3750.25	-1.10	406.87	-3719.87	89.84	515.70	-3392.82	-68.33	16.18	-3451.14	-56.60	42.11	-1719.33	-41.02	138.47	-1732.42	-46.33	189.90	-3058.82	52.04	1347.23	0.00	0.00	0.00	-3020.63	-13.68	1769.65	-3003.19	99.22	1783.41	-697.16	-12.85	1696.04	-6861.29	482.47	3151.17	-238.49	1687.31	73.37	73.01	1190.10	72.48	245.57
1.98000	-2930.19	109.10	6.05	-2888.85	110.98	26.10	-3748.62	-2.43	409.60	-3717.87	89.06	517.60	-3366.06	-61.44	22.62	-3438.08	-50.77	47.34	-1719.33	-41.02	138.47	-1732.42	-46.33	189.90	-3045.58	53.49	1347.65	0.00	0.00	0.00	-3023.61	-13.41	1770.18	-3006.23	100.31	1784.84	-697.16	-12.85	1696.04	-6832.81	481.00	3143.39	-239.18	1688.16	73.10	73.84	1190.29	72.70	245.83
1.99000	-2931.36	108.51	5.94	-2897.23	111.74	24.93	-3746.94	-3.71	412.30	-3715.83	88.31	519.44	-3375.87	-53.70	23.75	-3424.02	-44.88	52.08	-1719.33	-41.02	138.47	-1732.42	-46.33	189.90	-3043.15	54.34	1349.41	0.00	0.00	0.00	-3005.88	-12.46	1770.73	-2995.04	99.85	1786.44	-697.16	-12.85	1696.04	-6804.10	479.52	3135.54	-240.40	1689.26	72.28	72.14	1189.30	72.62	244.31
2.00000	-2932.64	107.93	5.82	-2886.40	112.02	27.22	-3745.24	-4.94	414.97	-3713.75	87.59	521.21	-3368.61	-48.96	25.36	-3391.62	-38.64	57.20	-1719.33	-41.02	138.47	-1732.42	-46.33	189.90	-3006.44	55.52	1350.10	0.00	0.00	0.00	-2985.84	-12.18	1771.55	-2964.35	100.55	1786.60	-697.16	-12.85	1696.04	-6775.17	478.01	3127.61	-243.72	1689.08	71.87	73.10	1189.11	72.77	242.91
2.01000	-2934.02	107.36	5.71	-2929.78	111.57	20.52	-3743.49	-6.12	417.62	-3711.63	86.90	522.92	-3334.35	-42.32	32.26	-3371.12	-33.62	61.44	-1719.33	-41.02	138.47	-1732.42	-46.33	189.90	-3011.58	56.58	1351.72	0.00	0.00	0.00	-3008.26	-12.60	1773.00	-2948.62	102.46	1785.59	-697.16	-12.85	1696.04	-6746.03	476.49	3119.60	-244.17	1692.31	71.35	74.65	1188.73	73.41	242.25
2.02000	-2935.51	106.79	5.59	-2908.62	113.05	23.30	-3741.71	-7.25	420.23	-3709.47	86.24	524.57	-3341.13	-38.83	30.06	-3333.20	-28.20	68.58	-1719.33	-41.02	138.47	-1732.42	-46.33	189.90	-3009.13	57.71	1352.08	0.00	0.00	0.00	-3000.56	-10.49	1774.63	-2963.37	103.86	1788.83	-697.16	-12.85	1696.04	-6716.68	474.95	3111.52	-239.89	1692.00	72.04	74.20	1190.03	72.84	246.61
2.03000	-2937.07	106.24	5.47	-2938.52	113.55	18.54	-3739.89	-8.33	422.82	-3707.28	85.62	526.16	-3316.93	-34.44	34.52	-3331.73	-25.39	68.08	-1719.33	-41.02	138.47	-1732.42	-46.33	189.90	-3005.62	59.34	1353.08	0.00	0.00	0.00	-2974.28	-8.77	1773.33	-2953.32	104.75	1789.20	-697.16	-12.85	1696.04	-6687.11	473.39	3103.36	-238.97	1690.68	72.61	75.14	1189.54	73.23	248.33
2.04000	-2938.72	105.69	5.35	-2889.85	112.43	28.32	-3738.04	-9.37	425.38	-3705.04	85.03	527.68	-3287.88	-30.95	37.12	-3299.48	-21.62	72.06	-1719.33	-41.02	138.47	-1732.42	-46.33	189.90	-2990.23	60.32	1353.47	0.00	0.00	0.00	-2963.43	-7.69	1774.27	-2949.61	103.76	1789.09	-697.16	-12.85	1696.04	-6657.34	471.81	3095.13	-238.87	1687.80	73.35	76.25	1189.29	73.30	246.10
2.05000	-2940.43	105.15	5.22	-2923.99	111.92	21.68	-3736.14	-10.36	427.91	-3702.75	84.46	529.15	-3260.49	-27.68	39.60	-3261.72	-19.17	75.69	-1719.33	-41.02	138.47	-1732.42	-46.33	189.90	-2983.90	61.30	1354.78	0.00	0.00	0.00	-2952.67	-8.72	1774.25	-2951.47	103.04	1790.93	-697.16	-12.85	1696.04	-6627.37	470.22	3086.82	-237.21	1685.89	73.96	75.10	1188.69	73.37	243.96
2.06000	-2942.20	104.63	5.09	-2905.64	112.68	25.11	-3734.21	-11.31	430.41	-3700.43	83.93	530.55	-3241.55	-27.48	39.15	-3274.87	-17.83	70.92	-1719.33	-41.02	138.47	-1732.42	-46.33	189.90	-2988.40	62.22	1354.97	0.00	0.00	0.00	-2968.06	-8.30	1775.05	-2912.53	106.20	1790.82	-697.16	-12.85	1696.04	-6597.20	468.61	3078.45	-242.47	1689.40	71.97	75.10	1190.13	73.05	244.43
2.07000	-2944.03	104.11	4.96	-2906.65	113.49	24.90	-3732.24	-12.21	432.89	-3698.06	83.43	531.89	-3218.89	-25.92	40.49	-3230.97	-15.86	73.78	-1719.33	-41.02	138.47	-1732.42	-46.33	189.90	-2967.26	63.65	1355.55	0.00	0.00	0.00	-2961.56	-8.35	1775.36	-2913.56	105.13	1791.88	-697.16	-12.85	1696.04	-6566.84	466.98	3070.01	-239.90	1687.60	73.17	76.33	1188.81	73.68	244.41
2.08000	-2945.89	103.61	4.83	-2901.88	112.22	25.70	-3730.22	-13.06	435.33	-3695.65	82.95	533.18	-3180.68	-24.31	42.58	-3214.48	-14.86	72.62	-1719.33	-41.02	138.47	-1732.42	-46.33	189.90	-2956.84	65.06	1355.91	0.00	0.00	0.00	-2930.34	-7.32	1775.62	-2923.46	104.83	1792.88	-697.16	-12.85	1696.04	-6536.29	465.34	3061.50	-240.72	1688.38	72.71	75.89	1188.88	73.36	243.47
2.09000	-2947.78	103.12	4.69	-2900.15	110.85	27.81	-3728.16	-13.87	437.75	-3693.19	82.51	534.40	-3140.98	-21.81	45.05	-3193.55	-14.85	70.62	-1719.33	-41.02	138.47	-1732.42	-46.33	189.90	-2966.77	66.04	1355.88	0.00	0.00	0.00	-2918.89	-7.56	1775.92	-2887.42	104.31	1791.58	-697.16	-12.85	1696.04	-6505.55	463.68	3052.92	-239.07	1687.61	73.52	73.45	1190.21	72.46	244.14
2.10000	-2949.69	102.65	4.55	-2887.41	112.10	30.77	-3726.07	-14.63	440.14	-3690.69	82.09	535.57	-3090.94	-19.79	46.42	-3167.31	-13.96	68.77	-1719.33	-41.02	138.47	-1732.42	-46.33	189.90	-2945.46	66.72	1355.58	0.00	0.00	0.00	-2934.51	-7.14	1776.52	-2886.70	103.58	1792.96	-697.16	-12.85	1696.04	-6474.62	462.00	3044.28	-239.04	1690.67	72.65	73.34	1189.79	72.79	245.06
2.11000	-2951.62	102.20	4.41	-2913.98	110.19	26.50	-3723.92	-15.35	442.50	-3688.15	81.70	536.68	-3082.80	-19.78	41.90	-3130.94	-13.27	67.91	-1719.33	-41.02	138.47	-1732.42	-46.33	189.90	-2940.04	68.10	1355.16	0.00	0.00	0.00	-2913.97	-8.90	1777.45	-2906.92	106.12	1793.52	-697.16	-12.85	1696.04	-6443.52	460.31	3035.57	-239.87	1688.81	72.48	77.23	1189.55	73.46	246.97
2.12000	-2953.55	101.76	4.27	-2903.35	111.26	28.06	-3721.74	-16.03	444.83	-3685.55	81.35	537.73	-3042.10	-20.09	43.42	-3096.33	-13.09	65.98	-1719.33	-41.02	138.47	-1732.42	-46.33	189.90	-2921.39	69.48	1355.16	0.00	0.00	0.00	-2924.11	-8.53	1776.14	-2893.96	105.37	1793.84	-697.16	-12.85	1696.04	-6412.23	458.60	3026.80	-242.80	1691.66	71.35	76.34	1189.71	73.32	245.69
2.13000	-2955.47	101.34	4.12	-2896.19	112.10	31.28	-3719.51	-16.66	447.13	-3682.91	81.02	538.73	-3006.59	-19.72	41.91	-3072.01	-12.67	62.40	-1719.33	-41.02	138.47	-1732.42	-46.33	189.90	-2927.48	69.74	1355.28	0.00	0.00	0.00	-2911.23	-8.44	1776.20	-2879.45	105.79	1794.26	-697.16	-12.85	1696.04	-6380.78	456.87	3017.97	-241.99	1690.46	72.07	76.65	1188.12	73.89	243.81
2.14000	-2957.38	100.93	3.97	-2886.56	109.00	32.56	-3717.24	-17.25	449.40	-3680.23	80.71	539.67	-2985.43	-20.12	38.00	-3049.23	-12.74	58.53	-1719.33	-41.02	138.47	-1732.42	-46.33	189.90	-2925.04	70.53	1355.17	0.00	0.00	0.00	-2902.25	-8.95	1775.98	-2862.01	106.24	1794.09	-697.16	-12.85	1696.04	-6349.15	455.13	3009.08	-242.45	1692.09	71.49	76.65	1188.86	73.62	246.03
2.15000	-2959.26	100.55	3.82	-2909.34	108.42	31.73	-3714.92	-17.80	451.65	-3677.49	80.44	540.55	-2907.22	-18.50	44.97	-2983.05	-12.74	61.40	-1719.33	-41.02	138.47	-1732.42	-46.33	189.90	-2917.24	70.54	1354.84	0.00	0.00	0.00	-2868.91	-8.58	1774.23	-2845.93	103.10	1792.81	-697.16	-12.85	1696.04	-6317.36	453.38	3000.13	-243.72	1691.47	71.59	74.88	1190.26	72.51	244.97
2.16000	-2961.11	100.18	3.67	-2912.77	109.36	29.22	-3712.55	-18.30	453.86	-3674.71	80.19	541.38	-2924.09	-20.46	33.38	-2963.97	-12.53	55.99	-1719.33	-41.02	138.47	-1732.42	-46.33	189.90	-2918.38	71.48	1354.22	0.00	0.00	0.00	-2897.06	-10.67	1776.07	-2883.90	103.86	1796.00	-697.16	-12.85	1696.04	-6285.41	451.60	2991.13	-246.40	1693.53	70.50	76.92	1189.52	73.37	244.35
2.17000	-2962.92	99.84	3.51	-2914.92	107.28	29.67	-3710.13	-18.77	456.05	-3671.87	79.97	542.15	-2918.40	-21.07	27.97	-2934.81	-13.76	53.94	-1719.33	-41.02	138.47	-1732.42	-46.33	189.90	-2894.28	71.22	1353.54	0.00	0.00	0.00	-2861.13	-10.85	1774.41	-2872.05	102.63	1796.07	-697.16	-12.85	1696.04	-6253.30	449.82	2982.06	-242.19	1692.09	71.71	74.54	1189.13	72.96	242.21
2.18000	-2964.68	99.52	3.35	-2927.52	108.55	27.43	-3707.67	-19.19	458.20	-3668.99	79.77	542.87	-2865.29	-23.09	28.32	-2909.97	-16.10	49.55	-1719.33	-41.02	138.47	-1732.42	-46.33	189.90	-2890.47	72.16	1353.49	0.00	0.00	0.00	-2853.51	-10.97	1772.68	-2851.11	103.57	1794.33	-697.16	-12.85	1696.04	-6221.03	448.01	2972.95	-241.14	1691.69	71.86	74.18	1188.79	72.96	245.48
2.19000	-2966.37	99.23	3.19	-2888.87	110.40	33.09	-3705.16	-19.58	460.33	-3666.06	79.60	543.53	-2808.00	-23.40	30.25	-2881.34	-14.67	45.67	-1719.33	-41.02	138.47	-1732.42	-46.33	189.90	-2890.74	72.62	1352.41	0.00	0.00	0.00	-2868.15	-11.63	1774.70	-2835.24	102.74	1793.78	-697.16	-12.85	1696.04	-6188.61	446.19	2963.78	-242.46	1688.57	72.47	75.32	1189.61	72.96	245.05
2.20000	-2968.00	98.95	3.03	-2886.08	110.87	31.56	-3702.60	-19.92	462.43	-3663.07	79.46	544.15	-2793.61	-24.88	28.20	-2855.20	-15.21	43.27	-1719.33	-41.02	138.47	-1732.42	-46.33	189.90	-2882.52	72.08	1351.41	0.00	0.00	0.00	-2832.85	-12.33	1773.47	-2802.81	102.48	1792.92	-697.16	-12.85	1696.04	-6156.05	444.36	2954.55	-244.69	1691.67	71.51	73.96	1189.60	72.74	243.68
2.21000	-2969.55	98.71	2.87	-2905.67	110.38	26.52	-3699.99	-20.23	464.50	-3660.03	79.34	544.70	-2756.12	-27.18	26.93	-2785.27	-16.27	47.70	-1719.33	-41.02	138.47	-1732.42	-46.33	189.90	-2866.00	72.39	1350.51	0.00	0.00	0.00	-2825.96	-12.14	1771.36	-2816.49	100.39	1793.39	-697.16	-12.85	1696.04	-6123.33	442.51	2945.28	-244.11	1693.10	71.12	75.93	1190.23	73.06	243.18
2.22000	-2971.00	98.48	2.70	-2902.61	114.25	26.33	-3697.33	-20.49	466.54	-3656.95	79.24	545.21	-2687.08	-26.88	35.19	-2749.71	-19.05	48.63	-1719.33	-41.02	138.47	-1732.42	-46.33	189.90	-2865.21	72.54	1350.13	0.00	0.00	0.00	-2839.28	-13.10	1771.03	-2814.48	99.76	1792.43	-697.16	-12.85	1696.04	-6090.48	440.65	2935.96	-242.65	1691.22	71.95	73.55	1190.42	72.49	243.89
2.23000	-2972.36	98.29	2.53	-2903.36	117.21	24.92	-3694.62	-20.72	468.55	-3653.80	79.17	545.67	-2665.08	-32.55	30.42	-2667.84	-20.45	56.40	-1719.33	-41.02	138.47	-1732.42	-46.33	189.90	-2845.98	72.68	1348.92	0.00	0.00	0.00	-2853.89	-15.52	1769.41	-2823.07	99.69	1792.46	-697.16	-12.85	1696.04	-6057.49	438.77	2926.59	-241.14	1688.67	72.74	73.30	1190.29	72.39	243.63
2.24000	-2973.62	98.12	2.36	-2901.22	116.19	26.25	-3691.86	-20.90	470.53	-3650.61	79.13	546.07	-2655.81	-32.87	25.05	-2619.69	-21.52	57.02	-1719.33	-41.02	138.47	-1732.42	-46.33	189.90	-2847.17	72.26	1347.79	0.00	0.00	0.00	-2817.99	-13.53	1768.71	-2812.99	98.73	1791.09	-697.16	-12.85	1696.04	-6024.37	436.88	2917.17	-243.37	1689.35	72.13	72.32	1190.16	72.17	245.44
2.25000	-2974.75	97.98	2.19	-2893.53	118.42	28.21	-3689.04	-21.06	472.48	-3647.36	79.11	546.42	-2635.66	-34.86	25.08	-2575.38	-22.38	57.43	-1719.33	-41.02	138.47	-1732.42	-46.33	189.90	-2829.83	72.16	1346.58	0.00	0.00	0.00	-2796.36	-13.81	1766.75	-2794.61	97.60	1789.92	-697.16	-12.85	1696.04	-5991.12	434.98	2907.70	-243.02	1689.80	72.13	74.50	1190.06	72.73	247.23
2.26000	-2975.76	97.88	2.02	-2893.48	117.29	26.86	-3686.17	-21.17	474.40	-3644.05	79.11	546.72	-2581.01	-37.44	31.98	-2534.76	-23.05	57.64	-1719.33	-41.02	138.47	-1732.42	-46.33	189.90	-2834.07	71.74	1345.57	0.00	0.00	0.00	-2810.48	-16.04	1766.73	-2776.78	95.91	1788.74	-697.16	-12.85	1696.04	-5957.73	433.06	2898.19	-243.30	1689.80	72.17	73.00	1190.34	72.20	246.70
2.27000	-2976.64	97.80	1.84	-2895.49	118.96	27.66	-3683.25	-21.24	476.29	-3640.69	79.14	546.98	-2550.95	-40.65	33.67	-2497.67	-23.54	57.64	-1719.33	-41.02	138.47	-1732.42	-46.33	189.90	-2820.69	72.18	1344.30	0.00	0.00	0.00	-2791.15	-16.76	1765.58	-2788.87	95.00	1789.68	-697.16	-12.85	1696.04	-5924.23	431.13	2888.64	-244.11	1690.39	71.65	75.77	1189.80	73.07	244.54
2.28000	-2977.37	97.75	1.66	-2875.86	118.09	30.74	-3680.27	-21.28	478.16	-3637.28	79.19	547.18	-2515.18	-42.72	34.73	-2463.94	-23.86	57.47	-1719.33	-41.02	138.47	-1732.42	-46.33	189.90	-2815.50	71.21	1343.05	0.00	0.00	0.00	-2786.05	-16.74	1763.68	-2773.76	94.44	1786.53	-697.16	-12.85	1696.04	-5890.61	429.18	2879.05	-245.25	1690.80	71.61	74.71	1190.30	72.69	245.67
2.29000	-2977.96	97.74	1.48	-2926.04	117.93	22.70	-3677.24	-21.29	479.99	-3633.80	79.26	547.34	-2482.08	-44.06	35.97	-2433.44	-24.03	57.13	-1719.33	-41.02	138.47	-1732.42	-46.33	189.90	-2808.02	71.67	1341.74	0.00	0.00	0.00	-2764.17	-17.07	1761.04	-2757.56	94.51	1784.22	-697.16	-12.85	1696.04	-5856.87	427.22	2869.42	-242.52	1689.52	72.35	73.92	1189.50	72.82	246.30
2.30000	-2978.37	97.76	1.30	-2938.37	118.46	19.27	-3674.15	-21.26	481.79	-3630.27	79.35	547.44	-2451.55	-44.74	37.36	-2405.99	-24.06	56.63	-1719.33	-41.02	138.47	-1732.42	-46.33	189.90	-2794.39	71.11	1340.53	0.00	0.00	0.00	-2763.04	-18.55	1760.27	-2752.10	94.24	1783.02	-697.16	-12.85	1696.04	-5823.02	425.25	2859.74	-239.84	1688.81	72.72	74.20	1189.55	72.86	242.99
2.31000	-2978.62	97.81	1.12	-2932.69	116.26	20.00	-3671.00	-21.19	483.57	-3626.69	79.47	547.50	-2423.50	-44.83	38.85	-2381.45	-23.95	55.98	-1719.33	-41.02	138.47	-1732.42	-46.33	189.90	-2802.16	70.87	1338.69	0.00	0.00	0.00	-2767.70	-19.63	1758.90	-2737.21	91.85	1781.63	-697.16	-12.85	1696.04	-5789.05	423.26	2850.03	-241.10	1688.51	72.62	74.44	1189.83	72.69	244.79
2.32000	-2978.69	97.90	0.93	-2907.61	118.12	24.05	-3667.80	-21.09	485.31	-3623.04	79.61	547.51	-2397.83	-44.40	40.40	-2359.66	-23.74	55.19	-1719.33	-41.02	138.47	-1732.42	-46.33	189.90	-2781.23	69.72	1336.75	0.00	0.00	0.00	-2749.28	-20.88	1757.18	-2726.33	92.59	1780.56	-697.16	-12.85	1696.04	-5754.99	421.27	2840.29	-242.28	1691.24	71.76	77.63	1187.38	74.05	245.57
2.33000	-2978.56	98.02	0.74	-2902.90	118.56	25.20	-3664.53	-20.95	487.02	-3619.33	79.76	547.48	-2374.44	-43.49	41.95	-2340.46	-23.42	54.29	-1719.33	-41.02	138.47	-1732.42	-46.33	189.90	-2779.21	68.88	1334.93	0.00	0.00	0.00	-2737.17	-20.39	1756.14	-2738.83	89.82	1779.03	-697.16	-12.85	1696.04	-5720.82	419.26	2830.50	-243.85	1691.83	71.47	75.15	1188.55	73.22	246.23
2.34000	-2978.24	98.18	0.55	-2910.10	117.65	23.65	-3661.21	-20.78	488.71	-3615.57	79.94	547.39	-2353.23	-42.19	43.48	-2323.69	-23.01	53.27	-1719.33	-41.02	138.47	-1732.42	-46.33	189.90	-2771.84	68.99	1332.43	0.00	0.00	0.00	-2716.31	-21.88	1752.60	-2736.75	90.15	1778.39	-697.16	-12.85	1696.04	-5686.55	417.23	2820.69	-239.32	1688.96	73.08	75.73	1189.74	72.83	243.95
2.35000	-2977.71	98.38	0.36	-2899.24	119.10	26.32	-3657.83	-20.58	490.36	-3611.74	80.15	547.27	-2334.12	-40.54	44.92	-2309.21	-22.53	52.15	-1719.33	-41.02	138.47	-1732.42	-46.33	189.90	-2757.64	68.15	1331.29	0.00	0.00	0.00	-2694.59	-24.75	1750.82	-2721.19	86.81	1777.08	-697.16	-12.85	1696.04	-5652.19	415.19	2810.84	-239.91	1691.15	72.08	75.55	1189.40	73.21	244.70
2.36000	-2976.96	98.62	0.17	-2919.06	118.12	23.12	-3654.39	-20.34	491.99	-3607.86	80.37	547.09	-2317.00	-38.63	46.24	-2296.85	-21.98	50.94	-1719.33	-41.02	138.47	-1732.42	-46.33	189.90	-2744.52	67.31	1329.32	0.00	0.00	0.00	-2684.02	-25.27	1748.99	-2745.04	85.73	1777.39	-697.16	-12.85	1696.04	-5617.74	413.15	2800.96	-237.03	1688.59	73.34	73.61	1189.61	72.94	244.00
2.37000	-2975.99	98.90	-0.02	-2886.36	120.04	28.92	-3650.89	-20.08	493.58	-3603.91	80.61	546.88	-2301.78	-36.51	47.39	-2286.46	-21.38	49.65	-1719.33	-41.02	138.47	-1732.42	-46.33	189.90	-2732.03	66.05	1327.98	0.00	0.00	0.00	-2698.64	-26.97	1748.49	-2681.03	83.07	1774.60	-697.16	-12.85	1696.04	-5583.20	411.09	2791.05	-239.32	1690.68	72.42	71.81	1191.41	71.78	241.53
2.38000	-2974.78	99.22	-0.22	-2873.02	120.06	32.18	-3647.32	-19.78	495.15	-3599.90	80.87	546.62	-2288.37	-34.24	48.33	-2277.88	-20.75	48.30	-1719.33	-41.02	138.47	-1732.42	-46.33	189.90	-2732.68	65.19	1326.31	0.00	0.00	0.00	-2688.01	-29.37	1745.31	-2673.19	81.73	1771.80	-697.16	-12.85	1696.04	-5548.58	409.01	2781.11	-241.94	1688.22	72.75	73.48	1189.40	72.69	243.51
2.39000	-2973.33	99.58	-0.41	-2873.52	117.33	30.23	-3643.69	-19.45	496.68	-3595.82	81.15	546.31	-2276.66	-31.89	49.01	-2270.95	-20.09	46.90	-1719.33	-41.02	138.47	-1732.42	-46.33	189.90	-2717.99	64.27	1324.84	0.00	0.00	0.00	-2670.78	-32.96	1744.88	-2691.13	79.45	1773.05	-697.16	-12.85	1696.04	-5513.88	406.93	2771.14	-243.36	1691.49	71.46	74.24	1189.55	72.95	244.34
2.40000	-2971.62	99.98	-0.61	-2879.51	118.70	32.05	-3640.00	-19.08	498.19	-3591.69	81.45	545.96	-2266.57	-29.53	49.39	-2265.53	-19.42	45.45	-1719.33	-41.02	138.47	-1732.42	-46.33	189.90	-2704.84	63.60	1324.30	0.00	0.00	0.00	-2659.04	-34.51	1743.98	-2682.01	77.56	1771.68	-697.16	-12.85	1696.04	-5479.10	404.83	2761.15	-241.46	1691.61	71.73	76.21	1190.62	72.88	245.07
2.41000	-2969.65	100.43	-0.81	-2875.50	117.23	31.16	-3636.25	-18.69	499.66	-3587.49	81.77	545.57	-2257.99	-27.21	49.42	-2261.45	-18.75	43.98	-1719.33	-41.02	138.47	-1732.42	-46.33	189.90	-2694.52	62.70	1322.98	0.00	0.00	0.00	-2643.76	-37.03	1741.61	-2671.06	77.00	1770.42	-697.16	-12.85	1696.04	-5444.24	402.73	2751.13	-239.64	1690.52	72.31	72.42	1190.23	72.34	245.14
2.42000	-2967.40	100.92	-1.01	-2899.70	118.17	27.66	-3632.43	-18.27	501.11	-3583.22	82.10	545.14	-2250.83	-25.00	49.06	-2258.56	-18.09	42.48	-1719.33	-41.02	138.47	-1732.42	-46.33	189.90	-2687.37	61.54	1321.93	0.00	0.00	0.00	-2655.95	-39.62	1741.07	-2672.25	73.72	1770.87	-697.16	-12.85	1696.04	-5409.32	400.61	2741.09	-241.05	1690.63	71.99	75.04	1188.41	73.39	245.52
2.43000	-2964.88	101.46	-1.22	-2901.51	120.36	27.38	-3628.55	-17.81	502.52	-3578.89	82.46	544.66	-2245.00	-22.98	48.26	-2256.70	-17.47	40.98	-1719.33	-41.02	138.47	-1732.42	-46.33	189.90	-2681.63	59.77	1321.42	0.00	0.00	0.00	-2646.27	-42.22	1740.07	-2658.02	70.20	1769.47	-697.16	-12.85	1696.04	-5374.33	398.48	2731.02	-240.85	1687.80	72.74	75.08	1188.93	73.18	245.93
2.44000	-2962.06	102.04	-1.42	-2906.35	120.77	26.80	-3624.60	-17.33	503.90	-3574.50	82.83	544.15	-2240.40	-21.19	46.98	-2255.72	-16.88	39.48	-1719.33	-41.02	138.47	-1732.42	-46.33	189.90	-2671.99	58.78	1320.94	0.00	0.00	0.00	-2612.91	-44.43	1737.93	-2623.77	68.63	1768.05	-697.16	-12.85	1696.04	-5339.28	396.34	2720.94	-238.71	1688.93	72.72	75.84	1189.80	73.03	247.80
2.45000	-2958.95	102.67	-1.62	-2912.18	120.97	26.20	-3620.58	-16.82	505.26	-3570.03	83.22	543.59	-2236.93	-19.70	45.17	-2255.45	-16.34	38.00	-1719.33	-41.02	138.47	-1732.42	-46.33	189.90	-2664.19	57.52	1320.20	0.00	0.00	0.00	-2612.18	-46.61	1739.04	-2596.02	65.44	1767.77	-697.16	-12.85	1696.04	-5304.16	394.18	2710.84	-239.91	1688.62	72.88	74.42	1190.57	72.57	246.02
2.46000	-2955.52	103.34	-1.83	-2918.67	120.97	25.58	-3616.49	-16.28	506.58	-3565.51	83.63	542.99	-2234.49	-18.59	42.80	-2255.75	-15.87	36.55	-1719.33	-41.02	138.47	-1732.42	-46.33	189.90	-2649.78	56.03	1320.60	0.00	0.00	0.00	-2605.28	-48.35	1738.38	-2627.78	62.61	1769.84	-697.16	-12.85	1696.04	-5269.00	392.02	2700.71	-240.97	1689.64	72.70	74.28	1189.26	72.92	245.40
2.47000	-2951.78	104.07	-2.04	-2925.50	120.81	24.94	-3612.34	-15.72	507.87	-3560.91	84.05	542.36	-2233.00	-17.91	39.81	-2256.46	-15.49	35.14	-1719.33	-41.02	138.47	-1732.42	-46.33	189.90	-2645.85	54.38	1321.15	0.00	0.00	0.00	-2603.82	-52.41	1738.76	-2635.95	57.73	1771.74	-697.16	-12.85	1696.04	-5233.78	389.85	2690.57	-242.55	1691.24	71.74	72.61	1190.44	72.34	247.18
2.48000	-2947.71	104.85	-2.25	-2932.34	120.51	24.28	-3608.12	-15.12	509.13	-3556.24	84.49	541.68	-2232.36	-17.72	36.16	-2257.43	-15.19	33.78	-1719.33	-41.02	138.47	-1732.42	-46.33	189.90	-2631.71	53.08	1321.53	0.00	0.00	0.00	-2579.74	-55.55	1737.71	-2607.92	56.61	1770.56	-697.16	-12.85	1696.04	-5198.51	387.67	2680.42	-240.66	1691.82	72.18	74.92	1188.98	73.04	246.48
2.49000	-2943.30	105.67	-2.46	-2938.86	120.10	23.62	-3603.83	-14.50	510.36	-3551.51	84.95	540.97	-2232.47	-18.10	31.80	-2258.48	-15.00	32.49	-1719.33	-41.02	138.47	-1732.42	-46.33	189.90	-2618.05	52.23	1322.74	0.00	0.00	0.00	-2572.67	-57.65	1738.13	-2561.44	53.55	1769.00	-697.16	-12.85	1696.04	-5163.20	385.47	2670.25	-239.12	1688.69	73.07	76.51	1188.89	73.52	245.39
2.50000	-2938.54	106.55	-2.67	-2944.73	119.59	22.95	-3599.47	-13.85	511.57	-3546.71	85.42	540.21	-2247.43	-20.18	22.12	-2259.48	-14.92	31.26	-1719.33	-41.02	138.47	-1732.42	-46.33	189.90	-2618.54	50.11	1323.45	0.00	0.00	0.00	-2564.10	-60.53	1739.55	-2557.60	51.95	1770.49	-697.16	-12.85	1696.04	-5127.85	383.27	2660.07	-241.91	1691.49	71.57	75.00	1190.81	72.53	242.23
2.51000	-2933.43	107.48	-2.88	-2949.63	119.02	22.29	-3595.04	-13.18	512.74	-3541.83	85.91	539.42	-2252.59	-19.82	14.93	-2260.26	-14.98	30.13	-1719.33	-41.02	138.47	-1732.42	-46.33	189.90	-2605.45	48.15	1325.26	0.00	0.00	0.00	-2562.90	-62.33	1739.68	-2576.57	48.89	1773.84	-697.16	-12.85	1696.04	-5092.46	381.06	2649.87	-241.49	1693.32	71.30	76.33	1189.36	73.16	245.20
2.52000	-2927.96	108.47	-3.10	-2953.24	118.41	21.63	-3590.53	-12.48	513.87	-3536.89	86.41	538.60	-2220.34	-19.93	14.04	-2260.67	-15.18	29.09	-1719.33	-41.02	138.47	-1732.42	-46.33	189.90	-2602.02	46.43	1326.69	0.00	0.00	0.00	-2550.46	-66.55	1740.36	-2575.26	45.88	1775.15	-697.16	-12.85	1696.04	-5057.03	378.84	2639.67	-241.44	1691.92	71.52	74.68	1189.50	72.70	246.47
2.53000	-2922.11	109.51	-3.31	-2955.21	117.78	20.99	-3585.96	-11.75	514.98	-3531.87	86.93	537.73	-2223.74	-21.72	11.46	-2260.56	-15.54	28.16	-1719.33	-41.02	138.47	-1732.42	-46.33	189.90	-2584.79	45.35	1328.58	0.00	0.00	0.00	-2533.35	-68.28	1741.18	-2528.99	43.59	1775.02	-697.16	-12.85	1696.04	-5021.58	376.60	2629.45	-240.77	1690.84	72.42	75.48	1188.93	73.08	245.62
2.54000	-2915.89	110.60	-3.53	-2955.24	117.16	20.36	-3581.31	-11.00	516.06	-3526.78	87.46	536.83	-2247.10	-21.88	3.60	-2266.80	-17.93	24.57	-1719.33	-41.02	138.47	-1732.42	-46.33	189.90	-2567.10	44.21	1330.39	0.00	0.00	0.00	-2518.14	-71.53	1741.85	-2526.41	40.99	1775.52	-697.16	-12.85	1696.04	-4986.10	374.36	2619.23	-239.26	1690.81	72.84	74.60	1189.33	72.94	243.05
2.55000	-2909.26	111.76	-3.74	-2952.99	116.57	19.75	-3576.59	-10.23	517.11	-3521.62	88.01	535.90	-2253.99	-21.77	1.25	-2265.49	-18.15	23.43	-1719.33	-41.02	138.47	-1732.42	-46.33	189.90	-2558.27	42.24	1331.93	0.00	0.00	0.00	-2521.64	-73.38	1744.53	-2546.00	38.68	1779.21	-697.16	-12.85	1696.04	-4950.59	372.11	2609.00	-241.19	1690.02	72.43	73.94	1189.89	72.64	243.91
2.56000	-2902.24	112.96	-3.96	-2948.12	116.05	19.17	-3571.79	-9.43	518.12	-3516.39	88.57	534.93	-2252.08	-22.67	0.00	-2271.58	-18.39	21.42	-1719.33	-41.02	138.47	-1732.42	-46.33	189.90	-2550.49	40.67	1334.24	0.00	0.00	0.00	-2524.23	-74.78	1745.48	-2521.53	34.41	1780.08	-697.16	-12.85	1696.04	-4915.07	369.85	2598.77	-240.82	1688.70	72.53	73.26	1190.23	72.46	247.53
2.57000	-2894.81	114.23	-4.18	-2940.33	115.60	18.63	-3566.92	-8.61	519.11	-3511.08	89.14	533.92	-2224.85	-22.82	3.46	-2263.04	-17.02	23.64	-1719.33	-41.02	138.47	-1732.42	-46.33	189.90	-2530.98	39.55	1336.32	0.00	0.00	0.00	-2510.79	-76.52	1748.27	-2530.38	31.78	1782.49	-697.16	-12.85	1696.04	-4879.53	367.58	2588.53	-240.24	1690.43	72.55	73.45	1190.66	72.24	247.49
2.58000	-2886.96	115.56	-4.40	-2929.29	115.27	18.11	-3561.97	-7.76	520.06	-3505.70	89.73	532.88	-2213.20	-22.32	5.26	-2257.80	-17.29	24.21	-1719.33	-41.02	138.47	-1732.42	-46.33	189.90	-2516.03	38.33	1337.84	0.00	0.00	0.00	-2490.75	-79.88	1750.10	-2493.68	30.43	1783.12	-697.16	-12.85	1696.04	-4843.97	365.31	2578.29	-241.60	1690.06	72.31	74.54	1189.55	72.67	244.93
2.59000	-2878.68	116.94	-4.62	-2930.24	114.48	13.00	-3556.94	-6.90	520.99	-3500.25	90.33	531.81	-2211.55	-21.65	5.79	-2249.27	-16.94	24.41	-1719.33	-41.02	138.47	-1732.42	-46.33	189.90	-2520.39	35.74	1339.61	0.00	0.00	0.00	-2469.72	-82.65	1750.74	-2481.96	28.54	1785.33	-697.16	-12.85	1696.04	-4808.41	363.02	2568.05	-243.90	1693.20	71.18	73.76	1189.61	72.74	244.29
2.60000	-2869.96	118.39	-4.84	-2903.72	113.93	14.19	-3551.84	-6.01	521.88	-3494.72	90.94	530.70	-2215.52	-22.92	4.63	-2260.71	-18.14	22.91	-1719.33	-41.02	138.47	-1732.42	-46.33	189.90	-2505.47	34.82	1341.79	0.00	0.00	0.00	-2457.39	-82.22	1751.24	-2476.25	25.33	1786.01	-697.16	-12.85	1696.04	-4772.84	360.73	2557.80	-246.32	1691.81	71.07	73.88	1190.28	72.53	244.93
2.61000	-2860.79	119.90	-5.06	-2900.84	113.76	13.86	-3546.66	-5.10	522.74	-3489.11	91.56	529.56	-2229.96	-22.42	0.74	-2272.97	-18.09	20.49	-1719.33	-41.02	138.47	-1732.42	-46.33	189.90	-2489.76	33.54	1343.77	0.00	0.00	0.00	-2478.89	-85.53	1756.04	-2452.28	24.60	1787.77	-697.16	-12.85	1696.04	-4737.27	358.42	2547.56	-245.25	1692.61	71.18	73.76	1190.29	72.70	242.16
2.62000	-2851.21	121.47	-5.29	-2887.46	113.78	16.06	-3541.41	-4.17	523.57	-3483.42	92.20	528.39	-2226.05	-22.78	1.62	-2237.23	-17.73	26.63	-1719.33	-41.02	138.47	-1732.42	-46.33	189.90	-2483.24	31.95	1345.57	0.00	0.00	0.00	-2470.15	-87.41	1757.05	-2468.96	23.53	1791.81	-697.16	-12.85	1696.04	-4701.70	356.11	2537.32	-247.31	1693.38	70.28	74.77	1189.95	72.92	243.98
2.63000	-2880.38	122.30	-14.79	-2869.39	113.50	18.54	-3536.07	-3.21	524.37	-3477.66	92.85	527.19	-2194.29	-21.98	9.61	-2238.99	-17.74	26.55	-1719.33	-41.02	138.47	-1732.42	-46.33	189.90	-2468.02	31.04	1346.95	0.00	0.00	0.00	-2460.29	-89.43	1758.56	-2444.74	22.23	1792.35	-697.16	-12.85	1696.04	-4666.14	353.80	2527.09	-240.66	1692.11	71.83	72.87	1189.73	72.47	245.28
2.64000	-2864.32	123.57	-14.71	-2859.80	115.02	18.44	-3530.65	-2.24	525.14	-3471.82	93.50	525.96	-2225.33	-21.94	3.60	-2244.64	-18.77	25.57	-1719.33	-41.02	138.47	-1732.42	-46.33	189.90	-2459.05	30.03	1349.06	0.00	0.00	0.00	-2441.10	-91.10	1759.52	-2433.00	18.70	1793.48	-697.16	-12.85	1696.04	-4630.59	351.47	2516.86	-243.03	1689.98	71.88	72.13	1189.55	72.63	246.14
2.65000	-2847.76	123.07	-14.34	-2840.20	115.78	20.76	-3525.15	-1.25	525.88	-3465.90	94.17	524.69	-2228.93	-22.61	1.66	-2240.93	-18.75	25.72	-1719.33	-41.02	138.47	-1732.42	-46.33	189.90	-2453.25	29.39	1350.22	0.00	0.00	0.00	-2436.38	-92.10	1761.39	-2450.81	18.31	1797.48	-697.16	-12.85	1696.04	-4595.04	349.14	2506.63	-243.61	1690.94	71.86	74.95	1190.32	72.81	244.74
2.66000	-2835.48	126.14	-12.21	-2839.83	117.55	21.36	-3519.57	-0.24	526.58	-3459.90	94.85	523.40	-2203.04	-21.98	6.48	-2259.50	-19.25	22.26	-1719.33	-41.02	138.47	-1732.42	-46.33	189.90	-2432.14	28.53	1351.64	0.00	0.00	0.00	-2413.06	-92.78	1761.62	-2426.61	17.65	1798.08	-697.16	-12.85	1696.04	-4559.52	346.80	2496.42	-241.52	1691.55	72.00	73.78	1189.87	72.79	244.42
2.67000	-2838.23	127.97	-12.07	-2826.61	119.46	25.41	-3513.91	0.79	527.26	-3453.83	95.54	522.07	-2207.00	-24.63	6.65	-2249.32	-19.21	24.54	-1719.33	-41.02	138.47	-1732.42	-46.33	189.90	-2431.80	27.80	1353.33	0.00	0.00	0.00	-2409.53	-94.19	1763.50	-2433.82	15.45	1799.82	-697.16	-12.85	1696.04	-4524.01	344.45	2486.21	-242.23	1690.42	72.34	72.43	1190.01	72.30	243.50
2.68000	-2795.94	130.30	-4.49	-2815.11	121.53	29.60	-3508.17	1.84	527.90	-3447.67	96.24	520.72	-2235.14	-24.48	-0.18	-2196.48	-19.33	34.75	-1719.33	-41.02	138.47	-1732.42	-46.33	189.90	-2420.80	26.98	1354.95	0.00	0.00	0.00	-2407.19	-94.41	1764.36	-2421.43	15.69	1802.27	-697.16	-12.85	1696.04	-4488.53	342.09	2476.02	-240.41	1690.22	72.37	72.41	1190.35	72.22	244.98
2.69000	-2781.63	132.59	-2.49	-2796.56	123.82	33.15	-3502.34	2.91	528.51	-3441.43	96.95	519.34	-2221.24	-22.65	3.00	-2210.56	-19.81	32.51	-1719.33	-41.02	138.47	-1732.42	-46.33	189.90	-2403.48	26.96	1355.91	0.00	0.00	0.00	-2375.80	-95.26	1765.11	-2388.77	14.39	1800.85	-697.16	-12.85	1696.04	-4453.07	339.73	2465.83	-238.35	1689.67	72.63	76.99	1189.43	73.45	246.19
2.70000	-2755.60	134.61	0.77	-2772.81	125.33	36.49	-3496.43	4.00	529.09	-3435.11	97.67	517.93	-2228.92	-24.52	1.35	-2255.95	-19.38	22.72	-1719.33	-41.02	138.47	-1732.42	-46.33	189.90	-2409.60	25.66	1357.30	0.00	0.00	0.00	-2379.02	-95.40	1766.67	-2372.57	13.32	1802.44	-697.16	-12.85	1696.04	-4417.64	337.36	2455.66	-243.03	1691.47	71.64	77.35	1188.78	73.91	245.23
2.71000	-2710.05	136.77	5.50	-2753.24	126.65	38.41	-3490.43	5.10	529.64	-3428.70	98.40	516.49	-2231.28	-24.88	-0.18	-2261.79	-19.46	22.11	-1719.33	-41.02	138.47	-1732.42	-46.33	189.90	-2389.26	25.18	1358.09	0.00	0.00	0.00	-2364.55	-94.40	1768.17	-2359.63	12.49	1804.03	-697.16	-12.85	1696.04	-4382.25	334.99	2445.50	-240.77	1690.57	72.24	76.62	1189.70	73.29	245.15
2.72000	-2709.60	137.54	4.85	-2740.59	127.11	38.03	-3484.35	6.22	530.15	-3422.22	99.13	515.03	-2231.23	-24.03	0.42	-2249.20	-19.71	23.79	-1719.33	-41.02	138.47	-1732.42	-46.33	189.90	-2384.98	24.70	1359.27	0.00	0.00	0.00	-2362.88	-94.93	1770.46	-2357.59	12.59	1804.59	-697.16	-12.85	1696.04	-4346.89	332.61	2435.36	-242.28	1691.45	71.51	74.40	1188.96	73.10	243.04
2.73000	-2692.31	138.90	2.81	-2701.02	127.42	41.92	-3478.18	7.35	530.64	-3415.65	99.88	513.54	-2242.42	-23.69	-2.11	-2233.70	-19.66	27.51	-1719.33	-41.02	138.47	-1732.42	-46.33	189.90	-2375.50	24.40	1359.91	0.00	0.00	0.00	-2359.58	-97.23	1771.15	-2343.30	14.44	1804.65	-697.16	-12.85	1696.04	-4311.57	330.22	2425.23	-242.62	1690.53	71.96	75.67	1188.49	73.67	244.20
2.74000	-2641.74	138.28	7.96	-2684.00	127.81	40.82	-3471.93	8.50	531.09	-3408.99	100.63	512.02	-2218.16	-23.39	3.30	-2249.13	-19.27	23.95	-1719.33	-41.02	138.47	-1732.42	-46.33	189.90	-2363.90	23.75	1360.48	0.00	0.00	0.00	-2356.64	-97.40	1772.29	-2326.79	14.41	1806.05	-697.16	-12.85	1696.04	-4276.30	327.82	2415.13	-245.15	1690.44	71.69	76.22	1188.32	73.77	245.06
2.75000	-2638.78	138.37	3.60	-2652.45	128.18	41.29	-3465.59	9.67	531.51	-3402.25	101.39	510.48	-2232.74	-24.19	0.41	-2238.72	-19.97	26.04	-1719.33	-41.02	138.47	-1732.42	-46.33	189.90	-2362.26	22.47	1361.59	0.00	0.00	0.00	-2368.07	-96.88	1774.82	-2345.62	14.34	1808.75	-697.16	-12.85	1696.04	-4241.08	325.42	2405.04	-245.25	1691.83	71.03	74.24	1190.26	72.70	246.87
2.76000	-2596.70	137.96	5.56	-2631.27	127.79	38.96	-3459.15	10.85	531.90	-3395.43	102.16	508.91	-2227.94	-22.68	1.63	-2239.10	-19.28	26.35	-1719.33	-41.02	138.47	-1732.42	-46.33	189.90	-2348.56	22.52	1362.17	0.00	0.00	0.00	-2324.43	-95.21	1774.77	-2330.95	14.50	1808.62	-697.16	-12.85	1696.04	-4205.91	323.02	2394.97	-243.94	1690.82	71.36	73.71	1190.32	72.50	247.07
2.77000	-2598.86	138.28	-0.44	-2605.87	127.45	35.68	-3452.63	12.05	532.26	-3388.52	102.93	507.32	-2219.54	-21.93	2.78	-2295.86	-20.80	14.92	-1719.33	-41.02	138.47	-1732.42	-46.33	189.90	-2337.58	22.20	1363.08	0.00	0.00	0.00	-2329.49	-94.22	1776.61	-2343.31	14.05	1810.53	-697.16	-12.85	1696.04	-4170.79	320.61	2384.92	-240.28	1690.34	72.52	75.14	1189.03	73.28	245.81
2.78000	-2550.40	137.50	1.32	-2560.81	126.44	36.42	-3446.02	13.26	532.59	-3381.52	103.71	505.71	-2232.79	-23.65	-0.14	-2258.23	-20.36	22.82	-1719.33	-41.02	138.47	-1732.42	-46.33	189.90	-2333.89	20.87	1363.88	0.00	0.00	0.00	-2318.75	-92.11	1776.70	-2328.39	15.44	1810.47	-697.16	-12.85	1696.04	-4135.73	318.19	2374.90	-242.27	1691.98	71.57	75.53	1188.83	73.40	244.56
2.79000	-2519.81	136.84	0.91	-2534.01	125.57	33.37	-3439.32	14.48	532.88	-3374.44	104.50	504.07	-2239.25	-23.93	-0.61	-2232.48	-19.38	28.20	-1719.33	-41.02	138.47	-1732.42	-46.33	189.90	-2322.76	19.93	1363.96	0.00	0.00	0.00	-2301.11	-92.23	1776.33	-2297.66	17.20	1809.52	-697.16	-12.85	1696.04	-4100.74	315.77	2364.91	-239.62	1689.78	72.74	73.78	1190.75	72.29	242.96
2.80000	-2475.97	135.55	1.70	-2502.81	123.78	31.17	-3432.53	15.71	533.14	-3367.27	105.29	502.41	-2247.49	-23.00	-3.51	-2256.20	-19.28	24.32	-1719.33	-41.02	138.47	-1732.42	-46.33	189.90	-2311.26	18.92	1364.13	0.00	0.00	0.00	-2290.60	-90.27	1778.10	-2294.84	18.77	1809.53	-697.16	-12.85	1696.04	-4065.81	313.34	2354.93	-241.87	1690.23	71.95	74.33	1190.24	72.62	243.49
2.81000	-2450.74	133.35	-0.64	-2484.26	122.66	26.18	-3425.65	16.96	533.37	-3360.01	106.09	500.72	-2256.14	-20.69	-4.69	-2232.52	-17.39	29.31	-1719.33	-41.02	138.47	-1732.42	-46.33	189.90	-2312.95	18.69	1364.69	0.00	0.00	0.00	-2290.14	-90.50	1778.93	-2323.65	19.93	1811.23	-697.16	-12.85	1696.04	-4030.95	310.91	2344.99	-241.74	1690.22	71.95	75.33	1189.45	73.13	243.01
2.82000	-2420.75	131.17	-2.21	-2452.61	121.31	23.58	-3418.67	18.22	533.57	-3352.66	106.89	499.01	-2204.06	-21.79	6.17	-2233.90	-17.05	29.66	-1719.33	-41.02	138.47	-1732.42	-46.33	189.90	-2296.27	18.30	1364.82	0.00	0.00	0.00	-2280.59	-89.67	1779.78	-2285.99	21.28	1809.65	-697.16	-12.85	1696.04	-3996.16	308.47	2335.07	-242.85	1690.74	71.82	73.68	1189.69	72.56	245.58
2.83000	-2382.95	129.54	-2.99	-2406.46	120.25	23.72	-3411.60	19.50	533.74	-3345.22	107.70	497.29	-2220.20	-21.47	3.31	-2241.06	-18.01	27.55	-1719.33	-41.02	138.47	-1732.42	-46.33	189.90	-2294.09	17.51	1364.98	0.00	0.00	0.00	-2270.93	-88.79	1780.35	-2288.69	22.42	1810.39	-697.16	-12.85	1696.04	-3961.45	306.03	2325.19	-241.76	1689.88	72.11	75.52	1189.53	72.77	246.54
2.84000	-2337.63	128.68	-1.20	-2374.51	118.57	22.37	-3404.44	20.78	533.87	-3337.69	108.51	495.54	-2245.00	-21.34	-0.58	-2240.39	-18.11	27.45	-1719.33	-41.02	138.47	-1732.42	-46.33	189.90	-2283.12	17.11	1364.55	0.00	0.00	0.00	-2261.17	-87.85	1780.67	-2300.42	23.32	1812.10	-697.16	-12.85	1696.04	-3926.82	303.59	2315.33	-246.08	1690.93	71.00	74.02	1189.96	72.74	242.17
2.85000	-2318.45	126.76	-4.74	-2334.21	116.98	22.26	-3397.18	22.08	533.97	-3330.07	109.33	493.77	-2217.04	-21.09	4.60	-2245.12	-16.10	27.97	-1719.33	-41.02	138.47	-1732.42	-46.33	189.90	-2274.69	15.99	1363.94	0.00	0.00	0.00	-2251.31	-86.88	1780.73	-2273.71	24.72	1809.99	-697.16	-12.85	1696.04	-3892.27	301.14	2305.51	-242.93	1689.30	72.00	73.26	1189.94	72.51	243.08
2.86000	-2253.40	124.06	1.20	-2294.59	116.08	22.13	-3389.83	23.38	534.04	-3322.36	110.15	491.98	-2217.97	-21.61	5.72	-2262.78	-17.28	23.87	-1719.33	-41.02	138.47	-1732.42	-46.33	189.90	-2271.89	15.86	1363.81	0.00	0.00	0.00	-2241.36	-85.88	1780.56	-2260.91	24.87	1808.21	-697.16	-12.85	1696.04	-3857.81	298.68	2295.72	-243.85	1689.28	72.19	74.84	1190.15	72.94	244.48
2.87000	-2234.26	123.98	-1.36	-2262.66	113.81	21.29	-3382.38	24.70	534.08	-3314.56	110.97	490.17	-2222.17	-18.73	3.14	-2248.11	-16.28	28.15	-1719.33	-41.02	138.47	-1732.42	-46.33	189.90	-2259.67	15.62	1363.19	0.00	0.00	0.00	-2231.33	-84.85	1780.18	-2237.18	26.28	1807.61	-697.16	-12.85	1696.04	-3823.44	296.22	2285.97	-244.63	1691.88	71.41	75.80	1188.52	73.56	244.84
2.88000	-2190.31	121.61	1.92	-2229.44	112.74	20.64	-3374.83	26.02	534.08	-3306.66	111.80	488.34	-2242.85	-19.42	1.33	-2231.11	-16.45	32.69	-1719.33	-41.02	138.47	-1732.42	-46.33	189.90	-2257.91	15.34	1362.21	0.00	0.00	0.00	-2221.23	-83.81	1779.60	-2246.59	26.43	1807.31	-697.16	-12.85	1696.04	-3789.16	293.76	2276.25	-235.81	1687.74	73.93	73.38	1189.50	72.84	246.51
2.89000	-2184.96	122.21	-4.20	-2203.75	112.44	19.00	-3367.19	27.36	534.05	-3298.68	112.63	486.50	-2223.33	-19.61	3.22	-2222.24	-18.54	33.21	-1719.33	-41.02	138.47	-1732.42	-46.33	189.90	-2243.14	14.63	1360.98	0.00	0.00	0.00	-2211.07	-82.76	1778.83	-2238.41	27.54	1807.16	-697.16	-12.85	1696.04	-3754.99	291.30	2266.57	-239.87	1691.40	72.09	74.37	1188.90	73.22	242.83
2.90000	-2141.02	120.16	-0.73	-2156.72	112.29	21.14	-3359.44	28.70	533.99	-3290.59	113.47	484.63	-2243.72	-21.23	-0.63	-2211.93	-18.07	33.52	-1719.33	-41.02	138.47	-1732.42	-46.33	189.90	-2233.45	14.72	1360.37	0.00	0.00	0.00	-2200.85	-81.70	1777.90	-2222.64	29.47	1805.48	-697.16	-12.85	1696.04	-3720.91	288.83	2256.93	-241.70	1691.10	71.77	75.89	1188.20	73.57	246.74
2.91000	-2079.90	119.59	7.16	-2131.77	111.77	21.24	-3351.60	30.05	533.90	-3282.42	114.30	482.75	-2209.93	-20.12	6.39	-2244.51	-20.33	27.40	-1719.33	-41.02	138.47	-1732.42	-46.33	189.90	-2223.14	14.27	1359.47	0.00	0.00	0.00	-2190.57	-80.66	1776.81	-2206.10	30.29	1804.96	-697.16	-12.85	1696.04	-3686.94	286.35	2247.33	-241.39	1690.46	72.37	74.94	1190.64	72.41	247.78
2.92000	-2084.88	120.14	2.79	-2058.37	111.89	31.40	-3343.66	31.41	533.78	-3274.14	115.14	480.85	-2235.38	-23.26	0.56	-2248.03	-22.25	25.60	-1719.33	-41.02	138.47	-1732.42	-46.33	189.90	-2217.24	13.74	1358.79	0.00	0.00	0.00	-2180.26	-79.63	1775.59	-2209.39	31.67	1805.04	-697.16	-12.85	1696.04	-3653.08	283.88	2237.77	-244.56	1690.59	71.84	73.94	1190.64	72.55	245.52
2.93000	-2012.97	120.70	14.82	-2051.32	112.23	28.65	-3335.62	32.77	533.62	-3265.77	115.98	478.94	-2196.77	-23.77	7.84	-2238.35	-21.66	27.62	-1719.33	-41.02	138.47	-1732.42	-46.33	189.90	-2209.88	12.99	1357.59	0.00	0.00	0.00	-2169.91	-78.62	1774.24	-2191.50	31.44	1803.00	-697.16	-12.85	1696.04	-3619.33	281.40	2228.26	-241.81	1690.55	72.35	73.43	1190.11	72.64	244.60
2.94000	-1965.68	129.59	34.53	-2005.54	112.51	35.09	-3327.48	34.15	533.43	-3257.31	116.82	477.01	-2232.99	-24.43	-0.42	-2222.64	-23.56	28.81	-1719.33	-41.02	138.47	-1732.42	-46.33	189.90	-2197.67	12.74	1356.46	0.00	0.00	0.00	-2159.54	-77.65	1772.78	-2175.61	30.30	1800.67	-697.16	-12.85	1696.04	-3585.69	278.92	2218.78	-238.25	1690.51	72.63	75.58	1189.21	73.35	243.98
2.95000	-1927.51	135.91	48.06	-1969.06	112.91	38.58	-3319.24	35.53	533.21	-3248.75	117.66	475.06	-2230.02	-24.22	0.61	-2272.46	-25.05	19.67	-1719.33	-41.02	138.47	-1732.42	-46.33	189.90	-2187.48	12.85	1355.35	0.00	0.00	0.00	-2149.14	-76.71	1771.24	-2168.47	31.31	1799.83	-697.16	-12.85	1696.04	-3552.18	276.43	2209.36	-240.86	1690.23	72.30	73.09	1190.55	72.36	245.46
2.96000	-1891.35	136.19	54.28	-1928.35	121.45	53.29	-3310.89	36.91	532.95	-3240.09	118.50	473.10	-2242.17	-26.25	-1.46	-2244.76	-24.33	25.41	-1719.33	-41.02	138.47	-1732.42	-46.33	189.90	-2182.24	12.85	1354.13	0.00	0.00	0.00	-2138.74	-75.82	1769.62	-2148.22	33.63	1797.05	-697.16	-12.85	1696.04	-3518.78	273.95	2199.98	-245.21	1691.42	71.36	73.67	1189.58	72.73	243.54
2.97000	-1856.41	136.95	61.31	-1900.16	123.03	56.90	-3302.44	38.30	532.66	-3231.33	119.34	471.12	-2239.84	-28.35	-1.52	-2253.90	-25.08	23.97	-1719.33	-41.02	138.47	-1732.42	-46.33	189.90	-2173.64	12.63	1352.38	0.00	0.00	0.00	-2128.33	-74.98	1767.94	-2135.52	32.53	1796.66	-697.16	-12.85	1696.04	-3485.52	271.46	2190.65	-246.94	1691.10	71.42	70.84	1190.88	71.68	242.03
2.98000	-1825.77	140.23	68.06	-1867.31	129.03	66.69	-3293.89	39.70	532.34	-3222.48	120.19	469.13	-2238.79	-26.31	-1.78	-2255.83	-24.80	22.95	-1719.33	-41.02	138.47	-1732.42	-46.33	189.90	-2162.29	13.23	1351.03	0.00	0.00	0.00	-2117.93	-74.20	1766.22	-2136.76	33.19	1794.64	-697.16	-12.85	1696.04	-3452.38	268.97	2181.36	-243.03	1691.94	71.83	72.86	1190.19	72.40	242.48
2.99000	-1794.15	140.58	76.89	-1836.05	130.78	73.50	-3285.24	41.10	531.99	-3213.52	121.03	467.13	-2242.66	-27.09	-3.88	-2255.77	-25.12	23.61	-1719.33	-41.02	138.47	-1732.42	-46.33	189.90	-2156.29	13.15	1349.51	0.00	0.00	0.00	-2107.53	-73.50	1764.47	-2129.70	36.28	1793.30	-697.16	-12.85	1696.04	-3419.38	266.47	2172.13	-239.70	1687.79	73.25	74.87	1189.26	73.01	245.94
3.00000	-1763.47	140.31	86.92	-1807.99	134.04	80.41	-3276.47	42.50	531.60	-3204.47	121.87	465.12	-2234.03	-27.24	-1.16	-2247.84	-23.61	24.98	-1719.33	-41.02	138.47	-1732.42	-46.33	189.90	-2148.01	13.68	1347.71	0.00	0.00	0.00	-2097.16	-72.87	1762.71	-2094.07	36.87	1789.93	-697.16	-12.85	1696.04	-3386.51	263.98	2162.95	-241.62	1689.76	72.34	75.89	1188.45	73.32	244.73
3.01000	-1740.07	145.20	95.24	-1778.77	133.22	89.92	-3267.61	43.91	531.18	-3195.31	122.71	463.09	-2228.35	-27.18	0.97	-2262.20	-24.34	22.90	-1719.33	-41.02	138.47	-1732.42	-46.33	189.90	-2135.61	14.40	1345.93	0.00	0.00	0.00	-2086.81	-72.33	1760.95	-2097.17	37.43	1789.27	-697.16	-12.85	1696.04	-3353.79	261.48	2153.83	-243.08	1690.38	72.10	74.28	1189.02	73.12	245.10
3.02000	-1715.13	145.60	106.55	-1753.69	133.41	99.84	-3258.63	45.32	530.73	-3186.05	123.55	461.05	-2229.12	-27.32	0.38	-2267.16	-24.22	21.64	-1719.33	-41.02	138.47	-1732.42	-46.33	189.90	-2121.24	14.69	1344.19	0.00	0.00	0.00	-2076.49	-71.88	1759.21	-2090.83	36.42	1787.44	-697.16	-12.85	1696.04	-3321.21	258.98	2144.75	-243.46	1690.86	71.79	77.42	1189.10	73.75	246.71
3.03000	-1691.60	144.07	118.51	-1731.48	133.20	109.97	-3249.55	46.73	530.24	-3176.69	124.39	459.00	-2229.14	-27.38	1.67	-2271.29	-25.75	21.48	-1719.33	-41.02	138.47	-1732.42	-46.33	189.90	-2116.70	15.37	1342.57	0.00	0.00	0.00	-2058.43	-71.71	1757.54	-2085.96	37.36	1785.94	-697.16	-12.85	1696.04	-3288.77	256.48	2135.74	-241.77	1690.92	71.94	76.50	1189.45	73.36	245.64
3.04000	-1669.93	142.00	130.47	-1711.28	132.01	119.69	-3240.36	48.15	529.72	-3167.23	125.22	456.93	-2242.51	-28.38	-3.76	-2248.19	-25.05	24.63	-1719.33	-41.02	138.47	-1732.42	-46.33	189.90	-2107.80	15.25	1340.63	0.00	0.00	0.00	-2063.56	-72.59	1756.94	-2064.50	38.57	1782.70	-697.16	-12.85	1696.04	-3256.49	253.98	2126.78	-243.24	1692.15	71.28	74.84	1189.34	73.22	245.53
3.05000	-1654.35	142.35	139.19	-1693.86	131.24	127.78	-3231.06	49.57	529.17	-3157.67	126.06	454.86	-2220.30	-26.46	2.05	-2250.92	-24.54	24.52	-1719.33	-41.02	138.47	-1732.42	-46.33	189.90	-2098.41	15.73	1338.84	0.00	0.00	0.00	-2049.36	-71.59	1753.91	-2040.84	38.50	1779.70	-697.16	-12.85	1696.04	-3224.37	251.48	2117.88	-242.14	1692.20	71.46	74.92	1190.16	72.78	241.98
3.06000	-1640.75	141.95	145.41	-1677.27	128.30	134.91	-3221.66	50.99	528.59	-3148.00	126.89	452.78	-2220.26	-27.01	2.33	-2219.35	-22.76	30.83	-1719.33	-41.02	138.47	-1732.42	-46.33	189.90	-2083.82	16.36	1337.16	0.00	0.00	0.00	-2034.28	-70.51	1751.98	-2040.02	39.68	1779.69	-697.16	-12.85	1696.04	-3192.40	248.98	2109.04	-241.91	1690.21	71.84	72.71	1189.70	72.51	243.78
3.07000	-1623.80	142.27	153.29	-1663.49	125.61	139.31	-3212.14	52.41	527.97	-3138.23	127.71	450.69	-2222.08	-26.52	2.17	-2257.39	-25.87	24.23	-1719.33	-41.02	138.47	-1732.42	-46.33	189.90	-2080.33	16.65	1335.48	0.00	0.00	0.00	-2033.19	-70.58	1751.14	-2047.47	39.91	1778.55	-697.16	-12.85	1696.04	-3160.59	246.48	2100.26	-243.19	1689.19	72.12	72.98	1189.17	72.74	244.24
3.08000	-1613.82	142.69	155.80	-1647.51	123.25	143.78	-3202.51	53.83	527.32	-3128.35	128.54	448.59	-2267.12	-27.76	-6.50	-2272.91	-24.61	21.00	-1719.33	-41.02	138.47	-1732.42	-46.33	189.90	-2080.64	17.62	1334.32	0.00	0.00	0.00	-2015.86	-70.24	1748.88	-2015.09	42.63	1776.46	-697.16	-12.85	1696.04	-3128.95	243.97	2091.54	-239.53	1688.50	73.02	72.48	1189.34	72.40	242.72
3.09000	-1608.00	141.65	153.01	-1640.80	122.99	142.08	-3192.77	55.25	526.63	-3118.37	129.36	446.48	-2223.05	-26.56	0.91	-2257.64	-26.02	24.24	-1719.33	-41.02	138.47	-1732.42	-46.33	189.90	-2060.27	18.32	1333.14	0.00	0.00	0.00	-2010.65	-69.59	1748.13	-2020.63	43.00	1774.86	-697.16	-12.85	1696.04	-3097.48	241.47	2082.89	-240.07	1691.77	71.83	69.43	1189.78	71.78	246.13
3.10000	-1603.52	137.63	144.97	-1639.02	122.56	135.37	-3182.92	56.67	525.91	-3108.28	130.17	444.36	-2237.01	-28.37	-0.10	-2222.53	-25.65	30.84	-1719.33	-41.02	138.47	-1732.42	-46.33	189.90	-2052.61	18.42	1332.26	0.00	0.00	0.00	-2008.96	-69.04	1747.27	-2024.81	44.88	1774.61	-697.16	-12.85	1696.04	-3066.18	238.96	2074.30	-242.16	1688.76	72.01	74.27	1189.99	72.87	247.11
3.11000	-1597.58	129.10	131.75	-1637.83	119.71	124.80	-3172.95	58.09	525.16	-3098.08	130.99	442.24	-2234.30	-26.98	1.67	-2240.82	-26.73	28.12	-1719.33	-41.02	138.47	-1732.42	-46.33	189.90	-2048.21	19.28	1330.82	0.00	0.00	0.00	-1996.78	-67.57	1745.73	-2004.45	44.78	1773.09	-697.16	-12.85	1696.04	-3035.06	236.46	2065.78	-242.81	1689.37	71.98	74.72	1188.76	73.19	246.90
3.12000	-1592.90	122.30	121.17	-1632.90	112.17	111.55	-3162.88	59.51	524.38	-3087.78	131.79	440.11	-2229.04	-27.95	2.29	-2269.27	-27.06	20.42	-1719.33	-41.02	138.47	-1732.42	-46.33	189.90	-2036.61	20.25	1330.68	0.00	0.00	0.00	-1979.34	-65.35	1744.26	-2012.58	45.65	1772.34	-697.16	-12.85	1696.04	-3004.12	233.95	2057.32	-240.19	1691.01	72.47	75.09	1188.98	73.21	246.00
3.13000	-1587.03	113.31	110.72	-1627.88	105.27	101.59	-3152.68	60.93	523.56	-3077.37	132.60	437.97	-2236.43	-27.29	0.18	-2252.05	-26.07	24.10	-1719.33	-41.02	138.47	-1732.42	-46.33	189.90	-2030.51	20.78	1329.63	0.00	0.00	0.00	-1966.89	-63.50	1743.65	-1978.50	47.93	1769.39	-697.16	-12.85	1696.04	-2973.36	231.45	2048.94	-238.10	1689.02	73.17	73.82	1189.88	72.61	247.70
3.14000	-1582.13	108.64	99.52	-1621.40	97.80	93.07	-3142.38	62.34	522.71	-3066.85	133.39	435.83	-2220.57	-27.40	5.17	-2266.95	-26.56	19.90	-1719.33	-41.02	138.47	-1732.42	-46.33	189.90	-2018.32	22.17	1329.24	0.00	0.00	0.00	-1962.16	-62.17	1742.87	-1962.10	50.26	1769.02	-697.16	-12.85	1696.04	-2942.78	228.94	2040.62	-239.76	1689.86	72.47	72.20	1190.37	72.06	243.35
3.15000	-1574.12	102.19	89.27	-1617.61	96.16	84.00	-3131.95	63.76	521.82	-3056.22	134.19	433.68	-2223.35	-27.74	3.84	-2255.17	-27.15	20.92	-1719.33	-41.02	138.47	-1732.42	-46.33	189.90	-2008.99	23.22	1328.66	0.00	0.00	0.00	-1945.42	-61.86	1742.71	-1960.46	52.17	1768.58	-697.16	-12.85	1696.04	-2912.40	226.44	2032.38	-237.14	1687.88	73.52	75.22	1189.73	73.12	244.51
3.16000	-1566.92	95.24	80.99	-1609.61	89.83	78.05	-3121.41	65.17	520.90	-3045.49	134.97	431.53	-2237.69	-27.01	1.99	-2259.85	-26.57	20.17	-1719.33	-41.02	138.47	-1732.42	-46.33	189.90	-1997.14	24.54	1329.05	0.00	0.00	0.00	-1938.01	-58.95	1741.83	-1949.83	53.80	1767.75	-697.16	-12.85	1696.04	-2882.22	223.94	2024.21	-237.44	1688.72	73.30	73.82	1189.67	72.83	246.59
3.17000	-1563.31	95.39	70.11	-1607.19	88.66	68.50	-3110.76	66.57	519.95	-3034.64	135.75	429.37	-2212.17	-27.15	5.84	-2267.70	-27.73	18.75	-1719.33	-41.02	138.47	-1732.42	-46.33	189.90	-1991.87	25.35	1329.29	0.00	0.00	0.00	-1938.00	-57.93	1743.48	-1926.07	55.71	1766.49	-697.16	-12.85	1696.04	-2852.23	221.44	2016.11	-242.80	1689.74	71.97	76.33	1189.00	73.44	246.23
3.18000	-1562.98	93.45	58.72	-1606.02	89.40	58.76	-3099.98	67.97	518.96	-3023.68	136.52	427.21	-2230.09	-27.64	2.84	-2252.80	-27.46	21.66	-1719.33	-41.02	138.47	-1732.42	-46.33	189.90	-1974.22	27.16	1329.58	0.00	0.00	0.00	-1917.43	-55.86	1744.04	-1916.00	56.82	1767.13	-697.16	-12.85	1696.04	-2822.44	218.93	2008.09	-240.55	1690.10	72.49	74.89	1190.48	72.67	242.38
3.19000	-1559.12	95.30	51.59	-1604.26	87.12	48.98	-3089.09	69.37	517.94	-3012.61	137.29	425.04	-2219.10	-27.32	4.58	-2259.69	-27.06	20.53	-1719.33	-41.02	138.47	-1732.42	-46.33	189.90	-1967.23	27.84	1330.38	0.00	0.00	0.00	-1904.80	-54.57	1744.38	-1921.72	58.90	1769.45	-697.16	-12.85	1696.04	-2792.85	216.44	2000.14	-243.16	1690.48	71.82	74.37	1189.99	72.58	245.62
3.20000	-1557.55	97.47	44.90	-1598.92	88.09	44.03	-3078.08	70.76	516.89	-3001.42	138.05	422.88	-2184.04	-28.23	13.06	-2243.99	-27.04	26.02	-1719.33	-41.02	138.47	-1732.42	-46.33	189.90	-1954.41	28.54	1331.77	0.00	0.00	0.00	-1900.28	-51.82	1746.28	-1928.73	61.47	1770.76	-697.16	-12.85	1696.04	-2763.48	213.94	1992.27	-243.39	1690.05	71.81	74.70	1189.75	72.95	246.26
3.21000	-1556.94	97.16	38.45	-1601.70	89.17	39.11	-3066.95	72.15	515.80	-2990.13	138.80	420.71	-2233.15	-29.16	2.90	-2188.53	-26.03	46.25	-1719.33	-41.02	138.47	-1732.42	-46.33	189.90	-1942.92	29.25	1332.79	0.00	0.00	0.00	-1896.76	-51.21	1748.05	-1912.87	63.41	1771.10	-697.16	-12.85	1696.04	-2734.31	211.44	1984.49	-240.15	1692.49	71.86	75.65	1189.43	73.25	245.55
3.22000	-1556.02	96.88	35.44	-1600.24	88.91	37.26	-3055.70	73.53	514.68	-2978.72	139.54	418.53	-2207.98	-26.52	9.10	-2178.68	-25.20	49.97	-1719.33	-41.02	138.47	-1732.42	-46.33	189.90	-1934.78	30.39	1334.37	0.00	0.00	0.00	-1887.31	-50.14	1750.47	-1881.18	68.18	1777.57	-697.16	-12.85	1696.04	-2705.37	208.95	1976.78	-240.92	1690.86	72.16	76.29	1190.03	73.19	244.02
3.23000	-1554.52	96.43	34.33	-1598.32	88.12	36.94	-3044.32	74.91	513.52	-2967.19	140.28	416.36	-2221.02	-26.34	6.82	-2225.59	-24.89	33.38	-1719.33	-41.02	138.47	-1732.42	-46.33	189.90	-1917.77	30.99	1335.91	0.00	0.00	0.00	-1869.12	-46.99	1750.85	-1880.15	71.40	1780.67	-697.16	-12.85	1696.04	-2676.64	206.45	1969.15	-238.20	1687.66	73.62	75.25	1189.50	73.01	244.75
3.24000	-1554.85	97.07	32.49	-1600.47	87.66	35.82	-3032.83	76.28	512.33	-2955.56	141.01	414.19	-2222.02	-28.56	6.55	-2254.28	-25.32	23.69	-1719.33	-41.02	138.47	-1732.42	-46.33	189.90	-1904.03	32.02	1337.40	0.00	0.00	0.00	-1855.16	-45.29	1752.06	-1871.08	73.15	1782.69	-697.16	-12.85	1696.04	-2648.13	203.96	1961.61	-241.89	1689.03	72.45	73.80	1189.19	72.75	243.51
3.25000	-1553.31	97.40	32.37	-1597.78	88.02	35.62	-3021.21	77.64	511.11	-2943.80	141.72	412.01	-2234.95	-27.32	1.60	-2239.39	-25.61	28.68	-1719.33	-41.02	138.47	-1732.42	-46.33	189.90	-1899.21	32.85	1338.93	0.00	0.00	0.00	-1850.92	-42.70	1755.34	-1858.04	77.42	1783.73	-697.16	-12.85	1696.04	-2619.85	201.47	1954.15	-242.90	1689.70	72.02	76.22	1188.68	73.58	245.61
3.26000	-1560.17	95.67	26.78	-1601.80	88.30	34.13	-3009.47	78.99	509.85	-2931.93	142.43	409.84	-2231.09	-28.59	4.07	-2258.46	-26.76	24.31	-1719.33	-41.02	138.47	-1732.42	-46.33	189.90	-1886.45	33.64	1340.09	0.00	0.00	0.00	-1852.28	-41.09	1758.33	-1847.80	79.50	1785.03	-697.16	-12.85	1696.04	-2591.80	198.99	1946.78	-242.72	1689.07	72.35	74.26	1189.98	72.75	242.30
3.27000	-1562.99	94.86	25.93	-1596.56	88.26	35.02	-2997.61	80.34	508.56	-2919.95	143.13	407.67	-2232.31	-28.55	2.64	-2270.97	-26.16	19.43	-1719.33	-41.02	138.47	-1732.42	-46.33	189.90	-1874.25	33.93	1342.05	0.00	0.00	0.00	-1847.62	-39.20	1760.23	-1829.29	81.50	1785.70	-697.16	-12.85	1696.04	-2563.99	196.50	1939.50	-241.83	1689.13	72.49	75.12	1189.10	73.20	245.29
3.28000	-1564.65	95.69	25.30	-1601.22	88.06	33.97	-2985.62	81.68	507.23	-2907.84	143.82	405.50	-2208.00	-28.45	4.62	-2273.91	-25.65	15.91	-1719.33	-41.02	138.47	-1732.42	-46.33	189.90	-1860.51	34.82	1343.70	0.00	0.00	0.00	-1833.06	-37.71	1761.78	-1821.07	83.80	1786.97	-697.16	-12.85	1696.04	-2536.41	194.02	1932.30	-240.61	1688.45	72.87	75.04	1189.57	73.03	244.49
3.29000	-1557.23	95.51	26.71	-1599.75	87.95	34.05	-2973.50	83.01	505.87	-2895.62	144.50	403.33	-2225.91	-28.03	0.06	-2249.22	-23.99	19.81	-1719.33	-41.02	138.47	-1732.42	-46.33	189.90	-1853.75	41.58	1353.80	0.00	0.00	0.00	-1836.31	-34.03	1765.32	-1807.57	84.90	1788.08	-697.16	-12.85	1696.04	-2509.07	191.54	1925.19	-242.31	1690.15	72.09	73.23	1189.78	72.74	244.05
3.30000	-1560.90	95.23	25.77	-1600.64	88.00	33.91	-2961.26	84.33	504.48	-2883.28	145.17	401.16	-2199.03	-26.81	2.72	-2237.73	-24.01	21.23	-1719.33	-41.02	138.47	-1732.42	-46.33	189.90	-1846.00	43.17	1356.55	0.00	0.00	0.00	-1796.36	-32.57	1765.86	-1802.26	87.53	1789.42	-697.16	-12.85	1696.04	-2481.97	189.07	1918.18	-240.85	1689.93	72.42	74.67	1189.51	72.86	247.60
3.31000	-1560.16	94.95	26.29	-1599.13	87.93	33.97	-2948.89	85.64	503.05	-2870.83	145.82	399.00	-2210.63	-29.13	-3.40	-2238.81	-24.92	19.65	-1719.33	-41.02	138.47	-1732.42	-46.33	189.90	-1835.22	43.59	1357.97	0.00	0.00	0.00	-1793.33	-25.58	1777.22	-1797.98	88.45	1791.03	-697.16	-12.85	1696.04	-2455.12	186.60	1911.25	-240.86	1688.98	72.76	72.89	1190.95	72.16	245.45
3.32000	-1557.12	94.86	26.21	-1601.42	87.96	33.29	-2936.40	86.94	501.59	-2858.25	146.47	396.84	-2190.71	-29.18	-2.83	-2222.60	-26.67	20.92	-1719.33	-41.02	138.47	-1732.42	-46.33	189.90	-1825.70	44.04	1359.36	0.00	0.00	0.00	-1785.10	-23.06	1781.10	-1794.76	90.18	1792.57	-697.16	-12.85	1696.04	-2428.53	184.13	1904.42	-240.72	1687.95	72.92	73.93	1189.98	72.51	245.30
3.33000	-1559.49	94.83	25.89	-1594.71	88.29	34.74	-2923.77	88.23	500.09	-2845.55	147.10	394.68	-2203.08	-31.85	-9.14	-2202.02	-28.44	23.05	-1719.33	-41.02	138.47	-1732.42	-46.33	189.90	-1813.68	43.98	1360.76	0.00	0.00	0.00	-1776.30	-20.98	1783.23	-1779.77	92.65	1793.37	-697.16	-12.85	1696.04	-2402.18	181.66	1897.69	-238.19	1689.37	73.04	73.62	1190.27	72.58	245.57
3.34000	-1563.89	94.14	24.62	-1602.79	87.85	33.17	-2911.02	89.51	498.56	-2832.73	147.73	392.52	-2185.68	-32.66	-6.36	-2194.43	-29.68	24.73	-1719.33	-41.02	138.47	-1732.42	-46.33	189.90	-1803.56	43.85	1362.06	0.00	0.00	0.00	-1768.33	-19.67	1785.03	-1766.89	94.03	1794.28	-697.16	-12.85	1696.04	-2376.10	179.20	1891.05	-239.71	1692.44	72.01	72.69	1189.77	72.42	243.92
3.35000	-1555.86	95.17	26.45	-1600.37	88.10	33.62	-2898.14	90.77	496.99	-2819.79	148.34	390.38	-2165.52	-34.68	-0.54	-2175.43	-31.70	31.29	-1719.33	-41.02	138.47	-1732.42	-46.33	189.90	-1796.78	43.59	1363.15	0.00	0.00	0.00	-1760.53	-18.65	1787.02	-1761.38	96.28	1795.38	-697.16	-12.85	1696.04	-2350.28	176.74	1884.51	-242.59	1690.56	71.95	75.16	1189.39	73.05	248.61
3.36000	-1558.87	96.26	25.72	-1604.64	89.11	32.20	-2885.13	92.03	495.39	-2806.73	148.93	388.23	-2150.85	-37.06	4.09	-2148.55	-32.94	39.84	-1719.33	-41.02	138.47	-1732.42	-46.33	189.90	-1786.80	43.83	1364.08	0.00	0.00	0.00	-1748.61	-17.91	1788.50	-1750.62	97.67	1796.65	-697.16	-12.85	1696.04	-2324.72	174.29	1878.07	-241.95	1688.64	72.51	74.26	1189.81	72.89	247.30
3.37000	-1566.62	95.99	23.93	-1599.24	88.36	33.69	-2871.98	93.27	493.75	-2793.55	149.52	386.10	-2140.83	-40.16	7.00	-2132.01	-35.31	46.15	-1719.33	-41.02	138.47	-1732.42	-46.33	189.90	-1776.07	44.09	1365.15	0.00	0.00	0.00	-1738.68	-16.34	1789.83	-1743.03	98.07	1797.29	-697.16	-12.85	1696.04	-2299.44	171.84	1871.72	-242.69	1690.69	71.90	73.91	1190.11	72.74	244.52
3.38000	-1557.50	95.58	25.93	-1605.57	88.47	32.11	-2858.71	94.50	492.08	-2780.24	150.09	383.97	-2117.41	-42.34	13.16	-2104.15	-36.88	53.22	-1719.33	-41.02	138.47	-1732.42	-46.33	189.90	-1767.76	44.12	1366.29	0.00	0.00	0.00	-1732.58	-15.71	1791.66	-1733.75	98.83	1798.25	-697.16	-12.85	1696.04	-2274.42	169.39	1865.48	-242.66	1690.04	71.82	76.74	1189.17	73.69	243.44
3.39000	-1557.65	95.02	25.53	-1598.47	88.93	33.61	-2845.30	95.71	490.38	-2766.81	150.65	381.84	-2079.03	-44.25	20.40	-2082.46	-38.73	58.31	-1719.33	-41.02	138.47	-1732.42	-46.33	189.90	-1758.93	44.25	1367.57	0.00	0.00	0.00	-1722.33	-14.92	1793.03	-1722.01	99.58	1799.58	-697.16	-12.85	1696.04	-2249.68	166.95	1859.34	-240.48	1689.79	72.42	76.80	1190.66	72.97	246.52
3.40000	-1564.19	96.49	23.96	-1602.89	89.27	32.67	-2831.76	96.92	488.64	-2753.26	151.20	379.72	-2057.39	-46.56	25.12	-2045.38	-39.70	64.52	-1719.33	-41.02	138.47	-1732.42	-46.33	189.90	-1750.86	44.30	1368.81	0.00	0.00	0.00	-1713.95	-14.50	1794.36	-1713.03	99.98	1801.03	-697.16	-12.85	1696.04	-2225.22	164.52	1853.31	-241.48	1688.20	72.76	73.18	1190.46	72.37	244.33
3.41000	-1561.92	95.53	24.87	-1599.21	88.32	33.68	-2818.08	98.10	486.86	-2739.57	151.73	377.62	-2025.59	-48.15	28.81	-2021.12	-40.30	68.26	-1719.33	-41.02	138.47	-1732.42	-46.33	189.90	-1741.89	44.51	1370.10	0.00	0.00	0.00	-1703.24	-14.24	1795.26	-1707.55	101.20	1802.00	-697.16	-12.85	1696.04	-2201.05	162.08	1847.38	-241.61	1689.11	72.79	75.38	1188.50	73.56	244.10
3.42000	-1561.45	95.32	24.67	-1603.16	88.53	32.62	-2804.28	99.28	485.05	-2725.77	152.24	375.51	-1998.42	-49.00	31.09	-2004.67	-41.60	68.49	-1719.33	-41.02	138.47	-1732.42	-46.33	189.90	-1732.37	44.90	1371.50	0.00	0.00	0.00	-1695.12	-13.96	1796.22	-1700.16	100.97	1803.21	-697.16	-12.85	1696.04	-2177.16	159.66	1841.56	-240.44	1688.25	73.06	75.94	1189.33	73.44	243.37
3.43000	-1557.50	95.74	25.69	-1603.07	88.94	32.45	-2790.33	100.43	483.21	-2711.84	152.74	373.42	-1971.08	-49.46	32.85	-1974.73	-42.38	70.58	-1719.33	-41.02	138.47	-1732.42	-46.33	189.90	-1725.37	45.43	1372.92	0.00	0.00	0.00	-1686.21	-14.30	1797.23	-1689.94	100.00	1803.86	-697.16	-12.85	1696.04	-2153.56	157.24	1835.84	-240.43	1689.21	72.72	74.34	1188.70	73.43	244.47
3.44000	-1559.26	95.85	25.58	-1602.74	88.96	32.72	-2776.25	101.58	481.33	-2697.78	153.23	371.34	-1937.76	-50.54	35.37	-1948.03	-42.90	70.67	-1719.33	-41.02	138.47	-1732.42	-46.33	189.90	-1717.86	45.46	1373.95	0.00	0.00	0.00	-1680.69	-14.43	1798.26	-1680.31	99.90	1804.86	-697.16	-12.85	1696.04	-2130.26	154.82	1830.24	-245.57	1692.47	71.14	74.15	1187.94	73.36	244.05
3.45000	-1561.45	94.65	24.51	-1602.23	88.70	32.83	-2762.03	102.70	479.42	-2683.59	153.70	369.27	-1912.67	-50.46	34.42	-1916.28	-43.49	71.51	-1719.33	-41.02	138.47	-1732.42	-46.33	189.90	-1708.24	46.40	1375.04	0.00	0.00	0.00	-1668.31	-14.84	1798.26	-1672.53	99.89	1805.87	-697.16	-12.85	1696.04	-2107.25	152.41	1824.74	-244.58	1692.87	71.38	72.33	1188.84	72.57	246.33
3.46000	-1561.16	94.87	24.75	-1607.68	88.97	31.53	-2747.68	103.81	477.47	-2669.28	154.15	367.21	-1876.66	-51.30	36.26	-1896.29	-44.18	69.09	-1719.33	-41.02	138.47	-1732.42	-46.33	189.90	-1701.14	47.21	1375.98	0.00	0.00	0.00	-1661.76	-15.45	1798.82	-1662.84	98.92	1806.61	-697.16	-12.85	1696.04	-2084.54	150.00	1819.36	-242.86	1690.37	71.87	74.03	1188.55	73.12	245.53
3.47000	-1562.02	95.47	24.52	-1595.75	88.27	34.48	-2733.19	104.91	475.48	-2654.83	154.59	365.15	-1868.32	-51.38	31.68	-1859.10	-43.60	69.87	-1719.33	-41.02	138.47	-1732.42	-46.33	189.90	-1693.53	48.51	1376.62	0.00	0.00	0.00	-1652.72	-16.15	1799.29	-1657.44	97.51	1807.80	-697.16	-12.85	1696.04	-2062.14	147.60	1814.09	-239.02	1687.90	73.35	73.35	1188.77	72.82	245.67
3.48000	-1565.98	95.56	23.54	-1602.37	87.41	33.08	-2718.56	105.98	473.46	-2640.26	155.01	363.11	-1822.33	-51.36	34.00	-1824.91	-43.01	69.57	-1719.33	-41.02	138.47	-1732.42	-46.33	189.90	-1685.93	49.65	1377.31	0.00	0.00	0.00	-1642.79	-16.62	1799.25	-1648.97	97.84	1808.80	-697.16	-12.85	1696.04	-2040.05	145.21	1808.94	-240.15	1688.69	72.69	71.94	1190.11	72.07	244.57
3.49000	-1556.90	94.14	25.94	-1608.42	87.91	31.65	-2703.79	107.04	471.41	-2625.56	155.42	361.09	-1785.80	-47.97	46.81	-1804.64	-40.23	79.34	-1719.33	-41.02	138.47	-1732.42	-46.33	189.90	-1677.57	50.46	1377.88	0.00	0.00	0.00	-1636.35	-17.90	1799.52	-1642.32	96.84	1809.47	-697.16	-12.85	1696.04	-2018.27	142.82	1803.90	-243.04	1688.73	72.35	72.77	1188.98	72.71	244.09
3.50000	-1560.69	95.37	24.72	-1599.75	88.27	33.40	-2688.88	108.08	469.32	-2610.72	155.81	359.07	-1753.39	-46.93	46.31	-1775.80	-40.29	77.29	-1719.33	-41.02	138.47	-1732.42	-46.33	189.90	-1669.46	51.16	1378.20	0.00	0.00	0.00	-1624.58	-18.47	1799.22	-1626.74	96.46	1809.59	-697.16	-12.85	1696.04	-1996.80	140.44	1798.97	-244.38	1690.98	71.33	73.66	1188.77	72.94	244.08
3.51000	-1563.11	95.31	24.47	-1597.90	87.83	34.54	-2673.83	109.10	467.20	-2595.76	156.18	357.07	-1721.13	-47.40	44.58	-1744.61	-40.71	74.19	-1719.33	-41.02	138.47	-1732.42	-46.33	189.90	-1659.43	52.00	1378.49	0.00	0.00	0.00	-1622.37	-19.89	1799.43	-1618.24	95.20	1810.15	-697.16	-12.85	1696.04	-1975.65	138.07	1794.17	-242.91	1691.09	71.44	72.88	1189.94	72.33	243.20
3.52000	-1554.38	94.56	27.15	-1598.43	88.01	34.51	-2658.63	110.10	465.04	-2580.66	156.53	355.08	-1679.76	-48.22	48.18	-1707.87	-41.30	72.65	-1719.33	-41.02	138.47	-1732.42	-46.33	189.90	-1651.61	52.77	1378.69	0.00	0.00	0.00	-1611.79	-20.59	1799.46	-1608.62	94.38	1810.82	-697.16	-12.85	1696.04	-1954.83	135.70	1789.49	-241.57	1689.12	72.42	75.89	1189.16	73.25	247.06
3.53000	-1557.19	95.95	26.43	-1601.90	87.86	33.86	-2643.30	111.08	462.84	-2565.44	156.87	353.10	-1647.30	-48.85	47.17	-1673.80	-41.59	73.13	-1719.33	-41.02	138.47	-1732.42	-46.33	189.90	-1646.23	53.35	1378.67	0.00	0.00	0.00	-1602.99	-21.55	1799.21	-1597.10	93.93	1811.11	-697.16	-12.85	1696.04	-1934.33	133.34	1784.92	-239.67	1688.35	72.86	74.01	1189.00	73.02	245.18
3.54000	-1559.35	95.18	25.76	-1597.18	87.70	34.87	-2627.82	112.05	460.61	-2550.07	157.18	351.14	-1609.35	-50.85	46.34	-1641.17	-43.47	70.52	-1719.33	-41.02	138.47	-1732.42	-46.33	189.90	-1636.57	53.94	1378.41	0.00	0.00	0.00	-1594.73	-22.41	1798.87	-1590.68	92.17	1811.53	-697.16	-12.85	1696.04	-1914.16	130.99	1780.48	-242.55	1690.32	71.99	71.70	1189.36	72.17	244.94
3.55000	-1560.83	95.42	26.08	-1598.13	88.22	35.39	-2612.20	112.99	458.34	-2534.58	157.48	349.20	-1574.33	-51.67	45.59	-1606.01	-44.77	68.00	-1719.33	-41.02	138.47	-1732.42	-46.33	189.90	-1626.78	54.34	1378.11	0.00	0.00	0.00	-1588.36	-24.01	1798.57	-1579.15	90.82	1811.23	-697.16	-12.85	1696.04	-1894.33	128.64	1776.16	-242.54	1689.52	72.00	74.03	1188.64	73.20	244.43
3.56000	-1557.53	95.44	27.01	-1592.23	87.86	36.65	-2596.43	113.91	456.04	-2518.95	157.76	347.26	-1541.51	-54.15	44.35	-1571.22	-46.73	65.72	-1719.33	-41.02	138.47	-1732.39	-46.33	189.89	-1618.81	54.72	1377.58	0.00	0.00	0.00	-1579.43	-24.97	1797.81	-1576.88	89.77	1811.64	-697.16	-12.85	1696.04	-1874.83	126.30	1771.97	-241.48	1687.95	72.73	72.74	1190.16	72.39	244.06
3.57000	-1562.31	95.66	25.79	-1594.58	88.66	36.07	-2580.52	114.81	453.70	-2503.19	158.02	345.35	-1505.69	-57.44	44.06	-1536.64	-48.73	63.68	-1719.30	-41.02	138.46	-1702.62	-48.02	179.09	-1609.28	55.33	1376.88	0.00	0.00	0.00	-1575.36	-25.94	1797.62	-1563.64	89.31	1814.14	-697.16	-12.85	1696.04	-1855.67	123.97	1767.90	-241.64	1689.54	72.38	73.46	1191.07	72.12	245.32
3.58000	-1558.55	96.70	27.26	-1592.78	87.87	36.43	-2564.47	115.68	451.33	-2487.29	158.26	343.45	-1465.35	-61.12	45.70	-1502.26	-52.06	61.99	-1687.38	-42.42	127.10	-1672.81	-49.31	168.49	-1601.06	55.52	1376.20	0.00	0.00	0.00	-1562.28	-26.81	1796.97	-1557.92	88.04	1814.89	-697.16	-12.85	1696.04	-1836.85	121.64	1763.96	-241.69	1688.87	72.35	76.03	1190.69	72.93	244.75
3.59000	-1553.74	97.24	28.60	-1586.72	81.23	33.61	-2548.27	116.54	448.92	-2471.25	158.48	341.57	-1430.19	-66.00	46.06	-1466.94	-56.09	60.98	-1655.25	-43.72	116.07	-1642.75	-50.57	158.04	-1592.99	55.64	1377.12	0.00	0.00	0.00	-1557.11	-28.07	1796.27	-1548.32	86.87	1814.65	-697.16	-12.85	1696.04	-1818.38	119.32	1760.15	-241.89	1688.36	72.69	74.21	1189.27	73.25	245.49
3.60000	-1550.17	97.07	29.70	-1601.49	81.46	29.82	-2531.92	117.37	446.48	-2455.08	158.68	339.71	-1393.22	-70.23	47.65	-1433.34	-60.00	59.72	-1622.92	-45.00	105.38	-1614.03	-50.40	147.40	-1583.13	56.12	1376.52	0.00	0.00	0.00	-1546.82	-29.33	1795.07	-1539.32	85.44	1813.98	-697.16	-12.85	1696.04	-1800.27	117.01	1756.47	-241.11	1692.54	71.92	74.17	1190.43	72.73	245.38
3.61000	-1553.11	95.63	28.99	-1582.82	83.76	32.61	-2515.42	118.18	444.00	-2438.77	158.85	337.86	-1358.65	-75.96	48.84	-1395.21	-64.49	60.03	-1589.24	-47.59	95.73	-1584.45	-50.93	137.62	-1575.11	56.23	1375.49	0.00	0.00	0.00	-1538.45	-30.79	1794.09	-1530.45	83.74	1813.68	-697.16	-12.85	1696.04	-1782.51	114.71	1752.92	-238.83	1691.09	72.56	74.50	1189.72	72.87	244.07
3.62000	-1546.79	95.17	29.36	-1590.63	85.41	30.72	-2498.77	118.96	441.48	-2422.32	159.01	336.03	-1323.57	-80.92	51.37	-1362.25	-70.06	59.78	-1556.67	-48.98	86.11	-1554.10	-52.23	128.95	-1565.32	56.17	1374.49	0.00	0.00	0.00	-1526.74	-31.49	1792.96	-1519.77	82.26	1813.12	-697.16	-12.85	1696.04	-1765.10	112.42	1749.51	-238.29	1688.99	73.24	73.72	1190.59	72.72	243.75
3.63000	-1547.46	95.19	28.20	-1596.40	86.16	28.92	-2481.98	119.73	438.93	-2405.74	159.15	334.22	-1294.17	-87.58	53.64	-1327.42	-75.84	61.37	-1522.99	-51.36	77.95	-1522.52	-54.44	121.24	-1556.67	56.71	1373.40	0.00	0.00	0.00	-1519.88	-33.11	1791.97	-1512.59	81.61	1812.33	-697.16	-12.85	1696.04	-1748.06	110.14	1746.22	-237.33	1689.58	73.12	74.17	1189.59	72.80	245.70
3.64000	-1557.54	95.50	25.08	-1590.83	86.67	30.08	-2465.03	120.46	436.35	-2389.01	159.26	332.43	-1256.80	-93.83	58.60	-1293.34	-80.87	64.08	-1490.11	-53.02	70.34	-1491.27	-56.25	114.55	-1547.46	56.18	1372.20	0.00	0.00	0.00	-1511.97	-34.25	1790.62	-1504.12	80.44	1811.96	-697.16	-12.85	1696.04	-1731.38	107.86	1743.08	-239.54	1689.85	72.41	73.65	1190.19	72.55	244.76
3.65000	-1553.30	95.04	25.51	-1599.25	90.85	33.16	-2447.94	121.17	433.72	-2372.15	159.35	330.66	-1227.36	-98.42	63.53	-1263.69	-86.24	66.74	-1455.61	-57.11	65.10	-1458.90	-60.70	109.81	-1538.88	55.79	1370.89	0.00	0.00	0.00	-1501.48	-35.26	1789.06	-1497.22	79.01	1811.21	-697.16	-12.85	1696.04	-1715.07	105.59	1740.07	-239.15	1691.60	72.23	74.69	1188.43	73.18	241.51
3.66000	-1559.53	95.85	23.78	-1597.19	90.54	33.65	-2430.69	121.86	431.07	-2355.15	159.42	328.91	-1198.44	-104.01	69.08	-1227.27	-89.56	72.37	-1422.99	-59.01	60.09	-1427.08	-63.97	105.80	-1529.38	55.69	1369.57	0.00	0.00	0.00	-1493.85	-36.82	1787.55	-1488.19	77.20	1810.20	-697.16	-12.85	1696.04	-1699.14	103.33	1737.19	-242.93	1692.00	71.76	72.90	1189.66	72.57	244.23
3.67000	-1553.51	98.04	29.24	-1595.08	90.46	34.06	-2413.29	122.52	428.37	-2338.00	159.47	327.19	-1163.36	-108.93	77.19	-1195.94	-94.77	79.06	-1390.73	-62.14	56.98	-1396.81	-66.46	102.51	-1519.99	55.23	1368.12	0.00	0.00	0.00	-1482.32	-38.65	1785.85	-1477.38	75.35	1809.08	-697.16	-12.85	1696.04	-1683.58	101.08	1734.46	-241.59	1690.25	72.26	74.66	1189.06	73.19	245.64
3.68000	-1558.11	96.77	24.76	-1599.71	90.70	33.00	-2395.74	123.15	425.64	-2320.71	159.49	325.48	-1130.55	-111.03	86.39	-1165.67	-98.33	86.35	-1358.52	-66.13	55.38	-1366.88	-70.11	100.91	-1511.44	54.86	1366.62	0.00	0.00	0.00	-1476.18	-40.01	1784.17	-1467.68	74.53	1807.85	-697.16	-12.85	1696.04	-1668.40	98.84	1731.87	-241.59	1691.46	71.88	74.15	1189.21	72.73	244.08
3.69000	-1558.49	97.10	25.19	-1598.88	90.40	33.06	-2378.04	123.76	422.87	-2303.29	159.49	323.80	-1108.99	-114.70	95.19	-1137.57	-100.29	94.42	-1329.08	-68.77	54.31	-1340.04	-71.87	99.53	-1502.10	54.75	1364.99	0.00	0.00	0.00	-1467.47	-41.39	1782.18	-1459.61	72.22	1806.63	-697.16	-12.85	1696.04	-1653.60	96.61	1729.41	-243.38	1691.99	71.21	75.22	1189.88	72.68	244.17
3.70000	-1560.19	95.98	23.88	-1597.00	90.89	33.31	-2360.18	124.34	420.07	-2285.71	159.47	322.13	-1080.48	-115.07	106.72	-1111.52	-101.53	103.68	-1301.28	-71.66	54.43	-1313.94	-74.80	99.78	-1492.16	54.55	1363.35	0.00	0.00	0.00	-1454.82	-42.97	1780.12	-1450.56	70.58	1805.18	-697.16	-12.85	1696.04	-1639.19	94.39	1727.11	-244.22	1691.83	71.31	75.50	1188.48	73.34	243.17
3.71000	-1556.42	95.95	25.31	-1594.33	90.79	34.12	-2342.16	124.89	417.23	-2268.00	159.42	320.49	-1058.38	-115.39	118.34	-1087.69	-103.09	113.56	-1274.68	-74.79	55.42	-1290.12	-76.47	100.10	-1483.59	54.18	1361.54	0.00	0.00	0.00	-1441.79	-44.84	1777.79	-1439.56	68.40	1803.49	-697.16	-12.85	1696.04	-1625.17	92.18	1724.94	-241.54	1691.21	72.10	74.26	1188.05	73.29	243.86
3.72000	-1558.17	96.69	24.65	-1595.39	90.99	33.77	-2323.99	125.42	414.36	-2250.14	159.35	318.88	-1033.76	-113.66	130.90	-1064.38	-101.78	124.47	-1249.64	-78.27	57.33	-1268.22	-78.31	100.83	-1474.99	53.12	1359.67	0.00	0.00	0.00	-1434.42	-46.66	1775.54	-1429.64	66.88	1801.83	-697.16	-12.85	1696.04	-1611.54	89.98	1722.92	-244.17	1690.60	71.28	76.08	1189.52	73.23	246.15
3.73000	-1552.97	97.63	25.94	-1597.19	90.82	33.28	-2305.67	125.91	411.44	-2232.14	159.25	317.29	-1011.20	-110.31	142.39	-1044.12	-99.58	134.01	-1227.66	-80.18	58.99	-1248.38	-79.39	101.53	-1463.64	52.61	1357.63	0.00	0.00	0.00	-1427.57	-48.41	1773.54	-1422.52	64.74	1800.46	-697.16	-12.85	1696.04	-1598.31	87.78	1721.05	-243.79	1692.78	71.33	74.46	1190.46	72.54	246.57
3.74000	-1552.02	97.60	29.38	-1595.27	90.86	33.70	-2287.19	126.38	408.50	-2213.99	159.13	315.72	-997.53	-106.35	150.69	-1024.22	-95.80	144.01	-1208.00	-81.69	60.79	-1229.50	-81.97	102.89	-1454.38	51.97	1355.63	0.00	0.00	0.00	-1418.53	-50.37	1771.66	-1416.21	62.24	1799.03	-697.16	-12.85	1696.04	-1585.49	85.60	1719.33	-243.93	1692.18	71.34	72.75	1190.01	72.34	245.19
3.75000	-1552.22	97.84	29.13	-1591.35	90.86	34.44	-2268.55	126.81	405.51	-2195.69	158.98	314.18	-977.42	-102.65	158.27	-1002.93	-93.36	154.92	-1191.04	-82.77	61.88	-1214.97	-81.41	102.40	-1445.44	51.11	1353.65	0.00	0.00	0.00	-1407.46	-51.90	1769.60	-1404.57	60.11	1797.24	-697.16	-12.85	1696.04	-1573.06	83.43	1717.76	-241.79	1692.30	71.17	74.25	1189.68	72.88	242.52
3.76000	-1553.23	98.16	28.37	-1594.85	91.33	33.57	-2249.75	127.22	402.49	-2177.25	158.81	312.66	-965.78	-99.27	162.10	-994.11	-93.29	158.34	-1177.71	-82.95	61.19	-1201.88	-82.49	101.65	-1436.39	50.03	1351.67	0.00	0.00	0.00	-1398.29	-54.29	1767.54	-1396.62	58.46	1795.75	-697.16	-12.85	1696.04	-1561.05	81.27	1716.33	-244.53	1691.20	71.22	74.93	1188.70	73.08	241.86
3.77000	-1552.35	98.18	29.02	-1597.78	91.02	32.99	-2230.79	127.60	399.44	-2158.66	158.61	311.17	-956.24	-94.07	160.83	-990.29	-91.84	154.66	-1167.30	-82.86	58.98	-1191.68	-82.46	99.54	-1426.13	46.39	1348.50	0.00	0.00	0.00	-1389.25	-56.68	1765.85	-1384.10	55.63	1794.51	-697.16	-12.85	1696.04	-1549.44	79.12	1715.06	-242.14	1689.47	72.44	74.49	1188.27	73.19	244.49
3.78000	-1552.57	98.23	29.07	-1596.78	91.98	32.62	-2211.68	127.94	396.34	-2139.93	158.39	309.71	-948.06	-88.43	156.03	-984.02	-85.24	144.24	-1159.70	-82.57	55.67	-1184.08	-82.49	96.81	-1417.46	45.09	1346.64	0.00	0.00	0.00	-1376.81	-58.51	1763.97	-1376.00	53.90	1793.21	-697.16	-12.85	1696.04	-1539.01	77.78	1713.51	-241.44	1689.97	72.22	77.65	1188.67	73.65	244.18
3.79000	-1553.37	97.18	28.55	-1598.34	91.79	32.56	-2192.40	128.26	393.21	-2121.05	158.14	308.27	-941.06	-84.35	147.78	-976.24	-77.76	135.56	-1154.79	-81.69	51.64	-1178.74	-81.43	93.46	-1408.67	43.68	1345.11	0.00	0.00	0.00	-1369.88	-61.19	1762.59	-1362.82	50.48	1791.92	-697.16	-12.85	1696.04	-1528.24	76.61	1711.98	-242.67	1689.55	71.99	76.07	1190.12	72.85	245.92
3.80000	-1552.94	99.12	28.77	-1595.14	91.40	33.26	-2172.96	128.54	390.05	-2102.01	157.86	306.86	-938.71	-75.97	135.78	-971.82	-71.89	125.57	-1152.95	-81.34	49.81	-1174.76	-80.44	90.27	-1397.34	42.06	1343.84	0.00	0.00	0.00	-1360.77	-63.57	1760.95	-1354.33	47.67	1791.05	-697.16	-12.85	1696.04	-1518.06	74.20	1710.62	-241.41	1691.00	72.13	74.75	1190.39	72.61	245.84
3.81000	-1552.74	98.56	28.71	-1600.42	92.16	31.64	-2153.36	128.79	386.84	-2082.83	157.55	305.48	-930.81	-69.50	125.07	-967.43	-67.78	116.12	-1152.09	-79.34	48.43	-1171.72	-79.91	87.57	-1386.90	41.28	1342.57	0.00	0.00	0.00	-1349.08	-65.63	1759.30	-1346.36	44.74	1790.39	-697.16	-12.85	1696.04	-1508.01	71.75	1709.52	-238.83	1689.90	72.78	76.41	1188.66	73.46	244.30
3.82000	-1552.66	97.39	28.60	-1597.97	91.93	31.85	-2133.60	129.01	383.60	-2063.50	157.22	304.13	-932.34	-64.03	113.65	-966.04	-59.74	104.77	-1150.15	-77.20	46.92	-1168.40	-79.26	85.41	-1377.07	39.73	1341.42	0.00	0.00	0.00	-1340.80	-68.75	1758.25	-1335.00	42.64	1789.56	-697.16	-12.85	1696.04	-1498.21	69.12	1708.64	-239.03	1690.96	72.41	78.10	1189.33	73.72	244.16
3.83000	-1551.63	97.43	29.15	-1602.71	92.66	30.60	-2113.67	129.19	380.33	-2044.02	156.86	302.80	-925.17	-59.45	106.23	-960.22	-59.21	99.33	-1146.81	-76.20	44.88	-1164.07	-78.67	84.04	-1366.98	38.35	1340.66	0.00	0.00	0.00	-1327.83	-71.17	1756.57	-1323.65	39.32	1788.92	-697.16	-12.85	1696.04	-1487.32	67.65	1707.68	-242.88	1692.24	71.70	74.60	1189.63	72.96	243.92
3.84000	-1553.34	98.14	27.81	-1597.97	92.71	31.34	-2093.58	129.34	377.01	-2024.38	156.47	301.51	-923.79	-57.02	97.50	-955.48	-55.09	92.34	-1142.61	-76.62	43.02	-1158.52	-76.67	82.55	-1356.14	36.45	1340.08	0.00	0.00	0.00	-1317.65	-73.94	1755.77	-1317.20	36.34	1788.80	-697.16	-12.85	1696.04	-1476.90	65.51	1707.28	-243.39	1691.55	71.70	75.31	1188.71	73.39	245.94
3.85000	-1551.20	96.48	25.85	-1601.37	92.74	30.67	-2073.33	129.46	373.66	-2004.60	156.05	300.24	-914.36	-54.42	89.72	-948.68	-51.16	87.03	-1139.29	-75.85	41.72	-1151.50	-76.95	82.13	-1344.66	34.83	1339.66	0.00	0.00	0.00	-1312.45	-77.20	1755.16	-1306.60	33.54	1788.23	-697.16	-12.85	1696.04	-1466.87	62.79	1707.10	-238.60	1688.39	73.02	74.61	1189.15	73.07	243.12
3.86000	-1559.27	96.40	23.21	-1580.66	90.25	33.18	-2052.91	129.54	370.28	-1984.66	155.60	299.01	-908.29	-53.43	80.07	-944.27	-50.21	79.49	-1137.26	-74.65	40.78	-1146.68	-75.68	80.59	-1335.19	33.16	1339.74	0.00	0.00	0.00	-1301.72	-80.28	1754.55	-1293.82	30.66	1788.05	-697.16	-12.85	1696.04	-1455.93	60.77	1707.05	-238.87	1690.20	72.67	72.06	1189.32	72.58	245.68
3.87000	-1560.61	96.69	22.74	-1559.04	91.75	39.15	-2032.33	129.59	366.85	-1964.57	155.12	297.81	-908.76	-52.05	69.99	-941.09	-49.84	71.35	-1135.40	-75.25	40.54	-1142.83	-75.41	79.97	-1323.44	31.37	1339.93	0.00	0.00	0.00	-1292.72	-83.14	1754.05	-1285.06	27.51	1788.43	-697.16	-12.85	1696.04	-1445.98	57.76	1707.54	-241.13	1689.75	72.58	74.97	1188.83	73.32	242.94
3.88000	-1559.46	97.96	22.82	-1540.85	91.45	44.11	-2011.57	129.60	363.39	-1944.32	154.62	296.64	-905.87	-52.50	61.94	-938.99	-49.47	64.06	-1134.54	-74.69	41.62	-1139.94	-75.72	79.75	-1313.22	29.62	1340.35	0.00	0.00	0.00	-1276.51	-86.14	1753.58	-1272.95	24.18	1788.69	-697.16	-12.85	1696.04	-1435.98	54.72	1708.16	-238.77	1687.74	73.18	76.05	1188.36	73.55	242.93
3.89000	-1564.14	96.92	21.59	-1544.20	90.59	45.31	-1990.66	129.58	359.90	-1923.92	154.08	295.50	-902.48	-52.81	54.62	-937.47	-49.32	57.98	-1132.71	-73.78	42.46	-1136.74	-76.28	79.25	-1301.35	27.95	1340.98	0.00	0.00	0.00	-1269.68	-89.27	1753.97	-1261.00	20.94	1789.02	-697.16	-12.85	1696.04	-1425.63	52.00	1708.80	-239.20	1690.68	72.22	77.43	1187.83	73.99	243.63
3.90000	-1557.95	96.66	23.14	-1560.14	89.94	43.82	-1969.57	129.52	356.36	-1903.37	153.51	294.39	-899.01	-52.24	48.85	-934.67	-49.09	53.50	-1130.37	-72.67	42.14	-1134.38	-75.86	78.39	-1288.77	26.25	1342.00	0.00	0.00	0.00	-1258.85	-92.05	1754.10	-1255.62	17.18	1790.23	-697.16	-12.85	1696.04	-1415.43	49.13	1709.73	-239.01	1690.52	72.28	75.71	1190.17	72.89	241.59
3.91000	-1559.47	97.26	22.61	-1579.70	90.31	40.76	-1948.31	129.43	352.79	-1882.66	152.92	293.32	-896.41	-51.63	43.32	-934.33	-48.54	48.69	-1129.96	-72.91	41.42	-1132.49	-75.22	77.99	-1278.05	24.73	1343.17	0.00	0.00	0.00	-1247.15	-94.78	1754.70	-1242.44	14.10	1791.08	-697.16	-12.85	1696.04	-1404.69	46.71	1710.81	-240.19	1690.24	72.33	74.39	1189.74	72.80	245.50
3.92000	-1560.42	97.05	22.46	-1598.86	92.34	36.34	-1926.89	129.29	349.18	-1861.79	152.29	292.28	-896.50	-51.37	38.36	-932.55	-47.80	46.04	-1129.26	-72.60	40.72	-1130.29	-75.38	78.12	-1266.36	22.73	1344.42	0.00	0.00	0.00	-1238.52	-98.22	1755.38	-1231.87	11.26	1792.18	-697.16	-12.85	1696.04	-1394.04	44.08	1711.92	-241.50	1690.55	72.17	73.15	1189.83	72.34	245.17
3.93000	-1549.79	96.68	23.91	-1597.26	90.53	38.22	-1905.29	129.12	345.54	-1840.77	151.63	291.27	-896.10	-51.01	36.27	-930.01	-48.20	45.11	-1128.90	-72.59	40.79	-1129.44	-74.86	77.99	-1255.59	21.34	1345.85	0.00	0.00	0.00	-1230.87	-101.37	1756.26	-1220.47	8.10	1793.40	-697.16	-12.85	1696.04	-1383.46	41.38	1712.92	-244.27	1692.11	71.19	74.13	1188.95	72.94	242.62
3.94000	-1552.21	97.18	24.06	-1596.23	89.81	39.28	-1883.53	128.91	341.85	-1819.59	150.94	290.30	-893.97	-51.83	35.12	-930.91	-48.45	43.86	-1128.69	-72.59	40.61	-1128.87	-75.27	78.15	-1245.22	19.65	1347.40	0.00	0.00	0.00	-1217.93	-104.37	1757.07	-1209.90	4.66	1794.86	-697.16	-12.85	1696.04	-1373.89	37.67	1714.39	-241.28	1692.12	71.87	75.24	1187.67	73.74	245.01
3.95000	-1559.89	95.82	22.83	-1572.34	89.26	44.86	-1861.59	128.67	338.13	-1798.25	150.22	289.37	-894.66	-51.94	33.96	-931.24	-48.84	42.95	-1128.50	-72.61	40.51	-1128.96	-74.66	77.57	-1233.66	17.92	1348.98	0.00	0.00	0.00	-1207.79	-107.14	1758.12	-1200.76	1.75	1796.37	-697.16	-12.85	1696.04	-1363.31	35.40	1715.57	-241.05	1690.07	72.51	70.73	1190.38	71.92	242.73
3.96000	-1558.67	96.50	21.97	-1582.88	88.57	41.38	-1839.48	128.38	334.37	-1776.76	149.46	288.47	-892.53	-52.00	33.68	-929.92	-48.48	42.82	-1128.43	-72.50	40.34	-1128.69	-74.89	77.65	-1220.42	16.43	1350.63	0.00	0.00	0.00	-1197.64	-110.01	1759.21	-1190.83	-1.19	1797.96	-697.16	-12.85	1696.04	-1352.60	33.07	1716.83	-240.48	1687.39	73.00	71.44	1190.72	71.66	241.33
3.97000	-1556.54	96.55	21.71	-1590.22	88.33	39.09	-1817.19	128.06	330.58	-1755.10	148.67	287.60	-893.66	-52.04	33.10	-930.14	-48.61	42.53	-1128.33	-72.50	40.27	-1128.25	-75.28	77.83	-1209.31	14.97	1352.38	0.00	0.00	0.00	-1188.90	-112.87	1760.54	-1181.85	-4.93	1799.57	-697.16	-12.85	1696.04	-1342.96	29.49	1718.26	-238.88	1688.38	73.21	73.65	1190.06	72.46	243.61
3.98000	-1554.26	96.71	21.37	-1591.30	88.44	37.48	-1794.74	127.69	326.75	-1733.29	147.85	286.77	-891.42	-51.58	32.95	-930.20	-48.59	42.07	-1128.13	-72.81	40.38	-1128.26	-75.03	77.62	-1198.93	13.10	1353.86	0.00	0.00	0.00	-1177.61	-115.63	1761.49	-1169.13	-6.85	1800.61	-697.16	-12.85	1696.04	-1332.59	27.24	1719.60	-239.37	1689.59	72.73	73.22	1190.28	72.45	244.28
3.99000	-1552.13	96.82	19.65	-1586.79	87.09	37.82	-1772.11	127.28	322.88	-1711.31	147.00	285.98	-896.47	-52.15	31.69	-930.67	-48.64	41.90	-1128.38	-72.42	40.09	-1127.93	-75.54	77.77	-1186.94	11.63	1355.48	0.00	0.00	0.00	-1165.54	-118.40	1762.43	-1161.00	-9.65	1802.46	-697.16	-12.85	1696.04	-1322.60	24.54	1720.82	-237.16	1688.19	73.38	73.66	1188.81	72.89	243.61
4.00000	-1548.16	95.88	17.64	-1574.01	87.91	43.70	-1749.30	126.84	318.97	-1689.17	146.11	285.23	-894.75	-52.27	31.56	-932.49	-48.88	41.31	-1128.31	-72.56	40.14	-1127.85	-75.66	77.75	-1177.75	10.58	1356.87	0.00	0.00	0.00	-1155.89	-120.47	1763.71	-1154.13	-12.31	1804.28	-697.16	-12.85	1696.04	-1311.99	23.28	1721.99	-243.00	1691.07	71.43	73.32	1189.52	72.71	245.04
4.01000	-1544.37	96.30	15.78	-1565.85	87.26	46.53	-1726.32	126.35	315.02	-1666.87	145.19	284.52	-894.07	-51.48	31.68	-929.40	-49.25	41.64	-1128.40	-72.40	40.02	-1128.38	-75.04	77.43	-1165.82	9.12	1358.39	0.00	0.00	0.00	-1145.46	-122.55	1764.68	-1139.02	-14.00	1805.27	-697.16	-12.85	1696.04	-1302.46	20.20	1723.43	-241.23	1691.15	72.03	73.98	1189.04	72.99	246.06
4.02000	-1539.80	96.67	13.31	-1554.91	87.20	49.27	-1703.16	125.82	311.04	-1644.41	144.23	283.84	-891.88	-51.89	31.77	-929.99	-49.43	41.25	-1128.21	-72.60	40.11	-1128.31	-75.05	77.38	-1154.44	7.91	1359.85	0.00	0.00	0.00	-1137.03	-124.89	1765.79	-1130.71	-16.40	1806.74	-697.16	-12.85	1696.04	-1292.39	18.00	1724.64	-239.13	1690.52	72.69	73.76	1189.76	72.40	244.70
4.03000	-1532.85	96.10	11.04	-1543.41	87.77	51.11	-1679.83	125.25	307.02	-1621.79	143.24	283.20	-892.24	-51.70	31.37	-931.21	-49.04	40.96	-1128.19	-72.66	40.05	-1127.99	-75.50	77.58	-1143.32	7.25	1361.17	0.00	0.00	0.00	-1125.15	-126.96	1766.78	-1118.90	-18.53	1807.74	-697.16	-12.85	1696.04	-1282.50	15.91	1726.01	-241.93	1689.89	72.07	75.51	1189.77	72.88	243.95
4.04000	-1528.47	98.38	8.65	-1534.27	89.21	52.71	-1656.31	124.64	302.96	-1599.00	142.22	282.61	-890.44	-51.85	31.94	-931.79	-49.35	40.53	-1128.07	-72.90	40.12	-1127.54	-76.20	77.90	-1133.11	6.29	1362.61	0.00	0.00	0.00	-1116.29	-129.01	1767.82	-1110.68	-21.02	1809.23	-697.16	-12.85	1696.04	-1273.04	13.47	1727.37	-240.55	1688.86	72.48	75.85	1189.09	73.05	245.60
4.05000	-1519.54	99.71	9.22	-1522.48	90.48	55.84	-1632.62	123.98	298.87	-1576.05	141.16	282.05	-892.03	-52.02	31.21	-929.90	-49.21	40.79	-1128.24	-72.56	39.94	-1127.54	-75.72	77.70	-1122.60	5.34	1363.92	0.00	0.00	0.00	-1107.01	-130.77	1768.73	-1098.44	-22.26	1810.46	-697.16	-12.85	1696.04	-1263.33	11.59	1728.60	-242.67	1689.56	72.01	74.92	1187.56	73.89	246.33
4.06000	-1504.24	103.43	14.98	-1507.67	92.64	62.33	-1608.75	123.28	294.74	-1552.93	140.06	281.53	-895.73	-51.97	30.18	-931.59	-49.07	40.43	-1127.97	-72.91	40.14	-1127.65	-75.56	77.64	-1112.41	4.88	1365.24	0.00	0.00	0.00	-1095.20	-132.05	1769.73	-1087.93	-24.35	1811.85	-697.16	-12.85	1696.04	-1252.46	11.98	1729.62	-242.45	1691.63	71.42	74.72	1188.17	73.47	244.63
4.07000	-1484.66	106.66	21.65	-1487.58	95.56	69.03	-1584.70	122.54	290.56	-1529.65	138.93	281.06	-893.87	-51.93	30.37	-930.09	-49.32	40.54	-1128.03	-72.70	40.04	-1127.62	-75.35	77.66	-1101.72	4.43	1366.53	0.00	0.00	0.00	-1084.92	-133.34	1771.01	-1082.08	-25.58	1813.62	-697.16	-12.85	1696.04	-1243.29	9.68	1731.13	-241.60	1687.90	72.94	77.53	1188.11	73.88	239.51
4.08000	-1462.72	109.38	27.97	-1463.67	98.10	74.67	-1560.47	121.75	286.36	-1506.21	137.76	280.63	-893.31	-51.83	30.39	-930.70	-49.22	40.28	-1128.15	-72.57	40.00	-1127.63	-74.94	77.73	-1093.32	3.63	1367.90	0.00	0.00	0.00	-1076.15	-134.08	1772.16	-1069.88	-26.86	1814.91	-697.16	-12.85	1696.04	-1233.46	8.67	1732.37	-238.74	1687.61	73.41	76.46	1188.71	73.64	242.17
4.09000	-1441.30	114.52	32.73	-1440.56	99.92	79.10	-1536.05	120.92	282.11	-1482.59	136.56	280.24	-895.28	-52.42	29.98	-930.59	-49.23	40.19	-1127.70	-73.13	40.25	-1126.81	-76.04	78.28	-1083.42	2.78	1369.07	0.00	0.00	0.00	-1065.85	-134.87	1773.34	-1059.27	-26.99	1816.17	-697.16	-12.85	1696.04	-1223.36	8.31	1733.60	-237.32	1689.58	73.33	77.04	1189.35	73.40	245.42
4.10000	-1415.75	116.23	37.47	-1411.22	101.55	83.87	-1511.46	120.04	277.82	-1461.64	135.91	283.84	-891.75	-52.34	30.54	-932.15	-49.12	39.93	-1127.83	-72.99	40.17	-1127.43	-75.28	78.07	-1075.23	2.21	1370.38	0.00	0.00	0.00	-1055.41	-135.13	1774.57	-1050.34	-27.45	1817.38	-697.16	-12.85	1696.04	-1213.46	7.30	1734.88	-237.62	1688.73	73.22	76.63	1187.92	73.92	244.19
4.11000	-1387.16	117.84	41.81	-1389.54	102.96	86.05	-1486.68	119.12	273.51	-1440.86	134.83	285.98	-891.34	-51.91	30.89	-931.55	-49.31	39.98	-1127.99	-72.87	40.07	-1127.43	-75.18	77.99	-1065.35	1.21	1371.67	0.00	0.00	0.00	-1045.61	-135.90	1775.88	-1042.52	-27.82	1818.90	-697.16	-12.85	1696.04	-1204.18	6.04	1736.37	-238.20	1689.84	72.94	74.24	1189.08	72.85	244.18
4.12000	-1355.00	118.52	45.47	-1368.12	104.00	87.10	-1465.34	118.14	273.19	-1419.95	133.15	286.49	-893.87	-52.25	29.99	-930.99	-49.12	39.95	-1127.97	-72.83	40.09	-1126.61	-76.13	78.69	-1055.15	0.70	1372.88	0.00	0.00	0.00	-1032.25	-135.96	1777.02	-1026.47	-29.74	1818.94	-697.16	-12.85	1696.04	-1194.48	5.79	1737.73	-242.79	1690.46	71.78	74.21	1188.77	72.95	242.85
4.13000	-1326.28	118.83	47.38	-1344.47	104.42	87.67	-1443.72	117.08	271.38	-1398.52	132.11	286.00	-894.89	-52.21	29.64	-930.18	-49.42	40.18	-1128.03	-72.69	39.98	-1127.06	-75.56	78.53	-1047.87	0.09	1374.01	0.00	0.00	0.00	-1025.45	-135.92	1778.70	-1017.20	-29.39	1819.86	-697.16	-12.85	1696.04	-1184.67	5.41	1739.12	-246.01	1690.05	71.29	75.99	1188.82	73.38	244.56
4.14000	-1298.69	118.91	48.42	-1319.09	104.87	87.35	-1421.93	115.69	268.23	-1377.02	130.70	284.22	-893.55	-52.17	30.21	-931.28	-49.50	39.71	-1127.84	-73.02	40.18	-1126.56	-76.16	79.07	-1039.45	-0.24	1375.30	0.00	0.00	0.00	-1015.07	-135.49	1779.98	-1007.65	-28.97	1820.89	-697.16	-12.85	1696.04	-1175.07	5.11	1740.46	-241.09	1689.05	72.74	76.00	1188.88	73.59	243.60
4.15000	-1273.44	119.04	47.87	-1293.01	104.35	85.92	-1399.75	114.67	263.95	-1354.69	129.76	281.47	-892.57	-51.88	30.49	-931.73	-49.58	39.43	-1127.82	-73.06	40.20	-1127.64	-74.85	78.70	-1030.59	-1.14	1376.44	0.00	0.00	0.00	-1004.96	-135.07	1781.26	-1001.51	-28.53	1822.19	-697.16	-12.85	1696.04	-1166.23	3.69	1741.73	-240.40	1690.66	72.28	75.35	1188.81	73.36	244.54
4.16000	-1249.67	116.90	45.04	-1266.75	103.24	82.97	-1376.72	114.04	258.78	-1332.06	128.55	277.35	-891.51	-51.72	30.38	-930.98	-48.99	39.74	-1127.89	-72.95	40.13	-1127.06	-75.33	79.14	-1020.49	-1.51	1377.63	0.00	0.00	0.00	-996.96	-134.55	1782.58	-993.49	-27.77	1823.11	-697.16	-12.85	1696.04	-1156.64	3.57	1742.89	-243.35	1691.01	71.99	72.50	1189.97	72.39	246.44
4.17000	-1217.96	114.25	44.35	-1238.32	101.44	80.70	-1353.23	113.01	252.36	-1309.35	127.24	272.27	-891.70	-52.35	30.32	-930.94	-49.21	39.46	-1127.91	-72.88	40.10	-1127.04	-75.32	79.57	-1011.87	-1.79	1378.49	0.00	0.00	0.00	-984.12	-133.90	1783.57	-981.55	-26.49	1823.72	-697.16	-12.85	1696.04	-1147.24	3.14	1743.99	-240.95	1689.03	72.57	75.12	1188.79	73.18	244.51
4.18000	-1192.13	112.76	41.72	-1208.71	99.97	78.33	-1329.67	111.67	244.87	-1285.71	126.25	266.27	-891.04	-51.69	30.49	-930.66	-49.17	39.74	-1127.80	-73.00	40.20	-1127.49	-74.83	79.64	-1003.53	-2.39	1379.36	0.00	0.00	0.00	-974.76	-133.01	1784.77	-975.31	-26.16	1824.39	-697.16	-12.85	1696.04	-1137.78	3.17	1744.81	-241.86	1690.26	71.84	76.72	1188.42	73.46	246.16
4.19000	-1154.18	111.19	41.89	-1176.00	98.23	76.03	-1304.24	111.99	237.08	-1261.26	125.93	259.93	-892.71	-51.60	29.93	-929.55	-49.37	39.75	-1127.63	-73.21	40.39	-1127.12	-75.10	80.17	-995.58	-2.52	1380.04	0.00	0.00	0.00	-965.55	-131.94	1785.93	-964.19	-24.88	1824.58	-697.16	-12.85	1696.04	-1128.27	3.28	1745.55	-243.85	1691.06	71.16	77.39	1187.73	74.04	243.94
4.20000	-1117.13	109.95	41.84	-1142.51	96.57	74.78	-1277.87	113.17	228.66	-1237.21	124.18	252.29	-892.12	-51.25	30.27	-930.13	-48.99	39.79	-1127.50	-73.17	40.40	-1127.68	-74.03	80.00	-986.89	-2.95	1380.66	0.00	0.00	0.00	-952.28	-131.15	1786.48	-954.01	-23.81	1824.97	-697.16	-12.85	1696.04	-1119.07	3.16	1746.07	-243.31	1690.98	71.42	76.51	1188.79	73.23	244.01
4.21000	-1085.85	107.54	40.07	-1109.36	95.22	71.97	-1250.90	114.41	219.40	-1211.47	124.17	244.53	-892.35	-51.41	30.07	-926.95	-49.02	40.44	-1127.44	-73.02	40.38	-1127.31	-74.35	80.60	-977.75	-3.23	1381.22	0.00	0.00	0.00	-942.17	-129.88	1787.26	-945.30	-22.88	1825.34	-697.16	-12.85	1696.04	-1109.59	3.29	1746.28	-244.46	1691.23	71.27	77.32	1188.57	73.78	243.89
4.22000	-1046.46	104.22	39.45	-1074.77	93.15	69.53	-1222.82	115.85	209.48	-1185.05	125.06	236.45	-892.68	-51.86	30.04	-929.23	-49.43	39.75	-1127.16	-73.23	40.64	-1127.02	-74.43	80.95	-968.40	-3.23	1381.43	0.00	0.00	0.00	-936.15	-129.31	1788.11	-936.34	-21.43	1825.22	-697.16	-12.85	1696.04	-1100.17	3.18	1746.54	-240.57	1689.87	72.21	75.16	1189.88	73.12	242.84
4.23000	-1012.33	101.77	37.68	-1040.93	90.53	66.59	-1194.55	117.13	198.80	-1157.92	125.61	227.60	-892.24	-51.38	30.01	-928.91	-49.26	39.76	-1127.29	-72.74	40.61	-1126.83	-74.43	81.31	-959.22	-3.92	1381.51	0.00	0.00	0.00	-925.52	-128.48	1788.66	-925.11	-20.16	1825.16	-697.16	-12.85	1696.04	-1090.90	2.98	1746.56	-240.34	1688.09	72.80	75.62	1188.61	73.54	243.16
4.24000	-976.00	98.34	36.75	-1006.98	88.50	63.59	-1166.07	117.21	187.08	-1130.17	126.41	218.24	-891.71	-51.42	30.33	-929.15	-49.80	39.63	-1127.22	-72.39	40.78	-1127.78	-72.81	80.99	-950.03	-3.97	1381.34	0.00	0.00	0.00	-913.36	-127.74	1788.89	-913.59	-19.50	1825.03	-697.16	-12.85	1696.04	-1081.20	3.40	1746.22	-238.52	1688.50	73.06	74.01	1188.72	73.10	243.39
4.25000	-937.25	95.60	35.99	-972.07	86.28	61.10	-1136.96	117.00	175.08	-1102.28	126.43	208.27	-892.28	-51.61	30.39	-930.65	-49.98	39.40	-1127.17	-72.07	41.06	-1127.45	-72.93	81.61	-941.71	-4.28	1381.05	0.00	0.00	0.00	-906.28	-126.99	1789.64	-905.12	-18.28	1824.67	-697.16	-12.85	1696.04	-1071.08	4.47	1745.68	-242.08	1688.62	72.64	74.52	1189.32	73.19	243.00
4.26000	-901.10	93.44	35.36	-936.20	84.07	58.78	-1106.71	117.46	163.12	-1073.43	126.78	198.20	-892.39	-52.11	30.46	-929.62	-49.97	39.61	-1127.08	-71.77	41.42	-1127.66	-72.39	81.73	-932.08	-4.62	1380.65	0.00	0.00	0.00	-895.87	-126.36	1789.53	-894.96	-17.36	1824.37	-697.16	-12.85	1696.04	-1061.28	5.14	1745.08	-245.99	1691.34	71.24	74.89	1189.21	73.32	243.18
4.27000	-868.20	91.21	34.13	-900.43	82.11	56.67	-1075.61	117.81	151.02	-1044.71	126.74	187.93	-891.66	-51.77	31.01	-928.40	-49.98	40.29	-1126.67	-71.82	41.88	-1127.18	-72.92	82.44	-923.07	-4.98	1379.88	0.00	0.00	0.00	-884.68	-125.92	1789.52	-885.66	-16.31	1823.90	-697.16	-12.85	1696.04	-1051.73	5.69	1744.44	-242.20	1689.54	72.18	73.84	1189.60	72.67	245.07
4.28000	-827.86	89.97	34.97	-864.97	80.62	54.58	-1044.55	117.52	138.70	-1015.09	126.72	177.64	-890.69	-52.71	31.39	-927.66	-50.20	40.46	-1126.57	-71.54	42.21	-1127.46	-72.18	82.57	-914.31	-5.16	1379.15	0.00	0.00	0.00	-875.34	-125.20	1789.58	-877.61	-15.18	1823.31	-697.16	-12.85	1696.04	-1041.70	6.66	1743.47	-241.25	1689.89	72.24	73.86	1189.27	73.08	244.25
4.29000	-788.70	89.11	35.92	-828.48	80.01	53.01	-1012.61	117.19	126.50	-985.23	126.83	167.47	-891.36	-52.51	31.09	-927.73	-49.88	40.43	-1126.40	-71.39	42.58	-1127.21	-72.32	83.10	-904.19	-5.68	1378.45	0.00	0.00	0.00	-866.35	-124.31	1789.47	-869.92	-14.04	1822.91	-697.16	-12.85	1696.04	-1031.97	7.32	1742.59	-241.38	1691.61	71.75	75.60	1189.14	73.26	244.05
4.30000	-751.15	88.96	36.62	-793.43	79.89	51.35	-980.75	116.33	114.58	-954.52	127.18	157.61	-890.14	-51.55	31.74	-928.58	-50.67	40.35	-1126.51	-70.78	42.71	-1127.03	-72.24	83.49	-894.51	-5.51	1377.43	0.00	0.00	0.00	-856.89	-123.41	1789.19	-859.54	-13.29	1821.90	-697.16	-12.85	1696.04	-1021.72	8.89	1741.32	-242.15	1689.50	72.34	75.18	1189.50	73.07	244.18
4.31000	-713.84	89.35	37.08	-755.60	80.31	50.28	-947.92	115.71	103.21	-923.71	127.46	147.93	-891.08	-52.80	31.85	-927.52	-51.33	40.63	-1126.22	-70.89	43.26	-1126.88	-72.11	83.89	-885.49	-5.76	1376.36	0.00	0.00	0.00	-847.55	-122.45	1788.85	-847.62	-12.15	1820.86	-697.16	-12.85	1696.04	-1011.54	10.17	1740.02	-242.52	1691.75	71.64	74.85	1189.25	73.21	243.55
4.32000	-679.76	90.29	37.22	-721.94	80.86	48.56	-915.26	114.81	92.50	-892.56	127.43	138.58	-892.49	-53.96	31.53	-929.45	-51.14	40.16	-1126.22	-70.61	43.66	-1126.73	-72.02	84.23	-876.30	-6.02	1375.26	0.00	0.00	0.00	-837.65	-121.67	1788.35	-839.69	-11.78	1820.03	-697.16	-12.85	1696.04	-1001.32	11.57	1738.71	-244.28	1691.82	71.28	74.49	1188.68	73.02	244.39
4.33000	-644.37	92.19	38.22	-684.73	82.44	48.15	-881.36	114.99	82.92	-861.21	127.19	129.73	-888.44	-53.89	32.16	-929.42	-51.26	39.75	-1126.06	-70.37	44.13	-1126.82	-71.44	84.52	-869.14	-6.04	1374.06	0.00	0.00	0.00	-827.22	-120.78	1787.58	-828.29	-10.46	1818.83	-697.16	-12.85	1696.04	-991.46	12.68	1737.33	-241.52	1690.11	71.87	74.96	1189.45	73.11	244.06
4.34000	-607.01	94.26	41.11	-649.67	84.53	48.53	-847.68	115.10	74.15	-830.10	126.79	121.62	-890.41	-52.91	30.71	-929.45	-50.90	39.55	-1125.78	-70.45	44.68	-1126.92	-71.10	84.84	-858.59	-5.87	1372.80	0.00	0.00	0.00	-816.76	-119.55	1786.78	-820.42	-9.11	1817.52	-697.16	-12.85	1696.04	-981.59	13.77	1735.99	-241.53	1687.57	72.69	73.39	1189.86	72.35	243.40
4.35000	-569.82	96.84	45.49	-614.39	86.83	50.49	-813.62	115.56	66.50	-798.89	126.41	114.30	-890.50	-52.96	30.77	-930.47	-52.13	39.40	-1125.80	-69.98	45.01	-1126.59	-71.27	85.40	-849.63	-5.84	1371.50	0.00	0.00	0.00	-809.09	-118.68	1786.13	-809.35	-8.37	1816.16	-697.16	-12.85	1696.04	-971.57	15.31	1734.40	-240.23	1688.64	72.95	73.45	1189.19	72.67	244.11
4.36000	-533.47	99.71	51.28	-578.02	89.22	54.61	-780.19	115.76	59.79	-768.19	126.35	108.34	-891.89	-53.07	30.23	-930.28	-51.26	39.54	-1125.58	-69.93	45.61	-1126.35	-71.38	86.12	-840.25	-5.68	1370.12	0.00	0.00	0.00	-799.20	-117.55	1785.11	-800.14	-6.64	1814.78	-697.16	-12.85	1696.04	-961.59	16.72	1732.80	-241.96	1690.44	71.79	75.12	1187.84	73.41	244.83
4.37000	-503.00	103.39	57.77	-544.62	92.05	59.53	-746.32	116.83	54.77	-737.43	126.66	103.69	-894.08	-53.66	29.63	-929.26	-51.26	39.64	-1125.45	-69.60	46.10	-1126.14	-71.30	86.67	-830.45	-5.36	1368.61	0.00	0.00	0.00	-789.27	-116.32	1783.95	-790.53	-5.84	1813.37	-697.16	-12.85	1696.04	-951.76	17.52	1731.18	-241.77	1689.08	72.26	76.91	1188.14	73.69	242.86
4.38000	-470.08	106.43	66.58	-509.18	94.86	67.12	-713.95	117.29	50.91	-707.63	127.27	100.47	-891.33	-53.07	30.03	-929.03	-51.04	39.80	-1125.28	-69.50	46.74	-1126.36	-70.51	86.83	-821.59	-5.04	1367.04	0.00	0.00	0.00	-779.86	-114.95	1782.88	-778.56	-4.02	1811.44	-697.16	-12.85	1696.04	-941.24	19.76	1729.22	-241.08	1691.52	71.79	76.54	1187.83	73.87	243.24
4.39000	-440.01	108.94	76.98	-478.62	97.98	74.51	-681.98	118.84	48.86	-678.61	127.97	98.57	-891.56	-53.56	29.79	-929.36	-51.16	39.42	-1125.05	-69.34	47.49	-1126.54	-69.86	87.34	-812.22	-4.85	1365.39	0.00	0.00	0.00	-769.45	-113.23	1781.73	-768.74	-2.34	1809.68	-697.16	-12.85	1696.04	-930.86	21.51	1727.39	-238.41	1690.63	72.58	76.13	1187.39	73.88	242.17
4.40000	-408.74	110.95	88.66	-449.78	100.73	83.73	-652.05	119.63	47.87	-651.09	128.92	98.12	-893.21	-53.21	29.31	-929.05	-51.48	39.56	-1124.91	-68.85	48.11	-1125.82	-70.43	88.37	-803.05	-4.54	1363.61	0.00	0.00	0.00	-760.74	-111.98	1780.35	-758.66	-0.68	1808.08	-697.16	-12.85	1696.04	-920.94	23.01	1725.49	-236.98	1686.76	73.68	74.81	1188.55	73.09	242.71
4.41000	-383.19	114.85	100.04	-422.91	103.39	94.16	-623.43	120.48	48.85	-625.13	129.63	98.80	-890.78	-53.21	29.90	-929.58	-51.54	39.05	-1124.60	-68.55	49.02	-1125.55	-69.92	89.04	-792.65	-4.21	1361.88	0.00	0.00	0.00	-750.34	-110.34	1778.88	-749.99	0.52	1806.36	-697.16	-12.85	1696.04	-910.62	25.34	1723.28	-240.18	1689.24	72.65	75.36	1188.42	73.55	245.56
4.42000	-359.34	114.96	111.32	-398.81	104.07	102.80	-597.20	121.18	50.07	-601.01	129.90	100.09	-893.16	-53.12	29.20	-929.92	-51.03	39.19	-1124.49	-67.96	49.85	-1125.23	-69.62	90.01	-783.47	-3.50	1360.06	0.00	0.00	0.00	-740.93	-108.78	1777.39	-738.98	2.52	1804.28	-697.16	-12.85	1696.04	-900.34	27.82	1721.15	-241.48	1691.14	72.07	78.13	1188.06	74.28	245.18
4.43000	-337.80	116.79	121.93	-376.71	104.14	112.18	-573.33	122.11	51.51	-579.34	129.97	101.39	-891.15	-53.89	29.52	-929.44	-51.20	39.22	-1124.13	-67.75	51.04	-1124.77	-69.34	90.92	-774.86	-2.80	1358.19	0.00	0.00	0.00	-732.06	-106.90	1776.18	-730.50	4.17	1802.46	-697.16	-12.85	1696.04	-890.13	30.06	1718.96	-243.51	1693.17	71.00	74.83	1188.78	73.31	245.51
4.44000	-319.07	117.25	131.49	-357.52	104.21	120.41	-551.93	122.25	53.09	-559.47	130.20	102.99	-892.83	-53.03	29.00	-929.55	-51.64	39.10	-1123.86	-67.30	52.38	-1124.35	-68.91	92.01	-765.26	-2.11	1356.44	0.00	0.00	0.00	-721.56	-105.03	1774.59	-720.73	6.53	1800.66	-697.16	-12.85	1696.04	-880.09	32.07	1716.96	-245.20	1693.05	70.49	77.20	1187.30	74.08	245.55
4.45000	-302.52	117.88	139.27	-340.74	104.19	126.80	-533.25	121.70	54.20	-542.08	129.59	104.09	-891.21	-53.48	29.31	-927.50	-51.41	39.62	-1123.48	-67.03	53.99	-1123.73	-68.76	93.31	-756.52	-1.93	1354.67	0.00	0.00	0.00	-712.50	-103.21	1773.27	-711.47	8.43	1799.09	-697.16	-12.85	1696.04	-869.96	34.40	1715.01	-241.09	1689.11	72.11	74.79	1188.40	73.17	241.04
4.46000	-288.30	117.78	144.52	-326.32	103.67	131.26	-517.37	120.97	54.59	-527.32	128.61	104.27	-890.81	-54.03	29.18	-926.83	-51.41	39.88	-1122.98	-67.19	55.73	-1122.44	-69.31	95.29	-745.89	-1.36	1353.04	0.00	0.00	0.00	-703.42	-101.27	1771.94	-701.33	10.36	1797.27	-697.16	-12.85	1696.04	-859.82	36.43	1713.16	-242.16	1690.94	71.49	76.20	1188.09	73.66	243.53
4.47000	-276.99	117.89	146.47	-314.45	102.99	133.13	-504.45	119.94	53.80	-515.17	127.57	103.52	-890.10	-53.45	29.69	-929.16	-51.91	39.18	-1122.82	-67.18	57.49	-1121.79	-69.49	97.08	-737.05	-0.75	1351.51	0.00	0.00	0.00	-692.42	-99.37	1770.55	-690.85	12.48	1795.72	-697.16	-12.85	1696.04	-849.94	38.39	1711.54	-240.08	1689.97	72.24	74.26	1189.42	72.94	243.26
4.48000	-267.49	116.58	145.46	-304.84	101.65	132.45	-494.49	118.13	52.06	-505.51	126.33	101.78	-890.14	-53.49	29.57	-928.97	-51.91	38.97	-1122.36	-67.90	59.61	-1120.84	-70.09	99.03	-727.87	0.29	1350.15	0.00	0.00	0.00	-683.58	-97.18	1769.36	-678.70	14.77	1794.11	-697.16	-12.85	1696.04	-839.62	41.52	1709.84	-241.33	1688.60	72.50	70.79	1189.95	71.90	244.37
4.49000	-259.71	114.64	140.57	-297.86	100.57	127.92	-487.42	115.91	52.40	-497.98	124.84	99.80	-890.22	-53.36	29.45	-930.58	-52.60	38.24	-1122.01	-68.52	61.66	-1119.61	-70.77	101.22	-717.77	1.24	1348.91	0.00	0.00	0.00	-675.58	-95.24	1768.59	-671.96	16.62	1793.25	-697.16	-12.85	1696.04	-829.74	43.75	1708.50	-240.78	1689.30	72.34	73.94	1188.84	72.98	243.61
4.50000	-253.61	110.57	130.49	-292.40	97.49	119.99	-483.22	114.09	51.78	-492.57	123.32	97.30	-891.39	-53.64	29.39	-929.32	-52.67	38.42	-1121.34	-69.62	64.15	-1118.37	-71.43	103.87	-709.12	2.35	1347.97	0.00	0.00	0.00	-663.42	-92.71	1767.70	-658.80	19.20	1791.83	-697.16	-12.85	1696.04	-819.93	45.88	1707.41	-239.42	1689.21	72.63	73.73	1188.41	73.14	243.62
4.51000	-248.61	105.76	118.25	-287.95	94.62	107.74	-480.77	111.99	50.96	-488.93	121.83	94.50	-890.06	-53.43	29.78	-929.52	-53.02	38.10	-1120.78	-70.41	66.66	-1116.92	-72.24	106.65	-698.12	3.58	1347.36	0.00	0.00	0.00	-652.93	-90.38	1766.98	-649.50	21.10	1791.06	-697.16	-12.85	1696.04	-809.89	48.73	1706.31	-241.95	1689.86	72.12	77.64	1187.18	74.38	245.05
4.52000	-243.43	102.56	105.20	-283.62	91.39	95.21	-477.83	111.47	49.42	-484.84	120.99	92.75	-892.11	-53.31	29.24	-928.18	-52.01	38.40	-1119.94	-71.52	69.57	-1115.03	-73.56	109.84	-687.66	5.07	1346.86	0.00	0.00	0.00	-645.38	-87.92	1766.78	-641.90	23.85	1790.76	-697.16	-12.85	1696.04	-799.93	51.25	1705.58	-238.37	1687.99	73.12	76.98	1188.74	73.83	245.90
4.53000	-236.34	99.55	92.44	-276.58	90.70	87.20	-473.72	111.73	47.95	-477.95	121.21	91.75	-891.20	-53.03	29.55	-928.44	-51.85	38.10	-1118.83	-72.54	72.83	-1112.08	-75.64	113.62	-678.08	6.39	1346.69	0.00	0.00	0.00	-634.29	-85.55	1766.49	-630.85	25.74	1790.30	-697.16	-12.85	1696.04	-789.90	53.88	1705.17	-239.89	1688.96	72.65	76.76	1188.20	73.67	245.49
4.54000	-230.46	97.16	81.68	-271.38	87.70	78.46	-470.05	112.28	46.79	-470.99	122.11	90.58	-892.51	-53.40	29.06	-930.33	-51.60	37.38	-1117.29	-73.62	76.60	-1110.39	-75.67	117.05	-666.11	8.17	1346.80	0.00	0.00	0.00	-625.36	-83.16	1766.75	-621.83	28.82	1790.44	-697.16	-12.85	1696.04	-780.00	56.33	1705.10	-236.92	1687.80	73.71	76.24	1188.13	73.70	245.03
4.55000	-223.58	96.22	73.56	-267.62	86.33	71.17	-467.64	113.07	46.33	-466.10	122.67	89.20	-890.15	-53.61	29.85	-927.87	-52.00	37.84	-1115.64	-74.20	80.71	-1107.36	-76.95	121.35	-654.76	9.86	1347.32	0.00	0.00	0.00	-616.14	-80.49	1767.38	-610.45	31.93	1790.58	-697.16	-12.85	1696.04	-770.04	58.87	1705.25	-242.12	1688.42	72.32	74.53	1188.71	73.07	244.67
4.56000	-225.35	96.87	63.35	-265.36	86.53	63.11	-466.54	113.53	46.26	-463.27	122.83	88.07	-892.90	-53.55	28.86	-928.22	-51.76	37.60	-1113.81	-74.44	85.08	-1103.76	-78.01	126.08	-644.19	11.80	1348.10	0.00	0.00	0.00	-605.88	-77.78	1768.10	-601.75	34.74	1791.44	-697.16	-12.85	1696.04	-760.12	61.44	1705.67	-242.34	1689.61	71.74	75.11	1188.20	73.66	242.88
4.57000	-221.98	98.15	56.37	-262.36	87.57	57.36	-466.14	114.19	46.23	-461.23	123.84	87.49	-894.79	-53.08	28.55	-928.23	-51.92	37.56	-1111.11	-75.12	90.08	-1099.62	-79.36	131.20	-634.65	13.12	1349.22	0.00	0.00	0.00	-596.64	-74.72	1769.29	-591.16	37.26	1792.22	-697.16	-12.85	1696.04	-750.14	64.34	1706.29	-244.67	1692.03	70.70	73.78	1187.29	73.72	242.75
4.58000	-221.20	99.06	50.00	-261.50	88.40	52.40	-465.74	115.32	45.92	-459.16	124.61	87.17	-890.93	-52.76	29.24	-928.18	-51.74	37.59	-1107.59	-76.15	95.70	-1094.49	-81.04	136.86	-621.71	15.09	1350.49	0.00	0.00	0.00	-585.42	-71.89	1770.56	-582.29	40.15	1793.45	-697.16	-12.85	1696.04	-740.12	67.25	1707.10	-244.21	1690.86	71.50	74.11	1188.65	73.03	245.25
4.59000	-220.83	100.00	45.20	-261.10	89.03	48.83	-465.66	115.86	45.01	-456.83	125.19	87.13	-890.05	-53.20	29.55	-918.62	-50.60	41.01	-1103.72	-76.78	101.73	-1089.23	-81.70	142.52	-610.24	16.91	1352.11	0.00	0.00	0.00	-575.28	-69.26	1772.27	-571.91	43.18	1794.85	-697.16	-12.85	1696.04	-730.33	69.50	1708.25	-241.99	1690.68	72.21	75.25	1188.02	73.53	244.58
4.60000	-220.57	100.16	41.46	-260.45	88.23	46.60	-465.16	116.67	44.55	-454.53	125.66	87.16	-891.82	-53.71	28.92	-929.46	-50.82	39.21	-1099.33	-76.97	108.14	-1083.66	-81.82	148.41	-599.38	18.22	1353.88	0.00	0.00	0.00	-567.01	-66.43	1774.20	-562.97	46.32	1796.33	-697.16	-12.85	1696.04	-720.48	72.17	1709.45	-238.52	1689.33	73.26	74.61	1189.08	72.97	243.53
4.61000	-217.34	100.03	40.05	-259.12	88.74	45.60	-464.82	116.93	44.34	-453.19	125.51	87.14	-889.95	-53.61	29.48	-926.87	-43.80	46.82	-1093.87	-77.31	115.13	-1076.10	-82.84	155.20	-587.73	19.86	1355.97	0.00	0.00	0.00	-555.07	-62.94	1776.12	-549.94	49.58	1797.52	-697.16	-12.85	1696.04	-710.71	74.63	1710.69	-242.24	1691.05	72.23	76.28	1188.77	73.47	243.81
4.62000	-215.16	99.98	38.92	-259.58	88.93	44.49	-464.64	117.03	44.13	-452.38	125.60	87.11	-893.66	-53.68	28.65	-927.98	-49.77	43.69	-1087.03	-77.61	122.78	-1068.03	-82.95	161.96	-575.86	21.44	1357.98	0.00	0.00	0.00	-546.06	-60.17	1778.15	-544.62	52.58	1799.50	-697.16	-12.85	1696.04	-700.76	77.57	1711.86	-237.62	1689.42	73.46	73.50	1190.31	72.41	246.37
4.63000	-216.95	100.41	36.90	-258.17	88.95	44.14	-464.50	117.05	43.99	-451.53	125.86	87.05	-890.77	-53.66	29.55	-924.91	-50.78	42.94	-1079.48	-77.06	130.67	-1058.77	-82.59	168.78	-565.63	22.92	1360.22	0.00	0.00	0.00	-535.19	-57.24	1780.30	-532.56	55.87	1800.79	-697.16	-12.85	1696.04	-691.12	79.96	1713.23	-240.97	1690.03	72.85	74.75	1189.74	72.83	243.47
4.64000	-217.88	100.52	36.29	-257.93	88.70	43.85	-464.42	116.97	43.86	-451.14	125.77	86.98	-891.17	-53.73	29.36	-925.81	-50.75	43.77	-1070.80	-76.32	139.15	-1048.39	-82.35	176.11	-553.93	24.33	1362.29	0.00	0.00	0.00	-525.70	-54.14	1782.40	-523.59	59.02	1802.46	-697.15	-12.84	1696.04	-681.74	82.03	1714.61	-244.14	1693.27	71.04	75.19	1189.02	73.08	242.98
4.65000	-216.86	100.31	35.74	-258.63	88.86	43.44	-464.35	117.04	43.89	-450.98	125.61	86.90	-891.09	-54.07	29.06	-925.49	-50.53	43.84	-1061.85	-74.70	147.97	-1037.00	-82.48	184.06	-542.20	25.63	1364.20	0.00	0.00	0.00	-515.52	-50.98	1784.53	-512.41	62.45	1803.62	-687.18	-11.03	1697.95	-672.28	84.40	1715.93	-244.49	1693.89	70.63	74.86	1187.95	73.65	244.70
4.66000	-216.83	100.39	35.92	-257.65	88.58	43.44	-464.19	117.19	43.90	-450.85	125.73	86.91	-890.53	-53.71	28.32	-922.70	-49.85	44.48	-1052.12	-73.19	157.61	-1025.98	-81.12	192.01	-531.71	27.47	1366.16	0.00	0.00	0.00	-506.73	-48.03	1786.73	-501.40	65.74	1804.89	-677.76	-8.39	1699.86	-662.84	86.83	1717.17	-242.12	1692.65	71.55	73.75	1187.59	73.35	245.74
4.67000	-215.52	100.04	36.03	-258.04	88.60	43.27	-464.37	116.82	43.73	-451.02	125.41	86.70	-886.75	-53.98	28.02	-918.77	-49.61	45.32	-1041.71	-71.42	167.86	-1013.40	-80.43	200.94	-521.32	29.00	1367.67	0.00	0.00	0.00	-497.42	-44.88	1788.81	-492.31	68.76	1806.17	-668.24	-6.09	1701.67	-653.22	89.49	1718.28	-240.11	1689.98	72.69	73.46	1188.95	72.66	244.80
4.68000	-215.81	99.97	35.76	-258.74	88.51	42.88	-464.36	116.94	43.73	-451.08	125.42	86.66	-883.08	-53.63	27.29	-913.04	-49.58	47.04	-1030.11	-69.96	178.76	-999.98	-79.97	210.42	-510.92	30.70	1369.07	0.00	0.00	0.00	-488.47	-42.10	1790.83	-484.45	71.50	1807.61	-659.39	-2.82	1703.65	-643.74	92.03	1719.30	-242.85	1689.19	72.49	74.61	1190.15	72.54	244.28
4.69000	-214.26	100.17	35.92	-257.69	88.39	43.01	-464.21	117.14	43.77	-451.19	125.47	86.65	-878.97	-54.34	26.00	-906.40	-49.98	49.24	-1017.37	-68.67	189.93	-986.09	-78.52	219.93	-501.47	32.68	1370.38	0.00	0.00	0.00	-479.95	-39.63	1792.77	-475.10	74.76	1808.59	-649.83	-0.85	1705.23	-634.29	94.29	1720.32	-242.48	1690.07	72.29	76.13	1189.75	73.12	243.15
4.70000	-215.15	100.17	35.58	-258.75	88.42	42.59	-464.23	117.13	43.70	-451.27	125.41	86.60	-874.74	-55.01	24.36	-898.92	-50.65	51.36	-1003.66	-67.86	201.51	-970.76	-77.62	229.58	-490.93	34.12	1371.38	0.00	0.00	0.00	-468.83	-36.68	1794.57	-466.86	77.10	1809.89	-640.12	0.83	1706.53	-624.76	96.31	1721.25	-242.65	1689.99	72.25	75.57	1189.49	72.96	242.67
4.71000	-216.34	100.60	34.93	-257.29	88.36	42.80	-464.23	117.22	43.71	-451.29	125.55	86.58	-870.13	-56.45	22.02	-888.33	-52.23	53.09	-989.24	-66.94	212.91	-954.97	-75.50	238.62	-481.80	34.75	1372.32	0.00	0.00	0.00	-461.20	-34.30	1796.53	-456.64	79.85	1810.89	-631.05	3.77	1708.19	-615.15	98.73	1721.97	-237.82	1688.64	73.25	74.68	1189.43	72.83	244.13
4.72000	-214.20	100.12	35.42	-257.67	88.52	42.56	-464.22	117.21	43.66	-451.33	125.65	86.59	-864.99	-57.43	19.83	-880.88	-54.02	53.96	-973.71	-65.77	223.87	-937.95	-73.76	247.32	-473.48	35.94	1373.45	0.00	0.00	0.00	-450.98	-32.02	1798.08	-447.73	82.41	1811.84	-621.65	5.93	1709.50	-605.90	100.47	1722.79	-239.44	1690.48	72.56	76.80	1188.88	73.72	243.03
4.73000	-217.13	100.02	34.47	-256.81	88.61	42.79	-464.20	117.31	43.65	-451.38	125.74	86.61	-857.33	-59.21	22.05	-868.05	-54.92	58.46	-956.33	-63.00	232.99	-919.69	-72.99	255.51	-464.07	36.68	1374.37	0.00	0.00	0.00	-442.57	-29.47	1799.71	-437.97	85.11	1812.70	-612.28	7.84	1710.64	-596.61	102.42	1723.41	-242.35	1690.53	72.30	77.02	1189.18	73.68	242.98
4.74000	-216.62	100.44	34.59	-258.86	88.84	42.19	-464.34	117.03	43.47	-451.38	126.00	86.69	-844.53	-60.63	27.61	-856.39	-56.40	63.82	-937.01	-61.48	241.59	-901.21	-71.78	262.59	-455.16	37.47	1375.36	0.00	0.00	0.00	-433.54	-27.33	1801.39	-427.26	87.51	1813.60	-603.06	9.97	1711.76	-587.41	104.01	1724.04	-240.54	1690.82	72.51	75.80	1189.89	72.98	246.13
4.75000	-217.35	99.75	34.41	-258.37	88.58	42.22	-464.23	117.38	43.57	-451.33	126.18	86.75	-829.14	-62.71	33.16	-837.92	-57.68	70.17	-919.21	-59.66	248.32	-882.62	-70.59	269.17	-446.20	38.18	1376.42	0.00	0.00	0.00	-424.29	-25.15	1802.83	-420.11	89.42	1814.70	-593.67	11.30	1712.77	-577.91	106.42	1724.59	-241.58	1691.37	71.79	70.37	1189.97	71.84	246.82
4.76000	-214.95	100.42	34.90	-257.66	88.88	42.56	-464.24	117.60	43.61	-451.46	126.10	86.78	-807.60	-65.36	39.56	-820.46	-59.12	75.37	-901.13	-57.56	253.62	-863.83	-69.44	275.38	-437.04	38.72	1377.74	0.00	0.00	0.00	-414.36	-23.73	1804.00	-412.39	91.30	1815.76	-584.89	13.62	1714.04	-568.40	108.64	1725.16	-242.11	1693.04	71.46	73.25	1188.27	73.00	244.87
4.77000	-214.06	99.82	34.84	-258.69	89.28	41.99	-464.20	117.71	43.68	-451.44	126.36	86.87	-788.81	-67.26	44.36	-799.27	-60.48	80.51	-881.90	-56.12	257.96	-844.72	-67.73	280.15	-428.54	38.51	1378.85	0.00	0.00	0.00	-406.11	-22.00	1805.42	-402.51	93.01	1816.43	-575.48	14.48	1714.82	-559.46	109.91	1726.03	-241.62	1692.53	71.52	74.27	1188.71	73.06	245.23
4.78000	-215.45	99.90	34.68	-258.46	89.47	42.26	-464.14	117.91	43.73	-451.48	126.38	86.96	-764.49	-69.28	49.02	-776.22	-61.53	84.85	-861.83	-55.04	261.04	-825.06	-66.86	283.92	-421.34	39.50	1380.13	0.00	0.00	0.00	-398.18	-20.92	1806.63	-392.99	94.38	1817.36	-566.85	16.63	1716.10	-550.37	111.19	1726.93	-242.84	1691.43	71.73	76.02	1188.87	73.43	244.75
4.79000	-216.18	100.57	34.19	-258.16	89.17	42.13	-464.23	117.86	43.71	-451.55	126.29	86.97	-739.95	-70.35	52.75	-752.95	-62.40	87.93	-841.72	-53.77	262.59	-804.97	-65.39	286.10	-411.55	40.64	1381.39	0.00	0.00	0.00	-390.19	-19.22	1807.70	-383.30	95.73	1818.00	-558.04	18.17	1717.17	-541.33	112.74	1727.89	-242.54	1691.00	71.81	79.14	1187.34	74.33	244.57
4.80000	-215.54	100.77	34.67	-257.93	89.39	42.23	-464.18	117.90	43.72	-451.59	126.27	87.07	-715.64	-71.16	55.11	-727.17	-62.75	90.62	-820.81	-52.79	262.91	-784.56	-63.86	286.98	-403.49	42.28	1382.60	0.00	0.00	0.00	-380.61	-17.92	1808.54	-375.62	96.96	1819.11	-549.16	18.90	1718.17	-532.60	113.94	1729.08	-241.33	1691.35	72.23	76.32	1187.90	73.83	243.80
4.81000	-215.27	100.74	34.40	-257.98	89.16	42.14	-464.23	117.66	43.67	-451.71	125.98	87.07	-692.14	-71.78	56.30	-705.39	-63.16	91.04	-799.37	-51.92	262.04	-763.73	-62.87	286.80	-394.23	43.57	1383.77	0.00	0.00	0.00	-371.02	-17.07	1809.10	-363.86	97.69	1819.74	-540.51	20.22	1719.28	-523.85	115.20	1730.30	-239.41	1692.22	72.63	74.53	1186.99	73.74	244.95
4.82000	-216.70	101.13	33.87	-258.70	89.32	41.86	-464.04	118.06	43.90	-451.67	126.08	87.27	-665.39	-71.79	57.01	-679.53	-62.78	91.54	-777.73	-51.04	259.92	-742.49	-61.72	285.30	-385.93	45.52	1384.89	0.00	0.00	0.00	-362.88	-16.02	1809.74	-354.53	98.19	1820.65	-532.18	21.82	1720.46	-515.13	116.51	1731.44	-241.83	1691.86	72.05	73.41	1188.29	73.13	245.77
4.83000	-216.45	100.62	33.93	-256.80	89.10	42.44	-464.13	117.59	43.74	-451.75	125.91	87.30	-638.70	-71.86	57.06	-652.10	-62.62	91.39	-755.51	-50.28	256.64	-720.51	-61.06	282.87	-377.92	47.65	1385.90	0.00	0.00	0.00	-355.70	-15.47	1810.26	-347.30	98.98	1821.39	-523.91	23.35	1721.49	-506.62	117.28	1732.76	-243.26	1691.92	71.54	75.65	1188.67	73.57	244.08
4.84000	-215.38	100.42	34.07	-258.02	89.25	42.09	-464.06	117.73	43.81	-451.94	125.67	87.34	-612.20	-70.90	56.11	-625.94	-62.03	90.10	-732.52	-49.99	252.42	-698.52	-60.13	279.25	-368.67	49.80	1386.81	0.00	0.00	0.00	-345.13	-15.00	1810.40	-337.42	100.07	1821.95	-515.11	23.71	1722.31	-497.95	118.27	1733.98	-239.88	1689.50	72.55	76.89	1187.80	74.11	245.06
4.85000	-215.27	100.53	34.04	-258.53	89.18	41.86	-464.03	117.83	43.89	-451.93	125.70	87.48	-581.30	-70.16	55.33	-597.58	-61.03	88.31	-709.16	-49.80	247.15	-675.69	-59.90	274.87	-361.31	51.78	1387.64	0.00	0.00	0.00	-335.69	-14.37	1810.63	-328.22	100.04	1822.55	-506.73	24.69	1723.23	-489.34	119.25	1735.14	-239.18	1690.71	72.21	78.11	1189.01	74.12	248.02
4.86000	-215.95	99.77	33.89	-257.52	88.89	42.06	-464.14	117.61	43.84	-452.01	125.57	87.54	-550.84	-68.09	53.04	-568.63	-59.67	86.09	-685.14	-49.85	240.91	-652.98	-58.73	269.13	-353.04	53.76	1388.13	0.00	0.00	0.00	-328.39	-14.19	1810.72	-318.51	100.76	1823.02	-498.43	25.55	1723.94	-480.83	120.13	1736.19	-240.54	1689.32	72.80	73.85	1189.30	73.19	244.64
4.87000	-215.54	99.79	33.95	-258.47	89.25	41.78	-463.99	117.83	43.92	-452.09	125.38	87.61	-519.22	-65.98	50.88	-539.41	-58.74	82.75	-660.27	-50.55	233.92	-629.48	-58.34	262.71	-346.41	55.44	1388.65	0.00	0.00	0.00	-319.92	-13.75	1810.74	-313.13	101.03	1823.84	-489.79	25.54	1724.47	-472.52	120.45	1737.26	-242.83	1690.50	72.11	75.65	1188.77	73.57	242.22
4.88000	-216.47	99.78	33.28	-259.08	89.51	41.69	-463.99	117.73	43.91	-452.11	125.36	87.77	-487.61	-63.85	48.69	-507.02	-57.26	79.95	-635.10	-51.14	225.99	-605.28	-57.87	255.50	-337.98	56.95	1389.16	0.00	0.00	0.00	-310.96	-13.28	1810.63	-305.06	100.75	1824.34	-481.44	25.81	1725.01	-464.24	121.09	1738.14	-238.49	1689.76	72.77	77.06	1188.49	74.01	242.95
4.89000	-213.75	100.50	34.01	-257.87	89.48	42.00	-464.01	117.80	43.99	-452.16	125.29	87.94	-452.54	-61.82	47.09	-475.51	-55.34	76.54	-608.66	-52.42	217.48	-580.21	-58.41	247.88	-329.28	58.02	1389.59	0.00	0.00	0.00	-302.63	-13.17	1810.39	-296.89	100.87	1824.70	-473.48	26.81	1725.54	-455.92	121.76	1738.94	-240.44	1691.82	71.86	73.67	1190.31	72.56	244.26
4.90000	-216.54	99.88	33.39	-257.60	89.45	41.80	-463.87	117.87	44.05	-452.22	124.95	88.06	-415.99	-60.03	45.91	-443.00	-53.67	73.10	-582.16	-52.63	207.74	-554.81	-58.66	239.43	-321.48	59.01	1389.93	0.00	0.00	0.00	-293.97	-13.34	1810.14	-288.84	100.86	1825.04	-465.25	27.63	1725.87	-447.89	121.52	1739.70	-240.98	1692.42	71.82	77.44	1188.63	73.79	244.84
4.91000	-214.64	100.75	33.16	-256.95	89.75	41.97	-463.85	117.62	44.02	-452.32	124.46	88.13	-377.60	-58.21	44.56	-409.27	-51.70	70.33	-555.16	-52.52	197.18	-528.97	-58.71	230.23	-314.98	60.19	1390.14	0.00	0.00	0.00	-284.52	-13.51	1809.74	-280.20	100.58	1825.18	-457.04	27.85	1725.92	-439.67	121.73	1740.25	-243.72	1692.15	71.28	74.06	1190.14	72.82	244.64
4.92000	-216.35	100.96	33.20	-257.71	90.05	41.84	-463.89	117.63	44.12	-452.37	124.13	88.34	-342.43	-56.00	42.53	-374.14	-50.35	67.24	-527.38	-52.50	186.22	-502.56	-58.96	220.65	-306.08	61.88	1390.10	0.00	0.00	0.00	-275.73	-13.40	1809.35	-273.02	100.47	1825.53	-448.73	28.11	1725.89	-431.44	122.07	1740.63	-239.69	1690.82	72.38	74.31	1189.93	72.88	243.61
4.93000	-215.87	101.20	33.27	-257.24	89.96	42.00	-463.78	117.54	44.13	-452.39	123.75	88.54	-303.38	-54.28	41.25	-339.57	-48.90	64.21	-498.94	-52.49	174.80	-475.43	-58.94	210.61	-297.33	63.16	1389.95	0.00	0.00	0.00	-268.62	-13.65	1809.01	-263.96	100.34	1825.46	-440.45	28.25	1725.68	-423.09	122.45	1740.84	-239.88	1690.35	72.42	74.73	1189.67	73.04	246.15
4.94000	-214.05	101.12	34.26	-256.38	89.55	42.51	-463.63	117.60	44.32	-452.38	123.21	88.72	-263.41	-52.95	40.63	-302.58	-47.92	61.76	-469.45	-52.56	163.24	-447.98	-58.26	200.01	-290.14	64.48	1389.69	0.00	0.00	0.00	-261.65	-14.17	1808.69	-255.70	100.05	1825.63	-431.99	28.04	1725.19	-414.83	122.34	1740.94	-245.40	1693.09	70.78	74.53	1190.12	72.77	244.36
4.95000	-214.00	101.25	34.16	-257.87	90.03	42.35	-463.67	117.28	44.27	-452.35	122.97	89.05	-226.42	-52.23	39.58	-265.75	-47.56	59.40	-439.43	-52.33	151.37	-419.84	-58.06	189.50	-280.67	65.77	1389.35	0.00	0.00	0.00	-252.31	-14.34	1807.98	-246.72	99.86	1825.43	-423.72	28.40	1724.75	-406.54	122.40	1740.90	-243.62	1693.31	71.40	74.40	1190.74	72.48	246.27
4.96000	-216.27	101.15	34.11	-257.29	90.45	42.83	-463.52	117.45	44.52	-452.30	122.70	89.32	-191.17	-52.39	38.89	-225.83	-46.93	58.12	-409.14	-50.98	139.09	-391.58	-56.48	178.39	-272.89	66.75	1388.89	0.00	0.00	0.00	-243.56	-14.67	1807.42	-239.75	99.33	1825.61	-415.52	28.95	1724.31	-398.31	122.07	1740.79	-243.01	1691.12	72.13	71.67	1191.21	71.94	244.76
4.97000	-216.44	101.32	34.15	-256.60	90.77	43.42	-463.50	117.09	44.54	-452.33	122.21	89.50	-156.24	-53.49	38.39	-182.28	-46.95	57.81	-378.27	-50.15	127.34	-362.51	-56.40	167.99	-264.11	67.22	1388.45	0.00	0.00	0.00	-236.63	-15.01	1806.87	-229.91	99.04	1825.43	-406.99	28.46	1723.50	-389.95	122.25	1740.51	-242.73	1690.96	72.22	74.53	1189.55	72.82	244.35
4.98000	-214.80	101.62	34.93	-256.16	92.18	45.65	-463.37	117.12	44.83	-452.19	121.89	89.77	-117.55	-54.72	39.08	-153.95	-47.94	54.72	-346.61	-49.62	116.05	-333.08	-55.33	157.30	-254.32	68.05	1387.86	0.00	0.00	0.00	-228.10	-15.45	1806.16	-221.64	98.47	1825.19	-398.50	28.23	1722.67	-381.44	122.14	1740.14	-240.60	1691.65	72.16	75.28	1189.65	72.85	243.37
4.99000	-215.21	104.44	37.63	-255.12	93.44	46.67	-463.22	116.85	45.01	-452.13	121.66	90.05	-81.90	-56.52	39.78	-112.19	-49.07	54.93	-314.12	-49.99	105.72	-303.28	-54.08	146.98	-246.16	68.43	1387.19	0.00	0.00	0.00	-219.24	-15.58	1805.45	-213.94	97.95	1824.98	-389.88	28.02	1721.70	-372.97	121.71	1739.70	-240.26	1692.00	72.05	76.62	1188.43	73.66	244.37
5.00000	-212.76	103.96	38.30	-252.15	93.93	47.44	-462.99	116.76	45.30	-451.93	121.60	90.40	-51.67	-58.94	39.36	-82.74	-51.16	53.11	-281.39	-49.83	95.72	-273.07	-52.68	137.04	-237.98	68.97	1386.48	0.00	0.00	0.00	-210.45	-16.11	1804.63	-206.50	97.65	1824.75	-381.33	28.32	1720.81	-364.10	122.23	1739.00	-237.90	1689.45	72.91	76.35	1189.26	73.31	243.13
5.01000	-210.23	104.58	38.60	-251.78	94.66	47.20	-462.94	116.21	45.44	-451.88	121.36	90.70	-21.24	-61.31	40.14	-51.97	-53.41	52.23	-248.53	-49.19	86.30	-242.44	-51.67	127.95	-229.33	69.52	1385.61	0.00	0.00	0.00	-201.68	-16.60	1803.80	-197.41	97.26	1824.27	-372.52	28.23	1719.80	-355.37	121.77	1738.34	-245.96	1694.09	70.63	74.51	1189.69	72.68	242.35
5.02000	-211.99	103.86	36.95	-250.93	93.66	46.05	-462.82	115.63	45.69	-451.72	120.99	90.97	12.61	-64.67	42.72	-22.20	-55.53	52.12	-215.45	-48.23	77.60	-211.14	-51.14	119.91	-219.50	70.64	1384.85	0.00	0.00	0.00	-192.61	-17.06	1802.93	-187.00	96.85	1823.54	-363.25	27.41	1718.52	-346.57	121.29	1737.57	-241.49	1692.09	72.00	74.32	1188.99	73.18	244.36
5.03000	-208.43	103.81	37.19	-255.49	92.35	43.21	-462.58	115.48	46.15	-451.55	120.84	91.33	47.36	-67.93	46.03	11.16	-57.84	53.74	-181.98	-47.09	69.92	-179.65	-50.95	112.87	-211.17	70.43	1383.76	0.00	0.00	0.00	-185.16	-17.45	1802.13	-179.85	96.37	1823.23	-354.32	27.46	1717.37	-337.55	121.30	1736.64	-245.00	1693.80	70.84	74.24	1188.77	73.20	242.77
5.04000	-211.84	103.98	35.23	-255.42	92.04	42.82	-462.33	115.05	46.64	-451.40	120.59	91.75	81.32	-70.09	50.54	45.90	-59.95	56.83	-148.72	-46.09	63.43	-148.57	-50.61	106.72	-200.75	70.54	1382.68	0.00	0.00	0.00	-174.99	-17.88	1800.99	-172.02	95.81	1822.50	-345.00	26.63	1716.07	-328.57	120.83	1735.70	-241.34	1691.37	71.92	74.82	1188.47	73.30	244.03
5.05000	-212.11	101.89	33.88	-255.73	91.44	42.82	-462.16	114.49	47.09	-451.26	120.29	92.16	115.70	-72.46	56.80	79.55	-61.78	60.98	-116.15	-45.05	58.20	-117.86	-50.44	101.89	-193.05	70.90	1381.58	0.00	0.00	0.00	-166.25	-18.52	1799.92	-162.75	95.26	1821.68	-335.93	26.26	1714.70	-319.45	120.52	1734.60	-241.55	1692.60	71.74	71.31	1188.90	72.62	244.37
5.06000	-212.07	101.72	34.00	-255.86	91.33	42.68	-461.82	113.85	47.66	-451.08	119.98	92.65	145.43	-73.77	63.22	111.60	-63.24	65.92	-83.98	-44.65	54.70	-87.94	-49.57	98.02	-183.38	71.06	1380.34	0.00	0.00	0.00	-155.76	-19.01	1798.57	-152.69	94.67	1820.76	-326.66	25.87	1713.38	-310.32	119.98	1733.46	-239.87	1691.51	72.76	73.10	1188.88	72.92	242.68
5.07000	-213.61	102.36	33.52	-256.53	91.57	42.24	-461.65	113.11	48.30	-450.86	119.75	93.30	177.01	-74.35	71.45	142.91	-63.60	72.59	-52.25	-44.16	52.48	-58.46	-48.82	95.39	-173.58	71.05	1379.01	0.00	0.00	0.00	-147.06	-19.82	1797.33	-143.11	93.99	1819.74	-317.40	25.49	1712.00	-301.08	119.12	1732.18	-242.99	1692.59	71.55	76.21	1188.25	73.52	244.82
5.08000	-216.08	101.74	32.55	-256.44	91.15	42.22	-461.33	112.55	49.15	-450.67	119.23	93.90	208.51	-74.89	80.78	172.57	-63.35	79.87	-21.72	-43.76	51.47	-29.91	-48.03	93.98	-164.53	71.11	1377.64	0.00	0.00	0.00	-138.36	-20.32	1796.16	-133.30	93.27	1818.44	-307.97	24.75	1710.38	-291.88	118.15	1730.79	-239.96	1691.97	72.35	77.55	1188.02	73.96	244.55
5.09000	-212.97	101.45	33.31	-256.60	91.47	42.09	-460.93	112.20	50.05	-450.39	118.98	94.63	235.25	-74.72	89.97	201.26	-62.82	88.21	7.43	-43.04	51.23	-2.84	-47.70	93.80	-155.28	70.85	1376.16	0.00	0.00	0.00	-128.13	-21.12	1794.72	-124.36	92.56	1817.31	-298.39	24.04	1708.75	-282.53	117.52	1729.17	-243.23	1692.83	71.42	74.57	1189.00	73.16	242.80
5.10000	-212.76	101.79	33.47	-256.11	91.56	42.21	-460.59	111.98	51.07	-450.03	118.93	95.46	261.35	-72.96	99.90	226.39	-61.70	96.37	34.73	-42.48	52.62	22.35	-46.87	94.44	-144.42	70.52	1374.64	0.00	0.00	0.00	-119.32	-21.66	1793.35	-115.54	92.01	1815.98	-288.98	23.51	1707.11	-273.08	116.87	1727.53	-240.90	1691.88	72.05	74.55	1188.56	73.39	245.26
5.11000	-213.59	101.63	32.85	-255.49	91.49	42.17	-460.36	111.37	51.86	-449.69	118.57	96.18	284.40	-70.87	109.07	249.48	-59.86	104.23	60.28	-42.04	53.68	45.78	-46.37	95.49	-136.00	70.50	1372.95	0.00	0.00	0.00	-110.36	-22.57	1791.85	-106.99	91.31	1814.69	-279.41	22.46	1705.30	-263.60	116.22	1725.79	-239.68	1691.01	72.18	73.53	1189.40	72.84	244.83
5.12000	-211.30	101.94	33.52	-255.65	91.56	41.92	-460.11	111.16	52.72	-449.16	118.74	97.12	306.06	-66.91	119.22	270.50	-56.46	112.82	83.74	-41.31	55.02	67.37	-46.07	97.02	-126.07	69.98	1371.13	0.00	0.00	0.00	-100.27	-23.59	1790.23	-97.89	90.58	1813.25	-269.78	21.25	1703.55	-254.25	115.36	1724.14	-237.16	1687.91	73.82	76.50	1188.65	73.67	243.89
5.13000	-212.54	102.35	33.34	-256.42	91.60	41.66	-459.91	110.97	53.58	-448.65	119.00	98.13	324.46	-61.53	128.21	289.05	-52.05	120.10	104.29	-40.31	56.62	86.69	-45.08	98.34	-117.70	69.17	1369.43	0.00	0.00	0.00	-90.86	-24.43	1788.65	-87.47	89.57	1811.57	-260.29	20.48	1701.97	-244.66	114.63	1722.52	-239.35	1687.53	73.61	75.30	1188.92	73.65	244.99
5.14000	-214.22	101.81	32.38	-255.28	91.71	42.01	-459.77	110.95	54.42	-448.06	119.32	99.10	340.14	-54.97	135.46	304.97	-46.43	126.47	121.95	-39.14	58.09	102.94	-43.51	99.16	-108.26	68.82	1367.77	0.00	0.00	0.00	-81.90	-25.36	1787.01	-78.06	88.70	1810.02	-250.66	19.51	1700.44	-235.02	113.63	1721.05	-241.84	1690.45	72.59	77.65	1187.70	74.41	245.47
5.15000	-212.55	102.24	33.58	-255.28	91.81	41.89	-459.60	111.36	55.44	-447.44	119.75	100.18	354.37	-47.44	140.87	318.05	-40.14	130.77	136.37	-37.37	58.39	116.33	-41.59	99.07	-99.18	67.76	1366.09	0.00	0.00	0.00	-72.34	-26.56	1785.26	-68.71	87.22	1808.64	-240.92	18.47	1698.93	-225.31	112.48	1719.66	-227.78	1683.51	77.11	74.79	1188.73	73.50	244.61
5.16000	-213.25	101.96	32.84	-255.66	92.25	41.65	-459.48	111.77	56.41	-446.62	120.69	101.46	364.65	-40.27	142.69	328.40	-32.73	132.30	147.52	-34.80	57.44	127.11	-39.74	98.19	-89.01	67.04	1364.59	0.00	0.00	0.00	-61.61	-27.79	1783.61	-60.98	86.01	1807.28	-230.93	16.97	1697.44	-215.46	111.45	1718.41	-232.80	1684.04	75.79	76.39	1186.90	74.20	244.31
5.17000	-214.32	101.76	32.34	-254.80	92.17	41.72	-459.33	112.46	57.63	-445.70	121.67	102.89	372.88	-32.10	140.53	336.61	-25.40	130.57	155.37	-32.46	58.34	135.36	-37.11	96.71	-81.17	66.45	1363.26	0.00	0.00	0.00	-51.55	-29.07	1781.96	-50.83	84.40	1805.91	-221.14	16.01	1696.16	-205.57	110.31	1717.26	-232.99	1684.80	76.30	77.40	1187.66	74.30	242.23
5.18000	-214.80	101.77	32.17	-256.77	92.30	40.88	-459.21	112.98	58.92	-444.74	122.47	104.44	378.74	-24.06	133.95	343.14	-18.89	124.83	160.67	-29.68	58.23	141.64	-35.33	95.15	-71.07	65.59	1361.91	0.00	0.00	0.00	-40.55	-30.52	1780.39	-39.65	82.66	1804.67	-211.28	14.74	1694.97	-195.82	108.75	1716.23	-234.31	1684.63	75.74	74.66	1188.13	73.57	243.70
5.19000	-212.05	101.93	33.14	-255.99	92.76	40.86	-459.11	113.19	60.32	-443.67	123.24	106.16	383.96	-14.16	124.24	348.08	-10.68	116.26	163.72	-27.11	57.60	146.07	-32.75	93.02	-61.66	64.42	1360.85	0.00	0.00	0.00	-31.87	-31.82	1779.06	-30.07	81.56	1803.50	-201.38	13.18	1693.88	-186.00	107.48	1715.32	-241.52	1686.41	73.62	76.76	1188.78	73.85	245.67
5.20000	-212.81	101.73	32.63	-255.84	92.50	40.80	-458.65	114.03	62.35	-442.32	124.46	108.38	388.24	-4.93	114.99	351.20	-2.88	106.52	166.08	-24.94	55.88	149.50	-30.85	91.17	-52.08	63.96	1359.89	0.00	0.00	0.00	-22.32	-33.32	1777.87	-20.59	79.78	1802.45	-191.51	11.57	1692.90	-176.02	106.29	1714.48	-237.80	1685.47	74.92	73.30	1189.46	72.53	248.72
5.21000	-216.00	101.79	31.89	-255.91	93.31	40.19	-458.02	114.58	64.62	-440.76	125.49	110.86	391.44	2.42	106.53	354.37	3.93	98.20	169.28	-23.01	54.22	153.51	-28.57	89.52	-41.60	62.71	1359.09	0.00	0.00	0.00	-11.01	-34.90	1776.66	-9.92	78.36	1801.38	-181.61	9.96	1692.07	-166.14	104.72	1713.92	-229.29	1683.12	76.99	73.43	1189.41	73.03	243.52
5.22000	-212.42	102.08	32.85	-255.68	92.65	40.23	-456.98	115.45	67.45	-439.08	126.56	113.59	396.84	7.96	98.37	359.62	8.40	92.42	173.20	-22.06	53.02	159.37	-27.32	88.85	-32.11	61.64	1358.59	0.00	0.00	0.00	-2.16	-36.45	1775.73	0.33	76.34	1800.81	-171.69	8.55	1691.62	-156.28	102.81	1713.60	-237.89	1685.85	74.74	74.49	1188.77	73.31	243.11
5.23000	-213.77	101.52	32.34	-254.59	92.70	40.35	-455.90	116.10	70.66	-437.00	127.89	116.82	403.09	10.93	90.50	365.34	11.18	87.15	177.27	-21.55	51.97	165.63	-26.49	88.14	-22.02	60.93	1358.42	0.00	0.00	0.00	8.00	-38.27	1775.00	9.93	74.35	1800.44	-161.70	6.68	1691.29	-146.22	101.14	1713.51	-241.89	1687.12	73.98	72.76	1189.05	72.68	242.64
5.24000	-212.92	101.44	32.47	-253.33	93.07	40.81	-454.29	117.01	74.43	-434.53	129.32	120.49	405.89	12.82	81.55	371.09	13.87	82.40	180.06	-21.02	50.82	170.25	-25.63	86.96	-12.50	59.94	1358.53	0.00	0.00	0.00	18.41	-40.19	1774.53	20.70	72.79	1800.12	-151.78	5.03	1691.31	-136.33	99.43	1713.70	-237.25	1685.95	74.89	75.49	1189.13	73.22	244.09
5.25000	-215.04	101.34	31.48	-254.01	92.71	40.32	-452.31	118.10	78.83	-431.71	130.69	124.46	407.97	12.81	73.61	372.09	13.64	75.17	181.26	-21.33	50.02	172.89	-25.84	86.49	-1.84	59.04	1358.91	0.00	0.00	0.00	27.55	-42.48	1774.43	29.90	70.21	1800.48	-141.99	3.42	1691.61	-126.54	97.52	1714.19	-231.39	1683.52	76.10	73.16	1189.31	72.68	244.69
5.26000	-213.73	101.81	31.64	-253.72	92.86	40.40	-450.18	118.88	83.44	-428.41	132.19	128.85	408.94	11.27	66.70	373.22	12.35	69.30	182.03	-21.85	49.53	174.58	-25.78	85.72	8.14	58.10	1359.57	0.00	0.00	0.00	38.16	-44.50	1774.48	40.98	68.55	1800.64	-132.24	1.60	1692.11	-116.79	95.48	1714.95	-229.52	1683.09	77.37	74.50	1188.15	73.45	242.61
5.27000	-213.02	101.35	31.93	-253.31	92.90	40.40	-447.51	119.75	88.65	-424.58	133.55	133.60	410.97	8.82	60.87	375.47	10.40	64.81	182.66	-22.54	49.25	176.45	-26.49	85.28	19.21	57.06	1360.42	0.00	0.00	0.00	49.18	-46.74	1774.74	50.81	66.01	1801.58	-122.46	-0.42	1692.73	-106.87	93.48	1715.84	-238.43	1685.46	75.00	76.90	1188.67	73.70	246.88
5.28000	-212.63	101.96	31.66	-255.52	92.94	39.82	-444.32	120.64	94.33	-420.06	135.15	138.79	413.24	7.52	55.58	376.13	8.63	59.61	183.17	-23.36	49.29	178.55	-27.28	84.73	29.37	56.23	1361.64	0.00	0.00	0.00	59.30	-48.86	1775.27	59.75	63.31	1802.62	-112.53	-2.71	1693.33	-96.99	91.37	1716.88	-235.66	1684.47	75.29	67.23	1190.27	71.94	246.74
5.29000	-214.17	101.57	31.30	-254.70	92.68	39.88	-440.39	122.07	100.75	-415.04	136.35	144.23	414.14	8.23	49.23	377.82	8.89	55.31	183.59	-24.19	48.69	180.58	-27.31	83.79	40.31	55.65	1362.91	0.00	0.00	0.00	68.04	-51.29	1776.14	69.08	61.18	1803.75	-102.55	-4.97	1694.09	-87.09	89.14	1718.02	-237.42	1685.87	74.75	64.44	1190.91	71.32	243.93
5.30000	-214.40	101.81	30.90	-255.13	92.95	40.00	-436.05	122.96	107.33	-409.30	137.60	150.04	416.35	9.29	44.74	379.21	9.75	52.02	184.14	-23.92	47.31	182.62	-27.72	83.49	49.76	54.38	1364.41	0.00	0.00	0.00	77.99	-53.67	1776.92	79.25	58.77	1805.14	-91.75	-7.07	1694.44	-77.31	86.75	1719.27	-237.49	1685.77	74.88	68.09	1190.17	72.46	243.05
5.31000	-212.89	101.88	31.34	-253.42	93.12	40.50	-430.86	124.32	114.66	-402.72	139.08	156.30	416.62	9.39	41.88	380.19	10.05	50.64	184.56	-24.14	47.09	183.91	-27.67	83.52	59.35	54.33	1366.00	0.00	0.00	0.00	87.87	-56.26	1777.91	89.11	56.37	1806.50	-81.06	-9.10	1694.74	-67.69	84.54	1720.52	-233.73	1684.63	76.36	61.39	1191.59	71.02	242.92
5.32000	-214.53	102.29	30.93	-255.12	93.21	41.26	-424.60	125.91	122.54	-395.20	140.30	162.62	418.25	9.84	40.73	380.54	9.54	49.45	184.84	-24.11	46.75	184.18	-27.58	83.40	64.49	52.62	1367.08	0.00	0.00	0.00	97.14	-58.65	1779.04	98.05	54.03	1808.10	-70.49	-11.08	1695.01	-58.11	82.09	1721.89	-240.83	1686.61	74.50	68.77	1190.23	73.12	247.57
5.33000	-213.00	102.43	31.03	-252.72	92.18	43.78	-417.41	127.37	130.84	-386.44	141.99	169.36	418.54	9.99	39.22	380.49	9.65	48.54	185.09	-24.19	46.54	184.56	-27.75	83.37	74.29	51.50	1368.78	0.00	0.00	0.00	107.11	-60.90	1780.21	108.30	51.61	1809.63	-60.04	-12.99	1695.25	-48.54	80.15	1723.19	-241.17	1686.67	74.24	73.06	1189.34	74.24	244.64
5.34000	-213.17	102.06	30.75	-252.77	91.52	44.78	-409.39	128.26	139.57	-376.55	143.35	176.23	418.71	10.19	38.25	381.17	9.91	48.18	185.24	-24.03	46.33	184.89	-27.44	83.31	83.07	50.74	1370.50	0.00	0.00	0.00	116.17	-63.32	1781.49	115.81	49.36	1811.39	-49.70	-14.84	1695.46	-39.11	77.92	1724.51	-233.54	1684.10	75.97	63.59	1191.35	71.50	242.48
5.35000	-213.03	102.30	30.33	-251.72	91.29	45.57	-400.74	128.79	148.94	-366.23	144.18	183.37	419.15	9.69	37.80	381.63	9.52	47.76	185.38	-23.94	46.20	185.06	-27.10	83.24	94.19	50.00	1372.12	0.00	0.00	0.00	124.94	-65.58	1782.65	125.82	46.63	1812.84	-39.47	-16.62	1695.63	-29.78	75.57	1725.75	-235.65	1685.92	75.32	66.50	1190.87	72.59	241.74
5.36000	-211.70	101.75	29.95	-249.36	91.40	46.58	-391.56	129.05	159.02	-355.06	145.36	191.38	417.73	9.94	36.90	381.09	9.90	47.54	185.50	-24.05	46.16	185.26	-27.55	83.48	104.34	48.96	1373.59	0.00	0.00	0.00	135.19	-67.75	1783.69	134.74	44.68	1814.32	-29.34	-18.34	1695.77	-20.47	73.37	1726.84	-238.21	1686.54	75.18	76.26	1188.55	75.28	243.49
5.37000	-208.96	102.18	29.32	-245.70	91.57	47.83	-381.61	129.33	169.79	-343.30	146.35	200.10	419.26	9.91	36.93	381.65	9.63	47.02	185.58	-23.95	46.01	185.36	-27.44	83.44	115.01	48.36	1375.11	0.00	0.00	0.00	144.14	-69.80	1784.80	143.08	42.30	1815.83	-19.32	-19.99	1695.89	-11.18	71.31	1727.83	-233.07	1684.65	76.73	69.32	1189.76	73.33	244.27
5.38000	-207.87	102.47	27.78	-241.52	91.61	49.56	-370.54	130.05	181.04	-330.65	147.06	209.08	418.69	10.02	36.42	381.61	9.66	46.92	185.61	-23.96	45.93	185.42	-27.15	83.26	124.80	47.72	1376.47	0.00	0.00	0.00	152.89	-71.81	1785.83	152.46	40.20	1817.15	-9.40	-21.58	1695.98	-2.14	69.19	1728.79	-233.72	1684.70	76.55	63.56	1191.57	71.62	245.41
5.39000	-201.95	103.23	27.62	-236.50	92.46	51.66	-357.98	131.13	192.64	-316.79	147.68	217.98	418.81	10.45	36.37	381.58	9.09	46.64	185.63	-24.06	45.87	185.54	-27.05	83.16	135.44	47.01	1377.65	0.00	0.00	0.00	162.52	-73.81	1786.84	161.66	38.32	1818.55	0.42	-23.10	1696.04	6.82	67.22	1729.67	-237.78	1686.07	75.17	67.80	1190.25	72.19	245.49
5.40000	-199.38	103.41	26.34	-228.38	93.35	54.36	-344.02	132.36	204.32	-301.82	147.93	226.54	419.19	10.32	36.33	380.77	9.36	46.10	185.68	-24.20	45.83	185.69	-27.59	83.34	145.55	46.61	1378.76	0.00	0.00	0.00	171.02	-75.49	1787.85	169.11	36.62	1820.04	10.15	-24.56	1696.08	15.86	65.94	1730.45	-234.44	1685.01	76.49	72.30	1189.61	73.86	245.41
5.41000	-195.45	104.08	25.08	-220.37	94.63	56.39	-328.68	133.65	215.63	-285.68	148.64	234.80	419.30	10.31	36.10	380.53	8.32	45.43	185.71	-24.15	45.67	185.74	-27.68	83.37	159.67	47.41	1379.96	0.00	0.00	0.00	180.27	-77.27	1788.79	177.76	34.72	1821.42	19.79	-25.95	1696.10	24.88	64.55	1731.14	-234.58	1685.29	76.27	70.03	1189.68	73.58	246.50
5.42000	-190.11	105.24	23.69	-211.82	96.27	57.83	-312.49	134.72	226.21	-268.79	148.99	242.22	420.38	10.20	36.39	381.45	9.05	46.04	185.74	-24.39	45.71	185.89	-27.89	83.46	172.37	47.29	1380.94	0.00	0.00	0.00	188.10	-78.85	1789.74	187.05	33.00	1822.61	29.33	-27.27	1696.09	33.95	63.23	1731.85	-235.36	1685.32	75.71	66.49	1190.35	72.62	246.10
5.43000	-183.45	106.37	22.94	-202.79	98.41	59.74	-295.32	136.03	235.86	-251.08	150.19	249.36	419.23	10.62	35.63	381.02	9.14	45.83	185.75	-24.46	45.66	185.92	-27.56	83.32	180.23	46.61	1381.85	0.00	0.00	0.00	197.00	-80.18	1790.59	195.68	31.44	1823.84	38.79	-28.52	1696.06	43.11	62.07	1732.55	-240.44	1687.05	74.61	71.68	1189.50	73.80	245.26
5.44000	-173.86	108.90	24.90	-191.20	100.25	63.11	-277.75	136.35	243.93	-233.14	151.32	255.93	418.93	10.39	35.61	381.41	9.67	46.11	185.76	-24.26	45.54	186.04	-27.79	83.49	188.81	46.88	1382.78	0.00	0.00	0.00	206.00	-81.25	1791.44	205.20	29.97	1825.05	48.17	-29.71	1696.02	52.21	61.12	1733.30	-239.97	1686.94	74.33	67.79	1190.64	72.31	246.81
5.45000	-163.18	112.05	29.07	-178.27	102.91	68.26	-259.79	136.43	250.88	-214.85	152.77	262.01	419.81	10.49	35.57	381.38	9.70	46.03	185.78	-24.43	45.58	186.04	-27.63	83.47	199.47	46.28	1383.88	0.00	0.00	0.00	214.56	-82.17	1792.36	211.86	28.89	1826.32	57.46	-30.83	1695.95	61.18	60.05	1734.13	-239.48	1686.94	74.57	69.77	1189.76	72.77	243.95
5.46000	-145.16	116.05	34.44	-161.53	106.37	73.13	-241.93	137.18	257.07	-196.43	153.81	267.68	419.94	10.37	35.56	381.80	9.48	46.57	185.83	-24.49	45.59	186.07	-27.66	83.50	201.42	44.57	1384.31	0.00	0.00	0.00	223.67	-82.99	1793.07	222.31	27.83	1827.50	66.67	-31.88	1695.87	70.08	59.34	1734.94	-237.00	1685.41	75.45	70.59	1189.87	73.56	241.70
5.47000	-128.54	120.20	38.10	-143.38	110.38	76.92	-223.48	137.73	261.84	-177.77	154.87	272.81	419.12	10.24	35.24	380.29	9.37	45.94	185.81	-24.48	45.55	186.03	-27.59	83.56	210.32	44.31	1385.20	0.00	0.00	0.00	232.95	-83.57	1793.84	231.35	27.59	1828.39	75.81	-32.86	1695.78	78.96	58.85	1735.75	-234.37	1684.64	76.61	70.23	1190.18	73.20	245.34
5.48000	-105.60	124.17	42.37	-122.45	113.40	80.35	-203.95	138.83	265.37	-158.54	155.88	276.90	419.32	10.32	35.31	381.38	10.18	46.22	185.81	-24.42	45.49	186.12	-27.74	83.68	219.21	44.01	1386.24	0.00	0.00	0.00	241.09	-83.98	1794.75	238.50	26.90	1829.69	84.88	-33.78	1695.67	87.70	58.21	1736.69	-241.58	1686.49	74.10	75.70	1188.51	74.60	247.45
5.49000	-83.23	128.42	45.22	-99.79	116.78	83.30	-184.05	139.78	267.30	-138.81	156.63	279.67	418.65	10.46	35.38	380.13	8.93	45.92	185.83	-24.46	45.48	186.16	-27.74	83.77	226.66	44.01	1387.09	0.00	0.00	0.00	249.16	-84.16	1795.69	248.26	26.93	1830.43	93.88	-34.62	1695.55	96.34	57.51	1737.72	-243.00	1688.03	73.65	73.12	1189.65	73.69	243.74
5.50000	-59.75	131.23	47.42	-76.66	119.43	85.10	-163.63	141.17	268.00	-118.56	157.67	281.28	419.66	10.34	35.43	380.99	8.72	46.31	185.82	-24.70	45.58	186.22	-27.92	83.91	235.84	44.05	1388.21	0.00	0.00	0.00	258.40	-84.20	1796.68	256.59	27.14	1831.55	102.81	-35.39	1695.42	105.02	57.49	1738.74	-234.81	1685.22	75.86	73.39	1189.65	73.54	236.16
5.51000	-34.74	133.98	48.68	-51.67	121.94	86.20	-142.57	142.32	267.27	-98.08	158.48	281.55	418.24	10.49	35.15	380.00	8.72	45.91	185.87	-24.78	45.60	186.12	-27.31	83.75	244.38	43.95	1389.05	0.00	0.00	0.00	268.71	-83.86	1797.43	264.16	27.51	1832.53	111.67	-36.10	1695.28	113.52	57.09	1739.82	-233.11	1684.19	75.95	70.25	1190.15	73.00	228.50
5.52000	-8.28	137.07	49.40	-26.51	124.58	86.51	-121.14	143.61	265.22	-76.87	159.40	280.60	419.55	10.63	35.56	380.67	8.44	46.14	185.88	-24.57	45.52	186.27	-27.89	84.12	252.37	43.91	1390.12	0.00	0.00	0.00	277.40	-83.19	1798.46	272.94	27.99	1833.34	120.47	-36.73	1695.13	122.00	56.78	1740.98	-237.22	1684.70	74.90	67.56	1190.61	72.60	227.60
5.53000	20.82	139.88	50.26	1.76	126.87	86.32	-99.60	144.51	261.81	-55.25	160.43	278.51	419.76	10.46	35.69	380.62	8.48	46.16	185.90	-24.76	45.63	186.30	-27.98	84.36	259.26	43.73	1390.95	0.00	0.00	0.00	286.13	-82.73	1799.43	282.30	28.65	1833.89	129.22	-37.29	1694.98	130.37	56.54	1742.11	-241.00	1686.07	73.52	69.75	1189.93	73.05	232.10
5.54000	50.53	142.50	49.77	39.44	128.82	86.77	-77.35	145.74	257.40	-33.48	161.24	275.22	418.51	10.04	35.35	381.19	8.39	46.31	185.90	-24.63	45.59	186.24	-27.85	84.45	267.39	43.81	1391.89	0.00	0.00	0.00	295.41	-81.86	1800.35	290.98	29.44	1834.43	137.91	-37.78	1694.82	138.56	56.03	1743.22	-242.49	1689.55	72.24	75.69	1188.65	74.73	230.61
5.55000	81.08	144.42	48.85	78.42	132.10	86.60	-54.58	146.85	251.80	-11.14	162.23	271.02	418.92	10.21	35.59	380.51	8.18	46.13	185.89	-24.61	45.63	186.16	-27.75	84.60	275.41	43.46	1392.73	0.00	0.00	0.00	305.30	-80.93	1801.18	300.48	30.35	1835.08	146.54	-38.19	1694.65	146.83	56.38	1744.13	-244.44	1687.40	72.43	72.69	1189.34	74.04	231.54
5.56000	113.75	146.01	48.22	98.96	132.51	83.22	-31.35	148.59	245.42	11.68	162.92	265.85	418.40	10.41	35.46	380.38	8.45	46.02	185.92	-24.78	45.73	186.08	-27.33	84.54	283.93	43.26	1393.52	0.00	0.00	0.00	314.51	-79.87	1802.04	309.25	31.69	1835.40	155.12	-38.54	1694.49	155.03	56.62	1744.95	-239.93	1685.19	73.77	63.63	1191.48	71.46	231.30
5.57000	146.20	147.88	48.10	129.34	134.63	81.74	-7.32	150.70	238.29	34.71	163.84	259.95	419.05	10.22	35.48	379.97	8.42	45.83	185.92	-24.69	45.73	186.06	-27.26	84.70	292.06	43.04	1394.28	0.00	0.00	0.00	323.59	-79.06	1802.88	318.04	32.98	1835.69	163.66	-38.81	1694.32	163.25	56.49	1745.75	-244.30	1690.41	71.58	67.96	1190.72	72.81	227.83
5.58000	175.42	148.47	46.21	163.65	135.30	80.44	17.30	152.96	230.27	58.43	165.16	253.48	419.82	10.24	35.50	380.00	8.46	45.64	185.94	-24.85	45.88	186.05	-27.72	85.04	299.73	42.87	1394.95	0.00	0.00	0.00	332.77	-77.64	1803.66	325.99	34.62	1835.85	172.15	-39.01	1694.15	171.56	56.66	1746.35	-237.63	1688.60	73.22	73.63	1189.17	74.49	222.51
5.59000	210.58	147.93	45.10	198.07	135.47	78.55	42.21	155.13	221.36	82.95	166.66	246.37	418.09	10.72	35.08	380.04	8.70	45.52	185.91	-24.63	45.84	185.90	-26.99	84.91	308.05	42.71	1395.44	0.00	0.00	0.00	342.63	-76.39	1804.19	335.50	36.05	1835.87	180.60	-39.13	1693.98	179.96	56.67	1746.82	-237.91	1689.26	73.10	68.66	1189.82	72.79	232.09
5.60000	256.01	147.36	46.29	230.08	134.40	75.29	68.27	157.51	211.83	107.86	168.32	238.66	420.32	10.16	35.48	380.30	8.80	45.43	185.93	-24.63	45.95	185.87	-26.60	84.99	316.75	42.46	1395.68	0.00	0.00	0.00	350.59	-75.20	1804.90	344.58	37.29	1835.90	189.01	-39.18	1693.82	188.46	56.74	1747.13	-238.81	1690.10	72.52	65.50	1190.21	72.33	229.62
5.61000	296.99	146.55	46.22	260.05	132.76	71.49	94.96	159.30	201.37	133.32	170.11	230.36	419.56	10.85	35.15	379.91	9.04	45.22	185.98	-24.51	45.98	185.89	-26.98	85.36	323.52	42.19	1395.85	0.00	0.00	0.00	359.65	-73.93	1805.45	351.84	38.69	1835.95	197.38	-39.16	1693.66	196.98	57.41	1747.20	-241.80	1691.42	71.42	61.96	1191.69	70.86	238.08
5.62000	319.11	145.58	42.10	289.12	132.43	68.23	122.34	161.19	190.44	159.12	171.65	221.46	419.69	10.43	35.27	380.54	8.89	45.48	186.05	-24.49	46.09	185.96	-27.07	85.61	333.11	41.90	1395.89	0.00	0.00	0.00	367.94	-72.76	1805.91	361.06	40.31	1835.66	205.72	-39.06	1693.51	205.52	57.75	1747.18	-240.62	1690.21	72.25	63.55	1191.94	71.16	232.00
5.63000	350.66	145.12	40.78	326.46	132.68	66.90	150.45	163.06	179.06	185.54	173.20	212.15	418.73	10.50	35.21	380.03	8.63	45.62	186.05	-24.37	46.18	185.89	-26.94	85.75	341.01	41.79	1395.62	0.00	0.00	0.00	377.15	-71.35	1806.32	370.10	42.02	1835.52	214.03	-38.88	1693.36	214.00	58.09	1746.93	-239.97	1687.42	73.37	66.62	1191.37	72.02	233.40
5.64000	387.31	144.09	41.01	360.57	132.69	65.08	179.09	164.99	167.50	212.92	174.34	202.40	419.43	10.36	35.89	380.01	8.85	45.85	186.09	-24.24	46.27	185.79	-26.49	85.78	348.28	41.67	1395.35	0.00	0.00	0.00	385.91	-70.20	1806.60	379.47	43.10	1835.10	222.31	-38.63	1693.22	222.64	58.97	1746.54	-238.92	1687.34	73.61	71.59	1189.85	73.55	236.14
5.65000	421.73	143.96	40.81	394.21	132.62	63.65	208.81	165.95	155.45	240.95	175.37	192.48	418.94	10.20	36.27	379.89	8.90	45.88	186.09	-23.97	46.32	185.77	-26.16	85.84	358.41	41.46	1394.88	0.00	0.00	0.00	393.91	-69.09	1806.70	386.81	44.53	1834.73	230.57	-38.31	1693.09	231.13	59.53	1746.06	-242.70	1688.57	72.35	68.54	1190.69	72.83	231.58
5.66000	458.54	143.65	41.44	423.72	133.22	61.13	239.43	166.67	143.48	269.32	176.64	182.69	420.03	9.30	37.31	380.30	8.48	46.47	186.13	-23.90	46.47	185.78	-26.41	86.22	364.08	41.16	1394.34	0.00	0.00	0.00	402.85	-68.02	1806.69	395.02	45.67	1834.37	238.80	-37.90	1692.97	239.63	60.08	1745.52	-240.27	1689.56	72.61	65.96	1191.07	71.92	230.11
5.67000	493.98	144.13	42.26	456.31	133.55	59.63	270.27	167.13	131.70	297.91	177.86	173.07	417.00	8.10	39.50	381.39	8.07	47.10	186.17	-23.88	46.66	185.70	-25.74	86.16	372.18	41.18	1393.80	0.00	0.00	0.00	411.92	-66.94	1806.56	403.15	46.75	1833.90	247.01	-37.42	1692.86	248.19	60.96	1744.79	-240.83	1691.06	72.24	68.05	1190.24	72.62	233.16
5.68000	529.95	145.12	43.39	490.80	134.44	58.99	301.41	167.67	120.39	326.96	178.78	163.49	416.84	7.24	40.31	380.60	7.53	47.24	186.23	-23.78	46.85	185.78	-25.83	86.46	380.93	41.15	1393.10	0.00	0.00	0.00	421.05	-65.97	1806.26	412.14	48.06	1833.14	255.21	-36.87	1692.77	256.87	61.81	1743.98	-240.49	1692.00	71.79	70.56	1189.71	73.66	232.76
5.69000	565.79	145.44	44.93	525.91	135.65	58.49	333.06	167.69	109.36	356.91	179.45	154.20	418.18	6.31	41.44	381.48	6.86	47.73	186.22	-23.54	46.94	185.68	-25.24	86.45	389.93	41.03	1392.25	0.00	0.00	0.00	429.00	-64.93	1806.07	422.08	49.04	1832.34	263.39	-36.23	1692.69	265.47	62.58	1743.07	-241.96	1691.54	71.58	69.54	1190.33	73.08	235.30
5.70000	600.62	147.49	46.36	560.73	136.99	58.02	365.55	167.93	99.18	387.09	179.76	145.24	418.40	5.85	41.38	382.64	6.51	47.91	186.29	-23.35	47.10	185.75	-25.63	86.84	398.28	41.14	1391.31	0.00	0.00	0.00	439.16	-63.67	1805.54	430.09	50.24	1831.62	271.56	-35.52	1692.63	274.06	63.52	1742.09	-243.37	1690.92	71.65	62.90	1191.81	71.39	229.77
5.71000	636.07	148.94	47.44	595.32	138.85	57.84	398.10	167.79	89.70	417.24	180.01	136.89	418.18	5.99	40.67	382.88	6.31	47.74	186.33	-23.16	47.29	185.76	-25.43	87.03	406.17	41.21	1390.32	0.00	0.00	0.00	446.20	-62.90	1805.05	438.62	51.50	1830.65	279.72	-34.73	1692.59	282.70	63.99	1741.09	-238.89	1689.47	72.81	67.48	1190.81	72.69	230.29
5.72000	671.19	150.87	49.70	628.51	140.21	57.75	430.24	168.22	81.51	447.24	180.31	129.30	420.27	6.28	40.20	383.33	6.55	47.56	186.39	-23.11	47.58	185.73	-24.98	87.19	415.11	41.42	1389.21	0.00	0.00	0.00	454.57	-61.90	1804.44	446.95	52.44	1829.69	287.88	-33.86	1692.56	291.40	64.87	1739.87	-242.88	1690.76	71.91	65.24	1191.60	71.95	229.63
5.73000	704.22	152.68	52.63	663.00	141.89	59.44	462.29	168.65	74.45	477.39	180.36	122.71	420.60	7.11	37.58	382.71	6.81	47.17	186.45	-22.70	47.74	185.75	-25.02	87.57	422.87	41.72	1388.08	0.00	0.00	0.00	463.29	-60.81	1803.71	456.85	53.82	1828.36	296.03	-32.91	1692.56	300.13	66.03	1738.52	-242.78	1690.54	71.99	65.53	1191.13	71.74	232.16
5.74000	736.66	154.53	56.63	695.49	143.96	61.72	494.58	168.71	68.26	507.32	180.52	117.29	421.50	8.11	36.93	381.68	7.01	46.69	186.59	-22.68	48.15	185.80	-25.03	87.94	431.44	41.91	1386.73	0.00	0.00	0.00	473.55	-59.78	1802.60	464.88	54.91	1827.26	304.18	-31.88	1692.57	308.93	67.17	1737.00	-243.35	1692.55	71.46	70.76	1190.01	73.40	229.91
5.75000	769.57	156.05	62.73	728.02	145.39	65.87	525.76	169.30	63.55	535.95	180.91	113.09	419.71	8.43	35.85	380.77	6.77	46.69	186.65	-22.36	48.47	185.87	-24.80	88.27	440.05	42.32	1385.28	0.00	0.00	0.00	480.88	-58.44	1801.64	472.80	55.97	1825.92	312.33	-30.77	1692.61	317.77	68.40	1735.40	-239.91	1691.57	71.92	71.21	1189.56	73.52	234.24
5.76000	799.31	158.11	69.08	758.39	146.23	70.75	555.44	169.56	59.97	563.19	181.10	110.01	419.48	8.15	36.02	380.59	6.82	46.61	186.82	-22.21	48.90	185.83	-24.43	88.60	446.88	42.82	1383.67	0.00	0.00	0.00	490.45	-57.27	1800.42	481.39	57.31	1824.42	320.49	-29.59	1692.68	326.68	69.27	1733.78	-237.50	1688.75	73.24	67.10	1190.14	72.29	236.28
5.77000	828.55	159.22	76.96	786.01	147.80	76.25	583.34	169.90	57.64	588.93	181.11	107.96	418.84	8.43	35.60	380.39	6.94	46.50	186.93	-22.00	49.40	186.00	-24.56	89.22	455.32	43.31	1382.02	0.00	0.00	0.00	498.86	-56.20	1799.12	490.21	58.48	1822.92	328.66	-28.32	1692.77	335.58	70.52	1732.04	-237.22	1689.03	73.15	71.68	1189.50	73.28	235.10
5.78000	853.00	160.31	84.61	811.16	148.85	82.56	609.65	170.05	56.17	613.10	181.06	106.81	418.06	8.42	35.31	380.37	6.73	46.54	187.06	-21.52	49.82	186.20	-24.03	89.54	463.49	43.93	1380.24	0.00	0.00	0.00	507.30	-55.22	1797.75	498.69	59.66	1821.26	336.84	-26.96	1692.89	344.47	71.77	1730.28	-239.64	1690.66	72.54	69.95	1189.89	72.77	232.05
5.79000	877.11	161.41	92.95	835.27	149.98	89.59	634.34	169.74	55.26	635.65	180.90	106.27	419.10	8.40	35.69	380.50	6.84	46.39	187.27	-21.38	50.47	186.52	-24.17	90.27	470.99	44.51	1378.43	0.00	0.00	0.00	516.73	-54.15	1796.16	508.21	61.25	1819.44	345.03	-25.53	1693.03	353.33	73.20	1728.51	-238.46	1690.12	72.82	65.37	1191.84	71.30	229.81
5.80000	895.19	162.23	99.41	856.39	150.23	95.55	656.38	169.82	54.97	655.80	180.44	106.03	418.48	8.96	35.26	381.75	6.73	46.66	187.46	-21.13	51.24	186.72	-23.65	90.83	479.11	45.17	1376.67	0.00	0.00	0.00	524.43	-53.02	1794.78	516.58	62.85	1817.87	353.24	-24.02	1693.21	362.10	74.69	1726.77	-237.54	1687.04	73.50	59.12	1192.29	70.04	229.68
5.81000	914.98	162.95	106.86	876.68	150.63	99.83	675.96	169.30	54.79	673.75	179.56	105.81	418.82	9.22	35.39	381.05	6.72	46.36	187.68	-20.89	52.06	187.15	-23.65	91.68	487.32	45.59	1374.99	0.00	0.00	0.00	532.57	-51.86	1793.35	525.48	64.15	1816.23	361.47	-22.42	1693.42	370.83	76.13	1725.18	-237.68	1687.51	73.57	71.97	1189.36	73.42	228.02
5.82000	931.90	163.24	112.14	893.15	150.57	104.50	693.17	168.35	54.66	689.76	178.51	105.60	418.60	8.78	35.26	380.75	6.67	46.16	187.93	-20.79	53.05	187.59	-23.40	92.44	493.07	46.21	1373.38	0.00	0.00	0.00	540.83	-50.51	1792.09	534.39	65.57	1814.47	369.72	-20.74	1693.66	379.48	77.55	1723.69	-238.20	1690.05	72.78	68.18	1190.99	72.32	226.85
5.83000	946.31	162.55	116.54	907.40	150.15	107.63	708.00	166.92	54.26	703.59	177.28	105.22	418.90	8.88	35.39	381.91	6.74	46.41	188.18	-20.64	54.14	188.17	-23.73	93.69	501.18	46.77	1372.00	0.00	0.00	0.00	549.96	-48.66	1790.68	541.13	67.29	1813.15	378.00	-18.98	1693.93	388.09	79.10	1722.38	-239.03	1688.01	73.23	62.04	1192.06	71.08	230.37
5.84000	956.70	161.96	118.63	919.13	149.30	109.80	720.36	165.55	53.63	715.38	175.53	104.39	418.87	8.71	35.20	382.01	6.83	46.24	188.47	-20.78	55.47	188.81	-23.99	94.95	510.00	47.61	1370.66	0.00	0.00	0.00	558.27	-47.06	1789.49	550.87	68.71	1811.65	386.30	-17.13	1694.24	396.58	80.83	1721.09	-243.32	1690.22	71.98	70.96	1189.90	73.65	232.38
5.85000	966.61	160.46	119.27	928.77	148.29	109.94	730.37	163.47	52.33	725.12	173.60	103.11	419.41	8.74	35.40	380.29	6.60	45.62	188.80	-21.15	56.97	189.50	-23.98	96.13	517.95	48.39	1369.51	0.00	0.00	0.00	565.99	-45.48	1788.36	559.53	70.68	1810.22	394.63	-15.20	1694.58	404.99	82.77	1719.88	-242.21	1689.98	72.01	66.30	1191.25	72.24	236.33
5.86000	974.10	158.31	117.97	936.27	145.45	108.94	738.16	161.18	50.41	732.93	171.38	101.26	419.64	8.69	35.28	382.06	6.85	46.05	189.10	-21.64	58.60	190.41	-24.48	97.80	526.49	49.29	1368.50	0.00	0.00	0.00	573.83	-43.65	1787.35	568.51	72.54	1808.86	403.00	-13.19	1694.97	413.35	84.28	1718.83	-242.63	1689.95	72.29	73.34	1189.33	73.28	236.66
5.87000	979.65	154.83	114.56	941.99	142.09	106.08	743.90	158.25	49.50	738.93	168.96	99.09	419.93	9.00	35.31	382.69	6.55	46.20	189.50	-22.02	60.24	191.49	-25.32	99.84	533.87	50.34	1367.57	0.00	0.00	0.00	583.82	-41.67	1786.39	576.53	74.43	1807.76	411.40	-11.09	1695.39	421.64	86.25	1717.84	-243.15	1691.42	71.77	75.78	1190.10	72.97	237.12
5.88000	985.74	150.21	110.02	945.57	138.83	101.97	747.56	156.25	50.03	743.31	166.77	97.12	420.02	8.89	35.36	382.70	6.42	46.00	189.94	-22.79	62.21	192.73	-25.87	101.86	542.87	51.45	1366.86	0.00	0.00	0.00	591.60	-39.72	1785.62	584.43	76.46	1806.75	419.84	-8.90	1695.86	429.94	88.08	1716.94	-239.82	1687.85	73.25	76.88	1189.96	73.14	229.30
5.89000	986.91	144.74	101.25	948.39	133.17	94.43	749.41	154.15	50.22	746.21	164.42	94.71	418.94	9.13	35.19	382.29	6.38	45.71	190.44	-23.86	64.51	194.09	-26.60	104.12	552.00	52.56	1366.27	0.00	0.00	0.00	600.05	-37.69	1784.86	593.37	78.23	1805.81	428.33	-6.63	1696.36	438.12	90.21	1716.11	-241.96	1690.21	72.18	76.59	1189.21	73.46	232.87
5.90000	989.43	138.56	93.51	950.11	127.71	86.57	750.93	152.37	49.45	748.29	162.66	92.84	418.91	8.79	35.01	382.55	6.12	45.57	191.05	-24.75	66.98	195.68	-27.41	106.80	561.48	53.63	1365.97	0.00	0.00	0.00	607.17	-35.61	1784.56	601.32	80.45	1804.97	436.85	-4.28	1696.91	446.25	92.20	1715.38	-242.18	1691.61	71.62	75.28	1189.80	73.04	234.84
5.91000	993.65	132.96	86.02	952.85	123.32	79.10	753.54	151.58	48.55	751.96	161.45	91.77	419.87	8.89	35.14	382.21	6.07	45.20	191.94	-26.05	69.86	197.40	-28.68	109.82	570.27	54.95	1365.82	0.00	0.00	0.00	615.49	-33.25	1784.41	608.74	82.91	1804.43	445.43	-1.83	1697.51	454.39	94.59	1714.75	-246.30	1693.33	70.74	76.59	1190.26	73.22	234.79
5.92000	997.25	130.25	76.13	957.81	120.35	74.54	756.86	151.52	47.82	757.79	161.21	91.00	419.60	8.81	34.88	382.09	6.01	44.94	192.93	-27.00	72.78	199.49	-29.68	112.98	580.50	56.27	1365.86	0.00	0.00	0.00	623.76	-30.98	1784.52	616.70	85.20	1804.33	454.05	0.69	1698.15	462.58	97.02	1714.35	-243.69	1692.03	71.66	75.20	1189.95	73.20	233.59
5.93000	1001.58	129.55	68.35	959.75	119.84	67.82	759.48	151.92	47.44	763.05	161.72	90.02	420.29	8.94	34.91	382.60	5.88	44.69	194.30	-28.17	76.21	201.86	-30.70	116.44	589.52	57.51	1366.18	0.00	0.00	0.00	631.02	-28.73	1785.19	625.71	87.44	1804.38	461.98	2.46	1698.34	470.76	99.41	1714.30	-238.24	1690.67	72.72	75.55	1189.64	73.02	235.20
5.94000	1003.07	130.19	60.33	962.11	120.35	61.46	760.59	152.70	47.49	766.67	162.16	89.04	419.53	8.70	34.67	382.99	5.76	44.51	196.06	-29.00	80.05	204.66	-32.09	120.47	599.39	58.81	1366.69	0.00	0.00	0.00	638.65	-26.36	1786.00	632.61	90.02	1804.98	469.90	4.49	1698.69	478.97	101.99	1714.40	-235.77	1688.42	73.69	76.12	1189.38	73.30	234.21
5.95000	1004.61	131.49	53.15	963.04	121.68	55.50	760.98	153.33	47.17	769.05	162.65	88.57	420.63	8.96	35.13	382.58	5.59	44.24	198.23	-29.55	84.26	207.90	-32.99	124.68	607.70	60.10	1367.53	0.00	0.00	0.00	646.59	-24.27	1786.95	640.31	92.13	1805.69	477.74	6.95	1699.15	487.19	104.40	1714.66	-237.60	1689.96	72.85	74.83	1189.37	73.07	231.34
5.96000	1006.36	132.92	47.80	964.36	122.20	51.50	761.44	154.02	46.52	771.21	162.79	88.38	419.60	8.90	34.52	382.54	5.59	44.08	200.94	-30.80	89.33	211.68	-33.57	129.20	616.75	61.29	1368.42	0.00	0.00	0.00	653.82	-21.92	1788.27	649.05	94.28	1806.62	485.51	9.31	1699.70	495.39	106.79	1715.05	-239.56	1689.85	72.80	76.41	1188.50	73.65	234.75
5.97000	1006.94	132.40	44.14	965.62	122.16	50.22	761.92	154.40	45.66	773.51	162.69	88.15	420.33	8.71	34.72	383.16	5.71	44.08	204.17	-31.97	94.82	215.97	-34.57	134.33	626.60	62.58	1369.51	0.00	0.00	0.00	661.43	-19.52	1789.79	656.92	97.12	1807.69	493.38	12.06	1700.42	503.55	109.40	1715.56	-238.20	1690.68	72.84	76.56	1187.48	74.01	243.30
5.98000	1008.70	132.75	43.29	966.97	120.53	48.53	762.29	154.50	45.41	775.11	162.74	88.16	419.90	8.68	34.53	382.09	5.89	43.77	207.92	-32.86	100.80	221.10	-35.76	140.06	635.09	63.65	1370.79	0.00	0.00	0.00	669.10	-17.09	1791.45	663.70	99.55	1809.10	501.20	14.74	1701.32	511.66	112.09	1716.21	-236.97	1690.34	73.37	74.04	1189.06	72.93	245.72
5.99000	1009.01	132.60	41.43	966.89	121.56	47.77	762.64	154.51	45.10	775.50	162.89	88.03	419.55	8.42	34.50	384.25	6.19	45.34	212.42	-32.94	107.11	227.11	-36.65	146.14	644.54	64.86	1372.27	0.00	0.00	0.00	676.18	-14.77	1793.33	671.77	102.17	1810.70	509.04	17.37	1702.41	519.78	114.67	1717.05	-237.60	1691.18	72.73	74.37	1189.16	73.27	244.68
6.00000	1010.28	133.21	40.92	966.99	122.30	47.18	762.85	154.62	44.90	775.98	163.43	88.05	420.33	8.41	34.64	382.11	8.44	44.36	217.82	-33.19	114.25	234.18	-37.31	152.83	652.96	65.97	1373.92	0.00	0.00	0.00	683.28	-12.35	1795.42	679.90	104.71	1812.37	516.90	20.13	1703.65	527.83	117.37	1717.95	-237.82	1688.70	73.38	76.46	1188.48	73.53	244.63
6.01000	1008.86	132.51	39.02	967.77	122.05	47.00	762.97	154.81	44.81	776.49	163.72	88.04	419.10	8.40	33.97	383.65	8.31	47.00	224.19	-32.56	121.71	242.32	-37.77	160.00	662.29	67.04	1375.48	0.00	0.00	0.00	691.26	-9.56	1797.52	687.94	107.34	1813.88	524.77	22.83	1704.90	535.79	120.35	1718.75	-242.51	1689.55	72.07	77.17	1187.98	73.72	243.17
6.02000	1009.50	133.11	38.80	967.29	122.24	46.19	763.10	154.88	44.77	776.68	163.55	87.95	419.96	8.27	34.30	384.20	7.69	47.67	231.53	-31.24	129.60	251.63	-38.17	167.61	671.33	68.03	1377.17	0.00	0.00	0.00	698.92	-7.28	1799.56	695.05	110.00	1815.54	532.62	25.23	1706.10	543.82	122.63	1719.62	-239.97	1688.53	72.97	72.79	1188.99	72.80	243.77
6.03000	1009.46	133.27	38.13	967.65	121.75	45.77	763.20	154.73	44.69	776.83	163.28	87.83	420.07	7.78	34.40	384.92	9.29	49.50	239.89	-29.75	138.04	261.91	-38.68	175.64	681.29	69.01	1378.99	0.00	0.00	0.00	706.87	-4.63	1801.46	702.42	112.63	1816.90	540.54	27.63	1707.25	551.85	125.25	1720.30	-239.88	1688.99	72.93	73.55	1190.01	72.74	243.06
6.04000	1010.04	133.19	38.27	967.34	121.90	45.91	763.21	154.75	44.61	776.90	163.29	87.82	420.61	8.08	34.29	384.93	7.15	49.56	248.92	-28.02	146.90	273.16	-39.10	184.08	690.60	69.82	1380.52	0.00	0.00	0.00	713.41	-2.03	1803.46	710.55	115.19	1817.97	548.45	30.09	1708.34	559.79	127.81	1720.87	-237.67	1688.82	73.38	75.22	1188.34	73.56	241.45
6.05000	1010.34	132.69	37.77	967.81	121.97	45.70	763.29	154.68	44.58	777.02	163.24	87.71	422.19	7.31	33.81	387.75	7.40	50.24	258.41	-26.92	156.68	284.83	-39.22	192.70	700.86	70.54	1381.93	0.00	0.00	0.00	721.28	0.76	1805.25	718.41	118.09	1819.05	556.38	32.74	1709.39	567.84	130.06	1721.37	-238.40	1689.04	73.32	74.72	1189.13	73.54	247.10
6.06000	1010.44	133.49	37.53	967.72	122.06	45.14	763.35	154.67	44.52	777.16	163.04	87.49	425.66	7.75	33.17	391.36	7.94	51.69	268.60	-25.88	167.25	296.96	-38.84	201.67	709.96	71.21	1383.22	0.00	0.00	0.00	728.26	3.41	1807.06	726.22	120.47	1820.07	564.31	35.16	1710.37	575.81	132.37	1721.71	-238.55	1689.67	73.17	73.66	1190.39	72.75	245.42
6.07000	1010.00	133.31	37.13	967.82	121.86	45.17	763.37	154.80	44.56	777.27	163.02	87.36	429.05	7.92	32.85	397.89	8.21	54.17	279.71	-25.87	178.80	309.80	-38.70	211.24	719.51	71.81	1384.16	0.00	0.00	0.00	735.90	5.86	1808.72	733.03	123.34	1820.96	572.27	37.51	1711.29	583.77	134.82	1721.94	-238.06	1688.82	73.06	74.14	1190.48	72.54	244.42
6.08000	1008.58	133.40	36.35	968.13	122.15	44.88	763.42	154.66	44.47	777.34	163.30	87.35	434.37	7.87	32.09	405.14	8.27	56.86	291.42	-25.50	190.40	323.27	-37.63	220.76	729.22	72.44	1384.89	0.00	0.00	0.00	744.17	8.22	1810.23	742.09	125.73	1821.59	580.29	39.65	1712.16	591.89	137.12	1722.13	-237.05	1689.82	73.00	73.43	1190.08	72.66	243.77
6.09000	1009.22	132.83	36.32	967.79	122.05	44.67	763.45	154.87	44.50	777.43	163.38	87.26	439.88	7.75	30.93	412.23	7.77	58.92	304.09	-25.86	202.22	337.53	-37.23	230.61	736.44	73.06	1385.39	0.00	0.00	0.00	751.88	10.65	1811.69	749.16	128.05	1822.26	588.24	41.81	1712.99	599.98	139.40	1722.28	-238.52	1688.44	73.26	72.57	1191.18	72.15	243.90
6.10000	1010.27	133.38	36.66	967.85	122.43	44.89	763.51	154.81	44.42	777.63	163.31	87.14	443.93	6.87	28.67	422.69	6.33	61.08	317.60	-25.69	213.45	352.40	-35.95	239.96	745.09	73.47	1385.77	0.00	0.00	0.00	757.55	12.84	1813.40	757.29	130.27	1822.95	596.14	43.64	1713.72	608.23	141.41	1722.43	-239.42	1690.40	72.87	70.55	1191.45	71.88	244.92
6.11000	1011.16	132.96	36.80	968.00	121.80	44.75	763.49	155.01	44.42	777.70	163.44	87.15	450.61	5.32	27.35	432.55	4.09	62.91	332.28	-25.79	224.42	367.69	-34.89	248.81	752.28	73.99	1386.21	0.00	0.00	0.00	765.83	15.13	1814.57	764.73	132.73	1823.58	604.03	45.66	1714.42	616.56	143.00	1722.58	-244.36	1689.24	71.65	72.86	1190.97	72.49	244.14
6.12000	1009.88	132.94	36.07	968.18	122.34	44.74	763.56	154.99	44.40	777.84	163.47	87.19	459.27	3.17	30.22	444.79	2.42	67.60	348.49	-24.16	233.35	383.52	-33.84	256.66	760.65	74.58	1386.74	0.00	0.00	0.00	773.58	17.19	1815.84	772.54	134.91	1824.07	611.87	47.57	1715.08	624.99	144.70	1722.73	-237.59	1688.05	73.37	75.28	1190.02	72.99	242.35
6.13000	1010.72	133.60	36.19	968.29	122.66	45.07	763.56	155.23	44.50	777.87	163.63	87.25	471.25	-0.32	35.93	456.19	-0.34	73.18	364.95	-22.69	241.07	399.82	-32.32	263.31	768.69	74.94	1387.39	0.00	0.00	0.00	780.91	18.99	1817.09	779.91	136.66	1824.79	619.71	49.06	1715.71	633.26	146.57	1722.87	-239.49	1689.74	72.61	74.82	1189.73	72.85	244.16
6.14000	1010.60	133.39	36.20	968.63	122.49	44.83	763.62	155.09	44.40	777.88	163.83	87.37	486.16	-5.00	41.52	471.48	-2.65	78.72	380.26	-20.76	246.89	415.88	-30.70	269.47	775.60	75.42	1388.05	0.00	0.00	0.00	788.36	20.76	1818.30	788.26	138.19	1825.26	627.68	50.44	1716.33	641.46	148.06	1723.11	-239.55	1692.31	71.82	74.99	1190.00	73.07	243.06
6.15000	1010.80	133.21	36.08	967.92	122.78	44.76	763.64	155.14	44.37	777.94	163.61	87.31	503.63	-9.50	47.18	488.20	-5.76	83.34	396.24	-18.59	251.41	432.26	-28.97	274.85	783.63	75.97	1388.97	0.00	0.00	0.00	796.65	22.24	1819.25	796.75	139.74	1825.94	635.74	51.89	1717.03	649.59	149.60	1723.43	-242.80	1692.66	71.02	73.82	1189.11	73.03	242.16
6.16000	1010.64	133.24	36.01	968.01	122.57	44.68	763.62	155.21	44.38	777.87	163.71	87.42	523.09	-13.51	52.24	506.48	-8.74	87.42	413.51	-16.60	254.77	449.53	-27.10	278.68	791.85	76.33	1389.88	0.00	0.00	0.00	804.84	23.76	1820.23	805.11	141.13	1826.52	643.81	53.27	1717.79	657.75	150.83	1723.91	-241.83	1690.93	71.76	74.01	1189.87	72.99	245.82
6.17000	1009.65	133.12	35.88	967.87	122.77	44.87	763.63	155.58	44.49	777.77	163.82	87.57	541.97	-17.73	55.37	527.04	-11.40	90.83	431.63	-15.39	257.00	467.46	-25.59	281.29	800.37	76.93	1391.02	0.00	0.00	0.00	813.03	24.77	1821.13	813.40	142.02	1827.26	651.88	54.44	1718.58	665.88	151.92	1724.58	-241.37	1691.91	71.46	71.66	1189.75	72.51	245.71
6.18000	1009.35	133.51	35.72	968.36	122.99	44.79	763.67	155.46	44.42	777.71	163.73	87.66	564.48	-20.90	58.44	547.61	-13.87	93.20	450.42	-14.42	257.87	485.69	-24.07	282.48	808.63	77.56	1392.03	0.00	0.00	0.00	821.62	25.75	1822.00	821.22	143.36	1827.99	659.88	55.51	1719.46	673.93	153.07	1725.36	-238.84	1689.56	72.84	73.01	1188.96	73.01	244.27
6.19000	1009.76	133.48	35.76	968.23	123.10	44.94	763.71	155.34	44.32	777.65	163.60	87.72	586.63	-23.49	60.11	568.73	-15.82	94.49	469.88	-13.75	257.53	504.22	-22.99	282.53	815.27	78.42	1393.04	0.00	0.00	0.00	829.92	26.76	1822.77	828.87	143.92	1828.87	667.77	56.22	1720.40	681.87	153.82	1726.35	-238.37	1689.59	72.78	75.57	1190.03	73.39	241.96
6.20000	1010.10	133.99	35.95	968.13	123.23	44.95	763.68	155.66	44.47	777.55	163.48	87.81	610.21	-25.78	60.90	588.23	-16.63	94.83	489.45	-13.39	255.93	523.05	-22.35	281.52	823.19	79.52	1394.01	0.00	0.00	0.00	837.58	27.57	1823.56	836.17	144.80	1829.61	675.68	56.97	1721.39	689.76	154.57	1727.42	-237.92	1690.63	72.60	73.02	1190.93	72.69	239.33
6.21000	1010.94	133.33	36.21	968.44	123.51	45.08	763.69	155.58	44.43	777.44	163.49	87.94	635.07	-27.67	61.16	610.57	-18.18	94.40	509.19	-13.59	253.31	542.26	-21.88	279.27	830.94	80.68	1394.83	0.00	0.00	0.00	845.60	28.19	1824.07	844.84	145.19	1830.30	683.55	57.82	1722.48	697.59	155.15	1728.55	-237.43	1689.93	72.82	71.75	1191.59	72.20	242.61
6.22000	1010.58	133.34	36.28	967.62	123.34	44.82	763.70	155.52	44.40	777.34	163.39	88.01	661.27	-28.70	61.00	640.00	-20.00	93.78	529.44	-13.85	249.42	562.00	-21.63	276.11	835.76	82.13	1395.54	0.00	0.00	0.00	853.07	28.57	1824.47	852.96	145.67	1830.96	691.36	58.39	1723.51	705.41	155.39	1729.76	-235.45	1689.97	73.30	69.46	1192.27	71.31	246.28
6.23000	1010.49	134.04	36.46	968.17	123.67	45.19	763.68	155.59	44.43	777.28	163.13	88.02	688.27	-29.14	60.11	666.46	-20.80	92.58	550.14	-13.92	244.29	582.12	-21.89	271.98	842.41	83.56	1396.24	0.00	0.00	0.00	861.44	28.76	1824.81	860.95	145.84	1831.59	699.16	58.81	1724.46	713.12	155.56	1730.98	-235.96	1689.33	73.26	74.71	1190.88	72.73	241.99
6.24000	1011.01	133.25	36.04	968.07	123.68	44.88	763.71	155.64	44.45	777.19	163.08	88.15	715.34	-29.05	58.73	693.40	-21.38	90.86	571.55	-14.44	238.20	602.90	-22.18	266.76	850.16	84.89	1396.90	0.00	0.00	0.00	870.40	28.94	1824.92	868.77	145.73	1832.15	706.90	59.06	1725.33	720.83	155.98	1732.09	-238.32	1690.33	72.48	74.20	1190.30	72.66	244.06
6.25000	1010.71	134.18	36.26	968.12	124.14	44.92	763.74	155.39	44.38	777.09	163.01	88.27	743.24	-28.89	56.95	719.10	-20.76	87.85	593.76	-14.91	230.99	623.78	-23.13	260.81	856.98	86.02	1397.54	0.00	0.00	0.00	877.31	28.90	1825.17	876.82	145.92	1832.61	714.64	59.56	1726.15	728.50	156.12	1733.12	-239.01	1691.80	72.10	72.28	1190.76	72.26	244.82
6.26000	1011.04	133.91	36.02	969.10	123.81	44.75	763.71	155.48	44.45	777.03	162.83	88.31	771.20	-27.58	55.47	746.27	-19.42	84.32	616.44	-15.41	222.84	645.17	-23.63	253.82	863.30	87.09	1398.13	0.00	0.00	0.00	885.05	28.62	1825.19	884.84	146.14	1832.86	722.24	59.85	1726.80	736.13	156.23	1734.00	-238.72	1690.75	72.26	74.61	1190.38	72.92	245.64
6.27000	1010.86	133.86	36.12	968.61	124.06	44.39	763.67	155.78	44.64	776.94	162.61	88.38	802.13	-25.80	53.36	774.97	-18.41	81.03	639.34	-16.47	213.95	667.23	-24.16	245.92	870.26	88.22	1398.59	0.00	0.00	0.00	892.87	28.49	1825.07	892.18	145.62	1833.34	729.77	60.01	1727.27	743.85	156.24	1734.75	-238.96	1689.55	72.35	74.79	1190.43	72.67	245.04
6.28000	1010.98	133.58	35.68	968.86	123.59	44.30	763.76	155.50	44.57	776.83	162.41	88.47	832.00	-24.13	50.57	804.80	-17.53	77.94	663.16	-17.28	204.16	689.88	-24.05	237.04	876.67	89.56	1398.75	0.00	0.00	0.00	901.10	28.35	1825.04	899.77	145.37	1833.70	737.26	60.27	1727.61	751.53	156.34	1735.36	-238.51	1691.58	72.36	76.27	1189.70	73.18	244.45
6.29000	1010.66	133.81	35.59	968.97	123.72	44.46	763.74	155.70	44.72	776.81	161.93	88.47	863.62	-22.71	48.10	833.94	-16.70	74.14	687.61	-17.75	193.47	713.02	-24.74	227.83	883.04	90.80	1398.88	0.00	0.00	0.00	908.13	27.83	1824.97	907.92	144.96	1833.77	744.67	60.19	1727.72	759.25	156.35	1735.79	-237.84	1687.78	73.68	75.49	1190.47	73.04	245.34
6.30000	1012.03	133.20	36.49	968.66	123.27	44.57	763.73	155.56	44.68	776.76	161.85	88.60	897.00	-21.24	44.99	865.15	-16.08	71.10	713.03	-16.93	181.62	736.92	-24.93	217.92	890.01	91.80	1398.83	0.00	0.00	0.00	915.43	27.53	1824.88	915.59	144.50	1834.09	752.09	60.11	1727.68	766.92	156.26	1736.06	-239.60	1688.10	73.26	74.91	1190.40	73.23	240.70
6.31000	1010.06	133.10	35.80	968.90	123.21	44.71	763.76	155.58	44.77	776.64	161.77	88.73	929.92	-20.72	42.97	897.37	-15.54	68.25	739.27	-16.05	169.50	760.93	-25.47	207.75	897.04	92.66	1398.70	0.00	0.00	0.00	923.01	27.03	1824.58	922.33	144.13	1834.47	759.58	60.00	1727.47	774.47	156.37	1736.14	-239.13	1690.26	72.83	72.34	1190.68	72.23	241.91
6.32000	1010.34	133.10	36.01	968.36	123.51	45.18	763.80	155.52	44.77	776.63	161.57	88.77	963.07	-20.89	41.54	929.76	-15.15	65.37	765.53	-16.76	158.02	785.68	-24.93	196.91	903.97	93.50	1398.48	0.00	0.00	0.00	929.39	26.48	1824.46	929.70	143.50	1834.45	767.10	59.90	1727.10	782.05	156.19	1736.10	-241.46	1691.50	71.95	73.91	1190.68	72.21	247.89
6.33000	1011.00	133.69	36.54	967.83	123.90	45.01	763.80	155.53	44.82	776.61	161.36	88.82	995.20	-21.04	40.00	962.55	-15.24	62.79	792.35	-18.23	146.91	811.06	-23.47	185.55	912.13	94.09	1398.10	0.00	0.00	0.00	936.63	25.92	1824.17	936.77	142.91	1834.53	774.71	59.94	1726.63	789.63	155.89	1736.01	-243.31	1691.16	71.59	74.12	1190.30	72.59	247.53
6.34000	1011.35	134.02	36.72	966.95	126.42	47.20	763.81	155.42	44.81	776.64	161.05	88.84	1028.69	-22.49	39.72	995.01	-15.88	60.32	819.65	-19.38	135.85	836.64	-23.07	174.78	918.97	94.69	1397.62	0.00	0.00	0.00	945.59	25.46	1823.56	945.44	142.25	1834.41	782.28	59.73	1726.01	797.15	155.85	1735.74	-242.13	1688.92	72.47	73.01	1189.62	72.78	246.86
6.35000	1010.65	136.14	39.18	965.08	126.94	47.50	763.84	155.53	44.92	776.65	160.81	88.89	1060.71	-24.75	39.21	1026.52	-17.31	58.08	847.67	-19.63	124.66	862.90	-22.81	164.36	926.01	95.38	1397.09	0.00	0.00	0.00	952.08	24.87	1823.14	952.52	141.67	1834.31	789.90	59.40	1725.29	804.68	155.65	1735.35	-240.41	1688.78	72.91	76.13	1189.07	73.48	245.84
6.36000	1007.94	136.49	39.11	964.70	128.90	49.12	763.85	155.52	44.97	776.63	160.89	89.07	1093.48	-27.61	39.16	1056.84	-19.83	56.11	876.12	-19.20	113.59	888.93	-23.59	154.69	933.57	95.89	1396.50	0.00	0.00	0.00	960.01	24.19	1822.47	960.39	140.90	1834.18	797.52	59.03	1724.51	812.28	155.27	1734.93	-242.47	1690.46	71.89	75.10	1189.18	73.41	240.76
6.37000	1006.26	137.23	39.62	964.88	130.47	50.38	763.91	155.41	44.99	776.68	160.74	89.13	1125.95	-30.56	39.96	1088.79	-22.56	54.97	904.61	-18.83	103.16	915.15	-24.56	145.58	942.15	96.21	1395.87	0.00	0.00	0.00	967.78	23.25	1821.84	967.13	140.57	1833.91	805.23	58.49	1723.62	819.90	154.86	1734.38	-240.65	1690.29	72.05	73.43	1190.41	72.67	244.33
6.38000	1005.89	138.13	40.06	965.20	131.42	51.03	763.89	155.35	45.00	776.72	160.62	89.23	1156.35	-34.25	40.54	1120.77	-25.49	54.62	933.58	-18.79	93.57	942.11	-24.30	136.46	949.28	96.47	1395.16	0.00	0.00	0.00	974.72	22.65	1821.18	974.70	139.69	1833.49	813.02	57.97	1722.70	827.57	154.38	1733.79	-240.63	1689.30	72.43	73.80	1189.35	72.95	243.38
6.39000	1006.86	137.80	40.34	965.82	132.06	51.23	763.95	155.40	45.10	776.74	160.67	89.39	1187.77	-38.57	42.47	1150.76	-28.79	54.42	962.61	-18.92	84.97	969.08	-24.03	127.98	956.51	96.65	1394.39	0.00	0.00	0.00	982.74	21.82	1820.34	981.41	138.98	1833.19	820.92	57.48	1721.76	835.19	153.84	1733.12	-241.40	1690.58	72.13	73.63	1189.89	72.69	243.96
6.40000	1007.32	138.45	40.47	966.62	131.59	50.32	763.96	155.41	45.23	776.74	160.59	89.56	1217.82	-42.28	44.52	1181.06	-32.12	55.36	991.61	-19.19	77.21	996.18	-23.62	120.31	964.58	96.62	1393.61	0.00	0.00	0.00	990.04	21.10	1819.42	989.30	138.02	1832.68	828.88	56.88	1720.77	842.82	153.35	1732.36	-242.97	1691.18	71.68	73.68	1190.95	72.49	244.39
6.41000	1008.06	137.93	39.53	968.37	127.58	47.18	763.99	155.37	45.35	776.75	160.40	89.70	1248.53	-45.54	48.16	1210.19	-35.24	56.98	1020.31	-19.08	70.22	1022.63	-23.87	113.75	973.02	96.66	1392.75	0.00	0.00	0.00	998.38	20.27	1818.39	997.19	137.20	1831.97	836.83	56.11	1719.71	850.47	152.76	1731.55	-241.25	1689.73	72.32	73.17	1189.83	72.85	246.25
6.42000	1010.09	135.68	37.07	968.59	126.68	46.41	764.08	155.02	45.39	776.77	160.26	89.86	1276.62	-48.09	52.39	1239.62	-37.42	59.56	1048.62	-19.10	64.39	1048.84	-24.01	108.03	979.83	96.46	1391.79	0.00	0.00	0.00	1005.18	19.74	1817.32	1004.96	136.19	1831.19	844.81	55.39	1718.63	858.13	152.10	1730.65	-238.29	1690.25	72.59	74.46	1189.38	73.21	242.40
6.43000	1011.23	135.43	36.79	968.35	126.02	45.72	764.14	154.94	45.61	776.78	160.10	90.06	1304.50	-51.08	56.77	1268.24	-39.45	62.04	1076.33	-19.19	59.75	1074.62	-24.13	103.38	987.62	96.15	1390.77	0.00	0.00	0.00	1013.91	18.45	1815.99	1012.89	135.47	1830.28	852.69	54.44	1717.50	865.89	151.03	1729.73	-235.86	1689.50	73.48	75.82	1189.55	73.46	244.47
6.44000	1011.23	134.88	36.48	967.93	125.25	45.33	764.23	154.81	45.88	776.82	159.75	90.22	1331.60	-52.42	62.42	1295.03	-40.44	65.88	1103.50	-19.45	56.32	1100.06	-24.08	99.80	995.48	95.85	1389.68	0.00	0.00	0.00	1021.71	17.44	1814.72	1021.07	134.35	1829.11	860.61	53.39	1716.29	873.63	149.96	1728.69	-238.71	1691.29	72.45	71.67	1189.53	72.74	243.97
6.45000	1011.92	135.02	36.43	967.25	125.09	45.02	764.42	154.32	46.06	776.85	159.64	90.55	1356.56	-52.81	68.16	1321.41	-41.01	70.46	1129.54	-19.90	53.98	1124.48	-24.27	97.26	1002.82	95.49	1388.54	0.00	0.00	0.00	1029.76	16.09	1813.31	1028.60	133.09	1828.08	868.53	52.21	1715.03	881.36	149.08	1727.52	-240.27	1690.87	71.88	72.82	1190.87	72.29	244.50
6.46000	1010.22	134.77	35.59	967.14	124.94	44.90	764.57	153.87	46.37	776.87	159.39	90.85	1380.81	-52.80	74.24	1345.97	-40.89	75.26	1154.14	-20.31	52.37	1147.28	-24.92	95.71	1011.70	95.02	1387.31	0.00	0.00	0.00	1038.87	15.06	1811.71	1035.72	131.86	1827.00	876.42	50.88	1713.67	889.21	147.73	1726.36	-238.86	1689.97	72.41	72.45	1190.72	72.16	243.78
6.47000	1010.52	134.84	35.57	967.01	125.09	44.66	764.73	153.56	46.85	776.98	158.95	91.13	1403.70	-52.31	80.68	1367.87	-41.17	79.95	1177.43	-20.72	51.41	1168.95	-25.33	94.71	1019.41	94.40	1386.03	0.00	0.00	0.00	1046.21	13.84	1810.28	1043.66	130.60	1825.73	884.35	49.35	1712.25	897.13	146.34	1725.11	-236.77	1690.24	72.71	75.32	1190.88	72.66	244.37
6.48000	1009.99	134.71	35.45	967.20	124.87	44.51	764.90	153.11	47.26	777.14	158.34	91.34	1424.28	-51.31	86.74	1388.47	-40.74	85.15	1198.91	-21.03	50.83	1189.07	-25.85	94.17	1026.93	93.87	1384.60	0.00	0.00	0.00	1054.07	12.30	1808.72	1051.55	129.45	1824.37	892.41	47.90	1710.80	905.01	145.16	1723.81	-240.20	1691.32	71.89	72.95	1190.42	72.24	241.04
6.49000	1009.33	134.71	35.21	966.97	124.72	44.30	765.13	152.66	47.75	777.31	158.31	91.78	1442.61	-49.79	92.48	1407.70	-39.28	90.17	1218.60	-21.48	50.54	1207.55	-25.93	93.69	1035.26	93.11	1383.17	0.00	0.00	0.00	1061.71	11.05	1807.25	1059.62	127.78	1823.07	900.51	46.39	1709.32	912.87	143.60	1722.54	-240.08	1688.46	73.20	73.32	1188.98	72.82	242.83
6.50000	1009.33	134.81	35.32	966.98	124.74	44.21	765.25	152.58	48.43	777.61	158.17	92.19	1459.27	-47.79	97.48	1424.31	-37.50	94.17	1236.46	-21.87	50.37	1224.36	-26.18	93.35	1042.84	92.39	1381.71	0.00	0.00	0.00	1070.18	9.56	1805.70	1067.82	126.19	1821.75	908.59	44.68	1707.81	920.76	142.04	1721.28	-241.46	1688.54	72.52	71.60	1190.33	72.16	243.76
6.51000	1008.75	135.06	34.73	966.50	124.88	44.10	765.47	152.04	48.98	777.94	158.07	92.66	1475.13	-45.44	101.93	1439.43	-35.34	97.93	1251.94	-22.34	50.40	1239.26	-26.49	93.21	1050.49	91.57	1380.30	0.00	0.00	0.00	1078.28	7.69	1804.13	1075.73	124.31	1820.60	916.77	42.97	1706.35	928.65	140.33	1720.07	-239.38	1690.36	72.29	73.83	1190.43	72.68	246.11
6.52000	1009.88	133.95	35.21	966.69	125.19	43.64	765.65	151.74	49.67	778.31	157.78	93.07	1488.58	-41.89	105.35	1452.05	-32.06	100.27	1265.47	-22.43	50.25	1252.42	-26.23	92.78	1058.62	90.83	1378.87	0.00	0.00	0.00	1086.64	5.95	1802.46	1083.53	122.77	1819.37	924.94	41.13	1704.86	936.52	138.92	1718.87	-238.47	1689.23	72.90	73.35	1190.04	72.75	243.42
6.53000	1009.87	134.41	35.33	966.83	125.18	43.73	765.91	151.35	50.39	778.83	157.88	93.74	1499.25	-37.76	106.95	1463.96	-29.01	101.89	1277.01	-22.50	50.01	1263.23	-26.72	92.57	1066.01	89.96	1377.59	0.00	0.00	0.00	1094.95	4.09	1801.00	1090.64	120.66	1818.53	933.25	39.38	1703.42	944.58	136.91	1717.84	-242.80	1690.86	71.68	76.76	1188.72	73.77	245.92
6.54000	1010.76	134.44	35.49	967.67	125.26	43.79	766.14	151.22	51.32	779.48	157.96	94.49	1508.70	-32.55	107.22	1473.63	-25.12	101.67	1286.69	-22.26	49.97	1272.84	-26.28	91.91	1074.97	88.95	1376.35	0.00	0.00	0.00	1102.87	1.95	1799.45	1100.22	118.35	1817.32	941.52	37.40	1701.99	952.61	135.27	1716.84	-244.31	1690.95	71.42	77.12	1189.03	73.81	244.69
6.55000	1009.95	134.42	34.69	967.48	125.39	43.44	766.37	151.14	52.32	780.18	158.10	95.43	1516.62	-28.08	104.92	1481.97	-20.52	100.20	1294.36	-21.93	50.06	1280.61	-26.34	91.39	1082.87	87.97	1375.25	0.00	0.00	0.00	1110.60	-0.20	1798.02	1108.14	116.07	1816.50	949.85	35.46	1700.70	960.71	133.49	1715.96	-239.66	1689.34	72.90	72.59	1191.33	72.26	245.83
6.56000	1009.73	134.01	34.54	967.93	125.50	43.66	766.67	151.02	53.35	780.94	158.36	96.57	1523.86	-22.26	101.57	1487.69	-15.81	97.08	1300.15	-21.14	49.87	1286.89	-25.72	90.23	1091.22	86.88	1374.21	0.00	0.00	0.00	1118.44	-2.66	1796.70	1115.32	113.72	1815.73	958.26	33.49	1699.45	968.97	131.59	1715.18	-239.86	1688.77	72.81	72.32	1190.67	72.32	243.77
6.57000	1009.85	134.55	34.19	967.73	125.78	43.26	766.97	151.09	54.56	781.82	158.58	97.88	1527.99	-16.94	96.33	1491.35	-10.86	92.48	1304.31	-19.67	49.29	1291.42	-24.91	88.80	1099.29	85.73	1373.34	0.00	0.00	0.00	1127.55	-5.03	1795.24	1124.08	111.19	1814.89	966.58	31.36	1698.32	977.21	129.48	1714.55	-238.76	1689.96	72.78	75.20	1189.79	73.15	242.73
6.58000	1009.64	134.20	34.32	967.62	125.78	43.17	767.21	151.18	55.89	782.76	158.87	99.38	1531.56	-10.86	90.26	1493.60	-5.75	86.92	1306.75	-17.98	48.75	1294.37	-23.79	87.08	1108.04	84.50	1372.54	0.00	0.00	0.00	1135.94	-7.33	1794.00	1132.63	108.68	1814.18	974.88	29.21	1697.26	985.46	127.32	1713.99	-239.99	1689.64	72.25	74.12	1189.39	73.20	243.88
6.59000	1009.11	134.44	34.13	968.32	125.47	43.05	767.54	151.44	57.53	783.86	159.35	101.21	1532.48	-5.54	83.95	1495.93	-0.85	81.12	1308.47	-16.39	48.98	1295.81	-22.97	85.52	1115.85	83.38	1371.91	0.00	0.00	0.00	1144.36	-9.67	1792.83	1140.45	105.87	1813.60	983.25	27.13	1696.37	993.70	125.21	1713.56	-238.21	1689.18	73.03	75.90	1189.34	73.42	243.90
6.60000	1009.36	134.44	34.47	968.11	126.05	42.95	767.91	151.95	59.36	785.06	159.88	103.22	1533.23	-0.75	78.99	1498.42	3.22	75.75	1309.57	-15.83	48.35	1297.45	-21.01	83.69	1125.00	82.13	1371.47	0.00	0.00	0.00	1152.97	-12.67	1791.49	1149.43	103.26	1813.01	991.49	24.85	1695.63	1001.89	123.14	1713.29	-239.43	1688.91	73.02	77.92	1188.85	74.00	241.56
6.61000	1009.73	134.55	34.07	967.22	127.54	43.03	768.34	152.76	61.57	786.41	160.66	105.56	1536.40	2.37	73.54	1499.72	5.61	70.83	1311.62	-15.35	47.60	1299.95	-20.67	82.97	1133.71	80.85	1371.15	0.00	0.00	0.00	1161.69	-15.31	1790.42	1158.24	100.25	1812.56	999.67	22.53	1695.12	1010.26	120.71	1713.33	-240.92	1688.58	72.77	76.31	1189.85	73.21	243.86
6.62000	1009.86	134.12	34.21	967.88	127.73	42.90	769.00	153.24	63.99	787.94	161.61	108.26	1539.02	3.40	67.25	1502.08	6.66	66.91	1314.00	-15.31	46.88	1303.96	-20.37	82.42	1142.23	79.57	1371.09	0.00	0.00	0.00	1169.58	-18.06	1789.65	1165.78	97.72	1812.49	1007.85	20.29	1694.86	1018.61	118.23	1713.60	-240.48	1689.79	72.39	75.41	1190.15	72.79	241.35
6.63000	1010.32	134.29	33.90	967.80	127.71	42.31	769.89	154.18	67.07	789.73	162.59	111.26	1542.34	2.14	60.25	1504.15	6.08	61.84	1315.18	-15.53	46.64	1307.40	-20.42	81.77	1151.07	78.23	1371.19	0.00	0.00	0.00	1178.59	-20.76	1788.99	1174.14	94.74	1812.55	1016.09	18.08	1694.87	1026.86	115.96	1714.12	-241.69	1689.39	72.16	76.02	1189.57	73.37	244.14
6.64000	1010.20	134.13	33.62	968.07	127.80	42.04	771.18	154.97	70.54	791.78	163.57	114.60	1543.72	1.41	52.85	1506.85	5.34	56.60	1315.29	-16.62	46.92	1309.91	-20.64	81.20	1160.22	76.86	1371.61	0.00	0.00	0.00	1187.09	-23.72	1788.51	1182.53	91.77	1812.75	1024.28	15.82	1695.04	1035.21	113.50	1714.78	-239.87	1689.39	72.80	74.25	1189.52	73.02	243.92
6.65000	1010.36	134.61	33.63	968.15	127.76	41.58	772.84	155.24	74.25	794.17	164.70	118.32	1546.53	1.53	47.04	1508.13	5.15	52.09	1315.66	-17.11	45.62	1312.10	-20.47	80.86	1168.34	75.41	1372.28	0.00	0.00	0.00	1195.63	-26.88	1788.17	1192.11	88.37	1813.12	1032.50	13.45	1695.29	1043.55	111.23	1715.52	-242.02	1692.48	71.71	69.80	1191.68	71.32	244.57
6.66000	1011.43	134.00	33.65	969.22	127.71	41.74	774.79	155.73	78.49	796.89	165.79	122.41	1547.21	2.08	42.73	1510.20	5.21	50.02	1315.99	-17.55	44.80	1314.14	-19.97	80.61	1177.33	73.94	1373.05	0.00	0.00	0.00	1204.18	-29.68	1788.11	1200.89	85.54	1813.56	1040.75	11.00	1695.65	1051.98	108.46	1716.42	-241.18	1690.99	71.78	70.50	1191.61	71.27	243.76
6.67000	1011.15	134.40	33.93	969.54	127.59	41.73	777.10	156.57	83.30	800.02	166.99	126.85	1549.73	2.57	40.47	1511.20	5.84	48.74	1316.47	-17.74	44.52	1315.79	-19.39	80.59	1185.90	72.50	1374.00	0.00	0.00	0.00	1211.94	-32.57	1788.30	1207.83	82.76	1814.48	1049.05	8.71	1696.16	1060.39	105.67	1717.44	-241.22	1691.05	71.75	76.25	1189.82	73.27	244.64
6.68000	1011.48	134.09	33.36	969.60	127.55	41.62	779.80	157.45	88.49	803.68	168.30	131.58	1549.17	1.89	37.99	1510.87	6.02	49.57	1316.95	-17.69	44.28	1316.38	-19.03	80.67	1195.04	71.06	1375.01	0.00	0.00	0.00	1219.05	-35.58	1788.78	1216.89	79.24	1815.32	1057.45	6.37	1696.84	1068.69	103.08	1718.56	-243.31	1688.31	72.28	76.29	1189.45	73.31	242.29
6.69000	1011.35	134.07	33.06	969.93	127.80	41.93	782.90	158.34	93.98	807.71	170.23	136.97	1549.54	2.30	36.61	1511.29	5.61	49.00	1317.25	-17.84	44.11	1316.76	-19.34	80.79	1204.21	69.52	1376.30	0.00	0.00	0.00	1228.79	-38.69	1789.28	1224.66	76.59	1816.45	1065.85	3.87	1697.66	1076.99	100.43	1719.78	-242.33	1689.32	72.25	71.19	1190.49	72.00	240.63
6.70000	1012.55	134.24	33.43	969.97	127.75	41.98	786.58	159.07	99.96	812.43	171.99	142.62	1550.63	2.13	35.65	1511.76	5.46	48.50	1317.49	-17.89	44.02	1317.24	-19.20	80.87	1213.02	67.99	1377.73	0.00	0.00	0.00	1237.03	-41.10	1790.18	1232.30	73.53	1817.86	1074.23	1.37	1698.58	1085.15	97.70	1720.98	-240.78	1688.85	72.84	72.11	1189.54	72.45	240.60
6.71000	1012.61	134.33	33.39	969.61	127.77	42.21	790.83	160.06	106.51	817.84	173.52	148.61	1550.77	2.05	35.28	1511.67	5.24	47.95	1317.62	-17.90	43.99	1317.51	-18.73	80.83	1221.85	66.41	1379.19	0.00	0.00	0.00	1245.04	-44.05	1791.00	1241.06	70.42	1819.04	1082.57	-1.09	1699.54	1093.31	95.19	1722.22	-243.55	1692.00	71.31	74.24	1190.12	72.70	245.56
6.72000	1011.46	134.81	32.94	971.06	127.70	43.09	795.78	161.12	113.59	824.09	175.30	155.05	1551.46	1.85	35.47	1511.94	5.21	47.78	1317.79	-17.77	43.87	1317.57	-19.01	80.93	1231.17	64.80	1380.75	0.00	0.00	0.00	1252.96	-46.93	1792.01	1249.11	67.92	1820.28	1090.78	-3.67	1700.49	1101.47	92.60	1723.50	-241.88	1690.86	71.96	73.50	1190.75	72.52	244.91
6.73000	1012.27	134.29	32.64	971.55	127.67	44.33	801.49	162.30	121.23	831.38	176.75	161.56	1551.85	1.35	35.28	1511.90	5.36	47.39	1317.79	-17.81	43.86	1317.82	-18.84	80.79	1240.22	63.16	1382.29	0.00	0.00	0.00	1261.26	-49.50	1792.92	1257.83	64.50	1821.70	1098.95	-6.23	1701.46	1109.64	90.15	1724.75	-239.42	1688.92	72.99	70.15	1190.75	71.80	242.34
6.74000	1012.90	134.44	33.12	972.20	125.17	45.47	807.95	163.12	129.28	839.62	177.80	168.20	1551.77	1.50	34.89	1512.54	5.13	47.46	1317.81	-17.91	43.90	1317.97	-18.63	80.68	1249.16	61.53	1383.89	0.00	0.00	0.00	1268.74	-52.27	1794.04	1265.80	61.86	1822.98	1107.11	-8.71	1702.40	1117.91	87.48	1726.06	-240.66	1690.32	72.36	73.65	1189.96	72.82	240.14
6.75000	1012.52	134.48	32.96	972.88	124.71	46.35	815.13	164.33	138.12	848.65	178.70	175.10	1551.78	1.81	35.01	1512.67	5.17	47.24	1317.95	-17.62	43.71	1317.94	-18.83	80.77	1257.88	59.93	1385.39	0.00	0.00	0.00	1277.40	-54.59	1795.03	1273.13	59.56	1824.30	1115.22	-11.07	1703.35	1126.08	84.93	1727.24	-243.40	1692.22	71.45	72.69	1191.84	72.05	241.37
6.76000	1012.23	134.90	32.24	973.27	124.96	47.39	823.20	164.87	147.36	858.44	179.38	182.24	1551.70	1.57	34.85	1512.38	5.11	47.06	1317.94	-17.67	43.69	1317.99	-18.89	80.68	1267.56	58.35	1386.83	0.00	0.00	0.00	1285.57	-57.16	1795.90	1281.39	56.77	1825.45	1123.34	-13.31	1704.22	1134.14	82.68	1728.29	-240.30	1689.04	72.30	71.78	1190.50	72.29	244.13
6.77000	1013.86	134.79	32.06	975.38	125.09	49.09	831.85	165.70	157.29	868.98	180.24	189.99	1552.05	1.92	34.95	1512.60	4.83	47.13	1317.88	-17.88	43.72	1318.00	-18.91	80.59	1276.32	56.77	1388.17	0.00	0.00	0.00	1293.37	-59.57	1796.75	1289.21	54.55	1826.60	1131.49	-15.49	1704.99	1142.18	80.72	1729.19	-242.14	1689.97	71.86	70.69	1191.08	71.84	242.23
6.78000	1016.12	134.85	31.43	976.35	124.60	51.90	841.36	166.10	167.55	880.07	180.51	197.96	1551.72	1.97	34.79	1512.84	4.96	47.06	1317.90	-17.77	43.63	1318.10	-18.73	80.42	1285.50	55.29	1389.32	0.00	0.00	0.00	1301.86	-61.71	1797.55	1297.03	52.11	1827.70	1139.62	-17.65	1705.67	1150.31	78.19	1730.10	-245.17	1690.96	71.24	72.12	1191.25	71.98	245.39
6.79000	1018.13	135.44	31.33	978.32	127.10	54.93	851.70	166.23	177.89	891.90	180.86	206.12	1551.32	1.78	34.87	1513.39	5.02	46.90	1317.98	-17.66	43.50	1318.02	-18.97	80.39	1293.84	53.83	1390.37	0.00	0.00	0.00	1309.27	-63.63	1798.48	1305.41	50.03	1828.59	1147.75	-19.67	1706.24	1158.34	76.08	1730.85	-240.91	1689.31	72.34	74.45	1190.22	72.73	244.90
6.80000	1022.52	135.08	31.07	984.57	127.48	57.56	862.85	167.15	188.62	904.59	181.72	214.60	1551.47	1.90	34.63	1512.49	4.47	46.75	1317.97	-17.76	43.52	1317.84	-19.60	80.60	1303.07	52.72	1391.24	0.00	0.00	0.00	1316.42	-65.48	1799.44	1313.25	47.90	1829.67	1155.88	-21.60	1706.67	1166.37	74.17	1731.49	-241.26	1691.13	71.50	73.88	1189.78	73.00	245.10
6.81000	1025.41	135.78	30.61	991.31	128.12	60.05	875.19	167.97	199.14	918.11	182.09	222.65	1551.28	2.54	34.68	1512.53	4.72	46.59	1317.95	-17.91	43.56	1318.03	-19.30	80.31	1310.79	51.57	1391.92	0.00	0.00	0.00	1324.81	-67.46	1800.14	1320.39	46.09	1830.73	1164.05	-23.34	1707.02	1174.42	72.43	1732.01	-238.66	1689.63	72.51	75.72	1189.87	73.38	245.83
6.82000	1028.07	136.15	29.77	999.13	128.90	62.27	888.38	169.38	209.59	932.21	182.46	230.35	1551.51	1.97	34.97	1512.48	4.62	46.47	1318.01	-17.79	43.47	1318.20	-19.01	80.16	1319.32	50.54	1392.47	0.00	0.00	0.00	1333.03	-69.20	1800.88	1328.10	44.42	1831.62	1172.31	-25.06	1707.24	1182.43	70.69	1732.39	-238.68	1689.77	72.63	70.23	1191.03	71.46	244.10
6.83000	1033.39	136.65	29.55	1008.13	130.12	64.49	902.55	170.74	219.42	946.82	182.54	237.48	1551.36	1.96	34.89	1512.20	4.50	46.41	1317.98	-17.89	43.50	1318.12	-19.24	80.26	1327.27	49.57	1392.94	0.00	0.00	0.00	1340.17	-70.77	1801.60	1336.14	42.88	1832.32	1180.53	-26.74	1707.41	1190.53	69.17	1732.69	-237.77	1688.89	73.08	73.49	1190.85	72.26	241.62
6.84000	1036.71	139.48	30.28	1016.70	131.64	66.51	917.42	171.44	228.28	961.76	182.76	244.24	1551.92	2.37	35.25	1512.51	4.43	46.38	1317.91	-18.04	43.57	1318.11	-19.21	80.24	1335.33	48.47	1393.35	0.00	0.00	0.00	1347.86	-72.13	1802.28	1343.82	41.03	1833.21	1188.78	-28.15	1707.59	1198.67	67.50	1733.04	-242.40	1689.61	71.96	74.69	1190.38	72.77	245.50
6.85000	1044.49	141.77	32.13	1025.72	133.56	69.58	932.31	171.27	235.50	976.98	183.31	250.58	1551.51	1.99	34.97	1512.30	4.34	46.34	1318.04	-17.84	43.49	1318.28	-18.94	80.13	1343.31	47.52	1393.77	0.00	0.00	0.00	1356.48	-73.45	1802.77	1351.11	40.03	1833.90	1196.90	-29.56	1707.71	1206.59	66.28	1733.34	-242.21	1691.32	71.65	73.54	1189.76	72.65	243.76
6.86000	1057.77	144.74	37.21	1038.92	135.92	74.52	947.29	170.77	241.51	992.27	183.45	256.01	1551.13	2.19	34.87	1512.41	4.34	46.26	1318.05	-17.77	43.48	1318.16	-19.19	80.29	1351.21	46.58	1394.21	0.00	0.00	0.00	1364.23	-74.48	1803.42	1358.73	38.97	1834.55	1205.00	-30.61	1707.96	1214.51	65.09	1733.68	-242.65	1690.54	71.69	71.73	1190.63	72.13	242.38
6.87000	1070.80	148.44	40.96	1052.13	139.08	78.41	962.27	170.38	246.58	1007.73	183.53	260.96	1551.26	2.29	34.78	1512.77	4.25	46.31	1318.02	-17.88	43.53	1318.15	-19.21	80.39	1359.41	45.71	1394.55	0.00	0.00	0.00	1372.01	-75.28	1804.06	1367.36	38.00	1835.10	1212.96	-31.98	1708.22	1222.46	63.89	1734.06	-245.38	1693.79	70.28	71.30	1190.68	71.84	244.80
6.88000	1088.45	152.69	44.65	1070.30	142.49	82.24	978.22	170.00	250.39	1023.75	183.29	264.99	1550.69	2.19	34.54	1512.47	4.46	46.06	1318.02	-17.81	43.48	1318.33	-18.86	80.22	1366.90	44.85	1394.95	0.00	0.00	0.00	1379.86	-76.13	1804.71	1375.24	36.96	1835.73	1220.95	-33.06	1708.64	1230.35	62.74	1734.55	-242.42	1691.08	71.59	74.78	1190.12	72.76	241.80
6.89000	1106.31	156.48	47.22	1087.90	145.55	84.57	995.13	169.59	252.89	1040.45	183.61	268.13	1550.51	2.01	34.67	1512.15	4.25	46.10	1317.99	-17.78	43.49	1318.23	-19.10	80.36	1373.96	44.02	1395.35	0.00	0.00	0.00	1387.81	-76.90	1805.21	1382.34	36.68	1836.30	1228.95	-34.08	1709.17	1238.09	61.98	1735.03	-242.08	1691.03	71.63	73.91	1190.16	72.77	244.70
6.90000	1125.73	159.94	49.51	1106.50	148.42	86.17	1012.53	169.59	254.26	1057.88	183.19	269.77	1550.82	2.11	34.84	1512.36	4.05	46.13	1318.05	-17.68	43.42	1318.14	-19.21	80.51	1381.26	43.28	1395.83	0.00	0.00	0.00	1396.87	-77.32	1805.69	1390.12	36.01	1836.95	1236.86	-35.20	1709.82	1245.75	61.11	1735.68	-245.15	1692.00	70.88	78.57	1188.62	73.98	241.41
6.91000	1145.46	162.98	50.28	1126.68	150.94	87.06	1030.68	169.55	254.32	1075.53	183.25	270.43	1551.14	2.04	34.65	1512.56	4.24	46.01	1317.99	-17.90	43.54	1318.28	-18.84	80.42	1388.34	42.59	1396.34	0.00	0.00	0.00	1405.13	-77.58	1806.42	1397.96	35.65	1837.51	1244.81	-36.17	1710.60	1253.52	60.16	1736.37	-240.14	1691.19	72.08	75.95	1190.55	72.98	242.50
6.92000	1168.53	165.49	51.27	1147.49	153.17	86.93	1049.49	169.91	253.28	1093.53	183.24	269.87	1551.75	2.23	34.95	1512.74	4.31	45.99	1318.05	-17.86	43.51	1318.28	-18.94	80.60	1395.44	41.84	1396.82	0.00	0.00	0.00	1412.13	-77.63	1807.22	1406.00	35.80	1837.94	1252.71	-37.16	1711.44	1261.29	59.20	1737.04	-239.55	1691.26	72.18	71.20	1192.42	71.43	245.15
6.93000	1189.87	167.84	50.62	1170.11	154.84	86.37	1068.53	169.99	250.85	1112.24	183.13	268.14	1550.84	1.88	34.77	1512.69	4.10	46.04	1318.03	-17.93	43.55	1318.23	-19.21	80.84	1402.60	41.19	1397.38	0.00	0.00	0.00	1420.55	-77.62	1807.86	1414.88	35.90	1838.24	1260.62	-37.91	1712.39	1268.87	58.68	1737.68	-240.59	1689.91	72.19	73.55	1190.10	72.48	243.23
6.94000	1214.69	169.43	50.30	1193.03	156.32	85.11	1087.65	170.32	247.27	1131.40	182.94	265.35	1551.40	1.59	34.96	1512.85	4.00	46.12	1318.07	-17.99	43.59	1318.40	-18.87	80.80	1409.45	40.51	1397.91	0.00	0.00	0.00	1429.62	-77.32	1808.48	1422.45	36.19	1838.45	1268.56	-38.63	1713.40	1276.52	58.07	1738.33	-245.87	1693.98	70.13	72.00	1190.61	72.16	244.77
6.95000	1240.85	170.29	49.63	1217.65	157.10	83.55	1107.17	170.62	242.48	1150.73	183.08	261.75	1551.49	1.44	34.94	1513.03	4.16	46.05	1318.13	-17.93	43.54	1318.26	-19.05	81.09	1415.97	39.85	1398.37	0.00	0.00	0.00	1437.38	-77.08	1809.13	1430.51	36.91	1838.61	1276.37	-39.50	1714.43	1284.11	57.20	1738.95	-243.25	1692.59	71.15	72.25	1190.59	72.11	242.65
6.96000	1266.23	170.70	48.06	1243.31	157.47	81.64	1127.16	171.30	236.67	1170.51	183.11	257.20	1551.08	1.56	34.91	1512.78	3.90	45.93	1318.21	-17.93	43.54	1318.29	-18.93	81.17	1423.11	39.18	1398.79	0.00	0.00	0.00	1446.05	-76.33	1809.78	1437.91	37.24	1838.80	1284.39	-40.15	1715.45	1291.56	56.77	1739.43	-241.69	1690.14	71.80	71.09	1191.41	71.67	242.98
6.97000	1294.09	170.49	46.90	1270.28	157.25	79.73	1147.75	171.88	229.73	1190.58	183.43	251.90	1551.48	1.71	34.94	1512.40	3.61	45.87	1318.23	-18.01	43.62	1318.34	-18.87	81.40	1430.33	38.58	1399.14	0.00	0.00	0.00	1453.60	-75.96	1810.29	1446.12	37.87	1838.69	1292.27	-40.95	1716.40	1299.18	56.18	1739.89	-242.81	1690.39	71.63	70.11	1191.59	71.26	242.51
6.98000	1324.77	169.61	46.24	1299.08	156.52	78.02	1168.92	172.60	221.96	1211.05	183.53	245.68	1551.57	1.68	34.55	1512.84	3.69	45.84	1318.22	-18.15	43.74	1318.25	-18.92	81.69	1437.05	37.90	1399.41	0.00	0.00	0.00	1462.16	-75.10	1810.88	1453.49	38.87	1838.65	1300.10	-41.67	1717.27	1306.58	55.73	1740.20	-242.53	1691.09	71.48	71.25	1190.60	71.93	239.90
6.99000	1354.16	168.00	44.90	1327.30	155.34	75.61	1190.80	173.47	213.36	1231.82	183.79	238.74	1551.35	2.11	34.41	1512.91	3.80	45.73	1318.35	-18.04	43.75	1318.32	-18.42	81.81	1444.23	37.28	1399.54	0.00	0.00	0.00	1469.68	-74.23	1811.63	1461.71	39.74	1838.43	1307.98	-42.20	1718.08	1313.92	55.42	1740.43	-241.52	1691.46	71.71	75.19	1189.76	72.88	243.55
7.00000	1385.20	166.31	43.75	1357.32	153.99	73.53	1213.47	173.37	203.60	1252.98	184.34	231.25	1551.40	2.40	34.48	1513.20	3.70	45.78	1318.43	-18.02	43.84	1318.36	-18.40	82.15	1451.33	36.66	1399.65	0.00	0.00	0.00	1477.48	-73.49	1812.15	1469.74	40.85	1838.10	1315.71	-42.70	1718.77	1321.35	55.08	1740.49	-242.36	1690.97	71.52	73.64	1190.26	72.64	244.09
7.01000	1417.73	164.18	43.42	1386.24	152.44	70.84	1236.12	174.24	193.66	1274.82	184.37	222.96	1551.82	1.34	34.61	1513.88	4.05	45.60	1318.48	-18.00	43.93	1318.38	-18.13	82.45	1458.35	35.92	1399.67	0.00	0.00	0.00	1485.04	-72.76	1812.65	1476.62	41.96	1838.02	1323.38	-43.16	1719.36	1328.82	55.03	1740.47	-246.20	1691.84	70.92	73.27	1189.82	72.39	242.02
7.02000	1448.61	161.99	42.43	1417.21	150.71	69.01	1259.52	174.92	182.96	1297.12	184.36	214.21	1552.25	1.78	34.34	1513.99	4.01	45.63	1318.65	-17.77	44.02	1318.24	-18.54	83.02	1466.08	35.25	1399.57	0.00	0.00	0.00	1493.92	-71.82	1812.92	1484.35	42.83	1837.79	1331.03	-43.38	1719.85	1336.40	54.47	1740.46	-239.51	1690.66	72.23	72.43	1190.71	72.17	239.65
7.03000	1480.62	159.66	41.94	1447.38	148.79	66.90	1283.65	175.60	171.88	1320.27	183.76	204.75	1552.10	2.17	34.40	1513.93	4.04	45.53	1318.87	-17.35	44.02	1318.23	-18.47	83.31	1472.81	34.53	1399.42	0.00	0.00	0.00	1501.96	-70.92	1813.19	1491.60	43.61	1837.56	1338.59	-43.72	1720.21	1343.73	54.60	1740.28	-244.35	1691.27	71.03	69.60	1191.98	71.21	239.07
7.04000	1512.31	157.53	41.63	1477.85	146.79	64.98	1308.83	175.26	160.16	1343.28	184.05	195.48	1552.03	2.05	34.27	1514.23	4.01	45.65	1318.90	-17.38	44.31	1318.37	-17.96	83.43	1480.19	33.93	1399.23	0.00	0.00	0.00	1508.77	-70.23	1813.69	1499.33	44.76	1837.11	1346.27	-43.80	1720.52	1351.22	54.52	1740.05	-243.14	1693.20	70.70	70.01	1191.63	71.52	240.44
7.05000	1546.03	153.71	39.64	1509.86	144.86	63.65	1334.86	174.18	148.16	1366.79	183.94	185.82	1552.30	1.29	37.61	1513.73	3.92	45.59	1319.02	-17.26	44.65	1318.53	-17.44	83.57	1487.54	33.29	1398.97	0.00	0.00	0.00	1516.88	-69.45	1813.91	1506.28	45.38	1836.96	1353.95	-43.67	1720.73	1358.33	55.20	1739.60	-240.20	1691.07	71.85	72.40	1191.80	71.82	240.39
7.06000	1577.41	151.55	39.51	1539.48	143.04	61.58	1361.40	172.29	135.86	1391.00	183.49	176.05	1550.73	1.06	37.40	1514.31	4.25	45.76	1319.28	-16.68	44.77	1318.52	-17.54	83.98	1494.25	32.67	1398.60	0.00	0.00	0.00	1524.39	-68.40	1814.23	1513.82	46.10	1836.71	1361.46	-43.72	1720.80	1365.78	55.06	1739.27	-240.58	1690.54	71.83	72.91	1190.66	72.33	239.28
7.07000	1609.68	150.11	40.05	1570.49	141.50	60.40	1388.40	170.52	124.08	1415.75	182.59	166.18	1550.94	0.92	37.93	1513.88	3.93	45.82	1319.52	-16.19	44.99	1318.66	-17.18	84.31	1501.34	32.15	1398.26	0.00	0.00	0.00	1531.58	-67.59	1814.42	1521.18	47.05	1836.28	1369.01	-43.68	1720.79	1373.11	55.25	1738.86	-243.61	1691.37	71.14	74.93	1190.32	72.77	240.96
7.08000	1640.84	148.35	40.43	1601.21	140.11	59.30	1416.11	168.18	112.55	1441.32	180.77	156.28	1551.21	0.42	38.67	1513.01	3.59	45.96	1319.62	-15.97	45.37	1318.69	-17.12	84.70	1508.27	31.66	1397.86	0.00	0.00	0.00	1538.16	-67.04	1814.68	1528.84	48.21	1835.91	1376.45	-43.59	1720.71	1380.39	55.74	1738.33	-245.06	1689.69	71.23	72.19	1191.29	72.04	241.52
7.09000	1672.51	147.40	41.29	1630.71	138.81	57.99	1443.76	166.45	101.89	1467.28	178.82	146.70	1549.77	-0.37	38.71	1512.45	3.13	45.91	1319.92	-15.35	45.62	1318.72	-17.24	85.33	1515.36	31.26	1397.42	0.00	0.00	0.00	1546.45	-65.93	1814.67	1535.76	49.08	1835.58	1383.98	-43.29	1720.62	1387.68	56.04	1737.83	-238.28	1690.28	72.36	75.26	1189.95	72.94	241.72
7.10000	1703.41	145.51	42.55	1661.14	137.30	57.46	1471.49	165.05	92.15	1493.31	176.39	137.41	1549.22	-0.60	39.05	1512.68	2.32	46.52	1320.12	-14.96	45.99	1318.87	-16.82	85.65	1522.10	30.87	1396.94	0.00	0.00	0.00	1553.99	-65.12	1814.70	1543.65	49.78	1835.14	1391.54	-42.96	1720.46	1395.13	56.23	1737.33	-238.90	1689.50	72.42	73.36	1190.93	72.43	243.62
7.11000	1734.13	144.18	43.47	1689.88	135.73	56.78	1499.17	163.04	82.99	1519.18	174.49	129.21	1548.02	-1.09	38.63	1512.34	1.99	46.24	1320.30	-14.76	46.48	1319.07	-16.48	86.03	1529.10	30.58	1396.47	0.00	0.00	0.00	1561.01	-64.48	1814.77	1550.98	50.72	1834.65	1399.15	-42.65	1720.27	1402.43	57.05	1736.69	-241.58	1690.37	71.84	72.43	1191.07	72.12	240.26
7.12000	1762.36	141.79	45.08	1719.41	133.80	57.23	1526.23	162.02	75.33	1545.01	172.37	121.81	1548.48	-1.44	38.84	1512.01	1.42	46.24	1320.49	-14.43	47.00	1319.11	-16.35	86.60	1536.24	30.38	1395.93	0.00	0.00	0.00	1568.42	-63.68	1814.62	1558.08	52.06	1834.08	1406.83	-42.21	1720.03	1409.91	57.36	1736.11	-238.36	1688.74	72.74	73.50	1189.95	72.61	242.30
7.13000	1790.98	139.32	47.92	1747.56	131.74	58.46	1553.70	159.25	67.88	1570.31	170.22	115.39	1550.93	-0.73	35.56	1513.72	1.97	46.10	1320.78	-13.86	47.43	1319.24	-16.40	87.23	1543.14	30.25	1395.31	0.00	0.00	0.00	1576.04	-62.61	1814.46	1564.89	52.96	1833.45	1414.39	-41.79	1719.74	1417.26	58.00	1735.41	-241.97	1689.77	72.00	73.03	1190.94	72.08	242.06
7.14000	1818.57	137.25	51.80	1776.85	128.10	58.75	1580.06	157.55	61.93	1594.95	168.19	109.99	1551.65	-0.10	35.01	1514.14	2.02	45.85	1321.04	-13.47	47.96	1319.41	-16.11	87.80	1550.25	30.16	1394.68	0.00	0.00	0.00	1582.88	-61.63	1814.18	1572.79	53.94	1832.76	1421.90	-41.31	1719.38	1424.79	58.31	1734.76	-238.89	1690.49	72.44	71.05	1191.34	71.58	241.93
7.15000	1846.10	134.84	54.81	1802.13	125.03	62.07	1605.71	155.79	57.08	1618.22	166.41	105.80	1552.10	0.05	34.50	1514.15	1.89	45.56	1321.23	-13.32	48.58	1319.78	-15.68	88.35	1556.95	30.18	1394.01	0.00	0.00	0.00	1590.78	-60.81	1813.71	1579.73	55.30	1832.04	1429.38	-40.84	1719.02	1432.05	59.07	1734.02	-238.18	1689.96	72.71	72.55	1190.17	72.40	243.82
7.16000	1870.18	132.71	60.98	1826.99	123.43	65.60	1629.94	153.92	53.19	1640.48	163.81	102.26	1553.25	0.47	34.22	1513.95	2.24	45.11	1321.47	-13.14	49.25	1320.08	-15.58	88.98	1564.00	30.18	1393.29	0.00	0.00	0.00	1597.72	-59.66	1813.49	1587.59	56.03	1831.20	1436.66	-40.32	1718.66	1439.36	59.92	1733.32	-238.61	1690.03	72.67	72.32	1190.80	72.07	243.73
7.17000	1893.28	131.21	67.63	1850.73	121.60	68.36	1652.96	151.45	49.96	1661.57	161.31	99.57	1553.63	0.41	34.08	1514.46	2.29	45.22	1321.67	-12.97	49.91	1320.20	-15.76	89.76	1570.75	30.27	1392.67	0.00	0.00	0.00	1605.45	-58.50	1813.07	1594.48	57.42	1830.40	1444.01	-39.47	1718.42	1446.65	60.65	1732.63	-244.26	1693.01	70.82	75.29	1190.09	73.09	243.15
7.18000	1914.45	129.58	73.69	1872.15	119.54	73.06	1674.49	149.30	47.80	1681.04	158.89	97.75	1553.61	0.25	33.86	1514.04	2.14	45.17	1321.84	-12.96	50.66	1320.53	-15.70	90.40	1577.62	30.34	1392.03	0.00	0.00	0.00	1612.81	-57.30	1812.61	1601.58	58.62	1829.61	1451.23	-38.79	1718.18	1453.94	61.35	1732.05	-244.38	1694.26	70.46	78.92	1189.04	74.18	241.23
7.19000	1934.36	129.17	80.05	1892.02	118.49	77.65	1694.31	146.60	46.08	1699.00	156.35	96.37	1553.94	0.28	33.85	1513.88	2.18	45.00	1322.00	-13.00	51.46	1320.70	-16.14	91.31	1584.08	30.54	1391.43	0.00	0.00	0.00	1620.23	-56.17	1812.07	1609.83	59.87	1828.63	1458.43	-38.13	1717.95	1461.34	61.94	1731.56	-239.69	1690.82	72.17	75.54	1189.54	73.33	244.00
7.20000	1951.71	129.53	85.41	1910.26	118.35	81.95	1712.22	144.24	45.01	1715.67	153.57	95.28	1553.48	0.39	33.81	1513.89	2.25	44.91	1322.19	-13.07	52.29	1321.04	-16.34	92.19	1590.83	30.72	1390.84	0.00	0.00	0.00	1627.31	-54.82	1811.63	1616.90	61.20	1827.75	1465.66	-37.18	1717.80	1468.40	63.01	1731.00	-241.49	1689.89	72.04	76.08	1189.67	73.28	241.30
7.21000	1967.87	129.07	90.34	1926.31	118.20	85.70	1728.66	141.52	44.14	1730.95	150.93	94.59	1552.79	0.35	33.16	1513.97	2.40	44.79	1322.46	-13.00	53.14	1321.49	-16.17	92.94	1597.41	30.95	1390.21	0.00	0.00	0.00	1634.90	-53.44	1810.99	1624.40	62.69	1826.75	1472.86	-36.30	1717.62	1475.48	64.32	1730.48	-242.11	1691.31	71.61	72.02	1190.76	72.09	244.51
7.22000	1981.53	130.55	94.10	1940.39	118.55	88.55	1743.46	139.00	43.75	1744.52	148.77	94.27	1552.74	0.15	33.39	1514.23	2.18	45.00	1322.72	-13.10	54.08	1322.04	-16.36	93.92	1604.05	31.32	1389.66	0.00	0.00	0.00	1641.79	-52.02	1810.50	1632.15	63.93	1825.84	1479.98	-35.19	1717.45	1482.73	65.37	1729.91	-238.21	1690.12	72.56	74.24	1189.49	72.84	242.86
7.23000	1994.66	131.32	96.25	1953.75	118.70	90.59	1756.30	136.63	43.59	1756.69	146.38	94.05	1552.41	0.16	33.56	1513.71	2.23	44.74	1322.91	-13.35	55.21	1322.54	-16.74	95.04	1610.77	31.72	1389.12	0.00	0.00	0.00	1648.73	-50.69	1809.98	1639.42	65.16	1825.06	1487.03	-33.97	1717.24	1489.99	66.42	1729.39	-240.35	1690.45	72.00	72.15	1191.08	72.06	244.66
7.24000	2004.31	131.60	98.17	1964.86	118.25	92.19	1767.73	133.94	43.46	1767.53	143.69	93.71	1551.72	0.05	33.43	1513.84	2.19	44.71	1323.12	-13.78	56.41	1323.26	-16.94	96.20	1617.20	32.20	1388.51	0.00	0.00	0.00	1655.55	-49.22	1809.52	1646.14	67.21	1824.07	1494.04	-32.74	1716.98	1497.04	67.91	1728.81	-239.32	1691.43	72.19	72.80	1189.84	72.50	244.70
7.25000	2015.06	130.64	98.80	1974.11	118.01	92.48	1776.96	131.69	43.49	1776.65	141.39	93.49	1552.41	0.86	33.77	1513.95	2.00	44.84	1323.34	-14.17	57.73	1323.87	-17.48	97.62	1624.50	32.78	1387.92	0.00	0.00	0.00	1662.62	-48.08	1808.88	1653.74	68.59	1823.22	1500.93	-31.41	1716.70	1504.07	69.46	1728.18	-241.49	1692.57	71.36	74.26	1189.95	72.84	241.28
7.26000	2021.48	130.41	98.28	1981.70	116.75	92.06	1785.02	128.88	43.60	1784.58	138.88	93.06	1552.12	1.02	33.69	1513.67	1.92	44.73	1323.71	-14.49	59.26	1324.55	-17.92	99.08	1631.31	33.40	1387.29	0.00	0.00	0.00	1670.80	-46.07	1808.33	1660.85	70.27	1822.36	1507.94	-29.82	1716.43	1511.04	70.94	1727.61	-240.71	1690.05	72.00	77.08	1188.77	73.85	242.73
7.27000	2029.24	128.36	96.72	1988.24	114.73	90.90	1791.46	126.43	43.90	1791.30	136.06	92.24	1551.65	0.86	33.27	1514.00	1.88	44.77	1324.04	-14.78	60.53	1325.34	-18.26	100.49	1638.32	34.15	1386.74	0.00	0.00	0.00	1678.08	-44.63	1807.68	1667.91	72.13	1821.48	1514.93	-28.15	1716.16	1518.04	72.77	1726.98	-242.04	1692.04	71.16	74.06	1190.13	72.60	241.09
7.28000	2033.31	125.67	93.71	1990.90	111.38	90.90	1796.10	124.41	44.31	1796.43	133.76	91.28	1552.33	0.64	33.62	1513.86	1.79	44.62	1324.41	-15.09	61.96	1326.31	-18.39	102.05	1645.35	34.89	1386.24	0.00	0.00	0.00	1684.51	-42.76	1807.31	1674.65	74.15	1820.70	1521.82	-26.45	1715.89	1525.00	74.58	1726.41	-239.24	1690.90	72.09	70.09	1191.56	71.35	241.20
7.29000	2036.25	121.35	89.03	1994.49	108.03	87.51	1799.50	122.56	44.48	1800.24	131.93	90.09	1551.54	0.93	33.43	1514.14	1.86	44.60	1324.87	-15.32	63.42	1327.30	-18.64	103.62	1652.40	35.68	1385.89	0.00	0.00	0.00	1691.39	-40.93	1806.87	1682.50	75.85	1819.87	1528.79	-24.65	1715.65	1531.94	76.73	1725.87	-239.09	1689.86	72.67	74.30	1191.78	72.33	244.29
7.30000	2038.78	115.46	84.38	1996.49	103.51	82.72	1801.42	121.11	44.04	1802.58	130.88	88.84	1552.00	0.57	33.79	1514.19	1.67	44.56	1325.21	-15.99	65.16	1328.32	-19.21	105.53	1659.55	36.67	1385.55	0.00	0.00	0.00	1698.40	-38.92	1806.53	1688.97	77.72	1819.39	1535.69	-22.69	1715.45	1539.16	78.37	1725.49	-242.68	1693.55	71.15	75.05	1190.37	72.92	244.78
7.31000	2038.53	109.45	81.31	1997.38	97.79	77.60	1802.70	119.97	43.91	1804.24	129.66	87.24	1552.23	0.16	33.80	1514.45	1.67	44.46	1325.71	-16.48	66.92	1329.40	-19.89	107.48	1666.98	37.63	1385.28	0.00	0.00	0.00	1704.69	-37.22	1806.29	1695.69	79.88	1818.80	1542.44	-20.83	1715.25	1546.08	80.67	1725.01	-241.14	1692.06	71.70	72.63	1190.08	72.46	245.16
7.32000	2039.67	104.63	76.75	1998.05	93.87	73.09	1804.07	119.37	43.35	1806.21	129.11	86.17	1551.92	0.63	33.35	1514.59	1.54	44.29	1326.43	-16.95	68.84	1330.79	-20.18	109.37	1674.60	38.74	1385.10	0.00	0.00	0.00	1711.71	-35.10	1806.17	1702.86	81.91	1818.31	1549.33	-18.54	1715.18	1552.91	83.11	1724.57	-242.42	1691.88	71.58	72.72	1190.71	72.38	242.27
7.33000	2042.00	102.72	71.59	2000.65	92.49	69.45	1805.82	119.33	42.89	1809.26	128.90	85.47	1552.73	0.68	33.86	1514.32	1.35	44.11	1327.22	-17.50	71.01	1332.23	-20.93	111.58	1681.81	39.84	1384.96	0.00	0.00	0.00	1718.13	-32.84	1806.34	1710.20	84.13	1818.01	1556.17	-16.18	1715.22	1559.94	85.38	1724.30	-245.02	1691.97	70.91	75.45	1190.11	72.94	245.03
7.34000	2043.96	102.86	67.11	2002.41	92.41	66.29	1807.16	119.73	42.63	1812.17	129.10	85.00	1551.92	0.41	33.43	1514.15	1.16	43.75	1328.02	-18.54	73.61	1333.80	-21.76	114.03	1688.96	41.01	1384.96	0.00	0.00	0.00	1725.61	-30.84	1806.50	1717.51	86.24	1817.94	1562.98	-13.80	1715.43	1567.01	87.70	1724.25	-242.56	1689.59	71.52	72.79	1190.64	72.34	243.01
7.35000	2046.55	104.85	62.84	2003.10	94.33	62.54	1807.87	120.11	42.42	1814.18	129.69	84.51	1552.73	0.47	33.59	1514.44	1.19	43.60	1329.24	-19.16	76.31	1335.61	-22.57	116.76	1696.32	42.06	1385.08	0.00	0.00	0.00	1732.17	-28.52	1807.04	1724.24	88.93	1818.07	1569.74	-11.41	1715.75	1574.04	90.21	1724.33	-241.94	1689.10	71.98	74.51	1190.02	72.83	241.87
7.36000	2046.12	107.31	58.34	2003.79	96.49	59.09	1807.97	120.95	42.45	1815.47	130.43	84.08	1552.31	0.95	33.73	1514.48	1.19	43.31	1330.55	-20.16	79.60	1337.64	-23.51	119.87	1703.61	43.01	1385.41	0.00	0.00	0.00	1738.43	-26.32	1807.60	1730.96	91.04	1818.41	1576.57	-8.89	1716.15	1581.05	92.63	1724.39	-238.45	1688.25	72.81	72.55	1190.84	72.30	241.91
7.37000	2046.66	109.61	54.24	2005.04	98.56	56.79	1808.14	121.77	42.25	1816.63	131.16	83.81	1551.93	0.92	33.44	1514.67	0.92	43.45	1332.20	-20.84	83.05	1340.10	-24.54	123.23	1710.80	43.94	1385.92	0.00	0.00	0.00	1745.83	-23.92	1808.35	1738.10	93.52	1818.63	1583.35	-6.46	1716.58	1588.22	94.98	1724.52	-238.71	1690.37	72.44	76.78	1189.92	73.45	242.78
7.38000	2048.29	110.16	52.10	2006.19	99.63	55.71	1808.73	121.87	41.44	1817.95	131.94	83.65	1552.99	0.43	33.85	1514.54	0.82	43.17	1334.11	-21.61	86.80	1343.04	-25.08	126.62	1718.39	44.87	1386.57	0.00	0.00	0.00	1752.05	-21.54	1809.24	1745.40	96.13	1819.03	1590.26	-3.82	1717.11	1595.31	97.82	1724.66	-240.69	1692.04	72.06	74.28	1191.50	72.18	244.32
7.39000	2050.43	110.79	47.65	2006.95	98.90	54.70	1808.59	122.86	41.13	1819.67	132.12	83.54	1552.43	0.14	33.32	1514.87	0.94	43.09	1336.34	-22.34	90.87	1346.23	-26.13	130.51	1726.13	45.81	1387.33	0.00	0.00	0.00	1758.42	-18.98	1810.36	1751.95	98.48	1819.69	1597.17	-1.23	1717.75	1602.65	100.15	1724.96	-244.10	1691.54	71.12	73.68	1190.57	72.43	243.04
7.40000	2050.84	110.74	46.32	2007.92	99.16	53.77	1809.21	122.76	40.63	1821.05	132.19	83.45	1552.42	0.60	33.48	1514.67	1.28	42.86	1339.00	-23.22	95.26	1349.91	-27.11	134.63	1734.08	46.81	1388.21	0.00	0.00	0.00	1765.37	-16.25	1811.39	1758.53	101.32	1820.17	1604.07	1.36	1718.48	1609.69	103.00	1725.25	-245.59	1692.66	70.45	73.80	1190.18	72.46	242.95
7.41000	2051.19	111.08	44.43	2008.86	100.07	52.79	1809.23	123.32	40.41	1821.77	132.59	83.44	1552.71	0.13	33.41	1515.22	1.65	43.26	1342.03	-24.22	100.02	1354.18	-28.23	139.05	1742.12	47.79	1389.19	0.00	0.00	0.00	1772.26	-13.63	1812.46	1765.61	104.06	1820.73	1611.02	3.98	1719.38	1616.76	105.41	1725.66	-244.13	1692.94	71.15	73.84	1189.11	72.93	243.72
7.42000	2051.86	111.04	43.28	2006.96	101.03	54.72	1809.33	123.60	40.33	1822.38	132.66	83.31	1552.41	0.17	33.21	1518.12	3.19	43.27	1345.70	-24.73	104.88	1358.85	-29.76	144.02	1749.72	48.77	1390.30	0.00	0.00	0.00	1778.49	-10.79	1813.85	1773.27	106.48	1821.37	1617.80	6.43	1720.33	1623.76	108.02	1726.13	-241.75	1689.66	72.43	74.53	1189.06	72.97	243.75
7.43000	2052.25	111.63	43.11	2007.40	100.84	54.59	1809.48	123.50	40.20	1822.78	132.28	83.12	1552.56	-0.07	33.55	1516.36	2.95	37.98	1349.85	-25.35	110.24	1364.01	-31.36	149.46	1758.08	49.76	1391.47	0.00	0.00	0.00	1784.56	-8.08	1815.20	1779.79	109.29	1822.09	1624.58	8.91	1721.35	1630.63	110.68	1726.54	-239.70	1690.04	72.52	71.85	1190.63	72.09	241.87
7.44000	2052.00	111.31	42.20	2007.58	100.82	54.33	1809.48	123.44	40.19	1823.02	131.91	82.97	1553.17	-0.11	33.50	1516.58	3.58	38.08	1354.79	-25.74	116.02	1370.25	-32.39	155.00	1766.28	50.68	1392.70	0.00	0.00	0.00	1791.52	-5.31	1816.53	1786.46	112.42	1822.64	1631.39	11.34	1722.39	1637.67	113.01	1727.09	-241.04	1692.64	71.37	72.57	1189.58	72.57	242.70
7.45000	2052.83	111.51	42.04	2007.55	100.77	54.03	1809.56	123.44	40.15	1822.81	132.14	83.11	1552.92	-0.23	33.38	1515.09	2.80	47.13	1360.44	-25.78	122.25	1377.26	-33.45	160.89	1774.44	51.68	1393.90	0.00	0.00	0.00	1799.13	-2.40	1817.83	1793.19	115.14	1823.36	1638.21	13.80	1723.42	1644.59	115.71	1727.54	-239.36	1689.74	72.52	77.07	1188.18	73.91	242.62
7.46000	2052.40	110.94	41.32	2007.83	100.75	53.91	1809.68	123.19	40.03	1822.91	131.85	83.02	1553.09	-0.04	33.32	1515.73	2.54	48.88	1366.59	-25.54	129.00	1385.26	-33.74	166.87	1782.57	52.67	1395.04	0.00	0.00	0.00	1805.51	0.23	1819.18	1800.77	117.89	1823.82	1645.04	16.25	1724.38	1651.66	118.27	1727.88	-239.94	1688.45	72.89	74.88	1188.78	73.38	241.57
7.47000	2052.48	110.76	41.57	2007.81	100.73	53.65	1809.66	123.25	40.04	1822.99	131.52	82.85	1553.72	-0.02	33.31	1516.55	2.50	49.63	1373.48	-25.07	136.32	1394.01	-34.10	173.34	1790.44	53.69	1396.01	0.00	0.00	0.00	1812.01	2.98	1820.29	1807.62	120.61	1824.36	1652.05	18.85	1725.21	1658.81	120.83	1728.06	-243.25	1690.54	71.94	74.38	1189.61	72.76	245.13
7.48000	2052.16	111.92	40.86	2008.01	100.68	53.57	1809.59	123.34	40.12	1822.88	131.55	82.81	1554.53	-0.49	33.44	1517.12	2.86	50.52	1380.62	-25.14	144.56	1403.27	-34.63	180.60	1798.33	54.83	1396.75	0.00	0.00	0.00	1818.09	5.64	1821.38	1814.00	123.49	1824.74	1659.09	21.33	1725.86	1666.09	122.94	1728.15	-246.58	1691.41	71.09	72.78	1189.25	72.79	244.56
7.49000	2051.86	110.67	40.59	2007.79	100.69	53.24	1809.74	123.17	40.05	1822.86	131.44	82.64	1555.64	-0.29	32.86	1519.04	2.59	52.53	1388.34	-25.37	153.60	1413.42	-34.47	188.14	1806.05	55.87	1397.33	0.00	0.00	0.00	1825.18	8.30	1822.41	1820.79	126.31	1824.98	1666.05	23.64	1726.34	1673.21	125.26	1728.05	-245.89	1692.09	71.10	72.16	1190.06	72.55	246.07
7.50000	2052.36	110.98	41.02	2007.61	100.72	52.95	1809.85	122.96	39.92	1822.90	131.38	82.50	1558.20	-0.73	32.64	1522.52	5.23	54.91	1397.25	-24.95	162.76	1423.95	-35.01	196.35	1813.38	56.84	1397.71	0.00	0.00	0.00	1832.19	11.32	1823.40	1827.99	129.16	1824.99	1673.24	26.28	1726.79	1680.16	127.89	1727.76	-244.42	1691.15	71.22	73.79	1189.60	72.89	243.09
7.51000	2052.79	111.12	40.96	2007.80	100.84	52.91	1809.78	123.23	39.98	1822.93	131.39	82.34	1561.19	-1.08	32.22	1527.69	5.22	56.92	1407.06	-24.28	172.01	1434.90	-35.89	205.07	1820.83	57.71	1397.95	0.00	0.00	0.00	1838.82	13.78	1824.23	1835.02	131.33	1825.15	1680.28	28.39	1727.05	1687.09	130.44	1727.36	-240.96	1691.38	72.44	71.89	1190.30	72.18	242.49
7.52000	2052.60	111.21	40.61	2008.08	100.93	52.84	1809.81	123.18	39.94	1822.73	131.72	82.42	1565.85	-1.34	32.36	1533.80	4.57	59.17	1417.77	-23.64	181.53	1447.04	-35.85	213.63	1828.11	58.56	1398.11	0.00	0.00	0.00	1845.92	16.54	1824.99	1841.61	134.05	1825.13	1687.38	30.60	1727.29	1694.28	132.40	1726.99	-241.77	1690.37	72.33	74.28	1189.77	72.86	241.66
7.53000	2052.57	111.55	40.32	2007.89	100.96	52.61	1810.00	123.01	39.82	1822.83	131.67	82.28	1568.67	-1.69	31.83	1541.07	3.42	61.50	1428.96	-23.99	191.45	1459.76	-36.96	222.51	1835.83	59.33	1398.15	0.00	0.00	0.00	1852.86	18.84	1825.51	1848.91	136.72	1824.91	1694.42	32.65	1727.53	1701.38	134.44	1726.57	-241.35	1690.10	72.23	74.67	1189.73	73.05	243.06
7.54000	2052.66	111.73	40.41	2007.94	101.10	52.55	1809.91	123.17	39.85	1822.90	131.58	82.17	1573.53	-3.68	30.98	1549.21	1.74	63.43	1441.12	-24.59	201.47	1473.09	-37.99	231.10	1842.85	60.07	1398.17	0.00	0.00	0.00	1859.39	21.08	1826.18	1856.17	138.87	1824.82	1701.48	34.52	1727.68	1708.53	136.15	1726.19	-239.72	1689.91	72.37	74.81	1189.66	73.09	243.04
7.55000	2052.29	111.29	39.94	2008.30	101.15	52.57	1810.03	122.90	39.74	1822.64	131.89	82.27	1578.09	-4.68	29.84	1557.94	-0.28	64.94	1453.98	-25.72	211.44	1487.19	-38.27	238.89	1850.19	60.68	1398.20	0.00	0.00	0.00	1866.47	23.42	1826.68	1862.95	140.86	1824.75	1708.52	36.12	1727.77	1715.60	138.13	1725.77	-240.73	1690.49	72.10	71.52	1190.81	71.79	240.32
7.56000	2053.08	112.18	39.90	2008.54	101.26	52.67	1809.83	123.33	39.87	1822.68	131.69	82.11	1584.24	-5.45	30.57	1566.91	-2.88	66.53	1468.39	-26.58	220.56	1501.71	-39.19	246.28	1857.53	61.25	1398.27	0.00	0.00	0.00	1873.73	25.78	1827.21	1869.70	143.38	1824.50	1715.48	37.49	1727.82	1722.87	139.54	1725.49	-244.94	1691.60	71.19	72.13	1189.94	72.10	241.28
7.57000	2052.52	111.43	39.82	2008.62	101.39	52.62	1809.80	123.47	39.94	1822.66	131.69	82.13	1592.33	-7.72	35.42	1577.81	-5.01	70.54	1484.19	-26.81	227.78	1517.35	-39.79	252.29	1864.39	61.76	1398.36	0.00	0.00	0.00	1881.05	27.53	1827.46	1876.52	145.00	1824.46	1722.70	38.95	1727.94	1730.05	140.72	1725.25	-242.31	1691.26	71.54	70.58	1190.57	71.89	242.96
7.58000	2052.70	111.42	39.83	2008.08	101.45	52.30	1809.93	123.23	39.80	1822.48	131.75	82.15	1606.20	-10.86	40.31	1590.57	-7.71	74.87	1498.87	-27.25	233.21	1533.11	-39.96	257.45	1871.46	62.21	1398.55	0.00	0.00	0.00	1887.32	28.98	1827.93	1883.44	146.64	1824.47	1729.90	40.19	1728.09	1736.84	142.39	1725.07	-237.78	1690.79	72.57	70.29	1192.44	71.49	245.44
7.59000	2053.14	111.52	39.83	2008.47	101.53	52.50	1809.96	123.22	39.79	1822.53	131.54	82.16	1622.72	-14.37	44.62	1607.14	-10.58	79.20	1514.22	-27.27	237.10	1548.84	-40.04	261.90	1878.76	62.72	1398.82	0.00	0.00	0.00	1894.26	29.84	1828.03	1890.32	148.21	1824.47	1737.18	41.24	1728.24	1743.99	143.33	1725.08	-243.36	1691.65	71.26	70.88	1190.81	71.94	242.60
7.60000	2051.91	111.74	39.39	2007.95	101.64	52.25	1809.94	123.43	39.84	1822.54	131.25	82.14	1640.94	-17.96	48.30	1624.86	-13.42	82.69	1530.92	-27.64	239.89	1565.50	-40.05	265.13	1886.01	63.31	1399.14	0.00	0.00	0.00	1901.90	31.31	1828.19	1897.49	149.31	1824.61	1744.29	42.02	1728.43	1751.15	143.97	1725.26	-241.88	1692.37	71.32	68.85	1190.26	71.62	243.03
7.61000	2052.96	111.22	39.75	2008.44	101.73	52.44	1810.04	123.24	39.74	1822.32	131.31	82.23	1661.83	-21.04	51.66	1644.90	-15.99	85.53	1548.66	-28.04	241.28	1582.91	-40.12	266.98	1893.09	63.95	1399.45	0.00	0.00	0.00	1909.02	32.26	1828.43	1904.97	149.89	1824.79	1751.54	42.84	1728.72	1757.88	144.96	1725.46	-240.97	1692.78	71.52	69.26	1190.55	71.36	245.20
7.62000	2052.08	111.84	38.93	2008.05	101.74	52.27	1810.18	123.07	39.68	1822.10	131.44	82.37	1683.04	-23.62	53.63	1666.56	-18.22	87.63	1567.09	-28.74	241.35	1600.64	-40.43	267.52	1899.43	64.69	1399.76	0.00	0.00	0.00	1916.52	33.07	1828.42	1911.78	150.57	1825.02	1758.76	43.57	1729.05	1765.00	145.57	1725.86	-237.63	1689.47	72.79	70.52	1190.65	71.54	244.44
7.63000	2052.13	111.63	39.11	2008.43	101.81	52.43	1809.97	123.43	39.82	1822.11	131.29	82.34	1706.15	-25.93	55.15	1688.88	-20.14	88.67	1586.41	-29.42	240.17	1619.17	-40.48	266.80	1906.18	65.49	1400.07	0.00	0.00	0.00	1923.18	33.39	1828.50	1919.00	151.24	1825.15	1765.71	43.85	1729.34	1772.20	145.80	1726.49	-240.90	1689.34	72.51	71.85	1190.11	72.17	241.92
7.64000	2052.24	111.83	39.27	2008.10	101.88	52.27	1810.11	123.31	39.71	1821.91	131.39	82.50	1730.65	-27.92	56.03	1711.32	-22.00	88.60	1606.06	-30.15	237.66	1638.24	-40.70	264.74	1912.52	66.51	1400.31	0.00	0.00	0.00	1930.57	33.41	1828.30	1926.34	151.08	1825.42	1772.65	44.06	1729.61	1779.14	146.34	1727.05	-243.92	1691.62	71.36	72.15	1189.38	72.64	244.69
7.65000	2051.92	112.28	39.25	2008.61	101.90	52.52	1810.01	123.44	39.78	1821.95	131.26	82.53	1756.21	-29.74	56.26	1736.06	-23.66	88.29	1625.99	-31.22	233.99	1657.53	-41.44	261.86	1918.99	67.79	1400.42	0.00	0.00	0.00	1937.66	33.54	1828.07	1933.38	151.14	1825.70	1779.69	44.40	1729.84	1786.26	146.58	1727.66	-243.26	1691.18	71.74	75.60	1189.50	73.07	241.05
7.66000	2051.68	111.80	38.93	2008.14	101.94	52.29	1810.00	123.51	39.75	1821.87	130.95	82.55	1782.79	-31.27	56.15	1762.04	-25.04	87.82	1646.87	-31.91	229.07	1677.38	-41.93	257.95	1925.06	69.11	1400.46	0.00	0.00	0.00	1944.67	32.99	1827.83	1940.54	150.65	1826.02	1786.67	44.53	1729.99	1793.51	146.47	1728.36	-242.55	1689.96	72.00	75.05	1189.54	73.03	243.63
7.67000	2051.78	112.03	38.89	2007.80	101.97	52.12	1809.99	123.49	39.79	1821.83	130.88	82.70	1810.87	-32.93	54.01	1788.37	-26.28	86.47	1668.14	-32.54	223.06	1698.30	-41.81	252.82	1931.52	70.43	1400.46	0.00	0.00	0.00	1951.88	32.46	1827.43	1947.41	150.13	1826.46	1793.77	44.68	1730.05	1800.51	146.58	1728.95	-239.40	1689.43	72.89	74.24	1189.68	72.80	244.86
7.68000	2051.56	112.32	38.72	2007.89	102.03	52.14	1810.23	123.07	39.66	1821.68	130.66	82.84	1838.91	-33.64	54.96	1816.16	-27.32	85.14	1689.77	-34.32	216.50	1718.62	-43.14	247.41	1937.78	71.70	1400.47	0.00	0.00	0.00	1959.44	31.97	1826.80	1954.95	149.41	1826.65	1800.87	44.78	1730.01	1807.55	146.55	1729.54	-241.16	1689.56	72.65	72.99	1189.84	72.64	243.71
7.69000	2052.17	112.18	38.91	2007.43	101.91	51.84	1810.13	123.19	39.74	1821.73	130.22	82.80	1867.76	-34.46	53.96	1844.81	-28.26	83.44	1712.73	-34.91	208.63	1740.27	-43.34	240.68	1944.00	72.87	1400.40	0.00	0.00	0.00	1966.42	30.99	1826.30	1962.07	148.38	1826.98	1807.85	44.79	1729.85	1814.65	146.38	1729.99	-240.18	1688.29	73.38	75.48	1189.92	73.09	246.41
7.70000	2052.51	112.06	38.39	2007.89	101.94	51.97	1809.99	123.43	39.88	1821.57	130.14	83.01	1897.96	-35.05	52.78	1873.82	-29.03	81.26	1735.48	-36.91	200.66	1762.67	-43.76	233.25	1949.96	74.05	1400.20	0.00	0.00	0.00	1973.26	29.93	1825.85	1969.66	147.34	1827.19	1814.81	44.64	1729.57	1821.60	146.35	1730.35	-243.89	1690.94	71.81	76.18	1189.32	73.36	245.86
7.71000	2051.83	112.25	38.77	2008.10	101.91	51.99	1810.14	123.35	39.91	1821.63	129.81	83.09	1928.38	-35.62	51.47	1903.41	-29.57	79.05	1759.65	-37.67	191.61	1785.10	-44.68	225.16	1956.65	75.22	1399.94	0.00	0.00	0.00	1980.47	28.78	1825.23	1976.88	146.24	1827.47	1821.63	44.36	1729.11	1828.66	146.32	1730.64	-242.83	1690.10	72.11	75.06	1190.01	72.76	246.19
7.72000	2052.08	111.97	38.35	2007.54	101.84	51.57	1810.21	123.22	39.89	1821.61	129.60	83.19	1958.72	-36.04	49.88	1932.93	-29.94	76.49	1783.89	-39.14	182.43	1808.39	-45.40	216.58	1963.07	76.37	1399.56	0.00	0.00	0.00	1986.78	27.42	1824.72	1983.60	145.01	1827.75	1828.52	44.28	1728.61	1835.92	145.95	1730.86	-246.75	1691.28	71.32	75.10	1189.12	73.04	248.69
7.73000	2052.15	112.24	38.61	2008.27	101.70	51.82	1810.25	123.28	39.94	1821.59	129.53	83.41	1990.65	-36.50	48.93	1962.70	-30.21	73.98	1809.48	-39.67	172.29	1832.57	-45.66	207.50	1969.49	77.55	1399.13	0.00	0.00	0.00	1993.46	26.14	1824.12	1990.92	143.58	1828.03	1835.55	44.29	1728.05	1843.20	145.62	1730.98	-243.43	1691.03	71.86	74.50	1188.81	73.10	248.57
7.74000	2050.72	113.44	40.37	2008.46	101.55	51.85	1810.15	123.48	40.04	1821.68	129.29	83.52	2024.00	-36.94	46.08	1993.91	-30.45	71.98	1835.71	-40.26	161.75	1856.77	-46.20	198.23	1976.31	78.70	1398.65	0.00	0.00	0.00	2000.76	24.34	1823.20	1997.60	142.33	1828.35	1842.50	44.16	1727.31	1850.64	145.25	1730.96	-244.67	1690.55	71.79	76.38	1188.95	73.62	246.62
7.75000	2051.04	113.17	40.52	2008.64	101.40	51.95	1810.24	123.37	40.04	1821.74	129.12	83.58	2057.15	-37.52	45.37	2025.29	-30.66	70.14	1862.01	-41.39	151.25	1881.79	-46.71	188.87	1982.88	79.66	1398.03	0.00	0.00	0.00	2007.46	23.16	1822.58	2004.86	140.76	1828.55	1849.42	43.90	1726.42	1857.74	145.41	1730.79	-241.39	1690.21	72.35	75.97	1188.76	73.69	245.74
7.76000	2050.85	113.27	40.84	2008.59	101.22	52.06	1810.29	123.37	40.04	1821.77	129.24	83.86	2090.09	-37.97	45.52	2057.27	-31.07	68.70	1889.76	-41.44	140.32	1906.65	-47.89	179.51	1989.88	80.51	1397.40	0.00	0.00	0.00	2014.20	21.67	1821.92	2012.04	139.09	1828.72	1856.54	43.84	1725.46	1865.08	145.15	1730.62	-241.91	1689.69	72.43	76.03	1188.65	73.78	245.62
7.77000	2050.84	113.77	41.69	2009.68	101.18	52.70	1810.31	123.43	40.10	1821.97	128.95	83.93	2123.58	-38.89	45.85	2089.05	-31.66	67.29	1917.77	-41.86	129.84	1933.59	-47.25	169.48	1997.06	81.13	1396.73	0.00	0.00	0.00	2021.04	19.96	1821.03	2019.53	137.53	1828.79	1863.69	43.80	1724.45	1872.38	145.07	1730.32	-239.94	1689.85	72.29	73.25	1189.32	73.07	246.55
7.78000	2050.21	114.63	42.14	2010.13	101.21	53.01	1810.27	123.65	40.17	1821.95	129.00	84.13	2156.97	-40.01	46.36	2121.03	-32.45	66.22	1946.31	-42.47	119.53	1959.87	-47.71	159.91	2004.38	81.64	1396.04	0.00	0.00	0.00	2028.13	18.35	1820.19	2026.79	135.67	1828.96	1870.90	43.69	1723.34	1880.02	144.28	1730.02	-243.14	1690.67	71.70	73.26	1189.60	72.71	242.87
7.79000	2050.45	114.57	42.51	2009.79	101.38	52.88	1810.48	123.39	40.08	1822.06	128.99	84.37	2190.42	-41.02	47.91	2153.59	-33.53	65.78	1976.00	-41.97	109.14	1987.75	-46.77	149.99	2011.93	82.18	1395.27	0.00	0.00	0.00	2035.13	16.89	1819.32	2033.77	134.19	1829.01	1878.18	43.52	1722.15	1887.59	143.83	1729.57	-243.99	1691.24	71.30	73.92	1189.71	72.68	244.43
7.80000	2049.68	114.67	42.44	2009.32	101.69	52.47	1810.49	123.32	40.21	1822.19	128.78	84.45	2223.46	-42.60	49.53	2185.72	-34.75	65.68	2005.12	-42.66	99.68	2014.85	-47.02	141.21	2019.61	82.57	1394.45	0.00	0.00	0.00	2041.64	15.24	1818.55	2040.91	132.46	1829.00	1885.57	43.37	1720.92	1895.07	143.59	1729.09	-243.05	1691.12	71.66	71.79	1189.69	72.32	239.50
7.81000	2050.00	114.88	42.61	2009.14	101.99	52.07	1810.50	123.46	40.36	1822.45	128.50	84.54	2256.71	-44.84	51.50	2217.57	-36.26	65.99	2034.28	-43.28	91.08	2043.12	-46.20	132.24	2027.25	82.86	1393.60	0.00	0.00	0.00	2048.73	13.65	1817.50	2048.32	130.97	1828.85	1892.95	43.16	1719.70	1902.93	142.88	1728.62	-241.73	1688.81	72.24	74.01	1189.50	73.01	240.67
7.82000	2051.22	113.03	40.13	2008.79	102.55	51.58	1810.68	123.14	40.37	1822.50	128.42	84.81	2288.50	-46.54	54.12	2249.97	-37.87	67.38	2034.28	-43.28	91.08	2071.87	-46.13	122.18	2034.76	83.09	1392.73	0.00	0.00	0.00	2056.10	12.29	1816.43	2056.01	129.19	1828.66	1900.30	42.73	1718.40	1910.50	142.76	1727.97	-241.27	1690.42	71.93	74.37	1190.86	72.57	241.60
7.83000	2051.96	112.84	39.18	2008.60	102.86	51.36	1810.61	123.22	40.56	1822.55	128.38	85.04	2320.25	-48.53	57.52	2281.63	-39.39	69.26	2034.28	-43.28	91.08	2099.58	-46.06	112.57	2042.63	83.15	1391.82	0.00	0.00	0.00	2062.86	10.65	1815.50	2063.35	127.80	1828.42	1907.93	42.49	1717.11	1917.96	142.99	1727.16	-240.63	1690.35	72.18	74.50	1190.30	72.78	242.26
7.84000	2052.61	112.86	39.26	2008.62	103.05	51.24	1810.86	122.73	40.67	1822.53	128.34	85.38	2351.11	-50.18	61.81	2312.97	-40.87	72.13	2034.28	-43.28	91.08	2126.26	-45.98	103.40	2050.53	83.16	1390.87	0.00	0.00	0.00	2070.78	9.13	1814.20	2070.95	126.34	1828.03	1915.66	42.22	1715.72	1925.78	142.65	1726.35	-241.67	1691.09	71.67	75.52	1189.85	72.96	244.63
7.85000	2053.06	112.74	38.44	2008.21	103.15	51.01	1810.84	122.78	41.07	1822.62	128.14	85.69	2382.00	-51.59	67.49	2342.42	-42.12	75.34	2034.28	-43.28	91.08	2151.93	-45.89	94.67	2058.53	83.12	1389.84	0.00	0.00	0.00	2073.13	7.57	1815.60	2078.73	124.52	1827.71	1923.30	41.69	1714.23	1933.94	142.00	1725.57	-245.39	1692.17	70.80	76.50	1189.57	73.32	245.69
7.86000	2053.55	113.08	38.05	2009.75	104.95	49.58	1811.09	122.29	41.34	1822.85	127.72	85.95	2411.91	-52.83	73.65	2372.60	-43.09	80.17	2034.28	-43.28	91.08	2176.61	-45.80	86.36	2066.63	82.96	1388.76	0.00	0.00	0.00	2079.39	6.07	1814.93	2086.28	122.92	1827.29	1931.08	41.14	1712.62	1941.89	141.68	1724.62	-247.08	1693.25	70.42	73.11	1189.93	72.69	243.18
7.87000	2053.50	112.96	38.37	2008.77	103.32	51.16	1811.27	121.84	41.69	1823.05	127.30	86.25	2441.01	-54.35	79.92	2401.13	-43.78	85.45	2034.28	-43.28	91.08	2200.31	-45.70	78.47	2074.57	82.75	1387.56	0.00	0.00	0.00	2086.99	4.61	1813.60	2093.88	121.46	1826.71	1939.03	40.92	1710.90	1950.01	141.12	1723.53	-244.07	1688.62	72.08	76.34	1189.43	73.40	242.87
7.88000	2053.59	112.84	38.03	2009.01	103.27	51.22	1811.57	121.29	42.02	1823.14	127.20	86.70	2467.91	-54.41	87.34	2428.65	-44.07	91.46	2034.28	-43.28	91.08	2223.05	-45.60	70.99	2082.72	82.49	1386.24	0.00	0.00	0.00	2094.08	3.07	1812.35	2101.61	119.90	1826.10	1946.98	40.47	1709.03	1957.95	141.14	1722.20	-245.67	1690.54	71.45	76.35	1189.08	73.24	245.60
7.89000	2053.59	112.73	37.96	2009.42	103.30	51.35	1811.57	121.03	42.55	1823.52	126.65	86.97	2494.05	-54.39	95.33	2454.53	-44.13	97.89	2034.28	-43.28	91.08	2244.84	-45.50	63.93	2090.95	82.13	1384.78	0.00	0.00	0.00	2101.79	1.49	1810.89	2110.02	117.94	1825.34	1955.08	40.06	1707.02	1966.43	140.30	1720.87	-243.25	1690.98	71.82	74.93	1189.45	73.04	245.71
7.90000	2053.78	113.00	38.07	2010.17	103.82	48.59	1811.74	120.65	43.11	1823.73	126.44	87.35	2517.43	-53.76	103.31	2479.62	-43.73	101.96	2034.28	-43.28	91.08	2265.70	-45.39	57.26	2099.00	81.77	1383.24	0.00	0.00	0.00	2109.38	-0.05	1809.39	2117.55	116.58	1824.45	1963.22	39.46	1704.90	1974.76	139.89	1719.27	-242.23	1690.27	72.17	73.56	1189.25	72.67	244.66
7.91000	2054.31	112.91	38.05	2010.52	103.81	48.56	1811.87	120.32	43.68	1824.00	126.36	87.84	2539.24	-52.68	111.41	2502.42	-43.18	108.02	2034.28	-43.28	91.08	2285.64	-45.27	50.99	2107.52	81.38	1381.57	0.00	0.00	0.00	2117.46	-1.72	1807.94	2125.00	115.10	1823.55	1971.49	38.80	1702.69	1983.55	138.89	1717.72	-240.22	1690.28	72.44	72.79	1189.15	72.59	243.56
7.92000	2054.29	112.73	37.87	2010.53	103.91	48.66	1812.23	119.72	44.25	1824.36	126.21	88.31	2559.82	-51.68	119.01	2522.77	-41.75	114.62	2034.28	-43.28	91.08	2304.69	-45.16	45.11	2115.81	80.94	1379.86	0.00	0.00	0.00	2124.63	-3.37	1806.52	2133.25	113.21	1822.58	1980.02	38.31	1700.52	1992.03	138.31	1715.93	-246.32	1692.63	70.99	76.02	1189.03	73.27	243.83
7.93000	2053.98	112.64	37.73	2010.84	103.14	47.84	1812.39	119.42	44.88	1824.68	126.29	88.98	2577.92	-49.50	126.37	2541.46	-39.78	120.92	2034.28	-43.28	91.08	2322.85	-45.04	39.61	2124.17	80.43	1378.13	0.00	0.00	0.00	2133.26	-4.93	1804.95	2141.95	111.25	1821.57	1988.62	37.69	1698.34	2000.96	137.24	1714.25	-244.25	1692.01	71.74	75.89	1189.58	73.12	243.22
7.94000	2054.35	112.67	37.64	2010.72	103.61	48.06	1812.62	119.21	45.56	1825.10	126.43	89.61	2593.91	-46.31	132.89	2557.70	-37.31	126.09	2034.28	-43.28	91.08	2340.15	-44.91	34.48	2132.55	79.84	1376.41	0.00	0.00	0.00	2140.97	-6.49	1803.52	2150.07	109.60	1820.56	1997.13	36.81	1696.25	2009.84	136.10	1712.52	-242.14	1688.76	72.77	73.35	1189.92	72.61	245.81
7.95000	2053.68	112.78	37.18	2011.02	103.23	47.68	1812.90	119.03	46.30	1825.62	126.63	90.40	2607.65	-41.93	138.32	2571.63	-33.36	130.46	2034.28	-43.28	91.08	2356.59	-44.79	29.73	2140.77	79.19	1374.72	0.00	0.00	0.00	2148.93	-8.00	1802.07	2157.98	107.96	1819.53	2005.72	35.87	1694.30	2018.53	135.08	1710.87	-242.14	1691.06	71.77	74.33	1189.58	72.84	246.33
7.96000	2053.87	112.91	37.55	2011.51	103.03	47.43	1812.94	119.37	47.24	1826.15	126.90	91.28	2619.74	-37.01	142.18	2584.23	-29.59	133.00	2034.28	-43.28	91.08	2372.20	-44.66	25.34	2149.30	78.44	1373.10	0.00	0.00	0.00	2157.29	-9.59	1800.63	2166.44	106.46	1818.28	2014.32	34.76	1692.55	2027.43	133.68	1709.37	-241.51	1690.33	72.10	74.93	1189.13	73.06	244.46
7.97000	2054.26	112.15	37.32	2011.14	103.35	47.35	1813.19	119.34	47.94	1827.19	126.73	92.09	2627.54	-31.44	148.59	2594.23	-24.67	134.08	2034.28	-43.28	91.08	2386.99	-44.53	21.30	2157.54	77.56	1371.55	0.00	0.00	0.00	2165.60	-11.17	1799.31	2175.33	104.66	1817.10	2022.82	33.20	1690.88	2035.84	132.85	1707.86	-246.02	1691.35	70.95	74.85	1189.33	72.97	244.29
7.98000	2054.45	112.54	37.04	2011.39	103.47	47.07	1813.39	119.54	48.85	1827.80	127.44	93.29	2635.49	-25.60	148.66	2601.56	-19.33	133.37	2034.28	-43.28	91.08	2400.97	-44.40	17.62	2166.35	76.63	1370.17	0.00	0.00	0.00	2175.05	-12.66	1797.90	2183.90	103.00	1816.02	2031.67	31.78	1689.42	2044.23	132.03	1706.54	-244.84	1691.09	71.57	75.21	1189.75	73.21	245.34
7.99000	2054.04	112.27	37.16	2011.65	103.53	46.98	1813.77	119.75	49.87	1828.47	128.30	94.74	2640.73	-19.51	145.31	2604.97	-14.06	135.25	2034.28	-43.28	91.08	2414.17	-44.26	14.28	2175.02	75.61	1368.97	0.00	0.00	0.00	2183.57	-14.24	1796.70	2192.75	101.29	1814.94	2040.40	30.11	1688.16	2053.26	130.02	1705.52	-245.97	1691.71	71.40	74.84	1189.83	73.10	244.01
8.00000	2054.16	112.88	37.19	2011.63	103.48	46.45	1813.84	120.38	51.18	1829.25	129.20	96.39	2644.96	-13.06	139.06	2608.17	-8.45	129.82	2034.28	-43.28	91.08	2426.59	-44.12	11.27	2183.65	74.59	1367.90	0.00	0.00	0.00	2192.96	-15.95	1795.35	2201.34	99.59	1813.84	2049.14	28.24	1687.06	2061.73	128.58	1704.42	-245.83	1692.65	71.13	73.76	1190.20	72.63	246.02
8.01000	2053.71	112.56	37.31	2011.98	103.45	46.17	1814.17	120.78	52.59	1830.12	130.08	98.18	2648.70	-6.90	131.85	2611.47	-3.04	122.76	2034.28	-43.28	91.08	2438.26	-43.99	8.60	2192.31	73.46	1367.01	0.00	0.00	0.00	2201.82	-17.58	1794.21	2210.10	97.97	1812.81	2057.75	26.13	1686.19	2070.60	126.46	1703.67	-244.35	1691.97	71.25	73.72	1189.92	72.81	247.41
8.02000	2053.81	112.61	36.98	2011.66	103.84	45.82	1814.15	121.91	54.62	1831.18	131.01	100.21	2650.54	-1.69	124.97	2616.37	2.64	117.43	2034.28	-43.28	91.08	2449.19	-43.85	6.25	2201.01	72.33	1366.33	0.00	0.00	0.00	2210.39	-19.39	1793.22	2219.13	96.56	1811.77	2066.45	24.02	1685.52	2079.23	124.26	1703.12	-245.97	1690.94	71.10	73.30	1189.59	72.82	245.84
8.03000	2054.88	112.38	37.06	2012.14	103.74	45.40	1814.63	122.54	56.79	1832.39	131.88	102.50	2653.90	1.50	118.20	2620.99	4.52	115.34	2034.28	-43.28	91.08	2459.39	-43.71	4.23	2209.95	71.16	1365.89	0.00	0.00	0.00	2219.94	-21.23	1792.17	2227.89	94.52	1811.05	2075.21	21.76	1685.12	2087.52	122.49	1702.76	-241.74	1690.34	71.62	71.94	1190.72	72.05	241.50
8.04000	2053.71	113.04	37.29	2012.42	103.65	44.79	1815.42	123.07	59.26	1833.68	133.10	105.17	2658.75	1.96	110.36	2624.87	4.44	108.03	2034.28	-43.28	91.08	2468.89	-43.57	2.51	2218.87	70.01	1365.68	0.00	0.00	0.00	2229.01	-23.09	1791.45	2236.72	92.35	1810.64	2084.00	19.34	1685.05	2095.86	120.27	1702.80	-244.87	1692.63	70.76	74.58	1190.66	72.64	244.50
8.05000	2054.07	112.65	37.02	2012.47	103.86	44.39	1816.41	123.73	62.28	1835.15	134.36	108.22	2663.95	1.03	102.50	2627.04	4.40	98.89	2034.28	-43.28	91.08	2477.69	-43.43	1.10	2227.99	68.84	1365.75	0.00	0.00	0.00	2238.21	-25.32	1790.95	2245.60	89.95	1810.58	2092.85	16.82	1685.29	2104.80	116.92	1703.29	-241.58	1689.54	72.35	76.69	1190.15	73.15	244.02
8.06000	2054.80	112.33	36.65	2012.64	103.81	44.00	1817.81	124.21	65.67	1836.97	135.44	111.58	2666.68	0.12	94.26	2629.42	3.60	91.67	2034.28	-43.28	91.08	2485.81	-43.29	-0.01	2236.98	67.70	1366.11	0.00	0.00	0.00	2247.42	-27.54	1790.60	2254.24	87.67	1810.62	2092.85	16.82	1685.29	2113.00	114.35	1703.98	-243.18	1690.08	71.99	74.96	1190.27	72.96	241.66
8.07000	2054.44	112.03	36.42	2012.99	103.92	43.93	1819.61	124.32	69.35	1839.46	135.82	114.94	2668.82	-0.78	87.34	2630.88	2.80	85.24	2034.28	-43.28	91.08	2493.28	-43.15	-0.83	2246.55	66.55	1366.73	0.00	0.00	0.00	2256.54	-29.92	1790.40	2263.23	85.09	1810.92	2092.85	16.82	1685.29	2121.58	111.27	1704.95	-245.61	1693.62	70.58	74.08	1189.42	72.87	246.27
8.08000	2054.31	112.49	36.80	2013.21	103.93	43.81	1821.53	124.95	73.56	1842.06	136.89	118.93	2670.56	-1.80	81.81	2632.14	1.80	80.49	2034.28	-43.28	91.08	2500.10	-43.01	-1.36	2256.03	65.48	1367.62	0.00	0.00	0.00	2266.49	-32.53	1790.38	2272.09	82.28	1811.50	2092.85	16.82	1685.29	2129.99	108.31	1706.11	-244.88	1692.72	70.97	73.66	1189.17	73.06	246.19
8.09000	2054.97	112.74	36.34	2013.40	103.75	43.90	1823.78	125.50	78.14	1845.35	137.23	122.74	2672.45	-2.68	77.34	2634.17	1.08	77.27	2034.28	-43.28	91.08	2506.29	-42.88	-1.62	2265.35	64.50	1368.75	0.00	0.00	0.00	2275.92	-35.41	1790.47	2280.96	79.03	1812.44	2092.85	16.82	1685.29	2138.57	105.15	1707.37	-250.14	1693.90	70.22	75.52	1188.35	73.53	245.87
8.10000	2054.45	112.86	36.27	2013.91	103.73	44.38	1826.44	126.08	83.01	1848.44	138.78	127.46	2673.21	-3.01	72.51	2635.60	0.76	73.82	2034.28	-43.28	91.08	2511.86	-42.74	-1.59	2275.12	63.61	1370.06	0.00	0.00	0.00	2285.11	-38.47	1790.78	2289.53	76.13	1813.58	2092.85	16.82	1685.29	2147.47	101.65	1708.90	-245.35	1689.44	72.13	74.63	1188.69	73.20	245.62
8.11000	2055.33	112.79	35.97	2014.18	103.78	44.87	1829.23	127.04	88.42	1852.13	140.31	132.46	2674.79	-2.74	68.00	2637.16	0.94	70.50	2034.28	-43.28	91.08	2516.84	-42.60	-1.30	2284.89	62.80	1371.58	0.00	0.00	0.00	2293.81	-41.64	1791.26	2298.62	72.66	1814.85	2092.85	16.82	1685.29	2156.12	98.53	1710.48	-239.86	1688.32	73.13	75.33	1189.42	73.12	243.35
8.12000	2055.44	112.36	36.37	2014.58	103.74	45.62	1832.63	127.57	93.86	1856.27	142.05	137.65	2676.84	-2.48	63.84	2638.38	1.18	67.16	2034.28	-43.28	91.08	2521.24	-42.47	-0.75	2294.81	62.00	1373.24	0.00	0.00	0.00	2303.08	-45.02	1791.69	2307.74	68.96	1816.27	2092.85	16.82	1685.29	2165.14	94.99	1712.14	-242.16	1691.58	71.98	74.46	1190.44	72.65	244.36
8.13000	2056.36	112.59	36.45	2014.91	103.70	46.39	1835.94	129.14	100.02	1861.56	142.85	142.75	2678.39	-2.73	60.07	2639.87	1.06	64.93	2034.28	-43.28	91.08	2525.07	-42.34	0.05	2304.62	61.21	1374.95	0.00	0.00	0.00	2312.41	-48.45	1792.14	2316.36	65.27	1817.63	2092.85	16.82	1685.29	2174.02	91.83	1713.63	-243.96	1693.53	70.97	71.55	1189.58	72.43	242.62
8.14000	2055.37	113.07	35.81	2015.75	103.91	47.56	1839.76	130.86	106.64	1867.18	144.14	148.24	2679.77	-3.08	57.80	2641.06	0.82	63.53	2034.28	-43.28	91.08	2528.35	-42.21	1.11	2314.22	60.41	1376.67	0.00	0.00	0.00	2321.30	-52.06	1792.63	2325.56	61.29	1819.11	2092.85	16.82	1685.29	2183.09	88.36	1715.29	-244.49	1693.00	71.03	74.34	1190.18	72.62	242.41
8.15000	2056.08	112.90	35.77	2017.04	102.46	46.75	1844.72	131.88	113.46	1873.32	145.75	154.22	2679.94	-3.08	55.64	2641.57	0.89	62.34	2034.28	-43.28	91.08	2531.09	-42.09	2.40	2324.02	59.55	1378.38	0.00	0.00	0.00	2330.56	-55.72	1793.10	2334.02	57.51	1820.76	2092.85	16.82	1685.29	2192.14	84.95	1716.95	-244.54	1692.27	71.09	77.08	1189.85	73.32	245.93
8.16000	2056.87	112.48	36.17	2017.30	101.79	47.85	1850.65	132.26	120.53	1880.68	147.10	160.42	2680.47	-3.06	54.32	2642.09	0.99	61.57	2034.28	-43.28	91.08	2533.32	-41.96	3.93	2333.71	58.70	1380.11	0.00	0.00	0.00	2339.50	-59.38	1793.72	2342.98	53.71	1822.24	2092.85	16.82	1685.29	2200.80	81.98	1718.55	-241.85	1690.60	72.33	75.11	1189.64	73.25	246.92
8.17000	2056.25	112.87	36.09	2018.03	102.12	48.69	1856.58	133.66	128.77	1888.80	147.93	166.78	2680.60	-3.13	53.08	2642.35	1.02	60.82	2034.28	-43.28	91.08	2535.04	-41.84	5.69	2343.43	57.78	1381.79	0.00	0.00	0.00	2348.75	-63.10	1794.27	2352.10	49.50	1823.88	2092.85	16.82	1685.29	2210.09	78.40	1720.19	-245.28	1692.30	71.26	77.13	1189.03	73.74	245.58
8.18000	2057.12	113.12	35.83	2017.40	103.98	51.69	1863.71	134.16	137.43	1898.04	148.10	173.34	2680.95	-3.10	52.38	2642.68	1.08	60.39	2034.28	-43.28	91.08	2536.28	-41.72	7.68	2353.02	56.81	1383.46	0.00	0.00	0.00	2357.79	-66.89	1794.97	2360.98	45.57	1825.40	2092.85	16.82	1685.29	2218.68	75.73	1721.65	-241.97	1691.38	71.72	75.55	1188.45	73.68	243.44
8.19000	2056.94	113.34	38.25	2017.30	103.84	55.39	1871.99	133.74	146.42	1907.39	148.78	180.61	2681.23	-3.11	51.85	2642.93	1.15	60.12	2034.28	-43.28	91.08	2537.05	-41.61	9.88	2362.59	55.80	1385.03	0.00	0.00	0.00	2366.57	-70.56	1795.65	2369.95	41.58	1826.92	2092.85	16.82	1685.29	2228.36	71.93	1723.25	-243.74	1692.05	71.31	74.19	1189.07	73.06	245.50
8.20000	2058.77	113.02	38.07	2019.70	103.53	56.44	1880.57	133.81	156.53	1917.61	148.94	188.43	2681.44	-3.06	51.37	2643.01	1.17	59.77	2034.28	-43.28	91.08	2537.36	-41.50	12.29	2371.84	54.77	1386.51	0.00	0.00	0.00	2374.99	-74.23	1796.29	2378.80	37.71	1828.33	2092.85	16.82	1685.29	2237.58	68.81	1724.59	-244.63	1692.67	71.18	75.49	1189.91	73.14	246.80
8.21000	2058.58	115.14	39.60	2022.94	103.35	57.75	1890.81	132.87	166.73	1928.60	148.93	196.68	2681.65	-3.04	50.99	2643.04	1.22	59.41	2034.28	-43.28	91.08	2537.23	-41.40	14.90	2381.28	53.78	1387.85	0.00	0.00	0.00	2383.75	-77.68	1796.76	2387.74	34.09	1829.64	2092.85	16.82	1685.29	2246.44	66.16	1725.67	-245.54	1693.40	70.83	75.86	1189.57	73.31	248.83
8.22000	2061.55	114.96	39.12	2027.56	103.19	59.70	1901.33	132.45	177.23	1940.71	148.75	205.01	2681.61	-2.99	50.54	2643.22	1.25	59.24	2034.28	-43.28	91.08	2536.68	-41.29	17.71	2390.64	52.83	1389.09	0.00	0.00	0.00	2392.70	-81.02	1797.19	2396.47	30.41	1830.92	2092.85	16.82	1685.29	2255.45	63.38	1726.67	-243.68	1690.60	71.75	75.75	1189.39	73.30	246.96
8.23000	2064.56	115.07	38.41	2032.75	103.32	61.86	1912.70	132.93	188.08	1954.27	147.95	213.08	2681.88	-3.00	50.38	2643.29	1.25	59.08	2034.28	-43.28	91.08	2535.73	-41.20	20.71	2399.77	52.03	1390.20	0.00	0.00	0.00	2401.86	-84.13	1797.57	2405.14	26.94	1832.24	2092.85	16.82	1685.29	2264.25	61.12	1727.61	-243.05	1690.93	71.76	73.54	1191.37	71.88	249.09
8.24000	2068.78	115.40	37.76	2039.09	103.74	64.26	1926.09	132.23	198.38	1968.35	148.07	221.19	2681.66	-3.05	49.96	2643.46	1.24	58.96	2034.28	-43.28	91.08	2534.38	-41.11	23.90	2408.91	51.32	1391.21	0.00	0.00	0.00	2410.80	-87.08	1797.77	2414.04	23.52	1833.38	2092.85	16.82	1685.29	2273.42	58.24	1728.59	-243.54	1691.40	71.35	73.07	1190.60	72.20	247.01
8.25000	2072.39	115.89	36.52	2046.76	104.46	66.52	1940.29	132.58	208.90	1983.63	147.90	228.72	2682.18	-3.03	50.01	2643.72	1.28	58.95	2034.28	-43.28	91.08	2532.65	-41.02	27.26	2417.83	50.70	1392.12	0.00	0.00	0.00	2419.80	-89.75	1798.04	2422.47	20.69	1834.41	2092.85	16.82	1685.29	2282.38	55.63	1729.53	-243.69	1690.45	71.45	74.22	1190.46	72.82	245.96
8.26000	2076.84	116.89	35.52	2055.48	105.70	68.59	1956.18	132.41	218.70	2000.24	147.50	235.67	2682.31	-3.12	49.91	2643.62	1.23	58.74	2034.28	-43.28	91.08	2530.57	-40.94	30.80	2426.55	50.10	1392.97	0.00	0.00	0.00	2428.32	-92.17	1798.29	2431.59	18.02	1835.25	2092.85	16.82	1685.29	2290.81	53.85	1730.40	-244.89	1690.35	71.62	77.44	1189.10	73.77	247.22
8.27000	2082.56	118.14	34.67	2064.19	107.36	70.33	1972.80	132.22	227.90	2016.78	148.26	242.46	2682.21	-3.07	49.69	2643.78	1.18	58.75	2034.28	-43.28	91.08	2528.14	-40.86	34.50	2435.19	49.56	1393.75	0.00	0.00	0.00	2437.03	-94.34	1798.53	2439.76	16.13	1836.02	2092.85	16.82	1685.29	2299.91	51.10	1731.36	-242.98	1690.59	71.84	79.04	1188.78	74.27	247.31
8.28000	2089.45	119.68	35.10	2073.56	109.11	72.74	1989.07	132.93	236.25	2033.76	148.56	248.55	2682.27	-3.06	49.56	2643.78	1.20	58.61	2034.28	-43.28	91.08	2525.38	-40.80	38.36	2443.60	49.10	1394.46	0.00	0.00	0.00	2446.23	-96.13	1798.65	2448.65	13.86	1836.76	2092.85	16.82	1685.29	2308.54	49.14	1732.09	-242.35	1690.56	72.02	75.63	1188.78	73.37	246.63
8.29000	2100.55	122.03	39.15	2085.15	111.02	77.15	2006.34	132.09	242.70	2051.22	148.22	253.92	2682.15	-3.08	49.37	2643.64	1.15	58.43	2034.28	-43.28	91.08	2522.31	-40.73	42.37	2451.72	48.70	1395.14	0.00	0.00	0.00	2455.32	-97.68	1798.87	2457.30	12.11	1837.40	2092.85	16.82	1685.29	2316.88	47.49	1732.87	-241.59	1690.95	72.19	77.44	1188.19	73.77	247.67
8.30000	2115.28	124.74	44.37	2099.20	113.21	81.99	2023.18	132.09	248.53	2067.95	148.95	259.39	2682.13	-3.05	49.21	2643.60	1.14	58.33	2034.28	-43.28	91.08	2518.95	-40.68	46.53	2459.67	48.34	1395.78	0.00	0.00	0.00	2464.51	-98.86	1799.10	2466.02	10.65	1838.01	2092.85	16.82	1685.29	2325.19	45.93	1733.69	-242.97	1691.98	71.47	79.14	1188.91	74.03	251.14
8.31000	2131.92	127.71	48.47	2117.04	115.74	86.44	2040.66	131.79	253.11	2085.11	149.49	264.25	2682.04	-3.07	49.10	2643.64	1.17	58.24	2034.28	-43.28	91.08	2515.30	-40.63	50.83	2467.39	47.97	1396.38	0.00	0.00	0.00	2474.02	-99.61	1799.31	2475.12	9.59	1838.51	2092.85	16.82	1685.29	2333.53	44.12	1734.56	-248.56	1692.03	70.78	75.84	1188.95	73.33	246.81
8.32000	2151.66	130.36	52.40	2135.88	118.06	89.88	2058.17	132.56	256.61	2102.66	150.15	268.29	2682.02	-3.07	49.05	2643.70	1.18	58.19	2034.28	-43.28	91.08	2511.39	-40.58	55.26	2474.84	47.62	1396.97	0.00	0.00	0.00	2483.51	-100.12	1799.66	2483.00	9.30	1839.16	2092.85	16.82	1685.29	2341.92	42.46	1735.40	-245.20	1690.81	71.80	77.99	1187.73	74.14	244.85
8.33000	2172.12	132.61	55.38	2156.46	119.91	92.85	2076.40	133.49	258.79	2120.92	150.33	270.95	2682.05	-3.07	48.96	2643.58	1.17	58.06	2034.28	-43.28	91.08	2507.23	-40.55	59.82	2482.18	47.22	1397.53	0.00	0.00	0.00	2492.76	-100.23	1800.12	2491.65	9.18	1839.61	2092.85	16.82	1685.29	2350.34	40.82	1736.47	-243.97	1690.46	71.85	77.14	1188.46	73.88	245.16
8.34000	2195.03	134.38	58.01	2179.00	121.53	95.38	2095.50	134.26	259.64	2139.88	150.50	272.49	2681.79	-3.07	48.80	2643.52	1.12	57.96	2034.28	-43.28	91.08	2502.84	-40.52	64.50	2489.26	46.81	1398.14	0.00	0.00	0.00	2502.01	-100.12	1800.70	2500.59	9.19	1840.05	2092.85	16.82	1685.29	2358.93	38.86	1737.55	-241.29	1690.49	72.16	77.17	1189.71	73.42	248.51
8.35000	2218.45	135.94	59.71	2202.29	122.84	96.95	2114.89	135.18	259.16	2159.11	151.06	272.96	2682.10	-3.04	48.91	2643.48	1.12	57.88	2034.28	-43.28	91.08	2498.23	-40.50	69.29	2496.23	46.38	1398.71	0.00	0.00	0.00	2511.66	-99.49	1801.26	2509.27	10.00	1840.35	2092.85	16.82	1685.29	2366.70	38.06	1738.49	-243.57	1691.09	71.68	79.29	1189.05	73.98	248.73
8.36000	2242.85	137.22	60.57	2226.39	124.04	97.82	2134.53	135.92	257.48	2178.88	151.19	271.99	2682.24	-3.07	48.94	2643.27	1.04	57.70	2034.28	-43.28	91.08	2493.42	-40.49	74.20	2503.27	45.92	1399.30	0.00	0.00	0.00	2520.99	-98.70	1802.04	2517.66	11.02	1840.68	2092.85	16.82	1685.29	2374.59	37.21	1739.43	-242.92	1690.41	71.92	77.56	1188.33	73.88	247.69
8.37000	2267.82	138.20	60.57	2254.27	124.92	99.67	2155.15	136.22	254.47	2198.60	151.78	270.13	2682.03	-3.09	48.75	2643.56	1.03	57.78	2034.28	-43.28	91.08	2488.42	-40.49	79.20	2510.22	45.37	1399.92	0.00	0.00	0.00	2530.83	-97.50	1802.76	2526.21	12.20	1841.01	2092.85	16.82	1685.29	2382.40	36.54	1740.30	-243.15	1690.03	72.06	78.16	1187.86	74.60	248.12
8.38000	2294.08	139.08	60.21	2280.88	125.65	99.66	2175.92	136.49	250.30	2219.26	151.87	267.15	2682.06	-3.09	48.74	2643.42	1.02	57.64	2034.28	-43.28	91.08	2483.26	-40.49	84.30	2517.17	44.74	1400.50	0.00	0.00	0.00	2540.09	-96.14	1803.64	2531.71	13.08	1843.74	2092.85	16.82	1685.29	2390.33	35.71	1741.14	-245.03	1691.43	71.35	76.91	1188.91	73.62	245.72
8.39000	2321.01	139.66	59.19	2306.38	126.24	97.94	2196.80	137.03	245.06	2240.33	151.75	263.26	2682.21	-3.12	48.82	2643.28	0.96	57.50	2034.28	-43.28	91.08	2477.94	-40.51	89.49	2524.22	44.12	1401.05	0.00	0.00	0.00	2549.36	-94.53	1804.57	2539.46	14.71	1844.48	2092.85	16.82	1685.29	2397.76	35.55	1741.81	-241.06	1687.72	72.96	75.01	1188.88	73.04	247.28
8.40000	2348.43	140.05	57.22	2332.61	126.57	95.62	2217.72	138.41	239.29	2261.62	151.64	258.45	2682.04	-3.14	48.66	2643.53	0.92	57.58	2034.28	-43.28	91.08	2472.48	-40.53	94.76	2531.32	43.47	1401.53	0.00	0.00	0.00	2558.74	-92.69	1805.51	2548.13	16.78	1844.47	2092.85	16.82	1685.29	2405.80	34.85	1742.43	-242.46	1689.90	72.11	78.00	1188.85	73.81	247.31
8.41000	2378.46	139.98	56.17	2360.06	126.68	93.47	2240.50	138.20	232.05	2282.58	152.61	253.20	2682.07	-3.18	48.65	2643.49	0.85	57.53	2034.28	-43.28	91.08	2466.90	-40.57	100.11	2538.53	42.84	1401.92	0.00	0.00	0.00	2567.92	-90.71	1806.48	2555.96	19.02	1844.50	2092.85	16.82	1685.29	2413.75	34.38	1742.98	-243.57	1688.36	72.22	77.68	1188.06	73.88	245.38
8.42000	2410.05	139.61	55.13	2386.52	126.52	89.32	2262.52	139.43	224.27	2304.46	153.12	247.12	2681.97	-3.29	48.56	2643.45	0.75	57.45	2034.28	-43.28	91.08	2461.22	-40.61	105.52	2545.82	42.22	1402.18	0.00	0.00	0.00	2577.00	-88.61	1807.38	2564.15	21.37	1844.37	2092.85	16.82	1685.29	2421.54	34.29	1743.17	-245.53	1691.32	71.31	76.90	1190.11	73.26	247.83
8.43000	2443.66	139.10	55.28	2417.37	126.11	87.25	2284.73	141.40	216.13	2327.16	152.83	239.99	2682.18	-3.33	48.60	2643.52	0.67	57.48	2034.28	-43.28	91.08	2455.44	-40.66	111.00	2553.10	41.54	1402.33	0.00	0.00	0.00	2586.01	-86.43	1808.28	2572.20	23.86	1844.15	2092.85	16.82	1685.29	2429.72	33.83	1743.38	-243.50	1688.53	72.38	75.51	1189.72	73.09	246.51
8.44000	2476.02	138.35	54.42	2448.88	125.44	85.12	2309.03	141.78	206.55	2349.70	153.57	232.42	2682.42	-3.34	48.70	2643.29	0.60	57.31	2034.28	-43.28	91.08	2449.59	-40.73	116.54	2560.57	40.83	1402.36	0.00	0.00	0.00	2595.10	-84.10	1809.11	2580.28	26.32	1843.81	2092.85	16.82	1685.29	2437.60	33.74	1743.46	-243.75	1690.00	72.19	75.51	1189.16	73.24	249.82
8.45000	2508.13	137.60	53.19	2480.20	124.81	82.58	2332.85	143.19	196.73	2372.67	154.31	224.40	2682.53	-3.46	48.74	2643.28	0.54	57.32	2034.28	-43.28	91.08	2443.68	-40.80	122.13	2568.09	40.12	1402.29	0.00	0.00	0.00	2603.75	-81.80	1809.88	2588.37	28.85	1843.36	2092.85	16.82	1685.29	2445.01	34.49	1743.31	-243.75	1690.79	71.97	75.59	1189.84	73.25	246.03
8.46000	2541.76	136.75	52.39	2512.31	124.26	80.26	2358.36	143.26	185.84	2396.66	154.42	215.42	2682.53	-3.47	48.67	2643.28	0.45	57.32	2034.28	-43.28	91.08	2437.73	-40.88	127.76	2575.57	39.38	1402.12	0.00	0.00	0.00	2612.87	-79.46	1810.47	2596.41	31.39	1842.81	2092.85	16.82	1685.29	2452.86	34.72	1743.03	-242.18	1690.66	72.56	77.04	1191.06	73.13	246.41
8.47000	2576.20	135.80	52.11	2544.37	123.55	77.95	2384.22	143.59	174.58	2420.10	155.71	206.52	2682.43	-3.54	48.60	2643.27	0.33	57.35	2034.28	-43.28	91.08	2431.75	-40.98	133.43	2583.24	38.68	1401.81	0.00	0.00	0.00	2621.48	-77.15	1811.04	2604.62	33.97	1842.13	2092.85	16.82	1685.29	2460.76	35.07	1742.64	-242.69	1691.44	72.07	78.14	1189.68	73.67	245.40
8.48000	2610.76	134.93	52.08	2577.13	122.73	76.05	2410.93	143.59	162.78	2445.55	155.37	196.81	2682.76	-3.54	48.83	2643.17	0.30	57.29	2034.28	-43.28	91.08	2425.76	-41.09	139.13	2590.87	38.02	1401.38	0.00	0.00	0.00	2629.97	-74.94	1811.48	2612.49	36.39	1841.42	2092.85	16.82	1685.29	2468.29	35.86	1742.11	-243.07	1689.52	72.21	78.55	1188.33	74.04	247.41
8.49000	2645.96	134.06	52.62	2610.64	121.94	74.49	2438.70	143.26	150.43	2445.55	155.37	196.81	2682.49	-3.50	48.67	2643.04	0.27	57.19	2034.28	-43.28	91.08	2419.78	-41.21	144.86	2598.42	37.42	1400.85	0.00	0.00	0.00	2638.59	-72.81	1811.82	2620.56	38.74	1840.64	2092.85	16.82	1685.29	2476.40	36.34	1741.54	-242.48	1689.35	72.29	77.09	1189.81	73.26	250.83
8.50000	2681.17	133.31	53.49	2644.16	121.23	72.98	2467.48	142.76	138.34	2445.55	155.37	196.81	2682.29	-3.53	48.60	2643.24	0.26	57.29	2034.28	-43.28	91.08	2413.82	-41.34	150.60	2606.07	36.87	1400.17	0.00	0.00	0.00	2647.22	-70.76	1811.97	2628.98	41.04	1839.72	2092.85	16.82	1685.29	2484.30	37.15	1740.80	-240.18	1688.89	72.97	76.84	1189.79	73.44	252.13
8.51000	2716.40	132.81	54.43	2678.18	120.66	71.74	2467.48	142.76	138.34	2445.55	155.37	196.81	2682.03	-3.37	48.44	2643.39	0.38	57.38	2034.28	-43.28	91.08	2407.89	-41.48	156.36	2613.58	36.36	1399.41	0.00	0.00	0.00	2655.78	-68.74	1812.00	2636.83	43.23	1838.84	2092.85	16.82	1685.29	2491.82	38.58	1739.88	-241.45	1688.82	72.42	79.23	1188.78	74.35	250.37
8.52000	2751.20	132.52	55.26	2712.01	120.34	70.42	2467.48	142.76	138.34	2445.55	155.37	196.81	2682.25	-3.18	48.53	2643.52	0.54	57.46	2034.28	-43.28	91.08	2402.02	-41.64	162.12	2621.13	35.91	1398.55	0.00	0.00	0.00	2664.35	-66.91	1811.91	2645.14	45.29	1837.87	2092.85	16.82	1685.29	2499.63	39.77	1739.01	-242.55	1690.25	71.81	79.85	1188.46	74.52	250.61
8.53000	2785.04	132.62	55.79	2745.60	120.29	69.17	2467.48	142.76	138.34	2445.55	155.37	196.81	2682.48	-2.95	48.62	2643.81	0.67	57.65	2034.28	-43.28	91.08	2396.21	-41.80	167.88	2628.65	35.51	1397.62	0.00	0.00	0.00	2673.01	-65.09	1811.69	2653.78	47.22	1836.77	2092.85	16.82	1685.29	2507.83	40.87	1738.02	-246.37	1691.34	70.92	77.40	1188.43	73.99	250.32
8.54000	2818.90	133.25	56.75	2779.30	120.61	68.39	2467.48	142.76	138.34	2445.55	155.37	196.81	2682.62	-2.73	48.73	2644.08	0.75	57.78	2034.28	-43.28	91.08	2390.49	-41.98	173.64	2636.15	35.17	1396.62	0.00	0.00	0.00	2681.53	-63.40	1811.31	2661.87	49.00	1835.78	2092.85	16.82	1685.29	2516.44	41.43	1737.17	-246.18	1692.61	71.00	76.37	1188.62	73.61	249.67
8.55000	2852.59	134.38	58.16	2812.57	121.33	68.02	2467.48	142.76	138.34	2445.55	155.37	196.81	2682.84	-2.63	48.86	2643.89	0.74	57.46	2034.28	-43.28	91.08	2384.87	-42.18	179.38	2643.79	34.87	1395.53	0.00	0.00	0.00	2690.00	-61.86	1810.83	2670.13	50.71	1834.66	2092.85	16.82	1685.29	2524.99	42.34	1736.16	-242.43	1691.34	72.14	76.27	1189.65	73.42	249.74
8.56000	2886.08	136.06	60.69	2845.62	122.53	68.56	2467.48	142.76	138.34	2445.55	155.37	196.81	2682.78	-2.47	48.62	2643.85	0.67	57.22	2034.28	-43.28	91.08	2379.36	-42.39	185.10	2651.42	34.69	1394.39	0.00	0.00	0.00	2698.45	-60.39	1810.18	2678.77	52.27	1833.41	2092.85	16.82	1685.29	2524.99	42.34	1736.16	-242.91	1688.87	72.81	76.12	1188.78	73.54	249.41
8.57000	2919.15	138.24	64.74	2877.98	124.11	70.02	2467.48	142.76	138.34	2445.55	155.37	196.81	2683.13	-2.44	48.44	2643.77	0.55	56.98	2034.28	-43.28	91.08	2373.99	-42.61	190.80	2658.93	34.58	1393.19	0.00	0.00	0.00	2707.24	-59.03	1809.28	2687.31	53.74	1832.14	2092.85	16.82	1685.29	2524.99	42.34	1736.16	-243.64	1690.75	72.03	77.84	1188.71	74.06	247.22
8.58000	2951.87	140.87	70.54	2910.51	126.04	73.57	2467.48	142.76	138.34	2445.55	155.37	196.81	2682.86	-2.61	47.90	2643.69	0.38	56.75	2034.28	-43.28	91.08	2368.76	-42.84	196.46	2666.53	34.57	1391.89	0.00	0.00	0.00	2715.84	-57.76	1808.29	2695.95	55.16	1830.78	2092.85	16.82	1685.29	2524.99	42.34	1736.16	-242.08	1691.41	71.57	78.81	1188.02	74.40	244.11
8.59000	2982.88	143.91	77.26	2941.63	128.39	78.30	2467.48	142.76	138.34	2445.55	155.37	196.81	2682.80	-2.96	47.71	2643.46	0.18	56.50	2034.28	-43.28	91.08	2363.70	-43.09	202.09	2674.24	34.67	1390.49	0.00	0.00	0.00	2724.57	-56.59	1807.10	2704.75	56.37	1829.34	2092.85	16.82	1685.29	2524.99	42.34	1736.16	-238.04	1689.36	72.83	76.74	1188.68	73.75	248.27
8.60000	3012.90	147.35	85.12	2972.20	131.07	84.35	2467.48	142.76	138.34	2445.55	155.37	196.81	2682.51	-3.14	47.43	2643.43	0.12	56.39	2034.28	-43.28	91.08	2358.82	-43.36	207.67	2681.98	34.84	1389.01	0.00	0.00	0.00	2733.40	-55.52	1805.75	2713.87	57.51	1827.77	2092.85	16.82	1685.29	2524.99	42.34	1736.16	-241.78	1692.15	71.60	76.85	1189.22	73.72	249.35
8.61000	3040.61	150.89	93.40	3000.77	133.89	91.01	2467.48	142.76	138.34	2445.55	155.37	196.81	2682.68	-3.30	47.47	2643.44	0.07	56.28	2034.28	-43.28	91.08	2354.13	-43.64	213.20	2689.73	35.08	1387.46	0.00	0.00	0.00	2742.08	-54.57	1804.22	2722.90	58.55	1826.12	2092.85	16.82	1685.29	2524.99	42.34	1736.16	-244.39	1691.03	71.70	78.71	1190.07	73.65	246.09
8.62000	3067.14	154.50	102.41	3027.78	136.70	98.10	2467.48	142.76	138.34	2445.55	155.37	196.81	2682.69	-3.40	47.37	2643.59	-0.00	56.25	2034.28	-43.28	91.08	2349.65	-43.93	218.67	2697.62	35.39	1385.84	0.00	0.00	0.00	2750.63	-53.78	1802.61	2731.99	59.51	1824.38	2092.85	16.82	1685.29	2524.99	42.34	1736.16	-242.02	1687.37	73.11	77.54	1189.48	73.59	247.93
8.63000	3090.66	158.21	110.40	3052.03	139.49	104.59	2467.48	142.76	138.34	2445.55	155.37	196.81	2682.77	-3.47	47.26	2643.90	-0.06	56.28	2034.28	-43.28	91.08	2345.40	-44.24	224.08	2705.59	35.78	1384.15	0.00	0.00	0.00	2759.00	-53.07	1800.86	2741.09	60.34	1822.59	2092.85	16.82	1685.29	2524.99	42.34	1736.16	-244.17	1690.52	71.74	77.36	1187.80	74.10	246.39
8.64000	3112.80	161.56	117.12	3075.07	142.08	110.51	2467.48	142.76	138.34	2445.55	155.37	196.81	2682.96	-3.42	47.22	2643.80	-0.16	56.08	2034.28	-43.28	91.08	2341.39	-44.57	229.41	2713.57	36.22	1382.42	0.00	0.00	0.00	2767.79	-52.37	1798.89	2750.54	61.09	1820.68	2092.85	16.82	1685.29	2524.99	42.34	1736.16	-243.60	1689.92	72.50	75.73	1188.54	73.89	247.77
8.65000	3132.95	164.40	122.01	3095.09	144.27	114.29	2467.48	142.76	138.34	2445.55	155.37	196.81	2682.93	-3.49	47.11	2644.11	-0.24	56.11	2034.28	-43.28	91.08	2337.64	-44.91	234.67	2721.41	36.72	1380.67	0.00	0.00	0.00	2776.35	-51.74	1796.88	2759.70	61.82	1818.74	2092.85	16.82	1685.29	2524.99	42.34	1736.16	-241.93	1691.48	72.27	77.53	1189.25	73.93	246.77
8.66000	3150.56	166.90	125.51	3114.21	146.07	117.96	2467.48	142.76	138.34	2445.55	155.37	196.81	2683.30	-3.52	47.18	2644.34	-0.35	56.09	2034.28	-43.28	91.08	2334.17	-45.27	239.85	2729.21	37.27	1378.90	0.00	0.00	0.00	2784.99	-51.17	1794.78	2769.17	62.48	1816.72	2092.85	16.82	1685.29	2524.99	42.34	1736.16	-245.22	1690.09	72.29	76.20	1189.19	73.35	244.76
8.67000	3166.56	168.77	127.90	3130.32	147.32	120.16	2467.48	142.76	138.34	2445.55	155.37	196.81	2683.16	-3.66	46.97	2644.24	-0.46	55.86	2034.28	-43.28	91.08	2330.98	-45.64	244.94	2737.11	37.87	1377.16	0.00	0.00	0.00	2793.57	-50.56	1792.65	2778.45	63.17	1814.74	2092.85	16.82	1685.29	2524.99	42.34	1736.16	-242.36	1688.14	72.99	76.31	1189.66	73.42	247.93
8.68000	3180.60	169.31	129.70	3144.29	147.44	121.43	2467.48	142.76	138.34	2445.55	155.37	196.81	2683.15	-3.72	46.83	2644.27	-0.58	55.72	2034.28	-43.28	91.08	2328.11	-46.03	249.93	2744.91	38.49	1375.45	0.00	0.00	0.00	2802.10	-49.90	1790.54	2787.88	63.95	1812.72	2092.85	16.82	1685.29	2524.99	42.34	1736.16	-242.42	1689.95	72.79	77.21	1188.67	73.95	245.73
8.69000	3192.86	167.93	130.43	3156.02	146.10	121.42	2467.48	142.76	138.34	2445.55	155.37	196.81	2683.33	-3.76	46.79	2644.51	-0.73	55.73	2034.28	-43.28	91.08	2325.55	-46.44	254.81	2752.75	39.13	1373.81	0.00	0.00	0.00	2810.91	-49.10	1788.46	2797.33	64.85	1810.68	2092.85	16.82	1685.29	2524.99	42.34	1736.16	-243.68	1693.74	71.16	76.71	1188.25	74.10	248.66
8.70000	3206.33	166.76	132.69	3166.60	142.98	121.19	2467.48	142.76	138.34	2445.55	155.37	196.81	2683.39	-3.81	46.75	2644.67	-0.87	55.67	2034.28	-43.28	91.08	2323.33	-46.86	259.59	2760.74	39.83	1372.23	0.00	0.00	0.00	2819.33	-48.20	1786.52	2806.54	65.84	1808.74	2092.85	16.82	1685.29	2524.99	42.34	1736.16	-240.84	1690.29	72.66	78.28	1188.43	73.92	248.51
8.71000	3212.75	162.64	132.10	3174.37	138.15	119.07	2467.48	142.76	138.34	2445.55	155.37	196.81	2683.41	-3.89	46.68	2644.80	-1.02	55.61	2034.28	-43.28	91.08	2321.47	-47.30	264.26	2768.76	40.56	1370.78	0.00	0.00	0.00	2827.73	-47.13	1784.78	2815.57	66.99	1806.93	2092.85	16.82	1685.29	2524.99	42.34	1736.16	-241.97	1689.49	72.64	75.72	1189.50	73.22	247.63
8.72000	3218.94	151.36	122.53	3180.47	132.21	115.42	2467.48	142.76	138.34	2445.55	155.37	196.81	2683.62	-3.88	46.77	2644.88	-1.14	55.52	2034.28	-43.28	91.08	2319.97	-47.76	268.80	2776.92	41.29	1369.46	0.00	0.00	0.00	2835.98	-45.89	1783.26	2824.48	68.30	1805.24	2092.85	16.82	1685.29	2524.99	42.34	1736.16	-242.51	1690.25	72.31	77.92	1189.19	74.23	247.78
8.73000	3223.11	143.22	114.47	3180.47	132.21	115.42	2467.48	142.76	138.34	2445.55	155.37	196.81	2683.72	-3.98	46.74	2644.85	-1.30	55.40	2034.28	-43.28	91.08	2318.86	-48.24	273.21	2785.21	41.98	1368.32	0.00	0.00	0.00	2844.12	-44.44	1782.04	2833.36	69.86	1803.69	2092.85	16.82	1685.29	2524.99	42.34	1736.16	-239.10	1686.64	73.41	76.71	1189.50	73.74	246.91
8.74000	3223.11	143.22	114.47	3180.47	132.21	115.42	2467.48	142.76	138.34	2445.55	155.37	196.81	2683.73	-3.96	46.74	2644.83	-1.50	55.24	2034.28	-43.28	91.08	2318.16	-48.74	277.49	2793.56	42.65	1367.40	0.00	0.00	0.00	2852.20	-42.84	1781.14	2841.95	71.54	1802.47	2092.85	16.82	1685.29	2524.99	42.34	1736.16	-237.35	1688.18	73.60	75.88	1189.77	73.07	245.77
8.75000	3223.11	143.22	114.47	3180.47	132.21	115.42	2467.48	142.76	138.34	2445.55	155.37	196.81	2683.71	-4.01	46.67	2644.95	-1.62	55.17	2034.28	-43.28	91.08	2317.87	-49.25	281.63	2802.07	43.27	1366.70	0.00	0.00	0.00	2860.41	-41.05	1780.75	2850.44	73.41	1801.72	2092.85	16.82	1685.29	2524.99	42.34	1736.16	-243.37	1691.09	71.90	75.73	1189.64	73.30	244.58
8.76000	3223.11	143.22	114.47	3180.47	132.21	115.42	2467.48	142.76	138.34	2445.55	155.37	196.81	2683.77	-4.03	46.74	2645.02	-1.79	55.05	2034.28	-43.28	91.08	2318.01	-49.79	285.62	2810.51	43.82	1366.36	0.00	0.00	0.00	2868.37	-39.18	1780.97	2858.74	75.37	1801.49	2092.85	16.82	1685.29	2524.99	42.34	1736.16	-240.58	1690.70	72.43	74.57	1189.71	73.17	243.70
8.77000	3223.11	143.22	114.47	3180.47	132.21	115.42	2467.48	142.76	138.34	2445.55	155.37	196.81	2683.50	-4.03	46.57	2644.88	-1.92	54.77	2034.28	-43.28	91.08	2318.60	-50.34	289.46	2818.83	44.33	1366.40	0.00	0.00	0.00	2876.25	-37.16	1781.67	2866.72	77.51	1801.70	2092.85	16.82	1685.29	2524.99	42.34	1736.16	-243.14	1693.16	71.34	75.50	1189.56	73.39	244.51
8.78000	3223.11	143.22	114.47	3180.47	132.21	115.42	2467.48	142.76	138.34	2445.55	155.37	196.81	2683.39	-4.09	46.45	2645.07	-2.05	54.60	2034.28	-43.28	91.08	2319.66	-50.91	293.14	2826.97	44.74	1366.85	0.00	0.00	0.00	2883.87	-35.02	1782.75	2874.51	79.76	1802.23	2092.85	16.82	1685.29	2524.99	42.34	1736.16	-242.85	1692.76	71.59	74.69	1190.64	73.00	246.76
8.79000	3223.11	143.22	114.47	3180.47	132.21	115.42	2467.48	142.76	138.34	2445.55	155.37	196.81	2683.42	-4.12	46.39	2645.30	-2.21	54.48	2034.28	-43.28	91.08	2321.19	-51.50	296.65	2835.22	45.10	1367.66	0.00	0.00	0.00	2891.33	-32.74	1784.20	2882.34	82.22	1803.00	2092.85	16.82	1685.29	2524.99	42.34	1736.16	-237.48	1690.54	73.39	77.02	1189.09	73.57	246.42
8.80000	3223.11	143.22	114.47	3180.47	132.21	115.42	2467.48	142.76	138.34	2445.55	155.37	196.81	2683.60	-4.13	46.43	2645.45	-2.32	54.29	2034.28	-43.28	91.08	2323.23	-52.12	299.99	2843.73	45.41	1368.80	0.00	0.00	0.00	2899.06	-30.27	1785.95	2890.08	84.75	1804.01	2092.85	16.82	1685.29	2524.99	42.34	1736.16	-236.80	1688.66	73.79	76.91	1187.42	74.16	244.07
8.81000	3223.11	143.22	114.47	3180.47	132.21	115.42	2467.48	142.76	138.34	2445.55	155.37	196.81	2683.31	-4.26	46.14	2645.41	-2.45	54.03	2034.28	-43.28	91.08	2325.77	-52.75	303.15	2852.44	45.74	1370.17	0.00	0.00	0.00	2906.33	-27.67	1787.98	2897.59	87.51	1805.18	2092.85	16.82	1685.29	2524.99	42.34	1736.16	-237.07	1687.78	73.83	74.46	1190.49	73.07	243.21
8.82000	3223.11	143.22	114.47	3180.47	132.21	115.42	2467.48	142.76	138.34	2445.55	155.37	196.81	2683.62	-4.30	46.28	2645.77	-2.53	54.03	2034.28	-43.28	91.08	2328.85	-53.40	306.13	2861.45	46.06	1371.75	0.00	0.00	0.00	2913.67	-24.87	1790.24	2904.84	90.40	1806.44	2092.85	16.82	1685.29	2524.99	42.34	1736.16	-242.71	1688.65	72.85	74.62	1188.99	73.77	242.96
8.83000	3223.11	143.22	114.47	3180.47	132.21	115.42	2467.48	142.76	138.34	2445.55	155.37	196.81	2683.55	-4.36	46.22	2645.64	-2.28	53.85	2034.28	-43.28	91.08	2332.47	-54.07	308.91	2870.60	46.40	1373.47	0.00	0.00	0.00	2920.89	-21.96	1792.81	2912.20	93.47	1807.86	2092.85	16.82	1685.29	2524.99	42.34	1736.16	-238.53	1689.50	73.32	77.20	1187.99	74.25	244.30
8.84000	3223.11	143.22	114.47	3180.47	132.21	115.42	2467.48	142.76	138.34	2445.55	155.37	196.81	2683.42	-4.41	46.12	2645.72	-1.61	54.37	2034.28	-43.28	91.08	2336.64	-54.77	311.50	2880.02	46.77	1375.33	0.00	0.00	0.00	2927.87	-18.99	1795.57	2919.29	96.68	1809.34	2092.85	16.82	1685.29	2524.99	42.34	1736.16	-238.81	1689.10	73.42	77.13	1188.40	74.00	246.25
8.85000	3223.11	143.22	114.47	3180.47	132.21	115.42	2467.48	142.76	138.34	2445.55	155.37	196.81	2683.50	-4.48	46.16	2647.15	-1.10	56.96	2034.28	-43.28	91.08	2341.40	-55.48	313.88	2889.43	47.13	1377.25	0.00	0.00	0.00	2935.09	-15.90	1798.40	2926.25	99.94	1810.80	2092.85	16.82	1685.29	2524.99	42.34	1736.16	-236.36	1689.01	73.79	72.29	1191.16	72.19	243.93
8.86000	3223.11	143.22	114.47	3180.47	132.21	115.42	2467.48	142.76	138.34	2445.55	155.37	196.81	2683.44	-4.61	46.12	2650.08	-0.54	61.05	2034.28	-43.28	91.08	2346.74	-56.22	316.05	2898.61	47.47	1379.16	0.00	0.00	0.00	2942.53	-12.66	1801.16	2933.44	103.27	1812.14	2092.85	16.82	1685.29	2524.99	42.34	1736.16	-240.49	1690.31	72.70	74.42	1189.80	73.06	240.87
8.87000	3223.11	143.22	114.47	3180.47	132.21	115.42	2467.48	142.76	138.34	2445.55	155.37	196.81	2683.54	-4.75	46.06	2648.78	-1.58	58.40	2034.28	-43.28	91.08	2352.69	-56.98	318.00	2907.51	47.79	1381.01	0.00	0.00	0.00	2949.72	-9.44	1804.02	2940.38	106.66	1813.41	2092.85	16.82	1685.29	2524.99	42.34	1736.16	-242.94	1693.22	71.14	74.08	1189.52	73.08	243.55
8.88000	3223.11	143.22	114.47	3180.47	132.21	115.42	2467.48	142.76	138.34	2445.55	155.37	196.81	2683.62	-4.85	46.11	2649.00	-1.55	59.02	2034.28	-43.28	91.08	2359.27	-57.76	319.73	2916.47	48.14	1382.80	0.00	0.00	0.00	2956.67	-6.12	1806.84	2947.04	110.08	1814.58	2092.85	16.82	1685.29	2524.99	42.34	1736.16	-241.00	1691.39	72.39	72.58	1189.48	72.79	244.37
8.89000	3223.11	143.22	114.47	3180.47	132.21	115.42	2467.48	142.76	138.34	2445.55	155.37	196.81	2683.94	-4.96	46.09	2650.33	-1.47	59.96	2034.28	-43.28	91.08	2366.49	-58.56	321.22	2925.38	48.52	1384.46	0.00	0.00	0.00	2963.60	-2.82	1809.49	2953.84	113.46	1815.59	2092.85	16.82	1685.29	2524.99	42.34	1736.16	-242.62	1692.85	71.84	75.60	1188.65	73.27	243.98
8.90000	3223.11	143.22	114.47	3180.47	132.21	115.42	2467.48	142.76	138.34	2445.55	155.37	196.81	2685.34	-5.13	46.17	2652.31	-1.55	60.57	2034.28	-43.28	91.08	2374.36	-59.39	322.49	2934.01	48.93	1385.90	0.00	0.00	0.00	2970.58	0.52	1811.95	2960.38	116.78	1816.44	2092.85	16.82	1685.29	2524.99	42.34	1736.16	-242.60	1690.23	72.36	75.11	1189.16	73.14	242.17
8.91000	3223.11	143.22	114.47	3180.47	132.21	115.42	2467.48	142.76	138.34	2445.55	155.37	196.81	2687.61	-5.44	45.77	2656.07	-1.88	61.87	2034.28	-43.28	91.08	2382.90	-60.24	323.51	2942.35	49.40	1387.10	0.00	0.00	0.00	2977.33	3.93	1814.26	2966.69	120.28	1817.10	2092.85	16.82	1685.29	2524.99	42.34	1736.16	-238.29	1689.57	73.07	74.03	1189.75	73.00	242.50
8.92000	3223.11	143.22	114.47	3180.47	132.21	115.42	2467.48	142.76	138.34	2445.55	155.37	196.81	2691.49	-5.96	45.44	2661.12	-2.57	64.00	2034.28	-43.28	91.08	2392.13	-61.11	324.28	2950.78	49.88	1388.08	0.00	0.00	0.00	2983.82	7.41	1816.54	2973.25	123.73	1817.54	2092.85	16.82	1685.29	2524.99	42.34	1736.16	-239.98	1688.78	73.19	75.80	1189.44	73.26	243.85
8.93000	3223.11	143.22	114.47	3180.47	132.21	115.42	2467.48	142.76	138.34	2445.55	155.37	196.81	2695.72	-6.81	44.70	2667.42	-3.77	66.72	2034.28	-43.28	91.08	2402.06	-62.00	324.79	2959.04	50.30	1388.85	0.00	0.00	0.00	2990.69	10.94	1818.56	2979.77	127.10	1817.80	2092.85	16.82	1685.29	2524.99	42.34	1736.16	-243.27	1690.44	72.01	73.89	1189.21	72.88	244.89
8.94000	3223.11	143.22	114.47	3180.47	132.21	115.42	2467.48	142.76	138.34	2445.55	155.37	196.81	2700.25	-7.88	43.65	2674.89	-5.41	69.59	2034.28	-43.28	91.08	2412.71	-62.92	325.04	2967.11	50.70	1389.48	0.00	0.00	0.00	2997.61	14.51	1820.46	2986.12	130.45	1817.93	2092.85	16.82	1685.29	2524.99	42.34	1736.16	-242.04	1691.14	72.14	75.01	1189.15	73.13	245.62
8.95000	3223.11	143.22	114.47	3180.47	132.21	115.42	2467.48	142.76	138.34	2445.55	155.37	196.81	2705.44	-9.33	42.44	2683.66	-7.58	72.28	2034.28	-43.28	91.08	2424.09	-63.86	325.03	2974.94	51.10	1389.94	0.00	0.00	0.00	3004.49	18.05	1822.19	2992.54	133.91	1817.88	2092.85	16.82	1685.29	2524.99	42.34	1736.16	-241.93	1691.55	72.02	74.25	1188.72	72.85	242.80
8.96000	3223.11	143.22	114.47	3180.47	132.21	115.42	2467.48	142.76	138.34	2445.55	155.37	196.81	2711.11	-10.99	41.37	2692.82	-10.39	74.80	2034.28	-43.28	91.08	2436.23	-64.83	324.74	2982.50	51.43	1390.27	0.00	0.00	0.00	3011.44	21.71	1823.79	2998.90	137.40	1817.73	2092.85	16.82	1685.29	2524.99	42.34	1736.16	-241.68	1691.67	71.86	73.69	1188.72	72.93	244.05
8.97000	3223.11	143.22	114.47	3180.47	132.21	115.42	2467.48	142.76	138.34	2445.55	155.37	196.81	2719.02	-13.56	44.00	2703.00	-13.28	79.32	2034.28	-43.28	91.08	2449.13	-65.82	324.16	2989.86	51.73	1390.54	0.00	0.00	0.00	3018.26	25.38	1825.29	3005.22	140.75	1817.45	2092.85	16.82	1685.29	2524.99	42.34	1736.16	-241.22	1691.19	71.92	71.78	1189.97	72.17	243.23
8.98000	3223.11	143.22	114.47	3180.47	132.21	115.42	2467.48	142.76	138.34	2445.55	155.37	196.81	2730.71	-16.88	50.25	2714.99	-16.11	85.65	2034.28	-43.28	91.08	2462.81	-66.84	323.30	2997.06	52.17	1390.79	0.00	0.00	0.00	3025.49	29.01	1826.62	3011.60	144.16	1817.08	2092.85	16.82	1685.29	2524.99	42.34	1736.16	-239.77	1690.95	72.28	74.22	1189.49	72.98	244.14
8.99000	3223.11	143.22	114.47	3180.47	132.21	115.42	2467.48	142.76	138.34	2445.55	155.37	196.81	2744.59	-20.92	56.70	2728.33	-19.61	91.81	2034.28	-43.28	91.08	2477.29	-67.88	322.15	3004.61	52.67	1391.14	0.00	0.00	0.00	3032.93	32.61	1827.78	3017.95	147.64	1816.64	2092.85	16.82	1685.29	2524.99	42.34	1736.16	-241.84	1689.81	72.39	75.99	1189.43	73.48	244.95
9.00000	3223.11	143.22	114.47	3180.47	132.21	115.42	2467.48	142.76	138.34	2445.55	155.37	196.81	2760.38	-25.55	62.40	2744.00	-23.64	97.34	2034.28	-43.28	91.08	2492.58	-68.95	320.70	3012.54	53.14	1391.68	0.00	0.00	0.00	3040.08	36.31	1828.87	3024.08	151.09	1816.13	2092.85	16.82	1685.29	2524.99	42.34	1736.16	-245.53	1690.03	71.72	75.72	1189.82	73.18	246.09
9.01000	3223.11	143.22	114.47	3180.47	132.21	115.42	2467.48	142.76	138.34	2445.55	155.37	196.81	2776.95	-30.48	67.18	2760.93	-27.87	102.13	2034.28	-43.28	91.08	2508.70	-70.04	318.94	3020.44	53.65	1392.33	0.00	0.00	0.00	3047.64	40.08	1829.75	3030.17	154.52	1815.55	2092.85	16.82	1685.29	2524.99	42.34	1736.16	-244.88	1689.67	71.74	72.13	1189.82	72.56	242.83
9.02000	3223.11	143.22	114.47	3180.47	132.21	115.42	2467.48	142.76	138.34	2445.55	155.37	196.81	2794.40	-35.46	71.13	2778.35	-32.23	105.94	2034.28	-43.28	91.08	2525.67	-71.15	316.87	3028.12	54.32	1392.94	0.00	0.00	0.00	3055.48	43.84	1830.41	3036.17	157.86	1814.93	2092.85	16.82	1685.29	2524.99	42.34	1736.16	-245.22	1690.43	71.81	74.46	1189.61	72.97	244.76
9.03000	3223.11	143.22	114.47	3180.47	132.21	115.42	2467.48	142.76	138.34	2445.55	155.37	196.81	2812.79	-40.27	74.15	2796.60	-36.49	108.79	2034.28	-43.28	91.08	2543.50	-72.30	314.47	3035.41	55.22	1393.46	0.00	0.00	0.00	3063.23	47.44	1830.89	3042.10	161.20	1814.28	2092.85	16.82	1685.29	2524.99	42.34	1736.16	-244.16	1690.84	71.86	75.50	1189.87	72.97	243.74
9.04000	3223.11	143.22	114.47	3180.47	132.21	115.42	2467.48	142.76	138.34	2445.55	155.37	196.81	2831.73	-44.91	76.16	2815.64	-40.54	110.81	2034.28	-43.28	91.08	2562.21	-73.47	311.76	3042.39	56.36	1393.92	0.00	0.00	0.00	3071.09	51.09	1831.17	3048.18	164.41	1813.57	2092.85	16.82	1685.29	2524.99	42.34	1736.16	-245.76	1692.85	70.71	72.24	1190.16	72.40	244.36
9.05000	3223.11	143.22	114.47	3180.47	132.21	115.42	2467.48	142.76	138.34	2445.55	155.37	196.81	2852.00	-49.07	77.74	2835.24	-44.38	111.97	2034.28	-43.28	91.08	2581.81	-74.66	308.71	3049.11	57.69	1394.39	0.00	0.00	0.00	3079.15	54.82	1831.20	3053.99	167.52	1812.84	2092.85	16.82	1685.29	2524.99	42.34	1736.16	-244.71	1691.89	70.97	72.73	1189.76	72.55	243.73
9.06000	3223.11	143.22	114.47	3180.47	132.21	115.42	2467.48	142.76	138.34	2445.55	155.37	196.81	2873.07	-53.04	78.53	2855.91	-47.94	112.50	2034.28	-43.28	91.08	2602.32	-75.89	305.32	3055.68	59.14	1394.87	0.00	0.00	0.00	3087.11	58.55	1831.06	3059.66	170.55	1812.09	2092.85	16.82	1685.29	2524.99	42.34	1736.16	-242.91	1689.56	71.89	71.05	1191.44	71.68	241.44
9.07000	3223.11	143.22	114.47	3180.47	132.21	115.42	2467.48	142.76	138.34	2445.55	155.37	196.81	2894.91	-56.75	78.45	2877.49	-51.30	112.31	2034.28	-43.28	91.08	2623.75	-77.14	301.58	3061.97	60.67	1395.32	0.00	0.00	0.00	3095.06	62.24	1830.73	3065.06	173.54	1811.34	2092.85	16.82	1685.29	2524.99	42.34	1736.16	-244.17	1691.49	70.91	72.93	1190.53	72.47	241.69
9.08000	3223.11	143.22	114.47	3180.47	132.21	115.42	2467.48	142.76	138.34	2445.55	155.37	196.81	2918.04	-60.04	77.99	2899.79	-54.55	111.39	2034.28	-43.28	91.08	2646.12	-78.42	297.50	3068.16	62.32	1395.68	0.00	0.00	0.00	3102.79	65.96	1830.29	3070.17	176.44	1810.59	2092.85	16.82	1685.29	2524.99	42.34	1736.16	-244.70	1692.00	70.88	71.22	1190.54	72.03	242.66
9.09000	3223.11	143.22	114.47	3180.47	132.21	115.42	2467.48	142.76	138.34	2445.55	155.37	196.81	2941.59	-63.27	76.81	2923.16	-57.52	110.09	2034.28	-43.28	91.08	2669.45	-79.72	293.06	3074.05	64.13	1395.92	0.00	0.00	0.00	3110.40	69.64	1829.75	3075.43	179.23	1809.72	2092.85	16.82	1685.29	2524.99	42.34	1736.16	-238.73	1689.21	72.84	71.30	1189.07	72.52	242.07
9.10000	3223.11	143.22	114.47	3180.47	132.21	115.42	2467.48	142.76	138.34	2445.55	155.37	196.81	2967.03	-66.27	75.69	2946.89	-60.45	107.93	2034.28	-43.28	91.08	2693.75	-81.06	288.25	3079.80	66.07	1396.04	0.00	0.00	0.00	3119.08	73.83	1829.33	3080.88	182.27	1808.81	2092.85	16.82	1685.29	2524.99	42.34	1736.16	-241.08	1688.49	72.53	70.17	1191.12	71.78	241.46
9.11000	3223.11	143.22	114.47	3180.47	132.21	115.42	2467.48	142.76	138.34	2445.55	155.37	196.81	2992.89	-69.21	73.93	2970.80	-63.54	104.87	2034.28	-43.28	91.08	2719.04	-82.42	283.07	3085.36	68.07	1396.01	0.00	0.00	0.00	3126.97	77.77	1828.86	3083.16	183.67	1808.37	2092.85	16.82	1685.29	2524.99	42.34	1736.16	-239.37	1689.30	72.76	69.49	1191.13	71.53	239.55
9.12000	3223.11	143.22	114.47	3180.47	132.21	115.42	2467.48	142.76	138.34	2445.55	155.37	196.81	3019.86	-72.28	72.10	2996.74	-66.35	102.32	2034.28	-43.28	91.08	2745.34	-83.81	277.52	3090.70	70.06	1395.86	0.00	0.00	0.00	3134.20	81.49	1828.34	3084.58	184.63	1808.09	2092.85	16.82	1685.29	2524.99	42.34	1736.16	-242.10	1689.90	72.26	74.15	1190.30	72.75	236.75
9.13000	3223.11	143.22	114.47	3180.47	132.21	115.42	2467.48	142.76	138.34	2445.55	155.37	196.81	3047.29	-75.34	70.01	3022.86	-69.30	99.22	2034.28	-43.28	91.08	2772.65	-85.23	271.58	3096.04	71.94	1395.64	0.00	0.00	0.00	3140.89	84.99	1827.81	3087.45	186.31	1807.68	2092.85	16.82	1685.29	2524.99	42.34	1736.16	-242.89	1689.57	72.04	72.59	1190.89	72.42	242.20
9.14000	3223.11	143.22	114.47	3180.47	132.21	115.42	2467.48	142.76	138.34	2445.55	155.37	196.81	3074.71	-78.55	67.32	3049.50	-72.23	95.77	2034.28	-43.28	91.08	2801.00	-86.67	265.26	3101.47	73.70	1395.37	0.00	0.00	0.00	3147.18	88.31	1827.27	3094.07	189.89	1806.84	2092.85	16.82	1685.29	2524.99	42.34	1736.16	-242.76	1692.03	71.55	73.91	1190.58	72.65	241.55
9.15000	3223.11	143.22	114.47	3180.47	132.21	115.42	2467.48	142.76	138.34	2445.55	155.37	196.81	3104.36	-81.45	66.15	3073.94	-75.16	92.08	2034.28	-43.28	91.08	2830.40	-88.15	258.54	3107.00	75.33	1395.04	0.00	0.00	0.00	3153.19	91.45	1826.74	3101.42	193.88	1805.85	2092.85	16.82	1685.29	2524.99	42.34	1736.16	-242.61	1690.92	72.09	74.94	1189.87	72.89	239.44
9.16000	3223.11	143.22	114.47	3180.47	132.21	115.42	2467.48	142.76	138.34	2445.55	155.37	196.81	3133.90	-84.41	64.61	3101.86	-77.95	89.17	2034.28	-43.28	91.08	2860.87	-89.66	251.41	3112.77	76.81	1394.67	0.00	0.00	0.00	3159.05	94.44	1826.24	3105.25	195.73	1805.51	2092.85	16.82	1685.29	2524.99	42.34	1736.16	-243.02	1689.65	71.99	72.01	1190.46	72.35	243.77
9.17000	3223.11	143.22	114.47	3180.47	132.21	115.42	2467.48	142.76	138.34	2445.55	155.37	196.81	3133.90	-84.41	64.61	3133.83	-80.84	86.86	2034.28	-43.28	91.08	2892.43	-91.19	243.88	3118.75	78.18	1394.28	0.00	0.00	0.00	3164.88	97.30	1825.78	3108.94	197.44	1805.28	2092.85	16.82	1685.29	2524.99	42.34	1736.16	-245.18	1691.02	71.04	70.01	1192.34	71.28	243.62
9.18000	3223.11	143.22	114.47	3180.47	132.21	115.42	2467.48	142.76	138.34	2445.55	155.37	196.81	3133.90	-84.41	64.61	3163.20	-83.33	84.64	2034.28	-43.28	91.08	2925.07	-92.76	235.93	3124.92	79.44	1393.87	0.00	0.00	0.00	3170.80	100.04	1825.39	3112.58	198.93	1805.16	2092.85	16.82	1685.29	2524.99	42.34	1736.16	-241.72	1688.19	72.39	71.46	1191.89	71.61	239.25
9.19000	3223.11	143.22	114.47	3180.47	132.21	115.42	2467.48	142.76	138.34	2445.55	155.37	196.81	3133.90	-84.41	64.61	3163.20	-83.33	84.64	2034.28	-43.28	91.08	2958.84	-94.36	227.56	3131.32	80.60	1393.43	0.00	0.00	0.00	3176.96	102.68	1825.08	3116.33	200.16	1805.07	2092.85	16.82	1685.29	2524.99	42.34	1736.16	-244.51	1691.72	71.09	70.89	1191.72	71.50	242.78
9.20000	3223.11	143.22	114.47	3180.47	132.21	115.42	2467.48	142.76	138.34	2445.55	155.37	196.81	3133.90	-84.41	64.61	3163.20	-83.33	84.64	2034.28	-43.28	91.08	2993.74	-95.99	218.77	3137.74	81.68	1392.98	0.00	0.00	0.00	3183.46	105.24	1824.86	3120.07	201.16	1805.08	2092.85	16.82	1685.29	2524.99	42.34	1736.16	-241.06	1691.69	71.89	70.73	1191.59	71.61	240.64
9.21000	3223.11	143.22	114.47	3180.47	132.21	115.42	2467.48	142.76	138.34	2445.55	155.37	196.81	3133.90	-84.41	64.61	3163.20	-83.33	84.64	2034.28	-43.28	91.08	3029.78	-97.64	209.53	3144.23	82.73	1392.51	0.00	0.00	0.00	3190.44	107.74	1824.76	3123.77	201.99	1805.15	2092.85	16.82	1685.29	2524.99	42.34	1736.16	-241.54	1691.83	71.83	70.45	1191.43	71.74	238.29
9.22000	3223.11	143.22	114.47	3180.47	132.21	115.42	2467.48	142.76	138.34	2445.55	155.37	196.81	3133.90	-84.41	64.61	3163.20	-83.33	84.64	2034.28	-43.28	91.08	3066.99	-99.33	199.86	3150.82	83.78	1392.00	0.00	0.00	0.00	3197.21	110.47	1824.72	3127.63	202.58	1805.23	2092.85	16.82	1685.29	2524.99	42.34	1736.16	-243.23	1691.03	71.63	70.97	1190.22	72.07	238.47
9.23000	3223.11	143.22	114.47	3180.47	132.21	115.42	2467.48	142.76	138.34	2445.55	155.37	196.81	3133.90	-84.41	64.61	3163.20	-83.33	84.64	2034.28	-43.28	91.08	3105.37	-101.05	189.74	3157.32	84.80	1391.47	0.00	0.00	0.00	3203.25	112.57	1824.68	3131.65	203.02	1805.37	2092.85	16.82	1685.29	2524.99	42.34	1736.16	-242.08	1691.18	71.62	71.70	1189.28	72.36	239.04
9.24000	3223.11	143.22	114.47	3180.47	132.21	115.42	2467.48	142.76	138.34	2445.55	155.37	196.81	3133.90	-84.41	64.61	3163.20	-83.33	84.64	2034.28	-43.28	91.08	3144.95	-102.81	179.17	3163.66	85.73	1390.93	0.00	0.00	0.00	3209.16	114.45	1824.67	3135.58	203.27	1805.52	2092.85	16.82	1685.29	2524.99	42.34	1736.16	-242.07	1689.86	72.09	73.09	1190.64	72.49	237.15
9.25000	3223.11	143.22	114.47	3180.47	132.21	115.42	2467.48	142.76	138.34	2445.55	155.37	196.81	3133.90	-84.41	64.61	3163.20	-83.33	84.64	2034.28	-43.28	91.08	3185.73	-104.59	168.14	3169.97	86.60	1390.36	0.00	0.00	0.00	3215.28	116.19	1824.62	3139.70	203.35	1805.69	2092.85	16.82	1685.29	2524.99	42.34	1736.16	-240.43	1689.63	72.38	74.69	1190.86	72.42	241.08
9.26000	3223.11	143.22	114.47	3180.47	132.21	115.42	2467.48	142.76	138.34	2445.55	155.37	196.81	3133.90	-84.41	64.61	3163.20	-83.33	84.64	2034.28	-43.28	91.08	3214.62	-105.73	160.43	3176.24	87.43	1389.81	0.00	0.00	0.00	3221.24	117.87	1824.59	3143.74	203.27	1805.91	2092.85	16.82	1685.29	2524.99	42.34	1736.16	-243.38	1692.17	71.04	73.71	1190.16	72.61	242.45
9.27000	3223.11	143.22	114.47	3180.47	132.21	115.42	2467.48	142.76	138.34	2445.55	155.37	196.81	3133.90	-84.41	64.61	3163.20	-83.33	84.64	2034.28	-43.28	91.08	3239.59	-107.05	153.34	3182.60	88.25	1389.26	0.00	0.00	0.00	3227.18	119.46	1824.56	3148.04	202.84	1806.11	2092.85	16.82	1685.29	2524.99	42.34	1736.16	-244.14	1691.65	71.24	72.57	1190.61	72.20	241.51
9.28000	3223.11	143.22	114.47	3180.47	132.21	115.42	2467.48	142.76	138.34	2445.55	155.37	196.81	3133.90	-84.41	64.61	3163.20	-83.33	84.64	2034.28	-43.28	91.08	3239.59	-107.05	153.34	3189.11	89.02	1388.72	0.00	0.00	0.00	3227.18	119.46	1824.56	3152.31	202.28	1806.37	2092.85	16.82	1685.29	2524.99	42.34	1736.16	-236.76	1689.50	73.06	71.23	1191.95	71.58	240.16
9.29000	3223.11	143.22	114.47	3180.47	132.21	115.42	2467.48	142.76	138.34	2445.55	155.37	196.81	3133.90	-84.41	64.61	3163.20	-83.33	84.64	2034.28	-43.28	91.08	3239.59	-107.05	153.34	3195.72	89.80	1388.20	0.00	0.00	0.00	3227.18	119.46	1824.56	3156.39	201.63	1806.77	2092.85	16.82	1685.29	2524.99	42.34	1736.16	-239.59	1689.55	72.57	73.08	1191.40	72.18	237.73
9.30000	3223.11	143.22	114.47	3180.47	132.21	115.42	2467.48	142.76	138.34	2445.55	155.37	196.81	3133.90	-84.41	64.61	3163.20	-83.33	84.64	2034.28	-43.28	91.08	3239.59	-107.05	153.34	3202.35	90.58	1387.68	0.00	0.00	0.00	3227.18	119.46	1824.56	3156.39	201.63	1806.77	2092.85	16.82	1685.29	2524.99	42.34	1736.16	-237.06	1689.86	72.91	72.37	1190.99	72.21	237.89
9.31000	3223.11	143.22	114.47	3180.47	132.21	115.42	2467.48	142.76	138.34	2445.55	155.37	196.81	3133.90	-84.41	64.61	3163.20	-83.33	84.64	2034.28	-43.28	91.08	3239.59	-107.05	153.34	3208.88	91.40	1387.18	0.00	0.00	0.00	3227.18	119.46	1824.56	3156.39	201.63	1806.77	2092.85	16.82	1685.29	2524.99	42.34	1736.16	-237.44	1688.70	73.01	75.39	1190.33	73.15	237.44
9.32000	3223.11	143.22	114.47	3180.47	132.21	115.42	2467.48	142.76	138.34	2445.55	155.37	196.81	3133.90	-84.41	64.61	3163.20	-83.33	84.64	2034.28	-43.28	91.08	3239.59	-107.05	153.34	3208.88	91.40	1387.18	0.00	0.00	0.00	3227.18	119.46	1824.56	3156.39	201.63	1806.77	2092.85	16.82	1685.29	2524.99	42.34	1736.16	-238.35	1687.57	73.00	72.65	1190.22	72.55	238.00
9.33000	3223.11	143.22	114.47	3180.47	132.21	115.42	2467.48	142.76	138.34	2445.55	155.37	196.81	3133.90	-84.41	64.61	3163.20	-83.33	84.64	2034.28	-43.28	91.08	3239.59	-107.05	153.34	3208.88	91.40	1387.18	0.00	0.00	0.00	3227.18	119.46	1824.56	3156.39	201.63	1806.77	2092.85	16.82	1685.29	2524.99	42.34	1736.16	-239.84	1689.28	72.48	74.98	1189.23	73.30	242.10
9.34000	3223.11	143.22	114.47	3180.47	132.21	115.42	2467.48	142.76	138.34	2445.55	155.37	196.81	3133.90	-84.41	64.61	3163.20	-83.33	84.64	2034.28	-43.28	91.08	3239.59	-107.05	153.34	3208.88	91.40	1387.18	0.00	0.00	0.00	3227.18	119.46	1824.56	3156.39	201.63	1806.77	2092.85	16.82	1685.29	2524.99	42.34	1736.16	-243.68	1690.39	71.29	73.39	1190.67	72.26	245.96
9.35000	3223.11	143.22	114.47	3180.47	132.21	115.42	2467.48	142.76	138.34	2445.55	155.37	196.81	3133.90	-84.41	64.61	3163.20	-83.33	84.64	2034.28	-43.28	91.08	3239.59	-107.05	153.34	3208.88	91.40	1387.18	0.00	0.00	0.00	3227.18	119.46	1824.56	3156.39	201.63	1806.77	2092.85	16.82	1685.29	2524.99	42.34	1736.16	-246.53	1691.55	70.67	74.85	1190.45	72.90	246.39
9.36000	3223.11	143.22	114.47	3180.47	132.21	115.42	2467.48	142.76	138.34	2445.55	155.37	196.81	3133.90	-84.41	64.61	3163.20	-83.33	84.64	2034.28	-43.28	91.08	3239.59	-107.05	153.34	3208.88	91.40	1387.18	0.00	0.00	0.00	3227.18	119.46	1824.56	3156.39	201.63	1806.77	2092.85	16.82	1685.29	2524.99	42.34	1736.16	-242.49	1689.73	72.11	74.63	1189.66	72.95	244.81
9.37000	3223.11	143.22	114.47	3180.47	132.21	115.42	2467.48	142.76	138.34	2445.55	155.37	196.81	3133.90	-84.41	64.61	3163.20	-83.33	84.64	2034.28	-43.28	91.08	3239.59	-107.05	153.34	3208.88	91.40	1387.18	0.00	0.00	0.00	3227.18	119.46	1824.56	3156.39	201.63	1806.77	2092.85	16.82	1685.29	2524.99	42.34	1736.16	-244.67	1692.45	71.01	74.46	1189.98	72.73	243.60
9.38000	3223.11	143.22	114.47	3180.47	132.21	115.42	2467.48	142.76	138.34	2445.55	155.37	196.81	3133.90	-84.41	64.61	3163.20	-83.33	84.64	2034.28	-43.28	91.08	3239.59	-107.05	153.34	3208.88	91.40	1387.18	0.00	0.00	0.00	3227.18	119.46	1824.56	3156.39	201.63	1806.77	2092.85	16.82	1685.29	2524.99	42.34	1736.16	-243.77	1690.62	71.62	72.78	1190.68	72.43	241.22
9.39000	3223.11	143.22	114.47	3180.47	132.21	115.42	2467.48	142.76	138.34	2445.55	155.37	196.81	3133.90	-84.41	64.61	3163.20	-83.33	84.64	2034.28	-43.28	91.08	3239.59	-107.05	153.34	3208.88	91.40	1387.18	0.00	0.00	0.00	3227.18	119.46	1824.56	3156.39	201.63	1806.77	2092.85	16.82	1685.29	2524.99	42.34	1736.16	-236.75	1687.99	72.94	71.59	1190.40	71.84	239.95
9.40000	3223.11	143.22	114.47	3180.47	132.21	115.42	2467.48	142.76	138.34	2445.55	155.37	196.81	3133.90	-84.41	64.61	3163.20	-83.33	84.64	2034.28	-43.28	91.08	3239.59	-107.05	153.34	3208.88	91.40	1387.18	0.00	0.00	0.00	3227.18	119.46	1824.56	3156.39	201.63	1806.77	2092.85	16.82	1685.29	2524.99	42.34	1736.16	-241.53	1689.40	72.27	76.42	1189.08	73.44	241.22
9.41000	3223.11	143.22	114.47	3180.47	132.21	115.42	2467.48	142.76	138.34	2445.55	155.37	196.81	3133.90	-84.41	64.61	3163.20	-83.33	84.64	2034.28	-43.28	91.08	3239.59	-107.05	153.34	3208.88	91.40	1387.18	0.00	0.00	0.00	3227.18	119.46	1824.56	3156.39	201.63	1806.77	2092.85	16.82	1685.29	2524.99	42.34	1736.16	-241.14	1689.16	72.47	73.78	1190.94	72.31	243.71
9.42000	3223.11	143.22	114.47	3180.47	132.21	115.42	2467.48	142.76	138.34	2445.55	155.37	196.81	3133.90	-84.41	64.61	3163.20	-83.33	84.64	2034.28	-43.28	91.08	3239.59	-107.05	153.34	3208.88	91.40	1387.18	0.00	0.00	0.00	3227.18	119.46	1824.56	3156.39	201.63	1806.77	2092.85	16.82	1685.29	2524.99	42.34	1736.16	-242.94	1690.27	71.75	73.12	1191.21	71.98	243.01
9.43000	3223.11	143.22	114.47	3180.47	132.21	115.42	2467.48	142.76	138.34	2445.55	155.37	196.81	3133.90	-84.41	64.61	3163.20	-83.33	84.64	2034.28	-43.28	91.08	3239.59	-107.05	153.34	3208.88	91.40	1387.18	0.00	0.00	0.00	3227.18	119.46	1824.56	3156.39	201.63	1806.77	2092.85	16.82	1685.29	2524.99	42.34	1736.16	-242.35	1691.73	71.53	74.01	1190.06	72.76	244.61
9.44000	3223.11	143.22	114.47	3180.47	132.21	115.42	2467.48	142.76	138.34	2445.55	155.37	196.81	3133.90	-84.41	64.61	3163.20	-83.33	84.64	2034.28	-43.28	91.08	3239.59	-107.05	153.34	3208.88	91.40	1387.18	0.00	0.00	0.00	3227.18	119.46	1824.56	3156.39	201.63	1806.77	2092.85	16.82	1685.29	2524.99	42.34	1736.16	-240.55	1691.72	71.80	75.31	1189.03	73.35	240.53
9.45000	3223.11	143.22	114.47	3180.47	132.21	115.42	2467.48	142.76	138.34	2445.55	155.37	196.81	3133.90	-84.41	64.61	3163.20	-83.33	84.64	2034.28	-43.28	91.08	3239.59	-107.05	153.34	3208.88	91.40	1387.18	0.00	0.00	0.00	3227.18	119.46	1824.56	3156.39	201.63	1806.77	2092.85	16.82	1685.29	2524.99	42.34	1736.16	-241.39	1690.80	71.69	74.14	1190.84	72.40	241.96
9.46000	3223.11	143.22	114.47	3180.47	132.21	115.42	2467.48	142.76	138.34	2445.55	155.37	196.81	3133.90	-84.41	64.61	3163.20	-83.33	84.64	2034.28	-43.28	91.08	3239.59	-107.05	153.34	3208.88	91.40	1387.18	0.00	0.00	0.00	3227.18	119.46	1824.56	3156.39	201.63	1806.77	2092.85	16.82	1685.29	2524.99	42.34	1736.16	-241.81	1691.12	71.81	74.57	1191.34	72.33	243.51
9.47000	3223.11	143.22	114.47	3180.47	132.21	115.42	2467.48	142.76	138.34	2445.55	155.37	196.81	3133.90	-84.41	64.61	3163.20	-83.33	84.64	2034.28	-43.28	91.08	3239.59	-107.05	153.34	3208.88	91.40	1387.18	0.00	0.00	0.00	3227.18	119.46	1824.56	3156.39	201.63	1806.77	2092.85	16.82	1685.29	2524.99	42.34	1736.16	-238.36	1691.22	72.20	71.49	1190.92	71.85	244.00
9.48000	3223.11	143.22	114.47	3180.47	132.21	115.42	2467.48	142.76	138.34	2445.55	155.37	196.81	3133.90	-84.41	64.61	3163.20	-83.33	84.64	2034.28	-43.28	91.08	3239.59	-107.05	153.34	3208.88	91.40	1387.18	0.00	0.00	0.00	3227.18	119.46	1824.56	3156.39	201.63	1806.77	2092.85	16.82	1685.29	2524.99	42.34	1736.16	-238.55	1689.46	72.75	73.62	1190.40	72.81	243.85
9.49000	3223.11	143.22	114.47	3180.47	132.21	115.42	2467.48	142.76	138.34	2445.55	155.37	196.81	3133.90	-84.41	64.61	3163.20	-83.33	84.64	2034.28	-43.28	91.08	3239.59	-107.05	153.34	3208.88	91.40	1387.18	0.00	0.00	0.00	3227.18	119.46	1824.56	3156.39	201.63	1806.77	2092.85	16.82	1685.29	2524.99	42.34	1736.16	-236.62	1688.63	73.31	76.44	1190.53	73.28	243.85
9.50000	3223.11	143.22	114.47	3180.47	132.21	115.42	2467.48	142.76	138.34	2445.55	155.37	196.81	3133.90	-84.41	64.61	3163.20	-83.33	84.64	2034.28	-43.28	91.08	3239.59	-107.05	153.34	3208.88	91.40	1387.18	0.00	0.00	0.00	3227.18	119.46	1824.56	3156.39	201.63	1806.77	2092.85	16.82	1685.29	2524.99	42.34	1736.16	-234.37	1687.37	73.62	74.59	1191.57	72.39	243.04
9.51000	3223.11	143.22	114.47	3180.47	132.21	115.42	2467.48	142.76	138.34	2445.55	155.37	196.81	3133.90	-84.41	64.61	3163.20	-83.33	84.64	2034.28	-43.28	91.08	3239.59	-107.05	153.34	3208.88	91.40	1387.18	0.00	0.00	0.00	3227.18	119.46	1824.56	3156.39	201.63	1806.77	2092.85	16.82	1685.29	2524.99	42.34	1736.16	-236.02	1688.22	73.34	76.74	1189.89	73.12	240.40
9.52000	3223.11	143.22	114.47	3180.47	132.21	115.42	2467.48	142.76	138.34	2445.55	155.37	196.81	3133.90	-84.41	64.61	3163.20	-83.33	84.64	2034.28	-43.28	91.08	3239.59	-107.05	153.34	3208.88	91.40	1387.18	0.00	0.00	0.00	3227.18	119.46	1824.56	3156.39	201.63	1806.77	2092.85	16.82	1685.29	2524.99	42.34	1736.16	-235.22	1686.80	74.02	76.19	1189.44	73.26	243.66
9.53000	3223.11	143.22	114.47	3180.47	132.21	115.42	2467.48	142.76	138.34	2445.55	155.37	196.81	3133.90	-84.41	64.61	3163.20	-83.33	84.64	2034.28	-43.28	91.08	3239.59	-107.05	153.34	3208.88	91.40	1387.18	0.00	0.00	0.00	3227.18	119.46	1824.56	3156.39	201.63	1806.77	2092.85	16.82	1685.29	2524.99	42.34	1736.16	-235.04	1689.45	73.35	76.60	1188.73	73.78	246.88
9.54000	3223.11	143.22	114.47	3180.47	132.21	115.42	2467.48	142.76	138.34	2445.55	155.37	196.81	3133.90	-84.41	64.61	3163.20	-83.33	84.64	2034.28	-43.28	91.08	3239.59	-107.05	153.34	3208.88	91.40	1387.18	0.00	0.00	0.00	3227.18	119.46	1824.56	3156.39	201.63	1806.77	2092.85	16.82	1685.29	2524.99	42.34	1736.16	-232.42	1687.22	74.46	77.63	1188.69	73.93	245.02
9.55000	3223.11	143.22	114.47	3180.47	132.21	115.42	2467.48	142.76	138.34	2445.55	155.37	196.81	3133.90	-84.41	64.61	3163.20	-83.33	84.64	2034.28	-43.28	91.08	3239.59	-107.05	153.34	3208.88	91.40	1387.18	0.00	0.00	0.00	3227.18	119.46	1824.56	3156.39	201.63	1806.77	2092.85	16.82	1685.29	2524.99	42.34	1736.16	-232.71	1687.12	74.64	76.36	1191.38	72.74	241.50
9.56000	3223.11	143.22	114.47	3180.47	132.21	115.42	2467.48	142.76	138.34	2445.55	155.37	196.81	3133.90	-84.41	64.61	3163.20	-83.33	84.64	2034.28	-43.28	91.08	3239.59	-107.05	153.34	3208.88	91.40	1387.18	0.00	0.00	0.00	3227.18	119.46	1824.56	3156.39	201.63	1806.77	2092.85	16.82	1685.29	2524.99	42.34	1736.16	-237.03	1690.23	73.15	75.57	1190.19	73.23	240.45
9.57000	3223.11	143.22	114.47	3180.47	132.21	115.42	2467.48	142.76	138.34	2445.55	155.37	196.81	3133.90	-84.41	64.61	3163.20	-83.33	84.64	2034.28	-43.28	91.08	3239.59	-107.05	153.34	3208.88	91.40	1387.18	0.00	0.00	0.00	3227.18	119.46	1824.56	3156.39	201.63	1806.77	2092.85	16.82	1685.29	2524.99	42.34	1736.16	-235.51	1691.20	73.24	76.66	1189.87	73.37	242.58
9.58000	3223.11	143.22	114.47	3180.47	132.21	115.42	2467.48	142.76	138.34	2445.55	155.37	196.81	3133.90	-84.41	64.61	3163.20	-83.33	84.64	2034.28	-43.28	91.08	3239.59	-107.05	153.34	3208.88	91.40	1387.18	0.00	0.00	0.00	3227.18	119.46	1824.56	3156.39	201.63	1806.77	2092.85	16.82	1685.29	2524.99	42.34	1736.16	-235.51	1691.20	73.24	76.66	1189.87	73.37	242.58
[truncated: 35 more columns]
