# Supplementary material for: The impact of mobile phone use on where we look and how we walk when negotiating floor based obstacles
Source: PLoS One. 2017 Jun 30;12(6):e0179802. doi: 10.1371/journal.pone.0179802 (PMC5493336; doi:10.1371/journal.pone.0179802)
Supplement: S1 File — (ZIP) [file pone.0179802.s001.zip › Gait/PP11/JS no obs write 1.txt]

CODAmotion Analysis Text
Codamotion Analysis Text Save of: JS no obs write 1.mdf
Time	Markers
Time	1:LTOE.X	1:LTOE.Y	1:LTOE.Z	2:L2nd.X	2:L2nd.Y	2:L2nd.Z	3:LHEE.X	3:LHEE.Y	3:LHEE.Z	4:LANK.X	4:LANK.Y	4:LANK.Z	5:RTOE.X	5:RTOE.Y	5:RTOE.Z	6:R2nd.X	6:R2nd.Y	6:R2nd.Z	7:RHEE.X	7:RHEE.Y	7:RHEE.Z	8:RANK.X	8:RANK.Y	8:RANK.Z	9:STRN.X	9:STRN.Y	9:STRN.Z	10:Marker 10.X	10:Marker 10.Y	10:Marker 10.Z	11:FRHD.X	11:FRHD.Y	11:FRHD.Z	12:FLHD.X	12:FLHD.Y	12:FLHD.Z	13:BRHD.X	13:BRHD.Y	13:BRHD.Z	14:BLHD.X	14:BLHD.Y	14:BLHD.Z	15:BLSTEP.X	15:BLSTEP.Y	15:BLSTEP.Z	16:FLSTEP.X	16:FLSTEP.Y	16:FLSTEP.Z	17:BRSTEP.X
(s)	(mm)	(mm)	(mm)	(mm)	(mm)	(mm)	(mm)	(mm)	(mm)	(mm)	(mm)	(mm)	(mm)	(mm)	(mm)	(mm)	(mm)	(mm)	(mm)	(mm)	(mm)	(mm)	(mm)	(mm)	(mm)	(mm)	(mm)	(mm)	(mm)	(mm)	(mm)	(mm)	(mm)	(mm)	(mm)	(mm)	(mm)	(mm)	(mm)	(mm)	(mm)	(mm)	(mm)	(mm)	(mm)	(mm)	(mm)	(mm)	(mm)
0.00000	-3378.92	149.98	-14.81	-3350.20	144.24	35.84	-3562.79	217.07	5.69	-3584.77	203.83	25.93	-3895.25	-90.70	-5.01	-3916.87	-57.02	10.65	-1837.41	-3.52	46.88	-1830.58	-12.30	82.33	-3941.68	36.66	1342.24	0.00	0.00	0.00	-1931.01	-55.82	1673.99	-3851.37	48.47	1771.30	-3006.58	254.41	1323.01	-3000.59	167.95	1318.93	41.84	773.64	56.02	478.79	688.23	55.69	102.34
0.01000	-3378.92	149.98	-14.81	-3350.20	144.24	35.84	-3562.79	217.07	5.69	-3584.77	203.83	25.93	-3895.25	-90.70	-5.01	-3916.87	-57.02	10.65	-1837.41	-3.52	46.88	-1830.58	-12.30	82.33	-3941.68	36.66	1342.24	0.00	0.00	0.00	-1931.01	-55.82	1673.99	-3851.37	48.47	1771.30	-3006.58	254.41	1323.01	-3000.59	167.95	1318.93	41.84	773.64	56.02	478.79	688.23	55.69	102.34
0.02000	-3378.92	149.98	-14.81	-3350.20	144.24	35.84	-3562.79	217.07	5.69	-3584.77	203.83	25.93	-3895.25	-90.70	-5.01	-3916.87	-57.02	10.65	-1837.41	-3.52	46.88	-1830.58	-12.30	82.33	-3941.68	36.66	1342.24	0.00	0.00	0.00	-1931.01	-55.82	1673.99	-3851.37	48.47	1771.30	-3006.58	254.41	1323.01	-3000.59	167.95	1318.93	41.84	773.64	56.02	478.79	688.23	55.69	102.34
0.03000	-3378.92	149.98	-14.81	-3350.20	144.24	35.84	-3562.94	217.08	5.69	-3584.92	203.84	25.93	-3895.25	-90.70	-5.01	-3916.87	-57.02	10.65	-1837.41	-3.52	46.88	-1830.58	-12.30	82.33	-3941.68	36.66	1342.24	0.00	0.00	0.00	-1931.01	-55.82	1673.99	-3851.37	48.47	1771.30	-3007.38	254.48	1323.36	-3001.42	168.00	1319.31	41.86	773.88	56.04	478.96	688.47	55.71	102.38
0.04000	-3378.92	149.98	-14.81	-3350.20	144.24	35.84	-3711.84	225.46	2.60	-3737.02	215.52	34.09	-3895.25	-90.70	-5.01	-3916.87	-57.02	10.65	-1837.41	-3.52	46.88	-1830.58	-12.30	82.33	-3941.68	36.66	1342.24	0.00	0.00	0.00	-1931.01	-55.82	1673.99	-3851.37	48.47	1771.30	-3811.64	320.26	1668.57	-3839.33	217.61	1696.64	54.82	1019.42	73.64	645.15	928.03	74.90	141.41
0.05000	-3378.92	149.98	-14.81	-3350.20	144.24	35.84	-3723.16	226.16	0.69	-3712.11	215.74	38.32	-3895.25	-90.70	-5.01	-3916.87	-57.02	10.65	-1837.41	-3.52	46.88	-1830.58	-12.30	82.33	-3941.68	36.66	1342.24	0.00	0.00	0.00	-1931.01	-55.82	1673.99	-3851.37	48.47	1771.30	-3789.05	319.50	1668.04	-3836.83	219.03	1696.12	55.58	1019.01	73.85	644.50	928.25	74.64	138.97
0.06000	-3378.92	149.98	-14.81	-3350.20	144.24	35.84	-3706.54	226.05	3.50	-3721.62	215.13	36.90	-3895.25	-90.70	-5.01	-3916.87	-57.02	10.65	-1837.41	-3.52	46.88	-1830.58	-12.30	82.33	-3941.68	36.66	1342.24	0.00	0.00	0.00	-1931.01	-55.82	1673.99	-3851.37	48.47	1771.30	-3798.80	318.00	1667.83	-3804.03	220.08	1695.02	55.31	1019.14	73.75	644.20	928.02	74.67	143.27
0.07000	-3378.92	149.98	-14.81	-3350.20	144.24	35.84	-3703.87	226.55	3.48	-3724.00	216.31	36.56	-3895.25	-90.70	-5.01	-3916.87	-57.02	10.65	-1837.41	-3.52	46.88	-1830.58	-12.30	82.33	-3941.68	36.66	1342.24	0.00	0.00	0.00	-1931.01	-55.82	1673.99	-3851.37	48.47	1771.30	-3807.06	318.72	1668.34	-3798.64	219.99	1693.87	55.19	1019.03	73.83	644.48	928.31	74.69	145.86
0.08000	-3378.92	149.98	-14.81	-3350.20	144.24	35.84	-3712.62	225.16	2.86	-3745.09	215.51	32.95	-3895.25	-90.70	-5.01	-3916.87	-57.02	10.65	-1837.41	-3.52	46.88	-1830.58	-12.30	82.33	-3941.68	36.66	1342.24	0.00	0.00	0.00	-1931.01	-55.82	1673.99	-3851.37	48.47	1771.30	-3818.57	319.44	1668.87	-3826.22	218.94	1697.05	56.51	1018.71	74.22	644.89	927.98	74.81	142.14
0.09000	-3378.92	149.98	-14.81	-3350.20	144.24	35.84	-3709.03	225.19	3.97	-3735.98	215.82	35.00	-3895.25	-90.70	-5.01	-3916.87	-57.02	10.65	-1837.41	-3.52	46.88	-1830.58	-12.30	82.33	-3941.68	36.66	1342.24	0.00	0.00	0.00	-1931.01	-55.82	1673.99	-3851.37	48.47	1771.30	-3819.42	318.34	1669.44	-3833.00	217.41	1697.07	55.17	1019.26	73.72	645.42	927.97	74.93	139.50
0.10000	-3378.92	149.98	-14.81	-3350.20	144.24	35.84	-3703.40	225.90	3.86	-3721.41	215.38	37.16	-3895.25	-90.70	-5.01	-3916.87	-57.02	10.65	-1837.41	-3.52	46.88	-1830.58	-12.30	82.33	-3941.68	36.66	1342.24	0.00	0.00	0.00	-1931.01	-55.82	1673.99	-3851.37	48.47	1771.30	-3825.16	318.65	1669.97	-3833.20	217.14	1697.55	55.08	1019.36	73.75	644.06	928.33	74.45	143.35
0.11000	-3378.92	149.98	-14.81	-3350.20	144.24	35.84	-3719.94	226.09	1.98	-3712.42	215.10	38.65	-3895.25	-90.70	-5.01	-3916.87	-57.02	10.65	-1837.41	-3.52	46.88	-1830.58	-12.30	82.33	-3941.68	36.66	1342.24	0.00	0.00	0.00	-1931.01	-55.82	1673.99	-3851.37	48.47	1771.30	-3828.20	317.07	1670.91	-3840.72	216.44	1697.68	54.57	1019.27	73.55	643.76	928.40	74.48	142.37
0.12000	-3378.92	149.98	-14.81	-3350.20	144.24	35.84	-3709.62	225.59	3.40	-3718.02	214.95	37.74	-3895.25	-90.70	-5.01	-3916.87	-57.02	10.65	-1837.41	-3.52	46.88	-1830.58	-12.30	82.33	-3941.68	36.66	1342.24	0.00	0.00	0.00	-1931.01	-55.82	1673.99	-3851.37	48.47	1771.30	-3813.74	316.92	1670.14	-3823.11	215.39	1694.76	55.55	1019.34	73.85	644.46	927.97	74.85	143.75
0.13000	-3378.92	149.98	-14.81	-3350.20	144.24	35.84	-3697.42	226.50	5.49	-3729.78	215.05	35.91	-3895.25	-90.70	-5.01	-3916.87	-57.02	10.65	-1837.41	-3.52	46.88	-1830.58	-12.30	82.33	-3941.68	36.66	1342.24	0.00	0.00	0.00	-1931.01	-55.82	1673.99	-3851.37	48.47	1771.30	-3811.01	316.88	1669.39	-3805.41	216.02	1695.75	55.68	1019.26	73.75	644.43	928.27	74.68	144.83
0.14000	-3378.92	149.98	-14.81	-3350.20	144.24	35.84	-3714.55	225.28	2.45	-3739.25	215.54	34.66	-3895.25	-90.70	-5.01	-3916.87	-57.02	10.65	-1837.41	-3.52	46.88	-1830.58	-12.30	82.33	-3941.68	36.66	1342.24	0.00	0.00	0.00	-1931.01	-55.82	1673.99	-3851.37	48.47	1771.30	-3808.47	317.27	1669.93	-3808.86	216.65	1695.70	55.02	1019.47	73.68	644.47	927.99	74.71	143.10
0.15000	-3378.92	149.98	-14.81	-3350.20	144.24	35.84	-3714.34	226.12	2.12	-3730.18	216.20	36.21	-3895.25	-90.70	-5.01	-3916.87	-57.02	10.65	-1837.41	-3.52	46.88	-1830.58	-12.30	82.33	-3941.68	36.66	1342.24	0.00	0.00	0.00	-1931.01	-55.82	1673.99	-3851.37	48.47	1771.30	-3823.39	317.89	1671.07	-3821.41	215.84	1696.57	55.25	1019.55	73.61	644.24	928.19	74.59	141.71
0.16000	-3378.92	149.98	-14.81	-3350.20	144.24	35.84	-3717.07	225.23	2.60	-3759.41	216.34	32.13	-3895.25	-90.70	-5.01	-3916.87	-57.02	10.65	-1837.41	-3.52	46.88	-1830.58	-12.30	82.33	-3941.68	36.66	1342.24	0.00	0.00	0.00	-1931.01	-55.82	1673.99	-3851.37	48.47	1771.30	-3820.79	316.04	1670.17	-3828.19	214.80	1696.18	54.89	1019.62	73.60	644.43	927.95	74.70	141.67
0.17000	-3378.92	149.98	-14.81	-3350.20	144.24	35.84	-3726.48	225.34	0.63	-3724.00	215.85	37.12	-3895.25	-90.70	-5.01	-3916.87	-57.02	10.65	-1837.41	-3.52	46.88	-1830.58	-12.30	82.33	-3941.68	36.66	1342.24	0.00	0.00	0.00	-1931.01	-55.82	1673.99	-3851.37	48.47	1771.30	-3814.14	314.90	1669.69	-3808.98	214.45	1695.12	55.10	1019.45	73.69	645.02	927.87	74.84	140.21
0.18000	-3378.92	149.98	-14.81	-3350.20	144.24	35.84	-3706.54	226.23	2.80	-3765.60	216.41	30.59	-3895.25	-90.70	-5.01	-3916.87	-57.02	10.65	-1837.41	-3.52	46.88	-1830.58	-12.30	82.33	-3941.68	36.66	1342.24	0.00	0.00	0.00	-1931.01	-55.82	1673.99	-3851.37	48.47	1771.30	-3831.65	314.52	1670.59	-3823.50	214.40	1696.49	55.16	1019.55	73.51	644.87	928.05	74.81	142.15
0.19000	-3378.92	149.98	-14.81	-3350.20	144.24	35.84	-3699.35	224.96	4.33	-3743.54	215.89	33.95	-3895.25	-90.70	-5.01	-3916.87	-57.02	10.65	-1837.41	-3.52	46.88	-1830.58	-12.30	82.33	-3941.68	36.66	1342.24	0.00	0.00	0.00	-1931.01	-55.82	1673.99	-3851.37	48.47	1771.30	-3814.01	315.58	1669.58	-3823.65	213.39	1696.27	56.32	1019.08	74.03	644.59	927.92	74.74	144.12
0.20000	-3378.92	149.98	-14.81	-3350.20	144.24	35.84	-3700.25	225.63	5.54	-3738.24	215.40	35.43	-3895.25	-90.70	-5.01	-3916.87	-57.02	10.65	-1837.41	-3.52	46.88	-1830.58	-12.30	82.33	-3941.68	36.66	1342.24	0.00	0.00	0.00	-1931.01	-55.82	1673.99	-3851.37	48.47	1771.30	-3803.37	314.22	1669.04	-3826.01	213.76	1695.26	55.95	1018.76	74.02	644.73	928.05	74.77	142.80
0.21000	-3378.92	149.98	-14.81	-3350.20	144.24	35.84	-3713.87	225.35	2.77	-3733.07	215.69	36.84	-3895.25	-90.70	-5.01	-3916.87	-57.02	10.65	-1837.41	-3.52	46.88	-1830.58	-12.30	82.33	-3941.68	36.66	1342.24	0.00	0.00	0.00	-1931.01	-55.82	1673.99	-3851.37	48.47	1771.30	-3802.02	313.77	1669.30	-3825.42	213.10	1695.88	55.58	1018.95	73.86	644.96	928.12	74.81	142.03
0.22000	-3378.92	149.98	-14.81	-3350.20	144.24	35.84	-3711.06	224.94	2.72	-3745.27	215.85	34.17	-3895.25	-90.70	-5.01	-3916.87	-57.02	10.65	-1837.41	-3.52	46.88	-1830.58	-12.30	82.33	-3941.68	36.66	1342.24	0.00	0.00	0.00	-1931.01	-55.82	1673.99	-3851.37	48.47	1771.30	-3809.24	313.73	1668.73	-3802.71	212.81	1694.99	55.88	1018.93	73.85	644.78	928.12	74.80	144.94
0.23000	-3378.92	149.98	-14.81	-3350.20	144.24	35.84	-3722.65	225.21	1.34	-3742.48	216.00	34.73	-3895.25	-90.70	-5.01	-3916.87	-57.02	10.65	-1837.41	-3.52	46.88	-1830.58	-12.30	82.33	-3941.68	36.66	1342.24	0.00	0.00	0.00	-1931.01	-55.82	1673.99	-3851.37	48.47	1771.30	-3831.36	314.40	1668.70	-3810.23	213.07	1695.83	55.52	1019.07	73.76	645.15	927.82	74.89	141.45
0.24000	-3378.92	149.98	-14.81	-3350.20	144.24	35.84	-3713.61	224.32	2.15	-3736.36	215.41	36.60	-3895.25	-90.70	-5.01	-3916.87	-57.02	10.65	-1837.41	-3.52	46.88	-1830.58	-12.30	82.33	-3941.68	36.66	1342.24	0.00	0.00	0.00	-1931.01	-55.82	1673.99	-3851.37	48.47	1771.30	-3800.13	312.89	1666.72	-3843.98	212.37	1696.54	55.22	1019.32	73.73	645.04	927.96	74.90	142.13
0.25000	-3378.92	149.98	-14.81	-3350.20	144.24	35.84	-3708.10	226.02	3.50	-3714.09	214.32	39.21	-3895.25	-90.70	-5.01	-3916.87	-57.02	10.65	-1837.41	-3.52	46.88	-1830.58	-12.30	82.33	-3941.68	36.66	1342.24	0.00	0.00	0.00	-1931.01	-55.82	1673.99	-3851.37	48.47	1771.30	-3797.61	314.00	1667.11	-3789.99	209.63	1693.48	55.86	1019.11	73.96	645.07	928.10	74.84	141.83
0.26000	-3378.92	149.98	-14.81	-3350.20	144.24	35.84	-3706.49	225.15	3.97	-3742.36	215.50	36.36	-3895.25	-90.70	-5.01	-3916.87	-57.02	10.65	-1837.41	-3.52	46.88	-1830.58	-12.30	82.33	-3941.68	36.66	1342.24	0.00	0.00	0.00	-1931.01	-55.82	1673.99	-3851.37	48.47	1771.30	-3808.36	313.47	1667.13	-3793.57	211.38	1694.05	55.50	1018.95	73.92	644.98	927.79	74.94	144.14
0.27000	-3378.92	149.98	-14.81	-3350.20	144.24	35.84	-3723.24	226.44	0.88	-3733.97	214.62	36.78	-3895.25	-90.70	-5.01	-3916.87	-57.02	10.65	-1837.41	-3.52	46.88	-1830.58	-12.30	82.33	-3941.68	36.66	1342.24	0.00	0.00	0.00	-1931.01	-55.82	1673.99	-3851.37	48.47	1771.30	-3820.29	312.29	1667.87	-3812.49	212.36	1694.73	56.04	1018.90	73.96	644.19	927.96	74.66	141.95
0.28000	-3378.92	149.98	-14.81	-3350.20	144.24	35.84	-3699.47	225.59	4.53	-3727.54	215.63	37.37	-3895.25	-90.70	-5.01	-3916.87	-57.02	10.65	-1837.41	-3.52	46.88	-1830.58	-12.30	82.33	-3941.68	36.66	1342.24	0.00	0.00	0.00	-1931.01	-55.82	1673.99	-3851.37	48.47	1771.30	-3813.06	312.68	1666.67	-3813.57	211.53	1694.70	56.15	1019.18	73.86	644.85	928.20	74.77	142.22
0.29000	-3378.92	149.98	-14.81	-3350.20	144.24	35.84	-3700.45	225.23	3.99	-3744.77	215.39	35.04	-3895.25	-90.70	-5.01	-3916.87	-57.02	10.65	-1837.41	-3.52	46.88	-1830.58	-12.30	82.33	-3941.68	36.66	1342.24	0.00	0.00	0.00	-1931.01	-55.82	1673.99	-3851.37	48.47	1771.30	-3820.12	312.51	1667.12	-3821.07	211.33	1695.25	55.57	1019.32	73.74	645.23	927.84	74.88	141.89
0.30000	-3378.92	149.98	-14.81	-3350.20	144.24	35.84	-3712.77	225.45	3.45	-3750.72	216.73	34.18	-3895.25	-90.70	-5.01	-3916.87	-57.02	10.65	-1837.41	-3.52	46.88	-1830.58	-12.30	82.33	-3941.68	36.66	1342.24	0.00	0.00	0.00	-1931.01	-55.82	1673.99	-3851.37	48.47	1771.30	-3837.69	311.78	1667.91	-3833.52	211.23	1694.99	54.75	1019.28	73.76	644.52	928.01	74.84	142.66
0.31000	-3378.92	149.98	-14.81	-3350.20	144.24	35.84	-3719.70	224.82	1.45	-3720.56	215.03	38.09	-3895.25	-90.70	-5.01	-3916.87	-57.02	10.65	-1837.41	-3.52	46.88	-1830.58	-12.30	82.33	-3941.68	36.66	1342.24	0.00	0.00	0.00	-1931.01	-55.82	1673.99	-3851.37	48.47	1771.30	-3813.61	312.47	1666.69	-3857.13	211.16	1696.19	55.33	1018.94	73.88	645.06	928.21	74.87	142.92
0.32000	-3378.92	149.98	-14.81	-3350.20	144.24	35.84	-3715.55	225.14	1.60	-3765.17	215.89	32.10	-3895.25	-90.70	-5.01	-3916.87	-57.02	10.65	-1837.41	-3.52	46.88	-1830.58	-12.30	82.33	-3941.68	36.66	1342.24	0.00	0.00	0.00	-1931.01	-55.82	1673.99	-3851.37	48.47	1771.30	-3821.71	312.67	1665.82	-3828.12	209.07	1695.31	55.63	1019.05	73.83	644.83	928.01	74.80	145.41
0.33000	-3378.92	149.98	-14.81	-3350.20	144.24	35.84	-3710.60	224.88	3.35	-3718.97	214.34	39.63	-3895.25	-90.70	-5.01	-3916.87	-57.02	10.65	-1837.41	-3.52	46.88	-1830.58	-12.30	82.33	-3941.68	36.66	1342.24	0.00	0.00	0.00	-1931.01	-55.82	1673.99	-3851.37	48.47	1771.30	-3828.75	311.59	1667.35	-3829.64	209.55	1695.32	55.59	1019.10	73.82	644.79	927.76	74.99	142.83
0.34000	-3378.92	149.98	-14.81	-3350.20	144.24	35.84	-3712.89	225.14	2.20	-3723.42	215.54	39.05	-3895.25	-90.70	-5.01	-3916.87	-57.02	10.65	-1837.41	-3.52	46.88	-1830.58	-12.30	82.33	-3941.68	36.66	1342.24	0.00	0.00	0.00	-1931.01	-55.82	1673.99	-3851.37	48.47	1771.30	-3822.85	311.75	1666.47	-3809.75	211.48	1694.01	55.57	1019.35	73.76	644.80	927.88	74.91	146.13
0.35000	-3378.92	149.98	-14.81	-3350.20	144.24	35.84	-3722.04	225.54	0.42	-3743.35	215.89	35.62	-3895.25	-90.70	-5.01	-3916.87	-57.02	10.65	-1837.41	-3.52	46.88	-1830.58	-12.30	82.33	-3941.68	36.66	1342.24	0.00	0.00	0.00	-1931.01	-55.82	1673.99	-3851.37	48.47	1771.30	-3834.77	311.08	1666.76	-3816.14	211.71	1694.53	55.36	1019.36	73.68	644.06	928.07	74.63	145.86
0.36000	-3378.92	149.98	-14.81	-3350.20	144.24	35.84	-3712.99	225.10	3.05	-3743.59	215.74	34.96	-3895.25	-90.70	-5.01	-3916.87	-57.02	10.65	-1837.41	-3.52	46.88	-1830.58	-12.30	82.33	-3941.68	36.66	1342.24	0.00	0.00	0.00	-1931.01	-55.82	1673.99	-3851.37	48.47	1771.30	-3819.15	310.95	1666.31	-3806.08	209.79	1694.04	54.60	1019.27	73.58	644.44	928.24	74.64	145.22
0.37000	-3378.92	149.98	-14.81	-3350.20	144.24	35.84	-3707.51	225.10	4.16	-3736.82	215.14	36.14	-3895.25	-90.70	-5.01	-3916.87	-57.02	10.65	-1837.41	-3.52	46.88	-1830.58	-12.30	82.33	-3941.68	36.66	1342.24	0.00	0.00	0.00	-1931.01	-55.82	1673.99	-3851.37	48.47	1771.30	-3823.03	311.35	1666.29	-3855.19	210.55	1696.89	55.75	1018.93	73.94	644.86	928.14	74.71	144.34
0.38000	-3378.92	149.98	-14.81	-3350.20	144.24	35.84	-3711.60	225.60	2.65	-3763.67	217.01	32.17	-3895.25	-90.70	-5.01	-3916.87	-57.02	10.65	-1837.41	-3.52	46.88	-1830.58	-12.30	82.33	-3941.68	36.66	1342.24	0.00	0.00	0.00	-1931.01	-55.82	1673.99	-3851.37	48.47	1771.30	-3813.29	310.05	1665.33	-3831.15	210.48	1696.12	56.37	1018.94	74.16	644.44	927.99	74.66	144.90
0.39000	-3378.92	149.98	-14.81	-3350.20	144.24	35.84	-3720.51	225.40	1.44	-3754.84	215.25	34.20	-3895.25	-90.70	-5.01	-3916.87	-57.02	10.65	-1837.41	-3.52	46.88	-1830.58	-12.30	82.33	-3941.68	36.66	1342.24	0.00	0.00	0.00	-1931.01	-55.82	1673.99	-3851.37	48.47	1771.30	-3803.28	309.61	1664.90	-3816.70	210.52	1695.50	55.71	1019.23	73.77	643.78	928.17	74.49	142.61
0.40000	-3378.92	149.98	-14.81	-3350.20	144.24	35.84	-3713.35	225.17	2.32	-3752.26	215.83	34.04	-3895.25	-90.70	-5.01	-3916.87	-57.02	10.65	-1837.41	-3.52	46.88	-1830.58	-12.30	82.33	-3941.68	36.66	1342.24	0.00	0.00	0.00	-1931.01	-55.82	1673.99	-3851.37	48.47	1771.30	-3818.69	310.38	1666.53	-3844.30	208.08	1695.22	55.76	1019.27	73.79	643.97	928.46	74.45	143.28
0.41000	-3378.92	149.98	-14.81	-3350.20	144.24	35.84	-3712.58	224.69	2.89	-3750.66	215.59	33.98	-3895.25	-90.70	-5.01	-3916.87	-57.02	10.65	-1837.41	-3.52	46.88	-1830.58	-12.30	82.33	-3941.68	36.66	1342.24	0.00	0.00	0.00	-1931.01	-55.82	1673.99	-3851.37	48.47	1771.30	-3806.61	309.86	1665.21	-3818.56	209.84	1695.67	56.97	1018.91	74.20	644.26	928.15	74.71	144.12
0.42000	-3378.92	149.98	-14.81	-3350.20	144.24	35.84	-3709.38	224.53	3.00	-3758.10	215.67	34.53	-3895.25	-90.70	-5.01	-3916.87	-57.02	10.65	-1837.41	-3.52	46.88	-1830.58	-12.30	82.33	-3941.68	36.66	1342.24	0.00	0.00	0.00	-1931.01	-55.82	1673.99	-3851.37	48.47	1771.30	-3785.08	309.06	1664.16	-3815.53	208.32	1695.03	56.28	1019.15	73.90	644.82	928.15	74.86	142.29
0.43000	-3378.92	149.98	-14.81	-3350.20	144.24	35.84	-3693.33	225.10	5.30	-3743.57	214.80	35.02	-3895.25	-90.70	-5.01	-3916.87	-57.02	10.65	-1837.41	-3.52	46.88	-1830.58	-12.30	82.33	-3941.68	36.66	1342.24	0.00	0.00	0.00	-1931.01	-55.82	1673.99	-3851.37	48.47	1771.30	-3819.48	310.44	1667.07	-3841.62	209.42	1695.20	54.51	1019.39	73.54	644.44	928.36	74.50	143.99
0.44000	-3378.92	149.98	-14.81	-3350.20	144.24	35.84	-3714.49	226.11	1.63	-3766.83	215.81	32.37	-3895.25	-90.70	-5.01	-3916.87	-57.02	10.65	-1837.41	-3.52	46.88	-1830.58	-12.30	82.33	-3941.68	36.66	1342.24	0.00	0.00	0.00	-1931.01	-55.82	1673.99	-3851.37	48.47	1771.30	-3812.76	309.94	1666.26	-3822.02	209.17	1694.59	54.89	1019.63	73.40	644.53	928.15	74.70	146.13
0.45000	-3378.92	149.98	-14.81	-3350.20	144.24	35.84	-3708.10	225.12	3.17	-3763.77	215.43	32.77	-3895.25	-90.70	-5.01	-3916.87	-57.02	10.65	-1837.41	-3.52	46.88	-1830.58	-12.30	82.33	-3941.68	36.66	1342.24	0.00	0.00	0.00	-1931.01	-55.82	1673.99	-3851.37	48.47	1771.30	-3846.24	309.12	1667.28	-3803.20	209.80	1694.61	54.72	1019.51	73.50	644.97	928.40	74.75	140.36
0.46000	-3378.92	149.98	-14.81	-3350.20	144.24	35.84	-3717.55	225.25	2.06	-3766.37	215.66	31.87	-3895.25	-90.70	-5.01	-3916.87	-57.02	10.65	-1837.41	-3.52	46.88	-1830.58	-12.30	82.33	-3941.68	36.66	1342.24	0.00	0.00	0.00	-1931.01	-55.82	1673.99	-3851.37	48.47	1771.30	-3822.58	309.07	1665.51	-3821.58	207.31	1695.97	56.03	1019.29	73.92	645.07	928.12	74.90	141.07
0.47000	-3378.92	149.98	-14.81	-3350.20	144.24	35.84	-3700.45	225.30	4.53	-3737.78	215.33	36.67	-3895.25	-90.70	-5.01	-3916.87	-57.02	10.65	-1837.41	-3.52	46.88	-1830.58	-12.30	82.33	-3941.68	36.66	1342.24	0.00	0.00	0.00	-1931.01	-55.82	1673.99	-3851.37	48.47	1771.30	-3814.22	309.30	1665.00	-3830.46	207.84	1694.32	55.68	1019.20	73.85	644.90	928.00	74.74	141.69
0.48000	-3378.92	149.98	-14.81	-3350.20	144.24	35.84	-3717.54	225.02	2.05	-3741.97	215.96	35.66	-3895.25	-90.70	-5.01	-3916.87	-57.02	10.65	-1837.41	-3.52	46.88	-1830.58	-12.30	82.33	-3941.68	36.66	1342.24	0.00	0.00	0.00	-1931.01	-55.82	1673.99	-3851.37	48.47	1771.30	-3805.36	308.70	1664.02	-3829.58	207.31	1694.91	55.08	1019.06	73.75	644.28	928.04	74.62	142.24
0.49000	-3378.92	149.98	-14.81	-3350.20	144.24	35.84	-3714.34	226.36	2.14	-3755.11	216.68	33.67	-3895.25	-90.70	-5.01	-3916.87	-57.02	10.65	-1837.41	-3.52	46.88	-1830.58	-12.30	82.33	-3941.68	36.66	1342.24	0.00	0.00	0.00	-1931.01	-55.82	1673.99	-3851.37	48.47	1771.30	-3809.57	308.80	1662.59	-3843.52	206.88	1696.71	55.42	1019.58	73.61	643.84	928.27	74.49	141.43
0.50000	-3378.92	149.98	-14.81	-3350.20	144.24	35.84	-3720.86	225.29	1.14	-3763.90	216.36	32.33	-3895.25	-90.70	-5.01	-3916.87	-57.02	10.65	-1837.41	-3.52	46.88	-1830.58	-12.30	82.33	-3941.68	36.66	1342.24	0.00	0.00	0.00	-1931.01	-55.82	1673.99	-3851.37	48.47	1771.30	-3820.06	307.44	1662.57	-3861.67	207.44	1695.57	54.44	1019.45	73.43	644.04	928.77	74.49	141.96
0.51000	-3378.92	149.98	-14.81	-3350.20	144.24	35.84	-3718.50	226.47	0.79	-3723.29	215.37	38.97	-3895.25	-90.70	-5.01	-3916.87	-57.02	10.65	-1837.41	-3.52	46.88	-1830.58	-12.30	82.33	-3941.68	36.66	1342.24	0.00	0.00	0.00	-1931.01	-55.82	1673.99	-3851.37	48.47	1771.30	-3827.74	307.94	1662.37	-3819.66	206.58	1693.88	55.33	1019.52	73.65	644.86	928.30	74.73	141.80
0.52000	-3378.92	149.98	-14.81	-3350.20	144.24	35.84	-3727.12	225.36	0.34	-3742.01	216.20	35.51	-3895.25	-90.70	-5.01	-3916.87	-57.02	10.65	-1837.41	-3.52	46.88	-1830.58	-12.30	82.33	-3941.68	36.66	1342.24	0.00	0.00	0.00	-1931.01	-55.82	1673.99	-3851.37	48.47	1771.30	-3827.61	308.23	1661.27	-3778.93	206.79	1691.56	55.12	1019.58	73.60	644.74	928.21	74.75	143.35
0.53000	-3378.92	149.98	-14.81	-3350.20	144.24	35.84	-3718.12	225.08	2.01	-3749.12	215.51	35.22	-3895.25	-90.70	-5.01	-3916.87	-57.02	10.65	-1837.41	-3.52	46.88	-1830.58	-12.30	82.33	-3941.68	36.66	1342.24	0.00	0.00	0.00	-1931.01	-55.82	1673.99	-3851.37	48.47	1771.30	-3784.02	304.84	1658.17	-3827.45	206.83	1692.72	55.15	1019.38	73.63	643.78	928.23	74.50	140.40
0.54000	-3378.92	149.98	-14.81	-3350.20	144.24	35.84	-3708.25	225.14	3.32	-3750.42	215.13	34.52	-3895.25	-90.70	-5.01	-3916.87	-57.02	10.65	-1837.41	-3.52	46.88	-1830.58	-12.30	82.33	-3941.68	36.66	1342.24	0.00	0.00	0.00	-1931.01	-55.82	1673.99	-3851.37	48.47	1771.30	-3804.85	305.06	1658.27	-3822.33	206.36	1692.18	55.98	1018.77	73.99	645.12	928.06	74.82	142.54
0.55000	-3378.92	149.98	-14.81	-3350.20	144.24	35.84	-3736.31	226.50	-0.55	-3762.96	215.69	33.29	-3895.25	-90.70	-5.01	-3916.87	-57.02	10.65	-1837.41	-3.52	46.88	-1830.58	-12.30	82.33	-3941.68	36.66	1342.24	0.00	0.00	0.00	-1931.01	-55.82	1673.99	-3851.37	48.47	1771.30	-3826.46	305.86	1657.82	-3816.64	206.92	1690.55	55.33	1019.16	73.77	644.72	928.02	74.76	140.94
0.56000	-3378.92	149.98	-14.81	-3350.20	144.24	35.84	-3711.67	225.22	2.39	-3743.83	215.91	35.16	-3895.25	-90.70	-5.01	-3916.87	-57.02	10.65	-1837.41	-3.52	46.88	-1830.58	-12.30	82.33	-3941.68	36.66	1342.24	0.00	0.00	0.00	-1931.01	-55.82	1673.99	-3851.37	48.47	1771.30	-3823.10	305.54	1655.81	-3803.21	205.77	1689.65	55.23	1018.79	73.83	645.16	928.09	74.89	140.21
0.57000	-3378.92	149.98	-14.81	-3350.20	144.24	35.84	-3725.66	225.95	0.91	-3747.36	215.35	34.87	-3895.25	-90.70	-5.01	-3916.87	-57.02	10.65	-1837.41	-3.52	46.88	-1830.58	-12.30	82.33	-3941.68	36.66	1342.24	0.00	0.00	0.00	-1931.01	-55.82	1673.99	-3851.37	48.47	1771.30	-3796.02	304.43	1654.56	-3801.47	206.02	1689.62	55.10	1019.36	73.65	644.97	928.04	74.93	142.65
0.58000	-3378.92	149.98	-14.81	-3350.20	144.24	35.84	-3709.62	225.81	2.61	-3744.20	215.71	34.77	-3895.25	-90.70	-5.01	-3916.87	-57.02	10.65	-1837.41	-3.52	46.88	-1830.58	-12.30	82.33	-3941.68	36.66	1342.24	0.00	0.00	0.00	-1931.01	-55.82	1673.99	-3851.37	48.47	1771.30	-3800.48	304.64	1653.59	-3794.08	206.25	1687.75	54.37	1019.76	73.50	644.59	928.14	74.78	142.03
0.59000	-3378.92	149.98	-14.81	-3350.20	144.24	35.84	-3705.61	224.81	2.42	-3729.42	215.27	37.34	-3895.25	-90.70	-5.01	-3916.87	-57.02	10.65	-1837.41	-3.52	46.88	-1830.58	-12.30	82.33	-3941.68	36.66	1342.24	0.00	0.00	0.00	-1931.01	-55.82	1673.99	-3851.37	48.47	1771.30	-3810.52	303.37	1652.94	-3818.70	205.52	1689.12	55.56	1019.38	73.72	644.13	928.12	74.64	141.32
0.60000	-3378.92	149.98	-14.81	-3350.20	144.24	35.84	-3721.02	225.31	0.87	-3726.13	215.23	39.09	-3895.25	-90.70	-5.01	-3916.87	-57.02	10.65	-1837.41	-3.52	46.88	-1830.58	-12.30	82.33	-3941.68	36.66	1342.24	0.00	0.00	0.00	-1931.01	-55.82	1673.99	-3851.37	48.47	1771.30	-3811.82	303.37	1653.28	-3779.96	204.07	1687.45	56.34	1019.00	74.06	645.34	928.04	74.88	139.76
0.61000	-3378.92	149.98	-14.81	-3350.20	144.24	35.84	-3713.17	226.31	2.30	-3734.82	215.70	37.35	-3895.25	-90.70	-5.01	-3916.87	-57.02	10.65	-1837.41	-3.52	46.88	-1830.58	-12.30	82.33	-3941.68	36.66	1342.24	0.00	0.00	0.00	-1931.01	-55.82	1673.99	-3851.37	48.47	1771.30	-3787.16	302.87	1650.58	-3793.35	204.49	1687.17	55.50	1019.06	73.79	644.84	928.12	74.76	141.52
0.62000	-3378.92	149.98	-14.81	-3350.20	144.24	35.84	-3715.03	225.85	1.63	-3720.82	214.11	38.93	-3895.25	-90.70	-5.01	-3916.87	-57.02	10.65	-1837.41	-3.52	46.88	-1830.58	-12.30	82.33	-3941.68	36.66	1342.24	0.00	0.00	0.00	-1931.01	-55.82	1673.99	-3851.37	48.47	1771.30	-3799.59	302.92	1650.32	-3787.79	205.08	1685.83	55.62	1019.00	73.86	645.12	927.98	74.93	144.66
0.63000	-3378.92	149.98	-14.81	-3350.20	144.24	35.84	-3706.91	224.14	2.95	-3734.40	214.74	37.40	-3895.25	-90.70	-5.01	-3916.87	-57.02	10.65	-1837.41	-3.52	46.88	-1830.58	-12.30	82.33	-3941.68	36.66	1342.24	0.00	0.00	0.00	-1931.01	-55.82	1673.99	-3851.37	48.47	1771.30	-3801.67	302.58	1649.43	-3799.93	205.28	1686.57	55.43	1019.29	73.80	645.53	927.63	75.02	140.74
0.64000	-3378.92	149.98	-14.81	-3350.20	144.24	35.84	-3709.64	225.37	3.10	-3751.03	215.43	34.15	-3895.25	-90.70	-5.01	-3916.87	-57.02	10.65	-1837.41	-3.52	46.88	-1830.58	-12.30	82.33	-3941.68	36.66	1342.24	0.00	0.00	0.00	-1931.01	-55.82	1673.99	-3851.37	48.47	1771.30	-3816.45	301.46	1649.14	-3808.08	205.84	1686.55	55.54	1019.27	73.82	645.39	927.84	74.99	142.87
0.65000	-3378.92	149.98	-14.81	-3350.20	144.24	35.84	-3721.47	225.48	1.02	-3747.66	215.00	34.65	-3895.25	-90.70	-5.01	-3916.87	-57.02	10.65	-1837.41	-3.52	46.88	-1830.58	-12.30	82.33	-3941.68	36.66	1342.24	0.00	0.00	0.00	-1931.01	-55.82	1673.99	-3851.37	48.47	1771.30	-3800.32	303.12	1648.46	-3789.17	203.92	1685.84	55.68	1018.85	73.87	645.11	927.96	74.96	141.27
0.66000	-3378.92	149.98	-14.81	-3350.20	144.24	35.84	-3726.84	225.61	0.25	-3740.63	215.33	36.12	-3895.25	-90.70	-5.01	-3916.87	-57.02	10.65	-1837.41	-3.52	46.88	-1830.58	-12.30	82.33	-3941.68	36.66	1342.24	0.00	0.00	0.00	-1931.01	-55.82	1673.99	-3851.37	48.47	1771.30	-3783.26	302.36	1647.50	-3793.97	203.95	1685.30	55.67	1018.58	73.89	644.50	928.16	74.77	144.19
0.67000	-3378.92	149.98	-14.81	-3350.20	144.24	35.84	-3714.23	224.60	2.44	-3733.01	214.61	38.86	-3895.25	-90.70	-5.01	-3916.87	-57.02	10.65	-1837.41	-3.52	46.88	-1830.58	-12.30	82.33	-3941.68	36.66	1342.24	0.00	0.00	0.00	-1931.01	-55.82	1673.99	-3851.37	48.47	1771.30	-3798.23	303.52	1647.56	-3811.97	202.52	1686.32	56.34	1018.77	74.08	644.56	928.40	74.64	142.98
0.68000	-3378.92	149.98	-14.81	-3350.20	144.24	35.84	-3719.87	225.61	1.35	-3738.44	216.09	37.02	-3895.25	-90.70	-5.01	-3916.87	-57.02	10.65	-1837.41	-3.52	46.88	-1830.58	-12.30	82.33	-3941.68	36.66	1342.24	0.00	0.00	0.00	-1931.01	-55.82	1673.99	-3851.37	48.47	1771.30	-3811.51	302.91	1648.61	-3811.85	203.81	1685.52	55.02	1019.36	73.58	644.64	928.17	74.69	141.54
0.69000	-3378.92	149.98	-14.81	-3350.20	144.24	35.84	-3724.08	226.00	0.82	-3748.01	215.11	35.26	-3895.25	-90.70	-5.01	-3916.87	-57.02	10.65	-1837.41	-3.52	46.88	-1830.58	-12.30	82.33	-3941.68	36.66	1342.24	0.00	0.00	0.00	-1931.01	-55.82	1673.99	-3851.37	48.47	1771.30	-3802.59	302.93	1648.56	-3799.57	204.05	1685.72	54.76	1019.68	73.49	644.76	928.24	74.74	140.89
0.70000	-3378.92	149.98	-14.81	-3350.20	144.24	35.84	-3731.76	225.21	-0.78	-3742.58	215.04	35.92	-3895.25	-90.70	-5.01	-3916.87	-57.02	10.65	-1837.41	-3.52	46.88	-1830.58	-12.30	82.33	-3941.68	36.66	1342.24	0.00	0.00	0.00	-1931.01	-55.82	1673.99	-3851.37	48.47	1771.30	-3792.28	301.54	1647.33	-3799.25	203.53	1686.41	56.53	1019.00	73.98	643.99	928.44	74.42	140.69
0.71000	-3378.92	149.98	-14.81	-3350.20	144.24	35.84	-3709.81	224.77	2.64	-3725.10	215.59	39.04	-3895.25	-90.70	-5.01	-3916.87	-57.02	10.65	-1837.41	-3.52	46.88	-1830.58	-12.30	82.33	-3941.68	36.66	1342.24	0.00	0.00	0.00	-1931.01	-55.82	1673.99	-3851.37	48.47	1771.30	-3810.67	301.61	1648.37	-3786.87	203.68	1685.88	55.42	1019.43	73.62	644.56	928.10	74.65	142.27
0.72000	-3378.92	149.98	-14.81	-3350.20	144.24	35.84	-3721.28	224.99	0.61	-3725.42	215.58	37.96	-3895.25	-90.70	-5.01	-3916.87	-57.02	10.65	-1837.41	-3.52	46.88	-1830.58	-12.30	82.33	-3941.68	36.66	1342.24	0.00	0.00	0.00	-1931.01	-55.82	1673.99	-3851.37	48.47	1771.30	-3788.71	301.83	1647.67	-3810.22	204.27	1685.96	55.08	1019.45	73.55	644.88	928.16	74.83	141.37
0.73000	-3378.92	149.98	-14.81	-3350.20	144.24	35.84	-3697.32	225.00	5.20	-3765.60	215.74	32.70	-3895.25	-90.70	-5.01	-3916.87	-57.02	10.65	-1837.41	-3.52	46.88	-1830.58	-12.30	82.33	-3941.68	36.66	1342.24	0.00	0.00	0.00	-1931.01	-55.82	1673.99	-3851.37	48.47	1771.30	-3768.35	301.76	1647.17	-3819.27	202.04	1686.36	54.70	1019.37	73.64	644.49	927.99	74.75	142.60
0.74000	-3378.92	149.98	-14.81	-3350.20	144.24	35.84	-3719.17	225.69	1.23	-3730.05	214.09	37.40	-3895.25	-90.70	-5.01	-3916.87	-57.02	10.65	-1837.41	-3.52	46.88	-1830.58	-12.30	82.33	-3941.68	36.66	1342.24	0.00	0.00	0.00	-1931.01	-55.82	1673.99	-3851.37	48.47	1771.30	-3799.67	301.61	1648.49	-3813.44	203.02	1686.04	55.03	1019.21	73.71	644.26	928.04	74.63	141.61
0.75000	-3378.92	149.98	-14.81	-3350.20	144.24	35.84	-3711.75	224.55	2.74	-3719.86	215.04	39.66	-3895.25	-90.70	-5.01	-3916.87	-57.02	10.65	-1837.41	-3.52	46.88	-1830.58	-12.30	82.33	-3941.68	36.66	1342.24	0.00	0.00	0.00	-1931.01	-55.82	1673.99	-3851.37	48.47	1771.30	-3802.47	300.96	1649.49	-3843.27	203.30	1688.72	55.44	1019.03	73.83	644.85	928.20	74.87	143.78
0.76000	-3378.92	149.98	-14.81	-3350.20	144.24	35.84	-3719.84	224.67	1.22	-3731.47	214.48	37.40	-3895.25	-90.70	-5.01	-3916.87	-57.02	10.65	-1837.41	-3.52	46.88	-1830.58	-12.30	82.33	-3941.68	36.66	1342.24	0.00	0.00	0.00	-1931.01	-55.82	1673.99	-3851.37	48.47	1771.30	-3767.23	300.38	1648.14	-3819.63	202.35	1687.69	55.23	1019.04	73.80	644.74	928.23	74.78	143.51
0.77000	-3378.92	149.98	-14.81	-3350.20	144.24	35.84	-3721.02	225.82	1.25	-3741.07	215.14	35.99	-3895.25	-90.70	-5.01	-3916.87	-57.02	10.65	-1837.41	-3.52	46.88	-1830.58	-12.30	82.33	-3941.68	36.66	1342.24	0.00	0.00	0.00	-1931.01	-55.82	1673.99	-3851.37	48.47	1771.30	-3807.75	301.19	1650.49	-3835.21	201.16	1688.31	54.62	1019.09	73.73	644.70	928.16	74.74	143.21
0.78000	-3378.92	149.98	-14.81	-3350.20	144.24	35.84	-3706.36	223.83	2.80	-3737.10	214.91	37.03	-3895.25	-90.70	-5.01	-3916.87	-57.02	10.65	-1837.41	-3.52	46.88	-1830.58	-12.30	82.33	-3941.68	36.66	1342.24	0.00	0.00	0.00	-1931.01	-55.82	1673.99	-3851.37	48.47	1771.30	-3798.41	300.90	1649.94	-3856.77	202.00	1687.11	55.92	1019.24	73.85	644.91	928.37	74.68	144.27
0.79000	-3378.92	149.98	-14.81	-3350.20	144.24	35.84	-3707.91	225.89	2.65	-3753.76	214.11	34.23	-3895.25	-90.70	-5.01	-3916.87	-57.02	10.65	-1837.41	-3.52	46.88	-1830.58	-12.30	82.33	-3941.68	36.66	1342.24	0.00	0.00	0.00	-1931.01	-55.82	1673.99	-3851.37	48.47	1771.30	-3787.31	299.18	1648.47	-3809.21	201.03	1687.70	55.48	1019.77	73.65	644.20	928.23	74.58	143.18
0.80000	-3378.92	149.98	-14.81	-3350.20	144.24	35.84	-3724.83	225.47	0.05	-3737.02	215.05	36.83	-3895.25	-90.70	-5.01	-3916.87	-57.02	10.65	-1837.41	-3.52	46.88	-1830.58	-12.30	82.33	-3941.68	36.66	1342.24	0.00	0.00	0.00	-1931.01	-55.82	1673.99	-3851.37	48.47	1771.30	-3791.61	298.16	1648.38	-3807.95	201.05	1686.90	54.81	1019.55	73.56	644.96	928.19	74.69	142.72
0.81000	-3378.92	149.98	-14.81	-3350.20	144.24	35.84	-3705.49	224.68	3.76	-3747.35	215.16	35.58	-3895.25	-90.70	-5.01	-3916.87	-57.02	10.65	-1837.41	-3.52	46.88	-1830.58	-12.30	82.33	-3941.68	36.66	1342.24	0.00	0.00	0.00	-1931.01	-55.82	1673.99	-3851.37	48.47	1771.30	-3817.71	299.49	1650.44	-3796.24	201.88	1686.35	54.82	1019.38	73.66	644.63	928.29	74.69	142.95
0.82000	-3378.92	149.98	-14.81	-3350.20	144.24	35.84	-3710.55	225.58	2.22	-3744.34	213.83	35.15	-3895.25	-90.70	-5.01	-3916.87	-57.02	10.65	-1837.41	-3.52	46.88	-1830.58	-12.30	82.33	-3941.68	36.66	1342.24	0.00	0.00	0.00	-1931.01	-55.82	1673.99	-3851.37	48.47	1771.30	-3801.86	299.85	1650.23	-3829.13	202.43	1686.73	55.38	1019.13	73.84	645.23	928.01	74.97	142.12
0.83000	-3378.92	149.98	-14.81	-3350.20	144.24	35.84	-3717.18	225.13	2.34	-3713.14	214.45	39.56	-3895.25	-90.70	-5.01	-3916.87	-57.02	10.65	-1837.41	-3.52	46.88	-1830.58	-12.30	82.33	-3941.68	36.66	1342.24	0.00	0.00	0.00	-1931.01	-55.82	1673.99	-3851.37	48.47	1771.30	-3806.62	299.48	1651.45	-3821.15	200.48	1688.16	56.09	1019.04	73.96	645.21	928.16	74.91	142.67
0.84000	-3378.92	149.98	-14.81	-3350.20	144.24	35.84	-3712.97	224.85	2.53	-3735.27	214.00	37.93	-3895.25	-90.70	-5.01	-3916.87	-57.02	10.65	-1837.41	-3.52	46.88	-1830.58	-12.30	82.33	-3941.68	36.66	1342.24	0.00	0.00	0.00	-1931.01	-55.82	1673.99	-3851.37	48.47	1771.30	-3801.30	299.97	1651.36	-3812.48	200.15	1687.61	55.29	1019.09	73.75	644.68	927.91	74.83	143.85
0.85000	-3378.92	149.98	-14.81	-3350.20	144.24	35.84	-3705.95	224.44	3.15	-3733.26	214.22	37.49	-3895.25	-90.70	-5.01	-3916.87	-57.02	10.65	-1837.41	-3.52	46.88	-1830.58	-12.30	82.33	-3941.68	36.66	1342.24	0.00	0.00	0.00	-1931.01	-55.82	1673.99	-3851.37	48.47	1771.30	-3812.28	299.71	1651.36	-3818.13	201.12	1687.39	55.27	1019.08	73.69	644.37	927.79	74.76	143.81
0.86000	-3378.92	149.98	-14.81	-3350.20	144.24	35.84	-3705.56	224.53	3.34	-3752.35	215.30	34.14	-3895.25	-90.70	-5.01	-3916.87	-57.02	10.65	-1837.41	-3.52	46.88	-1830.58	-12.30	82.33	-3941.68	36.66	1342.24	0.00	0.00	0.00	-1931.01	-55.82	1673.99	-3851.37	48.47	1771.30	-3785.24	299.17	1651.85	-3821.00	200.26	1686.72	56.11	1019.26	73.75	643.44	927.87	74.52	140.89
0.87000	-3378.92	149.98	-14.81	-3350.20	144.24	35.84	-3701.51	224.62	4.05	-3744.79	215.21	35.27	-3895.25	-90.70	-5.01	-3916.87	-57.02	10.65	-1837.41	-3.52	46.88	-1830.58	-12.30	82.33	-3941.68	36.66	1342.24	0.00	0.00	0.00	-1931.01	-55.82	1673.99	-3851.37	48.47	1771.30	-3801.67	297.76	1651.86	-3783.86	199.73	1684.69	55.39	1019.53	73.70	644.01	928.06	74.59	139.41
0.88000	-3378.92	149.98	-14.81	-3350.20	144.24	35.84	-3707.09	224.97	4.03	-3714.00	214.41	39.35	-3895.25	-90.70	-5.01	-3916.87	-57.02	10.65	-1837.41	-3.52	46.88	-1830.58	-12.30	82.33	-3941.68	36.66	1342.24	0.00	0.00	0.00	-1931.01	-55.82	1673.99	-3851.37	48.47	1771.30	-3785.38	295.85	1650.40	-3804.07	198.87	1686.16	55.19	1019.22	73.79	644.69	928.08	74.73	142.59
0.89000	-3378.92	149.98	-14.81	-3350.20	144.24	35.84	-3711.57	225.26	2.58	-3738.68	213.86	37.67	-3895.25	-90.70	-5.01	-3916.87	-57.02	10.65	-1837.41	-3.52	46.88	-1830.58	-12.30	82.33	-3941.68	36.66	1342.24	0.00	0.00	0.00	-1931.01	-55.82	1673.99	-3851.37	48.47	1771.30	-3777.78	295.96	1650.17	-3778.39	198.33	1685.90	55.88	1019.14	73.81	645.02	928.29	74.77	140.56
0.90000	-3378.92	149.98	-14.81	-3350.20	144.24	35.84	-3716.02	224.95	2.29	-3753.00	214.44	34.47	-3895.25	-90.70	-5.01	-3916.87	-57.02	10.65	-1837.41	-3.52	46.88	-1830.58	-12.30	82.33	-3941.68	36.66	1342.24	0.00	0.00	0.00	-1931.01	-55.82	1673.99	-3851.37	48.47	1771.30	-3763.69	296.79	1649.40	-3799.09	195.86	1685.43	55.41	1019.14	73.65	644.77	928.26	74.79	141.86
0.91000	-3378.92	149.98	-14.81	-3350.20	144.24	35.84	-3706.39	224.94	3.96	-3718.63	214.15	39.15	-3895.25	-90.70	-5.01	-3916.87	-57.02	10.65	-1837.41	-3.52	46.88	-1830.58	-12.30	82.33	-3941.68	36.66	1342.24	0.00	0.00	0.00	-1931.01	-55.82	1673.99	-3851.37	48.47	1771.30	-3782.81	296.94	1649.79	-3778.53	195.86	1684.22	55.30	1019.12	73.71	644.67	928.05	74.79	142.96
0.92000	-3378.92	149.98	-14.81	-3350.20	144.24	35.84	-3722.91	224.56	1.55	-3739.88	215.25	36.98	-3895.25	-90.70	-5.01	-3916.87	-57.02	10.65	-1837.41	-3.52	46.88	-1830.58	-12.30	82.33	-3941.68	36.66	1342.24	0.00	0.00	0.00	-1931.01	-55.82	1673.99	-3851.37	48.47	1771.30	-3773.07	294.91	1649.75	-3798.79	196.36	1684.73	55.43	1019.40	73.70	644.02	927.96	74.62	142.86
0.93000	-3378.92	149.98	-14.81	-3350.20	144.24	35.84	-3727.84	225.75	0.05	-3741.97	214.84	35.86	-3895.25	-90.70	-5.01	-3916.87	-57.02	10.65	-1837.41	-3.52	46.88	-1830.58	-12.30	82.33	-3941.68	36.66	1342.24	0.00	0.00	0.00	-1931.01	-55.82	1673.99	-3851.37	48.47	1771.30	-3801.79	295.77	1650.81	-3783.98	196.05	1686.01	54.00	1019.71	73.39	644.93	927.90	74.89	143.68
0.94000	-3378.92	149.98	-14.81	-3350.20	144.24	35.84	-3726.96	224.91	0.41	-3732.89	215.38	37.67	-3895.25	-90.70	-5.01	-3916.87	-57.02	10.65	-1837.41	-3.52	46.88	-1830.58	-12.30	82.33	-3941.68	36.66	1342.24	0.00	0.00	0.00	-1931.01	-55.82	1673.99	-3851.37	48.47	1771.30	-3803.97	294.86	1650.20	-3779.62	195.14	1686.35	55.53	1019.47	73.74	644.71	928.34	74.69	139.09
0.95000	-3378.92	149.98	-14.81	-3350.20	144.24	35.84	-3705.41	225.07	4.14	-3734.78	214.21	37.55	-3895.25	-90.70	-5.01	-3916.87	-57.02	10.65	-1837.41	-3.52	46.88	-1830.58	-12.30	82.33	-3941.68	36.66	1342.24	0.00	0.00	0.00	-1931.01	-55.82	1673.99	-3851.37	48.47	1771.30	-3791.78	295.42	1650.75	-3809.68	198.18	1686.81	55.29	1019.39	73.68	644.63	928.31	74.64	139.01
0.96000	-3378.92	149.98	-14.81	-3350.20	144.24	35.84	-3714.88	224.81	2.04	-3760.88	213.77	32.90	-3895.25	-90.70	-5.01	-3916.87	-57.02	10.65	-1837.41	-3.52	46.88	-1830.58	-12.30	82.33	-3941.68	36.66	1342.24	0.00	0.00	0.00	-1931.01	-55.82	1673.99	-3851.37	48.47	1771.30	-3782.29	294.08	1650.49	-3795.33	196.94	1685.02	54.64	1019.42	73.48	644.47	928.33	74.61	141.55
0.97000	-3378.92	149.98	-14.81	-3350.20	144.24	35.84	-3697.70	224.81	4.54	-3737.67	214.42	36.24	-3895.25	-90.70	-5.01	-3916.87	-57.02	10.65	-1837.41	-3.52	46.88	-1830.58	-12.30	82.33	-3941.68	36.66	1342.24	0.00	0.00	0.00	-1931.01	-55.82	1673.99	-3851.37	48.47	1771.30	-3798.76	295.33	1650.57	-3800.95	196.03	1685.62	54.59	1019.23	73.64	645.09	928.17	74.72	144.31
0.98000	-3378.92	149.98	-14.81	-3350.20	144.24	35.84	-3708.43	225.23	2.93	-3734.53	214.04	37.02	-3895.25	-90.70	-5.01	-3916.87	-57.02	10.65	-1837.41	-3.52	46.88	-1830.58	-12.30	82.33	-3941.68	36.66	1342.24	0.00	0.00	0.00	-1931.01	-55.82	1673.99	-3851.37	48.47	1771.30	-3779.61	294.94	1650.02	-3797.83	197.15	1685.40	55.52	1019.24	73.75	645.19	928.16	74.79	143.64
0.99000	-3378.92	149.98	-14.81	-3350.20	144.24	35.84	-3707.89	224.77	3.28	-3742.02	213.87	36.96	-3895.25	-90.70	-5.01	-3916.87	-57.02	10.65	-1837.41	-3.52	46.88	-1830.58	-12.30	82.33	-3941.68	36.66	1342.24	0.00	0.00	0.00	-1931.01	-55.82	1673.99	-3851.37	48.47	1771.30	-3771.91	293.61	1650.02	-3773.19	195.52	1683.84	54.86	1019.40	73.66	644.26	928.11	74.66	143.93
1.00000	-3378.92	149.98	-14.81	-3350.20	144.24	35.84	-3706.69	225.05	3.53	-3747.52	214.35	36.22	-3895.25	-90.70	-5.01	-3916.87	-57.02	10.65	-1837.41	-3.52	46.88	-1830.58	-12.30	82.33	-3941.68	36.66	1342.24	0.00	0.00	0.00	-1931.01	-55.82	1673.99	-3851.37	48.47	1771.30	-3784.25	293.73	1649.79	-3804.59	193.64	1686.29	55.72	1018.95	73.91	645.01	927.93	74.79	143.14
1.01000	-3378.92	149.98	-14.81	-3350.20	144.24	35.84	-3707.04	224.72	3.40	-3765.81	214.33	33.44	-3895.25	-90.70	-5.01	-3916.87	-57.02	10.65	-1837.41	-3.52	46.88	-1830.58	-12.30	82.33	-3941.68	36.66	1342.24	0.00	0.00	0.00	-1931.01	-55.82	1673.99	-3851.37	48.47	1771.30	-3799.16	293.88	1650.57	-3808.75	193.91	1686.41	55.90	1019.25	73.87	645.26	927.97	74.93	141.80
1.02000	-3378.92	149.98	-14.81	-3350.20	144.24	35.84	-3703.54	224.88	3.99	-3737.82	214.48	36.64	-3895.25	-90.70	-5.01	-3916.87	-57.02	10.65	-1837.41	-3.52	46.88	-1830.58	-12.30	82.33	-3941.68	36.66	1342.24	0.00	0.00	0.00	-1931.01	-55.82	1673.99	-3851.37	48.47	1771.30	-3786.82	293.89	1649.53	-3789.75	194.27	1686.07	55.32	1019.44	73.61	644.60	927.87	74.86	140.21
1.03000	-3378.92	149.98	-14.81	-3350.20	144.24	35.84	-3720.01	225.66	1.19	-3739.07	214.12	37.19	-3895.25	-90.70	-5.01	-3916.87	-57.02	10.65	-1837.41	-3.52	46.88	-1830.58	-12.30	82.33	-3941.68	36.66	1342.24	0.00	0.00	0.00	-1931.01	-55.82	1673.99	-3851.37	48.47	1771.30	-3757.02	291.46	1649.33	-3813.13	192.26	1687.42	54.72	1019.06	73.61	644.56	928.23	74.70	143.86
1.04000	-3378.92	149.98	-14.81	-3350.20	144.24	35.84	-3705.30	224.39	3.19	-3725.64	213.36	38.13	-3895.25	-90.70	-5.01	-3916.87	-57.02	10.65	-1837.41	-3.52	46.88	-1830.58	-12.30	82.33	-3941.68	36.66	1342.24	0.00	0.00	0.00	-1931.01	-55.82	1673.99	-3851.37	48.47	1771.30	-3781.79	291.48	1650.70	-3812.74	194.02	1685.90	55.06	1019.36	73.60	644.57	928.29	74.63	143.50
1.05000	-3378.92	149.98	-14.81	-3350.20	144.24	35.84	-3731.15	224.91	-0.11	-3738.46	213.70	36.16	-3895.25	-90.70	-5.01	-3916.87	-57.02	10.65	-1837.41	-3.52	46.88	-1830.58	-12.30	82.33	-3941.68	36.66	1342.24	0.00	0.00	0.00	-1931.01	-55.82	1673.99	-3851.37	48.47	1771.30	-3793.15	290.63	1650.87	-3767.12	194.02	1683.79	54.64	1019.43	73.50	644.94	928.18	74.80	143.46
1.06000	-3378.92	149.98	-14.81	-3350.20	144.24	35.84	-3724.63	224.37	0.80	-3755.30	214.50	34.21	-3895.25	-90.70	-5.01	-3916.87	-57.02	10.65	-1837.41	-3.52	46.88	-1830.58	-12.30	82.33	-3941.68	36.66	1342.24	0.00	0.00	0.00	-1931.01	-55.82	1673.99	-3851.37	48.47	1771.30	-3784.41	290.69	1652.81	-3780.47	191.79	1684.57	54.70	1019.78	73.40	644.39	927.93	74.83	143.46
1.07000	-3378.92	149.98	-14.81	-3350.20	144.24	35.84	-3737.72	224.99	-1.37	-3723.93	213.79	37.80	-3895.25	-90.70	-5.01	-3916.87	-57.02	10.65	-1837.41	-3.52	46.88	-1830.58	-12.30	82.33	-3941.68	36.66	1342.24	0.00	0.00	0.00	-1931.01	-55.82	1673.99	-3851.37	48.47	1771.30	-3767.58	289.37	1650.95	-3780.60	191.31	1684.93	55.64	1018.86	73.82	645.23	927.95	74.94	142.39
1.08000	-3378.92	149.98	-14.81	-3350.20	144.24	35.84	-3701.21	225.16	4.69	-3728.58	213.57	38.46	-3895.25	-90.70	-5.01	-3916.87	-57.02	10.65	-1837.41	-3.52	46.88	-1830.58	-12.30	82.33	-3941.68	36.66	1342.24	0.00	0.00	0.00	-1931.01	-55.82	1673.99	-3851.37	48.47	1771.30	-3757.37	287.95	1648.98	-3777.94	190.38	1684.73	54.99	1019.19	73.67	644.57	928.25	74.72	143.28
1.09000	-3378.92	149.98	-14.81	-3350.20	144.24	35.84	-3708.13	225.62	3.77	-3717.44	214.27	39.36	-3895.25	-90.70	-5.01	-3916.87	-57.02	10.65	-1837.41	-3.52	46.88	-1830.58	-12.30	82.33	-3941.68	36.66	1342.24	0.00	0.00	0.00	-1931.01	-55.82	1673.99	-3851.37	48.47	1771.30	-3780.52	289.50	1651.16	-3795.92	191.67	1686.87	55.16	1019.43	73.70	645.07	928.02	74.88	142.78
1.10000	-3378.92	149.98	-14.81	-3350.20	144.24	35.84	-3714.01	225.06	2.79	-3727.05	212.69	38.19	-3895.25	-90.70	-5.01	-3916.87	-57.02	10.65	-1837.41	-3.52	46.88	-1830.58	-12.30	82.33	-3941.68	36.66	1342.24	0.00	0.00	0.00	-1931.01	-55.82	1673.99	-3851.37	48.47	1771.30	-3758.88	289.27	1650.08	-3800.79	190.62	1686.20	55.27	1019.52	73.60	643.84	928.36	74.50	143.13
1.11000	-3378.92	149.98	-14.81	-3350.20	144.24	35.84	-3693.48	224.22	4.89	-3721.86	213.57	39.39	-3895.25	-90.70	-5.01	-3916.87	-57.02	10.65	-1837.41	-3.52	46.88	-1830.58	-12.30	82.33	-3941.68	36.66	1342.24	0.00	0.00	0.00	-1931.01	-55.82	1673.99	-3851.37	48.47	1771.30	-3767.20	288.44	1650.94	-3797.65	189.92	1685.43	55.16	1019.67	73.53	644.91	928.11	74.81	143.30
1.12000	-3378.92	149.98	-14.81	-3350.20	144.24	35.84	-3730.21	225.50	-0.16	-3737.59	212.94	36.22	-3895.25	-90.70	-5.01	-3916.87	-57.02	10.65	-1837.41	-3.52	46.88	-1830.58	-12.30	82.33	-3941.68	36.66	1342.24	0.00	0.00	0.00	-1931.01	-55.82	1673.99	-3851.37	48.47	1771.30	-3763.14	287.34	1651.96	-3807.07	190.22	1687.07	55.64	1019.31	73.88	644.80	927.99	74.85	144.41
1.13000	-3378.92	149.98	-14.81	-3350.20	144.24	35.84	-3704.53	225.50	3.45	-3733.84	214.27	36.62	-3895.25	-90.70	-5.01	-3916.87	-57.02	10.65	-1837.41	-3.52	46.88	-1830.58	-12.30	82.33	-3941.68	36.66	1342.24	0.00	0.00	0.00	-1931.01	-55.82	1673.99	-3851.37	48.47	1771.30	-3772.28	287.93	1653.05	-3789.15	188.81	1687.44	55.99	1018.83	74.07	644.62	928.20	74.70	143.47
1.14000	-3378.92	149.98	-14.81	-3350.20	144.24	35.84	-3728.11	225.13	-0.53	-3747.86	212.83	32.97	-3895.25	-90.70	-5.01	-3916.87	-57.02	10.65	-1837.41	-3.52	46.88	-1830.58	-12.30	82.33	-3941.68	36.66	1342.24	0.00	0.00	0.00	-1931.01	-55.82	1673.99	-3851.37	48.47	1771.30	-3766.88	287.35	1652.31	-3788.29	187.85	1685.89	54.85	1019.28	73.63	644.72	927.93	74.78	144.55
1.15000	-3378.92	149.98	-14.81	-3350.20	144.24	35.84	-3722.07	225.57	0.74	-3713.06	214.45	38.74	-3895.25	-90.70	-5.01	-3916.87	-57.02	10.65	-1837.41	-3.52	46.88	-1830.58	-12.30	82.33	-3941.68	36.66	1342.24	0.00	0.00	0.00	-1931.01	-55.82	1673.99	-3851.37	48.47	1771.30	-3768.91	287.22	1653.05	-3804.01	187.53	1687.49	55.84	1018.97	73.88	644.90	927.83	74.91	143.48
1.16000	-3378.92	149.98	-14.81	-3350.20	144.24	35.84	-3720.15	225.21	1.69	-3729.29	213.23	36.87	-3895.25	-90.70	-5.01	-3916.87	-57.02	10.65	-1837.41	-3.52	46.88	-1830.58	-12.30	82.33	-3941.68	36.66	1342.24	0.00	0.00	0.00	-1931.01	-55.82	1673.99	-3851.37	48.47	1771.30	-3790.15	287.32	1654.61	-3776.79	187.59	1686.03	55.48	1018.96	73.87	644.78	927.86	74.85	140.33
1.17000	-3378.92	149.98	-14.81	-3350.20	144.24	35.84	-3731.30	225.21	0.88	-3739.43	212.53	36.75	-3895.25	-90.70	-5.01	-3916.87	-57.02	10.65	-1837.41	-3.52	46.88	-1830.58	-12.30	82.33	-3941.68	36.66	1342.24	0.00	0.00	0.00	-1931.01	-55.82	1673.99	-3851.37	48.47	1771.30	-3785.57	287.63	1654.87	-3812.32	188.55	1688.25	55.95	1018.92	73.94	645.51	927.94	74.96	142.10
1.18000	-3378.92	149.98	-14.81	-3350.20	144.24	35.84	-3696.32	224.96	4.68	-3734.38	213.90	35.55	-3895.25	-90.70	-5.01	-3916.87	-57.02	10.65	-1837.41	-3.52	46.88	-1830.58	-12.30	82.33	-3941.68	36.66	1342.24	0.00	0.00	0.00	-1931.01	-55.82	1673.99	-3851.37	48.47	1771.30	-3772.83	285.43	1655.08	-3795.95	187.95	1687.40	54.88	1019.49	73.65	644.97	928.30	74.67	144.79
1.19000	-3378.92	149.98	-14.81	-3350.20	144.24	35.84	-3703.94	226.10	4.12	-3722.88	214.11	37.50	-3895.25	-90.70	-5.01	-3916.87	-57.02	10.65	-1837.41	-3.52	46.88	-1830.58	-12.30	82.33	-3941.68	36.66	1342.24	0.00	0.00	0.00	-1931.01	-55.82	1673.99	-3851.37	48.47	1771.30	-3782.35	284.81	1654.81	-3801.57	187.04	1688.59	54.93	1019.38	73.79	644.73	928.15	74.81	146.70
1.20000	-3378.92	149.98	-14.81	-3350.20	144.24	35.84	-3719.89	225.71	1.34	-3721.60	213.07	37.85	-3895.25	-90.70	-5.01	-3916.87	-57.02	10.65	-1837.41	-3.52	46.88	-1830.58	-12.30	82.33	-3941.68	36.66	1342.24	0.00	0.00	0.00	-1931.01	-55.82	1673.99	-3851.37	48.47	1771.30	-3782.71	285.24	1655.78	-3763.04	185.30	1685.55	54.95	1019.39	73.80	644.13	928.35	74.53	143.71
1.21000	-3378.92	149.98	-14.81	-3350.20	144.24	35.84	-3714.03	226.34	2.18	-3712.98	212.46	38.48	-3895.25	-90.70	-5.01	-3916.87	-57.02	10.65	-1837.41	-3.52	46.88	-1830.58	-12.30	82.33	-3941.68	36.66	1342.24	0.00	0.00	0.00	-1931.01	-55.82	1673.99	-3851.37	48.47	1771.30	-3783.68	283.74	1656.43	-3792.33	185.62	1688.37	55.70	1018.90	73.90	644.66	928.21	74.73	142.30
1.22000	-3378.92	149.98	-14.81	-3350.20	144.24	35.84	-3712.09	225.33	2.43	-3722.90	213.74	36.26	-3895.25	-90.70	-5.01	-3916.87	-57.02	10.65	-1837.41	-3.52	46.88	-1830.58	-12.30	82.33	-3941.68	36.66	1342.24	0.00	0.00	0.00	-1931.01	-55.82	1673.99	-3851.37	48.47	1771.30	-3778.35	283.11	1655.98	-3779.22	184.33	1687.30	55.15	1018.89	73.80	644.06	928.05	74.70	142.45
1.23000	-3378.92	149.98	-14.81	-3350.20	144.24	35.84	-3704.65	225.08	3.39	-3727.64	213.10	35.89	-3895.25	-90.70	-5.01	-3916.87	-57.02	10.65	-1837.41	-3.52	46.88	-1830.58	-12.30	82.33	-3941.68	36.66	1342.24	0.00	0.00	0.00	-1931.01	-55.82	1673.99	-3851.37	48.47	1771.30	-3756.64	283.27	1656.45	-3771.92	182.44	1686.97	54.15	1019.54	73.43	644.87	927.86	74.92	141.90
1.24000	-3378.92	149.98	-14.81	-3350.20	144.24	35.84	-3703.81	224.86	4.15	-3748.31	212.24	33.38	-3895.25	-90.70	-5.01	-3916.87	-57.02	10.65	-1837.41	-3.52	46.88	-1830.58	-12.30	82.33	-3941.68	36.66	1342.24	0.00	0.00	0.00	-1931.01	-55.82	1673.99	-3851.37	48.47	1771.30	-3770.59	283.03	1656.77	-3800.25	183.24	1687.81	55.46	1019.10	73.77	645.01	927.97	74.91	142.14
1.25000	-3378.92	149.98	-14.81	-3350.20	144.24	35.84	-3702.47	224.64	3.69	-3711.42	212.62	38.54	-3895.25	-90.70	-5.01	-3916.87	-57.02	10.65	-1837.41	-3.52	46.88	-1830.58	-12.30	82.33	-3941.68	36.66	1342.24	0.00	0.00	0.00	-1931.01	-55.82	1673.99	-3851.37	48.47	1771.30	-3749.60	280.22	1655.90	-3799.64	181.65	1689.16	54.18	1019.66	73.47	644.50	928.21	74.63	142.70
1.26000	-3378.92	149.98	-14.81	-3350.20	144.24	35.84	-3713.05	224.70	2.89	-3750.58	212.66	32.18	-3895.25	-90.70	-5.01	-3916.87	-57.02	10.65	-1837.41	-3.52	46.88	-1830.58	-12.30	82.33	-3941.68	36.66	1342.24	0.00	0.00	0.00	-1931.01	-55.82	1673.99	-3851.37	48.47	1771.30	-3750.62	281.83	1656.59	-3800.19	180.76	1689.26	54.05	1019.60	73.43	645.15	928.01	74.80	142.58
1.27000	-3378.92	149.98	-14.81	-3350.20	144.24	35.84	-3708.59	224.05	2.72	-3712.52	211.54	38.28	-3895.25	-90.70	-5.01	-3916.87	-57.02	10.65	-1837.41	-3.52	46.88	-1830.58	-12.30	82.33	-3941.68	36.66	1342.24	0.00	0.00	0.00	-1931.01	-55.82	1673.99	-3851.37	48.47	1771.30	-3761.51	281.36	1657.42	-3774.88	180.68	1688.52	55.72	1019.33	73.82	645.11	928.45	74.74	143.83
1.28000	-3378.92	149.98	-14.81	-3350.20	144.24	35.84	-3712.96	224.57	2.64	-3739.79	211.97	33.01	-3895.25	-90.70	-5.01	-3916.87	-57.02	10.65	-1837.41	-3.52	46.88	-1830.58	-12.30	82.33	-3941.68	36.66	1342.24	0.00	0.00	0.00	-1931.01	-55.82	1673.99	-3851.37	48.47	1771.30	-3756.33	280.25	1658.03	-3775.25	180.01	1687.56	55.52	1019.21	73.68	645.11	928.44	74.77	145.24
1.29000	-3378.92	149.98	-14.81	-3350.20	144.24	35.84	-3700.34	224.94	5.29	-3721.89	211.26	35.82	-3895.25	-90.70	-5.01	-3916.87	-57.02	10.65	-1837.41	-3.52	46.88	-1830.58	-12.30	82.33	-3941.68	36.66	1342.24	0.00	0.00	0.00	-1931.01	-55.82	1673.99	-3851.37	48.47	1771.30	-3780.63	279.36	1659.23	-3783.29	179.81	1688.08	54.56	1019.42	73.52	644.68	928.09	74.73	144.72
1.30000	-3378.92	149.98	-14.81	-3350.20	144.24	35.84	-3707.29	224.87	2.62	-3732.99	211.17	34.76	-3895.25	-90.70	-5.01	-3916.87	-57.02	10.65	-1837.41	-3.52	46.88	-1830.58	-12.30	82.33	-3941.68	36.66	1342.24	0.00	0.00	0.00	-1931.01	-55.82	1673.99	-3851.37	48.47	1771.30	-3754.13	278.52	1658.23	-3785.51	180.88	1688.19	54.16	1019.69	73.28	644.91	928.01	74.78	147.45
1.31000	-3378.92	149.98	-14.81	-3350.20	144.24	35.84	-3703.37	225.62	3.84	-3716.12	211.16	35.35	-3895.25	-90.70	-5.01	-3916.87	-57.02	10.65	-1837.41	-3.52	46.88	-1830.58	-12.30	82.33	-3941.68	36.66	1342.24	0.00	0.00	0.00	-1931.01	-55.82	1673.99	-3851.37	48.47	1771.30	-3775.07	278.60	1658.07	-3749.56	179.02	1686.82	55.99	1018.83	73.99	644.94	927.98	74.78	143.34
1.32000	-3378.92	149.98	-14.81	-3350.20	144.24	35.84	-3708.63	224.74	3.04	-3738.57	211.82	33.61	-3895.25	-90.70	-5.01	-3916.87	-57.02	10.65	-1837.41	-3.52	46.88	-1830.58	-12.30	82.33	-3941.68	36.66	1342.24	0.00	0.00	0.00	-1931.01	-55.82	1673.99	-3851.37	48.47	1771.30	-3770.01	276.76	1657.77	-3767.41	176.21	1685.80	55.86	1018.90	73.86	644.68	928.29	74.64	140.84
1.33000	-3378.92	149.98	-14.81	-3350.20	144.24	35.84	-3713.13	225.54	1.95	-3717.34	211.07	36.32	-3895.25	-90.70	-5.01	-3916.87	-57.02	10.65	-1837.41	-3.52	46.88	-1830.58	-12.30	82.33	-3941.68	36.66	1342.24	0.00	0.00	0.00	-1931.01	-55.82	1673.99	-3851.37	48.47	1771.30	-3808.28	276.57	1659.30	-3780.90	177.15	1686.87	55.56	1018.81	73.87	645.01	928.02	74.96	142.11
1.34000	-3378.92	149.98	-14.81	-3350.20	144.24	35.84	-3707.32	225.31	2.82	-3707.16	210.97	36.83	-3895.25	-90.70	-5.01	-3916.87	-57.02	10.65	-1837.41	-3.52	46.88	-1830.58	-12.30	82.33	-3941.68	36.66	1342.24	0.00	0.00	0.00	-1931.01	-55.82	1673.99	-3851.37	48.47	1771.30	-3745.18	275.70	1654.96	-3774.79	176.44	1686.58	55.28	1018.92	73.93	644.97	928.16	74.89	139.49
1.35000	-3378.92	149.98	-14.81	-3350.20	144.24	35.84	-3705.47	225.27	3.69	-3716.61	210.33	36.63	-3895.25	-90.70	-5.01	-3916.87	-57.02	10.65	-1837.41	-3.52	46.88	-1830.58	-12.30	82.33	-3941.68	36.66	1342.24	0.00	0.00	0.00	-1931.01	-55.82	1673.99	-3851.37	48.47	1771.30	-3751.04	275.35	1657.67	-3773.29	175.55	1685.24	55.73	1019.20	73.87	644.50	928.15	74.71	137.02
1.36000	-3378.92	149.98	-14.81	-3350.20	144.24	35.84	-3715.70	225.37	1.81	-3719.97	210.48	34.93	-3895.25	-90.70	-5.01	-3916.87	-57.02	10.65	-1837.41	-3.52	46.88	-1830.58	-12.30	82.33	-3941.68	36.66	1342.24	0.00	0.00	0.00	-1931.01	-55.82	1673.99	-3851.37	48.47	1771.30	-3753.88	273.73	1658.21	-3759.68	175.70	1683.84	55.70	1019.05	73.78	644.23	928.18	74.65	142.73
1.37000	-3378.92	149.98	-14.81	-3350.20	144.24	35.84	-3680.45	224.40	7.83	-3700.66	209.49	38.84	-3895.25	-90.70	-5.01	-3916.87	-57.02	10.65	-1837.41	-3.52	46.88	-1830.58	-12.30	82.33	-3941.68	36.66	1342.24	0.00	0.00	0.00	-1931.01	-55.82	1673.99	-3851.37	48.47	1771.30	-3753.12	273.26	1657.83	-3783.97	173.85	1684.59	55.70	1019.21	73.76	644.90	927.99	74.88	140.14
1.38000	-3378.92	149.98	-14.81	-3350.20	144.24	35.84	-3695.56	225.39	5.38	-3710.39	209.01	37.15	-3895.25	-90.70	-5.01	-3916.87	-57.02	10.65	-1837.41	-3.52	46.88	-1830.58	-12.30	82.33	-3941.68	36.66	1342.24	0.00	0.00	0.00	-1931.01	-55.82	1673.99	-3851.37	48.47	1771.30	-3776.27	271.88	1659.55	-3789.53	175.60	1684.83	57.18	1018.59	74.34	645.17	927.96	74.84	139.42
1.39000	-3378.92	149.98	-14.81	-3350.20	144.24	35.84	-3709.56	224.71	3.65	-3704.18	210.15	37.50	-3895.25	-90.70	-5.01	-3916.87	-57.02	10.65	-1837.41	-3.52	46.88	-1830.58	-12.30	82.33	-3941.68	36.66	1342.24	0.00	0.00	0.00	-1931.01	-55.82	1673.99	-3851.37	48.47	1771.30	-3778.55	270.90	1659.87	-3779.33	177.17	1685.58	56.28	1018.82	74.07	644.90	928.21	74.70	141.12
1.40000	-3378.92	149.98	-14.81	-3350.20	144.24	35.84	-3719.20	224.34	1.39	-3712.40	209.91	36.94	-3895.25	-90.70	-5.01	-3916.87	-57.02	10.65	-1837.41	-3.52	46.88	-1830.58	-12.30	82.33	-3941.68	36.66	1342.24	0.00	0.00	0.00	-1931.01	-55.82	1673.99	-3851.37	48.47	1771.30	-3780.78	269.92	1660.19	-3762.02	175.22	1683.72	55.74	1019.24	73.73	644.85	928.16	74.77	144.38
1.41000	-3378.92	149.98	-14.81	-3350.20	144.24	35.84	-3724.30	224.70	0.58	-3724.71	208.86	33.14	-3895.25	-90.70	-5.01	-3916.87	-57.02	10.65	-1837.41	-3.52	46.88	-1830.58	-12.30	82.33	-3941.68	36.66	1342.24	0.00	0.00	0.00	-1931.01	-55.82	1673.99	-3851.37	48.47	1771.30	-3782.97	268.96	1660.51	-3739.52	173.82	1681.99	55.48	1019.34	73.66	644.69	928.13	74.73	141.58
1.42000	-3378.92	149.98	-14.81	-3350.20	144.24	35.84	-3729.43	225.31	0.18	-3725.79	210.16	33.58	-3895.25	-90.70	-5.01	-3916.87	-57.02	10.65	-1837.41	-3.52	46.88	-1830.58	-12.30	82.33	-3941.68	36.66	1342.24	0.00	0.00	0.00	-1931.01	-55.82	1673.99	-3851.37	48.47	1771.30	-3785.10	268.02	1660.82	-3765.38	174.51	1681.64	55.15	1019.03	73.76	644.43	928.08	74.69	142.14
1.43000	-3378.92	149.98	-14.81	-3350.20	144.24	35.84	-3689.25	223.94	6.07	-3717.78	210.05	35.73	-3895.25	-90.70	-5.01	-3916.87	-57.02	10.65	-1837.41	-3.52	46.88	-1830.58	-12.30	82.33	-3941.68	36.66	1342.24	0.00	0.00	0.00	-1931.01	-55.82	1673.99	-3851.37	48.47	1771.30	-3787.19	267.08	1661.13	-3770.47	175.26	1682.45	55.29	1019.15	73.72	644.53	928.26	74.67	143.97
1.44000	-3378.92	149.98	-14.81	-3350.20	144.24	35.84	-3722.40	224.44	1.39	-3697.56	207.99	38.08	-3895.25	-90.70	-5.01	-3916.87	-57.02	10.65	-1837.41	-3.52	46.88	-1830.58	-12.30	82.33	-3941.68	36.66	1342.24	0.00	0.00	0.00	-1931.01	-55.82	1673.99	-3851.37	48.47	1771.30	-3789.24	266.15	1661.43	-3760.20	174.30	1681.66	56.49	1019.04	74.11	644.95	928.16	74.83	142.90
1.45000	-3378.92	149.98	-14.81	-3350.20	144.24	35.84	-3722.50	224.58	1.35	-3705.73	208.73	36.50	-3895.25	-90.70	-5.01	-3916.87	-57.02	10.65	-1837.41	-3.52	46.88	-1830.58	-12.30	82.33	-3941.68	36.66	1342.24	0.00	0.00	0.00	-1931.01	-55.82	1673.99	-3851.37	48.47	1771.30	-3791.24	265.23	1661.74	-3750.10	174.53	1681.13	56.02	1019.22	73.96	644.97	928.12	74.89	140.61
1.46000	-3378.92	149.98	-14.81	-3350.20	144.24	35.84	-3707.71	224.69	3.78	-3735.76	209.24	31.74	-3895.25	-90.70	-5.01	-3916.87	-57.02	10.65	-1837.41	-3.52	46.88	-1830.58	-12.30	82.33	-3941.68	36.66	1342.24	0.00	0.00	0.00	-1931.01	-55.82	1673.99	-3851.37	48.47	1771.30	-3793.19	264.32	1662.03	-3781.83	174.49	1682.00	55.67	1019.49	73.80	644.44	928.24	74.71	143.50
1.47000	-3378.92	149.98	-14.81	-3350.20	144.24	35.84	-3705.92	224.70	3.63	-3682.42	208.91	41.23	-3895.25	-90.70	-5.01	-3916.87	-57.02	10.65	-1837.41	-3.52	46.88	-1830.58	-12.30	82.33	-3941.68	36.66	1342.24	0.00	0.00	0.00	-1931.01	-55.82	1673.99	-3851.37	48.47	1771.30	-3795.09	263.43	1662.33	-3769.37	175.72	1680.76	55.40	1019.15	73.80	644.62	928.17	74.80	141.84
1.48000	-3378.92	149.98	-14.81	-3350.20	144.24	35.84	-3697.42	224.93	4.71	-3691.08	209.63	38.35	-3895.25	-90.70	-5.01	-3916.87	-57.02	10.65	-1837.41	-3.52	46.88	-1830.58	-12.30	82.33	-3941.68	36.66	1342.24	0.00	0.00	0.00	-1931.01	-55.82	1673.99	-3851.37	48.47	1771.30	-3796.95	262.54	1662.62	-3762.18	175.77	1680.73	55.55	1019.04	73.86	644.54	928.13	74.67	140.21
1.49000	-3378.92	149.98	-14.81	-3350.20	144.24	35.84	-3712.97	225.00	3.01	-3712.24	209.34	35.82	-3895.25	-90.70	-5.01	-3916.87	-57.02	10.65	-1837.41	-3.52	46.88	-1830.58	-12.30	82.33	-3941.68	36.66	1342.24	0.00	0.00	0.00	-1931.01	-55.82	1673.99	-3851.37	48.47	1771.30	-3798.76	261.67	1662.91	-3761.85	176.03	1680.18	54.89	1019.60	73.59	644.50	928.31	74.67	142.90
1.50000	-3378.92	149.98	-14.81	-3350.20	144.24	35.84	-3715.17	224.07	2.79	-3723.20	209.78	33.58	-3895.25	-90.70	-5.01	-3916.87	-57.02	10.65	-1837.41	-3.52	46.88	-1830.58	-12.30	82.33	-3941.68	36.66	1342.24	0.00	0.00	0.00	-1931.01	-55.82	1673.99	-3851.37	48.47	1771.30	-3800.53	260.80	1663.19	-3757.31	177.49	1680.86	54.90	1019.13	73.69	644.50	928.16	74.74	143.89
1.51000	-3378.92	149.98	-14.81	-3350.20	144.24	35.84	-3717.75	224.18	1.72	-3698.30	208.26	38.21	-3895.25	-90.70	-5.01	-3916.87	-57.02	10.65	-1837.41	-3.52	46.88	-1830.58	-12.30	82.33	-3941.68	36.66	1342.24	0.00	0.00	0.00	-1931.01	-55.82	1673.99	-3851.37	48.47	1771.30	-3802.25	259.95	1663.47	-3742.83	178.17	1680.59	54.66	1019.21	73.70	645.02	928.32	74.77	141.96
1.52000	-3378.92	149.98	-14.81	-3350.20	144.24	35.84	-3717.14	224.74	1.65	-3691.15	207.46	38.16	-3895.25	-90.70	-5.01	-3916.87	-57.02	10.65	-1837.41	-3.52	46.88	-1830.58	-12.30	82.33	-3941.68	36.66	1342.24	0.00	0.00	0.00	-1931.01	-55.82	1673.99	-3851.37	48.47	1771.30	-3803.93	259.10	1663.75	-3753.15	178.35	1680.84	55.08	1019.06	73.77	644.71	928.10	74.74	139.40
1.53000	-3378.92	149.98	-14.81	-3350.20	144.24	35.84	-3703.99	224.22	4.32	-3703.24	207.58	36.30	-3895.25	-90.70	-5.01	-3916.87	-57.02	10.65	-1837.41	-3.52	46.88	-1830.58	-12.30	82.33	-3941.68	36.66	1342.24	0.00	0.00	0.00	-1931.01	-55.82	1673.99	-3851.37	48.47	1771.30	-3805.56	258.27	1664.03	-3761.38	178.78	1680.62	55.68	1018.92	73.90	645.16	928.10	74.80	138.52
1.54000	-3378.92	149.98	-14.81	-3350.20	144.24	35.84	-3693.49	224.77	6.14	-3707.84	209.25	36.51	-3895.25	-90.70	-5.01	-3916.87	-57.02	10.65	-1837.41	-3.52	46.88	-1830.58	-12.30	82.33	-3941.68	36.66	1342.24	0.00	0.00	0.00	-1931.01	-55.82	1673.99	-3851.37	48.47	1771.30	-3807.14	257.44	1664.30	-3751.78	180.61	1681.35	54.97	1019.15	73.65	645.45	928.21	74.81	140.79
1.55000	-3378.92	149.98	-14.81	-3350.20	144.24	35.84	-3694.56	224.10	5.61	-3730.64	208.78	32.48	-3895.25	-90.70	-5.01	-3916.87	-57.02	10.65	-1837.41	-3.52	46.88	-1830.58	-12.30	82.33	-3941.68	36.66	1342.24	0.00	0.00	0.00	-1931.01	-55.82	1673.99	-3851.37	48.47	1771.30	-3808.68	256.63	1664.57	-3732.57	183.25	1680.74	55.81	1019.00	73.86	644.66	928.14	74.70	141.94
1.56000	-3378.92	149.98	-14.81	-3350.20	144.24	35.84	-3718.84	224.29	1.84	-3715.93	207.71	34.45	-3895.25	-90.70	-5.01	-3916.87	-57.02	10.65	-1837.41	-3.52	46.88	-1830.58	-12.30	82.33	-3941.68	36.66	1342.24	0.00	0.00	0.00	-1931.01	-55.82	1673.99	-3851.37	48.47	1771.30	-3810.17	255.82	1664.83	-3744.56	183.99	1680.93	55.99	1019.50	73.77	644.65	928.17	74.74	139.29
1.57000	-3378.92	149.98	-14.81	-3350.20	144.24	35.84	-3717.43	225.50	2.05	-3737.91	209.08	32.24	-3895.25	-90.70	-5.01	-3916.87	-57.02	10.65	-1837.41	-3.52	46.88	-1830.58	-12.30	82.33	-3941.68	36.66	1342.24	0.00	0.00	0.00	-1931.01	-55.82	1673.99	-3851.37	48.47	1771.30	-3811.62	255.03	1665.09	-3751.22	184.75	1681.33	55.69	1019.34	73.76	645.24	927.88	75.05	144.08
1.58000	-3378.92	149.98	-14.81	-3350.20	144.24	35.84	-3707.29	224.79	3.75	-3711.71	208.20	35.52	-3895.25	-90.70	-5.01	-3916.87	-57.02	10.65	-1837.41	-3.52	46.88	-1830.58	-12.30	82.33	-3941.68	36.66	1342.24	0.00	0.00	0.00	-1931.01	-55.82	1673.99	-3851.37	48.47	1771.30	-3813.02	254.25	1665.35	-3763.50	186.66	1682.40	56.24	1019.28	73.87	645.02	928.27	74.72	140.00
1.59000	-3378.92	149.98	-14.81	-3350.20	144.24	35.84	-3713.23	224.15	2.67	-3714.65	208.47	34.48	-3895.25	-90.70	-5.01	-3916.87	-57.02	10.65	-1837.41	-3.52	46.88	-1830.58	-12.30	82.33	-3941.68	36.66	1342.24	0.00	0.00	0.00	-1931.01	-55.82	1673.99	-3851.37	48.47	1771.30	-3814.38	253.47	1665.61	-3782.96	187.39	1683.00	57.48	1018.91	74.35	644.79	928.37	74.68	141.11
1.60000	-3378.92	149.98	-14.81	-3350.20	144.24	35.84	-3715.28	223.92	1.93	-3700.37	208.44	36.76	-3895.25	-90.70	-5.01	-3916.87	-57.02	10.65	-1837.41	-3.52	46.88	-1830.58	-12.30	82.33	-3941.68	36.66	1342.24	0.00	0.00	0.00	-1931.01	-55.82	1673.99	-3851.37	48.47	1771.30	-3815.69	252.71	1665.86	-3765.69	187.34	1682.46	55.39	1019.23	73.85	644.62	928.37	74.58	142.66
1.61000	-3378.92	149.98	-14.81	-3350.20	144.24	35.84	-3732.50	224.72	-0.34	-3679.31	207.43	40.45	-3895.25	-90.70	-5.01	-3916.87	-57.02	10.65	-1837.41	-3.52	46.88	-1830.58	-12.30	82.33	-3941.68	36.66	1342.24	0.00	0.00	0.00	-1931.01	-55.82	1673.99	-3851.37	48.47	1771.30	-3816.96	251.95	1666.11	-3760.17	190.68	1682.88	56.53	1019.07	74.15	643.75	928.52	74.41	140.83
1.62000	-3378.92	149.98	-14.81	-3350.20	144.24	35.84	-3720.76	223.39	1.99	-3717.19	207.77	34.82	-3895.25	-90.70	-5.01	-3916.87	-57.02	10.65	-1837.41	-3.52	46.88	-1830.58	-12.30	82.33	-3941.68	36.66	1342.24	0.00	0.00	0.00	-1931.01	-55.82	1673.99	-3851.37	48.47	1771.30	-3818.18	251.21	1666.36	-3770.99	194.50	1683.85	55.41	1019.17	73.84	644.85	927.92	74.83	142.02
1.63000	-3378.92	149.98	-14.81	-3350.20	144.24	35.84	-3712.25	223.85	2.48	-3675.48	207.68	40.04	-3895.25	-90.70	-5.01	-3916.87	-57.02	10.65	-1837.41	-3.52	46.88	-1830.58	-12.30	82.33	-3941.68	36.66	1342.24	0.00	0.00	0.00	-1931.01	-55.82	1673.99	-3851.37	48.47	1771.30	-3819.36	250.47	1666.60	-3765.52	193.78	1683.58	53.93	1019.20	73.41	644.77	928.03	74.66	142.38
1.64000	-3378.92	149.98	-14.81	-3350.20	144.24	35.84	-3709.59	223.32	2.58	-3717.10	207.82	33.88	-3895.25	-90.70	-5.01	-3916.87	-57.02	10.65	-1837.41	-3.52	46.88	-1830.58	-12.30	82.33	-3941.68	36.66	1342.24	0.00	0.00	0.00	-1931.01	-55.82	1673.99	-3851.37	48.47	1771.30	-3820.49	249.75	1666.84	-3762.99	196.30	1683.60	54.72	1018.53	73.86	644.61	928.13	74.70	140.23
1.65000	-3378.92	149.98	-14.81	-3350.20	144.24	35.84	-3712.55	223.94	2.67	-3718.71	207.62	34.36	-3895.25	-90.70	-5.01	-3916.87	-57.02	10.65	-1837.41	-3.52	46.88	-1830.58	-12.30	82.33	-3941.68	36.66	1342.24	0.00	0.00	0.00	-1931.01	-55.82	1673.99	-3851.37	48.47	1771.30	-3821.58	249.03	1667.07	-3770.96	197.70	1685.11	55.37	1018.99	73.75	644.15	928.10	74.65	142.55
1.66000	-3378.92	149.98	-14.81	-3350.20	144.24	35.84	-3701.22	223.62	4.60	-3714.59	208.80	34.74	-3895.25	-90.70	-5.01	-3916.87	-57.02	10.65	-1837.41	-3.52	46.88	-1830.58	-12.30	82.33	-3941.68	36.66	1342.24	0.00	0.00	0.00	-1931.01	-55.82	1673.99	-3851.37	48.47	1771.30	-3822.63	248.33	1667.31	-3773.57	199.58	1684.81	54.44	1019.18	73.41	644.04	928.14	74.59	141.77
1.67000	-3378.92	149.98	-14.81	-3350.20	144.24	35.84	-3714.98	224.80	2.40	-3722.63	207.64	33.10	-3895.25	-90.70	-5.01	-3916.87	-57.02	10.65	-1837.41	-3.52	46.88	-1830.58	-12.30	82.33	-3941.68	36.66	1342.24	0.00	0.00	0.00	-1931.01	-55.82	1673.99	-3851.37	48.47	1771.30	-3823.63	247.63	1667.54	-3770.11	201.24	1686.54	55.64	1019.20	73.83	645.19	927.56	75.03	141.01
1.68000	-3378.92	149.98	-14.81	-3350.20	144.24	35.84	-3733.43	223.88	-0.73	-3723.37	208.05	32.51	-3895.25	-90.70	-5.01	-3916.87	-57.02	10.65	-1837.41	-3.52	46.88	-1830.58	-12.30	82.33	-3941.68	36.66	1342.24	0.00	0.00	0.00	-1931.01	-55.82	1673.99	-3851.37	48.47	1771.30	-3824.59	246.95	1667.76	-3782.41	203.11	1687.08	56.20	1019.02	74.11	645.11	928.23	74.76	143.94
1.69000	-3378.92	149.98	-14.81	-3350.20	144.24	35.84	-3710.71	224.07	2.82	-3688.57	208.00	38.18	-3895.25	-90.70	-5.01	-3916.87	-57.02	10.65	-1837.41	-3.52	46.88	-1830.58	-12.30	82.33	-3941.68	36.66	1342.24	0.00	0.00	0.00	-1931.01	-55.82	1673.99	-3851.37	48.47	1771.30	-3825.50	246.27	1667.99	-3786.50	203.43	1687.75	56.71	1019.08	74.11	644.08	928.04	74.68	142.13
1.70000	-3378.92	149.98	-14.81	-3350.20	144.24	35.84	-3719.47	223.55	1.93	-3743.86	208.73	29.89	-3895.25	-90.70	-5.01	-3916.87	-57.02	10.65	-1837.41	-3.52	46.88	-1830.58	-12.30	82.33	-3941.68	36.66	1342.24	0.00	0.00	0.00	-1931.01	-55.82	1673.99	-3851.37	48.47	1771.30	-3826.37	245.61	1668.21	-3766.60	205.06	1686.68	56.44	1018.89	74.07	644.67	927.91	74.87	141.28
1.71000	-3378.92	149.98	-14.81	-3350.20	144.24	35.84	-3693.90	224.09	5.92	-3689.31	209.09	38.91	-3895.25	-90.70	-5.01	-3916.87	-57.02	10.65	-1837.41	-3.52	46.88	-1830.58	-12.30	82.33	-3941.68	36.66	1342.24	0.00	0.00	0.00	-1931.01	-55.82	1673.99	-3851.37	48.47	1771.30	-3827.19	244.95	1668.43	-3789.72	207.54	1688.23	55.64	1018.92	74.07	645.05	928.02	74.85	142.19
1.72000	-3378.92	149.98	-14.81	-3350.20	144.24	35.84	-3701.06	222.98	4.60	-3716.28	208.51	34.16	-3895.25	-90.70	-5.01	-3916.87	-57.02	10.65	-1837.41	-3.52	46.88	-1830.58	-12.30	82.33	-3941.68	36.66	1342.24	0.00	0.00	0.00	-1931.01	-55.82	1673.99	-3851.37	48.47	1771.30	-3827.97	244.30	1668.64	-3802.01	207.64	1690.03	55.46	1019.14	73.90	645.32	927.44	75.06	141.26
1.73000	-3378.92	149.98	-14.81	-3350.20	144.24	35.84	-3710.98	224.58	2.03	-3734.87	208.65	31.88	-3895.25	-90.70	-5.01	-3916.87	-57.02	10.65	-1837.41	-3.52	46.88	-1830.58	-12.30	82.33	-3941.68	36.66	1342.24	0.00	0.00	0.00	-1931.01	-55.82	1673.99	-3851.39	48.47	1771.30	-3828.71	243.66	1668.85	-3788.69	209.30	1689.62	55.43	1019.71	73.64	645.59	927.80	75.05	141.82
1.74000	-3378.92	149.98	-14.81	-3350.20	144.24	35.84	-3716.10	224.12	2.56	-3697.71	207.12	39.01	-3895.25	-90.70	-5.01	-3916.87	-57.02	10.65	-1837.41	-3.52	46.88	-1830.58	-12.30	82.33	-3941.68	36.66	1342.24	0.00	0.00	0.00	-1931.01	-55.82	1673.99	-3864.60	47.24	1772.78	-3829.40	243.03	1669.06	-3810.71	210.72	1690.78	55.88	1019.43	73.87	644.87	928.40	74.56	143.66
1.75000	-3378.92	149.98	-14.81	-3350.20	144.24	35.84	-3715.85	224.76	2.51	-3706.34	207.94	36.34	-3895.25	-90.70	-5.01	-3916.87	-57.02	10.65	-1837.41	-3.52	46.88	-1830.58	-12.30	82.33	-3941.68	36.66	1342.24	0.00	0.00	0.00	-1931.01	-55.82	1673.99	-3896.84	45.26	1773.72	-3830.05	242.41	1669.27	-3825.61	211.11	1692.06	55.37	1019.29	73.75	643.96	928.34	74.43	141.54
1.76000	-3378.92	149.98	-14.81	-3350.20	144.24	35.84	-3685.54	224.06	7.32	-3708.07	208.09	34.79	-3895.25	-90.70	-5.01	-3916.87	-57.02	10.65	-1837.41	-3.52	46.88	-1830.58	-12.30	82.33	-3941.68	36.66	1342.24	0.00	0.00	0.00	-1931.01	-55.82	1673.99	-3861.85	44.73	1771.79	-3830.66	241.80	1669.47	-3836.17	211.50	1694.17	54.90	1018.95	73.84	644.70	928.04	74.85	144.02
1.77000	-3378.92	149.98	-14.81	-3350.20	144.24	35.84	-3718.45	224.69	2.97	-3702.48	208.65	36.67	-3895.25	-90.70	-5.01	-3916.87	-57.02	10.65	-1837.41	-3.52	46.88	-1830.58	-12.30	82.33	-3941.68	36.66	1342.24	0.00	0.00	0.00	-1931.01	-55.82	1673.99	-3834.16	44.29	1770.30	-3831.22	241.20	1669.67	-3834.25	213.35	1694.36	53.76	1019.35	73.48	644.72	928.03	74.75	145.90
1.78000	-3378.92	149.98	-14.81	-3350.20	144.24	35.84	-3700.73	223.55	4.64	-3687.02	207.91	38.79	-3895.25	-90.70	-5.01	-3916.87	-57.02	10.65	-1837.41	-3.52	46.88	-1830.58	-12.30	82.33	-3941.68	36.66	1342.24	0.00	0.00	0.00	-1931.01	-55.82	1673.99	-3829.17	42.54	1768.78	-3831.75	240.61	1669.86	-3837.94	213.06	1694.88	54.56	1019.17	73.64	645.19	927.79	74.98	142.32
1.79000	-3378.92	149.98	-14.81	-3350.20	144.24	35.84	-3695.65	224.08	5.82	-3710.90	209.16	34.90	-3895.25	-90.70	-5.01	-3916.87	-57.02	10.65	-1837.41	-3.52	46.88	-1830.58	-12.30	82.33	-3941.68	36.66	1342.24	0.00	0.00	0.00	-1931.01	-55.82	1673.99	-3804.04	42.08	1766.35	-3832.22	240.03	1670.06	-3848.96	212.57	1696.59	55.00	1019.22	73.66	645.55	928.14	74.90	142.99
1.80000	-3378.92	149.98	-14.81	-3350.20	144.24	35.84	-3706.54	224.06	3.75	-3718.13	209.50	35.31	-3895.25	-90.70	-5.01	-3916.87	-57.02	10.65	-1837.41	-3.52	46.88	-1830.58	-12.30	82.33	-3941.68	36.66	1342.24	0.00	0.00	0.00	-1931.01	-55.82	1673.99	-3805.11	41.42	1765.51	-3832.66	239.46	1670.25	-3855.09	211.82	1698.44	54.84	1019.18	73.58	644.56	928.09	74.73	145.84
1.81000	-3378.92	149.98	-14.81	-3350.20	144.24	35.84	-3714.65	223.68	2.68	-3712.27	209.64	35.31	-3895.25	-90.70	-5.01	-3916.87	-57.02	10.65	-1837.41	-3.52	46.88	-1830.58	-12.30	82.33	-3941.68	36.66	1342.24	0.00	0.00	0.00	-1931.01	-55.82	1673.99	-3811.36	39.28	1764.49	-3833.05	238.89	1670.44	-3859.28	210.72	1698.31	55.13	1019.17	73.60	644.40	928.09	74.69	142.16
1.82000	-3378.92	149.98	-14.81	-3350.20	144.24	35.84	-3715.83	224.67	2.87	-3709.63	209.01	36.46	-3895.25	-90.70	-5.01	-3916.87	-57.02	10.65	-1837.41	-3.52	46.88	-1830.58	-12.30	82.33	-3941.68	36.66	1342.24	0.00	0.00	0.00	-1931.01	-55.82	1673.99	-3822.22	38.66	1764.90	-3833.40	238.34	1670.62	-3865.95	210.07	1699.72	56.51	1019.18	74.00	644.74	927.89	74.92	144.36
1.83000	-3378.92	149.98	-14.81	-3350.20	144.24	35.84	-3688.24	223.25	6.42	-3730.30	209.24	32.10	-3895.25	-90.70	-5.01	-3916.87	-57.02	10.65	-1837.41	-3.52	46.88	-1830.58	-12.30	82.33	-3941.68	36.66	1342.24	0.00	0.00	0.00	-1931.01	-55.82	1673.99	-3816.99	37.69	1762.85	-3833.70	237.79	1670.80	-3846.49	208.42	1698.81	55.41	1019.37	73.85	645.16	927.85	74.97	142.33
1.84000	-3378.92	149.98	-14.81	-3350.20	144.24	35.84	-3711.64	224.47	3.48	-3734.52	209.74	32.09	-3895.25	-90.70	-5.01	-3916.87	-57.02	10.65	-1837.41	-3.52	46.88	-1830.58	-12.30	82.33	-3941.68	36.66	1342.24	0.00	0.00	0.00	-1931.01	-55.82	1673.99	-3802.22	36.34	1760.28	-3833.97	237.26	1670.98	-3847.28	205.52	1699.45	55.35	1019.58	73.67	645.05	927.98	75.00	140.45
1.85000	-3378.92	149.98	-14.81	-3350.20	144.24	35.84	-3708.95	224.21	3.40	-3715.70	209.84	34.83	-3895.25	-90.70	-5.01	-3916.87	-57.02	10.65	-1837.41	-3.52	46.88	-1830.58	-12.30	82.33	-3941.68	36.66	1342.24	0.00	0.00	0.00	-1931.01	-55.82	1673.99	-3814.50	35.05	1762.32	-3834.19	236.73	1671.16	-3848.29	204.35	1700.18	54.65	1019.36	73.50	644.60	928.12	74.74	141.61
1.86000	-3378.92	149.98	-14.81	-3350.20	144.24	35.84	-3716.54	223.93	2.35	-3726.99	209.79	33.05	-3895.25	-90.70	-5.01	-3916.87	-57.02	10.65	-1837.41	-3.52	46.88	-1830.58	-12.30	82.33	-3941.68	36.66	1342.24	0.00	0.00	0.00	-1931.01	-55.82	1673.99	-3822.13	33.21	1761.59	-3834.37	236.21	1671.33	-3849.24	203.19	1700.91	56.41	1019.08	73.92	644.42	927.66	74.79	141.00
1.87000	-3378.92	149.98	-14.81	-3350.20	144.24	35.84	-3698.02	224.13	5.16	-3704.93	210.54	35.83	-3895.25	-90.70	-5.01	-3916.87	-57.02	10.65	-1837.41	-3.52	46.88	-1830.58	-12.30	82.33	-3941.68	36.66	1342.24	0.00	0.00	0.00	-1931.01	-55.82	1673.99	-3845.67	31.34	1760.00	-3834.51	235.70	1671.50	-3850.12	202.02	1701.64	55.98	1019.18	73.90	645.16	928.05	74.92	143.72
1.88000	-3378.92	149.98	-14.81	-3350.20	144.24	35.84	-3718.41	224.27	1.71	-3746.08	211.39	30.75	-3895.25	-90.70	-5.01	-3916.87	-57.02	10.65	-1837.41	-3.52	46.88	-1830.58	-12.30	82.33	-3941.68	36.66	1342.24	0.00	0.00	0.00	-1931.01	-55.82	1673.99	-3849.84	31.18	1760.66	-3834.60	235.20	1671.67	-3850.94	200.85	1702.36	54.73	1019.69	73.58	644.62	927.93	74.66	143.67
1.89000	-3378.92	149.98	-14.81	-3350.20	144.24	35.84	-3717.15	224.38	0.99	-3725.08	211.58	33.63	-3895.25	-90.70	-5.01	-3916.87	-57.02	10.65	-1837.41	-3.52	46.88	-1830.58	-12.30	82.33	-3941.68	36.66	1342.24	0.00	0.00	0.00	-1931.01	-55.82	1673.99	-3852.84	29.12	1759.55	-3834.65	234.71	1671.83	-3851.70	199.68	1703.09	56.03	1019.23	74.01	644.63	928.20	74.65	142.01
1.90000	-3378.92	149.98	-14.81	-3350.20	144.24	35.84	-3718.31	224.56	0.87	-3726.24	211.73	33.97	-3895.25	-90.70	-5.01	-3916.87	-57.02	10.65	-1837.41	-3.52	46.88	-1830.58	-12.30	82.33	-3941.68	36.66	1342.24	0.00	0.00	0.00	-1931.01	-55.82	1673.99	-3830.10	28.12	1756.04	-3834.67	234.22	1671.99	-3852.38	198.51	1703.81	55.12	1019.42	73.60	644.91	928.31	74.66	142.60
1.91000	-3378.92	149.98	-14.81	-3350.20	144.24	35.84	-3715.36	224.62	2.02	-3771.25	211.98	26.89	-3895.25	-90.70	-5.01	-3916.87	-57.02	10.65	-1837.41	-3.52	46.88	-1830.58	-12.30	82.33	-3941.68	36.66	1342.24	0.00	0.00	0.00	-1931.01	-55.82	1673.99	-3806.60	26.39	1754.00	-3834.63	233.75	1672.15	-3853.01	197.34	1704.53	56.28	1019.12	74.01	644.76	928.32	74.73	143.86
1.92000	-3378.92	149.98	-14.81	-3350.20	144.24	35.84	-3714.77	224.41	1.53	-3752.20	211.49	27.95	-3895.25	-90.70	-5.01	-3916.87	-57.02	10.65	-1837.41	-3.52	46.88	-1830.58	-12.30	82.33	-3941.68	36.66	1342.24	0.00	0.00	0.00	-1931.01	-55.82	1673.99	-3814.76	23.67	1753.33	-3834.56	233.28	1672.31	-3853.57	196.16	1705.25	55.24	1019.50	73.62	644.83	928.09	74.76	143.68
1.93000	-3378.92	149.98	-14.81	-3350.20	144.24	35.84	-3712.67	224.62	2.61	-3732.79	211.74	32.25	-3895.25	-90.70	-5.01	-3916.87	-57.02	10.65	-1837.41	-3.52	46.88	-1830.58	-12.30	82.33	-3941.68	36.66	1342.24	0.00	0.00	0.00	-1931.01	-55.82	1673.99	-3811.54	21.84	1751.83	-3834.45	232.83	1672.46	-3854.07	194.99	1705.98	54.73	1019.70	73.44	644.71	928.33	74.76	141.15
1.94000	-3378.92	149.98	-14.81	-3350.20	144.24	35.84	-3716.89	223.87	1.14	-3725.82	212.10	33.43	-3895.25	-90.70	-5.01	-3916.87	-57.02	10.65	-1837.41	-3.52	46.88	-1830.58	-12.30	82.33	-3941.68	36.66	1342.24	0.00	0.00	0.00	-1931.01	-55.82	1673.99	-3815.72	21.99	1752.44	-3834.29	232.38	1672.61	-3854.50	193.81	1706.70	55.17	1019.94	73.61	645.02	928.10	74.72	142.56
1.95000	-3378.92	149.98	-14.81	-3350.20	144.24	35.84	-3716.14	225.04	1.81	-3708.90	210.46	35.92	-3895.25	-90.70	-5.01	-3916.87	-57.02	10.65	-1837.41	-3.52	46.88	-1830.58	-12.30	82.33	-3941.68	36.66	1342.24	0.00	0.00	0.00	-1931.01	-55.82	1673.99	-3824.98	20.31	1751.78	-3834.09	231.94	1672.76	-3854.87	192.63	1707.42	55.61	1019.02	73.92	644.58	927.88	74.70	139.86
1.96000	-3378.92	149.98	-14.81	-3350.20	144.24	35.84	-3715.65	224.96	2.00	-3733.01	211.24	32.23	-3895.25	-90.70	-5.01	-3916.87	-57.02	10.65	-1837.41	-3.52	46.88	-1830.58	-12.30	82.33	-3941.68	36.66	1342.24	0.00	0.00	0.00	-1931.01	-55.82	1673.99	-3832.82	18.09	1749.44	-3833.86	231.51	1672.90	-3855.17	191.45	1708.13	55.41	1018.95	73.87	644.16	928.50	74.57	143.37
1.97000	-3378.92	149.98	-14.81	-3350.20	144.24	35.84	-3716.95	225.52	2.45	-3700.66	211.77	37.67	-3895.25	-90.70	-5.01	-3916.87	-57.02	10.65	-1837.41	-3.52	46.88	-1830.58	-12.30	82.33	-3941.68	36.66	1342.24	0.00	0.00	0.00	-1931.01	-55.82	1673.99	-3823.98	16.77	1749.12	-3833.58	231.08	1673.05	-3855.42	190.27	1708.85	56.25	1019.05	73.90	643.94	928.21	74.52	140.83
1.98000	-3378.92	149.98	-14.81	-3350.20	144.24	35.84	-3731.73	227.34	-0.57	-3710.40	212.40	37.09	-3895.25	-90.70	-5.01	-3916.87	-57.02	10.65	-1837.41	-3.52	46.88	-1830.58	-12.30	82.33	-3941.68	36.66	1342.24	0.00	0.00	0.00	-1931.01	-55.82	1673.99	-3811.09	15.36	1747.76	-3833.26	230.67	1673.19	-3855.60	189.09	1709.57	56.13	1019.38	73.88	644.70	928.20	74.73	138.27
1.99000	-3378.92	149.98	-14.81	-3350.20	144.24	35.84	-3706.05	227.43	4.36	-3713.81	213.42	38.14	-3895.25	-90.70	-5.01	-3916.87	-57.02	10.65	-1837.41	-3.52	46.88	-1830.58	-12.30	82.33	-3941.68	36.66	1342.24	0.00	0.00	0.00	-1931.01	-55.82	1673.99	-3812.64	14.35	1746.17	-3832.89	230.26	1673.32	-3855.71	187.90	1710.28	56.65	1018.64	74.26	645.49	927.81	75.06	141.75
2.00000	-3378.92	149.98	-14.81	-3350.20	144.24	35.84	-3712.98	227.73	3.53	-3737.88	214.84	36.54	-3895.25	-90.70	-5.01	-3916.87	-57.02	10.65	-1837.41	-3.52	46.88	-1830.58	-12.30	82.33	-3941.68	36.66	1342.24	0.00	0.00	0.00	-1931.01	-55.82	1673.99	-3801.79	12.87	1745.67	-3832.49	229.87	1673.46	-3855.77	186.72	1711.00	56.18	1019.08	73.95	644.25	928.16	74.60	141.95
2.01000	-3378.92	149.98	-14.81	-3350.20	144.24	35.84	-3703.28	228.18	4.70	-3719.42	215.40	38.92	-3895.25	-90.70	-5.01	-3916.87	-57.02	10.65	-1837.41	-3.52	46.88	-1830.58	-12.30	82.33	-3941.68	36.66	1342.24	0.00	0.00	0.00	-1931.01	-55.82	1673.99	-3820.35	11.85	1744.54	-3832.05	229.48	1673.59	-3855.76	185.53	1711.71	55.45	1019.04	73.76	644.69	928.15	74.77	139.95
2.02000	-3378.92	149.98	-14.81	-3350.20	144.24	35.84	-3704.12	229.90	5.15	-3733.17	218.21	38.23	-3895.25	-90.70	-5.01	-3916.87	-57.02	10.65	-1837.41	-3.52	46.88	-1830.58	-12.30	82.33	-3941.68	36.66	1342.24	0.00	0.00	0.00	-1931.01	-55.82	1673.99	-3811.06	11.62	1743.67	-3831.56	229.10	1673.72	-3855.69	184.35	1712.42	55.01	1019.53	73.51	644.64	928.05	74.72	143.44
2.03000	-3378.92	149.98	-14.81	-3350.20	144.24	35.84	-3731.18	231.98	0.51	-3747.34	219.09	37.67	-3895.25	-90.70	-5.01	-3916.87	-57.02	10.65	-1837.41	-3.52	46.88	-1830.58	-12.30	82.33	-3941.68	36.66	1342.24	0.00	0.00	0.00	-1931.01	-55.82	1673.99	-3807.08	10.39	1743.03	-3831.04	228.72	1673.84	-3855.56	183.16	1713.13	54.57	1019.56	73.45	644.45	928.13	74.68	143.89
2.04000	-3378.92	149.98	-14.81	-3350.20	144.24	35.84	-3728.75	234.27	0.82	-3725.73	222.00	40.70	-3895.25	-90.70	-5.01	-3916.87	-57.02	10.65	-1837.41	-3.52	46.88	-1830.58	-12.30	82.33	-3941.68	36.66	1342.24	0.00	0.00	0.00	-1931.01	-55.82	1673.99	-3815.60	9.25	1742.51	-3830.47	228.36	1673.97	-3855.37	181.97	1713.84	55.26	1019.34	73.66	645.04	928.04	74.91	143.68
2.05000	-3378.92	149.98	-14.81	-3350.20	144.24	35.84	-3718.19	236.04	2.56	-3733.98	224.48	39.19	-3895.25	-90.70	-5.01	-3916.87	-57.02	10.65	-1837.41	-3.52	46.88	-1830.58	-12.30	82.33	-3941.68	36.66	1342.24	0.00	0.00	0.00	-1931.01	-55.82	1673.99	-3840.52	6.38	1742.93	-3829.87	228.00	1674.09	-3855.11	180.78	1714.55	54.60	1019.32	73.51	644.88	928.01	74.86	141.38
2.06000	-3378.92	149.98	-14.81	-3350.20	144.24	35.84	-3745.10	238.69	-1.76	-3752.85	227.05	35.85	-3895.25	-90.70	-5.01	-3916.87	-57.02	10.65	-1837.41	-3.52	46.88	-1830.58	-12.30	82.33	-3941.68	36.66	1342.24	0.00	0.00	0.00	-1931.01	-55.82	1673.99	-3845.04	6.48	1741.80	-3829.22	227.66	1674.21	-3854.80	179.59	1715.26	54.39	1019.49	73.32	644.85	927.91	74.86	139.77
2.07000	-3378.92	149.98	-14.81	-3350.20	144.24	35.84	-3722.60	239.66	1.71	-3749.27	229.07	37.10	-3895.25	-90.70	-5.01	-3916.87	-57.02	10.65	-1837.41	-3.52	46.88	-1830.58	-12.30	82.33	-3941.68	36.66	1342.24	0.00	0.00	0.00	-1931.01	-55.82	1673.99	-3857.63	4.21	1741.46	-3828.53	227.32	1674.32	-3854.42	178.40	1715.96	55.06	1019.07	73.72	644.55	928.16	74.66	146.08
2.08000	-3378.92	149.98	-14.81	-3350.20	144.24	35.84	-3712.76	242.02	4.23	-3745.41	231.28	37.88	-3895.25	-90.70	-5.01	-3916.87	-57.02	10.65	-1837.41	-3.52	46.88	-1830.58	-12.30	82.33	-3941.68	36.66	1342.24	0.00	0.00	0.00	-1931.01	-55.82	1673.99	-3842.90	3.72	1740.71	-3827.81	226.99	1674.44	-3853.99	177.21	1716.67	54.60	1018.92	73.67	644.98	928.13	74.79	146.28
2.09000	-3378.92	149.98	-14.81	-3350.20	144.24	35.84	-3745.55	243.24	-0.72	-3764.77	233.99	35.23	-3895.25	-90.70	-5.01	-3916.87	-57.02	10.65	-1837.41	-3.52	46.88	-1830.58	-12.30	82.33	-3941.68	36.66	1342.24	0.00	0.00	0.00	-1931.01	-55.82	1673.99	-3826.58	4.46	1739.18	-3827.04	226.66	1674.55	-3853.49	176.02	1717.37	54.18	1019.21	73.50	644.62	928.07	74.76	142.78
2.10000	-3378.92	149.98	-14.81	-3350.20	144.24	35.84	-3733.27	244.91	1.92	-3770.19	235.11	34.03	-3895.25	-90.70	-5.01	-3916.87	-57.02	10.65	-1837.41	-3.52	46.88	-1830.58	-12.30	82.33	-3941.68	36.66	1342.24	0.00	0.00	0.00	-1931.01	-55.82	1673.99	-3842.57	3.90	1739.43	-3826.23	226.35	1674.65	-3852.93	174.83	1718.07	55.82	1018.87	73.95	644.84	927.80	74.88	140.44
2.11000	-3378.92	149.98	-14.81	-3350.20	144.24	35.84	-3746.99	244.10	1.08	-3775.87	237.00	34.99	-3895.25	-90.70	-5.01	-3916.87	-57.02	10.65	-1837.41	-3.52	46.88	-1830.58	-12.30	82.33	-3941.68	36.66	1342.24	0.00	0.00	0.00	-1931.01	-55.82	1673.99	-3826.40	2.17	1737.50	-3825.39	226.04	1674.76	-3852.31	173.64	1718.77	55.46	1019.07	73.80	645.38	927.62	75.11	141.59
2.12000	-3378.92	149.98	-14.81	-3350.20	144.24	35.84	-3758.61	245.41	0.66	-3781.63	238.86	35.01	-3895.25	-90.70	-5.01	-3916.87	-57.02	10.65	-1837.41	-3.52	46.88	-1830.58	-12.30	82.33	-3941.68	36.66	1342.24	0.00	0.00	0.00	-1931.01	-55.82	1673.99	-3796.74	1.37	1736.59	-3824.50	225.74	1674.86	-3851.63	172.44	1719.47	55.18	1019.17	73.68	644.17	927.90	74.71	141.46
2.13000	-3378.92	149.98	-14.81	-3350.20	144.24	35.84	-3760.37	245.55	1.24	-3785.61	239.57	34.58	-3895.25	-90.70	-5.01	-3916.87	-57.02	10.65	-1837.41	-3.52	46.88	-1830.58	-12.30	82.33	-3941.68	36.66	1342.24	0.00	0.00	0.00	-1931.01	-55.82	1673.99	-3785.86	-0.14	1735.51	-3823.58	225.45	1674.96	-3850.90	171.25	1720.17	54.70	1019.17	73.63	644.62	927.90	74.83	141.23
2.14000	-3378.92	149.98	-14.81	-3350.20	144.24	35.84	-3765.92	246.19	0.66	-3762.95	240.94	38.58	-3895.25	-90.70	-5.01	-3916.87	-57.02	10.65	-1837.41	-3.52	46.88	-1830.58	-12.30	82.33	-3941.68	36.66	1342.24	0.00	0.00	0.00	-1931.01	-55.82	1673.99	-3791.14	0.03	1734.12	-3822.61	225.17	1675.06	-3850.10	170.06	1720.87	54.43	1019.23	73.66	644.87	927.95	74.94	139.43
2.15000	-3378.92	149.98	-14.81	-3350.20	144.24	35.84	-3752.59	245.99	2.87	-3777.73	242.62	37.58	-3895.25	-90.70	-5.01	-3916.87	-57.02	10.65	-1837.41	-3.52	46.88	-1830.58	-12.30	82.33	-3941.68	36.66	1342.24	0.00	0.00	0.00	-1931.01	-55.82	1673.99	-3812.97	-1.45	1735.22	-3821.61	224.89	1675.16	-3849.24	168.86	1721.56	55.80	1019.08	73.92	645.40	927.96	75.04	140.83
2.16000	-3378.92	149.98	-14.81	-3350.20	144.24	35.84	-3759.28	248.35	2.81	-3772.81	243.20	38.20	-3895.25	-90.70	-5.01	-3916.87	-57.02	10.65	-1837.41	-3.52	46.88	-1830.58	-12.30	82.33	-3941.65	36.66	1342.23	0.00	0.00	0.00	-1931.01	-55.82	1673.99	-3812.26	-1.71	1734.51	-3820.56	224.62	1675.25	-3848.33	167.67	1722.26	55.04	1019.17	73.62	644.51	927.87	74.82	141.46
2.17000	-3378.92	149.98	-14.81	-3350.20	144.24	35.84	-3758.42	250.32	3.05	-3763.07	245.25	41.35	-3895.25	-90.70	-5.01	-3916.87	-57.02	10.65	-1837.41	-3.52	46.88	-1830.58	-12.30	82.33	-3917.23	37.99	1340.62	0.00	0.00	0.00	-1931.01	-55.82	1673.99	-3810.38	-2.42	1734.17	-3819.48	224.36	1675.34	-3847.35	166.47	1722.95	54.88	1019.36	73.56	645.01	927.67	74.90	139.58
2.18000	-3378.92	149.98	-14.81	-3350.20	144.24	35.84	-3772.32	251.88	1.93	-3765.23	246.24	42.12	-3895.25	-90.70	-5.01	-3916.87	-57.02	10.65	-1837.41	-3.52	46.88	-1830.58	-12.30	82.33	-3889.06	38.55	1342.33	0.00	0.00	0.00	-1931.01	-55.82	1673.99	-3787.49	-1.02	1733.83	-3818.36	224.11	1675.43	-3846.32	165.28	1723.64	54.59	1019.48	73.57	644.39	928.28	74.59	142.61
2.19000	-3378.92	149.98	-14.81	-3350.20	144.24	35.84	-3767.01	252.24	2.15	-3799.89	248.91	37.85	-3895.25	-90.70	-5.01	-3916.87	-57.02	10.65	-1837.41	-3.52	46.88	-1830.58	-12.30	82.33	-3884.50	37.53	1340.60	0.00	0.00	0.00	-1931.01	-55.82	1673.99	-3775.85	-2.60	1733.17	-3817.20	223.86	1675.51	-3845.23	164.08	1724.33	54.95	1019.30	73.65	644.76	928.48	74.70	146.06
2.20000	-3378.92	149.98	-14.81	-3350.20	144.24	35.84	-3745.56	254.24	5.03	-3786.53	249.76	39.55	-3895.25	-90.70	-5.01	-3916.87	-57.02	10.65	-1837.41	-3.52	46.88	-1830.58	-12.30	82.33	-3877.66	35.90	1341.51	0.00	0.00	0.00	-1931.01	-55.82	1673.99	-3779.29	-1.33	1731.49	-3816.00	223.63	1675.60	-3844.08	162.89	1725.02	54.71	1019.55	73.60	644.52	928.22	74.74	143.09
2.21000	-3378.92	149.98	-14.81	-3350.20	144.24	35.84	-3754.06	254.27	4.18	-3794.74	251.72	38.69	-3895.25	-90.70	-5.01	-3916.87	-57.02	10.65	-1837.41	-3.52	46.88	-1830.58	-12.30	82.33	-3894.95	36.15	1340.65	0.00	0.00	0.00	-1931.01	-55.82	1673.99	-3784.80	-0.79	1731.76	-3814.76	223.40	1675.68	-3842.87	161.69	1725.71	55.04	1019.39	73.62	644.95	928.10	74.83	140.11
2.22000	-3378.92	149.98	-14.81	-3350.20	144.24	35.84	-3800.86	256.42	-2.26	-3812.83	252.09	37.20	-3895.25	-90.70	-5.01	-3916.87	-57.02	10.65	-1837.41	-3.52	46.88	-1830.58	-12.30	82.33	-3927.65	34.44	1339.90	0.00	0.00	0.00	-1931.01	-55.82	1673.99	-3820.92	-0.61	1732.46	-3813.48	223.18	1675.75	-3841.61	160.50	1726.39	56.02	1019.14	73.94	644.46	928.41	74.49	140.22
2.23000	-3378.92	149.98	-14.81	-3350.20	144.24	35.84	-3779.83	256.52	0.73	-3775.84	252.79	43.13	-3895.25	-90.70	-5.01	-3916.87	-57.02	10.65	-1837.41	-3.52	46.88	-1830.58	-12.30	82.33	-3883.75	36.29	1339.88	0.00	0.00	0.00	-1931.01	-55.82	1673.99	-3769.99	1.82	1729.74	-3812.17	222.96	1675.83	-3840.28	159.30	1727.08	54.30	1019.29	73.54	644.62	928.33	74.66	141.48
2.24000	-3378.92	149.98	-14.81	-3350.20	144.24	35.84	-3764.50	256.90	5.27	-3788.01	254.95	42.26	-3895.25	-90.70	-5.01	-3916.87	-57.02	10.65	-1837.41	-3.52	46.88	-1830.58	-12.30	82.33	-3869.81	36.64	1340.43	0.00	0.00	0.00	-1931.01	-55.82	1673.99	-3767.61	1.99	1729.19	-3810.81	222.75	1675.90	-3838.90	158.11	1727.76	55.98	1018.99	73.97	644.77	928.03	74.81	143.95
2.25000	-3378.92	149.98	-14.81	-3350.20	144.24	35.84	-3775.46	257.80	3.53	-3773.55	255.24	44.01	-3895.25	-90.70	-5.01	-3916.87	-57.02	10.65	-1837.41	-3.52	46.88	-1830.58	-12.30	82.33	-3920.30	34.84	1339.43	0.00	0.00	0.00	-1931.01	-55.82	1673.99	-3739.15	3.34	1726.40	-3809.42	222.56	1675.97	-3837.47	156.91	1728.44	55.17	1019.14	73.86	644.56	928.00	74.71	140.56
2.26000	-3378.92	149.98	-14.81	-3350.20	144.24	35.84	-3778.40	257.87	2.31	-3789.84	256.04	41.80	-3895.25	-90.70	-5.01	-3916.87	-57.02	10.65	-1837.41	-3.52	46.88	-1830.58	-12.30	82.33	-3880.26	35.30	1339.53	0.00	0.00	0.00	-1931.01	-55.82	1673.99	-3769.54	2.77	1728.72	-3807.99	222.36	1676.04	-3835.97	155.72	1729.12	54.95	1019.35	73.64	644.64	927.72	74.83	145.06
2.27000	-3378.92	149.98	-14.81	-3350.20	144.24	35.84	-3761.87	259.49	4.76	-3783.57	257.24	42.86	-3895.25	-90.70	-5.01	-3916.87	-57.02	10.65	-1837.41	-3.52	46.88	-1830.58	-12.30	82.33	-3858.87	33.64	1340.74	0.00	0.00	0.00	-1931.01	-55.82	1673.99	-3734.67	3.88	1727.21	-3806.52	222.18	1676.11	-3834.42	154.52	1729.79	55.21	1019.40	73.61	644.43	928.25	74.69	143.47
2.28000	-3378.92	149.98	-14.81	-3350.20	144.24	35.84	-3785.91	259.24	1.09	-3750.07	256.33	48.06	-3895.25	-90.70	-5.01	-3916.87	-57.02	10.65	-1837.41	-3.52	46.88	-1830.58	-12.30	82.33	-3865.99	34.21	1340.02	0.00	0.00	0.00	-1931.01	-55.82	1673.99	-3742.31	5.28	1726.92	-3805.01	222.00	1676.17	-3832.81	153.33	1730.47	54.81	1019.37	73.50	645.22	927.90	75.00	140.94
2.29000	-3378.92	149.98	-14.81	-3350.20	144.24	35.84	-3773.98	260.47	2.86	-3772.51	257.38	44.95	-3895.25	-90.70	-5.01	-3916.87	-57.02	10.65	-1837.41	-3.52	46.88	-1830.58	-12.30	82.33	-3871.74	35.64	1340.03	0.00	0.00	0.00	-1931.01	-55.82	1673.99	-3710.38	7.27	1725.12	-3803.47	221.83	1676.24	-3831.15	152.13	1731.14	55.89	1019.02	74.00	645.42	927.67	75.15	144.51
2.30000	-3378.92	149.98	-14.81	-3350.20	144.24	35.84	-3766.82	259.16	4.41	-3757.19	257.54	46.89	-3895.25	-90.70	-5.01	-3916.87	-57.02	10.65	-1837.41	-3.52	46.88	-1830.58	-12.30	82.33	-3868.21	37.60	1340.16	0.00	0.00	0.00	-1931.01	-55.82	1673.99	-3719.85	9.03	1724.84	-3801.88	221.67	1676.29	-3829.43	150.94	1731.82	55.18	1019.07	73.72	644.85	927.93	74.89	142.40
2.31000	-3378.92	149.98	-14.81	-3350.20	144.24	35.84	-3794.79	258.74	1.45	-3751.22	257.14	47.95	-3895.25	-90.70	-5.01	-3916.87	-57.02	10.65	-1837.41	-3.52	46.88	-1830.58	-12.30	82.33	-3887.95	35.72	1339.66	0.00	0.00	0.00	-1931.01	-55.82	1673.99	-3745.04	8.38	1725.78	-3800.26	221.51	1676.35	-3827.66	149.75	1732.49	55.29	1018.69	73.96	644.50	928.07	74.74	140.27
2.32000	-3378.92	149.98	-14.81	-3350.20	144.24	35.84	-3778.47	259.81	2.28	-3723.99	257.13	51.56	-3895.25	-90.70	-5.01	-3916.87	-57.02	10.65	-1837.41	-3.52	46.88	-1830.58	-12.30	82.33	-3869.78	36.04	1340.72	0.00	0.00	0.00	-1931.01	-55.82	1673.99	-3714.96	9.97	1723.86	-3798.60	221.36	1676.41	-3825.82	148.55	1733.16	55.36	1019.26	73.80	643.75	928.45	74.36	140.39
2.33000	-3378.92	149.98	-14.81	-3350.20	144.24	35.84	-3770.50	259.90	2.98	-3750.89	257.52	46.44	-3895.25	-90.70	-5.01	-3916.87	-57.02	10.65	-1837.41	-3.52	46.88	-1830.58	-12.30	82.33	-3850.87	36.27	1338.45	0.00	0.00	0.00	-1931.01	-55.82	1673.99	-3700.42	11.61	1724.04	-3796.91	221.22	1676.46	-3823.94	147.36	1733.82	55.12	1019.26	73.75	644.85	928.11	74.74	142.90
2.34000	-3378.92	149.98	-14.81	-3350.20	144.24	35.84	-3752.21	258.04	6.37	-3771.44	258.71	43.73	-3895.25	-90.70	-5.01	-3916.87	-57.02	10.65	-1837.41	-3.52	46.88	-1830.58	-12.30	82.33	-3855.10	35.83	1339.41	0.00	0.00	0.00	-1931.01	-55.82	1673.99	-3699.37	15.21	1723.32	-3795.17	221.09	1676.51	-3822.00	146.17	1734.49	55.54	1019.03	73.73	644.34	928.09	74.58	143.64
2.35000	-3378.92	149.98	-14.81	-3350.20	144.24	35.84	-3768.28	256.71	1.79	-3746.23	256.77	46.67	-3895.25	-90.70	-5.01	-3916.87	-57.02	10.65	-1837.41	-3.52	46.88	-1830.58	-12.30	82.33	-3869.18	35.60	1339.34	0.00	0.00	0.00	-1931.01	-55.82	1673.99	-3686.88	15.22	1721.79	-3793.40	220.96	1676.56	-3820.00	144.98	1735.15	56.02	1018.77	74.00	644.55	927.72	74.81	142.27
2.36000	-3378.92	149.98	-14.81	-3350.20	144.24	35.84	-3734.10	257.30	8.38	-3722.84	256.21	50.77	-3895.25	-90.70	-5.01	-3916.87	-57.02	10.65	-1837.41	-3.52	46.88	-1830.58	-12.30	82.33	-3858.70	35.71	1339.35	0.00	0.00	0.00	-1931.01	-55.82	1673.99	-3692.97	17.34	1721.44	-3791.59	220.84	1676.60	-3817.95	143.79	1735.82	55.11	1019.16	73.75	645.12	927.74	75.03	145.09
2.37000	-3378.92	149.98	-14.81	-3350.20	144.24	35.84	-3754.03	258.41	4.54	-3727.79	255.66	48.56	-3895.25	-90.70	-5.01	-3916.87	-57.02	10.65	-1837.41	-3.52	46.88	-1830.58	-12.30	82.33	-3857.96	36.77	1339.79	0.00	0.00	0.00	-1931.01	-55.82	1673.99	-3691.44	19.68	1719.56	-3789.75	220.73	1676.65	-3815.84	142.60	1736.48	55.89	1019.05	74.00	645.10	927.76	74.96	142.09
2.38000	-3378.92	149.98	-14.81	-3350.20	144.24	35.84	-3759.65	257.26	3.15	-3737.50	256.36	47.74	-3895.25	-90.70	-5.01	-3916.87	-57.02	10.65	-1837.41	-3.52	46.88	-1830.58	-12.30	82.33	-3861.26	36.68	1338.89	0.00	0.00	0.00	-1931.01	-55.82	1673.99	-3660.27	21.54	1719.12	-3787.87	220.62	1676.69	-3813.68	141.41	1737.14	53.98	1019.18	73.49	644.07	928.24	74.67	140.58
2.39000	-3378.92	149.98	-14.81	-3350.20	144.24	35.84	-3694.09	255.61	14.49	-3733.01	255.78	47.84	-3895.25	-90.70	-5.01	-3916.87	-57.02	10.65	-1837.41	-3.52	46.88	-1830.58	-12.30	82.33	-3845.49	36.24	1338.29	0.00	0.00	0.00	-1931.01	-55.82	1673.99	-3682.38	25.52	1719.88	-3785.95	220.52	1676.73	-3811.47	140.22	1737.79	54.32	1019.46	73.42	644.74	928.19	74.77	141.94
2.40000	-3378.92	149.98	-14.81	-3350.20	144.24	35.84	-3699.11	253.85	13.70	-3707.91	255.32	50.62	-3895.25	-90.70	-5.01	-3916.87	-57.02	10.65	-1837.41	-3.52	46.88	-1830.58	-12.30	82.33	-3826.53	36.05	1337.74	0.00	0.00	0.00	-1931.01	-55.82	1673.99	-3661.51	25.13	1718.11	-3783.99	220.43	1676.77	-3809.20	139.04	1738.45	54.58	1019.45	73.45	644.82	927.94	74.81	140.73
2.41000	-3378.92	149.98	-14.81	-3350.20	144.24	35.84	-3687.55	253.01	15.44	-3702.70	253.83	50.60	-3895.25	-90.70	-5.01	-3916.87	-57.02	10.65	-1837.41	-3.52	46.88	-1830.58	-12.30	82.33	-3814.45	36.90	1337.78	0.00	0.00	0.00	-1931.01	-55.82	1673.99	-3638.49	26.94	1716.78	-3782.00	220.35	1676.80	-3806.88	137.85	1739.10	55.26	1019.24	73.78	645.10	927.98	74.85	138.94
2.42000	-3378.92	149.98	-14.81	-3350.20	144.24	35.84	-3676.14	252.18	17.15	-3689.69	253.21	52.25	-3895.25	-90.70	-5.01	-3916.87	-57.02	10.65	-1837.41	-3.52	46.88	-1830.58	-12.30	82.33	-3817.38	36.19	1337.30	0.00	0.00	0.00	-1931.01	-55.82	1673.99	-3654.27	29.48	1717.49	-3779.97	220.27	1676.83	-3804.50	136.66	1739.75	56.31	1018.74	74.17	644.93	928.13	74.73	142.64
2.43000	-3378.92	149.98	-14.81	-3350.20	144.24	35.84	-3664.87	251.37	18.85	-3699.91	251.26	49.33	-3895.25	-90.70	-5.01	-3916.87	-57.02	10.65	-1837.41	-3.52	46.88	-1830.58	-12.30	82.33	-3844.51	35.85	1337.81	0.00	0.00	0.00	-1931.01	-55.82	1673.99	-3608.55	29.79	1714.52	-3777.90	220.20	1676.86	-3802.07	135.48	1740.40	55.64	1019.36	73.77	644.51	927.97	74.80	143.65
2.44000	-3378.92	149.98	-14.81	-3350.20	144.24	35.84	-3653.74	250.56	20.52	-3658.14	249.93	55.27	-3895.25	-90.70	-5.01	-3916.87	-57.02	10.65	-1837.41	-3.52	46.88	-1830.58	-12.30	82.33	-3814.07	37.26	1336.08	0.00	0.00	0.00	-1931.01	-55.82	1673.99	-3631.20	32.15	1713.78	-3775.80	220.13	1676.89	-3799.59	134.30	1741.05	55.64	1019.25	73.75	644.89	927.76	74.88	144.76
2.45000	-3378.92	149.98	-14.81	-3350.20	144.24	35.84	-3642.75	249.77	22.18	-3674.77	249.74	53.14	-3895.25	-90.70	-5.01	-3916.87	-57.02	10.65	-1837.41	-3.52	46.88	-1830.58	-12.30	82.33	-3806.01	39.65	1336.28	0.00	0.00	0.00	-1931.01	-55.82	1673.99	-3622.88	33.90	1713.79	-3773.66	220.07	1676.92	-3797.05	133.11	1741.69	54.14	1019.45	73.51	645.40	927.42	75.03	143.41
2.46000	-3378.92	149.98	-14.81	-3350.20	144.24	35.84	-3631.91	248.99	23.82	-3644.14	247.55	56.60	-3895.25	-90.70	-5.01	-3916.87	-57.02	10.65	-1837.41	-3.52	46.88	-1830.58	-12.30	82.33	-3803.56	39.60	1335.53	0.00	0.00	0.00	-1931.01	-55.82	1673.99	-3601.29	36.42	1711.55	-3771.48	220.02	1676.94	-3794.47	131.93	1742.33	54.12	1019.81	73.34	645.08	927.96	74.88	142.20
2.47000	-3378.92	149.98	-14.81	-3350.20	144.24	35.84	-3621.21	248.23	25.44	-3657.71	246.85	54.32	-3895.25	-90.70	-5.01	-3916.87	-57.02	10.65	-1837.41	-3.52	46.88	-1830.58	-12.30	82.33	-3817.07	41.21	1334.88	0.00	0.00	0.00	-1931.01	-55.82	1673.99	-3608.40	40.75	1711.31	-3769.27	219.98	1676.97	-3791.83	130.75	1742.98	54.10	1019.41	73.43	644.80	927.58	74.96	140.65
2.48000	-3378.92	149.98	-14.81	-3350.20	144.24	35.84	-3610.65	247.47	27.04	-3639.61	244.24	55.04	-3895.25	-90.70	-5.01	-3916.87	-57.02	10.65	-1837.41	-3.52	46.88	-1830.58	-12.30	82.33	-3819.32	41.41	1334.40	0.00	0.00	0.00	-1931.01	-55.82	1673.99	-3589.24	42.90	1710.67	-3767.02	219.94	1676.99	-3789.13	129.58	1743.62	55.34	1019.05	73.75	644.81	927.98	74.75	141.92
2.49000	-3378.92	149.98	-14.81	-3350.20	144.24	35.84	-3600.22	246.73	28.62	-3610.45	241.99	57.33	-3895.25	-90.70	-5.01	-3916.87	-57.02	10.65	-1837.41	-3.52	46.88	-1830.58	-12.30	82.33	-3790.35	42.33	1332.95	0.00	0.00	0.00	-1931.01	-55.82	1673.99	-3597.30	43.20	1708.08	-3764.74	219.91	1677.00	-3786.39	128.40	1744.25	55.09	1019.47	73.66	645.05	928.10	74.91	139.68
2.50000	-3378.92	149.98	-14.81	-3350.20	144.24	35.84	-3589.93	246.00	30.18	-3615.22	241.35	56.60	-3895.25	-90.70	-5.01	-3916.87	-57.02	10.65	-1837.41	-3.52	46.88	-1830.58	-12.30	82.33	-3772.25	42.32	1333.02	0.00	0.00	0.00	-1931.01	-55.82	1673.99	-3587.61	47.04	1706.71	-3762.42	219.88	1677.02	-3783.59	127.22	1744.89	54.86	1019.57	73.57	644.55	927.99	74.75	141.01
2.51000	-3378.92	149.98	-14.81	-3350.20	144.24	35.84	-3579.78	245.28	31.72	-3606.18	239.21	56.91	-3895.25	-90.70	-5.01	-3916.87	-57.02	10.65	-1837.41	-3.52	46.88	-1830.58	-12.30	82.33	-3775.93	43.64	1332.65	0.00	0.00	0.00	-1931.01	-55.82	1673.99	-3628.76	48.17	1709.65	-3760.06	219.86	1677.04	-3780.74	126.05	1745.52	54.22	1019.58	73.57	644.78	927.82	74.92	141.80
2.52000	-3378.92	149.98	-14.81	-3350.20	144.24	35.84	-3569.76	244.58	33.24	-3595.63	237.46	57.48	-3895.25	-90.70	-5.01	-3916.87	-57.02	10.65	-1837.41	-3.52	46.88	-1830.58	-12.30	82.33	-3763.13	44.89	1331.45	0.00	0.00	0.00	-1931.01	-55.82	1673.99	-3578.47	48.86	1706.47	-3757.67	219.85	1677.05	-3777.85	124.88	1746.15	55.21	1019.23	73.73	645.01	927.91	75.01	142.28
2.53000	-3378.92	149.98	-14.81	-3350.20	144.24	35.84	-3559.88	243.88	34.75	-3585.22	235.74	58.04	-3895.25	-90.70	-5.01	-3916.87	-57.02	10.65	-1837.41	-3.52	46.88	-1830.58	-12.30	82.33	-3790.03	45.55	1330.61	0.00	0.00	0.00	-1931.01	-55.82	1673.99	-3564.58	52.90	1705.46	-3755.25	219.84	1677.06	-3774.90	123.70	1746.78	54.72	1019.45	73.48	645.03	927.87	74.98	141.10
2.54000	-3378.92	149.98	-14.81	-3350.20	144.24	35.84	-3550.12	243.20	36.24	-3574.93	234.04	58.60	-3895.25	-90.70	-5.01	-3916.87	-57.02	10.65	-1837.41	-3.52	46.88	-1830.58	-12.30	82.33	-3765.72	45.47	1330.18	0.00	0.00	0.00	-1931.01	-55.82	1673.99	-3543.43	55.36	1703.80	-3752.78	219.84	1677.07	-3771.89	122.53	1747.41	55.40	1019.51	73.69	644.27	928.32	74.54	141.25
2.55000	-3378.92	149.98	-14.81	-3350.20	144.24	35.84	-3540.50	242.53	37.70	-3564.77	232.37	59.15	-3895.25	-90.70	-5.01	-3916.87	-57.02	10.65	-1837.41	-3.52	46.88	-1830.58	-12.30	82.33	-3745.78	47.07	1329.69	0.00	0.00	0.00	-1931.01	-55.82	1673.99	-3547.06	57.40	1702.01	-3750.29	219.85	1677.07	-3768.84	121.37	1748.03	55.10	1019.49	73.66	644.18	928.30	74.54	141.38
2.56000	-3378.92	149.98	-14.81	-3350.20	144.24	35.84	-3531.00	241.87	39.15	-3554.74	230.72	59.69	-3895.25	-90.70	-5.01	-3916.87	-57.02	10.65	-1837.41	-3.52	46.88	-1830.58	-12.30	82.33	-3762.94	47.32	1328.58	0.00	0.00	0.00	-1931.01	-55.82	1673.99	-3570.35	59.78	1703.94	-3747.75	219.86	1677.08	-3765.74	120.20	1748.65	55.29	1019.33	73.75	644.81	927.72	74.92	142.07
2.57000	-3378.92	149.98	-14.81	-3350.20	144.24	35.84	-3521.64	241.22	40.59	-3544.84	229.10	60.23	-3895.25	-90.70	-5.01	-3916.87	-57.02	10.65	-1837.41	-3.52	46.88	-1830.58	-12.30	82.33	-3744.82	48.50	1327.72	0.00	0.00	0.00	-1931.01	-55.82	1673.99	-3552.47	60.86	1701.46	-3745.19	219.88	1677.08	-3762.59	119.03	1749.27	55.81	1019.12	74.02	645.40	927.67	74.99	142.14
2.58000	-3378.92	149.98	-14.81	-3350.20	144.24	35.84	-3512.40	240.58	42.00	-3535.05	227.49	60.77	-3895.25	-90.70	-5.01	-3916.87	-57.02	10.65	-1837.41	-3.52	46.88	-1830.58	-12.30	82.33	-3742.22	50.39	1327.44	0.00	0.00	0.00	-1931.01	-55.82	1673.99	-3604.05	63.14	1702.46	-3742.58	219.91	1677.08	-3759.38	117.87	1749.89	55.97	1019.03	74.03	645.11	927.92	75.02	143.29
2.59000	-3378.92	149.98	-14.81	-3350.20	144.24	35.84	-3503.29	239.96	43.39	-3525.40	225.91	61.29	-3895.25	-90.70	-5.01	-3916.87	-57.02	10.65	-1837.41	-3.52	46.88	-1830.58	-12.30	82.33	-3745.19	51.53	1326.34	0.00	0.00	0.00	-1931.01	-55.82	1673.99	-3593.43	67.07	1701.11	-3739.94	219.94	1677.08	-3756.13	116.71	1750.51	55.90	1019.01	74.00	644.62	928.12	74.81	142.22
2.60000	-3378.92	149.98	-14.81	-3350.20	144.24	35.84	-3494.30	239.34	44.77	-3515.86	224.36	61.81	-3895.25	-90.70	-5.01	-3916.87	-57.02	10.65	-1837.41	-3.52	46.88	-1830.58	-12.30	82.33	-3727.92	52.89	1325.01	0.00	0.00	0.00	-1931.01	-55.82	1673.99	-3602.34	69.25	1699.64	-3737.27	219.98	1677.07	-3752.83	115.55	1751.12	54.63	1019.38	73.59	644.69	928.15	74.76	143.01
2.61000	-3378.92	149.98	-14.81	-3350.20	144.24	35.84	-3485.44	238.74	46.13	-3506.45	222.83	62.33	-3895.25	-90.70	-5.01	-3916.87	-57.02	10.65	-1837.41	-3.52	46.88	-1830.58	-12.30	82.33	-3736.71	54.16	1324.84	0.00	0.00	0.00	-1931.01	-55.82	1673.99	-3553.34	71.47	1696.48	-3734.56	220.02	1677.07	-3749.48	114.39	1751.73	54.96	1019.36	73.73	644.57	928.14	74.70	141.74
2.62000	-3378.92	149.98	-14.81	-3350.20	144.24	35.84	-3476.70	238.15	47.47	-3497.16	221.31	62.84	-3895.25	-90.70	-5.01	-3916.87	-57.02	10.65	-1837.41	-3.52	46.88	-1830.58	-12.30	82.33	-3739.38	55.36	1324.03	0.00	0.00	0.00	-1931.01	-55.82	1673.99	-3589.17	74.35	1696.74	-3731.82	220.07	1677.06	-3746.08	113.23	1752.34	55.62	1019.19	73.92	644.26	928.39	74.56	143.89
2.63000	-3378.92	149.98	-14.81	-3350.20	144.24	35.84	-3468.08	237.57	48.80	-3487.98	219.83	63.34	-3895.25	-90.70	-5.01	-3916.87	-57.02	10.65	-1837.41	-3.52	46.88	-1830.58	-12.30	82.33	-3717.96	57.30	1323.89	0.00	0.00	0.00	-1931.01	-55.82	1673.99	-3558.44	74.42	1693.98	-3729.05	220.12	1677.05	-3742.63	112.08	1752.94	54.99	1019.45	73.66	644.40	928.04	74.74	139.38
2.64000	-3378.92	149.98	-14.81	-3350.20	144.24	35.84	-3459.58	237.00	50.10	-3478.93	218.36	63.83	-3895.25	-90.70	-5.01	-3916.87	-57.02	10.65	-1837.41	-3.52	46.88	-1830.58	-12.30	82.33	-3689.77	58.94	1323.04	0.00	0.00	0.00	-1931.01	-55.82	1673.99	-3550.86	76.89	1692.84	-3726.23	220.18	1677.04	-3739.13	110.93	1753.55	54.40	1019.38	73.54	644.50	928.15	74.78	142.36
2.65000	-3378.92	149.98	-14.81	-3350.20	144.24	35.84	-3451.20	236.43	51.39	-3469.99	216.92	64.33	-3895.25	-90.70	-5.01	-3916.87	-57.02	10.65	-1837.41	-3.52	46.88	-1830.58	-12.30	82.33	-3697.14	60.86	1321.87	0.00	0.00	0.00	-1931.01	-55.82	1673.99	-3566.76	77.96	1690.79	-3723.39	220.25	1677.03	-3735.58	109.78	1754.15	54.01	1019.48	73.51	645.00	928.33	74.84	144.25
2.66000	-3378.92	149.98	-14.81	-3350.20	144.24	35.84	-3442.93	235.89	52.67	-3461.17	215.50	64.81	-3895.25	-90.70	-5.01	-3916.87	-57.02	10.65	-1837.41	-3.52	46.88	-1830.58	-12.30	82.33	-3694.24	62.56	1321.35	0.00	0.00	0.00	-1931.01	-55.82	1673.99	-3583.80	82.77	1692.25	-3720.51	220.33	1677.01	-3731.98	108.63	1754.75	55.73	1019.20	73.97	644.35	928.47	74.63	139.72
2.67000	-3378.92	149.98	-14.81	-3350.20	144.24	35.84	-3434.78	235.35	53.92	-3452.46	214.10	65.29	-3895.25	-90.70	-5.01	-3916.87	-57.02	10.65	-1837.41	-3.52	46.88	-1830.58	-12.30	82.33	-3692.22	64.66	1321.35	0.00	0.00	0.00	-1931.01	-55.82	1673.99	-3536.81	82.66	1688.08	-3717.60	220.40	1677.00	-3728.34	107.48	1755.35	56.51	1018.73	74.19	644.37	928.16	74.61	143.33
2.68000	-3378.92	149.98	-14.81	-3350.20	144.24	35.84	-3426.75	234.82	55.16	-3443.86	212.73	65.76	-3895.25	-90.70	-5.01	-3916.87	-57.02	10.65	-1837.41	-3.52	46.88	-1830.58	-12.30	82.33	-3689.04	66.79	1320.95	0.00	0.00	0.00	-1931.01	-55.82	1673.99	-3512.25	84.06	1686.47	-3714.65	220.49	1676.98	-3724.65	106.34	1755.94	55.42	1019.14	73.85	644.43	928.07	74.61	143.48
2.69000	-3378.92	149.98	-14.81	-3350.28	144.24	35.83	-3418.83	234.30	56.38	-3435.38	211.37	66.23	-3895.25	-90.70	-5.01	-3916.87	-57.02	10.65	-1837.41	-3.52	46.88	-1830.58	-12.30	82.33	-3687.63	68.41	1320.67	0.00	0.00	0.00	-1931.01	-55.82	1673.99	-3536.20	87.27	1686.23	-3711.67	220.58	1676.96	-3720.91	105.20	1756.53	54.83	1019.39	73.58	645.21	928.01	74.95	141.60
2.70000	-3378.92	149.98	-14.81	-3430.17	146.94	20.43	-3411.03	233.79	57.58	-3427.00	210.04	66.69	-3895.25	-90.70	-5.01	-3916.87	-57.02	10.65	-1837.41	-3.52	46.88	-1830.58	-12.30	82.33	-3660.65	70.24	1319.79	0.00	0.00	0.00	-1931.01	-55.82	1673.99	-3535.09	89.51	1687.52	-3708.65	220.68	1676.94	-3717.12	104.06	1757.12	54.44	1019.35	73.46	644.71	928.14	74.71	141.18
2.71000	-3378.92	149.98	-14.81	-3376.42	143.81	29.08	-3403.34	233.29	58.77	-3418.74	208.73	67.15	-3895.25	-90.70	-5.01	-3916.87	-57.02	10.65	-1837.41	-3.52	46.88	-1830.58	-12.30	82.33	-3663.77	72.48	1319.37	0.00	0.00	0.00	-1931.01	-55.82	1673.99	-3524.00	91.43	1685.54	-3705.60	220.78	1676.91	-3713.29	102.92	1757.71	55.25	1019.56	73.56	645.38	928.30	74.87	142.68
2.72000	-3378.92	149.98	-14.81	-3416.57	140.05	22.41	-3395.75	232.80	59.93	-3410.59	207.44	67.60	-3895.25	-90.70	-5.01	-3916.87	-57.02	10.65	-1837.41	-3.52	46.88	-1830.58	-12.30	82.33	-3652.79	74.73	1319.64	0.00	0.00	0.00	-1931.01	-55.82	1673.99	-3548.83	92.43	1686.79	-3702.52	220.89	1676.89	-3709.40	101.79	1758.29	54.79	1019.68	73.48	645.18	928.36	74.83	141.85
2.73000	-3378.92	149.98	-14.81	-3380.94	141.55	28.44	-3388.28	232.33	61.09	-3402.54	206.17	68.05	-3895.25	-90.70	-5.01	-3916.87	-57.02	10.65	-1837.41	-3.52	46.88	-1830.58	-12.30	82.33	-3658.03	76.54	1320.50	0.00	0.00	0.00	-1931.01	-55.82	1673.99	-3508.73	96.77	1685.49	-3699.40	221.00	1676.86	-3705.48	100.66	1758.87	55.09	1019.55	73.68	644.76	928.43	74.65	138.24
2.74000	-3378.92	149.98	-14.81	-3414.84	144.32	22.41	-3380.91	231.86	62.22	-3394.60	204.92	68.49	-3895.25	-90.70	-5.01	-3916.87	-57.02	10.65	-1837.41	-3.52	46.88	-1830.58	-12.30	82.33	-3641.50	78.34	1319.97	0.00	0.00	0.00	-1931.01	-55.82	1673.99	-3487.87	97.80	1683.60	-3696.25	221.12	1676.83	-3701.50	99.53	1759.45	55.73	1019.24	73.91	644.36	928.70	74.51	143.74
2.75000	-3378.92	149.98	-14.81	-3454.52	144.99	14.81	-3373.65	231.40	63.34	-3386.77	203.70	68.92	-3895.25	-90.70	-5.01	-3916.87	-57.02	10.65	-1837.41	-3.52	46.88	-1830.58	-12.30	82.33	-3638.37	80.05	1321.09	0.00	0.00	0.00	-1931.01	-55.82	1673.99	-3468.02	98.79	1681.29	-3693.07	221.24	1676.80	-3697.48	98.40	1760.03	55.76	1019.27	73.92	645.54	928.21	74.97	146.85
2.76000	-3378.92	149.98	-14.81	-3510.71	142.94	3.55	-3366.50	230.95	64.44	-3379.04	202.49	69.35	-3895.25	-90.70	-5.01	-3916.87	-57.02	10.65	-1837.41	-3.52	46.88	-1830.58	-12.30	82.33	-3635.98	83.09	1322.22	0.00	0.00	0.00	-1931.01	-55.82	1673.99	-3502.04	100.09	1683.97	-3689.85	221.37	1676.77	-3693.41	97.27	1760.60	55.65	1019.33	73.72	645.01	928.14	74.83	142.25
2.77000	-3378.92	149.98	-14.81	-3537.47	142.61	-3.04	-3359.45	230.51	65.53	-3371.41	201.31	69.78	-3895.25	-90.70	-5.01	-3916.87	-57.02	10.65	-1837.41	-3.52	46.88	-1830.58	-12.30	82.33	-3607.26	85.35	1323.04	0.00	0.00	0.00	-1931.01	-55.82	1673.99	-3490.59	103.09	1685.06	-3686.60	221.51	1676.74	-3689.30	96.15	1761.18	55.37	1019.60	73.53	644.00	928.22	74.49	141.35
2.78000	-3378.92	149.98	-14.81	-3530.83	144.29	-5.78	-3352.51	230.08	66.60	-3363.89	200.14	70.20	-3895.25	-90.70	-5.01	-3916.87	-57.02	10.65	-1837.41	-3.52	46.88	-1830.58	-12.30	82.33	-3618.47	87.62	1324.25	0.00	0.00	0.00	-1931.01	-55.82	1673.99	-3489.54	105.30	1685.54	-3683.32	221.65	1676.70	-3685.14	95.03	1761.75	54.52	1019.22	73.52	644.63	927.96	74.65	143.62
2.79000	-3378.92	149.98	-14.81	-3537.55	144.93	-3.26	-3345.66	229.66	67.65	-3356.47	199.00	70.61	-3895.25	-90.70	-5.01	-3916.87	-57.02	10.65	-1837.41	-3.52	46.88	-1830.58	-12.30	82.33	-3605.41	90.51	1325.45	0.00	0.00	0.00	-1931.01	-55.82	1673.99	-3474.47	105.75	1686.11	-3680.00	221.79	1676.66	-3680.93	93.92	1762.31	55.43	1018.98	73.81	644.30	927.95	74.73	143.07
2.80000	-3378.92	149.98	-14.81	-3490.15	145.41	7.61	-3338.92	229.25	68.69	-3349.14	197.87	71.02	-3895.25	-90.70	-5.01	-3916.87	-57.02	10.65	-1837.41	-3.52	46.88	-1830.58	-12.30	82.33	-3596.19	93.59	1326.22	0.00	0.00	0.00	-1931.01	-55.82	1673.99	-3480.86	107.15	1686.73	-3676.65	221.95	1676.62	-3676.68	92.80	1762.88	54.44	1019.34	73.45	644.79	927.94	74.76	143.09
2.81000	-3378.92	149.98	-14.81	-3418.98	144.64	20.24	-3332.28	228.84	69.71	-3341.92	196.77	71.42	-3895.25	-90.70	-5.01	-3916.87	-57.02	10.65	-1837.41	-3.52	46.88	-1830.58	-12.30	82.33	-3585.47	96.81	1327.89	0.00	0.00	0.00	-1931.01	-55.82	1673.99	-3441.81	111.16	1687.72	-3673.27	222.10	1676.58	-3672.38	91.69	1763.44	54.03	1019.78	73.34	644.41	928.33	74.66	143.03
2.82000	-3378.92	149.98	-14.81	-3404.17	144.96	19.99	-3325.73	228.45	70.72	-3334.79	195.69	71.82	-3895.25	-90.70	-5.01	-3916.87	-57.02	10.65	-1837.41	-3.52	46.88	-1830.58	-12.30	82.33	-3568.52	99.52	1329.44	0.00	0.00	0.00	-1931.01	-55.82	1673.99	-3417.36	113.41	1687.09	-3669.86	222.27	1676.54	-3668.04	90.58	1763.99	54.36	1019.30	73.60	644.07	928.42	74.49	140.40
2.83000	-3378.92	149.98	-14.81	-3345.29	142.30	29.88	-3319.29	228.07	71.70	-3327.76	194.62	72.21	-3895.25	-90.70	-5.01	-3916.87	-57.02	10.65	-1837.41	-3.52	46.88	-1830.58	-12.30	82.33	-3566.55	100.38	1330.65	0.00	0.00	0.00	-1931.01	-55.82	1673.99	-3434.29	115.76	1689.97	-3666.41	222.43	1676.50	-3663.66	89.48	1764.55	56.72	1018.69	74.35	644.32	927.94	74.74	141.53
2.84000	-3378.92	149.98	-14.81	-3327.07	140.36	32.55	-3312.94	227.69	72.68	-3320.82	193.58	72.60	-3895.25	-90.70	-5.01	-3916.87	-57.02	10.65	-1837.41	-3.52	46.88	-1830.58	-12.30	82.33	-3571.95	103.07	1331.54	0.00	0.00	0.00	-1931.01	-55.82	1673.99	-3435.61	115.05	1691.08	-3662.93	222.61	1676.45	-3659.23	88.38	1765.10	54.53	1019.24	73.61	644.89	927.85	74.91	144.40
2.85000	-3378.92	149.98	-14.81	-3343.49	146.70	29.89	-3306.68	227.33	73.64	-3313.98	192.55	72.98	-3895.26	-90.70	-5.01	-3916.87	-57.02	10.65	-1837.41	-3.52	46.88	-1830.58	-12.30	82.33	-3571.37	104.73	1332.69	0.00	0.00	0.00	-1931.01	-55.82	1673.99	-3443.09	117.13	1692.73	-3659.42	222.78	1676.41	-3654.75	87.28	1765.65	54.36	1019.79	73.38	644.57	927.89	74.74	140.56
2.86000	-3378.92	149.98	-14.81	-3286.20	145.23	37.40	-3300.52	226.97	74.58	-3307.23	191.55	73.36	-3902.56	-88.15	-8.86	-3916.88	-57.02	10.65	-1837.41	-3.52	46.88	-1830.58	-12.30	82.33	-3552.89	106.48	1333.39	0.00	0.00	0.00	-1931.01	-55.82	1673.99	-3405.54	118.43	1694.66	-3655.88	222.97	1676.36	-3650.23	86.18	1766.20	54.48	1019.69	73.59	645.18	927.94	74.86	141.52
2.87000	-3378.92	149.98	-14.81	-3313.68	142.51	33.31	-3294.45	226.62	75.50	-3300.58	190.56	73.73	-3849.85	-80.77	-5.20	-3921.92	-54.30	7.36	-1837.41	-3.52	46.88	-1830.58	-12.30	82.33	-3547.12	109.66	1334.57	0.00	0.00	0.00	-1931.01	-55.82	1673.99	-3401.37	121.50	1694.81	-3652.30	223.15	1676.31	-3645.67	85.09	1766.74	54.86	1019.11	73.72	645.17	928.41	74.73	140.52
2.88000	-3378.92	149.98	-14.81	-3318.96	140.24	32.76	-3288.47	226.28	76.41	-3294.01	189.60	74.10	-3838.38	-71.91	-5.46	-3878.94	-45.69	13.78	-1837.41	-3.52	46.88	-1830.58	-12.30	82.33	-3565.16	110.68	1335.58	0.00	0.00	0.00	-1931.01	-55.82	1673.99	-3413.70	122.06	1698.45	-3648.70	223.35	1676.26	-3641.06	84.00	1767.29	54.63	1019.22	73.54	644.75	928.11	74.84	143.33
2.89000	-3378.92	149.98	-14.81	-3333.71	139.91	31.83	-3282.59	225.94	77.31	-3287.54	188.65	74.46	-3818.09	-59.74	-4.52	-3897.54	-38.45	8.26	-1837.41	-3.52	46.88	-1830.58	-12.30	82.33	-3539.27	112.98	1336.47	0.00	0.00	0.00	-1931.01	-55.82	1673.99	-3407.88	124.18	1699.20	-3645.06	223.54	1676.20	-3636.41	82.91	1767.82	55.02	1019.46	73.59	645.02	927.80	74.94	143.71
2.90000	-3378.92	149.98	-14.81	-3352.77	140.89	30.61	-3276.79	225.62	78.19	-3281.15	187.72	74.81	-3817.95	-51.41	-5.85	-3849.04	-29.09	13.94	-1837.41	-3.52	46.88	-1830.58	-12.30	82.33	-3518.84	113.55	1337.14	0.00	0.00	0.00	-1931.01	-55.82	1673.99	-3388.63	125.49	1700.52	-3641.39	223.75	1676.15	-3631.72	81.83	1768.36	55.78	1019.14	73.91	645.24	928.11	74.86	143.62
2.91000	-3378.92	149.98	-14.81	-3370.98	142.55	29.18	-3271.08	225.30	79.06	-3274.85	186.81	75.17	-3808.53	-38.96	-5.58	-3829.97	-22.06	18.46	-1837.41	-3.52	46.88	-1830.58	-12.30	82.33	-3514.18	115.25	1338.42	0.00	0.00	0.00	-1931.01	-55.82	1673.99	-3417.19	126.91	1703.99	-3637.68	223.95	1676.09	-3626.99	80.75	1768.89	54.51	1019.00	73.55	644.85	928.18	74.84	140.85
2.92000	-3378.92	149.98	-14.81	-3383.19	144.25	27.63	-3265.45	225.00	79.91	-3268.63	185.92	75.51	-3757.65	-28.99	3.11	-3842.26	-13.53	15.93	-1837.41	-3.52	46.88	-1830.58	-12.30	82.33	-3509.43	116.97	1339.58	0.00	0.00	0.00	-1931.01	-55.82	1673.99	-3379.59	128.53	1702.97	-3633.95	224.17	1676.03	-3622.21	79.67	1769.42	54.40	1019.39	73.49	644.29	928.31	74.62	144.57
2.93000	-3378.92	149.98	-14.81	-3397.90	145.50	25.85	-3259.91	224.70	80.74	-3262.50	185.04	75.86	-3742.65	-22.81	3.36	-3849.07	-8.36	16.30	-1837.41	-3.52	46.88	-1830.58	-12.30	82.33	-3504.50	118.00	1341.01	0.00	0.00	0.00	-1931.01	-55.82	1673.99	-3368.28	131.32	1704.55	-3630.18	224.38	1675.98	-3617.38	78.60	1769.95	54.47	1019.50	73.53	645.02	928.20	74.74	141.10
2.94000	-3378.92	149.98	-14.81	-3383.41	146.02	26.24	-3254.46	224.41	81.56	-3256.46	184.19	76.19	-3728.97	-16.06	6.94	-3824.55	-3.04	21.30	-1837.41	-3.52	46.88	-1830.58	-12.30	82.33	-3500.86	119.60	1341.47	0.00	0.00	0.00	-1931.01	-55.82	1673.99	-3375.38	131.91	1704.84	-3626.38	224.61	1675.91	-3612.52	77.53	1770.47	55.44	1019.16	73.87	644.45	927.88	74.74	140.22
2.95000	-3378.92	149.98	-14.81	-3374.89	146.44	26.81	-3249.09	224.12	82.37	-3250.50	183.35	76.53	-3740.58	-12.81	4.81	-3775.99	1.99	29.79	-1837.41	-3.52	46.88	-1830.58	-12.30	82.33	-3494.67	120.31	1342.07	0.00	0.00	0.00	-1931.01	-55.82	1673.99	-3361.86	133.06	1704.59	-3622.56	224.83	1675.85	-3607.61	76.46	1771.00	55.06	1019.03	73.75	644.66	927.52	74.96	144.05
2.96000	-3378.92	149.98	-14.81	-3367.35	146.00	28.53	-3243.80	223.85	83.16	-3244.62	182.53	76.86	-3726.17	-9.91	7.35	-3728.13	4.52	37.51	-1837.41	-3.52	46.88	-1830.58	-12.30	82.33	-3499.78	121.76	1342.92	0.00	0.00	0.00	-1931.01	-55.82	1673.99	-3329.69	132.88	1703.26	-3618.70	225.07	1675.79	-3602.67	75.40	1771.51	55.06	1019.75	73.66	644.04	928.26	74.57	143.67
2.97000	-3378.92	149.98	-14.81	-3366.41	145.52	29.94	-3238.59	223.58	83.93	-3238.81	181.73	77.18	-3724.68	-6.52	5.91	-3724.81	6.01	37.47	-1837.41	-3.52	46.88	-1830.58	-12.30	82.33	-3494.26	122.66	1344.02	0.00	0.00	0.00	-1931.01	-55.82	1673.99	-3357.30	137.24	1705.30	-3614.80	225.30	1675.72	-3597.68	74.34	1772.03	55.10	1019.38	73.72	644.63	928.02	74.80	141.05
2.98000	-3378.92	149.98	-14.81	-3377.70	145.86	29.56	-3233.46	223.32	84.69	-3233.09	180.95	77.50	-3724.74	-3.63	5.49	-3707.94	7.43	40.46	-1837.41	-3.52	46.88	-1830.58	-12.30	82.33	-3485.61	123.44	1344.30	0.00	0.00	0.00	-1931.01	-55.82	1673.99	-3344.23	138.69	1707.32	-3610.88	225.54	1675.66	-3592.64	73.28	1772.54	56.06	1019.09	73.98	644.36	928.24	74.58	139.90
2.99000	-3378.92	149.98	-14.81	-3405.30	147.32	25.84	-3228.41	223.06	85.44	-3227.45	180.18	77.81	-3697.76	-2.78	9.31	-3667.76	8.45	44.99	-1837.41	-3.52	46.88	-1830.58	-12.30	82.33	-3474.62	124.20	1344.39	0.00	0.00	0.00	-1931.01	-55.82	1673.99	-3349.03	137.07	1706.09	-3606.93	225.79	1675.59	-3587.57	72.23	1773.05	56.05	1019.24	74.00	644.77	928.32	74.70	142.07
3.00000	-3378.92	149.98	-14.81	-3388.62	146.42	29.81	-3223.43	222.82	86.17	-3221.89	179.43	78.12	-3608.89	-0.90	21.17	-3627.10	12.29	50.14	-1837.41	-3.52	46.88	-1830.58	-12.30	82.33	-3464.46	125.78	1345.59	0.00	0.00	0.00	-1931.01	-55.82	1673.99	-3342.69	137.53	1706.30	-3602.95	226.04	1675.52	-3582.46	71.18	1773.56	55.12	1019.54	73.67	645.32	928.00	74.89	144.02
3.01000	-3378.92	149.98	-14.81	-3432.16	146.34	23.01	-3218.53	222.58	86.89	-3216.40	178.70	78.43	-3637.21	1.94	14.40	-3616.04	11.32	49.80	-1837.41	-3.52	46.88	-1830.58	-12.30	82.33	-3461.93	126.96	1345.54	0.00	0.00	0.00	-1931.01	-55.82	1673.99	-3316.69	136.35	1706.06	-3598.93	226.29	1675.45	-3577.30	70.14	1774.06	55.34	1019.36	73.68	644.94	928.21	74.73	142.43
3.02000	-3378.92	149.98	-14.81	-3455.98	145.99	20.34	-3213.71	222.35	87.59	-3210.98	177.99	78.73	-3585.04	2.82	20.09	-3577.37	12.82	52.57	-1837.41	-3.52	46.88	-1830.58	-12.30	82.33	-3460.01	127.34	1344.95	0.00	0.00	0.00	-1931.01	-55.82	1673.99	-3329.26	138.86	1707.17	-3594.89	226.55	1675.38	-3572.11	69.10	1774.56	56.09	1019.24	73.88	645.21	928.05	74.76	142.01
3.03000	-3378.92	149.98	-14.81	-3460.08	145.81	21.22	-3208.96	222.12	88.28	-3205.64	177.29	79.03	-3562.73	3.81	20.34	-3578.01	13.93	52.14	-1837.41	-3.52	46.88	-1830.58	-12.30	82.33	-3449.54	127.69	1345.22	0.00	0.00	0.00	-1931.01	-55.82	1673.99	-3300.10	138.88	1706.61	-3590.81	226.82	1675.31	-3566.87	68.06	1775.06	55.66	1019.46	73.80	644.42	928.32	74.54	145.26
3.04000	-3378.92	149.98	-14.81	-3448.99	145.54	24.54	-3204.28	221.91	88.96	-3200.37	176.61	79.32	-3509.30	5.44	25.72	-3545.83	13.59	52.85	-1837.41	-3.52	46.88	-1830.58	-12.30	82.33	-3449.42	128.03	1345.04	0.00	0.00	0.00	-1931.01	-55.82	1673.99	-3296.33	137.29	1706.08	-3586.70	227.09	1675.23	-3561.59	67.03	1775.55	55.24	1019.38	73.65	644.39	928.18	74.62	142.29
3.05000	-3378.92	149.98	-14.81	-3427.21	144.90	29.17	-3199.68	221.70	89.62	-3195.18	175.95	79.61	-3440.97	4.79	33.46	-3534.28	14.72	51.60	-1837.41	-3.52	46.88	-1830.58	-12.30	82.33	-3437.71	128.96	1344.65	0.00	0.00	0.00	-1931.01	-55.82	1673.99	-3317.34	138.50	1708.53	-3582.57	227.36	1675.16	-3556.28	66.00	1776.04	55.83	1019.60	73.67	643.98	928.59	74.40	140.81
3.06000	-3378.92	149.98	-14.81	-3399.24	143.64	34.02	-3195.14	221.49	90.27	-3190.05	175.30	79.89	-3448.86	5.29	28.31	-3528.95	14.72	49.30	-1837.41	-3.52	46.88	-1830.58	-12.30	82.33	-3420.48	128.84	1343.68	0.00	0.00	0.00	-1931.01	-55.82	1673.99	-3299.95	139.49	1707.35	-3578.40	227.63	1675.08	-3550.92	64.97	1776.53	55.53	1019.37	73.73	644.94	928.45	74.80	140.72
3.07000	-3378.92	149.98	-14.81	-3343.75	143.48	42.44	-3190.67	221.30	90.90	-3184.99	174.67	80.17	-3420.97	5.33	30.75	-3518.74	15.76	46.08	-1837.41	-3.52	46.88	-1830.58	-12.30	82.33	-3425.89	128.94	1343.38	0.00	0.00	0.00	-1931.01	-55.82	1673.99	-3287.06	138.08	1705.33	-3574.20	227.92	1675.00	-3545.52	63.95	1777.01	54.78	1019.60	73.64	644.73	928.27	74.83	141.84
3.08000	-3378.92	149.98	-14.81	-3395.83	140.44	34.73	-3186.27	221.11	91.53	-3180.00	174.05	80.44	-3378.38	7.78	34.38	-3461.08	14.79	50.06	-1837.41	-3.52	46.88	-1830.58	-12.30	82.33	-3421.66	129.59	1342.56	0.00	0.00	0.00	-1931.01	-55.82	1673.99	-3279.47	137.07	1706.19	-3569.98	228.20	1674.92	-3540.09	62.94	1777.49	55.66	1019.03	73.86	644.45	927.92	74.77	142.09
3.09000	-3378.92	149.98	-14.81	-3402.63	141.74	34.00	-3181.94	220.92	92.13	-3175.08	173.45	80.71	-3387.03	6.66	27.45	-3464.79	15.66	43.38	-1837.41	-3.52	46.88	-1830.58	-12.30	82.33	-3412.19	129.01	1342.12	0.00	0.00	0.00	-1931.01	-55.82	1673.99	-3275.27	137.75	1706.80	-3565.72	228.49	1674.84	-3534.61	61.92	1777.97	56.02	1019.19	73.95	645.00	927.83	74.87	139.78
3.10000	-3378.92	149.98	-14.81	-3394.89	144.87	34.36	-3177.67	220.74	92.73	-3170.22	172.87	80.98	-3397.30	4.88	21.85	-3428.16	14.94	45.06	-1837.41	-3.52	46.88	-1830.58	-12.30	82.33	-3393.93	129.87	1342.10	0.00	0.00	0.00	-1931.01	-55.82	1673.99	-3279.51	137.79	1705.93	-3561.43	228.78	1674.76	-3529.10	60.92	1778.44	56.12	1018.92	74.05	644.23	928.20	74.60	141.98
3.11000	-3378.92	149.98	-14.81	-3402.49	145.24	30.75	-3173.46	220.57	93.31	-3165.43	172.30	81.24	-3386.23	5.36	21.58	-3394.60	14.04	44.69	-1837.41	-3.52	46.88	-1830.58	-12.30	82.33	-3388.16	130.05	1341.03	0.00	0.00	0.00	-1931.01	-55.82	1673.99	-3257.07	135.21	1704.42	-3557.12	229.08	1674.68	-3523.55	59.91	1778.92	55.56	1019.14	73.83	644.42	928.36	74.63	142.60
3.12000	-3378.92	149.98	-14.81	-3377.57	145.60	35.35	-3169.32	220.41	93.87	-3160.70	171.75	81.50	-3208.01	7.28	40.07	-3375.42	16.24	45.17	-1837.41	-3.52	46.88	-1830.58	-12.30	82.33	-3374.58	129.69	1339.95	0.00	0.00	0.00	-1931.01	-55.82	1673.99	-3227.58	135.62	1702.19	-3552.77	229.39	1674.59	-3517.96	58.91	1779.38	56.23	1018.86	74.10	645.28	928.23	74.92	141.91
3.13000	-3378.92	149.98	-14.81	-3365.19	146.58	34.80	-3165.24	220.25	94.43	-3156.04	171.22	81.75	-3172.71	7.65	42.31	-3251.02	15.83	55.82	-1837.41	-3.52	46.88	-1830.58	-12.30	82.33	-3385.71	129.21	1339.14	0.00	0.00	0.00	-1931.01	-55.82	1673.99	-3223.43	135.08	1700.48	-3548.40	229.69	1674.51	-3512.33	57.91	1779.85	55.44	1019.33	73.82	644.49	928.11	74.71	144.19
3.14000	-3378.92	149.98	-14.81	-3409.25	146.86	25.80	-3161.22	220.10	94.97	-3151.43	170.70	82.00	-3202.90	6.53	34.40	-3176.00	17.57	61.63	-1837.41	-3.52	46.88	-1830.58	-12.30	82.33	-3376.66	128.64	1338.47	0.00	0.00	0.00	-1931.01	-55.82	1673.99	-3249.77	133.84	1701.56	-3543.99	230.00	1674.42	-3506.66	56.92	1780.31	55.50	1018.97	73.84	644.96	928.00	74.75	144.99
3.15000	-3378.92	149.98	-14.81	-3402.02	148.60	24.86	-3157.26	219.95	95.49	-3146.89	170.19	82.25	-3205.89	4.58	31.27	-3188.60	15.08	58.02	-1837.41	-3.52	46.88	-1830.58	-12.30	82.33	-3358.02	128.35	1337.74	0.00	0.00	0.00	-1931.01	-55.82	1673.99	-3235.55	131.95	1701.22	-3539.56	230.32	1674.33	-3500.95	55.94	1780.77	55.08	1019.44	73.63	644.49	928.02	74.71	141.60
3.16000	-3378.92	149.98	-14.81	-3368.69	151.48	29.68	-3153.36	219.81	96.01	-3142.40	169.70	82.49	-3147.22	4.11	36.03	-3167.21	16.88	59.25	-1837.41	-3.52	46.88	-1830.58	-12.30	82.33	-3349.96	127.60	1336.53	0.00	0.00	0.00	-1931.01	-55.82	1673.99	-3223.08	131.52	1699.84	-3535.10	230.63	1674.24	-3495.21	54.95	1781.22	55.43	1018.95	73.82	645.29	927.63	75.02	140.92
3.17000	-3378.92	149.98	-14.81	-3347.17	152.76	33.43	-3149.51	219.68	96.51	-3137.98	169.22	82.73	-3182.43	3.57	29.12	-3159.43	18.08	58.58	-1837.41	-3.52	46.88	-1830.58	-12.30	82.33	-3352.67	128.10	1335.44	0.00	0.00	0.00	-1931.01	-55.82	1673.99	-3219.68	130.85	1697.67	-3530.60	230.96	1674.15	-3489.43	53.98	1781.67	54.70	1019.46	73.59	645.12	927.95	74.96	141.43
3.18000	-3378.92	149.98	-14.81	-3361.54	156.33	30.46	-3145.72	219.55	97.00	-3133.60	168.76	82.96	-3160.95	3.17	28.55	-3123.89	18.57	59.99	-1837.41	-3.52	46.88	-1830.58	-12.30	82.33	-3351.19	126.99	1334.54	0.00	0.00	0.00	-1931.01	-55.82	1673.99	-3201.35	129.88	1695.58	-3526.08	231.28	1674.06	-3483.61	53.00	1782.12	55.61	1019.11	73.97	645.11	927.67	74.94	141.51
3.19000	-3378.92	149.98	-14.81	-3387.83	153.97	26.41	-3141.98	219.43	97.48	-3129.29	168.32	83.19	-3139.83	2.94	27.98	-3090.50	19.06	61.16	-1837.41	-3.52	46.88	-1830.58	-12.30	82.33	-3330.70	127.37	1334.34	0.00	0.00	0.00	-1931.01	-55.82	1673.99	-3186.94	129.96	1694.42	-3521.53	231.61	1673.97	-3477.76	52.03	1782.56	54.78	1019.39	73.62	644.84	927.98	74.77	141.14
3.20000	-3378.92	149.98	-14.81	-3415.68	154.46	20.48	-3138.30	219.31	97.94	-3125.03	167.89	83.42	-3119.08	2.86	27.40	-3059.18	19.56	62.10	-1837.41	-3.52	46.88	-1830.58	-12.30	82.33	-3311.43	126.99	1333.05	0.00	0.00	0.00	-1931.01	-55.82	1673.99	-3205.89	127.24	1694.99	-3516.95	231.95	1673.87	-3471.87	51.07	1783.00	54.13	1019.99	73.29	644.20	928.16	74.55	139.87
3.21000	-3378.92	149.98	-14.81	-3375.82	152.93	26.74	-3134.67	219.20	98.39	-3120.82	167.47	83.64	-3098.72	2.93	26.83	-3029.87	20.06	62.82	-1837.41	-3.52	46.88	-1830.58	-12.30	82.33	-3319.58	125.61	1331.66	0.00	0.00	0.00	-1931.01	-55.82	1673.99	-3199.77	126.03	1694.00	-3512.35	232.28	1673.78	-3465.94	50.11	1783.44	55.29	1019.42	73.77	643.61	928.27	74.53	140.78
3.22000	-3378.92	149.98	-14.81	-3351.83	152.68	32.11	-3131.09	219.09	98.83	-3116.67	167.07	83.86	-3078.77	3.13	26.26	-3002.52	20.56	63.33	-1837.41	-3.52	46.88	-1830.58	-12.30	82.33	-3288.93	124.68	1330.83	0.00	0.00	0.00	-1931.01	-55.82	1673.99	-3181.99	124.01	1693.02	-3507.71	232.62	1673.68	-3459.97	49.16	1783.87	54.50	1019.32	73.56	644.47	927.87	74.81	141.35
3.23000	-3378.92	149.98	-14.81	-3395.46	154.90	25.91	-3127.56	218.99	99.26	-3112.56	166.68	84.07	-3059.25	3.46	25.69	-2977.06	21.06	63.63	-1837.41	-3.52	46.88	-1830.58	-12.30	82.33	-3295.50	124.47	1329.39	0.00	0.00	0.00	-1931.01	-55.82	1673.99	-3169.03	121.87	1691.39	-3503.04	232.97	1673.58	-3453.97	48.21	1784.30	55.14	1019.48	73.66	644.67	928.12	74.78	141.52
3.24000	-3378.92	149.98	-14.81	-3356.04	153.75	33.58	-3124.08	218.89	99.67	-3108.51	166.30	84.28	-3040.18	3.91	25.11	-2953.44	21.55	63.74	-1837.41	-3.52	46.88	-1830.58	-12.30	82.33	-3290.23	123.36	1328.73	0.00	0.00	0.00	-1931.01	-55.82	1673.99	-3161.12	120.85	1690.72	-3498.35	233.32	1673.49	-3447.93	47.26	1784.73	55.88	1018.32	74.16	644.56	928.31	74.70	141.24
3.25000	-3378.92	149.98	-14.81	-3343.86	153.89	36.62	-3120.64	218.80	100.07	-3104.50	165.94	84.49	-3021.58	4.46	24.52	-2931.58	22.05	63.66	-1837.41	-3.52	46.88	-1830.58	-12.30	82.33	-3288.77	123.42	1327.59	0.00	0.00	0.00	-1931.01	-55.82	1673.99	-3164.68	118.39	1689.06	-3493.63	233.67	1673.39	-3441.86	46.32	1785.15	54.67	1019.02	73.61	643.49	928.49	74.39	142.26
3.26000	-3378.92	149.98	-14.81	-3332.69	153.98	38.63	-3117.25	218.72	100.46	-3100.54	165.59	84.70	-3003.46	5.10	23.94	-2911.42	22.53	63.40	-1837.41	-3.52	46.88	-1830.58	-12.30	82.33	-3276.38	122.55	1326.55	0.00	0.00	0.00	-1931.01	-55.82	1673.99	-3169.73	118.83	1689.62	-3488.88	234.03	1673.29	-3435.75	45.39	1785.57	54.72	1019.39	73.63	644.12	928.25	74.62	143.23
3.27000	-3378.92	149.98	-14.81	-3323.99	154.06	39.67	-3113.91	218.63	100.84	-3096.63	165.26	84.90	-2985.85	5.83	23.34	-2892.92	23.01	62.98	-1837.41	-3.52	46.88	-1830.58	-12.30	82.33	-3272.40	121.34	1324.45	0.00	0.00	0.00	-1931.01	-55.82	1673.99	-3161.44	114.63	1688.70	-3484.10	234.38	1673.18	-3429.61	44.46	1785.99	55.05	1019.33	73.63	644.44	928.01	74.77	142.36
3.28000	-3378.92	149.98	-14.81	-3319.19	154.14	39.77	-3110.61	218.56	101.21	-3092.77	164.94	85.09	-2968.76	6.64	22.73	-2876.00	23.47	62.40	-1837.41	-3.52	46.88	-1830.58	-12.30	82.33	-3258.41	120.07	1324.01	0.00	0.00	0.00	-1931.01	-55.82	1673.99	-3112.74	113.16	1684.76	-3479.30	234.75	1673.08	-3423.43	43.53	1786.40	56.18	1019.13	73.86	644.76	927.74	74.94	141.88
3.29000	-3378.92	149.98	-14.81	-3319.73	154.25	38.97	-3107.35	218.49	101.56	-3088.95	164.63	85.29	-2952.21	7.51	22.12	-2860.60	23.93	61.66	-1837.41	-3.52	46.88	-1830.58	-12.30	82.33	-3253.93	118.56	1322.35	0.00	0.00	0.00	-1931.01	-55.82	1673.99	-3162.77	110.52	1687.22	-3474.46	235.11	1672.98	-3417.21	42.61	1786.81	55.31	1019.21	73.75	644.34	928.16	74.64	146.83
3.30000	-3378.92	149.98	-14.81	-3327.07	154.40	37.29	-3104.14	218.42	101.90	-3085.17	164.34	85.47	-2936.23	8.43	21.49	-2846.66	24.36	60.79	-1837.41	-3.52	46.88	-1830.58	-12.30	82.33	-3250.66	117.78	1320.76	0.00	0.00	0.00	-1931.01	-55.82	1673.99	-3135.16	108.27	1684.79	-3469.60	235.48	1672.87	-3410.96	41.70	1787.21	54.97	1019.28	73.65	644.83	928.28	74.74	143.09
3.31000	-3378.92	149.98	-14.81	-3342.67	154.63	34.78	-3100.96	218.35	102.23	-3081.43	164.06	85.66	-2920.82	9.40	20.86	-2834.12	24.78	59.79	-1837.41	-3.52	46.88	-1830.58	-12.30	82.33	-3238.28	116.36	1319.83	0.00	0.00	0.00	-1931.01	-55.82	1673.99	-3100.19	104.39	1683.05	-3464.71	235.86	1672.77	-3404.68	40.79	1787.61	54.94	1019.63	73.59	644.52	927.96	74.76	140.69
3.32000	-3378.92	149.98	-14.81	-3401.55	154.17	26.52	-3097.82	218.30	102.55	-3077.74	163.79	85.84	-2906.02	10.40	20.21	-2822.92	25.18	58.66	-1837.41	-3.52	46.88	-1830.58	-12.30	82.33	-3217.81	115.23	1319.27	0.00	0.00	0.00	-1931.01	-55.82	1673.99	-3060.69	102.44	1681.25	-3459.80	236.23	1672.66	-3398.36	39.88	1788.01	55.35	1019.28	73.64	644.69	927.84	74.90	145.57
3.33000	-3378.92	149.98	-14.81	-3357.55	155.16	32.41	-3094.72	218.24	102.86	-3074.08	163.53	86.02	-2891.83	11.42	19.54	-2812.99	25.57	57.42	-1837.41	-3.52	46.88	-1830.58	-12.30	82.33	-3229.61	114.45	1318.11	0.00	0.00	0.00	-1931.01	-55.82	1673.99	-3091.21	98.68	1681.24	-3454.85	236.61	1672.56	-3392.01	38.98	1788.41	55.20	1019.18	73.73	644.78	927.84	74.81	143.75
3.34000	-3378.92	149.98	-14.81	-3359.34	155.76	32.38	-3091.66	218.19	103.16	-3070.47	163.29	86.20	-2878.27	12.46	18.86	-2804.28	25.92	56.07	-1837.41	-3.52	46.88	-1830.58	-12.30	82.33	-3220.37	113.02	1316.98	0.00	0.00	0.00	-1931.01	-55.82	1673.99	-3072.51	97.68	1680.03	-3449.88	236.99	1672.45	-3385.62	38.09	1788.80	55.48	1019.26	73.70	644.63	927.73	74.95	141.15
3.35000	-3378.92	149.98	-14.81	-3322.95	154.68	39.89	-3088.63	218.15	103.45	-3066.89	163.06	86.37	-2865.38	13.50	18.16	-2796.72	26.26	54.63	-1837.41	-3.52	46.88	-1830.58	-12.30	82.33	-3200.09	111.88	1315.31	0.00	0.00	0.00	-1931.01	-55.82	1673.99	-3066.48	96.03	1679.97	-3444.88	237.38	1672.34	-3379.20	37.20	1789.18	55.17	1019.19	73.59	644.78	927.99	74.93	139.21
3.36000	-3378.92	149.98	-14.81	-3338.09	154.22	35.05	-3085.64	218.11	103.72	-3063.34	162.84	86.54	-2853.15	14.53	17.45	-2790.25	26.56	53.10	-1837.41	-3.52	46.88	-1830.58	-12.30	82.33	-3194.56	111.76	1315.72	0.00	0.00	0.00	-1931.01	-55.82	1673.99	-3055.43	92.48	1677.88	-3439.86	237.77	1672.23	-3372.75	36.32	1789.56	54.92	1019.37	73.62	644.66	928.15	74.75	140.34
3.37000	-3378.92	149.98	-14.81	-3364.18	158.20	32.53	-3082.68	218.07	103.98	-3059.83	162.63	86.71	-2841.62	15.55	16.71	-2784.81	26.84	51.49	-1837.41	-3.52	46.88	-1830.58	-12.30	82.33	-3181.55	109.48	1314.81	0.00	0.00	0.00	-1931.01	-55.82	1673.99	-3047.65	88.41	1678.39	-3434.81	238.16	1672.12	-3366.27	35.44	1789.94	55.23	1019.12	73.86	645.10	928.22	74.91	142.11
3.38000	-3378.92	149.98	-14.81	-3323.37	155.41	39.65	-3079.75	218.03	104.24	-3056.36	162.44	86.87	-2830.80	16.53	15.95	-2780.33	27.09	49.81	-1837.41	-3.52	46.88	-1830.58	-12.30	82.33	-3183.66	108.43	1314.50	0.00	0.00	0.00	-1931.01	-55.82	1673.99	-3069.33	85.88	1678.78	-3429.73	238.56	1672.00	-3359.75	34.57	1790.32	54.99	1019.61	73.57	645.56	927.82	75.09	142.15
3.39000	-3378.92	149.98	-14.81	-3400.26	156.09	25.73	-3076.85	218.00	104.48	-3052.92	162.25	87.03	-2820.71	17.48	15.17	-2776.77	27.30	48.08	-1837.41	-3.52	46.88	-1830.58	-12.30	82.33	-3169.84	106.41	1314.20	0.00	0.00	0.00	-1931.01	-55.82	1673.99	-3056.13	82.52	1677.97	-3424.62	238.96	1671.89	-3353.19	33.70	1790.69	54.37	1019.42	73.51	645.28	928.07	74.95	143.51
3.40000	-3378.92	149.98	-14.81	-3389.87	157.14	28.25	-3073.98	217.98	104.71	-3049.51	162.08	87.19	-2811.37	18.38	14.37	-2774.04	27.48	46.29	-1837.41	-3.52	46.88	-1830.58	-12.30	82.33	-3164.53	104.85	1314.25	0.00	0.00	0.00	-1931.01	-55.82	1673.99	-3003.59	80.09	1675.70	-3419.49	239.36	1671.78	-3346.61	32.84	1791.05	54.07	1019.58	73.34	644.74	928.03	74.94	139.90
3.41000	-3378.92	149.98	-14.81	-3401.05	157.56	26.40	-3071.14	217.95	104.93	-3046.13	161.92	87.34	-2802.80	19.23	13.55	-2772.10	27.63	44.46	-1837.41	-3.52	46.88	-1830.58	-12.30	82.33	-3150.42	103.07	1314.49	0.00	0.00	0.00	-1931.01	-55.82	1673.99	-2989.57	76.40	1676.62	-3414.33	239.76	1671.66	-3339.99	31.99	1791.42	55.12	1019.42	73.60	644.33	928.21	74.66	139.83
3.42000	-3378.92	149.98	-14.81	-3401.25	157.97	26.24	-3068.33	217.93	105.14	-3042.78	161.77	87.49	-2795.02	20.00	12.70	-2770.88	27.73	42.59	-1837.41	-3.52	46.88	-1830.58	-12.30	82.33	-3121.21	100.54	1315.56	0.00	0.00	0.00	-1931.01	-55.82	1673.99	-2995.67	71.88	1678.77	-3409.14	240.17	1671.55	-3333.34	31.14	1791.78	56.62	1018.77	74.12	644.57	928.06	74.79	142.01
3.43000	-3378.92	149.98	-14.81	-3395.01	158.26	27.04	-3065.54	217.92	105.34	-3039.46	161.63	87.64	-2788.04	20.69	11.82	-2770.32	27.79	40.71	-1837.41	-3.52	46.88	-1830.58	-12.30	82.33	-3128.50	98.91	1315.70	0.00	0.00	0.00	-1931.01	-55.82	1673.99	-3002.59	67.79	1679.48	-3403.93	240.58	1671.43	-3326.66	30.29	1792.13	55.03	1019.58	73.62	644.68	928.01	74.86	138.78
3.44000	-3378.92	149.98	-14.81	-3386.86	158.31	28.09	-3062.78	217.91	105.52	-3036.17	161.51	87.78	-2781.89	21.30	10.91	-2770.36	27.82	38.81	-1837.41	-3.52	46.88	-1830.58	-12.30	82.33	-3115.25	97.73	1316.71	0.00	0.00	0.00	-1931.01	-55.82	1673.99	-2992.05	62.63	1680.05	-3398.69	240.99	1671.32	-3319.95	29.46	1792.48	54.36	1019.74	73.38	644.68	928.20	74.81	141.16
3.45000	-3378.92	149.98	-14.81	-3381.33	158.00	28.67	-3060.04	217.90	105.70	-3032.91	161.39	87.92	-2776.58	21.80	9.98	-2770.94	27.79	36.90	-1837.41	-3.52	46.88	-1830.58	-12.30	82.33	-3102.98	95.25	1317.69	0.00	0.00	0.00	-1931.01	-55.82	1673.99	-2976.90	61.15	1680.24	-3393.42	241.41	1671.20	-3313.20	28.62	1792.83	54.94	1019.39	73.71	644.74	928.32	74.53	141.11
3.46000	-3378.92	149.98	-14.81	-3382.90	157.23	28.06	-3057.32	217.89	105.87	-3029.66	161.29	88.06	-2772.13	22.20	9.01	-2771.99	27.72	34.99	-1837.41	-3.52	46.88	-1830.58	-12.30	82.33	-3090.38	92.71	1319.30	0.00	0.00	0.00	-1931.01	-55.82	1673.99	-2981.90	57.90	1682.00	-3388.13	241.83	1671.08	-3306.43	27.80	1793.17	54.63	1019.29	73.64	644.63	927.85	74.90	140.72
3.47000	-3378.92	149.98	-14.81	-3370.40	155.80	30.81	-3054.63	217.89	106.03	-3026.45	161.19	88.20	-2768.57	22.47	8.02	-2773.45	27.60	33.10	-1837.41	-3.52	46.88	-1830.58	-12.30	82.33	-3077.78	90.52	1320.51	0.00	0.00	0.00	-1931.01	-55.82	1673.99	-2973.04	52.65	1684.38	-3382.81	242.25	1670.96	-3299.62	26.98	1793.51	53.24	1019.72	73.15	644.53	927.70	74.93	140.10
3.48000	-3378.92	149.98	-14.81	-3412.53	156.13	21.07	-3051.95	217.89	106.18	-3023.25	161.11	88.33	-2765.90	22.62	6.99	-2775.30	27.43	31.22	-1837.41	-3.52	46.88	-1830.58	-12.30	82.33	-3073.70	88.17	1321.81	0.00	0.00	0.00	-1931.01	-55.82	1673.99	-2951.54	49.93	1684.80	-3377.47	242.68	1670.84	-3292.78	26.16	1793.85	54.40	1019.83	73.43	644.68	927.89	74.84	140.87
3.49000	-3378.92	149.98	-14.81	-3395.85	155.05	25.79	-3049.29	217.89	106.31	-3020.08	161.04	88.46	-2764.13	22.62	5.92	-2813.17	26.53	20.89	-1837.41	-3.52	46.88	-1830.58	-12.30	82.33	-3064.36	86.04	1323.33	0.00	0.00	0.00	-1931.01	-55.82	1673.99	-2950.01	48.53	1686.65	-3372.10	243.10	1670.72	-3285.92	25.36	1794.18	54.61	1019.39	73.54	645.31	927.89	74.94	142.06
3.50000	-3378.92	149.98	-14.81	-3399.55	156.32	26.94	-3046.65	217.89	106.44	-3016.92	160.97	88.59	-2744.31	24.23	6.63	-2782.89	27.41	24.98	-1837.41	-3.52	46.88	-1830.58	-12.30	82.33	-3060.60	84.20	1325.07	0.00	0.00	0.00	-1931.01	-55.82	1673.99	-2951.25	44.83	1688.18	-3366.70	243.53	1670.60	-3279.02	24.55	1794.51	55.43	1019.22	73.75	644.61	927.95	74.85	143.15
3.51000	-3378.92	149.98	-14.81	-3413.02	154.64	24.61	-3044.03	217.90	106.56	-3013.79	160.92	88.71	-2727.89	23.69	9.24	-2792.71	25.98	21.98	-1837.41	-3.52	46.88	-1830.58	-12.30	82.33	-3059.38	83.16	1326.30	0.00	0.00	0.00	-1931.01	-55.82	1673.99	-2945.02	39.64	1689.66	-3361.28	243.97	1670.48	-3272.09	23.76	1794.83	56.02	1019.08	73.96	644.62	928.27	74.64	142.57
3.52000	-3378.92	149.98	-14.81	-3421.07	155.26	18.70	-3041.42	217.91	106.67	-3010.68	160.87	88.84	-2799.54	21.64	-5.41	-2771.31	26.90	24.65	-1837.41	-3.52	46.88	-1830.58	-12.30	82.33	-3062.83	80.50	1327.85	0.00	0.00	0.00	-1931.01	-55.82	1673.99	-2938.93	36.86	1691.84	-3355.83	244.40	1670.35	-3265.13	22.97	1795.15	55.71	1019.17	73.84	644.06	928.34	74.43	145.05
3.53000	-3378.92	149.98	-14.81	-3440.54	152.93	10.38	-3038.83	217.92	106.77	-3007.58	160.84	88.95	-2765.22	22.30	-1.37	-2791.04	25.59	19.52	-1837.41	-3.52	46.88	-1830.58	-12.30	82.33	-3035.86	78.10	1329.28	0.00	0.00	0.00	-1931.01	-55.82	1673.99	-2915.16	35.18	1693.10	-3350.36	244.84	1670.23	-3258.14	22.19	1795.47	56.38	1018.76	74.16	644.40	928.47	74.52	140.93
3.54000	-3378.92	149.98	-14.81	-3414.19	150.69	11.43	-3036.24	217.94	106.86	-3004.49	160.82	89.07	-2784.49	21.87	-3.55	-2759.83	26.88	25.88	-1837.41	-3.52	46.88	-1830.58	-12.30	82.33	-3031.05	77.02	1330.98	0.00	0.00	0.00	-1931.01	-55.82	1673.99	-2915.42	31.90	1694.54	-3344.86	245.28	1670.11	-3251.12	21.41	1795.78	54.93	1019.29	73.68	645.11	928.08	74.98	139.23
3.55000	-3378.92	149.98	-14.81	-3404.38	150.00	13.22	-3033.67	217.96	106.94	-3001.43	160.80	89.19	-2765.02	22.38	-1.26	-2786.34	27.50	21.58	-1837.41	-3.52	46.88	-1830.58	-12.30	82.33	-3024.00	73.53	1331.92	0.00	0.00	0.00	-1931.01	-55.82	1673.99	-2919.22	29.43	1697.70	-3339.34	245.72	1669.98	-3244.07	20.64	1796.08	53.78	1019.73	73.29	644.82	928.19	74.88	140.56
3.56000	-3378.92	149.98	-14.81	-3385.64	150.09	14.69	-3031.11	217.98	107.01	-2998.37	160.80	89.30	-2729.82	21.79	3.50	-2795.55	26.83	16.92	-1837.41	-3.52	46.88	-1830.58	-12.30	82.33	-3009.25	68.11	1333.26	0.00	0.00	0.00	-1931.01	-55.82	1673.99	-2894.73	27.02	1698.81	-3333.79	246.17	1669.86	-3236.99	19.87	1796.39	55.63	1019.26	73.91	645.11	927.95	74.96	140.66
3.57000	-3378.92	149.98	-14.81	-3370.76	149.93	16.45	-3028.56	218.00	107.07	-2995.33	160.80	89.41	-2770.23	21.88	-3.72	-2799.89	24.03	17.21	-1837.41	-3.52	46.88	-1830.58	-12.30	82.33	-2994.09	69.04	1335.04	0.00	0.00	0.00	-1931.01	-55.82	1673.99	-2873.80	23.14	1698.34	-3328.22	246.61	1669.73	-3229.89	19.12	1796.68	55.15	1019.27	73.80	645.38	927.73	75.14	141.19
3.58000	-3378.92	149.98	-14.81	-3363.91	149.49	17.99	-3026.02	218.02	107.12	-2992.30	160.81	89.51	-2748.98	21.01	0.06	-2758.14	26.95	25.74	-1837.41	-3.52	46.88	-1830.58	-12.30	82.33	-2974.06	69.31	1335.86	0.00	0.00	0.00	-1931.01	-55.82	1673.99	-2901.04	21.69	1702.29	-3322.62	247.06	1669.60	-3222.75	18.36	1796.98	55.81	1019.10	73.92	645.35	927.67	75.11	142.49
3.59000	-3378.88	149.98	-14.80	-3325.10	148.79	23.32	-3023.48	218.05	107.16	-2989.28	160.84	89.62	-2741.91	22.00	1.06	-2752.27	25.67	27.20	-1837.41	-3.52	46.88	-1830.58	-12.30	82.33	-2961.77	68.23	1336.60	0.00	0.00	0.00	-1931.01	-55.82	1673.99	-2871.73	19.50	1702.23	-3317.00	247.51	1669.48	-3215.59	17.62	1797.27	54.34	1019.37	73.51	645.34	927.94	75.09	143.96
3.60000	-3334.36	149.84	-9.26	-3336.57	150.73	21.04	-3020.95	218.07	107.19	-2986.27	160.87	89.72	-2740.47	23.35	3.66	-2798.56	23.49	21.15	-1837.41	-3.52	46.88	-1830.58	-12.30	82.33	-2977.16	66.66	1338.48	0.00	0.00	0.00	-1931.01	-55.82	1673.99	-2863.32	18.21	1703.64	-3311.35	247.97	1669.35	-3208.40	16.88	1797.55	54.68	1019.20	73.65	644.60	928.29	74.75	141.05
3.61000	-3325.37	152.99	-8.60	-3324.90	152.23	25.94	-3018.42	218.10	107.22	-2983.27	160.90	89.82	-2720.71	22.87	5.50	-2798.04	24.19	20.91	-1837.41	-3.52	46.88	-1830.58	-12.30	82.33	-2959.71	66.17	1339.47	0.00	0.00	0.00	-1931.01	-55.82	1673.99	-2869.59	14.23	1707.10	-3305.68	248.43	1669.22	-3201.18	16.15	1797.83	55.01	1019.05	73.79	644.38	928.41	74.65	140.83
3.62000	-3294.61	157.08	-3.77	-3318.41	154.49	29.39	-3015.90	218.13	107.24	-2980.28	160.95	89.91	-2742.98	21.26	1.93	-2778.77	22.65	22.93	-1837.41	-3.52	46.88	-1830.58	-12.30	82.33	-2951.60	64.96	1340.56	0.00	0.00	0.00	-1931.01	-55.82	1673.99	-2844.00	16.45	1707.14	-3299.98	248.88	1669.09	-3193.93	15.42	1798.11	56.02	1018.92	73.97	644.47	928.14	74.78	140.25
3.63000	-3260.01	159.03	2.24	-3315.37	157.45	31.75	-3013.38	218.17	107.24	-2977.29	161.01	90.01	-2825.81	20.76	-9.52	-2784.68	24.83	21.71	-1837.41	-3.52	46.88	-1830.58	-12.30	82.33	-2945.41	64.14	1341.86	0.00	0.00	0.00	-1931.01	-55.82	1673.99	-2808.67	15.43	1707.19	-3294.26	249.35	1668.96	-3186.65	14.71	1798.38	55.01	1019.29	73.70	645.11	927.95	74.91	139.95
3.64000	-3240.94	165.23	4.99	-3309.24	160.23	33.59	-3010.86	218.20	107.24	-2974.30	161.07	90.10	-2843.58	20.04	-13.33	-2769.76	26.03	22.96	-1837.41	-3.52	46.88	-1830.58	-12.30	82.33	-2939.99	63.93	1342.80	0.00	0.00	0.00	-1931.01	-55.82	1673.99	-2832.89	12.94	1710.27	-3288.52	249.81	1668.83	-3179.35	13.99	1798.65	54.51	1019.65	73.55	644.61	928.08	74.76	140.68
3.65000	-3225.00	168.07	6.37	-3269.77	162.30	38.50	-3008.34	218.24	107.23	-2971.32	161.14	90.19	-2799.87	19.80	-4.52	-2740.68	25.09	31.39	-1837.41	-3.52	46.88	-1830.58	-12.30	82.33	-2923.28	63.18	1344.45	0.00	0.00	0.00	-1931.01	-55.82	1673.99	-2829.45	12.86	1711.46	-3282.75	250.27	1668.70	-3172.02	13.29	1798.92	54.45	1019.45	73.54	644.47	928.35	74.68	142.49
3.66000	-3217.70	169.20	6.91	-3257.86	164.97	38.71	-3005.82	218.27	107.21	-2968.34	161.22	90.28	-2827.04	20.93	-10.47	-2754.01	25.07	27.10	-1837.41	-3.52	46.88	-1830.58	-12.30	82.33	-2913.84	62.86	1345.42	0.00	0.00	0.00	-1931.01	-55.82	1673.99	-2834.87	12.32	1713.24	-3276.95	250.74	1668.57	-3164.66	12.59	1799.18	54.85	1019.51	73.57	644.76	928.22	74.83	144.10
3.67000	-3205.72	173.81	6.27	-3221.08	165.89	42.14	-3003.29	218.31	107.19	-2965.36	161.31	90.36	-2824.39	20.86	-10.39	-2765.68	24.37	25.22	-1837.41	-3.52	46.88	-1830.58	-12.30	82.33	-2922.72	62.39	1347.32	0.00	0.00	0.00	-1931.01	-55.82	1673.99	-2837.68	11.33	1714.69	-3271.13	251.21	1668.44	-3157.28	11.90	1799.43	55.21	1019.33	73.69	644.79	928.30	74.76	143.82
3.68000	-3196.74	175.66	4.59	-3199.10	167.47	42.39	-3000.76	218.35	107.15	-2962.39	161.41	90.45	-2821.91	22.80	-9.14	-2817.14	23.47	16.48	-1837.41	-3.52	46.88	-1830.58	-12.30	82.33	-2903.91	61.99	1348.51	0.00	0.00	0.00	-1931.01	-55.82	1673.99	-2771.21	12.78	1713.23	-3265.29	251.68	1668.30	-3149.87	11.22	1799.68	55.15	1019.50	73.66	644.88	927.96	74.87	143.43
3.69000	-3163.23	175.57	5.66	-3169.90	168.31	43.19	-2998.23	218.39	107.11	-2959.41	161.51	90.53	-2764.32	20.14	1.95	-2763.27	23.99	26.85	-1837.41	-3.52	46.88	-1830.58	-12.30	82.33	-2889.57	60.62	1349.81	0.00	0.00	0.00	-1931.01	-55.82	1673.99	-2789.12	12.99	1714.96	-3259.43	252.15	1668.17	-3142.43	10.54	1799.93	55.56	1019.27	73.83	644.77	927.93	74.86	140.72
3.70000	-3127.44	177.17	7.30	-3170.60	169.59	39.09	-2995.69	218.43	107.06	-2956.43	161.62	90.61	-2748.53	18.49	-0.00	-2772.11	23.94	24.77	-1837.41	-3.52	46.88	-1830.58	-12.30	82.33	-2883.52	60.05	1351.38	0.00	0.00	0.00	-1931.01	-55.82	1673.99	-2785.61	13.89	1717.79	-3253.54	252.63	1668.04	-3134.97	9.87	1800.17	55.94	1019.29	73.89	644.84	928.12	74.81	137.74
3.71000	-3102.84	178.89	6.60	-3123.00	169.96	41.75	-2993.14	218.47	107.00	-2953.44	161.74	90.69	-2773.33	21.22	-4.62	-2776.30	25.00	23.87	-1837.41	-3.52	46.88	-1830.58	-12.30	82.33	-2882.22	58.71	1352.60	0.00	0.00	0.00	-1931.01	-55.82	1673.99	-2796.84	13.17	1719.64	-3247.62	253.10	1667.90	-3127.48	9.21	1800.41	54.89	1019.25	73.79	644.15	928.26	74.59	141.18
3.72000	-3098.89	178.28	1.44	-3094.17	169.36	40.91	-2990.58	218.51	106.93	-2950.46	161.86	90.76	-2735.12	20.38	2.67	-2751.62	24.61	28.57	-1837.41	-3.52	46.88	-1830.58	-12.30	82.33	-2880.51	57.20	1353.57	0.00	0.00	0.00	-1931.01	-55.82	1673.99	-2804.27	14.01	1720.74	-3241.69	253.58	1667.77	-3119.96	8.55	1800.64	55.80	1019.16	73.79	644.05	928.09	74.74	143.45
3.73000	-3032.03	179.03	8.64	-3074.65	167.39	38.49	-2988.01	218.55	106.86	-2947.46	161.99	90.83	-2771.16	20.23	-3.77	-2792.57	26.10	20.81	-1837.41	-3.52	46.88	-1830.58	-12.30	82.33	-2871.00	56.61	1354.38	0.00	0.00	0.00	-1931.01	-55.82	1673.99	-2778.17	14.41	1721.15	-3235.73	254.06	1667.63	-3112.42	7.90	1800.87	55.90	1018.87	73.97	644.71	928.07	74.74	142.65
3.74000	-3030.84	177.48	2.90	-3052.53	166.90	35.70	-2985.43	218.60	106.77	-2944.46	162.13	90.91	-2793.58	20.93	-6.94	-2761.84	25.61	27.73	-1837.41	-3.52	46.88	-1830.58	-12.30	82.33	-2859.32	55.98	1355.44	0.00	0.00	0.00	-1931.01	-55.82	1673.99	-2751.11	16.99	1721.85	-3229.74	254.55	1667.50	-3104.85	7.26	1801.09	55.09	1019.20	73.78	645.40	927.83	74.94	143.94
3.75000	-2988.26	174.88	5.01	-3018.18	164.97	34.15	-2982.84	218.64	106.68	-2941.45	162.27	90.98	-2756.01	23.90	-1.19	-2740.75	25.89	31.93	-1837.41	-3.52	46.88	-1830.58	-12.30	82.33	-2857.41	54.95	1356.62	0.00	0.00	0.00	-1931.01	-55.82	1673.99	-2742.27	17.55	1722.98	-3223.74	255.03	1667.36	-3097.26	6.63	1801.31	54.76	1019.69	73.65	644.42	927.95	74.72	141.33
3.76000	-2953.64	171.21	6.57	-2998.17	162.82	30.96	-2980.24	218.68	106.58	-2938.43	162.42	91.04	-2783.31	23.08	-3.49	-2765.69	25.27	28.08	-1837.41	-3.52	46.88	-1830.58	-12.30	82.33	-2848.49	53.76	1356.74	0.00	0.00	0.00	-1931.01	-55.82	1673.99	-2736.77	18.17	1724.52	-3217.71	255.51	1667.23	-3089.64	6.00	1801.52	54.83	1019.41	73.65	644.60	928.11	74.80	142.74
3.77000	-2924.07	168.29	5.75	-2986.01	160.73	27.41	-2977.62	218.73	106.48	-2935.41	162.58	91.11	-2726.49	23.16	7.04	-2727.83	25.62	33.69	-1837.41	-3.52	46.88	-1830.58	-12.30	82.33	-2837.36	52.84	1357.56	0.00	0.00	0.00	-1931.01	-55.82	1673.99	-2723.34	19.27	1724.06	-3211.65	256.00	1667.09	-3082.00	5.38	1801.73	54.65	1019.50	73.58	643.88	928.34	74.48	144.59
3.78000	-2901.01	166.07	4.33	-2945.22	157.52	28.09	-2974.99	218.77	106.37	-2932.37	162.74	91.17	-2738.62	24.14	3.53	-2757.95	25.68	29.67	-1837.41	-3.52	46.88	-1830.58	-12.30	82.33	-2836.15	52.75	1357.58	0.00	0.00	0.00	-1931.01	-55.82	1673.99	-2722.42	18.95	1726.70	-3205.58	256.49	1666.96	-3074.34	4.77	1801.94	53.88	1019.63	73.34	643.97	928.28	74.60	143.19
3.79000	-2867.55	160.78	2.61	-2903.05	154.40	27.70	-2972.33	218.81	106.24	-2929.32	162.91	91.24	-2806.63	22.81	-8.36	-2737.49	24.83	32.57	-1837.41	-3.52	46.88	-1830.58	-12.30	82.33	-2823.45	51.97	1357.76	0.00	0.00	0.00	-1931.01	-55.82	1673.99	-2721.56	19.53	1727.26	-3199.48	256.98	1666.82	-3066.65	4.16	1802.14	56.17	1018.93	73.97	643.93	928.26	74.64	142.95
3.80000	-2829.43	159.15	3.83	-2872.38	151.87	26.91	-2969.66	218.86	106.12	-2926.25	163.09	91.30	-2739.52	23.32	3.44	-2755.28	26.23	30.89	-1837.41	-3.52	46.88	-1830.58	-12.30	82.33	-2805.22	51.27	1358.00	0.00	0.00	0.00	-1931.01	-55.82	1673.99	-2725.57	20.69	1728.21	-3193.36	257.47	1666.68	-3058.93	3.57	1802.34	55.97	1018.90	74.04	644.26	928.18	74.68	143.05
3.81000	-2816.29	154.00	2.07	-2844.28	147.84	24.93	-2966.97	218.90	105.98	-2923.17	163.27	91.36	-2745.06	23.79	4.93	-2730.80	28.16	37.97	-1837.41	-3.52	46.88	-1830.58	-12.30	82.33	-2804.04	50.31	1358.18	0.00	0.00	0.00	-1931.01	-55.82	1673.99	-2713.68	20.23	1728.18	-3187.21	257.96	1666.54	-3051.20	2.98	1802.53	54.66	1019.04	73.62	644.56	928.03	74.86	138.23
3.82000	-2731.01	149.59	13.67	-2804.25	145.74	26.18	-2964.26	218.94	105.84	-2920.08	163.45	91.41	-2738.13	25.17	5.76	-2782.80	26.34	26.77	-1837.41	-3.52	46.88	-1830.58	-12.30	82.33	-2798.85	49.60	1357.38	0.00	0.00	0.00	-1931.01	-55.82	1673.99	-2713.59	22.39	1728.46	-3181.05	258.46	1666.41	-3043.43	2.40	1802.71	54.61	1019.21	73.47	644.61	928.05	74.82	142.36
3.83000	-2709.68	149.07	9.95	-2779.27	142.67	24.31	-2961.53	218.99	105.69	-2916.97	163.65	91.47	-2774.83	25.14	-0.41	-2731.22	26.98	35.55	-1837.41	-3.52	46.88	-1830.58	-12.30	82.33	-2791.39	49.73	1357.03	0.00	0.00	0.00	-1931.01	-55.82	1673.99	-2719.57	21.61	1728.60	-3174.86	258.95	1666.27	-3035.65	1.82	1802.90	54.99	1019.12	73.71	644.42	927.98	74.68	144.60
3.84000	-2712.20	145.61	6.13	-2735.48	141.79	25.11	-2958.78	219.03	105.54	-2913.84	163.84	91.52	-2751.89	24.84	5.59	-2731.05	28.01	36.73	-1837.41	-3.52	46.88	-1830.58	-12.30	82.33	-2793.95	48.75	1356.64	0.00	0.00	0.00	-1931.01	-55.82	1673.99	-2673.82	21.86	1727.15	-3168.65	259.45	1666.13	-3027.84	1.26	1803.07	55.61	1019.21	73.94	644.50	927.94	74.81	145.28
3.85000	-2680.09	142.17	6.23	-2714.28	138.34	24.62	-2956.00	219.07	105.38	-2910.69	164.04	91.58	-2734.22	25.56	7.34	-2749.76	25.22	33.54	-1837.41	-3.52	46.88	-1830.58	-12.30	82.33	-2784.16	48.57	1356.00	0.00	0.00	0.00	-1931.01	-55.82	1673.99	-2676.09	23.79	1727.47	-3162.41	259.95	1665.99	-3020.01	0.70	1803.25	54.83	1019.66	73.60	644.52	928.18	74.72	145.63
3.86000	-2648.96	138.80	6.34	-2681.71	136.16	24.50	-2953.19	219.11	105.21	-2907.52	164.25	91.63	-2767.52	22.87	0.35	-2797.97	24.85	22.67	-1837.41	-3.52	46.88	-1830.58	-12.30	82.33	-2770.60	47.61	1355.50	0.00	0.00	0.00	-1931.01	-55.82	1673.99	-2699.96	22.50	1728.56	-3156.16	260.45	1665.85	-3012.16	0.15	1803.41	55.51	1019.02	73.82	644.51	928.39	74.62	144.72
3.87000	-2618.79	135.52	6.47	-2629.14	135.13	30.76	-2950.36	219.16	105.03	-2904.33	164.46	91.68	-2752.10	22.54	1.72	-2749.18	22.92	31.26	-1837.41	-3.52	46.88	-1830.58	-12.30	82.33	-2769.18	47.42	1354.56	0.00	0.00	0.00	-1931.01	-55.82	1673.99	-2678.23	24.24	1726.94	-3149.88	260.95	1665.71	-3004.28	-0.40	1803.58	54.59	1019.38	73.58	644.64	928.45	74.52	143.03
3.88000	-2589.56	132.32	6.60	-2605.05	135.18	32.80	-2947.50	219.20	104.85	-2901.12	164.68	91.73	-2737.62	20.07	5.96	-2782.71	21.94	24.82	-1837.41	-3.52	46.88	-1830.58	-12.30	82.33	-2766.01	46.71	1353.16	0.00	0.00	0.00	-1931.01	-55.82	1673.99	-2654.31	26.96	1725.38	-3143.58	261.45	1665.57	-2996.38	-0.93	1803.73	54.98	1019.48	73.62	644.63	927.93	74.78	141.82
3.89000	-2561.26	129.20	6.75	-2546.45	134.46	38.57	-2944.61	219.23	104.66	-2897.88	164.90	91.77	-2744.91	20.14	3.00	-2780.86	20.92	24.89	-1837.41	-3.52	46.88	-1830.58	-12.30	82.33	-2749.44	47.52	1352.80	0.00	0.00	0.00	-1931.01	-55.82	1673.99	-2640.70	27.72	1724.06	-3137.26	261.96	1665.44	-2988.46	-1.46	1803.89	53.47	1019.49	73.35	644.74	927.98	74.83	142.74
3.90000	-2533.88	126.16	6.91	-2506.08	132.76	40.74	-2941.69	219.27	104.47	-2894.62	165.13	91.82	-2733.76	19.17	3.55	-2765.43	21.40	26.96	-1837.41	-3.52	46.88	-1830.58	-12.30	82.33	-2736.78	46.88	1351.67	0.00	0.00	0.00	-1931.01	-55.82	1673.99	-2647.33	26.20	1723.06	-3130.92	262.46	1665.30	-2980.52	-1.98	1804.04	53.82	1019.41	73.40	645.20	927.77	74.98	143.40
3.91000	-2507.41	123.20	7.07	-2469.04	131.05	42.54	-2938.74	219.31	104.27	-2891.33	165.36	91.86	-2753.84	18.68	-0.08	-2744.41	21.64	30.03	-1837.41	-3.52	46.88	-1830.58	-12.30	82.33	-2740.35	46.87	1350.04	0.00	0.00	0.00	-1931.01	-55.82	1673.99	-2649.41	26.20	1721.72	-3124.55	262.97	1665.16	-2972.55	-2.49	1804.18	55.77	1018.88	73.95	645.28	928.07	74.88	143.52
3.92000	-2481.83	120.31	7.25	-2435.19	129.32	44.00	-2935.76	219.35	104.06	-2888.02	165.59	91.91	-2747.87	17.40	-0.72	-2780.83	19.85	23.19	-1837.41	-3.52	46.88	-1830.58	-12.30	82.33	-2725.35	46.99	1349.21	0.00	0.00	0.00	-1931.01	-55.82	1673.99	-2625.16	27.46	1719.57	-3118.17	263.47	1665.02	-2964.56	-2.99	1804.32	54.28	1019.29	73.49	645.00	927.94	74.78	142.49
3.93000	-2457.13	117.51	7.44	-2404.38	127.59	45.13	-2932.74	219.38	103.85	-2884.67	165.83	91.95	-2754.93	19.14	-0.13	-2745.32	20.32	29.60	-1837.41	-3.52	46.88	-1830.58	-12.30	82.33	-2727.84	46.63	1348.42	0.00	0.00	0.00	-1931.01	-55.82	1673.99	-2624.78	29.20	1719.36	-3111.76	263.98	1664.87	-2956.56	-3.49	1804.45	54.28	1019.76	73.40	644.34	928.25	74.71	141.06
3.94000	-2433.30	114.78	7.63	-2376.47	125.86	45.96	-2929.69	219.41	103.63	-2881.30	166.07	91.99	-2706.42	18.75	5.69	-2802.58	19.45	19.62	-1837.41	-3.52	46.88	-1830.58	-12.30	82.33	-2720.59	47.28	1346.96	0.00	0.00	0.00	-1931.01	-55.82	1673.99	-2626.53	30.53	1718.40	-3105.33	264.49	1664.73	-2948.53	-3.97	1804.58	56.20	1019.15	73.94	644.49	928.43	74.71	142.73
3.95000	-2410.32	112.12	7.84	-2351.30	124.13	46.50	-2926.60	219.45	103.40	-2877.90	166.32	92.03	-2738.63	16.78	2.12	-2754.67	22.02	27.79	-1837.41	-3.52	46.88	-1830.58	-12.30	82.33	-2711.81	46.93	1345.99	0.00	0.00	0.00	-1931.01	-55.82	1673.99	-2613.12	32.16	1716.04	-3098.88	265.00	1664.59	-2940.48	-4.45	1804.70	56.38	1018.96	73.94	644.80	928.17	74.77	142.73
3.96000	-2388.19	109.54	8.05	-2328.73	122.42	46.78	-2923.48	219.48	103.17	-2874.47	166.56	92.07	-2745.87	18.28	0.31	-2764.68	21.83	26.24	-1837.41	-3.52	46.88	-1830.58	-12.30	82.33	-2698.98	47.79	1343.98	0.00	0.00	0.00	-1931.01	-55.82	1673.99	-2603.19	31.56	1714.23	-3092.41	265.51	1664.45	-2932.41	-4.92	1804.82	55.10	1019.39	73.65	645.22	927.72	75.06	142.98
3.97000	-2366.88	107.04	8.28	-2308.62	120.72	46.82	-2920.32	219.50	102.94	-2871.00	166.82	92.10	-2724.36	18.00	4.60	-2770.97	21.11	25.68	-1837.41	-3.52	46.88	-1830.58	-12.30	82.33	-2694.38	47.80	1343.20	0.00	0.00	0.00	-1931.01	-55.82	1673.99	-2586.06	32.35	1712.29	-3085.92	266.02	1664.31	-2924.32	-5.38	1804.94	55.80	1019.23	73.85	644.47	927.56	74.95	143.32
3.98000	-2346.39	104.61	8.51	-2290.81	119.04	46.63	-2917.11	219.53	102.69	-2867.50	167.07	92.14	-2758.11	17.68	-0.39	-2743.64	21.15	29.10	-1837.41	-3.52	46.88	-1830.58	-12.30	82.33	-2681.34	47.78	1341.23	0.00	0.00	0.00	-1931.01	-55.82	1673.99	-2568.26	34.53	1709.12	-3079.40	266.53	1664.17	-2916.21	-5.84	1805.04	54.36	1019.29	73.64	644.59	927.80	74.85	144.50
3.99000	-2326.70	102.25	8.74	-2275.16	117.38	46.24	-2913.87	219.56	102.45	-2863.96	167.33	92.18	-2777.41	16.47	-3.95	-2770.78	19.21	25.68	-1837.41	-3.52	46.88	-1830.58	-12.30	82.33	-2668.23	49.35	1340.19	0.00	0.00	0.00	-1931.01	-55.82	1673.99	-2573.26	35.98	1708.64	-3072.87	267.04	1664.03	-2908.07	-6.28	1805.15	54.05	1019.34	73.42	645.44	927.86	75.00	143.62
4.00000	-2307.79	99.96	8.99	-2261.53	115.76	45.67	-2910.58	219.58	102.19	-2860.39	167.59	92.21	-2749.62	18.06	-0.02	-2761.17	19.89	26.07	-1837.41	-3.52	46.88	-1830.58	-12.30	82.33	-2671.26	48.74	1338.48	0.00	0.00	0.00	-1931.01	-55.82	1673.99	-2579.81	36.52	1708.11	-3066.31	267.56	1663.89	-2899.92	-6.72	1805.25	55.12	1019.19	73.66	645.67	927.72	75.06	143.18
4.01000	-2289.67	97.75	9.24	-2249.76	114.18	44.94	-2907.25	219.60	101.94	-2856.78	167.86	92.24	-2747.84	17.70	-0.89	-2781.07	20.98	25.03	-1837.41	-3.52	46.88	-1830.58	-12.30	82.33	-2661.25	49.38	1336.89	0.00	0.00	0.00	-1931.01	-55.82	1673.99	-2571.66	36.72	1706.57	-3059.74	268.07	1663.75	-2891.75	-7.15	1805.34	56.55	1019.11	73.97	645.14	927.92	74.94	142.28
4.02000	-2272.30	95.61	9.50	-2239.72	112.63	44.06	-2903.88	219.62	101.67	-2853.13	168.13	92.28	-2760.08	18.17	-2.54	-2770.43	20.84	25.76	-1837.41	-3.52	46.88	-1830.58	-12.30	82.33	-2652.96	49.35	1336.10	0.00	0.00	0.00	-1931.01	-55.82	1673.99	-2564.80	37.48	1704.23	-3053.14	268.58	1663.61	-2883.56	-7.57	1805.43	55.26	1019.15	73.76	645.04	928.16	74.74	136.99
4.03000	-2255.69	93.53	9.76	-2231.25	111.13	43.07	-2900.46	219.64	101.40	-2849.45	168.40	92.31	-2761.19	14.65	-0.46	-2764.65	18.93	27.20	-1837.41	-3.52	46.88	-1830.58	-12.30	82.33	-2641.82	50.13	1334.86	0.00	0.00	0.00	-1931.01	-55.82	1673.99	-2554.74	39.00	1702.47	-3046.53	269.10	1663.47	-2875.35	-7.98	1805.51	54.92	1019.05	73.69	645.41	928.08	74.92	143.85
4.04000	-2239.81	91.53	10.03	-2224.21	109.69	41.98	-2896.99	219.65	101.13	-2845.72	168.67	92.34	-2751.41	16.26	2.56	-2812.52	20.04	19.42	-1837.41	-3.52	46.88	-1830.58	-12.30	82.33	-2635.26	50.46	1333.82	0.00	0.00	0.00	-1931.01	-55.82	1673.99	-2526.25	40.50	1702.09	-3039.89	269.62	1663.32	-2867.13	-8.38	1805.59	54.93	1019.43	73.62	645.32	928.20	74.97	140.29
4.05000	-2224.66	89.59	10.30	-2218.45	108.30	40.80	-2893.48	219.66	100.85	-2841.95	168.94	92.37	-2786.12	17.07	-4.81	-2786.02	18.29	22.55	-1837.41	-3.52	46.88	-1830.58	-12.30	82.33	-2630.22	51.68	1333.33	0.00	0.00	0.00	-1931.01	-55.82	1673.99	-2502.05	40.65	1700.13	-3033.24	270.13	1663.18	-2858.88	-8.77	1805.66	53.96	1019.31	73.42	644.74	928.37	74.75	137.58
4.06000	-2210.22	87.72	10.58	-2213.82	106.98	39.57	-2889.91	219.67	100.57	-2838.14	169.22	92.40	-2734.54	17.54	3.09	-2795.11	19.07	21.15	-1837.41	-3.52	46.88	-1830.58	-12.30	82.33	-2637.29	51.84	1332.01	0.00	0.00	0.00	-1931.01	-55.82	1673.99	-2503.91	43.19	1698.63	-3026.56	270.65	1663.04	-2850.61	-9.16	1805.73	54.01	1019.79	73.31	644.32	928.11	74.67	142.40
4.07000	-2196.47	85.92	10.87	-2210.18	105.72	38.30	-2886.30	219.68	100.28	-2834.28	169.50	92.43	-2752.70	15.70	0.22	-2781.39	18.10	24.07	-1837.41	-3.52	46.88	-1830.58	-12.30	82.33	-2625.40	51.90	1331.87	0.00	0.00	0.00	-1931.01	-55.82	1673.99	-2533.25	44.55	1699.43	-3019.86	271.17	1662.90	-2842.33	-9.53	1805.79	54.69	1019.35	73.59	644.68	928.13	74.82	142.55
4.08000	-2183.41	84.18	11.15	-2207.39	104.53	37.01	-2882.63	219.68	99.99	-2830.38	169.78	92.45	-2775.90	19.83	-4.85	-2755.03	18.85	26.97	-1837.41	-3.52	46.88	-1830.58	-12.30	82.33	-2608.29	53.14	1331.45	0.00	0.00	0.00	-1931.01	-55.82	1673.99	-2526.81	45.96	1700.15	-3013.14	271.68	1662.76	-2834.03	-9.90	1805.85	55.52	1018.98	73.91	645.14	928.19	74.85	141.98
4.09000	-2171.03	82.51	11.44	-2205.29	103.43	35.72	-2878.91	219.69	99.69	-2826.43	170.06	92.48	-2750.45	15.55	3.25	-2772.69	18.43	23.75	-1837.41	-3.52	46.88	-1830.58	-12.30	82.33	-2601.46	54.63	1331.09	0.00	0.00	0.00	-1931.01	-55.82	1673.99	-2477.40	48.16	1697.20	-3006.41	272.20	1662.62	-2825.71	-10.26	1805.90	56.10	1019.08	74.05	644.71	928.24	74.63	141.87
4.10000	-2159.30	80.91	11.74	-2203.73	102.40	34.46	-2875.14	219.68	99.39	-2822.44	170.34	92.51	-2757.05	16.52	2.28	-2769.30	18.83	24.21	-1837.41	-3.52	46.88	-1830.58	-12.30	82.33	-2593.80	55.64	1330.86	0.00	0.00	0.00	-1931.01	-55.82	1673.99	-2466.84	49.77	1697.04	-2999.65	272.72	1662.48	-2817.37	-10.61	1805.95	55.32	1019.25	73.83	644.25	928.10	74.62	141.61
4.11000	-2148.21	79.36	12.03	-2202.58	101.47	33.24	-2871.31	219.68	99.08	-2818.39	170.63	92.53	-2801.47	14.65	-7.83	-2776.05	18.19	22.39	-1837.41	-3.52	46.88	-1830.58	-12.30	82.33	-2584.01	56.64	1330.49	0.00	0.00	0.00	-1931.01	-55.82	1673.99	-2475.85	51.67	1697.54	-2992.88	273.24	1662.34	-2809.02	-10.95	1805.99	54.17	1019.51	73.53	644.66	927.85	74.85	141.25
4.12000	-2137.76	77.88	12.33	-2201.69	100.63	32.08	-2867.43	219.67	98.77	-2814.30	170.92	92.56	-2787.35	17.53	-3.74	-2795.95	17.71	17.41	-1837.41	-3.52	46.88	-1830.58	-12.30	82.33	-2568.54	58.12	1330.82	0.00	0.00	0.00	-1931.01	-55.82	1673.99	-2477.78	52.79	1698.01	-2986.08	273.76	1662.20	-2800.65	-11.28	1806.03	55.41	1018.95	73.93	645.10	927.83	74.97	143.82
4.13000	-2127.93	76.47	12.64	-2200.90	99.89	31.01	-2863.48	219.66	98.46	-2810.15	171.20	92.58	-2759.31	16.30	1.08	-2795.36	18.50	14.80	-1837.41	-3.52	46.88	-1830.58	-12.30	82.33	-2566.60	59.65	1331.33	0.00	0.00	0.00	-1931.01	-55.82	1673.99	-2461.24	53.46	1698.33	-2979.27	274.28	1662.05	-2792.26	-11.60	1806.06	55.76	1019.24	73.80	645.53	927.82	74.99	144.68
4.14000	-2118.70	75.11	12.94	-2200.08	99.25	30.04	-2859.48	219.65	98.14	-2805.96	171.49	92.61	-2769.00	15.66	-0.92	-2785.47	16.59	16.59	-1837.41	-3.52	46.88	-1830.58	-12.30	82.33	-2555.83	60.58	1331.81	0.00	0.00	0.00	-1931.01	-55.82	1673.99	-2456.75	55.80	1700.13	-2972.43	274.80	1661.91	-2783.85	-11.91	1806.08	54.53	1019.94	73.37	645.05	927.67	74.99	142.32
4.15000	-2110.07	73.82	13.24	-2199.07	98.73	29.19	-2855.42	219.63	97.81	-2801.71	171.78	92.63	-2745.82	17.27	3.45	-2792.13	17.89	14.50	-1837.41	-3.52	46.88	-1830.58	-12.30	82.33	-2551.56	61.77	1332.46	0.00	0.00	0.00	-1931.01	-55.82	1673.99	-2433.59	56.23	1701.55	-2965.58	275.32	1661.77	-2775.43	-12.22	1806.10	55.38	1019.60	73.60	644.83	928.16	74.81	141.26
4.16000	-2102.02	72.58	13.55	-2197.74	98.31	28.49	-2851.30	219.61	97.49	-2797.40	172.07	92.66	-2780.63	15.24	-2.21	-2804.42	16.70	12.35	-1837.41	-3.52	46.88	-1830.58	-12.30	82.33	-2539.83	62.94	1333.39	0.00	0.00	0.00	-1931.01	-55.82	1673.99	-2411.42	58.13	1699.91	-2958.71	275.84	1661.63	-2766.99	-12.51	1806.12	54.31	1019.39	73.38	644.74	928.21	74.63	142.61
4.17000	-2094.53	71.41	13.86	-2195.92	98.02	27.96	-2847.11	219.59	97.16	-2793.04	172.36	92.68	-2750.68	18.04	3.57	-2816.13	17.26	9.27	-1837.41	-3.52	46.88	-1830.58	-12.30	82.33	-2532.22	64.30	1334.21	0.00	0.00	0.00	-1931.01	-55.82	1673.99	-2420.51	60.63	1702.66	-2951.82	276.36	1661.49	-2758.53	-12.80	1806.13	55.49	1019.17	73.87	644.79	928.02	74.73	142.60
4.18000	-2087.60	70.29	14.16	-2193.48	97.85	27.62	-2842.86	219.56	96.82	-2788.63	172.65	92.70	-2766.28	16.27	0.67	-2787.99	17.47	17.34	-1837.41	-3.52	46.88	-1830.58	-12.30	82.33	-2521.17	65.47	1335.45	0.00	0.00	0.00	-1931.01	-55.82	1673.99	-2417.78	62.89	1703.08	-2944.91	276.88	1661.35	-2750.06	-13.07	1806.13	54.09	1019.50	73.50	644.96	928.28	74.59	140.64
4.19000	-2081.21	69.23	14.47	-2182.74	97.02	28.89	-2838.55	219.53	96.48	-2784.16	172.94	92.72	-2747.14	15.71	5.69	-2788.51	18.09	22.94	-1837.41	-3.52	46.88	-1830.58	-12.30	82.33	-2507.19	65.92	1336.67	0.00	0.00	0.00	-1931.01	-55.82	1673.99	-2419.05	64.60	1706.27	-2937.98	277.40	1661.21	-2741.58	-13.34	1806.13	54.42	1019.42	73.55	644.93	928.46	74.54	140.57
4.20000	-2075.35	68.23	14.77	-2169.82	97.75	29.36	-2834.17	219.50	96.14	-2779.62	173.23	92.75	-2758.21	15.79	4.37	-2776.29	17.75	23.71	-1837.41	-3.52	46.88	-1830.58	-12.30	82.33	-2507.88	67.25	1338.07	0.00	0.00	0.00	-1931.01	-55.82	1673.99	-2404.62	66.31	1708.58	-2931.03	277.92	1661.07	-2733.07	-13.59	1806.12	55.65	1019.27	73.87	644.18	928.20	74.65	141.78
4.21000	-2070.00	67.29	15.08	-2180.76	97.84	27.66	-2829.73	219.46	95.79	-2775.03	173.52	92.77	-2764.49	14.96	2.83	-2793.16	18.42	16.22	-1837.41	-3.52	46.88	-1830.58	-12.30	82.33	-2497.32	68.74	1339.92	0.00	0.00	0.00	-1931.01	-55.82	1673.99	-2387.36	68.43	1709.21	-2924.06	278.44	1660.93	-2724.56	-13.84	1806.11	55.83	1019.56	73.82	644.95	928.19	74.81	139.18
4.22000	-2065.16	66.40	15.38	-2181.90	97.35	26.27	-2825.21	219.41	95.44	-2770.38	173.82	92.79	-2755.84	15.25	2.89	-2790.95	18.69	13.89	-1837.41	-3.52	46.88	-1830.58	-12.30	82.33	-2475.38	69.50	1340.91	0.00	0.00	0.00	-1931.01	-55.82	1673.99	-2391.30	69.62	1712.15	-2917.08	278.96	1660.79	-2716.02	-14.08	1806.09	55.20	1019.07	73.77	644.98	928.28	74.74	141.80
4.23000	-2060.80	65.56	15.68	-2194.91	96.23	23.05	-2820.63	219.37	95.09	-2765.66	174.11	92.81	-2765.11	15.45	2.81	-2817.21	18.76	10.96	-1837.41	-3.52	46.88	-1830.58	-12.30	82.33	-2467.20	71.11	1342.35	0.00	0.00	0.00	-1931.01	-55.82	1673.99	-2392.24	72.86	1713.59	-2910.08	279.48	1660.65	-2707.48	-14.31	1806.07	55.31	1018.97	73.86	644.53	928.47	74.61	141.74
4.24000	-2056.92	64.78	15.98	-2180.26	97.25	26.37	-2815.97	219.32	94.74	-2760.88	174.40	92.83	-2728.46	17.22	8.76	-2806.07	18.82	11.11	-1837.41	-3.52	46.88	-1830.58	-12.30	82.33	-2465.28	72.10	1344.16	0.00	0.00	0.00	-1931.01	-55.82	1673.99	-2406.73	74.80	1715.85	-2903.06	279.99	1660.52	-2698.91	-14.53	1806.04	55.22	1019.14	73.82	644.57	928.16	74.65	141.15
4.25000	-2053.50	64.05	16.28	-2184.25	97.31	24.58	-2811.24	219.26	94.38	-2756.04	174.69	92.86	-2775.34	14.70	-0.96	-2784.19	18.69	14.44	-1837.41	-3.52	46.88	-1830.58	-12.30	82.33	-2456.09	72.56	1345.19	0.00	0.00	0.00	-1931.01	-55.82	1673.99	-2372.91	75.78	1715.72	-2896.02	280.51	1660.38	-2690.34	-14.74	1806.01	54.91	1019.71	73.47	645.10	927.60	74.94	144.29
4.26000	-2050.54	63.38	16.58	-2187.49	96.60	22.98	-2806.44	219.20	94.02	-2751.13	174.97	92.88	-2737.87	15.73	2.04	-2788.64	18.31	13.46	-1837.41	-3.52	46.88	-1830.58	-12.30	82.33	-2445.87	73.27	1346.54	0.00	0.00	0.00	-1931.01	-55.82	1673.99	-2369.71	77.52	1718.14	-2888.96	281.03	1660.24	-2681.75	-14.94	1805.97	54.54	1019.66	73.45	644.92	927.81	74.78	142.65
4.27000	-2048.01	62.75	16.87	-2163.83	97.98	28.58	-2801.57	219.14	93.65	-2746.16	175.26	92.90	-2749.72	15.06	-0.62	-2775.80	17.83	14.55	-1837.41	-3.52	46.88	-1830.58	-12.30	82.33	-2436.36	73.88	1347.82	0.00	0.00	0.00	-1931.01	-55.82	1673.99	-2337.34	78.83	1719.00	-2881.88	281.55	1660.10	-2673.14	-15.13	1805.92	55.08	1019.58	73.58	644.53	928.03	74.76	141.11
4.28000	-2045.90	62.18	17.16	-2168.99	98.10	26.07	-2796.62	219.07	93.28	-2741.11	175.55	92.92	-2767.51	14.55	-6.94	-2761.57	17.80	17.40	-1837.41	-3.52	46.88	-1830.58	-12.30	82.33	-2425.66	73.76	1348.96	0.00	0.00	0.00	-1931.01	-55.82	1673.99	-2342.20	79.55	1720.20	-2874.79	282.07	1659.96	-2664.52	-15.30	1805.87	55.88	1019.36	73.89	644.46	927.98	74.75	143.65
4.29000	-2044.21	61.66	17.44	-2200.46	98.32	20.05	-2791.59	219.00	92.91	-2736.00	175.83	92.94	-2732.42	13.98	-3.11	-2765.85	15.98	16.03	-1837.41	-3.52	46.88	-1830.58	-12.30	82.33	-2420.65	74.99	1349.99	0.00	0.00	0.00	-1931.01	-55.82	1673.99	-2335.90	81.92	1721.76	-2867.68	282.59	1659.82	-2655.89	-15.47	1805.81	54.55	1019.45	73.50	644.84	928.02	74.75	143.22
4.30000	-2042.91	61.19	17.72	-2163.77	97.63	26.94	-2786.49	218.92	92.54	-2730.82	176.12	92.96	-2714.50	13.76	-4.15	-2758.72	14.95	16.20	-1837.41	-3.52	46.88	-1830.58	-12.30	82.33	-2400.56	75.34	1350.78	0.00	0.00	0.00	-1931.01	-55.82	1673.99	-2320.70	83.20	1722.00	-2860.55	283.10	1659.69	-2647.24	-15.63	1805.75	55.34	1019.26	73.70	644.81	928.24	74.71	141.59
4.31000	-2042.00	60.76	18.00	-2152.41	97.81	29.12	-2781.30	218.83	92.16	-2725.56	176.40	92.98	-2702.36	11.08	-5.89	-2737.70	12.07	19.11	-1837.41	-3.52	46.88	-1830.58	-12.30	82.33	-2395.48	75.23	1351.42	0.00	0.00	0.00	-1931.01	-55.82	1673.99	-2307.61	84.45	1722.30	-2853.40	283.62	1659.55	-2638.58	-15.79	1805.68	54.88	1019.42	73.55	644.85	928.09	74.83	140.90
4.32000	-2041.46	60.39	18.27	-2188.63	97.40	23.25	-2776.04	218.75	91.78	-2720.24	176.68	93.01	-2708.79	9.02	-6.93	-2702.25	9.83	25.76	-1837.41	-3.52	46.88	-1830.58	-12.30	82.33	-2388.22	75.25	1352.40	0.00	0.00	0.00	-1931.01	-55.82	1673.99	-2302.95	85.83	1722.93	-2846.24	284.14	1659.41	-2629.91	-15.93	1805.61	54.63	1019.67	73.60	644.69	928.42	74.52	142.47
4.33000	-2041.27	60.06	18.53	-2160.88	99.59	27.09	-2770.70	218.65	91.40	-2714.84	176.96	93.03	-2680.07	6.89	-0.38	-2704.57	7.75	28.46	-1837.41	-3.52	46.88	-1830.58	-12.30	82.33	-2382.79	75.85	1353.02	0.00	0.00	0.00	-1931.01	-55.82	1673.99	-2277.66	86.28	1722.49	-2839.06	284.65	1659.28	-2621.23	-16.06	1805.53	55.59	1019.87	73.68	644.97	928.17	74.79	143.34
4.34000	-2041.44	59.78	18.79	-2196.49	99.09	19.94	-2765.27	218.56	91.02	-2709.37	177.24	93.05	-2675.98	2.02	2.23	-2704.51	4.54	32.59	-1837.41	-3.52	46.88	-1830.58	-12.30	82.33	-2381.12	76.65	1353.71	0.00	0.00	0.00	-1931.01	-55.82	1673.99	-2294.75	87.18	1724.29	-2831.86	285.17	1659.14	-2612.53	-16.18	1805.44	54.30	1019.11	73.60	644.72	928.26	74.77	141.43
4.35000	-2041.93	59.54	19.04	-2160.77	99.12	29.15	-2759.75	218.45	90.63	-2703.82	177.51	93.07	-2651.04	-1.08	8.11	-2676.11	2.18	38.73	-1837.41	-3.52	46.88	-1830.58	-12.30	82.33	-2363.27	77.19	1353.93	0.00	0.00	0.00	-1931.01	-55.82	1673.99	-2291.36	87.71	1724.27	-2824.64	285.68	1659.01	-2603.82	-16.29	1805.35	54.87	1019.03	73.83	644.31	928.74	74.40	143.85
4.36000	-2042.75	59.35	19.29	-2166.61	98.58	27.80	-2754.16	218.35	90.25	-2698.19	177.79	93.10	-2647.45	-4.65	10.23	-2656.96	-1.21	42.93	-1837.41	-3.52	46.88	-1830.58	-12.30	82.33	-2360.49	77.29	1355.45	0.00	0.00	0.00	-1931.01	-55.82	1673.99	-2278.03	88.71	1725.22	-2817.41	286.20	1658.87	-2595.10	-16.38	1805.25	54.52	1019.27	73.60	644.58	928.15	74.73	143.88
4.37000	-2043.87	59.21	19.53	-2202.45	98.36	19.55	-2748.47	218.23	89.86	-2692.48	178.06	93.12	-2634.23	-6.79	12.20	-2649.24	-3.82	45.09	-1837.41	-3.52	46.88	-1830.58	-12.30	82.33	-2347.91	78.28	1355.96	0.00	0.00	0.00	-1931.01	-55.82	1673.99	-2260.82	89.72	1723.30	-2810.16	286.71	1658.74	-2586.36	-16.47	1805.15	54.57	1019.63	73.41	644.10	928.49	74.62	145.08
4.38000	-2045.29	59.10	19.76	-2170.50	98.70	25.41	-2742.70	218.11	89.46	-2686.70	178.33	93.14	-2602.35	-9.56	15.65	-2618.86	-6.11	49.70	-1837.41	-3.52	46.88	-1830.58	-12.30	82.33	-2342.17	78.30	1356.97	0.00	0.00	0.00	-1931.01	-55.82	1673.99	-2268.14	89.24	1724.66	-2802.90	287.22	1658.60	-2577.62	-16.55	1805.04	54.52	1019.22	73.54	644.48	928.09	74.75	144.37
4.39000	-2046.98	59.04	19.99	-2172.39	99.02	25.32	-2736.84	217.99	89.07	-2680.84	178.59	93.17	-2583.55	-13.29	16.71	-2598.23	-7.86	51.71	-1837.41	-3.52	46.88	-1830.58	-12.30	82.33	-2337.44	78.46	1357.87	0.00	0.00	0.00	-1931.01	-55.82	1673.99	-2247.12	88.36	1724.19	-2795.61	287.73	1658.47	-2568.86	-16.62	1804.93	55.20	1019.42	73.57	644.16	928.39	74.49	144.79
4.40000	-2048.94	59.02	20.20	-2185.67	98.94	22.44	-2730.90	217.86	88.67	-2674.89	178.86	93.19	-2558.47	-15.68	18.73	-2566.70	-10.00	53.67	-1837.41	-3.52	46.88	-1830.58	-12.30	82.33	-2332.78	78.75	1359.11	0.00	0.00	0.00	-1931.01	-55.82	1673.99	-2234.50	89.34	1724.25	-2788.31	288.24	1658.34	-2560.09	-16.68	1804.81	55.21	1019.29	73.80	643.96	928.40	74.40	142.05
4.41000	-2051.16	59.05	20.41	-2173.74	98.78	24.54	-2724.86	217.72	88.28	-2668.86	179.12	93.22	-2523.84	-16.67	21.13	-2554.32	-11.83	52.15	-1837.41	-3.52	46.88	-1830.58	-12.30	82.33	-2330.81	79.77	1359.70	0.00	0.00	0.00	-1931.01	-55.82	1673.99	-2242.99	88.49	1724.95	-2781.00	288.75	1658.20	-2551.31	-16.73	1804.68	54.34	1019.55	73.39	644.43	928.07	74.71	142.85
4.42000	-2053.62	59.11	20.61	-2169.49	98.20	26.58	-2718.72	217.58	87.88	-2662.75	179.37	93.24	-2515.08	-20.90	18.37	-2533.36	-13.99	50.19	-1837.41	-3.52	46.88	-1830.58	-12.30	82.33	-2310.47	80.77	1360.47	0.00	0.00	0.00	-1931.01	-55.82	1673.99	-2240.21	89.78	1724.73	-2773.66	289.26	1658.07	-2542.52	-16.77	1804.55	55.31	1019.64	73.51	644.75	928.13	74.78	141.83
4.43000	-2056.31	59.21	20.80	-2164.52	100.07	26.89	-2712.50	217.43	87.48	-2656.55	179.63	93.27	-2487.90	-22.37	17.13	-2488.58	-15.18	53.27	-1837.41	-3.52	46.88	-1830.58	-12.30	82.33	-2305.69	81.18	1361.11	0.00	0.00	0.00	-1931.01	-55.82	1673.99	-2219.05	88.59	1723.46	-2766.31	289.77	1657.94	-2533.72	-16.79	1804.41	54.94	1019.42	73.50	644.64	928.44	74.53	140.34
4.44000	-2059.21	59.36	20.98	-2182.50	98.26	22.92	-2706.18	217.28	87.07	-2650.27	179.88	93.29	-2473.80	-22.97	13.87	-2477.87	-17.48	47.95	-1837.41	-3.52	46.88	-1830.58	-12.30	82.33	-2305.12	82.40	1361.38	0.00	0.00	0.00	-1931.01	-55.82	1673.99	-2213.25	88.32	1723.41	-2758.95	290.28	1657.81	-2524.91	-16.81	1804.27	54.35	1019.57	73.43	644.66	928.11	74.75	140.15
4.45000	-2062.31	59.54	21.15	-2204.50	99.32	19.81	-2699.76	217.12	86.67	-2643.90	180.12	93.32	-2428.65	-24.66	16.25	-2457.62	-18.22	45.00	-1837.41	-3.52	46.88	-1830.58	-12.30	82.33	-2304.54	82.38	1361.24	0.00	0.00	0.00	-1931.01	-55.82	1673.99	-2223.72	88.13	1724.79	-2751.57	290.79	1657.68	-2516.09	-16.82	1804.12	54.54	1019.67	73.40	645.22	928.03	74.93	138.92
4.46000	-2065.61	59.76	21.31	-2165.38	98.51	27.55	-2693.25	216.95	86.27	-2637.44	180.37	93.35	-2408.08	-25.65	12.69	-2430.28	-19.05	42.20	-1837.41	-3.52	46.88	-1830.58	-12.30	82.33	-2289.26	82.85	1361.95	0.00	0.00	0.00	-1931.01	-55.82	1673.99	-2202.68	87.60	1724.41	-2744.17	291.29	1657.55	-2507.26	-16.81	1803.96	55.17	1019.61	73.63	645.11	927.85	74.88	142.10
4.47000	-2069.08	60.01	21.46	-2180.61	97.93	25.10	-2686.64	216.78	85.86	-2630.90	180.61	93.38	-2377.37	-25.20	12.20	-2411.50	-18.95	38.14	-1837.41	-3.52	46.88	-1830.58	-12.30	82.33	-2276.99	84.01	1362.40	0.00	0.00	0.00	-1931.01	-55.82	1673.99	-2190.38	87.41	1723.95	-2736.75	291.79	1657.42	-2498.41	-16.79	1803.80	54.39	1019.77	73.34	644.94	927.84	74.92	141.66
4.48000	-2072.71	60.30	21.60	-2176.41	96.13	25.97	-2679.93	216.60	85.45	-2624.26	180.84	93.41	-2314.26	-24.57	15.66	-2370.46	-19.10	37.42	-1837.41	-3.52	46.88	-1830.58	-12.30	82.33	-2279.29	84.68	1362.12	0.00	0.00	0.00	-1931.01	-55.82	1673.99	-2185.88	86.90	1723.94	-2729.33	292.30	1657.29	-2489.56	-16.77	1803.63	55.87	1019.03	73.96	644.39	928.45	74.57	140.43
4.49000	-2076.49	60.63	21.73	-2176.80	96.08	25.66	-2673.12	216.42	85.04	-2617.53	181.07	93.44	-2303.14	-25.07	11.23	-2348.07	-20.16	33.22	-1837.41	-3.52	46.88	-1830.58	-12.30	82.33	-2274.70	84.42	1362.63	0.00	0.00	0.00	-1931.01	-55.82	1673.99	-2163.97	85.73	1723.00	-2721.88	292.80	1657.16	-2480.70	-16.73	1803.46	55.09	1019.55	73.65	645.18	928.19	74.81	137.81
4.50000	-2080.41	60.99	21.84	-2178.34	97.22	26.38	-2666.20	216.23	84.64	-2610.70	181.30	93.47	-2272.37	-24.03	9.08	-2304.54	-19.68	32.79	-1837.41	-3.52	46.88	-1830.58	-12.30	82.33	-2260.32	84.69	1362.23	0.00	0.00	0.00	-1931.01	-55.82	1673.99	-2151.60	86.92	1722.42	-2714.42	293.30	1657.03	-2471.83	-16.68	1803.28	55.24	1019.48	73.78	644.94	928.18	74.78	138.61
4.51000	-2084.46	61.38	21.94	-2192.69	97.14	24.66	-2659.19	216.03	84.23	-2603.79	181.52	93.50	-2248.76	-24.22	6.90	-2273.84	-19.19	29.66	-1837.41	-3.52	46.88	-1830.58	-12.30	82.33	-2255.96	85.16	1362.26	0.00	0.00	0.00	-1931.01	-55.82	1673.99	-2147.60	86.51	1722.82	-2706.94	293.80	1656.90	-2462.95	-16.62	1803.09	54.54	1019.32	73.65	645.19	927.97	74.98	140.68
4.52000	-2088.61	61.81	22.03	-2161.50	95.03	32.52	-2652.07	215.82	83.81	-2596.78	181.74	93.53	-2195.96	-22.95	9.45	-2234.49	-19.81	29.41	-1837.41	-3.52	46.88	-1830.58	-12.30	82.33	-2244.31	85.51	1361.99	0.00	0.00	0.00	-1931.01	-55.82	1673.99	-2152.36	85.34	1722.60	-2699.45	294.30	1656.78	-2454.07	-16.55	1802.90	55.47	1019.51	73.71	645.42	927.90	74.96	142.57
4.53000	-2092.86	62.27	22.11	-2184.71	95.89	27.31	-2644.84	215.61	83.40	-2589.67	181.95	93.57	-2186.49	-23.78	3.75	-2215.93	-19.84	25.09	-1837.41	-3.52	46.88	-1830.58	-12.30	82.33	-2240.04	85.31	1361.40	0.00	0.00	0.00	-1931.01	-55.82	1673.99	-2160.67	85.15	1723.67	-2691.94	294.79	1656.65	-2445.17	-16.47	1802.70	54.50	1019.28	73.62	645.34	927.70	75.08	141.72
4.54000	-2097.20	62.76	22.17	-2164.01	95.82	32.95	-2637.51	215.39	82.99	-2582.47	182.16	93.60	-2115.80	-24.12	10.60	-2183.82	-19.70	23.11	-1837.41	-3.52	46.88	-1830.58	-12.30	82.33	-2225.97	85.20	1361.34	0.00	0.00	0.00	-1931.01	-55.82	1673.99	-2141.53	87.00	1721.69	-2684.42	295.29	1656.53	-2436.27	-16.38	1802.49	54.64	1019.34	73.60	645.09	928.01	74.89	142.00
4.55000	-2101.61	63.28	22.22	-2159.38	96.39	34.91	-2630.07	215.16	82.58	-2575.16	182.37	93.64	-2097.75	-24.66	8.46	-2132.71	-20.19	25.83	-1837.41	-3.52	46.88	-1830.58	-12.30	82.33	-2220.76	85.28	1360.76	0.00	0.00	0.00	-1931.01	-55.82	1673.99	-2120.49	85.21	1720.75	-2676.88	295.78	1656.40	-2427.36	-16.28	1802.28	54.55	1019.65	73.43	645.55	928.00	74.94	145.01
4.56000	-2106.08	63.84	22.26	-2168.97	97.05	31.29	-2622.52	214.93	82.17	-2567.76	182.57	93.67	-2086.97	-25.16	4.52	-2118.56	-20.05	23.37	-1837.41	-3.52	46.88	-1830.58	-12.30	82.33	-2215.80	85.12	1360.31	0.00	0.00	0.00	-1931.01	-55.82	1673.99	-2119.67	85.28	1719.88	-2669.33	296.28	1656.28	-2418.43	-16.16	1802.07	53.86	1019.55	73.37	644.75	928.29	74.75	141.85
4.57000	-2110.59	64.42	22.28	-2163.75	97.77	31.95	-2614.86	214.69	81.75	-2560.26	182.76	93.71	-2040.14	-27.67	9.52	-2086.81	-21.60	23.70	-1837.41	-3.52	46.88	-1830.58	-12.30	82.33	-2204.65	85.83	1359.33	0.00	0.00	0.00	-1931.01	-55.82	1673.99	-2107.36	84.95	1719.33	-2661.76	296.77	1656.15	-2409.51	-16.04	1801.84	55.05	1019.36	73.62	643.99	928.18	74.50	140.95
4.58000	-2115.14	65.03	22.29	-2171.22	98.43	29.11	-2607.09	214.44	81.34	-2552.65	182.95	93.75	-2019.12	-29.14	9.00	-2055.24	-21.76	24.48	-1837.41	-3.52	46.88	-1830.58	-12.30	82.33	-2201.70	85.59	1358.75	0.00	0.00	0.00	-1931.01	-55.82	1673.99	-2107.37	85.44	1718.77	-2654.18	297.26	1656.03	-2400.57	-15.90	1801.62	55.27	1019.64	73.73	644.56	928.06	74.72	141.37
4.59000	-2119.70	65.67	22.28	-2173.54	99.18	28.35	-2599.21	214.19	80.93	-2544.94	183.13	93.79	-1982.86	-30.40	12.72	-2022.44	-22.89	27.66	-1837.41	-3.52	46.88	-1830.58	-12.30	82.33	-2194.86	85.16	1357.82	0.00	0.00	0.00	-1931.01	-55.82	1673.99	-2077.42	84.71	1717.56	-2646.58	297.75	1655.91	-2391.63	-15.76	1801.38	54.69	1019.71	73.51	644.54	928.33	74.59	142.71
4.60000	-2124.27	66.33	22.26	-2191.04	100.05	24.94	-2591.22	213.93	80.51	-2537.13	183.31	93.83	-1911.97	-30.54	25.25	-1993.87	-22.75	29.31	-1837.41	-3.52	46.88	-1830.58	-12.30	82.33	-2185.58	85.44	1356.93	0.00	0.00	0.00	-1931.01	-55.82	1673.99	-2087.92	84.23	1716.59	-2638.97	298.23	1655.79	-2382.68	-15.60	1801.14	55.58	1019.01	73.88	644.95	928.50	74.59	142.89
4.61000	-2128.84	67.02	22.22	-2178.82	101.08	26.87	-2583.10	213.65	80.10	-2529.21	183.48	93.87	-1878.80	-33.12	30.96	-1951.32	-24.90	36.38	-1837.41	-3.52	46.88	-1830.58	-12.30	82.33	-2172.89	84.92	1356.15	0.00	0.00	0.00	-1931.01	-55.82	1673.99	-2070.78	84.20	1715.51	-2631.34	298.72	1655.67	-2373.72	-15.43	1800.89	54.86	1019.39	73.57	644.69	928.15	74.70	142.56
4.62000	-2133.39	67.74	22.16	-2167.40	102.82	27.98	-2574.88	213.38	79.69	-2521.19	183.64	93.92	-1885.52	-35.69	28.44	-1898.02	-25.29	45.44	-1837.41	-3.52	46.88	-1830.58	-12.30	82.33	-2171.00	84.35	1355.12	0.00	0.00	0.00	-1931.01	-55.82	1673.99	-2070.55	83.45	1714.93	-2623.70	299.20	1655.55	-2364.76	-15.24	1800.64	55.19	1019.75	73.52	645.41	928.21	74.79	142.88
4.63000	-2137.90	68.48	22.09	-2155.65	104.58	30.36	-2566.53	213.09	79.27	-2513.06	183.80	93.96	-1858.18	-35.14	34.89	-1872.31	-25.83	49.62	-1837.41	-3.52	46.88	-1830.58	-12.30	82.33	-2164.87	84.48	1354.57	0.00	0.00	0.00	-1931.01	-55.82	1673.99	-2075.02	82.94	1714.20	-2616.05	299.68	1655.43	-2355.79	-15.05	1800.37	53.97	1019.92	73.24	645.68	927.76	75.13	141.66
4.64000	-2142.37	69.24	22.00	-2184.01	101.93	25.54	-2558.07	212.80	78.86	-2504.82	183.96	94.01	-1833.18	-33.74	44.97	-1851.17	-25.88	54.58	-1837.41	-3.52	46.88	-1830.58	-12.30	82.33	-2154.22	84.44	1353.76	0.00	0.00	0.00	-1931.01	-55.82	1673.99	-2059.18	82.74	1713.14	-2608.38	300.16	1655.31	-2346.82	-14.85	1800.11	53.91	1019.83	73.20	644.99	927.94	75.01	141.88
4.65000	-2146.78	70.03	21.89	-2181.37	102.87	25.62	-2549.49	212.50	78.45	-2496.47	184.10	94.05	-1801.98	-34.97	63.50	-1799.28	-24.59	66.64	-1837.41	-3.52	46.88	-1830.58	-12.30	82.33	-2150.53	83.40	1352.65	0.00	0.00	0.00	-1931.01	-55.82	1673.99	-2050.01	82.39	1711.94	-2600.69	300.64	1655.19	-2337.84	-14.63	1799.83	53.98	1019.73	73.23	644.75	927.95	74.84	140.58
4.66000	-2151.12	70.84	21.76	-2188.53	105.22	23.72	-2540.79	212.19	78.04	-2488.01	184.24	94.10	-1756.63	-35.88	77.29	-1804.14	-26.37	78.31	-1837.41	-3.52	46.88	-1830.58	-12.30	82.33	-2140.41	82.69	1351.87	0.00	0.00	0.00	-1931.01	-55.82	1673.99	-2046.09	80.95	1710.84	-2593.00	301.12	1655.07	-2328.85	-14.40	1799.55	54.04	1019.61	73.47	644.73	928.05	74.74	140.90
4.67000	-2155.37	71.67	21.62	-2164.48	103.30	28.65	-2531.96	211.87	77.62	-2479.44	184.38	94.15	-1743.55	-35.61	84.14	-1783.94	-26.29	85.48	-1837.41	-3.52	46.88	-1830.58	-12.30	82.33	-2140.58	82.71	1350.23	0.00	0.00	0.00	-1931.01	-55.82	1673.99	-2024.38	80.97	1708.59	-2585.28	301.59	1654.96	-2319.86	-14.16	1799.27	55.62	1019.15	73.96	644.87	928.28	74.74	140.24
4.68000	-2159.52	72.53	21.46	-2159.10	103.91	28.66	-2523.02	211.54	77.21	-2470.75	184.50	94.20	-1710.18	-37.12	96.93	-1760.69	-28.37	93.96	-1837.41	-3.52	46.88	-1830.58	-12.30	82.33	-2131.61	81.69	1349.31	0.00	0.00	0.00	-1931.01	-55.82	1673.99	-2026.71	79.43	1708.01	-2577.56	302.06	1654.84	-2310.86	-13.91	1798.98	55.26	1019.40	73.76	644.81	928.06	74.79	139.90
4.69000	-2163.57	73.40	21.27	-2158.29	104.70	29.97	-2513.94	211.21	76.80	-2461.95	184.62	94.26	-1710.15	-38.56	102.24	-1739.45	-29.57	102.45	-1837.41	-3.52	46.88	-1830.58	-12.30	82.33	-2123.42	81.29	1347.63	0.00	0.00	0.00	-1931.01	-55.82	1673.99	-2008.60	79.90	1706.51	-2569.82	302.53	1654.73	-2301.85	-13.65	1798.68	54.52	1019.34	73.53	644.57	928.20	74.65	140.86
4.70000	-2167.49	74.29	21.07	-2157.71	104.28	29.47	-2504.74	210.86	76.40	-2453.04	184.73	94.31	-1687.13	-38.86	117.07	-1721.20	-28.96	110.04	-1837.41	-3.52	46.88	-1830.58	-12.30	82.33	-2112.88	80.55	1346.51	0.00	0.00	0.00	-1931.01	-55.82	1673.99	-1991.40	78.69	1704.70	-2562.07	303.00	1654.61	-2292.85	-13.37	1798.37	55.05	1019.01	73.83	644.97	928.41	74.66	142.92
4.71000	-2171.28	75.21	20.85	-2147.19	104.96	31.77	-2495.42	210.51	75.99	-2444.00	184.84	94.37	-1665.87	-38.98	127.67	-1702.65	-30.51	118.31	-1837.41	-3.52	46.88	-1830.58	-12.30	82.33	-2090.76	80.06	1345.26	0.00	0.00	0.00	-1931.01	-55.82	1673.99	-1997.86	78.05	1704.39	-2554.30	303.47	1654.50	-2283.83	-13.08	1798.06	55.19	1018.79	73.84	644.87	928.13	74.73	140.62
4.72000	-2174.91	76.14	20.61	-2164.40	105.36	28.49	-2485.97	210.15	75.58	-2434.85	184.94	94.43	-1652.96	-37.96	133.80	-1686.47	-31.24	125.29	-1837.41	-3.52	46.88	-1830.58	-12.30	82.33	-2089.72	79.35	1343.82	0.00	0.00	0.00	-1931.01	-55.82	1673.99	-1996.95	76.89	1702.77	-2546.52	303.93	1654.39	-2274.82	-12.79	1797.74	56.37	1018.85	74.08	644.62	928.42	74.63	137.92
4.73000	-2178.38	77.08	20.35	-2163.78	104.36	27.36	-2476.39	209.78	75.18	-2425.59	185.03	94.49	-1643.08	-37.03	137.73	-1676.59	-27.57	127.82	-1837.41	-3.52	46.88	-1830.58	-12.30	82.33	-2083.19	78.44	1342.69	0.00	0.00	0.00	-1931.01	-55.82	1673.99	-1995.71	76.17	1702.63	-2538.73	304.40	1654.28	-2265.80	-12.47	1797.42	54.37	1019.17	73.56	644.42	928.03	74.68	139.68
4.74000	-2181.68	78.05	20.07	-2166.99	106.35	28.24	-2466.67	209.41	74.77	-2416.20	185.11	94.55	-1634.41	-33.67	139.77	-1661.45	-32.18	133.86	-1837.41	-3.52	46.88	-1830.58	-12.30	82.33	-2079.43	77.29	1341.15	0.00	0.00	0.00	-1931.01	-55.82	1673.99	-1971.31	75.30	1699.53	-2530.92	304.86	1654.17	-2256.77	-12.15	1797.08	54.12	1019.45	73.42	644.78	928.02	74.82	142.01
4.75000	-2184.78	79.03	19.76	-2161.80	105.37	28.26	-2456.83	209.02	74.37	-2406.69	185.18	94.61	-1626.20	-32.02	139.74	-1658.57	-25.00	129.95	-1837.41	-3.52	46.88	-1830.58	-12.30	82.33	-2073.70	76.79	1340.21	0.00	0.00	0.00	-1931.01	-55.82	1673.99	-1966.59	73.41	1699.42	-2523.10	305.32	1654.06	-2247.74	-11.82	1796.75	55.10	1019.20	73.59	645.22	928.44	74.64	143.88
4.76000	-2187.69	80.02	19.44	-2148.69	105.05	32.40	-2446.85	208.62	73.97	-2397.06	185.25	94.67	-1619.80	-28.13	136.11	-1652.88	-22.48	126.76	-1837.41	-3.52	46.88	-1830.58	-12.30	82.33	-2066.14	75.22	1339.08	0.00	0.00	0.00	-1931.01	-55.82	1673.99	-1956.94	71.49	1698.10	-2515.27	305.77	1653.95	-2238.71	-11.47	1796.40	55.72	1019.29	73.82	644.49	928.13	74.63	141.11
4.77000	-2190.38	81.03	19.09	-2163.46	105.26	29.51	-2436.74	208.22	73.57	-2387.30	185.31	94.74	-1615.12	-24.47	130.15	-1648.04	-19.67	121.66	-1837.41	-3.52	46.88	-1830.58	-12.30	82.33	-2060.15	74.39	1338.38	0.00	0.00	0.00	-1931.01	-55.82	1673.99	-1942.92	69.70	1695.84	-2507.42	306.23	1653.84	-2229.67	-11.11	1796.05	54.64	1019.66	73.45	644.28	928.16	74.63	141.77
4.78000	-2192.84	82.05	18.72	-2178.59	105.87	26.70	-2426.50	207.80	73.17	-2377.42	185.36	94.81	-1611.00	-19.16	123.34	-1639.70	-8.66	118.86	-1837.41	-3.52	46.88	-1830.58	-12.30	82.33	-2048.73	73.09	1337.32	0.00	0.00	0.00	-1931.01	-55.82	1673.99	-1929.88	68.27	1694.75	-2499.56	306.68	1653.74	-2220.63	-10.74	1795.69	54.41	1019.85	73.31	644.62	928.23	74.78	143.42
4.79000	-2195.06	83.08	18.33	-2182.28	105.22	25.65	-2416.12	207.38	72.77	-2367.42	185.40	94.88	-1608.48	-16.02	115.87	-1636.80	-1.03	112.74	-1837.41	-3.52	46.88	-1830.58	-12.30	82.33	-2040.00	71.63	1337.08	0.00	0.00	0.00	-1931.01	-55.82	1673.99	-1923.02	67.40	1694.52	-2491.69	307.13	1653.63	-2211.59	-10.36	1795.33	54.54	1019.32	73.56	644.61	928.17	74.70	144.50
4.80000	-2197.02	84.13	17.91	-2173.21	104.98	26.88	-2405.60	206.95	72.37	-2357.28	185.44	94.95	-1607.34	-12.07	108.93	-1640.17	-4.07	102.25	-1837.41	-3.52	46.88	-1830.58	-12.30	82.33	-2030.88	69.97	1336.19	0.00	0.00	0.00	-1931.01	-55.82	1673.99	-1926.44	65.01	1694.25	-2483.81	307.57	1653.53	-2202.55	-9.96	1794.96	54.70	1019.30	73.63	644.38	928.15	74.65	140.99
4.81000	-2198.72	85.19	17.47	-2178.64	105.55	27.80	-2394.94	206.51	71.98	-2347.02	185.46	95.02	-1605.42	-10.01	100.61	-1639.77	-3.34	96.54	-1837.40	-3.52	46.88	-1830.58	-12.30	82.33	-2028.56	69.11	1335.45	0.00	0.00	0.00	-1931.01	-55.82	1673.99	-1916.17	63.50	1693.06	-2475.91	308.02	1653.42	-2193.50	-9.55	1794.58	55.49	1019.58	73.62	644.40	927.95	74.71	137.71
4.82000	-2200.14	86.26	17.01	-2153.17	106.33	31.80	-2384.14	206.05	71.59	-2336.64	185.48	95.10	-1600.11	-10.94	96.62	-1639.80	-6.10	90.70	-1834.05	-3.99	46.09	-1830.58	-12.30	82.33	-2007.83	68.39	1335.42	0.00	0.00	0.00	-1931.01	-55.82	1673.99	-1891.46	61.71	1691.05	-2468.01	308.46	1653.32	-2184.45	-9.13	1794.19	55.01	1019.51	73.65	644.79	927.86	74.82	140.31
4.83000	-2201.27	87.33	16.52	-2154.11	105.82	31.74	-2373.20	205.59	71.20	-2326.12	185.48	95.18	-1603.95	-12.77	89.69	-1637.16	-8.19	86.49	-1831.59	-2.93	44.83	-1830.58	-12.30	82.33	-2007.03	66.93	1335.01	0.00	0.00	0.00	-1931.01	-55.82	1673.99	-1900.32	60.03	1691.94	-2460.08	308.90	1653.22	-2175.40	-8.70	1793.80	54.39	1019.56	73.55	645.09	928.28	74.61	141.64
4.84000	-2202.09	88.42	16.01	-2162.60	104.06	30.65	-2362.12	205.12	70.81	-2315.47	185.48	95.26	-1601.28	-15.66	82.13	-1634.24	-10.88	80.87	-1827.94	-2.18	44.06	-1830.58	-12.30	82.33	-2003.99	65.85	1335.10	0.00	0.00	0.00	-1931.00	-55.82	1673.99	-1914.32	58.62	1692.13	-2452.15	309.34	1653.12	-2166.34	-8.25	1793.40	55.13	1019.49	73.62	644.75	928.53	74.52	141.65
4.85000	-2202.59	89.52	15.47	-2153.64	106.06	31.78	-2350.90	204.64	70.43	-2304.68	185.47	95.34	-1592.33	-16.74	75.77	-1631.61	-11.82	74.81	-1826.66	-2.15	43.08	-1830.58	-12.30	82.33	-1988.01	64.13	1335.45	0.00	0.00	0.00	-1928.19	-57.65	1672.53	-1893.11	56.50	1692.15	-2444.21	309.77	1653.02	-2157.29	-7.80	1793.00	55.55	1019.46	73.76	645.27	928.32	74.76	142.24
4.86000	-2202.75	90.62	14.91	-2150.58	106.84	33.43	-2339.53	204.15	70.04	-2293.77	185.45	95.42	-1589.86	-18.54	68.69	-1630.83	-13.57	68.36	-1825.89	-2.20	42.35	-1830.58	-12.30	82.33	-1977.70	63.16	1336.10	0.00	0.00	0.00	-1924.01	-61.08	1675.27	-1885.13	54.78	1692.54	-2436.25	310.20	1652.92	-2148.23	-7.33	1792.59	56.06	1019.37	73.81	645.14	928.35	74.77	143.06
4.87000	-2202.57	91.73	14.32	-2142.42	107.60	36.57	-2328.01	203.65	69.66	-2282.72	185.42	95.51	-1596.70	-18.81	61.72	-1628.86	-13.70	64.69	-1824.46	-3.03	42.24	-1830.58	-12.30	82.33	-1970.58	61.99	1336.29	0.00	0.00	0.00	-1906.00	-62.79	1673.79	-1865.08	52.44	1692.17	-2428.28	310.63	1652.83	-2139.17	-6.84	1792.17	55.69	1019.29	73.88	644.95	928.17	74.77	141.68
4.88000	-2202.04	92.84	13.71	-2131.60	108.30	39.54	-2316.35	203.14	69.29	-2271.53	185.38	95.60	-1593.96	-19.02	57.03	-1628.45	-12.78	60.36	-1824.48	-2.42	41.87	-1830.02	-11.42	81.08	-1964.93	60.48	1337.46	0.00	0.00	0.00	-1881.46	-63.28	1673.03	-1861.04	51.19	1692.45	-2420.30	311.06	1652.73	-2130.11	-6.35	1791.74	55.77	1019.52	73.85	644.53	928.26	74.60	144.69
4.89000	-2201.13	93.96	13.07	-2117.60	107.52	43.01	-2304.54	202.62	68.91	-2260.21	185.33	95.69	-1587.42	-19.61	52.99	-1626.58	-11.31	56.83	-1824.55	-2.40	42.21	-1828.92	-11.15	80.34	-1953.48	59.04	1338.26	0.00	0.00	0.00	-1895.30	-64.72	1675.10	-1839.95	49.97	1692.30	-2412.31	311.48	1652.63	-2121.05	-5.84	1791.31	55.00	1019.51	73.55	644.83	928.43	74.59	143.33
4.90000	-2199.84	95.09	12.40	-2116.95	106.26	45.12	-2292.58	202.09	68.54	-2248.75	185.27	95.78	-1592.82	-19.14	46.76	-1629.88	-11.28	50.18	-1823.68	-3.54	42.91	-1825.28	-13.41	80.98	-1948.59	58.01	1339.63	0.00	0.00	0.00	-1867.75	-68.38	1674.82	-1849.92	47.17	1694.37	-2404.30	311.91	1652.54	-2111.99	-5.32	1790.87	55.06	1019.17	73.68	644.68	928.37	74.63	143.74
4.91000	-2198.15	96.22	11.70	-2086.14	105.18	50.78	-2280.47	201.54	68.17	-2237.15	185.20	95.88	-1586.96	-19.90	42.92	-1626.29	-11.92	47.46	-1822.79	-4.52	42.99	-1822.99	-14.11	80.88	-1940.93	56.67	1340.90	0.00	0.00	0.00	-1890.51	-69.52	1678.56	-1818.06	44.84	1695.14	-2396.29	312.32	1652.45	-2102.93	-4.78	1790.43	54.76	1019.33	73.65	645.00	928.43	74.72	140.94
4.92000	-2196.04	97.35	10.98	-2136.80	106.04	41.79	-2268.21	200.99	67.80	-2225.41	185.12	95.97	-1582.66	-21.10	39.17	-1624.15	-11.95	45.29	-1822.85	-4.72	41.94	-1822.14	-14.18	80.62	-1930.02	55.17	1341.93	0.00	0.00	0.00	-1884.48	-70.64	1680.89	-1816.15	42.81	1696.56	-2388.26	312.74	1652.36	-2093.87	-4.24	1789.97	54.68	1019.53	73.55	644.64	928.63	74.72	137.33
4.93000	-2193.52	98.48	10.23	-2156.59	105.67	37.10	-2255.79	200.43	67.44	-2213.52	185.03	96.07	-1590.10	-21.49	34.28	-1622.18	-13.26	43.78	-1822.52	-5.85	41.56	-1821.31	-14.04	80.23	-1926.31	54.00	1343.52	0.00	0.00	0.00	-1872.18	-73.94	1679.72	-1809.00	41.83	1698.35	-2380.22	313.15	1652.27	-2084.81	-3.68	1789.51	54.56	1019.50	73.45	644.46	928.55	74.63	140.75
4.94000	-2190.56	99.62	9.45	-2138.59	105.21	39.92	-2243.22	199.86	67.07	-2201.50	184.93	96.18	-1585.95	-22.32	32.59	-1624.79	-13.20	41.88	-1822.63	-5.79	41.09	-1820.48	-14.28	80.38	-1911.29	52.51	1344.85	0.00	0.00	0.00	-1854.67	-76.18	1680.32	-1808.07	39.34	1700.53	-2372.17	313.56	1652.18	-2075.75	-3.10	1789.05	55.04	1019.45	73.69	644.89	928.50	74.54	144.60
4.95000	-2187.15	100.75	8.64	-2163.07	105.10	35.34	-2230.50	199.27	66.72	-2189.33	184.82	96.28	-1582.85	-22.84	31.92	-1617.17	-13.33	42.63	-1822.36	-5.99	40.80	-1819.62	-14.80	80.64	-1902.73	50.80	1346.21	0.00	0.00	0.00	-1825.21	-75.98	1680.20	-1810.03	37.72	1702.40	-2364.11	313.97	1652.09	-2066.69	-2.52	1788.57	54.69	1019.71	73.54	644.91	928.28	74.65	140.31
4.96000	-2183.27	101.89	7.81	-2168.54	105.43	35.30	-2217.61	198.68	66.36	-2177.02	184.69	96.39	-1584.34	-22.69	30.27	-1618.85	-12.83	41.48	-1821.95	-6.31	40.87	-1819.80	-13.94	80.40	-1887.69	49.38	1347.72	0.00	0.00	0.00	-1830.95	-78.87	1682.89	-1788.54	39.78	1710.09	-2356.04	314.37	1652.00	-2057.63	-1.92	1788.09	55.69	1019.20	73.82	644.53	928.52	74.49	142.70
4.97000	-2178.92	103.02	6.94	-2160.54	105.11	37.91	-2204.58	198.07	66.01	-2164.56	184.56	96.50	-1586.35	-22.50	28.72	-1620.35	-12.46	40.51	-1821.78	-6.24	40.78	-1819.09	-14.30	80.44	-1886.18	48.12	1348.71	0.00	0.00	0.00	-1819.01	-80.19	1683.71	-1784.33	40.09	1713.33	-2347.95	314.77	1651.92	-2048.57	-1.31	1787.61	54.27	1019.49	73.48	645.23	928.52	74.69	140.61
4.98000	-2174.08	104.16	6.04	-2150.74	104.02	37.87	-2191.38	197.45	65.66	-2151.95	184.41	96.61	-1585.15	-22.86	27.82	-1620.96	-12.50	39.73	-1822.25	-5.67	40.25	-1819.12	-14.31	80.40	-1881.74	46.76	1350.08	0.00	0.00	0.00	-1803.90	-81.09	1684.58	-1776.44	38.61	1715.01	-2339.86	315.17	1651.83	-2039.51	-0.68	1787.11	54.38	1019.72	73.42	644.10	928.23	74.41	143.37
4.99000	-2168.74	105.29	5.11	-2167.16	103.46	32.49	-2178.02	196.82	65.32	-2139.19	184.26	96.72	-1583.61	-22.56	27.51	-1616.62	-12.56	40.17	-1821.77	-6.15	40.53	-1819.06	-13.97	80.18	-1871.32	50.25	1359.69	0.00	0.00	0.00	-1793.39	-82.75	1685.49	-1771.02	37.68	1716.58	-2331.76	315.57	1651.75	-2030.45	-0.04	1786.61	55.13	1019.43	73.59	643.91	928.55	74.34	145.78
5.00000	-2162.89	106.41	4.16	-2204.90	102.52	19.77	-2164.50	196.18	64.98	-2126.29	184.09	96.84	-1585.17	-22.86	26.47	-1615.42	-12.96	40.25	-1822.77	-4.97	39.92	-1817.99	-14.76	80.46	-1863.31	50.27	1362.03	0.00	0.00	0.00	-1782.80	-84.78	1687.56	-1760.13	36.00	1717.64	-2323.64	315.96	1651.67	-2021.40	0.61	1786.10	54.27	1019.43	73.38	644.91	928.13	74.79	141.74
5.01000	-2156.50	107.54	3.17	-2185.31	102.11	19.74	-2150.82	195.53	64.64	-2113.23	183.91	96.96	-1587.46	-23.42	25.77	-1613.81	-12.88	40.37	-1822.34	-5.54	40.08	-1819.51	-13.26	79.90	-1856.16	48.77	1362.81	0.00	0.00	0.00	-1776.65	-85.19	1688.58	-1749.10	33.89	1718.80	-2315.52	316.35	1651.58	-2012.34	1.27	1785.59	54.24	1019.44	73.52	644.69	928.26	74.74	142.30
5.02000	-2149.60	108.66	2.14	-2178.96	100.45	18.27	-2136.97	194.87	64.30	-2100.03	183.72	97.08	-1584.22	-23.02	25.82	-1615.01	-13.12	39.83	-1821.44	-6.33	40.48	-1818.38	-14.12	80.27	-1847.50	47.46	1363.64	0.00	0.00	0.00	-1768.19	-86.92	1689.32	-1742.00	32.20	1720.01	-2307.38	316.73	1651.51	-2003.29	1.95	1785.06	54.55	1019.25	73.58	644.73	928.16	74.75	145.19
5.03000	-2166.58	108.86	-3.68	-2172.91	100.90	18.44	-2122.96	194.20	63.97	-2086.67	183.52	97.21	-1581.44	-22.16	26.53	-1614.78	-13.49	39.71	-1821.73	-6.05	40.19	-1819.49	-13.16	79.63	-1838.03	46.26	1364.55	0.00	0.00	0.00	-1747.72	-86.87	1689.57	-1733.84	31.28	1720.75	-2299.23	317.12	1651.43	-1994.24	2.64	1784.53	55.39	1019.36	73.75	644.70	927.89	74.83	142.50
5.04000	-2151.12	108.21	-4.28	-2165.48	100.04	19.27	-2108.78	193.51	63.65	-2073.16	183.30	97.33	-1578.81	-22.41	26.71	-1614.57	-13.04	39.66	-1822.65	-5.11	39.58	-1819.60	-13.02	79.34	-1831.53	48.50	1369.84	0.00	0.00	0.00	-1737.09	-80.76	1700.34	-1727.77	30.69	1721.90	-2291.08	317.50	1651.35	-1985.19	3.35	1784.00	56.38	1018.78	74.15	645.27	927.97	74.81	140.91
5.05000	-2139.97	109.45	-4.87	-2150.53	100.75	21.99	-2094.44	192.81	63.33	-2059.49	183.08	97.47	-1578.48	-22.53	26.57	-1610.80	-13.16	40.22	-1821.54	-6.31	40.07	-1817.78	-14.88	80.51	-1823.91	47.90	1371.20	0.00	0.00	0.00	-1734.99	-80.39	1703.30	-1722.79	30.88	1723.62	-2282.91	317.87	1651.27	-1976.15	4.06	1783.45	55.85	1019.02	73.89	644.89	928.29	74.64	138.52
5.06000	-2130.06	108.23	-5.04	-2136.61	100.96	23.89	-2079.93	192.10	63.01	-2045.66	182.84	97.60	-1580.31	-22.60	25.75	-1617.26	-12.99	38.85	-1822.59	-5.39	39.59	-1817.25	-15.43	80.73	-1816.95	47.63	1371.85	0.00	0.00	0.00	-1723.68	-80.77	1703.94	-1709.59	29.49	1723.83	-2274.74	318.24	1651.20	-1967.11	4.80	1782.90	55.53	1019.21	73.73	644.94	928.14	74.75	137.18
5.07000	-2117.16	109.33	-5.92	-2121.15	102.84	26.10	-2065.24	191.38	62.69	-2031.68	182.59	97.74	-1582.45	-22.58	25.08	-1619.73	-13.20	37.96	-1821.90	-6.21	39.86	-1818.89	-13.59	79.94	-1809.68	46.92	1372.42	0.00	0.00	0.00	-1718.30	-81.64	1704.86	-1706.48	28.94	1724.80	-2266.55	318.61	1651.13	-1958.07	5.54	1782.34	54.82	1019.84	73.43	645.13	928.00	74.77	140.15
5.08000	-2107.55	112.72	-7.11	-2113.21	104.82	28.63	-2050.39	190.65	62.38	-2017.54	182.32	97.87	-1578.89	-23.07	25.97	-1620.10	-12.98	37.73	-1822.32	-5.82	39.53	-1818.08	-14.48	80.71	-1801.94	45.66	1373.04	0.00	0.00	0.00	-1705.12	-81.43	1705.48	-1697.80	27.63	1724.94	-2258.35	318.98	1651.05	-1949.03	6.30	1781.78	55.81	1019.52	73.81	644.43	928.10	74.70	143.51
5.09000	-2100.80	115.09	-3.77	-2088.64	106.86	35.64	-2035.37	189.90	62.08	-2003.24	182.05	98.02	-1577.73	-22.47	26.10	-1620.02	-13.05	37.68	-1821.90	-6.16	39.55	-1817.91	-14.44	80.61	-1794.93	45.02	1373.61	0.00	0.00	0.00	-1699.29	-82.31	1705.85	-1701.72	24.01	1720.16	-2250.15	319.34	1650.98	-1940.00	7.07	1781.20	54.53	1020.10	73.40	644.07	927.98	74.73	142.81
5.10000	-2089.98	119.06	-0.89	-2083.41	110.32	38.47	-2020.17	189.15	61.78	-1988.78	181.76	98.16	-1580.49	-22.88	25.07	-1620.87	-13.45	37.34	-1822.16	-5.98	39.49	-1818.28	-14.15	81.68	-1787.79	44.21	1374.28	0.00	0.00	0.00	-1694.38	-82.72	1706.50	-1696.36	23.23	1719.86	-2241.93	319.70	1650.92	-1930.97	7.86	1780.62	54.53	1019.62	73.51	644.64	928.29	74.69	142.03
5.11000	-2076.48	123.62	0.94	-2061.16	113.79	42.56	-2004.79	188.38	61.48	-1974.16	181.45	98.31	-1586.12	-22.89	23.92	-1621.78	-13.01	37.05	-1822.09	-6.06	39.36	-1732.87	-80.74	1499.10	-1768.07	36.20	1378.27	0.00	0.00	0.00	-1691.21	-82.71	1707.28	-1694.22	22.25	1719.38	-2233.71	320.05	1650.85	-1921.95	8.66	1780.04	55.50	1018.83	73.92	644.17	928.69	74.38	142.31
5.12000	-2056.06	127.86	4.26	-2047.40	117.03	44.99	-1989.24	187.60	61.19	-1959.37	181.14	98.46	-1589.87	-23.25	22.96	-1621.56	-12.72	36.95	-1822.42	-5.82	39.11	-1807.73	-22.57	274.27	-1772.07	41.71	1376.31	0.00	0.00	0.00	-1685.24	-82.12	1708.20	-1684.51	23.17	1720.43	-2225.47	320.40	1650.78	-1912.93	9.47	1779.44	55.54	1018.97	73.79	644.96	928.36	74.68	140.89
5.13000	-2018.86	131.43	9.43	-2016.89	120.12	49.03	-1973.52	186.80	60.90	-1944.42	180.81	98.62	-1586.22	-23.02	23.59	-1619.12	-13.64	37.31	-1822.30	-5.98	39.15	-1818.75	-14.20	80.86	-1767.35	42.21	1376.54	0.00	0.00	0.00	-1676.82	-81.93	1708.96	-1667.11	24.13	1720.22	-2217.23	320.75	1650.72	-1903.91	10.30	1778.84	56.02	1018.81	73.87	644.81	928.15	74.76	139.57
5.14000	-2010.41	134.05	8.61	-2005.79	122.33	48.64	-1957.62	185.99	60.62	-1929.31	180.47	98.77	-1581.15	-22.61	24.68	-1619.74	-12.77	37.42	-1822.17	-6.29	39.23	-1818.15	-14.71	81.18	-1760.89	41.77	1377.30	0.00	0.00	0.00	-1666.75	-81.64	1709.67	-1664.86	24.70	1721.37	-2208.98	321.10	1650.65	-1894.90	11.14	1778.23	55.75	1019.25	73.89	644.58	928.68	74.40	140.92
5.15000	-1975.61	143.88	26.89	-1985.14	125.06	48.01	-1941.53	185.17	60.34	-1914.03	180.11	98.93	-1583.02	-22.34	24.14	-1618.82	-13.02	37.45	-1822.46	-6.10	39.15	-1818.28	-14.50	81.20	-1754.51	41.10	1378.04	0.00	0.00	0.00	-1659.84	-81.18	1710.61	-1655.15	25.39	1722.34	-2200.72	321.44	1650.59	-1885.89	12.00	1777.61	54.74	1019.49	73.59	644.87	928.27	74.73	137.20
5.16000	-1949.15	140.14	13.02	-1959.22	127.32	48.22	-1925.27	184.34	60.07	-1898.58	179.74	99.10	-1583.24	-22.84	24.20	-1623.11	-13.35	36.43	-1822.21	-6.49	39.35	-1818.02	-14.66	81.47	-1748.21	40.50	1378.69	0.00	0.00	0.00	-1653.48	-81.33	1711.61	-1670.69	24.92	1723.67	-2192.44	321.77	1650.53	-1876.89	12.87	1776.99	55.29	1019.14	73.78	644.90	928.22	74.75	139.53
5.17000	-1927.52	141.32	10.57	-1940.82	128.57	45.70	-1908.82	183.50	59.80	-1882.96	179.36	99.26	-1584.55	-22.41	23.63	-1618.44	-13.22	37.48	-1822.95	-5.84	39.17	-1818.25	-14.32	81.63	-1741.77	39.71	1379.35	0.00	0.00	0.00	-1643.66	-80.97	1712.04	-1654.41	25.64	1723.54	-2184.16	322.11	1650.47	-1867.89	13.75	1776.36	54.91	1019.25	73.63	644.29	928.47	74.46	141.81
5.18000	-1897.99	143.69	10.82	-1918.14	130.04	44.17	-1892.20	182.64	59.54	-1867.17	178.96	99.43	-1581.16	-22.86	24.53	-1622.11	-13.76	36.53	-1822.93	-5.69	39.14	-1819.86	-12.52	80.74	-1735.31	38.79	1379.88	0.00	0.00	0.00	-1636.27	-79.70	1713.14	-1641.03	25.68	1724.12	-2175.88	322.44	1650.41	-1858.90	14.65	1775.72	55.12	1019.17	73.86	644.68	928.31	74.60	143.39
5.19000	-1866.81	143.56	11.31	-1891.46	131.09	42.76	-1875.38	181.77	59.29	-1851.22	178.55	99.61	-1585.64	-22.92	23.46	-1618.45	-13.29	37.57	-1822.14	-6.37	39.59	-1820.31	-11.76	80.47	-1729.18	38.26	1380.37	0.00	0.00	0.00	-1631.30	-79.45	1714.45	-1629.27	26.49	1725.69	-2167.58	322.76	1650.36	-1849.92	15.56	1775.07	54.07	1019.39	73.54	644.34	928.01	74.71	144.95
5.20000	-1851.51	143.50	8.70	-1867.90	131.42	41.10	-1858.39	180.88	59.03	-1835.09	178.12	99.78	-1587.85	-22.64	22.86	-1617.29	-13.24	37.95	-1822.71	-5.78	39.33	-1818.43	-13.80	81.59	-1722.72	37.43	1380.76	0.00	0.00	0.00	-1629.20	-79.38	1715.50	-1613.77	29.52	1733.89	-2159.27	323.08	1650.30	-1840.94	16.49	1774.42	53.90	1020.05	73.20	645.28	927.83	74.95	141.53
5.21000	-1819.66	144.25	9.20	-1836.87	137.54	54.90	-1841.20	179.99	58.79	-1818.78	177.68	99.96	-1586.13	-22.52	23.59	-1617.92	-13.29	37.63	-1822.50	-5.87	39.33	-1819.09	-12.72	81.11	-1715.81	36.38	1381.01	0.00	0.00	0.00	-1614.53	-78.73	1716.32	-1607.44	30.90	1736.61	-2150.96	323.40	1650.25	-1831.96	17.43	1773.75	54.49	1019.70	73.43	644.64	928.03	74.63	139.98
5.22000	-1788.54	147.55	23.22	-1807.34	135.43	54.70	-1823.83	179.08	58.55	-1802.30	177.22	100.15	-1580.62	-21.66	24.87	-1621.77	-13.25	36.90	-1822.02	-6.27	39.64	-1818.54	-13.40	81.64	-1709.08	35.76	1381.13	0.00	0.00	0.00	-1610.91	-78.26	1717.72	-1601.98	31.48	1737.57	-2142.64	323.71	1650.20	-1822.99	18.38	1773.09	54.51	1019.34	73.47	644.75	928.19	74.60	143.29
5.23000	-1749.97	146.70	25.09	-1781.29	135.52	52.51	-1806.27	178.15	58.31	-1785.65	176.75	100.33	-1583.35	-22.00	24.15	-1620.73	-12.60	37.23	-1822.24	-5.90	39.52	-1817.52	-14.03	82.24	-1702.41	35.25	1381.11	0.00	0.00	0.00	-1600.90	-77.95	1718.14	-1591.67	31.62	1737.67	-2134.31	324.02	1650.15	-1814.03	19.35	1772.41	55.23	1019.32	73.78	644.29	928.31	74.53	139.67
5.24000	-1724.77	148.49	22.84	-1750.73	135.68	51.24	-1788.53	177.21	58.08	-1768.82	176.27	100.52	-1586.48	-22.31	23.62	-1622.84	-13.28	36.49	-1822.29	-5.71	39.56	-1818.11	-13.27	81.88	-1695.49	34.55	1381.03	0.00	0.00	0.00	-1594.38	-77.30	1718.96	-1584.86	31.94	1738.41	-2125.97	324.33	1650.10	-1805.08	20.34	1771.73	54.07	1019.75	73.40	644.33	928.39	74.50	138.24
5.25000	-1697.54	149.71	21.55	-1720.23	135.43	50.52	-1770.58	176.26	57.86	-1751.81	175.77	100.72	-1582.49	-22.45	24.56	-1622.77	-13.32	36.50	-1821.75	-6.09	39.75	-1820.13	-11.29	81.08	-1688.93	34.33	1380.90	0.00	0.00	0.00	-1592.55	-77.26	1719.98	-1579.67	32.83	1738.81	-2117.62	324.63	1650.05	-1796.13	21.33	1771.03	54.31	1019.95	73.32	644.74	928.25	74.56	142.36
5.26000	-1664.34	149.07	22.67	-1693.18	135.28	49.45	-1752.45	175.30	57.64	-1734.63	175.25	100.92	-1585.31	-22.35	23.82	-1617.44	-13.14	37.99	-1821.97	-5.88	39.73	-1818.10	-12.97	81.76	-1681.76	33.23	1380.58	0.00	0.00	0.00	-1581.15	-76.58	1720.27	-1571.09	35.02	1740.00	-2109.27	324.93	1650.01	-1787.19	22.35	1770.33	55.00	1019.50	73.59	644.62	928.14	74.81	141.48
5.27000	-1631.10	148.47	23.73	-1662.37	134.45	48.63	-1734.12	174.32	57.43	-1717.26	174.72	101.12	-1582.89	-22.05	24.97	-1616.66	-13.29	38.15	-1821.83	-5.92	39.62	-1818.67	-12.48	82.01	-1674.77	32.46	1380.21	0.00	0.00	0.00	-1572.11	-76.29	1720.39	-1562.30	35.66	1740.33	-2100.90	325.22	1649.96	-1778.25	23.37	1769.63	55.05	1019.02	73.88	644.93	928.27	74.78	140.36
5.28000	-1604.98	148.83	24.23	-1629.25	134.41	48.20	-1715.60	173.33	57.23	-1699.72	174.18	101.32	-1587.62	-21.99	23.65	-1619.11	-13.70	37.52	-1822.11	-5.74	39.67	-1819.29	-11.69	81.56	-1667.90	31.96	1379.80	0.00	0.00	0.00	-1566.25	-76.55	1720.61	-1556.12	34.05	1739.36	-2092.53	325.51	1649.92	-1769.33	24.41	1768.91	55.91	1018.89	73.98	645.11	927.98	74.84	142.66
5.29000	-1573.66	147.84	25.30	-1600.45	134.54	47.28	-1696.89	172.32	57.03	-1681.99	173.62	101.53	-1583.81	-22.23	24.40	-1619.67	-14.39	38.90	-1821.96	-5.99	39.80	-1818.79	-11.91	81.81	-1661.37	31.87	1379.27	0.00	0.00	0.00	-1557.97	-76.13	1720.71	-1549.27	34.40	1739.11	-2084.15	325.79	1649.88	-1760.41	25.47	1768.19	54.42	1019.80	73.43	644.29	928.00	74.58	141.22
5.30000	-1549.54	148.50	26.23	-1570.73	134.67	47.07	-1677.97	171.30	56.83	-1664.07	173.04	101.74	-1582.20	-22.96	24.80	-1620.16	-14.34	38.70	-1822.04	-5.76	39.65	-1818.13	-12.32	82.10	-1654.38	31.11	1378.69	0.00	0.00	0.00	-1550.54	-75.73	1720.48	-1541.15	34.80	1738.69	-2075.77	326.07	1649.84	-1751.50	26.54	1767.46	56.59	1019.27	74.04	644.84	928.48	74.68	139.17
5.31000	-1507.71	148.46	32.56	-1541.05	136.23	48.95	-1658.86	170.27	56.65	-1645.98	172.45	101.96	-1579.95	-23.15	25.75	-1620.16	-13.30	37.85	-1821.62	-6.26	39.80	-1818.84	-11.71	82.26	-1647.64	30.58	1378.05	0.00	0.00	0.00	-1546.70	-74.92	1720.36	-1535.22	34.96	1738.23	-2067.37	326.35	1649.81	-1742.59	27.63	1766.72	54.08	1019.59	73.49	644.51	928.51	74.55	141.28
5.32000	-1474.75	148.95	35.43	-1516.01	136.68	48.25	-1639.55	169.22	56.47	-1627.69	171.84	102.18	-1581.27	-21.96	25.95	-1620.02	-14.34	37.36	-1821.44	-6.24	39.90	-1819.25	-11.42	81.92	-1641.20	30.54	1377.34	0.00	0.00	0.00	-1539.29	-74.68	1720.03	-1528.35	34.90	1737.74	-2058.97	326.62	1649.77	-1733.70	28.73	1765.98	54.04	1019.92	73.37	644.83	928.44	74.55	141.02
5.33000	-1434.44	149.16	39.43	-1486.10	136.86	48.91	-1620.03	168.16	56.29	-1609.22	171.21	102.40	-1580.37	-22.26	25.98	-1619.98	-14.48	37.39	-1821.84	-5.83	39.65	-1817.94	-12.21	82.84	-1634.16	30.07	1376.64	0.00	0.00	0.00	-1530.04	-74.47	1719.18	-1525.31	35.69	1737.17	-2050.57	326.89	1649.74	-1724.81	29.84	1765.23	55.49	1019.53	73.67	644.32	928.49	74.43	137.71
5.34000	-1408.82	148.70	41.75	-1454.59	136.39	50.25	-1600.32	167.08	56.13	-1590.57	170.57	102.63	-1583.72	-22.53	25.51	-1618.13	-12.91	36.70	-1821.87	-5.82	39.69	-1818.05	-11.79	82.86	-1627.44	29.91	1375.82	0.00	0.00	0.00	-1521.57	-73.93	1718.26	-1517.23	35.77	1736.11	-2042.15	327.15	1649.70	-1715.94	30.97	1764.47	55.61	1019.44	73.66	644.35	928.21	74.69	140.46
5.35000	-1381.58	147.25	44.83	-1421.49	136.27	52.52	-1580.40	165.99	55.97	-1571.72	169.91	102.86	-1585.50	-20.93	22.74	-1617.20	-13.39	36.46	-1821.77	-5.88	39.74	-1817.52	-12.18	83.36	-1620.71	29.87	1374.98	0.00	0.00	0.00	-1515.48	-73.43	1717.60	-1506.20	36.60	1735.14	-2033.73	327.41	1649.67	-1707.07	32.11	1763.70	55.09	1019.65	73.49	644.11	928.50	74.44	143.66
5.36000	-1351.88	147.51	48.69	-1392.61	135.55	54.97	-1560.28	164.88	55.81	-1552.68	169.24	103.09	-1584.86	-20.71	22.17	-1619.23	-13.83	36.27	-1821.98	-5.59	39.54	-1818.21	-11.62	83.09	-1612.58	27.95	1374.42	0.00	0.00	0.00	-1505.66	-72.71	1716.61	-1499.61	37.36	1734.13	-2025.30	327.67	1649.64	-1698.21	33.27	1762.92	55.54	1019.55	73.67	644.49	928.19	74.57	142.11
5.37000	-1327.29	144.85	53.00	-1364.75	134.45	57.77	-1539.95	163.76	55.66	-1533.45	168.55	103.33	-1584.81	-21.61	22.32	-1621.78	-13.86	35.69	-1821.56	-5.98	39.81	-1819.00	-10.46	82.81	-1605.53	27.90	1373.53	0.00	0.00	0.00	-1500.27	-72.45	1715.72	-1495.55	37.49	1733.25	-2016.86	327.91	1649.62	-1689.36	34.45	1762.14	54.19	1019.71	73.31	644.94	928.09	74.76	141.08
5.38000	-1293.46	144.65	59.85	-1336.87	133.13	61.61	-1519.42	162.62	55.52	-1514.03	167.84	103.57	-1586.82	-21.67	21.23	-1622.50	-13.28	35.19	-1821.60	-5.78	39.83	-1819.68	-9.53	82.73	-1598.70	27.73	1372.59	0.00	0.00	0.00	-1493.60	-72.16	1714.89	-1486.53	38.04	1731.90	-2008.42	328.16	1649.59	-1680.52	35.64	1761.35	53.86	1019.91	73.09	645.06	928.30	74.72	143.39
5.39000	-1264.49	144.25	68.11	-1307.75	132.08	66.83	-1498.68	161.47	55.39	-1494.42	167.11	103.82	-1589.58	-21.35	20.79	-1622.74	-13.34	34.65	-1821.50	-5.66	39.95	-1819.37	-9.49	83.07	-1591.95	27.62	1371.58	0.00	0.00	0.00	-1488.08	-71.79	1713.84	-1479.82	38.87	1730.80	-1999.97	328.40	1649.57	-1671.69	36.84	1760.55	54.34	1019.13	73.65	645.21	928.34	74.69	139.12
5.40000	-1239.07	142.69	74.78	-1280.76	131.12	73.47	-1477.73	160.31	55.27	-1474.61	166.37	104.07	-1585.49	-21.98	21.10	-1620.96	-14.07	35.33	-1821.32	-5.67	40.12	-1818.19	-10.37	83.62	-1585.17	28.11	1370.51	0.00	0.00	0.00	-1477.79	-71.23	1712.25	-1472.36	38.82	1729.61	-1991.51	328.64	1649.55	-1662.87	38.06	1759.74	55.91	1018.95	74.11	644.88	928.35	74.73	140.82
5.41000	-1214.90	141.32	81.80	-1256.83	130.25	78.78	-1456.56	159.13	55.15	-1454.60	165.61	104.32	-1590.98	-21.95	19.57	-1621.02	-14.95	36.56	-1821.33	-5.33	40.19	-1818.31	-10.08	83.89	-1578.34	27.95	1369.42	0.00	0.00	0.00	-1471.26	-70.66	1711.14	-1466.27	39.92	1728.33	-1983.05	328.87	1649.53	-1654.06	39.30	1758.92	56.03	1018.97	73.90	643.83	928.94	74.25	143.53
5.42000	-1192.02	140.12	89.21	-1234.07	131.31	84.76	-1432.61	158.57	53.89	-1432.21	165.44	103.70	-1581.45	-22.29	21.71	-1617.75	-15.35	37.31	-1821.28	-5.01	40.44	-1818.35	-10.11	84.48	-1571.58	27.88	1368.31	0.00	0.00	0.00	-1462.35	-69.96	1709.86	-1459.41	40.25	1727.27	-1974.58	329.09	1649.51	-1645.26	40.55	1758.10	55.22	1019.59	73.65	644.51	928.60	74.60	143.19
5.43000	-1171.00	140.09	96.80	-1212.03	130.48	90.89	-1409.83	157.98	53.38	-1411.33	164.69	103.47	-1585.29	-24.14	23.07	-1624.72	-15.63	35.49	-1820.77	-5.07	40.69	-1818.86	-8.96	84.52	-1564.79	28.09	1367.19	0.00	0.00	0.00	-1451.53	-69.48	1708.38	-1452.89	40.49	1726.01	-1966.11	329.31	1649.49	-1636.47	41.81	1757.27	55.53	1019.53	73.74	644.90	928.29	74.73	139.48
5.44000	-1151.69	138.81	103.92	-1192.14	130.23	96.79	-1388.81	156.90	53.29	-1391.27	164.30	103.85	-1585.52	-24.43	22.95	-1624.45	-15.30	35.48	-1820.57	-4.71	41.05	-1817.77	-9.47	85.01	-1557.23	28.55	1365.95	0.00	0.00	0.00	-1446.41	-69.20	1707.40	-1443.08	41.01	1725.05	-1957.63	329.53	1649.48	-1627.70	43.09	1756.43	55.34	1019.32	73.76	644.00	928.39	74.63	140.58
5.45000	-1134.02	139.18	111.15	-1173.97	129.92	102.66	-1369.45	155.82	53.61	-1372.86	163.74	104.56	-1583.80	-24.99	23.41	-1624.47	-15.84	35.29	-1820.72	-4.34	41.39	-1818.33	-8.54	85.13	-1550.23	29.12	1364.72	0.00	0.00	0.00	-1435.17	-68.44	1705.73	-1436.59	41.57	1723.56	-1949.14	329.74	1649.46	-1618.93	44.39	1755.58	54.63	1019.70	73.42	644.15	928.42	74.53	141.37
5.46000	-1117.14	139.25	117.85	-1157.25	129.31	108.07	-1351.49	154.56	54.34	-1355.57	163.44	105.61	-1582.35	-24.68	23.63	-1619.73	-15.27	36.62	-1820.88	-3.57	41.68	-1818.03	-8.50	86.02	-1543.09	29.13	1363.48	0.00	0.00	0.00	-1430.93	-68.18	1704.77	-1430.96	42.35	1722.41	-1940.65	329.95	1649.45	-1610.17	45.70	1754.73	55.02	1019.32	73.70	644.78	928.25	74.81	141.46
5.47000	-1102.50	138.34	122.29	-1141.77	128.44	112.70	-1334.98	153.21	55.15	-1340.09	162.29	106.44	-1584.68	-24.38	23.11	-1617.97	-14.84	36.79	-1820.37	-3.68	42.49	-1816.67	-9.59	87.16	-1535.88	29.48	1362.27	0.00	0.00	0.00	-1423.81	-67.50	1703.48	-1424.11	42.62	1721.36	-1932.15	330.15	1649.44	-1601.43	47.03	1753.87	56.29	1019.26	73.96	644.71	927.95	74.71	140.74
5.48000	-1088.86	137.11	126.75	-1128.74	128.56	115.83	-1320.37	151.97	55.91	-1325.79	161.26	107.24	-1582.03	-24.53	23.48	-1617.82	-14.50	37.12	-1819.96	-3.62	43.28	-1814.71	-11.00	88.74	-1528.17	30.08	1361.00	0.00	0.00	0.00	-1413.90	-66.91	1702.22	-1414.08	43.57	1720.06	-1923.64	330.35	1649.44	-1592.70	48.37	1752.99	55.36	1019.40	73.64	645.42	928.18	74.72	139.53
5.49000	-1077.54	136.79	129.42	-1117.04	127.48	118.38	-1308.13	149.98	56.06	-1313.73	159.46	107.48	-1584.04	-24.59	22.81	-1619.73	-16.20	36.31	-1820.03	-3.49	44.01	-1816.28	-9.31	88.68	-1520.67	30.86	1359.76	0.00	0.00	0.00	-1406.83	-66.22	1701.09	-1404.97	44.11	1718.79	-1915.13	330.54	1649.43	-1583.98	49.73	1752.12	54.91	1018.94	73.71	645.31	928.15	74.80	140.82
5.50000	-1067.97	136.35	130.33	-1106.61	126.18	119.47	-1297.82	147.51	55.53	-1303.50	157.56	107.25	-1585.45	-24.95	22.25	-1621.82	-15.55	36.10	-1819.72	-3.64	45.15	-1815.54	-9.67	89.74	-1513.03	31.12	1358.65	0.00	0.00	0.00	-1403.48	-66.01	1700.19	-1402.86	44.05	1717.85	-1906.62	330.73	1649.43	-1575.27	51.10	1751.23	55.11	1019.25	73.74	644.59	928.22	74.66	141.16
5.51000	-1059.33	135.05	130.27	-1097.54	123.72	119.80	-1288.90	145.31	54.60	-1294.63	155.50	106.47	-1586.00	-24.43	22.25	-1620.04	-15.78	36.56	-1819.19	-3.84	46.46	-1816.18	-8.62	90.34	-1505.44	31.85	1357.58	0.00	0.00	0.00	-1394.63	-65.24	1699.09	-1389.27	45.37	1716.44	-1898.09	330.91	1649.43	-1567.19	52.68	1750.09	53.54	1019.50	73.24	644.79	928.08	74.76	139.91
5.52000	-1051.28	132.09	128.97	-1090.55	121.93	118.05	-1282.22	142.15	52.75	-1287.64	153.21	105.11	-1588.82	-24.72	21.90	-1620.82	-15.05	36.56	-1818.37	-4.69	48.12	-1814.89	-9.22	91.77	-1497.70	32.54	1356.55	0.00	0.00	0.00	-1386.91	-64.28	1698.20	-1379.77	46.09	1715.23	-1889.57	331.09	1649.43	-1559.38	53.40	1749.21	54.45	1019.64	73.41	644.53	928.37	74.68	142.57
5.53000	-1047.05	131.80	124.86	-1083.84	117.68	116.10	-1276.85	139.85	50.79	-1281.71	150.90	103.47	-1585.90	-24.22	22.56	-1616.20	-15.91	37.42	-1817.69	-5.52	49.83	-1814.86	-9.41	93.12	-1489.48	33.34	1355.64	0.00	0.00	0.00	-1384.26	-64.03	1697.63	-1371.09	47.10	1714.12	-1881.03	331.26	1649.43	-1551.07	55.07	1748.11	54.51	1019.45	73.54	644.91	928.35	74.66	140.67
5.54000	-1040.49	126.24	122.54	-1079.55	114.80	112.11	-1273.05	137.35	48.52	-1277.35	148.38	101.44	-1584.38	-24.38	22.35	-1616.86	-15.91	37.08	-1816.58	-6.68	51.80	-1813.93	-10.02	94.65	-1481.73	33.87	1354.84	0.00	0.00	0.00	-1373.06	-63.16	1696.74	-1367.94	47.69	1713.61	-1872.50	331.42	1649.43	-1543.04	56.32	1747.36	53.71	1019.61	73.29	643.81	928.68	74.28	141.78
5.55000	-1037.15	121.74	117.69	-1076.37	111.06	107.62	-1270.19	134.87	47.75	-1274.17	146.22	99.49	-1585.68	-24.09	22.61	-1617.96	-15.96	36.64	-1816.42	-7.12	53.66	-1812.31	-11.45	96.85	-1473.78	34.52	1354.17	0.00	0.00	0.00	-1363.94	-62.24	1695.94	-1357.56	48.55	1712.81	-1863.96	331.58	1649.44	-1535.36	57.14	1746.69	54.00	1019.45	73.41	644.18	928.20	74.64	137.79
5.56000	-1034.12	115.64	112.03	-1074.23	106.21	102.38	-1268.05	132.55	48.50	-1272.09	143.68	97.58	-1583.68	-24.70	22.98	-1620.60	-14.69	35.20	-1816.02	-7.75	55.62	-1812.97	-10.71	97.93	-1465.69	35.47	1353.59	0.00	0.00	0.00	-1358.28	-61.19	1695.53	-1351.16	49.61	1711.94	-1855.41	331.74	1649.45	-1528.34	57.47	1746.14	54.47	1019.16	73.60	644.26	928.37	74.67	138.56
5.57000	-1032.48	110.81	105.11	-1072.13	100.77	96.82	-1266.32	130.40	49.13	-1270.48	141.58	95.79	-1590.39	-24.25	21.23	-1621.13	-15.00	35.17	-1816.20	-7.89	57.39	-1810.86	-12.23	100.53	-1457.79	36.43	1353.12	0.00	0.00	0.00	-1350.26	-60.20	1695.03	-1343.38	50.44	1711.53	-1846.86	331.89	1649.46	-1519.54	60.19	1745.36	54.70	1019.50	73.64	643.27	928.52	74.29	140.68
5.58000	-1029.53	104.49	100.18	-1070.55	96.57	91.83	-1264.28	129.11	48.63	-1268.27	140.00	94.60	-1584.63	-24.51	22.56	-1619.32	-15.13	35.49	-1815.82	-8.61	59.58	-1811.67	-11.27	101.79	-1449.72	37.65	1352.70	0.00	0.00	0.00	-1343.27	-59.18	1694.85	-1335.06	52.03	1711.19	-1838.30	332.04	1649.47	-1511.87	61.58	1744.97	54.62	1019.64	73.50	644.47	928.55	74.52	138.97
5.59000	-1027.00	99.72	94.36	-1067.57	92.84	87.20	-1262.16	127.61	47.06	-1264.79	138.43	93.43	-1585.41	-24.94	22.64	-1617.58	-15.01	35.80	-1815.21	-9.42	62.16	-1808.91	-13.53	104.81	-1441.73	38.49	1352.49	0.00	0.00	0.00	-1335.51	-58.20	1694.84	-1323.92	52.69	1710.83	-1829.74	332.18	1649.48	-1504.79	62.43	1744.94	54.68	1019.51	73.42	644.88	928.64	74.58	140.31
5.60000	-1023.05	95.93	87.41	-1064.63	90.83	81.60	-1259.62	127.17	45.49	-1259.96	138.03	92.46	-1582.63	-24.51	23.30	-1616.58	-14.96	35.73	-1814.63	-9.91	64.75	-1807.65	-14.12	107.65	-1433.59	39.86	1352.46	0.00	0.00	0.00	-1327.39	-56.85	1694.93	-1316.03	53.58	1710.84	-1821.17	332.31	1649.50	-1497.04	63.86	1744.88	54.94	1019.49	73.63	644.87	928.50	74.62	140.14
5.61000	-1019.05	93.98	79.67	-1061.10	88.59	75.45	-1257.11	128.17	44.51	-1255.62	137.72	91.33	-1587.11	-23.94	22.13	-1617.63	-14.84	35.16	-1813.78	-10.73	67.94	-1806.15	-14.80	110.86	-1425.52	40.77	1352.53	0.00	0.00	0.00	-1320.95	-55.92	1695.21	-1310.67	54.44	1711.10	-1812.60	332.44	1649.52	-1489.48	65.26	1745.06	56.38	1019.33	73.95	644.07	928.48	74.42	142.06
5.62000	-1016.62	93.39	71.29	-1059.05	87.51	68.51	-1255.71	128.25	43.51	-1252.07	137.68	90.45	-1583.65	-24.05	22.37	-1621.67	-14.73	33.88	-1812.36	-11.73	71.40	-1804.17	-15.88	114.36	-1416.87	41.87	1352.95	0.00	0.00	0.00	-1314.42	-54.94	1696.11	-1305.47	55.71	1711.97	-1804.03	332.56	1649.54	-1481.16	67.81	1745.15	56.08	1019.43	73.86	644.20	928.59	74.51	142.13
5.63000	-1014.50	92.77	64.56	-1057.43	87.37	62.52	-1254.30	128.55	43.13	-1249.80	137.38	89.41	-1585.68	-24.59	22.25	-1619.41	-15.41	34.38	-1810.53	-13.01	75.50	-1802.72	-15.67	117.13	-1408.70	43.01	1353.46	0.00	0.00	0.00	-1305.38	-53.68	1696.94	-1296.08	57.18	1712.64	-1795.45	332.68	1649.56	-1473.91	69.10	1745.52	54.98	1019.30	73.65	644.85	928.46	74.73	141.36
5.64000	-1013.50	92.47	58.03	-1055.48	85.60	58.16	-1253.56	128.25	42.69	-1247.72	137.63	88.74	-1584.85	-25.03	22.43	-1621.67	-15.65	33.96	-1808.37	-14.43	79.83	-1800.98	-15.97	120.48	-1400.10	43.83	1354.08	0.00	0.00	0.00	-1299.09	-52.33	1697.97	-1288.53	58.31	1713.39	-1786.86	332.79	1649.59	-1466.60	70.23	1746.05	55.70	1019.76	73.71	644.48	928.35	74.63	139.77
5.65000	-1011.31	94.60	53.55	-1052.56	85.90	53.83	-1252.56	129.05	42.76	-1245.54	138.28	88.33	-1587.33	-24.86	21.63	-1625.22	-15.95	33.11	-1805.97	-15.74	84.35	-1798.04	-16.78	124.42	-1391.36	44.85	1354.80	0.00	0.00	0.00	-1287.74	-51.13	1699.13	-1278.06	59.64	1714.48	-1778.28	332.90	1649.61	-1458.20	73.19	1746.31	54.82	1019.96	73.46	644.61	928.42	74.59	140.06
5.66000	-1010.24	94.87	48.39	-1054.57	87.01	48.93	-1252.01	129.90	42.81	-1243.86	138.40	87.54	-1590.21	-25.10	20.99	-1618.96	-15.67	34.28	-1803.42	-17.03	89.26	-1793.87	-19.37	129.41	-1382.07	43.18	1355.92	0.00	0.00	0.00	-1281.32	-50.03	1700.15	-1272.12	60.76	1715.48	-1769.69	333.00	1649.64	-1451.27	74.03	1746.98	54.23	1019.86	73.36	645.55	928.18	75.02	142.08
5.67000	-1008.48	95.60	43.59	-1053.60	87.34	44.53	-1252.06	130.12	42.31	-1241.91	139.02	87.02	-1587.03	-26.25	21.40	-1616.06	-15.18	35.48	-1800.33	-18.29	94.47	-1788.64	-22.01	134.86	-1373.66	46.92	1356.58	0.00	0.00	0.00	-1276.56	-48.71	1701.63	-1266.39	61.81	1716.84	-1761.09	333.10	1649.67	-1443.33	76.42	1747.67	54.10	1019.82	73.24	644.34	928.29	74.68	143.25
5.68000	-1009.83	96.32	38.25	-1050.40	88.67	42.75	-1251.35	130.77	41.90	-1240.05	139.15	86.51	-1586.36	-25.68	21.68	-1622.24	-13.31	35.65	-1797.84	-18.42	99.48	-1785.50	-21.77	139.32	-1364.65	48.32	1357.58	0.00	0.00	0.00	-1269.81	-47.13	1703.62	-1255.93	62.73	1718.35	-1752.49	333.19	1649.70	-1435.79	78.54	1748.26	54.76	1019.42	73.51	644.34	928.35	74.71	141.59
5.69000	-1006.33	95.69	36.78	-1049.34	88.49	42.00	-1251.49	130.45	41.22	-1238.39	139.04	86.18	-1586.04	-25.39	21.32	-1624.14	-13.36	36.72	-1793.20	-19.65	105.73	-1781.06	-21.71	144.57	-1355.82	49.43	1358.62	0.00	0.00	0.00	-1260.97	-45.64	1704.89	-1249.23	64.40	1719.68	-1743.89	333.27	1649.74	-1428.92	79.97	1749.10	55.18	1019.49	73.67	644.17	928.37	74.52	142.25
5.70000	-1007.76	95.89	34.67	-1050.85	88.68	40.88	-1251.33	130.51	40.96	-1237.76	138.79	86.15	-1583.07	-25.23	22.31	-1614.72	-29.43	49.99	-1788.02	-20.38	112.31	-1774.71	-22.48	150.61	-1346.93	50.30	1359.64	0.00	0.00	0.00	-1253.17	-44.26	1706.57	-1243.43	65.82	1721.48	-1735.28	333.35	1649.78	-1420.98	82.35	1749.75	55.08	1019.22	73.69	644.01	928.22	74.58	141.38
5.71000	-1011.55	95.73	33.18	-1049.05	87.97	40.62	-1251.38	130.47	40.78	-1237.59	138.59	86.00	-1580.35	-25.50	22.96	-1607.55	0.84	52.18	-1783.06	-19.61	118.82	-1766.55	-23.89	157.45	-1337.91	51.24	1360.72	0.00	0.00	0.00	-1241.76	-42.84	1708.11	-1233.70	66.96	1722.81	-1726.67	333.42	1649.82	-1413.51	84.42	1750.49	55.67	1019.08	73.79	644.90	928.18	74.85	140.29
5.72000	-1011.15	95.85	32.32	-1050.63	88.16	39.57	-1251.52	130.17	40.35	-1237.27	138.60	85.94	-1585.92	-25.36	22.19	-1616.77	-14.40	40.96	-1777.43	-18.16	125.93	-1758.24	-24.31	164.66	-1329.15	52.41	1361.84	0.00	0.00	0.00	-1237.67	-41.73	1710.21	-1223.23	69.98	1724.74	-1718.06	333.49	1649.86	-1406.02	86.14	1751.45	55.24	1019.33	73.57	645.05	928.05	74.92	140.00
5.73000	-1009.28	96.06	31.55	-1049.89	88.37	39.29	-1251.26	130.58	40.51	-1236.83	138.75	85.85	-1582.07	-25.31	22.87	-1615.18	-15.42	41.32	-1769.27	-18.47	134.53	-1749.51	-23.42	171.56	-1320.39	53.62	1362.94	0.00	0.00	0.00	-1228.59	-40.29	1711.93	-1218.44	71.90	1726.85	-1709.45	333.55	1649.90	-1398.05	88.41	1751.92	55.59	1019.11	73.76	644.18	928.50	74.52	143.10
5.74000	-1005.54	96.48	32.09	-1046.76	88.32	39.93	-1251.16	130.53	40.40	-1236.64	138.77	85.72	-1583.99	-24.82	21.79	-1616.58	-16.04	41.50	-1761.88	-16.91	143.25	-1738.77	-24.26	179.94	-1311.73	54.53	1364.06	0.00	0.00	0.00	-1221.47	-38.90	1713.62	-1210.17	72.93	1728.26	-1700.83	333.60	1649.95	-1390.09	90.80	1752.67	55.17	1019.20	73.66	644.59	928.44	74.63	140.31
5.75000	-1007.89	96.07	31.02	-1049.60	87.97	38.74	-1251.30	130.17	40.12	-1236.48	138.96	85.68	-1578.92	-24.87	22.06	-1613.13	-15.52	40.68	-1752.08	-17.19	153.44	-1727.62	-24.84	188.70	-1302.86	55.54	1365.10	0.00	0.00	0.00	-1213.82	-37.78	1715.38	-1202.43	73.87	1729.85	-1692.21	333.65	1649.99	-1383.17	91.61	1753.62	55.26	1019.54	73.68	644.39	928.29	74.56	140.37
5.76000	-1012.34	95.82	29.58	-1049.80	88.07	38.37	-1251.05	130.56	40.27	-1236.23	139.30	85.62	-1582.05	-24.82	20.12	-1606.44	-15.15	41.34	-1743.34	-15.33	163.20	-1714.71	-26.32	198.53	-1294.11	56.69	1366.08	0.00	0.00	0.00	-1204.50	-36.03	1716.94	-1192.13	75.38	1730.96	-1683.58	333.69	1650.04	-1375.36	93.51	1754.16	54.90	1019.59	73.66	644.47	928.60	74.59	141.66
5.77000	-1008.34	96.56	30.16	-1047.62	88.43	38.93	-1250.99	130.56	40.24	-1236.38	139.09	85.30	-1577.77	-24.69	19.07	-1599.78	-15.45	42.51	-1732.01	-15.35	173.82	-1702.56	-25.90	207.14	-1285.77	57.87	1366.88	0.00	0.00	0.00	-1195.38	-33.03	1720.07	-1187.76	76.70	1732.37	-1674.95	333.73	1650.10	-1367.33	95.24	1754.70	55.93	1019.41	73.82	644.74	928.31	74.78	142.38
5.78000	-1005.43	95.76	30.64	-1049.76	88.35	38.35	-1250.77	130.92	40.31	-1236.30	139.39	85.22	-1576.35	-25.32	17.11	-1590.41	-16.00	44.86	-1720.96	-14.27	184.07	-1690.58	-24.79	215.92	-1277.69	58.61	1367.61	0.00	0.00	0.00	-1187.71	-31.38	1721.70	-1178.48	78.07	1733.49	-1666.32	333.76	1650.15	-1359.03	97.94	1755.07	55.87	1019.28	73.90	645.42	927.95	74.97	143.33
5.79000	-1006.67	96.96	30.32	-1047.52	88.65	38.73	-1250.65	131.17	40.43	-1236.44	139.33	84.93	-1570.37	-26.23	15.30	-1582.19	-17.23	46.94	-1707.66	-14.57	194.67	-1675.65	-25.75	225.05	-1269.37	59.59	1368.22	0.00	0.00	0.00	-1180.17	-30.25	1722.80	-1169.70	79.53	1734.44	-1657.69	333.78	1650.21	-1351.11	99.75	1755.71	55.29	1019.29	73.84	645.24	928.20	74.97	142.41
5.80000	-1011.35	95.64	29.16	-1048.50	88.61	38.33	-1251.15	130.36	39.99	-1236.14	139.82	84.94	-1563.34	-27.52	13.74	-1572.72	-18.95	48.91	-1693.81	-14.70	204.92	-1660.08	-26.16	233.91	-1261.21	60.68	1368.79	0.00	0.00	0.00	-1172.43	-29.25	1723.77	-1160.71	80.78	1735.13	-1649.05	333.80	1650.27	-1342.87	101.69	1756.25	55.44	1018.93	73.91	643.92	928.33	74.52	141.01
5.81000	-1007.83	96.80	29.99	-1050.33	88.61	37.78	-1250.65	131.13	40.29	-1235.98	140.10	84.82	-1555.32	-29.61	12.28	-1564.54	-21.69	50.20	-1679.84	-14.85	215.09	-1644.34	-26.02	241.87	-1253.69	61.41	1369.31	0.00	0.00	0.00	-1164.90	-27.98	1724.69	-1155.22	81.41	1736.04	-1640.42	333.81	1650.33	-1335.34	102.73	1756.79	54.47	1019.76	73.36	643.75	928.50	74.43	143.82
5.82000	-1006.34	96.71	29.95	-1050.13	89.11	37.78	-1250.86	130.84	40.15	-1235.98	140.13	84.77	-1549.74	-30.57	11.75	-1551.96	-23.25	53.22	-1662.96	-15.53	224.40	-1627.23	-26.48	248.93	-1245.94	62.05	1369.78	0.00	0.00	0.00	-1157.04	-27.22	1725.40	-1143.86	82.66	1736.56	-1631.78	333.82	1650.39	-1327.66	103.84	1757.23	55.35	1019.55	73.61	644.95	928.34	74.72	140.88
5.83000	-1006.94	96.44	29.59	-1046.82	88.96	38.47	-1250.95	130.78	40.04	-1235.78	140.47	84.79	-1535.46	-30.86	16.68	-1537.24	-24.03	58.59	-1645.91	-15.57	231.37	-1609.80	-27.14	254.77	-1238.06	63.18	1370.21	0.00	0.00	0.00	-1149.46	-26.08	1726.17	-1137.73	83.42	1737.30	-1623.13	333.81	1650.46	-1318.67	106.58	1757.50	55.07	1019.07	73.72	644.81	928.31	74.65	140.93
5.84000	-1007.72	96.88	29.27	-1049.49	89.01	37.80	-1250.78	130.99	40.18	-1235.69	140.59	84.77	-1519.11	-31.00	22.25	-1520.90	-24.07	64.62	-1629.14	-16.28	236.91	-1592.81	-27.43	259.82	-1230.39	63.66	1370.69	0.00	0.00	0.00	-1141.54	-25.34	1726.74	-1130.55	84.21	1737.91	-1614.49	333.81	1650.53	-1310.62	107.59	1757.98	54.67	1019.12	73.63	644.71	928.21	74.79	140.11
5.85000	-1006.54	96.70	29.32	-1051.78	88.92	37.08	-1250.92	130.74	39.96	-1235.57	140.81	84.84	-1495.08	-31.83	29.52	-1502.92	-24.56	69.98	-1612.81	-16.34	240.53	-1575.91	-27.73	264.35	-1222.85	64.37	1371.12	0.00	0.00	0.00	-1133.77	-24.71	1727.23	-1121.34	85.29	1738.23	-1605.84	333.79	1650.60	-1303.01	107.63	1758.72	55.75	1019.34	73.83	644.19	928.62	74.51	141.38
5.86000	-1007.51	97.12	29.34	-1048.80	89.21	37.73	-1250.80	130.97	40.10	-1235.93	140.33	84.59	-1472.70	-32.23	35.29	-1481.88	-24.22	75.04	-1594.97	-17.15	243.23	-1557.39	-29.13	268.09	-1214.84	63.73	1371.76	0.00	0.00	0.00	-1126.96	-24.15	1727.65	-1112.83	85.91	1738.48	-1597.19	333.77	1650.67	-1294.22	109.56	1759.02	55.26	1019.34	73.85	644.96	928.14	74.82	139.51
5.87000	-1010.62	96.83	28.60	-1049.68	89.23	37.61	-1250.63	131.15	40.18	-1235.83	140.45	84.64	-1450.60	-31.37	40.19	-1458.65	-23.77	79.15	-1576.31	-18.38	244.72	-1539.22	-29.43	270.13	-1207.63	65.52	1372.20	0.00	0.00	0.00	-1119.40	-23.70	1727.86	-1104.42	85.95	1738.59	-1588.54	333.75	1650.75	-1285.79	110.80	1759.61	55.30	1019.01	73.93	644.53	928.43	74.57	139.67
5.88000	-1007.66	96.39	29.03	-1048.43	89.24	37.90	-1250.61	131.24	40.17	-1235.90	140.39	84.66	-1425.67	-30.49	44.25	-1439.37	-23.07	81.59	-1556.98	-19.67	244.99	-1520.09	-30.50	271.13	-1199.81	66.52	1372.76	0.00	0.00	0.00	-1110.17	-23.04	1728.18	-1095.67	86.17	1738.93	-1579.89	333.71	1650.83	-1277.26	112.19	1760.14	56.18	1018.98	74.05	644.82	928.24	74.74	142.67
5.89000	-1003.52	96.96	30.11	-1049.57	88.84	37.68	-1250.57	131.34	40.24	-1235.75	140.68	84.79	-1402.64	-29.92	46.85	-1417.47	-22.36	83.07	-1537.11	-20.83	244.05	-1501.19	-31.00	270.74	-1192.23	67.21	1373.45	0.00	0.00	0.00	-1102.18	-22.76	1728.29	-1087.97	86.34	1738.88	-1571.24	333.67	1650.91	-1269.31	112.64	1760.89	55.68	1019.06	73.85	645.14	928.06	74.87	143.79
5.90000	-1004.80	97.24	30.02	-1047.69	88.90	37.99	-1250.88	130.92	40.01	-1235.77	140.58	84.80	-1378.29	-30.33	48.11	-1394.73	-21.73	83.97	-1516.62	-22.19	242.16	-1481.56	-31.92	269.45	-1184.66	67.73	1374.20	0.00	0.00	0.00	-1094.29	-22.26	1728.33	-1079.01	87.18	1738.99	-1562.58	333.63	1650.99	-1260.48	114.41	1761.48	54.86	1019.71	73.46	644.52	928.53	74.58	141.57
5.91000	-1008.53	96.98	29.25	-1049.11	89.08	37.75	-1250.95	130.78	39.92	-1235.84	140.46	84.88	-1355.44	-29.56	47.09	-1371.36	-22.50	83.67	-1496.08	-23.29	238.95	-1463.83	-32.21	267.91	-1182.20	73.21	1371.45	0.00	0.00	0.00	-1087.46	-21.87	1728.37	-1072.12	87.64	1738.96	-1553.93	333.57	1651.08	-1252.87	114.21	1762.49	56.08	1019.01	73.97	644.60	928.36	74.60	143.49
5.92000	-1006.67	96.34	29.22	-1049.20	88.94	37.48	-1250.67	131.28	40.11	-1235.93	140.44	84.90	-1326.95	-28.42	48.00	-1347.16	-22.64	81.95	-1474.54	-24.78	234.92	-1443.93	-32.37	263.61	-1170.24	70.22	1375.19	0.00	0.00	0.00	-1080.24	-21.61	1728.21	-1064.88	87.72	1738.82	-1545.27	333.52	1651.16	-1244.44	114.88	1763.25	55.26	1019.12	73.83	644.54	928.31	74.63	139.79
5.93000	-1005.51	96.58	29.76	-1047.97	89.14	38.11	-1250.74	131.23	40.10	-1236.02	140.37	84.90	-1300.67	-27.81	47.67	-1321.28	-22.85	81.12	-1453.42	-25.06	229.35	-1420.91	-33.25	259.33	-1162.00	70.41	1376.43	0.00	0.00	0.00	-1071.28	-21.36	1727.99	-1054.04	88.00	1738.65	-1536.61	333.45	1651.26	-1236.00	115.63	1764.04	54.70	1019.46	73.59	644.29	928.33	74.64	140.44
5.94000	-1010.21	96.20	28.58	-1048.33	88.88	37.85	-1250.58	131.43	40.28	-1236.16	140.20	84.96	-1270.36	-26.45	47.53	-1296.25	-23.12	79.48	-1431.69	-25.54	222.95	-1400.09	-33.29	253.87	-1154.79	71.33	1377.03	0.00	0.00	0.00	-1063.88	-21.07	1727.81	-1048.68	87.78	1738.74	-1527.95	333.38	1651.35	-1228.09	115.80	1764.97	54.93	1019.07	73.75	644.54	928.67	74.55	142.00
5.95000	-1002.53	96.54	30.91	-1046.87	88.63	38.40	-1250.72	131.26	40.18	-1236.18	140.30	85.06	-1242.44	-27.94	48.51	-1270.18	-23.20	77.21	-1409.04	-26.18	215.92	-1378.28	-33.52	247.81	-1147.54	72.11	1377.45	0.00	0.00	0.00	-1056.23	-21.17	1727.57	-1038.61	87.82	1738.47	-1519.29	333.30	1651.44	-1220.05	116.12	1765.67	55.62	1019.05	73.88	644.27	928.35	74.58	142.14
5.96000	-1004.27	96.01	30.15	-1046.12	89.12	38.74	-1250.70	131.14	40.20	-1236.25	140.26	85.14	-1214.46	-29.42	48.14	-1240.67	-24.10	76.50	-1385.51	-26.99	208.15	-1358.98	-33.55	242.11	-1141.15	73.13	1377.83	0.00	0.00	0.00	-1049.62	-21.23	1727.37	-1032.48	88.24	1738.34	-1510.62	333.21	1651.54	-1211.88	116.77	1766.19	54.54	1019.64	73.42	644.70	928.07	74.64	144.84
5.97000	-1003.64	96.02	30.43	-1047.83	89.12	38.41	-1250.74	131.09	40.21	-1236.35	140.06	85.23	-1186.47	-30.91	47.32	-1210.94	-25.52	74.70	-1361.58	-27.76	199.85	-1337.09	-33.72	234.32	-1134.35	74.17	1377.91	0.00	0.00	0.00	-1042.42	-21.19	1727.17	-1026.63	88.48	1738.40	-1501.96	333.12	1651.64	-1203.63	117.79	1766.57	54.37	1019.30	73.54	644.55	927.78	74.86	140.94
5.98000	-1004.93	96.18	30.28	-1046.34	89.13	38.70	-1250.76	130.97	40.19	-1236.44	139.97	85.35	-1154.39	-33.66	46.92	-1181.68	-26.81	72.54	-1336.51	-29.24	191.18	-1311.28	-34.15	225.58	-1126.29	75.10	1378.04	0.00	0.00	0.00	-1033.63	-21.00	1726.91	-1018.26	88.12	1738.66	-1493.30	333.02	1651.74	-1195.32	118.81	1766.78	55.31	1018.88	73.84	644.53	928.15	74.78	137.10
5.99000	-1005.79	95.90	29.94	-1045.09	88.96	38.91	-1250.53	131.26	40.38	-1236.71	139.47	85.34	-1121.75	-36.08	46.60	-1152.35	-28.98	70.40	-1310.87	-30.75	182.01	-1288.08	-34.42	217.10	-1119.09	75.78	1377.97	0.00	0.00	0.00	-1026.16	-20.91	1726.73	-1010.62	87.95	1738.44	-1484.63	332.91	1651.85	-1187.40	119.38	1767.01	55.71	1019.11	73.92	644.87	928.13	74.73	139.95
6.00000	-1003.85	96.33	30.49	-1049.30	89.54	38.09	-1250.58	131.14	40.38	-1236.53	139.59	85.61	-1091.67	-38.19	45.34	-1120.67	-31.28	68.52	-1284.50	-32.40	172.44	-1264.35	-34.56	208.19	-1111.79	76.90	1377.85	0.00	0.00	0.00	-1018.62	-20.86	1726.45	-1000.67	88.00	1738.21	-1475.97	332.79	1651.96	-1179.59	119.77	1767.18	55.37	1019.34	73.80	644.49	928.10	74.71	139.28
6.01000	-1009.39	96.39	28.98	-1046.92	89.45	38.69	-1250.38	131.23	40.52	-1236.57	139.23	85.66	-1057.19	-40.98	45.23	-1089.36	-33.82	66.38	-1258.02	-33.35	162.31	-1241.95	-35.71	200.40	-1111.09	83.98	1373.11	0.00	0.00	0.00	-1012.01	-20.87	1726.22	-993.96	87.36	1737.92	-1467.30	332.67	1652.07	-1171.91	119.62	1767.23	55.06	1019.28	73.71	644.60	928.26	74.67	139.21
6.02000	-1005.15	96.45	30.63	-1044.58	89.62	39.37	-1250.69	130.68	40.32	-1236.78	138.76	85.70	-1027.72	-44.12	43.68	-1059.18	-36.50	63.85	-1231.18	-33.99	151.81	-1216.15	-37.77	191.68	-1098.30	79.19	1376.66	0.00	0.00	0.00	-1004.67	-20.95	1725.67	-987.84	86.64	1737.32	-1458.64	332.55	1652.18	-1163.98	119.92	1767.26	55.05	1019.21	73.60	644.43	928.41	74.56	141.65
6.03000	-1002.28	96.74	31.45	-1044.30	89.80	40.35	-1250.35	131.12	40.66	-1236.89	138.32	85.74	-995.30	-47.08	43.59	-1027.17	-38.83	61.86	-1203.76	-35.06	141.49	-1187.03	-39.49	181.42	-1089.89	78.97	1377.04	0.00	0.00	0.00	-995.72	-21.15	1724.98	-979.33	86.34	1736.64	-1449.97	332.41	1652.30	-1155.49	120.98	1766.97	55.09	1019.53	73.58	644.28	928.39	74.48	138.93
6.04000	-1003.77	96.49	31.60	-1044.06	89.98	40.96	-1250.33	130.98	40.73	-1236.65	138.50	85.95	-964.95	-50.08	42.73	-997.02	-42.02	59.88	-1176.44	-35.28	130.69	-1161.02	-40.29	171.95	-1082.48	79.45	1376.61	0.00	0.00	0.00	-988.17	-20.85	1724.37	-971.19	86.58	1736.09	-1441.31	332.27	1652.41	-1147.37	121.37	1766.81	54.73	1019.53	73.60	645.18	928.47	74.67	140.91
6.05000	-997.93	98.39	33.34	-1044.56	91.26	41.21	-1250.24	131.04	40.81	-1236.66	138.41	86.05	-932.47	-53.30	42.88	-965.07	-44.24	58.55	-1148.53	-35.82	120.20	-1135.40	-40.84	162.37	-1075.23	80.10	1376.09	0.00	0.00	0.00	-980.31	-20.89	1723.56	-962.20	86.11	1735.43	-1432.64	332.12	1652.54	-1139.68	121.23	1766.68	55.83	1019.21	73.86	644.55	928.57	74.61	141.81
6.06000	-1001.54	98.54	32.68	-1036.87	93.17	45.51	-1250.30	130.73	40.75	-1236.74	138.05	86.12	-899.71	-56.73	43.78	-933.78	-47.17	57.51	-1120.15	-36.68	110.13	-1111.71	-41.25	153.56	-1075.94	90.53	1372.27	0.00	0.00	0.00	-973.65	-20.61	1722.93	-957.17	86.08	1734.99	-1423.98	331.96	1652.66	-1131.52	121.58	1766.27	54.97	1019.38	73.66	644.22	928.76	74.54	143.44
6.07000	-998.03	98.60	36.09	-1032.88	94.92	47.16	-1249.87	131.15	41.11	-1236.65	138.06	86.30	-870.74	-58.80	44.39	-904.21	-49.84	56.66	-1091.77	-36.94	100.33	-1085.69	-42.07	145.28	-1062.02	82.80	1374.35	0.00	0.00	0.00	-966.05	-20.54	1721.89	-951.05	86.23	1734.17	-1415.31	331.80	1652.79	-1123.70	121.30	1765.93	54.70	1019.61	73.55	644.64	928.55	74.50	139.58
6.08000	-1003.86	98.07	34.34	-1036.65	94.36	45.49	-1250.04	130.78	41.10	-1236.62	137.92	86.46	-839.29	-61.79	46.00	-873.39	-51.79	56.90	-1063.48	-37.21	91.16	-1056.12	-42.96	135.78	-1053.57	81.70	1374.17	0.00	0.00	0.00	-956.57	-20.76	1720.57	-941.37	86.26	1733.07	-1406.65	331.63	1652.91	-1115.48	121.79	1765.32	55.67	1019.35	73.82	644.97	928.31	74.69	140.40
6.09000	-1001.53	97.89	34.21	-1038.24	93.87	44.09	-1249.96	130.61	41.30	-1236.55	137.73	86.62	-812.15	-63.73	47.26	-843.37	-53.65	57.67	-1034.59	-38.40	83.26	-1028.68	-44.76	128.33	-1046.62	82.23	1373.41	0.00	0.00	0.00	-948.47	-20.93	1719.33	-930.23	86.21	1731.89	-1397.98	331.45	1653.05	-1107.01	122.33	1764.71	55.71	1019.41	73.79	644.89	928.41	74.72	141.73
6.10000	-997.39	98.18	34.48	-1039.57	92.15	42.04	-1249.76	130.42	41.60	-1236.40	137.59	86.86	-785.72	-64.79	49.32	-816.21	-54.21	58.34	-1005.79	-39.35	76.18	-1002.41	-44.64	120.85	-1039.57	82.67	1372.65	0.00	0.00	0.00	-940.63	-20.69	1718.14	-925.84	85.92	1730.90	-1389.32	331.26	1653.18	-1098.67	122.77	1764.04	55.10	1019.57	73.78	644.11	928.85	74.46	139.32
6.11000	-995.76	98.21	33.41	-1046.80	90.67	38.98	-1249.77	129.81	41.72	-1236.39	137.26	87.03	-746.34	-64.53	56.34	-781.12	-54.46	63.20	-977.23	-39.96	69.89	-978.07	-44.61	114.04	-1033.23	83.07	1371.93	0.00	0.00	0.00	-933.99	-20.24	1717.11	-918.77	85.71	1729.87	-1380.65	331.07	1653.32	-1090.34	122.78	1763.27	55.58	1019.29	73.71	643.67	928.60	74.38	141.14
6.12000	-999.64	98.41	31.61	-1046.20	91.10	38.39	-1249.16	129.98	42.41	-1236.26	137.16	87.34	-716.21	-63.97	61.73	-755.88	-54.21	65.24	-948.60	-40.90	64.83	-953.22	-44.47	109.68	-1026.35	83.41	1370.95	0.00	0.00	0.00	-926.55	-20.01	1715.73	-909.68	86.02	1728.37	-1371.99	330.87	1653.46	-1082.24	123.10	1762.44	54.93	1019.26	73.66	644.09	928.66	74.50	142.29
6.13000	-1004.64	98.36	30.26	-1045.69	91.15	38.38	-1248.97	129.58	42.80	-1236.25	136.67	87.55	-690.69	-63.60	67.40	-726.56	-53.15	70.03	-921.20	-41.46	60.69	-924.45	-45.21	105.08	-1018.22	83.84	1369.81	0.00	0.00	0.00	-917.13	-20.15	1713.98	-901.51	86.84	1726.58	-1363.33	330.66	1653.60	-1073.99	123.22	1761.46	55.47	1019.22	73.72	644.31	928.64	74.54	144.40
6.14000	-999.89	97.96	30.39	-1047.71	90.73	37.79	-1248.86	129.02	43.32	-1236.02	136.58	88.00	-665.22	-61.55	73.64	-699.01	-52.05	75.31	-894.45	-41.67	57.50	-900.02	-44.86	101.70	-1011.26	84.21	1368.80	0.00	0.00	0.00	-908.95	-20.43	1712.46	-889.82	86.63	1725.08	-1354.67	330.44	1653.74	-1066.49	122.27	1760.72	56.08	1019.11	73.80	644.34	928.28	74.65	142.60
6.15000	-1007.21	98.08	28.19	-1046.93	90.92	37.73	-1248.75	128.49	43.86	-1235.95	136.31	88.37	-637.84	-59.28	81.01	-675.33	-50.89	80.44	-868.88	-41.49	55.05	-876.36	-44.56	99.25	-1003.94	84.37	1367.72	0.00	0.00	0.00	-901.08	-20.23	1710.96	-881.51	86.42	1723.73	-1346.01	330.22	1653.89	-1058.63	122.14	1759.75	55.14	1019.23	73.61	644.33	928.01	74.77	139.14
6.16000	-1007.22	98.26	28.57	-1045.49	90.88	38.06	-1248.23	128.53	44.68	-1235.96	135.89	88.70	-618.36	-57.15	86.85	-649.97	-48.93	86.56	-844.42	-41.65	53.64	-854.63	-44.70	97.29	-1003.65	94.99	1365.60	0.00	0.00	0.00	-894.66	-20.91	1709.12	-876.82	86.54	1722.51	-1337.35	329.99	1654.04	-1050.38	122.80	1758.53	55.60	1019.20	73.70	644.99	928.29	74.74	139.91
6.17000	-1002.40	98.38	29.89	-1047.36	90.90	37.41	-1248.34	127.59	45.11	-1235.62	135.98	89.34	-592.44	-55.33	94.27	-627.81	-47.46	91.82	-821.27	-41.39	52.67	-834.60	-45.09	97.15	-990.33	86.19	1365.40	0.00	0.00	0.00	-888.54	-21.76	1706.94	-871.24	86.90	1721.00	-1328.69	329.75	1654.19	-1042.73	122.15	1757.62	56.12	1018.85	73.82	644.17	928.93	74.38	142.03
6.18000	-1005.86	98.48	28.45	-1047.51	90.64	37.36	-1247.53	128.06	46.21	-1235.47	135.70	89.70	-577.65	-53.44	99.17	-607.15	-44.86	96.98	-799.19	-41.78	52.55	-811.25	-45.74	96.88	-981.90	84.30	1364.48	0.00	0.00	0.00	-881.89	-22.14	1704.78	-858.52	87.00	1718.94	-1320.03	329.50	1654.35	-1035.06	121.79	1756.54	55.51	1019.12	73.68	644.38	928.65	74.59	143.27
6.19000	-1006.27	97.89	28.26	-1046.30	90.78	37.53	-1247.63	127.20	46.66	-1235.39	135.39	90.14	-557.18	-50.76	105.46	-587.95	-42.36	102.38	-779.27	-41.39	52.60	-793.02	-44.56	96.44	-974.51	84.60	1363.36	0.00	0.00	0.00	-872.52	-21.94	1703.26	-852.14	87.17	1717.69	-1311.38	329.25	1654.51	-1027.47	121.36	1755.52	55.38	1019.39	73.64	643.95	928.58	74.38	142.11
6.20000	-1002.96	97.89	28.82	-1045.30	91.01	37.67	-1247.18	127.21	47.47	-1235.27	135.17	90.66	-534.42	-49.46	112.55	-570.82	-40.54	107.11	-760.51	-41.32	53.22	-775.46	-45.01	97.06	-967.27	84.99	1362.23	0.00	0.00	0.00	-865.95	-22.03	1701.89	-846.66	87.15	1716.29	-1302.73	328.99	1654.67	-1019.39	121.60	1754.45	55.18	1019.19	73.81	644.83	928.44	74.64	140.98
6.21000	-1004.27	97.89	28.89	-1048.87	91.09	36.93	-1247.16	126.84	48.08	-1235.11	135.07	91.20	-521.03	-46.34	117.26	-554.72	-38.06	112.12	-743.30	-40.97	54.14	-759.62	-44.70	97.56	-964.15	91.99	1360.52	0.00	0.00	0.00	-857.10	-22.13	1700.41	-840.82	87.18	1715.16	-1294.07	328.72	1654.84	-1011.94	120.63	1753.43	55.97	1019.17	73.88	644.69	928.48	74.65	142.61
6.22000	-1001.74	98.54	28.91	-1046.40	90.93	37.47	-1247.21	126.41	48.59	-1235.03	134.71	91.65	-505.61	-43.72	121.97	-540.17	-35.68	116.31	-728.19	-39.91	54.82	-746.96	-43.56	98.04	-953.46	86.25	1359.88	0.00	0.00	0.00	-848.31	-22.42	1699.05	-832.37	87.03	1713.99	-1285.42	328.44	1655.00	-1004.37	120.09	1752.34	55.35	1019.57	73.71	644.60	928.51	74.63	145.88
6.23000	-1006.72	98.69	28.16	-1048.11	90.78	37.18	-1246.76	126.70	49.42	-1234.61	134.85	92.32	-492.91	-40.99	125.66	-527.65	-32.49	119.40	-714.59	-38.85	55.44	-732.06	-42.66	98.60	-945.72	85.26	1358.81	0.00	0.00	0.00	-839.79	-22.65	1697.76	-821.54	86.81	1712.49	-1276.78	328.16	1655.17	-996.95	119.31	1751.37	55.05	1019.60	73.66	644.45	928.32	74.66	141.25
6.24000	-1004.29	98.09	28.39	-1046.86	90.69	37.30	-1246.82	126.25	50.01	-1234.07	135.12	93.10	-483.84	-39.37	127.91	-516.21	-29.19	122.34	-702.74	-37.01	55.30	-721.27	-40.82	98.18	-938.51	85.09	1357.75	0.00	0.00	0.00	-834.62	-23.00	1696.54	-815.38	86.71	1711.31	-1268.13	327.86	1655.35	-989.48	118.78	1750.37	54.83	1019.59	73.50	644.82	928.50	74.61	142.17
6.25000	-1002.22	98.35	28.93	-1046.08	90.89	37.57	-1246.66	126.32	50.85	-1233.76	134.94	93.82	-477.87	-36.95	128.73	-509.10	-30.28	121.10	-692.80	-35.06	54.60	-712.15	-38.74	97.49	-931.20	85.15	1356.75	0.00	0.00	0.00	-825.38	-23.09	1695.39	-808.97	86.45	1710.50	-1259.49	327.56	1655.52	-982.29	117.78	1749.59	54.79	1019.59	73.51	644.52	928.52	74.53	143.31
6.26000	-1005.92	97.53	27.79	-1048.82	90.90	36.74	-1246.33	126.43	51.81	-1233.39	134.83	94.62	-471.51	-34.65	128.73	-501.47	-28.95	121.18	-684.74	-32.39	53.16	-703.89	-37.06	96.78	-924.46	84.94	1355.43	0.00	0.00	0.00	-817.67	-23.42	1694.36	-803.37	86.28	1709.67	-1250.84	327.26	1655.70	-974.88	116.51	1748.78	57.07	1019.21	74.16	644.93	928.35	74.72	141.64
6.27000	-1004.36	97.72	28.25	-1047.78	91.30	37.02	-1246.14	126.48	52.87	-1232.45	135.56	95.92	-460.61	-32.09	128.59	-495.10	-26.83	120.00	-678.35	-29.94	51.50	-699.04	-35.02	95.09	-916.34	84.52	1354.87	0.00	0.00	0.00	-810.47	-24.07	1693.53	-794.78	85.92	1708.86	-1242.20	326.94	1655.88	-967.26	115.96	1748.10	54.98	1019.80	73.50	644.66	928.29	74.68	142.44
6.28000	-1006.08	98.17	27.94	-1046.91	91.57	36.92	-1245.84	126.65	54.00	-1231.80	135.76	97.13	-460.41	-29.88	124.84	-490.13	-24.01	117.24	-673.59	-27.64	49.63	-693.38	-32.12	92.97	-908.69	84.26	1354.20	0.00	0.00	0.00	-803.62	-24.70	1692.64	-783.70	85.27	1707.87	-1233.57	326.61	1656.07	-959.48	115.36	1747.37	55.43	1019.58	73.62	644.52	928.54	74.47	140.35
6.29000	-1003.09	98.05	28.69	-1045.13	91.30	37.49	-1245.23	127.35	55.50	-1231.32	136.02	98.44	-453.63	-26.24	120.76	-486.37	-20.94	113.35	-670.84	-25.53	49.77	-689.33	-30.50	91.54	-901.08	83.59	1353.58	0.00	0.00	0.00	-795.74	-25.23	1691.69	-774.88	85.23	1707.13	-1224.93	326.28	1656.25	-951.77	114.70	1746.75	54.78	1019.56	73.53	643.88	928.20	74.49	143.41
6.30000	-1003.71	98.11	29.00	-1045.76	91.23	37.16	-1244.96	127.58	56.93	-1230.52	136.21	99.86	-448.70	-21.30	115.20	-483.47	-16.31	108.00	-669.25	-23.84	50.06	-686.66	-28.29	89.73	-893.19	83.26	1353.02	0.00	0.00	0.00	-788.61	-25.57	1691.11	-768.67	84.48	1706.55	-1216.30	325.94	1656.45	-944.25	113.73	1746.25	55.58	1019.24	73.89	644.47	928.39	74.58	143.44
6.31000	-1001.90	97.67	29.05	-1046.20	91.64	36.98	-1244.37	128.21	58.68	-1229.71	136.65	101.48	-449.92	-16.26	108.47	-481.45	-11.68	101.93	-668.09	-21.97	50.31	-685.08	-26.17	87.86	-882.94	80.81	1354.38	0.00	0.00	0.00	-780.64	-26.08	1690.39	-761.75	83.99	1706.16	-1207.67	325.59	1656.64	-936.96	112.45	1745.86	55.62	1018.44	74.25	643.88	928.51	74.38	141.13
6.32000	-1003.14	98.04	28.50	-1046.85	91.72	36.70	-1243.88	128.54	60.39	-1228.84	136.98	103.23	-445.24	-11.42	104.07	-479.97	-7.69	96.80	-666.61	-20.23	49.44	-683.43	-24.65	86.42	-876.66	81.83	1352.55	0.00	0.00	0.00	-771.89	-26.94	1689.81	-754.47	83.29	1706.03	-1199.04	325.23	1656.83	-929.16	112.11	1745.47	55.56	1017.43	74.63	644.23	928.59	74.45	140.83
6.33000	-1004.41	98.02	28.07	-1045.26	91.86	36.88	-1242.85	129.48	62.59	-1227.76	137.50	105.11	-443.00	-6.65	99.26	-478.01	-3.04	92.21	-664.87	-18.20	48.02	-680.40	-23.53	85.26	-868.93	81.70	1352.05	0.00	0.00	0.00	-763.44	-27.71	1689.27	-747.22	82.41	1705.80	-1190.42	324.87	1657.03	-922.11	110.08	1745.40	55.62	1016.64	75.00	645.01	928.67	74.54	141.06
6.34000	-1006.09	98.21	27.56	-1043.50	91.95	37.24	-1242.06	129.84	64.76	-1226.75	137.70	107.11	-439.49	-2.48	94.51	-474.85	0.87	88.69	-662.42	-16.92	46.93	-676.85	-22.07	84.25	-860.62	81.28	1351.95	0.00	0.00	0.00	-755.13	-28.75	1688.86	-739.01	81.85	1705.44	-1181.80	324.49	1657.24	-914.31	109.44	1745.22	56.61	1015.99	75.43	644.38	928.57	74.41	142.46
6.35000	-1002.47	98.32	28.21	-1045.68	91.97	36.50	-1240.83	130.71	67.42	-1225.07	138.72	109.50	-436.46	1.14	88.13	-471.13	4.61	84.72	-659.93	-16.42	46.19	-672.75	-20.72	83.31	-852.08	80.68	1352.01	0.00	0.00	0.00	-747.04	-29.22	1689.03	-732.85	80.95	1705.68	-1173.18	324.11	1657.44	-906.64	108.38	1745.21	55.39	1016.42	74.99	644.36	928.48	74.52	143.63
6.36000	-1000.39	98.06	28.41	-1039.67	91.20	38.00	-1239.67	131.30	70.13	-1223.56	139.15	111.95	-431.60	4.73	81.74	-467.06	7.18	79.90	-657.63	-16.20	45.85	-668.87	-20.01	82.65	-837.04	69.90	1353.43	0.00	0.00	0.00	-740.32	-29.77	1688.97	-725.73	80.29	1705.76	-1164.56	323.72	1657.65	-898.73	107.56	1745.30	55.35	1017.75	74.42	645.00	928.46	74.78	143.72
6.37000	-1001.33	97.79	28.79	-1040.50	91.06	37.95	-1238.71	131.39	72.96	-1221.42	140.27	114.88	-429.85	7.12	74.18	-464.47	9.70	74.18	-655.72	-15.79	45.84	-666.06	-20.19	82.33	-834.45	77.73	1352.67	0.00	0.00	0.00	-732.94	-30.72	1689.26	-716.99	79.47	1706.28	-1155.95	323.32	1657.86	-891.10	105.99	1745.65	56.45	1018.56	74.13	645.04	928.31	74.79	142.77
6.38000	-1004.23	98.47	27.43	-1038.71	91.24	38.34	-1237.21	132.07	76.26	-1218.67	142.01	118.29	-428.46	8.45	68.04	-462.34	10.94	69.13	-654.11	-15.87	46.14	-663.49	-19.50	81.54	-826.97	78.96	1352.89	0.00	0.00	0.00	-721.60	-31.89	1689.56	-709.39	78.28	1706.91	-1147.34	322.91	1658.08	-883.20	104.98	1746.06	56.83	1018.99	74.05	644.24	928.65	74.48	143.28
6.39000	-1004.78	97.73	27.26	-1032.57	90.99	40.05	-1235.68	132.30	79.68	-1215.88	143.41	121.85	-427.35	8.51	62.21	-459.79	10.78	64.92	-653.02	-15.69	46.59	-661.23	-20.30	81.49	-818.64	78.24	1353.44	0.00	0.00	0.00	-717.14	-33.05	1690.26	-697.64	77.65	1707.53	-1138.74	322.50	1658.29	-875.26	103.89	1746.56	55.46	1019.47	73.62	644.42	928.31	74.66	142.43
6.40000	-1000.03	98.22	28.63	-1034.49	91.48	39.74	-1233.71	133.05	83.49	-1212.67	144.92	125.70	-425.37	8.02	57.58	-461.31	10.11	60.00	-652.08	-15.30	46.75	-659.71	-20.38	82.68	-810.12	77.67	1354.27	0.00	0.00	0.00	-706.70	-33.63	1690.80	-691.66	76.59	1708.42	-1130.13	322.07	1658.51	-867.80	102.03	1747.20	55.39	1019.37	73.70	644.74	928.41	74.74	140.19
6.41000	-1004.06	98.20	27.39	-1035.85	91.26	39.47	-1231.52	133.80	87.51	-1209.55	145.86	129.35	-421.35	6.96	53.67	-456.77	9.81	57.25	-651.34	-15.36	46.58	-675.61	-36.85	1490.14	-766.84	62.87	1425.43	0.00	0.00	0.00	-698.61	-34.51	1691.25	-685.14	75.85	1709.14	-1121.54	321.64	1658.74	-859.79	101.11	1747.84	55.34	1019.19	73.88	644.90	927.85	74.97	132.94
6.42000	-1004.66	98.92	26.92	-1034.51	91.55	40.03	-1228.92	134.78	91.78	-1206.09	146.91	133.30	-421.74	7.58	49.19	-457.15	10.06	53.44	-650.69	-15.58	45.82	-659.30	-21.90	273.49	-787.35	74.19	1367.24	0.00	0.00	0.00	-691.44	-35.57	1692.03	-677.51	74.99	1710.18	-1112.94	321.20	1658.97	-851.98	99.84	1748.69	55.80	1019.49	73.81	644.15	928.06	74.60	135.70
6.43000	-1002.52	98.46	26.98	-1038.37	91.23	39.04	-1226.20	135.58	96.37	-1201.95	148.19	137.47	-419.11	9.17	45.46	-456.26	10.87	50.47	-650.63	-15.67	45.05	-655.11	-19.94	80.76	-784.24	75.84	1357.05	0.00	0.00	0.00	-684.86	-36.69	1693.11	-668.55	74.14	1711.43	-1104.35	320.75	1659.19	-843.96	98.87	1749.59	54.66	1019.38	73.62	644.46	928.29	74.50	141.02
6.44000	-1005.77	98.49	26.28	-1038.10	91.77	39.04	-1223.05	136.39	101.26	-1196.77	150.84	142.44	-417.18	9.68	42.58	-454.97	11.94	48.47	-650.27	-16.02	44.64	-653.75	-19.24	80.62	-775.51	75.38	1358.16	0.00	0.00	0.00	-676.35	-37.48	1694.04	-658.30	72.60	1712.52	-1095.76	320.29	1659.43	-836.48	96.81	1750.59	55.35	1019.07	73.90	644.67	928.23	74.67	139.45
6.45000	-999.53	97.84	27.59	-1039.64	91.37	38.59	-1219.51	137.29	106.36	-1191.41	153.20	147.53	-416.55	8.84	40.04	-454.87	11.58	46.79	-649.93	-16.12	44.29	-652.32	-19.29	82.13	-766.70	74.78	1359.39	0.00	0.00	0.00	-666.41	-38.41	1694.90	-651.27	71.74	1713.68	-1087.18	319.82	1659.66	-828.31	96.17	1751.50	55.84	1019.03	73.97	645.04	928.21	74.71	141.06
6.46000	-1005.51	98.60	26.15	-1042.10	90.28	38.26	-1215.15	138.58	111.88	-1185.83	155.30	152.72	-415.09	9.76	37.93	-453.19	11.24	45.61	-649.71	-15.96	43.93	-655.40	-42.15	1494.69	-721.58	54.73	1445.80	0.00	0.00	0.00	-659.03	-39.30	1695.72	-643.36	70.73	1714.74	-1078.60	319.35	1659.90	-820.50	94.91	1752.53	55.99	1018.91	74.00	644.49	928.48	74.63	141.60
6.47000	-1006.61	97.50	25.62	-1043.12	91.20	37.64	-1209.53	140.68	118.15	-1180.11	156.73	157.83	-414.84	9.24	36.20	-452.05	11.66	44.96	-649.34	-16.11	43.87	-651.71	-21.60	273.92	-743.64	70.27	1375.26	0.00	0.00	0.00	-652.06	-40.16	1696.67	-635.67	69.96	1715.93	-1070.03	318.86	1660.15	-812.76	93.92	1753.63	55.82	1018.91	73.93	644.17	928.37	74.60	145.02
6.48000	-1000.17	98.29	27.32	-1041.42	91.67	38.87	-1203.55	142.31	124.72	-1173.57	158.46	163.19	-412.42	9.18	36.07	-452.91	11.67	43.92	-649.20	-15.93	43.77	-650.64	-18.42	80.53	-741.02	72.50	1362.89	0.00	0.00	0.00	-643.23	-41.10	1697.79	-627.64	69.30	1717.36	-1061.46	318.37	1660.39	-805.08	92.97	1754.57	55.03	1018.95	73.73	644.24	928.61	74.51	142.92
6.49000	-1002.34	98.35	26.97	-1040.55	91.85	39.90	-1197.59	142.92	131.17	-1166.05	160.67	168.80	-414.39	9.35	34.90	-452.19	11.62	43.85	-649.04	-16.02	43.73	-650.45	-17.90	80.34	-732.33	72.13	1364.01	0.00	0.00	0.00	-634.12	-41.73	1698.72	-620.23	68.32	1718.42	-1052.89	317.87	1660.64	-797.52	91.63	1755.56	54.84	1019.46	73.60	645.12	928.04	74.96	142.48
6.50000	-1005.96	98.61	26.01	-1040.40	91.83	40.05	-1190.14	145.14	138.63	-1158.16	162.50	174.49	-415.94	9.64	33.54	-450.24	11.76	43.87	-648.94	-15.95	43.63	-650.09	-18.03	81.78	-723.96	71.52	1365.23	0.00	0.00	0.00	-625.69	-42.70	1699.63	-611.73	67.20	1719.64	-1044.33	317.36	1660.89	-789.96	90.61	1756.47	56.19	1019.06	73.85	644.20	928.26	74.60	140.33
6.51000	-999.54	99.39	26.79	-1038.85	92.02	40.54	-1182.11	147.53	146.73	-1149.63	163.98	180.47	-415.33	9.22	33.37	-451.47	11.71	43.28	-648.93	-15.94	43.58	-623.20	-45.90	1499.08	-678.49	52.68	1464.24	0.00	0.00	0.00	-619.13	-43.56	1700.36	-605.37	66.60	1720.69	-1035.78	316.84	1661.15	-783.71	89.58	1757.27	55.47	1018.78	73.74	643.85	928.42	74.43	141.93
6.52000	-1000.61	98.33	26.02	-1037.58	92.81	41.00	-1174.62	148.72	154.89	-1140.14	165.86	186.96	-413.95	9.41	33.25	-452.20	11.51	42.78	-648.88	-15.92	43.47	-646.21	-21.97	274.51	-701.67	66.90	1382.78	0.00	0.00	0.00	-612.54	-44.02	1701.09	-598.73	66.47	1721.61	-1027.23	316.31	1661.41	-776.73	88.71	1757.99	55.48	1018.88	73.86	644.65	928.51	74.61	142.02
6.53000	-998.86	98.34	25.36	-1035.03	93.52	42.02	-1166.01	150.98	163.70	-1130.32	167.16	193.42	-415.81	9.28	32.40	-451.37	11.44	42.78	-648.77	-16.16	43.47	-649.80	-18.40	80.41	-699.66	69.57	1367.98	0.00	0.00	0.00	-603.37	-44.33	1702.13	-590.16	65.96	1722.78	-1018.68	315.77	1661.67	-767.64	87.83	1758.87	56.26	1018.86	73.96	644.22	928.47	74.50	144.94
6.54000	-998.82	98.54	24.04	-1031.39	93.62	43.98	-1157.01	152.67	172.68	-1119.37	169.42	200.67	-414.63	9.03	32.74	-452.69	11.23	42.36	-648.89	-15.85	43.19	-649.74	-18.52	80.40	-691.73	68.82	1368.73	0.00	0.00	0.00	-595.65	-44.66	1702.77	-581.80	65.64	1723.34	-1010.14	315.22	1661.93	-760.24	86.91	1759.61	54.91	1018.98	73.71	644.10	928.54	74.49	142.24
6.55000	-994.81	99.85	23.58	-1027.51	94.71	46.37	-1146.99	154.95	182.07	-1108.01	170.90	207.82	-413.71	9.14	32.65	-451.78	11.28	42.46	-648.91	-16.00	43.15	-649.66	-18.43	81.64	-684.00	67.98	1369.46	0.00	0.00	0.00	-589.35	-44.91	1703.46	-574.76	65.24	1724.18	-1001.60	314.66	1662.20	-752.75	86.76	1760.13	54.68	1019.40	73.58	644.47	928.31	74.65	142.31
6.56000	-992.89	99.90	22.90	-1022.31	95.88	49.12	-1136.31	156.86	191.24	-1095.58	172.97	215.18	-413.17	9.80	32.76	-452.49	11.26	42.13	-648.85	-16.22	43.13	-597.44	-47.37	1503.47	-640.57	58.95	1483.62	0.00	0.00	0.00	-582.83	-45.12	1704.18	-567.64	64.85	1724.85	-993.07	314.10	1662.47	-746.59	86.51	1760.56	55.71	1018.91	73.80	644.28	928.31	74.61	142.87
6.57000	-990.45	100.87	21.91	-1016.09	97.02	51.70	-1124.18	159.91	200.71	-1082.43	174.86	222.27	-414.79	9.51	32.19	-454.63	11.43	41.56	-648.80	-16.37	43.17	-642.10	-23.01	275.23	-663.35	66.36	1388.46	0.00	0.00	0.00	-574.45	-44.97	1704.80	-560.62	64.80	1725.45	-984.54	313.52	1662.75	-739.82	86.22	1760.88	55.15	1019.17	73.66	645.08	928.03	74.85	141.60
6.58000	-986.09	102.09	21.47	-1007.61	98.73	53.81	-1111.05	163.30	209.88	-1068.93	176.21	228.87	-414.87	9.28	32.02	-452.28	11.45	42.20	-648.75	-16.44	43.15	-649.10	-19.11	80.50	-661.85	67.98	1370.66	0.00	0.00	0.00	-564.31	-44.72	1705.42	-553.41	64.89	1726.10	-976.02	312.94	1663.03	-731.05	85.48	1761.43	55.17	1019.50	73.52	644.50	928.46	74.53	139.69
6.59000	-979.14	103.37	21.10	-1001.19	101.19	55.60	-1098.10	165.75	218.10	-1054.85	178.03	235.24	-414.36	9.33	32.05	-452.85	11.45	41.87	-648.88	-16.28	43.01	-649.16	-18.74	80.35	-654.61	67.80	1371.00	0.00	0.00	0.00	-556.84	-44.60	1705.75	-545.75	64.95	1726.72	-967.51	312.35	1663.31	-723.73	85.56	1761.72	55.90	1018.87	73.87	644.24	928.39	74.49	144.64
6.60000	-972.91	105.23	21.25	-992.40	103.05	57.76	-1084.74	168.29	225.65	-1040.59	180.07	241.13	-414.79	9.04	32.06	-454.02	11.35	41.59	-648.87	-16.27	43.01	-648.94	-19.19	80.55	-647.63	67.54	1371.37	0.00	0.00	0.00	-549.81	-44.37	1706.26	-539.30	65.51	1727.22	-959.00	311.74	1663.59	-716.63	85.33	1762.18	55.50	1019.01	73.86	644.13	928.26	74.53	143.25
6.61000	-965.70	108.14	23.26	-982.73	105.56	61.13	-1071.15	169.48	231.63	-1026.50	181.81	246.33	-413.96	9.42	32.12	-452.44	11.67	42.01	-648.97	-16.09	42.90	-649.12	-18.64	80.30	-640.66	67.61	1371.75	0.00	0.00	0.00	-542.69	-43.96	1706.59	-529.52	65.95	1727.10	-950.50	311.13	1663.88	-709.31	85.71	1762.48	55.14	1018.96	73.74	644.30	928.50	74.43	145.19
6.62000	-951.48	112.10	27.53	-969.63	109.35	65.43	-1057.05	170.61	236.95	-1012.43	183.63	251.19	-414.55	9.06	31.94	-451.71	11.52	42.16	-648.90	-16.23	42.92	-649.04	-18.44	80.30	-633.97	67.32	1372.19	0.00	0.00	0.00	-536.42	-43.37	1706.95	-523.67	66.76	1727.35	-942.00	310.51	1664.17	-701.90	86.70	1762.73	54.91	1018.78	73.91	644.71	928.51	74.57	145.44
6.63000	-937.06	118.35	30.62	-953.50	113.97	69.15	-1042.91	171.34	241.30	-997.87	185.08	255.68	-416.15	9.49	31.63	-452.02	11.55	42.02	-648.80	-16.57	43.09	-648.83	-18.63	80.54	-627.28	67.63	1372.70	0.00	0.00	0.00	-528.27	-42.70	1707.12	-516.06	67.57	1727.55	-933.51	309.88	1664.47	-694.84	86.72	1763.25	55.39	1019.28	73.91	644.74	928.42	74.66	138.38
6.64000	-919.55	124.15	33.25	-936.14	119.10	71.78	-1027.98	172.44	244.72	-982.76	186.32	259.44	-417.51	9.09	31.32	-452.39	11.60	41.99	-648.88	-16.23	42.88	-648.84	-18.60	80.57	-620.91	67.19	1373.21	0.00	0.00	0.00	-521.54	-41.91	1707.36	-509.69	68.27	1727.39	-925.02	309.24	1664.77	-687.80	87.01	1763.79	55.58	1019.42	73.81	644.40	928.31	74.61	137.16
6.65000	-902.91	130.14	34.78	-918.39	124.43	73.63	-1012.29	173.60	247.10	-967.10	187.43	262.13	-413.87	9.56	32.31	-451.40	11.42	42.16	-648.76	-16.49	43.01	-648.53	-19.08	80.85	-614.67	67.60	1373.93	0.00	0.00	0.00	-513.75	-41.07	1707.57	-505.09	69.39	1727.61	-916.54	308.59	1665.07	-680.74	87.55	1764.33	55.53	1019.05	73.74	644.86	928.02	74.78	141.42
6.66000	-885.04	136.19	35.86	-900.36	129.75	74.58	-995.95	174.24	248.07	-951.08	188.59	263.99	-415.14	9.39	31.90	-452.21	11.23	41.93	-648.91	-16.28	42.94	-648.53	-19.00	80.87	-611.01	65.31	1372.00	0.00	0.00	0.00	-508.23	-40.33	1707.73	-497.73	70.22	1727.39	-908.06	307.93	1665.37	-673.70	88.66	1764.90	54.88	1019.45	73.59	644.96	927.93	74.77	144.95
6.67000	-862.45	142.32	37.11	-879.18	134.80	75.16	-978.48	176.03	248.42	-934.22	189.90	264.82	-414.20	8.77	32.35	-452.00	11.44	42.00	-648.77	-16.54	43.07	-648.70	-18.63	80.77	-602.79	67.58	1374.88	0.00	0.00	0.00	-502.20	-39.15	1708.06	-488.75	71.46	1727.13	-899.60	307.26	1665.68	-667.18	88.59	1765.64	55.54	1019.28	73.79	644.91	928.18	74.76	144.15
6.68000	-842.08	149.08	37.18	-857.91	139.99	75.33	-961.03	177.49	247.45	-916.77	191.34	264.78	-414.09	8.91	32.19	-451.40	11.69	42.38	-648.86	-16.31	42.97	-648.67	-18.59	80.83	-596.33	68.39	1376.02	0.00	0.00	0.00	-493.28	-37.72	1708.47	-481.13	73.04	1727.07	-891.14	306.59	1665.99	-660.24	89.69	1766.23	57.67	1019.12	74.27	644.25	928.31	74.44	144.83
6.69000	-821.97	155.30	36.41	-836.69	145.66	74.63	-943.10	178.82	245.36	-899.24	192.49	263.59	-414.60	8.91	32.03	-451.77	11.64	42.29	-648.83	-16.38	43.00	-648.81	-18.43	80.82	-590.29	68.36	1376.70	0.00	0.00	0.00	-486.79	-36.41	1708.96	-474.28	74.46	1727.32	-882.68	305.90	1666.31	-653.69	90.17	1766.98	56.01	1019.31	73.75	644.21	928.42	74.50	140.82
6.70000	-793.36	160.94	37.41	-814.69	150.51	73.59	-924.37	180.63	242.22	-881.36	194.19	261.65	-414.58	9.21	32.12	-451.90	11.44	42.28	-648.88	-16.28	42.96	-648.87	-18.28	80.78	-584.13	68.87	1377.46	0.00	0.00	0.00	-478.42	-35.40	1709.37	-469.28	75.46	1727.74	-874.23	305.20	1666.63	-647.21	90.98	1767.56	55.82	1019.01	73.77	645.24	928.00	74.90	139.69
6.71000	-768.19	166.32	37.10	-789.48	155.09	72.54	-905.48	182.18	237.91	-862.94	195.82	258.69	-412.60	9.30	32.52	-450.51	11.72	42.57	-648.79	-16.49	43.10	-648.84	-18.33	80.80	-578.32	69.06	1378.19	0.00	0.00	0.00	-472.49	-34.50	1709.86	-464.29	76.75	1728.06	-865.79	304.49	1666.95	-640.57	91.97	1768.04	55.46	1019.26	73.74	644.64	928.06	74.76	144.90
6.72000	-745.06	171.39	36.19	-766.00	159.27	70.91	-886.14	184.33	232.62	-844.04	197.38	254.69	-412.69	9.36	32.40	-450.89	11.71	42.44	-648.77	-16.46	43.10	-648.86	-18.26	80.81	-572.06	69.19	1378.76	0.00	0.00	0.00	-466.76	-33.23	1710.67	-457.85	78.34	1728.44	-857.36	303.78	1667.28	-633.90	92.94	1768.50	55.55	1019.26	73.85	644.18	928.11	74.70	138.14
6.73000	-716.64	175.26	35.53	-738.33	163.07	69.04	-866.21	186.32	226.18	-824.62	199.54	250.02	-412.71	9.32	32.63	-450.30	11.83	42.62	-648.89	-16.26	43.02	-649.06	-17.85	80.71	-565.03	69.49	1379.35	0.00	0.00	0.00	-458.74	-31.44	1711.64	-449.63	79.90	1728.79	-848.93	303.05	1667.60	-627.46	93.93	1768.93	56.00	1019.12	73.82	644.70	928.05	74.77	138.21
6.74000	-687.39	180.02	35.28	-715.38	167.03	66.46	-845.53	188.55	218.94	-804.93	201.55	244.44	-413.48	9.90	32.49	-452.32	11.90	42.14	-648.76	-16.56	43.19	-649.05	-17.70	80.74	-559.02	69.67	1379.72	0.00	0.00	0.00	-452.37	-30.17	1712.34	-443.42	81.38	1729.46	-840.51	302.32	1667.94	-620.95	95.03	1769.30	55.43	1019.15	73.77	645.03	928.31	74.61	139.99
6.75000	-657.41	183.35	34.78	-684.67	169.97	64.99	-824.42	191.02	210.77	-784.73	203.59	237.92	-413.09	9.40	32.41	-451.72	11.66	42.28	-648.90	-16.29	43.07	-649.01	-17.98	80.89	-552.73	70.28	1380.04	0.00	0.00	0.00	-444.66	-28.82	1713.15	-437.33	82.71	1730.06	-832.09	301.57	1668.27	-614.58	96.13	1769.44	55.96	1019.14	73.75	644.59	928.11	74.60	142.19
6.76000	-624.14	185.70	35.18	-653.71	173.44	64.02	-802.58	193.70	201.82	-763.73	206.18	231.01	-413.87	9.45	32.33	-452.03	11.97	42.06	-648.86	-16.31	43.10	-649.26	-17.42	80.67	-547.93	69.84	1378.32	0.00	0.00	0.00	-439.17	-27.70	1713.93	-432.14	83.96	1730.53	-823.69	300.81	1668.61	-608.40	96.39	1769.83	55.54	1019.38	73.59	644.68	928.02	74.65	143.25
6.77000	-594.87	188.53	34.44	-624.84	175.28	62.42	-779.39	197.50	192.65	-742.62	208.54	223.32	-411.85	9.87	32.86	-450.83	11.99	42.57	-648.96	-16.10	43.03	-649.37	-17.16	80.58	-540.50	70.99	1380.20	0.00	0.00	0.00	-433.44	-26.58	1714.54	-425.43	85.21	1730.79	-815.29	300.05	1668.96	-601.84	97.76	1769.97	54.39	1019.36	73.36	644.06	928.77	74.45	143.56
6.78000	-562.76	190.84	34.44	-595.02	177.36	60.55	-755.97	200.75	182.68	-720.69	211.05	215.06	-413.66	9.86	32.30	-452.05	11.62	42.11	-648.99	-16.03	43.04	-648.99	-18.03	81.02	-534.06	71.55	1380.65	0.00	0.00	0.00	-425.10	-25.26	1715.10	-416.57	86.64	1731.19	-806.89	299.27	1669.30	-595.17	99.29	1770.03	55.64	1019.06	73.76	644.29	928.32	74.52	145.51
6.79000	-532.71	192.10	33.65	-565.60	179.62	58.50	-732.05	203.44	172.01	-697.86	213.72	206.40	-413.02	8.94	32.73	-452.60	11.50	41.97	-648.85	-16.24	43.16	-649.09	-17.90	81.02	-527.84	71.83	1380.67	0.00	0.00	0.00	-419.06	-23.88	1715.62	-409.81	87.99	1731.40	-798.51	298.49	1669.66	-588.50	100.77	1769.97	54.90	1019.39	73.64	644.16	928.60	74.47	142.51
6.80000	-498.18	194.23	34.24	-534.55	181.80	56.84	-707.17	205.99	160.93	-674.39	216.99	197.67	-414.50	8.68	32.15	-451.52	11.07	42.18	-648.94	-16.17	43.13	-649.44	-17.54	80.87	-521.43	73.03	1380.64	0.00	0.00	0.00	-411.87	-22.68	1715.85	-402.44	89.14	1731.52	-790.13	297.69	1670.01	-582.08	101.57	1770.06	54.70	1019.29	73.61	644.47	928.46	74.60	140.79
6.81000	-467.62	195.55	34.03	-504.76	183.68	54.81	-682.15	207.81	149.47	-650.26	220.32	188.68	-414.93	8.65	32.41	-452.47	10.92	42.08	-648.95	-16.12	43.09	-649.40	-17.66	80.94	-515.34	73.38	1380.55	0.00	0.00	0.00	-404.52	-21.37	1715.93	-398.17	90.31	1731.55	-781.76	296.88	1670.37	-575.46	102.65	1770.01	55.01	1018.82	73.81	644.17	928.52	74.45	143.22
6.82000	-434.17	196.57	34.66	-473.41	185.45	53.52	-656.21	209.83	137.94	-625.97	222.59	179.30	-414.12	8.60	33.03	-452.82	11.05	42.14	-648.98	-16.04	43.10	-649.27	-17.80	81.09	-509.18	73.98	1380.39	0.00	0.00	0.00	-397.94	-20.38	1715.82	-390.69	91.74	1731.27	-773.40	296.07	1670.73	-568.51	104.22	1769.78	55.55	1019.00	73.73	644.79	928.50	74.74	140.56
6.83000	-404.67	198.71	34.31	-442.19	187.74	52.26	-629.32	212.51	126.97	-601.34	224.92	169.84	-415.02	8.77	32.90	-453.83	11.20	42.17	-648.98	-16.18	43.17	-649.17	-18.03	81.29	-502.99	74.85	1380.12	0.00	0.00	0.00	-391.22	-18.75	1715.76	-383.70	93.06	1730.89	-765.05	295.24	1671.09	-561.81	104.99	1769.63	55.78	1018.94	73.85	644.80	928.37	74.61	138.39
6.84000	-371.43	200.80	35.96	-410.72	190.10	51.51	-602.17	215.02	116.16	-576.38	226.25	160.19	-415.24	8.46	33.07	-451.06	11.34	42.75	-648.94	-16.10	43.16	-649.48	-17.19	80.99	-496.74	75.63	1379.84	0.00	0.00	0.00	-384.69	-17.69	1715.49	-375.93	94.65	1730.42	-756.70	294.41	1671.46	-554.61	106.79	1769.33	55.45	1019.10	73.72	644.07	928.80	74.34	140.33
6.85000	-338.85	203.43	37.67	-379.44	192.64	51.33	-574.38	217.12	105.71	-550.81	228.41	151.09	-414.58	7.97	33.42	-452.62	10.96	42.41	-648.99	-16.08	43.13	-649.43	-17.69	81.23	-490.62	76.25	1379.52	0.00	0.00	0.00	-378.38	-16.31	1715.20	-369.26	95.68	1729.83	-748.36	293.56	1671.84	-547.63	108.46	1768.92	55.90	1019.36	73.86	644.76	927.97	74.92	143.24
6.86000	-308.97	206.04	39.07	-348.89	195.08	51.44	-546.35	219.45	95.88	-525.01	230.43	142.31	-414.11	8.15	33.60	-451.58	10.84	42.34	-648.94	-16.16	43.19	-649.53	-17.28	81.14	-484.36	76.93	1379.13	0.00	0.00	0.00	-371.61	-14.85	1714.75	-361.20	97.26	1728.89	-740.03	292.70	1672.21	-540.55	110.16	1768.52	55.58	1019.49	73.82	644.07	928.16	74.53	140.89
6.87000	-276.82	208.67	41.99	-319.49	197.73	52.01	-518.04	221.72	86.74	-498.59	233.28	134.47	-411.05	7.81	34.33	-450.80	11.42	42.86	-648.98	-16.07	43.14	-649.41	-17.28	81.28	-478.02	77.58	1378.67	0.00	0.00	0.00	-364.01	-13.40	1714.04	-354.28	98.73	1728.09	-731.71	291.83	1672.59	-533.51	111.72	1768.06	55.58	1019.63	73.85	644.02	928.42	74.44	144.42
6.88000	-245.63	211.52	45.72	-288.52	200.55	53.56	-489.30	224.87	78.63	-472.32	236.04	127.21	-413.45	8.02	34.59	-449.04	11.44	43.29	-648.94	-16.16	43.22	-649.43	-17.09	81.34	-471.58	78.38	1378.08	0.00	0.00	0.00	-356.46	-12.01	1713.44	-349.13	100.38	1727.37	-723.40	290.96	1672.98	-526.65	112.97	1767.52	54.73	1019.59	73.57	644.79	928.31	74.72	143.96
6.89000	-213.81	213.06	50.54	-257.51	202.73	56.29	-460.33	228.47	71.62	-445.58	238.87	120.74	-413.20	7.40	34.55	-450.14	11.22	43.01	-649.04	-15.94	43.09	-649.39	-17.06	81.33	-464.97	79.48	1377.43	0.00	0.00	0.00	-349.18	-10.71	1712.71	-341.95	101.91	1726.36	-715.10	290.07	1673.36	-519.58	114.57	1766.83	54.13	1019.37	73.48	644.40	928.58	74.60	140.40
6.90000	-185.96	215.12	55.18	-228.36	204.48	59.59	-431.20	232.36	65.60	-419.27	241.68	115.15	-412.93	7.15	34.47	-450.91	11.23	42.75	-648.91	-16.16	43.22	-649.42	-16.93	81.52	-458.38	80.26	1376.70	0.00	0.00	0.00	-342.16	-9.13	1712.01	-333.88	103.59	1725.39	-706.80	289.17	1673.75	-512.23	116.59	1766.01	55.27	1019.00	73.84	644.48	928.45	74.57	139.89
6.91000	-155.62	216.46	61.86	-199.65	206.27	64.10	-402.73	236.38	60.66	-393.21	245.21	110.82	-409.79	7.29	34.92	-452.73	10.79	42.49	-648.94	-16.03	43.15	-649.59	-16.50	81.51	-451.69	81.25	1375.93	0.00	0.00	0.00	-335.13	-7.55	1711.17	-325.73	105.12	1724.12	-698.51	288.26	1674.15	-505.20	117.78	1765.24	54.96	1019.48	73.57	644.13	928.81	74.36	139.34
6.92000	-129.64	217.24	68.59	-171.96	208.25	69.30	-374.97	240.69	56.98	-367.93	248.58	107.48	-411.53	7.29	34.12	-452.63	10.99	42.52	-648.94	-16.09	43.20	-649.40	-16.86	81.76	-444.90	82.13	1375.05	0.00	0.00	0.00	-327.69	-5.72	1710.15	-316.53	107.09	1722.62	-690.24	287.34	1674.55	-497.80	120.05	1764.15	54.58	1019.60	73.42	643.58	928.60	74.38	143.49
6.93000	-102.23	218.37	76.47	-146.84	209.32	74.79	-348.31	244.83	54.46	-343.68	251.74	105.17	-413.90	7.74	33.47	-452.27	11.35	42.69	-648.94	-16.04	43.15	-649.73	-15.92	81.53	-438.03	83.43	1374.00	0.00	0.00	0.00	-322.08	-4.08	1709.22	-310.89	108.71	1721.42	-681.97	286.41	1674.95	-490.27	122.50	1762.89	54.75	1019.42	73.51	643.37	928.51	74.29	143.77
6.94000	-78.15	218.96	84.10	-119.09	210.32	82.05	-322.86	248.07	52.80	-320.24	254.97	103.94	-414.78	8.00	33.19	-452.19	10.70	42.75	-648.90	-16.11	43.25	-649.44	-16.32	81.94	-431.18	84.70	1372.76	0.00	0.00	0.00	-314.43	-2.35	1708.08	-304.52	110.53	1720.10	-673.71	285.47	1675.36	-482.93	124.41	1761.63	54.82	1019.50	73.64	644.50	928.13	74.72	144.35
6.95000	-56.85	220.35	91.64	-98.35	212.53	87.61	-298.76	251.20	52.35	-298.14	257.80	103.67	-414.87	7.70	32.79	-452.21	10.46	42.53	-648.90	-16.04	43.21	-649.13	-15.83	83.36	-424.25	86.07	1371.45	0.00	0.00	0.00	-307.30	-0.56	1706.86	-297.57	112.42	1718.64	-665.45	284.52	1675.76	-475.50	126.29	1760.30	54.87	1019.44	73.60	645.03	928.28	74.75	140.08
6.96000	-35.07	221.64	100.74	-77.78	213.62	93.61	-276.44	253.71	52.66	-277.68	259.81	103.92	-414.51	7.93	32.71	-453.24	10.72	42.28	-648.82	-16.07	43.27	-351.70	-5.95	1505.40	-418.12	87.19	1370.22	0.00	0.00	0.00	-301.02	0.90	1705.76	-291.78	113.93	1717.46	-657.21	283.56	1676.18	-468.31	127.88	1758.97	54.98	1019.45	73.51	644.93	928.60	74.66	140.93
6.97000	-18.45	224.76	107.01	-58.53	216.06	100.77	-256.01	255.49	53.43	-259.03	260.99	104.43	-415.41	7.77	32.36	-452.35	10.73	42.51	-648.85	-15.90	43.21	-608.61	-14.17	277.12	-411.59	88.43	1368.80	0.00	0.00	0.00	-294.45	2.67	1704.26	-284.99	115.65	1715.86	-648.98	282.59	1676.60	-461.03	129.74	1757.63	54.45	1019.05	73.55	643.73	928.45	74.46	144.19
6.98000	-1.50	225.13	114.60	-41.60	217.75	106.83	-237.50	256.69	54.27	-242.12	262.02	105.21	-414.34	8.24	32.82	-452.14	10.43	42.53	-648.78	-15.86	43.29	-649.15	-15.17	82.44	-403.75	90.10	1367.17	0.00	0.00	0.00	-286.11	4.94	1702.39	-277.39	117.99	1713.91	-640.76	281.60	1677.02	-453.67	131.59	1756.22	55.35	1018.95	73.78	644.90	928.09	74.82	143.73
6.99000	13.32	227.12	121.01	-26.57	218.81	112.62	-221.33	257.02	54.72	-227.18	262.42	105.66	-414.02	7.72	32.53	-451.43	10.67	42.59	-648.79	-15.66	43.25	-648.96	-14.92	82.69	-397.08	91.32	1365.83	0.00	0.00	0.00	-279.76	6.94	1700.90	-268.31	119.72	1711.92	-632.54	280.61	1677.44	-446.23	133.91	1754.74	55.32	1019.37	73.70	644.38	928.32	74.58	140.11
7.00000	26.15	228.72	126.34	-13.64	220.39	116.84	-207.19	257.24	54.84	-214.27	262.64	105.80	-415.35	7.75	32.39	-451.73	10.36	42.40	-648.50	-15.99	43.56	-648.24	-14.99	84.47	-390.19	93.10	1364.46	0.00	0.00	0.00	-272.59	8.97	1699.36	-261.24	121.68	1710.21	-624.34	279.60	1677.87	-438.93	136.00	1753.35	54.82	1018.92	73.71	644.51	928.32	74.61	138.77
7.01000	37.06	229.98	130.03	-2.29	221.07	119.87	-195.09	256.88	54.36	-203.13	262.34	105.41	-413.78	7.69	32.69	-451.30	10.57	42.55	-648.52	-15.68	43.58	-321.21	2.61	1499.12	-384.07	94.54	1363.24	0.00	0.00	0.00	-266.88	10.60	1697.87	-254.67	123.22	1708.70	-616.14	278.59	1678.30	-431.74	138.31	1751.98	55.73	1018.78	73.95	644.81	928.07	74.82	140.42
7.02000	46.32	230.11	131.51	7.00	222.26	120.80	-185.00	256.11	53.20	-193.72	262.21	104.64	-413.31	8.04	32.73	-452.79	10.08	42.04	-648.47	-15.41	43.68	-603.63	-11.56	277.12	-377.39	96.11	1361.98	0.00	0.00	0.00	-260.54	12.32	1696.30	-248.26	125.17	1707.01	-607.96	277.56	1678.74	-424.51	140.47	1750.67	55.48	1019.01	73.83	644.26	928.21	74.68	139.89
7.03000	54.12	230.60	130.82	14.84	222.01	120.29	-177.09	255.25	52.87	-185.97	261.33	103.30	-412.76	7.77	32.92	-453.54	10.41	41.84	-648.37	-15.16	43.90	-647.79	-14.50	84.17	-369.57	97.80	1360.51	0.00	0.00	0.00	-251.81	14.55	1694.54	-240.10	127.66	1704.82	-599.79	276.52	1679.18	-417.23	143.29	1749.18	55.34	1019.00	73.74	645.02	928.33	74.73	141.35
7.04000	59.97	231.60	127.46	20.68	221.54	117.55	-171.39	254.18	52.69	-179.75	260.60	101.80	-414.37	7.50	32.31	-451.95	10.49	42.21	-648.21	-15.02	44.23	-647.42	-14.42	84.64	-362.51	99.75	1359.23	0.00	0.00	0.00	-246.12	16.50	1693.14	-233.82	129.95	1703.06	-591.62	275.48	1679.63	-410.15	145.65	1747.85	54.83	1019.32	73.47	644.54	928.59	74.47	142.65
7.05000	64.58	228.92	121.39	24.83	220.75	112.58	-168.19	253.15	51.69	-175.40	259.41	99.67	-413.76	7.53	32.25	-450.75	10.45	42.65	-648.25	-14.30	44.45	-647.05	-14.06	85.05	-355.50	101.56	1357.92	0.00	0.00	0.00	-238.62	18.56	1691.63	-225.93	131.84	1701.57	-583.47	274.42	1680.07	-403.22	148.12	1746.44	55.25	1019.59	73.54	645.07	928.15	74.84	142.15
7.06000	67.41	227.94	113.99	27.64	218.88	105.68	-166.27	251.70	50.83	-172.76	258.09	97.31	-413.27	7.02	32.29	-451.94	10.42	42.19	-648.06	-14.04	45.13	-646.67	-14.05	85.90	-348.42	103.50	1356.62	0.00	0.00	0.00	-231.73	20.72	1690.37	-219.91	134.10	1700.07	-575.32	273.35	1680.53	-396.18	151.00	1744.99	55.78	1019.17	73.72	644.62	928.31	74.72	139.64
7.07000	69.62	225.91	105.43	29.45	218.10	98.14	-164.86	249.62	48.79	-171.04	256.99	95.53	-413.01	7.36	32.59	-452.16	10.15	42.11	-647.70	-14.06	46.17	-646.20	-13.72	86.70	-341.22	105.67	1355.36	0.00	0.00	0.00	-224.86	22.64	1689.11	-213.13	135.99	1698.70	-567.19	272.26	1680.98	-389.45	153.28	1743.67	55.33	1019.36	73.69	644.07	928.62	74.49	141.32
7.08000	73.33	223.94	97.36	32.83	216.28	90.93	-162.76	249.55	47.56	-167.64	256.74	94.68	-412.50	7.46	32.59	-452.03	10.30	42.05	-647.48	-13.77	47.25	-645.48	-13.98	87.82	-333.99	107.95	1354.14	0.00	0.00	0.00	-218.36	24.93	1688.26	-205.65	138.32	1697.52	-559.06	271.17	1681.44	-382.57	156.30	1742.42	54.42	1019.62	73.34	644.72	928.59	74.57	140.24
7.09000	82.19	223.44	91.00	37.18	216.53	84.88	-160.33	250.59	46.67	-162.61	256.99	93.60	-412.86	7.33	32.51	-450.93	10.47	42.44	-647.26	-13.66	48.75	-645.08	-13.47	89.00	-326.84	110.29	1353.05	0.00	0.00	0.00	-211.76	26.92	1687.68	-198.75	140.71	1696.74	-550.95	270.07	1681.91	-375.61	159.21	1741.50	54.37	1019.69	73.36	644.44	928.41	74.64	141.20
7.10000	86.18	225.32	83.38	40.60	217.71	79.00	-158.72	251.64	45.94	-158.19	257.88	92.58	-414.30	7.42	32.00	-451.32	10.59	42.27	-646.95	-13.50	50.61	-644.18	-13.21	90.63	-319.76	112.86	1352.21	0.00	0.00	0.00	-205.40	29.46	1687.24	-191.80	142.81	1696.20	-542.85	268.95	1682.38	-368.57	162.37	1740.83	54.81	1019.32	73.52	644.35	928.37	74.61	141.75
7.11000	84.89	226.93	76.01	42.90	218.59	73.52	-157.73	252.16	45.68	-155.41	258.74	91.75	-414.52	7.43	31.86	-451.90	10.45	42.22	-646.59	-13.23	52.80	-643.35	-12.74	92.49	-312.93	115.18	1351.66	0.00	0.00	0.00	-199.22	31.67	1687.18	-183.98	145.05	1695.86	-534.76	267.83	1682.85	-361.60	165.18	1740.26	53.96	1019.31	73.47	644.38	928.19	74.69	138.41
7.12000	87.63	228.52	70.19	44.39	220.27	68.60	-157.05	252.54	45.74	-153.73	259.26	91.09	-413.53	7.67	32.13	-450.41	10.73	42.40	-645.85	-13.36	55.63	-641.91	-13.05	95.08	-306.07	117.50	1351.36	0.00	0.00	0.00	-192.12	34.16	1687.26	-177.85	147.50	1695.69	-526.68	266.69	1683.33	-354.55	168.15	1739.89	55.65	1018.77	73.88	645.16	928.26	74.89	140.48
7.13000	89.63	229.99	65.89	48.01	221.03	66.28	-156.62	253.19	46.01	-152.17	259.96	90.71	-414.54	7.39	31.89	-451.33	10.56	42.30	-645.31	-12.99	58.38	-640.83	-12.63	97.64	-299.19	119.78	1351.39	0.00	0.00	0.00	-186.32	36.50	1687.40	-170.43	149.88	1695.81	-518.61	265.54	1683.81	-347.49	171.11	1739.81	56.00	1018.71	73.93	644.52	928.69	74.44	139.73
7.14000	89.40	230.85	61.14	48.67	222.06	62.90	-156.28	253.93	46.24	-150.36	260.45	90.24	-413.71	7.69	31.96	-450.27	10.56	42.63	-644.57	-12.76	61.44	-638.83	-13.31	101.09	-292.30	121.94	1351.72	0.00	0.00	0.00	-177.56	38.95	1687.69	-163.28	152.17	1695.90	-510.55	264.38	1684.29	-340.65	173.79	1739.98	56.23	1018.63	74.00	644.11	928.54	74.37	139.80
7.15000	92.07	231.22	57.43	48.59	222.42	59.53	-155.91	254.47	46.23	-148.55	261.08	89.84	-413.03	7.06	32.18	-450.23	10.59	42.57	-643.56	-12.70	64.88	-637.22	-12.80	104.27	-285.36	124.43	1352.34	0.00	0.00	0.00	-171.02	41.54	1688.30	-156.85	154.75	1696.25	-502.50	263.21	1684.78	-333.73	176.78	1740.37	55.89	1018.91	73.85	644.90	928.63	74.56	140.52
7.16000	91.53	231.15	53.62	49.95	221.53	56.49	-155.55	254.79	45.99	-147.01	261.75	89.55	-411.96	7.62	32.21	-450.51	10.39	42.66	-642.34	-12.56	68.64	-635.58	-12.89	107.40	-281.47	126.27	1352.39	0.00	0.00	0.00	-165.66	43.72	1688.79	-150.97	156.95	1696.51	-494.46	262.03	1685.27	-326.71	179.95	1740.96	54.46	1019.63	73.49	644.67	928.25	74.64	142.15
7.17000	92.65	230.55	50.24	50.45	221.10	53.69	-155.17	255.11	45.70	-145.66	261.92	89.29	-413.76	7.21	31.85	-449.71	10.46	43.06	-640.90	-12.30	72.73	-632.92	-13.02	111.78	-277.57	128.36	1353.07	0.00	0.00	0.00	-160.07	46.30	1689.93	-144.87	159.55	1697.37	-486.44	260.83	1685.77	-319.97	183.01	1741.81	55.07	1019.52	73.60	644.61	928.55	74.66	139.65
7.18000	91.34	230.33	47.81	50.94	221.24	52.13	-154.97	255.17	45.49	-144.42	261.81	89.15	-413.39	7.37	32.21	-450.43	9.71	42.97	-639.16	-12.09	77.21	-629.92	-12.86	116.67	-270.57	131.06	1354.40	0.00	0.00	0.00	-152.34	49.58	1691.34	-137.94	162.80	1698.38	-478.42	259.62	1686.27	-313.49	185.51	1742.98	55.15	1019.15	73.72	644.47	928.78	74.49	141.98
7.19000	92.81	229.73	46.91	51.36	221.26	51.50	-154.78	255.17	45.43	-143.79	261.58	89.18	-414.87	7.69	31.49	-449.68	10.49	43.75	-636.93	-11.78	82.15	-626.61	-12.97	121.70	-263.79	133.76	1355.86	0.00	0.00	0.00	-145.08	52.28	1692.62	-131.01	165.35	1699.52	-470.42	258.41	1686.77	-306.93	188.34	1744.15	54.19	1019.49	73.50	644.53	928.55	74.42	142.02
7.20000	92.50	229.45	45.84	50.99	220.72	50.74	-154.76	254.93	45.27	-143.50	261.47	89.17	-414.30	7.56	31.81	-449.55	10.36	43.81	-634.50	-11.30	87.45	-622.82	-12.92	127.05	-256.45	136.27	1357.56	0.00	0.00	0.00	-139.94	54.91	1694.35	-125.37	168.00	1700.95	-462.43	257.18	1687.28	-300.35	191.31	1745.56	55.10	1019.42	73.53	643.97	928.39	74.42	142.58
7.21000	93.14	230.13	45.23	51.35	220.58	50.05	-154.63	255.06	45.27	-143.18	261.46	89.10	-412.70	7.54	32.23	-449.86	10.43	43.93	-631.46	-10.68	93.24	-619.47	-12.84	131.93	-249.89	138.63	1359.14	0.00	0.00	0.00	-134.87	56.98	1695.84	-120.07	169.85	1702.34	-454.45	255.94	1687.80	-293.91	194.11	1747.04	55.52	1019.48	73.60	644.71	928.53	74.57	141.93
7.22000	92.72	229.57	44.70	50.64	220.52	49.70	-154.57	255.07	45.22	-143.12	261.32	89.01	-412.69	7.30	32.19	-449.04	10.50	44.11	-627.68	-10.06	99.61	-614.37	-11.53	137.82	-243.53	141.16	1360.92	0.00	0.00	0.00	-128.99	59.05	1697.88	-113.52	171.73	1704.42	-446.48	254.69	1688.31	-287.45	197.02	1748.61	55.00	1019.15	73.71	644.58	928.48	74.59	141.91
7.23000	91.26	229.94	43.66	51.09	220.36	49.47	-154.52	255.05	45.20	-143.01	261.43	88.99	-411.94	7.63	32.63	-449.76	10.53	43.79	-623.68	-8.43	106.05	-608.46	-9.74	144.43	-236.59	144.14	1362.94	0.00	0.00	0.00	-121.70	61.89	1700.25	-105.17	174.67	1706.69	-438.53	253.42	1688.83	-281.22	199.40	1750.18	55.28	1019.34	73.71	645.02	928.37	74.76	141.01
7.24000	91.93	229.95	43.68	52.16	220.73	49.46	-154.49	255.03	45.17	-143.03	261.35	88.91	-414.68	7.81	31.85	-449.32	11.14	43.80	-618.83	-6.74	113.04	-602.37	-8.44	150.97	-229.76	146.54	1364.63	0.00	0.00	0.00	-115.42	64.16	1702.43	-98.70	176.74	1708.91	-430.59	252.15	1689.36	-274.99	202.30	1751.65	54.42	1019.29	73.43	644.43	928.29	74.65	143.04
7.25000	94.06	229.79	43.69	51.73	220.39	48.93	-154.44	254.93	45.10	-143.04	261.31	88.81	-413.92	7.23	32.14	-447.88	11.11	44.26	-613.40	-4.75	120.42	-596.01	-5.77	157.12	-222.91	148.85	1366.14	0.00	0.00	0.00	-108.86	66.29	1704.51	-93.01	178.49	1711.29	-422.65	250.86	1689.89	-268.99	204.72	1753.08	55.45	1019.41	73.71	644.46	928.37	74.62	144.44
7.26000	92.14	230.00	42.77	51.76	220.21	48.94	-154.32	255.22	45.20	-143.07	261.31	88.72	-414.30	7.85	31.52	-448.04	11.60	44.35	-607.67	-2.13	128.04	-589.53	-4.41	163.24	-216.31	151.10	1367.71	0.00	0.00	0.00	-103.87	68.14	1706.31	-89.19	180.09	1713.26	-414.74	249.56	1690.42	-262.86	207.51	1754.27	56.23	1019.16	73.91	644.57	928.88	74.45	142.57
7.27000	94.77	229.65	43.18	52.43	220.37	48.84	-154.35	254.93	44.99	-143.15	261.30	88.60	-412.97	8.02	31.56	-448.00	12.48	44.57	-601.50	0.44	136.00	-581.33	-2.32	170.45	-211.24	152.96	1368.78	0.00	0.00	0.00	-98.25	69.96	1707.93	-84.04	181.97	1714.96	-406.83	248.25	1690.96	-257.00	209.62	1755.49	54.99	1019.34	73.65	644.44	928.38	74.51	141.72
7.28000	92.75	230.13	42.09	51.77	220.42	48.44	-154.25	255.05	44.98	-143.19	261.46	88.51	-411.43	8.44	31.57	-446.44	13.21	45.46	-594.99	3.64	144.11	-572.58	0.90	178.34	-203.44	155.49	1370.23	0.00	0.00	0.00	-89.88	72.25	1709.88	-75.69	184.44	1717.09	-398.94	246.92	1691.50	-251.15	212.05	1756.48	55.68	1019.17	73.97	644.55	928.33	74.62	143.29
7.29000	95.31	229.15	42.19	51.30	220.86	47.85	-154.20	255.01	44.91	-143.21	261.69	88.39	-410.89	8.78	30.45	-442.96	14.73	46.45	-588.08	6.92	152.37	-564.38	3.94	185.74	-204.67	155.86	1370.08	0.00	0.00	0.00	-84.76	74.10	1711.56	-69.22	186.14	1718.70	-391.05	245.59	1692.05	-245.31	214.44	1757.34	56.67	1019.34	74.05	644.83	927.91	74.91	139.60
7.30000	95.06	229.66	41.38	54.69	220.51	48.61	-154.12	255.24	44.92	-143.17	262.03	88.33	-408.23	9.46	29.91	-440.89	16.13	47.25	-580.43	9.86	160.84	-555.73	6.90	193.32	-200.00	157.63	1370.58	0.00	0.00	0.00	-79.70	75.85	1712.99	-64.33	187.56	1720.36	-383.18	244.24	1692.60	-239.41	217.04	1758.07	54.79	1019.57	73.44	645.16	927.95	75.03	140.24
7.31000	95.05	230.15	41.16	55.99	220.84	48.73	-154.12	255.10	44.80	-143.03	262.28	88.24	-403.99	10.16	29.52	-435.39	17.70	48.58	-572.44	13.35	169.02	-547.81	9.81	200.20	-198.50	158.97	1371.04	0.00	0.00	0.00	-75.06	77.47	1714.24	-59.01	189.01	1721.72	-375.33	242.88	1693.16	-233.61	219.24	1758.76	54.75	1019.58	73.59	644.49	928.54	74.61	141.85
7.32000	95.63	230.09	40.95	57.37	220.53	49.05	-153.95	255.29	44.79	-142.94	262.40	88.10	-400.32	10.96	28.49	-429.90	18.82	49.96	-568.67	16.51	175.87	-538.46	13.70	206.91	-190.91	161.06	1371.78	0.00	0.00	0.00	-69.49	78.90	1715.03	-52.77	190.41	1722.59	-367.49	241.51	1693.72	-227.87	220.99	1759.36	55.26	1019.04	73.85	644.61	928.33	74.70	141.86
7.33000	98.75	229.75	41.56	62.47	220.63	50.49	-153.93	255.29	44.70	-142.89	262.42	87.97	-396.75	11.06	27.36	-422.57	20.02	51.59	-556.29	21.01	185.05	-527.87	18.27	214.52	-182.78	162.79	1372.27	0.00	0.00	0.00	-63.52	80.40	1716.05	-45.43	192.09	1723.60	-359.65	240.13	1694.28	-221.82	223.32	1759.75	54.98	1019.30	73.64	644.76	928.55	74.59	144.11
7.34000	97.80	230.02	40.73	63.29	220.38	50.65	-153.87	255.30	44.64	-142.76	262.59	87.92	-392.69	11.05	25.99	-416.40	20.40	52.76	-547.02	25.27	193.01	-517.82	22.04	221.17	-177.03	164.67	1373.04	0.00	0.00	0.00	-56.51	81.94	1716.76	-40.16	193.07	1724.54	-351.84	238.73	1694.85	-215.83	225.30	1760.12	54.69	1019.37	73.63	644.88	928.16	74.77	141.14
7.35000	100.90	230.04	41.59	66.84	220.50	51.71	-153.87	255.20	44.56	-142.71	262.71	87.89	-388.46	10.33	25.89	-410.45	20.46	53.99	-537.57	29.91	200.11	-507.26	25.45	227.61	-171.24	166.51	1373.79	0.00	0.00	0.00	-51.64	83.28	1717.39	-33.86	194.58	1725.04	-344.03	237.33	1695.42	-209.83	226.97	1760.38	55.16	1019.18	73.79	645.03	927.91	74.88	142.20
7.36000	104.21	230.21	42.74	59.10	220.60	48.88	-153.74	255.39	44.64	-142.67	262.76	87.85	-380.23	8.90	29.42	-402.83	20.33	57.56	-527.39	34.60	205.32	-497.72	28.32	233.56	-165.41	168.30	1374.52	0.00	0.00	0.00	-46.80	84.52	1717.92	-28.47	195.49	1725.62	-336.24	235.91	1696.00	-203.70	228.63	1760.66	55.09	1019.33	73.76	645.38	927.93	74.95	140.94
7.37000	105.76	230.09	42.90	52.40	220.90	46.51	-153.73	255.36	44.62	-142.64	262.68	87.78	-369.53	8.82	34.23	-391.67	20.89	62.41	-516.78	38.68	209.51	-486.51	31.25	237.72	-159.56	170.05	1375.23	0.00	0.00	0.00	-40.75	85.50	1717.95	-23.09	196.34	1725.83	-328.46	234.48	1696.58	-197.52	230.48	1760.85	54.90	1019.20	73.63	645.13	928.00	74.98	140.97
7.38000	104.53	229.46	42.35	51.56	220.84	46.02	-153.72	255.38	44.60	-142.64	262.76	87.79	-359.27	8.60	37.84	-379.47	21.53	66.53	-505.55	42.71	212.80	-473.77	35.25	242.34	-153.69	171.76	1375.92	0.00	0.00	0.00	-33.04	86.67	1718.01	-16.83	197.73	1725.99	-320.70	233.03	1697.16	-191.37	231.91	1761.11	54.98	1019.31	73.52	644.80	928.32	74.69	140.64
7.39000	104.42	229.75	41.89	52.63	220.72	46.36	-153.66	255.41	44.57	-142.58	262.79	87.83	-346.27	9.21	41.68	-365.90	22.05	70.22	-493.12	46.10	215.40	-461.38	38.05	245.49	-147.81	173.41	1376.57	0.00	0.00	0.00	-26.94	87.47	1717.89	-11.47	198.68	1726.11	-312.95	231.57	1697.75	-185.16	233.49	1761.42	55.53	1019.09	73.80	644.30	928.60	74.46	142.83
7.40000	104.37	229.88	41.87	52.73	220.63	46.36	-153.62	255.55	44.60	-142.55	262.77	87.80	-332.07	10.57	44.65	-353.54	23.38	72.53	-480.10	49.34	216.94	-448.85	41.64	247.22	-141.92	175.02	1377.21	0.00	0.00	0.00	-23.47	88.73	1717.77	-3.52	199.46	1725.86	-305.21	230.11	1698.35	-178.96	235.04	1761.77	54.53	1018.95	73.67	644.91	928.30	74.76	143.40
7.41000	105.48	229.90	41.97	52.29	220.68	46.26	-153.65	255.33	44.50	-142.52	262.78	87.84	-315.74	11.76	47.36	-337.92	24.90	74.87	-466.53	52.41	217.45	-437.26	44.45	248.95	-136.04	176.57	1377.81	0.00	0.00	0.00	-18.93	89.61	1717.62	1.49	200.27	1725.69	-297.49	228.63	1698.95	-172.84	236.28	1762.26	55.20	1019.00	73.75	644.37	928.07	74.58	142.83
7.42000	103.72	229.61	41.61	53.09	220.44	46.45	-153.58	255.53	44.57	-142.46	262.88	87.91	-300.46	12.93	48.59	-322.22	26.85	76.23	-452.35	54.94	217.06	-423.73	46.82	247.93	-130.17	178.08	1378.38	0.00	0.00	0.00	-12.93	90.22	1717.14	6.13	200.96	1725.31	-289.78	227.13	1699.55	-166.71	237.71	1762.82	55.64	1018.84	73.86	644.65	928.23	74.65	139.94
7.43000	100.73	229.78	40.30	52.69	220.62	46.16	-153.57	255.67	44.64	-142.48	262.79	87.88	-284.74	14.86	49.53	-306.54	28.35	76.53	-438.04	57.59	215.45	-408.18	49.49	246.94	-124.31	179.53	1378.92	0.00	0.00	0.00	-6.38	91.09	1716.58	12.57	201.77	1724.94	-282.09	225.63	1700.16	-160.65	238.91	1763.41	55.82	1018.93	73.95	645.43	928.59	74.85	142.65
7.44000	99.15	229.30	39.74	51.74	220.56	45.66	-153.59	255.54	44.57	-142.46	262.89	87.95	-264.80	16.56	50.42	-289.52	30.35	76.81	-423.20	59.56	213.04	-394.11	52.32	244.51	-118.49	180.93	1379.42	0.00	0.00	0.00	-0.59	91.60	1716.06	19.43	202.15	1724.45	-274.40	224.11	1700.77	-154.62	240.02	1764.09	55.65	1019.08	73.90	644.67	928.20	74.67	140.40
7.45000	99.10	230.02	39.72	52.36	220.60	45.85	-153.55	255.65	44.64	-142.52	262.80	87.92	-241.22	18.63	51.48	-269.84	32.28	76.92	-408.18	62.04	209.39	-379.12	53.99	241.83	-112.69	182.27	1379.88	0.00	0.00	0.00	4.64	92.07	1715.55	23.83	202.63	1724.12	-266.74	222.58	1701.38	-148.66	241.15	1764.79	55.06	1019.21	73.71	644.17	928.29	74.46	142.87
7.46000	98.57	230.34	39.18	51.91	220.40	45.73	-153.56	255.66	44.62	-142.51	262.92	87.97	-217.79	21.20	52.24	-252.10	34.60	76.35	-392.29	63.73	205.18	-365.69	55.92	239.10	-106.94	183.56	1380.30	0.00	0.00	0.00	8.69	92.32	1715.21	28.31	203.12	1723.79	-259.08	221.03	1702.00	-142.75	242.16	1765.53	55.26	1019.13	73.75	644.73	928.15	74.68	142.81
7.47000	93.72	230.00	37.94	52.43	220.57	45.65	-153.57	255.63	44.67	-142.57	262.92	87.96	-195.07	22.92	52.99	-231.11	36.24	75.53	-375.59	65.00	200.37	-350.30	57.62	234.34	-101.24	184.79	1380.69	0.00	0.00	0.00	12.59	92.60	1715.07	33.83	203.44	1723.69	-251.45	219.48	1702.63	-136.95	243.13	1766.21	55.89	1018.87	74.07	644.04	928.24	74.60	142.58
7.48000	93.24	230.51	37.61	52.22	220.40	45.72	-153.55	255.71	44.71	-142.66	262.74	87.88	-169.38	25.30	53.66	-211.11	37.94	74.59	-358.52	66.34	194.88	-332.57	59.58	229.05	-95.59	185.96	1381.03	0.00	0.00	0.00	17.72	93.16	1714.74	41.11	203.75	1723.53	-243.82	217.91	1703.26	-131.25	244.12	1766.84	54.99	1019.34	73.75	644.15	928.43	74.38	142.63
7.49000	92.53	230.41	37.40	55.19	220.48	46.68	-153.65	255.39	44.56	-142.71	262.87	88.00	-148.61	26.44	53.89	-183.82	39.86	74.69	-340.90	67.14	188.88	-316.15	60.96	223.68	-90.00	187.08	1381.32	0.00	0.00	0.00	23.05	93.56	1714.61	46.39	203.82	1723.62	-236.21	216.33	1703.89	-125.59	244.95	1767.44	55.32	1019.03	73.77	643.65	928.46	74.33	145.83
7.50000	93.91	229.74	37.64	55.94	220.59	46.99	-153.61	255.45	44.61	-142.84	262.69	87.94	-128.20	27.64	53.52	-161.64	41.05	73.77	-322.71	67.58	182.42	-299.37	62.14	217.85	-84.49	188.13	1381.57	0.00	0.00	0.00	27.03	93.78	1714.68	52.63	204.03	1723.68	-228.62	214.73	1704.53	-119.98	245.92	1767.97	55.35	1019.10	73.86	644.12	928.16	74.59	139.50
7.51000	94.99	230.14	38.36	56.45	220.65	47.10	-153.62	255.58	44.71	-142.95	262.71	87.99	-106.10	28.95	52.75	-134.56	41.75	73.46	-304.08	68.19	175.28	-284.33	61.15	212.71	-79.05	189.12	1381.76	0.00	0.00	0.00	32.03	93.90	1714.62	55.86	204.23	1723.94	-221.04	213.12	1705.18	-114.40	246.71	1768.43	54.67	1019.57	73.67	644.36	928.24	74.51	141.22
7.52000	94.63	229.86	38.25	57.08	220.82	47.43	-153.68	255.43	44.68	-143.07	262.78	88.03	-85.81	28.97	51.63	-111.75	42.45	72.35	-285.25	68.55	167.75	-265.23	64.38	204.65	-73.69	190.05	1381.91	0.00	0.00	0.00	37.61	93.96	1714.58	59.97	204.24	1724.18	-213.47	211.50	1705.82	-108.98	247.39	1768.83	55.19	1019.17	73.87	644.22	928.33	74.44	143.40
7.53000	94.68	230.93	38.26	57.28	221.29	47.43	-153.69	255.38	44.66	-143.15	262.84	88.05	-64.18	28.94	50.93	-93.44	42.07	69.77	-266.04	68.75	159.97	-246.45	64.45	197.76	-68.43	190.91	1382.00	0.00	0.00	0.00	43.16	94.13	1714.58	67.74	204.06	1724.20	-205.92	209.87	1706.48	-103.52	248.20	1769.15	54.89	1019.41	73.59	644.70	928.09	74.64	140.70
7.54000	94.91	230.64	38.81	55.62	221.16	47.23	-153.70	255.45	44.73	-143.32	262.87	88.06	-39.24	28.36	50.60	-69.38	41.45	68.41	-246.34	69.63	151.66	-227.89	64.82	190.49	-63.27	191.72	1382.04	0.00	0.00	0.00	47.65	94.35	1714.63	73.47	204.18	1724.32	-198.39	208.23	1707.13	-98.13	248.79	1769.43	55.06	1019.51	73.67	644.26	928.54	74.43	138.76
7.55000	94.00	230.75	38.86	52.74	221.38	46.41	-153.78	255.29	44.68	-143.56	262.76	88.00	-15.58	27.45	50.20	-46.16	40.51	66.80	-226.13	69.89	143.51	-209.03	64.89	183.16	-58.22	192.45	1382.02	0.00	0.00	0.00	52.38	94.17	1714.50	77.23	204.58	1724.43	-190.87	206.57	1707.79	-92.70	249.51	1769.61	54.82	1019.48	73.59	644.84	928.53	74.63	142.77
7.56000	93.23	230.96	38.83	51.84	221.42	46.32	-153.79	255.30	44.73	-143.77	262.77	88.02	8.22	26.80	50.21	-24.91	39.45	65.29	-205.66	70.18	135.27	-190.35	65.39	175.70	-53.28	193.12	1381.94	0.00	0.00	0.00	56.88	94.23	1714.40	80.96	204.74	1724.48	-183.36	204.90	1708.46	-87.36	249.94	1769.73	55.63	1019.67	73.64	645.03	928.20	74.71	143.33
7.57000	93.98	230.45	39.50	50.61	221.35	46.33	-153.84	255.28	44.76	-144.01	262.86	88.04	30.63	25.58	50.05	-1.59	38.56	64.28	-184.94	70.77	126.88	-170.92	65.32	168.02	-48.47	193.72	1381.80	0.00	0.00	0.00	61.73	94.34	1714.10	86.04	204.57	1724.28	-175.87	203.21	1709.13	-81.85	250.63	1769.85	55.23	1019.53	73.67	644.60	928.17	74.59	142.76
7.58000	93.72	230.90	39.44	51.06	220.94	46.58	-153.87	255.22	44.77	-144.18	262.96	88.05	53.91	24.46	50.40	22.79	37.55	63.76	-163.85	70.85	118.78	-151.35	65.42	160.55	-43.78	194.25	1381.59	0.00	0.00	0.00	67.44	94.30	1713.72	92.57	204.34	1724.14	-168.40	201.51	1709.81	-76.36	250.88	1770.00	55.57	1019.46	73.75	645.20	927.86	74.93	143.05
7.59000	93.92	230.80	40.12	50.64	221.25	46.67	-153.87	255.31	44.87	-144.45	262.92	88.02	81.98	23.56	52.08	46.28	37.20	63.43	-142.77	71.32	110.63	-131.89	65.73	153.11	-39.23	194.71	1381.32	0.00	0.00	0.00	71.37	94.45	1713.40	98.13	204.40	1723.77	-160.94	199.80	1710.49	-70.85	251.31	1770.03	54.86	1019.48	73.53	644.91	928.51	74.54	143.60
7.60000	92.02	230.44	40.00	50.54	221.28	47.09	-153.84	255.45	44.94	-144.70	262.97	88.04	102.56	23.14	51.86	68.76	36.46	62.71	-121.34	70.69	103.27	-111.90	65.37	146.17	-34.83	195.10	1380.99	0.00	0.00	0.00	76.07	94.57	1713.02	103.70	204.38	1723.38	-153.50	198.08	1711.17	-65.23	251.77	1769.99	54.43	1019.27	73.55	644.70	928.54	74.57	139.41
7.61000	94.81	231.24	41.34	51.32	221.47	47.51	-153.93	255.34	44.95	-144.95	262.92	88.01	127.02	22.84	53.40	93.05	36.01	62.76	-99.42	70.14	96.25	-90.84	65.67	139.27	-30.57	195.41	1380.58	0.00	0.00	0.00	81.46	94.60	1712.61	108.48	204.16	1723.03	-146.07	196.34	1711.86	-59.62	251.95	1769.88	55.02	1019.34	73.71	644.72	928.53	74.52	138.56
7.62000	93.84	231.15	41.53	51.53	221.84	48.09	-153.90	255.40	45.02	-145.22	263.02	88.02	150.65	22.57	54.62	117.30	35.95	63.18	-77.47	70.13	89.53	-70.88	65.04	133.10	-26.48	195.65	1380.11	0.00	0.00	0.00	87.00	94.49	1712.04	113.52	204.04	1722.55	-138.66	194.59	1712.55	-53.93	252.23	1769.71	55.78	1018.90	73.99	645.17	928.29	74.70	141.28
7.63000	92.98	231.84	41.68	52.18	221.74	49.73	-154.02	255.18	44.99	-145.49	263.08	88.05	177.26	22.85	56.93	139.43	35.95	63.50	-55.45	69.79	83.41	-50.58	65.42	126.86	-22.55	195.82	1379.56	0.00	0.00	0.00	91.03	94.40	1711.49	119.01	204.44	1721.98	-131.26	192.83	1713.25	-48.24	252.30	1769.49	55.43	1019.19	73.91	644.56	928.41	74.47	142.69
7.64000	92.40	231.73	42.11	51.60	222.83	50.35	-154.06	255.12	45.00	-145.77	263.15	88.06	193.85	23.07	57.37	161.71	36.53	64.41	-33.47	69.26	77.91	-30.22	65.62	121.26	-20.17	195.98	1379.13	0.00	0.00	0.00	96.94	94.42	1710.86	125.70	204.12	1721.38	-123.88	191.05	1713.96	-42.55	252.46	1769.18	54.83	1019.51	73.70	645.05	928.14	74.74	142.62
7.65000	91.38	231.50	44.15	52.73	223.34	51.28	-154.11	255.10	45.05	-146.08	263.06	88.04	213.64	24.07	59.25	185.36	37.34	65.89	-11.69	68.88	72.97	-9.94	65.51	116.41	-18.15	196.16	1378.58	0.00	0.00	0.00	103.26	94.50	1710.14	130.74	203.96	1720.74	-116.52	189.26	1714.66	-36.85	252.65	1768.81	55.85	1018.76	73.94	644.90	928.45	74.62	142.02
7.66000	90.53	232.45	44.90	53.09	224.33	51.83	-154.17	254.98	45.05	-146.34	263.29	88.13	237.82	24.95	62.35	209.09	38.60	67.62	9.87	68.13	68.81	10.12	65.30	112.01	-17.31	196.35	1378.31	0.00	0.00	0.00	108.26	94.43	1709.50	136.01	203.95	1720.04	-109.17	187.46	1715.38	-31.16	252.81	1768.38	55.03	1018.93	73.66	645.03	928.49	74.72	142.40
7.67000	96.20	233.25	46.94	52.19	224.63	51.73	-154.11	255.32	45.26	-146.68	263.19	88.11	260.09	27.43	65.30	228.90	40.06	69.21	31.37	67.81	65.12	30.47	65.17	108.35	-13.77	196.66	1377.49	0.00	0.00	0.00	113.23	94.14	1708.76	141.54	203.93	1719.19	-101.84	185.64	1716.09	-25.40	252.70	1767.94	53.83	1019.19	73.45	644.06	928.43	74.44	142.57
7.68000	90.93	233.65	45.22	52.97	225.04	51.93	-154.20	255.03	45.19	-146.95	263.28	88.18	282.00	29.68	68.12	246.48	41.31	70.41	52.78	67.37	62.08	50.68	64.15	105.58	-7.25	196.55	1377.01	0.00	0.00	0.00	119.76	93.97	1707.96	147.78	203.68	1718.35	-94.53	183.81	1716.82	-19.61	252.45	1767.50	54.95	1018.97	73.76	644.16	928.17	74.65	140.50
7.69000	93.66	234.19	46.30	54.38	225.17	52.31	-154.20	255.02	45.23	-147.18	263.26	88.21	301.47	31.87	71.30	266.54	43.56	72.85	73.55	66.46	59.80	70.18	63.88	103.06	-1.44	196.66	1376.46	0.00	0.00	0.00	125.13	93.65	1707.08	153.09	203.52	1717.53	-87.23	181.97	1717.54	-13.92	252.27	1766.97	55.47	1019.06	73.94	644.02	928.23	74.60	141.39
7.70000	94.77	233.76	46.32	55.56	224.94	52.24	-154.29	254.72	45.14	-147.30	263.33	88.30	321.50	35.04	74.78	286.45	45.71	75.72	93.48	65.40	58.12	88.95	63.47	101.18	4.10	196.59	1375.78	0.00	0.00	0.00	130.49	93.61	1706.23	159.95	203.42	1716.49	-79.95	180.11	1718.27	-8.18	252.02	1766.34	55.28	1018.75	74.16	644.77	928.13	74.69	141.18
7.71000	97.55	233.87	46.73	53.77	224.19	50.39	-154.19	255.09	45.35	-147.46	263.03	88.24	342.63	37.44	78.91	305.27	47.77	78.39	112.59	64.48	56.84	107.00	62.66	99.82	8.20	196.56	1375.39	0.00	0.00	0.00	134.81	93.52	1705.46	164.92	203.13	1715.70	-72.69	178.24	1719.01	-2.33	251.92	1765.66	54.34	1018.84	74.14	644.99	927.68	74.71	142.27
7.72000	99.45	233.82	46.95	53.07	223.81	49.94	-154.19	254.96	45.28	-147.50	262.98	88.33	359.77	39.76	82.02	324.02	49.69	81.40	130.78	63.51	56.08	124.17	61.93	98.90	14.07	196.64	1374.41	0.00	0.00	0.00	140.43	93.19	1704.47	169.54	202.80	1714.86	-65.44	176.36	1719.75	3.42	251.18	1765.01	54.43	1018.50	73.94	645.48	927.98	74.78	144.56
7.73000	93.97	233.78	44.74	52.94	223.96	49.64	-154.20	255.09	45.39	-147.47	263.14	88.51	376.73	42.37	85.91	341.70	52.16	84.66	148.09	62.94	55.67	140.53	61.24	98.49	18.31	196.51	1373.65	0.00	0.00	0.00	148.10	92.66	1703.23	175.38	202.76	1713.82	-58.21	174.46	1720.50	9.26	250.73	1764.31	54.10	1018.51	73.84	644.76	928.26	74.65	143.57
7.74000	95.02	233.26	43.26	51.68	223.64	49.29	-154.17	255.01	45.36	-147.53	262.88	88.49	393.86	45.51	90.19	358.54	54.40	88.05	164.61	62.50	55.67	156.19	60.79	98.44	23.72	196.25	1372.88	0.00	0.00	0.00	154.01	92.42	1702.25	181.26	202.29	1712.83	-51.00	172.55	1721.25	15.01	249.98	1763.60	54.10	1018.53	73.86	644.88	928.27	74.62	141.65
7.75000	94.27	233.47	42.82	52.30	223.27	49.16	-154.15	254.95	45.32	-147.52	262.64	88.50	407.68	48.34	93.52	373.86	56.90	91.51	180.26	62.47	55.92	170.85	61.56	98.27	28.16	196.27	1372.03	0.00	0.00	0.00	159.43	91.78	1701.12	187.71	201.87	1711.78	-43.80	170.62	1722.01	20.78	249.33	1762.88	55.31	1018.35	74.17	644.87	928.57	74.54	142.06
7.76000	93.07	232.82	42.04	52.04	222.99	49.04	-154.15	254.88	45.29	-147.49	262.40	88.52	420.98	51.24	97.48	388.15	59.67	94.87	194.82	62.75	56.36	184.58	61.46	98.69	35.65	195.82	1371.30	0.00	0.00	0.00	164.31	91.43	1700.23	193.29	201.67	1710.90	-36.63	168.68	1722.77	26.54	248.67	1762.14	54.42	1018.68	74.08	644.41	928.32	74.62	142.00
7.77000	95.25	232.92	42.86	51.07	223.15	48.46	-154.11	254.91	45.33	-147.32	262.56	88.73	434.76	54.28	101.30	400.93	62.61	98.01	208.10	63.30	56.89	197.22	61.97	99.16	40.59	195.57	1370.49	0.00	0.00	0.00	170.19	90.94	1699.21	198.56	201.12	1710.01	-29.46	166.73	1723.53	32.26	247.79	1761.44	55.06	1018.28	74.09	645.24	927.77	74.96	141.91
7.78000	95.53	232.68	42.17	51.60	223.00	48.46	-154.07	255.05	45.36	-147.24	262.26	88.72	446.09	57.73	104.75	411.81	65.36	100.91	220.10	64.21	57.32	208.60	63.14	99.27	44.63	195.13	1369.66	0.00	0.00	0.00	177.13	90.15	1697.95	204.05	200.19	1709.00	-22.32	164.76	1724.30	38.11	246.91	1760.75	54.75	1018.52	74.03	645.27	927.91	74.83	141.50
7.79000	92.80	232.31	41.35	51.85	223.14	48.22	-154.02	255.11	45.35	-147.05	262.16	88.83	456.99	60.72	108.19	422.59	68.01	103.75	230.78	65.19	57.68	218.76	63.99	99.58	51.21	194.73	1368.87	0.00	0.00	0.00	183.94	89.64	1696.75	210.68	199.33	1707.89	-15.20	162.78	1725.08	43.90	245.91	1760.03	54.41	1018.80	74.03	645.47	928.47	74.73	144.60
7.80000	92.94	232.40	41.10	51.13	223.11	47.81	-154.03	255.07	45.32	-146.88	262.09	88.99	465.24	63.49	110.07	431.32	70.49	105.53	240.12	66.70	57.59	227.76	64.96	99.70	55.27	194.32	1368.23	0.00	0.00	0.00	189.69	88.62	1695.59	217.53	198.93	1706.81	-8.09	160.79	1725.86	49.71	244.70	1759.41	55.22	1018.51	74.19	644.41	928.61	74.35	142.40
7.81000	93.67	231.83	40.90	51.45	223.01	47.82	-154.00	255.03	45.26	-146.62	261.99	89.14	472.98	66.41	111.68	439.14	73.31	106.94	248.98	68.34	57.19	235.54	66.57	99.31	62.16	193.95	1367.71	0.00	0.00	0.00	194.58	87.83	1694.62	223.21	198.43	1705.88	-1.00	158.78	1726.64	55.70	243.79	1758.79	54.87	1018.57	74.12	644.39	928.54	74.40	141.35
7.82000	93.55	232.33	40.42	51.76	222.89	47.40	-153.98	255.02	45.24	-146.43	261.63	89.16	479.24	68.87	112.02	444.96	75.15	106.07	255.22	69.32	57.09	242.26	68.00	99.00	66.73	193.26	1366.89	0.00	0.00	0.00	200.14	87.05	1693.61	228.16	197.68	1705.05	6.08	156.76	1727.43	61.61	242.65	1758.23	54.33	1018.56	73.92	644.73	927.97	74.79	144.44
7.83000	94.03	232.12	40.37	51.86	223.16	47.29	-153.98	255.00	45.19	-146.13	261.64	89.37	484.20	71.77	111.51	450.99	78.23	106.83	260.74	71.08	56.31	247.91	69.31	98.49	73.31	192.63	1366.44	0.00	0.00	0.00	208.16	86.28	1692.23	234.62	196.71	1703.92	13.13	154.72	1728.23	67.53	241.35	1757.71	55.63	1018.39	74.34	645.05	928.37	74.71	142.26
7.84000	95.70	231.67	40.20	51.80	223.03	47.24	-153.89	255.20	45.24	-145.78	261.55	89.58	489.45	75.00	110.73	456.58	81.10	106.02	265.18	72.49	55.49	252.51	70.71	97.69	79.35	192.02	1365.86	0.00	0.00	0.00	213.08	85.33	1691.29	239.13	195.97	1703.26	20.17	152.67	1729.03	73.44	239.82	1757.24	57.13	1018.15	74.71	645.94	928.28	74.92	141.59
7.85000	95.73	231.74	40.00	52.27	223.06	47.10	-153.85	255.10	45.17	-145.51	261.34	89.75	492.47	78.07	108.30	460.53	83.88	104.05	268.63	73.86	54.52	256.23	71.51	96.90	84.70	191.39	1365.17	0.00	0.00	0.00	219.74	84.06	1690.11	245.13	195.12	1702.30	27.18	150.61	1729.83	79.27	238.37	1756.81	53.95	1018.79	73.88	646.12	927.84	75.02	141.18
7.86000	93.72	231.93	39.34	51.91	222.70	46.78	-153.76	255.23	45.26	-145.18	261.20	89.98	496.60	81.07	105.28	462.77	86.50	101.21	273.43	76.10	53.80	259.01	73.16	95.89	90.32	190.49	1364.82	0.00	0.00	0.00	224.81	83.03	1689.16	250.17	194.40	1701.70	34.18	148.53	1730.64	85.13	236.92	1756.37	53.81	1018.71	73.86	645.20	928.29	74.71	140.27
7.87000	94.26	232.07	39.29	52.04	223.20	46.52	-153.75	255.17	45.22	-144.87	261.05	90.19	498.24	84.04	100.88	464.96	89.74	97.81	272.74	76.76	54.54	260.97	74.77	94.61	96.25	189.79	1364.18	0.00	0.00	0.00	230.23	81.94	1688.43	255.98	193.17	1701.25	41.17	146.44	1731.46	90.83	235.31	1755.94	53.72	1018.78	73.81	645.71	928.30	74.78	135.04
7.88000	93.27	231.95	38.45	52.60	222.82	46.69	-153.65	255.18	45.30	-144.57	260.84	90.41	499.34	87.43	96.80	464.94	92.37	93.25	273.19	77.88	55.32	262.23	75.92	93.30	102.33	188.67	1363.68	0.00	0.00	0.00	237.28	80.81	1687.56	262.46	191.51	1700.58	48.13	144.33	1732.28	96.48	233.65	1755.47	55.77	1018.48	74.38	644.90	928.61	74.59	132.45
7.89000	94.77	231.87	39.12	51.14	222.99	46.07	-153.59	254.96	45.32	-144.20	260.94	90.77	500.67	90.45	93.56	465.24	94.85	89.46	274.56	79.38	55.32	263.02	77.28	91.77	108.16	187.77	1363.29	0.00	0.00	0.00	242.84	79.38	1686.89	269.12	190.39	1699.99	55.07	142.21	1733.10	102.05	231.86	1754.98	54.03	1018.69	73.91	644.33	928.86	74.43	138.15
7.90000	93.54	231.95	38.04	51.59	223.34	46.00	-153.41	255.03	45.56	-143.80	260.97	91.10	500.61	92.57	90.01	467.74	96.82	86.97	276.23	80.37	54.32	264.29	78.17	90.40	114.31	186.89	1362.89	0.00	0.00	0.00	249.50	77.82	1686.11	275.14	189.05	1699.60	62.00	140.08	1733.93	107.66	230.32	1754.49	54.88	1018.46	74.12	644.69	928.62	74.54	133.32
7.91000	93.63	232.05	37.83	52.52	223.11	46.20	-153.24	254.87	45.84	-143.39	260.88	91.42	502.98	93.51	86.89	469.37	98.05	83.75	278.12	81.14	53.11	266.57	78.31	89.43	119.21	185.79	1362.29	0.00	0.00	0.00	254.24	76.64	1685.63	279.85	187.89	1699.41	68.91	137.93	1734.77	113.24	228.65	1753.99	54.91	1018.48	74.09	644.03	928.55	74.38	133.08
7.92000	92.15	232.15	36.97	51.64	223.35	45.71	-153.01	254.45	46.14	-142.94	260.77	91.83	506.07	93.90	82.14	470.27	97.93	79.88	279.87	80.86	51.82	269.61	78.56	88.43	126.79	184.53	1361.87	0.00	0.00	0.00	259.16	75.33	1685.47	284.68	186.49	1699.47	75.79	135.76	1735.61	118.89	226.93	1753.60	55.22	1018.58	74.22	644.52	928.25	74.70	128.03
7.93000	93.49	231.75	36.99	51.96	223.42	45.43	-152.69	254.18	46.75	-142.40	260.70	92.35	507.44	92.94	75.66	472.30	97.64	74.70	281.54	80.77	50.82	272.24	78.56	87.56	132.74	183.66	1361.47	0.00	0.00	0.00	266.04	73.59	1685.14	291.45	184.72	1699.29	82.66	133.58	1736.45	124.60	225.08	1753.27	53.98	1018.83	73.90	645.80	928.06	74.98	133.52
7.94000	93.41	231.98	36.51	51.39	223.39	45.08	-152.30	253.73	47.55	-141.80	260.75	93.13	508.63	91.57	69.33	473.41	96.59	69.23	282.36	80.24	50.51	274.31	78.26	86.85	139.34	182.35	1361.06	0.00	0.00	0.00	271.88	72.05	1684.86	297.08	183.47	1699.26	89.51	131.39	1737.30	130.38	222.92	1753.03	54.65	1018.41	73.98	645.07	928.11	74.74	135.75
7.95000	94.69	232.02	36.78	51.94	223.18	45.01	-151.83	253.22	48.59	-141.19	260.55	94.01	510.73	90.80	64.44	474.62	95.56	64.69	282.94	79.74	50.61	275.87	77.47	86.46	146.12	181.24	1360.78	0.00	0.00	0.00	278.84	70.38	1684.69	303.26	181.78	1699.36	96.34	129.19	1738.16	136.19	221.09	1752.75	55.74	1018.61	74.04	645.12	928.48	74.67	130.87
7.96000	94.69	231.88	36.28	53.04	223.65	45.06	-151.32	252.68	49.72	-140.49	260.50	95.12	511.16	89.93	60.10	474.70	94.80	61.18	283.26	79.07	50.99	277.01	76.98	85.93	152.27	179.94	1360.74	0.00	0.00	0.00	284.26	68.90	1684.49	308.00	180.30	1699.47	103.15	126.96	1739.02	142.06	219.22	1752.52	55.64	1018.83	73.95	645.15	928.42	74.73	136.26
7.97000	93.97	231.60	36.03	52.38	223.61	44.92	-150.71	252.50	51.11	-139.77	260.56	96.33	512.55	90.18	56.38	476.06	94.87	58.41	283.35	78.66	51.10	278.22	76.52	85.66	158.62	178.65	1360.65	0.00	0.00	0.00	289.97	67.24	1684.31	314.00	178.62	1699.50	109.95	124.73	1739.89	148.01	217.35	1752.33	55.58	1019.25	73.74	645.56	928.39	74.83	130.61
7.98000	94.31	232.26	35.75	53.02	223.36	45.01	-150.12	252.44	52.63	-138.97	260.75	97.76	513.23	89.66	53.06	477.00	94.37	56.12	283.67	78.52	50.81	279.39	76.55	85.16	165.57	177.52	1360.54	0.00	0.00	0.00	297.11	65.23	1684.14	321.91	176.55	1699.43	116.72	122.48	1740.76	153.95	215.24	1752.27	55.81	1018.83	73.98	645.31	928.27	74.72	132.30
7.99000	96.47	231.94	36.19	52.93	223.77	44.64	-149.58	252.35	54.19	-138.03	261.36	99.47	514.41	89.18	50.36	477.55	94.43	54.50	284.07	78.39	50.19	280.45	76.71	84.94	171.67	176.16	1360.82	0.00	0.00	0.00	303.80	63.63	1683.97	329.10	175.20	1699.43	123.47	120.21	1741.63	159.92	213.12	1752.32	55.23	1018.64	73.96	644.45	928.11	74.59	136.82
8.00000	95.07	232.01	35.80	53.46	224.18	44.56	-148.93	252.78	56.05	-137.08	261.99	101.33	517.00	89.52	48.77	478.87	94.16	53.43	284.12	77.94	49.80	281.60	76.31	85.16	176.64	174.97	1360.91	0.00	0.00	0.00	309.61	61.69	1683.76	334.14	173.33	1699.46	130.20	117.93	1742.51	165.97	211.13	1752.41	55.54	1018.78	74.04	644.53	928.12	74.69	133.23
8.01000	95.26	232.30	36.01	52.34	224.26	43.97	-148.25	253.16	58.02	-135.98	262.82	103.40	517.23	89.12	46.14	478.90	94.34	51.95	284.35	77.70	49.30	282.54	76.10	85.18	184.31	173.70	1361.04	0.00	0.00	0.00	314.62	60.07	1683.60	338.68	171.73	1699.52	136.92	115.64	1743.40	171.94	208.77	1752.65	55.76	1018.59	74.09	645.17	928.78	74.69	130.75
8.02000	94.72	232.09	35.88	51.79	224.48	43.67	-147.48	253.92	60.32	-134.73	263.79	105.67	518.93	88.46	44.42	481.14	93.90	51.43	284.71	77.70	48.99	283.41	76.13	85.15	191.78	172.38	1361.35	0.00	0.00	0.00	320.65	58.36	1683.52	344.59	169.91	1699.66	143.61	113.33	1744.29	178.07	206.88	1752.85	54.47	1018.84	73.71	645.04	928.75	74.64	136.09
8.03000	96.04	232.62	35.74	52.89	224.55	43.74	-146.64	254.63	62.82	-133.33	264.77	108.18	519.46	88.59	42.72	481.31	93.82	50.44	285.09	77.64	48.71	284.19	75.80	85.16	197.69	170.87	1361.76	0.00	0.00	0.00	328.87	56.37	1683.38	353.12	167.77	1699.78	150.28	111.00	1745.19	184.24	204.94	1753.18	54.83	1018.79	73.72	645.01	928.46	74.69	142.37
8.04000	93.42	232.28	35.25	52.40	224.72	43.30	-145.79	254.97	65.43	-131.73	265.79	110.96	519.43	88.93	41.21	482.23	93.85	49.68	285.36	77.66	48.58	284.75	76.58	84.85	204.76	169.48	1362.19	0.00	0.00	0.00	334.87	54.49	1683.40	358.76	166.12	1699.99	156.94	108.66	1746.09	190.42	202.84	1753.57	55.83	1019.07	73.93	645.45	927.99	74.93	139.20
8.05000	93.71	231.78	35.48	53.01	224.54	43.22	-144.62	255.69	68.59	-129.82	266.83	114.05	520.79	88.91	40.27	481.79	93.55	48.73	285.60	77.80	48.47	285.21	76.58	84.97	210.71	168.09	1362.84	0.00	0.00	0.00	340.70	52.86	1683.62	365.08	164.53	1700.24	163.57	106.31	1747.00	196.60	200.85	1754.05	55.68	1018.60	74.00	645.05	928.24	74.89	140.54
8.06000	96.69	232.65	35.95	53.76	224.86	43.23	-143.23	256.30	72.16	-127.56	268.12	117.57	520.79	88.54	39.39	482.44	93.94	48.44	285.82	77.81	48.44	285.47	76.77	84.95	220.10	166.50	1363.61	0.00	0.00	0.00	346.24	51.41	1683.81	370.06	162.98	1700.61	170.18	103.94	1747.91	202.70	198.38	1754.75	55.01	1018.92	73.81	645.35	927.97	75.02	135.10
8.07000	95.33	232.25	35.33	52.74	224.89	42.82	-141.62	256.75	76.00	-125.10	269.08	121.27	519.69	88.49	38.17	482.87	93.70	48.22	285.95	77.86	48.42	285.74	77.24	84.83	230.63	165.27	1364.48	0.00	0.00	0.00	352.53	49.66	1684.42	375.51	161.18	1701.46	176.26	101.89	1748.45	208.79	196.45	1755.47	56.22	1018.68	74.09	645.41	928.36	74.79	140.56
8.08000	95.35	231.63	35.35	53.29	225.03	43.00	-139.80	256.74	80.15	-122.17	270.17	125.38	520.57	88.53	38.04	483.15	93.31	47.45	286.04	78.15	48.29	285.97	77.34	84.84	241.13	164.12	1365.45	0.00	0.00	0.00	359.46	47.25	1685.14	382.43	159.27	1702.31	182.45	99.74	1749.23	214.80	194.36	1756.28	56.15	1018.69	74.11	645.37	927.96	74.88	140.41
8.09000	93.40	232.01	34.45	53.61	225.01	43.10	-137.49	257.10	84.78	-118.79	271.09	129.78	520.82	88.41	37.87	482.88	93.55	47.50	286.17	78.07	48.32	286.15	77.15	84.91	250.40	162.75	1366.52	0.00	0.00	0.00	366.21	45.76	1685.89	388.73	157.25	1703.24	188.69	97.33	1750.10	220.73	192.39	1757.14	54.65	1018.87	73.81	644.96	928.22	74.76	136.84
8.10000	96.34	232.14	35.09	54.23	225.29	43.65	-134.86	257.37	89.71	-114.91	272.43	134.62	521.70	88.34	37.76	482.78	93.36	47.01	286.20	78.12	48.25	286.17	77.50	84.79	257.28	160.86	1367.70	0.00	0.00	0.00	371.47	43.98	1686.92	396.02	155.74	1704.07	194.70	95.04	1751.02	226.59	190.50	1758.10	54.09	1019.13	73.49	645.22	928.23	74.91	130.40
8.11000	96.13	232.33	34.77	54.24	225.24	44.18	-131.82	257.99	95.11	-110.42	273.88	139.71	520.78	88.29	37.24	484.39	93.28	47.40	286.25	78.08	48.24	286.34	77.46	84.80	260.57	158.16	1368.98	0.00	0.00	0.00	377.15	42.50	1687.80	401.33	154.41	1704.96	200.64	93.00	1751.96	232.28	188.06	1759.14	56.31	1018.88	74.23	645.11	928.38	74.75	139.27
8.12000	95.42	232.28	34.43	54.24	225.15	44.77	-128.25	258.94	101.01	-105.34	275.53	145.11	521.75	88.02	37.30	483.26	92.87	46.79	286.26	78.11	48.19	286.36	77.00	84.97	258.17	155.26	1369.87	0.00	0.00	0.00	383.08	40.85	1689.06	405.90	152.86	1706.33	206.49	90.87	1752.99	237.87	186.12	1760.09	55.47	1018.81	74.04	644.90	928.41	74.68	135.98
8.13000	95.37	231.90	33.96	55.67	224.08	46.27	-124.25	259.75	107.06	-99.76	276.98	150.52	520.80	88.55	36.80	483.21	92.97	46.64	286.25	78.31	48.05	286.42	77.40	84.77	261.65	153.28	1370.93	0.00	0.00	0.00	389.64	38.79	1690.52	411.84	150.62	1707.97	212.29	89.03	1753.97	243.39	183.99	1761.14	54.53	1019.22	73.69	645.86	928.13	74.95	126.48
8.14000	97.67	232.44	34.36	56.15	223.20	47.20	-119.64	261.18	113.59	-93.56	278.67	156.16	521.58	88.39	36.96	483.24	92.60	46.36	286.30	78.17	48.06	286.37	77.25	84.73	266.95	151.55	1372.13	0.00	0.00	0.00	394.84	37.14	1691.91	417.87	149.22	1709.16	217.94	86.85	1754.85	248.77	181.89	1762.07	56.47	1018.56	74.54	645.35	928.24	74.89	140.37
8.15000	95.74	232.13	33.55	56.26	223.28	47.64	-114.45	263.19	120.52	-86.68	280.80	162.05	521.29	88.70	36.65	483.92	92.89	46.79	286.28	78.20	48.02	286.38	76.84	84.86	272.79	149.89	1373.15	0.00	0.00	0.00	402.28	35.57	1692.98	422.42	147.83	1710.50	223.49	84.53	1755.75	254.00	179.77	1762.99	55.22	1018.70	74.32	645.25	928.43	74.68	140.46
8.16000	97.29	232.11	33.70	56.83	223.23	48.03	-108.95	265.23	127.80	-79.23	283.30	168.30	520.52	88.40	36.40	482.59	92.74	46.36	286.27	78.18	47.96	286.38	77.19	84.52	278.19	147.79	1374.31	0.00	0.00	0.00	407.72	34.25	1694.09	426.71	146.41	1711.68	229.02	82.32	1756.52	259.30	177.77	1763.83	55.58	1018.51	74.35	644.85	928.42	74.55	129.95
8.17000	98.52	232.63	33.40	57.56	223.56	48.21	-103.17	267.32	135.42	-71.32	286.04	174.92	521.07	88.24	36.34	484.13	92.34	46.50	286.26	78.16	47.92	286.33	76.71	84.61	283.57	145.75	1375.42	0.00	0.00	0.00	412.87	32.90	1695.24	431.92	144.77	1712.92	234.48	80.22	1757.17	264.50	175.66	1764.66	55.44	1018.57	74.33	644.22	928.29	74.59	132.91
8.18000	98.33	232.47	32.79	60.06	223.94	49.26	-96.83	270.19	143.83	-63.17	288.20	181.73	521.51	88.35	36.64	483.27	92.79	46.54	286.23	78.08	47.95	286.27	76.69	84.52	288.94	143.79	1376.49	0.00	0.00	0.00	418.99	31.20	1696.63	438.70	142.98	1714.41	239.85	78.46	1757.74	269.75	173.80	1765.31	54.81	1018.54	74.15	645.12	928.28	74.87	134.16
8.19000	99.91	233.06	32.64	61.52	224.48	50.07	-90.09	272.50	152.38	-54.46	290.47	188.84	520.40	88.47	36.14	482.51	92.46	45.93	286.28	78.11	47.90	286.13	76.86	84.28	294.29	141.89	1377.52	0.00	0.00	0.00	425.68	29.73	1697.57	443.94	141.53	1715.54	245.27	76.45	1758.17	274.89	171.93	1765.87	55.24	1018.50	74.17	645.00	928.09	74.83	135.79
8.20000	100.50	233.35	31.72	65.22	225.46	51.99	-82.61	274.91	161.32	-44.98	292.79	196.20	521.66	88.50	36.50	482.59	92.99	46.12	286.29	78.04	47.91	286.18	76.88	84.21	299.63	140.06	1378.50	0.00	0.00	0.00	431.19	28.31	1698.45	449.54	140.01	1716.65	250.70	74.64	1758.50	280.10	170.26	1766.31	53.39	1018.88	73.72	644.86	927.96	74.83	137.55
8.21000	102.78	233.40	31.20	69.29	226.58	54.38	-74.27	278.20	170.97	-35.03	294.53	203.57	520.93	88.49	36.28	482.85	92.58	45.88	286.29	77.97	47.91	286.30	76.56	84.30	304.96	138.30	1379.44	0.00	0.00	0.00	436.21	27.11	1699.21	454.74	138.56	1717.54	256.07	72.90	1758.71	285.33	168.25	1766.68	53.77	1018.71	73.83	644.94	928.02	74.81	134.62
8.22000	105.71	233.67	31.05	74.07	227.73	57.07	-65.35	281.34	180.55	-24.72	296.08	210.89	521.13	88.37	36.13	482.59	92.71	45.81	286.31	77.92	47.92	286.29	76.40	84.34	310.27	136.61	1380.34	0.00	0.00	0.00	441.37	25.81	1699.63	459.99	137.30	1717.99	261.54	71.18	1758.82	290.55	166.66	1766.90	54.94	1018.43	74.10	645.50	928.24	74.88	131.13
8.23000	109.78	234.01	30.63	80.04	226.99	58.33	-55.99	284.32	189.95	-14.22	297.21	217.98	521.57	88.47	36.37	482.75	93.59	46.51	286.37	77.81	47.96	286.24	76.38	84.31	315.57	134.98	1381.20	0.00	0.00	0.00	447.26	24.02	1700.22	465.49	135.95	1718.65	267.09	69.42	1758.95	295.81	165.08	1767.09	54.54	1018.61	74.01	645.17	928.32	74.73	133.12
8.24000	113.46	234.20	30.53	85.52	228.21	60.55	-46.01	287.24	199.14	-3.55	298.44	224.96	520.34	88.87	35.89	482.51	93.40	46.24	286.35	77.99	47.88	286.25	76.35	84.31	320.86	133.41	1382.02	0.00	0.00	0.00	453.73	22.89	1700.39	471.15	134.85	1718.90	272.60	67.87	1759.02	301.12	163.53	1767.24	53.68	1018.70	73.83	645.30	928.24	74.75	134.30
8.25000	117.25	235.35	30.67	91.39	229.36	62.84	-35.84	289.45	207.55	7.01	298.92	231.29	522.18	88.56	36.66	482.69	93.12	46.19	286.38	78.00	47.84	286.22	76.57	84.17	326.13	131.91	1382.80	0.00	0.00	0.00	458.95	21.78	1700.56	476.95	133.46	1719.18	278.12	66.73	1759.17	306.48	162.27	1767.34	54.59	1018.49	74.01	645.88	928.11	75.04	132.62
8.26000	122.08	237.06	31.88	97.95	230.92	65.36	-25.58	290.44	214.06	17.73	299.83	237.41	520.48	88.61	36.23	482.04	93.63	46.26	290.88	74.65	49.48	286.15	76.73	84.10	331.39	130.46	1383.54	0.00	0.00	0.00	464.34	20.84	1700.56	481.93	132.29	1719.31	283.71	65.23	1759.24	311.83	160.89	1767.45	54.71	1018.69	74.10	645.42	927.84	74.99	132.72
8.27000	131.41	239.62	36.00	108.25	232.30	70.03	-15.22	290.86	219.30	28.38	300.30	242.56	520.79	88.63	36.09	482.24	92.85	46.00	286.94	77.71	47.97	286.23	76.52	84.18	336.63	129.09	1384.25	0.00	0.00	0.00	469.70	19.88	1700.38	487.15	131.47	1719.11	289.42	63.74	1759.38	317.22	159.18	1767.65	53.22	1018.69	73.65	644.62	928.22	74.55	137.96
8.28000	144.32	242.08	40.55	119.36	234.68	74.14	-4.57	291.36	223.78	39.32	300.60	246.92	521.09	88.64	36.38	483.08	92.75	46.11	286.46	78.03	47.79	286.26	76.27	84.34	341.87	127.77	1384.92	0.00	0.00	0.00	475.80	18.65	1700.31	493.48	130.71	1718.98	295.08	62.28	1759.55	322.59	157.70	1767.85	54.30	1018.52	73.99	645.10	927.92	74.86	140.55
8.29000	158.07	245.71	43.75	132.56	237.36	77.45	6.78	291.36	226.92	50.77	300.92	250.46	521.08	88.47	36.27	482.18	93.01	45.96	286.49	77.98	47.86	286.12	76.04	84.52	347.09	126.51	1385.55	0.00	0.00	0.00	480.39	17.71	1700.21	499.01	129.74	1718.73	300.66	61.20	1759.86	328.03	156.70	1768.04	52.67	1018.92	73.51	645.35	927.71	74.98	135.26
8.30000	171.08	248.87	45.93	144.18	240.07	79.30	19.01	291.44	229.20	62.73	300.88	252.95	520.65	88.40	36.24	483.04	92.49	46.20	286.54	77.72	47.95	286.18	76.25	84.53	352.30	125.31	1386.15	0.00	0.00	0.00	486.53	17.05	1699.94	502.92	128.74	1718.56	306.30	60.08	1760.22	333.41	155.50	1768.27	54.28	1018.63	73.92	645.28	927.74	74.95	134.09
8.31000	184.35	252.83	47.40	159.67	242.59	81.21	31.88	291.43	230.49	75.39	300.69	254.38	520.85	88.75	36.24	482.88	93.26	46.37	288.11	75.75	48.90	286.13	76.34	84.58	357.50	124.17	1386.71	0.00	0.00	0.00	491.47	16.49	1699.76	507.53	128.01	1718.39	311.94	58.79	1760.62	338.65	154.25	1768.62	54.60	1018.54	74.14	644.38	928.11	74.61	133.93
8.32000	201.22	255.30	49.05	174.25	245.21	81.43	45.20	291.39	230.79	88.72	300.45	254.79	521.24	88.89	36.24	482.65	92.82	46.17	286.75	77.78	47.96	286.11	76.49	84.56	362.68	123.09	1387.24	0.00	0.00	0.00	496.38	15.97	1699.74	513.01	127.74	1718.24	317.33	57.86	1761.15	343.86	153.11	1769.02	53.99	1018.76	73.98	644.72	928.33	74.61	136.53
8.33000	216.59	258.98	49.24	189.59	247.35	81.31	58.99	291.48	230.13	102.47	300.43	254.39	521.45	88.26	36.45	482.18	91.79	46.30	286.57	77.69	48.00	285.99	76.76	84.53	367.86	122.07	1387.73	0.00	0.00	0.00	502.17	15.14	1699.65	518.44	127.42	1718.02	322.76	56.63	1761.68	348.98	151.87	1769.46	54.27	1018.75	74.05	645.25	927.97	74.85	134.79
8.34000	233.93	261.21	49.47	206.20	249.36	80.97	73.39	291.36	228.35	116.60	300.32	253.08	521.32	88.76	36.37	482.89	91.81	46.49	286.54	78.00	47.90	285.93	76.83	84.60	373.02	121.10	1388.19	0.00	0.00	0.00	507.35	14.67	1699.81	524.40	126.95	1717.89	328.02	55.49	1762.16	353.98	151.42	1769.76	54.77	1018.58	73.95	645.09	928.11	74.70	136.17
8.35000	251.55	264.57	50.65	223.81	251.00	80.00	88.36	291.39	225.66	130.91	300.01	250.86	521.44	88.37	36.11	482.26	91.56	46.29	286.56	78.02	47.88	285.94	76.74	84.79	378.18	120.18	1388.62	0.00	0.00	0.00	512.45	13.93	1700.03	528.58	126.14	1718.13	333.17	54.59	1762.66	358.91	150.37	1770.14	55.13	1018.49	74.14	645.05	928.07	74.71	141.72
8.36000	269.65	266.23	49.99	239.55	252.51	78.79	103.62	291.36	221.95	145.64	299.67	247.85	520.57	88.20	35.95	483.03	91.46	46.54	286.55	81.46	46.35	285.94	76.90	84.81	383.32	119.33	1389.02	0.00	0.00	0.00	516.80	13.37	1700.19	532.95	125.62	1718.17	338.24	53.53	1763.07	363.79	149.41	1770.49	55.18	1018.56	74.24	645.10	928.13	74.76	133.38
8.37000	291.91	267.56	50.05	260.43	253.17	77.86	119.40	291.12	217.19	160.71	299.57	244.20	521.56	87.99	36.16	482.41	91.53	46.24	286.52	78.38	47.78	285.90	77.07	84.76	388.45	118.52	1389.39	0.00	0.00	0.00	521.41	12.86	1700.63	537.82	125.22	1718.45	343.26	52.58	1763.40	368.58	148.71	1770.76	54.46	1018.64	73.99	644.70	927.84	74.77	133.81
8.38000	309.98	268.34	48.71	279.01	253.74	76.05	135.48	290.99	211.66	176.00	299.40	239.83	520.41	88.20	35.86	483.30	91.52	46.44	286.57	78.02	47.93	285.84	76.87	84.94	393.57	117.77	1389.73	0.00	0.00	0.00	527.22	12.33	1701.27	544.03	124.69	1718.83	348.16	51.46	1763.68	373.33	148.04	1770.98	55.05	1017.98	74.04	645.11	928.17	74.79	134.09
8.39000	331.84	267.62	47.54	300.95	253.64	74.72	152.19	290.90	205.33	191.71	298.80	234.63	520.98	88.05	35.79	481.63	91.66	45.80	286.60	77.97	47.96	285.85	77.07	84.96	398.68	117.07	1390.04	0.00	0.00	0.00	532.03	11.65	1701.74	547.97	124.17	1719.38	352.97	50.67	1763.95	378.01	147.11	1771.20	55.61	1017.60	74.17	644.65	928.02	74.73	131.17
8.40000	355.39	266.75	46.77	322.95	253.61	73.36	169.31	290.22	197.93	207.93	298.25	228.85	522.07	88.06	36.12	482.44	91.56	46.00	286.60	78.13	47.93	285.72	77.25	84.97	403.79	116.42	1390.32	0.00	0.00	0.00	536.59	10.97	1702.21	552.89	123.51	1719.73	357.75	50.04	1764.13	382.67	146.15	1771.37	54.46	1018.00	73.98	644.66	928.17	74.75	133.02
8.41000	378.23	264.37	43.77	346.37	252.93	70.34	186.96	289.22	189.83	224.94	297.53	222.37	521.28	88.01	35.75	482.28	91.46	45.93	286.62	78.21	47.92	285.78	77.38	85.06	408.88	115.82	1390.57	0.00	0.00	0.00	540.58	10.54	1702.74	557.04	123.07	1720.11	362.46	49.34	1764.30	387.39	145.38	1771.48	55.15	1018.23	74.07	643.71	928.72	74.25	133.06
8.42000	400.60	263.11	43.84	369.48	252.10	68.18	205.35	288.29	181.20	242.35	296.79	215.47	521.77	87.92	35.81	482.28	91.70	45.91	286.64	78.19	47.95	285.81	77.25	85.16	413.96	115.28	1390.80	0.00	0.00	0.00	545.57	10.12	1703.10	561.66	122.56	1720.39	367.18	48.83	1764.40	392.06	144.64	1771.51	54.50	1019.11	73.65	644.47	928.47	74.69	135.24
8.43000	425.71	260.32	41.99	392.39	250.82	66.02	224.61	287.24	172.15	260.10	295.91	208.16	521.83	88.02	36.00	483.48	91.67	46.25	286.66	78.12	48.01	285.83	77.67	85.07	419.03	114.78	1390.99	0.00	0.00	0.00	552.16	9.43	1703.38	567.15	121.81	1720.75	371.91	48.13	1764.42	396.72	144.18	1771.47	55.09	1019.17	73.75	644.25	928.08	74.63	136.21
8.44000	450.72	258.77	41.34	416.61	249.15	64.15	244.35	285.32	162.49	278.26	294.41	200.31	521.02	88.07	35.75	481.63	91.71	45.70	286.67	78.15	48.01	285.73	77.43	85.27	424.10	114.33	1391.17	0.00	0.00	0.00	556.87	8.84	1703.57	571.81	121.21	1720.85	376.64	47.40	1764.41	401.43	143.74	1771.39	54.28	1019.08	73.54	644.26	928.72	74.53	133.25
8.45000	476.16	256.41	40.98	440.43	247.23	62.28	264.53	284.10	153.10	296.71	292.81	192.28	521.73	88.01	36.18	482.12	91.83	45.96	286.69	78.26	47.97	285.71	77.76	85.20	429.16	113.92	1391.32	0.00	0.00	0.00	561.74	8.27	1703.74	576.73	120.63	1720.92	381.36	46.96	1764.41	406.17	143.06	1771.28	54.74	1019.24	73.54	644.79	928.37	74.68	136.43
8.46000	501.23	253.55	40.88	464.73	244.97	60.62	285.08	281.49	143.25	315.62	291.15	184.23	522.04	87.71	36.53	482.22	91.82	46.08	286.69	78.42	47.93	285.71	77.64	85.32	434.20	113.57	1391.44	0.00	0.00	0.00	566.97	7.70	1703.72	581.65	119.85	1720.79	386.18	46.31	1764.35	410.96	142.34	1771.14	54.59	1019.30	73.47	644.74	928.05	74.80	136.70
8.47000	526.29	250.63	40.31	487.97	242.50	58.84	305.99	279.11	133.68	334.90	289.26	176.19	520.15	87.80	36.06	481.53	91.88	45.72	286.72	78.19	48.08	285.75	77.69	85.41	439.24	113.25	1391.54	0.00	0.00	0.00	572.05	7.10	1703.67	586.58	119.59	1720.61	391.01	45.83	1764.24	415.75	141.72	1770.98	55.08	1019.41	73.70	644.99	927.59	74.94	137.60
8.48000	553.03	247.81	40.94	512.68	239.68	57.85	327.24	276.57	124.31	354.91	286.90	168.09	520.38	87.76	36.40	482.15	91.90	46.20	286.74	78.15	48.13	285.67	77.38	85.71	444.28	112.99	1391.62	0.00	0.00	0.00	577.05	6.68	1703.51	590.61	118.79	1720.43	395.86	45.32	1764.09	420.64	141.29	1770.72	55.89	1019.29	73.84	645.10	927.57	75.07	133.59
8.49000	577.36	245.32	41.39	537.62	237.07	57.02	349.18	273.41	115.16	375.20	283.89	159.95	522.30	87.46	37.37	482.39	91.77	46.35	286.78	78.40	48.08	285.67	77.38	85.77	449.30	112.77	1391.68	0.00	0.00	0.00	581.87	5.88	1703.18	595.03	118.35	1720.11	400.86	44.76	1763.90	425.63	140.85	1770.41	55.86	1018.96	73.85	644.42	928.22	74.70	131.32
8.50000	602.46	243.14	42.03	560.55	234.33	55.99	371.49	270.80	106.68	395.59	281.07	152.27	519.47	87.00	38.86	481.82	91.51	46.47	286.81	78.30	48.19	285.66	77.89	85.69	454.32	112.59	1391.72	0.00	0.00	0.00	586.94	5.25	1702.83	599.82	117.84	1719.62	405.87	44.14	1763.65	430.54	140.51	1770.12	55.16	1019.23	73.77	644.25	928.33	74.50	134.16
8.51000	627.11	241.20	43.07	585.42	231.72	55.68	393.84	267.56	98.40	416.09	278.01	144.85	518.01	86.96	39.05	481.96	91.24	46.56	286.82	78.32	48.24	285.64	78.09	85.84	459.33	112.45	1391.73	0.00	0.00	0.00	590.67	4.70	1702.41	604.96	117.73	1719.19	410.87	43.72	1763.38	435.52	140.09	1769.75	55.18	1018.43	73.98	645.16	927.92	74.80	134.60
8.52000	652.49	237.63	44.45	608.93	228.61	55.31	416.16	264.57	90.82	436.75	274.77	137.80	518.64	86.41	39.71	482.23	90.87	46.90	286.88	78.29	48.32	285.62	78.41	85.80	464.33	112.35	1391.72	0.00	0.00	0.00	596.16	4.30	1701.85	611.21	117.38	1718.47	415.94	43.44	1763.08	440.59	139.52	1769.34	54.75	1018.96	73.74	644.94	927.95	74.83	133.11
8.53000	675.00	234.35	46.03	634.29	225.02	54.70	438.59	261.70	83.94	457.51	271.22	131.16	520.35	86.01	40.63	482.39	90.60	46.97	286.90	78.38	48.37	285.71	78.05	86.08	469.32	112.30	1391.70	0.00	0.00	0.00	601.37	3.78	1701.30	615.28	116.88	1717.94	421.06	43.06	1762.70	445.58	139.31	1768.90	54.34	1019.38	73.56	643.76	928.53	74.39	136.40
8.54000	700.37	230.99	48.27	658.38	221.87	55.85	461.12	258.75	77.55	478.68	268.24	125.35	521.31	86.08	40.78	482.32	90.40	46.79	286.96	78.63	48.37	285.64	78.23	86.16	474.31	112.29	1391.66	0.00	0.00	0.00	605.48	3.47	1700.72	621.06	116.34	1717.31	426.22	42.48	1762.25	450.61	138.63	1768.46	54.79	1019.27	73.62	644.37	928.48	74.57	134.52
8.55000	724.17	227.84	50.80	681.29	219.01	57.46	484.08	256.11	71.92	499.89	265.15	120.13	521.02	85.77	40.72	484.18	90.18	47.48	286.96	78.88	48.35	285.75	78.22	86.36	479.29	112.31	1391.60	0.00	0.00	0.00	610.42	3.10	1700.11	626.73	116.09	1716.60	431.35	42.23	1761.76	455.69	138.32	1767.93	55.99	1019.07	73.95	644.50	928.02	74.71	125.99
8.56000	746.44	223.65	53.52	704.37	215.25	58.45	506.87	253.30	67.03	520.70	261.92	115.48	521.69	85.92	40.57	484.50	89.96	47.46	287.05	79.06	48.45	285.71	78.70	86.39	484.27	112.38	1391.52	0.00	0.00	0.00	616.06	2.83	1699.32	630.94	116.11	1715.88	436.53	41.93	1761.24	460.75	138.01	1767.36	54.83	1019.12	73.72	643.81	928.64	74.99	131.36
8.57000	769.15	220.07	56.19	727.53	211.54	60.25	529.00	250.75	63.01	541.04	258.91	111.69	520.28	86.03	39.43	483.53	90.09	46.91	287.14	79.02	48.59	285.73	78.65	86.64	489.24	112.48	1391.42	0.00	0.00	0.00	620.49	2.72	1698.68	635.40	115.97	1715.22	441.68	41.56	1760.62	465.88	137.92	1766.75	54.42	1019.05	73.55	643.90	928.82	75.04	139.33
8.58000	791.89	216.37	59.29	749.44	208.85	62.66	550.39	247.78	59.66	560.84	255.88	108.58	522.77	85.86	39.84	485.42	89.89	47.38	287.18	79.14	48.68	285.81	78.60	86.81	494.20	112.61	1391.31	0.00	0.00	0.00	626.40	2.64	1697.86	641.92	115.66	1714.35	446.79	41.37	1760.00	470.99	137.47	1766.16	55.38	1019.10	73.71	644.04	928.89	75.04	138.53
8.59000	812.83	213.90	62.93	770.45	205.64	64.80	571.07	244.95	57.08	579.89	252.86	106.14	522.83	86.98	37.42	484.14	89.94	46.91	287.24	79.25	48.82	285.91	78.70	86.96	499.16	112.79	1391.19	0.00	0.00	0.00	630.85	2.17	1696.98	647.15	115.45	1713.58	451.93	41.17	1759.33	476.07	137.33	1765.50	55.55	1019.32	73.72	643.77	928.89	74.98	141.30
8.60000	832.51	211.47	66.11	790.25	203.20	67.22	590.88	242.06	55.14	598.41	249.92	104.38	523.96	87.38	37.45	485.08	89.88	47.18	287.29	79.55	48.84	285.90	79.23	86.97	504.12	113.00	1391.05	0.00	0.00	0.00	636.01	2.11	1696.22	651.16	115.43	1712.87	457.00	41.05	1758.61	481.23	137.25	1764.77	55.60	1018.96	73.83	643.31	929.04	74.94	141.79
8.61000	850.62	209.48	69.31	809.12	201.39	69.63	609.99	238.95	53.66	616.15	247.09	103.19	523.91	87.06	36.91	482.41	89.84	46.27	287.40	79.55	49.00	285.93	79.38	87.09	509.06	113.24	1390.90	0.00	0.00	0.00	641.55	2.09	1695.37	656.14	115.44	1712.02	462.05	40.92	1757.83	486.32	137.45	1764.02	55.21	1018.91	73.80	643.66	929.05	75.05	144.75
8.62000	869.24	208.35	73.73	827.00	199.30	72.99	628.15	235.83	52.76	632.95	244.09	102.46	523.17	86.86	36.73	483.30	89.92	46.53	287.43	79.79	49.08	286.03	79.23	87.36	514.01	113.52	1390.73	0.00	0.00	0.00	645.92	2.14	1694.58	661.08	115.35	1711.23	467.03	40.87	1757.03	491.47	137.25	1763.33	54.91	1019.09	73.61	643.57	929.01	75.06	142.13
8.63000	885.70	207.26	78.41	844.66	198.61	77.20	644.81	232.81	52.56	648.28	241.11	102.22	522.35	86.82	36.05	483.50	89.87	46.51	287.52	79.58	49.40	286.20	78.97	87.76	518.95	113.83	1390.55	0.00	0.00	0.00	651.16	2.24	1693.68	665.48	115.27	1710.53	471.98	40.93	1756.23	496.48	137.51	1762.53	55.24	1019.20	73.84	644.19	929.01	75.27	143.61
8.64000	901.04	207.02	84.08	859.26	197.77	81.60	660.07	229.48	52.60	662.23	237.78	102.27	522.62	86.98	36.07	482.45	89.96	46.14	287.61	79.91	49.50	286.30	79.40	87.81	523.88	114.17	1390.36	0.00	0.00	0.00	656.17	2.34	1692.76	670.43	116.01	1709.67	476.88	41.14	1755.42	501.55	137.61	1761.77	54.46	1019.15	73.62	643.98	929.11	75.23	142.95
8.65000	914.54	207.27	89.82	873.87	197.43	86.48	674.03	226.19	52.94	674.87	234.46	102.54	523.09	87.13	36.45	481.74	89.95	45.75	287.71	79.96	49.81	286.51	79.52	88.15	528.81	114.54	1390.16	0.00	0.00	0.00	661.12	2.45	1691.87	675.33	116.08	1708.77	481.72	41.78	1754.66	506.57	137.87	1760.97	53.71	1019.34	73.43	643.65	929.12	75.08	142.12
8.66000	926.42	207.45	95.28	886.10	197.20	91.34	686.59	222.61	53.21	686.17	231.01	102.76	522.23	87.02	36.17	481.14	89.81	45.66	287.82	80.37	49.99	286.75	79.46	88.54	533.74	114.95	1389.95	0.00	0.00	0.00	665.15	2.70	1691.08	680.74	116.27	1707.79	486.55	42.25	1753.88	511.46	138.43	1760.13	55.35	1019.24	73.78	643.47	929.05	75.06	142.75
8.67000	935.32	208.36	99.49	898.02	196.83	95.94	697.87	218.98	53.29	696.25	227.96	103.00	520.95	86.99	35.68	481.04	90.02	45.43	287.94	80.35	50.37	286.86	79.39	89.02	538.66	115.38	1389.74	0.00	0.00	0.00	670.16	3.00	1690.24	685.91	116.49	1706.98	491.38	42.63	1753.10	516.39	139.14	1759.29	55.56	1018.90	73.90	643.39	928.92	74.96	144.79
8.68000	947.62	209.11	105.08	909.06	196.95	100.12	707.80	215.64	53.25	705.24	224.74	102.93	521.51	87.12	35.88	480.86	89.95	45.38	288.07	80.46	50.74	287.14	79.73	89.28	543.58	115.84	1389.51	0.00	0.00	0.00	675.27	3.46	1689.35	690.75	116.82	1706.10	496.06	43.19	1752.36	521.27	139.53	1758.54	54.79	1018.92	73.65	643.05	929.01	74.83	143.58
8.69000	956.09	209.44	108.25	917.18	197.12	100.72	716.42	212.20	52.87	713.13	221.56	102.61	520.91	87.27	35.53	480.49	89.74	45.25	288.17	80.47	51.17	287.37	79.36	90.03	548.49	116.33	1389.27	0.00	0.00	0.00	679.79	3.76	1688.57	695.96	117.47	1705.11	500.76	44.13	1751.70	526.12	140.09	1757.86	55.47	1019.12	73.86	642.88	929.10	74.84	142.74
8.70000	963.43	210.15	110.40	924.28	196.52	102.09	723.78	209.00	52.29	719.88	218.78	102.13	520.29	86.96	35.37	480.24	89.79	45.09	288.29	80.74	51.54	287.60	79.52	90.51	553.41	116.85	1389.03	0.00	0.00	0.00	684.04	4.28	1687.88	700.49	117.83	1704.27	505.33	44.86	1751.06	530.88	140.90	1757.19	54.63	1019.24	73.66	643.97	928.82	75.11	144.84
8.71000	967.55	209.32	110.64	930.08	195.42	102.52	729.80	205.82	51.33	725.62	216.05	101.34	520.34	86.89	35.33	485.46	88.25	45.91	288.43	80.35	52.21	287.96	79.04	91.18	558.32	117.39	1388.78	0.00	0.00	0.00	688.69	4.87	1687.16	704.64	118.45	1703.65	509.95	45.61	1750.48	535.61	141.81	1756.52	55.94	1019.58	73.72	643.67	929.00	75.05	146.00
8.72000	973.23	208.19	110.19	934.70	194.24	101.99	734.51	203.13	50.29	730.31	213.54	100.29	520.67	86.88	35.26	484.31	89.56	46.39	288.51	80.41	52.69	288.26	78.73	91.99	563.22	117.96	1388.52	0.00	0.00	0.00	693.32	5.48	1686.63	708.70	119.27	1702.99	514.44	46.78	1750.02	540.26	143.12	1755.84	55.87	1019.22	73.91	643.69	928.82	75.02	140.74
8.73000	975.58	205.40	108.14	938.28	192.23	100.46	738.02	200.67	48.98	733.94	211.10	98.92	520.55	86.79	35.25	483.88	89.65	46.16	288.62	80.14	53.34	288.62	78.93	92.51	568.13	118.56	1388.26	0.00	0.00	0.00	698.00	6.28	1686.17	713.11	119.82	1702.57	518.89	47.89	1749.58	544.86	143.89	1755.36	54.93	1019.08	73.69	643.88	928.82	75.09	140.10
8.74000	979.71	203.14	105.32	940.94	189.45	97.61	740.56	198.15	47.59	736.61	209.05	97.39	520.25	86.52	35.14	483.87	89.65	46.12	288.76	80.09	53.94	288.99	78.53	93.27	573.03	119.17	1388.00	0.00	0.00	0.00	701.94	7.17	1685.93	718.94	120.73	1701.94	523.25	49.32	1749.21	549.43	145.54	1754.78	54.82	1018.85	73.73	643.81	928.76	75.07	141.73
8.75000	981.33	199.04	101.35	940.84	185.91	95.60	742.33	196.02	48.26	738.47	206.99	96.04	521.07	86.72	35.37	483.46	89.47	45.94	288.87	79.90	54.67	289.33	78.30	94.07	577.93	119.81	1387.73	0.00	0.00	0.00	705.94	8.23	1685.87	722.24	121.53	1701.65	527.53	50.70	1748.87	553.90	146.85	1754.25	54.78	1019.07	73.70	643.32	929.00	74.97	141.31
8.76000	982.44	194.89	96.51	942.82	181.55	91.30	743.07	194.25	48.95	739.56	205.48	94.65	520.30	86.69	35.20	483.34	89.43	45.82	289.02	79.63	55.53	289.72	78.10	94.93	582.83	120.48	1387.46	0.00	0.00	0.00	710.18	8.93	1685.83	726.74	122.37	1701.52	531.83	52.32	1748.53	558.29	148.40	1753.74	54.66	1019.22	73.68	643.24	929.05	74.98	140.68
8.77000	982.12	189.39	91.65	944.18	177.13	87.35	744.14	192.42	49.52	740.59	203.74	93.05	520.10	86.42	35.13	482.92	89.44	45.59	289.20	79.57	56.36	290.17	77.85	95.85	587.73	121.16	1387.18	0.00	0.00	0.00	713.77	9.90	1686.10	731.58	123.30	1701.56	536.04	54.14	1748.33	562.73	149.81	1753.35	56.06	1018.78	74.14	643.43	929.06	75.07	144.52
8.78000	984.55	185.27	88.46	945.30	173.39	83.74	745.77	190.97	49.13	742.06	202.53	91.87	521.68	86.72	35.83	483.98	89.20	45.97	289.36	79.32	57.35	290.66	77.42	96.95	592.62	121.87	1386.91	0.00	0.00	0.00	718.79	11.11	1686.27	734.90	124.32	1701.76	540.29	55.51	1748.09	567.08	151.39	1752.98	56.74	1018.56	74.28	643.15	928.93	74.86	144.16
8.79000	987.42	181.87	84.91	947.31	170.50	80.97	747.79	190.34	48.59	744.94	201.73	91.04	522.50	87.03	35.95	484.14	88.87	45.87	289.59	79.06	58.50	291.22	77.13	98.11	597.52	122.59	1386.63	0.00	0.00	0.00	722.91	12.21	1686.87	739.69	125.81	1701.90	544.51	57.07	1747.96	571.46	153.15	1752.64	56.25	1018.53	74.14	643.56	928.39	74.64	144.06
8.80000	989.59	178.75	80.29	949.00	168.23	77.36	749.94	190.41	48.26	748.60	201.54	90.54	522.58	86.33	36.04	484.22	88.88	45.87	289.84	78.90	59.73	291.78	77.01	99.28	602.41	123.34	1386.35	0.00	0.00	0.00	727.19	13.43	1687.48	744.95	126.99	1702.25	548.75	58.92	1747.97	575.94	154.70	1752.49	55.67	1018.93	73.90	644.09	928.20	74.64	143.78
8.81000	993.09	177.27	75.16	951.23	166.12	73.04	751.82	190.19	47.84	752.02	201.31	89.86	521.74	86.41	35.58	483.92	88.81	45.70	290.11	78.46	61.21	292.54	76.72	100.70	607.30	124.10	1386.08	0.00	0.00	0.00	730.98	14.60	1688.30	749.01	128.15	1702.83	553.06	60.78	1748.07	580.38	156.34	1752.52	55.52	1019.10	73.82	643.98	928.45	74.49	140.29
8.82000	993.85	176.47	68.94	953.24	165.83	68.71	753.09	190.34	47.74	754.49	201.31	89.29	522.44	86.69	35.72	484.32	88.71	45.80	290.45	78.27	62.66	293.29	76.14	102.52	612.20	124.88	1385.80	0.00	0.00	0.00	736.29	15.95	1689.06	753.80	129.26	1703.58	557.40	62.86	1748.31	584.86	158.19	1752.54	55.75	1018.67	73.95	644.89	927.99	74.86	139.53
8.83000	996.33	176.00	64.28	954.12	166.29	64.36	753.99	190.53	47.69	756.26	201.46	88.72	521.29	86.55	35.58	484.65	88.42	45.80	290.79	78.23	64.14	294.14	76.02	104.19	617.09	125.67	1385.53	0.00	0.00	0.00	740.97	17.36	1689.96	759.76	130.90	1704.05	561.83	64.42	1748.58	589.50	160.10	1752.67	55.69	1018.75	73.96	644.89	928.04	74.81	143.60
8.84000	996.84	177.71	60.03	955.36	166.75	60.99	754.49	190.92	47.72	757.70	201.52	88.14	521.88	86.30	35.59	484.58	88.58	45.61	291.20	77.80	65.91	295.10	75.77	106.09	621.98	126.49	1385.26	0.00	0.00	0.00	745.31	18.91	1691.10	762.76	132.14	1705.08	566.31	66.51	1749.05	594.21	161.74	1752.97	55.72	1018.96	73.91	644.78	928.39	74.67	146.69
8.85000	997.34	179.20	56.43	957.13	167.99	58.81	754.81	191.41	47.70	758.94	201.87	87.82	521.83	86.81	35.36	484.64	88.53	45.46	291.64	77.59	67.69	296.26	74.96	108.34	626.88	127.31	1384.99	0.00	0.00	0.00	749.65	20.12	1692.25	767.31	133.41	1706.03	570.83	68.58	1749.66	598.90	163.64	1753.32	56.27	1018.69	74.11	644.64	928.13	74.84	141.71
8.86000	998.36	179.84	53.81	957.54	168.63	56.27	755.01	191.87	47.56	760.05	202.09	87.49	520.79	86.09	35.04	483.99	88.11	45.34	292.25	77.23	69.79	297.46	74.31	110.70	631.77	128.16	1384.73	0.00	0.00	0.00	754.28	21.40	1693.49	771.78	135.19	1706.97	575.43	70.56	1750.41	603.61	165.89	1753.83	55.23	1018.84	73.83	644.85	928.15	74.76	141.46
8.87000	998.64	179.92	51.04	958.31	169.11	54.50	755.16	192.30	47.32	761.01	202.31	87.36	522.33	86.30	35.47	484.84	88.26	45.40	292.96	76.49	72.16	298.90	73.87	113.12	636.66	129.01	1384.47	0.00	0.00	0.00	759.26	23.02	1694.78	777.44	136.66	1707.93	580.11	72.63	1751.33	608.44	167.65	1754.49	56.11	1019.20	73.93	644.75	928.25	74.73	142.62
8.88000	998.89	179.51	48.68	959.00	168.10	52.71	755.35	192.46	47.02	761.86	202.51	87.34	522.36	86.41	35.45	484.49	88.23	45.06	293.74	76.09	74.56	300.52	72.94	115.79	641.56	129.88	1384.22	0.00	0.00	0.00	763.46	24.53	1696.25	781.82	138.07	1709.08	584.76	74.59	1752.36	613.33	169.48	1755.26	54.68	1019.23	73.65	644.26	928.25	74.71	143.57
8.89000	1000.35	178.96	47.18	959.55	166.92	51.49	755.49	192.45	46.72	762.68	202.16	87.25	522.40	86.49	35.36	484.59	87.98	45.01	294.80	75.25	77.38	302.34	72.11	118.67	646.46	130.76	1383.97	0.00	0.00	0.00	767.65	26.18	1697.83	786.65	139.64	1710.34	589.43	76.46	1753.40	618.14	171.67	1755.99	55.04	1019.01	73.73	644.86	928.31	74.73	141.51
8.90000	1000.81	178.36	45.38	958.31	166.85	51.37	755.62	192.44	46.46	763.48	202.13	87.38	521.90	86.27	35.51	484.75	88.14	44.76	296.46	74.86	81.57	304.46	71.58	122.14	651.35	131.65	1383.74	0.00	0.00	0.00	772.82	27.62	1699.40	791.75	141.18	1711.56	594.09	78.42	1754.48	622.96	173.76	1756.78	55.63	1019.08	73.90	644.33	928.00	74.66	144.83
8.91000	1000.90	178.24	44.06	958.97	166.82	50.73	755.72	192.76	46.32	764.17	201.94	87.37	522.36	86.52	35.82	484.66	87.92	44.70	729.27	32.25	1533.61	502.26	98.88	755.00	656.25	132.55	1383.50	0.00	0.00	0.00	776.95	28.92	1700.84	795.43	142.48	1712.75	598.79	80.51	1755.56	627.72	175.66	1757.59	55.12	1019.10	73.74	644.64	928.17	74.63	145.08
8.92000	1000.94	178.15	42.37	961.02	165.75	48.19	755.93	192.73	45.94	764.88	201.91	87.35	523.29	86.34	35.82	484.93	87.73	44.69	348.89	69.16	253.38	335.77	73.07	214.52	661.16	133.46	1383.28	0.00	0.00	0.00	781.74	30.60	1702.48	799.73	143.92	1714.15	603.44	82.26	1756.55	632.50	177.35	1758.38	54.99	1019.22	73.75	643.47	928.72	74.90	140.38
8.93000	1001.31	178.04	40.95	961.44	165.71	47.69	756.15	192.70	45.71	765.63	201.54	87.22	522.16	86.11	35.26	484.81	87.47	44.44	301.19	73.25	90.11	311.77	67.93	132.00	666.06	134.38	1383.07	0.00	0.00	0.00	787.60	32.69	1704.41	805.94	145.66	1715.80	608.10	84.03	1757.45	637.18	179.25	1759.08	54.68	1019.04	73.65	644.01	928.75	75.15	140.61
8.94000	1002.71	178.55	40.11	961.36	165.96	46.83	756.34	192.98	45.61	766.23	201.55	87.25	522.55	86.20	35.48	485.43	87.56	44.61	303.36	72.53	93.93	314.72	67.24	135.54	670.96	135.30	1382.86	0.00	0.00	0.00	793.02	34.55	1706.00	811.07	147.36	1717.09	612.69	85.39	1758.20	641.84	181.17	1759.69	54.67	1018.97	73.67	644.23	928.76	75.22	141.23
8.95000	1002.76	177.86	39.07	961.50	166.49	46.57	756.55	192.91	45.44	766.65	201.40	87.18	522.72	86.10	35.61	484.14	87.86	43.96	306.27	71.81	99.48	318.41	65.25	140.70	675.87	136.24	1382.67	0.00	0.00	0.00	797.90	36.12	1707.51	815.13	149.00	1718.41	617.26	87.12	1758.95	646.50	182.77	1760.26	54.91	1018.90	73.64	644.46	928.73	75.34	141.97
8.96000	1003.26	178.33	38.05	962.02	166.72	46.20	756.71	192.96	45.36	767.07	201.08	87.01	521.51	86.27	35.11	485.74	88.22	44.83	746.35	38.64	1543.30	543.25	101.62	836.26	680.78	137.17	1382.48	0.00	0.00	0.00	802.15	37.54	1708.79	819.39	150.31	1719.54	621.92	89.15	1759.61	651.19	184.50	1760.75	55.67	1019.02	73.75	643.56	928.77	74.92	143.00
8.97000	1002.07	178.56	36.76	962.24	166.73	45.95	756.86	192.95	45.28	767.25	200.92	86.89	522.38	85.95	35.57	485.73	88.47	45.34	362.24	67.37	272.78	356.82	67.49	243.87	685.70	138.12	1382.31	0.00	0.00	0.00	807.37	38.78	1709.73	824.43	151.48	1720.48	626.61	90.65	1760.14	655.91	186.28	1761.17	55.40	1018.86	73.84	643.63	928.85	74.93	142.81
8.98000	1003.94	178.68	37.03	962.41	166.35	45.28	756.93	192.97	45.23	767.32	200.87	86.82	521.07	86.01	35.01	488.29	88.64	46.67	315.46	71.00	111.76	331.32	60.35	154.40	690.61	139.07	1382.16	0.00	0.00	0.00	814.44	40.34	1710.94	830.11	152.85	1721.67	631.32	92.17	1760.59	660.75	187.91	1761.52	54.13	1019.09	73.53	643.67	928.80	74.98	143.91
8.99000	1003.58	178.39	36.85	962.65	166.83	45.30	757.04	192.91	45.14	767.42	200.80	86.70	522.03	85.85	35.58	484.86	90.70	44.96	319.49	70.62	116.90	336.61	59.29	159.24	695.54	140.02	1382.01	0.00	0.00	0.00	819.32	41.50	1711.79	835.16	154.49	1722.42	636.07	93.79	1760.88	665.60	189.60	1761.82	54.45	1019.54	73.39	643.21	928.91	74.81	144.54
9.00000	1004.16	178.80	36.68	962.09	167.23	44.91	757.11	192.93	45.10	767.60	200.73	86.59	522.23	86.09	35.45	485.55	91.49	45.80	323.91	70.71	122.06	342.32	58.09	164.16	700.46	140.98	1381.88	0.00	0.00	0.00	824.61	43.04	1712.39	839.82	155.85	1723.01	640.79	95.47	1761.05	670.43	191.11	1762.00	56.05	1018.95	73.90	643.19	928.88	74.86	141.67
9.01000	1003.91	178.69	36.40	962.02	167.03	44.76	757.11	193.06	45.16	767.67	200.90	86.58	521.17	85.71	34.93	486.87	91.31	48.02	328.64	70.20	127.66	348.22	56.77	169.10	705.39	141.94	1381.76	0.00	0.00	0.00	829.41	44.14	1712.94	844.04	156.43	1723.69	645.49	97.39	1761.18	675.31	192.91	1762.08	54.48	1019.42	73.52	643.82	928.76	75.08	144.71
9.02000	1003.87	179.03	36.17	961.69	167.11	44.59	757.20	192.84	45.03	767.73	200.92	86.50	522.81	85.78	34.96	486.98	90.04	48.80	333.57	69.52	133.53	354.30	55.87	174.05	710.32	142.89	1381.66	0.00	0.00	0.00	833.39	45.44	1713.21	849.02	157.62	1723.99	650.19	99.15	1761.16	680.24	194.31	1762.07	54.59	1019.68	73.42	644.07	928.86	75.11	142.42
9.03000	1004.15	179.36	35.87	962.09	167.19	44.48	757.23	192.94	45.04	767.83	200.92	86.35	522.96	85.37	34.88	488.24	89.70	49.33	338.65	68.30	139.81	360.39	54.46	179.24	715.26	143.85	1381.58	0.00	0.00	0.00	839.44	46.45	1713.29	853.78	158.74	1724.06	654.91	100.79	1761.04	685.15	195.91	1761.94	56.01	1019.12	73.87	643.61	928.91	74.98	139.34
9.04000	1004.25	178.63	35.88	962.17	167.50	44.58	757.29	192.88	44.94	767.94	200.97	86.25	525.00	84.81	34.95	489.76	89.28	49.94	343.96	66.28	146.65	366.74	53.01	184.71	720.20	144.81	1381.51	0.00	0.00	0.00	844.87	48.28	1712.54	859.01	159.70	1724.09	659.53	102.35	1760.86	690.15	197.45	1761.76	55.96	1019.09	73.90	643.14	929.02	74.86	140.33
9.05000	1004.02	178.54	35.98	962.69	167.63	44.74	757.32	192.97	44.96	768.06	200.92	86.11	526.61	84.54	34.71	491.79	89.17	50.71	349.26	64.54	153.46	373.21	51.73	190.25	725.14	145.77	1381.46	0.00	0.00	0.00	849.44	49.44	1712.27	864.51	160.60	1723.88	664.15	103.92	1760.67	695.07	199.11	1761.53	54.91	1018.80	73.61	643.62	928.91	74.96	141.04
9.06000	1004.26	179.07	36.01	963.03	167.06	45.00	757.32	193.14	45.01	768.14	201.02	86.01	528.30	83.82	34.07	494.60	88.15	52.29	354.82	62.83	160.40	379.81	49.79	196.18	730.09	146.73	1381.42	0.00	0.00	0.00	853.86	50.48	1712.07	868.44	161.43	1723.73	668.74	105.54	1760.43	700.07	200.36	1761.28	54.86	1019.55	73.49	643.88	928.91	75.20	142.93
9.07000	1004.09	179.26	35.75	963.06	167.21	44.67	757.35	193.19	45.03	768.20	201.23	86.06	532.66	83.10	34.67	499.15	87.18	54.43	360.50	61.61	167.10	386.48	48.56	202.19	735.29	147.65	1381.41	0.00	0.00	0.00	858.30	51.62	1711.82	872.84	162.31	1723.52	673.42	106.98	1760.19	705.02	201.78	1760.98	55.14	1019.71	73.50	643.78	928.96	75.18	141.70
9.08000	1003.99	178.79	35.77	962.73	167.08	44.77	757.41	192.95	44.85	768.24	201.47	86.04	535.59	81.48	34.30	503.61	85.42	56.41	366.35	60.57	173.76	393.38	47.32	208.42	739.88	148.47	1381.25	0.00	0.00	0.00	862.66	52.54	1711.54	877.97	163.14	1723.06	678.05	108.37	1759.93	709.95	203.38	1760.67	55.23	1019.57	73.61	643.77	928.97	75.09	140.44
9.09000	1005.12	179.36	35.96	962.81	167.26	44.47	757.41	193.07	44.87	768.32	201.40	85.95	537.47	80.12	33.73	508.58	83.53	58.46	372.39	59.34	180.55	400.50	46.23	214.62	744.92	149.33	1381.17	0.00	0.00	0.00	866.96	53.38	1711.19	882.72	164.12	1722.65	682.65	110.26	1759.79	714.80	204.75	1760.37	55.22	1019.13	73.78	644.54	928.72	75.33	142.09
9.10000	1004.92	179.56	35.89	962.18	167.25	44.50	757.43	192.95	44.80	768.41	201.47	85.98	540.75	78.11	33.59	512.22	81.17	59.85	378.53	58.33	186.95	407.79	44.99	220.71	749.22	150.15	1381.08	0.00	0.00	0.00	871.23	54.40	1710.78	887.63	164.81	1722.18	687.15	111.81	1759.62	719.64	206.32	1760.08	55.36	1019.09	73.82	644.46	928.75	75.23	140.00
9.11000	1004.35	178.83	35.55	962.69	167.67	44.51	757.43	193.08	44.78	768.41	201.77	86.08	543.25	76.17	32.81	518.15	78.97	61.64	384.90	57.19	193.20	415.32	44.21	226.27	753.78	151.03	1381.07	0.00	0.00	0.00	875.44	55.38	1710.44	892.19	165.82	1721.57	691.55	113.00	1759.51	724.43	207.46	1759.91	55.04	1019.35	73.67	643.45	929.03	75.02	139.63
9.12000	1005.70	178.87	36.14	962.55	167.58	44.50	757.42	193.22	44.79	768.41	201.80	86.08	546.92	73.84	33.37	523.35	76.56	63.21	391.77	55.77	199.15	423.17	43.47	231.35	757.60	151.89	1381.13	0.00	0.00	0.00	879.44	55.97	1710.01	896.97	166.77	1721.07	696.00	114.43	1759.51	729.08	209.03	1759.70	55.96	1018.85	74.14	642.08	929.33	74.71	143.46
9.13000	1004.12	179.48	35.57	962.86	167.40	44.71	757.44	193.05	44.70	768.44	201.89	86.11	554.80	69.88	37.00	529.66	73.24	66.58	399.59	55.19	203.69	430.97	42.77	235.82	762.12	152.74	1381.14	0.00	0.00	0.00	883.51	56.91	1709.64	900.68	167.80	1720.56	700.38	115.99	1759.66	733.64	210.35	1759.62	55.72	1018.48	74.12	644.00	928.82	75.13	143.00
9.14000	1003.29	179.71	35.39	962.77	167.50	44.51	757.40	193.34	44.80	768.45	201.88	86.18	562.20	65.42	40.40	537.31	69.47	69.96	407.50	55.08	206.94	438.95	42.16	239.57	765.41	153.61	1381.33	0.00	0.00	0.00	887.41	58.00	1709.30	904.74	168.45	1720.02	704.58	117.08	1759.81	738.13	211.51	1759.65	55.06	1018.96	73.76	645.02	928.78	75.51	141.23
9.15000	1004.83	179.24	35.76	962.32	167.47	44.59	757.42	193.31	44.75	768.46	201.87	86.20	572.14	59.95	43.55	546.48	64.82	72.76	415.70	54.62	209.40	447.50	41.64	242.47	768.45	154.57	1381.55	0.00	0.00	0.00	891.15	58.96	1709.00	908.13	169.48	1719.67	708.76	118.69	1760.19	742.44	212.75	1759.80	54.78	1018.94	73.69	643.80	928.90	75.12	143.81
9.16000	1004.22	180.08	35.75	962.44	167.46	44.51	757.45	193.26	44.70	768.42	201.99	86.32	582.23	54.03	45.44	556.56	59.94	74.71	423.79	54.05	211.76	456.58	41.17	244.27	771.91	155.61	1381.96	0.00	0.00	0.00	894.83	59.52	1709.07	911.75	170.30	1719.21	712.80	119.78	1760.56	746.70	213.98	1760.06	55.65	1019.09	73.88	643.35	928.87	74.89	144.92
9.17000	1003.93	179.30	35.47	962.40	167.59	44.56	757.42	193.37	44.74	768.37	201.99	86.39	594.08	47.95	47.00	567.41	54.50	76.06	434.14	52.66	211.59	466.15	40.23	245.18	775.51	156.52	1382.32	0.00	0.00	0.00	897.39	59.97	1709.48	915.37	171.32	1718.99	716.65	120.89	1761.08	750.66	215.34	1760.36	54.93	1019.89	73.59	643.79	928.88	75.05	141.56
9.18000	1005.26	179.59	35.99	962.77	167.76	44.82	757.43	193.44	44.74	768.34	201.92	86.49	604.66	42.03	47.49	579.34	49.22	76.65	445.46	51.26	211.39	476.10	40.05	244.64	779.21	157.37	1382.87	0.00	0.00	0.00	899.15	60.63	1709.59	919.28	172.52	1718.83	720.41	122.15	1761.66	754.53	216.40	1760.81	55.60	1019.64	73.81	643.90	928.89	75.08	140.66
9.19000	1003.94	179.55	35.24	962.24	167.76	44.72	757.45	193.38	44.74	768.29	201.78	86.56	617.37	35.72	47.96	591.33	43.25	76.70	456.12	49.80	209.84	486.12	38.72	243.60	782.82	158.44	1383.44	0.00	0.00	0.00	902.58	61.89	1709.80	922.27	173.56	1718.85	723.89	123.35	1762.21	758.17	217.63	1761.26	55.43	1019.14	73.80	644.45	928.88	75.39	142.75
9.20000	1003.95	179.30	35.64	962.34	167.87	44.68	757.49	193.28	44.69	768.20	201.88	86.72	631.34	29.09	47.91	604.80	37.54	76.53	467.16	48.11	207.25	496.40	37.74	241.34	786.61	159.27	1384.13	0.00	0.00	0.00	905.49	62.68	1710.00	925.95	174.53	1719.02	727.19	124.70	1762.84	761.59	218.85	1761.72	53.87	1019.33	73.38	643.91	928.93	75.15	144.50
9.21000	1003.27	179.53	35.41	962.31	167.58	44.69	757.47	193.19	44.66	768.12	201.76	86.78	644.98	22.45	47.75	619.15	31.71	76.04	477.27	46.69	204.68	506.86	36.02	238.36	789.14	160.35	1384.77	0.00	0.00	0.00	907.76	63.71	1710.23	928.97	175.15	1719.17	730.28	125.72	1763.37	764.79	219.93	1762.20	54.06	1019.41	73.43	642.75	929.12	74.83	144.06
9.22000	1003.65	179.69	35.59	962.83	167.87	44.89	757.43	193.28	44.73	768.03	201.49	86.78	660.26	16.28	47.52	632.93	25.95	74.94	488.94	44.35	199.27	517.67	34.03	234.53	792.80	161.35	1385.28	0.00	0.00	0.00	910.41	64.72	1710.75	931.92	175.85	1719.71	733.25	126.82	1763.82	767.88	221.04	1762.69	54.06	1019.39	73.65	642.75	929.08	74.79	140.72
9.23000	1004.86	180.27	35.82	962.75	168.04	44.68	757.43	193.18	44.69	767.93	201.38	86.82	676.02	10.57	47.19	648.57	20.48	73.84	502.11	41.41	193.42	528.74	31.82	229.78	796.02	162.39	1385.89	0.00	0.00	0.00	914.17	65.68	1711.37	935.68	176.93	1720.40	736.01	128.03	1764.26	770.75	222.51	1763.06	55.54	1019.37	73.88	644.00	928.80	75.17	145.45
9.24000	1004.02	179.64	35.62	963.60	167.95	45.39	757.42	193.25	44.73	767.75	201.40	86.91	692.41	5.06	46.37	665.18	15.83	71.94	514.74	38.75	186.96	540.35	29.46	224.20	798.52	163.40	1386.33	0.00	0.00	0.00	917.40	66.57	1711.97	938.29	178.09	1720.99	738.75	129.46	1764.62	773.48	223.83	1763.38	55.54	1018.73	73.99	644.02	928.89	75.24	143.75
9.25000	1004.41	179.92	35.96	962.16	168.07	44.67	757.42	193.04	44.66	767.60	201.29	86.88	709.76	-0.12	45.36	681.43	11.32	69.78	527.90	35.27	180.02	552.36	26.75	217.88	802.46	164.52	1386.70	0.00	0.00	0.00	921.89	68.53	1711.78	941.22	179.13	1721.57	741.32	130.74	1764.92	776.20	224.79	1763.75	55.38	1019.14	73.81	644.27	928.02	75.00	145.98
9.26000	1005.22	179.55	36.16	962.34	168.16	44.74	757.41	193.10	44.71	767.39	201.26	86.99	726.94	-4.41	43.56	697.40	7.10	66.83	540.05	33.10	172.84	564.88	24.30	210.63	805.35	165.67	1387.00	0.00	0.00	0.00	924.82	69.60	1712.09	943.57	179.85	1722.23	743.75	131.93	1765.10	778.76	226.10	1763.98	55.21	1019.17	73.76	644.59	927.22	74.99	143.81
9.27000	1003.98	179.75	36.14	962.36	168.00	44.56	757.32	193.29	44.78	767.20	201.27	87.03	744.53	-9.21	42.94	715.53	2.84	64.07	554.34	31.30	162.74	577.95	21.39	202.89	808.01	166.77	1387.19	0.00	0.00	0.00	926.79	70.43	1712.81	945.80	180.71	1722.95	746.18	133.29	1765.25	781.24	227.47	1764.13	54.94	1019.63	73.57	645.47	927.81	75.07	144.05
9.28000	1005.59	179.84	36.34	962.42	168.29	44.58	757.34	193.16	44.78	767.03	201.22	87.06	762.68	-13.71	40.96	733.15	-0.97	60.58	570.48	28.92	151.73	591.41	18.30	194.43	810.46	167.68	1387.30	0.00	0.00	0.00	929.69	71.67	1713.51	948.89	182.08	1723.72	748.56	134.61	1765.35	783.67	228.71	1764.24	54.85	1019.51	73.50	645.29	928.16	74.96	144.34
9.29000	1007.00	179.73	36.56	961.92	168.12	44.08	757.30	193.18	44.80	766.89	201.01	87.04	781.97	-17.81	39.03	751.67	-4.45	56.91	585.73	25.55	141.76	605.44	14.64	185.70	813.24	168.54	1387.40	0.00	0.00	0.00	932.25	73.01	1714.02	950.72	183.08	1724.20	750.92	135.94	1765.35	786.09	229.84	1764.30	55.06	1018.81	73.77	645.39	928.01	75.08	143.93
9.30000	1007.66	179.83	37.15	962.37	168.13	44.28	757.30	193.19	44.82	766.69	200.98	87.05	801.32	-21.85	37.14	769.59	-8.25	53.34	601.48	21.22	132.04	619.57	12.27	175.95	816.88	169.35	1387.50	0.00	0.00	0.00	934.73	74.11	1714.43	953.21	184.03	1724.70	753.31	137.26	1765.34	788.49	231.37	1764.23	55.09	1019.21	73.67	645.76	927.93	75.08	143.16
9.31000	1006.68	179.35	36.64	962.12	168.23	44.07	757.28	193.18	44.84	766.52	200.97	87.09	822.62	-26.13	36.19	789.59	-11.92	50.53	615.91	16.45	123.11	634.15	10.38	165.73	819.58	170.16	1387.47	0.00	0.00	0.00	936.86	75.12	1714.76	955.69	185.00	1725.08	755.70	138.53	1765.25	790.97	232.51	1764.13	55.37	1019.10	73.70	645.14	927.88	74.84	143.07
9.32000	1005.69	179.59	35.75	963.49	168.30	44.58	757.29	193.25	44.87	766.34	200.94	87.11	840.53	-30.49	35.79	809.06	-15.84	48.97	632.02	11.11	114.27	649.12	7.88	156.00	821.72	170.96	1387.41	0.00	0.00	0.00	939.23	76.17	1714.86	958.39	186.18	1725.08	758.13	139.77	1765.09	793.42	233.63	1764.01	55.14	1019.05	73.75	644.97	928.27	74.64	141.79
9.33000	1004.87	179.49	35.89	963.22	168.04	44.43	757.29	193.11	44.84	766.16	200.86	87.14	863.88	-33.99	37.28	827.79	-19.35	47.46	650.23	5.85	104.21	664.10	4.14	147.30	823.92	171.81	1387.35	0.00	0.00	0.00	942.20	77.43	1715.05	961.21	187.44	1725.10	760.51	140.85	1764.94	795.82	234.90	1763.82	55.88	1018.94	73.94	645.67	927.71	75.12	142.61
9.34000	1004.36	179.69	35.59	962.73	167.68	44.67	757.31	193.09	44.82	765.99	200.95	87.16	883.11	-36.63	35.63	848.24	-22.81	46.96	667.23	2.05	95.33	679.28	0.24	139.21	826.35	172.56	1387.18	0.00	0.00	0.00	944.72	78.62	1715.07	963.21	188.68	1725.02	762.96	142.13	1764.79	798.30	236.08	1763.57	55.67	1018.90	73.86	645.14	927.55	75.06	143.10
9.35000	1004.58	179.58	35.95	962.41	168.07	44.37	757.33	193.15	44.83	765.83	200.97	87.23	903.81	-39.04	36.63	868.10	-25.62	46.82	684.16	-2.53	87.53	694.37	-4.89	132.02	828.98	173.21	1387.06	0.00	0.00	0.00	947.32	79.99	1715.01	965.71	189.65	1724.97	765.43	143.35	1764.59	800.74	237.30	1763.32	54.80	1018.97	73.76	644.82	927.80	74.91	143.15
9.36000	1004.46	179.39	35.68	962.98	167.66	44.30	757.33	193.04	44.80	765.75	200.92	87.23	923.53	-40.89	37.56	887.00	-28.08	46.93	699.83	-6.83	80.32	709.63	-9.43	125.27	831.41	173.85	1387.01	0.00	0.00	0.00	949.47	80.88	1714.93	968.10	190.70	1724.81	767.93	144.52	1764.45	803.19	238.51	1763.01	55.49	1019.01	73.84	644.51	927.92	74.73	146.14
9.37000	1005.09	179.45	35.74	963.01	168.26	44.57	757.32	192.99	44.76	765.62	201.02	87.29	943.14	-41.81	39.15	906.33	-29.45	47.43	715.95	-10.78	74.53	724.88	-13.51	118.97	834.05	174.43	1386.75	0.00	0.00	0.00	951.78	81.80	1714.66	970.72	192.02	1724.36	770.38	145.24	1764.26	805.59	239.80	1762.69	55.82	1019.21	73.83	644.93	927.98	74.80	142.45
9.38000	1005.21	179.90	36.29	963.00	168.01	44.71	757.29	193.12	44.85	765.49	201.22	87.40	961.03	-41.17	40.76	924.02	-29.37	47.98	734.23	-14.96	67.85	739.89	-17.02	113.32	836.27	174.98	1386.64	0.00	0.00	0.00	954.76	83.22	1714.37	973.56	193.40	1723.91	772.96	146.78	1764.21	808.07	240.71	1762.42	56.72	1019.11	74.12	645.38	927.76	74.94	142.24
9.39000	1005.25	179.73	36.16	962.69	168.44	44.38	757.29	192.97	44.78	765.41	201.03	87.36	978.59	-39.38	42.95	941.49	-28.83	48.82	750.34	-18.17	62.39	754.36	-20.25	108.36	838.38	175.50	1386.61	0.00	0.00	0.00	957.20	84.42	1714.13	975.81	194.86	1723.50	775.49	147.93	1764.12	810.40	241.95	1762.09	55.57	1019.04	73.92	645.63	927.71	75.21	145.88
9.40000	1004.13	179.86	35.81	962.58	168.10	44.51	757.32	193.00	44.79	765.28	201.07	87.41	995.06	-37.19	45.31	959.43	-28.20	48.44	765.81	-21.08	57.60	768.19	-23.44	104.12	841.29	175.93	1386.47	0.00	0.00	0.00	959.86	86.19	1713.91	978.04	196.08	1722.94	777.97	148.73	1764.03	812.70	243.10	1761.79	55.55	1018.77	73.98	644.80	927.87	74.88	143.93
9.41000	1003.98	179.55	35.48	962.94	168.18	44.74	757.30	192.85	44.73	765.18	201.06	87.43	1010.22	-34.82	47.38	973.06	-25.65	51.54	780.00	-23.70	53.02	781.63	-26.62	100.57	842.60	176.45	1386.36	0.00	0.00	0.00	962.04	87.27	1713.64	979.78	197.13	1722.49	780.40	149.54	1763.99	815.04	243.89	1761.59	55.18	1018.62	73.86	644.94	927.58	75.02	143.58
9.42000	1002.97	180.63	35.07	962.89	168.11	44.68	757.30	193.04	44.80	765.14	200.92	87.43	1024.58	-33.04	49.43	987.52	-24.52	52.71	792.70	-25.64	50.60	794.47	-29.26	97.66	845.32	177.00	1386.28	0.00	0.00	0.00	964.32	88.16	1713.36	981.73	198.30	1722.04	782.81	150.53	1764.02	817.29	244.73	1761.39	54.70	1018.83	73.77	645.75	927.96	75.16	142.81
9.43000	1004.02	179.85	35.97	962.25	168.20	44.49	757.31	193.02	44.78	765.07	201.06	87.52	1038.25	-31.12	51.63	1000.74	-23.53	54.38	807.34	-27.82	48.06	806.45	-31.19	95.31	846.65	177.48	1386.26	0.00	0.00	0.00	967.29	89.87	1713.16	984.80	199.92	1721.44	785.18	151.42	1764.00	819.36	245.76	1761.17	54.98	1019.33	73.56	645.31	927.82	75.06	142.55
9.44000	1003.47	180.39	35.61	962.20	167.96	44.36	757.27	193.13	44.83	765.02	201.06	87.58	1049.82	-29.60	53.82	1011.75	-22.79	55.49	819.15	-29.73	46.75	817.48	-32.48	93.47	849.67	178.02	1386.20	0.00	0.00	0.00	969.49	90.39	1712.88	986.19	201.09	1721.10	787.47	151.99	1764.05	821.36	246.74	1760.99	54.75	1019.42	73.52	645.23	927.90	75.03	141.13
9.45000	1005.80	180.44	36.21	962.20	168.29	44.33	757.27	193.20	44.84	765.00	201.04	87.59	1060.93	-28.41	55.83	1022.18	-22.04	56.92	829.84	-31.43	45.96	827.73	-33.89	92.24	849.93	178.59	1386.18	0.00	0.00	0.00	969.85	90.78	1713.85	988.62	202.22	1720.75	789.73	152.63	1764.10	823.32	247.53	1760.88	56.01	1018.82	73.92	644.90	927.80	74.99	142.06
9.46000	1005.73	181.16	38.10	962.30	168.30	44.51	757.27	193.14	44.84	764.92	201.26	87.72	1069.75	-28.20	56.91	1031.05	-21.73	57.79	840.54	-34.78	47.97	836.71	-35.43	91.68	853.74	179.11	1386.15	0.00	0.00	0.00	971.40	91.53	1714.07	990.98	203.09	1720.39	791.86	153.20	1764.18	825.19	248.26	1760.80	55.12	1018.95	73.81	645.05	928.03	74.84	140.59
9.47000	1005.22	181.80	38.24	962.56	167.79	44.67	757.24	193.28	44.89	764.93	201.05	87.62	1077.41	-27.33	57.41	1039.60	-21.05	58.89	847.37	-33.64	46.26	844.32	-36.04	91.29	856.17	179.68	1386.09	0.00	0.00	0.00	973.25	92.70	1713.83	992.82	204.25	1720.15	794.01	154.00	1764.33	826.98	248.93	1760.76	54.76	1018.87	73.79	644.73	928.07	74.74	142.82
9.48000	1006.62	181.25	38.51	963.24	168.03	44.64	757.27	193.18	44.82	764.90	201.22	87.75	1083.90	-26.79	57.53	1045.29	-20.91	58.65	853.44	-34.09	46.20	850.55	-36.78	91.49	858.57	180.25	1386.02	0.00	0.00	0.00	974.14	93.83	1713.76	994.40	205.99	1719.87	796.03	154.24	1764.48	828.69	249.45	1760.83	54.83	1018.70	73.85	645.13	927.83	74.91	142.82
9.49000	1007.33	181.38	39.11	961.32	168.52	45.58	757.26	193.19	44.82	764.89	201.16	87.78	1088.93	-26.27	56.88	1050.55	-20.12	58.34	858.54	-34.23	46.28	855.50	-36.70	91.61	860.95	180.82	1385.96	0.00	0.00	0.00	976.56	94.57	1713.72	995.35	207.11	1719.86	797.97	154.94	1764.65	830.29	250.01	1760.86	55.28	1018.89	73.98	644.82	927.88	74.78	141.13
9.50000	1006.44	180.19	37.28	959.95	168.59	45.06	757.26	193.34	44.86	764.87	201.41	87.93	1092.32	-25.89	56.83	1054.78	-19.92	58.50	862.47	-34.24	46.38	859.23	-37.10	92.18	863.31	181.38	1385.90	0.00	0.00	0.00	978.18	95.78	1713.84	997.16	208.03	1719.77	799.85	155.38	1764.80	831.82	250.47	1760.90	55.07	1019.07	73.81	644.78	928.13	74.74	142.04
9.51000	1005.59	180.63	36.74	960.01	168.47	45.01	757.25	193.25	44.86	764.85	201.21	87.87	1094.80	-25.45	56.68	1057.17	-19.72	58.37	865.70	-34.83	47.09	862.40	-36.70	92.47	865.65	181.94	1385.84	0.00	0.00	0.00	980.46	96.82	1713.86	998.59	208.94	1719.72	801.62	155.58	1764.92	833.19	250.95	1760.92	55.60	1019.35	73.76	645.01	927.99	74.88	143.16
9.52000	1005.30	180.34	36.90	961.19	168.81	45.69	757.25	193.33	44.87	764.83	201.35	87.96	1098.37	-24.92	57.29	1060.03	-19.11	58.69	868.07	-33.77	46.47	864.87	-36.56	92.99	867.97	182.49	1385.77	0.00	0.00	0.00	982.43	97.67	1713.88	1000.06	209.76	1719.75	803.21	155.69	1765.00	834.51	251.43	1760.97	56.09	1018.99	74.04	645.20	927.80	74.98	142.04
9.53000	1007.05	180.24	37.50	960.83	168.55	45.48	757.28	193.30	44.87	764.86	201.18	87.92	1100.34	-24.74	57.45	1061.40	-18.70	58.63	870.03	-33.36	46.48	866.95	-36.15	93.39	870.26	183.04	1385.71	0.00	0.00	0.00	984.19	98.58	1713.97	1001.70	210.59	1719.85	804.78	155.63	1765.05	835.77	251.58	1761.08	55.34	1018.75	73.83	645.06	927.68	74.91	142.13
9.54000	1005.75	180.22	36.99	959.82	168.76	45.24	757.26	193.29	44.85	764.81	201.22	87.99	1101.85	-24.12	57.20	1063.42	-18.84	58.75	871.64	-32.87	46.62	868.53	-36.09	93.90	872.53	183.58	1385.65	0.00	0.00	0.00	985.06	99.18	1714.05	1003.17	211.59	1719.78	806.29	156.04	1765.20	836.91	251.88	1761.17	54.08	1019.02	73.58	645.04	927.66	75.02	143.89
9.55000	1006.18	180.25	37.49	959.68	168.67	45.17	757.23	193.34	44.89	764.85	200.98	87.93	1103.17	-24.28	56.58	1064.19	-17.96	58.36	872.92	-32.54	46.90	870.07	-35.94	94.44	874.79	184.13	1385.59	0.00	0.00	0.00	986.75	100.10	1714.10	1004.57	212.56	1719.73	807.69	156.12	1765.23	837.99	252.15	1761.18	55.10	1019.07	73.74	645.11	927.59	75.02	144.13
9.56000	1006.63	180.06	37.65	960.85	168.72	45.68	757.26	193.38	44.93	764.83	201.02	88.01	1104.51	-23.18	55.95	1066.16	-17.66	58.05	874.11	-32.50	47.47	871.37	-35.75	94.84	877.02	184.66	1385.53	0.00	0.00	0.00	987.98	100.71	1714.13	1005.46	213.34	1719.78	809.01	156.14	1765.27	839.02	252.37	1761.21	56.23	1018.53	74.04	645.27	927.47	75.10	142.30
9.57000	1006.93	180.47	37.54	961.14	168.39	45.61	757.23	193.29	44.89	764.82	201.00	88.05	1105.25	-22.06	55.11	1066.42	-16.19	57.43	874.90	-32.22	47.60	872.48	-35.53	95.03	879.22	185.19	1385.47	0.00	0.00	0.00	988.89	101.13	1714.19	1006.49	213.96	1719.85	810.33	156.06	1765.27	840.02	252.40	1761.25	56.19	1018.56	74.07	645.03	927.73	75.00	142.76
9.58000	1006.22	180.42	37.35	960.69	168.71	45.65	757.26	193.26	44.88	764.84	200.92	88.05	1106.36	-20.86	54.31	1067.09	-15.60	56.30	875.56	-32.26	47.87	873.43	-35.42	95.22	881.41	185.72	1385.41	0.00	0.00	0.00	989.36	101.77	1714.35	1008.48	215.01	1719.70	811.61	156.34	1765.36	840.87	252.64	1761.23	56.37	1018.73	73.99	645.06	927.73	75.00	142.38
9.59000	1007.49	180.05	37.82	959.97	168.67	45.32	757.30	193.16	44.88	764.86	200.71	88.00	1106.80	-19.08	52.84	1067.43	-13.78	55.43	876.00	-32.41	48.09	874.08	-35.97	95.59	883.58	186.25	1385.35	0.00	0.00	0.00	991.42	102.18	1714.28	1009.27	215.20	1719.90	812.79	155.99	1765.27	841.79	252.56	1761.22	55.70	1019.00	73.93	644.99	927.78	74.95	143.30
9.60000	1005.98	180.32	37.20	959.64	168.66	45.28	757.27	193.27	44.90	764.81	200.79	88.08	1107.10	-17.57	51.53	1068.36	-12.61	54.44	876.29	-32.69	48.42	874.77	-35.85	95.56	885.72	186.76	1385.29	0.00	0.00	0.00	992.11	102.86	1714.28	1009.80	216.03	1719.77	813.95	155.91	1765.21	842.63	252.58	1761.20	55.83	1018.93	74.06	644.64	927.97	74.83	143.14
9.61000	1004.69	180.50	36.55	959.71	168.85	45.42	757.29	193.18	44.88	764.81	200.80	88.08	1107.19	-15.25	49.96	1067.04	-11.27	52.68	876.45	-33.38	49.04	875.22	-36.15	95.66	887.84	187.28	1385.24	0.00	0.00	0.00	993.25	103.30	1714.27	1010.22	216.44	1719.78	815.09	155.77	1765.18	843.46	252.41	1761.15	56.31	1018.96	74.15	644.86	927.98	74.89	144.21
9.62000	1002.37	180.62	36.23	959.96	168.72	45.36	757.33	192.98	44.81	764.79	200.68	88.08	1107.14	-14.62	48.26	1067.64	-10.38	51.35	876.61	-33.44	49.17	875.41	-36.40	95.64	889.95	187.79	1385.18	0.00	0.00	0.00	994.49	103.57	1714.17	1011.07	216.79	1719.69	816.12	155.45	1765.09	844.24	252.35	1761.08	55.75	1018.97	73.89	645.18	927.59	75.04	143.95
9.63000	1003.27	180.13	36.27	960.04	168.60	45.28	757.27	193.23	44.91	764.82	200.47	88.01	1108.08	-13.66	47.22	1068.46	-10.05	51.09	876.67	-33.69	48.86	875.61	-36.64	95.41	892.03	188.30	1385.12	0.00	0.00	0.00	996.09	103.99	1713.98	1012.34	217.59	1719.48	817.21	155.36	1765.01	844.97	252.12	1761.00	56.20	1019.25	73.88	645.37	927.76	75.09	141.80
9.64000	1003.45	180.24	36.15	960.16	168.67	45.33	757.30	193.11	44.88	764.82	200.43	88.00	1106.92	-13.91	46.02	1068.24	-10.23	50.35	876.68	-33.92	48.54	875.90	-36.43	94.96	894.09	188.80	1385.07	0.00	0.00	0.00	996.71	104.27	1713.93	1013.34	217.60	1719.38	818.29	155.11	1764.92	845.67	251.91	1760.92	56.48	1018.69	74.23	645.01	927.94	74.96	142.78
9.65000	1003.52	180.90	36.30	959.86	169.02	45.39	757.31	193.05	44.83	764.75	200.72	88.14	1107.58	-14.54	45.09	1068.59	-10.10	50.14	876.85	-33.88	47.92	876.07	-36.64	94.66	896.13	189.30	1385.01	0.00	0.00	0.00	997.37	104.48	1713.86	1014.17	217.96	1719.37	819.25	154.56	1764.81	846.37	251.57	1760.83	56.19	1018.87	74.00	644.55	927.97	74.72	142.71
9.66000	1002.52	180.01	35.88	960.20	168.87	45.44	757.32	193.11	44.85	764.76	200.60	88.11	1107.91	-14.76	43.95	1069.56	-10.71	49.49	877.07	-33.83	47.58	876.38	-36.09	94.01	898.14	189.80	1384.96	0.00	0.00	0.00	998.25	104.72	1713.78	1015.00	218.44	1719.22	820.23	154.13	1764.68	847.04	251.40	1760.68	55.41	1019.07	73.80	644.91	927.91	74.85	139.40
9.67000	1003.94	180.39	36.45	960.48	168.50	45.36	757.32	193.13	44.88	764.76	200.78	88.20	1108.20	-14.78	42.65	1070.01	-11.12	49.05	877.22	-33.63	47.17	876.52	-36.14	93.68	900.14	190.29	1384.90	0.00	0.00	0.00	999.41	104.91	1713.68	1015.93	218.83	1719.01	821.24	153.88	1764.61	847.71	250.89	1760.65	55.33	1019.25	73.75	645.04	927.59	75.00	141.88
9.68000	1003.56	180.36	36.27	959.98	168.74	45.32	757.26	193.19	44.92	764.75	200.69	88.15	1109.19	-15.06	42.22	1070.19	-10.65	48.85	877.31	-33.26	46.78	876.61	-35.81	93.17	902.12	190.77	1384.85	0.00	0.00	0.00	1000.73	105.13	1713.59	1017.21	218.93	1718.88	822.15	153.35	1764.52	848.29	250.66	1760.53	55.74	1019.05	73.90	644.72	927.56	74.97	138.38
9.69000	1003.70	180.14	36.36	960.33	168.59	45.34	757.25	193.36	44.96	764.76	200.64	88.15	1109.65	-14.71	41.84	1070.72	-10.64	48.67	877.36	-32.82	46.49	876.48	-35.39	92.73	904.07	191.25	1384.79	0.00	0.00	0.00	1001.14	105.25	1713.52	1017.73	219.04	1718.74	823.04	152.78	1764.45	848.93	250.21	1760.48	56.66	1019.24	74.05	644.72	927.65	74.96	139.87
9.70000	1003.47	180.08	36.07	960.03	168.68	45.35	757.23	193.28	44.92	764.83	200.51	88.09	1109.93	-14.42	41.45	1070.37	-10.35	48.47	877.47	-32.67	46.38	876.53	-34.02	91.85	906.00	191.73	1384.74	0.00	0.00	0.00	1002.67	105.24	1713.40	1017.97	219.06	1718.73	823.97	152.28	1764.39	849.48	249.86	1760.43	56.25	1018.48	74.17	644.77	927.51	75.11	144.06
9.71000	1002.69	180.34	35.98	959.45	168.77	45.26	757.27	193.06	44.81	764.83	200.66	88.17	1110.33	-14.66	40.37	1070.85	-10.96	47.80	877.62	-32.48	46.07	876.46	-33.65	91.40	907.92	192.21	1384.69	0.00	0.00	0.00	1004.18	105.24	1713.27	1018.43	219.30	1718.68	824.85	151.70	1764.33	849.99	249.46	1760.38	56.40	1018.73	74.06	644.66	928.36	74.80	139.73
9.72000	1003.87	179.97	36.29	960.00	168.93	45.52	757.29	193.07	44.80	764.91	200.52	88.17	1110.06	-14.72	40.12	1071.75	-10.67	47.57	877.65	-32.33	45.79	876.46	-33.28	90.98	909.81	192.68	1384.63	0.00	0.00	0.00	1005.01	105.19	1713.30	1019.18	219.39	1718.70	825.62	150.98	1764.29	850.59	248.89	1760.40	55.85	1019.35	73.84	645.35	927.94	75.04	142.68
9.73000	1003.95	179.97	36.19	960.05	168.39	45.15	757.25	193.14	44.84	764.98	200.55	88.19	1110.06	-15.19	39.58	1071.48	-10.33	47.85	877.69	-32.27	45.63	876.43	-32.66	90.42	911.68	193.14	1384.58	0.00	0.00	0.00	1005.39	105.29	1713.42	1019.83	219.25	1718.77	826.43	150.45	1764.34	851.04	248.36	1760.39	55.17	1019.15	73.87	645.30	927.63	75.04	144.30
9.74000	1004.08	179.78	36.39	959.89	168.61	45.11	757.24	193.21	44.82	764.99	200.68	88.31	1109.97	-14.58	39.22	1071.62	-10.76	47.31	877.67	-32.28	45.57	876.26	-32.53	90.08	913.54	193.61	1384.53	0.00	0.00	0.00	1005.36	105.01	1713.49	1020.74	219.06	1718.78	827.26	149.75	1764.37	851.52	247.73	1760.47	55.14	1018.93	73.74	644.80	927.53	74.95	146.65
9.75000	1004.49	180.05	36.60	959.93	168.58	45.29	757.24	193.06	44.76	765.08	200.60	88.27	1110.37	-14.23	39.33	1071.77	-10.71	47.56	877.67	-32.26	45.52	876.14	-31.92	89.64	915.37	194.06	1384.48	0.00	0.00	0.00	1007.23	105.05	1713.68	1020.99	218.92	1718.92	827.98	148.90	1764.41	852.04	247.05	1760.60	54.61	1018.87	73.72	644.15	927.73	74.84	144.26
9.76000	1003.62	180.29	36.60	960.20	168.29	45.15	757.18	193.39	44.87	765.14	200.36	88.22	1110.15	-14.97	38.98	1070.79	-9.35	47.97	877.71	-32.07	45.42	876.09	-31.66	89.45	917.18	194.52	1384.43	0.00	0.00	0.00	1007.79	104.80	1713.79	1021.83	218.78	1719.09	828.77	148.36	1764.51	852.49	246.36	1760.71	55.22	1019.09	73.91	644.33	927.89	74.77	142.49
9.77000	1003.64	179.45	36.28	959.81	168.23	45.11	757.19	193.21	44.80	765.18	200.52	88.33	1110.41	-14.61	38.98	1071.92	-10.36	47.67	877.75	-31.97	45.35	876.04	-31.52	89.39	918.97	194.97	1384.38	0.00	0.00	0.00	1008.21	104.42	1713.95	1022.58	218.63	1719.38	829.52	147.57	1764.57	852.95	245.74	1760.86	55.16	1019.35	73.70	644.25	927.60	74.83	143.01
9.78000	1003.64	179.96	36.22	960.30	168.31	45.24	757.16	193.31	44.84	765.22	200.49	88.33	1110.28	-14.73	38.89	1070.98	-10.86	48.01	877.73	-32.13	45.39	876.02	-31.71	89.42	920.74	195.41	1384.33	0.00	0.00	0.00	1009.18	104.17	1714.19	1023.14	218.47	1719.66	830.28	146.86	1764.67	853.44	244.96	1761.02	56.22	1019.29	73.89	645.09	927.49	75.02	143.23
9.79000	1002.66	180.05	36.12	960.08	168.27	45.30	757.23	193.30	44.82	765.22	200.60	88.43	1109.84	-14.53	38.70	1071.43	-11.41	46.47	877.73	-32.03	45.31	876.09	-31.63	89.33	922.49	195.85	1384.28	0.00	0.00	0.00	1010.40	103.97	1714.40	1023.11	218.30	1719.90	830.93	145.93	1764.74	853.91	244.31	1761.11	55.98	1019.31	73.85	644.79	927.79	75.00	143.51
9.80000	1003.99	179.85	36.46	959.46	168.59	45.27	757.19	193.37	44.84	765.33	200.33	88.33	1110.34	-14.77	38.46	1071.52	-10.74	47.70	877.78	-32.11	45.30	876.19	-31.84	89.42	924.22	196.29	1384.23	0.00	0.00	0.00	1010.20	103.65	1714.68	1023.82	217.60	1720.20	831.61	145.15	1764.77	854.39	243.34	1761.28	55.62	1018.80	74.04	645.04	927.79	74.97	141.90
9.81000	1003.71	180.43	36.52	959.27	168.65	45.24	757.19	193.34	44.80	765.34	200.49	88.44	1110.92	-15.02	38.35	1071.76	-10.63	47.86	877.77	-32.26	45.38	876.29	-31.56	89.23	925.93	196.73	1384.18	0.00	0.00	0.00	1011.29	103.16	1714.82	1024.32	217.36	1720.48	832.24	144.27	1764.77	854.77	242.91	1761.32	55.41	1019.24	73.92	644.46	927.73	74.75	140.36
9.82000	1003.85	179.81	36.67	959.68	168.50	45.34	757.21	193.18	44.76	765.35	200.56	88.49	1110.86	-14.93	38.43	1072.01	-10.90	47.94	877.83	-32.10	45.25	876.30	-31.93	89.32	927.62	197.16	1384.14	0.00	0.00	0.00	1012.58	102.53	1714.92	1024.78	217.13	1720.75	832.92	143.61	1764.76	855.28	241.96	1761.45	54.77	1019.34	73.77	644.85	928.26	74.72	139.49
9.83000	1003.01	180.07	36.39	960.39	168.41	45.43	757.18	193.12	44.72	765.36	200.42	88.47	1110.18	-14.97	37.79	1071.24	-10.78	47.51	877.87	-32.13	45.21	876.43	-31.90	89.23	929.29	197.58	1384.09	0.00	0.00	0.00	1012.86	102.13	1715.20	1025.19	216.57	1721.05	833.61	142.72	1764.73	855.74	241.20	1761.46	55.71	1019.30	73.99	644.94	928.09	74.81	143.99
9.84000	1004.88	179.95	36.91	959.36	168.01	44.80	757.18	193.32	44.79	765.43	200.24	88.43	1111.57	-14.86	38.23	1071.61	-11.04	47.66	877.91	-32.23	45.25	876.54	-31.82	89.20	930.94	198.00	1384.04	0.00	0.00	0.00	1013.89	101.46	1715.24	1025.61	216.12	1721.27	834.20	141.89	1764.64	856.22	240.36	1761.51	55.70	1019.27	73.81	644.41	927.75	74.96	144.04
9.85000	1002.21	180.02	36.12	959.77	168.24	45.14	757.18	193.32	44.79	765.42	200.35	88.51	1110.98	-14.89	37.91	1071.20	-11.11	47.33	877.95	-32.20	45.22	876.54	-32.05	89.23	932.57	198.42	1383.99	0.00	0.00	0.00	1014.61	100.94	1715.38	1026.46	215.45	1721.45	834.80	140.99	1764.52	856.74	239.41	1761.53	56.56	1019.03	74.02	645.15	927.94	75.04	145.16
9.86000	1003.57	179.91	36.36	960.22	168.18	45.32	757.18	193.37	44.83	765.43	200.14	88.46	1110.57	-14.70	37.54	1069.47	-13.52	46.70	877.97	-32.28	45.24	876.64	-31.85	89.14	934.18	198.84	1383.95	0.00	0.00	0.00	1015.00	100.49	1715.44	1026.92	214.96	1721.66	835.45	140.16	1764.40	857.27	238.55	1761.54	55.98	1019.01	73.88	645.39	927.98	75.08	143.56
9.87000	1002.47	179.96	36.00	959.99	168.26	45.22	757.16	193.45	44.87	765.39	200.26	88.51	1110.96	-14.80	37.65	1071.62	-11.23	47.15	877.97	-32.44	45.30	876.67	-31.99	89.22	935.78	199.25	1383.90	0.00	0.00	0.00	1015.44	99.74	1715.32	1027.44	214.15	1721.73	836.02	139.18	1764.23	857.87	237.56	1761.55	56.17	1019.15	73.89	645.04	927.95	74.94	145.50
9.88000	1003.99	180.08	36.86	960.39	168.11	45.36	757.17	193.42	44.84	765.35	200.33	88.56	1111.84	-15.20	37.41	1071.51	-11.09	46.98	878.07	-32.31	45.26	876.86	-31.81	89.12	937.35	199.65	1383.86	0.00	0.00	0.00	1016.95	98.72	1715.15	1027.79	213.03	1721.77	836.66	138.47	1764.07	858.43	236.82	1761.43	56.36	1018.93	74.04	644.52	927.86	74.74	145.88
9.89000	1003.99	179.35	36.42	959.43	168.13	44.91	757.16	193.42	44.85	765.36	200.30	88.59	1111.45	-15.46	37.06	1071.95	-11.09	46.95	878.13	-32.17	45.19	876.93	-31.83	89.16	938.90	200.06	1383.81	0.00	0.00	0.00	1016.65	97.78	1715.11	1029.42	212.26	1721.72	837.29	137.59	1763.89	859.06	235.96	1761.38	55.95	1019.24	73.88	643.85	927.87	74.69	143.31
9.90000	1002.15	179.78	36.11	960.57	168.55	45.61	757.16	193.29	44.78	765.34	200.17	88.57	1110.76	-14.81	37.08	1071.61	-11.32	46.80	878.19	-32.19	45.23	876.96	-31.80	89.23	940.43	200.45	1383.77	0.00	0.00	0.00	1017.97	97.08	1715.00	1029.57	211.81	1721.63	837.92	136.76	1763.73	859.72	234.91	1761.34	56.32	1019.09	74.02	644.50	927.83	74.86	143.11
9.91000	1002.32	180.53	36.23	959.27	168.02	44.91	757.15	193.35	44.81	765.23	200.35	88.65	1111.40	-15.56	36.96	1071.54	-11.43	46.71	878.24	-32.16	45.24	877.14	-31.61	89.13	941.94	200.85	1383.73	0.00	0.00	0.00	1019.21	96.43	1714.83	1030.28	211.03	1721.67	838.54	135.78	1763.59	860.37	234.24	1761.24	54.95	1018.96	73.91	645.26	927.74	75.14	146.16
9.92000	1002.77	180.06	36.09	959.86	167.93	45.02	757.16	193.36	44.82	765.26	200.22	88.63	1111.12	-15.05	36.74	1071.86	-11.40	46.75	878.26	-32.17	45.25	877.12	-31.65	89.17	943.44	201.24	1383.68	0.00	0.00	0.00	1019.72	95.54	1714.63	1031.00	209.90	1721.67	839.20	135.02	1763.44	860.96	233.62	1761.16	56.19	1018.71	74.23	644.47	927.77	74.90	145.29
9.93000	1003.20	179.70	36.53	959.52	168.06	45.03	757.17	193.15	44.70	765.24	200.15	88.63	1111.35	-15.11	36.69	1072.64	-11.36	46.97	878.27	-32.20	45.26	877.24	-31.47	89.05	944.91	201.63	1383.64	0.00	0.00	0.00	1018.90	94.37	1714.56	1031.29	208.81	1721.59	839.85	134.18	1763.30	861.70	232.57	1761.09	55.06	1019.22	73.76	645.14	927.82	74.90	145.62
9.94000	1004.52	180.21	36.93	959.12	168.15	44.88	757.15	193.31	44.79	765.26	199.96	88.63	1111.31	-15.30	36.39	1072.38	-11.34	46.69	878.32	-32.29	45.30	877.27	-31.70	89.15	946.36	202.01	1383.60	0.00	0.00	0.00	1020.01	93.39	1714.32	1032.69	207.88	1721.41	840.44	133.09	1763.17	862.42	231.48	1761.10	55.35	1019.30	73.88	645.04	927.56	75.01	143.79
9.95000	1002.81	180.02	36.22	960.16	168.19	45.26	757.14	193.35	44.81	765.24	200.02	88.69	1111.98	-15.44	36.50	1071.96	-11.30	46.45	878.37	-32.21	45.27	877.35	-31.61	89.11	947.80	202.39	1383.55	0.00	0.00	0.00	1020.92	92.47	1714.20	1033.34	206.91	1721.29	841.12	132.22	1763.11	863.15	230.52	1761.15	55.51	1019.01	73.79	644.97	927.76	74.98	143.18
9.96000	1003.32	179.80	36.44	959.88	168.14	45.23	757.12	193.39	44.86	765.25	199.84	88.68	1111.57	-15.02	36.15	1072.00	-11.31	46.33	878.43	-32.05	45.20	877.32	-31.72	89.12	949.22	202.76	1383.51	0.00	0.00	0.00	1021.89	91.55	1714.00	1034.29	205.85	1721.23	841.72	131.19	1763.04	863.85	229.73	1761.17	56.30	1019.19	73.93	645.59	927.64	75.12	142.01
9.97000	1002.17	180.33	35.88	959.01	168.21	44.93	757.15	193.23	44.74	765.30	199.72	88.66	1111.11	-15.43	36.12	1072.30	-11.41	46.41	878.43	-32.04	45.16	877.54	-31.22	88.94	950.61	203.13	1383.47	0.00	0.00	0.00	1022.37	90.45	1713.84	1034.77	204.69	1721.28	842.37	130.51	1763.05	864.56	229.01	1761.19	56.16	1018.74	74.11	645.21	927.94	75.01	142.29
9.98000	1002.15	180.37	35.72	959.77	168.05	45.08	757.13	193.38	44.80	765.27	199.86	88.78	1111.89	-15.80	36.19	1072.22	-11.44	46.35	878.46	-32.01	45.16	877.46	-31.47	89.01	951.99	203.50	1383.43	0.00	0.00	0.00	1022.35	89.19	1713.70	1035.56	203.65	1721.23	842.97	129.57	1763.08	865.32	227.93	1761.32	56.00	1019.04	73.95	645.53	927.62	75.10	143.89
9.99000	1002.39	180.18	36.05	959.40	168.32	45.03	757.14	193.39	44.81	765.36	199.67	88.76	1111.08	-15.52	35.70	1072.30	-11.64	46.51	878.49	-32.14	45.22	877.38	-31.81	89.14	953.35	203.87	1383.39	0.00	0.00	0.00	1023.38	88.24	1713.61	1034.77	202.48	1721.39	843.54	128.55	1763.13	866.04	227.04	1761.44	54.75	1019.28	73.57	645.15	927.73	75.02	142.32
10.00000	1003.06	180.37	36.05	960.54	168.29	45.55	757.16	193.38	44.79	765.41	199.78	88.85	1111.38	-16.09	35.93	1072.82	-11.49	46.60	878.45	-32.11	45.20	877.46	-31.62	89.01	954.69	204.23	1383.35	0.00	0.00	0.00	1023.44	87.10	1713.61	1036.70	201.36	1721.48	844.10	127.68	1763.18	866.80	226.08	1761.63	54.91	1019.12	73.59	645.25	927.82	74.96	142.38
10.01000	1002.45	179.81	36.08	959.71	167.98	45.02	757.11	193.38	44.80	765.48	199.54	88.81	1111.56	-15.17	36.04	1072.45	-11.44	46.33	878.47	-32.17	45.21	877.48	-31.58	88.99	956.01	204.58	1383.31	0.00	0.00	0.00	1024.11	85.92	1713.63	1037.44	200.38	1721.58	844.64	126.78	1763.21	867.48	225.36	1761.80	56.04	1018.66	74.05	644.97	927.82	74.95	141.77
10.02000	1003.62	179.27	36.47	960.04	168.39	45.28	757.15	193.23	44.71	765.49	199.82	89.02	1112.04	-15.42	35.98	1072.06	-11.46	46.09	878.46	-32.15	45.20	877.45	-31.53	88.93	957.31	204.93	1383.27	0.00	0.00	0.00	1024.81	84.71	1713.77	1037.71	199.32	1721.79	845.18	125.98	1763.31	868.21	224.29	1761.97	56.05	1018.79	74.05	645.06	927.66	74.99	141.88
10.03000	1003.24	179.69	36.15	959.32	168.23	44.99	757.08	193.59	44.85	765.55	199.75	89.06	1111.96	-15.39	36.06	1072.36	-11.52	46.32	878.44	-32.21	45.22	877.49	-31.57	88.95	958.59	205.28	1383.23	0.00	0.00	0.00	1025.08	83.45	1713.91	1037.73	198.03	1722.05	845.70	125.18	1763.40	868.85	223.52	1762.11	55.09	1019.13	73.66	644.07	927.56	74.95	142.67
10.04000	1002.42	180.06	36.01	959.98	168.36	45.34	757.13	193.56	44.84	765.69	199.58	89.03	1111.60	-15.47	35.88	1072.79	-11.51	46.35	878.44	-32.22	45.25	877.43	-31.54	88.92	959.86	205.63	1383.20	0.00	0.00	0.00	1025.76	82.63	1714.05	1038.86	196.87	1722.34	846.19	124.34	1763.46	869.55	222.68	1762.30	55.26	1019.20	73.70	644.60	927.34	75.11	143.15
10.05000	1003.10	179.92	36.00	959.97	168.51	45.43	757.12	193.49	44.83	765.73	199.72	89.14	1112.33	-15.18	35.97	1072.82	-11.55	46.42	878.47	-32.11	45.18	877.35	-31.81	88.95	961.10	205.97	1383.16	0.00	0.00	0.00	1025.56	81.35	1714.24	1039.45	195.62	1722.68	846.65	123.51	1763.51	870.22	221.75	1762.48	56.42	1018.67	74.05	645.33	927.86	74.97	143.93
10.06000	1002.91	179.64	36.05	960.83	168.04	45.46	757.13	193.50	44.77	765.83	199.69	89.18	1111.49	-15.38	35.60	1072.26	-11.48	46.14	878.46	-32.12	45.19	877.42	-31.52	88.81	962.33	206.31	1383.12	0.00	0.00	0.00	1025.48	80.36	1714.41	1040.05	194.60	1722.93	847.15	122.75	1763.58	870.82	221.01	1762.59	55.94	1018.67	73.94	644.70	927.94	74.81	141.67
10.07000	1003.04	180.62	36.04	959.86	168.05	45.11	757.10	193.51	44.78	765.89	199.78	89.29	1110.81	-15.42	35.39	1072.00	-11.41	46.03	878.47	-32.03	45.12	877.32	-31.77	88.88	963.54	206.64	1383.08	0.00	0.00	0.00	1026.02	79.36	1714.56	1040.57	193.56	1723.14	847.65	122.09	1763.63	871.50	220.10	1762.77	54.75	1019.26	73.64	644.92	927.82	74.96	141.40
10.08000	1003.85	180.25	36.22	959.18	167.95	44.77	757.18	193.37	44.69	765.95	199.76	89.33	1111.97	-15.35	35.90	1072.50	-11.50	46.44	878.46	-32.03	45.10	877.36	-31.88	88.89	964.73	206.97	1383.05	0.00	0.00	0.00	1027.45	78.35	1714.65	1041.29	192.18	1723.47	848.09	121.31	1763.67	872.14	219.26	1762.90	56.02	1019.22	73.91	644.46	927.65	74.96	145.01
10.09000	1002.57	180.10	35.70	960.24	167.70	45.03	757.15	193.49	44.75	766.05	199.56	89.28	1111.48	-15.08	35.71	1073.17	-11.37	46.52	878.47	-32.03	45.09	877.33	-31.86	88.87	965.90	207.30	1383.01	0.00	0.00	0.00	1027.33	76.92	1714.86	1041.80	191.19	1723.60	848.51	120.46	1763.66	872.80	218.50	1762.99	55.33	1019.06	73.81	644.66	927.27	75.05	142.82
10.10000	1003.23	180.30	35.81	959.59	167.96	44.90	757.12	193.55	44.77	766.09	199.62	89.35	1111.56	-15.75	35.80	1073.07	-11.46	46.43	878.47	-32.02	45.07	877.38	-31.43	88.60	967.06	207.62	1382.98	0.00	0.00	0.00	1028.04	76.09	1714.86	1042.03	190.22	1723.84	849.04	119.98	1763.72	873.43	217.56	1763.09	55.12	1019.21	73.71	644.56	927.37	75.07	142.38
10.11000	1002.50	179.64	35.82	959.90	167.97	45.07	757.11	193.77	44.87	766.15	199.45	89.27	1111.94	-14.96	35.86	1072.94	-11.53	46.41	878.47	-32.08	45.08	877.35	-31.71	88.72	968.19	207.94	1382.94	0.00	0.00	0.00	1028.25	75.17	1714.96	1042.55	189.26	1724.02	849.42	119.01	1763.68	874.01	216.93	1763.13	55.60	1018.92	73.83	644.85	927.85	75.03	144.37
10.12000	1003.29	179.80	36.10	958.51	168.18	44.57	757.14	193.66	44.81	766.13	199.69	89.41	1111.76	-15.35	35.69	1073.02	-11.61	46.52	878.46	-32.18	45.13	877.30	-31.78	88.72	969.31	208.25	1382.91	0.00	0.00	0.00	1028.79	74.22	1715.00	1043.21	188.23	1724.11	849.88	118.26	1763.67	874.63	216.31	1763.15	55.26	1018.92	73.82	644.81	927.75	75.01	143.87
10.13000	1003.14	179.77	35.99	960.48	168.51	45.49	757.15	193.48	44.72	766.16	199.65	89.44	1112.02	-15.29	35.77	1073.86	-11.67	46.84	878.50	-32.00	45.05	877.30	-32.01	88.86	970.41	208.56	1382.87	0.00	0.00	0.00	1029.52	73.02	1714.95	1043.53	187.04	1724.22	850.36	117.64	1763.66	875.30	215.43	1763.19	54.69	1018.72	73.77	644.15	927.86	74.85	144.54
10.14000	1002.69	179.80	35.60	959.93	168.05	45.05	757.14	193.72	44.81	766.22	199.55	89.44	1111.30	-15.67	35.63	1073.47	-11.56	46.62	878.47	-32.25	45.16	877.31	-31.73	88.69	971.49	208.87	1382.84	0.00	0.00	0.00	1030.61	72.19	1714.97	1044.36	186.20	1724.21	850.80	116.88	1763.62	875.93	214.68	1763.21	55.57	1019.03	73.88	644.86	927.72	74.98	143.14
10.15000	1003.76	179.76	36.11	959.65	168.19	45.08	757.15	193.63	44.77	766.19	199.68	89.50	1111.75	-15.65	36.12	1074.82	-11.49	46.99	878.47	-32.22	45.13	877.28	-32.13	88.79	972.55	209.17	1382.81	0.00	0.00	0.00	1031.06	71.11	1714.86	1045.93	184.89	1724.27	851.26	116.11	1763.56	876.52	213.87	1763.25	55.08	1018.98	73.90	645.25	927.67	74.98	146.17
10.16000	1003.85	179.69	36.14	959.30	168.01	44.82	757.12	193.75	44.81	766.20	199.59	89.49	1111.65	-15.44	35.68	1074.90	-11.53	46.95	878.55	-31.92	44.98	877.39	-31.43	88.50	973.59	209.47	1382.77	0.00	0.00	0.00	1031.41	70.11	1714.77	1046.47	183.88	1724.27	851.70	115.42	1763.52	877.06	213.36	1763.22	54.76	1018.86	73.79	645.09	927.89	74.85	144.12
10.17000	1001.98	179.64	35.65	959.81	167.89	44.91	757.14	193.61	44.75	766.18	199.68	89.55	1112.14	-15.25	35.84	1074.22	-11.63	46.74	878.49	-32.14	45.09	877.31	-31.80	88.63	974.62	209.77	1382.74	0.00	0.00	0.00	1031.67	69.27	1714.62	1046.41	183.04	1724.22	852.12	114.72	1763.47	877.73	212.38	1763.31	55.96	1018.75	74.05	645.10	927.44	75.04	141.80
10.18000	1003.05	179.77	36.07	959.06	168.11	44.77	757.10	193.77	44.85	766.21	199.45	89.49	1111.59	-15.37	35.69	1074.08	-11.46	46.73	878.49	-32.06	45.05	877.29	-31.71	88.58	975.63	210.06	1382.71	0.00	0.00	0.00	1032.27	68.44	1714.39	1046.61	182.03	1724.24	852.54	114.08	1763.44	878.26	211.85	1763.32	55.32	1019.21	73.83	645.03	927.49	75.08	139.98
10.19000	1003.38	179.19	36.19	960.04	167.96	45.11	757.12	193.65	44.76	766.16	199.69	89.59	1112.18	-15.31	35.92	1073.69	-11.79	46.63	878.49	-32.08	45.05	877.35	-31.93	88.68	976.62	210.35	1382.68	0.00	0.00	0.00	1032.70	67.67	1714.37	1047.83	181.25	1724.07	852.95	113.48	1763.42	878.77	211.28	1763.29	55.13	1018.99	73.83	645.27	927.59	75.13	142.39
10.20000	1004.14	179.95	36.37	960.34	168.24	45.33	757.12	193.61	44.75	766.19	199.41	89.48	1111.28	-15.65	35.47	1074.41	-11.47	46.72	878.49	-32.22	45.14	877.39	-31.74	88.55	977.59	210.64	1382.64	0.00	0.00	0.00	1033.12	66.78	1714.23	1048.63	180.55	1723.96	853.34	112.86	1763.39	879.36	210.39	1763.36	55.96	1018.69	74.05	645.11	927.73	74.87	141.95
10.21000	1003.85	179.88	36.33	960.43	168.10	45.33	757.11	193.54	44.72	766.16	199.48	89.53	1111.32	-15.46	35.49	1074.07	-11.43	46.54	878.52	-32.19	45.11	877.42	-31.64	88.51	978.54	210.92	1382.61	0.00	0.00	0.00	1033.59	65.95	1714.10	1048.87	179.86	1723.92	853.70	112.25	1763.32	879.90	209.79	1763.36	55.05	1019.13	73.84	643.86	927.98	74.60	142.97
10.22000	1003.08	179.96	36.05	959.90	167.95	44.94	757.10	193.73	44.82	766.16	199.44	89.54	1111.82	-15.55	35.33	1073.84	-11.54	46.50	878.51	-32.15	45.09	877.49	-31.56	88.47	979.48	211.20	1382.58	0.00	0.00	0.00	1033.75	65.12	1713.96	1048.63	178.94	1723.96	854.07	111.62	1763.28	880.44	209.23	1763.35	54.38	1019.28	73.59	644.78	927.75	74.96	141.92
10.23000	1003.47	179.44	35.95	960.07	168.20	45.19	757.10	193.61	44.75	766.14	199.37	89.55	1111.93	-15.28	35.51	1075.21	-11.67	47.08	878.52	-32.07	45.06	877.48	-31.62	88.53	980.40	211.47	1382.55	0.00	0.00	0.00	1033.67	64.26	1713.89	1048.95	177.76	1723.94	854.37	110.78	1763.23	880.97	208.46	1763.44	54.69	1019.67	73.45	645.77	927.66	75.19	143.28
10.24000	1003.45	179.72	35.98	959.14	168.25	44.94	757.09	193.50	44.73	766.12	199.52	89.62	1111.39	-15.43	35.43	1073.91	-11.71	46.59	878.53	-32.09	45.05	877.39	-32.00	88.64	981.30	211.74	1382.52	0.00	0.00	0.00	1033.83	63.45	1713.68	1049.24	176.99	1723.86	854.73	110.24	1763.20	881.51	207.84	1763.46	55.23	1019.61	73.56	645.36	927.57	75.14	144.74
10.25000	1003.30	179.53	36.12	960.40	167.91	45.19	757.13	193.45	44.69	766.12	199.37	89.60	1111.42	-15.58	35.54	1074.56	-11.50	46.72	878.55	-32.17	45.09	877.43	-31.79	88.52	982.19	212.01	1382.49	0.00	0.00	0.00	1034.38	62.64	1713.58	1049.91	175.86	1723.88	855.08	109.83	1763.19	882.05	207.40	1763.42	55.48	1019.39	73.84	644.12	927.62	74.90	144.83
10.26000	1004.01	179.78	36.70	959.55	168.19	45.05	757.11	193.50	44.72	766.13	199.18	89.52	1112.03	-15.48	35.67	1074.49	-11.58	46.71	878.55	-32.10	45.07	877.44	-31.67	88.43	983.05	212.28	1382.47	0.00	0.00	0.00	1035.40	61.90	1713.51	1049.94	174.97	1723.87	855.37	109.29	1763.14	882.48	207.04	1763.41	55.54	1018.87	73.98	643.70	927.88	74.69	145.22
10.27000	1003.12	179.75	36.31	959.28	167.65	44.53	757.08	193.53	44.72	766.08	199.29	89.56	1112.24	-15.28	35.74	1074.45	-11.74	46.79	878.48	-32.31	45.15	877.47	-31.63	88.42	983.90	212.54	1382.44	0.00	0.00	0.00	1035.87	61.17	1713.51	1050.24	174.29	1723.85	855.68	108.90	1763.15	882.91	206.59	1763.41	55.82	1018.74	74.03	644.31	927.92	74.82	144.62
10.28000	1003.69	179.83	36.35	959.90	167.85	45.04	757.08	193.61	44.76	766.08	199.17	89.55	1111.59	-15.67	35.49	1074.68	-11.63	46.85	878.48	-32.24	45.11	877.43	-31.59	88.35	984.74	212.79	1382.41	0.00	0.00	0.00	1035.34	60.30	1713.46	1051.00	173.42	1723.89	855.95	108.37	1763.16	883.45	205.87	1763.49	54.78	1019.11	73.75	644.52	927.95	74.84	142.19
10.29000	1002.91	179.68	36.13	960.15	167.96	45.20	757.12	193.53	44.73	766.04	199.19	89.56	1111.54	-15.45	35.32	1074.38	-11.79	46.86	878.53	-32.13	45.04	877.44	-31.97	88.49	985.55	213.05	1382.38	0.00	0.00	0.00	1035.53	59.68	1713.42	1052.18	172.96	1723.73	856.26	107.74	1763.13	883.94	205.37	1763.50	55.85	1018.83	74.08	644.81	927.98	74.93	141.47
10.30000	1003.60	179.55	36.49	959.83	168.11	45.35	757.09	193.43	44.72	766.04	199.21	89.56	1111.97	-15.75	35.66	1074.19	-11.70	46.81	878.53	-32.09	45.00	877.44	-31.65	88.32	986.35	213.30	1382.35	0.00	0.00	0.00	1036.28	58.92	1713.32	1051.96	172.25	1723.77	856.57	107.51	1763.15	884.35	204.84	1763.49	55.94	1018.53	74.13	644.40	927.81	74.87	143.31
10.31000	1002.53	179.97	35.68	959.26	168.02	44.91	757.09	193.52	44.76	766.00	199.29	89.65	1112.36	-15.18	35.55	1068.06	-16.38	46.04	878.55	-31.99	44.95	877.51	-31.63	88.28	987.13	213.54	1382.33	0.00	0.00	0.00	1036.52	58.42	1713.28	1052.49	171.75	1723.74	856.82	107.08	1763.14	884.79	204.37	1763.52	56.10	1019.04	74.09	643.89	927.64	74.73	142.87
10.32000	1004.01	179.78	36.40	959.83	167.74	45.03	757.12	193.47	44.71	766.02	199.13	89.59	1112.16	-15.39	35.71	1073.37	-12.28	46.63	878.54	-32.10	45.01	877.32	-32.28	88.57	987.89	213.79	1382.30	0.00	0.00	0.00	1036.77	57.86	1713.27	1052.82	171.08	1723.74	857.13	106.75	1763.14	885.19	203.86	1763.59	55.95	1018.96	73.95	644.08	927.83	74.85	143.57
10.33000	1003.54	180.16	36.27	959.52	167.81	44.85	757.06	193.62	44.81	765.98	199.14	89.56	1112.06	-15.45	35.59	1073.59	-11.61	46.38	878.46	-32.41	45.15	877.42	-31.68	88.22	988.64	214.02	1382.27	0.00	0.00	0.00	1037.93	57.03	1713.16	1052.60	170.13	1723.84	857.36	106.27	1763.10	885.56	203.70	1763.57	55.01	1019.51	73.61	644.88	927.61	75.06	143.00
10.34000	1002.90	179.62	36.02	958.63	168.10	44.72	757.06	193.55	44.77	765.96	199.03	89.54	1112.19	-15.29	35.59	1073.03	-11.67	46.22	878.47	-32.22	45.05	877.36	-32.08	88.37	989.37	214.26	1382.25	0.00	0.00	0.00	1037.38	56.34	1713.29	1053.02	169.46	1723.71	857.63	105.94	1763.14	885.98	203.13	1763.60	55.35	1019.22	73.71	645.05	927.51	75.02	141.63
10.35000	1001.56	180.02	35.96	959.55	168.07	45.09	757.04	193.48	44.73	765.97	199.18	89.60	1111.87	-15.64	35.36	1073.10	-11.73	46.26	878.52	-32.07	44.98	877.31	-32.00	88.31	990.08	214.49	1382.22	0.00	0.00	0.00	1037.96	55.64	1713.12	1053.60	168.84	1723.74	857.83	105.44	1763.14	886.31	202.80	1763.59	55.20	1019.01	73.74	644.58	927.80	74.80	143.61
10.36000	1002.90	179.64	36.02	959.89	168.00	45.35	757.03	193.57	44.77	765.97	199.07	89.53	1112.55	-15.37	35.79	1074.47	-11.55	46.49	878.49	-32.19	45.00	877.40	-31.73	88.15	990.78	214.72	1382.20	0.00	0.00	0.00	1038.60	55.29	1713.00	1054.01	168.37	1723.76	858.09	105.16	1763.13	886.64	202.50	1763.60	54.89	1019.18	73.63	644.98	927.50	75.03	142.07
10.37000	1002.73	179.30	35.98	958.96	167.85	44.85	757.03	193.35	44.65	765.97	199.03	89.53	1111.74	-15.03	35.62	1073.33	-11.78	46.42	878.48	-32.17	44.98	877.37	-31.74	88.10	991.46	214.95	1382.17	0.00	0.00	0.00	1038.49	54.98	1712.95	1054.57	167.96	1723.68	858.30	104.67	1763.12	886.97	202.26	1763.59	55.12	1019.10	73.65	645.26	927.32	75.19	143.62
10.38000	1002.75	179.71	36.30	960.36	168.18	45.52	757.02	193.44	44.72	765.91	199.00	89.51	1111.58	-15.35	35.43	1074.39	-11.60	46.77	878.45	-32.17	44.98	877.33	-31.79	88.10	992.12	215.17	1382.15	0.00	0.00	0.00	1037.20	54.19	1713.07	1055.94	167.34	1723.49	858.58	104.61	1763.17	887.37	201.83	1763.64	54.95	1019.09	73.71	645.03	927.85	74.93	145.73
10.39000	1002.75	179.79	36.32	960.12	167.74	45.31	757.03	193.35	44.68	765.87	198.98	89.50	1111.24	-15.53	35.67	1074.05	-11.52	46.58	878.45	-32.27	45.03	877.23	-32.11	88.21	992.76	215.39	1382.13	0.00	0.00	0.00	1037.37	53.87	1712.91	1055.41	166.95	1723.42	858.84	104.28	1763.19	887.68	201.49	1763.63	55.30	1019.44	73.68	644.37	927.69	74.93	144.77
10.40000	1002.87	179.73	36.29	959.69	168.22	45.40	756.97	193.61	44.82	765.82	199.02	89.51	1111.74	-15.41	35.72	1072.55	-11.68	45.98	878.48	-32.19	45.31	877.26	-31.89	88.07	993.39	215.60	1382.10	0.00	0.00	0.00	1038.38	53.38	1712.74	1054.82	166.49	1723.55	859.11	103.98	1763.17	888.01	201.10	1763.65	54.57	1018.98	73.57	644.30	928.13	74.62	141.81
10.41000	1003.81	179.51	36.65	960.23	167.71	45.41	757.05	193.01	44.55	765.80	199.13	89.58	1111.20	-15.41	35.63	1073.32	-2.75	52.62	914.06	7.58	381.43	877.29	-31.83	87.99	994.00	215.81	1382.08	0.00	0.00	0.00	1038.99	53.06	1712.66	1054.54	166.02	1723.52	859.35	103.62	1763.16	888.27	200.90	1763.63	55.43	1019.08	73.76	644.19	927.83	74.71	142.03
10.42000	1002.47	179.83	36.16	959.06	168.08	45.15	756.98	193.48	44.75	765.79	198.98	89.50	1111.99	-15.43	35.68	1072.85	-10.99	46.74	882.51	-27.69	83.68	877.26	-31.90	88.02	994.60	216.02	1382.06	0.00	0.00	0.00	1039.54	52.82	1712.58	1054.92	165.63	1723.35	859.57	103.43	1763.17	888.57	200.56	1763.66	55.44	1019.38	73.64	644.61	927.47	74.96	143.90
10.43000	1004.33	179.78	36.77	959.42	167.93	45.24	756.97	193.54	44.82	765.71	199.02	89.52	1111.54	-15.76	35.34	1073.05	-11.83	46.32	878.42	-32.23	44.97	877.19	-32.10	88.06	995.18	216.23	1382.03	0.00	0.00	0.00	1040.30	52.53	1712.45	1055.23	165.12	1723.21	859.83	103.11	1763.17	888.85	200.21	1763.64	55.33	1019.24	73.72	644.90	927.57	75.12	143.88
10.44000	1003.24	179.52	36.69	959.44	167.80	45.27	757.02	193.22	44.64	765.68	199.03	89.51	1111.59	-15.72	35.85	1072.58	-11.74	46.06	878.43	-32.09	44.86	877.21	-32.14	88.04	995.74	216.43	1382.01	0.00	0.00	0.00	1040.76	52.09	1712.22	1055.56	165.19	1723.09	860.03	102.62	1763.15	889.07	199.96	1763.64	55.29	1018.97	73.79	644.54	927.78	74.93	143.72
10.45000	1002.23	179.70	36.45	960.47	168.19	45.87	756.96	193.43	44.74	765.65	198.95	89.48	1111.27	-15.53	35.43	1073.22	-11.64	46.31	878.43	-32.18	45.38	877.15	-32.17	88.11	996.29	216.63	1381.99	0.00	0.00	0.00	1039.69	52.03	1712.19	1056.81	164.66	1722.95	860.27	102.51	1763.17	889.35	199.80	1763.62	55.63	1019.35	73.79	645.04	927.97	75.02	143.11
10.46000	1003.25	180.00	36.97	959.14	167.94	45.35	756.96	193.25	44.67	765.65	198.80	89.42	1111.76	-14.95	35.63	1073.11	-11.60	46.30	926.62	21.11	502.52	877.27	-31.96	87.95	996.82	216.82	1381.97	0.00	0.00	0.00	1039.61	51.68	1712.08	1057.47	164.43	1722.79	860.50	102.28	1763.16	889.61	199.54	1763.63	55.48	1019.18	73.86	645.10	928.11	74.97	140.93
10.47000	1004.07	179.73	37.33	959.69	168.30	45.79	756.94	193.42	44.76	765.59	198.92	89.46	1112.42	-15.38	35.94	1072.69	-11.69	46.16	883.96	-25.99	97.55	877.25	-31.80	87.82	997.33	217.01	1381.95	0.00	0.00	0.00	1040.45	51.30	1711.94	1057.27	164.29	1722.65	860.73	101.91	1763.13	889.89	199.12	1763.66	56.01	1018.71	74.22	644.83	927.92	74.92	139.36
10.48000	1003.49	179.44	36.94	959.13	168.16	45.47	756.94	193.46	44.76	765.51	199.05	89.52	1112.56	-15.03	35.99	1072.31	-11.84	46.02	878.36	-32.27	44.94	877.26	-31.80	87.87	997.83	217.20	1381.93	0.00	0.00	0.00	1041.03	51.08	1711.82	1056.59	164.06	1722.57	860.96	101.76	1763.15	890.13	198.89	1763.69	54.91	1019.15	73.70	645.15	927.83	74.97	138.73
10.49000	1001.89	179.63	36.32	959.76	167.88	45.59	756.99	193.19	44.67	765.52	198.89	89.44	1112.27	-15.45	36.10	1072.58	-11.69	45.99	878.42	-32.13	44.87	877.22	-31.67	87.78	998.31	217.38	1381.91	0.00	0.00	0.00	1041.79	50.81	1711.64	1057.36	163.90	1722.41	861.23	101.72	1763.15	890.37	198.62	1763.68	54.69	1019.24	73.60	644.69	927.53	74.86	141.81
10.50000	1004.23	179.58	37.22	959.03	168.14	45.44	756.94	193.40	44.74	765.49	198.83	89.42	1111.33	-15.44	35.72	1071.82	-11.91	45.87	878.49	-32.14	45.47	877.31	-31.73	87.77	998.78	217.56	1381.89	0.00	0.00	0.00	1040.61	50.25	1711.52	1057.14	163.53	1722.33	861.39	101.16	1763.08	890.63	198.43	1763.63	55.75	1019.13	73.91	645.16	927.86	75.06	140.57
10.51000	1002.96	179.92	36.91	959.39	167.76	45.30	756.94	193.24	44.68	765.43	198.94	89.44	1110.10	-15.44	35.25	1072.15	-11.85	45.98	937.53	32.31	599.05	877.19	-32.01	87.89	999.23	217.74	1381.87	0.00	0.00	0.00	1039.79	50.21	1711.46	1057.25	163.35	1722.18	861.61	101.10	1763.13	890.80	198.47	1763.61	55.66	1018.93	74.01	645.22	927.97	75.10	143.27
10.52000	1002.54	179.34	36.70	959.46	167.83	45.36	756.91	193.27	44.72	765.36	198.94	89.46	1111.27	-15.34	35.58	1072.53	-11.74	46.08	885.22	-24.73	108.65	877.15	-32.03	87.91	999.66	217.92	1381.85	0.00	0.00	0.00	1039.96	50.30	1711.37	1057.37	163.29	1722.03	861.83	101.01	1763.15	891.01	198.46	1763.60	55.87	1019.00	73.98	644.57	927.71	74.85	145.68
10.53000	1002.52	179.55	36.58	958.37	167.88	45.17	756.89	193.47	44.79	765.38	198.75	89.35	1110.84	-15.60	35.38	1072.18	-11.79	46.00	878.44	-32.05	44.83	877.25	-31.60	87.74	1000.08	218.09	1381.83	0.00	0.00	0.00	1040.69	49.94	1711.18	1057.64	163.10	1721.95	862.01	100.93	1763.17	891.26	198.10	1763.64	56.28	1018.78	74.02	645.62	927.56	75.17	143.25
10.54000	1002.21	179.67	36.63	958.81	167.86	45.23	756.91	193.32	44.73	765.34	198.83	89.39	1111.35	-15.41	35.45	1071.84	-11.76	45.83	878.39	-32.31	44.95	877.21	-31.69	87.68	1000.48	218.25	1381.82	0.00	0.00	0.00	1041.59	49.81	1711.07	1057.50	163.09	1721.81	862.22	100.85	1763.21	891.53	197.82	1763.68	55.56	1019.29	73.81	645.36	927.81	75.13	139.98
10.55000	1002.75	179.06	36.62	958.72	167.95	45.35	756.92	193.14	44.66	765.28	198.98	89.47	1111.75	-15.49	35.72	1072.39	-11.76	46.01	878.50	-32.11	45.51	877.17	-32.17	87.91	1000.87	218.42	1381.80	0.00	0.00	0.00	1041.39	49.42	1710.92	1057.67	162.70	1721.72	862.38	100.76	1763.21	891.71	197.86	1763.64	55.37	1019.58	73.59	645.65	927.63	75.24	144.08
10.56000	1002.07	179.55	36.68	960.00	167.53	45.60	756.85	193.38	44.77	765.27	198.90	89.41	1111.74	-15.40	35.80	1072.12	-11.79	45.85	943.74	38.55	655.27	877.13	-32.29	87.91	1001.24	218.58	1381.78	0.00	0.00	0.00	1040.76	49.25	1710.92	1057.81	162.50	1721.67	862.50	100.35	1763.14	891.95	197.60	1763.67	56.38	1018.86	74.08	645.01	927.83	74.90	143.85
10.57000	1002.67	179.32	36.80	959.78	167.69	45.58	756.87	193.35	44.77	765.28	198.79	89.37	1111.42	-15.47	35.75	1071.93	-11.79	45.79	885.90	-24.12	115.18	877.23	-31.86	87.73	1001.59	218.74	1381.76	0.00	0.00	0.00	1040.40	49.20	1710.92	1058.23	162.27	1721.63	862.69	100.37	1763.18	892.17	197.47	1763.68	57.01	1018.56	74.37	645.00	927.55	75.08	141.84
10.58000	1003.15	179.50	36.84	959.37	167.84	45.44	756.89	193.26	44.73	765.28	198.83	89.39	1111.76	-15.42	35.69	1072.63	-11.67	46.05	878.38	-32.23	44.89	877.14	-32.18	87.86	1001.93	218.89	1381.75	0.00	0.00	0.00	1040.99	49.11	1710.80	1059.00	161.93	1721.55	862.86	100.37	1763.18	892.36	197.53	1763.63	55.25	1018.97	73.76	645.84	927.21	75.34	142.15
10.59000	1002.95	179.81	36.84	958.60	167.78	45.04	756.88	193.35	44.75	765.28	198.77	89.34	1111.59	-15.69	35.73	1072.30	-11.79	46.10	878.41	-32.05	44.83	877.03	-32.31	87.90	1002.25	219.04	1381.73	0.00	0.00	0.00	1041.41	48.80	1710.65	1058.79	161.74	1721.42	863.01	100.26	1763.21	892.57	197.47	1763.59	55.32	1019.20	73.69	644.88	927.70	74.89	142.60
10.60000	1002.81	179.54	37.16	959.48	168.05	45.68	756.87	193.29	44.71	765.22	198.92	89.40	1111.82	-15.80	35.98	1071.94	-11.83	45.96	878.45	-32.21	45.52	877.12	-32.05	87.84	1002.56	219.19	1381.71	0.00	0.00	0.00	1042.30	49.08	1710.68	1058.96	161.48	1721.34	863.16	100.21	1763.24	892.79	197.44	1763.56	55.92	1018.69	74.00	643.97	927.79	74.79	144.34
10.61000	1002.37	179.78	36.62	958.97	167.56	45.19	756.83	193.38	44.77	765.27	198.77	89.33	1111.66	-15.79	35.73	1071.77	-11.90	45.94	946.14	40.32	673.30	877.08	-32.15	87.85	1002.86	219.34	1381.70	0.00	0.00	0.00	1042.35	48.97	1710.66	1059.32	161.25	1721.26	863.37	100.16	1763.19	893.05	197.24	1763.57	56.24	1018.98	74.09	644.70	928.13	74.80	141.84
10.62000	1003.96	179.90	37.21	959.55	167.76	45.54	756.89	193.25	44.70	765.19	199.00	89.43	1112.05	-15.54	35.86	1072.16	-11.79	46.03	886.17	-23.92	117.21	877.09	-32.01	87.78	1003.13	219.48	1381.68	0.00	0.00	0.00	1041.71	48.72	1710.60	1059.50	161.28	1721.14	863.56	100.20	1763.27	893.28	197.09	1763.60	56.31	1018.87	74.08	644.19	928.07	74.65	141.28
10.63000	1002.24	179.56	36.60	959.68	168.11	45.88	756.88	193.16	44.67	765.21	198.86	89.35	1111.20	-15.14	35.64	1072.12	-11.67	45.90	878.37	-32.15	44.85	877.09	-32.03	87.78	1003.40	219.62	1381.67	0.00	0.00	0.00	1041.03	48.54	1710.52	1059.42	161.44	1720.97	863.76	100.37	1763.31	893.46	196.98	1763.60	55.31	1019.25	73.73	645.00	927.55	75.04	145.79
10.64000	1003.55	179.41	36.98	959.30	167.85	45.54	756.90	193.22	44.67	765.23	198.81	89.33	1111.65	-15.75	35.72	1073.40	-11.43	46.41	878.33	-32.22	44.89	877.12	-31.95	87.76	1003.64	219.75	1381.66	0.00	0.00	0.00	1041.78	48.59	1710.39	1059.01	161.48	1720.85	863.84	99.98	1763.26	893.64	197.17	1763.57	55.31	1018.71	73.89	644.59	927.78	74.88	145.53
10.65000	1002.17	179.81	36.78	959.74	167.72	45.60	756.90	193.27	44.71	765.22	198.76	89.29	1111.99	-15.35	35.97	1072.34	-11.86	46.22	878.37	-32.32	44.95	877.08	-32.04	87.78	1003.87	219.88	1381.64	0.00	0.00	0.00	1041.62	48.46	1710.29	1059.82	161.74	1720.64	864.04	100.16	1763.32	893.90	196.85	1763.64	55.87	1018.95	74.02	645.21	927.74	75.00	145.36
10.66000	1003.68	179.85	37.16	959.37	168.12	45.74	756.92	193.21	44.68	765.23	198.88	89.34	1111.91	-15.57	35.80	1072.54	-11.85	46.24	878.35	-32.26	44.91	877.03	-32.11	87.76	1004.09	220.01	1381.63	0.00	0.00	0.00	1042.15	48.22	1710.19	1060.51	161.54	1720.53	864.18	100.00	1763.32	894.03	196.99	1763.58	55.76	1018.83	73.93	645.72	927.96	75.04	143.03
10.67000	1002.56	179.73	36.66	958.91	167.56	45.16	756.86	193.38	44.77	765.21	198.95	89.37	1110.81	-15.57	35.48	1072.67	-11.65	46.13	878.37	-32.23	44.90	877.12	-31.69	87.60	1004.29	220.14	1381.61	0.00	0.00	0.00	1042.52	48.09	1710.12	1060.70	161.19	1720.50	864.33	99.97	1763.31	894.11	197.17	1763.54	54.76	1019.17	73.62	645.30	927.69	74.92	141.02
10.68000	1002.86	179.72	36.64	958.97	167.72	45.32	756.90	193.13	44.64	765.22	198.93	89.35	1111.23	-15.75	35.70	1072.25	-11.52	45.94	878.41	-32.07	44.83	877.04	-32.09	87.85	1004.48	220.26	1381.60	0.00	0.00	0.00	1042.94	48.27	1710.04	1059.86	161.13	1720.52	864.49	99.94	1763.32	894.37	196.99	1763.54	53.16	1019.35	73.35	645.32	928.07	74.92	141.65
10.69000	1002.32	179.91	36.69	959.94	168.07	45.80	756.86	193.53	44.82	765.18	199.08	89.42	1111.81	-15.54	35.75	1071.92	-11.67	45.90	878.36	-32.27	44.91	877.06	-32.19	87.90	1004.65	220.38	1381.59	0.00	0.00	0.00	1041.94	48.09	1710.00	1060.76	161.24	1720.26	864.61	99.80	1763.29	894.52	196.87	1763.56	54.76	1019.45	73.58	645.66	927.78	75.10	141.78
10.70000	1003.15	179.63	37.07	959.40	167.61	45.37	756.88	193.44	44.77	765.22	199.00	89.37	1111.42	-15.66	35.72	1072.29	-11.72	46.06	878.40	-32.26	45.58	877.00	-32.48	88.04	1004.81	220.49	1381.58	0.00	0.00	0.00	1042.20	48.11	1709.80	1060.72	161.25	1720.10	864.82	100.30	1763.38	894.67	196.93	1763.52	54.81	1019.12	73.75	644.46	927.64	75.07	143.96
10.71000	1003.53	179.49	36.73	959.13	167.94	45.53	756.90	193.30	44.71	765.22	199.10	89.43	1112.02	-15.00	35.89	1071.94	-11.75	46.00	946.64	40.27	672.83	877.06	-32.22	87.88	1004.95	220.61	1381.56	0.00	0.00	0.00	1042.59	47.98	1709.71	1060.81	161.13	1720.03	864.92	100.12	1763.32	894.76	197.21	1763.44	56.03	1018.85	74.03	644.32	928.00	74.84	144.58
10.72000	1002.56	179.83	36.71	958.69	167.85	45.16	756.88	193.28	44.73	765.24	198.90	89.33	1111.25	-15.46	35.52	1071.75	-11.69	45.93	886.22	-23.99	117.19	877.08	-32.05	87.81	1005.08	220.72	1381.55	0.00	0.00	0.00	1043.14	48.09	1709.70	1060.61	161.12	1720.04	865.08	100.01	1763.29	894.90	197.26	1763.40	56.97	1018.74	74.49	645.00	927.83	74.96	146.17
10.73000	1002.67	180.19	36.76	958.72	167.93	45.29	756.92	193.28	44.70	765.26	198.83	89.26	1112.18	-15.17	35.98	1072.38	-11.57	45.97	878.36	-32.31	44.94	877.06	-32.29	87.97	1005.19	220.82	1381.54	0.00	0.00	0.00	1043.14	48.44	1709.68	1060.40	161.43	1719.96	865.17	99.83	1763.26	895.12	196.94	1763.42	56.44	1018.77	74.19	645.66	927.70	75.27	143.45
10.74000	1003.52	179.86	36.97	958.82	167.95	45.31	756.88	193.33	44.72	765.26	198.77	89.24	1111.54	-15.27	35.77	1072.17	-11.72	46.05	878.35	-32.30	44.96	877.00	-32.23	87.91	1005.29	220.93	1381.53	0.00	0.00	0.00	1043.34	48.55	1709.58	1060.43	161.40	1719.89	865.37	100.21	1763.30	895.19	197.01	1763.36	56.48	1019.03	74.15	644.29	928.01	74.74	139.27
10.75000	1002.78	179.96	36.79	959.20	168.06	45.59	756.87	193.41	44.77	765.23	199.01	89.33	1111.99	-15.65	35.97	1072.40	-11.82	46.17	878.35	-32.28	44.95	877.07	-32.08	87.90	1005.37	221.03	1381.52	0.00	0.00	0.00	1043.33	48.28	1709.54	1061.11	161.41	1719.72	865.53	100.37	1763.32	895.37	196.84	1763.36	56.24	1019.00	73.97	644.80	928.26	74.72	139.31
10.76000	1002.83	179.44	36.94	959.51	167.98	45.55	756.93	193.13	44.64	765.26	198.99	89.35	1111.27	-15.46	36.00	1071.97	-11.68	45.82	878.38	-32.32	44.96	877.11	-32.04	87.83	1005.44	221.12	1381.51	0.00	0.00	0.00	1042.96	48.46	1709.55	1061.25	161.32	1719.65	865.65	100.37	1763.30	895.41	197.20	1763.27	55.79	1019.10	73.91	645.15	927.97	74.92	141.01
10.77000	1002.83	179.98	36.46	959.19	168.20	45.56	756.91	193.26	44.67	765.26	198.94	89.30	1111.91	-15.94	35.76	1072.10	-11.84	46.06	878.37	-32.32	44.96	877.01	-32.30	87.96	1005.49	221.22	1381.50	0.00	0.00	0.00	1043.43	48.54	1709.40	1061.74	161.90	1719.47	865.78	100.33	1763.27	895.50	197.19	1763.25	56.07	1018.95	73.99	644.55	927.52	75.03	143.67
10.78000	1002.75	179.15	36.50	958.70	167.58	44.98	756.88	193.35	44.73	765.26	199.01	89.33	1111.91	-15.53	35.91	1072.45	-11.82	46.27	878.37	-32.31	44.95	877.09	-31.84	87.77	1005.53	221.31	1381.49	0.00	0.00	0.00	1043.22	48.72	1709.29	1061.56	161.63	1719.43	865.84	100.31	1763.23	895.61	197.27	1763.21	54.97	1019.25	73.64	644.73	927.39	75.02	140.45
10.79000	1002.86	179.77	36.70	958.89	168.03	45.28	756.91	193.27	44.69	765.27	198.91	89.29	1111.72	-15.53	35.88	1072.97	-11.82	46.41	878.35	-32.26	44.96	877.08	-32.08	87.95	1005.56	221.40	1381.48	0.00	0.00	0.00	1043.56	48.80	1709.27	1061.63	161.89	1719.29	865.90	100.30	1763.20	895.65	197.43	1763.12	55.44	1019.46	73.69	645.07	927.33	75.04	141.99
10.80000	1003.40	179.52	36.80	958.91	167.81	45.09	756.93	193.21	44.66	765.24	199.01	89.32	1111.46	-15.47	35.67	1071.72	-11.80	45.99	878.44	-32.00	45.26	877.08	-32.10	87.93	1005.57	221.48	1381.47	0.00	0.00	0.00	1044.02	48.63	1709.22	1062.06	162.23	1719.15	865.98	100.37	1763.22	895.68	197.56	1763.07	55.14	1019.19	73.81	644.93	927.87	75.00	143.68
10.81000	1004.63	179.42	37.02	958.97	168.17	45.33	756.90	193.39	44.75	765.22	198.99	89.34	1111.42	-15.74	35.72	1071.70	-11.59	45.83	923.75	16.24	463.85	877.08	-32.09	87.96	1005.57	221.56	1381.47	0.00	0.00	0.00	1043.86	48.71	1709.18	1062.04	162.15	1719.14	866.11	100.60	1763.22	895.73	197.62	1763.04	56.01	1018.71	74.17	644.61	928.14	74.87	142.85
10.82000	1003.13	179.83	36.39	959.55	167.64	45.23	756.91	193.13	44.63	765.27	198.82	89.24	1111.72	-15.44	35.55	1072.21	-11.49	45.95	883.61	-26.67	93.15	876.97	-32.13	87.94	1005.55	221.64	1381.46	0.00	0.00	0.00	1043.31	48.90	1709.18	1061.70	161.94	1719.19	866.11	100.38	1763.17	895.82	197.67	1763.01	56.04	1018.96	74.04	644.58	928.11	74.67	144.88
10.83000	1003.45	179.77	36.65	959.59	167.90	45.40	756.88	193.50	44.78	765.25	199.03	89.33	1112.40	-15.29	36.27	1072.51	-11.61	46.14	878.41	-32.20	44.90	877.02	-32.04	87.94	1005.52	221.72	1381.45	0.00	0.00	0.00	1043.61	49.08	1709.19	1061.33	162.08	1719.10	866.18	100.74	1763.19	895.80	197.98	1762.94	56.36	1019.16	74.01	644.61	928.33	74.77	141.26
10.84000	1002.75	179.64	36.39	959.29	167.87	45.24	756.89	193.30	44.71	765.24	199.16	89.37	1111.85	-15.62	35.98	1072.05	-11.84	46.17	878.44	-32.05	44.84	877.06	-31.99	87.95	1005.48	221.79	1381.44	0.00	0.00	0.00	1042.74	48.96	1709.23	1061.68	162.21	1719.08	866.21	100.77	1763.20	895.85	197.85	1762.95	56.07	1018.46	74.09	644.26	927.83	74.86	140.90
10.85000	1002.93	179.65	36.60	959.59	168.04	45.49	756.83	193.57	44.81	765.25	199.18	89.37	1111.52	-15.73	35.66	1072.40	-11.51	45.98	878.45	-32.13	44.88	877.04	-32.21	88.05	1005.42	221.86	1381.43	0.00	0.00	0.00	1043.38	49.22	1709.20	1062.13	161.90	1719.05	866.22	100.87	1763.20	895.91	197.77	1762.95	56.02	1017.99	74.26	644.69	927.89	74.94	142.23
10.86000	1002.95	179.24	36.64	958.56	167.85	44.99	756.92	193.26	44.69	765.24	199.03	89.31	1111.66	-15.73	35.90	1072.64	-11.92	46.29	878.38	-32.27	44.97	877.03	-32.00	87.95	1005.34	221.92	1381.43	0.00	0.00	0.00	1043.66	49.23	1709.23	1061.71	162.20	1718.97	866.20	100.91	1763.18	895.93	197.77	1762.92	57.00	1018.56	74.29	644.67	928.00	74.79	140.79
10.87000	1002.78	179.64	36.68	958.66	168.08	45.21	756.93	193.28	44.68	765.25	199.03	89.31	1111.92	-15.41	36.00	1072.50	-11.42	45.96	878.38	-32.21	44.96	877.06	-32.09	87.97	1005.26	221.99	1381.42	0.00	0.00	0.00	1043.58	49.27	1709.17	1061.56	162.52	1719.06	866.15	100.78	1763.14	895.87	198.11	1762.84	55.90	1019.08	73.82	644.60	928.07	74.77	144.41
10.88000	1002.77	180.01	36.54	960.11	168.22	45.78	756.94	193.28	44.69	765.29	199.07	89.34	1111.41	-15.47	35.77	1072.16	-11.51	45.89	878.37	-32.29	44.97	877.13	-32.04	87.98	1005.15	222.05	1381.42	0.00	0.00	0.00	1043.58	49.19	1709.23	1061.73	162.48	1718.96	866.12	100.92	1763.11	895.91	197.97	1762.83	55.45	1019.11	73.79	644.64	927.51	75.07	142.96
10.89000	1002.27	180.19	36.36	959.14	167.73	45.07	756.96	193.23	44.67	765.28	198.98	89.30	1111.41	-15.66	35.86	1071.97	-11.75	45.95	878.39	-32.26	44.96	877.09	-32.16	88.01	1005.04	222.11	1381.41	0.00	0.00	0.00	1043.87	49.20	1709.27	1061.40	162.28	1718.99	866.12	101.12	1763.14	895.86	198.15	1762.76	56.53	1018.91	74.11	644.69	927.64	75.09	143.14
10.90000	1003.21	179.63	36.64	960.10	167.85	45.51	756.95	193.13	44.63	765.26	199.09	89.34	1112.02	-15.52	35.95	1072.78	-11.50	46.21	878.37	-32.29	44.97	877.08	-32.14	88.02	1004.91	222.16	1381.40	0.00	0.00	0.00	1043.84	49.49	1709.36	1061.14	162.44	1719.05	866.06	101.45	1763.13	895.86	198.33	1762.74	56.14	1018.97	74.04	644.35	927.90	74.76	138.60
10.91000	1003.71	179.91	36.80	960.20	168.01	45.69	756.91	193.34	44.71	765.29	198.89	89.26	1110.99	-15.54	35.55	1072.00	-11.48	45.91	878.40	-32.21	44.94	877.14	-31.88	87.97	1004.77	222.21	1381.40	0.00	0.00	0.00	1043.46	49.22	1709.31	1061.64	162.48	1718.97	865.95	101.34	1763.10	895.82	198.47	1762.71	56.19	1018.92	74.07	644.83	927.80	74.92	141.10
10.92000	1002.10	179.70	36.16	959.33	168.06	45.30	756.96	193.34	44.69	765.29	199.03	89.32	1110.50	-15.48	35.54	1072.90	-11.70	46.40	878.40	-32.32	44.99	877.10	-31.99	87.99	1004.61	222.26	1381.40	0.00	0.00	0.00	1043.25	49.63	1709.49	1062.05	162.46	1718.97	865.87	101.53	1763.11	895.76	198.53	1762.65	55.34	1018.92	73.86	644.86	927.77	75.00	143.44
10.93000	1002.79	179.59	36.76	959.96	167.62	45.30	756.91	193.28	44.68	765.31	198.98	89.28	1110.80	-15.56	35.65	1072.23	-11.82	46.15	878.39	-32.29	44.99	877.07	-31.96	88.01	1004.44	222.30	1381.39	0.00	0.00	0.00	1043.35	49.25	1709.52	1061.24	162.68	1719.10	865.74	101.43	1763.06	895.65	198.77	1762.58	55.33	1018.88	73.80	645.18	927.87	75.05	143.51
10.94000	1002.55	179.97	36.51	959.76	168.09	45.43	756.90	193.30	44.72	765.32	198.98	89.29	1111.34	-15.13	35.61	1072.37	-11.99	46.24	878.42	-32.22	44.97	877.17	-31.84	87.95	1004.26	222.35	1381.39	0.00	0.00	0.00	1043.87	49.51	1709.57	1061.44	162.69	1719.02	865.70	101.81	1763.12	895.60	198.80	1762.55	55.06	1018.93	73.84	644.39	927.97	74.68	143.74
10.95000	1002.53	180.18	36.55	959.66	168.01	45.31	756.92	193.36	44.73	765.35	198.99	89.27	1110.55	-15.40	35.46	1072.36	-11.70	46.16	878.39	-32.26	45.00	877.12	-32.07	88.06	1004.06	222.39	1381.38	0.00	0.00	0.00	1043.92	49.43	1709.59	1061.02	162.45	1719.15	865.56	101.77	1763.06	895.52	198.98	1762.50	56.11	1019.09	73.96	644.01	928.37	74.52	143.55
10.96000	1002.57	179.99	36.28	959.68	168.07	45.44	756.97	193.10	44.61	765.35	199.04	89.29	1111.72	-15.80	36.00	1072.17	-11.39	45.83	878.42	-32.10	44.89	877.15	-32.10	88.11	1003.86	222.42	1381.38	0.00	0.00	0.00	1042.85	49.50	1709.75	1061.43	162.61	1719.13	865.43	101.88	1763.04	895.40	199.25	1762.38	56.45	1018.87	74.15	644.89	927.74	74.91	144.99
10.97000	1003.13	179.74	36.63	959.50	168.14	45.43	756.96	193.35	44.71	765.35	199.01	89.28	1112.18	-15.60	35.85	1072.23	-11.88	46.20	878.40	-32.20	44.96	877.11	-32.10	88.17	1003.63	222.46	1381.38	0.00	0.00	0.00	1042.42	49.49	1709.80	1060.96	162.63	1719.07	865.32	102.17	1763.07	895.33	199.45	1762.31	55.00	1019.03	73.76	645.07	927.76	75.03	143.92
10.98000	1004.73	180.28	37.20	959.12	168.06	45.23	756.99	193.09	44.61	765.32	199.17	89.32	1111.49	-15.18	35.83	1071.87	-11.63	46.00	878.43	-32.18	44.95	877.14	-32.11	88.12	1003.40	222.49	1381.37	0.00	0.00	0.00	1042.89	49.46	1709.77	1060.94	162.45	1719.08	865.18	102.23	1763.06	895.25	199.45	1762.24	55.42	1019.62	73.71	644.64	927.74	75.08	142.14
10.99000	1003.68	179.45	36.59	959.04	167.75	44.94	756.98	193.02	44.55	765.31	199.09	89.30	1111.64	-15.63	35.73	1072.68	-11.83	46.35	878.44	-32.12	44.94	877.20	-31.88	88.04	1003.15	222.52	1381.37	0.00	0.00	0.00	1043.22	49.51	1709.84	1061.27	162.47	1719.05	865.11	102.68	1763.08	895.26	199.29	1762.22	55.18	1019.40	73.65	644.76	927.81	74.87	140.72
11.00000	1004.16	179.74	36.69	959.26	168.06	45.35	756.91	193.39	44.75	765.35	199.03	89.26	1111.98	-15.45	35.84	1072.35	-11.53	46.03	878.46	-32.05	44.91	877.16	-31.92	88.11	1002.88	222.54	1381.37	0.00	0.00	0.00	1042.95	49.40	1709.91	1060.82	162.43	1719.02	864.92	102.52	1763.05	895.25	199.13	1762.15	54.57	1019.20	73.64	643.78	928.07	74.60	141.75
11.01000	1002.65	179.39	36.08	959.71	168.19	45.47	756.90	193.47	44.77	765.31	199.10	89.27	1111.68	-15.45	35.83	1072.30	-11.62	46.01	878.41	-32.19	44.97	877.22	-31.79	88.02	1002.61	222.56	1381.37	0.00	0.00	0.00	1042.94	49.45	1709.98	1060.96	162.60	1718.87	864.81	102.79	1763.06	895.15	199.50	1762.03	54.85	1019.24	73.67	643.94	928.15	74.60	142.65
11.02000	1002.87	179.79	36.30	959.61	168.14	45.42	756.94	193.19	44.65	765.31	199.12	89.31	1111.11	-15.34	35.63	1072.21	-11.65	46.09	878.40	-32.28	45.02	877.25	-31.81	88.07	1002.32	222.58	1381.37	0.00	0.00	0.00	1042.17	49.48	1710.11	1060.86	162.66	1718.82	864.66	102.87	1763.04	895.00	199.80	1761.92	55.08	1019.28	73.77	644.46	927.82	74.88	147.16
11.03000	1003.11	179.84	36.31	959.90	168.11	45.59	756.97	193.12	44.62	765.32	199.20	89.32	1111.42	-15.79	35.62	1072.43	-11.70	46.14	878.41	-32.18	44.99	877.20	-31.77	88.04	1002.02	222.60	1381.36	0.00	0.00	0.00	1042.91	49.40	1710.14	1060.79	162.56	1718.72	864.56	103.19	1763.08	894.89	200.13	1761.80	55.23	1019.37	73.86	644.22	927.78	74.86	144.63
11.04000	1002.94	179.72	36.39	959.39	167.68	45.06	756.95	193.22	44.64	765.31	199.17	89.32	1111.13	-15.43	35.53	1072.10	-11.84	46.08	878.42	-32.23	44.98	877.17	-32.02	88.11	1001.71	222.61	1381.36	0.00	0.00	0.00	1042.28	49.35	1710.05	1061.13	162.45	1718.59	864.42	103.33	1763.08	894.87	200.14	1761.71	55.55	1019.14	73.94	645.32	927.73	75.05	143.77
11.05000	1003.78	179.42	36.68	959.30	167.93	45.15	756.92	193.50	44.80	765.32	199.09	89.29	1111.01	-15.33	35.70	1072.92	-11.76	46.36	878.43	-32.26	45.00	877.17	-31.99	88.12	1001.38	222.62	1381.36	0.00	0.00	0.00	1042.03	49.20	1710.18	1060.46	162.37	1718.65	864.28	103.31	1763.06	894.83	200.05	1761.67	56.91	1018.80	74.30	644.31	927.74	74.84	143.45
11.06000	1003.11	179.32	36.43	959.05	168.35	45.33	756.98	193.24	44.68	765.31	199.13	89.30	1111.54	-15.64	35.79	1072.85	-11.73	46.31	878.38	-32.36	45.05	877.17	-32.30	88.38	1001.04	222.63	1381.36	0.00	0.00	0.00	1042.05	49.24	1710.13	1060.30	162.31	1718.54	864.19	103.41	1763.07	894.85	199.94	1761.63	56.50	1019.09	73.96	644.90	927.81	74.92	145.00
11.07000	1002.57	179.81	36.43	960.36	168.06	45.59	756.93	193.39	44.73	765.30	199.19	89.34	1113.03	-15.49	36.11	1072.85	-11.85	46.39	878.41	-32.28	45.03	877.22	-32.12	88.20	1000.69	222.64	1381.36	0.00	0.00	0.00	1041.73	49.15	1710.20	1060.14	162.34	1718.37	864.06	103.46	1763.08	894.73	200.27	1761.51	55.66	1019.14	73.85	644.89	927.86	74.91	143.45
11.08000	1003.95	180.10	36.57	959.30	168.32	45.33	756.93	193.39	44.75	765.28	199.15	89.29	1111.92	-15.35	35.90	1071.78	-11.56	45.71	878.40	-32.41	45.10	877.27	-32.00	88.19	1000.32	222.64	1381.36	0.00	0.00	0.00	1041.33	49.26	1710.28	1060.07	162.06	1718.41	863.98	103.71	1763.10	894.72	200.33	1761.44	55.01	1018.83	73.77	644.34	927.95	74.78	145.96
11.09000	1003.71	180.05	36.52	959.57	168.39	45.43	756.94	193.44	44.78	765.35	198.96	89.23	1111.77	-15.39	36.02	1072.98	-11.68	46.31	878.40	-32.33	45.04	877.26	-32.10	88.23	999.94	222.64	1381.36	0.00	0.00	0.00	1041.33	49.03	1710.20	1059.77	162.18	1718.43	863.85	103.81	1763.09	894.66	200.37	1761.41	54.64	1019.03	73.63	644.77	928.18	74.75	144.55
11.10000	1002.97	179.57	36.49	960.08	167.86	45.33	756.97	193.30	44.69	765.36	199.06	89.27	1112.70	-15.29	36.15	1071.88	-11.77	46.03	878.42	-32.26	45.01	877.22	-32.09	88.23	999.55	222.63	1381.37	0.00	0.00	0.00	1041.89	48.98	1710.16	1060.43	161.88	1718.42	863.75	103.67	1763.06	894.64	200.25	1761.37	54.18	1019.40	73.48	644.67	928.06	74.76	144.10
11.11000	1002.61	179.62	36.40	959.08	167.93	45.00	756.93	193.36	44.72	765.30	199.22	89.33	1111.90	-15.25	36.10	1072.16	-11.77	46.21	878.45	-32.08	44.92	877.24	-32.07	88.26	999.15	222.63	1381.37	0.00	0.00	0.00	1041.82	49.06	1710.26	1059.45	161.98	1718.30	863.66	103.58	1763.06	894.56	200.25	1761.27	55.99	1018.85	74.08	645.17	927.89	74.91	141.27
11.12000	1002.45	180.07	36.13	959.69	167.66	45.09	756.96	193.27	44.68	765.31	199.20	89.32	1111.61	-15.53	35.67	1072.53	-11.60	46.06	878.47	-32.16	44.99	877.16	-32.46	88.44	998.73	222.62	1381.37	0.00	0.00	0.00	1042.05	48.88	1710.19	1059.85	161.93	1718.28	863.66	103.97	1763.11	894.51	200.35	1761.20	56.72	1018.55	74.38	644.56	928.28	74.70	140.90
11.13000	1002.89	179.52	36.20	958.87	168.19	45.08	757.00	193.11	44.61	765.34	199.14	89.27	1111.36	-15.38	35.89	1072.84	-11.59	46.19	878.46	-32.20	45.02	877.23	-32.21	88.30	998.31	222.61	1381.37	0.00	0.00	0.00	1040.88	49.06	1710.38	1059.80	162.05	1718.21	863.57	103.75	1763.07	894.45	200.39	1761.17	55.09	1018.96	73.80	645.01	927.67	74.97	141.62
11.14000	1003.40	179.94	36.05	958.99	168.23	45.14	756.97	193.23	44.68	765.33	199.08	89.28	1112.02	-15.41	35.95	1072.31	-11.75	46.06	878.44	-32.32	45.09	877.22	-32.06	88.26	997.87	222.59	1381.37	0.00	0.00	0.00	1041.55	48.89	1710.28	1059.05	161.77	1718.23	863.44	103.65	1763.04	894.35	200.46	1761.15	56.16	1019.16	73.90	645.32	927.53	75.22	145.65
11.15000	1003.52	179.51	36.68	960.01	167.90	45.40	756.90	193.47	44.78	765.32	199.20	89.32	1111.68	-15.55	35.70	1071.95	-11.80	45.96	878.46	-32.06	44.94	877.26	-31.96	88.18	997.41	222.58	1381.37	0.00	0.00	0.00	1042.56	49.06	1710.30	1058.49	161.77	1718.36	863.40	103.73	1763.08	894.34	200.26	1761.16	56.17	1019.22	73.95	645.03	927.84	75.03	143.49
11.16000	1002.65	179.63	36.43	959.20	167.84	45.06	756.93	193.38	44.72	765.37	199.06	89.28	1111.38	-15.59	35.61	1072.53	-11.77	46.20	878.44	-32.15	44.97	877.21	-31.99	88.20	996.95	222.56	1381.38	0.00	0.00	0.00	1041.70	48.88	1710.26	1058.17	161.80	1718.44	863.31	103.70	1763.05	894.21	200.28	1761.09	56.10	1018.81	74.07	643.97	927.94	74.64	142.05
11.17000	1002.59	179.62	36.30	959.67	167.95	45.21	756.97	193.29	44.66	765.34	199.06	89.27	1111.52	-15.43	35.96	1072.61	-11.79	46.22	878.44	-32.09	44.95	877.18	-32.00	88.20	996.47	222.53	1381.38	0.00	0.00	0.00	1041.88	48.72	1710.18	1059.16	161.68	1718.21	863.22	103.47	1763.02	894.15	200.01	1761.13	56.06	1019.07	74.05	645.15	927.66	75.03	143.44
[truncated: 1,066 more rows]
[truncated: 35 more columns]
