# Supplementary material for: The impact of mobile phone use on where we look and how we walk when negotiating floor based obstacles
Source: PLoS One. 2017 Jun 30;12(6):e0179802. doi: 10.1371/journal.pone.0179802 (PMC5493336; doi:10.1371/journal.pone.0179802)
Supplement: S1 File — (ZIP) [file pone.0179802.s001.zip › Gait/PP11/JS no obs write 2.txt]

CODAmotion Analysis Text
Codamotion Analysis Text Save of: JS no obs write 2.mdf
Time	Markers
Time	1:LTOE.X	1:LTOE.Y	1:LTOE.Z	2:L2nd.X	2:L2nd.Y	2:L2nd.Z	3:LHEE.X	3:LHEE.Y	3:LHEE.Z	4:LANK.X	4:LANK.Y	4:LANK.Z	5:RTOE.X	5:RTOE.Y	5:RTOE.Z	6:R2nd.X	6:R2nd.Y	6:R2nd.Z	7:RHEE.X	7:RHEE.Y	7:RHEE.Z	8:RANK.X	8:RANK.Y	8:RANK.Z	9:STRN.X	9:STRN.Y	9:STRN.Z	10:Marker 10.X	10:Marker 10.Y	10:Marker 10.Z	11:FRHD.X	11:FRHD.Y	11:FRHD.Z	12:FLHD.X	12:FLHD.Y	12:FLHD.Z	13:BRHD.X	13:BRHD.Y	13:BRHD.Z	14:BLHD.X	14:BLHD.Y	14:BLHD.Z	15:BLSTEP.X	15:BLSTEP.Y	15:BLSTEP.Z	16:FLSTEP.X	16:FLSTEP.Y	16:FLSTEP.Z	17:BRSTEP.X
(s)	(mm)	(mm)	(mm)	(mm)	(mm)	(mm)	(mm)	(mm)	(mm)	(mm)	(mm)	(mm)	(mm)	(mm)	(mm)	(mm)	(mm)	(mm)	(mm)	(mm)	(mm)	(mm)	(mm)	(mm)	(mm)	(mm)	(mm)	(mm)	(mm)	(mm)	(mm)	(mm)	(mm)	(mm)	(mm)	(mm)	(mm)	(mm)	(mm)	(mm)	(mm)	(mm)	(mm)	(mm)	(mm)	(mm)	(mm)	(mm)	(mm)
0.00000	-3604.63	171.95	-5.19	-4147.68	59.75	36.92	-3871.31	168.36	-13.05	-3842.49	157.45	20.77	-4052.27	49.59	3.72	-4171.08	83.83	11.76	-1796.11	-1.03	90.23	-1789.28	-3.62	133.02	44.73	879.39	63.11	0.00	0.00	0.00	-2474.52	-50.47	1669.09	-3999.40	68.42	1766.32	129.59	64.75	1757.63	-3952.33	172.94	1659.23	42.18	773.34	56.17	478.03	688.82	55.25	104.52
0.01000	-3604.63	171.95	-5.19	-4147.68	59.75	36.92	-3871.31	168.36	-13.05	-3842.49	157.45	20.77	-4052.27	49.59	3.72	-4171.08	83.83	11.76	-1796.11	-1.03	90.23	-1789.28	-3.62	133.02	44.73	879.39	63.11	0.00	0.00	0.00	-2474.52	-50.47	1669.09	-3999.40	68.42	1766.32	129.59	64.75	1757.63	-3952.33	172.94	1659.23	42.18	773.34	56.17	478.03	688.82	55.25	104.52
0.02000	-3604.63	171.95	-5.19	-4147.68	59.75	36.92	-3871.31	168.36	-13.05	-3842.49	157.45	20.77	-4052.27	49.59	3.72	-4171.08	83.83	11.76	-1796.11	-1.03	90.23	-1789.28	-3.62	133.02	44.73	879.39	63.11	0.00	0.00	0.00	-2474.52	-50.47	1669.09	-3999.40	68.42	1766.32	129.59	64.75	1757.63	-3952.33	172.94	1659.23	42.18	773.34	56.17	478.03	688.82	55.25	104.56
0.03000	-3604.63	171.95	-5.19	-4147.68	59.75	36.92	-3871.36	168.37	-13.04	-3842.58	157.46	20.79	-4052.27	49.59	3.72	-4171.08	83.83	11.76	-1796.11	-1.03	90.23	-1789.28	-3.62	133.02	44.13	879.27	63.29	0.00	0.00	0.00	-2474.52	-50.47	1669.09	-3999.40	68.42	1766.32	129.59	64.75	1757.63	-3952.33	172.94	1659.23	42.19	773.58	56.19	478.20	689.05	55.27	143.12
0.04000	-3604.63	171.95	-5.19	-4147.68	59.75	36.92	-3918.29	177.89	3.12	-3930.93	169.07	41.34	-4052.27	49.59	3.72	-4171.08	83.83	11.76	-1796.11	-1.03	90.23	-1789.28	-3.62	133.02	42.35	878.93	63.85	0.00	0.00	0.00	-2474.52	-50.47	1669.09	-3999.40	68.42	1766.32	129.59	64.75	1757.63	-3952.33	172.94	1659.23	55.56	1019.28	73.92	644.25	928.04	74.60	141.92
0.05000	-3604.63	171.95	-5.19	-4147.68	59.75	36.92	-3908.51	178.13	4.71	-3938.23	168.92	40.85	-4052.27	49.59	3.72	-4171.08	83.83	11.76	-1796.11	-1.03	90.23	-1789.28	-3.62	133.02	39.41	878.37	64.78	0.00	0.00	0.00	-2474.52	-50.47	1669.09	-3999.40	68.42	1766.32	129.59	64.75	1757.63	-3952.33	172.94	1659.23	55.89	1018.95	74.08	644.06	927.96	74.64	143.44
0.06000	-3604.63	171.95	-5.19	-4147.68	59.75	36.92	-3917.46	177.59	3.05	-3953.97	169.14	37.72	-4052.27	49.59	3.72	-4171.08	83.83	11.76	-1796.11	-1.03	90.23	-1789.28	-3.62	133.02	35.33	877.58	66.07	0.00	0.00	0.00	-2474.52	-50.47	1669.09	-3999.40	68.42	1766.32	129.59	64.75	1757.63	-3952.33	172.94	1659.23	56.38	1018.87	74.19	645.02	927.77	74.82	145.01
0.07000	-3604.63	171.95	-5.19	-4147.68	59.75	36.92	-3919.84	177.56	2.82	-3979.95	169.25	33.41	-4052.27	49.59	3.72	-4171.08	83.83	11.76	-1796.11	-1.03	90.23	-1789.28	-3.62	133.02	30.11	876.57	67.71	0.00	0.00	0.00	-2474.52	-50.47	1669.09	-3999.40	68.42	1766.32	129.59	64.75	1757.63	-3952.33	172.94	1659.23	54.98	1019.53	73.72	644.86	928.16	74.64	143.39
0.08000	-3604.63	171.95	-5.19	-4147.68	59.75	36.92	-3937.49	178.07	0.15	-3963.10	169.81	36.46	-4052.27	49.59	3.72	-4171.08	83.83	11.76	-1796.11	-1.03	90.23	-1789.28	-3.62	133.02	23.79	875.36	69.70	0.00	0.00	0.00	-2474.52	-50.47	1669.09	-3999.40	68.42	1766.32	129.59	64.75	1757.63	-3952.33	172.94	1659.23	55.29	1019.14	73.77	645.25	928.26	74.63	144.24
0.09000	-3604.63	171.95	-5.19	-4147.68	59.75	36.92	-3931.78	178.44	1.19	-3952.83	169.81	37.71	-4052.27	49.59	3.72	-4171.08	83.83	11.76	-1796.11	-1.03	90.23	-1789.28	-3.62	133.02	16.36	873.93	72.04	0.00	0.00	0.00	-2474.52	-50.47	1669.09	-3999.40	68.42	1766.32	129.59	64.75	1757.63	-3952.33	172.94	1659.23	55.41	1019.31	73.86	644.75	927.91	74.69	143.79
0.10000	-3604.63	171.95	-5.19	-4147.68	59.75	36.92	-3927.02	178.17	1.93	-3955.75	169.34	37.43	-4052.27	49.59	3.72	-4171.08	83.83	11.76	-1796.11	-1.03	90.23	-1789.28	-3.62	133.02	7.86	872.29	74.72	0.00	0.00	0.00	-2474.52	-50.47	1669.09	-3999.40	68.42	1766.32	129.59	64.75	1757.63	-3952.33	172.94	1659.23	54.97	1019.31	73.81	644.18	928.14	74.54	141.44
0.11000	-3604.63	171.95	-5.19	-4147.68	59.75	36.92	-3924.12	177.38	2.57	-3957.45	169.39	36.64	-4052.27	49.59	3.72	-4171.08	83.83	11.76	-1796.11	-1.03	90.23	-1789.28	-3.62	133.02	-1.71	870.45	77.74	0.00	0.00	0.00	-2474.52	-50.47	1669.09	-3999.40	68.42	1766.32	129.59	64.75	1757.63	-3952.33	172.94	1659.23	54.57	1019.17	73.60	644.68	927.86	74.74	143.85
0.12000	-3604.63	171.95	-5.19	-4147.68	59.75	36.92	-3923.69	178.46	2.61	-3950.39	169.26	38.02	-4052.27	49.59	3.72	-4171.08	83.83	11.76	-1796.11	-1.03	90.23	-1789.28	-3.62	133.02	-12.33	868.41	81.08	0.00	0.00	0.00	-2474.52	-50.47	1669.09	-3999.40	68.42	1766.32	129.59	64.75	1757.63	-3952.33	172.94	1659.23	54.52	1019.41	73.61	644.70	927.71	74.78	143.44
0.13000	-3604.63	171.95	-5.19	-4147.68	59.75	36.92	-3902.63	177.70	5.24	-3956.87	169.62	37.52	-4052.27	49.59	3.72	-4171.08	83.83	11.76	-1796.11	-1.03	90.23	-1789.28	-3.62	133.02	-23.97	866.17	84.75	0.00	0.00	0.00	-2474.52	-50.47	1669.09	-3999.40	68.42	1766.32	129.59	64.75	1757.63	-3952.33	172.94	1659.23	55.15	1019.31	73.87	644.56	928.10	74.62	140.53
0.14000	-3604.63	171.95	-5.19	-4147.68	59.75	36.92	-3914.36	177.74	4.14	-3949.25	169.33	38.54	-4052.27	49.59	3.72	-4171.08	83.83	11.76	-1796.11	-1.03	90.23	-1789.28	-3.62	133.02	-36.63	863.73	88.73	0.00	0.00	0.00	-2474.52	-50.47	1669.09	-3999.40	68.42	1766.32	129.59	64.75	1757.63	-3952.33	172.94	1659.23	55.67	1018.89	74.07	644.15	928.18	74.49	144.94
0.15000	-3604.63	171.95	-5.19	-4147.68	59.75	36.92	-3915.46	178.17	3.04	-3967.11	168.73	36.08	-4052.27	49.59	3.72	-4171.08	83.83	11.76	-1796.11	-1.03	90.23	-1789.28	-3.62	133.02	-50.28	861.11	93.03	0.00	0.00	0.00	-2474.52	-50.47	1669.09	-3999.40	68.42	1766.32	129.59	64.75	1757.63	-3952.33	172.94	1659.23	55.71	1018.99	74.04	644.15	928.00	74.54	142.35
0.16000	-3604.63	171.95	-5.19	-4147.68	59.75	36.92	-3926.59	177.90	1.96	-3948.91	168.98	38.30	-4052.27	49.59	3.72	-4171.08	83.83	11.76	-1796.11	-1.03	90.23	-1789.28	-3.62	133.02	-64.91	858.29	97.64	0.00	0.00	0.00	-2474.52	-50.47	1669.09	-3999.40	68.42	1766.32	129.59	64.75	1757.63	-3952.33	172.94	1659.23	54.99	1019.46	73.65	644.78	928.08	74.72	142.86
0.17000	-3604.63	171.95	-5.19	-4147.68	59.75	36.92	-3936.72	177.63	-0.32	-3948.15	169.05	39.22	-4052.27	49.59	3.72	-4171.08	83.83	11.76	-1796.11	-1.03	90.23	-1789.28	-3.62	133.02	-80.51	855.30	102.55	0.00	0.00	0.00	-2474.52	-50.47	1669.09	-3999.40	68.42	1766.32	129.59	64.75	1757.63	-3952.33	172.94	1659.23	54.78	1019.57	73.62	644.83	928.05	74.77	143.90
0.18000	-3604.63	171.95	-5.19	-4147.68	59.75	36.92	-3903.33	177.89	5.50	-3943.91	169.69	39.37	-4052.27	49.59	3.72	-4171.08	83.83	11.76	-1796.11	-1.03	90.23	-1789.28	-3.62	133.02	-97.05	852.12	107.76	0.00	0.00	0.00	-2474.52	-50.47	1669.09	-3999.40	68.42	1766.32	129.59	64.75	1757.63	-3952.33	172.94	1659.23	54.47	1019.48	73.58	644.96	927.94	74.79	143.81
0.19000	-3604.63	171.95	-5.19	-4147.68	59.75	36.92	-3909.62	177.87	4.74	-3950.66	168.88	38.23	-4052.27	49.59	3.72	-4171.08	83.83	11.76	-1796.11	-1.03	90.23	-1789.28	-3.62	133.02	-114.53	848.76	113.26	0.00	0.00	0.00	-2474.52	-50.47	1669.09	-3999.40	68.42	1766.32	129.59	64.75	1757.63	-3952.33	172.94	1659.23	54.39	1019.30	73.64	644.82	927.97	74.70	145.33
0.20000	-3604.63	171.95	-5.19	-4147.68	59.75	36.92	-3927.79	178.46	1.81	-3949.64	169.18	38.73	-4052.27	49.59	3.72	-4171.08	83.83	11.76	-1796.11	-1.03	90.23	-1789.28	-3.62	133.02	-132.91	845.23	119.05	0.00	0.00	0.00	-2474.52	-50.47	1669.09	-3999.40	68.42	1766.32	129.59	64.75	1757.63	-3952.33	172.94	1659.23	54.31	1019.58	73.43	644.55	928.05	74.67	143.74
0.21000	-3604.63	171.95	-5.19	-4147.68	59.75	36.92	-3918.98	177.84	4.07	-3951.50	169.40	37.86	-4052.27	49.59	3.72	-4171.08	83.83	11.76	-1796.11	-1.03	90.23	-1789.28	-3.62	133.02	-152.20	841.53	125.12	0.00	0.00	0.00	-2474.52	-50.47	1669.09	-3999.40	68.42	1766.32	129.59	64.75	1757.63	-3952.33	172.94	1659.23	54.35	1019.12	73.71	644.62	927.62	74.86	144.43
0.22000	-3604.63	171.95	-5.19	-4147.68	59.75	36.92	-3904.10	177.68	5.73	-3935.23	168.65	40.55	-4052.27	49.59	3.72	-4171.08	83.83	11.76	-1796.11	-1.03	90.23	-1789.28	-3.62	133.02	-172.36	837.65	131.46	0.00	0.00	0.00	-2474.52	-50.47	1669.09	-3999.40	68.42	1766.32	129.59	64.75	1757.63	-3952.33	172.94	1659.23	55.39	1019.27	73.96	644.44	928.16	74.60	140.27
0.23000	-3604.63	171.95	-5.19	-4147.68	59.75	36.92	-3915.00	178.30	3.95	-3954.65	169.30	38.23	-4052.27	49.59	3.72	-4171.08	83.83	11.76	-1796.11	-1.03	90.23	-1789.28	-3.62	133.02	-193.38	833.62	138.08	0.00	0.00	0.00	-2474.52	-50.47	1669.09	-3999.40	68.42	1766.32	129.59	64.75	1757.63	-3952.33	172.94	1659.23	55.37	1019.38	73.76	644.87	928.14	74.67	140.40
0.24000	-3604.63	171.95	-5.19	-4147.68	59.75	36.92	-3922.54	178.24	3.55	-3952.05	168.56	38.05	-4052.27	49.59	3.72	-4171.08	83.83	11.76	-1796.11	-1.03	90.23	-1789.28	-3.62	133.02	-215.26	829.42	144.96	0.00	0.00	0.00	-2474.52	-50.47	1669.09	-3999.40	68.42	1766.32	129.59	64.75	1757.63	-3952.33	172.94	1659.23	54.51	1019.17	73.70	645.19	927.88	74.82	140.50
0.25000	-3604.63	171.95	-5.19	-4147.68	59.75	36.92	-3922.10	177.79	2.90	-3947.52	168.96	38.99	-4052.27	49.59	3.72	-4171.08	83.83	11.76	-1796.11	-1.03	90.23	-1789.28	-3.62	133.02	-237.96	825.06	152.10	0.00	0.00	0.00	-2474.52	-50.47	1669.09	-3999.40	68.42	1766.32	129.59	64.75	1757.63	-3952.33	172.94	1659.23	54.41	1019.45	73.66	644.89	928.15	74.77	142.27
0.26000	-3604.63	171.95	-5.19	-4147.68	59.75	36.92	-3900.86	177.94	5.85	-3951.89	168.41	38.52	-4052.27	49.59	3.72	-4171.08	83.83	11.76	-1796.11	-1.03	90.23	-1789.28	-3.62	133.02	-261.48	820.55	159.50	0.00	0.00	0.00	-2474.52	-50.47	1669.09	-3999.40	68.42	1766.32	129.59	64.75	1757.63	-3952.33	172.94	1659.23	54.99	1019.39	73.87	645.04	928.19	74.74	143.16
0.27000	-3604.63	171.95	-5.19	-4147.68	59.75	36.92	-3915.22	177.85	4.02	-3937.58	168.83	40.68	-4052.27	49.59	3.72	-4171.08	83.83	11.76	-1796.11	-1.03	90.23	-1789.28	-3.62	133.02	-285.79	815.89	167.15	0.00	0.00	0.00	-2474.52	-50.47	1669.09	-3999.40	68.42	1766.32	129.59	64.75	1757.63	-3952.33	172.94	1659.23	54.48	1019.35	73.68	644.65	927.86	74.73	144.38
0.28000	-3604.63	171.95	-5.19	-4147.68	59.75	36.92	-3929.40	177.72	1.72	-3931.69	169.78	41.80	-4052.27	49.59	3.72	-4171.08	83.83	11.76	-1796.11	-1.03	90.23	-1789.28	-3.62	133.02	-310.88	811.07	175.04	0.00	0.00	0.00	-2474.52	-50.47	1669.09	-3999.40	68.42	1766.32	129.59	64.75	1757.63	-3952.33	172.94	1659.23	54.62	1019.50	73.55	645.03	927.39	75.01	143.27
0.29000	-3604.63	171.95	-5.19	-4147.68	59.75	36.92	-3911.44	177.74	4.01	-3961.60	168.98	37.21	-4052.27	49.59	3.72	-4171.08	83.83	11.76	-1796.11	-1.03	90.23	-1789.28	-3.62	133.02	-336.74	806.12	183.17	0.00	0.00	0.00	-2474.52	-50.47	1669.09	-3999.40	68.42	1766.32	129.59	64.75	1757.63	-3952.33	172.94	1659.23	54.73	1019.31	73.66	644.87	928.00	74.77	143.59
0.30000	-3604.63	171.95	-5.19	-4147.68	59.75	36.92	-3906.61	179.12	4.90	-3934.84	168.85	41.82	-4052.27	49.59	3.72	-4171.08	83.83	11.76	-1796.11	-1.03	90.23	-1789.28	-3.62	133.02	-363.34	801.02	191.54	0.00	0.00	0.00	-2474.52	-50.47	1669.09	-3999.40	68.42	1766.32	129.59	64.75	1757.63	-3952.33	172.94	1659.23	54.76	1019.11	73.73	644.46	927.90	74.63	141.69
0.31000	-3604.63	171.95	-5.19	-4147.68	59.75	36.92	-3911.84	177.93	4.80	-3967.70	169.68	36.22	-4052.27	49.59	3.72	-4171.08	83.83	11.76	-1796.11	-1.03	90.23	-1789.28	-3.62	133.02	-390.68	795.78	200.13	0.00	0.00	0.00	-2474.52	-50.47	1669.09	-3999.40	68.42	1766.32	129.59	64.75	1757.63	-3952.33	172.94	1659.23	55.01	1019.19	73.79	645.03	927.76	74.84	143.23
0.32000	-3604.63	171.95	-5.19	-4147.68	59.75	36.92	-3913.83	178.52	3.53	-3944.88	168.46	40.70	-4052.27	49.59	3.72	-4171.08	83.83	11.76	-1796.11	-1.03	90.23	-1789.28	-3.62	133.02	-418.73	790.40	208.95	0.00	0.00	0.00	-2474.52	-50.47	1669.09	-3999.40	68.42	1766.32	129.59	64.75	1757.63	-3952.33	172.94	1659.23	55.64	1018.88	73.86	644.36	928.23	74.51	143.23
0.33000	-3604.63	171.95	-5.19	-4147.68	59.75	36.92	-3921.59	177.91	2.58	-3942.66	168.57	40.82	-4052.27	49.59	3.72	-4171.08	83.83	11.76	-1796.11	-1.03	90.23	-1789.28	-3.62	133.02	-447.47	784.90	217.98	0.00	0.00	0.00	-2474.52	-50.47	1669.09	-3999.40	68.42	1766.32	129.59	64.75	1757.63	-3952.33	172.94	1659.23	55.08	1019.19	73.81	644.51	928.04	74.65	142.82
0.34000	-3604.63	171.95	-5.19	-4147.68	59.75	36.92	-3917.70	177.54	3.18	-3945.86	169.13	39.35	-4052.27	49.59	3.72	-4171.08	83.83	11.76	-1796.11	-1.03	90.23	-1789.28	-3.62	133.02	-476.89	779.26	227.23	0.00	0.00	0.00	-2474.52	-50.47	1669.09	-3999.40	68.42	1766.32	129.59	64.75	1757.63	-3952.33	172.94	1659.23	54.48	1019.27	73.71	644.77	927.82	74.89	141.26
0.35000	-3604.63	171.95	-5.19	-4147.68	59.75	36.92	-3906.51	177.52	5.52	-3952.90	168.65	37.98	-4052.27	49.59	3.72	-4171.08	83.83	11.76	-1796.11	-1.03	90.23	-1789.28	-3.62	133.02	-506.98	773.50	236.68	0.00	0.00	0.00	-2474.52	-50.47	1669.09	-3999.40	68.42	1766.32	129.59	64.75	1757.63	-3952.33	172.94	1659.23	54.27	1019.46	73.53	644.43	927.88	74.74	139.69
0.36000	-3604.63	171.95	-5.19	-4147.68	59.75	36.92	-3904.91	178.13	4.69	-3952.32	168.43	38.39	-4052.27	49.59	3.72	-4171.08	83.83	11.76	-1796.11	-1.03	90.23	-1789.28	-3.62	133.02	-537.72	767.62	246.34	0.00	0.00	0.00	-2474.52	-50.47	1669.09	-3999.40	68.42	1766.32	129.59	64.75	1757.63	-3952.33	172.94	1659.23	54.59	1019.34	73.53	644.12	927.96	74.54	140.75
0.37000	-3604.63	171.95	-5.19	-4147.68	59.75	36.92	-3905.18	178.58	4.02	-3936.16	168.73	40.41	-4052.27	49.59	3.72	-4171.08	83.83	11.76	-1796.11	-1.03	90.23	-1789.28	-3.62	133.02	-569.08	761.62	256.20	0.00	0.00	0.00	-2474.52	-50.47	1669.09	-3999.40	68.42	1766.32	129.59	64.75	1757.63	-3952.33	172.94	1659.23	55.55	1019.04	73.90	644.10	928.18	74.44	142.10
0.38000	-3604.63	171.95	-5.19	-4147.68	59.75	36.92	-3917.70	177.87	3.65	-3952.15	168.08	37.96	-4052.27	49.59	3.72	-4171.08	83.83	11.76	-1796.11	-1.03	90.23	-1789.28	-3.62	133.02	-601.06	755.50	266.24	0.00	0.00	0.00	-2474.52	-50.47	1669.09	-3999.40	68.42	1766.32	129.59	64.75	1757.63	-3952.33	172.94	1659.23	55.98	1018.66	74.03	644.70	927.83	74.70	142.82
0.39000	-3604.63	171.95	-5.19	-4147.68	59.75	36.92	-3914.39	178.09	4.78	-3939.32	167.74	39.18	-4052.27	49.59	3.72	-4171.08	83.83	11.76	-1796.11	-1.03	90.23	-1789.28	-3.62	133.02	-633.64	749.27	276.47	0.00	0.00	0.00	-2474.52	-50.47	1669.09	-3999.40	68.42	1766.32	129.59	64.75	1757.63	-3952.33	172.94	1659.23	55.77	1019.17	73.83	644.55	927.76	74.71	143.99
0.40000	-3604.63	171.95	-5.19	-4147.68	59.75	36.92	-3916.19	176.95	3.07	-3949.00	167.94	38.43	-4052.27	49.59	3.72	-4171.08	83.83	11.76	-1796.11	-1.03	90.23	-1789.28	-3.62	133.02	-666.79	742.93	286.89	0.00	0.00	0.00	-2474.52	-50.47	1669.09	-3999.40	68.42	1766.32	129.59	64.75	1757.63	-3952.33	172.94	1659.23	54.81	1019.62	73.61	643.82	927.84	74.54	145.34
0.41000	-3604.63	171.95	-5.19	-4147.68	59.75	36.92	-3917.86	177.84	4.11	-3945.63	168.46	37.92	-4052.27	49.59	3.72	-4171.08	83.83	11.76	-1796.11	-1.03	90.23	-1789.28	-3.62	133.02	-700.51	736.48	297.47	0.00	0.00	0.00	-2474.52	-50.47	1669.09	-3999.40	68.42	1766.32	129.59	64.75	1757.63	-3952.33	172.94	1659.23	55.45	1019.47	73.78	644.91	928.01	74.76	142.01
0.42000	-3604.63	171.95	-5.19	-4147.68	59.75	36.92	-3924.78	177.49	2.10	-3939.81	167.20	39.20	-4052.27	49.59	3.72	-4171.08	83.83	11.76	-1796.11	-1.03	90.23	-1789.28	-3.62	133.02	-734.78	729.94	308.23	0.00	0.00	0.00	-2474.52	-50.47	1669.09	-3999.40	68.42	1766.32	129.59	64.75	1757.63	-3952.33	172.94	1659.23	56.01	1019.21	73.94	645.39	927.82	74.98	139.67
0.43000	-3604.63	171.95	-5.19	-4147.68	59.75	36.92	-3911.86	178.33	3.79	-3940.52	168.29	38.49	-4052.27	49.59	3.72	-4171.08	83.83	11.76	-1796.11	-1.03	90.23	-1789.28	-3.62	133.02	-769.58	723.29	319.16	0.00	0.00	0.00	-2474.52	-50.47	1669.09	-3999.40	68.42	1766.32	129.59	64.75	1757.63	-3952.33	172.94	1659.23	55.08	1019.64	73.69	644.63	928.21	74.62	140.25
0.44000	-3604.63	171.95	-5.19	-4147.68	59.75	36.92	-3912.89	178.56	3.88	-3932.80	168.84	39.30	-4052.27	49.59	3.72	-4171.08	83.83	11.76	-1796.11	-1.03	90.23	-1789.28	-3.62	133.02	-804.89	716.54	330.24	0.00	0.00	0.00	-2474.52	-50.47	1669.09	-3999.40	68.42	1766.32	129.59	64.75	1757.63	-3952.33	172.94	1659.23	54.39	1019.60	73.46	644.12	928.34	74.38	142.50
0.45000	-3604.63	171.95	-5.19	-4147.68	59.75	36.92	-3924.74	178.27	2.80	-3960.87	167.49	34.83	-4052.27	49.59	3.72	-4171.08	83.83	11.76	-1796.11	-1.03	90.23	-1789.28	-3.62	133.02	-840.70	709.71	341.48	0.00	0.00	0.00	-2474.52	-50.47	1669.09	-3999.40	68.42	1766.32	129.59	64.75	1757.63	-3952.33	172.94	1659.23	55.14	1019.44	73.76	644.70	928.23	74.64	142.42
0.46000	-3604.63	171.95	-5.19	-4147.68	59.75	36.92	-3909.81	177.97	5.12	-3944.27	166.82	37.49	-4052.27	49.59	3.72	-4171.08	83.83	11.76	-1796.11	-1.03	90.23	-1789.28	-3.62	133.02	-876.99	702.78	352.86	0.00	0.00	0.00	-2474.52	-50.47	1669.09	-3999.40	68.42	1766.32	129.59	64.75	1757.63	-3952.33	172.94	1659.23	54.82	1019.52	73.61	645.34	928.06	74.91	141.51
0.47000	-3604.63	171.95	-5.19	-4147.68	59.75	36.92	-3900.72	178.05	5.23	-3929.39	167.83	39.49	-4052.27	49.59	3.72	-4171.08	83.83	11.76	-1796.11	-1.03	90.23	-1789.28	-3.62	133.02	-913.74	695.77	364.39	0.00	0.00	0.00	-2474.52	-50.47	1669.09	-3999.40	68.42	1766.32	129.59	64.75	1757.63	-3952.33	172.94	1659.23	54.28	1019.36	73.55	645.04	927.67	74.94	139.68
0.48000	-3604.63	171.95	-5.19	-4147.68	59.75	36.92	-3913.34	178.15	3.87	-3946.10	167.53	36.67	-4052.27	49.59	3.72	-4171.08	83.83	11.76	-1796.11	-1.03	90.23	-1789.28	-3.62	133.02	-950.94	688.67	376.06	0.00	0.00	0.00	-2474.52	-50.47	1669.09	-3999.40	68.42	1766.32	129.59	64.75	1757.63	-3952.33	172.94	1659.23	55.24	1019.52	73.68	644.18	928.16	74.59	139.62
0.49000	-3604.63	171.95	-5.19	-4147.68	59.75	36.92	-3902.78	178.24	5.41	-3942.97	167.21	37.63	-4052.27	49.59	3.72	-4171.08	83.83	11.76	-1796.11	-1.03	90.23	-1789.28	-3.62	133.02	-988.57	681.50	387.86	0.00	0.00	0.00	-2474.52	-50.47	1669.09	-3999.40	68.42	1766.32	129.59	64.75	1757.63	-3952.33	172.94	1659.23	55.01	1019.12	73.72	644.40	928.29	74.58	144.38
0.50000	-3604.63	171.95	-5.19	-4147.68	59.75	36.92	-3907.13	178.21	4.34	-3972.26	167.10	33.23	-4052.27	49.59	3.72	-4171.08	83.83	11.76	-1796.11	-1.03	90.23	-1789.28	-3.62	133.02	-1026.61	674.25	399.79	0.00	0.00	0.00	-2474.52	-50.47	1669.09	-3999.40	68.42	1766.32	129.59	64.75	1757.63	-3952.32	172.94	1659.23	55.41	1019.48	73.79	644.89	928.26	74.60	144.41
0.51000	-3604.63	171.95	-5.19	-4147.68	59.75	36.92	-3922.46	177.87	2.72	-3938.51	166.69	36.91	-4052.27	49.59	3.72	-4171.08	83.83	11.76	-1796.11	-1.03	90.23	-1789.28	-3.62	133.02	-1065.05	666.92	411.85	0.00	0.00	0.00	-2474.52	-50.47	1669.09	-3999.40	68.42	1766.32	129.59	64.75	1757.63	-3944.15	174.90	1657.95	54.79	1019.63	73.60	645.00	928.21	74.81	141.20
0.52000	-3604.63	171.95	-5.19	-4147.68	59.75	36.92	-3900.48	177.66	6.13	-3953.97	167.38	34.59	-4052.27	49.59	3.72	-4171.08	83.83	11.76	-1796.11	-1.03	90.23	-1789.28	-3.62	133.02	-1103.88	659.53	424.02	0.00	0.00	0.00	-2474.52	-50.47	1669.09	-3999.40	68.42	1766.32	129.59	64.75	1757.63	-3945.94	174.03	1660.72	55.31	1019.22	73.87	644.85	928.06	74.82	143.28
0.53000	-3604.63	171.95	-5.19	-4147.68	59.75	36.92	-3921.84	178.61	3.00	-3960.01	166.89	34.26	-4052.27	49.59	3.72	-4171.08	83.83	11.76	-1796.11	-1.03	90.23	-1789.28	-3.62	133.02	-1143.06	652.07	436.30	0.00	0.00	0.00	-2474.52	-50.47	1669.09	-3999.40	68.42	1766.32	129.59	64.75	1757.63	-3954.08	176.39	1661.27	55.49	1018.94	73.95	644.38	927.88	74.72	141.83
0.54000	-3604.63	171.95	-5.19	-4147.68	59.75	36.92	-3925.04	178.03	2.54	-3937.25	166.66	37.03	-4052.27	49.59	3.72	-4171.08	83.83	11.76	-1796.11	-1.03	90.23	-1789.28	-3.62	133.02	-1182.59	644.54	448.69	0.00	0.00	0.00	-2474.52	-50.47	1669.09	-3999.40	68.42	1766.32	129.59	64.75	1757.63	-3956.53	179.27	1661.67	54.34	1019.33	73.63	643.87	927.99	74.56	140.99
0.55000	-3604.63	171.95	-5.19	-4147.68	59.75	36.92	-3902.31	177.10	5.82	-3930.31	167.08	37.45	-4052.27	49.59	3.72	-4171.08	83.83	11.76	-1796.11	-1.03	90.23	-1789.28	-3.62	133.02	-1222.46	636.96	461.17	0.00	0.00	0.00	-2474.52	-50.47	1669.09	-3999.40	68.42	1766.32	129.59	64.75	1757.63	-3954.88	180.04	1661.66	55.10	1019.34	73.72	643.85	928.36	74.39	141.07
0.56000	-3604.63	171.95	-5.19	-4147.68	59.75	36.92	-3900.33	177.93	6.67	-3930.71	166.23	37.64	-4052.27	49.59	3.72	-4171.08	83.83	11.76	-1796.11	-1.03	90.23	-1789.28	-3.62	133.02	-1262.64	629.32	473.76	0.00	0.00	0.00	-2474.52	-50.47	1669.09	-3999.40	68.42	1766.32	129.59	64.75	1757.63	-3934.96	180.98	1662.54	55.05	1019.34	73.80	644.92	928.16	74.75	143.69
0.57000	-3604.63	171.95	-5.19	-4147.68	59.75	36.92	-3912.97	177.36	4.29	-3941.62	165.90	35.17	-4052.27	49.59	3.72	-4171.08	83.83	11.76	-1796.11	-1.03	90.23	-1789.28	-3.62	133.02	-1303.11	621.62	486.44	0.00	0.00	0.00	-2474.52	-50.47	1669.09	-3999.40	68.42	1766.32	129.59	64.75	1757.63	-3960.16	185.25	1663.37	56.34	1018.83	74.21	645.03	928.13	74.77	141.90
0.58000	-3604.63	171.95	-5.19	-4147.68	59.75	36.92	-3917.10	178.73	3.45	-3945.94	166.45	34.91	-4052.27	49.59	3.72	-4171.08	83.83	11.76	-1796.11	-1.03	90.23	-1789.28	-3.62	133.02	-1343.87	613.88	499.20	0.00	0.00	0.00	-2474.52	-50.47	1669.09	-3999.40	68.42	1766.32	129.59	64.75	1757.63	-3945.88	186.01	1662.38	55.43	1018.98	73.91	644.14	927.96	74.66	139.13
0.59000	-3604.63	171.95	-5.19	-4147.68	59.75	36.92	-3913.20	178.41	4.36	-3923.82	165.64	39.12	-4052.27	49.59	3.72	-4171.08	83.83	11.76	-1796.11	-1.03	90.23	-1789.28	-3.62	133.02	-1384.89	606.08	512.04	0.00	0.00	0.00	-2474.52	-50.47	1669.09	-3999.40	68.42	1766.32	129.59	64.75	1757.63	-3947.43	189.16	1664.97	54.72	1019.83	73.58	645.09	927.85	74.82	140.56
0.60000	-3604.63	171.95	-5.19	-4147.68	59.75	36.92	-3910.51	177.97	5.17	-3962.12	165.76	31.53	-4052.27	49.59	3.72	-4171.08	83.83	11.76	-1796.11	-1.03	90.23	-1789.28	-3.62	133.02	-1426.15	598.25	524.96	0.00	0.00	0.00	-2474.52	-50.47	1669.09	-3999.40	68.42	1766.32	129.59	64.75	1757.63	-3983.51	192.16	1666.93	55.52	1019.26	73.89	645.14	927.82	74.89	141.74
0.61000	-3604.63	171.95	-5.19	-4147.68	59.75	36.92	-3925.91	178.51	2.71	-3922.32	166.34	36.99	-4052.27	49.59	3.72	-4171.08	83.83	11.76	-1796.11	-1.03	90.23	-1789.28	-3.62	133.02	-1467.65	590.37	537.94	0.00	0.00	0.00	-2474.52	-50.47	1669.09	-3999.40	68.42	1766.32	129.59	64.75	1757.63	-3979.18	193.89	1667.91	55.72	1019.23	73.91	644.92	927.88	74.78	142.63
0.62000	-3604.63	171.95	-5.19	-4147.68	59.75	36.92	-3892.92	178.05	7.09	-3925.82	165.19	37.70	-4052.27	49.59	3.72	-4171.08	83.83	11.76	-1796.11	-1.03	90.23	-1789.28	-3.62	133.02	-1509.36	582.46	550.99	0.00	0.00	0.00	-2474.52	-50.47	1669.09	-3999.40	68.42	1766.32	129.59	64.75	1757.63	-3999.25	195.40	1668.08	55.13	1019.14	73.85	644.53	927.84	74.65	140.69
0.63000	-3604.63	171.95	-5.19	-4147.68	59.75	36.92	-3919.90	177.27	2.94	-3934.81	164.88	36.16	-4052.27	49.59	3.72	-4171.08	83.83	11.76	-1796.11	-1.03	90.23	-1789.28	-3.62	133.02	-1551.27	574.51	564.10	0.00	0.00	0.00	-2474.52	-50.47	1669.09	-3999.40	68.42	1766.32	129.59	64.75	1757.63	-3955.48	197.57	1667.53	55.50	1019.14	73.84	643.66	928.23	74.26	140.83
0.64000	-3604.63	171.95	-5.19	-4147.68	59.75	36.92	-3919.83	177.24	3.89	-3942.10	164.04	34.61	-4052.27	49.59	3.72	-4171.08	83.83	11.76	-1796.11	-1.03	90.23	-1789.28	-3.62	133.02	-1593.36	566.53	577.27	0.00	0.00	0.00	-2474.52	-50.47	1669.09	-3999.40	68.42	1766.32	129.59	64.75	1757.63	-3972.88	198.72	1668.72	55.75	1019.07	74.01	644.48	928.13	74.56	143.98
0.65000	-3604.63	171.95	-5.19	-4147.68	59.75	36.92	-3915.83	178.02	3.70	-3948.82	165.48	33.82	-4052.27	49.59	3.72	-4171.08	83.83	11.76	-1796.11	-1.03	90.23	-1789.28	-3.62	133.02	-1635.62	558.53	590.48	0.00	0.00	0.00	-2474.52	-50.47	1669.09	-3999.40	68.42	1766.32	129.59	64.75	1757.63	-3962.57	201.69	1668.12	55.48	1019.08	73.92	644.57	928.08	74.57	144.40
0.66000	-3604.63	171.95	-5.19	-4147.68	59.75	36.92	-3905.81	177.90	5.77	-3931.29	165.52	35.59	-4052.27	49.59	3.72	-4171.08	83.83	11.76	-1796.11	-1.03	90.23	-1789.28	-3.62	133.02	-1678.02	550.50	603.73	0.00	0.00	0.00	-2474.52	-50.47	1669.09	-3999.40	68.42	1766.32	129.59	64.75	1757.63	-3970.63	205.78	1670.15	56.57	1019.32	74.05	644.61	928.10	74.62	143.13
0.67000	-3604.63	171.95	-5.19	-4147.68	59.75	36.92	-3907.41	178.25	4.48	-3919.85	163.23	37.14	-4052.27	49.59	3.72	-4171.08	83.83	11.76	-1796.11	-1.03	90.23	-1789.28	-3.62	133.02	-1720.55	542.45	617.02	0.00	0.00	0.00	-2474.52	-50.47	1669.09	-3999.40	68.42	1766.32	129.59	64.75	1757.63	-3962.43	209.05	1670.47	55.86	1019.47	73.90	644.60	928.01	74.67	144.09
0.68000	-3604.63	171.95	-5.19	-4147.68	59.75	36.92	-3921.18	178.82	3.55	-3928.78	164.27	36.20	-4052.27	49.59	3.72	-4171.08	83.83	11.76	-1796.11	-1.03	90.23	-1789.28	-3.62	133.02	-1763.20	534.38	630.35	0.00	0.00	0.00	-2474.52	-50.47	1669.09	-3999.40	68.42	1766.32	129.59	64.75	1757.63	-3983.08	209.09	1670.71	55.91	1018.90	73.98	644.39	927.76	74.66	143.63
0.69000	-3604.63	171.95	-5.19	-4147.68	59.75	36.92	-3926.35	177.55	2.90	-3937.01	165.17	34.32	-4052.27	49.59	3.72	-4171.08	83.83	11.76	-1796.11	-1.03	90.23	-1789.28	-3.62	133.02	-1805.95	526.30	643.70	0.00	0.00	0.00	-2474.52	-50.47	1669.09	-3999.40	68.42	1766.32	129.59	64.75	1757.63	-3985.80	212.37	1672.67	56.13	1019.13	74.03	644.57	927.95	74.67	143.67
0.70000	-3604.63	171.95	-5.19	-4147.68	59.75	36.92	-3932.17	177.98	2.46	-3923.32	164.05	36.22	-4052.27	49.59	3.72	-4171.08	83.83	11.76	-1796.11	-1.03	90.23	-1789.28	-3.62	133.02	-1848.77	518.21	657.07	0.00	0.00	0.00	-2474.52	-50.47	1669.09	-3999.40	68.42	1766.32	129.59	64.75	1757.63	-3974.13	213.25	1673.63	55.46	1019.35	73.79	644.73	927.88	74.83	142.78
0.71000	-3604.63	171.95	-5.19	-4147.68	59.75	36.92	-3917.95	177.55	3.36	-3933.03	163.61	33.77	-4052.27	49.59	3.72	-4171.08	83.83	11.76	-1796.11	-1.03	90.23	-1789.28	-3.62	133.02	-1891.66	510.10	670.46	0.00	0.00	0.00	-2474.52	-50.47	1669.09	-3999.40	68.42	1766.32	129.59	64.75	1757.63	-3961.16	216.09	1674.51	55.95	1019.23	73.93	645.40	927.56	74.98	142.40
0.72000	-3604.63	171.95	-5.19	-4147.68	59.75	36.92	-3915.24	178.16	4.87	-3949.81	163.05	32.35	-4052.27	49.59	3.72	-4171.08	83.83	11.76	-1796.11	-1.03	90.23	-1789.28	-3.62	133.02	-1934.60	502.00	683.86	0.00	0.00	0.00	-2474.52	-50.47	1669.09	-3999.40	68.42	1766.32	129.59	64.75	1757.63	-3955.23	217.82	1674.84	55.96	1018.91	74.04	645.11	927.66	74.88	141.62
0.73000	-3604.63	171.95	-5.19	-4147.68	59.75	36.92	-3920.22	177.23	3.31	-3947.46	162.45	31.41	-4052.27	49.59	3.72	-4171.08	83.83	11.76	-1796.11	-1.03	90.23	-1789.28	-3.62	133.02	-1977.57	493.89	697.27	0.00	0.00	0.00	-2474.52	-50.47	1669.09	-3999.40	68.42	1766.32	129.59	64.75	1757.63	-3975.45	220.37	1676.61	55.11	1019.18	73.75	644.92	927.94	74.70	141.00
0.74000	-3604.63	171.95	-5.19	-4147.68	59.75	36.92	-3903.50	177.55	5.75	-3927.69	161.95	35.80	-4052.27	49.59	3.72	-4171.08	83.83	11.76	-1796.11	-1.03	90.23	-1789.28	-3.62	133.02	-2020.55	485.79	710.68	0.00	0.00	0.00	-2474.52	-50.47	1669.09	-3999.40	68.42	1766.32	129.59	64.75	1757.63	-3984.67	222.17	1678.45	54.69	1019.06	73.74	644.47	928.35	74.54	140.78
0.75000	-3604.63	171.95	-5.19	-4147.68	59.75	36.92	-3931.56	177.23	1.89	-3903.74	163.00	38.84	-4052.27	49.59	3.72	-4171.08	83.83	11.76	-1796.11	-1.03	90.23	-1789.28	-3.62	133.02	-2063.53	477.69	724.08	0.00	0.00	0.00	-2474.52	-50.47	1669.09	-3999.40	68.42	1766.32	129.59	64.75	1757.63	-3969.69	223.22	1678.26	55.54	1018.85	73.96	644.27	928.10	74.58	141.03
0.76000	-3604.63	171.95	-5.19	-4147.68	59.75	36.92	-3923.53	176.89	2.42	-3921.11	162.67	35.79	-4052.27	49.59	3.72	-4171.08	83.83	11.76	-1796.11	-1.03	90.23	-1789.28	-3.62	133.02	-2106.49	469.60	737.47	0.00	0.00	0.00	-2474.52	-50.47	1669.09	-3999.40	68.42	1766.32	129.59	64.75	1757.63	-3984.76	224.86	1680.00	56.21	1018.93	74.06	644.41	928.27	74.48	140.98
0.77000	-3604.63	171.95	-5.19	-4147.68	59.75	36.92	-3913.69	177.49	4.01	-3892.28	162.57	40.45	-4052.27	49.59	3.72	-4171.08	83.83	11.76	-1796.11	-1.03	90.23	-1789.28	-3.62	133.02	-2149.42	461.53	750.85	0.00	0.00	0.00	-2474.52	-50.47	1669.09	-3999.40	68.42	1766.32	129.59	64.75	1757.63	-3976.75	226.63	1682.19	55.29	1019.24	73.74	644.17	927.85	74.67	142.27
0.78000	-3604.63	171.95	-5.19	-4147.68	59.75	36.92	-3916.85	177.02	4.14	-3931.11	162.75	33.59	-4052.27	49.59	3.72	-4171.08	83.83	11.76	-1796.11	-1.03	90.23	-1789.28	-3.62	133.02	-2192.29	453.46	764.21	0.00	0.00	0.00	-2474.52	-50.47	1669.09	-3999.40	68.42	1766.32	129.59	64.75	1757.63	-4000.18	229.91	1684.25	55.77	1019.18	73.89	644.77	928.10	74.66	142.37
0.79000	-3604.63	171.95	-5.19	-4147.68	59.75	36.92	-3921.86	177.68	3.26	-3961.06	163.04	28.27	-4052.27	49.59	3.72	-4171.08	83.83	11.76	-1796.11	-1.03	90.23	-1789.28	-3.62	133.02	-2235.10	445.42	777.54	0.00	0.00	0.00	-2474.52	-50.47	1669.09	-3999.40	68.42	1766.32	129.59	64.75	1757.63	-3999.32	230.14	1685.60	55.29	1019.34	73.73	644.80	927.86	74.78	140.80
0.80000	-3604.63	171.95	-5.19	-4147.68	59.75	36.92	-3909.08	177.16	4.90	-3931.71	163.37	33.97	-4052.27	49.59	3.72	-4171.08	83.83	11.76	-1796.11	-1.03	90.23	-1789.28	-3.62	133.02	-2277.82	437.40	790.84	0.00	0.00	0.00	-2474.52	-50.47	1669.09	-3999.40	68.42	1766.32	129.59	64.75	1757.63	-3992.56	231.51	1686.75	55.70	1019.16	73.84	644.53	927.82	74.71	137.88
0.81000	-3604.63	171.95	-5.19	-4147.68	59.75	36.92	-3924.42	177.44	2.23	-3928.44	163.87	34.42	-4052.27	49.59	3.72	-4171.08	83.83	11.76	-1796.11	-1.03	90.23	-1789.28	-3.62	133.02	-2320.44	429.40	804.10	0.00	0.00	0.00	-2474.52	-50.47	1669.09	-4001.03	66.41	1764.06	129.59	64.75	1757.63	-4006.04	233.89	1689.47	55.04	1018.95	73.89	644.81	927.40	74.87	141.99
0.82000	-3604.63	171.95	-5.19	-4147.68	59.75	36.92	-3893.44	177.40	7.79	-3905.55	164.01	38.05	-4052.27	49.59	3.72	-4171.08	83.83	11.76	-1796.11	-1.03	90.23	-1789.28	-3.62	133.02	-2362.94	421.44	817.32	0.00	0.00	0.00	-2474.52	-50.47	1669.09	-4026.67	62.79	1766.22	129.59	64.75	1757.63	-3990.28	233.60	1691.48	55.16	1019.10	73.89	644.48	927.68	74.65	141.43
0.83000	-3604.63	171.95	-5.19	-4147.68	59.75	36.92	-3921.48	176.52	3.21	-3936.73	163.23	31.84	-4052.27	49.59	3.72	-4171.08	83.83	11.76	-1796.11	-1.03	90.23	-1789.28	-3.62	133.02	-2405.30	413.50	830.49	0.00	0.00	0.00	-2474.52	-50.47	1669.09	-4056.60	63.42	1766.70	129.59	64.75	1757.63	-3977.67	233.46	1692.71	54.75	1019.28	73.73	644.94	928.07	74.80	144.27
0.84000	-3604.63	171.95	-5.19	-4147.68	59.75	36.92	-3940.51	177.49	0.48	-3954.53	164.26	29.93	-4052.27	49.59	3.72	-4171.08	83.83	11.76	-1796.11	-1.03	90.23	-1789.28	-3.62	133.02	-2447.51	405.60	843.62	0.00	0.00	0.00	-2474.52	-50.47	1669.09	-4025.91	63.98	1762.62	129.59	64.75	1757.63	-3969.10	235.84	1693.05	53.76	1019.39	73.47	644.88	928.37	74.74	143.84
0.85000	-3604.63	171.95	-5.19	-4147.68	59.75	36.92	-3911.24	177.37	4.56	-3919.07	163.79	35.77	-4052.27	49.59	3.72	-4171.08	83.83	11.76	-1796.11	-1.03	90.23	-1789.28	-3.62	133.02	-2489.55	397.74	856.68	0.00	0.00	0.00	-2474.52	-50.47	1669.09	-4039.37	64.85	1762.65	129.59	64.75	1757.63	-3990.08	236.11	1695.72	54.33	1019.46	73.59	645.02	928.18	74.69	143.15
0.86000	-3604.63	171.95	-5.19	-4147.68	59.75	36.92	-3914.88	177.36	3.52	-3913.60	164.25	35.86	-4052.27	49.59	3.72	-4171.08	83.83	11.76	-1796.11	-1.03	90.23	-1789.28	-3.62	133.02	-2531.41	389.91	869.68	0.00	0.00	0.00	-2474.52	-50.47	1669.09	-4048.74	65.86	1763.07	129.59	64.75	1757.63	-3995.55	236.37	1697.44	54.53	1019.50	73.60	645.17	928.18	74.64	142.86
0.87000	-3604.63	171.95	-5.19	-4147.68	59.75	36.92	-3916.30	177.40	3.37	-3907.06	163.67	37.21	-4052.27	49.59	3.72	-4171.08	83.83	11.76	-1796.11	-1.03	90.23	-1789.28	-3.62	133.02	-2573.06	382.14	882.61	0.00	0.00	0.00	-2474.52	-50.47	1669.09	-4004.21	64.61	1758.40	129.59	64.75	1757.63	-4010.27	237.13	1699.16	54.62	1019.29	73.75	644.62	928.00	74.64	141.68
0.88000	-3604.63	171.95	-5.19	-4147.68	59.75	36.92	-3921.15	176.86	3.62	-3931.56	164.85	33.88	-4052.27	49.59	3.72	-4171.08	83.83	11.76	-1796.11	-1.03	90.23	-1789.28	-3.62	133.02	-2614.50	374.41	895.47	0.00	0.00	0.00	-2474.52	-50.47	1669.09	-3994.33	62.31	1758.21	129.59	64.75	1757.63	-4007.10	237.31	1700.15	54.87	1019.19	73.79	644.00	927.86	74.74	145.05
0.89000	-3604.63	171.95	-5.19	-4147.68	59.75	36.92	-3928.36	177.04	2.51	-3914.71	163.77	36.63	-4052.27	49.59	3.72	-4171.08	83.83	11.76	-1796.11	-1.03	90.23	-1789.28	-3.62	133.02	-2655.70	366.73	908.25	0.00	0.00	0.00	-2474.52	-50.47	1669.09	-4024.04	65.38	1758.89	129.59	64.75	1757.63	-4015.43	239.50	1702.07	54.45	1019.24	73.70	644.81	927.76	74.94	142.90
0.90000	-3604.63	171.95	-5.19	-4147.68	59.75	36.92	-3905.31	177.41	5.73	-3926.22	165.31	34.71	-4052.27	49.59	3.72	-4171.08	83.83	11.76	-1796.11	-1.03	90.23	-1789.28	-3.62	133.02	-2696.65	359.11	920.95	0.00	0.00	0.00	-2474.52	-50.47	1669.09	-4023.15	63.92	1758.93	129.59	64.75	1757.63	-4015.71	239.37	1703.04	55.73	1018.93	73.96	645.42	927.82	75.03	138.76
0.91000	-3604.63	171.95	-5.19	-4147.68	59.75	36.92	-3928.07	176.92	1.87	-3908.77	164.50	36.87	-4052.27	49.59	3.72	-4171.08	83.83	11.76	-1796.11	-1.03	90.23	-1789.28	-3.62	133.02	-2737.33	351.54	933.55	0.00	0.00	0.00	-2474.52	-50.47	1669.09	-4004.31	63.81	1756.08	129.59	64.75	1757.63	-4022.29	238.36	1704.02	54.44	1019.46	73.54	645.25	927.96	74.91	142.38
0.92000	-3604.63	171.95	-5.19	-4147.68	59.75	36.92	-3921.54	176.74	3.11	-3924.07	164.52	34.65	-4052.27	49.59	3.72	-4171.08	83.83	11.76	-1796.11	-1.03	90.23	-1789.28	-3.62	133.02	-2777.72	344.04	946.06	0.00	0.00	0.00	-2474.52	-50.47	1669.09	-3975.28	66.19	1754.13	129.59	64.75	1757.63	-4002.97	237.60	1705.13	54.60	1019.37	73.55	646.05	927.99	74.99	145.01
0.93000	-3604.63	171.95	-5.19	-4147.68	59.75	36.92	-3915.95	177.37	4.18	-3940.41	164.16	32.19	-4052.27	49.59	3.72	-4171.08	83.83	11.76	-1796.11	-1.03	90.23	-1789.28	-3.62	133.02	-2817.82	336.60	958.48	0.00	0.00	0.00	-2474.52	-50.47	1669.09	-3997.07	66.96	1755.64	129.59	64.75	1757.63	-4012.58	236.91	1705.90	55.69	1019.44	73.75	645.35	927.76	74.95	143.82
0.94000	-3604.63	171.95	-5.19	-4147.68	59.75	36.92	-3924.24	177.56	2.36	-3925.76	164.75	33.61	-4052.27	49.59	3.72	-4171.08	83.83	11.76	-1796.11	-1.03	90.23	-1789.28	-3.62	133.02	-2857.59	329.23	970.78	0.00	0.00	0.00	-2474.52	-50.47	1669.09	-3990.11	66.94	1754.59	129.59	64.75	1757.63	-4014.95	236.87	1707.22	55.13	1019.60	73.61	644.36	928.02	74.60	144.33
0.95000	-3604.63	171.95	-5.19	-4147.68	59.75	36.92	-3924.41	177.11	3.97	-3951.59	165.08	30.99	-4052.27	49.59	3.72	-4171.08	83.83	11.76	-1796.11	-1.03	90.23	-1789.28	-3.62	133.02	-2897.03	321.93	982.98	0.00	0.00	0.00	-2474.52	-50.47	1669.09	-3970.26	66.91	1752.58	129.59	64.75	1757.63	-4017.26	236.84	1708.53	56.03	1019.70	73.83	644.65	927.70	74.78	141.80
0.96000	-3604.63	171.95	-5.19	-4147.68	59.75	36.92	-3912.06	176.32	5.70	-3931.42	164.18	33.09	-4052.27	49.59	3.72	-4171.08	83.83	11.76	-1796.11	-1.03	90.23	-1789.28	-3.62	133.02	-2936.12	314.70	995.05	0.00	0.00	0.00	-2474.52	-50.47	1669.09	-3984.83	66.10	1752.50	129.59	64.75	1757.63	-4019.52	236.82	1709.83	55.62	1019.45	73.87	645.17	927.76	74.96	139.52
0.97000	-3604.63	171.95	-5.19	-4147.68	59.75	36.92	-3914.17	178.32	4.42	-3929.54	165.44	33.62	-4052.27	49.59	3.72	-4171.08	83.83	11.76	-1796.11	-1.03	90.23	-1789.28	-3.62	133.02	-2974.83	307.56	1007.01	0.00	0.00	0.00	-2474.52	-50.47	1669.09	-3937.97	65.37	1749.73	129.59	64.75	1757.63	-4021.72	236.81	1711.11	56.05	1018.96	74.17	643.79	928.45	74.39	139.58
0.98000	-3604.63	171.95	-5.19	-4147.68	59.75	36.92	-3923.78	177.13	3.26	-3930.16	164.58	34.31	-4052.27	49.59	3.72	-4171.08	83.83	11.76	-1796.11	-1.03	90.23	-1789.28	-3.62	133.02	-3013.17	300.49	1018.84	0.00	0.00	0.00	-2474.52	-50.47	1669.09	-3957.81	66.86	1749.28	129.59	64.75	1757.63	-4023.87	236.80	1712.38	54.39	1019.53	73.64	644.26	928.31	74.57	143.24
0.99000	-3604.63	171.95	-5.19	-4147.68	59.75	36.92	-3922.36	177.68	3.49	-3920.54	166.40	34.30	-4052.27	49.59	3.72	-4171.08	83.83	11.76	-1796.11	-1.03	90.23	-1789.28	-3.62	133.02	-3051.10	293.50	1030.54	0.00	0.00	0.00	-2474.52	-50.47	1669.09	-4003.58	68.52	1750.22	129.59	64.75	1757.63	-4025.96	236.80	1713.64	54.29	1018.98	73.75	644.54	927.83	74.73	142.55
1.00000	-3604.63	171.95	-5.19	-4147.68	59.75	36.92	-3925.11	177.60	2.38	-3918.46	164.81	34.18	-4052.27	49.59	3.72	-4171.08	83.83	11.76	-1796.11	-1.03	90.23	-1789.28	-3.62	133.02	-3088.61	286.61	1042.10	0.00	0.00	0.00	-2474.52	-50.47	1669.09	-4017.60	67.09	1751.17	129.59	64.75	1757.63	-4028.00	236.80	1714.88	56.38	1018.92	74.11	644.36	927.97	74.69	143.01
1.01000	-3604.63	171.95	-5.19	-4147.68	59.75	36.92	-3917.37	177.10	3.53	-3961.39	165.83	28.60	-4052.27	49.59	3.72	-4171.08	83.83	11.76	-1796.11	-1.03	90.23	-1789.28	-3.62	133.02	-3125.69	279.80	1053.52	0.00	0.00	0.00	-2474.52	-50.47	1669.09	-3989.67	67.04	1748.48	129.59	64.75	1757.63	-4029.99	236.81	1716.11	55.74	1019.01	73.95	644.24	927.89	74.62	138.66
1.02000	-3604.63	171.95	-5.19	-4147.68	59.75	36.92	-3910.51	177.51	4.63	-3939.79	166.22	31.32	-4052.27	49.59	3.72	-4171.08	83.83	11.76	-1796.11	-1.03	90.23	-1789.28	-3.62	133.02	-3162.32	273.09	1064.79	0.00	0.00	0.00	-2474.52	-50.47	1669.09	-3978.23	66.01	1747.89	129.59	64.75	1757.63	-4031.92	236.83	1717.33	55.72	1019.36	73.82	644.84	927.81	74.84	141.40
1.03000	-3604.63	171.95	-5.19	-4147.68	59.75	36.92	-3901.79	177.59	5.98	-3910.74	165.82	36.37	-4052.27	49.59	3.72	-4171.08	83.83	11.76	-1796.11	-1.03	90.23	-1789.28	-3.62	133.02	-3198.47	266.48	1075.91	0.00	0.00	0.00	-2474.52	-50.47	1669.09	-3963.28	66.73	1748.07	129.59	64.75	1757.63	-4033.79	236.85	1718.53	54.38	1019.44	73.53	643.85	928.37	74.38	141.77
1.04000	-3604.63	171.95	-5.19	-4147.68	59.75	36.92	-3908.54	178.01	4.75	-3913.83	165.83	35.62	-4052.27	49.59	3.72	-4171.08	83.83	11.76	-1796.11	-1.03	90.23	-1789.28	-3.62	133.02	-3234.15	259.96	1086.87	0.00	0.00	0.00	-2474.52	-50.47	1669.09	-3979.91	67.93	1748.23	129.59	64.75	1757.63	-4035.62	236.89	1719.73	54.63	1019.43	73.65	644.26	928.03	74.70	142.14
1.05000	-3604.63	171.95	-5.19	-4147.68	59.75	36.92	-3925.42	178.04	1.96	-3901.72	166.06	37.72	-4052.27	49.59	3.72	-4171.08	83.83	11.76	-1796.11	-1.03	90.23	-1789.28	-3.62	133.02	-3269.32	253.56	1097.66	0.00	0.00	0.00	-2474.52	-50.47	1669.09	-3980.95	69.42	1747.33	129.59	64.75	1757.63	-4037.39	236.92	1720.91	55.04	1019.44	73.77	644.94	927.75	74.91	142.45
1.06000	-3604.63	171.95	-5.19	-4147.68	59.75	36.92	-3898.88	177.60	6.59	-3923.51	166.54	35.76	-4052.27	49.59	3.72	-4171.08	83.83	11.76	-1796.11	-1.03	90.23	-1789.28	-3.62	133.02	-3303.97	247.25	1108.29	0.00	0.00	0.00	-2474.52	-50.47	1669.09	-3978.96	68.06	1745.65	129.59	64.75	1757.63	-4039.11	236.97	1722.07	55.41	1019.16	73.89	645.94	927.93	75.08	141.97
1.07000	-3604.63	171.95	-5.19	-4147.68	59.75	36.92	-3918.25	176.92	3.31	-3925.49	166.57	34.13	-4052.27	49.59	3.72	-4171.08	83.83	11.76	-1796.11	-1.03	90.23	-1789.28	-3.62	133.02	-3338.09	241.06	1118.74	0.00	0.00	0.00	-2474.52	-50.47	1669.09	-3982.13	67.24	1745.99	129.59	64.75	1757.63	-4040.77	237.02	1723.23	54.65	1019.45	73.66	645.15	927.86	74.77	145.38
1.08000	-3604.63	171.95	-5.19	-4147.68	59.75	36.92	-3927.98	178.35	1.49	-3932.83	167.28	33.15	-4052.27	49.59	3.72	-4171.08	83.83	11.76	-1796.11	-1.03	90.23	-1789.28	-3.62	133.02	-3371.65	234.98	1129.01	0.00	0.00	0.00	-2474.52	-50.47	1669.09	-3968.44	68.21	1745.68	129.59	64.75	1757.63	-4042.38	237.07	1724.37	55.44	1019.13	73.85	644.09	928.07	74.53	143.94
1.09000	-3604.63	171.95	-5.19	-4147.68	59.75	36.92	-3906.94	177.35	4.41	-3940.59	166.45	31.48	-4052.27	49.59	3.72	-4171.08	83.83	11.76	-1796.11	-1.03	90.23	-1789.28	-3.62	133.02	-3404.65	229.02	1139.10	0.00	0.00	0.00	-2474.52	-50.47	1669.09	-3979.67	69.73	1743.99	129.59	64.75	1757.63	-4043.94	237.13	1725.50	56.16	1019.05	73.96	644.75	928.15	74.69	141.39
1.10000	-3604.63	171.95	-5.19	-4147.68	59.75	36.92	-3922.46	177.12	2.04	-3944.91	168.13	32.47	-4052.27	49.59	3.72	-4171.08	83.83	11.76	-1796.11	-1.03	90.23	-1789.28	-3.62	133.02	-3437.07	223.18	1149.00	0.00	0.00	0.00	-2474.52	-50.47	1669.09	-4003.99	69.89	1745.71	129.59	64.75	1757.63	-4045.45	237.20	1726.61	56.33	1019.06	74.10	644.53	928.12	74.62	141.44
1.11000	-3604.63	171.95	-5.19	-4147.68	59.75	36.92	-3914.42	177.59	4.05	-3920.98	167.76	35.68	-4052.27	49.59	3.72	-4171.08	83.83	11.76	-1796.11	-1.03	90.23	-1789.28	-3.62	133.02	-3468.88	217.46	1158.70	0.00	0.00	0.00	-2474.52	-50.47	1669.09	-4015.65	68.07	1745.44	129.59	64.75	1757.63	-4046.90	237.28	1727.72	55.38	1019.10	73.86	644.94	927.89	74.72	141.77
1.12000	-3604.63	171.95	-5.19	-4147.68	59.75	36.92	-3927.83	178.19	1.70	-3906.80	167.40	38.59	-4052.27	49.59	3.72	-4171.08	83.83	11.76	-1796.11	-1.03	90.23	-1789.28	-3.62	133.02	-3500.07	211.87	1168.20	0.00	0.00	0.00	-2474.52	-50.47	1669.09	-4007.35	69.74	1744.67	129.59	64.75	1757.63	-4048.31	237.36	1728.81	54.71	1019.22	73.72	644.85	928.21	74.59	143.84
1.13000	-3604.63	171.95	-5.19	-4147.68	59.75	36.92	-3904.13	177.64	5.21	-3929.59	167.58	35.37	-4052.27	49.59	3.72	-4171.08	83.83	11.76	-1796.11	-1.03	90.23	-1789.28	-3.62	133.02	-3530.63	206.41	1177.49	0.00	0.00	0.00	-2474.52	-50.47	1669.09	-3993.06	69.61	1743.08	129.59	64.75	1757.63	-4049.66	237.45	1729.89	54.68	1019.15	73.65	644.73	928.15	74.69	143.68
1.14000	-3604.63	171.95	-5.19	-4147.68	59.75	36.92	-3910.23	177.16	3.75	-3935.45	168.74	33.28	-4052.27	49.59	3.72	-4171.08	83.83	11.76	-1796.11	-1.03	90.23	-1789.28	-3.62	133.02	-3560.53	201.08	1186.57	0.00	0.00	0.00	-2474.52	-50.47	1669.09	-3968.25	69.09	1740.93	129.59	64.75	1757.63	-4050.95	237.54	1730.96	54.65	1019.40	73.58	644.44	927.94	74.62	140.09
1.15000	-3604.63	171.95	-5.19	-4147.68	59.75	36.92	-3926.17	176.60	1.78	-3916.48	168.54	37.02	-4052.27	49.59	3.72	-4171.08	83.83	11.76	-1796.11	-1.03	90.23	-1789.28	-3.62	133.02	-3589.77	195.89	1195.44	0.00	0.00	0.00	-2474.52	-50.47	1669.09	-3960.17	70.33	1740.68	129.59	64.75	1757.63	-4052.20	237.64	1732.01	55.83	1019.63	73.86	644.67	927.84	74.70	143.10
1.16000	-3604.63	171.95	-5.19	-4147.68	59.75	36.92	-3884.98	176.76	7.60	-3939.92	168.88	33.92	-4052.27	49.59	3.72	-4171.08	83.83	11.76	-1796.11	-1.03	90.23	-1789.28	-3.62	133.02	-3618.33	190.84	1204.08	0.00	0.00	0.00	-2474.52	-50.47	1669.09	-3972.23	70.02	1740.17	129.59	64.75	1757.63	-4053.39	237.74	1733.05	55.39	1019.05	73.75	644.55	928.29	74.53	142.64
1.17000	-3604.63	171.95	-5.19	-4147.68	59.75	36.92	-3917.23	177.86	1.82	-3951.98	169.26	31.65	-4052.27	49.59	3.72	-4171.08	83.83	11.76	-1796.11	-1.03	90.23	-1789.28	-3.62	133.02	-3646.18	185.93	1212.50	0.00	0.00	0.00	-2474.52	-50.47	1669.09	-4012.66	70.33	1740.41	129.59	64.75	1757.63	-4054.54	237.85	1734.08	55.51	1019.44	73.84	644.69	928.15	74.61	142.00
1.18000	-3604.63	171.95	-5.19	-4147.68	59.75	36.92	-3920.83	177.04	1.63	-3931.75	168.50	34.44	-4052.27	49.59	3.72	-4171.08	83.83	11.76	-1796.11	-1.03	90.23	-1789.28	-3.62	133.02	-3673.31	181.17	1220.68	0.00	0.00	0.00	-2474.52	-50.47	1669.09	-4005.44	69.99	1739.58	129.59	64.75	1757.63	-4055.63	237.97	1735.10	55.52	1019.39	73.90	645.19	927.86	74.80	143.00
1.19000	-3604.63	171.95	-5.19	-4147.68	59.75	36.92	-3920.17	177.71	2.57	-3929.36	170.38	35.74	-4052.27	49.59	3.72	-4171.08	83.83	11.76	-1796.11	-1.03	90.23	-1789.28	-3.62	133.02	-3699.71	176.55	1228.63	0.00	0.00	0.00	-2474.52	-50.47	1669.09	-3997.08	69.46	1738.92	129.59	64.75	1757.63	-4056.67	238.09	1736.11	55.73	1019.28	73.99	645.33	928.03	74.83	141.52
1.20000	-3604.63	171.95	-5.19	-4147.68	59.75	36.92	-3919.91	177.78	2.33	-3921.15	170.41	36.45	-4052.27	49.59	3.72	-4171.08	83.83	11.76	-1796.11	-1.03	90.23	-1789.28	-3.62	133.02	-3725.36	172.09	1236.33	0.00	0.00	0.00	-2474.52	-50.47	1669.09	-3964.88	68.73	1738.16	129.59	64.75	1757.63	-4057.65	238.22	1737.10	55.33	1019.25	73.93	645.42	927.92	74.90	142.05
1.21000	-3604.63	171.95	-5.19	-4147.68	59.75	36.92	-3912.49	177.68	5.01	-3921.89	170.64	36.48	-4052.27	49.59	3.72	-4171.08	83.83	11.76	-1796.11	-1.03	90.23	-1789.28	-3.62	133.02	-3750.24	167.79	1243.78	0.00	0.00	0.00	-2474.52	-50.47	1669.09	-3992.68	68.60	1737.18	129.59	64.75	1757.63	-4058.59	238.35	1738.08	55.19	1019.17	73.95	644.59	927.86	74.73	142.12
1.22000	-3604.63	171.95	-5.19	-4147.68	59.75	36.92	-3937.55	177.42	1.76	-3897.96	170.49	40.54	-4052.27	49.59	3.72	-4171.08	83.83	11.76	-1796.11	-1.03	90.23	-1789.28	-3.62	133.02	-3774.33	163.65	1250.98	0.00	0.00	0.00	-2474.52	-50.47	1669.09	-3989.96	69.18	1736.98	129.59	64.75	1757.63	-4059.48	238.49	1739.05	55.36	1019.20	73.85	644.08	928.32	74.39	141.39
1.23000	-3604.63	171.95	-5.19	-4147.68	59.75	36.92	-3933.18	176.72	2.83	-3908.64	171.52	38.62	-4052.27	49.59	3.72	-4171.08	83.83	11.76	-1796.11	-1.03	90.23	-1789.28	-3.62	133.02	-3797.63	159.67	1257.92	0.00	0.00	0.00	-2474.52	-50.47	1669.09	-3990.43	68.82	1735.66	129.59	64.75	1757.63	-4060.32	238.63	1740.01	54.78	1019.52	73.57	644.40	928.00	74.60	142.91
1.24000	-3604.63	171.95	-5.19	-4147.68	59.75	36.92	-3943.39	177.86	1.11	-3893.11	172.40	41.73	-4052.27	49.59	3.72	-4171.08	83.83	11.76	-1796.11	-1.03	90.23	-1789.28	-3.62	133.02	-3820.10	155.85	1264.59	0.00	0.00	0.00	-2474.52	-50.47	1669.09	-3993.60	69.32	1734.17	129.59	64.75	1757.63	-4061.10	238.78	1740.96	55.70	1019.61	73.78	645.02	927.59	75.14	143.79
1.25000	-3604.63	171.95	-5.19	-4147.68	59.75	36.92	-3932.73	177.27	1.62	-3906.52	171.62	39.06	-4052.27	49.59	3.72	-4171.08	83.83	11.76	-1796.11	-1.03	90.23	-1789.28	-3.62	133.02	-3841.74	152.21	1271.00	0.00	0.00	0.00	-2474.52	-50.47	1669.09	-3949.50	68.71	1732.44	129.59	64.75	1757.63	-4061.84	238.94	1741.89	55.42	1019.25	73.81	645.10	927.71	74.90	142.82
1.26000	-3604.63	171.95	-5.19	-4140.63	59.78	36.72	-3951.41	178.37	-1.45	-3903.89	172.18	39.12	-4052.27	49.59	3.72	-4171.08	83.83	11.76	-1796.11	-1.03	90.23	-1789.28	-3.62	133.02	-3862.53	148.73	1277.13	0.00	0.00	0.00	-2474.52	-50.47	1669.09	-3991.89	67.95	1731.88	129.59	64.75	1757.63	-4062.52	239.10	1742.82	55.27	1018.96	73.83	644.46	928.27	74.56	141.66
1.27000	-3604.63	171.95	-5.19	-4160.98	58.33	36.85	-3888.25	178.19	7.27	-3901.69	173.67	39.31	-4052.27	49.59	3.72	-4171.08	83.83	11.76	-1796.11	-1.03	90.23	-1789.28	-3.62	133.02	-3882.46	145.44	1282.98	0.00	0.00	0.00	-2474.52	-50.47	1669.09	-4022.92	66.97	1732.36	129.59	64.75	1757.63	-4063.16	239.27	1743.73	55.20	1018.87	73.91	644.23	928.04	74.59	144.71
1.28000	-3604.63	171.95	-5.19	-4092.99	59.08	46.19	-3892.20	178.07	5.13	-3921.98	174.16	36.57	-4052.27	49.59	3.72	-4171.08	83.83	11.76	-1796.11	-1.03	90.23	-1789.28	-3.62	133.02	-3901.49	142.32	1288.54	0.00	0.00	0.00	-2474.52	-50.47	1669.09	-4025.85	66.25	1731.25	129.59	64.75	1757.63	-4063.74	239.44	1744.63	55.04	1019.06	73.76	644.55	927.76	74.79	144.51
1.29000	-3604.63	171.95	-5.19	-4082.33	56.44	48.19	-3902.85	178.44	4.20	-3925.76	175.12	36.11	-4052.27	49.59	3.72	-4171.08	83.83	11.76	-1796.11	-1.03	90.23	-1789.28	-3.62	133.02	-3919.63	139.38	1293.82	0.00	0.00	0.00	-2474.52	-50.47	1669.09	-4013.32	66.63	1730.44	129.59	64.75	1757.63	-4064.28	239.61	1745.52	54.84	1019.30	73.65	644.54	928.00	74.68	141.09
1.30000	-3604.63	171.95	-5.19	-4080.81	54.04	51.14	-3895.58	179.56	5.19	-3909.42	175.70	38.10	-4052.27	49.59	3.72	-4171.08	83.83	11.76	-1796.11	-1.03	90.23	-1789.28	-3.62	133.02	-3936.85	136.63	1298.79	0.00	0.00	0.00	-2474.52	-50.47	1669.09	-3974.47	65.62	1727.77	129.59	64.75	1757.63	-4064.76	239.80	1746.39	54.66	1019.45	73.63	644.66	927.87	74.71	142.28
1.31000	-3604.63	171.95	-5.19	-4035.21	54.91	56.53	-3893.88	179.59	3.81	-3914.62	176.49	37.66	-4052.27	49.59	3.72	-4171.08	83.83	11.76	-1796.11	-1.03	90.23	-1789.28	-3.62	133.02	-3953.13	134.07	1303.47	0.00	0.00	0.00	-2474.52	-50.47	1669.09	-3973.03	66.17	1726.90	129.59	64.75	1757.63	-4065.20	239.98	1747.26	54.94	1019.24	73.70	644.90	927.79	74.71	139.14
1.32000	-3604.63	171.95	-5.19	-4076.67	53.59	54.29	-3887.15	181.09	5.11	-3915.96	177.11	36.97	-4052.27	49.59	3.72	-4171.08	83.83	11.76	-1796.11	-1.03	90.23	-1789.28	-3.62	133.02	-3968.46	131.70	1307.83	0.00	0.00	0.00	-2474.52	-50.47	1669.09	-3974.26	65.51	1725.35	129.59	64.75	1757.63	-4065.59	240.17	1748.11	55.79	1019.04	73.98	645.31	927.71	75.08	140.01
1.33000	-3604.63	171.95	-5.19	-4060.04	49.73	54.63	-3886.86	181.73	4.59	-3920.42	179.02	35.77	-4052.27	49.59	3.72	-4171.08	83.83	11.76	-1796.11	-1.03	90.23	-1789.28	-3.62	133.02	-3982.83	129.53	1311.89	0.00	0.00	0.00	-2474.52	-50.47	1669.09	-3994.81	66.02	1724.32	129.59	64.75	1757.63	-4065.92	240.37	1748.96	55.09	1019.51	73.63	645.47	927.63	75.09	140.93
1.34000	-3604.63	171.95	-5.19	-4017.64	46.76	61.14	-3899.08	182.82	2.05	-3901.80	180.92	38.35	-4052.27	49.59	3.72	-4171.08	83.83	11.76	-1796.11	-1.03	90.23	-1789.28	-3.62	133.02	-3996.21	127.56	1315.63	0.00	0.00	0.00	-2474.52	-50.47	1669.09	-3994.38	63.73	1725.58	129.59	64.75	1757.63	-4066.21	240.57	1749.79	56.07	1019.06	74.12	645.71	927.80	75.05	141.83
1.35000	-3604.63	171.95	-5.19	-4055.86	44.46	57.67	-3890.58	184.00	3.32	-3910.47	182.48	36.24	-4052.27	49.59	3.72	-4171.08	83.83	11.76	-1796.11	-1.03	90.23	-1789.28	-3.62	133.02	-4008.59	125.79	1319.04	0.00	0.00	0.00	-2474.52	-50.47	1669.09	-3981.98	64.11	1722.96	129.59	64.75	1757.63	-4066.45	240.78	1750.61	54.98	1019.23	73.81	644.68	927.63	74.85	142.61
1.36000	-3604.63	171.95	-5.19	-4060.43	38.87	57.53	-3909.97	186.12	-0.30	-3912.91	184.60	36.49	-4052.27	49.59	3.72	-4171.08	83.83	11.76	-1796.11	-1.03	90.23	-1789.28	-3.62	133.02	-4019.95	124.22	1322.13	0.00	0.00	0.00	-2474.52	-50.47	1669.09	-3995.58	64.14	1723.40	129.59	64.75	1757.63	-4066.64	240.99	1751.42	54.41	1019.36	73.62	644.46	927.95	74.69	142.01
1.37000	-3604.63	171.95	-5.19	-4041.67	33.90	57.89	-3888.39	187.49	2.16	-3901.35	186.01	37.68	-4052.27	49.59	3.72	-4171.08	83.83	11.76	-1796.11	-1.03	90.23	-1789.28	-3.62	133.02	-4030.28	122.86	1324.88	0.00	0.00	0.00	-2474.52	-50.47	1669.09	-4006.35	64.02	1722.54	129.59	64.75	1757.63	-4066.79	241.21	1752.21	54.99	1019.03	73.88	644.28	928.04	74.64	142.71
1.38000	-3604.63	171.95	-5.19	-3964.94	33.46	69.67	-3894.49	189.49	1.97	-3896.47	188.79	37.51	-4052.27	49.59	3.72	-4171.08	83.83	11.76	-1796.11	-1.03	90.23	-1789.28	-3.62	133.02	-4039.55	121.72	1327.30	0.00	0.00	0.00	-2474.52	-50.47	1669.09	-3971.81	64.48	1721.20	129.59	64.75	1757.63	-4066.88	241.43	1753.00	55.01	1019.04	73.69	645.03	927.68	74.85	141.47
1.39000	-3604.63	171.95	-5.19	-3947.22	30.61	72.42	-3891.28	191.70	2.01	-3915.56	191.05	35.29	-4052.27	49.59	3.72	-4171.08	83.83	11.76	-1796.11	-1.03	90.23	-1789.28	-3.62	133.02	-4047.76	120.79	1329.37	0.00	0.00	0.00	-2474.52	-50.47	1669.09	-3998.64	64.86	1722.98	129.59	64.75	1757.63	-4066.93	241.66	1753.78	55.49	1019.05	73.82	644.54	927.73	74.63	141.29
1.40000	-3604.63	171.95	-5.19	-3932.17	28.34	74.62	-3908.66	194.82	-0.23	-3909.28	194.20	36.88	-4052.27	49.59	3.72	-4171.08	83.83	11.76	-1796.11	-1.03	90.23	-1789.28	-3.62	133.02	-4054.88	120.07	1331.09	0.00	0.00	0.00	-2474.52	-50.47	1669.09	-4003.43	66.29	1722.54	129.59	64.75	1757.63	-4066.92	241.89	1754.54	55.93	1019.23	73.86	644.72	927.88	74.64	140.89
1.41000	-3604.63	171.95	-5.19	-3919.68	26.62	76.31	-3890.90	197.04	2.24	-3920.41	197.14	35.42	-4052.27	49.59	3.72	-4171.08	83.83	11.76	-1796.11	-1.03	90.23	-1789.28	-3.62	133.02	-4060.91	119.58	1332.45	0.00	0.00	0.00	-2474.52	-50.47	1669.09	-3971.46	65.23	1719.74	129.59	64.75	1757.63	-4066.87	242.12	1755.29	54.87	1019.20	73.68	644.63	927.95	74.68	140.15
1.42000	-3604.63	171.95	-5.19	-3909.63	25.44	77.49	-3887.17	200.07	3.99	-3919.45	200.63	36.47	-4052.27	49.59	3.72	-4171.08	83.83	11.76	-1796.11	-1.03	90.23	-1789.28	-3.62	133.02	-4065.81	119.32	1333.46	0.00	0.00	0.00	-2474.52	-50.47	1669.09	-3999.77	62.99	1721.45	129.59	64.75	1757.63	-4066.78	242.36	1756.04	54.23	1019.39	73.52	645.57	927.68	75.06	142.04
1.43000	-3604.63	171.95	-5.19	-3901.92	24.78	78.20	-3861.51	202.92	8.00	-3888.28	204.27	41.69	-4052.27	49.59	3.72	-4171.08	83.83	11.76	-1796.11	-1.03	90.23	-1789.28	-3.62	133.02	-4069.58	119.28	1334.10	0.00	0.00	0.00	-2474.52	-50.47	1669.09	-4004.28	63.48	1721.43	129.59	64.75	1757.63	-4066.63	242.61	1756.77	54.88	1019.45	73.71	644.53	927.72	74.82	142.29
1.44000	-3604.63	171.95	-5.19	-3896.44	24.62	78.44	-3887.88	206.39	4.02	-3904.43	207.29	39.96	-4052.27	49.59	3.72	-4171.08	83.83	11.76	-1796.11	-1.03	90.23	-1789.28	-3.62	133.02	-4072.20	119.48	1334.37	0.00	0.00	0.00	-2474.52	-50.47	1669.09	-4014.94	65.61	1720.52	129.59	64.75	1757.63	-4066.44	242.86	1757.49	54.82	1019.70	73.54	645.12	927.82	74.90	142.09
1.45000	-3604.63	171.95	-5.19	-3893.10	24.93	78.25	-3883.45	209.43	5.96	-3918.46	211.58	38.47	-4052.27	49.59	3.72	-4171.08	83.83	11.76	-1796.11	-1.03	90.23	-1789.28	-3.62	133.02	-4073.68	119.91	1334.27	0.00	0.00	0.00	-2474.52	-50.47	1669.09	-4001.42	65.90	1719.86	129.59	64.75	1757.63	-4066.20	243.11	1758.20	56.37	1018.97	74.00	644.91	928.09	74.76	144.21
1.46000	-3604.63	171.95	-5.19	-3891.76	25.70	77.64	-3887.37	214.56	6.95	-3917.78	215.68	38.39	-4052.27	49.59	3.72	-4171.08	83.83	11.76	-1796.11	-1.03	90.23	-1789.28	-3.62	133.02	-4104.61	120.88	1334.18	0.00	0.00	0.00	-2474.52	-50.47	1669.09	-4009.82	66.99	1720.54	129.59	64.75	1757.63	-4065.91	243.37	1758.90	55.04	1019.45	73.77	644.37	928.22	74.59	143.67
1.47000	-3604.63	171.95	-5.19	-3892.34	26.91	76.63	-3881.51	217.61	8.64	-3904.48	219.17	41.70	-4052.27	49.59	3.72	-4171.08	83.83	11.76	-1796.11	-1.03	90.23	-1789.28	-3.62	133.02	-4071.27	121.73	1333.95	0.00	0.00	0.00	-2474.52	-50.47	1669.09	-3960.24	70.04	1717.91	129.59	64.75	1757.63	-4065.57	243.63	1759.59	55.13	1019.51	73.70	644.25	928.03	74.57	145.79
1.48000	-3604.63	171.95	-5.19	-3894.72	28.54	75.25	-3849.32	222.86	13.11	-3892.78	223.85	45.03	-4052.27	49.59	3.72	-4171.08	83.83	11.76	-1796.11	-1.03	90.23	-1789.28	-3.62	133.02	-4078.50	121.91	1334.19	0.00	0.00	0.00	-2474.52	-50.47	1669.09	-3955.73	70.11	1717.15	129.59	64.75	1757.63	-4065.19	243.90	1760.27	54.93	1019.07	73.75	644.51	927.92	74.71	144.47
1.49000	-3604.63	171.95	-5.19	-3898.80	30.56	73.51	-3903.03	227.11	5.37	-3888.99	227.85	45.10	-4052.27	49.59	3.72	-4171.08	83.83	11.76	-1796.11	-1.03	90.23	-1789.28	-3.62	133.02	-4088.53	122.97	1333.89	0.00	0.00	0.00	-2474.52	-50.47	1669.09	-3943.70	71.33	1717.62	129.59	64.75	1757.63	-4064.76	244.17	1760.94	55.23	1019.09	73.91	644.18	928.20	74.46	143.08
1.50000	-3604.63	171.95	-5.19	-3904.47	32.97	71.44	-3879.78	231.14	9.68	-3895.76	231.46	45.06	-4052.27	49.59	3.72	-4171.08	83.83	11.76	-1796.11	-1.03	90.23	-1789.28	-3.62	133.02	-4055.71	122.81	1332.60	0.00	0.00	0.00	-2474.52	-50.47	1669.09	-4013.67	69.87	1720.49	129.59	64.75	1757.63	-4064.29	244.44	1761.59	54.31	1019.06	73.65	644.82	928.01	74.64	140.30
1.51000	-3604.63	171.95	-5.19	-3911.61	35.73	69.05	-3897.43	234.51	8.54	-3901.28	235.22	43.94	-4052.27	49.59	3.72	-4171.08	83.83	11.76	-1796.11	-1.03	90.23	-1789.28	-3.62	133.02	-4079.24	122.26	1331.49	0.00	0.00	0.00	-2474.52	-50.47	1669.09	-3990.73	71.96	1719.56	129.59	64.75	1757.63	-4063.77	244.72	1762.24	54.75	1019.17	73.71	644.79	928.34	74.58	142.25
1.52000	-3604.63	171.95	-5.19	-3920.13	38.84	66.37	-3924.04	238.42	4.86	-3934.58	239.36	40.03	-4052.27	49.59	3.72	-4171.08	83.83	11.76	-1796.11	-1.03	90.23	-1789.28	-3.62	133.02	-4102.38	123.67	1332.86	0.00	0.00	0.00	-2474.52	-50.47	1669.09	-4027.56	74.10	1720.28	129.59	64.75	1757.63	-4063.20	245.01	1762.88	55.64	1019.45	73.84	645.43	927.93	74.78	141.45
1.53000	-3604.63	171.95	-5.19	-3929.91	42.26	63.41	-3899.34	240.62	11.66	-3916.34	242.21	44.65	-4052.27	49.59	3.72	-4171.08	83.83	11.76	-1796.11	-1.03	90.23	-1789.28	-3.62	133.02	-4082.35	123.41	1332.19	0.00	0.00	0.00	-2474.52	-50.47	1669.09	-3961.80	76.26	1717.91	129.59	64.75	1757.63	-4062.58	245.29	1763.50	56.45	1019.38	74.10	645.09	927.81	74.85	142.27
1.54000	-3604.63	171.95	-5.19	-3940.86	45.98	60.21	-3906.96	243.30	13.38	-3912.95	245.52	44.32	-4052.27	49.59	3.72	-4171.08	83.83	11.76	-1796.11	-1.03	90.23	-1789.28	-3.62	133.02	-4042.91	123.74	1331.08	0.00	0.00	0.00	-2474.52	-50.47	1669.09	-3955.10	77.90	1717.94	129.59	64.75	1757.63	-4061.92	245.58	1764.12	55.32	1019.25	73.85	644.89	927.97	74.71	139.53
1.55000	-3604.63	171.95	-5.19	-3952.85	49.98	56.78	-3894.42	249.28	17.98	-3897.11	248.96	46.92	-4052.27	49.59	3.72	-4171.08	83.83	11.76	-1796.11	-1.03	90.23	-1789.28	-3.62	133.02	-4074.18	123.10	1331.49	0.00	0.00	0.00	-2474.52	-50.47	1669.09	-4002.50	78.60	1718.74	129.59	64.75	1757.63	-4061.22	245.88	1764.73	56.35	1018.88	74.22	644.59	928.08	74.61	141.99
1.56000	-3604.63	171.95	-5.19	-3965.78	54.25	53.13	-3894.89	253.48	19.76	-3925.27	253.38	44.52	-4052.27	49.59	3.72	-4171.08	83.83	11.76	-1796.11	-1.03	90.23	-1789.28	-3.62	133.02	-4050.64	125.29	1331.26	0.00	0.00	0.00	-2474.52	-50.47	1669.09	-3973.74	78.78	1717.86	129.59	64.75	1757.63	-4060.47	246.18	1765.32	55.42	1019.33	73.79	644.78	927.83	74.80	144.04
1.57000	-3604.63	171.95	-5.19	-3979.56	58.75	49.30	-3895.03	257.56	21.42	-3907.85	255.44	46.23	-4052.27	49.59	3.72	-4171.08	83.83	11.76	-1796.11	-1.03	90.23	-1789.28	-3.62	133.02	-4088.30	124.34	1330.17	0.00	0.00	0.00	-2474.52	-50.47	1669.09	-3939.34	82.82	1716.26	129.59	64.75	1757.63	-4059.67	246.48	1765.91	54.14	1019.40	73.52	644.73	927.55	74.80	142.79
1.58000	-3604.63	171.95	-5.19	-3994.05	63.47	45.30	-3894.85	261.51	22.99	-3905.59	259.06	46.10	-4052.27	49.59	3.72	-4171.08	83.83	11.76	-1796.11	-1.03	90.23	-1789.28	-3.62	133.02	-4058.16	124.27	1330.60	0.00	0.00	0.00	-2474.52	-50.47	1669.09	-3932.96	81.98	1716.24	129.59	64.75	1757.63	-4058.83	246.79	1766.48	55.17	1018.94	73.89	645.16	927.48	74.99	141.23
1.59000	-3604.63	171.95	-5.19	-4009.17	68.40	41.15	-3894.36	265.34	24.44	-3911.06	263.65	45.90	-4052.27	49.59	3.72	-4171.08	83.83	11.76	-1796.11	-1.03	90.23	-1789.28	-3.62	133.02	-4020.44	124.78	1330.18	0.00	0.00	0.00	-2474.52	-50.47	1669.09	-3953.77	84.05	1716.75	129.59	64.75	1757.63	-4057.94	247.10	1767.05	55.34	1018.98	73.92	644.95	928.16	74.74	140.03
1.60000	-3604.63	171.95	-5.19	-4024.81	73.50	36.87	-3893.57	269.06	25.80	-3919.75	268.74	44.10	-4052.27	49.59	3.72	-4171.08	83.83	11.76	-1796.11	-1.03	90.23	-1789.28	-3.62	133.02	-4040.74	125.69	1329.39	0.00	0.00	0.00	-2474.52	-50.47	1669.09	-3971.40	84.99	1716.20	129.59	64.75	1757.63	-4057.00	247.42	1767.60	56.47	1018.71	74.29	644.97	928.06	74.69	139.64
1.61000	-3604.63	171.95	-5.19	-4040.84	78.77	32.49	-3892.48	272.65	27.05	-3885.51	270.29	48.94	-4052.27	49.59	3.72	-4171.08	83.83	11.76	-1796.11	-1.03	90.23	-1789.28	-3.62	133.02	-4037.23	124.89	1328.46	0.00	0.00	0.00	-2474.52	-50.47	1669.09	-3945.18	90.45	1714.06	129.59	64.75	1757.63	-4056.02	247.73	1768.15	55.57	1019.32	73.92	644.88	927.94	74.77	141.63
1.62000	-3604.63	171.95	-5.19	-4057.18	84.18	28.02	-3891.11	276.13	28.21	-3890.78	273.95	48.81	-4052.27	49.59	3.72	-4171.08	83.83	11.76	-1796.11	-1.03	90.23	-1789.28	-3.62	133.02	-4012.55	125.01	1328.45	0.00	0.00	0.00	-2474.52	-50.47	1669.09	-3930.52	90.81	1713.01	129.59	64.75	1757.63	-4055.00	248.06	1768.69	55.18	1019.46	73.81	644.38	928.15	74.62	141.50
1.63000	-3604.63	171.95	-5.19	-4073.71	89.71	23.49	-3889.45	279.49	29.28	-3877.98	278.05	51.56	-4052.27	49.59	3.72	-4171.08	83.83	11.76	-1796.11	-1.03	90.23	-1789.28	-3.62	133.02	-4036.67	126.82	1328.75	0.00	0.00	0.00	-2474.52	-50.47	1669.09	-3958.02	93.01	1712.45	129.59	64.75	1757.63	-4053.93	248.38	1769.21	55.07	1019.37	73.73	644.51	928.27	74.56	141.09
1.64000	-3604.63	171.95	-5.19	-4090.32	95.34	18.92	-3887.53	282.74	30.25	-3871.64	282.05	49.64	-4052.27	49.59	3.72	-4171.08	83.83	11.76	-1796.11	-1.03	90.23	-1789.28	-3.62	133.02	-4027.34	126.51	1327.76	0.00	0.00	0.00	-2474.52	-50.47	1669.09	-3982.49	91.56	1712.00	129.59	64.75	1757.63	-4052.82	248.71	1769.73	55.05	1019.34	73.79	645.10	927.95	74.83	142.62
1.65000	-3604.63	171.95	-5.19	-4106.90	101.05	14.32	-3885.35	285.88	31.13	-3929.59	289.37	41.36	-4052.27	49.59	3.72	-4171.08	83.83	11.76	-1796.11	-1.03	90.23	-1789.28	-3.62	133.02	-4012.30	127.28	1328.32	0.00	0.00	0.00	-2474.52	-50.47	1669.09	-3957.71	93.31	1711.15	129.59	64.75	1757.63	-4051.66	249.04	1770.23	54.54	1019.18	73.71	644.12	928.02	74.62	140.70
1.66000	-3604.63	171.95	-5.19	-4123.35	106.83	9.72	-3882.92	288.91	31.92	-3913.98	292.22	44.29	-4052.27	49.59	3.72	-4171.08	83.83	11.76	-1796.11	-1.03	90.23	-1789.28	-3.62	133.02	-4024.18	127.26	1328.07	0.00	0.00	0.00	-2474.52	-50.47	1669.09	-3927.97	96.28	1708.82	129.59	64.75	1757.63	-4050.46	249.38	1770.73	54.38	1019.75	73.41	644.51	928.23	74.57	141.23
1.67000	-3604.63	171.95	-5.19	-4139.57	112.65	5.14	-3880.24	291.83	32.63	-3869.62	292.66	47.88	-4052.27	49.59	3.72	-4171.08	83.83	11.76	-1796.11	-1.03	90.23	-1789.28	-3.62	133.02	-4038.01	127.60	1328.07	0.00	0.00	0.00	-2474.52	-50.47	1669.09	-3912.09	97.10	1706.88	129.59	64.75	1757.63	-4049.22	249.72	1771.22	54.58	1019.85	73.45	644.53	928.16	74.49	141.17
1.68000	-3604.63	171.95	-5.19	-4155.43	118.49	0.60	-3877.33	294.64	33.26	-3883.97	296.92	44.55	-4052.27	49.59	3.72	-4171.08	83.83	11.76	-1796.11	-1.03	90.23	-1789.28	-3.62	133.02	-4006.48	129.12	1326.98	0.00	0.00	0.00	-2474.52	-50.47	1669.09	-3912.03	98.29	1705.59	129.59	64.75	1757.63	-4047.93	250.06	1771.70	54.69	1019.38	73.62	645.00	927.52	74.95	142.52
1.69000	-3604.63	171.95	-5.19	-4170.84	124.33	-3.88	-3874.19	297.34	33.80	-3882.08	300.64	43.15	-4052.27	49.59	3.72	-4171.08	83.83	11.76	-1796.11	-1.03	90.23	-1789.28	-3.62	133.02	-4000.96	128.99	1327.15	0.00	0.00	0.00	-2474.52	-50.47	1669.09	-3914.88	100.97	1703.59	129.59	64.75	1757.63	-4046.60	250.41	1772.16	54.92	1019.20	73.75	645.15	927.49	75.12	142.43
1.70000	-3604.63	171.95	-5.19	-4185.69	130.16	-8.28	-3870.83	299.94	34.26	-3894.55	302.30	39.92	-4052.27	49.59	3.72	-4171.08	83.83	11.76	-1796.11	-1.03	90.23	-1789.28	-3.62	133.02	-4014.12	129.52	1327.24	0.00	0.00	0.00	-2474.52	-50.47	1669.09	-3920.52	102.35	1703.05	129.59	64.75	1757.63	-4045.22	250.76	1772.62	54.98	1019.20	73.81	644.10	927.89	74.70	139.38
1.71000	-3604.63	171.95	-5.19	-4199.87	135.95	-12.58	-3867.27	302.43	34.65	-3869.80	301.16	42.06	-4052.27	49.59	3.72	-4171.08	83.83	11.76	-1796.11	-1.03	90.23	-1789.28	-3.62	133.02	-4014.36	131.85	1327.59	0.00	0.00	0.00	-2474.52	-50.47	1669.09	-3941.22	100.89	1701.94	129.59	64.75	1757.63	-4043.80	251.11	1773.07	54.80	1019.21	73.68	643.96	927.61	74.57	138.93
1.72000	-3604.63	171.95	-5.19	-4213.28	141.69	-16.75	-3863.50	304.82	34.97	-3887.68	301.73	38.62	-4052.27	49.59	3.72	-4171.08	83.83	11.76	-1796.11	-1.03	90.23	-1789.28	-3.62	133.02	-3996.46	132.72	1326.75	0.00	0.00	0.00	-2474.52	-50.47	1669.09	-3925.30	102.23	1701.01	129.59	64.75	1757.63	-4042.34	251.46	1773.51	54.93	1019.32	73.69	645.12	927.61	74.92	138.50
1.73000	-3604.63	171.95	-5.19	-4225.80	147.35	-20.79	-3859.55	307.12	35.21	-3903.39	303.37	35.28	-4052.27	49.59	3.72	-4171.08	83.83	11.76	-1796.11	-1.03	90.23	-1789.28	-3.62	133.02	-4009.28	132.33	1326.60	0.00	0.00	0.00	-2474.52	-50.47	1669.09	-3883.32	104.21	1698.07	129.59	64.75	1757.63	-4040.83	251.82	1773.94	55.62	1019.19	73.86	644.64	928.10	74.61	140.49
1.74000	-3604.63	171.95	-5.19	-4237.32	152.91	-24.65	-3855.41	309.31	35.39	-3880.78	299.93	38.95	-4052.27	49.59	3.72	-4171.08	83.83	11.76	-1796.11	-1.03	90.23	-1789.28	-3.62	133.02	-3993.14	133.92	1326.98	0.00	0.00	0.00	-2474.52	-50.47	1669.09	-3891.68	105.30	1697.30	129.59	64.75	1757.63	-4039.28	252.18	1774.36	55.60	1019.12	73.88	644.60	927.99	74.72	142.42
1.75000	-3604.63	171.95	-5.19	-4247.75	158.36	-28.33	-3851.10	311.40	35.49	-3880.95	301.00	37.95	-4052.27	49.59	3.72	-4171.08	83.83	11.76	-1796.11	-1.03	90.23	-1789.28	-3.62	133.02	-3999.86	135.51	1325.38	0.00	0.00	0.00	-2474.52	-50.47	1669.09	-3890.19	108.45	1696.63	129.59	64.75	1757.63	-4037.69	252.55	1774.78	53.56	1019.18	73.48	644.11	927.91	74.59	141.32
1.76000	-3604.63	171.95	-5.19	-4256.97	163.68	-31.81	-3846.62	313.40	35.54	-3847.23	299.07	41.51	-4052.27	49.59	3.72	-4171.08	83.83	11.76	-1796.11	-1.03	90.23	-1789.28	-3.62	133.02	-3995.12	135.67	1326.54	0.00	0.00	0.00	-2474.52	-50.47	1669.09	-3892.75	108.09	1695.26	129.59	64.75	1757.63	-4036.05	252.92	1775.18	53.98	1019.31	73.55	644.30	927.87	74.60	140.42
1.77000	-3604.63	171.95	-5.19	-4264.88	168.83	-35.06	-3841.98	315.31	35.52	-3831.11	297.98	43.16	-4052.27	49.59	3.72	-4171.08	83.83	11.76	-1796.11	-1.03	90.23	-1789.28	-3.62	133.02	-3990.32	136.27	1327.15	0.00	0.00	0.00	-2474.52	-50.47	1669.09	-3914.43	111.61	1694.32	129.59	64.75	1757.63	-4034.37	253.29	1775.57	55.23	1019.26	73.85	644.22	928.01	74.61	143.36
1.78000	-3604.63	171.95	-5.19	-4271.36	173.82	-38.06	-3837.20	317.12	35.44	-3855.90	299.18	40.27	-4052.27	49.59	3.72	-4171.08	83.83	11.76	-1796.11	-1.03	90.23	-1789.28	-3.62	133.02	-3978.41	136.84	1327.79	0.00	0.00	0.00	-2474.52	-50.47	1669.09	-3872.78	110.88	1691.86	129.59	64.75	1757.63	-4032.65	253.66	1775.96	55.06	1019.51	73.70	644.35	928.05	74.56	142.09
1.79000	-3604.63	171.95	-5.19	-4276.32	178.61	-40.79	-3832.28	318.84	35.30	-3854.32	298.80	40.13	-4052.27	49.59	3.72	-4171.08	83.83	11.76	-1796.11	-1.03	90.23	-1789.28	-3.62	133.02	-3979.72	137.84	1327.82	0.00	0.00	0.00	-2474.52	-50.47	1669.09	-3837.45	111.12	1688.57	129.59	64.75	1757.63	-4030.89	254.04	1776.33	55.06	1019.11	73.80	644.82	927.95	74.65	139.08
1.80000	-3604.63	171.95	-5.19	-4279.63	183.18	-43.23	-3827.22	320.47	35.11	-3829.80	298.51	42.99	-4052.27	49.59	3.72	-4171.08	83.83	11.76	-1796.11	-1.03	90.23	-1789.28	-3.62	133.02	-3994.84	139.53	1326.35	0.00	0.00	0.00	-2474.52	-50.47	1669.09	-3817.74	113.95	1688.36	129.59	64.75	1757.63	-4029.09	254.42	1776.70	54.03	1019.58	73.54	644.56	928.15	74.59	139.87
1.81000	-3604.63	171.95	-5.19	-4281.21	187.52	-45.37	-3822.04	322.01	34.86	-3863.41	298.86	38.14	-4052.27	49.59	3.72	-4171.08	83.83	11.76	-1796.11	-1.03	90.23	-1789.28	-3.62	133.02	-3970.61	141.16	1327.51	0.00	0.00	0.00	-2474.52	-50.47	1669.09	-3832.76	114.66	1688.98	129.59	64.75	1757.63	-4027.24	254.80	1777.06	55.46	1019.08	73.89	644.78	928.01	74.79	140.03
1.82000	-3604.63	171.95	-5.19	-4280.93	191.61	-47.17	-3816.75	323.46	34.57	-3848.96	298.28	38.90	-4052.27	49.59	3.72	-4171.08	83.83	11.76	-1796.11	-1.03	90.23	-1789.28	-3.62	133.02	-3964.27	141.74	1327.47	0.00	0.00	0.00	-2474.52	-50.47	1669.09	-3766.63	116.04	1684.75	129.59	64.75	1757.63	-4025.35	255.18	1777.41	54.86	1019.42	73.68	644.92	928.05	74.81	142.50
1.83000	-3604.63	171.95	-5.19	-4278.69	195.42	-48.62	-3811.35	324.83	34.22	-3874.94	298.29	34.19	-4052.27	49.59	3.72	-4171.08	83.83	11.76	-1796.11	-1.03	90.23	-1789.28	-3.62	133.02	-3949.43	141.92	1327.83	0.00	0.00	0.00	-2474.52	-50.47	1669.09	-3812.12	119.77	1685.46	129.59	64.75	1757.63	-4023.42	255.57	1777.75	54.75	1019.75	73.61	644.85	927.85	74.84	144.09
1.84000	-3604.63	171.95	-5.19	-4274.39	198.94	-49.70	-3805.86	326.11	33.83	-3859.40	296.21	36.26	-4052.27	49.59	3.72	-4171.08	83.83	11.76	-1796.11	-1.03	90.23	-1789.28	-3.62	133.02	-3949.55	142.82	1326.57	0.00	0.00	0.00	-2474.52	-50.47	1669.09	-3851.13	120.55	1685.83	129.59	64.75	1757.63	-4021.45	255.96	1778.08	54.92	1019.37	73.73	644.07	928.05	74.52	143.25
1.85000	-3604.63	171.95	-5.19	-4267.91	202.15	-50.39	-3800.28	327.31	33.40	-3846.13	298.14	38.96	-4052.27	49.59	3.72	-4171.08	83.83	11.76	-1796.11	-1.03	90.23	-1789.28	-3.62	133.02	-3944.26	144.89	1326.24	0.00	0.00	0.00	-2474.52	-50.47	1669.09	-3800.47	121.39	1684.53	129.59	64.75	1757.63	-4019.43	256.35	1778.40	55.14	1019.04	73.86	644.55	927.89	74.62	140.76
1.86000	-3604.63	171.95	-5.19	-4259.15	205.02	-50.66	-3794.61	328.43	32.93	-3847.38	299.54	37.55	-4052.27	49.59	3.72	-4171.08	83.83	11.76	-1796.11	-1.03	90.23	-1789.28	-3.62	133.02	-3946.01	145.44	1326.93	0.00	0.00	0.00	-2474.52	-50.47	1669.09	-3809.25	123.45	1687.43	129.59	64.75	1757.63	-4017.38	256.75	1778.72	54.93	1019.15	73.82	645.40	928.09	74.91	144.51
1.87000	-3604.63	171.95	-5.19	-4248.00	207.54	-50.50	-3788.88	329.47	32.41	-3880.00	298.12	32.77	-4052.27	49.59	3.72	-4171.08	83.83	11.76	-1796.11	-1.03	90.23	-1789.28	-3.62	133.02	-3938.00	147.07	1327.39	0.00	0.00	0.00	-2474.52	-50.47	1669.09	-3817.47	126.55	1688.10	129.59	64.75	1757.63	-4015.28	257.14	1779.02	54.57	1019.09	73.80	644.47	927.91	74.72	142.70
1.88000	-3604.63	171.95	-5.19	-4234.35	209.69	-49.88	-3783.08	330.43	31.86	-3830.47	299.43	41.24	-4052.27	49.59	3.72	-4171.08	83.83	11.76	-1796.11	-1.03	90.23	-1789.28	-3.62	133.02	-3937.94	148.20	1327.09	0.00	0.00	0.00	-2474.52	-50.47	1669.09	-3815.12	129.62	1687.96	129.59	64.75	1757.63	-4013.15	257.54	1779.32	54.78	1019.54	73.60	644.70	927.76	74.72	141.40
1.89000	-3604.63	171.95	-5.19	-4218.10	211.45	-48.79	-3777.24	331.31	31.28	-3852.88	298.99	37.01	-4052.27	49.59	3.72	-4171.08	83.83	11.76	-1796.11	-1.03	90.23	-1789.28	-3.62	133.02	-3945.01	149.85	1327.76	0.00	0.00	0.00	-2474.52	-50.47	1669.09	-3800.04	130.16	1687.29	129.59	64.75	1757.63	-4010.97	257.94	1779.61	55.05	1019.72	73.59	645.32	927.84	74.89	141.58
1.90000	-3604.63	171.95	-5.19	-4199.13	212.79	-47.20	-3771.34	332.12	30.66	-3826.85	300.32	41.76	-4052.27	49.59	3.72	-4171.08	83.83	11.76	-1796.11	-1.03	90.23	-1789.28	-3.62	133.02	-3904.84	149.55	1327.78	0.00	0.00	0.00	-2474.52	-50.47	1669.09	-3784.77	131.52	1686.71	129.59	64.75	1757.63	-4008.75	258.35	1779.89	54.68	1019.61	73.49	644.92	928.00	74.77	142.64
1.91000	-3604.63	171.95	-5.19	-4177.35	213.70	-45.09	-3765.41	332.85	30.02	-3864.14	299.89	36.43	-4052.27	49.59	3.72	-4171.08	83.83	11.76	-1796.11	-1.03	90.23	-1789.28	-3.62	133.02	-3912.61	151.96	1328.42	0.00	0.00	0.00	-2474.52	-50.47	1669.09	-3787.57	135.44	1686.87	129.59	64.75	1757.63	-4006.49	258.75	1780.16	54.21	1019.91	73.41	644.14	928.01	74.46	142.18
1.92000	-3604.63	171.95	-5.19	-4152.64	214.17	-42.44	-3759.45	333.51	29.34	-3840.57	298.68	40.21	-4052.27	49.59	3.72	-4171.08	83.83	11.76	-1796.11	-1.03	90.23	-1789.28	-3.62	133.02	-3922.16	152.61	1328.56	0.00	0.00	0.00	-2474.52	-50.47	1669.09	-3776.89	135.77	1688.05	129.59	64.75	1757.63	-4004.19	259.16	1780.42	54.29	1019.54	73.51	644.67	927.71	74.75	143.67
1.93000	-3604.63	171.95	-5.19	-4124.89	214.15	-39.23	-3753.47	334.10	28.65	-3860.49	298.98	37.18	-4052.27	49.59	3.72	-4171.08	83.83	11.76	-1796.11	-1.03	90.23	-1789.28	-3.62	133.02	-3909.33	152.72	1329.22	0.00	0.00	0.00	-2474.52	-50.47	1669.09	-3770.06	138.03	1688.21	129.59	64.75	1757.63	-4001.85	259.57	1780.68	55.13	1019.40	73.78	644.76	927.99	74.71	143.35
1.94000	-3604.63	171.95	-5.19	-4094.01	213.65	-35.45	-3747.48	334.62	27.93	-3865.04	301.09	35.72	-4052.27	49.59	3.72	-4171.08	83.83	11.76	-1796.11	-1.03	90.23	-1789.28	-3.62	133.02	-3894.04	154.05	1329.55	0.00	0.00	0.00	-2474.52	-50.47	1669.09	-3782.91	139.46	1691.53	129.59	64.75	1757.63	-3999.47	259.98	1780.93	55.62	1019.62	73.86	644.17	928.01	74.46	142.64
1.95000	-3604.63	171.95	-5.19	-4059.87	212.64	-31.06	-3741.49	335.07	27.19	-3872.32	300.63	35.73	-4052.27	49.59	3.72	-4171.08	83.83	11.76	-1796.11	-1.03	90.23	-1789.28	-3.62	133.02	-3903.26	155.26	1330.60	0.00	0.00	0.00	-2474.52	-50.47	1669.09	-3794.03	142.41	1692.01	129.59	64.75	1757.63	-3997.05	260.40	1781.16	54.11	1019.38	73.48	644.61	927.97	74.65	144.44
1.96000	-3604.63	171.95	-5.19	-4022.38	211.10	-26.05	-3735.51	335.46	26.43	-3871.88	300.13	34.24	-4052.27	49.59	3.72	-4171.08	83.83	11.76	-1796.11	-1.03	90.23	-1789.28	-3.62	133.02	-3894.61	156.66	1331.59	0.00	0.00	0.00	-2474.52	-50.47	1669.09	-3789.62	146.15	1693.57	129.59	64.75	1757.63	-3994.59	260.82	1781.40	54.09	1019.45	73.49	644.36	927.99	74.67	141.21
1.97000	-3604.63	171.95	-5.19	-3981.42	209.00	-20.40	-3729.54	335.78	25.66	-3832.06	299.94	40.87	-4052.27	49.59	3.72	-4171.08	83.83	11.76	-1796.11	-1.03	90.23	-1789.28	-3.62	133.02	-3904.23	157.37	1332.18	0.00	0.00	0.00	-2474.52	-50.47	1669.09	-3741.35	146.43	1692.69	129.59	64.75	1757.63	-3992.10	261.23	1781.62	53.70	1019.38	73.44	644.10	927.91	74.66	140.65
1.98000	-3604.63	171.95	-5.19	-3936.89	206.34	-14.08	-3723.59	336.03	24.87	-3876.30	301.92	32.87	-4052.27	49.59	3.72	-4171.08	83.83	11.76	-1796.11	-1.03	90.23	-1789.28	-3.62	133.02	-3887.81	158.19	1332.95	0.00	0.00	0.00	-2474.52	-50.47	1669.09	-3745.20	147.34	1693.10	129.59	64.75	1757.63	-3989.56	261.65	1781.83	55.15	1019.24	73.72	644.29	927.94	74.67	143.55
1.99000	-3604.63	171.95	-5.19	-3888.69	203.09	-7.08	-3717.68	336.23	24.07	-3863.68	299.29	36.36	-4052.27	49.59	3.72	-4171.08	83.83	11.76	-1796.11	-1.03	90.23	-1789.28	-3.62	133.02	-3880.83	159.00	1333.17	0.00	0.00	0.00	-2474.52	-50.47	1669.09	-3734.80	149.71	1693.90	129.59	64.75	1757.63	-3986.98	262.08	1782.04	54.83	1018.99	73.77	644.78	927.48	74.83	144.35
2.00000	-3604.63	171.95	-5.19	-3836.69	199.22	0.62	-3711.81	336.36	23.27	-3854.93	299.63	36.78	-4052.27	49.59	3.72	-4171.08	83.83	11.76	-1796.11	-1.03	90.23	-1789.28	-3.62	133.02	-3870.21	160.05	1334.09	0.00	0.00	0.00	-2474.52	-50.47	1669.09	-3756.92	151.92	1696.32	129.59	64.75	1757.63	-3984.36	262.50	1782.24	56.05	1018.65	74.16	644.82	927.61	74.82	143.40
2.01000	-3604.63	171.95	-5.19	-3780.80	194.73	9.05	-3705.98	336.43	22.45	-3860.56	300.16	35.61	-4052.27	49.59	3.72	-4171.08	83.83	11.76	-1796.11	-1.03	90.23	-1789.28	-3.62	133.02	-3879.25	162.27	1334.50	0.00	0.00	0.00	-2474.52	-50.47	1669.09	-3757.53	154.59	1697.71	129.59	64.75	1757.63	-3981.71	262.93	1782.43	55.71	1018.93	73.99	644.57	927.79	74.73	138.71
2.02000	-3604.63	171.95	-5.19	-3720.89	189.59	18.23	-3700.22	336.45	21.64	-3842.36	301.04	37.37	-4052.27	49.59	3.72	-4171.08	83.83	11.76	-1796.11	-1.03	90.23	-1789.28	-3.62	133.02	-3875.62	163.52	1334.75	0.00	0.00	0.00	-2474.52	-50.47	1669.09	-3753.91	156.25	1700.18	129.59	64.75	1757.63	-3979.01	263.35	1782.61	54.95	1019.19	73.79	645.01	927.99	74.77	144.42
2.03000	-3604.63	171.95	-5.19	-3631.65	185.61	32.73	-3694.52	336.41	20.82	-3815.88	299.51	41.82	-4052.27	49.59	3.72	-4171.08	83.83	11.76	-1796.11	-1.03	90.23	-1789.28	-3.62	133.02	-3851.03	165.57	1334.60	0.00	0.00	0.00	-2474.52	-50.47	1669.09	-3731.07	157.58	1700.14	129.59	64.75	1757.63	-3976.28	263.78	1782.79	55.35	1018.83	73.97	644.71	927.89	74.70	143.49
2.04000	-3604.63	171.95	-5.19	-3686.50	182.62	22.81	-3688.90	336.31	20.00	-3840.91	300.17	39.32	-4052.27	49.59	3.72	-4171.03	83.83	11.76	-1796.11	-1.03	90.23	-1789.28	-3.62	133.02	-3864.60	165.58	1334.28	0.00	0.00	0.00	-2474.52	-50.47	1669.09	-3699.54	160.67	1700.49	129.59	64.75	1757.63	-3973.51	264.21	1782.95	54.60	1019.46	73.51	644.63	927.87	74.74	145.40
2.05000	-3604.63	171.95	-5.19	-3679.53	179.10	23.73	-3683.36	336.16	19.19	-3843.29	300.56	38.21	-4052.32	49.59	3.71	-4119.09	83.21	18.19	-1796.11	-1.03	90.23	-1789.28	-3.62	133.02	-3864.19	166.90	1334.98	0.00	0.00	0.00	-2474.52	-50.47	1669.09	-3717.74	161.34	1702.15	129.59	64.75	1757.63	-3970.70	264.65	1783.11	55.22	1019.44	73.77	644.24	928.07	74.64	144.46
2.06000	-3604.63	171.95	-5.19	-3704.57	177.80	20.25	-3677.91	335.96	18.38	-3853.96	299.92	36.79	-4102.26	47.65	-7.04	-4113.38	80.90	17.18	-1796.11	-1.03	90.23	-1789.28	-3.62	133.02	-3856.80	167.90	1335.15	0.00	0.00	0.00	-2474.52	-50.47	1669.09	-3712.50	164.01	1702.15	129.59	64.75	1757.63	-3967.85	265.08	1783.27	54.88	1019.29	73.72	645.05	927.81	74.82	144.91
2.07000	-3604.63	171.95	-5.19	-3746.67	178.15	14.49	-3672.57	335.71	17.58	-3857.28	300.99	35.19	-4080.39	48.70	-4.80	-4092.17	79.33	19.10	-1796.11	-1.03	90.23	-1789.28	-3.62	133.02	-3847.30	168.51	1335.01	0.00	0.00	0.00	-2474.52	-50.47	1669.09	-3694.74	166.28	1702.99	129.59	64.75	1757.63	-3964.96	265.51	1783.41	55.58	1018.78	74.03	644.77	927.88	74.72	141.52
2.08000	-3604.63	171.95	-5.19	-3790.84	179.59	8.56	-3667.33	335.41	16.79	-3865.84	300.80	32.52	-4060.15	48.45	-3.08	-4114.46	78.12	15.93	-1796.11	-1.03	90.23	-1789.28	-3.62	133.02	-3831.32	169.65	1335.31	0.00	0.00	0.00	-2474.52	-50.47	1669.09	-3724.02	166.08	1704.52	129.59	64.75	1757.63	-3962.04	265.95	1783.55	55.10	1019.54	73.72	645.04	927.80	74.84	141.92
2.09000	-3604.63	171.95	-5.19	-3822.11	181.53	4.58	-3662.22	335.06	16.01	-3858.94	302.48	35.50	-4043.10	49.11	-2.07	-4102.83	77.92	16.66	-1796.11	-1.03	90.23	-1789.28	-3.62	133.02	-3842.63	170.52	1334.84	0.00	0.00	0.00	-2474.52	-50.47	1669.09	-3714.88	167.12	1704.53	129.59	64.75	1757.63	-3959.08	266.39	1783.68	55.01	1019.59	73.70	644.70	927.76	74.85	143.10
2.10000	-3604.63	171.95	-5.19	-3825.52	183.42	4.67	-3657.23	334.66	15.25	-3838.73	301.12	36.56	-4060.17	47.43	-6.94	-4076.18	75.87	18.91	-1796.11	-1.03	90.23	-1789.28	-3.62	133.02	-3842.16	170.85	1335.69	0.00	0.00	0.00	-2474.52	-50.47	1669.09	-3718.73	168.58	1706.12	129.59	64.75	1757.63	-3956.07	266.83	1783.80	56.17	1019.14	74.04	645.23	927.51	74.98	142.60
2.11000	-3604.63	171.95	-5.19	-3786.09	184.67	10.95	-3652.37	334.22	14.50	-3829.34	299.84	39.49	-4011.91	46.48	1.55	-4087.20	75.01	16.93	-1796.11	-1.03	90.23	-1789.28	-3.62	133.02	-3813.33	170.37	1335.31	0.00	0.00	0.00	-2474.52	-50.47	1669.09	-3713.93	170.36	1707.34	129.59	64.75	1757.63	-3953.04	267.27	1783.91	55.50	1019.54	73.76	645.56	927.45	75.05	143.33
2.12000	-3604.63	171.95	-5.19	-3688.95	184.72	25.52	-3647.66	333.74	13.78	-3830.92	299.26	38.56	-4010.63	43.87	-0.33	-4052.60	72.22	21.31	-1796.11	-1.03	90.23	-1789.28	-3.62	133.02	-3834.46	171.06	1336.09	0.00	0.00	0.00	-2474.52	-50.47	1669.09	-3703.92	171.61	1707.87	129.59	64.75	1757.63	-3949.96	267.71	1784.02	56.15	1019.41	73.99	645.54	927.87	74.92	141.31
2.13000	-3604.63	171.95	-5.19	-3623.44	184.35	35.23	-3643.11	333.21	13.07	-3855.91	299.90	35.49	-3990.78	41.40	1.81	-4021.65	70.12	26.37	-1796.11	-1.03	90.23	-1789.28	-3.62	133.02	-3821.09	171.26	1336.04	0.00	0.00	0.00	-2474.52	-50.47	1669.09	-3693.07	172.14	1707.79	129.59	64.75	1757.63	-3946.85	268.15	1784.12	55.54	1019.25	73.83	644.66	928.00	74.71	141.10
2.14000	-3604.63	171.95	-5.19	-3582.64	184.44	41.66	-3638.71	332.65	12.39	-3856.45	301.33	34.69	-3995.12	35.46	0.66	-4048.99	62.84	20.35	-1796.11	-1.03	90.23	-1789.28	-3.62	133.02	-3820.19	171.53	1336.26	0.00	0.00	0.00	-2474.52	-50.47	1669.09	-3685.75	171.76	1707.18	129.59	64.75	1757.63	-3943.70	268.59	1784.21	54.71	1019.35	73.74	643.99	928.02	74.54	138.94
2.15000	-3604.63	171.95	-5.19	-3560.28	183.37	45.39	-3634.49	332.05	11.74	-3840.53	301.34	36.71	-3966.20	32.32	3.38	-3991.83	60.05	26.46	-1796.11	-1.03	90.23	-1789.28	-3.62	133.02	-3802.80	172.45	1336.11	0.00	0.00	0.00	-2474.52	-50.47	1669.09	-3670.86	170.07	1705.91	129.59	64.75	1757.63	-3940.51	269.04	1784.30	54.83	1019.53	73.68	644.54	928.01	74.74	140.46
2.16000	-3604.63	171.95	-5.19	-3553.25	181.41	46.91	-3630.44	331.40	11.12	-3841.25	300.00	36.81	-3990.57	28.95	-0.21	-3993.42	55.10	23.66	-1796.11	-1.03	90.23	-1789.28	-3.62	133.02	-3786.63	171.82	1336.00	0.00	0.00	0.00	-2474.52	-50.47	1669.09	-3692.51	171.65	1706.76	129.59	64.75	1757.63	-3937.29	269.49	1784.38	54.92	1019.17	73.58	644.84	927.84	74.88	142.40
2.17000	-3604.63	171.95	-5.19	-3558.44	178.85	46.68	-3626.58	330.73	10.52	-3869.13	301.17	33.61	-3960.32	24.94	1.22	-3947.89	51.86	29.64	-1796.11	-1.03	90.23	-1789.28	-3.62	133.02	-3805.62	172.79	1335.61	0.00	0.00	0.00	-2474.52	-50.47	1669.09	-3660.73	172.65	1705.57	129.59	64.75	1757.63	-3934.03	269.93	1784.45	54.01	1019.61	73.42	644.82	927.86	74.91	138.81
2.18000	-3604.63	171.95	-5.19	-3572.76	175.99	45.17	-3622.92	330.02	9.96	-3846.29	300.91	36.29	-3932.70	19.57	3.98	-3949.23	45.68	26.50	-1796.11	-1.03	90.23	-1789.28	-3.62	133.02	-3784.10	172.24	1336.45	0.00	0.00	0.00	-2474.52	-50.47	1669.09	-3651.03	170.63	1704.73	129.59	64.75	1757.63	-3930.73	270.38	1784.51	54.55	1019.65	73.59	644.77	927.85	74.78	142.52
2.19000	-3604.63	171.95	-5.19	-3593.08	173.11	42.84	-3619.46	329.27	9.44	-3832.03	300.35	37.82	-3884.22	14.88	9.08	-3943.74	41.02	25.79	-1796.11	-1.03	90.23	-1789.28	-3.62	133.02	-3789.07	172.43	1336.61	0.00	0.00	0.00	-2474.52	-50.47	1669.09	-3663.83	170.63	1705.34	129.59	64.75	1757.63	-3927.40	270.83	1784.57	54.22	1019.48	73.55	644.34	927.82	74.72	144.22
2.20000	-3604.63	171.95	-5.19	-3616.30	170.50	40.16	-3616.21	328.50	8.95	-3862.08	300.05	33.64	-3854.96	12.81	8.53	-3886.07	38.22	31.98	-1796.11	-1.03	90.23	-1789.28	-3.62	133.02	-3798.78	172.03	1336.36	0.00	0.00	0.00	-2474.52	-50.47	1669.09	-3645.15	170.59	1705.02	129.59	64.75	1757.63	-3924.03	271.28	1784.62	54.27	1019.08	73.66	644.14	927.89	74.60	143.51
2.21000	-3604.63	171.95	-5.19	-3639.32	168.45	37.59	-3613.19	327.69	8.51	-3845.35	299.18	36.11	-3857.28	5.71	8.30	-3917.37	32.70	22.75	-1796.11	-1.03	90.23	-1789.28	-3.62	133.02	-3770.96	171.51	1335.92	0.00	0.00	0.00	-2474.52	-50.47	1669.09	-3648.69	169.02	1704.40	129.59	64.75	1757.63	-3920.63	271.73	1784.67	53.62	1019.48	73.33	644.50	928.00	74.66	141.82
2.22000	-3604.63	171.95	-5.19	-3659.02	167.25	35.61	-3610.40	326.86	8.10	-3875.49	300.64	32.04	-3841.00	1.55	6.75	-3910.90	27.11	21.40	-1796.11	-1.03	90.23	-1789.28	-3.62	133.02	-3787.00	170.77	1336.04	0.00	0.00	0.00	-2474.52	-50.47	1669.09	-3676.46	169.15	1706.27	129.59	64.75	1757.63	-3917.19	272.18	1784.70	54.03	1019.20	73.52	644.79	927.86	74.71	141.58
2.23000	-3604.63	171.95	-5.19	-3672.30	167.19	34.68	-3607.84	326.00	7.75	-3872.53	300.73	31.62	-3835.62	-3.44	3.47	-3901.70	22.92	19.90	-1796.11	-1.03	90.23	-1789.28	-3.62	133.02	-3766.42	168.87	1336.44	0.00	0.00	0.00	-2474.52	-50.47	1669.09	-3652.17	168.32	1704.94	129.59	64.75	1757.63	-3913.71	272.63	1784.73	55.12	1019.25	73.80	644.43	927.85	74.75	142.66
2.24000	-3604.63	171.95	-5.19	-3676.06	168.55	35.26	-3605.54	325.11	7.44	-3862.77	300.86	33.08	-3817.59	-6.40	2.27	-3869.87	17.97	19.80	-1796.11	-1.03	90.23	-1789.28	-3.62	133.02	-3765.98	168.85	1335.49	0.00	0.00	0.00	-2474.52	-50.47	1669.09	-3630.14	166.50	1704.63	129.59	64.75	1757.63	-3910.20	273.08	1784.76	55.61	1019.05	73.84	644.39	927.97	74.71	142.42
2.25000	-3604.63	171.95	-5.19	-3667.18	171.63	37.83	-3603.49	324.20	7.18	-3855.13	299.92	34.44	-3771.61	-11.29	6.59	-3840.81	14.86	21.28	-1796.11	-1.03	90.23	-1789.28	-3.62	133.02	-3752.96	168.79	1334.62	0.00	0.00	0.00	-2474.52	-50.47	1669.09	-3615.34	164.66	1704.35	129.59	64.75	1757.63	-3906.65	273.53	1784.77	54.05	1019.48	73.50	645.13	927.92	74.86	142.12
2.26000	-3604.63	171.95	-5.19	-3642.58	176.70	42.84	-3601.70	323.26	6.97	-3841.18	299.80	37.48	-3774.63	-12.80	2.70	-3851.90	9.49	16.10	-1796.11	-1.03	90.23	-1789.28	-3.62	133.02	-3754.76	167.14	1335.19	0.00	0.00	0.00	-2474.52	-50.47	1669.09	-3535.32	162.97	1701.47	129.59	64.75	1757.63	-3903.07	273.99	1784.78	54.87	1019.51	73.58	645.11	927.73	74.96	141.66
2.27000	-3604.63	171.95	-5.19	-3625.84	179.78	46.04	-3600.19	322.31	6.82	-3826.44	299.23	38.80	-3767.33	-19.14	0.64	-3750.72	7.79	28.76	-1796.11	-1.03	90.23	-1789.28	-3.62	133.02	-3748.55	166.44	1335.26	0.00	0.00	0.00	-2474.52	-50.47	1669.09	-3534.19	162.65	1702.45	129.59	64.75	1757.63	-3899.45	274.44	1784.79	55.00	1019.14	73.73	644.42	927.79	74.76	141.10
2.28000	-3604.63	171.95	-5.19	-3629.09	181.46	45.00	-3598.96	321.33	6.72	-3833.29	300.21	37.46	-3747.46	-23.55	0.23	-3755.11	4.56	24.93	-1796.11	-1.03	90.23	-1789.28	-3.62	133.02	-3750.48	165.55	1334.60	0.00	0.00	0.00	-2474.52	-50.47	1669.09	-3557.13	160.11	1702.40	129.59	64.75	1757.63	-3895.80	274.90	1784.78	55.19	1019.55	73.69	644.28	927.92	74.62	142.17
2.29000	-3604.63	171.95	-5.19	-3661.56	178.77	37.80	-3598.02	320.34	6.68	-3864.02	299.98	33.31	-3722.40	-27.33	0.80	-3724.42	2.23	27.84	-1796.11	-1.03	90.23	-1789.28	-3.62	133.02	-3748.20	165.12	1334.48	0.00	0.00	0.00	-2474.52	-50.47	1669.09	-3574.74	159.37	1701.19	129.59	64.75	1757.63	-3892.11	275.35	1784.78	54.21	1020.05	73.35	644.60	927.76	74.79	143.34
2.30000	-3604.63	171.95	-5.19	-3670.40	177.04	35.39	-3597.38	319.33	6.71	-3829.59	298.14	39.16	-3692.56	-30.50	2.28	-3697.83	-0.75	29.18	-1796.11	-1.03	90.23	-1789.28	-3.62	133.02	-3750.96	162.65	1333.79	0.00	0.00	0.00	-2474.52	-50.47	1669.09	-3588.27	156.39	1701.15	129.59	64.75	1757.63	-3888.39	275.80	1784.76	55.02	1019.51	73.58	644.61	927.92	74.80	142.76
2.31000	-3604.63	171.95	-5.19	-3678.06	179.34	33.94	-3597.04	318.31	6.79	-3838.77	300.89	36.70	-3658.33	-33.09	4.61	-3654.45	-3.26	33.55	-1796.11	-1.03	90.23	-1789.28	-3.62	133.02	-3726.82	161.24	1334.25	0.00	0.00	0.00	-2474.52	-50.47	1669.09	-3581.24	155.60	1701.50	129.59	64.75	1757.63	-3884.63	276.26	1784.74	55.70	1019.13	73.87	644.66	927.58	74.88	140.61
2.32000	-3604.63	171.95	-5.19	-3621.48	175.75	44.12	-3597.03	317.27	6.95	-3846.02	300.70	36.18	-3620.14	-35.14	7.71	-3648.94	-3.74	33.01	-1796.11	-1.03	90.23	-1789.28	-3.62	133.02	-3726.65	160.82	1333.81	0.00	0.00	0.00	-2474.52	-50.47	1669.09	-3603.27	152.92	1702.99	129.59	64.75	1757.63	-3880.84	276.72	1784.71	55.91	1019.41	73.94	645.38	927.88	74.91	137.61
2.33000	-3604.63	171.95	-5.19	-3683.61	177.68	32.31	-3597.34	316.22	7.17	-3855.85	300.18	34.64	-3578.38	-36.67	11.51	-3620.81	-6.43	34.49	-1796.11	-1.03	90.23	-1789.28	-3.62	133.02	-3724.45	159.31	1333.27	0.00	0.00	0.00	-2474.52	-50.47	1669.09	-3601.34	151.16	1700.20	129.59	64.75	1757.63	-3877.01	277.17	1784.68	55.36	1019.36	73.85	644.46	928.13	74.67	143.06
2.34000	-3604.63	171.95	-5.19	-3702.65	180.97	28.36	-3597.98	315.16	7.46	-3844.45	300.75	36.10	-3533.47	-37.72	15.95	-3595.08	-8.86	35.46	-1796.11	-1.03	90.23	-1789.28	-3.62	133.02	-3716.79	158.14	1333.06	0.00	0.00	0.00	-2474.52	-50.47	1669.09	-3599.50	149.54	1699.82	129.59	64.75	1757.63	-3873.15	277.63	1784.63	54.73	1019.66	73.57	644.67	928.06	74.76	143.75
2.35000	-3604.63	171.95	-5.19	-3711.48	181.82	26.33	-3598.96	314.09	7.83	-3831.94	298.71	39.26	-3485.81	-38.32	20.96	-3571.63	-11.07	35.95	-1796.11	-1.03	90.23	-1789.28	-3.62	133.02	-3712.95	156.56	1332.60	0.00	0.00	0.00	-2474.52	-50.47	1669.09	-3580.25	147.25	1699.20	129.59	64.75	1757.63	-3869.26	278.08	1784.59	54.07	1019.46	73.48	644.25	927.85	74.67	141.48
2.36000	-3604.63	171.95	-5.19	-3719.19	182.64	24.50	-3600.30	313.01	8.27	-3839.68	299.63	37.22	-3435.81	-38.49	26.46	-3550.35	-13.04	36.01	-1796.11	-1.03	90.23	-1789.28	-3.62	133.02	-3696.37	155.69	1332.11	0.00	0.00	0.00	-2474.52	-50.47	1669.09	-3549.45	144.78	1698.77	129.59	64.75	1757.63	-3865.33	278.54	1784.53	54.36	1019.69	73.47	644.25	927.65	74.73	138.16
2.37000	-3604.63	171.95	-5.19	-3725.81	183.45	22.87	-3602.00	311.92	8.79	-3844.71	300.01	37.80	-3383.87	-38.27	32.38	-3531.12	-14.79	35.68	-1796.11	-1.03	90.23	-1789.28	-3.62	133.02	-3689.60	153.97	1331.74	0.00	0.00	0.00	-2474.52	-50.47	1669.09	-3521.09	142.09	1697.45	129.59	64.75	1757.63	-3861.37	278.99	1784.48	55.34	1019.42	73.70	644.29	927.99	74.57	140.36
2.38000	-3604.63	171.95	-5.19	-3731.41	184.22	21.43	-3604.06	310.83	9.39	-3822.22	298.84	38.93	-3330.41	-37.70	38.67	-3513.84	-16.31	35.00	-1796.11	-1.03	90.23	-1789.28	-3.62	133.02	-3692.29	152.94	1331.70	0.00	0.00	0.00	-2474.52	-50.47	1669.09	-3516.21	140.56	1697.26	129.59	64.75	1757.63	-3857.38	279.45	1784.41	56.12	1018.84	74.00	643.67	928.00	74.46	144.56
2.39000	-3604.63	171.95	-5.19	-3736.03	184.97	20.18	-3606.50	309.74	10.08	-3872.04	300.55	32.68	-3275.83	-36.79	45.24	-3498.38	-17.63	34.01	-1796.11	-1.03	90.23	-1789.28	-3.62	133.02	-3694.97	152.02	1330.91	0.00	0.00	0.00	-2474.52	-50.47	1669.09	-3526.77	136.91	1697.18	129.59	64.75	1757.63	-3853.35	279.90	1784.34	55.31	1019.02	73.87	643.89	927.92	74.65	144.10
2.40000	-3604.63	171.95	-5.19	-3739.71	185.68	19.10	-3609.33	308.64	10.84	-3854.70	299.70	36.06	-3220.53	-35.58	52.02	-3484.64	-18.74	32.75	-1796.11	-1.03	90.23	-1789.28	-3.62	133.02	-3675.93	150.18	1329.32	0.00	0.00	0.00	-2474.52	-50.47	1669.09	-3520.57	135.40	1698.27	129.59	64.75	1757.63	-3849.29	280.36	1784.26	55.99	1019.31	73.93	643.90	928.24	74.51	140.20
2.41000	-3604.63	171.95	-5.19	-3742.51	186.37	18.20	-3612.55	307.54	11.70	-3854.63	300.08	35.31	-3164.93	-34.10	58.96	-3472.50	-19.66	31.26	-1796.11	-1.03	90.23	-1789.28	-3.62	133.02	-3666.83	147.90	1328.49	0.00	0.00	0.00	-2474.52	-50.47	1669.09	-3499.31	130.96	1696.54	129.59	64.75	1757.63	-3845.19	280.81	1784.18	55.28	1019.33	73.79	644.47	928.10	74.55	140.89
2.42000	-3604.63	171.95	-5.19	-3744.48	187.03	17.47	-3616.17	306.45	12.64	-3864.21	300.01	33.51	-3109.44	-32.39	65.97	-3461.85	-20.38	29.58	-1796.11	-1.03	90.23	-1789.28	-3.62	133.02	-3656.91	146.94	1327.57	0.00	0.00	0.00	-2474.52	-50.47	1669.09	-3453.81	129.65	1693.74	129.59	64.75	1757.63	-3841.07	281.27	1784.09	55.47	1019.07	73.95	644.71	928.16	74.55	141.51
2.43000	-3604.63	171.95	-5.19	-3745.67	187.65	16.90	-3620.20	305.36	13.68	-3870.51	299.23	32.41	-3054.45	-30.46	73.00	-3452.56	-20.91	27.76	-1796.11	-1.03	90.23	-1789.28	-3.62	133.02	-3663.06	145.96	1326.90	0.00	0.00	0.00	-2474.52	-50.47	1669.09	-3483.07	128.25	1694.63	129.59	64.75	1757.63	-3836.91	281.72	1784.00	54.91	1018.60	73.93	644.39	927.92	74.69	143.87
2.44000	-3604.63	171.95	-5.19	-3746.12	188.23	16.48	-3624.65	304.27	14.81	-3857.51	299.41	35.57	-3000.38	-28.36	79.96	-3444.54	-21.27	25.82	-1796.11	-1.03	90.23	-1789.28	-3.62	133.02	-3658.85	143.32	1325.84	0.00	0.00	0.00	-2474.52	-50.47	1669.09	-3474.99	124.11	1693.40	129.59	64.75	1757.63	-3832.71	282.18	1783.90	55.48	1019.07	73.81	644.76	928.11	74.65	142.35
2.45000	-3604.63	171.95	-5.19	-3745.88	188.78	16.21	-3629.54	303.18	16.04	-3818.96	298.62	41.79	-2947.63	-26.12	86.79	-3437.67	-21.45	23.82	-1796.11	-1.03	90.23	-1789.28	-3.62	133.02	-3660.93	142.60	1325.48	0.00	0.00	0.00	-2474.52	-50.47	1669.09	-3451.51	122.77	1692.49	129.59	64.75	1757.63	-3828.49	282.63	1783.79	54.79	1019.35	73.65	644.56	928.13	74.63	142.58
2.46000	-3604.63	171.95	-5.19	-3745.01	189.29	16.08	-3634.85	302.11	17.37	-3842.02	297.73	38.24	-2896.61	-23.75	93.42	-3431.82	-21.46	21.79	-1796.11	-1.03	90.23	-1789.28	-3.62	133.02	-3657.50	139.86	1324.05	0.00	0.00	0.00	-2474.52	-50.47	1669.09	-3485.03	119.35	1693.28	129.59	64.75	1757.63	-3824.23	283.09	1783.68	54.49	1019.53	73.52	644.25	927.93	74.63	142.65
2.47000	-3604.63	171.95	-5.19	-3743.54	189.77	16.08	-3640.62	301.04	18.79	-3835.45	298.47	38.30	-2847.74	-21.30	99.79	-3426.90	-21.32	19.77	-1796.11	-1.03	90.23	-1789.28	-3.62	133.02	-3633.43	135.71	1323.44	0.00	0.00	0.00	-2474.52	-50.47	1669.09	-3499.31	116.51	1691.72	129.59	64.75	1757.63	-3819.94	283.54	1783.56	54.25	1019.59	73.59	644.49	927.63	74.69	144.42
2.48000	-3604.63	171.95	-5.19	-3741.54	190.20	16.22	-3646.84	299.98	20.32	-3869.85	298.88	34.14	-2801.41	-18.80	105.81	-3422.78	-21.02	17.81	-1796.11	-1.03	90.23	-1789.28	-3.62	133.02	-3634.33	134.23	1322.47	0.00	0.00	0.00	-2474.52	-50.47	1669.09	-3530.71	113.95	1693.04	129.59	64.75	1757.63	-3815.62	283.99	1783.44	55.87	1019.19	74.06	644.16	928.20	74.57	142.11
2.49000	-3604.63	171.95	-5.19	-3739.05	190.59	16.47	-3653.52	298.93	21.96	-3878.65	298.67	32.61	-2758.03	-16.27	111.43	-3419.35	-20.57	15.94	-1796.11	-1.03	90.23	-1789.28	-3.62	133.02	-3653.59	133.19	1321.07	0.00	0.00	0.00	-2474.52	-50.47	1669.09	-3543.11	110.22	1691.98	129.59	64.75	1757.63	-3811.27	284.44	1783.31	55.80	1018.95	73.95	644.96	928.11	74.84	146.19
2.50000	-3604.63	171.95	-5.19	-3736.12	190.93	16.85	-3660.67	297.89	23.71	-3870.19	298.53	34.04	-2718.01	-13.75	116.56	-3416.50	-19.98	14.20	-1796.11	-1.03	90.23	-1789.28	-3.62	133.02	-3639.17	129.91	1320.24	0.00	0.00	0.00	-2474.52	-50.47	1669.09	-3498.04	108.70	1690.30	129.59	64.75	1757.63	-3806.88	284.89	1783.18	55.31	1019.17	73.79	645.03	927.90	74.96	144.77
2.51000	-3604.63	171.95	-5.19	-3732.79	191.23	17.33	-3668.30	296.87	25.56	-3860.03	297.33	36.01	-2681.76	-11.27	121.15	-3414.11	-19.25	12.64	-1796.11	-1.03	90.23	-1789.28	-3.62	133.02	-3613.37	126.46	1318.86	0.00	0.00	0.00	-2474.52	-50.47	1669.09	-3487.86	104.06	1690.97	129.59	64.75	1757.63	-3802.47	285.34	1783.04	55.52	1019.34	73.77	644.97	927.85	74.78	142.10
2.52000	-3604.63	171.95	-5.19	-3729.12	191.49	17.91	-3676.43	295.87	27.53	-3852.81	297.24	36.40	-2649.69	-8.85	125.13	-3412.07	-18.40	11.29	-1796.11	-1.03	90.23	-1789.28	-3.62	133.02	-3625.41	123.89	1318.62	0.00	0.00	0.00	-2474.52	-50.47	1669.09	-3495.37	99.81	1689.79	129.59	64.75	1757.63	-3798.02	285.79	1782.90	53.78	1019.63	73.32	645.18	927.65	74.85	141.96
2.53000	-3604.63	171.95	-5.19	-3725.16	191.69	18.60	-3685.05	294.88	29.61	-3851.35	298.45	37.22	-2622.19	-6.53	128.41	-3410.27	-17.42	10.20	-1796.11	-1.03	90.23	-1789.28	-3.62	133.02	-3599.19	122.62	1317.38	0.00	0.00	0.00	-2474.52	-50.47	1669.09	-3463.89	95.07	1687.26	129.59	64.75	1757.63	-3793.54	286.24	1782.75	53.48	1019.41	73.42	644.85	927.72	74.84	144.27
2.54000	-3604.63	171.95	-5.19	-3720.95	191.85	19.37	-3694.17	293.91	31.81	-3815.94	295.83	44.45	-2599.69	-4.34	130.94	-3408.59	-16.33	9.41	-1796.11	-1.03	90.23	-1789.28	-3.62	133.02	-3606.13	120.34	1316.74	0.00	0.00	0.00	-2474.52	-50.47	1669.09	-3479.10	91.33	1687.85	129.59	64.75	1757.63	-3789.03	286.69	1782.60	53.75	1019.73	73.35	644.83	927.90	74.73	145.41
2.55000	-3604.63	171.95	-5.19	-3716.55	191.95	20.23	-3703.81	292.96	34.14	-3849.36	297.11	39.52	-2582.58	-2.31	132.65	-3406.91	-15.12	8.95	-1796.11	-1.03	90.23	-1789.28	-3.62	133.02	-3616.54	116.95	1316.29	0.00	0.00	0.00	-2474.52	-50.47	1669.09	-3463.18	86.56	1686.64	129.59	64.75	1757.63	-3784.49	287.14	1782.44	54.87	1019.25	73.70	644.68	927.93	74.69	143.60
2.56000	-3604.63	171.95	-5.19	-3711.99	192.01	21.17	-3713.97	292.03	36.58	-3874.87	296.89	36.78	-2571.28	-0.47	133.46	-3405.14	-13.82	8.87	-1796.11	-1.03	90.23	-1789.28	-3.62	133.02	-3593.88	114.69	1315.33	0.00	0.00	0.00	-2474.52	-50.47	1669.09	-3462.51	83.05	1687.15	129.59	64.75	1757.63	-3779.91	287.58	1782.27	54.74	1019.47	73.73	644.70	927.85	74.73	140.20
2.57000	-3604.63	171.95	-5.19	-3707.34	192.00	22.18	-3724.67	291.12	39.15	-3842.64	296.05	42.89	-2566.18	1.15	133.30	-3403.14	-12.41	9.20	-1796.11	-1.03	90.23	-1789.28	-3.62	133.02	-3587.64	111.73	1315.20	0.00	0.00	0.00	-2474.52	-50.47	1669.09	-3458.64	80.29	1686.01	129.59	64.75	1757.63	-3775.31	288.03	1782.10	55.17	1019.53	73.73	645.54	927.59	75.00	139.08
2.58000	-3604.63	171.95	-5.19	-3702.64	191.95	23.25	-3735.90	290.24	41.84	-3855.32	296.16	42.99	-2567.71	2.51	132.11	-3400.82	-10.92	10.00	-1796.11	-1.03	90.23	-1789.28	-3.62	133.02	-3574.66	109.20	1315.18	0.00	0.00	0.00	-2474.52	-50.47	1669.09	-3476.45	75.93	1687.77	129.59	64.75	1757.63	-3770.68	288.47	1781.93	54.81	1019.25	73.75	645.64	927.57	75.05	142.05
2.59000	-3604.63	171.95	-5.19	-3697.94	191.83	24.38	-3747.68	289.38	44.67	-3851.96	294.99	46.31	-2576.26	3.60	129.81	-3398.05	-9.34	11.29	-1796.11	-1.03	90.23	-1789.28	-3.62	133.02	-3571.96	106.89	1314.93	0.00	0.00	0.00	-2474.52	-50.47	1669.09	-3470.27	70.20	1688.66	129.59	64.75	1757.63	-3766.01	288.91	1781.75	54.97	1019.39	73.75	644.65	927.57	74.82	143.33
2.60000	-3604.63	171.95	-5.19	-3693.29	191.66	25.57	-3760.02	288.56	47.62	-3824.11	293.68	52.30	-2592.24	4.37	126.35	-3394.71	-7.68	13.11	-1796.11	-1.03	90.23	-1789.28	-3.62	133.02	-3565.52	104.58	1315.52	0.00	0.00	0.00	-2474.52	-50.47	1669.09	-3456.30	67.93	1688.19	129.59	64.75	1757.63	-3761.32	289.36	1781.57	55.43	1019.62	73.74	644.92	927.67	74.80	143.85
2.61000	-3604.63	171.95	-5.19	-3688.66	191.42	26.82	-3772.93	287.76	50.71	-3848.37	295.59	52.74	-2616.07	4.80	121.63	-3390.71	-5.95	15.52	-1796.11	-1.03	90.23	-1789.28	-3.62	133.02	-3560.44	101.88	1316.09	0.00	0.00	0.00	-2474.52	-50.47	1669.09	-3434.89	63.24	1687.59	129.59	64.75	1757.63	-3756.60	289.80	1781.38	55.76	1019.59	73.81	644.39	927.89	74.59	141.74
2.62000	-3604.63	171.95	-5.19	-3608.31	187.99	41.69	-3786.41	286.99	53.94	-3812.69	291.62	60.35	-2648.14	4.86	115.61	-3385.92	-4.16	18.55	-1796.11	-1.03	90.23	-1789.28	-3.62	133.02	-3547.80	100.12	1316.06	0.00	0.00	0.00	-2474.52	-50.47	1669.09	-3416.28	58.72	1688.07	129.59	64.75	1757.63	-3751.84	290.24	1781.18	54.82	1019.64	73.54	644.67	928.05	74.69	142.32
2.63000	-3604.63	171.95	-5.19	-3683.98	190.83	28.67	-3800.51	286.26	57.29	-3842.82	291.95	59.84	-2688.86	4.51	108.20	-3380.23	-2.31	22.23	-1796.11	-1.03	90.23	-1789.28	-3.62	133.02	-3548.59	97.05	1317.21	0.00	0.00	0.00	-2474.52	-50.47	1669.09	-3428.68	52.45	1689.50	129.59	64.75	1757.63	-3747.06	290.67	1780.99	54.25	1019.72	73.46	644.18	927.96	74.61	142.34
2.64000	-3604.63	171.95	-5.19	-3682.11	191.50	27.69	-3847.56	291.03	53.04	-3842.86	291.21	62.71	-2738.65	3.72	99.35	-3377.14	-1.37	24.25	-1796.11	-1.03	90.23	-1789.28	-3.62	133.02	-3550.30	94.62	1318.44	0.00	0.00	0.00	-2474.52	-50.47	1669.09	-3417.46	47.99	1690.73	129.59	64.75	1757.63	-3742.25	291.11	1780.78	53.54	1019.60	73.40	643.78	928.06	74.40	142.07
2.65000	-3604.63	171.95	-5.19	-3717.46	192.64	23.35	-3881.07	287.32	54.14	-3842.91	290.46	65.60	-2797.91	2.47	88.97	-3373.32	0.28	26.48	-1796.11	-1.03	90.23	-1789.28	-3.62	133.02	-3542.21	91.60	1320.20	0.00	0.00	0.00	-2474.52	-50.47	1669.09	-3421.55	44.88	1692.40	129.59	64.75	1757.63	-3737.40	291.55	1780.57	54.79	1019.81	73.53	644.75	927.54	74.77	139.85
2.66000	-3604.63	171.95	-5.19	-3695.83	190.90	28.29	-3914.37	286.96	52.25	-3842.97	289.71	68.51	-2867.04	0.73	77.00	-3369.98	1.86	28.55	-1796.11	-1.03	90.23	-1789.28	-3.62	133.02	-3552.29	90.05	1321.99	0.00	0.00	0.00	-2474.52	-50.47	1669.09	-3399.22	40.62	1692.76	129.59	64.75	1757.63	-3732.53	291.98	1780.36	55.34	1019.48	73.64	644.55	927.73	74.71	140.22
2.67000	-3604.63	171.95	-5.19	-3689.02	190.58	33.02	-3917.21	287.64	55.29	-3843.04	288.96	71.45	-2946.46	-1.55	63.37	-3367.09	3.36	30.47	-1796.11	-1.03	90.23	-1789.28	-3.62	133.02	-3525.86	87.05	1323.88	0.00	0.00	0.00	-2474.52	-50.47	1669.09	-3419.29	38.04	1695.57	129.59	64.75	1757.63	-3727.63	292.41	1780.15	55.57	1019.46	73.76	644.48	928.19	74.52	141.62
2.68000	-3604.63	171.95	-5.19	-3680.27	191.19	39.23	-3900.21	284.40	62.37	-3843.12	288.20	74.40	-3036.56	-4.38	48.01	-3364.64	4.80	32.24	-1796.11	-1.03	90.23	-1789.28	-3.62	133.02	-3521.21	84.36	1326.44	0.00	0.00	0.00	-2474.52	-50.47	1669.09	-3417.58	33.26	1698.22	129.59	64.75	1757.63	-3722.70	292.84	1779.92	54.49	1019.58	73.66	644.68	928.09	74.71	140.80
2.69000	-3604.63	171.95	-5.19	-3675.22	191.65	43.18	-3860.03	282.76	74.20	-3843.20	287.44	77.38	-3137.77	-7.80	30.85	-3362.63	6.16	33.87	-1796.11	-1.03	90.23	-1789.28	-3.62	133.02	-3517.42	81.12	1328.27	0.00	0.00	0.00	-2474.52	-50.47	1669.09	-3399.07	29.75	1697.75	129.59	64.75	1757.63	-3717.74	293.27	1779.70	54.18	1019.16	73.59	644.69	928.11	74.69	139.58
2.70000	-3604.63	171.95	-5.19	-3679.52	190.85	41.15	-3859.21	281.15	83.21	-3843.30	286.68	80.38	-3250.42	-11.83	11.83	-3361.02	7.45	35.35	-1796.11	-1.03	90.23	-1789.28	-3.62	133.02	-3522.64	79.73	1330.12	0.00	0.00	0.00	-2474.52	-50.47	1669.09	-3406.54	25.91	1700.29	129.59	64.75	1757.63	-3712.75	293.70	1779.47	54.80	1019.32	73.63	644.88	928.27	74.56	141.45
2.71000	-3604.63	171.95	-5.19	-3698.83	187.70	29.40	-3861.41	278.10	90.10	-3843.40	285.91	83.40	-3309.74	-14.01	1.83	-3359.82	8.68	36.70	-1796.11	-1.03	90.23	-1789.28	-3.62	133.02	-3487.32	76.51	1333.20	0.00	0.00	0.00	-2474.52	-50.47	1669.09	-3411.44	20.13	1702.65	129.59	64.75	1757.63	-3707.74	294.13	1779.23	55.34	1019.52	73.73	645.38	927.85	74.90	140.62
2.72000	-3604.63	171.95	-5.19	-3750.27	184.86	10.87	-3859.44	275.08	101.02	-3843.51	285.13	86.44	-3394.78	-16.64	-12.68	-3359.01	9.83	37.91	-1796.11	-1.03	90.23	-1789.28	-3.62	133.02	-3499.49	73.58	1335.09	0.00	0.00	0.00	-2474.52	-50.47	1669.09	-3364.32	17.36	1701.62	129.59	64.75	1757.63	-3702.69	294.55	1779.00	54.22	1019.28	73.63	645.26	927.82	74.89	141.56
2.73000	-3604.63	171.95	-5.19	-3704.56	181.15	12.30	-3822.13	272.01	119.14	-3843.63	284.35	89.50	-3475.21	-19.11	-26.36	-3358.56	10.93	39.00	-1796.11	-1.03	90.23	-1789.28	-3.62	133.02	-3481.00	71.82	1335.90	0.00	0.00	0.00	-2474.52	-50.47	1669.09	-3370.60	12.99	1702.77	129.59	64.75	1757.63	-3697.62	294.97	1778.75	54.96	1019.05	73.87	644.80	928.11	74.77	141.37
2.74000	-3604.63	171.95	-5.19	-3705.23	179.43	10.74	-3853.56	269.73	125.15	-3843.75	283.57	92.58	-3551.13	-21.42	-39.24	-3358.48	11.95	39.95	-1796.11	-1.03	90.23	-1789.28	-3.62	133.02	-3481.13	70.04	1336.73	0.00	0.00	0.00	-2474.52	-50.47	1669.09	-3367.07	10.88	1705.18	129.59	64.75	1757.63	-3692.52	295.39	1778.51	54.78	1019.16	73.73	644.77	928.05	74.76	139.44
2.75000	-3604.63	171.95	-5.19	-3705.00	177.28	10.39	-3840.86	266.55	138.05	-3843.89	282.78	95.68	-3622.62	-23.57	-51.33	-3358.74	12.92	40.79	-1796.11	-1.03	90.23	-1789.28	-3.62	133.02	-3472.71	67.48	1338.18	0.00	0.00	0.00	-2474.52	-50.47	1669.09	-3359.04	9.80	1705.66	129.59	64.75	1757.63	-3687.39	295.81	1778.26	56.28	1019.32	73.92	644.87	928.19	74.75	144.95
2.76000	-3604.63	171.95	-5.19	-3697.68	175.51	10.81	-3839.51	263.36	147.75	-3844.02	281.99	98.80	-3689.79	-25.57	-62.64	-3359.33	13.82	41.50	-1796.11	-1.03	90.23	-1789.28	-3.62	133.02	-3470.04	65.70	1338.87	0.00	0.00	0.00	-2474.52	-50.47	1669.09	-3335.24	6.36	1707.77	129.59	64.75	1757.63	-3682.23	296.23	1778.00	55.34	1019.73	73.70	644.52	928.04	74.55	141.85
2.77000	-3604.63	171.95	-5.19	-3704.38	173.70	9.12	-3787.12	258.92	165.95	-3844.16	281.20	101.93	-3752.72	-27.42	-73.21	-3360.23	14.66	42.10	-1796.11	-1.03	90.23	-1789.28	-3.62	133.02	-3475.20	63.70	1338.89	0.00	0.00	0.00	-2474.52	-50.47	1669.09	-3349.92	4.25	1709.54	129.59	64.75	1757.63	-3677.04	296.65	1777.74	55.08	1019.15	73.80	644.76	927.91	74.68	138.33
2.78000	-3604.63	171.95	-5.19	-3694.64	172.58	11.14	-3783.11	255.39	176.14	-3844.31	280.40	105.09	-3811.51	-29.13	-83.03	-3361.44	15.44	42.59	-1796.11	-1.03	90.23	-1789.28	-3.62	133.02	-3461.16	61.68	1339.42	0.00	0.00	0.00	-2474.52	-50.47	1669.09	-3368.73	0.81	1711.28	129.59	64.75	1757.63	-3671.83	297.06	1777.48	55.43	1019.01	73.86	644.46	927.86	74.72	138.69
2.79000	-3604.63	171.95	-5.19	-3664.00	171.80	15.07	-3770.15	251.85	189.18	-3844.46	279.60	108.26	-3866.26	-30.70	-92.13	-3362.94	16.16	42.97	-1796.11	-1.03	90.23	-1789.28	-3.62	133.02	-3464.74	59.44	1339.49	0.00	0.00	0.00	-2474.52	-50.47	1669.09	-3383.80	-2.51	1712.22	129.59	64.75	1757.63	-3666.59	297.47	1777.21	54.81	1019.55	73.59	644.53	928.03	74.65	141.44
2.80000	-3604.63	171.95	-5.19	-3669.06	172.10	14.71	-3757.37	248.33	202.13	-3844.62	278.80	111.46	-3917.05	-32.13	-100.54	-3364.70	16.82	43.25	-1796.11	-1.03	90.23	-1789.28	-3.62	133.02	-3462.65	58.20	1339.72	0.00	0.00	0.00	-2474.52	-50.47	1669.09	-3343.41	-3.19	1711.30	129.59	64.75	1757.63	-3661.33	297.88	1776.94	55.15	1019.29	73.84	644.62	927.87	74.72	142.26
2.81000	-3604.92	173.53	-4.73	-3671.17	172.86	17.63	-3744.77	244.84	214.98	-3844.78	277.99	114.67	-3963.99	-33.43	-108.26	-3366.73	17.43	43.43	-1796.11	-1.03	90.23	-1789.28	-3.62	133.02	-3454.49	55.93	1340.61	0.00	0.00	0.00	-2474.52	-50.47	1669.09	-3333.79	-4.07	1712.83	129.59	64.75	1757.63	-3656.03	298.29	1776.67	55.71	1019.35	73.95	644.76	927.99	74.72	138.85
2.82000	-3563.82	174.62	4.14	-3649.66	172.25	21.15	-3732.34	241.39	227.73	-3844.94	277.18	117.89	-4007.17	-34.61	-115.31	-3369.01	17.98	43.51	-1796.11	-1.03	90.23	-1789.28	-3.62	133.02	-3444.49	55.56	1341.71	0.00	0.00	0.00	-2474.52	-50.47	1669.09	-3318.07	-6.45	1713.05	129.59	64.75	1757.63	-3650.71	298.69	1776.39	56.33	1018.80	74.21	644.45	928.22	74.59	139.81
2.83000	-3565.78	175.34	4.18	-3635.53	172.58	25.36	-3720.09	237.96	240.39	-3845.11	276.36	121.14	-4046.68	-35.65	-121.72	-3371.51	18.47	43.49	-1796.11	-1.03	90.23	-1789.28	-3.62	133.02	-3440.58	54.49	1341.75	0.00	0.00	0.00	-2474.52	-50.47	1669.09	-3327.88	-7.80	1713.19	129.59	64.75	1757.63	-3645.36	299.09	1776.11	54.76	1018.90	73.78	643.99	928.47	74.37	143.76
2.84000	-3587.82	176.13	-0.11	-3608.32	170.36	29.79	-3708.01	234.57	252.96	-3845.28	275.54	124.40	-4082.62	-36.58	-127.49	-3374.24	18.91	43.39	-1796.11	-1.03	90.23	-1789.28	-3.62	133.02	-3441.45	51.99	1342.08	0.00	0.00	0.00	-2474.52	-50.47	1669.09	-3306.57	-8.09	1714.45	129.59	64.75	1757.63	-3639.99	299.49	1775.82	54.46	1019.24	73.62	644.73	928.06	74.74	145.56
2.85000	-3565.85	175.25	2.76	-3592.21	170.25	31.85	-3696.10	231.20	265.43	-3845.45	274.72	127.67	-4115.08	-37.39	-132.65	-3377.16	19.30	43.20	-1796.11	-1.03	90.23	-1789.28	-3.62	133.02	-3439.78	50.20	1343.25	0.00	0.00	0.00	-2474.52	-50.47	1669.09	-3324.18	-10.29	1714.70	129.59	64.75	1757.63	-3634.59	299.89	1775.53	55.13	1019.35	73.79	643.98	928.06	74.50	141.18
2.86000	-3554.91	173.19	3.69	-3555.55	167.20	36.54	-3684.36	227.86	277.81	-3845.62	273.90	130.97	-4144.15	-38.09	-137.22	-3380.28	19.64	42.93	-1796.11	-1.03	90.23	-1789.28	-3.62	133.02	-3430.59	50.36	1343.09	0.00	0.00	0.00	-2474.52	-50.47	1669.09	-3288.92	-10.25	1712.34	129.59	64.75	1757.63	-3629.16	300.28	1775.24	55.02	1019.67	73.61	644.65	927.81	74.80	140.40
2.87000	-3498.09	171.85	8.56	-3524.73	165.98	38.55	-3672.79	224.55	290.10	-3845.79	273.07	134.28	-4169.93	-38.68	-141.21	-3383.57	19.93	42.58	-1796.11	-1.03	90.23	-1789.28	-3.62	133.02	-3418.37	49.56	1343.88	0.00	0.00	0.00	-2474.52	-50.47	1669.09	-3291.76	-10.58	1711.70	129.59	64.75	1757.63	-3623.71	300.68	1774.94	55.39	1019.52	73.65	644.73	927.81	74.84	140.33
2.88000	-3500.85	169.10	8.08	-3509.58	162.72	38.67	-3661.38	221.28	302.29	-3845.96	272.24	137.60	-4192.52	-39.16	-144.63	-3387.02	20.17	42.15	-1796.11	-1.03	90.23	-1789.28	-3.62	133.02	-3417.43	48.07	1344.30	0.00	0.00	0.00	-2474.52	-50.47	1669.09	-3261.17	-11.05	1711.59	129.59	64.75	1757.63	-3618.23	301.07	1774.64	54.96	1019.54	73.68	645.04	928.03	74.79	143.64
2.89000	-3447.66	167.13	12.58	-3487.93	161.16	38.24	-3650.15	218.03	314.38	-3846.14	271.40	140.94	-4212.00	-39.54	-147.52	-3390.62	20.36	41.66	-1796.11	-1.03	90.23	-1789.28	-3.62	133.02	-3409.16	47.62	1344.83	0.00	0.00	0.00	-2474.52	-50.47	1669.09	-3304.25	-10.20	1714.89	129.59	64.75	1757.63	-3612.72	301.46	1774.34	55.36	1019.62	73.66	645.24	927.63	74.89	141.51
2.90000	-3426.24	163.11	11.83	-3480.77	158.41	36.08	-3639.08	214.81	326.38	-3846.31	270.57	144.29	-4228.48	-39.82	-149.88	-3394.35	20.50	41.09	-1796.11	-1.03	90.23	-1789.28	-3.62	133.02	-3409.08	47.38	1345.17	0.00	0.00	0.00	-2474.52	-50.47	1669.09	-3292.65	-9.99	1712.31	129.59	64.75	1757.63	-3607.19	301.84	1774.03	56.15	1019.27	73.98	644.76	927.96	74.77	140.78
2.91000	-3431.71	159.86	6.81	-3453.91	153.80	35.79	-3628.17	211.62	338.29	-3846.48	269.73	147.66	-4242.05	-40.01	-151.74	-3398.20	20.60	40.47	-1796.11	-1.03	90.23	-1789.28	-3.62	133.02	-3410.64	45.52	1345.16	0.00	0.00	0.00	-2474.52	-50.47	1669.09	-3256.35	-9.99	1711.75	129.59	64.75	1757.63	-3601.63	302.22	1773.72	55.07	1019.59	73.70	645.01	928.12	74.73	140.04
2.92000	-3406.27	154.01	9.25	-3415.25	150.80	38.04	-3617.42	208.46	350.11	-3846.66	268.88	151.04	-4252.80	-40.11	-153.10	-3402.16	20.66	39.78	-1796.11	-1.03	90.23	-1789.28	-3.62	133.02	-3395.86	44.90	1345.72	0.00	0.00	0.00	-2474.52	-50.47	1669.09	-3280.56	-9.71	1712.68	129.59	64.75	1757.63	-3596.05	302.60	1773.41	54.26	1019.60	73.46	644.22	928.07	74.66	140.20
2.93000	-3353.05	150.31	11.82	-3410.57	145.25	34.88	-3606.84	205.32	361.83	-3846.83	268.04	154.44	-4260.82	-40.13	-153.99	-3406.20	20.67	39.04	-1796.11	-1.03	90.23	-1789.28	-3.62	133.02	-3385.85	43.42	1345.90	0.00	0.00	0.00	-2474.52	-50.47	1669.09	-3252.17	-8.59	1712.05	129.59	64.75	1757.63	-3590.45	302.98	1773.09	55.65	1019.33	73.88	644.47	928.20	74.57	140.97
2.94000	-3284.00	146.25	21.05	-3383.41	141.29	35.62	-3596.41	202.22	373.46	-3847.00	267.19	157.85	-4266.21	-40.06	-154.43	-3410.32	20.64	38.24	-1796.11	-1.03	90.23	-1789.28	-3.62	133.02	-3387.43	42.82	1346.08	0.00	0.00	0.00	-2474.52	-50.47	1669.09	-3277.03	-7.51	1712.76	129.59	64.75	1757.63	-3584.81	303.35	1772.77	54.72	1019.80	73.59	644.74	927.77	74.75	142.39
2.95000	-3304.77	140.31	15.01	-3379.81	136.43	31.91	-3586.15	199.15	385.00	-3847.16	266.34	161.27	-4269.07	-39.91	-154.43	-3414.51	20.57	37.39	-1796.11	-1.03	90.23	-1789.28	-3.62	133.02	-3371.28	42.23	1346.16	0.00	0.00	0.00	-2474.52	-50.47	1669.09	-3249.30	-7.68	1712.03	129.59	64.75	1757.63	-3579.16	303.73	1772.45	54.93	1019.27	73.64	644.38	927.75	74.63	142.01
2.96000	-3250.29	137.84	20.63	-3352.90	133.84	31.64	-3576.04	196.10	396.44	-3847.32	265.48	164.71	-4269.49	-39.69	-154.02	-3418.74	20.45	36.50	-1796.11	-1.03	90.23	-1789.28	-3.62	133.02	-3363.67	41.31	1346.29	0.00	0.00	0.00	-2474.52	-50.47	1669.09	-3234.42	-4.80	1711.79	129.59	64.75	1757.63	-3573.47	304.09	1772.13	54.98	1019.27	73.65	645.55	928.06	74.77	140.11
2.97000	-3216.66	133.54	22.55	-3309.79	130.74	33.66	-3566.08	193.08	407.80	-3847.49	264.62	168.16	-4267.56	-39.40	-153.20	-3423.01	20.30	35.57	-1796.11	-1.03	90.23	-1789.28	-3.62	133.02	-3363.84	39.50	1346.10	0.00	0.00	0.00	-2474.52	-50.47	1669.09	-3246.53	-3.61	1712.40	129.59	64.75	1757.63	-3567.77	304.46	1771.80	55.30	1018.93	73.80	645.12	927.72	74.89	141.18
2.98000	-3183.96	129.31	24.41	-3283.13	126.82	34.28	-3556.29	190.09	419.06	-3847.64	263.77	171.62	-4263.38	-39.04	-152.00	-3427.30	20.11	34.60	-1796.11	-1.03	90.23	-1789.28	-3.62	133.02	-3368.61	39.31	1345.60	0.00	0.00	0.00	-2474.52	-50.47	1669.09	-3217.84	-2.06	1711.03	129.59	64.75	1757.63	-3562.03	304.82	1771.47	54.69	1019.05	73.79	644.72	927.77	74.78	141.99
2.99000	-3152.16	125.15	26.20	-3267.27	124.31	31.85	-3546.64	187.13	430.22	-3847.79	262.90	175.09	-4257.04	-38.62	-150.44	-3431.59	19.89	33.60	-1796.11	-1.03	90.23	-1789.28	-3.62	133.02	-3362.00	38.20	1345.41	0.00	0.00	0.00	-2474.52	-50.47	1669.09	-3223.47	-1.26	1711.19	129.59	64.75	1757.63	-3556.28	305.18	1771.13	55.55	1018.96	74.01	644.17	928.06	74.48	142.90
3.00000	-3121.27	121.06	27.94	-3239.65	122.72	31.87	-3537.15	184.20	441.30	-3847.94	262.04	178.57	-4248.64	-38.14	-148.52	-3435.88	19.63	32.56	-1796.11	-1.03	90.23	-1789.28	-3.62	133.02	-3368.80	36.83	1344.37	0.00	0.00	0.00	-2474.52	-50.47	1669.09	-3211.81	-1.92	1709.98	129.59	64.75	1757.63	-3550.50	305.54	1770.79	56.55	1018.93	74.14	645.34	927.98	74.90	143.87
3.01000	-3091.27	117.04	29.61	-3209.75	119.02	32.64	-3527.81	181.30	452.28	-3848.08	261.17	182.07	-4238.27	-37.61	-146.28	-3440.14	19.33	31.50	-1796.11	-1.03	90.23	-1789.28	-3.62	133.02	-3340.32	36.58	1344.25	0.00	0.00	0.00	-2474.52	-50.47	1669.09	-3213.18	-1.25	1711.05	129.59	64.75	1757.63	-3544.69	305.89	1770.45	57.04	1019.05	74.23	645.35	927.91	74.93	141.64
3.02000	-3062.15	113.08	31.22	-3192.74	117.94	30.97	-3518.62	178.42	463.17	-3848.22	260.30	185.58	-4226.02	-37.02	-143.72	-3444.37	19.00	30.42	-1796.11	-1.03	90.23	-1789.28	-3.62	133.02	-3337.30	36.31	1344.03	0.00	0.00	0.00	-2474.52	-50.47	1669.09	-3219.95	0.84	1711.12	129.59	64.75	1757.63	-3538.87	306.24	1770.11	55.99	1019.06	74.03	644.18	927.93	74.63	141.81
3.03000	-3033.90	109.19	32.78	-3164.19	117.81	31.96	-3509.58	175.58	473.97	-3848.35	259.43	189.09	-4211.99	-36.39	-140.87	-3448.54	18.64	29.31	-1796.11	-1.03	90.23	-1789.28	-3.62	133.02	-3345.57	36.89	1343.71	0.00	0.00	0.00	-2474.52	-50.47	1669.09	-3214.74	2.14	1710.46	129.59	64.75	1757.63	-3533.01	306.59	1769.77	55.90	1019.25	73.91	644.40	928.02	74.71	144.00
3.04000	-3006.51	105.37	34.27	-3124.95	118.36	38.63	-3500.68	172.76	484.68	-3848.48	258.56	192.62	-4196.28	-35.71	-137.74	-3452.66	18.25	28.20	-1796.11	-1.03	90.23	-1789.28	-3.62	133.02	-3338.03	35.28	1342.37	0.00	0.00	0.00	-2474.52	-50.47	1669.09	-3217.67	2.51	1711.47	129.59	64.75	1757.63	-3527.14	306.93	1769.42	55.16	1019.41	73.81	644.83	928.02	74.74	144.20
3.05000	-2979.96	101.62	35.71	-3072.33	116.36	45.37	-3491.93	169.96	495.30	-3848.60	257.68	196.16	-4178.98	-34.99	-134.35	-3456.69	17.83	27.06	-1796.11	-1.03	90.23	-1789.28	-3.62	133.02	-3336.87	34.01	1342.28	0.00	0.00	0.00	-2474.52	-50.47	1669.09	-3199.29	3.75	1708.33	129.59	64.75	1757.63	-3521.24	307.27	1769.07	54.32	1020.09	73.42	645.31	927.85	74.89	142.85
3.06000	-2954.24	97.94	37.09	-3021.01	115.81	53.49	-3483.33	167.20	505.83	-3848.71	256.80	199.71	-4160.18	-34.24	-130.72	-3460.63	17.38	25.92	-1796.11	-1.03	90.23	-1789.28	-3.62	133.02	-3314.74	34.09	1341.56	0.00	0.00	0.00	-2474.52	-50.47	1669.09	-3202.04	5.78	1709.12	129.59	64.75	1757.63	-3515.32	307.61	1768.71	54.67	1019.42	73.61	644.58	927.89	74.66	139.86
3.07000	-2929.36	94.32	38.41	-2982.33	114.44	57.08	-3474.87	164.46	516.26	-3848.81	255.92	203.26	-4139.97	-33.46	-126.87	-3464.47	16.90	24.78	-1796.11	-1.03	90.23	-1789.28	-3.62	133.02	-3297.52	34.60	1340.70	0.00	0.00	0.00	-2474.52	-50.47	1669.09	-3181.27	7.22	1706.83	129.59	64.75	1757.63	-3509.37	307.94	1768.36	55.04	1019.25	73.72	644.41	928.07	74.63	143.11
3.08000	-2905.28	90.77	39.68	-2946.47	113.14	60.19	-3466.55	161.76	526.61	-3848.91	255.04	206.83	-4118.46	-32.64	-122.81	-3468.18	16.40	23.63	-1796.11	-1.03	90.23	-1789.28	-3.62	133.02	-3310.81	33.87	1340.18	0.00	0.00	0.00	-2474.52	-50.47	1669.09	-3186.05	8.03	1706.84	129.59	64.75	1757.63	-3503.40	308.27	1768.00	56.34	1019.26	74.10	644.40	928.18	74.55	143.28
3.09000	-2882.01	87.29	40.89	-2913.34	111.89	62.82	-3458.37	159.07	536.86	-3849.00	254.16	210.40	-4095.73	-31.81	-118.56	-3471.76	15.87	22.49	-1796.11	-1.03	90.23	-1789.28	-3.62	133.02	-3303.98	33.86	1338.84	0.00	0.00	0.00	-2474.52	-50.47	1669.09	-3190.86	9.22	1705.61	129.59	64.75	1757.63	-3497.41	308.60	1767.64	55.99	1019.34	73.94	644.68	928.04	74.62	141.30
3.10000	-2859.53	83.87	42.04	-2882.86	110.69	65.01	-3450.33	156.42	547.03	-3849.08	253.27	213.99	-4071.89	-30.95	-114.14	-3475.19	15.31	21.35	-1796.11	-1.03	90.23	-1789.28	-3.62	133.02	-3298.18	34.35	1338.66	0.00	0.00	0.00	-2474.52	-50.47	1669.09	-3157.74	12.11	1703.61	129.59	64.75	1757.63	-3491.39	308.92	1767.28	54.93	1019.59	73.63	645.04	927.52	74.90	140.63
3.11000	-2837.84	80.52	43.15	-2854.91	109.56	66.78	-3442.43	153.79	557.10	-3849.15	252.39	217.58	-4047.02	-30.08	-109.56	-3478.46	14.74	20.23	-1796.11	-1.03	90.23	-1789.28	-3.62	133.02	-3294.06	33.97	1337.95	0.00	0.00	0.00	-2474.52	-50.47	1669.09	-3159.71	12.43	1701.90	129.59	64.75	1757.63	-3485.36	309.24	1766.91	55.34	1019.46	73.80	644.92	927.63	74.90	141.52
3.12000	-2816.91	77.24	44.20	-2829.43	108.48	68.14	-3434.67	151.19	567.08	-3849.21	251.50	221.18	-4021.21	-29.19	-104.85	-3481.55	14.14	19.11	-1796.11	-1.03	90.23	-1789.28	-3.62	133.02	-3277.68	34.35	1336.35	0.00	0.00	0.00	-2474.52	-50.47	1669.09	-3149.33	14.26	1700.19	129.59	64.75	1757.63	-3479.30	309.56	1766.55	54.59	1019.46	73.59	644.75	927.81	74.85	140.06
3.13000	-2796.74	74.02	45.20	-2806.30	107.46	69.12	-3427.04	148.62	576.97	-3849.26	250.61	224.78	-3994.57	-28.30	-100.02	-3484.45	13.52	18.02	-1796.11	-1.03	90.23	-1789.28	-3.62	133.02	-3273.15	34.16	1335.57	0.00	0.00	0.00	-2474.52	-50.47	1669.09	-3132.07	14.67	1698.18	129.59	64.75	1757.63	-3473.22	309.87	1766.18	54.48	1019.49	73.61	644.83	927.87	74.76	138.74
3.14000	-2777.32	70.87	46.14	-2785.44	106.49	69.74	-3419.55	146.08	586.78	-3849.30	249.71	228.40	-3967.19	-27.40	-95.09	-3487.15	12.88	16.94	-1796.11	-1.03	90.23	-1789.28	-3.62	133.02	-3265.18	34.41	1334.01	0.00	0.00	0.00	-2474.52	-50.47	1669.09	-3138.49	13.95	1697.89	129.59	64.75	1757.63	-3467.11	310.18	1765.80	54.31	1019.09	73.65	644.77	927.94	74.76	138.35
3.15000	-2758.64	67.78	47.04	-2766.76	105.58	70.01	-3412.19	143.56	596.49	-3849.33	248.82	232.02	-3939.16	-26.50	-90.08	-3489.62	12.22	15.89	-1796.11	-1.03	90.23	-1789.28	-3.62	133.02	-3251.85	34.73	1333.46	0.00	0.00	0.00	-2474.52	-50.47	1669.09	-3146.35	15.71	1697.14	129.59	64.75	1757.63	-3460.99	310.48	1765.43	54.92	1019.32	73.73	644.71	927.90	74.58	140.02
3.16000	-2740.69	64.76	47.89	-2750.16	104.72	69.97	-3404.96	141.06	606.12	-3849.34	247.92	235.65	-3910.58	-25.60	-85.01	-3491.87	11.55	14.87	-1796.11	-1.03	90.23	-1789.28	-3.62	133.02	-3248.48	35.19	1331.90	0.00	0.00	0.00	-2474.52	-50.47	1669.09	-3142.92	17.33	1695.15	129.59	64.75	1757.63	-3454.84	310.78	1765.05	54.44	1019.74	73.43	645.34	927.79	74.85	141.29
3.17000	-2723.45	61.81	48.68	-2735.54	103.91	69.63	-3397.86	138.60	615.65	-3849.35	247.03	239.28	-3881.54	-24.71	-79.88	-3493.86	10.85	13.88	-1796.11	-1.03	90.23	-1789.28	-3.62	133.02	-3243.13	36.27	1330.63	0.00	0.00	0.00	-2474.52	-50.47	1669.09	-3132.98	18.33	1694.51	129.59	64.75	1757.63	-3448.67	311.08	1764.68	56.42	1018.85	74.01	644.70	928.26	74.65	141.89
3.18000	-2706.92	58.92	49.43	-2722.83	103.16	69.00	-3390.89	136.16	625.10	-3849.34	246.13	242.92	-3852.13	-23.83	-74.73	-3495.60	10.15	12.93	-1796.11	-1.03	90.23	-1789.28	-3.62	133.02	-3218.43	36.66	1329.80	0.00	0.00	0.00	-2474.52	-50.47	1669.09	-3147.00	20.92	1694.59	129.59	64.75	1757.63	-3442.48	311.37	1764.30	56.08	1018.95	73.81	645.02	927.89	74.76	138.91
3.19000	-2691.08	56.10	50.13	-2711.92	102.46	68.12	-3384.05	133.75	634.45	-3849.32	245.23	246.56	-3822.45	-22.96	-69.56	-3497.05	9.42	12.02	-1796.11	-1.03	90.23	-1789.28	-3.62	133.02	-3228.58	36.59	1328.77	0.00	0.00	0.00	-2474.52	-50.47	1669.09	-3140.61	21.20	1693.72	129.59	64.75	1757.63	-3436.27	311.66	1763.92	54.17	1019.32	73.51	645.05	927.84	74.83	140.51
3.20000	-2675.93	53.34	50.78	-2702.71	101.81	67.01	-3377.34	131.36	643.72	-3849.29	244.33	250.21	-3792.60	-22.11	-64.40	-3498.22	8.69	11.15	-1796.11	-1.03	90.23	-1789.28	-3.62	133.02	-3225.65	37.63	1327.74	0.00	0.00	0.00	-2474.52	-50.47	1669.09	-3105.22	21.49	1690.71	129.59	64.75	1757.63	-3430.03	311.95	1763.53	55.19	1019.09	73.86	644.87	927.91	74.73	141.90
3.21000	-2661.44	50.65	51.39	-2695.13	101.22	65.67	-3370.75	129.00	652.90	-3849.24	243.43	253.87	-3762.66	-21.28	-59.26	-3499.09	7.94	10.32	-1796.11	-1.03	90.23	-1789.28	-3.62	133.02	-3202.10	38.60	1326.87	0.00	0.00	0.00	-2474.52	-50.47	1669.09	-3123.40	22.59	1690.84	129.59	64.75	1757.63	-3423.78	312.23	1763.15	55.47	1018.96	74.07	644.63	927.57	74.82	143.50
3.22000	-2647.62	48.02	51.95	-2689.07	100.67	64.14	-3364.29	126.67	661.99	-3849.18	242.52	257.53	-3732.74	-20.48	-54.17	-3499.63	7.19	9.55	-1796.11	-1.03	90.23	-1789.28	-3.62	133.02	-3208.51	39.03	1325.94	0.00	0.00	0.00	-2474.52	-50.47	1669.09	-3089.24	23.73	1688.14	129.59	64.75	1757.63	-3417.50	312.50	1762.76	54.71	1019.37	73.73	644.87	927.90	74.75	140.59
3.23000	-2634.45	45.46	52.46	-2684.44	100.17	62.44	-3357.95	124.36	670.99	-3849.11	241.62	261.20	-3702.93	-19.71	-49.13	-3499.85	6.42	8.83	-1796.11	-1.03	90.23	-1789.28	-3.62	133.02	-3192.91	40.01	1325.29	0.00	0.00	0.00	-2474.52	-50.47	1669.09	-3061.86	23.89	1687.36	129.59	64.75	1757.63	-3411.20	312.77	1762.37	55.32	1019.36	73.78	644.95	927.80	74.74	140.10
3.24000	-2621.92	42.96	52.93	-2681.16	99.72	60.58	-3351.73	122.08	679.90	-3849.02	240.71	264.86	-3673.31	-18.98	-44.17	-3499.72	5.64	8.17	-1796.11	-1.03	90.23	-1789.28	-3.62	133.02	-3173.25	41.38	1324.90	0.00	0.00	0.00	-2474.52	-50.47	1669.09	-3073.13	25.55	1686.40	129.59	64.75	1757.63	-3404.89	313.04	1761.98	54.64	1019.53	73.47	644.63	928.06	74.62	142.17
3.25000	-2610.02	40.52	53.36	-2679.12	99.32	58.60	-3345.64	119.82	688.73	-3848.91	239.81	268.54	-3643.99	-18.28	-39.30	-3499.22	4.86	7.57	-1796.11	-1.03	90.23	-1789.28	-3.62	133.02	-3176.07	41.63	1324.33	0.00	0.00	0.00	-2474.52	-50.47	1669.09	-3072.50	25.94	1686.58	129.59	64.75	1757.63	-3398.55	313.31	1761.59	55.50	1019.00	73.84	644.91	928.25	74.62	138.49
3.26000	-2598.73	38.15	53.75	-2678.23	98.97	56.49	-3339.66	117.59	697.47	-3848.79	238.90	272.21	-3615.07	-17.62	-34.54	-3498.36	4.07	7.04	-1796.11	-1.03	90.23	-1789.28	-3.62	133.02	-3169.29	43.16	1323.54	0.00	0.00	0.00	-2474.52	-50.47	1669.09	-3067.36	28.96	1685.73	129.59	64.75	1757.63	-3392.19	313.56	1761.20	55.58	1019.38	73.92	644.28	928.17	74.50	140.93
3.27000	-2588.05	35.85	54.09	-2678.40	98.67	54.30	-3333.80	115.39	706.11	-3848.65	237.99	275.89	-3586.62	-17.01	-29.92	-3497.10	3.28	6.57	-1796.11	-1.03	90.23	-1789.28	-3.62	133.02	-3168.23	43.71	1323.24	0.00	0.00	0.00	-2474.52	-50.47	1669.09	-3063.97	31.25	1685.23	129.59	64.75	1757.63	-3385.81	313.82	1760.80	55.05	1019.25	73.71	644.37	927.78	74.61	143.05
3.28000	-2577.97	33.60	54.39	-2679.54	98.41	52.04	-3328.05	113.21	714.68	-3848.50	237.08	279.57	-3558.76	-16.45	-25.44	-3495.45	2.48	6.18	-1796.11	-1.03	90.23	-1789.28	-3.62	133.02	-3154.25	45.48	1322.60	0.00	0.00	0.00	-2474.52	-50.47	1669.09	-3052.30	32.39	1684.58	129.59	64.75	1757.63	-3379.41	314.07	1760.41	55.34	1018.57	73.99	645.10	927.90	74.76	141.28
3.29000	-2568.48	31.42	54.65	-2681.56	98.20	49.73	-3322.42	111.06	723.15	-3848.33	236.17	283.26	-3531.57	-15.94	-21.12	-3493.38	1.68	5.87	-1796.11	-1.03	90.23	-1789.28	-3.62	133.02	-3148.68	46.78	1322.39	0.00	0.00	0.00	-2474.52	-50.47	1669.09	-3033.97	33.67	1682.70	129.59	64.75	1757.63	-3372.99	314.32	1760.01	55.32	1018.61	73.89	644.79	928.02	74.61	139.90
3.30000	-2559.56	29.30	54.87	-2684.35	98.04	47.38	-3316.91	108.93	731.54	-3848.14	235.26	286.95	-3505.14	-15.48	-16.99	-3490.87	0.87	5.63	-1796.11	-1.03	90.23	-1789.28	-3.62	133.02	-3136.93	47.75	1321.95	0.00	0.00	0.00	-2474.52	-50.47	1669.09	-3031.82	34.92	1683.51	129.59	64.75	1757.63	-3366.56	314.56	1759.61	54.78	1019.44	73.55	644.02	928.03	74.52	141.69
3.31000	-2551.20	27.25	55.05	-2687.84	97.92	45.04	-3311.51	106.83	739.84	-3847.94	234.35	290.63	-3479.58	-15.09	-13.06	-3487.92	0.07	5.48	-1796.11	-1.03	90.23	-1789.28	-3.62	133.02	-3121.95	49.07	1321.88	0.00	0.00	0.00	-2474.52	-50.47	1669.09	-3047.31	35.61	1685.10	129.59	64.75	1757.63	-3360.10	314.79	1759.21	55.40	1019.16	73.72	644.25	928.20	74.47	139.78
3.32000	-2543.39	25.26	55.19	-2691.92	97.84	42.70	-3306.22	104.75	748.05	-3847.71	233.44	294.32	-3454.98	-14.76	-9.34	-3484.52	-0.73	5.42	-1796.11	-1.03	90.23	-1789.28	-3.62	133.02	-3109.23	50.02	1322.27	0.00	0.00	0.00	-2474.52	-50.47	1669.09	-3013.56	36.99	1685.01	129.59	64.75	1757.63	-3353.62	315.03	1758.81	55.45	1019.45	73.69	644.85	927.87	74.76	143.33
3.33000	-2536.13	23.33	55.29	-2696.51	97.81	40.40	-3301.04	102.70	756.18	-3847.47	232.53	298.02	-3431.42	-14.50	-5.86	-3480.64	-1.53	5.44	-1796.11	-1.03	90.23	-1789.28	-3.62	133.02	-3112.90	51.13	1322.99	0.00	0.00	0.00	-2474.52	-50.47	1669.09	-3015.54	38.81	1686.83	129.59	64.75	1757.63	-3347.12	315.25	1758.41	55.44	1019.25	73.77	645.14	927.82	74.82	141.83
3.34000	-2529.40	21.47	55.36	-2701.51	97.82	38.15	-3295.97	100.67	764.22	-3847.21	231.62	301.71	-3409.01	-14.31	-2.64	-3476.27	-2.33	5.57	-1796.11	-1.03	90.23	-1789.28	-3.62	133.02	-3105.38	51.40	1323.94	0.00	0.00	0.00	-2474.52	-50.47	1669.09	-3003.06	41.59	1687.89	129.59	64.75	1757.63	-3340.61	315.48	1758.01	55.20	1019.23	73.75	645.18	927.87	74.79	141.81
3.35000	-2523.18	19.66	55.39	-2706.82	97.88	35.98	-3291.01	98.67	772.17	-3846.92	230.70	305.40	-3387.84	-14.20	0.32	-3471.40	-3.13	5.79	-1796.11	-1.03	90.23	-1789.28	-3.62	133.02	-3094.68	52.60	1324.84	0.00	0.00	0.00	-2474.52	-50.47	1669.09	-2979.64	42.17	1687.82	129.59	64.75	1757.63	-3334.07	315.69	1757.60	54.67	1019.19	73.58	644.98	928.25	74.63	142.29
3.36000	-2517.48	17.92	55.38	-2712.36	97.97	33.91	-3286.15	96.70	780.03	-3846.62	229.79	309.10	-3368.01	-14.17	2.99	-3466.02	-3.92	6.11	-1796.11	-1.03	90.23	-1789.28	-3.62	133.02	-3090.16	53.84	1325.28	0.00	0.00	0.00	-2474.52	-50.47	1669.09	-2984.81	44.98	1690.82	129.59	64.75	1757.63	-3327.52	315.91	1757.20	55.46	1019.12	73.75	644.85	927.74	74.82	140.07
3.37000	-2512.27	16.24	55.34	-2718.03	98.11	31.95	-3281.40	94.74	787.81	-3846.30	228.88	312.79	-3349.60	-14.22	5.35	-3460.11	-4.70	6.54	-1796.11	-1.03	90.23	-1789.28	-3.62	133.02	-3089.54	55.07	1326.94	0.00	0.00	0.00	-2474.52	-50.47	1669.09	-2982.62	46.49	1692.68	129.59	64.75	1757.63	-3320.95	316.12	1756.79	55.87	1019.08	73.85	645.13	927.86	74.74	139.94
3.38000	-2507.55	14.62	55.26	-2723.74	98.29	30.13	-3276.75	92.82	795.51	-3845.96	227.96	316.48	-3332.71	-14.36	7.38	-3453.66	-5.48	7.08	-1796.11	-1.03	90.23	-1789.28	-3.62	133.02	-3085.78	56.22	1328.50	0.00	0.00	0.00	-2474.52	-50.47	1669.09	-2966.59	49.51	1693.52	129.59	64.75	1757.63	-3314.36	316.32	1756.38	56.01	1019.04	74.05	644.75	927.60	74.82	140.29
3.39000	-2503.31	13.07	55.15	-2729.39	98.51	28.47	-3272.21	90.91	803.11	-3845.59	227.05	320.17	-3317.44	-14.60	9.08	-3446.64	-6.25	7.73	-1796.11	-1.03	90.23	-1789.28	-3.62	133.02	-3071.67	57.12	1329.76	0.00	0.00	0.00	-2474.52	-50.47	1669.09	-2965.41	48.77	1695.71	129.59	64.75	1757.63	-3307.75	316.52	1755.98	55.48	1019.24	73.82	644.67	927.46	74.78	141.89
3.40000	-2499.53	11.57	55.01	-2726.56	100.86	27.45	-3267.77	89.03	810.64	-3845.21	226.13	323.87	-3303.89	-14.92	10.42	-3439.06	-7.00	8.50	-1796.11	-1.03	90.23	-1789.28	-3.62	133.02	-3057.82	58.13	1331.12	0.00	0.00	0.00	-2474.52	-50.47	1669.09	-2974.01	49.70	1697.08	129.59	64.75	1757.63	-3301.12	316.71	1755.57	55.44	1019.58	73.74	644.61	928.03	74.64	144.06
3.41000	-2496.21	10.14	54.84	-2750.09	99.29	22.78	-3263.42	87.18	818.07	-3844.80	225.22	327.56	-3292.13	-15.35	11.38	-3430.89	-7.75	9.39	-1796.11	-1.03	90.23	-1789.28	-3.62	133.02	-3059.88	59.87	1333.04	0.00	0.00	0.00	-2474.52	-50.47	1669.09	-2946.28	52.25	1696.83	129.59	64.75	1757.63	-3294.47	316.90	1755.16	54.98	1019.43	73.77	645.25	928.00	74.89	139.65
3.42000	-2493.33	8.77	54.63	-2760.02	98.39	20.23	-3259.18	85.35	825.42	-3844.37	224.31	331.24	-3282.28	-15.88	11.94	-3422.12	-8.49	10.40	-1796.11	-1.03	90.23	-1789.28	-3.62	133.02	-3040.30	61.20	1334.51	0.00	0.00	0.00	-2474.52	-50.47	1669.09	-2924.73	54.08	1698.04	129.59	64.75	1757.63	-3287.81	317.08	1754.75	53.36	1019.17	73.55	645.40	927.86	74.85	140.90
3.43000	-2490.89	7.46	54.40	-2749.11	98.86	22.07	-3255.03	83.54	832.69	-3843.91	223.39	334.93	-3274.43	-16.52	12.10	-3412.74	-9.21	11.54	-1796.11	-1.03	90.23	-1789.28	-3.62	133.02	-3028.16	63.07	1335.94	0.00	0.00	0.00	-2474.52	-50.47	1669.09	-2898.70	57.45	1700.22	129.59	64.75	1757.63	-3281.13	317.26	1754.34	55.58	1018.97	74.00	645.37	927.76	74.75	142.91
3.44000	-2488.86	6.21	54.13	-2744.55	98.37	21.63	-3250.98	81.76	839.87	-3843.43	222.48	338.62	-3268.66	-17.27	11.82	-3402.73	-9.92	12.81	-1796.11	-1.03	90.23	-1789.28	-3.62	133.02	-3016.08	64.07	1337.38	0.00	0.00	0.00	-2474.52	-50.47	1669.09	-2909.58	61.77	1702.29	129.59	64.75	1757.63	-3274.43	317.43	1753.92	55.57	1019.07	73.99	644.89	927.82	74.79	143.74
3.45000	-2487.25	5.02	53.83	-2742.55	100.23	22.94	-3247.03	80.00	846.97	-3842.93	221.56	342.30	-3265.07	-18.13	11.10	-3392.08	-10.62	14.22	-1796.11	-1.03	90.23	-1789.28	-3.62	133.02	-3007.44	65.21	1338.55	0.00	0.00	0.00	-2474.52	-50.47	1669.09	-2905.66	61.94	1704.03	129.59	64.75	1757.63	-3267.71	317.60	1753.51	54.48	1019.57	73.52	644.54	928.19	74.63	142.92
3.46000	-2486.04	3.89	53.51	-2761.83	101.43	17.51	-3243.17	78.27	853.98	-3842.40	220.65	345.98	-3263.79	-19.11	9.90	-3380.77	-11.30	15.77	-1796.11	-1.03	90.23	-1789.28	-3.62	133.02	-3009.49	67.09	1339.99	0.00	0.00	0.00	-2474.52	-50.47	1669.09	-2904.79	63.87	1706.45	129.59	64.75	1757.63	-3260.98	317.76	1753.10	54.97	1019.70	73.57	644.52	928.23	74.57	139.24
3.47000	-2485.21	2.82	53.16	-2761.71	99.49	20.75	-3239.40	76.56	860.90	-3841.85	219.74	349.65	-3293.10	-19.18	2.87	-3368.78	-11.96	17.46	-1796.11	-1.03	90.23	-1789.28	-3.62	133.02	-3001.08	68.31	1340.91	0.00	0.00	0.00	-2474.52	-50.47	1669.09	-2929.26	65.09	1708.64	129.59	64.75	1757.63	-3254.22	317.92	1752.69	55.26	1019.38	73.80	644.90	927.89	74.60	139.35
3.48000	-2484.77	1.81	52.78	-2767.93	100.01	19.16	-3235.72	74.87	867.74	-3841.28	218.82	353.33	-3317.64	-20.79	-3.07	-3339.81	-11.23	18.48	-1796.11	-1.03	90.23	-1789.28	-3.62	133.02	-3000.53	68.61	1341.98	0.00	0.00	0.00	-2474.52	-50.47	1669.09	-2919.16	68.09	1707.92	129.59	64.75	1757.63	-3247.46	318.07	1752.27	54.79	1019.61	73.53	644.90	927.81	74.74	140.97
3.49000	-2484.69	0.86	52.37	-2809.62	100.07	11.52	-3232.13	73.21	874.50	-3840.68	217.91	357.00	-3266.72	-21.17	1.46	-3350.75	-11.65	14.73	-1796.11	-1.03	90.23	-1789.28	-3.62	133.02	-2995.46	69.96	1342.94	0.00	0.00	0.00	-2474.52	-50.47	1669.09	-2887.33	69.36	1708.21	129.59	64.75	1757.63	-3240.67	318.22	1751.86	54.24	1019.31	73.65	645.17	927.82	74.83	143.06
3.50000	-2484.97	-0.03	51.94	-2785.91	100.16	15.51	-3228.64	71.57	881.17	-3840.05	217.00	360.66	-3264.78	-20.98	-1.43	-3350.52	-13.63	14.40	-1796.11	-1.03	90.23	-1789.28	-3.62	133.02	-2985.32	72.03	1343.54	0.00	0.00	0.00	-2474.52	-50.47	1669.09	-2885.90	70.80	1710.35	129.59	64.75	1757.63	-3233.87	318.36	1751.45	55.72	1018.87	73.96	644.74	927.61	74.76	140.69
3.51000	-2485.59	-0.86	51.48	-2763.47	101.04	18.79	-3225.22	69.95	887.76	-3839.39	216.09	364.32	-3266.18	-23.94	-3.58	-3334.00	-14.97	15.87	-1796.11	-1.03	90.23	-1789.28	-3.62	133.02	-2983.20	72.59	1344.70	0.00	0.00	0.00	-2474.52	-50.47	1669.09	-2862.32	73.86	1709.62	129.59	64.75	1757.63	-3227.05	318.49	1751.03	55.29	1019.22	73.68	644.83	927.65	74.91	142.40
3.52000	-2486.55	-1.63	51.00	-2758.23	101.28	20.13	-3221.90	68.36	894.27	-3838.71	215.18	367.98	-3244.23	-23.75	0.34	-3323.52	-15.62	18.92	-1796.11	-1.03	90.23	-1789.28	-3.62	133.02	-2963.29	73.45	1345.40	0.00	0.00	0.00	-2474.52	-50.47	1669.09	-2844.30	74.77	1710.00	129.59	64.75	1757.63	-3220.21	318.62	1750.62	55.47	1019.65	73.68	645.32	927.69	74.99	138.89
3.53000	-2487.83	-2.34	50.50	-2797.76	101.30	12.00	-3218.66	66.79	900.69	-3838.00	214.27	371.63	-3234.54	-27.27	5.81	-3305.61	-16.50	25.26	-1796.11	-1.03	90.23	-1789.28	-3.62	133.02	-2961.96	73.94	1345.10	0.00	0.00	0.00	-2474.52	-50.47	1669.09	-2856.19	76.28	1710.66	129.59	64.75	1757.63	-3213.36	318.74	1750.20	55.34	1019.67	73.74	645.09	927.89	74.88	137.95
3.54000	-2489.43	-2.99	49.97	-2741.27	100.61	22.79	-3215.50	65.24	907.02	-3837.26	213.36	375.27	-3259.64	-28.74	4.22	-3286.37	-17.74	32.31	-1796.11	-1.03	90.23	-1789.28	-3.62	133.02	-2953.58	75.20	1346.06	0.00	0.00	0.00	-2474.52	-50.47	1669.09	-2854.98	78.29	1710.77	129.59	64.75	1757.63	-3206.49	318.86	1749.79	55.54	1019.44	73.76	644.68	928.17	74.62	139.44
3.55000	-2491.33	-3.58	49.42	-2800.03	101.29	13.66	-3212.43	63.72	913.28	-3836.50	212.45	378.91	-3240.86	-28.05	10.44	-3265.62	-16.71	37.85	-1796.11	-1.03	90.23	-1789.28	-3.62	133.02	-2950.16	75.66	1347.29	0.00	0.00	0.00	-2474.52	-50.47	1669.09	-2846.56	79.44	1711.19	129.59	64.75	1757.63	-3199.61	318.97	1749.37	54.79	1019.53	73.62	644.12	928.29	74.44	141.13
3.56000	-2493.51	-4.12	48.85	-2762.17	101.77	19.26	-3209.44	62.22	919.45	-3835.71	211.54	382.55	-3242.85	-29.32	10.69	-3260.50	-16.95	41.69	-1796.11	-1.03	90.23	-1789.28	-3.62	133.02	-2938.60	76.42	1348.08	0.00	0.00	0.00	-2474.52	-50.47	1669.09	-2867.95	81.75	1713.02	129.59	64.75	1757.63	-3192.71	319.08	1748.96	56.28	1019.47	73.92	644.26	928.11	74.53	142.88
3.57000	-2495.98	-4.60	48.25	-2764.53	99.60	19.48	-3206.52	60.74	925.54	-3834.88	210.63	386.18	-3200.93	-28.09	17.60	-3255.44	-17.17	43.29	-1796.11	-1.03	90.23	-1789.28	-3.62	133.02	-2933.17	77.64	1348.80	0.00	0.00	0.00	-2474.52	-50.47	1669.09	-2826.43	83.02	1711.94	129.59	64.75	1757.63	-3185.79	319.18	1748.55	54.71	1019.23	73.66	644.97	927.88	74.78	144.29
3.58000	-2498.72	-5.01	47.64	-2785.32	101.29	16.13	-3203.69	59.29	931.54	-3834.03	209.73	389.80	-3203.54	-27.69	17.66	-3231.84	-16.16	47.19	-1796.11	-1.03	90.23	-1789.28	-3.62	133.02	-2931.38	78.04	1349.24	0.00	0.00	0.00	-2474.52	-50.47	1669.09	-2824.57	83.58	1712.71	129.59	64.75	1757.63	-3178.86	319.27	1748.13	54.40	1019.14	73.69	645.39	928.06	74.82	141.68
3.59000	-2501.72	-5.37	47.01	-2764.41	101.46	19.49	-3200.93	57.85	937.46	-3833.15	208.82	393.41	-3164.58	-25.52	22.54	-3219.97	-15.54	47.13	-1796.11	-1.03	90.23	-1789.28	-3.62	133.02	-2914.26	79.57	1349.73	0.00	0.00	0.00	-2474.52	-50.47	1669.09	-2838.10	85.56	1713.25	129.59	64.75	1757.63	-3171.92	319.36	1747.72	55.26	1019.54	73.76	645.06	927.90	74.84	142.30
3.60000	-2504.96	-5.68	46.36	-2786.51	102.33	15.80	-3198.25	56.44	943.30	-3832.24	207.92	397.02	-3145.43	-25.86	23.27	-3210.50	-15.58	47.25	-1796.11	-1.03	90.23	-1789.28	-3.62	133.02	-2906.66	79.94	1350.72	0.00	0.00	0.00	-2474.52	-50.47	1669.09	-2816.47	85.68	1713.20	129.59	64.75	1757.63	-3164.95	319.44	1747.30	54.82	1019.62	73.60	645.46	927.66	74.90	140.67
3.61000	-2508.44	-5.92	45.69	-2766.10	101.92	20.23	-3195.64	55.06	949.06	-3831.29	207.01	400.62	-3144.38	-25.63	19.88	-3164.34	-14.17	52.35	-1796.11	-1.03	90.23	-1789.28	-3.62	133.02	-2902.55	81.93	1351.66	0.00	0.00	0.00	-2474.52	-50.47	1669.09	-2801.69	88.07	1712.46	129.59	64.75	1757.63	-3157.98	319.52	1746.89	54.67	1019.67	73.45	644.93	928.10	74.76	141.94
3.62000	-2512.15	-6.11	45.01	-2785.75	100.28	18.43	-3193.11	53.69	954.73	-3830.32	206.11	404.21	-3114.22	-24.49	21.67	-3129.42	-13.94	53.61	-1796.11	-1.03	90.23	-1789.28	-3.62	133.02	-2897.85	83.15	1352.42	0.00	0.00	0.00	-2474.52	-50.47	1669.09	-2813.57	88.61	1714.70	129.59	64.75	1757.63	-3150.99	319.59	1746.48	55.35	1019.42	73.74	645.02	928.19	74.72	141.73
3.63000	-2516.07	-6.24	44.30	-2757.29	100.38	19.87	-3190.65	52.35	960.32	-3829.31	205.21	407.79	-3096.03	-23.04	20.70	-3091.81	-13.44	55.64	-1796.11	-1.03	90.23	-1789.28	-3.62	133.02	-2892.24	83.95	1353.79	0.00	0.00	0.00	-2474.52	-50.47	1669.09	-2795.84	88.64	1713.71	129.59	64.75	1757.63	-3143.98	319.66	1746.06	55.16	1019.16	73.82	644.71	928.02	74.60	144.36
3.64000	-2520.20	-6.31	43.59	-2746.16	101.22	22.06	-3188.26	51.03	965.83	-3828.27	204.31	411.37	-3053.39	-22.32	23.79	-3090.16	-13.66	50.51	-1796.11	-1.03	90.23	-1789.28	-3.62	133.02	-2885.60	85.59	1354.32	0.00	0.00	0.00	-2474.52	-50.47	1669.09	-2791.33	90.67	1713.75	129.59	64.75	1757.63	-3136.96	319.71	1745.65	55.27	1019.70	73.58	644.57	927.91	74.62	142.80
3.65000	-2524.52	-6.33	42.85	-2753.58	101.54	20.09	-3185.93	49.73	971.26	-3827.20	203.41	414.93	-3034.10	-21.00	21.43	-3070.93	-13.06	47.20	-1796.11	-1.03	90.23	-1789.28	-3.62	133.02	-2877.79	86.48	1354.37	0.00	0.00	0.00	-2474.52	-50.47	1669.09	-2786.99	90.62	1713.88	129.59	64.75	1757.63	-3129.92	319.77	1745.24	53.79	1019.66	73.33	644.67	927.98	74.56	143.51
3.66000	-2529.02	-6.28	42.11	-2742.45	101.97	23.97	-3183.68	48.45	976.61	-3826.09	202.52	418.49	-3031.19	-21.70	15.80	-3043.49	-13.15	46.17	-1796.11	-1.03	90.23	-1789.28	-3.62	133.02	-2873.60	87.78	1354.93	0.00	0.00	0.00	-2474.52	-50.47	1669.09	-2801.39	90.35	1715.73	129.59	64.75	1757.63	-3122.87	319.81	1744.83	53.73	1019.40	73.32	644.24	927.91	74.60	142.99
3.67000	-2533.69	-6.19	41.35	-2725.74	102.58	26.79	-3181.50	47.19	981.87	-3824.96	201.62	422.04	-2999.19	-20.13	16.37	-3014.69	-12.19	45.04	-1796.11	-1.03	90.23	-1789.28	-3.62	133.02	-2865.40	89.05	1355.02	0.00	0.00	0.00	-2474.52	-50.47	1669.09	-2759.73	92.47	1714.80	129.59	64.75	1757.63	-3115.81	319.85	1744.41	54.19	1019.62	73.45	644.90	927.98	74.74	142.52
3.68000	-2538.53	-6.03	40.57	-2736.79	100.21	25.62	-3179.38	45.96	987.06	-3823.78	200.73	425.58	-2984.38	-19.32	13.25	-2994.93	-12.39	41.72	-1796.11	-1.03	90.23	-1789.28	-3.62	133.02	-2870.61	89.49	1355.18	0.00	0.00	0.00	-2474.52	-50.47	1669.09	-2763.24	94.64	1715.62	129.59	64.75	1757.63	-3108.73	319.88	1744.00	54.64	1019.54	73.60	645.23	927.69	74.89	142.34
3.69000	-2543.51	-5.82	39.79	-2734.92	101.23	24.42	-3177.32	44.75	992.16	-3822.58	199.84	429.10	-2936.19	-18.84	14.10	-2980.85	-12.46	37.14	-1796.11	-1.03	90.23	-1789.28	-3.62	133.02	-2865.05	90.65	1355.05	0.00	0.00	0.00	-2474.52	-50.47	1669.09	-2771.03	94.77	1717.50	129.59	64.75	1757.63	-3101.63	319.91	1743.59	56.01	1019.11	73.99	645.12	928.07	74.75	143.17
3.70000	-2548.63	-5.55	38.99	-2744.49	98.94	23.37	-3175.33	43.56	997.18	-3821.34	198.95	432.62	-2879.41	-18.12	17.95	-2934.96	-13.02	36.90	-1796.11	-1.03	90.23	-1789.28	-3.62	133.02	-2845.17	92.09	1355.20	0.00	0.00	0.00	-2474.52	-50.47	1669.09	-2764.52	95.08	1717.01	129.59	64.75	1757.63	-3094.53	319.93	1743.19	55.28	1019.48	73.68	644.57	928.07	74.64	143.05
3.71000	-2553.88	-5.23	38.19	-2751.07	102.06	22.72	-3173.40	42.39	1002.12	-3820.06	198.06	436.13	-2871.15	-18.03	13.42	-2914.86	-14.14	32.61	-1796.11	-1.03	90.23	-1789.28	-3.62	133.02	-2832.68	92.73	1355.50	0.00	0.00	0.00	-2474.52	-50.47	1669.09	-2759.58	94.98	1717.23	129.59	64.75	1757.63	-3087.41	319.94	1742.78	54.14	1019.81	73.36	644.79	928.17	74.69	144.21
3.72000	-2559.24	-4.85	37.37	-2744.12	101.85	25.18	-3171.53	41.24	1006.98	-3818.75	197.17	439.62	-2857.35	-20.04	8.80	-2886.00	-14.55	31.30	-1796.11	-1.03	90.23	-1789.28	-3.62	133.02	-2836.61	93.31	1355.89	0.00	0.00	0.00	-2474.52	-50.47	1669.09	-2759.81	95.78	1717.80	129.59	64.75	1757.63	-3080.27	319.95	1742.37	54.53	1019.31	73.66	644.39	927.69	74.66	144.00
3.73000	-2564.72	-4.42	36.54	-2734.92	100.12	27.62	-3169.72	40.12	1011.76	-3817.40	196.29	443.11	-2822.09	-20.34	8.72	-2852.80	-14.92	29.74	-1796.11	-1.03	90.23	-1789.28	-3.62	133.02	-2832.11	94.29	1355.36	0.00	0.00	0.00	-2474.52	-50.47	1669.09	-2764.24	97.14	1718.43	129.59	64.75	1757.63	-3073.12	319.95	1741.96	54.56	1019.68	73.54	644.40	927.87	74.59	142.78
3.74000	-2570.28	-3.93	35.71	-2719.59	99.58	31.68	-3167.97	39.01	1016.46	-3816.02	195.40	446.58	-2770.99	-20.70	12.38	-2804.48	-15.65	31.74	-1796.11	-1.03	90.23	-1789.28	-3.62	133.02	-2829.98	95.25	1355.69	0.00	0.00	0.00	-2474.52	-50.47	1669.09	-2752.15	97.82	1718.33	129.59	64.75	1757.63	-3065.96	319.94	1741.56	54.73	1019.88	73.54	644.00	928.27	74.42	141.37
3.75000	-2575.94	-3.39	34.86	-2757.79	98.23	26.40	-3166.27	37.93	1021.07	-3814.60	194.52	450.04	-2791.50	-22.48	1.77	-2790.24	-16.31	27.20	-1796.11	-1.03	90.23	-1789.28	-3.62	133.02	-2823.04	95.97	1355.47	0.00	0.00	0.00	-2474.52	-50.47	1669.09	-2740.03	98.00	1718.54	129.59	64.75	1757.63	-3058.79	319.93	1741.15	54.58	1019.88	73.63	644.22	927.99	74.51	140.50
3.76000	-2581.66	-2.79	34.01	-2732.83	99.53	29.41	-3164.63	36.86	1025.61	-3813.14	193.64	453.49	-2748.67	-23.62	3.76	-2774.45	-18.16	24.51	-1796.11	-1.03	90.23	-1789.28	-3.62	133.02	-2818.65	96.12	1354.77	0.00	0.00	0.00	-2474.52	-50.47	1669.09	-2728.91	98.99	1717.76	129.59	64.75	1757.63	-3051.60	319.91	1740.75	54.58	1019.36	73.77	644.03	928.10	74.53	139.81
3.77000	-2587.45	-2.13	33.16	-2719.24	98.19	31.54	-3163.05	35.82	1030.07	-3811.64	192.76	456.93	-2702.34	-23.34	6.85	-2744.85	-18.31	23.57	-1796.11	-1.03	90.23	-1789.28	-3.62	133.02	-2805.27	97.06	1354.39	0.00	0.00	0.00	-2474.52	-50.47	1669.09	-2699.30	100.08	1716.18	129.59	64.75	1757.63	-3044.41	319.88	1740.35	53.57	1019.37	73.53	644.68	927.97	74.71	140.52
3.78000	-2593.29	-1.42	32.29	-2733.49	97.99	29.03	-3161.52	34.80	1034.45	-3810.11	191.89	460.35	-2659.15	-23.15	10.99	-2717.83	-19.17	22.43	-1796.11	-1.03	90.23	-1789.28	-3.62	133.02	-2793.48	97.22	1354.20	0.00	0.00	0.00	-2474.52	-50.47	1669.09	-2697.10	99.47	1716.33	129.59	64.75	1757.63	-3037.19	319.85	1739.95	54.58	1019.30	73.67	644.22	927.92	74.51	141.85
3.79000	-2599.17	-0.66	31.43	-2739.65	99.51	28.28	-3160.04	33.80	1038.74	-3808.53	191.02	463.76	-2627.36	-22.27	13.35	-2656.98	-18.25	29.52	-1796.11	-1.03	90.23	-1789.28	-3.62	133.02	-2793.97	97.62	1353.68	0.00	0.00	0.00	-2474.52	-50.47	1669.09	-2683.08	100.86	1715.88	129.59	64.75	1757.63	-3029.97	319.81	1739.55	55.19	1019.35	73.76	643.97	928.19	74.38	143.78
3.80000	-2605.07	0.16	30.55	-2713.67	102.04	30.50	-3158.61	32.82	1042.96	-3806.92	190.14	467.16	-2621.00	-24.80	12.77	-2634.67	-17.58	30.38	-1796.11	-1.03	90.23	-1789.28	-3.62	133.02	-2781.41	98.32	1353.41	0.00	0.00	0.00	-2474.52	-50.47	1669.09	-2680.59	100.53	1714.91	129.59	64.75	1757.63	-3022.73	319.76	1739.15	56.27	1018.87	74.10	644.66	927.94	74.63	143.52
3.81000	-2611.00	1.03	29.68	-2710.40	102.41	31.32	-3157.23	31.86	1047.10	-3805.27	189.28	470.54	-2592.62	-23.70	11.66	-2608.49	-16.60	32.40	-1796.11	-1.03	90.23	-1789.28	-3.62	133.02	-2775.65	97.93	1353.20	0.00	0.00	0.00	-2474.52	-50.47	1669.09	-2707.63	100.26	1716.06	129.59	64.75	1757.63	-3015.48	319.70	1738.75	54.72	1018.72	73.75	644.96	927.85	74.73	140.19
3.82000	-2616.94	1.96	28.80	-2753.05	105.20	21.81	-3155.90	30.92	1051.16	-3803.58	188.41	473.91	-2551.13	-22.76	18.54	-2575.40	-14.42	36.23	-1796.11	-1.03	90.23	-1789.28	-3.62	133.02	-2769.59	98.17	1352.45	0.00	0.00	0.00	-2474.52	-50.47	1669.09	-2700.42	100.62	1715.24	129.59	64.75	1757.63	-3008.22	319.64	1738.35	54.75	1019.04	73.73	645.05	928.16	74.64	138.71
3.83000	-2622.87	2.94	27.92	-2726.57	106.46	25.86	-3154.61	30.00	1055.14	-3801.85	187.55	477.26	-2532.66	-21.00	21.69	-2553.80	-14.88	37.13	-1796.11	-1.03	90.23	-1789.28	-3.62	133.02	-2776.07	98.17	1351.82	0.00	0.00	0.00	-2474.52	-50.47	1669.09	-2675.33	99.86	1715.04	129.59	64.75	1757.63	-3000.95	319.57	1737.96	54.45	1019.51	73.45	645.20	928.23	74.74	135.94
3.84000	-2628.79	3.97	27.04	-2733.32	105.24	24.11	-3153.37	29.10	1059.05	-3800.08	186.68	480.60	-2489.93	-18.12	26.61	-2522.55	-14.45	38.68	-1796.11	-1.03	90.23	-1789.28	-3.62	133.02	-2774.16	98.60	1351.30	0.00	0.00	0.00	-2474.52	-50.47	1669.09	-2655.37	101.48	1713.89	129.59	64.75	1757.63	-2993.67	319.50	1737.57	54.52	1019.41	73.59	644.79	927.96	74.78	139.30
3.85000	-2634.68	5.06	26.16	-2744.33	105.64	22.23	-3152.17	28.22	1062.87	-3798.26	185.83	483.93	-2476.84	-14.66	30.49	-2493.61	-13.99	39.99	-1796.11	-1.03	90.23	-1789.28	-3.62	133.02	-2760.72	98.83	1350.60	0.00	0.00	0.00	-2474.52	-50.47	1669.09	-2668.28	100.35	1712.75	129.59	64.75	1757.63	-2986.37	319.41	1737.17	55.52	1019.37	73.76	644.41	928.06	74.66	142.31
3.86000	-2640.54	6.20	25.27	-2746.24	106.82	21.70	-3151.02	27.36	1066.61	-3796.41	184.97	487.24	-2457.33	-10.56	34.04	-2466.89	-13.49	41.09	-1796.11	-1.03	90.23	-1789.28	-3.62	133.02	-2747.68	98.39	1350.20	0.00	0.00	0.00	-2474.52	-50.47	1669.09	-2642.41	100.62	1710.97	129.59	64.75	1757.63	-2979.06	319.32	1736.78	54.67	1019.88	73.47	644.22	928.31	74.51	142.79
3.87000	-2646.36	7.39	24.39	-2731.76	106.50	25.14	-3149.91	26.52	1070.28	-3794.51	184.12	490.53	-2430.32	-8.47	37.53	-2442.30	-12.96	41.98	-1796.11	-1.03	90.23	-1789.28	-3.62	133.02	-2746.07	97.60	1349.35	0.00	0.00	0.00	-2474.52	-50.47	1669.09	-2654.64	100.65	1711.96	129.59	64.75	1757.63	-2971.75	319.23	1736.39	55.78	1019.25	73.97	643.90	928.19	74.53	144.18
3.88000	-2652.11	8.64	23.51	-2741.51	107.99	23.18	-3148.84	25.70	1073.87	-3792.57	183.26	493.81	-2406.29	-6.67	40.67	-2419.75	-12.41	42.66	-1796.11	-1.03	90.23	-1789.28	-3.62	133.02	-2733.65	97.79	1348.83	0.00	0.00	0.00	-2474.52	-50.47	1669.09	-2651.24	99.50	1711.64	129.59	64.75	1757.63	-2964.42	319.12	1736.01	55.82	1019.27	74.00	644.68	927.60	74.95	143.58
3.89000	-2657.80	9.94	22.64	-2757.17	107.81	20.04	-3147.81	24.90	1077.38	-3790.58	182.42	497.07	-2385.06	-5.14	43.46	-2399.15	-11.84	43.17	-1796.11	-1.03	90.23	-1789.28	-3.62	133.02	-2738.08	97.61	1348.44	0.00	0.00	0.00	-2474.52	-50.47	1669.09	-2627.42	98.90	1708.80	129.59	64.75	1757.63	-2957.08	319.01	1735.62	55.25	1019.29	73.79	644.90	928.00	74.73	144.00
3.90000	-2663.40	11.29	21.76	-2744.93	108.00	21.37	-3146.81	24.12	1080.81	-3788.56	181.57	500.31	-2366.42	-3.87	45.91	-2380.40	-11.24	43.49	-1796.11	-1.03	90.23	-1789.28	-3.62	133.02	-2724.88	97.04	1347.13	0.00	0.00	0.00	-2474.52	-50.47	1669.09	-2627.71	98.61	1708.10	129.59	64.75	1757.63	-2949.72	318.89	1735.24	53.62	1019.11	73.50	645.12	927.82	74.85	141.49
3.91000	-2668.92	12.69	20.89	-2737.85	106.42	25.05	-3145.85	23.36	1084.16	-3786.49	180.73	503.54	-2350.18	-2.84	48.03	-2363.41	-10.64	43.65	-1796.11	-1.03	90.23	-1789.28	-3.62	133.02	-2710.74	97.63	1346.52	0.00	0.00	0.00	-2474.52	-50.47	1669.09	-2631.88	98.09	1708.10	129.59	64.75	1757.63	-2942.36	318.76	1734.86	55.83	1019.15	74.03	644.95	927.90	74.64	141.55
3.92000	-2674.34	14.15	20.02	-2754.70	105.85	19.45	-3144.93	22.62	1087.44	-3784.37	179.89	506.75	-2336.15	-2.02	49.82	-2348.09	-10.01	43.66	-1796.11	-1.03	90.23	-1789.28	-3.62	133.02	-2711.34	96.23	1344.94	0.00	0.00	0.00	-2474.52	-50.47	1669.09	-2609.03	98.24	1705.98	129.59	64.75	1757.63	-2934.99	318.62	1734.48	56.03	1019.38	74.05	644.86	928.26	74.55	144.08
3.93000	-2679.64	15.66	19.16	-2760.51	107.23	19.61	-3144.04	21.90	1090.64	-3782.21	179.05	509.94	-2324.15	-1.42	51.30	-2334.34	-9.38	43.53	-1796.11	-1.03	90.23	-1789.28	-3.62	133.02	-2701.91	95.66	1344.24	0.00	0.00	0.00	-2474.52	-50.47	1669.09	-2618.66	97.78	1706.88	129.59	64.75	1757.63	-2927.61	318.48	1734.10	54.12	1019.99	73.29	644.65	927.89	74.60	144.51
3.94000	-2684.82	17.22	18.30	-2761.59	108.16	19.88	-3143.19	21.20	1093.76	-3780.01	178.22	513.12	-2313.97	-1.01	52.46	-2322.09	-8.75	43.27	-1796.11	-1.03	90.23	-1789.28	-3.62	133.02	-2697.43	96.07	1342.55	0.00	0.00	0.00	-2474.52	-50.47	1669.09	-2604.78	96.30	1704.95	129.59	64.75	1757.63	-2920.21	318.33	1733.72	54.90	1019.73	73.48	644.58	928.14	74.62	142.63
3.95000	-2689.87	18.83	17.45	-2744.02	107.72	22.50	-3142.36	20.51	1096.80	-3777.76	177.39	516.27	-2305.42	-0.78	53.32	-2311.23	-8.11	42.89	-1796.11	-1.03	90.23	-1789.28	-3.62	133.02	-2686.42	95.98	1341.42	0.00	0.00	0.00	-2474.52	-50.47	1669.09	-2568.25	95.09	1701.74	129.59	64.75	1757.63	-2912.81	318.17	1733.35	54.95	1019.46	73.68	644.14	928.16	74.42	143.06
3.96000	-2694.78	20.49	16.61	-2733.57	107.65	24.20	-3141.57	19.85	1099.77	-3775.46	176.56	519.41	-2298.31	-0.70	53.88	-2301.67	-7.47	42.40	-1796.11	-1.03	90.23	-1789.28	-3.62	133.02	-2678.72	95.63	1341.14	0.00	0.00	0.00	-2474.52	-50.47	1669.09	-2585.53	94.84	1702.25	129.59	64.75	1757.63	-2905.40	318.01	1732.98	55.67	1018.94	73.99	645.25	928.01	74.73	145.58
3.97000	-2699.52	22.21	15.78	-2750.16	107.36	20.61	-3140.80	19.20	1102.66	-3773.12	175.73	522.53	-2292.45	-0.78	54.15	-2293.31	-6.84	41.82	-1796.11	-1.03	90.23	-1789.28	-3.62	133.02	-2666.29	94.08	1339.77	0.00	0.00	0.00	-2474.52	-50.47	1669.09	-2577.56	94.46	1701.24	129.59	64.75	1757.63	-2897.97	317.83	1732.61	54.66	1019.14	73.73	644.61	928.05	74.55	142.71
3.98000	-2704.11	23.97	14.95	-2725.01	107.46	25.98	-3140.07	18.57	1105.47	-3770.73	174.91	525.63	-2287.64	-0.98	54.14	-2286.08	-6.21	41.15	-1796.11	-1.03	90.23	-1789.28	-3.62	133.02	-2667.75	93.47	1338.64	0.00	0.00	0.00	-2474.52	-50.47	1669.09	-2576.04	92.44	1700.55	129.59	64.75	1757.63	-2890.54	317.65	1732.24	54.67	1019.24	73.67	644.86	928.01	74.64	141.17
3.99000	-2708.51	25.79	14.13	-2730.12	108.24	24.40	-3139.35	17.97	1108.21	-3768.30	174.10	528.71	-2283.70	-1.29	53.85	-2279.87	-5.60	40.41	-1796.11	-1.03	90.23	-1789.28	-3.62	133.02	-2662.50	92.27	1337.74	0.00	0.00	0.00	-2474.52	-50.47	1669.09	-2566.62	90.22	1699.23	129.59	64.75	1757.63	-2883.10	317.46	1731.87	55.45	1019.64	73.72	645.16	927.68	74.82	139.60
4.00000	-2712.73	27.66	13.33	-2730.78	107.41	24.09	-3138.67	17.38	1110.87	-3765.81	173.28	531.77	-2280.42	-1.70	53.29	-2274.60	-4.99	39.61	-1796.11	-1.03	90.23	-1789.28	-3.62	133.02	-2659.65	91.66	1336.62	0.00	0.00	0.00	-2474.52	-50.47	1669.09	-2539.65	89.14	1696.26	129.59	64.75	1757.63	-2875.65	317.26	1731.51	54.89	1019.40	73.65	645.13	928.09	74.75	142.10
4.01000	-2716.75	29.57	12.53	-2731.03	106.90	24.58	-3138.01	16.81	1113.46	-3763.28	172.47	534.81	-2277.62	-2.20	52.47	-2270.17	-4.41	38.77	-1796.11	-1.03	90.23	-1789.28	-3.62	133.02	-2657.22	90.74	1335.53	0.00	0.00	0.00	-2474.52	-50.47	1669.09	-2545.32	87.05	1695.22	129.59	64.75	1757.63	-2868.19	317.06	1731.15	53.74	1020.09	73.29	644.88	927.72	74.74	140.87
4.02000	-2720.55	31.54	11.75	-2747.70	107.32	22.21	-3137.37	16.25	1115.96	-3760.70	171.66	537.84	-2275.10	-2.76	51.39	-2266.48	-3.84	37.88	-1796.11	-1.03	90.23	-1789.28	-3.62	133.02	-2634.89	89.88	1334.89	0.00	0.00	0.00	-2474.52	-50.47	1669.09	-2539.45	86.40	1695.01	129.59	64.75	1757.63	-2860.72	316.85	1730.79	53.98	1019.70	73.38	644.27	927.97	74.57	139.83
4.03000	-2724.14	33.56	10.98	-2740.22	107.69	26.21	-3136.75	15.72	1118.40	-3758.07	170.86	540.83	-2272.68	-3.37	50.07	-2263.46	-3.30	36.96	-1796.11	-1.03	90.23	-1789.28	-3.62	133.02	-2626.65	88.30	1334.46	0.00	0.00	0.00	-2474.52	-50.47	1669.09	-2532.90	84.38	1693.55	129.59	64.75	1757.63	-2853.24	316.62	1730.43	53.73	1019.80	73.36	644.20	928.06	74.40	141.49
4.04000	-2727.50	35.63	10.22	-2712.96	109.46	30.23	-3136.15	15.20	1120.75	-3755.39	170.06	543.81	-2270.15	-4.02	48.51	-2261.00	-2.79	36.03	-1796.11	-1.03	90.23	-1789.28	-3.62	133.02	-2629.90	87.34	1333.25	0.00	0.00	0.00	-2474.52	-50.47	1669.09	-2526.49	81.40	1693.15	129.59	64.75	1757.63	-2845.75	316.39	1730.08	55.06	1019.43	73.65	644.08	927.91	74.53	138.40
4.05000	-2730.61	37.75	9.47	-2728.01	109.04	26.04	-3135.57	14.71	1123.03	-3752.66	169.26	546.77	-2267.32	-4.68	46.71	-2259.01	-2.31	35.10	-1796.11	-1.03	90.23	-1789.28	-3.62	133.02	-2610.84	86.53	1332.12	0.00	0.00	0.00	-2474.52	-50.47	1669.09	-2519.18	80.36	1691.23	129.59	64.75	1757.63	-2838.26	316.16	1729.73	54.74	1019.39	73.73	643.90	927.88	74.52	138.81
4.06000	-2733.47	39.91	8.74	-2704.93	107.59	32.58	-3135.01	14.23	1125.24	-3749.88	168.47	549.71	-2264.01	-5.35	44.69	-2257.41	-1.86	34.17	-1796.11	-1.03	90.23	-1789.28	-3.62	133.02	-2601.66	85.45	1331.09	0.00	0.00	0.00	-2474.52	-50.47	1669.09	-2505.96	79.38	1690.66	129.59	64.75	1757.63	-2830.75	315.91	1729.38	55.67	1019.16	73.85	644.73	927.99	74.64	142.50
4.07000	-2736.06	42.13	8.02	-2729.37	109.58	26.43	-3134.46	13.76	1127.37	-3747.05	167.68	552.62	-2260.01	-6.01	42.44	-2256.09	-1.44	33.27	-1796.11	-1.03	90.23	-1789.28	-3.62	133.02	-2592.57	84.36	1330.08	0.00	0.00	0.00	-2474.52	-50.47	1669.09	-2493.24	77.86	1690.36	129.59	64.75	1757.63	-2823.24	315.66	1729.03	55.21	1019.35	73.78	644.56	927.99	74.66	140.84
4.08000	-2738.38	44.40	7.32	-2766.53	108.04	19.64	-3133.93	13.32	1129.42	-3744.17	166.89	555.51	-2255.14	-6.64	39.99	-2254.97	-1.07	32.39	-1796.11	-1.03	90.23	-1789.28	-3.62	133.02	-2583.58	83.27	1329.09	0.00	0.00	0.00	-2474.52	-50.47	1669.09	-2475.65	75.45	1688.43	129.59	64.75	1757.63	-2815.72	315.39	1728.69	55.44	1019.25	73.82	645.43	927.83	74.93	139.75
4.09000	-2740.42	46.71	6.64	-2720.79	109.50	29.76	-3133.41	12.89	1131.40	-3741.24	166.11	558.38	-2249.20	-7.22	37.33	-2253.96	-0.74	31.56	-1796.11	-1.03	90.23	-1789.28	-3.62	133.02	-2574.69	82.18	1328.13	0.00	0.00	0.00	-2474.52	-50.47	1669.09	-2491.90	73.03	1689.11	129.59	64.75	1757.63	-2808.19	315.12	1728.35	55.27	1018.76	74.00	645.46	927.86	74.92	141.64
4.10000	-2742.15	49.08	5.97	-2714.17	107.83	33.89	-3132.91	12.49	1133.31	-3738.25	165.34	561.23	-2241.98	-7.75	34.47	-2252.96	-0.46	30.78	-1796.11	-1.03	90.23	-1789.28	-3.62	133.02	-2565.89	81.08	1327.18	0.00	0.00	0.00	-2474.52	-50.47	1669.09	-2499.69	72.06	1689.43	129.59	64.75	1757.63	-2800.65	314.84	1728.01	54.89	1019.17	73.72	644.37	928.00	74.54	138.32
4.11000	-2743.58	51.49	5.32	-2710.44	107.64	35.70	-3132.41	12.09	1135.14	-3735.22	164.56	564.05	-2210.61	-9.64	35.70	-2251.89	-0.22	30.06	-1796.11	-1.03	90.23	-1789.28	-3.62	133.02	-2557.19	79.99	1326.26	0.00	0.00	0.00	-2474.52	-50.47	1669.09	-2491.48	70.73	1689.33	129.59	64.75	1757.63	-2793.11	314.55	1727.68	54.48	1019.30	73.60	644.95	928.23	74.64	139.57
4.12000	-2744.69	53.95	4.69	-2707.74	107.45	37.47	-3131.93	11.72	1136.89	-3732.13	163.79	566.85	-2223.96	-8.12	28.35	-2250.64	-0.04	29.42	-1796.11	-1.03	90.23	-1789.28	-3.62	133.02	-2548.57	78.89	1325.37	0.00	0.00	0.00	-2474.52	-50.47	1669.09	-2470.14	68.42	1689.28	129.59	64.75	1757.63	-2785.56	314.26	1727.34	55.72	1019.36	73.93	644.61	928.29	74.57	141.12
4.13000	-2745.47	56.46	4.08	-2705.99	107.26	39.17	-3131.45	11.36	1138.58	-3728.98	163.03	569.62	-2172.48	-7.25	32.52	-2249.13	0.08	28.87	-1796.11	-1.03	90.23	-1789.28	-3.62	133.02	-2540.04	77.80	1324.49	0.00	0.00	0.00	-2474.52	-50.47	1669.09	-2462.36	65.46	1689.12	129.59	64.75	1757.63	-2778.00	313.95	1727.01	55.61	1019.29	73.90	644.62	927.85	74.76	141.47
4.14000	-2745.91	59.02	3.49	-2705.08	107.07	40.74	-3130.98	11.03	1140.18	-3725.79	162.27	572.37	-2206.84	-8.49	23.03	-2247.26	0.15	28.41	-1796.11	-1.03	90.23	-1789.28	-3.62	133.02	-2531.60	76.70	1323.64	0.00	0.00	0.00	-2474.50	-50.47	1669.09	-2457.20	63.12	1690.91	129.59	64.75	1757.63	-2770.43	313.64	1726.69	53.96	1019.76	73.44	644.45	927.92	74.62	142.17
4.15000	-2746.00	61.63	2.92	-2704.93	106.89	42.14	-3130.52	10.70	1141.72	-3722.53	161.51	575.10	-2212.08	-10.53	19.57	-2244.95	0.15	28.07	-1796.11	-1.03	90.23	-1789.28	-3.62	133.02	-2523.24	75.61	1322.82	0.00	0.00	0.00	-2459.07	-51.26	1668.13	-2453.46	60.65	1692.04	129.59	64.75	1757.63	-2762.86	313.32	1726.37	54.40	1019.94	73.48	644.74	928.15	74.68	143.98
4.16000	-2745.73	64.28	2.38	-2705.45	106.72	43.32	-3130.06	10.40	1143.18	-3719.23	160.76	577.80	-2182.26	-11.28	20.02	-2242.10	0.08	27.85	-1796.11	-1.03	90.23	-1789.28	-3.62	133.02	-2514.97	74.52	1322.01	0.00	0.00	0.00	-2442.29	-52.70	1667.34	-2440.42	59.74	1692.26	129.59	64.75	1757.63	-2755.28	312.98	1726.05	54.84	1019.43	73.70	644.18	928.24	74.54	143.52
4.17000	-2745.08	66.99	1.85	-2706.53	106.56	44.25	-3129.61	10.11	1144.56	-3715.87	160.01	580.48	-2206.58	-11.91	12.85	-2238.62	-0.05	27.76	-1796.11	-1.03	90.23	-1789.28	-3.62	133.02	-2506.78	73.43	1321.23	0.00	0.00	0.00	-2442.77	-54.09	1668.28	-2424.82	58.53	1692.84	129.59	64.75	1757.63	-2747.69	312.64	1725.73	55.16	1019.44	73.72	644.34	927.83	74.73	142.41
4.18000	-2744.05	69.74	1.35	-2708.09	106.44	44.86	-3129.16	9.84	1145.87	-3712.45	159.27	583.13	-2186.22	-10.91	12.75	-2227.20	-0.86	29.37	-1796.11	-1.03	90.23	-1789.28	-3.62	133.02	-2498.67	72.35	1320.48	0.00	0.00	0.00	-2444.27	-55.69	1670.20	-2421.54	54.84	1695.11	129.59	64.75	1757.63	-2740.10	312.30	1725.41	55.39	1019.12	73.78	645.21	927.81	74.82	140.40
4.19000	-2742.62	72.53	0.87	-2710.04	106.33	45.12	-3128.70	9.59	1147.11	-3708.98	158.53	585.76	-2218.72	-11.16	4.97	-2204.08	0.03	33.88	-1796.11	-1.03	90.23	-1789.28	-3.62	133.02	-2490.64	71.28	1319.74	0.00	0.00	0.00	-2430.56	-57.77	1672.33	-2405.13	53.74	1696.07	129.59	64.75	1757.63	-2732.50	311.94	1725.10	55.04	1019.79	73.50	644.96	927.95	74.67	143.48
4.20000	-2740.79	75.38	0.41	-2712.27	106.27	44.99	-3128.25	9.35	1148.28	-3705.45	157.79	588.36	-2205.93	-12.72	7.24	-2217.83	-0.82	30.22	-1796.11	-1.03	90.23	-1789.28	-3.62	133.02	-2482.69	70.21	1319.03	0.00	0.00	0.00	-2417.17	-58.95	1673.33	-2406.08	52.99	1697.71	129.59	64.75	1757.63	-2724.89	311.57	1724.80	54.53	1019.46	73.55	644.91	927.68	74.89	145.72
4.21000	-2738.54	78.27	-0.02	-2714.71	106.24	44.41	-3127.80	9.13	1149.37	-3701.86	157.06	590.93	-2201.61	-14.39	5.02	-2217.22	-0.70	28.37	-1796.11	-1.03	90.23	-1789.28	-3.62	133.02	-2474.82	69.15	1318.35	0.00	0.00	0.00	-2396.97	-32.93	1680.19	-2390.24	51.18	1698.20	129.59	64.75	1757.63	-2717.28	311.20	1724.49	54.06	1019.83	73.47	644.83	927.87	74.68	141.07
4.22000	-2735.86	81.21	-0.42	-2717.25	106.26	43.34	-3127.34	8.92	1150.39	-3698.22	156.34	593.48	-2169.70	-11.49	12.28	-2228.31	-1.49	26.36	-1796.11	-1.03	90.23	-1789.28	-3.62	133.02	-2467.02	68.10	1317.69	0.00	0.00	0.00	-2370.75	28.87	1693.14	-2371.52	49.31	1699.23	129.59	64.75	1757.63	-2709.66	310.81	1724.19	54.65	1019.89	73.58	644.52	928.26	74.52	141.86
4.23000	-2732.75	84.19	-0.80	-2719.79	106.33	41.74	-3126.88	8.74	1151.33	-3694.52	155.62	596.00	-2234.19	-15.11	-2.36	-2203.69	0.27	30.32	-1796.11	-1.03	90.23	-1789.28	-3.62	133.02	-2459.29	67.05	1317.05	0.00	0.00	0.00	-2346.07	95.98	1706.90	-2354.81	48.56	1701.26	129.59	64.75	1757.63	-2702.04	310.42	1723.89	54.88	1019.32	73.68	644.63	928.16	74.59	143.43
4.24000	-2729.18	87.22	-1.15	-2722.26	106.45	39.55	-3126.42	8.57	1152.21	-3690.76	154.90	598.49	-2188.06	-13.32	4.98	-2208.84	-1.56	28.56	-1796.11	-1.03	90.23	-1789.28	-3.62	133.02	-2451.63	66.02	1316.44	0.00	0.00	0.00	-2330.46	137.90	1716.18	-2362.20	47.29	1703.60	129.59	64.75	1757.63	-2694.41	310.01	1723.60	55.54	1019.17	73.83	645.68	927.94	74.99	142.96
4.25000	-2725.15	90.30	-1.47	-2724.55	106.63	36.74	-3125.94	8.41	1153.01	-3686.94	154.19	600.95	-2180.44	-12.49	7.86	-2238.23	-0.83	22.00	-1796.11	-1.03	90.23	-1789.28	-3.62	133.02	-2444.05	64.99	1315.85	0.00	0.00	0.00	-2331.46	124.14	1715.68	-2373.50	45.17	1705.83	129.59	64.75	1757.63	-2686.77	309.60	1723.31	54.42	1019.74	73.46	645.23	927.82	75.03	138.76
4.26000	-2720.66	93.43	-1.77	-2726.59	106.88	33.26	-3125.46	8.27	1153.74	-3683.07	153.48	603.39	-2179.59	-12.81	7.10	-2214.95	-1.84	25.24	-1796.11	-1.03	90.23	-1789.28	-3.62	133.02	-2436.53	63.98	1315.28	0.00	0.00	0.00	-2356.58	24.38	1700.13	-2373.39	43.11	1707.21	129.59	64.75	1757.63	-2679.13	309.18	1723.02	55.28	1019.33	73.81	645.06	927.95	74.86	140.56
4.27000	-2715.68	96.60	-2.03	-2743.41	107.67	25.27	-3124.97	8.15	1154.39	-3679.13	152.78	605.80	-2179.12	-11.00	6.99	-2234.59	-1.30	22.44	-1796.11	-1.03	90.23	-1789.28	-3.62	133.02	-2429.08	62.98	1314.74	0.00	0.00	0.00	-2376.43	-52.09	1687.71	-2357.77	42.17	1707.69	129.59	64.75	1757.63	-2671.48	308.75	1722.74	54.71	1019.09	73.79	645.26	928.08	74.78	142.78
4.28000	-2710.21	99.81	-2.26	-2755.71	107.67	17.31	-3124.47	8.04	1154.98	-3675.14	152.08	608.18	-2164.33	-10.98	8.59	-2181.68	-1.86	32.63	-1796.11	-1.03	90.23	-1789.28	-3.62	133.02	-2421.69	61.99	1314.23	0.00	0.00	0.00	-2382.64	-84.40	1684.70	-2352.97	41.90	1709.13	129.59	64.75	1757.63	-2663.83	308.31	1722.46	55.55	1019.06	73.96	644.81	928.16	74.60	141.14
4.29000	-2704.23	103.07	-2.47	-2748.81	106.78	15.78	-3123.96	7.95	1155.49	-3671.08	151.39	610.53	-2189.03	-13.34	2.15	-2182.28	-2.22	33.79	-1796.11	-1.03	90.23	-1789.28	-3.62	133.02	-2414.37	61.02	1313.74	0.00	0.00	0.00	-2356.26	-6.15	1701.42	-2330.42	41.45	1709.45	129.59	64.75	1757.63	-2656.17	307.86	1722.19	54.83	1019.30	73.76	644.94	927.98	74.57	139.48
4.30000	-2697.74	106.38	-2.64	-2738.12	106.84	14.95	-3123.43	7.87	1155.93	-3666.97	150.71	612.85	-2159.83	-14.65	10.56	-2175.09	-1.69	34.27	-1796.11	-1.03	90.23	-1789.28	-3.62	133.02	-2407.11	60.06	1313.27	0.00	0.00	0.00	-2326.96	66.71	1715.96	-2308.13	40.20	1708.74	129.59	64.75	1757.63	-2648.51	307.40	1721.91	54.42	1019.54	73.61	644.53	928.15	74.57	140.59
4.31000	-2690.72	109.73	-2.78	-2732.49	107.72	16.21	-3122.89	7.81	1156.30	-3662.79	150.03	615.14	-2179.74	-12.39	6.06	-2164.75	-2.54	36.58	-1796.11	-1.03	90.23	-1789.28	-3.62	133.02	-2399.91	59.11	1312.83	0.00	0.00	0.00	-2324.33	18.44	1706.43	-2308.65	39.20	1709.86	129.59	64.75	1757.63	-2640.85	306.94	1721.65	54.40	1019.70	73.60	644.25	928.28	74.42	143.05
4.32000	-2683.21	113.13	-2.89	-2731.42	107.23	15.77	-3122.34	7.77	1156.60	-3658.55	149.35	617.40	-2197.31	-12.95	2.60	-2106.11	0.13	50.38	-1796.11	-1.03	90.23	-1789.28	-3.62	133.02	-2392.77	58.19	1312.42	0.00	0.00	0.00	-2334.61	-55.27	1692.01	-2312.56	37.91	1710.99	129.59	64.75	1757.63	-2633.18	306.46	1721.38	55.11	1019.30	73.80	645.02	928.12	74.74	141.36
4.33000	-2713.90	115.98	-11.45	-2721.29	109.22	17.63	-3121.77	7.74	1156.82	-3654.25	148.68	619.64	-2178.01	-14.41	6.47	-2147.25	0.18	40.96	-1796.11	-1.03	90.23	-1789.28	-3.62	133.02	-2385.69	57.28	1312.03	0.00	0.00	0.00	-2327.28	-89.34	1684.41	-2294.67	37.03	1710.42	129.59	64.75	1757.63	-2625.50	305.97	1721.12	55.98	1019.18	73.92	644.63	927.96	74.76	139.96
4.34000	-2677.09	117.24	-9.09	-2700.72	110.98	20.73	-3121.18	7.73	1156.98	-3649.89	148.02	621.84	-2176.48	-13.89	6.14	-2138.37	-2.55	41.65	-1796.11	-1.03	90.23	-1789.28	-3.62	133.02	-2378.66	56.39	1311.66	0.00	0.00	0.00	-2306.66	-75.61	1686.95	-2276.97	34.64	1710.44	129.59	64.75	1757.63	-2617.82	305.47	1720.87	55.67	1019.32	73.91	644.46	927.88	74.69	142.02
4.35000	-2643.91	118.77	-3.44	-2683.30	113.57	24.61	-3120.57	7.73	1157.06	-3645.46	147.36	624.01	-2158.05	-13.36	10.23	-2225.79	-3.26	22.93	-1796.11	-1.03	90.23	-1789.28	-3.62	133.02	-2371.69	55.51	1311.32	0.00	0.00	0.00	-2297.82	-76.67	1687.50	-2293.03	34.62	1712.56	129.59	64.75	1757.63	-2610.14	304.97	1720.61	55.18	1019.55	73.58	645.03	928.03	74.73	142.35
4.36000	-2683.23	123.70	-8.93	-2686.39	116.31	26.74	-3119.93	7.74	1157.08	-3640.97	146.70	626.15	-2206.52	-14.15	0.37	-2206.24	-2.69	26.67	-1796.11	-1.03	90.23	-1789.28	-3.62	133.02	-2364.77	54.66	1311.01	0.00	0.00	0.00	-2286.57	-74.26	1688.40	-2287.90	33.68	1712.30	129.59	64.75	1757.63	-2602.45	304.45	1720.37	55.08	1019.39	73.72	644.72	928.04	74.67	139.02
4.37000	-2668.54	125.99	-5.37	-2666.70	119.67	32.49	-3119.28	7.78	1157.02	-3636.42	146.05	628.26	-2147.28	-13.28	12.44	-2210.03	-3.37	25.25	-1796.11	-1.03	90.23	-1789.28	-3.62	133.02	-2357.90	53.83	1310.72	0.00	0.00	0.00	-2285.24	-76.27	1688.15	-2272.01	33.16	1711.48	129.59	64.75	1757.63	-2594.76	303.93	1720.12	55.06	1019.05	73.74	644.52	928.26	74.65	141.51
4.38000	-2633.67	131.84	-0.83	-2663.47	123.97	32.70	-3118.61	7.82	1156.89	-3631.80	145.41	630.34	-2127.27	-13.77	17.34	-2220.23	-3.75	24.24	-1796.11	-1.03	90.23	-1789.28	-3.62	133.02	-2351.08	53.01	1310.46	0.00	0.00	0.00	-2284.95	-79.19	1687.77	-2253.71	33.81	1711.54	129.59	64.75	1757.63	-2587.06	303.39	1719.88	55.00	1019.49	73.60	644.69	928.38	74.69	139.66
4.39000	-2624.85	136.16	1.94	-2648.68	127.81	35.44	-3117.91	7.88	1156.70	-3627.12	144.77	632.38	-2154.24	-13.27	11.35	-2212.84	-2.35	24.41	-1796.11	-1.03	90.23	-1789.28	-3.62	133.02	-2344.31	52.22	1310.22	0.00	0.00	0.00	-2276.87	-79.50	1688.28	-2261.69	31.81	1713.43	129.59	64.75	1757.63	-2579.36	302.85	1719.65	54.49	1019.13	73.63	645.19	928.17	74.82	143.51
4.40000	-2617.57	140.26	0.55	-2636.25	131.32	36.44	-3117.18	7.96	1156.43	-3622.38	144.14	634.39	-2176.60	-14.13	5.03	-2194.24	-3.86	28.35	-1796.11	-1.03	90.23	-1789.28	-3.62	133.02	-2337.58	51.46	1310.01	0.00	0.00	0.00	-2269.42	-78.42	1688.93	-2254.15	33.38	1713.81	129.59	64.75	1757.63	-2571.66	302.29	1719.42	54.52	1019.23	73.72	645.07	928.37	74.62	143.86
4.41000	-2599.43	143.86	1.49	-2618.89	135.36	36.59	-3116.43	8.05	1156.09	-3617.56	143.51	636.37	-2187.20	-14.77	3.51	-2164.15	-2.38	35.37	-1796.11	-1.03	90.23	-1789.28	-3.62	133.02	-2330.90	50.71	1309.82	0.00	0.00	0.00	-2272.75	-79.19	1690.38	-2255.26	33.34	1714.55	129.59	64.75	1757.63	-2563.96	301.73	1719.19	55.33	1018.95	73.82	644.90	928.00	74.76	138.51
4.42000	-2578.16	148.40	1.79	-2588.46	139.25	38.18	-3115.64	8.16	1155.68	-3612.69	142.89	638.32	-2160.04	-13.60	9.79	-2147.62	-3.56	39.15	-1796.11	-1.03	90.23	-1789.28	-3.62	133.02	-2324.26	50.00	1309.66	0.00	0.00	0.00	-2272.98	-80.25	1691.19	-2253.16	33.11	1714.53	129.59	64.75	1757.63	-2556.25	301.15	1718.97	54.42	1019.08	73.71	644.58	927.77	74.73	138.48
4.43000	-2555.56	152.15	2.61	-2571.01	141.50	37.44	-3114.83	8.28	1155.20	-3607.74	142.28	640.23	-2169.90	-13.00	6.50	-2141.83	-2.14	41.20	-1796.11	-1.03	90.23	-1789.28	-3.62	133.02	-2317.67	49.30	1309.53	0.00	0.00	0.00	-2252.21	-80.15	1690.53	-2234.36	33.07	1713.45	129.59	64.75	1757.63	-2548.54	300.57	1718.75	55.50	1019.25	73.85	644.89	927.83	74.70	140.71
4.44000	-2519.56	155.29	5.22	-2537.72	144.61	37.95	-3113.99	8.41	1154.66	-3602.73	141.67	642.11	-2177.25	-14.13	5.80	-2165.65	-1.95	35.60	-1796.11	-1.03	90.23	-1789.28	-3.62	133.02	-2311.11	48.64	1309.42	0.00	0.00	0.00	-2258.43	-79.67	1691.08	-2252.11	33.54	1715.20	129.59	64.75	1757.63	-2540.82	299.97	1718.54	55.53	1019.46	73.73	645.68	928.01	74.82	140.83
4.45000	-2486.80	156.54	5.08	-2523.36	146.31	35.06	-3113.12	8.56	1154.04	-3597.65	141.07	643.96	-2166.40	-14.16	6.84	-2180.81	-2.63	32.61	-1796.11	-1.03	90.23	-1789.28	-3.62	133.02	-2304.60	48.00	1309.34	0.00	0.00	0.00	-2243.09	-78.20	1690.74	-2238.76	32.96	1715.98	129.59	64.75	1757.63	-2533.11	299.36	1718.33	55.18	1019.53	73.77	645.58	928.02	74.95	142.48
4.46000	-2476.11	159.30	2.38	-2494.56	147.73	33.76	-3112.21	8.72	1153.36	-3592.51	140.47	645.77	-2152.15	-13.32	10.35	-2210.65	-2.56	25.16	-1796.11	-1.03	90.23	-1789.28	-3.62	133.02	-2298.12	47.39	1309.29	0.00	0.00	0.00	-2245.39	-78.70	1691.05	-2223.18	32.80	1715.82	129.59	64.75	1757.63	-2525.39	298.75	1718.12	55.94	1019.52	73.94	644.83	927.89	74.85	143.17
4.47000	-2449.35	159.44	1.13	-2478.50	149.54	31.15	-3111.27	8.90	1152.60	-3587.30	139.88	647.55	-2150.85	-13.87	10.51	-2203.02	-2.79	26.91	-1796.11	-1.03	90.23	-1789.28	-3.62	133.02	-2291.68	46.80	1309.26	0.00	0.00	0.00	-2245.16	-79.68	1692.37	-2210.35	33.58	1715.59	129.59	64.75	1757.63	-2517.67	298.12	1717.92	55.65	1019.61	73.74	645.45	928.05	74.88	143.11
4.48000	-2421.79	159.29	1.09	-2454.73	150.24	29.58	-3110.29	9.09	1151.78	-3582.01	139.30	649.29	-2147.11	-13.14	11.03	-2217.79	-0.90	24.14	-1796.11	-1.03	90.23	-1789.28	-3.62	133.02	-2285.27	46.25	1309.26	0.00	0.00	0.00	-2223.37	-78.40	1694.10	-2221.26	35.24	1717.27	129.59	64.75	1757.63	-2509.94	297.49	1717.73	55.95	1019.31	73.98	644.80	928.19	74.56	138.31
4.49000	-2388.13	160.01	3.07	-2431.80	150.84	27.74	-3109.27	9.29	1150.89	-3576.66	138.72	651.00	-2202.20	-12.74	1.28	-2209.07	-1.84	27.14	-1796.11	-1.03	90.23	-1789.28	-3.62	133.02	-2278.89	45.73	1309.29	0.00	0.00	0.00	-2232.43	-79.50	1694.50	-2201.37	35.01	1716.94	129.59	64.75	1757.63	-2502.22	296.84	1717.54	55.26	1018.94	73.96	644.02	927.90	74.51	142.79
4.50000	-2369.07	159.01	1.71	-2394.93	150.40	28.67	-3108.22	9.51	1149.92	-3571.24	138.15	652.67	-2210.95	-12.55	-1.34	-2245.13	-2.08	19.19	-1796.11	-1.03	90.23	-1789.28	-3.62	133.02	-2272.54	45.24	1309.34	0.00	0.00	0.00	-2208.14	-79.01	1694.73	-2200.31	35.36	1717.77	129.59	64.75	1757.63	-2494.49	296.18	1717.35	55.05	1019.13	73.80	644.88	927.71	74.78	139.70
4.51000	-2340.83	159.57	3.26	-2376.19	149.89	26.95	-3107.12	9.74	1148.89	-3565.75	137.58	654.31	-2162.97	-12.96	9.15	-2210.35	-0.39	26.71	-1796.11	-1.03	90.23	-1789.28	-3.62	133.02	-2266.23	44.78	1309.42	0.00	0.00	0.00	-2224.38	-77.97	1696.69	-2198.94	36.22	1718.64	129.59	64.75	1757.63	-2486.76	295.52	1717.17	53.72	1019.68	73.43	645.48	928.14	74.80	142.16
4.52000	-2303.89	159.25	5.41	-2339.88	150.36	27.53	-3105.99	9.99	1147.80	-3560.19	137.03	655.91	-2189.10	-12.45	3.10	-2251.28	-1.89	18.27	-1796.11	-1.03	90.23	-1789.28	-3.62	133.02	-2259.94	44.35	1309.53	0.00	0.00	0.00	-2190.14	-76.83	1696.75	-2192.98	35.70	1719.86	129.59	64.75	1757.63	-2479.03	294.84	1717.00	54.59	1019.30	73.71	644.61	928.20	74.64	142.78
4.53000	-2275.60	158.83	6.37	-2316.00	150.05	26.11	-3104.81	10.25	1146.63	-3554.56	136.47	657.47	-2184.33	-9.41	3.46	-2203.06	-1.53	28.76	-1796.11	-1.03	90.23	-1789.28	-3.62	133.02	-2253.67	43.96	1309.66	0.00	0.00	0.00	-2197.27	-77.54	1696.98	-2189.13	37.48	1718.99	129.59	64.75	1757.63	-2471.30	294.15	1716.83	54.97	1019.24	73.80	644.23	927.98	74.69	138.96
4.54000	-2257.92	156.17	3.19	-2278.03	148.73	26.60	-3103.59	10.52	1145.40	-3548.86	135.93	659.00	-2185.03	-12.54	3.93	-2227.63	-0.25	24.27	-1796.11	-1.03	90.23	-1789.28	-3.62	133.02	-2247.43	43.60	1309.82	0.00	0.00	0.00	-2179.94	-76.29	1697.17	-2164.64	38.36	1717.96	129.59	64.75	1757.63	-2463.57	293.45	1716.66	54.80	1019.62	73.64	644.64	927.94	74.73	140.75
4.55000	-2223.81	155.26	4.10	-2248.58	148.33	26.10	-3102.32	10.81	1144.10	-3543.09	135.39	660.49	-2192.97	-10.30	4.50	-2228.73	-1.82	24.85	-1796.11	-1.03	90.23	-1789.28	-3.62	133.02	-2241.22	43.28	1310.01	0.00	0.00	0.00	-2189.39	-75.96	1698.54	-2156.97	38.32	1718.35	129.59	64.75	1757.63	-2455.83	292.74	1716.50	54.64	1019.87	73.54	644.52	928.20	74.55	140.41
4.56000	-2228.83	155.72	-2.12	-2218.88	147.95	26.42	-3101.01	11.11	1142.73	-3537.24	134.86	661.94	-2220.72	-10.54	-1.63	-2214.40	-0.93	27.23	-1796.11	-1.03	90.23	-1789.28	-3.62	133.02	-2235.02	43.00	1310.23	0.00	0.00	0.00	-2166.85	-75.10	1697.33	-2155.79	36.95	1719.20	129.59	64.75	1757.63	-2448.10	292.02	1716.34	55.04	1019.83	73.68	644.73	927.98	74.72	139.85
4.57000	-2149.27	154.11	9.04	-2192.40	149.21	25.82	-3099.65	11.42	1141.29	-3531.33	134.33	663.36	-2195.60	-11.23	3.07	-2183.52	-0.82	35.14	-1796.11	-1.03	90.23	-1789.28	-3.62	133.02	-2228.85	42.75	1310.47	0.00	0.00	0.00	-2184.43	-77.40	1699.13	-2147.50	38.28	1719.13	129.59	64.75	1757.63	-2440.36	291.29	1716.19	55.50	1019.18	73.82	644.43	928.15	74.64	140.00
4.58000	-2117.34	154.98	11.62	-2179.72	149.02	22.14	-3098.24	11.74	1139.79	-3525.34	133.81	664.73	-2216.68	-12.09	-1.26	-2226.11	-0.91	26.15	-1796.11	-1.03	90.23	-1789.28	-3.62	133.02	-2222.69	42.54	1310.75	0.00	0.00	0.00	-2174.43	-75.56	1699.05	-2147.87	38.89	1718.99	129.59	64.75	1757.63	-2432.63	290.55	1716.05	55.64	1019.36	73.79	644.92	928.31	74.66	140.38
4.59000	-2119.11	154.89	7.88	-2129.79	148.67	26.84	-3096.78	12.08	1138.21	-3519.27	133.30	666.07	-2235.71	-12.60	-4.14	-2186.70	0.85	35.73	-1796.11	-1.03	90.23	-1789.28	-3.62	133.02	-2216.55	42.36	1311.05	0.00	0.00	0.00	-2153.16	-74.36	1697.78	-2150.00	39.86	1718.96	129.59	64.75	1757.63	-2424.89	289.80	1715.91	55.38	1019.57	73.72	644.16	928.06	74.61	141.75
4.60000	-2079.93	157.28	9.67	-2099.32	149.89	27.94	-3095.27	12.43	1136.58	-3513.14	132.79	667.37	-2217.68	-11.70	-1.32	-2198.75	-1.89	30.74	-1796.11	-1.03	90.23	-1789.28	-3.62	133.02	-2210.43	42.23	1311.37	0.00	0.00	0.00	-2146.72	-74.01	1695.78	-2132.91	41.29	1718.12	129.59	64.75	1757.63	-2417.15	289.03	1715.77	55.43	1019.58	73.71	644.60	927.81	74.79	143.49
4.61000	-2081.05	156.78	9.17	-2071.70	151.15	30.38	-3093.71	12.79	1134.87	-3506.93	132.30	668.63	-2201.26	-13.48	1.86	-2231.50	-3.04	23.87	-1796.11	-1.03	90.23	-1789.28	-3.62	133.02	-2204.32	42.14	1311.73	0.00	0.00	0.00	-2136.19	-73.21	1695.49	-2137.06	40.88	1717.85	129.59	64.75	1757.63	-2409.41	288.26	1715.65	55.05	1019.45	73.65	644.92	928.19	74.62	144.12
4.62000	-2013.31	167.22	31.10	-2040.32	149.88	33.44	-3092.09	13.17	1133.10	-3500.64	131.80	669.86	-2219.36	-13.75	-1.89	-2250.12	-3.91	20.46	-1796.11	-1.03	90.23	-1789.28	-3.62	133.02	-2198.22	42.09	1312.12	0.00	0.00	0.00	-2132.62	-73.99	1696.29	-2128.54	40.44	1716.55	129.59	64.75	1757.63	-2401.67	287.47	1715.52	55.52	1019.31	73.82	644.52	928.06	74.60	141.58
4.63000	-1964.96	173.42	45.77	-2001.90	151.70	38.42	-3090.42	13.56	1131.26	-3494.28	131.32	671.04	-2213.86	-13.71	-1.39	-2258.05	-3.09	18.99	-1796.11	-1.03	90.23	-1789.28	-3.62	133.02	-2192.13	42.08	1312.53	0.00	0.00	0.00	-2136.37	-73.87	1694.87	-2115.33	41.75	1714.93	129.59	64.75	1757.63	-2393.94	286.68	1715.40	55.17	1019.58	73.69	645.00	927.76	74.82	141.27
4.64000	-1936.08	173.57	49.68	-1975.47	160.23	49.81	-3088.70	13.96	1129.35	-3487.85	130.84	672.18	-2226.12	-15.36	-4.08	-2281.47	-5.67	14.79	-1796.11	-1.03	90.23	-1789.28	-3.62	133.02	-2186.05	42.11	1312.97	0.00	0.00	0.00	-2146.31	-71.76	1696.08	-2115.18	42.07	1715.55	129.59	64.75	1757.63	-2386.20	285.87	1715.29	55.00	1019.51	73.54	645.18	928.13	74.83	143.22
4.65000	-1908.23	173.32	54.11	-1947.79	160.27	52.75	-3086.91	14.37	1127.38	-3481.33	130.37	673.28	-2241.23	-15.39	-6.69	-2229.74	-7.07	25.31	-1796.11	-1.03	90.23	-1789.28	-3.62	133.02	-2179.98	42.19	1313.44	0.00	0.00	0.00	-2119.38	-71.25	1694.21	-2098.56	42.69	1713.97	129.59	64.75	1757.63	-2378.46	285.05	1715.18	55.22	1019.20	73.78	644.55	928.17	74.71	140.16
4.66000	-1880.42	172.48	59.53	-1926.40	160.32	55.83	-3085.07	14.80	1125.35	-3474.75	129.91	674.35	-2208.14	-15.93	-0.51	-2279.01	-6.14	17.05	-1796.11	-1.03	90.23	-1789.28	-3.62	133.02	-2173.92	42.31	1313.94	0.00	0.00	0.00	-2113.13	-71.08	1693.10	-2092.79	43.02	1713.29	129.59	64.75	1757.63	-2370.73	284.22	1715.08	54.12	1019.34	73.60	644.65	928.20	74.70	138.84
4.67000	-1853.96	171.41	65.42	-1888.56	159.74	62.69	-3083.16	15.24	1123.24	-3468.08	129.45	675.37	-2205.10	-17.87	0.07	-2269.45	-7.18	17.12	-1796.11	-1.03	90.23	-1789.28	-3.62	133.02	-2167.86	42.48	1314.46	0.00	0.00	0.00	-2113.39	-71.48	1693.06	-2077.18	43.26	1711.29	129.59	64.75	1757.63	-2362.99	283.38	1714.99	55.51	1018.85	73.96	644.39	927.96	74.64	139.79
4.68000	-1830.46	172.50	71.12	-1871.98	163.30	69.70	-3081.20	15.69	1121.07	-3461.34	129.00	676.35	-2185.39	-16.04	3.66	-2220.63	-6.71	25.14	-1796.11	-1.03	90.23	-1789.28	-3.62	133.02	-2161.80	42.69	1315.02	0.00	0.00	0.00	-2100.76	-69.94	1690.65	-2083.12	44.66	1710.51	129.59	64.75	1757.63	-2355.25	282.53	1714.90	54.71	1019.43	73.58	643.54	928.36	74.41	139.74
4.69000	-1807.90	173.34	77.50	-1850.43	165.46	74.33	-3079.17	16.15	1118.84	-3454.52	128.56	677.29	-2231.89	-15.86	-5.25	-2213.24	-6.25	26.53	-1796.11	-1.03	90.23	-1789.28	-3.62	133.02	-2155.74	42.95	1315.60	0.00	0.00	0.00	-2094.21	-69.25	1689.93	-2072.08	45.01	1710.40	129.59	64.75	1757.63	-2347.52	281.67	1714.81	54.85	1019.43	73.60	644.44	928.11	74.62	141.18
4.70000	-1787.19	174.44	84.30	-1828.97	166.08	80.24	-3077.08	16.62	1116.54	-3447.63	128.13	678.18	-2243.93	-18.00	-6.96	-2220.75	-8.13	24.49	-1796.11	-1.03	90.23	-1789.28	-3.62	133.02	-2149.68	43.26	1316.22	0.00	0.00	0.00	-2093.43	-70.37	1689.62	-2065.04	45.38	1708.73	129.59	64.75	1757.63	-2339.79	280.79	1714.73	54.53	1019.50	73.49	644.84	927.87	74.78	142.43
4.71000	-1767.85	175.12	91.43	-1808.61	166.10	86.77	-3074.92	17.11	1114.17	-3440.65	127.70	679.04	-2224.84	-17.72	-4.36	-2220.75	-7.36	24.67	-1796.11	-1.03	90.23	-1789.28	-3.62	133.02	-2143.62	43.62	1316.86	0.00	0.00	0.00	-2082.08	-69.13	1688.93	-2060.57	45.92	1707.58	129.59	64.75	1757.63	-2332.06	279.91	1714.66	54.58	1019.51	73.58	645.84	927.81	75.05	140.64
4.72000	-1750.72	176.26	98.81	-1790.19	166.22	93.38	-3072.70	17.61	1111.74	-3433.60	127.28	679.85	-2236.37	-17.93	-5.42	-2234.63	-6.82	22.84	-1796.11	-1.03	90.23	-1789.28	-3.62	133.02	-2137.56	44.03	1317.53	0.00	0.00	0.00	-2086.88	-69.00	1687.74	-2045.95	46.52	1706.72	129.59	64.75	1757.63	-2324.32	279.01	1714.60	55.02	1019.28	73.80	644.91	927.90	74.76	140.73
4.73000	-1735.80	178.07	105.26	-1774.58	167.04	99.35	-3070.40	18.11	1109.25	-3426.46	126.87	680.62	-2247.29	-18.54	-9.03	-2219.53	-7.29	25.06	-1796.11	-1.03	90.23	-1789.28	-3.62	133.02	-2131.49	44.48	1318.23	0.00	0.00	0.00	-2061.12	-66.00	1686.94	-2055.65	48.35	1706.26	129.59	64.75	1757.63	-2316.60	278.10	1714.53	55.55	1019.24	73.89	644.97	928.00	74.81	141.63
4.74000	-1719.99	176.52	112.56	-1760.72	167.59	104.71	-3068.04	18.63	1106.69	-3419.25	126.47	681.35	-2238.84	-19.72	-5.62	-2205.64	-7.88	26.76	-1796.11	-1.03	90.23	-1789.28	-3.62	133.02	-2125.41	44.99	1318.96	0.00	0.00	0.00	-2056.35	-65.23	1685.75	-2044.77	48.83	1705.15	129.59	64.75	1757.63	-2308.87	277.18	1714.48	54.27	1019.82	73.45	644.81	927.94	74.72	144.36
4.75000	-1711.00	180.37	115.69	-1749.38	168.48	108.55	-3065.61	19.17	1104.06	-3411.96	126.07	682.03	-2189.46	-17.90	1.32	-2218.03	-6.55	24.11	-1796.11	-1.03	90.23	-1789.28	-3.62	133.02	-2119.33	45.55	1319.72	0.00	0.00	0.00	-2053.04	-64.27	1686.01	-2032.03	50.59	1703.81	129.59	64.75	1757.63	-2301.14	276.25	1714.43	55.14	1019.30	73.76	644.52	928.07	74.66	142.24
4.76000	-1699.32	178.15	120.35	-1738.32	167.20	112.22	-3063.11	19.71	1101.37	-3404.59	125.69	682.67	-2208.24	-18.29	-1.29	-2222.30	-6.93	23.81	-1796.11	-1.03	90.23	-1789.28	-3.62	133.02	-2113.23	46.17	1320.51	0.00	0.00	0.00	-2039.33	30.39	1700.93	-2031.53	51.19	1703.22	129.59	64.75	1757.63	-2293.42	275.30	1714.39	53.99	1019.30	73.54	644.61	927.99	74.65	140.25
4.77000	-1689.21	176.47	122.46	-1730.13	166.64	113.43	-3060.53	20.26	1098.62	-3397.13	125.31	683.26	-2185.68	-16.01	1.49	-2202.37	-8.18	28.64	-1796.11	-1.03	90.23	-1789.28	-3.62	133.02	-2107.13	46.83	1321.33	0.00	0.00	0.00	-2044.72	-42.67	1687.15	-2029.94	52.16	1702.56	129.59	64.75	1757.63	-2285.70	274.35	1714.35	53.87	1019.54	73.53	644.36	927.70	74.73	142.28
4.78000	-1683.13	175.36	122.24	-1724.02	166.15	112.81	-3057.88	20.83	1095.80	-3389.60	124.94	683.82	-2180.30	-17.55	3.42	-2205.18	-4.40	26.97	-1796.11	-1.03	90.23	-1789.28	-3.62	133.02	-2101.01	47.55	1322.18	0.00	0.00	0.00	-2022.33	-61.00	1683.24	-2019.02	54.66	1700.92	129.59	64.75	1757.63	-2277.98	273.38	1714.32	54.81	1019.56	73.60	643.93	928.25	74.46	140.05
4.79000	-1677.17	172.26	121.05	-1718.28	164.04	111.12	-3055.16	21.40	1092.92	-3381.98	124.57	684.32	-2217.17	-17.62	-3.37	-2197.85	-6.40	28.83	-1796.11	-1.03	90.23	-1789.28	-3.62	133.02	-2094.88	48.33	1323.06	0.00	0.00	0.00	-2025.00	-60.25	1681.82	-2000.18	55.13	1700.12	129.59	64.75	1757.63	-2270.26	272.40	1714.30	54.65	1019.36	73.57	644.10	928.26	74.49	140.88
4.80000	-1673.94	170.87	117.39	-1713.87	160.79	108.53	-3052.35	21.99	1089.97	-3374.28	124.22	684.79	-2203.77	-17.90	0.07	-2220.48	-7.56	24.52	-1796.11	-1.03	90.23	-1789.28	-3.62	133.02	-2088.73	49.16	1323.97	0.00	0.00	0.00	-2021.03	-59.07	1681.27	-1991.87	56.49	1698.98	129.59	64.75	1757.63	-2262.55	271.41	1714.28	55.38	1019.46	73.73	644.79	928.34	74.69	139.28
4.81000	-1670.73	167.22	112.66	-1711.08	157.89	104.31	-3049.47	22.59	1086.96	-3366.50	123.87	685.20	-2190.70	-17.96	1.03	-2216.76	-6.89	25.38	-1796.11	-1.03	90.23	-1789.28	-3.62	133.02	-2082.56	50.05	1324.91	0.00	0.00	0.00	-2007.11	-57.96	1681.50	-2012.01	58.21	1699.85	129.59	64.75	1757.63	-2254.84	270.41	1714.27	54.51	1019.57	73.57	644.61	928.26	74.52	143.48
4.82000	-1670.10	164.62	107.04	-1710.14	155.32	98.73	-3046.52	23.20	1083.89	-3358.63	123.53	685.57	-2193.54	-16.99	-0.27	-2203.38	-6.41	27.36	-1796.11	-1.03	90.23	-1789.28	-3.62	133.02	-2076.38	51.00	1325.88	0.00	0.00	0.00	-2013.38	-57.27	1680.74	-1986.62	58.92	1698.11	129.59	64.75	1757.63	-2247.13	269.39	1714.27	55.52	1019.29	73.80	644.13	928.66	74.31	142.18
4.83000	-1665.42	157.91	102.35	-1708.66	151.73	93.19	-3043.48	23.81	1080.75	-3350.68	123.20	685.90	-2184.81	-16.82	2.04	-2194.37	-6.78	29.67	-1796.11	-1.03	90.23	-1789.28	-3.62	133.02	-2070.17	52.01	1326.88	0.00	0.00	0.00	-2000.00	-55.30	1680.59	-1954.60	60.85	1695.86	129.59	64.75	1757.63	-2239.43	268.37	1714.27	55.10	1019.54	73.61	644.19	928.13	74.54	142.78
4.84000	-1666.92	158.64	94.72	-1707.73	149.95	87.42	-3040.35	24.44	1077.55	-3342.65	122.87	686.18	-2210.91	-18.09	-3.20	-2206.44	-5.53	27.25	-1796.11	-1.03	90.23	-1789.28	-3.62	133.02	-2063.94	53.07	1327.91	0.00	0.00	0.00	-1982.14	-54.03	1680.59	-1964.86	61.51	1697.27	129.59	64.75	1757.63	-2231.73	267.33	1714.28	55.08	1019.32	73.83	644.34	928.43	74.44	145.37
4.85000	-1663.49	155.50	89.64	-1703.96	147.17	83.26	-3037.15	25.08	1074.28	-3334.53	122.56	686.41	-2183.31	-16.41	2.53	-2208.06	-7.81	28.43	-1796.11	-1.03	90.23	-1789.28	-3.62	133.02	-2057.69	54.20	1328.97	0.00	0.00	0.00	-1995.98	-52.91	1680.40	-1980.48	62.66	1698.33	129.59	64.75	1757.63	-2224.03	266.28	1714.29	54.57	1019.44	73.63	644.25	928.36	74.41	142.64
4.86000	-1659.56	154.83	82.62	-1701.95	148.34	77.80	-3033.86	25.73	1070.96	-3326.33	122.25	686.60	-2224.24	-17.96	-5.05	-2194.70	-6.50	30.90	-1796.11	-1.03	90.23	-1789.28	-3.62	133.02	-2051.41	55.39	1330.06	0.00	0.00	0.00	-1991.64	-50.79	1680.83	-1950.93	65.71	1696.90	129.59	64.75	1757.63	-2216.33	265.21	1714.31	55.22	1019.28	73.83	644.85	928.09	74.78	142.78
4.87000	-1655.02	153.90	76.42	-1698.51	147.94	72.94	-3030.49	26.39	1067.57	-3318.04	121.95	686.74	-2217.67	-18.37	-3.06	-2189.17	-7.21	31.82	-1796.11	-1.03	90.23	-1789.28	-3.62	133.02	-2045.11	56.64	1331.18	0.00	0.00	0.00	-1981.91	-49.35	1679.64	-1966.86	66.70	1697.11	129.59	64.75	1757.63	-2208.64	264.14	1714.34	55.53	1019.34	73.79	644.63	928.11	74.64	140.71
4.88000	-1653.25	154.92	69.09	-1694.80	146.71	67.52	-3027.02	27.06	1064.12	-3309.67	121.66	686.83	-2184.22	-18.63	3.53	-2178.16	-6.75	33.38	-1796.11	-1.03	90.23	-1789.28	-3.62	133.02	-2038.77	57.95	1332.33	0.00	0.00	0.00	-1971.92	-47.82	1679.88	-1955.11	68.20	1697.57	129.59	64.75	1757.63	-2200.95	263.05	1714.38	55.98	1019.46	73.76	644.92	928.19	74.72	137.96
4.89000	-1651.43	155.04	62.75	-1692.61	146.83	62.12	-3023.47	27.74	1060.60	-3301.21	121.38	686.87	-2191.80	-18.82	0.07	-2180.17	-6.17	35.16	-1796.11	-1.03	90.23	-1789.28	-3.62	133.02	-2032.41	59.33	1333.52	0.00	0.00	0.00	-1953.33	-45.13	1680.88	-1931.12	71.36	1696.58	129.59	64.75	1757.63	-2193.27	261.95	1714.42	54.61	1019.17	73.65	645.14	928.18	74.94	140.31
4.90000	-1646.79	153.21	58.90	-1690.53	147.04	58.29	-3019.84	28.43	1057.02	-3292.66	121.11	686.87	-2200.26	-18.69	-0.06	-2211.14	-6.96	28.48	-1796.11	-1.03	90.23	-1789.28	-3.62	133.02	-2026.01	60.77	1334.73	0.00	0.00	0.00	-1962.37	-44.66	1681.45	-1911.53	72.59	1696.78	129.59	64.75	1757.63	-2185.59	260.84	1714.47	55.15	1019.59	73.67	644.99	928.21	74.79	138.62
4.91000	-1645.38	153.76	54.73	-1689.17	145.11	51.38	-3016.11	29.14	1053.39	-3284.03	120.85	686.82	-2203.92	-17.98	-2.10	-2187.03	-6.61	33.96	-1796.11	-1.03	90.23	-1789.28	-3.62	133.02	-2019.59	62.27	1335.98	0.00	0.00	0.00	-1941.18	-42.13	1681.43	-1904.23	72.48	1695.54	129.59	64.75	1757.63	-2177.92	259.71	1714.52	55.43	1019.29	73.85	644.76	928.05	74.78	140.15
4.92000	-1646.50	157.02	49.34	-1691.68	145.34	47.61	-3012.28	29.84	1049.68	-3275.31	120.59	686.72	-2209.88	-18.03	-2.62	-2218.94	-7.33	29.13	-1796.11	-1.03	90.23	-1789.28	-3.62	133.02	-2013.12	63.84	1337.26	0.00	0.00	0.00	-1927.82	-39.67	1682.59	-1906.93	74.70	1698.93	129.59	64.75	1757.63	-2170.25	258.58	1714.59	56.32	1019.27	74.01	644.08	927.80	74.62	141.90
4.93000	-1647.29	158.38	45.41	-1691.35	145.99	44.54	-3008.37	30.56	1045.92	-3266.50	120.34	686.57	-2188.10	-17.64	2.09	-2179.01	-6.01	35.73	-1796.11	-1.03	90.23	-1789.28	-3.62	133.02	-2006.62	65.48	1338.57	0.00	0.00	0.00	-1946.10	-38.73	1685.09	-1898.09	80.56	1706.56	129.59	64.75	1757.63	-2162.58	257.43	1714.66	55.07	1019.39	73.58	644.53	927.76	74.74	140.06
4.94000	-1646.03	157.42	42.67	-1686.71	145.53	42.93	-3004.36	31.29	1042.10	-3257.60	120.11	686.37	-2205.52	-17.63	-0.88	-2182.59	-7.15	36.73	-1796.11	-1.03	90.23	-1789.28	-3.62	133.02	-2000.08	67.19	1339.91	0.00	0.00	0.00	-1940.23	-37.24	1686.91	-1892.67	83.81	1709.28	129.59	64.75	1757.63	-2154.92	256.27	1714.73	55.20	1019.33	73.69	645.19	927.88	74.84	142.07
4.95000	-1643.23	154.58	41.84	-1680.02	144.74	43.23	-3000.25	32.03	1038.21	-3248.62	119.88	686.12	-2210.80	-18.92	-2.11	-2154.71	-5.70	44.05	-1796.11	-1.03	90.23	-1789.28	-3.62	133.02	-1993.51	68.96	1341.28	0.00	0.00	0.00	-1933.60	-35.34	1688.82	-1890.30	85.60	1710.65	129.59	64.75	1757.63	-2147.26	255.09	1714.82	54.99	1019.45	73.72	645.05	928.09	74.69	142.68
4.96000	-1644.02	156.92	39.20	-1671.63	145.76	43.77	-2996.05	32.78	1034.26	-3239.54	119.66	685.82	-2204.68	-19.27	-0.48	-2141.97	-7.57	47.28	-1796.11	-1.03	90.23	-1789.28	-3.62	133.02	-1986.89	70.81	1342.68	0.00	0.00	0.00	-1930.08	-33.64	1690.51	-1885.41	87.92	1711.97	129.59	64.75	1757.63	-2139.61	253.91	1714.91	55.57	1019.22	73.93	644.93	928.28	74.73	140.12
4.97000	-1642.93	155.69	38.66	-1668.85	145.08	43.77	-2991.75	33.54	1030.25	-3230.38	119.45	685.47	-2213.85	-17.74	-2.71	-2178.91	-7.90	39.66	-1796.11	-1.03	90.23	-1789.28	-3.62	133.02	-1980.23	72.72	1344.12	0.00	0.00	0.00	-1927.00	-32.39	1691.81	-1876.75	89.55	1713.24	129.59	64.75	1757.63	-2131.96	252.71	1715.01	56.14	1019.48	73.86	645.10	928.11	74.74	143.63
4.98000	-1643.78	157.09	37.00	-1663.82	145.01	44.58	-2987.35	34.30	1026.18	-3221.12	119.25	685.07	-2212.53	-18.15	-1.44	-2171.23	-7.68	43.83	-1796.11	-1.03	90.23	-1789.28	-3.62	133.02	-1976.41	74.99	1345.41	0.00	0.00	0.00	-1924.03	-31.43	1692.86	-1867.94	91.36	1715.19	129.59	64.75	1757.63	-2124.32	251.49	1715.11	55.64	1019.43	73.78	644.94	927.94	74.70	141.73
4.99000	-1642.83	156.25	36.81	-1656.28	144.69	45.86	-2982.85	35.08	1022.05	-3211.78	119.05	684.62	-2199.17	-19.11	1.96	-2157.47	-6.91	47.89	-1796.11	-1.03	90.23	-1789.28	-3.62	133.02	-1968.47	76.77	1346.68	0.00	0.00	0.00	-1920.84	-30.60	1693.77	-1860.36	91.79	1716.58	129.59	64.75	1757.63	-2116.69	250.27	1715.23	55.27	1019.43	73.81	644.55	927.98	74.83	139.94
5.00000	-1643.58	157.01	35.93	-1641.31	144.66	48.87	-2978.25	35.86	1017.86	-3202.34	118.87	684.12	-2223.73	-18.23	-4.93	-2146.37	-6.47	50.11	-1796.11	-1.03	90.23	-1789.28	-3.62	133.02	-1968.89	78.28	1348.18	0.00	0.00	0.00	-1917.10	-29.74	1694.66	-1851.31	90.07	1711.39	129.59	64.75	1757.63	-2109.06	249.03	1715.35	54.92	1019.46	73.59	645.27	928.03	74.87	137.11
5.01000	-1645.38	159.35	34.06	-1674.79	144.18	40.60	-2973.54	36.65	1013.61	-3192.82	118.70	683.56	-2187.61	-18.73	3.29	-2170.63	-7.49	44.29	-1796.11	-1.03	90.23	-1789.28	-3.62	133.02	-1951.30	79.42	1348.72	0.00	0.00	0.00	-1912.47	-28.71	1695.66	-1852.97	89.82	1710.58	129.59	64.75	1757.63	-2101.43	247.78	1715.47	54.26	1019.75	73.32	645.21	928.01	74.86	142.12
5.02000	-1641.81	155.30	35.95	-1687.05	144.30	37.18	-2968.73	37.46	1009.29	-3183.20	118.53	682.96	-2193.81	-18.61	2.43	-2154.25	-6.60	49.28	-1796.11	-1.03	90.23	-1789.28	-3.62	133.02	-1948.34	81.02	1350.42	0.00	0.00	0.00	-1906.61	-27.33	1696.89	-1849.95	92.28	1712.81	129.59	64.75	1757.63	-2093.81	246.52	1715.61	54.01	1019.45	73.39	644.62	928.09	74.61	142.71
5.03000	-1642.18	155.71	35.80	-1688.05	143.91	36.79	-2963.81	38.27	1004.92	-3173.49	118.38	682.30	-2214.03	-19.80	-1.41	-2204.07	-6.96	38.01	-1796.11	-1.03	90.23	-1789.28	-3.62	133.02	-1944.80	82.87	1351.34	0.00	0.00	0.00	-1899.21	-25.45	1698.46	-1826.61	95.43	1713.83	129.59	64.75	1757.63	-2086.20	245.24	1715.75	54.24	1019.41	73.51	644.96	928.29	74.67	142.88
5.04000	-1642.78	156.18	35.23	-1685.70	144.54	37.03	-2958.79	39.08	1000.49	-3163.68	118.23	681.59	-2196.19	-18.72	-0.42	-2172.56	-6.54	42.52	-1796.11	-1.03	90.23	-1789.28	-3.62	133.02	-1937.91	84.63	1352.53	0.00	0.00	0.00	-1889.91	-22.92	1700.51	-1828.99	96.97	1714.99	129.59	64.75	1757.63	-2078.60	243.95	1715.90	54.91	1019.82	73.59	645.52	928.14	74.76	140.15
5.05000	-1642.24	155.97	35.21	-1687.81	143.50	36.68	-2953.65	39.91	995.99	-3153.79	118.09	680.83	-2203.47	-18.98	-2.15	-2207.86	-6.79	32.10	-1796.11	-1.03	90.23	-1789.28	-3.62	133.02	-1931.95	85.93	1353.33	0.00	0.00	0.00	-1878.40	-19.57	1703.15	-1821.59	99.75	1716.37	129.59	64.75	1757.63	-2071.00	242.65	1716.06	53.52	1019.71	73.27	644.58	928.10	74.58	137.65
5.06000	-1644.59	158.37	33.96	-1693.18	143.93	35.69	-2948.41	40.75	991.44	-3143.80	117.97	680.02	-2205.72	-18.85	-3.86	-2233.98	-7.24	22.81	-1796.11	-1.03	90.23	-1789.28	-3.62	133.02	-1924.43	87.52	1354.25	0.00	0.00	0.00	-1864.33	-15.26	1706.50	-1816.28	101.01	1716.85	129.59	64.75	1757.63	-2063.40	241.33	1716.22	53.86	1019.54	73.27	644.68	927.95	74.89	140.13
5.07000	-1643.65	157.68	34.27	-1695.75	144.51	35.20	-2943.06	41.59	986.83	-3133.71	117.85	679.15	-2205.96	-19.40	-6.12	-2236.57	-7.66	18.58	-1796.11	-1.03	90.23	-1789.28	-3.62	133.02	-1915.61	93.29	1362.92	0.00	0.00	0.00	-1847.37	-9.81	1710.69	-1813.60	101.95	1717.25	129.59	64.75	1757.63	-2055.82	240.00	1716.40	54.92	1019.42	73.64	645.32	927.89	74.92	140.92
5.08000	-1642.35	156.04	34.93	-1699.19	146.71	33.68	-2937.59	42.44	982.15	-3123.53	117.74	678.23	-2185.23	-20.07	-3.54	-2199.93	-7.44	23.20	-1796.11	-1.03	90.23	-1789.28	-3.62	133.02	-1907.00	95.26	1364.78	0.00	0.00	0.00	-1827.20	-3.08	1715.83	-1816.23	104.06	1718.64	129.59	64.75	1757.63	-2048.24	238.66	1716.58	54.60	1019.45	73.68	644.79	927.64	74.83	140.30
5.09000	-1642.85	157.12	34.39	-1702.76	145.90	33.12	-2932.01	43.30	977.42	-3113.26	117.64	677.25	-2182.54	-20.31	-5.31	-2196.45	-8.40	21.53	-1796.11	-1.03	90.23	-1789.28	-3.62	133.02	-1901.71	96.19	1365.06	0.00	0.00	0.00	-1808.47	3.48	1721.28	-1809.02	105.67	1719.43	129.59	64.75	1757.63	-2040.66	237.31	1716.77	55.75	1019.65	73.70	644.97	927.71	74.91	143.37
5.10000	-1644.46	158.82	33.31	-1703.34	145.97	33.28	-2926.32	44.17	972.63	-3102.89	117.56	676.22	-2168.53	-20.12	-5.09	-2192.63	-10.40	19.95	-1796.11	-1.03	90.23	-1789.28	-3.62	133.02	-1895.54	97.53	1365.39	0.00	0.00	0.00	-1802.17	5.20	1721.71	-1781.23	107.64	1718.95	129.59	64.75	1757.63	-2033.10	235.94	1716.96	54.61	1019.14	73.73	644.98	928.06	74.72	141.18
5.11000	-1643.49	158.05	33.03	-1702.92	145.43	33.08	-2920.50	45.05	967.78	-3092.43	117.48	675.13	-2163.85	-22.42	-6.91	-2168.00	-11.08	22.97	-1796.11	-1.03	90.23	-1789.28	-3.62	133.02	-1892.67	98.95	1365.48	0.00	0.00	0.00	-1795.06	7.24	1722.66	-1770.88	108.54	1719.37	129.59	64.75	1757.63	-2025.54	234.56	1717.17	54.95	1019.16	73.66	644.92	927.82	74.87	141.52
5.12000	-1642.94	157.53	33.26	-1708.76	146.09	31.86	-2914.58	45.93	962.87	-3081.87	117.41	673.99	-2156.05	-21.94	-6.33	-2171.98	-11.29	22.79	-1796.11	-1.03	90.23	-1789.28	-3.62	133.02	-1885.25	100.09	1365.77	0.00	0.00	0.00	-1790.30	7.87	1722.06	-1776.29	109.70	1720.00	129.59	64.75	1757.63	-2017.99	233.16	1717.38	55.31	1019.71	73.55	644.96	927.62	74.91	141.91
5.13000	-1643.43	158.42	32.46	-1702.05	145.89	33.17	-2908.53	46.82	957.90	-3071.21	117.35	672.80	-2150.22	-23.09	-3.90	-2163.17	-11.80	27.27	-1796.11	-1.03	90.23	-1789.28	-3.62	133.02	-1880.36	100.51	1365.96	0.00	0.00	0.00	-1782.71	9.54	1722.12	-1782.52	112.01	1720.69	129.59	64.75	1757.63	-2010.44	231.75	1717.60	54.78	1019.22	73.64	644.81	928.03	74.71	140.64
5.14000	-1642.15	156.54	33.22	-1707.28	146.57	31.90	-2902.36	47.72	952.88	-3060.46	117.30	671.55	-2136.08	-22.17	1.72	-2142.87	-11.44	33.67	-1796.11	-1.03	90.23	-1789.28	-3.62	133.02	-1874.03	101.53	1366.27	0.00	0.00	0.00	-1775.94	10.54	1722.08	-1770.36	113.98	1719.94	129.59	64.75	1757.63	-2002.91	230.33	1717.83	54.34	1019.13	73.59	644.39	928.23	74.58	142.30
5.15000	-1642.32	157.04	32.77	-1700.50	146.81	33.16	-2896.07	48.63	947.79	-3049.61	117.26	670.24	-2112.90	-21.04	6.40	-2114.35	-10.20	40.52	-1796.11	-1.03	90.23	-1789.28	-3.62	133.02	-1869.08	102.19	1366.38	0.00	0.00	0.00	-1769.80	11.92	1722.00	-1752.31	115.02	1718.76	129.59	64.75	1757.63	-1995.38	228.89	1718.06	54.75	1019.59	73.55	644.68	928.08	74.72	142.37
5.16000	-1642.13	157.10	32.62	-1698.21	146.28	33.52	-2889.66	49.54	942.65	-3038.66	117.24	668.88	-2084.53	-20.40	12.04	-2101.13	-9.74	43.81	-1796.11	-1.03	90.23	-1789.28	-3.62	133.02	-1861.78	102.96	1366.80	0.00	0.00	0.00	-1763.13	13.33	1722.19	-1741.63	115.57	1718.00	129.59	64.75	1757.63	-1987.86	227.44	1718.31	55.01	1019.48	73.60	644.94	928.29	74.66	138.95
5.17000	-1642.47	157.04	32.13	-1696.40	146.17	33.63	-2883.13	50.46	937.45	-3027.61	117.22	667.46	-2067.83	-18.58	14.60	-2088.13	-8.92	45.77	-1796.11	-1.03	90.23	-1789.28	-3.62	133.02	-1857.29	104.19	1367.33	0.00	0.00	0.00	-1758.10	13.82	1721.42	-1745.26	116.01	1718.24	129.59	64.75	1757.63	-1980.35	225.98	1718.56	54.67	1019.53	73.62	645.30	928.58	74.56	140.66
5.18000	-1643.84	158.88	30.89	-1694.69	146.05	33.41	-2876.47	51.39	932.19	-3016.47	117.21	665.98	-2067.31	-17.87	13.19	-2060.88	-7.11	49.69	-1796.11	-1.03	90.23	-1789.28	-3.62	133.02	-1852.47	104.64	1367.71	0.00	0.00	0.00	-1750.49	14.60	1720.97	-1759.50	117.25	1718.91	129.59	64.75	1757.63	-1972.85	224.50	1718.82	55.06	1019.72	73.66	645.25	928.46	74.62	141.99
5.19000	-1642.74	157.70	30.88	-1696.52	146.28	33.13	-2869.68	52.33	926.87	-3005.22	117.21	664.45	-2028.73	-16.24	18.22	-2036.10	-5.34	52.00	-1796.11	-1.03	90.23	-1789.28	-3.62	133.02	-1845.41	105.26	1368.21	0.00	0.00	0.00	-1753.26	13.14	1717.73	-1739.97	118.33	1718.46	129.59	64.75	1757.63	-1965.35	223.01	1719.09	54.93	1019.59	73.66	644.74	928.24	74.58	142.45
5.20000	-1643.94	159.06	29.86	-1690.52	146.27	33.68	-2862.77	53.27	921.50	-2993.88	117.22	662.86	-2014.99	-14.54	17.63	-2022.58	-4.16	51.61	-1796.11	-1.03	90.23	-1789.28	-3.62	133.02	-1838.71	106.49	1368.51	0.00	0.00	0.00	-1744.79	13.95	1716.65	-1741.45	118.35	1718.42	129.59	64.75	1757.63	-1957.86	221.51	1719.37	55.57	1019.23	73.83	644.61	928.13	74.57	140.42
5.21000	-1652.22	154.64	22.08	-1686.30	145.91	34.20	-2855.73	54.22	916.06	-2982.43	117.25	661.21	-2004.45	-13.81	16.33	-2000.81	-3.89	51.17	-1796.11	-1.03	90.23	-1789.28	-3.62	133.02	-1834.53	107.32	1368.92	0.00	0.00	0.00	-1737.44	14.25	1715.57	-1741.07	118.60	1717.99	129.59	64.75	1757.63	-1950.39	219.99	1719.66	55.77	1019.02	73.95	644.67	928.01	74.73	140.92
5.22000	-1654.75	153.85	21.03	-1687.33	145.34	33.70	-2848.56	55.17	910.57	-2970.89	117.28	659.50	-1968.74	-13.03	18.94	-1974.58	-2.91	51.98	-1796.11	-1.03	90.23	-1789.28	-3.62	133.02	-1828.09	108.11	1369.38	0.00	0.00	0.00	-1730.06	14.83	1715.73	-1736.24	119.47	1717.45	129.59	64.75	1757.63	-1942.92	218.46	1719.95	53.86	1019.58	73.45	644.49	928.09	74.57	141.85
5.23000	-1662.88	155.85	18.94	-1689.87	146.37	32.77	-2841.25	56.14	905.03	-2959.24	117.33	657.74	-1951.70	-12.00	18.07	-1952.86	-2.84	51.46	-1796.11	-1.03	90.23	-1789.28	-3.62	133.02	-1821.91	108.52	1369.74	0.00	0.00	0.00	-1726.37	15.17	1715.63	-1716.13	121.28	1716.71	129.59	64.75	1757.63	-1935.46	216.91	1720.26	53.83	1019.71	73.30	644.71	928.11	74.66	139.35
5.24000	-1642.84	155.23	23.23	-1687.09	146.79	33.43	-2833.82	57.11	899.42	-2947.50	117.38	655.92	-1909.39	-11.26	20.92	-1940.58	-3.00	47.60	-1796.11	-1.03	90.23	-1789.28	-3.62	133.02	-1817.59	109.66	1370.08	0.00	0.00	0.00	-1719.45	15.78	1715.35	-1722.03	121.30	1717.20	129.59	64.75	1757.63	-1928.01	215.35	1720.57	56.00	1019.50	73.84	645.08	928.22	74.75	140.72
5.25000	-1652.40	155.55	20.76	-1684.05	146.09	34.42	-2826.24	58.08	893.76	-2935.65	117.45	654.03	-1897.17	-13.24	18.53	-1918.83	-2.98	46.26	-1796.11	-1.03	90.23	-1789.28	-3.62	133.02	-1811.73	110.57	1370.33	0.00	0.00	0.00	-1719.51	16.11	1715.26	-1714.15	122.87	1717.43	129.59	64.75	1757.63	-1920.56	213.78	1720.89	56.12	1019.42	74.01	644.12	928.10	74.52	141.93
5.26000	-1657.77	155.23	20.42	-1679.81	146.53	35.17	-2818.54	59.06	888.04	-2923.70	117.52	652.09	-1880.07	-12.68	15.79	-1888.17	-3.82	46.10	-1796.11	-1.03	90.23	-1789.28	-3.62	133.02	-1804.36	111.28	1370.50	0.00	0.00	0.00	-1716.11	16.63	1715.22	-1711.49	122.92	1718.07	129.59	64.75	1757.63	-1913.13	212.19	1721.22	54.59	1019.15	73.67	644.46	928.00	74.59	141.36
5.27000	-1646.14	154.87	22.59	-1692.95	146.38	32.30	-2810.70	60.05	882.27	-2911.64	117.61	650.09	-1844.46	-9.30	29.71	-1860.30	-4.95	44.89	-1796.11	-1.03	90.23	-1789.28	-3.62	133.02	-1800.88	111.34	1370.67	0.00	0.00	0.00	-1708.12	17.08	1715.21	-1706.35	122.81	1718.38	129.59	64.75	1757.63	-1905.71	210.59	1721.56	56.00	1019.37	73.89	644.97	927.88	74.78	143.02
5.28000	-1657.88	155.09	20.35	-1682.58	146.03	34.59	-2802.72	61.05	876.44	-2899.49	117.71	648.03	-1814.79	-10.82	29.96	-1844.20	-3.35	55.00	-1796.11	-1.03	90.23	-1789.28	-3.62	133.02	-1795.99	111.81	1370.78	0.00	0.00	0.00	-1698.93	17.49	1715.06	-1700.99	123.98	1718.19	129.59	64.75	1757.63	-1898.30	208.97	1721.90	55.51	1019.33	73.80	645.00	928.27	74.67	141.20
5.29000	-1645.33	153.96	23.68	-1684.40	146.10	34.22	-2794.60	62.05	870.55	-2887.23	117.81	645.91	-1787.19	-13.18	28.98	-1817.51	-4.94	54.05	-1796.11	-1.03	90.23	-1789.28	-3.62	133.02	-1790.86	112.61	1370.82	0.00	0.00	0.00	-1692.10	17.61	1714.97	-1691.95	124.16	1718.25	129.59	64.75	1757.63	-1890.89	207.34	1722.26	55.14	1019.52	73.65	643.94	928.23	74.41	140.29
5.30000	-1654.11	154.86	21.01	-1686.95	145.76	33.97	-2786.34	63.06	864.61	-2874.86	117.93	643.72	-1764.47	-16.05	27.74	-1789.70	-7.37	52.61	-1796.11	-1.03	90.23	-1789.28	-3.62	133.02	-1786.94	113.17	1370.98	0.00	0.00	0.00	-1682.82	17.76	1714.57	-1677.69	124.22	1717.77	129.59	64.75	1757.63	-1883.50	205.70	1722.62	54.94	1019.33	73.58	644.28	928.09	74.60	139.78
5.31000	-1648.17	154.51	22.45	-1685.40	145.71	34.30	-2777.94	64.07	858.61	-2862.40	118.06	641.48	-1743.65	-18.44	25.79	-1764.64	-10.62	50.41	-1796.11	-1.03	90.23	-1789.28	-3.62	133.02	-1780.85	113.39	1371.05	0.00	0.00	0.00	-1677.80	17.84	1714.61	-1674.31	124.30	1717.58	129.59	64.75	1757.63	-1876.12	204.04	1723.00	55.01	1019.31	73.62	644.50	928.12	74.62	139.51
5.32000	-1647.02	154.62	22.61	-1686.25	145.60	34.56	-2769.39	65.09	852.56	-2849.82	118.21	639.18	-1712.51	-22.08	25.94	-1744.69	-12.93	47.06	-1796.11	-1.03	90.23	-1789.28	-3.62	133.02	-1771.54	113.58	1371.03	0.00	0.00	0.00	-1675.35	18.03	1714.56	-1674.60	124.19	1717.65	129.59	64.75	1757.63	-1868.75	202.36	1723.38	54.68	1019.52	73.54	644.16	928.40	74.33	139.10
5.33000	-1644.85	153.85	23.78	-1683.06	146.18	35.11	-2760.71	66.11	846.44	-2837.15	118.36	636.81	-1681.40	-27.85	27.19	-1713.70	-16.25	46.58	-1796.11	-1.03	90.23	-1789.28	-3.62	133.02	-1767.16	113.66	1371.29	0.00	0.00	0.00	-1672.55	18.52	1714.33	-1671.75	124.12	1717.75	129.59	64.75	1757.63	-1861.39	200.68	1723.77	54.85	1019.40	73.64	643.71	927.99	74.44	139.39
5.34000	-1651.28	153.87	21.89	-1682.44	145.96	35.55	-2751.87	67.14	840.28	-2824.36	118.52	634.38	-1655.83	-32.79	30.26	-1689.39	-19.96	45.05	-1796.11	-1.03	90.23	-1789.28	-3.62	133.02	-1761.48	113.98	1371.22	0.00	0.00	0.00	-1663.04	18.38	1713.54	-1654.61	123.80	1717.65	129.59	64.75	1757.63	-1854.04	198.97	1724.17	54.84	1019.32	73.72	644.08	928.00	74.57	140.04
5.35000	-1648.95	154.35	22.87	-1689.39	146.14	34.32	-2742.89	68.18	834.06	-2811.47	118.70	631.89	-1631.23	-36.68	30.75	-1660.23	-24.50	47.37	-1796.11	-1.03	90.23	-1789.28	-3.62	133.02	-1755.12	114.34	1371.09	0.00	0.00	0.00	-1657.04	18.44	1713.46	-1637.89	125.01	1716.87	129.59	64.75	1757.63	-1846.70	197.26	1724.58	55.19	1019.31	73.83	643.50	928.52	74.31	139.22
5.36000	-1642.02	153.31	24.43	-1684.64	145.77	35.48	-2733.76	69.22	827.78	-2798.48	118.88	629.34	-1598.68	-38.97	33.13	-1633.30	-27.69	47.35	-1796.11	-1.03	90.23	-1789.28	-3.62	133.02	-1748.41	114.93	1371.05	0.00	0.00	0.00	-1651.98	18.59	1713.23	-1626.60	124.58	1716.23	129.59	64.75	1757.63	-1839.37	195.52	1725.00	54.91	1019.74	73.69	644.49	928.55	74.47	143.99
5.37000	-1662.16	154.06	20.13	-1677.53	146.29	36.75	-2724.49	70.27	821.45	-2785.38	119.08	626.72	-1575.03	-43.20	33.69	-1609.10	-30.61	46.89	-1796.09	-1.03	90.22	-1789.26	-3.63	133.02	-1745.85	115.08	1370.83	0.00	0.00	0.00	-1646.56	18.41	1712.75	-1631.26	123.46	1716.07	129.59	64.75	1757.63	-1832.05	193.78	1725.43	54.14	1019.60	73.39	644.50	928.31	74.62	141.71
5.38000	-1634.82	153.25	26.10	-1682.34	145.82	36.07	-2715.06	71.32	815.06	-2772.17	119.29	624.05	-1550.22	-46.81	35.61	-1583.31	-33.01	47.47	-1772.64	-1.92	82.38	-1765.65	-6.24	126.71	-1740.18	114.99	1370.59	0.00	0.00	0.00	-1634.76	17.78	1711.87	-1645.00	123.23	1716.57	129.59	64.75	1757.63	-1824.74	192.02	1725.87	55.74	1019.24	73.87	644.31	928.04	74.62	141.76
5.39000	-1641.68	154.12	24.28	-1680.66	146.21	36.15	-2705.48	72.38	808.62	-2758.85	119.51	621.30	-1520.38	-48.95	38.61	-1554.94	-35.69	49.30	-1747.93	-3.98	75.84	-1743.82	-6.52	119.69	-1733.48	114.92	1370.33	0.00	0.00	0.00	-1635.44	17.68	1711.68	-1630.75	123.06	1715.82	129.59	64.75	1757.63	-1817.45	190.24	1726.31	54.88	1019.34	73.66	644.84	928.07	74.77	139.32
5.40000	-1652.50	154.47	22.22	-1684.16	146.93	34.99	-2695.75	73.44	802.13	-2745.42	119.74	618.50	-1491.68	-50.35	42.27	-1531.55	-37.04	49.80	-1723.66	-5.91	69.87	-1720.99	-8.66	114.70	-1729.42	115.29	1369.97	0.00	0.00	0.00	-1627.47	17.46	1710.99	-1625.83	122.34	1715.24	129.59	64.75	1757.63	-1810.16	188.45	1726.77	54.19	1019.70	73.47	645.07	927.91	74.82	140.48
5.41000	-1661.58	153.66	19.77	-1690.20	141.36	27.18	-2685.86	74.50	795.58	-2731.89	119.99	615.63	-1463.93	-51.12	46.54	-1506.04	-38.32	51.92	-1699.96	-7.16	64.23	-1697.00	-11.95	110.46	-1722.15	115.12	1369.46	0.00	0.00	0.00	-1621.95	17.38	1710.56	-1618.54	122.66	1714.69	129.59	64.75	1757.63	-1802.89	186.65	1727.23	54.88	1019.60	73.58	644.85	928.03	74.73	143.20
5.42000	-1651.38	154.69	22.25	-1668.58	143.40	31.17	-2675.82	75.58	788.97	-2718.24	120.24	612.69	-1439.22	-50.94	49.91	-1483.53	-39.28	53.51	-1674.82	-10.65	60.35	-1674.87	-13.99	106.44	-1719.00	115.34	1369.04	0.00	0.00	0.00	-1616.90	16.98	1709.82	-1612.58	122.80	1714.05	129.59	64.75	1757.63	-1795.63	184.83	1727.71	54.97	1019.21	73.63	644.87	928.51	74.59	142.82
5.43000	-1649.75	156.06	21.43	-1667.66	143.52	30.97	-2665.62	76.65	782.31	-2704.49	120.51	609.70	-1419.52	-50.07	53.45	-1455.67	-38.96	57.09	-1651.68	-12.45	56.62	-1652.63	-16.06	103.15	-1711.49	115.26	1368.49	0.00	0.00	0.00	-1612.20	16.53	1708.76	-1611.44	122.59	1713.44	129.59	64.75	1757.63	-1788.38	182.99	1728.19	55.33	1019.36	73.67	645.07	928.21	74.70	143.90
5.44000	-1626.47	151.51	18.64	-1683.57	144.70	27.17	-2655.26	77.73	775.60	-2690.63	120.79	606.63	-1393.72	-48.91	59.31	-1432.91	-38.27	60.06	-1627.56	-15.48	54.27	-1629.14	-19.83	101.07	-1703.57	114.92	1367.93	0.00	0.00	0.00	-1608.24	15.64	1708.08	-1594.87	120.73	1712.36	129.59	64.75	1757.63	-1781.15	181.14	1728.69	55.56	1019.42	73.80	644.77	928.19	74.70	142.97
5.45000	-1659.01	150.89	11.16	-1681.27	144.61	27.67	-2644.74	78.82	768.84	-2676.66	121.08	603.50	-1371.66	-47.29	64.29	-1410.27	-36.88	64.45	-1604.28	-18.31	52.63	-1606.88	-22.79	99.44	-1698.26	114.95	1367.47	0.00	0.00	0.00	-1599.57	15.71	1707.30	-1585.85	120.55	1711.54	129.59	64.75	1757.63	-1773.93	179.28	1729.19	54.59	1019.61	73.51	644.82	928.42	74.61	139.91
5.46000	-1652.71	152.56	11.97	-1672.46	144.28	28.79	-2634.07	79.91	762.02	-2662.57	121.38	600.31	-1353.51	-43.71	69.83	-1386.61	-34.77	69.92	-1582.39	-20.18	50.94	-1587.25	-23.69	97.79	-1693.39	114.89	1366.80	0.00	0.00	0.00	-1593.47	15.43	1706.61	-1582.39	120.42	1710.69	129.59	64.75	1757.63	-1766.71	177.40	1729.71	55.27	1019.55	73.73	645.05	928.29	74.73	141.23
5.47000	-1672.02	151.12	8.17	-1690.81	144.74	24.61	-2623.23	81.01	755.14	-2648.38	121.69	597.05	-1331.46	-41.05	77.11	-1368.93	-32.27	75.27	-1561.50	-21.92	49.70	-1567.99	-25.66	96.76	-1688.43	114.78	1366.23	0.00	0.00	0.00	-1588.70	14.84	1705.62	-1583.58	120.41	1710.10	129.59	64.75	1757.63	-1759.52	175.50	1730.23	54.70	1019.30	73.58	644.46	927.99	74.57	139.34
5.48000	-1647.28	152.60	12.08	-1686.36	145.26	26.04	-2612.23	82.10	748.22	-2634.07	122.02	593.72	-1309.34	-37.52	85.63	-1345.78	-31.26	83.92	-1539.96	-25.58	49.76	-1547.48	-29.59	97.15	-1680.16	114.47	1365.65	0.00	0.00	0.00	-1583.24	14.27	1704.30	-1573.02	119.89	1709.25	129.59	64.75	1757.63	-1752.33	173.59	1730.76	53.59	1019.55	73.27	644.36	928.20	74.51	140.63
5.49000	-1660.85	152.11	9.94	-1678.17	145.40	28.31	-2601.06	83.21	741.24	-2619.65	122.36	590.33	-1292.79	-34.60	92.44	-1326.65	-28.49	90.82	-1521.05	-27.44	49.78	-1530.67	-30.85	96.78	-1676.71	114.28	1364.94	0.00	0.00	0.00	-1578.21	13.46	1703.51	-1578.20	119.17	1709.31	129.59	64.75	1757.63	-1745.16	171.67	1731.31	55.62	1019.38	73.84	644.73	928.16	74.63	140.54
5.50000	-1662.39	153.38	9.79	-1684.78	149.06	33.34	-2589.73	84.32	734.21	-2605.12	122.71	586.87	-1274.23	-31.66	100.47	-1309.66	-26.18	97.20	-1502.18	-30.74	51.10	-1514.51	-32.07	97.00	-1670.53	113.84	1364.17	0.00	0.00	0.00	-1565.10	12.75	1701.93	-1548.56	120.54	1714.80	129.59	64.75	1757.63	-1738.00	169.73	1731.86	54.72	1019.51	73.67	644.51	928.36	74.60	144.32
5.51000	-1681.97	153.52	5.24	-1682.44	148.05	34.31	-2578.23	85.43	727.12	-2590.48	123.07	583.34	-1259.19	-28.17	107.00	-1293.76	-23.36	103.13	-1485.38	-33.12	52.67	-1499.48	-33.57	97.68	-1661.30	113.49	1363.50	0.00	0.00	0.00	-1555.94	12.46	1700.94	-1536.28	120.79	1716.64	129.59	64.75	1757.63	-1730.85	167.77	1732.42	54.63	1019.35	73.68	644.91	928.08	74.76	146.58
5.52000	-1661.97	152.16	9.72	-1683.00	148.13	34.29	-2566.56	86.54	719.98	-2575.72	123.45	579.75	-1245.61	-26.44	112.64	-1279.15	-21.97	108.48	-1470.18	-34.94	54.32	-1484.45	-35.82	99.06	-1654.05	112.78	1362.83	0.00	0.00	0.00	-1551.82	11.93	1700.16	-1533.57	119.66	1714.97	129.59	64.75	1757.63	-1723.72	165.80	1732.99	55.17	1019.33	73.76	645.13	928.04	74.78	144.49
5.53000	-1685.31	152.03	4.48	-1686.43	148.00	33.52	-2554.72	87.66	712.79	-2560.85	123.83	576.08	-1236.58	-24.20	116.70	-1265.78	-19.03	113.02	-1456.22	-36.17	55.76	-1471.93	-36.88	100.06	-1646.20	112.55	1362.33	0.00	0.00	0.00	-1548.70	10.65	1699.24	-1528.79	118.29	1713.98	129.59	64.75	1757.63	-1716.60	163.81	1733.58	55.03	1019.27	73.71	644.99	928.07	74.62	140.71
5.54000	-1657.86	153.74	10.76	-1682.17	148.44	34.43	-2542.71	88.78	705.55	-2545.86	124.23	572.35	-1216.49	-22.99	122.22	-1254.53	-19.47	116.32	-1443.30	-37.77	57.43	-1459.71	-38.29	101.07	-1643.40	114.68	1365.43	0.00	0.00	0.00	-1543.84	9.99	1698.04	-1522.58	117.55	1712.98	129.59	64.75	1757.63	-1709.49	161.81	1734.17	55.00	1019.40	73.68	644.64	928.11	74.58	142.53
5.55000	-1652.83	156.97	20.34	-1684.35	148.49	33.88	-2530.53	89.91	698.26	-2530.76	124.64	568.56	-1211.19	-22.44	124.38	-1244.51	-19.62	118.80	-1433.06	-37.51	57.39	-1449.79	-38.39	101.17	-1638.20	114.76	1365.18	0.00	0.00	0.00	-1538.86	8.67	1697.05	-1515.00	116.84	1712.03	129.59	64.75	1757.63	-1702.40	159.79	1734.77	54.57	1019.35	73.70	644.18	928.25	74.48	141.42
5.56000	-1653.40	157.42	19.81	-1680.26	148.96	34.66	-2518.18	91.04	690.91	-2515.54	125.07	564.69	-1201.27	-23.72	127.38	-1235.24	-17.05	120.90	-1424.20	-37.56	57.00	-1440.65	-39.57	101.53	-1632.18	113.82	1363.93	0.00	0.00	0.00	-1531.79	7.68	1696.20	-1508.59	115.91	1711.19	129.59	64.75	1757.63	-1695.32	157.76	1735.39	54.90	1019.36	73.79	644.39	928.26	74.54	141.51
5.57000	-1647.26	156.49	21.48	-1684.95	148.47	33.78	-2505.65	92.17	683.51	-2500.21	125.50	560.75	-1194.47	-25.48	127.64	-1228.91	-18.18	120.54	-1417.30	-36.73	55.62	-1434.97	-38.42	100.16	-1626.05	113.23	1363.49	0.00	0.00	0.00	-1523.89	6.56	1695.42	-1502.55	114.58	1710.34	129.59	64.75	1757.63	-1688.26	155.71	1736.01	55.77	1019.34	73.94	645.03	928.02	74.76	143.46
5.58000	-1657.26	156.93	19.02	-1682.50	147.75	34.48	-2492.94	93.31	676.06	-2484.77	125.95	556.74	-1189.04	-26.81	125.99	-1225.49	-21.93	117.50	-1411.88	-36.14	53.87	-1428.91	-38.75	99.58	-1619.56	112.10	1362.78	0.00	0.00	0.00	-1519.38	5.21	1694.58	-1494.33	113.43	1709.26	129.59	64.75	1757.63	-1681.21	153.65	1736.65	54.00	1019.67	73.45	644.45	928.35	74.50	140.16
5.59000	-1642.17	159.06	27.36	-1686.63	148.78	33.17	-2480.06	94.45	668.56	-2469.20	126.41	552.67	-1187.39	-25.13	120.89	-1221.86	-22.02	114.43	-1408.52	-34.73	51.51	-1424.48	-38.87	98.47	-1613.77	111.60	1362.09	0.00	0.00	0.00	-1510.19	4.05	1693.39	-1490.91	111.98	1708.53	129.59	64.75	1757.63	-1674.17	151.57	1737.29	55.22	1019.55	73.79	644.16	928.56	74.42	137.35
5.60000	-1643.77	158.06	21.86	-1681.20	148.01	34.57	-2467.00	95.59	661.00	-2453.52	126.89	548.52	-1180.78	-25.76	117.48	-1219.90	-20.61	109.77	-1406.10	-33.98	49.51	-1421.61	-38.07	96.70	-1607.31	110.30	1361.32	0.00	0.00	0.00	-1504.31	2.49	1692.24	-1484.50	110.83	1707.71	129.59	64.75	1757.63	-1667.15	149.47	1737.94	55.00	1019.35	73.76	644.56	928.50	74.53	139.34
5.61000	-1644.31	161.27	26.21	-1680.19	147.95	34.59	-2453.76	96.74	653.40	-2437.73	127.38	544.31	-1180.74	-25.65	111.40	-1215.20	-19.89	106.90	-1405.48	-32.62	47.78	-1418.71	-38.38	95.62	-1601.27	109.66	1360.54	0.00	0.00	0.00	-1500.77	1.02	1691.57	-1477.61	110.00	1706.95	129.59	64.75	1757.63	-1660.15	147.36	1738.61	55.16	1019.21	73.81	644.35	928.23	74.61	140.43
5.62000	-1643.39	160.92	26.55	-1680.57	148.47	34.22	-2440.34	97.89	645.74	-2421.81	127.88	540.02	-1184.22	-26.06	104.39	-1213.97	-19.35	100.98	-1405.23	-31.82	48.04	-1417.19	-37.57	94.26	-1595.06	108.71	1359.89	0.00	0.00	0.00	-1495.94	-0.38	1690.90	-1469.92	108.80	1706.18	129.59	64.75	1757.63	-1653.16	145.23	1739.29	54.95	1019.17	73.71	644.88	928.15	74.66	142.79
5.63000	-1642.70	159.63	26.94	-1681.90	148.47	34.20	-2426.74	99.04	638.04	-2405.78	128.39	535.66	-1179.32	-25.37	99.41	-1213.11	-20.53	95.71	-1405.42	-30.28	47.67	-1416.12	-37.01	92.72	-1588.79	107.69	1359.20	0.00	0.00	0.00	-1486.33	-1.45	1689.60	-1464.14	106.94	1705.44	129.59	64.75	1757.63	-1646.18	143.09	1739.97	54.91	1019.36	73.69	644.87	928.14	74.62	144.30
5.64000	-1644.16	161.28	26.07	-1684.57	147.86	33.76	-2412.95	100.19	630.28	-2389.63	128.91	531.23	-1180.52	-24.53	93.77	-1212.57	-19.75	90.75	-1404.37	-29.51	48.18	-1416.19	-34.83	90.41	-1582.24	106.51	1358.59	0.00	0.00	0.00	-1479.44	-3.28	1688.78	-1456.31	105.42	1704.53	129.59	64.75	1757.63	-1639.22	140.93	1740.67	54.64	1019.32	73.64	645.07	927.90	74.80	144.19
5.65000	-1642.91	159.79	26.77	-1684.14	148.39	33.86	-2398.98	101.35	622.47	-2373.36	129.45	526.73	-1180.60	-24.03	88.98	-1211.81	-19.49	86.56	-1403.59	-27.76	47.62	-1414.88	-34.45	89.25	-1575.66	105.30	1357.95	0.00	0.00	0.00	-1473.39	-4.83	1688.23	-1450.73	104.10	1703.90	129.59	64.75	1757.63	-1632.27	138.76	1741.38	54.44	1019.32	73.61	644.34	928.27	74.61	141.34
5.66000	-1643.93	160.75	26.38	-1685.78	148.91	33.06	-2384.82	102.51	614.61	-2356.97	130.00	522.16	-1176.71	-23.66	85.16	-1210.87	-18.92	82.60	-1402.08	-27.31	46.51	-1412.89	-33.87	88.43	-1574.19	104.03	1348.43	0.00	0.00	0.00	-1466.62	-6.33	1687.55	-1445.34	102.84	1703.46	129.59	64.75	1757.63	-1625.34	136.57	1742.10	54.67	1019.39	73.63	644.07	928.15	74.58	142.84
5.67000	-1643.23	159.88	26.78	-1684.48	148.62	33.83	-2370.47	103.67	606.70	-2340.46	130.57	517.52	-1173.75	-24.43	81.02	-1209.09	-19.88	78.94	-1400.85	-26.59	44.61	-1411.01	-32.32	86.94	-1562.22	100.17	1355.59	0.00	0.00	0.00	-1459.66	-8.08	1686.98	-1438.22	101.13	1703.14	129.59	64.75	1757.63	-1618.43	134.36	1742.82	53.56	1019.69	73.39	644.29	927.95	74.66	143.06
5.68000	-1642.78	159.41	26.82	-1682.75	148.64	33.91	-2355.94	104.84	598.74	-2323.83	131.15	512.80	-1169.98	-24.30	76.25	-1206.70	-20.06	74.88	-1399.01	-26.05	43.35	-1406.80	-33.21	86.51	-1554.09	98.63	1356.60	0.00	0.00	0.00	-1453.28	-10.02	1686.44	-1426.53	99.05	1702.37	129.59	64.75	1757.63	-1611.53	132.14	1743.56	54.81	1019.54	73.73	645.40	927.89	74.92	142.61
5.69000	-1642.69	159.34	26.77	-1683.34	149.14	33.83	-2341.21	106.00	590.73	-2307.08	131.74	508.01	-1171.30	-25.59	68.94	-1204.40	-19.51	69.71	-1397.59	-25.58	42.42	-1403.45	-34.21	86.01	-1547.29	97.57	1356.25	0.00	0.00	0.00	-1446.35	-12.10	1686.04	-1424.02	97.25	1702.22	129.59	64.75	1757.63	-1604.64	129.90	1744.32	54.98	1019.51	73.65	644.56	928.11	74.74	141.95
5.70000	-1643.70	160.33	26.51	-1686.17	148.24	33.24	-2326.30	107.17	582.68	-2290.20	132.34	503.15	-1164.11	-24.94	63.74	-1202.59	-18.97	64.47	-1396.38	-25.89	42.04	-1401.48	-33.98	85.16	-1540.76	95.92	1356.03	0.00	0.00	0.00	-1441.79	-13.90	1686.11	-1418.21	95.02	1702.50	129.59	64.75	1757.63	-1597.78	127.64	1745.08	54.97	1019.30	73.67	644.05	928.27	74.48	139.47
5.71000	-1641.61	157.83	27.67	-1684.48	148.18	33.73	-2311.19	108.34	574.57	-2273.21	132.96	498.21	-1164.87	-25.02	57.88	-1200.91	-19.66	60.21	-1395.65	-25.74	41.74	-1399.73	-33.97	84.31	-1533.12	92.38	1356.20	0.00	0.00	0.00	-1435.55	-15.40	1685.82	-1414.22	93.62	1702.59	129.59	64.75	1757.63	-1590.93	125.37	1745.85	55.44	1019.12	73.75	644.35	928.21	74.39	140.72
5.72000	-1643.63	159.99	26.34	-1684.79	148.52	33.64	-2295.89	109.52	566.41	-2256.09	133.59	493.20	-1163.51	-25.27	53.53	-1199.51	-19.82	56.69	-1394.92	-26.50	42.58	-1397.31	-34.10	83.45	-1527.15	92.74	1356.10	0.00	0.00	0.00	-1428.73	-16.86	1685.76	-1407.72	92.11	1702.64	129.59	64.75	1757.63	-1584.09	123.08	1746.63	55.95	1019.10	74.07	644.79	928.20	74.53	140.89
5.73000	-1642.90	159.11	26.67	-1681.18	148.70	34.62	-2280.39	110.69	558.20	-2238.86	134.24	488.11	-1162.79	-24.96	49.60	-1201.06	-19.60	51.99	-1394.63	-26.48	42.71	-1395.51	-34.24	82.93	-1520.51	91.46	1356.34	0.00	0.00	0.00	-1420.98	-18.86	1685.80	-1397.29	89.34	1702.58	129.59	64.75	1757.63	-1577.27	120.78	1747.43	55.00	1019.58	73.63	644.68	928.21	74.61	140.94
5.74000	-1643.24	159.45	26.41	-1678.40	148.47	35.20	-2264.70	111.87	549.94	-2221.50	134.89	482.96	-1166.08	-25.91	45.20	-1200.48	-19.40	49.14	-1394.19	-26.57	42.74	-1394.19	-34.40	82.67	-1513.82	89.82	1356.78	0.00	0.00	0.00	-1418.10	-20.34	1686.39	-1393.95	88.22	1703.00	129.59	64.75	1757.63	-1570.47	118.45	1748.23	54.70	1019.47	73.51	644.99	928.05	74.75	139.32
5.75000	-1643.03	159.35	26.57	-1678.79	149.29	34.90	-2248.81	113.05	541.64	-2204.01	135.57	477.72	-1162.27	-25.48	42.09	-1194.90	-18.69	47.86	-1394.24	-26.35	41.96	-1393.22	-34.56	82.60	-1507.24	88.28	1357.34	0.00	0.00	0.00	-1407.89	-21.75	1686.49	-1386.75	86.36	1703.60	129.59	64.75	1757.63	-1563.69	116.12	1749.05	55.88	1018.81	73.99	644.49	927.98	74.72	140.54
5.76000	-1643.41	159.96	25.87	-1676.43	148.87	36.38	-2232.72	114.23	533.28	-2186.40	136.25	472.41	-1157.89	-25.45	40.46	-1196.93	-18.42	45.41	-1394.64	-25.74	40.87	-1392.45	-34.72	82.64	-1499.33	85.33	1358.19	0.00	0.00	0.00	-1400.01	-23.27	1686.76	-1381.87	84.92	1704.04	129.59	64.75	1757.63	-1556.92	113.76	1749.88	55.85	1018.73	74.02	644.21	928.15	74.51	141.60
5.77000	-1643.08	159.67	26.05	-1668.38	148.16	39.23	-2216.43	115.41	524.88	-2168.67	136.95	467.03	-1160.16	-25.22	37.34	-1195.93	-18.53	43.94	-1394.00	-26.74	40.87	-1391.74	-34.87	82.73	-1493.57	84.76	1358.79	0.00	0.00	0.00	-1393.57	-25.26	1687.52	-1375.32	83.42	1704.76	129.59	64.75	1757.63	-1550.17	111.39	1750.72	55.78	1019.07	74.01	644.90	928.14	74.66	143.96
5.78000	-1650.37	156.97	19.72	-1676.15	147.90	37.24	-2199.94	116.59	516.43	-2150.82	137.66	461.57	-1160.41	-25.46	34.91	-1196.27	-18.88	42.42	-1393.91	-26.56	40.29	-1390.94	-35.01	82.78	-1487.15	83.77	1359.58	0.00	0.00	0.00	-1390.23	-27.46	1688.52	-1364.38	81.80	1705.38	129.59	64.75	1757.63	-1543.44	109.01	1751.57	54.57	1019.50	73.63	644.61	928.26	74.61	144.28
5.79000	-1658.09	157.01	17.82	-1671.38	147.90	38.62	-2183.25	117.77	507.93	-2132.83	138.39	456.03	-1159.24	-25.67	33.37	-1196.89	-18.79	41.11	-1393.56	-26.75	40.17	-1389.38	-36.06	83.27	-1480.06	82.02	1360.50	0.00	0.00	0.00	-1379.38	-29.23	1689.32	-1361.83	79.92	1706.89	129.59	64.75	1757.63	-1536.72	106.60	1752.43	54.10	1019.44	73.51	644.59	928.24	74.68	140.67
5.80000	-1644.76	157.67	20.86	-1678.18	148.23	37.31	-2166.35	118.96	499.38	-2114.73	139.13	450.42	-1160.79	-26.41	31.74	-1194.62	-19.14	40.77	-1393.60	-26.59	39.95	-1389.84	-34.87	82.54	-1473.08	80.22	1361.42	0.00	0.00	0.00	-1376.56	-30.76	1690.61	-1354.70	77.90	1708.02	129.59	64.75	1757.63	-1529.85	105.33	1752.86	55.17	1019.41	73.68	645.42	928.13	74.88	139.58
5.81000	-1657.13	158.69	17.32	-1677.23	147.88	37.40	-2149.25	120.15	490.78	-2096.49	139.88	444.73	-1158.41	-25.32	31.43	-1191.95	-18.80	41.06	-1393.39	-26.65	39.98	-1389.66	-34.64	82.55	-1465.16	77.47	1362.48	0.00	0.00	0.00	-1369.19	-32.42	1691.48	-1350.35	76.24	1709.12	129.59	64.75	1757.63	-1524.46	102.17	1753.89	55.45	1018.94	73.96	644.68	928.13	74.67	142.33
5.82000	-1646.67	156.76	20.19	-1678.96	147.87	37.34	-2131.94	121.33	482.13	-2078.13	140.65	438.97	-1155.53	-26.09	31.00	-1191.95	-18.96	40.21	-1393.57	-26.21	39.65	-1388.74	-35.07	82.70	-1458.94	76.99	1363.32	0.00	0.00	0.00	-1361.32	-34.20	1692.55	-1344.54	74.70	1710.53	129.59	64.75	1757.63	-1518.75	99.15	1754.73	53.96	1019.34	73.54	644.49	928.19	74.55	145.23
5.83000	-1647.43	158.38	19.61	-1681.50	148.22	37.14	-2114.42	122.52	473.44	-2059.65	141.43	433.13	-1156.19	-25.60	30.26	-1193.97	-18.73	39.32	-1393.69	-25.96	39.42	-1388.12	-35.16	82.64	-1452.11	75.18	1364.30	0.00	0.00	0.00	-1357.02	-36.38	1694.17	-1338.07	72.87	1712.43	129.59	64.75	1757.63	-1511.93	98.03	1755.57	54.37	1019.32	73.46	644.45	928.52	74.59	143.91
5.84000	-1640.83	156.40	21.44	-1675.95	147.59	37.89	-2096.70	123.71	464.70	-2041.04	142.23	427.21	-1155.82	-26.18	29.53	-1193.96	-18.96	39.07	-1393.47	-26.19	39.55	-1388.00	-35.07	82.46	-1444.88	73.46	1365.29	0.00	0.00	0.00	-1347.04	-37.33	1695.13	-1328.33	71.09	1713.69	129.59	64.75	1757.63	-1505.54	96.23	1756.38	55.75	1019.28	73.88	644.59	928.27	74.55	140.96
5.85000	-1654.05	157.28	18.20	-1682.72	147.36	36.61	-2078.76	124.90	455.91	-2022.29	143.04	421.21	-1157.32	-26.53	29.02	-1193.52	-18.99	38.78	-1393.37	-26.16	39.45	-1387.92	-35.27	82.55	-1437.67	71.53	1366.32	0.00	0.00	0.00	-1340.19	-39.28	1696.61	-1320.01	69.19	1714.91	129.59	64.75	1757.63	-1499.87	93.43	1757.27	55.81	1019.28	73.92	644.60	928.78	74.35	140.51
5.86000	-1644.19	157.61	20.74	-1680.43	146.79	37.09	-2060.61	126.09	447.08	-2003.43	143.86	415.13	-1156.74	-25.85	28.60	-1194.41	-18.82	38.44	-1393.10	-26.42	39.58	-1387.81	-35.51	82.74	-1430.17	68.78	1367.48	0.00	0.00	0.00	-1338.02	-40.85	1697.98	-1315.55	67.49	1716.21	129.59	64.75	1757.63	-1493.87	91.08	1758.10	54.11	1019.62	73.49	644.14	928.36	74.41	139.30
5.87000	-1648.29	157.60	19.27	-1680.00	146.30	36.81	-2042.25	127.28	438.19	-1984.43	144.70	408.98	-1156.31	-25.92	28.14	-1190.92	-18.71	39.04	-1393.15	-26.40	39.48	-1387.91	-35.50	82.74	-1423.60	68.27	1368.33	0.00	0.00	0.00	-1333.54	-42.53	1699.18	-1312.49	65.78	1717.76	129.59	64.75	1757.63	-1488.10	89.03	1758.96	54.36	1019.68	73.49	644.08	927.98	74.53	143.66
5.88000	-1648.44	156.76	18.53	-1679.95	145.87	36.56	-2023.68	128.47	429.27	-1965.30	145.55	402.75	-1155.02	-25.74	27.90	-1191.40	-19.12	38.45	-1393.00	-26.44	39.40	-1388.28	-35.08	82.43	-1416.99	67.02	1369.24	0.00	0.00	0.00	-1321.06	-44.60	1700.31	-1305.38	64.11	1719.37	129.59	64.75	1757.63	-1482.90	86.25	1759.76	55.16	1019.17	73.93	644.97	928.03	74.83	144.89
5.89000	-1652.77	156.80	17.27	-1676.34	145.21	35.99	-2004.89	129.66	420.29	-1946.05	146.42	396.43	-1154.05	-25.89	28.12	-1194.97	-18.78	37.66	-1393.07	-26.47	39.29	-1388.57	-34.77	82.11	-1410.17	65.47	1370.06	0.00	0.00	0.00	-1313.12	-45.73	1701.34	-1298.84	61.86	1720.85	129.59	64.75	1757.63	-1476.61	84.71	1760.22	55.46	1018.97	73.93	645.09	928.34	74.76	142.92
5.90000	-1657.54	157.90	14.89	-1673.63	145.83	34.41	-1985.88	130.86	411.26	-1926.66	147.30	390.04	-1153.84	-26.06	27.77	-1192.50	-19.12	37.87	-1393.07	-26.38	39.16	-1388.43	-35.07	82.04	-1403.38	64.09	1370.83	0.00	0.00	0.00	-1310.79	-47.77	1702.74	-1291.50	61.05	1721.89	129.59	64.75	1757.63	-1470.41	83.08	1760.83	56.22	1019.10	74.03	644.91	928.19	74.65	137.70
5.91000	-1653.75	157.73	14.70	-1668.02	146.15	33.75	-1966.66	132.05	402.20	-1907.15	148.20	383.57	-1158.16	-26.26	26.43	-1190.36	-19.00	38.14	-1393.13	-26.39	39.09	-1388.40	-35.24	81.97	-1396.22	61.68	1371.68	0.00	0.00	0.00	-1304.39	-49.55	1703.68	-1288.58	59.28	1722.97	129.59	64.75	1757.63	-1464.09	81.71	1761.42	54.47	1019.47	73.59	644.91	928.05	74.69	139.87
5.92000	-1652.97	157.05	13.04	-1661.65	145.06	34.73	-1947.21	133.24	393.08	-1887.50	149.11	377.02	-1153.23	-25.47	27.50	-1194.77	-19.40	37.11	-1393.19	-26.44	39.03	-1387.54	-36.41	82.45	-1390.24	61.19	1372.13	0.00	0.00	0.00	-1297.06	-51.08	1704.38	-1284.62	57.27	1724.01	129.59	64.75	1757.63	-1459.56	78.23	1762.21	54.42	1019.26	73.53	644.69	928.03	74.63	143.35
5.93000	-1641.55	157.80	13.24	-1658.12	144.19	35.22	-1927.55	134.43	383.92	-1867.72	150.04	370.39	-1156.90	-26.09	26.53	-1192.32	-19.60	37.41	-1392.74	-26.90	39.17	-1387.63	-36.62	82.35	-1383.98	59.77	1372.62	0.00	0.00	0.00	-1291.61	-52.35	1705.41	-1277.16	55.36	1725.42	129.59	64.75	1757.63	-1453.14	77.34	1762.56	55.01	1019.50	73.59	644.31	928.32	74.34	143.89
5.94000	-1637.01	157.19	12.01	-1652.15	143.51	36.42	-1907.66	135.62	374.71	-1847.81	150.98	363.67	-1155.02	-25.93	26.86	-1194.18	-19.75	37.01	-1392.82	-26.87	39.13	-1388.21	-35.74	81.74	-1377.40	59.02	1373.02	0.00	0.00	0.00	-1286.20	-54.01	1706.28	-1266.62	54.31	1726.05	129.59	64.75	1757.63	-1447.13	75.81	1762.92	54.68	1019.61	73.46	644.89	927.72	74.65	141.44
5.95000	-1632.81	157.34	9.77	-1644.33	142.47	38.00	-1887.56	136.81	365.45	-1827.77	151.93	356.88	-1153.99	-26.24	26.85	-1193.21	-20.06	37.07	-1393.04	-26.66	38.92	-1387.32	-37.24	82.35	-1371.60	58.11	1373.37	0.00	0.00	0.00	-1279.87	-55.76	1706.85	-1263.46	52.94	1727.13	129.59	64.75	1757.63	-1441.79	73.44	1763.22	55.93	1018.72	74.00	643.95	928.08	74.39	141.06
5.96000	-1628.51	158.59	7.31	-1633.42	141.22	40.56	-1867.22	138.00	356.15	-1807.60	152.90	350.01	-1154.85	-25.97	26.62	-1192.06	-19.67	37.20	-1392.71	-27.20	39.13	-1388.21	-36.11	81.80	-1365.27	56.05	1373.79	0.00	0.00	0.00	-1273.21	-57.00	1707.42	-1259.65	52.02	1728.03	129.59	64.75	1757.63	-1435.22	73.09	1763.40	55.29	1019.26	73.80	644.50	928.32	74.60	141.39
5.97000	-1622.75	158.67	6.01	-1626.56	141.14	42.22	-1846.66	139.20	346.81	-1787.29	153.88	343.05	-1156.32	-26.23	26.54	-1193.55	-19.76	36.97	-1393.07	-26.74	38.85	-1388.23	-36.20	81.79	-1359.91	55.98	1373.88	0.00	0.00	0.00	-1265.56	-57.76	1707.91	-1254.30	51.01	1728.68	129.59	64.75	1757.63	-1429.29	71.47	1763.82	54.24	1019.56	73.53	645.11	927.89	74.70	140.62
5.98000	-1616.39	160.69	5.51	-1617.06	141.59	44.89	-1825.88	140.39	337.41	-1766.85	154.88	336.01	-1156.09	-26.24	26.10	-1192.87	-19.70	37.15	-1392.93	-26.92	38.97	-1388.23	-36.22	81.76	-1354.43	55.23	1374.11	0.00	0.00	0.00	-1255.66	-58.92	1708.49	-1247.44	49.47	1729.35	129.59	64.75	1757.63	-1423.32	70.31	1764.15	54.74	1019.79	73.58	644.75	928.25	74.45	141.22
5.99000	-1605.63	160.88	8.51	-1604.06	142.37	49.44	-1804.86	141.57	327.98	-1746.28	155.90	328.89	-1154.20	-26.22	26.88	-1191.55	-19.88	37.48	-1392.90	-26.87	38.85	-1388.43	-35.94	81.62	-1349.01	54.44	1374.36	0.00	0.00	0.00	-1253.45	-59.84	1709.04	-1238.12	48.37	1729.76	129.59	64.75	1757.63	-1417.15	69.59	1764.38	54.24	1019.92	73.35	644.43	928.19	74.48	145.15
6.00000	-1589.65	162.26	13.50	-1589.41	143.41	54.77	-1783.62	142.76	318.50	-1725.57	156.93	321.69	-1151.01	-25.76	27.42	-1192.96	-19.61	36.89	-1392.82	-27.10	38.94	-1388.40	-36.03	81.67	-1343.53	53.56	1374.68	0.00	0.00	0.00	-1245.28	-60.75	1709.12	-1233.33	47.76	1730.27	129.59	64.75	1757.63	-1412.16	66.97	1765.12	54.28	1019.44	73.52	644.56	928.48	74.44	142.95
6.01000	-1569.63	160.38	20.56	-1569.51	143.43	60.27	-1762.15	143.95	308.97	-1704.73	157.97	314.40	-1152.97	-26.32	26.97	-1193.86	-19.91	36.78	-1392.95	-26.87	38.83	-1388.10	-36.55	81.96	-1337.52	51.63	1375.18	0.00	0.00	0.00	-1241.82	-61.53	1709.49	-1229.10	46.78	1730.60	129.59	64.75	1757.63	-1405.92	66.27	1765.40	54.17	1019.31	73.61	644.08	928.26	74.46	139.37
6.02000	-1545.75	157.88	13.54	-1554.24	144.24	63.20	-1740.44	145.14	299.40	-1683.76	159.03	307.03	-1153.66	-26.05	26.79	-1194.12	-19.86	36.63	-1392.84	-27.20	38.99	-1387.80	-37.09	82.26	-1332.69	52.11	1375.41	0.00	0.00	0.00	-1237.41	-62.08	1709.86	-1223.66	46.14	1730.76	129.59	64.75	1757.63	-1399.48	66.15	1765.81	54.94	1019.42	73.68	643.75	928.06	74.42	141.13
6.03000	-1531.85	156.82	16.16	-1518.62	142.90	56.29	-1718.50	146.32	289.78	-1662.64	160.10	299.58	-1151.60	-26.13	27.30	-1194.16	-19.48	36.80	-1393.08	-26.96	38.84	-1387.75	-37.23	82.33	-1327.21	51.51	1375.82	0.00	0.00	0.00	-1228.36	-62.79	1710.10	-1215.70	45.66	1731.11	129.59	64.75	1757.63	-1394.02	64.62	1766.47	55.61	1019.27	73.78	644.39	928.36	74.54	141.72
6.04000	-1509.98	158.74	31.85	-1515.24	145.60	69.96	-1696.33	147.51	280.12	-1641.40	161.19	292.04	-1158.88	-26.50	25.75	-1194.66	-19.48	36.59	-1393.17	-26.85	38.74	-1388.07	-36.91	82.11	-1321.86	51.04	1376.33	0.00	0.00	0.00	-1224.14	-63.21	1710.29	-1207.90	45.68	1731.20	129.59	64.75	1757.63	-1388.22	63.51	1767.09	54.40	1019.11	73.63	643.91	928.01	74.44	145.00
6.05000	-1486.99	158.02	34.24	-1496.55	145.05	71.40	-1673.92	148.69	270.41	-1620.01	162.30	284.42	-1157.40	-25.85	25.98	-1194.28	-19.36	36.66	-1393.31	-26.69	38.66	-1387.79	-37.17	82.30	-1316.79	50.47	1376.85	0.00	0.00	0.00	-1216.64	-63.63	1710.52	-1202.67	45.28	1731.34	129.59	64.75	1757.63	-1381.79	63.53	1767.64	54.27	1019.58	73.50	644.36	928.31	74.49	142.65
6.06000	-1458.68	157.36	37.41	-1476.45	143.84	72.23	-1651.27	149.87	260.66	-1598.49	163.42	276.72	-1156.36	-26.09	26.19	-1193.16	-19.40	36.90	-1393.00	-27.12	38.91	-1388.28	-36.57	82.13	-1311.03	48.49	1376.56	0.00	0.00	0.00	-1211.68	-64.08	1710.66	-1197.66	44.70	1731.41	129.59	64.75	1757.63	-1375.87	63.00	1768.38	54.57	1019.68	73.50	643.90	928.52	74.27	140.70
6.07000	-1442.60	155.78	36.86	-1455.59	141.89	72.13	-1628.39	151.05	250.87	-1576.84	164.55	268.93	-1155.65	-26.54	26.61	-1192.53	-19.53	37.19	-1393.17	-26.93	38.85	-1387.80	-37.00	82.38	-1305.99	48.79	1377.85	0.00	0.00	0.00	-1206.38	-64.10	1710.96	-1192.66	44.49	1731.70	129.59	64.75	1757.63	-1370.27	62.73	1768.88	55.35	1019.24	73.90	643.97	928.40	74.34	140.83
6.08000	-1415.24	155.17	40.24	-1430.12	140.88	72.65	-1605.27	152.23	241.03	-1555.04	165.71	261.05	-1156.84	-25.63	26.36	-1190.57	-19.51	37.55	-1393.15	-26.91	38.85	-1387.74	-37.02	82.50	-1300.80	48.36	1378.43	0.00	0.00	0.00	-1198.77	-63.94	1711.36	-1186.45	44.77	1732.11	129.59	64.75	1757.63	-1365.10	61.53	1769.51	55.17	1019.15	73.82	643.99	928.21	74.54	143.21
6.09000	-1390.55	152.03	40.57	-1410.58	140.07	72.77	-1581.90	153.41	231.15	-1533.11	166.87	253.09	-1155.28	-25.30	26.62	-1193.83	-19.47	36.90	-1393.33	-26.63	38.70	-1388.17	-36.45	82.21	-1295.91	47.78	1378.83	0.00	0.00	0.00	-1193.37	-63.86	1711.83	-1180.66	44.95	1732.47	129.59	64.75	1757.63	-1358.40	62.82	1769.74	54.89	1019.17	73.79	644.13	928.26	74.46	141.65
6.10000	-1365.71	150.48	41.03	-1386.58	138.46	72.31	-1558.29	154.59	221.22	-1511.04	168.06	245.05	-1155.48	-25.49	26.80	-1194.80	-19.14	36.76	-1393.53	-26.32	38.63	-1388.47	-36.03	82.03	-1290.45	47.60	1379.12	0.00	0.00	0.00	-1187.19	-63.90	1712.20	-1177.99	45.15	1732.84	129.59	64.75	1757.63	-1352.88	62.39	1770.35	55.65	1018.97	73.98	644.85	928.32	74.60	142.09
6.11000	-1341.79	149.16	41.10	-1362.33	137.56	71.69	-1534.44	155.76	211.26	-1488.83	169.25	236.91	-1156.35	-25.72	26.64	-1193.42	-19.29	36.81	-1393.16	-26.77	38.93	-1388.98	-35.34	81.70	-1284.50	46.26	1379.50	0.00	0.00	0.00	-1182.84	-63.58	1712.83	-1172.48	45.38	1732.91	129.59	64.75	1757.63	-1347.80	61.36	1770.69	54.85	1019.43	73.70	645.39	927.73	74.99	141.72
6.12000	-1312.82	148.17	42.36	-1340.08	136.45	70.55	-1510.35	156.93	201.24	-1466.48	170.47	228.70	-1157.49	-25.49	26.31	-1194.26	-19.33	36.89	-1392.87	-27.07	39.18	-1389.59	-34.55	81.30	-1279.67	46.72	1379.41	0.00	0.00	0.00	-1177.28	-63.13	1713.42	-1165.13	45.65	1733.02	129.59	64.75	1757.63	-1342.22	61.10	1770.90	54.54	1019.52	73.48	644.53	928.08	74.65	140.07
6.13000	-1287.08	147.19	43.00	-1316.01	136.34	69.94	-1486.01	158.10	191.19	-1447.21	171.25	221.73	-1153.68	-25.62	27.47	-1193.24	-19.32	37.24	-1393.01	-26.83	39.00	-1390.15	-33.81	80.94	-1274.42	45.81	1379.43	0.00	0.00	0.00	-1168.53	-62.90	1713.76	-1160.16	45.76	1733.76	129.59	64.75	1757.63	-1336.69	61.12	1770.80	54.68	1019.57	73.54	644.48	928.27	74.58	142.32
6.14000	-1260.29	148.49	43.81	-1291.96	136.50	68.92	-1461.42	159.27	181.09	-1427.44	172.38	214.57	-1156.66	-25.32	27.10	-1191.79	-19.22	37.39	-1392.78	-27.04	39.14	-1390.53	-33.28	80.73	-1268.88	45.77	1379.32	0.00	0.00	0.00	-1163.42	-62.84	1714.11	-1151.63	46.29	1733.58	129.59	64.75	1757.63	-1331.00	60.93	1770.85	54.52	1019.76	73.58	644.73	927.72	74.80	142.11
6.15000	-1236.53	148.88	43.71	-1267.46	137.42	67.77	-1439.60	160.91	171.78	-1407.98	172.62	206.53	-1157.88	-25.43	26.64	-1191.65	-19.47	37.31	-1393.17	-26.56	38.92	-1390.60	-33.11	80.76	-1263.39	45.29	1379.17	0.00	0.00	0.00	-1158.38	-62.54	1714.47	-1145.52	46.94	1733.88	129.59	64.75	1757.63	-1324.96	61.77	1770.54	55.28	1019.74	73.76	644.58	928.23	74.52	141.09
6.16000	-1207.90	150.28	44.84	-1240.20	138.52	67.10	-1418.17	161.47	161.96	-1387.82	173.30	198.49	-1152.42	-25.38	28.02	-1194.00	-19.54	37.05	-1393.04	-26.66	39.02	-1390.21	-33.46	81.15	-1257.69	44.19	1379.16	0.00	0.00	0.00	-1153.34	-62.10	1714.82	-1139.87	47.44	1734.01	129.59	64.75	1757.63	-1319.80	60.66	1770.68	55.92	1019.13	73.93	643.82	928.26	74.40	140.76
6.17000	-1177.60	152.02	46.05	-1213.88	140.22	66.01	-1395.09	163.46	152.73	-1367.05	174.41	190.59	-1154.43	-25.83	27.20	-1192.89	-19.85	37.26	-1392.89	-26.85	39.10	-1389.24	-34.48	81.99	-1252.86	44.36	1378.72	0.00	0.00	0.00	-1146.46	-61.66	1714.81	-1133.83	47.89	1733.83	129.59	64.75	1757.63	-1313.51	61.39	1770.37	54.49	1019.17	73.66	644.87	927.97	74.81	139.94
6.18000	-1152.72	154.36	46.66	-1186.54	142.83	65.32	-1373.86	162.55	142.40	-1344.80	177.29	183.27	-1153.54	-25.95	27.71	-1193.31	-19.65	37.19	-1393.15	-26.65	38.99	-1388.59	-35.19	82.54	-1247.46	44.86	1378.32	0.00	0.00	0.00	-1137.25	-61.70	1714.63	-1126.14	48.51	1733.58	129.59	64.75	1757.63	-1307.48	61.98	1770.03	53.84	1019.49	73.46	644.43	928.12	74.58	141.59
6.19000	-1126.38	157.46	47.19	-1161.59	145.59	64.19	-1350.50	164.26	133.42	-1323.29	178.50	175.53	-1152.52	-25.89	27.89	-1191.93	-19.96	37.50	-1392.94	-26.84	39.08	-1388.11	-35.82	82.95	-1242.15	44.29	1377.96	0.00	0.00	0.00	-1133.12	-60.94	1714.59	-1119.20	48.87	1733.26	129.59	64.75	1757.63	-1302.08	61.45	1769.90	55.48	1019.49	73.74	644.38	927.96	74.71	142.35
6.20000	-1101.32	161.89	47.57	-1135.65	149.10	63.32	-1328.02	163.91	124.07	-1300.72	181.17	168.44	-1156.37	-26.40	27.37	-1192.51	-19.88	37.55	-1393.06	-26.59	38.98	-1388.36	-35.41	82.73	-1236.75	44.20	1377.60	0.00	0.00	0.00	-1127.49	-60.30	1714.56	-1114.77	49.43	1733.05	129.59	64.75	1757.63	-1296.07	61.80	1769.47	53.24	1019.63	73.40	645.06	928.20	74.72	141.18
6.21000	-1069.63	165.84	49.76	-1109.37	152.52	62.87	-1303.63	166.62	116.37	-1279.35	182.23	161.12	-1155.32	-26.54	27.95	-1191.94	-19.52	37.69	-1392.83	-26.86	39.09	-1388.98	-34.29	82.21	-1231.14	44.06	1377.17	0.00	0.00	0.00	-1119.29	-60.18	1713.99	-1113.37	50.31	1732.87	129.59	64.75	1757.63	-1289.64	62.60	1768.96	54.65	1019.40	73.56	644.95	928.09	74.77	140.42
6.22000	-1045.11	169.05	51.11	-1084.53	156.16	62.34	-1280.20	168.00	108.43	-1258.13	182.62	153.62	-1155.20	-26.07	28.16	-1194.97	-19.90	37.01	-1393.15	-26.51	38.86	-1388.42	-34.79	82.65	-1225.75	44.39	1376.76	0.00	0.00	0.00	-1113.25	-59.46	1713.55	-1104.14	50.25	1732.23	129.59	64.75	1757.63	-1283.40	63.10	1768.59	55.16	1019.15	73.80	644.48	928.43	74.58	140.62
6.23000	-1016.04	174.46	53.73	-1058.86	160.11	62.54	-1256.57	169.20	100.58	-1236.99	182.82	146.23	-1152.55	-25.63	28.87	-1191.20	-19.70	37.95	-1393.19	-26.48	38.91	-1389.22	-33.95	82.27	-1220.44	44.72	1376.29	0.00	0.00	0.00	-1109.65	-59.35	1713.04	-1098.97	50.78	1731.63	129.59	64.75	1757.63	-1277.90	62.18	1768.44	56.09	1019.27	73.93	644.54	928.08	74.75	143.49
6.24000	-994.08	178.28	54.94	-1032.92	163.58	63.22	-1233.00	170.65	93.22	-1216.02	183.19	139.29	-1155.24	-26.58	28.16	-1192.68	-19.72	36.64	-1393.31	-26.29	38.78	-1388.88	-34.19	82.53	-1214.73	44.62	1375.79	0.00	0.00	0.00	-1102.96	-58.75	1712.47	-1091.35	51.37	1730.90	129.59	64.75	1757.63	-1271.92	62.51	1767.97	55.00	1019.31	73.62	644.77	927.81	74.84	142.65
6.25000	-968.12	182.55	57.25	-1009.28	167.54	63.68	-1210.06	171.18	85.87	-1194.74	183.60	132.60	-1153.86	-26.97	28.05	-1193.85	-19.22	36.17	-1392.91	-26.75	39.04	-1389.04	-33.84	82.46	-1209.02	44.31	1375.34	0.00	0.00	0.00	-1096.69	-58.51	1711.76	-1083.72	52.07	1730.01	129.59	64.75	1757.63	-1265.45	63.24	1767.53	55.01	1019.43	73.69	644.30	928.31	74.57	143.79
6.26000	-943.86	186.60	60.34	-986.02	170.89	64.74	-1186.19	173.17	79.56	-1172.82	185.14	126.91	-1155.39	-26.00	27.65	-1193.22	-19.81	36.48	-1392.96	-26.83	39.02	-1389.24	-33.36	82.26	-1182.18	24.87	1434.39	0.00	0.00	0.00	-1092.03	-58.28	1711.14	-1076.90	52.28	1729.34	129.59	64.75	1757.63	-1259.31	63.68	1767.02	54.53	1019.42	73.58	644.84	928.30	74.73	142.08
6.27000	-917.73	189.30	63.41	-961.01	174.01	66.41	-1162.30	176.23	74.35	-1151.13	187.37	121.99	-1151.01	-25.20	28.13	-1193.72	-19.66	36.28	-1393.12	-26.62	38.92	-1389.28	-33.10	82.23	-1194.53	41.65	1383.68	0.00	0.00	0.00	-1086.57	-57.81	1710.46	-1071.74	52.39	1728.69	129.59	64.75	1757.63	-1252.96	64.24	1766.53	54.48	1019.58	73.52	644.75	928.57	74.49	142.63
6.28000	-894.25	192.65	67.12	-935.73	177.03	68.67	-1139.89	177.72	69.02	-1129.41	189.94	117.90	-1157.67	-26.39	26.46	-1194.06	-20.24	36.42	-1392.98	-26.71	38.92	-1388.92	-33.39	82.63	-1192.14	45.33	1373.51	0.00	0.00	0.00	-1078.73	-56.92	1709.69	-1065.96	52.76	1727.97	129.59	64.75	1757.63	-1246.29	65.47	1765.85	54.63	1019.30	73.77	644.97	928.27	74.72	141.25
6.29000	-867.59	194.08	71.23	-914.44	179.21	70.66	-1116.79	180.89	65.35	-1108.01	192.42	114.37	-1153.93	-26.19	27.28	-1192.66	-19.82	36.65	-1393.08	-26.65	38.96	-1388.34	-34.04	83.25	-1186.34	45.66	1372.78	0.00	0.00	0.00	-1072.04	-56.67	1708.96	-1061.24	53.55	1727.02	129.59	64.75	1757.63	-1240.27	65.93	1765.24	55.05	1019.05	73.93	644.99	928.43	74.70	142.50
6.30000	-847.52	196.09	75.49	-891.71	180.96	73.92	-1094.67	184.05	62.43	-1087.22	195.32	111.76	-1162.72	-26.53	25.35	-1190.29	-20.00	37.14	-1393.08	-26.66	38.99	-1388.25	-34.09	83.41	-1180.46	46.03	1372.09	0.00	0.00	0.00	-1065.36	-56.10	1708.01	-1052.81	53.41	1726.16	129.59	64.75	1757.63	-1234.72	65.58	1764.76	55.77	1019.07	73.99	644.73	928.53	74.52	143.77
6.31000	-828.09	199.88	80.61	-870.99	182.50	77.13	-1073.30	187.29	60.26	-1067.27	198.19	109.87	-1155.51	-25.81	26.60	-1191.63	-19.50	36.63	-1392.88	-26.84	39.10	-1389.30	-32.57	82.71	-1154.11	24.29	1435.10	0.00	0.00	0.00	-1060.36	-55.64	1707.38	-1049.12	53.92	1725.50	129.59	64.75	1757.63	-1228.23	66.62	1763.86	55.62	1019.54	73.73	644.18	928.35	74.37	144.70
6.32000	-808.70	200.10	85.16	-850.15	184.34	80.80	-1052.78	190.62	58.88	-1048.42	200.47	108.34	-1149.41	-25.87	27.64	-1191.52	-19.63	36.83	-1393.26	-26.33	38.86	-1389.89	-31.66	82.39	-1165.42	43.54	1380.51	0.00	0.00	0.00	-1054.84	-55.14	1706.62	-1045.05	54.63	1724.73	129.59	64.75	1757.63	-1221.73	67.84	1763.03	54.61	1019.53	73.58	644.95	928.35	74.64	140.97
6.33000	-790.83	200.94	89.90	-834.91	185.20	84.66	-1033.65	193.35	57.63	-1030.44	202.98	107.49	-1150.21	-25.79	27.46	-1194.69	-20.99	36.49	-1393.04	-26.62	38.99	-1388.88	-32.65	83.27	-1162.34	47.47	1369.35	0.00	0.00	0.00	-1046.35	-54.63	1705.46	-1035.68	55.01	1723.57	129.59	64.75	1757.63	-1215.28	69.22	1761.97	54.52	1019.38	73.61	644.58	928.59	74.48	141.53
6.34000	-773.79	200.97	95.71	-818.87	186.47	88.64	-1015.52	196.67	57.23	-1014.22	204.89	106.78	-1156.04	-25.86	25.72	-1192.32	-20.97	37.14	-1392.69	-26.97	39.20	-1388.81	-32.39	83.37	-1156.36	48.41	1368.43	0.00	0.00	0.00	-1041.21	-54.15	1704.65	-1031.33	55.58	1722.79	129.59	64.75	1757.63	-1209.19	69.62	1761.09	55.63	1018.92	74.05	644.26	928.10	74.60	140.96
6.35000	-758.48	201.78	100.94	-798.02	187.25	94.34	-999.29	198.85	56.67	-998.95	207.05	106.59	-1161.67	-25.64	24.52	-1192.14	-21.00	37.22	-1393.03	-26.48	38.99	-1388.78	-32.07	83.43	-1150.05	48.89	1367.37	0.00	0.00	0.00	-1036.66	-53.39	1703.71	-1022.63	56.46	1721.77	129.59	64.75	1757.63	-1202.80	70.66	1760.14	55.47	1019.11	73.89	644.46	928.26	74.60	140.79
6.36000	-744.41	201.90	105.87	-783.27	188.89	99.23	-983.92	201.15	56.60	-984.50	209.38	106.74	-1154.41	-27.36	27.08	-1194.11	-20.91	36.69	-1392.94	-26.40	39.02	-1388.01	-32.68	84.01	-1143.76	49.92	1366.27	0.00	0.00	0.00	-1031.16	-53.24	1702.75	-1014.05	56.85	1720.62	129.59	64.75	1757.63	-1196.57	71.56	1759.18	56.06	1019.64	73.93	644.30	928.20	74.54	142.81
6.37000	-731.33	200.85	110.16	-770.73	189.26	102.54	-969.95	203.18	56.69	-971.70	210.63	106.62	-1156.06	-27.70	26.35	-1192.78	-21.11	37.11	-1393.08	-26.06	38.92	-1388.30	-32.30	84.13	-1137.52	50.31	1365.22	0.00	0.00	0.00	-1023.85	-52.49	1701.76	-1009.11	57.73	1719.69	129.59	64.75	1757.63	-1189.77	73.18	1758.00	56.01	1019.15	74.04	643.88	927.85	74.51	141.74
6.38000	-719.77	200.08	114.00	-759.24	188.79	105.26	-957.59	204.52	56.60	-960.09	211.84	106.59	-1155.30	-27.39	26.57	-1193.23	-21.24	36.96	-1392.73	-26.20	39.21	-1387.68	-32.54	84.77	-1131.21	51.24	1364.09	0.00	0.00	0.00	-1017.13	-51.82	1700.85	-1006.87	58.21	1718.87	129.59	64.75	1757.63	-1183.18	74.43	1757.00	55.28	1019.49	73.75	644.03	927.97	74.54	137.85
6.39000	-709.91	198.48	116.38	-749.35	187.80	107.28	-947.02	205.39	56.21	-950.19	212.14	106.15	-1154.75	-27.75	26.53	-1193.63	-20.73	36.92	-1392.17	-26.58	39.63	-1388.06	-31.58	84.74	-1125.02	52.30	1363.04	0.00	0.00	0.00	-1009.35	-50.81	1699.62	-996.70	59.12	1717.51	129.59	64.75	1757.63	-1176.53	75.96	1755.95	55.66	1019.35	73.84	644.05	928.32	74.49	141.40
6.40000	-701.74	197.52	117.29	-740.71	186.69	108.37	-938.12	205.62	55.36	-941.80	212.16	105.36	-1151.05	-27.05	27.53	-1192.56	-20.97	37.16	-1392.04	-26.34	39.77	-1387.90	-31.30	85.00	-1118.58	53.28	1361.92	0.00	0.00	0.00	-1005.61	-50.02	1698.67	-993.05	60.43	1716.30	129.59	64.75	1757.63	-1170.31	76.77	1754.95	55.39	1019.08	73.86	644.72	928.19	74.63	143.08
6.41000	-695.01	196.84	116.92	-733.52	185.39	108.22	-930.43	206.21	54.39	-934.51	212.38	104.39	-1154.93	-27.70	26.58	-1192.23	-21.09	37.13	-1392.01	-25.95	40.05	-1387.14	-31.58	85.62	-1112.12	54.45	1360.83	0.00	0.00	0.00	-1000.32	-49.00	1697.50	-986.38	61.25	1714.97	129.59	64.75	1757.63	-1163.21	79.61	1753.58	55.58	1019.36	73.88	644.82	927.91	74.81	142.33
6.42000	-689.19	193.72	115.87	-727.80	184.06	106.81	-924.56	206.23	52.92	-928.70	211.89	102.79	-1156.65	-28.11	26.16	-1195.26	-20.99	36.45	-1391.76	-25.57	40.32	-1387.05	-31.23	86.01	-1106.00	55.51	1359.76	0.00	0.00	0.00	-995.00	-48.05	1696.38	-978.83	62.25	1713.86	129.59	64.75	1757.63	-1156.68	81.23	1752.50	56.36	1019.32	74.04	644.75	928.16	74.76	142.17
6.43000	-684.52	192.02	112.98	-723.28	182.33	104.20	-919.89	206.57	51.39	-923.81	212.08	101.18	-1151.80	-27.67	27.04	-1192.43	-21.31	37.06	-1391.47	-25.43	40.90	-1387.28	-30.46	86.39	-1099.60	56.36	1358.67	0.00	0.00	0.00	-986.49	-46.69	1695.21	-971.84	63.59	1712.33	129.59	64.75	1757.63	-1150.61	82.61	1751.37	55.87	1019.32	73.92	644.81	927.91	74.88	142.45
6.44000	-680.96	190.28	108.77	-720.17	180.61	100.31	-916.99	205.98	50.55	-920.05	211.92	99.46	-1152.93	-27.60	26.74	-1191.49	-21.10	37.16	-1391.33	-24.93	41.41	-1386.70	-30.26	87.01	-1093.07	58.02	1357.63	0.00	0.00	0.00	-983.27	-45.30	1694.20	-966.85	64.28	1711.23	129.59	64.75	1757.63	-1144.55	84.09	1750.26	55.46	1019.27	73.87	644.26	927.92	74.68	139.74
6.45000	-677.96	188.60	102.88	-717.57	178.09	95.02	-915.16	205.59	49.25	-917.66	211.28	97.07	-1154.23	-27.17	26.70	-1192.02	-20.77	37.21	-1390.90	-24.77	42.31	-1386.82	-29.32	87.28	-1086.62	59.15	1356.50	0.00	0.00	0.00	-975.18	-44.23	1693.03	-961.21	66.36	1709.72	129.59	64.75	1757.63	-1138.32	85.64	1749.15	54.19	1019.57	73.37	644.52	928.10	74.67	141.01
6.46000	-676.42	186.07	96.02	-715.98	176.19	88.76	-913.34	203.82	48.09	-916.50	210.31	94.65	-1153.55	-27.95	26.32	-1193.07	-20.90	37.13	-1390.63	-24.39	43.19	-1385.83	-29.77	88.49	-1080.05	60.58	1355.48	0.00	0.00	0.00	-969.30	-42.79	1692.00	-953.12	67.80	1708.48	129.59	64.75	1757.63	-1132.03	87.64	1747.96	55.01	1019.29	73.67	644.15	928.28	74.63	138.63
6.47000	-674.63	184.39	89.33	-713.52	174.20	83.00	-911.54	202.69	46.21	-913.97	210.35	93.24	-1153.19	-27.61	26.40	-1192.29	-20.89	36.94	-1389.86	-24.69	44.59	-1385.18	-29.61	89.49	-1073.47	61.86	1354.42	0.00	0.00	0.00	-961.97	-41.46	1690.98	-948.51	69.18	1707.29	129.59	64.75	1757.63	-1125.27	90.33	1746.80	55.53	1019.05	73.83	644.44	928.40	74.56	141.16
6.48000	-670.58	184.13	81.54	-710.14	174.55	76.84	-909.61	203.85	44.97	-909.84	210.52	92.15	-1153.06	-28.20	26.46	-1193.32	-21.22	36.64	-1389.15	-24.91	46.09	-1384.33	-29.64	90.68	-1066.79	63.20	1353.43	0.00	0.00	0.00	-957.49	-39.88	1690.20	-939.01	70.70	1706.20	129.59	64.75	1757.63	-1119.18	92.28	1745.92	54.68	1019.40	73.46	644.97	927.92	74.78	140.85
6.49000	-666.34	185.07	73.71	-707.06	174.42	70.30	-907.90	205.34	44.24	-905.44	210.73	90.90	-1154.35	-26.72	26.37	-1191.48	-21.11	36.97	-1388.51	-25.35	47.87	-1384.26	-28.98	91.60	-1059.99	64.76	1352.71	0.00	0.00	0.00	-952.33	-38.06	1689.84	-934.06	71.75	1705.47	129.59	64.75	1757.63	-1112.25	94.99	1745.10	54.21	1019.38	73.50	644.58	928.14	74.56	142.02
6.50000	-663.74	187.25	65.86	-705.36	175.41	63.68	-906.81	205.90	43.93	-901.93	211.63	90.00	-1151.20	-27.80	26.89	-1192.71	-20.96	36.61	-1388.01	-25.32	49.71	-1383.23	-29.09	93.30	-1053.35	66.55	1352.15	0.00	0.00	0.00	-945.75	-36.93	1689.41	-928.25	73.68	1705.12	129.59	64.75	1757.63	-1106.07	96.90	1744.64	55.24	1019.50	73.82	644.08	928.41	74.44	139.46
6.51000	-661.17	189.97	59.81	-703.49	178.38	58.27	-906.05	206.34	43.99	-899.62	212.13	89.14	-1154.79	-27.98	26.28	-1191.43	-21.06	36.90	-1387.10	-25.74	52.12	-1382.66	-28.72	94.94	-1046.62	67.98	1351.83	0.00	0.00	0.00	-939.32	-34.70	1689.20	-920.98	75.51	1704.81	129.59	64.75	1757.63	-1100.00	98.39	1744.32	55.37	1019.26	73.94	644.28	928.54	74.54	140.78
6.52000	-660.22	190.95	53.70	-703.31	179.97	53.51	-905.33	206.76	44.25	-898.10	212.07	88.21	-1152.51	-28.25	26.46	-1190.73	-21.12	37.22	-1386.55	-25.81	54.56	-1382.01	-28.34	96.72	-1039.90	69.50	1351.66	0.00	0.00	0.00	-932.06	-33.13	1689.11	-914.16	77.50	1704.47	129.59	64.75	1757.63	-1093.22	101.14	1743.95	54.99	1019.49	73.67	644.83	928.17	74.80	141.74
6.53000	-661.84	190.96	48.52	-702.09	180.29	50.31	-904.79	207.02	44.28	-896.20	212.82	87.76	-1154.24	-28.05	26.14	-1189.53	-21.22	37.72	-1385.80	-26.09	57.11	-1381.92	-27.17	98.38	-1033.30	71.37	1351.74	0.00	0.00	0.00	-927.22	-31.42	1689.47	-911.58	78.90	1705.00	129.59	64.75	1757.63	-1086.70	103.68	1743.87	55.92	1019.37	74.04	644.32	928.26	74.54	142.18
6.54000	-654.10	191.24	46.28	-701.54	180.54	47.34	-904.35	207.50	44.14	-894.51	213.20	87.46	-1154.70	-28.04	25.81	-1191.68	-21.30	37.35	-1385.19	-26.14	59.68	-1380.58	-27.32	101.00	-1026.58	72.92	1352.05	0.00	0.00	0.00	-921.76	-29.64	1689.86	-903.29	80.38	1705.19	129.59	64.75	1757.63	-1080.36	105.94	1744.12	54.59	1019.35	73.69	645.01	928.34	74.72	141.46
6.55000	-656.78	190.73	42.33	-699.75	180.30	46.02	-903.92	207.71	43.89	-893.26	213.27	87.17	-1154.55	-27.58	26.10	-1190.10	-20.92	37.65	-1384.29	-26.54	62.67	-1379.26	-27.35	103.74	-1020.00	74.70	1352.64	0.00	0.00	0.00	-912.92	-27.75	1690.37	-897.49	82.61	1705.62	129.59	64.75	1757.63	-1073.69	108.69	1744.58	53.73	1019.73	73.35	644.66	928.36	74.61	141.11
6.56000	-656.94	191.63	40.18	-699.34	180.83	44.92	-903.76	207.79	43.59	-892.20	213.85	87.19	-1153.22	-27.98	26.50	-1193.43	-21.60	36.98	-1383.00	-27.08	65.93	-1377.34	-27.86	106.92	-1013.28	76.72	1353.45	0.00	0.00	0.00	-906.47	-25.57	1691.17	-887.14	84.47	1706.07	129.59	64.75	1757.63	-1067.27	111.24	1745.18	54.77	1019.38	73.63	643.60	928.49	74.24	142.43
6.57000	-659.19	192.03	38.65	-698.61	180.99	44.24	-903.56	208.12	43.60	-891.60	214.42	87.20	-1152.00	-28.95	26.59	-1190.34	-21.13	37.69	-1381.36	-27.86	69.62	-1375.01	-28.71	110.47	-1006.57	78.33	1354.44	0.00	0.00	0.00	-904.57	-23.47	1692.49	-884.29	86.50	1707.11	129.59	64.75	1757.63	-1060.74	114.08	1745.94	56.34	1019.18	74.00	643.14	928.55	74.06	142.92
6.58000	-656.41	192.54	38.34	-700.20	180.95	43.34	-903.53	208.03	43.41	-891.38	214.28	86.93	-1155.97	-27.58	25.94	-1190.99	-20.58	37.81	-1379.29	-28.83	73.83	-1372.49	-29.22	114.19	-999.95	80.21	1355.56	0.00	0.00	0.00	-898.60	-21.42	1693.79	-878.16	88.48	1708.18	129.59	64.75	1757.63	-1054.16	116.93	1746.92	55.83	1019.23	73.94	643.42	928.52	74.13	141.29
6.59000	-655.91	192.42	37.80	-697.65	180.57	43.82	-903.45	208.02	43.35	-891.21	214.17	86.82	-1155.29	-28.13	25.79	-1191.76	-21.55	37.77	-1377.91	-28.66	77.82	-1370.35	-28.98	117.77	-993.37	82.64	1356.88	0.00	0.00	0.00	-890.42	-19.92	1695.15	-870.89	90.34	1709.36	129.59	64.75	1757.63	-1047.87	119.31	1748.12	54.93	1019.11	73.78	643.71	928.24	74.41	138.34
6.60000	-656.01	192.04	37.51	-701.06	181.04	42.45	-903.45	207.95	43.26	-890.93	214.49	86.93	-1154.89	-28.33	26.07	-1190.29	-20.20	39.01	-1375.81	-28.87	82.31	-1367.59	-28.93	121.87	-986.77	84.69	1358.28	0.00	0.00	0.00	-884.35	-17.95	1696.70	-867.62	92.15	1711.07	129.59	64.75	1757.63	-1041.45	121.90	1749.33	55.49	1019.02	73.93	643.86	928.12	74.57	141.18
6.61000	-655.63	191.87	37.37	-699.46	180.61	42.81	-903.19	208.41	43.50	-890.96	214.29	86.78	-1157.13	-28.74	25.74	-1193.00	-20.81	37.49	-1373.61	-28.71	87.01	-1363.75	-29.70	126.49	-979.96	86.54	1359.82	0.00	0.00	0.00	-876.19	-15.49	1698.34	-859.14	94.34	1712.49	129.59	64.75	1757.63	-1035.29	123.83	1750.82	55.10	1019.14	73.83	645.14	928.23	74.71	140.60
6.62000	-659.39	191.56	36.34	-698.76	180.74	42.93	-903.25	208.31	43.40	-890.88	214.45	86.82	-1154.06	-27.97	26.47	-1190.43	-21.30	38.69	-1370.81	-28.74	92.24	-1360.48	-28.60	130.93	-973.39	88.39	1361.40	0.00	0.00	0.00	-870.43	-13.39	1700.09	-852.60	96.43	1714.14	129.59	64.75	1757.63	-1028.97	126.61	1752.15	55.91	1019.66	73.91	644.38	928.22	74.50	143.64
6.63000	-655.90	191.39	37.56	-698.31	180.71	43.11	-903.42	208.02	43.24	-890.83	214.56	86.85	-1153.70	-27.85	26.63	-1188.83	-20.93	39.46	-1367.93	-27.96	97.59	-1356.05	-28.36	136.00	-966.96	90.46	1363.00	0.00	0.00	0.00	-865.55	-11.56	1701.99	-848.47	98.08	1716.21	129.59	64.75	1757.63	-1022.79	129.08	1753.61	55.28	1019.53	73.74	644.33	928.26	74.46	141.50
6.64000	-656.22	191.48	37.35	-698.17	180.92	43.13	-903.40	207.99	43.20	-890.89	214.55	86.75	-1152.41	-27.65	26.99	-1189.91	-21.03	39.26	-1364.20	-27.15	103.40	-1351.03	-28.30	141.44	-960.35	92.26	1364.38	0.00	0.00	0.00	-858.33	-9.51	1703.82	-841.17	99.62	1718.08	129.59	64.75	1757.63	-1016.54	131.79	1754.84	54.82	1019.77	73.58	644.37	927.83	74.73	140.89
6.65000	-653.09	191.62	37.92	-698.78	180.35	42.84	-903.32	208.15	43.26	-891.08	214.33	86.64	-1156.55	-27.69	26.02	-1190.27	-21.19	39.32	-1359.64	-26.49	109.68	-1345.48	-27.41	146.90	-953.85	94.33	1365.80	0.00	0.00	0.00	-852.14	-7.79	1705.53	-832.66	101.83	1719.70	129.59	64.75	1757.63	-1010.20	134.67	1755.96	55.27	1019.73	73.67	644.19	928.17	74.56	142.98
6.66000	-655.01	191.10	37.29	-699.54	180.25	42.76	-903.39	207.90	43.18	-891.22	214.25	86.51	-1154.84	-27.86	26.52	-1187.31	-20.48	40.64	-1355.17	-24.79	115.81	-1339.14	-26.40	152.80	-947.19	96.34	1367.03	0.00	0.00	0.00	-847.28	-5.80	1707.39	-827.91	103.66	1721.35	129.59	64.75	1757.63	-1004.54	136.45	1757.26	54.90	1019.41	73.83	644.20	928.24	74.57	142.99
6.67000	-655.08	191.05	37.51	-699.35	180.63	42.62	-903.31	208.05	43.22	-891.27	214.37	86.47	-1155.68	-28.04	26.47	-1190.10	-19.99	41.00	-1350.27	-22.73	122.23	-1332.26	-25.47	158.81	-940.91	98.36	1368.17	0.00	0.00	0.00	-840.51	-3.89	1708.88	-823.39	105.38	1723.00	129.59	64.75	1757.63	-998.65	138.35	1758.34	55.65	1018.49	74.27	645.07	928.30	74.69	139.76
6.68000	-656.13	191.96	37.22	-700.86	180.77	42.29	-903.24	208.17	43.27	-891.17	214.64	86.45	-1153.00	-27.07	26.66	-1184.65	-19.69	42.72	-1344.52	-20.91	129.14	-1325.24	-23.54	164.85	-934.80	100.39	1369.16	0.00	0.00	0.00	-833.18	-0.28	1711.57	-816.61	107.20	1724.43	129.59	64.75	1757.63	-992.13	141.97	1759.07	55.34	1016.98	74.78	644.79	928.20	74.63	139.70
6.69000	-654.57	191.76	37.51	-699.75	180.82	42.36	-903.24	208.13	43.23	-891.27	214.54	86.26	-1149.77	-26.68	26.75	-1185.21	-19.39	43.07	-1338.90	-18.37	135.98	-1318.15	-21.40	170.96	-928.31	102.09	1370.05	0.00	0.00	0.00	-825.52	0.57	1711.77	-810.10	109.66	1725.48	129.59	64.75	1757.63	-986.60	143.74	1759.87	54.19	1016.60	74.73	644.86	928.05	74.76	140.54
6.70000	-659.85	192.55	36.14	-697.64	180.78	42.99	-903.14	208.23	43.21	-891.32	214.68	86.18	-1151.08	-27.30	25.72	-1184.04	-18.85	43.06	-1332.56	-16.12	143.46	-1310.58	-19.49	177.75	-921.99	103.46	1370.77	0.00	0.00	0.00	-821.06	3.41	1713.85	-804.57	111.22	1726.68	129.59	64.75	1757.63	-980.75	145.90	1760.56	55.26	1017.75	74.46	644.91	927.88	74.80	143.08
6.71000	-655.27	192.44	36.92	-698.52	180.86	42.69	-903.16	208.22	43.24	-891.29	214.90	86.13	-1148.76	-26.64	25.33	-1180.50	-17.71	43.78	-1325.52	-14.18	151.34	-1302.83	-17.16	184.54	-916.03	105.32	1371.38	0.00	0.00	0.00	-815.63	5.17	1714.97	-798.28	112.89	1727.53	129.59	64.75	1757.63	-974.99	148.01	1760.99	54.94	1019.17	73.70	644.80	927.80	74.82	139.30
6.72000	-655.48	192.46	37.08	-698.47	181.04	42.56	-903.18	208.18	43.23	-891.33	214.93	85.99	-1147.65	-26.20	24.22	-1176.47	-17.07	44.63	-1318.35	-11.75	159.11	-1295.30	-14.19	191.30	-909.91	106.91	1371.80	0.00	0.00	0.00	-809.95	6.76	1715.74	-794.68	114.62	1728.27	129.59	64.75	1757.63	-968.88	150.60	1761.35	55.79	1019.10	73.99	643.85	928.24	74.42	141.34
6.73000	-655.15	192.38	36.88	-699.17	181.08	42.23	-903.23	208.06	43.07	-891.22	215.20	85.97	-1145.07	-26.20	23.51	-1173.16	-16.73	45.37	-1311.15	-8.51	166.75	-1285.48	-13.13	198.81	-904.30	108.58	1372.09	0.00	0.00	0.00	-804.38	8.43	1716.33	-788.51	116.42	1728.89	129.59	64.75	1757.63	-963.24	152.35	1761.72	55.56	1019.36	73.87	643.76	928.09	74.47	139.92
6.74000	-658.71	191.71	35.88	-699.69	180.79	42.04	-903.07	208.33	43.24	-891.32	214.90	85.70	-1141.46	-26.35	22.42	-1167.77	-15.90	46.53	-1303.27	-5.87	174.57	-1276.76	-9.94	205.35	-898.79	109.88	1372.33	0.00	0.00	0.00	-798.86	10.16	1716.81	-782.20	117.96	1729.12	129.59	64.75	1757.63	-957.78	153.61	1762.03	54.79	1019.33	73.73	644.33	928.22	74.60	141.34
6.75000	-657.51	192.45	35.65	-698.67	181.05	42.14	-903.13	208.18	43.15	-891.07	215.24	85.75	-1134.39	-26.83	22.02	-1160.01	-15.96	48.10	-1295.76	-2.29	182.01	-1266.62	-7.98	212.38	-893.34	110.94	1372.48	0.00	0.00	0.00	-793.26	11.69	1717.11	-777.35	119.71	1729.37	129.59	64.75	1757.63	-952.25	154.84	1762.26	54.48	1019.44	73.55	643.90	928.40	74.41	143.71
6.76000	-657.26	192.03	36.07	-701.23	180.87	41.27	-903.19	208.02	43.05	-890.97	215.31	85.64	-1133.75	-27.84	20.14	-1154.26	-16.35	49.07	-1286.81	0.12	189.80	-1256.61	-5.56	219.04	-888.08	112.15	1372.57	0.00	0.00	0.00	-787.82	13.37	1717.27	-768.74	120.83	1729.42	129.59	64.75	1757.63	-946.40	156.76	1762.33	55.17	1019.34	73.76	644.79	928.28	74.56	140.95
6.77000	-658.33	192.39	35.36	-700.84	180.71	41.35	-903.05	208.36	43.19	-890.99	215.34	85.61	-1128.35	-27.90	21.18	-1148.13	-16.82	50.77	-1277.17	3.48	196.52	-1246.37	-2.60	225.28	-882.78	113.11	1372.63	0.00	0.00	0.00	-782.08	14.57	1717.29	-765.48	121.99	1729.72	129.59	64.75	1757.63	-940.77	157.95	1762.38	56.27	1019.60	73.90	645.23	928.20	74.75	139.17
6.78000	-658.15	191.90	35.23	-698.68	180.79	41.89	-903.07	208.23	43.12	-890.99	215.31	85.56	-1119.40	-28.16	25.42	-1139.52	-16.64	54.95	-1266.20	6.23	201.83	-1234.90	-1.16	231.25	-877.67	113.93	1372.70	0.00	0.00	0.00	-776.53	15.84	1717.23	-759.83	123.69	1729.50	129.59	64.75	1757.63	-934.76	159.67	1762.47	54.65	1019.75	73.50	644.98	928.00	74.85	139.37
6.79000	-655.69	191.78	35.48	-700.46	180.79	41.12	-902.98	208.39	43.14	-891.15	215.10	85.40	-1109.63	-27.60	29.27	-1128.52	-15.59	59.42	-1255.39	8.98	206.02	-1223.75	1.15	235.81	-872.60	114.80	1372.78	0.00	0.00	0.00	-770.98	17.06	1717.03	-752.40	124.86	1729.04	129.59	64.75	1757.63	-929.04	161.22	1762.50	55.53	1018.96	73.98	645.10	927.85	74.83	144.83
6.80000	-657.08	192.09	34.95	-701.72	180.72	40.73	-903.05	208.15	42.98	-891.07	215.23	85.43	-1097.09	-26.89	33.70	-1117.09	-14.63	63.24	-1243.71	11.08	209.60	-1212.21	3.57	239.54	-867.59	115.67	1372.87	0.00	0.00	0.00	-765.49	18.31	1716.82	-750.24	125.88	1729.05	129.59	64.75	1757.63	-923.46	162.49	1762.60	55.38	1019.23	73.74	644.28	928.23	74.59	145.87
6.81000	-655.69	192.01	35.58	-698.99	180.83	41.34	-902.94	208.42	43.06	-891.09	215.32	85.48	-1083.26	-25.19	37.35	-1103.13	-12.84	66.80	-1230.78	12.77	212.35	-1199.16	5.09	242.61	-862.67	116.60	1373.05	0.00	0.00	0.00	-760.10	19.46	1716.57	-742.06	126.98	1728.41	129.59	64.75	1757.63	-917.84	163.51	1762.77	55.96	1019.22	73.92	644.38	928.29	74.60	144.45
6.82000	-656.43	191.45	34.93	-700.21	180.74	40.98	-902.84	208.54	43.15	-891.23	215.10	85.44	-1069.21	-24.03	40.24	-1088.38	-11.11	69.38	-1217.76	15.07	213.77	-1187.18	8.34	243.68	-857.77	117.59	1373.25	0.00	0.00	0.00	-754.92	20.68	1716.29	-734.69	127.85	1727.95	129.59	64.75	1757.63	-912.15	164.79	1763.06	55.16	1020.01	73.55	643.79	928.09	74.43	140.94
6.83000	-656.17	191.05	34.81	-699.36	180.55	41.13	-902.98	208.35	42.96	-891.08	215.36	85.53	-1054.67	-21.96	40.80	-1073.65	-9.13	71.40	-1203.95	16.67	214.36	-1173.13	9.18	244.86	-853.03	118.67	1373.53	0.00	0.00	0.00	-749.67	21.48	1715.99	-730.75	128.81	1727.55	129.59	64.75	1757.63	-906.66	165.80	1763.41	55.16	1019.53	73.71	643.50	928.52	74.25	139.16
6.84000	-653.71	191.65	35.34	-700.28	180.40	40.73	-902.87	208.49	43.01	-891.06	215.43	85.55	-1036.78	-18.98	42.13	-1056.48	-6.81	72.81	-1189.79	18.33	213.84	-1160.10	11.72	244.39	-848.31	119.27	1373.83	0.00	0.00	0.00	-745.01	20.82	1714.61	-726.49	129.67	1727.47	129.59	64.75	1757.63	-901.35	166.64	1763.78	55.24	1019.37	73.86	643.95	928.50	74.36	142.67
6.85000	-656.54	191.99	34.21	-700.30	180.26	40.68	-902.78	208.72	43.05	-891.17	215.01	85.35	-1022.71	-17.32	42.92	-1042.46	-4.91	72.02	-1175.29	19.66	212.32	-1145.14	12.10	243.59	-843.65	120.21	1374.18	0.00	0.00	0.00	-742.51	21.09	1714.36	-722.02	130.10	1727.24	129.59	64.75	1757.63	-896.03	167.47	1764.15	55.07	1019.28	73.81	643.95	928.56	74.37	142.47
6.86000	-656.35	191.41	34.08	-699.41	180.44	40.67	-902.85	208.50	42.92	-891.01	215.12	85.36	-1001.78	-14.76	44.16	-1025.47	-2.58	72.00	-1160.30	20.99	209.77	-1130.74	13.52	241.59	-838.87	120.92	1374.50	0.00	0.00	0.00	-736.28	21.72	1714.01	-716.65	130.93	1727.28	129.59	64.75	1757.63	-890.66	168.42	1764.49	54.95	1019.64	73.76	644.62	928.27	74.57	141.19
6.87000	-658.35	191.38	33.07	-699.72	180.63	40.37	-902.81	208.62	42.97	-890.89	215.13	85.36	-988.58	-11.79	42.65	-1008.07	-0.45	71.23	-1144.66	22.16	206.26	-1115.61	14.70	238.75	-834.05	121.79	1374.78	0.00	0.00	0.00	-730.24	22.64	1714.07	-711.71	131.29	1727.24	129.59	64.75	1757.63	-885.61	168.96	1764.87	53.99	1019.62	73.51	644.91	927.95	74.84	144.70
6.88000	-657.75	191.69	33.02	-699.66	180.52	40.37	-902.73	208.75	43.02	-890.77	215.05	85.32	-962.24	-10.04	44.09	-986.50	1.46	70.86	-1128.50	23.31	201.87	-1100.15	15.26	235.27	-829.32	122.64	1375.05	0.00	0.00	0.00	-728.16	22.90	1714.10	-705.89	131.80	1727.23	129.59	64.75	1757.63	-880.33	169.99	1765.13	54.65	1019.43	73.63	645.00	927.72	75.00	141.98
6.89000	-658.57	191.53	32.91	-699.50	180.15	40.31	-902.77	208.74	42.96	-890.76	214.85	85.18	-944.09	-8.02	43.14	-965.81	3.22	69.90	-1111.82	24.09	196.75	-1084.50	16.45	230.86	-824.70	123.48	1375.26	0.00	0.00	0.00	-722.61	23.38	1714.32	-701.11	132.15	1727.66	129.59	64.75	1757.63	-875.17	170.35	1765.44	54.10	1019.59	73.41	644.83	928.04	74.76	140.67
6.90000	-653.39	191.90	33.85	-699.14	180.26	40.41	-902.70	208.87	42.99	-890.53	215.09	85.30	-924.43	-6.00	41.97	-946.87	4.88	68.15	-1094.50	24.41	191.07	-1068.53	17.94	225.23	-819.68	124.14	1375.35	0.00	0.00	0.00	-716.88	23.70	1714.56	-696.23	132.47	1728.02	129.59	64.75	1757.63	-870.59	169.98	1765.83	54.57	1019.30	73.58	644.65	928.03	74.66	139.69
6.91000	-655.67	192.10	33.28	-699.59	180.46	40.26	-902.70	208.93	43.03	-890.56	214.94	85.19	-895.26	-5.43	43.79	-923.48	5.99	67.65	-1076.62	24.77	184.65	-1051.62	18.31	219.72	-814.51	124.22	1375.57	0.00	0.00	0.00	-712.25	23.75	1714.50	-690.67	133.01	1728.29	129.59	64.75	1757.63	-865.48	170.50	1766.00	55.05	1019.12	73.79	644.31	928.20	74.52	142.51
6.92000	-655.76	191.15	33.23	-697.48	180.32	40.84	-902.55	209.09	43.08	-890.44	215.16	85.28	-873.37	-4.94	42.93	-902.77	6.08	65.59	-1058.13	24.92	177.64	-1034.77	19.49	213.18	-810.06	125.54	1375.45	0.00	0.00	0.00	-707.25	24.06	1714.79	-684.82	133.11	1728.45	129.59	64.75	1757.63	-860.58	170.61	1766.20	55.75	1018.99	74.04	644.06	928.35	74.50	142.37
6.93000	-656.36	192.05	32.76	-695.41	180.73	41.00	-902.70	208.83	42.91	-890.45	215.20	85.26	-851.63	-5.21	41.82	-878.92	6.15	64.20	-1038.93	24.46	170.23	-1017.46	19.85	206.50	-805.41	125.77	1375.44	0.00	0.00	0.00	-700.11	25.48	1716.13	-678.30	132.74	1728.60	129.59	64.75	1757.63	-855.39	171.22	1766.23	54.83	1019.57	73.57	643.26	928.25	74.31	141.12
6.94000	-655.41	191.41	33.10	-691.38	180.37	41.99	-902.74	208.70	42.90	-890.46	215.21	85.22	-822.41	-6.01	42.18	-857.08	4.96	61.96	-1019.71	24.42	162.20	-999.52	19.88	199.36	-800.56	125.95	1375.39	0.00	0.00	0.00	-695.89	24.72	1715.54	-675.61	132.72	1728.96	129.59	64.75	1757.63	-850.41	171.21	1766.37	53.78	1019.68	73.28	644.02	928.27	74.50	145.23
6.95000	-654.38	191.42	33.64	-692.40	180.78	41.66	-902.64	208.89	42.94	-890.44	215.31	85.21	-801.85	-7.51	40.35	-833.05	3.32	60.20	-999.37	23.35	154.21	-980.90	19.64	192.08	-795.54	126.17	1375.32	0.00	0.00	0.00	-690.20	25.48	1716.26	-669.32	132.89	1728.96	129.59	64.75	1757.63	-845.05	171.93	1766.31	53.01	1019.79	73.13	643.65	928.56	74.26	138.81
6.96000	-656.88	191.95	32.43	-696.73	180.71	40.87	-902.61	209.01	43.04	-890.68	215.12	85.08	-779.89	-10.48	39.06	-810.61	1.64	58.06	-979.16	22.91	145.71	-961.92	18.68	184.72	-790.57	125.88	1375.40	0.00	0.00	0.00	-685.82	25.87	1716.49	-664.08	132.87	1728.93	129.59	64.75	1757.63	-839.95	172.09	1766.34	54.55	1019.42	73.64	644.23	928.56	74.44	137.71
6.97000	-654.24	191.75	33.33	-698.48	181.40	40.45	-902.69	208.95	43.00	-890.72	215.12	85.07	-755.40	-12.84	38.41	-787.50	-0.91	56.00	-958.96	22.70	136.94	-942.66	17.84	177.08	-785.85	126.18	1375.25	0.00	0.00	0.00	-681.09	25.70	1716.24	-659.05	132.72	1728.75	129.59	64.75	1757.63	-835.27	171.24	1766.41	55.22	1019.18	73.75	644.50	928.17	74.69	140.14
6.98000	-655.67	192.21	32.93	-699.44	181.22	40.23	-902.64	208.91	42.98	-890.65	215.37	85.18	-730.92	-16.67	38.19	-761.32	-3.99	54.90	-938.10	21.86	128.45	-922.77	16.37	169.50	-780.96	126.53	1375.12	0.00	0.00	0.00	-675.14	25.18	1715.90	-654.59	132.80	1728.70	129.59	64.75	1757.63	-829.80	171.60	1766.36	54.95	1019.18	73.76	644.23	928.01	74.70	141.92
6.99000	-654.79	192.41	33.45	-697.52	181.31	40.82	-902.65	208.85	42.97	-890.86	215.14	85.05	-706.64	-20.08	37.74	-739.23	-7.66	52.94	-916.86	21.03	119.81	-903.01	15.15	161.87	-775.98	126.91	1375.02	0.00	0.00	0.00	-669.99	24.73	1715.53	-649.07	132.41	1728.53	129.59	64.75	1757.63	-824.47	171.75	1766.22	56.42	1019.08	74.15	644.67	928.30	74.64	140.98
7.00000	-654.98	192.26	33.42	-698.00	181.52	40.69	-902.76	208.71	42.91	-890.95	215.01	85.04	-683.70	-24.04	37.62	-716.66	-11.29	51.34	-895.64	19.94	111.41	-883.42	14.19	154.10	-771.02	126.82	1374.88	0.00	0.00	0.00	-665.03	24.62	1715.20	-642.27	132.04	1728.02	129.59	64.75	1757.63	-819.11	171.63	1766.09	55.62	1019.15	73.93	644.84	928.10	74.69	140.26
7.01000	-655.06	192.10	33.63	-696.86	180.92	41.42	-902.72	208.72	42.92	-890.91	215.15	85.12	-658.05	-27.95	38.18	-692.33	-14.91	50.87	-874.34	18.86	103.12	-862.82	12.08	146.96	-765.93	125.76	1374.75	0.00	0.00	0.00	-660.45	23.63	1714.24	-638.69	131.67	1727.87	129.59	64.75	1757.63	-813.97	171.02	1766.00	54.62	1019.61	73.62	644.07	928.11	74.41	138.01
7.02000	-654.20	192.21	33.94	-697.46	181.22	41.21	-902.62	208.88	43.03	-891.00	215.00	85.12	-633.46	-31.68	39.11	-667.95	-18.57	50.39	-852.64	17.07	95.46	-842.71	10.47	139.83	-760.97	126.16	1374.43	0.00	0.00	0.00	-655.61	22.71	1713.34	-634.51	131.12	1727.57	129.59	64.75	1757.63	-808.72	170.28	1765.93	55.42	1019.66	73.74	644.38	927.96	74.61	137.86
7.03000	-657.99	192.53	33.44	-697.04	181.60	41.46	-902.75	208.59	42.88	-891.17	214.86	85.11	-610.46	-34.81	39.97	-645.68	-22.14	50.05	-830.85	14.91	88.36	-822.47	8.63	132.91	-755.90	126.04	1374.09	0.00	0.00	0.00	-649.39	23.18	1713.54	-626.99	130.49	1726.95	129.59	64.75	1757.63	-803.11	170.10	1765.67	55.36	1019.65	73.78	644.60	928.22	74.69	141.80
7.04000	-656.61	193.11	33.56	-697.16	181.76	41.55	-902.74	208.59	42.93	-891.14	214.85	85.19	-587.77	-38.13	40.85	-622.09	-24.33	50.34	-809.31	12.47	81.91	-802.96	7.04	126.24	-750.70	125.88	1373.78	0.00	0.00	0.00	-645.66	21.87	1712.27	-620.49	129.93	1726.46	129.59	64.75	1757.63	-797.90	169.08	1765.47	55.60	1019.41	73.84	644.78	927.92	74.63	141.33
7.05000	-655.83	193.10	33.83	-697.30	182.30	41.44	-902.64	208.72	42.99	-891.26	214.64	85.22	-565.15	-40.31	42.29	-598.60	-26.92	50.78	-787.81	10.19	75.79	-782.57	4.66	120.40	-745.66	125.55	1373.37	0.00	0.00	0.00	-640.46	21.24	1711.39	-617.32	129.35	1726.01	129.59	64.75	1757.63	-792.29	168.47	1765.17	54.68	1019.41	73.69	645.27	928.47	74.64	142.72
7.06000	-655.25	193.80	34.00	-695.98	182.58	41.90	-902.70	208.63	42.94	-891.30	214.50	85.24	-544.39	-42.12	43.86	-576.65	-28.68	51.60	-766.37	7.64	70.34	-762.25	1.83	115.23	-740.16	124.75	1373.02	0.00	0.00	0.00	-635.99	20.35	1710.68	-613.28	128.81	1725.46	129.59	64.75	1757.63	-786.69	167.96	1764.82	54.98	1018.86	73.80	643.80	928.79	74.27	143.56
7.07000	-651.34	193.70	34.55	-697.58	182.63	42.14	-902.75	208.61	42.91	-891.25	214.53	85.38	-518.90	-43.71	46.93	-553.92	-30.59	52.79	-744.98	4.30	65.78	-742.61	-0.44	110.32	-735.04	124.88	1372.52	0.00	0.00	0.00	-630.36	19.59	1710.01	-607.45	128.01	1724.69	129.59	64.75	1757.63	-781.02	167.21	1764.48	55.69	1018.98	74.05	644.26	928.13	74.63	140.55
7.08000	-655.12	193.64	33.93	-695.90	183.31	42.73	-902.82	208.47	42.88	-891.36	214.18	85.40	-497.08	-44.79	49.45	-532.84	-31.70	54.08	-724.01	1.45	61.52	-723.05	-2.98	106.13	-729.84	124.53	1372.04	0.00	0.00	0.00	-624.37	18.93	1709.04	-600.58	127.24	1723.94	129.59	64.75	1757.63	-775.35	166.61	1764.02	55.24	1019.28	73.77	643.66	927.99	74.53	142.49
7.09000	-653.38	193.73	35.36	-695.02	183.18	42.64	-902.68	208.73	43.05	-891.35	214.13	85.50	-474.42	-44.96	52.24	-511.11	-31.99	56.12	-703.45	-1.59	58.03	-703.70	-5.96	102.84	-724.81	124.34	1371.50	0.00	0.00	0.00	-617.60	18.23	1708.11	-594.35	126.06	1723.13	129.59	64.75	1757.63	-769.75	165.76	1763.59	55.34	1019.42	73.82	644.72	927.94	74.75	141.71
7.10000	-652.05	193.92	34.66	-694.97	182.81	42.43	-902.61	208.80	43.04	-891.19	214.26	85.76	-454.31	-44.86	55.28	-490.37	-32.38	58.21	-683.11	-4.89	55.48	-685.13	-7.71	99.42	-719.56	123.51	1370.94	0.00	0.00	0.00	-611.31	17.19	1707.19	-590.43	125.38	1722.33	129.59	64.75	1757.63	-763.90	165.16	1763.04	55.36	1019.26	73.88	644.42	927.95	74.61	138.06
7.11000	-651.23	194.04	35.30	-694.99	183.03	42.39	-902.64	208.58	42.97	-891.17	214.16	85.89	-431.96	-43.50	58.89	-470.05	-31.69	60.60	-663.82	-7.76	53.29	-666.93	-10.06	97.11	-713.93	122.65	1370.39	0.00	0.00	0.00	-606.29	16.33	1706.27	-586.87	125.00	1721.63	129.59	64.75	1757.63	-758.32	163.78	1762.58	54.73	1018.95	74.07	644.50	928.53	74.46	137.39
7.12000	-653.73	194.30	34.06	-695.36	182.79	42.06	-902.84	208.27	42.89	-891.17	213.97	85.97	-415.60	-41.90	61.38	-451.08	-31.20	62.79	-644.95	-10.70	51.69	-649.26	-12.18	95.10	-708.91	122.25	1369.81	0.00	0.00	0.00	-601.49	15.43	1705.24	-580.60	124.43	1720.70	129.59	64.75	1757.63	-752.74	162.35	1762.14	53.79	1019.05	73.81	644.93	928.26	74.71	140.89
7.13000	-653.04	193.81	34.05	-699.39	182.55	40.96	-902.61	208.60	43.09	-891.32	213.56	85.99	-396.29	-40.30	64.90	-433.25	-29.91	65.36	-626.71	-13.48	50.39	-632.10	-14.77	93.84	-703.58	121.88	1369.21	0.00	0.00	0.00	-594.99	14.42	1704.19	-571.57	123.38	1719.53	129.59	64.75	1757.63	-746.88	161.31	1761.58	54.88	1018.83	74.11	644.92	927.82	74.85	139.98
7.14000	-649.91	193.57	34.77	-697.41	182.84	41.59	-902.62	208.54	43.04	-891.33	213.49	86.12	-379.33	-38.60	68.29	-415.45	-28.44	68.23	-609.44	-15.84	49.14	-615.84	-16.73	92.47	-698.03	121.27	1368.61	0.00	0.00	0.00	-589.56	13.53	1703.12	-564.75	122.17	1718.52	129.59	64.75	1757.63	-740.94	160.06	1760.96	55.28	1018.69	74.28	644.22	928.34	74.51	143.31
7.15000	-653.39	194.29	33.82	-700.16	182.38	40.84	-902.59	208.58	43.08	-891.24	213.49	86.27	-362.27	-36.43	72.10	-399.62	-27.03	70.94	-593.04	-18.54	48.43	-600.16	-19.76	92.01	-692.49	120.38	1367.98	0.00	0.00	0.00	-585.24	12.68	1702.20	-559.02	120.92	1717.69	129.59	64.75	1757.63	-734.98	158.94	1760.32	54.57	1018.98	74.19	643.79	928.03	74.53	141.18
7.16000	-652.83	193.25	33.37	-699.40	182.11	40.74	-902.48	208.75	43.16	-891.24	213.16	86.32	-350.56	-34.04	74.75	-383.84	-25.68	73.93	-577.90	-20.66	47.76	-585.81	-22.01	91.46	-686.71	119.13	1367.25	0.00	0.00	0.00	-579.91	11.71	1701.26	-553.59	120.02	1716.82	129.59	64.75	1757.63	-728.91	157.88	1759.65	54.21	1019.00	74.13	644.45	928.12	74.71	143.19
7.17000	-657.57	193.77	32.33	-697.60	182.64	40.68	-902.58	208.61	43.15	-891.12	213.12	86.49	-335.19	-31.88	78.00	-368.03	-24.48	77.06	-563.64	-22.62	47.80	-572.76	-23.17	90.75	-681.36	118.96	1366.63	0.00	0.00	0.00	-573.03	10.41	1700.08	-548.03	119.11	1715.84	129.59	64.75	1757.63	-723.07	156.39	1758.98	53.67	1019.07	73.52	644.13	928.09	74.59	138.88
7.18000	-655.95	192.96	32.63	-698.77	182.62	40.19	-902.57	208.47	43.13	-891.05	212.95	86.61	-321.57	-30.13	80.36	-357.38	-23.63	78.30	-550.66	-24.53	48.13	-560.32	-25.05	90.71	-675.70	118.10	1365.95	0.00	0.00	0.00	-565.95	9.03	1698.76	-540.96	117.71	1714.71	129.59	64.75	1757.63	-717.12	155.27	1758.24	54.51	1019.28	73.55	644.55	928.32	74.61	139.96
7.19000	-653.15	193.32	33.16	-698.15	182.56	40.23	-902.42	208.73	43.26	-890.69	213.22	86.96	-308.96	-29.47	81.92	-346.35	-22.90	79.33	-539.13	-26.04	48.51	-548.79	-27.09	90.96	-670.07	117.77	1365.26	0.00	0.00	0.00	-559.85	7.92	1697.53	-536.34	116.69	1713.87	129.59	64.75	1757.63	-711.49	153.40	1757.65	56.04	1018.83	74.07	644.65	928.19	74.72	141.58
7.20000	-656.98	192.56	32.07	-697.65	182.45	40.31	-902.50	208.52	43.24	-890.49	213.04	87.11	-298.54	-28.38	82.82	-336.10	-21.99	80.04	-528.87	-27.44	48.91	-538.71	-28.23	90.92	-664.53	116.94	1364.54	0.00	0.00	0.00	-555.32	6.45	1696.51	-531.37	115.30	1712.87	129.59	64.75	1757.63	-705.61	151.71	1757.08	55.85	1019.35	73.92	644.21	928.14	74.48	140.25
7.21000	-655.51	193.08	32.29	-697.49	182.61	40.24	-902.48	208.50	43.28	-890.32	212.83	87.26	-290.51	-27.86	82.51	-324.35	-21.54	81.08	-520.12	-28.10	49.01	-529.89	-29.07	90.72	-658.50	115.14	1363.78	0.00	0.00	0.00	-550.92	5.19	1695.61	-526.73	114.24	1712.07	129.59	64.75	1757.63	-699.71	150.24	1756.46	55.15	1019.19	73.81	644.26	928.28	74.43	139.69
7.22000	-656.44	193.16	31.83	-697.43	182.39	40.23	-902.53	208.32	43.29	-890.12	212.62	87.45	-282.85	-27.92	82.32	-317.17	-21.15	80.89	-512.49	-28.78	49.19	-522.39	-29.97	90.58	-653.26	114.66	1363.23	0.00	0.00	0.00	-544.46	3.77	1694.57	-521.01	113.12	1711.22	129.59	64.75	1757.63	-693.84	148.76	1755.81	55.37	1019.04	73.85	643.90	928.51	74.30	146.60
7.23000	-655.76	193.35	31.46	-698.11	182.34	39.96	-902.16	208.74	43.62	-889.83	212.51	87.73	-276.00	-26.52	81.59	-311.56	-20.61	79.86	-506.23	-28.86	49.11	-516.13	-30.05	90.02	-647.52	113.56	1362.68	0.00	0.00	0.00	-535.32	2.11	1693.13	-514.43	111.60	1710.11	129.59	64.75	1757.63	-687.97	147.17	1755.15	55.37	1019.44	73.76	643.98	928.58	74.32	144.93
7.24000	-655.30	193.69	31.58	-698.25	182.44	39.82	-902.23	208.39	43.62	-889.41	212.59	88.11	-271.80	-25.27	79.75	-306.32	-19.49	78.52	-501.28	-28.53	48.85	-511.08	-30.33	89.45	-641.94	112.36	1362.13	0.00	0.00	0.00	-530.19	0.74	1692.14	-508.73	110.61	1709.27	129.59	64.75	1757.63	-682.36	145.16	1754.65	56.15	1019.35	73.93	644.02	928.23	74.46	138.46
7.25000	-654.91	193.64	31.40	-696.77	182.44	40.26	-901.99	208.36	43.85	-889.15	212.31	88.39	-265.12	-24.02	77.69	-302.39	-18.77	76.71	-497.64	-27.96	48.33	-507.21	-30.20	88.62	-636.14	110.97	1361.60	0.00	0.00	0.00	-525.19	-0.28	1691.34	-504.32	108.78	1708.61	129.59	64.75	1757.63	-676.60	143.40	1754.07	55.28	1019.02	73.91	644.46	928.67	74.48	140.08
7.26000	-655.68	193.35	31.04	-697.39	182.50	39.74	-901.82	208.17	44.12	-888.76	212.18	88.76	-261.78	-22.53	74.25	-298.25	-17.60	74.18	-495.40	-27.61	47.49	-504.77	-30.01	87.46	-632.78	110.12	1358.89	0.00	0.00	0.00	-520.61	-1.37	1690.58	-497.69	107.50	1707.76	129.59	64.75	1757.63	-670.87	141.54	1753.54	55.79	1019.01	73.99	644.63	928.36	74.62	144.99
7.27000	-653.82	193.58	31.40	-698.53	182.26	39.34	-901.72	207.76	44.29	-888.32	212.15	89.22	-264.48	-21.41	69.06	-301.36	-16.54	69.00	-494.25	-27.07	47.31	-503.69	-29.77	86.32	-624.35	108.09	1360.25	0.00	0.00	0.00	-514.52	-2.92	1689.88	-491.08	106.26	1707.14	129.59	64.75	1757.63	-665.27	139.65	1753.02	55.72	1019.52	73.77	644.13	928.40	74.42	144.34
7.28000	-653.29	192.88	31.50	-695.89	182.43	40.00	-901.53	207.38	44.63	-887.91	212.00	89.76	-264.55	-20.19	64.90	-298.67	-14.47	65.63	-493.36	-26.28	47.48	-503.27	-29.44	85.38	-617.81	106.57	1360.16	0.00	0.00	0.00	-506.57	-4.65	1688.97	-487.06	104.86	1706.67	129.59	64.75	1757.63	-659.74	137.78	1752.54	55.82	1019.44	73.89	644.93	928.43	74.68	138.75
7.29000	-655.52	192.80	31.39	-698.13	182.22	39.43	-901.15	207.23	45.22	-887.30	212.25	90.50	-258.52	-18.53	62.56	-298.22	-13.55	62.12	-492.58	-26.43	47.64	-502.64	-29.33	84.72	-611.64	105.14	1359.77	0.00	0.00	0.00	-501.38	-6.39	1688.49	-480.68	103.18	1706.35	129.59	64.75	1757.63	-654.24	135.83	1752.10	55.07	1019.34	73.68	644.57	928.03	74.77	140.10
7.30000	-655.11	192.61	30.95	-695.52	182.57	40.01	-900.83	206.86	45.89	-886.79	212.15	91.20	-257.70	-19.16	58.33	-299.54	-14.89	58.38	-492.10	-26.72	47.47	-501.27	-29.07	84.21	-605.58	103.93	1359.46	0.00	0.00	0.00	-495.18	-8.22	1688.16	-472.68	101.34	1705.96	129.59	64.75	1757.63	-649.18	132.97	1751.94	56.52	1019.09	74.04	644.73	927.92	74.78	141.73
7.31000	-651.98	193.03	31.52	-696.06	182.40	39.83	-900.37	206.34	46.85	-886.16	212.13	92.11	-254.96	-20.46	54.53	-298.27	-15.80	55.25	-491.85	-27.60	47.32	-499.24	-29.68	84.01	-600.90	102.31	1358.17	0.00	0.00	0.00	-490.62	-9.85	1687.91	-469.09	99.99	1705.88	129.59	64.75	1757.63	-643.59	131.21	1751.66	56.18	1019.25	74.02	644.39	928.17	74.60	140.10
7.32000	-653.33	193.55	31.02	-697.66	182.13	39.31	-899.81	205.79	48.05	-885.54	211.79	93.12	-249.80	-20.60	51.52	-296.67	-16.20	52.95	-491.85	-28.15	46.78	-497.41	-30.38	83.84	-593.54	100.24	1358.80	0.00	0.00	0.00	-485.22	-11.50	1687.94	-465.41	98.56	1706.10	129.59	64.75	1757.63	-638.00	129.17	1751.49	54.76	1019.44	73.53	644.03	928.33	74.41	138.90
7.33000	-655.89	192.88	30.43	-696.11	182.58	39.70	-899.15	205.12	49.63	-884.87	211.44	94.34	-247.91	-20.96	48.29	-295.43	-16.34	51.03	-491.73	-28.03	45.78	-496.19	-30.29	83.24	-587.46	98.09	1358.90	0.00	0.00	0.00	-478.23	-13.37	1687.90	-456.85	96.57	1705.99	129.59	64.75	1757.63	-632.68	126.77	1751.42	56.18	1019.27	73.92	643.41	928.18	74.36	141.17
7.34000	-655.06	193.22	30.40	-696.55	182.27	39.54	-898.66	204.01	51.18	-883.98	211.25	95.81	-249.25	-20.42	45.83	-291.41	-15.21	50.48	-491.68	-28.32	45.50	-494.66	-31.05	83.39	-581.44	96.58	1358.94	0.00	0.00	0.00	-471.23	-15.06	1688.00	-451.21	94.84	1706.27	129.59	64.75	1757.63	-627.14	124.62	1751.46	55.13	1019.46	73.80	644.02	928.50	74.45	135.90
7.35000	-655.73	193.68	30.26	-695.27	182.47	39.71	-898.00	203.45	53.15	-883.14	210.82	97.43	-248.80	-20.57	44.08	-288.58	-14.86	50.09	-491.42	-28.32	45.15	-493.61	-30.85	83.16	-575.47	95.02	1359.05	0.00	0.00	0.00	-465.61	-16.62	1688.27	-446.20	93.06	1706.75	129.59	64.75	1757.63	-621.55	122.49	1751.54	54.09	1019.60	73.48	644.65	928.46	74.62	132.02
7.36000	-650.98	193.75	31.24	-695.03	182.44	39.92	-897.61	202.49	55.17	-881.99	210.74	99.35	-248.81	-20.66	42.33	-286.14	-14.89	49.65	-491.07	-28.54	44.99	-492.74	-31.36	83.34	-570.24	93.52	1358.76	0.00	0.00	0.00	-460.26	-18.32	1688.36	-440.87	91.68	1706.99	129.59	64.75	1757.63	-615.86	120.25	1751.77	55.42	1018.91	74.05	643.82	928.21	74.46	137.89
7.37000	-652.10	193.22	31.00	-695.64	182.09	39.80	-896.87	202.11	57.63	-880.75	210.53	101.46	-245.72	-21.17	42.03	-286.05	-15.00	48.93	-490.98	-28.40	44.70	-492.19	-31.73	83.33	-563.52	91.39	1359.61	0.00	0.00	0.00	-454.66	-20.31	1688.75	-434.85	90.05	1707.44	129.59	64.75	1757.63	-610.29	117.80	1752.13	54.93	1018.94	73.93	643.76	928.18	74.44	142.56
7.38000	-656.98	193.63	29.91	-696.22	182.29	39.56	-896.11	201.72	60.26	-879.34	210.34	103.90	-246.28	-20.85	41.09	-284.61	-14.98	48.77	-490.85	-28.43	44.60	-492.04	-31.36	82.98	-557.30	89.28	1360.26	0.00	0.00	0.00	-448.68	-22.34	1689.42	-428.39	88.03	1708.10	129.59	64.75	1757.63	-604.53	115.66	1752.69	54.64	1019.38	73.71	644.37	928.12	74.56	144.58
7.39000	-656.71	193.50	29.73	-695.51	182.54	39.72	-895.14	201.49	63.32	-877.66	210.34	106.67	-248.78	-20.84	39.94	-286.47	-15.11	47.97	-490.77	-28.52	44.56	-491.60	-31.69	83.13	-551.47	86.86	1361.12	0.00	0.00	0.00	-441.37	-24.27	1689.95	-422.85	85.83	1708.91	129.59	64.75	1757.63	-598.95	113.42	1753.42	54.42	1019.46	73.66	644.24	928.19	74.52	142.56
7.40000	-652.73	193.48	30.62	-692.47	181.77	40.54	-894.05	201.20	66.54	-875.79	210.30	109.72	-248.16	-21.25	39.43	-284.83	-15.18	48.06	-490.82	-28.32	44.38	-491.44	-31.78	83.11	-545.63	85.21	1362.06	0.00	0.00	0.00	-437.62	-26.39	1690.88	-417.00	84.07	1709.65	129.59	64.75	1757.63	-593.39	111.14	1754.32	55.59	1019.25	73.90	643.83	928.30	74.38	139.63
7.41000	-652.67	192.68	30.78	-692.10	181.74	40.91	-892.97	200.65	69.97	-873.50	210.56	113.23	-248.48	-21.48	39.02	-284.00	-15.12	47.93	-490.78	-28.25	44.34	-491.48	-31.45	82.93	-539.86	83.24	1363.22	0.00	0.00	0.00	-430.92	-28.40	1691.61	-413.41	81.96	1710.62	129.59	64.75	1757.63	-587.80	108.93	1755.30	56.57	1018.86	74.16	643.50	928.14	74.34	140.30
7.42000	-652.36	193.29	30.90	-691.59	181.66	41.38	-891.56	200.36	73.90	-871.21	210.37	116.88	-246.70	-21.22	39.80	-282.86	-15.14	48.09	-490.68	-28.36	44.41	-491.78	-30.77	82.59	-534.11	81.18	1364.52	0.00	0.00	0.00	-424.09	-30.49	1692.60	-407.68	80.00	1711.57	129.59	64.75	1757.63	-582.43	106.21	1756.54	55.42	1018.93	74.00	643.83	928.01	74.55	141.81
7.43000	-654.94	193.64	29.95	-691.41	181.98	41.63	-889.74	200.27	78.29	-868.43	210.51	120.94	-247.60	-20.99	39.45	-282.97	-15.28	47.90	-490.68	-28.44	44.40	-491.79	-30.97	82.58	-528.25	79.18	1365.95	0.00	0.00	0.00	-419.72	-32.40	1693.80	-401.44	78.20	1712.74	129.59	64.75	1757.63	-577.08	103.64	1757.86	54.96	1019.36	73.75	643.60	928.22	74.34	141.23
7.44000	-656.90	193.18	29.37	-691.57	181.68	41.79	-887.39	200.77	83.33	-865.34	210.44	125.30	-247.20	-21.10	39.41	-283.78	-14.95	47.65	-490.70	-28.47	44.40	-491.83	-31.27	82.68	-522.66	77.55	1367.40	0.00	0.00	0.00	-414.66	-34.29	1695.07	-393.20	76.16	1713.93	129.59	64.75	1757.63	-571.65	101.39	1759.21	54.91	1019.22	73.75	644.33	928.01	74.63	141.40
7.45000	-651.79	192.41	30.59	-693.40	181.53	41.53	-884.83	200.95	88.54	-861.75	210.61	130.02	-248.35	-21.60	39.10	-283.36	-15.34	47.73	-490.73	-28.49	44.37	-492.09	-31.28	82.60	-516.98	75.85	1369.00	0.00	0.00	0.00	-408.10	-36.16	1696.51	-389.49	74.37	1715.35	129.59	64.75	1757.63	-566.61	98.51	1760.67	54.87	1019.35	73.77	644.53	928.13	74.55	140.13
7.46000	-651.78	193.29	30.92	-693.72	181.54	41.52	-882.18	200.64	93.94	-857.97	210.13	134.71	-246.71	-21.47	39.49	-281.78	-15.25	48.26	-490.73	-28.47	44.30	-492.05	-31.92	82.80	-511.18	72.72	1370.60	0.00	0.00	0.00	-402.09	-37.96	1697.76	-385.08	72.62	1716.60	129.59	64.75	1757.63	-561.40	96.52	1761.96	54.53	1019.24	73.69	644.81	928.15	74.62	142.38
7.47000	-651.76	193.30	30.75	-693.52	181.21	41.71	-879.00	200.49	99.75	-853.45	210.21	139.94	-247.52	-21.13	39.62	-283.10	-15.16	47.78	-490.80	-28.52	44.30	-492.37	-31.98	82.63	-505.71	71.73	1372.16	0.00	0.00	0.00	-396.63	-40.06	1699.42	-380.61	70.48	1718.37	129.59	64.75	1757.63	-556.44	94.08	1763.39	54.02	1019.47	73.53	644.33	928.27	74.63	144.18
7.48000	-652.16	193.03	30.51	-695.34	181.18	41.55	-875.40	200.12	105.80	-848.32	210.56	145.65	-248.06	-21.32	39.14	-283.53	-15.55	47.69	-490.76	-28.71	44.37	-492.82	-31.74	82.32	-500.00	69.77	1373.74	0.00	0.00	0.00	-390.96	-42.57	1701.41	-374.90	67.91	1720.54	129.59	64.75	1757.63	-551.77	91.27	1764.85	55.40	1018.94	74.11	644.68	928.42	74.69	142.10
7.49000	-656.24	192.92	29.53	-694.01	181.07	41.78	-871.12	199.89	112.36	-842.63	210.47	151.32	-247.23	-21.22	39.55	-283.59	-15.74	47.64	-490.76	-28.86	44.43	-492.90	-32.43	82.47	-494.34	67.88	1375.14	0.00	0.00	0.00	-386.33	-44.40	1703.24	-370.46	65.89	1722.33	129.59	64.75	1757.63	-547.14	88.95	1766.08	56.18	1018.51	74.29	643.66	928.46	74.40	141.66
7.50000	-652.33	192.65	30.34	-693.64	181.09	42.03	-866.56	199.06	118.97	-836.34	210.53	157.15	-249.13	-21.60	38.93	-283.87	-15.48	47.46	-490.81	-28.82	44.40	-493.12	-32.55	82.40	-488.60	65.61	1376.50	0.00	0.00	0.00	-382.82	-46.59	1705.07	-363.81	63.95	1724.02	129.59	64.75	1757.63	-542.61	86.59	1767.14	55.66	1018.83	74.02	643.85	928.25	74.47	139.82
7.51000	-652.57	191.95	30.31	-692.58	180.82	42.41	-861.24	198.13	125.84	-829.59	210.25	163.07	-246.87	-21.60	39.62	-284.03	-15.52	47.46	-490.86	-28.80	44.36	-493.35	-32.58	82.22	-483.00	63.55	1377.92	0.00	0.00	0.00	-378.60	-48.21	1706.62	-360.93	61.93	1725.74	129.59	64.75	1757.63	-538.32	84.25	1768.17	54.81	1019.26	73.62	644.59	928.29	74.61	144.62
7.52000	-653.97	192.54	29.41	-691.98	180.45	42.94	-855.69	196.56	132.73	-822.67	209.45	168.91	-246.87	-21.35	39.37	-284.46	-15.66	47.30	-490.86	-28.79	44.37	-493.57	-32.84	82.25	-477.48	61.72	1378.95	0.00	0.00	0.00	-372.76	-50.01	1708.06	-358.54	59.88	1727.48	129.59	64.75	1757.63	-534.30	81.46	1769.12	55.31	1019.22	73.89	644.40	928.05	74.72	144.37
7.53000	-651.93	191.94	29.73	-691.01	180.14	42.50	-849.28	195.48	140.24	-815.41	208.65	174.86	-247.45	-20.97	39.59	-283.13	-15.49	47.66	-490.83	-28.98	44.47	-493.74	-32.94	82.14	-472.18	59.48	1379.74	0.00	0.00	0.00	-366.14	-52.49	1709.88	-353.06	57.88	1729.32	129.59	64.75	1757.63	-530.02	79.07	1769.77	55.26	1019.10	73.90	644.80	928.59	74.50	142.02
7.54000	-649.83	192.06	29.64	-689.16	179.11	42.50	-842.41	194.83	148.08	-808.16	207.20	180.83	-247.58	-21.69	39.49	-281.97	-15.71	47.89	-490.82	-29.01	44.51	-493.83	-33.28	82.15	-466.75	57.70	1380.33	0.00	0.00	0.00	-361.28	-54.39	1711.28	-348.27	55.85	1730.87	129.59	64.75	1757.63	-525.66	77.07	1770.25	54.39	1019.13	73.68	644.83	928.08	74.67	141.50
7.55000	-651.03	190.73	28.59	-685.92	178.74	43.33	-835.58	193.67	155.95	-800.90	205.41	186.90	-249.01	-21.56	39.06	-282.25	-15.77	47.68	-490.83	-29.08	44.52	-493.85	-33.74	82.28	-461.29	56.12	1380.77	0.00	0.00	0.00	-356.06	-56.30	1712.51	-345.08	54.04	1732.28	129.59	64.75	1757.63	-521.61	74.31	1770.70	54.52	1019.08	73.80	645.20	927.85	74.90	143.91
7.56000	-645.84	190.23	29.03	-683.61	177.64	44.42	-828.44	192.49	163.98	-793.41	203.61	193.16	-247.17	-21.54	39.71	-282.48	-15.89	47.81	-490.92	-28.96	44.47	-494.03	-33.69	81.97	-455.99	54.42	1381.08	0.00	0.00	0.00	-352.22	-58.18	1713.63	-339.33	52.31	1733.50	129.59	64.75	1757.63	-517.22	72.31	1770.86	55.68	1019.10	73.88	643.99	928.45	74.39	140.78
7.57000	-643.65	189.92	28.41	-680.07	177.16	46.12	-821.35	191.32	171.82	-785.89	201.41	199.20	-245.57	-21.11	40.54	-282.84	-15.83	47.77	-490.84	-29.26	44.61	-494.19	-33.69	81.91	-450.70	53.04	1381.25	0.00	0.00	0.00	-347.01	-59.98	1714.42	-334.35	50.10	1734.51	129.59	64.75	1757.63	-512.92	69.87	1771.07	56.14	1019.09	74.00	644.16	928.54	74.38	139.36
7.58000	-641.63	190.17	27.78	-675.97	176.74	47.63	-814.49	188.95	178.94	-778.41	199.09	205.08	-247.05	-21.25	40.32	-284.23	-15.31	47.56	-490.96	-29.16	44.52	-494.08	-34.43	82.15	-445.72	51.69	1381.26	0.00	0.00	0.00	-342.00	-61.85	1715.06	-329.27	48.23	1735.18	129.59	64.75	1757.63	-508.46	67.80	1771.16	54.45	1019.11	73.63	643.91	928.67	74.30	142.01
7.59000	-635.07	190.91	28.21	-670.84	176.76	49.24	-807.43	186.90	185.16	-770.68	197.17	210.78	-248.70	-21.09	39.74	-285.27	-15.45	47.22	-490.86	-29.43	44.65	-494.63	-33.80	81.75	-441.08	49.92	1381.23	0.00	0.00	0.00	-338.23	-63.77	1715.59	-324.99	46.61	1736.01	129.59	64.75	1757.63	-504.05	65.72	1771.17	55.04	1019.37	73.72	642.99	928.32	74.19	140.13
7.60000	-628.98	193.50	29.50	-662.83	177.82	51.44	-800.14	184.46	190.48	-762.71	195.24	215.80	-250.32	-21.22	39.29	-284.57	-15.60	47.73	-491.02	-29.16	44.51	-494.21	-34.67	82.11	-436.51	48.67	1381.18	0.00	0.00	0.00	-333.45	-65.35	1715.83	-320.07	44.84	1736.37	129.59	64.75	1757.63	-499.55	63.39	1771.23	55.19	1019.27	73.76	643.90	928.21	74.30	142.74
7.61000	-625.41	196.19	30.07	-655.67	179.00	53.66	-791.75	181.84	194.87	-754.17	193.27	220.22	-249.20	-21.28	39.87	-284.60	-15.04	47.62	-491.08	-29.20	44.52	-494.63	-34.10	81.77	-432.23	47.23	1381.15	0.00	0.00	0.00	-328.32	-67.03	1715.94	-314.93	43.13	1736.55	129.59	64.75	1757.63	-494.74	61.92	1771.11	54.74	1018.94	73.75	644.84	927.85	74.64	145.08
7.62000	-619.97	197.71	31.35	-647.32	180.83	55.76	-782.98	178.89	198.23	-744.91	191.39	223.79	-248.68	-21.12	39.86	-284.15	-14.92	48.09	-491.06	-29.35	44.54	-494.67	-34.38	81.88	-428.07	45.94	1381.08	0.00	0.00	0.00	-322.65	-68.29	1715.82	-312.57	41.72	1736.94	129.59	64.75	1757.63	-490.19	60.07	1771.12	54.48	1019.00	73.68	644.46	927.97	74.62	142.16
7.63000	-606.16	199.46	34.00	-636.73	181.21	57.65	-773.35	176.64	200.90	-735.37	189.09	226.35	-247.79	-21.09	40.15	-284.18	-15.24	47.87	-491.07	-29.34	44.50	-494.66	-34.56	81.99	-424.10	44.72	1381.11	0.00	0.00	0.00	-317.56	-69.78	1715.62	-306.63	40.43	1736.91	129.59	64.75	1757.63	-485.51	58.44	1771.24	54.70	1018.98	73.80	644.51	928.03	74.64	138.96
7.64000	-595.99	201.42	35.53	-626.60	181.79	58.94	-763.25	174.55	202.62	-725.12	187.08	228.15	-248.93	-21.01	39.94	-284.51	-15.09	47.58	-491.07	-29.49	44.59	-494.43	-35.18	82.24	-420.13	43.85	1381.21	0.00	0.00	0.00	-313.19	-71.08	1715.35	-302.24	39.16	1736.71	129.59	64.75	1757.63	-480.74	57.05	1771.41	55.12	1018.82	73.76	644.87	927.69	74.83	142.43
7.65000	-585.59	201.49	35.98	-618.86	181.49	58.78	-752.42	172.87	203.43	-714.50	185.20	229.09	-249.61	-21.02	39.54	-283.92	-15.35	47.87	-491.07	-29.37	44.52	-494.87	-34.22	81.84	-416.30	42.55	1381.33	0.00	0.00	0.00	-309.55	-72.39	1715.01	-295.24	38.17	1736.28	129.59	64.75	1757.63	-476.17	55.53	1771.62	54.86	1018.93	73.71	644.33	928.35	74.52	142.57
7.66000	-576.00	201.80	35.56	-605.30	181.00	59.71	-741.23	171.12	203.11	-703.57	183.37	229.12	-249.81	-20.94	39.30	-284.41	-14.84	47.64	-491.04	-29.53	44.59	-494.90	-34.29	81.88	-412.29	42.05	1381.50	0.00	0.00	0.00	-305.12	-73.48	1714.66	-291.36	37.23	1736.08	129.59	64.75	1757.63	-471.77	53.67	1771.92	55.12	1018.88	73.80	644.86	928.02	74.57	142.62
7.67000	-558.94	201.15	37.12	-589.15	180.51	60.54	-729.24	169.72	201.96	-691.66	182.76	228.67	-250.23	-20.71	39.47	-284.54	-15.31	47.24	-491.14	-29.33	44.48	-494.86	-34.46	82.06	-408.37	40.97	1381.75	0.00	0.00	0.00	-299.93	-74.20	1714.25	-288.69	36.47	1735.89	129.59	64.75	1757.63	-467.17	52.29	1772.25	54.64	1019.09	73.72	644.44	927.87	74.54	142.23
7.68000	-544.41	200.06	37.39	-575.57	179.37	60.30	-716.81	168.76	199.97	-679.57	181.60	227.13	-249.65	-21.36	39.54	-283.65	-15.11	47.54	-491.10	-29.49	44.52	-495.04	-33.99	81.82	-404.40	39.86	1382.05	0.00	0.00	0.00	-295.37	-75.09	1713.83	-284.24	35.55	1735.58	129.59	64.75	1757.63	-462.50	51.20	1772.52	55.15	1018.93	73.76	644.39	927.98	74.57	144.27
7.69000	-529.31	198.49	36.86	-560.25	177.48	59.63	-704.00	167.58	196.94	-667.04	180.64	224.87	-248.37	-21.03	39.60	-282.88	-14.94	47.63	-491.11	-29.53	44.54	-494.65	-35.29	82.48	-400.05	39.31	1382.32	0.00	0.00	0.00	-289.81	-75.75	1713.53	-279.65	34.88	1735.23	129.59	64.75	1757.63	-458.15	50.02	1772.84	55.67	1018.86	73.96	644.25	928.26	74.47	141.19
7.70000	-511.27	195.80	36.55	-542.02	175.48	59.07	-690.61	167.01	193.32	-653.95	179.66	221.81	-248.56	-20.51	39.56	-283.02	-15.03	47.57	-491.13	-29.52	44.52	-494.72	-34.82	82.41	-395.93	38.07	1382.52	0.00	0.00	0.00	-286.52	-76.32	1713.62	-274.98	34.29	1735.04	129.59	64.75	1757.63	-453.98	48.36	1773.28	54.21	1018.82	73.62	644.38	928.20	74.51	135.81
7.71000	-494.70	193.16	35.41	-524.49	173.13	58.14	-676.35	167.12	189.11	-640.28	179.57	218.26	-247.60	-20.83	39.50	-282.73	-15.17	47.61	-491.11	-29.55	44.52	-494.84	-34.30	82.15	-391.78	36.68	1382.63	0.00	0.00	0.00	-282.81	-76.79	1713.63	-271.73	33.57	1734.99	129.59	64.75	1757.63	-449.51	47.84	1773.36	55.21	1018.87	73.76	644.42	928.18	74.53	138.22
7.72000	-474.76	189.67	34.57	-506.63	170.27	56.66	-661.60	167.14	184.04	-626.51	178.99	213.93	-247.53	-21.06	39.67	-282.85	-15.51	47.23	-491.03	-29.64	44.58	-494.74	-34.43	82.27	-387.53	36.00	1382.64	0.00	0.00	0.00	-278.02	-77.28	1713.75	-268.60	33.08	1735.23	129.59	64.75	1757.63	-445.23	46.85	1773.47	54.54	1019.37	73.47	644.38	928.30	74.36	141.16
7.73000	-453.39	186.69	34.50	-488.02	167.65	55.44	-646.68	166.71	178.08	-612.21	178.38	209.03	-247.28	-20.94	39.56	-282.12	-15.96	47.12	-491.09	-29.45	44.49	-494.63	-34.52	82.42	-383.21	35.34	1382.62	0.00	0.00	0.00	-272.46	-77.95	1713.84	-263.98	32.82	1735.26	129.59	64.75	1757.63	-440.96	45.95	1773.61	55.28	1019.44	73.59	644.04	928.14	74.48	142.73
7.74000	-435.16	182.97	33.16	-466.48	165.32	54.51	-631.30	166.78	171.61	-597.27	178.11	203.74	-246.26	-20.69	39.47	-283.17	-15.81	46.85	-491.10	-29.25	44.39	-494.60	-34.37	82.42	-378.97	34.34	1382.56	0.00	0.00	0.00	-267.11	-78.45	1714.04	-259.73	32.37	1735.59	129.59	64.75	1757.63	-436.77	44.97	1773.64	54.91	1018.84	73.95	644.20	928.19	74.63	142.01
7.75000	-414.06	179.37	32.76	-446.67	162.36	53.24	-615.21	166.74	164.70	-582.05	177.63	197.94	-247.47	-21.06	39.12	-282.23	-15.80	47.00	-491.09	-29.21	44.40	-494.43	-34.31	82.50	-374.72	33.31	1382.47	0.00	0.00	0.00	-263.17	-78.99	1714.32	-254.43	32.16	1735.65	129.59	64.75	1757.63	-432.46	44.64	1773.51	55.07	1018.73	73.93	643.68	928.34	74.30	144.62
7.76000	-393.18	175.83	32.53	-426.34	159.76	52.10	-598.44	166.76	157.23	-566.29	177.89	192.05	-246.43	-21.37	39.26	-283.11	-16.07	46.65	-490.95	-29.39	44.55	-494.48	-34.11	82.45	-370.38	32.69	1382.31	0.00	0.00	0.00	-258.41	-79.55	1714.54	-250.44	31.42	1735.82	129.59	64.75	1757.63	-428.21	43.95	1773.48	54.81	1019.07	73.77	644.33	928.25	74.44	142.66
7.77000	-370.84	172.16	32.41	-404.41	156.88	51.31	-581.42	166.28	149.26	-550.16	177.78	185.77	-246.46	-21.48	39.04	-282.83	-16.16	46.68	-490.93	-29.26	44.49	-494.49	-33.55	82.27	-366.03	31.90	1382.08	0.00	0.00	0.00	-253.28	-79.90	1714.69	-245.78	31.24	1735.93	129.59	64.75	1757.63	-423.84	43.54	1773.32	54.01	1019.28	73.52	644.86	928.18	74.60	143.68
7.78000	-348.78	169.09	32.33	-384.53	154.45	50.06	-564.02	165.49	141.04	-533.53	177.73	179.16	-248.13	-21.65	38.57	-283.47	-16.26	46.26	-490.81	-29.45	44.61	-494.46	-33.63	82.36	-361.81	31.01	1381.83	0.00	0.00	0.00	-248.76	-80.21	1714.90	-240.75	31.41	1735.84	129.59	64.75	1757.63	-419.60	42.48	1773.36	55.10	1018.58	73.95	644.98	927.95	74.78	142.31
7.79000	-325.75	165.50	32.65	-362.57	151.81	49.23	-546.04	164.67	132.60	-516.46	177.71	172.53	-248.41	-21.39	38.75	-283.53	-16.25	46.49	-490.86	-29.31	44.54	-494.21	-33.88	82.51	-357.59	30.68	1381.57	0.00	0.00	0.00	-244.52	-80.50	1714.92	-235.11	30.81	1735.94	129.59	64.75	1757.63	-415.33	41.50	1773.33	55.66	1019.03	73.92	644.18	928.18	74.49	139.91
7.80000	-302.61	163.35	33.04	-342.24	149.84	47.90	-527.70	163.36	124.03	-499.26	177.41	165.65	-249.28	-21.40	38.42	-283.07	-15.68	46.76	-490.84	-29.32	44.55	-494.11	-33.81	82.58	-353.41	29.78	1381.34	0.00	0.00	0.00	-240.08	-80.75	1714.85	-231.30	30.24	1736.01	129.59	64.75	1757.63	-410.82	41.20	1773.22	55.02	1019.27	73.84	644.61	928.49	74.55	140.77
7.81000	-282.47	161.49	32.79	-318.43	147.67	47.50	-508.77	163.10	116.09	-481.68	176.69	158.67	-248.62	-21.19	38.94	-284.99	-15.66	46.53	-490.90	-29.15	44.42	-494.05	-33.79	82.64	-349.58	29.22	1381.12	0.00	0.00	0.00	-236.04	-80.89	1714.77	-227.52	30.02	1735.91	129.59	64.75	1757.63	-406.14	40.72	1773.07	54.30	1019.03	73.74	644.73	928.28	74.62	139.79
7.82000	-257.69	157.85	33.62	-297.50	146.37	46.58	-489.52	162.67	108.20	-463.64	175.80	151.70	-250.72	-21.33	38.31	-284.77	-15.71	46.59	-490.84	-29.31	44.50	-494.14	-33.69	82.63	-345.30	28.76	1380.88	0.00	0.00	0.00	-231.39	-81.04	1714.47	-223.08	30.17	1735.46	129.59	64.75	1757.63	-401.32	40.43	1772.88	54.66	1019.37	73.62	644.52	928.15	74.62	143.45
7.83000	-235.99	156.79	34.03	-275.07	144.58	46.30	-469.50	162.47	100.69	-445.32	175.10	145.00	-247.02	-21.49	39.56	-283.36	-15.81	46.78	-490.83	-29.28	44.48	-494.20	-33.61	82.68	-340.32	28.12	1380.61	0.00	0.00	0.00	-225.98	-81.31	1714.18	-217.46	30.07	1735.07	129.59	64.75	1757.63	-396.55	40.17	1772.69	53.91	1018.93	73.64	644.79	927.77	74.90	143.81
7.84000	-212.25	155.52	35.42	-253.49	142.94	45.79	-449.36	162.11	93.48	-426.81	174.33	138.55	-249.01	-21.84	39.17	-285.06	-15.73	46.42	-490.88	-29.25	44.46	-494.24	-33.52	82.61	-335.87	27.69	1380.33	0.00	0.00	0.00	-221.27	-81.57	1713.72	-212.85	29.95	1734.63	129.59	64.75	1757.63	-391.78	39.67	1772.62	53.93	1019.31	73.50	644.19	927.95	74.69	140.18
7.85000	-190.99	156.12	36.67	-230.91	142.46	46.12	-429.05	161.95	86.74	-408.32	173.10	132.22	-249.62	-21.79	39.12	-284.91	-16.12	46.56	-490.85	-29.28	44.50	-494.11	-33.83	82.74	-331.32	27.84	1380.11	0.00	0.00	0.00	-215.62	-81.63	1713.17	-207.85	29.51	1734.21	129.59	64.75	1757.63	-386.79	39.61	1772.36	54.34	1019.50	73.55	644.11	928.28	74.38	141.47
7.86000	-168.11	154.98	38.28	-209.20	142.67	46.33	-408.54	161.79	80.45	-389.59	172.06	126.33	-248.84	-22.00	39.58	-283.55	-16.41	46.61	-490.93	-29.11	44.39	-494.19	-33.73	82.75	-327.24	27.59	1379.86	0.00	0.00	0.00	-211.08	-81.71	1712.64	-203.39	29.67	1733.66	129.59	64.75	1757.63	-381.93	39.08	1772.22	55.88	1019.13	73.93	643.90	928.30	74.42	141.72
7.87000	-147.58	154.49	40.13	-187.18	142.47	47.23	-387.90	161.47	74.56	-370.69	171.38	121.06	-247.76	-21.99	39.92	-281.56	-15.86	47.28	-490.99	-28.96	44.32	-494.32	-33.35	82.71	-322.83	27.46	1379.46	0.00	0.00	0.00	-206.44	-81.63	1712.00	-198.57	30.07	1732.88	129.59	64.75	1757.63	-376.79	39.22	1771.93	54.87	1019.16	73.72	644.34	928.02	74.58	140.36
7.88000	-126.67	155.44	42.19	-165.41	142.67	48.44	-367.25	161.12	69.23	-351.52	171.01	116.35	-249.31	-22.47	39.62	-281.64	-16.01	47.31	-490.90	-29.15	44.41	-494.34	-33.05	82.66	-317.67	27.65	1378.99	0.00	0.00	0.00	-200.81	-81.48	1711.33	-193.37	29.95	1732.14	129.59	64.75	1757.63	-371.78	38.94	1771.70	54.74	1019.34	73.65	644.00	927.98	74.52	141.44
7.89000	-102.88	156.25	45.52	-143.63	143.19	50.19	-346.33	161.16	64.60	-332.14	170.82	112.23	-244.58	-22.59	42.07	-280.66	-16.29	47.64	-490.93	-29.07	44.39	-494.27	-33.07	82.75	-313.15	27.60	1378.65	0.00	0.00	0.00	-195.68	-81.47	1710.69	-187.71	30.14	1731.43	129.59	64.75	1757.63	-366.49	39.31	1771.35	55.70	1019.17	73.98	644.45	927.63	74.84	142.65
7.90000	-79.79	156.74	49.62	-122.54	144.16	52.22	-325.52	160.87	60.36	-312.79	170.70	108.63	-243.22	-22.40	42.37	-281.41	-16.42	47.23	-490.86	-29.14	44.44	-494.07	-33.50	83.03	-308.63	27.42	1378.11	0.00	0.00	0.00	-190.33	-81.21	1710.02	-182.52	30.43	1730.75	129.59	64.75	1757.63	-361.40	38.98	1771.10	55.44	1019.54	73.72	644.11	927.70	74.69	143.91
7.91000	-59.30	157.91	52.89	-100.99	145.13	54.71	-304.85	160.62	56.83	-293.68	170.39	105.53	-243.57	-22.34	41.69	-279.32	-16.48	47.66	-490.84	-29.13	44.42	-494.11	-33.34	83.01	-304.53	27.42	1377.68	0.00	0.00	0.00	-186.18	-81.13	1709.45	-176.47	30.70	1730.09	129.59	64.75	1757.63	-356.14	39.26	1770.73	55.59	1019.21	73.98	644.31	928.13	74.62	142.53
7.92000	-39.43	159.23	56.56	-79.73	145.46	57.69	-284.43	160.52	54.04	-274.84	170.08	103.00	-242.15	-22.66	42.02	-278.96	-16.72	47.72	-490.86	-29.05	44.41	-494.24	-32.92	82.89	-299.96	27.70	1377.14	0.00	0.00	0.00	-181.63	-80.87	1708.83	-171.77	30.95	1729.45	129.59	64.75	1757.63	-350.82	39.79	1770.31	55.50	1019.24	73.83	644.75	928.10	74.76	140.76
7.93000	-20.26	160.46	60.61	-60.61	147.02	60.34	-264.43	160.39	51.94	-256.16	169.99	101.23	-239.78	-22.40	42.12	-279.97	-16.75	47.34	-490.84	-29.00	44.40	-494.23	-32.80	82.97	-294.71	27.81	1376.50	0.00	0.00	0.00	-175.22	-80.46	1708.06	-169.42	31.13	1728.77	129.59	64.75	1757.63	-345.45	39.97	1769.85	55.19	1019.25	73.71	645.04	928.17	74.85	138.13
7.94000	-2.56	161.52	64.18	-41.19	147.81	63.38	-245.04	160.02	50.34	-238.19	169.62	99.94	-239.03	-22.31	41.60	-280.51	-17.23	47.36	-490.89	-28.81	44.31	-494.10	-32.92	83.04	-289.81	28.31	1375.92	0.00	0.00	0.00	-170.62	-80.05	1707.46	-163.51	31.50	1728.17	129.59	64.75	1757.63	-340.03	40.38	1769.36	55.41	1019.18	73.74	644.30	928.16	74.57	139.35
7.95000	18.95	163.00	69.72	-21.59	148.07	67.21	-226.07	160.18	49.66	-220.49	169.34	99.25	-242.41	-22.86	40.56	-283.07	-17.71	46.54	-490.79	-28.96	44.39	-494.10	-32.61	83.05	-284.98	28.59	1375.23	0.00	0.00	0.00	-164.44	-79.91	1706.56	-158.10	31.85	1727.33	129.59	64.75	1757.63	-334.38	41.20	1768.77	55.77	1019.04	73.94	643.88	927.96	74.49	143.60
7.96000	38.35	163.37	74.47	-3.23	148.79	70.97	-207.53	160.21	49.51	-203.12	169.22	99.09	-240.65	-22.60	41.08	-284.15	-17.35	46.28	-490.71	-29.13	44.47	-493.91	-32.86	83.29	-280.75	28.52	1374.65	0.00	0.00	0.00	-160.08	-79.66	1705.97	-153.40	32.22	1726.76	129.59	64.75	1757.63	-329.00	41.22	1768.34	56.10	1018.86	74.16	644.11	928.36	74.44	139.09
7.97000	53.95	163.80	78.74	13.21	148.72	74.77	-189.86	160.20	49.74	-186.66	168.83	99.30	-241.64	-22.54	40.35	-284.78	-16.94	46.44	-490.74	-29.07	44.38	-493.87	-32.80	83.31	-275.97	28.66	1373.90	0.00	0.00	0.00	-155.22	-79.21	1705.33	-147.42	32.84	1725.88	129.59	64.75	1757.63	-323.39	41.87	1767.74	54.37	1019.29	73.68	644.66	928.55	74.49	139.56
7.98000	69.91	163.46	83.43	30.12	148.38	78.76	-173.43	159.77	50.12	-171.20	168.55	99.80	-246.24	-22.94	39.15	-284.10	-17.14	46.51	-490.70	-29.05	44.37	-494.07	-32.01	82.94	-270.18	29.50	1372.97	0.00	0.00	0.00	-148.72	-78.81	1704.46	-139.09	33.57	1724.56	129.59	64.75	1757.63	-317.60	43.05	1767.01	54.09	1019.07	73.65	644.61	928.41	74.58	141.68
7.99000	85.19	163.35	88.41	44.09	148.36	82.37	-157.92	159.99	51.00	-156.73	168.35	100.57	-246.92	-22.84	38.91	-283.81	-17.03	46.93	-490.88	-28.71	44.20	-494.08	-31.78	82.89	-265.03	29.74	1372.17	0.00	0.00	0.00	-142.75	-78.14	1703.64	-133.96	34.20	1723.69	129.59	64.75	1757.63	-311.86	44.01	1766.28	54.64	1019.41	73.68	644.44	928.46	74.49	141.78
8.00000	98.90	161.35	93.02	59.40	147.67	86.79	-143.55	160.17	51.88	-143.30	168.21	101.43	-249.30	-22.74	38.16	-285.07	-17.15	46.45	-490.87	-28.78	44.22	-493.74	-32.47	83.32	-259.82	30.04	1371.32	0.00	0.00	0.00	-137.63	-77.49	1702.85	-127.76	34.25	1722.86	129.59	64.75	1757.63	-306.07	44.55	1765.61	55.28	1019.01	73.98	644.69	928.19	74.61	141.10
8.01000	114.71	160.10	98.04	72.05	145.75	90.30	-130.57	159.91	52.50	-131.05	167.72	102.08	-249.54	-22.56	37.98	-283.02	-17.16	46.84	-490.75	-29.08	44.36	-493.65	-32.41	83.39	-255.17	30.35	1370.55	0.00	0.00	0.00	-132.67	-77.08	1702.23	-122.75	34.74	1722.02	129.59	64.75	1757.63	-300.11	46.01	1764.76	54.79	1019.18	73.72	644.69	928.49	74.49	143.30
8.02000	122.95	158.91	101.52	86.22	146.01	94.98	-118.94	159.60	52.99	-120.02	167.49	102.71	-248.99	-22.66	38.25	-284.79	-16.82	46.56	-490.75	-29.06	44.37	-493.65	-31.96	83.35	-249.98	31.05	1369.58	0.00	0.00	0.00	-127.58	-76.61	1701.50	-117.91	35.65	1720.98	129.59	64.75	1757.63	-294.15	47.19	1763.84	55.64	1019.27	73.87	644.66	928.30	74.58	143.50
8.03000	141.33	156.37	106.43	102.35	144.01	99.48	-108.76	159.34	53.18	-110.41	166.94	102.93	-246.69	-22.91	38.72	-285.07	-16.46	46.58	-490.82	-28.77	44.23	-493.52	-31.89	83.47	-243.87	31.75	1368.45	0.00	0.00	0.00	-121.98	-75.89	1700.54	-112.19	36.36	1719.91	129.59	64.75	1757.63	-288.08	48.39	1762.94	55.41	1019.37	73.80	644.48	928.38	74.54	141.26
8.04000	139.16	155.31	105.75	105.76	141.89	100.39	-99.94	159.23	53.13	-101.99	166.72	103.00	-248.46	-22.76	38.18	-283.62	-16.60	46.81	-490.65	-29.03	44.34	-493.43	-31.63	83.58	-238.35	32.76	1367.42	0.00	0.00	0.00	-116.46	-75.14	1699.60	-106.83	37.33	1718.73	129.59	64.75	1757.63	-282.03	50.02	1761.98	55.40	1019.10	73.87	644.72	928.12	74.65	141.34
8.05000	146.25	152.30	106.48	112.90	139.67	101.25	-92.46	158.75	52.62	-94.77	166.05	102.54	-246.16	-22.72	38.49	-285.33	-16.83	46.39	-490.56	-29.02	44.36	-493.45	-31.22	83.68	-233.10	32.71	1366.50	0.00	0.00	0.00	-109.98	-74.19	1698.63	-99.29	38.24	1717.38	129.59	64.75	1757.63	-275.99	51.69	1760.99	55.89	1019.10	73.96	644.19	928.52	74.43	143.46
8.06000	152.22	149.41	106.57	116.38	137.16	100.35	-86.35	158.10	51.86	-88.73	165.44	101.79	-246.71	-22.96	38.32	-285.04	-16.08	46.42	-490.58	-28.76	44.30	-493.30	-31.10	83.81	-226.76	34.58	1363.44	0.00	0.00	0.00	-105.78	-73.39	1697.90	-93.04	38.96	1716.31	129.59	64.75	1757.63	-270.05	52.80	1760.06	55.12	1019.28	73.91	643.39	928.61	74.14	141.60
8.07000	156.87	145.83	104.41	124.30	134.60	99.67	-81.52	157.49	51.80	-83.63	165.04	101.09	-247.48	-23.11	38.07	-283.06	-16.79	46.45	-490.43	-28.72	44.40	-492.97	-31.10	84.12	-221.84	34.48	1364.12	0.00	0.00	0.00	-100.96	-72.34	1697.08	-87.25	39.92	1715.20	129.59	64.75	1757.63	-263.94	54.51	1759.06	54.63	1019.85	73.56	644.48	927.92	74.69	141.12
8.08000	161.49	142.27	101.35	126.94	131.61	96.32	-78.23	156.73	51.48	-79.77	164.18	99.95	-247.25	-22.88	37.65	-282.13	-16.16	46.83	-490.35	-28.63	44.51	-492.67	-30.89	84.46	-216.29	35.09	1363.41	0.00	0.00	0.00	-93.64	-71.16	1695.95	-81.33	41.14	1713.86	129.59	64.75	1757.63	-257.81	56.02	1758.09	54.80	1019.50	73.55	644.44	928.24	74.59	142.95
8.09000	167.03	139.07	96.48	126.02	128.43	91.16	-76.35	156.15	50.85	-77.06	163.55	98.64	-246.20	-23.03	37.88	-281.43	-16.94	46.73	-490.25	-28.28	44.51	-492.51	-30.70	84.82	-210.58	35.91	1362.51	0.00	0.00	0.00	-87.32	-69.93	1694.94	-74.55	42.40	1712.51	129.59	64.75	1757.63	-251.64	57.79	1757.10	55.03	1019.13	73.94	644.63	928.31	74.57	144.19
8.10000	171.63	134.91	92.12	130.69	125.44	86.55	-74.71	154.92	50.66	-75.37	162.82	97.14	-248.13	-23.06	36.91	-281.10	-16.58	46.75	-489.94	-28.14	44.74	-492.18	-30.45	85.21	-205.08	36.28	1361.59	0.00	0.00	0.00	-81.39	-68.65	1693.99	-68.66	44.01	1711.35	129.59	64.75	1757.63	-245.51	59.52	1756.08	55.34	1019.13	73.96	643.85	928.81	74.22	144.54
8.11000	168.06	131.95	85.42	130.18	122.35	80.87	-72.98	153.86	50.23	-73.79	162.26	95.71	-247.33	-23.35	36.80	-281.14	-16.96	46.54	-489.75	-27.75	45.03	-491.96	-29.07	84.93	-199.39	37.45	1361.40	0.00	0.00	0.00	-75.96	-67.62	1693.15	-63.93	45.18	1710.38	129.59	64.75	1757.63	-239.36	61.19	1755.12	54.56	1019.48	73.61	643.82	928.45	74.38	141.63
8.12000	172.60	129.16	80.86	131.01	119.72	76.47	-71.12	153.60	49.46	-71.18	162.08	94.71	-246.16	-23.39	36.78	-281.20	-17.48	46.14	-489.38	-27.58	45.54	-491.30	-30.16	86.20	-193.59	38.37	1359.89	0.00	0.00	0.00	-70.50	-66.19	1692.46	-58.34	46.53	1709.42	129.59	64.75	1757.63	-233.12	63.20	1754.23	54.09	1019.48	73.51	644.31	928.68	74.51	139.23
8.13000	175.30	127.86	75.32	135.48	118.79	72.81	-69.29	153.71	48.48	-67.87	162.00	93.88	-247.15	-23.72	36.54	-282.92	-17.47	45.64	-489.05	-27.05	46.04	-491.13	-29.48	86.78	-187.92	39.29	1358.99	0.00	0.00	0.00	-64.58	-64.26	1691.69	-50.02	48.34	1708.07	129.59	64.75	1757.63	-226.86	65.39	1753.39	53.29	1019.41	73.27	645.16	928.16	74.81	139.79
8.14000	175.77	128.13	68.96	136.96	118.83	68.30	-68.17	154.50	47.87	-64.72	162.25	93.10	-246.52	-23.21	35.94	-283.39	-18.06	45.41	-488.67	-26.70	46.79	-491.09	-28.21	87.12	-182.08	40.70	1358.30	0.00	0.00	0.00	-58.13	-62.75	1691.00	-44.68	49.89	1707.16	129.59	64.75	1757.63	-220.71	67.03	1752.73	55.46	1019.22	73.95	644.40	928.20	74.63	141.78
8.15000	182.04	128.96	64.63	136.33	119.83	63.17	-67.36	154.79	47.62	-62.29	162.71	92.37	-247.13	-23.31	35.70	-285.10	-17.15	45.01	-488.21	-26.41	47.76	-490.21	-28.93	88.49	-176.39	41.27	1357.74	0.00	0.00	0.00	-52.10	-61.14	1690.53	-37.04	51.74	1706.29	129.59	64.75	1757.63	-214.47	69.21	1752.14	55.20	1019.15	73.93	645.15	928.48	74.74	142.64
8.16000	183.93	130.68	59.29	140.21	120.73	59.58	-67.12	155.50	47.66	-60.61	163.09	91.61	-246.61	-23.69	35.52	-284.18	-17.37	45.11	-487.90	-25.95	48.70	-489.74	-28.63	89.40	-171.86	40.82	1361.70	0.00	0.00	0.00	-47.02	-59.68	1690.06	-31.52	53.22	1705.61	129.59	64.75	1757.63	-208.39	71.33	1751.60	54.68	1019.35	73.71	644.71	928.63	74.55	143.04
8.17000	185.47	131.73	54.72	142.25	121.69	55.65	-66.85	155.71	47.38	-59.14	163.45	91.15	-246.87	-23.90	35.28	-280.49	-17.98	45.37	-487.41	-25.79	49.90	-489.21	-28.34	90.59	-164.71	43.51	1357.62	0.00	0.00	0.00	-41.49	-57.87	1689.97	-26.84	55.05	1705.35	129.59	64.75	1757.63	-202.26	73.59	1751.10	54.81	1019.44	73.76	645.32	928.41	74.79	143.38
8.18000	191.73	132.94	53.11	143.52	122.87	54.15	-66.58	156.00	47.01	-57.80	163.66	90.83	-246.14	-23.99	35.33	-282.11	-18.15	44.73	-487.14	-25.50	51.07	-488.70	-28.03	91.82	-158.46	45.01	1356.67	0.00	0.00	0.00	-35.43	-55.74	1689.89	-21.09	57.40	1704.99	129.59	64.75	1757.63	-196.09	75.75	1750.84	55.73	1019.15	74.01	644.49	928.25	74.64	144.19
8.19000	189.33	133.05	50.00	144.70	123.32	53.16	-66.32	156.49	46.79	-56.47	163.59	90.59	-244.13	-23.42	35.80	-282.28	-18.43	44.84	-486.70	-25.85	52.70	-487.69	-28.87	93.63	-152.44	45.92	1356.61	0.00	0.00	0.00	-27.22	-53.90	1689.95	-15.33	59.32	1704.80	129.59	64.75	1757.63	-189.96	78.10	1750.69	55.28	1019.26	73.91	643.81	928.41	74.33	142.66
8.20000	191.38	133.04	48.87	145.52	122.62	52.07	-66.11	156.57	46.47	-55.28	163.79	90.60	-246.05	-23.77	35.43	-282.62	-18.59	44.34	-486.41	-26.31	54.44	-486.63	-29.18	96.77	-146.23	47.77	1356.69	0.00	0.00	0.00	-22.00	-51.86	1690.40	-9.28	61.06	1704.85	129.59	64.75	1757.63	-183.83	80.32	1750.74	55.60	1019.04	74.01	644.19	928.51	74.37	140.98
8.21000	195.09	132.95	48.24	146.79	122.60	51.57	-65.82	156.89	46.43	-54.49	163.83	90.59	-245.08	-23.94	35.13	-283.70	-18.92	43.96	-486.08	-26.89	56.33	-92.46	-52.40	1496.24	-140.68	49.24	1356.80	0.00	0.00	0.00	-17.45	-50.21	1690.74	-3.55	62.67	1704.82	129.59	64.75	1757.63	-177.72	82.63	1750.83	55.93	1018.81	74.10	645.06	928.54	74.58	143.75
8.22000	193.86	133.79	46.23	147.39	122.75	50.92	-65.69	156.75	46.22	-53.87	163.86	90.50	-246.05	-23.86	34.88	-284.12	-18.94	43.60	-485.81	-27.59	58.34	-430.83	-33.84	291.53	-134.70	50.58	1357.34	0.00	0.00	0.00	-12.21	-48.29	1691.51	2.70	64.77	1705.26	129.59	64.75	1757.63	-171.59	85.46	1751.01	53.95	1019.20	73.58	644.83	928.42	74.62	142.77
8.23000	194.34	133.42	45.46	147.13	122.54	50.34	-65.54	156.87	46.13	-53.30	163.79	90.32	-247.46	-24.08	34.78	-283.87	-19.47	43.53	-485.48	-28.27	60.56	-483.54	-31.06	102.63	-127.78	51.74	1357.90	0.00	0.00	0.00	-4.36	-45.88	1692.31	9.52	67.35	1705.84	129.59	64.75	1757.63	-165.60	87.67	1751.47	54.25	1019.68	73.49	644.70	928.17	74.61	141.51
8.24000	196.87	133.25	45.59	148.57	122.88	50.34	-65.49	156.68	45.99	-52.88	163.92	90.26	-246.85	-23.89	35.00	-283.27	-19.57	43.32	-484.93	-29.13	63.15	-481.66	-32.73	106.05	-121.48	53.53	1358.57	0.00	0.00	0.00	1.32	-43.72	1693.38	15.83	69.52	1706.50	129.59	64.75	1757.63	-159.51	90.28	1751.98	55.04	1019.43	73.64	644.72	928.31	74.60	141.38
8.25000	195.03	132.88	44.39	148.53	122.70	50.06	-65.39	156.80	45.99	-52.62	164.17	90.26	-247.43	-24.31	34.73	-283.34	-19.64	43.04	-484.23	-29.88	66.03	-479.62	-33.36	110.58	-115.28	55.16	1359.40	0.00	0.00	0.00	7.27	-41.58	1694.57	22.10	71.65	1707.39	129.59	64.75	1757.63	-153.37	93.19	1752.54	55.52	1019.13	73.88	644.54	928.27	74.60	139.56
8.26000	197.33	133.04	44.85	147.75	122.68	49.56	-65.38	156.73	45.93	-52.52	164.08	90.17	-246.07	-24.28	34.81	-284.17	-19.62	42.51	-483.18	-30.63	69.38	-52.26	-41.94	1502.15	-109.59	57.03	1360.17	0.00	0.00	0.00	12.02	-39.64	1695.64	27.51	73.42	1708.10	129.59	64.75	1757.63	-147.33	95.61	1753.36	54.80	1019.17	73.76	645.33	928.02	74.79	135.52
8.27000	196.26	132.55	44.38	148.25	122.62	49.60	-65.31	156.67	45.87	-52.42	163.95	90.03	-246.38	-24.00	34.92	-284.30	-19.93	42.35	-481.64	-31.51	73.32	-416.94	-36.62	307.19	-103.49	59.12	1361.27	0.00	0.00	0.00	17.39	-37.51	1697.13	32.75	75.42	1709.34	129.59	64.75	1757.63	-141.44	97.81	1754.32	54.39	1019.24	73.72	644.02	928.43	74.39	137.64
8.28000	195.81	133.25	43.94	147.92	122.85	49.40	-65.21	156.92	45.99	-52.37	164.13	90.02	-246.67	-24.00	34.67	-282.90	-19.82	42.65	-479.67	-32.01	77.70	-472.35	-36.29	121.23	-96.39	61.15	1362.50	0.00	0.00	0.00	25.07	-34.90	1698.87	38.68	78.20	1710.94	129.59	64.75	1757.63	-135.50	100.85	1755.17	55.11	1019.05	73.97	644.32	928.50	74.49	143.05
8.29000	196.70	133.04	44.07	148.78	122.79	49.49	-65.27	156.71	45.92	-52.36	164.00	89.93	-246.40	-23.94	34.72	-284.02	-19.18	42.51	-477.02	-32.92	82.74	-468.82	-37.91	126.22	-90.26	63.06	1363.68	0.00	0.00	0.00	29.77	-32.89	1700.51	45.02	79.99	1712.24	129.59	64.75	1757.63	-129.56	103.64	1756.13	54.79	1019.07	73.66	644.44	928.61	74.46	143.50
8.30000	194.52	133.13	43.20	149.26	122.93	49.52	-65.24	156.86	45.98	-52.31	164.05	89.87	-245.42	-24.23	34.73	-291.61	-19.20	40.71	-474.06	-33.47	88.08	-464.34	-39.28	132.75	-84.05	65.34	1364.78	0.00	0.00	0.00	36.15	-30.70	1702.09	51.65	82.18	1713.54	129.59	64.75	1757.63	-123.79	106.45	1757.07	56.04	1018.74	74.16	644.35	928.17	74.61	142.51
8.31000	195.59	133.31	43.36	149.18	123.01	49.52	-65.23	156.70	45.86	-52.40	163.90	89.75	-247.30	-24.75	34.37	-292.41	-15.08	43.41	-470.90	-33.78	93.56	-32.60	-34.21	1512.29	-79.49	66.89	1365.61	0.00	0.00	0.00	40.80	-28.92	1703.50	56.57	83.96	1714.80	129.59	64.75	1757.63	-118.08	109.09	1758.06	54.81	1019.49	73.75	644.27	928.30	74.52	139.58
8.32000	197.31	133.07	43.66	149.35	122.90	49.26	-65.14	156.84	45.94	-52.38	163.84	89.66	-246.22	-24.14	34.70	-293.47	-17.82	43.28	-467.26	-34.31	99.35	-396.29	-41.99	330.92	-72.50	68.97	1366.87	0.00	0.00	0.00	45.69	-26.95	1705.01	61.73	85.96	1716.14	129.59	64.75	1757.63	-112.34	112.13	1758.88	55.71	1018.94	74.18	643.48	928.62	74.12	141.59
8.33000	197.10	133.20	43.54	149.57	122.82	49.29	-65.19	156.69	45.89	-52.39	163.89	89.60	-246.01	-24.63	34.51	-293.12	-19.17	44.08	-462.95	-35.27	105.61	-449.13	-44.26	148.53	-65.45	71.12	1368.14	0.00	0.00	0.00	52.48	-24.50	1706.84	69.24	88.40	1717.62	129.59	64.75	1757.63	-106.60	115.03	1759.69	55.52	1019.45	73.93	644.99	927.80	74.69	142.64
8.34000	195.58	133.48	42.87	148.50	122.84	48.76	-65.18	156.75	45.96	-52.38	163.93	89.51	-246.41	-24.42	34.52	-284.51	-18.93	46.09	-458.24	-36.33	112.11	-442.50	-46.07	154.61	-58.54	73.29	1369.35	0.00	0.00	0.00	57.28	-22.22	1708.29	74.71	90.60	1718.88	129.59	64.75	1757.63	-100.99	117.44	1760.48	55.18	1019.33	73.77	644.95	927.97	74.85	140.29
8.35000	195.69	133.25	42.74	148.98	122.96	49.07	-65.16	156.66	45.89	-52.47	163.80	89.38	-246.88	-24.95	34.27	-283.97	-18.55	46.38	-453.17	-37.48	118.89	-435.06	-47.82	162.13	-51.67	75.43	1370.53	0.00	0.00	0.00	63.33	-20.17	1709.58	79.02	92.64	1720.21	129.59	64.75	1757.63	-95.47	120.13	1761.13	55.15	1019.10	73.89	644.08	928.40	74.46	143.21
8.36000	197.08	133.64	43.08	149.64	123.09	49.07	-65.14	156.67	45.86	-52.57	163.84	89.26	-245.97	-24.56	34.47	-282.20	-18.74	47.17	-447.82	-38.86	125.97	-18.96	-26.72	1524.22	-44.83	77.55	1371.70	0.00	0.00	0.00	68.15	-18.23	1710.80	83.29	94.55	1721.31	129.59	64.75	1757.63	-89.84	122.73	1761.67	54.92	1019.50	73.73	644.86	928.24	74.63	137.79
8.37000	193.97	133.40	42.03	148.13	123.29	48.71	-65.10	156.78	45.91	-52.60	164.19	89.27	-244.83	-25.01	33.81	-281.38	-18.91	47.58	-442.03	-40.45	133.56	-364.65	-47.78	359.72	-38.02	79.64	1372.85	0.00	0.00	0.00	73.36	-16.06	1711.93	88.99	96.65	1722.13	129.59	64.75	1757.63	-84.37	125.03	1762.12	55.28	1019.65	73.76	644.80	928.46	74.48	139.37
8.38000	194.78	133.61	42.45	148.84	123.50	48.88	-65.08	156.75	45.88	-52.71	164.14	89.11	-243.70	-25.32	33.28	-277.40	-19.25	49.28	-435.61	-42.28	141.89	-412.50	-52.43	181.30	-31.24	81.70	1373.98	0.00	0.00	0.00	80.74	-13.31	1713.22	96.44	99.20	1723.10	129.59	64.75	1757.63	-78.76	127.80	1762.38	55.04	1019.28	73.80	644.55	928.61	74.48	140.87
8.39000	195.99	133.48	42.64	148.50	123.42	48.64	-65.10	156.69	45.86	-52.81	164.35	89.06	-244.60	-25.89	31.71	-271.95	-20.51	51.30	-428.87	-43.37	150.60	-403.93	-53.66	189.04	-24.49	83.74	1375.09	0.00	0.00	0.00	84.43	-11.52	1714.29	101.39	101.15	1723.95	129.59	64.75	1757.63	-73.27	130.20	1762.52	55.49	1019.55	73.77	643.96	928.75	74.27	139.22
8.40000	196.51	133.99	42.83	147.35	123.59	48.32	-65.08	156.71	45.82	-52.91	164.45	89.01	-239.75	-26.53	31.57	-264.51	-21.42	54.13	-421.84	-44.33	159.76	-395.19	-54.80	197.23	-17.77	85.75	1376.18	0.00	0.00	0.00	91.15	-9.55	1715.05	107.11	103.08	1724.53	129.59	64.75	1757.63	-67.75	132.76	1762.48	55.45	1019.72	73.61	643.91	928.34	74.40	141.66
8.41000	195.51	133.71	42.36	148.37	123.50	48.61	-65.07	156.81	45.84	-52.97	164.51	88.93	-231.17	-27.37	32.01	-257.94	-22.27	56.56	-414.42	-45.71	169.21	-386.27	-55.35	205.39	-11.07	87.73	1377.26	0.00	0.00	0.00	96.45	-7.42	1715.86	112.93	104.96	1725.04	129.59	64.75	1757.63	-62.27	134.77	1762.55	55.62	1019.39	73.83	644.23	928.24	74.46	141.32
8.42000	195.81	133.96	42.52	148.58	123.61	48.58	-65.06	156.74	45.80	-53.09	164.51	88.87	-228.11	-28.09	31.53	-257.19	-24.11	57.64	-406.69	-46.61	178.32	-376.96	-55.95	213.66	-4.41	89.69	1378.32	0.00	0.00	0.00	103.05	-5.47	1716.31	117.96	107.02	1725.38	129.59	64.75	1757.63	-56.81	136.97	1762.50	55.06	1019.21	73.83	645.02	927.84	74.80	140.52
8.43000	194.91	134.32	42.19	147.86	123.72	48.49	-65.02	156.85	45.81	-53.14	164.67	88.91	-224.37	-29.15	32.36	-250.61	-26.34	59.87	-397.77	-47.80	187.02	-367.22	-56.32	221.43	2.22	91.62	1379.36	0.00	0.00	0.00	107.30	-3.66	1716.75	124.47	109.11	1725.54	129.59	64.75	1757.63	-51.35	139.14	1762.39	54.86	1019.67	73.67	644.54	928.10	74.68	141.29
8.44000	195.31	133.82	42.34	148.20	123.57	48.46	-65.01	156.82	45.82	-53.26	164.54	88.82	-215.26	-30.64	36.15	-240.30	-27.88	64.58	-387.61	-48.31	194.25	-356.85	-56.70	228.17	8.83	93.52	1380.38	0.00	0.00	0.00	112.87	-1.92	1717.10	129.68	110.63	1725.68	129.59	64.75	1757.63	-45.83	141.09	1762.29	56.62	1019.37	74.08	643.92	928.07	74.57	140.06
8.45000	192.93	133.46	41.50	148.39	123.44	48.48	-64.97	156.98	45.86	-53.33	164.75	88.91	-209.02	-32.27	39.89	-232.60	-28.89	68.71	-377.44	-48.37	199.98	-346.18	-56.61	233.74	15.40	95.40	1381.39	0.00	0.00	0.00	119.15	-0.25	1717.30	134.52	112.30	1725.71	129.59	64.75	1757.63	-40.32	142.81	1762.28	55.32	1019.19	73.89	644.35	928.37	74.49	139.53
8.46000	194.72	133.47	41.96	146.84	123.62	48.08	-64.97	157.14	45.92	-53.38	164.82	88.90	-196.22	-33.44	44.07	-223.81	-30.18	72.33	-366.34	-48.59	204.80	-334.98	-56.13	238.33	21.95	97.26	1382.37	0.00	0.00	0.00	124.97	1.47	1717.44	140.21	114.08	1725.59	129.59	64.75	1757.63	-34.83	144.54	1762.31	55.55	1019.12	73.88	645.09	927.71	74.88	139.19
8.47000	194.74	133.91	42.23	148.96	123.38	48.65	-65.01	156.77	45.75	-53.50	164.76	88.88	-183.05	-34.50	47.45	-212.09	-31.81	75.28	-354.39	-48.86	208.56	-323.16	-55.75	241.86	28.47	99.08	1383.34	0.00	0.00	0.00	129.18	3.18	1717.51	145.05	115.70	1725.43	129.59	64.75	1757.63	-29.34	146.12	1762.43	54.55	1019.27	73.66	644.42	927.98	74.59	139.45
8.48000	195.96	133.61	42.34	147.59	123.36	48.12	-64.96	157.02	45.84	-53.64	164.56	88.82	-170.15	-35.93	49.96	-199.15	-33.52	77.80	-341.69	-48.82	211.11	-310.73	-55.44	244.36	34.96	100.89	1384.30	0.00	0.00	0.00	134.88	4.55	1717.46	151.48	117.04	1725.19	129.59	64.75	1757.63	-23.91	147.60	1762.60	54.76	1019.03	73.84	644.87	927.86	74.83	141.92
8.49000	192.30	133.23	41.32	148.92	123.20	48.40	-64.96	157.05	45.86	-53.71	164.76	88.94	-152.75	-37.03	52.50	-186.68	-34.53	80.43	-328.43	-48.60	212.44	-297.78	-55.16	245.79	41.42	102.66	1385.23	0.00	0.00	0.00	139.85	6.02	1717.44	155.19	118.81	1725.07	129.59	64.75	1757.63	-18.40	149.31	1762.77	53.79	1019.50	73.50	644.90	928.08	74.77	142.35
8.50000	193.93	133.51	41.78	147.46	123.40	48.00	-64.94	157.10	45.85	-53.80	164.70	88.93	-138.64	-38.04	53.90	-171.55	-35.55	81.95	-314.60	-48.86	212.89	-284.21	-55.19	246.42	47.85	104.41	1386.15	0.00	0.00	0.00	145.46	7.39	1717.32	161.00	120.19	1724.74	129.59	64.75	1757.63	-13.02	150.45	1763.17	55.87	1019.13	74.10	644.07	928.18	74.58	141.24
8.51000	193.50	133.77	41.68	148.50	123.59	48.31	-64.89	157.31	45.92	-53.94	164.73	89.00	-121.99	-39.03	55.13	-148.48	-35.18	83.63	-300.22	-48.98	212.21	-270.22	-54.99	245.92	54.26	106.14	1387.05	0.00	0.00	0.00	150.84	8.80	1717.22	166.41	121.50	1724.51	129.59	64.75	1757.63	-7.57	151.53	1763.57	54.86	1019.38	73.86	644.68	927.85	74.84	141.32
8.52000	195.03	133.39	41.91	148.31	123.55	48.14	-64.90	157.11	45.86	-54.03	164.72	89.01	-92.28	-38.95	58.65	-134.82	-35.13	83.56	-285.28	-48.78	210.33	-255.83	-54.76	244.51	60.64	107.84	1387.93	0.00	0.00	0.00	155.34	9.91	1717.15	171.51	122.75	1724.31	129.59	64.75	1757.63	-2.18	152.65	1763.97	53.60	1019.79	73.31	644.59	928.19	74.69	139.25
8.53000	196.07	133.73	42.27	148.15	123.47	48.00	-64.83	157.25	45.91	-54.16	164.47	88.91	-71.28	-38.85	59.56	-113.14	-35.51	84.08	-269.67	-48.76	207.63	-240.74	-55.06	242.47	66.99	109.52	1388.80	0.00	0.00	0.00	160.66	11.15	1716.95	176.75	123.92	1724.20	129.59	64.75	1757.63	3.12	153.82	1764.31	54.96	1018.73	73.88	644.91	928.26	74.71	140.77
8.54000	192.71	133.68	40.96	148.67	123.46	47.89	-64.92	156.92	45.77	-54.21	164.51	88.98	-55.31	-38.32	59.02	-99.13	-36.63	83.24	-253.56	-48.68	203.97	-225.49	-54.64	239.17	73.31	111.17	1389.65	0.00	0.00	0.00	165.64	12.09	1716.87	182.95	124.98	1724.17	129.59	64.75	1757.63	8.49	155.22	1764.57	54.19	1018.96	73.92	645.08	927.71	74.88	143.35
8.55000	193.91	133.71	41.30	148.47	123.84	47.89	-64.85	157.07	45.83	-54.28	164.47	89.02	-36.79	-38.72	58.98	-80.02	-36.59	82.32	-236.94	-48.40	199.41	-209.47	-54.36	235.21	79.61	112.80	1390.48	0.00	0.00	0.00	170.95	13.31	1716.86	187.18	125.82	1724.30	129.59	64.75	1757.63	13.67	156.10	1764.86	54.59	1018.76	74.16	644.08	928.00	74.46	141.57
8.56000	194.99	133.71	41.57	147.55	123.84	47.44	-64.80	157.18	45.87	-54.31	164.33	89.01	-13.77	-38.32	59.65	-52.89	-34.17	81.78	-219.56	-48.45	194.18	-192.70	-54.44	230.67	85.87	114.40	1391.29	0.00	0.00	0.00	177.13	14.33	1716.75	193.43	126.75	1724.27	129.59	64.75	1757.63	18.86	156.89	1765.07	54.80	1018.68	74.18	643.72	928.24	74.42	142.81
8.57000	193.29	133.50	40.97	148.33	123.73	47.58	-64.80	157.16	45.86	-54.34	164.37	89.11	-0.01	-37.21	56.79	-30.86	-33.06	80.48	-201.45	-48.30	188.09	-175.88	-53.77	225.15	92.12	115.98	1392.09	0.00	0.00	0.00	181.73	15.04	1716.68	198.99	127.87	1724.27	129.59	64.75	1757.63	24.13	157.74	1765.20	56.18	1018.61	74.51	644.31	927.93	74.68	141.87
8.58000	193.49	133.74	40.78	147.51	124.16	47.36	-64.80	157.02	45.81	-54.42	164.21	89.04	17.06	-36.55	55.10	-12.64	-31.74	78.19	-182.91	-47.98	181.37	-158.56	-53.05	219.05	98.33	117.53	1392.87	0.00	0.00	0.00	186.81	16.06	1716.57	203.41	128.75	1724.42	129.59	64.75	1757.63	29.36	158.31	1765.32	54.49	1018.93	73.98	644.59	928.28	74.78	141.97
8.59000	193.65	134.25	40.84	147.84	124.27	47.36	-64.81	157.00	45.84	-54.43	164.17	89.10	33.20	-35.13	53.09	4.73	-30.73	75.56	-163.72	-47.79	174.20	-140.76	-52.11	212.27	104.52	119.06	1393.64	0.00	0.00	0.00	192.41	16.97	1716.41	208.13	129.52	1724.33	129.59	64.75	1757.63	34.61	159.02	1765.36	53.47	1019.16	73.78	644.78	928.29	74.76	142.34
8.60000	192.91	134.16	40.49	147.70	124.65	47.31	-64.80	156.99	45.84	-54.49	163.99	89.09	56.30	-34.45	52.38	26.07	-29.52	73.50	-144.01	-47.32	166.47	-122.56	-51.04	205.12	110.68	120.57	1394.39	0.00	0.00	0.00	197.62	17.63	1716.01	214.18	130.28	1724.12	129.59	64.75	1757.63	40.00	160.01	1765.28	54.07	1018.95	73.97	644.49	928.29	74.60	142.21
8.61000	195.31	134.21	41.44	147.84	124.49	47.48	-64.80	156.85	45.80	-54.46	163.99	89.18	81.18	-33.30	52.07	48.21	-29.25	71.30	-123.93	-45.93	158.06	-103.82	-50.53	197.86	116.81	122.05	1395.12	0.00	0.00	0.00	202.91	18.31	1715.62	219.86	130.92	1723.88	129.59	64.75	1757.63	45.38	160.37	1765.31	52.79	1019.24	73.72	644.99	928.18	74.68	144.63
8.62000	193.23	134.24	40.82	149.06	124.34	47.84	-64.79	156.76	45.79	-54.52	163.54	89.11	104.90	-32.39	50.88	71.83	-28.43	69.56	-103.45	-44.62	149.48	-84.60	-49.38	190.04	122.92	123.50	1395.84	0.00	0.00	0.00	208.80	19.12	1715.20	224.06	131.70	1723.67	129.59	64.75	1757.63	50.82	160.96	1765.25	53.20	1019.12	73.70	645.04	928.34	74.72	146.05
8.63000	193.56	133.91	40.85	148.28	124.35	47.77	-64.74	157.07	45.93	-54.44	163.47	89.15	130.00	-31.72	50.38	96.33	-27.84	67.98	-82.28	-43.24	140.79	-64.66	-48.25	182.18	129.00	124.94	1396.54	0.00	0.00	0.00	215.08	19.84	1714.69	231.14	132.34	1723.06	129.59	64.75	1757.63	56.48	161.49	1765.14	54.87	1018.72	74.12	644.28	927.99	74.59	144.57
8.64000	195.21	134.45	41.37	147.77	124.62	47.71	-64.76	156.86	45.84	-54.38	163.49	89.27	156.74	-30.89	50.68	121.10	-27.09	66.38	-60.31	-42.12	132.30	-44.46	-46.92	174.13	135.06	126.35	1397.22	0.00	0.00	0.00	219.87	20.41	1713.90	237.61	133.30	1722.49	129.59	64.75	1757.63	62.10	161.98	1764.99	54.96	1018.88	74.28	644.92	928.08	74.70	135.02
8.65000	192.93	133.96	40.67	148.79	124.60	48.07	-64.72	157.03	45.90	-54.35	163.22	89.23	179.73	-30.50	49.68	144.69	-26.74	64.68	-37.92	-41.23	123.96	-23.87	-45.39	166.07	141.09	127.73	1397.89	0.00	0.00	0.00	225.56	21.03	1713.31	242.45	134.01	1722.08	129.59	64.75	1757.63	67.73	162.54	1764.82	53.73	1019.13	73.96	645.12	928.00	74.70	134.27
8.66000	193.93	134.54	41.74	149.33	124.36	48.51	-64.69	156.84	45.80	-54.25	163.27	89.37	206.46	-30.33	50.14	170.51	-26.04	63.95	-15.31	-40.54	115.97	-3.06	-44.08	158.26	147.10	129.10	1398.54	0.00	0.00	0.00	231.17	21.58	1712.69	247.27	134.63	1721.52	129.59	64.75	1757.63	73.45	162.92	1764.66	54.66	1018.80	74.14	645.16	928.10	74.75	133.94
8.67000	193.95	134.92	41.31	148.36	124.81	48.30	-64.71	156.85	45.84	-54.18	163.21	89.42	231.44	-30.04	50.45	195.79	-25.52	63.19	7.47	-39.44	108.13	17.89	-42.22	150.44	153.08	130.44	1399.18	0.00	0.00	0.00	236.22	22.07	1711.97	251.71	135.13	1720.98	129.59	64.75	1757.63	79.10	163.24	1764.40	54.18	1018.99	74.14	645.04	928.11	74.72	134.73
8.68000	193.55	135.13	41.53	154.23	126.02	51.29	-64.70	157.01	45.89	-54.11	163.03	89.41	256.56	-29.90	51.04	220.80	-24.74	62.78	30.27	-37.85	100.43	39.09	-40.62	143.13	159.03	131.75	1399.80	0.00	0.00	0.00	242.24	22.44	1711.15	259.10	135.41	1720.14	129.59	64.75	1757.63	84.74	163.45	1764.16	54.92	1018.81	74.29	644.48	928.13	74.62	124.34
8.69000	198.08	135.89	44.31	155.32	126.48	52.06	-64.66	157.03	45.90	-54.04	163.03	89.53	280.81	-29.38	52.24	245.25	-24.20	62.53	53.60	-36.70	93.46	60.82	-38.96	136.18	164.96	133.04	1400.40	0.00	0.00	0.00	247.67	22.99	1710.46	263.18	135.88	1719.51	129.59	64.75	1757.63	90.50	163.42	1763.87	53.63	1018.91	73.94	644.72	928.27	74.53	125.53
8.70000	202.54	136.13	45.82	155.94	127.58	53.03	-64.64	157.00	45.87	-53.97	162.97	89.56	305.27	-29.32	53.85	269.49	-23.56	63.00	77.23	-35.05	86.75	82.70	-37.52	129.81	170.86	134.31	1400.99	0.00	0.00	0.00	253.28	23.25	1709.71	268.98	136.37	1718.83	129.59	64.75	1757.63	96.26	163.74	1763.47	55.01	1018.75	74.17	644.30	928.19	74.61	126.84
8.71000	199.53	136.98	45.52	157.05	128.34	53.59	-64.60	157.26	46.00	-53.95	162.70	89.55	330.43	-28.74	56.01	293.92	-23.15	63.96	100.67	-33.34	80.58	104.60	-36.49	124.00	176.74	135.56	1401.56	0.00	0.00	0.00	259.58	23.67	1708.86	273.83	136.70	1718.11	129.59	64.75	1757.63	102.01	164.12	1763.09	54.68	1018.70	74.08	644.55	927.91	74.76	132.31
8.72000	199.47	138.09	46.07	157.03	129.23	53.68	-64.62	157.02	45.86	-53.83	162.89	89.75	355.12	-27.99	58.68	318.34	-22.35	65.14	124.06	-32.34	75.29	126.40	-35.89	118.99	182.60	136.79	1402.12	0.00	0.00	0.00	264.85	23.83	1708.11	280.37	136.81	1717.36	129.59	64.75	1757.63	107.70	164.10	1762.70	54.58	1018.61	73.96	644.12	928.13	74.54	135.09
8.73000	198.53	138.08	45.43	156.66	129.18	53.08	-64.56	157.09	45.92	-53.78	162.58	89.74	378.29	-27.66	61.33	341.96	-21.42	66.92	147.29	-31.38	70.61	148.04	-34.75	114.33	188.42	137.99	1402.66	0.00	0.00	0.00	270.23	23.94	1707.33	286.01	137.35	1716.62	129.59	64.75	1757.63	113.45	164.10	1762.29	54.54	1018.74	74.06	644.99	927.72	74.81	131.24
8.74000	203.49	138.84	46.54	158.67	129.33	53.20	-64.56	157.14	45.95	-53.61	162.92	90.02	401.62	-26.68	64.25	364.61	-20.59	68.49	170.37	-30.10	66.41	169.71	-34.10	110.43	194.23	139.17	1403.19	0.00	0.00	0.00	275.12	24.09	1706.58	291.94	137.50	1715.82	129.59	64.75	1757.63	119.23	163.95	1761.87	53.83	1018.92	73.96	644.57	927.76	74.76	129.22
8.75000	200.25	137.96	44.79	158.84	129.01	52.69	-64.54	157.05	45.95	-53.58	162.51	90.00	425.84	-25.34	67.57	388.08	-19.64	70.52	193.65	-28.93	62.98	191.39	-32.71	106.81	200.01	140.32	1403.70	0.00	0.00	0.00	281.70	24.29	1705.71	297.46	137.70	1715.04	129.59	64.75	1757.63	125.04	163.78	1761.36	55.02	1018.82	74.20	644.46	928.00	74.69	132.71
8.76000	203.07	138.29	45.08	151.32	126.76	49.01	-64.48	157.20	46.03	-53.46	162.44	90.13	445.67	-23.80	69.88	411.01	-18.13	72.68	216.59	-28.14	60.28	213.11	-32.21	104.25	205.77	141.46	1404.20	0.00	0.00	0.00	288.59	24.14	1704.82	303.10	137.43	1714.36	129.59	64.75	1757.63	130.84	163.51	1760.90	54.38	1018.76	74.07	644.35	927.77	74.75	132.93
8.77000	201.13	137.49	43.46	150.93	126.38	48.55	-64.49	156.94	45.95	-53.30	162.34	90.26	469.45	-22.72	72.73	433.01	-16.65	74.57	238.94	-27.81	58.34	234.31	-31.59	102.06	211.50	142.57	1404.68	0.00	0.00	0.00	293.21	24.11	1704.11	310.06	137.38	1713.57	129.59	64.75	1757.63	136.69	163.23	1760.39	55.45	1018.70	74.31	644.76	927.73	74.70	131.52
8.78000	194.79	136.04	40.61	150.61	126.14	48.40	-64.42	157.05	46.08	-53.12	162.42	90.49	491.32	-20.84	75.56	454.59	-15.56	76.13	260.46	-27.50	56.89	254.94	-31.14	100.40	217.21	143.66	1405.14	0.00	0.00	0.00	299.78	24.14	1703.24	315.88	137.28	1712.76	129.59	64.75	1757.63	142.57	162.95	1759.85	54.25	1018.52	73.96	645.08	927.73	74.82	132.99
8.79000	194.40	135.68	39.95	150.59	125.37	48.14	-64.42	156.94	46.12	-52.99	162.30	90.67	511.60	-19.84	77.69	475.07	-14.52	77.79	281.47	-27.28	55.87	274.98	-30.68	99.18	222.89	144.73	1405.60	0.00	0.00	0.00	306.43	23.88	1702.33	321.99	137.08	1712.09	129.59	64.75	1757.63	148.45	162.81	1759.25	53.48	1018.75	73.62	644.75	927.95	74.78	132.69
8.80000	194.47	135.63	39.81	149.87	125.50	47.78	-64.34	156.92	46.21	-52.82	162.11	90.79	531.53	-18.85	79.73	495.79	-13.66	79.92	301.92	-27.48	55.46	294.55	-31.12	98.81	228.56	145.77	1406.03	0.00	0.00	0.00	311.44	23.56	1701.55	325.95	137.07	1711.48	129.60	64.75	1757.63	154.30	161.93	1758.71	54.77	1018.78	73.89	644.99	927.89	74.97	131.88
8.81000	193.35	134.68	39.33	149.91	125.20	47.70	-64.33	156.69	46.26	-52.60	162.06	91.01	549.62	-18.44	81.47	514.70	-13.10	81.69	321.97	-27.84	55.53	313.73	-31.80	98.84	234.19	146.80	1406.45	0.00	0.00	0.00	317.52	23.01	1700.71	333.07	136.19	1710.68	135.63	64.29	1756.89	160.23	161.45	1758.06	54.96	1018.63	73.86	644.46	928.05	74.71	139.13
8.82000	193.47	135.20	39.47	148.94	125.23	47.20	-64.24	156.60	46.40	-52.45	162.03	91.23	570.06	-17.48	84.84	533.38	-12.10	83.91	341.28	-28.50	56.07	332.23	-32.44	99.19	239.81	147.80	1406.86	0.00	0.00	0.00	323.89	22.49	1699.76	339.62	135.91	1709.92	141.70	63.79	1756.11	166.16	160.78	1757.42	54.57	1018.75	73.87	645.16	928.05	74.82	131.62
8.83000	192.62	134.95	38.82	150.13	125.40	47.44	-64.05	156.79	46.74	-52.20	161.80	91.43	587.45	-16.80	87.63	551.89	-11.91	86.55	359.42	-29.27	57.06	349.74	-33.09	99.92	245.40	148.78	1407.25	0.00	0.00	0.00	329.69	21.87	1698.88	345.60	135.31	1709.17	147.85	63.12	1755.36	172.17	160.11	1756.78	54.46	1019.03	73.70	644.62	927.87	74.66	131.08
8.84000	194.11	135.31	39.28	149.53	125.35	47.18	-63.94	156.57	46.97	-51.96	161.82	91.78	604.00	-15.55	90.72	567.64	-11.50	89.29	376.35	-29.76	58.15	366.01	-33.56	100.83	250.97	149.74	1407.63	0.00	0.00	0.00	335.63	21.11	1698.02	351.62	135.02	1708.32	154.03	62.45	1754.63	178.28	159.33	1756.12	53.96	1018.65	73.84	644.32	927.90	74.64	138.75
8.85000	193.06	134.54	39.18	149.38	125.29	47.04	-63.85	156.12	47.25	-51.70	161.83	92.13	618.96	-14.01	95.32	582.22	-10.54	92.93	392.00	-30.57	59.60	380.90	-33.89	101.86	256.52	150.68	1407.99	0.00	0.00	0.00	341.86	20.58	1697.06	356.72	134.24	1707.60	160.22	61.72	1753.81	184.38	158.62	1755.42	54.82	1018.41	74.03	645.04	927.93	74.84	138.99
8.86000	190.84	134.74	37.95	149.88	125.22	46.83	-63.68	155.78	47.69	-51.38	161.76	92.57	633.97	-12.81	100.87	596.98	-9.78	97.94	406.38	-31.10	60.87	394.37	-34.03	102.86	262.04	151.60	1408.34	0.00	0.00	0.00	348.32	19.96	1696.09	362.95	133.58	1706.86	166.45	61.02	1752.98	190.65	157.79	1754.70	53.48	1018.86	73.47	644.71	927.71	74.86	138.56
8.87000	193.34	134.72	39.02	150.27	125.50	47.05	-63.41	155.45	48.22	-51.05	161.54	92.97	645.76	-12.33	106.86	610.44	-9.50	103.48	419.37	-31.37	61.78	406.17	-34.25	103.62	267.54	152.49	1408.68	0.00	0.00	0.00	354.32	19.23	1695.18	370.16	132.80	1705.88	172.72	60.28	1752.20	196.87	156.85	1753.97	54.71	1018.86	73.79	644.51	927.90	74.73	132.66
8.88000	192.13	134.22	38.15	150.23	125.29	46.95	-63.16	155.42	48.99	-50.68	161.54	93.53	655.47	-12.41	112.62	620.20	-9.90	107.48	430.88	-31.25	62.12	416.50	-34.16	103.86	273.02	153.37	1409.00	0.00	0.00	0.00	360.85	18.39	1694.25	376.35	132.29	1705.05	178.99	58.86	1751.34	203.02	155.88	1753.26	54.19	1019.25	73.63	645.00	927.90	74.78	131.30
8.89000	192.31	135.09	38.04	150.56	125.11	46.77	-62.94	155.00	49.73	-50.33	161.27	94.03	665.40	-12.86	118.22	628.98	-10.10	111.64	440.84	-30.62	61.81	425.27	-33.79	103.62	278.48	154.22	1409.31	0.00	0.00	0.00	366.39	17.70	1693.40	382.02	131.46	1704.33	185.28	58.04	1750.50	209.11	154.82	1752.56	54.90	1018.99	73.84	645.55	928.04	74.80	134.80
8.90000	194.56	135.03	38.77	151.16	125.43	46.82	-62.60	154.82	50.58	-49.82	161.46	94.81	670.92	-13.44	121.43	636.17	-10.45	114.77	449.21	-29.56	60.85	432.64	-32.67	102.60	283.91	155.06	1409.60	0.00	0.00	0.00	372.73	16.86	1692.53	388.45	130.43	1703.64	191.57	57.07	1749.73	215.27	153.70	1751.91	54.30	1019.00	73.71	645.56	927.99	74.92	133.56
8.91000	192.51	134.76	38.13	150.70	125.43	46.57	-62.28	154.66	51.51	-49.33	161.58	95.56	676.81	-14.31	123.45	642.21	-10.71	116.16	456.01	-28.04	59.30	438.85	-32.18	101.59	289.33	155.87	1409.88	0.00	0.00	0.00	379.12	15.76	1691.66	393.52	129.56	1703.02	197.83	55.84	1748.93	221.39	152.37	1751.26	55.18	1019.09	73.89	644.60	927.84	74.70	137.89
8.92000	193.07	134.39	38.35	151.19	125.40	46.63	-61.97	154.55	52.43	-48.77	161.89	96.39	681.69	-14.32	123.47	647.17	-10.56	115.92	461.26	-26.58	57.46	443.85	-31.09	100.04	294.72	156.66	1410.14	0.00	0.00	0.00	385.56	14.73	1690.86	399.77	129.04	1702.30	203.98	54.59	1748.18	227.49	151.10	1750.60	54.33	1019.11	73.59	644.60	927.77	74.78	138.72
8.93000	191.53	134.59	37.47	151.36	125.59	46.62	-61.69	154.30	53.28	-48.25	162.03	97.17	684.95	-14.74	121.09	651.11	-10.33	114.02	465.07	-24.78	55.24	447.87	-30.30	98.47	300.09	157.44	1410.39	0.00	0.00	0.00	391.42	13.85	1690.17	406.52	128.07	1701.67	210.24	53.16	1747.37	233.60	149.86	1749.95	54.39	1018.84	74.01	644.82	927.97	74.67	136.45
8.94000	191.52	134.89	37.30	151.21	125.73	46.58	-61.35	154.29	54.27	-47.75	161.97	97.93	689.23	-13.78	117.35	654.13	-9.73	110.40	467.40	-23.81	55.32	450.95	-29.11	97.13	305.44	158.19	1410.63	0.00	0.00	0.00	398.22	13.04	1689.45	411.46	126.71	1701.30	216.43	51.92	1746.66	239.62	148.71	1749.32	53.47	1018.97	73.81	645.31	928.11	74.78	131.08
8.95000	192.11	134.61	37.40	151.38	125.43	46.38	-60.98	154.11	55.18	-47.17	162.15	98.84	691.99	-11.93	111.86	656.46	-8.28	105.63	468.51	-23.01	55.16	453.04	-28.45	95.77	310.76	158.92	1410.85	0.00	0.00	0.00	404.18	11.82	1688.90	418.42	125.92	1700.76	222.58	50.30	1745.93	245.63	147.45	1748.74	55.20	1018.62	74.18	645.42	927.49	75.02	132.54
8.96000	192.27	134.93	37.76	150.78	125.41	46.12	-60.60	154.03	56.27	-46.56	162.44	99.88	692.21	-9.88	106.01	657.89	-6.02	100.24	469.17	-22.01	55.58	454.18	-27.29	94.17	316.07	159.63	1411.06	0.00	0.00	0.00	409.90	10.81	1688.32	424.09	124.89	1700.26	228.70	48.71	1745.26	251.68	146.03	1748.23	55.48	1018.59	74.34	645.03	927.87	74.86	133.92
8.97000	193.05	134.51	37.79	151.69	125.45	46.53	-60.23	154.10	57.49	-45.96	162.41	100.95	692.82	-7.59	101.36	658.83	-3.63	95.22	470.48	-20.36	54.94	455.40	-25.91	92.65	321.36	160.32	1411.26	0.00	0.00	0.00	416.03	9.53	1687.94	429.55	123.54	1700.13	234.79	47.27	1744.67	257.65	144.27	1747.84	55.04	1018.74	73.97	644.73	927.96	74.71	129.35
8.98000	191.85	134.03	37.31	151.99	126.13	46.34	-59.80	154.47	58.99	-45.25	162.65	102.24	695.41	-4.52	97.34	660.42	-1.52	91.58	472.26	-18.81	53.44	457.57	-24.51	91.10	326.62	160.99	1411.44	0.00	0.00	0.00	423.14	8.07	1687.59	434.73	122.21	1700.12	240.89	45.96	1744.15	263.66	142.54	1747.45	54.99	1018.70	73.92	644.97	928.11	74.74	139.26
8.99000	191.43	134.83	37.21	151.79	126.33	46.17	-59.34	154.27	60.37	-44.48	163.02	103.75	698.50	-1.42	93.44	663.01	1.28	88.52	474.55	-18.04	52.27	460.82	-23.97	90.48	331.87	161.65	1411.61	0.00	0.00	0.00	429.27	6.65	1687.33	442.37	120.66	1700.14	247.07	44.20	1743.64	269.73	141.02	1747.20	54.88	1018.77	73.94	644.76	928.14	74.78	135.50
9.00000	192.52	134.41	37.25	151.33	126.25	45.89	-58.82	154.38	62.02	-43.61	163.54	105.53	701.50	1.62	88.47	666.11	4.01	85.11	477.01	-17.54	51.42	464.77	-23.52	89.85	337.09	162.28	1411.77	0.00	0.00	0.00	436.30	5.35	1687.19	448.19	119.20	1700.33	253.29	42.31	1743.24	275.82	139.68	1746.99	54.87	1018.06	74.07	645.42	927.60	75.11	136.77
9.01000	192.72	134.09	37.45	152.68	126.47	46.14	-58.15	154.52	63.90	-42.57	163.79	107.32	704.69	4.45	82.44	668.98	6.70	80.37	479.31	-16.91	50.93	468.41	-23.08	89.25	342.29	162.89	1411.91	0.00	0.00	0.00	441.99	4.02	1687.36	454.56	117.73	1700.66	259.52	40.71	1743.04	281.93	137.86	1747.00	55.98	1018.33	74.50	644.65	927.73	74.92	130.36
9.02000	191.51	135.22	37.15	152.20	126.84	45.71	-57.36	154.89	66.03	-41.37	164.55	109.55	706.28	6.68	75.83	670.67	9.76	75.91	481.10	-16.46	50.62	471.26	-22.15	88.33	347.48	163.49	1412.04	0.00	0.00	0.00	448.13	2.62	1687.56	461.58	116.60	1700.92	265.89	38.93	1742.94	288.16	136.17	1747.06	54.30	1018.91	74.01	644.03	927.95	74.69	131.79
9.03000	191.29	134.56	36.57	153.40	126.90	45.73	-56.55	155.21	68.34	-40.14	164.87	111.79	708.25	8.63	70.44	671.92	11.22	71.23	482.24	-16.18	50.35	473.43	-22.21	87.97	352.64	164.06	1412.16	0.00	0.00	0.00	455.21	1.20	1687.79	468.11	114.96	1701.47	272.37	37.11	1742.89	294.42	134.29	1747.26	53.91	1018.86	73.94	644.38	928.11	74.68	133.65
9.04000	192.76	134.65	37.01	152.86	127.46	45.15	-55.57	155.66	70.87	-38.74	165.23	114.17	709.29	9.33	65.30	673.62	11.90	67.55	483.10	-16.46	50.27	475.31	-22.28	87.65	357.78	164.62	1412.27	0.00	0.00	0.00	462.14	-0.49	1688.11	473.94	113.57	1702.04	278.76	35.34	1743.03	300.68	132.52	1747.61	54.53	1018.93	74.19	644.51	928.13	74.69	137.25
9.05000	192.28	134.56	36.90	157.54	127.36	46.76	-54.46	156.21	73.65	-37.04	166.04	116.95	710.46	8.76	60.93	674.52	11.24	63.72	483.76	-16.50	50.11	476.92	-22.40	87.29	362.91	165.15	1412.36	0.00	0.00	0.00	467.99	-1.97	1688.62	480.16	112.00	1702.80	285.27	33.35	1743.28	307.03	130.57	1748.11	55.17	1018.67	74.19	645.43	927.76	74.95	129.56
9.06000	192.00	134.85	36.42	156.83	127.33	46.50	-53.30	156.60	76.58	-35.12	167.08	119.93	712.58	7.39	56.54	675.32	10.50	60.08	484.31	-16.73	50.01	478.49	-23.08	87.03	368.01	165.67	1412.44	0.00	0.00	0.00	475.25	-3.69	1689.02	486.16	110.53	1703.51	291.94	31.56	1743.62	313.47	128.40	1748.72	55.86	1018.45	74.37	644.39	927.87	74.67	133.86
9.07000	191.21	134.85	36.16	155.83	127.26	46.06	-51.90	156.92	79.72	-33.03	167.84	122.99	713.85	6.38	51.58	676.08	9.19	56.53	484.71	-17.06	49.75	479.84	-23.32	86.42	373.09	166.17	1412.51	0.00	0.00	0.00	481.44	-5.22	1689.68	492.78	108.55	1704.42	298.55	29.48	1744.03	319.96	126.90	1749.27	55.62	1018.51	74.32	644.09	928.03	74.62	137.70
9.08000	192.72	134.90	36.65	157.00	127.19	46.21	-50.36	157.24	83.10	-30.74	168.59	126.26	714.59	6.42	46.92	677.90	9.07	53.38	485.06	-16.95	48.01	481.22	-23.97	86.07	378.16	166.65	1412.56	0.00	0.00	0.00	488.05	-6.74	1690.42	499.79	106.88	1705.25	305.14	27.52	1744.52	326.42	125.19	1749.98	56.08	1018.68	74.51	644.23	927.66	74.71	134.66
9.09000	194.20	134.21	36.58	155.76	127.41	45.99	-48.58	157.73	86.85	-28.11	169.72	129.93	717.02	6.56	43.58	679.16	9.19	50.89	485.40	-17.23	47.02	482.71	-24.06	85.86	383.21	167.11	1412.60	0.00	0.00	0.00	494.64	-8.48	1691.15	505.41	105.42	1706.28	311.77	25.67	1745.11	332.94	122.94	1750.84	55.93	1018.70	74.49	645.12	927.91	74.89	133.81
9.10000	193.17	134.86	36.46	157.41	127.50	46.46	-46.52	158.31	90.92	-25.09	171.01	133.82	716.98	7.74	40.58	679.88	9.76	49.15	485.79	-17.28	46.57	484.05	-24.04	85.73	388.23	167.56	1412.63	0.00	0.00	0.00	501.14	-10.22	1691.98	512.23	103.75	1707.27	318.27	23.83	1745.82	339.40	121.10	1751.64	53.88	1019.07	73.95	644.80	928.02	74.86	133.32
9.11000	194.31	134.60	36.83	156.68	127.55	46.35	-44.18	159.14	95.39	-21.76	172.08	137.85	717.46	7.94	38.37	681.12	10.45	47.77	486.03	-17.35	46.35	485.04	-23.72	85.54	393.24	167.98	1412.65	0.00	0.00	0.00	506.97	-11.90	1692.70	518.07	102.23	1708.21	324.87	21.61	1746.53	345.84	118.97	1752.66	54.93	1018.87	74.11	645.00	927.86	74.86	132.28
9.12000	193.04	134.54	36.20	157.80	127.21	46.82	-41.47	159.76	99.98	-18.05	173.38	142.27	719.43	7.63	37.88	681.40	10.04	46.84	486.29	-17.14	46.08	485.21	-23.37	85.51	398.23	168.39	1412.65	0.00	0.00	0.00	513.40	-13.48	1693.89	524.57	100.53	1709.60	331.45	19.46	1747.38	352.27	116.88	1753.72	55.13	1018.62	74.13	644.64	927.80	74.77	132.26
9.13000	195.07	134.40	36.63	158.43	127.34	47.50	-38.44	160.15	104.91	-13.82	174.45	146.82	719.40	8.09	37.04	681.53	9.92	46.32	486.44	-17.04	45.91	485.56	-23.47	85.64	403.21	168.78	1412.64	0.00	0.00	0.00	521.36	-15.12	1695.36	532.39	98.77	1711.22	337.95	17.67	1748.28	358.72	114.69	1754.80	55.21	1018.47	74.24	644.07	928.27	74.52	142.15
9.14000	195.31	134.79	36.45	159.62	127.36	48.42	-34.87	160.86	110.36	-9.20	175.44	151.70	719.45	7.55	36.29	681.92	9.86	45.72	486.60	-16.98	45.83	485.77	-23.23	85.59	408.16	169.15	1412.63	0.00	0.00	0.00	527.46	-16.66	1696.72	538.60	96.80	1712.81	344.50	15.60	1749.24	365.21	112.77	1755.88	53.75	1018.75	73.85	644.19	927.97	74.61	137.07
9.15000	195.89	135.04	36.59	157.32	125.97	48.71	-30.90	161.42	116.09	-4.03	176.21	156.75	719.36	7.62	35.66	682.42	9.93	45.91	486.67	-16.83	45.72	485.98	-23.16	85.66	413.09	169.50	1412.59	0.00	0.00	0.00	534.78	-18.54	1697.94	545.40	95.08	1714.26	350.99	13.69	1750.25	371.52	110.57	1757.01	54.41	1018.92	74.11	644.56	928.02	74.79	133.61
9.16000	196.55	134.68	36.49	157.07	125.93	49.51	-26.37	161.75	122.10	1.80	177.26	162.20	720.34	7.39	35.35	682.65	9.77	45.37	486.77	-16.91	45.72	486.14	-23.08	85.70	418.01	169.83	1412.55	0.00	0.00	0.00	541.24	-20.05	1699.00	550.98	93.60	1715.57	357.41	11.56	1751.20	377.76	108.72	1758.10	54.19	1019.00	73.98	645.08	927.82	75.07	127.89
9.17000	195.79	134.21	36.13	157.75	125.74	50.09	-21.20	162.47	128.74	8.26	177.88	167.71	720.48	7.53	35.24	682.24	9.19	44.57	486.84	-16.92	45.70	486.16	-22.91	85.58	422.91	170.15	1412.50	0.00	0.00	0.00	547.49	-21.43	1700.27	556.66	91.94	1717.02	363.85	9.29	1752.13	384.00	106.46	1759.23	54.19	1018.69	73.82	643.65	928.26	74.37	130.42
9.18000	195.33	134.94	35.73	155.86	125.23	49.99	-15.45	163.36	135.92	15.25	178.23	173.33	720.10	7.82	34.74	682.07	8.81	44.19	486.87	-16.79	45.56	486.23	-22.70	85.42	427.79	170.45	1412.43	0.00	0.00	0.00	554.29	-23.00	1701.97	563.78	89.52	1718.87	370.19	7.41	1753.10	390.14	104.67	1760.27	54.34	1018.87	73.90	644.00	928.08	74.43	130.59
9.19000	195.51	134.50	35.63	156.34	125.04	50.14	-9.23	164.08	143.46	22.90	178.54	179.14	719.77	7.57	34.45	682.66	8.85	44.27	486.90	-16.85	45.53	486.18	-22.42	85.18	432.66	170.73	1412.35	0.00	0.00	0.00	560.59	-24.62	1703.25	569.70	88.27	1720.23	376.38	5.29	1753.95	396.20	102.58	1761.34	54.41	1018.88	73.93	644.39	928.05	74.63	134.73
9.20000	195.55	135.14	35.12	158.49	124.94	50.97	-2.53	164.42	151.31	30.84	178.91	185.29	719.82	7.41	34.25	682.76	9.28	44.77	486.91	-16.97	45.51	486.11	-22.54	85.21	437.50	171.00	1412.26	0.00	0.00	0.00	567.95	-26.22	1704.31	576.50	86.84	1721.50	382.65	3.21	1754.78	402.16	100.24	1762.35	55.85	1018.64	74.37	644.53	928.18	74.61	130.06
9.21000	198.22	135.06	35.19	160.05	125.06	51.61	4.54	164.89	159.55	39.27	179.42	191.86	721.03	7.44	34.41	682.43	9.10	44.29	486.93	-16.75	45.31	486.02	-22.93	85.31	442.33	171.25	1412.16	0.00	0.00	0.00	573.67	-27.47	1705.33	581.87	85.66	1722.60	388.88	1.17	1755.50	408.12	98.28	1763.25	55.28	1018.63	74.19	644.39	927.75	74.84	129.66
9.22000	196.58	135.20	33.69	164.74	124.74	53.20	12.06	165.66	168.21	48.00	179.35	198.46	720.43	7.60	34.04	681.46	9.77	45.02	486.96	-16.87	45.28	486.00	-23.26	85.40	447.15	171.48	1412.05	0.00	0.00	0.00	579.26	-28.78	1706.27	587.23	84.23	1723.75	394.98	-0.70	1756.12	413.92	96.54	1764.04	54.24	1018.96	74.01	644.58	927.82	74.89	134.67
9.23000	201.19	135.35	33.84	166.96	125.13	54.25	20.04	165.42	176.57	57.55	179.95	205.46	720.01	7.76	34.15	682.25	8.76	43.75	486.94	-17.07	45.27	486.01	-23.24	85.35	451.94	171.69	1411.92	0.00	0.00	0.00	586.45	-30.58	1707.38	594.38	82.36	1725.22	401.13	-2.70	1756.63	419.78	94.50	1764.80	53.83	1019.17	73.94	644.73	927.69	74.95	130.35
9.24000	203.09	135.16	33.02	170.25	125.49	55.66	28.82	165.90	185.28	67.84	180.64	212.35	720.08	7.55	33.73	682.03	9.67	44.99	486.97	-17.07	45.18	486.07	-23.08	85.22	456.72	171.89	1411.79	0.00	0.00	0.00	592.55	-32.04	1708.25	599.59	81.01	1726.40	407.29	-4.59	1757.04	425.57	92.71	1765.41	54.56	1018.89	74.08	644.68	927.60	74.90	136.20
9.25000	205.32	135.81	32.47	174.73	126.01	57.77	38.44	166.33	193.88	78.71	180.93	219.04	720.69	8.11	34.01	682.10	8.62	43.82	486.94	-17.09	45.13	486.09	-23.02	85.16	461.48	172.07	1411.64	0.00	0.00	0.00	598.40	-33.08	1708.99	605.76	79.95	1727.32	413.38	-6.43	1757.33	431.35	91.08	1765.91	54.72	1018.82	74.12	643.96	926.00	75.04	133.56
9.26000	205.95	136.09	30.80	178.23	126.84	59.04	48.66	167.31	202.57	90.02	181.31	225.60	720.90	7.64	34.00	681.80	9.22	43.85	486.96	-17.26	45.12	486.09	-23.22	85.26	466.23	172.23	1411.48	0.00	0.00	0.00	604.00	-34.17	1709.64	610.51	78.72	1728.29	419.51	-8.01	1757.57	437.19	89.87	1766.27	54.63	1018.76	74.07	642.70	928.18	74.72	135.08
9.27000	207.95	136.84	30.14	186.72	127.57	61.48	59.57	168.80	211.20	101.79	181.35	231.76	721.22	8.33	34.20	680.74	9.55	44.53	486.95	-17.30	45.10	486.08	-23.52	85.41	470.96	172.38	1411.31	0.00	0.00	0.00	610.15	-35.34	1710.04	615.89	77.55	1728.94	425.68	-9.77	1757.75	443.02	88.09	1766.69	53.20	1019.15	73.67	643.00	928.85	74.63	132.51
9.28000	209.90	138.02	28.90	195.45	129.03	63.79	70.81	169.04	218.97	113.77	181.73	237.77	721.02	8.04	34.00	682.28	10.13	44.39	486.96	-17.27	45.05	486.10	-23.72	85.46	475.67	172.51	1411.13	0.00	0.00	0.00	616.87	-36.71	1710.62	623.30	76.34	1729.58	431.80	-11.43	1757.86	448.94	86.50	1767.04	54.93	1018.77	74.15	643.37	928.74	74.86	135.78
9.29000	212.33	139.05	28.20	204.03	131.00	65.55	82.50	169.90	226.51	125.81	181.77	243.37	719.70	8.16	33.55	682.24	10.42	44.60	487.01	-17.11	44.95	486.11	-23.46	85.35	480.37	172.62	1410.94	0.00	0.00	0.00	623.51	-37.79	1710.85	628.59	75.50	1730.06	437.95	-12.82	1758.02	454.83	85.12	1767.40	55.69	1018.68	74.31	643.33	928.86	74.94	136.15
9.30000	223.08	140.95	31.52	219.39	132.60	70.64	94.53	169.71	232.35	138.05	182.03	248.67	719.72	7.92	33.61	681.99	10.51	44.40	486.98	-17.24	44.97	486.16	-23.33	85.32	485.05	172.72	1410.74	0.00	0.00	0.00	630.03	-38.54	1711.04	635.78	74.75	1730.32	444.11	-14.07	1758.19	460.75	84.19	1767.64	55.04	1018.73	74.21	644.36	928.74	75.18	129.39
9.31000	234.84	143.52	36.40	232.12	134.61	75.23	106.62	169.14	236.92	149.99	182.21	253.30	720.51	8.42	33.67	681.93	11.06	44.56	487.01	-17.22	44.95	486.15	-23.28	85.33	489.72	172.81	1410.53	0.00	0.00	0.00	635.32	-39.31	1711.12	640.12	73.90	1730.69	450.14	-15.26	1758.36	466.61	82.79	1768.02	53.74	1019.10	73.99	644.99	928.55	75.39	129.54
9.32000	247.37	146.98	39.43	242.53	137.37	78.32	118.70	168.79	240.70	162.30	182.50	257.40	721.00	8.11	33.95	681.39	9.70	44.31	487.02	-17.29	44.95	486.20	-23.41	85.45	494.37	172.87	1410.31	0.00	0.00	0.00	640.32	-39.84	1711.09	644.77	73.26	1730.85	456.15	-16.43	1758.56	472.43	82.03	1768.29	53.42	1019.09	73.81	643.44	928.87	74.94	132.38
9.33000	260.01	150.12	41.96	253.08	140.10	80.62	131.62	168.50	243.29	175.03	182.65	260.59	720.42	8.21	33.66	681.39	11.68	44.91	487.05	-17.20	44.91	486.29	-23.68	85.62	499.00	172.92	1410.07	0.00	0.00	0.00	646.87	-40.43	1711.23	652.73	72.75	1730.93	462.08	-17.55	1758.81	478.27	80.90	1768.64	54.41	1018.19	74.19	643.50	929.00	75.02	141.77
9.34000	274.48	153.60	43.67	271.11	142.42	83.09	145.30	168.60	244.84	188.55	183.04	262.76	719.64	7.94	33.65	681.53	11.54	44.77	487.04	-17.08	44.85	486.43	-23.32	85.53	503.62	172.96	1409.83	0.00	0.00	0.00	652.33	-40.91	1711.15	657.67	72.28	1730.96	467.91	-18.41	1759.14	484.07	79.92	1769.06	54.52	1018.61	73.98	643.95	928.78	75.10	141.11
9.35000	292.13	156.72	45.99	290.03	144.90	85.24	159.52	169.21	245.38	202.72	183.49	263.78	719.29	8.32	33.69	681.27	11.70	44.94	487.05	-17.13	44.87	486.45	-23.35	85.67	508.22	172.98	1409.58	0.00	0.00	0.00	657.75	-41.30	1711.15	663.99	71.87	1730.99	473.66	-19.27	1759.49	489.79	79.27	1769.47	55.84	1017.95	74.40	643.69	928.86	75.02	139.48
9.36000	311.70	158.25	46.93	302.32	146.85	85.04	174.28	169.74	244.69	217.52	184.13	263.72	719.88	8.50	33.48	681.92	10.96	44.75	487.08	-17.19	44.90	487.40	-23.13	85.81	512.81	172.98	1409.31	0.00	0.00	0.00	662.77	-41.63	1711.08	668.75	71.53	1730.99	479.32	-20.11	1759.90	495.31	78.68	1769.90	55.70	1017.98	74.42	643.87	928.68	75.01	140.44
9.37000	327.59	160.90	46.29	325.75	148.27	85.89	189.63	170.30	242.78	232.75	184.65	262.44	719.50	8.36	33.39	681.34	10.32	44.23	487.12	-17.33	45.00	486.72	-23.22	85.80	517.39	172.97	1409.04	0.00	0.00	0.00	668.63	-41.69	1711.12	673.59	71.54	1731.06	484.89	-20.58	1760.38	500.73	78.24	1770.34	54.93	1018.79	74.01	644.38	928.68	75.10	139.50
9.38000	347.75	161.29	46.10	334.89	149.63	83.20	205.54	171.56	239.93	248.32	185.54	260.33	720.47	8.36	33.89	681.44	9.86	43.89	487.12	-17.08	44.88	486.74	-23.00	85.78	521.95	172.94	1408.76	0.00	0.00	0.00	676.06	-41.83	1711.14	679.74	71.66	1731.17	490.39	-21.17	1760.84	506.06	77.66	1770.77	55.28	1018.65	74.12	643.49	928.89	74.91	139.83
9.39000	371.88	163.20	46.84	361.60	150.69	83.62	222.04	172.98	236.03	264.23	186.27	257.14	719.30	7.98	33.34	682.37	10.02	44.19	487.14	-17.20	44.94	486.85	-22.98	85.83	526.49	172.90	1408.46	0.00	0.00	0.00	680.92	-41.80	1711.45	685.31	71.56	1731.31	495.82	-21.60	1761.29	511.22	77.07	1771.22	55.24	1018.81	74.04	643.64	928.75	74.87	140.14
9.40000	394.06	164.21	45.97	372.99	151.58	80.06	238.87	174.18	230.99	280.43	187.49	253.26	719.78	7.96	33.47	681.00	9.55	43.41	487.14	-17.32	44.98	486.91	-22.57	85.76	531.03	172.84	1408.16	0.00	0.00	0.00	686.63	-41.78	1711.66	689.61	71.80	1731.60	501.13	-22.18	1761.71	516.28	76.96	1771.52	55.90	1018.72	74.22	644.20	928.73	75.12	142.50
9.41000	414.65	164.93	44.69	407.95	152.10	81.22	256.04	175.48	225.00	296.93	188.45	248.46	718.57	8.15	33.21	680.83	8.92	43.25	487.15	-17.16	44.92	486.93	-22.35	85.77	535.54	172.77	1407.84	0.00	0.00	0.00	690.91	-41.61	1712.03	694.02	72.05	1731.83	506.38	-22.59	1762.10	521.20	76.54	1771.84	55.74	1018.77	74.11	644.42	928.64	75.09	143.76
9.42000	438.27	165.57	43.40	426.43	152.64	78.06	273.71	177.44	218.32	313.85	189.88	243.12	719.28	8.10	33.35	681.71	8.42	43.24	487.16	-17.21	44.96	486.94	-22.75	85.97	540.05	172.68	1407.52	0.00	0.00	0.00	695.49	-41.22	1712.66	698.71	72.47	1732.22	511.60	-22.81	1762.46	526.09	76.29	1772.10	55.03	1019.32	73.85	643.63	928.67	74.83	143.69
9.43000	459.74	167.67	43.27	439.10	152.97	73.31	291.77	179.01	210.78	331.25	191.16	237.05	720.90	7.62	33.80	682.06	7.26	42.57	487.15	-17.16	44.96	486.95	-22.66	85.98	544.53	172.58	1407.19	0.00	0.00	0.00	701.71	-40.85	1713.28	704.52	72.89	1732.61	516.79	-23.08	1762.75	530.89	76.09	1772.28	54.37	1018.90	73.86	642.38	928.94	74.46	140.83
9.44000	486.25	167.64	42.45	457.13	153.30	70.96	310.49	180.55	202.41	349.34	192.75	230.50	720.40	7.85	33.60	681.41	9.07	44.04	487.14	-17.24	45.02	487.02	-22.56	85.97	549.01	172.47	1406.84	0.00	0.00	0.00	706.74	-40.56	1713.84	708.17	73.17	1733.19	521.87	-23.47	1763.00	535.68	75.97	1772.50	54.65	1018.95	73.89	643.84	928.67	74.97	140.85
9.45000	513.60	167.13	41.87	479.04	153.75	68.03	329.72	182.79	193.84	367.88	194.31	223.40	720.13	8.11	33.45	681.87	5.63	41.34	487.14	-17.20	45.01	486.99	-22.65	86.06	553.47	172.34	1406.49	0.00	0.00	0.00	712.58	-40.06	1714.34	714.48	73.52	1733.51	526.94	-23.46	1763.20	540.42	75.85	1772.61	55.11	1018.68	74.04	643.88	928.58	74.97	139.24
9.46000	538.06	168.00	40.53	502.75	154.51	65.71	349.92	184.31	184.41	386.81	195.90	215.85	720.15	7.82	33.30	680.49	8.82	43.59	487.15	-17.06	44.96	486.81	-22.56	86.07	557.92	172.19	1406.13	0.00	0.00	0.00	716.51	-39.70	1714.87	718.43	73.86	1733.92	531.97	-23.56	1763.36	545.12	75.87	1772.68	54.89	1019.03	73.79	643.72	928.74	75.03	139.45
9.47000	565.73	167.61	39.40	526.83	155.65	63.35	370.79	186.39	174.89	406.01	197.33	207.90	719.61	7.92	33.35	681.00	9.33	43.91	487.10	-17.19	45.04	486.86	-22.54	86.06	562.36	172.03	1405.76	0.00	0.00	0.00	720.69	-39.36	1715.24	722.70	74.27	1734.23	537.07	-23.48	1763.49	549.82	76.14	1772.71	55.09	1019.33	73.77	643.99	928.71	75.12	141.88
9.48000	591.37	168.27	37.95	558.19	156.64	61.27	392.05	187.51	164.73	425.47	199.26	199.91	720.97	8.21	33.57	680.83	9.50	43.72	487.09	-17.23	45.06	486.96	-22.40	86.02	566.78	171.86	1405.38	0.00	0.00	0.00	727.20	-38.94	1715.54	729.06	74.84	1734.53	542.16	-23.48	1763.59	554.59	76.22	1772.76	55.14	1019.20	73.81	644.16	928.58	75.07	143.81
9.49000	620.30	169.38	38.02	585.90	157.76	60.20	413.64	188.97	154.55	445.41	200.60	191.51	720.12	8.12	33.16	680.60	9.72	43.49	487.12	-17.07	45.04	486.93	-22.28	86.02	571.19	171.67	1404.99	0.00	0.00	0.00	731.86	-38.59	1715.86	733.91	74.98	1734.77	547.18	-23.65	1763.58	559.39	76.46	1772.72	55.52	1018.70	74.11	643.93	928.67	75.07	143.47
9.50000	650.43	170.34	37.69	613.71	158.74	57.25	435.67	189.85	144.25	465.92	202.32	183.25	720.39	8.22	33.39	680.18	9.49	43.54	487.10	-17.13	45.07	486.82	-22.38	86.01	575.58	171.47	1404.59	0.00	0.00	0.00	737.22	-38.13	1715.99	737.78	75.89	1734.79	552.34	-23.49	1763.60	564.25	76.45	1772.69	55.51	1018.78	74.12	643.16	928.74	74.75	142.33
9.51000	678.70	172.58	38.10	640.64	161.68	56.38	458.16	190.27	133.88	487.09	203.53	174.88	720.22	7.88	33.48	680.71	9.37	43.87	487.09	-17.18	45.09	486.72	-22.63	86.13	579.97	171.26	1404.18	0.00	0.00	0.00	741.54	-37.78	1716.17	742.11	76.36	1734.89	557.50	-23.28	1763.57	569.16	76.52	1772.66	54.59	1018.60	73.95	642.54	928.99	74.64	140.68
9.52000	705.92	175.17	37.81	665.92	164.01	54.29	481.39	191.13	124.11	508.67	204.50	166.52	719.51	7.98	33.71	681.66	9.38	44.27	487.08	-17.17	45.10	486.84	-22.18	85.98	584.34	171.03	1403.76	0.00	0.00	0.00	746.62	-37.27	1716.06	747.71	76.78	1734.73	562.69	-23.02	1763.48	574.09	76.87	1772.51	54.46	1018.92	73.84	643.20	929.06	74.98	139.51
9.53000	733.51	177.82	39.00	693.03	166.83	53.92	505.12	191.86	114.54	530.27	205.55	158.43	719.54	7.64	34.01	680.79	9.36	44.06	487.05	-17.23	45.13	486.82	-22.14	85.99	588.70	170.79	1403.34	0.00	0.00	0.00	753.66	-36.60	1715.83	754.46	77.33	1734.44	567.86	-22.78	1763.37	579.01	77.32	1772.30	55.30	1018.62	74.00	644.61	928.62	75.30	140.37
9.54000	759.38	181.96	39.27	719.78	169.70	52.86	528.87	192.86	105.58	551.98	206.52	150.61	719.92	7.24	34.35	681.60	9.61	44.34	487.08	-17.25	45.15	486.81	-22.02	86.02	593.05	170.53	1402.90	0.00	0.00	0.00	758.00	-36.07	1715.69	758.58	78.05	1734.30	573.11	-22.39	1763.19	583.98	77.77	1772.11	54.51	1018.96	73.67	644.88	928.48	75.38	141.48
9.55000	786.41	185.01	40.19	746.32	173.39	52.71	552.60	194.37	97.27	573.93	207.25	142.94	717.08	7.30	35.89	680.12	9.50	43.93	487.05	-17.14	45.09	486.76	-21.96	86.00	597.38	170.26	1402.46	0.00	0.00	0.00	762.04	-35.64	1715.48	763.83	78.61	1733.96	578.25	-22.08	1762.97	589.02	78.02	1771.89	54.31	1019.09	73.73	644.62	928.65	75.25	141.62
9.56000	813.18	188.97	41.91	772.64	176.40	52.61	576.45	195.44	89.29	596.07	208.49	135.91	718.60	6.62	37.16	680.55	9.35	44.14	487.03	-17.21	45.14	486.70	-22.09	86.19	601.70	169.98	1402.01	0.00	0.00	0.00	766.54	-35.07	1715.23	768.19	79.20	1733.68	583.44	-21.45	1762.72	594.07	78.61	1771.53	54.45	1018.92	73.86	642.88	928.93	74.84	139.03
9.57000	839.18	191.58	43.62	798.20	178.82	52.62	600.48	197.69	82.31	618.68	210.07	129.46	718.61	5.87	37.67	680.12	9.18	44.05	487.04	-17.25	45.19	486.71	-22.00	86.19	606.01	169.69	1401.55	0.00	0.00	0.00	772.04	-34.34	1714.78	773.07	79.85	1733.22	588.59	-21.12	1762.37	599.30	78.79	1771.21	54.35	1019.06	73.76	642.82	928.89	74.77	143.00
9.58000	864.92	194.20	46.05	823.93	181.46	54.09	625.01	199.76	75.79	641.47	211.81	123.60	718.19	6.03	37.79	679.89	8.79	44.19	487.01	-17.05	45.11	486.69	-21.58	86.10	610.31	169.38	1401.08	0.00	0.00	0.00	777.73	-33.56	1714.37	779.27	80.51	1732.69	593.76	-20.43	1761.98	604.42	79.44	1770.74	56.14	1018.42	74.28	644.04	928.73	75.18	141.71
9.59000	890.19	196.82	48.78	849.61	183.79	55.42	649.43	202.20	70.12	663.80	213.69	118.40	718.09	6.02	37.69	681.25	8.71	44.51	487.04	-17.02	45.12	486.69	-21.60	86.16	614.60	169.06	1400.60	0.00	0.00	0.00	782.72	-33.09	1713.86	783.54	81.31	1732.14	598.94	-19.55	1761.52	609.59	80.46	1770.14	56.43	1018.63	74.29	644.22	928.77	75.28	140.52
9.60000	916.91	199.05	53.27	874.18	186.43	57.64	673.34	205.31	65.39	685.86	216.07	114.07	717.87	5.35	37.71	681.53	8.52	44.57	487.05	-17.14	45.23	486.72	-21.64	86.34	618.88	168.73	1400.12	0.00	0.00	0.00	788.63	-32.43	1713.14	788.70	82.25	1731.39	604.03	-18.73	1760.99	614.91	81.38	1769.51	55.64	1018.81	74.09	643.27	928.92	74.92	138.32
9.61000	941.06	200.96	57.41	898.04	188.58	60.27	696.73	208.17	61.29	707.57	218.60	110.52	719.95	5.03	38.20	681.86	8.33	44.62	487.04	-16.98	45.16	486.66	-21.46	86.31	623.14	168.38	1399.62	0.00	0.00	0.00	793.63	-31.68	1712.63	793.63	82.87	1730.87	609.14	-17.88	1760.40	620.24	81.92	1768.90	54.97	1018.77	74.00	643.08	928.91	74.83	140.55
9.62000	964.05	202.58	61.99	921.67	190.21	63.58	719.68	211.46	58.22	728.94	221.07	107.69	720.64	5.52	37.75	681.87	8.65	43.90	487.09	-16.97	45.16	486.62	-21.38	86.43	627.40	168.02	1399.12	0.00	0.00	0.00	798.61	-30.65	1711.98	799.17	83.66	1730.10	614.30	-16.95	1759.76	625.59	82.80	1768.21	56.09	1018.34	74.25	643.90	928.76	75.17	144.54
9.63000	986.33	204.00	67.61	944.54	192.22	67.50	742.24	214.36	55.77	749.88	223.28	105.48	720.92	6.09	35.76	682.62	8.06	43.75	487.05	-16.98	45.19	486.64	-21.35	86.50	631.64	167.65	1398.61	0.00	0.00	0.00	804.50	-29.68	1711.12	804.93	84.88	1729.02	619.58	-15.80	1759.08	630.99	83.78	1767.42	55.66	1018.84	74.12	643.68	928.82	75.03	144.36
9.64000	1006.27	206.10	72.51	965.05	193.81	71.47	764.13	217.51	54.29	770.13	225.65	104.11	719.95	6.31	34.76	682.74	7.55	43.27	487.07	-17.18	45.32	486.61	-21.18	86.51	635.88	167.27	1398.09	0.00	0.00	0.00	809.42	-28.74	1710.32	810.40	85.83	1728.13	624.87	-14.68	1758.34	636.39	84.94	1766.60	55.64	1018.65	74.08	643.82	928.85	75.11	145.37
9.65000	1027.66	207.30	78.35	986.21	195.50	76.64	784.76	220.29	53.39	789.17	227.85	103.33	720.64	6.48	34.64	682.69	9.43	44.34	487.06	-16.86	45.17	486.70	-21.18	86.63	640.10	166.87	1397.57	0.00	0.00	0.00	815.28	-27.86	1709.38	815.44	87.00	1727.18	630.16	-13.66	1757.56	641.70	86.28	1765.71	55.12	1018.43	74.11	643.45	928.84	74.95	143.85
9.66000	1045.77	208.60	84.48	1005.55	197.16	82.16	804.17	222.51	52.90	807.12	229.78	103.09	720.61	6.63	34.54	681.36	9.11	43.79	487.60	-17.35	45.54	486.74	-21.01	86.73	644.31	166.46	1397.04	0.00	0.00	0.00	819.51	-27.01	1708.62	819.88	87.97	1726.32	635.51	-12.29	1756.81	647.10	87.30	1764.84	55.06	1018.78	73.96	643.19	928.86	74.80	143.79
9.67000	1063.04	209.60	90.46	1023.33	197.94	86.55	822.40	224.63	52.98	823.98	231.57	103.30	721.23	6.39	34.60	682.24	8.54	43.79	487.14	-17.05	45.33	486.83	-20.74	86.72	648.52	166.04	1396.49	0.00	0.00	0.00	824.16	-25.81	1707.77	824.95	89.13	1725.29	640.83	-10.95	1756.03	652.54	88.40	1764.01	54.97	1018.85	73.84	643.78	928.80	75.05	139.60
9.68000	1079.49	211.15	96.72	1040.25	198.48	91.48	839.63	226.66	53.43	839.94	232.86	103.69	721.36	6.16	34.53	681.57	8.89	43.84	487.09	-16.86	45.25	486.95	-20.48	86.81	652.71	165.61	1395.95	0.00	0.00	0.00	830.46	-24.29	1706.70	831.27	90.60	1724.12	646.19	-9.58	1755.21	657.88	89.89	1763.08	55.16	1018.99	73.75	644.16	928.76	75.16	141.60
9.69000	1094.94	211.02	103.00	1055.26	199.45	96.29	855.45	227.91	53.87	854.58	234.20	104.36	720.26	6.13	34.04	681.95	8.85	44.01	487.13	-16.76	45.26	487.01	-20.38	86.99	656.89	165.17	1395.39	0.00	0.00	0.00	836.25	-23.19	1705.73	836.67	91.73	1723.03	651.54	-7.90	1754.44	663.28	91.35	1762.20	55.23	1019.04	73.86	644.06	928.70	75.05	142.69
9.70000	1108.20	211.17	107.68	1067.99	199.63	100.16	869.96	229.04	54.43	868.08	234.95	104.89	719.79	6.18	33.88	681.61	9.69	44.46	487.15	-16.85	45.41	487.16	-20.71	87.37	661.06	164.72	1394.83	0.00	0.00	0.00	841.60	-21.84	1704.76	841.93	93.04	1721.82	656.82	-6.17	1753.69	668.70	93.01	1761.23	55.10	1018.68	73.89	644.69	928.72	75.35	143.60
9.71000	1119.91	210.49	111.72	1081.82	200.62	102.47	883.06	229.97	54.99	880.30	235.74	105.47	721.21	6.47	34.11	681.52	10.46	44.66	490.47	-18.84	46.92	487.37	-20.24	87.38	665.23	164.25	1394.25	0.00	0.00	0.00	845.53	-20.79	1703.95	846.36	94.13	1720.86	662.17	-4.55	1752.92	674.23	94.63	1760.31	54.72	1018.82	73.87	644.26	928.69	75.21	140.51
9.72000	1132.20	210.53	115.51	1092.44	200.03	105.31	894.75	230.47	55.31	891.26	236.32	105.88	720.94	6.61	34.23	681.73	9.19	44.27	487.62	-16.92	45.71	487.53	-20.00	87.60	669.38	163.77	1393.68	0.00	0.00	0.00	849.93	-19.48	1703.15	851.62	95.61	1719.84	667.53	-2.83	1752.21	679.67	96.45	1759.41	55.82	1019.27	73.93	643.87	928.70	75.11	137.89
9.73000	1141.58	209.49	118.09	1101.99	200.17	107.02	904.85	231.12	55.48	901.00	236.43	105.85	721.66	6.68	34.54	680.69	8.48	44.12	487.31	-16.49	45.65	487.68	-19.92	87.86	673.52	163.28	1393.09	0.00	0.00	0.00	855.97	-17.75	1702.15	858.06	97.74	1718.45	672.85	-0.99	1751.47	685.09	98.20	1758.47	55.57	1019.36	73.81	643.60	928.76	74.92	144.28
9.74000	1150.49	208.84	119.40	1109.91	200.10	108.28	913.38	231.03	55.12	909.24	236.43	105.59	720.84	6.22	34.12	681.41	8.47	43.84	487.36	-16.60	45.93	487.91	-19.89	88.17	677.66	162.78	1392.50	0.00	0.00	0.00	862.21	-16.32	1701.28	864.45	98.81	1717.47	678.13	0.88	1750.77	690.66	99.69	1757.64	55.60	1019.37	73.87	644.44	928.64	75.13	142.51
9.75000	1156.92	208.46	118.92	1116.79	199.15	108.03	920.34	230.86	54.47	916.24	236.24	104.95	720.43	6.41	33.99	680.23	8.29	43.88	487.41	-16.41	46.12	488.08	-19.67	88.49	681.79	162.27	1391.90	0.00	0.00	0.00	867.01	-14.68	1700.57	868.91	100.58	1716.59	683.47	2.88	1750.08	696.10	101.54	1756.74	55.12	1019.01	73.87	643.20	928.85	74.88	140.13
9.76000	1160.97	207.29	117.34	1122.55	197.48	106.56	926.03	230.30	53.37	922.09	235.84	103.94	720.59	6.67	33.88	680.52	8.56	43.88	487.48	-16.27	46.34	488.36	-19.44	88.86	685.90	161.75	1391.29	0.00	0.00	0.00	871.56	-13.41	1699.91	872.85	101.88	1715.83	688.79	4.91	1749.38	701.52	103.75	1755.82	54.94	1019.29	73.81	643.44	928.84	74.91	141.50
9.77000	1167.77	206.96	115.44	1127.15	196.26	104.49	930.31	229.92	52.04	926.71	235.37	102.58	720.28	6.37	33.86	680.48	8.28	44.02	487.61	-16.18	46.85	488.56	-18.96	89.10	690.01	161.22	1390.68	0.00	0.00	0.00	876.43	-11.83	1699.43	878.03	103.61	1715.07	694.16	6.83	1748.67	706.92	105.84	1754.90	54.84	1019.33	73.69	643.99	928.79	75.02	144.54
9.78000	1170.03	204.83	111.87	1130.38	195.98	101.75	933.65	228.67	51.53	930.32	234.95	101.26	719.80	6.31	33.84	681.27	8.33	44.22	487.75	-16.10	47.42	488.82	-19.26	89.78	694.11	160.68	1390.06	0.00	0.00	0.00	882.45	-9.85	1698.88	885.86	105.82	1714.03	699.54	8.84	1747.96	712.33	107.94	1753.98	55.36	1018.93	73.94	643.08	928.88	74.74	145.56
9.79000	1172.12	202.83	106.59	1132.83	193.30	97.47	935.55	228.20	51.11	933.06	234.18	99.59	720.16	6.16	33.81	678.79	8.40	43.23	487.87	-16.14	48.13	489.10	-18.97	90.28	698.21	160.12	1389.43	0.00	0.00	0.00	887.55	-7.84	1698.44	890.49	107.76	1713.43	704.88	10.85	1747.25	717.73	109.84	1753.07	55.15	1018.53	74.03	643.17	928.76	74.69	143.59
9.80000	1173.85	200.86	101.22	1133.74	191.04	94.58	936.85	227.09	50.58	934.68	233.54	97.78	719.93	6.18	33.70	680.24	8.63	43.59	488.05	-16.25	48.92	489.50	-18.63	90.80	702.29	159.56	1388.80	0.00	0.00	0.00	893.59	-5.99	1697.91	896.11	109.48	1712.71	710.18	13.13	1746.55	723.08	112.23	1752.11	55.43	1018.49	74.11	643.20	928.73	74.84	142.97
9.81000	1174.11	198.64	95.75	1135.29	189.01	87.50	938.27	225.57	49.92	936.00	233.06	96.18	720.71	6.13	33.87	681.37	8.22	44.08	488.17	-16.34	49.70	489.89	-18.61	91.56	706.37	158.98	1388.16	0.00	0.00	0.00	898.40	-4.58	1697.51	900.70	111.04	1712.23	715.50	15.32	1745.84	728.50	114.27	1751.24	55.47	1018.62	74.16	643.45	928.79	74.93	143.14
9.82000	1176.47	195.90	90.67	1136.67	188.15	83.51	939.77	225.41	48.96	938.06	232.76	94.92	720.11	6.16	33.41	681.28	8.39	43.95	488.39	-16.47	51.08	490.28	-18.43	92.38	710.43	158.40	1387.51	0.00	0.00	0.00	903.32	-2.91	1697.35	906.08	112.83	1711.91	720.80	17.54	1745.17	733.86	116.46	1750.40	55.06	1018.72	73.96	642.70	928.79	74.64	140.46
9.83000	1179.77	195.29	86.56	1138.15	187.55	81.78	941.76	225.51	47.74	941.31	232.89	93.87	720.00	6.04	33.49	681.02	8.42	43.83	488.68	-16.65	52.61	490.78	-17.87	93.17	714.49	157.80	1386.86	0.00	0.00	0.00	908.62	-0.52	1697.23	912.63	114.96	1711.44	726.11	19.78	1744.61	739.43	118.82	1749.71	55.14	1019.03	73.81	643.98	928.62	75.03	140.99
9.84000	1181.23	196.10	80.32	1139.18	188.15	76.91	943.43	226.32	46.94	944.82	233.18	92.91	719.64	6.53	33.38	679.57	8.44	43.29	488.99	-16.70	54.23	491.33	-18.09	94.49	718.55	157.20	1386.20	0.00	0.00	0.00	915.70	1.44	1696.94	918.57	116.99	1710.98	731.47	22.20	1744.18	745.06	121.06	1749.20	54.61	1018.83	73.87	644.22	928.60	75.07	141.18
9.85000	1184.76	197.65	74.17	1142.91	189.48	72.58	944.56	226.79	46.37	947.71	233.45	92.05	719.69	6.57	33.63	680.93	8.60	43.64	489.30	-17.09	56.26	491.97	-18.11	95.90	722.59	156.59	1385.53	0.00	0.00	0.00	920.47	3.43	1696.92	924.58	118.84	1710.88	736.88	24.60	1743.88	750.75	123.58	1748.77	55.59	1019.00	74.04	644.30	928.62	75.23	140.01
9.86000	1184.85	199.56	68.00	1145.20	191.39	68.01	945.28	227.19	46.21	949.82	233.65	91.26	720.80	6.57	33.77	681.35	8.38	43.97	489.63	-17.43	58.21	492.77	-18.01	97.55	726.63	155.96	1384.86	0.00	0.00	0.00	925.11	5.02	1696.90	929.21	120.56	1710.71	742.37	27.07	1743.70	756.59	125.85	1748.51	55.72	1018.68	74.09	643.10	928.70	74.76	139.57
9.87000	1187.64	202.02	63.68	1144.98	192.93	63.64	945.75	227.61	46.28	951.46	234.05	90.63	720.27	6.72	33.56	681.38	8.46	43.85	490.15	-17.70	60.52	493.62	-17.79	99.24	730.66	155.33	1384.18	0.00	0.00	0.00	930.40	6.69	1697.05	934.00	122.40	1710.84	747.85	29.40	1743.57	762.46	128.15	1748.34	55.51	1018.64	74.03	644.84	928.43	75.28	141.21
9.88000	1187.35	203.49	59.33	1146.66	194.67	60.97	945.99	228.27	46.41	953.00	234.21	90.08	720.10	6.44	33.64	680.91	8.38	43.76	490.68	-17.89	62.93	494.57	-17.83	101.24	734.68	154.68	1383.50	0.00	0.00	0.00	937.51	8.83	1697.10	940.60	124.44	1711.02	753.44	31.92	1743.64	768.43	130.72	1748.29	55.95	1018.24	74.18	644.66	928.51	75.20	139.13
9.89000	1189.08	204.75	55.90	1147.35	195.04	57.83	946.30	228.61	46.28	954.56	234.45	89.66	719.93	6.43	33.51	682.35	8.61	44.12	491.27	-18.08	65.20	495.67	-17.76	103.41	738.70	154.03	1382.81	0.00	0.00	0.00	942.54	10.83	1697.35	946.03	126.60	1711.20	759.04	34.22	1743.84	774.38	133.11	1748.43	54.92	1018.73	73.89	643.61	928.71	74.92	139.57
9.90000	1190.00	204.02	51.99	1147.98	194.33	54.69	946.62	228.87	46.00	956.06	234.77	89.32	720.69	6.44	33.50	682.19	8.59	44.14	491.95	-18.11	67.49	497.04	-17.62	105.67	742.71	153.37	1382.11	0.00	0.00	0.00	947.94	12.93	1697.80	952.12	128.65	1711.41	764.65	36.68	1744.28	780.26	135.64	1748.74	54.52	1019.09	73.66	643.51	928.86	74.96	143.40
9.91000	1191.09	203.34	49.18	1149.22	192.98	52.21	946.91	229.22	45.72	957.38	234.66	89.04	720.82	6.30	33.64	681.96	8.53	43.89	492.58	-18.06	69.58	498.50	-18.25	108.50	746.72	152.70	1381.41	0.00	0.00	0.00	952.22	14.76	1698.18	957.23	130.26	1711.61	770.34	39.30	1744.92	786.21	138.24	1749.20	55.11	1018.67	73.93	643.64	928.78	75.05	144.97
9.92000	1190.92	202.96	46.30	1149.77	192.80	50.80	947.29	229.13	45.31	958.52	234.59	88.96	720.30	6.46	33.51	682.52	8.32	44.27	493.70	-18.21	72.46	500.09	-18.27	111.22	750.71	152.02	1380.70	0.00	0.00	0.00	957.81	16.59	1698.83	963.07	131.88	1712.16	775.99	41.96	1745.66	792.15	140.49	1749.83	54.87	1018.82	73.87	643.54	928.75	74.96	141.21
9.93000	1192.60	202.72	45.23	1150.25	191.69	49.29	947.57	229.04	45.08	959.51	234.27	88.85	719.93	6.43	33.21	681.92	8.50	43.81	494.98	-18.42	75.74	501.96	-18.81	114.40	754.70	151.33	1379.99	0.00	0.00	0.00	965.60	18.71	1699.52	970.80	134.06	1712.71	781.66	44.50	1746.51	798.05	143.24	1750.52	55.63	1018.50	73.97	642.94	928.84	74.66	141.03
9.94000	1193.97	203.08	44.42	1150.09	193.06	51.02	947.74	229.28	45.00	960.08	234.22	88.77	719.11	6.78	33.08	682.75	8.23	44.11	496.31	-19.03	79.21	504.15	-18.71	117.55	758.69	150.63	1379.27	0.00	0.00	0.00	971.10	20.63	1700.41	975.87	136.02	1713.54	787.25	47.13	1747.46	803.99	145.83	1751.37	55.24	1018.69	73.85	644.60	928.50	75.12	142.98
9.95000	1194.50	202.82	43.73	1151.01	192.31	48.36	947.96	229.08	44.81	960.52	234.28	88.72	720.41	5.93	33.34	682.25	8.30	43.98	497.94	-19.61	82.97	506.59	-18.81	121.00	762.67	149.92	1378.55	0.00	0.00	0.00	976.86	22.60	1701.37	982.56	137.94	1714.36	792.82	49.72	1748.47	809.98	148.21	1752.29	54.56	1018.90	73.76	644.86	928.54	75.31	138.93
9.96000	1193.07	202.83	42.13	1150.82	193.07	48.31	948.09	229.25	44.84	960.97	234.16	88.64	720.44	6.26	33.32	682.84	8.35	44.37	499.37	-19.86	86.22	509.35	-18.98	124.73	766.64	149.20	1377.82	0.00	0.00	0.00	981.17	24.21	1702.32	987.64	139.56	1715.22	798.40	52.31	1749.51	815.91	151.08	1753.21	53.29	1018.91	73.48	643.58	928.73	74.95	140.49
9.97000	1193.58	202.34	41.58	1151.25	191.89	47.22	948.17	229.36	44.84	961.24	234.11	88.59	720.67	6.01	33.37	683.40	8.53	44.52	501.66	-19.32	90.35	512.41	-18.85	128.64	770.61	148.48	1377.08	0.00	0.00	0.00	985.94	26.03	1703.67	992.98	141.30	1716.42	804.02	55.17	1750.60	821.80	153.93	1754.10	54.98	1018.81	73.78	643.79	928.71	74.98	142.75
9.98000	1194.37	202.43	41.04	1151.43	191.84	46.88	948.24	229.42	44.81	961.49	233.99	88.48	720.24	6.56	33.33	682.32	8.24	44.52	504.29	-18.71	95.05	515.92	-18.29	132.75	774.57	147.75	1376.35	0.00	0.00	0.00	992.81	28.28	1705.19	1000.05	143.41	1717.72	809.49	57.63	1751.62	827.75	156.58	1755.08	54.60	1018.58	73.72	643.71	928.77	74.96	143.58
9.99000	1193.31	202.27	40.19	1150.65	192.89	48.61	948.31	229.36	44.77	961.62	233.95	88.39	720.29	6.60	33.44	683.29	8.39	45.04	507.07	-18.58	100.10	519.74	-17.42	137.09	778.53	147.01	1375.60	0.00	0.00	0.00	998.00	30.46	1706.56	1005.39	145.42	1718.96	815.03	60.62	1752.68	833.68	159.25	1755.98	54.90	1018.73	73.85	643.97	928.66	75.02	143.00
10.00000	1194.02	202.64	40.02	1152.25	191.65	46.32	948.39	229.29	44.69	961.72	233.91	88.31	721.11	6.40	33.48	684.68	8.52	45.90	510.31	-17.91	105.31	524.09	-16.10	141.63	782.48	146.26	1374.85	0.00	0.00	0.00	1003.46	32.46	1707.90	1011.36	147.22	1720.16	820.62	63.59	1753.73	839.58	161.75	1756.82	54.53	1018.49	73.90	643.62	928.77	74.97	143.29
10.01000	1192.76	202.80	39.46	1152.57	191.77	46.49	948.39	229.37	44.70	961.72	233.97	88.25	720.73	6.18	33.40	683.44	8.84	45.82	509.34	-19.59	111.42	528.85	-15.12	146.74	786.43	145.50	1374.10	0.00	0.00	0.00	1007.93	34.37	1709.11	1016.39	148.81	1721.20	826.17	66.12	1754.65	845.37	164.60	1757.63	56.00	1018.53	74.29	643.41	928.86	74.98	140.26
10.02000	1193.92	202.54	39.17	1151.65	191.59	45.75	948.44	229.29	44.63	961.77	233.88	88.06	720.65	6.47	33.43	684.39	10.43	46.58	517.52	-15.11	116.51	534.19	-13.60	151.95	790.37	144.73	1373.34	0.00	0.00	0.00	1012.94	36.24	1710.11	1021.60	150.57	1722.13	831.71	68.69	1755.53	851.19	167.26	1758.40	54.90	1018.90	73.84	643.37	928.73	74.95	142.59
10.03000	1194.87	202.48	39.37	1152.74	191.49	45.63	948.43	229.44	44.68	961.69	234.20	88.07	720.59	6.66	33.18	684.33	10.42	46.73	522.65	-12.49	122.28	540.05	-12.06	157.41	794.31	143.96	1372.57	0.00	0.00	0.00	1019.74	38.40	1711.26	1027.79	152.73	1723.33	837.19	71.25	1756.38	856.89	169.90	1759.09	55.76	1018.94	74.01	644.02	928.12	74.78	142.37
10.04000	1194.13	202.45	39.17	1152.10	191.79	45.44	948.54	229.31	44.58	961.65	234.23	87.94	721.07	6.49	32.95	684.90	10.54	47.30	527.72	-9.67	128.25	546.48	-10.99	163.42	798.24	143.18	1371.81	0.00	0.00	0.00	1024.46	40.09	1712.15	1033.43	154.67	1724.13	842.66	73.89	1757.12	862.58	172.47	1759.68	54.98	1019.04	73.88	644.31	927.62	74.73	143.59
10.05000	1195.03	202.70	38.78	1152.25	191.86	45.77	948.58	229.25	44.50	961.61	234.34	87.79	720.47	6.42	32.57	685.27	11.03	47.56	531.13	-6.75	134.52	553.18	-9.75	169.71	802.17	142.39	1371.03	0.00	0.00	0.00	1029.68	42.02	1712.92	1040.08	156.38	1724.80	848.01	76.26	1757.77	868.21	175.12	1760.20	55.36	1018.92	73.92	644.43	927.98	74.71	142.62
10.06000	1194.96	202.88	38.73	1152.13	191.90	45.41	948.51	229.48	44.57	961.52	234.40	87.64	722.64	6.80	33.09	686.58	11.27	48.42	536.39	-2.51	140.02	560.01	-9.94	177.09	806.10	141.60	1370.25	0.00	0.00	0.00	1034.30	43.71	1713.63	1044.71	158.12	1725.32	853.28	78.65	1758.33	873.81	177.47	1760.64	55.06	1019.42	73.60	644.70	927.91	74.77	142.43
10.07000	1194.30	202.46	38.09	1152.61	191.89	45.34	948.62	229.19	44.43	961.51	234.57	87.50	722.68	7.45	32.18	687.75	11.98	49.38	543.40	-1.22	148.48	567.16	-9.38	184.51	810.02	140.79	1369.47	0.00	0.00	0.00	1039.59	45.53	1714.17	1049.33	159.95	1725.67	858.54	80.93	1758.77	879.42	179.78	1760.98	55.59	1019.21	73.81	644.76	927.86	74.84	143.52
10.08000	1193.39	202.84	37.69	1152.64	191.85	45.51	948.66	229.25	44.41	961.44	234.90	87.46	724.05	7.72	31.60	690.40	12.39	50.60	550.16	0.83	156.34	574.75	-8.40	191.86	813.93	139.98	1368.69	0.00	0.00	0.00	1045.81	47.63	1714.84	1055.60	161.96	1726.28	863.76	83.29	1759.16	885.03	182.05	1761.24	55.08	1019.32	73.73	644.61	927.85	74.95	143.01
10.09000	1194.68	203.08	37.88	1152.40	191.83	45.50	948.60	229.53	44.52	961.53	234.83	87.25	727.38	8.00	31.34	693.87	13.82	52.95	557.33	2.42	163.84	582.78	-6.55	198.72	817.85	139.16	1367.89	0.00	0.00	0.00	1051.19	49.50	1715.28	1061.99	163.69	1726.54	868.99	85.70	1759.47	890.55	184.38	1761.39	56.34	1019.22	74.13	644.77	927.99	74.87	139.69
10.10000	1193.45	202.35	37.54	1152.09	192.32	45.25	948.69	229.30	44.38	961.50	235.02	87.15	729.24	7.63	30.67	696.42	12.46	54.42	564.63	3.47	172.12	591.37	-4.11	205.32	821.76	138.34	1367.10	0.00	0.00	0.00	1056.50	51.25	1715.60	1066.67	165.24	1726.88	874.15	87.75	1759.68	896.09	186.52	1761.53	55.04	1019.58	73.80	644.48	927.97	74.73	141.21
10.11000	1193.55	202.61	37.51	1152.54	192.10	45.64	948.73	229.31	44.38	961.52	235.10	87.07	733.45	7.31	30.15	701.60	13.04	55.82	571.82	5.45	179.86	600.14	-2.09	212.02	825.66	137.51	1366.30	0.00	0.00	0.00	1061.28	52.70	1715.88	1071.18	166.76	1727.13	879.30	89.79	1759.82	901.42	188.81	1761.56	55.06	1019.44	73.77	644.50	928.07	74.75	141.78
10.12000	1194.57	202.26	37.61	1151.98	192.62	45.81	948.74	229.29	44.34	961.55	235.19	87.01	737.18	7.17	29.62	707.61	13.25	57.26	580.09	6.51	188.17	609.24	0.12	218.50	829.56	136.67	1365.50	0.00	0.00	0.00	1066.29	54.02	1715.99	1076.27	168.28	1727.11	884.45	91.80	1760.00	906.78	190.74	1761.58	56.15	1019.59	73.90	644.37	927.87	74.85	144.67
10.13000	1194.61	202.95	37.92	1152.62	192.61	45.80	948.76	229.34	44.39	961.52	235.16	86.92	740.96	6.08	28.66	713.75	12.66	58.75	588.26	9.19	195.24	618.40	2.55	224.69	833.46	135.82	1364.69	0.00	0.00	0.00	1072.02	55.67	1716.20	1082.34	170.10	1727.13	889.61	93.83	1760.18	912.19	192.56	1761.62	55.95	1019.54	73.95	644.87	927.33	74.99	143.80
10.14000	1193.97	202.88	37.71	1152.58	193.28	46.16	948.82	229.08	44.26	961.46	235.29	86.90	744.78	5.55	28.21	720.68	12.08	60.24	596.81	12.02	202.11	627.76	5.18	230.63	837.36	134.97	1363.88	0.00	0.00	0.00	1077.52	57.17	1716.17	1088.30	171.26	1726.96	894.72	95.65	1760.35	917.52	194.16	1761.68	55.37	1019.23	73.83	644.32	927.42	74.86	146.15
10.15000	1194.31	203.57	37.73	1152.64	192.87	46.02	948.75	229.37	44.39	961.45	235.31	86.86	750.00	4.77	29.77	725.58	11.48	61.92	606.35	15.04	207.90	637.25	7.85	235.97	841.25	134.11	1363.06	0.00	0.00	0.00	1081.02	58.64	1716.27	1094.07	172.64	1726.77	899.85	97.15	1760.51	922.79	195.87	1761.76	56.29	1019.40	73.83	643.92	927.77	74.82	146.80
10.16000	1194.06	202.93	37.74	1152.32	193.77	46.25	948.81	229.30	44.35	961.37	235.31	86.84	759.18	3.63	33.95	734.60	11.37	66.04	616.24	17.52	212.23	647.08	10.37	240.59	845.14	133.25	1362.25	0.00	0.00	0.00	1085.30	59.76	1716.22	1098.14	173.67	1726.66	904.93	98.61	1760.70	927.93	197.48	1761.83	56.10	1019.26	73.97	644.33	927.77	74.96	144.54
10.17000	1195.18	202.70	38.34	1152.43	193.57	46.02	948.76	229.58	44.47	961.28	235.37	86.85	769.64	2.53	38.02	745.16	11.06	69.79	625.84	21.29	214.97	657.14	13.10	244.22	849.03	132.38	1361.42	0.00	0.00	0.00	1090.40	60.63	1715.99	1102.00	174.63	1726.47	909.98	100.09	1761.04	933.01	199.11	1761.98	55.02	1019.24	73.82	644.13	927.88	74.79	145.64
10.18000	1194.15	202.93	37.90	1151.96	193.75	46.30	948.85	229.20	44.30	961.25	235.35	86.84	781.02	2.07	41.71	758.16	11.16	73.41	636.48	24.23	217.12	667.82	16.00	246.79	852.92	131.50	1360.60	0.00	0.00	0.00	1095.97	61.70	1715.77	1108.24	175.97	1726.13	914.96	101.71	1761.48	938.16	200.46	1762.24	55.38	1018.94	74.05	644.29	927.80	74.90	141.09
10.19000	1194.14	203.65	37.57	1151.88	193.86	45.92	948.79	229.41	44.39	961.18	235.29	86.87	794.95	1.02	44.68	770.45	11.64	75.62	648.07	26.40	218.56	678.99	18.35	248.40	856.80	130.62	1359.77	0.00	0.00	0.00	1100.58	62.97	1715.64	1112.43	176.94	1725.96	919.83	102.98	1761.94	943.22	201.85	1762.61	57.08	1018.75	74.40	644.34	928.03	74.77	140.68
10.20000	1194.15	203.20	37.65	1152.16	193.59	46.03	948.76	229.44	44.39	961.14	235.10	86.84	809.74	0.65	47.17	785.20	11.68	78.08	660.20	28.48	218.88	690.65	20.76	249.30	860.68	129.73	1358.94	0.00	0.00	0.00	1105.35	63.84	1715.52	1117.89	177.91	1725.76	924.70	104.27	1762.52	948.24	202.89	1763.10	55.90	1018.68	74.08	644.46	927.96	74.72	141.55
10.21000	1195.87	202.95	38.20	1151.85	194.41	46.33	948.80	229.52	44.45	960.97	235.38	87.00	824.40	1.25	48.71	799.83	12.42	79.06	671.49	27.21	219.18	818.98	65.82	655.78	864.56	128.84	1358.10	0.00	0.00	0.00	1108.99	64.67	1715.38	1122.20	178.66	1725.54	929.35	105.39	1763.12	953.11	204.24	1763.61	55.50	1018.90	74.05	644.30	928.03	74.82	142.87
10.22000	1194.07	203.01	37.46	1152.07	194.14	46.33	948.85	229.30	44.35	960.93	235.08	86.98	840.53	1.61	50.14	814.64	12.81	79.37	685.42	32.09	216.21	730.87	30.78	302.67	868.44	127.94	1357.26	0.00	0.00	0.00	1112.75	65.37	1715.41	1126.26	179.31	1725.58	933.99	106.51	1763.74	957.95	205.23	1764.18	55.68	1019.30	74.05	644.37	927.75	74.88	142.47
10.23000	1194.76	202.97	37.95	1151.98	194.12	46.29	948.80	229.54	44.43	960.85	235.18	87.16	856.34	1.38	50.10	831.29	13.60	79.31	698.63	34.17	213.03	727.60	26.53	244.48	872.32	127.03	1356.42	0.00	0.00	0.00	1117.79	66.28	1715.49	1131.33	180.30	1725.71	938.47	107.54	1764.29	962.59	206.34	1764.71	57.59	1018.92	74.46	644.37	927.69	74.91	139.55
10.24000	1194.54	203.09	37.32	1151.98	194.22	46.07	948.86	229.46	44.38	960.85	234.88	87.15	873.94	2.18	50.76	847.00	14.11	78.51	712.05	35.62	208.99	740.61	28.26	241.14	876.19	126.12	1355.58	0.00	0.00	0.00	1122.29	66.94	1715.61	1135.32	180.87	1725.94	942.85	108.52	1764.79	967.19	207.21	1765.21	55.31	1019.14	73.82	644.34	927.79	74.97	143.01
10.25000	1193.75	203.40	36.73	1152.27	194.66	46.16	948.93	229.41	44.35	960.76	234.80	87.19	891.89	2.18	50.34	865.21	14.71	77.55	726.45	37.25	205.29	753.98	29.48	237.60	880.07	125.20	1354.73	0.00	0.00	0.00	1126.86	67.51	1715.79	1140.24	181.33	1726.23	947.14	109.51	1765.24	971.70	207.99	1765.74	55.26	1019.27	73.92	644.63	927.70	74.89	141.53
10.26000	1194.93	202.65	37.37	1152.30	194.45	46.03	948.93	229.44	44.31	960.72	234.62	87.21	909.69	2.69	49.47	883.99	15.36	76.37	1078.56	63.11	1561.56	910.79	88.32	800.37	883.94	124.28	1353.88	0.00	0.00	0.00	1130.81	68.02	1715.95	1144.67	181.72	1726.49	951.27	110.55	1765.63	976.00	209.08	1766.09	56.50	1019.02	74.13	644.31	928.01	74.65	142.70
10.27000	1193.97	203.62	36.44	1152.44	194.51	45.59	948.90	229.65	44.39	960.63	234.67	87.31	929.70	2.85	48.96	902.39	15.85	74.36	794.66	42.47	348.29	800.97	40.23	303.98	887.81	123.35	1353.02	0.00	0.00	0.00	1134.12	68.39	1716.39	1148.80	182.13	1726.97	955.27	111.36	1765.86	980.34	209.67	1766.50	56.42	1019.11	73.99	645.06	927.91	74.91	146.37
10.28000	1195.11	202.98	36.59	1152.66	194.26	45.32	948.95	229.56	44.35	960.58	234.58	87.37	949.81	2.57	47.56	921.38	16.15	72.09	771.15	40.60	184.04	795.68	33.82	219.56	891.68	122.42	1352.17	0.00	0.00	0.00	1137.21	68.81	1717.01	1153.30	182.73	1727.52	959.36	112.33	1766.14	984.49	210.69	1766.79	55.32	1019.35	73.79	644.89	927.83	74.89	143.78
10.29000	1194.23	203.44	35.87	1152.22	194.40	44.98	949.01	229.69	44.40	960.61	234.45	87.38	968.86	1.80	47.43	940.48	15.47	69.79	786.96	41.91	175.74	810.44	34.63	212.57	895.55	121.49	1351.31	0.00	0.00	0.00	1142.10	69.26	1717.36	1156.95	183.12	1728.12	963.36	113.15	1766.32	988.67	211.50	1767.04	54.50	1019.64	73.62	644.56	927.83	74.79	142.95
10.30000	1194.03	202.80	35.76	1152.28	193.91	44.50	949.01	229.70	44.38	960.56	234.46	87.46	990.18	0.50	46.43	961.18	14.32	67.73	803.56	43.09	168.22	825.62	35.81	205.61	899.42	120.54	1350.45	0.00	0.00	0.00	1146.64	69.53	1717.62	1161.36	183.39	1728.58	967.29	113.88	1766.43	992.90	211.96	1767.30	54.78	1019.54	73.68	645.04	927.76	74.82	145.61
10.31000	1194.76	203.04	35.90	1153.21	193.63	44.54	949.02	229.77	44.41	960.60	234.25	87.43	1011.79	-0.81	45.33	980.79	13.07	64.96	1101.75	65.51	1559.89	987.32	103.66	893.25	903.29	119.60	1349.58	0.00	0.00	0.00	1149.85	69.96	1717.94	1165.09	183.59	1728.99	971.34	114.75	1766.54	997.01	212.75	1767.41	55.04	1019.29	73.77	645.63	927.76	75.11	142.94
10.32000	1194.63	203.20	35.75	1152.68	193.58	44.39	949.07	229.56	44.31	960.55	234.28	87.47	1032.16	-2.42	43.76	1001.79	11.60	62.73	869.68	48.03	309.13	876.81	46.90	283.48	907.16	118.65	1348.72	0.00	0.00	0.00	1153.47	70.45	1718.12	1169.01	183.84	1729.23	975.21	115.09	1766.53	1001.15	213.34	1767.52	54.73	1019.23	73.68	645.61	927.48	75.15	143.10
10.33000	1194.35	203.47	35.32	1152.61	193.60	44.35	949.06	229.75	44.38	960.59	234.13	87.47	1053.93	-4.05	42.94	1022.73	10.36	60.41	854.81	45.57	138.67	872.94	38.02	179.64	911.02	117.69	1347.85	0.00	0.00	0.00	1159.15	70.76	1718.25	1173.66	184.28	1729.60	979.21	115.74	1766.54	1005.36	213.91	1767.57	55.04	1019.20	73.64	645.34	927.81	74.92	143.15
10.34000	1195.37	203.19	35.48	1152.61	193.48	44.06	949.16	229.52	44.28	960.56	234.17	87.50	1075.65	-5.09	40.37	1043.84	9.30	58.42	872.78	45.15	129.76	889.24	38.13	171.14	914.89	116.73	1346.98	0.00	0.00	0.00	1163.44	71.41	1718.34	1177.59	184.59	1729.72	983.30	116.50	1766.54	1009.57	214.29	1767.64	55.65	1019.34	73.78	645.44	927.64	75.15	139.29
10.35000	1195.14	203.47	35.61	1153.17	193.33	44.26	949.15	229.63	44.35	960.58	234.07	87.47	1098.08	-5.88	40.03	1064.82	8.06	56.94	890.85	43.82	122.70	905.68	38.49	163.40	918.76	115.77	1346.11	0.00	0.00	0.00	1167.37	71.48	1718.23	1181.80	185.01	1729.56	987.28	116.93	1766.52	1013.66	214.94	1767.58	55.02	1019.58	73.65	644.98	927.91	74.87	139.16
10.36000	1194.53	202.68	35.45	1152.60	193.52	44.20	949.12	229.72	44.41	960.52	234.08	87.48	1119.73	-6.51	39.92	1085.45	7.54	55.53	1130.33	66.93	1555.20	1053.05	111.63	942.62	922.63	114.80	1345.23	0.00	0.00	0.00	1171.02	71.53	1718.12	1185.19	185.27	1729.51	991.38	117.47	1766.45	1017.88	215.30	1767.52	54.00	1019.40	73.43	644.09	928.02	74.55	146.19
10.37000	1195.35	202.34	35.73	1152.92	193.41	44.42	949.13	229.67	44.37	960.48	234.04	87.47	1140.39	-6.11	40.44	1106.20	7.29	54.93	951.84	43.66	271.31	956.59	47.98	254.69	926.50	113.83	1344.35	0.00	0.00	0.00	1174.50	71.69	1717.87	1189.01	185.24	1729.30	995.42	117.81	1766.35	1022.09	215.52	1767.44	55.36	1018.91	73.94	644.49	928.03	74.78	144.78
10.38000	1195.55	202.79	35.74	1152.88	193.80	44.19	949.14	229.62	44.35	960.42	234.09	87.46	1160.38	-5.82	40.88	1126.63	7.91	54.38	944.29	39.42	98.09	955.25	37.46	139.60	930.37	112.86	1343.47	0.00	0.00	0.00	1178.20	72.29	1717.72	1194.33	185.22	1728.97	999.43	118.04	1766.22	1026.22	215.89	1767.31	55.89	1019.19	73.90	644.28	927.98	74.79	143.23
10.39000	1195.34	202.66	35.85	1152.90	193.75	44.60	949.15	229.45	44.27	960.31	234.13	87.47	1180.96	-4.69	41.88	1145.96	8.96	53.88	962.38	38.83	90.95	971.68	36.02	133.24	934.24	111.88	1342.59	0.00	0.00	0.00	1182.29	72.31	1717.33	1197.78	185.22	1728.82	1003.55	118.12	1766.05	1030.35	216.21	1767.13	55.72	1018.84	73.97	644.73	927.95	74.80	140.10
10.40000	1194.37	203.10	35.72	1151.68	194.72	46.24	949.15	229.62	44.38	960.27	234.12	87.45	1201.46	-2.85	43.33	1165.32	10.07	53.94	980.26	37.54	86.17	988.05	34.33	128.29	938.12	110.89	1341.71	0.00	0.00	0.00	1187.03	72.11	1716.90	1201.65	185.44	1728.45	1007.72	118.47	1765.95	1034.52	216.16	1767.03	56.41	1018.74	74.13	644.62	927.72	74.99	141.15
10.41000	1195.51	202.95	36.29	1151.05	194.17	45.76	949.11	229.61	44.38	960.17	234.03	87.43	1220.82	-0.88	44.80	1185.08	11.90	54.56	1158.49	66.98	1549.95	1109.01	112.33	957.87	941.99	109.91	1340.83	0.00	0.00	0.00	1190.50	72.15	1716.56	1204.93	185.58	1728.17	1011.77	118.37	1765.77	1038.62	216.30	1766.87	55.95	1018.37	74.24	644.45	927.61	74.94	143.98
10.42000	1193.23	204.17	37.23	1150.87	194.43	46.13	949.17	229.38	44.31	960.13	233.93	87.38	1240.35	2.23	46.28	1203.27	14.54	54.57	1033.63	39.40	242.96	1034.42	42.36	231.84	945.86	108.92	1339.94	0.00	0.00	0.00	1194.04	72.23	1716.24	1208.98	185.57	1727.78	1015.89	118.47	1765.63	1042.76	216.28	1766.73	55.61	1018.54	74.05	645.33	927.30	75.10	142.63
10.43000	1194.60	203.83	37.87	1150.02	194.54	46.08	949.13	229.43	44.32	960.04	233.82	87.36	1259.00	5.68	48.11	1220.90	17.29	55.16	1031.94	35.07	69.16	1035.58	30.29	113.17	949.74	107.93	1339.06	0.00	0.00	0.00	1199.91	72.31	1715.83	1214.02	185.38	1727.37	1020.02	118.27	1765.45	1046.96	215.98	1766.61	54.73	1019.18	73.67	644.63	927.72	74.79	140.57
10.44000	1195.02	204.89	39.00	1149.81	195.94	47.13	949.10	229.44	44.36	959.89	233.88	87.43	1275.38	9.17	49.40	1239.69	19.81	56.63	1048.18	33.90	65.31	1050.85	29.39	109.41	953.62	106.93	1338.17	0.00	0.00	0.00	1202.03	71.93	1715.44	1218.22	185.56	1726.89	1024.11	117.97	1765.29	1050.96	216.08	1766.39	54.60	1019.24	73.72	644.96	927.94	74.73	143.90
10.45000	1192.90	204.58	38.29	1149.42	196.89	47.96	949.12	229.34	44.31	959.84	233.74	87.42	1293.38	12.21	51.62	1257.06	22.44	57.38	1064.12	33.03	61.86	1065.81	29.10	105.80	957.50	105.93	1337.28	0.00	0.00	0.00	1206.87	71.85	1715.03	1222.22	185.31	1726.49	1028.21	117.69	1765.14	1055.10	215.82	1766.29	54.95	1018.65	74.04	644.82	927.56	74.91	142.17
10.46000	1191.16	204.85	37.94	1148.81	197.71	48.41	949.09	229.37	44.39	959.72	233.67	87.47	1309.08	16.97	53.44	1271.52	25.46	57.83	1079.57	32.51	58.73	1080.25	28.49	102.87	961.38	104.93	1336.39	0.00	0.00	0.00	1210.27	72.03	1714.67	1225.82	184.97	1726.22	1032.41	117.41	1764.99	1059.19	215.38	1766.20	54.46	1018.96	73.75	644.74	927.28	74.98	144.03
10.47000	1191.89	205.31	38.81	1147.60	193.95	49.55	949.11	229.29	44.35	959.64	233.41	87.40	1323.87	19.90	54.95	1286.13	28.84	59.20	1094.17	32.03	56.09	1094.32	28.47	100.22	965.26	103.93	1335.49	0.00	0.00	0.00	1215.01	71.38	1714.06	1230.54	184.86	1725.85	1036.61	116.87	1764.82	1063.32	215.04	1766.12	55.69	1018.74	74.01	645.54	927.30	75.23	143.64
10.48000	1191.18	205.55	39.01	1149.06	194.07	49.99	949.09	229.28	44.34	959.47	233.62	87.54	1338.17	23.60	56.77	1300.51	31.32	60.12	1108.25	31.68	53.95	1107.49	27.69	98.40	969.15	102.92	1334.60	0.00	0.00	0.00	1218.56	71.19	1713.75	1234.94	184.54	1725.60	1040.88	116.54	1764.67	1067.42	214.60	1766.04	55.41	1018.81	73.90	645.39	927.78	74.92	142.86
10.49000	1189.50	205.68	38.54	1147.51	194.18	49.46	949.01	229.32	44.41	959.39	233.60	87.60	1351.26	26.12	58.41	1313.76	33.48	60.95	1121.61	31.23	52.38	1120.12	27.31	96.81	973.04	101.91	1333.71	0.00	0.00	0.00	1222.37	70.60	1713.23	1238.84	184.14	1725.19	1045.03	115.99	1764.48	1071.57	214.13	1765.96	55.08	1018.87	73.81	645.23	927.44	75.05	140.55
10.50000	1190.40	206.08	39.39	1148.03	194.45	49.63	948.96	229.50	44.49	959.32	233.48	87.61	1363.97	28.67	59.88	1325.81	35.64	62.10	1134.04	30.93	51.19	1132.05	27.27	95.56	976.93	100.90	1332.81	0.00	0.00	0.00	1226.57	70.26	1712.85	1243.52	183.59	1724.85	1049.15	115.37	1764.27	1075.76	213.54	1765.88	54.98	1019.16	73.68	644.28	927.64	74.76	142.77
10.51000	1191.20	206.23	39.89	1146.92	194.86	49.30	948.98	229.30	44.43	959.25	233.39	87.60	1375.45	30.38	61.35	1337.11	37.36	63.23	1145.57	30.75	50.37	1143.11	27.15	94.67	980.82	99.88	1331.92	0.00	0.00	0.00	1231.23	69.69	1712.32	1247.51	183.35	1724.60	1053.43	114.66	1764.02	1079.97	212.73	1765.77	54.77	1018.88	73.72	644.93	927.50	74.99	141.49
10.52000	1190.24	206.74	40.04	1147.81	194.83	49.73	948.99	229.12	44.38	959.08	233.41	87.69	1385.56	31.85	62.38	1348.43	38.77	64.00	1156.28	30.61	49.87	1153.47	27.38	93.89	984.72	98.86	1331.02	0.00	0.00	0.00	1235.83	69.46	1711.87	1251.29	182.72	1724.30	1057.74	114.02	1763.80	1084.25	211.95	1765.72	55.34	1018.85	73.93	645.37	927.49	74.98	140.00
10.53000	1189.63	207.01	39.96	1147.48	194.98	49.62	948.91	229.29	44.46	959.01	233.20	87.64	1395.70	33.42	63.35	1358.22	39.81	64.90	1166.06	30.53	49.62	1162.83	27.13	93.63	988.62	97.84	1330.12	0.00	0.00	0.00	1239.44	68.53	1711.26	1255.16	182.04	1723.97	1061.94	113.13	1763.50	1088.45	211.38	1765.57	55.39	1019.10	73.90	644.45	928.05	74.64	141.70
10.54000	1190.31	207.08	40.58	1150.94	193.93	46.62	948.82	229.41	44.55	958.84	233.26	87.73	1404.56	34.27	64.10	1367.46	40.84	65.64	1175.28	31.01	49.28	1171.77	27.75	93.15	992.52	96.82	1329.22	0.00	0.00	0.00	1243.55	67.72	1710.69	1259.27	181.26	1723.76	1066.26	112.37	1763.27	1092.70	210.40	1765.49	55.08	1019.31	73.86	644.95	927.91	74.81	142.78
10.55000	1190.46	206.86	40.24	1150.12	194.15	46.11	948.88	228.88	44.35	958.80	233.03	87.74	1412.11	34.62	65.26	1375.25	41.25	66.33	1183.63	31.49	49.06	1179.81	28.34	92.76	996.42	95.80	1328.33	0.00	0.00	0.00	1247.85	66.87	1710.11	1263.69	180.41	1723.46	1070.58	111.57	1762.99	1096.98	209.67	1765.38	55.02	1019.12	73.71	645.38	927.86	74.92	142.94
10.56000	1190.33	207.07	40.48	1150.69	193.84	46.63	948.83	229.10	44.45	958.81	232.82	87.72	1420.31	34.80	66.36	1383.28	41.45	67.28	1191.20	32.00	48.85	1187.12	28.99	92.50	1000.33	94.78	1327.43	0.00	0.00	0.00	1252.12	66.33	1709.71	1267.93	179.89	1722.94	1074.93	110.34	1762.67	1101.31	208.67	1765.29	54.78	1018.87	73.62	645.02	927.85	74.84	143.49
10.57000	1190.37	207.01	40.27	1150.55	194.31	46.26	948.83	229.02	44.41	958.78	233.03	87.90	1426.59	35.67	67.73	1390.54	42.46	68.66	1198.01	32.73	48.53	1193.71	29.83	92.03	1004.25	93.75	1326.53	0.00	0.00	0.00	1256.62	65.36	1709.06	1272.68	179.12	1722.48	1079.32	109.29	1762.39	1105.74	207.43	1765.19	54.33	1019.17	73.55	644.04	927.72	74.67	142.46
10.58000	1190.55	206.90	40.26	1150.73	193.86	46.66	948.80	229.19	44.48	958.83	233.01	87.98	1433.32	36.29	69.03	1396.38	43.15	69.57	1204.16	33.52	48.15	1199.49	30.45	91.76	1008.16	92.72	1325.63	0.00	0.00	0.00	1260.53	64.45	1708.53	1276.77	178.19	1722.17	1083.81	108.31	1762.11	1110.15	206.45	1765.06	54.72	1019.18	73.69	645.05	927.13	75.20	141.87
10.59000	1193.54	205.55	39.19	1150.44	194.14	46.35	948.76	229.18	44.49	958.96	232.89	88.00	1438.33	36.96	70.11	1401.49	44.11	70.01	1209.65	34.27	47.68	1204.64	30.65	91.54	1012.08	91.69	1324.73	0.00	0.00	0.00	1264.09	63.57	1707.97	1281.54	176.97	1721.80	1088.23	107.00	1761.75	1114.49	205.47	1764.89	53.74	1019.58	73.45	645.07	927.57	75.06	140.85
10.60000	1192.38	205.16	38.44	1150.03	194.17	46.28	948.78	229.20	44.45	959.03	232.82	88.05	1442.42	38.56	70.04	1406.01	45.27	70.27	1214.41	34.74	47.37	1209.28	31.06	91.19	1016.01	90.66	1323.83	0.00	0.00	0.00	1269.14	62.38	1707.16	1285.72	175.89	1721.38	1092.71	105.75	1761.43	1118.92	204.18	1764.71	55.91	1018.68	74.15	644.96	927.89	74.92	141.63
10.61000	1193.13	204.83	38.50	1150.00	194.12	46.24	948.80	229.12	44.41	959.10	232.89	88.15	1446.78	39.88	69.71	1410.36	46.45	70.05	1218.52	34.98	47.34	1213.65	32.06	90.45	1019.93	89.63	1322.93	0.00	0.00	0.00	1273.97	61.47	1706.49	1290.16	175.08	1720.84	1097.22	104.56	1761.05	1123.26	203.09	1764.43	55.54	1019.02	73.98	645.05	927.75	75.04	141.60
10.62000	1193.32	205.06	38.79	1150.75	194.63	46.20	948.76	229.31	44.49	959.19	232.89	88.24	1451.07	41.77	69.13	1413.69	47.91	69.19	1221.85	35.05	47.31	1217.18	32.43	89.80	1023.87	88.60	1322.03	0.00	0.00	0.00	1277.89	60.29	1705.95	1294.02	173.81	1720.37	1101.70	103.33	1760.67	1127.69	201.57	1764.22	54.65	1018.72	73.89	644.45	927.66	74.75	144.47
10.63000	1193.24	205.44	38.78	1150.87	194.45	46.36	948.78	229.22	44.43	959.30	232.86	88.33	1453.65	43.62	68.27	1416.00	49.98	68.32	1224.47	35.23	47.04	1219.64	31.46	89.65	1027.81	87.56	1321.13	0.00	0.00	0.00	1282.54	58.85	1705.29	1298.24	172.33	1719.94	1106.08	101.93	1760.28	1132.06	200.15	1763.92	55.33	1018.84	74.05	645.03	927.74	74.86	142.83
10.64000	1192.65	204.45	38.37	1150.47	194.37	46.21	948.78	229.24	44.42	959.47	232.80	88.39	1454.93	45.95	66.82	1417.12	51.30	67.11	1226.11	35.28	46.71	1221.59	31.76	88.81	1031.75	86.53	1320.23	0.00	0.00	0.00	1286.60	57.65	1704.73	1302.42	171.10	1719.51	1110.44	100.61	1759.83	1136.35	198.94	1763.59	54.89	1019.13	73.67	645.34	927.50	74.98	141.17
10.65000	1193.10	205.41	38.26	1150.82	194.21	46.47	948.82	229.22	44.45	959.74	232.51	88.36	1455.81	47.12	64.74	1417.77	52.68	65.27	1226.97	35.56	46.32	1222.61	32.06	87.88	1035.69	85.49	1319.33	0.00	0.00	0.00	1290.66	56.22	1704.12	1307.10	169.67	1719.10	1114.77	99.08	1759.34	1140.70	197.39	1763.23	54.69	1019.40	73.46	645.25	927.37	75.00	142.32
10.66000	1192.90	205.41	38.30	1149.70	194.08	46.01	948.83	229.27	44.42	959.93	232.81	88.58	1456.27	48.57	62.53	1418.47	53.32	63.31	1227.42	36.04	46.68	1222.86	32.55	86.95	1039.65	84.46	1318.43	0.00	0.00	0.00	1294.66	54.71	1703.77	1311.03	168.54	1718.63	1119.06	97.62	1758.83	1145.09	195.71	1762.88	55.66	1019.15	73.77	645.51	927.60	75.00	141.87
10.67000	1192.98	205.58	37.98	1150.18	194.10	46.08	948.84	229.40	44.47	960.21	232.68	88.63	1455.85	49.11	61.07	1418.30	54.11	61.26	1228.00	36.70	46.99	1222.66	32.28	86.29	1043.60	83.42	1317.54	0.00	0.00	0.00	1298.64	53.12	1703.16	1315.19	167.17	1718.30	1123.35	95.97	1758.31	1149.42	194.29	1762.45	54.76	1019.49	73.63	644.66	927.84	74.78	141.99
10.68000	1192.62	205.09	37.83	1151.06	194.69	45.86	948.90	229.47	44.46	960.52	232.79	88.80	1455.87	49.06	59.42	1418.54	54.13	59.72	1228.59	37.05	46.90	1223.14	32.79	85.43	1047.56	82.38	1316.64	0.00	0.00	0.00	1303.16	51.63	1702.60	1319.30	165.54	1717.99	1127.68	94.35	1757.79	1153.80	192.63	1762.06	55.56	1018.70	73.94	644.72	927.79	74.87	139.28
10.69000	1192.50	204.82	37.16	1150.85	194.39	46.03	948.98	229.46	44.42	960.90	232.86	89.01	1457.15	48.08	57.76	1418.64	52.75	58.23	1228.93	36.82	46.70	1224.08	33.16	84.65	1051.53	81.34	1315.74	0.00	0.00	0.00	1307.73	49.89	1702.18	1323.45	164.05	1717.62	1131.96	92.59	1757.30	1158.19	190.73	1761.73	55.67	1018.71	74.00	645.58	927.42	75.20	142.90
10.70000	1193.19	204.99	37.24	1151.33	198.69	47.08	949.02	229.53	44.46	961.32	232.90	89.24	1457.22	46.64	54.64	1419.32	52.14	56.19	1228.98	36.25	46.50	1225.20	33.51	84.03	1055.51	80.31	1314.85	0.00	0.00	0.00	1311.76	48.62	1701.92	1328.52	162.47	1717.36	1136.30	90.73	1756.85	1162.63	188.80	1761.48	54.93	1018.95	73.85	645.32	927.34	75.11	141.93
10.71000	1193.83	204.47	37.60	1151.82	194.44	46.04	949.04	229.81	44.61	961.74	232.97	89.58	1458.13	46.49	51.43	1419.95	51.62	53.94	1229.14	35.93	46.33	1226.09	33.11	83.81	1059.49	79.27	1313.95	0.00	0.00	0.00	1316.56	46.72	1701.50	1332.73	160.57	1717.22	1140.72	88.90	1756.48	1167.01	186.75	1761.27	54.83	1018.85	73.90	644.92	927.47	74.97	144.96
10.72000	1193.82	204.31	36.91	1151.37	194.03	46.09	949.17	229.65	44.60	962.24	232.82	89.88	1459.51	46.66	49.18	1421.72	51.64	52.19	1229.40	35.75	45.97	1227.18	33.38	83.28	1063.47	78.23	1313.06	0.00	0.00	0.00	1320.64	44.88	1701.21	1337.15	159.01	1717.10	1145.14	86.81	1756.10	1171.32	185.14	1760.99	55.76	1018.61	74.10	645.02	927.46	74.96	140.73
10.73000	1193.27	204.93	36.67	1151.27	194.28	45.72	949.31	229.62	44.85	962.75	232.70	90.28	1459.78	46.83	46.76	1421.75	52.56	51.24	1229.86	35.90	45.46	1227.91	33.02	83.29	1067.46	77.19	1312.16	0.00	0.00	0.00	1325.21	43.05	1700.96	1341.19	156.99	1717.02	1149.48	84.72	1755.72	1175.71	182.96	1760.83	54.73	1019.20	73.71	644.60	927.53	74.82	140.61
10.74000	1193.69	204.55	36.57	1152.60	197.79	46.36	949.53	229.37	45.13	963.26	232.80	90.85	1460.62	46.72	44.70	1423.06	52.06	50.38	1230.10	35.88	45.02	1228.82	33.15	83.32	1071.46	76.16	1311.27	0.00	0.00	0.00	1330.33	41.42	1700.65	1345.35	155.51	1716.95	1153.91	82.59	1755.34	1180.14	180.79	1760.71	54.32	1019.00	73.77	644.57	927.82	74.80	140.17
10.75000	1194.12	204.44	36.70	1153.09	197.28	45.71	949.76	229.17	45.60	963.76	232.83	91.45	1462.17	46.64	42.94	1423.47	52.11	49.61	1230.32	35.54	44.70	1229.55	32.74	83.41	1075.46	75.12	1310.38	0.00	0.00	0.00	1335.12	39.64	1700.28	1349.40	153.58	1716.92	1158.40	80.69	1755.02	1184.45	178.74	1760.51	55.53	1018.57	74.16	645.26	927.64	75.07	139.95
10.76000	1193.67	204.39	35.87	1153.86	197.22	45.74	950.04	229.06	46.37	964.28	232.86	92.16	1462.60	46.54	41.22	1424.09	52.17	48.90	1230.62	35.48	44.40	1230.14	32.67	83.40	1079.47	74.08	1309.49	0.00	0.00	0.00	1339.63	37.79	1700.01	1353.94	151.80	1716.86	1162.79	78.68	1754.70	1188.79	176.75	1760.37	54.89	1018.82	73.85	644.88	927.76	74.91	139.82
10.77000	1194.55	205.01	35.87	1153.41	197.23	45.41	950.34	228.75	47.23	964.92	232.72	92.88	1462.82	46.44	39.56	1424.61	51.03	47.41	1230.92	35.46	44.11	1230.80	33.09	83.14	1083.49	73.05	1308.60	0.00	0.00	0.00	1343.75	36.01	1699.88	1358.37	150.04	1716.85	1167.13	76.57	1754.34	1193.13	174.52	1760.29	55.54	1018.62	74.07	644.65	927.63	74.90	142.19
10.78000	1195.15	204.91	36.00	1153.79	197.24	45.28	950.80	228.02	48.08	965.52	232.66	93.76	1464.44	45.83	38.66	1424.36	51.64	48.68	1231.20	35.52	43.97	1231.33	33.36	83.06	1087.51	72.01	1307.72	0.00	0.00	0.00	1347.87	34.39	1699.84	1362.98	148.08	1716.90	1171.44	74.27	1753.99	1197.35	172.49	1760.17	54.81	1019.03	73.71	644.59	927.84	74.77	145.50
10.79000	1193.73	204.38	35.36	1154.05	196.55	45.02	951.25	227.80	49.25	966.12	232.95	94.90	1464.37	46.35	37.74	1425.24	51.31	48.63	1231.38	35.34	43.93	1231.73	33.02	83.26	1091.54	70.98	1306.83	0.00	0.00	0.00	1352.34	32.48	1699.58	1366.70	146.26	1717.00	1175.89	72.28	1753.69	1201.70	170.06	1760.10	54.67	1018.69	73.83	644.66	927.77	74.83	141.93
10.80000	1196.24	204.24	35.90	1154.15	196.58	44.59	951.77	227.49	50.56	966.89	232.99	96.02	1464.16	46.54	36.98	1424.68	51.51	47.66	1231.61	35.41	43.78	1232.28	33.73	82.93	1095.58	69.94	1305.95	0.00	0.00	0.00	1356.81	30.28	1699.32	1371.22	144.27	1717.19	1180.23	70.15	1753.38	1205.98	167.88	1760.04	55.88	1018.48	74.12	643.96	928.01	74.43	141.08
10.81000	1195.27	203.94	35.33	1154.07	196.40	44.30	952.35	227.23	51.96	967.66	233.08	97.28	1464.61	45.70	36.36	1425.74	51.59	47.48	1231.84	35.48	43.73	1232.45	33.37	83.09	1099.62	68.91	1305.06	0.00	0.00	0.00	1361.18	28.28	1699.29	1376.31	142.33	1717.24	1184.55	67.95	1753.11	1210.22	165.87	1760.01	56.08	1018.92	74.02	644.07	927.76	74.58	139.87
10.82000	1195.22	204.75	35.46	1154.79	196.52	44.13	953.00	226.88	53.45	968.46	233.38	98.72	1465.11	46.00	35.86	1426.39	51.13	47.58	1232.07	35.85	43.53	1232.68	33.39	83.07	1103.68	67.88	1304.18	0.00	0.00	0.00	1365.17	26.47	1699.29	1380.89	140.12	1717.50	1188.86	65.59	1752.87	1214.45	163.62	1759.99	55.55	1018.90	73.92	644.43	927.88	74.73	139.77
10.83000	1194.55	204.69	35.20	1154.62	197.02	43.69	953.70	226.53	55.03	969.42	233.46	100.20	1465.77	45.54	35.38	1426.26	51.22	47.13	1232.03	35.48	43.65	1232.86	33.60	83.02	1107.74	66.85	1303.30	0.00	0.00	0.00	1369.95	24.59	1699.35	1384.72	138.75	1717.74	1193.32	63.37	1752.72	1218.67	161.66	1759.99	55.39	1019.09	73.86	643.95	927.84	74.53	138.82
10.84000	1195.82	204.01	35.31	1155.79	196.91	43.85	954.34	226.26	56.67	970.42	233.58	101.82	1465.81	45.71	35.21	1426.75	51.39	46.87	1232.11	35.49	43.63	1233.05	33.58	83.01	1111.80	65.82	1302.43	0.00	0.00	0.00	1375.11	22.79	1699.41	1388.60	136.43	1718.20	1197.81	61.09	1752.64	1223.06	159.39	1760.09	54.89	1018.74	73.81	644.83	927.83	74.69	141.89
10.85000	1195.34	204.68	35.15	1154.47	197.33	44.45	954.96	226.29	58.60	971.47	233.89	103.67	1466.01	45.71	35.07	1426.37	51.08	46.83	1232.14	35.44	43.63	1233.22	33.67	82.99	1115.88	64.80	1301.55	0.00	0.00	0.00	1379.29	20.62	1699.67	1393.53	134.47	1718.39	1202.34	59.06	1752.69	1227.33	157.24	1760.25	54.21	1018.62	73.70	644.21	927.94	74.64	143.60
10.86000	1196.23	204.71	35.70	1154.40	197.16	43.94	955.72	226.23	60.66	972.63	234.26	105.69	1465.88	45.39	35.04	1425.99	51.30	46.28	1232.28	35.65	43.51	1233.34	33.85	82.87	1119.96	63.77	1300.68	0.00	0.00	0.00	1384.26	18.92	1699.87	1397.69	132.77	1718.88	1206.87	56.67	1752.78	1231.80	154.70	1760.53	54.49	1018.59	73.86	644.44	927.76	74.69	143.19
10.87000	1196.42	204.33	35.48	1154.43	197.36	43.56	956.60	226.09	62.86	973.93	234.70	107.86	1465.88	45.76	34.95	1426.11	51.07	46.24	1232.33	35.56	43.54	1233.42	33.80	82.86	1124.05	62.75	1299.81	0.00	0.00	0.00	1388.59	16.85	1700.07	1402.13	130.67	1719.22	1211.46	54.38	1752.96	1236.02	152.80	1760.82	54.75	1018.88	73.87	644.38	927.83	74.75	143.47
10.88000	1195.62	204.22	35.35	1154.94	197.29	43.45	957.46	226.49	65.44	975.30	235.23	110.24	1466.20	45.54	34.76	1426.85	51.02	46.49	1232.33	35.57	43.53	1233.33	33.61	82.92	1128.15	61.73	1298.94	0.00	0.00	0.00	1393.26	14.89	1700.35	1405.71	129.09	1719.66	1215.94	51.99	1753.22	1240.33	150.54	1761.22	53.84	1019.19	73.55	644.43	928.13	74.57	139.77
10.89000	1196.21	204.15	35.63	1154.64	197.32	43.10	958.54	226.48	67.99	976.79	235.80	112.80	1465.69	45.42	34.52	1426.76	51.12	46.41	1232.32	35.52	43.54	1233.28	33.57	82.92	1132.26	60.71	1298.07	0.00	0.00	0.00	1396.90	12.86	1700.80	1410.48	126.99	1720.22	1220.39	49.60	1753.58	1244.66	148.18	1761.71	53.84	1019.09	73.48	644.42	927.95	74.72	142.08
10.90000	1195.88	204.28	35.52	1154.55	197.06	42.78	959.66	226.76	70.90	978.55	236.20	115.42	1465.90	45.38	34.82	1426.45	50.88	46.27	1232.33	35.49	43.58	1233.37	33.75	82.85	1136.38	59.69	1297.21	0.00	0.00	0.00	1400.65	10.94	1701.35	1414.57	125.18	1720.74	1224.88	47.49	1754.06	1248.89	146.05	1762.19	55.60	1018.84	73.95	643.83	927.87	74.68	141.89
10.91000	1195.69	204.57	35.21	1154.78	197.37	43.03	960.95	227.12	74.09	980.39	236.83	118.34	1465.44	45.27	34.43	1425.78	51.02	45.91	1232.37	35.59	43.53	1233.27	33.65	82.86	1140.51	58.67	1296.35	0.00	0.00	0.00	1406.04	9.17	1701.84	1419.06	123.42	1721.29	1229.28	45.25	1754.56	1253.04	143.87	1762.76	55.67	1018.61	74.08	644.27	927.96	74.66	141.80
10.92000	1196.50	204.40	35.42	1154.31	197.41	43.08	962.39	227.38	77.46	982.51	237.41	121.44	1465.79	45.50	34.46	1425.50	50.85	45.76	1232.39	35.66	43.48	1233.22	33.65	82.83	1144.64	57.66	1295.49	0.00	0.00	0.00	1410.62	7.34	1702.39	1423.09	121.30	1721.98	1233.54	42.76	1755.08	1257.26	141.37	1763.38	56.14	1018.55	74.20	644.51	927.68	74.77	140.37
10.93000	1196.25	205.21	35.67	1155.34	197.45	43.95	964.19	227.18	80.84	984.88	237.92	124.75	1465.40	45.46	34.67	1423.18	50.89	44.63	1232.38	35.56	43.53	1233.15	33.79	82.66	1148.79	56.65	1294.63	0.00	0.00	0.00	1415.33	5.11	1703.00	1428.10	119.71	1722.58	1237.91	40.44	1755.60	1261.30	139.35	1763.94	55.19	1018.53	74.10	644.51	927.89	74.74	143.15
10.94000	1196.96	204.70	35.71	1155.81	196.55	43.94	966.10	227.39	84.67	987.60	238.37	128.30	1465.00	45.63	34.33	1420.57	51.01	43.12	1232.34	35.52	43.54	1233.12	33.78	82.61	1152.94	55.64	1293.78	0.00	0.00	0.00	1419.54	3.16	1703.81	1431.21	117.69	1723.65	1242.10	37.94	1756.05	1265.37	137.01	1764.48	54.26	1018.82	73.76	643.88	927.86	74.75	141.75
10.95000	1196.07	204.80	35.16	1156.52	196.22	44.84	968.25	227.67	88.82	990.69	238.95	132.09	1465.21	45.82	34.40	1424.98	51.06	45.11	1232.35	35.59	43.51	1232.99	33.80	82.52	1157.10	54.64	1292.93	0.00	0.00	0.00	1423.96	1.54	1704.59	1435.61	115.63	1724.45	1246.37	35.64	1756.51	1269.45	134.69	1765.04	54.53	1018.83	73.76	643.92	927.75	74.64	140.84
10.96000	1196.56	205.19	35.58	1156.73	196.31	45.51	970.59	228.27	93.44	994.16	239.70	136.21	1465.10	45.41	34.08	1426.01	50.87	45.70	1232.29	35.48	43.52	1232.95	33.86	82.34	1161.27	53.63	1292.08	0.00	0.00	0.00	1427.85	-0.69	1705.43	1440.09	113.82	1725.29	1250.60	33.28	1756.88	1273.45	132.36	1765.53	54.90	1018.63	73.90	644.81	927.47	74.85	140.48
10.97000	1197.76	204.65	36.06	1157.14	196.08	46.18	973.30	228.83	98.35	998.03	240.47	140.52	1464.69	45.88	34.26	1426.32	50.77	45.99	1232.27	35.50	43.51	1232.85	33.65	82.35	1165.46	52.64	1291.24	0.00	0.00	0.00	1432.24	-2.56	1706.20	1443.96	111.73	1726.11	1254.80	30.94	1757.15	1277.36	130.08	1765.89	55.13	1018.76	73.89	644.65	927.51	74.97	142.86
10.98000	1196.38	205.86	35.72	1157.02	196.37	47.33	976.50	229.21	103.43	1002.28	241.36	145.08	1465.47	45.61	34.56	1426.02	50.64	45.83	1232.30	35.65	43.44	1232.66	33.39	82.37	1169.65	51.64	1290.39	0.00	0.00	0.00	1436.29	-4.25	1706.84	1447.81	109.91	1726.93	1258.94	28.58	1757.34	1281.15	127.90	1766.22	54.80	1019.11	73.69	644.55	927.59	74.97	140.70
10.99000	1197.58	204.80	35.91	1157.40	194.34	48.65	980.11	229.56	108.73	1007.19	241.88	149.59	1465.44	45.75	34.63	1426.55	50.70	45.97	1232.25	35.58	43.44	1232.57	33.19	82.37	1173.85	50.65	1289.56	0.00	0.00	0.00	1440.83	-6.57	1707.31	1452.47	108.10	1727.55	1262.99	26.15	1757.39	1285.13	125.45	1766.46	54.98	1019.08	73.87	645.00	927.61	74.97	139.16
11.00000	1197.18	205.00	35.56	1156.79	194.03	48.68	983.98	230.16	114.35	1012.55	242.68	154.37	1465.81	45.72	34.87	1426.48	50.73	45.78	1232.26	35.65	43.39	1232.48	33.06	82.23	1178.06	49.65	1288.72	0.00	0.00	0.00	1444.88	-8.21	1707.91	1456.30	106.32	1728.20	1267.19	24.14	1757.45	1289.08	123.15	1766.59	54.86	1019.39	73.65	644.65	927.64	74.89	140.18
11.01000	1197.61	205.04	35.80	1157.77	194.27	48.82	988.22	230.50	119.99	1018.28	243.90	159.43	1464.69	45.71	34.06	1426.50	50.53	45.77	1232.25	35.72	43.34	1232.46	33.42	81.96	1182.28	48.67	1287.89	0.00	0.00	0.00	1448.47	-9.88	1708.36	1460.08	104.68	1728.72	1271.27	21.88	1757.32	1292.94	121.08	1766.61	54.48	1019.45	73.57	644.61	927.74	74.82	142.66
11.02000	1198.50	204.99	35.93	1158.41	193.74	49.60	992.83	230.92	125.76	1024.20	245.28	164.53	1465.05	45.42	34.26	1426.33	50.52	45.56	1232.23	35.66	43.34	1232.38	33.21	81.90	1186.52	47.68	1287.06	0.00	0.00	0.00	1452.33	-11.70	1708.41	1463.71	102.86	1728.99	1275.25	19.59	1757.09	1296.76	119.00	1766.57	55.46	1019.03	73.85	644.52	927.55	74.83	141.34
11.03000	1198.05	205.69	35.63	1159.17	193.91	49.86	997.65	231.58	131.72	1030.35	246.22	169.51	1465.48	45.60	34.46	1426.52	50.26	45.77	1232.25	35.66	43.32	1232.32	32.92	81.94	1190.76	46.70	1286.23	0.00	0.00	0.00	1456.92	-13.96	1708.55	1467.52	100.60	1729.43	1279.31	17.43	1756.76	1300.80	116.79	1766.42	54.55	1019.12	73.52	644.28	927.70	74.71	138.11
11.04000	1199.18	205.81	36.03	1160.87	193.82	50.64	1002.53	232.51	137.76	1036.38	247.67	174.76	1466.13	45.57	34.56	1426.73	50.41	45.71	1232.12	35.28	43.50	1232.45	33.25	81.62	1195.01	45.73	1285.41	0.00	0.00	0.00	1461.43	-15.66	1708.38	1471.66	99.01	1729.41	1283.42	15.26	1756.36	1304.93	114.65	1766.21	54.95	1018.93	73.84	644.56	928.00	74.73	140.89
11.05000	1201.95	206.43	36.75	1162.93	194.41	51.61	1007.65	233.12	143.86	1042.54	248.49	179.97	1465.92	45.84	34.58	1426.67	50.24	45.69	1232.14	35.34	43.44	1232.27	32.86	81.73	1199.28	44.76	1284.59	0.00	0.00	0.00	1465.48	-17.38	1708.26	1476.34	97.14	1729.36	1287.55	13.30	1755.95	1308.86	112.79	1765.87	54.63	1018.99	73.80	644.89	927.65	75.03	144.16
11.06000	1203.76	207.17	37.26	1165.65	194.99	53.49	1013.14	233.36	149.89	1048.77	248.93	185.21	1466.10	45.75	34.70	1426.44	50.42	45.38	1232.13	35.39	43.39	1232.25	32.64	81.74	1203.56	43.79	1283.78	0.00	0.00	0.00	1470.01	-18.78	1708.06	1479.74	95.92	1729.21	1291.56	11.30	1755.46	1312.79	111.07	1765.50	55.16	1019.06	73.87	644.92	927.88	74.88	141.73
11.07000	1208.31	208.98	38.10	1170.29	196.14	55.74	1019.05	234.10	155.90	1055.18	248.91	190.21	1465.71	45.68	34.62	1426.52	50.35	45.35	1232.15	35.48	43.33	1232.11	32.32	81.77	1207.84	42.82	1282.97	0.00	0.00	0.00	1474.39	-20.34	1707.51	1483.21	94.50	1728.84	1295.78	9.54	1754.99	1316.96	109.09	1765.16	54.40	1019.51	73.45	645.36	927.78	75.02	141.26
11.08000	1213.42	210.80	39.48	1176.20	197.65	58.02	1025.52	234.61	161.15	1061.96	248.71	194.75	1466.01	45.07	34.49	1426.95	50.18	45.62	1232.14	35.37	43.38	1232.30	32.85	81.47	1212.14	41.86	1282.16	0.00	0.00	0.00	1478.97	-22.50	1706.89	1488.09	92.37	1728.49	1300.05	7.78	1754.58	1321.18	107.17	1764.84	54.52	1018.92	73.78	645.15	927.56	74.95	141.35
11.09000	1220.35	209.30	40.27	1183.03	199.26	60.42	1032.81	234.39	165.41	1069.33	248.32	198.64	1465.45	45.31	34.49	1426.47	49.81	45.47	1232.19	35.49	43.34	1232.21	32.64	81.57	1216.45	40.91	1281.36	0.00	0.00	0.00	1481.86	-23.97	1706.39	1492.08	90.54	1728.13	1304.25	6.04	1754.19	1325.39	105.34	1764.58	54.10	1019.15	73.56	644.63	927.81	74.82	141.33
11.10000	1227.38	212.93	44.79	1192.11	201.51	62.83	1040.53	234.47	169.10	1077.22	247.49	201.72	1466.22	45.67	34.64	1426.99	49.69	45.72	1232.13	35.33	43.41	1232.21	32.47	81.64	1220.78	39.96	1280.56	0.00	0.00	0.00	1486.42	-25.22	1705.86	1496.11	89.24	1727.61	1308.53	4.53	1753.91	1329.61	103.59	1764.37	54.31	1019.35	73.57	644.65	927.91	74.81	141.93
11.11000	1235.24	215.52	45.96	1200.74	203.77	64.41	1049.01	234.03	171.85	1085.82	246.79	204.25	1465.78	45.55	34.67	1427.10	49.89	45.58	1232.12	35.31	43.41	1232.17	32.44	81.69	1225.11	39.01	1279.76	0.00	0.00	0.00	1490.01	-26.43	1705.42	1499.21	87.82	1727.33	1312.76	2.94	1753.68	1333.67	102.38	1764.19	54.47	1018.92	73.73	644.06	927.92	74.63	142.57
11.12000	1246.70	217.83	47.71	1210.51	204.86	66.52	1058.19	233.63	173.84	1095.02	245.77	205.93	1466.30	45.40	34.27	1427.45	49.97	45.59	1232.16	35.40	43.36	1232.35	32.85	81.58	1229.46	38.07	1278.97	0.00	0.00	0.00	1493.98	-27.67	1704.96	1502.89	86.50	1726.96	1316.99	1.55	1753.56	1337.92	100.76	1764.16	54.41	1018.89	73.61	644.58	927.93	74.76	141.46
11.13000	1255.77	220.44	48.08	1219.97	207.73	68.66	1067.84	232.80	174.82	1104.68	244.77	206.93	1466.88	45.68	34.86	1426.79	49.85	45.27	1232.19	35.46	43.34	1232.40	33.21	81.46	1233.81	37.13	1278.18	0.00	0.00	0.00	1498.80	-29.09	1704.36	1507.93	85.06	1726.39	1321.18	0.23	1753.57	1342.03	99.41	1764.14	55.23	1018.74	73.88	643.86	927.53	74.62	139.39
11.14000	1267.52	222.96	48.96	1230.90	209.45	69.00	1078.16	232.10	174.97	1114.87	243.92	207.19	1466.28	45.35	34.65	1426.63	49.78	45.16	1232.25	35.60	43.27	1232.24	32.89	81.69	1238.18	36.20	1277.40	0.00	0.00	0.00	1502.67	-30.38	1703.91	1512.27	83.92	1725.85	1325.26	-1.11	1753.66	1346.10	98.17	1764.25	55.59	1018.80	73.99	643.96	927.72	74.63	138.60
11.15000	1280.25	224.71	49.38	1243.79	210.80	69.42	1089.05	231.20	174.20	1125.53	242.95	206.68	1466.45	45.21	34.75	1427.19	50.02	45.20	1232.09	35.27	43.43	1232.33	32.90	81.73	1242.57	35.27	1276.62	0.00	0.00	0.00	1506.37	-31.61	1703.61	1516.09	82.52	1725.45	1329.35	-2.17	1753.84	1350.13	97.13	1764.32	54.34	1019.36	73.73	645.44	927.41	75.08	142.51
11.16000	1293.75	226.33	49.71	1258.41	212.21	69.86	1100.68	230.43	172.60	1136.72	242.14	205.51	1466.33	45.31	34.50	1426.72	49.85	45.03	1232.07	35.21	43.44	1232.21	32.49	82.00	1246.96	34.35	1275.85	0.00	0.00	0.00	1509.53	-32.74	1703.32	1519.98	81.39	1724.98	1333.37	-3.23	1754.07	1354.05	96.04	1764.47	55.35	1018.86	74.07	644.34	927.77	74.68	139.23
11.17000	1306.80	227.72	49.36	1272.57	212.99	69.52	1112.91	229.39	170.04	1148.42	241.35	203.64	1466.55	45.05	34.62	1426.70	49.93	44.95	1232.13	35.33	43.37	1232.22	32.71	82.01	1251.37	33.43	1275.08	0.00	0.00	0.00	1513.20	-33.57	1703.36	1523.75	80.65	1724.89	1337.30	-4.31	1754.31	1357.84	95.11	1764.58	55.47	1018.35	74.05	644.29	927.40	74.74	140.86
11.18000	1322.85	228.24	49.89	1288.17	213.44	69.20	1125.69	228.65	166.83	1160.66	240.59	201.12	1466.31	45.60	34.73	1426.85	50.14	44.79	1232.18	35.45	43.32	1232.25	32.87	82.00	1255.79	32.52	1274.32	0.00	0.00	0.00	1517.69	-34.48	1703.43	1527.64	79.82	1724.92	1341.16	-5.38	1754.55	1361.66	94.10	1764.70	54.94	1018.69	73.88	644.99	927.66	74.92	140.85
11.19000	1338.89	228.29	49.51	1303.38	213.56	68.27	1139.11	227.64	162.76	1173.42	239.72	197.92	1466.36	45.52	34.77	1427.38	50.08	45.07	1232.15	35.39	43.36	1232.25	32.85	82.04	1260.23	31.61	1273.56	0.00	0.00	0.00	1522.04	-35.21	1703.54	1531.37	79.04	1725.01	1344.91	-6.40	1754.75	1365.50	93.06	1764.80	54.34	1018.81	73.70	645.09	927.48	75.08	141.87
[truncated: 260 more rows]
[truncated: 35 more columns]
