# Supplementary material for: The impact of mobile phone use on where we look and how we walk when negotiating floor based obstacles
Source: PLoS One. 2017 Jun 30;12(6):e0179802. doi: 10.1371/journal.pone.0179802 (PMC5493336; doi:10.1371/journal.pone.0179802)
Supplement: S1 File — (ZIP) [file pone.0179802.s001.zip › Gait/PP11/JS no obs write 3.txt]

CODAmotion Analysis Text
Codamotion Analysis Text Save of: JS no obs write 3.mdf
Time	Markers
Time	1:LTOE.X	1:LTOE.Y	1:LTOE.Z	2:L2nd.X	2:L2nd.Y	2:L2nd.Z	3:LHEE.X	3:LHEE.Y	3:LHEE.Z	4:LANK.X	4:LANK.Y	4:LANK.Z	5:RTOE.X	5:RTOE.Y	5:RTOE.Z	6:R2nd.X	6:R2nd.Y	6:R2nd.Z	7:RHEE.X	7:RHEE.Y	7:RHEE.Z	8:RANK.X	8:RANK.Y	8:RANK.Z	9:STRN.X	9:STRN.Y	9:STRN.Z	10:Marker 10.X	10:Marker 10.Y	10:Marker 10.Z	11:FRHD.X	11:FRHD.Y	11:FRHD.Z	12:FLHD.X	12:FLHD.Y	12:FLHD.Z	13:BRHD.X	13:BRHD.Y	13:BRHD.Z	14:BLHD.X	14:BLHD.Y	14:BLHD.Z	15:BLSTEP.X	15:BLSTEP.Y	15:BLSTEP.Z	16:FLSTEP.X	16:FLSTEP.Y	16:FLSTEP.Z	17:BRSTEP.X
(s)	(mm)	(mm)	(mm)	(mm)	(mm)	(mm)	(mm)	(mm)	(mm)	(mm)	(mm)	(mm)	(mm)	(mm)	(mm)	(mm)	(mm)	(mm)	(mm)	(mm)	(mm)	(mm)	(mm)	(mm)	(mm)	(mm)	(mm)	(mm)	(mm)	(mm)	(mm)	(mm)	(mm)	(mm)	(mm)	(mm)	(mm)	(mm)	(mm)	(mm)	(mm)	(mm)	(mm)	(mm)	(mm)	(mm)	(mm)	(mm)	(mm)
0.00000	-3496.48	196.19	-2.12	-3565.54	199.73	29.11	-3581.28	65.93	3.97	-3498.55	53.41	33.15	-3973.88	-100.44	13.49	-3954.92	-60.91	28.14	-1772.11	-23.61	107.71	-1778.26	-27.77	158.34	-3963.15	-9.57	1340.29	0.00	0.00	0.00	-2861.44	-46.60	1669.25	-3886.85	-120.19	1746.78	-2919.63	48.56	1327.45	-2937.79	-30.54	1313.22	-178.80	995.69	55.50	256.74	900.62	56.22	-95.50
0.01000	-3496.48	196.19	-2.12	-3565.54	199.73	29.11	-3581.28	65.93	3.97	-3498.55	53.41	33.15	-3973.88	-100.44	13.49	-3954.92	-60.91	28.14	-1772.11	-23.61	107.71	-1778.26	-27.77	158.34	-3963.15	-9.57	1340.29	0.00	0.00	0.00	-2861.44	-46.60	1669.25	-3886.85	-120.19	1746.78	-2919.63	48.56	1327.45	-2937.79	-30.54	1313.22	-178.80	995.69	55.50	256.74	900.62	56.22	-95.50
0.02000	-3496.48	196.19	-2.12	-3565.54	199.73	29.11	-3581.28	65.93	3.97	-3498.55	53.41	33.15	-3973.88	-100.44	13.49	-3954.92	-60.91	28.14	-1772.11	-23.61	107.71	-1778.26	-27.77	158.34	-3963.15	-9.57	1340.29	0.00	0.00	0.00	-2861.44	-46.60	1669.25	-3886.85	-120.19	1746.78	-2919.63	48.56	1327.45	-2937.79	-30.54	1313.22	-178.80	995.69	55.50	256.74	900.62	56.22	-95.50
0.03000	-3496.48	196.19	-2.12	-3565.54	199.73	29.11	-3581.40	65.93	3.98	-3498.76	53.41	33.15	-3973.88	-100.44	13.49	-3954.92	-60.91	28.14	-1772.11	-23.61	107.71	-1778.26	-27.77	158.34	-3963.15	-9.57	1340.29	0.00	0.00	0.00	-2861.44	-46.60	1669.25	-3886.85	-120.19	1746.78	-2920.40	48.57	1327.80	-2938.57	-30.55	1313.60	-178.86	996.01	55.52	256.83	900.93	56.24	-95.53
0.04000	-3496.48	196.19	-2.12	-3565.54	199.73	29.11	-3694.78	70.02	5.51	-3700.33	55.93	33.29	-3973.88	-100.44	13.49	-3954.92	-60.91	28.14	-1772.11	-23.61	107.71	-1778.26	-27.77	158.34	-3963.15	-9.57	1340.29	0.00	0.00	0.00	-2861.44	-46.60	1669.25	-3886.85	-120.19	1746.78	-3681.57	64.17	1673.37	-3719.15	-34.18	1688.03	-237.42	1314.55	73.76	347.50	1214.48	75.88	-127.37
0.05000	-3496.48	196.19	-2.12	-3565.54	199.73	29.11	-3690.14	70.11	5.89	-3706.32	56.93	32.42	-3973.88	-100.44	13.49	-3954.92	-60.91	28.14	-1772.11	-23.61	107.71	-1778.26	-27.77	158.34	-3963.15	-9.57	1340.29	0.00	0.00	0.00	-2861.44	-46.60	1669.25	-3886.85	-120.19	1746.78	-3665.95	64.73	1672.87	-3729.71	-37.99	1688.91	-235.48	1312.33	73.33	346.60	1215.29	75.23	-122.25
0.06000	-3496.48	196.19	-2.12	-3565.54	199.73	29.11	-3703.09	71.23	3.65	-3726.56	57.38	33.45	-3973.88	-100.44	13.49	-3954.92	-60.91	28.14	-1772.11	-23.61	107.71	-1778.26	-27.77	158.34	-3963.15	-9.57	1340.29	0.00	0.00	0.00	-2861.44	-46.60	1669.25	-3886.85	-120.19	1746.78	-3702.91	63.80	1673.29	-3726.62	-36.98	1686.59	-235.07	1316.19	73.47	347.55	1214.17	75.80	-124.96
0.07000	-3496.48	196.19	-2.12	-3565.54	199.73	29.11	-3685.19	69.23	6.72	-3703.46	56.43	33.22	-3973.88	-100.44	13.49	-3954.92	-60.91	28.14	-1772.11	-23.61	107.71	-1778.26	-27.77	158.34	-3963.15	-9.57	1340.29	0.00	0.00	0.00	-2861.44	-46.60	1669.25	-3886.85	-120.19	1746.78	-3713.71	62.74	1674.04	-3740.36	-37.61	1687.78	-232.33	1312.45	73.70	349.42	1213.55	76.33	-123.61
0.08000	-3496.48	196.19	-2.12	-3565.54	199.73	29.11	-3695.54	70.81	5.61	-3713.54	56.49	31.05	-3973.88	-100.44	13.49	-3954.92	-60.91	28.14	-1772.11	-23.61	107.71	-1778.26	-27.77	158.34	-3963.15	-9.57	1340.29	0.00	0.00	0.00	-2861.44	-46.60	1669.25	-3886.85	-120.19	1746.78	-3744.46	62.06	1674.58	-3756.98	-41.29	1689.05	-238.12	1312.72	72.19	346.57	1214.44	75.55	-124.35
0.09000	-3496.48	196.19	-2.12	-3565.54	199.73	29.11	-3695.13	69.71	6.37	-3733.44	55.34	28.75	-3973.88	-100.44	13.49	-3954.92	-60.91	28.14	-1772.11	-23.61	107.71	-1778.26	-27.77	158.34	-3963.15	-9.57	1340.29	0.00	0.00	0.00	-2861.44	-46.60	1669.25	-3886.85	-120.19	1746.78	-3729.84	60.86	1673.85	-3740.95	-41.45	1686.28	-232.76	1312.15	73.64	345.72	1214.04	75.51	-129.65
0.10000	-3496.48	196.19	-2.12	-3565.54	199.73	29.11	-3689.87	69.40	6.85	-3672.77	55.45	36.93	-3973.88	-100.44	13.49	-3954.92	-60.91	28.14	-1772.11	-23.61	107.71	-1778.26	-27.77	158.34	-3963.15	-9.57	1340.29	0.00	0.00	0.00	-2861.44	-46.60	1669.25	-3886.85	-120.19	1746.78	-3742.47	60.64	1674.64	-3736.13	-39.80	1684.77	-235.89	1316.81	73.15	346.38	1214.39	75.61	-126.97
0.11000	-3496.48	196.19	-2.12	-3565.54	199.73	29.11	-3696.60	70.49	5.33	-3707.94	55.88	31.87	-3973.88	-100.44	13.49	-3954.92	-60.91	28.14	-1772.11	-23.61	107.71	-1778.26	-27.77	158.34	-3963.15	-9.57	1340.29	0.00	0.00	0.00	-2861.44	-46.60	1669.25	-3886.85	-120.19	1746.78	-3738.86	60.91	1675.03	-3764.83	-38.03	1687.44	-240.11	1313.98	71.62	347.52	1214.77	75.56	-125.34
0.12000	-3496.48	196.19	-2.12	-3565.54	199.73	29.11	-3694.28	68.82	6.29	-3679.48	55.66	36.38	-3973.88	-100.44	13.49	-3954.92	-60.91	28.14	-1772.11	-23.61	107.71	-1778.26	-27.77	158.34	-3963.15	-9.57	1340.29	0.00	0.00	0.00	-2861.44	-46.60	1669.25	-3886.85	-120.19	1746.78	-3732.58	61.42	1675.21	-3733.32	-40.24	1684.99	-234.46	1311.52	73.11	346.89	1214.71	75.42	-124.60
0.13000	-3496.48	196.19	-2.12	-3565.54	199.73	29.11	-3676.60	70.08	8.88	-3691.18	57.55	34.33	-3973.88	-100.44	13.49	-3954.92	-60.91	28.14	-1772.11	-23.61	107.71	-1778.26	-27.77	158.34	-3963.15	-9.57	1340.29	0.00	0.00	0.00	-2861.44	-46.60	1669.25	-3886.85	-120.19	1746.78	-3747.92	59.69	1676.82	-3697.79	-39.89	1683.13	-239.69	1312.95	71.80	348.62	1213.37	76.27	-126.02
0.14000	-3496.48	196.19	-2.12	-3565.54	199.73	29.11	-3713.72	69.11	3.27	-3694.67	57.88	34.68	-3973.88	-100.44	13.49	-3954.92	-60.91	28.14	-1772.11	-23.61	107.71	-1778.26	-27.77	158.34	-3963.15	-9.57	1340.29	0.00	0.00	0.00	-2861.44	-46.60	1669.25	-3886.85	-120.19	1746.78	-3715.46	60.41	1676.00	-3753.02	-42.29	1685.01	-243.76	1314.17	70.99	347.94	1213.26	76.37	-121.24
0.15000	-3496.48	196.19	-2.12	-3565.54	199.73	29.11	-3697.46	69.37	4.96	-3687.00	55.84	34.39	-3973.88	-100.44	13.49	-3954.92	-60.91	28.14	-1772.11	-23.61	107.71	-1778.26	-27.77	158.34	-3963.15	-9.57	1340.29	0.00	0.00	0.00	-2861.44	-46.60	1669.25	-3886.85	-120.19	1746.78	-3719.39	59.81	1675.99	-3734.16	-40.79	1682.81	-238.03	1316.26	73.05	346.26	1213.75	75.89	-119.50
0.16000	-3496.48	196.19	-2.12	-3565.54	199.73	29.11	-3709.95	69.48	3.66	-3698.52	56.46	32.19	-3973.88	-100.44	13.49	-3954.92	-60.91	28.14	-1772.11	-23.61	107.71	-1778.26	-27.77	158.34	-3963.15	-9.57	1340.29	0.00	0.00	0.00	-2861.44	-46.60	1669.25	-3886.85	-120.19	1746.78	-3725.81	59.60	1675.78	-3742.64	-44.14	1684.75	-235.52	1316.04	73.95	348.82	1213.71	76.18	-114.97
0.17000	-3496.48	196.19	-2.12	-3565.54	199.73	29.11	-3702.81	70.08	3.96	-3696.02	55.06	33.87	-3973.88	-100.44	13.49	-3954.92	-60.91	28.14	-1772.11	-23.61	107.71	-1778.26	-27.77	158.34	-3963.15	-9.57	1340.29	0.00	0.00	0.00	-2861.44	-46.60	1669.25	-3886.85	-120.19	1746.78	-3743.32	59.84	1677.11	-3751.12	-44.27	1683.41	-232.93	1315.14	74.83	348.58	1213.55	76.32	-120.53
0.18000	-3496.48	196.19	-2.12	-3565.54	199.73	29.11	-3703.01	69.65	4.20	-3694.70	55.50	34.01	-3973.88	-100.44	13.49	-3954.92	-60.91	28.14	-1772.11	-23.61	107.71	-1778.26	-27.77	158.34	-3963.15	-9.57	1340.29	0.00	0.00	0.00	-2861.44	-46.60	1669.25	-3886.85	-120.19	1746.78	-3741.11	59.06	1677.56	-3744.36	-44.10	1682.82	-231.18	1315.04	75.11	346.56	1213.90	75.75	-118.20
0.19000	-3496.48	196.19	-2.12	-3565.54	199.73	29.11	-3694.66	68.63	6.28	-3699.04	55.98	33.44	-3973.88	-100.44	13.49	-3954.92	-60.91	28.14	-1772.11	-23.61	107.71	-1778.26	-27.77	158.34	-3963.15	-9.57	1340.29	0.00	0.00	0.00	-2861.44	-46.60	1669.25	-3886.85	-120.19	1746.78	-3739.41	59.55	1677.01	-3720.47	-41.96	1682.06	-234.54	1312.69	73.05	346.78	1213.91	75.95	-124.46
0.20000	-3496.48	196.19	-2.12	-3565.54	199.73	29.11	-3698.68	68.86	5.31	-3676.02	55.80	36.69	-3973.88	-100.44	13.49	-3954.92	-60.91	28.14	-1772.11	-23.61	107.71	-1778.26	-27.77	158.34	-3963.15	-9.57	1340.29	0.00	0.00	0.00	-2861.44	-46.60	1669.25	-3886.85	-120.19	1746.78	-3742.94	60.03	1677.60	-3731.07	-41.22	1681.67	-239.32	1313.00	71.70	348.87	1213.56	76.39	-120.54
0.21000	-3496.48	196.19	-2.12	-3565.54	199.73	29.11	-3697.34	69.77	5.26	-3666.37	55.02	37.69	-3973.88	-100.44	13.49	-3954.92	-60.91	28.14	-1772.11	-23.61	107.71	-1778.26	-27.77	158.34	-3963.15	-9.57	1340.29	0.00	0.00	0.00	-2861.44	-46.60	1669.25	-3886.85	-120.19	1746.78	-3740.47	60.94	1677.79	-3749.59	-42.18	1682.25	-236.11	1311.89	72.68	348.26	1213.18	76.37	-122.19
0.22000	-3496.48	196.19	-2.12	-3565.54	199.73	29.11	-3699.16	68.84	4.98	-3703.70	56.67	32.17	-3973.88	-100.44	13.49	-3954.92	-60.91	28.14	-1772.11	-23.61	107.71	-1778.26	-27.77	158.34	-3963.15	-9.57	1340.29	0.00	0.00	0.00	-2861.44	-46.60	1669.25	-3886.85	-120.19	1746.78	-3718.95	60.98	1677.46	-3702.97	-42.41	1679.55	-236.11	1311.96	73.00	344.72	1214.18	75.29	-126.58
0.23000	-3496.48	196.19	-2.12	-3565.54	199.73	29.11	-3719.41	69.79	1.29	-3688.39	56.35	34.41	-3973.88	-100.44	13.49	-3954.92	-60.91	28.14	-1772.11	-23.61	107.71	-1778.26	-27.77	158.34	-3963.15	-9.57	1340.29	0.00	0.00	0.00	-2861.44	-46.60	1669.25	-3886.85	-120.19	1746.78	-3686.70	62.05	1677.49	-3716.65	-42.18	1679.14	-230.02	1310.30	74.25	346.76	1213.95	76.06	-125.74
0.24000	-3496.48	196.19	-2.12	-3565.54	199.73	29.11	-3707.01	68.89	4.52	-3696.61	54.82	33.19	-3973.88	-100.44	13.49	-3954.92	-60.91	28.14	-1772.11	-23.61	107.71	-1778.26	-27.77	158.34	-3963.15	-9.57	1340.29	0.00	0.00	0.00	-2861.44	-46.60	1669.25	-3886.85	-120.19	1746.78	-3665.06	62.49	1677.15	-3713.92	-40.13	1679.47	-231.19	1313.74	75.09	348.47	1213.45	76.47	-129.84
0.25000	-3496.48	196.19	-2.12	-3565.54	199.73	29.11	-3708.65	69.92	2.98	-3650.22	54.99	41.00	-3973.88	-100.44	13.49	-3954.92	-60.91	28.14	-1772.11	-23.61	107.71	-1778.26	-27.77	158.34	-3963.15	-9.57	1340.29	0.00	0.00	0.00	-2861.44	-46.60	1669.25	-3886.85	-120.19	1746.78	-3648.81	63.13	1677.44	-3753.75	-40.49	1679.10	-232.12	1311.77	73.65	346.54	1214.77	75.43	-132.08
0.26000	-3496.48	196.19	-2.12	-3565.54	199.73	29.11	-3709.91	68.25	3.45	-3673.14	55.91	37.00	-3973.88	-100.44	13.49	-3954.92	-60.91	28.14	-1772.11	-23.61	107.71	-1778.26	-27.77	158.34	-3963.15	-9.57	1340.29	0.00	0.00	0.00	-2861.44	-46.60	1669.25	-3886.85	-120.19	1746.78	-3628.98	63.89	1677.44	-3745.05	-39.86	1679.73	-238.18	1312.61	71.89	344.88	1215.36	74.77	-128.37
0.27000	-3496.48	196.19	-2.12	-3565.54	199.73	29.11	-3711.08	69.36	3.60	-3680.77	55.55	35.44	-3973.88	-100.44	13.49	-3954.92	-60.91	28.14	-1772.11	-23.61	107.71	-1778.26	-27.77	158.34	-3963.15	-9.57	1340.29	0.00	0.00	0.00	-2861.44	-46.60	1669.25	-3886.85	-120.19	1746.78	-3623.45	64.55	1677.42	-3728.42	-37.61	1677.78	-235.63	1311.55	72.59	349.28	1213.86	76.37	-127.02
0.28000	-3496.48	196.19	-2.12	-3565.54	199.73	29.11	-3728.55	69.34	1.65	-3666.16	56.12	37.30	-3973.88	-100.44	13.49	-3954.92	-60.91	28.14	-1772.11	-23.61	107.71	-1778.26	-27.77	158.34	-3963.15	-9.57	1340.29	0.00	0.00	0.00	-2861.44	-46.60	1669.25	-3886.85	-120.19	1746.78	-3630.39	65.21	1677.48	-3741.89	-36.11	1677.65	-231.35	1312.88	74.95	351.21	1213.23	76.91	-133.71
0.29000	-3496.48	196.19	-2.12	-3565.54	199.73	29.11	-3699.70	69.51	5.02	-3695.53	55.82	33.29	-3973.88	-100.44	13.49	-3954.92	-60.91	28.14	-1772.11	-23.61	107.71	-1778.26	-27.77	158.34	-3963.15	-9.57	1340.29	0.00	0.00	0.00	-2861.44	-46.60	1669.25	-3886.85	-120.19	1746.78	-3647.97	65.96	1677.72	-3728.63	-35.73	1676.89	-235.46	1316.23	74.13	346.66	1214.42	75.48	-129.18
0.30000	-3496.48	196.19	-2.12	-3565.54	199.73	29.11	-3714.58	69.04	2.49	-3720.73	55.45	30.47	-3973.88	-100.44	13.49	-3954.92	-60.91	28.14	-1772.11	-23.61	107.71	-1778.26	-27.77	158.34	-3963.15	-9.57	1340.29	0.00	0.00	0.00	-2861.44	-46.60	1669.25	-3886.85	-120.19	1746.78	-3674.35	66.90	1678.26	-3745.19	-37.41	1677.32	-232.88	1313.96	75.12	347.71	1214.56	75.73	-126.49
0.31000	-3496.48	196.19	-2.12	-3565.54	199.73	29.11	-3689.51	69.02	6.53	-3673.88	57.04	36.30	-3973.88	-100.44	13.49	-3954.92	-60.91	28.14	-1772.11	-23.61	107.71	-1778.26	-27.77	158.34	-3963.15	-9.57	1340.29	0.00	0.00	0.00	-2861.44	-46.60	1669.25	-3886.85	-120.19	1746.78	-3707.72	68.15	1679.19	-3751.38	-36.56	1678.28	-237.73	1313.24	72.39	346.98	1214.78	75.46	-124.93
0.32000	-3496.48	196.19	-2.12	-3565.54	199.73	29.11	-3715.08	69.93	2.21	-3666.52	57.03	37.09	-3973.88	-100.44	13.49	-3954.92	-60.91	28.14	-1772.11	-23.61	107.71	-1778.26	-27.77	158.34	-3963.15	-9.57	1340.29	0.00	0.00	0.00	-2861.44	-46.60	1669.25	-3886.85	-120.19	1746.78	-3773.57	69.51	1681.23	-3743.04	-35.79	1676.95	-238.03	1315.54	73.14	347.84	1214.63	75.66	-120.47
0.33000	-3496.48	196.19	-2.12	-3565.54	199.73	29.11	-3704.12	69.54	4.41	-3669.80	57.28	36.05	-3973.88	-100.44	13.49	-3954.92	-60.91	28.14	-1772.11	-23.61	107.71	-1778.26	-27.77	158.34	-3963.15	-9.57	1340.29	0.00	0.00	0.00	-2861.44	-46.60	1669.25	-3886.85	-120.19	1746.78	-3757.06	70.66	1680.93	-3763.63	-33.68	1677.42	-235.62	1316.22	74.17	347.20	1213.32	76.09	-122.22
0.34000	-3496.48	196.19	-2.12	-3565.54	199.73	29.11	-3702.91	70.42	4.38	-3675.69	55.60	36.10	-3973.88	-100.44	13.49	-3954.92	-60.91	28.14	-1772.11	-23.61	107.71	-1778.26	-27.77	158.34	-3963.15	-9.57	1340.29	0.00	0.00	0.00	-2861.44	-46.60	1669.25	-3886.85	-120.19	1746.78	-3755.24	70.73	1680.65	-3745.48	-30.96	1676.41	-226.96	1310.77	75.34	348.01	1213.36	76.36	-124.44
0.35000	-3496.48	196.19	-2.12	-3565.54	199.73	29.11	-3723.13	69.01	2.51	-3693.61	56.99	33.27	-3973.88	-100.44	13.49	-3954.92	-60.91	28.14	-1772.11	-23.61	107.71	-1778.26	-27.77	158.34	-3963.15	-9.57	1340.29	0.00	0.00	0.00	-2861.44	-46.60	1669.25	-3886.85	-120.19	1746.78	-3759.43	71.51	1680.40	-3742.22	-30.25	1676.60	-234.50	1314.96	73.93	348.56	1213.87	76.26	-126.67
0.36000	-3496.48	196.19	-2.12	-3565.54	199.73	29.11	-3698.28	70.10	5.34	-3709.28	55.55	31.45	-3973.88	-100.44	13.49	-3954.92	-60.91	28.14	-1772.11	-23.61	107.71	-1778.26	-27.77	158.34	-3963.15	-9.57	1340.29	0.00	0.00	0.00	-2861.44	-46.60	1669.25	-3886.85	-120.19	1746.78	-3774.17	73.07	1681.48	-3755.69	-29.52	1677.25	-237.80	1316.90	73.41	347.00	1215.11	75.40	-126.08
0.37000	-3496.48	196.19	-2.12	-3565.54	199.73	29.11	-3708.32	69.28	3.54	-3666.97	56.49	37.34	-3973.88	-100.44	13.49	-3954.92	-60.91	28.14	-1772.11	-23.61	107.71	-1778.26	-27.77	158.34	-3963.15	-9.57	1340.29	0.00	0.00	0.00	-2861.44	-46.60	1669.25	-3886.85	-120.19	1746.78	-3782.48	74.15	1683.08	-3745.59	-27.13	1677.58	-235.22	1316.32	73.99	347.40	1214.41	75.78	-126.19
0.38000	-3496.48	196.19	-2.12	-3565.54	199.73	29.11	-3702.07	69.54	5.11	-3650.91	56.34	38.56	-3973.88	-100.44	13.49	-3954.92	-60.91	28.14	-1772.11	-23.61	107.71	-1778.26	-27.77	158.34	-3963.15	-9.57	1340.29	0.00	0.00	0.00	-2861.44	-46.60	1669.25	-3886.85	-120.19	1746.78	-3790.13	76.35	1684.29	-3751.73	-25.53	1677.77	-233.76	1315.34	74.48	347.57	1214.13	76.03	-124.38
0.39000	-3496.48	196.19	-2.12	-3565.54	199.73	29.11	-3718.07	68.26	2.34	-3668.80	56.10	35.41	-3973.88	-100.44	13.49	-3954.92	-60.91	28.14	-1772.11	-23.61	107.71	-1778.26	-27.77	158.34	-3963.15	-9.57	1340.29	0.00	0.00	0.00	-2861.44	-46.60	1669.25	-3886.85	-120.19	1746.78	-3796.10	76.44	1685.25	-3749.75	-22.55	1677.64	-237.81	1313.54	72.29	347.71	1214.95	75.65	-120.50
0.40000	-3496.48	196.19	-2.12	-3565.54	199.73	29.11	-3694.24	68.48	6.68	-3657.02	56.67	37.60	-3973.88	-100.44	13.49	-3954.92	-60.91	28.14	-1772.11	-23.61	107.71	-1778.26	-27.77	158.34	-3963.15	-9.57	1340.29	0.00	0.00	0.00	-2861.44	-46.60	1669.25	-3886.85	-120.19	1746.78	-3788.51	79.44	1685.99	-3751.01	-18.79	1677.48	-234.99	1315.95	73.59	348.62	1213.85	76.37	-124.50
0.41000	-3496.48	196.19	-2.12	-3565.54	199.73	29.11	-3718.30	69.06	2.45	-3649.79	56.30	39.76	-3973.88	-100.44	13.49	-3954.92	-60.91	28.14	-1772.11	-23.61	107.71	-1778.26	-27.77	158.34	-3963.15	-9.57	1340.29	0.00	0.00	0.00	-2861.44	-46.60	1669.25	-3886.85	-120.19	1746.78	-3794.78	80.98	1686.88	-3771.20	-17.66	1679.15	-232.53	1316.29	74.81	349.44	1212.50	76.80	-125.39
0.42000	-3496.48	196.19	-2.12	-3565.54	199.73	29.11	-3707.42	69.20	3.97	-3709.91	56.47	31.73	-3973.88	-100.44	13.49	-3954.92	-60.91	28.14	-1772.11	-23.61	107.71	-1778.26	-27.77	158.34	-3963.15	-9.57	1340.29	0.00	0.00	0.00	-2861.44	-46.60	1669.25	-3886.85	-120.19	1746.78	-3801.00	82.49	1687.78	-3757.88	-15.97	1680.15	-236.40	1315.26	74.39	349.43	1212.78	76.72	-126.65
0.43000	-3496.48	196.19	-2.12	-3565.54	199.73	29.11	-3692.80	70.10	6.41	-3668.33	55.78	36.76	-3973.88	-100.44	13.49	-3954.92	-60.91	28.14	-1772.11	-23.61	107.71	-1778.26	-27.77	158.34	-3963.15	-9.57	1340.29	0.00	0.00	0.00	-2861.44	-46.60	1669.25	-3886.85	-120.19	1746.78	-3807.17	83.99	1688.66	-3752.76	-12.13	1679.80	-237.26	1316.58	73.88	347.89	1213.72	76.24	-131.06
0.44000	-3496.48	196.19	-2.12	-3565.54	199.73	29.11	-3702.15	69.04	4.47	-3678.12	56.11	35.59	-3973.88	-100.44	13.49	-3954.92	-60.91	28.14	-1772.11	-23.61	107.71	-1778.26	-27.77	158.34	-3963.15	-9.57	1340.29	0.00	0.00	0.00	-2861.44	-46.60	1669.25	-3886.85	-120.19	1746.78	-3813.28	85.48	1689.54	-3768.20	-10.09	1681.22	-230.45	1314.01	75.81	346.37	1215.11	75.29	-128.94
0.45000	-3496.48	196.19	-2.12	-3565.54	199.73	29.11	-3710.54	69.20	4.05	-3704.92	56.80	32.18	-3973.88	-100.44	13.49	-3954.92	-60.91	28.14	-1772.11	-23.61	107.71	-1778.26	-27.77	158.34	-3963.15	-9.57	1340.29	0.00	0.00	0.00	-2861.44	-46.60	1669.25	-3886.85	-120.19	1746.78	-3819.34	86.94	1690.41	-3743.64	-6.26	1680.80	-232.92	1312.36	73.78	346.88	1215.47	75.45	-124.22
0.46000	-3496.48	196.19	-2.12	-3565.54	199.73	29.11	-3706.07	70.32	4.58	-3668.21	56.34	36.95	-3973.88	-100.44	13.49	-3954.92	-60.91	28.14	-1772.11	-23.61	107.71	-1778.26	-27.77	158.34	-3963.15	-9.57	1340.29	0.00	0.00	0.00	-2861.44	-46.60	1669.25	-3886.85	-120.19	1746.78	-3825.35	88.40	1691.28	-3769.21	-3.03	1682.59	-228.88	1310.36	74.31	349.30	1214.75	76.08	-125.67
0.47000	-3496.48	196.19	-2.12	-3565.54	199.73	29.11	-3712.21	69.53	3.54	-3668.09	56.51	37.40	-3973.88	-100.44	13.49	-3954.92	-60.91	28.14	-1772.11	-23.61	107.71	-1778.26	-27.77	158.34	-3963.15	-9.57	1340.29	0.00	0.00	0.00	-2861.44	-46.60	1669.25	-3886.85	-120.19	1746.78	-3831.31	89.83	1692.14	-3751.53	-0.33	1683.01	-230.84	1314.11	75.06	348.27	1213.52	76.08	-123.63
0.48000	-3496.48	196.19	-2.12	-3565.54	199.73	29.11	-3714.38	68.70	2.81	-3687.56	55.86	34.49	-3973.88	-100.44	13.49	-3954.92	-60.91	28.14	-1772.11	-23.61	107.71	-1778.26	-27.77	158.34	-3963.15	-9.57	1340.29	0.00	0.00	0.00	-2861.44	-46.60	1669.25	-3886.85	-120.19	1746.78	-3837.21	91.26	1692.99	-3764.96	4.42	1683.90	-234.27	1315.49	74.60	348.79	1212.67	76.67	-128.68
0.49000	-3496.48	196.19	-2.12	-3565.54	199.73	29.11	-3707.88	69.81	3.41	-3703.77	55.14	32.31	-3973.88	-100.44	13.49	-3954.92	-60.91	28.14	-1772.11	-23.61	107.71	-1778.26	-27.77	158.34	-3963.15	-9.57	1340.29	0.00	0.00	0.00	-2861.44	-46.60	1669.25	-3886.85	-120.19	1746.78	-3843.06	92.66	1693.84	-3765.08	8.14	1683.61	-236.88	1317.12	73.61	345.89	1214.20	75.63	-126.27
0.50000	-3496.48	196.19	-2.12	-3565.54	199.73	29.11	-3700.02	70.29	4.61	-3685.77	56.38	33.80	-3973.88	-100.44	13.49	-3954.92	-60.91	28.14	-1772.11	-23.61	107.71	-1778.26	-27.77	158.34	-3963.15	-9.57	1340.29	0.00	0.00	0.00	-2861.44	-46.60	1669.25	-3886.85	-120.19	1746.78	-3848.86	94.05	1694.68	-3796.55	11.33	1685.82	-230.31	1312.11	74.21	346.31	1214.51	75.53	-122.03
0.51000	-3496.48	196.19	-2.12	-3565.54	199.73	29.11	-3694.12	69.11	7.23	-3655.01	56.44	39.50	-3973.88	-100.44	13.49	-3954.92	-60.91	28.14	-1772.11	-23.61	107.71	-1778.26	-27.77	158.34	-3963.15	-9.57	1340.29	0.00	0.00	0.00	-2861.44	-46.60	1669.25	-3886.85	-120.19	1746.78	-3854.61	95.43	1695.51	-3776.05	14.38	1685.72	-231.00	1310.70	73.62	346.47	1214.04	75.50	-120.11
0.52000	-3496.48	196.19	-2.12	-3565.54	199.73	29.11	-3675.14	69.86	8.39	-3640.22	56.39	42.50	-3973.88	-100.44	13.49	-3954.92	-60.91	28.14	-1772.11	-23.61	107.71	-1778.26	-27.77	158.34	-3963.15	-9.57	1340.29	0.00	0.00	0.00	-2861.44	-46.60	1669.25	-3886.85	-120.19	1746.78	-3860.31	96.79	1696.33	-3769.48	18.19	1685.74	-234.37	1315.02	74.06	347.77	1213.46	76.06	-120.92
0.53000	-3496.48	196.19	-2.12	-3565.54	199.73	29.11	-3696.15	69.89	6.15	-3644.92	56.58	42.13	-3973.88	-100.44	13.49	-3954.92	-60.91	28.14	-1772.11	-23.61	107.71	-1778.26	-27.77	158.34	-3963.15	-9.57	1340.29	0.00	0.00	0.00	-2861.44	-46.60	1669.25	-3886.85	-120.19	1746.78	-3865.95	98.14	1697.15	-3783.13	21.77	1687.13	-234.74	1316.50	74.20	346.83	1214.07	75.82	-121.52
0.54000	-3496.48	196.19	-2.12	-3565.54	199.73	29.11	-3716.26	69.77	3.42	-3658.65	57.80	39.52	-3973.88	-100.44	13.49	-3954.92	-60.91	28.14	-1772.11	-23.61	107.71	-1778.26	-27.77	158.34	-3963.15	-9.57	1340.29	0.00	0.00	0.00	-2861.44	-46.60	1669.25	-3886.85	-120.19	1746.78	-3871.55	99.47	1697.97	-3785.09	26.98	1688.60	-237.16	1317.04	73.54	347.16	1214.40	75.69	-124.63
0.55000	-3496.48	196.19	-2.12	-3565.54	199.73	29.11	-3719.50	69.08	2.98	-3629.68	57.67	44.12	-3973.88	-100.44	13.49	-3954.92	-60.91	28.14	-1772.11	-23.61	107.71	-1778.26	-27.77	158.34	-3963.15	-9.57	1340.29	0.00	0.00	0.00	-2861.44	-46.60	1669.25	-3886.85	-120.19	1746.78	-3877.09	100.78	1698.77	-3734.17	31.73	1688.50	-235.63	1316.20	74.13	347.18	1213.98	75.77	-123.21
0.56000	-3496.48	196.19	-2.12	-3565.54	199.73	29.11	-3709.25	70.01	3.21	-3671.11	58.00	37.24	-3973.88	-100.44	13.49	-3954.92	-60.91	28.14	-1772.11	-23.61	107.71	-1778.26	-27.77	158.34	-3963.15	-9.57	1340.29	0.00	0.00	0.00	-2861.44	-46.60	1669.25	-3886.85	-120.19	1746.78	-3882.58	102.08	1699.58	-3785.42	33.03	1691.31	-234.16	1312.10	73.29	348.40	1213.47	76.29	-125.77
0.57000	-3496.48	196.19	-2.12	-3565.54	199.73	29.11	-3705.02	69.20	4.35	-3666.32	56.65	38.38	-3973.88	-100.44	13.49	-3954.92	-60.91	28.14	-1772.11	-23.61	107.71	-1778.26	-27.77	158.34	-3963.15	-9.57	1340.29	0.00	0.00	0.00	-2861.44	-46.60	1669.25	-3886.85	-120.19	1746.78	-3888.02	103.37	1700.37	-3792.24	37.82	1691.34	-239.63	1312.99	71.83	348.48	1213.17	76.39	-129.16
0.58000	-3496.48	196.19	-2.12	-3565.54	199.73	29.11	-3716.34	70.49	2.10	-3651.17	57.63	40.02	-3973.88	-100.44	13.49	-3954.92	-60.91	28.14	-1772.11	-23.61	107.71	-1778.26	-27.77	158.34	-3963.15	-9.57	1340.29	0.00	0.00	0.00	-2861.44	-46.60	1669.25	-3886.85	-120.19	1746.78	-3893.40	104.64	1701.16	-3832.14	40.66	1693.14	-231.33	1311.54	73.70	348.50	1213.60	76.28	-124.78
0.59000	-3496.48	196.19	-2.12	-3565.54	199.73	29.11	-3691.39	71.08	6.70	-3638.63	57.74	42.65	-3973.88	-100.44	13.49	-3954.92	-60.91	28.14	-1772.11	-23.61	107.71	-1778.26	-27.77	158.34	-3963.15	-9.57	1340.29	0.00	0.00	0.00	-2861.44	-46.60	1669.25	-3886.85	-120.19	1746.78	-3898.74	105.89	1701.94	-3842.47	43.93	1694.04	-235.68	1317.01	73.45	348.20	1214.46	75.93	-126.64
0.60000	-3496.48	196.19	-2.12	-3565.54	199.73	29.11	-3694.88	70.61	6.66	-3643.59	58.72	41.64	-3973.88	-100.44	13.49	-3954.92	-60.91	28.14	-1772.11	-23.61	107.71	-1778.26	-27.77	158.34	-3963.15	-9.57	1340.29	0.00	0.00	0.00	-2861.44	-46.60	1669.25	-3886.85	-120.19	1746.78	-3904.03	107.13	1702.71	-3852.73	45.67	1696.14	-238.61	1317.89	73.07	348.66	1213.66	76.32	-121.67
0.61000	-3496.48	196.19	-2.12	-3565.54	199.73	29.11	-3704.55	70.18	4.72	-3658.02	58.46	39.25	-3973.88	-100.44	13.49	-3954.92	-60.91	28.14	-1772.11	-23.61	107.71	-1778.26	-27.77	158.34	-3963.15	-9.57	1340.29	0.00	0.00	0.00	-2861.44	-46.60	1669.25	-3886.85	-120.19	1746.78	-3909.26	108.36	1703.48	-3856.33	48.50	1697.03	-235.83	1315.45	74.32	348.37	1213.14	76.24	-126.26
0.62000	-3496.48	196.19	-2.12	-3565.54	199.73	29.11	-3715.20	68.42	1.97	-3693.01	57.37	33.87	-3973.88	-100.44	13.49	-3954.92	-60.91	28.14	-1772.11	-23.61	107.71	-1778.26	-27.77	158.34	-3963.15	-9.57	1340.29	0.00	0.00	0.00	-2861.44	-46.60	1669.25	-3886.85	-120.19	1746.78	-3914.44	109.57	1704.25	-3850.36	51.41	1697.44	-237.34	1316.38	73.86	349.05	1213.78	76.30	-126.38
0.63000	-3496.48	196.19	-2.12	-3565.54	199.73	29.11	-3679.16	71.29	8.20	-3672.85	58.53	37.82	-3973.88	-100.44	13.49	-3954.92	-60.91	28.14	-1772.11	-23.61	107.71	-1778.26	-27.77	158.34	-3963.15	-9.57	1340.29	0.00	0.00	0.00	-2861.44	-46.60	1669.25	-3886.85	-120.19	1746.78	-3919.58	110.76	1705.00	-3864.02	54.13	1699.25	-235.77	1316.55	73.87	348.79	1213.18	76.47	-120.72
0.64000	-3496.48	196.19	-2.12	-3565.54	199.73	29.11	-3709.15	70.31	3.32	-3687.38	58.37	35.06	-3973.88	-100.44	13.49	-3954.92	-60.91	28.14	-1772.11	-23.61	107.71	-1778.26	-27.77	158.34	-3963.15	-9.57	1340.29	0.00	0.00	0.00	-2861.44	-46.60	1669.25	-3886.85	-120.19	1746.78	-3924.66	111.94	1705.75	-3866.34	55.88	1700.77	-236.37	1312.85	72.59	348.36	1213.52	76.32	-130.45
0.65000	-3496.48	196.19	-2.12	-3565.54	199.73	29.11	-3717.06	71.21	1.81	-3704.44	58.57	31.85	-3973.88	-100.44	13.49	-3954.92	-60.91	28.14	-1772.11	-23.61	107.71	-1778.26	-27.77	158.34	-3963.15	-9.57	1340.29	0.00	0.00	0.00	-2861.44	-46.60	1669.25	-3886.85	-120.19	1746.78	-3929.69	113.11	1706.50	-3878.36	58.81	1702.12	-231.14	1313.47	74.84	346.87	1213.86	75.84	-124.77
0.66000	-3496.48	196.19	-2.12	-3565.54	199.73	29.11	-3709.26	69.91	2.61	-3700.81	59.27	33.52	-3973.88	-100.44	13.49	-3954.92	-60.91	28.14	-1772.11	-23.61	107.71	-1778.26	-27.77	158.34	-3963.15	-9.57	1340.29	0.00	0.00	0.00	-2861.44	-46.60	1669.25	-3886.85	-120.19	1746.78	-3934.67	114.26	1707.23	-3885.93	60.81	1703.92	-234.07	1315.14	74.85	347.04	1212.91	76.13	-122.47
0.67000	-3496.48	196.19	-2.12	-3565.54	199.73	29.11	-3697.95	68.96	4.71	-3694.33	60.28	34.78	-3973.88	-100.44	13.49	-3954.92	-60.91	28.14	-1772.11	-23.61	107.71	-1778.26	-27.77	158.34	-3963.15	-9.57	1340.29	0.00	0.00	0.00	-2861.44	-46.60	1669.25	-3886.85	-120.19	1746.78	-3939.60	115.40	1707.96	-3868.04	61.88	1703.97	-236.82	1317.45	73.73	348.38	1212.27	76.74	-128.37
0.68000	-3496.48	196.19	-2.12	-3565.54	199.73	29.11	-3708.45	68.13	3.49	-3669.28	60.83	39.30	-3973.88	-100.44	13.49	-3954.92	-60.91	28.14	-1772.11	-23.61	107.71	-1778.26	-27.77	158.34	-3963.15	-9.57	1340.29	0.00	0.00	0.00	-2861.44	-46.60	1669.25	-3886.85	-120.18	1746.78	-3944.48	116.52	1708.69	-3870.80	65.07	1705.97	-229.99	1311.81	74.15	346.74	1214.86	75.32	-127.67
0.69000	-3496.48	196.19	-2.12	-3565.54	199.73	29.11	-3696.50	68.19	4.18	-3666.23	59.61	39.88	-3973.88	-100.44	13.49	-3954.92	-60.91	28.14	-1772.11	-23.61	107.71	-1778.26	-27.77	158.34	-3963.15	-9.57	1340.29	0.00	0.00	0.00	-2861.44	-46.60	1669.25	-3890.09	-117.14	1746.92	-3949.31	117.63	1709.41	-3869.22	66.12	1705.82	-234.45	1314.58	73.90	346.39	1213.81	75.68	-125.17
0.70000	-3496.48	196.19	-2.12	-3565.54	199.73	29.11	-3682.86	69.77	6.27	-3663.64	60.06	42.15	-3973.88	-100.44	13.49	-3954.92	-60.91	28.14	-1772.11	-23.61	107.71	-1778.26	-27.77	158.34	-3963.15	-9.57	1340.29	0.00	0.00	0.00	-2861.44	-46.60	1669.25	-3865.72	-115.72	1746.39	-3954.09	118.72	1710.12	-3874.92	68.50	1706.25	-234.50	1312.13	73.33	348.59	1213.37	76.34	-121.46
0.71000	-3496.48	196.19	-2.12	-3565.54	199.73	29.11	-3690.60	68.39	5.09	-3639.31	60.02	43.64	-3973.88	-100.44	13.49	-3954.92	-60.91	28.14	-1772.11	-23.61	107.71	-1778.26	-27.77	158.34	-3963.15	-9.57	1340.29	0.00	0.00	0.00	-2861.44	-46.60	1669.25	-3916.99	-118.19	1748.04	-3958.82	119.80	1710.83	-3904.96	68.41	1708.62	-233.89	1311.12	73.29	346.54	1213.51	76.08	-132.22
0.72000	-3496.48	196.19	-2.12	-3565.54	199.73	29.11	-3695.41	67.81	5.02	-3687.44	59.19	37.39	-3973.88	-100.44	13.49	-3954.92	-60.91	28.14	-1772.11	-23.61	107.71	-1778.26	-27.77	158.34	-3963.15	-9.57	1340.29	0.00	0.00	0.00	-2861.44	-46.60	1669.25	-3924.84	-116.61	1747.58	-3963.50	120.86	1711.53	-3917.26	67.56	1710.40	-236.11	1315.26	73.50	346.22	1213.57	75.81	-127.11
0.73000	-3496.48	196.19	-2.12	-3565.54	199.73	29.11	-3679.57	68.62	7.04	-3689.35	59.09	37.12	-3973.88	-100.44	13.49	-3954.92	-60.91	28.14	-1772.11	-23.61	107.71	-1778.26	-27.77	158.34	-3963.15	-9.57	1340.29	0.00	0.00	0.00	-2861.44	-46.60	1669.25	-3897.06	-115.37	1745.85	-3968.13	121.91	1712.22	-3916.24	68.98	1709.62	-235.19	1315.55	74.25	347.19	1214.28	75.68	-124.87
0.74000	-3496.48	196.19	-2.12	-3565.54	199.73	29.11	-3698.96	68.02	3.24	-3651.97	60.54	42.42	-3973.88	-100.44	13.49	-3954.92	-60.91	28.14	-1772.11	-23.61	107.71	-1778.26	-27.77	158.34	-3963.15	-9.57	1340.29	0.00	0.00	0.00	-2861.44	-46.60	1669.25	-3881.16	-113.27	1746.47	-3972.71	122.95	1712.91	-3915.68	70.35	1709.75	-235.99	1312.56	72.92	348.60	1212.21	76.83	-124.24
0.75000	-3496.48	196.19	-2.12	-3565.54	199.73	29.11	-3707.70	68.39	0.75	-3672.32	60.17	38.57	-3973.88	-100.44	13.49	-3954.92	-60.91	28.14	-1772.11	-23.61	107.71	-1778.26	-27.77	158.34	-3963.15	-9.57	1340.29	0.00	0.00	0.00	-2861.44	-46.60	1669.25	-3870.24	-111.96	1746.15	-3977.24	123.97	1713.59	-3924.88	68.98	1710.26	-237.10	1316.05	73.25	349.14	1212.61	76.72	-126.40
0.76000	-3496.48	196.19	-2.12	-3565.54	199.73	29.11	-3702.92	69.11	2.32	-3689.49	58.49	38.89	-3973.88	-100.44	13.49	-3954.92	-60.91	28.14	-1772.11	-23.61	107.71	-1778.26	-27.77	158.34	-3963.15	-9.57	1340.29	0.00	0.00	0.00	-2861.44	-46.60	1669.25	-3857.00	-111.04	1745.61	-3981.72	124.98	1714.27	-3931.78	69.65	1710.99	-236.31	1316.36	73.88	346.51	1214.10	75.35	-126.60
0.77000	-3496.48	196.19	-2.12	-3565.54	199.73	29.11	-3700.12	69.05	3.35	-3687.26	58.70	38.26	-3973.88	-100.44	13.49	-3954.92	-60.91	28.14	-1772.11	-23.61	107.71	-1778.26	-27.77	158.34	-3963.15	-9.57	1340.29	0.00	0.00	0.00	-2861.44	-46.60	1669.25	-3886.23	-109.05	1746.37	-3986.15	125.97	1714.94	-3938.57	70.33	1711.71	-239.44	1313.78	72.33	347.69	1214.06	75.82	-120.17
0.78000	-3496.48	196.19	-2.12	-3565.54	199.73	29.11	-3702.92	69.98	1.91	-3676.35	59.17	39.82	-3973.88	-100.44	13.49	-3954.92	-60.91	28.14	-1772.11	-23.61	107.71	-1778.26	-27.77	158.34	-3963.15	-9.57	1340.29	0.00	0.00	0.00	-2861.44	-46.60	1669.25	-3848.22	-106.85	1744.88	-3990.53	126.95	1715.60	-3945.26	71.00	1712.43	-236.09	1315.69	73.70	348.01	1213.52	75.96	-119.20
0.79000	-3496.48	196.19	-2.12	-3565.54	199.73	29.11	-3695.52	69.10	3.09	-3698.50	58.55	35.85	-3973.88	-100.44	13.49	-3954.92	-60.91	28.14	-1772.11	-23.61	107.71	-1778.26	-27.77	158.34	-3963.15	-9.57	1340.29	0.00	0.00	0.00	-2861.44	-46.60	1669.25	-3874.34	-105.59	1747.28	-3994.87	127.91	1716.26	-3951.85	71.68	1713.14	-238.19	1317.48	73.44	346.80	1212.98	75.74	-123.08
0.80000	-3496.48	196.19	-2.12	-3565.54	199.73	29.11	-3686.78	70.30	4.38	-3681.55	61.26	40.31	-3973.88	-100.44	13.49	-3954.92	-60.91	28.14	-1772.11	-23.61	107.71	-1778.26	-27.77	158.34	-3963.15	-9.57	1340.29	0.00	0.00	0.00	-2861.44	-46.60	1669.25	-3886.64	-104.91	1746.67	-3999.15	128.86	1716.91	-3958.34	72.37	1713.86	-237.27	1316.67	73.60	348.43	1212.80	76.30	-126.00
0.81000	-3496.48	196.19	-2.12	-3565.54	199.73	29.11	-3701.80	70.22	1.86	-3689.43	60.53	37.08	-3973.88	-100.44	13.49	-3954.92	-60.91	28.14	-1772.11	-23.61	107.71	-1778.26	-27.77	158.34	-3963.15	-9.57	1340.29	0.00	0.00	0.00	-2861.44	-46.60	1669.25	-3847.80	-103.42	1746.27	-4003.38	129.80	1717.56	-3964.72	73.06	1714.58	-236.04	1312.62	72.89	347.03	1213.73	76.02	-122.74
0.82000	-3496.48	196.19	-2.12	-3565.54	199.73	29.11	-3689.58	72.81	3.94	-3682.19	62.15	36.27	-3973.88	-100.44	13.49	-3954.92	-60.91	28.14	-1772.11	-23.61	107.71	-1778.26	-27.77	158.34	-3963.15	-9.57	1340.29	0.00	0.00	0.00	-2861.44	-46.60	1669.25	-3870.13	-101.26	1747.37	-4007.57	130.72	1718.20	-3971.00	73.75	1715.29	-235.02	1315.58	73.60	349.64	1213.34	76.53	-117.56
0.83000	-3496.48	196.19	-2.12	-3565.54	199.73	29.11	-3708.96	73.57	0.17	-3691.12	64.79	35.59	-3973.88	-100.44	13.49	-3954.92	-60.91	28.14	-1772.11	-23.61	107.71	-1778.26	-27.77	158.34	-3963.15	-9.57	1340.29	0.00	0.00	0.00	-2861.44	-46.60	1669.25	-3873.74	-99.01	1748.58	-4011.71	131.63	1718.83	-3977.18	74.45	1716.00	-236.41	1316.47	73.93	348.81	1213.40	76.32	-118.26
0.84000	-3496.48	196.19	-2.12	-3565.54	199.73	29.11	-3696.07	75.20	1.20	-3701.14	66.26	35.69	-3973.88	-100.44	13.49	-3954.92	-60.91	28.14	-1772.11	-23.61	107.71	-1778.26	-27.77	158.34	-3963.15	-9.57	1340.29	0.00	0.00	0.00	-2861.44	-46.60	1669.25	-3844.29	-96.55	1746.84	-4015.79	132.53	1719.46	-3983.26	75.15	1716.71	-235.02	1316.34	74.24	347.97	1213.68	76.22	-126.33
0.85000	-3496.48	196.19	-2.12	-3565.54	199.73	29.11	-3699.84	77.75	0.74	-3744.62	68.62	33.96	-3973.88	-100.44	13.49	-3954.92	-60.91	28.14	-1772.11	-23.61	107.71	-1778.26	-27.77	158.34	-3963.15	-9.57	1340.29	0.00	0.00	0.00	-2861.44	-46.60	1669.25	-3856.17	-97.15	1747.44	-4019.83	133.41	1720.08	-3989.24	75.85	1717.42	-236.77	1316.91	73.85	346.07	1214.41	75.39	-123.75
0.86000	-3496.48	196.19	-2.12	-3565.54	199.73	29.11	-3701.73	79.10	1.06	-3742.93	71.12	38.96	-3973.88	-100.44	13.49	-3954.92	-60.91	28.14	-1772.11	-23.61	107.71	-1778.26	-27.77	158.34	-3963.15	-9.57	1340.29	0.00	0.00	0.00	-2861.44	-46.60	1669.25	-3843.00	-94.24	1747.63	-4023.82	134.27	1720.70	-3995.12	76.56	1718.13	-233.97	1316.21	74.55	348.19	1214.24	75.96	-126.32
0.87000	-3496.48	196.19	-2.12	-3565.54	199.73	29.11	-3715.93	81.72	-1.54	-3737.41	73.26	42.05	-3973.88	-100.44	13.49	-3954.92	-60.91	28.14	-1772.11	-23.61	107.71	-1778.26	-27.77	158.34	-3963.15	-9.57	1340.29	0.00	0.00	0.00	-2861.44	-46.60	1669.25	-3822.21	-91.44	1746.69	-4027.76	135.13	1721.31	-4000.89	77.27	1718.83	-233.90	1316.36	74.43	348.41	1213.67	76.17	-128.82
0.88000	-3496.48	196.19	-2.12	-3565.54	199.73	29.11	-3714.32	84.17	-1.24	-3734.29	76.87	42.04	-3973.88	-100.44	13.49	-3954.92	-60.91	28.14	-1772.11	-23.61	107.71	-1778.26	-27.77	158.34	-3963.15	-9.57	1340.29	0.00	0.00	0.00	-2861.44	-46.60	1669.25	-3824.21	-91.95	1747.40	-4031.66	135.97	1721.91	-4006.57	77.98	1719.54	-236.39	1314.89	74.24	347.73	1213.67	76.11	-121.51
0.89000	-3496.48	196.19	-2.12	-3565.54	199.73	29.11	-3705.76	88.06	1.05	-3721.91	80.71	42.22	-3973.88	-100.44	13.49	-3954.92	-60.91	28.14	-1772.11	-23.61	107.71	-1778.26	-27.77	158.34	-3963.15	-9.57	1340.29	0.00	0.00	0.00	-2861.44	-46.60	1669.25	-3854.19	-92.11	1749.72	-4035.50	136.79	1722.51	-4012.15	78.70	1720.24	-234.69	1313.64	74.92	349.58	1213.84	76.31	-119.82
0.90000	-3496.48	196.19	-2.12	-3565.54	199.73	29.11	-3706.15	91.57	1.83	-3722.42	85.10	42.96	-3973.88	-100.44	13.49	-3954.92	-60.91	28.14	-1772.11	-23.61	107.71	-1778.26	-27.77	158.34	-3963.15	-9.57	1340.29	0.00	0.00	0.00	-2861.44	-46.60	1669.25	-3853.37	-86.70	1749.41	-4039.30	137.61	1723.10	-4017.63	79.42	1720.94	-233.42	1315.99	74.63	348.90	1214.11	76.05	-121.14
0.91000	-3496.48	196.19	-2.12	-3565.54	199.73	29.11	-3676.49	96.57	7.86	-3727.21	90.00	43.04	-3973.88	-100.44	13.49	-3954.92	-60.91	28.14	-1772.11	-23.61	107.71	-1778.26	-27.77	158.34	-3963.15	-9.57	1340.29	0.00	0.00	0.00	-2861.44	-46.60	1669.25	-3841.33	-83.49	1749.31	-4043.05	138.41	1723.69	-4023.01	80.15	1721.64	-233.67	1316.42	74.50	346.93	1214.54	75.60	-123.23
0.92000	-3496.48	196.19	-2.12	-3565.54	199.73	29.11	-3740.19	102.00	-0.44	-3730.23	95.25	44.53	-3973.88	-100.44	13.49	-3954.92	-60.91	28.14	-1772.11	-23.61	107.71	-1778.26	-27.77	158.34	-3963.15	-9.57	1340.29	0.00	0.00	0.00	-2861.44	-46.60	1669.25	-3864.43	-83.71	1750.76	-4046.75	139.19	1724.27	-4028.30	80.88	1722.34	-234.46	1312.83	73.23	349.42	1214.09	76.14	-122.03
0.93000	-3496.48	196.19	-2.12	-3565.54	199.73	29.11	-3705.09	106.97	4.70	-3730.03	101.57	44.72	-3973.88	-100.44	13.49	-3954.92	-60.91	28.14	-1772.11	-23.61	107.71	-1778.26	-27.77	158.34	-3963.15	-9.57	1340.29	0.00	0.00	0.00	-2861.44	-46.60	1669.25	-3831.59	-80.72	1748.78	-4050.40	139.96	1724.84	-4033.48	81.61	1723.03	-233.59	1314.28	74.31	349.63	1213.14	76.47	-124.53
0.94000	-3496.48	196.19	-2.12	-3565.54	199.73	29.11	-3723.90	111.52	2.52	-3736.59	106.20	44.71	-3973.88	-100.44	13.49	-3954.92	-60.91	28.14	-1772.11	-23.61	107.71	-1778.26	-27.77	158.34	-3963.15	-9.57	1340.29	0.00	0.00	0.00	-2861.44	-46.60	1669.25	-3867.41	-79.34	1750.68	-4054.00	140.72	1725.41	-4038.57	82.34	1723.73	-232.46	1312.02	73.62	347.71	1214.00	75.78	-126.99
0.95000	-3496.48	196.19	-2.12	-3565.54	199.73	29.11	-3741.53	115.66	-0.22	-3764.02	111.92	40.39	-3973.88	-100.44	13.49	-3954.92	-60.91	28.14	-1772.11	-23.61	107.71	-1778.26	-27.77	158.34	-3963.15	-9.57	1340.29	0.00	0.00	0.00	-2861.44	-46.60	1669.25	-3841.18	-74.73	1749.01	-4057.56	141.47	1725.98	-4043.56	83.08	1724.42	-234.11	1311.84	72.94	349.17	1213.78	76.14	-128.36
0.96000	-3496.48	196.19	-2.12	-3565.54	199.73	29.11	-3744.96	121.47	-0.02	-3755.19	116.84	42.66	-3973.88	-100.44	13.49	-3954.92	-60.91	28.14	-1772.11	-23.61	107.71	-1778.26	-27.77	158.34	-3963.15	-9.57	1340.29	0.00	0.00	0.00	-2861.44	-46.60	1669.25	-3846.87	-74.47	1749.64	-4061.07	142.20	1726.54	-4048.45	83.82	1725.11	-232.86	1311.37	73.42	347.65	1213.64	76.00	-122.11
0.97000	-3496.48	196.19	-2.12	-3565.54	199.73	29.11	-3735.97	126.32	3.26	-3744.14	122.15	45.47	-3973.88	-100.44	13.49	-3954.92	-60.91	28.14	-1772.11	-23.61	107.71	-1778.26	-27.77	158.34	-3963.15	-9.57	1340.29	0.00	0.00	0.00	-2861.44	-46.60	1669.25	-3835.32	-72.81	1750.00	-4064.53	142.92	1727.09	-4053.25	84.57	1725.80	-234.84	1315.22	74.09	348.97	1212.80	76.68	-124.57
0.98000	-3496.48	196.19	-2.12	-3565.54	199.73	29.11	-3740.11	129.77	3.64	-3746.24	127.04	46.99	-3973.88	-100.44	13.49	-3954.92	-60.91	28.14	-1772.11	-23.61	107.71	-1778.26	-27.77	158.34	-3963.15	-9.57	1340.29	0.00	0.00	0.00	-2861.44	-46.60	1669.25	-3818.58	-68.77	1749.33	-4067.94	143.62	1727.64	-4057.95	85.31	1726.49	-238.59	1317.52	73.29	348.56	1214.04	75.96	-125.76
0.99000	-3496.48	196.19	-2.12	-3565.54	199.73	29.11	-3744.12	133.48	3.56	-3758.73	131.68	45.94	-3973.88	-100.44	13.49	-3954.92	-60.91	28.14	-1772.11	-23.61	107.71	-1778.26	-27.77	158.34	-3963.15	-9.57	1340.29	0.00	0.00	0.00	-2861.44	-46.60	1669.25	-3845.66	-68.10	1751.69	-4071.31	144.32	1728.18	-4062.55	86.07	1727.17	-236.37	1313.70	72.55	348.39	1214.53	75.96	-120.70
1.00000	-3496.48	196.19	-2.12	-3565.54	199.73	29.11	-3746.11	137.92	4.16	-3739.35	135.36	49.83	-3973.88	-100.44	13.49	-3954.92	-60.91	28.14	-1772.11	-23.61	107.71	-1778.26	-27.77	158.34	-3963.15	-9.57	1340.29	0.00	0.00	0.00	-2861.44	-46.60	1669.25	-3864.49	-65.98	1752.20	-4074.63	144.99	1728.71	-4067.06	86.82	1727.86	-236.31	1316.00	73.49	347.30	1214.29	75.61	-117.27
1.01000	-3496.48	196.19	-2.12	-3565.54	199.73	29.11	-3746.89	141.95	5.30	-3744.90	140.83	49.94	-3973.88	-100.44	13.49	-3954.92	-60.91	28.14	-1772.11	-23.61	107.71	-1778.26	-27.77	158.34	-3963.15	-9.57	1340.29	0.00	0.00	0.00	-2861.44	-46.60	1669.25	-3865.52	-65.53	1751.64	-4077.90	145.66	1729.24	-4071.47	87.58	1728.54	-232.89	1312.15	74.04	348.48	1214.19	76.01	-128.98
1.02000	-3496.48	196.19	-2.12	-3565.54	199.73	29.11	-3745.35	147.47	5.87	-3753.71	145.53	48.30	-3973.88	-100.44	13.49	-3954.92	-60.91	28.14	-1772.11	-23.61	107.71	-1778.26	-27.77	158.34	-3963.15	-9.57	1340.29	0.00	0.00	0.00	-2861.44	-46.60	1669.25	-3806.42	-61.34	1748.58	-4081.12	146.31	1729.77	-4075.79	88.34	1729.22	-236.58	1316.70	73.19	349.22	1214.77	76.04	-127.62
1.03000	-3496.48	196.19	-2.12	-3565.54	199.73	29.11	-3757.44	153.95	5.34	-3752.47	151.24	49.40	-3973.88	-100.44	13.49	-3954.92	-60.91	28.14	-1772.11	-23.61	107.71	-1778.26	-27.77	158.34	-3963.15	-9.57	1340.29	0.00	0.00	0.00	-2861.44	-46.60	1669.25	-3809.74	-56.75	1749.66	-4084.30	146.95	1730.29	-4080.01	89.10	1729.90	-236.15	1313.48	73.00	349.68	1212.54	76.86	-128.35
1.04000	-3496.48	196.19	-2.12	-3565.54	199.73	29.11	-3741.19	160.63	9.61	-3758.76	156.63	49.00	-3973.88	-100.44	13.49	-3954.92	-60.91	28.14	-1772.11	-23.61	107.71	-1778.26	-27.77	158.34	-3963.15	-9.57	1340.29	0.00	0.00	0.00	-2861.44	-46.60	1669.25	-3811.83	-56.14	1750.20	-4087.43	147.58	1730.80	-4084.14	89.86	1730.58	-233.91	1315.25	73.90	348.68	1214.39	76.03	-122.92
1.05000	-3496.48	196.19	-2.12	-3565.54	199.73	29.11	-3759.95	165.06	6.63	-3731.26	161.48	53.87	-3973.88	-100.44	13.49	-3954.92	-60.91	28.14	-1772.11	-23.61	107.71	-1778.26	-27.77	158.34	-3963.15	-9.57	1340.29	0.00	0.00	0.00	-2861.44	-46.60	1669.25	-3795.02	-49.67	1748.05	-4090.52	148.20	1731.31	-4088.17	90.63	1731.25	-236.00	1316.28	74.03	348.73	1214.42	75.85	-124.93
1.06000	-3496.48	196.19	-2.12	-3565.54	199.73	29.11	-3757.24	169.99	7.09	-3747.85	166.78	50.83	-3973.88	-100.44	13.49	-3954.92	-60.91	28.14	-1772.11	-23.61	107.71	-1778.26	-27.77	158.34	-3963.15	-9.57	1340.29	0.00	0.00	0.00	-2861.44	-46.60	1669.25	-3820.89	-48.97	1748.15	-4093.55	148.80	1731.81	-4092.11	91.40	1731.93	-244.68	1315.05	71.11	348.15	1214.24	75.99	-127.04
1.07000	-3496.48	196.19	-2.12	-3565.54	199.73	29.11	-3751.73	175.72	7.96	-3749.76	172.94	51.16	-3973.88	-100.44	13.49	-3954.92	-60.91	28.14	-1772.11	-23.61	107.71	-1778.26	-27.77	158.34	-3963.15	-9.57	1340.29	0.00	0.00	0.00	-2861.44	-46.60	1669.25	-3833.50	-45.59	1747.44	-4096.54	149.38	1732.30	-4095.96	92.18	1732.60	-239.49	1317.49	72.16	348.64	1213.65	76.00	-125.43
1.08000	-3496.48	196.19	-2.12	-3565.54	199.73	29.11	-3749.99	180.60	7.75	-3770.47	178.63	48.01	-3973.88	-100.44	13.49	-3954.92	-60.91	28.14	-1772.11	-23.61	107.71	-1778.26	-27.77	158.34	-3963.15	-9.57	1340.29	0.00	0.00	0.00	-2861.44	-46.60	1669.25	-3806.18	-40.23	1747.19	-4099.49	149.96	1732.80	-4099.71	92.96	1733.27	-313.09	1337.69	52.28	347.81	1213.94	75.69	-122.92
1.09000	-3496.48	196.19	-2.12	-3565.54	199.73	29.11	-3759.15	187.52	7.78	-3778.40	185.80	47.25	-3973.88	-100.44	13.49	-3954.92	-60.91	28.14	-1772.11	-23.61	107.71	-1778.26	-27.77	158.34	-3963.14	-9.57	1340.29	0.00	0.00	0.00	-2861.44	-46.60	1669.25	-3819.18	-40.41	1748.34	-4102.38	150.52	1733.28	-4103.37	93.74	1733.94	-252.15	1318.12	68.51	345.95	1215.31	74.86	-123.17
1.10000	-3496.48	196.19	-2.12	-3565.54	199.73	29.11	-3765.74	194.88	7.06	-3749.77	191.57	50.44	-3973.88	-100.44	13.49	-3954.92	-60.91	28.14	-1772.11	-23.61	107.71	-1778.26	-27.77	158.34	-3953.19	-5.80	1340.81	0.00	0.00	0.00	-2861.44	-46.60	1669.25	-3800.71	-36.38	1747.10	-4105.24	151.07	1733.76	-4106.94	94.52	1734.60	-233.16	1312.53	73.88	347.97	1214.72	75.88	-118.00
1.11000	-3496.48	196.19	-2.12	-3565.54	199.73	29.11	-3752.23	200.84	10.98	-3758.56	197.58	50.28	-3973.88	-100.44	13.49	-3954.92	-60.91	28.14	-1772.11	-23.61	107.71	-1778.26	-27.77	158.34	-3932.42	-2.91	1339.86	0.00	0.00	0.00	-2861.44	-46.60	1669.25	-3804.04	-32.87	1746.88	-4108.04	151.61	1734.24	-4110.42	95.30	1735.27	-235.04	1312.22	72.77	345.86	1214.49	75.50	-123.04
1.12000	-3496.48	196.19	-2.12	-3565.54	199.73	29.11	-3741.61	207.73	11.45	-3744.40	204.30	53.58	-3973.88	-100.44	13.49	-3954.92	-60.91	28.14	-1772.11	-23.61	107.71	-1778.26	-27.77	158.34	-3936.40	-2.08	1339.99	0.00	0.00	0.00	-2861.44	-46.60	1669.25	-3799.76	-30.90	1746.35	-4110.80	152.14	1734.70	-4113.80	96.09	1735.93	-236.38	1315.11	73.60	347.55	1214.55	75.50	-127.52
1.13000	-3496.48	196.19	-2.12	-3565.54	199.73	29.11	-3728.20	215.52	14.81	-3747.48	210.20	52.87	-3973.88	-100.44	13.49	-3954.92	-60.91	28.14	-1772.11	-23.61	107.71	-1778.26	-27.77	158.34	-3960.75	-0.09	1339.93	0.00	0.00	0.00	-2861.44	-46.60	1669.25	-3824.55	-29.82	1748.35	-4113.51	152.65	1735.17	-4117.09	96.88	1736.59	-236.07	1316.52	73.78	345.94	1214.58	75.42	-128.51
1.14000	-3496.48	196.19	-2.12	-3565.54	199.73	29.11	-3760.68	221.48	10.10	-3743.96	217.80	53.49	-3973.88	-100.44	13.49	-3954.92	-60.91	28.14	-1772.11	-23.61	107.71	-1778.26	-27.77	158.34	-3936.54	1.38	1338.42	0.00	0.00	0.00	-2861.44	-46.60	1669.25	-3804.86	-27.60	1748.11	-4116.18	153.15	1735.63	-4120.30	97.67	1737.25	-247.85	1316.59	69.90	347.35	1214.62	75.77	-117.57
1.15000	-3496.48	196.19	-2.12	-3565.54	199.73	29.11	-3742.58	228.86	13.45	-3745.11	223.22	53.06	-3973.88	-100.44	13.49	-3954.92	-60.91	28.14	-1772.11	-23.61	107.71	-1778.26	-27.77	158.34	-3928.04	4.46	1339.66	0.00	0.00	0.00	-2861.44	-46.60	1669.25	-3796.49	-21.85	1746.48	-4118.80	153.64	1736.08	-4123.41	98.47	1737.91	-242.40	1313.64	70.57	347.39	1214.49	75.82	-128.21
1.16000	-3496.48	196.19	-2.12	-3565.54	199.73	29.11	-3776.53	236.02	9.57	-3755.23	230.88	53.07	-3973.88	-100.44	13.49	-3954.92	-60.91	28.14	-1772.11	-23.61	107.71	-1778.26	-27.77	158.34	-3939.50	4.69	1339.95	0.00	0.00	0.00	-2861.44	-46.60	1669.25	-3799.71	-18.48	1745.70	-4121.37	154.11	1736.53	-4126.43	99.26	1738.57	-234.34	1315.53	73.97	347.69	1214.05	76.09	-126.38
1.17000	-3496.48	196.19	-2.12	-3565.54	199.73	29.11	-3762.18	242.35	12.54	-3762.33	236.40	52.08	-3973.88	-100.44	13.49	-3954.92	-60.91	28.14	-1772.11	-23.61	107.71	-1778.26	-27.77	158.34	-3922.67	7.48	1339.43	0.00	0.00	0.00	-2861.44	-46.60	1669.25	-3818.31	-16.82	1746.69	-4123.90	154.57	1736.97	-4129.35	100.06	1739.22	-234.76	1315.62	74.88	347.04	1214.92	75.35	-126.44
1.18000	-3496.48	196.19	-2.12	-3565.54	199.73	29.11	-3762.07	248.63	13.22	-3730.06	241.86	58.09	-3973.88	-100.44	13.49	-3954.92	-60.91	28.14	-1772.11	-23.61	107.71	-1778.26	-27.77	158.34	-3932.80	10.04	1340.36	0.00	0.00	0.00	-2861.44	-46.60	1669.25	-3838.10	-14.99	1746.01	-4126.38	155.02	1737.41	-4132.19	100.86	1739.87	-234.63	1312.91	72.98	348.28	1214.73	75.63	-124.18
1.19000	-3496.48	196.19	-2.12	-3565.54	199.73	29.11	-3778.91	254.10	13.06	-3722.06	248.93	60.04	-3973.88	-100.44	13.49	-3954.92	-60.91	28.14	-1772.11	-23.61	107.71	-1778.26	-27.77	158.34	-3934.24	11.96	1341.02	0.00	0.00	0.00	-2861.44	-46.60	1669.25	-3780.38	-11.34	1742.40	-4128.82	155.46	1737.84	-4134.94	101.67	1740.52	-236.49	1312.28	72.51	348.85	1214.48	75.88	-124.51
1.20000	-3496.48	196.19	-2.12	-3565.54	199.73	29.11	-3745.78	259.78	18.74	-3761.42	255.72	55.32	-3973.88	-100.44	13.49	-3954.92	-60.91	28.14	-1772.11	-23.61	107.71	-1778.26	-27.77	158.34	-3914.84	13.10	1340.55	0.00	0.00	0.00	-2861.44	-46.60	1669.25	-3755.34	-10.95	1741.45	-4131.21	155.89	1738.26	-4137.60	102.47	1741.17	-237.79	1315.41	73.30	347.55	1215.02	75.37	-129.44
1.21000	-3496.48	196.19	-2.12	-3565.54	199.73	29.11	-3783.79	266.15	15.89	-3779.38	260.70	52.16	-3973.88	-100.44	13.49	-3954.92	-60.91	28.14	-1772.11	-23.61	107.71	-1778.26	-27.77	158.34	-3896.67	14.07	1339.70	0.00	0.00	0.00	-2861.44	-46.60	1669.25	-3779.96	-6.84	1742.98	-4133.56	156.30	1738.68	-4140.18	103.28	1741.82	-237.40	1317.36	73.32	346.40	1214.98	75.07	-130.13
1.22000	-3496.48	196.19	-2.12	-3565.54	199.73	29.11	-3750.20	271.74	21.74	-3756.97	265.98	56.11	-3973.88	-100.44	13.49	-3954.92	-60.91	28.14	-1772.11	-23.61	107.71	-1778.26	-27.77	158.34	-3902.27	16.11	1341.11	0.00	0.00	0.00	-2861.44	-46.60	1669.25	-3801.49	-3.69	1741.46	-4135.86	156.70	1739.10	-4142.66	104.09	1742.46	-237.83	1316.70	73.21	348.94	1214.36	75.86	-121.98
1.23000	-3496.48	196.19	-2.12	-3565.54	199.73	29.11	-3757.68	276.45	22.01	-3747.01	270.86	57.40	-3973.88	-100.44	13.49	-3954.92	-60.91	28.14	-1772.11	-23.61	107.71	-1778.26	-27.77	158.34	-3885.49	21.02	1341.98	0.00	0.00	0.00	-2861.44	-46.60	1669.25	-3788.41	-2.39	1737.80	-4138.12	157.09	1739.51	-4145.05	104.91	1743.10	-230.14	1311.07	74.46	349.30	1214.18	76.19	-121.53
1.24000	-3496.48	196.19	-2.12	-3565.54	199.73	29.11	-3757.55	282.76	23.42	-3759.64	276.22	54.11	-3973.88	-100.44	13.49	-3954.92	-60.91	28.14	-1772.11	-23.61	107.71	-1778.26	-27.77	158.34	-3897.93	22.31	1342.22	0.00	0.00	0.00	-2861.44	-46.60	1669.25	-3755.07	1.22	1734.31	-4140.33	157.47	1739.92	-4147.36	105.72	1743.74	-233.50	1314.89	74.19	346.68	1214.39	75.48	-125.52
1.25000	-3496.48	196.19	-2.12	-3565.54	199.73	29.11	-3757.72	288.91	24.59	-3752.84	279.08	56.41	-3973.88	-100.44	13.49	-3954.92	-60.91	28.14	-1772.11	-23.61	107.71	-1778.26	-27.77	158.34	-3926.54	22.93	1340.90	0.00	0.00	0.00	-2861.44	-46.60	1669.25	-3755.62	4.24	1733.47	-4142.49	157.83	1740.32	-4149.58	106.54	1744.38	-233.45	1316.79	74.17	347.34	1213.36	76.06	-122.07
1.26000	-3496.48	196.19	-2.12	-3565.54	199.73	29.11	-3758.18	294.89	25.51	-3758.70	281.89	55.13	-3973.88	-100.44	13.49	-3954.92	-60.91	28.14	-1772.11	-23.61	107.71	-1778.26	-27.77	158.34	-3900.73	26.07	1339.79	0.00	0.00	0.00	-2861.44	-46.60	1669.25	-3770.20	5.35	1734.18	-4144.61	158.19	1740.71	-4151.71	107.36	1745.02	-241.10	1314.58	71.53	347.81	1213.45	76.06	-130.14
1.27000	-3496.48	196.19	-2.12	-3565.54	199.73	29.11	-3758.92	300.72	26.21	-3727.52	284.60	60.16	-3973.88	-100.44	13.49	-3954.92	-60.91	28.14	-1772.11	-23.61	107.71	-1778.26	-27.77	158.34	-3926.80	29.19	1341.81	0.00	0.00	0.00	-2861.44	-46.60	1669.25	-3760.03	7.61	1731.23	-4146.69	158.53	1741.10	-4153.76	108.18	1745.65	-236.77	1314.81	73.59	348.61	1213.88	76.06	-125.00
1.28000	-3496.48	196.19	-2.12	-3565.54	199.73	29.11	-3759.94	306.38	26.67	-3771.37	289.19	52.87	-3973.88	-100.44	13.49	-3954.92	-60.91	28.14	-1772.11	-23.61	107.71	-1778.26	-27.77	158.34	-3916.70	31.31	1342.63	0.00	0.00	0.00	-2861.44	-46.60	1669.25	-3771.20	11.53	1729.42	-4148.72	158.86	1741.48	-4155.71	109.00	1746.29	-236.40	1316.39	73.71	349.89	1214.09	76.19	-120.58
1.29000	-3496.48	196.19	-2.12	-3565.54	199.73	29.11	-3761.23	311.88	26.91	-3800.35	291.43	46.80	-3973.88	-100.44	13.49	-3954.92	-60.91	28.14	-1772.11	-23.61	107.71	-1778.26	-27.77	158.34	-3898.91	33.35	1342.79	0.00	0.00	0.00	-2861.44	-46.60	1669.25	-3757.81	13.04	1728.96	-4150.71	159.17	1741.86	-4157.59	109.82	1746.92	-237.20	1316.56	73.55	349.46	1213.86	76.24	-126.26
1.30000	-3496.48	196.19	-2.12	-3565.54	199.73	29.11	-3762.77	317.22	26.94	-3788.39	292.69	50.65	-3973.88	-100.44	13.49	-3954.92	-60.91	28.14	-1772.11	-23.61	107.71	-1778.26	-27.77	158.34	-3890.33	36.59	1342.99	0.00	0.00	0.00	-2861.44	-46.60	1669.25	-3753.79	15.43	1724.55	-4152.65	159.48	1742.24	-4159.37	110.65	1747.55	-238.14	1317.45	73.10	347.79	1213.36	76.18	-128.67
1.31000	-3496.48	196.19	-2.12	-3565.54	199.73	29.11	-3764.57	322.41	26.76	-3769.26	294.34	53.38	-3973.88	-100.44	13.49	-3954.92	-60.91	28.14	-1772.11	-23.61	107.71	-1778.26	-27.77	158.34	-3903.03	39.15	1342.89	0.00	0.00	0.00	-2861.44	-46.60	1669.25	-3687.19	16.07	1718.53	-4154.55	159.77	1742.61	-4161.07	111.47	1748.17	-237.13	1316.92	73.75	346.38	1213.49	75.99	-126.74
1.32000	-3496.48	196.19	-2.12	-3565.54	199.73	29.11	-3766.60	327.44	26.38	-3736.47	295.49	56.75	-3973.88	-100.44	13.49	-3954.92	-60.91	28.14	-1772.11	-23.61	107.71	-1778.26	-27.77	158.34	-3878.66	41.02	1342.86	0.00	0.00	0.00	-2861.44	-46.60	1669.25	-3666.94	21.82	1716.27	-4156.40	160.05	1742.97	-4162.69	112.30	1748.80	-237.35	1313.61	72.71	347.74	1213.60	75.97	-131.39
1.33000	-3496.48	196.19	-2.12	-3565.54	199.73	29.11	-3768.88	332.32	25.80	-3752.89	297.17	54.00	-3973.88	-100.44	13.49	-3954.92	-60.91	28.14	-1772.11	-23.61	107.71	-1778.26	-27.77	158.34	-3889.56	43.37	1342.76	0.00	0.00	0.00	-2861.44	-46.60	1669.25	-3713.05	23.05	1715.70	-4158.21	160.33	1743.33	-4164.22	113.13	1749.42	-235.95	1313.55	73.39	346.95	1213.36	75.97	-126.25
1.34000	-3496.48	196.19	-2.12	-3565.54	199.73	29.11	-3771.38	337.05	25.03	-3739.79	298.22	56.61	-3973.88	-100.44	13.49	-3954.92	-60.91	28.14	-1772.11	-23.61	107.71	-1778.26	-27.77	158.34	-3892.30	46.37	1342.65	0.00	0.00	0.00	-2861.44	-46.60	1669.25	-3696.52	25.73	1713.98	-4159.98	160.58	1743.68	-4165.66	113.97	1750.04	-235.98	1314.95	73.88	347.68	1213.58	76.11	-119.26
1.35000	-3496.48	196.19	-2.12	-3565.54	199.73	29.11	-3774.09	341.63	24.08	-3782.47	302.49	47.85	-3973.88	-100.44	13.49	-3954.92	-60.91	28.14	-1772.11	-23.61	107.71	-1778.26	-27.77	158.34	-3865.53	49.30	1341.92	0.00	0.00	0.00	-2861.44	-46.60	1669.25	-3688.37	28.80	1709.08	-4161.70	160.83	1744.03	-4167.02	114.80	1750.66	-238.77	1313.83	72.38	346.86	1214.79	75.59	-123.28
1.36000	-3496.48	196.19	-2.12	-3565.54	199.73	29.11	-3777.02	346.05	22.95	-3770.71	303.58	48.77	-3973.88	-100.44	13.49	-3954.92	-60.91	28.14	-1772.11	-23.61	107.71	-1778.26	-27.77	158.34	-3850.50	52.41	1343.20	0.00	0.00	0.00	-2861.44	-46.60	1669.25	-3694.68	30.52	1708.11	-4163.38	161.07	1744.38	-4168.30	115.64	1751.28	-238.34	1314.76	73.22	347.24	1214.82	75.71	-116.09
1.37000	-3496.48	196.19	-2.12	-3565.54	199.73	29.11	-3780.16	350.33	21.66	-3768.74	301.32	49.85	-3973.88	-100.44	13.49	-3954.92	-60.91	28.14	-1772.11	-23.61	107.71	-1778.26	-27.77	158.34	-3872.88	53.95	1341.86	0.00	0.00	0.00	-2861.44	-46.60	1669.25	-3654.72	34.38	1705.03	-4165.01	161.29	1744.72	-4169.49	116.47	1751.89	-233.06	1311.58	73.61	349.53	1213.85	76.34	-120.17
1.38000	-3496.48	196.19	-2.12	-3565.54	199.73	29.11	-3783.49	354.47	20.19	-3775.07	301.71	48.46	-3973.88	-100.44	13.49	-3954.92	-60.91	28.14	-1772.11	-23.61	107.71	-1778.26	-27.77	158.34	-3865.08	57.17	1341.69	0.00	0.00	0.00	-2861.44	-46.60	1669.25	-3687.39	38.26	1705.70	-4166.60	161.50	1745.05	-4170.60	117.31	1752.51	-233.15	1312.08	73.69	348.24	1213.66	76.07	-126.92
1.39000	-3496.48	196.19	-2.12	-3565.54	199.73	29.11	-3787.00	358.46	18.57	-3785.36	302.80	46.34	-3973.88	-100.44	13.49	-3954.92	-60.91	28.14	-1772.11	-23.61	107.71	-1778.26	-27.77	158.34	-3855.80	61.18	1341.91	0.00	0.00	0.00	-2861.44	-46.60	1669.25	-3675.25	40.60	1703.39	-4168.15	161.70	1745.38	-4171.63	118.15	1753.12	-235.71	1314.78	73.62	348.26	1213.61	76.25	-120.42
1.40000	-3496.48	196.19	-2.12	-3565.54	199.73	29.11	-3790.70	362.30	16.80	-3795.39	304.17	44.11	-3973.88	-100.44	13.49	-3954.92	-60.91	28.14	-1772.11	-23.61	107.71	-1778.26	-27.77	158.34	-3870.69	63.68	1342.27	0.00	0.00	0.00	-2861.44	-46.60	1669.25	-3670.89	43.37	1703.06	-4169.65	161.89	1745.70	-4172.57	118.99	1753.72	-236.63	1316.68	73.67	347.69	1213.32	76.05	-114.67
1.41000	-3496.48	196.19	-2.12	-3565.54	199.73	29.11	-3794.56	366.01	14.88	-3800.97	305.45	42.40	-3973.88	-100.44	13.49	-3954.92	-60.91	28.14	-1772.11	-23.61	107.71	-1778.26	-27.77	158.34	-3864.62	68.01	1341.70	0.00	0.00	0.00	-2861.44	-46.60	1669.25	-3658.15	45.15	1702.09	-4171.11	162.07	1746.02	-4173.43	119.84	1754.33	-233.67	1316.24	74.62	347.54	1214.21	75.63	-114.27
1.42000	-3496.48	196.19	-2.12	-3565.54	199.73	29.11	-3798.59	369.57	12.83	-3797.87	306.23	41.82	-3973.88	-100.44	13.49	-3954.92	-60.91	28.14	-1772.11	-23.61	107.71	-1778.26	-27.77	158.34	-3839.15	70.66	1340.93	0.00	0.00	0.00	-2861.44	-46.60	1669.25	-3628.52	50.71	1699.00	-4172.52	162.24	1746.34	-4174.21	120.68	1754.94	-231.56	1312.51	74.30	347.04	1213.60	75.95	-125.16
1.43000	-3496.48	196.19	-2.12	-3565.54	199.73	29.11	-3802.78	373.00	10.64	-3781.89	306.13	42.99	-3973.88	-100.44	13.49	-3954.92	-60.91	28.14	-1772.11	-23.61	107.71	-1778.26	-27.77	158.34	-3849.56	72.27	1341.32	0.00	0.00	0.00	-2861.44	-46.60	1669.25	-3625.00	55.99	1697.74	-4173.90	162.40	1746.65	-4174.91	121.52	1755.54	-230.09	1311.19	73.86	346.38	1214.08	75.61	-127.62
1.44000	-3496.48	196.19	-2.12	-3565.54	199.73	29.11	-3807.11	376.29	8.32	-3746.45	304.18	45.26	-3973.88	-100.44	13.49	-3954.92	-60.91	28.14	-1772.11	-23.61	107.71	-1778.26	-27.77	158.34	-3826.44	75.51	1340.34	0.00	0.00	0.00	-2861.44	-46.60	1669.25	-3636.99	60.14	1698.42	-4175.22	162.54	1746.95	-4175.52	122.37	1756.14	-232.15	1314.97	74.58	348.18	1213.56	75.97	-125.60
1.45000	-3496.48	196.19	-2.12	-3565.54	199.73	29.11	-3811.58	379.44	5.89	-3726.03	305.06	51.47	-3973.88	-100.44	13.49	-3954.92	-60.91	28.14	-1772.11	-23.61	107.71	-1778.26	-27.77	158.34	-3846.93	77.28	1341.45	0.00	0.00	0.00	-2861.44	-46.60	1669.25	-3643.60	63.94	1699.08	-4176.51	162.68	1747.25	-4176.06	123.22	1756.74	-235.37	1316.57	73.97	346.47	1213.72	75.75	-124.07
1.46000	-3496.48	196.19	-2.12	-3565.54	199.73	29.11	-3816.19	382.46	3.34	-3766.17	306.15	42.40	-3973.88	-100.44	13.49	-3954.92	-60.91	28.14	-1772.11	-23.61	107.71	-1778.26	-27.77	158.34	-3825.69	82.82	1341.02	0.00	0.00	0.00	-2861.44	-46.60	1669.25	-3666.55	65.70	1699.34	-4177.75	162.80	1747.55	-4176.51	124.07	1757.33	-240.88	1314.40	71.64	348.16	1213.78	76.14	-126.68
1.47000	-3496.48	196.19	-2.12	-3565.54	199.73	29.11	-3820.91	385.34	0.68	-3712.29	307.47	51.08	-3973.88	-100.44	13.49	-3954.92	-60.91	28.14	-1772.11	-23.61	107.71	-1778.26	-27.77	158.34	-3812.92	85.09	1341.55	0.00	0.00	0.00	-2861.44	-46.60	1669.25	-3646.50	69.56	1697.86	-4178.95	162.91	1747.83	-4176.89	124.92	1757.93	-238.86	1315.12	73.03	348.97	1213.96	76.18	-125.45
1.48000	-3496.48	196.19	-2.12	-3565.54	199.73	29.11	-3825.76	388.10	-2.08	-3701.09	308.04	52.04	-3973.88	-100.44	13.49	-3954.92	-60.91	28.14	-1772.11	-23.61	107.71	-1778.26	-27.77	158.34	-3799.22	88.56	1340.94	0.00	0.00	0.00	-2861.44	-46.60	1669.25	-3629.43	73.17	1697.35	-4180.11	163.01	1748.12	-4177.18	125.77	1758.52	-244.61	1315.01	70.66	350.05	1213.75	76.53	-132.18
1.49000	-3496.48	196.19	-2.12	-3565.54	199.73	29.11	-3830.71	390.72	-4.93	-3692.20	308.50	52.72	-3973.88	-100.44	13.49	-3954.92	-60.91	28.14	-1772.11	-23.61	107.71	-1778.26	-27.77	158.34	-3791.76	90.91	1340.81	0.00	0.00	0.00	-2861.44	-46.60	1669.25	-3619.25	77.68	1697.43	-4181.22	163.10	1748.40	-4177.39	126.62	1759.11	-237.25	1311.96	72.35	348.76	1213.91	76.11	-127.05
1.50000	-3496.48	196.19	-2.12	-3567.42	200.69	27.83	-3835.76	393.22	-7.87	-3685.45	308.86	53.14	-3973.88	-100.44	13.49	-3954.92	-60.91	28.14	-1772.11	-23.61	107.71	-1778.26	-27.77	158.34	-3814.81	93.70	1341.46	0.00	0.00	0.00	-2861.44	-46.60	1669.25	-3606.04	82.15	1696.18	-4182.30	163.18	1748.68	-4177.53	127.47	1759.70	-239.17	1316.00	72.94	349.01	1213.02	76.59	-120.94
1.51000	-3496.48	196.19	-2.12	-3567.92	202.32	25.90	-3840.90	395.59	-10.89	-3680.65	309.13	53.32	-3973.88	-100.44	13.49	-3954.92	-60.91	28.14	-1772.11	-23.61	107.71	-1778.26	-27.77	158.34	-3820.16	97.06	1341.29	0.00	0.00	0.00	-2861.44	-46.60	1669.25	-3628.85	84.52	1697.76	-4183.33	163.25	1748.95	-4177.58	128.32	1760.28	-237.44	1316.31	73.87	346.08	1214.41	75.30	-125.92
1.52000	-3496.48	196.19	-2.12	-3559.28	202.72	26.18	-3846.12	397.83	-13.98	-3677.62	309.32	53.29	-3973.88	-100.44	13.49	-3954.92	-60.91	28.14	-1772.11	-23.61	107.71	-1778.26	-27.77	158.34	-3807.09	100.53	1340.52	0.00	0.00	0.00	-2861.44	-46.60	1669.25	-3576.90	88.28	1695.99	-4184.31	163.30	1749.21	-4177.56	129.18	1760.86	-235.68	1315.95	74.24	348.26	1214.09	75.99	-122.31
1.53000	-3496.48	196.19	-2.12	-3533.82	200.03	31.53	-3851.43	399.95	-17.15	-3676.17	309.43	53.07	-3973.88	-100.44	13.49	-3954.92	-60.91	28.14	-1772.11	-23.61	107.71	-1778.26	-27.77	158.34	-3785.07	103.68	1339.42	0.00	0.00	0.00	-2861.44	-46.60	1669.25	-3585.21	91.42	1695.81	-4185.26	163.35	1749.47	-4177.45	130.03	1761.44	-236.38	1316.32	73.90	347.69	1215.03	75.54	-128.96
1.54000	-3496.48	196.19	-2.12	-3515.64	197.61	35.94	-3856.79	401.95	-20.38	-3676.14	309.48	52.68	-3973.88	-100.44	13.49	-3954.92	-60.91	28.14	-1772.11	-23.61	107.71	-1778.26	-27.77	158.34	-3793.83	106.49	1340.19	0.00	0.00	0.00	-2861.44	-46.60	1669.25	-3573.71	94.21	1695.73	-4186.16	163.39	1749.73	-4177.27	130.89	1762.02	-234.12	1312.57	73.29	346.38	1213.78	75.80	-129.46
1.55000	-3496.48	196.19	-2.12	-3558.74	198.71	29.85	-3862.22	403.83	-23.66	-3677.34	309.48	52.15	-3973.88	-100.44	13.49	-3954.92	-60.91	28.14	-1772.11	-23.61	107.71	-1778.26	-27.77	158.34	-3785.48	110.36	1340.45	0.00	0.00	0.00	-2861.44	-46.60	1669.25	-3579.88	100.06	1694.55	-4187.02	163.41	1749.98	-4177.01	131.74	1762.60	-234.18	1316.20	73.29	346.91	1214.21	75.76	-122.77
1.56000	-3496.48	196.19	-2.12	-3575.75	200.13	27.46	-3867.70	405.58	-27.00	-3679.59	309.43	51.50	-3973.88	-100.44	13.49	-3954.92	-60.91	28.14	-1772.11	-23.61	107.71	-1778.26	-27.77	158.34	-3777.42	112.73	1339.24	0.00	0.00	0.00	-2861.44	-46.60	1669.25	-3588.18	100.90	1694.59	-4187.84	163.43	1750.23	-4176.68	132.60	1763.17	-235.03	1316.98	73.68	346.36	1214.51	75.28	-126.85
1.57000	-3496.48	196.19	-2.12	-3534.24	198.56	34.68	-3873.23	407.22	-30.38	-3682.71	309.35	50.75	-3973.88	-100.44	13.49	-3954.92	-60.91	28.14	-1772.11	-23.61	107.71	-1778.26	-27.77	158.34	-3750.97	116.83	1339.22	0.00	0.00	0.00	-2861.44	-46.60	1669.25	-3594.70	104.98	1695.57	-4188.61	163.43	1750.47	-4176.26	133.46	1763.75	-234.33	1316.72	73.90	346.42	1214.40	75.30	-122.92
1.58000	-3496.48	196.19	-2.12	-3524.40	199.16	35.18	-3878.79	408.75	-33.79	-3686.51	309.24	49.93	-3973.88	-100.44	13.49	-3954.92	-60.91	28.14	-1772.11	-23.61	107.71	-1778.26	-27.77	158.34	-3758.84	118.91	1339.14	0.00	0.00	0.00	-2861.44	-46.60	1669.25	-3573.97	107.65	1695.21	-4189.35	163.42	1750.71	-4175.77	134.32	1764.32	-236.74	1317.85	73.36	346.38	1213.91	75.47	-124.30
1.59000	-3496.48	196.19	-2.12	-3539.86	200.93	30.30	-3884.38	410.15	-37.24	-3690.83	309.12	49.06	-3973.88	-100.44	13.49	-3954.92	-60.91	28.14	-1772.11	-23.61	107.71	-1778.26	-27.77	158.34	-3745.71	121.74	1339.06	0.00	0.00	0.00	-2861.44	-46.60	1669.25	-3555.49	111.19	1694.29	-4190.04	163.41	1750.94	-4175.21	135.17	1764.88	-233.63	1314.81	74.69	346.35	1213.34	75.71	-122.03
1.60000	-3496.48	196.19	-2.12	-3549.15	201.28	28.51	-3889.99	411.45	-40.71	-3695.46	308.99	48.17	-3973.88	-100.44	13.49	-3954.92	-60.91	28.14	-1772.11	-23.61	107.71	-1778.26	-27.77	158.34	-3744.53	123.75	1338.89	0.00	0.00	0.00	-2861.44	-46.60	1669.25	-3590.15	115.57	1695.36	-4190.69	163.38	1751.17	-4174.56	136.03	1765.45	-239.03	1317.45	72.75	348.17	1213.34	76.10	-118.74
1.61000	-3496.48	196.19	-2.12	-3568.09	202.10	27.74	-3895.61	412.63	-44.21	-3700.25	308.87	47.27	-3973.88	-100.44	13.49	-3954.92	-60.91	28.14	-1772.11	-23.61	107.71	-1778.26	-27.77	158.34	-3763.15	126.25	1338.45	0.00	0.00	0.00	-2861.44	-46.60	1669.25	-3550.92	119.26	1692.99	-4191.30	163.34	1751.40	-4173.84	136.89	1766.01	-243.83	1314.71	70.40	349.50	1212.78	76.76	-129.87
1.62000	-3496.48	196.19	-2.12	-3521.51	198.01	34.45	-3901.23	413.70	-47.71	-3705.00	308.75	46.39	-3973.88	-100.44	13.49	-3954.92	-60.91	28.14	-1772.11	-23.61	107.71	-1778.26	-27.77	158.34	-3763.70	128.89	1338.98	0.00	0.00	0.00	-2861.44	-46.60	1669.25	-3552.86	122.74	1693.27	-4191.86	163.29	1751.62	-4173.05	137.75	1766.57	-238.11	1315.06	73.08	347.75	1213.90	76.01	-120.12
1.63000	-3496.48	196.19	-2.12	-3518.50	197.12	34.61	-3906.86	414.66	-51.22	-3709.54	308.66	45.56	-3973.91	-100.44	13.49	-3954.97	-60.91	28.13	-1772.11	-23.61	107.71	-1778.26	-27.77	158.34	-3750.06	132.24	1338.83	0.00	0.00	0.00	-2861.44	-46.60	1669.25	-3569.35	124.01	1693.62	-4192.39	163.23	1751.83	-4172.18	138.61	1767.13	-232.87	1316.04	74.68	347.81	1213.51	76.07	-117.00
1.64000	-3496.48	196.19	-2.12	-3529.53	197.11	31.89	-3912.46	415.52	-54.73	-3713.68	308.61	44.79	-4000.26	-103.01	6.20	-4002.66	-63.29	19.21	-1772.11	-23.61	107.71	-1778.26	-27.77	158.34	-3739.87	134.44	1338.10	0.00	0.00	0.00	-2861.44	-46.60	1669.25	-3554.67	124.97	1693.09	-4192.87	163.16	1752.04	-4171.23	139.47	1767.69	-232.95	1312.67	73.59	348.39	1214.05	75.98	-128.39
1.65000	-3496.48	196.19	-2.12	-3549.03	197.70	27.55	-3918.05	416.27	-58.23	-3717.25	308.59	44.11	-3944.74	-99.75	11.48	-3964.91	-57.38	21.75	-1772.11	-23.61	107.71	-1778.26	-27.77	158.34	-3730.97	136.03	1339.03	0.00	0.00	0.00	-2861.44	-46.60	1669.25	-3549.32	128.35	1692.92	-4193.32	163.08	1752.25	-4170.21	140.34	1768.24	-232.51	1311.46	73.43	346.66	1214.73	75.52	-128.86
1.66000	-3496.48	196.19	-2.12	-3571.39	198.60	22.82	-3923.62	416.91	-61.71	-3720.05	308.62	43.55	-3995.19	-96.32	0.73	-3959.49	-56.22	19.56	-1772.11	-23.61	107.71	-1778.26	-27.77	158.34	-3715.38	137.65	1339.31	0.00	0.00	0.00	-2861.44	-46.60	1669.25	-3559.06	129.63	1693.41	-4193.72	162.99	1752.45	-4169.12	141.20	1768.79	-239.57	1312.69	71.70	349.60	1213.94	76.26	-121.07
1.67000	-3496.48	196.19	-2.12	-3591.02	199.50	18.97	-3929.14	417.45	-65.18	-3721.93	308.72	43.13	-3939.72	-91.38	6.54	-3991.57	-53.95	13.33	-1772.11	-23.61	107.71	-1778.26	-27.77	158.34	-3703.59	139.70	1339.59	0.00	0.00	0.00	-2861.44	-46.60	1669.25	-3540.74	131.97	1692.75	-4194.08	162.89	1752.65	-4167.95	142.06	1769.34	-236.18	1312.03	72.70	347.66	1215.03	75.34	-122.95
1.68000	-3496.48	196.19	-2.12	-3602.32	200.13	17.22	-3934.62	417.89	-68.63	-3722.68	308.88	42.87	-3921.36	-84.35	5.55	-3941.31	-46.80	20.61	-1772.11	-23.61	107.71	-1778.26	-27.77	158.34	-3738.40	141.40	1339.84	0.00	0.00	0.00	-2861.44	-46.60	1669.25	-3548.23	134.92	1693.80	-4194.40	162.78	1752.84	-4166.71	142.92	1769.89	-234.59	1311.68	73.19	346.04	1214.35	75.53	-124.94
1.69000	-3496.48	196.19	-2.12	-3599.70	200.20	18.84	-3940.06	418.23	-72.04	-3722.65	307.83	41.67	-3890.73	-80.65	7.42	-3904.74	-41.47	25.46	-1772.11	-23.61	107.71	-1778.26	-27.77	158.34	-3727.58	143.71	1340.11	0.00	0.00	0.00	-2861.44	-46.60	1669.25	-3508.68	136.13	1693.17	-4194.68	162.66	1753.03	-4165.40	143.78	1770.44	-237.54	1317.03	72.97	347.29	1213.89	75.90	-127.50
1.70000	-3496.48	196.19	-2.12	-3577.60	199.40	25.05	-3945.43	418.47	-75.41	-3703.70	309.93	46.43	-3817.08	-72.50	14.73	-3932.94	-35.40	18.56	-1772.11	-23.61	107.71	-1778.26	-27.77	158.34	-3714.18	144.46	1340.35	0.00	0.00	0.00	-2861.44	-46.60	1669.25	-3516.24	138.41	1692.53	-4194.92	162.53	1753.21	-4164.01	144.64	1770.98	-234.88	1315.94	74.13	350.95	1213.70	76.71	-124.50
1.71000	-3496.48	196.19	-2.12	-3560.70	198.74	29.52	-3950.73	418.61	-78.73	-3745.68	309.97	38.41	-3855.56	-68.12	6.79	-3860.03	-31.01	26.43	-1772.11	-23.61	107.71	-1778.26	-27.77	158.34	-3707.48	147.06	1339.91	0.00	0.00	0.00	-2861.44	-46.60	1669.25	-3503.89	140.50	1692.16	-4195.12	162.39	1753.39	-4162.55	145.50	1771.52	-236.77	1315.79	74.01	351.95	1212.96	77.10	-121.13
1.72000	-3496.48	196.19	-2.12	-3509.87	198.84	36.76	-3955.96	418.65	-82.01	-3716.04	308.99	43.80	-3795.72	-60.19	11.61	-3838.44	-27.94	26.28	-1772.11	-23.61	107.71	-1778.26	-27.77	158.34	-3721.12	148.37	1340.33	0.00	0.00	0.00	-2861.44	-46.60	1669.25	-3501.69	138.25	1692.25	-4195.27	162.24	1753.57	-4161.01	146.37	1772.06	-234.84	1313.06	73.17	348.33	1213.64	76.03	-116.80
1.73000	-3496.48	196.19	-2.12	-3472.65	199.83	39.26	-3961.10	418.61	-85.23	-3699.67	308.84	44.75	-3787.88	-51.28	9.25	-3889.11	-20.86	16.74	-1772.11	-23.61	107.71	-1778.26	-27.77	158.34	-3712.12	148.87	1342.19	0.00	0.00	0.00	-2861.44	-46.60	1669.25	-3490.63	142.02	1692.68	-4195.39	162.08	1753.74	-4159.41	147.23	1772.59	-233.38	1314.96	74.06	348.96	1213.37	76.44	-127.80
1.74000	-3496.48	196.19	-2.12	-3537.82	199.62	31.01	-3966.16	418.46	-88.38	-3699.44	309.94	46.50	-3762.97	-44.57	9.43	-3827.02	-14.07	25.79	-1772.11	-23.61	107.71	-1778.26	-27.77	158.34	-3686.03	150.47	1342.38	0.00	0.00	0.00	-2861.44	-46.60	1669.25	-3465.89	143.40	1691.33	-4195.47	161.91	1753.91	-4157.73	148.09	1773.13	-233.65	1315.51	74.70	349.13	1212.75	76.73	-126.75
1.75000	-3496.48	196.19	-2.12	-3610.77	198.86	23.19	-3971.11	418.23	-91.46	-3761.75	311.11	35.42	-3738.48	-38.22	9.64	-3796.66	-9.00	27.39	-1772.11	-23.61	107.71	-1778.26	-27.77	158.34	-3694.07	152.86	1341.80	0.00	0.00	0.00	-2861.44	-46.60	1669.25	-3455.66	144.56	1692.20	-4195.50	161.73	1754.07	-4155.98	148.95	1773.66	-238.86	1316.06	73.54	347.25	1213.09	76.35	-123.17
1.76000	-3496.48	196.19	-2.12	-3587.54	197.96	27.52	-3975.96	417.91	-94.47	-3740.83	312.75	40.65	-3714.40	-32.21	9.89	-3780.79	-1.73	28.19	-1772.11	-23.61	107.71	-1778.26	-27.77	158.34	-3672.46	153.00	1341.82	0.00	0.00	0.00	-2861.44	-46.60	1669.25	-3456.21	143.31	1691.82	-4195.50	161.55	1754.23	-4154.16	149.81	1774.18	-236.87	1316.25	74.02	345.99	1214.71	75.34	-123.71
1.77000	-3496.48	196.19	-2.12	-3536.83	197.27	34.25	-3980.69	417.50	-97.39	-3714.50	310.01	42.13	-3690.74	-26.52	10.17	-3744.06	1.48	32.32	-1772.11	-23.61	107.71	-1778.26	-27.77	158.34	-3661.12	154.28	1341.82	0.00	0.00	0.00	-2861.44	-46.60	1669.25	-3482.92	143.35	1692.69	-4195.45	161.35	1754.38	-4152.27	150.67	1774.71	-238.10	1313.46	72.69	347.80	1214.18	75.71	-124.81
1.78000	-3496.48	196.19	-2.12	-3620.12	196.52	20.65	-3985.30	417.00	-100.23	-3729.44	309.62	40.19	-3667.50	-21.16	10.48	-3683.89	5.96	38.25	-1772.11	-23.61	107.71	-1778.26	-27.77	158.34	-3656.75	155.04	1341.01	0.00	0.00	0.00	-2861.44	-46.60	1669.25	-3480.52	143.91	1693.07	-4195.37	161.14	1754.53	-4150.31	151.53	1775.23	-236.37	1315.69	73.44	347.50	1213.98	75.91	-124.28
1.79000	-3496.48	196.19	-2.12	-3553.99	197.15	33.69	-3989.77	416.42	-102.97	-3730.61	311.83	41.09	-3644.69	-16.12	10.81	-3608.81	11.03	44.42	-1772.11	-23.61	107.71	-1778.26	-27.77	158.34	-3667.42	155.60	1341.78	0.00	0.00	0.00	-2861.44	-46.60	1669.25	-3445.23	144.48	1691.21	-4195.24	160.92	1754.67	-4148.28	152.39	1775.75	-236.90	1318.00	73.40	346.71	1214.31	75.69	-131.19
1.80000	-3496.48	196.19	-2.12	-3542.84	196.18	32.59	-3994.11	415.75	-105.60	-3715.89	310.05	44.37	-3622.30	-11.39	11.18	-3581.70	12.05	46.77	-1772.11	-23.61	107.71	-1778.26	-27.77	158.34	-3651.39	156.91	1340.85	0.00	0.00	0.00	-2861.44	-46.60	1669.25	-3467.56	145.66	1692.17	-4195.08	160.69	1754.81	-4146.18	153.25	1776.27	-236.51	1317.39	73.37	347.00	1214.38	75.58	-127.64
1.81000	-3496.48	196.19	-2.12	-3558.11	195.99	28.39	-3998.30	415.00	-108.13	-3711.38	310.23	43.72	-3600.35	-6.95	11.56	-3541.24	13.82	50.06	-1772.11	-23.61	107.71	-1778.26	-27.77	158.34	-3639.23	157.07	1340.13	0.00	0.00	0.00	-2861.44	-46.60	1669.25	-3472.84	145.11	1692.82	-4194.88	160.45	1754.95	-4144.01	154.11	1776.79	-234.63	1315.74	74.15	345.53	1215.58	74.95	-130.62
1.82000	-3496.48	196.19	-2.12	-3607.25	198.32	24.81	-4002.34	414.17	-110.54	-3735.05	310.86	39.87	-3578.84	-2.81	11.97	-3525.85	15.29	53.30	-1772.11	-23.61	107.71	-1778.26	-27.77	158.34	-3643.16	156.86	1340.53	0.00	0.00	0.00	-2861.44	-46.60	1669.25	-3430.44	143.91	1691.78	-4194.63	160.21	1755.08	-4141.78	154.97	1777.30	-234.39	1312.35	72.99	345.99	1215.05	75.06	-120.07
1.83000	-3496.48	196.19	-2.12	-3565.52	197.24	32.06	-4006.21	413.26	-112.84	-3696.90	308.04	46.26	-3557.76	1.05	12.39	-3501.64	16.12	55.25	-1772.11	-23.61	107.71	-1778.26	-27.77	158.34	-3643.89	157.26	1340.34	0.00	0.00	0.00	-2861.44	-46.60	1669.25	-3447.83	143.62	1690.60	-4194.35	159.95	1755.21	-4139.47	155.83	1777.81	-233.17	1310.78	72.95	345.53	1214.47	75.37	-119.45
1.84000	-3496.48	196.19	-2.12	-3547.32	195.14	34.72	-4009.91	412.27	-115.00	-3744.04	309.01	38.96	-3537.13	4.63	12.83	-3463.68	18.99	58.86	-1772.11	-23.61	107.71	-1778.26	-27.77	158.34	-3634.46	157.48	1339.90	0.00	0.00	0.00	-2861.44	-46.60	1669.25	-3410.29	142.14	1689.62	-4194.03	159.69	1755.33	-4137.09	156.69	1778.32	-236.51	1315.76	73.55	346.56	1214.37	75.70	-124.57
1.85000	-3496.48	196.19	-2.12	-3582.39	198.28	31.21	-4013.43	411.20	-117.03	-3728.71	309.99	40.01	-3516.95	7.94	13.29	-3428.27	21.71	62.13	-1772.11	-23.61	107.71	-1778.26	-27.77	158.34	-3637.06	156.19	1339.95	0.00	0.00	0.00	-2861.44	-46.60	1669.25	-3466.18	144.02	1690.23	-4193.66	159.41	1755.45	-4134.65	157.55	1778.83	-238.59	1316.87	73.25	349.53	1213.58	76.53	-124.42
1.86000	-3496.48	196.19	-2.12	-3513.27	199.04	42.74	-4016.76	410.06	-118.92	-3716.57	309.36	42.73	-3497.22	10.99	13.76	-3395.33	24.27	65.07	-1772.11	-23.61	107.71	-1778.26	-27.77	158.34	-3624.84	157.35	1339.60	0.00	0.00	0.00	-2861.44	-46.60	1669.25	-3469.90	143.90	1691.35	-4193.26	159.13	1755.57	-4132.14	158.40	1779.33	-233.48	1312.18	73.66	348.13	1213.00	76.47	-124.68
1.87000	-3496.48	196.19	-2.12	-3521.51	195.26	43.04	-4019.90	408.85	-120.67	-3716.08	308.28	43.43	-3477.94	13.79	14.23	-3364.78	26.69	67.69	-1772.11	-23.61	107.71	-1778.26	-27.77	158.34	-3620.69	157.61	1339.40	0.00	0.00	0.00	-2861.44	-46.60	1669.25	-3456.60	143.08	1689.42	-4192.82	158.83	1755.68	-4129.56	159.26	1779.84	-233.38	1314.71	74.32	347.19	1213.45	76.13	-127.80
1.88000	-3496.48	196.19	-2.12	-3565.03	196.02	35.46	-4022.84	407.56	-122.26	-3732.76	309.98	41.14	-3459.12	16.34	14.72	-3336.54	28.96	69.99	-1772.11	-23.61	107.71	-1778.26	-27.77	158.34	-3618.89	158.91	1338.13	0.00	0.00	0.00	-2861.44	-46.60	1669.25	-3453.88	141.77	1688.19	-4192.34	158.53	1755.79	-4126.91	160.12	1780.33	-236.58	1316.63	73.80	344.98	1214.20	75.19	-123.73
1.89000	-3496.48	196.19	-2.12	-3474.31	195.19	48.12	-4025.57	406.21	-123.69	-3700.56	310.48	44.64	-3440.76	18.65	15.21	-3310.53	31.09	72.00	-1772.11	-23.61	107.71	-1778.26	-27.77	158.34	-3614.60	157.32	1337.97	0.00	0.00	0.00	-2861.44	-46.60	1669.25	-3465.23	140.87	1688.20	-4191.82	158.22	1755.89	-4124.20	160.97	1780.83	-236.61	1315.69	74.13	344.77	1214.27	75.28	-119.52
1.90000	-3496.48	196.19	-2.12	-3616.21	199.07	27.06	-4028.08	404.78	-124.96	-3723.42	310.15	42.40	-3422.87	20.74	15.70	-3286.68	33.08	73.73	-1772.11	-23.61	107.71	-1778.26	-27.77	158.34	-3593.83	156.67	1338.23	0.00	0.00	0.00	-2861.44	-46.60	1669.25	-3473.40	140.46	1689.77	-4191.27	157.90	1755.99	-4121.42	161.83	1781.32	-237.24	1315.28	73.73	347.10	1214.44	75.67	-123.18
1.91000	-3496.48	196.19	-2.12	-3542.17	195.52	38.22	-4030.36	403.29	-126.06	-3753.96	309.61	37.94	-3405.45	22.60	16.20	-3264.90	34.92	75.17	-1772.11	-23.61	107.71	-1778.26	-27.77	158.34	-3601.17	155.82	1338.13	0.00	0.00	0.00	-2861.44	-46.60	1669.25	-3490.47	141.17	1688.81	-4190.67	157.57	1756.09	-4118.57	162.68	1781.82	-232.77	1311.53	73.51	345.38	1213.55	75.61	-121.81
1.92000	-3496.48	196.19	-2.12	-3557.24	198.47	33.66	-4032.40	401.72	-126.97	-3716.10	309.17	44.07	-3388.50	24.25	16.69	-3245.12	36.63	76.35	-1772.11	-23.61	107.71	-1778.26	-27.77	158.34	-3613.12	155.95	1337.78	0.00	0.00	0.00	-2861.44	-46.60	1669.25	-3455.23	140.05	1686.49	-4190.04	157.23	1756.18	-4115.66	163.53	1782.30	-234.18	1314.59	73.94	345.07	1214.13	75.20	-115.18
1.93000	-3496.48	196.19	-2.12	-3566.75	201.64	31.28	-4034.20	400.10	-127.71	-3714.75	308.67	44.23	-3372.03	25.69	17.18	-3227.26	38.20	77.27	-1772.11	-23.61	107.71	-1778.26	-27.77	158.34	-3615.68	155.59	1336.38	0.00	0.00	0.00	-2861.44	-46.60	1669.25	-3448.14	139.41	1685.38	-4189.36	156.88	1756.27	-4112.68	164.38	1782.79	-236.04	1315.42	73.94	344.88	1214.27	75.20	-119.79
1.94000	-3496.48	196.19	-2.12	-3552.89	199.99	32.56	-4035.76	398.41	-128.25	-3712.78	308.83	43.02	-3356.03	26.93	17.66	-3211.24	39.64	77.95	-1772.11	-23.61	107.71	-1778.26	-27.77	158.34	-3603.78	153.04	1336.30	0.00	0.00	0.00	-2861.44	-46.60	1669.25	-3455.37	138.34	1685.72	-4188.65	156.52	1756.35	-4109.64	165.23	1783.28	-236.56	1316.09	73.61	347.31	1214.01	75.91	-127.80
1.95000	-3496.48	196.19	-2.12	-3620.11	201.18	21.42	-4037.05	396.66	-128.59	-3734.00	310.06	41.48	-3340.52	27.99	18.14	-3196.98	40.94	78.39	-1772.11	-23.61	107.71	-1778.26	-27.77	158.34	-3597.01	152.26	1335.77	0.00	0.00	0.00	-2861.44	-46.60	1669.25	-3470.60	137.80	1686.63	-4187.90	156.16	1756.43	-4106.53	166.08	1783.76	-235.92	1315.24	74.16	347.32	1214.48	75.73	-130.92
1.96000	-3496.48	196.19	-2.12	-3556.74	201.01	30.07	-4038.08	394.85	-128.74	-3732.77	311.42	40.85	-3325.50	28.86	18.61	-3184.40	42.12	78.61	-1772.11	-23.61	107.71	-1778.26	-27.77	158.34	-3588.43	152.96	1334.75	0.00	0.00	0.00	-2861.44	-46.60	1669.25	-3443.98	135.61	1685.00	-4187.11	155.78	1756.50	-4103.36	166.93	1784.23	-238.26	1315.18	73.66	346.79	1213.98	75.88	-123.58
1.97000	-3496.48	196.19	-2.12	-3584.88	204.61	26.41	-4038.83	392.98	-128.67	-3737.63	310.90	40.99	-3310.97	29.55	19.06	-3173.43	43.17	78.61	-1772.11	-23.61	107.71	-1778.26	-27.77	158.34	-3585.12	153.41	1333.89	0.00	0.00	0.00	-2861.44	-46.60	1669.25	-3429.78	135.92	1682.95	-4186.28	155.40	1756.57	-4100.12	167.78	1784.71	-235.29	1317.37	73.79	347.61	1214.78	75.56	-124.73
1.98000	-3496.48	196.19	-2.12	-3544.02	206.47	32.09	-4039.30	391.05	-128.38	-3718.87	307.92	43.04	-3296.94	30.08	19.50	-3163.99	44.09	78.41	-1772.11	-23.61	107.71	-1778.26	-27.77	158.34	-3578.29	154.39	1332.74	0.00	0.00	0.00	-2861.44	-46.60	1669.25	-3422.36	135.71	1682.41	-4185.42	155.01	1756.64	-4096.82	168.63	1785.18	-238.68	1318.16	72.82	346.36	1214.71	75.35	-124.54
1.99000	-3496.48	196.19	-2.12	-3528.71	206.07	34.15	-4039.48	389.07	-127.88	-3728.35	308.88	41.69	-3283.40	30.45	19.92	-3156.00	44.89	78.02	-1772.11	-23.61	107.71	-1778.26	-27.77	158.34	-3579.54	154.21	1332.57	0.00	0.00	0.00	-2861.44	-46.60	1669.25	-3420.71	134.36	1682.44	-4184.51	154.60	1756.71	-4093.46	169.47	1785.66	-237.43	1316.31	73.43	347.73	1213.37	76.13	-125.35
2.00000	-3496.48	196.19	-2.12	-3571.77	205.64	28.54	-4039.36	387.03	-127.14	-3727.21	309.04	43.66	-3270.37	30.67	20.33	-3149.37	45.56	77.45	-1772.11	-23.61	107.71	-1778.26	-27.77	158.34	-3574.33	153.26	1331.37	0.00	0.00	0.00	-2861.44	-46.60	1669.25	-3413.29	132.60	1681.50	-4183.57	154.20	1756.77	-4090.03	170.31	1786.12	-237.19	1316.45	73.49	347.36	1212.73	76.32	-124.28
2.01000	-3496.48	196.19	-2.12	-3580.54	204.44	26.66	-4038.93	384.94	-126.17	-3752.70	308.99	38.92	-3257.84	30.74	20.71	-3144.04	46.12	76.71	-1772.11	-23.61	107.71	-1778.26	-27.77	158.34	-3567.77	153.29	1330.17	0.00	0.00	0.00	-2861.44	-46.60	1669.25	-3396.20	129.99	1679.90	-4182.59	153.78	1756.82	-4086.54	171.16	1786.59	-236.54	1317.84	73.39	346.35	1213.64	75.98	-125.37
2.02000	-3496.48	196.19	-2.12	-3537.10	204.28	33.73	-4038.19	382.80	-124.96	-3738.75	309.55	40.61	-3245.82	30.68	21.07	-3139.93	46.55	75.80	-1772.11	-23.61	107.71	-1778.26	-27.77	158.34	-3556.78	152.09	1329.23	0.00	0.00	0.00	-2861.44	-46.60	1669.25	-3409.69	128.66	1679.34	-4181.58	153.35	1756.87	-4082.99	172.00	1787.05	-233.95	1312.99	73.41	348.30	1213.79	76.36	-120.50
2.03000	-3496.48	196.19	-2.12	-3535.16	204.97	32.73	-4037.13	380.61	-123.50	-3728.26	308.44	42.76	-3234.31	30.49	21.41	-3136.95	46.87	74.75	-1772.11	-23.61	107.71	-1778.26	-27.77	158.34	-3568.39	150.74	1328.14	0.00	0.00	0.00	-2861.44	-46.60	1669.25	-3402.81	128.09	1678.93	-4180.52	152.91	1756.92	-4079.38	172.84	1787.51	-235.02	1314.52	73.77	345.97	1213.96	75.64	-30.83
2.04000	-3496.48	196.19	-2.12	-3571.25	206.48	26.39	-4035.74	378.36	-121.79	-3750.04	307.00	39.30	-3223.32	30.18	21.71	-3135.02	47.08	73.56	-1772.11	-23.61	107.71	-1778.26	-27.77	158.34	-3553.41	150.78	1327.54	0.00	0.00	0.00	-2861.44	-46.60	1669.25	-3387.23	126.57	1678.18	-4179.43	152.47	1756.97	-4075.70	173.68	1787.97	-234.23	1316.54	73.94	345.92	1214.19	75.42	-87.83
2.05000	-3496.48	196.19	-2.12	-3631.12	208.58	18.71	-4034.01	376.08	-119.81	-3699.69	304.15	45.17	-3212.86	29.76	21.99	-3134.08	47.17	72.24	-1772.11	-23.61	107.71	-1778.26	-27.77	158.34	-3553.39	150.57	1325.53	0.00	0.00	0.00	-2861.44	-46.60	1669.25	-3383.24	123.01	1677.05	-4178.30	152.02	1757.01	-4071.96	174.51	1788.43	-238.05	1313.35	71.97	348.89	1213.36	76.36	-135.49
2.06000	-3496.48	196.19	-2.12	-3585.32	206.13	25.00	-4031.93	373.74	-117.57	-3749.01	305.41	39.02	-3202.91	29.23	22.24	-3134.03	47.16	70.80	-1772.11	-23.61	107.71	-1778.26	-27.77	158.34	-3535.13	148.31	1324.99	0.00	0.00	0.00	-2861.44	-46.60	1669.25	-3366.26	121.07	1675.18	-4177.13	151.56	1757.04	-4068.16	175.35	1788.88	-232.89	1310.96	73.72	349.22	1213.02	76.75	-136.06
2.07000	-3496.48	196.19	-2.12	-3574.77	205.53	26.88	-4029.50	371.36	-115.05	-3748.03	306.55	40.29	-3193.49	28.61	22.45	-3134.81	47.03	69.25	-1772.11	-23.61	107.71	-1778.26	-27.77	158.34	-3530.01	147.75	1324.24	0.00	0.00	0.00	-2861.44	-46.60	1669.25	-3369.23	120.47	1675.16	-4175.93	151.09	1757.08	-4064.30	176.18	1789.33	-231.71	1313.07	75.08	347.56	1214.89	75.56	-124.90
2.08000	-3496.48	196.19	-2.12	-3544.51	204.68	32.16	-4026.71	368.94	-112.26	-3715.90	308.19	46.30	-3184.61	27.90	22.62	-3136.33	46.80	67.61	-1772.11	-23.61	107.71	-1778.26	-27.77	158.34	-3530.59	146.84	1323.43	0.00	0.00	0.00	-2861.44	-46.60	1669.25	-3360.91	118.96	1674.38	-4174.69	150.61	1757.10	-4060.38	177.02	1789.78	-233.52	1312.25	73.52	347.37	1214.83	75.76	-118.66
2.09000	-3496.48	196.19	-2.12	-3508.89	203.90	38.44	-4023.54	366.48	-109.18	-3681.17	307.18	50.80	-3176.26	27.11	22.76	-3138.52	46.47	65.88	-1772.11	-23.61	107.71	-1778.26	-27.77	158.34	-3532.70	145.78	1322.34	0.00	0.00	0.00	-2861.44	-46.60	1669.25	-3354.47	116.35	1673.32	-4173.41	150.12	1757.13	-4056.40	177.85	1790.22	-238.36	1312.22	71.83	347.02	1213.50	75.93	-121.07
2.10000	-3496.48	196.19	-2.12	-3482.27	203.50	43.28	-4020.00	363.98	-105.81	-3667.88	305.49	51.64	-3168.44	26.25	22.86	-3141.29	46.03	64.08	-1772.11	-23.61	107.71	-1778.26	-27.77	158.34	-3523.08	145.12	1321.78	0.00	0.00	0.00	-2861.44	-46.60	1669.25	-3349.47	113.44	1671.67	-4172.09	149.63	1757.15	-4052.36	178.68	1790.66	-234.44	1311.85	72.40	346.99	1214.43	75.84	-126.50
2.11000	-3496.48	196.19	-2.12	-3478.99	203.81	44.28	-4016.07	361.44	-102.14	-3655.71	305.10	53.43	-3161.17	25.32	22.91	-3144.57	45.50	62.21	-1772.11	-23.61	107.71	-1778.26	-27.77	158.34	-3521.68	142.91	1321.15	0.00	0.00	0.00	-2861.44	-46.60	1669.25	-3355.96	111.69	1671.99	-4170.74	149.13	1757.17	-4048.26	179.51	1791.10	-234.16	1316.34	73.40	344.42	1215.65	74.83	-128.50
2.12000	-3496.48	196.19	-2.12	-3513.40	205.15	39.02	-4011.75	358.86	-98.16	-3643.68	304.70	55.24	-3154.45	24.33	22.92	-3148.29	44.86	60.29	-1772.11	-23.61	107.71	-1778.26	-27.77	158.34	-3494.19	141.17	1320.24	0.00	0.00	0.00	-2861.44	-46.60	1669.25	-3337.40	108.78	1669.79	-4169.35	148.62	1757.18	-4044.10	180.33	1791.54	-235.87	1316.72	73.62	344.33	1214.90	75.18	-125.04
2.13000	-3496.48	196.19	-2.12	-3585.15	207.01	26.76	-4007.03	356.25	-93.87	-3631.77	304.30	57.07	-3148.28	23.29	22.88	-3152.35	44.13	58.33	-1772.11	-23.61	107.71	-1778.26	-27.77	158.34	-3482.06	139.86	1319.57	0.00	0.00	0.00	-2861.44	-46.60	1669.25	-3336.04	106.87	1668.84	-4167.92	148.10	1757.20	-4039.88	181.16	1791.97	-235.18	1316.97	73.82	344.29	1214.46	75.17	-122.56
2.14000	-3496.48	196.19	-2.12	-3557.47	207.20	32.92	-4001.89	353.61	-89.27	-3620.00	303.89	58.90	-3142.65	22.22	22.79	-3156.69	43.30	56.33	-1772.11	-23.61	107.71	-1778.26	-27.77	158.34	-3487.00	137.70	1318.63	0.00	0.00	0.00	-2861.44	-46.60	1669.25	-3335.86	104.56	1668.92	-4166.46	147.57	1757.20	-4035.60	181.98	1792.40	-236.09	1316.03	74.10	348.84	1213.54	76.29	-123.15
2.15000	-3496.48	196.19	-2.12	-3572.82	208.12	31.20	-3996.34	350.93	-84.34	-3608.36	303.48	60.75	-3137.59	21.10	22.64	-3161.22	42.39	54.32	-1772.11	-23.61	107.71	-1778.26	-27.77	158.34	-3487.80	134.98	1318.22	0.00	0.00	0.00	-2861.44	-46.60	1669.25	-3336.03	100.70	1669.25	-4164.96	147.04	1757.21	-4031.26	182.80	1792.83	-232.29	1314.27	75.09	348.12	1213.51	75.96	-124.87
2.16000	-3496.48	196.19	-2.12	-3578.54	208.49	30.76	-3990.36	348.22	-79.08	-3596.85	303.07	62.62	-3133.09	19.97	22.45	-3165.87	41.38	52.29	-1772.11	-23.61	107.71	-1778.26	-27.77	158.34	-3477.77	134.91	1317.86	0.00	0.00	0.00	-2861.44	-46.60	1669.25	-3309.76	99.24	1668.67	-4163.42	146.49	1757.21	-4026.87	183.62	1793.26	-235.58	1316.75	73.88	346.85	1214.28	75.61	-128.79
2.17000	-3496.48	196.19	-2.12	-3577.35	208.46	31.20	-3983.95	345.48	-73.49	-3585.46	302.65	64.49	-3129.15	18.81	22.20	-3170.56	40.28	50.26	-1772.11	-23.61	107.71	-1778.26	-27.77	158.34	-3479.72	133.12	1317.43	0.00	0.00	0.00	-2861.44	-46.60	1669.25	-3319.06	97.24	1668.70	-4161.85	145.94	1757.20	-4022.42	184.43	1793.68	-235.93	1317.33	73.69	349.35	1213.56	76.41	-129.69
2.18000	-3496.48	196.19	-2.12	-3571.97	208.17	32.10	-3977.10	342.72	-67.55	-3574.21	302.23	66.38	-3125.78	17.65	21.89	-3175.21	39.10	48.24	-1772.11	-23.61	107.71	-1778.26	-27.77	158.34	-3464.49	130.45	1317.34	0.00	0.00	0.00	-2861.44	-46.60	1669.25	-3316.81	95.31	1669.11	-4160.24	145.39	1757.19	-4017.91	185.25	1794.10	-237.75	1318.79	72.86	346.78	1214.33	75.72	-178.36
2.19000	-3496.48	196.19	-2.12	-3565.11	207.78	33.03	-3969.79	339.92	-61.26	-3563.08	301.81	68.27	-3122.98	16.48	21.52	-3179.74	37.83	46.24	-1772.11	-23.61	107.71	-1778.26	-27.77	158.34	-3447.30	128.28	1317.92	0.00	0.00	0.00	-2861.44	-46.60	1669.25	-3309.20	92.03	1669.16	-4158.60	144.82	1757.18	-4013.34	186.06	1794.51	-237.72	1316.76	73.42	345.67	1214.76	75.28	-152.71
2.20000	-3496.48	196.19	-2.12	-3559.52	207.43	33.59	-3962.03	337.11	-54.62	-3552.08	301.38	70.19	-3120.75	15.32	21.08	-3184.08	36.48	44.27	-1772.11	-23.61	107.71	-1778.26	-27.77	158.34	-3447.43	125.95	1317.93	0.00	0.00	0.00	-2861.44	-46.60	1669.25	-3301.76	88.04	1667.79	-4156.92	144.25	1757.17	-4008.72	186.87	1794.93	-236.82	1315.49	74.04	347.63	1214.52	75.59	-121.27
2.21000	-3496.48	196.19	-2.12	-3557.85	207.26	33.37	-3953.81	334.27	-47.61	-3541.21	300.95	72.11	-3119.10	14.17	20.58	-3188.14	35.05	42.35	-1772.11	-23.61	107.71	-1778.26	-27.77	158.34	-3450.07	124.75	1317.61	0.00	0.00	0.00	-2861.44	-46.60	1669.25	-3287.54	85.19	1668.61	-4155.20	143.66	1757.15	-4004.04	187.68	1795.34	-231.29	1311.75	74.10	345.69	1214.23	75.35	-118.37
2.22000	-3496.48	196.19	-2.12	-3511.58	207.15	39.97	-3945.11	331.40	-40.24	-3530.46	300.52	74.04	-3118.04	13.04	20.02	-3191.84	33.55	40.47	-1772.11	-23.61	107.71	-1778.26	-27.77	158.34	-3462.34	122.60	1318.47	0.00	0.00	0.00	-2861.44	-46.60	1669.25	-3279.12	81.79	1669.21	-4153.45	143.07	1757.13	-3999.30	188.49	1795.75	-230.72	1311.00	73.76	347.27	1213.87	75.98	-122.03
2.23000	-3496.48	196.19	-2.12	-3623.99	207.76	21.62	-3935.93	328.52	-32.49	-3519.83	300.08	75.99	-3117.56	11.94	19.38	-3195.12	31.96	38.66	-1772.11	-23.61	107.71	-1778.26	-27.77	158.34	-3452.48	120.16	1319.08	0.00	0.00	0.00	-2861.44	-46.60	1669.25	-3267.48	79.05	1669.24	-4151.66	142.48	1757.11	-3994.51	189.29	1796.16	-237.32	1314.56	73.47	348.61	1214.10	76.27	-123.74
2.24000	-3496.48	196.19	-2.12	-3543.87	206.80	35.02	-3926.25	325.62	-24.36	-3509.33	299.64	77.94	-3117.67	10.88	18.67	-3197.88	30.30	36.93	-1772.11	-23.61	107.71	-1778.26	-27.77	158.34	-3433.10	117.73	1319.92	0.00	0.00	0.00	-2861.44	-46.60	1669.25	-3263.38	76.29	1670.04	-4149.83	141.87	1757.08	-3989.66	190.09	1796.56	-235.47	1313.19	73.09	349.35	1213.32	76.49	-125.69
2.25000	-3496.48	196.19	-2.12	-3563.79	208.18	33.64	-3916.09	322.70	-15.84	-3498.95	299.20	79.91	-3118.38	9.86	17.89	-3200.06	28.57	35.28	-1772.11	-23.61	107.71	-1778.26	-27.77	158.34	-3418.28	115.27	1321.53	0.00	0.00	0.00	-2861.44	-46.60	1669.25	-3279.44	72.65	1672.16	-4147.97	141.26	1757.04	-3984.76	190.89	1796.96	-234.21	1311.52	73.29	345.96	1214.50	75.38	-124.53
2.26000	-3496.48	196.19	-2.12	-3561.61	209.87	32.26	-3905.41	319.76	-6.93	-3488.70	298.75	81.89	-3119.68	8.90	17.04	-3201.57	26.77	33.72	-1772.11	-23.61	107.71	-1778.26	-27.77	158.34	-3421.92	113.87	1323.00	0.00	0.00	0.00	-2861.44	-46.60	1669.25	-3246.31	70.22	1673.01	-4146.08	140.64	1757.01	-3979.80	191.69	1797.36	-235.93	1316.09	73.61	345.03	1213.93	75.48	-132.21
2.27000	-3496.48	196.19	-2.12	-3574.44	210.43	31.64	-3894.22	316.81	2.38	-3478.56	298.30	83.88	-3121.59	7.99	16.10	-3202.33	24.90	32.27	-1772.11	-23.61	107.71	-1778.26	-27.77	158.34	-3429.79	111.69	1323.79	0.00	0.00	0.00	-2861.44	-46.60	1669.25	-3241.14	68.29	1675.22	-4144.15	140.01	1756.97	-3974.79	192.49	1797.75	-235.08	1313.63	73.03	347.56	1214.33	75.80	-124.99
2.28000	-3496.48	196.19	-2.12	-3578.65	209.04	34.04	-3882.51	313.85	12.09	-3468.54	297.84	85.88	-3124.09	7.16	15.09	-3202.27	22.97	30.94	-1772.11	-23.61	107.71	-1778.26	-27.77	158.34	-3420.71	108.85	1325.12	0.00	0.00	0.00	-2861.44	-46.60	1669.25	-3230.50	65.75	1675.65	-4142.18	139.38	1756.93	-3969.73	193.28	1798.14	-232.78	1314.02	74.67	345.38	1214.50	75.22	-151.52
2.29000	-3496.48	196.19	-2.12	-3546.26	208.19	39.65	-3870.27	310.87	22.22	-3458.65	297.39	87.89	-3127.21	6.40	13.99	-3201.31	20.97	29.74	-1772.11	-23.61	107.71	-1778.26	-27.77	158.34	-3393.77	106.25	1327.57	0.00	0.00	0.00	-2861.44	-46.60	1669.25	-3227.62	61.16	1676.05	-4140.18	138.74	1756.88	-3964.61	194.07	1798.53	-236.33	1316.10	73.75	345.95	1214.12	75.57	-140.48
2.30000	-3496.48	196.19	-2.12	-3516.21	208.32	43.30	-3857.50	307.89	32.77	-3448.87	296.93	89.91	-3130.94	5.72	12.80	-3199.37	18.91	28.67	-1772.11	-23.61	107.71	-1778.26	-27.77	158.34	-3379.47	104.09	1328.47	0.00	0.00	0.00	-2861.44	-46.60	1669.25	-3207.93	55.56	1677.09	-4138.14	138.09	1756.83	-3959.43	194.86	1798.92	-237.20	1317.61	73.19	348.63	1214.08	76.28	-127.21
2.31000	-3496.48	196.19	-2.12	-3472.40	207.98	51.41	-3844.18	304.89	43.74	-3439.21	296.46	91.94	-3135.28	5.14	11.53	-3196.37	16.78	27.75	-1772.11	-23.61	107.71	-1778.26	-27.77	158.34	-3380.60	101.18	1330.34	0.00	0.00	0.00	-2861.44	-46.60	1669.25	-3235.00	52.30	1680.16	-4136.07	137.43	1756.78	-3954.21	195.64	1799.30	-234.93	1313.22	73.41	347.75	1213.62	75.90	-123.63
2.32000	-3496.48	196.19	-2.12	-3440.29	207.44	59.89	-3830.30	301.89	55.15	-3429.66	296.00	93.98	-3140.24	4.66	10.18	-3194.60	15.71	27.33	-1772.11	-23.61	107.71	-1778.26	-27.77	158.34	-3370.25	99.14	1331.30	0.00	0.00	0.00	-2861.44	-46.60	1669.25	-3260.34	51.41	1682.97	-4133.96	136.77	1756.73	-3948.93	196.43	1799.68	-232.03	1311.32	73.50	349.55	1213.63	76.23	-127.88
2.33000	-3496.48	196.19	-2.12	-3430.15	206.57	64.34	-3815.87	298.88	66.99	-3420.23	295.53	96.03	-3145.82	4.28	8.72	-3198.22	15.34	24.14	-1772.11	-23.61	107.71	-1778.26	-27.77	158.34	-3375.10	97.48	1333.07	0.00	0.00	0.00	-2861.44	-46.60	1669.25	-3260.37	50.01	1685.03	-4131.82	136.10	1756.67	-3943.60	197.21	1800.06	-235.15	1314.47	73.94	347.92	1214.20	76.04	-130.50
2.34000	-3496.48	196.19	-2.12	-3452.25	205.24	60.34	-3800.86	295.87	79.28	-3410.92	295.05	98.09	-3146.32	3.36	6.32	-3198.11	15.20	24.35	-1772.11	-23.61	107.71	-1778.26	-27.77	158.34	-3374.63	93.58	1333.84	0.00	0.00	0.00	-2861.44	-46.60	1669.25	-3238.07	46.80	1686.17	-4129.64	135.42	1756.61	-3938.21	197.98	1800.43	-235.06	1317.08	73.74	346.45	1214.75	75.50	-130.04
2.35000	-3496.48	196.19	-2.12	-3516.86	203.30	43.49	-3785.28	292.86	92.02	-3401.72	294.58	100.16	-3170.23	4.13	3.18	-3192.76	14.37	27.29	-1772.11	-23.61	107.71	-1778.26	-27.77	158.34	-3362.65	91.66	1335.36	0.00	0.00	0.00	-2861.44	-46.60	1669.25	-3248.72	42.27	1688.30	-4127.43	134.73	1756.54	-3932.78	198.76	1800.80	-232.81	1312.63	73.88	347.27	1214.19	75.75	-125.83
2.36000	-3496.48	196.19	-2.12	-3596.55	202.16	24.03	-3769.11	289.84	105.21	-3392.63	294.10	102.23	-3193.13	3.37	-1.59	-3195.78	13.93	28.17	-1772.11	-23.61	107.71	-1778.26	-27.77	158.34	-3367.17	90.22	1336.48	0.00	0.00	0.00	-2861.44	-46.60	1669.25	-3215.60	39.09	1689.04	-4125.19	134.04	1756.47	-3927.29	199.53	1801.17	-236.80	1316.89	73.30	346.85	1214.33	75.89	-126.89
2.37000	-3496.48	196.19	-2.12	-3615.55	199.87	13.48	-3752.36	286.83	118.87	-3383.66	293.62	104.32	-3195.54	0.19	-3.23	-3205.76	14.10	26.81	-1772.11	-23.61	107.71	-1778.26	-27.77	158.34	-3361.84	88.82	1337.43	0.00	0.00	0.00	-2861.44	-46.60	1669.25	-3219.42	38.38	1691.73	-4122.90	133.34	1756.40	-3921.75	200.30	1801.54	-238.13	1314.33	72.56	345.73	1214.81	75.29	-123.14
2.38000	-3496.48	196.19	-2.12	-3591.82	197.99	13.84	-3744.90	283.29	128.62	-3374.80	293.13	106.42	-3152.61	2.75	5.47	-3207.87	14.43	26.33	-1772.11	-23.61	107.71	-1778.26	-27.77	158.34	-3366.48	86.45	1338.39	0.00	0.00	0.00	-2861.44	-46.60	1669.25	-3226.02	36.48	1693.08	-4120.59	132.63	1756.33	-3916.16	201.06	1801.90	-232.76	1310.99	73.50	348.91	1213.72	76.16	-43.92
2.39000	-3496.48	196.19	-2.12	-3599.56	196.83	11.93	-3702.73	281.52	144.92	-3366.04	292.64	108.52	-3153.43	3.14	4.83	-3187.32	14.47	29.82	-1772.11	-23.61	107.71	-1778.26	-27.77	158.34	-3358.15	85.92	1338.63	0.00	0.00	0.00	-2861.44	-46.60	1669.25	-3223.09	33.70	1693.48	-4118.24	131.92	1756.25	-3910.52	201.83	1802.26	-233.85	1315.15	73.90	346.89	1214.42	75.67	-97.52
2.40000	-3496.48	196.19	-2.12	-3596.80	195.76	11.21	-3729.67	280.63	149.61	-3357.40	292.15	110.63	-3165.71	2.28	2.10	-3155.59	15.47	35.66	-1772.11	-23.61	107.71	-1778.26	-27.77	158.34	-3352.08	83.99	1339.58	0.00	0.00	0.00	-2861.44	-46.60	1669.25	-3201.34	31.90	1694.29	-4115.86	131.20	1756.17	-3904.83	202.59	1802.62	-238.52	1317.18	73.15	345.69	1214.85	75.28	-120.12
2.41000	-3496.48	196.19	-2.12	-3570.71	194.92	15.92	-3695.64	277.75	163.46	-3348.87	291.66	112.76	-3212.07	2.52	-6.51	-3145.48	12.92	37.01	-1772.11	-23.61	107.71	-1778.26	-27.77	158.34	-3348.75	83.08	1340.25	0.00	0.00	0.00	-2861.44	-46.60	1669.25	-3181.30	27.43	1694.93	-4113.44	130.47	1756.08	-3899.09	203.35	1802.97	-231.39	1312.13	73.80	347.18	1213.45	75.82	-123.14
2.42000	-3496.48	196.19	-2.12	-3564.49	194.38	15.57	-3679.36	274.98	176.41	-3340.45	291.16	114.89	-3185.28	1.08	0.42	-3161.83	15.00	31.39	-1772.11	-23.61	107.71	-1778.26	-27.77	158.34	-3330.30	81.15	1339.89	0.00	0.00	0.00	-2861.44	-46.60	1669.25	-3192.78	26.13	1697.12	-4110.99	129.74	1755.99	-3893.30	204.10	1803.32	-231.38	1310.29	73.79	348.12	1214.02	75.87	-117.36
2.43000	-3496.48	196.19	-2.12	-3542.57	195.01	19.05	-3663.27	272.23	189.26	-3332.13	290.66	117.02	-3178.66	3.93	1.40	-3149.34	15.33	33.25	-1772.11	-23.61	107.71	-1778.26	-27.77	158.34	-3312.41	80.60	1340.44	0.00	0.00	0.00	-2861.44	-46.60	1669.25	-3184.00	23.67	1697.59	-4108.50	129.00	1755.90	-3887.47	204.85	1803.67	-236.74	1314.81	73.73	348.58	1214.39	76.09	-118.18
2.44000	-3496.47	196.20	-2.11	-3536.54	196.12	21.36	-3647.38	269.51	201.99	-3323.92	290.16	119.17	-3160.02	3.89	3.44	-3135.75	15.39	34.72	-1772.11	-23.61	107.71	-1778.26	-27.77	158.34	-3321.27	78.89	1341.76	0.00	0.00	0.00	-2861.44	-46.60	1669.25	-3169.43	22.03	1697.42	-4105.98	128.25	1755.81	-3881.58	205.60	1804.01	-236.11	1312.95	73.35	350.22	1213.18	76.71	-127.58
2.45000	-3490.60	198.74	-0.45	-3535.72	196.70	23.46	-3631.68	266.81	214.62	-3315.82	289.65	121.32	-3168.62	3.87	1.58	-3146.97	13.06	32.95	-1772.11	-23.61	107.71	-1778.26	-27.77	158.34	-3326.40	77.21	1342.04	0.00	0.00	0.00	-2861.44	-46.60	1669.25	-3160.60	20.15	1697.55	-4103.43	127.50	1755.71	-3875.64	206.35	1804.36	-234.03	1314.53	74.31	348.75	1213.21	76.30	-133.91
2.46000	-3447.37	199.95	6.65	-3492.20	197.70	31.21	-3616.18	264.13	227.14	-3307.82	289.15	123.48	-3179.08	5.81	0.72	-3141.86	12.10	34.48	-1772.11	-23.61	107.71	-1778.26	-27.77	158.34	-3318.50	76.94	1342.84	0.00	0.00	0.00	-2861.44	-46.60	1669.25	-3166.93	20.36	1699.05	-4100.84	126.74	1755.61	-3869.66	207.09	1804.70	-234.91	1313.18	73.24	347.85	1213.95	75.98	-125.00
2.47000	-3449.65	203.20	6.32	-3507.96	199.30	28.18	-3600.86	261.48	239.55	-3299.93	288.64	125.65	-3180.24	3.94	-1.18	-3131.15	13.00	35.45	-1772.11	-23.61	107.71	-1778.26	-27.77	158.34	-3303.68	75.99	1343.86	0.00	0.00	0.00	-2861.44	-46.60	1669.25	-3172.19	18.86	1700.10	-4098.22	125.97	1755.51	-3863.63	207.83	1805.03	-235.81	1311.96	72.63	347.10	1213.60	75.85	-121.28
2.48000	-3464.39	203.16	3.26	-3481.87	198.43	32.38	-3585.73	258.85	251.86	-3292.14	288.12	127.83	-3155.22	6.39	4.78	-3089.66	14.47	42.90	-1772.11	-23.61	107.71	-1778.26	-27.77	158.34	-3309.16	74.54	1343.22	0.00	0.00	0.00	-2861.44	-46.60	1669.25	-3158.79	17.15	1699.51	-4095.57	125.19	1755.40	-3857.55	208.56	1805.36	-237.75	1313.94	73.82	347.87	1213.01	76.58	-119.72
2.49000	-3440.21	205.05	4.84	-3471.49	198.69	32.49	-3570.79	256.24	264.06	-3284.45	287.61	130.01	-3143.60	4.23	7.52	-3059.09	13.98	49.71	-1772.11	-23.61	107.71	-1778.26	-27.77	158.34	-3275.39	73.50	1345.12	0.00	0.00	0.00	-2861.44	-46.60	1669.25	-3165.12	17.48	1700.19	-4092.88	124.41	1755.29	-3851.42	209.29	1805.69	-233.79	1312.07	73.67	348.92	1213.57	76.46	-125.72
2.50000	-3397.75	203.61	10.76	-3451.76	197.33	33.48	-3556.03	253.65	276.16	-3276.86	287.09	132.20	-3159.63	6.95	5.02	-3029.34	14.96	53.53	-1772.11	-23.61	107.71	-1778.26	-27.77	158.34	-3286.74	72.99	1346.34	0.00	0.00	0.00	-2861.44	-46.60	1669.25	-3156.01	15.58	1701.59	-4090.16	123.63	1755.18	-3845.24	210.02	1806.02	-235.10	1311.50	73.41	346.61	1214.32	75.62	-133.12
2.51000	-3405.51	203.36	6.50	-3418.93	196.31	37.53	-3541.46	251.09	288.15	-3269.38	286.57	134.40	-3133.31	6.25	7.62	-3053.38	14.98	46.94	-1772.11	-23.61	107.71	-1778.26	-27.77	158.34	-3286.70	71.66	1346.61	0.00	0.00	0.00	-2861.44	-46.60	1669.25	-3137.37	15.36	1701.29	-4087.41	122.83	1755.07	-3839.02	210.75	1806.34	-232.14	1312.57	75.23	347.90	1214.16	75.89	-125.88
2.52000	-3370.99	200.31	8.54	-3421.62	194.79	34.75	-3527.08	248.54	300.03	-3261.99	286.05	136.60	-3108.25	7.06	13.63	-3081.52	14.16	41.78	-1772.11	-23.61	107.71	-1778.26	-27.77	158.34	-3276.16	71.29	1347.05	0.00	0.00	0.00	-2861.44	-46.60	1669.25	-3155.34	14.63	1703.95	-4084.62	122.04	1754.95	-3832.76	211.47	1806.66	-232.63	1311.80	73.93	346.70	1213.92	75.83	-126.09
2.53000	-3341.93	197.51	11.44	-3401.79	191.32	34.90	-3512.87	246.02	311.81	-3254.70	285.52	138.81	-3177.65	4.95	2.00	-3063.57	16.31	42.77	-1772.11	-23.61	107.71	-1778.26	-27.77	158.34	-3271.39	70.08	1347.34	0.00	0.00	0.00	-2861.44	-46.60	1669.25	-3158.76	14.61	1705.85	-4081.80	121.23	1754.83	-3826.44	212.19	1806.98	-239.78	1313.05	71.38	346.68	1214.35	75.68	-128.45
2.54000	-3302.42	195.46	15.12	-3389.44	188.18	33.04	-3498.85	243.53	323.49	-3247.52	284.99	141.02	-3146.25	2.36	5.71	-3007.27	19.88	51.28	-1772.11	-23.61	107.71	-1778.26	-27.77	158.34	-3281.42	69.27	1347.54	0.00	0.00	0.00	-2861.44	-46.60	1669.25	-3144.84	14.33	1705.10	-4078.95	120.42	1754.70	-3820.08	212.91	1807.30	-237.11	1314.97	73.31	347.37	1213.40	76.09	-123.14
2.55000	-3311.72	192.00	10.04	-3371.00	184.59	31.99	-3485.01	241.05	335.06	-3240.43	284.46	143.24	-3124.54	4.72	9.14	-3029.07	18.11	50.27	-1772.11	-23.61	107.71	-1778.26	-27.77	158.34	-3264.35	68.25	1348.22	0.00	0.00	0.00	-2861.44	-46.60	1669.25	-3148.34	12.92	1705.50	-4076.06	119.60	1754.57	-3813.68	213.62	1807.61	-235.49	1316.66	73.97	348.06	1214.39	75.77	-125.13
2.56000	-3265.16	185.31	13.81	-3357.66	179.41	30.60	-3471.35	238.60	346.52	-3233.43	283.93	145.47	-3131.04	7.14	6.94	-3078.91	14.77	44.55	-1772.11	-23.61	107.71	-1778.26	-27.77	158.34	-3257.97	67.38	1348.65	0.00	0.00	0.00	-2861.44	-46.60	1669.25	-3131.72	14.73	1705.00	-4073.15	118.77	1754.44	-3807.23	214.32	1807.92	-238.87	1314.13	71.74	346.36	1214.10	75.70	-126.85
2.57000	-3273.28	181.14	9.58	-3324.94	174.87	31.28	-3457.86	236.17	357.89	-3226.53	283.40	147.70	-3111.68	6.11	9.66	-3102.09	13.52	43.23	-1772.11	-23.61	107.71	-1778.26	-27.77	158.34	-3243.05	65.59	1349.12	0.00	0.00	0.00	-2861.44	-46.60	1669.25	-3099.13	14.90	1704.91	-4070.20	117.94	1754.31	-3800.74	215.03	1808.22	-238.31	1316.51	72.81	345.85	1214.20	75.41	-133.26
2.58000	-3249.38	174.48	9.71	-3306.18	170.97	29.83	-3444.55	233.76	369.15	-3219.73	282.86	149.94	-3088.50	5.22	12.27	-3114.06	13.81	43.40	-1772.11	-23.61	107.71	-1778.26	-27.77	158.34	-3244.50	65.78	1349.37	0.00	0.00	0.00	-2861.44	-46.60	1669.25	-3105.51	14.39	1706.46	-4067.21	117.11	1754.18	-3794.20	215.73	1808.52	-237.32	1316.15	73.64	346.22	1214.41	75.60	-131.25
2.59000	-3243.88	170.79	5.72	-3288.90	165.73	27.83	-3431.42	231.37	380.30	-3213.02	282.32	152.19	-3150.84	4.78	5.97	-3119.54	15.02	44.22	-1772.11	-23.61	107.71	-1778.26	-27.77	158.34	-3243.39	64.24	1348.73	0.00	0.00	0.00	-2861.44	-46.60	1669.25	-3144.25	14.33	1708.16	-4064.20	116.26	1754.04	-3787.62	216.43	1808.82	-234.59	1315.06	74.58	346.72	1214.17	75.63	-127.03
2.60000	-3221.87	162.53	6.86	-3243.76	162.21	30.83	-3418.46	229.00	391.36	-3206.41	281.78	154.44	-3089.67	5.42	15.86	-3123.28	16.58	44.81	-1772.11	-23.61	107.71	-1778.26	-27.77	158.34	-3236.50	62.87	1348.57	0.00	0.00	0.00	-2861.44	-46.60	1669.25	-3134.45	15.37	1708.56	-4061.15	115.42	1753.90	-3780.99	217.12	1809.12	-236.06	1315.70	74.25	348.37	1213.93	76.02	-120.67
2.61000	-3212.31	158.90	3.26	-3227.61	155.80	27.98	-3405.67	226.66	402.31	-3199.89	281.23	156.69	-3170.85	7.04	4.10	-3130.03	17.87	44.33	-1772.11	-23.61	107.71	-1778.26	-27.77	158.34	-3226.12	61.85	1349.15	0.00	0.00	0.00	-2861.44	-46.60	1669.25	-3102.05	15.27	1707.71	-4058.07	114.56	1753.75	-3774.32	217.81	1809.41	-235.31	1316.36	73.70	348.81	1212.74	76.60	-123.74
2.62000	-3195.29	153.50	1.98	-3196.87	151.21	28.46	-3393.05	224.34	413.15	-3193.46	280.69	158.95	-3150.42	5.68	9.60	-3144.53	18.30	41.90	-1772.11	-23.61	107.71	-1778.26	-27.77	158.34	-3236.10	61.10	1348.63	0.00	0.00	0.00	-2861.44	-46.60	1669.25	-3075.12	14.75	1706.42	-4054.95	113.70	1753.61	-3767.61	218.49	1809.70	-230.60	1315.15	75.39	346.87	1214.27	75.65	-122.90
2.63000	-3178.73	148.27	0.74	-3191.72	147.21	25.11	-3380.60	222.03	423.90	-3187.12	280.14	161.21	-3171.03	4.42	4.73	-3171.51	17.27	36.66	-1772.11	-23.61	107.71	-1778.26	-27.77	158.34	-3233.07	60.75	1347.99	0.00	0.00	0.00	-2861.44	-46.60	1669.25	-3073.28	17.60	1706.10	-4051.81	112.83	1753.46	-3760.85	219.18	1809.99	-234.86	1315.09	74.70	346.43	1214.31	75.67	-126.79
2.64000	-3162.64	143.19	-0.47	-3152.90	141.93	27.87	-3368.32	219.75	434.54	-3180.87	279.59	163.48	-3185.41	5.28	3.12	-3201.81	15.88	29.91	-1772.11	-23.61	107.71	-1778.26	-27.77	158.34	-3211.92	59.59	1347.92	0.00	0.00	0.00	-2861.44	-46.60	1669.25	-3060.88	17.56	1705.41	-4048.63	111.96	1753.30	-3754.05	219.85	1810.27	-236.37	1315.82	73.96	345.98	1213.17	75.84	-129.87
2.65000	-3147.01	138.28	-1.64	-3148.45	139.37	24.32	-3356.21	217.50	445.08	-3174.71	279.04	165.75	-3167.64	5.29	5.72	-3247.39	14.54	22.12	-1772.11	-23.61	107.71	-1778.26	-27.77	158.34	-3206.57	59.32	1346.61	0.00	0.00	0.00	-2861.44	-46.60	1669.25	-3085.00	17.80	1706.58	-4045.43	111.08	1753.15	-3747.21	220.53	1810.55	-236.95	1317.67	73.39	346.77	1214.74	75.66	-123.09
2.66000	-3131.83	133.52	-2.78	-3112.00	135.81	26.29	-3344.27	215.26	455.53	-3168.64	278.48	168.03	-3097.07	5.78	17.17	-3221.81	12.57	26.81	-1772.11	-23.61	107.71	-1778.26	-27.77	158.34	-3195.68	59.44	1346.97	0.00	0.00	0.00	-2861.44	-46.60	1669.25	-3086.84	17.78	1706.06	-4042.18	110.20	1752.99	-3740.33	221.20	1810.82	-235.69	1317.43	73.52	348.91	1214.02	76.30	-115.95
2.67000	-3117.10	128.91	-3.88	-3052.35	133.52	31.32	-3332.49	213.04	465.86	-3162.65	277.93	170.31	-3178.18	3.85	3.30	-3196.70	11.97	32.08	-1772.11	-23.61	107.71	-1778.26	-27.77	158.34	-3192.06	58.42	1346.50	0.00	0.00	0.00	-2861.44	-46.60	1669.25	-3067.08	18.29	1705.74	-4038.91	109.31	1752.83	-3733.41	221.86	1811.10	-228.08	1311.82	74.68	349.24	1214.01	76.10	-118.75
2.68000	-3102.80	124.46	-4.95	-3047.98	131.18	28.08	-3320.87	210.85	476.10	-3156.75	277.37	172.59	-3187.96	2.99	-0.75	-3193.35	12.37	29.98	-1772.11	-23.61	107.71	-1778.26	-27.77	158.34	-3195.72	58.10	1346.00	0.00	0.00	0.00	-2861.44	-46.60	1669.25	-3053.91	17.90	1705.70	-4035.61	108.42	1752.67	-3726.45	222.52	1811.37	-230.91	1313.43	74.82	347.00	1213.74	75.69	-126.96
2.69000	-3088.94	120.16	-5.99	-3000.46	129.84	32.67	-3309.42	208.67	486.24	-3150.94	276.81	174.88	-3157.54	2.67	5.70	-3150.79	12.36	36.38	-1772.11	-23.61	107.71	-1778.26	-27.77	158.34	-3193.36	56.72	1345.76	0.00	0.00	0.00	-2861.44	-46.60	1669.25	-3055.55	20.35	1704.48	-4032.27	107.52	1752.50	-3719.44	223.18	1811.64	-236.41	1316.64	73.67	345.82	1213.50	75.70	-128.74
2.70000	-3075.50	116.00	-6.99	-3003.70	121.83	30.49	-3298.13	206.52	496.28	-3145.22	276.24	177.17	-3182.69	2.35	-1.86	-3185.37	11.25	30.09	-1772.11	-23.61	107.71	-1778.26	-27.77	158.34	-3183.55	56.82	1345.16	0.00	0.00	0.00	-2861.44	-46.60	1669.25	-3057.41	20.48	1703.72	-4028.91	106.61	1752.33	-3712.39	223.83	1811.90	-235.57	1316.92	73.90	346.73	1213.51	76.00	-129.08
2.71000	-3062.48	112.00	-7.96	-2966.48	120.55	34.78	-3287.00	204.39	506.22	-3139.57	275.68	179.47	-3184.86	2.07	0.85	-3173.72	11.02	30.20	-1772.11	-23.61	107.71	-1778.26	-27.77	158.34	-3183.17	56.09	1344.22	0.00	0.00	0.00	-2861.44	-46.60	1669.25	-3048.66	20.65	1703.05	-4025.51	105.70	1752.16	-3705.31	224.48	1812.16	-235.66	1312.97	73.00	346.79	1214.40	75.66	-129.59
2.72000	-3049.87	108.14	-8.90	-2883.02	122.36	48.56	-3276.03	202.28	516.06	-3134.01	275.11	181.77	-3206.25	1.03	-6.22	-3194.32	6.96	26.41	-1772.11	-23.61	107.71	-1778.26	-27.77	158.34	-3169.14	56.79	1343.06	0.00	0.00	0.00	-2861.44	-46.60	1669.25	-3045.80	21.34	1702.52	-4022.08	104.78	1751.99	-3698.18	225.13	1812.42	-238.12	1312.53	71.97	346.61	1215.25	75.26	-124.61
2.73000	-3037.67	104.42	-9.81	-2844.37	119.99	52.12	-3265.21	200.19	525.80	-3128.54	274.55	184.07	-3168.27	1.81	2.55	-3164.38	9.82	31.45	-1772.11	-23.61	107.71	-1778.26	-27.77	158.34	-3174.53	55.71	1342.80	0.00	0.00	0.00	-2861.44	-46.60	1669.25	-3044.04	21.99	1701.71	-4018.62	103.86	1751.81	-3691.02	225.77	1812.67	-240.85	1312.98	71.49	346.86	1213.86	75.72	-122.74
2.74000	-3025.87	100.84	-10.68	-2809.96	118.01	54.96	-3254.55	198.12	535.44	-3123.14	273.98	186.37	-3161.19	0.18	2.88	-3164.37	9.66	31.94	-1772.11	-23.61	107.71	-1778.26	-27.77	158.34	-3156.15	55.53	1341.97	0.00	0.00	0.00	-2861.44	-46.60	1669.25	-3032.35	22.85	1700.11	-4015.13	102.93	1751.63	-3683.81	226.40	1812.92	-239.59	1312.90	71.71	347.13	1213.81	75.70	-124.37
2.75000	-3014.46	97.40	-11.53	-2779.58	116.40	57.14	-3244.05	196.07	544.98	-3117.83	273.41	188.68	-3167.33	1.00	3.79	-3170.56	9.70	30.18	-1772.11	-23.61	107.71	-1778.26	-27.77	158.34	-3160.08	55.69	1340.94	0.00	0.00	0.00	-2861.44	-46.60	1669.25	-3009.39	24.08	1698.25	-4011.61	102.00	1751.45	-3676.57	227.04	1813.17	-236.42	1315.33	73.59	347.17	1214.05	75.75	-124.68
2.76000	-3003.43	94.10	-12.34	-2753.00	115.15	58.69	-3233.70	194.04	554.42	-3112.60	272.83	190.99	-3193.92	0.99	-2.99	-3193.98	8.60	24.81	-1772.11	-23.61	107.71	-1778.26	-27.77	158.34	-3159.63	55.59	1340.16	0.00	0.00	0.00	-2861.44	-46.60	1669.25	-3001.14	24.05	1697.09	-4008.05	101.06	1751.26	-3669.29	227.66	1813.41	-235.11	1315.95	74.22	347.81	1214.31	75.77	-128.64
2.77000	-2992.79	90.94	-13.13	-2730.00	114.22	59.67	-3223.50	192.03	563.76	-3107.44	272.26	193.30	-3145.50	0.45	5.29	-3196.99	8.40	24.72	-1772.11	-23.61	107.71	-1778.26	-27.77	158.34	-3135.77	55.61	1338.80	0.00	0.00	0.00	-2861.44	-46.60	1669.25	-2974.29	25.49	1695.49	-4004.47	100.11	1751.08	-3661.97	228.29	1813.65	-239.31	1314.26	72.35	347.91	1213.56	76.21	-125.59
2.78000	-2982.52	87.90	-13.89	-2710.36	113.59	60.10	-3213.46	190.04	573.01	-3102.37	271.68	195.61	-3139.35	-1.76	8.69	-3187.16	8.86	27.47	-1772.11	-23.61	107.71	-1778.26	-27.77	158.34	-3117.16	55.63	1337.42	0.00	0.00	0.00	-2861.44	-46.60	1669.25	-2981.89	26.16	1695.68	-4000.86	99.17	1750.89	-3654.61	228.90	1813.89	-232.71	1310.89	73.40	348.68	1213.96	76.37	-122.43
2.79000	-2972.62	85.00	-14.61	-2693.86	113.26	60.04	-3203.56	188.07	582.16	-3097.37	271.10	197.93	-3187.48	0.32	-3.09	-3210.78	8.33	23.68	-1772.11	-23.61	107.71	-1778.26	-27.77	158.34	-3134.26	55.07	1335.77	0.00	0.00	0.00	-2861.44	-46.60	1669.25	-2998.26	27.02	1695.70	-3997.21	98.21	1750.70	-3647.22	229.52	1814.13	-235.67	1314.39	74.04	346.69	1214.00	75.61	-121.85
2.80000	-2963.07	82.23	-15.31	-2680.28	113.18	59.54	-3193.81	186.13	591.21	-3092.45	270.52	200.25	-3206.76	0.42	-5.52	-3212.14	8.35	23.62	-1772.11	-23.61	107.71	-1778.26	-27.77	158.34	-3126.72	55.61	1334.65	0.00	0.00	0.00	-2861.44	-46.60	1669.25	-3005.24	28.07	1695.46	-3993.54	97.25	1750.50	-3639.79	230.13	1814.36	-238.31	1313.39	72.76	345.67	1214.27	75.37	-123.11
2.81000	-2953.89	79.59	-15.98	-2669.40	113.34	58.62	-3184.22	184.20	600.17	-3087.60	269.94	202.57	-3200.32	-1.10	-2.83	-3178.31	7.28	29.93	-1772.11	-23.61	107.71	-1778.26	-27.77	158.34	-3118.18	55.84	1333.10	0.00	0.00	0.00	-2861.44	-46.60	1669.25	-2964.37	29.60	1690.90	-3989.83	96.29	1750.30	-3632.32	230.73	1814.58	-236.59	1315.65	73.60	346.62	1214.99	75.59	-128.81
2.82000	-2945.04	77.08	-16.62	-2660.99	113.72	57.34	-3174.76	182.29	609.02	-3082.83	269.36	204.89	-3167.36	1.05	3.42	-3140.29	12.32	37.68	-1772.11	-23.61	107.71	-1778.26	-27.77	158.34	-3114.37	55.62	1331.92	0.00	0.00	0.00	-2861.44	-46.60	1669.25	-2949.17	31.42	1688.71	-3986.09	95.32	1750.11	-3624.81	231.33	1814.81	-237.56	1317.91	73.27	347.22	1214.24	75.64	-125.50
2.83000	-2936.54	74.69	-17.23	-2654.84	114.29	55.73	-3165.46	180.41	617.78	-3078.14	268.78	207.21	-3167.21	-0.46	0.30	-3135.68	10.35	37.47	-1772.11	-23.61	107.71	-1778.26	-27.77	158.34	-3084.82	55.93	1330.92	0.00	0.00	0.00	-2861.44	-46.60	1669.25	-2931.28	33.71	1686.89	-3982.33	94.34	1749.90	-3617.27	231.92	1815.03	-236.80	1316.33	73.63	346.92	1214.74	75.46	-123.86
2.84000	-2928.38	72.42	-17.81	-2650.72	115.04	53.85	-3156.29	178.54	626.45	-3073.51	268.19	209.53	-3178.25	-1.76	1.03	-3131.82	10.29	38.28	-1772.11	-23.61	107.71	-1778.26	-27.77	158.34	-3087.96	56.34	1329.83	0.00	0.00	0.00	-2861.44	-46.60	1669.25	-2937.04	34.99	1686.86	-3978.53	93.36	1749.70	-3609.69	232.51	1815.25	-236.55	1315.71	73.99	348.02	1213.37	76.31	-123.75
2.85000	-2920.54	70.27	-18.37	-2648.42	115.94	51.73	-3147.27	176.69	635.02	-3068.96	267.61	211.86	-3164.87	-1.71	1.62	-3155.35	9.36	34.88	-1772.11	-23.61	107.71	-1778.26	-27.77	158.34	-3098.63	56.52	1329.53	0.00	0.00	0.00	-2861.44	-46.60	1669.25	-2945.12	35.49	1686.24	-3974.70	92.38	1749.49	-3602.08	233.10	1815.46	-232.78	1315.68	74.63	346.90	1214.12	75.69	-126.24
2.86000	-2913.02	68.24	-18.91	-2647.71	116.97	49.42	-3138.39	174.86	643.49	-3064.49	267.02	214.18	-3206.34	-1.66	-6.49	-3188.19	8.13	29.52	-1772.11	-23.61	107.71	-1778.26	-27.77	158.34	-3078.99	57.14	1328.46	0.00	0.00	0.00	-2861.44	-46.60	1669.25	-2952.29	35.67	1685.69	-3970.85	91.39	1749.28	-3594.43	233.68	1815.67	-241.67	1313.86	71.25	347.53	1213.58	76.04	-126.50
2.87000	-2905.82	66.32	-19.41	-2648.37	118.10	46.96	-3129.65	173.05	651.87	-3060.08	266.43	216.51	-3198.74	0.78	-5.20	-3201.30	7.78	26.96	-1772.11	-23.61	107.71	-1778.26	-27.77	158.34	-3073.16	57.89	1327.12	0.00	0.00	0.00	-2861.44	-46.60	1669.25	-2932.36	36.21	1683.88	-3966.96	90.40	1749.07	-3586.74	234.25	1815.88	-237.86	1315.99	73.06	347.78	1213.43	76.19	-129.88
2.88000	-2898.93	64.53	-19.89	-2650.18	119.32	44.39	-3121.05	171.26	660.15	-3055.74	265.84	218.84	-3176.51	-1.25	-0.54	-3238.01	6.10	20.92	-1772.11	-23.61	107.71	-1778.26	-27.77	158.34	-3059.96	57.86	1326.08	0.00	0.00	0.00	-2861.44	-46.60	1669.25	-2920.37	37.12	1682.34	-3963.05	89.40	1748.86	-3579.03	234.82	1816.08	-240.72	1314.59	71.77	346.35	1214.23	75.62	-129.07
2.89000	-2892.34	62.84	-20.35	-2652.92	120.60	41.76	-3112.59	169.50	668.33	-3051.47	265.24	221.16	-3194.41	0.28	-4.26	-3178.97	8.83	32.47	-1772.11	-23.61	107.71	-1778.26	-27.77	158.34	-3051.98	58.17	1325.31	0.00	0.00	0.00	-2861.44	-46.60	1669.25	-2908.05	39.83	1681.23	-3959.10	88.40	1748.64	-3571.27	235.39	1816.28	-233.41	1314.66	74.07	346.26	1213.83	75.83	-126.93
2.90000	-2886.04	61.27	-20.78	-2656.37	121.92	39.10	-3104.26	167.75	676.43	-3047.27	264.65	223.49	-3169.06	-1.12	1.00	-3125.48	10.32	41.64	-1772.11	-23.61	107.71	-1778.26	-27.77	158.34	-3052.55	59.27	1325.63	0.00	0.00	0.00	-2861.44	-46.60	1669.25	-2903.01	42.56	1679.98	-3955.13	87.39	1748.43	-3563.49	235.95	1816.48	-236.34	1313.19	72.46	345.96	1215.64	75.08	-130.14
2.91000	-2880.04	59.80	-21.18	-2660.31	123.26	36.47	-3096.07	166.02	684.43	-3043.14	264.06	225.82	-3162.73	-2.42	3.48	-3147.60	9.27	36.53	-1772.11	-23.61	107.71	-1778.26	-27.77	158.34	-3033.59	59.85	1324.87	0.00	0.00	0.00	-2861.44	-46.60	1669.25	-2879.10	45.56	1680.03	-3951.12	86.38	1748.21	-3555.67	236.51	1816.67	-234.97	1311.28	73.14	345.84	1215.01	75.19	-125.38
2.92000	-2874.31	58.44	-21.56	-2664.51	124.59	33.91	-3088.02	164.30	692.33	-3039.08	263.46	228.14	-3186.43	-2.95	-0.81	-3202.86	7.67	26.51	-1772.11	-23.61	107.71	-1778.26	-27.77	158.34	-3033.59	60.71	1324.61	0.00	0.00	0.00	-2861.44	-46.60	1669.25	-2876.46	45.60	1677.86	-3947.09	85.36	1747.98	-3547.81	237.05	1816.86	-234.46	1314.21	74.38	344.91	1213.59	75.52	-124.61
2.93000	-2868.87	57.19	-21.92	-2668.76	125.90	31.46	-3080.09	162.61	700.14	-3035.08	262.86	230.47	-3198.28	-2.13	-4.80	-3192.13	7.48	28.53	-1772.11	-23.61	107.71	-1778.26	-27.77	158.34	-3019.15	61.44	1324.26	0.00	0.00	0.00	-2861.44	-46.60	1669.25	-2865.68	47.57	1677.28	-3943.02	84.34	1747.76	-3539.93	237.60	1817.05	-236.64	1315.20	73.96	343.50	1214.90	74.90	-117.86
2.94000	-2863.69	56.04	-22.25	-2672.83	127.16	29.15	-3072.30	160.94	707.86	-3031.15	262.27	232.80	-3197.05	-0.73	-3.15	-3157.32	8.36	35.33	-1772.11	-23.61	107.71	-1778.26	-27.77	158.34	-3011.39	62.24	1324.80	0.00	0.00	0.00	-2861.44	-46.60	1669.25	-2856.23	50.11	1677.89	-3938.93	83.31	1747.53	-3532.01	238.14	1817.24	-233.94	1314.80	74.63	346.07	1213.86	75.65	-116.21
2.95000	-2858.77	54.99	-22.56	-2676.51	128.35	27.04	-3064.64	159.29	715.48	-3027.28	261.67	235.12	-3205.56	-3.49	-5.41	-3186.69	9.40	29.19	-1772.11	-23.61	107.71	-1778.26	-27.77	158.34	-3006.10	63.27	1324.93	0.00	0.00	0.00	-2861.44	-46.60	1669.25	-2840.91	51.75	1677.88	-3934.81	82.28	1747.30	-3524.06	238.67	1817.42	-237.62	1313.68	72.52	348.48	1212.93	76.44	-124.34
2.96000	-2854.12	54.05	-22.85	-2679.57	129.45	25.17	-3057.10	157.65	723.01	-3023.47	261.07	237.45	-3135.46	-1.26	7.45	-3163.91	7.41	35.56	-1772.11	-23.61	107.71	-1778.26	-27.77	158.34	-2991.29	64.06	1325.06	0.00	0.00	0.00	-2861.44	-46.60	1669.25	-2847.77	53.88	1678.29	-3930.66	81.25	1747.07	-3516.07	239.20	1817.59	-235.54	1315.52	73.57	349.36	1212.69	76.72	-122.19
2.97000	-2849.71	53.20	-23.12	-2681.79	130.43	23.59	-3049.70	156.04	730.45	-3019.73	260.47	239.77	-3114.94	-0.47	11.70	-3163.77	7.04	36.07	-1772.11	-23.61	107.71	-1778.26	-27.77	158.34	-2990.58	64.91	1325.49	0.00	0.00	0.00	-2861.44	-46.60	1669.25	-2858.05	56.88	1679.51	-3926.48	80.21	1746.84	-3508.06	239.73	1817.76	-231.89	1316.14	74.46	346.92	1213.89	75.75	-131.23
2.98000	-2845.54	52.44	-23.36	-2682.95	131.28	22.32	-3042.42	154.44	737.79	-3016.05	259.86	242.09	-3149.22	-1.31	5.54	-3166.55	6.70	36.11	-1772.11	-23.61	107.71	-1778.26	-27.77	158.34	-2982.78	66.58	1326.83	0.00	0.00	0.00	-2861.44	-46.60	1669.25	-2863.46	57.07	1680.07	-3922.27	79.16	1746.60	-3500.01	240.24	1817.93	-238.72	1313.46	72.00	347.91	1213.74	75.92	-130.59
2.99000	-2841.62	51.78	-23.58	-2682.83	131.97	21.42	-3035.27	152.86	745.05	-3012.42	259.26	244.41	-3133.09	-0.06	8.28	-3171.70	6.39	35.74	-1772.11	-23.61	107.71	-1778.26	-27.77	158.34	-2983.34	68.27	1327.21	0.00	0.00	0.00	-2861.44	-46.60	1669.25	-2856.78	57.47	1681.00	-3918.04	78.12	1746.36	-3491.93	240.76	1818.10	-238.05	1315.88	72.99	348.33	1213.46	76.26	-126.40
3.00000	-2837.92	51.22	-23.79	-2681.21	132.47	20.94	-3028.24	151.30	752.21	-3008.86	258.66	246.73	-3174.94	-0.50	2.50	-3178.67	6.11	35.01	-1772.11	-23.61	107.71	-1778.26	-27.77	158.34	-2969.04	68.83	1328.46	0.00	0.00	0.00	-2861.44	-46.60	1669.25	-2849.51	61.19	1682.66	-3913.77	77.06	1746.12	-3483.82	241.26	1818.26	-234.94	1315.97	74.37	350.64	1213.66	76.61	-131.41
3.01000	-2834.45	50.74	-23.97	-2677.83	132.77	20.91	-3021.33	149.76	759.28	-3005.36	258.05	249.05	-3162.61	0.03	3.42	-3186.94	5.85	33.96	-1772.11	-23.61	107.71	-1778.26	-27.77	158.34	-2976.21	69.80	1329.60	0.00	0.00	0.00	-2861.44	-46.60	1669.25	-2843.06	62.69	1683.71	-3909.48	76.01	1745.88	-3475.69	241.77	1818.42	-233.15	1312.26	73.03	347.34	1214.26	75.84	-123.08
3.02000	-2831.19	50.35	-24.13	-2640.54	133.34	26.39	-3014.54	148.24	766.26	-3001.92	257.45	251.36	-3169.12	-2.89	3.36	-3195.95	5.62	32.67	-1772.11	-23.61	107.71	-1778.26	-27.77	158.34	-2946.58	71.23	1330.96	0.00	0.00	0.00	-2861.44	-46.60	1669.25	-2813.77	66.76	1681.65	-3905.15	74.95	1745.63	-3467.52	242.26	1818.58	-234.26	1315.57	73.59	347.33	1213.64	76.00	-122.86
3.03000	-2828.15	50.05	-24.27	-2643.97	132.63	25.06	-3007.88	146.73	773.15	-2998.54	256.84	253.68	-3145.10	-1.56	6.99	-3205.16	5.40	31.18	-1772.11	-23.61	107.71	-1778.26	-27.77	158.34	-2938.23	72.91	1332.36	0.00	0.00	0.00	-2861.42	-46.59	1669.25	-2835.36	67.64	1685.30	-3900.80	73.88	1745.39	-3459.32	242.75	1818.73	-236.15	1315.90	73.90	347.68	1215.39	75.58	-124.61
3.04000	-2825.31	49.83	-24.39	-2650.12	132.33	24.35	-3001.33	145.25	779.94	-2995.21	256.23	255.99	-3182.28	-3.53	-2.16	-3214.03	5.21	29.55	-1772.11	-23.61	107.71	-1778.26	-27.77	158.34	-2926.94	73.72	1333.51	0.00	0.00	0.00	-2841.00	-44.52	1671.57	-2808.60	69.69	1685.66	-3896.42	72.82	1745.14	-3451.09	243.24	1818.88	-234.80	1315.82	74.38	345.54	1214.98	75.21	-123.10
3.05000	-2822.67	49.69	-24.49	-2648.87	133.89	23.35	-2994.90	143.78	786.65	-2991.94	255.62	258.30	-3130.05	-3.77	10.18	-3222.02	5.03	27.82	-1772.11	-23.61	107.71	-1778.26	-27.77	158.34	-2905.86	75.34	1334.80	0.00	0.00	0.00	-2814.77	-41.90	1669.61	-2774.66	71.06	1684.55	-3892.02	71.74	1744.89	-3442.83	243.72	1819.02	-238.59	1317.88	72.83	344.20	1214.80	74.92	-123.67
3.06000	-2820.22	49.64	-24.58	-2653.66	134.35	22.29	-2988.59	142.33	793.27	-2988.72	255.02	260.61	-3133.13	-3.33	8.58	-3228.58	4.87	26.07	-1772.11	-23.61	107.71	-1778.26	-27.77	158.34	-2909.43	76.72	1336.17	0.00	0.00	0.00	-2798.37	-40.71	1671.11	-2788.20	74.11	1686.86	-3887.58	70.67	1744.64	-3434.55	244.19	1819.16	-235.18	1314.08	72.87	346.70	1214.42	75.68	-120.07
3.07000	-2817.95	49.67	-24.64	-2660.85	134.27	21.56	-2982.39	140.90	799.79	-2985.56	254.41	262.91	-3130.04	-3.23	7.96	-3233.17	4.72	24.33	-1772.11	-23.61	107.71	-1778.26	-27.77	158.34	-2907.38	78.09	1337.54	0.00	0.00	0.00	-2789.16	-38.19	1672.44	-2785.85	75.65	1687.54	-3883.12	69.59	1744.38	-3426.23	244.66	1819.30	-235.65	1314.89	73.72	348.13	1214.28	75.98	-124.03
3.08000	-2815.87	49.77	-24.69	-2666.84	134.20	18.67	-2976.31	139.49	806.23	-2982.45	253.80	265.21	-3227.19	-2.13	-8.01	-3235.26	4.57	22.67	-1772.11	-23.61	107.71	-1778.26	-27.77	158.34	-2902.85	79.85	1338.92	0.00	0.00	0.00	-2787.87	-35.25	1674.43	-2776.15	76.37	1689.03	-3878.63	68.50	1744.13	-3417.89	245.12	1819.44	-238.74	1318.31	72.73	346.92	1214.38	75.71	-120.59
3.09000	-2813.95	49.95	-24.72	-2681.03	134.20	16.46	-2970.34	138.09	812.58	-2979.39	253.19	267.51	-3213.51	-2.39	-6.68	-3234.28	4.44	21.14	-1772.11	-23.61	107.71	-1778.26	-27.77	158.34	-2902.18	80.50	1339.94	0.00	0.00	0.00	-2778.41	-32.89	1676.61	-2762.78	77.66	1690.41	-3874.11	67.42	1743.87	-3409.52	245.58	1819.57	-237.16	1316.86	73.68	347.39	1213.84	75.99	-124.79
3.10000	-2812.21	50.20	-24.73	-2664.02	134.45	19.56	-2964.48	136.71	818.84	-2976.39	252.57	269.80	-3160.63	-2.77	1.54	-3229.72	4.31	19.79	-1772.11	-23.61	107.71	-1778.26	-27.77	158.34	-2886.53	82.42	1341.27	0.00	0.00	0.00	-2770.00	-30.96	1675.91	-2767.36	80.33	1693.71	-3869.56	66.32	1743.61	-3401.12	246.03	1819.69	-234.85	1316.03	74.49	348.48	1212.88	76.57	-119.96
3.11000	-2810.62	50.52	-24.73	-2654.92	133.77	21.69	-2958.74	135.35	825.01	-2973.43	251.96	272.10	-3149.58	-4.03	3.69	-3221.00	4.18	18.68	-1772.11	-23.61	107.71	-1778.26	-27.77	158.34	-2881.72	83.97	1342.35	0.00	0.00	0.00	-2762.84	-29.23	1678.64	-2748.48	82.48	1692.94	-3864.99	65.23	1743.34	-3392.70	246.47	1819.82	-239.65	1313.54	72.12	347.98	1214.03	75.94	-127.21
3.12000	-2809.18	50.91	-24.71	-2610.93	134.21	30.35	-2953.10	134.01	831.09	-2970.53	251.35	274.38	-3196.12	-3.82	-4.00	-3198.12	4.83	17.43	-1772.11	-23.61	107.71	-1778.26	-27.77	158.34	-2868.78	84.85	1342.63	0.00	0.00	0.00	-2746.57	-27.05	1678.80	-2756.22	83.78	1693.81	-3860.39	64.13	1743.08	-3384.25	246.91	1819.94	-240.76	1316.02	72.56	346.68	1214.38	75.45	-123.32
3.13000	-2807.89	51.37	-24.67	-2605.79	133.54	30.85	-2947.57	132.69	837.08	-2967.67	250.74	276.67	-3210.56	-4.98	-7.61	-3224.38	4.40	11.10	-1772.11	-23.61	107.71	-1778.26	-27.77	158.34	-2869.06	86.05	1343.68	0.00	0.00	0.00	-2741.02	-25.65	1678.77	-2742.73	86.42	1693.97	-3855.76	63.03	1742.81	-3375.77	247.34	1820.05	-237.06	1315.53	73.98	347.10	1214.59	75.61	-115.87
3.14000	-2806.74	51.89	-24.62	-2627.30	133.07	26.87	-2942.14	131.38	842.98	-2964.87	250.12	278.95	-3190.23	-4.45	-7.57	-3197.38	4.64	13.58	-1772.11	-23.61	107.71	-1778.26	-27.77	158.34	-2849.47	86.68	1344.32	0.00	0.00	0.00	-2742.56	-24.88	1679.79	-2725.66	87.43	1694.84	-3851.10	61.92	1742.54	-3367.26	247.77	1820.17	-232.18	1312.55	74.02	344.97	1215.11	75.17	-124.58
3.15000	-2805.73	52.48	-24.55	-2597.66	133.69	32.46	-2936.82	130.09	848.80	-2962.11	249.51	281.23	-3147.45	-3.27	-0.48	-3174.03	3.88	15.98	-1772.11	-23.61	107.71	-1778.26	-27.77	158.34	-2838.83	87.39	1345.09	0.00	0.00	0.00	-2759.65	-24.16	1681.70	-2713.90	88.88	1694.96	-3846.42	60.81	1742.27	-3358.73	248.19	1820.28	-232.49	1313.97	74.63	345.62	1214.39	75.37	-126.18
3.16000	-2804.84	53.14	-24.47	-2602.34	135.10	30.76	-2931.61	128.82	854.53	-2959.40	248.90	283.50	-3141.65	-3.91	-1.65	-3185.54	3.45	12.72	-1772.11	-23.61	107.71	-1778.26	-27.77	158.34	-2833.33	88.87	1344.89	0.00	0.00	0.00	-2749.48	-21.96	1683.24	-2709.63	91.81	1695.11	-3841.71	59.70	1742.00	-3350.18	248.60	1820.38	-236.01	1315.17	74.18	347.35	1214.54	75.82	-121.03
3.17000	-2804.07	53.85	-24.37	-2593.12	135.15	33.85	-2926.50	127.57	860.18	-2956.73	248.28	285.77	-3149.82	-5.45	-6.50	-3159.43	2.76	16.49	-1772.11	-23.61	107.71	-1778.26	-27.77	158.34	-2814.28	89.17	1345.75	0.00	0.00	0.00	-2758.55	-21.06	1683.99	-2707.09	91.68	1695.60	-3836.97	58.58	1741.73	-3341.60	249.01	1820.48	-232.62	1315.35	74.77	346.51	1214.66	75.73	-113.33
3.18000	-2803.41	54.62	-24.26	-2590.91	135.00	33.85	-2921.49	126.33	865.73	-2954.11	247.67	288.03	-3131.35	-6.22	-4.99	-3139.83	2.22	19.66	-1772.11	-23.61	107.71	-1778.26	-27.77	158.34	-2815.09	89.96	1345.90	0.00	0.00	0.00	-2748.11	-19.78	1683.92	-2708.18	93.81	1695.45	-3832.21	57.46	1741.45	-3332.99	249.41	1820.58	-235.34	1315.66	74.00	348.31	1213.68	76.05	-121.76
3.19000	-2802.86	55.44	-24.14	-2587.04	137.33	35.60	-2916.58	125.11	871.20	-2951.54	247.05	290.29	-3134.56	-8.59	-8.05	-3145.49	0.42	17.74	-1772.11	-23.61	107.71	-1778.26	-27.77	158.34	-2809.03	91.46	1346.25	0.00	0.00	0.00	-2718.84	-18.01	1684.62	-2672.53	95.64	1693.90	-3827.42	56.34	1741.18	-3324.36	249.81	1820.67	-233.74	1312.16	73.47	348.09	1214.36	75.74	-125.00
3.20000	-2802.42	56.32	-24.00	-2581.21	136.14	36.29	-2911.76	123.91	876.59	-2949.01	246.44	292.54	-3124.29	-9.94	-7.07	-3129.67	-0.28	22.25	-1772.11	-23.61	107.71	-1778.26	-27.77	158.34	-2806.33	91.63	1346.39	0.00	0.00	0.00	-2696.12	-14.91	1684.96	-2692.16	96.92	1695.33	-3822.60	55.21	1740.90	-3315.71	250.20	1820.77	-231.46	1310.88	74.01	347.39	1213.77	75.78	-122.56
3.21000	-2802.06	57.26	-23.85	-2568.52	135.88	40.19	-2907.05	122.73	881.88	-2946.52	245.82	294.79	-3100.01	-9.92	-0.71	-3122.79	-0.21	26.13	-1772.11	-23.61	107.71	-1778.26	-27.77	158.34	-2790.47	91.75	1346.38	0.00	0.00	0.00	-2724.82	-15.38	1686.08	-2688.61	97.49	1695.67	-3817.76	54.08	1740.62	-3307.03	250.58	1820.85	-236.75	1316.09	73.22	346.56	1214.02	75.92	-124.36
3.22000	-2801.80	58.24	-23.69	-2575.86	135.45	38.89	-2902.43	121.56	887.10	-2944.07	245.21	297.03	-3101.24	-10.13	0.78	-3112.49	-0.88	30.54	-1772.11	-23.61	107.71	-1778.26	-27.77	158.34	-2791.22	93.04	1346.72	0.00	0.00	0.00	-2687.94	-14.74	1685.17	-2685.86	99.33	1695.00	-3812.88	52.95	1740.33	-3298.33	250.95	1820.94	-233.57	1316.30	74.53	347.80	1214.46	76.01	-125.48
3.23000	-2801.61	59.27	-23.52	-2577.51	136.39	39.18	-2897.91	120.41	892.22	-2941.66	244.59	299.27	-3082.20	-10.89	5.20	-3097.17	-0.30	35.34	-1772.11	-23.61	107.71	-1778.26	-27.77	158.34	-2782.62	93.60	1346.84	0.00	0.00	0.00	-2667.44	-15.09	1684.54	-2681.16	100.30	1695.29	-3807.99	51.81	1740.05	-3289.60	251.32	1821.01	-223.66	1309.89	75.89	347.47	1214.49	75.99	-128.56
3.24000	-2801.51	60.35	-23.33	-2570.40	135.12	38.80	-2893.49	119.27	897.26	-2939.30	243.97	301.51	-3053.31	-10.83	9.88	-3082.48	0.13	38.03	-1772.11	-23.61	107.71	-1778.26	-27.77	158.34	-2779.41	94.44	1347.00	0.00	0.00	0.00	-2652.17	-15.89	1683.79	-2667.03	101.14	1695.46	-3803.06	50.67	1739.76	-3280.86	251.69	1821.09	-228.67	1310.35	74.10	346.62	1214.11	75.81	-126.61
3.25000	-2801.46	61.48	-23.13	-2558.20	133.72	41.36	-2889.15	118.15	902.22	-2936.97	243.36	303.73	-3054.72	-9.32	8.55	-3056.57	0.41	41.80	-1772.11	-23.61	107.71	-1778.26	-27.77	158.34	-2761.19	94.95	1347.79	0.00	0.00	0.00	-2643.94	-15.54	1683.56	-2654.67	102.41	1695.27	-3798.11	49.53	1739.48	-3272.08	252.04	1821.16	-235.18	1316.94	73.17	346.16	1213.85	75.64	-117.00
3.26000	-2801.49	62.65	-22.93	-2572.10	135.01	39.82	-2884.91	117.05	907.09	-2934.68	242.74	305.95	-3040.61	-8.48	10.34	-3043.47	1.10	43.15	-1772.11	-23.61	107.71	-1778.26	-27.77	158.34	-2754.75	95.53	1347.97	0.00	0.00	0.00	-2644.54	-12.44	1684.49	-2632.59	103.54	1694.25	-3793.14	48.38	1739.19	-3263.29	252.39	1821.23	-234.76	1318.87	73.61	346.59	1213.88	75.58	-120.23
3.27000	-2801.56	63.86	-22.71	-2574.87	134.70	39.51	-2880.76	115.97	911.88	-2932.43	242.13	308.17	-3004.80	-7.06	13.95	-3017.37	1.93	45.71	-1772.11	-23.61	107.71	-1778.26	-27.77	158.34	-2750.95	96.42	1348.49	0.00	0.00	0.00	-2647.36	-9.93	1685.34	-2622.93	102.66	1693.75	-3788.13	47.24	1738.90	-3254.48	252.74	1821.30	-232.66	1315.46	74.84	346.36	1213.77	75.69	-133.19
3.28000	-2801.69	65.11	-22.48	-2602.40	135.14	35.59	-2876.70	114.90	916.58	-2930.22	241.51	310.38	-2955.41	-6.90	18.25	-2999.34	1.82	45.73	-1772.11	-23.61	107.71	-1778.26	-27.77	158.34	-2758.03	97.07	1348.81	0.00	0.00	0.00	-2651.37	-6.56	1686.62	-2618.39	101.95	1692.96	-3783.11	46.08	1738.60	-3245.64	253.07	1821.36	-232.01	1315.92	74.82	348.30	1212.97	76.47	-136.29
3.29000	-2801.86	66.39	-22.24	-2585.99	134.84	37.59	-2872.72	113.85	921.20	-2928.04	240.89	312.58	-2943.86	-7.06	16.54	-2967.29	1.34	47.33	-1772.11	-23.61	107.71	-1778.26	-27.77	158.34	-2738.83	97.27	1349.62	0.00	0.00	0.00	-2655.41	-4.80	1687.60	-2619.26	102.50	1693.29	-3778.05	44.93	1738.31	-3236.78	253.40	1821.41	-234.91	1317.24	74.02	348.34	1213.91	75.87	-131.48
3.30000	-2802.06	67.72	-22.00	-2589.59	134.63	37.03	-2868.83	112.81	925.74	-2925.90	240.28	314.78	-2922.95	-7.48	16.70	-2963.21	0.49	43.45	-1772.11	-23.61	107.71	-1778.26	-27.77	158.34	-2736.12	97.75	1350.18	0.00	0.00	0.00	-2656.88	-5.06	1687.91	-2614.61	103.71	1693.83	-3772.97	43.77	1738.01	-3227.91	253.73	1821.47	-236.81	1316.17	73.86	345.34	1214.63	75.31	-128.57
3.31000	-2802.29	69.07	-21.74	-2593.64	133.95	37.13	-2865.03	111.79	930.19	-2923.79	239.66	316.97	-2902.35	-7.36	16.20	-2944.00	0.19	42.83	-1772.11	-23.61	107.71	-1778.26	-27.77	158.34	-2730.95	98.05	1350.63	0.00	0.00	0.00	-2653.17	-7.70	1687.23	-2604.12	105.67	1695.15	-3767.87	42.61	1737.72	-3219.01	254.04	1821.52	-234.86	1316.06	74.41	347.92	1212.82	76.28	-131.88
3.32000	-2802.55	70.46	-21.47	-2578.45	135.02	39.09	-2861.31	110.79	934.57	-2921.71	239.05	319.15	-2885.85	-9.10	14.27	-2941.09	-1.00	36.84	-1772.11	-23.61	107.71	-1778.26	-27.77	158.34	-2718.87	98.48	1350.95	0.00	0.00	0.00	-2649.59	-9.69	1686.59	-2573.88	105.73	1693.41	-3762.74	41.45	1737.42	-3210.09	254.35	1821.56	-233.69	1315.37	74.97	347.35	1214.30	75.74	-127.04
3.33000	-2802.82	71.88	-21.20	-2659.12	134.25	22.92	-2857.68	109.81	938.85	-2919.67	238.43	321.32	-2859.25	-9.83	13.39	-2891.73	-1.53	39.30	-1772.11	-23.61	107.71	-1778.26	-27.77	158.34	-2711.82	98.77	1351.37	0.00	0.00	0.00	-2653.35	-12.13	1686.18	-2576.24	105.85	1694.00	-3757.58	40.28	1737.12	-3201.15	254.66	1821.60	-237.80	1318.29	73.09	348.65	1213.07	76.26	-123.60
3.34000	-2803.10	73.32	-20.92	-2627.27	133.75	28.86	-2854.12	108.83	943.06	-2917.66	237.82	323.49	-2818.23	-9.52	15.66	-2853.80	-2.56	39.27	-1772.11	-23.61	107.71	-1778.26	-27.77	158.34	-2704.61	98.99	1351.72	0.00	0.00	0.00	-2661.87	-12.89	1686.45	-2591.47	105.50	1695.04	-3752.40	39.11	1736.81	-3192.19	254.95	1821.64	-247.92	1315.92	69.47	350.52	1213.29	76.65	-122.87
3.35000	-2803.39	74.80	-20.63	-2654.06	134.07	25.86	-2850.65	107.88	947.18	-2915.68	237.20	325.65	-2796.10	-12.02	13.03	-2836.69	-3.81	35.25	-1772.11	-23.61	107.71	-1778.26	-27.77	158.34	-2699.52	99.43	1351.81	0.00	0.00	0.00	-2654.71	-12.04	1686.63	-2592.04	106.32	1695.40	-3747.19	37.94	1736.51	-3183.21	255.24	1821.68	-244.74	1314.22	70.25	347.73	1214.00	75.87	-121.65
3.36000	-2803.67	76.29	-20.34	-2593.87	133.13	35.66	-2847.26	106.94	951.22	-2913.73	236.59	327.81	-2776.10	-13.71	10.59	-2795.74	-6.70	36.29	-1772.11	-23.61	107.71	-1778.26	-27.77	158.34	-2687.90	100.49	1351.96	0.00	0.00	0.00	-2611.50	-9.63	1686.00	-2571.46	104.85	1694.36	-3741.96	36.77	1736.21	-3174.21	255.52	1821.71	-235.84	1315.32	73.61	347.26	1213.22	75.88	-128.56
3.37000	-2803.94	77.81	-20.04	-2648.56	133.95	27.72	-2843.94	106.02	955.18	-2911.81	235.97	329.95	-2738.93	-15.81	10.02	-2765.33	-8.77	34.08	-1772.11	-23.61	107.71	-1778.26	-27.77	158.34	-2686.97	100.54	1352.44	0.00	0.00	0.00	-2577.46	-8.04	1685.35	-2553.65	105.64	1694.06	-3736.70	35.59	1735.90	-3165.20	255.80	1821.73	-244.29	1315.36	70.61	346.76	1214.37	75.61	-120.99
3.38000	-2804.20	79.35	-19.73	-2634.11	131.67	30.42	-2840.70	105.11	959.06	-2909.92	235.36	332.09	-2715.58	-21.42	8.00	-2751.85	-11.77	30.07	-1772.11	-23.61	107.71	-1778.26	-27.77	158.34	-2678.12	100.39	1352.07	0.00	0.00	0.00	-2546.36	-6.15	1684.76	-2559.83	105.29	1694.89	-3731.42	34.41	1735.59	-3156.16	256.06	1821.76	-237.44	1316.32	73.02	344.66	1215.05	75.09	-121.27
3.39000	-2804.44	80.91	-19.42	-2661.00	131.79	26.16	-2837.54	104.22	962.86	-2908.06	234.74	334.22	-2691.92	-25.32	5.35	-2727.66	-15.53	26.22	-1772.11	-23.61	107.71	-1778.26	-27.77	158.34	-2675.81	100.84	1351.72	0.00	0.00	0.00	-2548.20	-5.86	1684.79	-2566.47	104.88	1696.04	-3726.11	33.23	1735.28	-3147.11	256.33	1821.78	-238.35	1313.70	72.53	344.65	1214.80	75.16	-123.20
3.40000	-2804.64	82.49	-19.10	-2648.99	131.59	29.50	-2834.45	103.35	966.58	-2906.22	234.13	336.34	-2677.41	-29.91	1.47	-2704.06	-19.39	23.57	-1772.11	-23.61	107.71	-1778.26	-27.77	158.34	-2680.99	100.91	1351.66	0.00	0.00	0.00	-2558.82	-6.89	1685.17	-2551.44	104.23	1696.69	-3720.77	32.05	1734.97	-3138.04	256.58	1821.79	-233.89	1314.14	74.41	348.01	1213.47	76.23	-122.88
3.41000	-2804.81	84.08	-18.78	-2641.67	132.40	31.94	-2831.43	102.49	970.22	-2904.41	233.52	338.45	-2626.06	-33.46	5.26	-2651.41	-23.57	26.56	-1772.11	-23.61	107.71	-1778.26	-27.77	158.34	-2669.55	100.65	1351.55	0.00	0.00	0.00	-2554.14	-8.96	1685.67	-2527.23	105.40	1695.08	-3715.42	30.86	1734.66	-3128.95	256.82	1821.80	-235.90	1315.72	74.25	348.17	1213.95	76.01	-121.93
3.42000	-2804.94	85.68	-18.45	-2629.49	131.24	33.62	-2828.48	101.64	973.77	-2902.63	232.90	340.56	-2552.14	-38.41	14.53	-2633.77	-30.13	23.85	-1772.11	-23.61	107.71	-1778.26	-27.77	158.34	-2661.58	100.33	1351.04	0.00	0.00	0.00	-2543.96	-10.21	1685.91	-2537.60	105.47	1696.26	-3710.04	29.68	1734.34	-3119.85	257.06	1821.81	-234.87	1312.82	73.34	348.46	1212.89	76.42	-124.03
3.43000	-2805.02	87.29	-18.12	-2619.24	133.57	35.56	-2825.61	100.81	977.25	-2900.86	232.29	342.65	-2575.57	-43.63	4.05	-2614.71	-33.50	21.52	-1772.11	-23.61	107.71	-1778.26	-27.77	158.34	-2658.63	99.71	1350.72	0.00	0.00	0.00	-2537.40	-11.41	1686.13	-2548.16	104.09	1696.23	-3704.63	28.48	1734.03	-3110.73	257.29	1821.81	-236.92	1314.70	73.77	348.57	1212.57	76.48	-126.80
3.44000	-2805.05	88.92	-17.78	-2642.14	133.52	29.15	-2822.80	100.00	980.65	-2899.13	231.68	344.74	-2526.68	-50.14	10.08	-2557.72	-37.29	27.70	-1772.11	-23.61	107.71	-1778.26	-27.77	158.34	-2642.32	100.15	1349.89	0.00	0.00	0.00	-2538.59	-11.25	1685.89	-2544.29	102.52	1695.54	-3699.20	27.29	1733.71	-3101.59	257.52	1821.81	-236.41	1316.86	73.88	348.59	1212.88	76.39	-128.55
3.45000	-2805.01	90.55	-17.44	-2668.14	134.64	22.71	-2820.07	99.20	983.97	-2897.41	231.07	346.82	-2500.73	-54.42	11.87	-2527.04	-41.16	29.11	-1772.11	-23.61	107.71	-1778.26	-27.77	158.34	-2643.37	100.09	1349.07	0.00	0.00	0.00	-2541.27	-10.95	1685.31	-2524.31	102.82	1695.04	-3693.74	26.10	1733.40	-3092.44	257.74	1821.81	-239.16	1317.74	72.86	348.94	1213.41	76.39	-129.55
3.46000	-2804.90	92.19	-17.10	-2649.43	136.55	25.87	-2817.40	98.41	987.21	-2895.72	230.46	348.89	-2456.97	-58.54	16.30	-2510.75	-45.12	28.89	-1772.11	-23.61	107.71	-1778.26	-27.77	158.34	-2635.10	99.33	1348.63	0.00	0.00	0.00	-2539.20	-11.72	1684.53	-2503.07	102.80	1694.20	-3688.26	24.90	1733.08	-3083.27	257.95	1821.80	-229.83	1311.93	74.34	348.59	1213.24	76.35	-126.65
3.47000	-2804.73	93.83	-16.76	-2637.64	136.25	28.21	-2814.79	97.65	990.37	-2894.05	229.85	350.95	-2440.60	-60.80	15.76	-2490.78	-47.77	29.48	-1772.11	-23.61	107.71	-1778.26	-27.77	158.34	-2626.57	99.27	1348.12	0.00	0.00	0.00	-2535.94	-12.58	1684.10	-2484.21	100.29	1693.97	-3682.76	23.70	1732.76	-3074.08	258.15	1821.79	-234.51	1315.31	73.65	345.95	1212.79	75.95	-120.07
3.48000	-2804.47	95.47	-16.41	-2660.02	136.89	24.06	-2812.25	96.89	993.45	-2892.40	229.24	353.00	-2410.84	-64.06	18.87	-2416.07	-50.47	40.22	-1772.11	-23.61	107.71	-1778.26	-27.77	158.34	-2623.95	98.50	1347.54	0.00	0.00	0.00	-2533.66	-13.67	1683.60	-2475.24	99.09	1693.55	-3677.23	22.50	1732.43	-3064.88	258.34	1821.77	-235.15	1316.10	73.94	285.73	1230.00	60.37	-125.15
3.49000	-2804.12	97.11	-16.06	-2647.10	138.44	25.11	-2809.77	96.15	996.46	-2890.76	228.63	355.04	-2394.64	-64.96	20.06	-2406.01	-51.67	39.87	-1772.11	-23.61	107.71	-1778.26	-27.77	158.34	-2627.52	98.26	1346.59	0.00	0.00	0.00	-2531.77	-14.54	1683.31	-2480.69	98.88	1692.82	-3671.68	21.30	1732.11	-3055.67	258.53	1821.75	-232.27	1315.74	74.85	326.28	1219.92	70.47	-132.15
3.50000	-2803.68	98.75	-15.71	-2617.55	139.03	30.15	-2807.36	95.43	999.38	-2889.15	228.02	357.07	-2353.38	-64.43	24.54	-2372.25	-52.86	43.24	-1772.11	-23.61	107.71	-1778.26	-27.77	158.34	-2611.70	97.18	1345.92	0.00	0.00	0.00	-2524.83	-15.29	1682.61	-2481.20	98.41	1691.80	-3666.10	20.09	1731.79	-3046.44	258.71	1821.73	-237.37	1316.79	73.54	347.80	1214.62	75.90	-132.91
3.51000	-2803.14	100.39	-15.36	-2644.20	140.23	25.11	-2805.00	94.72	1002.23	-2887.56	227.42	359.09	-2328.30	-64.25	28.17	-2337.91	-55.61	45.88	-1772.11	-23.61	107.71	-1778.26	-27.77	158.34	-2602.95	96.89	1345.19	0.00	0.00	0.00	-2507.44	-16.05	1680.89	-2478.94	98.30	1691.30	-3660.50	18.88	1731.46	-3037.19	258.88	1821.70	-232.50	1311.84	73.52	346.70	1215.57	75.37	-123.03
3.52000	-2802.49	102.02	-15.01	-2688.85	139.93	18.12	-2802.71	94.03	1005.00	-2885.98	226.81	361.10	-2287.86	-62.95	35.01	-2306.40	-57.93	48.15	-1772.11	-23.61	107.71	-1778.26	-27.77	158.34	-2598.95	95.96	1344.10	0.00	0.00	0.00	-2495.23	-16.46	1679.67	-2494.93	97.53	1690.97	-3654.88	17.67	1731.14	-3027.94	259.04	1821.67	-238.59	1312.12	72.02	346.06	1214.65	75.48	-132.16
3.53000	-2801.72	103.64	-14.66	-2631.60	136.92	26.25	-2800.47	93.35	1007.70	-2884.41	226.21	363.09	-2294.30	-64.48	35.95	-2277.61	-59.85	50.07	-1772.11	-23.61	107.71	-1778.26	-27.77	158.34	-2595.09	94.84	1342.97	0.00	0.00	0.00	-2486.11	-17.02	1678.12	-2476.13	98.05	1689.09	-3649.23	16.46	1730.81	-3018.67	259.20	1821.63	-236.55	1315.85	73.29	345.62	1214.81	75.07	-136.17
3.54000	-2800.84	105.25	-14.30	-2619.53	139.46	31.64	-2798.29	92.68	1010.32	-2882.87	225.60	365.08	-2248.04	-62.94	45.35	-2251.41	-61.39	51.66	-1772.11	-23.61	107.71	-1778.26	-27.77	158.34	-2583.67	94.61	1342.03	0.00	0.00	0.00	-2478.59	-18.33	1676.66	-2440.13	97.16	1686.68	-3643.56	15.25	1730.48	-3009.38	259.35	1821.59	-237.64	1316.94	73.03	346.39	1214.87	75.07	-133.01
3.55000	-2799.83	106.85	-13.95	-2659.24	139.81	21.69	-2796.16	92.03	1012.86	-2881.33	225.00	367.06	-2219.50	-63.26	49.85	-2227.68	-62.58	52.93	-1772.11	-23.61	107.71	-1778.26	-27.77	158.34	-2570.45	93.38	1341.10	0.00	0.00	0.00	-2469.68	-19.88	1675.75	-2428.79	93.25	1685.53	-3637.86	14.04	1730.15	-3000.09	259.49	1821.55	-235.55	1312.58	72.62	348.04	1214.36	75.65	-126.61
3.56000	-2798.69	108.44	-13.60	-2650.02	140.09	23.29	-2794.09	91.40	1015.32	-2879.81	224.40	369.03	-2194.27	-63.40	53.87	-2206.32	-63.44	53.91	-1772.11	-23.61	107.71	-1778.26	-27.77	158.34	-2565.84	92.36	1339.70	0.00	0.00	0.00	-2452.08	-21.32	1673.80	-2412.32	93.75	1684.50	-3632.15	12.82	1729.82	-2990.78	259.62	1821.50	-236.84	1315.40	73.20	347.23	1214.03	75.85	-119.03
3.57000	-2797.41	110.02	-13.25	-2631.85	137.70	26.91	-2792.07	90.77	1017.71	-2878.31	223.79	370.98	-2172.15	-63.39	57.41	-2187.21	-64.00	54.60	-1772.11	-23.61	107.71	-1778.26	-27.77	158.34	-2558.94	91.65	1338.72	0.00	0.00	0.00	-2446.54	-22.46	1671.23	-2430.70	92.34	1683.50	-3626.41	11.60	1729.48	-2981.46	259.74	1821.45	-234.74	1315.57	74.31	347.14	1213.24	75.88	-124.60
3.58000	-2795.99	111.57	-12.91	-2592.42	138.69	35.04	-2790.11	90.17	1020.03	-2876.81	223.19	372.93	-2152.95	-63.24	60.47	-2170.22	-64.29	55.02	-1772.11	-23.61	107.71	-1778.26	-27.77	158.34	-2558.90	90.19	1337.85	0.00	0.00	0.00	-2442.61	-22.77	1671.06	-2429.52	91.72	1682.69	-3620.64	10.38	1729.15	-2972.12	259.86	1821.39	-235.35	1315.07	74.38	346.96	1213.22	76.01	-124.30
3.59000	-2794.41	113.11	-12.56	-2612.11	138.85	31.27	-2788.19	89.57	1022.26	-2875.33	222.59	374.86	-2136.47	-62.99	63.04	-2155.24	-64.32	55.20	-1772.11	-23.61	107.71	-1778.26	-27.77	158.34	-2553.72	89.21	1336.61	0.00	0.00	0.00	-2440.10	-23.90	1671.04	-2416.06	90.09	1681.75	-3614.85	9.16	1728.82	-2962.78	259.97	1821.33	-235.02	1315.51	74.76	346.95	1213.67	75.91	-124.39
3.60000	-2792.67	114.63	-12.22	-2664.11	139.21	21.58	-2786.33	88.99	1024.43	-2873.85	221.99	376.78	-2122.50	-62.63	65.14	-2142.16	-64.13	55.15	-1772.11	-23.61	107.71	-1778.26	-27.77	158.34	-2540.65	88.03	1335.74	0.00	0.00	0.00	-2443.21	-26.75	1668.64	-2414.93	87.66	1680.75	-3609.04	7.94	1728.48	-2953.42	260.07	1821.27	-238.48	1317.01	73.11	346.40	1213.68	75.57	-126.46
3.61000	-2790.77	116.12	-11.88	-2615.03	139.48	30.25	-2784.51	88.43	1026.52	-2872.39	221.40	378.69	-2110.84	-62.20	66.76	-2130.85	-63.74	54.89	-1772.11	-23.61	107.71	-1778.26	-27.77	158.34	-2537.40	87.31	1334.39	0.00	0.00	0.00	-2413.96	-27.99	1666.98	-2388.31	86.10	1679.18	-3603.21	6.71	1728.14	-2944.06	260.16	1821.20	-230.33	1311.96	74.33	347.21	1213.65	75.63	-127.52
3.62000	-2788.69	117.59	-11.54	-2632.21	139.90	28.24	-2782.74	87.87	1028.53	-2870.93	220.80	380.59	-2101.30	-61.71	67.90	-2121.20	-63.17	54.43	-1772.11	-23.61	107.71	-1778.26	-27.77	158.34	-2530.02	85.40	1333.61	0.00	0.00	0.00	-2426.71	-28.90	1665.85	-2399.91	85.12	1678.56	-3597.35	5.49	1727.81	-2934.68	260.25	1821.13	-232.70	1314.00	74.66	347.27	1214.15	75.80	-125.47
3.63000	-2786.44	119.03	-11.21	-2647.14	140.85	25.76	-2781.01	87.34	1030.47	-2869.49	220.21	382.48	-2093.67	-61.17	68.56	-2113.10	-62.45	53.80	-1772.11	-23.61	107.71	-1778.26	-27.77	158.34	-2535.08	84.25	1332.61	0.00	0.00	0.00	-2428.98	-30.87	1665.27	-2396.47	83.76	1677.48	-3591.48	4.26	1727.47	-2925.29	260.32	1821.05	-236.62	1317.22	73.46	346.99	1214.20	75.73	-127.74
3.64000	-2784.00	120.44	-10.88	-2659.24	138.64	23.82	-2779.33	86.81	1032.34	-2868.04	219.61	384.35	-2087.74	-60.62	68.74	-2106.42	-61.61	53.00	-1772.11	-23.61	107.71	-1778.26	-27.77	158.34	-2518.10	83.03	1331.74	0.00	0.00	0.00	-2414.48	-33.57	1664.54	-2393.75	81.31	1676.84	-3585.57	3.03	1727.13	-2915.89	260.39	1820.97	-235.83	1316.96	73.34	346.95	1213.93	75.72	-127.46
3.65000	-2781.37	121.83	-10.56	-2654.70	140.07	23.98	-2777.69	86.30	1034.13	-2866.61	219.02	386.21	-2083.33	-60.07	68.44	-2101.04	-60.66	52.06	-1772.11	-23.61	107.71	-1778.26	-27.77	158.34	-2515.56	80.62	1331.10	0.00	0.00	0.00	-2377.55	-34.89	1662.50	-2394.54	77.81	1676.14	-3579.65	1.80	1726.79	-2906.49	260.45	1820.89	-238.50	1313.58	72.33	348.00	1213.96	76.12	-124.36
3.66000	-2778.55	123.18	-10.24	-2623.01	140.77	29.87	-2776.10	85.81	1035.85	-2865.18	218.43	388.06	-2080.23	-59.53	67.66	-2096.86	-59.64	51.00	-1772.11	-23.61	107.71	-1778.26	-27.77	158.34	-2507.29	79.80	1330.47	0.00	0.00	0.00	-2380.66	-38.19	1662.08	-2392.39	76.95	1676.50	-3573.70	0.57	1726.45	-2897.07	260.50	1820.80	-241.42	1316.07	72.40	347.80	1213.56	76.05	-117.36
3.67000	-2775.52	124.50	-9.92	-2689.41	140.84	19.75	-2774.54	85.32	1037.49	-2863.75	217.84	389.90	-2078.23	-59.03	66.39	-2093.75	-58.57	49.82	-1772.11	-23.61	107.71	-1778.26	-27.77	158.34	-2495.31	78.22	1329.86	0.00	0.00	0.00	-2384.80	-37.34	1660.92	-2375.04	75.79	1675.14	-3567.74	-0.66	1726.10	-2887.65	260.55	1820.71	-236.82	1316.38	73.83	346.39	1214.11	75.52	-120.52
3.68000	-2772.27	125.78	-9.62	-2654.43	140.71	25.79	-2773.03	84.85	1039.07	-2862.33	217.25	391.72	-2077.14	-58.58	64.65	-2091.59	-57.48	48.56	-1772.11	-23.61	107.71	-1778.26	-27.77	158.34	-2491.33	76.86	1329.73	0.00	0.00	0.00	-2370.94	-38.43	1659.55	-2349.22	73.92	1673.09	-3561.75	-1.89	1725.76	-2878.21	260.58	1820.61	-235.60	1316.94	73.81	344.52	1215.01	74.91	-121.26
3.69000	-2768.82	127.02	-9.31	-2642.29	140.56	28.45	-2771.55	84.40	1040.57	-2860.91	216.66	393.53	-2076.76	-58.21	62.43	-2090.28	-56.38	47.22	-1772.11	-23.61	107.71	-1778.26	-27.77	158.34	-2481.49	74.77	1328.93	0.00	0.00	0.00	-2361.88	-41.93	1659.17	-2340.42	70.91	1672.44	-3555.73	-3.13	1725.41	-2868.77	260.61	1820.51	-235.39	1316.90	73.59	344.97	1214.95	75.15	-122.72
3.70000	-2765.13	128.22	-9.02	-2626.86	141.07	32.05	-2770.11	83.95	1041.99	-2859.50	216.08	395.33	-2076.89	-57.93	59.73	-2089.69	-55.31	45.83	-1772.11	-23.61	107.71	-1778.26	-27.77	158.34	-2472.36	72.82	1328.87	0.00	0.00	0.00	-2377.81	-46.55	1659.76	-2360.79	68.16	1674.32	-3549.70	-4.36	1725.07	-2859.32	260.63	1820.40	-233.21	1315.13	74.51	346.86	1213.71	75.95	-124.84
3.71000	-2761.22	129.39	-8.73	-2659.97	142.45	27.13	-2768.70	83.52	1043.35	-2858.08	215.49	397.11	-2077.32	-57.76	56.55	-2089.70	-54.29	44.40	-1772.11	-23.61	107.71	-1778.26	-27.77	158.34	-2458.42	70.65	1329.04	0.00	0.00	0.00	-2376.47	-48.53	1659.78	-2351.17	65.93	1673.77	-3543.64	-5.60	1724.72	-2849.86	260.64	1820.30	-235.73	1315.90	73.84	349.28	1213.07	76.63	-122.77
3.72000	-2757.07	130.51	-8.45	-2576.67	142.10	42.79	-2767.33	83.11	1044.64	-2856.67	214.91	398.88	-2077.85	-57.73	52.88	-2090.20	-53.35	42.94	-1772.11	-23.61	107.71	-1778.26	-27.77	158.34	-2457.53	68.94	1328.81	0.00	0.00	0.00	-2373.79	-51.24	1660.46	-2332.67	63.61	1672.95	-3537.56	-6.84	1724.38	-2840.40	260.64	1820.18	-235.05	1316.37	74.12	345.81	1213.45	75.75	-126.76
3.73000	-2752.68	131.58	-8.17	-2551.81	142.30	48.51	-2765.99	82.70	1045.85	-2855.25	214.33	400.64	-2078.29	-57.84	48.74	-2091.07	-52.50	41.48	-1772.11	-23.61	107.71	-1778.26	-27.77	158.34	-2446.74	66.07	1329.47	0.00	0.00	0.00	-2347.51	-54.14	1659.12	-2342.13	61.52	1673.30	-3531.46	-8.08	1724.03	-2830.93	260.63	1820.07	-234.27	1315.03	74.70	346.81	1213.61	75.93	-129.35
3.74000	-2748.04	132.61	-7.91	-2557.31	142.06	48.91	-2764.69	82.31	1046.99	-2853.83	213.75	402.38	-2078.41	-58.12	44.12	-2092.20	-51.79	40.03	-1772.11	-23.61	107.71	-1778.26	-27.77	158.34	-2439.37	64.30	1330.03	0.00	0.00	0.00	-2323.00	-56.30	1658.65	-2344.15	59.25	1674.78	-3525.34	-9.31	1723.68	-2821.45	260.61	1819.94	-235.74	1315.73	73.79	348.96	1213.49	76.44	-129.96
3.75000	-2743.14	133.58	-7.65	-2580.66	141.54	45.98	-2763.41	81.94	1048.06	-2852.41	213.17	404.11	-2055.09	-57.62	42.10	-2093.46	-51.22	38.62	-1772.11	-23.61	107.71	-1778.26	-27.77	158.34	-2432.17	61.96	1330.30	0.00	0.00	0.00	-2315.98	-56.74	1660.33	-2316.40	56.47	1675.39	-3519.19	-10.56	1723.33	-2811.96	260.59	1819.82	-233.90	1315.38	74.59	349.60	1212.81	76.79	-125.58
3.76000	-2737.98	134.51	-7.40	-2609.36	140.96	41.71	-2762.17	81.57	1049.06	-2850.99	212.59	405.82	-2088.82	-57.76	30.53	-2094.74	-50.83	37.25	-1772.11	-23.61	107.71	-1778.26	-27.77	158.34	-2425.59	59.82	1331.37	0.00	0.00	0.00	-2330.41	-60.28	1661.83	-2295.61	54.46	1676.54	-3513.03	-11.80	1722.98	-2802.47	260.55	1819.69	-236.67	1316.14	73.90	348.36	1213.13	76.37	-132.34
3.77000	-2732.55	135.38	-7.16	-2630.90	140.48	38.07	-2760.95	81.22	1049.99	-2849.56	212.01	407.52	-2075.29	-60.69	27.20	-2095.93	-50.64	35.95	-1772.11	-23.61	107.71	-1778.26	-27.77	158.34	-2418.02	57.97	1332.20	0.00	0.00	0.00	-2321.85	-62.70	1661.70	-2287.57	52.15	1677.00	-3506.84	-13.04	1722.63	-2792.98	260.51	1819.55	-227.72	1310.52	75.10	349.09	1213.26	76.47	-131.46
3.78000	-2726.84	136.20	-6.93	-2632.80	140.29	37.07	-2759.76	80.88	1050.85	-2848.13	211.44	409.21	-2068.83	-59.82	25.23	-2096.90	-50.68	34.73	-1772.11	-23.61	107.71	-1778.26	-27.77	158.34	-2410.58	55.70	1333.64	0.00	0.00	0.00	-2319.36	-65.33	1662.43	-2277.51	49.85	1678.11	-3500.63	-14.28	1722.28	-2783.48	260.46	1819.42	-232.04	1314.18	74.52	347.55	1213.56	76.01	-123.81
3.79000	-2720.85	136.96	-6.71	-2623.60	141.93	38.28	-2758.59	80.55	1051.64	-2846.69	210.87	410.88	-2091.52	-60.09	15.46	-2097.54	-50.97	33.61	-1772.11	-23.61	107.71	-1778.26	-27.77	158.34	-2409.11	53.73	1334.70	0.00	0.00	0.00	-2311.30	-67.63	1664.15	-2275.35	47.00	1679.88	-3494.41	-15.52	1721.92	-2773.97	260.40	1819.27	-236.95	1316.95	73.48	345.90	1213.97	75.53	-119.44
3.80000	-2714.57	137.67	-6.50	-2614.24	139.30	38.09	-2757.45	80.24	1052.36	-2845.25	210.30	412.53	-2075.50	-60.14	16.29	-2097.72	-51.54	32.60	-1772.11	-23.61	107.71	-1778.26	-27.77	158.34	-2390.46	51.41	1335.80	0.00	0.00	0.00	-2302.18	-70.56	1665.91	-2277.45	43.00	1681.53	-3488.16	-16.77	1721.57	-2764.46	260.33	1819.13	-234.77	1317.29	73.81	346.92	1213.63	75.89	-126.74
3.81000	-2708.00	138.31	-6.30	-2606.23	139.76	39.18	-2756.34	79.94	1053.02	-2843.80	209.73	414.17	-2067.36	-60.06	16.66	-2092.57	-54.45	32.51	-1772.11	-23.61	107.71	-1778.26	-27.77	158.34	-2383.95	49.32	1337.24	0.00	0.00	0.00	-2295.45	-71.68	1667.57	-2267.98	42.27	1682.96	-3481.88	-18.01	1721.22	-2754.94	260.25	1818.98	-233.29	1316.36	74.41	344.59	1215.34	74.84	-130.27
3.82000	-2701.13	138.89	-6.11	-2630.22	139.05	33.99	-2755.24	79.65	1053.60	-2842.34	209.16	415.80	-2092.03	-60.90	8.59	-2095.96	-54.25	30.16	-1772.11	-23.61	107.71	-1778.26	-27.77	158.34	-2388.33	46.87	1338.57	0.00	0.00	0.00	-2268.67	-74.73	1668.80	-2259.32	40.86	1685.31	-3475.59	-19.26	1720.86	-2745.42	260.17	1818.82	-236.81	1313.28	72.49	345.51	1215.72	74.90	-125.16
3.83000	-2693.95	139.41	-5.93	-2638.98	138.78	32.62	-2754.17	79.37	1054.11	-2840.87	208.60	417.41	-2084.67	-60.78	8.80	-2077.72	-55.77	34.02	-1772.11	-23.61	107.71	-1778.26	-27.77	158.34	-2372.47	44.74	1340.04	0.00	0.00	0.00	-2255.69	-76.50	1670.17	-2259.63	38.41	1688.09	-3469.28	-20.50	1720.51	-2735.90	260.07	1818.66	-241.85	1313.30	71.34	289.49	1231.78	61.55	-125.77
3.84000	-2686.45	139.86	-5.77	-2671.30	138.14	24.21	-2753.11	79.11	1054.56	-2839.40	208.03	419.00	-2081.43	-61.84	7.22	-2112.91	-54.66	24.79	-1772.11	-23.61	107.71	-1778.26	-27.77	158.34	-2348.00	42.68	1341.90	0.00	0.00	0.00	-2259.27	-78.78	1671.57	-2255.75	34.43	1689.86	-3462.94	-21.75	1720.15	-2726.37	259.97	1818.50	-238.96	1312.85	72.27	326.43	1220.62	70.60	-127.68
3.85000	-2678.63	140.24	-5.62	-2690.65	139.35	18.48	-2752.07	78.85	1054.94	-2837.91	207.47	420.58	-2062.96	-61.41	9.91	-2103.24	-54.17	26.25	-1772.11	-23.61	107.71	-1778.26	-27.77	158.34	-2350.55	40.92	1342.62	0.00	0.00	0.00	-2275.69	-83.03	1673.85	-2239.81	30.31	1689.75	-3456.59	-22.99	1719.79	-2716.84	259.85	1818.33	-243.69	1313.83	70.73	347.07	1213.98	75.88	-127.58
3.86000	-2670.49	140.55	-5.48	-2716.81	137.33	10.91	-2751.06	78.61	1055.25	-2836.41	206.91	422.14	-2067.64	-60.77	9.10	-2102.71	-54.98	25.80	-1772.11	-23.61	107.71	-1778.26	-27.77	158.34	-2343.98	38.48	1344.27	0.00	0.00	0.00	-2248.73	-83.73	1673.51	-2228.21	28.92	1692.04	-3450.22	-24.24	1719.44	-2707.31	259.73	1818.16	-241.24	1313.60	71.24	348.25	1213.05	76.49	-126.25
3.87000	-2662.01	140.79	-5.35	-2651.82	136.01	18.13	-2750.05	78.38	1055.49	-2834.90	206.36	423.69	-2053.36	-61.11	10.09	-2094.29	-55.45	27.24	-1772.11	-23.61	107.71	-1778.26	-27.77	158.34	-2333.36	36.35	1345.53	0.00	0.00	0.00	-2246.73	-86.71	1676.74	-2222.22	26.93	1694.09	-3443.82	-25.49	1719.08	-2697.77	259.60	1817.98	-238.20	1316.15	72.97	349.50	1214.01	76.33	-122.70
3.88000	-2653.19	140.96	-5.24	-2646.09	136.15	14.31	-2749.06	78.17	1055.67	-2833.37	205.80	425.22	-2078.26	-62.87	4.55	-2072.93	-55.28	31.96	-1772.11	-23.61	107.71	-1778.26	-27.77	158.34	-2331.88	33.71	1346.51	0.00	0.00	0.00	-2239.14	-88.67	1678.45	-2218.45	24.53	1695.32	-3437.40	-26.74	1718.72	-2688.24	259.45	1817.80	-236.69	1316.25	73.69	348.22	1214.45	75.87	-125.71
3.89000	-2644.02	141.05	-5.14	-2651.02	135.49	10.08	-2748.09	77.96	1055.77	-2831.84	205.25	426.73	-2082.67	-63.23	4.02	-2101.49	-55.63	24.86	-1772.11	-23.61	107.71	-1778.26	-27.77	158.34	-2321.76	32.01	1348.10	0.00	0.00	0.00	-2230.24	-90.64	1679.28	-2212.93	22.13	1696.18	-3430.97	-27.98	1718.36	-2678.70	259.30	1817.61	-233.04	1312.58	73.35	346.66	1214.27	75.57	-129.04
3.90000	-2634.50	141.06	-5.05	-2635.88	134.58	11.41	-2747.12	77.77	1055.82	-2830.28	204.70	428.23	-2052.96	-61.05	8.55	-2119.76	-56.41	21.44	-1772.11	-23.61	107.71	-1778.26	-27.77	158.34	-2313.08	30.20	1349.31	0.00	0.00	0.00	-2209.59	-92.38	1680.22	-2188.31	20.36	1696.96	-3424.51	-29.23	1718.00	-2669.16	259.14	1817.43	-233.99	1315.39	73.95	347.44	1213.64	75.94	-124.04
3.91000	-2624.62	141.00	-4.98	-2631.37	133.70	11.56	-2746.17	77.59	1055.79	-2828.71	204.15	429.71	-2084.98	-63.26	2.61	-2092.53	-54.38	24.91	-1772.11	-23.61	107.71	-1778.26	-27.77	158.34	-2304.33	28.90	1349.92	0.00	0.00	0.00	-2214.76	-95.56	1680.99	-2207.08	18.55	1700.33	-3418.04	-30.48	1717.64	-2659.62	258.97	1817.23	-237.71	1318.66	72.90	348.40	1213.42	76.12	-126.91
3.92000	-2614.38	140.85	-4.93	-2608.39	132.29	14.99	-2745.23	77.42	1055.70	-2827.13	203.60	431.17	-2052.66	-63.34	7.59	-2096.98	-56.74	23.59	-1772.11	-23.61	107.71	-1778.26	-27.77	158.34	-2301.37	27.48	1350.55	0.00	0.00	0.00	-2226.72	-96.88	1682.59	-2174.99	17.57	1701.01	-3411.54	-31.73	1717.28	-2650.07	258.79	1817.03	-231.77	1316.02	74.65	345.84	1214.18	75.29	-129.84
3.93000	-2603.76	140.62	-4.89	-2605.14	131.60	15.05	-2744.29	77.26	1055.54	-2825.53	203.05	432.62	-2061.67	-63.36	6.98	-2101.19	-56.50	23.60	-1772.11	-23.61	107.71	-1778.26	-27.77	158.34	-2281.58	26.40	1351.32	0.00	0.00	0.00	-2219.93	-98.25	1683.20	-2159.29	16.26	1701.36	-3405.02	-32.97	1716.92	-2640.53	258.61	1816.83	-236.31	1315.37	73.98	346.42	1213.83	75.47	-117.66
3.94000	-2599.50	141.04	-6.65	-2601.56	130.49	15.53	-2743.36	77.12	1055.32	-2823.91	202.51	434.05	-2057.42	-62.30	6.06	-2088.50	-56.50	27.27	-1772.11	-23.61	107.71	-1778.26	-27.77	158.34	-2276.29	24.83	1352.10	0.00	0.00	0.00	-2199.36	-99.44	1683.67	-2154.34	15.05	1701.28	-3398.49	-34.22	1716.56	-2630.99	258.41	1816.62	-233.82	1316.43	74.34	348.24	1213.15	76.12	-109.42
3.95000	-2609.32	140.22	-11.81	-2588.70	130.26	16.97	-2742.44	76.98	1055.04	-2822.27	201.97	435.46	-2055.68	-62.65	6.34	-2089.66	-55.66	26.97	-1772.11	-23.61	107.71	-1778.26	-27.77	158.34	-2275.75	23.38	1352.05	0.00	0.00	0.00	-2181.40	-100.83	1684.22	-2152.04	14.57	1702.30	-3391.93	-35.47	1716.19	-2621.45	258.20	1816.41	-234.40	1316.44	74.37	348.95	1213.29	76.38	-116.86
3.96000	-2593.23	141.45	-11.56	-2587.95	129.90	17.22	-2741.52	76.86	1054.68	-2820.61	201.43	436.85	-2043.71	-61.81	8.69	-2091.43	-57.31	24.81	-1772.11	-23.61	107.71	-1778.26	-27.77	158.34	-2278.10	22.29	1353.20	0.00	0.00	0.00	-2191.28	-103.17	1686.55	-2154.20	12.17	1703.28	-3385.36	-36.72	1715.83	-2611.90	257.98	1816.20	-233.54	1314.57	74.89	348.29	1213.00	76.31	-126.45
3.97000	-2569.46	142.08	-8.52	-2582.22	129.66	19.57	-2740.61	76.74	1054.27	-2818.93	200.90	438.23	-2047.97	-62.45	8.15	-2094.07	-56.54	24.14	-1772.11	-23.61	107.71	-1778.26	-27.77	158.34	-2257.16	21.44	1353.75	0.00	0.00	0.00	-2183.14	-104.16	1686.32	-2148.25	11.61	1704.64	-3378.76	-37.97	1715.47	-2602.36	257.76	1815.98	-244.10	1314.39	70.59	347.75	1213.95	76.06	-126.54
3.98000	-2563.67	141.58	-8.31	-2569.26	130.12	22.94	-2739.69	76.64	1053.78	-2817.23	200.36	439.59	-2097.12	-64.20	-2.59	-2087.78	-57.06	26.19	-1772.11	-23.61	107.71	-1778.26	-27.77	158.34	-2246.45	20.14	1353.91	0.00	0.00	0.00	-2188.50	-105.97	1687.62	-2145.50	9.92	1705.69	-3372.15	-39.21	1715.11	-2592.82	257.52	1815.75	-243.18	1314.36	70.85	374.70	1206.08	84.29	-71.15
3.99000	-2530.65	140.83	-1.43	-2556.10	129.06	26.79	-2738.78	76.55	1053.24	-2815.51	199.83	440.92	-2068.09	-62.30	2.72	-2092.82	-57.27	24.40	-1772.11	-23.61	107.71	-1778.26	-27.77	158.34	-2240.40	19.14	1354.48	0.00	0.00	0.00	-2178.15	-106.48	1687.76	-2134.84	8.46	1705.11	-3365.51	-40.46	1714.74	-2583.28	257.28	1815.53	-236.64	1316.64	73.17	357.79	1211.35	78.94	-101.90
4.00000	-2551.64	140.42	-6.42	-2548.77	127.92	28.07	-2737.87	76.47	1052.63	-2813.76	199.30	442.25	-2076.12	-63.58	2.28	-2098.85	-56.55	23.87	-1772.11	-23.61	107.71	-1778.26	-27.77	158.34	-2244.98	18.04	1354.41	0.00	0.00	0.00	-2138.42	-105.57	1685.53	-2123.16	7.36	1703.79	-3358.86	-41.71	1714.38	-2573.75	257.02	1815.29	-234.44	1316.57	74.00	345.97	1213.72	75.66	-118.37
4.01000	-2500.40	138.09	2.49	-2532.73	125.79	30.68	-2736.96	76.40	1051.96	-2811.99	198.78	443.55	-2078.70	-62.91	0.47	-2108.14	-56.78	21.60	-1772.11	-23.61	107.71	-1778.26	-27.77	158.34	-2234.92	17.30	1355.12	0.00	0.00	0.00	-2148.71	-106.48	1687.21	-2105.10	6.94	1703.67	-3352.19	-42.96	1714.01	-2564.21	256.75	1815.06	-237.85	1316.66	73.56	346.29	1214.50	75.34	-117.15
4.02000	-2498.53	135.41	2.13	-2507.46	123.53	34.06	-2736.04	76.35	1051.22	-2810.20	198.25	444.83	-2070.63	-62.69	1.88	-2112.09	-57.33	21.92	-1772.11	-23.61	107.71	-1778.26	-27.77	158.34	-2235.86	16.55	1356.18	0.00	0.00	0.00	-2105.22	-105.22	1685.67	-2117.85	6.56	1705.54	-3345.50	-44.20	1713.65	-2554.68	256.48	1814.81	-243.98	1315.41	70.61	348.25	1213.62	76.09	-118.45
4.03000	-2480.71	131.53	2.76	-2496.57	120.78	34.16	-2735.12	76.30	1050.42	-2808.38	197.73	446.10	-2075.06	-64.15	2.78	-2095.56	-55.71	25.00	-1772.11	-23.61	107.71	-1778.26	-27.77	158.34	-2217.77	15.89	1356.00	0.00	0.00	0.00	-2103.39	-106.41	1686.17	-2104.02	7.11	1705.24	-3338.79	-45.45	1713.28	-2545.15	256.19	1814.57	-237.16	1316.55	73.34	347.60	1213.45	76.20	-92.66
4.04000	-2458.00	129.82	3.11	-2469.66	117.35	36.14	-2734.19	76.26	1049.56	-2806.53	197.21	447.35	-2061.46	-62.39	4.05	-2115.89	-56.40	19.23	-1772.11	-23.61	107.71	-1778.26	-27.77	158.34	-2217.74	15.04	1356.57	0.00	0.00	0.00	-2120.45	-108.05	1687.42	-2088.29	7.86	1704.51	-3332.06	-46.69	1712.92	-2535.63	255.90	1814.32	-235.26	1315.84	74.41	346.32	1214.57	75.62	-116.59
4.05000	-2434.74	124.62	1.80	-2443.34	114.26	37.10	-2733.26	76.24	1048.63	-2804.66	196.69	448.57	-2062.12	-62.00	4.21	-2092.64	-56.66	24.42	-1772.11	-23.61	107.71	-1778.26	-27.77	158.34	-2210.35	14.34	1357.23	0.00	0.00	0.00	-2117.41	-107.73	1687.37	-2097.15	7.08	1705.79	-3325.31	-47.94	1712.55	-2526.10	255.59	1814.06	-231.87	1315.57	75.25	348.54	1213.88	76.31	-127.61
4.06000	-2421.65	121.95	0.66	-2426.67	111.22	35.36	-2732.32	76.22	1047.65	-2802.75	196.18	449.78	-2070.55	-62.46	2.84	-2101.24	-57.51	22.60	-1772.11	-23.61	107.71	-1778.26	-27.77	158.34	-2209.15	13.26	1357.69	0.00	0.00	0.00	-2122.49	-108.52	1689.11	-2079.14	8.32	1705.08	-3318.54	-49.18	1712.19	-2516.58	255.28	1813.80	-232.14	1314.29	75.20	348.65	1213.23	76.48	-125.31
4.07000	-2380.02	117.67	3.00	-2415.77	107.62	31.75	-2731.37	76.22	1046.60	-2800.82	195.67	450.97	-2084.30	-63.30	-1.34	-2089.51	-56.07	24.91	-1772.11	-23.61	107.71	-1778.26	-27.77	158.34	-2195.00	12.63	1358.16	0.00	0.00	0.00	-2104.13	-108.09	1688.87	-2080.55	8.38	1705.41	-3311.76	-50.43	1711.82	-2507.07	254.95	1813.54	-234.48	1312.28	73.75	346.75	1214.20	75.64	-125.01
4.08000	-2336.75	114.63	6.23	-2386.40	104.67	31.70	-2730.41	76.23	1045.49	-2798.86	195.16	452.14	-2066.84	-62.28	3.63	-2095.26	-56.78	24.54	-1772.11	-23.61	107.71	-1778.26	-27.77	158.34	-2198.38	11.88	1358.49	0.00	0.00	0.00	-2105.19	-107.02	1689.16	-2072.09	9.32	1704.91	-3304.95	-51.67	1711.45	-2497.56	254.62	1813.27	-239.38	1313.02	72.29	346.87	1214.18	75.65	-126.94
4.09000	-2330.05	109.00	2.57	-2351.66	100.82	32.32	-2729.44	76.24	1044.32	-2796.87	194.65	453.29	-2035.48	-62.04	9.40	-2096.39	-55.47	23.40	-1772.11	-23.61	107.71	-1778.26	-27.77	158.34	-2189.66	10.59	1358.72	0.00	0.00	0.00	-2101.65	-106.10	1689.25	-2060.74	9.95	1704.81	-3298.13	-52.91	1711.09	-2488.05	254.27	1813.00	-236.68	1315.11	73.64	347.09	1213.94	75.84	-128.96
4.10000	-2305.87	107.40	2.32	-2331.47	98.34	29.38	-2728.45	76.27	1043.08	-2794.85	194.15	454.42	-2063.10	-62.72	5.06	-2110.47	-57.66	21.36	-1772.11	-23.61	107.71	-1778.26	-27.77	158.34	-2183.54	9.64	1359.06	0.00	0.00	0.00	-2086.46	-106.43	1689.31	-2047.74	10.18	1705.03	-3291.29	-54.16	1710.72	-2478.55	253.92	1812.72	-235.35	1316.74	74.04	346.31	1213.58	75.68	-130.90
4.11000	-2311.49	104.13	-6.15	-2306.65	95.36	27.82	-2727.45	76.31	1041.79	-2792.80	193.65	455.53	-2098.45	-63.66	-1.94	-2046.75	-55.34	35.36	-1772.11	-23.61	107.71	-1778.26	-27.77	158.34	-2177.49	8.71	1359.19	0.00	0.00	0.00	-2066.81	-106.30	1689.65	-2046.96	9.84	1706.16	-3284.43	-55.40	1710.35	-2469.06	253.55	1812.44	-236.33	1315.89	74.03	344.59	1214.68	75.13	-124.46
4.12000	-2267.80	101.62	-2.32	-2268.27	94.20	28.72	-2726.44	76.35	1040.44	-2790.71	193.15	456.62	-2067.83	-61.81	3.98	-2081.98	-53.78	28.75	-1772.11	-23.61	107.71	-1778.26	-27.77	158.34	-2171.51	7.82	1359.11	0.00	0.00	0.00	-2075.36	-106.08	1690.43	-2051.52	11.31	1706.79	-3277.56	-56.64	1709.99	-2459.57	253.18	1812.15	-235.29	1315.64	74.34	345.83	1214.98	75.35	-120.03
4.13000	-2229.96	100.04	-0.09	-2252.25	92.31	25.75	-2725.41	76.41	1039.02	-2788.59	192.66	457.69	-2047.37	-60.35	6.63	-2023.71	-55.05	39.33	-1772.11	-23.61	107.71	-1778.26	-27.77	158.34	-2165.59	6.95	1358.84	0.00	0.00	0.00	-2076.85	-105.33	1691.45	-2051.83	11.81	1707.75	-3270.66	-57.88	1709.62	-2450.08	252.79	1811.86	-236.56	1316.25	73.94	346.63	1214.34	75.83	-119.30
4.14000	-2193.52	99.31	0.47	-2211.70	92.12	27.03	-2724.36	76.48	1037.55	-2786.43	192.16	458.74	-2052.63	-60.77	6.50	-2039.83	-54.71	37.53	-1772.11	-23.61	107.71	-1778.26	-27.77	158.34	-2159.73	6.13	1358.38	0.00	0.00	0.00	-2069.65	-104.20	1692.02	-2041.58	12.28	1707.47	-3263.75	-59.12	1709.25	-2440.61	252.39	1811.56	-237.32	1316.68	73.39	347.89	1213.78	76.27	-124.14
4.15000	-2190.59	100.18	-3.03	-2186.74	91.99	26.25	-2723.29	76.55	1036.01	-2784.24	191.67	459.76	-2042.82	-60.01	9.23	-2026.48	-53.38	41.37	-1772.11	-23.61	107.71	-1778.26	-27.77	158.34	-2153.91	5.34	1357.76	0.00	0.00	0.00	-2044.89	-102.86	1691.15	-2024.83	13.23	1705.98	-3256.82	-60.35	1708.88	-2431.14	251.99	1811.26	-235.33	1314.87	74.43	349.75	1214.87	76.14	-131.11
4.16000	-2130.93	99.18	2.92	-2174.17	91.52	21.96	-2722.20	76.64	1034.42	-2782.02	191.19	460.77	-2068.79	-59.55	5.00	-2031.18	-54.25	41.30	-1772.11	-23.61	107.71	-1778.26	-27.77	158.34	-2148.14	4.59	1356.98	0.00	0.00	0.00	-2057.24	-103.46	1692.97	-2024.51	13.79	1706.43	-3249.87	-61.59	1708.52	-2421.67	251.57	1810.96	-235.18	1315.39	74.45	348.57	1214.68	76.10	-124.17
4.17000	-2101.46	100.92	2.97	-2139.92	92.37	22.28	-2721.09	76.74	1032.77	-2779.75	190.70	461.75	-2040.08	-58.43	10.69	-2032.23	-52.43	41.36	-1772.11	-23.61	107.71	-1778.26	-27.77	158.34	-2142.39	3.88	1356.06	0.00	0.00	0.00	-2032.62	-102.09	1691.18	-2023.14	14.15	1706.45	-3242.91	-62.83	1708.15	-2412.22	251.14	1810.65	-227.30	1310.65	74.75	345.75	1214.83	75.25	-118.52
4.18000	-1937.22	100.99	34.46	-2099.78	94.01	23.31	-2719.96	76.84	1031.06	-2777.45	190.22	462.72	-2050.46	-58.35	8.86	-2021.38	-52.88	44.45	-1772.11	-23.61	107.71	-1778.26	-27.77	158.34	-2136.68	3.23	1355.01	0.00	0.00	0.00	-2025.68	-102.13	1691.29	-2024.32	14.84	1706.61	-3235.92	-64.06	1707.78	-2402.77	250.70	1810.34	-231.21	1314.41	74.40	345.43	1214.23	75.38	-118.65
4.19000	-2078.70	102.55	-1.83	-2010.13	95.41	37.60	-2718.80	76.96	1029.29	-2775.11	189.75	463.66	-2031.40	-58.17	12.37	-2064.93	-54.48	34.28	-1772.11	-23.61	107.71	-1778.26	-27.77	158.34	-2130.99	2.62	1353.85	0.00	0.00	0.00	-2021.71	-101.50	1691.95	-2016.19	15.86	1706.22	-3228.92	-65.29	1707.41	-2393.33	250.25	1810.02	-238.44	1314.02	72.60	347.15	1213.64	76.00	-125.17
4.20000	-2053.22	105.17	-1.93	-2004.58	96.80	31.48	-2717.62	77.08	1027.46	-2772.73	189.27	464.58	-2030.55	-58.90	13.17	-2090.54	-54.08	28.18	-1772.11	-23.61	107.71	-1778.26	-27.77	158.34	-2125.31	2.07	1352.57	0.00	0.00	0.00	-2016.66	-99.12	1692.84	-1999.53	16.80	1705.42	-3221.90	-66.53	1707.05	-2383.90	249.79	1809.69	-240.59	1315.91	72.69	347.33	1213.44	76.04	-126.55
4.21000	-1995.59	107.12	4.56	-2032.50	98.57	18.55	-2716.42	77.22	1025.57	-2770.30	188.80	465.48	-2015.76	-59.36	16.68	-2111.83	-54.37	24.49	-1772.11	-23.61	107.71	-1778.26	-27.77	158.34	-2119.64	1.57	1351.21	0.00	0.00	0.00	-2001.78	-99.09	1691.45	-1992.57	17.52	1705.31	-3214.87	-67.76	1706.68	-2374.47	249.32	1809.37	-239.33	1317.89	73.17	348.39	1213.96	76.14	-131.13
4.22000	-1955.15	117.65	21.42	-2011.12	100.56	18.07	-2715.18	77.36	1023.63	-2767.84	188.33	466.36	-2040.43	-59.48	12.67	-2098.94	-54.41	26.26	-1772.11	-23.61	107.71	-1778.26	-27.77	158.34	-2113.98	1.13	1349.76	0.00	0.00	0.00	-2003.24	-99.67	1690.81	-1985.57	18.15	1704.48	-3207.82	-68.99	1706.31	-2365.06	248.84	1809.04	-235.70	1313.00	73.42	346.85	1213.51	75.75	-130.50
4.23000	-1938.11	120.73	19.98	-1968.53	102.53	21.42	-2713.91	77.51	1021.63	-2765.34	187.87	467.21	-2002.87	-58.67	18.98	-2086.58	-55.85	28.81	-1772.11	-23.61	107.71	-1778.26	-27.77	158.34	-2108.31	0.75	1348.25	0.00	0.00	0.00	-1991.41	-98.54	1689.93	-1969.41	18.78	1703.58	-3200.75	-70.22	1705.94	-2355.65	248.35	1808.70	-236.24	1315.10	73.91	345.85	1213.14	75.56	-129.89
4.24000	-1892.51	121.46	27.03	-1925.96	110.43	39.03	-2712.62	77.67	1019.57	-2762.79	187.40	468.04	-2037.02	-59.85	10.03	-2094.70	-55.24	25.47	-1772.11	-23.61	107.71	-1778.26	-27.77	158.34	-2102.62	0.43	1346.69	0.00	0.00	0.00	-1976.13	-96.28	1689.14	-1960.97	19.26	1702.68	-3193.66	-71.44	1705.58	-2346.26	247.85	1808.36	-236.74	1317.79	73.38	345.84	1213.08	75.72	-126.79
4.25000	-1863.96	123.67	29.37	-1899.11	112.13	40.52	-2711.29	77.85	1017.45	-2760.20	186.94	468.86	-2032.84	-61.47	12.96	-2093.77	-57.63	27.05	-1772.11	-23.61	107.71	-1778.26	-27.77	158.34	-2096.93	0.19	1345.08	0.00	0.00	0.00	-1953.19	-94.58	1687.21	-1971.28	19.93	1701.99	-3186.56	-72.67	1705.21	-2336.87	247.34	1808.01	-232.61	1315.94	74.74	347.07	1213.14	76.21	-124.20
4.26000	-1829.63	129.07	41.72	-1875.03	114.41	42.03	-2709.93	78.03	1015.28	-2757.56	186.49	469.64	-2064.15	-62.98	5.88	-2076.45	-56.98	30.04	-1772.11	-23.61	107.71	-1778.26	-27.77	158.34	-2091.20	0.01	1343.44	0.00	0.00	0.00	-1973.39	-94.55	1688.73	-1960.49	19.95	1701.60	-3179.44	-73.90	1704.84	-2327.50	246.81	1807.66	-232.47	1312.39	73.79	346.53	1213.88	75.88	-122.69
4.27000	-1800.88	130.19	46.57	-1842.78	116.52	45.68	-2708.54	78.22	1013.05	-2754.88	186.04	470.41	-2025.70	-61.92	13.48	-2101.10	-58.67	25.45	-1772.11	-23.61	107.71	-1778.26	-27.77	158.34	-2085.45	-0.10	1341.79	0.00	0.00	0.00	-1974.40	-93.97	1687.90	-1951.27	22.58	1700.17	-3172.30	-75.12	1704.47	-2318.13	246.28	1807.31	-233.08	1314.13	74.69	347.60	1215.17	75.54	-121.66
4.28000	-1774.99	132.99	50.83	-1812.46	119.16	49.73	-2707.11	78.41	1010.77	-2752.15	185.59	471.15	-2021.19	-63.83	12.51	-2066.09	-56.08	31.08	-1772.11	-23.61	107.71	-1778.26	-27.77	158.34	-2079.66	-0.12	1340.13	0.00	0.00	0.00	-1964.53	-94.44	1686.51	-1951.50	23.64	1699.53	-3165.15	-76.34	1704.11	-2308.78	245.73	1806.95	-235.63	1316.96	73.89	348.12	1215.43	75.56	-122.59
4.29000	-1748.36	134.39	56.54	-1791.44	121.35	52.83	-2705.64	78.62	1008.43	-2749.37	185.14	471.87	-2035.63	-63.10	11.17	-2074.64	-58.00	29.03	-1772.11	-23.61	107.71	-1778.26	-27.77	158.34	-2073.83	-0.07	1338.48	0.00	0.00	0.00	-1945.69	-94.09	1684.87	-1951.47	23.72	1698.78	-3157.98	-77.56	1703.74	-2299.44	245.17	1806.58	-237.80	1317.63	73.12	347.29	1214.88	75.58	-124.45
4.30000	-1723.05	135.54	63.29	-1767.04	123.39	57.23	-2704.14	78.84	1006.03	-2746.55	184.70	472.56	-2060.66	-64.54	5.11	-2088.61	-58.79	26.20	-1772.11	-23.61	107.71	-1778.26	-27.77	158.34	-2067.95	0.06	1336.85	0.00	0.00	0.00	-1940.30	-92.74	1684.48	-1932.42	24.11	1697.02	-3150.79	-78.78	1703.37	-2290.11	244.61	1806.21	-234.54	1312.72	73.35	345.81	1214.87	75.21	-124.48
4.31000	-1701.11	139.80	69.16	-1738.17	124.61	64.46	-2702.60	79.06	1003.58	-2743.68	184.26	473.23	-2034.09	-64.89	8.99	-2098.76	-58.17	25.05	-1772.11	-23.61	107.71	-1778.26	-27.77	158.34	-2062.01	0.28	1335.26	0.00	0.00	0.00	-1937.36	-90.98	1684.11	-1940.28	24.75	1696.83	-3143.59	-80.00	1703.00	-2280.79	244.03	1805.84	-235.36	1315.78	73.61	344.92	1214.95	74.97	-124.61
4.32000	-1679.03	142.06	76.53	-1715.47	126.74	70.73	-2701.02	79.29	1001.08	-2740.76	183.82	473.88	-2064.53	-63.75	4.59	-2082.77	-57.58	27.82	-1772.11	-23.61	107.71	-1778.26	-27.77	158.34	-2056.01	0.58	1333.71	0.00	0.00	0.00	-1930.35	-91.08	1683.10	-1906.09	24.44	1695.23	-3136.37	-81.21	1702.64	-2271.48	243.44	1805.46	-234.41	1313.20	73.09	347.17	1214.16	75.70	-131.80
4.33000	-1657.51	143.17	85.45	-1698.97	133.16	80.23	-2699.39	79.53	998.52	-2737.79	183.39	474.51	-2063.56	-64.77	3.89	-2075.46	-58.72	30.73	-1772.11	-23.61	107.71	-1778.26	-27.77	158.34	-2049.94	0.98	1332.22	0.00	0.00	0.00	-1928.38	-90.29	1682.65	-1898.18	24.87	1694.20	-3129.13	-82.42	1702.27	-2262.19	242.84	1805.08	-244.48	1313.85	70.87	349.70	1213.18	76.55	-130.79
4.34000	-1637.99	143.88	93.88	-1679.46	134.72	87.38	-2697.73	79.78	995.90	-2734.76	182.96	475.11	-2073.28	-64.95	2.41	-2078.54	-58.36	29.50	-1772.11	-23.61	107.71	-1778.26	-27.77	158.34	-2043.79	1.47	1330.80	0.00	0.00	0.00	-1922.56	-89.13	1681.74	-1897.80	26.42	1693.17	-3121.88	-83.64	1701.91	-2252.91	242.22	1804.69	-238.17	1315.63	73.15	349.86	1213.02	76.66	-126.98
4.35000	-1620.68	145.81	101.92	-1661.18	135.62	94.46	-2696.02	80.04	993.23	-2731.69	182.54	475.68	-2042.31	-63.25	7.54	-2072.72	-57.72	30.15	-1772.11	-23.61	107.71	-1778.26	-27.77	158.34	-2037.56	2.06	1329.46	0.00	0.00	0.00	-1898.29	-88.08	1679.22	-1892.71	28.06	1692.47	-3114.61	-84.85	1701.54	-2243.64	241.60	1804.30	-236.94	1313.10	72.56	350.04	1213.52	76.41	-128.03
4.36000	-1604.53	146.35	109.43	-1645.14	136.72	101.00	-2694.26	80.31	990.51	-2728.56	182.12	476.24	-2069.75	-66.22	1.49	-2082.29	-60.15	28.44	-1772.11	-23.61	107.71	-1778.26	-27.77	158.34	-2031.24	2.74	1328.23	0.00	0.00	0.00	-1914.54	-87.10	1680.07	-1872.57	29.28	1690.44	-3107.33	-86.05	1701.17	-2234.38	240.97	1803.90	-241.56	1312.49	71.28	343.84	1214.29	75.15	-129.27
4.37000	-1591.16	148.36	115.24	-1631.00	137.84	106.54	-2692.46	80.58	987.73	-2725.37	181.70	476.76	-2077.75	-64.64	0.78	-2075.30	-60.41	29.88	-1772.11	-23.61	107.71	-1778.26	-27.77	158.34	-2024.83	3.53	1327.10	0.00	0.00	0.00	-1920.61	-86.09	1679.42	-1879.33	31.90	1689.74	-3100.03	-87.26	1700.81	-2225.14	240.32	1803.50	-237.53	1311.48	71.88	346.17	1214.21	75.72	-128.80
4.38000	-1579.09	149.99	120.31	-1617.85	138.24	111.17	-2690.61	80.86	984.91	-2722.14	181.28	477.27	-2062.50	-63.69	3.80	-2092.92	-59.73	25.72	-1772.11	-23.61	107.71	-1778.26	-27.77	158.34	-2018.32	4.42	1326.09	0.00	0.00	0.00	-1921.01	-86.69	1677.82	-1864.64	33.33	1688.15	-3092.72	-88.46	1700.44	-2215.92	239.66	1803.09	-236.76	1316.19	72.92	345.92	1214.63	75.57	-123.54
4.39000	-1568.37	151.10	123.66	-1606.48	138.86	114.42	-2688.71	81.16	982.02	-2718.85	180.87	477.74	-2043.08	-63.14	8.38	-2077.73	-59.75	29.41	-1772.11	-23.61	107.71	-1778.26	-27.77	158.34	-2011.69	5.42	1325.22	0.00	0.00	0.00	-1904.86	-85.99	1676.32	-1854.75	33.86	1687.02	-3085.39	-89.67	1700.08	-2206.70	238.99	1802.68	-230.86	1312.11	73.77	346.03	1214.53	75.57	-120.01
4.40000	-1558.67	151.00	126.69	-1597.09	139.80	116.04	-2686.76	81.45	979.09	-2715.50	180.47	478.20	-2060.68	-64.19	3.65	-2086.77	-59.35	27.58	-1772.11	-23.61	107.71	-1778.26	-27.77	158.34	-2004.96	6.53	1324.49	0.00	0.00	0.00	-1886.26	-82.01	1676.73	-1860.39	35.34	1686.50	-3078.04	-90.87	1699.71	-2197.51	238.31	1802.26	-228.72	1313.05	75.76	345.40	1213.89	75.72	-123.90
4.41000	-1549.52	150.68	127.02	-1588.55	139.22	116.65	-2684.76	81.76	976.10	-2712.09	180.06	478.62	-2045.36	-64.36	8.16	-2083.21	-60.52	29.46	-1772.11	-23.61	107.71	-1778.26	-27.77	158.34	-1998.10	7.76	1323.92	0.00	0.00	0.00	-1885.67	-81.72	1675.90	-1861.69	35.29	1685.93	-3070.68	-92.06	1699.35	-2188.32	237.62	1801.84	-232.67	1314.92	75.02	346.50	1213.68	75.94	-123.33
4.42000	-1543.81	151.99	124.83	-1581.91	139.37	114.98	-2682.71	82.07	973.06	-2708.63	179.66	479.03	-2049.47	-65.04	5.75	-2082.73	-60.95	28.53	-1772.11	-23.61	107.71	-1778.26	-27.77	158.34	-1991.11	9.10	1323.53	0.00	0.00	0.00	-1886.34	-79.20	1675.69	-1828.98	36.90	1684.10	-3063.30	-93.26	1698.99	-2179.16	236.92	1801.41	-234.81	1315.53	74.37	347.86	1213.29	76.27	-129.78
4.43000	-1538.59	151.48	121.65	-1576.84	139.08	111.81	-2680.60	82.40	969.97	-2705.10	179.27	479.40	-2088.98	-65.99	-1.27	-2088.86	-60.46	26.77	-1772.11	-23.61	107.71	-1778.26	-27.77	158.34	-1983.99	10.56	1323.32	0.00	0.00	0.00	-1892.47	-77.86	1676.22	-1825.02	38.05	1683.43	-3055.91	-94.45	1698.62	-2170.01	236.20	1800.98	-236.12	1315.72	73.97	346.93	1213.40	75.94	-131.36
4.44000	-1532.52	148.12	117.43	-1573.80	139.29	106.89	-2678.44	82.73	966.83	-2701.52	178.87	479.76	-2085.82	-67.33	-1.52	-2105.68	-60.15	25.35	-1772.11	-23.61	107.71	-1778.26	-27.77	158.34	-1976.73	12.15	1323.31	0.00	0.00	0.00	-1881.34	-76.52	1675.24	-1832.00	39.92	1683.12	-3048.50	-95.65	1698.26	-2160.87	235.48	1800.55	-236.02	1316.29	74.01	345.26	1213.86	75.44	-129.13
4.45000	-1531.03	148.94	109.22	-1569.89	136.52	101.33	-2676.22	83.06	963.63	-2697.88	178.49	480.08	-2074.13	-66.92	1.61	-2085.31	-60.58	28.76	-1772.11	-23.61	107.71	-1778.26	-27.77	158.34	-1969.33	13.86	1323.51	0.00	0.00	0.00	-1847.99	-75.64	1671.78	-1818.23	42.49	1681.16	-3041.08	-96.83	1697.90	-2151.75	234.74	1800.11	-231.26	1312.06	74.59	346.25	1214.09	75.68	-126.25
4.46000	-1527.07	144.72	102.53	-1568.45	135.70	93.91	-2673.94	83.41	960.39	-2694.17	178.10	480.38	-2069.12	-65.66	3.29	-2079.97	-60.02	29.47	-1772.11	-23.61	107.71	-1778.26	-27.77	158.34	-1961.77	15.70	1323.93	0.00	0.00	0.00	-1846.47	-72.11	1671.41	-1825.58	43.40	1682.25	-3033.65	-98.02	1697.54	-2142.65	233.99	1799.66	-230.83	1310.85	74.28	345.11	1214.08	75.43	-129.05
4.47000	-1524.69	143.54	95.47	-1565.33	133.23	88.01	-2671.61	83.76	957.09	-2690.41	177.72	480.65	-2045.88	-65.52	6.36	-2080.56	-59.49	30.13	-1772.11	-23.61	107.71	-1778.26	-27.77	158.34	-1954.05	17.67	1324.58	0.00	0.00	0.00	-1838.02	-70.53	1672.31	-1816.36	45.61	1681.42	-3026.19	-99.21	1697.18	-2133.57	233.23	1799.21	-233.11	1314.04	74.55	346.58	1213.91	75.71	-124.60
4.48000	-1523.66	145.35	86.44	-1561.53	131.75	82.31	-2669.21	84.12	953.75	-2686.58	177.35	480.90	-2047.04	-66.05	7.19	-2092.31	-61.06	26.85	-1772.11	-23.61	107.71	-1778.26	-27.77	158.34	-1946.16	19.77	1325.49	0.00	0.00	0.00	-1835.28	-68.38	1672.31	-1818.88	47.00	1681.32	-3018.73	-100.39	1696.81	-2124.50	232.45	1798.76	-235.17	1316.99	73.96	347.11	1213.98	75.80	-127.04
4.49000	-1517.21	141.54	80.57	-1557.58	130.89	76.84	-2666.75	84.49	950.35	-2682.69	176.97	481.12	-2023.92	-64.57	13.23	-2069.08	-60.25	32.76	-1772.11	-23.61	107.71	-1778.26	-27.77	158.34	-1938.10	22.01	1326.65	0.00	0.00	0.00	-1824.14	-66.60	1671.30	-1814.70	48.77	1681.35	-3011.25	-101.57	1696.45	-2115.45	231.67	1798.30	-236.41	1317.31	73.64	347.22	1214.03	75.89	-127.35
4.50000	-1510.91	139.99	75.38	-1554.65	130.64	71.17	-2664.23	84.86	946.90	-2678.73	176.61	481.32	-2059.91	-66.93	5.02	-2054.76	-58.80	36.22	-1772.11	-23.61	107.71	-1778.26	-27.77	158.34	-1929.86	24.39	1328.09	0.00	0.00	0.00	-1802.93	-64.98	1669.54	-1804.14	51.15	1681.18	-3003.75	-102.74	1696.09	-2106.42	230.87	1797.83	-239.96	1313.71	71.78	347.11	1214.14	75.87	-122.42
4.51000	-1510.92	139.58	67.13	-1552.16	130.94	65.48	-2661.65	85.24	943.41	-2674.71	176.24	481.48	-2051.25	-67.03	5.85	-2061.96	-58.94	33.60	-1772.11	-23.61	107.71	-1778.26	-27.77	158.34	-1921.43	26.92	1329.81	0.00	0.00	0.00	-1793.31	-63.02	1670.43	-1787.35	53.22	1681.43	-2996.24	-103.92	1695.73	-2097.41	230.06	1797.36	-239.64	1312.54	71.65	347.44	1213.46	76.23	-117.63
4.52000	-1507.80	139.68	62.29	-1549.80	130.91	61.06	-2659.00	85.63	939.86	-2670.62	175.88	481.62	-2062.25	-66.52	4.45	-2058.22	-60.27	35.13	-1772.11	-23.61	107.71	-1778.26	-27.77	158.34	-1912.82	29.59	1331.83	0.00	0.00	0.00	-1788.24	-60.08	1671.68	-1777.16	54.83	1682.14	-2988.72	-105.09	1695.38	-2088.42	229.24	1796.89	-237.07	1315.92	73.40	346.87	1214.32	75.68	-122.43
4.53000	-1506.90	141.92	56.32	-1544.93	129.10	54.92	-2656.29	86.02	936.27	-2666.46	175.52	481.74	-2045.25	-66.66	7.63	-2067.66	-59.92	33.83	-1772.11	-23.61	107.71	-1778.26	-27.77	158.34	-1904.00	32.41	1334.16	0.00	0.00	0.00	-1779.20	-55.31	1676.61	-1777.17	56.94	1682.52	-2981.18	-106.26	1695.02	-2079.44	228.41	1796.41	-237.29	1316.14	73.91	346.51	1214.04	75.51	-127.91
4.54000	-1504.22	143.16	52.89	-1556.08	129.99	47.82	-2653.51	86.43	932.62	-2662.24	175.17	481.82	-2073.85	-68.13	2.71	-2056.96	-59.15	35.91	-1772.11	-23.61	107.71	-1778.26	-27.77	158.34	-1894.98	35.38	1336.81	0.00	0.00	0.00	-1769.29	-50.01	1682.54	-1772.57	59.41	1683.21	-2973.62	-107.43	1694.66	-2070.49	227.56	1795.93	-239.26	1317.03	73.45	346.45	1213.94	75.49	-130.33
4.55000	-1503.41	142.71	48.59	-1550.86	130.24	45.49	-2650.66	86.83	928.93	-2657.94	174.83	481.88	-2064.65	-66.25	4.21	-2040.85	-58.15	41.81	-1772.11	-23.61	107.71	-1778.26	-27.77	158.34	-1885.49	37.21	1337.81	0.00	0.00	0.00	-1760.71	-46.29	1685.54	-1748.80	62.35	1684.19	-2966.06	-108.59	1694.30	-2061.55	226.71	1795.44	-235.80	1312.46	73.24	346.05	1214.68	75.30	-126.94
4.56000	-1502.55	142.26	44.74	-1550.52	130.55	42.17	-2647.73	87.25	925.19	-2653.58	174.48	481.91	-2069.70	-65.86	3.54	-2032.67	-57.52	45.20	-1772.11	-23.61	107.71	-1778.26	-27.77	158.34	-1874.93	39.47	1338.90	0.00	0.00	0.00	-1754.61	-43.81	1686.93	-1740.75	63.17	1685.11	-2958.48	-109.75	1693.94	-2052.63	225.84	1794.94	-233.53	1311.25	73.52	347.25	1214.95	75.57	-126.28
4.57000	-1502.50	142.42	40.92	-1550.62	129.85	39.56	-2644.74	87.67	921.40	-2649.15	174.14	481.91	-2075.60	-65.45	1.63	-2028.21	-57.05	48.07	-1772.11	-23.61	107.71	-1778.26	-27.77	158.34	-1869.12	46.55	1348.25	0.00	0.00	0.00	-1742.49	-42.27	1687.96	-1739.69	66.15	1686.84	-2950.88	-110.91	1693.59	-2043.74	224.95	1794.45	-234.37	1314.61	74.30	346.73	1214.25	75.68	-120.00
4.58000	-1500.57	142.39	39.49	-1541.34	130.14	42.01	-2641.68	88.10	917.57	-2644.64	173.81	481.89	-2060.30	-66.07	5.34	-2027.00	-56.72	50.29	-1772.11	-23.61	107.71	-1778.26	-27.77	158.34	-1859.88	48.82	1350.84	0.00	0.00	0.00	-1739.92	-40.43	1689.25	-1740.49	68.09	1688.46	-2943.27	-112.07	1693.23	-2034.86	224.06	1793.94	-235.67	1316.32	74.12	371.21	1208.21	82.91	-77.95
4.59000	-1500.64	141.95	37.74	-1542.20	129.92	40.87	-2638.54	88.53	913.69	-2640.07	173.48	481.83	-2080.72	-67.64	2.09	-2028.60	-56.55	51.71	-1772.11	-23.61	107.71	-1778.26	-27.77	158.34	-1851.77	50.97	1352.19	0.00	0.00	0.00	-1738.51	-38.23	1691.08	-1735.18	69.78	1690.19	-2935.65	-113.22	1692.88	-2026.01	223.15	1793.43	-236.68	1313.34	72.66	354.93	1211.93	78.21	-109.70
4.60000	-1500.85	143.31	36.09	-1544.28	129.59	39.69	-2635.32	88.98	909.76	-2635.42	173.15	481.75	-2094.60	-66.21	-0.38	-2032.56	-56.51	52.21	-1772.11	-23.61	107.71	-1778.26	-27.77	158.34	-1845.65	52.82	1353.61	0.00	0.00	0.00	-1729.32	-35.64	1693.04	-1722.69	70.99	1691.75	-2928.01	-114.37	1692.53	-2017.18	222.24	1792.92	-235.39	1313.51	73.99	346.74	1213.43	75.90	-121.29
4.61000	-1500.52	142.43	35.15	-1543.15	129.34	39.26	-2632.03	89.42	905.78	-2630.69	172.83	481.64	-2083.48	-65.93	2.50	-2038.45	-56.62	51.62	-1772.11	-23.61	107.71	-1778.26	-27.77	158.34	-1839.20	54.70	1354.97	0.00	0.00	0.00	-1722.02	-33.86	1694.73	-1713.06	74.35	1693.48	-2920.37	-115.52	1692.17	-2008.37	221.31	1792.40	-240.71	1313.60	71.69	347.78	1214.12	75.89	-125.91
4.62000	-1500.12	142.61	34.58	-1543.55	129.89	38.74	-2628.67	89.88	901.76	-2625.90	172.51	481.50	-2056.62	-65.20	6.18	-2045.80	-56.86	49.83	-1772.11	-23.61	107.71	-1778.26	-27.77	158.34	-1831.41	56.63	1356.23	0.00	0.00	0.00	-1716.45	-31.74	1696.37	-1704.30	76.67	1694.80	-2912.70	-116.66	1691.82	-1999.58	220.36	1791.88	-239.01	1317.13	72.71	348.64	1214.28	75.92	-125.12
4.63000	-1499.15	142.17	34.26	-1542.83	129.31	38.45	-2625.22	90.34	897.69	-2621.02	172.20	481.34	-2069.29	-67.14	4.64	-2054.18	-57.24	46.68	-1772.11	-23.61	107.71	-1778.26	-27.77	158.34	-1822.03	58.50	1357.51	0.00	0.00	0.00	-1707.31	-29.90	1697.62	-1698.72	79.58	1698.51	-2905.03	-117.80	1691.47	-1990.81	219.41	1791.35	-234.16	1312.91	73.30	349.63	1212.40	77.33	-155.21
4.64000	-1499.96	142.58	33.23	-1543.51	129.75	38.05	-2621.69	90.80	893.57	-2616.08	171.89	481.14	-2069.15	-65.95	4.92	-2063.11	-57.75	42.05	-1772.11	-23.61	107.71	-1778.26	-27.77	158.34	-1813.94	60.47	1358.81	0.00	0.00	0.00	-1698.53	-27.84	1698.73	-1693.92	82.87	1703.16	-2897.34	-118.94	1691.12	-1982.07	218.44	1790.82	-226.74	1310.00	74.89	349.53	1213.10	76.69	-143.33
4.65000	-1500.23	141.73	32.56	-1542.01	129.69	38.26	-2618.08	91.28	889.41	-2611.05	171.59	480.91	-2069.92	-66.64	2.33	-2050.28	-58.65	43.45	-1772.11	-23.61	107.71	-1778.26	-27.77	158.34	-1803.75	62.57	1359.94	0.00	0.00	0.00	-1690.79	-25.43	1700.39	-1684.75	85.78	1706.33	-2889.63	-120.07	1690.77	-1973.35	217.46	1790.28	-231.54	1311.09	73.49	346.51	1213.62	75.88	-131.82
4.66000	-1505.66	141.93	27.57	-1544.53	129.81	37.36	-2614.39	91.76	885.20	-2605.94	171.29	480.66	-2068.35	-67.71	2.10	-2074.35	-59.25	34.27	-1772.11	-23.61	107.71	-1778.26	-27.77	158.34	-1798.32	64.26	1360.77	0.00	0.00	0.00	-1689.26	-23.30	1701.48	-1679.06	89.49	1708.16	-2881.92	-121.20	1690.42	-1964.65	216.47	1789.74	-237.40	1312.31	72.03	348.48	1213.85	76.12	-123.09
4.67000	-1509.99	141.42	26.13	-1542.83	129.95	37.67	-2610.62	92.24	880.95	-2600.76	170.99	480.37	-2098.57	-68.17	-4.92	-2101.21	-58.47	25.08	-1772.11	-23.61	107.71	-1778.26	-27.77	158.34	-1793.52	65.79	1361.73	0.00	0.00	0.00	-1680.23	-21.61	1702.60	-1675.84	90.69	1709.33	-2874.19	-122.33	1690.07	-1955.98	215.46	1789.19	-235.71	1311.90	72.88	348.69	1214.33	75.95	-133.48
4.68000	-1507.02	140.51	26.46	-1540.42	130.04	37.71	-2606.76	92.73	876.66	-2595.50	170.70	480.06	-2053.41	-66.51	2.54	-2099.40	-59.21	21.91	-1772.11	-23.61	107.71	-1778.26	-27.77	158.34	-1784.25	67.45	1362.47	0.00	0.00	0.00	-1674.35	-19.95	1703.38	-1670.69	92.83	1710.33	-2866.45	-123.46	1689.72	-1947.33	214.44	1788.63	-236.14	1314.96	73.79	348.51	1213.74	76.20	-131.25
4.69000	-1505.73	141.99	26.15	-1541.14	130.10	37.53	-2602.81	93.23	872.31	-2590.16	170.42	479.71	-2053.69	-65.72	0.94	-2071.66	-58.12	24.45	-1772.11	-23.61	107.71	-1778.26	-27.77	158.34	-1777.52	72.07	1367.97	0.00	0.00	0.00	-1667.84	-18.33	1704.06	-1660.41	94.77	1710.74	-2858.69	-124.58	1689.37	-1938.70	213.41	1788.08	-236.45	1316.30	73.85	347.61	1213.23	76.26	-126.13
4.70000	-1511.40	141.09	25.07	-1542.36	130.19	37.09	-2598.78	93.73	867.93	-2584.73	170.13	479.34	-2057.26	-66.26	-2.78	-2069.96	-58.97	23.15	-1772.11	-23.61	107.71	-1778.26	-27.77	158.34	-1770.70	73.80	1369.23	0.00	0.00	0.00	-1660.07	-16.71	1705.16	-1644.79	96.57	1711.14	-2850.93	-125.69	1689.03	-1930.10	212.37	1787.51	-235.00	1316.30	73.97	348.53	1213.41	76.35	-130.61
4.71000	-1504.11	141.24	26.31	-1543.11	130.43	36.65	-2594.66	94.23	863.50	-2579.22	169.86	478.93	-2043.56	-67.95	-1.61	-2069.07	-59.23	22.57	-1772.11	-23.61	107.71	-1778.26	-27.77	158.34	-1764.50	75.54	1369.68	0.00	0.00	0.00	-1653.53	-14.66	1705.85	-1643.39	98.25	1712.06	-2843.15	-126.81	1688.68	-1921.53	211.31	1786.94	-229.48	1311.04	74.70	346.16	1214.58	75.31	-122.04
4.72000	-1504.87	140.83	25.76	-1536.61	130.08	38.15	-2590.45	94.75	859.03	-2573.64	169.59	478.50	-2056.02	-68.78	-6.69	-2060.41	-59.98	23.47	-1772.11	-23.61	107.71	-1778.26	-27.77	158.34	-1757.79	76.43	1370.11	0.00	0.00	0.00	-1650.15	-12.98	1706.92	-1629.45	99.89	1712.26	-2835.35	-127.92	1688.34	-1912.97	210.24	1786.37	-234.80	1315.00	74.24	347.87	1214.25	75.77	-125.64
4.73000	-1506.93	140.90	25.17	-1535.54	130.46	38.31	-2586.14	95.26	854.51	-2567.96	169.32	478.03	-2040.00	-70.15	-6.04	-2052.89	-60.54	22.61	-1772.11	-23.61	107.71	-1778.26	-27.77	158.34	-1751.81	78.04	1370.39	0.00	0.00	0.00	-1646.74	-11.73	1707.60	-1625.39	101.25	1712.96	-2827.55	-129.03	1687.99	-1904.45	209.16	1785.79	-232.66	1314.66	75.18	347.30	1214.14	75.77	-125.58
4.74000	-1506.29	141.32	25.43	-1533.26	130.52	38.88	-2581.75	95.79	849.95	-2562.21	169.06	477.54	-2036.33	-70.63	-4.53	-2035.13	-60.67	27.49	-1772.11	-23.61	107.71	-1778.26	-27.77	158.34	-1745.42	79.07	1370.74	0.00	0.00	0.00	-1639.25	-10.56	1707.66	-1625.31	102.88	1713.65	-2819.73	-130.13	1687.65	-1895.95	208.07	1785.21	-238.78	1313.50	72.08	346.46	1214.16	75.71	-126.29
4.75000	-1503.38	141.84	25.71	-1536.78	130.43	37.91	-2577.26	96.32	845.35	-2556.36	168.80	477.01	-2028.03	-70.69	-1.48	-2012.55	-60.36	34.80	-1772.11	-23.61	107.71	-1778.26	-27.77	158.34	-1739.79	80.73	1371.07	0.00	0.00	0.00	-1625.69	-8.95	1707.63	-1624.39	104.89	1714.40	-2811.90	-131.23	1687.31	-1887.48	206.96	1784.62	-234.81	1311.29	72.96	345.48	1214.97	75.21	-129.13
4.76000	-1507.60	142.28	24.73	-1533.11	130.64	38.67	-2572.67	96.85	840.70	-2550.43	168.55	476.45	-1999.27	-69.91	5.96	-2010.93	-60.30	37.55	-1772.11	-23.61	107.71	-1778.26	-27.77	158.34	-1734.01	82.26	1371.42	0.00	0.00	0.00	-1623.12	-7.07	1708.00	-1612.86	106.81	1714.22	-2804.06	-132.33	1686.97	-1879.03	205.84	1784.03	-237.20	1312.02	71.88	347.44	1214.39	75.85	-125.18
4.77000	-1502.17	141.30	25.68	-1532.79	130.44	38.69	-2567.99	97.39	836.01	-2544.42	168.30	475.86	-1987.31	-68.65	8.81	-1996.93	-59.11	41.55	-1772.11	-23.61	107.71	-1778.26	-27.77	158.34	-1727.73	82.94	1371.70	0.00	0.00	0.00	-1616.01	-5.58	1708.15	-1602.23	106.26	1714.16	-2796.21	-133.42	1686.63	-1870.61	204.70	1783.43	-236.22	1314.88	73.64	347.49	1214.06	75.84	-128.18
4.78000	-1509.85	142.49	23.52	-1529.21	130.64	39.18	-2563.22	97.93	831.28	-2538.31	168.06	475.24	-1982.29	-68.03	9.96	-1972.50	-57.42	46.24	-1772.11	-23.61	107.71	-1778.26	-27.77	158.34	-1722.02	84.32	1372.02	0.00	0.00	0.00	-1614.27	-4.62	1708.29	-1602.06	107.17	1714.76	-2788.34	-134.51	1686.29	-1862.22	203.56	1782.82	-232.85	1313.90	75.21	346.22	1213.88	75.60	-129.11
4.79000	-1508.41	142.26	23.99	-1532.32	130.46	38.61	-2558.34	98.48	826.51	-2532.12	167.82	474.59	-1933.67	-64.93	19.33	-1954.75	-55.75	49.24	-1772.11	-23.61	107.71	-1778.26	-27.77	158.34	-1716.26	85.40	1372.51	0.00	0.00	0.00	-1610.60	-3.98	1708.20	-1601.86	108.95	1714.88	-2780.47	-135.60	1685.95	-1853.85	202.40	1782.21	-235.20	1316.51	73.99	345.22	1214.03	75.34	-128.19
4.80000	-1510.32	141.84	23.79	-1533.65	130.25	38.25	-2553.36	99.04	821.70	-2525.84	167.59	473.91	-1931.22	-63.92	17.83	-1936.60	-54.25	50.77	-1772.11	-23.61	107.71	-1778.26	-27.77	158.34	-1710.75	86.68	1372.93	0.00	0.00	0.00	-1601.93	-2.71	1708.23	-1588.22	110.84	1713.86	-2772.58	-136.68	1685.62	-1845.52	201.22	1781.60	-234.89	1317.77	73.75	348.23	1213.41	76.26	-126.63
4.81000	-1508.82	141.86	24.30	-1537.87	130.60	37.25	-2548.28	99.60	816.84	-2519.46	167.36	473.19	-1908.81	-62.27	18.81	-1919.73	-52.73	51.37	-1772.11	-23.61	107.71	-1778.26	-27.77	158.34	-1705.28	87.78	1373.50	0.00	0.00	0.00	-1594.75	-1.61	1707.91	-1582.60	111.30	1713.73	-2764.68	-137.75	1685.28	-1837.21	200.04	1780.98	-236.90	1317.14	73.65	345.31	1214.80	75.01	-124.32
4.82000	-1508.89	141.63	24.25	-1542.19	130.62	36.07	-2543.10	100.16	811.95	-2513.00	167.14	472.44	-1888.66	-60.86	20.10	-1893.72	-51.02	53.14	-1772.11	-23.61	107.71	-1778.26	-27.77	158.34	-1699.93	89.00	1374.09	0.00	0.00	0.00	-1586.08	-1.27	1707.56	-1578.73	111.61	1713.93	-2756.77	-138.83	1684.95	-1828.93	198.84	1780.36	-235.85	1316.27	73.96	346.71	1213.71	75.64	-129.07
4.83000	-1501.10	141.58	25.72	-1543.73	130.66	35.63	-2537.82	100.73	807.01	-2506.44	166.92	471.66	-1867.40	-59.62	20.64	-1883.47	-50.18	50.92	-1772.11	-23.61	107.71	-1778.26	-27.77	158.34	-1693.89	89.48	1374.61	0.00	0.00	0.00	-1578.87	-0.72	1707.28	-1587.26	110.31	1711.10	-2748.84	-139.90	1684.61	-1820.68	197.62	1779.73	-238.47	1313.42	72.19	346.74	1212.99	75.87	-124.29
4.84000	-1503.16	140.48	25.51	-1544.35	130.28	35.37	-2532.43	101.30	802.04	-2499.80	166.71	470.85	-1842.46	-59.23	20.53	-1870.44	-49.76	49.11	-1772.11	-23.61	107.71	-1778.26	-27.77	158.34	-1688.33	90.50	1375.20	0.00	0.00	0.00	-1574.47	-0.04	1707.35	-1588.20	109.13	1709.23	-2740.91	-140.96	1684.28	-1812.45	196.40	1779.09	-244.04	1313.21	70.94	347.13	1212.93	76.09	-120.88
4.85000	-1504.30	141.82	24.76	-1543.19	130.35	35.71	-2526.94	101.88	797.02	-2493.05	166.50	470.01	-1821.71	-58.90	19.81	-1847.51	-49.45	48.87	-1772.11	-23.61	107.71	-1778.26	-27.77	158.34	-1683.24	91.95	1375.74	0.00	0.00	0.00	-1567.48	0.95	1707.30	-1576.28	108.84	1707.47	-2732.96	-142.03	1683.95	-1804.26	195.16	1778.45	-235.17	1311.23	72.55	348.08	1213.95	76.22	-127.20
4.86000	-1508.04	141.23	24.00	-1542.13	130.58	35.98	-2521.33	102.46	791.97	-2486.22	166.30	469.13	-1815.06	-59.96	17.06	-1815.34	-49.42	49.87	-1772.11	-23.61	107.71	-1778.26	-27.77	158.34	-1677.63	92.99	1376.18	0.00	0.00	0.00	-1568.20	1.31	1707.80	-1556.32	110.95	1715.13	-2725.00	-143.08	1683.62	-1796.10	193.90	1777.81	-234.26	1311.88	72.51	347.49	1213.79	76.02	-127.20
4.87000	-1504.56	141.67	24.88	-1544.77	130.68	35.33	-2515.62	103.04	786.87	-2479.28	166.11	468.22	-1783.36	-56.63	29.95	-1802.68	-46.02	59.87	-1772.11	-23.61	107.71	-1778.26	-27.77	158.34	-1672.03	93.91	1376.63	0.00	0.00	0.00	-1566.35	1.71	1708.18	-1544.33	112.84	1717.25	-2717.04	-144.14	1683.29	-1787.96	192.64	1777.16	-233.69	1314.88	74.11	347.36	1213.71	75.86	-131.26
4.88000	-1507.39	141.71	24.42	-1542.97	130.38	35.88	-2509.80	103.63	781.73	-2472.25	165.91	467.28	-1760.03	-57.38	30.62	-1782.97	-46.54	58.61	-1772.11	-23.61	107.71	-1778.26	-27.77	158.34	-1666.69	94.97	1377.01	0.00	0.00	0.00	-1561.34	2.01	1708.54	-1536.73	113.44	1718.85	-2709.06	-145.19	1682.97	-1779.86	191.36	1776.50	-237.41	1313.01	72.59	346.60	1213.70	75.61	-130.27
4.89000	-1508.17	142.01	24.25	-1541.05	130.84	36.63	-2503.87	104.23	776.56	-2465.13	165.73	466.30	-1737.16	-57.34	29.06	-1761.06	-47.89	56.37	-1772.11	-23.61	107.71	-1778.26	-27.77	158.34	-1661.20	95.61	1377.36	0.00	0.00	0.00	-1553.39	2.62	1708.77	-1536.13	113.04	1717.85	-2701.07	-146.23	1682.64	-1771.79	190.06	1775.84	-237.19	1314.25	73.82	345.80	1214.19	75.28	-126.60
4.90000	-1502.44	141.11	26.09	-1542.68	130.49	36.11	-2497.82	104.83	771.35	-2457.90	165.55	465.29	-1708.37	-59.53	29.10	-1734.13	-48.84	54.58	-1772.11	-23.61	107.71	-1778.26	-27.77	158.34	-1656.28	97.00	1377.57	0.00	0.00	0.00	-1550.25	3.59	1709.08	-1531.53	113.86	1718.40	-2693.07	-147.27	1682.31	-1763.75	188.76	1775.18	-234.21	1315.23	74.74	344.65	1214.51	74.92	-128.55
4.91000	-1507.23	140.28	25.19	-1543.58	130.80	35.97	-2491.66	105.43	766.10	-2450.58	165.37	464.25	-1679.08	-60.92	32.81	-1715.18	-49.77	51.27	-1772.11	-23.61	107.71	-1778.26	-27.77	158.34	-1650.78	97.62	1377.74	0.00	0.00	0.00	-1541.76	4.07	1709.22	-1524.80	114.13	1718.76	-2685.05	-148.31	1681.99	-1755.74	187.44	1774.50	-234.84	1312.50	72.75	345.97	1215.51	74.78	-122.04
4.92000	-1501.11	141.87	26.40	-1541.47	130.56	36.32	-2485.39	106.04	760.81	-2443.16	165.20	463.17	-1652.64	-63.00	32.34	-1686.84	-52.14	52.27	-1772.11	-23.61	107.71	-1778.26	-27.77	158.34	-1645.58	98.42	1377.89	0.00	0.00	0.00	-1538.55	4.22	1709.81	-1521.96	114.52	1719.23	-2677.03	-149.34	1681.67	-1747.76	186.10	1773.83	-234.44	1314.09	73.87	348.22	1214.50	75.65	-135.42
4.93000	-1497.48	140.39	27.11	-1541.07	131.83	38.86	-2479.00	106.65	755.48	-2435.64	165.04	462.06	-1632.43	-66.49	30.15	-1663.40	-53.58	50.30	-1772.11	-23.61	107.71	-1778.26	-27.77	158.34	-1640.74	99.42	1378.03	0.00	0.00	0.00	-1534.78	4.62	1710.20	-1518.81	114.81	1719.62	-2669.00	-150.37	1681.35	-1739.82	184.75	1773.15	-226.93	1309.78	75.39	347.49	1213.87	75.70	-133.32
4.94000	-1504.08	140.93	26.36	-1541.49	131.68	38.62	-2472.50	107.26	750.12	-2428.01	164.88	460.91	-1604.38	-68.26	30.55	-1637.49	-55.11	49.29	-1772.11	-23.61	107.71	-1778.26	-27.77	158.34	-1635.39	99.81	1378.04	0.00	0.00	0.00	-1529.97	5.27	1710.22	-1511.62	115.49	1719.52	-2660.95	-151.39	1681.03	-1731.90	183.39	1772.46	-231.22	1313.31	74.92	346.21	1213.52	75.63	-124.95
4.95000	-1499.73	143.46	29.66	-1541.21	131.81	38.63	-2465.87	107.88	744.71	-2420.29	164.73	459.73	-1579.25	-69.13	30.47	-1612.80	-56.06	47.91	-1772.11	-23.61	107.71	-1778.24	-27.77	158.34	-1630.35	100.43	1377.89	0.00	0.00	0.00	-1522.45	6.15	1710.24	-1499.98	116.84	1719.27	-2652.90	-152.41	1680.71	-1724.02	182.02	1771.77	-232.79	1315.60	74.57	348.42	1212.86	76.46	-128.25
4.96000	-1497.57	141.25	27.39	-1540.84	132.40	38.96	-2459.12	108.50	739.27	-2412.46	164.58	458.52	-1552.69	-69.02	31.57	-1589.02	-56.92	46.78	-1772.09	-23.61	107.71	-1758.00	-28.19	150.10	-1625.18	100.90	1377.87	0.00	0.00	0.00	-1518.40	6.13	1710.10	-1494.70	116.70	1719.10	-2644.84	-153.42	1680.39	-1716.17	180.63	1771.07	-234.22	1312.45	73.55	347.61	1214.33	75.87	-116.77
4.97000	-1499.59	143.24	29.53	-1541.06	132.10	38.71	-2452.26	109.13	733.80	-2404.53	164.44	457.27	-1532.56	-71.23	31.80	-1565.19	-58.08	46.42	-1749.94	-24.21	99.46	-1736.55	-29.52	142.85	-1620.18	101.41	1377.75	0.00	0.00	0.00	-1511.56	6.91	1710.08	-1488.61	117.02	1718.96	-2636.76	-154.43	1680.07	-1708.36	179.22	1770.37	-234.10	1315.05	74.02	343.47	1215.64	74.31	-117.89
4.98000	-1498.86	143.33	30.14	-1540.99	132.44	38.77	-2445.27	109.75	728.29	-2396.49	164.30	455.99	-1505.71	-71.35	33.64	-1541.62	-58.28	46.53	-1727.00	-25.77	92.19	-1716.51	-29.58	135.63	-1615.35	102.02	1377.56	0.00	0.00	0.00	-1503.37	7.43	1709.81	-1485.86	117.01	1718.89	-2628.68	-155.44	1679.76	-1700.58	177.81	1769.66	-231.77	1314.83	74.97	343.48	1216.19	74.08	-120.19
4.99000	-1499.25	143.98	30.16	-1539.30	130.89	37.51	-2438.16	110.39	722.74	-2388.35	164.17	454.67	-1475.77	-72.29	36.84	-1512.52	-58.39	47.79	-1705.43	-25.62	84.59	-1695.18	-30.62	128.95	-1610.46	102.62	1377.42	0.00	0.00	0.00	-1497.37	7.74	1709.31	-1482.45	117.30	1718.66	-2620.58	-156.44	1679.45	-1692.83	176.37	1768.95	-231.90	1315.23	75.01	345.52	1214.81	75.10	-128.26
5.00000	-1499.54	144.66	30.13	-1541.50	131.36	37.33	-2430.92	111.02	717.15	-2380.10	164.04	453.32	-1454.75	-71.75	38.27	-1491.55	-58.36	47.68	-1681.82	-27.34	78.35	-1672.80	-32.40	123.93	-1605.46	102.89	1377.12	0.00	0.00	0.00	-1495.57	7.63	1709.04	-1476.07	117.89	1718.43	-2612.48	-157.43	1679.13	-1685.12	174.93	1768.23	-238.13	1313.62	72.07	345.61	1213.26	75.76	-134.23
5.01000	-1499.31	144.73	30.15	-1542.49	131.23	36.89	-2423.56	111.66	711.53	-2371.74	163.92	451.93	-1429.34	-70.94	41.44	-1469.64	-57.91	48.39	-1659.76	-27.72	72.14	-1651.86	-33.12	118.44	-1600.15	102.89	1376.88	0.00	0.00	0.00	-1490.19	8.54	1708.49	-1468.75	118.36	1717.81	-2604.37	-158.42	1678.82	-1677.45	173.47	1767.51	-237.93	1316.68	72.59	344.51	1212.76	75.77	-136.12
5.02000	-1489.40	142.41	30.82	-1540.23	131.65	37.48	-2416.07	112.30	705.88	-2363.28	163.81	450.51	-1409.59	-68.99	43.26	-1442.88	-57.02	50.59	-1635.68	-30.35	67.75	-1632.37	-32.40	112.84	-1595.59	103.66	1376.61	0.00	0.00	0.00	-1487.98	8.57	1708.61	-1465.15	118.41	1717.32	-2596.24	-159.41	1678.51	-1669.80	172.00	1766.78	-238.86	1313.59	72.10	346.00	1213.67	75.67	-134.36
5.03000	-1499.08	145.03	30.21	-1539.91	131.14	37.84	-2408.45	112.95	700.19	-2354.71	163.70	449.05	-1381.72	-67.05	47.62	-1421.84	-55.35	52.09	-1612.88	-31.89	63.11	-1609.77	-35.18	109.64	-1590.47	103.64	1376.28	0.00	0.00	0.00	-1483.64	9.02	1708.16	-1462.36	118.93	1716.89	-2588.11	-160.39	1678.21	-1662.20	170.51	1766.04	-239.75	1314.40	73.05	347.67	1213.19	76.16	-125.20
5.04000	-1498.13	144.60	30.99	-1538.17	132.05	38.37	-2400.70	113.60	694.46	-2346.03	163.60	447.55	-1358.29	-64.73	51.72	-1396.10	-53.13	54.75	-1591.04	-32.43	58.82	-1588.65	-36.30	105.99	-1585.56	104.05	1375.98	0.00	0.00	0.00	-1475.94	9.27	1707.20	-1457.63	119.35	1716.24	-2579.97	-161.37	1677.90	-1654.62	169.01	1765.30	-235.60	1314.89	74.38	346.79	1213.12	75.98	-129.65
5.05000	-1497.97	144.57	31.15	-1539.15	133.49	37.46	-2392.82	114.25	688.70	-2337.24	163.50	446.02	-1333.18	-61.23	56.19	-1375.81	-50.98	57.54	-1569.71	-33.08	55.39	-1569.44	-36.15	102.23	-1580.80	104.62	1375.71	0.00	0.00	0.00	-1468.64	9.26	1706.39	-1446.55	119.53	1715.11	-2571.81	-162.34	1677.59	-1647.09	167.49	1764.56	-236.43	1315.56	73.93	346.05	1213.29	75.82	-134.85
5.06000	-1487.70	142.44	31.34	-1533.61	131.72	38.90	-2384.81	114.90	682.91	-2328.33	163.41	444.46	-1312.25	-57.27	60.48	-1350.59	-48.35	61.66	-1548.18	-34.11	52.72	-1548.79	-37.66	99.91	-1575.12	104.13	1375.33	0.00	0.00	0.00	-1459.99	9.45	1705.71	-1446.45	119.37	1714.90	-2563.65	-163.30	1677.29	-1639.59	165.96	1763.81	-238.00	1316.42	73.56	346.26	1214.43	75.47	-130.63
5.07000	-1497.28	145.44	31.71	-1540.88	131.79	37.41	-2376.66	115.56	677.08	-2319.32	163.33	442.85	-1294.97	-53.46	64.59	-1330.10	-44.90	65.06	-1527.00	-35.18	50.57	-1529.38	-38.07	97.65	-1569.79	104.19	1374.96	0.00	0.00	0.00	-1456.94	9.39	1705.08	-1438.87	119.47	1714.27	-2555.48	-164.26	1676.99	-1632.13	164.42	1763.05	-238.20	1316.61	73.37	345.21	1214.49	75.18	-126.88
5.08000	-1492.76	144.94	34.53	-1535.46	131.64	38.58	-2368.38	116.22	671.22	-2310.19	163.25	441.21	-1276.98	-49.68	68.50	-1310.13	-42.42	69.72	-1505.64	-36.87	49.39	-1509.15	-39.70	96.37	-1564.90	104.80	1374.58	0.00	0.00	0.00	-1452.35	10.00	1704.46	-1430.51	119.11	1713.50	-2547.30	-165.22	1676.69	-1624.70	162.86	1762.29	-240.11	1313.53	71.58	344.87	1215.20	74.91	-127.21
5.09000	-1505.33	142.39	26.09	-1539.62	131.63	37.66	-2359.96	116.88	665.33	-2300.95	163.18	439.54	-1259.10	-45.19	73.08	-1290.66	-38.01	73.61	-1485.83	-37.72	48.33	-1489.91	-41.11	95.73	-1558.27	103.54	1374.37	0.00	0.00	0.00	-1445.48	10.22	1703.78	-1428.78	119.09	1713.11	-2539.11	-166.17	1676.39	-1617.31	161.28	1761.52	-236.78	1315.83	73.16	346.28	1215.53	75.10	-131.16
5.10000	-1506.99	142.44	26.48	-1548.81	131.32	35.53	-2351.41	117.55	659.40	-2291.59	163.11	437.83	-1235.35	-41.09	78.96	-1271.50	-35.52	77.55	-1466.90	-37.72	47.22	-1471.50	-41.97	95.08	-1552.90	103.27	1373.94	0.00	0.00	0.00	-1436.58	9.70	1702.95	-1424.47	119.18	1712.53	-2530.92	-167.12	1676.09	-1609.96	159.70	1760.75	-237.36	1315.94	74.00	345.19	1213.85	75.41	-133.74
5.11000	-1504.28	141.89	26.26	-1542.62	131.24	36.66	-2342.72	118.21	653.44	-2282.12	163.05	436.08	-1222.97	-37.68	82.39	-1252.99	-32.95	81.70	-1448.51	-38.02	46.75	-1452.97	-43.32	95.07	-1547.48	103.32	1373.46	0.00	0.00	0.00	-1432.00	9.52	1702.25	-1418.99	118.94	1711.60	-2522.71	-168.06	1675.80	-1602.65	158.09	1759.97	-236.34	1315.56	73.94	349.10	1211.93	76.94	-129.79
5.12000	-1499.06	142.57	28.15	-1544.97	129.40	27.59	-2333.88	118.88	647.44	-2272.53	162.99	434.29	-1203.47	-34.38	88.15	-1235.91	-30.24	85.44	-1430.14	-38.88	46.89	-1436.68	-42.89	94.65	-1541.83	102.95	1372.93	0.00	0.00	0.00	-1427.72	9.05	1701.58	-1410.39	118.78	1711.01	-2514.49	-168.99	1675.50	-1595.38	156.48	1759.19	-232.54	1316.89	74.25	346.84	1213.93	75.78	-129.20
5.13000	-1507.53	141.98	24.70	-1533.79	130.15	29.74	-2324.91	119.56	641.42	-2262.83	162.95	432.47	-1183.98	-31.87	92.90	-1219.51	-28.41	89.74	-1413.48	-38.66	47.34	-1420.60	-43.40	94.97	-1536.19	102.51	1372.38	0.00	0.00	0.00	-1422.27	8.83	1701.03	-1404.78	118.13	1710.08	-2506.27	-169.92	1675.21	-1588.14	154.85	1758.40	-232.04	1315.11	75.02	346.21	1214.17	75.61	-129.54
5.14000	-1513.46	141.60	24.46	-1548.22	128.88	26.94	-2315.80	120.23	635.36	-2253.01	162.90	430.61	-1172.54	-30.05	96.76	-1204.48	-26.13	93.52	-1397.09	-39.34	48.29	-1405.32	-43.85	95.51	-1530.46	102.30	1371.84	0.00	0.00	0.00	-1413.26	8.25	1700.10	-1393.70	118.15	1709.15	-2498.04	-170.85	1674.92	-1580.94	153.20	1757.61	-236.60	1312.40	72.23	348.86	1213.75	76.23	-125.84
5.15000	-1508.95	141.95	24.63	-1543.12	128.91	28.48	-2306.54	120.91	629.27	-2243.07	162.87	428.71	-1157.04	-28.47	101.53	-1189.41	-24.19	97.83	-1382.22	-38.98	48.66	-1390.95	-43.63	95.92	-1524.77	102.54	1371.22	0.00	0.00	0.00	-1410.76	7.68	1699.54	-1393.13	117.71	1708.95	-2489.80	-171.77	1674.63	-1573.79	151.54	1756.81	-234.18	1314.49	74.00	347.24	1213.95	75.67	-128.52
5.16000	-1505.70	142.27	25.69	-1539.53	132.46	37.38	-2297.13	121.59	623.15	-2233.01	162.84	426.77	-1145.76	-27.33	105.19	-1176.27	-23.15	101.15	-1367.30	-39.77	49.83	-1377.19	-43.98	96.74	-1518.91	102.17	1370.55	0.00	0.00	0.00	-1407.91	7.23	1698.64	-1386.56	117.34	1708.01	-2481.55	-172.68	1674.35	-1566.67	149.86	1756.01	-232.12	1315.99	74.95	347.73	1213.64	76.06	-126.37
5.17000	-1511.91	140.83	23.66	-1542.42	132.48	36.76	-2287.58	122.27	617.00	-2222.83	162.81	424.80	-1127.43	-26.00	110.24	-1163.49	-22.08	104.55	-1354.25	-39.54	50.61	-1364.33	-44.41	97.54	-1513.23	102.10	1369.84	0.00	0.00	0.00	-1398.61	6.40	1697.96	-1380.40	115.78	1707.42	-2473.29	-173.59	1674.06	-1559.59	148.17	1755.20	-238.38	1316.26	73.32	346.43	1213.16	76.06	-129.31
5.18000	-1505.39	142.83	25.85	-1542.81	131.98	36.70	-2277.89	122.95	610.82	-2212.52	162.80	422.78	-1117.44	-24.44	112.95	-1151.41	-20.57	107.80	-1342.37	-39.50	51.28	-1352.58	-44.62	98.24	-1507.25	101.79	1369.13	0.00	0.00	0.00	-1392.45	5.51	1697.07	-1372.29	115.64	1706.70	-2465.02	-174.49	1673.78	-1552.55	146.47	1754.38	-235.01	1315.00	74.39	348.78	1213.05	76.67	-132.82
5.19000	-1511.32	141.15	23.66	-1543.90	132.06	36.38	-2268.04	123.63	604.60	-2202.10	162.78	420.73	-1107.41	-22.80	115.29	-1141.51	-19.65	109.52	-1330.89	-39.85	52.10	-1343.33	-43.03	98.01	-1501.47	101.57	1368.35	0.00	0.00	0.00	-1385.23	4.51	1695.80	-1368.01	114.39	1706.00	-2456.75	-175.39	1673.49	-1545.56	144.75	1753.56	-228.40	1311.53	75.32	346.38	1214.25	75.86	-120.20
5.20000	-1504.63	143.66	26.03	-1542.76	131.61	36.49	-2258.04	124.32	598.36	-2191.55	162.78	418.64	-1095.63	-22.98	116.89	-1131.96	-18.40	111.02	-1321.36	-39.57	52.49	-1333.18	-43.94	98.68	-1495.44	100.97	1367.56	0.00	0.00	0.00	-1379.05	4.07	1694.95	-1360.97	113.54	1705.10	-2448.47	-176.28	1673.21	-1538.60	143.02	1752.74	-233.31	1310.83	73.48	347.21	1213.35	76.00	-116.23
5.21000	-1503.89	143.68	26.22	-1545.00	132.20	36.07	-2247.90	125.01	592.08	-2180.88	162.78	416.52	-1090.88	-19.99	117.51	-1123.48	-18.10	112.08	-1313.65	-38.30	52.02	-1324.95	-43.81	98.80	-1489.78	100.59	1366.77	0.00	0.00	0.00	-1375.91	2.62	1693.88	-1354.52	112.85	1704.18	-2440.18	-177.16	1672.93	-1531.68	141.27	1751.90	-237.18	1311.82	72.37	348.24	1213.77	76.04	-116.99
5.22000	-1504.67	142.69	26.24	-1540.26	131.53	37.04	-2237.60	125.70	585.78	-2170.09	162.79	414.35	-1079.12	-18.69	118.68	-1116.64	-16.33	111.94	-1305.85	-38.56	52.10	-1318.18	-42.80	98.28	-1484.03	100.06	1365.97	0.00	0.00	0.00	-1370.11	1.34	1692.95	-1351.73	111.57	1703.68	-2431.88	-178.04	1672.66	-1524.81	139.50	1751.07	-239.03	1312.86	72.06	348.37	1213.13	76.30	-119.43
5.23000	-1511.42	142.59	24.57	-1539.97	131.46	37.19	-2227.15	126.39	579.45	-2159.17	162.80	412.15	-1082.83	-17.59	116.09	-1110.30	-14.95	111.49	-1300.00	-38.01	51.34	-1311.47	-43.08	98.03	-1478.23	99.79	1365.10	0.00	0.00	0.00	-1361.68	0.08	1691.86	-1345.61	110.45	1702.77	-2423.58	-178.92	1672.38	-1517.98	137.72	1750.22	-231.69	1313.32	75.13	347.04	1212.65	76.13	-125.74
5.24000	-1505.74	143.32	25.27	-1541.82	132.03	36.49	-2216.54	127.09	573.09	-2148.12	162.82	409.90	-1071.05	-15.88	115.97	-1105.48	-12.62	110.08	-1295.17	-37.55	50.49	-1305.63	-43.50	97.51	-1471.91	99.09	1364.32	0.00	0.00	0.00	-1359.61	-1.08	1691.13	-1336.13	109.38	1701.52	-2415.26	-179.79	1672.11	-1511.19	135.93	1749.38	-234.05	1315.20	74.54	344.56	1214.25	75.22	-121.09
5.25000	-1503.78	143.21	25.54	-1540.91	131.79	36.87	-2205.78	127.78	566.69	-2136.95	162.85	407.62	-1070.38	-14.28	113.08	-1100.71	-12.13	108.45	-1290.82	-37.76	50.09	-1301.82	-42.77	96.44	-1466.00	98.50	1363.48	0.00	0.00	0.00	-1350.81	-2.60	1690.00	-1330.12	107.80	1700.48	-2406.94	-180.65	1671.84	-1505.52	133.82	1748.69	-237.85	1312.89	72.17	346.10	1212.74	76.01	-126.31
5.26000	-1505.82	144.12	25.30	-1543.15	131.94	36.30	-2194.86	128.48	560.27	-2125.65	162.88	405.30	-1062.20	-12.47	110.41	-1098.30	-10.73	104.60	-1288.34	-36.79	49.21	-1298.65	-42.12	95.27	-1459.91	97.78	1362.68	0.00	0.00	0.00	-1344.32	-3.78	1688.73	-1324.96	106.45	1699.60	-2398.61	-181.51	1671.57	-1500.58	130.78	1748.04	-236.03	1315.66	73.60	343.96	1213.86	75.26	-120.69
5.27000	-1507.21	142.46	24.66	-1539.56	132.00	36.80	-2183.78	129.17	553.83	-2114.22	162.92	402.93	-1066.76	-11.19	104.39	-1095.54	-9.45	100.88	-1286.09	-36.67	48.77	-1295.62	-42.35	94.06	-1453.45	96.86	1361.81	0.00	0.00	0.00	-1339.24	-5.41	1687.76	-1318.42	105.30	1698.60	-2390.28	-182.36	1671.30	-1493.61	130.28	1746.99	-235.37	1312.76	72.35	344.53	1213.55	75.31	-126.87
5.28000	-1499.85	144.95	29.34	-1544.60	131.98	35.77	-2172.54	129.87	547.35	-2102.66	162.97	400.53	-1057.95	-10.43	100.72	-1094.43	-9.23	95.93	-1285.02	-35.72	47.97	-1294.25	-41.91	92.67	-1447.00	95.83	1360.98	0.00	0.00	0.00	-1332.62	-6.85	1686.83	-1311.16	103.78	1697.94	-2381.94	-183.20	1671.03	-1486.53	129.88	1745.96	-239.69	1312.68	71.45	346.82	1213.23	76.13	-126.54
5.29000	-1499.14	143.13	29.90	-1541.21	132.21	36.15	-2161.14	130.57	540.85	-2090.97	163.02	398.09	-1060.95	-9.69	94.94	-1093.52	-8.86	91.05	-1283.70	-34.81	47.86	-1293.73	-40.73	90.74	-1440.50	94.70	1360.19	0.00	0.00	0.00	-1326.80	-8.36	1685.99	-1304.87	102.11	1696.96	-2373.59	-184.04	1670.77	-1480.85	126.93	1745.52	-227.87	1309.96	74.43	346.34	1213.89	75.65	-127.18
5.30000	-1499.60	144.16	29.27	-1541.34	131.88	36.36	-2149.58	131.27	534.31	-2079.15	163.08	395.61	-1058.54	-8.44	90.84	-1092.56	-7.20	86.77	-1282.56	-33.57	46.92	-1291.91	-41.25	89.74	-1434.14	93.78	1359.39	0.00	0.00	0.00	-1319.18	-9.51	1685.00	-1301.23	100.93	1696.03	-2365.23	-184.87	1670.51	-1473.83	126.82	1744.60	-232.01	1312.68	75.05	346.45	1213.70	75.73	-126.51
5.31000	-1505.77	143.22	25.20	-1542.25	131.76	36.04	-2137.86	131.97	527.76	-2067.19	163.15	393.08	-1059.27	-7.88	86.02	-1090.76	-6.56	83.02	-1281.47	-32.80	45.14	-1289.23	-41.76	88.72	-1427.36	92.54	1358.62	0.00	0.00	0.00	-1311.63	-11.07	1684.19	-1292.97	99.68	1695.35	-2356.86	-185.70	1670.25	-1467.49	125.29	1743.82	-237.32	1315.89	73.65	347.06	1212.44	76.28	-127.26
5.32000	-1499.85	143.95	28.98	-1542.72	132.16	35.69	-2125.97	132.68	521.17	-2055.11	163.22	390.52	-1059.24	-7.94	80.66	-1088.46	-6.05	79.08	-1279.67	-32.63	43.63	-1287.52	-40.20	87.06	-1420.87	91.72	1357.90	0.00	0.00	0.00	-1306.39	-13.02	1683.47	-1285.23	97.11	1694.79	-2348.49	-186.52	1669.99	-1460.92	124.01	1743.08	-237.62	1316.02	73.45	346.30	1213.30	75.85	-128.96
5.33000	-1508.24	143.54	23.63	-1541.92	132.21	36.19	-2113.91	133.38	514.56	-2042.89	163.30	387.92	-1053.54	-8.27	75.97	-1086.67	-6.65	74.37	-1278.12	-32.55	42.22	-1284.35	-40.58	86.27	-1414.42	90.22	1357.21	0.00	0.00	0.00	-1299.64	-14.45	1682.83	-1277.54	96.15	1694.28	-2340.12	-187.34	1669.73	-1455.27	121.48	1742.56	-230.93	1310.87	74.33	347.42	1212.83	76.35	-131.63
5.34000	-1499.58	143.56	28.95	-1540.60	131.88	36.41	-2101.69	134.08	507.92	-2030.54	163.39	385.28	-1050.28	-8.52	69.98	-1084.55	-7.39	69.58	-1277.22	-32.66	41.29	-1281.00	-42.07	86.02	-1408.08	88.97	1356.69	0.00	0.00	0.00	-1292.19	-16.10	1682.32	-1275.06	94.64	1693.76	-2331.73	-188.14	1669.48	-1448.85	119.90	1741.95	-234.56	1314.08	74.35	348.83	1213.54	76.44	-125.06
5.35000	-1499.42	143.39	28.92	-1542.47	132.08	35.97	-2089.30	134.79	501.25	-2018.05	163.48	382.59	-1047.03	-9.68	64.89	-1083.40	-8.08	64.74	-1276.04	-33.31	40.75	-1279.44	-41.63	84.98	-1401.43	87.89	1356.29	0.00	0.00	0.00	-1289.36	-17.74	1682.29	-1268.35	93.30	1693.60	-2323.34	-188.95	1669.23	-1442.52	118.05	1741.64	-238.82	1316.59	73.39	347.67	1214.39	75.92	-138.65
5.36000	-1500.42	144.43	28.31	-1541.22	132.04	36.26	-2076.74	135.50	494.56	-2005.42	163.59	379.86	-1045.17	-10.91	60.32	-1081.95	-8.56	60.82	-1275.29	-33.58	40.20	-1278.28	-41.36	84.08	-1395.05	86.55	1355.99	0.00	0.00	0.00	-1280.42	-19.49	1681.90	-1259.64	91.08	1693.52	-2314.94	-189.74	1668.98	-1435.93	116.40	1741.38	-236.44	1312.55	72.62	345.92	1213.54	75.77	-134.01
5.37000	-1499.31	144.63	28.89	-1541.80	132.20	36.14	-2064.01	136.20	487.85	-1992.66	163.69	377.10	-1047.84	-11.92	54.78	-1080.56	-9.51	57.28	-1274.75	-33.89	40.03	-1276.59	-42.11	83.79	-1388.32	85.32	1355.83	0.00	0.00	0.00	-1271.56	-21.21	1681.73	-1250.65	89.36	1693.06	-2306.54	-190.53	1668.73	-1429.47	114.30	1741.31	-234.31	1313.69	74.32	348.90	1213.61	76.22	-127.68
5.38000	-1499.02	143.33	28.92	-1538.14	132.26	37.00	-2051.11	136.91	481.11	-1979.76	163.81	374.29	-1043.31	-11.09	51.58	-1079.38	-9.47	53.93	-1274.21	-34.60	40.56	-1275.52	-41.56	83.00	-1381.50	83.95	1355.85	0.00	0.00	0.00	-1263.32	-22.62	1681.43	-1245.41	87.75	1693.02	-2298.13	-191.31	1668.48	-1423.45	111.65	1741.48	-236.18	1316.16	74.31	349.90	1213.84	76.24	-126.65
5.39000	-1500.66	143.87	27.81	-1542.31	131.72	36.11	-2038.03	137.61	474.34	-1966.72	163.93	371.44	-1043.55	-11.45	47.30	-1078.97	-8.79	49.69	-1273.94	-34.88	41.02	-1274.28	-41.80	82.57	-1374.88	82.65	1355.99	0.00	0.00	0.00	-1257.78	-24.38	1681.57	-1242.26	86.15	1693.55	-2289.71	-192.09	1668.24	-1416.91	109.80	1741.50	-237.66	1316.55	73.68	348.88	1214.12	75.96	-120.31
5.40000	-1499.26	143.97	28.50	-1541.83	132.27	35.93	-2024.78	138.32	467.55	-1953.54	164.06	368.55	-1042.13	-11.40	43.98	-1080.12	-8.51	46.46	-1273.54	-35.33	41.13	-1273.53	-41.07	81.65	-1368.12	81.45	1356.36	0.00	0.00	0.00	-1252.97	-26.66	1681.97	-1235.98	84.23	1693.94	-2281.29	-192.86	1668.00	-1410.09	108.14	1741.78	-233.61	1312.27	74.04	346.76	1213.86	75.82	-124.65
5.41000	-1498.74	144.51	28.73	-1541.47	132.40	35.89	-2011.35	139.03	460.73	-1940.23	164.19	365.61	-1042.82	-11.31	40.85	-1080.77	-8.89	44.58	-1273.21	-35.35	40.69	-1272.37	-41.00	81.40	-1361.50	80.02	1356.88	0.00	0.00	0.00	-1246.71	-28.72	1682.23	-1230.24	82.44	1694.45	-2272.86	-193.62	1667.76	-1403.01	107.25	1742.28	-233.51	1310.74	73.43	347.13	1213.90	75.73	-131.28
5.42000	-1499.58	143.68	28.31	-1539.93	132.81	36.55	-1997.75	139.74	453.89	-1926.77	164.33	362.64	-1037.77	-12.50	39.72	-1078.79	-9.04	43.76	-1273.42	-34.79	39.90	-1271.34	-40.99	81.30	-1354.67	78.53	1357.50	0.00	0.00	0.00	-1237.84	-30.74	1682.64	-1223.05	80.44	1694.84	-2264.43	-194.38	1667.52	-1397.03	104.44	1743.15	-242.17	1312.73	70.98	349.71	1213.04	76.75	-120.63
5.43000	-1499.16	143.21	28.30	-1540.77	131.75	36.68	-1983.97	140.44	447.03	-1913.16	164.48	359.62	-1039.00	-11.80	37.77	-1076.91	-9.17	42.98	-1272.75	-35.57	40.06	-1271.43	-40.13	80.78	-1347.74	77.33	1358.25	0.00	0.00	0.00	-1233.49	-32.23	1683.04	-1215.78	78.77	1695.22	-2255.99	-195.13	1667.28	-1390.12	103.01	1743.83	-242.69	1312.93	70.51	349.34	1211.81	76.94	-117.60
5.44000	-1505.19	142.45	24.41	-1532.31	131.52	39.05	-1970.00	141.15	440.14	-1899.42	164.64	356.56	-1039.42	-11.88	36.31	-1077.71	-9.64	42.26	-1273.03	-35.00	39.59	-1270.96	-40.30	80.81	-1341.15	75.71	1359.15	0.00	0.00	0.00	-1228.44	-33.68	1683.90	-1208.00	76.98	1696.21	-2247.54	-195.87	1667.05	-1383.56	100.88	1744.73	-239.29	1312.42	71.51	347.12	1211.81	76.36	-126.38
5.45000	-1502.87	142.52	25.03	-1538.06	131.94	39.28	-1955.86	141.86	433.23	-1885.53	164.80	353.45	-1039.40	-12.31	36.03	-1078.06	-9.13	41.55	-1272.82	-35.17	39.44	-1270.91	-40.05	80.64	-1334.27	74.06	1360.20	0.00	0.00	0.00	-1218.03	-35.80	1684.81	-1201.41	74.67	1697.54	-2239.09	-196.61	1666.82	-1377.22	98.55	1745.76	-239.72	1311.86	71.61	345.87	1213.66	75.78	-127.23
5.46000	-1497.63	142.58	25.91	-1538.92	132.23	38.05	-1941.54	142.57	426.30	-1871.50	164.98	350.31	-1037.96	-12.45	35.41	-1076.55	-9.71	41.70	-1272.72	-35.30	39.38	-1270.57	-40.42	80.77	-1327.72	72.31	1361.30	0.00	0.00	0.00	-1212.08	-37.49	1685.85	-1192.42	73.00	1698.61	-2230.63	-197.34	1666.59	-1371.24	95.85	1746.91	-240.37	1312.58	71.81	346.43	1213.18	75.86	-119.54
5.47000	-1498.27	143.27	25.18	-1538.19	131.98	38.38	-1927.03	143.27	419.34	-1857.32	165.15	347.12	-1035.74	-12.81	35.30	-1074.96	-9.49	41.58	-1272.71	-35.21	39.21	-1270.00	-40.79	80.84	-1320.60	70.71	1362.41	0.00	0.00	0.00	-1208.22	-39.98	1686.83	-1187.89	71.00	1699.73	-2222.17	-198.06	1666.36	-1364.57	93.83	1747.99	-233.37	1315.48	74.16	345.67	1215.03	75.05	-121.46
5.48000	-1509.72	142.72	22.38	-1538.06	132.05	38.58	-1912.34	143.98	412.36	-1843.00	165.34	343.89	-1038.87	-12.42	33.95	-1075.65	-9.49	41.22	-1272.51	-35.33	39.18	-1270.43	-40.15	80.57	-1313.97	69.22	1363.59	0.00	0.00	0.00	-1205.15	-41.60	1687.96	-1183.12	69.30	1700.72	-2213.70	-198.78	1666.14	-1357.76	92.62	1748.89	-232.79	1313.97	75.25	343.82	1216.23	74.17	-126.67
5.49000	-1505.12	142.89	23.33	-1539.72	131.70	38.48	-1897.46	144.69	405.36	-1828.53	165.53	340.61	-1038.62	-12.85	33.38	-1074.42	-9.66	41.20	-1272.35	-35.51	39.24	-1270.14	-40.29	80.36	-1307.25	67.22	1364.78	0.00	0.00	0.00	-1198.56	-43.05	1689.34	-1178.15	67.34	1702.15	-2205.23	-199.48	1665.92	-1351.47	90.63	1750.11	-230.94	1310.90	73.90	342.96	1215.70	74.22	-128.33
5.50000	-1500.32	143.27	24.19	-1538.65	131.83	38.97	-1882.39	145.39	398.34	-1813.91	165.73	337.29	-1038.40	-13.19	32.98	-1075.03	-9.78	40.87	-1272.39	-35.35	39.10	-1269.92	-40.61	80.53	-1300.46	65.27	1365.97	0.00	0.00	0.00	-1188.61	-45.36	1690.64	-1170.36	64.98	1703.83	-2196.75	-200.19	1665.70	-1345.81	88.14	1751.40	-230.36	1313.56	74.94	343.92	1214.27	74.94	-118.98
5.51000	-1508.67	143.02	22.08	-1538.82	132.07	39.29	-1867.14	146.10	391.29	-1799.14	165.94	333.93	-1039.56	-13.43	32.44	-1074.24	-10.41	40.79	-1272.32	-35.48	39.06	-1269.93	-40.50	80.44	-1293.82	63.83	1367.11	0.00	0.00	0.00	-1180.72	-46.78	1692.04	-1167.03	62.99	1705.52	-2188.27	-200.88	1665.48	-1339.92	85.88	1752.37	-235.91	1315.92	74.09	344.97	1213.43	75.70	-119.67
5.52000	-1503.15	142.82	23.53	-1536.65	131.90	39.80	-1851.69	146.80	384.23	-1784.23	166.15	330.52	-1036.23	-13.18	32.46	-1076.44	-10.15	39.93	-1272.08	-35.71	39.13	-1269.55	-41.18	80.67	-1287.01	61.82	1368.20	0.00	0.00	0.00	-1176.94	-49.07	1693.27	-1157.70	61.25	1706.78	-2179.78	-201.57	1665.26	-1334.18	83.71	1753.36	-236.55	1317.14	73.85	346.39	1213.00	75.97	-122.67
5.53000	-1503.96	142.93	23.18	-1538.07	131.74	39.24	-1836.06	147.51	377.14	-1769.16	166.38	327.07	-1038.30	-12.45	32.00	-1074.08	-9.98	40.46	-1272.09	-35.55	38.97	-1269.90	-40.52	80.15	-1280.47	60.17	1369.19	0.00	0.00	0.00	-1170.43	-50.66	1694.32	-1150.44	59.55	1707.80	-2171.29	-202.25	1665.05	-1328.41	81.78	1754.22	-236.82	1317.81	73.60	348.16	1211.65	76.78	-117.65
5.54000	-1503.47	142.64	23.31	-1537.91	131.47	38.59	-1820.23	148.21	370.03	-1753.94	166.61	323.58	-1041.36	-12.95	31.11	-1075.16	-10.25	39.86	-1272.15	-35.53	38.91	-1270.14	-40.61	79.82	-1273.56	58.50	1370.04	0.00	0.00	0.00	-1163.19	-52.31	1695.31	-1145.31	57.66	1709.00	-2162.79	-202.92	1664.84	-1323.04	79.10	1755.08	-236.45	1317.11	73.62	348.04	1211.81	76.72	-124.77
5.55000	-1503.07	143.49	22.55	-1538.27	130.93	37.92	-1804.21	148.91	362.90	-1738.57	166.84	320.04	-1038.78	-13.29	31.04	-1075.31	-10.70	39.66	-1272.14	-35.49	38.79	-1269.56	-41.39	80.18	-1267.21	57.04	1370.73	0.00	0.00	0.00	-1157.40	-54.57	1696.55	-1141.05	55.39	1710.85	-2154.28	-203.59	1664.63	-1316.61	78.13	1755.63	-238.09	1316.67	73.49	346.81	1213.64	75.94	-123.79
5.56000	-1502.17	143.73	21.27	-1532.58	131.01	38.44	-1788.00	149.62	355.75	-1723.05	167.09	316.46	-1038.12	-13.02	31.17	-1073.38	-10.68	39.90	-1272.34	-35.30	38.62	-1269.78	-41.11	79.82	-1260.77	55.48	1371.37	0.00	0.00	0.00	-1150.57	-56.32	1697.69	-1136.08	53.69	1712.09	-2145.78	-204.25	1664.43	-1311.16	75.85	1756.39	-239.10	1316.88	73.44	345.60	1214.25	75.35	-120.60
5.57000	-1495.72	142.75	21.19	-1530.10	131.75	38.84	-1771.59	150.32	348.58	-1707.38	167.34	312.83	-1033.30	-12.66	31.96	-1077.01	-11.16	38.75	-1271.98	-35.69	38.75	-1269.42	-41.71	79.81	-1254.57	54.21	1371.87	0.00	0.00	0.00	-1145.37	-58.19	1698.37	-1130.71	52.00	1713.11	-2137.26	-204.90	1664.22	-1305.50	73.63	1757.06	-232.97	1316.08	74.59	347.83	1212.80	76.11	-126.91
5.58000	-1494.74	143.05	20.17	-1524.26	132.10	40.26	-1754.98	151.02	341.39	-1691.54	167.60	309.16	-1039.31	-12.83	30.42	-1074.70	-10.70	39.40	-1272.24	-35.34	38.51	-1269.26	-41.73	79.79	-1248.21	52.76	1372.25	0.00	0.00	0.00	-1139.93	-59.54	1699.00	-1126.45	50.40	1714.16	-2128.75	-205.55	1664.02	-1299.96	71.80	1757.58	-232.15	1313.87	73.92	348.68	1212.74	76.24	-129.24
5.59000	-1494.86	142.80	17.91	-1520.79	131.84	41.56	-1738.18	151.71	334.19	-1675.56	167.87	305.44	-1037.39	-13.46	30.65	-1075.00	-10.70	38.99	-1271.95	-35.80	38.67	-1269.47	-41.77	79.62	-1242.44	51.83	1372.50	0.00	0.00	0.00	-1134.14	-60.75	1699.51	-1119.59	48.91	1714.90	-2120.23	-206.18	1663.82	-1293.43	71.11	1757.94	-235.30	1311.94	72.61	347.37	1213.64	75.75	-128.83
5.60000	-1490.84	143.38	17.43	-1513.00	132.25	43.62	-1721.17	152.41	326.96	-1659.42	168.14	301.68	-1033.45	-13.35	31.34	-1074.94	-10.82	39.07	-1272.15	-35.51	38.45	-1269.81	-41.19	79.20	-1236.97	50.63	1372.76	0.00	0.00	0.00	-1127.79	-62.53	1700.32	-1110.69	46.99	1715.68	-2111.70	-206.81	1663.63	-1287.78	69.36	1758.56	-238.03	1311.72	72.21	344.45	1214.44	74.94	-120.28
5.61000	-1487.80	143.57	15.79	-1508.10	132.13	45.25	-1703.97	153.11	319.71	-1643.12	168.42	297.87	-1033.27	-13.09	31.58	-1072.22	-11.20	39.69	-1272.08	-35.65	38.55	-1269.10	-42.25	79.72	-1231.19	49.83	1372.98	0.00	0.00	0.00	-1121.86	-63.85	1700.73	-1102.36	46.19	1716.16	-2103.17	-207.44	1663.43	-1282.20	67.44	1758.93	-237.23	1311.88	72.74	344.90	1214.38	75.06	-124.20
5.62000	-1482.73	143.81	14.45	-1498.83	132.24	47.40	-1686.56	153.80	312.45	-1626.66	168.71	294.02	-1038.40	-13.43	30.07	-1076.89	-10.96	38.28	-1272.17	-35.40	38.40	-1269.29	-42.27	79.66	-1225.78	48.51	1373.19	0.00	0.00	0.00	-1116.02	-64.94	1700.92	-1097.96	44.52	1716.56	-2094.64	-208.05	1663.24	-1276.38	65.98	1759.26	-234.99	1314.87	74.01	347.94	1213.93	75.88	-120.18
5.63000	-1479.95	144.03	12.64	-1493.60	133.06	48.54	-1668.95	154.49	305.17	-1610.05	169.01	290.12	-1035.05	-13.17	30.97	-1076.38	-10.89	38.52	-1271.99	-35.79	38.54	-1269.37	-42.10	79.41	-1220.19	47.56	1373.40	0.00	0.00	0.00	-1110.68	-66.10	1701.10	-1093.83	43.53	1716.99	-2086.10	-208.66	1663.05	-1269.63	65.99	1759.48	-232.69	1316.86	74.40	350.14	1213.08	76.70	-122.32
5.64000	-1475.72	144.97	11.89	-1485.31	133.89	50.92	-1651.13	155.18	297.87	-1593.27	169.32	286.18	-1035.06	-12.46	31.07	-1073.63	-10.92	39.06	-1272.06	-35.79	38.49	-1269.20	-42.31	79.49	-1214.86	46.83	1373.69	0.00	0.00	0.00	-1103.93	-66.98	1700.89	-1089.21	43.16	1717.12	-2077.56	-209.26	1662.87	-1264.61	63.28	1759.97	-233.41	1316.78	74.00	348.89	1213.20	76.40	-127.93
5.65000	-1466.13	146.07	14.09	-1477.67	134.83	53.94	-1633.11	155.87	290.55	-1576.34	169.63	282.19	-1036.35	-13.16	30.60	-1073.93	-10.95	39.14	-1271.88	-35.99	38.58	-1269.08	-42.79	79.73	-1209.42	45.88	1373.95	0.00	0.00	0.00	-1095.00	-68.01	1700.51	-1082.09	42.84	1717.18	-2069.01	-209.85	1662.68	-1258.64	62.24	1760.40	-237.27	1316.30	73.53	343.94	1214.62	74.90	-127.36
5.66000	-1452.79	147.73	19.32	-1463.01	135.94	59.35	-1614.89	156.56	283.21	-1559.24	169.95	278.15	-1038.13	-13.23	30.39	-1076.19	-10.88	38.48	-1272.09	-35.76	38.51	-1269.69	-41.88	79.28	-1204.16	45.45	1374.28	0.00	0.00	0.00	-1089.68	-68.31	1700.55	-1077.29	41.79	1717.15	-2060.47	-210.43	1662.50	-1253.01	60.57	1760.91	-236.38	1315.08	74.36	346.54	1214.67	75.15	-126.67
5.67000	-1436.79	148.86	25.07	-1449.86	137.81	63.65	-1596.45	157.25	275.86	-1541.98	170.28	274.07	-1037.50	-13.50	29.99	-1073.88	-10.69	39.07	-1272.03	-35.80	38.46	-1269.23	-42.34	79.48	-1198.99	44.78	1374.64	0.00	0.00	0.00	-1084.32	-68.77	1700.37	-1071.88	41.14	1717.15	-2051.91	-211.01	1662.32	-1246.83	60.21	1761.39	-238.32	1316.45	73.62	346.03	1214.32	75.54	-125.89
5.68000	-1419.69	149.59	26.91	-1433.76	139.65	67.24	-1577.80	157.93	268.49	-1524.56	170.62	269.94	-1035.97	-13.22	30.50	-1074.09	-10.79	39.12	-1271.68	-36.35	38.81	-1269.68	-42.14	79.18	-1193.74	44.35	1374.97	0.00	0.00	0.00	-1081.42	-69.25	1700.21	-1067.07	40.77	1717.04	-2043.36	-211.58	1662.15	-1241.22	59.09	1761.84	-239.37	1317.90	73.33	345.13	1213.71	75.70	-129.42
5.69000	-1398.79	151.71	31.36	-1412.59	141.37	69.18	-1558.95	158.62	261.10	-1506.98	170.96	265.76	-1035.41	-13.31	30.72	-1074.11	-10.48	38.99	-1271.76	-36.23	38.76	-1270.07	-41.74	79.24	-1188.57	43.73	1375.32	0.00	0.00	0.00	-1076.07	-69.54	1700.17	-1060.86	40.85	1716.89	-2034.80	-212.14	1661.97	-1234.97	59.02	1762.22	-235.98	1316.66	73.96	345.29	1213.31	75.79	-127.42
5.70000	-1383.72	153.85	33.65	-1396.16	142.57	71.17	-1539.88	159.30	253.70	-1489.23	171.32	261.54	-1037.24	-12.93	30.39	-1075.08	-10.99	38.74	-1271.77	-36.23	38.71	-1270.05	-41.58	79.15	-1183.67	42.93	1375.66	0.00	0.00	0.00	-1065.57	-69.82	1700.11	-1054.68	40.32	1716.81	-2026.23	-212.69	1661.80	-1229.05	58.86	1762.62	-232.14	1314.46	75.23	348.05	1213.35	76.18	-129.11
5.71000	-1364.46	153.92	35.37	-1381.18	143.62	71.92	-1520.60	159.98	246.28	-1471.32	171.68	257.28	-1036.52	-12.76	30.47	-1075.20	-11.11	38.54	-1272.09	-35.85	38.52	-1270.00	-41.77	79.34	-1178.54	42.39	1376.02	0.00	0.00	0.00	-1060.81	-69.76	1700.40	-1045.79	40.89	1716.73	-2017.67	-213.24	1661.63	-1223.33	58.50	1762.92	-225.05	1309.61	75.69	348.34	1213.46	76.16	-127.72
5.72000	-1343.58	155.31	37.35	-1366.17	143.98	71.72	-1501.10	160.65	238.85	-1455.88	172.07	255.90	-1038.20	-12.52	30.14	-1075.22	-10.85	38.78	-1271.94	-36.00	38.57	-1269.12	-42.97	79.86	-1173.55	42.05	1376.37	0.00	0.00	0.00	-1054.71	-69.43	1700.50	-1040.15	41.18	1716.88	-2009.10	-213.78	1661.47	-1217.82	58.07	1763.44	-233.92	1311.25	72.93	344.06	1214.03	75.03	-127.43
5.73000	-1325.70	155.69	37.38	-1347.72	144.55	71.67	-1481.40	161.33	231.40	-1440.58	171.94	253.34	-1035.69	-13.31	30.67	-1074.37	-10.41	38.95	-1271.98	-36.01	38.62	-1269.51	-42.25	79.72	-1168.30	41.66	1376.69	0.00	0.00	0.00	-1049.04	-69.22	1700.60	-1034.30	41.41	1716.81	-2000.53	-214.31	1661.31	-1211.90	58.06	1763.89	-236.80	1313.81	72.68	342.53	1213.99	74.84	-114.72
5.74000	-1306.52	157.49	38.86	-1328.40	144.80	71.03	-1465.19	161.43	226.93	-1425.10	171.85	249.98	-1034.79	-12.51	30.99	-1073.07	-10.18	39.19	-1271.95	-35.99	38.61	-1269.96	-41.64	79.42	-1163.01	41.18	1376.94	0.00	0.00	0.00	-1043.44	-68.96	1700.96	-1029.31	41.58	1716.95	-1991.95	-214.83	1661.15	-1206.11	58.15	1764.08	-236.58	1315.34	73.35	344.51	1213.52	75.46	-122.35
5.75000	-1282.05	157.25	39.10	-1307.77	145.05	70.91	-1448.31	161.95	221.53	-1408.44	172.80	246.13	-1034.47	-12.73	30.72	-1074.66	-10.22	38.78	-1271.68	-36.27	38.77	-1269.84	-41.76	79.53	-1157.89	40.59	1377.16	0.00	0.00	0.00	-1038.71	-68.79	1701.56	-1024.19	41.85	1717.31	-1983.37	-215.34	1660.99	-1201.18	57.22	1764.47	-232.03	1312.30	73.73	346.83	1213.26	75.89	-115.76
5.76000	-1261.53	157.18	38.59	-1285.55	145.04	69.90	-1431.10	162.47	215.20	-1392.32	172.37	240.98	-1035.83	-12.36	30.55	-1072.88	-10.41	39.37	-1271.73	-36.22	38.81	-1269.84	-41.52	79.44	-1152.78	40.23	1377.29	0.00	0.00	0.00	-1031.56	-68.14	1701.83	-1017.68	42.21	1717.60	-1974.79	-215.85	1660.83	-1195.61	56.94	1764.70	-239.42	1312.72	71.63	347.97	1213.31	75.98	-128.25
5.77000	-1235.71	156.51	39.23	-1262.85	144.37	68.78	-1413.56	162.69	208.10	-1374.88	173.16	235.66	-1038.08	-12.33	30.22	-1076.02	-10.36	38.67	-1272.17	-35.56	38.44	-1269.74	-41.44	79.50	-1147.46	39.92	1377.30	0.00	0.00	0.00	-1026.49	-67.59	1702.20	-1013.50	42.65	1717.87	-1966.21	-216.34	1660.68	-1190.43	56.36	1764.95	-236.83	1314.95	73.55	347.28	1214.11	75.54	-130.57
5.78000	-1211.58	156.20	39.17	-1241.23	143.84	67.01	-1395.40	162.70	199.99	-1357.29	173.76	229.45	-1038.45	-12.32	30.06	-1075.80	-10.68	38.51	-1271.82	-35.92	38.65	-1268.97	-42.34	80.02	-1142.11	39.93	1377.26	0.00	0.00	0.00	-1021.63	-67.08	1702.66	-1009.46	43.19	1718.05	-1957.62	-216.83	1660.53	-1184.82	56.54	1764.95	-232.63	1314.93	74.99	345.65	1214.98	74.82	-130.92
5.79000	-1186.19	155.28	39.51	-1215.48	143.06	66.05	-1375.69	164.17	191.84	-1338.84	174.71	222.80	-1035.42	-11.78	30.91	-1076.77	-10.32	38.14	-1272.08	-35.60	38.51	-1269.12	-42.01	79.86	-1136.92	39.12	1377.21	0.00	0.00	0.00	-1015.68	-66.53	1702.92	-1004.51	43.99	1718.15	-1949.04	-217.31	1660.39	-1179.26	56.88	1764.86	-235.02	1315.44	74.20	344.83	1214.72	74.85	-127.14
5.80000	-1161.02	154.77	39.27	-1190.02	143.00	64.86	-1355.65	165.39	183.05	-1319.67	175.76	215.74	-1032.16	-12.62	31.68	-1075.02	-10.04	38.84	-1271.96	-35.64	38.51	-1269.31	-41.61	79.91	-1131.61	38.71	1377.07	0.00	0.00	0.00	-1008.15	-65.71	1703.05	-999.44	44.76	1718.48	-1940.45	-217.79	1660.24	-1173.47	57.38	1764.76	-235.06	1315.53	74.32	343.59	1213.90	75.19	-125.56
5.81000	-1133.40	154.67	39.22	-1166.34	142.39	62.83	-1334.42	167.20	174.09	-1300.36	176.61	208.08	-1035.09	-12.19	31.35	-1075.29	-10.30	38.70	-1272.03	-35.60	38.49	-1268.65	-42.46	80.37	-1126.39	38.40	1376.81	0.00	0.00	0.00	-1001.59	-65.39	1702.99	-991.08	45.43	1718.31	-1931.85	-218.25	1660.10	-1167.97	57.62	1764.52	-233.87	1315.75	74.25	349.08	1212.66	76.68	-129.31
5.82000	-1107.55	153.21	38.76	-1141.15	142.23	61.31	-1312.87	168.64	164.85	-1280.45	177.73	200.28	-1035.68	-12.36	30.92	-1073.91	-10.23	39.06	-1271.90	-35.75	38.59	-1269.17	-41.47	80.03	-1120.99	38.15	1376.58	0.00	0.00	0.00	-993.92	-64.72	1702.80	-986.34	45.99	1718.18	-1923.26	-218.71	1659.96	-1162.95	56.69	1764.57	-233.46	1312.09	73.17	347.16	1213.07	76.27	-134.24
5.83000	-1080.03	153.49	38.68	-1115.04	142.11	59.87	-1290.77	170.26	155.46	-1259.98	178.80	192.32	-1035.82	-12.29	31.16	-1075.47	-10.79	38.71	-1271.67	-36.12	38.80	-1269.01	-41.77	80.10	-1115.80	37.87	1376.23	0.00	0.00	0.00	-987.50	-64.12	1702.63	-980.60	46.44	1718.01	-1914.66	-219.15	1659.83	-1158.04	55.81	1764.54	-232.27	1309.80	72.90	346.61	1212.67	76.34	-133.13
5.84000	-1062.83	153.56	36.48	-1090.42	142.43	58.10	-1269.78	169.29	144.99	-1238.71	180.64	184.79	-1036.52	-12.77	30.86	-1074.26	-10.92	38.94	-1272.04	-35.51	38.46	-1269.23	-41.30	79.98	-1110.50	37.66	1375.83	0.00	0.00	0.00	-982.72	-63.59	1702.30	-974.85	47.19	1717.58	-1906.06	-219.59	1659.70	-1152.68	55.65	1764.31	-234.02	1310.67	72.98	346.10	1212.98	76.04	-119.23
5.85000	-1026.31	154.71	39.46	-1065.59	143.30	56.52	-1247.56	169.25	135.14	-1218.19	180.90	176.70	-1037.66	-12.89	30.56	-1070.58	-11.01	39.64	-1271.92	-35.71	38.59	-1269.09	-41.44	80.20	-1105.30	37.36	1375.37	0.00	0.00	0.00	-978.95	-63.28	1702.05	-968.72	48.15	1717.16	-1897.46	-220.02	1659.57	-1146.48	56.40	1763.86	-239.13	1311.81	71.98	346.70	1213.82	75.73	-122.64
5.86000	-998.92	155.55	40.62	-1037.26	144.26	56.27	-1226.15	167.70	124.95	-1196.51	182.17	169.04	-1037.45	-13.54	30.93	-1072.55	-10.72	39.49	-1271.94	-35.71	38.59	-1269.57	-40.70	79.79	-1100.15	37.28	1374.89	0.00	0.00	0.00	-971.13	-62.52	1701.53	-963.05	49.20	1716.56	-1888.86	-220.44	1659.44	-1140.55	56.71	1763.58	-238.65	1315.07	73.14	347.27	1214.47	75.58	-119.88
5.87000	-973.54	157.23	41.46	-1012.66	145.45	55.31	-1202.53	168.66	116.13	-1175.30	182.07	161.02	-1034.73	-13.71	31.61	-1072.28	-10.75	39.64	-1271.66	-36.06	38.73	-1269.04	-41.31	80.36	-1094.82	37.29	1374.44	0.00	0.00	0.00	-965.06	-61.59	1700.84	-957.43	49.52	1715.98	-1880.25	-220.86	1659.32	-1134.39	56.98	1763.23	-236.57	1314.39	74.37	344.80	1214.89	74.83	-124.21
5.88000	-945.49	159.09	43.54	-984.99	147.19	55.41	-1179.49	168.35	107.18	-1154.97	180.91	152.75	-1033.96	-13.81	32.44	-1071.29	-11.37	39.93	-1271.86	-35.71	38.56	-1269.22	-40.99	80.25	-1089.81	37.19	1373.91	0.00	0.00	0.00	-960.17	-61.12	1700.33	-952.25	50.34	1715.45	-1871.64	-221.26	1659.20	-1128.22	57.65	1762.75	-237.10	1312.98	74.05	344.00	1215.05	74.61	-121.26
5.89000	-917.99	160.89	45.44	-960.90	149.01	55.16	-1155.60	169.50	99.23	-1133.59	180.94	145.18	-1033.24	-13.44	32.35	-1069.29	-11.37	40.50	-1271.72	-35.91	38.59	-1268.65	-41.57	80.64	-1084.46	36.90	1373.39	0.00	0.00	0.00	-954.71	-60.66	1699.58	-946.56	51.29	1714.53	-1863.04	-221.66	1659.08	-1122.61	56.95	1762.43	-235.88	1311.36	73.35	345.50	1214.15	75.30	-126.04
5.90000	-888.82	162.83	48.11	-934.40	151.04	55.80	-1131.86	169.93	91.36	-1111.94	180.86	138.12	-1034.27	-13.45	32.02	-1071.38	-10.60	39.42	-1271.91	-35.64	38.44	-1268.69	-41.29	80.64	-1079.41	37.17	1372.82	0.00	0.00	0.00	-947.24	-59.82	1698.72	-939.43	52.23	1713.20	-1854.43	-222.04	1658.96	-1116.71	56.87	1762.12	-228.80	1310.07	74.07	347.15	1213.27	76.02	-132.99
5.91000	-869.44	164.74	48.64	-909.19	152.77	56.63	-1108.03	170.59	84.25	-1090.62	180.82	131.40	-1033.86	-13.47	32.29	-1072.13	-10.92	39.01	-1272.00	-35.63	38.45	-1269.03	-40.77	80.51	-1074.11	37.24	1372.20	0.00	0.00	0.00	-939.92	-58.95	1697.61	-934.80	52.50	1712.52	-1845.82	-222.42	1658.85	-1109.80	58.69	1761.35	-231.35	1313.75	74.75	348.69	1212.33	76.64	-126.59
5.92000	-843.67	166.67	51.46	-884.39	154.34	57.87	-1084.68	171.33	77.64	-1068.36	182.12	125.79	-1038.14	-12.78	30.88	-1069.58	-11.46	39.88	-1271.62	-35.93	38.56	-1268.72	-41.25	80.85	-1068.88	37.50	1371.59	0.00	0.00	0.00	-934.26	-58.46	1696.71	-926.21	53.34	1711.58	-1837.20	-222.79	1658.74	-1104.07	58.63	1760.89	-235.36	1314.65	74.63	346.91	1214.66	75.54	-130.40
5.93000	-817.82	168.70	55.24	-860.36	155.94	59.33	-1060.71	172.66	71.92	-1046.24	183.08	120.74	-1040.45	-13.29	30.22	-1072.61	-11.51	39.30	-1272.04	-35.45	38.39	-1268.82	-41.03	80.93	-1063.49	37.72	1370.90	0.00	0.00	0.00	-928.09	-57.84	1695.84	-921.83	54.15	1710.58	-1828.59	-223.15	1658.64	-1098.45	58.34	1760.36	-237.18	1317.48	74.72	347.54	1215.00	75.57	-131.08
5.94000	-795.21	169.93	58.20	-836.48	157.27	61.29	-1037.21	173.90	66.95	-1024.40	184.46	116.45	-1038.07	-12.58	29.98	-1074.02	-11.10	38.66	-1271.89	-35.54	38.42	-1269.50	-40.11	80.68	-1058.05	38.07	1370.22	0.00	0.00	0.00	-922.04	-57.07	1694.84	-917.47	55.02	1709.36	-1819.98	-223.50	1658.54	-1091.84	59.67	1759.55	-235.45	1316.40	74.16	348.15	1214.26	75.93	-126.71
5.95000	-770.69	170.99	61.92	-812.36	159.07	63.60	-1014.58	174.70	62.61	-1003.27	185.25	112.61	-1035.21	-12.86	30.84	-1071.95	-11.94	39.26	-1271.89	-35.54	38.40	-1269.06	-40.49	81.23	-1052.79	38.60	1369.49	0.00	0.00	0.00	-916.80	-56.11	1693.81	-909.69	55.81	1708.22	-1811.36	-223.84	1658.44	-1086.29	59.39	1759.14	-235.51	1312.68	72.63	347.43	1213.83	75.95	-127.16
5.96000	-748.97	172.52	65.45	-789.78	159.98	66.01	-991.57	176.79	59.69	-982.04	186.71	109.70	-1039.08	-14.10	30.17	-1074.16	-11.23	38.62	-1271.86	-35.59	38.52	-1269.04	-40.34	81.30	-1046.92	39.18	1368.70	0.00	0.00	0.00	-909.16	-55.57	1692.48	-903.49	56.36	1707.04	-1802.74	-224.18	1658.34	-1080.66	59.45	1758.40	-231.75	1309.94	73.55	346.82	1214.03	75.67	-122.20
5.97000	-722.11	173.73	70.80	-767.76	161.52	68.90	-969.60	178.43	57.27	-961.78	187.89	107.41	-1032.06	-14.10	31.29	-1070.18	-11.38	39.32	-1271.77	-35.55	38.53	-1268.84	-40.36	81.62	-1041.37	39.19	1367.90	0.00	0.00	0.00	-902.51	-54.70	1691.48	-898.64	57.42	1706.00	-1794.13	-224.50	1658.25	-1074.16	60.71	1757.55	-230.65	1313.70	75.04	348.03	1212.72	76.32	-118.63
5.98000	-702.90	176.81	74.59	-747.23	163.42	72.14	-948.72	179.64	55.38	-942.29	189.05	105.74	-1037.54	-12.99	29.58	-1074.58	-12.14	38.77	-1271.65	-35.63	38.61	-1269.00	-40.03	81.51	-1036.04	39.92	1367.04	0.00	0.00	0.00	-897.67	-53.99	1690.62	-893.34	57.95	1705.08	-1785.51	-224.82	1658.16	-1067.68	61.75	1756.69	-230.46	1314.81	75.58	346.92	1212.49	76.03	-124.74
5.99000	-683.51	178.43	79.02	-726.54	164.68	75.94	-928.22	181.30	54.22	-923.15	190.58	104.79	-1036.94	-14.52	29.69	-1073.02	-12.23	39.30	-1271.51	-35.65	38.76	-1268.16	-41.03	82.10	-1030.38	40.56	1366.24	0.00	0.00	0.00	-892.41	-53.31	1689.74	-886.74	58.70	1704.11	-1776.89	-225.12	1658.07	-1061.87	62.08	1755.93	-232.93	1314.99	74.85	346.51	1212.79	75.89	-128.39
6.00000	-664.71	179.39	83.87	-707.92	165.89	79.88	-909.03	182.35	53.30	-905.47	191.53	104.08	-1036.06	-14.93	30.46	-1075.62	-12.29	38.70	-1271.68	-35.26	38.66	-1268.45	-40.52	82.14	-1024.67	40.91	1365.31	0.00	0.00	0.00	-884.13	-52.50	1688.51	-878.79	59.88	1702.91	-1768.27	-225.42	1657.99	-1055.96	62.41	1755.19	-232.65	1314.54	75.02	349.42	1212.66	76.66	-129.14
6.01000	-648.10	181.19	88.33	-691.91	167.19	83.62	-891.06	183.34	52.83	-888.87	192.62	103.88	-1038.18	-14.94	30.00	-1073.47	-12.35	39.06	-1271.50	-35.25	38.77	-1268.78	-39.84	82.21	-1018.85	41.78	1364.44	0.00	0.00	0.00	-878.09	-51.98	1687.57	-873.63	61.08	1701.83	-1759.65	-225.71	1657.91	-1049.55	63.64	1754.32	-237.92	1316.52	73.47	348.28	1212.61	76.69	-123.15
6.02000	-631.63	183.11	93.83	-671.16	168.71	89.32	-874.24	184.31	52.72	-873.38	193.49	103.94	-1035.34	-14.55	30.54	-1073.56	-12.37	39.01	-1271.49	-35.00	38.90	-1268.04	-40.50	82.86	-1013.01	42.60	1363.47	0.00	0.00	0.00	-873.52	-51.23	1686.82	-866.48	61.72	1700.88	-1751.03	-225.99	1657.83	-1042.91	65.22	1753.33	-236.88	1316.00	73.79	346.78	1213.04	76.20	-121.19
6.03000	-617.22	184.05	98.83	-656.36	170.51	94.03	-858.28	184.93	52.75	-859.02	193.83	104.09	-1034.09	-14.21	30.43	-1073.19	-12.18	39.13	-1271.43	-34.83	39.15	-1268.73	-39.20	82.69	-1006.98	43.39	1362.51	0.00	0.00	0.00	-868.78	-50.51	1686.03	-861.75	62.51	1700.03	-1742.41	-226.25	1657.75	-1036.72	66.20	1752.36	-237.03	1315.90	73.80	346.07	1213.20	76.00	-120.22
6.04000	-604.34	185.36	103.67	-643.08	170.45	97.99	-843.72	185.11	52.97	-845.57	194.18	104.47	-1037.10	-14.16	29.75	-1074.48	-11.91	38.58	-1271.36	-34.40	39.32	-1268.23	-39.61	83.38	-1001.01	43.81	1361.62	0.00	0.00	0.00	-862.32	-49.40	1685.06	-856.40	63.44	1699.10	-1733.79	-226.51	1657.68	-1030.84	66.60	1751.58	-236.07	1315.51	74.17	346.50	1213.73	75.79	-120.31
6.05000	-591.70	185.41	108.86	-631.02	171.00	101.90	-830.77	184.90	53.05	-833.71	193.90	104.67	-1035.82	-14.61	30.00	-1073.23	-12.06	38.81	-1271.15	-34.20	39.79	-1267.97	-39.68	83.88	-995.16	44.63	1360.70	0.00	0.00	0.00	-855.26	-48.07	1683.96	-848.73	64.59	1697.98	-1725.17	-226.76	1657.61	-1024.58	67.86	1750.75	-233.94	1314.61	74.94	347.11	1215.07	75.34	-125.91
6.06000	-581.29	185.04	112.65	-619.97	171.32	105.67	-819.06	184.61	53.24	-822.92	193.75	104.96	-1037.86	-14.74	29.35	-1072.01	-12.14	39.06	-1271.40	-33.34	39.89	-1268.13	-39.01	84.29	-989.32	45.68	1359.77	0.00	0.00	0.00	-847.32	-47.18	1682.99	-842.12	65.37	1696.95	-1716.55	-227.00	1657.55	-1018.19	69.55	1749.83	-236.97	1316.23	73.92	346.29	1214.72	75.33	-118.80
6.07000	-571.92	184.96	115.80	-610.24	170.68	108.68	-808.74	184.13	53.13	-813.32	193.28	104.94	-1034.97	-14.90	29.90	-1071.83	-12.36	39.16	-1270.83	-33.77	40.82	-1267.76	-38.92	84.85	-983.45	46.76	1358.91	0.00	0.00	0.00	-841.52	-46.46	1682.10	-836.43	66.68	1696.00	-1707.93	-227.24	1657.49	-1011.78	71.14	1748.97	-237.97	1314.46	75.12	348.55	1213.27	76.42	-124.80
6.08000	-563.42	184.50	118.48	-601.97	170.01	110.59	-799.90	183.41	52.76	-804.90	192.50	104.60	-1034.63	-14.82	30.18	-1070.75	-12.32	39.38	-1270.88	-33.20	41.28	-1267.57	-38.75	85.57	-977.60	47.48	1358.11	0.00	0.00	0.00	-836.20	-45.49	1681.35	-830.85	67.67	1695.03	-1699.31	-227.46	1657.43	-1005.79	72.23	1748.21	-686.57	286.62	1292.15	347.95	1213.34	76.13	-117.65
6.09000	-556.62	181.42	119.37	-594.90	168.40	111.25	-792.10	182.85	52.24	-797.80	191.48	103.85	-1036.23	-14.49	29.48	-1072.95	-12.22	39.04	-1270.41	-33.45	42.26	-1267.08	-38.98	86.29	-971.45	48.60	1357.34	0.00	0.00	0.00	-830.93	-44.19	1680.60	-825.10	68.66	1694.09	-1690.69	-227.67	1657.38	-999.52	73.77	1747.37	-377.73	987.78	461.04	346.59	1213.99	75.45	-121.04
6.10000	-550.57	181.29	119.29	-588.97	167.72	110.65	-785.90	182.18	51.39	-791.64	190.64	102.94	-1035.11	-15.55	29.83	-1072.93	-12.67	38.55	-1270.64	-32.75	42.77	-1267.05	-38.23	86.82	-965.37	49.57	1356.57	0.00	0.00	0.00	-824.29	-43.04	1679.55	-819.23	69.65	1693.21	-1682.08	-227.87	1657.32	-993.53	74.76	1746.77	-235.00	1315.46	74.22	348.10	1213.28	76.01	-127.13
6.11000	-546.17	177.94	117.16	-583.93	165.23	109.33	-781.34	180.73	49.92	-786.60	189.61	101.62	-1034.02	-14.65	29.72	-1073.17	-12.14	38.72	-1270.27	-32.87	43.85	-1267.42	-37.41	87.23	-959.30	50.82	1355.81	0.00	0.00	0.00	-818.24	-41.65	1678.91	-812.30	71.06	1692.20	-1673.46	-228.06	1657.28	-987.00	76.86	1745.82	-233.21	1312.09	73.30	345.73	1213.73	75.47	-125.84
6.12000	-542.05	175.27	114.77	-580.22	162.84	106.91	-777.51	179.36	49.53	-782.63	188.51	100.25	-1035.39	-15.07	29.72	-1073.36	-12.29	38.48	-1269.77	-33.29	45.15	-1266.09	-38.26	88.58	-953.27	52.26	1355.15	0.00	0.00	0.00	-812.88	-40.40	1678.23	-804.45	72.24	1691.29	-1664.84	-228.25	1657.23	-981.01	77.93	1745.17	-234.76	1311.59	72.91	346.55	1213.42	75.66	-123.72
6.13000	-539.34	173.17	110.11	-578.06	159.47	102.88	-775.14	177.95	49.48	-779.91	186.82	98.51	-1035.13	-14.47	29.64	-1071.68	-12.33	39.03	-1269.62	-33.21	46.29	-1265.80	-38.17	89.65	-947.25	53.07	1354.47	0.00	0.00	0.00	-806.70	-39.17	1677.55	-798.26	73.43	1690.49	-1656.22	-228.42	1657.19	-974.75	79.76	1744.35	-236.86	1311.15	72.34	351.44	1196.99	82.08	-119.87
6.14000	-536.54	167.74	104.66	-575.74	155.81	97.73	-773.41	176.46	49.69	-777.96	185.43	96.67	-1032.97	-15.21	30.01	-1070.68	-12.45	39.21	-1269.22	-33.38	47.65	-1265.97	-37.55	90.49	-940.87	54.55	1353.91	0.00	0.00	0.00	-800.46	-37.73	1677.02	-793.35	75.07	1689.92	-1647.61	-228.58	1657.15	-968.94	80.89	1743.69	-238.43	1311.84	72.08	346.99	1208.49	77.47	-118.88
6.15000	-534.59	163.81	98.96	-573.55	152.86	92.28	-771.84	174.69	49.61	-776.50	184.11	95.11	-1037.43	-15.03	29.16	-1073.17	-12.48	38.83	-1269.03	-33.38	49.07	-1265.51	-37.36	91.56	-934.66	55.92	1353.30	0.00	0.00	0.00	-795.91	-36.22	1676.54	-787.55	77.34	1689.30	-1638.99	-228.74	1657.12	-963.01	82.64	1743.18	-239.15	1312.18	71.38	346.97	1213.56	76.01	-123.44
6.16000	-532.15	161.40	93.35	-571.57	150.54	86.85	-770.16	173.68	48.59	-774.11	183.33	93.96	-1035.24	-15.00	29.48	-1071.70	-12.14	39.10	-1268.71	-33.56	50.66	-1264.83	-37.54	92.86	-928.32	57.41	1352.85	0.00	0.00	0.00	-788.03	-34.56	1676.09	-781.62	78.37	1688.69	-1630.38	-228.88	1657.09	-956.43	85.41	1742.38	-236.86	1311.61	72.28	345.31	1214.54	75.37	-121.20
6.17000	-528.95	159.10	86.66	-569.06	148.14	81.48	-767.71	173.96	47.72	-770.39	182.89	93.02	-1033.23	-14.89	30.10	-1072.68	-12.55	38.83	-1268.28	-33.84	52.34	-1264.47	-37.38	94.34	-922.16	59.08	1352.46	0.00	0.00	0.00	-780.76	-33.04	1675.74	-775.79	79.76	1688.26	-1621.76	-229.01	1657.06	-950.24	87.33	1742.03	-234.37	1311.34	72.78	345.09	1214.11	75.22	-124.32
6.18000	-525.24	159.04	80.29	-565.89	148.40	76.67	-765.62	174.31	46.67	-766.34	183.02	92.08	-1033.35	-14.60	29.94	-1070.80	-12.55	39.35	-1267.73	-34.28	54.23	-1263.04	-38.34	96.28	-915.93	60.20	1352.22	0.00	0.00	0.00	-776.07	-31.68	1675.59	-771.06	80.99	1688.10	-1613.15	-229.14	1657.03	-944.41	88.89	1741.83	-236.51	1313.37	73.33	347.21	1213.97	75.89	-125.15
6.19000	-522.76	158.54	73.46	-565.07	147.74	70.80	-764.33	174.44	45.98	-763.17	183.33	91.17	-1037.54	-14.87	29.24	-1071.22	-12.79	39.09	-1266.88	-35.01	56.42	-1262.26	-38.24	98.07	-909.57	61.93	1352.15	0.00	0.00	0.00	-771.45	-30.10	1675.93	-764.46	82.61	1688.35	-1604.54	-229.25	1657.01	-938.28	90.72	1741.85	-237.60	1314.20	73.46	349.01	1213.64	76.51	-115.40
6.20000	-520.97	159.61	67.52	-563.01	148.83	65.77	-763.24	174.88	45.76	-761.09	183.53	90.32	-1035.23	-14.82	29.48	-1073.13	-12.39	38.78	-1265.99	-35.53	58.66	-1261.60	-37.71	99.82	-903.12	63.34	1352.23	0.00	0.00	0.00	-763.62	-28.07	1676.14	-756.40	84.62	1688.33	-1595.93	-229.36	1657.00	-932.28	92.21	1742.00	-234.11	1312.34	73.06	347.76	1213.07	76.19	-120.73
6.21000	-519.89	160.19	62.03	-561.61	150.37	61.32	-762.54	175.12	45.67	-759.70	183.99	89.68	-1036.59	-14.50	29.33	-1072.70	-12.32	38.77	-1265.02	-36.19	61.25	-1260.24	-37.97	102.19	-896.68	64.72	1352.40	0.00	0.00	0.00	-757.10	-26.48	1676.55	-747.43	85.97	1688.49	-1587.32	-229.45	1656.98	-925.99	94.64	1742.16	-229.62	1310.13	74.08	346.88	1213.49	75.72	-125.45
6.22000	-519.50	162.08	57.32	-560.76	152.02	57.70	-762.08	175.93	45.81	-758.39	184.40	89.11	-1033.19	-15.12	30.00	-1074.90	-13.36	37.93	-1263.84	-36.78	63.90	-1258.80	-38.22	104.57	-890.33	66.14	1352.84	0.00	0.00	0.00	-750.98	-24.97	1677.05	-743.02	87.84	1689.12	-1578.72	-229.53	1656.97	-919.91	96.66	1742.49	-232.10	1313.09	74.94	345.37	1214.15	75.23	-120.09
6.23000	-518.70	164.46	53.21	-561.36	153.77	54.17	-761.82	176.62	45.81	-756.98	185.27	88.69	-1036.58	-14.80	29.12	-1069.87	-11.77	38.92	-1263.36	-36.33	66.24	-1257.78	-37.68	106.94	-883.81	68.04	1353.41	0.00	0.00	0.00	-746.18	-23.46	1677.57	-738.38	89.33	1689.64	-1570.11	-229.60	1656.97	-913.23	99.47	1742.78	-231.67	1313.16	75.23	344.62	1214.24	75.18	-124.31
6.24000	-518.39	164.64	49.79	-560.50	154.39	51.24	-761.63	177.30	45.70	-755.78	185.74	88.25	-1031.39	-15.37	30.35	-1068.51	-11.85	39.62	-1263.04	-35.55	68.63	-1255.82	-38.18	109.89	-877.26	69.72	1354.15	0.00	0.00	0.00	-740.82	-21.56	1678.65	-732.65	91.14	1690.45	-1561.51	-229.67	1656.96	-907.08	101.54	1743.44	-230.87	1311.51	74.54	345.72	1213.89	75.58	-123.47
6.25000	-517.37	164.99	46.43	-559.87	154.20	48.52	-761.62	177.50	45.31	-754.74	186.05	87.99	-1035.08	-15.15	29.37	-1068.20	-11.41	40.07	-1261.85	-35.54	71.67	-1254.46	-37.48	112.64	-870.83	71.15	1354.98	0.00	0.00	0.00	-733.46	-19.46	1679.91	-724.44	93.33	1691.23	-1552.91	-229.72	1656.96	-901.05	103.18	1744.24	-229.03	1309.96	74.50	346.16	1214.85	75.11	-125.22
6.26000	-513.47	164.89	44.55	-558.88	154.01	46.76	-761.38	177.90	44.93	-753.43	186.49	88.01	-1035.64	-14.94	29.46	-1064.85	-11.14	41.35	-1260.25	-35.86	75.01	-1252.15	-37.94	115.79	-863.94	72.87	1355.91	0.00	0.00	0.00	-727.18	-17.46	1681.05	-718.67	95.28	1692.18	-1544.31	-229.76	1656.97	-894.46	106.06	1744.81	-231.74	1309.95	73.37	348.73	1212.94	76.35	-123.27
6.27000	-511.79	164.57	42.77	-559.27	153.39	45.21	-761.27	178.10	44.61	-752.28	186.24	87.96	-1032.53	-14.62	29.96	-1072.34	-10.40	39.35	-1258.53	-36.18	78.53	-1249.61	-38.25	119.25	-857.04	74.68	1356.92	0.00	0.00	0.00	-721.20	-15.82	1682.28	-712.23	97.69	1693.16	-1535.71	-229.79	1656.98	-888.36	108.15	1745.64	-232.45	1310.87	73.42	348.05	1213.02	76.21	-123.30
6.28000	-515.90	164.22	39.42	-557.86	153.45	44.38	-761.06	178.16	44.34	-751.19	186.32	88.03	-1033.26	-14.63	29.59	-1073.68	-9.83	39.07	-1256.62	-36.61	82.27	-1246.86	-38.63	122.73	-850.15	76.17	1357.93	0.00	0.00	0.00	-715.26	-14.26	1683.35	-707.17	99.48	1694.12	-1527.12	-229.81	1656.99	-882.02	111.00	1746.37	-231.44	1309.85	73.77	348.57	1213.12	76.32	-126.26
6.29000	-516.35	164.53	37.18	-556.23	153.40	43.60	-760.79	178.47	44.24	-750.59	185.92	87.79	-1032.98	-14.69	29.91	-1073.45	-10.67	39.73	-1254.76	-36.49	85.99	-1244.73	-37.57	125.70	-843.21	77.83	1358.99	0.00	0.00	0.00	-709.09	-12.26	1684.74	-701.98	101.05	1695.43	-1518.52	-229.83	1657.00	-875.93	113.23	1747.31	-230.63	1310.06	74.14	348.02	1213.63	76.02	-125.93
6.30000	-513.40	164.38	36.96	-556.59	153.03	42.74	-760.48	178.65	44.14	-749.76	186.17	87.81	-1035.15	-15.53	28.94	-1073.68	-10.60	39.94	-1252.90	-36.09	89.84	-1241.24	-38.12	129.76	-836.33	79.62	1359.92	0.00	0.00	0.00	-702.77	-9.70	1686.52	-694.27	102.96	1696.87	-1509.93	-229.83	1657.02	-870.10	114.99	1748.19	-231.67	1314.15	74.13	347.16	1213.69	75.68	-121.91
6.31000	-514.48	164.44	35.18	-555.21	153.25	42.48	-760.37	178.70	44.06	-749.30	186.08	87.69	-1033.45	-14.92	29.46	-1073.34	-11.23	40.59	-1250.61	-35.65	93.91	-1237.41	-38.40	133.99	-829.69	81.50	1360.91	0.00	0.00	0.00	-696.28	-7.80	1687.82	-690.53	104.97	1698.29	-1501.34	-229.81	1657.04	-864.22	117.11	1749.03	-234.46	1312.68	73.27	345.77	1213.48	75.60	-133.02
6.32000	-511.64	164.13	34.76	-554.93	153.51	42.05	-760.30	178.50	43.91	-749.06	185.85	87.53	-1033.60	-14.68	29.64	-1073.43	-11.12	40.90	-1247.88	-35.35	98.41	-1233.96	-37.78	138.12	-823.21	83.55	1361.82	0.00	0.00	0.00	-690.02	-5.91	1689.23	-683.13	106.99	1699.47	-1492.76	-229.79	1657.07	-857.82	119.83	1749.76	-243.98	1312.79	72.16	344.38	1213.71	75.16	-126.65
6.33000	-510.43	163.98	34.69	-556.19	153.01	41.25	-760.05	178.83	44.03	-748.76	185.89	87.46	-1035.80	-15.12	28.98	-1071.42	-8.18	43.33	-1244.79	-34.96	103.24	-1229.66	-37.79	142.63	-816.75	85.31	1362.86	0.00	0.00	0.00	-684.03	-4.43	1690.32	-677.78	108.48	1700.59	-1484.17	-229.76	1657.10	-851.92	122.08	1750.70	-576.61	314.92	1297.77	344.05	1213.89	75.05	-119.67
6.34000	-512.40	164.05	33.40	-554.68	153.25	41.39	-760.20	178.47	43.80	-748.64	185.88	87.42	-1031.62	-14.74	29.95	-1070.85	-9.13	43.49	-1241.24	-34.40	108.41	-1224.69	-37.81	147.45	-810.44	87.08	1363.86	0.00	0.00	0.00	-678.37	-2.77	1691.37	-671.50	110.07	1701.63	-1475.59	-229.72	1657.13	-845.95	124.34	1751.58	-342.51	999.09	462.33	345.81	1213.63	75.53	-129.69
6.35000	-512.01	164.26	33.30	-554.68	152.95	41.21	-760.11	178.51	43.77	-748.62	185.71	87.31	-1033.36	-15.20	29.33	-1070.25	-9.31	43.57	-1237.49	-33.51	113.82	-1219.93	-37.11	152.39	-804.25	89.31	1364.77	0.00	0.00	0.00	-672.16	-0.42	1692.80	-664.48	112.51	1702.83	-1467.02	-229.67	1657.17	-840.00	126.05	1752.42	-237.61	1313.06	72.27	347.17	1213.94	75.70	-122.43
6.36000	-509.89	163.77	33.70	-553.94	153.08	40.95	-760.03	178.51	43.72	-748.72	185.50	87.17	-1033.23	-14.84	29.29	-1064.40	-10.26	44.99	-1233.23	-32.61	119.68	-1215.15	-35.79	157.40	-798.08	91.12	1365.73	0.00	0.00	0.00	-666.92	1.34	1693.88	-656.19	114.12	1703.87	-1458.44	-229.60	1657.21	-834.06	128.21	1753.20	-235.59	1311.81	72.66	348.67	1211.83	76.77	-124.48
6.37000	-511.22	164.07	32.91	-552.93	153.57	41.32	-760.10	178.27	43.58	-748.69	185.58	87.10	-1032.86	-15.03	29.25	-1066.15	-10.29	44.47	-1228.74	-31.22	125.70	-1209.95	-34.46	162.82	-791.98	92.92	1366.61	0.00	0.00	0.00	-663.34	3.04	1694.93	-652.57	115.79	1704.88	-1449.87	-229.53	1657.26	-828.23	130.36	1754.12	-231.91	1311.47	73.51	348.40	1212.89	76.26	-133.62
6.38000	-509.51	164.07	33.31	-552.85	153.45	41.16	-760.16	178.24	43.57	-748.86	185.30	86.87	-1034.64	-14.58	28.60	-1067.68	-10.50	43.72	-1223.81	-30.04	132.21	-1204.14	-33.03	168.36	-785.88	94.82	1367.50	0.00	0.00	0.00	-658.83	4.85	1695.90	-647.73	117.04	1705.70	-1441.30	-229.44	1657.31	-822.33	132.52	1754.90	-234.20	1311.77	72.42	351.53	1197.52	81.90	-125.71
6.39000	-512.65	164.31	32.11	-553.79	153.27	40.69	-760.00	178.36	43.57	-748.70	185.77	86.94	-1033.59	-14.47	28.41	-1066.67	-10.12	44.07	-1218.89	-28.15	138.68	-1197.49	-32.19	174.55	-780.09	96.35	1368.34	0.00	0.00	0.00	-652.44	6.56	1696.68	-641.62	118.53	1706.44	-1432.73	-229.34	1657.36	-816.72	134.22	1755.71	-237.45	1312.67	71.80	348.90	1207.49	78.15	-127.31
6.40000	-511.98	163.83	32.37	-553.59	153.01	40.84	-759.83	178.74	43.71	-748.72	185.81	86.79	-1034.03	-14.93	27.73	-1065.32	-9.76	44.32	-1213.50	-26.13	145.36	-1190.92	-30.46	180.60	-774.13	98.19	1369.04	0.00	0.00	0.00	-644.95	8.18	1697.49	-634.43	120.62	1707.49	-1424.17	-229.24	1657.42	-810.88	136.37	1756.38	-236.75	1313.93	73.64	348.66	1214.00	75.96	-122.71
6.41000	-510.66	164.25	32.65	-553.00	153.16	40.94	-759.93	178.53	43.60	-748.72	185.86	86.65	-1029.64	-14.49	27.94	-1063.36	-9.22	44.76	-1207.24	-24.66	152.56	-1184.00	-28.44	186.59	-768.04	99.76	1369.72	0.00	0.00	0.00	-639.96	9.72	1698.28	-628.15	122.36	1708.13	-1415.61	-229.12	1657.48	-805.23	138.51	1756.91	-232.59	1311.86	73.94	348.83	1214.34	75.92	-117.64
6.42000	-513.39	164.63	31.86	-553.35	153.56	40.83	-759.84	178.66	43.63	-748.69	186.00	86.53	-1028.60	-13.94	27.48	-1061.56	-8.44	45.01	-1200.80	-22.70	159.79	-1177.01	-25.91	192.51	-762.00	101.55	1370.26	0.00	0.00	0.00	-634.31	11.58	1699.07	-625.18	123.69	1709.20	-1407.06	-228.99	1657.54	-799.77	140.37	1757.37	-225.60	1309.27	74.66	348.02	1214.67	75.49	-124.63
6.43000	-510.43	164.28	32.52	-554.11	153.47	40.57	-759.84	178.66	43.58	-748.65	186.11	86.40	-1024.34	-13.69	27.17	-1056.37	-7.94	46.29	-1193.63	-20.77	167.02	-1168.85	-24.09	198.93	-756.21	102.89	1370.72	0.00	0.00	0.00	-629.04	12.87	1699.71	-619.40	125.00	1709.94	-1398.50	-228.85	1657.61	-794.30	142.10	1757.83	-220.10	1307.83	75.67	346.86	1214.38	75.42	-122.62
6.44000	-511.89	164.01	32.12	-555.80	153.54	40.00	-759.83	178.61	43.56	-748.72	186.09	86.26	-1024.02	-13.76	25.79	-1052.20	-7.46	47.58	-1186.49	-18.15	174.15	-1160.54	-22.14	205.25	-750.60	104.32	1371.11	0.00	0.00	0.00	-623.69	14.03	1700.28	-612.71	126.31	1710.52	-1389.95	-228.70	1657.68	-788.86	143.88	1758.21	-224.71	1309.52	74.92	346.46	1213.55	75.69	-127.99
6.45000	-509.64	164.48	32.85	-554.22	153.50	40.48	-759.91	178.47	43.50	-748.66	186.33	86.19	-1019.70	-13.82	25.35	-1046.88	-7.13	49.11	-1178.69	-15.89	181.36	-1151.13	-21.07	211.89	-745.18	105.87	1371.45	0.00	0.00	0.00	-618.66	15.82	1701.11	-605.55	128.09	1711.08	-1381.41	-228.53	1657.76	-783.71	145.11	1758.65	-235.83	1312.15	72.06	347.35	1212.62	75.99	-126.96
6.46000	-511.20	165.04	32.22	-554.44	153.60	40.35	-759.86	178.58	43.49	-748.76	186.31	86.07	-1016.99	-14.74	24.15	-1040.93	-7.22	50.65	-1170.92	-13.45	188.50	-1141.89	-19.05	218.21	-739.78	107.13	1371.68	0.00	0.00	0.00	-612.09	17.03	1701.57	-604.01	128.92	1712.03	-1372.87	-228.36	1657.84	-778.60	146.48	1758.89	-235.92	1312.14	72.47	347.17	1213.35	75.81	-128.87
6.47000	-509.20	165.58	32.55	-554.54	153.47	40.25	-759.81	178.67	43.53	-748.75	186.39	86.02	-1014.90	-15.35	22.55	-1034.65	-7.81	52.04	-1162.94	-10.68	195.46	-1132.06	-17.38	224.44	-734.40	107.97	1371.92	0.00	0.00	0.00	-608.91	18.01	1702.14	-597.25	130.18	1712.44	-1364.33	-228.17	1657.92	-773.46	147.80	1759.29	-239.83	1312.97	71.67	344.04	1214.88	74.78	-125.18
6.48000	-513.42	165.29	31.64	-553.58	153.68	40.49	-759.84	178.59	43.51	-748.76	186.58	86.05	-1011.06	-16.54	21.60	-1029.76	-8.61	52.83	-1153.86	-8.62	202.42	-1122.26	-15.27	230.09	-729.39	109.05	1372.10	0.00	0.00	0.00	-604.25	19.17	1702.51	-593.59	131.33	1713.00	-1355.80	-227.97	1658.01	-768.16	149.39	1759.45	-240.15	1314.49	72.35	350.03	1203.65	78.99	-131.25
6.49000	-513.69	165.39	31.47	-554.34	153.74	40.33	-759.73	178.91	43.61	-748.86	186.66	86.05	-1004.72	-17.51	23.70	-1023.45	-9.67	55.24	-1144.14	-6.10	208.16	-1111.34	-14.11	235.80	-724.53	110.33	1372.28	0.00	0.00	0.00	-598.80	20.42	1702.70	-588.53	132.44	1713.22	-1347.27	-227.77	1658.10	-762.69	151.14	1759.59	-238.03	1315.13	73.26	349.10	1211.50	76.64	-131.35
6.50000	-511.44	165.15	32.09	-553.93	153.58	40.40	-759.62	179.13	43.71	-748.94	186.71	86.03	-998.07	-19.75	27.31	-1013.79	-10.59	59.36	-1133.90	-3.82	212.33	-1100.72	-12.62	240.61	-719.72	111.75	1372.46	0.00	0.00	0.00	-592.62	21.71	1703.00	-581.55	133.42	1713.47	-1338.74	-227.55	1658.20	-757.30	152.56	1759.88	-238.09	1315.46	73.64	345.24	1214.24	75.31	-129.43
6.51000	-513.91	164.92	31.29	-554.87	153.64	40.16	-759.82	178.77	43.55	-749.09	186.59	85.97	-983.99	-20.65	32.04	-1001.59	-11.59	63.40	-1123.58	-1.40	215.60	-1089.96	-10.76	244.55	-715.04	112.50	1372.72	0.00	0.00	0.00	-588.83	22.63	1703.31	-574.82	134.63	1713.42	-1330.22	-227.31	1658.30	-752.18	153.52	1760.17	-236.10	1312.91	72.63	345.62	1213.55	75.74	-129.38
6.52000	-513.26	164.45	31.70	-553.26	153.50	40.46	-759.66	179.08	43.65	-749.11	186.73	86.02	-971.42	-22.59	35.63	-990.16	-12.41	66.75	-1111.75	0.26	218.19	-1079.35	-7.75	246.76	-710.32	113.75	1372.96	0.00	0.00	0.00	-582.32	23.54	1703.21	-569.51	135.67	1713.43	-1321.71	-227.07	1658.40	-747.00	154.61	1760.44	-237.71	1313.88	73.48	347.25	1212.75	76.18	-125.34
6.53000	-512.62	165.06	31.80	-554.65	153.19	40.03	-759.85	178.71	43.49	-749.22	186.72	86.04	-956.46	-23.63	39.05	-976.75	-13.38	69.49	-1099.43	1.87	219.68	-1067.13	-6.60	248.86	-705.75	114.33	1373.31	0.00	0.00	0.00	-578.44	24.30	1703.32	-565.02	136.62	1713.47	-1313.19	-226.82	1658.51	-741.67	155.75	1760.73	-237.51	1314.75	73.94	351.56	1198.42	81.36	-132.09
6.54000	-512.31	164.84	32.00	-555.50	153.44	40.01	-759.82	178.84	43.56	-749.28	186.73	86.10	-944.63	-25.11	40.69	-962.38	-14.02	71.52	-1086.88	3.39	220.02	-1054.96	-4.77	249.59	-701.10	115.41	1373.64	0.00	0.00	0.00	-574.63	25.05	1703.37	-560.54	137.16	1713.54	-1304.69	-226.55	1658.62	-736.42	156.70	1761.20	-237.46	1315.90	74.03	346.35	1209.09	77.29	-122.93
6.55000	-512.72	165.61	31.88	-556.05	153.28	39.75	-759.80	178.91	43.61	-749.26	186.90	86.18	-930.99	-25.91	42.06	-947.28	-14.66	72.62	-1073.76	4.59	219.31	-1042.17	-3.32	249.21	-696.42	116.67	1374.04	0.00	0.00	0.00	-568.02	26.18	1703.29	-554.24	137.70	1713.51	-1296.18	-226.27	1658.74	-731.12	157.95	1761.58	-238.76	1316.53	73.50	346.93	1212.82	76.02	-125.69
6.56000	-513.41	164.89	31.17	-554.27	153.17	40.19	-759.69	179.08	43.68	-749.36	186.78	86.18	-911.19	-26.66	43.90	-932.00	-14.99	73.06	-1060.38	5.90	217.39	-1029.36	-1.48	247.46	-691.84	117.76	1374.46	0.00	0.00	0.00	-564.73	26.58	1703.32	-549.56	138.30	1713.61	-1287.69	-225.98	1658.86	-726.14	158.84	1762.04	-237.95	1315.80	73.85	348.25	1212.80	76.20	-113.59
6.57000	-509.61	164.55	32.82	-554.61	153.38	40.29	-759.85	178.81	43.58	-749.57	186.54	86.16	-893.90	-27.81	44.32	-916.85	-15.95	72.76	-1046.43	6.73	214.49	-1015.76	-1.06	245.34	-687.17	118.46	1374.88	0.00	0.00	0.00	-560.72	27.25	1703.34	-545.74	139.27	1713.55	-1279.19	-225.68	1658.98	-720.74	160.44	1762.27	-237.18	1314.28	74.56	347.96	1213.38	76.10	-123.32
6.58000	-511.67	164.87	32.12	-554.66	153.85	40.03	-759.65	179.13	43.69	-749.47	186.85	86.33	-881.76	-28.21	42.09	-898.71	-16.30	72.42	-1032.29	7.72	210.38	-1002.02	-0.47	242.16	-682.48	119.28	1375.30	0.00	0.00	0.00	-556.17	27.87	1703.32	-540.69	139.84	1713.52	-1270.70	-225.37	1659.11	-715.77	161.44	1762.72	-235.47	1314.01	74.98	350.77	1218.37	72.77	-126.86
6.59000	-510.52	164.25	32.53	-554.37	153.07	40.23	-759.82	178.83	43.58	-749.61	186.68	86.30	-863.83	-29.01	41.39	-884.17	-16.60	69.74	-1017.58	8.29	205.46	-988.10	0.61	237.91	-677.90	120.20	1375.66	0.00	0.00	0.00	-550.59	28.46	1703.33	-535.30	140.23	1713.61	-1262.22	-225.04	1659.25	-711.10	162.04	1763.09	-235.11	1315.29	74.60	346.67	1216.23	73.90	-126.71
6.60000	-513.10	164.57	31.44	-555.22	153.28	39.97	-759.84	178.72	43.51	-749.76	186.47	86.32	-838.87	-29.46	42.06	-864.14	-17.23	68.64	-1002.12	8.49	199.88	-973.87	2.08	232.64	-673.38	121.34	1375.94	0.00	0.00	0.00	-544.02	28.96	1703.29	-529.99	140.84	1713.78	-1253.74	-224.71	1659.38	-706.21	163.27	1763.29	-235.07	1315.46	74.50	346.95	1214.30	75.38	-121.55
6.61000	-511.93	165.07	31.91	-554.51	153.27	40.09	-759.69	179.02	43.63	-749.77	186.35	86.29	-819.31	-29.94	40.74	-844.29	-17.98	67.02	-985.95	8.36	193.64	-959.03	2.52	227.12	-668.79	122.44	1376.13	0.00	0.00	0.00	-541.76	29.56	1703.59	-526.91	141.46	1713.89	-1245.27	-224.36	1659.53	-701.47	164.00	1763.63	-238.19	1317.60	73.19	347.19	1213.28	76.09	-119.59
6.62000	-512.12	164.35	31.82	-554.49	153.05	39.96	-759.55	179.29	43.79	-749.73	186.37	86.35	-795.25	-30.80	40.48	-822.52	-18.52	65.12	-969.19	7.84	186.74	-943.70	2.54	220.95	-664.43	123.41	1376.33	0.00	0.00	0.00	-535.12	29.93	1703.59	-521.20	141.86	1713.94	-1236.80	-224.00	1659.67	-696.78	164.83	1763.85	-238.85	1316.44	73.64	345.11	1214.33	75.22	-124.93
6.63000	-510.44	164.90	32.33	-553.67	152.97	40.26	-759.85	178.70	43.55	-749.79	186.18	86.34	-772.82	-32.05	39.68	-802.21	-19.17	62.76	-952.38	7.48	179.07	-928.25	3.07	213.87	-659.99	123.99	1376.46	0.00	0.00	0.00	-530.86	30.39	1703.75	-517.10	141.97	1714.11	-1228.34	-223.62	1659.82	-692.08	165.69	1764.00	-262.21	1324.67	61.99	342.20	1217.99	72.59	-125.03
6.64000	-511.93	164.36	31.73	-553.65	153.31	40.33	-759.65	179.03	43.71	-749.73	186.31	86.45	-748.55	-33.11	39.46	-782.08	-20.34	60.19	-934.76	6.44	171.07	-912.14	3.41	206.52	-655.61	124.76	1376.51	0.00	0.00	0.00	-527.58	30.84	1704.05	-512.89	142.20	1714.37	-1219.88	-223.24	1659.98	-687.51	166.47	1764.11	-241.37	1318.53	70.86	345.83	1215.64	74.58	-120.00
6.65000	-512.19	164.79	31.82	-554.71	153.40	39.97	-759.61	179.04	43.71	-749.88	185.94	86.40	-726.51	-33.85	38.23	-757.05	-21.91	58.97	-916.73	5.59	162.56	-894.98	1.90	199.32	-651.46	125.75	1376.53	0.00	0.00	0.00	-523.73	31.31	1704.43	-507.28	142.89	1714.62	-1211.43	-222.84	1660.14	-682.84	167.39	1764.14	-244.44	1314.99	71.13	348.27	1213.52	76.23	-125.44
6.66000	-510.65	164.74	31.88	-554.10	153.46	40.06	-759.69	178.93	43.66	-749.78	186.00	86.48	-705.49	-35.12	36.86	-735.81	-23.05	56.49	-898.57	5.11	153.49	-878.15	1.45	191.28	-647.16	126.64	1376.44	0.00	0.00	0.00	-519.81	31.66	1704.54	-503.54	143.43	1714.73	-1202.99	-222.43	1660.30	-678.38	167.89	1764.17	-240.44	1313.09	70.99	347.61	1212.40	76.41	-116.32
6.67000	-510.43	164.96	32.04	-553.96	153.70	40.02	-759.72	178.78	43.64	-749.82	185.84	86.45	-682.36	-37.07	35.84	-713.44	-24.70	54.24	-880.16	4.56	144.29	-860.73	0.37	183.27	-642.96	126.95	1376.38	0.00	0.00	0.00	-517.04	32.05	1704.71	-499.36	143.68	1714.88	-1194.55	-222.01	1660.47	-673.93	168.43	1764.20	-235.89	1315.04	73.62	348.50	1212.43	76.48	-120.87
6.68000	-508.70	165.21	32.46	-552.70	153.72	40.44	-759.78	178.63	43.58	-749.71	185.93	86.59	-659.11	-38.26	35.30	-689.52	-26.04	52.71	-860.98	3.55	135.26	-842.62	-1.22	175.28	-638.67	127.80	1376.28	0.00	0.00	0.00	-513.57	32.44	1704.75	-493.22	143.77	1714.91	-1186.11	-221.58	1660.64	-669.28	169.27	1764.12	-218.52	1305.80	79.61	355.80	1206.24	81.34	-124.13
6.69000	-511.70	164.90	31.53	-554.08	154.09	40.01	-759.78	178.56	43.54	-749.62	185.89	86.62	-636.55	-40.20	34.66	-666.53	-27.60	51.03	-841.79	2.78	126.10	-824.95	-1.91	167.00	-634.50	128.32	1376.11	0.00	0.00	0.00	-507.81	32.86	1704.52	-487.93	144.09	1714.81	-1177.68	-221.13	1660.81	-664.87	169.49	1764.08	-232.35	1310.59	74.09	350.70	1209.44	78.67	-124.52
6.70000	-514.42	165.09	30.73	-554.10	153.93	39.81	-759.67	178.80	43.65	-749.67	185.78	86.62	-610.92	-41.46	35.30	-645.09	-28.98	49.52	-822.31	1.70	117.25	-806.73	-3.41	159.23	-630.16	128.58	1375.93	0.00	0.00	0.00	-500.65	33.24	1704.27	-486.15	144.97	1714.91	-1169.26	-220.67	1660.99	-660.37	169.91	1764.01	-227.92	1310.40	74.68	348.95	1210.19	77.72	-128.07
6.71000	-513.47	165.00	31.33	-553.27	153.97	40.13	-759.71	178.74	43.61	-749.63	185.73	86.65	-589.33	-43.44	35.10	-622.51	-30.63	48.36	-802.79	0.61	108.65	-788.42	-4.37	151.45	-625.95	129.02	1375.81	0.00	0.00	0.00	-496.38	33.76	1704.11	-481.04	145.18	1714.61	-1160.85	-220.20	1661.18	-655.85	170.29	1763.91	-228.12	1310.32	74.31	347.99	1210.59	77.09	-124.80
6.72000	-514.12	165.15	30.62	-553.68	153.77	40.04	-759.73	178.58	43.58	-749.54	185.74	86.70	-565.37	-44.39	35.70	-599.95	-31.65	47.61	-782.80	-0.85	100.64	-770.02	-5.60	144.05	-621.75	129.19	1375.60	0.00	0.00	0.00	-492.92	33.91	1703.99	-476.15	145.09	1714.35	-1152.44	-219.72	1661.37	-651.27	170.62	1763.74	-232.22	1311.32	73.33	347.43	1209.22	77.64	-125.41
6.73000	-511.28	164.80	31.95	-552.94	153.63	40.44	-759.72	178.67	43.62	-749.49	185.71	86.73	-544.72	-45.21	35.57	-576.51	-32.48	47.33	-762.71	-2.06	93.15	-751.39	-6.75	137.01	-617.41	129.45	1375.39	0.00	0.00	0.00	-489.71	34.16	1703.80	-471.11	145.28	1714.13	-1144.03	-219.23	1661.56	-646.86	170.57	1763.63	-232.46	1311.97	73.95	351.05	1197.92	81.52	-120.26
6.74000	-512.78	165.15	31.60	-553.54	153.83	40.53	-759.57	178.92	43.73	-749.46	185.85	86.82	-524.36	-45.96	36.19	-555.59	-33.42	46.87	-742.79	-3.24	86.18	-732.62	-8.58	130.73	-613.25	129.68	1375.17	0.00	0.00	0.00	-485.34	34.27	1703.40	-466.56	145.58	1713.85	-1135.64	-218.72	1661.76	-642.25	170.93	1763.49	-233.05	1313.36	74.76	350.13	1201.80	80.77	-126.88
6.75000	-514.74	165.11	31.05	-554.00	153.96	40.40	-759.64	178.81	43.68	-749.46	185.79	86.81	-497.87	-46.16	38.45	-534.30	-33.98	47.05	-722.57	-5.09	80.07	-713.80	-9.97	124.70	-608.94	129.70	1374.97	0.00	0.00	0.00	-478.93	34.28	1702.93	-462.78	145.74	1713.58	-1127.24	-218.20	1661.96	-637.85	170.74	1763.32	-237.54	1315.63	74.07	347.72	1206.42	79.01	-133.83
6.76000	-509.34	164.92	33.21	-552.28	154.03	40.75	-759.67	178.76	43.65	-749.62	185.44	86.74	-476.14	-46.11	39.97	-512.59	-34.30	47.28	-702.24	-7.02	74.71	-695.31	-10.86	119.14	-604.65	129.91	1374.68	0.00	0.00	0.00	-475.94	34.48	1702.62	-457.44	145.88	1713.05	-1118.86	-217.66	1662.17	-633.36	170.64	1763.17	-238.30	1315.98	73.93	345.97	1208.08	78.16	-121.43
6.77000	-510.60	165.15	32.90	-552.38	154.25	40.86	-759.62	178.87	43.71	-749.60	185.44	86.78	-455.53	-46.23	41.38	-490.88	-34.20	48.26	-682.36	-8.55	69.75	-677.03	-11.56	113.93	-600.41	129.60	1374.38	0.00	0.00	0.00	-470.37	34.67	1702.21	-453.14	145.94	1712.69	-1110.48	-217.12	1662.38	-628.62	171.15	1762.86	-238.51	1313.54	72.18	348.33	1206.44	79.26	-124.33
6.78000	-508.47	166.02	33.45	-552.99	154.51	40.81	-759.61	178.82	43.70	-749.57	185.50	86.84	-436.29	-45.43	42.95	-470.57	-34.17	49.18	-662.61	-10.34	65.53	-658.86	-12.64	109.62	-595.97	128.58	1372.86	0.00	0.00	0.00	-467.00	34.62	1701.87	-448.42	146.13	1712.12	-1102.11	-216.56	1662.60	-623.96	171.18	1762.60	-236.55	1311.09	71.76	351.86	1199.98	81.05	-128.74
6.79000	-510.67	165.81	32.59	-551.71	154.60	41.00	-759.55	178.90	43.76	-749.55	185.48	86.96	-413.94	-44.34	45.34	-450.06	-33.40	50.55	-643.23	-11.59	61.63	-640.45	-13.80	105.90	-595.77	128.22	1372.37	0.00	0.00	0.00	-462.90	34.32	1701.39	-443.67	146.01	1711.55	-1093.75	-215.99	1662.82	-619.26	171.08	1762.25	-235.72	1311.76	72.68	350.52	1202.79	80.50	-122.28
6.80000	-511.97	166.42	32.55	-552.81	154.40	41.31	-759.46	179.05	43.82	-749.58	185.45	87.04	-393.44	-43.03	47.74	-428.78	-32.32	52.25	-623.74	-13.37	58.81	-622.22	-15.21	102.96	-593.05	128.07	1372.11	0.00	0.00	0.00	-456.80	34.12	1700.72	-437.90	145.62	1711.10	-1085.39	-215.41	1663.04	-614.99	170.37	1762.10	-238.72	1315.02	73.39	348.42	1204.62	79.83	-114.66
6.81000	-510.20	166.27	33.15	-551.11	154.99	41.95	-759.53	178.90	43.83	-749.76	184.90	86.96	-372.46	-40.57	50.36	-409.65	-30.77	53.94	-604.91	-14.41	56.22	-604.58	-15.64	100.14	-587.13	127.75	1371.83	0.00	0.00	0.00	-451.99	34.17	1700.32	-435.30	145.40	1710.71	-1077.04	-214.81	1663.27	-610.28	170.15	1761.83	-238.34	1316.42	73.71	348.03	1208.04	78.29	-116.67
6.82000	-512.29	166.81	33.50	-550.70	155.28	41.97	-759.57	178.74	43.81	-749.69	184.88	87.13	-350.17	-38.76	53.75	-391.68	-28.98	55.46	-586.41	-15.66	54.33	-587.21	-16.57	98.12	-583.63	127.77	1371.49	0.00	0.00	0.00	-447.58	33.86	1699.69	-431.80	145.10	1710.45	-1068.70	-214.20	1663.51	-605.67	169.66	1761.57	-235.63	1314.53	74.81	349.19	1211.68	76.91	-123.68
6.83000	-509.73	167.51	34.18	-547.27	155.65	42.82	-759.52	178.76	43.85	-749.64	184.82	87.28	-332.74	-35.91	55.56	-373.64	-26.48	57.32	-568.37	-16.48	52.78	-570.07	-17.46	96.53	-579.36	127.61	1371.12	0.00	0.00	0.00	-443.67	33.53	1699.22	-428.89	144.80	1710.19	-1060.37	-213.58	1663.75	-600.75	169.83	1761.15	-237.07	1315.09	74.51	351.66	1208.45	76.84	-133.79
6.84000	-513.13	167.24	33.10	-550.32	155.92	41.86	-759.64	178.42	43.71	-749.69	184.56	87.30	-315.33	-32.99	57.96	-355.33	-23.96	59.12	-550.90	-16.94	51.48	-553.26	-18.21	95.26	-574.71	127.34	1370.86	0.00	0.00	0.00	-439.18	32.97	1698.76	-423.89	144.39	1709.61	-1052.04	-212.94	1663.99	-596.13	169.37	1760.79	-239.33	1316.24	73.56	348.52	1209.64	77.04	-136.11
6.85000	-506.99	167.68	34.53	-552.89	155.95	41.14	-759.43	178.75	43.87	-749.63	184.51	87.45	-299.60	-29.66	60.05	-336.84	-21.58	61.17	-533.91	-17.74	50.58	-537.18	-18.84	94.25	-566.54	128.36	1371.67	0.00	0.00	0.00	-433.88	32.43	1698.29	-417.90	144.16	1708.84	-1043.72	-212.29	1664.24	-591.54	168.38	1760.63	-237.54	1315.55	73.83	346.37	1211.51	76.43	-127.61
6.86000	-504.08	166.91	34.73	-550.21	155.72	41.68	-759.58	178.49	43.81	-749.58	184.43	87.52	-282.02	-26.76	62.72	-319.04	-18.70	63.30	-517.56	-18.37	49.73	-521.52	-19.50	93.64	-561.54	128.09	1371.55	0.00	0.00	0.00	-428.50	32.06	1697.60	-411.91	143.36	1708.23	-1035.41	-211.63	1664.49	-586.99	167.64	1760.27	-238.60	1316.93	73.22	347.77	1212.78	76.30	-128.06
6.87000	-506.68	167.68	34.32	-551.07	155.96	41.50	-759.48	178.67	43.93	-749.65	184.21	87.60	-266.24	-24.35	64.71	-306.19	-17.46	64.73	-501.80	-18.95	49.02	-506.63	-20.14	93.04	-557.16	128.03	1371.26	0.00	0.00	0.00	-424.60	31.47	1697.06	-407.52	143.15	1707.72	-1027.10	-210.96	1664.75	-582.28	166.89	1759.96	-234.67	1312.80	73.34	351.99	1212.03	77.30	-130.61
6.88000	-506.08	167.22	34.31	-548.99	155.97	41.97	-759.50	178.65	43.94	-749.66	184.02	87.65	-250.69	-21.31	67.36	-291.79	-15.48	66.34	-486.66	-19.48	48.54	-492.43	-20.30	92.40	-552.63	128.00	1370.92	0.00	0.00	0.00	-420.74	31.01	1696.48	-404.13	142.65	1707.39	-1018.80	-210.27	1665.01	-577.71	166.52	1759.56	-232.14	1312.43	73.94	352.41	1211.09	76.17	-131.25
6.89000	-502.18	167.19	35.00	-551.95	155.57	41.17	-759.63	178.31	43.81	-749.46	184.24	87.88	-233.43	-18.74	70.10	-274.61	-12.43	69.04	-472.35	-20.30	48.40	-478.45	-21.87	92.69	-548.30	127.69	1370.49	0.00	0.00	0.00	-416.18	30.28	1695.82	-400.04	141.86	1706.95	-1010.51	-209.57	1665.28	-573.10	165.93	1759.17	-233.23	1314.33	74.49	350.61	1212.39	76.49	-128.73
6.90000	-506.31	167.31	33.70	-552.23	155.72	40.94	-759.42	178.73	44.04	-749.49	183.97	87.92	-226.68	-17.99	71.16	-261.53	-10.85	70.97	-459.11	-20.91	48.35	-465.82	-22.03	92.46	-543.66	127.10	1370.14	0.00	0.00	0.00	-410.44	29.27	1695.06	-392.99	141.11	1706.06	-1002.23	-208.86	1665.55	-568.68	164.70	1758.88	-238.73	1315.80	73.83	344.76	1214.06	75.14	-125.34
6.91000	-507.93	165.68	32.96	-553.77	155.70	40.06	-759.46	178.60	43.99	-749.44	183.86	88.04	-210.73	-15.03	73.90	-248.94	-9.49	72.73	-446.68	-21.56	48.55	-453.93	-22.83	92.59	-539.49	126.69	1369.72	0.00	0.00	0.00	-405.90	28.60	1694.47	-389.52	140.24	1705.77	-993.96	-208.13	1665.83	-564.27	163.57	1758.55	-235.43	1315.02	74.59	345.36	1213.11	75.63	-126.45
6.92000	-508.96	167.62	32.96	-552.17	155.64	40.61	-759.38	178.63	44.07	-749.26	183.87	88.20	-203.71	-13.97	75.00	-235.17	-8.08	75.18	-435.23	-22.29	48.86	-442.69	-23.96	93.03	-535.07	126.68	1369.26	0.00	0.00	0.00	-402.53	27.65	1693.78	-384.85	139.73	1705.16	-985.69	-207.39	1666.11	-559.70	162.91	1758.05	-231.45	1310.80	75.61	347.56	1212.58	76.17	-122.85
6.93000	-509.26	166.62	32.60	-552.03	155.32	40.53	-759.41	178.47	44.04	-749.18	183.69	88.31	-190.22	-11.51	77.97	-226.66	-6.45	76.50	-424.77	-23.07	49.29	-432.56	-24.97	93.47	-530.85	126.15	1368.85	0.00	0.00	0.00	-399.03	27.09	1693.23	-381.34	139.13	1704.71	-977.44	-206.63	1666.39	-555.17	161.98	1757.60	-351.67	336.89	1300.19	351.56	1212.76	75.21	-128.83
6.94000	-508.36	167.36	33.21	-552.97	155.48	40.31	-759.49	178.26	44.07	-749.10	183.60	88.49	-181.14	-9.88	79.44	-216.97	-5.31	78.19	-415.46	-23.75	49.63	-423.66	-25.25	93.62	-526.61	125.65	1368.35	0.00	0.00	0.00	-394.57	26.25	1692.62	-377.60	138.09	1704.23	-969.19	-205.87	1666.69	-550.68	161.19	1757.16	-268.64	1001.98	465.08	347.24	1212.95	75.32	-121.88
6.95000	-508.81	165.37	32.50	-551.84	155.73	40.71	-759.34	178.31	44.17	-748.81	183.84	88.84	-173.33	-8.69	81.29	-206.84	-4.23	79.97	-407.21	-24.07	49.80	-415.62	-25.70	93.69	-522.35	124.98	1367.94	0.00	0.00	0.00	-390.42	24.88	1691.98	-372.38	136.71	1703.63	-960.95	-205.09	1666.98	-546.62	159.61	1756.84	-236.99	1315.04	74.65	346.51	1212.51	76.02	-119.98
6.96000	-510.04	165.85	31.94	-553.23	155.43	40.10	-759.16	178.45	44.33	-748.77	183.53	88.89	-163.42	-7.73	83.41	-198.75	-3.35	81.26	-399.92	-24.36	50.01	-408.67	-25.82	93.53	-518.00	124.44	1367.53	0.00	0.00	0.00	-383.62	23.98	1691.06	-369.14	135.84	1703.21	-952.71	-204.29	1667.28	-542.36	158.26	1756.45	-237.88	1315.04	74.18	349.30	1212.16	76.60	-118.23
6.97000	-507.89	166.85	32.33	-554.02	155.62	39.88	-759.27	177.98	44.22	-748.67	183.27	89.01	-157.61	-5.85	83.92	-194.97	-2.86	81.20	-393.89	-24.59	50.17	-402.49	-26.08	93.23	-513.54	123.53	1367.16	0.00	0.00	0.00	-380.64	22.60	1690.46	-364.34	134.78	1702.60	-944.49	-203.48	1667.59	-537.99	157.26	1756.04	-246.46	1314.50	71.98	347.77	1212.53	76.32	-128.19
6.98000	-509.05	166.44	32.39	-551.74	155.42	40.52	-759.22	178.02	44.39	-748.43	183.32	89.25	-155.62	-5.76	82.99	-190.51	-1.91	81.18	-388.89	-24.58	50.04	-397.52	-26.10	92.60	-508.97	122.76	1366.83	0.00	0.00	0.00	-376.25	21.61	1689.76	-361.02	133.71	1702.18	-936.28	-202.66	1667.90	-533.77	156.05	1755.60	-338.53	335.02	1296.96	351.38	1212.04	75.45	-126.18
6.99000	-508.52	166.36	32.04	-552.86	155.25	40.00	-759.06	178.03	44.54	-748.17	183.22	89.43	-150.43	-4.03	82.67	-186.22	-0.99	80.90	-385.13	-24.18	49.68	-393.36	-26.92	92.20	-504.36	121.74	1366.52	0.00	0.00	0.00	-371.82	20.50	1689.14	-356.74	132.47	1701.79	-928.07	-201.83	1668.21	-529.76	154.47	1755.25	-264.76	1001.18	461.69	346.86	1213.62	75.05	-119.33
7.00000	-510.53	167.09	31.87	-553.09	155.41	40.13	-758.99	177.92	44.69	-748.11	182.93	89.56	-147.90	-2.89	80.99	-184.85	-0.48	79.41	-382.44	-23.91	49.36	-390.76	-26.62	91.04	-499.73	120.80	1366.17	0.00	0.00	0.00	-366.83	19.14	1688.45	-351.01	131.33	1701.24	-919.87	-200.98	1668.53	-525.66	153.16	1754.94	-232.90	1311.12	73.29	345.25	1213.85	75.32	-129.95
7.01000	-508.88	166.32	31.94	-552.48	155.25	40.30	-759.03	177.54	44.73	-747.86	182.83	89.74	-145.50	-2.74	78.97	-182.19	0.33	77.92	-380.92	-23.44	48.84	-389.34	-26.62	89.95	-495.19	119.98	1365.82	0.00	0.00	0.00	-363.89	17.77	1688.02	-345.85	129.93	1700.81	-911.68	-200.12	1668.86	-521.71	151.74	1754.63	-238.27	1314.36	73.71	345.80	1213.11	75.71	-130.38
7.02000	-510.14	166.25	31.60	-553.72	155.61	39.99	-758.94	177.43	44.96	-747.48	182.93	90.08	-146.85	-1.90	75.49	-183.95	1.18	74.31	-380.15	-22.49	48.69	-388.98	-26.56	88.78	-490.55	119.01	1365.58	0.00	0.00	0.00	-357.98	16.54	1687.58	-343.26	128.79	1700.45	-903.51	-199.24	1669.19	-517.82	150.35	1754.27	-231.98	1310.49	75.66	347.29	1212.46	76.12	-122.20
7.03000	-508.63	166.46	31.74	-554.25	155.54	39.73	-758.91	177.07	45.13	-747.11	183.08	90.40	-145.62	-1.53	73.06	-188.71	0.56	70.00	-379.71	-21.62	48.58	-388.90	-26.51	87.80	-485.83	117.58	1365.28	0.00	0.00	0.00	-354.66	15.25	1687.19	-339.92	127.59	1700.18	-895.34	-198.35	1669.52	-513.87	148.97	1753.91	-318.04	329.28	1296.59	351.73	1210.98	76.02	-122.06
7.04000	-509.48	166.36	31.63	-552.68	155.45	40.49	-758.70	177.01	45.47	-746.81	182.96	90.69	-146.91	-2.05	69.65	-188.64	0.54	67.15	-379.09	-21.83	48.56	-388.42	-26.20	86.96	-480.99	116.51	1365.03	0.00	0.00	0.00	-351.84	13.85	1687.12	-335.97	126.18	1700.26	-887.17	-197.45	1669.86	-510.02	147.28	1753.73	-263.60	1001.47	462.34	347.54	1211.96	75.95	-118.89
7.05000	-512.60	166.95	30.75	-552.73	155.39	40.30	-758.59	176.61	45.79	-746.43	182.96	91.16	-145.43	-2.74	66.27	-180.21	0.53	66.32	-378.30	-21.95	48.02	-387.06	-25.95	86.33	-476.42	115.38	1364.83	0.00	0.00	0.00	-347.31	12.32	1687.06	-331.16	124.61	1700.29	-879.02	-196.53	1670.21	-506.12	145.70	1753.63	-234.35	1313.46	75.02	345.37	1212.67	75.85	-124.20
7.06000	-509.64	165.85	31.20	-552.75	155.19	40.12	-758.28	176.55	46.49	-746.15	182.71	91.65	-142.79	-4.11	62.30	-178.80	-0.34	63.29	-377.65	-22.19	47.78	-385.31	-26.50	86.00	-471.79	114.23	1364.71	0.00	0.00	0.00	-343.58	11.07	1687.14	-327.94	123.23	1700.45	-870.88	-195.60	1670.56	-502.26	143.83	1753.62	-237.99	1315.53	73.92	344.15	1213.14	75.30	-121.48
7.07000	-510.30	166.33	31.20	-552.63	155.58	40.26	-758.08	175.92	47.13	-745.67	182.53	92.30	-139.29	-5.68	59.04	-179.91	-1.83	59.53	-377.25	-22.98	48.15	-384.20	-26.76	85.46	-466.90	113.07	1364.81	0.00	0.00	0.00	-338.14	9.70	1687.02	-322.25	121.97	1700.50	-862.75	-194.65	1670.91	-498.28	142.11	1753.62	-235.11	1315.87	74.61	345.26	1213.55	75.46	-114.66
7.08000	-508.29	165.76	31.48	-553.19	155.48	39.59	-757.68	175.69	48.16	-745.10	182.51	93.13	-140.55	-5.27	54.28	-178.65	-2.05	56.53	-376.95	-23.62	48.01	-383.19	-26.95	85.02	-462.24	111.79	1364.92	0.00	0.00	0.00	-335.09	8.45	1687.07	-318.41	120.74	1700.72	-854.62	-193.69	1671.27	-494.24	140.47	1753.58	-238.03	1316.48	74.03	350.78	1211.50	75.80	-128.21
7.09000	-506.56	165.94	31.90	-552.31	154.91	39.74	-757.35	175.41	49.19	-744.63	182.30	93.99	-141.19	-4.68	50.92	-177.58	-0.92	54.42	-376.93	-23.62	47.24	-382.01	-27.40	84.93	-457.69	110.33	1365.05	0.00	0.00	0.00	-331.77	6.90	1687.27	-314.82	119.20	1701.13	-846.51	-192.72	1671.64	-490.16	138.78	1753.61	-240.05	1315.70	73.72	351.95	1210.78	77.27	-126.68
7.10000	-510.24	166.19	30.69	-552.92	155.31	39.49	-756.98	175.11	50.23	-744.03	182.27	95.02	-137.62	-3.98	49.52	-175.40	-0.80	53.67	-376.76	-23.84	46.82	-380.98	-27.14	84.89	-452.98	109.00	1365.19	0.00	0.00	0.00	-325.90	5.14	1687.42	-309.31	117.29	1701.44	-838.41	-191.73	1672.01	-486.29	136.94	1753.83	-239.06	1314.27	74.03	347.56	1212.51	76.35	-119.20
7.11000	-510.10	165.72	30.89	-552.96	155.48	39.47	-756.74	174.80	51.32	-743.37	182.51	96.22	-139.27	-4.43	47.02	-176.27	-0.77	52.31	-376.63	-23.99	46.55	-380.02	-26.68	84.77	-447.93	107.85	1365.54	0.00	0.00	0.00	-321.95	3.48	1687.60	-306.72	116.04	1701.84	-830.31	-190.73	1672.38	-482.37	134.72	1754.10	-235.31	1314.33	74.74	346.71	1213.43	75.87	-122.21
7.12000	-510.42	166.71	30.65	-553.29	155.27	39.40	-756.38	174.83	52.64	-742.86	182.26	97.31	-142.44	-5.05	44.25	-176.14	-1.25	50.99	-376.43	-24.03	46.16	-379.23	-26.58	84.68	-443.24	106.20	1365.85	0.00	0.00	0.00	-316.96	1.84	1687.76	-302.48	114.25	1702.23	-822.23	-189.71	1672.76	-478.17	132.99	1754.37	-235.68	1313.86	74.93	348.29	1212.83	76.17	-125.01
7.13000	-507.51	166.31	31.38	-552.45	155.36	39.58	-756.10	174.96	53.95	-742.01	182.76	98.83	-138.01	-5.31	43.75	-176.36	-1.19	49.97	-376.14	-24.06	45.81	-378.20	-27.26	84.89	-438.57	104.87	1366.27	0.00	0.00	0.00	-313.08	0.40	1687.86	-299.41	112.75	1702.71	-814.16	-188.68	1673.15	-473.90	131.61	1754.68	-236.38	1314.22	74.85	351.68	1210.36	76.05	-120.34
7.14000	-511.74	165.83	30.39	-553.25	155.30	39.22	-755.88	174.97	55.33	-741.42	182.77	100.19	-136.68	-4.88	42.64	-174.24	-0.92	49.63	-375.83	-24.39	45.78	-377.66	-26.96	84.71	-433.71	103.51	1366.75	0.00	0.00	0.00	-309.29	-0.95	1688.28	-295.77	111.27	1703.38	-806.09	-187.64	1673.54	-469.97	129.25	1755.12	-237.39	1315.14	74.41	348.56	1211.44	76.03	-122.61
7.15000	-508.93	166.31	31.04	-552.84	155.66	39.23	-755.49	175.20	56.81	-740.45	183.42	101.93	-135.67	-4.63	41.85	-174.66	-1.23	48.80	-375.70	-24.34	45.61	-376.93	-27.62	84.95	-428.96	102.51	1367.17	0.00	0.00	0.00	-305.05	-2.52	1688.89	-290.30	109.84	1703.96	-798.04	-186.58	1673.94	-465.94	127.28	1755.64	-237.28	1315.50	74.39	347.65	1212.65	76.25	-119.39
7.16000	-511.00	166.37	30.55	-551.13	155.56	39.77	-755.34	175.05	58.21	-739.59	183.67	103.59	-139.00	-4.74	40.34	-174.40	-1.31	48.48	-375.66	-24.14	45.46	-376.88	-27.01	84.67	-424.35	101.27	1367.69	0.00	0.00	0.00	-299.95	-3.94	1689.48	-287.92	107.97	1704.76	-790.00	-185.51	1674.34	-461.86	125.43	1756.16	-235.78	1316.13	74.03	349.48	1211.99	76.79	-114.50
7.17000	-508.71	165.92	30.95	-553.39	155.68	38.91	-754.91	175.29	59.88	-738.62	183.83	105.36	-135.57	-4.40	40.67	-173.17	-1.24	48.49	-375.54	-24.05	45.35	-376.76	-26.62	84.47	-419.55	99.64	1368.38	0.00	0.00	0.00	-295.43	-5.63	1690.10	-282.71	106.57	1705.54	-781.96	-184.42	1674.74	-457.90	123.10	1756.84	-236.50	1315.63	74.03	347.12	1212.64	76.29	-125.85
7.18000	-509.51	165.30	31.10	-552.86	155.85	38.78	-754.34	175.57	61.79	-737.51	184.08	107.32	-135.80	-4.77	39.95	-174.52	-1.11	47.89	-375.49	-24.02	45.33	-376.56	-26.72	84.49	-414.80	98.21	1369.11	0.00	0.00	0.00	-291.54	-6.90	1690.64	-278.49	105.17	1706.24	-773.94	-183.31	1675.16	-453.95	121.13	1757.52	-235.62	1315.73	74.13	346.26	1212.99	75.86	-125.00
7.19000	-512.22	165.88	30.39	-550.41	155.61	39.34	-753.66	175.79	63.86	-736.32	184.36	109.40	-135.99	-4.70	39.88	-173.29	-1.01	47.98	-375.46	-24.02	45.33	-376.34	-27.04	84.60	-410.32	96.75	1369.90	0.00	0.00	0.00	-287.45	-8.43	1691.44	-274.45	103.55	1707.22	-765.93	-182.20	1675.57	-449.80	119.23	1758.24	-234.53	1315.53	74.51	348.57	1212.68	76.43	-127.24
7.20000	-508.21	166.00	31.18	-552.50	155.02	38.91	-752.83	176.14	66.16	-735.11	184.37	111.48	-136.53	-4.62	38.96	-172.78	-1.02	47.74	-375.39	-24.03	45.31	-376.18	-26.86	84.56	-405.38	95.10	1370.70	0.00	0.00	0.00	-282.11	-10.64	1692.37	-270.24	101.45	1708.43	-757.93	-181.07	1675.99	-445.79	117.04	1758.98	-233.74	1314.68	75.11	347.17	1213.39	75.85	-128.32
7.21000	-509.67	166.03	30.89	-551.24	155.15	39.42	-751.82	176.51	68.67	-733.57	184.72	113.82	-136.08	-4.87	38.76	-171.63	-0.65	47.70	-375.36	-23.91	45.23	-376.04	-26.72	84.51	-400.70	93.12	1371.57	0.00	0.00	0.00	-277.90	-12.06	1693.35	-266.57	100.10	1709.50	-749.94	-179.92	1676.42	-441.76	115.16	1759.76	-234.42	1314.78	74.64	345.73	1212.71	75.83	-124.93
7.22000	-509.55	166.72	30.58	-550.76	155.21	39.54	-750.91	176.59	71.14	-731.76	185.47	116.45	-135.41	-4.83	38.77	-171.79	-1.07	47.24	-375.35	-23.81	45.15	-376.06	-26.24	84.33	-396.01	91.90	1372.44	0.00	0.00	0.00	-273.73	-13.74	1694.38	-262.64	98.36	1710.66	-741.96	-178.76	1676.85	-437.76	113.29	1760.49	-237.02	1315.31	73.98	349.18	1212.22	76.70	-128.00
7.23000	-508.59	166.07	30.74	-549.78	154.70	40.23	-749.65	177.18	73.99	-730.07	185.82	118.99	-136.78	-4.97	37.69	-172.73	-1.12	46.95	-375.20	-23.95	45.22	-375.77	-26.93	84.67	-391.32	90.49	1373.39	0.00	0.00	0.00	-269.55	-15.19	1695.25	-259.55	96.88	1711.64	-733.99	-177.58	1677.29	-433.93	110.96	1761.35	-238.03	1314.78	74.21	351.95	1210.11	76.40	-128.13
7.24000	-508.82	165.61	30.78	-549.89	155.21	40.16	-748.49	177.39	76.80	-728.26	186.22	121.62	-137.55	-4.67	37.37	-173.77	-1.31	46.35	-375.14	-24.01	45.22	-375.94	-26.24	84.31	-386.54	88.92	1374.24	0.00	0.00	0.00	-265.24	-16.82	1696.26	-255.66	95.26	1712.73	-726.04	-176.39	1677.74	-429.93	108.88	1762.11	-237.20	1313.85	74.47	347.16	1211.75	75.82	-123.51
7.25000	-509.98	165.98	30.42	-550.30	154.82	40.46	-747.14	177.77	79.79	-726.11	186.92	124.43	-136.00	-4.45	37.28	-172.02	-0.90	46.63	-375.11	-23.89	45.17	-375.88	-26.04	84.27	-381.49	85.54	1375.41	0.00	0.00	0.00	-260.20	-18.72	1697.50	-249.95	93.35	1714.11	-718.09	-175.19	1678.18	-425.94	106.97	1762.84	-237.07	1312.48	73.11	344.28	1214.91	74.81	-118.09
7.26000	-509.59	166.23	30.40	-547.03	155.41	41.52	-745.68	178.25	82.90	-723.92	187.39	127.26	-134.76	-4.63	37.53	-172.63	-0.82	46.35	-375.15	-23.65	44.98	-375.80	-26.15	84.24	-376.67	83.35	1376.26	0.00	0.00	0.00	-257.29	-20.39	1698.64	-246.66	91.79	1715.16	-710.16	-173.97	1678.64	-421.95	105.00	1763.59	-235.86	1314.76	74.17	346.53	1213.50	75.59	-128.27
7.27000	-507.39	165.96	31.13	-549.57	155.19	41.27	-744.13	178.51	86.16	-721.68	187.71	130.18	-135.79	-4.25	36.92	-172.09	-0.79	46.27	-375.06	-23.79	45.05	-375.63	-26.54	84.32	-371.73	82.55	1376.99	0.00	0.00	0.00	-251.70	-22.10	1699.55	-241.31	89.88	1716.22	-702.24	-172.74	1679.10	-418.16	102.71	1764.30	-236.56	1311.63	73.85	347.25	1212.93	76.04	-120.92
7.28000	-510.14	165.95	30.18	-550.87	155.03	41.17	-742.31	178.95	89.64	-719.07	188.30	133.35	-134.43	-4.30	37.13	-172.05	-1.34	45.94	-375.07	-23.75	45.01	-375.78	-26.26	84.18	-367.31	79.95	1377.80	0.00	0.00	0.00	-247.97	-23.61	1700.43	-237.71	88.51	1717.11	-694.32	-171.49	1679.56	-414.57	100.10	1764.95	-242.73	298.25	1305.29	351.12	1212.34	75.36	-122.40
7.29000	-508.00	165.90	30.83	-548.94	155.01	42.02	-740.36	179.34	93.24	-716.10	189.41	136.89	-134.77	-4.26	36.91	-172.48	-1.18	45.78	-375.05	-23.77	44.98	-375.73	-26.22	84.06	-362.79	77.94	1378.55	0.00	0.00	0.00	-244.33	-25.41	1701.28	-234.50	87.00	1718.05	-686.42	-170.22	1680.03	-410.75	97.80	1765.53	-236.68	992.50	465.59	346.19	1212.40	75.37	-127.69
7.30000	-510.03	165.74	30.54	-550.05	154.94	42.15	-738.14	179.83	97.10	-712.84	190.53	140.53	-134.65	-4.43	36.39	-173.72	-1.12	45.21	-374.96	-23.94	45.07	-375.92	-26.08	83.91	-358.06	76.39	1379.12	0.00	0.00	0.00	-239.80	-27.57	1702.27	-230.08	85.05	1719.21	-678.54	-168.94	1680.51	-406.91	95.76	1766.08	-235.30	1315.10	74.81	347.28	1213.07	76.04	-128.77
7.31000	-510.67	166.63	30.15	-550.37	154.84	42.23	-735.60	180.26	101.22	-709.34	191.71	144.35	-138.10	-4.29	35.49	-172.49	-1.24	45.50	-374.94	-24.05	45.05	-375.72	-26.67	84.11	-353.55	74.58	1379.65	0.00	0.00	0.00	-235.13	-29.43	1703.05	-226.49	83.00	1720.26	-670.66	-167.65	1680.99	-403.20	93.62	1766.49	-233.47	1312.51	73.43	346.68	1213.46	75.60	-132.16
7.32000	-510.33	166.33	30.18	-551.24	154.78	42.29	-732.86	180.67	105.53	-705.48	193.04	148.38	-136.66	-4.34	35.56	-172.01	-1.23	45.41	-374.97	-23.90	44.92	-375.79	-26.43	83.88	-349.07	72.70	1380.19	0.00	0.00	0.00	-230.79	-31.01	1703.71	-222.10	81.36	1720.96	-662.79	-166.34	1681.48	-399.54	91.10	1766.97	-235.98	1314.29	74.07	348.54	1212.88	76.32	-123.64
7.33000	-508.67	166.08	30.61	-549.80	155.05	42.99	-729.97	180.83	109.97	-701.66	193.59	152.28	-136.93	-4.21	35.19	-171.82	-1.33	45.34	-374.92	-24.00	44.93	-375.89	-26.29	83.84	-344.73	71.21	1380.61	0.00	0.00	0.00	-227.73	-32.46	1704.32	-217.76	79.71	1721.53	-654.94	-165.01	1681.97	-395.59	89.30	1767.21	-235.63	1314.41	74.36	351.39	1210.26	76.16	-118.65
7.34000	-509.04	166.18	29.99	-548.03	154.74	43.63	-726.47	181.39	114.89	-697.29	194.51	156.55	-134.49	-4.02	35.63	-171.81	-1.47	45.17	-374.85	-24.01	44.85	-375.86	-26.43	83.85	-340.41	69.37	1380.96	0.00	0.00	0.00	-224.39	-34.13	1704.67	-213.71	77.93	1721.98	-647.10	-163.67	1682.47	-391.87	86.77	1767.58	-235.54	1315.05	74.32	348.18	1211.87	76.10	-123.88
7.35000	-506.62	166.20	30.34	-549.74	154.87	43.29	-722.78	181.55	119.92	-692.41	195.57	161.07	-135.19	-4.64	35.14	-172.59	-1.26	44.90	-374.81	-24.16	44.89	-375.72	-26.49	83.73	-336.18	67.55	1381.24	0.00	0.00	0.00	-218.79	-36.20	1705.02	-209.32	75.93	1722.67	-639.27	-162.32	1682.97	-388.09	84.65	1767.82	-237.50	1317.35	73.47	348.52	1213.24	76.23	-125.45
7.36000	-507.77	166.20	30.16	-548.64	155.06	43.69	-718.67	181.83	125.35	-687.16	196.66	165.81	-134.71	-4.31	35.37	-172.58	-1.63	44.66	-374.84	-24.01	44.81	-375.97	-26.25	83.48	-332.31	65.34	1381.35	0.00	0.00	0.00	-215.53	-37.97	1705.38	-206.91	74.12	1723.20	-631.46	-160.95	1683.48	-384.20	82.65	1767.96	-237.78	1315.85	73.74	349.22	1212.01	76.67	-132.31
7.37000	-507.01	166.06	30.01	-547.62	154.97	43.98	-714.40	182.05	131.11	-681.52	197.99	170.86	-135.95	-4.32	34.83	-172.96	-1.56	44.56	-374.80	-24.11	44.86	-375.88	-26.58	83.57	-328.14	64.26	1381.44	0.00	0.00	0.00	-210.63	-39.92	1705.46	-202.83	72.33	1723.44	-623.65	-159.56	1683.99	-380.49	80.34	1768.11	-230.04	1311.43	74.08	349.48	1211.81	76.84	-133.78
7.38000	-510.05	166.76	28.83	-547.14	155.08	43.96	-709.25	183.44	137.70	-675.81	198.63	175.92	-134.84	-4.42	34.93	-171.95	-1.51	44.75	-374.81	-24.08	44.77	-375.96	-26.30	83.21	-324.31	62.61	1381.51	0.00	0.00	0.00	-206.53	-41.53	1705.52	-199.84	70.88	1723.66	-615.86	-158.16	1684.51	-376.49	78.81	1768.11	-231.72	1312.10	73.44	351.47	1212.11	75.39	-126.54
7.39000	-507.69	166.35	28.73	-546.44	154.93	44.24	-704.10	184.43	144.39	-669.91	198.98	181.10	-136.25	-4.23	34.62	-173.97	-1.66	44.29	-374.75	-24.25	44.83	-375.95	-26.50	83.24	-320.58	60.62	1381.50	0.00	0.00	0.00	-202.58	-43.07	1705.46	-195.81	69.34	1723.67	-608.08	-156.74	1685.04	-372.65	76.60	1768.15	-237.59	1315.57	72.90	349.40	1212.89	75.81	-125.28
7.40000	-505.02	167.06	28.73	-545.04	155.25	44.75	-698.73	185.03	151.12	-663.76	199.17	186.41	-134.97	-4.36	35.05	-172.04	-1.60	44.77	-374.73	-24.21	44.79	-375.88	-26.88	83.24	-316.81	59.48	1381.46	0.00	0.00	0.00	-197.71	-44.86	1705.49	-190.39	67.40	1723.74	-600.32	-155.31	1685.57	-368.76	75.05	1768.05	-240.68	1316.94	72.86	347.69	1212.45	76.15	-124.40
7.41000	-506.28	167.03	27.39	-542.57	155.36	45.71	-693.00	185.89	158.02	-657.01	199.96	192.03	-135.45	-4.74	34.79	-171.66	-1.79	44.78	-374.70	-24.23	44.75	-375.96	-26.68	83.15	-313.06	57.84	1381.40	0.00	0.00	0.00	-194.98	-46.69	1705.44	-186.48	65.51	1723.78	-592.56	-153.86	1686.11	-364.93	72.90	1768.06	-236.09	1315.01	74.34	345.97	1213.85	75.65	-120.22
7.42000	-504.87	166.73	27.01	-540.36	155.41	46.65	-686.91	186.98	165.01	-650.28	199.91	197.28	-135.65	-4.25	34.56	-172.48	-1.48	44.44	-374.78	-24.02	44.63	-375.71	-27.35	83.30	-309.39	56.65	1381.29	0.00	0.00	0.00	-191.11	-48.23	1705.19	-182.35	64.01	1723.68	-584.82	-152.40	1686.65	-361.25	70.80	1768.02	-236.54	1315.68	74.14	347.51	1213.19	76.01	-121.19
7.43000	-504.88	167.22	25.70	-537.30	155.66	47.92	-680.94	187.44	171.81	-643.09	200.14	202.65	-135.81	-3.84	34.54	-172.16	-1.69	44.62	-374.70	-24.22	44.71	-375.79	-27.11	83.21	-305.78	55.29	1381.21	0.00	0.00	0.00	-187.45	-49.76	1704.97	-179.31	62.92	1723.59	-577.09	-150.92	1687.20	-357.33	69.16	1767.86	-235.90	1317.92	75.40	345.99	1213.94	75.48	-118.05
7.44000	-499.60	167.14	26.22	-532.92	156.19	49.58	-674.55	188.02	178.61	-635.98	199.98	207.95	-135.42	-3.95	34.62	-172.18	-1.50	44.75	-374.68	-24.26	44.70	-375.47	-27.77	83.40	-302.14	54.12	1381.10	0.00	0.00	0.00	-183.60	-51.04	1704.67	-176.54	61.61	1723.32	-569.38	-149.43	1687.75	-353.56	67.56	1767.77	-236.93	1315.93	74.36	346.47	1213.87	75.43	-127.18
7.45000	-495.81	167.40	26.03	-529.87	156.51	50.87	-668.13	188.37	185.27	-628.59	199.91	213.21	-134.36	-4.17	35.21	-171.61	-1.45	44.86	-374.70	-24.12	44.62	-375.73	-27.15	83.09	-298.78	52.59	1381.16	0.00	0.00	0.00	-179.61	-52.35	1704.41	-173.25	59.10	1723.10	-561.68	-147.92	1688.31	-349.96	65.64	1767.71	-240.72	1313.58	72.08	348.28	1213.76	75.94	-127.04
7.46000	-494.70	168.12	25.00	-525.12	156.90	52.54	-661.61	188.36	191.64	-621.08	200.20	218.53	-136.00	-3.98	34.68	-173.13	-1.54	44.46	-374.71	-24.20	44.65	-375.75	-27.11	83.07	-295.25	51.99	1381.13	0.00	0.00	0.00	-176.35	-53.67	1704.08	-168.78	58.33	1722.65	-553.99	-146.39	1688.87	-346.08	64.94	1767.53	-238.03	1314.71	73.57	349.23	1212.99	76.53	-127.96
7.47000	-491.08	168.96	25.51	-520.98	157.86	53.96	-654.70	188.33	197.61	-613.71	200.04	223.49	-133.41	-4.28	35.56	-172.38	-1.31	44.64	-374.63	-24.36	44.73	-375.68	-27.29	83.16	-291.91	50.76	1381.15	0.00	0.00	0.00	-172.97	-54.94	1703.67	-165.12	57.23	1722.22	-546.31	-144.85	1689.44	-342.47	63.17	1767.53	-236.37	1315.02	74.24	347.76	1212.92	76.16	-119.45
7.48000	-486.18	170.02	26.78	-514.47	158.71	55.93	-647.69	187.24	202.32	-606.34	199.64	227.99	-133.62	-3.98	35.45	-172.70	-1.32	44.68	-374.65	-24.31	44.67	-375.57	-27.60	83.26	-288.71	49.99	1381.22	0.00	0.00	0.00	-169.85	-55.93	1703.34	-161.32	56.69	1721.72	-538.65	-143.29	1690.02	-262.27	11.30	1739.23	-235.69	1317.32	75.52	345.45	1214.01	75.26	-119.38
7.49000	-478.53	171.12	29.45	-507.33	159.64	58.46	-640.21	186.70	206.14	-598.83	199.35	231.84	-133.84	-4.05	35.31	-172.86	-1.19	44.67	-374.61	-24.39	44.69	-375.52	-27.79	83.30	-285.59	49.12	1381.34	0.00	0.00	0.00	-166.25	-56.79	1703.06	-158.24	55.91	1721.42	-531.00	-141.72	1690.60	-313.21	46.24	1759.46	-234.64	1316.03	74.88	346.86	1213.30	76.05	-118.31
7.50000	-471.41	173.53	31.92	-499.46	161.31	61.46	-632.40	186.36	209.18	-590.77	198.72	234.73	-134.71	-4.06	35.01	-171.90	-1.19	44.91	-374.63	-24.31	44.63	-375.71	-27.47	83.17	-282.67	48.15	1381.44	0.00	0.00	0.00	-162.00	-57.83	1702.73	-154.96	54.62	1721.29	-523.36	-140.13	1691.19	-331.70	59.86	1767.69	-237.08	1314.10	72.69	348.39	1213.29	76.17	-125.66
7.51000	-462.23	175.41	34.32	-489.86	162.96	63.69	-623.88	185.91	211.21	-582.30	197.89	236.77	-134.52	-4.16	34.98	-172.74	-1.30	44.45	-374.72	-24.23	44.59	-375.74	-27.62	83.24	-279.67	47.25	1381.65	0.00	0.00	0.00	-158.60	-59.15	1702.46	-152.65	53.28	1721.02	-515.74	-138.53	1691.79	-328.27	58.87	1767.87	-238.53	1314.34	73.63	345.02	1214.20	75.08	-136.65
7.52000	-452.43	177.20	35.97	-479.08	164.04	65.46	-614.58	185.53	212.36	-572.99	197.70	238.27	-136.90	-4.21	34.36	-172.00	-1.30	44.61	-374.76	-24.13	44.54	-375.75	-27.32	83.11	-276.62	46.67	1381.87	0.00	0.00	0.00	-155.83	-59.82	1702.51	-147.38	52.81	1720.65	-508.14	-136.91	1692.39	-324.80	58.11	1768.00	-235.21	1314.19	75.88	346.20	1213.54	75.77	-127.16
7.53000	-436.80	178.27	38.23	-469.57	165.04	66.11	-604.61	185.12	212.56	-563.41	197.11	238.66	-134.07	-4.10	35.25	-172.37	-1.37	44.67	-374.72	-24.22	44.56	-375.52	-27.92	83.38	-273.32	46.26	1382.10	0.00	0.00	0.00	-152.04	-60.49	1702.42	-144.83	52.20	1720.49	-500.54	-135.27	1692.99	-321.53	56.82	1768.21	-170.34	270.75	1307.27	351.04	1215.25	74.43	-125.00
7.54000	-427.16	179.53	38.21	-456.47	165.94	66.82	-593.97	185.14	211.95	-553.20	196.76	238.24	-135.73	-4.08	34.52	-172.66	-1.34	44.53	-374.72	-24.18	44.52	-375.50	-27.70	83.34	-270.39	45.05	1382.27	0.00	0.00	0.00	-147.97	-61.12	1702.53	-142.27	51.62	1720.66	-492.96	-133.62	1693.60	-318.06	56.85	1768.28	-218.73	983.19	462.85	349.25	1213.90	75.65	-124.72
7.55000	-414.98	180.65	38.26	-443.51	166.60	66.73	-582.80	185.12	210.44	-542.50	196.81	237.16	-134.85	-4.33	34.80	-172.21	-1.16	44.60	-374.74	-24.26	44.58	-375.59	-27.44	83.21	-267.28	44.43	1382.52	0.00	0.00	0.00	-144.43	-62.07	1702.68	-137.43	50.81	1720.76	-485.39	-131.95	1694.22	-314.82	55.97	1768.43	-238.56	1315.93	73.15	348.52	1212.10	76.60	-127.67
7.56000	-401.32	180.78	38.09	-428.51	167.54	66.71	-571.48	185.15	207.95	-531.42	196.70	235.18	-133.50	-3.77	35.15	-173.31	-1.47	44.18	-374.68	-24.41	44.65	-375.63	-27.47	83.25	-264.05	43.95	1382.65	0.00	0.00	0.00	-141.42	-62.66	1703.05	-134.27	50.25	1720.91	-477.84	-130.26	1694.84	-311.68	55.41	1768.56	-234.59	1315.74	74.63	347.62	1213.39	76.09	-124.75
7.57000	-381.37	182.57	39.66	-413.90	167.51	65.85	-559.63	185.30	204.55	-519.86	197.00	232.65	-134.52	-4.31	35.04	-172.74	-1.35	44.30	-374.67	-24.37	44.63	-375.64	-27.58	83.27	-261.00	42.66	1382.85	0.00	0.00	0.00	-138.23	-63.23	1703.28	-131.60	50.13	1721.03	-470.30	-128.56	1695.47	-308.48	54.71	1768.69	-237.14	1316.28	73.90	348.64	1213.95	76.00	-121.29
7.58000	-365.68	181.79	38.99	-398.53	167.61	64.87	-547.33	185.55	200.41	-508.05	197.12	229.34	-133.86	-4.39	35.17	-172.61	-1.49	44.26	-374.70	-24.38	44.65	-375.58	-27.55	83.21	-257.71	42.27	1382.95	0.00	0.00	0.00	-135.95	-63.63	1703.61	-129.40	49.69	1721.17	-462.78	-126.84	1696.11	-238.19	8.12	1743.13	-236.00	1319.15	74.93	345.81	1213.90	75.34	-120.65
7.59000	-348.76	181.27	38.59	-381.62	167.56	64.17	-534.23	186.21	195.63	-495.84	197.54	225.51	-134.44	-4.20	34.74	-172.76	-1.51	44.16	-374.75	-24.28	44.59	-375.68	-27.31	83.05	-254.48	41.84	1382.94	0.00	0.00	0.00	-132.59	-63.99	1703.89	-126.65	49.04	1721.44	-455.27	-125.11	1696.75	-283.13	40.15	1761.43	-237.45	1316.20	74.40	347.53	1212.87	76.40	-118.07
7.60000	-331.97	180.12	37.84	-364.66	166.58	63.00	-520.71	186.70	190.05	-483.41	197.42	220.88	-135.54	-3.82	34.47	-172.54	-1.43	44.06	-374.72	-24.30	44.59	-375.50	-27.81	83.30	-251.38	41.06	1383.02	0.00	0.00	0.00	-127.31	-64.51	1704.06	-123.26	48.48	1721.83	-447.78	-123.36	1697.40	-299.38	52.69	1768.86	-237.05	1316.49	73.28	345.95	1213.65	75.45	-114.86
7.61000	-313.80	178.91	37.39	-345.37	166.34	62.31	-506.71	187.30	183.79	-470.17	197.60	215.81	-135.66	-4.17	34.37	-172.95	-1.40	43.93	-374.78	-24.30	44.57	-375.50	-28.09	83.39	-248.15	40.70	1383.00	0.00	0.00	0.00	-124.20	-65.04	1704.32	-119.38	47.98	1721.94	-440.30	-121.59	1698.05	-296.41	51.66	1769.02	-238.45	1314.19	72.10	347.78	1213.02	76.01	-124.70
7.62000	-292.91	177.73	37.38	-326.88	165.59	60.95	-492.02	188.31	177.19	-456.32	197.89	210.26	-136.45	-4.34	34.04	-172.56	-2.08	44.02	-374.72	-24.40	44.64	-375.57	-27.83	83.24	-244.92	40.05	1382.98	0.00	0.00	0.00	-122.05	-65.37	1704.60	-117.84	47.40	1722.43	-432.83	-119.81	1698.71	-293.24	50.79	1769.05	-236.85	1315.38	73.68	348.78	1213.11	76.46	-125.23
7.63000	-273.54	176.82	36.82	-308.48	164.67	59.34	-476.86	188.73	169.87	-442.01	198.30	204.25	-134.19	-4.54	34.87	-172.63	-2.36	43.88	-374.79	-24.17	44.56	-375.36	-28.17	83.34	-241.78	39.52	1382.93	0.00	0.00	0.00	-119.03	-65.59	1704.78	-114.92	47.00	1722.59	-425.38	-118.01	1699.37	-209.81	-3.84	1738.73	-235.06	1313.67	73.19	346.54	1213.73	75.78	-124.32
7.64000	-253.74	175.61	36.16	-289.23	163.70	57.84	-461.12	188.64	161.94	-427.47	198.66	197.90	-136.54	-4.23	34.24	-172.16	-2.30	44.17	-374.69	-24.30	44.62	-375.56	-27.80	83.11	-238.55	39.21	1382.83	0.00	0.00	0.00	-115.20	-65.77	1704.80	-110.99	46.90	1722.49	-417.94	-116.19	1700.04	-263.68	34.64	1760.23	-234.22	1313.01	72.79	347.58	1214.09	75.56	-124.98
7.65000	-233.24	174.11	35.76	-269.13	162.81	56.33	-444.94	188.35	153.68	-412.29	199.44	191.47	-135.63	-4.52	34.51	-173.14	-2.02	44.02	-374.68	-24.34	44.65	-375.77	-27.51	83.02	-235.49	38.67	1382.71	0.00	0.00	0.00	-111.65	-66.13	1704.90	-106.58	46.71	1722.54	-410.52	-114.36	1700.72	-283.49	50.07	1768.87	-237.22	1315.50	73.13	348.12	1213.57	76.05	-131.88
7.66000	-211.63	173.69	35.60	-249.13	162.32	54.94	-428.53	187.88	145.18	-396.99	199.46	184.50	-135.99	-5.08	34.57	-173.00	-1.88	44.01	-374.71	-24.30	44.62	-375.95	-27.04	82.78	-232.33	38.48	1382.50	0.00	0.00	0.00	-108.04	-66.50	1704.86	-104.43	46.62	1722.44	-403.12	-112.51	1701.40	-280.18	49.52	1768.89	-233.21	1314.77	74.81	345.08	1213.90	75.58	-139.66
7.67000	-190.82	173.06	35.51	-229.35	162.13	53.56	-411.82	186.67	136.38	-381.13	199.83	177.65	-135.11	-4.86	35.02	-172.65	-1.90	44.25	-374.71	-24.39	44.70	-375.83	-27.49	82.89	-229.38	37.77	1382.44	0.00	0.00	0.00	-103.62	-66.73	1704.69	-99.56	46.63	1722.39	-395.73	-110.64	1702.09	-276.76	48.98	1768.86	-235.46	1315.39	74.07	346.08	1213.33	75.95	-138.75
7.68000	-168.18	172.88	35.95	-207.93	161.81	52.49	-394.43	186.27	127.96	-365.21	199.59	170.53	-135.57	-4.69	35.35	-173.24	-1.75	44.23	-374.76	-24.23	44.64	-375.89	-27.51	82.89	-226.20	37.17	1382.26	0.00	0.00	0.00	-100.61	-66.87	1704.58	-96.85	46.44	1722.30	-388.35	-108.76	1702.79	-224.03	15.51	1750.95	-235.48	1317.06	75.39	346.81	1213.44	75.82	-131.82
7.69000	-146.29	172.60	36.15	-186.46	161.91	51.56	-376.49	186.31	119.91	-348.96	199.06	163.34	-135.06	-4.63	35.69	-172.83	-1.86	44.62	-374.78	-24.14	44.60	-375.96	-27.57	82.91	-222.96	36.79	1382.08	0.00	0.00	0.00	-97.54	-66.85	1704.35	-93.16	46.27	1721.97	-380.99	-106.86	1703.49	-255.52	38.94	1763.65	-238.84	1316.48	74.10	345.35	1213.32	75.59	-137.36
7.70000	-127.93	173.34	36.11	-164.80	162.51	51.02	-358.33	186.12	111.97	-332.24	198.66	156.34	-135.60	-4.91	35.63	-171.72	-1.87	44.82	-374.76	-24.25	44.65	-376.08	-27.24	82.72	-219.70	36.61	1381.90	0.00	0.00	0.00	-92.97	-66.92	1704.00	-86.24	46.34	1721.46	-373.65	-104.94	1704.20	-266.13	47.66	1768.80	-237.50	1315.48	74.01	346.14	1212.90	75.69	-126.81
7.71000	-106.70	174.14	36.28	-145.37	163.05	49.94	-339.76	185.95	104.36	-315.30	197.97	149.42	-137.47	-5.63	35.53	-172.20	-2.08	44.68	-374.81	-24.12	44.66	-375.97	-27.73	82.95	-216.48	36.13	1381.67	0.00	0.00	0.00	-89.42	-66.95	1703.76	-84.34	46.25	1721.28	-366.32	-103.01	1704.91	-262.35	47.72	1768.72	-232.18	1314.91	75.15	344.65	1213.70	75.15	-127.89
7.72000	-84.55	175.13	37.57	-124.26	163.80	49.34	-320.81	186.32	97.21	-298.07	197.86	143.02	-136.88	-5.52	36.04	-172.00	-1.65	44.91	-374.82	-24.09	44.63	-376.04	-27.49	82.85	-212.95	36.23	1381.38	0.00	0.00	0.00	-84.34	-66.89	1703.37	-80.93	46.40	1720.98	-359.00	-101.06	1705.63	-258.43	47.50	1768.61	-234.46	1312.39	73.41	345.53	1213.17	75.78	-124.35
7.73000	-64.09	175.87	38.41	-103.42	164.09	49.25	-301.89	186.35	90.34	-280.79	197.35	136.69	-136.36	-5.25	36.35	-173.21	-1.70	44.46	-374.78	-24.11	44.69	-376.23	-27.26	82.79	-209.44	36.37	1381.14	0.00	0.00	0.00	-81.58	-66.90	1703.14	-78.39	46.37	1720.80	-351.70	-99.09	1706.36	-178.46	-3.97	1739.21	-235.84	1317.36	74.91	347.39	1213.62	75.85	-125.47
7.74000	-40.05	175.98	40.76	-83.48	165.11	49.50	-282.68	186.96	84.05	-263.16	197.79	131.10	-134.05	-5.22	37.07	-171.50	-2.35	44.93	-374.78	-24.17	44.75	-376.15	-27.57	82.95	-206.06	35.89	1380.92	0.00	0.00	0.00	-78.63	-66.79	1702.88	-74.46	46.46	1720.48	-344.42	-97.11	1707.09	-228.74	32.83	1759.92	-234.56	1315.88	75.09	348.31	1212.69	76.46	-127.53
7.75000	-22.27	177.43	41.94	-62.92	166.10	50.25	-263.43	187.64	78.21	-245.46	198.62	126.08	-135.78	-5.90	36.74	-171.02	-1.78	45.51	-374.85	-24.12	44.71	-376.34	-27.45	82.78	-202.47	36.17	1380.68	0.00	0.00	0.00	-73.75	-66.57	1702.48	-69.20	46.68	1720.02	-337.15	-95.11	1707.83	-246.72	47.65	1768.12	-233.61	1314.79	74.95	347.02	1213.79	75.55	-135.38
7.76000	-1.66	178.51	44.56	-42.10	166.88	51.39	-244.16	188.65	72.91	-228.02	199.52	121.50	-133.91	-6.37	38.70	-169.94	-2.24	45.91	-374.85	-24.16	44.79	-376.53	-26.91	82.60	-198.97	35.78	1380.39	0.00	0.00	0.00	-69.08	-66.41	1702.12	-65.45	46.94	1719.57	-329.90	-93.09	1708.57	-242.50	48.24	1767.85	-233.24	1315.05	75.10	347.16	1212.81	76.14	-123.02
7.77000	18.13	179.94	47.09	-22.67	167.93	52.94	-225.28	189.17	67.91	-210.35	200.48	117.35	-131.43	-6.62	39.60	-167.68	-2.26	46.43	-374.87	-24.18	44.78	-376.34	-27.75	82.97	-195.27	36.06	1380.05	0.00	0.00	0.00	-64.97	-66.34	1701.69	-62.48	47.40	1719.17	-322.67	-91.06	1709.33	-238.37	48.47	1767.59	-235.04	1315.49	74.50	348.71	1212.27	76.86	-120.16
7.78000	38.39	180.75	50.73	-2.11	169.38	55.29	-205.96	190.97	64.01	-192.70	201.23	113.61	-131.50	-6.91	39.63	-170.37	-2.51	45.69	-374.93	-23.94	44.70	-376.45	-27.25	82.83	-191.52	36.47	1379.69	0.00	0.00	0.00	-61.61	-66.09	1701.43	-58.92	47.52	1718.80	-315.45	-89.00	1710.08	-234.19	48.66	1767.36	-234.59	1316.42	75.89	347.41	1213.07	76.15	-118.55
7.79000	57.81	182.35	54.15	18.53	170.66	58.24	-186.73	192.53	60.60	-175.19	202.59	110.69	-131.62	-6.91	39.26	-167.76	-2.32	46.22	-374.83	-24.15	44.77	-376.36	-27.34	82.80	-187.91	36.16	1379.31	0.00	0.00	0.00	-57.99	-65.62	1701.10	-54.13	47.74	1718.32	-308.25	-86.93	1710.85	-230.06	48.74	1767.13	-235.84	1315.76	74.74	348.55	1212.44	76.58	-122.60
7.80000	78.25	183.73	58.65	35.27	172.33	60.69	-168.05	194.16	57.83	-158.19	203.80	108.20	-131.06	-6.65	38.89	-167.78	-2.78	46.34	-374.90	-24.01	44.72	-376.43	-26.97	82.73	-184.28	36.22	1378.91	0.00	0.00	0.00	-53.18	-65.17	1700.62	-48.26	48.24	1717.73	-301.06	-84.85	1711.62	-225.57	49.37	1766.78	-237.40	1312.99	72.43	347.39	1211.76	76.34	-125.93
7.81000	95.39	185.09	63.04	54.76	174.10	64.11	-149.74	195.87	55.62	-141.35	205.08	106.29	-130.08	-6.53	38.82	-170.06	-2.73	45.67	-374.87	-24.19	44.81	-376.39	-26.85	82.74	-180.47	36.92	1378.48	0.00	0.00	0.00	-48.87	-64.88	1700.09	-45.42	48.80	1717.23	-293.89	-82.74	1712.39	-221.25	49.76	1766.46	-235.90	1312.57	74.16	347.68	1212.55	76.37	-127.38
7.82000	113.00	187.44	67.83	70.90	176.04	67.36	-131.85	197.28	53.90	-124.89	206.11	104.82	-129.40	-7.23	39.10	-170.86	-2.81	45.38	-374.84	-24.28	44.86	-376.29	-27.15	82.87	-176.75	37.02	1378.07	0.00	0.00	0.00	-44.52	-64.36	1699.58	-40.60	49.32	1716.71	-286.74	-80.62	1713.18	-216.71	50.49	1766.07	-238.44	1313.19	72.48	347.62	1213.47	76.04	-127.60
7.83000	130.43	189.15	73.41	89.68	177.64	72.09	-114.29	198.81	52.87	-108.94	207.29	103.96	-132.02	-6.64	37.91	-167.62	-3.04	46.44	-374.83	-24.32	44.87	-376.32	-26.81	82.68	-172.83	37.75	1377.52	0.00	0.00	0.00	-40.86	-64.05	1699.14	-36.89	49.56	1716.29	-279.61	-78.48	1713.97	-142.02	5.03	1738.79	-236.04	1317.08	74.79	344.94	1213.57	75.44	-124.03
7.84000	146.98	191.30	79.37	106.60	179.28	76.78	-97.60	199.85	52.16	-93.63	208.37	103.54	-130.58	-6.31	38.07	-171.78	-2.81	45.03	-374.83	-24.39	44.90	-376.24	-26.97	82.87	-169.11	37.86	1376.98	0.00	0.00	0.00	-36.64	-63.47	1698.60	-32.28	50.02	1715.64	-272.49	-76.33	1714.76	-187.59	38.38	1757.58	-235.05	1314.91	75.30	346.84	1211.82	76.35	-125.82
7.85000	162.85	192.98	86.10	123.04	180.42	82.32	-81.32	201.20	52.08	-78.78	209.35	103.58	-132.81	-6.41	37.24	-172.77	-3.00	44.89	-374.96	-24.01	44.72	-376.11	-27.28	83.12	-165.24	38.24	1376.40	0.00	0.00	0.00	-31.25	-62.59	1697.96	-26.04	50.98	1714.71	-265.38	-74.15	1715.56	-203.19	52.15	1764.95	-235.34	1315.22	74.09	347.51	1212.69	76.17	-115.96
7.86000	179.13	193.14	92.86	137.49	181.42	87.93	-65.55	202.29	52.33	-64.51	210.28	103.98	-130.16	-6.30	37.77	-172.68	-3.03	45.02	-375.00	-24.01	44.71	-375.94	-27.27	83.10	-161.34	38.78	1375.88	0.00	0.00	0.00	-26.74	-61.92	1697.29	-22.47	51.51	1714.06	-258.30	-71.96	1716.37	-198.45	53.11	1764.44	-234.88	1315.46	73.81	347.53	1212.88	76.11	-116.05
7.87000	190.02	194.04	99.19	150.84	183.27	92.70	-50.52	203.53	53.04	-50.92	211.02	104.58	-134.63	-5.99	36.14	-172.86	-2.87	44.78	-375.00	-23.94	44.66	-375.84	-27.28	83.16	-157.22	39.59	1375.21	0.00	0.00	0.00	-22.06	-61.54	1696.53	-17.40	52.17	1713.42	-251.23	-69.75	1717.19	-193.66	53.91	1763.84	-234.47	1316.76	73.64	345.22	1213.17	75.39	-128.96
7.88000	208.00	194.07	107.28	163.84	183.90	98.25	-36.46	204.52	53.79	-38.19	211.84	105.46	-134.93	-5.99	35.99	-173.02	-3.01	44.92	-374.99	-23.93	44.66	-376.09	-26.75	83.07	-153.20	39.98	1374.62	0.00	0.00	0.00	-17.99	-60.99	1695.96	-13.11	52.77	1712.80	-244.18	-67.53	1718.01	-97.42	-6.49	1727.32	-233.73	1314.87	76.26	346.27	1213.58	75.68	-120.87
7.89000	215.76	196.20	111.70	176.00	184.41	104.00	-23.32	205.61	54.77	-26.27	212.61	106.40	-136.44	-6.39	35.53	-172.13	-3.00	45.12	-374.96	-23.94	44.69	-376.10	-26.55	83.09	-149.21	40.28	1373.93	0.00	0.00	0.00	-13.53	-60.04	1695.30	-8.88	53.71	1711.95	-237.14	-65.28	1718.84	-157.74	37.93	1752.46	-234.91	1312.88	73.81	347.34	1213.25	75.86	-128.54
7.90000	226.65	196.39	117.27	187.29	183.78	109.10	-11.19	206.36	55.66	-15.17	213.44	107.46	-135.68	-6.13	35.58	-172.98	-2.55	44.82	-374.95	-24.09	44.74	-375.85	-26.66	83.19	-145.13	40.88	1373.24	0.00	0.00	0.00	-8.61	-58.96	1694.49	-4.08	54.85	1711.02	-230.13	-63.02	1719.67	-179.12	56.56	1762.29	-234.85	1311.26	72.64	345.57	1213.88	75.31	-126.51
7.91000	236.65	196.25	122.07	197.45	184.54	113.37	0.11	207.35	56.68	-5.01	214.09	108.39	-135.23	-5.86	35.76	-172.04	-2.63	45.25	-374.92	-24.08	44.76	-375.79	-26.54	83.27	-140.77	42.04	1372.45	0.00	0.00	0.00	-2.96	-58.12	1693.58	-0.19	55.80	1710.01	-223.13	-60.74	1720.51	-174.03	58.29	1761.53	-231.95	1311.14	73.40	343.09	1215.86	74.40	-119.58
7.92000	245.59	197.27	126.38	206.94	184.98	117.48	10.38	207.81	57.36	4.45	214.43	109.10	-134.50	-5.88	36.09	-172.63	-2.64	45.02	-375.05	-23.75	44.62	-375.52	-27.15	83.65	-136.44	42.52	1371.71	0.00	0.00	0.00	0.46	-57.28	1692.90	6.16	56.89	1709.02	-216.14	-58.44	1721.36	-168.88	59.62	1760.86	-234.53	1312.07	72.91	347.33	1214.10	75.88	-118.55
7.93000	253.93	197.61	129.95	215.23	185.67	120.47	19.51	208.15	57.88	12.99	214.76	109.61	-135.14	-5.92	35.83	-173.12	-2.25	45.01	-374.93	-23.96	44.74	-375.75	-26.30	83.37	-132.04	43.22	1371.01	0.00	0.00	0.00	4.14	-56.42	1692.19	11.23	57.94	1708.07	-209.18	-56.13	1722.21	-102.53	19.38	1735.62	-237.44	1312.68	72.34	347.89	1213.38	75.90	-120.51
7.94000	261.30	197.97	132.00	222.69	185.98	122.59	27.56	208.61	58.22	20.55	215.20	110.02	-135.13	-6.12	35.75	-172.75	-2.70	44.89	-375.00	-23.78	44.64	-375.50	-26.48	83.54	-127.53	44.37	1370.28	0.00	0.00	0.00	9.06	-55.19	1691.36	16.05	59.18	1707.05	-202.23	-53.80	1723.07	-141.21	49.95	1752.52	-237.53	1312.44	72.33	348.22	1213.03	76.25	-120.09
7.95000	267.62	197.90	133.57	229.22	185.54	123.86	34.46	208.71	58.16	27.14	215.37	110.05	-133.86	-5.74	36.01	-172.38	-2.68	45.05	-374.93	-24.07	44.76	-375.53	-26.34	83.54	-122.84	45.56	1369.48	0.00	0.00	0.00	15.06	-53.81	1690.43	20.39	60.37	1706.05	-195.30	-51.45	1723.94	-153.75	63.49	1758.82	-236.02	1312.35	72.51	348.52	1212.82	76.18	-121.98
7.96000	273.27	196.86	134.16	234.85	185.56	124.08	40.35	208.63	57.76	32.80	215.17	109.64	-136.15	-6.08	35.45	-173.12	-2.48	44.80	-374.93	-24.04	44.75	-375.24	-26.40	83.74	-118.33	45.98	1368.83	0.00	0.00	0.00	20.52	-52.51	1689.53	27.33	61.93	1704.75	-188.39	-49.08	1724.81	-148.68	64.86	1758.11	-229.98	1310.90	74.15	346.55	1213.80	75.58	-115.70
7.97000	278.00	197.26	133.89	239.62	185.68	123.97	45.15	208.46	57.08	37.56	215.15	109.00	-136.96	-5.89	35.05	-171.89	-2.55	45.26	-374.91	-24.01	44.73	-375.20	-26.47	83.91	-113.53	46.64	1368.05	0.00	0.00	0.00	24.68	-51.17	1688.74	32.24	62.99	1703.75	-181.50	-46.69	1725.69	-143.56	66.36	1757.31	-232.61	1311.09	73.55	348.46	1214.27	75.80	-125.57
7.98000	281.93	197.23	132.33	243.54	185.48	122.78	48.95	208.17	56.05	41.45	214.80	107.97	-135.20	-6.10	35.64	-173.85	-2.69	44.76	-374.91	-24.05	44.79	-375.27	-26.11	83.82	-108.54	48.20	1367.27	0.00	0.00	0.00	29.09	-50.05	1688.00	36.60	64.16	1702.80	-174.62	-44.29	1726.58	-64.62	17.06	1726.46	-235.97	1311.75	72.66	349.85	1214.26	76.05	-124.81
7.99000	285.10	196.69	130.52	246.66	184.10	120.62	51.86	207.89	54.76	44.65	214.63	106.72	-135.02	-5.91	35.75	-173.93	-2.72	44.73	-375.00	-23.90	44.72	-375.05	-26.20	84.06	-103.94	48.41	1366.53	0.00	0.00	0.00	34.30	-48.61	1687.25	40.83	65.74	1701.88	-167.76	-41.86	1727.47	-112.15	54.95	1747.15	-237.87	1312.30	72.10	349.32	1213.58	76.23	-123.13
8.00000	287.53	195.37	127.16	248.88	183.47	117.96	53.83	207.00	54.48	47.10	214.10	105.37	-134.35	-5.93	35.66	-173.32	-2.60	44.85	-374.91	-24.02	44.82	-375.00	-26.01	84.13	-98.99	49.35	1365.67	0.00	0.00	0.00	40.43	-46.74	1686.36	46.14	67.62	1700.74	-160.92	-39.42	1728.37	-128.25	71.31	1755.03	-234.56	1311.48	72.87	346.56	1213.75	75.40	-119.21
8.01000	289.64	193.05	122.42	250.63	182.13	113.16	54.97	206.44	54.19	48.98	213.56	103.79	-134.35	-6.03	35.90	-174.71	-2.64	44.37	-374.86	-23.99	44.84	-374.74	-26.26	84.49	-93.91	50.69	1364.84	0.00	0.00	0.00	45.15	-45.27	1685.62	51.81	69.24	1699.81	-154.10	-36.96	1729.28	-123.12	73.32	1754.10	-234.54	1311.66	73.07	348.60	1213.19	76.16	-122.60
8.02000	291.21	191.34	117.16	252.08	180.98	107.84	55.93	205.13	54.17	50.17	212.92	102.14	-135.14	-6.10	35.43	-174.72	-2.66	44.37	-374.86	-23.72	44.78	-374.74	-25.75	84.50	-88.88	51.62	1363.98	0.00	0.00	0.00	50.54	-43.69	1684.98	57.58	71.12	1698.78	-147.30	-34.48	1730.19	-118.05	74.74	1753.30	-231.63	1310.91	74.01	348.37	1213.31	76.26	-126.54
8.03000	292.77	189.19	112.54	253.66	179.30	102.90	57.23	203.96	53.87	51.53	212.04	100.65	-135.79	-5.73	35.13	-173.42	-2.78	44.56	-374.81	-23.72	44.94	-374.41	-25.96	84.94	-83.78	52.60	1363.14	0.00	0.00	0.00	55.39	-42.31	1684.36	61.89	72.59	1698.00	-140.52	-31.99	1731.11	-112.76	76.62	1752.44	-229.07	1310.53	74.67	347.92	1213.86	75.85	-115.17
8.04000	295.21	188.61	107.48	255.81	178.54	98.61	58.97	203.48	53.04	53.88	211.60	99.59	-135.43	-6.25	35.31	-174.55	-2.59	44.16	-374.79	-23.50	44.98	-374.20	-25.77	85.25	-78.81	53.14	1362.32	0.00	0.00	0.00	60.77	-40.58	1683.81	66.53	74.23	1697.35	-133.75	-29.47	1732.04	-107.40	78.76	1751.59	-230.64	1311.07	74.04	346.94	1214.00	75.71	-124.10
8.05000	303.89	187.37	103.70	258.42	178.22	94.57	61.09	203.35	52.05	57.19	211.51	98.71	-133.99	-6.00	35.57	-173.40	-2.84	44.42	-374.62	-23.39	45.19	-374.08	-25.44	85.56	-73.54	54.69	1361.55	0.00	0.00	0.00	67.11	-38.47	1683.09	73.04	76.35	1696.46	-127.00	-26.94	1732.97	-102.08	80.76	1750.85	-235.24	1312.30	72.45	346.52	1213.42	75.73	-126.56
8.06000	304.47	187.35	97.75	261.13	178.13	90.33	62.96	203.83	51.30	60.56	211.54	97.78	-134.89	-5.81	35.51	-174.54	-2.66	44.07	-374.46	-23.23	45.56	-373.83	-25.38	86.13	-68.25	55.82	1360.81	0.00	0.00	0.00	72.06	-36.62	1682.80	78.53	78.18	1695.72	-120.28	-24.39	1733.92	-96.61	82.47	1750.12	-236.73	1312.12	72.54	346.44	1213.20	75.97	-125.75
8.07000	305.88	186.28	91.51	263.49	177.70	85.23	64.22	204.13	50.59	63.39	211.84	97.09	-132.39	-5.99	35.87	-173.87	-2.95	44.19	-374.32	-22.80	45.99	-373.70	-24.69	86.56	-63.00	57.36	1360.09	0.00	0.00	0.00	77.87	-34.67	1682.36	84.49	79.97	1695.14	-113.57	-21.82	1734.86	-90.80	84.74	1749.38	-236.97	1311.83	72.80	344.67	1213.84	75.34	-132.45
8.08000	306.38	186.51	84.63	265.46	177.16	79.66	65.38	204.08	50.11	65.64	211.63	96.32	-134.04	-6.00	35.35	-174.02	-2.82	43.84	-374.00	-22.49	46.73	-373.20	-24.58	87.42	-57.92	57.96	1359.49	0.00	0.00	0.00	82.30	-33.11	1682.08	89.58	81.44	1694.61	-106.88	-19.23	1735.82	-18.32	39.61	1722.18	-236.63	1311.39	72.78	346.73	1213.45	75.98	-130.76
8.09000	305.88	186.16	78.11	267.12	177.41	74.43	66.45	204.57	50.03	67.78	211.83	95.84	-133.13	-6.09	35.38	-173.62	-2.62	43.94	-373.71	-22.22	47.67	-372.70	-24.21	88.36	-52.52	59.25	1358.96	0.00	0.00	0.00	87.64	-31.30	1681.91	94.75	83.39	1694.26	-100.21	-16.63	1736.78	-60.23	75.64	1740.55	-234.68	1311.23	72.90	346.81	1213.32	75.86	-123.31
8.10000	311.12	187.00	73.63	269.23	177.23	71.13	67.39	204.75	49.73	69.83	211.85	95.29	-133.03	-6.14	35.26	-173.99	-2.92	43.77	-373.37	-22.08	48.80	-372.29	-23.90	89.36	-47.13	60.11	1358.57	0.00	0.00	0.00	94.90	-28.91	1681.65	101.31	85.99	1693.77	-93.55	-14.00	1737.75	-73.77	90.97	1747.88	-236.38	1312.03	72.32	346.75	1213.50	75.92	-122.01
8.11000	311.40	187.37	68.62	269.87	178.10	66.97	68.22	205.07	49.63	71.81	212.11	94.79	-135.09	-5.89	34.57	-175.79	-2.93	43.16	-372.98	-22.10	50.22	-371.72	-23.64	90.66	-41.52	62.05	1358.30	0.00	0.00	0.00	100.59	-26.97	1681.43	105.92	88.11	1693.55	-86.92	-11.36	1738.72	-68.00	92.85	1747.61	-228.51	1310.82	74.60	346.08	1213.67	75.53	-120.86
8.12000	311.60	188.63	63.80	272.34	178.72	63.58	68.79	205.63	49.71	73.41	212.40	94.27	-132.05	-6.20	35.06	-175.46	-2.58	43.39	-372.64	-21.94	51.70	-371.18	-23.35	92.05	-36.11	63.10	1358.23	0.00	0.00	0.00	106.19	-24.64	1681.47	112.40	89.91	1693.14	-80.31	-8.70	1739.70	-62.03	95.34	1747.30	-234.66	1311.76	73.01	346.64	1212.83	75.88	-128.35
8.13000	313.80	189.23	60.49	271.90	178.90	60.33	69.13	205.93	49.65	74.74	212.64	93.82	-133.50	-6.16	34.67	-174.32	-2.72	43.49	-372.16	-21.98	53.43	-370.40	-23.38	93.66	-30.54	64.64	1358.21	0.00	0.00	0.00	111.42	-22.62	1681.46	117.17	91.82	1692.83	-73.71	-6.02	1740.69	29.64	36.29	1713.56	-232.47	1311.03	73.44	348.17	1212.42	76.43	-122.45
8.14000	313.45	189.15	57.07	274.05	179.27	58.34	69.38	206.21	49.55	75.89	212.90	93.53	-134.25	-6.25	34.73	-174.15	-2.96	43.52	-371.69	-22.12	55.29	-369.77	-23.17	95.25	-24.88	66.48	1358.33	0.00	0.00	0.00	117.37	-20.61	1681.57	122.86	94.16	1692.69	-67.14	-3.32	1741.69	-25.53	82.13	1737.51	-234.36	1311.58	72.90	347.68	1211.65	76.60	-127.85
8.15000	314.62	189.41	54.87	273.23	179.20	55.98	69.53	206.52	49.44	76.86	212.99	93.37	-134.27	-5.78	34.53	-174.22	-2.95	43.34	-371.26	-22.48	57.35	-369.17	-22.84	96.88	-19.24	67.90	1358.59	0.00	0.00	0.00	123.77	-18.42	1681.68	130.24	96.87	1692.46	-60.59	-0.60	1742.69	-44.26	101.76	1747.33	-241.26	1313.30	71.45	348.58	1211.04	77.16	-125.63
8.16000	313.65	189.07	52.74	272.96	179.22	54.31	69.69	206.58	49.17	77.73	212.97	93.21	-134.67	-6.13	34.16	-173.37	-3.60	43.30	-370.74	-22.90	59.51	-368.27	-23.10	98.90	-13.61	69.50	1358.97	0.00	0.00	0.00	130.72	-16.23	1681.83	136.69	98.91	1692.57	-54.05	2.14	1743.70	-38.38	103.83	1747.61	-248.16	1315.67	69.56	348.15	1212.36	76.69	-130.45
8.17000	316.29	189.99	51.07	274.50	179.07	53.21	69.87	206.63	49.04	78.54	213.11	93.22	-134.60	-5.73	34.27	-174.20	-4.08	42.88	-370.21	-23.47	61.73	-366.96	-24.08	101.29	-7.94	71.26	1359.41	0.00	0.00	0.00	135.13	-14.04	1682.23	142.01	100.88	1692.80	-47.53	4.89	1744.71	-32.31	106.12	1747.86	-237.77	1312.41	72.23	347.96	1212.18	76.54	-136.03
8.18000	315.41	189.64	48.79	274.69	178.72	52.37	70.10	206.87	48.97	79.36	213.19	93.18	-134.65	-6.19	34.37	-174.09	-3.38	43.18	-369.65	-24.13	64.02	-365.84	-24.31	103.55	-2.23	73.51	1359.92	0.00	0.00	0.00	139.84	-12.25	1682.47	146.76	102.84	1692.92	-41.04	7.67	1745.74	32.92	67.03	1725.15	-233.36	1310.92	73.24	347.36	1212.64	76.12	-131.68
8.19000	316.00	190.28	47.56	275.80	179.51	51.60	70.24	206.92	48.80	80.15	213.16	93.05	-134.81	-5.96	34.31	-171.65	-3.45	43.87	-369.15	-24.46	66.18	-364.55	-24.84	106.07	3.32	75.73	1360.56	0.00	0.00	0.00	145.73	-10.29	1682.93	152.21	105.12	1693.18	-34.56	10.46	1746.77	-3.32	98.20	1742.22	-233.37	1310.94	73.29	348.59	1212.19	76.46	-120.09
8.20000	317.32	190.09	46.57	275.70	179.84	50.75	70.45	207.06	48.64	80.81	213.18	92.90	-133.82	-6.26	34.39	-173.52	-3.64	43.33	-368.36	-25.24	68.73	-362.98	-25.80	108.86	8.77	77.25	1361.24	0.00	0.00	0.00	152.27	-7.74	1683.58	159.37	107.86	1693.53	-28.11	13.28	1747.80	-14.50	112.43	1749.50	-236.61	1311.97	73.16	345.34	1214.04	75.05	-123.19
8.21000	314.94	190.75	44.98	276.19	179.75	50.34	70.56	207.13	48.53	81.42	213.22	92.81	-133.39	-6.29	34.71	-173.06	-3.51	43.14	-367.53	-25.54	71.26	-361.50	-26.17	111.59	14.45	79.23	1361.96	0.00	0.00	0.00	159.72	-5.59	1684.02	164.88	109.63	1694.01	-22.37	16.09	1748.65	-8.53	114.84	1750.12	-234.02	1311.76	73.04	345.23	1213.72	75.47	-125.85
8.22000	316.17	190.89	44.43	275.88	179.75	49.78	70.68	207.10	48.45	81.80	213.05	92.70	-134.58	-6.15	34.16	-172.64	-3.55	43.20	-366.49	-25.91	74.06	-359.93	-25.97	114.16	20.60	81.23	1362.51	0.00	0.00	0.00	165.70	-3.39	1684.73	171.65	111.35	1694.59	-16.66	18.69	1749.53	-2.56	117.27	1750.77	-239.21	1312.99	71.59	347.64	1212.77	76.30	-122.99
8.23000	318.53	190.43	44.20	276.03	179.65	49.49	70.75	206.99	48.36	82.11	213.01	92.62	-135.25	-6.51	34.06	-174.27	-3.55	42.71	-365.22	-26.28	77.11	-357.78	-26.74	117.38	26.74	83.23	1363.06	0.00	0.00	0.00	170.51	-1.57	1685.39	175.82	113.32	1695.19	-10.96	20.89	1750.44	73.06	70.19	1724.28	-245.05	1314.77	70.06	347.98	1213.03	76.07	-128.36
8.24000	317.44	190.55	43.19	276.90	179.48	49.46	70.83	206.92	48.29	82.36	212.90	92.50	-135.10	-6.23	33.86	-173.12	-3.41	43.07	-363.90	-26.26	80.27	-355.88	-26.44	120.27	32.86	85.20	1363.61	0.00	0.00	0.00	175.23	0.31	1686.41	180.74	115.57	1696.09	-5.38	23.12	1751.41	29.00	107.80	1744.58	-245.45	1314.96	70.21	348.19	1212.96	76.26	-127.92
8.25000	317.30	190.82	43.19	276.73	179.66	49.27	70.93	207.03	48.32	82.56	213.07	92.48	-134.79	-6.30	33.97	-172.71	-3.05	43.46	-362.29	-26.38	83.78	-353.33	-27.02	123.84	38.96	87.17	1364.15	0.00	0.00	0.00	182.33	2.75	1687.51	189.45	117.80	1696.94	0.06	25.38	1752.37	14.53	124.29	1753.37	-242.09	1313.45	70.84	346.87	1213.36	75.97	-126.55
8.26000	318.88	190.77	43.39	276.92	179.71	49.07	70.96	207.04	48.27	82.69	213.07	92.38	-133.44	-5.95	34.48	-170.09	-2.84	44.54	-360.49	-26.36	87.48	-350.64	-27.43	127.41	45.04	89.11	1364.69	0.00	0.00	0.00	187.20	4.70	1688.65	194.02	119.68	1698.05	5.50	27.96	1753.38	20.13	126.83	1754.18	-234.86	1312.42	73.25	348.13	1213.15	76.13	-128.62
8.27000	316.72	190.73	42.72	277.53	179.63	49.12	70.99	207.08	48.27	82.78	212.99	92.24	-133.45	-6.38	34.42	-167.95	-2.59	45.66	-358.69	-25.68	91.08	-347.79	-27.00	130.88	51.10	91.04	1365.22	0.00	0.00	0.00	192.85	6.91	1689.95	197.90	121.82	1699.11	10.96	29.97	1754.35	25.75	129.44	1755.00	-234.43	1311.69	72.54	347.22	1213.37	75.88	-122.74
8.28000	318.84	191.08	42.93	276.91	179.70	48.81	71.04	207.09	48.23	82.87	213.12	92.23	-133.97	-6.41	34.07	-175.97	-2.86	42.78	-356.56	-25.17	94.97	-344.35	-27.67	135.10	57.14	92.96	1365.75	0.00	0.00	0.00	197.63	8.48	1690.96	202.96	123.44	1700.00	17.04	32.57	1755.36	80.89	96.56	1736.88	-229.02	1310.21	73.69	348.53	1212.83	76.34	-136.45
8.29000	318.63	191.16	42.48	276.16	179.92	48.37	71.07	207.13	48.26	82.88	212.87	92.01	-133.00	-6.30	34.33	-176.34	-0.66	44.20	-354.24	-24.44	98.96	-340.94	-27.79	139.17	63.16	94.86	1366.28	0.00	0.00	0.00	202.84	10.10	1692.15	209.44	125.11	1701.08	22.86	35.13	1756.29	50.99	124.10	1751.18	-229.54	1310.30	73.73	348.87	1212.46	76.55	-128.79
8.30000	317.24	190.88	41.91	277.38	179.76	48.69	71.10	207.11	48.20	82.90	213.13	92.04	-134.91	-6.62	33.79	-166.51	-1.67	47.34	-351.49	-24.17	103.40	-337.15	-27.54	143.40	69.16	96.74	1366.80	0.00	0.00	0.00	209.26	12.45	1693.71	215.70	127.48	1702.55	28.44	37.64	1757.13	42.18	136.71	1757.43	-237.40	1311.93	72.03	347.46	1212.73	76.15	-126.08
8.31000	318.54	191.25	42.09	276.55	179.78	48.31	71.15	207.26	48.19	82.91	213.18	92.00	-134.35	-6.27	33.89	-168.29	-2.00	47.07	-348.35	-23.86	108.14	-333.14	-27.40	147.89	75.14	98.61	1367.32	0.00	0.00	0.00	214.31	14.34	1695.07	221.20	129.12	1703.65	33.81	40.11	1757.89	47.51	139.05	1758.17	-237.31	1312.49	71.96	346.79	1213.78	75.52	-123.29
8.32000	318.83	191.17	42.24	276.93	179.99	48.25	71.15	207.33	48.12	83.00	213.26	91.96	-131.44	-6.58	34.60	-169.28	-2.46	46.75	-344.95	-23.16	113.00	-328.51	-27.28	152.63	81.10	100.46	1367.84	0.00	0.00	0.00	219.27	16.15	1696.28	226.52	130.95	1704.62	38.99	42.51	1758.58	53.06	141.50	1758.80	-237.61	1312.78	71.85	346.71	1213.62	75.73	-123.70
8.33000	318.73	190.73	41.27	276.87	179.85	48.27	71.18	207.19	47.98	83.15	213.28	91.87	-133.69	-6.61	33.94	-168.76	-1.86	47.16	-341.12	-22.51	118.22	-323.70	-26.69	157.44	87.04	102.30	1368.35	0.00	0.00	0.00	223.71	17.58	1697.32	232.22	132.34	1705.40	44.00	44.87	1759.21	121.82	96.01	1735.70	-238.69	1313.48	72.06	346.50	1212.94	76.11	-121.62
8.34000	315.89	190.47	40.30	277.03	179.73	47.93	71.24	207.44	48.00	83.27	213.44	91.83	-133.50	-6.83	33.58	-171.22	-1.90	46.75	-336.88	-21.94	123.94	-318.44	-26.21	162.60	92.96	104.12	1368.86	0.00	0.00	0.00	228.32	19.17	1698.33	237.51	134.00	1706.20	48.86	47.16	1759.79	81.83	132.49	1753.16	-237.53	1312.96	72.72	348.14	1213.02	76.31	-123.05
8.35000	316.99	190.97	40.28	276.04	179.82	47.44	71.31	207.67	48.05	83.43	213.51	91.77	-134.45	-6.69	33.40	-170.76	-1.97	47.13	-332.26	-21.17	130.08	-312.93	-25.08	167.82	98.86	105.93	1369.36	0.00	0.00	0.00	234.16	21.38	1699.64	242.57	136.08	1707.35	53.60	49.38	1760.31	68.63	148.33	1760.57	-234.22	1311.67	73.14	348.48	1214.09	75.75	-127.45
8.36000	318.25	190.60	40.72	276.73	179.85	47.37	71.26	207.52	47.94	83.56	213.60	91.66	-134.52	-6.79	33.07	-170.08	-2.14	47.51	-327.13	-20.61	136.84	-306.77	-24.23	173.60	104.75	107.72	1369.86	0.00	0.00	0.00	238.15	23.10	1700.69	246.96	138.25	1708.23	58.24	51.55	1760.78	73.82	150.73	1761.02	-232.40	1310.58	73.77	346.17	1214.33	75.37	-121.09
8.37000	318.68	190.39	40.74	276.76	179.68	47.38	71.33	207.73	47.95	83.70	213.71	91.56	-132.79	-6.68	33.17	-169.77	-1.65	47.80	-321.67	-19.67	143.88	-300.04	-23.61	179.87	110.61	109.50	1370.35	0.00	0.00	0.00	242.62	25.06	1701.56	252.71	139.86	1708.82	62.79	53.64	1761.21	78.77	152.61	1761.45	-230.69	1311.54	74.25	346.90	1214.97	75.22	-123.78
8.38000	317.22	190.65	39.68	277.24	179.85	47.20	71.35	207.87	48.01	83.85	213.80	91.43	-132.32	-6.43	32.68	-166.97	-1.39	48.80	-315.63	-18.56	151.17	-292.80	-22.66	186.29	116.45	111.26	1370.85	0.00	0.00	0.00	247.31	26.58	1702.30	256.91	141.19	1709.52	67.29	55.65	1761.61	83.72	154.62	1761.77	-227.18	1310.81	74.98	346.80	1214.70	75.24	-121.55
8.39000	319.11	190.89	40.09	277.31	179.86	47.25	71.38	207.95	47.98	84.02	214.01	91.32	-130.91	-6.16	32.39	-164.54	-0.91	49.49	-309.04	-17.39	158.60	-284.90	-21.74	192.88	122.28	113.01	1371.34	0.00	0.00	0.00	252.56	28.05	1702.92	260.87	142.66	1710.17	71.76	57.60	1761.98	88.65	156.86	1762.00	-227.14	1310.47	74.87	347.26	1214.57	75.68	-122.67
8.40000	318.50	190.57	39.47	276.47	179.76	46.69	71.37	207.86	47.89	84.06	213.94	91.09	-130.16	-5.91	31.60	-161.53	-0.29	50.31	-302.02	-15.67	165.95	-276.29	-21.21	199.72	128.08	114.74	1371.82	0.00	0.00	0.00	257.83	29.95	1703.74	265.80	144.81	1710.90	76.21	59.46	1762.33	93.60	158.64	1762.24	-227.88	1310.69	75.11	346.56	1215.06	75.24	-125.84
8.41000	318.14	190.44	39.39	276.83	179.86	46.80	71.38	207.72	47.79	84.26	214.38	91.10	-128.95	-5.27	30.85	-156.07	-0.00	51.64	-294.13	-14.43	173.66	-267.23	-20.39	206.61	133.87	116.46	1372.30	0.00	0.00	0.00	262.50	31.54	1704.40	270.89	146.43	1711.31	80.67	61.24	1762.65	98.44	160.49	1762.38	-235.01	1312.64	72.77	346.87	1215.97	75.09	-119.81
8.42000	316.97	190.40	38.93	276.93	179.92	46.87	71.42	207.79	47.79	84.38	214.66	91.03	-123.36	-5.14	30.85	-150.61	0.57	53.10	-285.63	-13.25	181.45	-257.56	-19.93	213.62	139.63	118.16	1372.78	0.00	0.00	0.00	268.07	33.11	1704.88	277.57	147.71	1711.65	85.16	62.93	1762.97	103.26	161.91	1762.53	-236.40	1313.27	72.47	346.31	1214.80	75.38	-119.60
8.43000	318.63	190.32	39.15	276.51	180.09	46.56	71.39	208.04	47.85	84.41	214.77	90.94	-120.65	-5.42	29.83	-143.17	0.69	55.03	-276.73	-11.96	189.16	-247.56	-18.69	220.22	145.38	119.85	1373.25	0.00	0.00	0.00	272.52	34.56	1705.33	281.33	148.99	1712.11	89.71	64.53	1763.29	161.68	121.75	1743.88	-242.10	1314.76	70.79	346.19	1213.55	75.60	-125.44
8.44000	317.43	190.29	38.56	276.91	180.14	46.64	71.42	208.08	47.82	84.55	214.84	90.78	-116.29	-5.87	29.17	-139.18	0.59	56.02	-267.50	-10.89	196.90	-237.30	-17.03	226.54	151.11	121.52	1373.72	0.00	0.00	0.00	276.84	35.86	1705.64	284.88	150.32	1712.48	94.33	66.04	1763.60	128.28	153.00	1757.37	-243.27	1314.78	70.38	348.15	1214.66	75.87	-125.94
8.45000	318.44	190.42	39.19	276.64	180.04	46.61	71.50	208.48	47.96	84.64	215.08	90.77	-112.75	-5.82	28.15	-133.84	0.54	57.44	-257.82	-10.36	204.69	-226.53	-15.83	232.65	156.81	123.18	1374.19	0.00	0.00	0.00	281.70	37.35	1706.09	291.26	151.92	1712.78	99.05	67.46	1763.92	117.64	166.40	1762.86	-240.51	1313.47	70.95	347.84	1213.40	76.09	-127.81
8.46000	318.06	190.61	38.50	276.72	180.13	46.68	71.45	208.11	47.76	84.72	215.27	90.73	-109.12	-6.70	26.60	-126.64	0.09	58.88	-248.08	-8.63	211.81	-215.53	-14.03	238.17	162.50	124.83	1374.65	0.00	0.00	0.00	287.31	38.47	1706.21	296.14	153.13	1712.95	103.90	68.77	1764.25	122.46	167.87	1762.89	-237.80	1313.47	71.89	348.49	1213.71	76.16	-126.57
8.47000	318.55	190.45	38.76	277.81	179.93	46.94	71.43	208.20	47.79	84.81	215.24	90.66	-103.10	-7.21	26.03	-115.66	-1.29	60.37	-237.79	-6.61	218.39	-204.39	-12.18	243.39	168.17	126.46	1375.11	0.00	0.00	0.00	292.10	39.62	1706.37	300.63	154.20	1713.12	108.88	69.99	1764.60	127.35	169.10	1762.91	-230.06	1311.39	74.47	348.67	1213.31	76.49	-130.50
8.48000	317.26	189.73	38.60	277.28	180.04	46.78	71.38	207.93	47.65	84.87	215.20	90.54	-94.29	-8.16	29.97	-111.89	-1.89	63.00	-226.60	-4.54	223.44	-192.95	-10.87	248.36	173.82	128.07	1375.56	0.00	0.00	0.00	296.11	40.47	1706.50	304.74	155.10	1713.25	114.03	71.09	1764.97	209.76	109.28	1736.41	-230.55	1311.15	74.35	347.86	1213.59	75.89	-122.69
8.49000	315.03	190.07	37.96	276.37	179.67	46.48	71.40	208.14	47.74	84.96	215.29	90.55	-84.36	-9.58	34.50	-97.67	-2.28	68.25	-215.72	-2.27	226.89	-181.55	-9.72	252.89	179.45	129.67	1376.01	0.00	0.00	0.00	300.48	41.24	1706.59	309.60	155.88	1713.31	118.78	72.52	1765.19	159.33	153.67	1755.63	-232.44	1311.34	73.53	347.91	1213.45	76.17	-123.71
8.50000	318.26	189.52	39.02	276.39	180.04	46.45	71.38	208.15	47.75	85.02	215.12	90.46	-68.94	-10.47	39.42	-86.16	-2.94	72.52	-204.17	-0.69	230.14	-169.93	-8.35	256.63	185.07	131.26	1376.46	0.00	0.00	0.00	306.48	42.31	1706.67	315.61	156.86	1713.37	123.54	73.70	1765.47	141.82	172.25	1763.54	-228.60	1310.60	74.64	347.54	1213.28	76.30	-123.14
8.51000	316.92	189.52	38.46	277.42	180.00	46.80	71.41	208.32	47.82	85.05	215.05	90.42	-54.15	-10.78	43.79	-70.60	-2.72	76.42	-191.27	0.63	232.65	-157.72	-6.48	259.38	190.66	132.83	1376.90	0.00	0.00	0.00	311.13	43.26	1706.79	320.45	157.76	1713.48	128.33	74.55	1765.78	146.65	173.10	1763.81	-223.72	1309.64	75.69	347.11	1213.45	75.89	-119.11
8.52000	317.76	189.54	38.88	276.83	179.91	46.55	71.41	208.33	47.83	85.10	215.24	90.51	-36.80	-10.92	47.89	-51.99	-2.40	80.54	-177.86	1.63	234.26	-144.77	-4.91	261.26	196.23	134.38	1377.34	0.00	0.00	0.00	314.65	43.91	1707.04	324.24	158.49	1713.61	133.08	75.75	1766.23	151.56	173.86	1764.15	-232.78	1311.25	74.03	345.37	1213.32	75.65	-119.28
8.53000	317.50	189.02	38.59	276.85	179.58	46.50	71.38	208.28	47.79	85.16	215.14	90.50	-17.88	-11.23	51.71	-34.13	-2.12	83.59	-164.03	2.64	234.86	-131.52	-3.53	262.25	201.79	135.93	1377.78	0.00	0.00	0.00	318.47	44.44	1707.19	328.12	159.04	1713.70	137.90	76.28	1766.63	205.96	136.78	1747.43	-236.59	1311.71	73.24	346.67	1213.25	75.97	-119.00
8.54000	316.67	189.18	38.26	276.29	179.70	46.21	71.41	208.40	47.84	85.23	215.10	90.58	0.66	-10.66	54.95	-15.26	-1.54	86.47	-149.80	3.75	234.36	-117.97	-2.64	262.49	207.32	137.45	1378.21	0.00	0.00	0.00	323.56	44.70	1707.34	333.15	159.26	1713.88	142.62	76.99	1767.11	175.49	164.32	1760.10	-237.26	1312.05	72.73	346.76	1213.70	75.88	-120.81
8.55000	316.72	189.62	38.30	276.81	179.87	46.20	71.39	208.37	47.84	85.30	215.04	90.62	20.85	-11.29	57.92	8.02	-1.78	89.30	-135.29	4.58	232.93	-104.09	-1.38	261.62	212.84	138.97	1378.64	0.00	0.00	0.00	329.68	45.20	1707.51	339.80	159.54	1714.13	147.40	77.75	1767.59	165.96	175.61	1765.51	-239.41	1313.25	71.71	347.63	1213.08	76.24	-123.98
8.56000	316.54	189.89	38.23	276.46	179.87	45.87	71.39	208.29	47.78	85.37	215.06	90.69	48.56	-11.53	62.16	32.15	-1.44	91.99	-120.50	5.33	230.38	-89.78	-0.44	259.91	218.34	140.47	1379.07	0.00	0.00	0.00	334.19	45.38	1707.72	343.54	159.97	1714.39	152.26	78.14	1768.00	170.82	176.12	1765.93	-235.78	1312.65	72.64	345.29	1213.19	75.44	-130.33
8.57000	316.70	189.87	38.17	275.91	179.62	45.70	71.38	208.28	47.77	85.42	214.91	90.73	72.93	-12.16	65.10	49.63	-2.12	92.62	-105.01	5.58	227.11	-74.73	0.48	257.42	223.82	141.95	1379.49	0.00	0.00	0.00	338.47	45.64	1707.98	348.38	160.03	1714.69	156.92	78.57	1768.40	175.68	176.51	1766.36	-237.83	1313.48	72.18	345.05	1212.27	75.57	-132.18
8.58000	318.45	189.44	38.36	276.56	179.71	45.65	71.38	208.27	47.80	85.51	214.82	90.77	101.81	-11.65	68.11	71.27	-1.95	93.31	-88.81	6.16	222.85	-59.33	1.32	254.08	229.28	143.43	1379.91	0.00	0.00	0.00	342.39	45.77	1708.18	352.51	160.18	1714.96	161.54	79.36	1768.75	180.59	176.91	1766.72	-235.22	1317.31	71.62	345.70	1212.69	75.56	-124.62
8.59000	317.91	189.60	37.96	276.41	179.89	45.53	71.40	208.28	47.79	85.56	214.66	90.77	102.93	-12.25	65.22	87.24	-2.13	92.75	-71.86	6.57	217.85	-43.63	2.35	249.88	234.72	144.88	1380.32	0.00	0.00	0.00	346.68	45.63	1708.45	357.31	160.10	1715.31	166.25	79.68	1768.98	185.43	177.31	1767.01	-235.89	1316.15	71.86	347.91	1211.80	76.23	-121.63
8.60000	317.96	189.32	37.75	277.18	180.19	45.53	71.40	208.29	47.80	85.68	214.75	90.86	123.59	-13.14	65.24	103.24	-2.32	91.37	-54.42	6.87	212.14	-27.58	3.07	244.96	240.14	146.33	1380.73	0.00	0.00	0.00	351.43	45.64	1708.87	363.05	160.10	1715.70	171.01	79.99	1769.21	190.29	177.62	1767.30	-229.00	1312.09	74.12	347.64	1211.25	76.55	-124.05
8.61000	316.97	189.94	37.35	276.45	180.14	45.25	71.46	208.42	47.87	85.73	214.61	90.84	146.14	-13.15	66.24	118.51	-2.83	89.88	-36.71	7.25	205.59	-10.94	3.10	239.59	245.54	147.76	1381.14	0.00	0.00	0.00	356.53	45.26	1709.06	367.68	159.73	1716.07	175.69	80.08	1769.37	195.23	178.03	1767.52	-230.39	1315.55	72.66	349.10	1210.16	76.95	-130.84
8.62000	318.72	189.64	38.01	276.44	180.14	45.39	71.47	208.15	47.74	85.76	214.55	90.88	167.88	-14.23	66.14	141.12	-3.44	89.73	-18.61	8.07	198.16	5.98	3.36	233.43	250.93	149.17	1381.55	0.00	0.00	0.00	361.61	45.09	1709.19	373.56	159.66	1716.27	180.29	80.13	1769.47	200.15	178.11	1767.72	-232.05	1319.38	71.18	340.38	1215.44	75.60	-128.52
8.63000	316.67	190.13	37.30	276.65	180.33	45.40	71.45	208.14	47.75	85.84	214.52	90.91	192.95	-15.54	67.07	163.90	-4.50	88.92	0.08	8.04	190.46	23.23	3.64	226.67	256.30	150.57	1381.95	0.00	0.00	0.00	365.51	44.91	1709.37	377.41	159.39	1716.61	184.93	80.60	1769.54	205.08	177.99	1767.90	-235.55	1328.06	67.43	346.73	1215.69	77.95	-123.38
8.64000	316.05	190.60	37.31	277.04	180.28	45.58	71.55	208.37	47.90	85.88	214.41	90.92	217.63	-16.82	67.01	186.78	-6.22	87.48	19.25	7.95	182.21	41.34	2.91	219.62	261.64	151.96	1382.35	0.00	0.00	0.00	369.72	44.65	1709.45	381.36	158.98	1716.88	189.68	80.59	1769.50	209.99	177.99	1768.01	-237.45	1323.24	68.71	343.52	1216.59	77.09	-129.95
8.65000	317.07	190.95	37.79	277.21	180.14	45.77	71.53	208.06	47.75	85.95	214.39	90.97	241.29	-18.59	66.92	210.87	-7.80	86.36	39.14	7.58	173.70	59.96	2.81	211.96	266.97	153.34	1382.74	0.00	0.00	0.00	376.09	44.22	1709.46	387.66	158.74	1717.01	194.46	80.39	1769.39	214.93	177.75	1768.07	-239.26	1315.11	71.06	341.87	1217.20	76.66	-127.53
8.66000	317.43	190.87	37.85	276.57	180.29	45.51	71.58	208.23	47.81	85.99	214.33	90.97	265.82	-20.53	66.62	234.14	-9.66	84.77	59.79	6.77	165.10	79.06	2.34	204.00	272.28	154.70	1383.13	0.00	0.00	0.00	379.84	44.02	1709.51	391.76	158.15	1717.26	199.20	80.27	1769.26	219.92	177.49	1768.10	-237.08	1312.60	72.61	339.90	1217.40	75.90	-121.06
8.67000	317.52	190.87	37.93	277.39	180.05	45.98	71.66	208.20	47.81	86.08	214.35	91.03	292.37	-22.52	67.34	257.46	-11.69	83.49	80.82	5.98	156.13	98.27	1.60	195.93	277.57	156.04	1383.52	0.00	0.00	0.00	384.62	43.49	1709.33	396.17	157.77	1717.31	204.05	80.12	1769.04	225.01	177.55	1768.00	-234.34	1316.39	71.97	336.91	1218.09	75.07	-125.40
8.68000	317.57	190.74	38.25	277.03	179.75	45.91	71.67	208.17	47.77	86.16	214.21	91.03	316.62	-25.21	67.61	281.68	-14.11	82.23	101.96	5.20	146.92	117.83	0.14	187.99	282.85	157.38	1383.90	0.00	0.00	0.00	388.83	43.08	1709.18	400.18	157.43	1717.45	208.99	80.16	1768.82	230.16	177.45	1767.85	-235.19	1321.34	70.06	342.36	1217.13	76.75	-125.19
8.69000	317.55	191.51	38.17	276.61	180.05	45.67	71.71	208.37	47.87	86.16	214.14	91.08	341.27	-27.94	68.12	307.01	-16.63	81.66	123.28	4.38	137.75	137.51	-1.09	179.94	288.10	158.70	1384.28	0.00	0.00	0.00	393.95	42.55	1708.79	405.64	156.90	1717.21	214.00	79.79	1768.50	235.30	177.01	1767.73	-232.96	1317.26	71.68	334.36	1219.32	74.68	-122.62
8.70000	317.70	191.90	38.24	276.47	180.36	46.79	71.71	208.06	47.78	86.24	214.36	91.24	365.97	-30.86	69.36	331.45	-18.90	81.31	144.89	2.80	129.14	157.52	-2.72	171.98	293.34	160.00	1384.66	0.00	0.00	0.00	400.27	41.93	1708.34	412.56	156.02	1716.82	219.02	79.36	1768.16	240.59	176.68	1767.55	-235.47	1318.33	70.80	335.68	1218.95	74.54	-127.55
8.71000	318.53	191.87	38.85	277.34	181.16	47.44	71.79	208.25	47.86	86.23	214.05	91.21	389.54	-33.60	70.40	355.20	-21.70	81.09	166.83	0.94	120.91	177.81	-3.52	163.74	298.56	161.30	1385.03	0.00	0.00	0.00	404.55	41.47	1708.00	417.45	155.68	1716.43	224.13	78.85	1767.78	245.85	176.09	1767.35	-236.93	1319.14	70.73	344.70	1216.15	76.90	-125.05
8.72000	316.87	193.66	40.15	277.98	181.28	47.72	71.79	208.18	47.85	86.29	213.95	91.25	413.30	-36.21	71.77	379.11	-25.05	80.97	189.40	-1.62	113.30	198.44	-4.70	155.81	303.75	162.57	1385.40	0.00	0.00	0.00	409.25	40.85	1707.42	422.52	154.88	1716.16	229.27	78.41	1767.42	251.17	175.66	1767.07	-238.14	1314.37	72.07	346.37	1215.53	77.99	-124.11
8.73000	314.79	194.37	40.05	278.48	182.23	48.18	71.89	208.39	48.00	86.29	213.99	91.43	437.06	-39.04	73.10	403.36	-27.10	81.45	212.04	-4.56	106.25	219.32	-6.61	148.61	308.93	163.84	1385.77	0.00	0.00	0.00	413.79	40.36	1706.87	427.45	154.32	1715.75	234.45	78.20	1767.01	256.55	175.26	1766.72	-237.06	1312.04	72.89	348.11	1215.18	78.04	-119.65
8.74000	313.86	194.80	39.44	278.21	182.12	47.84	71.89	208.17	47.97	86.34	213.71	91.47	460.29	-41.22	74.85	425.88	-29.44	81.49	234.52	-7.52	99.62	240.17	-8.54	141.77	314.10	165.09	1386.13	0.00	0.00	0.00	419.25	39.70	1706.14	432.86	153.72	1715.06	239.69	77.85	1766.57	261.97	174.60	1766.35	-234.37	1312.01	73.05	342.88	1216.41	76.64	-125.88
8.75000	316.36	194.67	40.08	279.15	183.27	48.37	71.94	208.03	47.97	86.38	213.51	91.56	483.36	-43.19	76.59	448.34	-31.67	81.84	256.68	-10.61	93.62	260.81	-11.01	135.66	319.24	166.33	1386.49	0.00	0.00	0.00	425.15	38.88	1705.39	438.23	152.92	1714.46	245.01	77.33	1766.08	267.42	174.17	1765.91	-231.18	1311.60	73.42	337.74	1217.80	75.53	-128.57
8.76000	318.21	194.57	40.29	278.80	183.07	47.83	71.99	208.16	48.08	86.46	213.50	91.72	506.24	-45.00	78.30	470.93	-33.22	82.39	278.70	-13.59	88.08	281.31	-13.80	130.23	324.37	167.56	1386.85	0.00	0.00	0.00	430.69	38.18	1704.64	444.39	152.40	1713.61	250.44	76.58	1765.52	272.91	173.96	1765.38	-235.04	1312.94	72.68	332.15	1218.73	73.82	-121.26
8.77000	318.41	195.02	39.92	281.40	182.97	48.21	72.05	208.02	48.12	86.60	213.50	91.89	528.93	-46.58	79.59	493.80	-34.85	83.08	300.55	-16.54	83.17	301.79	-16.51	125.35	329.47	168.77	1387.20	0.00	0.00	0.00	436.75	37.46	1703.75	449.48	151.47	1713.05	255.86	75.73	1764.90	278.40	173.11	1764.87	-236.24	1316.43	71.90	339.62	1216.93	76.08	-124.30
8.78000	317.92	194.57	38.96	280.30	182.68	47.51	72.13	207.95	48.20	86.70	213.43	92.04	551.43	-47.46	81.40	514.60	-36.18	83.57	322.37	-20.29	79.27	322.32	-19.78	121.26	334.56	169.97	1387.55	0.00	0.00	0.00	441.58	36.72	1703.01	453.93	150.91	1712.50	261.24	75.26	1764.31	331.20	132.70	1746.09	-235.90	1314.78	72.31	340.19	1217.59	76.20	-129.25
8.79000	320.53	195.14	39.45	279.62	181.84	46.36	72.20	207.76	48.24	86.79	213.40	92.26	571.99	-48.61	82.99	536.82	-37.42	84.42	343.81	-23.83	75.84	342.49	-23.43	117.91	339.63	171.16	1387.90	0.00	0.00	0.00	446.37	35.89	1702.12	459.21	150.22	1711.64	266.77	74.44	1763.69	302.99	160.10	1758.51	-233.73	1313.10	73.01	342.69	1216.71	76.75	-128.59
8.80000	320.25	194.98	39.04	279.69	181.71	46.30	72.30	207.64	48.34	86.91	213.39	92.47	592.92	-48.90	84.57	556.42	-38.49	85.05	364.23	-26.73	72.64	361.95	-26.86	115.01	344.68	172.33	1388.24	0.00	0.00	0.00	452.14	35.01	1700.99	466.59	149.15	1710.48	272.30	73.73	1763.01	294.88	170.51	1763.16	-230.99	1316.70	72.88	341.75	1217.12	76.46	-126.46
8.81000	319.72	192.42	37.15	279.39	181.51	46.21	72.34	207.51	48.46	87.02	213.15	92.61	613.29	-49.29	86.49	576.24	-39.34	86.07	383.78	-29.94	70.13	380.42	-30.24	112.64	349.72	173.49	1388.58	0.00	0.00	0.00	458.09	34.27	1700.11	471.57	148.42	1709.55	277.90	72.81	1762.29	300.44	169.66	1762.42	-235.41	1317.74	72.04	341.34	1216.91	76.38	-120.70
8.82000	320.18	192.30	36.87	278.50	181.11	45.81	72.45	207.27	48.50	87.15	213.04	92.76	631.67	-49.96	88.87	595.54	-40.48	87.80	402.51	-33.20	68.12	398.16	-33.76	110.84	354.73	174.64	1388.91	0.00	0.00	0.00	463.73	33.18	1699.13	477.18	147.41	1708.74	283.54	71.92	1761.53	305.97	168.58	1761.69	-232.70	1312.91	72.95	333.81	1218.95	74.47	-127.90
8.83000	320.59	193.15	37.23	279.41	181.42	46.24	72.59	207.33	48.76	87.23	212.93	92.99	648.29	-50.88	91.47	613.33	-41.57	90.19	420.29	-36.27	66.47	414.98	-36.39	109.13	359.73	175.77	1389.25	0.00	0.00	0.00	468.56	32.41	1698.29	482.02	146.47	1707.95	289.24	70.88	1760.72	370.87	117.70	1737.56	-232.64	1313.69	72.81	336.81	1218.49	75.17	-128.90
8.84000	320.49	192.64	37.13	279.51	181.11	46.22	72.61	206.79	48.81	87.36	212.78	93.17	666.25	-51.34	95.44	630.74	-42.33	93.40	437.38	-38.51	64.82	430.98	-39.42	107.99	364.71	176.90	1389.58	0.00	0.00	0.00	473.83	31.48	1697.33	487.45	145.50	1707.04	294.97	69.64	1759.83	334.13	151.99	1753.43	-234.54	1316.78	72.15	345.02	1216.39	77.27	-123.84
8.85000	319.92	192.71	36.86	278.44	180.85	45.85	72.75	206.74	49.06	87.50	212.58	93.38	679.93	-51.73	98.71	646.13	-43.53	96.19	453.64	-40.83	63.58	446.06	-41.90	106.95	369.67	178.01	1389.90	0.00	0.00	0.00	480.11	30.31	1696.23	494.07	144.64	1705.95	300.63	68.33	1758.94	322.63	165.37	1759.33	-235.72	1318.79	71.72	343.92	1216.55	76.90	-120.32
8.86000	320.21	192.52	36.72	278.07	181.34	45.94	72.90	206.50	49.30	87.68	212.62	93.70	694.60	-52.33	102.60	660.57	-43.92	99.33	469.01	-42.96	62.67	460.32	-44.44	106.35	374.62	179.10	1390.23	0.00	0.00	0.00	486.57	29.09	1695.13	499.38	143.52	1705.04	306.34	67.11	1758.06	328.19	164.00	1758.53	-240.24	1315.34	71.45	339.82	1217.48	75.81	-117.42
8.87000	319.61	192.47	36.74	277.96	181.05	45.91	72.97	205.96	49.50	87.88	212.59	94.06	709.53	-52.79	106.64	674.67	-44.31	102.52	483.05	-45.41	62.25	473.68	-46.76	105.91	379.54	180.19	1390.55	0.00	0.00	0.00	492.23	27.83	1694.06	504.91	142.33	1704.19	312.08	65.83	1757.14	333.77	162.39	1757.72	-226.16	1310.72	74.52	342.83	1217.02	76.81	-119.33
8.88000	319.25	192.33	36.43	278.02	181.16	45.85	73.16	205.66	49.86	88.04	212.25	94.34	721.95	-52.52	109.60	687.41	-44.77	105.06	495.85	-47.14	61.77	485.70	-49.06	105.66	384.45	181.26	1390.86	0.00	0.00	0.00	496.24	26.83	1693.22	510.23	141.16	1703.39	317.74	64.20	1756.19	339.40	160.85	1756.84	-231.59	1323.01	71.46	336.31	1218.33	75.02	-119.33
8.89000	318.49	192.67	36.25	277.24	181.18	45.56	73.39	205.17	50.20	88.25	212.24	94.76	732.07	-52.42	112.03	698.70	-45.81	105.84	507.42	-48.57	61.25	496.74	-50.73	105.32	389.34	182.32	1391.18	0.00	0.00	0.00	500.73	25.57	1692.28	515.44	139.76	1702.55	323.44	62.68	1755.23	344.92	159.41	1755.97	-234.00	1315.60	72.76	339.18	1217.40	76.07	-116.50
8.90000	320.64	192.74	36.79	277.17	181.32	45.36	73.59	204.93	50.75	88.48	212.04	95.20	741.63	-52.30	113.82	708.63	-45.32	107.51	517.88	-49.74	60.65	506.61	-52.64	105.06	394.21	183.36	1391.49	0.00	0.00	0.00	507.87	23.89	1690.96	520.92	138.13	1701.65	329.12	60.86	1754.24	350.48	157.95	1755.12	-237.12	1318.88	71.16	341.28	1217.01	76.65	-125.79
8.91000	319.22	192.25	36.23	278.09	181.40	45.65	73.83	204.73	51.48	88.75	211.81	95.68	752.36	-51.31	115.62	717.52	-45.15	108.54	527.17	-50.97	59.99	515.45	-54.10	104.53	399.06	184.39	1391.80	0.00	0.00	0.00	513.24	22.51	1689.93	525.89	137.01	1700.68	334.83	58.89	1753.25	356.05	155.96	1754.32	-238.16	1314.84	71.36	341.32	1217.25	76.72	-132.01
8.92000	318.57	192.30	36.21	277.98	181.61	45.46	74.07	204.17	52.13	89.05	211.72	96.30	758.16	-50.59	115.59	725.25	-44.42	109.15	535.30	-51.60	58.85	523.17	-55.19	103.71	403.90	185.42	1392.10	0.00	0.00	0.00	520.76	21.03	1688.82	532.03	135.31	1699.76	340.49	56.98	1752.30	361.61	154.23	1753.54	-230.81	1311.51	73.95	344.67	1216.09	77.69	-129.12
8.93000	318.31	192.41	35.81	277.87	181.26	45.41	74.40	203.84	53.04	89.38	211.68	96.99	766.10	-49.81	116.17	731.81	-43.88	109.05	542.29	-52.14	57.46	529.76	-56.23	102.72	408.72	186.42	1392.40	0.00	0.00	0.00	525.67	19.59	1687.89	536.45	134.17	1698.97	346.09	55.14	1751.42	367.17	152.36	1752.81	-229.52	1312.42	74.25	345.53	1215.64	77.51	-123.20
8.94000	319.87	192.60	36.19	278.41	181.23	45.50	74.66	203.31	53.87	89.75	211.75	97.81	772.74	-48.61	115.93	737.31	-43.07	108.50	548.06	-52.40	55.68	535.28	-57.28	101.56	413.52	187.42	1392.70	0.00	0.00	0.00	530.20	17.77	1687.01	541.65	132.65	1698.31	351.81	52.99	1750.53	372.62	150.25	1752.14	-232.30	1317.38	72.84	343.02	1216.46	77.00	-128.01
8.95000	319.46	192.75	36.19	278.36	181.75	45.39	74.98	203.15	54.83	90.13	211.45	98.51	775.38	-47.04	113.59	741.73	-41.95	106.61	552.48	-53.10	54.94	539.88	-57.99	100.23	418.30	188.40	1392.99	0.00	0.00	0.00	536.59	15.69	1685.95	548.66	130.52	1697.53	357.38	50.85	1749.71	378.14	148.19	1751.52	-233.36	1320.34	72.16	343.98	1216.30	77.29	-136.04
8.96000	317.99	192.67	35.33	278.40	181.41	45.41	75.26	203.12	55.94	90.59	211.53	99.44	779.57	-45.38	110.37	745.26	-40.56	103.66	555.75	-53.59	53.72	543.39	-58.55	98.69	423.06	189.37	1393.29	0.00	0.00	0.00	542.69	13.98	1684.96	555.06	128.73	1696.77	362.98	48.55	1748.91	383.68	146.00	1750.96	-233.87	1319.95	72.08	345.13	1215.93	77.45	-130.62
8.97000	317.44	192.61	35.26	278.86	181.70	45.34	75.56	203.01	57.01	91.05	211.55	100.36	780.73	-43.33	105.52	747.49	-39.05	99.72	557.93	-53.56	51.57	545.87	-59.34	96.99	427.81	190.33	1393.57	0.00	0.00	0.00	548.60	12.03	1684.13	560.39	126.92	1696.24	368.56	46.55	1748.20	389.27	143.58	1750.42	-236.12	1320.78	71.48	345.09	1216.20	77.47	-123.96
8.98000	319.22	192.34	35.92	278.38	181.63	45.14	75.83	202.53	58.01	91.56	211.48	101.41	783.68	-40.82	100.69	748.69	-37.23	94.75	559.30	-53.23	49.85	547.20	-59.79	95.03	432.54	191.28	1393.86	0.00	0.00	0.00	553.32	10.48	1683.45	564.52	125.35	1695.77	374.10	43.87	1747.42	466.80	82.45	1719.91	-235.94	1328.09	70.45	342.94	1216.70	77.05	-121.94
8.99000	318.60	192.80	35.38	278.77	181.62	45.41	76.18	202.60	59.29	92.08	211.58	102.57	783.82	-38.41	95.31	749.55	-35.29	89.40	561.14	-52.05	48.16	548.22	-59.82	93.02	437.25	192.22	1394.14	0.00	0.00	0.00	558.81	8.49	1683.00	569.45	123.26	1695.55	379.74	41.58	1746.82	420.94	122.39	1740.80	-235.72	1323.34	71.36	339.73	1217.52	76.10	-129.62
9.00000	319.08	193.03	35.76	278.64	181.67	45.17	76.57	202.51	60.63	92.72	211.77	103.87	786.28	-36.43	90.83	750.71	-33.75	85.14	562.86	-51.69	46.07	549.78	-60.36	91.49	441.95	193.14	1394.42	0.00	0.00	0.00	566.92	5.90	1682.25	576.90	120.56	1695.18	385.39	39.13	1746.25	405.68	136.90	1749.09	-234.39	1322.05	71.99	340.79	1217.40	76.20	-121.97
9.01000	318.65	193.07	35.35	278.06	181.62	45.03	76.94	202.50	62.10	93.36	211.57	105.18	788.82	-35.32	86.71	752.75	-32.92	81.32	564.57	-51.71	45.26	552.47	-60.79	90.47	446.62	194.05	1394.70	0.00	0.00	0.00	571.72	3.67	1682.03	582.24	118.50	1695.03	391.05	36.80	1745.78	411.24	134.34	1748.82	-233.42	1321.27	72.01	339.33	1217.87	76.01	-123.03
9.02000	319.21	193.05	35.74	279.25	181.72	45.33	77.39	202.32	63.63	94.17	211.52	106.67	790.95	-35.72	81.28	755.28	-32.48	77.87	566.17	-51.85	44.81	555.68	-61.00	89.62	451.28	194.95	1394.97	0.00	0.00	0.00	577.24	1.68	1681.84	587.82	116.06	1694.93	396.80	34.24	1745.45	416.94	131.89	1748.61	-234.44	1321.20	71.58	339.48	1217.60	75.78	-125.21
9.03000	319.82	192.65	35.81	278.69	181.69	45.25	77.92	202.11	65.37	95.06	211.67	108.45	793.65	-36.13	75.71	757.61	-32.73	73.47	567.30	-52.27	44.60	558.27	-60.87	88.79	455.92	195.83	1395.24	0.00	0.00	0.00	582.10	-0.29	1681.67	592.22	114.26	1694.97	402.62	31.53	1745.23	495.87	70.48	1718.14	-236.75	1328.25	70.44	339.64	1217.76	75.52	-124.84
9.04000	320.02	193.08	35.57	279.64	181.89	45.45	78.53	201.93	67.26	96.05	211.40	110.24	793.93	-36.14	70.59	759.04	-33.34	69.49	567.80	-52.46	44.25	560.07	-61.11	88.23	460.55	196.71	1395.51	0.00	0.00	0.00	588.25	-2.68	1681.79	597.94	112.15	1695.39	408.53	29.08	1745.18	449.41	109.88	1739.95	-235.41	1323.07	71.56	339.31	1217.68	75.63	-119.02
9.05000	318.93	192.89	35.34	278.55	181.53	44.98	79.22	201.71	69.21	97.18	211.46	112.34	795.28	-37.26	66.23	760.26	-34.10	65.16	567.92	-53.16	44.48	561.14	-61.46	87.74	465.15	197.57	1395.77	0.00	0.00	0.00	596.01	-5.21	1681.93	605.60	109.14	1695.79	414.50	26.40	1745.23	434.10	124.33	1748.90	-235.15	1320.15	72.33	344.41	1216.61	76.94	-117.36
9.06000	319.99	193.18	35.74	279.08	181.83	45.09	80.01	201.55	71.35	98.42	211.45	114.51	796.90	-37.72	62.29	761.26	-33.63	63.12	568.06	-53.40	44.65	562.19	-61.60	87.19	469.74	198.42	1396.03	0.00	0.00	0.00	601.44	-7.97	1682.26	612.03	106.95	1696.15	420.54	23.79	1745.39	439.96	121.46	1749.27	-234.37	1320.21	72.43	346.51	1215.74	78.07	-120.35
9.07000	319.26	193.63	35.24	279.99	181.92	45.39	80.90	201.50	73.66	99.78	211.35	116.75	797.91	-37.28	58.54	760.73	-33.39	59.72	568.22	-53.84	44.76	563.32	-61.90	86.79	474.31	199.26	1396.29	0.00	0.00	0.00	608.12	-10.06	1682.59	617.02	104.54	1696.80	426.67	21.05	1745.67	445.98	118.49	1749.74	-233.77	1320.15	72.32	342.58	1216.47	76.90	-123.90
9.08000	319.36	192.96	35.08	279.59	182.01	45.36	81.85	201.64	76.17	101.30	211.35	119.14	798.09	-36.22	54.99	761.79	-32.60	57.23	568.67	-53.77	44.55	564.51	-61.92	86.48	478.86	200.09	1396.55	0.00	0.00	0.00	613.31	-12.13	1682.96	622.46	102.46	1697.25	432.78	18.26	1746.02	526.12	56.96	1719.34	-230.47	1316.30	73.27	344.86	1216.16	77.48	-124.19
9.09000	319.38	193.42	34.79	279.09	181.82	45.08	82.95	201.99	78.88	102.97	211.68	121.83	800.25	-34.92	52.00	763.51	-31.61	54.95	569.09	-53.82	44.26	565.66	-62.16	86.54	483.40	200.91	1396.80	0.00	0.00	0.00	618.53	-14.60	1683.56	628.80	99.92	1698.00	438.96	15.32	1746.45	479.30	96.23	1742.03	-231.17	1312.63	73.61	341.15	1217.00	76.22	-122.94
9.10000	319.02	193.54	34.61	280.29	181.96	45.70	84.21	202.83	81.92	104.76	211.82	124.49	801.13	-34.51	49.07	763.44	-31.02	52.24	569.41	-53.92	44.13	566.77	-62.05	86.61	487.92	201.71	1397.05	0.00	0.00	0.00	624.97	-17.63	1684.20	635.88	96.77	1699.02	445.14	12.60	1746.97	463.94	110.33	1751.67	-238.26	1312.48	72.30	338.29	1217.67	75.72	-124.57
9.11000	318.94	193.25	34.12	281.57	181.72	46.23	85.47	202.98	84.79	106.73	212.10	127.27	801.90	-34.22	46.20	764.15	-31.13	50.53	569.87	-53.88	43.89	567.73	-61.64	86.52	492.42	202.50	1397.29	0.00	0.00	0.00	631.03	-20.14	1684.86	641.74	94.20	1699.88	451.25	9.77	1747.50	469.99	107.24	1752.46	-238.07	1313.40	72.33	341.87	1216.45	76.84	-124.44
9.12000	321.30	193.18	35.03	280.95	182.04	46.15	86.84	203.15	87.72	108.87	212.52	130.22	803.03	-34.43	43.77	765.85	-31.41	49.41	570.35	-53.71	43.63	568.65	-61.47	86.66	496.91	203.28	1397.54	0.00	0.00	0.00	638.17	-22.77	1685.55	647.84	91.85	1700.77	457.35	6.97	1748.06	476.09	104.52	1753.21	-235.31	1317.72	72.75	338.07	1217.60	75.41	-124.10
9.13000	319.71	193.66	34.44	280.04	181.64	46.37	88.40	203.60	90.97	111.13	212.80	133.23	804.26	-33.96	41.68	765.51	-31.11	47.78	570.76	-53.65	43.44	569.49	-61.09	86.64	501.37	204.05	1397.78	0.00	0.00	0.00	643.16	-24.99	1686.26	652.45	89.65	1701.66	463.38	4.02	1748.60	527.87	67.46	1735.31	-236.68	1326.64	71.40	340.72	1216.69	75.91	-120.05
9.14000	320.96	193.51	34.38	281.32	181.68	46.75	90.01	203.77	94.25	113.47	212.68	136.20	805.29	-33.99	39.76	767.08	-30.44	47.39	571.15	-53.59	43.37	570.29	-60.76	86.63	505.82	204.81	1398.02	0.00	0.00	0.00	648.33	-27.51	1687.11	657.94	86.94	1702.80	469.37	0.96	1749.14	501.33	89.06	1749.37	-236.29	1321.51	72.39	345.17	1215.94	77.35	-120.82
9.15000	320.82	193.31	34.38	281.25	181.70	47.13	91.79	203.70	97.64	116.11	212.66	139.34	806.37	-34.34	38.44	767.34	-31.06	45.98	571.55	-53.36	43.21	570.89	-60.46	86.62	510.25	205.56	1398.25	0.00	0.00	0.00	656.04	-30.62	1687.94	665.89	83.50	1704.11	475.34	-1.67	1749.76	494.16	95.92	1755.58	-238.27	1320.38	71.94	344.84	1215.88	77.76	-125.36
9.16000	320.63	193.30	34.12	281.41	181.83	46.96	93.75	203.88	101.34	118.87	212.58	142.67	806.43	-34.24	37.04	768.39	-30.61	45.72	571.89	-53.21	43.14	571.46	-60.19	86.62	514.67	206.30	1398.48	0.00	0.00	0.00	661.62	-33.39	1688.84	671.58	81.03	1705.20	481.36	-4.52	1750.32	500.19	92.97	1756.38	-238.88	1320.42	71.75	343.50	1216.10	76.72	-128.75
9.17000	319.07	193.32	33.38	281.96	181.69	47.29	95.95	203.58	105.11	121.84	212.97	146.38	807.03	-34.54	36.21	768.89	-31.22	45.08	572.10	-53.12	43.05	571.84	-60.23	86.76	519.07	207.02	1398.71	0.00	0.00	0.00	668.46	-35.97	1689.67	677.89	78.17	1706.22	487.30	-7.29	1750.90	506.23	90.24	1757.07	-234.40	1313.43	72.57	340.53	1216.54	75.99	-127.63
9.18000	319.93	193.40	33.90	281.83	181.89	47.46	98.28	203.04	109.00	124.99	212.72	149.97	806.28	-34.24	35.41	768.50	-31.19	44.58	572.25	-53.25	43.10	572.14	-59.59	86.50	523.45	207.73	1398.94	0.00	0.00	0.00	673.78	-38.27	1690.44	682.66	75.92	1707.16	493.28	-10.08	1751.50	572.19	42.07	1733.32	-231.39	1308.84	72.98	339.62	1217.26	75.98	-120.33
9.19000	319.86	193.60	33.48	282.46	181.28	47.92	100.84	202.30	113.10	128.45	212.36	153.69	807.34	-34.28	35.44	769.30	-31.68	44.54	572.39	-53.30	43.11	572.31	-59.70	86.54	527.81	208.43	1399.16	0.00	0.00	0.00	679.44	-40.68	1691.20	687.73	73.54	1708.12	499.29	-13.20	1752.04	535.34	71.24	1751.59	-231.32	1310.95	73.21	344.00	1216.18	77.15	-121.68
9.20000	320.51	193.87	33.80	282.33	181.32	47.83	103.63	201.29	117.39	132.03	211.77	157.49	808.15	-34.73	35.24	768.49	-31.26	44.32	572.47	-53.06	42.98	572.43	-59.50	86.42	532.16	209.13	1399.38	0.00	0.00	0.00	686.60	-43.71	1692.14	694.41	70.46	1709.25	505.27	-16.22	1752.66	524.01	81.32	1759.45	-231.15	1316.37	73.76	345.12	1216.15	77.70	-118.81
9.21000	319.63	193.41	33.55	282.82	180.96	48.02	106.79	200.59	122.06	135.88	210.80	161.37	808.41	-34.57	35.19	768.93	-31.80	44.08	572.50	-53.23	43.02	572.53	-59.60	86.37	536.49	209.80	1399.60	0.00	0.00	0.00	692.86	-45.99	1692.81	700.53	67.90	1710.14	511.29	-19.36	1753.25	529.90	78.57	1760.18	-234.97	1318.41	73.33	345.42	1215.67	77.58	-123.37
9.22000	319.87	193.91	33.59	282.27	180.83	48.03	110.12	199.17	126.74	140.02	209.93	165.49	808.23	-34.67	35.01	768.81	-31.37	44.07	572.53	-53.25	43.01	572.61	-59.78	86.37	540.80	210.47	1399.81	0.00	0.00	0.00	698.64	-48.65	1693.47	706.84	65.21	1710.95	517.26	-22.33	1753.89	535.67	75.70	1760.92	-234.84	1318.32	73.48	346.04	1215.90	77.61	-125.45
9.23000	319.75	193.56	33.06	283.22	180.59	48.33	113.67	197.46	131.66	144.32	208.73	169.73	806.61	-34.70	34.23	769.74	-31.98	43.85	572.60	-53.33	42.99	572.61	-59.65	86.16	545.10	211.13	1400.02	0.00	0.00	0.00	704.03	-50.93	1694.00	712.01	62.92	1711.66	523.21	-25.19	1754.54	568.62	52.72	1750.70	-235.58	1320.43	74.07	344.07	1216.22	77.35	-122.98
9.24000	319.89	193.15	33.18	283.70	180.41	48.93	117.67	196.29	137.08	149.04	207.44	174.21	807.99	-34.55	34.74	769.37	-32.19	43.67	572.63	-53.28	42.93	572.59	-60.02	86.27	549.38	211.78	1400.23	0.00	0.00	0.00	709.87	-53.25	1694.58	717.21	60.71	1712.40	529.14	-28.00	1755.20	555.01	64.38	1759.30	-236.54	1318.68	73.10	343.31	1216.04	77.10	-117.94
9.25000	322.50	193.44	33.81	285.04	179.77	49.38	121.99	195.23	142.95	154.07	206.27	178.97	807.75	-34.60	34.49	769.46	-32.38	43.45	572.63	-53.45	42.99	572.59	-60.06	86.12	553.64	212.41	1400.44	0.00	0.00	0.00	716.92	-55.88	1695.37	723.96	58.01	1713.38	535.06	-31.01	1755.77	552.90	67.28	1763.29	-234.16	1313.29	72.67	341.50	1216.87	76.70	-126.37
9.26000	321.76	193.49	33.49	285.40	179.70	49.74	126.69	193.66	148.99	159.36	204.29	183.62	808.10	-34.73	34.73	768.48	-31.63	44.32	572.71	-53.36	42.91	572.60	-59.92	85.93	557.89	213.04	1400.64	0.00	0.00	0.00	722.50	-58.33	1695.98	729.28	55.76	1714.08	540.89	-33.68	1756.40	558.49	64.63	1764.03	-237.43	1316.12	72.67	342.12	1216.70	77.03	-119.21
9.27000	322.22	193.32	32.90	286.02	178.21	50.28	131.64	192.12	155.35	165.04	202.49	188.63	808.90	-34.90	34.87	769.06	-31.63	44.56	572.69	-53.31	42.86	572.61	-60.08	85.94	562.11	213.65	1400.84	0.00	0.00	0.00	727.85	-60.50	1696.58	734.94	53.29	1714.78	546.63	-36.47	1756.96	564.07	62.03	1764.63	-235.57	1313.39	73.00	344.52	1216.27	77.84	-124.05
9.28000	323.95	193.10	33.10	287.01	178.06	50.02	137.23	190.23	161.78	171.27	200.61	193.78	807.21	-34.54	34.32	769.50	-34.48	42.27	572.70	-53.48	42.94	572.49	-60.20	85.95	566.33	214.26	1401.04	0.00	0.00	0.00	732.45	-62.49	1697.12	739.37	51.17	1715.41	552.38	-39.41	1757.42	597.02	39.63	1753.99	-232.98	1314.72	74.03	343.67	1216.52	77.37	-131.15
9.29000	323.37	192.86	32.30	289.39	177.01	50.16	143.24	188.24	168.37	178.07	198.59	198.93	807.70	-34.54	34.38	768.56	-32.16	43.90	572.74	-53.43	42.88	572.50	-60.38	85.96	570.52	214.85	1401.23	0.00	0.00	0.00	737.97	-64.56	1697.62	744.44	49.26	1716.05	558.02	-42.09	1757.87	582.78	51.36	1762.59	-233.73	1315.78	73.61	340.41	1217.43	76.04	-123.44
9.30000	324.29	192.31	31.60	291.12	176.96	49.88	149.73	186.18	175.20	185.32	196.31	204.12	808.27	-34.25	34.52	768.29	-31.82	43.83	572.75	-53.49	42.89	572.43	-60.02	85.74	574.70	215.43	1401.43	0.00	0.00	0.00	745.44	-67.14	1698.15	751.33	47.32	1716.80	563.67	-44.65	1758.28	580.18	54.66	1766.34	-240.13	1314.52	71.34	341.07	1216.75	76.53	-119.13
9.31000	327.09	191.98	31.93	295.41	176.10	50.96	156.49	183.46	181.73	193.09	194.10	209.44	808.05	-34.73	34.19	768.81	-32.03	43.94	572.80	-53.46	42.85	572.34	-60.13	85.73	578.86	216.00	1401.62	0.00	0.00	0.00	750.45	-69.08	1698.69	756.81	44.87	1717.45	569.22	-47.19	1758.58	585.41	52.18	1766.81	-240.22	1313.36	70.78	346.16	1215.59	78.20	-121.22
9.32000	329.18	192.11	31.36	298.57	175.57	51.78	163.67	181.18	188.58	201.31	192.45	215.06	809.00	-34.51	34.54	768.96	-32.14	43.82	572.79	-53.40	42.80	572.31	-60.50	85.86	583.00	216.56	1401.80	0.00	0.00	0.00	755.88	-71.00	1699.09	761.76	43.45	1717.97	574.68	-49.81	1758.80	590.57	49.86	1767.16	-236.52	1317.00	72.77	344.36	1216.57	77.65	-133.67
9.33000	330.33	191.40	30.17	302.39	174.64	52.92	171.23	178.98	195.51	210.02	190.36	220.57	807.98	-34.39	34.06	768.67	-32.30	43.66	572.81	-53.62	42.85	572.31	-60.55	85.80	587.13	217.11	1401.99	0.00	0.00	0.00	760.34	-72.82	1699.49	766.70	41.82	1718.41	579.32	-51.99	1758.99	594.88	48.10	1767.44	-238.32	1318.18	72.83	341.41	1217.14	76.58	-126.13
9.34000	333.12	190.87	29.58	307.96	173.62	54.64	179.36	176.24	202.18	219.10	187.86	225.89	807.65	-34.81	34.19	769.64	-32.17	43.96	572.85	-53.68	42.85	572.39	-60.88	85.90	591.24	217.65	1402.17	0.00	0.00	0.00	765.22	-74.45	1699.78	771.80	40.02	1718.77	584.32	-54.08	1759.05	599.64	46.14	1767.59	-236.69	1316.87	73.45	345.54	1216.09	77.72	-122.95
9.35000	336.19	191.31	28.76	312.98	173.42	55.77	187.96	174.50	209.23	228.46	185.87	231.29	807.40	-34.41	34.20	768.10	-32.27	43.21	572.83	-53.67	42.81	572.39	-60.73	85.80	595.34	218.18	1402.35	0.00	0.00	0.00	770.78	-76.16	1700.21	777.25	37.59	1719.36	590.67	-56.68	1759.17	605.80	43.38	1767.83	-236.18	1312.73	72.87	346.60	1215.50	78.21	-126.57
9.36000	337.85	190.94	27.74	318.47	172.95	56.90	197.07	172.23	215.87	238.10	183.36	236.27	807.65	-34.22	34.09	769.18	-32.21	43.44	572.84	-53.71	42.79	572.39	-60.54	85.69	599.42	218.70	1402.52	0.00	0.00	0.00	777.14	-77.72	1700.23	782.38	36.44	1719.51	595.85	-58.83	1759.16	610.79	40.97	1767.99	-237.11	1315.86	73.27	346.22	1215.10	78.19	-128.23
9.37000	345.53	191.17	28.56	324.33	173.28	58.95	206.56	168.95	221.52	247.74	181.04	241.15	808.11	-34.36	34.16	768.36	-32.34	43.29	572.82	-53.77	42.80	572.52	-60.78	85.84	603.48	219.21	1402.70	0.00	0.00	0.00	782.12	-79.33	1700.28	787.48	35.06	1719.55	600.93	-60.95	1759.11	615.76	39.10	1767.91	-237.94	1317.05	73.33	340.15	1216.94	76.08	-124.60
9.38000	349.84	192.41	29.91	334.11	173.37	62.14	216.42	166.39	225.81	257.38	178.75	245.55	807.65	-34.06	34.00	768.56	-32.20	43.15	572.88	-53.66	42.76	572.48	-60.89	85.87	607.52	219.71	1402.87	0.00	0.00	0.00	786.75	-80.56	1700.35	791.96	33.72	1719.69	605.93	-62.97	1759.03	687.88	-9.08	1741.00	-236.63	1321.34	73.99	339.43	1217.30	75.56	-123.23
9.39000	360.84	192.58	33.99	344.87	173.55	66.00	226.11	163.66	229.27	267.42	176.59	249.16	807.80	-34.11	33.93	768.71	-32.45	43.33	572.91	-53.60	42.73	572.60	-60.97	86.00	611.55	220.19	1403.04	0.00	0.00	0.00	791.72	-81.60	1700.21	796.16	32.54	1719.72	610.89	-64.87	1758.93	644.74	22.09	1760.18	-242.38	1316.17	71.10	339.00	1217.36	75.42	-124.18
9.40000	372.86	193.19	37.70	383.60	173.04	75.06	236.76	161.39	231.96	277.87	174.33	251.98	808.97	-33.89	34.34	768.44	-32.34	43.04	572.93	-53.68	42.78	572.70	-60.86	85.99	615.56	220.67	1403.20	0.00	0.00	0.00	798.48	-82.97	1699.88	801.30	31.43	1719.64	615.91	-66.67	1758.85	630.15	33.70	1767.93	-236.39	1316.63	73.08	340.72	1216.66	76.16	-118.80
9.41000	385.95	193.01	40.60	394.01	172.49	77.62	248.01	159.12	233.56	288.91	172.35	254.11	807.94	-33.94	34.50	769.54	-32.33	43.42	572.93	-53.79	42.85	572.76	-60.78	86.04	619.56	221.14	1403.36	0.00	0.00	0.00	802.63	-84.25	1699.84	805.21	30.38	1719.59	620.92	-68.52	1758.78	634.88	32.07	1767.93	-234.88	1317.29	73.88	343.93	1216.37	77.43	-121.74
9.42000	400.95	192.71	43.55	400.03	171.57	78.14	259.98	157.12	234.18	300.49	170.39	255.24	807.91	-34.28	34.27	769.80	-32.51	43.52	572.98	-53.78	42.85	572.93	-60.33	85.95	623.54	221.60	1403.53	0.00	0.00	0.00	807.58	-85.28	1699.68	810.55	29.35	1719.44	625.83	-70.28	1758.74	639.71	30.10	1768.01	-237.71	1318.75	72.90	344.01	1216.19	77.27	-121.20
9.43000	415.73	191.26	45.22	403.38	170.42	77.15	272.22	155.63	233.84	312.55	168.82	255.46	807.96	-33.74	34.13	768.93	-32.49	43.18	573.01	-53.81	42.90	573.02	-60.35	86.04	627.50	222.05	1403.68	0.00	0.00	0.00	811.82	-86.22	1699.50	815.42	28.30	1719.33	630.74	-71.92	1758.75	719.54	-21.93	1737.59	-233.01	1315.24	73.59	339.75	1217.17	75.87	-119.91
9.44000	432.08	189.76	46.53	418.95	168.76	78.25	284.69	153.95	232.37	324.98	167.27	254.68	808.55	-34.15	34.21	769.22	-32.38	43.26	573.07	-53.69	42.82	573.11	-60.53	86.24	631.45	222.48	1403.84	0.00	0.00	0.00	816.42	-87.04	1699.25	819.92	27.35	1719.19	635.56	-73.39	1758.82	670.41	12.56	1759.49	-230.46	1312.05	74.12	344.39	1216.31	77.58	-119.90
9.45000	449.02	188.14	47.18	424.68	166.93	76.17	297.71	152.99	230.09	337.96	165.94	253.01	809.29	-34.08	34.81	769.09	-32.65	43.27	573.10	-53.74	42.85	573.17	-60.58	86.38	635.38	222.91	1403.99	0.00	0.00	0.00	821.98	-87.96	1699.01	824.77	26.35	1719.03	640.36	-74.84	1758.92	653.22	25.57	1768.44	-230.91	1314.24	74.81	348.46	1214.10	77.04	-120.75
9.46000	467.23	186.36	47.46	443.32	164.82	76.17	311.20	151.98	226.79	351.57	164.42	250.39	807.82	-34.09	34.11	768.53	-32.53	43.09	573.13	-53.79	42.92	573.26	-60.51	86.46	639.29	223.33	1404.14	0.00	0.00	0.00	826.34	-88.98	1698.83	828.15	25.65	1718.85	645.01	-76.18	1759.06	657.52	24.29	1768.56	-242.79	1314.69	71.60	348.16	1214.27	75.98	-120.57
9.47000	484.91	183.86	46.74	460.16	162.57	75.41	325.14	151.18	222.69	365.58	163.39	247.11	808.77	-34.66	34.31	768.42	-32.39	42.83	573.16	-53.81	42.96	573.25	-60.50	86.49	643.19	223.74	1404.29	0.00	0.00	0.00	830.97	-89.69	1698.69	832.12	24.95	1718.82	649.51	-77.68	1759.14	661.78	23.02	1768.66	-236.67	1316.26	73.36	348.26	1214.82	75.82	-115.51
9.48000	504.80	179.77	46.36	477.22	159.79	73.77	339.89	150.16	217.59	380.00	162.55	243.17	808.68	-34.18	34.24	768.13	-32.45	42.76	573.19	-53.77	42.96	573.39	-60.58	86.60	647.07	224.13	1404.43	0.00	0.00	0.00	834.64	-90.43	1698.53	835.81	24.33	1718.72	651.30	-76.69	1756.41	680.91	19.56	1758.65	-231.84	1313.84	75.42	348.40	1215.20	75.63	-125.45
9.49000	526.48	178.24	46.04	494.55	157.39	71.89	355.25	149.50	211.93	394.62	161.62	238.47	808.60	-34.74	34.21	769.53	-32.60	43.27	573.20	-53.84	43.02	573.34	-60.57	86.72	650.94	224.52	1404.58	0.00	0.00	0.00	838.62	-91.02	1698.62	839.97	23.63	1718.77	657.65	-79.46	1758.65	674.32	20.25	1765.96	-236.02	1313.13	72.26	347.71	1214.87	75.68	-122.49
9.50000	544.14	177.41	45.61	513.49	154.83	70.00	371.02	149.49	205.71	409.56	160.95	233.30	808.49	-34.15	34.27	768.52	-32.47	42.91	573.18	-53.95	43.13	573.31	-60.53	86.81	654.78	224.90	1404.72	0.00	0.00	0.00	843.57	-91.67	1698.80	844.22	22.71	1718.90	662.64	-81.16	1759.49	673.96	19.82	1768.94	-236.72	1314.90	73.39	347.89	1215.41	75.64	-119.67
9.51000	565.82	174.12	44.69	531.57	152.73	67.84	387.15	148.70	198.48	424.77	160.56	227.63	808.13	-34.62	34.04	769.34	-32.31	43.09	573.20	-53.78	43.09	573.32	-60.71	86.94	658.62	225.27	1404.85	0.00	0.00	0.00	848.51	-92.19	1698.91	848.98	22.13	1718.95	666.81	-82.11	1759.60	677.96	18.78	1769.04	-235.01	1317.11	73.95	347.84	1214.81	75.62	-119.97
9.52000	588.31	171.29	43.77	556.46	150.88	67.25	403.65	148.37	190.88	440.30	159.93	221.39	808.51	-34.80	33.89	769.37	-32.37	43.05	573.21	-53.72	43.09	573.29	-60.41	86.84	662.43	225.63	1404.99	0.00	0.00	0.00	851.86	-93.06	1699.14	853.03	21.65	1719.04	670.92	-83.17	1759.63	681.92	17.57	1769.09	-231.86	1315.16	74.85	347.48	1215.71	75.31	-115.18
9.53000	612.79	169.01	43.32	578.02	149.33	65.64	420.53	148.25	182.88	456.25	159.36	214.75	808.73	-34.39	34.13	768.14	-32.55	42.65	573.23	-53.85	43.21	573.28	-60.45	87.03	666.23	225.98	1405.12	0.00	0.00	0.00	855.64	-93.57	1699.34	855.93	21.26	1719.23	689.89	-82.12	1748.55	815.18	20.13	1731.06	-235.49	1313.61	73.11	344.85	1216.52	74.41	-114.10
9.54000	633.79	166.45	41.33	599.92	148.11	64.02	437.82	148.12	174.46	472.79	159.43	208.02	808.11	-34.75	33.63	768.46	-32.58	42.69	573.26	-53.72	43.19	573.25	-60.41	87.02	670.02	226.32	1405.25	0.00	0.00	0.00	859.74	-94.05	1699.61	859.14	20.81	1719.56	682.85	-84.42	1756.74	726.80	16.92	1758.13	-234.97	1315.73	73.77	348.53	1214.90	75.83	-121.13
9.55000	659.52	164.27	39.78	623.20	147.43	62.59	455.59	148.17	165.91	489.87	159.39	200.90	809.45	-34.95	34.16	769.23	-32.30	42.76	573.29	-53.59	43.18	573.15	-60.27	87.04	673.79	226.65	1405.38	0.00	0.00	0.00	864.49	-94.90	1699.87	864.28	20.44	1719.82	682.97	-85.78	1759.57	693.25	15.21	1769.02	-233.87	1317.18	73.70	349.20	1214.17	76.41	-116.70
9.56000	682.35	163.12	38.89	646.79	147.70	59.33	474.17	148.24	157.14	507.34	159.14	193.57	808.59	-35.01	33.93	769.50	-32.58	43.07	573.34	-53.41	43.15	573.12	-59.82	86.91	677.54	226.97	1405.51	0.00	0.00	0.00	867.85	-95.37	1700.16	868.12	19.40	1720.06	686.95	-86.30	1759.52	696.97	14.70	1768.92	-236.58	1317.15	73.36	346.61	1214.61	75.79	-120.44
9.57000	706.90	162.32	38.34	669.67	147.02	58.07	493.34	148.21	148.30	524.94	159.36	186.25	808.22	-34.81	33.86	769.27	-32.42	42.88	573.35	-53.48	43.25	573.12	-59.92	87.10	681.28	227.28	1405.63	0.00	0.00	0.00	871.58	-95.99	1700.38	871.28	18.83	1720.31	690.90	-86.89	1759.44	700.73	13.81	1768.87	-235.18	1316.30	73.89	346.13	1214.89	75.18	-126.22
9.58000	730.90	162.69	38.56	692.35	147.07	56.42	512.80	148.37	139.61	542.75	159.50	178.84	808.08	-35.00	33.96	768.58	-32.15	42.51	573.35	-53.52	43.34	573.14	-59.86	87.13	685.00	227.58	1405.75	0.00	0.00	0.00	874.85	-96.53	1700.60	874.37	18.40	1720.47	694.26	-87.42	1759.39	703.86	13.12	1768.82	-231.23	1314.51	75.31	346.81	1213.98	75.94	-119.41
9.59000	752.70	162.68	37.65	715.11	147.09	55.16	532.44	148.28	130.90	560.74	159.87	171.57	807.12	-34.71	33.85	769.56	-32.24	42.89	573.38	-53.29	43.34	573.11	-59.71	87.13	688.70	227.88	1405.87	0.00	0.00	0.00	878.91	-96.87	1700.60	878.16	18.20	1720.40	697.95	-87.94	1759.23	707.52	12.66	1768.66	-230.86	1311.19	74.14	346.28	1214.27	75.71	-124.55
9.60000	775.91	163.14	37.32	737.42	147.89	53.65	552.24	148.16	122.33	578.91	160.53	164.54	807.92	-34.90	34.09	769.61	-31.90	42.80	573.41	-53.34	43.44	573.11	-59.69	87.24	692.39	228.16	1405.98	0.00	0.00	0.00	883.84	-97.32	1700.60	882.87	17.65	1720.32	702.63	-88.55	1759.03	712.25	12.03	1768.45	-233.82	1313.52	74.39	348.27	1214.04	75.99	-126.06
9.61000	800.76	164.11	37.90	760.01	148.53	52.75	572.23	148.22	114.15	597.50	161.02	157.56	808.29	-34.70	34.10	769.46	-31.95	42.92	573.47	-53.13	43.41	573.08	-59.65	87.31	696.06	228.43	1406.10	0.00	0.00	0.00	887.94	-97.34	1700.52	886.35	17.47	1720.30	706.51	-88.99	1758.82	716.12	11.99	1768.16	-236.47	1316.95	73.36	348.19	1213.12	76.21	-114.41
9.62000	822.56	165.11	38.27	783.87	149.25	52.23	592.43	148.48	106.29	616.54	161.43	150.76	809.11	-35.04	34.81	769.22	-32.10	42.96	573.47	-53.02	43.43	573.06	-59.21	87.12	699.72	228.70	1406.21	0.00	0.00	0.00	891.14	-97.91	1700.43	891.54	16.95	1720.10	710.40	-89.29	1758.58	720.07	11.20	1767.98	-230.20	1312.65	74.65	349.86	1213.02	76.84	-116.75
9.63000	848.17	165.93	39.98	806.80	150.16	51.67	613.12	148.78	98.73	636.07	161.58	144.07	808.28	-35.53	34.89	767.74	-31.90	42.37	573.49	-53.14	43.57	573.06	-59.49	87.39	703.36	228.96	1406.32	0.00	0.00	0.00	894.74	-98.26	1700.29	895.40	16.58	1719.94	713.68	-89.60	1758.36	723.27	10.94	1767.76	-233.16	1311.60	72.85	348.10	1213.79	76.18	-115.88
9.64000	870.21	166.88	40.52	829.33	150.25	51.83	634.26	149.79	91.84	655.44	162.05	137.83	808.50	-35.48	35.04	769.29	-31.87	43.02	573.53	-52.90	43.56	572.95	-59.53	87.52	706.99	229.20	1406.42	0.00	0.00	0.00	898.95	-98.50	1699.94	898.75	16.39	1719.60	717.38	-89.75	1758.05	726.97	10.92	1767.39	-236.41	1317.08	72.93	347.30	1214.15	76.10	-112.28
9.65000	893.22	166.25	42.38	851.70	150.53	51.89	655.34	150.52	85.25	674.82	162.30	131.87	806.19	-36.10	36.91	769.81	-31.99	43.27	573.59	-52.96	43.73	573.03	-59.13	87.42	710.60	229.44	1406.53	0.00	0.00	0.00	903.17	-98.78	1699.62	903.00	16.17	1719.25	722.08	-90.00	1757.68	731.83	10.72	1766.96	-233.78	1316.30	74.36	349.60	1213.93	76.57	-122.65
9.66000	915.28	166.78	43.35	874.89	150.53	52.49	676.16	151.58	79.33	694.38	162.44	126.29	805.95	-36.45	37.16	769.01	-32.26	43.12	573.64	-52.50	43.63	572.98	-58.97	87.56	714.19	229.67	1406.63	0.00	0.00	0.00	907.64	-98.94	1699.13	906.35	16.14	1718.78	726.05	-89.91	1757.35	735.93	10.46	1766.60	-232.87	1315.99	74.48	348.16	1215.04	75.74	-117.05
9.67000	936.44	166.05	44.84	897.02	150.14	53.17	697.07	152.65	73.87	713.90	162.77	121.23	805.62	-36.49	37.61	768.93	-32.32	43.18	573.71	-52.34	43.73	572.96	-59.11	87.78	717.77	229.89	1406.73	0.00	0.00	0.00	911.42	-99.24	1698.67	911.23	15.67	1718.22	729.98	-89.93	1756.97	740.01	10.19	1766.24	-237.40	1318.05	73.33	347.67	1214.96	75.71	-119.59
9.68000	959.25	165.49	46.90	918.63	149.47	54.09	717.86	153.77	69.02	733.55	163.00	116.62	804.28	-36.94	37.48	768.88	-32.54	43.14	573.76	-52.40	43.91	572.94	-58.64	87.76	721.33	230.10	1406.82	0.00	0.00	0.00	914.65	-99.26	1698.26	914.47	15.37	1717.81	733.50	-89.40	1755.96	742.47	9.34	1763.84	-234.40	1313.04	72.90	346.71	1213.78	75.98	-125.63
9.69000	980.54	163.47	49.18	939.39	148.40	55.00	738.70	154.78	64.62	753.18	163.50	112.68	805.44	-37.14	37.91	769.32	-32.74	43.32	573.80	-52.28	44.00	572.94	-58.66	87.92	724.88	230.30	1406.92	0.00	0.00	0.00	918.10	-99.17	1697.70	917.81	15.33	1717.21	737.81	-89.76	1756.06	747.67	10.23	1764.76	-235.06	1315.34	73.62	349.23	1213.23	76.64	-123.15
9.70000	1002.68	161.90	51.37	961.08	147.34	56.32	759.57	155.74	60.77	772.98	164.00	109.23	805.16	-37.38	37.72	769.51	-32.95	43.28	573.83	-52.35	44.18	572.94	-58.67	88.06	728.41	230.50	1407.01	0.00	0.00	0.00	922.57	-99.35	1697.03	922.52	15.24	1716.43	741.92	-89.62	1755.84	752.17	10.89	1764.82	-235.99	1317.12	73.50	348.25	1214.14	76.12	-123.31
9.71000	1023.45	161.32	53.63	981.68	146.17	57.68	780.32	156.90	57.72	792.26	164.71	106.40	807.74	-37.49	38.42	769.97	-32.92	43.14	573.88	-52.09	44.20	572.96	-58.57	88.20	731.93	230.68	1407.10	0.00	0.00	0.00	926.55	-99.36	1696.38	926.67	15.49	1715.70	745.89	-89.34	1755.47	756.25	11.16	1764.39	-234.01	1313.14	73.51	346.53	1214.64	75.55	-122.84
9.72000	1043.47	159.47	55.91	1002.69	145.31	59.44	800.33	158.54	55.48	811.06	165.50	104.14	805.21	-37.76	37.30	769.89	-33.13	43.16	573.97	-51.83	44.22	573.06	-58.22	88.15	735.43	230.86	1407.19	0.00	0.00	0.00	931.15	-99.10	1695.68	930.49	15.36	1715.05	749.83	-89.07	1755.07	760.43	11.26	1763.93	-237.95	1315.51	73.05	347.35	1215.24	75.62	-117.37
9.73000	1062.10	157.44	58.06	1021.52	144.22	61.13	819.79	159.78	53.65	829.35	166.70	102.61	806.39	-37.67	37.20	770.56	-33.11	43.26	573.97	-51.79	44.38	573.08	-58.40	88.41	738.91	231.03	1407.28	0.00	0.00	0.00	934.90	-99.07	1695.03	933.92	15.42	1714.44	753.16	-88.78	1754.74	763.87	11.41	1763.55	-236.60	1313.04	72.03	348.89	1213.65	76.31	-118.11
9.74000	1081.34	156.95	61.43	1040.56	143.44	63.44	838.86	160.80	52.22	847.36	167.70	101.40	808.64	-36.47	35.65	771.03	-32.94	43.33	574.04	-51.63	44.47	573.09	-58.07	88.47	742.38	231.19	1407.36	0.00	0.00	0.00	938.32	-98.95	1694.40	937.74	15.63	1713.75	756.85	-88.16	1754.30	767.73	11.95	1763.03	-236.10	1315.27	73.20	350.55	1213.35	76.74	-117.80
9.75000	1101.60	155.66	65.40	1058.68	143.22	66.08	857.42	162.07	51.35	864.70	168.80	100.80	808.91	-36.47	35.28	770.06	-33.30	42.95	574.09	-51.38	44.58	573.17	-58.00	88.60	745.84	231.34	1407.44	0.00	0.00	0.00	942.50	-98.65	1693.69	942.22	15.70	1713.00	761.58	-87.37	1753.76	772.76	12.67	1762.35	-234.85	1315.99	74.08	348.88	1213.00	76.80	-124.12
9.76000	1117.38	155.67	69.13	1076.57	142.71	69.62	875.23	162.83	50.78	881.43	169.28	100.37	809.00	-35.78	35.00	770.11	-32.97	42.84	574.17	-51.26	44.76	573.22	-57.43	88.61	749.28	231.48	1407.52	0.00	0.00	0.00	946.06	-98.38	1693.18	946.59	16.16	1712.20	765.40	-86.76	1753.24	776.84	13.24	1761.78	-235.79	1313.05	73.12	347.26	1214.37	75.73	-126.16
9.77000	1135.62	155.16	74.23	1093.38	142.68	73.28	892.36	163.29	50.53	897.46	169.79	100.39	809.32	-35.94	34.66	769.92	-32.98	42.94	574.20	-51.09	44.97	573.25	-57.57	88.89	752.70	231.61	1407.60	0.00	0.00	0.00	949.93	-98.17	1692.59	950.13	16.48	1711.62	769.23	-85.99	1752.75	780.98	14.01	1761.14	-238.88	1312.75	71.64	348.68	1214.72	76.02	-129.38
9.78000	1150.98	155.38	78.72	1109.11	143.01	77.24	908.90	163.91	50.88	912.86	170.05	100.75	809.51	-35.78	34.71	770.31	-33.05	43.11	574.27	-51.02	45.18	573.35	-57.11	88.94	756.11	231.74	1407.67	0.00	0.00	0.00	953.92	-97.97	1691.98	954.36	16.56	1711.05	772.99	-85.29	1752.19	785.09	15.04	1760.47	-236.77	1315.84	73.31	350.36	1213.93	76.64	-126.24
9.79000	1166.27	155.56	83.74	1124.37	143.20	81.64	924.47	164.18	51.41	927.37	169.97	101.27	808.94	-35.97	34.47	770.26	-32.78	43.00	574.40	-50.65	45.35	573.47	-57.19	89.28	759.50	231.86	1407.74	0.00	0.00	0.00	957.24	-97.54	1691.54	958.43	16.92	1710.27	776.85	-84.38	1751.69	789.20	15.77	1759.86	-236.07	1315.96	73.81	349.59	1213.40	76.59	-125.85
9.80000	1179.79	155.28	89.20	1138.90	143.34	86.17	939.20	163.82	51.94	940.88	169.78	102.00	809.46	-36.29	34.52	770.38	-32.93	43.12	574.50	-50.57	45.63	573.53	-57.08	89.58	762.88	231.97	1407.82	0.00	0.00	0.00	960.57	-97.16	1691.03	962.44	17.59	1709.50	780.72	-83.47	1751.21	793.32	16.58	1759.28	-235.58	1316.52	73.90	350.43	1212.09	77.00	-123.42
9.81000	1193.51	155.39	94.35	1152.43	143.10	91.05	952.85	163.78	52.76	953.52	169.59	102.84	809.39	-35.67	34.31	770.26	-33.11	43.32	574.57	-50.37	45.89	573.67	-56.88	89.75	766.24	232.07	1407.88	0.00	0.00	0.00	965.01	-96.73	1690.41	967.10	18.27	1708.79	784.58	-82.43	1750.76	797.33	17.61	1758.71	-234.76	1312.37	73.14	347.98	1213.54	76.00	-123.63
9.82000	1206.24	155.87	99.66	1165.18	143.43	95.22	965.67	163.39	53.53	965.53	168.75	103.45	808.25	-35.81	34.00	769.62	-33.01	43.03	574.63	-50.14	46.15	573.80	-56.51	89.91	769.59	232.16	1407.95	0.00	0.00	0.00	969.26	-95.85	1689.96	969.86	18.83	1708.28	788.40	-81.43	1750.29	801.33	18.73	1758.06	-237.30	1316.00	73.33	349.12	1213.45	76.32	-120.96
9.83000	1216.58	155.82	103.92	1176.23	143.24	99.30	977.84	162.63	54.09	976.81	168.11	104.11	808.94	-35.47	34.15	769.51	-32.98	43.03	574.69	-49.95	46.43	573.93	-56.16	90.11	772.92	232.24	1408.01	0.00	0.00	0.00	973.02	-95.27	1689.50	973.49	19.33	1707.77	790.25	-78.97	1748.02	802.31	16.26	1754.02	-232.18	1315.69	75.04	345.65	1214.51	75.40	-123.34
9.84000	1227.44	155.71	108.72	1187.03	143.32	102.98	989.01	161.91	54.60	987.22	167.37	104.73	808.91	-35.90	34.21	769.95	-32.99	43.10	574.78	-49.71	46.73	574.06	-56.57	90.66	776.23	232.32	1408.08	0.00	0.00	0.00	976.50	-94.58	1689.15	977.77	20.13	1707.26	795.61	-78.73	1748.96	808.42	20.02	1755.85	-235.75	1316.03	73.97	348.23	1213.89	76.31	-123.06
9.85000	1236.60	154.73	112.06	1196.83	142.78	106.19	999.21	161.35	55.09	996.80	166.77	105.25	808.63	-36.14	34.10	770.04	-33.06	43.29	574.85	-49.79	47.26	574.21	-56.39	91.05	779.54	232.39	1408.14	0.00	0.00	0.00	980.37	-93.67	1688.80	982.25	21.14	1706.67	800.08	-77.68	1749.01	813.36	22.07	1756.33	-236.17	1312.85	72.64	346.33	1213.58	75.96	-117.33
9.86000	1247.07	154.05	115.01	1205.39	141.65	108.58	1008.52	160.53	55.34	1005.56	165.97	105.55	809.47	-36.07	34.52	770.35	-33.03	43.28	574.98	-49.55	47.64	574.38	-56.04	91.32	782.82	232.45	1408.19	0.00	0.00	0.00	984.50	-92.87	1688.44	986.11	22.09	1706.12	803.98	-76.32	1748.59	817.30	23.44	1755.73	-236.30	1312.44	71.75	346.29	1213.64	75.79	-123.73
9.87000	1254.10	153.89	117.01	1214.51	141.42	110.30	1016.81	159.76	55.49	1013.45	165.42	105.75	809.07	-35.83	33.98	769.50	-33.18	42.98	575.09	-49.24	48.02	574.62	-55.94	91.77	786.09	232.50	1408.25	0.00	0.00	0.00	988.14	-91.92	1688.20	990.42	23.10	1705.74	807.95	-74.88	1748.17	821.25	24.95	1755.12	-233.05	1315.74	73.77	346.18	1214.33	75.42	-128.06
9.88000	1260.36	153.19	117.39	1221.28	140.57	110.92	1024.04	159.25	55.53	1020.48	164.70	105.71	808.19	-35.85	33.86	770.29	-33.20	43.31	575.19	-49.23	48.56	574.90	-55.71	92.20	789.35	232.54	1408.30	0.00	0.00	0.00	991.52	-91.00	1687.94	993.91	23.96	1705.36	825.69	-71.68	1738.06	845.38	22.71	1741.36	-229.00	1311.71	74.99	346.41	1214.32	75.79	-120.06
9.89000	1265.99	150.96	117.57	1226.99	139.46	111.11	1030.46	158.39	55.20	1026.69	163.83	105.37	808.95	-35.61	34.13	769.17	-33.20	42.90	575.32	-49.25	49.12	575.06	-55.97	92.88	792.59	232.58	1408.36	0.00	0.00	0.00	995.10	-89.86	1687.70	997.91	24.98	1704.94	819.38	-71.54	1744.80	835.09	26.64	1750.26	-233.87	1311.75	72.55	347.54	1213.60	76.09	-123.77
9.90000	1271.73	150.29	118.04	1231.73	138.31	110.68	1035.79	157.48	54.59	1032.00	162.95	104.76	808.00	-35.68	33.92	769.57	-33.28	43.03	575.45	-49.29	49.74	575.35	-55.67	93.27	795.82	232.61	1408.40	0.00	0.00	0.00	999.59	-88.50	1687.38	1002.95	25.97	1704.46	819.71	-70.50	1746.90	833.37	29.08	1753.55	-234.41	1313.85	74.12	347.32	1213.65	75.91	-123.33
9.91000	1275.51	149.34	116.35	1237.07	137.20	110.41	1040.24	156.56	53.72	1036.51	162.06	103.89	807.74	-36.00	33.64	770.53	-33.24	43.27	575.60	-49.31	50.40	575.63	-56.00	94.05	799.03	232.63	1408.45	0.00	0.00	0.00	1002.77	-87.61	1687.27	1007.32	27.62	1703.97	823.61	-68.92	1746.47	837.40	30.67	1753.01	-233.21	1315.04	74.66	350.40	1213.35	76.64	-119.99
9.92000	1279.92	147.99	115.35	1240.35	135.83	108.97	1043.70	155.44	52.51	1040.11	161.11	102.80	807.97	-35.75	34.03	770.35	-33.22	43.20	575.71	-49.47	51.16	575.95	-55.42	94.42	802.22	232.64	1408.50	0.00	0.00	0.00	1007.21	-86.33	1686.97	1011.40	28.98	1703.66	827.62	-67.36	1746.02	841.58	32.49	1752.42	-237.59	1313.16	72.40	347.71	1212.88	76.37	-122.34
9.93000	1282.55	146.97	113.35	1242.11	134.46	106.76	1046.23	154.48	51.28	1042.99	160.08	101.49	807.86	-35.64	33.87	770.14	-33.24	43.06	575.88	-49.38	51.83	576.28	-55.45	95.05	805.40	232.65	1408.54	0.00	0.00	0.00	1010.80	-85.17	1686.74	1014.75	30.15	1703.32	962.96	-82.74	1701.40	969.98	30.24	1716.42	-238.75	1315.90	73.15	345.82	1214.22	75.44	-124.65
9.94000	1284.66	145.69	109.99	1243.64	133.13	103.58	1048.02	153.49	51.32	1045.21	159.37	100.45	808.67	-35.63	34.01	769.54	-33.49	43.02	576.02	-49.38	52.57	576.66	-55.70	95.89	808.57	232.64	1408.58	0.00	0.00	0.00	1014.51	-83.80	1686.58	1018.43	31.35	1703.05	869.42	-68.30	1733.75	885.45	35.01	1741.13	-231.66	1312.06	74.14	347.61	1213.63	76.13	-126.21
9.95000	1285.38	143.55	104.98	1245.22	131.16	99.69	1048.89	152.82	51.05	1046.89	158.31	99.01	807.71	-35.68	33.73	769.34	-33.46	42.79	576.21	-49.47	53.41	577.05	-55.78	96.64	811.72	232.63	1408.62	0.00	0.00	0.00	1018.92	-82.21	1686.42	1023.27	32.85	1702.76	839.13	-61.99	1744.87	853.80	38.07	1750.85	-233.64	1314.65	74.01	348.57	1212.88	76.70	-126.43
9.96000	1286.50	141.47	100.75	1246.64	129.21	95.17	1049.89	151.70	51.06	1048.06	157.69	97.61	808.10	-35.60	33.75	769.61	-33.62	42.91	576.41	-49.50	54.32	577.44	-55.73	97.44	814.86	232.62	1408.66	0.00	0.00	0.00	1022.60	-81.12	1686.32	1027.43	34.38	1702.46	843.02	-59.97	1744.55	857.94	40.11	1750.36	-231.61	1311.97	73.77	346.59	1214.12	75.88	-116.83
9.97000	1288.33	139.98	96.48	1248.01	128.06	91.08	1051.43	150.82	50.70	1049.50	157.41	96.35	809.19	-35.64	34.29	770.06	-33.36	42.95	576.62	-49.61	55.44	577.84	-56.09	98.44	817.98	232.59	1408.70	0.00	0.00	0.00	1026.57	-79.64	1686.27	1031.34	35.73	1702.22	846.96	-57.82	1744.26	862.23	41.88	1749.96	-239.03	1313.28	71.67	347.65	1213.26	76.10	-120.63
9.98000	1289.64	139.59	91.99	1249.37	127.44	87.24	1053.28	150.43	49.76	1051.71	157.52	95.35	809.11	-35.83	34.14	769.84	-33.32	42.79	576.88	-49.82	56.62	578.35	-55.48	99.07	821.09	232.56	1408.73	0.00	0.00	0.00	1030.36	-78.24	1686.21	1035.25	37.07	1701.95	865.27	-55.93	1735.27	886.32	40.51	1738.19	-237.53	1315.65	73.11	348.60	1213.71	76.32	-119.12
9.99000	1293.09	138.69	87.61	1251.47	127.57	83.44	1054.98	150.69	48.68	1054.58	157.77	94.37	808.68	-35.79	34.15	770.17	-33.49	42.99	577.15	-50.16	57.95	578.84	-55.62	100.15	824.18	232.52	1408.76	0.00	0.00	0.00	1034.35	-76.64	1686.40	1039.58	38.44	1701.99	858.56	-53.49	1741.60	876.52	45.37	1745.95	-235.80	1317.19	73.57	347.60	1214.03	76.10	-127.19
10.00000	1295.32	140.13	82.87	1253.25	127.91	79.54	1055.94	151.62	47.79	1057.26	158.13	93.52	808.65	-35.75	33.97	770.93	-33.52	43.18	577.41	-50.51	59.37	579.45	-55.50	101.22	827.26	232.47	1408.79	0.00	0.00	0.00	1038.56	-74.87	1686.65	1044.11	39.86	1702.18	858.75	-51.06	1743.84	875.14	48.65	1749.01	-234.91	1317.16	73.77	347.39	1213.58	76.25	-118.99
10.01000	1295.41	141.34	77.38	1254.36	128.70	75.14	1056.90	151.99	47.16	1059.30	158.59	92.69	808.37	-35.52	34.06	770.21	-33.57	42.94	577.71	-50.66	60.72	580.03	-55.64	102.61	830.32	232.42	1408.82	0.00	0.00	0.00	1042.54	-73.55	1686.98	1048.74	41.43	1702.21	862.76	-48.61	1743.88	879.54	51.05	1748.84	-237.38	1313.99	72.32	347.74	1214.18	76.10	-120.17
10.02000	1298.08	142.51	73.38	1256.46	130.15	71.79	1057.80	152.12	46.86	1060.77	159.19	91.92	808.46	-35.42	34.04	771.37	-33.56	43.30	578.07	-51.26	62.39	580.71	-55.92	104.08	833.37	232.35	1408.85	0.00	0.00	0.00	1047.35	-71.86	1687.35	1053.45	42.86	1702.38	867.00	-46.23	1743.94	884.21	53.33	1748.71	-236.53	1312.66	71.99	345.49	1214.60	75.53	-130.61
10.03000	1299.91	144.39	69.99	1257.17	131.81	68.83	1058.41	152.21	46.68	1061.88	159.73	91.25	808.80	-35.78	34.15	770.35	-33.50	42.84	578.45	-51.49	63.91	581.63	-55.75	105.52	836.40	232.28	1408.87	0.00	0.00	0.00	1050.86	-70.43	1687.69	1057.53	44.22	1702.51	1003.29	-67.02	1701.46	1018.30	46.75	1714.38	-235.56	1312.43	72.40	346.16	1214.79	75.37	-128.33
10.04000	1299.43	146.04	65.86	1258.54	133.16	66.81	1058.86	152.62	46.69	1062.98	160.05	90.55	808.68	-35.75	33.86	770.32	-33.58	42.92	578.84	-52.27	65.84	582.55	-55.84	107.17	839.42	232.21	1408.89	0.00	0.00	0.00	1054.63	-68.82	1688.37	1061.84	46.04	1702.95	909.64	-47.36	1733.44	930.69	55.75	1738.99	-237.93	1312.52	71.91	348.53	1213.29	76.39	-123.62
10.05000	1300.57	147.73	62.96	1259.11	134.85	64.42	1059.30	152.84	46.75	1063.87	160.76	90.13	809.11	-35.68	34.03	770.91	-33.52	42.98	579.33	-52.96	67.84	583.68	-55.79	108.82	842.43	232.13	1408.91	0.00	0.00	0.00	1059.61	-67.00	1689.18	1067.13	48.28	1703.52	879.59	-38.57	1745.13	898.18	60.66	1749.25	-236.39	1314.20	73.68	351.54	1212.78	77.31	-135.35
10.06000	1300.71	148.85	60.73	1260.14	135.72	62.37	1059.46	153.36	46.92	1064.75	161.03	89.57	808.74	-35.88	33.86	770.52	-33.50	42.72	579.93	-53.50	69.89	584.84	-56.16	110.89	845.42	232.03	1408.93	0.00	0.00	0.00	1064.26	-65.24	1689.99	1071.50	50.09	1704.06	883.98	-36.05	1745.81	902.93	63.62	1749.66	-232.67	1315.22	74.72	349.22	1212.93	76.84	-125.86
10.07000	1302.27	149.15	58.10	1260.11	136.29	60.24	1059.79	153.32	46.82	1065.38	161.67	89.36	809.26	-35.67	33.93	771.23	-33.80	42.88	580.58	-54.26	72.19	586.15	-56.59	113.03	848.39	231.94	1408.95	0.00	0.00	0.00	1068.74	-63.23	1690.94	1076.65	51.80	1704.76	888.42	-33.43	1746.61	907.92	66.22	1750.15	-238.04	1316.78	73.46	347.24	1213.17	76.42	-115.26
10.08000	1302.00	149.12	55.50	1260.98	136.41	58.55	1059.93	153.68	46.84	1066.22	161.67	89.09	808.10	-35.84	33.65	771.00	-33.82	42.78	581.38	-55.13	74.69	587.66	-56.89	115.26	851.35	231.83	1408.96	0.00	0.00	0.00	1072.47	-61.79	1691.82	1081.20	53.21	1705.38	905.67	-32.34	1740.37	1048.06	58.04	1715.77	-239.17	1313.72	71.87	348.38	1213.75	76.46	-119.64
10.09000	1303.49	148.80	53.55	1261.33	135.82	56.87	1060.19	153.67	46.67	1067.08	161.79	89.00	808.88	-35.79	33.98	771.11	-34.04	42.68	582.27	-56.16	77.39	589.30	-57.65	117.84	854.30	231.72	1408.98	0.00	0.00	0.00	1076.48	-60.02	1693.04	1085.67	55.36	1706.30	900.81	-28.46	1746.54	956.52	68.11	1741.38	-238.35	1316.64	72.83	345.17	1214.29	75.35	-122.03
10.10000	1303.34	148.19	51.43	1262.04	135.57	55.08	1060.33	153.93	46.56	1068.00	161.76	88.86	808.78	-35.97	33.96	771.60	-33.84	42.50	583.33	-56.94	80.07	591.05	-58.24	120.41	857.23	231.60	1408.99	0.00	0.00	0.00	1081.73	-57.41	1694.46	1090.76	58.53	1707.32	902.01	-25.45	1749.30	922.45	73.70	1752.13	-234.95	1313.46	73.34	347.70	1213.45	76.19	-125.96
10.11000	1304.13	148.53	49.49	1262.93	135.59	53.88	1060.58	153.86	46.30	1068.89	161.82	88.77	808.41	-35.77	33.99	771.41	-34.17	42.42	584.47	-57.79	82.87	593.06	-58.65	122.91	860.15	231.48	1409.00	0.00	0.00	0.00	1085.88	-55.45	1695.73	1094.90	60.35	1708.44	906.57	-22.95	1750.21	927.14	76.36	1752.83	-232.29	1311.75	73.68	346.50	1212.91	76.11	-125.27
10.12000	1304.26	148.51	47.69	1263.81	135.88	53.10	1060.74	154.14	46.18	1069.73	162.05	88.81	807.99	-35.90	33.59	771.54	-34.10	42.29	585.78	-58.27	85.58	595.12	-59.34	125.66	863.05	231.35	1409.00	0.00	0.00	0.00	1090.46	-53.16	1696.97	1099.79	62.37	1709.33	911.10	-20.35	1751.09	931.93	79.03	1753.41	-236.02	1315.92	73.44	347.51	1213.26	76.42	-122.78
10.13000	1307.13	148.66	46.54	1263.99	135.89	52.14	1061.01	154.10	45.87	1070.62	161.88	88.59	810.20	-35.83	34.21	771.29	-34.19	42.12	587.26	-58.82	88.40	597.47	-59.64	128.34	865.94	231.21	1409.01	0.00	0.00	0.00	1094.55	-51.34	1698.04	1103.55	64.11	1710.29	931.56	-20.57	1741.30	1063.16	67.90	1721.84	-238.00	1314.19	72.07	348.04	1213.56	76.30	-126.22
10.14000	1305.83	149.50	44.59	1264.68	136.24	51.43	1061.18	154.32	45.69	1071.25	162.12	88.49	808.83	-35.69	33.95	771.19	-34.08	42.00	588.91	-59.38	91.35	599.88	-60.86	131.55	868.82	231.06	1409.01	0.00	0.00	0.00	1099.21	-49.22	1699.13	1108.23	66.23	1711.27	924.40	-15.92	1750.00	977.57	80.01	1745.46	-231.84	1311.33	73.70	347.66	1212.96	76.67	-128.78
10.15000	1306.42	148.75	43.70	1265.25	136.33	51.10	1061.35	154.34	45.49	1071.83	162.03	88.32	808.23	-35.67	33.60	771.84	-33.95	42.20	590.72	-59.74	94.42	602.47	-61.31	134.52	871.68	230.91	1409.02	0.00	0.00	0.00	1105.31	-46.57	1700.46	1114.32	68.51	1712.37	924.86	-12.74	1753.51	945.69	86.61	1755.34	-231.45	1311.42	73.54	346.54	1214.51	75.87	-128.39
10.16000	1306.70	149.38	42.55	1265.22	136.08	50.88	1061.45	154.50	45.44	1072.08	162.08	88.20	809.03	-36.48	33.91	772.56	-33.60	42.44	592.69	-60.04	97.73	605.33	-62.13	137.86	874.52	230.75	1409.02	0.00	0.00	0.00	1108.77	-44.14	1701.65	1119.69	71.34	1713.11	929.42	-10.23	1754.22	950.33	89.00	1755.92	-231.13	1312.86	75.36	346.01	1213.22	76.16	-126.85
10.17000	1307.59	149.44	42.85	1264.75	136.36	50.07	1061.61	154.36	45.25	1072.25	162.26	88.13	808.87	-35.98	33.90	774.77	-33.29	43.42	594.89	-60.28	101.29	608.42	-62.23	141.12	877.36	230.59	1409.02	0.00	0.00	0.00	1113.76	-41.92	1702.60	1123.92	73.85	1714.02	934.01	-7.74	1754.89	954.97	91.33	1756.53	-234.96	1316.14	74.48	349.26	1213.61	76.60	-122.91
10.18000	1306.96	149.62	42.16	1265.03	136.29	50.07	1061.69	154.42	45.21	1072.37	162.51	88.10	809.29	-36.16	34.26	771.32	-33.14	40.22	597.40	-59.96	104.88	611.86	-62.67	144.74	880.17	230.42	1409.01	0.00	0.00	0.00	1117.94	-40.02	1703.40	1127.95	75.69	1714.80	937.89	-5.66	1755.44	958.83	93.38	1757.01	-233.32	1315.38	75.14	347.73	1213.93	76.18	-128.52
10.19000	1306.78	150.15	41.50	1265.58	136.86	49.62	1061.70	154.54	45.18	1072.48	162.53	87.93	809.56	-36.21	33.86	770.29	-32.87	40.21	600.26	-59.35	108.64	615.57	-62.13	148.12	882.98	230.24	1409.01	0.00	0.00	0.00	1122.26	-38.01	1704.03	1132.40	77.54	1715.47	942.27	-3.28	1755.91	963.23	95.78	1757.43	-236.99	1316.55	73.85	347.93	1213.29	76.20	-121.70
10.20000	1306.75	149.93	41.21	1265.18	136.64	49.41	1061.80	154.43	45.11	1072.55	162.53	87.79	807.91	-36.07	33.52	770.21	-32.37	40.53	603.28	-58.88	112.80	619.59	-61.78	151.92	885.77	230.05	1409.00	0.00	0.00	0.00	1126.89	-35.48	1705.01	1137.66	80.36	1716.29	947.88	-0.14	1756.54	968.92	98.81	1758.03	-237.08	1316.55	73.72	350.74	1212.51	76.94	-128.67
10.21000	1307.54	149.51	40.97	1265.54	136.58	49.47	1061.86	154.47	45.07	1072.57	162.70	87.74	808.54	-35.64	34.04	770.38	-32.07	40.78	606.74	-58.46	117.36	624.02	-61.27	155.88	888.54	229.86	1409.00	0.00	0.00	0.00	1131.63	-33.20	1705.49	1142.65	82.60	1716.79	952.38	2.24	1756.95	973.65	101.23	1758.42	-234.26	1315.18	74.58	349.53	1212.51	76.80	-124.61
10.22000	1307.50	150.08	40.27	1266.00	136.97	49.28	1061.94	154.51	45.02	1072.69	162.76	87.60	808.91	-35.99	33.85	770.72	-32.08	41.66	610.43	-57.49	122.00	628.80	-60.37	159.99	891.31	229.67	1408.99	0.00	0.00	0.00	1136.50	-31.00	1705.91	1147.56	84.51	1717.21	956.92	4.59	1757.30	978.33	103.43	1758.82	-234.04	1316.52	74.36	348.84	1212.24	76.83	-119.89
10.23000	1307.56	149.78	40.10	1266.28	136.93	49.12	1062.01	154.47	44.93	1072.82	162.71	87.43	808.56	-36.34	33.60	773.67	-31.60	46.15	614.53	-56.35	126.81	633.90	-59.63	164.26	894.05	229.46	1408.98	0.00	0.00	0.00	1139.76	-29.13	1706.36	1151.16	86.47	1717.57	975.99	3.42	1748.76	1003.48	100.36	1749.38	-238.24	1317.91	73.48	347.15	1213.29	76.17	-118.57
10.24000	1307.84	150.02	40.24	1266.04	136.96	48.82	1062.07	154.42	44.89	1072.92	162.65	87.22	809.45	-36.65	33.80	772.57	-31.54	47.07	618.91	-55.59	132.03	639.37	-59.16	168.78	896.79	229.25	1408.96	0.00	0.00	0.00	1143.60	-27.15	1706.55	1154.95	88.63	1717.69	969.66	8.73	1755.63	993.29	106.95	1756.48	-237.89	1314.44	72.76	348.30	1212.33	76.45	-117.84
10.25000	1307.64	149.75	39.47	1265.70	137.21	48.39	1062.13	154.58	44.89	1073.00	162.93	87.17	810.30	-36.12	33.74	773.24	-30.94	47.82	623.40	-54.85	137.44	645.21	-57.97	173.19	899.51	229.04	1408.95	0.00	0.00	0.00	1150.11	-24.67	1706.56	1160.68	90.92	1717.91	970.20	11.90	1758.15	991.93	110.81	1759.43	-236.94	1316.76	73.21	347.97	1213.32	76.26	-123.81
10.26000	1307.78	150.30	39.31	1266.48	137.05	48.70	1062.25	154.35	44.74	1073.04	163.13	87.08	810.39	-36.53	33.34	774.45	-32.32	48.48	628.10	-53.42	142.77	651.12	-57.78	178.35	902.21	228.82	1408.93	0.00	0.00	0.00	1153.85	-22.43	1706.73	1164.73	93.20	1717.88	974.55	14.18	1758.29	996.27	113.41	1759.48	-235.59	1316.51	74.00	347.35	1214.76	75.77	-125.65
10.27000	1307.72	149.73	38.60	1266.38	137.16	48.48	1062.26	154.52	44.77	1073.15	163.20	86.93	811.21	-36.66	32.67	774.62	-31.97	48.63	633.03	-52.10	148.33	657.20	-58.00	183.97	904.90	228.59	1408.92	0.00	0.00	0.00	1158.01	-20.16	1706.81	1168.71	95.18	1717.85	978.90	16.46	1758.43	1000.81	115.49	1759.55	-234.32	1315.79	74.37	348.83	1213.87	76.43	-117.94
10.28000	1308.07	150.21	38.60	1266.12	136.88	48.40	1062.33	154.52	44.74	1073.18	163.37	86.82	811.82	-36.81	31.96	777.99	-31.79	49.81	638.24	-50.91	154.10	663.47	-58.27	189.62	907.58	228.35	1408.90	0.00	0.00	0.00	1161.60	-18.37	1706.81	1172.50	97.01	1717.79	982.58	18.83	1757.61	1004.09	117.26	1757.99	-234.06	1317.57	74.14	344.43	1214.96	75.17	-122.67
10.29000	1308.29	149.99	38.36	1266.57	136.98	48.38	1062.38	154.42	44.63	1073.22	163.45	86.72	815.19	-36.56	32.32	780.33	-31.79	50.89	643.71	-49.76	159.99	670.01	-58.70	195.57	910.25	228.11	1408.88	0.00	0.00	0.00	1165.50	-16.80	1706.65	1177.10	98.81	1717.56	987.26	20.85	1758.36	1009.23	119.55	1759.18	-235.73	1317.44	73.90	347.96	1214.19	76.03	-117.09
10.30000	1308.24	150.22	38.24	1266.21	137.08	47.96	1062.47	154.31	44.53	1073.27	163.43	86.60	817.24	-37.37	31.78	784.90	-32.04	52.90	649.46	-48.39	165.85	676.66	-59.42	201.73	912.90	227.87	1408.85	0.00	0.00	0.00	1170.00	-14.78	1706.57	1182.62	100.99	1717.32	991.63	23.07	1758.68	1013.87	121.59	1759.63	-233.77	1316.34	74.69	350.20	1213.41	76.79	-121.11
10.31000	1308.38	150.37	38.46	1266.40	136.78	48.24	1062.52	154.40	44.58	1073.27	163.56	86.55	820.97	-38.13	31.70	788.29	-32.54	54.29	655.56	-47.28	171.89	683.49	-59.99	207.95	915.53	227.62	1408.83	0.00	0.00	0.00	1174.33	-12.89	1706.41	1186.84	102.78	1717.06	995.76	25.03	1758.72	1018.18	123.63	1759.53	-235.19	1317.70	73.88	349.92	1214.36	76.51	-126.55
10.32000	1307.71	150.00	37.42	1266.44	136.87	48.22	1062.46	154.56	44.65	1073.43	163.24	86.32	824.05	-38.80	31.49	792.37	-33.69	56.05	661.71	-46.96	178.37	690.61	-60.30	214.00	918.16	227.36	1408.80	0.00	0.00	0.00	1178.97	-11.09	1706.16	1191.04	104.36	1716.78	999.86	27.07	1758.78	1022.48	125.54	1759.46	-228.12	1311.74	74.98	348.28	1214.59	75.94	-118.54
10.33000	1308.55	150.31	37.80	1266.54	137.08	47.99	1062.49	154.70	44.67	1073.30	163.77	86.45	826.59	-39.92	30.77	797.45	-34.77	57.76	667.97	-46.93	184.90	698.09	-59.79	219.63	920.76	227.10	1408.78	0.00	0.00	0.00	1182.72	-9.71	1705.87	1194.53	105.73	1716.51	1005.01	27.80	1760.71	1027.93	127.82	1761.00	-232.16	1315.16	74.50	348.33	1213.75	76.29	-118.51
10.34000	1308.21	150.29	37.58	1267.16	137.10	48.12	1062.65	154.30	44.45	1073.38	163.63	86.35	829.45	-41.20	30.33	803.00	-36.31	59.58	674.48	-47.15	191.34	705.59	-59.52	225.16	923.36	226.83	1408.75	0.00	0.00	0.00	1185.93	-8.30	1705.64	1197.91	107.25	1716.12	1008.29	30.46	1759.46	1031.27	129.33	1759.83	-226.54	1311.26	74.88	346.16	1213.89	75.69	-120.51
10.35000	1308.62	150.56	37.51	1267.11	136.69	48.36	1062.51	154.82	44.68	1073.42	163.75	86.35	833.01	-42.92	30.48	808.15	-37.58	60.67	681.28	-47.71	197.65	713.39	-58.96	230.20	925.94	226.55	1408.72	0.00	0.00	0.00	1189.62	-6.19	1705.55	1201.84	109.32	1715.70	1011.97	32.41	1759.13	1035.00	131.22	1759.35	-230.20	1311.38	74.13	349.21	1213.96	76.30	-118.05
10.36000	1308.99	150.17	37.79	1267.47	137.14	47.98	1062.61	154.58	44.56	1073.39	163.80	86.35	840.14	-44.71	33.42	814.61	-39.35	63.26	689.04	-47.48	202.41	721.37	-58.13	234.48	928.51	226.27	1408.69	0.00	0.00	0.00	1193.64	-4.76	1705.23	1206.11	110.70	1715.20	1015.88	33.87	1759.27	1039.10	132.71	1759.39	-238.59	1312.86	71.96	349.25	1214.45	76.23	-122.76
10.37000	1308.80	150.65	38.11	1266.82	136.78	48.17	1062.61	154.58	44.58	1073.35	163.84	86.31	847.98	-46.42	36.58	822.47	-41.22	66.71	697.12	-46.40	205.40	729.42	-57.37	237.85	931.06	225.98	1408.65	0.00	0.00	0.00	1197.38	-3.55	1704.83	1209.14	111.90	1714.88	1019.90	35.79	1759.56	1043.10	134.31	1759.41	-235.18	1314.72	73.97	348.04	1214.58	76.01	-124.73
10.38000	1307.80	150.23	37.72	1266.88	137.07	47.82	1062.61	154.66	44.60	1073.31	163.97	86.34	857.91	-50.05	39.64	832.06	-43.38	69.43	705.43	-45.73	207.56	737.95	-56.27	240.27	933.60	225.69	1408.62	0.00	0.00	0.00	1200.27	-2.29	1704.55	1212.65	113.01	1714.47	1023.64	37.10	1759.81	1047.10	135.57	1759.58	-235.36	1319.59	74.33	348.27	1214.23	76.15	-122.13
10.39000	1307.75	150.35	37.77	1267.64	136.94	48.26	1062.65	154.58	44.55	1073.33	163.90	86.29	868.59	-52.57	41.88	842.94	-45.50	71.63	714.90	-45.38	208.87	746.88	-55.62	241.78	936.13	225.40	1408.58	0.00	0.00	0.00	1203.45	-1.05	1704.35	1216.52	114.23	1714.11	1027.38	38.51	1760.13	1050.90	137.02	1759.77	-236.87	1314.58	72.62	345.94	1213.98	75.75	-123.47
10.40000	1309.04	150.30	37.81	1266.82	136.82	48.25	1062.60	154.71	44.62	1073.23	164.05	86.32	880.38	-55.32	43.51	853.78	-47.66	72.90	725.00	-44.87	209.07	756.25	-55.00	242.24	938.64	225.09	1408.55	0.00	0.00	0.00	1207.83	0.36	1704.08	1220.86	115.83	1713.72	1031.00	39.80	1760.48	1054.62	138.30	1760.04	-239.72	1313.07	71.61	348.17	1214.65	75.97	-121.43
10.41000	1308.14	150.17	37.76	1265.91	136.62	48.12	1062.64	154.60	44.59	1073.24	163.93	86.28	891.80	-58.11	44.13	866.31	-49.97	73.66	735.51	-44.68	208.38	765.95	-54.44	241.68	941.14	224.79	1408.51	0.00	0.00	0.00	1211.67	1.35	1703.86	1223.93	116.93	1713.53	1034.58	41.02	1760.84	1058.17	139.65	1760.29	-237.75	1315.98	72.79	347.12	1215.18	75.49	-123.45
10.42000	1308.78	149.66	38.27	1267.67	136.98	46.58	1062.57	154.74	44.69	1073.16	163.98	86.29	904.60	-61.23	44.50	879.12	-52.16	73.43	746.17	-44.38	206.48	776.14	-53.74	240.15	943.63	224.47	1408.47	0.00	0.00	0.00	1214.31	2.44	1703.98	1227.73	118.05	1713.39	1038.09	42.36	1761.28	1061.68	140.95	1760.57	-236.58	1313.51	72.16	347.63	1213.80	76.09	-126.64
10.43000	1307.62	150.00	38.21	1267.13	137.51	46.31	1062.58	154.68	44.72	1073.18	163.77	86.22	918.53	-64.06	44.50	891.72	-54.93	72.86	757.11	-43.91	203.39	786.62	-53.20	237.70	946.10	224.15	1408.42	0.00	0.00	0.00	1216.91	3.24	1704.00	1230.95	118.71	1713.27	1039.87	45.14	1759.35	1081.11	138.63	1752.94	-236.43	1316.57	73.24	349.22	1213.84	76.39	-123.67
10.44000	1307.60	150.63	38.53	1267.27	137.76	46.85	1062.57	154.51	44.71	1073.10	163.64	86.18	933.80	-68.12	44.54	905.72	-57.92	71.99	768.40	-43.45	199.28	797.33	-52.86	234.45	948.56	223.83	1408.38	0.00	0.00	0.00	1219.72	3.95	1704.10	1233.88	119.29	1713.40	1044.18	44.97	1761.34	1073.02	142.19	1758.89	-234.16	1316.58	74.34	347.67	1213.97	76.01	-129.04
10.45000	1308.81	150.26	39.12	1266.55	137.86	46.98	1062.55	154.54	44.77	1072.96	163.85	86.30	949.59	-71.08	44.06	921.59	-60.72	70.93	780.23	-42.64	194.05	808.32	-52.66	230.32	951.01	223.50	1408.34	0.00	0.00	0.00	1222.87	4.94	1704.25	1237.00	120.43	1713.58	1047.72	45.66	1762.24	1071.62	144.23	1761.39	-230.03	1312.12	74.42	346.02	1213.33	75.93	-124.48
10.46000	1307.95	150.28	39.34	1266.89	138.25	47.15	1062.53	154.51	44.80	1072.94	163.55	86.20	964.99	-75.32	43.04	936.88	-63.72	69.15	792.45	-42.37	188.22	819.62	-52.36	225.41	953.44	223.17	1408.29	0.00	0.00	0.00	1226.51	5.77	1704.33	1240.28	121.16	1713.72	1050.73	46.74	1762.50	1074.78	145.17	1761.61	-236.72	1312.23	72.15	346.72	1214.00	75.82	-125.81
10.47000	1307.19	150.65	39.62	1267.05	138.30	47.29	1062.50	154.41	44.77	1072.87	163.62	86.26	981.48	-78.83	42.16	952.59	-66.94	67.11	805.06	-42.29	181.64	831.29	-51.92	219.69	955.86	222.83	1408.24	0.00	0.00	0.00	1229.68	6.37	1704.38	1243.62	121.83	1713.89	1053.63	47.71	1762.68	1077.75	146.46	1761.77	-227.63	1310.44	74.36	348.23	1212.83	76.56	-126.31
10.48000	1308.50	150.21	39.87	1266.38	138.33	47.33	1062.46	154.47	44.85	1072.74	163.72	86.30	997.78	-83.14	40.98	968.75	-69.95	64.80	818.05	-42.53	174.47	843.45	-51.70	213.41	958.27	222.48	1408.20	0.00	0.00	0.00	1232.22	6.97	1704.54	1246.39	122.40	1714.05	1073.37	45.32	1751.08	1102.47	141.17	1749.59	-232.33	1315.55	74.24	346.90	1214.33	75.64	-116.31
10.49000	1307.91	150.63	40.03	1266.69	138.38	47.36	1062.40	154.72	45.01	1072.71	163.68	86.32	1014.19	-87.19	39.82	985.99	-73.55	62.73	831.35	-43.79	167.20	855.97	-51.27	206.37	960.66	222.13	1408.15	0.00	0.00	0.00	1234.68	7.58	1704.81	1248.85	122.78	1714.31	1063.70	48.88	1759.92	1090.06	146.32	1758.54	-236.76	1314.09	72.39	348.25	1213.71	76.02	-126.39
10.50000	1308.50	150.34	39.92	1266.17	138.38	47.04	1062.42	154.54	44.95	1072.73	163.43	86.19	1031.80	-90.70	38.36	1002.95	-76.88	60.49	845.26	-45.03	159.35	868.68	-51.29	198.93	963.04	221.78	1408.09	0.00	0.00	0.00	1237.82	8.48	1705.10	1251.94	123.00	1714.71	1062.02	50.58	1763.05	1086.76	148.93	1762.20	-241.36	1313.35	71.65	350.18	1214.04	76.28	-122.96
10.51000	1307.13	151.05	39.57	1266.21	138.78	47.19	1062.41	154.46	44.96	1072.68	163.54	86.24	1050.24	-94.71	37.08	1020.11	-80.04	57.95	859.55	-46.71	151.29	881.77	-51.12	190.91	965.41	221.42	1408.04	0.00	0.00	0.00	1241.18	8.73	1705.13	1254.51	123.88	1714.81	1064.77	51.63	1763.10	1089.67	149.90	1762.24	-243.27	1313.56	70.35	348.81	1213.83	76.14	-123.17
10.52000	1307.80	151.16	39.59	1266.42	138.49	46.91	1062.40	154.50	45.00	1072.58	163.48	86.22	1068.25	-98.17	35.95	1037.23	-83.49	55.49	874.41	-47.40	142.43	895.01	-51.81	182.80	967.76	221.06	1407.99	0.00	0.00	0.00	1243.24	9.25	1705.34	1257.33	124.16	1714.90	1067.47	52.35	1763.07	1092.63	150.75	1762.22	-239.65	1316.18	72.63	346.92	1212.50	76.29	-118.31
10.53000	1307.04	150.65	39.09	1266.53	138.57	46.80	1062.39	154.62	45.08	1072.63	163.42	86.16	1085.28	-101.76	35.86	1055.88	-86.12	53.27	889.50	-48.43	133.46	908.51	-53.56	174.97	970.10	220.69	1407.93	0.00	0.00	0.00	1245.42	9.75	1705.42	1260.78	124.73	1714.92	1070.18	53.26	1763.06	1095.52	151.55	1762.17	-238.52	1314.42	72.55	347.77	1213.34	76.26	-128.36
10.54000	1307.30	150.72	39.51	1266.55	138.24	46.70	1062.50	154.26	44.89	1072.59	163.59	86.19	1105.03	-104.92	36.08	1072.85	-89.49	51.77	904.83	-49.61	124.55	922.47	-54.91	166.92	972.43	220.31	1407.88	0.00	0.00	0.00	1248.65	10.29	1705.38	1263.68	125.15	1714.91	1072.91	53.99	1763.01	1098.51	151.95	1762.14	-238.07	1315.84	73.41	347.65	1214.56	75.85	-127.01
10.55000	1306.55	150.65	38.87	1266.51	137.73	46.59	1062.51	154.29	44.92	1072.60	163.48	86.12	1124.29	-107.39	36.49	1092.35	-91.63	50.83	920.28	-51.20	116.04	936.34	-56.55	159.21	974.74	219.93	1407.82	0.00	0.00	0.00	1251.59	10.63	1705.24	1266.25	125.68	1714.77	1075.75	54.82	1762.95	1101.37	152.80	1762.01	-232.69	1315.10	74.81	348.17	1213.53	76.47	-115.98
10.56000	1307.53	150.41	39.08	1265.94	137.86	46.19	1062.47	154.41	44.94	1072.64	163.48	86.07	1142.89	-110.44	37.30	1110.15	-94.08	49.80	935.84	-52.79	107.87	950.19	-57.83	151.83	977.05	219.55	1407.76	0.00	0.00	0.00	1253.92	11.09	1705.22	1268.75	126.31	1714.60	1078.50	55.49	1762.83	1104.24	153.48	1761.86	-231.52	1313.99	75.52	349.50	1212.63	76.97	-123.57
10.57000	1307.17	150.84	38.95	1266.00	137.97	45.85	1062.41	154.62	45.00	1072.64	163.71	86.14	1160.55	-112.15	37.43	1128.42	-96.06	49.34	951.24	-54.80	100.45	964.07	-59.05	144.62	979.33	219.16	1407.70	0.00	0.00	0.00	1256.47	11.58	1705.00	1272.07	126.68	1714.35	1081.30	56.09	1762.68	1107.06	154.29	1761.63	-234.82	1313.08	73.66	349.79	1213.19	76.74	-124.01
10.58000	1307.25	150.63	38.69	1266.32	137.71	45.65	1062.44	154.52	44.95	1072.67	163.76	86.12	1178.13	-113.71	38.12	1145.36	-97.57	48.83	966.61	-56.78	93.52	978.10	-60.43	137.83	981.61	218.77	1407.64	0.00	0.00	0.00	1258.65	11.97	1704.83	1274.65	126.94	1714.11	1099.64	53.03	1752.43	1131.91	148.61	1750.50	-234.35	1315.36	74.38	348.65	1212.96	76.46	-124.15
10.59000	1308.03	150.55	38.45	1266.58	137.06	45.62	1062.51	154.36	44.84	1072.64	163.84	86.11	1196.67	-114.26	39.27	1162.58	-98.33	48.46	981.94	-58.56	86.92	991.90	-62.56	131.85	983.87	218.37	1407.57	0.00	0.00	0.00	1261.07	12.35	1704.56	1277.02	127.32	1713.72	1091.01	56.34	1759.83	1119.00	153.70	1758.07	-233.41	1317.39	74.28	348.49	1212.79	76.75	-120.72
10.60000	1306.55	150.89	38.12	1266.93	137.46	45.77	1062.53	154.36	44.81	1072.68	163.88	86.11	1214.07	-113.95	38.27	1179.67	-98.74	48.41	996.91	-60.37	80.77	1005.40	-64.64	126.23	986.12	217.97	1407.51	0.00	0.00	0.00	1264.00	12.86	1704.24	1280.19	127.99	1713.27	1089.77	57.73	1762.35	1115.42	155.97	1760.96	-235.17	1317.22	73.93	347.55	1214.06	76.00	-130.35
10.61000	1306.88	150.38	38.31	1266.57	137.99	45.72	1062.54	154.41	44.83	1072.73	163.72	86.04	1231.09	-113.63	39.45	1196.19	-98.87	49.03	1011.52	-62.33	75.09	1018.49	-66.76	120.99	988.36	217.57	1407.44	0.00	0.00	0.00	1266.56	13.28	1703.98	1282.18	128.52	1712.87	1092.52	58.06	1762.23	1118.17	156.35	1760.77	-237.58	1316.32	73.92	348.18	1214.49	76.16	-127.61
10.62000	1307.82	150.62	38.09	1266.51	137.50	45.50	1062.58	154.35	44.75	1072.75	163.74	86.04	1247.85	-112.55	41.37	1211.63	-98.67	49.47	1025.56	-64.74	70.17	1031.36	-69.08	116.30	990.58	217.16	1407.38	0.00	0.00	0.00	1269.04	13.80	1703.64	1285.51	128.66	1712.48	1095.31	58.40	1762.13	1120.81	156.76	1760.56	-238.45	1316.55	73.62	347.57	1212.75	76.61	-122.74
10.63000	1307.90	150.24	38.59	1267.09	137.92	45.78	1062.57	154.48	44.84	1072.76	163.68	86.04	1261.78	-111.39	42.19	1226.43	-97.91	49.96	1039.37	-67.20	65.73	1043.96	-71.11	112.07	992.79	216.74	1407.31	0.00	0.00	0.00	1271.48	14.13	1703.28	1287.53	129.01	1712.14	1097.67	58.71	1762.03	1123.08	157.03	1760.39	-241.10	1317.95	72.62	347.85	1214.93	75.69	-127.97
10.64000	1307.60	151.27	37.89	1266.73	137.95	45.47	1062.54	154.52	44.84	1072.77	163.60	86.07	1276.11	-109.80	43.95	1241.01	-97.13	50.83	1052.53	-70.27	62.11	1056.20	-73.41	108.31	994.99	216.32	1407.24	0.00	0.00	0.00	1274.45	14.34	1702.87	1289.81	129.43	1711.68	1100.20	58.88	1761.93	1125.53	157.06	1760.23	-239.98	1318.33	72.51	346.27	1214.55	75.45	-129.54
10.65000	1307.90	150.79	37.61	1266.56	137.96	45.50	1062.53	154.55	44.84	1072.79	163.52	86.07	1290.49	-107.65	45.45	1254.50	-96.19	51.38	1065.18	-73.05	58.79	1067.94	-75.58	104.93	997.17	215.90	1407.17	0.00	0.00	0.00	1278.14	14.59	1702.44	1293.86	129.82	1711.01	1103.41	59.01	1761.81	1128.66	157.16	1760.06	-232.82	1313.51	73.70	349.78	1214.89	76.12	-115.51
10.66000	1307.99	150.84	37.58	1267.44	137.94	45.62	1062.57	154.43	44.77	1072.74	163.47	86.11	1303.57	-106.56	46.74	1267.45	-95.23	52.36	1077.32	-75.35	55.47	1079.46	-77.81	101.91	999.35	215.47	1407.10	0.00	0.00	0.00	1280.35	15.09	1702.15	1295.49	130.08	1710.67	1106.03	59.21	1761.73	1131.18	157.16	1759.87	-235.32	1315.64	73.86	348.86	1213.66	76.26	-115.21
10.67000	1307.87	151.50	37.68	1266.74	137.70	45.19	1062.62	154.30	44.72	1072.69	163.58	86.26	1316.28	-105.00	48.37	1278.66	-94.15	52.82	1088.70	-77.60	52.92	1090.61	-79.05	98.92	1001.51	215.04	1407.03	0.00	0.00	0.00	1282.64	15.28	1701.75	1297.83	130.20	1710.30	1108.47	59.02	1761.63	1133.53	157.24	1759.74	-239.27	1314.22	71.73	347.22	1214.38	75.63	-122.42
10.68000	1308.40	151.40	37.73	1267.17	137.68	45.09	1062.58	154.48	44.74	1072.71	163.40	86.26	1326.61	-103.82	50.02	1289.46	-92.51	53.65	1099.66	-79.51	51.10	1100.64	-80.84	96.82	1003.65	214.60	1406.95	0.00	0.00	0.00	1284.66	15.65	1701.47	1299.93	130.30	1710.00	1110.59	58.91	1761.56	1136.71	157.62	1761.24	-231.42	1312.38	73.75	348.94	1214.49	76.34	-133.03
10.69000	1308.76	151.09	37.90	1267.13	137.76	45.39	1062.64	154.48	44.75	1072.76	163.19	86.25	1337.23	-102.86	51.63	1300.17	-92.16	54.74	1109.60	-81.33	49.55	1109.97	-82.10	94.84	1005.79	214.16	1406.88	0.00	0.00	0.00	1286.70	15.72	1701.22	1302.18	130.43	1709.72	1112.78	58.76	1761.49	1138.36	157.10	1760.02	-233.75	1315.25	74.27	348.70	1215.16	75.78	-129.30
10.70000	1308.06	151.21	37.33	1266.99	137.93	45.50	1062.61	154.45	44.75	1072.73	163.09	86.32	1347.15	-102.53	53.18	1309.13	-92.23	55.42	1118.67	-82.91	48.13	1118.44	-83.42	93.23	1007.91	213.72	1406.80	0.00	0.00	0.00	1289.11	15.60	1700.90	1304.70	130.57	1709.30	1115.63	58.84	1761.43	1140.29	156.72	1759.49	-239.08	1314.43	72.50	349.91	1214.26	76.42	-118.01
10.71000	1307.54	151.07	36.75	1267.53	137.35	45.06	1062.54	154.56	44.79	1072.70	163.03	86.41	1354.39	-102.37	53.85	1317.80	-92.82	55.90	1126.87	-84.33	47.10	1126.27	-84.53	91.87	1010.02	213.27	1406.73	0.00	0.00	0.00	1291.19	15.54	1700.65	1306.52	130.92	1709.08	1117.71	58.32	1761.32	1142.38	156.57	1759.46	-237.05	1316.33	73.21	348.50	1213.43	76.53	-114.45
10.72000	1307.94	150.64	37.39	1265.18	138.65	45.96	1062.64	154.36	44.70	1072.64	163.04	86.51	1362.38	-102.91	54.26	1325.34	-92.52	56.51	1134.30	-85.48	46.27	1133.45	-85.52	90.79	1012.11	212.82	1406.65	0.00	0.00	0.00	1293.37	15.30	1700.34	1307.87	130.62	1709.02	1119.77	58.04	1761.24	1144.37	156.29	1759.38	-236.30	1317.57	73.43	348.17	1214.21	76.16	-119.98
10.73000	1308.42	150.98	37.52	1265.62	137.74	45.55	1062.70	154.24	44.62	1072.64	162.95	86.58	1369.06	-103.27	53.29	1332.14	-93.39	55.98	1140.52	-86.77	46.15	1140.15	-86.20	89.87	1014.20	212.36	1406.57	0.00	0.00	0.00	1294.56	15.08	1700.21	1310.03	130.61	1708.84	1121.93	57.76	1761.23	1145.91	156.03	1758.76	-235.38	1315.54	74.20	347.32	1215.58	75.37	-123.67
10.74000	1308.42	150.96	37.02	1266.11	138.56	46.32	1062.63	154.32	44.69	1072.57	162.99	86.71	1374.89	-103.54	51.90	1338.32	-93.85	55.04	1145.81	-87.27	45.70	1145.53	-86.87	89.33	1016.27	211.90	1406.49	0.00	0.00	0.00	1296.16	14.93	1700.25	1312.38	130.44	1708.79	1123.70	57.44	1761.06	1147.91	155.98	1759.09	-237.16	1317.25	73.11	348.71	1214.63	75.87	-126.91
10.75000	1308.24	151.21	37.08	1265.46	138.41	45.95	1062.66	154.37	44.69	1072.63	162.67	86.73	1380.34	-104.05	48.31	1342.10	-93.08	54.19	1149.18	-87.83	45.55	1149.94	-87.08	88.98	1018.33	211.44	1406.41	0.00	0.00	0.00	1299.17	14.79	1700.14	1314.03	130.13	1708.85	1125.37	56.87	1760.92	1149.80	155.58	1759.23	-241.46	1315.60	71.21	347.27	1214.22	75.78	-124.60
10.76000	1308.14	151.16	37.22	1265.98	137.66	45.61	1062.58	154.58	44.81	1072.68	162.43	86.77	1382.46	-104.47	43.73	1345.11	-94.63	51.91	1151.15	-87.98	45.62	1152.86	-87.34	89.13	1020.37	210.97	1406.33	0.00	0.00	0.00	1301.20	14.76	1700.14	1315.94	129.85	1708.92	1127.13	56.47	1760.78	1151.54	155.17	1759.21	-240.88	1315.79	72.78	345.60	1214.34	75.57	-129.56
10.77000	1306.73	151.18	36.44	1266.92	137.79	46.06	1062.66	154.41	44.74	1072.63	162.32	86.86	1384.00	-105.05	40.91	1346.11	-95.72	50.04	1152.04	-87.66	46.30	1154.04	-86.50	89.21	1022.41	210.50	1406.24	0.00	0.00	0.00	1302.59	14.49	1700.16	1317.60	129.66	1709.08	1128.83	56.14	1760.69	1153.17	154.86	1759.15	-236.26	1313.26	73.34	345.73	1213.49	75.76	-126.86
10.78000	1307.97	150.68	36.78	1265.66	138.04	45.68	1062.57	154.62	44.85	1072.63	162.17	86.90	1384.96	-105.14	40.61	1345.85	-95.58	49.25	1152.28	-87.28	46.63	1153.37	-85.86	89.85	1024.43	210.03	1406.16	0.00	0.00	0.00	1303.97	14.05	1700.13	1318.78	129.55	1709.16	1129.85	58.00	1758.54	1171.18	150.48	1750.99	-232.39	1312.06	74.18	346.85	1214.38	75.67	-134.72
10.79000	1308.84	150.98	36.75	1265.93	138.75	46.32	1062.60	154.48	44.77	1072.59	162.20	87.01	1383.87	-105.39	40.23	1345.82	-95.22	49.12	1152.28	-86.80	46.75	1152.59	-84.95	90.23	1026.44	209.55	1406.07	0.00	0.00	0.00	1305.54	13.49	1700.26	1320.12	129.18	1709.34	1131.93	56.10	1760.02	1161.11	152.81	1756.82	-233.79	1316.23	73.83	348.01	1214.64	75.95	-120.55
10.80000	1308.91	151.17	36.94	1265.60	137.86	45.54	1062.62	154.50	44.76	1072.63	162.03	87.04	1384.44	-104.86	39.94	1345.96	-95.10	48.80	1152.31	-86.80	46.93	1152.46	-84.80	90.52	1028.43	209.07	1405.99	0.00	0.00	0.00	1307.71	13.17	1700.46	1322.56	128.56	1709.56	1133.58	55.02	1760.50	1157.91	153.60	1759.17	-236.05	1317.75	73.33	349.95	1213.47	76.68	-120.27
10.81000	1308.98	151.05	37.04	1265.36	138.22	45.67	1062.67	154.23	44.62	1072.63	161.97	87.12	1383.94	-105.05	38.93	1345.98	-95.42	48.09	1152.46	-86.90	46.79	1152.86	-84.68	90.35	1030.42	208.58	1405.90	0.00	0.00	0.00	1308.93	12.78	1700.70	1323.60	128.04	1709.94	1135.08	54.60	1760.48	1159.53	152.94	1759.25	-233.04	1313.21	73.76	349.38	1213.10	76.80	-126.38
10.82000	1308.97	150.98	37.06	1265.88	137.99	45.77	1062.61	154.29	44.62	1072.63	161.88	87.18	1384.85	-105.12	38.27	1346.79	-95.48	47.71	1152.60	-87.20	46.53	1153.16	-85.07	90.22	1032.39	208.09	1405.81	0.00	0.00	0.00	1310.42	12.36	1700.87	1325.57	127.46	1710.18	1136.53	54.15	1760.45	1161.06	152.84	1759.20	-235.16	1316.22	73.36	345.82	1214.69	75.41	-119.04
10.83000	1309.35	151.49	36.74	1265.59	138.59	45.97	1062.58	154.59	44.78	1072.59	161.94	87.33	1385.39	-105.47	37.56	1347.26	-95.56	47.47	1152.68	-87.28	46.20	1153.39	-85.18	89.86	1034.35	207.60	1405.72	0.00	0.00	0.00	1312.43	12.07	1700.92	1327.06	127.12	1710.37	1156.90	51.17	1749.46	1287.33	132.12	1723.48	-236.03	1316.56	74.00	344.69	1214.56	75.22	-121.33
10.84000	1308.38	150.69	36.64	1266.02	138.26	45.93	1062.66	154.33	44.61	1072.73	161.56	87.29	1385.18	-105.98	36.75	1346.97	-95.89	47.17	1152.71	-87.30	45.88	1153.32	-85.50	89.70	1036.30	207.10	1405.63	0.00	0.00	0.00	1314.18	11.69	1701.20	1328.23	126.81	1710.65	1144.33	52.80	1757.67	1199.84	146.41	1749.00	-235.33	1316.89	73.72	349.84	1213.62	76.71	-126.29
10.85000	1309.29	150.52	37.17	1266.05	138.40	45.89	1062.71	154.16	44.54	1072.72	161.53	87.42	1385.49	-105.43	36.67	1347.44	-96.07	47.17	1152.74	-87.37	45.72	1153.23	-85.53	89.49	1038.23	206.61	1405.54	0.00	0.00	0.00	1314.70	11.00	1701.77	1329.16	126.42	1711.11	1140.83	52.93	1760.56	1165.30	151.73	1759.41	-228.32	1312.09	75.13	351.37	1213.58	77.07	-120.53
10.86000	1308.72	151.44	36.48	1265.83	138.55	45.86	1062.59	154.54	44.70	1072.76	161.48	87.54	1385.66	-105.63	36.52	1347.26	-96.28	46.90	1152.76	-87.35	45.54	1153.45	-85.16	89.16	1040.15	206.10	1405.45	0.00	0.00	0.00	1316.84	10.85	1702.07	1331.09	125.69	1711.44	1142.21	52.49	1760.61	1166.83	151.10	1759.56	-225.87	1309.92	75.39	350.51	1214.18	76.59	-129.63
10.87000	1307.77	151.19	36.10	1266.49	137.61	45.47	1062.70	154.26	44.56	1072.84	161.33	87.61	1385.80	-105.79	36.18	1347.31	-96.23	46.55	1152.76	-87.37	45.43	1153.39	-85.55	89.16	1042.06	205.60	1405.36	0.00	0.00	0.00	1317.27	10.21	1702.46	1333.14	125.43	1711.56	1143.72	52.20	1760.68	1168.23	150.92	1759.60	-234.59	1316.13	73.53	347.98	1214.57	76.05	-129.99
10.88000	1308.37	151.03	36.09	1265.86	138.08	45.45	1062.77	154.33	44.59	1072.78	161.41	87.78	1385.84	-105.92	35.88	1346.98	-96.25	46.28	1152.75	-87.55	45.44	1153.33	-85.49	89.05	1043.96	205.09	1405.26	0.00	0.00	0.00	1318.15	9.74	1702.77	1323.40	31.69	1703.98	1202.72	73.88	1745.88	1169.61	150.55	1759.66	-237.75	1317.90	73.11	347.66	1214.25	75.99	-119.85
10.89000	1308.62	150.88	36.41	1266.57	138.14	45.79	1062.70	154.39	44.60	1072.86	161.21	87.84	1384.91	-105.82	35.92	1347.58	-96.36	46.39	1152.72	-87.68	45.46	1153.33	-85.20	88.87	1045.85	204.58	1405.17	0.00	0.00	0.00	1320.09	9.43	1703.00	1332.42	103.16	1710.46	1161.51	57.09	1757.04	1171.04	150.00	1759.77	-235.00	1313.87	72.52	348.51	1214.37	76.14	-126.18
10.90000	1309.64	151.05	36.55	1266.17	137.32	45.03	1062.72	154.47	44.62	1072.93	161.12	87.96	1386.21	-105.69	36.11	1346.83	-96.25	45.96	1152.79	-87.48	45.35	1153.31	-85.23	88.87	1047.73	204.06	1405.07	0.00	0.00	0.00	1323.01	9.19	1703.18	1336.68	124.56	1712.53	1147.95	51.00	1761.05	1172.45	149.82	1759.84	-233.13	1314.92	74.12	348.16	1214.81	75.94	-128.45
10.91000	1309.28	150.86	35.97	1266.39	138.20	45.77	1062.72	154.51	44.65	1072.99	161.12	88.07	1385.71	-106.26	35.68	1347.55	-96.48	46.34	1152.86	-87.38	45.27	1153.26	-85.07	88.68	1049.59	203.55	1404.98	0.00	0.00	0.00	1324.40	8.85	1703.55	1338.06	124.41	1712.82	1149.45	50.77	1761.20	1173.87	149.28	1759.99	-235.51	1316.32	73.76	346.69	1215.59	75.24	-121.46
10.92000	1308.75	151.05	35.80	1268.12	137.55	46.01	1062.70	154.63	44.65	1073.14	160.83	88.09	1385.85	-105.97	35.73	1347.21	-96.48	46.02	1152.86	-87.42	45.26	1153.31	-84.95	88.58	1051.44	203.03	1404.88	0.00	0.00	0.00	1325.64	8.74	1703.98	1339.70	124.20	1713.01	1150.93	50.58	1761.36	1175.22	149.04	1760.07	-237.85	1317.40	73.16	349.21	1214.82	76.00	-124.97
10.93000	1308.88	150.83	35.97	1269.83	137.50	46.66	1062.72	154.58	44.63	1073.11	161.02	88.30	1387.26	-106.01	35.83	1347.61	-96.46	46.12	1152.88	-87.39	45.25	1153.43	-84.58	88.37	1053.28	202.50	1404.78	0.00	0.00	0.00	1326.71	8.59	1704.26	1340.77	123.79	1713.26	1152.12	50.25	1761.47	1176.35	148.80	1760.16	-231.60	1313.40	74.00	348.56	1213.92	76.28	-118.59
[truncated: 763 more rows]
[truncated: 35 more columns]
