# Supplementary material for: The impact of mobile phone use on where we look and how we walk when negotiating floor based obstacles
Source: PLoS One. 2017 Jun 30;12(6):e0179802. doi: 10.1371/journal.pone.0179802 (PMC5493336; doi:10.1371/journal.pone.0179802)
Supplement: S1 File — (ZIP) [file pone.0179802.s001.zip › Gait/PP11/JS obs no phone 1.txt]

CODAmotion Analysis Text
Codamotion Analysis Text Save of: JS obs no phone 1.mdf
Time	Markers
Time	1:LTOE.X	1:LTOE.Y	1:LTOE.Z	2:L2nd.X	2:L2nd.Y	2:L2nd.Z	3:LHEE.X	3:LHEE.Y	3:LHEE.Z	4:LANK.X	4:LANK.Y	4:LANK.Z	5:RTOE.X	5:RTOE.Y	5:RTOE.Z	6:R2nd.X	6:R2nd.Y	6:R2nd.Z	7:RHEE.X	7:RHEE.Y	7:RHEE.Z	8:RANK.X	8:RANK.Y	8:RANK.Z	9:STRN.X	9:STRN.Y	9:STRN.Z	10:Marker 10.X	10:Marker 10.Y	10:Marker 10.Z	11:FRHD.X	11:FRHD.Y	11:FRHD.Z	12:FLHD.X	12:FLHD.Y	12:FLHD.Z	13:BRHD.X	13:BRHD.Y	13:BRHD.Z	14:BLHD.X	14:BLHD.Y	14:BLHD.Z	15:BLSTEP.X	15:BLSTEP.Y	15:BLSTEP.Z	16:FLSTEP.X	16:FLSTEP.Y	16:FLSTEP.Z	17:BRSTEP.X
(s)	(mm)	(mm)	(mm)	(mm)	(mm)	(mm)	(mm)	(mm)	(mm)	(mm)	(mm)	(mm)	(mm)	(mm)	(mm)	(mm)	(mm)	(mm)	(mm)	(mm)	(mm)	(mm)	(mm)	(mm)	(mm)	(mm)	(mm)	(mm)	(mm)	(mm)	(mm)	(mm)	(mm)	(mm)	(mm)	(mm)	(mm)	(mm)	(mm)	(mm)	(mm)	(mm)	(mm)	(mm)	(mm)	(mm)	(mm)	(mm)	(mm)
0.00000	-2793.74	181.60	21.99	-3569.63	95.56	39.71	-3581.10	82.78	10.76	-3515.07	75.89	47.04	-3600.36	-81.18	1.24	-3588.66	-55.87	20.74	-1875.29	99.42	355.27	-1854.72	92.04	389.98	-3688.87	67.85	1348.91	0.00	0.00	0.00	-3486.39	-63.87	1658.38	-3847.80	74.51	1778.57	-3083.81	211.55	1325.85	-3029.33	126.66	1318.53	368.14	-223.29	60.39	803.55	-228.59	57.68	361.61
0.01000	-2793.74	181.60	21.99	-3569.63	95.56	39.71	-3581.10	82.78	10.76	-3515.07	75.89	47.04	-3600.36	-81.18	1.24	-3588.66	-55.87	20.74	-1875.29	99.42	355.27	-1854.72	92.04	389.98	-3688.87	67.85	1348.91	0.00	0.00	0.00	-3486.39	-63.87	1658.38	-3847.80	74.51	1778.57	-3083.81	211.55	1325.85	-3029.33	126.66	1318.53	368.14	-223.29	60.39	803.55	-228.59	57.68	361.61
0.02000	-2793.74	181.60	21.99	-3569.63	95.56	39.71	-3581.10	82.78	10.76	-3515.07	75.89	47.04	-3600.36	-81.18	1.24	-3588.66	-55.87	20.74	-1875.29	99.42	355.27	-1854.72	92.04	389.98	-3688.87	67.85	1348.91	0.00	0.00	0.00	-3486.39	-63.87	1658.38	-3847.80	74.51	1778.57	-3083.81	211.55	1325.85	-3029.33	126.66	1318.53	368.26	-223.36	60.40	803.83	-228.67	57.70	361.75
0.03000	-2793.74	181.60	21.99	-3569.63	95.56	39.71	-3581.23	82.78	10.76	-3515.26	75.90	47.04	-3600.36	-81.18	1.24	-3588.66	-55.87	20.74	-1875.29	99.42	355.27	-1854.72	92.04	389.98	-3688.87	67.85	1348.91	0.00	0.00	0.00	-3486.39	-63.87	1658.38	-3847.80	74.51	1778.57	-3084.61	211.61	1326.19	-3030.20	126.70	1318.92	484.60	-293.98	79.50	1082.62	-308.09	77.58	498.46
0.04000	-2793.74	181.60	21.99	-3569.63	95.56	39.71	-3706.37	83.79	11.22	-3704.44	81.95	47.53	-3600.36	-81.18	1.24	-3588.66	-55.87	20.74	-1875.29	99.42	355.27	-1854.72	92.04	389.98	-3688.87	67.85	1348.91	0.00	0.00	0.00	-3486.39	-63.87	1658.38	-3847.80	74.51	1778.57	-3889.06	267.40	1670.51	-3897.77	167.41	1699.82	485.33	-294.13	79.58	1082.60	-308.10	77.55	498.36
0.05000	-2793.74	181.60	21.99	-3569.63	95.56	39.71	-3712.37	84.81	10.73	-3656.59	79.73	56.73	-3600.36	-81.18	1.24	-3588.66	-55.87	20.74	-1875.29	99.42	355.27	-1854.72	92.04	389.98	-3688.87	67.85	1348.91	0.00	0.00	0.00	-3486.39	-63.87	1658.38	-3847.80	74.51	1778.57	-3882.81	268.93	1670.60	-3863.37	170.41	1696.61	485.13	-293.86	79.57	1082.63	-308.32	77.58	499.15
0.06000	-2793.74	181.60	21.99	-3569.63	95.56	39.71	-3738.24	86.19	6.19	-3699.02	80.16	49.96	-3600.36	-81.18	1.24	-3588.66	-55.87	20.74	-1875.29	99.42	355.27	-1854.72	92.04	389.98	-3688.87	67.85	1348.91	0.00	0.00	0.00	-3486.39	-63.87	1658.38	-3847.80	74.51	1778.57	-3882.55	269.81	1670.14	-3885.03	169.70	1698.47	484.52	-294.07	79.35	1082.29	-308.22	77.48	499.47
0.07000	-2793.74	181.60	21.99	-3569.63	95.56	39.71	-3722.28	85.91	8.36	-3737.91	79.74	43.53	-3600.36	-81.18	1.24	-3588.66	-55.87	20.74	-1875.29	99.42	355.27	-1854.72	92.04	389.98	-3688.87	67.85	1348.91	0.00	0.00	0.00	-3486.39	-63.87	1658.38	-3847.80	74.51	1778.57	-3861.95	269.45	1668.88	-3854.00	170.22	1696.71	485.77	-293.78	79.85	1082.04	-308.26	77.32	498.81
0.08000	-2793.74	181.60	21.99	-3569.63	95.56	39.71	-3696.16	86.79	12.38	-3738.99	79.76	44.00	-3600.36	-81.18	1.24	-3588.66	-55.87	20.74	-1875.29	99.42	355.27	-1854.72	92.04	389.98	-3688.87	67.85	1348.91	0.00	0.00	0.00	-3486.39	-63.87	1658.38	-3847.80	74.51	1778.57	-3857.70	269.84	1668.99	-3855.84	172.37	1697.17	485.65	-293.62	79.78	1082.49	-308.18	77.62	499.05
0.09000	-2793.74	181.60	21.99	-3569.63	95.56	39.71	-3731.86	85.79	5.91	-3716.29	80.32	46.36	-3600.36	-81.18	1.24	-3588.66	-55.87	20.74	-1875.29	99.42	355.27	-1854.72	92.04	389.98	-3688.87	67.85	1348.91	0.00	0.00	0.00	-3486.39	-63.87	1658.38	-3847.80	74.51	1778.57	-3866.89	271.23	1669.31	-3864.09	171.98	1696.61	485.43	-293.90	79.67	1082.07	-308.22	77.45	498.63
0.10000	-2793.74	181.60	21.99	-3569.63	95.56	39.71	-3711.21	86.91	9.75	-3706.86	80.16	48.14	-3600.36	-81.18	1.24	-3588.66	-55.87	20.74	-1875.29	99.42	355.27	-1854.72	92.04	389.98	-3688.87	67.85	1348.91	0.00	0.00	0.00	-3486.39	-63.87	1658.38	-3847.80	74.51	1778.57	-3842.92	270.78	1667.56	-3835.05	171.97	1695.70	484.74	-293.98	79.49	1082.38	-307.97	77.67	498.97
0.11000	-2793.74	181.60	21.99	-3569.63	95.56	39.71	-3700.50	85.15	12.70	-3710.91	80.99	47.73	-3600.36	-81.18	1.24	-3588.66	-55.87	20.74	-1875.29	99.42	355.27	-1854.72	92.04	389.98	-3688.87	67.85	1348.91	0.00	0.00	0.00	-3486.39	-63.87	1658.38	-3847.80	74.51	1778.57	-3834.38	271.81	1667.55	-3861.45	173.29	1696.31	484.35	-293.80	79.47	1082.31	-307.94	77.58	498.63
0.12000	-2793.74	181.60	21.99	-3569.63	95.56	39.71	-3712.50	84.71	9.34	-3691.51	80.40	50.74	-3600.36	-81.18	1.24	-3588.66	-55.87	20.74	-1875.29	99.42	355.27	-1854.72	92.04	389.98	-3688.87	67.85	1348.91	0.00	0.00	0.00	-3486.39	-63.87	1658.38	-3847.80	74.51	1778.57	-3852.80	272.78	1668.77	-3853.04	173.89	1695.51	485.22	-294.03	79.57	1082.58	-307.94	77.61	498.85
0.13000	-2793.74	181.60	21.99	-3569.63	95.56	39.71	-3708.30	85.19	10.12	-3697.06	80.11	49.58	-3600.36	-81.18	1.24	-3588.66	-55.87	20.74	-1875.29	99.42	355.27	-1854.72	92.04	389.98	-3688.87	67.85	1348.91	0.00	0.00	0.00	-3486.39	-63.87	1658.38	-3847.80	74.51	1778.57	-3882.77	275.70	1669.05	-3865.33	174.29	1695.82	485.63	-294.11	79.75	1082.82	-308.06	77.53	498.50
0.14000	-2793.74	181.60	21.99	-3569.63	95.56	39.71	-3742.46	85.17	5.59	-3652.71	79.68	55.58	-3600.36	-81.18	1.24	-3588.66	-55.87	20.74	-1875.29	99.42	355.27	-1854.72	92.04	389.98	-3688.87	67.85	1348.91	0.00	0.00	0.00	-3486.39	-63.87	1658.38	-3847.80	74.51	1778.57	-3868.46	275.09	1669.28	-3874.22	176.63	1698.40	485.38	-294.36	79.61	1082.46	-308.28	77.53	498.36
0.15000	-2793.74	181.60	21.99	-3569.63	95.56	39.71	-3711.17	84.05	10.51	-3714.07	79.15	46.70	-3600.36	-81.18	1.24	-3588.66	-55.87	20.74	-1875.29	99.42	355.27	-1854.72	92.04	389.98	-3688.87	67.85	1348.91	0.00	0.00	0.00	-3486.39	-63.87	1658.38	-3847.80	74.51	1778.57	-3853.58	275.01	1668.31	-3840.83	176.48	1697.42	484.41	-293.96	79.48	1082.30	-308.13	77.53	499.35
0.16000	-2793.74	181.60	21.99	-3569.63	95.56	39.71	-3735.30	85.10	7.12	-3645.06	79.03	58.70	-3600.36	-81.18	1.24	-3588.66	-55.87	20.74	-1875.29	99.42	355.27	-1854.72	92.04	389.98	-3688.87	67.85	1348.91	0.00	0.00	0.00	-3486.39	-63.87	1658.38	-3847.80	74.51	1778.57	-3858.46	275.59	1668.40	-3861.03	176.79	1697.52	484.68	-294.14	79.47	1083.25	-308.13	77.83	498.63
0.17000	-2793.74	181.60	21.99	-3569.63	95.56	39.71	-3681.35	85.78	15.57	-3714.26	78.22	49.91	-3600.36	-81.18	1.24	-3588.66	-55.87	20.74	-1875.29	99.42	355.27	-1854.72	92.04	389.98	-3688.87	67.85	1348.91	0.00	0.00	0.00	-3486.39	-63.87	1658.38	-3847.80	74.51	1778.57	-3875.15	276.28	1668.81	-3872.58	178.79	1697.95	484.41	-294.14	79.33	1082.87	-308.28	77.69	498.88
0.18000	-2793.74	181.60	21.99	-3569.63	95.56	39.71	-3746.98	84.78	4.49	-3697.31	79.94	50.15	-3600.36	-81.18	1.24	-3588.66	-55.87	20.74	-1875.29	99.42	355.27	-1854.72	92.04	389.98	-3688.87	67.85	1348.91	0.00	0.00	0.00	-3486.39	-63.87	1658.38	-3847.80	74.51	1778.57	-3865.72	277.06	1668.34	-3858.93	178.34	1700.10	485.26	-293.62	79.68	1082.92	-308.16	77.73	499.27
0.19000	-2793.74	181.60	21.99	-3569.63	95.56	39.71	-3718.76	83.43	9.51	-3728.57	79.06	45.28	-3600.36	-81.18	1.24	-3588.66	-55.87	20.74	-1875.29	99.42	355.27	-1854.72	92.04	389.98	-3688.87	67.85	1348.91	0.00	0.00	0.00	-3486.39	-63.87	1658.38	-3847.80	74.51	1778.57	-3866.40	277.40	1668.64	-3876.86	180.63	1699.50	485.15	-294.00	79.59	1082.89	-308.14	77.61	499.78
0.20000	-2793.74	181.60	21.99	-3569.63	95.56	39.71	-3701.20	86.14	12.06	-3684.26	78.96	51.88	-3600.36	-81.18	1.24	-3588.66	-55.87	20.74	-1875.29	99.42	355.27	-1854.72	92.04	389.98	-3688.87	67.85	1348.91	0.00	0.00	0.00	-3486.39	-63.87	1658.38	-3847.80	74.51	1778.57	-3885.58	280.55	1669.36	-3876.70	180.45	1699.38	485.45	-293.97	79.68	1082.74	-308.16	77.59	498.87
0.21000	-2793.74	181.60	21.99	-3569.63	95.56	39.71	-3710.66	85.43	10.75	-3700.05	79.91	49.49	-3600.36	-81.18	1.24	-3588.66	-55.87	20.74	-1875.29	99.42	355.27	-1854.72	92.04	389.98	-3688.87	67.85	1348.91	0.00	0.00	0.00	-3486.39	-63.87	1658.38	-3847.80	74.51	1778.57	-3871.29	280.90	1668.41	-3850.39	181.72	1698.75	485.73	-293.79	79.85	1082.51	-308.30	77.48	498.88
0.22000	-2793.74	181.60	21.99	-3569.63	95.56	39.71	-3702.98	85.54	12.80	-3686.55	79.79	51.58	-3600.36	-81.18	1.24	-3588.66	-55.87	20.74	-1875.29	99.42	355.27	-1854.72	92.04	389.98	-3688.87	67.85	1348.91	0.00	0.00	0.00	-3486.39	-63.87	1658.38	-3847.80	74.51	1778.57	-3905.13	281.66	1669.16	-3849.30	183.48	1698.27	485.52	-293.69	79.74	1081.94	-308.21	77.32	499.43
0.23000	-2793.74	181.60	21.99	-3569.63	95.56	39.71	-3697.92	84.54	13.01	-3709.40	80.48	47.95	-3600.36	-81.18	1.24	-3588.66	-55.87	20.74	-1875.29	99.42	355.27	-1854.72	92.04	389.98	-3688.87	67.85	1348.91	0.00	0.00	0.00	-3486.39	-63.87	1658.38	-3847.80	74.51	1778.57	-3881.82	280.19	1668.66	-3864.13	183.72	1698.91	485.49	-293.81	79.81	1082.68	-308.01	77.61	499.09
0.24000	-2793.74	181.60	21.99	-3569.63	95.56	39.71	-3747.99	85.05	5.00	-3700.97	79.91	49.22	-3600.36	-81.18	1.24	-3588.66	-55.87	20.74	-1875.29	99.42	355.27	-1854.72	92.04	389.98	-3688.87	67.85	1348.91	0.00	0.00	0.00	-3486.39	-63.87	1658.38	-3847.80	74.51	1778.57	-3893.87	281.43	1669.15	-3886.21	184.03	1700.64	485.27	-293.74	79.74	1082.85	-308.40	77.66	498.67
0.25000	-2793.74	181.60	21.99	-3569.63	95.56	39.71	-3733.55	84.53	6.05	-3715.68	79.73	47.25	-3600.36	-81.18	1.24	-3588.66	-55.87	20.74	-1875.29	99.42	355.27	-1854.72	92.04	389.98	-3688.87	67.85	1348.91	0.00	0.00	0.00	-3486.39	-63.87	1658.38	-3847.80	74.51	1778.57	-3884.77	283.02	1667.97	-3889.02	185.00	1699.75	484.86	-293.95	79.65	1082.99	-308.35	77.70	498.44
0.26000	-2793.74	181.60	21.99	-3569.63	95.56	39.71	-3685.67	86.46	14.09	-3729.63	78.70	45.92	-3600.36	-81.18	1.24	-3588.66	-55.87	20.74	-1875.29	99.42	355.27	-1854.72	92.04	389.98	-3688.87	67.85	1348.91	0.00	0.00	0.00	-3486.39	-63.87	1658.38	-3847.80	74.51	1778.57	-3873.44	282.41	1667.51	-3862.30	186.89	1698.21	486.06	-293.90	79.82	1082.90	-308.33	77.54	498.78
0.27000	-2793.74	181.60	21.99	-3569.63	95.56	39.71	-3745.64	85.94	5.35	-3715.21	79.39	48.03	-3600.36	-81.18	1.24	-3588.66	-55.87	20.74	-1875.29	99.42	355.27	-1854.72	92.04	389.98	-3688.87	67.85	1348.91	0.00	0.00	0.00	-3486.39	-63.87	1658.38	-3847.80	74.51	1778.57	-3890.54	284.51	1668.46	-3877.21	187.73	1699.75	485.69	-293.64	79.83	1082.32	-308.02	77.65	498.53
0.28000	-2793.74	181.60	21.99	-3569.63	95.56	39.71	-3718.56	84.27	8.81	-3736.12	80.10	45.65	-3600.36	-81.18	1.24	-3588.66	-55.87	20.74	-1875.29	99.42	355.27	-1854.72	92.04	389.98	-3688.87	67.85	1348.91	0.00	0.00	0.00	-3486.39	-63.87	1658.38	-3847.80	74.51	1778.57	-3898.02	284.76	1668.31	-3860.76	187.52	1699.21	485.76	-293.63	79.82	1082.54	-308.00	77.61	498.47
0.29000	-2793.74	181.60	21.99	-3569.63	95.56	39.71	-3734.84	84.90	6.86	-3704.87	80.65	48.71	-3600.36	-81.18	1.24	-3588.66	-55.87	20.74	-1875.29	99.42	355.27	-1854.72	92.04	389.98	-3688.87	67.85	1348.91	0.00	0.00	0.00	-3486.39	-63.87	1658.38	-3847.80	74.51	1778.57	-3894.86	286.53	1668.68	-3869.66	188.19	1698.61	484.43	-294.16	79.25	1082.44	-308.55	77.36	498.48
0.30000	-2793.74	181.60	21.99	-3569.63	95.56	39.71	-3707.93	85.89	11.96	-3723.07	79.19	45.17	-3600.36	-81.18	1.24	-3588.66	-55.87	20.74	-1875.29	99.42	355.27	-1854.72	92.04	389.98	-3688.87	67.85	1348.91	0.00	0.00	0.00	-3486.39	-63.87	1658.38	-3847.80	74.51	1778.57	-3870.44	286.76	1667.52	-3867.61	187.61	1698.58	484.41	-294.10	79.36	1082.37	-308.31	77.49	498.74
0.31000	-2793.74	181.60	21.99	-3569.63	95.56	39.71	-3714.90	84.86	9.26	-3712.10	79.48	47.62	-3600.36	-81.18	1.24	-3588.66	-55.87	20.74	-1875.29	99.42	355.27	-1854.72	92.04	389.98	-3688.87	67.85	1348.91	0.00	0.00	0.00	-3486.39	-63.87	1658.38	-3847.80	74.51	1778.57	-3874.45	287.42	1668.20	-3869.84	188.59	1698.89	485.25	-293.89	79.65	1082.88	-308.22	77.66	498.90
0.32000	-2793.74	181.60	21.99	-3569.63	95.56	39.71	-3739.92	84.26	5.47	-3688.08	80.46	52.40	-3600.36	-81.18	1.24	-3588.66	-55.87	20.74	-1875.29	99.42	355.27	-1854.72	92.04	389.98	-3688.87	67.85	1348.91	0.00	0.00	0.00	-3486.39	-63.87	1658.38	-3847.80	74.51	1778.57	-3909.50	288.55	1669.76	-3880.69	190.14	1701.48	485.62	-293.84	79.74	1082.53	-308.14	77.45	498.66
0.33000	-2793.74	181.60	21.99	-3569.63	95.56	39.71	-3733.46	86.69	6.93	-3722.28	80.93	45.67	-3600.36	-81.18	1.24	-3588.66	-55.87	20.74	-1875.29	99.42	355.27	-1854.72	92.04	389.98	-3688.87	67.85	1348.91	0.00	0.00	0.00	-3486.39	-63.87	1658.38	-3847.80	74.51	1778.57	-3874.46	288.21	1667.71	-3867.90	191.27	1700.77	485.81	-293.89	79.82	1082.41	-307.97	77.40	498.81
0.34000	-2793.74	181.60	21.99	-3569.63	95.56	39.71	-3695.60	84.73	12.71	-3714.32	80.61	47.97	-3600.36	-81.18	1.24	-3588.66	-55.87	20.74	-1875.29	99.42	355.27	-1854.72	92.04	389.98	-3688.87	67.85	1348.91	0.00	0.00	0.00	-3486.39	-63.87	1658.38	-3847.80	74.51	1778.57	-3869.02	289.01	1667.55	-3873.99	192.53	1700.66	485.22	-294.12	79.59	1082.98	-308.14	77.69	498.75
0.35000	-2793.74	181.60	21.99	-3569.63	95.56	39.71	-3712.36	84.64	10.22	-3721.72	80.79	46.82	-3600.36	-81.18	1.24	-3588.66	-55.87	20.74	-1875.29	99.42	355.27	-1854.72	92.04	389.98	-3688.87	67.85	1348.91	0.00	0.00	0.00	-3486.39	-63.87	1658.38	-3847.80	74.51	1778.57	-3866.53	289.68	1667.60	-3856.34	192.29	1699.16	484.91	-294.03	79.50	1082.99	-307.99	77.85	499.06
0.36000	-2793.74	181.60	21.99	-3569.63	95.56	39.71	-3715.48	84.79	10.55	-3719.99	80.06	45.97	-3600.36	-81.18	1.24	-3588.66	-55.87	20.74	-1875.29	99.42	355.27	-1854.72	92.04	389.98	-3688.87	67.85	1348.91	0.00	0.00	0.00	-3486.39	-63.87	1658.38	-3847.80	74.51	1778.57	-3851.26	290.36	1665.75	-3844.92	191.04	1699.93	485.08	-293.90	79.69	1082.86	-308.16	77.71	499.33
0.37000	-2793.74	181.60	21.99	-3569.63	95.56	39.71	-3706.09	85.09	10.95	-3723.70	81.12	45.95	-3600.36	-81.18	1.24	-3588.66	-55.87	20.74	-1875.29	99.42	355.27	-1854.72	92.04	389.98	-3688.87	67.85	1348.91	0.00	0.00	0.00	-3486.39	-63.87	1658.38	-3847.80	74.51	1778.57	-3889.99	292.68	1668.86	-3866.18	194.25	1700.86	485.74	-293.99	79.83	1082.05	-308.36	77.33	498.20
0.38000	-2793.74	181.60	21.99	-3569.63	95.56	39.71	-3723.21	84.91	8.49	-3715.18	79.35	46.20	-3600.36	-81.18	1.24	-3588.66	-55.87	20.74	-1875.29	99.42	355.27	-1854.72	92.04	389.98	-3688.87	67.85	1348.91	0.00	0.00	0.00	-3486.39	-63.87	1658.38	-3847.80	74.51	1778.57	-3891.29	292.40	1668.63	-3906.26	195.17	1702.28	485.27	-293.71	79.83	1082.93	-308.00	77.61	498.33
0.39000	-2793.74	181.60	21.99	-3569.63	95.56	39.71	-3735.76	85.67	6.28	-3713.84	79.32	48.38	-3600.36	-81.18	1.24	-3588.66	-55.87	20.74	-1875.29	99.42	355.27	-1854.72	92.04	389.98	-3688.87	67.85	1348.91	0.00	0.00	0.00	-3486.39	-63.87	1658.38	-3847.80	74.51	1778.57	-3862.39	292.47	1667.07	-3886.95	194.19	1701.50	485.24	-293.82	79.82	1082.65	-308.17	77.60	498.65
0.40000	-2793.74	181.60	21.99	-3569.63	95.56	39.71	-3722.09	84.69	7.35	-3707.69	79.78	47.86	-3600.36	-81.18	1.24	-3588.66	-55.87	20.74	-1875.29	99.42	355.27	-1854.72	92.04	389.98	-3688.87	67.85	1348.91	0.00	0.00	0.00	-3486.39	-63.87	1658.38	-3847.80	74.51	1778.57	-3862.67	292.67	1667.27	-3883.91	196.18	1701.42	485.07	-293.96	79.68	1082.16	-308.13	77.41	498.61
0.41000	-2793.74	181.60	21.99	-3569.63	95.56	39.71	-3725.49	84.15	7.45	-3694.18	79.56	50.16	-3600.36	-81.18	1.24	-3588.66	-55.87	20.74	-1875.29	99.42	355.27	-1854.72	92.04	389.98	-3688.87	67.85	1348.91	0.00	0.00	0.00	-3486.39	-63.87	1658.38	-3847.80	74.51	1778.57	-3865.62	295.13	1668.03	-3854.49	197.00	1700.25	485.51	-294.09	79.69	1082.92	-308.35	77.47	498.51
0.42000	-2793.74	181.60	21.99	-3569.63	95.56	39.71	-3713.83	84.44	9.73	-3663.40	79.39	55.20	-3600.36	-81.18	1.24	-3588.66	-55.87	20.74	-1875.29	99.42	355.27	-1854.72	92.04	389.98	-3688.87	67.85	1348.91	0.00	0.00	0.00	-3486.39	-63.87	1658.38	-3847.80	74.51	1778.57	-3895.15	297.20	1667.86	-3859.77	197.22	1700.75	485.76	-294.24	79.61	1082.97	-308.25	77.51	499.03
0.43000	-2793.74	181.60	21.99	-3569.63	95.56	39.71	-3704.95	85.82	11.18	-3743.39	80.08	43.46	-3600.36	-81.18	1.24	-3588.66	-55.87	20.74	-1875.29	99.42	355.27	-1854.72	92.04	389.98	-3688.87	67.85	1348.91	0.00	0.00	0.00	-3486.39	-63.87	1658.38	-3847.80	74.51	1778.57	-3899.76	297.85	1668.56	-3865.42	198.58	1701.16	485.65	-294.26	79.54	1082.54	-308.18	77.62	499.06
0.44000	-2793.74	181.60	21.99	-3569.63	95.56	39.71	-3690.94	85.46	12.57	-3701.22	78.96	48.14	-3600.36	-81.18	1.24	-3588.66	-55.87	20.74	-1875.29	99.42	355.27	-1854.72	92.04	389.98	-3688.87	67.85	1348.91	0.00	0.00	0.00	-3486.39	-63.87	1658.38	-3847.80	74.51	1778.57	-3872.62	297.39	1668.02	-3873.14	199.93	1703.20	485.61	-294.17	79.62	1082.58	-308.35	77.54	497.99
0.45000	-2793.74	181.60	21.99	-3569.63	95.56	39.71	-3724.33	84.59	9.30	-3709.32	78.47	48.39	-3600.36	-81.18	1.24	-3588.66	-55.87	20.74	-1875.29	99.42	355.27	-1854.72	92.04	389.98	-3688.87	67.85	1348.91	0.00	0.00	0.00	-3486.39	-63.87	1658.38	-3847.80	74.51	1778.57	-3883.11	298.28	1668.13	-3882.81	200.68	1702.47	486.42	-293.71	79.91	1082.48	-308.16	77.47	498.75
0.46000	-2793.74	181.60	21.99	-3569.63	95.56	39.71	-3726.87	85.95	8.64	-3702.70	78.70	49.18	-3600.36	-81.18	1.24	-3588.66	-55.87	20.74	-1875.29	99.42	355.27	-1854.72	92.04	389.98	-3688.87	67.85	1348.91	0.00	0.00	0.00	-3486.39	-63.87	1658.38	-3847.80	74.51	1778.57	-3876.79	297.80	1668.74	-3876.75	201.04	1701.90	485.95	-293.99	79.76	1083.09	-308.16	77.74	499.04
0.47000	-2793.74	181.60	21.99	-3569.63	95.56	39.71	-3701.19	86.34	11.08	-3681.42	80.42	53.10	-3600.36	-81.18	1.24	-3588.66	-55.87	20.74	-1875.29	99.42	355.27	-1854.72	92.04	389.98	-3688.87	67.85	1348.91	0.00	0.00	0.00	-3486.39	-63.87	1658.38	-3847.80	74.51	1778.57	-3867.92	298.99	1668.45	-3849.27	201.63	1701.11	485.35	-294.03	79.66	1082.88	-308.18	77.64	498.63
0.48000	-2793.74	181.60	21.99	-3569.63	95.56	39.71	-3733.82	85.55	7.36	-3691.50	80.52	50.79	-3600.36	-81.18	1.24	-3588.66	-55.87	20.74	-1875.29	99.42	355.27	-1854.72	92.04	389.98	-3688.87	67.85	1348.91	0.00	0.00	0.00	-3486.39	-63.87	1658.38	-3847.80	74.51	1778.57	-3874.81	300.02	1668.19	-3845.67	201.52	1701.12	485.28	-293.93	79.73	1082.62	-308.23	77.52	498.82
0.49000	-2793.74	181.60	21.99	-3569.63	95.56	39.71	-3717.60	86.24	8.93	-3713.86	80.60	46.55	-3600.36	-81.18	1.24	-3588.66	-55.87	20.74	-1875.29	99.42	355.27	-1854.72	92.04	389.98	-3688.87	67.85	1348.91	0.00	0.00	0.00	-3486.39	-63.87	1658.38	-3847.80	74.51	1778.57	-3882.43	300.80	1668.50	-3840.24	202.49	1700.79	485.38	-294.05	79.57	1082.41	-308.21	77.44	499.08
0.50000	-2793.74	181.60	21.99	-3569.63	95.56	39.71	-3723.35	85.41	9.35	-3690.76	80.31	52.32	-3600.36	-81.18	1.24	-3588.66	-55.87	20.74	-1875.29	99.42	355.27	-1854.72	92.04	389.98	-3688.87	67.85	1348.91	0.00	0.00	0.00	-3486.39	-63.87	1658.38	-3847.80	74.51	1778.57	-3905.73	303.17	1669.71	-3863.98	203.52	1701.86	485.97	-293.88	79.73	1082.60	-307.98	77.46	499.09
0.51000	-2793.74	181.60	21.99	-3569.63	95.56	39.71	-3718.48	84.58	9.50	-3718.27	78.86	47.58	-3600.36	-81.18	1.24	-3588.66	-55.87	20.74	-1875.29	99.42	355.27	-1854.72	92.04	389.98	-3688.87	67.85	1348.91	0.00	0.00	0.00	-3486.39	-63.87	1658.38	-3847.80	74.51	1778.57	-3920.74	303.79	1670.06	-3875.69	204.19	1703.36	486.84	-293.93	80.05	1082.89	-307.93	77.65	499.05
0.52000	-2793.74	181.60	21.99	-3569.63	95.56	39.71	-3733.88	85.72	6.95	-3713.11	79.63	47.78	-3600.36	-81.18	1.24	-3588.66	-55.87	20.74	-1875.29	99.42	355.27	-1854.72	92.04	389.98	-3688.87	67.85	1348.91	0.00	0.00	0.00	-3486.39	-63.87	1658.38	-3847.80	74.51	1778.57	-3898.57	303.20	1670.13	-3911.05	205.60	1704.76	486.33	-294.00	79.99	1082.24	-307.95	77.60	498.57
0.53000	-2793.74	181.60	21.99	-3569.63	95.56	39.71	-3730.10	86.10	6.98	-3687.66	80.44	50.98	-3600.36	-81.18	1.24	-3588.66	-55.87	20.74	-1875.29	99.42	355.27	-1854.72	92.04	389.98	-3688.87	67.85	1348.91	0.00	0.00	0.00	-3486.39	-63.87	1658.38	-3847.80	74.51	1778.57	-3910.62	304.95	1670.27	-3886.77	205.67	1703.31	485.02	-294.20	79.55	1082.82	-308.47	77.57	498.88
0.54000	-2793.74	181.60	21.99	-3569.63	95.56	39.71	-3693.68	84.36	13.60	-3703.76	79.19	49.09	-3600.36	-81.18	1.24	-3588.66	-55.87	20.74	-1875.29	99.42	355.27	-1854.72	92.04	389.98	-3688.87	67.85	1348.91	0.00	0.00	0.00	-3486.39	-63.87	1658.38	-3847.80	74.51	1778.57	-3905.82	305.56	1670.74	-3899.47	208.24	1705.07	484.65	-293.90	79.51	1083.13	-308.31	77.64	498.92
0.55000	-2793.74	181.60	21.99	-3569.63	95.56	39.71	-3721.70	85.44	8.51	-3713.90	79.49	47.37	-3600.36	-81.18	1.24	-3588.66	-55.87	20.74	-1875.29	99.42	355.27	-1854.72	92.04	389.98	-3688.87	67.85	1348.91	0.00	0.00	0.00	-3486.39	-63.87	1658.38	-3847.80	74.51	1778.57	-3895.55	306.73	1671.07	-3907.52	209.36	1705.40	485.68	-293.62	79.84	1083.07	-308.22	77.68	499.21
0.56000	-2793.74	181.60	21.99	-3569.63	95.56	39.71	-3699.75	84.79	13.08	-3674.75	80.15	53.17	-3600.36	-81.18	1.24	-3588.66	-55.87	20.74	-1875.29	99.42	355.27	-1854.72	92.04	389.98	-3688.87	67.85	1348.91	0.00	0.00	0.00	-3486.39	-63.87	1658.38	-3847.80	74.51	1778.57	-3903.39	305.89	1670.30	-3895.73	209.14	1703.30	485.81	-293.86	79.85	1082.82	-308.18	77.64	499.07
0.57000	-2793.74	181.60	21.99	-3569.63	95.56	39.71	-3725.75	85.22	7.63	-3706.54	80.63	49.17	-3600.36	-81.18	1.24	-3588.66	-55.87	20.74	-1875.29	99.42	355.27	-1854.72	92.04	389.98	-3688.87	67.85	1348.91	0.00	0.00	0.00	-3486.39	-63.87	1658.38	-3847.80	74.51	1778.57	-3882.12	306.24	1669.11	-3859.60	208.53	1702.09	485.22	-293.89	79.66	1082.58	-308.13	77.52	498.61
0.58000	-2793.74	181.60	21.99	-3569.63	95.56	39.71	-3715.14	84.93	9.99	-3696.94	79.69	50.02	-3600.36	-81.18	1.24	-3588.66	-55.87	20.74	-1875.29	99.42	355.27	-1854.72	92.04	389.98	-3688.87	67.85	1348.91	0.00	0.00	0.00	-3486.39	-63.87	1658.38	-3847.80	74.51	1778.57	-3889.33	306.97	1669.39	-3881.38	209.92	1703.15	485.15	-294.32	79.54	1082.72	-308.42	77.53	499.28
0.59000	-2793.74	181.60	21.99	-3569.63	95.56	39.71	-3705.96	85.67	9.64	-3668.41	79.91	55.26	-3600.36	-81.18	1.24	-3588.66	-55.87	20.74	-1875.29	99.42	355.27	-1854.72	92.04	389.98	-3688.87	67.85	1348.91	0.00	0.00	0.00	-3486.39	-63.87	1658.38	-3847.80	74.51	1778.57	-3868.30	307.48	1668.52	-3880.43	210.92	1703.45	485.48	-294.09	79.73	1081.94	-308.15	77.36	499.29
0.60000	-2793.74	181.60	21.99	-3569.63	95.56	39.71	-3740.99	85.78	4.99	-3727.78	81.41	46.23	-3600.36	-81.18	1.24	-3588.66	-55.87	20.74	-1875.29	99.42	355.27	-1854.72	92.04	389.98	-3688.87	67.85	1348.91	0.00	0.00	0.00	-3486.39	-63.87	1658.38	-3847.80	74.51	1778.57	-3871.31	308.87	1668.87	-3907.89	210.58	1705.19	485.42	-294.10	79.63	1082.47	-308.23	77.48	499.29
0.61000	-2793.74	181.60	21.99	-3569.63	95.56	39.71	-3724.69	85.25	6.38	-3716.57	81.87	47.02	-3600.36	-81.18	1.24	-3588.66	-55.87	20.74	-1875.29	99.42	355.27	-1854.72	92.04	389.98	-3688.87	67.85	1348.91	0.00	0.00	0.00	-3486.39	-63.87	1658.38	-3847.80	74.51	1778.57	-3907.05	309.85	1670.67	-3898.04	210.55	1704.15	485.01	-294.31	79.55	1083.24	-307.96	77.90	499.24
0.62000	-2793.74	181.60	21.99	-3569.63	95.56	39.71	-3755.09	84.54	3.79	-3716.45	80.01	47.31	-3600.36	-81.18	1.24	-3588.66	-55.87	20.74	-1875.29	99.42	355.27	-1854.72	92.04	389.98	-3688.87	67.85	1348.91	0.00	0.00	0.00	-3486.39	-63.87	1658.38	-3847.80	74.51	1778.57	-3914.99	311.82	1670.47	-3857.01	212.56	1702.47	485.53	-293.95	79.80	1082.82	-308.23	77.51	499.28
0.63000	-2793.74	181.60	21.99	-3569.63	95.56	39.71	-3727.14	86.24	7.99	-3700.88	80.58	50.13	-3600.36	-81.18	1.24	-3588.66	-55.87	20.74	-1875.29	99.42	355.27	-1854.72	92.04	389.98	-3688.87	67.85	1348.91	0.00	0.00	0.00	-3486.39	-63.87	1658.38	-3847.80	74.51	1778.57	-3895.34	310.48	1669.53	-3856.51	212.40	1702.97	484.91	-293.75	79.63	1082.53	-308.25	77.36	498.81
0.64000	-2793.74	181.60	21.99	-3569.63	95.56	39.71	-3734.54	85.46	6.18	-3692.47	81.06	50.55	-3600.36	-81.18	1.24	-3588.66	-55.87	20.74	-1875.29	99.42	355.27	-1854.72	92.04	389.98	-3688.87	67.85	1348.91	0.00	0.00	0.00	-3486.39	-63.87	1658.38	-3847.80	74.51	1778.57	-3906.01	311.36	1669.56	-3878.52	214.62	1703.42	485.35	-293.71	79.83	1083.14	-307.96	77.67	499.02
0.65000	-2793.74	181.60	21.99	-3569.63	95.56	39.71	-3696.20	86.11	12.58	-3706.45	81.98	48.92	-3600.36	-81.18	1.24	-3588.66	-55.87	20.74	-1875.29	99.42	355.27	-1854.72	92.04	389.98	-3688.87	67.85	1348.91	0.00	0.00	0.00	-3486.39	-63.87	1658.38	-3847.80	74.51	1778.57	-3912.21	312.12	1670.75	-3890.63	215.57	1704.31	485.50	-294.02	79.74	1083.06	-307.95	77.66	497.87
0.66000	-2793.74	181.60	21.99	-3569.63	95.56	39.71	-3697.26	85.09	11.49	-3706.70	80.00	48.68	-3600.36	-81.18	1.24	-3588.66	-55.87	20.74	-1875.29	99.42	355.27	-1854.72	92.04	389.98	-3688.87	67.85	1348.91	0.00	0.00	0.00	-3486.39	-63.87	1658.38	-3847.80	74.51	1778.57	-3932.06	311.82	1670.42	-3866.54	214.53	1704.27	485.98	-293.80	79.91	1083.14	-308.16	77.69	497.93
0.67000	-2793.74	181.60	21.99	-3569.63	95.56	39.71	-3741.24	85.62	4.80	-3726.43	78.94	46.11	-3600.36	-81.18	1.24	-3588.66	-55.87	20.74	-1875.29	99.42	355.27	-1854.72	92.04	389.98	-3688.87	67.85	1348.91	0.00	0.00	0.00	-3486.39	-63.87	1658.38	-3847.80	74.51	1778.57	-3926.07	313.53	1670.58	-3881.94	216.67	1704.57	485.08	-293.88	79.79	1082.78	-308.04	77.61	498.43
0.68000	-2793.74	181.60	21.99	-3569.63	95.56	39.71	-3675.81	85.01	14.33	-3659.40	79.65	58.75	-3600.36	-81.18	1.24	-3588.66	-55.87	20.74	-1875.29	99.42	355.27	-1854.72	92.04	389.98	-3688.87	67.85	1348.91	0.00	0.00	0.00	-3486.39	-63.87	1658.38	-3847.80	74.51	1778.57	-3881.96	313.76	1669.94	-3874.35	217.08	1703.47	485.92	-293.99	79.97	1082.55	-308.12	77.53	499.25
0.69000	-2793.74	181.60	21.99	-3569.63	95.56	39.71	-3743.52	84.51	4.78	-3715.34	80.06	49.55	-3600.36	-81.18	1.24	-3588.66	-55.87	20.74	-1875.29	99.42	355.27	-1854.72	92.04	389.98	-3688.87	67.85	1348.91	0.00	0.00	0.00	-3486.39	-63.87	1658.38	-3847.80	74.51	1778.57	-3900.15	313.65	1669.56	-3878.87	216.97	1703.41	485.13	-293.90	79.79	1082.05	-308.37	77.39	498.45
0.70000	-2793.74	181.60	21.99	-3569.63	95.56	39.71	-3702.87	86.09	10.45	-3722.08	80.05	47.23	-3600.36	-81.18	1.24	-3588.66	-55.87	20.74	-1875.29	99.42	355.27	-1854.72	92.04	389.98	-3688.87	67.85	1348.91	0.00	0.00	0.00	-3486.39	-63.87	1658.38	-3847.80	74.51	1778.57	-3860.06	314.20	1667.82	-3898.56	217.70	1704.58	485.20	-293.83	79.79	1082.91	-308.13	77.65	498.66
0.71000	-2793.74	181.60	21.99	-3569.63	95.56	39.71	-3730.60	84.84	6.76	-3704.95	78.85	49.46	-3600.36	-81.18	1.24	-3588.66	-55.87	20.74	-1875.29	99.42	355.27	-1854.72	92.04	389.98	-3688.87	67.85	1348.91	0.00	0.00	0.00	-3486.39	-63.87	1658.38	-3847.80	74.51	1778.57	-3878.77	314.42	1669.50	-3905.88	218.33	1703.78	485.35	-293.83	79.63	1082.82	-308.07	77.70	499.64
0.72000	-2793.74	181.60	21.99	-3569.63	95.56	39.71	-3706.96	85.07	10.12	-3650.08	80.12	59.67	-3600.36	-81.18	1.24	-3588.66	-55.87	20.74	-1875.29	99.42	355.27	-1854.72	92.04	389.98	-3688.87	67.85	1348.91	0.00	0.00	0.00	-3486.39	-63.87	1658.38	-3847.80	74.51	1778.57	-3886.85	315.47	1669.40	-3877.10	218.60	1703.69	484.99	-293.70	79.59	1083.39	-308.02	77.94	499.29
0.73000	-2793.74	181.60	21.99	-3569.63	95.56	39.71	-3746.95	85.82	3.18	-3699.56	81.37	52.30	-3600.36	-81.18	1.24	-3588.66	-55.87	20.74	-1875.29	99.42	355.27	-1854.72	92.04	389.98	-3688.87	67.85	1348.91	0.00	0.00	0.00	-3486.39	-63.87	1658.38	-3847.80	74.51	1778.57	-3905.97	315.71	1668.54	-3907.34	218.25	1705.61	485.35	-293.83	79.63	1082.92	-308.17	77.70	499.06
0.74000	-2793.74	181.60	21.99	-3569.63	95.56	39.71	-3728.34	86.06	6.16	-3736.86	80.75	47.32	-3600.36	-81.18	1.24	-3588.66	-55.87	20.74	-1875.29	99.42	355.27	-1854.72	92.04	389.98	-3688.87	67.85	1348.91	0.00	0.00	0.00	-3486.39	-63.87	1658.38	-3847.80	74.51	1778.57	-3907.55	316.23	1668.31	-3912.75	219.89	1705.99	485.44	-293.90	79.62	1083.59	-308.21	77.77	498.96
0.75000	-2793.74	181.60	21.99	-3569.63	95.56	39.71	-3702.45	86.70	10.02	-3764.95	80.29	42.55	-3600.36	-81.18	1.24	-3588.66	-55.87	20.74	-1875.29	99.42	355.27	-1854.72	92.04	389.98	-3688.87	67.85	1348.91	0.00	0.00	0.00	-3486.39	-63.87	1658.38	-3847.80	74.51	1778.57	-3909.08	316.72	1668.08	-3896.94	219.40	1705.02	485.26	-293.70	79.65	1083.03	-307.89	77.71	498.92
0.76000	-2793.74	181.60	21.99	-3569.63	95.56	39.71	-3705.86	86.96	10.21	-3694.09	81.33	52.77	-3600.36	-81.18	1.24	-3588.66	-55.87	20.74	-1875.29	99.42	355.27	-1854.72	92.04	389.98	-3688.87	67.85	1348.91	0.00	0.00	0.00	-3486.39	-63.87	1658.38	-3847.80	74.51	1778.57	-3910.57	317.20	1667.85	-3905.18	219.49	1705.50	485.32	-294.07	79.57	1082.82	-308.00	77.70	498.30
0.77000	-2793.74	181.60	21.99	-3569.63	95.56	39.71	-3700.23	88.83	11.38	-3679.16	80.03	54.43	-3600.36	-81.18	1.24	-3588.66	-55.87	20.74	-1875.29	99.42	355.27	-1854.72	92.04	389.98	-3688.87	67.85	1348.91	0.00	0.00	0.00	-3486.39	-63.87	1658.38	-3847.80	74.51	1778.57	-3912.01	317.65	1667.63	-3902.66	219.97	1706.27	485.88	-293.84	79.83	1082.73	-308.01	77.65	498.08
0.78000	-2793.74	181.60	21.99	-3569.63	95.56	39.71	-3715.19	89.76	7.86	-3657.07	79.96	58.16	-3600.36	-81.18	1.24	-3588.66	-55.87	20.74	-1875.29	99.42	355.27	-1854.72	92.04	389.98	-3688.87	67.85	1348.91	0.00	0.00	0.00	-3486.39	-63.87	1658.38	-3847.80	74.51	1778.57	-3913.40	318.09	1667.41	-3914.84	220.46	1707.06	485.12	-293.81	79.62	1082.66	-308.21	77.70	499.12
0.79000	-2793.74	181.60	21.99	-3569.63	95.56	39.71	-3703.13	91.35	9.85	-3665.31	83.24	57.31	-3600.36	-81.18	1.24	-3588.66	-55.87	20.74	-1875.29	99.42	355.27	-1854.72	92.04	389.98	-3688.87	67.85	1348.91	0.00	0.00	0.00	-3486.39	-63.87	1658.38	-3847.80	74.51	1778.57	-3914.74	318.50	1667.19	-3896.16	221.55	1706.27	485.19	-293.90	79.75	1082.61	-308.37	77.53	499.25
0.80000	-2793.74	181.60	21.99	-3569.63	95.56	39.71	-3707.56	92.46	8.78	-3661.24	83.41	57.90	-3600.36	-81.18	1.24	-3588.66	-55.87	20.74	-1875.29	99.42	355.27	-1854.72	92.04	389.98	-3688.87	67.85	1348.91	0.00	0.00	0.00	-3486.39	-63.87	1658.38	-3847.80	74.51	1778.57	-3916.04	318.90	1666.98	-3851.42	219.63	1703.82	485.83	-293.95	79.80	1083.12	-308.14	77.86	497.99
0.81000	-2793.74	181.60	21.99	-3569.63	95.56	39.71	-3720.70	94.46	7.53	-3701.56	88.07	51.29	-3600.36	-81.18	1.24	-3588.66	-55.87	20.74	-1875.29	99.42	355.27	-1854.72	92.04	389.98	-3688.87	67.85	1348.91	0.00	0.00	0.00	-3486.39	-63.87	1658.38	-3847.80	74.51	1778.57	-3917.29	319.27	1666.77	-3897.00	220.13	1706.22	485.32	-293.85	79.65	1083.23	-308.26	77.81	498.33
0.82000	-2793.74	181.60	21.99	-3569.63	95.56	39.71	-3693.05	99.00	10.72	-3670.60	88.46	56.58	-3600.36	-81.18	1.24	-3588.66	-55.87	20.74	-1875.29	99.42	355.27	-1854.72	92.04	389.98	-3688.87	67.85	1348.91	0.00	0.00	0.00	-3486.39	-63.87	1658.38	-3847.80	74.51	1778.57	-3918.50	319.63	1666.56	-3910.35	221.15	1707.94	484.67	-293.96	79.46	1082.64	-308.04	77.53	498.36
0.83000	-2793.74	181.60	21.99	-3569.63	95.56	39.71	-3702.02	102.36	9.32	-3672.45	91.92	56.37	-3600.36	-81.18	1.24	-3588.66	-55.87	20.74	-1875.29	99.42	355.27	-1854.72	92.04	389.98	-3688.87	67.85	1348.91	0.00	0.00	0.00	-3486.39	-63.87	1658.38	-3847.80	74.51	1778.57	-3919.65	319.96	1666.36	-3915.95	222.75	1707.85	485.60	-293.91	79.62	1082.82	-308.25	77.49	498.85
0.84000	-2793.74	181.60	21.99	-3569.63	95.56	39.71	-3689.88	105.50	10.07	-3620.82	96.35	63.67	-3600.36	-81.18	1.24	-3588.66	-55.87	20.74	-1875.29	99.42	355.27	-1854.72	92.04	389.98	-3688.87	67.85	1348.91	0.00	0.00	0.00	-3486.39	-63.87	1658.38	-3847.80	74.51	1778.57	-3920.76	320.28	1666.16	-3901.26	221.21	1706.98	485.46	-293.64	79.78	1082.73	-307.93	77.60	498.97
0.85000	-2793.74	181.60	21.99	-3569.63	95.56	39.71	-3694.47	111.45	8.76	-3649.90	100.79	61.25	-3600.36	-81.18	1.24	-3588.66	-55.87	20.74	-1875.29	99.42	355.27	-1854.72	92.04	389.98	-3688.87	67.85	1348.91	0.00	0.00	0.00	-3486.39	-63.87	1658.38	-3847.80	74.51	1778.57	-3921.83	320.58	1665.96	-3891.80	221.46	1706.27	486.01	-293.72	79.90	1082.14	-308.11	77.37	498.80
0.86000	-2793.74	181.60	21.99	-3569.63	95.56	39.71	-3661.00	118.14	14.17	-3643.16	105.34	62.11	-3600.36	-81.18	1.24	-3588.66	-55.87	20.74	-1875.29	99.42	355.27	-1854.72	92.04	389.98	-3688.87	67.85	1348.91	0.00	0.00	0.00	-3486.39	-63.87	1658.38	-3847.80	74.51	1778.57	-3922.84	320.86	1665.76	-3886.73	220.57	1706.72	485.67	-294.18	79.61	1082.59	-308.21	77.57	500.46
0.87000	-2793.74	181.60	21.99	-3569.63	95.56	39.71	-3690.94	123.43	10.44	-3660.04	110.84	59.35	-3600.36	-81.18	1.24	-3588.66	-55.87	20.74	-1875.29	99.42	355.27	-1854.72	92.04	389.98	-3688.87	67.85	1348.91	0.00	0.00	0.00	-3486.39	-63.87	1658.38	-3847.80	74.51	1778.57	-3923.82	321.11	1665.57	-3938.39	221.67	1709.92	485.24	-294.14	79.58	1082.24	-308.25	77.42	499.56
0.88000	-2793.74	181.60	21.99	-3569.63	95.56	39.71	-3686.97	129.07	11.79	-3639.72	115.88	62.68	-3600.36	-81.18	1.24	-3588.66	-55.87	20.74	-1875.29	99.42	355.27	-1854.72	92.04	389.98	-3688.87	67.85	1348.91	0.00	0.00	0.00	-3486.39	-63.87	1658.38	-3847.80	74.51	1778.57	-3924.74	321.35	1665.38	-3901.15	220.81	1707.64	485.23	-293.79	79.63	1082.02	-308.27	77.28	499.31
0.89000	-2793.74	181.60	21.99	-3569.63	95.56	39.71	-3672.83	134.38	14.22	-3658.89	121.67	61.27	-3600.36	-81.18	1.24	-3588.66	-55.87	20.74	-1875.29	99.42	355.27	-1854.72	92.04	389.98	-3688.87	67.85	1348.91	0.00	0.00	0.00	-3486.39	-63.87	1658.38	-3847.80	74.51	1778.57	-3925.62	321.58	1665.19	-3883.97	220.10	1706.49	485.59	-293.76	79.77	1082.90	-308.18	77.60	499.32
0.90000	-2793.74	181.60	21.99	-3569.63	95.56	39.71	-3662.80	141.48	15.50	-3639.79	128.31	64.09	-3600.36	-81.18	1.24	-3588.66	-55.87	20.74	-1875.29	99.42	355.27	-1854.72	92.04	389.98	-3688.87	67.85	1348.91	0.00	0.00	0.00	-3486.39	-63.87	1658.38	-3847.80	74.51	1778.57	-3926.45	321.78	1665.01	-3890.51	220.99	1707.28	485.20	-293.49	79.77	1083.04	-307.98	77.64	498.48
0.91000	-2793.74	181.60	21.99	-3569.63	95.56	39.71	-3671.32	147.59	15.32	-3659.97	133.23	61.56	-3600.36	-81.18	1.24	-3588.66	-55.87	20.74	-1875.29	99.42	355.27	-1854.72	92.04	389.98	-3688.87	67.85	1348.91	0.00	0.00	0.00	-3486.39	-63.87	1658.38	-3847.80	74.51	1778.57	-3927.24	321.96	1664.83	-3889.11	219.64	1707.51	484.70	-293.76	79.52	1082.63	-308.07	77.50	498.85
0.92000	-2793.74	181.60	21.99	-3569.63	95.56	39.71	-3654.62	154.14	17.67	-3624.19	139.56	68.29	-3600.36	-81.18	1.24	-3588.66	-55.87	20.74	-1875.29	99.42	355.27	-1854.72	92.04	389.98	-3688.87	67.85	1348.91	0.00	0.00	0.00	-3486.39	-63.87	1658.38	-3847.80	74.51	1778.57	-3927.98	322.13	1664.65	-3866.54	218.92	1706.58	485.33	-293.97	79.54	1083.23	-308.02	77.74	498.51
0.93000	-2793.74	181.60	21.99	-3569.63	95.56	39.71	-3661.13	161.39	17.44	-3650.73	145.55	63.89	-3600.36	-81.18	1.24	-3588.66	-55.87	20.74	-1875.29	99.42	355.27	-1854.72	92.04	389.98	-3688.87	67.85	1348.91	0.00	0.00	0.00	-3486.39	-63.87	1658.38	-3847.80	74.51	1778.57	-3928.67	322.27	1664.48	-3890.36	219.32	1706.88	484.50	-294.18	79.30	1083.00	-308.23	77.56	498.00
0.94000	-2793.74	181.60	21.99	-3569.63	95.56	39.71	-3668.13	167.28	16.37	-3622.16	152.33	68.11	-3600.36	-81.18	1.24	-3588.66	-55.87	20.74	-1875.29	99.42	355.27	-1854.72	92.04	389.98	-3688.87	67.85	1348.91	0.00	0.00	0.00	-3486.39	-63.87	1658.38	-3847.80	74.51	1778.57	-3929.32	322.40	1664.31	-3905.01	219.59	1708.51	485.12	-293.98	79.54	1083.16	-308.44	77.54	498.24
0.95000	-2793.74	181.60	21.99	-3569.63	95.56	39.71	-3664.33	173.35	16.92	-3629.35	158.02	69.52	-3600.36	-81.18	1.24	-3588.66	-55.87	20.74	-1875.29	99.42	355.27	-1854.72	92.04	389.98	-3688.87	67.85	1348.91	0.00	0.00	0.00	-3486.39	-63.87	1658.38	-3847.80	74.51	1778.57	-3929.92	322.51	1664.14	-3914.04	220.49	1709.73	484.93	-293.93	79.62	1082.42	-308.23	77.33	498.61
0.96000	-2793.74	181.60	21.99	-3569.63	95.56	39.71	-3648.03	179.61	19.48	-3621.77	163.89	69.85	-3600.36	-81.18	1.24	-3588.66	-55.87	20.74	-1875.29	99.42	355.27	-1854.72	92.04	389.98	-3688.87	67.85	1348.91	0.00	0.00	0.00	-3486.39	-63.87	1658.38	-3847.80	74.51	1778.57	-3930.47	322.61	1663.97	-3901.36	218.72	1709.41	485.46	-294.10	79.65	1082.29	-308.41	77.46	498.42
0.97000	-2793.74	181.60	21.99	-3569.63	95.56	39.71	-3659.96	185.91	18.35	-3633.02	169.53	68.99	-3600.36	-81.18	1.24	-3588.66	-55.87	20.74	-1875.29	99.42	355.27	-1854.72	92.04	389.98	-3688.87	67.85	1348.91	0.00	0.00	0.00	-3486.39	-63.87	1658.38	-3847.80	74.51	1778.57	-3930.98	322.68	1663.81	-3920.09	217.62	1709.09	485.12	-294.10	79.54	1082.70	-308.14	77.52	497.97
0.98000	-2793.74	181.60	21.99	-3569.63	95.56	39.71	-3646.17	192.06	21.98	-3603.86	174.43	73.75	-3600.36	-81.18	1.24	-3588.66	-55.87	20.74	-1875.29	99.42	355.27	-1854.72	92.04	389.98	-3688.87	67.85	1348.91	0.00	0.00	0.00	-3486.39	-63.87	1658.38	-3847.80	74.51	1778.57	-3931.44	322.74	1663.65	-3872.44	215.97	1706.79	485.48	-293.92	79.64	1082.90	-308.12	77.60	499.12
0.99000	-2793.74	181.60	21.99	-3569.63	95.56	39.71	-3621.98	198.53	25.25	-3607.63	180.30	73.65	-3600.36	-81.18	1.24	-3588.66	-55.87	20.74	-1875.29	99.42	355.27	-1854.72	92.04	389.98	-3688.87	67.85	1348.91	0.00	0.00	0.00	-3486.39	-63.87	1658.38	-3847.80	74.51	1778.57	-3931.86	322.77	1663.49	-3865.54	215.43	1706.82	485.56	-293.86	79.73	1082.97	-307.97	77.75	499.16
1.00000	-2793.74	181.60	21.99	-3569.63	95.56	39.71	-3613.10	204.52	28.48	-3591.51	187.42	75.89	-3600.36	-81.18	1.24	-3588.66	-55.87	20.74	-1875.29	99.42	355.27	-1854.72	92.04	389.98	-3688.87	67.85	1348.91	0.00	0.00	0.00	-3486.39	-63.87	1658.38	-3847.80	74.51	1778.57	-3932.23	322.79	1663.33	-3900.32	215.30	1708.36	485.05	-293.94	79.50	1082.65	-308.28	77.48	498.08
1.01000	-2793.74	181.60	21.99	-3569.63	95.56	39.71	-3631.57	210.57	25.38	-3599.29	193.42	75.62	-3600.36	-81.18	1.24	-3588.66	-55.87	20.74	-1875.29	99.42	355.27	-1854.72	92.04	389.98	-3688.87	67.85	1348.91	0.00	0.00	0.00	-3486.39	-63.87	1658.38	-3847.80	74.51	1778.57	-3932.56	322.80	1663.18	-3888.16	216.26	1708.07	485.09	-294.25	79.39	1082.87	-308.13	77.57	498.15
1.02000	-2793.74	181.60	21.99	-3569.63	95.56	39.71	-3624.32	217.20	26.80	-3599.83	198.75	75.40	-3600.36	-81.18	1.24	-3588.66	-55.87	20.74	-1875.29	99.42	355.27	-1854.72	92.04	389.98	-3688.87	67.85	1348.91	0.00	0.00	0.00	-3486.39	-63.87	1658.38	-3847.80	74.51	1778.57	-3932.84	322.78	1663.03	-3858.33	214.60	1706.08	485.51	-294.43	79.53	1082.62	-308.49	77.29	498.50
1.03000	-2793.74	181.60	21.99	-3569.63	95.56	39.71	-3624.70	223.34	27.72	-3583.03	205.26	78.86	-3600.36	-81.18	1.24	-3588.66	-55.87	20.74	-1875.29	99.42	355.27	-1854.72	92.04	389.98	-3688.87	67.85	1348.91	0.00	0.00	0.00	-3486.39	-63.87	1658.38	-3847.80	74.51	1778.57	-3933.08	322.75	1662.89	-3847.24	213.51	1705.81	485.06	-294.06	79.67	1082.84	-308.35	77.52	498.93
1.04000	-2793.74	181.60	21.99	-3569.63	95.56	39.71	-3633.80	229.89	26.41	-3578.58	211.53	79.60	-3600.36	-81.18	1.24	-3588.66	-55.87	20.74	-1875.29	99.42	355.27	-1854.72	92.04	389.98	-3688.87	67.85	1348.91	0.00	0.00	0.00	-3486.39	-63.87	1658.38	-3847.80	74.51	1778.57	-3933.27	322.70	1662.74	-3867.92	213.93	1708.33	485.66	-293.96	79.69	1082.45	-308.16	77.47	498.70
1.05000	-2793.74	181.60	21.99	-3569.63	95.56	39.71	-3648.12	236.81	23.14	-3579.92	217.41	80.62	-3600.36	-81.18	1.24	-3588.66	-55.87	20.74	-1875.29	99.42	355.27	-1854.72	92.04	389.98	-3688.87	67.85	1348.91	0.00	0.00	0.00	-3486.39	-63.87	1658.38	-3847.80	74.51	1778.57	-3933.41	322.64	1662.60	-3879.21	214.70	1708.52	485.01	-293.96	79.60	1082.12	-308.46	77.29	498.95
1.06000	-2793.74	181.60	21.99	-3569.63	95.56	39.71	-3608.01	242.50	31.22	-3568.49	223.72	82.27	-3600.36	-81.18	1.24	-3588.66	-55.87	20.74	-1875.29	99.42	355.27	-1854.72	92.04	389.98	-3688.87	67.85	1348.91	0.00	0.00	0.00	-3486.39	-63.87	1658.38	-3847.80	74.51	1778.57	-3933.51	322.55	1662.47	-3838.73	214.56	1706.26	485.03	-294.27	79.63	1082.04	-308.28	77.28	498.24
1.07000	-2793.74	181.60	21.99	-3569.63	95.56	39.71	-3621.04	248.92	30.22	-3597.03	230.53	77.90	-3600.36	-81.18	1.24	-3588.66	-55.87	20.74	-1875.29	99.42	355.27	-1854.72	92.04	389.98	-3688.87	67.85	1348.91	0.00	0.00	0.00	-3486.39	-63.87	1658.38	-3847.80	74.51	1778.57	-3933.56	322.45	1662.33	-3864.68	214.91	1707.89	485.54	-294.24	79.72	1082.29	-308.46	77.51	498.75
1.08000	-2793.74	181.60	21.99	-3569.63	95.56	39.71	-3620.38	256.08	29.69	-3580.61	235.70	81.27	-3600.36	-81.18	1.24	-3588.66	-55.87	20.74	-1875.29	99.42	355.27	-1854.72	92.04	389.98	-3688.87	67.85	1348.91	0.00	0.00	0.00	-3486.39	-63.87	1658.38	-3847.80	74.51	1778.57	-3933.57	322.34	1662.20	-3846.18	215.33	1707.65	486.10	-293.97	79.94	1082.96	-308.25	77.74	499.39
1.09000	-2793.74	181.60	21.99	-3569.63	95.56	39.71	-3602.67	261.03	32.23	-3581.81	241.60	81.89	-3600.36	-81.18	1.24	-3588.66	-55.87	20.74	-1875.29	99.42	355.27	-1854.72	92.04	389.98	-3688.87	67.85	1348.91	0.00	0.00	0.00	-3486.39	-63.87	1658.38	-3847.80	74.51	1778.57	-3933.53	322.20	1662.07	-3817.20	215.82	1706.35	485.04	-293.70	79.66	1082.88	-308.25	77.50	499.12
1.10000	-2793.74	181.60	21.99	-3569.63	95.56	39.71	-3617.10	266.72	29.99	-3606.52	247.10	77.47	-3600.36	-81.18	1.24	-3588.66	-55.87	20.74	-1875.29	99.42	355.27	-1854.72	92.04	389.98	-3688.87	67.85	1348.91	0.00	0.00	0.00	-3486.39	-63.87	1658.38	-3847.80	74.51	1778.57	-3933.45	322.05	1661.94	-3840.24	216.04	1707.13	485.27	-293.95	79.76	1083.13	-308.22	77.58	498.96
1.11000	-2793.74	181.60	21.99	-3569.63	95.56	39.71	-3613.64	272.67	31.50	-3590.43	252.33	79.14	-3600.36	-81.18	1.24	-3588.66	-55.87	20.74	-1875.29	99.42	355.27	-1854.72	92.04	389.98	-3688.87	67.85	1348.91	0.00	0.00	0.00	-3486.39	-63.87	1658.38	-3847.80	74.51	1778.57	-3933.32	321.88	1661.82	-3878.95	217.17	1708.98	485.91	-293.90	79.79	1083.34	-308.10	77.63	498.84
1.12000	-2793.74	181.60	21.99	-3569.63	95.56	39.71	-3580.51	276.05	35.55	-3587.47	257.76	80.33	-3600.36	-81.18	1.24	-3588.66	-55.87	20.74	-1875.29	99.42	355.27	-1854.72	92.04	389.98	-3688.87	67.85	1348.91	0.00	0.00	0.00	-3486.39	-63.87	1658.38	-3847.80	74.51	1778.57	-3933.15	321.70	1661.70	-3824.27	218.30	1705.89	485.63	-294.02	79.66	1083.11	-308.25	77.77	498.69
1.13000	-2793.74	181.60	21.99	-3569.63	95.56	39.71	-3609.29	281.38	31.12	-3580.52	263.13	80.90	-3600.36	-81.18	1.24	-3588.66	-55.87	20.74	-1875.29	99.42	355.27	-1854.72	92.04	389.98	-3688.87	67.85	1348.91	0.00	0.00	0.00	-3486.39	-63.87	1658.38	-3847.80	74.51	1778.57	-3932.94	321.50	1661.58	-3806.14	218.57	1705.99	485.36	-293.99	79.72	1083.10	-308.36	77.72	498.94
1.14000	-2793.74	181.60	21.99	-3569.63	95.56	39.71	-3602.74	286.93	32.51	-3576.72	267.18	81.21	-3600.36	-81.18	1.24	-3588.66	-55.87	20.74	-1875.29	99.42	355.27	-1854.72	92.04	389.98	-3688.87	67.85	1348.91	0.00	0.00	0.00	-3486.39	-63.87	1658.38	-3847.80	74.51	1778.57	-3932.67	321.29	1661.46	-3801.62	220.67	1706.48	484.94	-294.19	79.64	1082.64	-308.12	77.63	499.04
1.15000	-2793.74	181.60	21.99	-3569.63	95.56	39.71	-3617.83	291.72	30.18	-3599.98	271.99	76.91	-3600.36	-81.18	1.24	-3588.66	-55.87	20.74	-1875.29	99.42	355.27	-1854.72	92.04	389.98	-3688.87	67.85	1348.91	0.00	0.00	0.00	-3486.39	-63.87	1658.38	-3847.80	74.51	1778.57	-3932.37	321.05	1661.35	-3813.45	221.14	1707.27	484.45	-293.84	79.54	1082.49	-308.25	77.52	499.90
1.16000	-2793.74	181.60	21.99	-3569.63	95.56	39.71	-3603.97	295.68	30.30	-3564.32	274.98	80.57	-3600.36	-81.18	1.24	-3588.66	-55.87	20.74	-1875.29	99.42	355.27	-1854.72	92.04	389.98	-3688.87	67.85	1348.91	0.00	0.00	0.00	-3486.39	-63.87	1658.38	-3847.80	74.51	1778.57	-3932.02	320.81	1661.24	-3816.65	222.09	1707.14	484.37	-293.66	79.37	1082.40	-308.35	77.49	499.75
1.17000	-2793.74	181.60	21.99	-3569.63	95.56	39.71	-3609.98	297.86	27.13	-3599.72	279.02	73.63	-3600.36	-81.18	1.24	-3588.66	-55.87	20.74	-1875.29	99.42	355.27	-1854.72	92.04	389.98	-3688.87	67.85	1348.91	0.00	0.00	0.00	-3486.39	-63.87	1658.38	-3847.80	74.51	1778.57	-3931.62	320.54	1661.13	-3802.78	224.03	1707.03	484.90	-294.04	79.38	1082.46	-308.27	77.48	498.92
1.18000	-2793.74	181.60	21.99	-3569.63	95.56	39.71	-3603.01	302.19	25.85	-3570.14	280.51	77.36	-3600.36	-81.18	1.24	-3588.66	-55.87	20.74	-1875.29	99.42	355.27	-1854.72	92.04	389.98	-3688.87	67.85	1348.91	0.00	0.00	0.00	-3486.39	-63.87	1658.38	-3847.80	74.51	1778.57	-3931.18	320.26	1661.02	-3807.65	224.83	1706.46	485.24	-294.21	79.46	1082.59	-308.39	77.45	498.65
1.19000	-2793.74	181.60	21.99	-3569.63	95.56	39.71	-3607.38	303.00	23.75	-3579.91	282.23	74.44	-3600.36	-81.18	1.24	-3588.66	-55.87	20.74	-1875.29	99.42	355.27	-1854.72	92.04	389.98	-3688.87	67.85	1348.91	0.00	0.00	0.00	-3486.39	-63.87	1658.38	-3847.80	74.51	1778.57	-3930.69	319.97	1660.92	-3787.42	225.95	1706.28	485.44	-293.93	79.65	1082.85	-308.45	77.68	498.11
1.20000	-2793.74	181.60	21.99	-3569.63	95.56	39.71	-3593.62	302.78	24.39	-3575.26	283.30	72.85	-3600.36	-81.18	1.24	-3588.66	-55.87	20.74	-1875.29	99.42	355.27	-1854.72	92.04	389.98	-3688.87	67.85	1348.91	0.00	0.00	0.00	-3486.39	-63.87	1658.38	-3847.80	74.51	1778.57	-3930.16	319.66	1660.82	-3803.36	227.72	1706.97	485.09	-294.00	79.65	1082.49	-308.46	77.42	498.44
1.21000	-2793.74	181.60	21.99	-3569.63	95.56	39.71	-3598.23	303.72	21.81	-3568.48	283.40	72.46	-3600.36	-81.18	1.24	-3588.66	-55.87	20.74	-1875.29	99.42	355.27	-1854.72	92.04	389.98	-3688.87	67.85	1348.91	0.00	0.00	0.00	-3486.39	-63.87	1658.38	-3847.80	74.51	1778.57	-3929.59	319.33	1660.72	-3807.36	229.13	1706.97	485.48	-294.09	79.77	1082.79	-308.55	77.53	499.12
1.22000	-2793.74	181.60	21.99	-3569.63	95.56	39.71	-3581.18	302.54	22.83	-3554.74	283.71	71.61	-3600.36	-81.18	1.24	-3588.66	-55.87	20.74	-1875.29	99.42	355.27	-1854.72	92.04	389.98	-3688.87	67.85	1348.91	0.00	0.00	0.00	-3486.39	-63.87	1658.38	-3847.80	74.51	1778.57	-3928.97	318.99	1660.63	-3790.22	229.61	1706.76	485.00	-294.39	79.51	1082.57	-308.06	77.63	498.03
1.23000	-2793.74	181.60	21.99	-3569.63	95.56	39.71	-3606.31	304.04	17.34	-3558.03	283.90	68.58	-3600.36	-81.18	1.24	-3588.66	-55.87	20.74	-1875.29	99.42	355.27	-1854.72	92.04	389.98	-3688.87	67.85	1348.91	0.00	0.00	0.00	-3486.39	-63.87	1658.38	-3847.80	74.51	1778.57	-3928.31	318.63	1660.53	-3779.96	230.08	1705.87	485.23	-294.02	79.51	1082.70	-308.37	77.51	498.50
1.24000	-2793.74	181.60	21.99	-3569.63	95.56	39.71	-3607.41	304.40	16.17	-3555.48	285.19	67.77	-3600.36	-81.18	1.24	-3588.66	-55.87	20.74	-1875.29	99.42	355.27	-1854.72	92.04	389.98	-3688.87	67.85	1348.91	0.00	0.00	0.00	-3486.39	-63.87	1658.38	-3847.80	74.51	1778.57	-3927.60	318.26	1660.44	-3766.25	232.22	1705.04	485.17	-293.97	79.64	1083.17	-308.32	77.69	499.22
1.25000	-2793.74	181.60	21.99	-3569.63	95.56	39.71	-3601.13	304.23	15.19	-3560.43	284.84	65.84	-3600.36	-81.18	1.24	-3588.66	-55.87	20.74	-1875.29	99.42	355.27	-1854.72	92.04	389.98	-3688.87	67.85	1348.91	0.00	0.00	0.00	-3486.39	-63.87	1658.38	-3847.80	74.51	1778.57	-3926.85	317.87	1660.36	-3776.79	232.32	1706.03	485.99	-294.02	79.75	1082.51	-308.37	77.42	499.01
1.26000	-2793.74	181.60	21.99	-3569.63	95.56	39.71	-3610.36	304.91	12.47	-3584.82	286.93	60.92	-3600.36	-81.18	1.24	-3588.66	-55.87	20.74	-1875.29	99.42	355.27	-1854.72	92.04	389.98	-3688.87	67.85	1348.91	0.00	0.00	0.00	-3486.39	-63.87	1658.38	-3847.80	74.51	1778.57	-3926.06	317.47	1660.27	-3777.05	234.48	1706.12	486.01	-293.94	79.91	1083.01	-308.19	77.61	498.84
1.27000	-2793.74	181.60	21.99	-3569.63	95.56	39.71	-3614.79	304.33	9.86	-3551.29	286.51	64.48	-3600.36	-81.18	1.24	-3588.66	-55.87	20.74	-1875.29	99.42	355.27	-1854.72	92.04	389.98	-3688.87	67.85	1348.91	0.00	0.00	0.00	-3486.39	-63.87	1658.38	-3847.80	74.51	1778.57	-3925.22	317.05	1660.19	-3786.13	234.94	1705.81	485.53	-294.13	79.77	1082.60	-308.15	77.42	499.00
1.28000	-2793.74	181.60	21.99	-3569.63	95.56	39.71	-3599.41	304.68	11.04	-3572.58	288.03	60.03	-3600.36	-81.18	1.24	-3588.66	-55.87	20.74	-1875.29	99.42	355.27	-1854.72	92.04	389.98	-3688.87	67.85	1348.91	0.00	0.00	0.00	-3486.39	-63.87	1658.38	-3847.80	74.51	1778.57	-3924.33	316.62	1660.11	-3764.23	235.57	1704.85	485.40	-293.79	79.69	1082.51	-308.21	77.45	499.44
1.29000	-2793.74	181.60	21.99	-3569.63	95.56	39.71	-3574.14	305.26	13.19	-3566.28	288.01	59.51	-3600.36	-81.18	1.24	-3588.66	-55.87	20.74	-1875.29	99.42	355.27	-1854.72	92.04	389.98	-3688.87	67.85	1348.91	0.00	0.00	0.00	-3486.39	-63.87	1658.38	-3847.80	74.51	1778.57	-3923.40	316.17	1660.03	-3752.04	236.59	1705.90	485.68	-294.01	79.55	1082.63	-308.39	77.45	499.92
1.30000	-2793.74	181.60	21.99	-3569.63	95.56	39.71	-3595.53	306.95	8.95	-3534.30	287.71	63.33	-3600.36	-81.18	1.24	-3588.66	-55.87	20.74	-1875.29	99.42	355.27	-1854.72	92.04	389.98	-3688.87	67.85	1348.91	0.00	0.00	0.00	-3486.39	-63.87	1658.38	-3847.80	74.51	1778.57	-3922.43	315.71	1659.96	-3758.55	237.42	1705.07	484.82	-293.98	79.57	1082.97	-308.38	77.58	498.89
1.31000	-2793.74	181.60	21.99	-3569.63	95.56	39.71	-3608.83	306.97	7.30	-3553.61	288.54	59.91	-3600.36	-81.18	1.24	-3588.66	-55.87	20.74	-1875.29	99.42	355.27	-1854.72	92.04	389.98	-3688.87	67.85	1348.91	0.00	0.00	0.00	-3486.39	-63.87	1658.38	-3847.81	74.51	1778.57	-3921.42	315.24	1659.89	-3739.18	237.21	1704.95	485.39	-293.71	79.71	1082.92	-308.22	77.52	498.82
1.32000	-2793.74	181.60	21.99	-3569.63	95.56	39.71	-3594.60	306.27	9.76	-3551.13	288.87	59.20	-3600.36	-81.18	1.24	-3588.66	-55.87	20.74	-1875.29	99.42	355.27	-1854.72	92.04	389.98	-3688.87	67.85	1348.91	0.00	0.00	0.00	-3486.39	-63.87	1658.38	-3853.63	71.33	1779.19	-3920.36	314.75	1659.82	-3773.36	237.98	1706.83	485.04	-293.83	79.62	1083.18	-308.27	77.61	499.26
1.33000	-2793.74	181.60	21.99	-3569.63	95.56	39.71	-3619.51	307.24	5.71	-3533.82	289.14	61.76	-3600.36	-81.18	1.24	-3588.66	-55.87	20.74	-1875.29	99.42	355.27	-1854.72	92.04	389.98	-3688.87	67.85	1348.91	0.00	0.00	0.00	-3486.39	-63.87	1658.38	-3861.34	69.69	1778.06	-3919.26	314.25	1659.75	-3773.15	239.20	1708.06	485.35	-293.91	79.59	1082.69	-308.14	77.53	499.11
1.34000	-2793.74	181.60	21.99	-3569.63	95.56	39.71	-3594.61	307.56	9.13	-3544.93	289.37	59.37	-3600.36	-81.18	1.24	-3588.66	-55.87	20.74	-1875.29	99.42	355.27	-1854.72	92.04	389.98	-3688.87	67.85	1348.91	0.00	0.00	0.00	-3486.39	-63.87	1658.38	-3838.65	68.08	1777.57	-3918.11	313.73	1659.69	-3765.55	238.05	1708.17	485.86	-293.95	79.80	1083.04	-308.23	77.65	499.13
1.35000	-2793.74	181.60	21.99	-3569.63	95.56	39.71	-3600.38	307.68	8.20	-3522.35	289.14	62.11	-3600.36	-81.18	1.24	-3588.66	-55.87	20.74	-1875.29	99.42	355.27	-1854.72	92.04	389.98	-3688.87	67.85	1348.91	0.00	0.00	0.00	-3486.39	-63.87	1658.38	-3763.02	66.10	1772.66	-3916.92	313.20	1659.62	-3748.02	237.17	1708.02	485.41	-293.84	79.57	1082.75	-308.26	77.39	499.07
1.36000	-2793.74	181.60	21.99	-3569.63	95.56	39.71	-3632.25	307.62	2.33	-3546.13	290.68	58.31	-3600.36	-81.18	1.24	-3588.66	-55.87	20.74	-1875.29	99.42	355.27	-1854.72	92.04	389.98	-3688.87	67.85	1348.91	0.00	0.00	0.00	-3486.39	-63.87	1658.38	-3756.77	64.50	1769.64	-3915.69	312.65	1659.56	-3740.36	236.59	1708.14	485.11	-294.04	79.32	1082.86	-308.10	77.55	498.64
1.37000	-2793.74	181.60	21.99	-3569.63	95.56	39.71	-3604.48	307.17	7.74	-3556.15	290.42	56.24	-3600.36	-81.18	1.24	-3588.66	-55.87	20.74	-1875.29	99.42	355.27	-1854.72	92.04	389.98	-3688.87	67.85	1348.91	0.00	0.00	0.00	-3486.39	-63.87	1658.38	-3727.73	60.27	1768.74	-3914.41	312.09	1659.51	-3763.62	236.16	1709.98	485.24	-293.83	79.73	1082.84	-308.08	77.63	498.81
1.38000	-2793.74	181.60	21.99	-3569.63	95.56	39.71	-3596.46	307.23	9.51	-3540.90	289.96	58.16	-3600.36	-81.18	1.24	-3588.66	-55.87	20.74	-1875.29	99.42	355.27	-1854.72	92.04	389.98	-3688.87	67.85	1348.91	0.00	0.00	0.00	-3486.39	-63.87	1658.38	-3720.78	60.83	1768.24	-3913.09	311.52	1659.45	-3751.33	236.48	1709.76	485.72	-293.85	79.75	1082.81	-308.12	77.63	499.14
1.39000	-2793.74	181.60	21.99	-3569.63	95.56	39.71	-3614.17	307.48	6.44	-3543.19	290.81	57.30	-3600.36	-81.18	1.24	-3588.66	-55.87	20.74	-1875.29	99.42	355.27	-1854.72	92.04	389.98	-3688.87	67.85	1348.91	0.00	0.00	0.00	-3486.39	-63.87	1658.38	-3751.21	59.91	1767.50	-3911.73	310.93	1659.40	-3748.58	234.88	1709.82	486.31	-293.84	79.94	1082.74	-308.18	77.77	499.13
1.40000	-2793.74	181.60	21.99	-3569.63	95.56	39.71	-3587.80	306.47	10.36	-3533.72	291.06	58.27	-3600.36	-81.18	1.24	-3588.66	-55.87	20.74	-1875.29	99.42	355.27	-1854.72	92.04	389.98	-3688.87	67.85	1348.91	0.00	0.00	0.00	-3486.39	-63.87	1658.38	-3753.86	60.13	1767.01	-3910.32	310.33	1659.35	-3738.82	233.69	1709.47	485.46	-293.77	79.78	1082.56	-308.47	77.69	498.63
1.41000	-2793.74	181.60	21.99	-3569.63	95.56	39.71	-3597.51	307.01	8.92	-3536.23	290.85	57.70	-3600.36	-81.18	1.24	-3588.66	-55.87	20.74	-1875.29	99.42	355.27	-1854.72	92.04	389.98	-3688.87	67.85	1348.91	0.00	0.00	0.00	-3486.39	-63.87	1658.38	-3748.85	57.96	1764.61	-3908.87	309.72	1659.30	-3757.96	232.59	1710.97	485.29	-294.01	79.61	1082.75	-308.44	77.70	499.30
1.42000	-2793.74	181.60	21.99	-3569.63	95.56	39.71	-3608.03	307.66	7.92	-3530.80	290.67	58.41	-3600.36	-81.18	1.24	-3588.66	-55.87	20.74	-1875.29	99.42	355.27	-1854.72	92.04	389.98	-3688.87	67.85	1348.91	0.00	0.00	0.00	-3486.39	-63.87	1658.38	-3718.19	57.77	1761.72	-3907.38	309.09	1659.26	-3746.79	231.33	1710.35	485.86	-294.11	79.65	1083.41	-307.91	78.00	499.25
1.43000	-2793.74	181.60	21.99	-3569.63	95.56	39.71	-3622.30	307.16	6.04	-3535.60	290.03	57.48	-3600.36	-81.18	1.24	-3588.66	-55.87	20.74	-1875.29	99.42	355.27	-1854.72	92.04	389.98	-3688.87	67.85	1348.91	0.00	0.00	0.00	-3486.39	-63.87	1658.38	-3681.21	55.97	1758.78	-3905.84	308.45	1659.21	-3737.69	230.33	1710.29	485.21	-294.49	79.42	1082.82	-308.13	77.77	499.01
1.44000	-2793.74	181.60	21.99	-3569.63	95.56	39.71	-3616.64	307.78	5.90	-3531.88	290.88	57.67	-3600.36	-81.18	1.24	-3588.66	-55.87	20.74	-1875.29	99.42	355.27	-1854.72	92.04	389.98	-3688.87	67.85	1348.91	0.00	0.00	0.00	-3486.39	-63.87	1658.38	-3664.32	55.86	1755.74	-3904.26	307.80	1659.17	-3739.50	230.44	1711.94	485.42	-293.99	79.69	1082.91	-308.22	77.58	499.30
1.45000	-2793.74	181.60	21.99	-3569.63	95.56	39.71	-3603.78	307.32	8.62	-3544.94	291.24	55.74	-3600.36	-81.18	1.24	-3588.66	-55.87	20.74	-1875.29	99.42	355.27	-1854.72	92.04	389.98	-3688.87	67.85	1348.91	0.00	0.00	0.00	-3486.39	-63.87	1658.38	-3688.16	55.20	1755.97	-3902.64	307.14	1659.13	-3726.87	229.13	1709.82	485.49	-293.75	79.53	1082.54	-308.30	77.46	499.16
1.46000	-2793.74	181.60	21.99	-3569.63	95.56	39.71	-3602.57	307.53	9.27	-3534.72	291.89	56.81	-3600.36	-81.18	1.24	-3588.66	-55.87	20.74	-1875.29	99.42	355.27	-1854.72	92.04	389.98	-3688.87	67.85	1348.91	0.00	0.00	0.00	-3486.39	-63.87	1658.38	-3664.12	54.23	1752.39	-3900.97	306.46	1659.10	-3722.80	228.18	1709.81	485.77	-293.66	79.84	1082.39	-308.44	77.52	498.76
1.47000	-2793.74	181.60	21.99	-3569.63	95.56	39.71	-3618.27	307.68	5.53	-3521.63	291.42	58.05	-3600.36	-81.18	1.24	-3588.66	-55.87	20.74	-1875.29	99.42	355.27	-1854.72	92.04	389.98	-3688.87	67.85	1348.91	0.00	0.00	0.00	-3486.39	-63.87	1658.38	-3627.29	52.30	1748.35	-3899.26	305.77	1659.07	-3718.72	227.25	1709.78	486.63	-293.89	80.04	1083.36	-308.18	77.86	499.66
1.48000	-2793.74	181.60	21.99	-3569.63	95.56	39.71	-3624.99	308.05	5.31	-3548.86	291.60	54.77	-3600.36	-81.18	1.24	-3588.66	-55.87	20.74	-1875.29	99.42	355.27	-1854.72	92.04	389.98	-3688.87	67.85	1348.91	0.00	0.00	0.00	-3486.39	-63.87	1658.38	-3647.89	52.98	1746.93	-3897.51	305.06	1659.03	-3714.65	226.35	1709.75	485.33	-294.09	79.61	1083.19	-308.03	77.78	500.19
1.49000	-2793.74	181.60	21.99	-3569.63	95.56	39.71	-3607.31	307.03	8.54	-3542.99	292.09	54.92	-3600.36	-81.18	1.24	-3588.66	-55.87	20.74	-1875.29	99.42	355.27	-1854.72	92.04	389.98	-3688.87	67.85	1348.91	0.00	0.00	0.00	-3486.39	-63.87	1658.38	-3619.74	52.20	1743.85	-3895.72	304.35	1659.01	-3710.58	225.47	1709.71	485.24	-294.32	79.50	1082.40	-308.34	77.50	499.35
1.50000	-2793.74	181.60	21.99	-3569.63	95.56	39.71	-3612.40	306.77	6.57	-3533.09	291.19	55.80	-3600.36	-81.18	1.24	-3588.66	-55.87	20.74	-1875.29	99.42	355.27	-1854.72	92.04	389.98	-3688.87	67.85	1348.91	0.00	0.00	0.00	-3486.39	-63.87	1658.38	-3632.88	50.10	1742.16	-3893.88	303.62	1658.98	-3706.52	224.62	1709.66	485.24	-293.70	79.74	1082.88	-308.09	77.58	499.25
1.51000	-2793.74	181.60	21.99	-3569.63	95.56	39.71	-3623.97	308.08	5.27	-3545.07	291.19	53.88	-3600.36	-81.18	1.24	-3588.66	-55.87	20.74	-1875.29	99.42	355.27	-1854.72	92.04	389.98	-3688.87	67.85	1348.91	0.00	0.00	0.00	-3486.39	-63.87	1658.38	-3604.16	50.11	1738.61	-3892.00	302.88	1658.95	-3702.45	223.79	1709.60	485.46	-294.08	79.76	1082.14	-308.16	77.40	498.99
1.52000	-2793.74	181.60	21.99	-3569.63	95.56	39.71	-3645.67	308.05	1.65	-3536.46	291.13	55.09	-3600.36	-81.18	1.24	-3588.66	-55.87	20.74	-1875.29	99.42	355.27	-1854.72	92.04	389.98	-3688.87	67.85	1348.91	0.00	0.00	0.00	-3486.39	-63.87	1658.38	-3609.21	51.63	1737.01	-3890.08	302.13	1658.93	-3698.39	222.98	1709.53	486.36	-294.06	79.92	1082.06	-308.47	77.35	499.71
1.53000	-2793.74	181.60	21.99	-3569.63	95.56	39.71	-3606.24	307.12	8.43	-3524.10	291.25	57.43	-3600.36	-81.18	1.24	-3588.66	-55.87	20.74	-1875.29	99.42	355.27	-1854.72	92.04	389.98	-3688.87	67.85	1348.91	0.00	0.00	0.00	-3486.39	-63.87	1658.38	-3594.36	50.46	1732.76	-3888.12	301.36	1658.91	-3694.33	222.20	1709.45	485.71	-294.05	79.67	1082.80	-308.05	77.74	498.11
1.54000	-2793.74	181.60	21.99	-3569.63	95.56	39.71	-3614.98	307.27	6.47	-3537.02	291.32	55.31	-3600.36	-81.18	1.24	-3588.66	-55.87	20.74	-1875.29	99.42	355.27	-1854.72	92.04	389.98	-3688.87	67.85	1348.91	0.00	0.00	0.00	-3486.39	-63.87	1658.38	-3595.60	49.44	1731.36	-3886.11	300.58	1658.90	-3690.27	221.44	1709.37	485.80	-294.37	79.79	1082.97	-308.03	77.65	497.80
1.55000	-2793.74	181.60	21.99	-3569.63	95.56	39.71	-3592.62	306.73	10.00	-3530.58	290.82	56.04	-3600.36	-81.18	1.24	-3588.66	-55.87	20.74	-1875.29	99.42	355.27	-1854.72	92.04	389.98	-3688.87	67.85	1348.91	0.00	0.00	0.00	-3486.39	-63.87	1658.38	-3637.00	49.08	1732.64	-3884.06	299.80	1658.88	-3686.21	220.71	1709.27	485.41	-293.90	79.88	1083.00	-308.20	77.67	498.67
1.56000	-2793.74	181.60	21.99	-3569.63	95.56	39.71	-3623.96	307.27	6.07	-3532.64	290.91	55.58	-3600.36	-81.18	1.24	-3588.66	-55.87	20.74	-1875.29	99.42	355.27	-1854.72	92.04	389.98	-3688.87	67.85	1348.91	0.00	0.00	0.00	-3486.39	-63.87	1658.38	-3591.07	49.63	1727.38	-3881.97	299.00	1658.87	-3682.16	220.00	1709.17	485.18	-293.86	79.69	1082.14	-308.04	77.53	498.42
1.57000	-2793.74	181.60	21.99	-3569.63	95.56	39.71	-3606.60	306.88	8.28	-3530.56	291.12	55.67	-3600.36	-81.18	1.24	-3588.66	-55.87	20.74	-1875.29	99.42	355.27	-1854.72	92.04	389.98	-3688.87	67.85	1348.91	0.00	0.00	0.00	-3486.39	-63.87	1658.38	-3586.37	49.28	1726.12	-3879.84	298.18	1658.86	-3678.10	219.31	1709.06	485.41	-293.69	79.84	1082.29	-308.35	77.50	498.07
1.58000	-2793.74	181.60	21.99	-3569.63	95.56	39.71	-3616.36	307.39	6.53	-3549.77	291.44	53.30	-3600.36	-81.18	1.24	-3588.66	-55.87	20.74	-1875.29	99.42	355.27	-1854.72	92.04	389.98	-3688.87	67.85	1348.91	0.00	0.00	0.00	-3486.39	-63.87	1658.38	-3590.02	50.09	1724.70	-3877.66	297.36	1658.85	-3674.05	218.65	1708.94	484.94	-294.09	79.47	1082.59	-308.15	77.58	498.95
1.59000	-2793.74	181.60	21.99	-3569.63	95.56	39.71	-3602.89	306.85	8.55	-3516.94	290.23	57.61	-3600.36	-81.18	1.24	-3588.66	-55.87	20.74	-1875.29	99.42	355.27	-1854.72	92.04	389.98	-3688.87	67.85	1348.91	0.00	0.00	0.00	-3486.39	-63.87	1658.38	-3586.57	51.35	1722.62	-3875.44	296.53	1658.84	-3669.99	218.01	1708.81	484.86	-293.98	79.55	1082.18	-307.99	77.51	499.29
1.60000	-2793.74	181.60	21.99	-3569.63	95.56	39.71	-3612.62	306.77	6.94	-3530.27	290.95	55.70	-3600.36	-81.18	1.24	-3588.66	-55.87	20.74	-1875.29	99.42	355.27	-1854.72	92.04	389.98	-3688.87	67.85	1348.91	0.00	0.00	0.00	-3486.39	-63.87	1658.38	-3581.88	50.78	1721.51	-3873.18	295.68	1658.84	-3665.93	217.39	1708.68	484.78	-294.03	79.43	1082.26	-308.20	77.48	499.10
1.61000	-2793.74	181.60	21.99	-3569.63	95.56	39.71	-3609.74	306.89	7.51	-3522.48	290.89	56.93	-3600.36	-81.18	1.24	-3588.66	-55.87	20.74	-1875.29	99.42	355.27	-1854.72	92.04	389.98	-3688.87	67.85	1348.91	0.00	0.00	0.00	-3486.39	-63.87	1658.38	-3602.78	50.68	1722.02	-3870.88	294.82	1658.84	-3661.88	216.80	1708.54	485.03	-294.22	79.42	1081.98	-308.36	77.37	499.63
1.62000	-2793.74	181.60	21.99	-3569.63	95.56	39.71	-3606.74	306.83	8.14	-3526.82	291.45	56.65	-3600.36	-81.18	1.24	-3588.66	-55.87	20.74	-1875.29	99.42	355.27	-1854.72	92.04	389.98	-3688.87	67.85	1348.91	0.00	0.00	0.00	-3486.39	-63.87	1658.38	-3564.88	49.86	1718.92	-3868.54	293.95	1658.84	-3657.82	216.22	1708.39	485.16	-294.15	79.55	1082.24	-308.37	77.41	499.69
1.63000	-2793.74	181.60	21.99	-3569.63	95.56	39.71	-3613.90	306.64	7.05	-3539.19	291.74	54.49	-3600.36	-81.18	1.24	-3588.66	-55.87	20.74	-1875.29	99.42	355.27	-1854.72	92.04	389.98	-3688.87	67.85	1348.91	0.00	0.00	0.00	-3486.39	-63.87	1658.38	-3536.59	51.39	1716.34	-3866.15	293.08	1658.84	-3653.77	215.67	1708.23	485.45	-294.05	79.66	1082.30	-307.94	77.38	499.34
1.64000	-2793.74	181.60	21.99	-3569.63	95.56	39.71	-3607.76	307.12	8.48	-3545.95	292.23	53.66	-3600.36	-81.18	1.24	-3588.66	-55.87	20.74	-1875.29	99.42	355.27	-1854.72	92.04	389.98	-3688.87	67.85	1348.91	0.00	0.00	0.00	-3486.39	-63.87	1658.38	-3554.43	51.13	1716.91	-3863.72	292.19	1658.84	-3649.71	215.15	1708.07	485.75	-294.11	79.71	1082.68	-308.05	77.66	499.39
1.65000	-2793.74	181.60	21.99	-3569.63	95.56	39.71	-3616.53	305.97	6.05	-3546.04	291.27	52.94	-3600.36	-81.18	1.24	-3588.66	-55.87	20.74	-1875.29	99.42	355.27	-1854.72	92.04	389.98	-3688.87	67.85	1348.91	0.00	0.00	0.00	-3486.39	-63.87	1658.38	-3540.98	51.75	1714.70	-3861.25	291.28	1658.85	-3645.65	214.64	1707.89	485.36	-294.02	79.67	1082.47	-307.98	77.75	499.41
1.66000	-2793.74	181.60	21.99	-3569.63	95.56	39.71	-3606.96	307.71	7.91	-3541.33	292.05	54.12	-3600.36	-81.18	1.24	-3588.66	-55.87	20.74	-1875.29	99.42	355.27	-1854.72	92.04	389.98	-3688.87	67.85	1348.91	0.00	0.00	0.00	-3486.39	-63.87	1658.38	-3542.41	51.88	1714.44	-3858.74	290.37	1658.86	-3641.59	214.15	1707.71	485.74	-294.14	79.80	1082.19	-307.99	77.71	498.71
1.67000	-2793.74	181.60	21.99	-3569.63	95.56	39.71	-3609.74	307.23	7.49	-3535.48	291.77	55.02	-3600.36	-81.18	1.24	-3588.66	-55.87	20.74	-1875.29	99.42	355.27	-1854.72	92.04	389.98	-3688.87	67.85	1348.91	0.00	0.00	0.00	-3486.39	-63.87	1658.38	-3541.91	51.75	1714.93	-3856.19	289.45	1658.87	-3637.53	213.69	1707.53	485.50	-294.26	79.79	1082.40	-307.78	77.67	499.30
1.68000	-2793.74	181.60	21.99	-3569.63	95.56	39.71	-3621.64	306.98	5.90	-3536.80	291.34	54.70	-3600.36	-81.18	1.24	-3588.66	-55.87	20.74	-1875.29	99.42	355.27	-1854.72	92.04	389.98	-3688.87	67.85	1348.91	0.00	0.00	0.00	-3486.39	-63.87	1658.38	-3529.02	52.89	1713.01	-3853.60	288.52	1658.88	-3633.47	213.25	1707.33	485.78	-293.80	79.81	1082.59	-308.04	77.60	499.17
1.69000	-2793.74	181.60	21.99	-3569.63	95.56	39.71	-3606.73	306.86	8.38	-3533.88	291.55	55.42	-3600.36	-81.18	1.24	-3588.66	-55.87	20.74	-1875.29	99.42	355.27	-1854.72	92.04	389.98	-3688.87	67.85	1348.91	0.00	0.00	0.00	-3486.39	-63.87	1658.38	-3530.65	53.03	1712.12	-3850.96	287.58	1658.90	-3629.41	212.82	1707.13	485.00	-293.94	79.50	1082.66	-308.41	77.62	498.85
1.70000	-2793.74	181.60	21.99	-3569.63	95.56	39.71	-3625.18	307.62	5.54	-3534.46	291.38	54.38	-3600.36	-81.18	1.24	-3588.66	-55.87	20.74	-1875.29	99.42	355.27	-1854.72	92.04	389.98	-3688.87	67.85	1348.91	0.00	0.00	0.00	-3486.39	-63.87	1658.38	-3525.27	52.92	1712.26	-3848.28	286.62	1658.92	-3625.34	212.42	1706.92	484.54	-294.10	79.44	1082.09	-308.33	77.52	499.25
1.71000	-2793.74	181.60	21.99	-3569.63	95.56	39.71	-3621.47	306.97	6.02	-3534.22	292.28	54.73	-3600.36	-81.18	1.24	-3588.66	-55.87	20.74	-1875.29	99.42	355.27	-1854.72	92.04	389.98	-3688.87	67.85	1348.91	0.00	0.00	0.00	-3486.39	-63.87	1658.38	-3559.57	53.34	1713.51	-3845.56	285.66	1658.94	-3621.27	212.04	1706.71	485.68	-294.11	79.74	1082.05	-308.05	77.48	498.72
1.72000	-2793.74	181.60	21.99	-3569.63	95.56	39.71	-3604.94	307.00	8.37	-3554.51	292.68	51.56	-3600.36	-81.18	1.24	-3588.66	-55.87	20.74	-1875.29	99.42	355.27	-1854.72	92.04	389.98	-3688.87	67.85	1348.91	0.00	0.00	0.00	-3486.39	-63.87	1658.38	-3519.16	52.55	1710.95	-3842.80	284.69	1658.96	-3617.20	211.68	1706.48	485.52	-294.26	79.63	1082.53	-308.09	77.58	498.30
1.73000	-2793.74	181.60	21.99	-3569.63	95.56	39.71	-3600.10	306.63	9.22	-3543.09	292.15	53.48	-3600.36	-81.18	1.24	-3588.66	-55.87	20.74	-1875.29	99.42	355.27	-1854.72	92.04	389.98	-3688.87	67.85	1348.91	0.00	0.00	0.00	-3486.39	-63.87	1658.38	-3512.09	52.70	1710.46	-3840.00	283.70	1658.98	-3613.13	211.34	1706.26	484.43	-293.85	79.48	1082.67	-308.04	77.68	498.92
1.74000	-2793.74	181.60	21.99	-3569.63	95.56	39.71	-3612.82	306.91	8.10	-3535.57	292.11	54.52	-3600.36	-81.18	1.24	-3588.66	-55.87	20.74	-1875.29	99.42	355.27	-1854.72	92.04	389.98	-3688.87	67.85	1348.91	0.00	0.00	0.00	-3486.39	-63.87	1658.38	-3505.48	51.59	1710.26	-3837.16	282.71	1659.01	-3609.05	211.02	1706.02	484.70	-293.71	79.62	1082.84	-308.20	77.62	498.76
1.75000	-2793.74	181.60	21.99	-3569.63	95.56	39.71	-3600.47	305.87	9.35	-3544.20	292.63	53.31	-3600.36	-81.18	1.24	-3588.66	-55.87	20.74	-1875.29	99.42	355.27	-1854.72	92.04	389.98	-3688.87	67.85	1348.91	0.00	0.00	0.00	-3486.39	-63.87	1658.38	-3491.46	52.02	1708.29	-3834.28	281.71	1659.03	-3604.97	210.72	1705.78	484.59	-294.07	79.63	1082.57	-308.07	77.58	498.29
1.76000	-2793.74	181.60	21.99	-3569.63	95.56	39.71	-3624.02	307.87	5.74	-3541.83	292.67	53.75	-3600.36	-81.18	1.24	-3588.66	-55.87	20.74	-1875.29	99.42	355.27	-1854.72	92.04	389.98	-3688.87	67.85	1348.91	0.00	0.00	0.00	-3486.39	-63.87	1658.38	-3484.70	51.36	1706.18	-3831.35	280.70	1659.06	-3600.89	210.44	1705.53	485.71	-294.29	79.88	1082.82	-307.81	77.57	498.39
1.77000	-2793.74	181.60	21.99	-3569.63	95.56	39.71	-3621.98	307.41	5.74	-3537.72	293.00	54.02	-3600.36	-81.18	1.24	-3588.66	-55.87	20.74	-1875.29	99.42	355.27	-1854.72	92.04	389.98	-3688.87	67.85	1348.91	0.00	0.00	0.00	-3486.39	-63.87	1658.38	-3482.69	52.97	1706.26	-3828.39	279.67	1659.10	-3596.80	210.18	1705.27	485.75	-293.77	79.93	1082.67	-308.30	77.50	498.86
1.78000	-2793.74	181.60	21.99	-3569.63	95.56	39.71	-3609.16	305.98	7.89	-3527.08	292.75	55.58	-3600.36	-81.18	1.24	-3588.66	-55.87	20.74	-1875.29	99.42	355.27	-1854.72	92.04	389.98	-3688.87	67.85	1348.91	0.00	0.00	0.00	-3486.39	-63.87	1658.38	-3478.35	53.79	1706.61	-3825.38	278.64	1659.13	-3592.71	209.94	1705.01	485.84	-293.72	79.88	1083.31	-308.09	77.73	498.17
1.79000	-2793.74	181.60	21.99	-3569.63	95.56	39.71	-3627.21	307.28	5.50	-3539.14	292.59	53.67	-3600.36	-81.18	1.24	-3588.66	-55.87	20.74	-1875.29	99.42	355.27	-1854.72	92.04	389.98	-3688.91	67.85	1348.91	0.00	0.00	0.00	-3486.39	-63.87	1658.38	-3517.07	52.08	1707.42	-3822.33	277.60	1659.17	-3588.61	209.72	1704.75	485.16	-293.99	79.53	1083.12	-308.27	77.71	498.35
1.80000	-2793.74	181.60	21.99	-3569.63	95.56	39.71	-3615.89	307.10	6.69	-3534.60	292.79	54.88	-3600.36	-81.18	1.24	-3588.66	-55.87	20.74	-1875.29	99.42	355.27	-1854.72	92.04	389.98	-3736.80	62.89	1347.45	0.00	0.00	0.00	-3486.39	-63.87	1658.38	-3482.36	52.63	1703.12	-3819.24	276.55	1659.20	-3584.51	209.51	1704.47	485.50	-293.97	79.67	1082.71	-308.29	77.59	498.83
1.81000	-2793.74	181.60	21.99	-3569.63	95.56	39.71	-3611.37	306.04	8.24	-3532.85	293.41	54.56	-3600.36	-81.18	1.24	-3588.66	-55.87	20.74	-1875.29	99.42	355.27	-1854.72	92.04	389.98	-3683.00	62.60	1348.55	0.00	0.00	0.00	-3486.39	-63.87	1658.38	-3500.51	52.99	1705.16	-3816.11	275.49	1659.24	-3580.41	209.33	1704.19	485.57	-293.85	79.79	1082.77	-308.63	77.41	497.52
1.82000	-2793.74	181.60	21.99	-3569.63	95.56	39.71	-3606.52	306.12	8.77	-3544.73	293.62	53.27	-3600.36	-81.18	1.24	-3588.66	-55.87	20.74	-1875.29	99.42	355.27	-1854.72	92.04	389.98	-3705.45	58.27	1345.45	0.00	0.00	0.00	-3486.39	-63.87	1658.38	-3465.76	53.63	1702.26	-3812.94	274.43	1659.28	-3576.30	209.16	1703.91	485.12	-294.10	79.60	1082.96	-308.47	77.63	498.07
1.83000	-2793.74	181.60	21.99	-3569.63	95.56	39.71	-3601.69	306.18	9.06	-3529.21	293.49	55.29	-3600.36	-81.18	1.24	-3588.66	-55.87	20.74	-1875.29	99.42	355.27	-1854.72	92.04	389.98	-3684.23	55.99	1346.99	0.00	0.00	0.00	-3486.39	-63.87	1658.38	-3481.84	52.73	1702.47	-3809.73	273.35	1659.33	-3572.19	209.01	1703.62	485.47	-293.83	79.81	1083.25	-308.04	77.75	498.54
1.84000	-2793.74	181.60	21.99	-3569.63	95.56	39.71	-3610.04	306.69	7.88	-3534.85	293.39	54.48	-3600.36	-81.18	1.24	-3588.66	-55.87	20.74	-1875.29	99.42	355.27	-1854.72	92.04	389.98	-3682.33	53.51	1346.26	0.00	0.00	0.00	-3486.39	-63.87	1658.38	-3471.00	52.35	1700.54	-3806.48	272.27	1659.37	-3568.07	208.88	1703.32	486.04	-293.76	79.94	1083.17	-307.90	77.85	498.23
1.85000	-2793.74	181.60	21.99	-3569.63	95.56	39.71	-3608.62	307.31	8.05	-3538.74	293.64	53.76	-3600.36	-81.18	1.24	-3588.66	-55.87	20.74	-1875.29	99.42	355.27	-1854.72	92.04	389.98	-3638.03	54.10	1346.52	0.00	0.00	0.00	-3486.39	-63.87	1658.38	-3443.25	53.13	1699.21	-3803.19	271.17	1659.42	-3563.95	208.77	1703.02	485.20	-293.95	79.59	1082.56	-308.10	77.61	499.41
1.86000	-2793.74	181.60	21.99	-3569.63	95.56	39.71	-3615.25	306.94	7.69	-3542.59	294.00	53.28	-3600.36	-81.18	1.24	-3588.66	-55.87	20.74	-1875.29	99.42	355.27	-1854.72	92.04	389.98	-3687.40	51.06	1346.69	0.00	0.00	0.00	-3486.39	-63.87	1658.38	-3440.67	52.24	1696.18	-3799.86	270.07	1659.47	-3559.82	208.67	1702.71	484.71	-294.08	79.53	1082.42	-308.32	77.44	498.61
1.87000	-2793.74	181.60	21.99	-3569.63	95.56	39.71	-3605.55	306.01	8.78	-3530.86	293.93	55.52	-3600.36	-81.18	1.24	-3588.66	-55.87	20.74	-1875.29	99.42	355.27	-1854.72	92.04	389.98	-3693.50	50.37	1345.35	0.00	0.00	0.00	-3486.39	-63.87	1658.38	-3456.50	53.50	1696.65	-3796.48	268.96	1659.52	-3555.68	208.59	1702.40	486.23	-293.94	79.92	1083.35	-308.26	77.84	498.19
1.88000	-2793.74	181.60	21.99	-3569.63	95.56	39.71	-3612.59	306.24	8.57	-3520.26	293.65	57.09	-3600.36	-81.18	1.24	-3588.66	-55.87	20.74	-1875.29	99.42	355.27	-1854.72	92.04	389.98	-3667.13	47.89	1345.34	0.00	0.00	0.00	-3486.39	-63.87	1658.38	-3459.89	53.38	1695.84	-3793.07	267.84	1659.57	-3551.54	208.53	1702.08	485.19	-294.00	79.61	1083.40	-307.99	77.98	498.19
1.89000	-2793.74	181.60	21.99	-3569.63	95.56	39.71	-3611.96	305.80	8.54	-3540.31	293.77	54.10	-3600.36	-81.18	1.24	-3588.66	-55.87	20.74	-1875.29	99.42	355.27	-1854.72	92.04	389.98	-3674.64	47.45	1344.60	0.00	0.00	0.00	-3486.39	-63.87	1658.38	-3455.39	54.36	1694.34	-3789.62	266.71	1659.63	-3547.39	208.49	1701.76	485.73	-293.89	79.71	1082.43	-308.34	77.51	499.08
1.90000	-2793.74	181.60	21.99	-3569.63	95.56	39.71	-3610.66	306.04	9.15	-3529.24	293.17	56.20	-3600.36	-81.18	1.24	-3588.66	-55.87	20.74	-1875.29	99.42	355.27	-1854.72	92.04	389.98	-3650.40	46.26	1344.17	0.00	0.00	0.00	-3486.39	-63.87	1658.38	-3458.78	54.30	1694.17	-3786.12	265.58	1659.69	-3543.24	208.46	1701.43	486.27	-293.87	79.94	1082.53	-308.21	77.62	498.30
1.91000	-2793.74	181.60	21.99	-3569.63	95.56	39.71	-3589.66	305.90	12.11	-3527.49	293.58	56.49	-3600.36	-81.18	1.24	-3588.66	-55.87	20.74	-1875.29	99.42	355.27	-1854.72	92.04	389.98	-3649.63	42.79	1343.20	0.00	0.00	0.00	-3486.39	-63.87	1658.38	-3461.27	55.86	1692.30	-3782.59	264.43	1659.75	-3539.08	208.45	1701.09	486.09	-294.00	79.80	1083.18	-308.08	77.61	498.06
1.92000	-2793.74	181.60	21.99	-3569.63	95.56	39.71	-3606.21	306.28	9.74	-3538.07	293.98	55.62	-3600.36	-81.18	1.24	-3588.66	-55.87	20.74	-1875.29	99.42	355.27	-1854.72	92.04	389.98	-3634.53	42.15	1342.85	0.00	0.00	0.00	-3486.39	-63.87	1658.38	-3449.66	54.82	1691.26	-3779.01	263.28	1659.81	-3534.91	208.46	1700.75	485.62	-293.80	79.81	1083.05	-308.25	77.62	498.74
1.93000	-2793.74	181.60	21.99	-3569.63	95.56	39.71	-3604.66	304.31	10.42	-3537.23	293.63	55.80	-3600.36	-81.18	1.24	-3588.66	-55.87	20.74	-1875.29	99.42	355.27	-1854.72	92.04	389.98	-3657.68	38.71	1341.98	0.00	0.00	0.00	-3486.39	-63.87	1658.38	-3455.24	54.33	1690.26	-3775.40	262.13	1659.87	-3530.73	208.48	1700.41	485.14	-293.90	79.68	1083.04	-308.18	77.78	499.04
1.94000	-2793.74	181.60	21.99	-3569.63	95.56	39.71	-3605.98	304.51	10.34	-3534.66	293.83	55.98	-3600.36	-81.18	1.24	-3588.66	-55.87	20.74	-1875.29	99.42	355.27	-1854.72	92.04	389.98	-3623.98	38.55	1340.43	0.00	0.00	0.00	-3486.39	-63.87	1658.38	-3456.85	54.79	1688.65	-3771.75	260.96	1659.93	-3526.55	208.52	1700.06	485.01	-294.19	79.44	1082.84	-308.22	77.65	499.41
1.95000	-2793.74	181.60	21.99	-3569.63	95.56	39.71	-3625.17	305.53	7.14	-3536.45	293.77	55.67	-3600.36	-81.18	1.24	-3588.66	-55.87	20.74	-1875.29	99.42	355.27	-1854.72	92.04	389.98	-3630.92	36.26	1340.41	0.00	0.00	0.00	-3486.39	-63.87	1658.38	-3447.55	55.35	1687.56	-3768.05	259.78	1660.00	-3522.36	208.58	1699.71	485.39	-294.19	79.50	1082.73	-308.17	77.64	499.40
1.96000	-2793.74	181.60	21.99	-3569.63	95.56	39.71	-3605.26	305.04	10.93	-3542.01	294.21	55.29	-3600.36	-81.18	1.24	-3588.66	-55.87	20.74	-1875.29	99.42	355.27	-1854.72	92.04	389.98	-3623.10	34.04	1339.54	0.00	0.00	0.00	-3486.39	-63.87	1658.38	-3456.46	54.21	1685.49	-3764.32	258.60	1660.07	-3518.16	208.65	1699.35	485.03	-293.97	79.52	1082.42	-308.13	77.56	499.42
1.97000	-2793.74	181.60	21.99	-3569.63	95.56	39.71	-3595.25	304.68	12.21	-3544.56	294.33	55.23	-3600.36	-81.18	1.24	-3588.66	-55.87	20.74	-1875.29	99.42	355.27	-1854.72	92.04	389.98	-3626.94	32.52	1339.35	0.00	0.00	0.00	-3486.39	-63.87	1658.38	-3442.82	53.04	1682.94	-3760.54	257.41	1660.14	-3513.96	208.73	1698.99	485.29	-293.77	79.55	1082.57	-308.09	77.63	499.05
1.98000	-2793.74	181.60	21.99	-3569.63	95.56	39.71	-3601.61	304.44	12.45	-3558.83	292.99	53.47	-3600.36	-81.18	1.24	-3588.66	-55.87	20.74	-1875.29	99.42	355.27	-1854.72	92.04	389.98	-3605.88	31.71	1339.20	0.00	0.00	0.00	-3486.39	-63.87	1658.38	-3453.01	53.77	1682.78	-3756.73	256.22	1660.21	-3509.74	208.83	1698.62	485.67	-293.88	79.70	1082.71	-308.01	77.54	498.54
1.99000	-2793.74	181.60	21.99	-3569.63	95.56	39.71	-3593.29	303.63	13.26	-3553.61	293.25	54.23	-3600.36	-81.18	1.24	-3588.66	-55.87	20.74	-1875.29	99.42	355.27	-1854.72	92.04	389.98	-3624.55	30.50	1338.60	0.00	0.00	0.00	-3486.39	-63.87	1658.38	-3448.90	53.24	1682.11	-3752.88	255.02	1660.28	-3505.52	208.95	1698.25	485.25	-294.09	79.61	1082.48	-308.15	77.47	498.50
2.00000	-2793.74	181.60	21.99	-3569.63	95.56	39.71	-3596.67	303.66	14.18	-3516.56	292.87	60.67	-3600.36	-81.18	1.24	-3588.66	-55.87	20.74	-1875.29	99.42	355.27	-1854.72	92.04	389.98	-3605.40	28.65	1338.25	0.00	0.00	0.00	-3486.39	-63.87	1658.38	-3458.13	51.78	1681.52	-3748.98	253.81	1660.36	-3501.29	209.08	1697.88	486.12	-293.98	79.89	1082.99	-308.44	77.58	498.71
2.01000	-2793.74	181.60	21.99	-3569.63	95.56	39.71	-3597.61	303.21	14.44	-3528.75	292.58	58.98	-3600.36	-81.18	1.24	-3588.66	-55.87	20.74	-1875.29	99.42	355.27	-1854.72	92.04	389.98	-3606.25	28.96	1338.28	0.00	0.00	0.00	-3486.39	-63.87	1658.38	-3440.51	52.28	1680.66	-3745.05	252.59	1660.43	-3497.05	209.23	1697.50	484.99	-294.25	79.52	1083.49	-308.19	77.74	498.56
2.02000	-2793.74	181.60	21.99	-3569.63	95.56	39.71	-3591.70	302.31	14.86	-3529.33	291.66	59.16	-3600.36	-81.18	1.24	-3588.66	-55.87	20.74	-1875.29	99.42	355.27	-1854.72	92.04	389.98	-3607.91	25.92	1338.12	0.00	0.00	0.00	-3486.39	-63.87	1658.38	-3464.20	51.16	1679.94	-3741.08	251.36	1660.51	-3492.80	209.39	1697.11	484.79	-294.28	79.41	1083.21	-308.16	77.74	498.59
2.03000	-2793.74	181.60	21.99	-3569.63	95.56	39.71	-3579.87	302.21	17.27	-3539.96	291.63	59.08	-3600.36	-81.18	1.24	-3588.66	-55.87	20.74	-1875.29	99.42	355.27	-1854.72	92.04	389.98	-3604.28	25.69	1337.41	0.00	0.00	0.00	-3486.39	-63.87	1658.38	-3461.62	49.26	1679.87	-3737.07	250.13	1660.59	-3488.54	209.56	1696.73	484.95	-294.00	79.53	1083.08	-308.24	77.73	498.36
2.04000	-2793.74	181.60	21.99	-3569.63	95.56	39.71	-3589.40	301.30	16.87	-3532.63	291.46	60.59	-3600.36	-81.18	1.24	-3588.66	-55.87	20.74	-1875.29	99.42	355.27	-1854.72	92.04	389.98	-3596.52	25.06	1338.61	0.00	0.00	0.00	-3486.39	-63.87	1658.38	-3457.65	50.27	1677.57	-3733.02	248.90	1660.67	-3484.27	209.75	1696.34	484.82	-293.98	79.53	1082.51	-308.06	77.66	498.73
2.05000	-2793.74	181.60	21.99	-3569.63	95.56	39.71	-3608.13	301.82	14.48	-3525.15	291.98	62.96	-3600.36	-81.18	1.24	-3588.66	-55.87	20.74	-1875.29	99.42	355.27	-1854.72	92.04	389.98	-3606.69	23.04	1337.72	0.00	0.00	0.00	-3486.33	-63.87	1658.38	-3422.11	49.27	1675.68	-3728.93	247.65	1660.76	-3479.99	209.96	1695.94	485.36	-293.99	79.50	1082.99	-308.24	77.63	498.92
2.06000	-2793.74	181.60	21.99	-3569.63	95.56	39.71	-3606.49	301.98	15.30	-3533.56	290.74	63.15	-3600.36	-81.18	1.24	-3588.66	-55.87	20.74	-1875.29	99.42	355.27	-1854.72	92.04	389.98	-3615.99	22.75	1337.49	0.00	0.00	0.00	-3424.30	-63.77	1657.28	-3413.93	47.34	1675.74	-3724.80	246.40	1660.84	-3475.70	210.17	1695.54	485.32	-293.86	79.55	1082.96	-308.21	77.56	498.43
2.07000	-2793.74	181.60	21.99	-3569.63	95.56	39.71	-3630.40	300.96	12.71	-3522.95	291.03	67.44	-3600.36	-81.18	1.24	-3588.66	-55.87	20.74	-1875.29	99.42	355.27	-1854.72	92.04	389.98	-3595.69	23.25	1337.54	0.00	0.00	0.00	-3474.93	-66.85	1658.52	-3396.11	48.22	1674.64	-3720.63	245.15	1660.93	-3471.41	210.40	1695.14	484.82	-293.94	79.47	1082.83	-308.28	77.48	498.90
2.08000	-2793.74	181.60	21.99	-3569.63	95.56	39.71	-3609.32	301.09	16.59	-3511.66	289.88	70.85	-3600.36	-81.18	1.24	-3588.66	-55.87	20.74	-1875.29	99.42	355.27	-1854.72	92.04	389.98	-3600.80	21.62	1337.38	0.00	0.00	0.00	-3449.39	-67.59	1656.31	-3432.09	44.41	1675.44	-3716.42	243.88	1661.02	-3467.10	210.65	1694.74	485.77	-294.07	79.85	1082.37	-308.50	77.35	498.84
2.09000	-2793.74	181.60	21.99	-3569.63	95.56	39.71	-3574.83	299.06	24.30	-3545.60	289.35	69.35	-3600.36	-81.18	1.24	-3588.66	-55.87	20.74	-1875.29	99.42	355.27	-1854.72	92.04	389.98	-3599.06	21.01	1336.31	0.00	0.00	0.00	-3437.72	-67.62	1656.27	-3419.56	45.43	1674.91	-3712.17	242.61	1661.11	-3462.78	210.90	1694.33	485.02	-294.36	79.36	1082.30	-308.39	77.48	499.24
2.10000	-2793.74	181.60	21.99	-3569.63	95.56	39.71	-3603.10	297.70	22.55	-3521.76	288.14	75.71	-3600.36	-81.18	1.24	-3588.66	-55.87	20.74	-1875.29	99.42	355.27	-1854.72	92.04	389.98	-3608.09	20.40	1335.74	0.00	0.00	0.00	-3488.65	-73.33	1656.71	-3397.93	47.05	1672.64	-3707.89	241.34	1661.20	-3458.45	211.17	1693.91	484.51	-294.03	79.42	1083.05	-308.15	77.74	499.06
2.11000	-2793.74	181.60	21.99	-3569.63	95.56	39.71	-3596.99	296.73	25.66	-3512.05	286.29	79.96	-3600.36	-81.18	1.24	-3588.66	-55.87	20.74	-1875.29	99.42	355.27	-1854.72	92.04	389.98	-3587.87	19.44	1335.64	0.00	0.00	0.00	-3456.31	-69.67	1657.01	-3445.25	44.41	1674.88	-3703.56	240.06	1661.30	-3454.11	211.46	1693.50	485.32	-293.93	79.72	1082.84	-308.36	77.72	498.09
2.12000	-2793.74	181.60	21.99	-3572.94	95.01	40.94	-3592.45	294.84	28.94	-3501.19	285.16	85.81	-3600.36	-81.18	1.24	-3588.66	-55.87	20.74	-1875.29	99.42	355.27	-1854.72	92.04	389.98	-3596.77	17.89	1335.65	0.00	0.00	0.00	-3452.38	-72.27	1657.34	-3412.73	44.66	1672.97	-3699.20	238.77	1661.39	-3449.75	211.75	1693.08	485.49	-294.10	79.67	1082.76	-308.48	77.58	498.44
2.13000	-2793.74	181.60	21.99	-3589.94	93.45	36.84	-3579.49	292.56	32.45	-3541.50	284.91	81.64	-3600.36	-81.18	1.24	-3588.66	-55.87	20.74	-1875.29	99.42	355.27	-1854.72	92.04	389.98	-3578.54	18.20	1335.02	0.00	0.00	0.00	-3451.81	-73.37	1655.45	-3409.59	44.35	1671.96	-3694.80	237.48	1661.49	-3445.39	212.06	1692.66	486.08	-294.14	79.94	1083.15	-308.49	77.63	498.84
2.14000	-2793.74	181.60	21.99	-3617.62	94.60	30.19	-3585.71	291.76	33.73	-3527.80	283.85	87.92	-3600.36	-81.18	1.24	-3588.66	-55.87	20.74	-1875.29	99.42	355.27	-1854.72	92.04	389.98	-3584.69	17.18	1335.17	0.00	0.00	0.00	-3437.39	-70.19	1652.88	-3456.54	43.44	1674.66	-3690.35	236.18	1661.59	-3441.01	212.38	1692.23	485.91	-294.29	79.78	1082.96	-308.43	77.73	499.31
2.15000	-2793.74	181.60	21.99	-3614.52	95.82	29.68	-3582.64	290.44	37.26	-3544.59	282.59	88.61	-3600.36	-81.18	1.24	-3588.66	-55.87	20.74	-1875.29	99.42	355.27	-1854.72	92.04	389.98	-3583.08	17.41	1334.41	0.00	0.00	0.00	-3424.29	-72.41	1653.02	-3401.06	42.97	1672.61	-3685.87	234.88	1661.69	-3436.62	212.71	1691.81	485.26	-294.14	79.54	1082.32	-308.60	77.56	499.22
2.16000	-2793.74	181.60	21.99	-3606.54	94.55	29.76	-3555.80	288.15	44.16	-3522.98	280.34	95.67	-3600.36	-81.18	1.24	-3588.66	-55.87	20.74	-1875.29	99.42	355.27	-1854.72	92.04	389.98	-3592.86	17.34	1334.22	0.00	0.00	0.00	-3411.00	-72.37	1651.30	-3420.00	42.46	1672.37	-3681.35	233.57	1661.79	-3432.22	213.06	1691.38	486.02	-293.77	79.71	1082.40	-308.34	77.51	498.59
2.17000	-2793.74	181.60	21.99	-3598.72	92.92	30.04	-3562.21	285.74	46.14	-3545.89	280.61	95.34	-3600.36	-81.18	1.24	-3588.66	-55.87	20.74	-1875.29	99.42	355.27	-1854.72	92.04	389.98	-3582.40	18.10	1333.72	0.00	0.00	0.00	-3425.41	-73.96	1652.25	-3415.63	43.83	1673.82	-3676.80	232.26	1661.89	-3427.81	213.41	1690.95	485.09	-293.77	79.60	1082.60	-308.18	77.56	498.86
2.18000	-2793.74	181.60	21.99	-3548.45	93.79	40.38	-3550.92	281.44	51.81	-3549.99	277.04	98.26	-3600.36	-81.18	1.24	-3588.66	-55.87	20.74	-1875.29	99.42	355.27	-1854.72	92.04	389.98	-3580.12	17.52	1333.96	0.00	0.00	0.00	-3402.55	-72.10	1653.25	-3427.48	42.97	1674.21	-3672.20	230.94	1662.00	-3423.38	213.78	1690.51	485.03	-293.81	79.57	1082.31	-308.18	77.52	498.75
2.19000	-2793.74	181.60	21.99	-3580.65	92.31	37.66	-3566.53	279.13	51.09	-3547.27	273.81	102.49	-3600.36	-81.18	1.24	-3588.66	-55.87	20.74	-1875.29	99.42	355.27	-1854.72	92.04	389.98	-3562.30	18.04	1333.09	0.00	0.00	0.00	-3408.43	-72.28	1652.75	-3419.96	41.87	1673.73	-3667.57	229.62	1662.11	-3418.95	214.16	1690.07	484.92	-294.02	79.51	1081.64	-308.22	77.34	499.15
2.20000	-2793.74	181.60	21.99	-3585.71	90.49	36.91	-3563.25	275.55	54.11	-3534.63	271.78	105.87	-3600.36	-81.18	1.24	-3588.66	-55.87	20.74	-1875.29	99.42	355.27	-1854.72	92.04	389.98	-3564.27	18.35	1333.08	0.00	0.00	0.00	-3372.81	-72.37	1652.69	-3431.73	42.22	1673.50	-3662.89	228.29	1662.21	-3414.49	214.55	1689.63	485.59	-293.77	79.69	1082.75	-308.37	77.71	499.92
2.21000	-2793.74	181.60	21.99	-3561.06	89.32	41.16	-3573.01	272.31	55.55	-3540.14	269.45	107.81	-3600.36	-81.18	1.24	-3588.66	-55.87	20.74	-1875.29	99.42	355.27	-1854.72	92.04	389.98	-3567.71	17.39	1332.99	0.00	0.00	0.00	-3433.81	-72.76	1654.07	-3401.24	42.15	1674.05	-3658.18	226.96	1662.32	-3410.03	214.94	1689.19	485.09	-293.85	79.67	1083.26	-308.27	77.89	499.61
2.22000	-2793.74	181.60	21.99	-3537.10	91.60	44.24	-3565.30	265.82	56.88	-3567.43	266.39	104.78	-3600.36	-81.18	1.24	-3588.66	-55.87	20.74	-1875.29	99.42	355.27	-1854.72	92.04	389.98	-3563.66	17.36	1332.97	0.00	0.00	0.00	-3391.37	-74.50	1654.15	-3411.04	40.87	1673.29	-3653.43	225.62	1662.44	-3405.55	215.36	1688.75	485.18	-294.02	79.73	1083.01	-308.39	77.76	498.82
2.23000	-2793.74	181.60	21.99	-3521.29	91.00	47.29	-3544.23	261.10	59.82	-3542.17	262.29	107.88	-3600.36	-81.18	1.24	-3588.66	-55.87	20.74	-1875.29	99.42	355.27	-1854.72	92.04	389.98	-3560.74	17.64	1332.71	0.00	0.00	0.00	-3389.46	-73.29	1653.56	-3382.32	41.78	1674.09	-3648.64	224.28	1662.55	-3401.06	215.78	1688.30	485.42	-294.00	79.73	1082.93	-308.60	77.66	498.53
2.24000	-2793.74	181.60	21.99	-3518.03	92.23	45.97	-3567.61	256.02	54.49	-3542.79	257.22	107.73	-3600.36	-81.18	1.24	-3588.66	-55.87	20.74	-1875.29	99.42	355.27	-1854.72	92.04	389.98	-3572.21	17.95	1332.66	0.00	0.00	0.00	-3411.11	-73.67	1655.86	-3355.63	41.73	1672.65	-3643.82	222.93	1662.66	-3396.55	216.21	1687.85	484.57	-293.89	79.49	1082.74	-308.46	77.58	498.00
2.25000	-2793.74	181.60	21.99	-3483.20	92.92	50.17	-3504.16	251.29	65.01	-3542.65	254.47	106.42	-3600.36	-81.18	1.24	-3588.66	-55.87	20.74	-1875.29	99.42	355.27	-1854.72	92.04	389.98	-3564.80	17.04	1332.58	0.00	0.00	0.00	-3404.90	-74.07	1656.57	-3374.00	44.36	1672.97	-3638.95	221.58	1662.78	-3392.03	216.65	1687.40	484.77	-293.84	79.48	1082.38	-308.48	77.58	498.05
2.26000	-2793.74	181.60	21.99	-3458.54	94.19	51.62	-3509.17	247.37	60.25	-3539.35	250.01	104.45	-3600.36	-81.18	1.24	-3588.66	-55.87	20.74	-1875.29	99.42	355.27	-1854.72	92.04	389.98	-3551.55	17.21	1332.13	0.00	0.00	0.00	-3388.12	-70.26	1658.28	-3379.96	42.10	1676.38	-3634.05	220.23	1662.90	-3387.50	217.10	1686.95	485.43	-293.47	79.74	1082.92	-308.14	77.68	498.55
2.27000	-2793.74	181.60	21.99	-3470.39	94.52	49.59	-3500.04	242.55	61.59	-3520.58	245.35	104.12	-3600.36	-81.18	1.24	-3588.66	-55.87	20.74	-1875.29	99.42	355.27	-1854.72	92.04	389.98	-3571.07	17.53	1331.54	0.00	0.00	0.00	-3366.05	-69.74	1657.27	-3387.19	43.85	1677.54	-3629.11	218.87	1663.02	-3382.95	217.56	1686.50	485.69	-293.95	79.73	1082.77	-307.89	77.75	498.76
2.28000	-2793.74	181.60	21.99	-3432.10	94.80	51.85	-3491.10	237.82	63.07	-3504.14	241.80	102.93	-3600.36	-81.18	1.24	-3588.66	-55.87	20.74	-1875.29	99.42	355.27	-1854.72	92.04	389.98	-3528.92	17.36	1331.50	0.00	0.00	0.00	-3368.49	-70.06	1657.93	-3325.59	46.05	1676.70	-3624.13	217.50	1663.14	-3378.38	218.03	1686.04	485.22	-294.04	79.63	1082.25	-308.34	77.42	499.43
2.29000	-2793.74	181.60	21.99	-3374.09	95.46	59.97	-3482.34	233.18	64.69	-3448.98	237.55	106.21	-3600.36	-81.18	1.24	-3588.66	-55.87	20.74	-1875.29	99.42	355.27	-1854.72	92.04	389.98	-3530.56	17.25	1330.94	0.00	0.00	0.00	-3403.44	-71.47	1660.08	-3364.05	45.43	1678.75	-3619.12	216.14	1663.26	-3373.81	218.51	1685.58	485.58	-293.74	79.80	1082.17	-308.24	77.49	498.51
2.30000	-2793.74	181.60	21.99	-3366.98	95.33	58.26	-3473.78	228.61	66.44	-3475.52	234.10	97.81	-3600.36	-81.18	1.24	-3588.66	-55.87	20.74	-1875.29	99.42	355.27	-1854.72	92.04	389.98	-3529.82	17.81	1329.96	0.00	0.00	0.00	-3375.56	-69.22	1659.65	-3366.90	45.89	1678.61	-3614.06	214.76	1663.38	-3369.21	219.00	1685.13	484.81	-294.14	79.53	1082.88	-307.86	77.84	498.13
2.31000	-2793.74	181.60	21.99	-3370.29	98.19	55.96	-3465.39	224.13	68.32	-3460.70	231.22	95.31	-3600.36	-81.18	1.24	-3588.66	-55.87	20.74	-1875.29	99.42	355.27	-1854.72	92.04	389.98	-3527.23	17.13	1329.35	0.00	0.00	0.00	-3423.94	-68.74	1663.67	-3354.18	47.42	1678.70	-3608.97	213.39	1663.51	-3364.60	219.50	1684.67	485.19	-294.10	79.43	1083.10	-308.33	77.70	498.94
2.32000	-2793.74	181.60	21.99	-3357.47	98.21	54.96	-3457.18	219.74	70.34	-3436.94	228.43	93.02	-3600.36	-81.18	1.24	-3588.66	-55.87	20.74	-1875.29	99.42	355.27	-1854.72	92.04	389.98	-3525.56	17.19	1328.75	0.00	0.00	0.00	-3385.09	-66.27	1662.28	-3353.20	48.30	1678.43	-3603.84	212.01	1663.63	-3359.98	220.00	1684.21	484.74	-293.88	79.51	1083.12	-308.29	77.76	498.52
2.33000	-2793.74	181.60	21.99	-3338.55	99.07	55.59	-3449.16	215.42	72.49	-3425.78	225.54	90.47	-3600.36	-81.18	1.24	-3588.66	-55.87	20.74	-1875.29	99.42	355.27	-1854.72	92.04	389.98	-3537.19	17.89	1327.60	0.00	0.00	0.00	-3345.93	-65.80	1661.44	-3341.81	48.74	1679.72	-3598.67	210.63	1663.76	-3355.33	220.52	1683.74	484.98	-293.82	79.56	1082.40	-308.36	77.48	498.17
2.34000	-2793.74	181.60	21.99	-3320.10	99.95	56.11	-3441.31	211.19	74.77	-3384.53	221.82	90.37	-3600.36	-81.18	1.24	-3588.66	-55.87	20.74	-1875.29	99.42	355.27	-1854.72	92.04	389.98	-3536.24	17.94	1327.16	0.00	0.00	0.00	-3361.80	-64.79	1662.22	-3345.91	49.30	1680.03	-3593.47	209.24	1663.89	-3350.68	221.04	1683.28	484.97	-293.81	79.58	1081.91	-308.39	77.41	498.78
2.35000	-2793.74	181.60	21.99	-3302.13	100.86	56.51	-3433.63	207.04	77.18	-3405.88	222.09	82.96	-3600.36	-81.18	1.24	-3588.66	-55.87	20.74	-1875.29	99.42	355.27	-1854.72	92.04	389.98	-3517.64	19.06	1325.95	0.00	0.00	0.00	-3363.19	-64.73	1663.53	-3353.45	49.67	1680.88	-3588.23	207.85	1664.02	-3346.00	221.57	1682.82	484.97	-294.12	79.59	1082.42	-308.42	77.46	498.46
2.36000	-2793.74	181.60	21.99	-3284.63	101.79	56.79	-3426.13	202.97	79.71	-3377.09	218.63	82.42	-3600.36	-81.18	1.24	-3588.66	-55.87	20.74	-1875.29	99.42	355.27	-1854.72	92.04	389.98	-3505.14	18.64	1324.90	0.00	0.00	0.00	-3352.01	-62.71	1664.27	-3335.12	50.23	1681.07	-3582.95	206.46	1664.15	-3341.31	222.11	1682.35	484.88	-294.27	79.65	1082.14	-308.27	77.49	498.52
2.37000	-2793.74	181.60	21.99	-3267.63	102.74	56.97	-3418.80	198.97	82.37	-3346.43	217.17	82.38	-3600.36	-81.18	1.24	-3588.66	-55.87	20.74	-1875.29	99.42	355.27	-1854.72	92.04	389.98	-3503.20	19.85	1324.24	0.00	0.00	0.00	-3317.20	-61.00	1664.02	-3335.15	52.77	1680.63	-3577.63	205.07	1664.28	-3336.60	222.65	1681.89	485.41	-293.99	79.69	1082.71	-308.41	77.41	497.96
2.38000	-2793.74	181.60	21.99	-3251.12	103.71	57.05	-3411.63	195.06	85.15	-3377.52	214.76	75.40	-3600.36	-81.18	1.24	-3588.66	-55.87	20.74	-1875.29	99.42	355.27	-1854.72	92.04	389.98	-3499.28	20.98	1323.06	0.00	0.00	0.00	-3342.92	-60.79	1665.48	-3295.43	53.47	1678.94	-3572.27	203.67	1664.42	-3331.88	223.21	1681.42	485.38	-293.96	79.46	1082.83	-308.29	77.55	498.43
2.39000	-2793.74	181.60	21.99	-3235.12	104.69	57.04	-3404.64	191.23	88.05	-3369.31	214.24	70.44	-3600.36	-81.18	1.24	-3588.66	-55.87	20.74	-1875.29	99.42	355.27	-1854.72	92.04	389.98	-3482.45	21.67	1322.48	0.00	0.00	0.00	-3338.47	-61.00	1666.34	-3280.13	53.46	1678.78	-3566.88	202.27	1664.55	-3327.14	223.77	1680.95	485.67	-293.99	79.56	1083.01	-308.25	77.86	497.94
2.40000	-2793.74	181.60	21.99	-3219.63	105.69	56.93	-3397.80	187.47	91.07	-3360.48	212.08	66.69	-3600.36	-81.18	1.24	-3588.66	-55.87	20.74	-1875.29	99.42	355.27	-1854.72	92.04	389.98	-3481.14	22.31	1320.92	0.00	0.00	0.00	-3350.57	-59.22	1667.50	-3297.01	56.37	1681.39	-3561.45	200.87	1664.69	-3322.38	224.34	1680.49	485.73	-293.81	79.78	1082.75	-308.30	77.78	498.65
2.41000	-2793.74	181.60	21.99	-3204.66	106.70	56.73	-3391.13	183.79	94.21	-3351.82	209.98	63.13	-3600.36	-81.18	1.24	-3588.66	-55.87	20.74	-1875.29	99.42	355.27	-1854.72	92.04	389.98	-3483.84	22.75	1319.40	0.00	0.00	0.00	-3305.59	-56.98	1666.12	-3316.24	56.88	1680.69	-3555.99	199.46	1664.83	-3317.60	224.91	1680.02	485.04	-294.27	79.63	1083.39	-308.29	77.79	499.05
2.42000	-2793.74	181.60	21.99	-3190.22	107.72	56.44	-3384.62	180.19	97.47	-3343.34	207.93	59.75	-3600.36	-81.18	1.24	-3588.66	-55.87	20.74	-1875.29	99.42	355.27	-1854.72	92.04	389.98	-3471.85	23.82	1317.87	0.00	0.00	0.00	-3308.01	-55.93	1666.56	-3288.86	58.60	1679.41	-3550.48	198.05	1664.97	-3312.80	225.50	1679.55	484.96	-293.92	79.65	1083.12	-308.14	77.89	498.72
2.43000	-2793.74	181.60	21.99	-3176.32	108.75	56.08	-3378.27	176.67	100.84	-3335.03	205.93	56.55	-3600.36	-81.18	1.24	-3588.66	-55.87	20.74	-1875.29	99.42	355.27	-1854.72	92.04	389.98	-3475.78	24.15	1317.53	0.00	0.00	0.00	-3305.19	-55.58	1666.86	-3289.23	60.53	1678.78	-3544.94	196.64	1665.11	-3307.99	226.08	1679.08	484.45	-294.25	79.43	1082.77	-308.36	77.61	498.39
2.44000	-2793.74	181.60	21.99	-3162.96	109.78	55.65	-3372.07	173.22	104.33	-3326.89	203.98	53.53	-3600.36	-81.18	1.24	-3588.66	-55.87	20.74	-1875.29	99.42	355.27	-1854.72	92.04	389.98	-3466.60	25.49	1315.99	0.00	0.00	0.00	-3295.67	-51.89	1666.47	-3301.79	61.01	1681.14	-3539.37	195.23	1665.25	-3303.16	226.68	1678.61	485.49	-294.05	79.80	1082.35	-308.47	77.44	498.64
2.45000	-2793.74	181.60	21.99	-3150.16	110.81	55.14	-3366.02	169.84	107.92	-3318.92	202.08	50.69	-3600.36	-81.18	1.24	-3588.66	-55.87	20.74	-1875.29	99.42	355.27	-1854.72	92.04	389.98	-3464.81	28.05	1315.34	0.00	0.00	0.00	-3308.18	-49.19	1667.65	-3306.82	62.76	1681.73	-3533.75	193.81	1665.40	-3298.31	227.28	1678.14	484.64	-293.96	79.53	1082.05	-308.76	77.32	498.08
2.46000	-2793.74	181.60	21.99	-3137.92	111.84	54.57	-3360.13	166.55	111.63	-3311.11	200.23	48.02	-3600.36	-81.18	1.24	-3588.66	-55.87	20.74	-1875.29	99.42	355.27	-1854.72	92.04	389.98	-3450.50	28.78	1313.26	0.00	0.00	0.00	-3276.96	-48.57	1666.05	-3266.05	65.65	1680.23	-3528.10	192.39	1665.54	-3293.44	227.89	1677.68	485.61	-293.82	79.60	1081.62	-308.40	77.28	498.61
2.47000	-2793.74	181.60	21.99	-3126.24	112.87	53.93	-3354.39	163.32	115.44	-3303.47	198.43	45.53	-3600.36	-81.18	1.24	-3588.66	-55.87	20.74	-1875.29	99.42	355.27	-1854.72	92.04	389.98	-3431.10	30.43	1312.11	0.00	0.00	0.00	-3262.20	-46.75	1666.69	-3238.56	67.88	1679.11	-3522.41	190.97	1665.69	-3288.55	228.50	1677.21	484.95	-293.91	79.42	1081.61	-308.19	77.32	499.64
2.48000	-2793.74	181.60	21.99	-3115.15	113.89	53.24	-3348.79	160.17	119.36	-3295.99	196.68	43.20	-3600.36	-81.18	1.24	-3588.66	-55.87	20.74	-1875.29	99.42	355.27	-1854.72	92.04	389.98	-3432.12	31.00	1311.02	0.00	0.00	0.00	-3270.75	-43.33	1667.42	-3256.92	66.37	1679.38	-3516.69	189.55	1665.84	-3283.64	229.12	1676.74	485.65	-294.05	79.63	1082.65	-308.11	77.62	499.30
2.49000	-2793.74	181.60	21.99	-3104.64	114.90	52.50	-3343.34	157.09	123.39	-3288.68	194.97	41.05	-3600.36	-81.18	1.24	-3588.66	-55.87	20.74	-1875.29	99.42	355.27	-1854.72	92.04	389.98	-3429.65	32.84	1309.39	0.00	0.00	0.00	-3254.43	-42.78	1667.24	-3269.28	69.65	1679.67	-3510.93	188.13	1665.99	-3278.72	229.74	1676.27	485.73	-294.05	79.78	1082.71	-308.04	77.78	498.29
2.50000	-2793.74	181.60	21.99	-3094.72	115.90	51.70	-3338.03	154.09	127.52	-3281.52	193.32	39.07	-3600.36	-81.18	1.24	-3588.66	-55.87	20.74	-1875.29	99.42	355.27	-1854.72	92.04	389.98	-3432.33	34.82	1307.96	0.00	0.00	0.00	-3233.82	-40.61	1666.55	-3240.81	73.13	1678.50	-3505.13	186.70	1666.14	-3273.77	230.37	1675.81	484.32	-294.13	79.11	1082.45	-308.01	77.62	499.42
2.51000	-2793.74	181.60	21.99	-3085.40	116.89	50.87	-3332.86	151.16	131.75	-3274.51	191.71	37.25	-3600.36	-81.18	1.24	-3588.66	-55.87	20.74	-1875.29	99.42	355.27	-1854.72	92.04	389.98	-3413.77	36.59	1306.37	0.00	0.00	0.00	-3245.68	-36.86	1666.85	-3254.73	75.70	1679.07	-3499.30	185.28	1666.29	-3268.80	231.01	1675.34	484.93	-293.89	79.46	1082.33	-308.40	77.44	499.11
2.52000	-2793.74	181.60	21.99	-3076.69	117.87	49.99	-3327.83	148.30	136.09	-3267.67	190.14	35.60	-3600.36	-81.18	1.24	-3588.66	-55.87	20.74	-1875.29	99.42	355.27	-1854.72	92.04	389.98	-3410.39	39.28	1304.72	0.00	0.00	0.00	-3250.88	-34.48	1666.61	-3283.68	77.31	1681.21	-3493.43	183.85	1666.44	-3263.82	231.64	1674.87	485.32	-294.08	79.68	1082.84	-308.00	77.62	498.44
2.53000	-2793.74	181.60	21.99	-3068.60	118.83	49.09	-3322.94	145.51	140.52	-3260.97	188.63	34.11	-3600.36	-81.18	1.24	-3588.66	-55.87	20.74	-1875.29	99.42	355.27	-1854.72	92.04	389.98	-3409.18	40.54	1303.54	0.00	0.00	0.00	-3226.13	-30.06	1666.24	-3263.01	81.00	1682.09	-3487.52	182.42	1666.59	-3258.81	232.29	1674.41	485.50	-294.04	79.63	1082.68	-308.27	77.65	498.20
2.54000	-2793.74	181.60	21.99	-3061.13	119.76	48.15	-3318.19	142.79	145.05	-3254.42	187.16	32.78	-3600.36	-81.18	1.24	-3588.66	-55.87	20.74	-1875.29	99.42	355.27	-1854.72	92.04	389.98	-3402.21	43.79	1302.40	0.00	0.00	0.00	-3228.98	-27.76	1667.58	-3225.85	83.14	1680.41	-3481.58	180.99	1666.75	-3253.78	232.94	1673.94	484.35	-294.20	79.27	1082.96	-308.09	77.80	498.63
2.55000	-2793.74	181.60	21.99	-3054.29	120.68	47.18	-3313.56	140.14	149.67	-3248.02	185.74	31.61	-3600.36	-81.18	1.24	-3588.66	-55.87	20.74	-1875.29	99.42	355.27	-1854.72	92.04	389.98	-3381.97	45.44	1300.99	0.00	0.00	0.00	-3243.26	-25.46	1667.99	-3255.18	86.26	1679.63	-3475.60	179.56	1666.90	-3248.73	233.59	1673.48	484.82	-294.02	79.38	1082.93	-308.09	77.79	498.66
2.56000	-2793.74	181.60	21.99	-3048.10	121.57	46.20	-3309.07	137.56	154.39	-3241.77	184.36	30.60	-3600.36	-81.18	1.24	-3588.66	-55.87	20.74	-1875.29	99.42	355.27	-1854.72	92.04	389.98	-3384.15	46.93	1299.86	0.00	0.00	0.00	-3221.94	-23.62	1668.31	-3234.24	89.72	1679.98	-3469.58	178.12	1667.06	-3243.66	234.24	1673.02	485.26	-293.71	79.68	1082.91	-308.37	77.61	498.74
2.57000	-2793.74	181.60	21.99	-3042.55	122.43	45.20	-3304.70	135.04	159.20	-3235.66	183.03	29.74	-3600.36	-81.18	1.24	-3588.66	-55.87	20.74	-1875.29	99.42	355.27	-1854.72	92.04	389.98	-3381.68	49.28	1299.23	0.00	0.00	0.00	-3191.75	-20.12	1667.64	-3217.46	91.64	1680.61	-3463.53	176.69	1667.22	-3238.57	234.90	1672.55	484.69	-293.86	79.51	1082.97	-308.42	77.67	498.82
2.58000	-2793.74	181.60	21.99	-3037.66	123.26	44.18	-3300.47	132.60	164.10	-3229.69	181.74	29.04	-3600.36	-81.18	1.24	-3588.66	-55.87	20.74	-1875.29	99.42	355.27	-1854.72	92.04	389.98	-3362.74	51.88	1298.82	0.00	0.00	0.00	-3199.19	-17.95	1668.65	-3189.17	93.08	1678.00	-3457.44	175.25	1667.38	-3233.46	235.57	1672.09	485.14	-294.11	79.49	1082.30	-308.48	77.36	498.88
2.59000	-2793.74	181.60	21.99	-3033.43	124.06	43.16	-3296.35	130.22	169.09	-3223.86	180.50	28.49	-3600.36	-81.18	1.24	-3588.66	-55.87	20.74	-1875.29	99.42	355.27	-1854.72	92.04	389.98	-3368.20	53.85	1298.23	0.00	0.00	0.00	-3187.43	-13.16	1669.15	-3245.53	97.26	1682.29	-3451.31	173.82	1667.54	-3228.33	236.23	1671.63	484.57	-294.34	79.40	1082.53	-307.82	77.73	498.57
2.60000	-2793.74	181.60	21.99	-3029.88	124.83	42.14	-3292.36	127.91	174.17	-3218.16	179.30	28.10	-3600.36	-81.18	1.24	-3588.66	-55.87	20.74	-1875.29	99.42	355.27	-1854.72	92.04	389.98	-3348.09	55.88	1297.96	0.00	0.00	0.00	-3171.19	-10.51	1669.68	-3205.05	102.83	1680.30	-3445.15	172.38	1667.70	-3223.17	236.90	1671.18	485.46	-294.18	79.69	1082.79	-308.30	77.62	498.40
2.61000	-2793.74	181.60	21.99	-3027.00	125.56	41.11	-3288.49	125.67	179.33	-3212.61	178.14	27.85	-3600.36	-81.18	1.24	-3588.66	-55.87	20.74	-1875.29	99.42	355.27	-1854.72	92.04	389.98	-3318.81	58.88	1297.77	0.00	0.00	0.00	-3175.62	-6.53	1670.21	-3191.46	106.19	1682.37	-3438.96	170.95	1667.86	-3217.99	237.58	1670.72	485.65	-293.70	79.86	1082.91	-308.13	77.78	498.74
2.62000	-2793.74	181.60	21.99	-3024.81	126.25	40.10	-3284.73	123.50	184.58	-3207.18	177.03	27.75	-3600.36	-81.18	1.24	-3588.66	-55.87	20.74	-1875.29	99.42	355.27	-1854.72	92.04	389.98	-3321.63	61.45	1298.56	0.00	0.00	0.00	-3176.36	-5.56	1672.16	-3223.54	107.75	1682.77	-3432.73	169.51	1668.03	-3212.79	238.25	1670.27	485.18	-293.87	79.79	1082.77	-308.18	77.79	498.78
2.63000	-2793.74	181.60	21.99	-3023.32	126.89	39.09	-3281.10	121.38	189.91	-3201.89	175.96	27.79	-3600.36	-81.18	1.24	-3588.66	-55.87	20.74	-1875.29	99.42	355.27	-1854.72	92.04	389.98	-3319.61	63.98	1298.82	0.00	0.00	0.00	-3142.94	-2.17	1671.81	-3166.21	112.72	1682.70	-3426.46	168.07	1668.19	-3207.57	238.93	1669.81	484.89	-294.28	79.59	1082.99	-307.97	77.81	499.67
2.64000	-2793.74	181.60	21.99	-3022.54	127.50	38.10	-3277.57	119.34	195.33	-3196.73	174.93	27.98	-3600.36	-81.18	1.24	-3588.66	-55.87	20.74	-1875.29	99.42	355.27	-1854.72	92.04	389.98	-3316.04	67.00	1299.90	0.00	0.00	0.00	-3127.83	-0.00	1673.40	-3194.02	115.85	1684.60	-3420.15	166.63	1668.36	-3202.33	239.61	1669.36	485.50	-294.03	79.75	1082.33	-308.33	77.50	500.12
2.65000	-2793.74	181.60	21.99	-3022.46	128.06	37.12	-3274.16	117.36	200.82	-3191.69	173.95	28.31	-3600.36	-81.18	1.24	-3588.66	-55.87	20.74	-1875.29	99.42	355.27	-1854.72	92.04	389.98	-3301.72	69.69	1301.38	0.00	0.00	0.00	-3121.91	2.70	1675.32	-3177.59	119.57	1686.73	-3413.81	165.20	1668.53	-3197.06	240.29	1668.91	485.09	-293.87	79.68	1083.19	-308.58	77.72	498.64
2.66000	-2793.74	181.60	21.99	-3023.11	128.56	36.17	-3270.86	115.44	206.39	-3186.78	173.00	28.79	-3600.36	-81.18	1.24	-3588.66	-55.87	20.74	-1875.29	99.42	355.27	-1854.72	92.04	389.98	-3299.09	72.03	1303.23	0.00	0.00	0.00	-3126.39	7.42	1677.33	-3123.93	121.38	1686.22	-3407.44	163.76	1668.70	-3191.77	240.98	1668.46	484.64	-293.99	79.37	1082.64	-308.27	77.74	498.95
2.67000	-2793.74	181.60	21.99	-3024.48	129.02	35.25	-3267.66	113.58	212.03	-3181.99	172.10	29.40	-3600.36	-81.18	1.24	-3588.66	-55.87	20.74	-1875.29	99.42	355.27	-1854.72	92.04	389.98	-3281.75	75.06	1304.97	0.00	0.00	0.00	-3138.42	10.20	1681.56	-3150.78	122.97	1691.70	-3401.03	162.32	1668.87	-3186.45	241.66	1668.02	485.31	-294.13	79.52	1082.42	-308.30	77.50	499.86
2.68000	-2793.74	181.60	21.99	-3026.59	129.42	34.36	-3264.57	111.79	217.75	-3177.32	171.23	30.14	-3600.36	-81.18	1.24	-3588.66	-55.87	20.74	-1875.29	99.42	355.27	-1854.72	92.04	389.98	-3280.55	77.33	1307.24	0.00	0.00	0.00	-3132.16	13.34	1684.00	-3137.40	126.17	1693.26	-3394.58	160.89	1669.04	-3181.11	242.35	1667.57	485.21	-294.15	79.65	1082.68	-308.33	77.60	499.59
2.69000	-2793.74	181.60	21.99	-3029.47	129.77	33.51	-3261.59	110.06	223.55	-3172.76	170.41	31.03	-3600.36	-81.18	1.24	-3588.66	-55.87	20.74	-1875.29	99.42	355.27	-1854.72	92.04	389.98	-3270.17	79.97	1309.39	0.00	0.00	0.00	-3123.00	15.97	1684.71	-3089.96	130.20	1692.92	-3388.10	159.45	1669.21	-3175.75	243.04	1667.13	486.41	-293.94	79.94	1082.53	-308.51	77.52	499.34
2.70000	-2793.74	181.60	21.99	-3066.38	130.46	26.13	-3258.70	108.39	229.41	-3168.33	169.63	32.04	-3600.36	-81.18	1.24	-3588.66	-55.87	20.74	-1875.29	99.42	355.27	-1854.72	92.04	389.98	-3257.92	83.47	1312.53	0.00	0.00	0.00	-3091.32	19.09	1686.67	-3112.91	133.05	1697.83	-3381.58	158.01	1669.38	-3170.36	243.73	1666.69	485.51	-294.01	79.72	1082.71	-308.01	77.72	498.68
2.71000	-2793.74	181.60	21.99	-3022.22	132.31	34.17	-3255.92	106.79	235.35	-3164.01	168.89	33.19	-3600.36	-81.18	1.24	-3588.66	-55.87	20.74	-1875.29	99.42	355.27	-1854.72	92.04	389.98	-3248.84	85.77	1314.52	0.00	0.00	0.00	-3081.36	22.32	1688.84	-3106.83	134.06	1698.74	-3375.03	156.58	1669.55	-3164.95	244.43	1666.26	485.01	-293.97	79.58	1082.42	-308.02	77.60	499.00
2.72000	-2793.74	181.60	21.99	-3043.70	129.20	28.96	-3253.23	105.24	241.35	-3159.80	168.18	34.47	-3600.35	-81.18	1.24	-3588.66	-55.87	20.74	-1875.29	99.42	355.27	-1854.72	92.04	389.98	-3234.98	88.11	1316.89	0.00	0.00	0.00	-3072.36	25.36	1691.10	-3076.24	137.10	1701.90	-3368.44	155.14	1669.73	-3159.52	245.12	1665.82	485.42	-293.93	79.66	1083.04	-308.05	77.78	499.18
2.73000	-2793.74	181.60	21.99	-3057.98	130.76	26.46	-3250.63	103.75	247.42	-3155.70	167.52	35.88	-3593.47	-81.42	0.77	-3588.66	-55.87	20.74	-1875.29	99.42	355.27	-1854.72	92.04	389.98	-3221.19	89.97	1319.95	0.00	0.00	0.00	-3064.22	28.22	1693.42	-3071.41	138.72	1704.78	-3361.82	153.71	1669.90	-3154.06	245.81	1665.39	485.29	-294.25	79.60	1082.95	-307.90	77.86	498.35
2.74000	-2793.74	181.60	21.99	-3031.72	130.58	32.13	-3248.13	102.32	253.55	-3151.71	166.89	37.41	-3607.97	-80.22	-4.07	-3588.66	-55.87	20.74	-1875.29	99.42	355.27	-1854.72	92.04	389.98	-3217.56	93.04	1321.86	0.00	0.00	0.00	-3056.90	30.91	1695.80	-3048.00	141.44	1705.94	-3355.16	152.27	1670.08	-3148.57	246.51	1664.96	485.02	-294.14	79.44	1082.78	-308.28	77.64	499.58
2.75000	-2793.74	181.60	21.99	-3037.35	131.00	31.25	-3245.72	100.96	259.75	-3147.83	166.30	39.07	-3578.73	-79.72	-1.43	-3588.68	-55.86	20.74	-1875.29	99.42	355.27	-1854.72	92.04	389.98	-3208.12	95.59	1323.74	0.00	0.00	0.00	-3050.31	33.42	1698.22	-3064.88	144.38	1709.29	-3348.47	150.84	1670.26	-3143.06	247.20	1664.54	484.46	-294.26	79.30	1082.62	-308.25	77.68	499.73
2.76000	-2793.74	181.60	21.99	-3009.61	131.36	36.04	-3243.40	99.64	266.01	-3144.05	165.75	40.85	-3578.37	-77.06	-1.05	-3609.22	-54.35	20.54	-1875.29	99.42	355.27	-1854.72	92.04	389.98	-3190.73	97.53	1325.44	0.00	0.00	0.00	-3044.39	35.77	1700.68	-3095.89	148.67	1714.03	-3341.74	149.41	1670.44	-3137.52	247.90	1664.11	485.09	-293.89	79.54	1082.53	-308.37	77.53	498.92
2.77000	-2793.74	181.60	21.99	-3026.83	131.87	32.37	-3241.17	98.39	272.33	-3140.37	165.24	42.75	-3527.91	-70.40	10.30	-3544.25	-48.20	33.47	-1875.29	99.42	355.27	-1854.72	92.04	389.98	-3195.06	99.54	1326.44	0.00	0.00	0.00	-3039.07	37.96	1703.14	-3073.95	150.26	1716.79	-3334.98	147.98	1670.62	-3131.96	248.59	1663.69	485.52	-293.71	79.68	1082.95	-308.17	77.69	499.27
2.78000	-2793.74	181.60	21.99	-3063.09	132.61	26.28	-3239.02	97.20	278.71	-3136.79	164.76	44.77	-3523.82	-62.64	12.30	-3555.63	-43.15	35.05	-1875.29	99.42	355.27	-1854.72	92.04	389.98	-3186.60	100.99	1327.47	0.00	0.00	0.00	-3034.28	39.99	1705.62	-3055.87	151.27	1717.67	-3328.18	146.55	1670.80	-3126.38	249.29	1663.27	484.81	-294.02	79.45	1082.54	-308.09	77.66	498.88
2.79000	-2793.74	181.60	21.99	-3096.73	133.47	19.80	-3236.95	96.06	285.14	-3133.31	164.32	46.91	-3507.20	-51.95	16.60	-3532.52	-34.48	43.45	-1875.29	99.42	355.27	-1854.72	92.04	389.98	-3181.53	102.62	1328.35	0.00	0.00	0.00	-3029.94	41.86	1708.08	-3063.09	153.92	1720.34	-3321.35	145.12	1670.98	-3120.76	249.98	1662.86	484.61	-293.97	79.35	1082.97	-308.11	77.73	498.78
2.80000	-2793.74	181.60	21.99	-3066.90	131.06	23.94	-3234.96	94.97	291.63	-3129.93	163.91	49.17	-3475.44	-41.91	21.17	-3462.21	-24.49	54.97	-1875.29	99.42	355.27	-1854.72	92.04	389.98	-3173.27	104.54	1329.07	0.00	0.00	0.00	-3025.99	43.59	1710.52	-3052.13	156.79	1723.04	-3314.48	143.70	1671.16	-3115.12	250.67	1662.45	485.06	-294.22	79.42	1082.65	-308.45	77.38	498.70
2.81000	-2793.74	181.60	21.99	-3053.17	132.77	29.23	-3233.05	93.94	298.18	-3126.63	163.54	51.54	-3468.55	-31.28	24.91	-3435.96	-17.12	60.96	-1875.29	99.42	355.27	-1854.72	92.04	389.98	-3160.98	105.47	1330.07	0.00	0.00	0.00	-3022.36	45.18	1712.92	-3024.64	156.45	1723.62	-3307.58	142.27	1671.34	-3109.46	251.37	1662.04	485.49	-293.71	79.77	1083.46	-308.10	77.90	498.67
2.82000	-2793.74	181.60	21.99	-3047.90	133.02	28.48	-3231.22	92.97	304.77	-3123.43	163.21	54.02	-3423.13	-21.82	32.37	-3424.51	-9.49	64.56	-1875.29	99.42	355.27	-1854.72	92.04	389.98	-3162.52	107.46	1330.97	0.00	0.00	0.00	-3018.98	46.63	1715.27	-3029.31	161.15	1726.54	-3300.64	140.85	1671.53	-3103.76	252.06	1661.64	485.35	-293.58	79.67	1083.61	-308.12	77.93	498.83
2.83000	-2793.74	181.60	21.99	-3040.49	131.68	30.27	-3229.46	92.05	311.42	-3120.32	162.91	56.61	-3352.01	-11.59	44.06	-3421.31	-1.41	66.58	-1875.29	99.42	355.27	-1854.72	92.04	389.98	-3151.07	108.91	1332.89	0.00	0.00	0.00	-3015.78	47.94	1717.57	-3049.04	160.60	1730.40	-3293.67	139.43	1671.71	-3098.04	252.75	1661.23	485.25	-293.91	79.57	1082.86	-308.13	77.67	498.32
2.84000	-2793.74	181.60	21.99	-3037.55	130.43	31.54	-3227.77	91.19	318.11	-3117.30	162.64	59.32	-3351.14	-4.20	44.36	-3407.41	5.54	70.26	-1875.29	99.42	355.27	-1854.72	92.04	389.98	-3149.45	109.85	1334.20	0.00	0.00	0.00	-3012.69	49.13	1719.78	-3045.67	162.73	1732.90	-3286.66	138.01	1671.90	-3092.30	253.44	1660.84	484.93	-294.02	79.56	1083.15	-308.28	77.64	498.06
2.85000	-2793.74	181.60	21.99	-3021.23	133.32	34.14	-3226.15	90.38	324.86	-3114.36	162.41	62.13	-3390.24	2.90	38.38	-3408.67	10.30	70.29	-1875.29	99.42	355.27	-1854.72	92.04	389.98	-3133.35	110.27	1335.22	0.00	0.00	0.00	-3009.63	50.19	1721.91	-3016.73	163.90	1732.70	-3279.62	136.59	1672.09	-3086.52	254.12	1660.44	486.17	-293.80	79.87	1082.83	-308.27	77.42	498.75
2.86000	-2793.74	181.60	21.99	-3040.12	134.07	32.36	-3224.60	89.62	331.65	-3111.50	162.21	65.04	-3329.90	7.52	47.86	-3379.09	15.91	74.33	-1875.29	99.42	355.27	-1854.72	92.04	389.98	-3140.19	111.30	1336.19	0.00	0.00	0.00	-3006.55	51.13	1723.94	-3025.72	164.14	1733.49	-3272.55	135.18	1672.27	-3080.72	254.81	1660.05	485.45	-294.08	79.58	1082.58	-308.39	77.42	499.19
2.87000	-2793.74	181.60	21.99	-3030.57	133.48	34.37	-3223.12	88.91	338.48	-3108.72	162.05	68.06	-3346.70	12.02	44.98	-3377.39	18.52	73.51	-1875.29	99.42	355.27	-1854.72	92.04	389.98	-3114.65	113.33	1337.26	0.00	0.00	0.00	-3003.37	51.96	1725.85	-2977.26	165.36	1732.91	-3265.44	133.77	1672.46	-3074.89	255.49	1659.67	484.89	-294.09	79.51	1082.60	-308.14	77.56	499.08
2.88000	-2793.74	181.60	21.99	-3044.65	132.46	30.78	-3221.70	88.26	345.35	-3106.03	161.92	71.18	-3312.67	16.90	49.39	-3295.50	22.31	82.92	-1875.29	99.42	355.27	-1854.72	92.04	389.98	-3112.33	114.63	1338.44	0.00	0.00	0.00	-3000.01	52.68	1727.64	-2992.21	167.56	1734.38	-3258.29	132.36	1672.65	-3069.03	256.17	1659.29	485.28	-293.85	79.63	1082.53	-308.27	77.56	498.14
2.89000	-2793.74	181.60	21.99	-3035.06	134.78	33.22	-3220.34	87.65	352.27	-3103.41	161.82	74.41	-3242.90	19.50	56.92	-3289.63	23.49	80.75	-1875.29	99.42	355.27	-1854.72	92.04	389.98	-3099.75	116.41	1339.19	0.00	0.00	0.00	-2996.42	53.29	1729.28	-2968.92	166.89	1734.80	-3251.12	130.95	1672.84	-3063.15	256.85	1658.91	485.40	-293.89	79.64	1082.00	-308.40	77.39	498.92
2.90000	-2793.74	181.60	21.99	-3017.52	133.16	36.37	-3219.04	87.10	359.22	-3100.86	161.75	77.73	-3236.76	21.16	54.75	-3283.82	23.61	78.01	-1875.29	99.42	355.27	-1854.72	92.04	389.98	-3078.02	117.89	1340.35	0.00	0.00	0.00	-2992.52	53.80	1730.78	-2985.43	167.56	1737.35	-3243.90	129.55	1673.03	-3057.23	257.53	1658.53	486.26	-293.87	79.94	1082.71	-308.40	77.61	498.68
2.91000	-2793.74	181.60	21.99	-3032.35	132.59	32.71	-3217.80	86.60	366.22	-3098.39	161.71	81.14	-3214.73	21.59	53.80	-3219.94	24.65	84.26	-1875.29	99.42	355.27	-1854.72	92.04	389.98	-3092.19	118.97	1341.15	0.00	0.00	0.00	-2988.24	54.22	1732.10	-2954.16	166.62	1737.46	-3236.66	128.14	1673.22	-3051.29	258.20	1658.16	486.50	-293.82	80.06	1082.26	-308.68	77.42	498.16
2.92000	-2793.74	181.60	21.99	-3046.27	132.66	31.23	-3216.61	86.14	373.25	-3095.99	161.71	84.66	-3169.48	20.38	56.85	-3216.06	24.19	80.76	-1875.29	99.42	355.27	-1854.72	92.04	389.98	-3066.68	120.30	1341.39	0.00	0.00	0.00	-2983.51	54.55	1733.25	-2937.64	166.34	1738.52	-3229.38	126.74	1673.42	-3045.32	258.87	1657.80	485.70	-293.67	79.85	1082.64	-308.31	77.67	498.06
2.93000	-2793.74	181.60	21.99	-3022.70	132.28	37.03	-3215.48	85.74	380.31	-3093.65	161.73	88.26	-3136.17	19.34	57.84	-3182.48	22.80	81.33	-1875.29	99.42	355.27	-1854.72	92.04	389.98	-3059.12	121.99	1341.98	0.00	0.00	0.00	-2978.26	54.79	1734.20	-2918.36	168.07	1740.05	-3222.06	125.35	1673.61	-3039.31	259.53	1657.44	484.41	-293.75	79.49	1083.19	-308.05	77.79	498.63
2.94000	-2793.74	181.60	21.99	-2998.33	133.89	41.45	-3214.40	85.38	387.40	-3091.38	161.79	91.96	-3081.91	17.30	62.43	-3150.33	21.46	80.01	-1875.29	99.42	355.27	-1854.72	92.04	389.98	-3055.90	122.89	1342.56	0.00	0.00	0.00	-2972.42	54.95	1734.95	-2970.12	169.59	1744.36	-3214.71	123.95	1673.80	-3033.28	260.20	1657.08	485.72	-293.99	79.70	1082.53	-308.36	77.51	498.45
2.95000	-2793.74	181.60	21.99	-3046.86	132.68	34.95	-3213.36	85.07	394.53	-3089.18	161.87	95.75	-3036.03	15.56	63.81	-3110.85	19.04	79.59	-1875.29	99.42	355.27	-1854.72	92.04	389.98	-3051.58	124.22	1343.14	0.00	0.00	0.00	-2965.92	55.03	1735.48	-2956.56	169.38	1745.35	-3207.33	122.56	1674.00	-3027.22	260.86	1656.73	485.81	-293.81	79.81	1082.78	-308.24	77.65	499.21
2.96000	-2793.74	181.60	21.99	-3029.68	130.65	37.18	-3212.37	84.81	401.69	-3087.04	161.99	99.63	-3020.00	11.97	61.06	-3068.29	16.49	79.43	-1875.29	99.42	355.27	-1854.72	92.04	389.98	-3034.21	125.20	1343.21	0.00	0.00	0.00	-2958.70	55.04	1735.78	-2945.94	170.55	1745.81	-3199.92	121.18	1674.19	-3021.13	261.51	1656.38	485.18	-294.15	79.57	1082.90	-308.00	77.72	499.28
2.97000	-2793.74	181.60	21.99	-2995.15	131.28	44.07	-3211.43	84.59	408.87	-3084.96	162.13	103.59	-3040.08	7.50	50.27	-3039.08	14.55	77.33	-1875.29	99.42	355.27	-1854.72	92.04	389.98	-3038.42	127.28	1342.87	0.00	0.00	0.00	-2950.68	54.98	1735.83	-2926.87	169.99	1744.98	-3192.47	119.79	1674.39	-3015.01	262.16	1656.04	485.34	-293.97	79.65	1082.38	-308.10	77.51	499.91
2.98000	-2793.74	181.60	21.99	-3031.36	128.56	39.10	-3210.53	84.42	416.08	-3082.93	162.30	107.64	-2951.02	2.68	58.61	-3009.64	10.54	75.57	-1875.29	99.42	355.27	-1854.72	92.04	389.98	-3029.50	127.96	1343.40	0.00	0.00	0.00	-2941.79	54.86	1735.62	-2911.80	169.77	1747.85	-3184.98	118.41	1674.59	-3008.86	262.81	1655.70	485.60	-294.13	79.72	1082.00	-308.03	77.43	499.07
2.99000	-2793.74	181.60	21.99	-2998.78	128.20	43.32	-3209.67	84.30	423.32	-3080.97	162.50	111.77	-2903.69	-0.10	61.79	-3001.22	7.11	70.55	-1875.29	99.42	355.27	-1854.72	92.04	389.98	-3024.30	128.83	1343.16	0.00	0.00	0.00	-2931.96	54.68	1735.15	-2903.56	169.21	1746.43	-3177.47	117.04	1674.78	-3002.68	263.46	1655.37	485.40	-293.74	79.58	1082.30	-308.09	77.46	498.60
3.00000	-2793.74	181.60	21.99	-3003.66	130.76	43.20	-3208.85	84.22	430.58	-3079.05	162.73	115.98	-2895.37	-4.90	57.66	-2967.70	4.75	68.76	-1875.29	99.42	355.27	-1854.72	92.04	389.98	-3003.25	130.11	1342.69	0.00	0.00	0.00	-2921.12	54.45	1734.39	-2911.21	168.27	1748.42	-3169.92	115.66	1674.98	-2996.47	264.09	1655.04	485.29	-293.82	79.63	1082.47	-308.16	77.41	498.63
3.01000	-2793.74	181.60	21.99	-2970.99	129.71	47.80	-3208.07	84.18	437.86	-3077.19	162.99	120.27	-2929.20	-9.66	44.80	-2940.70	1.08	68.09	-1875.29	99.42	355.27	-1854.72	92.04	389.98	-2994.18	131.23	1341.98	0.00	0.00	0.00	-2909.18	54.17	1733.33	-2931.51	169.03	1750.52	-3162.33	114.29	1675.18	-2990.23	264.73	1654.72	485.02	-294.00	79.51	1082.16	-307.96	77.38	499.14
3.02000	-2793.74	181.60	21.99	-3003.10	131.51	39.03	-3207.32	84.19	445.16	-3075.38	163.27	124.64	-2837.59	-9.63	54.10	-2925.08	-1.11	63.19	-1875.29	99.42	355.27	-1854.72	92.04	389.98	-2997.08	133.01	1342.12	0.00	0.00	0.00	-2865.06	54.53	1730.90	-2878.15	168.45	1747.95	-3154.71	112.93	1675.38	-2983.95	265.36	1654.40	485.00	-294.10	79.44	1082.34	-308.48	77.35	499.23
3.03000	-2793.74	181.60	21.99	-3023.11	132.41	33.70	-3206.60	84.25	452.48	-3073.61	163.58	129.08	-2803.00	-10.21	56.00	-2832.69	-1.36	74.80	-1875.29	99.42	355.27	-1854.72	92.04	389.98	-2993.02	134.27	1341.26	0.00	0.00	0.00	-2878.86	54.87	1730.30	-2878.47	166.58	1747.57	-3147.06	111.57	1675.58	-2977.65	265.98	1654.09	485.40	-294.15	79.56	1082.83	-308.32	77.57	498.00
3.04000	-2793.74	181.60	21.99	-3011.32	132.44	32.22	-3205.91	84.34	459.81	-3071.89	163.92	133.60	-2763.96	-11.31	58.34	-2822.60	0.09	71.98	-1875.29	99.42	355.27	-1854.72	92.04	389.98	-2976.51	134.56	1340.05	0.00	0.00	0.00	-2867.31	54.00	1730.39	-2874.17	167.89	1747.55	-3139.38	110.21	1675.78	-2971.31	266.60	1653.78	484.96	-294.08	79.60	1082.96	-308.22	77.82	498.97
3.05000	-2793.74	181.60	21.99	-2999.98	137.58	35.54	-3205.25	84.48	467.16	-3070.21	164.28	138.20	-2718.41	-8.41	64.09	-2820.33	0.62	67.15	-1875.29	99.42	355.27	-1854.72	92.04	389.98	-2974.61	135.71	1339.81	0.00	0.00	0.00	-2854.75	53.51	1729.83	-2854.75	167.14	1747.05	-3131.66	108.86	1675.98	-2964.94	267.21	1653.48	485.65	-293.51	79.90	1082.65	-308.26	77.73	498.34
3.06000	-2793.74	181.60	21.99	-2996.76	138.37	35.46	-3204.62	84.66	474.52	-3068.58	164.67	142.86	-2670.39	-6.34	67.29	-2739.64	7.02	75.28	-1875.29	99.42	355.27	-1854.72	92.04	389.98	-2963.34	136.56	1338.95	0.00	0.00	0.00	-2886.19	51.84	1730.78	-2831.35	166.44	1746.17	-3123.91	107.51	1676.19	-2958.54	267.82	1653.19	484.79	-293.76	79.43	1082.99	-308.52	77.46	498.91
3.07000	-2793.74	181.60	21.99	-3065.85	139.05	23.73	-3204.01	84.88	481.90	-3066.98	165.08	147.59	-2677.87	-2.69	65.63	-2700.65	7.66	75.84	-1875.29	99.42	355.27	-1854.72	92.04	389.98	-2959.99	137.34	1337.80	0.00	0.00	0.00	-2837.54	52.98	1726.59	-2833.55	165.74	1746.61	-3116.13	106.16	1676.39	-2952.11	268.42	1652.90	484.71	-293.86	79.47	1082.92	-308.36	77.52	498.73
3.08000	-2793.74	181.60	21.99	-3053.54	140.60	26.96	-3203.42	85.14	489.29	-3065.42	165.52	152.39	-2644.65	-1.85	67.11	-2664.80	8.85	76.09	-1875.29	99.42	355.27	-1854.72	92.04	389.98	-2949.37	137.54	1336.14	0.00	0.00	0.00	-2848.04	51.46	1726.63	-2844.61	166.62	1746.85	-3108.31	104.82	1676.59	-2945.64	269.01	1652.62	484.56	-293.81	79.49	1082.96	-308.54	77.37	498.11
3.09000	-2793.74	181.60	21.99	-3044.12	138.24	28.42	-3202.85	85.44	496.68	-3063.90	165.98	157.26	-2614.27	-0.28	68.24	-2631.97	10.57	76.06	-1875.29	99.42	355.27	-1854.72	92.04	389.98	-2938.02	139.22	1334.84	0.00	0.00	0.00	-2815.71	51.01	1724.05	-2840.48	165.85	1745.05	-3100.46	103.49	1676.80	-2939.15	269.60	1652.34	484.67	-294.03	79.45	1082.31	-308.14	77.44	497.89
3.10000	-2793.74	181.60	21.99	-3016.18	140.35	32.82	-3202.30	85.78	504.08	-3062.41	166.47	162.18	-2586.58	1.94	69.04	-2602.04	12.77	75.75	-1875.29	99.42	355.27	-1854.72	92.04	389.98	-2937.90	139.91	1333.45	0.00	0.00	0.00	-2813.67	51.27	1722.86	-2808.63	165.26	1742.82	-3092.58	102.16	1677.00	-2932.61	270.18	1652.07	484.59	-293.94	79.46	1083.12	-308.00	77.85	499.06
3.11000	-2793.74	181.60	21.99	-3029.13	139.80	30.38	-3201.76	86.16	511.49	-3060.95	166.98	167.18	-2561.44	4.78	69.52	-2574.87	15.42	75.19	-1875.29	99.42	355.27	-1854.72	92.04	389.98	-2918.34	139.98	1332.08	0.00	0.00	0.00	-2801.44	51.02	1720.47	-2801.39	162.99	1742.01	-3084.66	100.83	1677.21	-2926.05	270.76	1651.80	485.04	-293.66	79.79	1083.35	-308.14	77.83	498.62
3.12000	-2793.74	181.60	21.99	-3031.22	139.07	29.46	-3201.24	86.58	518.90	-3059.51	167.51	172.23	-2538.73	8.19	69.71	-2550.34	18.48	74.39	-1875.29	99.42	355.27	-1854.72	92.04	389.98	-2911.76	140.76	1330.06	0.00	0.00	0.00	-2804.27	50.56	1718.59	-2782.81	164.83	1739.81	-3076.71	99.51	1677.41	-2919.45	271.33	1651.54	484.77	-294.26	79.54	1082.89	-308.26	77.56	499.58
3.13000	-2793.74	181.60	21.99	-3046.39	139.68	27.48	-3200.73	87.03	526.31	-3058.11	168.07	177.34	-2518.31	12.11	69.62	-2528.33	21.92	73.37	-1875.29	99.42	355.27	-1854.72	92.04	389.98	-2902.77	140.56	1328.19	0.00	0.00	0.00	-2793.36	49.16	1716.04	-2795.92	163.79	1737.98	-3068.73	98.20	1677.62	-2912.82	271.89	1651.29	484.73	-293.92	79.48	1082.40	-308.11	77.48	498.05
3.14000	-2793.74	181.60	21.99	-3007.97	141.80	33.48	-3200.22	87.52	533.72	-3056.73	168.65	182.50	-2500.03	16.49	69.27	-2508.70	25.70	72.16	-1875.29	99.42	355.27	-1854.72	92.04	389.98	-2893.47	140.77	1325.78	0.00	0.00	0.00	-2799.33	49.67	1716.50	-2773.98	162.00	1735.20	-3060.72	96.89	1677.83	-2906.16	272.44	1651.04	485.18	-293.83	79.69	1083.02	-308.37	77.58	498.10
3.15000	-2793.74	181.60	21.99	-3031.78	141.41	28.65	-3199.73	88.05	541.14	-3055.37	169.24	187.73	-2483.77	21.28	68.68	-2491.33	29.79	70.76	-1875.29	99.42	355.27	-1854.72	92.04	389.98	-2893.64	140.93	1324.47	0.00	0.00	0.00	-2779.85	48.65	1712.87	-2786.00	162.07	1734.09	-3052.67	95.58	1678.04	-2899.46	272.99	1650.80	484.61	-293.86	79.48	1082.66	-308.14	77.59	498.82
3.16000	-2793.74	181.60	21.99	-3039.62	140.81	29.02	-3199.24	88.62	548.55	-3054.03	169.87	193.00	-2469.38	26.44	67.87	-2476.09	34.15	69.19	-1875.29	99.42	355.27	-1854.72	92.04	389.98	-2870.78	141.63	1322.38	0.00	0.00	0.00	-2768.99	47.83	1709.09	-2740.28	163.70	1730.36	-3044.59	94.28	1678.24	-2892.73	273.53	1650.57	485.09	-293.92	79.49	1082.67	-308.08	77.62	498.46
3.17000	-2793.74	181.60	21.99	-3051.93	140.84	23.58	-3198.75	89.22	555.95	-3052.71	170.51	198.33	-2456.72	31.91	66.86	-2462.86	38.75	67.48	-1875.29	99.42	355.27	-1854.72	92.04	389.98	-2879.69	141.64	1320.41	0.00	0.00	0.00	-2752.18	46.75	1707.40	-2741.77	160.64	1729.76	-3036.48	92.99	1678.45	-2885.96	274.06	1650.34	485.12	-294.12	79.62	1082.78	-308.09	77.71	498.59
3.18000	-2793.74	181.60	21.99	-3000.72	143.45	34.67	-3198.26	89.86	563.35	-3051.40	171.17	203.71	-2445.68	37.64	65.66	-2451.50	43.55	65.63	-1875.29	99.42	355.27	-1854.72	92.04	389.98	-2880.90	141.64	1318.34	0.00	0.00	0.00	-2772.70	46.49	1706.98	-2759.87	160.94	1730.72	-3028.34	91.70	1678.66	-2879.16	274.58	1650.12	485.43	-293.64	79.86	1082.42	-308.25	77.63	498.20
3.19000	-2793.74	181.60	21.99	-3044.93	142.03	27.29	-3197.78	90.53	570.74	-3050.11	171.86	209.13	-2436.09	43.58	64.31	-2441.90	48.52	63.68	-1875.29	99.42	355.27	-1854.72	92.04	389.98	-2855.27	142.00	1316.82	0.00	0.00	0.00	-2741.44	47.18	1704.53	-2744.08	161.19	1727.46	-3020.16	90.41	1678.87	-2872.32	275.09	1649.91	484.28	-293.91	79.43	1082.71	-308.30	77.47	499.19
3.20000	-2793.74	181.60	21.99	-3048.31	142.27	26.93	-3197.28	91.23	578.13	-3048.84	172.56	214.60	-2427.84	49.69	62.81	-2433.92	53.61	61.63	-1875.29	99.42	355.27	-1854.72	92.04	389.98	-2839.87	141.26	1315.43	0.00	0.00	0.00	-2711.42	45.33	1701.68	-2709.92	158.19	1723.00	-3011.95	89.14	1679.08	-2865.45	275.60	1649.70	485.17	-294.03	79.68	1083.67	-307.99	77.98	499.27
3.21000	-2793.74	181.60	21.99	-3052.32	142.39	26.85	-3196.79	91.97	585.50	-3047.57	173.28	220.12	-2420.77	55.90	61.18	-2427.43	58.80	59.50	-1875.29	99.42	355.27	-1854.72	92.04	389.98	-2835.75	141.26	1313.61	0.00	0.00	0.00	-2679.85	43.83	1697.41	-2718.35	158.41	1724.38	-3003.71	87.86	1679.29	-2858.54	276.10	1649.50	485.76	-293.72	79.87	1083.14	-308.03	77.76	498.81
3.22000	-2793.74	181.60	21.99	-3056.81	142.42	27.02	-3196.28	92.74	592.86	-3046.31	174.02	225.68	-2414.77	62.17	59.45	-2422.31	64.05	57.31	-1875.29	99.42	355.27	-1854.72	92.04	389.98	-2818.78	141.33	1312.82	0.00	0.00	0.00	-2699.93	44.23	1697.51	-2691.40	157.91	1721.26	-2995.43	86.60	1679.50	-2851.60	276.59	1649.31	485.43	-293.96	79.52	1082.81	-308.14	77.42	498.03
3.23000	-2793.74	181.60	21.99	-3061.63	142.38	27.44	-3195.77	93.54	600.20	-3045.05	174.78	231.28	-2409.68	68.45	57.63	-2418.44	69.33	55.08	-1875.29	99.42	355.27	-1854.72	92.04	389.98	-2802.46	140.54	1311.77	0.00	0.00	0.00	-2700.02	42.51	1697.37	-2682.52	157.39	1720.67	-2987.13	85.34	1679.72	-2844.62	277.06	1649.12	485.45	-293.80	79.73	1082.53	-308.19	77.37	497.41
3.24000	-2793.74	181.60	21.99	-3066.62	142.28	28.08	-3195.24	94.37	607.53	-3043.80	175.56	236.92	-2405.37	74.69	55.75	-2415.68	74.59	52.83	-1875.29	99.42	355.27	-1854.72	92.04	389.98	-2787.49	140.73	1310.92	0.00	0.00	0.00	-2688.32	41.30	1695.49	-2676.30	155.65	1719.67	-2978.79	84.09	1679.93	-2837.61	277.53	1648.94	484.89	-293.96	79.47	1081.94	-308.08	77.41	498.34
3.25000	-2793.74	181.60	21.99	-3071.64	142.14	28.93	-3194.70	95.24	614.85	-3042.55	176.36	242.60	-2401.71	80.84	53.81	-2413.91	79.80	50.57	-1875.29	99.42	355.27	-1854.72	92.04	389.98	-2779.33	140.18	1310.27	0.00	0.00	0.00	-2682.37	38.97	1695.06	-2691.95	153.04	1719.12	-2970.42	82.84	1680.14	-2830.56	277.99	1648.77	485.26	-294.07	79.50	1082.88	-308.01	77.77	498.70
3.26000	-2793.74	181.60	21.99	-3076.53	141.99	29.97	-3194.14	96.13	622.14	-3041.30	177.17	248.31	-2398.56	86.84	51.84	-2413.00	84.93	48.32	-1875.29	99.42	355.27	-1854.72	92.04	389.98	-2774.47	139.26	1309.84	0.00	0.00	0.00	-2672.99	37.79	1694.72	-2681.53	152.69	1719.48	-2962.02	81.60	1680.35	-2823.47	278.45	1648.61	485.32	-294.13	79.64	1083.08	-307.95	77.99	497.87
3.27000	-2793.74	181.60	21.99	-3081.13	141.84	31.19	-3193.57	97.06	629.42	-3040.05	178.01	254.06	-2395.78	92.66	49.87	-2412.82	89.94	46.10	-1875.29	99.42	355.27	-1854.72	92.04	389.98	-2758.59	139.41	1309.21	0.00	0.00	0.00	-2666.98	37.93	1694.07	-2659.45	151.47	1718.08	-2953.58	80.37	1680.57	-2816.35	278.89	1648.46	485.42	-293.80	79.74	1083.02	-308.04	77.72	498.65
3.28000	-2793.74	181.60	21.99	-3085.31	141.71	32.57	-3192.97	98.02	636.67	-3038.79	178.85	259.84	-2393.24	98.23	47.90	-2413.25	94.80	43.92	-1875.29	99.42	355.27	-1854.72	92.04	389.98	-2750.89	137.99	1309.08	0.00	0.00	0.00	-2657.63	36.98	1693.74	-2664.61	151.94	1719.20	-2945.12	79.14	1680.78	-2809.19	279.32	1648.31	485.54	-293.75	79.67	1082.91	-307.88	77.76	500.13
3.29000	-2793.74	181.60	21.99	-3088.89	141.62	34.08	-3192.36	99.00	643.90	-3037.53	179.72	265.65	-2390.80	103.50	45.95	-2414.16	99.47	41.81	-1875.29	99.42	355.27	-1854.72	92.04	389.98	-2735.62	137.62	1309.30	0.00	0.00	0.00	-2628.44	36.42	1693.58	-2641.84	150.12	1719.51	-2936.62	77.92	1680.99	-2801.99	279.74	1648.17	485.13	-293.99	79.49	1082.86	-307.97	77.80	499.43
3.30000	-2793.74	181.60	21.99	-3091.73	141.59	35.72	-3191.72	100.01	651.10	-3036.25	180.60	271.49	-2388.32	108.43	44.06	-2415.43	103.92	39.78	-1875.29	99.42	355.27	-1854.72	92.04	389.98	-2729.59	136.65	1309.85	0.00	0.00	0.00	-2637.84	35.93	1694.83	-2597.37	148.91	1718.87	-2928.09	76.70	1681.21	-2794.75	280.15	1648.04	484.46	-293.93	79.40	1082.54	-308.10	77.65	498.78
3.31000	-2793.74	181.60	21.99	-3093.68	141.64	37.47	-3191.05	101.05	658.28	-3034.97	181.50	277.36	-2385.67	112.97	42.22	-2416.92	108.11	37.86	-1875.29	99.42	355.27	-1854.72	92.04	389.98	-2711.05	136.37	1310.59	0.00	0.00	0.00	-2658.75	35.20	1696.97	-2619.82	148.59	1720.39	-2919.53	75.50	1681.42	-2787.48	280.55	1647.91	485.41	-293.81	79.79	1082.53	-308.02	77.56	498.62
3.32000	-2793.74	181.60	21.99	-3094.58	141.78	39.31	-3190.35	102.12	665.43	-3033.67	182.41	283.25	-2382.70	117.06	40.47	-2418.50	112.00	36.04	-1875.29	99.42	355.27	-1854.72	92.04	389.98	-2710.20	135.75	1312.01	0.00	0.00	0.00	-2616.60	34.72	1696.78	-2612.82	148.03	1722.18	-2910.94	74.30	1681.64	-2780.17	280.94	1647.79	486.42	-293.67	79.92	1083.20	-308.03	77.96	499.61
3.33000	-2793.74	181.60	21.99	-3094.28	142.04	41.22	-3189.63	103.22	672.54	-3032.36	183.33	289.17	-2379.29	120.66	38.83	-2420.06	115.56	34.37	-1875.29	99.42	355.27	-1854.72	92.04	389.98	-2692.11	135.46	1313.89	0.00	0.00	0.00	-2598.62	31.92	1698.31	-2577.97	148.83	1722.43	-2902.31	73.11	1681.86	-2772.82	281.31	1647.69	485.08	-293.92	79.44	1083.35	-308.20	77.88	498.45
3.34000	-2793.74	181.60	21.99	-3092.63	142.43	43.19	-3188.87	104.34	679.63	-3031.03	184.27	295.11	-2375.30	123.71	37.30	-2421.46	118.75	32.84	-1875.29	99.42	355.27	-1854.72	92.04	389.98	-2677.14	135.32	1315.47	0.00	0.00	0.00	-2590.99	32.96	1699.64	-2571.98	147.97	1724.76	-2893.66	71.92	1682.07	-2765.44	281.68	1647.59	484.47	-293.88	79.58	1083.00	-307.94	77.65	498.82
3.35000	-2793.74	181.60	21.99	-3089.48	142.97	45.20	-3188.07	105.48	686.68	-3029.68	185.23	301.07	-2370.58	126.16	35.92	-2422.58	121.54	31.49	-1875.29	99.42	355.27	-1854.72	92.04	389.98	-2668.76	135.10	1317.43	0.00	0.00	0.00	-2582.92	31.90	1701.25	-2576.93	146.63	1727.20	-2884.97	70.74	1682.29	-2758.01	282.04	1647.50	485.68	-294.00	79.73	1083.16	-308.02	77.79	499.68
3.36000	-2793.74	181.60	21.99	-3084.66	143.69	47.23	-3187.24	106.65	693.70	-3028.31	186.20	307.05	-2365.01	127.97	34.70	-2423.30	123.90	30.32	-1875.29	99.42	355.27	-1854.72	92.04	389.98	-2662.63	135.51	1319.06	0.00	0.00	0.00	-2576.09	33.53	1703.62	-2551.52	146.63	1727.77	-2876.25	69.57	1682.50	-2750.55	282.38	1647.41	485.97	-293.83	79.91	1082.84	-308.06	77.54	499.10
3.37000	-2793.74	181.60	21.99	-3078.04	144.60	49.27	-3186.37	107.85	700.68	-3026.91	187.18	313.04	-2358.45	129.08	33.65	-2423.47	125.78	29.36	-1875.29	99.42	355.27	-1854.72	92.04	389.98	-2650.59	134.91	1321.43	0.00	0.00	0.00	-2551.74	30.58	1704.60	-2545.62	146.34	1729.80	-2867.50	68.41	1682.72	-2743.05	282.71	1647.34	485.68	-293.85	79.83	1082.05	-308.20	77.27	498.96
3.38000	-2793.74	181.60	21.99	-3069.45	145.72	51.30	-3185.46	109.07	707.63	-3025.49	188.17	319.05	-2350.72	129.44	32.81	-2422.98	127.15	28.62	-1875.29	99.42	355.27	-1854.72	92.04	389.98	-2632.46	134.74	1322.71	0.00	0.00	0.00	-2557.48	29.09	1706.10	-2533.28	146.44	1730.51	-2858.72	67.26	1682.94	-2735.51	283.03	1647.27	486.48	-294.07	79.84	1081.81	-308.18	77.41	499.34
3.39000	-2793.74	181.60	21.99	-3058.74	147.07	53.30	-3184.50	110.31	714.53	-3024.04	189.18	325.08	-2305.27	129.65	36.89	-2421.70	127.98	28.12	-1875.29	99.42	355.27	-1854.72	92.04	389.98	-2628.97	135.04	1324.94	0.00	0.00	0.00	-2553.14	28.80	1709.38	-2532.57	147.05	1734.06	-2849.91	66.11	1683.16	-2727.93	283.34	1647.21	484.61	-293.90	79.37	1082.64	-308.00	77.70	498.79
3.40000	-2793.74	181.60	21.99	-3045.77	148.66	55.26	-3183.50	111.58	721.40	-3022.57	190.19	331.11	-2369.34	130.14	22.74	-2419.50	128.24	27.88	-1875.29	99.42	355.27	-1854.72	92.04	389.98	-2621.24	135.06	1326.31	0.00	0.00	0.00	-2506.75	30.79	1709.07	-2516.65	148.02	1734.37	-2841.06	64.97	1683.37	-2720.31	283.63	1647.17	484.78	-294.08	79.41	1082.59	-308.23	77.53	498.37
3.41000	-2793.74	181.60	21.99	-3030.38	150.53	57.16	-3182.46	112.87	728.22	-3021.06	191.22	337.16	-2306.15	129.66	31.90	-2421.21	127.91	26.99	-1875.29	99.42	355.27	-1854.72	92.04	389.98	-2602.97	135.67	1327.76	0.00	0.00	0.00	-2533.90	29.98	1711.81	-2519.16	146.97	1736.31	-2832.19	63.84	1683.59	-2712.65	283.91	1647.13	485.42	-294.24	79.64	1082.00	-308.39	77.28	498.99
3.42000	-2793.74	181.60	21.99	-3012.40	152.67	58.98	-3181.36	114.17	734.99	-3019.51	192.26	343.21	-2336.37	130.33	23.99	-2406.64	128.09	27.92	-1875.29	99.42	355.27	-1854.72	92.04	389.98	-2589.89	136.41	1329.33	0.00	0.00	0.00	-2498.04	31.01	1713.50	-2501.50	146.73	1737.65	-2823.28	62.72	1683.81	-2704.95	284.18	1647.10	485.12	-294.07	79.68	1082.73	-308.12	77.73	498.90
3.43000	-2793.74	181.60	21.99	-2991.71	155.13	60.71	-3180.21	115.51	741.72	-3017.93	193.31	349.27	-2325.53	129.58	26.87	-2394.68	129.05	30.97	-1875.29	99.42	355.27	-1854.72	92.04	389.98	-2583.69	137.19	1331.06	0.00	0.00	0.00	-2516.09	31.16	1717.69	-2479.03	147.26	1739.30	-2814.35	61.60	1684.03	-2697.21	284.44	1647.07	485.37	-293.74	79.82	1083.40	-308.25	77.81	498.70
3.44000	-2793.74	181.60	21.99	-2968.13	157.90	62.32	-3179.01	116.86	748.40	-3016.32	194.38	355.34	-2287.42	129.27	31.74	-2399.28	128.65	28.57	-1875.29	99.42	355.27	-1854.72	92.04	389.98	-2572.10	138.46	1332.59	0.00	0.00	0.00	-2507.38	32.11	1717.77	-2476.73	146.39	1740.88	-2805.38	60.49	1684.25	-2689.43	284.68	1647.06	485.00	-293.85	79.72	1082.84	-308.14	77.72	498.36
3.45000	-2793.74	181.60	21.99	-2941.51	161.02	63.81	-3177.75	118.23	755.04	-3014.66	195.45	361.40	-2294.46	129.36	28.45	-2401.31	127.52	28.25	-1875.29	99.42	355.27	-1854.72	92.04	389.98	-2561.31	139.57	1334.04	0.00	0.00	0.00	-2499.08	31.34	1720.44	-2458.33	147.28	1742.51	-2796.38	59.40	1684.47	-2681.61	284.91	1647.06	485.26	-293.95	79.59	1082.92	-307.99	77.59	498.55
3.46000	-2793.74	181.60	21.99	-2911.71	164.51	65.15	-3176.43	119.62	761.62	-3012.96	196.53	367.47	-2270.29	126.76	33.64	-2404.97	127.14	27.01	-1875.29	99.42	355.27	-1854.72	92.04	389.98	-2551.69	141.01	1335.70	0.00	0.00	0.00	-2453.78	32.35	1720.74	-2446.93	147.77	1742.64	-2787.35	58.31	1684.69	-2673.75	285.13	1647.06	485.07	-293.95	79.56	1082.99	-307.76	77.75	498.66
3.47000	-2793.74	181.60	21.99	-2878.58	168.37	66.33	-3175.06	121.03	768.15	-3011.21	197.62	373.54	-2314.56	129.58	24.86	-2416.68	128.02	24.24	-1875.29	99.42	355.27	-1854.72	92.04	389.98	-2540.83	142.59	1336.82	0.00	0.00	0.00	-2446.76	32.81	1721.44	-2443.18	148.72	1744.06	-2778.29	57.23	1684.91	-2665.84	285.33	1647.08	485.56	-293.93	79.76	1082.80	-308.00	77.66	498.79
3.48000	-2793.74	181.60	21.99	-2841.95	172.63	67.34	-3173.62	122.46	774.62	-3009.42	198.72	379.60	-2283.11	128.54	29.86	-2394.25	128.09	28.62	-1875.29	99.42	355.27	-1854.72	92.04	389.98	-2527.45	143.57	1337.68	0.00	0.00	0.00	-2462.97	32.64	1724.31	-2443.10	151.06	1747.13	-2769.20	56.15	1685.13	-2657.90	285.52	1647.10	485.69	-293.99	79.78	1082.39	-308.27	77.49	498.94
3.49000	-2793.74	181.60	21.99	-2801.68	177.31	68.15	-3172.12	123.91	781.04	-3007.58	199.83	385.67	-2337.01	128.17	18.74	-2405.51	127.49	26.74	-1875.29	99.42	355.27	-1854.72	92.04	389.98	-2518.11	144.62	1339.54	0.00	0.00	0.00	-2445.48	33.26	1725.09	-2434.97	150.39	1748.45	-2760.08	55.09	1685.35	-2649.92	285.70	1647.14	485.97	-293.82	79.91	1082.54	-308.45	77.60	499.43
3.50000	-2793.67	181.60	22.00	-2768.72	182.71	68.13	-3170.55	125.37	787.40	-3005.69	200.94	391.72	-2262.89	129.26	31.38	-2415.49	127.93	24.24	-1875.29	99.42	355.27	-1854.72	92.04	389.98	-2510.65	144.88	1341.25	0.00	0.00	0.00	-2457.15	36.30	1727.22	-2423.25	151.67	1749.91	-2750.93	54.04	1685.57	-2641.89	285.86	1647.18	486.47	-293.97	79.95	1083.18	-308.11	77.80	499.22
3.51000	-2723.61	186.35	28.18	-2720.11	187.20	71.60	-3168.91	126.85	793.71	-3003.75	202.06	397.77	-2324.24	126.10	21.16	-2380.55	126.62	31.61	-1875.29	99.42	355.27	-1854.72	92.04	389.98	-2502.28	145.93	1342.42	0.00	0.00	0.00	-2425.17	36.31	1728.26	-2396.61	151.70	1749.36	-2741.75	52.99	1685.79	-2633.82	286.00	1647.24	485.90	-293.87	79.81	1082.58	-308.11	77.66	498.93
3.52000	-2710.97	192.10	24.38	-2684.22	191.91	71.78	-3167.21	128.35	799.95	-3001.75	203.19	403.81	-2303.27	127.08	25.52	-2388.16	126.44	29.82	-1875.29	99.42	355.27	-1854.72	92.04	389.98	-2497.25	146.90	1343.66	0.00	0.00	0.00	-2426.62	38.77	1729.54	-2402.25	153.18	1751.69	-2732.54	51.96	1686.01	-2625.71	286.13	1647.30	485.07	-294.03	79.50	1082.72	-308.08	77.59	500.03
3.53000	-2665.51	198.98	27.28	-2643.91	196.77	73.06	-3165.43	129.86	806.13	-2999.69	204.33	409.84	-2293.96	129.07	28.11	-2387.33	127.59	30.09	-1875.29	99.42	355.27	-1854.72	92.04	389.98	-2464.20	147.57	1345.00	0.00	0.00	0.00	-2393.23	39.85	1729.07	-2395.63	154.73	1752.99	-2723.29	50.93	1686.23	-2617.56	286.25	1647.38	485.60	-294.25	79.55	1082.75	-308.36	77.50	499.49
3.54000	-2627.45	203.09	28.87	-2594.42	201.05	75.67	-3163.57	131.39	812.24	-2997.58	205.47	415.85	-2284.23	127.77	30.33	-2377.02	128.41	32.11	-1875.29	99.42	355.27	-1854.72	92.04	389.98	-2464.34	147.94	1346.01	0.00	0.00	0.00	-2403.36	41.17	1732.35	-2373.46	155.66	1753.74	-2714.02	49.91	1686.45	-2609.36	286.35	1647.46	485.98	-294.09	79.58	1082.75	-308.47	77.62	498.48
3.55000	-2577.13	208.95	31.72	-2576.62	205.21	72.62	-3161.64	132.93	818.29	-2995.40	206.62	421.85	-2253.99	127.12	34.79	-2388.52	128.57	30.49	-1875.29	99.42	355.27	-1854.72	92.04	389.98	-2459.30	148.46	1347.39	0.00	0.00	0.00	-2383.86	42.51	1731.68	-2387.57	157.96	1755.79	-2704.72	48.91	1686.67	-2601.12	286.44	1647.55	485.35	-293.99	79.60	1082.73	-308.34	77.53	498.58
3.56000	-2554.62	214.01	29.73	-2537.64	209.01	71.89	-3159.63	134.48	824.28	-2993.16	207.78	427.84	-2273.15	128.29	32.02	-2419.93	128.25	23.17	-1875.29	99.42	355.27	-1854.72	92.04	389.98	-2454.32	148.72	1348.60	0.00	0.00	0.00	-2365.91	44.14	1733.74	-2370.86	159.48	1757.03	-2695.38	47.91	1686.89	-2592.84	286.51	1647.66	485.17	-294.05	79.59	1083.23	-308.27	77.66	497.97
3.57000	-2495.69	218.18	34.12	-2494.47	212.02	71.92	-3157.54	136.05	830.19	-2990.86	208.94	433.81	-2288.93	129.57	29.04	-2395.61	127.82	29.33	-1875.29	99.42	355.27	-1854.72	92.04	389.98	-2436.40	149.21	1349.12	0.00	0.00	0.00	-2352.60	46.09	1734.47	-2353.26	160.81	1758.28	-2686.02	46.92	1687.11	-2584.52	286.56	1647.77	486.18	-294.15	79.85	1082.39	-308.46	77.29	498.33
3.58000	-2455.31	221.77	38.05	-2461.56	214.46	71.04	-3155.37	137.64	836.04	-2988.49	210.10	439.75	-2277.13	129.57	32.10	-2412.58	128.39	27.47	-1875.29	99.42	355.27	-1854.72	92.04	389.98	-2425.17	150.42	1349.13	0.00	0.00	0.00	-2351.39	48.72	1736.15	-2363.46	162.36	1759.80	-2676.63	45.94	1687.33	-2576.15	286.60	1647.90	484.83	-293.97	79.48	1082.29	-308.46	77.39	498.42
3.59000	-2442.94	224.65	32.54	-2427.89	217.48	69.05	-3153.11	139.23	841.81	-2986.05	211.27	445.68	-2290.95	130.85	26.72	-2357.89	128.35	38.26	-1875.29	99.42	355.27	-1854.72	92.04	389.98	-2410.90	150.85	1350.00	0.00	0.00	0.00	-2341.07	48.41	1736.30	-2345.15	163.48	1760.93	-2667.20	44.98	1687.55	-2567.74	286.62	1648.03	484.91	-293.91	79.61	1082.75	-308.40	77.59	498.58
3.60000	-2404.87	227.25	33.05	-2407.02	220.81	64.61	-3150.76	140.84	847.51	-2983.54	212.44	451.58	-2285.28	130.14	30.59	-2375.41	131.14	33.93	-1875.29	99.42	355.27	-1854.72	92.04	389.98	-2404.89	151.46	1349.96	0.00	0.00	0.00	-2316.98	49.18	1737.89	-2332.17	164.53	1760.51	-2657.75	44.02	1687.77	-2559.28	286.63	1648.18	485.86	-293.78	79.82	1083.16	-308.31	77.82	498.58
3.61000	-2374.62	229.25	31.39	-2381.33	222.97	61.70	-3148.33	142.45	853.13	-2980.95	213.62	457.46	-2270.78	129.70	33.93	-2384.51	130.06	34.87	-1875.29	99.42	355.27	-1854.72	92.04	389.98	-2391.15	151.42	1350.12	0.00	0.00	0.00	-2304.44	52.24	1738.41	-2309.13	167.31	1759.13	-2648.27	43.07	1688.00	-2550.78	286.62	1648.34	485.14	-294.04	79.57	1082.18	-308.07	77.49	498.74
3.62000	-2337.37	231.65	34.16	-2357.21	225.06	58.08	-3145.80	144.08	858.68	-2978.29	214.80	463.31	-2273.94	131.28	32.40	-2385.40	129.28	36.67	-1875.29	99.42	355.27	-1854.72	92.04	389.98	-2391.08	151.94	1349.81	0.00	0.00	0.00	-2304.69	53.57	1738.98	-2298.57	169.64	1760.07	-2638.75	42.13	1688.22	-2542.24	286.59	1648.51	485.12	-293.95	79.53	1082.58	-308.26	77.65	498.97
3.63000	-2325.11	232.79	27.33	-2327.10	226.01	55.55	-3143.18	145.72	864.15	-2975.55	215.98	469.13	-2280.35	131.21	32.78	-2392.58	129.84	33.55	-1875.29	99.42	355.27	-1854.72	92.04	389.98	-2379.98	152.90	1349.91	0.00	0.00	0.00	-2313.23	54.96	1740.94	-2283.23	171.79	1760.05	-2629.21	41.20	1688.44	-2533.65	286.55	1648.68	485.08	-294.27	79.60	1082.53	-308.30	77.53	498.85
3.64000	-2264.67	234.43	31.01	-2310.90	227.32	50.61	-3140.46	147.37	869.54	-2972.73	217.16	474.92	-2292.10	131.00	31.14	-2365.96	131.23	37.79	-1875.29	99.42	355.27	-1854.72	92.04	389.98	-2369.99	152.76	1349.30	0.00	0.00	0.00	-2276.33	58.19	1738.45	-2288.83	172.32	1760.72	-2619.64	40.29	1688.66	-2525.01	286.49	1648.87	485.59	-293.86	79.77	1082.84	-307.97	77.75	499.48
3.65000	-2273.12	235.86	24.65	-2280.29	228.87	47.98	-3137.65	149.02	874.85	-2969.83	218.35	480.68	-2291.90	128.55	31.93	-2373.07	129.15	37.07	-1875.29	99.42	355.27	-1854.72	92.04	389.98	-2364.67	153.59	1348.74	0.00	0.00	0.00	-2281.33	58.19	1739.83	-2269.67	174.31	1759.84	-2610.03	39.38	1688.88	-2516.34	286.41	1649.08	485.06	-293.84	79.64	1082.66	-308.20	77.59	499.36
3.66000	-2221.99	236.37	30.26	-2252.91	229.65	46.34	-3134.74	150.69	880.07	-2966.84	219.54	486.41	-2267.43	129.75	34.52	-2380.48	127.19	34.04	-1875.29	99.42	355.27	-1854.72	92.04	389.98	-2338.84	153.68	1348.45	0.00	0.00	0.00	-2274.90	60.70	1739.91	-2272.32	175.78	1758.78	-2600.40	38.49	1689.10	-2507.61	286.31	1649.29	485.19	-294.00	79.53	1082.89	-308.01	77.71	499.01
3.67000	-2173.76	238.28	34.44	-2216.02	229.56	46.42	-3131.72	152.36	885.21	-2963.77	220.73	492.10	-2311.77	129.20	25.28	-2392.54	125.94	29.16	-1875.29	99.42	355.27	-1854.72	92.04	389.98	-2339.48	154.43	1347.66	0.00	0.00	0.00	-2254.45	62.06	1737.89	-2257.11	177.47	1758.24	-2590.74	37.60	1689.32	-2498.84	286.20	1649.51	485.41	-293.89	79.80	1082.62	-308.09	77.54	499.50
3.68000	-2125.48	241.16	42.50	-2176.19	228.88	48.38	-3128.60	154.04	890.26	-2960.61	221.92	497.76	-2281.72	127.65	31.00	-2375.38	124.97	32.56	-1875.29	99.42	355.27	-1854.72	92.04	389.98	-2338.30	155.48	1346.01	0.00	0.00	0.00	-2244.49	64.30	1737.82	-2228.98	178.87	1756.21	-2581.05	36.73	1689.54	-2490.03	286.07	1649.75	485.65	-293.63	79.85	1081.93	-307.94	77.45	498.89
3.69000	-2103.03	243.79	51.77	-2151.42	228.04	47.60	-3125.38	155.73	895.23	-2957.36	223.11	503.37	-2281.10	124.98	29.30	-2422.38	124.64	23.80	-1875.29	99.42	355.27	-1854.72	92.04	389.98	-2331.09	156.01	1344.63	0.00	0.00	0.00	-2242.03	67.16	1738.12	-2218.72	180.83	1754.79	-2571.33	35.87	1689.77	-2481.17	285.92	1649.99	485.08	-293.73	79.68	1082.44	-307.94	77.75	498.55
3.70000	-2068.84	243.61	60.80	-2094.92	225.24	54.60	-3122.04	157.42	900.11	-2954.01	224.30	508.95	-2311.39	125.79	23.30	-2411.85	124.42	24.52	-1875.29	99.42	355.27	-1854.72	92.04	389.98	-2315.88	156.75	1344.17	0.00	0.00	0.00	-2243.07	69.28	1737.52	-2213.73	183.19	1753.17	-2561.58	35.01	1689.99	-2472.26	285.75	1650.25	485.19	-293.97	79.61	1082.61	-307.96	77.73	498.68
3.71000	-2034.74	243.64	65.67	-2061.72	223.04	58.55	-3118.60	159.12	904.89	-2950.58	225.48	514.48	-2291.26	124.60	25.73	-2370.53	123.01	33.31	-1875.29	99.42	355.27	-1854.72	92.04	389.98	-2307.08	157.30	1342.25	0.00	0.00	0.00	-2227.41	69.99	1735.60	-2200.67	184.59	1751.79	-2551.80	34.17	1690.21	-2463.31	285.56	1650.52	485.04	-294.08	79.58	1083.38	-308.04	77.78	498.93
3.72000	-1997.72	238.74	72.84	-2041.23	230.14	68.64	-3115.05	160.83	909.58	-2947.04	226.67	519.97	-2326.32	124.52	19.24	-2396.49	123.25	29.38	-1875.29	99.42	355.27	-1854.72	92.04	389.98	-2298.02	158.66	1340.59	0.00	0.00	0.00	-2196.45	71.72	1731.73	-2198.95	186.68	1751.84	-2541.99	33.35	1690.43	-2454.31	285.36	1650.80	485.67	-294.18	79.91	1083.17	-308.02	77.72	498.78
3.73000	-1967.13	238.65	77.95	-2010.43	232.79	78.46	-3111.38	162.54	914.18	-2943.41	227.86	525.41	-2287.71	125.02	27.52	-2396.39	123.82	27.65	-1875.29	99.42	355.27	-1854.72	92.04	389.98	-2283.63	159.42	1338.81	0.00	0.00	0.00	-2216.53	73.13	1733.31	-2200.23	188.42	1749.48	-2532.16	32.53	1690.65	-2445.26	285.14	1651.10	485.62	-293.99	79.77	1082.43	-307.66	77.58	498.72
3.74000	-1934.31	232.53	87.41	-1980.24	231.32	84.25	-3107.59	164.25	918.68	-2939.67	229.05	530.80	-2297.84	124.84	24.81	-2399.50	124.58	28.00	-1875.29	99.42	355.27	-1854.72	92.04	389.98	-2272.53	160.74	1337.00	0.00	0.00	0.00	-2161.77	75.63	1727.83	-2152.43	189.80	1745.74	-2522.29	31.72	1690.87	-2436.17	284.89	1651.40	485.16	-293.84	79.56	1082.40	-307.84	77.64	498.03
3.75000	-1908.97	233.38	94.02	-1952.28	229.06	91.07	-3103.68	165.97	923.08	-2935.84	230.23	536.15	-2284.76	124.48	28.48	-2412.57	124.37	26.38	-1875.29	99.42	355.27	-1854.72	92.04	389.98	-2263.98	161.69	1334.99	0.00	0.00	0.00	-2166.92	77.05	1727.39	-2148.97	192.32	1744.13	-2512.40	30.93	1691.09	-2427.03	284.63	1651.72	484.68	-294.34	79.25	1082.44	-308.51	77.64	498.50
3.76000	-1881.73	228.38	103.45	-1927.13	227.07	97.89	-3099.66	167.69	927.39	-2931.89	231.41	541.45	-2297.07	125.27	25.53	-2391.83	123.39	29.67	-1875.29	99.42	355.27	-1854.72	92.04	389.98	-2252.37	163.15	1333.08	0.00	0.00	0.00	-2155.86	78.67	1726.79	-2136.79	194.97	1742.09	-2502.47	30.15	1691.31	-2417.84	284.35	1652.05	484.96	-294.31	79.48	1082.19	-308.49	77.39	499.04
3.77000	-1851.45	226.04	112.19	-1903.73	224.16	104.55	-3095.51	169.41	931.59	-2927.84	232.59	546.69	-2314.83	126.27	23.69	-2379.27	122.85	31.32	-1875.29	99.42	355.27	-1854.72	92.04	389.98	-2240.67	163.90	1331.00	0.00	0.00	0.00	-2137.52	80.66	1722.74	-2158.23	197.27	1741.59	-2492.52	29.37	1691.53	-2408.60	284.05	1652.39	485.31	-294.37	79.60	1082.75	-308.01	77.65	498.30
3.78000	-1829.84	226.00	118.06	-1874.77	221.75	113.07	-3091.24	171.13	935.69	-2923.69	233.77	551.87	-2302.75	124.92	24.35	-2403.32	123.60	28.17	-1875.29	99.42	355.27	-1854.72	92.04	389.98	-2230.03	164.97	1329.17	0.00	0.00	0.00	-2119.75	83.48	1721.27	-2149.44	199.53	1739.32	-2482.54	28.62	1691.75	-2399.32	283.73	1652.74	484.76	-294.33	79.40	1082.85	-308.27	77.76	499.16
3.79000	-1815.30	227.56	121.10	-1857.47	221.74	118.10	-3086.83	172.86	939.69	-2919.42	234.94	557.01	-2293.39	125.69	26.84	-2384.80	123.94	30.55	-1875.29	99.42	355.27	-1854.72	92.04	389.98	-2215.57	166.30	1327.70	0.00	0.00	0.00	-2120.20	84.98	1719.40	-2138.46	202.66	1736.88	-2472.53	27.87	1691.98	-2389.99	283.39	1653.11	484.54	-293.88	79.51	1082.71	-308.12	77.56	499.02
3.80000	-1806.23	230.01	121.36	-1848.37	223.30	119.10	-3082.30	174.58	943.58	-2915.03	236.10	562.08	-2327.48	122.49	20.39	-2391.57	123.42	30.07	-1875.29	99.42	355.27	-1854.72	92.04	389.98	-2207.20	167.39	1325.84	0.00	0.00	0.00	-2090.69	88.27	1715.51	-2101.59	204.63	1733.54	-2462.49	27.14	1692.20	-2380.61	283.03	1653.49	485.05	-294.07	79.67	1083.00	-308.30	77.57	498.95
3.81000	-1801.06	232.65	118.89	-1843.99	225.57	115.53	-3077.64	176.31	947.37	-2910.54	237.27	567.09	-2321.87	122.65	21.74	-2423.16	123.45	24.23	-1875.29	99.42	355.27	-1854.72	92.04	389.98	-2199.68	168.67	1324.66	0.00	0.00	0.00	-2074.38	90.99	1713.28	-2098.56	206.51	1732.02	-2452.42	26.41	1692.42	-2371.18	282.65	1653.88	485.07	-294.02	79.67	1082.60	-308.24	77.42	499.52
3.82000	-1798.19	234.77	113.73	-1840.87	227.73	106.84	-3072.85	178.03	951.04	-2905.92	238.42	572.04	-2291.63	125.13	27.85	-2398.07	123.88	30.46	-1875.29	99.42	355.27	-1854.72	92.04	389.98	-2197.68	170.18	1323.75	0.00	0.00	0.00	-2059.69	94.05	1711.92	-2073.48	209.10	1729.94	-2442.32	25.70	1692.64	-2361.71	282.24	1654.28	485.26	-294.02	79.72	1082.27	-308.14	77.29	498.71
3.83000	-1796.03	235.66	105.94	-1838.47	230.25	99.70	-3067.92	179.76	954.61	-2901.18	239.58	576.93	-2311.44	122.52	23.29	-2406.11	122.81	28.00	-1875.29	99.42	355.27	-1854.72	92.04	389.98	-2180.51	171.62	1322.70	0.00	0.00	0.00	-2046.44	97.41	1711.36	-2055.27	211.54	1727.76	-2432.20	25.01	1692.86	-2352.18	281.82	1654.70	484.93	-293.82	79.69	1082.37	-307.95	77.53	498.32
3.84000	-1792.98	234.63	95.56	-1835.98	228.85	91.13	-3062.85	181.48	958.06	-2896.33	240.72	581.76	-2305.34	122.64	24.92	-2397.04	123.14	29.94	-1875.29	99.42	355.27	-1854.72	92.04	389.98	-2171.66	173.20	1322.25	0.00	0.00	0.00	-2034.45	100.99	1711.51	-2055.39	213.29	1727.71	-2422.04	24.32	1693.07	-2342.60	281.38	1655.13	485.44	-293.95	79.64	1082.83	-307.98	77.58	499.69
3.85000	-1789.28	230.73	87.04	-1832.95	225.55	82.52	-3057.65	183.20	961.40	-2891.35	241.87	586.51	-2339.82	124.90	19.17	-2371.45	122.85	36.92	-1875.29	99.42	355.27	-1854.72	92.04	389.98	-2164.87	174.92	1321.52	0.00	0.00	0.00	-2023.54	104.76	1712.29	-2042.27	220.47	1733.05	-2411.86	23.65	1693.29	-2332.98	280.91	1655.57	484.86	-293.97	79.56	1082.74	-308.19	77.52	499.26
3.86000	-1787.49	231.43	76.45	-1829.58	224.74	74.76	-3052.30	184.92	964.62	-2886.24	243.00	591.20	-2306.52	125.32	25.36	-2370.29	119.52	38.60	-1875.29	99.42	355.27	-1854.72	92.04	389.98	-2151.67	176.56	1320.93	0.00	0.00	0.00	-2013.55	108.65	1713.61	-2025.92	225.21	1734.04	-2401.65	22.99	1693.51	-2323.31	280.43	1656.03	485.16	-294.08	79.61	1082.36	-308.38	77.30	500.56
3.87000	-1781.52	228.27	67.52	-1826.41	224.63	67.58	-3046.81	186.63	967.73	-2881.00	244.13	595.82	-2295.18	124.51	29.18	-2356.18	117.69	43.72	-1875.29	99.42	355.27	-1854.72	92.04	389.98	-2142.14	178.69	1321.16	0.00	0.00	0.00	-2004.30	112.60	1715.40	-2016.35	227.32	1733.81	-2391.41	22.35	1693.73	-2313.58	279.92	1656.50	485.44	-293.98	79.65	1082.39	-308.23	77.43	499.22
3.88000	-1781.50	230.29	57.94	-1823.05	222.62	61.16	-3041.17	188.34	970.71	-2875.64	245.25	600.37	-2304.49	123.95	27.59	-2342.89	116.77	49.08	-1875.29	99.42	355.27	-1854.72	92.04	389.98	-2123.67	180.21	1321.68	0.00	0.00	0.00	-1995.61	116.55	1717.57	-2020.14	230.10	1734.72	-2381.15	21.71	1693.95	-2303.81	279.39	1656.98	485.73	-293.85	79.77	1082.09	-308.31	77.37	499.70
3.89000	-1779.61	229.76	51.51	-1822.14	222.41	55.42	-3035.38	190.05	973.58	-2870.14	246.36	604.84	-2280.04	123.47	31.68	-2331.55	116.76	53.66	-1875.29	99.42	355.27	-1854.72	92.04	389.98	-2114.25	182.32	1322.80	0.00	0.00	0.00	-1987.31	120.46	1720.04	-2003.18	233.83	1735.09	-2370.85	21.09	1694.17	-2293.98	278.84	1657.47	485.32	-293.85	79.57	1082.46	-308.24	77.43	500.04
3.90000	-1778.50	228.93	46.69	-1820.96	222.22	51.50	-3029.45	191.75	976.33	-2864.51	247.47	609.24	-2306.27	123.84	29.05	-2323.24	117.70	56.46	-1875.29	99.42	355.27	-1854.72	92.04	389.98	-2102.89	183.10	1323.99	0.00	0.00	0.00	-1979.23	124.27	1722.72	-1983.22	235.12	1735.06	-2360.53	20.49	1694.39	-2284.11	278.27	1657.98	485.20	-294.15	79.56	1082.77	-308.19	77.58	499.17
3.91000	-1777.36	228.44	41.97	-1821.46	223.30	46.64	-3023.36	193.45	978.95	-2858.74	248.56	613.56	-2266.89	123.29	35.75	-2319.09	119.58	56.43	-1875.29	99.42	355.27	-1854.72	92.04	389.98	-2096.41	183.91	1325.04	0.00	0.00	0.00	-1971.18	127.91	1725.54	-1973.20	236.93	1735.65	-2350.18	19.89	1694.61	-2274.18	277.67	1658.50	484.92	-294.11	79.50	1082.41	-308.12	77.42	498.63
3.92000	-1774.44	225.32	38.29	-1819.88	221.28	43.38	-3017.12	195.14	981.45	-2852.84	249.65	617.80	-2296.53	122.77	30.43	-2320.21	122.43	52.57	-1875.29	99.42	355.27	-1854.72	92.04	389.98	-2086.77	184.83	1326.65	0.00	0.00	0.00	-1963.00	131.33	1728.40	-1964.71	240.51	1737.02	-2339.80	19.31	1694.82	-2264.21	277.05	1659.04	484.77	-294.17	79.34	1082.82	-307.93	77.74	499.34
3.93000	-1774.93	225.74	34.70	-1818.88	220.81	41.08	-3010.72	196.83	983.82	-2846.79	250.73	621.96	-2284.74	122.53	29.59	-2347.35	125.28	42.71	-1875.29	99.42	355.27	-1854.72	92.04	389.98	-2071.44	185.98	1328.05	0.00	0.00	0.00	-1954.50	134.48	1731.23	-1954.66	244.33	1737.51	-2329.39	18.75	1695.04	-2254.18	276.41	1659.59	484.57	-294.00	79.54	1082.96	-308.34	77.72	498.43
3.94000	-1775.24	226.78	33.24	-1818.59	220.80	40.13	-3004.17	198.50	986.06	-2840.60	251.80	626.04	-2298.40	123.16	26.07	-2327.62	127.58	42.23	-1875.29	99.42	355.27	-1854.72	92.04	389.98	-2053.51	186.43	1329.61	0.00	0.00	0.00	-1945.52	137.30	1733.95	-1945.28	246.59	1738.62	-2318.96	18.20	1695.26	-2244.10	275.75	1660.15	484.74	-294.04	79.43	1083.43	-308.07	77.92	498.18
3.95000	-1773.87	225.62	32.00	-1818.41	220.99	39.15	-2997.45	200.17	988.17	-2834.27	252.86	630.03	-2286.11	124.69	24.20	-2303.92	129.48	45.32	-1875.29	99.42	355.27	-1854.72	92.04	389.98	-2047.34	187.19	1330.70	0.00	0.00	0.00	-1935.87	139.73	1736.47	-1925.70	248.85	1738.64	-2308.49	17.66	1695.47	-2233.97	275.06	1660.73	484.79	-294.29	79.29	1082.27	-308.05	77.46	499.12
3.96000	-1775.68	227.82	30.42	-1818.53	221.36	38.55	-2990.57	201.83	990.16	-2827.78	253.90	633.94	-2295.25	126.54	18.83	-2270.26	129.31	53.02	-1875.29	99.42	355.27	-1854.72	92.04	389.98	-2044.78	187.43	1331.73	0.00	0.00	0.00	-1925.39	141.72	1738.71	-1928.35	251.03	1740.13	-2298.00	17.13	1695.69	-2223.79	274.35	1661.32	485.50	-294.14	79.79	1082.70	-308.22	77.51	499.14
3.97000	-1775.14	227.39	30.22	-1817.92	220.70	38.61	-2983.52	203.49	992.00	-2821.15	254.94	637.76	-2273.65	128.56	18.99	-2265.72	129.32	54.98	-1875.29	99.42	355.27	-1854.72	92.04	389.98	-2029.22	187.52	1333.31	0.00	0.00	0.00	-1915.33	143.54	1740.37	-1917.85	253.66	1740.90	-2287.49	16.62	1695.91	-2213.55	273.61	1661.93	485.26	-294.26	79.63	1083.00	-308.20	77.59	499.21
3.98000	-1776.28	228.41	29.48	-1817.82	221.21	38.33	-2976.31	205.13	993.72	-2814.37	255.97	641.49	-2249.10	129.64	30.10	-2256.80	130.89	67.07	-1875.29	99.42	355.27	-1854.72	92.04	389.98	-2023.25	187.61	1334.45	0.00	0.00	0.00	-1906.32	146.22	1742.31	-1905.13	255.64	1742.02	-2276.94	16.13	1696.12	-2203.27	272.86	1662.55	484.80	-294.45	79.41	1083.24	-307.89	77.74	498.82
3.99000	-1776.71	229.46	29.07	-1818.44	221.84	38.01	-2968.93	206.76	995.30	-2807.44	256.98	645.13	-2249.33	131.21	43.51	-2268.99	133.14	78.98	-1875.29	99.42	355.27	-1854.72	92.04	389.98	-2012.63	192.93	1344.35	0.00	0.00	0.00	-1896.02	147.34	1744.03	-1899.96	256.93	1743.32	-2266.37	15.64	1696.34	-2192.93	272.08	1663.18	484.45	-294.19	79.39	1082.48	-308.07	77.48	499.37
4.00000	-1774.96	227.87	29.52	-1818.63	222.29	37.59	-2961.38	208.39	996.73	-2800.35	257.98	648.68	-2236.91	133.77	61.79	-2264.24	135.15	96.01	-1875.29	99.42	355.27	-1854.72	92.04	389.98	-1999.26	194.22	1347.39	0.00	0.00	0.00	-1886.75	149.16	1746.04	-1880.83	257.42	1743.88	-2255.77	15.18	1696.55	-2182.54	271.27	1663.83	485.78	-293.89	79.74	1083.08	-308.20	77.63	499.98
4.01000	-1776.14	228.86	29.07	-1818.16	221.82	37.87	-2953.66	210.00	998.03	-2793.11	258.97	652.13	-2245.62	138.10	76.21	-2265.19	138.72	111.46	-1875.29	99.42	355.27	-1854.72	92.04	389.98	-1988.45	193.68	1348.93	0.00	0.00	0.00	-1876.31	149.52	1747.89	-1882.60	260.04	1745.80	-2245.14	14.72	1696.77	-2172.09	270.44	1664.49	485.46	-294.23	79.67	1082.60	-308.33	77.41	499.26
4.02000	-1774.91	227.45	29.58	-1818.91	222.56	37.37	-2945.76	211.60	999.19	-2785.70	259.95	655.49	-2219.11	141.88	95.22	-2232.14	141.53	130.81	-1875.29	99.42	355.27	-1854.72	92.04	389.98	-1979.08	193.83	1350.64	0.00	0.00	0.00	-1866.94	150.66	1749.87	-1874.49	261.77	1747.39	-2234.48	14.28	1696.98	-2161.59	269.59	1665.17	484.24	-294.19	79.25	1082.49	-308.29	77.38	499.65
4.03000	-1775.36	227.85	29.23	-1818.60	222.17	37.45	-2937.68	213.19	1000.21	-2778.13	260.92	658.75	-2207.60	145.42	110.82	-2231.13	145.29	144.75	-1875.29	99.42	355.27	-1854.72	92.04	389.98	-1968.88	193.40	1352.51	0.00	0.00	0.00	-1856.96	151.05	1751.76	-1868.39	261.82	1748.55	-2223.80	13.86	1697.20	-2151.04	268.71	1665.86	484.11	-294.18	79.29	1082.12	-308.40	77.25	498.72
4.04000	-1775.90	229.31	28.69	-1818.76	222.22	37.42	-2929.43	214.77	1001.08	-2770.40	261.87	661.91	-2180.51	147.75	127.55	-2197.07	147.31	162.44	-1875.29	99.42	355.27	-1854.72	92.04	389.98	-1957.00	193.61	1354.39	0.00	0.00	0.00	-1847.88	152.07	1753.72	-1853.88	263.06	1749.63	-2213.09	13.45	1697.41	-2140.44	267.80	1666.57	484.26	-294.17	79.24	1082.78	-308.21	77.60	499.20
4.05000	-1776.95	229.57	28.49	-1819.31	222.74	37.03	-2920.99	216.33	1001.81	-2762.51	262.80	664.97	-2151.46	147.65	143.83	-2169.73	146.81	177.76	-1875.29	99.42	355.27	-1854.72	92.04	389.98	-1949.10	193.59	1356.26	0.00	0.00	0.00	-1838.34	152.23	1755.58	-1839.33	262.85	1751.29	-2202.35	13.06	1697.62	-2129.78	266.87	1667.29	485.05	-293.95	79.54	1082.72	-308.33	77.65	499.97
4.06000	-1776.13	228.87	28.50	-1819.06	222.69	37.02	-2912.37	217.88	1002.39	-2754.44	263.72	667.92	-2124.27	147.12	158.10	-2142.51	145.29	193.25	-1875.29	99.42	355.27	-1854.72	92.04	389.98	-1941.05	194.20	1358.20	0.00	0.00	0.00	-1829.05	152.35	1757.44	-1828.26	262.90	1752.28	-2191.59	12.68	1697.84	-2119.07	265.92	1668.02	485.60	-293.99	79.63	1082.24	-308.36	77.45	499.29
4.07000	-1775.79	228.63	28.49	-1819.84	223.48	36.45	-2903.57	219.42	1002.81	-2746.21	264.63	670.77	-2105.59	142.63	171.18	-2121.52	142.73	205.76	-1875.29	99.42	355.27	-1854.72	92.04	389.98	-1932.89	194.11	1360.47	0.00	0.00	0.00	-1820.13	152.70	1759.31	-1827.24	263.62	1754.70	-2180.80	12.31	1698.05	-2108.30	264.94	1668.77	485.29	-293.88	79.64	1082.88	-308.28	77.60	499.41
4.08000	-1776.40	229.39	27.82	-1819.79	223.31	36.50	-2894.57	220.94	1003.09	-2737.81	265.52	673.51	-2058.12	137.64	186.88	-2100.12	140.24	216.64	-1875.29	99.42	355.27	-1854.72	92.04	389.98	-1924.32	194.01	1362.74	0.00	0.00	0.00	-1810.85	152.52	1761.03	-1824.96	264.78	1757.07	-2169.98	11.96	1698.26	-2097.48	263.93	1669.54	485.45	-293.83	79.64	1083.12	-308.21	77.81	498.48
4.09000	-1777.36	230.54	27.05	-1819.66	223.45	36.41	-2885.39	222.44	1003.22	-2729.23	266.40	676.15	-2042.99	134.26	196.33	-2083.78	135.75	225.62	-1875.29	99.42	355.27	-1854.72	92.04	389.98	-1912.35	193.95	1364.96	0.00	0.00	0.00	-1801.61	151.95	1762.68	-1818.20	263.87	1758.47	-2159.13	11.63	1698.47	-2086.61	262.90	1670.32	484.90	-293.65	79.65	1082.96	-308.35	77.55	499.00
4.10000	-1776.75	229.80	27.59	-1819.79	223.68	36.23	-2876.01	223.93	1003.19	-2720.47	267.26	678.67	-2028.55	130.41	203.17	-2051.24	132.30	235.98	-1875.29	99.42	355.27	-1854.72	92.04	389.98	-1903.95	193.72	1366.95	0.00	0.00	0.00	-1793.00	151.79	1764.51	-1793.47	261.50	1759.29	-2148.26	11.31	1698.68	-2075.67	261.84	1671.12	486.28	-293.79	80.01	1083.19	-308.37	77.61	499.13
4.11000	-1776.49	229.78	27.70	-1819.48	223.42	36.32	-2866.44	225.40	1003.01	-2711.54	268.10	681.08	-1998.71	126.00	211.83	-2024.82	127.95	242.95	-1875.29	99.42	355.27	-1854.72	92.04	389.98	-1892.55	193.22	1368.77	0.00	0.00	0.00	-1784.18	150.89	1766.08	-1787.34	262.89	1761.59	-2137.36	11.01	1698.89	-2064.69	260.76	1671.93	485.42	-293.82	79.81	1082.21	-308.85	77.26	498.27
4.12000	-1777.76	231.23	26.81	-1819.34	223.45	36.26	-2856.68	226.86	1002.67	-2702.42	268.93	683.38	-1965.71	123.04	224.90	-2003.20	124.09	248.44	-1875.29	99.42	355.27	-1854.72	92.04	389.98	-1883.23	193.23	1370.52	0.00	0.00	0.00	-1775.43	150.10	1767.69	-1779.70	259.94	1763.16	-2126.44	10.72	1699.10	-2053.65	259.65	1672.76	484.72	-294.13	79.38	1082.57	-308.30	77.49	498.69
4.13000	-1777.51	231.16	26.43	-1819.21	223.61	36.18	-2846.71	228.30	1002.17	-2693.13	269.74	685.56	-1939.18	117.62	230.33	-1963.99	123.60	258.39	-1875.29	99.42	355.27	-1854.72	92.04	389.98	-1873.59	193.37	1371.76	0.00	0.00	0.00	-1766.29	148.71	1769.03	-1766.29	259.26	1764.07	-2115.48	10.45	1699.31	-2042.55	258.51	1673.60	485.02	-294.12	79.46	1082.21	-308.15	77.33	498.55
4.14000	-1776.82	231.13	26.75	-1818.79	223.06	36.42	-2836.55	229.72	1001.51	-2683.65	270.53	687.63	-1904.02	112.17	235.66	-1929.21	120.07	263.03	-1875.29	99.42	355.27	-1854.72	92.04	389.98	-1862.11	193.47	1372.95	0.00	0.00	0.00	-1757.44	147.51	1770.35	-1765.71	258.26	1766.65	-2104.50	10.19	1699.52	-2031.40	257.35	1674.46	484.59	-293.90	79.40	1082.22	-308.48	77.29	498.75
4.15000	-1775.08	228.81	27.67	-1818.74	222.91	36.50	-2826.18	231.12	1000.68	-2673.98	271.30	689.57	-1867.07	109.20	239.84	-1895.65	116.80	265.99	-1875.29	99.42	355.27	-1854.72	92.04	389.98	-1853.61	193.25	1373.68	0.00	0.00	0.00	-1749.25	146.93	1771.64	-1763.65	256.93	1769.11	-2093.50	9.95	1699.73	-2020.19	256.16	1675.33	484.89	-294.04	79.48	1083.03	-308.51	77.61	499.33
4.16000	-1776.46	230.70	26.79	-1818.60	222.70	36.63	-2815.61	232.50	999.70	-2664.13	272.06	691.40	-1831.01	104.68	242.91	-1864.38	112.49	267.94	-1875.29	99.42	355.27	-1854.72	92.04	389.98	-1845.33	193.47	1374.41	0.00	0.00	0.00	-1740.41	145.40	1772.59	-1752.05	256.94	1770.49	-2082.47	9.73	1699.94	-2008.93	254.94	1676.22	484.76	-294.06	79.45	1082.96	-308.14	77.65	498.80
4.17000	-1775.91	229.59	27.55	-1817.11	221.44	37.45	-2804.84	233.86	998.55	-2654.08	272.79	693.10	-1804.22	102.05	244.51	-1830.56	109.72	269.44	-1875.29	99.42	355.27	-1854.72	92.04	389.98	-1835.74	193.12	1374.80	0.00	0.00	0.00	-1731.14	143.32	1773.25	-1736.01	255.01	1771.03	-2071.41	9.52	1700.15	-1997.60	253.70	1677.13	485.16	-294.03	79.48	1082.62	-308.22	77.64	498.49
4.18000	-1774.36	228.18	28.43	-1816.86	221.32	37.57	-2793.85	235.21	997.23	-2643.84	273.51	694.68	-1768.33	99.23	246.48	-1794.26	106.95	270.43	-1875.29	99.42	355.27	-1854.72	92.04	389.98	-1825.96	193.66	1375.08	0.00	0.00	0.00	-1720.03	139.95	1769.96	-1732.54	252.97	1772.93	-2060.32	9.33	1700.35	-1986.23	252.42	1678.05	485.51	-294.26	79.64	1082.50	-308.16	77.54	498.11
4.19000	-1775.58	229.33	27.61	-1816.73	221.60	37.46	-2782.65	236.53	995.74	-2633.41	274.21	696.13	-1728.22	97.35	248.35	-1760.09	104.59	270.30	-1875.29	99.42	355.27	-1854.72	92.04	389.98	-1814.69	193.74	1374.98	0.00	0.00	0.00	-1722.18	137.63	1770.40	-1724.68	250.02	1774.21	-2049.21	9.16	1700.56	-1974.79	251.12	1678.99	485.44	-294.22	79.65	1082.52	-308.52	77.46	499.17
4.20000	-1775.43	229.64	27.35	-1814.76	219.81	38.18	-2771.24	237.83	994.09	-2622.78	274.89	697.46	-1685.48	96.23	249.94	-1726.42	102.45	269.67	-1875.29	99.42	355.27	-1854.72	92.04	389.98	-1806.47	193.96	1374.77	0.00	0.00	0.00	-1714.98	136.00	1770.47	-1703.25	248.17	1774.41	-2038.07	9.00	1700.76	-1963.30	249.79	1679.95	485.25	-294.23	79.77	1082.79	-308.30	77.58	499.42
4.21000	-1775.76	230.15	26.98	-1816.21	221.39	37.29	-2759.62	239.11	992.26	-2611.95	275.54	698.66	-1662.94	94.63	248.14	-1690.22	101.38	269.02	-1875.26	99.42	355.26	-1854.69	92.03	389.98	-1794.93	194.11	1374.53	0.00	0.00	0.00	-1700.18	133.69	1769.95	-1701.17	247.67	1775.32	-2026.91	8.86	1700.97	-1951.75	248.44	1680.92	485.61	-294.16	79.75	1082.97	-308.40	77.55	499.09
4.22000	-1776.17	231.31	26.37	-1817.11	222.37	36.74	-2747.78	240.36	990.26	-2600.92	276.18	699.72	-1624.53	93.27	248.79	-1657.77	100.86	266.99	-1844.44	96.56	345.49	-1824.86	88.77	381.06	-1788.44	193.96	1374.09	0.00	0.00	0.00	-1690.13	132.33	1769.51	-1693.51	245.97	1776.11	-2015.72	8.73	1701.17	-1940.15	247.05	1681.90	484.48	-294.12	79.41	1083.12	-308.25	77.79	498.29
4.23000	-1776.51	231.79	26.08	-1817.02	222.15	36.71	-2735.72	241.59	988.08	-2589.69	276.80	700.65	-1587.32	93.30	248.85	-1622.49	99.79	265.46	-1814.08	94.94	334.47	-1794.93	85.82	371.59	-1776.28	194.31	1373.47	0.00	0.00	0.00	-1681.75	130.53	1769.16	-1676.89	242.87	1775.41	-2004.50	8.62	1701.38	-1928.48	245.64	1682.91	484.14	-294.26	79.22	1083.01	-308.38	77.70	498.88
4.24000	-1774.95	229.77	26.68	-1816.91	221.73	36.68	-2723.44	242.80	985.73	-2578.25	277.39	701.45	-1558.46	91.88	248.83	-1589.83	99.02	262.82	-1784.30	94.80	322.48	-1766.64	85.50	360.56	-1767.49	193.95	1372.52	0.00	0.00	0.00	-1676.78	128.34	1769.00	-1671.15	242.70	1776.09	-1993.26	8.53	1701.58	-1916.76	244.19	1683.93	485.42	-294.00	79.62	1082.90	-308.06	77.79	499.36
4.25000	-1774.47	228.26	27.28	-1817.18	221.31	36.62	-2710.93	243.99	983.20	-2566.60	277.96	702.11	-1521.64	90.75	248.01	-1557.26	97.75	261.01	-1753.04	93.47	310.49	-1737.75	84.80	348.99	-1757.32	194.13	1371.55	0.00	0.00	0.00	-1663.46	127.20	1767.57	-1667.67	241.25	1776.35	-1981.99	8.46	1701.78	-1904.98	242.72	1684.96	486.14	-294.44	79.69	1082.94	-308.18	77.71	498.22
4.26000	-1774.17	228.58	26.98	-1816.78	221.15	36.50	-2698.20	245.15	980.49	-2554.75	278.51	702.64	-1485.06	89.89	245.86	-1523.02	96.80	257.68	-1720.25	91.22	298.83	-1707.25	83.42	337.65	-1748.35	193.95	1370.36	0.00	0.00	0.00	-1655.60	125.10	1766.36	-1659.13	238.02	1775.87	-1970.70	8.40	1701.99	-1893.14	241.22	1686.02	485.35	-294.27	79.42	1083.20	-308.26	77.76	498.30
4.27000	-1775.76	230.12	25.94	-1817.88	222.58	35.89	-2685.24	246.28	977.59	-2542.68	279.03	703.02	-1457.16	89.06	242.39	-1487.93	95.73	253.59	-1688.55	90.40	286.46	-1677.81	83.89	325.35	-1740.26	193.94	1369.26	0.00	0.00	0.00	-1648.28	123.03	1764.96	-1644.03	236.03	1775.15	-1959.38	8.36	1702.19	-1881.24	239.69	1687.09	485.48	-294.11	79.68	1082.84	-308.30	77.70	498.48
4.28000	-1774.97	229.49	26.34	-1817.05	221.63	36.45	-2672.05	247.39	974.52	-2530.40	279.54	703.26	-1420.00	88.02	239.50	-1455.75	94.65	248.87	-1656.66	90.01	273.64	-1647.18	82.87	312.94	-1729.77	193.74	1367.76	0.00	0.00	0.00	-1634.07	121.43	1763.33	-1638.22	233.39	1774.55	-1948.03	8.33	1702.39	-1869.29	238.13	1688.18	485.38	-293.95	79.70	1083.09	-308.14	77.84	498.88
4.29000	-1776.85	231.27	25.36	-1816.96	221.63	36.40	-2658.64	248.47	971.26	-2517.90	280.02	703.36	-1386.57	86.88	236.37	-1424.48	93.24	243.95	-1623.26	88.42	260.87	-1616.59	82.51	300.57	-1717.86	193.04	1366.27	0.00	0.00	0.00	-1624.98	119.22	1761.90	-1629.02	231.62	1773.54	-1936.66	8.33	1702.59	-1857.27	236.54	1689.28	484.78	-294.01	79.47	1082.60	-308.30	77.59	498.14
4.30000	-1776.64	231.09	25.73	-1816.66	221.57	36.38	-2644.98	249.53	967.81	-2505.19	280.47	703.31	-1353.16	85.31	233.18	-1389.34	92.10	239.49	-1590.59	87.03	247.84	-1586.76	81.80	287.81	-1709.06	193.04	1364.74	0.00	0.00	0.00	-1612.85	116.99	1759.83	-1611.50	229.57	1771.73	-1925.26	8.34	1702.79	-1845.20	234.92	1690.40	485.18	-293.95	79.52	1083.37	-308.47	77.66	497.54
4.31000	-1776.10	230.99	25.53	-1816.84	221.60	36.32	-2631.09	250.56	964.18	-2492.25	280.90	703.12	-1324.39	83.58	229.52	-1357.87	90.32	234.83	-1558.43	86.52	234.58	-1555.87	80.33	275.41	-1702.17	192.98	1363.12	0.00	0.00	0.00	-1609.10	114.84	1757.99	-1601.77	227.66	1770.71	-1913.84	8.37	1702.99	-1833.06	233.27	1691.54	485.13	-294.39	79.55	1083.26	-308.31	77.78	498.76
4.32000	-1776.60	231.25	25.08	-1817.74	222.91	35.56	-2616.97	251.56	960.36	-2479.10	281.31	702.78	-1292.62	81.99	226.66	-1324.91	88.42	230.70	-1526.45	85.54	221.37	-1526.33	79.35	262.66	-1691.76	192.16	1361.40	0.00	0.00	0.00	-1599.59	112.72	1755.81	-1597.28	224.87	1769.27	-1902.39	8.42	1703.18	-1820.87	231.59	1692.70	485.19	-294.09	79.51	1083.54	-308.20	77.88	499.35
4.33000	-1777.86	231.70	24.11	-1817.99	223.20	35.31	-2602.60	252.53	956.34	-2465.72	281.69	702.29	-1262.43	79.65	223.83	-1294.75	86.53	225.91	-1495.60	84.97	208.24	-1496.90	78.09	250.04	-1682.62	191.73	1359.59	0.00	0.00	0.00	-1588.15	110.71	1753.59	-1585.38	222.32	1766.81	-1890.92	8.48	1703.38	-1808.61	229.88	1693.87	485.68	-294.14	79.53	1082.89	-308.35	77.70	499.45
4.34000	-1779.81	232.33	22.67	-1817.36	222.48	35.74	-2587.99	253.47	952.13	-2452.11	282.04	701.64	-1231.20	79.16	221.08	-1262.02	85.54	222.37	-1466.25	85.48	194.78	-1468.39	76.82	237.57	-1673.86	191.40	1357.95	0.00	0.00	0.00	-1575.43	108.17	1750.96	-1571.74	220.75	1765.15	-1879.42	8.57	1703.58	-1796.30	228.14	1695.06	486.42	-293.84	79.89	1083.24	-308.39	77.71	499.01
4.35000	-1782.40	233.11	20.80	-1817.35	222.56	35.66	-2573.14	254.38	947.73	-2438.28	282.37	700.84	-1199.22	76.80	219.25	-1239.33	83.83	217.97	-1437.51	84.34	182.22	-1442.42	77.09	224.45	-1665.76	190.78	1356.03	0.00	0.00	0.00	-1572.31	105.75	1748.56	-1566.23	217.96	1763.19	-1867.89	8.67	1703.77	-1783.93	226.37	1696.27	486.75	-294.10	79.94	1083.13	-308.30	77.67	498.93
4.36000	-1785.56	234.03	18.55	-1816.90	222.24	35.89	-2558.04	255.26	943.14	-2424.21	282.68	699.89	-1173.04	75.08	216.19	-1212.86	82.03	213.95	-1410.02	82.76	170.22	-1416.55	75.37	212.37	-1656.22	189.45	1354.15	0.00	0.00	0.00	-1562.42	103.27	1745.81	-1552.05	213.91	1761.62	-1856.34	8.79	1703.97	-1771.49	224.56	1697.50	485.16	-294.23	79.34	1082.80	-308.33	77.51	499.58
4.37000	-1789.22	235.06	15.97	-1818.28	223.38	35.09	-2542.69	256.12	938.34	-2409.92	282.95	698.78	-1150.64	73.68	213.26	-1187.74	80.09	209.80	-1384.06	81.43	158.74	-1392.28	74.25	200.61	-1645.95	188.78	1352.16	0.00	0.00	0.00	-1548.37	101.02	1742.69	-1544.43	212.13	1759.57	-1844.77	8.93	1704.16	-1759.00	222.73	1698.74	485.19	-294.20	79.41	1082.73	-308.14	77.62	499.04
4.38000	-1793.33	236.19	13.10	-1818.14	223.75	34.94	-2527.09	256.94	933.35	-2395.38	283.20	697.51	-1129.16	70.85	210.84	-1164.69	78.77	206.16	-1359.20	79.18	148.27	-1369.19	72.49	189.71	-1632.77	188.10	1350.28	0.00	0.00	0.00	-1537.39	97.96	1740.01	-1533.04	210.63	1757.61	-1833.16	9.08	1704.36	-1746.44	220.86	1700.00	484.98	-294.39	79.45	1082.94	-308.18	77.74	498.48
4.39000	-1797.80	237.41	10.00	-1817.55	222.91	35.24	-2511.24	257.72	928.15	-2380.62	283.42	696.08	-1104.99	70.39	209.93	-1144.84	77.10	202.62	-1335.89	76.87	138.86	-1348.25	70.68	179.50	-1622.69	187.11	1348.45	0.00	0.00	0.00	-1527.03	95.89	1737.55	-1524.02	207.07	1755.86	-1821.54	9.26	1704.55	-1733.82	218.97	1701.28	484.12	-294.11	79.27	1082.44	-308.24	77.52	498.61
4.40000	-1802.59	238.68	6.70	-1818.74	224.16	34.59	-2495.14	258.48	922.76	-2365.61	283.61	694.49	-1089.86	69.62	207.68	-1126.32	75.08	200.24	-1313.68	73.32	130.48	-1329.35	69.30	169.96	-1610.33	185.63	1346.57	0.00	0.00	0.00	-1522.26	93.19	1734.95	-1517.31	204.27	1754.12	-1809.89	9.45	1704.74	-1721.14	217.04	1702.58	484.68	-293.88	79.43	1083.14	-308.15	77.62	498.69
4.41000	-1807.62	239.99	3.26	-1818.56	224.05	34.64	-2478.77	259.20	917.16	-2350.36	283.78	692.73	-1075.40	66.66	207.29	-1110.32	73.72	197.56	-1294.83	70.72	122.35	-1311.93	66.83	161.72	-1598.95	184.40	1344.84	0.00	0.00	0.00	-1509.28	90.24	1732.16	-1496.97	202.48	1751.87	-1798.21	9.66	1704.93	-1708.40	215.07	1703.90	484.53	-293.98	79.39	1082.97	-308.08	77.74	497.88
4.42000	-1812.84	241.33	-0.28	-1818.97	224.37	34.23	-2462.15	259.89	911.35	-2334.87	283.91	690.81	-1057.09	66.19	205.96	-1096.43	72.04	195.11	-1278.59	68.02	114.51	-1297.24	64.47	153.80	-1591.02	183.27	1343.05	0.00	0.00	0.00	-1499.13	87.62	1729.59	-1481.91	198.19	1752.59	-1786.51	9.89	1705.12	-1695.60	213.08	1705.23	483.87	-293.85	79.33	1082.96	-307.92	77.80	498.27
4.43000	-1818.17	242.67	-3.87	-1817.70	222.86	34.97	-2445.27	260.54	905.34	-2319.14	284.02	688.72	-1051.06	64.65	202.78	-1084.32	69.92	192.43	-1265.27	65.48	107.07	-1285.49	63.18	146.16	-1575.95	182.16	1341.44	0.00	0.00	0.00	-1488.44	85.15	1727.60	-1475.57	195.87	1751.81	-1774.79	10.14	1705.31	-1682.73	211.05	1706.58	485.02	-294.04	79.41	1083.04	-308.10	77.65	497.97
4.44000	-1823.56	244.00	-7.46	-1819.22	224.47	34.06	-2428.12	261.16	899.12	-2303.15	284.10	686.46	-1041.77	65.98	199.41	-1074.00	68.05	189.04	-1254.71	63.54	99.74	-1274.74	60.11	139.49	-1563.92	180.89	1339.91	0.00	0.00	0.00	-1478.96	82.56	1725.63	-1460.01	193.10	1750.19	-1763.04	10.41	1705.50	-1669.80	208.99	1707.96	485.53	-293.64	79.78	1082.49	-308.34	77.60	498.30
4.45000	-1828.94	245.30	-11.00	-1818.91	224.04	34.16	-2410.71	261.75	892.68	-2286.92	284.14	684.03	-1034.32	65.78	194.25	-1066.63	68.60	183.57	-1246.48	61.37	92.66	-1266.67	57.87	132.81	-1554.05	179.69	1338.48	0.00	0.00	0.00	-1470.88	78.69	1723.95	-1452.39	189.74	1749.31	-1751.26	10.70	1705.69	-1656.81	206.90	1709.35	485.23	-293.94	79.55	1082.79	-308.41	77.47	499.33
4.46000	-1834.23	246.54	-14.46	-1819.48	224.60	33.83	-2393.03	262.30	886.04	-2270.44	284.16	681.42	-1028.41	67.36	188.21	-1061.04	69.10	177.46	-1240.72	60.04	85.38	-1260.71	56.43	125.79	-1539.27	178.46	1337.46	0.00	0.00	0.00	-1457.80	76.02	1722.42	-1442.14	186.75	1748.32	-1739.46	11.01	1705.87	-1643.76	204.78	1710.75	485.47	-294.37	79.42	1082.64	-308.33	77.42	498.71
4.47000	-1839.39	247.72	-17.77	-1819.76	224.78	33.69	-2375.09	262.81	879.18	-2253.70	284.14	678.64	-1024.63	67.98	180.74	-1054.66	65.75	172.48	-1237.24	59.48	77.65	-1256.04	54.52	118.97	-1527.71	177.41	1336.45	0.00	0.00	0.00	-1447.64	72.95	1721.19	-1430.10	182.94	1747.57	-1727.64	11.33	1706.06	-1630.64	202.62	1712.18	485.30	-294.30	79.45	1082.39	-308.48	77.51	498.84
4.48000	-1844.35	248.80	-20.90	-1819.35	224.25	34.17	-2356.87	263.29	872.11	-2236.71	284.10	675.69	-1021.90	70.63	172.51	-1053.86	69.50	162.63	-1235.60	59.32	69.26	-1253.50	53.73	111.68	-1513.99	176.26	1335.64	0.00	0.00	0.00	-1435.03	70.45	1720.09	-1421.35	179.93	1747.27	-1715.79	11.68	1706.25	-1617.47	200.43	1713.63	484.64	-294.01	79.50	1082.09	-308.63	77.34	498.65
4.49000	-1849.03	249.78	-23.80	-1820.41	225.52	33.51	-2338.38	263.72	864.82	-2219.46	284.02	672.55	-1015.52	72.94	163.61	-1054.41	72.83	152.31	-1234.91	58.60	60.87	-1253.39	54.10	103.68	-1502.45	174.26	1336.65	0.00	0.00	0.00	-1429.58	66.71	1719.67	-1409.46	176.37	1746.86	-1703.91	12.05	1706.43	-1604.22	198.20	1715.09	484.47	-294.15	79.38	1082.46	-308.30	77.50	499.37
4.50000	-1853.38	250.63	-26.41	-1819.48	224.89	34.14	-2319.61	264.12	857.31	-2201.95	283.91	669.24	-1024.18	76.29	150.88	-1056.44	76.16	141.07	-1238.01	57.21	52.46	-1253.83	53.33	95.76	-1488.72	172.68	1336.26	0.00	0.00	0.00	-1415.63	63.38	1718.88	-1398.54	173.06	1746.83	-1692.02	12.43	1706.61	-1590.92	195.94	1716.58	483.88	-294.17	79.19	1082.45	-308.03	77.45	498.59
4.51000	-1857.33	251.34	-28.70	-1820.18	226.12	33.80	-2300.56	264.49	849.58	-2184.18	283.77	665.75	-1024.85	77.28	141.12	-1057.81	78.17	129.79	-1238.87	56.95	47.31	-1255.93	53.34	88.29	-1474.11	171.18	1335.65	0.00	0.00	0.00	-1405.21	60.10	1718.53	-1387.44	169.82	1746.96	-1680.09	12.84	1706.80	-1577.55	193.65	1718.08	484.64	-294.33	79.25	1082.26	-308.02	77.53	498.92
4.52000	-1860.82	251.88	-30.62	-1817.57	223.81	35.21	-2281.24	264.81	841.63	-2166.15	283.59	662.07	-1023.61	80.71	133.49	-1057.15	78.99	122.08	-1237.16	58.85	42.83	-1256.76	55.44	82.61	-1460.96	169.42	1335.18	0.00	0.00	0.00	-1391.21	56.57	1718.26	-1372.67	166.56	1746.95	-1668.15	13.26	1706.98	-1564.11	191.32	1719.60	485.45	-294.15	79.45	1082.76	-308.22	77.62	499.30
4.53000	-1863.79	252.24	-32.11	-1817.20	223.98	35.64	-2261.63	265.09	833.46	-2147.85	283.39	658.21	-1021.48	79.08	122.22	-1048.50	79.10	115.72	-1228.55	58.03	39.68	-1248.36	57.88	82.41	-1447.02	167.78	1334.95	0.00	0.00	0.00	-1379.82	53.39	1718.39	-1361.57	162.50	1747.58	-1656.18	13.71	1707.16	-1550.61	188.96	1721.14	484.71	-294.13	79.51	1082.31	-308.40	77.34	498.43
4.54000	-1866.16	252.40	-33.13	-1816.38	223.68	36.22	-2241.74	265.33	825.06	-2129.28	283.14	654.16	-1005.24	79.72	110.44	-1037.14	80.17	106.74	-1218.17	50.30	37.81	-1237.04	57.70	81.09	-1432.46	166.14	1335.09	0.00	0.00	0.00	-1365.29	49.76	1718.83	-1349.89	158.94	1748.74	-1644.18	14.17	1707.34	-1537.05	186.56	1722.70	484.51	-294.23	79.51	1083.11	-308.31	77.66	498.03
4.55000	-1867.87	252.34	-33.64	-1814.97	222.13	37.38	-2221.56	265.53	816.44	-2110.44	282.87	649.92	-999.33	80.02	99.22	-1032.65	82.52	96.33	-1217.05	51.64	35.88	-1231.96	57.50	79.15	-1418.74	164.48	1335.88	0.00	0.00	0.00	-1355.02	46.72	1719.80	-1337.29	155.32	1749.98	-1632.16	14.66	1707.52	-1523.42	184.13	1724.28	484.88	-293.89	79.57	1082.66	-308.11	77.56	498.84
4.56000	-1868.87	252.05	-33.58	-1815.00	222.79	37.13	-2201.09	265.69	807.59	-2091.33	282.56	645.49	-996.08	80.97	89.62	-1030.40	83.80	87.16	-1218.26	54.81	35.37	-1231.10	58.67	78.01	-1405.40	162.65	1337.01	0.00	0.00	0.00	-1347.43	42.90	1721.33	-1323.12	152.37	1751.62	-1620.12	15.16	1707.70	-1509.73	181.66	1725.88	485.25	-293.74	79.64	1082.69	-308.22	77.47	498.96
4.57000	-1869.08	251.49	-32.91	-1813.62	221.42	38.44	-2180.34	265.81	798.50	-2071.95	282.21	640.87	-996.14	81.47	81.65	-1027.48	85.45	80.97	-1217.37	56.02	35.37	-1228.38	58.24	77.84	-1391.15	160.37	1338.31	0.00	0.00	0.00	-1336.72	39.65	1722.73	-1315.82	148.86	1753.97	-1608.05	15.69	1707.87	-1495.97	179.16	1727.50	484.77	-294.01	79.46	1082.44	-308.06	77.58	498.37
4.58000	-1868.44	250.66	-31.59	-1813.54	221.78	38.50	-2159.29	265.89	789.19	-2052.29	281.83	636.05	-990.94	83.10	75.82	-1024.60	86.35	75.90	-1217.67	58.62	35.28	-1226.45	59.16	76.73	-1376.67	158.09	1339.83	0.00	0.00	0.00	-1320.46	36.48	1724.35	-1301.33	145.05	1756.05	-1595.96	16.24	1708.05	-1482.14	176.62	1729.14	484.77	-294.00	79.49	1082.55	-308.14	77.57	497.91
4.59000	-1866.88	249.53	-29.56	-1813.28	222.11	38.54	-2137.95	265.92	779.65	-2032.35	281.42	631.04	-986.73	84.01	70.25	-1022.80	87.39	70.39	-1217.61	60.83	36.31	-1224.13	58.05	76.16	-1362.07	155.78	1341.41	0.00	0.00	0.00	-1307.29	33.19	1726.02	-1284.15	141.49	1757.84	-1583.84	16.80	1708.22	-1468.26	174.05	1730.80	484.63	-293.90	79.53	1082.61	-308.37	77.58	498.34
4.60000	-1864.35	248.10	-26.77	-1812.18	222.15	38.94	-2116.31	265.91	769.86	-2012.13	280.97	625.84	-988.54	83.19	63.24	-1021.19	87.35	65.10	-1216.42	62.57	39.30	-1221.79	56.65	75.58	-1347.76	153.42	1343.00	0.00	0.00	0.00	-1294.18	29.66	1727.74	-1273.02	137.95	1760.10	-1571.70	17.39	1708.40	-1455.62	170.60	1732.63	484.52	-293.87	79.49	1082.70	-308.15	77.72	500.51
4.61000	-1860.78	246.32	-23.19	-1810.35	222.80	39.00	-2094.37	265.86	759.85	-1991.63	280.48	620.43	-986.50	82.50	57.38	-1019.57	86.50	60.09	-1213.76	62.40	41.38	-1220.09	56.21	74.88	-1335.55	151.17	1344.59	0.00	0.00	0.00	-1282.72	26.71	1729.48	-1265.42	134.58	1762.42	-1559.54	18.00	1708.57	-1442.70	167.88	1734.17	484.86	-294.10	79.52	1082.83	-308.11	77.71	500.09
4.62000	-1856.10	244.20	-18.76	-1807.46	223.32	39.88	-2072.13	265.76	749.59	-1970.84	279.95	614.82	-982.72	81.82	52.67	-1019.55	84.33	55.21	-1212.72	62.56	41.26	-1218.48	56.12	74.28	-1321.26	148.77	1346.23	0.00	0.00	0.00	-1270.01	24.01	1731.15	-1252.22	131.50	1764.62	-1547.35	18.63	1708.74	-1430.06	165.29	1735.61	484.58	-294.06	79.61	1082.81	-308.06	77.75	498.57
4.63000	-1850.24	241.71	-13.44	-1803.08	223.51	42.10	-2049.59	265.61	739.10	-1949.77	279.39	609.01	-977.29	82.41	49.51	-1016.21	85.53	52.34	-1212.50	63.69	39.94	-1216.56	56.12	73.93	-1307.84	146.39	1347.82	0.00	0.00	0.00	-1260.08	20.78	1732.63	-1235.82	128.66	1766.22	-1535.14	19.28	1708.91	-1417.15	163.28	1737.04	484.97	-294.29	79.77	1082.56	-308.18	77.59	497.72
4.64000	-1843.15	238.83	-7.18	-1796.84	222.91	45.42	-2026.74	265.42	728.36	-1928.41	278.79	603.00	-976.13	84.87	45.98	-1013.89	87.08	49.96	-1211.55	63.10	40.13	-1215.80	57.38	73.60	-1297.08	144.11	1349.19	0.00	0.00	0.00	-1245.77	18.51	1733.83	-1223.75	126.11	1767.86	-1522.91	19.95	1709.08	-1403.93	161.91	1738.33	485.01	-293.91	79.61	1082.71	-308.32	77.46	498.54
4.65000	-1834.76	235.55	0.07	-1790.53	223.49	49.36	-2003.59	265.19	717.39	-1906.75	278.15	596.78	-973.10	85.59	44.14	-1016.24	87.93	47.50	-1211.72	63.60	39.61	-1214.38	56.90	73.94	-1284.14	142.12	1350.57	0.00	0.00	0.00	-1232.15	16.41	1735.01	-1211.36	123.52	1769.38	-1510.65	20.65	1709.25	-1392.03	159.34	1739.92	485.49	-293.84	79.87	1082.74	-308.19	77.59	498.83
4.66000	-1825.01	231.84	8.35	-1782.44	222.28	54.12	-1980.12	264.90	706.17	-1884.81	277.48	590.35	-975.04	85.10	41.51	-1015.08	87.53	46.16	-1211.65	63.64	39.18	-1214.06	57.35	73.61	-1272.10	140.13	1351.84	0.00	0.00	0.00	-1219.26	14.15	1736.00	-1198.97	121.33	1770.80	-1498.37	21.36	1709.42	-1379.50	157.76	1741.29	485.25	-293.76	79.73	1082.80	-308.41	77.60	498.28
4.67000	-1813.82	227.68	17.72	-1776.20	221.61	57.59	-1956.35	264.57	694.70	-1862.57	276.76	583.71	-975.34	85.44	40.03	-1015.69	87.48	44.90	-1211.21	63.14	39.19	-1213.44	57.45	73.62	-1260.73	138.55	1353.24	0.00	0.00	0.00	-1207.77	12.37	1737.07	-1187.49	119.48	1772.29	-1486.07	22.10	1709.59	-1367.55	155.62	1742.86	484.05	-293.87	79.27	1082.96	-308.53	77.47	498.89
4.68000	-1801.15	223.07	28.22	-1772.20	219.47	66.48	-1932.26	264.19	682.98	-1840.03	276.01	576.87	-976.83	85.13	38.09	-1016.15	87.78	43.85	-1211.23	63.36	38.90	-1213.57	58.20	73.38	-1247.93	136.81	1354.38	0.00	0.00	0.00	-1194.21	10.55	1738.09	-1176.49	117.66	1773.65	-1473.74	22.85	1709.75	-1354.83	155.41	1744.07	484.76	-294.01	79.59	1082.32	-308.14	77.47	499.22
4.69000	-1786.91	217.97	39.89	-1766.90	213.25	73.79	-1907.86	263.77	671.02	-1817.19	275.21	569.80	-975.32	84.95	37.41	-1013.73	87.72	43.82	-1211.14	63.33	38.74	-1213.35	58.26	73.61	-1237.61	135.49	1355.72	0.00	0.00	0.00	-1182.27	8.72	1739.37	-1165.95	116.14	1775.04	-1461.39	23.63	1709.92	-1343.07	153.85	1745.51	485.04	-294.08	79.62	1082.77	-308.03	77.71	498.56
4.70000	-1771.05	212.37	52.79	-1762.20	208.05	88.32	-1883.14	263.29	658.81	-1794.05	274.38	562.53	-975.73	84.69	36.43	-1013.26	87.56	43.25	-1211.42	63.90	38.42	-1213.05	58.56	73.62	-1225.49	134.40	1357.06	0.00	0.00	0.00	-1168.99	7.20	1740.52	-1153.49	114.86	1776.36	-1449.01	24.44	1710.08	-1331.38	152.45	1746.84	485.11	-294.34	79.56	1082.94	-308.29	77.59	497.79
4.71000	-1753.52	206.25	66.95	-1750.45	201.71	104.27	-1858.10	262.76	646.34	-1770.61	273.50	555.04	-975.93	85.93	35.46	-1014.32	87.33	42.29	-1211.27	63.85	38.38	-1212.47	58.20	74.19	-1213.65	133.51	1358.30	0.00	0.00	0.00	-1159.10	6.08	1741.76	-1141.01	113.99	1777.62	-1436.61	25.26	1710.24	-1319.62	151.77	1748.09	485.37	-294.37	79.59	1083.10	-308.30	77.49	499.27
4.72000	-1749.09	194.51	77.75	-1739.02	193.76	120.78	-1832.74	262.19	633.62	-1746.86	272.59	547.33	-973.63	85.00	35.63	-1014.08	87.47	42.00	-1211.20	63.83	38.45	-1213.29	59.45	73.74	-1203.99	132.29	1359.75	0.00	0.00	0.00	-1149.95	5.47	1743.21	-1129.61	112.71	1778.74	-1424.19	26.10	1710.40	-1308.92	150.39	1749.74	485.47	-294.31	79.70	1083.11	-308.22	77.64	499.14
4.73000	-1731.30	183.97	97.13	-1719.97	188.05	137.60	-1807.05	261.56	620.64	-1722.81	271.63	539.39	-976.00	84.40	34.42	-1012.84	87.36	41.89	-1211.11	63.86	38.40	-1212.68	59.22	73.93	-1191.95	131.78	1361.23	0.00	0.00	0.00	-1137.00	5.09	1744.30	-1118.95	112.61	1779.71	-1411.75	26.97	1710.56	-1297.45	150.28	1751.08	485.75	-294.21	79.77	1082.49	-308.39	77.45	499.40
4.74000	-1714.81	173.88	114.64	-1704.60	182.02	154.79	-1781.04	260.88	607.41	-1698.44	270.63	531.24	-975.81	84.80	33.68	-1013.16	87.30	41.63	-1211.02	63.67	38.44	-1213.20	60.06	73.70	-1182.18	131.45	1362.89	0.00	0.00	0.00	-1130.02	4.78	1745.80	-1107.30	112.46	1780.90	-1399.28	27.86	1710.72	-1287.12	149.20	1752.70	485.33	-294.17	79.68	1082.86	-308.21	77.74	498.94
4.75000	-1701.55	170.42	128.27	-1688.32	173.33	172.00	-1754.70	260.15	593.92	-1673.77	269.59	522.87	-977.41	84.61	32.78	-1013.13	87.43	41.32	-1211.19	64.00	38.18	-1212.26	58.94	74.37	-1171.40	131.00	1364.48	0.00	0.00	0.00	-1117.15	4.92	1747.01	-1094.99	112.79	1781.90	-1386.79	28.77	1710.88	-1276.92	147.90	1754.45	485.08	-294.20	79.48	1082.34	-308.22	77.49	498.74
4.76000	-1685.95	165.16	142.91	-1668.37	168.75	187.79	-1728.03	259.37	580.17	-1648.78	268.51	514.27	-976.97	84.49	32.70	-1014.07	87.16	40.94	-1211.12	63.95	38.23	-1211.86	58.87	74.70	-1162.64	130.77	1366.25	0.00	0.00	0.00	-1104.08	5.60	1748.26	-1085.19	113.29	1782.90	-1374.28	29.71	1711.04	-1266.39	147.90	1756.08	485.53	-293.92	79.78	1082.71	-308.22	77.63	500.57
4.77000	-1657.47	163.60	156.26	-1650.11	167.41	199.80	-1701.03	258.53	566.16	-1623.47	267.39	505.44	-974.60	84.94	32.85	-1013.97	87.19	40.31	-1210.87	63.59	38.34	-1212.78	60.19	74.22	-1153.03	130.27	1367.90	0.00	0.00	0.00	-1094.97	5.85	1749.98	-1076.14	114.03	1784.11	-1361.75	30.67	1711.19	-1255.82	148.28	1757.72	485.64	-294.21	79.78	1082.95	-307.80	77.89	499.32
4.78000	-1637.44	165.34	165.66	-1629.31	168.75	208.90	-1673.69	257.64	551.88	-1597.85	266.22	496.38	-973.63	84.66	32.76	-1013.94	87.38	40.35	-1210.83	63.60	38.28	-1212.00	59.44	74.71	-1143.45	130.08	1369.64	0.00	0.00	0.00	-1082.00	6.52	1751.19	-1063.65	114.19	1785.13	-1349.19	31.65	1711.35	-1246.53	147.35	1759.49	486.19	-294.03	79.82	1082.38	-308.27	77.51	499.12
4.79000	-1607.26	169.55	172.33	-1598.87	171.54	216.66	-1646.02	256.70	537.34	-1571.90	265.00	487.10	-976.82	85.26	31.51	-1013.15	87.33	40.10	-1210.84	63.53	38.23	-1212.81	60.88	74.29	-1133.51	130.02	1371.32	0.00	0.00	0.00	-1073.03	7.07	1752.97	-1054.47	114.96	1786.44	-1336.61	32.65	1711.50	-1236.94	147.11	1761.02	485.90	-293.92	79.90	1082.81	-307.94	77.86	498.75
4.80000	-1581.69	174.69	176.65	-1576.83	176.14	220.21	-1618.01	255.70	522.53	-1545.64	263.75	477.58	-975.59	84.75	31.74	-1012.92	87.04	39.89	-1210.68	63.44	38.22	-1212.40	60.52	74.69	-1124.27	130.19	1372.84	0.00	0.00	0.00	-1063.42	7.65	1754.78	-1046.51	116.00	1787.80	-1324.00	33.67	1711.65	-1226.92	147.60	1762.17	485.17	-294.18	79.66	1082.57	-307.94	77.79	498.77
4.81000	-1547.96	182.28	178.81	-1543.28	179.86	223.41	-1589.66	254.65	507.45	-1519.04	262.45	467.83	-974.98	84.79	31.40	-1013.66	87.16	39.67	-1210.86	63.89	37.96	-1211.62	59.71	75.22	-1115.30	130.16	1374.13	0.00	0.00	0.00	-1053.37	8.24	1756.56	-1037.69	117.46	1789.17	-1311.38	34.72	1711.80	-1217.07	148.08	1763.26	485.89	-293.78	80.07	1083.15	-307.81	78.05	500.54
4.82000	-1516.95	187.44	179.58	-1511.22	184.28	224.70	-1560.96	253.54	492.10	-1492.13	261.10	457.84	-975.06	84.80	31.02	-1014.81	87.42	39.24	-1210.81	63.82	37.97	-1212.05	60.79	75.09	-1105.23	130.04	1375.25	0.00	0.00	0.00	-1043.97	8.90	1758.54	-1028.18	118.16	1790.43	-1298.73	35.79	1711.95	-1207.36	148.61	1764.09	485.33	-294.06	79.79	1083.61	-307.88	78.02	498.93
4.83000	-1485.35	192.84	181.62	-1477.94	187.71	226.02	-1531.92	252.38	476.49	-1464.88	259.71	447.61	-975.12	84.85	30.60	-1013.74	87.57	39.37	-1210.63	63.68	38.00	-1211.65	60.97	75.34	-1095.12	129.92	1376.22	0.00	0.00	0.00	-1033.42	9.56	1760.34	-1016.65	118.85	1791.75	-1286.06	36.89	1712.10	-1198.21	148.17	1765.04	485.45	-294.13	79.75	1083.05	-308.10	77.81	498.26
4.84000	-1446.77	195.92	180.67	-1444.98	190.50	224.37	-1502.54	251.15	460.59	-1437.30	258.28	437.15	-975.04	85.04	30.54	-1013.03	87.62	39.18	-1210.89	64.11	37.80	-1211.98	61.52	75.27	-1086.16	129.64	1377.05	0.00	0.00	0.00	-1026.30	9.99	1762.13	-1007.44	119.71	1793.20	-1273.36	38.01	1712.25	-1188.78	148.44	1765.61	485.08	-293.96	79.62	1083.15	-308.06	77.85	498.17
4.85000	-1411.06	197.92	178.55	-1411.05	192.09	221.59	-1472.80	249.88	444.43	-1409.39	256.79	426.44	-975.02	84.73	30.29	-1012.22	87.49	39.36	-1211.05	64.27	37.76	-1211.80	61.69	75.43	-1075.92	129.64	1377.60	0.00	0.00	0.00	-1012.79	10.65	1763.34	-998.50	120.58	1794.00	-1260.65	39.15	1712.39	-1179.36	148.99	1765.92	484.88	-293.78	79.61	1082.41	-308.23	77.51	498.89
4.86000	-1368.29	199.64	176.18	-1378.80	192.86	217.21	-1442.72	248.54	427.99	-1381.15	255.26	415.50	-978.67	84.73	29.14	-1012.96	87.67	38.93	-1211.00	64.23	37.69	-1211.55	61.58	75.78	-1066.40	129.36	1378.01	0.00	0.00	0.00	-1001.93	11.39	1764.63	-990.13	122.29	1794.77	-1247.91	40.31	1712.53	-1169.91	149.61	1766.11	484.98	-293.91	79.64	1082.54	-308.28	77.67	499.20
4.87000	-1330.14	199.60	171.01	-1339.41	192.19	212.19	-1412.28	247.14	411.26	-1357.11	253.61	410.02	-977.33	85.05	29.35	-1013.24	87.45	38.85	-1211.09	64.29	37.64	-1211.52	61.75	75.94	-1057.41	129.23	1378.24	0.00	0.00	0.00	-991.11	13.03	1765.91	-981.47	123.25	1795.67	-1235.15	41.50	1712.68	-1159.75	151.27	1765.87	484.78	-294.03	79.69	1083.08	-307.69	78.06	498.93
4.88000	-1298.53	199.00	164.33	-1303.61	191.61	206.26	-1381.49	245.69	394.27	-1332.68	251.83	402.79	-975.25	84.98	29.83	-1014.16	87.59	38.72	-1210.75	64.02	37.77	-1211.85	62.45	75.88	-1048.26	128.99	1378.20	0.00	0.00	0.00	-983.10	13.78	1766.89	-972.22	123.97	1796.19	-1222.37	42.71	1712.82	-1150.72	151.09	1765.83	485.21	-293.80	79.72	1082.97	-308.00	77.95	500.56
4.89000	-1260.69	198.14	158.05	-1267.23	190.63	199.14	-1355.83	244.58	382.92	-1307.58	250.53	394.05	-973.15	84.71	30.44	-1013.86	87.68	38.47	-1210.69	64.05	37.80	-1212.22	63.05	75.70	-1038.91	128.63	1378.08	0.00	0.00	0.00	-972.96	14.88	1767.78	-960.33	125.28	1796.06	-1209.56	43.95	1712.96	-1140.92	151.77	1765.46	484.69	-293.80	79.57	1082.03	-308.37	77.54	498.62
4.90000	-1215.29	197.88	153.37	-1227.21	190.41	192.78	-1329.81	242.69	369.60	-1281.72	249.51	383.87	-975.09	85.11	29.94	-1010.72	87.95	39.27	-1210.95	64.53	37.58	-1210.71	61.64	76.59	-1029.53	128.36	1377.82	0.00	0.00	0.00	-962.11	16.06	1768.25	-949.87	126.95	1795.94	-1196.74	45.21	1713.10	-1130.44	153.33	1764.85	484.82	-293.68	79.67	1082.37	-308.27	77.45	497.93
4.91000	-1173.74	196.83	146.58	-1191.74	191.29	185.13	-1302.52	241.84	355.01	-1255.48	247.91	371.93	-974.89	84.92	30.10	-1011.24	87.82	39.20	-1210.84	64.55	37.64	-1211.02	62.33	76.34	-1019.73	127.96	1377.39	0.00	0.00	0.00	-951.75	17.43	1768.68	-941.94	128.30	1795.67	-1183.89	46.49	1713.24	-1120.03	154.93	1764.03	485.51	-293.86	79.91	1083.01	-308.02	77.68	498.46
4.92000	-1133.78	194.41	139.16	-1155.49	189.64	175.95	-1274.07	240.95	338.99	-1228.11	247.40	358.99	-972.76	85.26	30.38	-1011.24	87.89	39.49	-1210.74	64.55	37.63	-1212.27	64.44	75.75	-1009.37	128.06	1376.71	0.00	0.00	0.00	-943.59	18.38	1769.08	-932.28	129.89	1795.21	-1171.02	47.80	1713.37	-1110.66	154.69	1763.38	484.80	-293.85	79.48	1082.92	-308.32	77.59	498.83
4.93000	-1097.30	192.45	130.83	-1116.37	187.97	166.89	-1244.82	240.21	321.84	-1200.24	246.27	344.50	-972.27	85.39	30.38	-1013.37	87.87	39.02	-1210.31	64.17	37.92	-1210.88	62.70	76.75	-999.54	127.88	1375.92	0.00	0.00	0.00	-931.24	20.05	1769.00	-919.72	130.76	1794.31	-1158.12	49.13	1713.51	-1100.67	155.49	1762.51	485.15	-293.94	79.53	1081.94	-308.31	77.41	499.01
4.94000	-1054.53	190.68	123.29	-1077.87	185.71	157.27	-1216.01	237.12	302.81	-1171.78	245.06	328.96	-974.49	85.09	30.13	-1013.16	87.50	39.27	-1210.31	64.54	37.83	-1210.70	62.69	77.03	-990.13	127.77	1374.95	0.00	0.00	0.00	-920.52	21.34	1768.56	-911.07	133.18	1793.56	-1145.21	50.49	1713.64	-1090.34	156.42	1761.40	484.30	-294.14	79.37	1082.77	-308.15	77.82	498.56
4.95000	-1012.24	188.00	115.70	-1038.81	183.33	147.51	-1185.56	235.02	283.11	-1142.63	242.91	312.20	-975.63	84.98	30.07	-1011.08	87.77	40.16	-1210.20	64.67	37.95	-1211.02	63.28	77.02	-980.21	127.77	1373.86	0.00	0.00	0.00	-911.34	22.75	1768.33	-899.49	134.56	1792.30	-1132.27	51.87	1713.77	-1079.88	157.25	1760.18	484.52	-294.15	79.36	1083.10	-308.20	77.79	498.89
4.96000	-971.23	186.13	107.61	-999.55	181.19	137.93	-1152.83	234.40	263.65	-1113.57	240.00	294.18	-974.59	84.93	30.72	-1012.86	86.75	39.46	-1210.23	65.10	37.97	-1211.65	64.32	76.90	-971.93	127.59	1372.71	0.00	0.00	0.00	-899.70	24.44	1767.77	-888.78	136.47	1790.78	-1119.32	53.28	1713.90	-1069.28	158.32	1758.84	485.21	-294.22	79.53	1083.43	-308.06	77.89	498.89
4.97000	-927.50	184.54	100.74	-959.84	178.65	128.49	-1119.60	233.47	243.87	-1082.49	238.68	276.35	-977.66	83.39	29.68	-1007.90	86.45	40.54	-1210.04	65.36	38.18	-1210.79	63.67	77.55	-961.86	127.66	1371.37	0.00	0.00	0.00	-888.80	26.17	1766.97	-878.41	138.05	1789.26	-1106.34	54.71	1714.03	-1058.33	159.71	1757.45	485.83	-294.34	79.91	1083.60	-308.57	77.78	499.02
4.98000	-880.28	182.52	95.48	-918.32	176.78	119.85	-1085.20	232.39	223.82	-1050.51	237.81	258.56	-975.02	84.08	30.24	-1008.16	86.37	39.99	-1210.13	66.05	38.31	-1210.95	64.17	77.86	-951.64	127.66	1369.96	0.00	0.00	0.00	-875.47	27.70	1766.00	-869.04	140.27	1787.86	-1093.34	56.17	1714.16	-1047.54	160.84	1756.02	485.72	-294.44	79.69	1083.07	-308.54	77.56	498.25
4.99000	-838.43	180.09	89.74	-877.62	175.34	111.76	-1049.97	231.54	203.85	-1017.83	236.53	240.65	-975.38	83.37	29.75	-1013.61	85.83	38.97	-1209.82	66.37	38.70	-1211.20	65.00	77.91	-941.21	127.73	1368.43	0.00	0.00	0.00	-864.11	29.36	1764.95	-856.58	141.31	1785.69	-1080.32	57.65	1714.29	-1036.91	161.49	1754.42	485.40	-294.07	79.61	1083.43	-308.17	77.76	498.88
5.00000	-796.59	178.74	85.48	-835.23	173.96	105.02	-1013.62	230.39	184.15	-984.39	235.96	223.24	-975.11	82.78	30.06	-1008.95	85.37	40.51	-1209.76	67.02	39.00	-1210.42	64.70	78.57	-931.66	127.83	1366.95	0.00	0.00	0.00	-853.91	31.21	1763.90	-846.60	143.15	1783.85	-1067.27	59.15	1714.41	-1026.07	162.42	1752.69	485.04	-293.89	79.61	1082.91	-308.30	77.67	497.67
5.01000	-753.08	177.90	82.76	-794.13	172.80	99.44	-977.75	227.97	164.28	-949.84	235.86	206.53	-976.04	81.63	30.43	-1008.80	84.50	40.61	-1209.41	67.37	39.60	-1211.17	66.42	78.51	-921.80	127.71	1365.34	0.00	0.00	0.00	-843.24	33.07	1762.76	-836.81	145.46	1781.46	-1054.21	60.68	1714.54	-1015.42	162.91	1751.09	485.11	-293.82	79.67	1082.90	-308.01	77.86	497.77
5.02000	-709.59	176.89	81.79	-752.97	172.02	94.92	-941.13	225.47	145.01	-915.41	235.56	190.27	-973.98	81.64	30.83	-1010.26	85.06	39.98	-1209.22	67.74	40.22	-1210.79	66.41	79.17	-911.95	128.07	1363.67	0.00	0.00	0.00	-831.52	35.22	1761.46	-824.16	147.30	1779.01	-1041.12	62.24	1714.66	-1004.01	164.33	1749.25	485.43	-293.81	79.70	1082.52	-308.16	77.78	497.45
5.03000	-668.07	176.89	80.83	-711.50	171.25	91.59	-903.24	224.62	127.58	-880.50	234.80	174.51	-971.03	82.11	30.99	-1012.79	85.67	38.70	-1208.82	67.89	41.06	-1210.63	67.00	79.78	-901.95	128.00	1361.98	0.00	0.00	0.00	-818.87	37.27	1759.88	-811.34	149.63	1776.42	-1028.01	63.82	1714.78	-992.92	165.08	1747.49	485.57	-293.83	79.87	1082.42	-308.04	77.66	500.12
5.04000	-627.08	175.70	80.10	-671.61	170.94	88.04	-865.86	222.90	111.19	-846.24	232.81	159.22	-973.95	82.97	29.05	-1010.58	85.57	39.37	-1208.73	68.53	41.76	-1210.33	67.08	80.54	-891.13	127.95	1360.18	0.00	0.00	0.00	-806.24	39.18	1758.18	-800.27	151.75	1774.04	-1014.88	65.43	1714.90	-981.73	165.85	1745.72	485.79	-293.72	79.86	1082.51	-308.01	77.72	499.03
5.05000	-589.26	175.51	78.67	-632.53	170.00	84.66	-827.99	221.54	96.90	-810.96	231.64	145.53	-973.21	83.65	29.76	-1012.34	85.99	38.87	-1208.45	68.88	42.76	-1209.84	67.07	81.55	-880.22	128.04	1358.36	0.00	0.00	0.00	-796.10	41.15	1756.64	-788.50	153.52	1771.45	-1001.74	67.06	1715.02	-970.58	166.37	1743.87	484.79	-294.10	79.59	1082.86	-308.02	77.75	499.02
5.06000	-550.99	173.85	78.64	-593.17	169.06	82.87	-790.50	220.52	84.80	-775.58	231.57	134.29	-970.95	83.47	30.06	-1010.17	86.11	39.21	-1208.41	69.48	43.65	-1209.25	67.11	82.67	-869.76	128.17	1356.46	0.00	0.00	0.00	-784.03	42.82	1754.78	-775.34	155.28	1768.75	-988.56	68.72	1715.13	-958.95	167.71	1741.75	484.34	-294.00	79.47	1082.86	-307.80	77.90	499.23
5.07000	-511.55	172.60	82.46	-553.96	167.64	84.21	-753.24	220.68	75.05	-741.46	231.33	124.89	-975.52	83.45	28.84	-1011.35	85.95	38.97	-1208.35	70.04	44.81	-1208.82	67.60	83.54	-859.28	128.16	1354.57	0.00	0.00	0.00	-770.49	44.98	1752.92	-766.09	157.84	1766.21	-975.37	70.40	1715.25	-947.58	168.24	1739.81	485.35	-294.10	79.68	1082.99	-308.07	77.69	499.32
5.08000	-473.86	171.45	88.41	-518.76	167.32	86.61	-717.62	221.32	67.60	-708.95	230.98	117.57	-975.31	83.57	28.76	-1010.20	86.41	39.05	-1208.03	70.23	46.29	-1208.65	67.86	84.88	-848.64	128.34	1352.63	0.00	0.00	0.00	-759.09	47.06	1750.97	-753.66	159.64	1763.60	-962.16	72.11	1715.36	-935.91	169.37	1737.65	485.31	-294.35	79.67	1083.08	-308.26	77.70	498.69
5.09000	-444.28	170.74	93.66	-486.89	167.11	89.68	-684.11	222.10	62.22	-678.24	231.14	112.40	-975.54	83.59	28.79	-1011.86	86.14	38.54	-1207.57	70.01	48.09	-1208.33	68.37	86.17	-836.35	128.57	1350.57	0.00	0.00	0.00	-745.27	49.03	1748.83	-743.32	162.01	1760.91	-948.93	73.85	1715.48	-924.42	169.87	1735.50	484.84	-294.23	79.40	1082.83	-307.85	77.76	498.75
5.10000	-415.80	169.59	98.45	-457.83	166.76	92.93	-653.73	222.93	58.68	-650.16	231.17	108.88	-973.99	83.75	29.21	-1011.12	86.20	38.79	-1207.17	69.94	49.92	-1206.69	66.92	88.55	-825.93	128.91	1348.50	0.00	0.00	0.00	-733.65	51.06	1746.99	-732.62	164.19	1758.29	-935.67	75.61	1715.59	-912.59	171.01	1733.25	484.31	-294.08	79.43	1082.22	-308.16	77.43	498.42
5.11000	-390.48	170.90	103.00	-431.26	166.76	96.38	-626.49	223.85	56.60	-624.72	231.61	106.91	-974.98	83.91	28.78	-1011.18	86.34	38.67	-1206.87	70.01	51.87	-1206.10	67.23	90.19	-814.90	129.28	1346.43	0.00	0.00	0.00	-720.94	52.96	1745.12	-718.59	166.29	1755.54	-922.40	77.39	1715.69	-900.60	172.66	1730.92	485.71	-294.29	79.83	1082.37	-308.17	77.59	499.00
5.12000	-368.16	171.24	107.83	-408.51	167.47	99.73	-602.86	224.95	55.36	-602.68	232.15	105.71	-975.18	83.64	28.99	-1011.91	85.70	38.47	-1206.25	69.70	54.19	-1204.84	66.49	92.54	-803.84	129.85	1344.36	0.00	0.00	0.00	-708.68	54.87	1743.29	-707.83	167.94	1753.31	-909.10	79.21	1715.80	-888.94	173.58	1728.78	485.97	-294.20	79.72	1082.73	-308.30	77.55	499.14
5.13000	-349.46	172.41	111.41	-389.41	168.51	102.90	-582.64	225.54	54.12	-583.64	232.90	104.69	-974.08	83.54	28.99	-1011.88	85.72	38.30	-1205.54	69.24	56.72	-1203.77	66.11	94.75	-792.27	130.37	1342.37	0.00	0.00	0.00	-697.40	56.71	1741.63	-693.66	169.83	1750.77	-895.78	81.05	1715.91	-876.89	174.83	1726.82	486.45	-294.34	79.80	1082.69	-308.07	77.59	498.30
5.14000	-333.84	173.74	114.48	-373.68	169.63	105.36	-565.48	226.48	52.80	-567.78	233.24	103.18	-977.09	83.39	28.43	-1012.01	86.25	38.34	-1205.07	69.17	59.23	-1202.32	65.86	97.49	-779.90	130.87	1340.54	0.00	0.00	0.00	-684.99	58.64	1739.91	-682.34	171.52	1748.80	-882.45	82.92	1716.01	-864.61	176.63	1724.87	485.20	-294.19	79.65	1082.33	-308.33	77.49	498.10
5.15000	-320.69	173.91	116.46	-360.63	170.54	106.55	-551.90	226.80	51.13	-555.08	233.18	101.09	-972.93	83.12	29.37	-1012.88	85.86	38.08	-1204.11	68.37	62.27	-1200.60	65.11	100.51	-768.75	131.78	1338.89	0.00	0.00	0.00	-671.56	60.11	1738.25	-668.88	173.15	1746.91	-869.09	84.81	1716.11	-852.06	178.62	1723.03	484.74	-294.03	79.51	1081.87	-308.08	77.39	498.70
5.16000	-310.63	175.93	114.68	-350.84	171.60	105.24	-542.09	226.20	50.40	-545.07	232.98	99.08	-974.88	83.59	28.52	-1010.29	85.89	38.45	-1203.22	67.72	65.40	-1198.45	64.13	104.03	-756.89	132.45	1337.44	0.00	0.00	0.00	-661.16	61.73	1737.20	-657.30	174.89	1745.31	-855.71	86.73	1716.21	-839.79	179.86	1721.54	485.19	-294.02	79.61	1083.14	-308.12	77.72	498.19
5.17000	-302.88	177.18	108.46	-343.65	172.45	101.02	-535.52	225.55	48.81	-538.01	232.41	96.26	-974.97	83.87	28.58	-1010.57	85.55	38.09	-1202.05	66.80	68.95	-1196.15	63.14	107.61	-744.29	133.37	1336.19	0.00	0.00	0.00	-646.30	63.04	1735.85	-647.46	176.05	1744.26	-842.31	88.68	1716.31	-827.77	181.10	1720.29	485.33	-294.06	79.51	1082.72	-308.40	77.57	498.16
5.18000	-298.80	176.80	97.87	-339.58	172.51	92.21	-533.49	225.13	46.30	-533.55	232.04	92.95	-977.03	83.25	28.20	-1010.66	85.39	37.83	-1200.94	66.16	72.75	-1194.11	62.79	111.22	-731.30	134.03	1335.36	0.00	0.00	0.00	-635.17	64.40	1734.99	-633.55	177.37	1743.17	-830.83	91.26	1715.53	-815.43	182.74	1719.41	485.40	-294.09	79.50	1082.54	-308.12	77.70	498.75
5.19000	-296.70	177.44	85.82	-338.18	172.88	79.70	-532.18	223.80	44.98	-531.79	231.75	90.76	-974.72	84.03	28.61	-1007.69	86.02	38.27	-1199.03	64.84	77.21	-1191.11	61.47	115.62	-718.99	134.94	1334.65	0.00	0.00	0.00	-623.03	65.65	1734.54	-622.00	179.04	1742.67	-818.86	92.99	1714.84	-803.02	184.52	1718.77	484.79	-294.22	79.50	1082.38	-307.98	77.55	498.39
5.20000	-292.63	176.38	74.44	-334.59	173.01	70.52	-530.22	224.23	44.76	-528.22	231.49	89.70	-975.92	83.14	28.58	-1003.18	86.33	39.58	-1196.33	62.88	82.49	-1186.87	59.50	120.73	-706.45	136.17	1334.41	0.00	0.00	0.00	-609.44	66.78	1734.28	-609.10	180.02	1742.54	-806.32	94.16	1714.56	-790.14	186.66	1718.52	485.71	-294.01	79.80	1082.43	-308.04	77.41	499.53
5.21000	-290.52	176.92	67.04	-330.95	173.30	65.71	-528.24	224.66	45.09	-523.65	231.82	88.96	-975.00	83.04	28.61	-1000.48	86.07	40.77	-1193.00	60.87	88.36	-1182.36	57.84	126.48	-693.64	137.19	1334.64	0.00	0.00	0.00	-597.75	67.88	1734.76	-595.62	181.24	1742.95	-793.74	95.42	1714.91	-777.65	188.25	1718.96	485.05	-293.94	79.75	1082.61	-308.05	77.46	500.99
5.22000	-288.98	178.12	61.15	-328.94	173.92	61.71	-527.10	225.23	45.34	-520.77	232.00	88.52	-975.67	83.39	28.29	-1010.17	89.13	39.27	-1188.92	59.02	94.95	-1177.56	57.24	132.29	-681.37	138.37	1335.42	0.00	0.00	0.00	-585.74	68.89	1735.57	-581.95	182.51	1743.88	-781.26	97.25	1715.60	-765.04	190.07	1719.78	485.03	-294.33	79.56	1082.91	-308.20	77.59	498.67
5.23000	-284.48	177.46	56.30	-326.10	173.11	57.27	-526.29	225.79	45.38	-518.95	232.37	88.30	-973.42	84.28	28.72	-1011.03	89.29	39.48	-1184.16	57.95	102.20	-1171.12	56.03	139.14	-668.59	139.15	1336.59	0.00	0.00	0.00	-573.47	70.06	1736.63	-568.47	183.27	1745.08	-769.07	100.20	1716.60	-752.33	191.79	1720.76	484.94	-294.34	79.41	1082.09	-308.28	77.38	499.02
5.24000	-280.31	177.55	50.84	-327.90	173.15	51.36	-525.17	226.70	45.29	-516.82	232.34	87.89	-976.37	83.77	28.30	-1004.67	87.13	41.25	-1178.07	57.13	110.31	-1163.29	54.97	146.63	-655.15	140.15	1337.96	0.00	0.00	0.00	-559.86	71.02	1737.77	-556.39	184.36	1746.57	-756.18	100.85	1717.12	-739.56	194.01	1721.71	484.89	-294.02	79.44	1082.38	-308.37	77.46	498.54
5.25000	-283.26	177.04	43.17	-325.92	172.45	46.88	-524.23	227.18	44.63	-513.86	232.39	87.54	-975.11	83.11	28.76	-1008.89	86.69	40.05	-1170.98	57.09	118.95	-1154.46	55.05	154.72	-643.25	141.24	1339.51	0.00	0.00	0.00	-548.53	72.22	1739.18	-545.56	185.47	1748.26	-743.92	102.64	1718.28	-727.14	195.27	1722.96	485.04	-294.10	79.58	1082.89	-308.36	77.53	498.87
5.26000	-281.62	178.40	39.05	-323.29	173.34	44.68	-523.51	227.13	43.98	-511.39	231.99	87.01	-972.35	83.13	29.67	-1009.79	86.57	40.12	-1162.35	57.84	128.40	-1143.73	55.23	163.48	-630.40	142.19	1341.13	0.00	0.00	0.00	-537.31	73.13	1740.72	-531.69	186.23	1749.71	-732.37	104.68	1719.65	-714.75	196.26	1724.27	485.12	-294.08	79.62	1082.95	-308.19	77.50	499.69
5.27000	-279.29	178.53	38.37	-322.35	173.32	44.01	-523.09	227.44	43.97	-510.69	232.01	86.83	-972.51	82.75	29.32	-1007.99	86.57	40.80	-1152.53	59.33	138.47	-1131.42	55.59	172.29	-617.22	143.23	1342.86	0.00	0.00	0.00	-524.02	73.81	1742.24	-520.73	187.18	1751.65	-720.18	105.34	1720.99	-702.60	197.45	1725.91	484.71	-294.32	79.44	1082.74	-308.23	77.49	498.96
5.28000	-279.94	177.94	37.13	-322.15	173.08	43.67	-522.95	227.46	43.87	-510.52	232.24	86.68	-971.50	83.46	28.86	-1005.32	86.87	41.77	-1141.71	61.59	149.28	-1117.99	56.36	181.90	-604.73	144.16	1344.51	0.00	0.00	0.00	-513.54	74.63	1744.17	-508.87	187.89	1753.47	-708.06	106.17	1722.46	-690.39	199.10	1727.56	484.67	-294.10	79.33	1082.42	-308.08	77.51	498.67
5.29000	-277.44	178.63	36.69	-323.55	173.42	42.64	-522.84	227.42	43.70	-510.14	232.40	86.55	-970.30	83.69	28.11	-1004.30	87.40	42.67	-1129.62	63.46	161.19	-1103.47	57.09	192.31	-591.96	144.92	1346.37	0.00	0.00	0.00	-501.15	75.18	1745.93	-497.57	188.55	1755.59	-695.84	105.66	1723.72	-678.64	199.94	1729.33	484.51	-294.26	79.23	1082.28	-308.18	77.34	498.24
5.30000	-282.60	178.38	35.23	-322.73	173.05	42.61	-522.85	227.21	43.54	-509.98	232.48	86.44	-967.57	83.63	26.82	-997.84	87.72	44.33	-1116.29	65.46	173.76	-1087.07	56.79	203.92	-579.42	145.23	1348.19	0.00	0.00	0.00	-490.69	75.83	1747.91	-485.09	189.30	1757.41	-684.57	107.67	1725.56	-666.71	201.33	1731.05	485.23	-294.23	79.60	1082.36	-308.42	77.29	499.04
5.31000	-279.81	177.86	35.49	-322.71	173.33	42.37	-522.79	227.30	43.52	-509.99	232.46	86.33	-964.94	84.09	25.13	-990.64	88.07	46.55	-1100.78	66.75	186.69	-1069.60	56.85	215.41	-567.55	145.32	1350.10	0.00	0.00	0.00	-480.40	76.54	1749.89	-472.21	189.89	1759.38	-673.29	109.32	1727.21	-655.06	202.33	1732.83	485.26	-294.21	79.58	1082.57	-308.15	77.49	498.67
5.32000	-279.54	178.20	35.24	-322.15	173.34	42.33	-522.70	227.54	43.57	-509.93	232.56	86.26	-957.67	83.94	23.65	-982.53	87.45	48.86	-1084.21	68.22	199.45	-1051.07	57.29	226.69	-555.97	145.53	1351.91	0.00	0.00	0.00	-468.71	76.98	1751.85	-462.13	190.26	1761.93	-661.53	109.74	1728.60	-643.38	203.35	1734.54	485.56	-294.27	79.56	1082.52	-308.16	77.65	498.77
5.33000	-279.21	178.75	35.47	-322.05	173.32	42.11	-522.60	227.69	43.61	-509.81	232.88	86.27	-950.02	82.47	21.85	-969.68	86.44	51.65	-1066.22	68.35	212.75	-1031.17	57.74	237.52	-544.11	145.42	1353.67	0.00	0.00	0.00	-457.07	76.94	1753.93	-449.22	190.57	1764.05	-650.37	111.05	1730.34	-631.90	204.16	1736.26	485.74	-294.03	79.65	1082.42	-308.36	77.75	499.31
5.34000	-277.29	178.98	35.32	-323.20	173.37	41.66	-522.61	227.68	43.51	-509.73	233.10	86.19	-944.49	81.85	20.15	-958.04	84.81	54.35	-1046.42	67.95	225.95	-1009.66	57.78	248.01	-532.55	145.33	1355.38	0.00	0.00	0.00	-446.80	76.80	1756.02	-439.95	190.29	1766.54	-638.83	111.13	1731.70	-620.52	204.79	1738.03	484.64	-294.11	79.30	1082.31	-308.36	77.53	499.42
5.35000	-280.16	178.40	34.44	-322.64	173.54	41.50	-522.53	227.86	43.51	-509.75	233.32	86.13	-930.33	79.91	25.15	-943.20	83.95	60.51	-1024.48	68.20	236.95	-987.73	58.22	257.19	-521.61	145.21	1357.11	0.00	0.00	0.00	-434.84	77.20	1758.22	-429.40	190.12	1768.88	-627.68	111.88	1733.18	-609.00	205.63	1739.61	484.92	-294.04	79.33	1082.49	-308.23	77.42	498.79
5.36000	-278.25	178.58	34.63	-322.54	173.43	41.60	-522.50	227.93	43.51	-509.67	233.61	86.16	-909.74	78.95	33.47	-923.96	83.59	68.59	-1002.97	69.02	245.18	-965.47	58.09	265.50	-510.19	144.95	1358.70	0.00	0.00	0.00	-424.84	76.95	1760.26	-417.63	190.40	1771.04	-616.88	112.66	1734.68	-597.65	206.11	1741.16	485.05	-294.10	79.44	1082.72	-308.16	77.60	499.29
5.37000	-278.42	178.43	34.47	-321.49	173.47	41.70	-522.52	227.94	43.46	-509.72	233.57	86.08	-888.46	78.12	40.18	-899.72	83.10	75.87	-981.15	69.14	251.86	-943.06	58.33	272.72	-498.96	144.58	1360.28	0.00	0.00	0.00	-413.59	76.31	1762.30	-404.93	189.82	1773.19	-605.90	113.27	1736.33	-586.16	206.36	1742.79	485.59	-294.08	79.60	1083.07	-308.48	77.58	498.16
5.38000	-280.93	179.01	33.41	-323.49	173.79	41.26	-522.56	227.96	43.42	-509.59	234.08	86.31	-860.60	77.88	46.04	-873.84	82.85	81.71	-958.11	69.45	256.88	-919.96	59.20	278.31	-487.88	144.37	1361.90	0.00	0.00	0.00	-403.80	75.63	1764.28	-393.56	189.18	1775.25	-595.18	114.28	1737.99	-574.74	206.70	1744.40	485.17	-293.93	79.67	1083.38	-308.37	77.70	499.39
5.39000	-275.72	179.09	34.85	-322.69	173.97	41.28	-522.45	228.29	43.58	-509.69	233.89	86.29	-832.93	78.20	50.78	-846.85	83.18	86.36	-933.08	68.86	260.46	-895.21	58.55	282.56	-477.91	144.24	1363.70	0.00	0.00	0.00	-391.75	75.03	1765.92	-383.18	188.36	1777.38	-584.50	114.52	1739.57	-563.55	206.70	1746.12	485.28	-294.03	79.73	1082.85	-308.27	77.65	499.96
5.40000	-279.24	179.18	33.64	-323.73	174.15	40.85	-522.45	228.25	43.57	-509.76	233.84	86.36	-803.53	78.94	54.59	-817.73	83.95	89.76	-907.89	68.62	262.13	-870.29	58.92	284.59	-466.39	143.84	1365.55	0.00	0.00	0.00	-382.83	74.32	1767.83	-373.72	187.47	1779.64	-573.11	112.92	1740.85	-552.21	206.65	1747.93	485.01	-294.09	79.52	1082.35	-308.22	77.63	500.13
5.41000	-280.98	179.14	33.33	-323.02	173.78	40.89	-522.47	228.10	43.57	-509.88	233.53	86.38	-774.96	80.66	57.05	-788.46	84.86	91.93	-881.93	67.84	262.30	-844.61	58.21	285.44	-454.81	143.55	1367.41	0.00	0.00	0.00	-371.87	73.27	1769.36	-361.87	186.96	1781.49	-562.44	113.45	1742.52	-540.92	206.70	1749.73	484.88	-294.26	79.53	1083.01	-308.15	77.73	500.02
5.42000	-278.67	178.54	33.51	-323.40	174.32	40.71	-522.41	228.14	43.62	-509.77	233.90	86.69	-743.28	81.23	58.62	-758.06	85.41	93.19	-855.46	67.23	260.83	-818.61	57.71	284.76	-443.97	143.03	1369.38	0.00	0.00	0.00	-360.09	72.16	1770.57	-349.20	185.75	1783.19	-552.13	114.25	1744.25	-529.73	206.06	1751.66	485.88	-293.89	79.79	1082.73	-308.27	77.72	498.37
5.43000	-277.47	178.62	33.73	-322.13	173.83	41.09	-522.32	228.25	43.67	-509.93	233.55	86.76	-712.34	81.75	59.06	-727.37	86.01	93.37	-828.81	66.71	257.89	-792.20	57.50	282.69	-432.18	142.77	1371.22	0.00	0.00	0.00	-348.74	70.84	1771.70	-338.33	184.41	1785.14	-540.83	112.86	1745.27	-518.51	205.58	1753.56	485.60	-293.86	79.66	1083.24	-308.27	77.72	499.00
5.44000	-276.64	178.50	33.78	-322.57	173.79	40.78	-522.30	228.12	43.69	-510.00	233.43	86.98	-679.55	82.42	58.93	-696.10	86.88	92.54	-801.51	66.43	253.47	-765.86	57.79	279.11	-422.07	142.59	1372.99	0.00	0.00	0.00	-338.24	69.36	1772.73	-328.51	182.73	1786.96	-529.35	110.88	1746.19	-507.41	204.94	1755.32	484.49	-294.17	79.32	1083.01	-308.34	77.82	499.21
5.45000	-280.09	179.23	32.48	-321.79	173.62	40.89	-522.27	228.03	43.68	-510.09	233.17	87.11	-643.73	83.38	58.63	-662.89	87.43	90.91	-773.66	66.15	247.73	-738.59	57.38	274.67	-409.33	142.33	1374.60	0.00	0.00	0.00	-328.56	68.18	1773.59	-316.97	181.24	1788.32	-518.66	110.22	1747.34	-496.55	203.86	1757.02	484.55	-294.40	79.28	1082.82	-308.36	77.79	499.22
5.46000	-278.84	178.47	32.81	-322.51	173.53	40.54	-522.19	228.15	43.83	-510.15	232.89	87.36	-606.23	85.05	57.03	-626.99	87.78	89.06	-745.10	65.73	240.91	-711.14	57.40	268.96	-398.05	141.74	1375.94	0.00	0.00	0.00	-317.02	66.73	1774.05	-304.66	179.52	1789.66	-507.60	109.39	1748.15	-485.46	203.09	1758.60	484.98	-294.07	79.54	1082.54	-308.20	77.67	499.11
5.47000	-280.25	178.56	32.19	-322.86	173.40	40.14	-522.04	228.26	43.94	-510.22	232.72	87.65	-569.92	86.62	54.79	-592.96	88.19	85.50	-715.79	65.21	233.03	-683.32	57.63	262.14	-388.87	141.98	1377.23	0.00	0.00	0.00	-307.44	64.84	1774.48	-295.09	177.92	1791.13	-497.05	109.11	1748.89	-474.30	202.32	1759.96	485.23	-293.84	79.60	1082.47	-308.49	77.36	499.01
5.48000	-281.19	178.70	31.48	-322.92	173.85	40.05	-521.98	228.20	44.04	-510.22	232.53	87.95	-530.91	86.73	53.43	-555.29	87.74	82.86	-687.41	64.27	223.30	-654.45	57.23	254.63	-379.73	141.66	1378.03	0.00	0.00	0.00	-296.37	62.95	1774.60	-285.38	176.28	1792.28	-486.38	108.51	1749.37	-463.26	201.04	1761.21	485.33	-294.17	79.41	1082.81	-308.44	77.54	498.70
5.49000	-277.39	178.93	32.61	-321.64	173.79	40.26	-521.95	228.07	44.09	-510.32	232.29	88.26	-493.70	85.13	52.13	-518.68	87.18	79.43	-656.12	64.12	213.51	-625.67	57.93	245.77	-368.11	142.43	1378.77	0.00	0.00	0.00	-284.80	61.32	1774.40	-274.02	174.17	1792.91	-475.57	107.30	1749.66	-452.04	200.03	1762.19	485.36	-294.43	79.40	1083.36	-308.52	77.74	499.19
5.50000	-280.17	179.21	31.89	-323.35	174.13	39.76	-521.89	228.04	44.20	-510.47	231.94	88.52	-453.49	83.79	50.03	-479.56	85.19	76.72	-628.29	63.37	202.09	-595.64	57.27	236.71	-356.56	142.58	1379.11	0.00	0.00	0.00	-273.95	59.79	1774.11	-265.58	172.20	1793.69	-464.91	106.48	1749.83	-441.02	198.62	1762.99	484.98	-294.08	79.52	1083.43	-308.51	77.71	499.05
5.51000	-277.00	178.69	32.72	-322.79	174.47	40.26	-521.75	228.02	44.36	-510.58	231.73	88.88	-413.84	81.42	48.00	-442.59	83.48	72.74	-592.58	63.16	192.26	-565.49	57.14	226.66	-344.92	142.84	1379.29	0.00	0.00	0.00	-262.53	57.77	1773.47	-252.40	170.10	1793.98	-453.68	104.34	1749.41	-430.22	196.69	1763.65	485.23	-293.71	79.50	1083.18	-308.58	77.35	498.19
5.52000	-280.67	178.88	32.02	-322.55	174.79	40.25	-521.62	227.88	44.60	-510.73	231.34	89.18	-373.84	79.68	45.95	-403.14	81.83	69.87	-559.30	62.19	180.83	-534.62	57.04	216.12	-335.10	142.94	1379.22	0.00	0.00	0.00	-251.51	55.99	1772.80	-241.63	168.03	1794.13	-442.57	102.11	1748.90	-418.98	195.55	1763.98	485.46	-293.99	79.37	1082.59	-308.46	77.33	498.37
5.53000	-279.85	179.55	32.61	-322.27	174.47	40.72	-521.50	227.57	44.86	-510.88	230.88	89.56	-331.17	77.97	44.89	-362.27	80.31	67.09	-525.25	60.45	169.15	-502.78	56.69	205.23	-325.04	142.83	1378.95	0.00	0.00	0.00	-242.70	54.05	1771.89	-230.42	165.94	1793.88	-430.61	100.65	1749.13	-407.81	194.23	1764.06	485.54	-294.18	79.50	1082.96	-308.27	77.58	499.01
5.54000	-279.00	179.41	33.24	-322.34	174.81	41.66	-521.45	226.82	45.08	-511.03	230.39	89.91	-292.13	76.33	43.04	-322.60	79.49	64.09	-490.60	59.08	157.13	-470.20	55.76	194.42	-316.04	142.83	1378.49	0.00	0.00	0.00	-230.83	52.21	1770.44	-219.24	163.54	1793.44	-418.74	99.16	1749.38	-396.73	192.38	1764.04	485.22	-294.13	79.54	1082.94	-308.65	77.43	498.69
5.55000	-279.35	179.63	34.19	-321.91	175.67	43.00	-521.22	226.32	45.56	-511.24	229.72	90.26	-247.93	74.69	43.34	-282.64	78.48	61.68	-455.67	58.89	144.59	-437.13	54.71	183.31	-304.61	142.87	1377.76	0.00	0.00	0.00	-219.88	49.93	1768.92	-207.06	161.67	1792.63	-406.96	97.63	1749.65	-385.49	190.62	1763.80	485.92	-294.00	79.76	1082.78	-308.36	77.42	498.92
5.56000	-279.15	181.19	35.20	-319.13	178.75	47.34	-520.95	225.65	46.07	-511.24	229.46	90.77	-207.03	73.36	43.17	-242.86	77.21	59.68	-420.01	57.90	132.58	-403.63	53.36	172.39	-294.44	142.95	1376.87	0.00	0.00	0.00	-209.22	47.90	1767.10	-197.92	159.38	1791.90	-395.26	96.07	1749.94	-374.47	188.46	1763.44	484.61	-294.23	79.35	1082.48	-308.28	77.59	498.61
5.57000	-273.01	184.20	41.13	-316.95	181.57	49.53	-520.81	224.80	46.61	-511.36	228.48	90.96	-164.76	72.15	43.85	-201.84	76.03	58.34	-384.05	57.82	120.31	-369.80	53.14	161.10	-284.17	142.76	1375.72	0.00	0.00	0.00	-196.60	46.06	1764.91	-185.34	157.13	1790.59	-383.65	94.49	1750.25	-363.06	186.69	1762.83	485.10	-294.15	79.47	1082.62	-308.18	77.60	498.86
5.58000	-274.25	186.06	41.54	-316.23	182.82	50.48	-520.61	223.88	47.12	-511.32	228.00	91.38	-118.72	70.83	46.02	-161.69	75.04	57.56	-347.42	57.79	108.49	-335.35	52.80	150.27	-273.02	142.44	1374.26	0.00	0.00	0.00	-185.85	43.78	1762.72	-174.67	154.72	1789.23	-372.11	92.88	1750.58	-351.65	184.77	1761.96	485.30	-293.92	79.69	1082.94	-308.37	77.57	498.60
5.59000	-271.91	186.64	42.66	-315.54	181.50	48.95	-520.50	222.71	47.55	-511.27	227.49	91.76	-79.11	68.41	47.91	-115.11	73.40	58.59	-310.32	57.35	97.47	-300.88	52.93	139.78	-263.04	141.94	1372.81	0.00	0.00	0.00	-174.03	41.86	1760.34	-164.60	152.34	1787.62	-360.64	91.24	1750.92	-340.09	183.10	1760.87	485.02	-293.76	79.51	1082.48	-308.17	77.51	499.06
5.60000	-273.45	185.57	40.32	-316.57	179.24	45.79	-520.34	221.95	48.22	-511.29	226.77	92.10	-39.39	66.86	50.78	-77.88	71.63	58.86	-273.29	57.09	87.38	-266.04	51.80	130.59	-252.28	141.53	1371.09	0.00	0.00	0.00	-162.25	39.82	1757.72	-152.12	150.23	1785.65	-349.24	89.59	1751.29	-328.49	181.00	1759.68	485.44	-294.24	79.51	1081.63	-308.11	77.12	498.26
5.61000	-272.64	183.34	37.45	-319.87	176.75	42.00	-520.11	221.21	48.87	-511.12	226.38	92.50	-1.52	64.59	54.58	-38.63	69.80	61.07	-236.09	56.72	78.48	-231.42	51.73	121.92	-241.25	141.26	1369.13	0.00	0.00	0.00	-151.71	37.86	1755.03	-138.39	147.90	1783.37	-337.92	87.91	1751.66	-316.73	179.22	1758.22	484.78	-294.13	79.43	1082.78	-308.21	77.60	498.88
5.62000	-275.21	181.42	33.19	-320.93	176.47	41.23	-520.00	220.44	49.53	-510.98	225.91	92.94	38.50	62.32	60.17	-1.85	67.86	63.97	-199.58	56.55	70.81	-197.44	51.22	114.55	-230.90	140.49	1367.13	0.00	0.00	0.00	-140.06	35.48	1752.05	-128.49	145.08	1781.42	-326.65	86.22	1752.04	-304.94	177.19	1756.62	485.94	-293.99	79.85	1082.89	-308.18	77.77	498.70
5.63000	-278.99	180.86	31.96	-320.67	175.90	41.25	-519.80	220.05	50.33	-510.69	225.81	93.51	73.28	60.38	65.75	32.74	65.94	67.72	-164.08	55.91	64.85	-164.52	50.95	108.30	-219.68	140.02	1364.93	0.00	0.00	0.00	-127.87	33.55	1749.11	-116.38	142.91	1779.05	-315.44	84.51	1752.44	-293.14	175.21	1754.86	485.33	-294.08	79.63	1082.34	-308.32	77.44	498.82
5.64000	-276.89	180.25	32.20	-320.32	175.65	41.12	-519.63	219.75	51.06	-510.45	225.53	94.00	106.93	58.52	72.69	68.18	64.66	73.25	-130.41	55.71	60.10	-133.02	50.34	103.67	-209.47	139.07	1362.56	0.00	0.00	0.00	-117.99	31.45	1746.23	-105.05	140.72	1776.60	-304.29	82.79	1752.85	-281.27	173.49	1752.83	486.35	-294.08	79.87	1082.72	-308.32	77.60	499.49
5.65000	-278.82	180.60	31.70	-320.30	175.66	40.90	-519.43	219.57	51.85	-510.09	225.43	94.61	138.59	57.63	80.08	101.32	63.84	79.12	-98.18	55.25	56.81	-103.24	50.43	100.04	-198.78	138.32	1360.16	0.00	0.00	0.00	-105.38	29.53	1743.14	-94.59	138.46	1773.97	-293.19	81.06	1753.26	-269.42	171.32	1750.76	485.48	-294.40	79.53	1082.53	-307.94	77.80	500.23
5.66000	-274.57	180.35	32.81	-320.05	175.93	40.68	-519.29	219.29	52.60	-509.48	225.53	95.41	165.70	56.73	87.12	129.76	62.98	84.95	-67.88	55.01	54.47	-74.95	50.15	97.56	-187.73	137.45	1357.62	0.00	0.00	0.00	-94.14	27.14	1740.05	-80.78	135.92	1771.29	-282.15	79.31	1753.68	-257.52	168.99	1748.68	485.43	-294.34	79.42	1082.82	-308.22	77.84	499.42
5.67000	-277.31	180.32	31.97	-319.76	175.86	40.68	-519.11	219.24	53.47	-508.85	225.59	96.26	194.39	56.35	94.67	152.43	62.02	88.98	-40.21	54.77	52.92	-48.96	50.21	95.68	-177.21	136.26	1355.12	0.00	0.00	0.00	-83.91	24.96	1737.11	-69.31	133.35	1768.71	-271.14	77.56	1754.10	-245.74	166.52	1746.65	485.62	-293.76	79.48	1082.23	-308.24	77.61	499.67
5.68000	-277.48	180.33	32.00	-317.91	175.99	41.05	-518.96	219.09	54.45	-508.02	225.82	97.34	217.72	56.87	101.05	175.61	61.56	93.90	-15.25	54.72	51.77	-25.63	50.32	94.42	-165.24	135.26	1352.74	0.00	0.00	0.00	-70.06	22.72	1734.00	-56.75	131.33	1766.21	-260.18	75.81	1754.53	-233.66	164.49	1744.60	486.38	-293.97	79.87	1083.18	-307.86	78.00	499.86
5.69000	-275.16	179.79	32.50	-319.50	175.95	40.42	-518.79	219.11	55.63	-507.14	226.03	98.54	236.40	56.91	105.87	196.49	62.09	98.27	6.38	55.34	51.17	-5.00	50.35	93.62	-154.75	134.13	1350.56	0.00	0.00	0.00	-58.31	20.39	1731.16	-45.49	128.41	1763.85	-249.26	74.05	1754.95	-221.44	162.24	1742.72	485.95	-294.08	79.77	1082.70	-308.27	77.62	498.70
5.70000	-276.20	179.81	32.17	-319.88	175.88	40.32	-518.53	219.21	57.04	-506.10	226.24	99.94	255.06	57.50	108.56	214.14	62.54	100.70	24.30	55.40	54.39	12.77	50.47	93.63	-144.73	132.89	1348.57	0.00	0.00	0.00	-47.06	17.99	1728.41	-31.83	126.15	1761.34	-238.38	72.29	1755.38	-208.97	160.37	1740.98	485.41	-293.92	79.65	1082.24	-308.46	77.47	498.32
5.71000	-274.74	179.65	33.01	-319.24	175.93	40.28	-518.22	219.27	58.72	-504.73	226.78	101.74	272.50	58.62	108.40	229.16	63.86	100.55	39.60	56.29	54.72	27.30	51.19	92.83	-133.27	131.67	1346.84	0.00	0.00	0.00	-33.72	16.08	1725.71	-21.34	123.86	1759.31	-227.52	70.53	1755.81	-196.69	158.08	1739.51	484.37	-294.05	79.35	1083.04	-308.31	77.85	499.07
5.72000	-275.84	179.69	32.33	-319.42	175.98	40.01	-517.80	219.36	60.72	-503.09	227.30	103.78	284.34	59.41	105.70	240.12	64.27	98.39	51.39	57.82	54.19	38.40	52.82	91.40	-127.83	129.60	1344.66	0.00	0.00	0.00	-22.54	13.70	1723.45	-9.07	120.93	1757.23	-216.69	68.77	1756.23	-184.44	156.24	1738.27	485.43	-294.13	79.64	1082.20	-308.56	77.45	499.25
5.73000	-277.72	179.58	31.70	-320.08	176.48	39.53	-517.09	220.04	63.36	-501.11	228.43	106.37	289.65	59.81	99.11	247.45	64.74	93.51	59.14	59.68	52.66	46.47	53.44	89.87	-118.89	128.04	1343.48	0.00	0.00	0.00	-11.42	11.52	1721.33	5.12	118.65	1755.06	-205.89	67.02	1756.65	-172.37	153.66	1737.42	485.56	-293.99	79.70	1081.68	-308.31	77.32	499.31
5.74000	-276.74	180.18	32.29	-319.81	176.20	39.41	-516.17	220.77	66.36	-498.95	229.41	109.26	291.77	61.61	89.42	254.75	67.54	87.31	62.02	60.32	51.19	50.74	54.54	87.70	-108.06	126.60	1342.54	0.00	0.00	0.00	0.99	9.18	1719.33	16.38	116.67	1753.40	-195.11	65.27	1757.06	-160.15	151.36	1736.80	485.08	-293.46	79.71	1081.83	-307.96	77.48	498.49
5.75000	-276.78	179.58	31.79	-318.82	175.97	39.54	-514.97	221.72	69.90	-496.20	231.07	112.73	291.00	64.03	78.90	252.32	68.69	75.48	62.57	60.76	50.50	51.39	55.63	85.87	-96.80	125.05	1342.09	0.00	0.00	0.00	13.38	6.91	1717.81	29.22	114.18	1752.19	-184.35	63.54	1757.47	-147.95	149.14	1736.48	485.02	-293.62	79.78	1081.89	-308.02	77.66	500.07
5.76000	-275.87	179.67	32.04	-319.64	176.56	38.73	-513.14	223.28	74.25	-492.93	233.11	116.85	291.71	64.32	70.22	252.82	69.29	66.72	63.64	60.66	49.60	52.51	55.96	84.84	-85.66	123.37	1341.84	0.00	0.00	0.00	26.26	4.67	1716.70	41.34	111.65	1751.33	-173.60	61.81	1757.86	-135.79	146.41	1736.69	485.10	-293.91	79.88	1080.76	-308.44	77.03	499.54
5.77000	-276.39	179.69	31.79	-319.61	176.67	38.84	-510.84	224.86	79.35	-488.94	235.20	121.69	291.88	62.06	62.23	262.64	67.88	64.08	65.03	59.73	49.51	55.83	55.12	84.59	-75.89	121.88	1342.11	0.00	0.00	0.00	38.90	2.33	1716.16	53.19	109.34	1750.94	-162.86	60.10	1758.25	-123.55	144.10	1737.22	486.02	-294.20	79.89	1080.86	-308.25	76.91	499.85
5.78000	-276.89	179.53	31.47	-318.20	176.90	39.05	-507.59	226.72	85.59	-484.00	237.59	127.44	294.04	59.40	57.64	263.69	64.93	60.94	65.54	58.84	49.99	58.45	54.36	84.21	-62.86	119.99	1342.76	0.00	0.00	0.00	50.45	-0.27	1716.17	66.92	107.07	1750.92	-152.13	58.40	1758.63	-111.40	141.27	1738.18	485.31	-294.20	79.76	1081.02	-308.35	77.06	499.52
5.79000	-277.71	179.64	31.15	-318.61	176.69	38.52	-503.45	228.21	92.81	-478.07	239.57	134.00	295.31	58.71	53.92	264.95	64.66	58.03	65.61	57.86	50.49	59.82	53.71	83.96	-50.73	118.03	1343.99	0.00	0.00	0.00	64.39	-2.59	1716.42	77.34	104.70	1751.57	-141.40	56.72	1758.99	-99.10	138.57	1739.27	485.47	-294.14	79.83	1080.76	-308.07	77.09	499.30
5.80000	-275.99	179.33	31.54	-319.17	176.69	38.03	-497.86	230.20	101.47	-471.06	240.96	141.38	295.87	60.91	49.38	265.36	66.17	54.64	65.98	57.70	49.99	61.09	54.09	83.73	-41.58	116.20	1345.62	0.00	0.00	0.00	75.10	-5.09	1717.32	89.36	101.95	1752.41	-130.67	55.05	1759.34	-86.81	136.03	1740.47	486.07	-293.92	79.86	1080.44	-308.28	76.79	499.02
5.81000	-278.07	179.61	30.87	-320.19	177.04	37.09	-491.09	231.42	111.16	-462.42	242.22	149.92	298.72	61.03	46.78	266.99	67.28	53.29	66.06	57.44	49.44	62.98	53.95	83.99	-28.65	114.42	1347.22	0.00	0.00	0.00	87.36	-7.46	1718.17	101.84	100.08	1753.26	-119.94	53.41	1759.67	-74.66	133.29	1741.86	486.46	-293.78	80.03	1080.36	-308.05	77.00	499.20
5.82000	-277.03	179.97	30.86	-319.37	177.24	38.30	-482.54	231.79	121.83	-451.68	243.52	159.59	299.86	60.48	44.24	266.71	66.40	51.62	66.33	57.30	48.77	64.49	53.65	84.14	-17.27	112.56	1348.94	0.00	0.00	0.00	99.94	-9.72	1719.11	114.30	97.92	1754.28	-109.20	51.79	1759.98	-62.73	130.52	1743.41	485.48	-293.84	79.98	1080.50	-307.86	77.04	499.21
5.83000	-277.53	179.59	30.67	-318.82	175.86	40.04	-472.52	230.99	133.31	-438.97	244.27	169.62	300.90	59.54	42.09	267.61	65.44	50.43	66.63	57.05	48.40	65.15	53.59	83.93	-4.06	110.73	1350.67	0.00	0.00	0.00	111.15	-11.79	1720.23	126.67	95.79	1755.18	-98.45	50.20	1760.27	-51.02	127.81	1745.06	485.60	-293.96	80.04	1080.45	-308.21	77.13	499.18
5.84000	-277.11	180.05	30.58	-316.87	175.49	40.31	-460.55	229.72	145.71	-424.53	244.86	180.18	301.05	59.98	41.11	267.41	65.75	49.41	66.84	57.18	48.15	65.71	54.14	83.69	8.29	109.36	1352.64	0.00	0.00	0.00	123.46	-13.67	1721.26	138.14	93.61	1756.20	-87.69	48.63	1760.55	-39.34	125.85	1746.64	485.82	-293.76	80.06	1080.91	-308.22	77.18	499.03
5.85000	-276.25	180.49	29.36	-313.82	175.20	40.83	-446.79	229.00	159.87	-409.04	244.81	191.29	301.09	60.27	39.89	269.16	65.58	49.06	67.00	57.36	48.08	66.14	54.55	83.87	18.50	107.66	1354.56	0.00	0.00	0.00	134.96	-15.73	1722.31	148.81	91.62	1757.42	-76.91	47.09	1760.80	-28.01	123.63	1748.22	484.93	-293.88	79.80	1080.31	-308.35	76.81	499.10
5.86000	-271.20	180.42	28.57	-309.14	174.89	43.53	-431.78	228.67	175.38	-392.69	243.78	203.09	301.77	60.09	39.38	270.00	65.79	48.98	67.14	57.68	47.91	66.38	54.49	84.08	28.90	106.38	1356.46	0.00	0.00	0.00	146.32	-17.41	1723.42	158.89	90.07	1758.62	-66.11	45.58	1761.03	-16.87	121.42	1749.77	485.38	-293.89	79.96	1080.00	-308.38	76.80	499.45
5.87000	-266.67	179.81	27.51	-301.37	174.44	48.00	-415.62	227.74	191.41	-375.23	241.85	215.39	304.06	60.13	39.73	269.43	65.54	48.27	67.25	57.85	47.87	66.66	54.90	84.03	40.72	105.20	1358.02	0.00	0.00	0.00	156.64	-19.05	1724.73	169.41	88.35	1759.89	-55.28	44.11	1761.23	-5.70	119.51	1751.25	485.10	-294.10	79.77	1080.24	-308.67	76.79	498.97
5.88000	-262.05	180.63	26.30	-290.63	174.64	52.79	-397.93	226.28	207.53	-356.09	240.12	228.27	301.56	59.89	38.54	268.75	65.75	47.87	67.35	57.81	47.84	66.77	55.27	83.95	50.52	104.42	1359.54	0.00	0.00	0.00	169.11	-20.74	1725.97	181.58	87.32	1761.07	-44.43	42.67	1761.41	5.23	117.90	1752.57	485.83	-293.87	79.85	1079.28	-308.55	76.42	498.43
5.89000	-255.18	181.50	25.31	-279.54	175.99	57.35	-378.23	225.40	223.80	-335.20	239.07	241.42	301.92	60.62	38.49	269.47	65.52	47.89	67.38	57.59	47.86	66.89	55.12	83.98	62.86	103.94	1360.58	0.00	0.00	0.00	179.45	-21.92	1727.44	192.87	86.13	1762.34	-33.55	41.27	1761.56	16.07	116.45	1753.88	484.88	-294.34	79.60	1078.92	-308.64	76.20	498.80
5.90000	-245.36	183.95	28.17	-265.41	178.91	65.02	-357.30	224.96	239.75	-313.26	237.63	254.54	302.44	60.42	38.24	269.84	66.36	48.16	67.39	57.55	47.83	66.98	55.34	83.91	72.36	103.49	1361.73	0.00	0.00	0.00	191.11	-23.22	1728.76	204.99	84.34	1763.50	-22.63	39.90	1761.67	26.99	114.99	1755.16	485.81	-294.50	79.92	1080.69	-308.39	76.91	498.87
5.91000	-231.38	188.29	39.18	-250.45	181.29	76.26	-335.83	222.60	254.64	-291.33	235.51	267.44	302.69	59.98	38.05	270.20	66.36	48.09	67.50	57.50	47.80	67.12	55.17	84.01	83.14	103.33	1362.77	0.00	0.00	0.00	202.77	-24.39	1730.11	215.33	83.27	1764.92	-11.67	38.58	1761.76	37.97	113.82	1756.38	485.57	-294.51	79.76	1082.13	-308.35	77.59	498.73
5.92000	-213.38	192.05	51.48	-231.37	183.67	89.06	-314.35	219.58	268.39	-269.72	233.48	280.80	303.25	60.24	37.94	269.72	66.74	47.94	67.54	57.63	47.67	67.32	54.82	84.25	94.88	102.97	1363.99	0.00	0.00	0.00	213.89	-25.41	1731.32	226.51	82.39	1766.19	-0.67	37.30	1761.82	49.03	112.80	1757.54	485.65	-294.49	79.71	1082.30	-308.36	77.63	498.34
5.93000	-189.03	196.10	63.86	-207.91	186.75	100.80	-292.26	218.08	281.64	-247.36	231.71	294.09	301.47	59.91	37.05	269.44	66.45	47.90	67.63	57.46	47.68	67.57	54.42	84.46	103.49	102.48	1365.29	0.00	0.00	0.00	224.30	-26.37	1732.46	237.17	81.33	1767.37	10.38	36.07	1761.84	60.16	112.43	1758.70	484.66	-294.54	79.45	1082.37	-308.56	77.47	498.80
5.94000	-162.46	198.94	76.18	-183.05	189.61	112.15	-268.72	216.99	293.49	-223.71	230.81	306.57	302.32	59.86	37.34	268.31	66.13	47.42	67.71	57.39	47.67	67.55	55.05	84.24	114.57	101.87	1366.44	0.00	0.00	0.00	234.17	-26.93	1733.67	245.24	80.43	1768.54	21.47	34.88	1761.83	71.10	111.69	1760.03	484.92	-294.53	79.50	1082.15	-308.37	77.61	499.39
5.95000	-133.52	200.59	88.11	-157.39	190.75	122.51	-243.98	216.95	303.86	-199.14	230.15	317.44	302.35	59.73	37.23	268.93	65.98	47.57	67.75	57.33	47.66	67.60	55.23	84.25	125.66	101.31	1367.87	0.00	0.00	0.00	244.44	-27.71	1734.63	256.38	79.90	1769.50	32.62	33.74	1761.78	82.08	111.42	1761.43	486.19	-294.57	79.86	1082.38	-308.20	77.78	498.73
5.96000	-104.88	201.82	98.37	-129.76	191.80	132.72	-219.02	216.58	312.34	-173.95	228.84	326.44	304.12	58.69	37.04	268.87	65.61	47.19	67.85	57.14	47.72	67.55	55.17	84.47	136.19	101.04	1369.53	0.00	0.00	0.00	256.31	-28.01	1735.49	268.52	79.64	1770.42	43.82	32.66	1761.69	93.00	110.87	1763.01	485.60	-294.35	79.74	1082.51	-308.46	77.75	499.16
5.97000	-76.15	201.17	107.41	-98.38	191.26	142.31	-193.17	216.20	319.09	-148.46	227.82	333.99	304.12	59.00	36.71	269.05	64.91	46.96	67.83	57.22	47.64	67.58	55.02	84.68	144.55	100.74	1371.21	0.00	0.00	0.00	267.28	-28.04	1736.51	278.81	79.60	1771.46	55.08	31.62	1761.56	103.71	110.24	1764.68	485.08	-294.58	79.60	1082.63	-308.34	77.75	499.40
5.98000	-39.86	199.93	116.47	-65.90	190.18	150.92	-166.95	215.74	324.00	-122.41	227.06	340.07	304.12	59.02	37.02	268.98	65.95	47.34	67.79	57.31	47.60	67.62	54.98	84.93	154.78	100.54	1372.61	0.00	0.00	0.00	277.96	-28.05	1737.51	290.06	79.66	1772.24	66.41	30.64	1761.39	114.40	109.90	1766.28	485.52	-294.47	79.77	1082.55	-308.37	77.57	499.25
5.99000	-4.23	197.35	125.04	-33.05	187.55	158.94	-140.59	215.46	327.22	-96.35	226.05	344.59	304.20	58.67	36.95	269.12	65.25	46.97	67.73	57.23	47.65	67.59	55.43	85.07	165.43	100.43	1374.07	0.00	0.00	0.00	288.26	-27.88	1738.60	301.87	79.93	1772.96	77.80	29.72	1761.18	125.14	110.39	1767.73	484.52	-294.37	79.34	1082.81	-308.42	77.65	499.12
6.00000	28.25	193.84	131.93	-1.27	185.15	165.41	-113.64	214.82	328.65	-69.71	225.62	347.71	304.27	58.23	36.94	268.75	65.19	46.75	67.75	57.05	47.72	67.62	55.49	85.31	173.61	100.40	1375.41	0.00	0.00	0.00	299.72	-27.39	1739.75	311.07	80.38	1773.75	89.26	28.86	1760.92	135.66	110.46	1769.15	484.41	-294.73	79.36	1082.90	-308.64	77.64	499.82
6.01000	62.19	192.31	140.33	25.77	181.65	170.29	-86.44	214.44	328.59	-42.34	225.08	349.40	304.28	58.43	36.76	269.84	65.60	47.34	67.78	56.95	47.78	67.56	56.00	85.35	183.70	100.18	1376.67	0.00	0.00	0.00	310.13	-26.87	1741.13	321.93	81.26	1774.61	100.80	28.06	1760.62	146.06	110.63	1770.37	484.28	-294.54	79.40	1083.12	-308.45	77.72	499.04
6.02000	96.91	188.05	146.22	60.08	178.48	176.67	-58.12	214.04	327.06	-14.81	224.35	349.75	304.60	58.80	36.78	270.22	65.16	47.37	67.82	57.00	47.77	67.63	55.84	85.73	192.43	100.10	1377.61	0.00	0.00	0.00	321.44	-26.33	1742.34	333.65	82.16	1775.21	112.41	27.32	1760.27	156.33	110.85	1771.39	484.97	-294.32	79.60	1082.66	-308.09	77.73	498.97
6.03000	137.08	184.54	152.40	96.10	175.74	181.90	-29.18	213.55	324.22	13.36	223.43	348.79	304.67	58.81	36.45	270.50	65.37	47.41	67.90	57.17	47.73	67.75	55.71	86.12	202.59	99.90	1378.53	0.00	0.00	0.00	332.35	-25.49	1743.72	342.95	82.95	1776.06	124.11	26.65	1759.87	166.65	111.26	1772.19	484.87	-294.23	79.60	1082.63	-308.13	77.88	498.93
6.04000	176.79	179.68	158.47	142.03	173.14	186.87	0.48	212.73	320.07	41.69	222.53	346.66	304.68	59.50	36.32	269.72	66.25	47.02	67.97	57.35	47.74	67.72	56.59	86.14	212.83	99.52	1379.15	0.00	0.00	0.00	342.18	-24.86	1745.06	354.53	83.98	1776.65	135.88	26.05	1759.42	177.08	111.81	1772.80	485.58	-294.22	79.92	1082.54	-308.22	77.76	499.06
6.05000	224.44	176.52	165.35	180.60	170.25	190.44	30.88	212.02	314.98	70.93	221.57	343.43	304.45	59.24	36.23	269.36	66.89	47.24	68.11	57.39	47.96	67.85	56.57	86.50	222.09	98.89	1379.69	0.00	0.00	0.00	353.57	-23.97	1746.22	365.78	85.04	1777.14	147.75	25.51	1758.92	187.64	112.43	1773.21	485.87	-294.23	80.12	1082.39	-308.50	77.45	498.58
6.06000	262.87	172.43	170.01	226.28	167.08	194.79	61.67	210.49	308.62	100.84	220.38	339.13	304.13	59.42	35.93	269.53	66.26	46.49	68.29	57.66	48.13	67.98	56.48	86.96	233.03	98.36	1380.08	0.00	0.00	0.00	364.42	-22.77	1747.47	376.12	86.15	1777.80	159.70	25.05	1758.37	198.31	113.04	1773.37	485.48	-294.72	79.85	1082.16	-308.49	77.41	498.20
6.07000	301.83	169.78	174.24	275.46	164.06	199.17	93.52	208.67	301.39	131.14	218.63	333.88	304.08	59.63	35.71	270.04	66.14	46.46	68.44	58.22	48.31	68.05	57.40	87.07	241.05	97.62	1380.19	0.00	0.00	0.00	375.61	-21.89	1748.59	385.82	87.28	1778.22	171.75	24.66	1757.76	208.95	113.43	1773.32	486.06	-294.66	79.98	1082.55	-308.69	77.65	498.02
6.08000	340.15	166.62	177.98	307.19	161.35	200.45	125.85	206.71	293.54	161.76	217.03	327.95	304.43	59.37	35.72	271.13	66.00	46.53	68.70	58.38	48.78	68.09	58.12	87.29	251.89	96.88	1380.15	0.00	0.00	0.00	385.40	-20.82	1749.68	395.57	88.57	1778.41	183.90	24.35	1757.10	219.62	114.19	1773.03	484.88	-294.86	79.63	1082.37	-309.14	77.50	498.45
6.09000	377.51	164.22	181.23	341.11	158.72	201.59	158.64	204.75	285.09	192.75	215.24	321.34	304.75	59.18	35.60	271.78	65.75	46.70	68.90	59.07	49.12	68.23	58.10	87.94	261.30	96.19	1380.01	0.00	0.00	0.00	396.60	-19.88	1750.36	406.74	89.89	1778.34	196.15	24.11	1756.37	230.33	115.02	1772.48	485.46	-294.99	79.79	1082.75	-308.91	77.62	498.24
6.10000	417.21	162.03	185.44	380.13	156.57	203.72	191.81	202.70	276.21	224.54	213.59	314.32	305.11	59.31	35.49	272.28	65.75	46.66	69.18	59.46	49.68	68.33	58.72	88.36	271.36	95.40	1379.51	0.00	0.00	0.00	409.08	-18.71	1750.77	418.36	91.22	1777.98	208.51	23.95	1755.59	241.11	115.77	1771.77	485.62	-295.15	79.77	1082.56	-308.54	77.56	498.54
6.11000	456.24	160.25	189.03	417.28	154.91	205.33	226.01	200.59	266.92	256.43	211.29	306.65	305.48	58.68	35.50	270.92	65.29	46.18	69.42	60.10	50.16	68.42	59.34	88.84	283.21	94.52	1378.95	0.00	0.00	0.00	419.99	-17.74	1751.13	427.67	92.74	1777.80	220.97	23.88	1754.75	251.95	116.57	1770.78	485.82	-295.27	79.96	1082.92	-308.79	77.71	498.51
6.12000	495.12	158.90	193.59	458.47	153.57	207.97	260.57	198.64	257.45	288.35	208.71	298.47	305.63	59.01	34.91	271.59	64.98	46.60	69.64	60.51	50.73	68.60	59.66	89.43	293.18	93.93	1378.12	0.00	0.00	0.00	430.69	-16.56	1751.38	438.61	94.33	1777.07	233.55	23.88	1753.85	262.86	117.10	1769.72	485.77	-295.15	79.91	1083.19	-308.67	77.73	498.65
6.13000	534.75	158.54	198.48	501.12	152.70	210.88	295.13	196.41	247.72	320.33	205.86	289.94	305.75	59.20	35.06	270.56	65.10	46.26	69.80	60.75	51.32	68.81	60.06	89.88	303.34	93.08	1377.00	0.00	0.00	0.00	442.57	-15.33	1751.30	451.45	95.66	1776.05	246.24	23.98	1752.88	273.87	118.10	1768.42	485.53	-295.40	80.56	1082.55	-308.59	77.50	497.96
6.14000	570.07	158.71	201.86	537.45	152.18	212.61	329.87	193.76	237.90	353.05	203.16	281.32	305.71	58.93	35.26	270.68	64.92	46.46	70.01	60.97	51.87	69.04	59.86	90.61	314.45	92.39	1375.99	0.00	0.00	0.00	454.26	-13.76	1751.14	462.69	97.35	1774.90	259.05	24.16	1751.85	284.90	118.90	1766.93	484.16	-295.76	80.45	1082.70	-308.65	77.76	497.96
6.15000	607.24	158.73	206.35	563.66	151.75	212.64	365.35	191.14	228.21	385.89	200.50	272.68	305.56	58.49	35.02	270.84	64.45	46.84	70.11	61.15	52.45	69.22	59.86	91.26	324.09	91.83	1374.86	0.00	0.00	0.00	466.52	-12.54	1750.68	473.46	98.99	1773.68	271.98	24.43	1750.76	296.07	119.31	1765.41	483.87	-295.85	80.28	1082.95	-308.62	77.71	497.01
6.16000	644.14	159.42	210.25	600.37	151.71	214.46	400.69	188.73	218.86	418.37	197.74	264.11	305.34	58.35	34.84	269.51	64.33	46.73	70.29	61.18	53.11	69.28	60.27	91.74	335.13	91.26	1373.47	0.00	0.00	0.00	477.76	-11.04	1750.18	485.58	100.66	1772.17	285.04	24.79	1749.59	307.19	119.98	1763.70	484.52	-295.73	80.46	1083.91	-308.49	78.10	497.75
6.17000	679.04	159.62	214.03	637.71	151.51	216.59	435.41	186.17	209.84	450.60	195.21	255.83	305.20	58.27	35.11	265.81	63.88	45.98	70.49	61.26	53.79	69.49	60.09	92.61	346.17	90.69	1372.02	0.00	0.00	0.00	489.12	-9.52	1749.69	496.43	102.41	1770.63	298.23	25.25	1748.36	318.63	120.69	1761.86	485.26	-295.68	80.57	1082.73	-309.06	77.69	497.37
6.18000	713.20	160.42	217.56	674.38	151.61	218.49	470.20	183.47	201.23	483.14	192.92	247.95	305.16	58.20	35.09	265.78	63.93	46.03	70.66	61.64	54.48	69.75	60.38	93.32	356.99	90.26	1370.49	0.00	0.00	0.00	501.58	-8.01	1748.81	508.22	104.51	1768.83	311.55	25.80	1747.05	330.13	121.51	1759.91	484.71	-295.60	80.40	1082.05	-308.92	77.59	497.17
6.19000	747.92	160.33	221.48	706.85	150.83	216.82	505.06	181.55	193.41	515.47	190.84	240.50	304.95	57.98	35.12	265.79	64.06	45.85	70.90	61.85	55.33	70.07	60.45	94.18	366.84	89.71	1368.96	0.00	0.00	0.00	514.30	-6.31	1747.71	520.42	106.10	1766.81	323.68	26.43	1745.92	341.66	122.03	1757.94	484.51	-295.47	80.29	1082.70	-308.53	77.98	497.59
6.20000	781.83	160.00	226.22	739.99	149.53	218.95	538.96	178.76	185.73	546.74	188.52	233.42	305.04	58.15	35.13	266.08	63.80	45.95	71.14	62.07	56.24	70.44	59.98	95.39	376.88	89.39	1367.18	0.00	0.00	0.00	526.13	-4.61	1746.67	531.22	108.01	1764.88	335.77	26.84	1744.71	353.22	122.53	1755.93	485.29	-294.83	80.04	1082.21	-308.70	77.81	499.60
6.21000	813.69	158.57	230.50	771.08	149.82	221.90	571.51	176.96	178.96	576.98	186.27	226.73	305.29	58.33	35.21	266.65	63.70	46.06	71.37	62.19	57.24	70.72	60.32	96.36	387.83	89.05	1365.67	0.00	0.00	0.00	537.66	-2.76	1745.64	543.63	109.71	1762.69	347.94	27.49	1743.44	364.79	123.11	1753.86	485.71	-294.78	79.93	1082.25	-308.64	77.65	500.08
6.22000	843.49	155.84	235.72	800.74	147.17	224.40	603.03	175.28	172.77	606.44	184.26	220.60	305.55	57.86	35.26	269.38	63.86	46.44	71.74	61.87	58.64	71.18	59.91	97.60	397.60	88.74	1364.09	0.00	0.00	0.00	550.91	-1.04	1744.26	554.30	111.91	1760.61	360.09	28.02	1742.19	376.31	123.97	1751.74	485.62	-294.64	79.85	1082.53	-308.55	77.96	499.48
6.23000	869.05	151.60	237.16	828.43	143.41	227.12	633.68	173.30	167.00	635.03	182.91	215.19	305.74	58.60	35.15	269.85	63.63	46.54	72.02	61.73	59.96	71.70	59.36	99.10	408.83	88.43	1362.49	0.00	0.00	0.00	563.22	1.01	1742.94	565.27	114.25	1758.43	372.19	28.51	1740.92	387.86	124.89	1749.64	485.60	-294.83	79.80	1081.76	-308.87	77.62	498.98
6.24000	894.23	146.47	241.88	854.29	138.48	229.80	662.19	171.63	161.95	661.63	181.17	210.08	305.87	57.55	35.26	268.38	63.31	46.17	72.29	61.50	61.37	72.11	59.45	100.40	419.30	88.10	1360.91	0.00	0.00	0.00	574.43	2.76	1741.86	577.65	116.21	1756.09	384.40	28.83	1739.66	399.36	125.52	1747.63	486.00	-294.78	79.85	1081.50	-308.91	77.35	498.90
6.25000	916.76	140.89	246.08	877.68	133.18	231.87	688.58	169.56	157.21	686.26	179.71	205.53	305.85	57.80	35.37	269.09	63.34	46.24	72.60	61.19	62.86	72.71	58.78	102.11	429.86	87.94	1359.48	0.00	0.00	0.00	587.22	4.67	1740.45	590.31	117.96	1753.80	396.62	29.61	1738.50	410.75	126.19	1745.62	486.35	-294.29	80.04	1081.74	-308.54	77.65	498.32
6.26000	936.75	134.75	249.06	898.44	128.18	233.59	712.50	167.90	153.04	708.58	178.31	201.43	305.64	57.96	35.15	268.47	63.20	46.00	72.86	60.92	64.33	73.43	58.25	103.87	441.21	87.79	1358.07	0.00	0.00	0.00	600.33	6.60	1739.05	600.65	120.19	1751.87	409.00	30.10	1737.24	422.23	127.16	1743.64	485.21	-294.27	79.75	1082.01	-308.55	77.71	498.96
6.27000	954.52	129.48	250.40	916.76	123.49	233.82	733.81	165.96	149.01	728.45	177.00	197.66	305.52	58.04	35.17	269.08	62.87	46.16	73.23	60.26	66.01	74.32	57.51	105.83	452.57	87.80	1356.71	0.00	0.00	0.00	610.74	8.35	1738.11	611.84	122.37	1749.94	421.43	30.71	1736.03	433.87	128.06	1741.71	485.12	-294.23	79.69	1081.09	-309.17	78.21	499.21
6.28000	969.93	125.68	250.21	932.57	119.52	232.91	752.08	164.33	145.18	745.68	175.69	194.00	305.47	58.56	35.17	268.49	62.29	45.91	73.56	59.70	67.76	75.20	57.01	107.78	464.27	87.98	1355.47	0.00	0.00	0.00	623.52	10.12	1736.84	625.09	124.29	1747.89	433.87	31.45	1734.83	445.55	128.84	1739.96	484.42	-294.16	79.65	1080.91	-309.44	78.37	498.65
6.29000	983.15	121.53	248.67	946.08	116.11	230.64	767.40	162.47	141.18	760.14	174.40	190.28	305.30	57.89	35.34	268.24	62.43	45.63	74.01	58.95	69.77	76.36	55.54	110.44	475.78	88.07	1354.23	0.00	0.00	0.00	634.56	12.16	1735.98	637.43	126.12	1746.05	446.37	32.35	1733.73	457.45	129.80	1738.26	485.59	-294.22	79.91	1081.47	-309.42	78.55	498.92
6.30000	994.39	118.57	245.26	957.22	113.26	226.82	779.55	160.53	136.87	772.02	172.89	186.17	305.15	58.01	35.07	268.60	62.21	45.46	74.56	58.24	71.96	77.64	55.20	112.67	485.91	88.36	1353.21	0.00	0.00	0.00	647.74	14.28	1734.86	648.46	128.09	1744.63	458.71	33.50	1732.78	469.37	130.78	1736.81	485.85	-294.09	79.92	1081.42	-309.50	78.71	497.84
6.31000	1003.72	117.46	240.02	966.36	111.79	221.92	788.50	158.64	132.23	781.01	171.47	181.87	305.09	58.11	35.09	267.26	61.73	44.99	75.33	57.30	74.55	79.11	54.32	115.43	497.99	88.72	1352.20	0.00	0.00	0.00	659.78	16.09	1734.19	659.68	130.29	1743.43	470.98	34.67	1731.95	481.39	131.92	1735.57	485.55	-294.38	79.83	1082.49	-308.97	78.78	498.18
6.32000	1011.30	115.99	232.54	973.40	110.59	215.19	793.71	156.76	129.53	787.66	169.85	177.46	304.95	58.17	35.04	266.37	61.54	44.48	76.23	56.56	77.35	80.87	53.40	118.53	508.59	88.99	1351.37	0.00	0.00	0.00	673.68	17.79	1733.36	672.38	132.28	1742.39	483.18	35.64	1731.24	493.47	133.16	1734.52	485.54	-294.44	79.85	1082.56	-309.02	78.77	499.07
6.33000	1016.77	115.65	222.58	977.91	111.60	207.44	796.04	154.31	126.86	791.81	167.93	173.69	304.82	58.25	34.95	267.59	61.35	44.56	77.48	55.71	80.58	82.88	52.04	122.18	521.97	89.36	1350.97	0.00	0.00	0.00	685.91	19.65	1733.20	683.48	134.28	1741.88	495.41	37.01	1730.79	505.62	134.80	1733.65	485.08	-294.64	79.58	1082.37	-309.10	78.69	498.13
6.34000	1021.88	115.15	209.25	983.36	108.78	194.26	797.30	152.05	124.37	794.28	165.79	170.61	304.70	57.71	34.71	267.37	61.48	44.03	79.01	54.86	84.17	85.26	50.87	126.03	534.23	90.03	1350.72	0.00	0.00	0.00	697.86	21.54	1733.53	695.66	135.96	1741.73	507.76	38.60	1730.69	517.83	136.15	1733.27	484.96	-294.65	79.60	1083.23	-308.21	78.27	497.91
6.35000	1027.89	114.80	196.00	988.37	111.23	183.30	799.47	151.01	123.29	797.82	164.43	169.36	304.58	57.96	34.47	267.42	60.23	43.39	80.91	53.80	88.11	88.19	49.26	130.34	547.46	90.56	1350.72	0.00	0.00	0.00	712.00	23.32	1733.88	708.77	137.84	1742.05	520.31	40.03	1730.94	530.18	137.77	1733.25	485.02	-294.68	79.66	1083.23	-307.67	78.19	498.01
6.36000	1035.30	115.71	184.84	994.66	110.82	174.37	803.00	151.10	122.67	803.66	164.54	168.86	304.54	58.03	34.59	267.40	60.39	42.90	83.17	51.98	92.62	91.53	47.03	135.18	560.17	91.36	1351.44	0.00	0.00	0.00	723.73	24.98	1735.32	720.48	139.69	1743.15	533.06	41.73	1731.67	542.70	139.40	1733.77	484.59	-294.63	79.47	1082.87	-307.76	77.98	498.84
6.37000	1039.66	115.95	178.73	999.49	110.00	168.53	806.18	151.97	122.10	808.75	165.54	167.99	304.44	57.81	34.72	266.95	60.54	42.54	85.74	50.19	97.33	95.21	44.76	140.13	572.81	91.99	1352.68	0.00	0.00	0.00	736.45	26.87	1736.93	734.45	141.35	1744.42	545.96	43.50	1732.71	555.42	140.96	1734.66	485.25	-294.54	79.67	1083.10	-307.76	78.14	498.83
6.38000	1043.64	114.58	171.59	1002.77	109.19	163.31	808.20	152.73	121.92	812.06	166.68	167.51	304.29	58.11	34.16	265.52	61.39	42.86	88.70	48.17	102.21	99.53	41.93	145.51	585.26	92.80	1354.17	0.00	0.00	0.00	749.02	28.78	1738.88	747.36	143.71	1746.00	559.01	45.39	1733.92	568.22	142.70	1735.77	485.93	-294.50	79.75	1083.23	-307.63	78.08	499.40
6.39000	1045.01	113.82	164.75	1005.18	108.66	157.86	809.48	152.54	121.71	814.27	166.68	167.22	304.13	57.92	34.20	267.38	61.70	43.84	92.11	46.11	107.33	104.44	39.68	150.61	599.00	93.79	1355.99	0.00	0.00	0.00	762.77	30.89	1740.88	759.03	145.36	1748.16	572.17	47.44	1735.38	581.11	144.53	1737.04	484.95	-294.35	79.62	1082.69	-307.43	77.88	499.22
6.40000	1046.27	114.26	158.44	1007.61	108.86	152.91	810.66	152.76	121.81	816.44	166.41	166.90	304.00	58.48	34.14	265.09	63.37	42.48	96.16	44.10	112.63	109.94	36.30	156.40	612.98	94.83	1357.96	0.00	0.00	0.00	776.33	32.81	1743.16	771.52	147.38	1750.44	585.43	49.44	1737.14	594.17	146.57	1738.55	485.46	-294.00	79.98	1083.58	-307.44	78.23	499.44
6.41000	1049.93	114.60	152.25	1010.48	108.97	148.01	812.28	152.82	122.05	819.40	166.27	166.18	303.82	58.12	34.15	264.52	63.77	42.65	100.85	41.94	118.29	116.17	33.25	162.06	626.86	96.00	1360.07	0.00	0.00	0.00	787.33	34.73	1746.18	784.96	149.48	1752.54	598.56	51.33	1739.29	607.31	148.68	1740.48	485.41	-294.17	79.82	1084.00	-307.67	78.24	499.13
6.42000	1054.29	115.15	144.70	1013.42	109.01	141.97	814.04	153.28	122.92	822.71	166.34	165.28	303.76	58.26	34.23	264.85	63.45	43.52	106.34	39.63	124.31	123.20	30.45	167.78	641.28	97.20	1362.73	0.00	0.00	0.00	800.83	36.90	1748.72	797.43	151.39	1755.09	611.53	53.34	1741.90	620.53	150.65	1742.78	485.10	-294.23	79.69	1082.95	-307.87	77.94	498.95
6.43000	1055.31	115.01	136.08	1015.65	108.78	135.70	815.62	153.23	123.10	825.63	166.26	164.47	303.64	58.07	34.06	265.62	63.51	44.42	112.49	37.99	130.50	131.04	27.60	173.52	654.58	98.21	1365.58	0.00	0.00	0.00	813.73	39.20	1751.58	811.65	153.83	1757.41	624.42	55.16	1744.90	633.55	152.71	1745.44	485.84	-294.06	79.91	1082.84	-307.72	78.18	499.60
6.44000	1058.61	115.30	130.10	1016.55	109.00	132.14	816.61	153.28	122.56	827.91	165.59	163.80	303.72	57.75	34.01	267.99	63.08	47.21	119.42	36.14	137.22	139.84	24.33	179.54	666.16	99.31	1368.89	0.00	0.00	0.00	826.62	41.40	1754.55	824.15	156.33	1760.02	637.32	56.93	1748.25	646.13	154.76	1748.42	485.11	-294.12	79.56	1083.29	-307.53	78.25	499.38
6.45000	1060.39	113.87	126.22	1015.86	107.51	129.72	817.26	153.24	121.92	829.57	165.02	163.46	303.91	57.37	33.69	269.78	61.20	47.88	127.09	34.29	144.64	149.31	21.15	185.88	680.87	100.04	1372.27	0.00	0.00	0.00	839.59	43.26	1757.54	836.60	158.98	1762.62	650.10	58.51	1751.81	658.51	156.27	1751.65	485.33	-294.32	79.57	1083.37	-307.42	78.49	499.51
6.46000	1060.61	113.11	124.46	1016.47	107.12	128.79	817.50	153.22	121.74	830.26	164.57	163.34	304.82	57.15	33.14	270.56	60.62	48.15	135.51	31.67	153.54	159.51	17.94	193.11	693.47	100.67	1375.96	0.00	0.00	0.00	852.36	46.02	1760.89	847.87	161.17	1765.74	662.57	60.22	1755.41	670.67	158.10	1754.86	485.38	-294.25	79.47	1082.93	-307.53	78.12	499.10
6.47000	1060.90	113.19	123.23	1016.51	106.87	127.80	817.63	153.56	121.62	830.55	164.70	163.22	306.47	57.54	32.96	273.57	59.91	49.93	144.66	29.61	163.67	170.39	15.55	201.60	707.39	101.07	1379.65	0.00	0.00	0.00	864.67	48.52	1764.56	861.02	163.61	1768.80	674.87	61.96	1758.89	682.48	159.98	1757.92	485.60	-294.18	79.57	1082.77	-307.62	78.11	498.74
6.48000	1061.83	113.65	121.78	1017.30	107.13	127.10	817.90	153.45	121.24	831.17	164.88	163.17	309.50	57.09	32.64	278.42	59.33	52.36	154.68	28.33	174.83	182.33	13.49	211.54	721.22	101.39	1383.21	0.00	0.00	0.00	877.33	50.40	1768.20	871.94	166.22	1772.36	686.88	63.52	1762.18	694.16	161.88	1760.81	486.23	-293.76	79.86	1083.44	-307.25	78.62	500.20
6.49000	1059.93	114.11	119.69	1017.82	107.05	126.26	818.06	153.74	121.21	831.65	164.76	163.18	313.59	55.85	32.40	284.23	58.09	55.58	165.83	27.04	187.16	195.20	12.42	222.35	733.33	101.34	1386.70	0.00	0.00	0.00	888.77	52.52	1772.26	883.22	168.62	1775.81	698.66	64.99	1765.25	705.46	163.72	1763.53	486.28	-294.10	79.60	1083.47	-307.56	78.54	498.90
6.50000	1062.12	113.18	119.33	1018.15	107.28	125.72	818.21	153.63	121.12	831.85	164.71	163.20	318.34	54.34	31.45	292.77	56.13	59.24	178.64	25.51	200.44	209.50	12.25	233.67	745.63	101.30	1389.99	0.00	0.00	0.00	899.27	54.41	1776.40	893.41	170.62	1779.58	710.24	66.16	1768.20	716.58	165.43	1766.20	485.63	-293.83	79.52	1083.12	-307.73	78.36	498.69
6.51000	1062.49	113.50	118.85	1018.02	107.31	125.08	818.38	153.53	121.00	832.07	164.58	163.08	322.70	52.55	29.92	300.82	54.18	62.37	192.67	24.00	214.44	225.32	11.98	245.22	757.76	101.26	1393.11	0.00	0.00	0.00	909.94	56.44	1780.47	905.14	172.45	1783.13	721.49	67.62	1771.19	727.53	166.98	1768.81	484.85	-294.10	79.30	1082.54	-307.88	78.12	499.05
6.52000	1062.26	113.67	117.84	1018.24	107.21	124.87	818.48	153.60	120.92	832.29	164.69	163.03	326.31	51.26	31.04	308.35	51.70	67.44	208.17	22.63	229.07	242.09	12.05	256.73	769.99	101.45	1396.04	0.00	0.00	0.00	922.28	58.32	1784.27	915.68	174.44	1786.54	732.39	68.97	1774.17	738.27	168.46	1771.37	486.37	-293.73	79.79	1082.97	-307.58	78.32	500.06
6.53000	1062.64	114.13	117.34	1017.92	107.27	124.30	818.56	153.79	120.92	832.43	164.56	162.91	333.58	48.37	39.99	316.09	49.89	76.98	225.95	21.56	244.41	259.84	11.51	269.11	780.83	101.74	1399.12	0.00	0.00	0.00	932.19	59.71	1788.08	926.36	176.37	1789.76	743.00	70.01	1777.03	748.91	170.01	1773.91	485.66	-293.61	79.60	1083.57	-307.70	78.68	499.81
6.54000	1061.96	113.82	116.63	1018.64	107.20	124.34	818.66	153.78	120.88	832.45	164.81	162.94	343.25	47.12	52.61	328.93	48.55	89.07	242.97	21.64	258.94	277.62	10.58	282.56	793.95	102.13	1402.14	0.00	0.00	0.00	941.30	61.24	1792.02	936.84	177.81	1793.02	753.29	70.91	1779.91	759.46	170.85	1776.54	485.18	-293.41	79.53	1083.23	-307.45	78.53	498.93
6.55000	1062.05	113.60	116.33	1018.26	107.11	124.03	818.73	153.74	120.82	832.55	164.94	162.94	358.46	45.26	65.80	343.26	46.89	101.80	259.49	21.58	272.96	295.12	9.23	296.64	804.40	102.40	1405.16	0.00	0.00	0.00	951.75	62.53	1795.43	946.72	178.91	1796.25	763.50	71.63	1782.67	769.62	172.20	1779.07	485.70	-293.73	79.69	1082.73	-307.34	78.39	498.98
6.56000	1061.79	113.70	115.87	1017.28	107.38	123.26	818.78	153.79	120.82	832.66	165.05	162.93	377.88	43.83	80.29	361.50	45.79	115.43	277.42	20.17	287.32	314.08	7.96	310.91	815.98	102.84	1408.09	0.00	0.00	0.00	960.61	63.41	1799.22	956.30	180.05	1799.57	773.53	72.51	1785.44	779.57	173.14	1781.68	485.83	-293.63	79.67	1083.15	-307.21	78.61	499.79
6.57000	1061.15	113.47	115.23	1017.39	107.59	122.88	818.86	153.58	120.69	832.78	165.11	162.94	396.73	41.97	93.62	381.93	44.40	129.17	296.66	18.03	301.26	334.28	7.05	324.49	826.43	103.21	1411.13	0.00	0.00	0.00	971.56	64.16	1802.56	965.59	180.78	1803.04	783.29	72.89	1788.12	789.35	173.87	1784.44	484.69	-293.50	79.45	1083.56	-307.47	78.70	499.06
6.58000	1061.78	114.18	115.01	1017.99	107.33	123.03	818.88	153.81	120.73	832.88	165.26	162.95	418.09	41.46	106.22	402.79	43.17	142.26	317.39	16.45	314.15	355.14	6.86	336.69	838.02	103.56	1414.11	0.00	0.00	0.00	981.19	64.56	1805.88	974.82	181.38	1806.50	792.92	73.72	1790.95	799.07	174.52	1787.26	485.31	-293.43	79.61	1083.58	-307.76	78.80	499.14
6.59000	1061.78	113.45	114.80	1016.65	107.44	122.39	818.95	153.96	120.75	832.98	165.33	162.96	440.14	40.66	118.50	423.69	41.92	154.29	339.26	14.66	326.10	376.61	6.54	347.95	847.16	103.72	1417.34	0.00	0.00	0.00	989.47	65.09	1809.71	985.06	181.83	1809.92	802.33	74.24	1793.73	808.58	175.43	1790.09	484.79	-293.43	79.35	1083.13	-307.57	78.73	497.81
6.60000	1061.92	114.22	114.15	1017.05	107.79	122.23	818.98	153.98	120.73	833.05	165.41	162.96	463.00	39.85	129.32	447.54	40.27	166.30	361.45	13.76	336.48	398.63	5.88	358.33	856.91	103.89	1420.55	0.00	0.00	0.00	999.57	65.30	1812.99	994.16	181.75	1813.51	811.62	74.67	1796.47	818.09	175.84	1793.04	486.15	-293.15	79.61	1082.72	-307.33	78.47	496.94
6.61000	1061.58	114.07	114.13	1017.81	107.75	122.41	819.04	154.12	120.77	833.09	165.61	163.04	488.62	38.30	140.16	470.88	39.50	176.41	384.01	12.46	345.91	421.13	5.37	367.61	866.66	103.98	1423.82	0.00	0.00	0.00	1007.46	65.16	1816.64	1003.34	181.79	1817.19	820.76	74.99	1799.18	827.44	176.27	1795.99	485.16	-293.71	79.78	1083.14	-307.15	78.82	498.31
6.62000	1060.62	113.98	113.48	1017.58	107.90	122.23	819.07	154.13	120.78	833.15	165.65	163.07	513.05	35.72	149.68	492.05	38.47	186.39	407.01	11.15	354.11	444.09	5.18	375.69	877.47	104.12	1427.10	0.00	0.00	0.00	1017.75	64.91	1819.75	1013.20	181.77	1820.75	829.82	75.31	1801.83	836.60	176.60	1798.90	483.70	-293.93	79.30	1083.79	-307.38	78.97	496.96
6.63000	1061.58	113.60	113.48	1017.59	107.76	122.19	819.14	154.16	120.79	833.18	165.57	163.12	538.85	33.16	158.58	518.46	36.43	195.21	430.48	10.43	360.88	467.63	5.19	382.56	888.56	104.27	1430.36	0.00	0.00	0.00	1026.36	64.33	1822.97	1021.44	181.66	1824.60	838.65	75.33	1804.34	845.66	176.93	1801.76	484.44	-294.02	79.64	1083.09	-307.46	78.77	498.03
6.64000	1061.99	113.88	113.49	1016.57	107.47	121.94	819.19	154.28	120.85	833.11	165.82	163.36	565.45	29.84	166.48	545.40	34.17	202.78	454.58	9.70	366.30	491.11	4.65	388.34	899.48	104.38	1433.49	0.00	0.00	0.00	1036.49	63.94	1826.06	1029.86	180.96	1828.42	847.36	75.56	1806.72	854.52	177.13	1804.59	484.28	-294.08	79.51	1082.39	-307.63	78.60	497.09
6.65000	1061.46	113.97	113.18	1016.78	107.53	121.85	819.24	154.13	120.85	833.15	165.40	163.37	594.35	26.79	173.42	572.18	31.49	208.90	478.99	9.02	370.25	514.53	4.73	392.55	910.77	104.69	1436.51	0.00	0.00	0.00	1043.85	63.12	1829.51	1037.61	179.98	1832.41	855.82	75.59	1808.92	863.39	176.84	1807.39	485.16	-293.26	79.48	1082.26	-307.52	78.48	497.30
6.66000	1062.41	114.60	113.23	1017.53	107.90	121.76	819.32	154.20	120.92	833.13	165.14	163.51	624.04	23.55	179.05	600.43	28.73	213.87	503.30	8.33	372.68	538.35	4.40	395.55	921.39	104.85	1439.46	0.00	0.00	0.00	1052.85	62.52	1832.68	1047.43	179.12	1836.08	864.14	75.47	1810.96	872.04	177.31	1809.92	484.50	-293.44	79.27	1082.81	-307.48	78.53	499.58
6.67000	1061.67	114.40	112.48	1016.98	107.74	121.44	819.44	154.04	120.90	833.10	165.15	163.81	654.55	20.13	183.49	628.09	25.83	217.62	527.96	7.84	373.54	562.52	4.09	397.13	931.54	105.12	1442.24	0.00	0.00	0.00	1060.19	61.47	1835.79	1055.18	178.31	1839.94	872.41	75.42	1812.77	880.79	176.89	1812.49	485.46	-293.41	79.67	1083.23	-307.05	78.82	499.45
6.68000	1062.69	114.07	112.46	1017.03	107.66	121.49	819.50	154.26	121.04	833.12	164.83	164.01	686.85	17.19	186.84	657.87	23.19	220.47	552.98	7.01	373.13	587.26	3.65	397.39	942.70	105.49	1444.80	0.00	0.00	0.00	1067.48	60.26	1838.81	1063.38	177.11	1843.63	880.60	75.26	1814.35	889.45	176.67	1814.77	485.52	-293.45	79.68	1083.45	-307.11	79.00	499.18
6.69000	1062.39	114.08	111.93	1016.47	107.83	120.91	819.58	154.19	121.08	833.07	164.84	164.33	715.49	14.67	189.28	688.90	20.47	222.57	578.66	6.04	371.25	612.24	3.19	396.24	952.25	105.85	1447.19	0.00	0.00	0.00	1075.61	59.10	1841.62	1071.33	176.03	1847.21	888.75	75.00	1815.72	898.06	176.32	1816.87	485.58	-293.66	79.64	1083.58	-307.06	78.85	499.75
6.70000	1062.00	113.58	111.66	1017.20	107.68	121.03	819.60	154.58	121.29	833.09	164.54	164.63	753.69	12.30	191.46	719.83	18.09	223.62	604.98	5.45	367.80	637.05	2.53	393.81	963.84	106.27	1449.33	0.00	0.00	0.00	1084.25	57.84	1844.05	1078.75	174.82	1850.84	896.97	74.68	1816.79	906.48	176.10	1818.72	484.80	-293.20	79.55	1082.22	-307.54	78.31	499.52
6.71000	1062.48	113.69	111.67	1016.95	107.49	120.85	819.76	154.34	121.25	833.12	164.31	164.92	786.02	10.17	192.94	752.85	16.39	224.15	631.19	5.15	362.90	662.43	1.77	390.04	974.64	106.85	1451.26	0.00	0.00	0.00	1090.48	56.65	1846.61	1087.70	173.16	1853.97	905.17	74.06	1817.56	914.88	175.61	1820.36	484.70	-293.29	79.41	1083.08	-307.44	78.64	498.66
6.72000	1062.44	113.81	110.94	1018.55	107.74	120.04	819.85	154.47	121.41	833.17	164.00	165.27	815.94	8.29	193.86	785.00	14.98	223.26	657.99	4.50	356.71	688.35	1.44	384.89	984.33	107.38	1452.94	0.00	0.00	0.00	1098.79	55.16	1848.54	1096.05	172.18	1856.87	913.40	73.40	1818.10	923.32	175.04	1821.78	484.88	-293.18	79.50	1083.81	-307.27	78.82	498.41
6.73000	1063.04	113.82	111.37	1018.98	107.17	119.49	820.00	154.42	121.58	833.30	163.73	165.66	847.76	7.75	192.49	817.12	13.75	221.88	685.43	3.87	349.32	714.80	0.73	378.64	994.95	108.05	1454.23	0.00	0.00	0.00	1106.96	53.90	1850.42	1104.42	170.53	1859.75	921.72	72.84	1818.37	931.78	174.33	1822.97	484.67	-293.94	79.53	1083.38	-307.21	78.65	498.55
6.74000	1061.56	113.82	110.68	1019.79	105.85	118.54	820.10	154.40	121.79	833.35	163.45	166.04	882.14	7.00	190.86	851.06	12.90	219.91	712.95	3.62	341.14	742.03	0.46	371.00	1004.92	108.85	1455.26	0.00	0.00	0.00	1115.09	52.70	1851.89	1112.88	168.79	1862.25	930.17	72.35	1818.42	940.28	173.60	1823.95	483.85	-293.60	79.44	1083.53	-307.36	78.51	498.34
6.75000	1063.43	113.73	110.71	1019.83	106.56	118.89	820.25	154.24	122.07	833.43	163.45	166.56	920.16	5.94	188.20	883.91	12.45	216.41	742.10	3.07	331.58	769.19	0.15	362.24	1014.65	109.70	1456.02	0.00	0.00	0.00	1123.12	51.18	1853.02	1120.61	167.49	1864.56	938.73	71.53	1818.18	948.88	172.90	1824.64	484.43	-293.54	79.53	1083.32	-307.42	78.61	498.38
6.76000	1063.42	113.65	110.78	1020.11	108.12	119.98	820.35	154.16	122.47	833.57	163.02	166.88	955.82	5.94	186.57	917.62	12.42	212.42	771.62	2.78	319.97	797.01	-0.45	352.59	1024.56	110.51	1456.57	0.00	0.00	0.00	1131.27	49.87	1854.09	1128.70	165.85	1866.57	947.38	70.90	1817.75	957.61	172.08	1825.16	485.48	-293.30	79.66	1083.82	-307.45	78.93	498.60
6.77000	1064.02	114.24	111.22	1017.33	114.09	124.38	820.48	153.83	122.83	833.63	162.94	167.36	992.30	5.44	184.18	954.85	12.92	208.90	801.67	3.00	307.95	825.47	-0.72	341.93	1034.56	111.35	1456.76	0.00	0.00	0.00	1140.23	48.57	1854.62	1137.72	164.40	1868.07	956.14	69.99	1817.01	966.43	171.12	1825.42	485.62	-293.16	79.88	1082.79	-308.21	79.12	499.01
6.78000	1063.79	116.07	113.66	1017.11	108.07	124.20	820.62	153.51	123.22	833.73	162.52	167.71	1027.84	6.33	180.71	990.44	13.80	204.41	832.19	2.72	295.45	854.71	-0.75	330.27	1043.87	112.08	1456.76	0.00	0.00	0.00	1149.57	47.11	1854.79	1146.66	162.67	1869.39	965.08	68.93	1816.06	975.37	170.00	1825.50	484.99	-293.28	79.73	1082.89	-308.62	79.22	498.48
6.79000	1060.50	116.79	113.85	1016.74	107.78	123.97	820.74	152.99	123.62	833.76	162.20	168.16	1064.51	7.35	177.73	1023.99	14.80	199.13	863.49	1.82	282.53	884.24	-0.89	318.05	1053.93	112.98	1456.59	0.00	0.00	0.00	1157.95	45.84	1854.74	1155.18	161.32	1870.45	974.15	67.96	1814.90	984.29	169.21	1825.27	484.56	-293.45	79.58	1082.96	-308.67	79.22	498.65
6.80000	1061.41	119.63	116.60	1019.66	108.12	124.96	820.95	152.40	124.05	833.81	162.06	168.73	1101.94	9.32	174.11	1062.50	15.79	192.33	894.97	1.00	268.95	914.20	-0.63	305.14	1064.08	113.68	1456.14	0.00	0.00	0.00	1166.95	44.52	1854.35	1163.84	159.79	1871.14	983.37	67.04	1813.53	993.32	168.18	1824.86	485.31	-293.26	79.96	1082.84	-308.51	79.15	499.15
6.81000	1059.43	122.93	118.37	1019.67	108.71	125.00	821.07	152.18	124.73	833.88	161.55	169.23	1137.92	11.34	170.06	1099.23	16.96	186.51	927.33	0.98	254.75	944.84	-0.90	291.77	1074.53	114.30	1455.47	0.00	0.00	0.00	1175.50	42.92	1853.70	1173.23	158.34	1871.40	992.69	66.05	1811.94	1002.55	166.82	1824.32	485.61	-293.27	79.85	1083.24	-308.14	79.04	499.44
6.82000	1059.63	125.40	120.63	1017.72	109.50	124.42	821.24	151.70	125.28	833.94	161.26	169.81	1175.18	12.68	165.86	1136.73	18.42	180.96	960.53	1.48	240.01	976.04	-1.72	278.32	1084.48	114.92	1454.58	0.00	0.00	0.00	1183.99	41.60	1852.72	1182.33	156.93	1871.41	1002.06	64.79	1810.10	1011.93	165.64	1823.54	486.00	-293.50	80.00	1082.76	-307.95	78.70	499.31
6.83000	1059.17	127.78	122.09	1017.03	110.62	124.32	821.36	151.23	125.88	834.01	160.83	170.38	1213.02	14.80	162.10	1173.62	20.66	175.39	994.43	2.16	225.09	1008.01	-1.44	264.40	1094.55	115.52	1453.44	0.00	0.00	0.00	1194.22	40.71	1851.38	1190.64	155.67	1871.21	1011.57	63.74	1808.14	1021.38	164.43	1822.53	485.98	-293.30	80.09	1082.88	-307.91	78.87	498.92
6.84000	1060.36	128.45	122.33	1014.28	137.26	139.73	821.48	151.01	126.61	834.15	160.44	170.93	1250.45	16.49	158.41	1212.23	22.10	170.20	1028.66	2.50	210.37	1040.24	-0.75	250.36	1104.84	116.00	1452.18	0.00	0.00	0.00	1203.93	39.69	1849.77	1200.83	154.58	1870.46	1021.26	62.57	1805.97	1030.99	163.10	1821.32	485.51	-293.41	79.95	1083.07	-307.55	78.66	499.27
6.85000	1061.80	126.68	120.86	1016.07	129.44	134.09	821.56	150.66	127.26	834.29	160.13	171.39	1287.74	17.50	154.99	1247.58	23.28	164.06	1063.65	3.60	195.58	1073.11	0.11	236.39	1115.33	116.41	1450.74	0.00	0.00	0.00	1213.16	38.48	1847.97	1210.10	153.14	1869.70	1031.09	61.40	1803.71	1040.63	161.89	1819.98	485.03	-293.52	79.75	1082.91	-307.11	78.18	499.48
6.86000	1063.96	122.77	117.93	1019.59	120.35	126.74	821.73	150.31	127.88	834.43	159.70	171.74	1324.54	17.74	151.88	1285.85	24.09	159.38	1099.27	5.39	180.95	1106.36	0.89	222.76	1124.87	116.72	1449.21	0.00	0.00	0.00	1223.50	37.46	1845.89	1219.12	151.89	1868.77	1041.16	60.42	1801.32	1050.44	160.21	1818.48	485.14	-293.61	79.71	1083.35	-306.93	78.21	498.83
6.87000	1064.16	117.71	112.32	1020.03	115.51	123.27	821.78	150.12	128.48	834.56	159.39	172.03	1361.80	17.45	149.00	1322.78	24.29	154.52	1135.06	6.95	166.92	1139.83	2.32	209.29	1135.24	117.03	1447.44	0.00	0.00	0.00	1233.37	36.81	1843.73	1228.87	151.06	1867.28	1051.30	59.17	1798.72	1060.25	158.46	1816.74	485.17	-293.54	79.78	1083.19	-306.75	78.13	498.95
6.88000	1064.73	116.74	111.19	1019.33	112.12	121.38	821.83	149.98	129.08	834.67	159.16	172.34	1397.45	16.68	145.59	1360.68	22.12	149.27	1170.14	6.64	154.35	1173.46	3.52	196.61	1147.08	117.30	1445.48	0.00	0.00	0.00	1244.26	35.96	1841.10	1239.31	150.20	1865.48	1061.58	57.82	1795.89	1070.05	156.83	1814.77	485.07	-293.52	79.88	1083.24	-307.01	77.97	500.01
6.89000	1062.97	115.61	109.80	1019.18	110.65	120.60	821.94	149.56	129.54	834.79	158.92	172.57	1433.84	15.50	144.37	1396.75	20.71	145.73	1205.22	6.59	142.61	1207.05	5.02	184.36	1157.13	117.57	1443.41	0.00	0.00	0.00	1254.77	35.12	1838.43	1248.91	149.25	1863.77	1072.08	56.52	1792.91	1079.80	155.48	1812.51	485.89	-293.47	79.97	1083.62	-307.17	78.14	499.68
6.90000	1062.45	115.39	109.72	1019.71	110.01	120.09	822.01	149.41	130.10	835.00	158.81	172.93	1468.31	14.56	144.62	1433.19	19.74	144.43	1240.46	7.52	131.14	1240.59	7.00	172.84	1167.75	117.70	1441.05	0.00	0.00	0.00	1263.76	34.25	1835.70	1258.71	148.35	1861.69	1082.76	55.30	1789.72	1089.54	154.42	1809.96	485.72	-293.69	79.83	1082.86	-306.97	78.05	499.15
6.91000	1062.16	115.26	109.73	1019.40	110.10	119.66	822.14	148.94	130.53	835.20	158.59	173.21	1501.76	13.22	147.37	1465.91	17.73	141.37	1274.82	8.70	120.53	1271.77	5.96	163.61	1179.11	117.81	1438.57	0.00	0.00	0.00	1274.00	33.83	1832.72	1267.92	147.84	1859.36	1093.47	54.18	1786.36	1099.53	153.12	1807.18	485.00	-293.54	79.72	1083.43	-307.31	78.35	499.14
6.92000	1063.19	115.04	109.32	1020.19	110.02	119.13	822.26	148.66	131.07	835.49	158.29	173.51	1533.42	12.68	152.63	1497.99	17.13	144.23	1308.59	9.47	111.57	1302.19	5.43	155.54	1190.67	117.89	1435.77	0.00	0.00	0.00	1285.05	33.39	1829.42	1278.40	147.22	1856.87	1104.19	53.09	1782.83	1109.61	151.70	1804.22	485.29	-293.68	79.80	1083.36	-307.82	78.05	499.51
6.93000	1062.89	115.21	109.22	1019.84	110.61	118.86	822.28	148.71	131.67	835.81	158.40	173.97	1563.30	11.54	159.88	1527.91	16.75	149.01	1340.95	9.60	104.72	1331.24	4.68	148.82	1201.68	117.97	1432.81	0.00	0.00	0.00	1295.59	32.73	1826.02	1287.92	146.61	1854.17	1114.96	51.87	1779.03	1119.91	150.08	1801.03	485.89	-293.66	79.87	1083.25	-307.84	78.02	498.48
6.94000	1062.79	115.67	109.29	1020.00	110.20	118.55	822.44	148.49	132.19	836.21	158.63	174.49	1589.96	12.26	166.86	1556.34	17.00	153.84	1372.18	9.05	99.95	1359.55	3.95	143.37	1212.69	117.99	1429.70	0.00	0.00	0.00	1306.81	32.45	1822.49	1298.77	146.07	1851.15	1125.83	50.68	1775.05	1130.29	148.67	1797.57	484.18	-293.83	79.48	1082.89	-307.49	78.18	498.53
6.95000	1063.44	115.68	109.16	1020.88	110.22	118.59	822.44	148.71	132.87	836.71	158.88	175.08	1614.96	13.96	173.70	1582.36	17.89	158.47	1401.01	8.32	96.56	1386.57	3.90	138.81	1223.98	117.96	1426.34	0.00	0.00	0.00	1317.19	32.04	1818.94	1309.13	145.20	1848.09	1136.81	49.53	1770.93	1140.68	147.72	1793.92	484.84	-293.75	79.58	1082.65	-307.60	78.03	499.07
6.96000	1061.96	115.62	108.87	1020.79	110.04	118.50	822.61	148.43	133.50	837.36	159.16	175.78	1639.11	16.14	179.60	1606.75	19.43	162.25	1427.90	7.05	94.40	1411.83	3.29	135.35	1235.54	117.81	1422.75	0.00	0.00	0.00	1327.45	31.70	1815.53	1319.02	145.20	1844.90	1148.00	48.57	1766.77	1151.31	146.58	1790.17	484.74	-293.86	79.56	1082.63	-307.68	77.90	499.09
6.97000	1062.48	115.29	108.47	1020.50	110.42	118.34	822.74	148.76	134.49	838.13	159.52	176.62	1661.23	18.60	184.53	1628.95	21.75	165.29	1452.46	6.05	92.59	1435.31	2.98	132.33	1246.71	117.72	1419.11	0.00	0.00	0.00	1339.23	31.20	1811.70	1329.44	144.77	1841.77	1159.25	47.79	1762.51	1162.18	145.38	1786.28	485.60	-294.00	79.78	1083.21	-307.55	78.25	499.08
6.98000	1062.13	115.51	108.24	1020.16	110.61	118.17	822.93	148.99	135.69	839.05	159.75	177.60	1679.24	22.33	187.67	1648.88	25.33	167.89	1475.29	5.82	90.58	1456.80	2.74	129.61	1259.16	117.58	1415.23	0.00	0.00	0.00	1350.29	30.67	1808.05	1340.02	143.83	1838.59	1170.62	46.81	1758.11	1173.26	144.26	1782.34	485.03	-293.78	79.57	1083.31	-307.19	78.30	499.43
6.99000	1063.70	115.37	108.64	1020.90	110.65	118.29	823.20	149.12	137.05	840.13	160.44	179.01	1696.70	26.40	190.64	1666.89	28.41	169.71	1496.13	6.05	88.35	1476.81	3.16	126.58	1270.96	117.29	1411.36	0.00	0.00	0.00	1361.80	30.38	1804.56	1351.56	143.45	1835.10	1182.09	45.84	1753.67	1184.56	143.13	1778.27	484.69	-293.86	79.54	1083.33	-307.43	78.13	498.35
7.00000	1062.92	115.97	108.54	1020.66	111.00	117.66	823.58	149.63	138.83	841.31	161.03	180.56	1712.97	30.40	193.16	1682.46	31.52	170.50	1514.32	6.88	85.36	1493.93	3.21	123.35	1284.48	116.96	1407.44	0.00	0.00	0.00	1373.17	29.93	1801.17	1362.67	142.90	1831.93	1193.92	45.18	1749.33	1195.95	141.93	1774.21	484.49	-293.60	79.60	1082.50	-307.27	78.21	498.53
7.01000	1062.78	115.27	108.09	1019.55	111.10	118.47	824.04	150.48	140.92	842.79	161.86	182.42	1725.99	33.47	193.04	1695.53	34.18	169.63	1529.52	7.55	81.55	1507.98	3.20	119.50	1295.96	116.58	1403.66	0.00	0.00	0.00	1384.85	29.63	1797.83	1373.96	142.34	1828.69	1205.97	44.27	1745.04	1207.59	140.68	1770.16	485.50	-293.76	79.92	1082.33	-307.70	78.60	499.07
7.02000	1062.38	115.69	108.46	1020.08	111.54	118.48	824.71	151.29	143.25	844.44	162.98	184.57	1737.33	35.80	190.73	1706.32	36.97	166.51	1542.19	9.29	76.39	1519.45	3.85	114.68	1308.60	116.12	1399.91	0.00	0.00	0.00	1395.96	29.26	1794.67	1384.26	141.90	1825.69	1218.16	43.48	1740.82	1219.21	139.79	1766.07	484.62	-293.56	79.62	1082.89	-307.85	78.97	498.80
7.03000	1061.87	115.54	108.07	1019.74	111.33	117.64	825.54	152.29	146.01	846.30	164.41	187.13	1747.39	38.50	185.59	1715.06	39.73	160.93	1551.83	11.18	70.28	1528.96	5.11	109.01	1321.88	115.73	1396.12	0.00	0.00	0.00	1408.25	28.91	1791.53	1395.86	141.58	1822.48	1230.44	42.73	1736.76	1231.09	138.75	1762.10	485.61	-293.56	79.90	1082.75	-307.93	78.92	498.85
7.04000	1062.03	115.99	107.92	1019.51	111.60	117.21	826.65	153.91	149.48	848.62	165.57	189.87	1755.34	39.65	174.38	1721.85	41.13	153.40	1558.96	13.24	63.37	1535.77	5.39	103.36	1334.97	115.25	1392.42	0.00	0.00	0.00	1420.72	28.82	1788.56	1408.64	140.99	1819.17	1242.83	41.86	1732.78	1243.15	137.89	1758.09	484.98	-293.74	79.78	1082.61	-307.96	78.95	498.34
7.05000	1062.51	115.83	107.71	1019.96	111.48	116.82	828.30	154.62	153.13	851.35	166.78	193.03	1759.70	44.11	167.89	1727.12	43.79	144.49	1563.64	14.71	56.35	1540.86	6.01	97.25	1348.01	114.61	1388.79	0.00	0.00	0.00	1432.16	28.48	1785.82	1420.62	140.39	1816.01	1255.47	41.16	1728.98	1255.33	136.94	1754.14	484.75	-293.49	79.74	1082.44	-308.09	78.95	498.96
7.06000	1063.50	115.23	107.85	1019.61	111.32	116.12	830.33	155.78	157.66	854.55	168.08	196.72	1764.12	47.21	158.66	1731.80	46.99	134.26	1565.79	15.30	52.04	1545.31	7.93	90.93	1360.43	113.86	1385.24	0.00	0.00	0.00	1444.38	27.81	1782.89	1432.27	140.31	1812.80	1268.17	40.26	1725.19	1267.68	136.04	1750.22	484.33	-293.66	79.52	1082.31	-308.09	78.83	498.15
7.07000	1062.87	115.00	107.45	1019.64	111.42	115.78	832.91	157.03	162.93	858.33	169.56	201.06	1769.37	50.07	148.22	1736.67	50.08	124.17	1569.35	17.22	48.46	1549.22	10.08	85.60	1373.68	113.07	1381.84	0.00	0.00	0.00	1457.64	27.45	1779.85	1444.38	140.11	1809.67	1280.82	39.17	1721.45	1280.12	135.19	1746.28	484.62	-293.23	79.83	1082.79	-308.19	79.07	498.13
7.08000	1064.15	114.44	108.01	1021.33	111.46	116.10	836.25	158.06	168.91	862.91	171.37	206.18	1780.63	52.36	136.87	1745.24	52.19	115.72	1575.19	20.08	45.83	1556.09	13.10	82.26	1387.05	112.26	1378.67	0.00	0.00	0.00	1470.30	27.08	1776.97	1457.17	139.43	1806.67	1293.66	38.16	1717.84	1292.61	134.60	1742.52	484.43	-293.55	79.65	1082.44	-308.10	78.92	498.54
7.09000	1062.13	114.98	106.76	1020.61	111.61	116.12	840.56	159.30	175.70	868.57	172.89	211.91	1792.16	55.84	120.32	1757.12	54.91	103.92	1581.35	21.59	43.71	1566.91	14.53	81.30	1401.37	111.68	1375.76	0.00	0.00	0.00	1482.66	26.61	1774.81	1469.22	138.95	1804.29	1306.72	37.13	1714.78	1305.50	133.81	1739.40	483.16	-293.72	79.32	1082.80	-308.13	79.03	497.95
7.10000	1062.69	114.77	106.87	1020.68	111.65	116.00	846.04	161.03	183.59	875.62	174.56	218.46	1801.26	59.96	105.54	1765.21	58.31	91.44	1585.49	22.18	42.88	1574.73	14.55	80.02	1415.66	111.34	1373.33	0.00	0.00	0.00	1495.78	25.77	1773.09	1481.38	138.07	1802.72	1320.18	36.23	1712.61	1318.56	133.24	1737.24	484.54	-293.52	79.61	1083.46	-307.93	79.11	497.83
7.11000	1063.61	115.07	107.18	1021.34	111.73	115.89	852.85	162.52	192.46	884.17	175.99	225.85	1805.15	63.97	92.92	1769.92	61.19	80.23	1588.31	23.08	42.39	1578.65	14.91	78.75	1429.92	111.14	1371.62	0.00	0.00	0.00	1509.70	24.99	1771.85	1495.22	137.22	1801.51	1333.83	35.37	1711.18	1331.82	132.12	1735.82	484.74	-293.75	79.66	1082.30	-308.15	78.78	497.71
7.12000	1061.84	114.33	106.51	1021.58	112.05	115.81	861.38	163.68	202.36	894.65	177.54	234.26	1808.54	67.23	82.42	1773.40	63.05	71.05	1590.11	23.41	42.69	1581.69	14.93	78.58	1443.92	110.88	1370.50	0.00	0.00	0.00	1522.76	24.50	1771.02	1508.44	136.76	1800.64	1347.47	34.24	1710.08	1345.02	131.24	1734.65	484.30	-293.70	79.49	1082.06	-308.30	78.69	498.66
7.13000	1063.17	114.89	106.66	1022.09	111.80	117.81	871.92	164.83	213.49	907.42	178.85	243.58	1812.38	69.32	72.98	1776.68	65.76	63.73	1591.45	23.40	43.17	1585.02	14.55	78.78	1457.27	110.68	1369.72	0.00	0.00	0.00	1536.30	23.51	1770.32	1521.47	135.93	1800.03	1361.13	32.99	1709.02	1358.20	130.15	1733.56	483.85	-294.14	79.26	1082.41	-308.38	78.95	499.10
7.14000	1064.18	115.12	106.50	1022.95	111.56	119.59	884.65	165.67	225.48	922.46	180.12	253.39	1816.22	70.79	63.46	1779.27	68.49	61.88	1592.60	23.49	43.64	1589.00	15.04	78.44	1471.21	110.41	1368.99	0.00	0.00	0.00	1549.40	22.92	1769.90	1534.55	135.36	1799.42	1375.00	32.00	1708.01	1371.47	129.27	1732.46	484.94	-293.86	79.65	1082.81	-308.51	79.02	498.75
7.15000	1064.02	115.29	105.62	1023.88	110.91	120.78	899.71	166.17	238.33	939.79	180.99	263.31	1818.61	72.40	54.91	1780.04	70.16	58.97	1593.31	22.79	43.81	1592.21	15.35	78.13	1484.49	109.95	1368.41	0.00	0.00	0.00	1563.55	22.42	1769.31	1547.71	134.55	1798.80	1388.67	30.82	1706.89	1384.92	128.25	1731.37	485.08	-293.89	79.57	1082.57	-308.58	78.80	499.57
7.16000	1067.47	115.71	105.09	1025.32	113.08	126.06	916.76	166.83	251.87	958.14	183.32	274.32	1821.91	72.77	48.46	1782.17	70.99	55.65	1594.07	22.72	43.01	1594.76	16.57	77.63	1497.86	109.57	1367.92	0.00	0.00	0.00	1577.27	21.96	1768.50	1561.38	133.74	1798.23	1402.16	29.90	1705.74	1398.26	127.47	1730.42	485.16	-294.19	79.54	1082.71	-308.44	78.79	499.28
7.17000	1069.96	114.80	104.10	1031.27	113.32	129.65	935.03	169.03	266.41	977.98	185.80	285.75	1822.77	73.67	43.71	1782.58	71.62	52.28	1594.65	22.59	42.55	1595.89	17.14	77.61	1511.13	109.27	1367.50	0.00	0.00	0.00	1589.98	21.22	1767.92	1574.89	133.34	1797.79	1415.56	29.27	1704.81	1411.60	126.85	1729.81	485.83	-293.73	79.82	1081.46	-308.84	78.41	498.55
7.18000	1073.07	116.36	104.54	1039.74	113.71	134.29	954.96	172.25	281.26	999.56	188.13	296.74	1824.27	73.67	40.88	1784.03	72.01	50.69	1595.23	22.92	42.10	1596.64	17.70	77.50	1524.35	109.20	1367.25	0.00	0.00	0.00	1603.28	21.02	1767.28	1588.10	132.61	1797.56	1428.97	28.90	1704.29	1424.82	126.45	1729.62	484.79	-293.98	79.40	1081.28	-308.71	78.18	497.64
7.19000	1079.23	116.85	104.09	1050.59	114.77	137.83	977.33	175.52	295.36	1022.68	190.45	307.10	1824.68	73.83	38.90	1784.52	72.26	49.38	1595.54	22.94	41.95	1597.13	18.30	77.27	1537.44	109.48	1367.24	0.00	0.00	0.00	1616.48	20.45	1766.77	1601.55	131.89	1797.54	1442.39	28.69	1704.25	1438.04	126.18	1729.92	484.24	-293.86	79.37	1082.07	-308.57	78.48	498.08
7.20000	1082.95	118.28	102.55	1063.20	116.29	140.49	1001.73	179.04	307.99	1047.66	192.12	315.89	1824.53	73.76	37.63	1784.61	72.17	48.69	1595.75	22.95	41.76	1597.36	18.09	77.43	1550.10	110.08	1367.50	0.00	0.00	0.00	1629.14	19.98	1766.69	1614.58	131.46	1797.91	1455.49	28.41	1704.60	1451.46	125.69	1730.71	484.93	-293.81	79.55	1082.11	-308.63	78.29	497.95
7.21000	1089.83	121.13	103.14	1076.94	119.16	143.21	1027.49	182.42	318.48	1073.50	194.09	323.19	1825.22	74.31	36.83	1784.83	72.27	48.10	1595.74	22.51	41.86	1597.79	18.33	77.33	1562.12	111.05	1368.05	0.00	0.00	0.00	1642.27	19.82	1766.78	1626.66	131.52	1798.53	1468.37	28.43	1705.36	1464.72	125.51	1731.82	484.38	-294.04	79.47	1082.84	-307.84	77.88	500.22
7.22000	1103.73	124.65	105.60	1092.03	122.83	146.37	1053.73	183.95	326.39	1099.84	195.67	328.86	1824.80	73.67	36.40	1784.66	71.83	47.73	1595.87	22.51	41.73	1598.11	18.70	77.33	1573.83	112.14	1368.88	0.00	0.00	0.00	1655.72	19.91	1767.19	1640.13	130.97	1799.38	1481.09	28.36	1706.32	1477.68	125.51	1733.08	485.51	-293.95	79.61	1083.00	-307.88	77.63	501.15
7.23000	1124.93	129.95	110.50	1113.35	127.10	151.58	1080.10	184.41	332.75	1126.22	196.97	333.73	1825.38	73.96	36.14	1785.23	71.92	47.68	1596.08	22.61	41.61	1598.48	18.84	77.39	1585.65	113.19	1369.95	0.00	0.00	0.00	1667.81	20.11	1767.93	1652.97	131.15	1800.29	1493.83	28.57	1707.44	1490.28	126.16	1734.39	485.10	-294.21	79.49	1082.87	-307.85	77.61	501.16
7.24000	1148.21	136.36	113.13	1139.01	132.41	154.70	1106.29	184.70	337.39	1152.48	197.89	338.43	1825.01	73.84	35.98	1785.18	71.58	47.47	1596.21	22.52	41.60	1598.48	18.20	77.86	1597.69	113.96	1371.31	0.00	0.00	0.00	1680.26	20.20	1768.81	1666.01	131.59	1801.27	1506.43	29.20	1708.72	1503.09	126.29	1735.83	484.87	-293.58	79.59	1082.84	-307.85	77.59	501.18
7.25000	1178.77	143.80	115.06	1168.00	138.44	155.98	1133.00	185.48	340.08	1179.38	198.33	341.89	1825.35	73.57	35.85	1784.94	71.63	47.01	1596.32	22.41	41.60	1598.88	18.71	77.82	1609.90	114.47	1372.82	0.00	0.00	0.00	1692.84	20.77	1769.89	1678.17	131.91	1802.58	1518.74	29.87	1710.09	1515.64	126.95	1737.36	485.22	-293.38	79.73	1082.64	-307.85	77.49	501.24
7.26000	1210.71	150.34	115.38	1200.67	144.14	156.14	1160.19	186.64	340.62	1206.58	199.10	343.54	1825.63	73.34	35.76	1785.19	71.74	46.84	1596.40	22.24	41.70	1599.20	18.87	78.00	1622.31	115.00	1374.40	0.00	0.00	0.00	1705.52	21.59	1771.13	1690.20	133.11	1803.91	1530.88	30.99	1711.64	1528.18	127.68	1738.98	484.63	-293.60	79.58	1082.41	-307.94	77.49	501.27
7.27000	1245.82	156.59	114.66	1233.97	149.31	154.81	1188.19	187.48	338.74	1233.98	200.18	343.19	1825.45	73.80	35.45	1785.60	71.46	47.08	1596.34	21.96	41.80	1599.29	18.87	78.23	1634.65	115.71	1376.02	0.00	0.00	0.00	1717.42	22.77	1772.68	1702.34	134.10	1805.26	1542.93	32.03	1713.35	1540.29	128.92	1740.54	484.96	-293.52	79.70	1082.45	-308.15	77.38	501.31
7.28000	1281.26	162.06	112.30	1268.03	153.88	151.84	1216.10	188.96	334.89	1261.97	201.27	340.97	1825.52	73.66	35.48	1785.53	71.42	46.92	1596.58	22.16	41.73	1599.45	19.00	78.42	1646.63	116.57	1377.60	0.00	0.00	0.00	1728.86	24.12	1774.44	1714.59	135.36	1806.67	1554.98	33.23	1715.24	1552.48	129.94	1742.27	484.94	-293.47	79.74	1082.05	-308.00	77.27	501.28
7.29000	1316.80	166.68	108.35	1305.44	158.05	148.45	1244.65	190.68	329.14	1290.31	202.68	336.96	1825.26	73.64	35.42	1785.75	71.32	46.90	1596.71	22.20	41.75	1599.32	18.77	78.89	1658.00	117.48	1379.11	0.00	0.00	0.00	1740.12	25.42	1776.46	1726.58	137.11	1808.11	1566.90	34.32	1717.22	1564.57	130.78	1744.00	485.40	-293.74	79.77	1082.26	-307.99	77.43	501.15
7.30000	1356.21	170.90	104.47	1342.03	161.78	143.64	1273.62	192.24	321.58	1319.33	203.93	331.14	1825.08	74.02	35.31	1785.65	71.36	46.77	1596.81	22.19	41.78	1599.33	18.88	79.26	1668.66	118.31	1380.60	0.00	0.00	0.00	1752.94	27.21	1778.43	1739.06	138.65	1809.55	1578.67	35.62	1719.27	1576.39	132.20	1745.60	485.70	-293.69	79.91	1082.21	-308.36	77.40	501.19
7.31000	1398.63	174.29	100.65	1380.42	164.93	138.16	1303.50	193.50	312.27	1348.32	205.66	323.94	1825.19	73.73	35.24	1785.59	71.35	46.75	1596.86	21.97	41.97	1599.29	18.99	79.60	1679.45	118.94	1382.08	0.00	0.00	0.00	1764.15	28.63	1780.63	1749.98	140.44	1811.27	1590.28	36.92	1721.30	1588.03	133.80	1746.94	484.91	-293.63	79.64	1082.74	-308.41	77.59	501.23
7.32000	1440.20	177.41	95.70	1420.02	167.65	132.13	1333.76	195.04	301.51	1378.30	207.21	315.36	1825.45	73.79	35.26	1785.47	71.40	46.64	1597.12	22.11	42.03	1599.65	19.57	79.93	1690.73	119.25	1383.50	0.00	0.00	0.00	1775.10	30.47	1783.13	1760.89	142.16	1812.93	1601.84	38.27	1723.23	1599.60	135.21	1748.17	484.86	-294.10	79.39	1082.33	-308.11	77.62	501.19
7.33000	1481.42	179.74	89.63	1461.78	169.90	126.02	1364.82	196.39	289.36	1408.93	208.69	305.44	1825.43	73.92	35.26	1785.59	71.18	46.85	1597.11	21.76	42.41	1599.68	19.76	80.39	1702.08	119.33	1384.82	0.00	0.00	0.00	1786.44	32.25	1785.47	1772.73	144.19	1814.16	1613.40	39.57	1724.95	1611.03	136.74	1749.16	486.05	-293.82	79.93	1082.79	-308.27	77.61	501.17
7.34000	1525.90	181.70	84.44	1503.60	171.92	119.38	1397.19	197.16	275.68	1440.60	209.88	294.45	1825.71	74.13	35.21	1785.22	71.24	46.73	1597.56	22.33	42.47	1599.54	19.62	81.01	1713.52	119.40	1386.02	0.00	0.00	0.00	1797.19	33.61	1787.68	1783.87	146.39	1815.52	1624.92	40.84	1726.51	1622.41	138.24	1749.91	484.60	-293.72	79.48	1082.69	-308.58	77.46	501.20
7.35000	1572.19	182.90	80.04	1546.01	173.52	112.71	1430.14	198.86	261.28	1472.68	210.73	282.36	1825.51	73.98	35.55	1785.74	71.09	47.06	1597.65	22.48	42.88	1599.86	20.12	81.48	1724.92	119.42	1387.07	0.00	0.00	0.00	1808.50	35.42	1789.97	1794.63	148.16	1816.82	1636.38	42.24	1727.85	1633.83	139.73	1750.56	485.04	-293.90	79.46	1082.60	-308.45	77.41	501.24
7.36000	1617.58	184.25	75.42	1591.52	175.11	107.27	1463.56	201.79	246.35	1505.12	212.41	269.76	1825.45	73.88	35.48	1786.35	71.11	47.26	1597.87	22.93	43.30	1599.89	20.41	82.03	1736.81	119.44	1387.93	0.00	0.00	0.00	1820.17	36.95	1791.76	1806.29	149.79	1817.79	1647.72	43.56	1728.94	1645.22	141.69	1750.86	485.67	-294.06	79.64	1083.18	-308.69	77.52	501.26
7.37000	1664.69	186.25	71.63	1636.66	177.39	101.84	1497.64	204.81	230.76	1537.79	215.30	256.96	1825.96	74.45	35.43	1787.07	71.51	47.19	1598.04	23.48	43.89	1599.86	20.54	82.77	1748.43	119.49	1388.61	0.00	0.00	0.00	1830.78	38.62	1793.68	1817.07	151.61	1818.78	1659.05	45.01	1729.85	1656.98	143.08	1751.09	485.39	-294.11	79.34	1083.31	-308.47	77.69	501.25
7.38000	1713.08	188.59	68.64	1681.32	179.62	96.19	1533.33	207.31	214.48	1571.68	218.11	243.52	1825.47	75.14	35.59	1787.63	71.70	47.25	1598.17	23.89	44.72	1600.36	21.58	83.20	1759.83	119.66	1389.07	0.00	0.00	0.00	1841.81	40.01	1795.05	1828.09	153.60	1819.60	1670.53	46.37	1730.50	1668.45	145.01	1751.09	485.38	-294.16	79.50	1084.16	-308.28	78.01	501.21
7.39000	1761.29	190.98	66.10	1727.54	181.87	91.56	1569.60	211.21	198.37	1606.19	220.91	229.66	1824.87	74.37	38.12	1787.66	71.65	47.41	1598.33	24.27	45.65	1600.26	21.57	84.10	1771.90	119.88	1389.31	0.00	0.00	0.00	1853.00	41.47	1796.44	1840.25	155.06	1820.03	1682.09	47.78	1730.95	1680.30	146.25	1751.04	484.76	-293.97	79.49	1083.66	-308.25	77.85	501.16
7.40000	1809.11	193.52	64.30	1773.78	184.21	87.43	1606.82	214.79	181.92	1641.73	223.89	215.73	1826.08	74.32	39.28	1787.57	71.64	47.70	1598.58	24.79	46.55	1600.48	22.00	84.91	1783.28	120.03	1389.37	0.00	0.00	0.00	1864.01	42.65	1797.45	1850.74	156.43	1820.47	1693.74	49.40	1731.21	1691.95	147.98	1750.72	484.45	-293.92	79.36	1083.73	-308.04	77.97	501.25
7.41000	1857.81	196.29	63.62	1821.08	186.99	84.36	1646.21	216.68	164.83	1677.88	227.31	201.94	1824.30	73.40	39.82	1786.94	71.16	48.15	1598.80	25.23	47.53	1600.67	22.29	85.78	1794.90	120.30	1389.29	0.00	0.00	0.00	1875.00	43.72	1798.16	1862.51	157.76	1820.51	1705.19	50.78	1731.29	1703.65	149.90	1750.20	485.15	-293.72	79.60	1083.17	-307.93	77.80	501.24
7.42000	1904.63	198.53	60.74	1867.04	190.34	81.70	1687.24	217.32	147.53	1714.94	230.66	188.39	1824.02	72.28	40.83	1786.55	70.15	48.82	1598.89	25.41	48.62	1600.70	22.13	86.89	1806.70	120.71	1388.89	0.00	0.00	0.00	1886.95	45.16	1798.54	1873.93	159.02	1820.44	1716.76	52.36	1731.14	1715.62	151.31	1749.64	485.85	-293.44	79.73	1082.60	-308.05	77.59	501.24
7.43000	1952.63	202.73	62.18	1912.91	194.43	80.07	1728.51	219.47	131.42	1753.37	232.22	174.47	1822.89	70.47	41.42	1785.36	68.11	49.96	1599.31	25.97	49.49	1600.81	22.25	87.84	1818.25	121.09	1388.41	0.00	0.00	0.00	1898.21	46.23	1798.77	1885.55	160.25	1820.32	1728.36	53.93	1730.79	1727.56	153.01	1748.84	485.35	-293.44	79.68	1082.99	-308.20	77.72	501.21
7.44000	1998.96	207.32	64.36	1958.15	198.89	79.41	1770.19	222.00	116.30	1792.49	233.98	161.19	1822.96	69.35	42.08	1784.97	67.82	49.62	1599.73	26.62	50.26	1601.26	22.64	88.74	1829.44	121.56	1387.71	0.00	0.00	0.00	1909.87	47.32	1798.79	1897.54	161.45	1819.94	1740.21	55.67	1730.26	1739.36	154.56	1747.90	484.67	-293.65	79.58	1083.38	-308.45	77.71	501.20
7.45000	2044.78	211.49	67.80	2002.86	203.50	79.71	1812.46	224.61	102.48	1832.40	235.99	148.60	1822.84	69.64	41.24	1785.96	67.97	49.12	1600.00	26.84	51.33	1601.54	23.10	89.54	1840.96	122.14	1386.79	0.00	0.00	0.00	1921.33	48.52	1798.66	1909.52	162.86	1819.11	1751.99	57.17	1729.51	1751.22	156.03	1746.68	485.72	-293.73	79.68	1083.19	-308.27	77.56	501.26
7.46000	2090.45	216.43	71.97	2047.50	207.90	81.30	1855.72	226.96	89.73	1872.05	238.74	137.27	1825.62	71.58	37.03	1787.66	68.91	48.30	1600.35	27.20	52.33	1601.91	23.40	90.61	1852.56	122.84	1385.66	0.00	0.00	0.00	1932.32	49.57	1798.18	1921.81	164.21	1818.01	1763.92	58.72	1728.55	1763.40	157.28	1745.34	485.42	-293.67	79.58	1082.58	-308.13	77.41	501.20
7.47000	2134.79	220.40	77.20	2091.83	212.09	84.38	1898.43	230.81	79.12	1912.00	241.95	127.31	1826.60	71.53	35.61	1787.86	69.45	47.53	1600.64	27.45	53.35	1602.11	23.32	91.68	1864.37	123.64	1384.36	0.00	0.00	0.00	1943.83	50.90	1797.48	1933.49	165.45	1816.91	1775.75	60.18	1727.34	1775.36	158.95	1743.65	485.27	-293.86	79.52	1082.88	-307.84	77.65	501.24
7.48000	2178.65	224.55	83.77	2135.73	214.65	85.91	1941.16	234.74	70.09	1952.15	245.08	118.79	1827.22	72.39	35.27	1788.22	70.21	47.02	1600.83	27.45	54.62	1602.03	22.69	93.13	1876.30	124.48	1382.81	0.00	0.00	0.00	1955.96	52.15	1796.45	1945.12	166.89	1815.44	1787.67	61.73	1725.93	1787.30	160.58	1741.73	485.57	-293.49	79.89	1082.85	-308.18	77.68	501.22
7.49000	2220.01	227.72	91.81	2178.22	217.94	91.82	1983.16	239.34	63.02	1990.84	249.14	112.37	1826.85	72.66	35.27	1788.19	70.42	46.91	1601.08	27.50	55.85	1602.62	23.47	93.90	1888.23	125.43	1381.05	0.00	0.00	0.00	1968.00	53.55	1795.22	1956.80	168.16	1813.80	1799.63	63.00	1724.26	1799.10	162.43	1739.55	485.69	-293.94	79.76	1082.83	-308.11	77.64	501.22
7.50000	2261.32	231.35	102.35	2217.71	221.11	98.91	2024.04	243.44	57.86	2029.07	252.37	107.49	1826.71	72.53	34.96	1787.45	70.11	46.72	1601.39	27.73	56.99	1602.94	23.60	94.95	1899.67	126.42	1379.11	0.00	0.00	0.00	1979.63	54.76	1793.82	1968.35	169.41	1811.95	1811.64	64.19	1722.33	1810.97	163.92	1737.18	485.35	-294.09	79.46	1083.92	-308.03	78.03	501.26
7.51000	2299.00	234.17	111.57	2256.85	224.90	105.17	2063.17	247.40	54.50	2065.45	255.48	104.38	1826.78	72.70	34.82	1787.62	70.49	46.52	1601.57	27.70	58.24	1603.43	24.06	95.95	1911.63	127.46	1376.90	0.00	0.00	0.00	1991.56	55.98	1792.14	1980.90	170.85	1809.78	1823.72	65.46	1720.16	1823.08	165.36	1734.63	485.73	-293.96	79.79	1083.38	-308.14	77.81	501.29
7.52000	2330.63	239.34	126.11	2291.51	226.92	115.07	2100.41	251.03	52.81	2099.63	258.50	102.99	1826.95	72.59	35.00	1787.46	70.16	46.64	1601.89	27.65	59.38	1604.03	24.31	96.98	1922.90	128.54	1374.47	0.00	0.00	0.00	2003.24	57.11	1790.23	1992.66	172.05	1807.55	1835.84	67.00	1717.84	1835.03	167.02	1732.01	485.26	-293.71	79.53	1082.77	-307.94	77.73	501.22
7.53000	2362.21	241.73	138.71	2319.97	232.05	126.51	2135.17	253.35	52.43	2131.29	260.91	102.91	1827.29	72.81	34.86	1787.62	70.18	46.50	1602.14	27.39	60.55	1604.81	24.66	98.04	1934.53	129.68	1371.87	0.00	0.00	0.00	2015.19	58.20	1788.08	2004.81	173.02	1805.22	1847.85	68.21	1715.36	1847.31	168.21	1729.28	484.94	-293.58	79.41	1082.81	-308.26	77.69	501.16
7.54000	2387.22	244.40	156.96	2358.73	235.33	133.77	2166.54	255.77	53.56	2160.26	263.05	104.00	1826.38	72.83	34.67	1787.68	70.09	46.47	1602.44	27.12	61.78	1605.33	24.22	99.45	1946.26	130.82	1369.11	0.00	0.00	0.00	2027.07	59.83	1786.12	2017.27	174.44	1802.79	1859.93	69.61	1712.88	1859.21	170.14	1726.44	485.18	-293.27	79.75	1083.28	-307.70	77.92	501.16
7.55000	2410.26	245.37	167.13	2391.74	237.31	138.83	2195.17	256.53	54.80	2186.51	264.05	105.20	1827.08	72.98	34.36	1787.65	70.29	46.00	1602.80	26.76	63.20	1606.31	24.11	100.94	1958.06	131.96	1366.39	0.00	0.00	0.00	2038.79	60.57	1784.03	2028.85	175.89	1800.53	1872.13	70.97	1710.36	1871.13	171.86	1723.64	485.14	-293.42	79.79	1083.24	-308.01	77.86	501.20
7.56000	2432.63	245.25	176.21	2419.46	238.13	141.88	2220.59	257.04	56.15	2209.89	264.81	106.46	1826.70	72.96	34.57	1788.13	70.34	46.04	1603.24	26.39	64.89	1607.40	24.00	102.69	1969.61	133.13	1363.68	0.00	0.00	0.00	2051.10	61.94	1782.11	2040.67	177.06	1798.53	1884.35	72.40	1707.89	1883.15	173.57	1720.98	485.32	-293.76	79.86	1083.09	-308.26	77.81	501.26
7.57000	2450.91	244.45	181.88	2442.35	237.94	143.11	2242.20	257.25	57.10	2229.95	265.40	107.29	1826.58	73.24	34.37	1788.10	69.98	45.98	1603.77	25.81	66.84	1608.66	23.73	104.63	1981.05	134.29	1361.14	0.00	0.00	0.00	2063.03	62.83	1779.97	2053.23	178.05	1796.37	1896.55	73.73	1705.49	1895.45	175.21	1718.45	485.10	-293.87	79.73	1082.16	-308.17	77.57	501.23
7.58000	2467.00	242.98	185.11	2460.89	236.90	142.72	2260.43	256.88	57.02	2247.67	264.64	106.96	1826.52	73.16	34.08	1788.23	70.04	45.68	1604.42	25.13	68.93	1610.29	23.31	106.90	1992.66	135.50	1358.89	0.00	0.00	0.00	2075.12	64.44	1778.05	2065.01	179.21	1794.38	1908.80	75.33	1703.21	1907.97	176.65	1716.13	485.49	-293.67	79.69	1082.71	-308.06	77.58	501.22
7.59000	2483.20	241.16	186.72	2475.53	235.15	140.89	2275.46	255.50	55.54	2261.98	263.85	105.85	1825.94	73.00	34.30	1787.87	69.76	45.33	1605.31	24.54	71.14	1611.94	22.28	109.60	2004.47	136.73	1356.79	0.00	0.00	0.00	2086.97	65.74	1776.23	2077.83	180.42	1792.41	1920.74	76.49	1701.01	1920.34	178.25	1714.02	485.83	-293.50	79.71	1082.26	-308.23	77.48	501.21
7.60000	2493.67	238.57	183.55	2486.76	232.85	137.83	2286.97	254.00	53.05	2273.27	262.63	103.60	1826.56	72.73	34.09	1788.50	69.66	45.34	1606.30	23.71	73.78	1613.82	21.37	112.37	2016.74	138.12	1354.89	0.00	0.00	0.00	2099.19	66.75	1774.30	2089.86	181.77	1790.59	1933.05	78.18	1699.08	1932.78	179.73	1712.16	485.43	-293.71	79.50	1082.68	-308.24	77.68	501.17
7.61000	2503.04	235.72	178.50	2495.02	230.14	133.73	2294.75	252.36	49.63	2282.30	260.62	100.11	1825.82	72.78	34.20	1788.14	69.41	44.90	1607.61	22.81	76.77	1616.10	20.73	115.28	2028.93	139.71	1353.27	0.00	0.00	0.00	2111.51	68.12	1772.53	2102.14	183.16	1788.79	1945.23	79.71	1697.28	1945.18	181.27	1710.43	485.13	-293.87	79.64	1082.72	-308.14	77.69	501.18
7.62000	2510.51	232.67	170.97	2500.79	227.17	128.78	2299.60	249.62	46.55	2288.27	259.09	96.35	1826.59	72.82	34.01	1788.27	69.41	44.35	1609.17	21.94	80.16	1618.66	20.13	118.51	2041.33	141.40	1351.92	0.00	0.00	0.00	2119.94	69.12	1772.54	2114.42	184.34	1787.36	1957.32	81.28	1695.72	1957.52	182.89	1708.94	485.42	-293.80	79.58	1082.83	-307.92	77.68	501.15
7.63000	2517.63	228.30	161.83	2504.54	224.10	123.17	2301.72	247.54	44.74	2292.42	257.02	92.42	1826.47	73.03	34.39	1788.05	69.24	43.67	1611.28	21.28	83.89	1621.65	19.41	122.24	2053.88	143.17	1350.81	0.00	0.00	0.00	2131.44	70.40	1771.34	2126.85	185.36	1785.95	1969.31	83.18	1694.48	1969.60	184.87	1707.62	485.92	-293.78	79.66	1083.44	-307.95	77.91	501.21
7.64000	2521.68	223.71	149.43	2506.72	221.07	117.10	2303.83	245.57	42.53	2295.46	254.73	89.14	1826.18	72.93	33.83	1788.34	69.15	43.32	1613.44	20.13	88.39	1625.38	18.86	126.16	2066.67	145.05	1349.94	0.00	0.00	0.00	2144.24	71.81	1769.73	2138.63	186.88	1784.61	1981.16	84.88	1693.45	1981.38	186.85	1706.60	485.44	-293.74	79.48	1082.88	-307.94	77.88	501.21
7.65000	2528.61	220.11	136.74	2507.82	218.22	110.76	2307.80	244.62	41.08	2301.64	252.39	87.67	1826.76	72.69	33.86	1788.97	69.02	43.22	1616.28	19.50	93.17	1628.07	18.08	133.39	2079.67	147.04	1349.32	0.00	0.00	0.00	2155.69	73.11	1768.66	2150.79	188.23	1783.61	1992.91	86.61	1692.78	1993.16	188.61	1705.99	486.02	-293.68	79.67	1082.75	-308.21	77.66	501.16
7.66000	2539.21	218.35	123.45	2508.28	215.72	104.35	2313.24	244.26	39.87	2310.90	252.21	86.99	1826.54	72.51	33.59	1790.11	68.69	43.34	1619.85	19.00	98.30	1631.01	17.16	138.48	2092.80	149.14	1349.00	0.00	0.00	0.00	2167.10	74.44	1768.10	2162.68	189.74	1783.33	2004.67	88.44	1692.55	2005.42	189.97	1706.09	485.61	-293.83	79.44	1082.61	-308.37	77.49	501.17
7.67000	2545.63	217.69	109.83	2508.58	213.71	98.05	2317.11	244.78	39.71	2318.59	252.87	85.38	1826.38	72.36	33.52	1794.62	69.22	43.17	1622.76	20.55	106.84	1636.60	16.54	144.13	2105.80	151.27	1349.16	0.00	0.00	0.00	2179.34	75.71	1768.04	2175.13	190.84	1783.64	2016.48	90.44	1692.79	2017.10	192.27	1706.46	485.47	-293.82	79.61	1082.47	-308.37	77.50	501.20
7.68000	2549.45	217.78	97.15	2509.19	212.34	92.07	2319.20	244.98	39.63	2323.28	253.10	83.74	1826.59	72.48	33.73	1789.91	68.97	34.96	1629.33	18.89	110.96	1642.72	15.92	150.73	2118.71	153.36	1349.80	0.00	0.00	0.00	2190.89	77.01	1768.54	2186.56	192.19	1784.60	2028.19	92.35	1693.14	2029.22	194.18	1707.06	485.63	-293.94	79.50	1082.50	-308.07	77.52	501.16
7.69000	2552.99	218.73	86.98	2510.56	211.75	86.59	2320.86	245.28	40.05	2325.96	253.86	83.03	1826.70	72.06	33.63	1798.89	68.80	43.62	1632.97	20.65	120.48	1650.64	15.95	157.39	2131.57	155.14	1350.78	0.00	0.00	0.00	2202.10	78.40	1769.47	2198.56	193.30	1785.80	2039.86	94.42	1693.59	2041.49	195.92	1707.81	485.49	-293.74	79.53	1082.54	-308.26	77.55	501.24
7.70000	2555.78	220.15	78.84	2513.19	212.93	80.16	2322.54	245.63	41.00	2329.42	253.99	82.17	1826.10	71.87	33.64	1790.49	69.69	35.28	1642.98	20.52	126.13	1659.25	16.29	164.91	2144.43	156.73	1352.06	0.00	0.00	0.00	2213.93	79.76	1770.67	2210.75	194.55	1787.17	2051.76	96.80	1694.17	2053.41	197.99	1708.50	484.89	-294.18	79.49	1082.83	-308.63	77.61	501.28
7.71000	2558.23	220.92	71.87	2515.28	213.59	74.34	2323.71	246.25	41.10	2331.87	254.98	81.90	1826.78	71.92	33.58	1792.49	69.55	42.55	1649.09	22.91	137.62	1671.45	18.42	172.44	2156.86	158.20	1353.47	0.00	0.00	0.00	2224.69	81.00	1772.29	2222.00	195.82	1788.91	2063.30	98.70	1694.87	2065.53	199.55	1709.43	485.43	-293.77	79.66	1081.84	-308.14	77.33	501.26
7.72000	2560.56	220.60	66.02	2517.46	213.19	69.70	2324.50	247.26	40.52	2334.22	255.19	81.52	1826.97	71.99	33.14	1790.83	70.46	49.74	1659.64	24.75	147.98	1683.26	19.44	180.65	2169.14	159.70	1354.93	0.00	0.00	0.00	2235.80	82.35	1774.04	2233.27	197.65	1790.50	2074.77	100.48	1695.66	2077.38	201.53	1710.34	485.68	-293.82	79.62	1082.09	-308.32	77.33	501.25
7.73000	2560.78	219.14	60.05	2519.06	211.61	65.56	2325.89	247.03	39.52	2336.37	255.26	81.35	1828.17	71.84	33.20	1791.43	71.36	52.19	1672.48	25.28	155.46	1700.13	21.29	187.51	2181.55	161.11	1356.43	0.00	0.00	0.00	2247.18	83.73	1775.77	2244.86	198.82	1792.17	2086.15	102.26	1696.56	2089.27	203.07	1711.30	485.53	-293.74	79.70	1082.31	-308.41	77.51	501.22
7.74000	2561.90	217.62	55.89	2519.46	210.07	61.71	2326.37	247.19	39.21	2338.22	254.77	81.38	1830.20	72.67	32.79	1793.63	73.97	55.08	1685.56	28.60	165.95	1714.66	21.81	197.41	2194.30	162.29	1358.01	0.00	0.00	0.00	2257.86	85.05	1777.51	2255.51	200.29	1793.93	2097.59	104.15	1697.59	2100.61	205.07	1712.17	484.33	-293.91	79.41	1082.71	-308.30	77.61	501.21
7.75000	2562.40	217.01	53.24	2520.26	209.48	59.73	2326.65	247.22	39.11	2339.59	253.90	81.25	1832.32	74.65	33.59	1798.51	75.16	56.27	1699.54	31.83	177.53	1730.13	22.96	207.88	2207.45	163.21	1359.62	0.00	0.00	0.00	2269.03	86.33	1779.12	2266.65	201.59	1795.45	2108.60	105.63	1698.65	2111.95	206.79	1713.07	485.04	-293.71	79.51	1082.68	-308.50	77.53	501.19
7.76000	2563.30	216.93	52.10	2520.53	209.40	58.60	2326.87	247.21	39.06	2340.32	253.29	81.11	1836.84	75.07	33.21	1807.04	75.82	58.89	1714.22	33.61	190.10	1746.58	23.64	218.65	2220.80	163.89	1361.23	0.00	0.00	0.00	2279.44	87.55	1781.00	2277.55	202.81	1797.03	2119.57	107.06	1699.78	2123.18	208.32	1714.03	485.21	-293.59	79.61	1082.25	-308.50	77.41	501.19
7.77000	2563.42	216.85	51.25	2520.56	209.27	57.85	2327.39	246.74	38.77	2340.73	253.09	80.94	1842.58	74.89	32.42	1815.73	75.96	61.39	1730.71	35.16	202.76	1764.77	25.49	229.11	2233.45	164.26	1362.77	0.00	0.00	0.00	2290.46	88.66	1782.88	2288.81	203.99	1798.64	2130.74	108.84	1701.13	2134.56	209.75	1715.18	485.55	-293.90	79.68	1082.43	-308.30	77.59	501.16
7.78000	2563.35	216.93	50.44	2520.87	209.30	57.52	2327.12	247.24	38.93	2341.05	253.01	80.89	1848.78	74.40	31.45	1827.60	75.47	64.00	1748.56	35.13	215.59	1784.30	26.87	239.30	2245.55	164.43	1364.31	0.00	0.00	0.00	2300.89	89.56	1784.83	2299.89	204.95	1800.38	2141.83	110.48	1702.59	2145.68	211.47	1716.42	484.78	-294.05	79.48	1082.73	-308.13	77.74	501.23
7.79000	2563.49	216.97	49.96	2521.10	209.43	57.29	2327.49	247.03	38.76	2341.09	253.26	80.93	1854.14	73.55	31.30	1839.78	74.29	66.00	1768.40	35.74	227.71	1805.68	29.20	248.57	2257.58	164.41	1365.92	0.00	0.00	0.00	2312.04	90.30	1786.77	2311.13	205.78	1802.13	2152.50	111.42	1704.03	2156.70	213.15	1717.69	485.46	-293.93	79.68	1082.69	-308.40	77.61	501.13
7.80000	2563.66	216.98	49.68	2521.02	209.47	56.91	2327.67	246.96	38.68	2341.11	253.48	81.01	1865.95	72.75	34.98	1853.21	73.81	70.54	1790.68	37.29	238.37	1827.35	30.42	256.99	2269.01	164.40	1367.57	0.00	0.00	0.00	2322.66	90.92	1788.83	2322.06	206.23	1804.11	2163.57	112.85	1705.52	2168.06	214.38	1718.96	485.75	-293.79	79.78	1082.22	-308.11	77.48	501.18
7.81000	2564.06	217.05	49.65	2521.00	209.52	56.71	2327.82	246.86	38.62	2341.48	252.99	80.69	1883.26	72.01	41.64	1870.62	73.50	77.30	1813.17	39.13	246.85	1849.87	31.97	264.36	2280.89	164.50	1369.35	0.00	0.00	0.00	2333.16	91.31	1790.89	2332.41	206.66	1806.20	2163.57	112.85	1705.52	2179.45	215.19	1720.36	486.22	-293.90	79.84	1082.65	-308.16	77.66	501.17
7.82000	2563.89	217.13	49.31	2521.02	209.57	56.52	2327.62	247.23	38.75	2341.46	253.19	80.85	1905.23	71.53	48.32	1892.15	73.56	83.92	1834.26	40.97	253.33	1871.50	33.67	271.29	2292.58	164.57	1371.13	0.00	0.00	0.00	2343.58	91.58	1792.87	2343.74	207.18	1807.94	2163.57	112.85	1705.52	2190.85	215.99	1721.87	484.48	-294.07	79.38	1082.76	-308.06	77.76	501.19
7.83000	2563.80	217.07	48.92	2521.31	209.64	56.52	2328.08	246.77	38.53	2341.42	253.54	81.05	1930.51	71.46	54.29	1917.79	73.81	90.10	1856.24	42.53	258.70	1894.15	35.90	277.16	2303.90	164.74	1372.88	0.00	0.00	0.00	2354.41	91.64	1794.78	2354.94	207.24	1809.72	2163.57	112.85	1705.52	2201.99	216.87	1723.26	484.82	-293.99	79.57	1082.36	-308.11	77.59	501.22
7.84000	2564.02	217.14	48.74	2521.25	209.73	56.24	2327.75	247.38	38.75	2341.67	253.47	81.04	1958.03	71.87	59.55	1944.65	74.64	95.09	1879.83	44.40	262.39	1917.36	37.74	281.73	2314.58	165.09	1374.67	0.00	0.00	0.00	2364.75	91.54	1796.71	2365.84	207.06	1811.60	2163.57	112.85	1705.52	2213.53	217.04	1725.02	485.26	-293.98	79.66	1082.27	-308.01	77.54	501.22
7.85000	2564.19	217.16	48.58	2521.43	209.75	56.16	2328.13	247.13	38.58	2341.91	253.37	81.08	1987.07	72.86	63.76	1973.26	75.88	99.13	1904.47	46.52	264.46	1941.55	40.36	284.44	2324.98	165.53	1376.63	0.00	0.00	0.00	2375.42	91.12	1798.46	2373.11	206.25	1816.42	2163.57	112.85	1705.52	2224.72	217.31	1726.89	486.06	-293.98	79.70	1082.09	-307.98	77.54	501.19
7.86000	2563.67	217.29	48.08	2521.39	209.88	55.97	2328.01	247.47	38.61	2341.97	253.69	81.33	2017.26	74.20	67.18	2002.37	77.38	102.05	1929.42	48.40	265.21	1966.39	42.79	285.92	2335.63	165.88	1378.71	0.00	0.00	0.00	2385.81	90.63	1800.18	2383.36	205.54	1818.98	2163.57	112.85	1705.52	2235.75	217.53	1728.96	485.78	-293.94	79.62	1082.07	-308.25	77.52	501.21
7.87000	2564.15	217.33	47.99	2521.66	209.98	55.90	2328.20	247.61	38.52	2342.17	253.65	81.48	2048.11	75.76	69.41	2032.84	79.08	104.17	1954.39	49.82	264.70	1991.33	44.80	286.27	2346.72	166.16	1380.95	0.00	0.00	0.00	2396.34	89.88	1801.69	2394.19	204.80	1820.78	2163.57	112.85	1705.52	2247.36	216.90	1731.26	485.30	-293.93	79.41	1082.16	-308.04	77.36	501.23
7.88000	2564.25	217.44	47.72	2521.83	210.08	55.79	2328.21	247.81	38.51	2341.92	254.25	81.85	2080.96	77.45	71.32	2063.84	80.75	105.20	1980.13	51.51	262.86	2015.83	46.19	285.50	2358.09	166.36	1383.28	0.00	0.00	0.00	2406.60	89.01	1803.00	2405.17	203.90	1822.55	2163.57	112.85	1705.52	2258.04	217.22	1733.44	485.77	-293.70	79.72	1082.66	-308.16	77.32	501.19
7.89000	2564.51	217.44	47.64	2522.21	210.10	55.88	2328.50	247.70	38.41	2342.59	253.47	81.78	2113.85	79.09	72.21	2096.47	82.52	106.02	2005.82	53.04	259.72	2040.68	47.47	283.72	2369.23	166.56	1385.59	0.00	0.00	0.00	2417.00	87.98	1804.16	2416.23	202.77	1824.11	2163.57	112.85	1705.52	2268.58	217.45	1735.55	485.73	-293.79	79.92	1082.58	-308.16	77.69	501.17
7.90000	2564.36	217.41	47.39	2522.04	210.18	55.65	2328.23	248.18	38.59	2342.32	253.78	82.09	2148.65	80.79	72.91	2130.01	84.31	106.02	2032.51	55.04	255.16	2066.67	49.80	280.36	2380.36	166.79	1387.78	0.00	0.00	0.00	2427.02	86.84	1805.14	2426.68	201.51	1825.78	2163.57	112.85	1705.52	2278.93	217.80	1737.61	485.85	-294.17	79.86	1082.99	-308.51	77.69	501.23
7.91000	2564.28	217.50	47.10	2521.99	210.20	55.46	2328.38	248.11	38.49	2342.49	253.57	82.26	2183.75	82.54	72.96	2164.58	86.16	105.64	2059.70	57.18	249.44	2093.52	52.97	275.59	2391.59	166.97	1389.84	0.00	0.00	0.00	2437.09	85.64	1805.93	2437.61	200.10	1827.22	2163.57	112.85	1705.52	2289.72	217.46	1739.74	486.44	-293.94	80.06	1082.79	-308.44	77.74	501.16
7.92000	2564.55	217.46	47.15	2521.93	210.25	55.31	2328.48	248.12	38.53	2342.87	252.97	82.24	2219.64	84.38	72.47	2200.36	88.07	105.06	2087.06	58.62	242.93	2120.07	54.57	270.34	2402.66	167.22	1391.75	0.00	0.00	0.00	2447.37	84.36	1806.59	2448.43	198.72	1828.52	2163.57	112.85	1705.52	2300.41	216.89	1741.77	486.02	-294.01	79.87	1083.23	-308.42	77.64	501.20
7.93000	2564.24	217.51	46.75	2522.19	210.28	55.35	2328.32	248.47	38.74	2342.71	253.06	82.61	2255.61	86.27	71.36	2237.30	90.08	104.37	2115.61	60.52	235.19	2147.43	57.06	263.70	2413.42	167.79	1393.39	0.00	0.00	0.00	2457.43	83.04	1807.17	2458.83	197.28	1829.87	2163.57	112.85	1705.52	2310.88	216.51	1743.49	485.29	-294.09	79.59	1082.95	-308.10	77.72	501.21
7.94000	2564.25	217.53	46.54	2522.16	210.32	55.18	2328.60	248.27	38.65	2342.67	253.07	82.84	2293.12	88.42	70.34	2272.10	92.14	101.60	2144.57	61.96	226.84	2175.49	59.43	256.42	2423.77	168.66	1394.75	0.00	0.00	0.00	2467.12	81.72	1807.70	2469.24	195.82	1831.13	2163.57	112.85	1705.52	2321.50	215.72	1745.01	485.51	-294.26	79.62	1083.52	-308.24	77.78	501.24
7.95000	2564.73	217.57	46.72	2522.26	210.31	55.13	2328.60	248.35	38.76	2342.80	253.05	83.05	2331.59	90.54	67.38	2308.30	94.21	99.01	2174.43	64.10	217.24	2204.33	62.82	250.87	2433.80	169.63	1395.86	0.00	0.00	0.00	2477.09	80.44	1808.06	2479.42	194.28	1832.27	2163.57	112.85	1705.52	2331.78	215.12	1746.27	485.94	-294.11	79.79	1083.28	-308.23	77.74	501.23
7.96000	2564.91	217.56	46.69	2522.14	210.34	55.02	2328.49	248.52	39.03	2342.67	253.17	83.35	2370.06	92.24	65.61	2344.61	96.21	96.08	2174.43	64.10	217.24	2218.90	65.99	250.53	2443.80	170.49	1396.77	0.00	0.00	0.00	2487.41	79.20	1808.26	2489.41	192.91	1833.30	2163.57	112.85	1705.52	2341.69	215.00	1747.32	486.03	-294.13	79.84	1082.43	-307.93	77.63	501.24
7.97000	2564.73	217.45	46.53	2521.93	210.29	54.89	2328.54	248.47	39.23	2343.29	252.34	83.21	2408.44	94.57	65.85	2381.20	97.83	92.54	2174.43	64.10	217.24	2236.34	69.30	248.04	2453.68	171.28	1397.51	0.00	0.00	0.00	2496.92	78.01	1808.43	2499.65	191.53	1834.19	2163.57	112.85	1705.52	2352.35	214.02	1748.26	485.77	-293.96	79.83	1082.33	-308.05	77.55	501.17
7.98000	2564.80	217.32	46.50	2521.81	210.21	54.85	2328.31	248.46	39.65	2342.85	252.66	83.71	2449.19	96.47	65.65	2419.84	99.55	90.02	2174.43	64.10	217.24	2273.79	73.10	236.06	2463.97	172.08	1398.07	0.00	0.00	0.00	2506.79	76.77	1808.47	2509.34	190.14	1834.99	2163.57	112.85	1705.52	2362.55	213.59	1748.82	486.78	-294.41	79.58	1082.29	-308.51	77.49	501.16
7.99000	2564.85	217.23	46.58	2521.68	210.02	54.77	2328.76	247.71	39.80	2342.94	252.42	83.94	2488.22	98.28	64.63	2458.55	101.41	87.81	2174.43	64.10	217.24	2311.61	76.34	222.55	2474.23	172.86	1398.43	0.00	0.00	0.00	2516.77	75.58	1808.38	2519.36	188.84	1835.55	2163.57	112.85	1705.52	2372.95	213.09	1749.10	487.13	-294.53	79.53	1081.73	-308.50	77.21	501.23
8.00000	2564.70	216.99	46.59	2522.01	209.81	55.02	2328.84	247.34	40.21	2343.02	252.03	84.20	2528.61	99.95	64.39	2497.12	103.32	85.50	2174.43	64.10	217.24	2342.29	78.21	211.24	2484.63	173.54	1398.60	0.00	0.00	0.00	2526.72	74.47	1808.19	2529.67	187.59	1835.91	2163.57	112.85	1705.52	2383.04	212.83	1749.18	487.16	-294.32	79.58	1082.47	-308.24	77.59	501.24
8.01000	2565.34	216.71	47.03	2522.32	209.49	55.30	2328.80	247.01	40.76	2343.17	251.62	84.49	2568.64	101.37	64.28	2536.28	105.04	83.52	2174.43	64.10	217.24	2371.81	79.77	199.30	2495.16	174.17	1398.60	0.00	0.00	0.00	2536.83	73.37	1807.82	2539.78	186.35	1836.10	2163.57	112.85	1705.52	2383.04	212.83	1749.18	487.18	-294.44	79.62	1082.53	-308.25	77.54	501.21
8.02000	2565.07	216.41	46.84	2522.88	209.16	55.70	2328.99	246.39	41.25	2342.88	251.60	84.94	2609.55	102.62	64.94	2575.52	106.42	81.91	2174.43	64.10	217.24	2407.38	81.82	189.24	2505.80	174.70	1398.41	0.00	0.00	0.00	2546.54	72.31	1807.36	2550.17	185.13	1836.12	2163.57	112.85	1705.52	2383.04	212.83	1749.18	487.12	-294.08	79.80	1082.60	-308.26	77.51	501.17
8.03000	2565.57	216.18	47.11	2523.52	209.07	56.08	2329.03	245.85	41.81	2342.70	251.46	85.43	2650.03	103.28	65.98	2614.88	107.30	80.76	2174.43	64.10	217.24	2440.18	84.12	178.59	2516.40	175.23	1398.05	0.00	0.00	0.00	2556.74	71.29	1806.75	2560.52	184.02	1835.93	2163.57	112.85	1705.52	2383.04	212.83	1749.18	487.14	-294.17	79.74	1083.11	-308.24	77.65	501.07
8.04000	2566.15	216.03	47.50	2523.96	209.25	56.29	2329.40	244.86	42.27	2343.12	250.62	85.67	2689.98	103.32	67.47	2653.98	107.60	80.13	2174.43	64.10	217.24	2476.55	85.46	169.66	2526.94	175.74	1397.50	0.00	0.00	0.00	2566.72	70.31	1805.97	2570.88	182.97	1835.53	2163.57	112.85	1705.52	2383.04	212.83	1749.18	487.14	-294.85	79.51	1082.50	-308.23	77.47	501.16
8.05000	2566.87	216.17	47.89	2523.88	209.57	56.13	2329.52	244.18	42.93	2343.16	250.18	86.10	2729.43	102.67	69.58	2692.86	107.34	80.15	2174.43	64.10	217.24	2476.55	85.46	169.66	2537.53	176.15	1396.76	0.00	0.00	0.00	2577.39	69.44	1804.87	2581.30	182.00	1834.97	2163.57	112.85	1705.52	2383.04	212.83	1749.18	487.16	-294.78	79.37	1081.96	-308.34	77.42	501.24
8.06000	2566.43	216.41	47.55	2523.13	209.89	55.49	2329.41	243.80	43.74	2343.21	249.71	86.52	2768.89	101.44	72.83	2731.29	106.59	80.95	2174.43	64.10	217.24	2476.55	85.46	169.66	2548.07	176.46	1395.92	0.00	0.00	0.00	2587.52	68.56	1803.76	2591.75	180.98	1834.18	2163.57	112.85	1705.52	2383.04	212.83	1749.18	487.17	-294.32	79.57	1082.03	-308.31	77.52	501.25
8.07000	2565.64	216.76	46.69	2523.07	210.33	55.22	2329.98	242.69	44.34	2343.06	249.60	87.17	2806.97	99.77	76.47	2769.50	105.44	82.71	2174.43	64.10	217.24	2476.55	85.46	169.66	2558.51	176.70	1394.90	0.00	0.00	0.00	2598.38	67.76	1802.39	2602.35	180.10	1833.15	2163.57	112.85	1705.52	2383.04	212.83	1749.18	487.14	-294.45	79.53	1081.90	-308.27	77.31	501.19
8.08000	2565.65	217.23	46.39	2522.85	210.58	55.01	2330.45	241.83	45.02	2343.56	248.83	87.50	2844.78	97.80	81.10	2806.80	104.07	85.31	2174.43	64.10	217.24	2476.55	85.46	169.66	2569.08	176.81	1393.72	0.00	0.00	0.00	2609.04	67.01	1800.86	2612.93	179.26	1831.95	2163.57	112.85	1705.52	2383.04	212.83	1749.18	487.19	-294.64	79.62	1082.16	-308.21	77.31	501.23
8.09000	2565.77	217.58	46.39	2522.67	210.66	54.85	2330.44	241.50	45.97	2343.62	248.65	88.05	2881.44	95.89	86.56	2843.39	102.72	88.91	2174.43	64.10	217.24	2476.55	85.46	169.66	2579.56	176.90	1392.39	0.00	0.00	0.00	2619.66	66.29	1799.20	2623.91	178.47	1830.54	2163.57	112.85	1705.52	2383.04	212.83	1749.18	487.19	-294.03	79.80	1082.04	-308.33	77.27	501.19
8.10000	2565.48	217.72	46.22	2522.46	210.73	54.73	2330.77	240.89	46.68	2343.67	248.61	88.70	2916.69	94.35	92.73	2878.92	101.67	93.60	2174.43	64.10	217.24	2476.55	85.46	169.66	2589.98	176.90	1390.93	0.00	0.00	0.00	2630.04	65.59	1797.48	2635.04	177.70	1828.89	2163.57	112.85	1705.52	2383.04	212.83	1749.18	487.15	-294.39	79.70	1082.56	-308.34	77.50	501.17
8.11000	2565.43	217.80	46.13	2522.48	210.75	54.69	2330.80	240.55	47.63	2344.23	247.86	89.09	2950.54	93.31	99.90	2913.52	101.00	99.50	2174.43	64.10	217.24	2476.55	85.46	169.66	2600.17	176.86	1389.40	0.00	0.00	0.00	2641.10	64.95	1795.52	2645.96	176.98	1827.16	2163.57	112.85	1705.52	2383.04	212.83	1749.18	487.18	-294.59	79.62	1082.30	-308.49	77.44	501.22
8.12000	2565.33	217.86	46.06	2522.60	210.76	54.72	2331.16	240.02	48.42	2343.69	248.56	90.20	2983.29	92.95	108.27	2946.07	100.87	105.90	2174.43	64.10	217.24	2476.55	85.46	169.66	2610.36	176.84	1387.73	0.00	0.00	0.00	2652.05	64.40	1793.44	2656.92	176.32	1825.25	2163.57	112.85	1705.52	2383.04	212.83	1749.18	487.12	-294.46	79.72	1082.51	-308.40	77.41	501.18
8.13000	2565.18	217.81	45.87	2522.64	210.83	54.68	2331.54	239.44	49.13	2344.65	247.52	90.56	3014.60	93.10	117.73	2976.84	101.13	113.31	2174.43	64.10	217.24	2476.55	85.46	169.66	2620.61	176.70	1385.95	0.00	0.00	0.00	2663.08	63.79	1791.37	2667.88	175.71	1823.33	2163.57	112.85	1705.52	2383.04	212.83	1749.18	487.10	-294.45	79.67	1082.47	-308.39	77.53	501.18
8.14000	2565.36	217.80	45.90	2522.25	210.87	54.46	2331.81	239.12	49.96	2344.94	247.36	91.31	3043.98	93.70	127.69	3006.52	101.64	121.74	2174.43	64.10	217.24	2476.55	85.46	169.66	2630.86	176.51	1384.10	0.00	0.00	0.00	2674.18	63.19	1789.20	2678.73	175.04	1821.36	2163.57	112.85	1705.52	2383.04	212.83	1749.18	487.11	-294.52	79.79	1082.36	-308.08	77.55	501.24
8.15000	2564.59	217.89	45.45	2522.16	210.91	54.38	2331.62	239.40	51.01	2345.83	246.72	91.87	3071.37	94.54	138.02	3034.06	102.44	130.72	2174.43	64.10	217.24	2476.55	85.46	169.66	2641.29	176.23	1382.21	0.00	0.00	0.00	2685.15	62.57	1787.09	2689.93	174.40	1819.31	2163.57	112.85	1705.52	2383.04	212.83	1749.18	487.09	-294.46	79.67	1082.06	-308.09	77.41	501.22
8.16000	2564.85	217.91	45.48	2522.17	210.93	54.32	2332.11	238.98	51.74	2346.14	246.91	92.91	3096.13	96.02	148.43	3059.25	103.61	139.76	2174.43	64.10	217.24	2476.55	85.46	169.66	2651.71	175.99	1380.27	0.00	0.00	0.00	2696.23	61.93	1784.96	2700.99	173.73	1817.28	2163.57	112.85	1705.52	2383.04	212.83	1749.18	487.15	-294.56	79.52	1081.16	-308.28	77.00	501.20
8.17000	2565.15	217.89	45.58	2522.43	210.99	54.35	2331.88	239.53	52.93	2346.67	247.02	93.89	3118.62	98.11	158.80	3082.15	105.30	148.78	2174.43	64.10	217.24	2476.55	85.46	169.66	2662.19	175.68	1378.30	0.00	0.00	0.00	2707.66	61.22	1782.82	2712.12	173.04	1815.26	2163.57	112.85	1705.52	2383.04	212.83	1749.18	487.21	-294.29	79.59	1081.77	-308.42	77.23	501.14
8.18000	2565.20	217.98	45.59	2522.45	211.08	54.30	2332.10	239.72	53.96	2347.47	247.25	94.91	3138.84	101.03	168.57	3102.02	107.73	156.82	2174.43	64.10	217.24	2476.55	85.46	169.66	2672.58	175.31	1376.37	0.00	0.00	0.00	2718.75	60.51	1780.79	2722.82	172.30	1813.39	2163.57	112.85	1705.52	2383.04	212.83	1749.18	487.07	-293.92	79.69	1081.86	-308.26	77.44	501.16
8.19000	2564.37	218.08	45.10	2522.37	211.14	54.16	2332.11	240.38	55.27	2348.27	247.74	96.26	3157.18	104.38	177.76	3119.20	110.72	163.42	2174.43	64.10	217.24	2476.55	85.46	169.66	2683.13	174.93	1374.48	0.00	0.00	0.00	2729.77	59.65	1778.90	2733.82	171.50	1811.55	2163.57	112.85	1705.52	2383.04	212.83	1749.18	487.10	-294.42	79.51	1082.33	-308.26	77.59	501.12
8.20000	2564.64	218.06	45.07	2522.43	211.18	54.06	2332.44	240.75	56.62	2349.47	248.12	97.62	3168.25	108.24	181.12	3134.16	113.90	168.23	2174.43	64.10	217.24	2476.55	85.46	169.66	2693.77	174.49	1372.66	0.00	0.00	0.00	2740.80	58.73	1777.09	2745.05	170.51	1809.82	2163.57	112.85	1705.52	2383.04	212.83	1749.18	487.14	-294.52	79.66	1081.84	-308.32	77.40	501.14
8.21000	2564.66	218.01	44.98	2522.27	211.30	53.84	2332.90	241.37	58.14	2350.63	248.84	99.34	3181.00	111.87	184.68	3147.22	116.78	172.34	2174.43	64.10	217.24	2476.55	85.46	169.66	2704.44	173.95	1370.97	0.00	0.00	0.00	2752.05	57.70	1775.42	2756.29	169.47	1808.26	2163.57	112.85	1705.52	2383.04	212.83	1749.18	487.17	-294.53	79.68	1082.40	-308.24	77.61	501.16
8.22000	2564.68	218.06	44.91	2522.74	211.40	53.92	2333.37	242.11	59.93	2352.01	249.79	101.27	3189.38	114.59	184.13	3153.57	118.97	169.42	2174.43	64.10	217.24	2476.55	85.46	169.66	2715.23	173.34	1369.46	0.00	0.00	0.00	2763.33	56.55	1773.91	2767.38	168.29	1806.91	2163.57	112.85	1705.52	2383.04	212.83	1749.18	487.18	-294.08	79.73	1082.07	-308.50	77.32	501.20
8.23000	2564.35	218.13	44.74	2522.43	211.52	53.60	2334.13	243.06	61.92	2353.69	250.81	103.41	3195.83	116.95	180.70	3161.63	121.28	166.43	2174.43	64.10	217.24	2476.55	85.46	169.66	2726.28	172.70	1368.13	0.00	0.00	0.00	2774.50	55.39	1772.56	2778.39	167.05	1805.74	2163.57	112.85	1705.52	2383.04	212.83	1749.18	487.13	-293.87	79.75	1082.74	-308.04	77.67	501.27
8.24000	2564.30	218.19	44.67	2522.50	211.71	53.38	2335.20	243.99	64.13	2354.80	252.93	106.22	3200.49	119.32	174.97	3165.76	123.30	160.47	2174.43	64.10	217.24	2476.55	85.46	169.66	2737.36	171.86	1367.07	0.00	0.00	0.00	2785.67	54.09	1771.34	2789.54	165.74	1804.67	2163.57	112.85	1705.52	2383.04	212.83	1749.18	487.14	-294.00	79.69	1082.32	-308.55	77.44	501.18
8.25000	2564.82	218.23	44.88	2522.56	211.83	53.19	2336.47	244.92	66.72	2356.68	254.45	109.03	3204.27	122.38	167.69	3165.76	123.30	160.47	2174.43	64.10	217.24	2476.55	85.46	169.66	2748.79	170.84	1366.20	0.00	0.00	0.00	2796.58	52.72	1770.32	2800.80	164.31	1803.73	2163.57	112.85	1705.52	2383.04	212.83	1749.18	487.22	-294.41	79.60	1081.91	-308.47	77.15	501.18
8.26000	2564.96	218.13	44.87	2522.65	211.91	53.03	2337.72	246.22	69.90	2358.60	256.55	112.32	3207.25	124.90	159.72	3165.76	123.30	160.47	2174.43	64.10	217.24	2476.55	85.46	169.66	2760.42	169.68	1365.54	0.00	0.00	0.00	2807.63	51.36	1769.39	2811.81	162.87	1802.96	2163.57	112.85	1705.52	2383.04	212.83	1749.18	487.16	-294.33	79.74	1082.61	-308.36	77.44	501.24
8.27000	2565.21	218.10	44.88	2522.63	211.94	52.84	2339.46	247.27	73.40	2361.16	258.20	115.72	3210.17	125.87	151.52	3165.76	123.30	160.47	2174.43	64.10	217.24	2476.55	85.46	169.66	2772.50	168.37	1365.14	0.00	0.00	0.00	2818.55	49.80	1768.71	2823.07	161.35	1802.38	2163.57	112.85	1705.52	2383.04	212.83	1749.18	487.17	-294.42	79.49	1082.23	-308.19	77.29	501.24
8.28000	2565.21	218.21	44.86	2522.98	212.05	52.92	2342.00	248.01	77.19	2364.51	259.48	119.42	3218.51	125.63	143.40	3165.76	123.30	160.47	2174.43	64.10	217.24	2476.55	85.46	169.66	2784.85	166.93	1365.03	0.00	0.00	0.00	2829.56	48.30	1768.29	2834.22	159.75	1802.15	2163.57	112.85	1705.52	2383.04	212.83	1749.18	487.15	-294.46	79.65	1082.77	-308.01	77.59	501.20
8.29000	2565.23	218.20	44.77	2523.35	212.02	53.14	2344.39	249.34	81.76	2367.92	260.85	123.77	3218.51	125.63	143.40	3165.76	123.30	160.47	2174.43	64.10	217.24	2476.55	85.46	169.66	2797.29	165.46	1365.28	0.00	0.00	0.00	2840.38	46.64	1768.30	2845.18	158.08	1802.27	2163.57	112.85	1705.52	2383.04	212.83	1749.18	487.16	-294.56	79.64	1082.65	-308.18	77.75	501.13
8.30000	2565.28	218.09	44.63	2523.17	212.05	53.21	2347.37	250.51	86.98	2372.22	261.83	128.45	3218.51	125.63	143.40	3165.76	123.30	160.47	2174.43	64.10	217.24	2476.55	85.46	169.66	2809.66	164.00	1365.89	0.00	0.00	0.00	2851.30	44.98	1768.60	2856.19	156.34	1802.67	2163.57	112.85	1705.52	2383.04	212.83	1749.18	487.16	-294.54	79.57	1082.83	-308.12	77.77	501.19
8.31000	2565.41	218.19	44.50	2523.73	211.95	53.76	2351.03	251.27	92.81	2372.22	261.83	128.45	3218.51	125.63	143.40	3165.76	123.30	160.47	2174.43	64.10	217.24	2476.55	85.46	169.66	2821.95	162.49	1366.76	0.00	0.00	0.00	2862.04	43.27	1769.24	2866.80	154.57	1803.36	2163.57	112.85	1705.52	2383.04	212.83	1749.18	487.16	-294.31	79.69	1082.44	-308.14	77.53	501.29
8.32000	2565.40	218.16	44.29	2524.17	211.84	54.26	2355.39	251.94	99.19	2372.22	261.83	128.45	3218.51	125.63	143.40	3165.76	123.30	160.47	2174.43	64.10	217.24	2476.55	85.46	169.66	2834.22	161.00	1367.84	0.00	0.00	0.00	2872.51	41.54	1770.21	2877.66	152.80	1804.31	2163.57	112.85	1705.52	2383.04	212.83	1749.18	487.12	-293.84	79.74	1083.89	-308.18	76.59	501.21
8.33000	2565.50	218.15	44.10	2525.03	211.83	55.11	2360.00	253.28	106.55	2372.22	261.83	128.45	3218.51	125.63	143.40	3165.76	123.30	160.47	2174.43	64.10	217.24	2476.55	85.46	169.66	2846.45	159.59	1369.12	0.00	0.00	0.00	2883.12	39.81	1771.38	2888.38	150.93	1805.54	2163.57	112.85	1705.52	2383.04	212.83	1749.18	487.05	-294.15	79.73	1084.58	-308.41	76.09	501.21
8.34000	2566.44	218.00	44.41	2526.23	211.80	56.40	2364.94	255.18	115.06	2372.22	261.83	128.45	3218.51	125.63	143.40	3165.76	123.30	160.47	2174.43	64.10	217.24	2476.55	85.46	169.66	2858.46	158.30	1370.49	0.00	0.00	0.00	2893.78	38.07	1772.74	2898.58	149.06	1807.03	2163.57	112.85	1705.52	2383.04	212.83	1749.18	487.05	-294.15	79.81	1084.58	-308.67	76.13	501.20
8.35000	2566.81	218.07	44.33	2527.00	211.55	57.30	2372.97	254.33	123.10	2372.22	261.83	128.45	3218.51	125.63	143.40	3165.76	123.30	160.47	2174.43	64.10	217.24	2476.55	85.46	169.66	2870.12	157.11	1371.88	0.00	0.00	0.00	2904.30	36.32	1774.11	2909.08	147.24	1808.55	2163.57	112.85	1705.52	2383.04	212.83	1749.18	487.12	-294.48	79.73	1084.51	-308.62	76.12	501.20
8.36000	2567.76	217.98	44.42	2528.11	211.30	58.13	2380.02	255.34	132.74	2372.22	261.83	128.45	3218.51	125.63	143.40	3165.76	123.30	160.47	2174.43	64.10	217.24	2476.55	85.46	169.66	2881.71	155.99	1373.26	0.00	0.00	0.00	2914.62	34.59	1775.50	2919.56	145.44	1810.05	2163.57	112.85	1705.52	2383.04	212.83	1749.18	487.15	-294.55	79.72	1084.42	-308.69	76.19	501.30
8.37000	2568.74	217.98	44.06	2529.77	211.03	58.84	2380.02	255.34	132.74	2372.22	261.83	128.45	3218.51	125.63	143.40	3165.76	123.30	160.47	2174.43	64.10	217.24	2476.55	85.46	169.66	2893.39	154.91	1374.63	0.00	0.00	0.00	2924.48	32.88	1776.83	2929.87	143.72	1811.50	2163.57	112.85	1705.52	2383.04	212.83	1749.18	487.14	-294.29	79.61	1084.50	-308.91	76.08	501.23
8.38000	2570.07	217.94	43.62	2532.30	210.84	59.89	2380.02	255.34	132.74	2372.22	261.83	128.45	3218.51	125.63	143.40	3165.76	123.30	160.47	2174.43	64.10	217.24	2476.55	85.46	169.66	2904.80	153.88	1375.91	0.00	0.00	0.00	2934.21	31.21	1777.98	2939.90	142.09	1812.81	2163.57	112.85	1705.52	2383.04	212.83	1749.18	487.09	-294.20	79.84	1084.57	-308.76	76.09	501.19
8.39000	2571.83	217.76	42.68	2535.94	210.51	61.25	2380.02	255.34	132.74	2372.22	261.83	128.45	3218.51	125.63	143.40	3165.76	123.30	160.47	2174.43	64.10	217.24	2476.55	85.46	169.66	2915.98	152.98	1377.04	0.00	0.00	0.00	2944.05	29.68	1778.96	2949.90	140.49	1813.99	2163.57	112.85	1705.52	2383.04	212.83	1749.18	487.12	-294.02	79.87	1084.60	-308.61	76.03	501.19
8.40000	2574.05	217.50	41.58	2540.50	210.18	63.11	2380.02	255.34	132.74	2372.22	261.83	128.45	3218.51	125.63	143.40	3165.76	123.30	160.47	2174.43	64.10	217.24	2476.55	85.46	169.66	2927.03	152.20	1378.06	0.00	0.00	0.00	2953.74	28.25	1779.83	2960.00	138.91	1815.16	2163.57	112.85	1705.52	2383.04	212.83	1749.18	487.13	-294.00	79.87	1084.52	-308.41	76.07	501.22
8.41000	2577.74	217.46	40.89	2546.26	210.07	65.68	2380.02	255.34	132.74	2372.22	261.83	128.45	3218.51	125.63	143.40	3165.76	123.30	160.47	2174.43	64.10	217.24	2476.55	85.46	169.66	2937.91	151.56	1379.05	0.00	0.00	0.00	2963.28	26.88	1780.69	2969.56	137.35	1816.51	2163.57	112.85	1705.52	2383.04	212.83	1749.18	487.18	-294.25	79.81	1084.52	-308.36	76.10	501.16
8.42000	2581.64	217.43	39.88	2553.39	210.27	68.61	2380.02	255.34	132.74	2372.22	261.83	128.45	3218.51	125.63	143.40	3165.76	123.30	160.47	2174.43	64.10	217.24	2476.55	85.46	169.66	2948.40	151.05	1380.04	0.00	0.00	0.00	2973.22	25.60	1781.56	2979.43	135.82	1817.84	2163.57	112.85	1705.52	2383.04	212.83	1749.18	487.11	-294.01	79.76	1084.46	-308.53	76.24	501.17
8.43000	2586.35	217.65	38.86	2561.51	210.64	71.04	2380.02	255.34	132.74	2372.22	261.83	128.45	3218.51	125.63	143.40	3165.76	123.30	160.47	2174.43	64.10	217.24	2476.55	85.46	169.66	2958.47	150.63	1381.05	0.00	0.00	0.00	2982.96	24.34	1782.46	2989.17	134.39	1819.21	2163.57	112.85	1705.52	2383.04	212.83	1749.18	487.13	-294.45	79.76	1084.49	-308.27	76.16	501.24
8.44000	2590.55	218.14	37.26	2570.65	211.40	72.92	2380.02	255.34	132.74	2372.22	261.83	128.45	3218.51	125.63	143.40	3165.76	123.30	160.47	2174.43	64.10	217.24	2476.55	85.46	169.66	2968.47	150.23	1382.16	0.00	0.00	0.00	2992.86	23.23	1783.35	2998.61	133.08	1820.63	2163.57	112.85	1705.52	2383.04	212.83	1749.18	487.15	-294.53	79.58	1084.64	-308.79	75.98	501.19
8.45000	2596.00	218.70	36.10	2579.91	212.55	74.54	2380.02	255.34	132.74	2372.22	261.83	128.45	3218.51	125.63	143.40	3165.76	123.30	160.47	2174.43	64.10	217.24	2476.55	85.46	169.66	2978.73	149.77	1383.42	0.00	0.00	0.00	3002.57	22.26	1784.34	3008.37	131.96	1822.01	2163.57	112.85	1705.52	2383.04	212.83	1749.18	487.14	-294.32	79.74	1084.68	-308.78	76.02	501.16
8.46000	2603.10	219.72	36.21	2590.42	213.68	76.44	2380.02	255.34	132.74	2372.22	261.83	128.45	3218.51	125.63	143.40	3165.76	123.30	160.47	2174.43	64.10	217.24	2476.55	85.46	169.66	2988.97	149.27	1384.76	0.00	0.00	0.00	3012.01	21.42	1785.49	3017.77	131.07	1823.44	2163.57	112.85	1705.52	2383.04	212.83	1749.18	487.11	-294.26	79.82	1084.57	-308.47	76.22	501.15
8.47000	2614.11	221.21	39.71	2602.86	214.97	80.39	2380.02	255.34	132.74	2372.22	261.83	128.45	3218.51	125.63	143.40	3165.76	123.30	160.47	2174.43	64.10	217.24	2476.55	85.46	169.66	2998.68	148.85	1386.08	0.00	0.00	0.00	3021.60	20.85	1786.68	3027.31	130.40	1824.81	2163.57	112.85	1705.52	2383.04	212.83	1749.18	487.10	-294.41	79.67	1084.54	-309.02	76.15	501.27
8.48000	2628.66	222.71	44.03	2617.63	216.34	84.97	2380.02	255.34	132.74	2372.22	261.83	128.45	3218.51	125.63	143.40	3165.76	123.30	160.47	2174.43	64.10	217.24	2476.55	85.46	169.66	3007.92	148.55	1387.39	0.00	0.00	0.00	3031.11	20.47	1787.86	3036.52	129.98	1826.20	2163.57	112.85	1705.52	2383.04	212.83	1749.18	487.10	-294.20	79.62	1084.62	-309.31	75.97	501.19
8.49000	2646.35	224.28	47.58	2636.04	217.68	88.57	2380.02	255.34	132.74	2372.22	261.83	128.45	3218.51	125.63	143.40	3165.76	123.30	160.47	2174.43	64.10	217.24	2476.55	85.46	169.66	3016.93	148.41	1388.73	0.00	0.00	0.00	3040.62	20.31	1789.08	3045.58	129.78	1827.51	2163.57	112.85	1705.52	2383.04	212.83	1749.18	487.12	-294.15	79.81	1084.51	-308.34	76.23	501.20
8.50000	2667.00	225.72	50.40	2657.72	218.83	91.78	2380.02	255.34	132.74	2372.22	261.83	128.45	3218.51	125.63	143.40	3165.76	123.30	160.47	2174.43	64.10	217.24	2476.55	85.46	169.66	3025.87	148.39	1390.08	0.00	0.00	0.00	3050.29	20.41	1790.25	3054.96	129.86	1828.74	2163.57	112.85	1705.52	2383.04	212.83	1749.18	487.08	-294.13	79.81	1084.65	-308.71	76.07	501.18
8.51000	2691.60	226.56	53.49	2681.10	219.70	94.30	2380.02	255.34	132.74	2372.22	261.83	128.45	3218.51	125.63	143.40	3165.76	123.30	160.47	2174.43	64.10	217.24	2476.55	85.46	169.66	3034.57	148.37	1391.47	0.00	0.00	0.00	3059.81	20.71	1791.56	3064.03	130.18	1829.98	2163.57	112.85	1705.52	2383.04	212.83	1749.18	487.14	-294.50	79.65	1084.74	-309.20	75.97	501.18
8.52000	2718.06	227.09	55.68	2707.10	220.24	96.41	2380.02	255.34	132.74	2372.22	261.83	128.45	3218.51	125.63	143.40	3165.76	123.30	160.47	2174.43	64.10	217.24	2476.55	85.46	169.66	3043.21	148.30	1392.92	0.00	0.00	0.00	3069.32	21.21	1792.99	3073.33	130.77	1831.14	2163.57	112.85	1705.52	2383.04	212.83	1749.18	487.14	-294.73	79.51	1084.63	-309.07	76.12	501.20
8.53000	2746.56	227.41	57.44	2734.27	220.65	97.65	2380.02	255.34	132.74	2372.22	261.83	128.45	3218.51	125.63	143.40	3165.76	123.30	160.47	2174.43	64.10	217.24	2476.55	85.46	169.66	3052.17	148.15	1394.49	0.00	0.00	0.00	3078.40	21.82	1794.61	3082.51	131.53	1832.30	2163.57	112.85	1705.52	2383.04	212.83	1749.18	487.11	-294.26	79.62	1084.63	-308.94	76.20	501.25
8.54000	2775.83	227.54	58.33	2763.12	220.90	98.55	2380.02	255.34	132.74	2372.22	261.83	128.45	3218.51	125.63	143.40	3165.76	123.30	160.47	2174.43	64.10	217.24	2476.55	85.46	169.66	3061.11	147.88	1396.10	0.00	0.00	0.00	3087.24	22.63	1796.32	3091.57	132.51	1833.46	2163.57	112.85	1705.52	2383.04	212.83	1749.18	487.13	-294.37	79.72	1082.70	-308.43	77.16	501.24
8.55000	2807.25	227.71	59.27	2792.78	221.28	98.80	2380.02	255.34	132.74	2372.22	261.83	128.45	3218.51	125.63	143.40	3165.76	123.30	160.47	2174.43	64.10	217.24	2476.55	85.46	169.66	3069.75	147.55	1397.66	0.00	0.00	0.00	3096.27	23.55	1798.00	3100.34	133.65	1834.63	2163.57	112.85	1705.52	2383.04	212.83	1749.18	487.15	-294.54	79.64	1082.26	-308.28	77.60	501.25
8.56000	2839.20	228.18	59.39	2823.32	221.80	98.51	2380.02	255.34	132.74	2372.22	261.83	128.45	3218.51	125.63	143.40	3165.76	123.30	160.47	2174.43	64.10	217.24	2476.55	85.46	169.66	3078.38	147.26	1399.15	0.00	0.00	0.00	3105.12	24.59	1799.72	3108.95	134.92	1835.79	2163.57	112.85	1705.52	2383.04	212.83	1749.18	487.15	-294.34	79.68	1082.72	-307.91	77.68	501.20
8.57000	2872.32	229.02	59.13	2854.87	222.60	97.64	2380.02	255.34	132.74	2372.22	261.83	128.45	3218.51	125.63	143.40	3165.76	123.30	160.47	2174.43	64.10	217.24	2476.55	85.46	169.66	3087.22	147.09	1400.56	0.00	0.00	0.00	3114.09	25.69	1801.50	3117.51	136.24	1836.90	2163.57	112.85	1705.52	2383.04	212.83	1749.18	487.11	-294.55	79.60	1082.55	-308.25	77.64	501.18
8.58000	2906.24	230.13	58.63	2887.27	223.59	96.40	2380.02	255.34	132.74	2372.22	261.83	128.45	3218.51	125.63	143.40	3165.76	123.30	160.47	2174.43	64.10	217.24	2476.55	85.46	169.66	3095.86	146.95	1401.88	0.00	0.00	0.00	3122.56	26.85	1803.38	3125.99	137.60	1837.95	2163.57	112.85	1705.52	2383.04	212.83	1749.18	487.04	-294.47	79.69	1082.76	-308.55	77.69	501.15
8.59000	2940.99	231.45	57.93	2920.12	224.76	94.47	2380.02	255.34	132.74	2372.22	261.83	128.45	3218.51	125.63	143.40	3165.76	123.30	160.47	2174.43	64.10	217.24	2476.55	85.46	169.66	3104.28	146.83	1403.07	0.00	0.00	0.00	3131.41	28.09	1805.17	3134.55	138.99	1838.99	2163.57	112.85	1705.52	2383.04	212.83	1749.18	487.05	-294.17	79.75	1084.02	-308.69	76.64	501.21
8.60000	2977.05	232.66	57.28	2953.82	226.07	92.53	2380.02	255.34	132.74	2372.22	261.83	128.45	3218.51	125.63	143.40	3165.76	123.30	160.47	2174.43	64.10	217.24	2476.55	85.46	169.66	3112.65	146.72	1404.07	0.00	0.00	0.00	3140.37	29.32	1806.83	3142.76	140.44	1839.98	2163.57	112.85	1705.52	2383.04	212.83	1749.18	487.12	-294.25	79.80	1084.63	-308.62	76.16	501.22
8.61000	3013.52	233.85	56.71	2988.04	227.21	90.42	2380.02	255.34	132.74	2372.22	261.83	128.45	3218.51	125.63	143.40	3165.76	123.30	160.47	2174.43	64.10	217.24	2476.55	85.46	169.66	3121.18	146.55	1405.01	0.00	0.00	0.00	3149.28	30.58	1808.42	3150.82	141.87	1840.87	2163.57	112.85	1705.52	2383.04	212.83	1749.18	487.13	-294.56	79.58	1084.63	-308.83	75.97	501.22
8.62000	3050.19	235.06	56.29	3023.23	228.05	88.28	2380.02	255.34	132.74	2372.22	261.83	128.45	3218.51	125.63	143.40	3165.76	123.30	160.47	2174.43	64.10	217.24	2476.55	85.46	169.66	3129.74	146.25	1405.81	0.00	0.00	0.00	3157.81	31.82	1809.92	3158.82	143.35	1841.65	2163.57	112.85	1705.52	2383.04	212.83	1749.18	487.11	-294.35	79.55	1084.65	-308.84	76.08	501.25
8.63000	3089.08	235.67	57.39	3059.23	228.47	86.75	2380.02	255.34	132.74	2372.22	261.83	128.45	3218.51	125.63	143.40	3165.76	123.30	160.47	2174.43	64.10	217.24	2476.55	85.46	169.66	3138.26	145.88	1406.39	0.00	0.00	0.00	3166.30	33.04	1811.33	3166.64	144.85	1842.34	2163.57	112.85	1705.52	2383.04	212.83	1749.18	487.15	-294.16	79.70	1084.60	-308.55	76.17	501.17
8.64000	3127.29	236.30	57.76	3094.67	229.35	84.80	2380.02	255.34	132.74	2372.22	261.83	128.45	3218.51	125.63	143.40	3165.76	123.30	160.47	2174.43	64.10	217.24	2476.55	85.46	169.66	3146.79	145.53	1406.76	0.00	0.00	0.00	3175.04	34.27	1812.55	3174.41	146.28	1842.91	2163.57	112.85	1705.52	2383.04	212.83	1749.18	487.11	-294.12	79.59	1084.63	-308.88	76.03	501.20
8.65000	3165.80	236.34	58.86	3132.04	229.39	84.49	2380.02	255.34	132.74	2372.22	261.83	128.45	3218.51	125.63	143.40	3165.76	123.30	160.47	2174.43	64.10	217.24	2476.55	85.46	169.66	3155.23	145.14	1406.96	0.00	0.00	0.00	3184.02	35.45	1813.62	3182.41	147.70	1843.34	2163.57	112.85	1705.52	2383.04	212.83	1749.18	487.16	-294.06	79.60	1084.59	-308.82	76.05	501.16
8.66000	3165.80	236.34	58.86	3132.04	229.39	84.49	2380.02	255.34	132.74	2372.22	261.83	128.45	3218.51	125.63	143.40	3165.76	123.30	160.47	2174.43	64.10	217.24	2476.55	85.46	169.66	3163.54	144.73	1406.96	0.00	0.00	0.00	3192.85	36.60	1814.56	3190.10	149.13	1843.67	2163.57	112.85	1705.52	2383.04	212.83	1749.18	487.16	-294.14	79.72	1084.60	-308.39	76.09	501.19
8.67000	3165.80	236.34	58.86	3132.04	229.39	84.49	2380.02	255.34	132.74	2372.22	261.83	128.45	3218.51	125.63	143.40	3165.76	123.30	160.47	2174.43	64.10	217.24	2476.55	85.46	169.66	3171.84	144.37	1406.77	0.00	0.00	0.00	3192.85	36.60	1814.56	3198.09	150.52	1843.84	2163.57	112.85	1705.52	2383.04	212.83	1749.18	487.18	-294.37	79.75	1084.71	-308.89	75.91	501.21
8.68000	3165.80	236.34	58.86	3132.04	229.39	84.49	2380.02	255.34	132.74	2372.22	261.83	128.45	3218.51	125.63	143.40	3165.76	123.30	160.47	2174.43	64.10	217.24	2476.55	85.46	169.66	3179.99	144.04	1406.39	0.00	0.00	0.00	3192.85	36.60	1814.56	3206.41	151.86	1843.80	2163.57	112.85	1705.52	2383.04	212.83	1749.18	487.10	-294.14	79.64	1084.67	-308.71	75.92	501.21
8.69000	3165.80	236.34	58.86	3132.04	229.39	84.49	2380.02	255.34	132.74	2372.22	261.83	128.45	3218.51	125.63	143.40	3165.76	123.30	160.47	2174.43	64.10	217.24	2476.55	85.46	169.66	3187.86	143.70	1405.84	0.00	0.00	0.00	3192.85	36.60	1814.56	3214.92	153.17	1843.55	2163.57	112.85	1705.52	2383.04	212.83	1749.18	487.03	-294.51	79.61	1084.60	-308.81	76.06	501.17
8.70000	3165.80	236.34	58.86	3132.04	229.39	84.49	2380.02	255.34	132.74	2372.22	261.83	128.45	3218.51	125.63	143.40	3165.76	123.30	160.47	2174.43	64.10	217.24	2476.55	85.46	169.66	3195.66	143.34	1405.14	0.00	0.00	0.00	3192.85	36.60	1814.56	3223.54	154.44	1843.14	2163.57	112.85	1705.52	2383.04	212.83	1749.18	487.13	-294.66	79.52	1084.56	-308.67	76.14	501.23
8.71000	3165.80	236.34	58.86	3132.04	229.39	84.49	2380.02	255.34	132.74	2372.22	261.83	128.45	3218.51	125.63	143.40	3165.76	123.30	160.47	2174.43	64.10	217.24	2476.55	85.46	169.66	3203.46	143.00	1404.31	0.00	0.00	0.00	3192.85	36.60	1814.56	3223.54	154.44	1843.14	2163.57	112.85	1705.52	2383.04	212.83	1749.18	487.21	-294.30	79.58	1084.60	-308.65	76.10	501.23
8.72000	3165.80	236.34	58.86	3132.04	229.39	84.49	2380.02	255.34	132.74	2372.22	261.83	128.45	3218.51	125.63	143.40	3165.76	123.30	160.47	2174.43	64.10	217.24	2476.55	85.46	169.66	3211.38	142.69	1403.37	0.00	0.00	0.00	3192.85	36.60	1814.56	3223.54	154.44	1843.14	2163.57	112.85	1705.52	2383.04	212.83	1749.18	487.13	-294.06	79.77	1084.61	-308.65	76.06	501.20
8.73000	3165.80	236.34	58.86	3132.04	229.39	84.49	2380.02	255.34	132.74	2372.22	261.83	128.45	3218.51	125.63	143.40	3165.76	123.30	160.47	2174.43	64.10	217.24	2476.55	85.46	169.66	3219.37	142.33	1402.33	0.00	0.00	0.00	3192.85	36.60	1814.56	3223.54	154.44	1843.14	2163.57	112.85	1705.52	2383.04	212.83	1749.18	487.12	-294.14	79.73	1084.59	-308.96	76.02	501.16
8.74000	3165.80	236.34	58.86	3132.04	229.39	84.49	2380.02	255.34	132.74	2372.22	261.83	128.45	3218.51	125.63	143.40	3165.76	123.30	160.47	2174.43	64.10	217.24	2476.55	85.46	169.66	3227.26	141.97	1401.23	0.00	0.00	0.00	3192.85	36.60	1814.56	3223.54	154.44	1843.14	2163.57	112.85	1705.52	2383.04	212.83	1749.18	487.12	-294.58	79.50	1084.59	-309.14	76.04	501.13
8.75000	3165.80	236.34	58.86	3132.04	229.39	84.49	2380.02	255.34	132.74	2372.22	261.83	128.45	3218.51	125.63	143.40	3165.76	123.30	160.47	2174.43	64.10	217.24	2476.55	85.46	169.66	3235.16	141.65	1400.10	0.00	0.00	0.00	3192.85	36.60	1814.56	3223.54	154.44	1843.14	2163.57	112.85	1705.52	2383.04	212.83	1749.18	487.12	-294.40	79.53	1084.56	-309.10	76.16	501.14
8.76000	3165.80	236.34	58.86	3132.04	229.39	84.49	2380.02	255.34	132.74	2372.22	261.83	128.45	3218.51	125.63	143.40	3165.76	123.30	160.47	2174.43	64.10	217.24	2476.55	85.46	169.66	3243.15	141.32	1398.92	0.00	0.00	0.00	3192.85	36.60	1814.56	3223.54	154.44	1843.14	2163.57	112.85	1705.52	2383.04	212.83	1749.18	487.24	-294.10	79.69	1084.62	-309.03	76.14	501.13
8.77000	3165.80	236.34	58.86	3132.04	229.39	84.49	2380.02	255.34	132.74	2372.22	261.83	128.45	3218.51	125.63	143.40	3165.76	123.30	160.47	2174.43	64.10	217.24	2476.55	85.46	169.66	3251.23	140.99	1397.74	0.00	0.00	0.00	3192.85	36.60	1814.56	3223.54	154.44	1843.14	2163.57	112.85	1705.52	2383.04	212.83	1749.18	487.16	-294.33	79.46	1084.66	-308.80	75.96	501.27
8.78000	3165.80	236.34	58.86	3132.04	229.39	84.49	2380.02	255.34	132.74	2372.22	261.83	128.45	3218.51	125.63	143.40	3165.76	123.30	160.47	2174.43	64.10	217.24	2476.55	85.46	169.66	3259.19	140.69	1396.55	0.00	0.00	0.00	3192.85	36.60	1814.56	3223.54	154.44	1843.14	2163.57	112.85	1705.52	2383.04	212.83	1749.18	487.16	-294.18	79.70	1084.67	-308.94	75.90	501.27
8.79000	3165.80	236.34	58.86	3132.04	229.39	84.49	2380.02	255.34	132.74	2372.22	261.83	128.45	3218.51	125.63	143.40	3165.76	123.30	160.47	2174.43	64.10	217.24	2476.55	85.46	169.66	3266.75	140.40	1395.44	0.00	0.00	0.00	3192.85	36.60	1814.56	3223.54	154.44	1843.14	2163.57	112.85	1705.52	2383.04	212.83	1749.18	487.07	-294.51	79.70	1084.52	-308.75	76.04	501.27
8.80000	3165.80	236.34	58.86	3132.04	229.39	84.49	2380.02	255.34	132.74	2372.22	261.83	128.45	3218.51	125.63	143.40	3165.76	123.30	160.47	2174.43	64.10	217.24	2476.55	85.46	169.66	3274.20	140.12	1394.35	0.00	0.00	0.00	3192.85	36.60	1814.56	3223.54	154.44	1843.14	2163.57	112.85	1705.52	2383.04	212.83	1749.18	487.14	-294.50	79.64	1084.54	-308.74	76.15	501.25
8.81000	3165.80	236.34	58.86	3132.04	229.39	84.49	2380.02	255.34	132.74	2372.22	261.83	128.45	3218.51	125.63	143.40	3165.76	123.30	160.47	2174.43	64.10	217.24	2476.55	85.46	169.66	3281.77	139.84	1393.24	0.00	0.00	0.00	3192.85	36.60	1814.56	3223.54	154.44	1843.14	2163.57	112.85	1705.52	2383.04	212.83	1749.18	487.14	-294.53	79.57	1084.58	-308.83	76.10	501.20
8.82000	3165.80	236.34	58.86	3132.04	229.39	84.49	2380.02	255.34	132.74	2372.22	261.83	128.45	3218.51	125.63	143.40	3165.76	123.30	160.47	2174.43	64.10	217.24	2476.55	85.46	169.66	3289.72	139.52	1392.08	0.00	0.00	0.00	3192.85	36.60	1814.56	3223.54	154.44	1843.14	2163.57	112.85	1705.52	2383.04	212.83	1749.18	487.09	-294.19	79.65	1084.73	-309.09	75.89	501.25
8.83000	3165.80	236.34	58.86	3132.04	229.39	84.49	2380.02	255.34	132.74	2372.22	261.83	128.45	3218.51	125.63	143.40	3165.76	123.30	160.47	2174.43	64.10	217.24	2476.55	85.46	169.66	3297.71	139.21	1390.95	0.00	0.00	0.00	3192.85	36.60	1814.56	3223.54	154.44	1843.14	2163.57	112.85	1705.52	2383.04	212.83	1749.18	487.18	-294.29	79.68	1084.62	-308.69	76.08	501.15
8.84000	3165.80	236.34	58.86	3132.04	229.39	84.49	2380.02	255.34	132.74	2372.22	261.83	128.45	3218.51	125.63	143.40	3165.76	123.30	160.47	2174.43	64.10	217.24	2476.55	85.46	169.66	3305.52	138.91	1389.90	0.00	0.00	0.00	3192.85	36.60	1814.56	3223.54	154.44	1843.14	2163.57	112.85	1705.52	2383.04	212.83	1749.18	487.18	-294.26	79.71	1084.62	-308.77	76.03	501.15
8.85000	3165.80	236.34	58.86	3132.04	229.39	84.49	2380.02	255.34	132.74	2372.22	261.83	128.45	3218.51	125.63	143.40	3165.76	123.30	160.47	2174.43	64.10	217.24	2476.55	85.46	169.66	3313.33	138.62	1388.90	0.00	0.00	0.00	3192.85	36.60	1814.56	3223.54	154.44	1843.14	2163.57	112.85	1705.52	2383.04	212.83	1749.18	487.13	-294.19	79.71	1084.72	-308.86	75.93	501.18
8.86000	3165.80	236.34	58.86	3132.04	229.39	84.49	2380.02	255.34	132.74	2372.22	261.83	128.45	3218.51	125.63	143.40	3165.76	123.30	160.47	2174.43	64.10	217.24	2476.55	85.46	169.66	3313.33	138.62	1388.90	0.00	0.00	0.00	3192.85	36.60	1814.56	3223.54	154.44	1843.14	2163.57	112.85	1705.52	2383.04	212.83	1749.18	487.09	-294.37	79.58	1084.65	-308.57	76.01	501.19
8.87000	3165.80	236.34	58.86	3132.04	229.39	84.49	2380.02	255.34	132.74	2372.22	261.83	128.45	3218.51	125.63	143.40	3165.76	123.30	160.47	2174.43	64.10	217.24	2476.55	85.46	169.66	3313.33	138.62	1388.90	0.00	0.00	0.00	3192.85	36.60	1814.56	3223.54	154.44	1843.14	2163.57	112.85	1705.52	2383.04	212.83	1749.18	487.16	-294.63	79.45	1084.77	-309.08	75.93	501.26
8.88000	3165.80	236.34	58.86	3132.04	229.39	84.49	2380.02	255.34	132.74	2372.22	261.83	128.45	3218.51	125.63	143.40	3165.76	123.30	160.47	2174.43	64.10	217.24	2476.55	85.46	169.66	3313.33	138.62	1388.90	0.00	0.00	0.00	3192.85	36.60	1814.56	3223.54	154.44	1843.14	2163.57	112.85	1705.52	2383.04	212.83	1749.18	487.16	-294.63	79.45	1084.77	-309.08	75.93	501.26
[truncated: 35 more columns]
