# Supplementary material for: The impact of mobile phone use on where we look and how we walk when negotiating floor based obstacles
Source: PLoS One. 2017 Jun 30;12(6):e0179802. doi: 10.1371/journal.pone.0179802 (PMC5493336; doi:10.1371/journal.pone.0179802)
Supplement: S1 File — (ZIP) [file pone.0179802.s001.zip › Gait/PP11/JS obs no phone 2.txt]

CODAmotion Analysis Text
Codamotion Analysis Text Save of: JS obs no phone 2.mdf
Time	Markers
Time	1:LTOE.X	1:LTOE.Y	1:LTOE.Z	2:L2nd.X	2:L2nd.Y	2:L2nd.Z	3:LHEE.X	3:LHEE.Y	3:LHEE.Z	4:LANK.X	4:LANK.Y	4:LANK.Z	5:RTOE.X	5:RTOE.Y	5:RTOE.Z	6:R2nd.X	6:R2nd.Y	6:R2nd.Z	7:RHEE.X	7:RHEE.Y	7:RHEE.Z	8:RANK.X	8:RANK.Y	8:RANK.Z	9:STRN.X	9:STRN.Y	9:STRN.Z	10:Marker 10.X	10:Marker 10.Y	10:Marker 10.Z	11:FRHD.X	11:FRHD.Y	11:FRHD.Z	12:FLHD.X	12:FLHD.Y	12:FLHD.Z	13:BRHD.X	13:BRHD.Y	13:BRHD.Z	14:BLHD.X	14:BLHD.Y	14:BLHD.Z	15:BLSTEP.X	15:BLSTEP.Y	15:BLSTEP.Z	16:FLSTEP.X	16:FLSTEP.Y	16:FLSTEP.Z	17:BRSTEP.X
(s)	(mm)	(mm)	(mm)	(mm)	(mm)	(mm)	(mm)	(mm)	(mm)	(mm)	(mm)	(mm)	(mm)	(mm)	(mm)	(mm)	(mm)	(mm)	(mm)	(mm)	(mm)	(mm)	(mm)	(mm)	(mm)	(mm)	(mm)	(mm)	(mm)	(mm)	(mm)	(mm)	(mm)	(mm)	(mm)	(mm)	(mm)	(mm)	(mm)	(mm)	(mm)	(mm)	(mm)	(mm)	(mm)	(mm)	(mm)	(mm)	(mm)
0.00000	-3430.56	38.87	-1.18	-3526.90	47.02	29.12	-3571.96	33.06	8.68	-3530.10	18.12	37.46	-3980.35	-176.00	0.80	-3985.25	-137.29	24.22	-1533.14	-289.16	74.09	-1542.60	-283.38	106.37	429.54	264.68	69.31	0.00	0.00	0.00	895.07	-255.77	63.68	-3919.31	-153.08	1777.54	-2940.92	42.75	1319.27	-2918.79	-34.95	1313.03	368.66	-223.01	60.53	803.64	-228.55	57.63	361.66
0.01000	-3430.56	38.87	-1.18	-3526.90	47.02	29.12	-3571.96	33.06	8.68	-3530.10	18.12	37.46	-3980.35	-176.00	0.80	-3985.25	-137.29	24.22	-1533.14	-289.16	74.09	-1542.60	-283.38	106.37	429.54	264.68	69.31	0.00	0.00	0.00	895.07	-255.77	63.68	-3919.31	-153.08	1777.54	-2940.92	42.75	1319.27	-2918.79	-34.95	1313.03	368.66	-223.01	60.53	803.64	-228.55	57.63	361.66
0.02000	-3430.56	38.87	-1.18	-3526.90	47.02	29.12	-3571.96	33.06	8.68	-3530.10	18.12	37.46	-3980.35	-176.00	0.80	-3985.25	-137.29	24.22	-1533.14	-289.16	74.09	-1542.60	-283.38	106.37	429.54	264.68	69.31	0.00	0.00	0.00	895.07	-255.77	63.68	-3919.31	-153.08	1777.54	-2940.92	42.75	1319.27	-2918.79	-34.95	1313.03	368.66	-223.01	60.53	803.64	-228.55	57.63	361.66
0.03000	-3430.56	38.87	-1.18	-3526.90	47.02	29.12	-3572.10	33.06	8.68	-3530.27	18.12	37.46	-3980.35	-176.00	0.80	-3985.25	-137.29	24.22	-1533.14	-289.16	74.09	-1542.60	-283.38	106.37	429.23	264.65	69.41	0.00	0.00	0.00	894.88	-255.76	63.75	-3919.31	-153.08	1777.54	-2941.69	42.76	1319.62	-2919.62	-34.96	1313.41	368.77	-223.08	60.54	803.92	-228.63	57.65	361.79
0.04000	-3430.56	38.87	-1.18	-3526.90	47.02	29.12	-3716.32	33.93	6.02	-3704.10	18.68	41.76	-3980.35	-176.00	0.80	-3985.25	-137.29	24.22	-1533.14	-289.16	74.09	-1542.60	-283.38	106.37	428.29	264.56	69.70	0.00	0.00	0.00	894.31	-255.72	63.95	-3919.31	-153.08	1777.54	-3711.97	54.17	1662.41	-3750.38	-44.85	1690.97	485.02	-293.83	79.58	1082.44	-308.27	77.55	498.47
0.05000	-3430.56	38.87	-1.18	-3526.90	47.02	29.12	-3695.27	34.10	8.19	-3714.76	19.37	39.85	-3980.35	-176.00	0.80	-3985.25	-137.29	24.22	-1533.14	-289.16	74.09	-1542.60	-283.38	106.37	426.73	264.41	70.18	0.00	0.00	0.00	893.37	-255.65	64.29	-3919.31	-153.08	1777.54	-3695.87	53.95	1660.39	-3748.10	-44.31	1690.89	484.80	-293.69	79.61	1081.83	-308.18	77.31	498.23
0.06000	-3430.56	38.87	-1.18	-3526.90	47.02	29.12	-3712.11	32.39	6.55	-3703.05	19.26	41.60	-3980.35	-176.00	0.80	-3985.25	-137.29	24.22	-1533.14	-289.16	74.09	-1542.60	-283.38	106.37	424.57	264.20	70.84	0.00	0.00	0.00	892.06	-255.56	64.75	-3919.31	-153.08	1777.54	-3715.78	54.27	1661.12	-3744.31	-44.71	1690.97	486.06	-293.86	79.89	1081.82	-308.18	77.27	499.05
0.07000	-3430.56	38.87	-1.18	-3526.90	47.02	29.12	-3711.72	32.72	5.91	-3701.05	19.31	42.16	-3980.35	-176.00	0.80	-3985.25	-137.29	24.22	-1533.14	-289.16	74.09	-1542.60	-283.38	106.37	421.80	263.93	71.69	0.00	0.00	0.00	890.38	-255.44	65.35	-3919.31	-153.08	1777.54	-3709.16	53.84	1661.65	-3746.38	-44.84	1690.78	485.49	-293.89	79.67	1082.35	-308.20	77.48	499.33
0.08000	-3430.56	38.87	-1.18	-3526.90	47.02	29.12	-3713.43	33.97	6.99	-3705.28	19.38	41.86	-3980.35	-176.00	0.80	-3985.25	-137.29	24.22	-1533.14	-289.16	74.09	-1542.60	-283.38	106.37	418.42	263.61	72.72	0.00	0.00	0.00	888.34	-255.30	66.08	-3919.31	-153.08	1777.54	-3698.92	53.35	1660.60	-3737.63	-44.90	1691.45	485.10	-293.98	79.69	1082.18	-308.04	77.51	498.74
0.09000	-3430.56	38.87	-1.18	-3526.90	47.02	29.12	-3725.21	33.38	4.44	-3709.64	18.90	41.49	-3980.35	-176.00	0.80	-3985.25	-137.29	24.22	-1533.14	-289.16	74.09	-1542.60	-283.38	106.37	414.46	263.23	73.94	0.00	0.00	0.00	885.94	-255.13	66.93	-3919.31	-153.08	1777.54	-3707.21	54.32	1661.46	-3747.73	-42.78	1691.28	485.22	-293.94	79.66	1082.80	-308.13	77.61	498.80
0.10000	-3430.56	38.87	-1.18	-3526.90	47.02	29.12	-3684.69	34.67	10.81	-3702.21	18.74	42.41	-3980.35	-176.00	0.80	-3985.25	-137.29	24.22	-1533.14	-289.16	74.09	-1542.60	-283.38	106.37	409.91	262.80	75.33	0.00	0.00	0.00	883.18	-254.93	67.92	-3919.31	-153.08	1777.54	-3727.98	53.78	1661.88	-3770.90	-43.94	1693.34	485.75	-294.12	79.81	1082.86	-308.37	77.55	498.59
0.11000	-3430.56	38.87	-1.18	-3526.90	47.02	29.12	-3708.03	33.70	6.88	-3699.20	18.83	42.82	-3980.35	-176.00	0.80	-3985.25	-137.29	24.22	-1533.14	-289.16	74.09	-1542.60	-283.38	106.37	404.78	262.30	76.91	0.00	0.00	0.00	880.06	-254.71	69.03	-3919.31	-153.08	1777.54	-3742.03	53.81	1661.43	-3751.53	-42.71	1692.34	485.36	-293.94	79.76	1082.80	-308.28	77.54	499.53
0.12000	-3430.56	38.87	-1.18	-3526.90	47.02	29.12	-3707.52	33.43	7.48	-3704.70	18.74	42.14	-3980.35	-176.00	0.80	-3985.25	-137.29	24.22	-1533.14	-289.16	74.09	-1542.60	-283.38	106.37	399.07	261.76	78.66	0.00	0.00	0.00	876.58	-254.47	70.27	-3919.31	-153.08	1777.54	-3715.43	54.37	1660.80	-3721.22	-44.43	1690.70	485.20	-293.66	79.68	1082.56	-308.31	77.64	499.12
0.13000	-3430.56	38.87	-1.18	-3526.90	47.02	29.12	-3707.28	34.08	6.86	-3705.89	18.59	41.30	-3980.35	-176.00	0.80	-3985.25	-137.29	24.22	-1533.14	-289.16	74.09	-1542.60	-283.38	106.37	392.80	261.16	80.58	0.00	0.00	0.00	872.76	-254.20	71.63	-3919.31	-153.08	1777.54	-3710.57	54.81	1660.30	-3723.97	-44.60	1690.80	485.30	-293.90	79.69	1082.30	-308.13	77.66	499.26
0.14000	-3430.56	38.87	-1.18	-3526.90	47.02	29.12	-3724.99	32.75	4.65	-3696.71	19.67	42.48	-3980.35	-176.00	0.80	-3985.25	-137.29	24.22	-1533.14	-289.16	74.09	-1542.60	-283.38	106.37	385.97	260.50	82.67	0.00	0.00	0.00	868.59	-253.90	73.12	-3919.31	-153.08	1777.54	-3726.10	54.05	1661.07	-3735.22	-44.67	1691.28	484.96	-294.21	79.52	1082.35	-308.04	77.68	498.49
0.15000	-3430.56	38.87	-1.18	-3526.90	47.02	29.12	-3698.58	33.85	8.56	-3690.38	18.80	43.57	-3980.35	-176.00	0.80	-3985.25	-137.29	24.22	-1533.14	-289.16	74.09	-1542.60	-283.38	106.37	378.58	259.80	84.94	0.00	0.00	0.00	864.08	-253.59	74.73	-3919.31	-153.08	1777.54	-3746.50	53.97	1662.55	-3756.76	-43.19	1691.61	485.15	-294.60	79.42	1082.35	-308.30	77.45	498.81
0.16000	-3430.56	38.87	-1.18	-3526.90	47.02	29.12	-3698.78	33.70	8.70	-3694.79	19.18	42.64	-3980.35	-176.00	0.80	-3985.25	-137.29	24.22	-1533.14	-289.16	74.09	-1542.60	-283.38	106.37	370.64	259.04	87.37	0.00	0.00	0.00	859.22	-253.25	76.47	-3919.31	-153.08	1777.54	-3745.96	53.05	1662.20	-3741.89	-43.52	1690.47	485.30	-294.42	79.55	1082.61	-308.30	77.49	499.26
0.17000	-3430.56	38.87	-1.18	-3526.90	47.02	29.12	-3696.41	33.65	8.63	-3720.29	19.36	39.23	-3980.35	-176.00	0.80	-3985.25	-137.29	24.22	-1533.14	-289.16	74.09	-1542.60	-283.38	106.37	362.15	258.23	89.97	0.00	0.00	0.00	854.03	-252.88	78.32	-3919.31	-153.08	1777.54	-3739.16	54.29	1661.58	-3753.38	-44.75	1690.87	486.22	-293.79	79.89	1082.29	-308.46	77.45	499.17
0.18000	-3430.56	38.87	-1.18	-3526.90	47.02	29.12	-3715.89	33.79	6.04	-3702.18	19.07	41.00	-3980.35	-176.00	0.80	-3985.25	-137.29	24.22	-1533.14	-289.16	74.09	-1542.60	-283.38	106.37	353.13	257.37	92.73	0.00	0.00	0.00	848.50	-252.49	80.30	-3919.31	-153.08	1777.54	-3751.44	53.55	1661.64	-3736.41	-44.18	1691.76	485.49	-294.00	79.69	1082.32	-308.33	77.34	498.74
0.19000	-3430.56	38.87	-1.18	-3526.90	47.02	29.12	-3719.55	32.74	5.57	-3714.90	18.69	39.59	-3980.35	-176.00	0.80	-3985.25	-137.29	24.22	-1533.14	-289.16	74.09	-1542.60	-283.38	106.37	343.58	256.46	95.65	0.00	0.00	0.00	842.64	-252.08	82.39	-3919.31	-153.08	1777.54	-3751.39	53.41	1661.69	-3728.14	-43.26	1690.67	485.82	-293.72	79.95	1082.40	-308.12	77.45	499.22
0.20000	-3430.56	38.87	-1.18	-3526.90	47.02	29.12	-3695.03	33.23	9.65	-3699.77	18.91	41.75	-3980.35	-176.00	0.80	-3985.25	-137.29	24.22	-1533.14	-289.16	74.09	-1542.60	-283.38	106.37	333.51	255.49	98.74	0.00	0.00	0.00	836.45	-251.65	84.60	-3919.31	-153.08	1777.54	-3746.48	53.85	1661.71	-3720.72	-44.88	1690.25	485.35	-294.08	79.56	1082.47	-308.26	77.37	498.69
0.21000	-3430.56	38.87	-1.18	-3526.90	47.02	29.12	-3694.31	33.62	8.81	-3713.23	18.34	40.12	-3980.35	-176.00	0.80	-3985.25	-137.29	24.22	-1533.14	-289.16	74.09	-1542.60	-283.38	106.37	322.92	254.48	101.98	0.00	0.00	0.00	829.93	-251.19	86.93	-3919.31	-153.08	1777.54	-3743.18	55.02	1661.92	-3711.52	-45.02	1689.35	485.20	-293.69	79.63	1082.78	-308.10	77.58	498.65
0.22000	-3430.56	38.87	-1.18	-3526.90	47.02	29.12	-3686.82	33.76	9.65	-3725.33	18.68	38.26	-3980.35	-176.00	0.80	-3985.25	-137.29	24.22	-1533.14	-289.16	74.09	-1542.60	-283.38	106.37	311.81	253.42	105.38	0.00	0.00	0.00	823.09	-250.71	89.38	-3919.31	-153.08	1777.54	-3740.50	54.66	1661.41	-3743.59	-46.90	1690.19	485.57	-294.36	79.66	1082.98	-308.20	77.63	499.32
0.23000	-3430.56	38.87	-1.18	-3526.90	47.02	29.12	-3711.69	33.54	7.11	-3680.54	19.56	45.05	-3980.35	-176.00	0.80	-3985.25	-137.29	24.22	-1533.14	-289.16	74.09	-1542.60	-283.38	106.37	300.20	252.32	108.93	0.00	0.00	0.00	815.93	-250.21	91.94	-3919.31	-153.08	1777.54	-3746.51	53.90	1661.86	-3731.57	-44.74	1690.23	485.36	-294.41	79.61	1082.67	-308.34	77.39	499.39
0.24000	-3430.56	38.87	-1.18	-3526.90	47.02	29.12	-3692.10	34.35	9.31	-3719.15	18.97	39.22	-3980.35	-176.00	0.80	-3985.25	-137.29	24.22	-1533.14	-289.16	74.09	-1542.60	-283.38	106.37	288.09	251.16	112.64	0.00	0.00	0.00	808.44	-249.69	94.61	-3919.31	-153.08	1777.54	-3738.89	54.40	1661.31	-3726.66	-45.31	1690.55	485.67	-294.04	79.68	1083.12	-308.35	77.48	499.72
0.25000	-3430.56	38.87	-1.18	-3526.90	47.02	29.12	-3690.86	33.56	10.08	-3706.56	19.37	41.14	-3980.35	-176.00	0.80	-3985.25	-137.29	24.22	-1533.14	-289.16	74.09	-1542.60	-283.38	106.37	275.49	249.96	116.49	0.00	0.00	0.00	800.65	-249.14	97.40	-3919.31	-153.08	1777.54	-3743.26	53.05	1660.66	-3728.08	-44.68	1689.50	485.34	-293.96	79.64	1082.96	-308.25	77.65	499.30
0.26000	-3430.56	38.87	-1.18	-3526.90	47.02	29.12	-3692.88	33.36	8.79	-3698.12	19.61	42.39	-3980.35	-176.00	0.80	-3985.25	-137.29	24.22	-1533.14	-289.16	74.09	-1542.60	-283.38	106.37	262.39	248.72	120.50	0.00	0.00	0.00	792.54	-248.57	100.30	-3919.31	-153.08	1777.54	-3733.32	54.05	1660.49	-3748.37	-44.74	1689.72	485.77	-293.97	79.73	1082.55	-308.40	77.57	498.77
0.27000	-3430.56	38.87	-1.18	-3526.90	47.02	29.12	-3707.02	33.41	7.13	-3703.95	19.06	41.30	-3980.35	-176.00	0.80	-3985.25	-137.29	24.22	-1533.14	-289.16	74.09	-1542.60	-283.38	106.37	248.82	247.42	124.65	0.00	0.00	0.00	784.12	-247.99	103.31	-3919.31	-153.08	1777.54	-3734.48	52.74	1660.66	-3736.51	-46.04	1690.39	485.72	-294.28	79.83	1082.39	-308.56	77.41	499.17
0.28000	-3430.56	38.87	-1.18	-3526.90	47.02	29.12	-3710.99	34.01	7.34	-3710.00	18.76	40.33	-3980.35	-176.00	0.80	-3985.25	-137.29	24.22	-1533.14	-289.16	74.09	-1542.60	-283.38	106.37	234.77	246.09	128.95	0.00	0.00	0.00	775.40	-247.38	106.44	-3919.31	-153.08	1777.54	-3741.95	52.87	1660.86	-3723.23	-43.26	1689.57	485.76	-293.95	79.81	1082.70	-308.42	77.47	499.07
0.29000	-3430.56	38.87	-1.18	-3526.90	47.02	29.12	-3712.94	33.70	6.75	-3718.49	19.23	39.07	-3980.35	-176.00	0.80	-3985.25	-137.29	24.22	-1533.14	-289.16	74.09	-1542.60	-283.38	106.37	220.26	244.71	133.39	0.00	0.00	0.00	766.37	-246.75	109.67	-3919.31	-153.08	1777.54	-3738.25	53.36	1659.77	-3740.75	-45.51	1690.25	485.64	-294.22	79.61	1083.10	-308.15	77.63	498.60
0.30000	-3430.56	38.87	-1.18	-3526.90	47.02	29.12	-3707.21	33.47	7.44	-3699.26	19.13	41.72	-3980.35	-176.00	0.80	-3985.25	-137.29	24.22	-1533.14	-289.16	74.09	-1542.60	-283.38	106.37	205.28	243.28	137.97	0.00	0.00	0.00	757.04	-246.10	113.01	-3919.31	-153.08	1777.54	-3731.34	52.84	1660.47	-3763.18	-47.82	1691.82	485.82	-293.92	79.79	1082.63	-308.15	77.72	497.71
0.31000	-3430.56	38.87	-1.18	-3526.90	47.02	29.12	-3692.99	32.71	9.49	-3698.69	19.35	41.56	-3980.35	-176.00	0.80	-3985.25	-137.29	24.22	-1533.14	-289.16	74.09	-1542.60	-283.38	106.37	189.85	241.82	142.68	0.00	0.00	0.00	747.41	-245.43	116.46	-3919.31	-153.08	1777.54	-3726.64	53.01	1659.40	-3751.11	-46.87	1690.26	485.65	-293.74	79.73	1082.42	-308.21	77.46	499.34
0.32000	-3430.56	38.87	-1.18	-3526.90	47.02	29.12	-3686.59	33.30	10.23	-3689.98	19.08	43.60	-3980.35	-176.00	0.80	-3985.25	-137.29	24.22	-1533.14	-289.16	74.09	-1542.60	-283.38	106.37	173.96	240.31	147.54	0.00	0.00	0.00	737.49	-244.73	120.01	-3919.31	-153.08	1777.54	-3748.35	52.80	1660.09	-3729.49	-46.45	1688.05	485.30	-294.17	79.63	1082.59	-308.19	77.58	498.93
0.33000	-3430.56	38.87	-1.18	-3526.90	47.02	29.12	-3691.88	34.42	10.25	-3709.84	18.63	40.57	-3980.35	-176.00	0.80	-3985.25	-137.29	24.22	-1533.14	-289.16	74.09	-1542.60	-283.38	106.37	157.63	238.76	152.53	0.00	0.00	0.00	727.28	-244.02	123.67	-3919.31	-153.08	1777.54	-3731.22	52.58	1659.74	-3700.31	-45.64	1687.51	485.39	-293.94	79.68	1083.03	-308.30	77.67	499.42
0.34000	-3430.56	38.87	-1.18	-3526.90	47.02	29.12	-3693.91	33.64	9.10	-3690.14	19.35	43.23	-3980.35	-176.00	0.80	-3985.25	-137.29	24.22	-1533.14	-289.16	74.09	-1542.60	-283.38	106.37	140.87	237.17	157.66	0.00	0.00	0.00	716.78	-243.29	127.43	-3919.31	-153.08	1777.54	-3714.83	52.91	1659.07	-3723.47	-44.91	1688.24	485.44	-293.83	79.78	1083.32	-308.25	77.71	499.17
0.35000	-3430.56	38.87	-1.18	-3526.90	47.02	29.12	-3705.56	33.43	8.28	-3700.58	18.98	42.19	-3980.35	-176.00	0.80	-3985.25	-137.29	24.22	-1533.14	-289.16	74.09	-1542.60	-283.38	106.37	123.67	235.53	162.91	0.00	0.00	0.00	705.99	-242.54	131.30	-3919.31	-153.08	1777.54	-3720.99	52.24	1659.34	-3728.69	-46.32	1688.95	484.58	-294.15	79.57	1083.30	-307.81	77.85	499.04
0.36000	-3430.56	38.87	-1.18	-3526.90	47.02	29.12	-3696.15	34.29	8.75	-3690.11	19.18	43.67	-3980.35	-176.00	0.80	-3985.25	-137.29	24.22	-1533.14	-289.16	74.09	-1542.60	-283.38	106.37	106.05	233.86	168.29	0.00	0.00	0.00	694.92	-241.77	135.27	-3919.31	-153.08	1777.54	-3730.67	52.64	1659.23	-3736.23	-46.13	1690.42	485.02	-294.11	79.63	1082.35	-308.25	77.55	498.38
0.37000	-3430.56	38.87	-1.18	-3526.90	47.02	29.12	-3706.98	33.61	7.54	-3719.55	18.97	38.79	-3980.35	-176.00	0.80	-3985.25	-137.29	24.22	-1533.14	-289.16	74.09	-1542.60	-283.38	106.37	88.00	232.15	173.81	0.00	0.00	0.00	683.57	-240.99	139.34	-3919.31	-153.08	1777.54	-3736.13	52.14	1660.42	-3755.27	-46.37	1689.80	485.70	-293.98	79.76	1082.39	-308.27	77.45	498.61
0.38000	-3430.56	38.87	-1.18	-3526.90	47.02	29.12	-3701.57	32.62	8.21	-3693.70	19.25	42.43	-3980.35	-176.00	0.80	-3985.25	-137.29	24.22	-1533.14	-289.16	74.09	-1542.60	-283.38	106.37	69.55	230.40	179.44	0.00	0.00	0.00	671.94	-240.18	143.51	-3919.31	-153.08	1777.54	-3730.87	51.40	1659.80	-3739.87	-47.41	1689.30	485.86	-294.04	79.84	1082.26	-308.28	77.46	498.67
0.39000	-3430.56	38.87	-1.18	-3526.90	47.02	29.12	-3693.29	33.50	9.63	-3715.43	18.92	39.35	-3980.35	-176.00	0.80	-3985.25	-137.29	24.22	-1533.14	-289.16	74.09	-1542.60	-283.38	106.37	50.69	228.62	185.20	0.00	0.00	0.00	660.03	-239.36	147.78	-3919.31	-153.08	1777.54	-3732.20	51.26	1660.01	-3752.45	-49.23	1689.91	485.91	-294.23	79.72	1082.07	-308.12	77.49	498.25
0.40000	-3430.56	38.87	-1.18	-3526.90	47.02	29.12	-3702.01	33.99	8.21	-3706.99	18.96	40.93	-3980.35	-176.00	0.80	-3985.25	-137.29	24.22	-1533.14	-289.16	74.09	-1542.60	-283.38	106.37	31.43	226.79	191.08	0.00	0.00	0.00	647.86	-238.51	152.15	-3919.31	-153.08	1777.54	-3712.06	52.40	1659.17	-3758.59	-47.51	1690.18	484.59	-293.84	79.57	1082.10	-308.50	77.36	498.77
0.41000	-3430.56	38.87	-1.18	-3526.90	47.02	29.12	-3703.44	33.75	8.02	-3702.16	19.04	41.17	-3980.35	-176.00	0.80	-3985.25	-137.29	24.22	-1533.14	-289.16	74.09	-1542.60	-283.38	106.37	11.77	224.93	197.08	0.00	0.00	0.00	635.42	-237.65	156.62	-3919.31	-153.08	1777.54	-3717.90	52.00	1658.76	-3730.38	-47.40	1687.69	485.45	-294.11	79.72	1082.31	-308.20	77.40	498.97
0.42000	-3430.56	38.87	-1.18	-3526.90	47.02	29.12	-3696.59	34.98	8.50	-3697.68	18.53	42.74	-3980.35	-176.00	0.80	-3985.25	-137.29	24.22	-1533.14	-289.16	74.09	-1542.60	-283.38	106.37	-8.27	223.04	203.20	0.00	0.00	0.00	622.71	-236.77	161.18	-3919.31	-153.08	1777.54	-3727.43	51.52	1659.36	-3711.03	-47.38	1687.17	484.60	-294.06	79.52	1082.30	-308.30	77.50	498.33
0.43000	-3430.56	38.87	-1.18	-3526.90	47.02	29.12	-3702.18	32.79	8.80	-3695.75	18.73	42.19	-3980.35	-176.00	0.80	-3985.25	-137.29	24.22	-1533.14	-289.16	74.09	-1542.60	-283.38	106.37	-28.70	221.11	209.44	0.00	0.00	0.00	609.74	-235.88	165.84	-3919.31	-153.08	1777.54	-3729.97	50.91	1660.23	-3729.06	-47.64	1686.77	485.40	-293.80	79.77	1082.65	-308.28	77.59	498.10
0.44000	-3430.56	38.87	-1.18	-3526.90	47.02	29.12	-3701.18	33.26	7.92	-3705.39	19.34	40.93	-3980.35	-176.00	0.80	-3985.25	-137.29	24.22	-1533.14	-289.16	74.09	-1542.60	-283.38	106.37	-49.50	219.14	215.78	0.00	0.00	0.00	596.50	-234.96	170.59	-3919.31	-153.08	1777.54	-3718.90	49.55	1658.82	-3721.61	-49.12	1686.64	485.59	-294.08	79.79	1082.19	-307.98	77.52	499.07
0.45000	-3430.56	38.87	-1.18	-3526.90	47.02	29.12	-3687.45	34.94	9.79	-3698.74	19.07	40.81	-3980.35	-176.00	0.80	-3985.25	-137.29	24.22	-1533.14	-289.16	74.09	-1542.60	-283.38	106.37	-70.67	217.14	222.24	0.00	0.00	0.00	583.02	-234.03	175.44	-3919.31	-153.08	1777.54	-3731.78	49.46	1659.48	-3736.70	-49.29	1688.56	484.79	-294.25	79.50	1082.94	-308.07	77.68	499.22
0.46000	-3430.56	38.87	-1.18	-3526.90	47.02	29.12	-3690.59	33.46	9.84	-3708.56	18.84	40.19	-3980.35	-176.00	0.80	-3985.25	-137.29	24.22	-1533.14	-289.16	74.09	-1542.60	-283.38	106.37	-92.20	215.11	228.81	0.00	0.00	0.00	569.27	-233.08	180.38	-3919.31	-153.08	1777.54	-3726.08	49.87	1659.46	-3728.12	-49.26	1688.45	484.73	-294.10	79.53	1082.73	-308.37	77.47	498.74
0.47000	-3430.56	38.87	-1.18	-3526.90	47.02	29.12	-3703.47	33.80	8.10	-3684.08	18.71	44.13	-3980.35	-176.00	0.80	-3985.25	-137.29	24.22	-1533.14	-289.16	74.09	-1542.60	-283.38	106.37	-114.09	213.05	235.49	0.00	0.00	0.00	555.28	-232.12	185.41	-3919.31	-153.08	1777.54	-3742.82	49.75	1659.10	-3731.80	-50.10	1687.46	485.90	-293.44	79.89	1082.23	-308.62	77.32	499.16
0.48000	-3430.56	38.87	-1.18	-3526.90	47.02	29.12	-3720.61	32.85	4.46	-3713.68	18.56	40.15	-3980.35	-176.00	0.80	-3985.25	-137.29	24.22	-1533.14	-289.16	74.09	-1542.60	-283.38	106.37	-136.34	210.95	242.27	0.00	0.00	0.00	541.04	-231.14	190.53	-3919.31	-153.08	1777.54	-3745.65	48.45	1659.74	-3738.20	-52.59	1688.27	485.93	-293.62	79.95	1081.80	-308.67	77.15	499.19
0.49000	-3430.56	38.87	-1.18	-3526.90	47.02	29.12	-3711.02	33.34	6.30	-3709.61	19.03	40.06	-3980.35	-176.00	0.80	-3985.25	-137.29	24.22	-1533.14	-289.16	74.09	-1542.60	-283.38	106.37	-158.92	208.82	249.16	0.00	0.00	0.00	526.55	-230.14	195.74	-3919.31	-153.08	1777.54	-3732.03	49.27	1658.81	-3761.83	-51.88	1689.27	485.28	-293.74	79.69	1082.10	-308.38	77.49	498.23
0.50000	-3430.56	38.87	-1.18	-3526.90	47.02	29.12	-3685.24	34.05	10.71	-3709.18	19.14	40.70	-3980.35	-176.00	0.80	-3985.25	-137.29	24.22	-1533.14	-289.16	74.09	-1542.60	-283.38	106.37	-181.85	206.66	256.14	0.00	0.00	0.00	511.82	-229.13	201.04	-3919.31	-153.08	1777.54	-3716.68	48.14	1657.84	-3751.96	-52.15	1688.50	484.87	-293.98	79.53	1082.86	-308.21	77.62	498.86
0.51000	-3430.56	38.87	-1.18	-3526.90	47.02	29.12	-3689.46	33.55	9.64	-3693.82	19.22	42.73	-3980.35	-176.00	0.80	-3985.25	-137.29	24.22	-1533.14	-289.16	74.09	-1542.60	-283.38	106.37	-205.10	204.47	263.23	0.00	0.00	0.00	496.85	-228.10	206.43	-3919.31	-153.08	1777.54	-3721.98	47.95	1658.74	-3734.45	-50.71	1687.84	485.66	-293.99	79.73	1082.35	-308.12	77.60	498.52
0.52000	-3430.56	38.87	-1.18	-3526.90	47.02	29.12	-3690.64	33.03	9.94	-3698.23	19.24	41.29	-3980.35	-176.00	0.80	-3985.25	-137.29	24.22	-1533.14	-289.16	74.09	-1542.60	-283.38	106.37	-228.69	202.25	270.42	0.00	0.00	0.00	481.65	-227.05	211.90	-3919.31	-153.08	1777.54	-3722.42	48.21	1659.23	-3703.96	-49.47	1687.01	485.53	-293.86	79.70	1082.82	-308.25	77.70	498.89
0.53000	-3430.56	38.87	-1.18	-3526.90	47.02	29.12	-3706.88	33.45	7.40	-3693.11	19.20	41.71	-3980.35	-176.00	0.80	-3985.25	-137.29	24.22	-1533.14	-289.16	74.09	-1542.60	-283.38	106.37	-252.59	200.01	277.70	0.00	0.00	0.00	466.21	-226.00	217.46	-3919.31	-153.08	1777.54	-3733.00	48.40	1658.95	-3709.89	-50.79	1685.94	485.57	-294.33	79.66	1082.45	-308.36	77.38	499.05
0.54000	-3430.56	38.87	-1.18	-3526.90	47.02	29.12	-3696.76	34.96	9.25	-3698.15	18.80	41.42	-3980.35	-176.00	0.80	-3985.25	-137.29	24.22	-1533.14	-289.16	74.09	-1542.60	-283.38	106.37	-276.80	197.73	285.08	0.00	0.00	0.00	450.54	-224.92	223.10	-3919.31	-153.08	1777.54	-3734.74	47.33	1658.89	-3692.74	-51.71	1684.03	484.59	-294.16	79.43	1082.51	-308.13	77.57	498.26
0.55000	-3430.56	38.87	-1.18	-3526.90	47.02	29.12	-3701.04	34.07	8.20	-3708.50	18.79	40.39	-3980.35	-176.00	0.80	-3985.25	-137.29	24.22	-1533.14	-289.16	74.09	-1542.60	-283.38	106.37	-301.33	195.43	292.55	0.00	0.00	0.00	434.64	-223.83	228.83	-3919.31	-153.08	1777.54	-3738.73	46.53	1658.68	-3730.81	-53.54	1685.69	485.36	-294.01	79.73	1082.85	-308.03	77.98	498.85
0.56000	-3430.56	38.87	-1.18	-3526.90	47.02	29.12	-3706.18	32.89	7.33	-3696.40	18.70	41.88	-3980.35	-176.00	0.80	-3985.25	-137.29	24.22	-1533.14	-289.16	74.09	-1542.60	-283.38	106.37	-326.15	193.10	300.11	0.00	0.00	0.00	418.52	-222.73	234.64	-3919.31	-153.08	1777.54	-3728.01	46.35	1658.43	-3697.13	-54.30	1684.54	485.62	-293.85	79.80	1083.01	-308.22	77.78	499.10
0.57000	-3430.56	38.87	-1.18	-3526.90	47.02	29.12	-3696.99	33.88	8.97	-3702.93	19.61	41.08	-3980.35	-176.00	0.80	-3985.25	-137.29	24.22	-1533.14	-289.16	74.09	-1542.60	-283.38	106.37	-351.27	190.74	307.75	0.00	0.00	0.00	402.18	-221.61	240.53	-3919.31	-153.08	1777.54	-3720.79	46.76	1658.71	-3695.87	-52.41	1684.73	485.17	-293.99	79.65	1082.79	-308.09	77.71	499.23
0.58000	-3430.56	38.87	-1.18	-3526.90	47.02	29.12	-3691.89	33.59	9.77	-3680.99	19.32	44.12	-3980.35	-176.00	0.80	-3985.25	-137.29	24.22	-1533.14	-289.16	74.09	-1542.60	-283.38	106.37	-376.68	188.36	315.49	0.00	0.00	0.00	385.61	-220.48	246.50	-3919.31	-153.08	1777.54	-3710.43	47.79	1657.27	-3709.79	-53.88	1684.09	485.63	-294.09	79.67	1082.11	-308.13	77.44	498.86
0.59000	-3430.56	38.87	-1.18	-3526.90	47.02	29.12	-3699.47	33.38	8.63	-3699.92	18.86	41.89	-3980.35	-176.00	0.80	-3985.25	-137.29	24.22	-1533.14	-289.16	74.09	-1542.60	-283.38	106.37	-402.37	185.95	323.31	0.00	0.00	0.00	368.83	-219.33	252.56	-3919.31	-153.08	1777.54	-3734.18	46.51	1658.45	-3700.75	-55.12	1684.73	485.71	-293.70	79.77	1081.85	-308.33	77.19	498.95
0.60000	-3430.56	38.87	-1.18	-3526.90	47.02	29.12	-3701.13	33.37	8.41	-3687.98	18.84	43.06	-3980.35	-176.00	0.80	-3985.25	-137.29	24.22	-1533.14	-289.16	74.09	-1542.60	-283.38	106.37	-428.34	183.52	331.21	0.00	0.00	0.00	351.84	-218.18	258.69	-3919.31	-153.08	1777.54	-3708.77	46.03	1657.41	-3691.39	-54.54	1684.13	485.74	-293.95	79.80	1082.20	-308.38	77.42	498.47
0.61000	-3430.56	38.87	-1.18	-3526.90	47.02	29.12	-3682.15	33.53	10.73	-3679.74	19.90	44.27	-3980.35	-176.00	0.80	-3985.25	-137.29	24.22	-1533.14	-289.16	74.09	-1542.60	-283.38	106.37	-454.57	181.06	339.19	0.00	0.00	0.00	334.64	-217.00	264.89	-3919.31	-153.08	1777.54	-3718.13	46.49	1658.45	-3714.68	-52.65	1685.59	484.93	-294.11	79.58	1082.32	-308.26	77.43	498.40
0.62000	-3430.56	38.87	-1.18	-3526.90	47.02	29.12	-3693.77	33.52	9.25	-3709.81	19.06	39.80	-3980.35	-176.00	0.80	-3985.25	-137.29	24.22	-1533.14	-289.16	74.09	-1542.60	-283.38	106.37	-481.07	178.58	347.25	0.00	0.00	0.00	317.23	-215.82	271.18	-3919.31	-153.08	1777.54	-3716.58	45.73	1657.83	-3699.88	-53.04	1684.06	485.01	-294.05	79.57	1083.19	-307.87	77.87	499.05
0.63000	-3430.56	38.87	-1.18	-3526.90	47.02	29.12	-3702.72	34.65	8.03	-3689.66	19.98	43.10	-3980.35	-176.00	0.80	-3985.25	-137.29	24.22	-1533.14	-289.16	74.09	-1542.60	-283.38	106.37	-507.83	176.08	355.39	0.00	0.00	0.00	299.61	-214.62	277.54	-3919.31	-153.08	1777.54	-3711.89	45.80	1657.11	-3712.03	-53.89	1685.61	484.22	-294.17	79.32	1082.38	-308.24	77.57	499.06
0.64000	-3430.56	38.87	-1.18	-3526.90	47.02	29.12	-3694.29	33.47	8.74	-3707.59	18.90	40.17	-3980.35	-176.00	0.80	-3985.25	-137.29	24.22	-1533.14	-289.16	74.09	-1542.60	-283.38	106.37	-534.84	173.56	363.60	0.00	0.00	0.00	281.80	-213.41	283.97	-3919.31	-153.08	1777.54	-3724.48	46.15	1657.63	-3745.81	-53.72	1685.70	485.13	-293.89	79.62	1082.98	-308.39	77.51	499.41
0.65000	-3430.56	38.87	-1.18	-3526.90	47.02	29.12	-3701.04	32.90	8.10	-3675.20	18.84	45.26	-3980.35	-176.00	0.80	-3985.25	-137.29	24.22	-1533.14	-289.16	74.09	-1542.60	-283.38	106.37	-562.10	171.01	371.88	0.00	0.00	0.00	263.78	-212.18	290.48	-3919.31	-153.08	1777.54	-3720.15	45.80	1657.70	-3725.08	-54.64	1684.05	484.95	-294.07	79.46	1082.81	-308.18	77.57	498.92
0.66000	-3430.56	38.87	-1.18	-3526.90	47.02	29.12	-3702.04	32.74	7.86	-3710.38	18.96	40.16	-3980.35	-176.00	0.80	-3985.25	-137.29	24.22	-1533.14	-289.16	74.09	-1542.60	-283.38	106.37	-589.59	168.45	380.24	0.00	0.00	0.00	245.57	-210.95	297.06	-3919.31	-153.08	1777.54	-3731.18	45.31	1658.36	-3687.17	-52.72	1682.10	484.94	-294.11	79.47	1082.72	-308.18	77.64	497.88
0.67000	-3430.56	38.87	-1.18	-3526.90	47.02	29.12	-3693.00	33.10	9.19	-3704.03	18.83	41.42	-3980.35	-176.00	0.80	-3985.25	-137.29	24.22	-1533.14	-289.16	74.09	-1542.60	-283.38	106.37	-617.32	165.86	388.66	0.00	0.00	0.00	227.17	-209.70	303.72	-3919.31	-153.08	1777.54	-3724.80	45.67	1658.28	-3684.03	-53.33	1683.39	484.74	-294.07	79.41	1082.18	-308.10	77.42	498.34
0.68000	-3430.56	38.87	-1.18	-3526.90	47.02	29.12	-3698.14	33.15	8.96	-3700.31	18.92	40.30	-3980.35	-176.00	0.80	-3985.25	-137.29	24.22	-1533.14	-289.16	74.09	-1542.60	-283.38	106.37	-645.27	163.25	397.16	0.00	0.00	0.00	208.57	-208.44	310.44	-3919.31	-153.08	1777.54	-3743.41	45.09	1658.23	-3685.58	-53.51	1684.04	485.18	-293.71	79.58	1082.58	-308.15	77.52	498.34
0.69000	-3430.56	38.87	-1.18	-3526.90	47.02	29.12	-3689.62	34.02	10.01	-3706.30	18.62	40.72	-3980.35	-176.00	0.80	-3985.25	-137.29	24.22	-1533.14	-289.16	74.09	-1542.60	-283.38	106.37	-673.45	160.63	405.71	0.00	0.00	0.00	189.79	-207.17	317.24	-3919.31	-153.08	1777.54	-3731.74	45.22	1657.61	-3707.04	-54.13	1682.87	485.58	-293.60	79.82	1082.93	-308.10	77.63	498.67
0.70000	-3430.56	38.87	-1.18	-3526.90	47.02	29.12	-3696.16	34.02	9.54	-3698.43	18.91	41.96	-3980.35	-176.00	0.80	-3985.25	-137.29	24.22	-1533.14	-289.16	74.09	-1542.60	-283.38	106.37	-701.84	157.99	414.33	0.00	0.00	0.00	170.83	-205.89	324.10	-3919.31	-153.08	1777.54	-3726.40	44.53	1657.35	-3707.58	-54.68	1682.58	485.26	-293.86	79.68	1082.58	-308.23	77.59	498.41
0.71000	-3430.56	38.87	-1.18	-3526.90	47.02	29.12	-3698.78	33.79	9.35	-3693.94	18.15	42.10	-3980.35	-176.00	0.80	-3985.25	-137.29	24.22	-1533.14	-289.16	74.09	-1542.60	-283.38	106.37	-730.43	155.33	423.01	0.00	0.00	0.00	151.68	-204.59	331.03	-3919.31	-153.08	1777.54	-3729.00	44.57	1657.05	-3700.88	-56.45	1682.04	486.04	-293.77	79.88	1082.33	-308.22	77.53	498.48
0.72000	-3430.56	38.87	-1.18	-3526.90	47.02	29.12	-3707.03	33.44	7.48	-3701.80	18.22	40.63	-3980.35	-176.00	0.80	-3985.25	-137.29	24.22	-1533.14	-289.16	74.09	-1542.60	-283.38	106.37	-759.23	152.65	431.75	0.00	0.00	0.00	132.36	-203.29	338.03	-3919.31	-153.08	1777.54	-3706.10	44.31	1656.57	-3700.17	-56.00	1683.32	486.13	-293.91	79.96	1082.24	-308.15	77.55	498.37
0.73000	-3430.56	38.87	-1.18	-3526.90	47.02	29.12	-3699.16	33.50	8.74	-3695.69	19.09	41.94	-3980.35	-176.00	0.80	-3985.25	-137.29	24.22	-1533.14	-289.16	74.09	-1542.60	-283.38	106.37	-788.23	149.96	440.55	0.00	0.00	0.00	112.86	-201.98	345.09	-3919.31	-153.08	1777.54	-3714.21	44.66	1655.96	-3711.98	-56.67	1683.55	486.41	-293.79	80.00	1082.13	-308.36	77.29	498.76
0.74000	-3430.56	38.87	-1.18	-3526.90	47.02	29.12	-3695.68	32.92	8.74	-3697.86	18.98	41.13	-3980.35	-176.00	0.80	-3985.25	-137.29	24.22	-1533.14	-289.16	74.09	-1542.60	-283.38	106.37	-817.41	147.25	449.41	0.00	0.00	0.00	93.19	-200.65	352.22	-3919.31	-153.08	1777.54	-3714.19	44.83	1655.99	-3696.27	-56.61	1681.51	485.53	-293.92	79.69	1082.07	-308.41	77.26	499.14
0.75000	-3430.56	38.87	-1.18	-3526.90	47.02	29.12	-3707.79	33.29	7.36	-3698.49	19.24	40.98	-3980.35	-176.00	0.80	-3985.25	-137.29	24.22	-1533.14	-289.16	74.09	-1542.60	-283.38	106.37	-846.78	144.53	458.31	0.00	0.00	0.00	73.35	-199.32	359.41	-3919.31	-153.08	1777.54	-3725.06	44.68	1656.60	-3696.21	-53.71	1681.81	485.55	-294.08	79.60	1082.21	-308.36	77.30	499.37
0.76000	-3430.56	38.87	-1.18	-3526.90	47.02	29.12	-3697.76	33.90	8.57	-3701.70	19.16	41.03	-3980.35	-176.00	0.80	-3985.25	-137.29	24.22	-1533.14	-289.16	74.09	-1542.60	-283.38	106.37	-876.32	141.79	467.27	0.00	0.00	0.00	53.34	-197.97	366.66	-3919.31	-153.08	1777.54	-3734.26	44.55	1656.06	-3718.08	-53.83	1682.19	485.55	-294.10	79.62	1082.06	-308.30	77.43	498.91
0.77000	-3430.56	38.87	-1.18	-3526.90	47.02	29.12	-3703.93	33.14	8.01	-3702.89	19.38	40.75	-3980.35	-176.00	0.80	-3985.25	-137.29	24.22	-1533.14	-289.16	74.09	-1542.60	-283.38	106.37	-906.04	139.04	476.28	0.00	0.00	0.00	33.17	-196.62	373.98	-3919.31	-153.08	1777.54	-3732.02	44.77	1655.87	-3754.78	-56.08	1683.85	485.59	-294.27	79.75	1082.25	-307.91	77.63	499.61
0.78000	-3430.56	38.87	-1.18	-3526.90	47.02	29.12	-3695.54	33.20	9.32	-3702.85	18.97	40.72	-3980.35	-176.00	0.80	-3985.25	-137.29	24.22	-1533.14	-289.16	74.09	-1542.60	-283.38	106.37	-935.92	136.28	485.33	0.00	0.00	0.00	12.84	-195.25	381.36	-3919.31	-153.08	1777.54	-3722.46	44.82	1655.04	-3715.99	-54.96	1681.99	485.90	-293.68	79.88	1082.71	-307.82	77.63	499.28
0.79000	-3430.56	38.87	-1.18	-3526.90	47.02	29.12	-3719.46	34.68	5.50	-3723.71	18.69	37.12	-3980.35	-176.00	0.80	-3985.25	-137.29	24.22	-1533.14	-289.16	74.09	-1542.60	-283.38	106.37	-965.96	133.50	494.43	0.00	0.00	0.00	-7.65	-193.88	388.79	-3919.31	-153.08	1777.54	-3731.24	43.69	1655.05	-3668.81	-54.30	1679.94	485.22	-293.82	79.58	1082.89	-308.14	77.67	498.39
0.80000	-3430.56	38.87	-1.18	-3526.90	47.02	29.12	-3711.23	34.24	6.79	-3688.44	19.22	43.31	-3980.35	-176.00	0.80	-3985.25	-137.29	24.22	-1533.14	-289.16	74.09	-1542.60	-283.38	106.37	-996.15	130.71	503.58	0.00	0.00	0.00	-28.30	-192.50	396.29	-3919.31	-153.08	1777.54	-3725.99	44.71	1655.11	-3731.25	-55.83	1682.61	485.33	-293.85	79.65	1082.39	-308.20	77.60	499.32
0.81000	-3430.56	38.87	-1.18	-3526.90	47.02	29.12	-3692.48	32.92	9.31	-3688.69	19.72	42.96	-3980.35	-176.00	0.80	-3985.25	-137.29	24.22	-1533.14	-289.16	74.09	-1542.60	-283.38	106.37	-1026.48	127.92	512.76	0.00	0.00	0.00	-49.10	-191.11	403.84	-3919.31	-153.08	1777.54	-3733.82	44.74	1653.94	-3710.58	-56.83	1681.01	485.76	-293.99	79.80	1082.45	-308.23	77.48	498.95
0.82000	-3430.56	38.87	-1.18	-3526.90	47.02	29.12	-3701.94	33.46	8.21	-3736.94	19.14	35.17	-3980.35	-176.00	0.80	-3985.25	-137.29	24.22	-1533.14	-289.16	74.09	-1542.60	-283.38	106.37	-1056.96	125.11	521.99	0.00	0.00	0.00	-70.04	-189.71	411.45	-3919.31	-153.08	1777.54	-3699.94	44.39	1652.53	-3715.40	-55.59	1681.94	485.35	-294.17	79.68	1082.98	-308.16	77.65	498.72
0.83000	-3430.56	38.87	-1.18	-3526.90	47.02	29.12	-3693.91	33.96	8.37	-3704.91	18.89	40.52	-3980.35	-176.00	0.80	-3985.25	-137.29	24.22	-1533.14	-289.16	74.09	-1542.60	-283.38	106.37	-1087.57	122.29	531.25	0.00	0.00	0.00	-91.14	-188.30	419.12	-3919.31	-153.08	1777.54	-3723.41	44.18	1653.25	-3716.34	-54.15	1680.27	485.45	-294.05	79.66	1082.58	-307.91	77.77	498.51
0.84000	-3430.56	38.87	-1.18	-3526.90	47.02	29.12	-3722.50	33.23	5.16	-3692.91	19.35	42.10	-3980.35	-176.00	0.80	-3985.25	-137.29	24.22	-1533.14	-289.16	74.09	-1542.60	-283.38	106.37	-1118.31	119.46	540.55	0.00	0.00	0.00	-112.37	-186.89	426.84	-3919.31	-153.08	1777.54	-3733.01	44.55	1654.25	-3720.81	-54.70	1680.65	484.81	-293.75	79.50	1082.43	-308.14	77.62	498.71
0.85000	-3430.56	38.87	-1.18	-3526.90	47.02	29.12	-3695.29	33.45	9.05	-3702.76	18.57	40.53	-3980.35	-176.00	0.80	-3985.25	-137.29	24.22	-1533.14	-289.16	74.09	-1542.60	-283.38	106.37	-1149.17	116.62	549.89	0.00	0.00	0.00	-133.75	-185.46	434.62	-3919.31	-153.08	1777.54	-3754.80	46.12	1655.64	-3691.88	-53.84	1680.07	485.60	-293.93	79.74	1082.80	-308.22	77.54	499.40
0.86000	-3430.56	38.87	-1.18	-3526.90	47.02	29.12	-3694.04	33.63	9.77	-3701.34	19.15	40.67	-3980.35	-176.00	0.80	-3985.25	-137.29	24.22	-1533.14	-289.16	74.09	-1542.60	-283.38	106.37	-1180.14	113.77	559.25	0.00	0.00	0.00	-155.26	-184.03	442.45	-3919.31	-153.08	1777.54	-3733.33	45.09	1653.35	-3685.73	-53.95	1678.94	485.51	-293.96	79.72	1082.75	-308.15	77.64	499.25
0.87000	-3430.56	38.87	-1.18	-3526.90	47.02	29.12	-3725.32	33.09	4.51	-3711.94	18.32	39.37	-3980.35	-176.00	0.80	-3985.25	-137.29	24.22	-1533.14	-289.16	74.09	-1542.60	-283.38	106.37	-1211.22	110.92	568.65	0.00	0.00	0.00	-176.91	-182.59	450.33	-3919.31	-153.08	1777.54	-3726.70	44.76	1652.85	-3684.68	-56.20	1678.89	485.05	-294.28	79.57	1082.87	-308.13	77.64	498.96
0.88000	-3430.56	38.87	-1.18	-3526.90	47.02	29.12	-3696.52	34.16	8.26	-3688.00	19.50	43.22	-3980.35	-176.00	0.80	-3985.25	-137.29	24.22	-1533.14	-289.16	74.09	-1542.60	-283.38	106.37	-1242.41	108.06	578.07	0.00	0.00	0.00	-198.69	-181.15	458.26	-3919.31	-153.08	1777.54	-3747.55	44.65	1654.61	-3732.90	-56.52	1680.80	486.05	-294.10	79.82	1082.38	-308.09	77.48	498.79
0.89000	-3430.56	38.87	-1.18	-3526.90	47.02	29.12	-3708.41	33.12	7.66	-3703.51	19.47	40.92	-3980.35	-176.00	0.80	-3985.25	-137.29	24.22	-1533.14	-289.16	74.09	-1542.60	-283.38	106.37	-1273.69	105.19	587.52	0.00	0.00	0.00	-220.60	-179.70	466.24	-3919.31	-153.08	1777.54	-3751.30	44.25	1654.15	-3727.73	-56.02	1680.41	484.96	-293.78	79.56	1082.33	-308.39	77.49	498.44
0.90000	-3430.56	38.87	-1.18	-3526.90	47.02	29.12	-3701.01	34.05	8.68	-3703.13	20.09	40.74	-3980.35	-176.00	0.80	-3985.25	-137.29	24.22	-1533.14	-289.16	74.09	-1542.60	-283.38	106.37	-1305.06	102.32	597.00	0.00	0.00	0.00	-242.63	-178.24	474.27	-3919.31	-153.08	1777.54	-3736.04	44.13	1652.80	-3689.32	-53.61	1679.30	485.83	-293.87	79.85	1082.34	-308.52	77.41	498.65
0.91000	-3430.56	38.87	-1.18	-3526.90	47.02	29.12	-3699.64	34.54	8.16	-3714.36	19.57	39.30	-3980.35	-176.00	0.80	-3985.25	-137.29	24.22	-1533.14	-289.16	74.09	-1542.60	-283.38	106.37	-1336.51	99.45	606.49	0.00	0.00	0.00	-264.79	-176.77	482.35	-3919.31	-153.08	1777.54	-3742.90	44.78	1653.60	-3709.05	-56.05	1678.60	485.59	-294.04	79.70	1082.24	-308.53	77.37	498.94
0.92000	-3430.56	38.87	-1.18	-3526.90	47.02	29.12	-3696.11	33.55	8.95	-3704.26	19.12	40.88	-3980.35	-176.00	0.80	-3985.25	-137.29	24.22	-1533.14	-289.16	74.09	-1542.60	-283.38	106.37	-1368.05	96.57	616.01	0.00	0.00	0.00	-287.07	-175.30	490.47	-3919.31	-153.08	1777.54	-3733.18	45.02	1653.00	-3723.18	-54.91	1678.81	485.28	-293.97	79.66	1081.83	-308.35	77.29	498.70
0.93000	-3430.56	38.87	-1.18	-3526.90	47.02	29.12	-3703.97	33.00	7.34	-3695.90	18.97	41.64	-3980.35	-176.00	0.80	-3985.25	-137.29	24.22	-1533.14	-289.16	74.09	-1542.60	-283.38	106.37	-1399.65	93.68	625.55	0.00	0.00	0.00	-309.46	-173.83	498.64	-3919.31	-153.08	1777.54	-3724.56	44.95	1653.56	-3745.62	-56.44	1680.65	484.67	-294.06	79.47	1082.17	-308.25	77.40	498.60
0.94000	-3430.56	38.87	-1.18	-3526.90	47.02	29.12	-3702.88	34.50	7.28	-3704.26	18.79	40.59	-3980.35	-176.00	0.80	-3985.25	-137.29	24.22	-1533.14	-289.16	74.09	-1542.60	-283.38	106.37	-1431.32	90.80	635.10	0.00	0.00	0.00	-331.97	-172.34	506.86	-3919.31	-153.08	1777.54	-3745.84	44.23	1653.35	-3732.66	-54.56	1679.52	485.04	-294.38	79.53	1082.31	-307.96	77.62	498.22
0.95000	-3430.56	38.87	-1.18	-3526.90	47.02	29.12	-3705.50	33.50	7.06	-3706.23	18.84	39.72	-3980.35	-176.00	0.80	-3985.25	-137.29	24.22	-1533.14	-289.16	74.09	-1542.60	-283.38	106.37	-1463.05	87.91	644.67	0.00	0.00	0.00	-354.59	-170.86	515.12	-3919.31	-153.08	1777.54	-3726.22	44.33	1651.79	-3719.36	-55.79	1677.98	484.88	-293.96	79.69	1081.91	-308.09	77.46	499.24
0.96000	-3430.56	38.87	-1.18	-3526.90	47.02	29.12	-3702.60	33.88	8.35	-3707.34	19.68	40.16	-3980.35	-176.00	0.80	-3985.25	-137.29	24.22	-1533.14	-289.16	74.09	-1542.60	-283.38	106.37	-1494.84	85.02	654.25	0.00	0.00	0.00	-377.32	-169.36	523.42	-3919.31	-153.08	1777.54	-3712.87	43.74	1651.06	-3734.12	-58.11	1680.49	485.90	-293.78	79.89	1082.56	-308.26	77.51	498.79
0.97000	-3430.56	38.87	-1.18	-3526.90	47.02	29.12	-3698.81	33.75	8.39	-3715.12	20.05	39.05	-3980.35	-176.00	0.80	-3985.25	-137.29	24.22	-1533.14	-289.16	74.09	-1542.60	-283.38	106.37	-1526.67	82.12	663.84	0.00	0.00	0.00	-400.15	-167.87	531.77	-3919.31	-153.08	1777.54	-3742.49	44.68	1652.84	-3726.53	-57.87	1679.58	485.37	-294.08	79.67	1082.46	-308.27	77.44	498.50
0.98000	-3430.56	38.87	-1.18	-3526.90	47.02	29.12	-3699.55	34.46	8.84	-3699.35	19.62	41.73	-3980.35	-176.00	0.80	-3985.25	-137.29	24.22	-1533.14	-289.16	74.09	-1542.60	-283.38	106.37	-1558.53	79.23	673.44	0.00	0.00	0.00	-423.09	-166.36	540.15	-3919.31	-153.08	1777.54	-3732.60	44.29	1652.93	-3707.43	-56.15	1678.02	485.27	-293.89	79.61	1082.90	-307.86	77.71	498.12
0.99000	-3430.56	38.87	-1.18	-3526.90	47.02	29.12	-3695.02	33.26	8.98	-3706.80	19.17	40.23	-3980.35	-176.00	0.80	-3985.25	-137.29	24.22	-1533.14	-289.16	74.09	-1542.60	-283.38	106.37	-1590.44	76.34	683.04	0.00	0.00	0.00	-446.12	-164.86	548.58	-3919.31	-153.08	1777.54	-3755.83	42.75	1653.59	-3708.27	-56.24	1677.05	485.41	-293.93	79.71	1083.44	-308.14	77.86	498.92
1.00000	-3430.56	38.87	-1.18	-3526.90	47.02	29.12	-3713.27	32.66	6.70	-3696.70	19.33	41.36	-3980.35	-176.00	0.80	-3985.25	-137.29	24.22	-1533.14	-289.16	74.09	-1542.60	-283.38	106.37	-1622.37	73.45	692.65	0.00	0.00	0.00	-469.26	-163.34	557.05	-3919.31	-153.08	1777.54	-3751.95	42.81	1654.40	-3718.59	-57.28	1678.17	485.84	-293.97	79.84	1083.06	-308.11	77.77	499.23
1.01000	-3430.56	38.87	-1.18	-3526.90	47.02	29.12	-3702.69	34.00	8.71	-3737.73	18.72	35.49	-3980.35	-176.00	0.80	-3985.25	-137.29	24.22	-1533.14	-289.16	74.09	-1542.60	-283.38	106.37	-1654.33	70.56	702.27	0.00	0.00	0.00	-492.48	-161.83	565.55	-3919.31	-153.08	1777.54	-3764.58	43.72	1655.01	-3716.95	-57.28	1678.79	485.47	-294.04	79.68	1082.10	-308.11	77.30	498.64
1.02000	-3430.56	38.87	-1.18	-3526.90	47.02	29.12	-3709.75	33.86	6.98	-3712.82	19.80	39.04	-3980.35	-176.00	0.80	-3985.25	-137.29	24.22	-1533.14	-289.16	74.09	-1542.60	-283.38	106.37	-1686.30	67.67	711.88	0.00	0.00	0.00	-515.80	-160.31	574.09	-3919.31	-153.08	1777.54	-3754.74	43.14	1653.52	-3741.76	-55.56	1678.67	485.25	-294.23	79.47	1082.04	-308.18	77.40	498.96
1.03000	-3430.56	38.87	-1.18	-3526.90	47.02	29.12	-3697.36	33.48	8.79	-3709.09	19.16	39.23	-3980.35	-176.00	0.80	-3985.25	-137.29	24.22	-1533.14	-289.16	74.09	-1542.60	-283.38	106.37	-1718.28	64.79	721.49	0.00	0.00	0.00	-539.20	-158.79	582.67	-3919.31	-153.08	1777.54	-3744.10	42.79	1653.69	-3736.17	-56.50	1679.32	485.70	-294.14	79.73	1082.05	-308.45	77.38	498.75
1.04000	-3430.56	38.87	-1.18	-3526.90	47.02	29.12	-3683.79	32.91	10.54	-3712.67	19.42	39.48	-3980.35	-176.00	0.80	-3985.25	-137.29	24.22	-1533.14	-289.16	74.09	-1542.60	-283.38	106.37	-1750.26	61.90	731.11	0.00	0.00	0.00	-562.69	-157.26	591.28	-3919.31	-153.08	1777.54	-3751.08	43.75	1653.87	-3736.79	-57.00	1680.17	485.79	-293.84	79.82	1082.91	-307.99	77.74	498.67
1.05000	-3430.56	38.87	-1.18	-3526.90	47.02	29.12	-3699.01	33.30	9.01	-3711.13	18.83	39.71	-3980.35	-176.00	0.80	-3985.25	-137.29	24.22	-1533.14	-289.16	74.09	-1542.60	-283.38	106.37	-1782.24	59.03	740.71	0.00	0.00	0.00	-586.27	-155.73	599.93	-3919.31	-153.08	1777.54	-3745.91	43.99	1654.01	-3713.44	-57.70	1678.83	485.66	-293.75	79.78	1083.04	-308.04	77.77	498.80
1.06000	-3430.56	38.87	-1.18	-3526.90	47.02	29.12	-3703.29	33.84	7.98	-3703.98	19.37	40.45	-3980.35	-176.00	0.80	-3985.25	-137.29	24.22	-1533.14	-289.16	74.09	-1542.60	-283.38	106.37	-1814.21	56.15	750.31	0.00	0.00	0.00	-609.92	-154.20	608.61	-3919.31	-153.08	1777.54	-3740.73	44.00	1652.98	-3710.89	-57.41	1678.31	485.88	-293.66	79.95	1082.17	-308.27	77.49	498.24
1.07000	-3430.56	38.87	-1.18	-3526.90	47.02	29.12	-3711.38	33.17	6.91	-3714.23	19.44	38.98	-3980.35	-176.00	0.80	-3985.25	-137.29	24.22	-1533.14	-289.16	74.09	-1542.60	-283.38	106.37	-1846.17	53.29	759.90	0.00	0.00	0.00	-633.65	-152.66	617.32	-3919.31	-153.08	1777.54	-3736.43	44.66	1653.15	-3709.90	-56.69	1678.39	485.84	-293.94	79.89	1082.58	-308.34	77.58	498.42
1.08000	-3430.56	38.87	-1.18	-3526.90	47.02	29.12	-3712.60	34.06	6.74	-3700.90	19.28	41.43	-3980.35	-176.00	0.80	-3985.25	-137.29	24.22	-1533.14	-289.16	74.09	-1542.60	-283.38	106.37	-1878.10	50.42	769.48	0.00	0.00	0.00	-657.45	-151.13	626.06	-3919.31	-153.08	1777.54	-3768.33	42.89	1655.39	-3702.86	-56.58	1677.73	483.87	-294.56	79.21	1082.70	-308.27	77.66	498.55
1.09000	-3430.56	38.87	-1.18	-3526.90	47.02	29.12	-3712.77	33.77	6.95	-3713.45	18.99	39.78	-3980.35	-176.00	0.80	-3985.25	-137.29	24.22	-1533.14	-289.16	74.09	-1542.60	-283.38	106.37	-1910.01	47.57	779.05	0.00	0.00	0.00	-681.32	-149.59	634.83	-3919.31	-153.08	1777.54	-3733.37	44.05	1654.91	-3719.25	-56.68	1677.90	484.76	-294.15	79.48	1082.95	-307.99	77.73	499.17
1.10000	-3430.56	38.87	-1.18	-3526.90	47.02	29.12	-3691.18	34.01	9.44	-3712.18	19.01	39.50	-3980.35	-176.00	0.80	-3985.25	-137.29	24.22	-1533.14	-289.16	74.09	-1542.60	-283.38	106.37	-1941.88	44.72	788.60	0.00	0.00	0.00	-705.26	-148.05	643.64	-3919.31	-153.08	1777.54	-3725.05	43.94	1655.09	-3735.59	-57.89	1678.52	485.48	-294.24	79.68	1083.33	-308.09	77.76	499.11
1.11000	-3430.56	38.87	-1.18	-3526.90	47.02	29.12	-3696.16	33.56	9.09	-3717.34	19.43	38.79	-3980.35	-176.00	0.80	-3985.25	-137.29	24.22	-1533.14	-289.16	74.09	-1542.60	-283.38	106.37	-1973.71	41.88	798.14	0.00	0.00	0.00	-729.26	-146.50	652.47	-3919.31	-153.08	1777.54	-3740.34	44.00	1654.97	-3740.67	-57.45	1678.15	485.54	-293.91	79.68	1082.67	-308.23	77.60	498.56
1.12000	-3430.56	38.87	-1.18	-3526.90	47.02	29.12	-3696.69	34.15	8.91	-3722.32	18.47	38.41	-3980.35	-176.00	0.80	-3985.25	-137.29	24.22	-1533.14	-289.16	74.09	-1542.60	-283.38	106.37	-2005.50	39.05	807.65	0.00	0.00	0.00	-753.33	-144.96	661.32	-3919.31	-153.08	1777.54	-3731.30	42.80	1654.27	-3744.75	-56.21	1680.63	485.04	-294.19	79.58	1082.99	-308.20	77.63	498.34
1.13000	-3430.56	38.87	-1.18	-3526.90	47.02	29.12	-3709.43	34.61	6.85	-3721.93	19.49	38.08	-3980.35	-176.00	0.80	-3985.25	-137.29	24.22	-1533.14	-289.16	74.09	-1542.60	-283.38	106.37	-2037.23	36.23	817.15	0.00	0.00	0.00	-777.45	-143.41	670.21	-3919.31	-153.08	1777.54	-3749.37	43.62	1655.83	-3747.01	-56.00	1680.69	484.85	-293.95	79.58	1082.93	-308.37	77.50	498.60
1.14000	-3430.56	38.87	-1.18	-3526.90	47.02	29.12	-3699.38	34.74	9.07	-3719.90	19.19	38.79	-3980.35	-176.00	0.80	-3985.25	-137.29	24.22	-1533.14	-289.16	74.09	-1542.60	-283.38	106.37	-2068.91	33.41	826.63	0.00	0.00	0.00	-801.63	-141.87	679.12	-3919.31	-153.08	1777.54	-3749.03	43.74	1655.50	-3732.66	-57.11	1679.91	484.48	-293.97	79.32	1082.29	-308.06	77.58	498.74
1.15000	-3430.56	38.87	-1.18	-3526.90	47.02	29.12	-3709.07	33.53	6.71	-3728.06	18.75	37.67	-3980.35	-176.00	0.80	-3985.25	-137.29	24.22	-1533.14	-289.16	74.09	-1542.60	-283.38	106.37	-2100.52	30.61	836.08	0.00	0.00	0.00	-825.87	-140.32	688.05	-3919.31	-153.08	1777.54	-3749.09	45.12	1656.98	-3726.70	-57.54	1680.11	484.52	-293.98	79.37	1082.58	-308.16	77.69	499.56
1.16000	-3430.56	38.87	-1.18	-3526.90	47.02	29.12	-3700.08	33.85	8.76	-3699.56	19.62	42.56	-3980.35	-176.00	0.80	-3985.25	-137.29	24.22	-1533.14	-289.16	74.09	-1542.60	-283.38	106.37	-2132.06	27.82	845.50	0.00	0.00	0.00	-850.15	-138.77	697.00	-3919.31	-153.08	1777.54	-3734.13	44.80	1656.65	-3751.27	-56.70	1680.82	484.68	-294.32	79.39	1082.34	-308.41	77.49	499.17
1.17000	-3430.56	38.87	-1.18	-3526.90	47.02	29.12	-3700.23	33.83	9.10	-3705.82	19.64	40.63	-3980.35	-176.00	0.80	-3985.25	-137.29	24.22	-1533.14	-289.16	74.09	-1542.60	-283.38	106.37	-2163.52	25.04	854.90	0.00	0.00	0.00	-874.48	-137.22	705.98	-3919.31	-153.08	1777.54	-3757.45	44.69	1657.57	-3737.16	-55.92	1680.24	485.23	-293.84	79.70	1082.20	-308.51	77.54	499.33
1.18000	-3430.56	38.87	-1.18	-3526.90	47.02	29.12	-3693.57	34.25	8.99	-3721.37	19.15	38.31	-3980.35	-176.00	0.80	-3985.25	-137.29	24.22	-1533.14	-289.16	74.09	-1542.60	-283.38	106.37	-2194.90	22.27	864.26	0.00	0.00	0.00	-898.85	-135.67	714.98	-3919.31	-153.08	1777.54	-3760.42	46.00	1657.51	-3744.92	-56.29	1680.25	485.70	-293.83	79.81	1082.52	-308.20	77.52	499.18
1.19000	-3430.56	38.87	-1.18	-3526.90	47.02	29.12	-3705.47	33.74	7.58	-3708.89	19.36	40.77	-3980.35	-176.00	0.80	-3985.25	-137.29	24.22	-1533.14	-289.16	74.09	-1542.60	-283.38	106.37	-2226.18	19.52	873.60	0.00	0.00	0.00	-923.27	-134.12	724.00	-3919.31	-153.08	1777.54	-3723.37	45.24	1657.79	-3738.61	-55.51	1681.07	485.08	-293.72	79.68	1082.43	-308.21	77.57	498.10
1.20000	-3430.56	38.87	-1.18	-3526.90	47.02	29.12	-3711.68	33.97	7.21	-3721.17	19.56	38.80	-3980.35	-176.00	0.80	-3985.25	-137.29	24.22	-1533.14	-289.16	74.09	-1542.60	-283.38	106.37	-2257.38	16.77	882.90	0.00	0.00	0.00	-947.72	-132.58	733.04	-3919.31	-153.08	1777.54	-3699.16	46.12	1657.86	-3733.44	-54.94	1681.68	484.93	-293.74	79.57	1082.37	-308.51	77.51	499.28
1.21000	-3430.56	38.87	-1.18	-3526.90	47.02	29.12	-3709.46	33.25	7.11	-3709.01	20.26	41.07	-3980.35	-176.00	0.80	-3985.25	-137.29	24.22	-1533.14	-289.16	74.09	-1542.60	-283.38	106.37	-2288.47	14.05	892.16	0.00	0.00	0.00	-972.21	-131.03	742.10	-3919.31	-153.08	1777.54	-3691.96	46.06	1657.62	-3732.04	-54.73	1680.33	485.22	-293.87	79.67	1082.37	-308.56	77.56	499.78
1.22000	-3430.56	38.87	-1.18	-3526.90	47.02	29.12	-3705.55	33.55	6.81	-3693.58	19.52	42.72	-3980.35	-176.00	0.80	-3985.25	-137.29	24.22	-1533.14	-289.16	74.09	-1542.60	-283.38	106.37	-2319.45	11.33	901.39	0.00	0.00	0.00	-996.74	-129.48	751.18	-3919.31	-153.08	1777.54	-3662.42	46.76	1657.64	-3727.97	-53.67	1679.94	484.93	-293.93	79.53	1082.36	-307.88	77.49	499.64
1.23000	-3430.56	38.87	-1.18	-3526.90	47.02	29.12	-3701.58	34.01	8.25	-3702.19	20.34	41.57	-3980.35	-176.00	0.80	-3985.25	-137.29	24.22	-1533.14	-289.16	74.09	-1542.60	-283.38	106.37	-2350.32	8.64	910.58	0.00	0.00	0.00	-1021.29	-127.94	760.27	-3919.31	-153.08	1777.54	-3644.96	47.50	1658.42	-3734.50	-53.75	1680.69	485.27	-294.19	79.54	1082.37	-308.16	77.51	499.15
1.24000	-3430.56	38.87	-1.18	-3526.90	47.02	29.12	-3695.23	33.82	9.15	-3732.59	19.75	38.20	-3980.35	-176.00	0.80	-3985.25	-137.29	24.22	-1533.14	-289.16	74.09	-1542.60	-283.38	106.37	-2381.06	5.96	919.72	0.00	0.00	0.00	-1045.87	-126.39	769.37	-3919.31	-153.08	1777.54	-3651.61	48.24	1658.52	-3748.01	-52.50	1680.47	485.33	-294.25	79.54	1082.81	-308.58	77.65	498.92
1.25000	-3430.56	38.87	-1.18	-3526.90	47.02	29.12	-3698.21	33.96	8.33	-3715.51	19.93	39.54	-3980.35	-176.00	0.80	-3985.25	-137.29	24.22	-1533.14	-289.16	74.09	-1542.60	-283.38	106.37	-2411.68	3.29	928.82	0.00	0.00	0.00	-1070.47	-124.85	778.50	-3919.31	-153.08	1777.54	-3696.91	48.21	1657.79	-3753.06	-52.59	1682.00	485.43	-293.98	79.60	1082.73	-308.50	77.51	498.75
1.26000	-3430.56	38.87	-1.18	-3526.90	47.02	29.12	-3709.50	33.48	6.94	-3706.43	20.15	41.38	-3980.35	-176.00	0.80	-3985.25	-137.29	24.22	-1533.14	-289.16	74.09	-1542.60	-283.38	106.37	-2442.17	0.64	937.88	0.00	0.00	0.00	-1095.09	-123.31	787.63	-3919.31	-153.08	1777.54	-3771.07	47.20	1659.08	-3727.87	-48.75	1681.11	485.22	-294.04	79.57	1083.15	-308.05	77.86	498.53
1.27000	-3430.56	38.87	-1.18	-3526.90	47.02	29.12	-3707.45	33.90	7.29	-3722.63	19.45	39.18	-3980.35	-176.00	0.80	-3985.25	-137.29	24.22	-1533.14	-289.16	74.09	-1542.60	-283.38	106.37	-2472.52	-1.99	946.89	0.00	0.00	0.00	-1119.74	-121.77	796.78	-3919.31	-153.08	1777.54	-3790.95	49.35	1658.51	-3742.16	-50.05	1680.62	485.50	-294.04	79.72	1082.56	-308.04	77.77	498.86
1.28000	-3430.56	38.87	-1.18	-3526.90	47.02	29.12	-3720.27	33.22	5.04	-3700.31	19.99	42.16	-3980.35	-176.00	0.80	-3985.25	-137.29	24.22	-1533.14	-289.16	74.09	-1542.60	-283.38	106.37	-2502.72	-4.60	955.85	0.00	0.00	0.00	-1144.39	-120.23	805.94	-3919.31	-153.08	1777.54	-3796.65	49.36	1659.55	-3765.88	-50.53	1682.53	485.69	-293.89	79.67	1082.48	-308.15	77.54	499.35
1.29000	-3430.56	38.87	-1.18	-3526.90	47.02	29.12	-3688.09	33.20	9.66	-3701.20	19.39	42.49	-3980.35	-176.00	0.80	-3985.25	-137.29	24.22	-1533.14	-289.16	74.09	-1542.60	-283.38	106.37	-2532.77	-7.19	964.75	0.00	0.00	0.00	-1169.06	-118.70	815.10	-3919.31	-153.08	1777.54	-3818.38	50.30	1661.65	-3773.32	-48.09	1684.58	485.82	-293.90	79.68	1083.40	-308.51	77.66	499.00
1.30000	-3430.56	38.87	-1.18	-3526.90	47.02	29.12	-3720.28	35.27	5.28	-3695.10	19.28	43.79	-3980.35	-176.00	0.80	-3985.25	-137.29	24.22	-1533.14	-289.16	74.09	-1542.60	-283.38	106.37	-2562.66	-9.76	973.61	0.00	0.00	0.00	-1193.74	-117.17	824.28	-3919.31	-153.08	1777.54	-3798.44	51.85	1660.39	-3788.21	-46.62	1684.74	485.34	-294.33	79.46	1082.50	-308.48	77.40	499.64
1.31000	-3430.56	38.87	-1.18	-3526.90	47.02	29.12	-3694.79	34.14	8.61	-3707.53	19.99	42.14	-3980.35	-176.00	0.80	-3985.25	-137.29	24.22	-1533.14	-289.16	74.09	-1542.60	-283.38	106.37	-2592.39	-12.31	982.40	0.00	0.00	0.00	-1218.43	-115.64	833.47	-3919.31	-153.08	1777.54	-3790.49	52.16	1660.18	-3785.14	-46.72	1684.90	484.71	-294.08	79.53	1081.65	-308.21	77.25	499.16
1.32000	-3430.56	38.87	-1.18	-3526.90	47.02	29.12	-3705.77	33.70	7.39	-3702.03	20.89	43.44	-3980.35	-176.00	0.80	-3985.25	-137.29	24.22	-1533.14	-289.16	74.09	-1542.60	-283.38	106.37	-2621.95	-14.84	991.15	0.00	0.00	0.00	-1243.11	-114.11	842.66	-3919.31	-153.08	1777.54	-3805.72	52.21	1661.16	-3778.89	-45.24	1685.13	485.35	-294.04	79.67	1082.69	-308.09	77.63	499.28
1.33000	-3430.56	38.87	-1.18	-3526.90	47.02	29.12	-3703.35	33.01	7.30	-3701.75	20.70	43.17	-3980.35	-176.00	0.80	-3985.25	-137.29	24.22	-1533.14	-289.16	74.09	-1542.60	-283.38	106.37	-2651.33	-17.35	999.83	0.00	0.00	0.00	-1267.80	-112.59	851.86	-3919.31	-153.08	1777.54	-3794.93	54.51	1661.81	-3793.85	-43.54	1684.81	485.88	-293.99	79.74	1082.79	-307.93	77.75	498.77
1.34000	-3430.56	38.87	-1.18	-3526.90	47.02	29.12	-3702.25	34.96	7.78	-3709.38	20.87	42.51	-3980.35	-176.00	0.80	-3985.25	-137.29	24.22	-1533.14	-289.16	74.09	-1542.60	-283.38	106.37	-2680.53	-19.84	1008.45	0.00	0.00	0.00	-1292.49	-111.08	861.07	-3919.31	-153.08	1777.54	-3822.81	55.71	1662.98	-3787.75	-43.07	1685.47	485.01	-294.19	79.44	1083.14	-308.03	77.72	498.79
1.35000	-3430.56	38.87	-1.18	-3526.90	47.02	29.12	-3714.46	33.68	6.02	-3696.20	21.10	44.49	-3980.35	-176.00	0.80	-3985.25	-137.29	24.22	-1533.14	-289.16	74.09	-1542.60	-283.38	106.37	-2709.54	-22.30	1017.01	0.00	0.00	0.00	-1317.17	-109.56	870.28	-3919.31	-153.08	1777.54	-3807.46	56.68	1661.85	-3799.10	-40.59	1686.94	485.30	-293.86	79.51	1082.47	-308.34	77.38	499.07
1.36000	-3430.56	38.87	-1.18	-3526.90	47.02	29.12	-3715.98	33.07	5.31	-3700.59	21.50	44.19	-3980.35	-176.00	0.80	-3985.25	-137.29	24.22	-1533.14	-289.16	74.09	-1542.60	-283.38	106.37	-2738.35	-24.74	1025.50	0.00	0.00	0.00	-1341.84	-108.05	879.49	-3919.31	-153.08	1777.54	-3790.88	55.40	1662.34	-3804.34	-39.98	1686.72	485.51	-294.09	79.63	1082.63	-308.64	77.44	499.32
1.37000	-3430.56	38.87	-1.18	-3526.90	47.02	29.12	-3697.73	34.40	7.78	-3712.13	21.69	42.49	-3980.35	-176.00	0.80	-3985.25	-137.29	24.22	-1533.14	-289.16	74.09	-1542.60	-283.38	106.37	-2766.96	-27.15	1033.93	0.00	0.00	0.00	-1366.51	-106.54	888.71	-3919.31	-153.08	1777.54	-3789.11	56.07	1662.66	-3787.29	-38.01	1686.79	485.49	-294.10	79.62	1082.48	-308.09	77.51	498.65
1.38000	-3430.56	38.87	-1.18	-3526.90	47.02	29.12	-3695.01	33.34	8.55	-3703.62	21.75	44.37	-3980.35	-176.00	0.80	-3985.25	-137.29	24.22	-1533.14	-289.16	74.09	-1542.60	-283.38	106.37	-2795.37	-29.55	1042.28	0.00	0.00	0.00	-1391.15	-105.04	897.93	-3919.31	-153.08	1777.54	-3787.31	56.72	1662.98	-3779.08	-35.67	1686.68	485.53	-294.05	79.59	1082.66	-308.23	77.48	498.86
1.39000	-3430.56	38.87	-1.18	-3526.90	47.02	29.12	-3692.83	33.97	8.75	-3691.78	21.93	45.61	-3980.35	-176.00	0.80	-3985.25	-137.29	24.22	-1533.14	-289.16	74.09	-1542.60	-283.38	106.37	-2823.56	-31.91	1050.57	0.00	0.00	0.00	-1415.79	-103.55	907.14	-3919.31	-153.08	1777.54	-3785.48	57.33	1663.30	-3804.81	-36.55	1687.84	484.56	-293.78	79.65	1082.47	-308.09	77.47	499.03
1.40000	-3430.56	38.87	-1.18	-3526.90	47.02	29.12	-3701.90	34.54	8.08	-3713.99	21.96	42.90	-3980.35	-176.00	0.80	-3985.25	-137.29	24.22	-1533.14	-289.16	74.09	-1542.60	-283.38	106.37	-2851.53	-34.25	1058.78	0.00	0.00	0.00	-1440.40	-102.06	916.36	-3919.31	-153.08	1777.54	-3783.62	57.90	1663.61	-3818.04	-34.44	1687.84	484.94	-294.13	79.55	1082.92	-307.91	77.69	498.81
1.41000	-3430.56	38.87	-1.18	-3526.90	47.02	29.12	-3696.17	33.94	8.49	-3692.22	21.90	46.06	-3980.35	-176.00	0.80	-3985.25	-137.29	24.22	-1533.14	-289.16	74.09	-1542.60	-283.38	106.37	-2879.28	-36.56	1066.92	0.00	0.00	0.00	-1464.98	-100.57	925.58	-3919.31	-153.08	1777.54	-3781.74	58.45	1663.92	-3807.07	-30.65	1688.57	485.36	-294.11	79.50	1082.59	-308.29	77.49	498.80
1.42000	-3430.56	38.87	-1.18	-3526.90	47.02	29.12	-3701.32	33.95	7.47	-3704.39	21.25	43.73	-3980.35	-176.00	0.80	-3985.25	-137.29	24.22	-1533.14	-289.16	74.09	-1542.60	-283.38	106.37	-2906.79	-38.85	1074.98	0.00	0.00	0.00	-1489.55	-99.09	934.79	-3919.31	-153.08	1777.54	-3779.83	58.96	1664.22	-3793.10	-30.03	1687.47	485.53	-293.85	79.68	1082.69	-308.13	77.70	498.30
1.43000	-3430.56	38.87	-1.18	-3526.90	47.02	29.12	-3707.77	33.08	6.15	-3711.47	21.15	42.98	-3980.35	-176.00	0.80	-3985.25	-137.29	24.22	-1533.14	-289.16	74.09	-1542.60	-283.38	106.37	-2934.06	-41.10	1082.96	0.00	0.00	0.00	-1514.08	-97.61	944.00	-3919.31	-153.08	1777.54	-3777.90	59.44	1664.52	-3815.37	-28.25	1688.67	484.97	-294.21	79.50	1082.50	-308.32	77.47	498.27
1.44000	-3430.56	38.87	-1.18	-3526.90	47.02	29.12	-3688.51	34.57	9.48	-3710.71	22.85	43.11	-3980.35	-176.00	0.80	-3985.25	-137.29	24.22	-1533.14	-289.16	74.09	-1542.60	-283.38	106.37	-2961.09	-43.33	1090.87	0.00	0.00	0.00	-1538.58	-96.15	953.21	-3919.31	-153.08	1777.54	-3775.93	59.89	1664.82	-3807.81	-24.65	1689.95	485.01	-294.15	79.54	1082.91	-308.20	77.71	499.10
1.45000	-3430.56	38.87	-1.18	-3526.90	47.02	29.12	-3724.34	33.44	3.98	-3696.02	22.58	45.48	-3980.35	-176.00	0.80	-3985.25	-137.29	24.22	-1533.14	-289.16	74.09	-1542.60	-283.38	106.37	-2987.87	-45.53	1098.69	0.00	0.00	0.00	-1563.05	-94.68	962.41	-3919.31	-153.08	1777.54	-3773.94	60.31	1665.11	-3824.82	-22.63	1690.76	485.10	-294.27	79.53	1082.57	-308.22	77.52	499.02
1.46000	-3430.56	38.87	-1.18	-3526.90	47.02	29.12	-3700.64	33.96	7.56	-3697.61	22.65	45.70	-3980.35	-176.00	0.80	-3985.25	-137.29	24.22	-1533.14	-289.16	74.09	-1542.60	-283.38	106.37	-3014.39	-47.70	1106.42	0.00	0.00	0.00	-1587.48	-93.23	971.60	-3919.31	-153.08	1777.54	-3771.92	60.70	1665.40	-3819.45	-19.48	1690.60	485.11	-294.07	79.52	1082.21	-308.11	77.52	498.81
1.47000	-3430.56	38.87	-1.18	-3526.90	47.02	29.12	-3693.64	33.37	8.41	-3715.98	21.81	42.95	-3980.35	-176.00	0.80	-3985.25	-137.29	24.22	-1533.14	-289.16	74.09	-1542.60	-283.38	106.37	-3040.65	-49.84	1114.07	0.00	0.00	0.00	-1611.87	-91.78	980.79	-3919.31	-153.08	1777.54	-3769.88	61.05	1665.69	-3823.95	-16.39	1691.01	485.03	-294.05	79.44	1082.45	-308.02	77.67	499.34
1.48000	-3430.56	38.87	-1.18	-3526.90	47.02	29.12	-3710.94	33.80	6.21	-3690.09	22.57	46.89	-3980.35	-176.00	0.80	-3985.25	-137.29	24.22	-1533.14	-289.16	74.09	-1542.60	-283.38	106.37	-3066.64	-51.94	1121.63	0.00	0.00	0.00	-1636.22	-90.33	989.97	-3919.31	-153.08	1777.54	-3767.81	61.38	1665.98	-3854.06	-15.92	1694.05	485.73	-294.16	79.60	1082.56	-308.09	77.69	499.16
1.49000	-3430.56	38.87	-1.18	-3526.90	47.02	29.12	-3711.73	33.43	5.94	-3705.94	22.88	43.89	-3980.35	-176.00	0.80	-3985.25	-137.29	24.22	-1533.14	-289.16	74.09	-1542.60	-283.38	106.37	-3092.35	-54.02	1129.10	0.00	0.00	0.00	-1660.52	-88.90	999.14	-3919.31	-153.08	1777.54	-3765.71	61.67	1666.26	-3840.91	-13.04	1693.11	484.94	-293.95	79.49	1082.86	-307.87	77.79	498.54
1.50000	-3430.56	38.87	-1.18	-3526.90	47.02	29.12	-3702.53	32.44	6.89	-3693.78	22.07	46.13	-3980.35	-176.00	0.80	-3985.25	-137.29	24.22	-1533.14	-289.16	74.09	-1542.60	-283.38	106.37	-3117.78	-56.06	1136.48	0.00	0.00	0.00	-1684.78	-87.47	1008.29	-3919.31	-153.08	1777.54	-3763.58	61.93	1666.53	-3859.67	-9.54	1695.73	485.07	-293.71	79.65	1083.32	-308.22	77.67	498.89
1.51000	-3430.56	38.87	-1.18	-3526.90	47.02	29.12	-3706.41	32.66	7.01	-3688.97	22.68	47.37	-3980.35	-176.00	0.80	-3985.25	-137.29	24.22	-1533.14	-289.16	74.09	-1542.60	-283.38	106.37	-3142.92	-58.07	1143.76	0.00	0.00	0.00	-1708.98	-86.05	1017.44	-3919.31	-153.08	1777.54	-3761.43	62.16	1666.81	-3834.33	-5.79	1695.26	485.58	-294.09	79.70	1082.90	-308.49	77.59	498.67
1.52000	-3430.56	38.87	-1.18	-3526.90	47.02	29.12	-3689.73	33.30	9.11	-3703.23	21.70	45.99	-3980.35	-176.00	0.80	-3985.25	-137.29	24.22	-1533.14	-289.16	74.09	-1542.60	-283.38	106.37	-3167.77	-60.05	1150.95	0.00	0.00	0.00	-1733.12	-84.64	1026.58	-3919.31	-153.08	1777.54	-3759.24	62.37	1667.08	-3837.58	-2.61	1696.14	485.93	-293.87	79.82	1082.40	-308.70	77.32	498.91
1.53000	-3430.56	38.87	-1.18	-3526.90	47.02	29.12	-3697.16	33.16	7.41	-3702.06	22.44	47.02	-3980.35	-176.00	0.80	-3985.25	-137.29	24.22	-1533.14	-289.16	74.09	-1542.60	-283.38	106.37	-3192.31	-61.99	1158.04	0.00	0.00	0.00	-1757.21	-83.23	1035.70	-3919.31	-153.08	1777.54	-3757.04	62.54	1667.34	-3814.43	0.47	1697.80	484.99	-294.09	79.49	1082.46	-308.63	77.40	499.14
1.54000	-3430.56	38.87	-1.18	-3526.90	47.02	29.12	-3704.59	33.03	6.91	-3692.02	21.50	48.04	-3980.35	-176.00	0.80	-3985.25	-137.29	24.22	-1533.14	-289.16	74.09	-1542.60	-283.38	106.37	-3216.55	-63.90	1165.03	0.00	0.00	0.00	-1781.24	-81.84	1044.80	-3919.31	-153.08	1777.54	-3754.80	62.68	1667.61	-3826.99	3.14	1699.11	485.26	-293.89	79.62	1083.02	-308.16	77.78	498.48
1.55000	-3430.56	38.87	-1.18	-3526.90	47.02	29.12	-3698.71	32.98	6.87	-3720.46	21.71	44.42	-3980.35	-176.00	0.80	-3985.25	-137.29	24.22	-1533.14	-289.16	74.09	-1542.60	-283.38	106.37	-3240.48	-65.77	1171.92	0.00	0.00	0.00	-1805.20	-80.45	1053.90	-3919.31	-153.08	1777.54	-3752.54	62.80	1667.87	-3870.01	5.17	1701.32	485.07	-293.95	79.56	1082.53	-308.20	77.69	499.07
1.56000	-3430.56	38.87	-1.18	-3526.90	47.02	29.12	-3691.79	33.54	8.36	-3712.53	22.86	46.01	-3980.35	-176.00	0.80	-3985.25	-137.29	24.22	-1533.14	-289.16	74.09	-1542.60	-283.38	106.37	-3264.09	-67.60	1178.70	0.00	0.00	0.00	-1829.10	-79.07	1062.97	-3919.31	-153.08	1777.54	-3750.25	62.88	1668.12	-3875.99	7.87	1701.76	485.40	-294.02	79.76	1082.48	-307.94	77.79	499.24
1.57000	-3430.56	38.87	-1.18	-3526.90	47.02	29.12	-3695.59	32.81	7.24	-3699.53	22.62	47.82	-3980.35	-176.00	0.80	-3985.25	-137.29	24.22	-1533.14	-289.16	74.09	-1542.60	-283.38	106.37	-3287.37	-69.40	1185.38	0.00	0.00	0.00	-1852.93	-77.70	1072.03	-3919.31	-153.08	1777.54	-3747.93	62.93	1668.38	-3886.89	9.51	1703.32	485.56	-294.00	79.77	1082.95	-308.37	77.74	498.97
1.58000	-3430.56	38.87	-1.18	-3526.90	47.02	29.12	-3707.48	32.05	5.43	-3689.51	22.12	49.38	-3980.35	-176.00	0.80	-3985.25	-137.29	24.22	-1533.14	-289.16	74.09	-1542.60	-283.38	106.37	-3310.32	-71.16	1191.95	0.00	0.00	0.00	-1876.68	-76.34	1081.07	-3919.31	-153.08	1777.54	-3745.58	62.96	1668.63	-3904.51	10.76	1704.35	486.25	-294.10	79.83	1082.25	-308.37	77.42	498.76
1.59000	-3430.56	38.87	-1.18	-3526.90	47.02	29.12	-3715.84	32.96	4.58	-3701.50	22.37	48.37	-3980.35	-176.00	0.80	-3985.25	-137.29	24.22	-1533.14	-289.16	74.09	-1542.60	-283.38	106.37	-3332.93	-72.88	1198.41	0.00	0.00	0.00	-1900.37	-74.99	1090.09	-3919.31	-153.08	1777.54	-3743.21	62.96	1668.87	-3914.82	13.11	1704.33	486.24	-294.43	79.82	1082.17	-308.35	77.43	498.70
1.60000	-3430.56	38.87	-1.18	-3526.90	47.02	29.12	-3706.29	33.43	6.38	-3704.66	21.60	48.84	-3980.35	-176.00	0.80	-3985.25	-137.29	24.22	-1533.14	-289.16	74.09	-1542.60	-283.38	106.37	-3355.20	-74.57	1204.76	0.00	0.00	0.00	-1923.97	-73.65	1099.09	-3919.31	-153.08	1777.54	-3740.81	62.93	1669.12	-3897.55	15.65	1705.67	485.40	-294.16	79.65	1082.21	-308.15	77.54	498.33
1.61000	-3430.56	38.87	-1.18	-3526.90	47.02	29.12	-3701.24	33.51	6.40	-3721.78	21.48	46.15	-3980.35	-176.00	0.80	-3985.25	-137.29	24.22	-1533.14	-289.16	74.09	-1542.60	-283.38	106.37	-3377.12	-76.21	1211.00	0.00	0.00	0.00	-1947.49	-72.31	1108.07	-3919.31	-153.08	1777.54	-3738.38	62.87	1669.36	-3908.06	17.83	1706.44	485.55	-293.88	79.72	1081.96	-308.20	77.36	498.31
1.62000	-3430.56	38.87	-1.18	-3526.90	47.02	29.12	-3703.05	33.82	7.24	-3694.85	21.33	50.96	-3980.35	-176.00	0.80	-3985.25	-137.29	24.22	-1533.14	-289.16	74.09	-1542.60	-283.38	106.37	-3398.68	-77.81	1217.12	0.00	0.00	0.00	-1970.93	-70.99	1117.02	-3919.31	-153.08	1777.54	-3735.93	62.78	1669.60	-3919.55	18.07	1706.97	485.43	-293.83	79.60	1082.13	-308.10	77.53	499.08
1.63000	-3430.56	38.87	-1.18	-3526.90	47.02	29.12	-3686.21	33.30	9.63	-3713.60	21.60	48.81	-3980.35	-176.00	0.80	-3985.25	-137.29	24.22	-1533.14	-289.16	74.09	-1542.60	-283.38	106.37	-3419.88	-79.38	1223.12	0.00	0.00	0.00	-1994.28	-69.68	1125.96	-3919.31	-153.08	1777.54	-3733.45	62.67	1669.83	-3890.09	19.44	1706.42	485.57	-294.01	79.74	1082.66	-308.24	77.56	498.26
1.64000	-3430.56	38.87	-1.18	-3526.90	47.02	29.12	-3695.66	33.51	8.06	-3705.11	21.57	50.30	-3980.35	-176.00	0.80	-3985.25	-137.29	24.22	-1533.14	-289.16	74.09	-1542.60	-283.38	106.37	-3440.70	-80.90	1229.00	0.00	0.00	0.00	-2017.54	-68.38	1134.87	-3919.33	-153.08	1777.54	-3730.94	62.52	1670.06	-3931.30	20.93	1709.72	485.67	-293.82	79.74	1082.52	-308.09	77.53	498.40
1.65000	-3430.56	38.87	-1.18	-3526.90	47.02	29.12	-3714.78	33.18	5.33	-3690.07	22.10	52.37	-3980.35	-176.00	0.80	-3985.25	-137.29	24.22	-1533.14	-289.16	74.09	-1542.60	-283.38	106.37	-3461.16	-82.38	1234.77	0.00	0.00	0.00	-2040.71	-67.09	1143.75	-3943.59	-154.88	1776.19	-3728.40	62.35	1670.29	-3922.95	20.78	1709.58	484.60	-294.12	79.53	1082.79	-308.42	77.58	498.72
1.66000	-3430.56	38.87	-1.18	-3526.90	47.02	29.12	-3704.18	33.81	8.13	-3706.35	21.63	49.82	-3980.35	-176.00	0.80	-3985.25	-137.29	24.22	-1533.14	-289.16	74.09	-1542.60	-283.38	106.37	-3481.23	-83.82	1240.40	0.00	0.00	0.00	-2063.78	-65.81	1152.61	-3935.19	-156.18	1776.90	-3725.84	62.16	1670.52	-3934.66	22.05	1710.62	484.91	-294.01	79.47	1082.78	-308.16	77.63	499.05
1.67000	-3430.56	38.87	-1.18	-3526.90	47.02	29.12	-3689.77	33.53	9.54	-3695.35	21.48	51.94	-3980.35	-176.00	0.80	-3985.25	-137.29	24.22	-1533.14	-289.16	74.09	-1542.60	-283.38	106.37	-3500.92	-85.21	1245.92	0.00	0.00	0.00	-2086.75	-64.55	1161.44	-3923.16	-155.86	1775.22	-3723.24	61.93	1670.74	-3933.29	20.65	1710.43	485.54	-294.14	79.55	1082.02	-308.23	77.46	497.96
1.68000	-3430.56	38.87	-1.18	-3526.90	47.02	29.12	-3678.27	33.96	11.24	-3711.70	21.55	48.93	-3980.35	-176.00	0.80	-3985.25	-137.29	24.22	-1533.14	-289.16	74.09	-1542.60	-283.38	106.37	-3520.21	-86.56	1251.30	0.00	0.00	0.00	-2109.63	-63.29	1170.24	-3911.01	-155.36	1772.97	-3720.63	61.68	1670.96	-3973.06	21.24	1713.99	484.39	-294.05	79.33	1082.42	-308.15	77.54	499.60
1.69000	-3430.56	38.87	-1.18	-3526.90	47.02	29.12	-3697.67	32.49	8.31	-3702.87	21.58	50.73	-3980.35	-176.00	0.80	-3985.25	-137.29	24.22	-1533.14	-289.16	74.09	-1542.60	-283.38	106.37	-3539.10	-87.87	1256.56	0.00	0.00	0.00	-2132.40	-62.05	1179.01	-3922.08	-157.68	1773.84	-3717.98	61.40	1671.17	-3988.27	20.83	1715.50	484.68	-293.90	79.59	1082.77	-308.37	77.58	499.03
1.70000	-3430.56	38.87	-1.18	-3526.90	47.02	29.12	-3691.02	33.49	8.92	-3711.81	21.52	48.83	-3980.35	-176.00	0.80	-3985.25	-137.29	24.22	-1533.14	-289.16	74.09	-1542.60	-283.38	106.37	-3557.59	-89.13	1261.69	0.00	0.00	0.00	-2155.06	-60.81	1187.76	-3972.38	-157.89	1776.36	-3715.30	61.10	1671.39	-4000.93	20.70	1715.41	485.94	-293.96	79.92	1082.53	-308.38	77.52	498.58
1.71000	-3430.56	38.87	-1.18	-3526.90	47.02	29.12	-3688.57	33.60	9.39	-3691.98	21.77	51.67	-3980.35	-176.00	0.80	-3985.25	-137.29	24.22	-1533.14	-289.16	74.09	-1542.60	-283.38	106.37	-3575.66	-90.34	1266.68	0.00	0.00	0.00	-2177.61	-59.59	1196.47	-3962.29	-159.54	1774.53	-3712.60	60.77	1671.60	-3989.85	17.42	1715.16	485.86	-293.83	79.83	1082.68	-308.19	77.60	498.45
1.72000	-3430.56	38.87	-1.18	-3526.90	47.02	29.12	-3699.49	33.51	6.86	-3706.01	21.56	50.39	-3980.35	-176.00	0.80	-3985.25	-137.29	24.22	-1533.14	-289.16	74.09	-1542.60	-283.38	106.37	-3593.32	-91.51	1271.54	0.00	0.00	0.00	-2200.05	-58.39	1205.15	-3958.00	-161.92	1772.58	-3709.87	60.41	1671.81	-3982.40	19.34	1715.25	485.21	-293.98	79.65	1082.16	-308.08	77.42	498.34
1.73000	-3430.56	38.87	-1.18	-3526.90	47.02	29.12	-3684.85	34.77	10.29	-3709.54	22.55	49.22	-3980.35	-176.00	0.80	-3985.25	-137.29	24.22	-1533.14	-289.16	74.09	-1542.60	-283.38	106.37	-3610.55	-92.63	1276.26	0.00	0.00	0.00	-2222.37	-57.19	1213.79	-3934.80	-161.17	1772.94	-3707.12	60.03	1672.01	-3989.12	19.17	1716.01	485.56	-294.03	79.76	1082.25	-307.92	77.62	498.56
1.74000	-3430.56	38.87	-1.18	-3526.90	47.02	29.12	-3701.74	34.27	7.28	-3700.96	23.13	51.80	-3980.35	-176.00	0.80	-3985.25	-137.29	24.22	-1533.14	-289.16	74.09	-1542.60	-283.38	106.37	-3627.35	-93.71	1280.84	0.00	0.00	0.00	-2244.57	-56.01	1222.41	-3908.22	-157.24	1771.37	-3704.33	59.63	1672.21	-3995.66	19.01	1716.74	485.59	-293.90	79.67	1081.96	-308.13	77.48	498.86
1.75000	-3430.56	38.87	-1.18	-3526.90	47.02	29.12	-3719.45	35.33	5.05	-3699.30	24.06	50.93	-3980.35	-176.00	0.80	-3985.25	-137.29	24.22	-1533.14	-289.16	74.09	-1542.60	-283.38	106.37	-3643.71	-94.73	1285.28	0.00	0.00	0.00	-2266.65	-54.84	1230.98	-3907.87	-156.36	1770.39	-3701.52	59.19	1672.41	-4002.04	18.86	1717.46	485.59	-293.99	79.62	1082.61	-308.39	77.55	499.28
1.76000	-3430.56	38.87	-1.18	-3526.90	47.02	29.12	-3707.14	36.64	6.28	-3683.12	25.09	52.35	-3980.35	-176.00	0.80	-3985.25	-137.29	24.22	-1533.14	-289.16	74.09	-1542.60	-283.38	106.37	-3659.63	-95.71	1289.58	0.00	0.00	0.00	-2288.61	-53.69	1239.53	-3933.35	-157.56	1770.83	-3698.68	58.74	1672.61	-4008.24	18.72	1718.14	485.65	-293.94	79.69	1082.37	-308.22	77.31	498.98
1.77000	-3430.56	38.87	-1.18	-3526.90	47.02	29.12	-3701.03	36.67	7.58	-3676.18	26.10	53.96	-3980.35	-176.00	0.80	-3985.25	-137.29	24.22	-1533.14	-289.16	74.09	-1542.60	-283.38	106.37	-3675.10	-96.64	1293.73	0.00	0.00	0.00	-2310.44	-52.55	1248.03	-3922.25	-157.63	1769.62	-3695.81	58.25	1672.80	-4014.28	18.60	1718.80	486.34	-294.04	79.87	1082.58	-307.80	77.66	499.57
1.78000	-3430.56	38.87	-1.18	-3526.90	47.02	29.12	-3702.56	39.67	7.42	-3695.35	27.82	49.93	-3980.35	-176.00	0.80	-3985.25	-137.29	24.22	-1533.14	-289.16	74.09	-1542.60	-283.38	106.37	-3690.11	-97.51	1297.74	0.00	0.00	0.00	-2332.14	-51.42	1256.49	-3937.90	-156.29	1769.77	-3692.92	57.75	1672.99	-4020.15	18.48	1719.44	486.58	-293.87	80.01	1082.71	-308.13	77.72	498.79
1.79000	-3430.56	38.87	-1.18	-3526.90	47.02	29.12	-3688.41	42.86	9.25	-3732.05	30.19	43.94	-3980.35	-176.00	0.80	-3985.25	-137.29	24.22	-1533.14	-289.16	74.09	-1542.60	-283.38	106.37	-3704.66	-98.34	1301.60	0.00	0.00	0.00	-2353.70	-50.31	1264.92	-3900.89	-154.43	1766.81	-3689.99	57.21	1673.18	-4025.85	18.37	1720.05	485.60	-294.02	79.79	1082.53	-308.45	77.51	499.10
1.80000	-3430.56	38.87	-1.18	-3526.90	47.02	29.12	-3700.49	44.46	7.00	-3714.60	33.57	47.42	-3980.35	-176.00	0.80	-3985.25	-137.29	24.22	-1533.14	-289.16	74.09	-1542.60	-283.38	106.37	-3718.75	-99.12	1305.31	0.00	0.00	0.00	-2375.13	-49.21	1273.31	-3927.54	-154.71	1766.62	-3687.04	56.66	1673.36	-4031.39	18.27	1720.64	485.63	-294.03	79.73	1082.30	-308.36	77.38	499.06
1.81000	-3430.56	38.87	-1.18	-3526.90	47.02	29.12	-3699.01	47.82	7.84	-3683.63	36.46	53.22	-3980.35	-176.00	0.80	-3985.25	-137.29	24.22	-1533.14	-289.16	74.09	-1542.60	-283.38	106.37	-3732.35	-99.84	1308.86	0.00	0.00	0.00	-2396.42	-48.12	1281.65	-3925.48	-153.79	1766.02	-3684.06	56.08	1673.54	-4036.76	18.18	1721.20	486.06	-293.75	79.83	1082.33	-308.34	77.37	499.32
1.82000	-3430.56	38.87	-1.18	-3526.90	47.02	29.12	-3697.18	51.03	8.61	-3702.96	39.10	49.80	-3980.35	-176.00	0.80	-3985.25	-137.29	24.22	-1533.14	-289.16	74.09	-1542.60	-283.38	106.37	-3745.48	-100.51	1312.27	0.00	0.00	0.00	-2417.57	-47.06	1289.96	-3894.01	-153.34	1764.52	-3681.06	55.47	1673.72	-4041.96	18.10	1721.74	485.42	-293.90	79.67	1082.26	-308.24	77.51	499.07
1.83000	-3430.56	38.87	-1.18	-3526.90	47.02	29.12	-3712.27	55.27	7.18	-3708.64	43.37	49.56	-3980.35	-176.00	0.80	-3985.25	-137.29	24.22	-1533.14	-289.16	74.09	-1542.60	-283.38	106.37	-3758.12	-101.13	1315.51	0.00	0.00	0.00	-2438.57	-46.00	1298.22	-3884.03	-151.06	1763.63	-3678.02	54.85	1673.90	-4047.00	18.03	1722.26	484.94	-294.15	79.39	1082.47	-308.11	77.75	498.49
1.84000	-3430.56	38.87	-1.18	-3526.90	47.02	29.12	-3702.02	57.70	9.00	-3717.64	47.98	48.52	-3980.35	-176.00	0.80	-3985.25	-137.29	24.22	-1533.14	-289.16	74.09	-1542.60	-283.38	106.37	-3770.27	-101.69	1318.60	0.00	0.00	0.00	-2459.43	-44.96	1306.43	-3895.42	-150.72	1762.65	-3674.96	54.20	1674.07	-4051.88	17.97	1722.75	485.80	-294.13	79.62	1082.27	-308.23	77.51	498.12
1.85000	-3430.56	38.87	-1.18	-3526.90	47.02	29.12	-3697.66	63.05	10.40	-3700.07	52.20	52.21	-3980.35	-176.00	0.80	-3985.25	-137.29	24.22	-1533.14	-289.16	74.09	-1542.60	-283.38	106.37	-3781.92	-102.20	1321.52	0.00	0.00	0.00	-2480.13	-43.94	1314.61	-3898.95	-150.47	1762.02	-3671.87	53.52	1674.25	-4056.60	17.92	1723.22	485.60	-293.84	79.67	1082.87	-308.06	77.73	498.56
1.86000	-3430.56	38.87	-1.18	-3526.90	47.02	29.12	-3706.66	66.51	10.68	-3672.83	55.97	56.85	-3980.35	-176.00	0.80	-3985.25	-137.29	24.22	-1533.14	-289.16	74.09	-1542.60	-283.38	106.37	-3793.07	-102.65	1324.29	0.00	0.00	0.00	-2500.68	-42.93	1322.73	-3915.99	-148.36	1762.84	-3668.75	52.83	1674.41	-4061.15	17.88	1723.67	486.22	-293.89	79.83	1082.81	-308.16	77.72	499.15
1.87000	-3430.56	38.87	-1.18	-3526.90	47.02	29.12	-3693.45	70.35	13.35	-3694.78	59.46	54.20	-3980.35	-176.00	0.80	-3985.25	-137.29	24.22	-1533.14	-289.16	74.09	-1542.60	-283.38	106.37	-3803.70	-103.05	1326.89	0.00	0.00	0.00	-2521.07	-41.94	1330.81	-3867.52	-147.97	1760.33	-3665.61	52.11	1674.58	-4065.54	17.85	1724.10	485.98	-294.08	79.86	1082.07	-308.28	77.49	498.60
1.88000	-3430.56	38.87	-1.18	-3526.90	47.02	29.12	-3697.94	73.90	13.08	-3691.02	63.52	55.46	-3980.35	-176.00	0.80	-3985.25	-137.29	24.22	-1533.14	-289.16	74.09	-1542.60	-283.38	106.37	-3813.81	-103.39	1329.32	0.00	0.00	0.00	-2541.30	-40.96	1338.84	-3901.68	-148.27	1761.73	-3662.44	51.36	1674.74	-4069.77	17.82	1724.50	485.09	-293.86	79.65	1082.44	-308.11	77.60	498.37
1.89000	-3430.56	38.87	-1.18	-3526.90	47.02	29.12	-3720.21	78.44	9.88	-3691.36	68.22	56.21	-3980.35	-176.00	0.80	-3985.25	-137.29	24.22	-1533.14	-289.16	74.09	-1542.60	-283.38	106.37	-3823.40	-103.67	1331.59	0.00	0.00	0.00	-2561.37	-40.00	1346.82	-3884.44	-146.60	1760.34	-3659.24	50.60	1674.91	-4073.84	17.81	1724.88	485.43	-294.21	79.60	1082.43	-307.97	77.61	498.56
1.90000	-3430.56	38.87	-1.18	-3526.90	47.02	29.12	-3701.27	81.67	12.90	-3685.85	72.61	57.24	-3980.35	-176.00	0.80	-3985.25	-137.29	24.22	-1533.14	-289.16	74.09	-1542.60	-283.38	106.37	-3832.46	-103.90	1333.69	0.00	0.00	0.00	-2581.28	-39.06	1354.75	-3864.94	-144.71	1759.33	-3656.01	49.81	1675.06	-4077.75	17.80	1725.24	485.76	-294.02	79.81	1082.70	-308.28	77.50	498.99
1.91000	-3430.56	38.87	-1.18	-3526.90	47.02	29.12	-3718.64	85.18	10.91	-3682.81	76.71	57.97	-3980.35	-176.00	0.80	-3985.25	-137.29	24.22	-1533.14	-289.16	74.09	-1542.60	-283.38	106.37	-3840.99	-104.07	1335.61	0.00	0.00	0.00	-2601.02	-38.14	1362.63	-3857.62	-141.78	1757.16	-3652.75	49.00	1675.22	-4081.50	17.80	1725.58	485.39	-294.44	79.56	1082.56	-308.10	77.65	498.41
1.92000	-3430.56	38.87	-1.18	-3526.90	47.02	29.12	-3712.41	88.36	11.44	-3686.10	80.12	58.10	-3980.35	-176.00	0.80	-3985.25	-137.29	24.22	-1533.14	-289.16	74.09	-1542.60	-283.38	106.37	-3848.97	-104.18	1337.36	0.00	0.00	0.00	-2620.58	-37.23	1370.46	-3861.35	-141.25	1756.25	-3649.47	48.17	1675.37	-4085.10	17.81	1725.89	485.32	-294.03	79.58	1082.53	-308.21	77.64	499.06
1.93000	-3430.56	38.87	-1.18	-3526.90	47.02	29.12	-3709.22	91.19	12.57	-3671.79	83.04	61.03	-3980.35	-176.00	0.80	-3985.25	-137.29	24.22	-1533.14	-289.16	74.09	-1542.60	-283.38	106.37	-3856.40	-104.22	1338.94	0.00	0.00	0.00	-2639.97	-36.34	1378.24	-3852.79	-139.02	1755.92	-3646.15	47.32	1675.52	-4088.53	17.83	1726.19	485.00	-294.22	79.46	1082.50	-308.22	77.59	498.88
1.94000	-3430.56	38.87	-1.18	-3526.90	47.02	29.12	-3691.99	95.44	15.53	-3682.36	85.70	59.33	-3980.35	-176.00	0.80	-3985.25	-137.29	24.22	-1533.14	-289.16	74.09	-1542.60	-283.38	106.37	-3863.28	-104.21	1340.34	0.00	0.00	0.00	-2659.18	-35.46	1385.96	-3852.98	-138.10	1756.46	-3642.81	46.45	1675.67	-4091.81	17.85	1726.46	484.72	-294.16	79.43	1082.56	-308.21	77.67	499.12
1.95000	-3430.56	38.87	-1.18	-3526.90	47.02	29.12	-3719.85	96.39	12.06	-3685.31	88.94	59.86	-3980.35	-176.00	0.80	-3985.25	-137.29	24.22	-1533.14	-289.16	74.09	-1542.60	-283.38	106.37	-3869.60	-104.14	1341.55	0.00	0.00	0.00	-2678.22	-34.61	1393.63	-3837.56	-136.56	1752.26	-3639.45	45.55	1675.82	-4094.94	17.88	1726.71	485.28	-293.83	79.61	1082.17	-308.28	77.51	498.73
1.96000	-3430.56	38.87	-1.18	-3526.90	47.02	29.12	-3699.95	99.31	16.37	-3676.47	91.82	61.07	-3980.35	-176.00	0.80	-3985.25	-137.29	24.22	-1533.14	-289.16	74.09	-1542.60	-283.38	106.37	-3875.34	-104.01	1342.59	0.00	0.00	0.00	-2697.07	-33.77	1401.24	-3833.16	-135.55	1750.98	-3636.05	44.64	1675.96	-4097.91	17.92	1726.94	485.66	-293.87	79.64	1082.83	-308.08	77.80	499.03
1.97000	-3430.56	38.87	-1.18	-3526.90	47.02	29.12	-3734.57	101.18	11.69	-3675.96	93.69	62.23	-3980.35	-176.00	0.80	-3985.25	-137.29	24.22	-1533.14	-289.16	74.09	-1542.60	-283.38	106.37	-3880.52	-103.81	1343.44	0.00	0.00	0.00	-2715.73	-32.95	1408.79	-3816.89	-132.45	1750.87	-3632.63	43.70	1676.10	-4100.72	17.97	1727.16	485.43	-294.09	79.65	1082.35	-308.46	77.45	498.50
1.98000	-3430.56	38.87	-1.18	-3526.90	47.02	29.12	-3725.45	103.62	12.41	-3677.73	96.54	62.21	-3980.35	-176.00	0.80	-3985.25	-137.29	24.22	-1533.14	-289.16	74.09	-1542.60	-283.38	106.37	-3885.11	-103.55	1344.11	0.00	0.00	0.00	-2734.21	-32.15	1416.29	-3865.06	-130.88	1752.07	-3629.17	42.74	1676.24	-4103.38	18.02	1727.35	485.58	-293.86	79.80	1082.40	-308.12	77.50	499.31
1.99000	-3430.56	38.87	-1.18	-3526.90	47.02	29.12	-3727.16	106.69	12.49	-3665.05	100.34	64.52	-3980.35	-176.00	0.80	-3985.25	-137.29	24.22	-1533.14	-289.16	74.09	-1542.60	-283.38	106.37	-3889.12	-103.23	1344.59	0.00	0.00	0.00	-2752.49	-31.37	1423.73	-3846.16	-127.59	1750.10	-3625.69	41.77	1676.38	-4105.89	18.09	1727.52	485.71	-293.81	79.76	1082.65	-307.87	77.74	498.72
2.00000	-3430.56	38.87	-1.18	-3526.90	47.02	29.12	-3725.45	109.22	14.73	-3660.40	103.20	64.95	-3980.35	-176.00	0.80	-3985.25	-137.29	24.22	-1533.14	-289.16	74.09	-1542.60	-283.38	106.37	-3892.54	-102.84	1344.88	0.00	0.00	0.00	-2770.58	-30.61	1431.10	-3803.78	-124.83	1747.32	-3622.19	40.77	1676.51	-4108.25	18.16	1727.67	486.11	-293.71	79.82	1082.27	-308.04	77.60	498.80
2.01000	-3430.56	38.87	-1.18	-3526.90	47.02	29.12	-3744.07	110.77	11.62	-3635.57	105.37	68.33	-3980.35	-176.00	0.80	-3985.25	-137.29	24.22	-1533.14	-289.16	74.09	-1542.60	-283.38	106.37	-3895.36	-102.39	1344.98	0.00	0.00	0.00	-2788.48	-29.86	1438.42	-3795.25	-121.74	1745.98	-3618.65	39.75	1676.65	-4110.45	18.23	1727.80	485.56	-293.91	79.69	1082.71	-308.23	77.65	498.80
2.02000	-3430.56	38.87	-1.18	-3526.90	47.02	29.12	-3735.01	112.29	13.63	-3662.61	107.56	64.51	-3980.35	-176.00	0.80	-3985.25	-137.29	24.22	-1533.14	-289.16	74.09	-1542.60	-283.38	106.37	-3897.57	-101.88	1344.89	0.00	0.00	0.00	-2806.17	-29.14	1445.68	-3819.37	-121.48	1745.54	-3615.09	38.71	1676.78	-4112.51	18.31	1727.92	484.86	-294.23	79.45	1082.81	-308.06	77.71	499.28
2.03000	-3430.56	38.87	-1.18	-3526.90	47.02	29.12	-3735.63	114.50	15.08	-3683.24	108.69	61.78	-3980.35	-176.00	0.80	-3985.25	-137.29	24.22	-1533.14	-289.16	74.09	-1542.60	-283.38	106.37	-3899.18	-101.29	1344.60	0.00	0.00	0.00	-2823.66	-28.44	1452.87	-3796.77	-115.90	1743.96	-3611.49	37.66	1676.90	-4114.41	18.40	1728.01	485.65	-293.80	79.78	1082.29	-308.25	77.54	498.47
2.04000	-3430.56	38.87	-1.18	-3526.90	47.02	29.12	-3737.32	115.74	15.40	-3663.22	110.93	64.87	-3980.35	-176.00	0.80	-3985.25	-137.29	24.22	-1533.14	-289.16	74.09	-1542.60	-283.38	106.37	-3900.16	-100.65	1344.11	0.00	0.00	0.00	-2840.94	-27.75	1460.00	-3799.09	-116.64	1745.32	-3607.87	36.58	1677.03	-4116.16	18.50	1728.09	485.43	-293.93	79.74	1082.56	-307.92	77.70	498.75
2.05000	-3430.56	38.87	-1.18	-3526.90	47.02	29.12	-3749.67	118.09	14.99	-3649.06	113.75	66.70	-3980.35	-176.00	0.80	-3985.25	-137.29	24.22	-1533.14	-289.16	74.09	-1542.60	-283.38	106.37	-3900.32	-101.11	1343.20	0.00	0.00	0.00	-2858.01	-27.09	1467.06	-3797.92	-114.06	1743.67	-3604.23	35.49	1677.15	-4117.77	18.60	1728.14	484.85	-294.10	79.52	1083.08	-308.10	77.71	499.10
2.06000	-3430.56	38.87	-1.18	-3526.90	47.02	29.12	-3741.35	118.18	15.67	-3660.48	115.18	65.55	-3980.35	-176.00	0.80	-3985.25	-137.29	24.22	-1533.14	-289.16	74.09	-1542.60	-283.38	106.37	-3887.18	-99.00	1343.09	0.00	0.00	0.00	-2874.87	-26.44	1474.06	-3821.03	-112.03	1743.42	-3600.55	34.37	1677.27	-4119.23	18.71	1728.18	484.58	-294.05	79.29	1083.24	-308.24	77.74	498.26
2.07000	-3430.56	38.87	-1.18	-3526.90	47.02	29.12	-3732.72	121.44	16.78	-3678.05	117.54	61.72	-3980.35	-176.00	0.80	-3985.25	-137.29	24.22	-1533.14	-289.16	74.09	-1542.60	-283.38	106.37	-3932.42	-100.03	1341.60	0.00	0.00	0.00	-2891.52	-25.82	1480.99	-3777.07	-108.75	1741.07	-3596.84	33.24	1677.39	-4120.54	18.83	1728.20	485.25	-293.78	79.74	1082.35	-308.46	77.51	498.66
2.08000	-3430.56	38.87	-1.18	-3526.90	47.02	29.12	-3732.18	123.50	17.43	-3695.17	118.55	59.21	-3980.35	-176.00	0.80	-3985.25	-137.29	24.22	-1533.14	-289.16	74.09	-1542.60	-283.38	106.37	-3920.93	-98.26	1342.41	0.00	0.00	0.00	-2907.94	-25.22	1487.85	-3757.06	-105.15	1739.92	-3593.11	32.09	1677.51	-4121.70	18.95	1728.20	484.27	-293.68	79.43	1082.75	-308.34	77.62	499.01
2.09000	-3430.56	38.87	-1.18	-3526.90	47.02	29.12	-3731.70	125.52	18.19	-3664.82	120.63	63.21	-3980.35	-176.00	0.80	-3985.25	-137.29	24.22	-1533.14	-289.16	74.09	-1542.60	-283.38	106.37	-3922.34	-99.27	1341.72	0.00	0.00	0.00	-2924.15	-24.64	1494.65	-3747.71	-102.61	1738.78	-3589.35	30.92	1677.63	-4122.72	19.07	1728.19	485.74	-293.77	79.77	1082.80	-308.10	77.67	498.60
2.10000	-3430.56	38.87	-1.18	-3526.90	47.02	29.12	-3731.28	127.51	19.05	-3661.56	122.64	64.08	-3980.35	-176.00	0.80	-3985.25	-137.29	24.22	-1533.14	-289.16	74.09	-1542.60	-283.38	106.37	-3911.65	-97.51	1341.34	0.00	0.00	0.00	-2940.13	-24.08	1501.37	-3718.33	-97.36	1735.10	-3585.56	29.74	1677.74	-4123.59	19.21	1728.15	485.28	-294.09	79.63	1082.51	-307.85	77.62	498.16
2.11000	-3430.56	38.87	-1.18	-3526.90	47.02	29.12	-3730.91	129.45	20.01	-3667.02	123.73	62.96	-3980.35	-176.00	0.80	-3985.25	-137.29	24.22	-1533.14	-289.16	74.09	-1542.60	-283.38	106.37	-3901.20	-96.05	1340.17	0.00	0.00	0.00	-2955.89	-23.54	1508.02	-3777.71	-97.27	1737.48	-3581.74	28.53	1677.85	-4124.32	19.35	1728.10	484.82	-293.93	79.49	1082.31	-307.86	77.66	498.32
2.12000	-3430.56	38.87	-1.18	-3526.90	47.02	29.12	-3730.60	131.36	21.07	-3704.36	125.79	56.87	-3980.35	-176.00	0.80	-3985.25	-137.29	24.22	-1533.14	-289.16	74.09	-1542.60	-283.38	106.37	-3895.84	-94.95	1339.31	0.00	0.00	0.00	-2971.42	-23.02	1514.61	-3779.91	-97.30	1736.32	-3577.90	27.31	1677.96	-4124.90	19.49	1728.03	484.79	-293.77	79.57	1082.58	-308.19	77.64	498.62
2.13000	-3430.56	38.87	-1.18	-3526.90	47.02	29.12	-3730.35	133.23	22.22	-3648.86	126.35	65.38	-3980.35	-176.00	0.80	-3985.25	-137.29	24.22	-1533.14	-289.16	74.09	-1542.60	-283.38	106.37	-3892.54	-93.86	1339.00	0.00	0.00	0.00	-2986.71	-22.53	1521.11	-3779.23	-91.52	1736.64	-3574.03	26.07	1678.06	-4125.34	19.64	1727.95	485.03	-294.16	79.61	1082.60	-308.27	77.46	498.82
2.14000	-3430.56	38.87	-1.18	-3526.90	47.02	29.12	-3730.14	135.06	23.48	-3672.46	128.23	60.56	-3980.35	-176.00	0.80	-3985.25	-137.29	24.22	-1533.14	-289.16	74.09	-1542.60	-283.38	106.37	-3870.96	-92.30	1340.02	0.00	0.00	0.00	-3001.77	-22.06	1527.55	-3764.83	-87.54	1734.77	-3570.12	24.82	1678.17	-4125.64	19.79	1727.85	485.46	-294.11	79.76	1082.23	-308.26	77.17	498.66
2.15000	-3430.56	38.87	-1.18	-3526.90	47.02	29.12	-3729.99	136.85	24.83	-3676.40	129.67	59.69	-3980.35	-176.00	0.80	-3985.25	-137.29	24.22	-1533.14	-289.16	74.09	-1542.60	-283.38	106.37	-3871.23	-90.18	1339.21	0.00	0.00	0.00	-3016.59	-21.61	1533.91	-3756.47	-83.99	1734.09	-3566.19	23.54	1678.27	-4125.80	19.95	1727.73	485.13	-294.26	79.60	1083.21	-308.24	77.83	498.65
2.16000	-3430.56	38.87	-1.18	-3526.90	47.02	29.12	-3729.89	138.61	26.28	-3689.31	130.75	57.10	-3980.35	-176.00	0.80	-3985.25	-137.29	24.22	-1533.14	-289.16	74.09	-1542.60	-283.38	106.37	-3855.70	-88.85	1336.84	0.00	0.00	0.00	-3031.17	-21.18	1540.20	-3726.71	-80.80	1732.62	-3562.24	22.25	1678.37	-4125.81	20.11	1727.59	485.61	-293.97	79.74	1083.00	-308.12	77.74	499.14
2.17000	-3430.56	38.87	-1.18	-3526.90	47.02	29.12	-3729.83	140.32	27.82	-3713.49	132.72	52.79	-3980.35	-176.00	0.80	-3985.25	-137.29	24.22	-1533.14	-289.16	74.09	-1542.60	-283.38	106.37	-3867.71	-87.79	1336.80	0.00	0.00	0.00	-3045.50	-20.77	1546.41	-3751.95	-80.03	1733.91	-3558.25	20.94	1678.47	-4125.69	20.28	1727.44	485.51	-293.78	79.71	1082.86	-308.22	77.69	499.39
2.18000	-3430.56	38.87	-1.18	-3526.90	47.02	29.12	-3729.83	142.00	29.46	-3716.80	133.12	52.43	-3980.35	-176.00	0.80	-3985.25	-137.29	24.22	-1533.14	-289.16	74.09	-1542.60	-283.38	106.37	-3873.81	-87.35	1336.91	0.00	0.00	0.00	-3059.59	-20.39	1552.54	-3674.34	-73.69	1728.19	-3554.23	19.62	1678.57	-4125.43	20.46	1727.28	485.45	-294.01	79.69	1082.28	-308.34	77.49	499.60
2.19000	-3430.56	38.87	-1.18	-3526.90	47.02	29.12	-3729.87	143.65	31.19	-3678.09	135.34	55.66	-3980.35	-176.00	0.80	-3985.25	-137.29	24.22	-1533.14	-289.16	74.09	-1542.60	-283.38	106.37	-3860.27	-86.26	1336.39	0.00	0.00	0.00	-3073.43	-20.04	1558.59	-3728.82	-73.72	1732.09	-3550.19	18.28	1678.66	-4125.02	20.64	1727.09	484.99	-294.28	79.50	1082.79	-308.15	77.57	498.98
2.20000	-3430.56	38.87	-1.18	-3526.90	47.02	29.12	-3729.96	145.25	33.00	-3707.81	135.48	52.12	-3980.35	-176.00	0.80	-3985.25	-137.29	24.22	-1533.14	-289.16	74.09	-1542.60	-283.38	106.37	-3856.44	-84.64	1335.58	0.00	0.00	0.00	-3087.02	-19.70	1564.56	-3715.76	-68.11	1732.62	-3546.12	16.93	1678.75	-4124.48	20.82	1726.90	485.36	-294.55	79.49	1082.40	-308.32	77.66	499.31
2.21000	-3430.56	38.87	-1.18	-3526.90	47.02	29.12	-3730.09	146.82	34.91	-3669.62	135.78	57.87	-3980.35	-176.00	0.80	-3985.25	-137.29	24.22	-1533.14	-289.16	74.09	-1542.60	-283.38	106.37	-3859.24	-84.36	1335.02	0.00	0.00	0.00	-3100.35	-19.39	1570.45	-3720.95	-64.35	1732.00	-3542.02	15.56	1678.85	-4123.80	21.00	1726.68	485.06	-294.21	79.50	1082.12	-308.26	77.47	498.98
2.22000	-3430.56	38.87	-1.18	-3526.90	47.02	29.12	-3730.26	148.36	36.91	-3667.22	137.37	60.09	-3980.35	-176.00	0.80	-3985.25	-137.29	24.22	-1533.14	-289.16	74.09	-1542.60	-283.38	106.37	-3838.83	-81.75	1334.19	0.00	0.00	0.00	-3113.42	-19.11	1576.26	-3720.41	-62.54	1730.77	-3537.89	14.17	1678.93	-4122.99	21.19	1726.46	485.75	-293.94	79.80	1083.01	-308.08	77.68	499.05
2.23000	-3430.56	38.87	-1.18	-3526.90	47.02	29.12	-3730.48	149.86	39.00	-3663.01	139.35	56.58	-3980.35	-176.00	0.80	-3985.25	-137.29	24.22	-1533.14	-289.16	74.09	-1542.60	-283.38	106.37	-3825.11	-80.15	1334.63	0.00	0.00	0.00	-3126.23	-18.85	1581.99	-3666.93	-56.60	1726.66	-3533.73	12.77	1679.02	-4122.04	21.39	1726.21	485.23	-294.03	79.68	1083.11	-308.07	77.75	499.25
2.24000	-3430.56	38.87	-1.18	-3526.90	47.02	29.12	-3730.73	151.32	41.17	-3688.20	140.70	53.67	-3980.35	-176.00	0.80	-3985.25	-137.29	24.22	-1533.14	-289.16	74.09	-1542.60	-283.38	106.37	-3806.51	-79.61	1333.23	0.00	0.00	0.00	-3138.77	-18.61	1587.64	-3609.71	-52.92	1723.85	-3529.55	11.35	1679.11	-4120.95	21.59	1725.96	485.65	-293.92	79.68	1082.14	-308.12	77.42	498.31
2.25000	-3430.56	38.87	-1.18	-3526.90	47.02	29.12	-3731.03	152.74	43.43	-3642.50	140.98	61.12	-3980.35	-176.00	0.80	-3985.25	-137.29	24.22	-1533.14	-289.16	74.09	-1542.60	-283.38	106.37	-3816.99	-78.18	1333.28	0.00	0.00	0.00	-3151.05	-18.40	1593.20	-3642.20	-50.61	1725.81	-3525.34	9.92	1679.19	-4119.73	21.79	1725.69	485.62	-294.03	79.66	1082.43	-308.31	77.50	498.66
2.26000	-3430.56	38.87	-1.18	-3526.90	47.02	29.12	-3731.36	154.13	45.77	-3653.23	141.52	58.50	-3980.35	-176.00	0.80	-3985.25	-137.29	24.22	-1533.14	-289.16	74.09	-1542.60	-283.38	106.37	-3808.54	-76.22	1333.40	0.00	0.00	0.00	-3163.05	-18.21	1598.67	-3669.58	-44.60	1728.85	-3521.09	8.48	1679.27	-4118.37	22.00	1725.40	485.55	-294.12	79.71	1082.24	-308.42	77.44	498.92
2.27000	-3430.56	38.87	-1.18	-3526.90	47.02	29.12	-3731.73	155.48	48.20	-3646.01	140.58	58.64	-3980.35	-176.00	0.80	-3985.25	-137.29	24.22	-1533.14	-289.16	74.09	-1542.60	-283.38	106.37	-3807.17	-74.89	1332.01	0.00	0.00	0.00	-3174.79	-18.05	1604.06	-3644.99	-40.27	1725.88	-3516.82	7.01	1679.35	-4116.89	22.20	1725.10	485.49	-294.08	79.76	1082.50	-308.32	77.63	498.48
2.28000	-3430.56	38.87	-1.18	-3526.90	47.02	29.12	-3732.14	156.80	50.71	-3641.37	137.72	60.12	-3980.35	-176.00	0.80	-3985.25	-137.29	24.22	-1533.14	-289.16	74.09	-1542.60	-283.38	106.37	-3783.78	-72.78	1332.02	0.00	0.00	0.00	-3186.24	-17.91	1609.36	-3670.33	-37.31	1727.11	-3512.52	5.54	1679.43	-4115.27	22.42	1724.79	486.04	-294.44	79.77	1081.82	-308.51	77.37	498.81
2.29000	-3430.56	38.87	-1.18	-3526.90	47.02	29.12	-3732.58	158.09	53.30	-3643.75	140.35	59.03	-3980.35	-176.00	0.80	-3985.25	-137.29	24.22	-1533.14	-289.16	74.09	-1542.60	-283.38	106.37	-3785.70	-70.77	1332.14	0.00	0.00	0.00	-3197.42	-17.80	1614.57	-3661.43	-34.82	1727.35	-3508.20	4.05	1679.51	-4113.51	22.63	1724.46	486.00	-294.16	79.71	1082.22	-308.13	77.63	499.01
2.30000	-3430.56	38.87	-1.18	-3526.90	47.02	29.12	-3733.05	159.34	55.97	-3701.12	139.37	48.21	-3980.35	-176.00	0.80	-3985.25	-137.29	24.22	-1533.14	-289.16	74.09	-1542.60	-283.38	106.37	-3767.92	-69.94	1331.64	0.00	0.00	0.00	-3208.32	-17.72	1619.69	-3618.28	-28.94	1724.84	-3503.84	2.55	1679.59	-4111.63	22.85	1724.12	485.60	-294.08	79.61	1082.89	-308.19	77.67	498.56
2.31000	-3430.56	38.87	-1.18	-3526.90	47.02	29.12	-3733.56	160.55	58.72	-3667.78	140.99	52.80	-3980.35	-176.00	0.80	-3985.25	-137.29	24.22	-1533.14	-289.16	74.09	-1542.60	-283.38	106.37	-3776.24	-67.78	1331.64	0.00	0.00	0.00	-3218.93	-17.66	1624.72	-3654.09	-25.49	1726.81	-3499.46	1.03	1679.66	-4109.62	23.07	1723.77	485.18	-293.84	79.74	1082.29	-308.01	77.56	498.29
2.32000	-3430.56	38.87	-1.18	-3526.90	47.02	29.12	-3734.09	161.73	61.54	-3635.99	140.66	56.17	-3980.35	-176.00	0.80	-3985.25	-137.29	24.22	-1533.14	-289.16	74.09	-1542.60	-283.38	106.37	-3773.84	-66.04	1331.09	0.00	0.00	0.00	-3229.25	-17.63	1629.66	-3666.18	-23.23	1728.65	-3495.04	-0.50	1679.73	-4107.47	23.30	1723.41	485.15	-293.89	79.56	1082.16	-308.28	77.50	498.87
2.33000	-3430.56	38.87	-1.18	-3526.90	47.02	29.12	-3734.66	162.87	64.45	-3645.80	141.68	53.98	-3980.35	-176.00	0.80	-3985.25	-137.29	24.22	-1533.14	-289.16	74.09	-1542.60	-283.38	106.37	-3757.31	-65.01	1330.69	0.00	0.00	0.00	-3239.28	-17.63	1634.51	-3631.33	-20.41	1727.34	-3490.60	-2.04	1679.80	-4105.20	23.52	1723.03	485.03	-294.23	79.46	1082.90	-308.55	77.72	498.73
2.34000	-3430.56	38.87	-1.18	-3526.90	47.02	29.12	-3735.25	163.99	67.43	-3647.83	138.88	54.74	-3980.35	-176.00	0.80	-3985.25	-137.29	24.22	-1533.14	-289.16	74.09	-1542.60	-283.38	106.37	-3733.50	-60.31	1329.69	0.00	0.00	0.00	-3249.02	-17.65	1639.26	-3674.94	-16.40	1729.26	-3486.13	-3.60	1679.87	-4102.80	23.75	1722.64	484.73	-294.14	79.60	1083.17	-308.32	77.92	498.27
2.35000	-3430.56	38.87	-1.18	-3526.90	47.02	29.12	-3735.87	165.06	70.49	-3661.86	141.02	52.61	-3980.35	-176.00	0.80	-3985.25	-137.29	24.22	-1533.14	-289.16	74.09	-1542.60	-283.38	106.37	-3748.89	-60.03	1329.83	0.00	0.00	0.00	-3258.46	-17.70	1643.92	-3637.75	-14.35	1727.80	-3481.63	-5.16	1679.94	-4100.27	23.99	1722.23	485.39	-294.08	79.68	1082.33	-308.35	77.49	499.43
2.36000	-3430.56	38.87	-1.18	-3526.90	47.02	29.12	-3736.52	166.11	73.62	-3675.46	141.93	47.32	-3980.35	-176.00	0.80	-3985.25	-137.29	24.22	-1533.14	-289.16	74.09	-1542.60	-283.38	106.37	-3732.94	-58.88	1329.59	0.00	0.00	0.00	-3267.61	-17.77	1648.48	-3644.94	-8.51	1727.55	-3477.11	-6.74	1680.01	-4097.62	24.22	1721.82	484.93	-294.02	79.50	1082.30	-308.22	77.56	499.12
2.37000	-3430.56	38.87	-1.18	-3526.90	47.02	29.12	-3737.19	167.12	76.82	-3668.17	141.55	48.86	-3980.35	-176.00	0.80	-3985.25	-137.29	24.22	-1533.14	-289.16	74.09	-1542.60	-283.38	106.37	-3722.96	-56.37	1328.17	0.00	0.00	0.00	-3276.45	-17.88	1652.95	-3591.12	-4.91	1726.37	-3472.55	-8.34	1680.07	-4094.84	24.46	1721.39	485.17	-294.02	79.59	1082.59	-307.82	77.58	498.12
2.38000	-3430.56	38.87	-1.18	-3526.85	46.85	29.22	-3737.88	168.09	80.09	-3669.83	142.78	47.19	-3980.35	-176.00	0.80	-3985.25	-137.29	24.22	-1533.14	-289.16	74.09	-1542.60	-283.38	106.37	-3721.86	-55.05	1328.37	0.00	0.00	0.00	-3284.98	-18.01	1657.32	-3570.69	-1.62	1724.55	-3467.97	-9.94	1680.13	-4091.93	24.69	1720.96	485.86	-294.12	79.88	1082.83	-308.07	77.64	498.19
2.39000	-3430.56	38.87	-1.18	-3526.53	46.41	29.49	-3738.60	169.04	83.44	-3639.78	140.76	51.23	-3980.35	-176.00	0.80	-3985.25	-137.29	24.22	-1533.14	-289.16	74.09	-1542.60	-283.38	106.37	-3716.99	-52.55	1327.42	0.00	0.00	0.00	-3293.21	-18.17	1661.59	-3575.29	1.97	1724.56	-3463.36	-11.56	1680.20	-4088.90	24.93	1720.51	485.63	-294.13	79.64	1082.01	-308.29	77.43	498.48
2.40000	-3430.56	38.87	-1.18	-3525.68	45.81	29.92	-3739.33	169.95	86.85	-3642.84	143.27	51.97	-3980.35	-176.00	0.80	-3985.25	-137.29	24.22	-1533.14	-289.16	74.09	-1542.60	-283.38	106.37	-3693.83	-50.58	1328.03	0.00	0.00	0.00	-3301.12	-18.36	1665.76	-3555.07	7.24	1723.77	-3458.71	-13.19	1680.26	-4085.75	25.18	1720.05	485.73	-294.07	79.58	1082.43	-308.01	77.61	498.49
2.41000	-3430.56	38.87	-1.18	-3524.05	45.14	30.48	-3740.09	170.83	90.33	-3619.46	142.17	52.27	-3980.35	-176.00	0.80	-3985.25	-137.29	24.22	-1533.14	-289.16	74.09	-1542.60	-283.38	106.37	-3696.82	-47.01	1328.72	0.00	0.00	0.00	-3308.73	-18.58	1669.84	-3594.31	8.13	1727.46	-3454.04	-14.83	1680.32	-4082.47	25.42	1719.58	484.91	-294.01	79.54	1082.61	-308.34	77.46	498.85
2.42000	-3430.56	38.87	-1.18	-3521.38	44.52	31.16	-3740.87	171.67	93.88	-3600.57	141.73	56.61	-3980.35	-176.00	0.80	-3985.25	-137.29	24.22	-1533.14	-289.16	74.09	-1542.60	-283.38	106.37	-3693.38	-45.58	1327.96	0.00	0.00	0.00	-3316.01	-18.82	1673.81	-3602.52	12.08	1728.24	-3449.34	-16.48	1680.37	-4079.07	25.66	1719.09	485.81	-293.89	79.77	1082.67	-308.30	77.54	498.66
2.43000	-3430.56	38.87	-1.18	-3517.40	44.05	31.94	-3741.66	172.49	97.50	-3610.76	142.09	54.10	-3980.35	-176.00	0.80	-3985.25	-137.29	24.22	-1533.14	-289.16	74.09	-1542.60	-283.38	106.37	-3677.63	-43.01	1328.80	0.00	0.00	0.00	-3322.97	-19.10	1677.67	-3568.17	17.15	1726.29	-3444.62	-18.15	1680.43	-4075.54	25.91	1718.60	485.15	-294.33	79.49	1082.34	-308.35	77.52	498.62
2.44000	-3430.56	38.87	-1.18	-3511.86	43.83	32.80	-3742.47	173.27	101.18	-3642.01	143.19	49.02	-3980.35	-176.00	0.80	-3985.25	-137.29	24.22	-1533.14	-289.16	74.09	-1542.60	-283.38	106.37	-3690.39	-39.77	1329.32	0.00	0.00	0.00	-3329.62	-19.40	1681.44	-3575.09	20.41	1727.08	-3439.86	-19.82	1680.48	-4071.90	26.16	1718.10	484.17	-294.30	79.26	1082.23	-307.99	77.56	498.59
2.45000	-3430.56	38.87	-1.18	-3504.50	43.97	33.71	-3743.29	174.02	104.92	-3649.23	143.04	47.81	-3980.35	-176.00	0.80	-3985.25	-137.29	24.22	-1533.14	-289.16	74.09	-1542.60	-283.38	106.37	-3671.83	-37.56	1329.28	0.00	0.00	0.00	-3335.93	-19.74	1685.10	-3550.79	24.28	1726.52	-3435.08	-21.51	1680.54	-4068.14	26.40	1717.59	484.57	-294.21	79.37	1082.11	-308.11	77.50	498.59
2.46000	-3430.56	38.87	-1.18	-3495.04	44.57	34.67	-3744.12	174.74	108.73	-3658.03	144.35	48.92	-3980.35	-176.00	0.80	-3985.25	-137.29	24.22	-1533.14	-289.16	74.09	-1542.60	-283.38	106.37	-3662.04	-35.34	1329.22	0.00	0.00	0.00	-3341.92	-20.10	1688.65	-3514.30	25.84	1725.82	-3430.26	-23.20	1680.59	-4064.25	26.65	1717.07	486.00	-293.70	79.89	1081.75	-308.56	77.23	499.24
2.47000	-3430.56	38.87	-1.18	-3460.41	48.59	39.14	-3744.97	175.42	112.60	-3644.79	143.01	49.67	-3980.35	-176.00	0.80	-3985.25	-137.29	24.22	-1533.14	-289.16	74.09	-1542.60	-283.38	106.37	-3657.42	-33.27	1330.06	0.00	0.00	0.00	-3347.58	-20.49	1692.10	-3489.42	27.42	1725.89	-3425.42	-24.91	1680.64	-4060.25	26.90	1716.54	484.98	-293.93	79.49	1081.94	-308.13	77.41	499.47
2.48000	-3430.56	38.87	-1.18	-3470.93	44.95	37.75	-3745.83	176.08	116.53	-3623.06	142.49	52.35	-3980.35	-176.00	0.80	-3985.25	-137.29	24.22	-1533.14	-289.16	74.09	-1542.60	-283.38	106.37	-3662.48	-30.94	1330.49	0.00	0.00	0.00	-3352.90	-20.92	1695.44	-3499.94	31.38	1727.65	-3420.55	-26.62	1680.69	-4056.13	27.15	1715.99	484.97	-293.95	79.54	1082.34	-308.08	77.45	498.63
2.49000	-3430.56	38.87	-1.18	-3466.60	46.97	36.91	-3746.70	176.70	120.52	-3636.24	141.67	49.31	-3980.35	-176.00	0.80	-3985.25	-137.29	24.22	-1533.14	-289.16	74.09	-1542.60	-283.38	106.37	-3655.37	-29.23	1331.37	0.00	0.00	0.00	-3357.88	-21.37	1698.67	-3536.03	37.54	1730.28	-3415.65	-28.35	1680.74	-4051.89	27.40	1715.44	484.56	-294.07	79.37	1082.19	-308.00	77.42	498.91
2.50000	-3430.56	38.87	-1.18	-3497.97	44.61	32.54	-3747.58	177.30	124.57	-3624.39	144.26	51.53	-3980.35	-176.00	0.80	-3985.25	-137.29	24.22	-1533.14	-289.16	74.09	-1542.60	-283.38	106.37	-3634.71	-26.69	1331.21	0.00	0.00	0.00	-3362.52	-21.86	1701.80	-3535.98	37.05	1730.83	-3410.72	-30.08	1680.79	-4047.53	27.65	1714.89	485.22	-294.57	79.50	1082.48	-308.29	77.38	498.67
2.51000	-3430.56	38.87	-1.18	-3502.71	43.47	32.61	-3748.47	177.86	128.67	-3664.47	145.07	45.22	-3980.35	-176.00	0.80	-3985.25	-137.29	24.22	-1533.14	-289.16	74.09	-1542.60	-283.38	106.37	-3625.17	-24.78	1331.31	0.00	0.00	0.00	-3366.82	-22.37	1704.81	-3481.05	43.33	1728.90	-3405.76	-31.83	1680.83	-4043.06	27.90	1714.32	486.42	-294.10	80.02	1082.73	-308.44	77.59	498.24
2.52000	-3430.56	38.87	-1.18	-3489.48	46.26	36.46	-3749.36	178.39	132.83	-3669.73	146.67	44.05	-3980.35	-176.00	0.80	-3985.25	-137.29	24.22	-1533.14	-289.16	74.09	-1542.60	-283.38	106.37	-3623.68	-22.62	1331.20	0.00	0.00	0.00	-3370.78	-22.92	1707.71	-3469.03	47.01	1729.24	-3400.77	-33.58	1680.88	-4038.47	28.16	1713.74	485.42	-293.86	79.73	1082.17	-308.27	77.46	498.86
2.53000	-3430.56	38.87	-1.18	-3487.70	47.05	36.04	-3750.25	178.89	137.05	-3648.62	146.10	46.91	-3980.35	-176.00	0.80	-3985.25	-137.29	24.22	-1533.14	-289.16	74.09	-1542.60	-283.38	106.37	-3607.03	-20.91	1331.57	0.00	0.00	0.00	-3374.38	-23.50	1710.50	-3459.09	50.35	1729.70	-3395.76	-35.34	1680.92	-4033.77	28.41	1713.16	485.72	-293.77	79.86	1082.58	-308.38	77.41	498.86
2.54000	-3430.56	38.87	-1.18	-3494.94	45.97	33.69	-3751.15	179.37	141.32	-3681.53	144.13	40.46	-3980.28	-175.99	0.81	-3985.24	-137.29	24.22	-1533.14	-289.16	74.09	-1542.60	-283.38	106.37	-3598.96	-18.07	1331.69	0.00	0.00	0.00	-3377.64	-24.11	1713.18	-3451.01	53.37	1730.28	-3390.71	-37.11	1680.96	-4028.95	28.66	1712.57	484.91	-294.05	79.57	1082.85	-308.39	77.49	498.75
2.55000	-3430.56	38.87	-1.18	-3490.43	45.68	36.19	-3752.06	179.81	145.65	-3668.51	145.02	42.44	-3916.90	-170.84	11.00	-3972.85	-135.23	25.93	-1533.14	-289.16	74.09	-1542.60	-283.38	106.37	-3612.79	-17.25	1331.20	0.00	0.00	0.00	-3380.54	-24.75	1715.74	-3444.59	56.09	1730.96	-3385.64	-38.89	1681.01	-4024.02	28.91	1711.97	485.46	-294.11	79.65	1082.32	-308.65	77.30	498.89
2.56000	-3430.56	38.87	-1.18	-3513.91	43.25	31.28	-3752.96	180.22	150.02	-3643.04	144.58	47.21	-3894.05	-168.81	12.41	-3912.69	-137.17	33.74	-1533.14	-289.16	74.09	-1542.60	-283.38	106.37	-3583.66	-14.90	1331.36	0.00	0.00	0.00	-3383.08	-25.42	1718.18	-3439.63	58.52	1731.72	-3380.54	-40.68	1681.05	-4018.98	29.16	1711.36	484.62	-294.24	79.42	1082.93	-308.13	77.58	499.01
2.57000	-3430.56	38.87	-1.18	-3496.92	42.74	35.38	-3753.86	180.60	154.45	-3681.89	144.17	41.96	-3933.57	-169.16	3.34	-3935.37	-133.55	28.45	-1533.14	-289.16	74.09	-1542.60	-283.38	106.37	-3583.93	-13.58	1331.01	0.00	0.00	0.00	-3385.26	-26.13	1720.51	-3435.93	60.67	1732.56	-3375.41	-42.48	1681.09	-4013.83	29.41	1710.74	484.80	-294.14	79.51	1082.44	-308.14	77.28	498.96
2.58000	-3430.56	38.87	-1.18	-3499.36	45.86	33.70	-3754.76	180.96	158.93	-3645.12	144.18	46.58	-3868.91	-164.52	12.56	-3847.51	-131.78	40.07	-1533.14	-289.16	74.09	-1542.60	-283.38	106.37	-3577.17	-12.02	1330.73	0.00	0.00	0.00	-3387.07	-26.86	1722.73	-3433.29	62.55	1733.45	-3370.25	-44.28	1681.12	-4008.56	29.66	1710.12	485.09	-294.18	79.46	1082.63	-308.03	77.52	498.77
2.59000	-3430.56	38.87	-1.18	-3485.78	46.95	35.70	-3755.66	181.28	163.46	-3640.43	142.88	45.82	-3850.76	-161.50	15.38	-3903.85	-128.86	30.60	-1533.14	-289.16	74.09	-1542.60	-283.38	106.37	-3575.61	-10.67	1331.06	0.00	0.00	0.00	-3388.52	-27.64	1724.82	-3431.49	64.17	1734.38	-3365.06	-46.10	1681.16	-4003.19	29.90	1709.49	485.26	-293.97	79.50	1082.71	-308.41	77.58	498.39
2.60000	-3430.56	38.87	-1.18	-3467.67	45.65	38.95	-3756.56	181.58	168.03	-3637.41	144.44	48.09	-3833.57	-155.35	14.19	-3872.98	-125.99	34.70	-1533.14	-289.16	74.09	-1542.60	-283.38	106.37	-3568.52	-8.97	1331.07	0.00	0.00	0.00	-3389.60	-28.44	1726.80	-3430.34	65.56	1735.34	-3359.84	-47.92	1681.20	-3997.70	30.15	1708.85	485.48	-293.82	79.74	1082.54	-308.22	77.46	497.86
2.61000	-3430.56	38.87	-1.18	-3460.82	43.65	40.47	-3757.45	181.84	172.65	-3670.48	143.38	42.46	-3822.45	-151.82	13.51	-3862.40	-120.76	36.37	-1533.14	-289.16	74.09	-1542.60	-283.38	106.37	-3554.64	-8.37	1330.69	0.00	0.00	0.00	-3390.31	-29.28	1728.65	-3429.63	66.71	1736.30	-3354.60	-49.74	1681.23	-3992.10	30.40	1708.21	485.12	-293.98	79.64	1082.43	-308.34	77.49	498.57
2.62000	-3430.56	38.87	-1.18	-3480.95	42.65	37.32	-3758.34	182.08	177.32	-3637.45	142.92	47.11	-3810.47	-147.07	14.25	-3830.79	-117.54	39.19	-1533.14	-289.16	74.09	-1542.60	-283.38	106.37	-3561.23	-7.67	1331.04	0.00	0.00	0.00	-3390.64	-30.15	1730.39	-3429.16	67.65	1737.25	-3349.32	-51.58	1681.27	-3986.40	30.64	1707.56	484.65	-294.20	79.37	1082.45	-308.33	77.49	498.88
2.63000	-3430.56	38.87	-1.18	-3475.95	44.97	36.12	-3759.21	182.29	182.03	-3637.14	142.20	46.92	-3812.42	-144.16	12.84	-3815.64	-115.60	40.35	-1533.14	-289.16	74.09	-1542.60	-283.38	106.37	-3535.07	-5.67	1330.27	0.00	0.00	0.00	-3390.60	-31.05	1732.00	-3428.72	68.38	1738.19	-3344.01	-53.42	1681.30	-3980.59	30.88	1706.91	485.41	-293.94	79.74	1082.59	-308.21	77.57	498.87
2.64000	-3430.56	38.87	-1.18	-3563.97	40.43	25.51	-3760.08	182.48	186.78	-3643.43	145.22	44.77	-3739.65	-138.51	22.18	-3800.31	-114.90	42.69	-1533.14	-289.16	74.09	-1542.60	-283.38	106.37	-3528.94	-4.64	1331.22	0.00	0.00	0.00	-3390.17	-31.99	1733.49	-3428.12	68.93	1739.09	-3338.68	-55.27	1681.33	-3974.67	31.12	1706.25	485.92	-293.92	79.89	1082.83	-308.25	77.47	498.17
2.65000	-3430.56	38.87	-1.18	-3600.95	38.98	20.52	-3760.94	182.63	191.58	-3657.84	145.55	44.52	-3724.06	-136.20	22.08	-3763.40	-110.46	45.80	-1533.14	-289.16	74.09	-1542.60	-283.38	106.37	-3548.72	-4.64	1331.17	0.00	0.00	0.00	-3389.36	-32.96	1734.85	-3427.14	69.29	1739.93	-3333.32	-57.12	1681.37	-3968.65	31.36	1705.58	485.21	-294.03	79.59	1082.16	-308.10	77.44	497.67
2.66000	-3430.56	38.87	-1.18	-3621.02	38.31	18.04	-3761.79	182.76	196.42	-3621.07	145.88	49.02	-3716.20	-131.56	24.77	-3727.14	-108.43	52.26	-1533.14	-289.16	74.09	-1542.60	-283.38	106.37	-3535.77	-3.81	1331.08	0.00	0.00	0.00	-3388.16	-33.97	1736.09	-3425.59	69.49	1740.71	-3327.93	-58.98	1681.40	-3962.52	31.60	1704.91	484.92	-293.92	79.59	1082.14	-307.71	77.70	498.25
2.67000	-3430.56	38.87	-1.18	-3626.79	38.25	17.71	-3762.63	182.86	201.30	-3638.23	147.90	46.66	-3688.56	-128.49	26.31	-3748.14	-107.82	48.46	-1533.14	-289.16	74.09	-1542.60	-283.38	106.37	-3533.65	-3.26	1331.08	0.00	0.00	0.00	-3386.58	-35.01	1737.20	-3423.27	69.53	1741.40	-3322.50	-60.85	1681.43	-3956.28	31.84	1704.23	484.51	-293.92	79.50	1082.51	-308.04	77.67	498.90
2.68000	-3430.56	38.87	-1.18	-3620.83	38.62	19.19	-3763.45	182.93	206.21	-3623.45	145.31	48.96	-3668.71	-126.60	26.97	-3699.02	-104.07	57.03	-1533.14	-289.16	74.09	-1542.60	-283.38	106.37	-3497.79	-2.54	1331.07	0.00	0.00	0.00	-3384.60	-36.09	1738.19	-3419.96	69.44	1741.99	-3317.05	-62.72	1681.46	-3949.94	32.07	1703.55	485.37	-294.16	79.66	1082.32	-308.25	77.48	498.65
2.69000	-3430.56	38.87	-1.18	-3605.74	39.25	22.13	-3764.26	182.97	211.17	-3654.90	144.99	42.82	-3665.49	-124.45	26.98	-3684.84	-101.62	57.51	-1533.14	-289.16	74.09	-1542.60	-283.38	106.37	-3505.32	-1.43	1331.06	0.00	0.00	0.00	-3382.22	-37.20	1739.05	-3415.46	69.21	1742.47	-3311.58	-64.60	1681.49	-3943.50	32.30	1702.86	485.01	-294.03	79.58	1082.10	-308.43	77.38	499.25
2.70000	-3430.56	38.87	-1.18	-3584.12	39.94	26.18	-3765.05	182.99	216.16	-3644.60	144.55	45.51	-3628.66	-119.90	32.18	-3638.89	-100.45	62.82	-1533.14	-289.16	74.09	-1542.60	-283.38	106.37	-3499.92	-0.89	1331.20	0.00	0.00	0.00	-3379.45	-38.35	1739.78	-3409.58	68.87	1742.82	-3306.07	-66.48	1681.51	-3936.95	32.53	1702.17	485.20	-294.04	79.60	1082.54	-308.03	77.63	499.20
2.71000	-3430.56	38.87	-1.18	-3558.54	40.53	30.99	-3765.82	182.98	221.19	-3628.96	146.28	47.17	-3585.87	-118.15	38.95	-3657.14	-100.32	59.85	-1533.14	-289.16	74.09	-1542.60	-283.38	106.37	-3502.07	-0.65	1330.90	0.00	0.00	0.00	-3376.27	-39.53	1740.38	-3402.13	68.43	1743.03	-3300.53	-68.37	1681.54	-3930.30	32.76	1701.48	485.76	-294.12	79.75	1082.44	-308.14	77.69	499.37
2.72000	-3430.56	38.87	-1.18	-3531.61	40.83	36.22	-3766.58	182.95	226.25	-3640.66	144.73	45.90	-3545.12	-116.72	41.12	-3579.09	-97.72	70.82	-1533.14	-289.16	74.09	-1542.60	-283.38	106.37	-3491.48	-0.76	1330.69	0.00	0.00	0.00	-3372.69	-40.75	1740.84	-3418.34	69.83	1744.32	-3294.96	-70.27	1681.57	-3923.55	32.98	1700.78	485.72	-294.01	79.91	1082.83	-308.20	77.70	499.39
2.73000	-3430.56	38.87	-1.18	-3505.90	40.67	41.53	-3767.32	182.89	231.35	-3692.97	144.71	39.52	-3522.27	-110.75	44.72	-3589.39	-94.15	69.63	-1533.14	-289.16	74.09	-1542.60	-283.38	106.37	-3490.58	-0.96	1330.71	0.00	0.00	0.00	-3368.70	-42.00	1741.18	-3405.88	67.80	1743.92	-3289.37	-72.17	1681.59	-3916.71	33.20	1700.07	485.96	-293.94	79.95	1082.95	-307.90	77.77	498.72
2.74000	-3430.56	38.87	-1.18	-3477.30	41.24	49.50	-3768.03	182.80	236.48	-3618.25	144.00	48.71	-3513.90	-111.11	43.60	-3586.39	-94.32	67.20	-1533.14	-289.16	74.09	-1542.60	-283.38	106.37	-3465.08	0.03	1330.28	0.00	0.00	0.00	-3364.31	-43.29	1741.38	-3389.93	68.53	1743.87	-3283.74	-74.07	1681.62	-3909.76	33.42	1699.36	485.60	-293.97	79.79	1083.04	-308.37	77.58	499.31
2.75000	-3430.56	38.87	-1.18	-3441.61	39.52	52.62	-3768.73	182.69	241.64	-3629.14	146.11	45.94	-3432.89	-105.65	55.36	-3519.13	-91.98	76.89	-1533.14	-289.16	74.09	-1542.60	-283.38	106.37	-3478.21	-0.85	1329.59	0.00	0.00	0.00	-3359.50	-44.62	1741.45	-3377.99	68.63	1744.22	-3278.09	-75.98	1681.64	-3902.71	33.63	1698.65	485.37	-293.89	79.67	1082.39	-308.46	77.36	498.62
2.76000	-3430.56	38.87	-1.18	-3468.26	38.68	50.46	-3769.39	182.55	246.83	-3627.00	143.37	46.58	-3395.14	-102.42	59.65	-3490.64	-91.37	79.06	-1533.14	-289.16	74.09	-1542.60	-283.38	106.37	-3471.85	-1.56	1329.24	0.00	0.00	0.00	-3354.27	-45.98	1741.38	-3347.37	66.80	1742.94	-3272.40	-77.89	1681.67	-3895.56	33.85	1697.94	485.44	-294.17	79.69	1082.26	-308.22	77.50	498.05
2.77000	-3430.56	38.87	-1.18	-3442.74	39.65	55.32	-3770.04	182.39	252.05	-3679.17	144.27	41.34	-3359.05	-99.40	63.50	-3427.68	-87.46	89.10	-1533.14	-289.16	74.09	-1542.60	-283.38	106.37	-3451.14	-1.91	1329.41	0.00	0.00	0.00	-3348.62	-47.38	1741.18	-3339.44	65.49	1743.88	-3266.69	-79.81	1681.69	-3888.31	34.06	1697.22	484.64	-294.12	79.47	1082.59	-308.43	77.57	498.28
2.78000	-3430.56	38.87	-1.18	-3466.88	39.34	49.34	-3770.66	182.20	257.29	-3639.20	145.29	46.89	-3324.60	-96.60	66.91	-3446.75	-88.08	82.50	-1533.14	-289.16	74.09	-1542.60	-283.38	106.37	-3444.82	-2.19	1328.11	0.00	0.00	0.00	-3342.56	-48.82	1740.84	-3337.42	64.25	1743.36	-3260.95	-81.73	1681.71	-3880.97	34.26	1696.50	485.31	-294.21	79.55	1082.63	-308.43	77.53	498.46
2.79000	-3430.56	38.87	-1.18	-3457.57	38.82	48.61	-3771.25	181.98	262.57	-3634.50	142.95	46.89	-3291.72	-94.01	69.90	-3395.28	-84.29	87.87	-1533.14	-289.16	74.09	-1542.60	-283.38	106.37	-3451.33	-2.77	1328.10	0.00	0.00	0.00	-3336.06	-50.29	1740.36	-3326.11	63.98	1742.34	-3255.18	-83.65	1681.73	-3873.53	34.46	1695.78	484.89	-294.32	79.44	1082.80	-308.26	77.62	498.69
2.80000	-3430.56	38.87	-1.18	-3420.85	39.46	52.19	-3771.82	181.74	267.87	-3601.05	142.34	51.76	-3260.39	-91.62	72.50	-3364.17	-82.87	91.73	-1533.14	-289.16	74.09	-1542.60	-283.38	106.37	-3438.26	-2.76	1327.08	0.00	0.00	0.00	-3329.14	-51.80	1739.75	-3326.35	62.22	1742.71	-3249.38	-85.58	1681.76	-3866.00	34.66	1695.05	485.43	-294.15	79.65	1083.02	-308.48	77.50	499.49
2.81000	-3430.56	38.87	-1.18	-3465.08	39.58	41.17	-3772.35	181.48	273.20	-3621.90	142.00	49.31	-3230.56	-89.42	74.70	-3331.28	-80.95	94.91	-1533.14	-289.16	74.09	-1542.60	-283.38	106.37	-3438.08	-2.16	1326.74	0.00	0.00	0.00	-3321.79	-53.36	1738.99	-3335.28	62.16	1745.04	-3243.55	-87.51	1681.78	-3858.37	34.85	1694.33	484.98	-294.18	79.62	1082.58	-308.45	77.34	498.71
2.82000	-3430.56	38.87	-1.18	-3456.38	42.71	42.50	-3772.86	181.19	278.55	-3608.08	144.04	51.06	-3202.18	-87.42	76.54	-3300.14	-79.25	97.59	-1533.14	-289.16	74.09	-1542.60	-283.38	106.37	-3428.58	-2.34	1325.91	0.00	0.00	0.00	-3314.01	-54.94	1738.09	-3311.35	60.91	1743.70	-3237.69	-89.44	1681.80	-3850.65	35.04	1693.60	485.33	-293.77	79.77	1082.48	-308.31	77.44	498.53
2.83000	-3430.56	38.87	-1.18	-3512.48	41.95	30.67	-3773.33	180.88	283.92	-3631.79	143.15	48.64	-3175.22	-85.60	78.03	-3270.68	-77.75	99.80	-1533.14	-289.16	74.09	-1542.60	-283.38	106.37	-3415.80	-3.09	1324.59	0.00	0.00	0.00	-3305.77	-56.57	1737.05	-3345.73	60.03	1745.58	-3231.80	-91.38	1681.82	-3842.83	35.23	1692.86	485.72	-293.47	80.04	1082.85	-308.38	77.44	499.09
2.84000	-3430.56	38.87	-1.18	-3509.92	46.61	29.77	-3773.77	180.54	289.31	-3599.89	141.75	52.21	-3149.64	-83.96	79.17	-3242.85	-76.46	101.55	-1533.14	-289.16	74.09	-1542.60	-283.38	106.37	-3413.54	-2.69	1323.50	0.00	0.00	0.00	-3274.74	-58.14	1735.42	-3306.81	57.99	1742.82	-3225.88	-93.31	1681.84	-3834.92	35.41	1692.13	485.83	-294.08	79.87	1082.71	-308.09	77.50	498.29
2.85000	-3430.56	38.87	-1.18	-3496.08	46.81	33.49	-3774.17	180.18	294.73	-3637.01	140.56	50.56	-3125.39	-82.50	79.99	-3216.61	-75.36	102.86	-1533.14	-289.16	74.09	-1542.60	-283.38	106.37	-3412.47	-3.45	1322.65	0.00	0.00	0.00	-3290.15	-58.93	1734.87	-3351.07	54.40	1744.52	-3219.94	-95.25	1681.86	-3826.92	35.59	1691.40	485.91	-293.92	79.91	1082.50	-307.95	77.48	498.37
2.86000	-3430.56	38.87	-1.18	-3489.95	47.54	33.83	-3774.54	179.80	300.16	-3655.74	140.63	46.62	-3102.43	-81.19	80.50	-3191.88	-74.44	103.76	-1533.14	-289.16	74.09	-1542.60	-283.38	106.37	-3405.46	-3.43	1321.69	0.00	0.00	0.00	-3264.16	-59.29	1733.51	-3285.35	53.00	1740.98	-3213.96	-97.20	1681.88	-3818.82	35.76	1690.66	485.89	-293.74	79.88	1082.48	-307.93	77.59	498.69
2.87000	-3430.56	38.87	-1.18	-3536.62	48.52	26.57	-3774.87	179.39	305.62	-3634.48	140.89	50.00	-3080.72	-80.05	80.72	-3168.62	-73.70	104.27	-1533.14	-289.16	74.09	-1542.60	-283.38	106.37	-3391.45	-2.70	1320.34	0.00	0.00	0.00	-3274.38	-59.03	1734.65	-3283.47	52.88	1741.37	-3207.95	-99.14	1681.89	-3810.64	35.93	1689.93	485.76	-293.63	79.87	1082.25	-308.08	77.52	498.58
2.88000	-3430.56	38.87	-1.18	-3483.74	48.52	34.86	-3775.17	178.96	311.09	-3610.94	140.92	53.50	-3060.22	-79.07	80.65	-3146.78	-73.12	104.40	-1533.14	-289.16	74.09	-1542.60	-283.38	106.37	-3411.88	-3.13	1319.47	0.00	0.00	0.00	-3262.88	-62.09	1732.33	-3315.12	50.46	1742.43	-3201.92	-101.09	1681.91	-3802.36	36.09	1689.19	485.22	-293.75	79.77	1082.31	-308.02	77.54	498.55
2.89000	-3430.56	38.87	-1.18	-3494.44	50.29	36.84	-3775.42	178.51	316.57	-3651.48	141.75	46.80	-3040.89	-78.23	80.33	-3126.30	-72.71	104.18	-1533.14	-289.16	74.09	-1542.60	-283.38	106.37	-3388.05	-1.95	1318.54	0.00	0.00	0.00	-3285.07	-65.92	1732.76	-3256.45	49.81	1739.88	-3195.85	-103.04	1681.93	-3794.00	36.25	1688.45	485.95	-293.92	79.91	1082.41	-308.26	77.56	498.25
2.90000	-3430.56	38.87	-1.18	-3454.09	53.43	40.77	-3775.64	178.03	322.08	-3635.55	138.15	51.25	-3022.68	-77.53	79.76	-3107.13	-72.44	103.62	-1533.14	-289.16	74.09	-1542.60	-283.38	106.37	-3379.34	-1.71	1317.34	0.00	0.00	0.00	-3277.94	-67.40	1731.11	-3301.91	47.57	1741.15	-3189.76	-104.98	1681.95	-3785.55	36.40	1687.72	485.90	-293.76	79.91	1082.72	-308.47	77.42	498.69
2.91000	-3430.56	38.87	-1.18	-3511.11	51.00	31.39	-3775.81	177.53	327.59	-3599.31	139.26	57.46	-3005.55	-76.97	78.96	-3089.21	-72.31	102.75	-1533.14	-289.16	74.09	-1542.60	-283.38	106.37	-3383.80	-2.25	1315.98	0.00	0.00	0.00	-3249.06	-69.63	1729.26	-3263.53	44.58	1739.17	-3183.64	-106.93	1681.96	-3777.01	36.55	1686.98	485.07	-293.67	79.68	1082.58	-308.31	77.50	498.77
2.92000	-3430.56	38.87	-1.18	-3469.31	48.65	36.68	-3775.94	177.01	333.12	-3629.84	139.07	54.72	-2989.46	-76.54	77.94	-3072.48	-72.32	101.59	-1533.14	-289.16	74.09	-1542.60	-283.38	106.37	-3372.95	-2.80	1314.93	0.00	0.00	0.00	-3244.17	-72.58	1727.16	-3258.45	43.59	1737.94	-3177.48	-108.89	1681.98	-3768.38	36.69	1686.24	484.82	-293.76	79.54	1082.77	-308.37	77.36	498.39
2.93000	-3430.56	38.87	-1.18	-3481.03	50.85	38.62	-3776.03	176.46	338.66	-3666.57	138.23	49.96	-2974.38	-76.24	76.71	-3056.90	-72.45	100.15	-1533.14	-289.16	74.09	-1542.60	-283.38	106.37	-3347.05	-1.94	1314.30	0.00	0.00	0.00	-3213.41	-75.01	1723.90	-3257.16	38.47	1737.17	-3171.30	-110.84	1682.00	-3759.66	36.83	1685.50	484.96	-294.10	79.47	1082.67	-308.65	77.44	498.17
2.94000	-3430.56	38.87	-1.18	-3529.65	52.28	27.84	-3776.07	175.90	344.21	-3641.61	137.21	52.52	-2960.25	-76.05	75.31	-3042.42	-72.70	98.46	-1533.14	-289.16	74.09	-1542.60	-283.38	106.37	-3347.40	-1.89	1312.87	0.00	0.00	0.00	-3230.11	-77.14	1725.65	-3251.11	37.70	1736.28	-3165.09	-112.79	1682.01	-3750.86	36.96	1684.77	484.98	-293.89	79.59	1082.06	-308.34	77.29	498.95
2.95000	-3430.56	38.87	-1.18	-3496.17	51.42	34.43	-3776.06	175.31	349.77	-3628.09	135.28	56.18	-2947.03	-75.98	73.73	-3028.96	-73.06	96.54	-1533.14	-289.16	74.09	-1542.60	-283.38	106.37	-3340.99	-2.49	1310.72	0.00	0.00	0.00	-3231.84	-80.04	1723.57	-3280.90	34.47	1735.95	-3158.85	-114.74	1682.03	-3741.98	37.09	1684.03	485.05	-294.06	79.57	1082.46	-308.07	77.50	499.11
2.96000	-3430.56	38.87	-1.18	-3454.89	52.30	42.38	-3776.00	174.70	355.34	-3602.41	135.30	63.47	-2934.70	-76.01	72.00	-3016.49	-73.52	94.41	-1533.14	-289.16	74.09	-1542.60	-283.38	106.37	-3328.49	-2.76	1309.77	0.00	0.00	0.00	-3207.18	-82.40	1719.15	-3244.14	31.90	1735.46	-3152.57	-116.69	1682.05	-3733.01	37.21	1683.30	485.22	-294.43	79.54	1082.54	-308.28	77.49	498.35
2.97000	-3430.56	38.87	-1.18	-3489.42	48.43	35.98	-3775.90	174.07	360.92	-3641.81	135.69	55.96	-2923.19	-76.14	70.12	-3004.95	-74.07	92.08	-1533.14	-289.16	74.09	-1542.60	-283.38	106.37	-3325.66	-2.83	1308.20	0.00	0.00	0.00	-3191.74	-82.99	1717.97	-3229.75	29.60	1731.72	-3146.27	-118.65	1682.06	-3723.96	37.32	1682.56	485.11	-294.11	79.53	1082.54	-308.43	77.53	499.10
2.98000	-3430.56	38.87	-1.18	-3524.60	50.56	28.77	-3775.75	173.42	366.51	-3607.30	133.38	61.88	-2912.48	-76.37	68.12	-2994.28	-74.71	89.58	-1533.14	-289.16	74.09	-1542.60	-283.38	106.37	-3331.58	-3.32	1306.34	0.00	0.00	0.00	-3228.85	-87.61	1718.30	-3242.76	24.88	1731.50	-3139.94	-120.60	1682.08	-3714.82	37.43	1681.83	485.81	-293.92	79.82	1082.77	-308.45	77.67	499.19
2.99000	-3430.56	38.87	-1.18	-3441.10	50.62	44.29	-3775.54	172.75	372.10	-3625.68	134.79	61.32	-2902.51	-76.68	66.02	-2984.43	-75.42	86.93	-1533.14	-289.16	74.09	-1542.60	-283.38	106.37	-3309.69	-4.56	1304.79	0.00	0.00	0.00	-3207.79	-90.37	1714.81	-3219.99	22.99	1731.39	-3133.58	-122.55	1682.09	-3705.60	37.53	1681.10	484.86	-294.11	79.52	1082.66	-308.27	77.55	498.71
3.00000	-3430.56	38.87	-1.18	-3500.03	49.84	34.93	-3775.28	172.05	377.69	-3653.47	134.67	58.48	-2893.25	-77.08	63.82	-2975.34	-76.20	84.15	-1533.14	-289.16	74.09	-1542.60	-283.38	106.37	-3310.76	-5.83	1303.77	0.00	0.00	0.00	-3202.65	-92.32	1714.51	-3211.74	20.52	1730.47	-3127.19	-124.50	1682.11	-3696.30	37.63	1680.38	485.50	-294.01	79.59	1082.64	-307.95	77.65	498.87
3.01000	-3430.56	38.87	-1.18	-3543.58	50.19	27.89	-3774.97	171.34	383.29	-3660.23	133.79	59.47	-2884.66	-77.55	61.54	-2966.97	-77.03	81.25	-1533.14	-289.16	74.09	-1542.60	-283.38	106.37	-3296.37	-6.57	1302.07	0.00	0.00	0.00	-3179.39	-95.83	1710.69	-3192.56	16.34	1727.10	-3120.78	-126.45	1682.12	-3686.92	37.71	1679.65	485.14	-294.26	79.48	1082.91	-308.13	77.63	498.79
3.02000	-3430.56	38.87	-1.18	-3487.70	53.13	38.01	-3774.60	170.60	388.89	-3613.12	132.15	69.09	-2876.69	-78.09	59.19	-2959.25	-77.92	78.27	-1533.14	-289.16	74.09	-1542.60	-283.38	106.37	-3301.32	-7.38	1300.49	0.00	0.00	0.00	-3183.18	-98.13	1709.53	-3194.25	15.39	1727.58	-3114.33	-128.40	1682.14	-3677.46	37.80	1678.93	485.53	-294.13	79.62	1082.90	-308.12	77.68	498.46
3.03000	-3430.56	38.87	-1.18	-3488.23	50.13	35.95	-3774.18	169.85	394.49	-3625.66	132.85	69.94	-2869.31	-78.70	56.80	-2952.13	-78.85	75.21	-1533.14	-289.16	74.09	-1542.60	-283.38	106.37	-3274.81	-8.01	1300.09	0.00	0.00	0.00	-3179.90	-103.37	1709.32	-3191.75	9.80	1728.24	-3107.85	-130.34	1682.15	-3667.92	37.87	1678.20	485.39	-294.11	79.61	1082.41	-308.18	77.49	498.27
3.04000	-3430.56	38.87	-1.18	-3504.18	49.83	32.54	-3773.70	169.07	400.09	-3637.71	131.60	70.83	-2862.46	-79.37	54.38	-2945.57	-79.81	72.10	-1533.14	-289.16	74.09	-1542.60	-283.38	106.37	-3262.57	-9.70	1298.90	0.00	0.00	0.00	-3144.06	-105.08	1704.69	-3170.54	5.95	1725.97	-3101.34	-132.29	1682.17	-3658.30	37.94	1677.49	485.53	-293.99	79.73	1082.09	-308.35	77.36	498.97
3.05000	-3430.56	38.87	-1.18	-3488.09	49.22	32.63	-3773.16	168.28	405.69	-3569.97	131.97	82.29	-2856.12	-80.09	51.94	-2939.50	-80.80	68.96	-1533.14	-289.16	74.09	-1542.60	-283.38	106.37	-3255.24	-10.24	1297.52	0.00	0.00	0.00	-3163.19	-109.60	1703.36	-3162.79	4.58	1725.99	-3094.80	-134.23	1682.18	-3648.60	38.00	1676.77	485.59	-294.19	79.73	1082.57	-308.38	77.57	498.67
3.06000	-3430.56	38.87	-1.18	-3486.54	53.14	37.44	-3772.55	167.46	411.28	-3557.14	131.88	86.69	-2850.23	-80.85	49.50	-2933.86	-81.80	65.82	-1533.14	-289.16	74.09	-1542.60	-283.38	106.37	-3247.61	-11.56	1296.82	0.00	0.00	0.00	-3167.17	-115.13	1702.64	-3142.26	1.74	1725.45	-3088.23	-136.17	1682.20	-3638.83	38.05	1676.06	485.43	-293.98	79.60	1082.36	-308.28	77.60	499.26
3.07000	-3430.56	38.87	-1.18	-3507.60	50.62	29.70	-3771.89	166.63	416.88	-3601.16	132.08	82.57	-2844.75	-81.65	47.07	-2928.62	-82.82	62.68	-1533.14	-289.16	74.09	-1542.60	-283.38	106.37	-3236.07	-13.85	1296.18	0.00	0.00	0.00	-3139.87	-116.79	1700.12	-3151.14	-2.66	1724.53	-3081.64	-138.11	1682.21	-3628.98	38.10	1675.35	485.25	-293.91	79.67	1082.13	-308.10	77.43	499.53
3.08000	-3430.56	38.87	-1.18	-3476.13	50.74	35.69	-3771.17	165.77	422.47	-3640.85	132.50	79.61	-2839.66	-82.49	44.67	-2923.70	-83.83	59.57	-1533.14	-289.16	74.09	-1542.60	-283.38	106.37	-3224.37	-15.77	1295.47	0.00	0.00	0.00	-3121.18	-120.82	1700.02	-3143.19	-5.90	1725.30	-3075.01	-140.05	1682.23	-3619.05	38.14	1674.65	485.26	-293.79	79.80	1081.89	-308.61	77.34	498.49
3.09000	-3430.56	38.87	-1.18	-3466.53	50.30	39.93	-3770.38	164.90	428.05	-3615.10	133.11	87.46	-2834.89	-83.36	42.31	-2919.07	-84.84	56.51	-1533.14	-289.16	74.09	-1542.60	-283.38	106.37	-3220.17	-17.30	1295.03	0.00	0.00	0.00	-3114.95	-125.38	1698.42	-3109.56	-8.87	1723.15	-3068.35	-141.98	1682.25	-3609.05	38.17	1673.95	484.91	-293.98	79.45	1082.67	-308.31	77.62	498.04
3.10000	-3430.56	38.87	-1.18	-3510.61	50.24	31.72	-3769.52	164.01	433.63	-3528.36	133.70	103.17	-2830.41	-84.25	40.02	-2914.65	-85.83	53.52	-1533.14	-289.16	74.09	-1542.60	-283.38	106.37	-3198.58	-18.40	1295.34	0.00	0.00	0.00	-3094.81	-127.36	1697.95	-3100.83	-13.79	1723.82	-3061.67	-143.91	1682.26	-3598.97	38.19	1673.25	484.74	-294.19	79.48	1082.79	-308.30	77.56	497.97
3.11000	-3430.56	38.87	-1.18	-3452.05	52.10	43.61	-3768.60	163.10	439.20	-3544.40	133.85	104.70	-2826.18	-85.15	37.80	-2910.41	-86.80	50.63	-1533.14	-289.16	74.09	-1542.60	-283.38	106.37	-3186.96	-20.31	1295.65	0.00	0.00	0.00	-3104.51	-132.33	1697.05	-3104.13	-18.97	1725.58	-3054.95	-145.84	1682.28	-3588.82	38.21	1672.56	485.81	-294.13	79.65	1082.59	-308.39	77.63	499.34
3.12000	-3430.56	38.87	-1.18	-3468.90	51.74	43.89	-3767.62	162.17	444.76	-3548.42	131.31	109.63	-2822.16	-86.07	35.67	-2906.28	-87.73	47.84	-1533.14	-289.16	74.09	-1542.60	-283.38	106.37	-3181.69	-21.70	1295.94	0.00	0.00	0.00	-3066.62	-136.69	1696.56	-3135.24	-21.71	1727.97	-3048.21	-147.77	1682.29	-3578.60	38.21	1671.87	485.65	-293.77	79.64	1083.30	-308.10	77.88	499.44
3.13000	-3430.56	38.87	-1.18	-3468.23	52.14	46.82	-3766.56	161.23	450.31	-3539.51	131.04	114.85	-2818.31	-86.99	33.64	-2902.22	-88.63	45.19	-1533.14	-289.16	74.09	-1542.60	-283.38	106.37	-3167.43	-24.30	1296.56	0.00	0.00	0.00	-3054.53	-140.61	1697.53	-3091.78	-24.62	1728.25	-3041.43	-149.69	1682.31	-3568.30	38.21	1671.19	484.95	-293.90	79.52	1082.74	-308.10	77.42	498.96
3.14000	-3430.56	38.87	-1.18	-3472.58	52.39	49.26	-3765.43	160.26	455.85	-3530.74	130.75	120.10	-2814.58	-87.91	31.74	-2898.16	-89.47	42.68	-1533.14	-289.16	74.09	-1542.60	-283.38	106.37	-3167.40	-26.39	1297.53	0.00	0.00	0.00	-3060.18	-145.02	1698.60	-3085.91	-28.34	1729.66	-3034.62	-151.60	1682.32	-3557.94	38.20	1670.51	485.82	-293.99	79.74	1082.37	-308.13	77.61	498.36
3.15000	-3430.56	38.87	-1.18	-3480.35	52.42	50.89	-3764.24	159.28	461.38	-3522.11	130.42	125.38	-2810.93	-88.82	29.97	-2894.05	-90.26	40.35	-1533.14	-289.16	74.09	-1542.60	-283.38	106.37	-3149.79	-29.01	1298.88	0.00	0.00	0.00	-3052.14	-149.96	1700.28	-3052.36	-30.61	1728.18	-3027.79	-153.52	1682.34	-3547.50	38.19	1669.83	485.91	-293.71	79.72	1082.24	-308.13	77.73	498.42
3.16000	-3430.56	38.87	-1.18	-3489.96	52.15	51.39	-3762.97	158.28	466.89	-3513.62	130.07	130.70	-2807.32	-89.71	28.36	-2889.84	-90.98	38.21	-1533.14	-289.16	74.09	-1542.60	-283.38	106.37	-3142.33	-32.30	1301.23	0.00	0.00	0.00	-3040.39	-151.92	1700.53	-3041.97	-37.58	1730.98	-3020.92	-155.43	1682.36	-3536.99	38.16	1669.17	485.28	-294.08	79.55	1082.43	-308.37	77.62	498.87
3.17000	-3430.56	38.87	-1.18	-3499.80	51.52	50.45	-3761.62	157.26	472.40	-3505.27	129.69	136.04	-2803.71	-90.59	26.91	-2885.48	-91.63	36.28	-1533.14	-289.16	74.09	-1542.60	-283.38	106.37	-3118.92	-34.18	1302.92	0.00	0.00	0.00	-3043.52	-155.07	1701.84	-3072.65	-41.28	1734.90	-3014.03	-157.33	1682.38	-3526.41	38.12	1668.50	485.60	-293.90	79.71	1082.47	-308.45	77.54	498.95
3.18000	-3430.56	38.87	-1.18	-3508.28	50.45	47.75	-3760.20	156.23	477.88	-3497.04	129.29	141.42	-2800.06	-91.44	25.64	-2880.90	-92.19	34.59	-1533.14	-289.16	74.09	-1542.60	-283.38	106.37	-3117.68	-37.13	1305.42	0.00	0.00	0.00	-3035.23	-157.95	1702.86	-3061.59	-45.10	1735.74	-3007.10	-159.23	1682.39	-3515.77	38.08	1667.85	485.17	-293.89	79.69	1082.15	-308.10	77.48	498.28
3.19000	-3430.56	38.87	-1.18	-3513.81	48.88	42.98	-3758.71	155.18	483.35	-3488.94	128.86	146.82	-2796.32	-92.26	24.57	-2876.07	-92.66	33.14	-1533.14	-289.16	74.09	-1542.60	-283.38	106.37	-3109.44	-40.87	1307.12	0.00	0.00	0.00	-3035.24	-160.46	1705.54	-3049.31	-48.12	1738.55	-3000.15	-161.12	1682.41	-3505.05	38.03	1667.20	484.74	-293.84	79.53	1083.00	-308.09	77.67	498.80
3.20000	-3430.56	38.87	-1.18	-3514.81	46.73	35.80	-3757.14	154.11	488.80	-3480.97	128.40	152.25	-2792.46	-93.04	23.72	-2870.91	-93.04	31.97	-1533.14	-289.16	74.09	-1542.60	-283.38	106.37	-3093.61	-43.28	1309.95	0.00	0.00	0.00	-3008.79	-163.70	1705.97	-3022.72	-50.56	1739.97	-2993.16	-163.02	1682.43	-3494.27	37.97	1666.55	485.37	-293.87	79.74	1082.38	-308.43	77.27	498.89
3.21000	-3430.56	38.87	-1.18	-3528.43	45.22	22.14	-3755.49	153.02	494.24	-3473.12	127.91	157.70	-2788.42	-93.77	23.09	-2865.38	-93.31	31.09	-1533.14	-289.16	74.09	-1542.60	-283.38	106.37	-3078.75	-45.69	1312.39	0.00	0.00	0.00	-2984.25	-166.49	1707.22	-3016.88	-52.71	1741.91	-2986.15	-164.90	1682.45	-3483.42	37.89	1665.92	485.89	-293.94	79.85	1082.55	-308.11	77.62	498.51
3.22000	-3430.56	38.87	-1.18	-3518.67	42.86	17.70	-3753.76	151.92	499.65	-3465.39	127.40	163.17	-2784.18	-94.46	22.71	-2859.43	-93.46	30.53	-1533.14	-289.16	74.09	-1542.60	-283.38	106.37	-3065.25	-47.61	1314.91	0.00	0.00	0.00	-2970.77	-169.80	1709.01	-3000.95	-56.30	1743.00	-2979.10	-166.78	1682.47	-3472.50	37.81	1665.29	485.69	-294.00	79.82	1082.34	-308.02	77.54	499.15
3.23000	-3430.56	38.87	-1.18	-3502.84	40.68	18.11	-3751.94	150.80	505.05	-3457.78	126.86	168.67	-2779.69	-95.09	22.59	-2852.99	-93.49	30.30	-1533.14	-289.16	74.09	-1542.60	-283.38	106.37	-3045.77	-49.19	1316.77	0.00	0.00	0.00	-2963.70	-172.17	1711.51	-2982.90	-59.70	1743.99	-2972.03	-168.65	1682.48	-3461.52	37.72	1664.66	486.32	-294.13	79.85	1081.80	-308.14	77.20	499.22
3.24000	-3430.56	38.87	-1.18	-3494.72	38.41	17.49	-3750.05	149.67	510.42	-3450.27	126.30	174.19	-2774.90	-95.66	22.74	-2846.03	-93.38	30.42	-1533.14	-289.16	74.09	-1542.60	-283.38	106.37	-3036.31	-50.30	1319.33	0.00	0.00	0.00	-2980.34	-176.13	1714.83	-2990.24	-62.31	1747.95	-2964.93	-170.52	1682.50	-3450.48	37.62	1664.04	485.74	-294.31	79.67	1082.15	-308.42	77.27	499.32
3.25000	-3430.56	38.87	-1.18	-3481.82	37.28	19.76	-3748.07	148.52	515.77	-3442.88	125.71	179.73	-2769.79	-96.16	23.18	-2838.47	-93.14	30.92	-1533.14	-289.16	74.09	-1542.60	-283.38	106.37	-3025.83	-52.43	1320.91	0.00	0.00	0.00	-2962.39	-179.15	1716.63	-2957.46	-63.47	1748.40	-2957.79	-172.38	1682.52	-3439.37	37.51	1663.44	484.96	-293.89	79.55	1082.59	-308.18	77.61	498.55
3.26000	-3430.56	38.87	-1.18	-3478.55	35.47	19.84	-3746.01	147.36	521.09	-3435.59	125.10	185.28	-2775.01	-96.97	20.68	-2830.29	-92.74	31.80	-1533.14	-289.16	74.09	-1542.60	-283.38	106.37	-3022.02	-53.80	1321.97	0.00	0.00	0.00	-2946.84	-180.81	1717.66	-2956.54	-65.42	1750.55	-2950.63	-174.24	1682.54	-3428.20	37.39	1662.83	485.50	-293.82	79.78	1083.06	-308.49	77.65	499.52
3.27000	-3430.61	38.86	-1.19	-3464.92	34.13	20.76	-3743.86	146.17	526.39	-3428.41	124.47	190.85	-2722.66	-98.55	28.94	-2841.49	-92.62	28.74	-1533.14	-289.16	74.09	-1542.60	-283.38	106.37	-3011.51	-54.84	1324.05	0.00	0.00	0.00	-2956.74	-183.00	1720.30	-2946.99	-69.25	1752.34	-2943.43	-176.09	1682.57	-3416.96	37.26	1662.24	485.99	-294.00	79.76	1081.51	-308.54	77.13	498.48
3.28000	-3476.86	35.59	-12.89	-3407.83	33.22	28.42	-3741.63	144.98	531.67	-3421.32	123.81	196.44	-2742.58	-99.19	28.12	-2816.65	-92.62	32.66	-1533.14	-289.16	74.09	-1542.60	-283.38	106.37	-3007.50	-56.80	1326.30	0.00	0.00	0.00	-2964.04	-184.72	1723.06	-2948.56	-70.08	1752.82	-2936.21	-177.93	1682.59	-3405.67	37.13	1661.65	485.87	-294.16	79.78	1082.12	-308.45	77.36	497.95
3.29000	-3415.76	36.45	-5.49	-3373.58	33.21	34.46	-3739.30	143.77	536.92	-3414.33	123.12	202.04	-2745.28	-95.47	26.22	-2794.23	-90.87	38.94	-1533.14	-289.16	74.09	-1542.60	-283.38	106.37	-3003.92	-57.94	1327.50	0.00	0.00	0.00	-2956.48	-188.81	1724.23	-2940.00	-73.26	1756.33	-2928.95	-179.77	1682.61	-3394.31	36.97	1661.08	485.10	-293.95	79.59	1082.40	-308.38	77.48	498.38
3.30000	-3410.51	36.56	-2.78	-3370.95	31.52	37.95	-3736.89	142.54	542.14	-3407.43	122.41	207.65	-2713.46	-97.62	31.28	-2803.22	-92.32	38.40	-1533.14	-289.16	74.09	-1542.60	-283.38	106.37	-2981.82	-58.58	1328.50	0.00	0.00	0.00	-2943.70	-191.11	1724.94	-2920.68	-75.52	1756.69	-2921.67	-181.60	1682.63	-3382.89	36.81	1660.51	484.74	-294.08	79.52	1082.38	-308.18	77.50	498.03
3.31000	-3394.43	35.93	0.33	-3344.28	31.70	44.94	-3734.39	141.30	547.33	-3400.63	121.68	213.27	-2747.94	-99.82	25.79	-2811.59	-93.93	36.72	-1533.14	-289.16	74.09	-1542.60	-283.38	106.37	-2979.36	-60.52	1330.70	0.00	0.00	0.00	-2908.91	-191.55	1723.44	-2899.68	-76.46	1758.00	-2914.35	-183.42	1682.66	-3371.41	36.64	1659.95	485.31	-294.19	79.62	1082.32	-308.32	77.55	498.37
3.32000	-3338.78	33.71	7.53	-3334.50	29.70	47.94	-3731.79	140.05	552.49	-3393.91	120.93	218.91	-2730.62	-99.16	27.25	-2773.42	-91.65	43.42	-1533.14	-289.16	74.09	-1542.60	-283.38	106.37	-2954.17	-61.12	1332.07	0.00	0.00	0.00	-2898.30	-192.76	1724.67	-2912.86	-79.43	1760.82	-2907.01	-185.23	1682.68	-3359.88	36.46	1659.39	485.84	-293.85	79.70	1082.08	-308.29	77.39	499.05
3.33000	-3239.25	33.40	22.90	-3313.76	27.54	51.70	-3729.10	138.78	557.61	-3387.27	120.15	224.55	-2776.46	-98.99	19.91	-2777.78	-93.35	41.90	-1533.14	-289.16	74.09	-1542.60	-283.38	106.37	-2949.30	-62.08	1333.55	0.00	0.00	0.00	-2893.66	-192.50	1727.15	-2892.70	-79.36	1758.99	-2899.63	-187.04	1682.70	-3348.28	36.27	1658.85	485.32	-293.79	79.71	1082.03	-308.14	77.32	498.78
3.34000	-3213.16	31.67	24.70	-3291.42	25.19	54.39	-3726.32	137.50	562.71	-3380.71	119.35	230.20	-2766.96	-99.61	21.23	-2790.09	-93.70	39.00	-1533.14	-289.16	74.09	-1542.60	-283.38	106.37	-2953.18	-62.89	1334.74	0.00	0.00	0.00	-2889.89	-193.90	1728.40	-2886.28	-80.03	1761.03	-2892.23	-188.84	1682.73	-3336.63	36.06	1658.32	485.54	-294.01	79.85	1082.33	-307.82	77.58	497.84
3.35000	-3197.15	27.95	26.60	-3269.58	23.08	56.14	-3723.44	136.20	567.77	-3374.24	118.53	235.85	-2711.64	-99.42	31.93	-2808.30	-94.81	35.44	-1533.14	-289.16	74.09	-1542.60	-283.38	106.37	-2944.73	-63.35	1335.79	0.00	0.00	0.00	-2860.35	-195.58	1728.50	-2861.79	-78.91	1761.86	-2884.79	-190.63	1682.76	-3324.92	35.85	1657.79	485.24	-294.21	79.56	1082.93	-308.30	77.74	498.74
3.36000	-3188.59	26.38	26.19	-3255.42	20.61	55.24	-3720.46	134.89	572.80	-3367.83	117.69	241.50	-2725.17	-99.81	29.29	-2809.65	-96.01	35.26	-1533.14	-289.16	74.09	-1542.60	-283.38	106.37	-2926.12	-63.72	1337.26	0.00	0.00	0.00	-2834.83	-194.62	1727.93	-2855.16	-80.42	1762.19	-2877.32	-192.41	1682.78	-3313.16	35.62	1657.28	485.79	-294.19	79.71	1082.79	-308.30	77.67	498.73
3.37000	-3200.11	24.45	21.97	-3195.25	18.92	61.60	-3717.39	133.57	577.79	-3361.50	116.82	247.16	-2748.20	-99.46	24.26	-2801.11	-97.79	36.68	-1533.14	-289.16	74.09	-1542.60	-283.38	106.37	-2910.31	-64.25	1338.39	0.00	0.00	0.00	-2842.63	-195.47	1730.27	-2844.46	-81.68	1763.06	-2869.83	-194.18	1682.81	-3301.34	35.38	1656.77	485.13	-293.70	79.65	1082.42	-307.92	77.56	498.68
3.38000	-3166.04	21.36	22.85	-3160.20	16.37	63.37	-3714.21	132.23	582.74	-3355.23	115.93	252.82	-2796.12	-99.33	15.27	-2824.07	-96.61	31.75	-1533.14	-289.16	74.09	-1542.60	-283.38	106.37	-2917.01	-65.24	1339.81	0.00	0.00	0.00	-2873.54	-197.91	1732.91	-2840.23	-80.63	1763.17	-2862.30	-195.95	1682.84	-3289.46	35.14	1656.28	485.34	-293.80	79.65	1082.75	-307.95	77.73	497.84
3.39000	-3102.40	18.61	29.37	-3120.19	14.65	65.37	-3710.94	130.88	587.66	-3349.03	115.03	258.49	-2756.38	-99.49	20.61	-2829.41	-97.42	30.75	-1533.14	-289.16	74.09	-1542.60	-283.38	106.37	-2904.03	-66.17	1341.09	0.00	0.00	0.00	-2830.15	-195.33	1733.08	-2845.82	-80.03	1766.46	-2854.75	-197.70	1682.87	-3277.54	34.87	1655.80	485.28	-293.78	79.60	1082.33	-308.35	77.47	498.71
3.40000	-3094.19	17.82	26.34	-3086.62	11.76	65.89	-3707.56	129.52	592.54	-3342.89	114.10	264.14	-2706.62	-97.95	28.25	-2836.51	-97.02	30.97	-1533.14	-289.16	74.09	-1542.60	-283.38	106.37	-2885.24	-65.96	1342.08	0.00	0.00	0.00	-2802.58	-194.85	1733.47	-2833.24	-80.63	1766.34	-2847.16	-199.45	1682.90	-3265.55	34.60	1655.32	485.15	-293.66	79.74	1082.27	-308.39	77.43	498.97
3.41000	-3074.14	12.64	23.78	-3050.18	8.73	65.87	-3704.08	128.14	597.37	-3336.81	113.15	269.80	-2716.33	-99.29	27.48	-2795.33	-95.18	37.30	-1533.14	-289.16	74.09	-1542.60	-283.38	106.37	-2882.61	-68.08	1343.19	0.00	0.00	0.00	-2824.55	-195.47	1734.35	-2827.51	-80.31	1766.01	-2839.54	-201.19	1682.93	-3253.52	34.32	1654.86	485.25	-294.08	79.74	1082.10	-308.38	77.34	499.17
3.42000	-3034.92	10.90	23.11	-3018.46	6.13	65.25	-3700.50	126.75	602.17	-3330.79	112.18	275.45	-2720.94	-96.51	25.62	-2762.41	-96.05	43.04	-1533.14	-289.16	74.09	-1542.60	-283.38	106.37	-2869.61	-69.10	1344.29	0.00	0.00	0.00	-2806.20	-194.88	1735.70	-2780.20	-78.34	1764.11	-2831.90	-202.92	1682.96	-3241.43	34.02	1654.41	485.15	-293.96	79.56	1082.44	-308.22	77.51	498.55
3.43000	-2980.72	6.53	28.96	-2978.11	2.47	65.54	-3696.81	125.35	606.92	-3324.81	111.20	281.10	-2737.76	-97.46	23.24	-2849.11	-97.20	26.91	-1533.14	-289.16	74.09	-1542.60	-283.38	106.37	-2861.47	-69.45	1344.68	0.00	0.00	0.00	-2784.19	-192.79	1734.62	-2775.06	-77.28	1764.07	-2824.22	-204.63	1682.99	-3229.29	33.71	1653.97	485.92	-293.85	79.71	1082.03	-308.10	77.34	498.27
3.44000	-2969.78	3.21	24.89	-2949.02	-0.36	65.26	-3693.01	123.94	611.63	-3318.89	110.19	286.74	-2752.92	-98.52	19.07	-2783.96	-96.69	38.37	-1533.14	-289.16	74.09	-1542.60	-283.38	106.37	-2854.72	-71.50	1344.45	0.00	0.00	0.00	-2767.89	-192.64	1735.43	-2784.78	-77.76	1765.39	-2816.51	-206.34	1683.02	-3217.11	33.39	1653.54	486.03	-293.79	79.91	1082.28	-307.92	77.54	498.94
3.45000	-2934.87	-2.11	27.17	-2920.40	-5.73	63.50	-3689.10	122.52	616.30	-3313.01	109.16	292.37	-2737.38	-97.68	20.65	-2760.95	-95.05	42.00	-1533.14	-289.16	74.09	-1542.60	-283.38	106.37	-2841.50	-70.98	1345.47	0.00	0.00	0.00	-2763.87	-191.72	1736.43	-2779.58	-76.42	1765.21	-2808.77	-208.04	1683.06	-3204.87	33.05	1653.12	486.28	-294.06	79.95	1082.51	-308.14	77.61	499.05
3.46000	-2878.40	-3.31	31.54	-2886.72	-7.87	63.67	-3685.09	121.08	620.92	-3307.17	108.12	297.99	-2720.00	-98.54	25.54	-2766.29	-94.53	40.56	-1533.14	-289.16	74.09	-1542.60	-283.38	106.37	-2830.22	-71.94	1345.43	0.00	0.00	0.00	-2739.17	-188.45	1735.51	-2755.50	-74.79	1765.02	-2801.01	-209.73	1683.09	-3192.58	32.71	1652.72	485.71	-293.83	79.71	1082.23	-308.33	77.50	499.27
3.47000	-2842.43	-6.34	31.76	-2854.91	-9.30	62.75	-3680.97	119.63	625.49	-3301.37	107.06	303.60	-2725.19	-97.10	24.21	-2827.36	-95.40	33.59	-1533.14	-289.16	74.09	-1542.60	-283.38	106.37	-2829.12	-73.66	1345.53	0.00	0.00	0.00	-2738.22	-187.37	1736.67	-2743.13	-73.42	1765.22	-2793.21	-211.40	1683.13	-3180.25	32.35	1652.32	484.89	-293.92	79.56	1082.83	-308.04	77.62	498.37
3.48000	-2810.33	-8.39	32.21	-2814.64	-10.73	62.75	-3676.73	118.18	630.02	-3295.61	105.98	309.19	-2724.29	-95.74	24.11	-2774.96	-94.98	40.78	-1533.14	-289.16	74.09	-1542.60	-283.38	106.37	-2812.00	-74.27	1345.59	0.00	0.00	0.00	-2742.83	-187.97	1739.01	-2728.44	-72.26	1762.85	-2785.38	-213.07	1683.16	-3167.86	31.98	1651.94	485.55	-293.86	79.85	1082.24	-308.06	77.58	498.54
3.49000	-2775.41	-9.93	32.33	-2781.84	-13.32	61.02	-3672.38	116.71	634.50	-3289.88	104.88	314.78	-2772.67	-97.67	15.82	-2782.80	-94.95	39.86	-1533.14	-289.16	74.09	-1542.60	-283.38	106.37	-2801.66	-74.07	1345.72	0.00	0.00	0.00	-2726.53	-185.82	1738.22	-2724.01	-70.36	1762.67	-2777.52	-214.72	1683.20	-3155.43	31.59	1651.58	485.49	-293.96	79.73	1081.12	-308.04	77.34	498.68
3.50000	-2732.82	-11.57	32.55	-2743.63	-15.48	60.00	-3667.92	115.23	638.92	-3284.18	103.76	320.34	-2728.86	-96.19	22.93	-2784.58	-94.15	41.50	-1533.14	-289.16	74.09	-1542.60	-283.38	106.37	-2797.41	-74.78	1345.35	0.00	0.00	0.00	-2696.28	-183.07	1737.30	-2734.95	-70.19	1762.41	-2769.63	-216.37	1683.24	-3142.96	31.19	1651.22	485.44	-293.76	79.56	1082.51	-307.99	77.72	498.30
3.51000	-2692.27	-14.21	33.28	-2702.58	-17.71	59.54	-3663.34	113.74	643.30	-3278.51	102.63	325.89	-2753.71	-96.28	16.64	-2817.86	-96.74	36.33	-1533.14	-289.16	74.09	-1542.60	-283.38	106.37	-2786.71	-76.06	1345.05	0.00	0.00	0.00	-2688.84	-182.30	1737.48	-2679.77	-65.69	1759.94	-2761.71	-218.00	1683.28	-3130.44	30.78	1650.88	485.47	-294.01	79.77	1082.49	-308.23	77.64	498.68
3.52000	-2653.27	-16.66	33.73	-2667.53	-20.37	58.64	-3658.64	112.24	647.62	-3272.86	101.47	331.43	-2744.51	-98.80	20.82	-2773.87	-95.98	42.08	-1533.14	-289.16	74.09	-1542.60	-283.38	106.37	-2787.43	-77.40	1344.37	0.00	0.00	0.00	-2706.06	-183.17	1738.71	-2665.48	-64.73	1760.10	-2753.76	-219.62	1683.32	-3117.87	30.35	1650.55	486.18	-293.99	79.89	1082.00	-308.35	77.35	498.42
3.53000	-2615.80	-18.92	33.92	-2640.49	-21.28	57.34	-3653.83	110.73	651.89	-3267.23	100.31	336.94	-2740.32	-100.84	20.97	-2785.75	-97.07	38.62	-1533.14	-289.16	74.09	-1542.60	-283.38	106.37	-2771.47	-78.03	1343.91	0.00	0.00	0.00	-2698.16	-182.06	1739.11	-2663.01	-65.79	1759.02	-2745.78	-221.23	1683.36	-3105.26	29.92	1650.23	485.57	-294.06	79.62	1082.01	-308.26	77.23	498.48
3.54000	-2579.83	-21.01	33.84	-2617.88	-24.02	55.75	-3648.90	109.20	656.11	-3261.62	99.12	342.43	-2763.43	-101.67	16.04	-2800.86	-97.54	33.94	-1533.14	-289.16	74.09	-1542.60	-283.38	106.37	-2761.90	-77.62	1343.44	0.00	0.00	0.00	-2690.20	-180.94	1739.46	-2683.36	-62.29	1760.32	-2737.77	-222.82	1683.40	-3092.61	29.46	1649.93	484.96	-294.05	79.62	1082.16	-308.17	77.34	499.04
3.55000	-2545.33	-22.92	33.51	-2618.72	-25.14	49.56	-3643.84	107.67	660.27	-3256.02	97.92	347.90	-2720.51	-99.79	20.92	-2791.97	-98.12	33.40	-1533.14	-289.16	74.09	-1542.60	-283.38	106.37	-2756.05	-78.93	1342.82	0.00	0.00	0.00	-2682.17	-179.82	1739.78	-2692.38	-61.81	1759.38	-2729.72	-224.41	1683.45	-3079.91	29.00	1649.64	484.39	-294.12	79.47	1082.69	-308.28	77.60	499.21
3.56000	-2512.28	-24.65	32.94	-2557.10	-25.59	54.51	-3638.67	106.13	664.37	-3250.44	96.71	353.35	-2732.46	-101.52	19.26	-2805.54	-101.17	31.87	-1533.14	-289.16	74.09	-1542.60	-283.38	106.37	-2761.85	-79.70	1341.89	0.00	0.00	0.00	-2674.08	-178.70	1740.05	-2648.35	-59.98	1757.34	-2721.65	-225.98	1683.49	-3067.17	28.52	1649.37	485.22	-294.18	79.64	1082.24	-308.12	77.54	499.32
3.57000	-2480.66	-26.22	32.12	-2541.68	-27.41	52.42	-3633.37	104.58	668.42	-3244.86	95.48	358.77	-2752.72	-103.17	13.87	-2824.31	-102.07	28.27	-1533.14	-289.16	74.09	-1542.60	-283.38	106.37	-2741.96	-79.60	1340.70	0.00	0.00	0.00	-2665.92	-177.58	1740.28	-2610.34	-58.25	1752.62	-2713.55	-227.54	1683.54	-3054.39	28.02	1649.11	485.63	-294.23	79.77	1082.57	-307.90	77.82	498.69
3.58000	-2450.43	-27.63	31.07	-2523.08	-28.97	51.55	-3627.95	103.02	672.41	-3239.28	94.23	364.16	-2750.31	-103.64	11.85	-2804.70	-101.38	30.30	-1533.14	-289.16	74.09	-1542.60	-283.38	106.37	-2727.39	-81.27	1339.08	0.00	0.00	0.00	-2657.70	-176.46	1740.48	-2623.53	-57.30	1752.78	-2705.41	-229.08	1683.59	-3041.57	27.51	1648.86	485.98	-293.90	79.85	1082.23	-308.19	77.64	498.15
3.59000	-2421.58	-28.87	29.80	-2494.42	-30.74	50.46	-3622.41	101.46	676.34	-3233.71	92.97	369.53	-2747.35	-105.51	12.57	-2806.10	-100.77	30.16	-1533.14	-289.16	74.09	-1542.60	-283.38	106.37	-2731.07	-81.99	1338.02	0.00	0.00	0.00	-2649.41	-175.33	1740.64	-2629.21	-55.17	1752.33	-2697.25	-230.62	1683.64	-3028.71	26.99	1648.63	484.99	-293.86	79.65	1082.25	-308.50	77.51	498.55
3.60000	-2394.08	-29.96	28.31	-2466.67	-32.49	49.42	-3616.73	99.88	680.21	-3228.13	91.69	374.87	-2704.79	-102.59	20.96	-2818.14	-102.23	26.59	-1533.14	-289.16	74.09	-1542.60	-283.38	106.37	-2714.56	-82.22	1336.55	0.00	0.00	0.00	-2641.06	-174.21	1740.77	-2588.50	-52.85	1748.86	-2689.06	-232.13	1683.69	-3015.82	26.45	1648.41	485.08	-294.33	79.52	1082.50	-308.42	77.58	499.17
3.61000	-2367.89	-30.90	26.61	-2439.83	-34.22	48.43	-3610.93	98.29	684.01	-3222.55	90.40	380.18	-2732.64	-104.77	15.04	-2788.21	-102.69	32.47	-1533.14	-289.16	74.09	-1542.60	-283.38	106.37	-2700.32	-81.73	1334.75	0.00	0.00	0.00	-2632.64	-173.09	1740.86	-2601.91	-51.13	1749.19	-2680.83	-233.64	1683.74	-3002.88	25.90	1648.21	485.84	-294.04	79.68	1082.23	-308.43	77.38	499.64
3.62000	-2343.01	-31.69	24.70	-2413.89	-35.93	47.49	-3605.00	96.70	687.76	-3216.96	89.10	385.45	-2755.91	-105.93	12.73	-2757.39	-100.96	36.72	-1533.14	-289.16	74.09	-1542.60	-283.38	106.37	-2690.19	-82.21	1333.30	0.00	0.00	0.00	-2624.15	-171.97	1740.91	-2582.02	-50.90	1747.66	-2672.58	-235.13	1683.79	-2989.90	25.33	1648.03	485.45	-293.99	79.59	1082.34	-308.36	77.38	499.10
3.63000	-2319.39	-32.34	22.60	-2388.84	-37.62	46.60	-3598.94	95.10	691.44	-3211.36	87.78	390.69	-2771.27	-106.07	9.72	-2813.44	-103.24	27.85	-1533.14	-289.16	74.09	-1542.60	-283.38	106.37	-2684.58	-82.24	1331.96	0.00	0.00	0.00	-2615.59	-170.86	1740.93	-2567.74	-49.70	1745.51	-2664.29	-236.61	1683.84	-2976.89	24.75	1647.86	485.84	-294.13	79.80	1082.20	-307.98	77.57	498.82
3.64000	-2297.02	-32.85	20.30	-2364.69	-39.29	45.75	-3592.75	93.49	695.05	-3205.75	86.45	395.90	-2736.87	-104.23	16.61	-2775.15	-101.94	34.61	-1533.14	-289.16	74.09	-1542.60	-283.38	106.37	-2672.34	-82.87	1330.58	0.00	0.00	0.00	-2606.97	-169.76	1740.92	-2561.36	-48.32	1742.63	-2655.97	-238.07	1683.90	-2963.84	24.15	1647.70	485.68	-294.29	79.71	1082.58	-308.07	77.58	498.95
3.65000	-2275.87	-33.22	17.83	-2341.43	-40.93	44.94	-3586.43	91.87	698.60	-3200.11	85.10	401.07	-2765.56	-107.36	10.29	-2790.62	-103.01	31.83	-1533.14	-289.16	74.09	-1542.60	-283.38	106.37	-2661.98	-82.74	1328.62	0.00	0.00	0.00	-2598.28	-168.66	1740.88	-2568.22	-45.45	1741.45	-2647.62	-239.52	1683.95	-2950.76	23.54	1647.57	485.06	-294.08	79.44	1082.42	-308.30	77.31	499.02
3.66000	-2255.91	-33.46	15.18	-2319.06	-42.54	44.18	-3579.97	90.24	702.08	-3194.46	83.74	406.21	-2725.24	-102.37	18.83	-2790.89	-101.50	31.64	-1533.14	-289.16	74.09	-1542.60	-283.38	106.37	-2654.49	-83.60	1327.27	0.00	0.00	0.00	-2589.52	-167.57	1740.81	-2553.40	-45.06	1740.73	-2639.25	-240.96	1684.01	-2937.64	22.91	1647.44	485.05	-293.91	79.43	1082.49	-308.14	77.54	498.64
3.67000	-2237.12	-33.57	12.35	-2297.59	-44.12	43.45	-3573.38	88.61	705.49	-3188.78	82.37	411.30	-2737.12	-102.78	16.76	-2815.01	-102.99	29.57	-1533.14	-289.16	74.09	-1542.60	-283.38	106.37	-2640.19	-83.27	1325.45	0.00	0.00	0.00	-2580.69	-166.49	1740.71	-2535.19	-43.10	1738.93	-2630.84	-242.38	1684.07	-2924.49	22.27	1647.34	485.75	-293.85	79.88	1082.48	-308.17	77.56	498.15
3.68000	-2219.47	-33.56	9.37	-2276.99	-45.67	42.75	-3566.65	86.97	708.83	-3183.08	80.99	416.36	-2733.31	-101.77	16.46	-2797.32	-102.76	31.21	-1533.14	-289.16	74.09	-1542.60	-283.38	106.37	-2628.13	-84.13	1323.47	0.00	0.00	0.00	-2571.79	-165.41	1740.57	-2533.91	-43.37	1737.15	-2622.40	-243.78	1684.13	-2911.30	21.61	1647.25	485.78	-294.32	79.73	1082.45	-307.97	77.61	499.39
3.69000	-2202.94	-33.43	6.23	-2257.28	-47.18	42.09	-3559.79	85.32	712.10	-3177.34	79.60	421.37	-2734.48	-104.25	18.80	-2809.32	-102.95	28.10	-1533.14	-289.16	74.09	-1542.60	-283.38	106.37	-2616.58	-84.26	1321.96	0.00	0.00	0.00	-2562.83	-164.35	1740.42	-2524.89	-41.52	1735.38	-2613.93	-245.17	1684.19	-2898.08	20.93	1647.18	485.42	-293.78	79.82	1082.25	-308.31	77.55	499.25
3.70000	-2187.50	-33.18	2.95	-2238.46	-48.66	41.46	-3552.78	83.67	715.31	-3171.57	78.19	426.34	-2743.38	-105.55	16.95	-2799.38	-103.05	31.09	-1533.14	-289.16	74.09	-1542.60	-283.38	106.37	-2603.01	-84.06	1320.36	0.00	0.00	0.00	-2553.79	-163.30	1740.23	-2519.06	-39.85	1733.61	-2605.43	-246.55	1684.26	-2884.83	20.24	1647.12	485.35	-293.82	79.74	1082.18	-308.53	77.36	498.99
3.71000	-2173.12	-32.83	-0.47	-2220.51	-50.10	40.86	-3545.64	82.01	718.43	-3165.76	76.78	431.27	-2762.78	-103.65	13.47	-2774.78	-101.85	33.30	-1533.14	-289.16	74.09	-1542.60	-283.38	106.37	-2601.89	-83.99	1318.70	0.00	0.00	0.00	-2544.68	-162.27	1740.02	-2502.18	-39.09	1732.68	-2596.89	-247.91	1684.32	-2871.55	19.54	1647.09	485.03	-293.95	79.62	1082.81	-308.49	77.60	498.53
3.72000	-2159.79	-32.36	-4.03	-2203.44	-51.50	40.28	-3538.35	80.34	721.49	-3159.92	75.35	436.15	-2740.69	-104.93	17.22	-2817.98	-104.49	25.24	-1533.14	-289.16	74.09	-1542.60	-283.38	106.37	-2579.33	-84.19	1317.19	0.00	0.00	0.00	-2535.50	-161.24	1739.78	-2515.18	-38.53	1731.48	-2588.33	-249.25	1684.39	-2858.24	18.81	1647.07	485.16	-294.08	79.72	1082.43	-308.13	77.57	499.09
3.73000	-2147.47	-31.80	-7.72	-2187.24	-52.85	39.73	-3530.92	78.67	724.47	-3154.03	73.91	440.98	-2751.78	-104.61	15.32	-2808.92	-103.84	26.06	-1533.14	-289.16	74.09	-1542.60	-283.38	106.37	-2566.09	-84.81	1315.66	0.00	0.00	0.00	-2526.25	-160.24	1739.52	-2490.56	-37.09	1729.28	-2579.74	-250.58	1684.46	-2844.89	18.08	1647.06	484.62	-294.06	79.42	1082.64	-308.24	77.50	498.71
3.74000	-2136.13	-31.13	-11.52	-2171.91	-54.17	39.21	-3523.35	76.99	727.37	-3148.09	72.46	445.76	-2755.78	-106.55	15.63	-2809.46	-105.23	26.09	-1533.14	-289.16	74.09	-1542.60	-283.38	106.37	-2557.22	-84.35	1314.14	0.00	0.00	0.00	-2516.93	-159.25	1739.23	-2472.94	-35.57	1727.85	-2571.12	-251.89	1684.52	-2831.52	17.32	1647.08	484.48	-294.11	79.39	1082.16	-307.97	77.39	498.95
3.75000	-2125.77	-30.37	-15.44	-2157.46	-55.43	38.70	-3515.63	75.31	730.20	-3142.10	71.00	450.50	-2786.91	-104.85	11.35	-2798.00	-103.04	27.35	-1533.14	-289.16	74.09	-1542.60	-283.38	106.37	-2547.61	-84.49	1312.98	0.00	0.00	0.00	-2507.54	-158.27	1738.92	-2448.98	-32.97	1726.64	-2562.46	-253.18	1684.60	-2818.12	16.55	1647.11	485.11	-294.04	79.54	1081.92	-307.84	77.31	498.07
3.76000	-2116.34	-29.52	-19.46	-2143.87	-56.65	38.21	-3507.77	73.62	732.94	-3136.07	69.53	455.18	-2767.91	-105.64	13.85	-2812.42	-103.40	25.71	-1533.14	-289.16	74.09	-1542.60	-283.38	106.37	-2539.77	-84.47	1311.77	0.00	0.00	0.00	-2498.07	-157.32	1738.59	-2443.66	-31.59	1725.05	-2553.77	-254.46	1684.67	-2804.69	15.76	1647.17	485.73	-294.00	79.61	1082.86	-307.78	77.81	498.14
3.77000	-2107.82	-28.58	-23.58	-2131.14	-57.82	37.73	-3499.76	71.92	735.61	-3129.97	68.06	459.81	-2742.57	-105.69	17.45	-2815.39	-103.30	25.24	-1533.14	-289.16	74.09	-1542.60	-283.38	106.37	-2532.89	-84.28	1310.98	0.00	0.00	0.00	-2488.54	-156.38	1738.24	-2411.03	-29.72	1723.90	-2545.06	-255.72	1684.74	-2791.24	14.95	1647.24	485.18	-293.92	79.56	1082.98	-307.89	77.86	499.10
3.78000	-2100.19	-27.56	-27.79	-2119.28	-58.93	37.27	-3491.60	70.22	738.20	-3123.82	66.57	464.39	-2738.49	-105.63	18.37	-2816.11	-103.25	25.30	-1533.14	-289.16	74.09	-1542.60	-283.38	106.37	-2511.98	-83.39	1310.43	0.00	0.00	0.00	-2478.93	-155.47	1737.87	-2416.43	-28.47	1723.84	-2536.31	-256.96	1684.82	-2777.75	14.13	1647.33	485.08	-293.93	79.52	1082.75	-307.88	77.90	498.66
3.79000	-2093.41	-26.46	-32.08	-2108.27	-59.99	36.82	-3483.29	68.51	740.71	-3117.60	65.07	468.91	-2735.22	-105.20	19.55	-2814.95	-103.24	25.79	-1533.14	-289.16	74.09	-1542.60	-283.38	106.37	-2497.67	-82.93	1309.77	0.00	0.00	0.00	-2469.24	-154.57	1737.48	-2414.27	-27.71	1723.26	-2527.53	-258.19	1684.90	-2764.25	13.29	1647.43	484.73	-294.19	79.45	1081.98	-308.25	77.46	498.22
3.80000	-2087.48	-25.29	-36.45	-2098.13	-61.00	36.38	-3474.83	66.80	743.13	-3111.32	63.57	473.38	-2732.60	-104.48	20.93	-2812.29	-103.30	26.61	-1533.14	-289.16	74.09	-1542.60	-283.38	106.37	-2485.73	-82.36	1309.29	0.00	0.00	0.00	-2459.48	-153.70	1737.07	-2401.39	-27.08	1722.69	-2518.72	-259.40	1684.97	-2750.71	12.43	1647.56	485.62	-294.19	79.59	1082.85	-308.08	77.57	498.08
3.81000	-2082.35	-24.04	-40.89	-2088.84	-61.94	35.94	-3466.22	65.09	745.47	-3104.97	62.05	477.78	-2730.49	-103.59	22.43	-2808.49	-103.42	27.67	-1533.14	-289.16	74.09	-1542.60	-283.38	106.37	-2478.22	-81.33	1309.24	0.00	0.00	0.00	-2449.65	-152.86	1736.64	-2390.57	-24.95	1722.99	-2509.88	-260.59	1685.06	-2737.16	11.56	1647.71	484.71	-294.08	79.38	1083.25	-308.20	77.78	498.35
3.82000	-2078.01	-22.73	-45.40	-2080.40	-62.83	35.51	-3457.46	63.37	747.73	-3098.55	60.53	482.13	-2728.72	-102.62	23.95	-2803.94	-103.62	28.88	-1533.14	-289.16	74.09	-1542.60	-283.38	106.37	-2465.08	-81.13	1309.60	0.00	0.00	0.00	-2439.74	-152.04	1736.20	-2353.91	-23.27	1720.23	-2501.01	-261.76	1685.14	-2723.58	10.67	1647.88	484.92	-293.77	79.62	1082.41	-308.03	77.50	498.43
3.83000	-2074.43	-21.36	-49.95	-2072.81	-63.65	35.08	-3448.54	61.64	749.90	-3092.06	59.00	486.42	-2727.15	-101.68	25.44	-2799.02	-103.91	30.14	-1533.14	-289.16	74.09	-1542.60	-283.38	106.37	-2454.35	-81.20	1310.17	0.00	0.00	0.00	-2429.76	-151.24	1735.74	-2373.23	-23.67	1723.22	-2492.11	-262.91	1685.22	-2709.97	9.76	1648.06	484.72	-293.93	79.52	1082.63	-308.27	77.47	498.66
3.84000	-2071.57	-19.92	-54.56	-2066.07	-64.41	34.66	-3439.46	59.92	751.99	-3085.48	57.47	490.64	-2725.62	-100.86	26.79	-2794.11	-104.30	31.35	-1533.14	-289.16	74.09	-1542.60	-283.38	106.37	-2440.56	-80.22	1311.80	0.00	0.00	0.00	-2419.70	-150.47	1735.27	-2353.17	-21.74	1724.31	-2483.18	-264.05	1685.31	-2696.35	8.83	1648.27	485.52	-294.15	79.58	1082.92	-308.33	77.75	498.21
3.85000	-2069.43	-18.44	-59.21	-2060.18	-65.10	34.23	-3430.23	58.18	753.98	-3078.83	55.92	494.80	-2723.97	-100.28	27.95	-2789.57	-104.79	32.42	-1533.14	-289.16	74.09	-1542.60	-283.38	106.37	-2420.36	-79.09	1313.20	0.00	0.00	0.00	-2409.57	-149.73	1734.78	-2343.80	-19.90	1724.50	-2474.22	-265.17	1685.40	-2682.70	7.89	1648.50	485.43	-294.07	79.64	1082.36	-308.22	77.58	497.98
3.86000	-2067.97	-16.90	-63.89	-2055.13	-65.73	33.79	-3420.84	56.45	755.89	-3072.09	54.37	498.90	-2722.06	-100.02	28.82	-2785.80	-105.40	33.25	-1533.14	-289.16	74.09	-1542.60	-283.38	106.37	-2405.71	-79.38	1314.56	0.00	0.00	0.00	-2399.36	-149.02	1734.28	-2325.16	-18.71	1725.27	-2465.22	-266.27	1685.49	-2669.03	6.92	1648.75	485.94	-294.28	79.70	1082.80	-308.10	77.64	498.45
3.87000	-2067.16	-15.31	-68.60	-2050.92	-66.28	33.35	-3411.29	54.71	757.71	-3065.26	52.82	502.93	-2719.72	-100.19	29.33	-2791.29	-105.69	32.51	-1533.14	-289.16	74.09	-1542.60	-283.38	106.37	-2399.51	-79.21	1316.03	0.00	0.00	0.00	-2389.07	-148.33	1733.77	-2313.22	-19.20	1726.76	-2456.20	-267.35	1685.58	-2655.34	5.94	1649.02	485.79	-294.07	79.73	1082.27	-308.18	77.46	499.12
3.88000	-2066.99	-13.69	-73.33	-2047.54	-66.76	32.90	-3401.57	52.97	759.43	-3058.34	51.25	506.89	-2716.82	-100.89	29.39	-2784.44	-106.16	32.11	-1533.14	-289.16	74.09	-1542.60	-283.38	106.37	-2386.02	-79.36	1317.69	0.00	0.00	0.00	-2378.71	-147.68	1733.25	-2301.75	-15.80	1728.65	-2447.14	-268.41	1685.67	-2641.64	4.94	1649.31	485.50	-294.01	79.66	1082.23	-308.26	77.41	498.72
3.89000	-2067.41	-12.03	-78.08	-2045.01	-67.17	32.44	-3391.70	51.22	761.07	-3051.33	49.69	510.78	-2713.18	-102.23	28.94	-2779.82	-107.16	33.59	-1533.14	-289.16	74.09	-1542.60	-283.38	106.37	-2370.47	-79.44	1319.55	0.00	0.00	0.00	-2368.27	-147.06	1732.72	-2275.28	-14.77	1729.51	-2438.05	-269.45	1685.77	-2627.91	3.93	1649.62	484.60	-294.07	79.51	1082.53	-308.19	77.58	499.23
3.90000	-2068.42	-10.33	-82.83	-2043.31	-67.50	31.97	-3381.66	49.48	762.61	-3044.22	48.11	514.60	-2708.66	-104.30	27.88	-2775.88	-107.62	36.23	-1533.14	-289.16	74.09	-1542.60	-283.38	106.37	-2356.14	-79.19	1321.27	0.00	0.00	0.00	-2357.75	-146.48	1732.17	-2267.32	-14.09	1729.96	-2428.93	-270.47	1685.86	-2614.17	2.89	1649.95	484.87	-294.27	79.46	1082.43	-307.75	77.52	498.36
3.91000	-2069.98	-8.60	-87.57	-2042.43	-67.75	31.48	-3371.46	47.73	764.05	-3037.01	46.53	518.35	-2703.13	-107.21	26.14	-2756.52	-108.68	40.34	-1533.14	-289.16	74.09	-1542.60	-283.38	106.37	-2334.86	-79.66	1323.17	0.00	0.00	0.00	-2347.16	-145.93	1731.62	-2271.62	-14.14	1730.66	-2419.78	-271.47	1685.96	-2600.41	1.83	1650.30	485.66	-293.93	79.70	1082.03	-308.00	77.32	498.70
3.92000	-2072.07	-6.85	-92.31	-2042.39	-67.93	30.97	-3361.09	45.97	765.40	-3029.70	44.95	522.02	-2721.74	-109.26	17.62	-2725.23	-110.53	45.81	-1533.14	-289.16	74.09	-1542.60	-283.38	106.37	-2327.43	-79.72	1324.71	0.00	0.00	0.00	-2336.48	-145.41	1731.06	-2247.09	-13.77	1730.50	-2410.60	-272.45	1686.06	-2586.63	0.76	1650.68	485.86	-293.86	79.86	1082.71	-308.08	77.44	499.33
3.93000	-2074.66	-5.07	-97.04	-2038.20	-67.98	30.79	-3350.56	44.22	766.66	-3022.28	43.36	525.63	-2730.90	-113.39	10.82	-2697.10	-113.96	49.64	-1533.14	-289.16	74.09	-1542.60	-283.38	106.37	-2311.90	-80.35	1326.72	0.00	0.00	0.00	-2325.73	-144.93	1730.50	-2237.66	-12.22	1733.44	-2401.39	-273.42	1686.16	-2572.84	-0.33	1651.08	485.73	-293.82	79.79	1083.01	-308.04	77.82	498.64
3.94000	-2077.73	-3.28	-101.74	-2041.53	-68.96	29.44	-3339.86	42.46	767.81	-3014.75	41.76	529.15	-2717.39	-114.53	8.13	-2676.32	-118.38	51.26	-1533.14	-289.16	74.09	-1542.60	-283.38	106.37	-2298.72	-81.51	1328.43	0.00	0.00	0.00	-2314.89	-144.49	1729.92	-2228.62	-11.85	1735.00	-2392.15	-274.36	1686.27	-2559.03	-1.45	1651.50	484.85	-293.94	79.52	1082.98	-308.23	77.79	498.85
3.95000	-2081.25	-1.47	-106.42	-2045.00	-69.51	28.21	-3328.99	40.70	768.87	-3007.11	40.17	532.60	-2692.70	-117.89	12.87	-2661.22	-121.84	55.53	-1533.14	-289.16	74.09	-1542.60	-283.38	106.37	-2289.76	-81.75	1330.07	0.00	0.00	0.00	-2303.98	-144.09	1729.35	-2202.58	-9.92	1735.16	-2382.88	-275.28	1686.38	-2545.21	-2.58	1651.94	485.37	-293.93	79.66	1082.31	-308.28	77.41	499.22
3.96000	-2085.20	0.35	-111.05	-2057.23	-69.04	25.61	-3317.94	38.94	769.83	-2999.35	38.56	535.97	-2671.98	-120.98	19.04	-2642.24	-124.94	61.93	-1533.14	-289.16	74.09	-1542.60	-283.38	106.37	-2278.33	-82.61	1332.10	0.00	0.00	0.00	-2292.99	-143.72	1728.77	-2193.17	-8.95	1737.38	-2373.57	-276.18	1686.48	-2531.37	-3.73	1652.41	486.07	-293.89	79.87	1082.84	-308.29	77.68	499.44
3.97000	-2089.54	2.17	-115.65	-2057.25	-68.72	26.12	-3306.73	37.18	770.68	-2991.47	36.96	539.26	-2635.05	-125.68	27.92	-2601.39	-128.33	72.50	-1533.14	-289.16	74.09	-1542.60	-283.38	106.37	-2273.00	-82.98	1333.88	0.00	0.00	0.00	-2281.92	-143.40	1728.18	-2181.97	-8.73	1739.01	-2364.23	-277.06	1686.60	-2517.52	-4.90	1652.90	485.95	-293.69	79.95	1082.50	-308.55	77.36	499.12
3.98000	-2094.26	4.00	-120.19	-2020.88	-68.30	32.37	-3295.34	35.42	771.44	-2983.47	35.35	542.46	-2601.91	-131.01	35.09	-2575.98	-132.77	78.92	-1533.14	-289.16	74.09	-1542.60	-283.38	106.37	-2265.77	-83.59	1335.80	0.00	0.00	0.00	-2270.76	-143.12	1727.60	-2168.51	-7.26	1739.97	-2354.87	-277.91	1686.71	-2503.66	-6.09	1653.41	485.38	-293.82	79.68	1082.75	-308.17	77.50	498.30
3.99000	-2099.33	5.82	-124.68	-2047.48	-67.78	27.08	-3283.78	33.66	772.09	-2975.35	33.74	545.59	-2554.76	-135.02	45.58	-2545.14	-138.30	86.73	-1533.14	-289.16	74.09	-1542.60	-283.38	106.37	-2255.78	-83.37	1337.84	0.00	0.00	0.00	-2259.53	-142.88	1727.01	-2173.84	-8.30	1742.80	-2345.47	-278.75	1686.82	-2489.79	-7.30	1653.94	485.18	-293.91	79.64	1083.01	-308.36	77.58	498.55
4.00000	-2104.72	7.63	-129.10	-2037.31	-68.25	29.19	-3272.04	31.89	772.64	-2967.09	32.12	548.63	-2527.56	-140.75	51.42	-2528.85	-143.13	89.62	-1533.14	-289.16	74.09	-1542.60	-283.38	106.37	-2236.18	-83.79	1340.15	0.00	0.00	0.00	-2248.21	-142.69	1726.42	-2147.25	-7.92	1742.87	-2336.04	-279.56	1686.94	-2475.90	-8.53	1654.50	485.19	-293.92	79.61	1082.49	-308.28	77.47	498.74
4.01000	-2110.41	9.44	-133.45	-2043.11	-68.89	28.55	-3260.13	30.13	773.08	-2958.71	30.51	551.58	-2505.80	-146.64	53.07	-2526.44	-149.72	88.36	-1533.14	-289.16	74.09	-1542.60	-283.38	106.37	-2230.58	-84.48	1341.96	0.00	0.00	0.00	-2236.81	-142.54	1725.83	-2150.79	-8.15	1745.46	-2326.58	-280.35	1687.06	-2462.01	-9.78	1655.08	485.96	-293.99	79.77	1082.22	-308.08	77.50	498.25
4.02000	-2116.37	11.23	-137.72	-2054.42	-68.41	26.56	-3248.04	28.36	773.41	-2950.18	28.89	554.45	-2494.49	-154.14	52.29	-2522.69	-156.48	86.53	-1533.14	-289.16	74.09	-1542.60	-283.38	106.37	-2217.62	-84.28	1343.92	0.00	0.00	0.00	-2225.33	-142.44	1725.24	-2154.06	-8.50	1747.34	-2317.09	-281.12	1687.18	-2448.11	-11.05	1655.69	486.04	-294.03	79.78	1082.31	-308.14	77.58	498.45
4.03000	-2122.58	13.00	-141.90	-2043.49	-67.96	28.02	-3235.77	26.60	773.64	-2941.52	27.27	557.23	-2493.56	-161.68	47.34	-2508.08	-162.40	84.10	-1533.14	-289.16	74.09	-1542.60	-283.38	106.37	-2210.36	-84.29	1346.49	0.00	0.00	0.00	-2213.77	-142.38	1724.66	-2136.31	-9.65	1748.93	-2307.56	-281.87	1687.30	-2434.19	-12.34	1656.32	484.81	-294.12	79.64	1082.29	-308.39	77.49	498.93
4.04000	-2129.01	14.75	-145.99	-2045.21	-67.20	27.19	-3223.31	24.83	773.76	-2932.72	25.65	559.92	-2493.89	-170.11	40.73	-2516.88	-170.01	76.12	-1533.14	-289.16	74.09	-1542.60	-283.38	106.37	-2196.23	-84.29	1348.58	0.00	0.00	0.00	-2202.12	-142.37	1724.08	-2123.81	-10.09	1749.65	-2298.01	-282.60	1687.43	-2420.27	-13.65	1656.98	485.17	-294.31	79.64	1082.34	-308.21	77.49	498.50
4.05000	-2135.63	16.47	-149.98	-2028.81	-67.76	30.25	-3210.68	23.07	773.77	-2923.78	24.03	562.51	-2487.60	-177.97	34.71	-2490.64	-177.55	74.57	-1533.14	-289.16	74.09	-1542.60	-283.38	106.37	-2185.25	-84.75	1350.48	0.00	0.00	0.00	-2190.39	-142.41	1723.50	-2119.34	-10.96	1752.18	-2288.42	-283.30	1687.56	-2406.35	-14.98	1657.65	484.93	-294.06	79.51	1082.12	-308.35	77.29	498.24
4.06000	-2142.42	18.16	-153.87	-2050.32	-67.05	25.95	-3197.86	21.30	773.67	-2914.68	22.40	565.02	-2464.14	-186.25	32.18	-2464.08	-184.59	72.21	-1533.14	-289.16	74.09	-1542.60	-283.38	106.37	-2171.58	-84.76	1352.32	0.00	0.00	0.00	-2178.57	-142.51	1722.92	-2091.54	-10.66	1751.61	-2278.80	-283.98	1687.69	-2392.41	-16.33	1658.36	484.20	-294.13	79.34	1082.90	-308.47	77.75	498.84
4.07000	-2149.36	19.82	-157.64	-2054.13	-68.50	25.72	-3184.86	19.54	773.46	-2905.44	20.78	567.43	-2411.86	-193.22	35.21	-2422.51	-191.89	72.15	-1533.14	-289.16	74.09	-1542.60	-283.38	106.37	-2171.31	-85.09	1353.80	0.00	0.00	0.00	-2166.68	-142.65	1722.36	-2070.12	-11.30	1753.72	-2269.16	-284.64	1687.82	-2378.47	-17.71	1659.09	485.11	-294.29	79.58	1082.53	-308.46	77.52	498.92
4.08000	-2156.42	21.44	-161.29	-2056.17	-69.51	24.53	-3171.68	17.77	773.14	-2896.04	19.16	569.74	-2364.70	-202.35	37.26	-2373.75	-198.95	72.78	-1533.14	-289.16	74.09	-1542.60	-283.38	106.37	-2156.99	-84.48	1355.53	0.00	0.00	0.00	-2154.69	-142.84	1721.79	-2069.87	-13.68	1756.26	-2259.48	-285.27	1687.96	-2364.53	-19.10	1659.84	485.67	-294.11	79.77	1082.38	-308.36	77.48	498.87
4.09000	-2163.56	23.01	-164.81	-2044.16	-66.11	27.48	-3158.31	16.01	772.70	-2886.48	17.53	571.96	-2341.95	-213.17	33.29	-2358.22	-208.86	67.73	-1533.14	-289.16	74.09	-1542.60	-283.38	106.37	-2142.00	-84.73	1356.92	0.00	0.00	0.00	-2142.62	-143.09	1721.24	-2050.76	-13.84	1756.05	-2249.77	-285.88	1688.09	-2350.58	-20.51	1660.63	484.95	-294.23	79.52	1082.50	-307.88	77.56	499.15
4.10000	-2170.78	24.54	-168.19	-2042.75	-70.10	28.60	-3144.74	14.25	772.14	-2876.77	15.91	574.08	-2299.34	-220.69	33.16	-2328.23	-217.76	64.50	-1533.14	-289.16	74.09	-1542.60	-283.38	106.37	-2138.21	-84.63	1357.97	0.00	0.00	0.00	-2130.47	-143.40	1720.69	-2049.03	-15.10	1757.90	-2240.02	-286.46	1688.23	-2336.63	-21.95	1661.43	485.47	-293.56	79.87	1082.41	-307.93	77.66	498.73
4.11000	-2178.03	26.01	-171.43	-2053.02	-70.18	25.41	-3130.99	12.49	771.47	-2866.88	14.29	576.10	-2247.50	-229.70	35.25	-2291.25	-225.30	62.78	-1533.14	-289.16	74.09	-1542.60	-283.38	106.37	-2130.48	-84.50	1358.77	0.00	0.00	0.00	-2118.23	-143.75	1720.16	-2034.45	-17.46	1759.29	-2230.25	-287.02	1688.37	-2322.67	-23.41	1662.26	486.39	-293.90	79.87	1082.37	-308.40	77.55	499.18
4.12000	-2185.31	27.43	-174.53	-2058.31	-69.95	24.33	-3117.06	10.73	770.68	-2856.84	12.66	578.02	-2204.44	-237.76	35.09	-2256.76	-233.59	59.94	-1533.14	-289.16	74.09	-1542.60	-283.38	106.37	-2120.41	-84.80	1359.27	0.00	0.00	0.00	-2105.90	-144.17	1719.63	-2027.00	-18.48	1760.87	-2220.44	-287.56	1688.52	-2308.71	-24.89	1663.12	485.76	-293.99	79.73	1082.37	-308.41	77.48	499.26
4.13000	-2192.57	28.80	-177.46	-2049.22	-69.45	26.47	-3102.92	8.98	769.78	-2846.62	11.04	579.84	-2170.54	-246.07	32.44	-2217.43	-240.81	57.27	-1533.14	-289.16	74.09	-1542.60	-283.38	106.37	-2103.58	-84.28	1359.79	0.00	0.00	0.00	-2093.49	-144.64	1719.11	-2015.61	-20.11	1761.15	-2210.61	-288.07	1688.66	-2294.75	-26.39	1664.01	485.87	-294.00	79.93	1082.48	-307.96	77.67	499.22
4.14000	-2199.80	30.09	-180.24	-2053.91	-70.60	27.99	-3088.60	7.22	768.75	-2836.23	9.43	581.55	-2131.72	-253.82	32.23	-2173.24	-248.67	55.93	-1533.14	-289.16	74.09	-1542.60	-283.38	106.37	-2102.72	-84.21	1360.45	0.00	0.00	0.00	-2080.99	-145.18	1718.61	-2001.29	-20.61	1761.51	-2200.74	-288.56	1688.81	-2280.79	-27.91	1664.92	485.29	-293.80	79.64	1082.72	-307.95	77.71	499.07
4.15000	-2206.96	31.32	-182.84	-2046.13	-72.52	29.60	-3074.08	5.47	767.61	-2825.66	7.81	583.16	-2090.93	-260.04	30.39	-2132.10	-254.99	53.86	-1533.14	-289.16	74.09	-1542.60	-283.38	106.37	-2088.14	-83.80	1360.52	0.00	0.00	0.00	-2068.40	-145.77	1718.12	-1995.50	-22.93	1762.47	-2190.84	-289.03	1688.97	-2266.83	-29.46	1665.86	485.41	-294.15	79.66	1082.52	-308.19	77.47	498.71
4.16000	-2214.04	32.48	-185.26	-2046.70	-70.85	29.70	-3059.37	3.72	766.34	-2814.92	6.19	584.66	-2045.21	-266.35	31.10	-2089.43	-260.75	53.07	-1533.14	-289.16	74.09	-1542.60	-283.38	106.37	-2074.51	-83.72	1360.05	0.00	0.00	0.00	-2055.73	-146.42	1717.64	-1997.67	-23.95	1764.15	-2180.91	-289.46	1689.12	-2252.87	-31.02	1666.82	485.20	-293.99	79.51	1082.46	-308.36	77.62	499.03
4.17000	-2221.01	33.57	-187.50	-2026.63	-69.76	34.33	-3044.46	1.97	764.95	-2803.99	4.58	586.06	-2002.57	-271.17	32.73	-2048.31	-267.18	51.72	-1533.14	-289.16	74.09	-1542.60	-283.38	106.37	-2067.70	-83.88	1360.05	0.00	0.00	0.00	-2042.97	-147.14	1717.17	-1989.04	-25.85	1762.94	-2170.95	-289.88	1689.28	-2238.91	-32.61	1667.82	484.81	-294.34	79.49	1082.60	-308.14	77.74	499.15
4.18000	-2227.84	34.57	-189.55	-2034.33	-70.39	33.04	-3029.35	0.23	763.44	-2792.87	2.97	587.34	-1982.18	-280.07	27.85	-2007.60	-271.71	50.03	-1533.14	-289.16	74.09	-1542.60	-283.38	106.37	-2059.15	-84.47	1359.03	0.00	0.00	0.00	-2030.12	-147.91	1716.72	-1983.94	-26.46	1762.72	-2160.95	-290.26	1689.43	-2224.95	-34.23	1668.84	485.30	-294.05	79.65	1082.33	-307.80	77.69	499.01
4.19000	-2234.51	35.49	-191.39	-2077.86	-69.57	24.40	-3014.05	-1.51	761.80	-2781.57	1.37	588.52	-1939.39	-283.95	29.43	-1970.28	-278.05	49.98	-1533.14	-289.16	74.09	-1542.60	-283.38	106.37	-2049.81	-84.36	1357.71	0.00	0.00	0.00	-2017.18	-148.76	1716.29	-1968.54	-28.07	1762.77	-2150.93	-290.63	1689.60	-2211.00	-35.86	1669.88	485.02	-294.18	79.62	1082.41	-308.37	77.44	499.63
4.20000	-2240.98	36.33	-193.04	-2058.76	-70.59	27.74	-2998.54	-3.25	760.04	-2770.07	-0.24	589.58	-1877.12	-286.37	35.46	-1936.08	-282.49	48.82	-1533.14	-289.16	74.09	-1542.60	-283.38	106.37	-2040.79	-84.36	1356.93	0.00	0.00	0.00	-2004.15	-149.66	1715.88	-1957.45	-29.21	1760.78	-2140.87	-290.96	1689.76	-2197.04	-37.52	1670.96	485.02	-293.90	79.70	1082.63	-308.21	77.60	499.89
4.21000	-2247.25	37.07	-194.46	-2029.52	-69.05	33.48	-2982.83	-4.98	758.15	-2758.38	-1.84	590.53	-1844.12	-290.80	50.92	-1901.18	-287.28	49.70	-1533.14	-289.16	74.09	-1542.60	-283.38	106.37	-2032.84	-84.70	1355.95	0.00	0.00	0.00	-1991.03	-150.64	1715.48	-1908.48	-29.19	1757.57	-2130.78	-291.27	1689.93	-2183.10	-39.20	1672.06	485.67	-294.06	79.69	1082.63	-307.99	77.79	499.36
4.22000	-2253.27	37.71	-195.67	-2037.10	-67.39	31.23	-2966.92	-6.71	756.13	-2746.49	-3.43	591.36	-1803.35	-294.35	55.38	-1841.52	-289.57	67.25	-1533.14	-289.16	74.09	-1542.60	-283.38	106.37	-2020.13	-84.68	1354.80	0.00	0.00	0.00	-1977.82	-151.68	1715.10	-1922.34	-31.39	1758.63	-2120.66	-291.56	1690.10	-2169.15	-40.90	1673.20	485.81	-293.81	79.72	1083.11	-307.95	77.81	498.84
4.23000	-2259.03	38.26	-196.65	-2051.41	-66.15	27.28	-2950.81	-8.44	753.98	-2734.40	-5.02	592.08	-1760.28	-299.76	60.56	-1795.13	-292.13	72.11	-1533.14	-289.16	74.09	-1542.60	-283.38	106.37	-2008.18	-84.99	1353.51	0.00	0.00	0.00	-1964.52	-152.79	1714.74	-1914.69	-33.23	1757.45	-2110.51	-291.81	1690.27	-2155.22	-42.62	1674.36	485.34	-293.73	79.76	1082.91	-307.81	77.87	498.70
4.24000	-2264.50	38.70	-197.40	-2038.15	-64.04	29.68	-2934.49	-10.16	751.70	-2722.10	-6.61	592.68	-1709.42	-300.38	69.24	-1752.35	-295.18	76.43	-1533.14	-289.16	74.09	-1542.60	-283.38	106.37	-2001.58	-85.45	1351.96	0.00	0.00	0.00	-1951.13	-153.96	1714.40	-1911.12	-34.83	1756.16	-2100.33	-292.04	1690.44	-2141.28	-44.37	1675.55	485.35	-293.82	79.69	1082.79	-308.15	77.72	498.83
4.25000	-2269.64	39.04	-197.90	-2038.79	-63.84	28.06	-2917.97	-11.88	749.29	-2709.59	-8.19	593.16	-1685.25	-304.31	73.12	-1716.54	-298.14	79.92	-1533.14	-289.16	74.09	-1542.60	-283.38	106.37	-1988.10	-85.16	1350.06	0.00	0.00	0.00	-1937.64	-155.21	1714.09	-1899.78	-35.80	1755.01	-2090.11	-292.25	1690.62	-2127.36	-46.14	1676.77	485.61	-294.07	79.63	1082.47	-308.55	77.46	499.03
4.26000	-2274.45	39.26	-198.16	-2031.52	-63.61	30.03	-2901.23	-13.60	746.75	-2696.88	-9.77	593.53	-1634.59	-304.85	83.94	-1682.16	-300.37	85.18	-1533.14	-289.16	74.09	-1542.60	-283.38	106.37	-1977.47	-85.58	1348.54	0.00	0.00	0.00	-1924.07	-156.53	1713.79	-1888.25	-36.74	1752.91	-2079.87	-292.42	1690.80	-2113.44	-47.94	1678.01	485.00	-293.91	79.51	1082.51	-308.39	77.64	499.30
4.27000	-2278.89	39.36	-198.16	-2057.79	-63.88	24.45	-2884.29	-15.31	744.07	-2683.95	-11.34	593.77	-1608.42	-306.90	90.25	-1643.71	-300.76	92.47	-1533.14	-289.16	74.09	-1542.60	-283.38	106.37	-1961.60	-86.25	1346.39	0.00	0.00	0.00	-1910.40	-157.93	1713.52	-1879.90	-39.52	1751.84	-2069.59	-292.57	1690.98	-2099.53	-49.76	1679.29	484.99	-293.78	79.59	1083.18	-307.92	77.76	498.78
4.28000	-2282.93	39.35	-197.90	-2036.01	-63.20	28.86	-2867.14	-17.01	741.26	-2670.80	-12.90	593.88	-1562.20	-304.50	102.17	-1609.53	-301.01	102.92	-1533.14	-289.16	74.09	-1542.60	-283.38	106.37	-1952.14	-86.87	1344.18	0.00	0.00	0.00	-1896.65	-159.39	1713.27	-1860.85	-40.50	1748.84	-2059.28	-292.69	1691.17	-2085.63	-51.60	1680.60	485.80	-293.91	79.73	1082.53	-308.08	77.58	498.11
4.29000	-2286.56	39.21	-197.37	-2034.80	-62.38	29.40	-2849.78	-18.71	738.32	-2657.43	-14.46	593.87	-1538.32	-302.51	110.87	-1577.51	-300.62	111.10	-1533.14	-289.16	74.09	-1542.60	-283.38	106.37	-1940.11	-87.89	1342.28	0.00	0.00	0.00	-1882.79	-160.93	1713.05	-1856.78	-41.75	1746.48	-2048.94	-292.79	1691.35	-2071.74	-53.47	1681.94	485.04	-293.92	79.55	1082.09	-308.01	77.53	498.64
4.30000	-2289.74	38.95	-196.56	-2064.42	-63.57	23.28	-2832.21	-20.40	735.24	-2643.84	-16.02	593.74	-1516.67	-298.75	119.84	-1547.27	-293.92	119.67	-1533.14	-289.16	74.09	-1542.60	-283.38	106.37	-1930.09	-88.60	1339.71	0.00	0.00	0.00	-1868.85	-162.55	1712.85	-1831.93	-43.69	1743.93	-2038.57	-292.85	1691.54	-2057.86	-55.36	1683.30	485.20	-293.59	79.74	1082.37	-308.31	77.37	498.28
4.31000	-2292.45	38.55	-195.46	-2055.41	-62.40	25.95	-2814.42	-22.09	732.02	-2630.01	-17.56	593.48	-1482.47	-296.92	135.07	-1517.02	-290.82	129.64	-1533.14	-289.16	74.09	-1542.60	-283.38	106.37	-1924.34	-89.51	1337.95	0.00	0.00	0.00	-1854.81	-164.25	1712.68	-1815.19	-44.31	1742.08	-2028.16	-292.89	1691.74	-2044.00	-57.27	1684.70	485.17	-293.62	79.64	1082.23	-308.55	77.40	498.10
4.32000	-2294.66	38.01	-194.08	-2046.73	-63.29	27.35	-2796.41	-23.78	728.66	-2615.96	-19.10	593.09	-1454.35	-293.33	147.15	-1488.21	-286.18	140.49	-1533.14	-289.16	74.09	-1542.60	-283.38	106.37	-1916.43	-90.63	1335.21	0.00	0.00	0.00	-1840.68	-166.02	1712.54	-1818.84	-47.54	1740.33	-2017.73	-292.90	1691.93	-2030.14	-59.21	1686.13	485.53	-293.80	79.73	1081.98	-308.01	77.46	498.41
4.33000	-2296.36	37.34	-192.40	-2021.39	-62.58	32.03	-2778.19	-25.45	725.16	-2601.68	-20.63	592.57	-1425.25	-287.72	155.55	-1466.73	-282.26	146.71	-1533.14	-289.16	74.09	-1542.60	-283.38	106.37	-1895.27	-91.81	1332.90	0.00	0.00	0.00	-1826.46	-167.87	1712.43	-1796.06	-49.41	1737.61	-2007.26	-292.88	1692.13	-2016.29	-61.18	1687.59	485.91	-294.10	79.82	1082.31	-308.46	77.38	498.54
4.34000	-2297.50	36.52	-190.41	-2035.55	-62.56	29.35	-2759.76	-27.13	721.52	-2587.16	-22.16	591.92	-1406.50	-284.18	168.13	-1438.09	-278.15	156.66	-1533.14	-289.16	74.09	-1542.60	-283.38	106.37	-1884.65	-93.43	1330.79	0.00	0.00	0.00	-1812.13	-169.80	1712.34	-1793.81	-52.13	1735.95	-1996.76	-292.83	1692.33	-2002.46	-63.16	1689.08	484.50	-293.81	79.49	1082.13	-308.50	77.38	498.50
4.35000	-2298.07	35.55	-188.11	-2032.17	-61.26	30.66	-2741.10	-28.79	717.73	-2572.40	-23.67	591.14	-1387.94	-279.75	175.99	-1416.85	-275.93	164.86	-1533.14	-289.16	74.09	-1542.60	-283.38	106.37	-1877.75	-94.70	1328.73	0.00	0.00	0.00	-1797.72	-171.81	1712.29	-1776.05	-53.12	1733.57	-1986.23	-292.75	1692.54	-1988.65	-65.18	1690.60	485.01	-293.61	79.59	1082.31	-308.24	77.44	497.85
4.36000	-2298.05	34.43	-185.49	-2038.68	-63.08	29.46	-2722.23	-30.45	713.81	-2557.39	-25.18	590.22	-1369.18	-274.60	182.67	-1401.38	-274.81	171.01	-1533.14	-289.16	74.09	-1542.60	-283.38	106.37	-1864.05	-96.11	1326.46	0.00	0.00	0.00	-1783.21	-173.91	1712.27	-1771.71	-51.83	1738.99	-1975.66	-292.65	1692.75	-1974.84	-67.21	1692.15	484.76	-294.00	79.36	1082.48	-308.08	77.54	498.25
4.37000	-2297.40	33.15	-182.55	-2028.11	-62.33	32.02	-2703.13	-32.10	709.74	-2542.15	-26.68	589.17	-1354.60	-270.25	185.99	-1390.07	-274.01	174.83	-1533.14	-289.16	74.09	-1542.60	-283.38	106.37	-1858.62	-98.01	1324.35	0.00	0.00	0.00	-1768.60	-176.08	1712.28	-1751.63	-52.99	1738.39	-1965.07	-292.51	1692.96	-1961.06	-69.28	1693.73	484.89	-293.96	79.48	1082.06	-308.13	77.46	498.48
4.38000	-2296.09	31.71	-179.27	-2026.73	-62.00	32.09	-2683.81	-33.75	705.52	-2526.65	-28.17	587.98	-1340.85	-267.48	187.69	-1381.28	-272.77	176.04	-1533.14	-289.16	74.09	-1542.60	-283.38	106.37	-1843.75	-99.59	1322.42	0.00	0.00	0.00	-1753.90	-178.35	1712.32	-1746.62	-56.43	1737.04	-1954.44	-292.35	1693.17	-1947.28	-71.36	1695.35	485.24	-293.89	79.60	1082.74	-308.31	77.72	498.99
4.39000	-2294.12	30.11	-175.65	-2021.45	-62.48	32.00	-2664.27	-35.38	701.16	-2510.90	-29.65	586.66	-1329.10	-263.74	186.19	-1373.38	-270.28	174.35	-1533.13	-289.15	74.08	-1542.60	-283.38	106.37	-1837.72	-101.46	1320.15	0.00	0.00	0.00	-1739.10	-180.69	1712.40	-1731.31	-58.24	1735.44	-1943.79	-292.15	1693.39	-1933.53	-73.48	1697.00	485.02	-293.88	79.55	1082.74	-308.21	77.60	498.75
4.40000	-2291.44	28.33	-171.68	-2035.31	-60.43	31.36	-2644.51	-37.02	696.65	-2494.89	-31.12	585.19	-1318.81	-261.18	182.32	-1364.77	-265.79	169.48	-1522.88	-285.67	70.87	-1542.60	-283.38	106.37	-1827.34	-103.41	1318.68	0.00	0.00	0.00	-1724.19	-183.13	1712.50	-1714.52	-60.91	1733.88	-1933.10	-291.92	1693.61	-1919.79	-75.61	1698.68	484.82	-293.76	79.51	1082.37	-308.30	77.46	498.79
4.41000	-2288.04	26.39	-167.36	-2038.39	-62.44	32.42	-2624.52	-38.64	691.99	-2478.62	-32.59	583.58	-1309.80	-255.48	176.25	-1353.80	-258.50	161.14	-1515.06	-282.34	66.79	-1542.60	-283.37	106.37	-1811.15	-105.73	1317.44	0.00	0.00	0.00	-1696.25	-185.37	1710.07	-1703.20	-63.15	1733.08	-1922.37	-291.67	1693.83	-1906.07	-77.78	1700.39	485.32	-293.61	79.68	1082.64	-308.08	77.62	498.14
4.42000	-2283.88	24.27	-162.68	-2049.97	-62.35	29.56	-2604.30	-40.26	687.19	-2462.09	-34.04	581.83	-1303.77	-253.01	167.57	-1339.07	-250.41	154.31	-1510.45	-278.11	61.79	-1536.76	-279.67	102.43	-1799.60	-107.40	1316.48	0.00	0.00	0.00	-1680.02	-187.86	1708.78	-1689.46	-66.63	1731.80	-1911.62	-291.38	1694.06	-1892.37	-79.96	1702.13	484.45	-294.12	79.43	1082.55	-308.07	77.58	498.13
4.43000	-2278.95	21.96	-157.62	-2014.17	-60.13	37.63	-2583.85	-41.86	682.23	-2445.30	-35.48	579.94	-1298.20	-247.57	159.30	-1334.42	-245.11	145.91	-1506.58	-275.41	57.31	-1532.41	-275.95	98.13	-1789.44	-110.00	1315.66	0.00	0.00	0.00	-1695.63	-192.53	1709.95	-1680.12	-69.38	1734.27	-1900.83	-291.07	1694.29	-1878.69	-82.18	1703.91	484.28	-294.47	79.32	1082.66	-308.10	77.84	499.07
4.44000	-2273.21	19.48	-152.20	-1999.84	-61.69	41.69	-2563.17	-43.46	677.12	-2428.24	-36.91	577.90	-1294.22	-242.25	151.02	-1330.90	-239.72	137.47	-1500.23	-271.61	52.29	-1528.86	-272.80	94.10	-1779.22	-112.51	1314.73	0.00	0.00	0.00	-1672.27	-194.14	1708.22	-1667.48	-72.45	1734.55	-1890.02	-290.72	1694.52	-1865.03	-84.42	1705.72	484.92	-294.35	79.46	1082.09	-308.65	77.29	500.11
4.45000	-2266.65	16.80	-146.38	-1972.19	-59.50	48.14	-2542.27	-45.05	671.85	-2410.91	-38.33	575.71	-1290.64	-235.37	143.75	-1328.75	-234.43	130.85	-1494.89	-268.56	48.25	-1527.29	-268.58	90.05	-1767.91	-115.13	1314.73	0.00	0.00	0.00	-1667.62	-197.47	1708.86	-1652.99	-75.09	1734.25	-1879.17	-290.34	1694.75	-1851.39	-86.69	1707.57	485.34	-294.03	79.63	1082.62	-308.53	77.39	499.12
4.46000	-2259.22	13.93	-140.18	-1990.63	-58.33	42.74	-2521.13	-46.64	666.44	-2393.30	-39.74	573.38	-1285.83	-229.40	136.62	-1323.80	-228.97	124.38	-1490.47	-266.18	45.09	-1521.45	-267.42	88.39	-1752.06	-117.48	1314.37	0.00	0.00	0.00	-1640.08	-198.84	1707.01	-1641.53	-78.18	1733.81	-1868.28	-289.93	1694.99	-1837.78	-88.98	1709.44	485.45	-293.92	79.59	1082.80	-308.42	77.58	498.52
4.47000	-2250.92	10.86	-133.59	-2015.13	-60.92	37.70	-2499.75	-48.21	660.86	-2375.41	-41.14	570.90	-1287.70	-222.22	122.74	-1316.45	-222.59	117.48	-1486.90	-264.42	42.72	-1512.48	-266.35	87.21	-1742.75	-119.99	1314.59	0.00	0.00	0.00	-1631.05	-196.00	1717.27	-1631.99	-81.52	1734.00	-1857.37	-289.49	1695.23	-1824.18	-91.30	1711.36	485.24	-294.13	79.75	1082.52	-308.21	77.46	498.64
4.48000	-2241.72	7.59	-126.58	-2036.89	-62.63	33.52	-2478.15	-49.78	655.14	-2357.25	-42.53	568.26	-1274.93	-218.63	110.16	-1308.27	-218.59	106.63	-1484.08	-263.19	41.03	-1502.56	-266.44	86.51	-1723.00	-120.63	1323.74	0.00	0.00	0.00	-1619.00	-197.83	1719.95	-1619.47	-84.33	1734.72	-1846.43	-289.01	1695.48	-1810.61	-93.64	1713.30	485.71	-294.11	79.95	1082.06	-308.51	77.32	498.57
4.49000	-2231.58	4.12	-119.17	-2024.30	-62.23	35.99	-2456.30	-51.33	649.25	-2338.80	-43.90	565.48	-1265.24	-215.48	99.49	-1302.93	-215.67	96.31	-1481.92	-262.42	39.95	-1496.97	-266.20	85.11	-1708.59	-120.27	1327.59	0.00	0.00	0.00	-1601.64	-200.93	1720.11	-1607.42	-88.05	1735.70	-1835.45	-288.51	1695.72	-1797.06	-96.02	1715.28	485.56	-293.94	79.80	1082.03	-308.47	77.25	498.38
4.50000	-2220.48	0.44	-111.34	-2020.63	-62.69	37.05	-2434.22	-52.88	643.20	-2320.06	-45.26	562.54	-1266.15	-214.92	89.16	-1298.47	-215.17	88.75	-1480.34	-262.04	39.36	-1492.81	-266.98	84.63	-1695.05	-122.26	1328.99	0.00	0.00	0.00	-1591.16	-204.14	1721.27	-1592.59	-91.04	1737.00	-1824.44	-287.97	1695.97	-1783.54	-98.41	1717.30	484.56	-294.27	79.29	1082.84	-308.19	77.72	498.52
4.51000	-2208.41	-3.46	-103.08	-2026.89	-64.24	35.72	-2411.91	-54.42	637.00	-2301.03	-46.61	559.45	-1261.88	-214.69	81.63	-1295.27	-214.76	82.24	-1479.25	-261.98	39.18	-1490.08	-266.56	83.95	-1681.00	-124.88	1330.55	0.00	0.00	0.00	-1577.77	-207.08	1722.77	-1579.79	-94.03	1738.36	-1813.40	-287.40	1696.23	-1770.04	-100.84	1719.35	484.83	-294.18	79.36	1082.45	-308.42	77.53	498.53
4.52000	-2195.32	-7.58	-94.39	-2017.81	-64.69	40.24	-2389.35	-55.95	630.64	-2281.71	-47.95	556.20	-1255.39	-216.67	76.01	-1292.01	-216.13	77.09	-1478.55	-262.17	39.31	-1487.85	-266.48	83.35	-1667.21	-127.50	1332.26	0.00	0.00	0.00	-1567.89	-210.73	1724.63	-1567.22	-97.61	1740.43	-1802.32	-286.80	1696.48	-1756.57	-103.29	1721.43	485.01	-294.00	79.54	1082.15	-308.31	77.33	498.25
4.53000	-2181.20	-11.91	-85.26	-2017.79	-64.00	40.46	-2366.55	-57.47	624.11	-2262.09	-49.27	552.79	-1253.41	-216.97	69.99	-1289.91	-216.93	72.49	-1478.16	-262.53	39.65	-1485.10	-268.21	83.35	-1653.14	-129.95	1334.26	0.00	0.00	0.00	-1550.59	-213.78	1726.31	-1553.84	-101.19	1742.49	-1791.22	-286.16	1696.75	-1743.12	-105.77	1723.55	484.93	-294.11	79.38	1082.05	-308.21	77.30	498.78
4.54000	-2166.02	-16.47	-75.68	-2037.84	-64.43	36.79	-2343.51	-58.98	617.42	-2242.17	-50.58	549.22	-1255.65	-217.28	64.06	-1288.11	-217.20	68.26	-1477.99	-263.00	40.11	-1483.15	-269.69	83.03	-1639.65	-132.22	1336.51	0.00	0.00	0.00	-1544.63	-217.30	1728.52	-1542.16	-103.70	1744.60	-1780.08	-285.49	1697.01	-1729.70	-108.28	1725.70	485.45	-294.22	79.60	1082.62	-308.44	77.50	498.73
4.55000	-2149.76	-21.26	-65.65	-2021.94	-66.47	36.85	-2320.23	-60.47	610.57	-2221.95	-51.88	545.50	-1251.37	-217.89	59.63	-1286.94	-217.29	64.14	-1477.95	-263.49	40.60	-1481.31	-270.63	82.10	-1627.10	-134.76	1338.82	0.00	0.00	0.00	-1530.67	-220.57	1730.40	-1529.28	-107.84	1747.00	-1768.91	-284.79	1697.28	-1716.31	-110.81	1727.89	485.28	-293.95	79.59	1082.44	-308.62	77.36	498.80
4.56000	-2132.38	-26.29	-55.16	-2044.79	-67.40	29.81	-2296.70	-61.96	603.55	-2201.42	-53.16	541.61	-1246.82	-218.42	55.86	-1285.36	-218.26	60.59	-1477.96	-263.94	41.01	-1479.69	-271.38	81.38	-1612.06	-136.92	1341.23	0.00	0.00	0.00	-1511.87	-223.74	1731.47	-1515.50	-111.31	1749.31	-1757.71	-284.06	1697.55	-1702.95	-113.37	1730.12	485.52	-294.09	79.46	1083.20	-308.43	77.73	499.25
4.57000	-2113.87	-31.55	-44.20	-2029.90	-68.90	32.60	-2272.93	-63.44	596.36	-2180.58	-54.43	537.56	-1249.66	-219.74	51.11	-1287.61	-219.16	54.96	-1477.92	-264.28	41.26	-1478.10	-272.24	81.19	-1600.16	-138.87	1343.61	0.00	0.00	0.00	-1500.89	-226.92	1733.20	-1505.93	-114.69	1751.46	-1746.48	-283.29	1697.82	-1689.62	-115.96	1732.38	485.37	-294.15	79.60	1083.04	-308.30	77.75	498.93
4.58000	-2094.20	-37.06	-32.77	-2031.24	-70.33	34.09	-2248.91	-64.90	589.01	-2159.43	-55.68	533.34	-1247.21	-218.83	47.85	-1280.45	-219.13	54.05	-1477.76	-264.43	41.25	-1478.44	-270.66	80.04	-1586.78	-140.44	1345.84	0.00	0.00	0.00	-1490.61	-230.07	1734.67	-1495.75	-117.99	1753.57	-1735.21	-282.48	1698.10	-1677.41	-119.34	1734.72	485.42	-293.93	79.69	1082.41	-308.43	77.35	498.76
4.59000	-2073.34	-42.81	-20.85	-2019.15	-72.32	38.43	-2224.64	-66.36	581.49	-2137.96	-56.92	528.96	-1246.55	-219.31	44.68	-1283.52	-218.43	51.16	-1477.41	-264.59	41.07	-1477.08	-270.99	80.07	-1572.59	-141.67	1347.97	0.00	0.00	0.00	-1479.97	-232.93	1735.83	-1479.36	-121.15	1755.37	-1723.91	-281.65	1698.38	-1664.16	-121.34	1736.70	485.81	-294.11	79.76	1082.62	-307.95	77.57	498.74
4.60000	-2051.27	-48.81	-8.45	-2014.49	-74.04	40.38	-2200.12	-67.80	573.81	-2116.17	-58.14	524.42	-1247.56	-218.06	41.98	-1280.82	-217.45	49.62	-1477.15	-264.59	40.93	-1476.35	-270.92	80.07	-1561.35	-142.75	1349.83	0.00	0.00	0.00	-1468.93	-235.99	1736.90	-1467.98	-123.67	1757.36	-1712.58	-280.78	1698.66	-1652.03	-123.81	1738.53	485.90	-293.92	79.84	1082.75	-307.87	77.71	498.37
4.61000	-2027.96	-55.06	4.46	-2000.63	-74.37	45.91	-2175.36	-69.24	565.95	-2094.06	-59.34	519.70	-1245.22	-217.31	40.57	-1283.62	-216.59	47.17	-1476.82	-264.72	40.78	-1475.38	-270.99	80.20	-1549.80	-143.37	1351.51	0.00	0.00	0.00	-1454.06	-238.86	1737.55	-1455.65	-126.38	1759.10	-1701.22	-279.87	1698.95	-1641.75	-128.48	1741.02	485.95	-294.02	79.77	1082.68	-307.95	77.71	498.58
4.62000	-2003.38	-61.58	17.86	-1988.95	-76.86	56.72	-2150.34	-70.66	557.92	-2071.63	-60.53	514.81	-1246.57	-216.04	38.74	-1281.45	-215.55	46.49	-1476.64	-264.69	40.67	-1475.37	-270.36	80.00	-1539.45	-143.91	1353.17	0.00	0.00	0.00	-1444.21	-241.56	1738.72	-1442.89	-129.25	1761.24	-1689.83	-278.93	1699.24	-1629.21	-129.37	1742.92	485.51	-293.91	79.59	1082.54	-308.24	77.45	499.52
4.63000	-1977.51	-68.35	31.78	-1983.65	-80.93	69.58	-2125.07	-72.07	549.71	-2048.87	-61.71	509.75	-1246.99	-216.07	37.35	-1280.97	-215.86	45.61	-1476.73	-264.41	40.39	-1474.64	-270.64	80.08	-1527.11	-144.11	1354.76	0.00	0.00	0.00	-1433.22	-243.86	1740.12	-1430.71	-131.50	1763.06	-1678.40	-277.96	1699.54	-1617.33	-131.30	1745.07	485.33	-293.63	79.66	1082.44	-308.11	77.35	499.11
4.64000	-1950.33	-75.39	46.21	-1955.81	-85.84	86.53	-2099.54	-73.46	541.34	-2025.77	-62.86	504.52	-1249.57	-215.83	35.49	-1280.09	-215.47	44.86	-1476.54	-264.46	40.38	-1474.52	-270.18	80.06	-1515.69	-144.39	1356.32	0.00	0.00	0.00	-1419.25	-245.98	1741.02	-1419.03	-133.84	1764.93	-1666.94	-276.95	1699.83	-1604.92	-132.27	1746.91	485.35	-293.82	79.74	1082.42	-308.04	77.42	499.22
4.65000	-1921.82	-82.71	61.16	-1921.49	-91.55	103.65	-2073.76	-74.85	532.78	-2002.34	-64.00	499.12	-1247.29	-216.47	34.83	-1280.17	-214.93	44.33	-1476.49	-264.34	40.26	-1474.81	-269.53	79.74	-1504.69	-144.49	1357.88	0.00	0.00	0.00	-1407.05	-248.01	1742.00	-1406.97	-136.01	1766.75	-1655.45	-275.90	1700.14	-1593.05	-133.80	1748.74	485.21	-293.86	79.58	1082.11	-308.10	77.55	499.40
4.66000	-1903.90	-90.67	74.10	-1901.62	-99.06	118.80	-2047.72	-76.22	524.06	-1978.58	-65.13	493.54	-1244.88	-216.67	34.86	-1284.15	-216.02	42.62	-1476.42	-264.40	40.23	-1474.34	-269.78	80.01	-1494.36	-144.68	1359.32	0.00	0.00	0.00	-1398.82	-249.86	1743.36	-1394.19	-138.00	1768.47	-1643.93	-274.82	1700.44	-1581.33	-134.73	1750.86	485.78	-294.15	79.65	1082.07	-308.08	77.45	498.66
4.67000	-1870.00	-96.96	92.11	-1873.67	-106.29	134.59	-2021.43	-77.58	515.15	-1954.47	-66.23	487.78	-1248.59	-215.33	33.15	-1280.46	-215.44	42.87	-1476.24	-264.45	40.34	-1474.18	-269.79	80.03	-1484.65	-144.86	1360.73	0.00	0.00	0.00	-1389.15	-250.90	1744.80	-1383.22	-138.95	1769.84	-1632.37	-273.71	1700.75	-1569.17	-135.33	1752.28	485.49	-294.00	79.59	1082.77	-308.07	77.57	498.67
4.68000	-1859.80	-107.63	102.68	-1857.99	-113.33	146.82	-1994.87	-78.93	506.07	-1930.02	-67.32	481.85	-1248.59	-216.44	32.66	-1282.87	-215.74	42.07	-1476.37	-264.28	40.26	-1474.19	-269.66	80.05	-1473.55	-145.33	1362.02	0.00	0.00	0.00	-1376.70	-251.57	1745.92	-1374.41	-139.68	1771.71	-1620.79	-272.55	1701.06	-1558.74	-137.57	1754.29	485.52	-293.63	79.67	1082.82	-308.14	77.50	498.47
4.69000	-1820.68	-113.85	118.93	-1836.60	-119.68	159.09	-1968.06	-80.26	496.81	-1905.22	-68.39	475.73	-1247.30	-215.87	32.65	-1281.78	-215.30	41.97	-1476.34	-264.32	40.25	-1474.48	-269.35	80.11	-1462.12	-145.52	1363.53	0.00	0.00	0.00	-1362.97	-252.23	1746.74	-1362.25	-140.52	1772.73	-1609.17	-271.37	1701.38	-1546.58	-136.32	1755.90	485.11	-293.94	79.66	1082.78	-308.36	77.39	498.42
4.70000	-1789.90	-121.34	131.23	-1806.89	-125.57	172.86	-1940.98	-81.58	487.37	-1880.06	-69.44	469.43	-1250.59	-216.56	31.54	-1280.98	-215.18	41.91	-1476.21	-264.32	40.20	-1474.19	-269.55	80.43	-1452.83	-145.93	1364.99	0.00	0.00	0.00	-1354.71	-252.83	1748.03	-1349.07	-140.81	1773.81	-1597.51	-270.14	1701.70	-1534.64	-135.66	1757.16	485.44	-293.95	79.68	1083.07	-308.23	77.60	498.53
4.71000	-1766.97	-127.74	142.02	-1769.92	-130.51	186.94	-1913.64	-82.89	477.75	-1854.56	-70.47	462.96	-1247.58	-216.26	31.50	-1283.39	-215.55	40.99	-1475.81	-264.73	40.44	-1474.01	-269.53	80.49	-1442.55	-146.45	1366.39	0.00	0.00	0.00	-1340.82	-252.62	1748.76	-1339.42	-140.35	1774.50	-1585.83	-268.88	1702.02	-1523.42	-136.23	1758.81	485.50	-294.09	79.61	1082.62	-308.29	77.58	499.28
4.72000	-1729.44	-131.36	163.33	-1738.82	-134.96	198.64	-1886.04	-84.18	467.94	-1828.70	-71.49	456.29	-1246.44	-215.99	31.32	-1284.98	-216.06	40.17	-1476.04	-264.39	40.22	-1473.17	-270.24	80.88	-1431.36	-147.10	1367.75	0.00	0.00	0.00	-1329.78	-251.88	1749.77	-1328.37	-140.03	1775.36	-1574.11	-267.58	1702.35	-1512.29	-136.19	1760.22	485.66	-293.85	79.70	1082.41	-308.16	77.67	498.81
4.73000	-1705.34	-133.43	174.88	-1720.80	-137.74	214.30	-1858.17	-85.46	457.96	-1802.47	-72.48	449.45	-1244.44	-215.06	31.16	-1281.52	-215.93	40.65	-1476.04	-264.34	40.21	-1474.60	-268.48	80.04	-1420.71	-147.39	1369.06	0.00	0.00	0.00	-1318.10	-251.22	1750.83	-1315.61	-139.77	1776.04	-1562.36	-266.25	1702.68	-1501.45	-135.73	1761.57	486.15	-294.02	79.80	1082.52	-308.12	77.57	498.61
4.74000	-1673.78	-136.26	183.85	-1694.12	-137.97	223.34	-1830.04	-86.72	447.78	-1775.89	-73.46	442.41	-1242.79	-215.43	31.14	-1283.11	-215.26	40.17	-1476.15	-264.28	40.16	-1473.94	-269.24	80.46	-1412.10	-148.12	1370.27	0.00	0.00	0.00	-1305.80	-250.28	1751.75	-1306.21	-139.11	1776.44	-1550.58	-264.87	1703.01	-1490.93	-135.37	1762.79	484.80	-293.89	79.40	1081.78	-308.08	77.37	498.41
4.75000	-1638.30	-140.15	189.51	-1664.10	-140.55	229.66	-1801.63	-87.98	437.42	-1748.93	-74.41	435.19	-1245.37	-215.70	30.01	-1280.46	-215.14	40.49	-1475.91	-264.39	40.16	-1473.61	-269.61	80.81	-1401.97	-148.53	1371.37	0.00	0.00	0.00	-1295.44	-249.04	1752.90	-1293.93	-137.11	1776.62	-1538.77	-263.46	1703.35	-1480.38	-135.08	1763.89	485.64	-293.69	79.86	1082.13	-308.18	77.31	498.25
4.76000	-1615.22	-142.63	193.83	-1633.84	-143.90	233.81	-1772.96	-89.21	426.88	-1721.61	-75.35	427.78	-1244.57	-215.91	29.59	-1281.76	-215.11	39.92	-1475.95	-264.35	40.15	-1473.65	-269.22	80.61	-1392.64	-148.79	1372.39	0.00	0.00	0.00	-1282.94	-246.47	1755.89	-1286.30	-136.28	1777.17	-1526.92	-262.02	1703.69	-1469.47	-134.18	1764.57	486.13	-293.71	79.87	1082.06	-308.29	77.46	498.62
4.77000	-1585.82	-143.49	197.93	-1603.73	-145.62	236.96	-1744.02	-90.43	416.15	-1693.91	-76.26	420.18	-1244.29	-215.73	29.40	-1282.34	-215.25	39.33	-1475.96	-264.21	40.04	-1473.24	-269.60	81.01	-1383.92	-148.72	1373.10	0.00	0.00	0.00	-1271.71	-244.72	1757.21	-1275.82	-134.57	1777.37	-1515.04	-260.53	1704.04	-1458.18	-132.65	1765.04	485.73	-294.18	79.58	1082.56	-307.92	77.66	498.67
4.78000	-1550.16	-143.33	201.52	-1572.51	-146.59	239.44	-1714.81	-91.64	405.23	-1665.84	-77.16	412.39	-1246.46	-216.15	28.09	-1282.89	-215.32	38.94	-1475.67	-264.38	40.15	-1473.43	-269.27	80.98	-1373.02	-148.80	1373.61	0.00	0.00	0.00	-1260.78	-243.22	1758.03	-1265.72	-132.92	1777.72	-1503.13	-259.01	1704.39	-1448.28	-133.00	1765.79	485.70	-294.04	79.57	1083.47	-308.14	77.80	498.28
4.79000	-1513.40	-142.96	204.74	-1542.85	-147.26	240.18	-1685.32	-92.83	394.12	-1637.40	-78.03	404.40	-1244.76	-216.30	28.32	-1282.09	-215.39	38.79	-1475.58	-264.43	40.20	-1473.58	-269.04	81.00	-1362.82	-148.34	1373.78	0.00	0.00	0.00	-1249.57	-241.85	1758.69	-1254.44	-130.76	1777.58	-1491.19	-257.45	1704.74	-1437.87	-132.27	1766.00	484.91	-293.90	79.44	1082.86	-308.14	77.74	497.58
4.80000	-1487.37	-140.13	205.91	-1511.00	-147.47	240.34	-1655.57	-94.01	382.82	-1612.56	-79.63	400.82	-1249.03	-215.50	26.82	-1280.95	-215.19	38.73	-1475.37	-264.63	40.26	-1473.42	-268.99	81.20	-1352.82	-148.62	1373.97	0.00	0.00	0.00	-1238.61	-240.38	1759.29	-1243.40	-129.67	1777.50	-1479.21	-255.85	1705.10	-1426.99	-130.79	1765.96	484.91	-294.00	79.45	1082.39	-308.14	77.56	497.97
4.81000	-1456.01	-139.56	205.69	-1484.66	-144.33	238.31	-1629.41	-95.29	376.28	-1587.16	-80.65	395.88	-1245.07	-215.78	27.46	-1281.50	-215.49	38.48	-1475.57	-264.26	40.06	-1473.31	-269.05	81.53	-1342.77	-148.63	1373.94	0.00	0.00	0.00	-1227.58	-238.71	1759.73	-1231.74	-128.02	1777.37	-1467.20	-254.21	1705.46	-1417.01	-130.49	1765.93	485.14	-294.24	79.37	1081.89	-308.13	77.38	498.82
4.82000	-1422.57	-137.96	204.51	-1451.52	-143.71	236.03	-1603.52	-96.75	368.17	-1561.19	-81.05	389.74	-1240.92	-215.53	27.80	-1282.84	-215.61	38.11	-1475.19	-264.47	40.25	-1473.21	-269.00	81.81	-1332.32	-148.34	1373.89	0.00	0.00	0.00	-1216.74	-236.81	1760.11	-1221.97	-125.95	1776.95	-1455.16	-252.53	1705.83	-1406.72	-129.77	1765.69	485.91	-294.05	79.72	1082.23	-308.21	77.43	498.92
4.83000	-1393.01	-137.66	201.43	-1420.23	-143.58	232.60	-1577.71	-99.23	358.25	-1534.90	-81.21	382.38	-1243.46	-215.48	26.89	-1280.37	-215.35	38.24	-1475.09	-264.45	40.17	-1472.90	-268.98	82.06	-1322.19	-148.66	1373.59	0.00	0.00	0.00	-1205.55	-235.14	1760.28	-1211.05	-124.34	1776.60	-1443.09	-250.82	1706.20	-1395.82	-128.29	1765.14	485.92	-293.95	79.75	1082.76	-308.04	77.56	498.63
4.84000	-1360.13	-135.49	198.58	-1388.34	-142.73	228.28	-1551.11	-100.74	347.39	-1508.59	-81.81	373.51	-1241.70	-215.39	27.08	-1282.92	-215.00	37.45	-1475.27	-264.21	40.13	-1473.03	-268.58	82.27	-1312.98	-148.42	1373.22	0.00	0.00	0.00	-1194.62	-233.04	1760.31	-1199.05	-122.49	1775.86	-1430.98	-249.06	1706.57	-1385.05	-126.72	1764.51	485.80	-293.87	79.85	1082.54	-307.88	77.58	498.98
4.85000	-1327.23	-134.33	194.87	-1354.67	-141.28	223.53	-1523.17	-101.13	335.66	-1482.75	-83.80	363.08	-1245.81	-215.24	25.80	-1282.66	-214.80	37.44	-1475.17	-264.12	40.10	-1473.05	-268.36	82.50	-1303.52	-148.58	1372.49	0.00	0.00	0.00	-1183.76	-231.03	1760.09	-1188.67	-120.80	1775.28	-1418.84	-247.27	1706.95	-1375.05	-126.73	1764.16	485.13	-293.94	79.63	1082.38	-307.91	77.63	498.59
4.86000	-1287.65	-132.76	192.14	-1321.32	-139.93	218.13	-1494.49	-101.23	323.09	-1455.57	-83.85	352.13	-1242.61	-214.89	26.66	-1282.99	-214.73	37.37	-1475.23	-263.91	40.04	-1473.58	-267.53	82.39	-1293.70	-148.39	1371.72	0.00	0.00	0.00	-1172.67	-229.31	1759.63	-1176.71	-118.84	1774.14	-1406.67	-245.43	1707.33	-1364.47	-126.15	1763.51	485.11	-293.86	79.54	1082.63	-308.18	77.50	498.88
4.87000	-1256.24	-131.06	187.25	-1287.97	-138.18	212.47	-1464.55	-99.83	310.02	-1427.86	-83.90	340.17	-1244.86	-215.61	25.82	-1279.91	-215.31	37.67	-1475.17	-263.78	40.06	-1473.42	-267.46	82.70	-1282.38	-148.12	1370.86	0.00	0.00	0.00	-1165.83	-229.32	1757.65	-1167.70	-116.86	1773.10	-1394.47	-243.56	1707.71	-1353.39	-124.31	1762.37	485.67	-293.84	79.77	1082.67	-308.33	77.53	498.99
4.88000	-1219.52	-129.03	183.50	-1254.62	-136.31	206.29	-1435.74	-101.16	295.31	-1400.06	-84.07	327.64	-1246.50	-215.82	25.26	-1278.88	-215.49	37.73	-1474.98	-263.79	40.25	-1473.23	-267.18	82.97	-1273.47	-148.19	1369.97	0.00	0.00	0.00	-1153.71	-227.75	1756.44	-1155.33	-114.92	1771.71	-1382.23	-241.64	1708.10	-1343.23	-123.70	1761.65	485.09	-293.80	79.70	1082.75	-308.02	77.64	499.15
4.89000	-1187.14	-125.43	178.32	-1219.18	-134.11	200.26	-1405.52	-100.92	280.22	-1371.20	-83.40	314.42	-1241.23	-215.69	26.27	-1280.42	-215.80	37.40	-1474.98	-263.49	40.32	-1473.65	-266.54	83.08	-1262.90	-148.07	1368.94	0.00	0.00	0.00	-1139.40	-224.08	1756.95	-1145.77	-112.80	1770.46	-1369.96	-239.69	1708.50	-1332.93	-123.60	1760.83	485.72	-294.13	79.70	1083.01	-307.89	77.68	499.14
4.90000	-1148.50	-123.08	174.58	-1185.21	-132.22	193.82	-1375.69	-102.27	263.84	-1342.91	-84.62	300.11	-1241.47	-216.14	25.56	-1279.34	-215.19	37.40	-1474.84	-263.13	40.53	-1473.57	-266.27	83.45	-1252.54	-148.08	1367.92	0.00	0.00	0.00	-1127.51	-221.82	1756.12	-1134.30	-110.71	1768.98	-1357.66	-237.69	1708.89	-1321.53	-121.47	1759.70	485.45	-293.93	79.68	1083.17	-307.96	77.66	498.24
4.91000	-1112.39	-119.93	171.06	-1151.58	-129.53	187.00	-1343.98	-101.68	247.38	-1314.47	-85.60	285.04	-1245.86	-215.71	24.67	-1280.61	-215.46	36.82	-1474.98	-262.36	40.65	-1473.47	-265.91	83.75	-1243.13	-148.14	1366.73	0.00	0.00	0.00	-1116.37	-219.67	1754.92	-1124.54	-110.28	1766.86	-1345.33	-235.66	1709.29	-1311.11	-121.13	1758.80	485.34	-293.87	79.69	1082.41	-308.22	77.56	498.60
4.92000	-1075.34	-116.36	166.90	-1116.66	-126.55	180.83	-1311.88	-100.69	230.78	-1284.75	-85.51	269.78	-1245.48	-216.25	24.35	-1279.00	-215.67	36.90	-1474.57	-262.22	41.29	-1474.13	-264.89	83.99	-1232.68	-147.95	1365.62	0.00	0.00	0.00	-1105.04	-217.60	1753.54	-1112.27	-108.11	1764.67	-1332.96	-233.58	1709.70	-1299.86	-119.54	1757.51	486.25	-293.44	79.94	1082.69	-308.00	77.59	498.23
4.93000	-1041.85	-112.08	162.89	-1082.77	-123.30	174.31	-1279.14	-99.92	213.86	-1254.45	-84.89	254.44	-1240.52	-215.73	25.23	-1279.78	-216.30	36.51	-1474.47	-261.53	41.76	-1474.79	-263.80	84.03	-1223.21	-148.04	1364.41	0.00	0.00	0.00	-1093.39	-215.81	1752.01	-1102.57	-106.90	1762.98	-1320.56	-231.46	1710.11	-1289.23	-118.86	1756.50	484.66	-293.68	79.53	1082.63	-308.07	77.58	498.51
4.94000	-1005.74	-109.44	159.24	-1044.45	-119.42	169.54	-1246.41	-99.16	197.11	-1223.75	-84.31	239.02	-1243.84	-215.71	24.44	-1279.40	-216.03	36.79	-1474.24	-261.12	42.43	-1473.18	-265.07	85.45	-1212.09	-147.61	1363.11	0.00	0.00	0.00	-1083.07	-215.75	1748.92	-1093.10	-104.99	1761.26	-1308.13	-229.30	1710.52	-1278.52	-118.43	1755.49	484.94	-293.98	79.59	1082.31	-307.95	77.43	499.15
4.95000	-972.64	-104.85	155.40	-1009.82	-115.93	164.04	-1212.16	-97.32	180.86	-1192.44	-83.18	223.96	-1237.81	-215.35	26.34	-1279.45	-216.33	36.91	-1474.19	-260.58	43.11	-1472.80	-265.11	86.15	-1201.25	-147.26	1361.76	0.00	0.00	0.00	-1070.93	-212.20	1748.58	-1080.97	-102.74	1759.14	-1295.66	-227.10	1710.94	-1267.60	-117.13	1754.12	485.79	-293.91	79.73	1083.00	-307.76	77.90	498.53
4.96000	-936.11	-100.66	152.89	-976.50	-112.11	158.83	-1177.67	-94.63	165.37	-1161.32	-81.94	209.11	-1242.52	-216.53	25.06	-1281.27	-217.18	36.55	-1473.93	-260.17	43.85	-1473.77	-263.69	86.25	-1190.84	-147.11	1360.38	0.00	0.00	0.00	-1059.38	-209.84	1747.30	-1069.77	-100.60	1757.16	-1283.17	-224.86	1711.37	-1255.95	-114.66	1752.58	485.27	-293.97	79.50	1082.96	-308.29	77.74	498.22
4.97000	-902.56	-94.60	150.65	-941.38	-107.03	154.70	-1143.17	-91.91	150.38	-1129.46	-80.21	194.69	-1242.78	-216.86	25.06	-1281.71	-217.34	36.44	-1473.27	-260.40	44.98	-1472.99	-264.08	87.31	-1181.12	-146.88	1359.09	0.00	0.00	0.00	-1047.69	-208.16	1745.62	-1059.07	-98.87	1754.94	-1270.64	-222.58	1711.79	-1244.17	-112.52	1750.90	484.85	-293.79	79.46	1082.71	-308.25	77.63	498.61
4.98000	-867.46	-90.86	148.54	-906.09	-102.13	150.82	-1109.19	-89.93	135.91	-1097.50	-77.73	181.31	-1245.09	-216.55	24.88	-1281.51	-217.27	36.29	-1472.79	-260.44	46.02	-1473.97	-262.55	87.48	-1169.83	-146.52	1357.61	0.00	0.00	0.00	-1036.14	-206.31	1743.98	-1047.78	-97.27	1753.07	-1258.07	-220.25	1712.22	-1233.27	-112.15	1749.65	485.15	-294.36	79.37	1083.02	-308.29	77.58	499.01
4.99000	-832.96	-88.45	146.95	-872.50	-96.95	147.23	-1074.83	-87.08	122.43	-1065.15	-74.45	169.10	-1246.08	-216.77	24.26	-1280.36	-217.63	36.54	-1472.42	-260.42	47.31	-1473.56	-262.43	88.44	-1158.66	-145.94	1356.20	0.00	0.00	0.00	-1024.62	-204.32	1742.37	-1036.34	-95.81	1751.08	-1245.48	-217.88	1712.66	-1222.47	-111.51	1748.19	485.14	-294.09	79.52	1082.99	-308.27	77.54	498.68
5.00000	-797.18	-83.31	147.97	-841.26	-94.93	142.05	-1040.45	-83.20	110.92	-1033.05	-70.84	158.03	-1245.33	-216.76	24.40	-1279.95	-217.50	36.65	-1471.59	-260.85	48.87	-1472.31	-263.10	90.01	-1147.91	-145.67	1354.69	0.00	0.00	0.00	-1012.91	-202.69	1740.68	-1023.22	-93.48	1748.72	-1232.85	-215.47	1713.10	-1210.56	-109.80	1746.52	484.56	-294.18	79.39	1082.34	-308.47	77.23	498.52
5.01000	-766.03	-80.54	147.48	-809.19	-92.31	140.09	-1007.39	-79.40	100.69	-1002.61	-68.26	148.12	-1245.30	-217.09	24.27	-1278.29	-217.25	36.51	-1471.09	-260.93	50.48	-1472.32	-262.59	90.95	-1136.71	-144.82	1353.13	0.00	0.00	0.00	-1001.33	-201.00	1739.04	-1014.40	-91.74	1747.28	-1220.19	-213.01	1713.54	-1199.23	-108.35	1744.89	485.24	-293.90	79.74	1082.38	-308.54	77.38	498.41
5.02000	-736.22	-78.32	148.84	-778.74	-89.41	139.17	-975.35	-75.90	92.08	-972.50	-64.77	139.96	-1243.41	-217.10	24.70	-1277.62	-217.31	36.95	-1470.14	-261.60	52.51	-1471.92	-262.36	92.16	-1124.37	-144.20	1351.41	0.00	0.00	0.00	-989.49	-199.37	1737.42	-1003.35	-89.99	1745.43	-1207.49	-210.52	1713.99	-1188.09	-107.39	1743.10	484.60	-293.97	79.34	1082.46	-308.17	77.64	498.43
5.03000	-709.52	-76.44	150.72	-750.28	-87.81	139.90	-945.23	-72.24	85.13	-944.66	-61.86	133.11	-1245.39	-217.85	24.21	-1277.18	-217.42	36.70	-1469.73	-261.64	54.31	-1470.73	-263.04	94.01	-1114.30	-143.24	1349.76	0.00	0.00	0.00	-977.53	-197.79	1735.82	-996.41	-88.41	1743.93	-1194.77	-207.97	1714.44	-1176.35	-105.61	1741.24	485.51	-293.98	79.67	1082.53	-308.34	77.56	498.70
5.04000	-683.91	-73.62	154.23	-724.49	-85.69	140.82	-917.75	-70.20	78.92	-919.07	-59.33	127.49	-1245.91	-217.18	24.37	-1278.79	-217.82	36.39	-1469.11	-261.98	56.31	-1469.94	-263.10	95.67	-1102.05	-142.32	1348.03	0.00	0.00	0.00	-965.86	-196.00	1734.22	-981.36	-86.89	1741.81	-1182.01	-205.39	1714.90	-1164.40	-103.79	1739.36	485.77	-294.06	79.70	1082.92	-307.85	77.71	498.77
5.05000	-661.96	-73.70	156.52	-701.82	-84.33	142.24	-892.93	-68.03	73.99	-895.23	-55.91	123.53	-1241.53	-217.45	25.00	-1280.00	-217.81	36.28	-1468.92	-262.04	58.04	-1469.31	-262.97	97.58	-1090.78	-141.20	1346.19	0.00	0.00	0.00	-954.28	-194.24	1732.65	-969.99	-84.72	1740.03	-1169.21	-202.76	1715.36	-1153.36	-102.72	1737.72	484.54	-293.86	79.35	1082.89	-307.66	77.77	498.26
5.06000	-643.62	-71.99	157.12	-682.31	-82.08	142.74	-871.05	-65.68	70.35	-874.68	-53.55	120.16	-1242.67	-217.39	24.89	-1281.76	-218.40	35.33	-1468.39	-262.43	60.19	-1468.79	-262.70	99.29	-1079.21	-139.84	1344.39	0.00	0.00	0.00	-942.48	-192.48	1731.08	-956.19	-82.74	1738.04	-1156.39	-200.09	1715.83	-1141.90	-101.39	1735.64	485.78	-294.03	79.73	1083.01	-308.17	77.74	497.49
5.07000	-626.66	-71.29	158.50	-665.03	-80.68	143.13	-852.68	-64.49	66.93	-857.18	-51.75	117.28	-1242.56	-217.56	24.73	-1279.20	-218.92	35.53	-1467.91	-262.79	62.40	-1467.53	-262.93	101.56	-1068.09	-139.19	1342.61	0.00	0.00	0.00	-930.74	-190.69	1729.54	-947.75	-81.08	1736.61	-1143.53	-197.37	1716.30	-1129.07	-97.89	1733.57	486.27	-294.17	79.92	1082.17	-308.14	77.44	498.28
5.08000	-612.20	-70.73	159.11	-650.70	-79.84	143.05	-837.08	-63.31	63.98	-842.74	-50.90	114.29	-1247.21	-217.69	24.10	-1280.44	-218.93	35.11	-1467.41	-263.06	64.65	-1466.28	-263.23	103.96	-1055.41	-137.72	1340.86	0.00	0.00	0.00	-918.87	-188.88	1728.02	-934.99	-79.06	1735.04	-1130.64	-194.61	1716.77	-1118.27	-97.56	1732.00	485.20	-294.10	79.75	1082.25	-308.26	77.53	499.01
5.09000	-600.63	-68.76	157.53	-639.32	-78.22	141.14	-824.48	-62.29	60.94	-830.87	-50.31	111.21	-1239.17	-216.42	25.59	-1280.57	-217.49	34.53	-1466.50	-263.63	67.40	-1465.20	-263.12	106.05	-1044.03	-136.50	1339.27	0.00	0.00	0.00	-907.20	-186.73	1726.64	-921.58	-77.15	1733.51	-1117.71	-191.81	1717.25	-1106.03	-94.74	1730.15	485.14	-293.79	79.66	1082.57	-308.31	77.58	499.15
5.10000	-591.32	-67.73	154.28	-629.92	-77.34	137.96	-815.28	-62.75	56.97	-821.53	-50.26	107.60	-1244.81	-217.25	24.42	-1282.75	-217.35	33.85	-1465.38	-264.22	70.34	-1462.92	-264.22	109.27	-1032.30	-134.99	1337.72	0.00	0.00	0.00	-895.31	-185.15	1725.26	-908.28	-75.51	1731.85	-1104.76	-188.96	1717.74	-1092.80	-90.46	1728.24	485.23	-293.66	79.58	1083.00	-308.20	77.82	499.33
5.11000	-584.21	-66.52	148.80	-622.94	-76.69	133.09	-808.73	-63.35	52.61	-814.79	-50.50	103.53	-1244.41	-217.96	24.46	-1281.34	-217.28	33.81	-1463.56	-265.49	73.78	-1460.40	-265.13	112.55	-1019.44	-133.41	1336.43	0.00	0.00	0.00	-883.35	-183.51	1724.02	-896.50	-73.73	1730.72	-1091.77	-186.07	1718.23	-1081.54	-89.35	1727.12	485.10	-294.15	79.61	1082.59	-308.11	77.68	499.30
5.12000	-578.25	-65.36	142.51	-617.93	-76.74	126.64	-805.45	-64.99	50.39	-810.22	-51.11	99.59	-1239.87	-217.37	25.26	-1281.91	-217.20	33.20	-1461.76	-266.45	77.46	-1457.67	-266.09	115.99	-1007.37	-131.65	1335.33	0.00	0.00	0.00	-871.27	-182.02	1722.84	-886.83	-72.06	1729.92	-1078.74	-183.13	1718.72	-1070.15	-88.45	1726.09	484.66	-294.04	79.42	1083.03	-308.05	77.75	499.39
5.13000	-574.83	-66.49	130.64	-614.23	-77.61	117.19	-803.76	-66.59	47.62	-807.79	-52.51	95.73	-1240.99	-217.12	25.30	-1279.53	-217.01	33.21	-1460.01	-267.15	81.29	-1454.54	-267.32	120.06	-994.62	-129.88	1334.38	0.00	0.00	0.00	-859.27	-180.12	1721.85	-878.04	-69.83	1729.10	-1065.69	-180.14	1719.22	-1057.96	-86.43	1725.05	484.74	-294.02	79.43	1082.51	-308.25	77.69	499.34
5.14000	-569.99	-65.98	120.21	-608.92	-80.88	107.86	-801.13	-66.60	45.67	-805.40	-54.45	93.08	-1244.02	-217.90	24.46	-1281.93	-217.45	32.55	-1458.04	-267.71	85.31	-1450.87	-268.48	124.14	-981.91	-127.84	1333.60	0.00	0.00	0.00	-847.42	-178.35	1721.09	-864.55	-67.61	1728.22	-1052.60	-177.11	1719.72	-1044.66	-81.84	1723.74	485.49	-294.08	79.57	1082.34	-308.47	77.57	499.07
5.15000	-561.85	-67.18	109.36	-602.17	-81.79	98.79	-796.84	-66.49	44.30	-798.82	-54.39	92.23	-1244.52	-216.71	24.51	-1279.62	-217.38	32.89	-1455.94	-268.14	89.52	-1445.98	-270.60	129.07	-969.02	-125.77	1333.04	0.00	0.00	0.00	-835.81	-176.31	1720.77	-850.66	-65.77	1727.61	-1039.48	-174.04	1720.23	-1032.10	-78.56	1723.16	485.93	-293.81	79.64	1082.86	-308.42	77.57	499.36
5.16000	-553.75	-67.96	97.58	-595.43	-81.75	89.80	-793.64	-66.49	43.69	-791.30	-53.24	90.96	-1244.59	-217.56	24.47	-1282.55	-217.16	32.57	-1452.33	-269.45	94.74	-1441.24	-271.45	133.93	-956.15	-123.59	1332.89	0.00	0.00	0.00	-823.90	-174.38	1720.98	-837.85	-63.76	1727.86	-1027.12	-171.46	1720.15	-1020.07	-76.42	1723.41	486.25	-293.76	79.75	1082.62	-308.27	77.51	499.61
5.17000	-549.84	-70.17	85.71	-590.68	-82.55	81.12	-791.37	-65.95	43.50	-786.42	-52.04	89.51	-1241.81	-217.40	25.16	-1278.99	-217.26	33.92	-1447.75	-270.77	100.90	-1433.79	-274.15	140.34	-943.46	-121.83	1333.31	0.00	0.00	0.00	-814.84	-173.80	1720.38	-825.88	-62.17	1728.60	-1015.65	-167.61	1720.92	-1008.13	-74.28	1724.01	485.64	-293.72	79.74	1082.14	-308.39	77.44	498.16
5.18000	-545.76	-70.94	76.84	-586.36	-79.65	74.79	-789.74	-65.65	43.62	-783.47	-51.40	88.57	-1240.59	-217.39	25.82	-1278.08	-217.16	34.45	-1443.07	-270.67	107.22	-1426.36	-275.70	147.03	-930.36	-119.71	1334.07	0.00	0.00	0.00	-800.54	-172.13	1720.87	-814.87	-60.44	1729.48	-1002.73	-165.90	1721.05	-995.42	-70.76	1724.31	485.65	-293.73	79.74	1082.18	-308.36	77.45	498.67
5.19000	-544.52	-72.93	68.06	-584.20	-81.41	67.81	-788.26	-65.53	44.24	-780.88	-51.13	88.00	-1243.26	-218.10	25.16	-1276.19	-217.68	36.16	-1437.19	-270.45	114.29	-1418.82	-275.52	153.51	-916.87	-117.39	1335.05	0.00	0.00	0.00	-787.63	-169.76	1721.85	-799.59	-58.03	1730.50	-990.81	-162.89	1721.58	-983.49	-69.28	1724.97	486.61	-293.87	80.02	1083.00	-308.43	77.72	498.73
5.20000	-544.51	-72.02	60.08	-582.22	-81.99	61.57	-786.71	-64.66	45.07	-778.14	-51.14	87.24	-1242.25	-217.51	25.22	-1277.77	-213.91	41.31	-1429.63	-270.59	122.55	-1408.65	-276.65	161.63	-905.31	-115.56	1335.96	0.00	0.00	0.00	-780.34	-167.82	1723.07	-791.23	-56.52	1731.86	-978.99	-159.93	1722.20	-970.84	-65.82	1725.38	486.03	-294.04	79.76	1083.02	-308.28	77.79	498.57
5.21000	-540.57	-71.57	52.62	-580.47	-81.99	55.19	-785.49	-64.07	45.12	-775.54	-50.78	86.54	-1243.36	-217.16	25.23	-1276.20	-216.99	38.93	-1420.74	-269.99	131.47	-1396.26	-277.65	170.16	-891.73	-113.48	1336.97	0.00	0.00	0.00	-767.31	-165.29	1724.15	-778.78	-54.07	1732.84	-967.90	-156.64	1722.87	-958.26	-62.07	1725.90	485.50	-293.96	79.68	1082.81	-308.17	77.79	498.92
5.22000	-538.42	-71.82	45.72	-578.91	-83.21	49.31	-784.65	-63.23	44.76	-773.28	-50.89	85.89	-1241.09	-217.65	25.42	-1275.02	-217.22	39.07	-1409.98	-269.89	141.63	-1385.01	-276.25	178.16	-879.10	-111.27	1338.06	0.00	0.00	0.00	-756.28	-163.62	1725.30	-766.38	-51.75	1733.76	-956.46	-153.69	1723.69	-946.57	-60.05	1726.59	485.63	-293.87	79.91	1082.57	-308.08	77.66	498.73
5.23000	-535.53	-72.57	41.85	-578.88	-83.80	46.32	-783.82	-62.55	44.58	-771.19	-50.96	85.68	-1243.82	-217.32	24.08	-1272.11	-216.81	39.86	-1398.97	-268.44	152.31	-1370.37	-276.98	188.20	-866.97	-109.40	1339.05	0.00	0.00	0.00	-744.18	-161.51	1726.46	-751.16	-49.41	1734.49	-944.36	-151.77	1724.25	-935.00	-57.52	1727.30	485.74	-293.65	79.90	1083.12	-307.95	77.75	498.88
5.24000	-536.31	-72.74	39.79	-579.81	-84.30	44.55	-783.75	-62.86	44.36	-770.70	-51.41	85.61	-1241.98	-217.58	22.28	-1267.84	-216.62	41.53	-1385.84	-267.89	164.61	-1356.25	-275.59	198.16	-854.04	-107.41	1339.94	0.00	0.00	0.00	-733.18	-159.59	1727.66	-739.47	-47.22	1735.44	-932.64	-148.93	1725.02	-923.79	-56.13	1728.07	485.94	-293.73	79.95	1083.01	-307.99	77.79	499.46
5.25000	-533.72	-71.89	38.63	-577.32	-83.92	44.02	-783.57	-62.91	44.22	-770.34	-51.56	85.46	-1236.07	-217.24	21.61	-1260.80	-216.23	44.48	-1372.46	-266.20	177.30	-1340.69	-274.21	208.82	-841.48	-105.51	1340.88	0.00	0.00	0.00	-721.59	-157.12	1728.83	-729.57	-44.79	1736.65	-921.19	-146.59	1725.99	-911.92	-53.08	1728.60	485.65	-293.56	79.79	1082.74	-307.97	77.74	499.71
5.26000	-536.75	-72.00	36.75	-578.94	-84.18	42.80	-783.48	-62.78	44.13	-769.86	-51.33	85.47	-1226.81	-217.38	20.66	-1253.10	-216.74	47.53	-1357.96	-264.30	190.42	-1324.44	-272.36	219.83	-829.55	-103.93	1341.84	0.00	0.00	0.00	-710.43	-155.41	1730.10	-717.96	-42.64	1737.62	-909.47	-144.47	1726.79	-900.77	-51.60	1729.60	486.05	-293.78	79.83	1082.76	-308.18	77.70	499.03
5.27000	-533.81	-71.93	36.76	-576.34	-83.86	43.05	-783.43	-62.88	44.07	-769.64	-51.33	85.47	-1221.51	-217.87	18.45	-1242.88	-217.83	49.97	-1341.05	-263.99	204.05	-1305.81	-271.34	231.24	-817.73	-102.71	1342.97	0.00	0.00	0.00	-698.54	-153.54	1731.53	-704.81	-41.00	1738.78	-897.56	-142.29	1727.78	-888.87	-48.12	1730.42	485.43	-294.07	79.77	1082.89	-308.33	77.72	498.60
5.28000	-534.26	-72.89	35.87	-577.41	-84.28	42.20	-783.23	-62.48	44.12	-769.52	-51.54	85.40	-1214.43	-219.31	15.69	-1229.96	-218.91	52.30	-1323.38	-263.30	217.05	-1285.89	-270.00	242.23	-805.66	-101.27	1344.06	0.00	0.00	0.00	-688.18	-151.83	1733.02	-693.37	-39.01	1739.92	-886.14	-139.91	1728.96	-877.68	-46.24	1731.56	485.33	-293.81	79.75	1082.36	-308.25	77.60	498.60
5.29000	-534.04	-72.43	35.24	-577.60	-83.80	41.94	-783.40	-62.79	43.96	-769.12	-50.98	85.65	-1206.75	-221.01	16.80	-1217.58	-220.81	57.07	-1303.52	-262.89	229.90	-1264.96	-268.09	252.40	-794.60	-100.25	1345.32	0.00	0.00	0.00	-678.64	-150.17	1734.84	-681.72	-37.05	1741.31	-874.91	-137.93	1730.06	-866.34	-44.14	1732.72	485.22	-293.57	79.68	1082.52	-308.42	77.51	499.11
5.30000	-535.26	-71.86	34.75	-578.01	-84.00	41.55	-783.26	-62.57	44.06	-769.25	-51.36	85.49	-1194.74	-222.32	24.57	-1203.10	-221.85	64.61	-1281.45	-261.15	241.30	-1243.41	-266.07	261.86	-783.07	-99.32	1346.77	0.00	0.00	0.00	-665.55	-148.21	1736.18	-671.44	-35.29	1742.90	-863.84	-136.19	1731.29	-854.62	-41.00	1733.58	485.22	-293.90	79.68	1082.64	-308.39	77.52	500.21
5.31000	-536.50	-72.50	34.12	-577.20	-84.06	41.39	-783.15	-62.37	44.10	-769.09	-51.38	85.54	-1175.27	-222.33	34.54	-1184.09	-222.14	73.77	-1260.54	-258.61	250.86	-1221.62	-263.91	270.90	-772.16	-98.08	1348.12	0.00	0.00	0.00	-656.22	-146.63	1737.66	-661.90	-33.81	1744.22	-853.32	-133.77	1732.52	-843.96	-40.11	1734.86	484.68	-293.95	79.32	1082.85	-307.98	77.61	500.18
5.32000	-535.91	-71.85	33.62	-576.92	-83.98	41.23	-783.19	-62.48	43.97	-769.05	-51.36	85.55	-1149.00	-223.87	44.59	-1161.81	-223.31	81.33	-1239.41	-256.00	258.88	-1199.76	-261.12	279.50	-760.95	-97.07	1349.53	0.00	0.00	0.00	-646.56	-145.56	1739.22	-648.66	-32.64	1745.23	-842.73	-131.64	1733.94	-832.43	-37.86	1735.94	485.69	-293.69	79.67	1082.58	-307.96	77.50	499.26
5.33000	-533.27	-71.50	34.00	-576.34	-83.73	41.35	-783.19	-62.40	43.99	-768.92	-51.07	85.74	-1127.62	-225.31	51.63	-1135.56	-223.91	89.08	-1216.63	-254.18	266.05	-1176.57	-259.34	287.25	-749.81	-96.02	1351.07	0.00	0.00	0.00	-632.54	-144.10	1740.29	-638.14	-31.37	1746.60	-831.24	-130.83	1735.41	-821.30	-36.36	1737.31	485.43	-293.83	79.78	1082.39	-308.22	77.36	498.60
5.34000	-533.42	-71.77	33.45	-577.85	-84.07	40.67	-783.11	-62.21	44.01	-768.89	-51.05	85.86	-1100.44	-226.06	58.13	-1110.43	-223.91	95.12	-1192.75	-252.13	271.62	-1152.82	-257.25	293.42	-738.20	-94.80	1352.60	0.00	0.00	0.00	-623.96	-142.59	1742.14	-625.06	-29.80	1747.72	-820.04	-129.93	1736.78	-810.24	-34.54	1738.84	485.41	-294.03	79.73	1082.21	-307.94	77.73	498.62
5.35000	-534.95	-71.88	33.06	-579.06	-83.74	40.16	-783.04	-62.25	44.04	-768.71	-50.85	86.09	-1073.62	-225.47	63.16	-1082.66	-222.97	100.36	-1168.42	-249.96	275.68	-1129.24	-253.87	297.51	-728.36	-93.78	1354.12	0.00	0.00	0.00	-612.36	-141.69	1743.19	-615.19	-28.89	1749.15	-809.69	-127.56	1738.71	-799.30	-33.17	1740.63	485.09	-294.16	79.55	1082.61	-307.84	77.83	498.89
5.36000	-534.69	-71.63	32.78	-579.27	-83.72	40.04	-783.07	-62.10	44.10	-768.77	-51.16	86.15	-1045.52	-224.08	67.56	-1055.68	-221.88	104.04	-1143.32	-248.14	278.50	-1104.20	-252.04	300.96	-717.61	-92.50	1355.86	0.00	0.00	0.00	-602.65	-140.80	1744.59	-603.54	-27.98	1750.43	-798.79	-127.01	1740.45	-788.49	-31.80	1742.38	484.40	-294.23	79.33	1083.05	-308.05	77.90	499.61
5.37000	-535.35	-72.02	32.49	-578.32	-83.64	40.07	-782.78	-61.57	44.25	-768.68	-50.93	86.42	-1016.15	-222.50	70.78	-1027.51	-220.11	106.86	-1117.76	-246.49	280.06	-1078.82	-249.92	302.89	-707.40	-91.26	1357.56	0.00	0.00	0.00	-593.73	-140.19	1746.04	-595.42	-27.45	1751.97	-788.81	-124.71	1742.37	-777.81	-30.40	1744.19	485.12	-293.78	79.70	1082.44	-308.08	77.70	498.90
5.38000	-536.15	-71.35	31.78	-577.83	-83.37	40.09	-783.01	-61.98	44.10	-768.58	-50.98	86.63	-984.36	-220.44	73.68	-999.02	-217.88	108.71	-1091.74	-244.74	280.16	-1054.06	-246.98	303.21	-696.05	-90.20	1359.51	0.00	0.00	0.00	-581.63	-139.47	1747.04	-584.14	-26.94	1753.38	-778.42	-123.71	1744.21	-767.17	-29.26	1746.13	484.53	-293.66	79.51	1082.38	-308.22	77.69	499.14
5.39000	-538.65	-71.39	31.15	-577.59	-83.46	39.96	-782.90	-61.64	44.26	-768.48	-50.75	86.98	-954.97	-218.00	75.06	-968.59	-215.68	110.03	-1065.55	-242.89	278.83	-1028.60	-244.78	302.55	-684.69	-88.91	1361.28	0.00	0.00	0.00	-572.62	-139.07	1748.36	-574.56	-26.53	1755.08	-768.35	-122.21	1745.98	-756.89	-28.42	1748.02	485.26	-293.88	79.63	1082.54	-307.88	77.68	498.94
5.40000	-535.27	-71.17	31.86	-578.18	-83.52	39.72	-782.95	-61.90	44.17	-768.43	-50.86	87.27	-924.90	-215.54	75.44	-939.38	-213.04	110.04	-1038.97	-241.12	276.27	-1003.06	-242.28	300.60	-674.03	-87.51	1362.99	0.00	0.00	0.00	-558.15	-137.77	1750.13	-565.55	-26.40	1756.75	-758.06	-121.32	1747.44	-746.29	-26.99	1749.81	485.26	-293.90	79.69	1082.57	-307.98	77.57	498.78
5.41000	-533.72	-71.12	32.30	-577.91	-83.51	39.66	-782.88	-61.75	44.31	-768.46	-51.00	87.63	-890.51	-212.31	75.87	-907.91	-210.26	109.37	-1012.31	-239.96	271.15	-977.16	-239.51	297.30	-663.37	-86.36	1364.61	0.00	0.00	0.00	-547.45	-137.16	1751.45	-554.73	-25.83	1758.30	-748.55	-119.85	1748.92	-736.21	-26.38	1751.54	485.00	-294.05	79.55	1082.72	-308.02	77.68	498.95
5.42000	-533.94	-71.55	31.81	-577.39	-83.34	39.97	-782.91	-62.03	44.27	-768.56	-51.41	87.88	-859.45	-207.85	73.13	-875.67	-207.02	107.79	-983.94	-237.68	266.17	-950.36	-237.47	293.16	-653.12	-84.63	1366.23	0.00	0.00	0.00	-537.64	-137.27	1752.48	-542.67	-25.81	1759.82	-738.87	-119.20	1749.90	-726.26	-26.03	1753.25	485.21	-294.07	79.59	1082.79	-308.49	77.73	499.63
5.43000	-534.11	-71.88	31.86	-576.37	-83.39	40.21	-782.58	-61.45	44.65	-768.52	-51.65	88.21	-829.88	-206.16	66.95	-842.25	-202.45	104.59	-957.04	-235.38	259.66	-923.73	-234.59	287.61	-643.39	-83.18	1367.68	0.00	0.00	0.00	-527.92	-137.50	1753.44	-533.64	-25.60	1761.59	-729.31	-118.44	1750.86	-716.35	-25.48	1754.76	485.40	-293.77	79.83	1083.07	-308.43	77.78	499.72
5.44000	-533.61	-72.32	32.01	-576.51	-83.50	40.41	-782.57	-61.64	44.72	-768.46	-51.72	88.62	-789.93	-198.68	68.82	-808.28	-198.89	101.59	-928.50	-233.00	252.00	-896.52	-231.71	281.00	-632.47	-81.19	1368.80	0.00	0.00	0.00	-518.26	-137.49	1754.31	-522.22	-25.82	1762.96	-719.64	-117.60	1751.56	-706.20	-24.50	1755.87	485.34	-294.07	79.61	1082.28	-308.15	77.70	499.64
5.45000	-533.11	-70.84	32.53	-575.89	-83.38	40.63	-782.50	-62.06	44.80	-768.44	-51.96	88.90	-755.21	-194.31	66.92	-774.72	-195.00	98.10	-899.45	-229.92	244.49	-868.64	-228.92	273.67	-622.77	-79.50	1369.76	0.00	0.00	0.00	-508.70	-137.54	1755.04	-513.56	-26.41	1764.60	-710.02	-117.06	1751.97	-696.14	-23.83	1756.95	485.73	-293.82	79.73	1082.49	-308.06	77.65	500.32
5.46000	-533.62	-71.97	32.20	-576.11	-83.35	40.46	-782.31	-62.02	45.06	-768.46	-52.13	89.31	-716.27	-190.39	66.08	-737.92	-190.87	95.66	-869.89	-227.12	235.23	-840.28	-225.91	265.37	-612.22	-77.47	1370.55	0.00	0.00	0.00	-499.13	-137.43	1755.61	-501.22	-25.99	1765.58	-700.38	-115.96	1752.38	-686.13	-22.84	1757.81	485.75	-293.96	79.72	1083.32	-308.15	77.77	500.32
5.47000	-536.00	-71.61	31.79	-576.80	-83.60	40.52	-782.25	-62.40	45.28	-768.29	-52.15	89.73	-676.21	-185.43	64.17	-701.72	-186.52	91.93	-839.68	-223.94	224.93	-811.47	-223.01	256.40	-603.40	-75.62	1371.15	0.00	0.00	0.00	-489.50	-137.66	1755.92	-489.55	-25.99	1766.67	-690.59	-115.85	1752.39	-675.98	-22.30	1758.54	486.41	-293.84	79.98	1083.11	-308.41	77.49	501.72
5.48000	-531.30	-71.55	32.53	-577.69	-83.62	40.18	-781.94	-62.51	45.61	-768.27	-52.39	90.13	-638.27	-180.24	61.56	-664.92	-181.93	88.32	-809.07	-221.33	213.29	-782.06	-219.63	246.66	-592.30	-73.37	1371.58	0.00	0.00	0.00	-479.93	-137.63	1756.08	-481.19	-25.93	1767.59	-680.52	-115.55	1752.23	-665.65	-21.30	1759.01	486.46	-293.98	79.84	1082.34	-308.27	77.53	502.34
5.49000	-531.10	-71.89	32.98	-576.12	-83.04	41.16	-781.73	-62.93	45.96	-768.34	-53.01	90.40	-600.61	-174.65	58.71	-628.36	-176.52	84.61	-778.36	-217.85	201.52	-752.05	-216.08	236.29	-583.71	-71.53	1371.76	0.00	0.00	0.00	-470.29	-137.71	1755.96	-473.27	-26.32	1768.54	-670.73	-114.85	1751.94	-655.47	-20.89	1759.43	485.46	-293.92	79.60	1082.56	-308.27	77.65	499.82
5.50000	-533.06	-71.52	33.00	-575.07	-83.00	42.06	-781.55	-63.58	46.31	-768.12	-53.33	90.83	-558.95	-168.35	57.31	-591.04	-170.22	80.96	-745.69	-214.14	189.73	-721.20	-212.44	225.55	-573.79	-69.97	1371.67	0.00	0.00	0.00	-462.81	-138.85	1754.84	-462.49	-26.89	1769.02	-661.17	-113.31	1751.75	-645.55	-20.89	1759.70	485.27	-294.17	79.56	1082.58	-308.10	77.65	499.40
5.51000	-533.16	-70.87	33.38	-575.12	-81.77	43.08	-781.26	-64.21	46.70	-768.03	-53.63	91.30	-520.18	-162.39	55.22	-552.61	-163.59	77.47	-712.95	-210.07	177.28	-690.15	-208.32	214.37	-563.79	-68.19	1371.55	0.00	0.00	0.00	-452.91	-139.08	1754.05	-451.18	-26.64	1769.05	-651.37	-112.44	1751.11	-635.55	-20.59	1759.83	485.27	-294.25	79.62	1082.89	-308.18	77.68	498.89
5.52000	-532.89	-69.79	34.62	-574.75	-77.55	46.83	-781.09	-65.11	47.03	-767.99	-54.16	91.67	-481.84	-155.39	52.94	-514.06	-156.63	74.13	-680.20	-205.97	164.68	-658.21	-203.72	202.85	-553.10	-65.99	1371.10	0.00	0.00	0.00	-442.09	-139.15	1753.07	-442.39	-26.90	1769.07	-641.17	-111.91	1750.26	-625.20	-19.88	1759.67	485.98	-294.11	79.92	1082.45	-308.35	77.52	499.01
5.53000	-531.83	-65.95	38.26	-570.26	-73.75	49.93	-780.83	-65.80	47.44	-768.02	-54.85	91.94	-440.45	-147.32	52.28	-474.66	-149.38	71.31	-643.37	-200.41	153.32	-625.98	-198.70	191.05	-543.67	-64.30	1370.42	0.00	0.00	0.00	-434.48	-139.35	1752.33	-430.67	-26.91	1768.86	-630.38	-111.10	1750.01	-614.65	-19.34	1759.33	485.99	-294.35	79.76	1082.54	-308.48	77.59	498.79
5.54000	-527.65	-62.12	40.96	-569.40	-71.57	51.26	-780.61	-66.47	47.80	-767.83	-55.16	92.33	-401.39	-140.12	51.28	-435.41	-141.76	68.87	-608.26	-194.66	140.91	-593.08	-193.51	179.30	-534.57	-62.81	1369.67	0.00	0.00	0.00	-423.50	-139.34	1750.95	-421.64	-27.28	1768.48	-619.62	-110.31	1749.78	-604.08	-18.67	1758.84	485.21	-294.05	79.63	1082.44	-308.03	77.66	499.07
5.55000	-526.31	-60.95	41.75	-566.03	-71.00	52.19	-780.41	-66.94	48.21	-767.73	-55.43	92.70	-361.98	-132.25	50.89	-396.76	-134.26	66.77	-573.43	-188.02	128.25	-559.62	-188.61	168.08	-523.74	-60.87	1368.64	0.00	0.00	0.00	-412.70	-139.32	1749.23	-409.82	-27.65	1767.63	-608.89	-109.53	1749.58	-593.42	-17.83	1758.15	485.78	-294.05	79.75	1082.81	-308.16	77.65	499.45
5.56000	-527.65	-61.02	41.46	-568.54	-74.75	48.32	-780.25	-67.29	48.57	-767.56	-55.65	93.01	-322.51	-124.58	51.18	-357.30	-126.56	65.35	-537.49	-181.22	116.26	-525.90	-182.41	156.85	-513.54	-59.47	1367.53	0.00	0.00	0.00	-402.32	-139.20	1747.53	-401.11	-27.87	1766.81	-598.20	-108.78	1749.41	-583.05	-17.90	1757.45	486.07	-294.03	79.90	1082.47	-308.17	77.58	499.40
5.57000	-526.36	-63.55	39.30	-569.15	-78.89	44.78	-780.19	-67.83	48.81	-767.28	-55.46	93.43	-284.22	-117.14	52.01	-319.51	-119.49	64.28	-501.41	-174.02	105.01	-491.95	-175.76	146.24	-502.72	-57.68	1366.32	0.00	0.00	0.00	-392.38	-139.64	1745.62	-389.71	-28.61	1765.61	-587.54	-108.04	1749.25	-572.34	-17.34	1756.50	485.28	-294.07	79.79	1082.14	-308.08	77.53	498.70
5.58000	-526.47	-66.79	35.79	-573.41	-81.21	41.52	-779.86	-67.84	49.26	-767.30	-56.00	93.65	-243.54	-109.55	54.63	-280.98	-111.72	64.68	-465.10	-166.48	94.63	-457.96	-168.64	136.41	-493.53	-56.12	1364.81	0.00	0.00	0.00	-383.17	-139.77	1743.49	-379.36	-28.90	1764.46	-576.91	-107.32	1749.12	-561.48	-16.86	1755.39	485.63	-293.73	79.85	1081.96	-307.79	77.46	498.73
5.59000	-534.54	-70.10	31.36	-574.34	-81.82	41.38	-779.77	-68.01	49.71	-767.03	-55.86	94.09	-203.89	-102.50	58.34	-241.83	-104.41	66.40	-428.51	-158.64	85.44	-423.86	-161.31	127.43	-483.30	-54.80	1363.32	0.00	0.00	0.00	-371.28	-139.64	1741.14	-366.94	-28.60	1762.69	-566.30	-106.61	1749.02	-550.49	-16.48	1754.19	485.35	-293.55	79.77	1082.00	-308.19	77.44	498.46
5.60000	-531.84	-69.88	32.59	-575.01	-81.98	41.43	-779.53	-68.20	50.13	-766.80	-55.71	94.63	-165.34	-95.30	63.87	-204.39	-97.23	69.41	-392.23	-150.62	77.57	-390.22	-153.38	119.43	-472.20	-53.87	1361.45	0.00	0.00	0.00	-360.34	-139.74	1738.63	-358.10	-28.67	1761.10	-555.72	-105.92	1748.93	-538.99	-15.23	1752.70	486.16	-293.58	80.07	1082.19	-308.33	77.35	498.84
5.61000	-532.58	-70.36	32.40	-575.44	-82.69	41.25	-779.57	-68.46	50.67	-766.66	-55.79	95.10	-129.38	-88.05	70.55	-166.83	-90.28	74.28	-356.75	-141.87	70.78	-356.95	-145.80	112.95	-461.80	-52.22	1359.64	0.00	0.00	0.00	-350.11	-139.84	1736.11	-345.46	-28.86	1759.15	-545.16	-105.24	1748.87	-527.70	-14.92	1751.25	485.07	-293.82	79.77	1082.07	-308.39	77.44	499.08
5.62000	-532.98	-70.87	32.41	-575.52	-82.48	40.91	-779.50	-68.56	51.21	-766.59	-56.07	95.62	-93.33	-81.08	78.47	-133.08	-83.10	79.90	-321.85	-133.00	65.47	-324.55	-137.41	107.51	-452.04	-51.15	1357.70	0.00	0.00	0.00	-338.69	-139.85	1733.52	-335.35	-29.07	1757.31	-534.63	-104.58	1748.82	-516.28	-14.35	1749.56	485.13	-294.00	79.61	1082.41	-308.18	77.44	499.23
5.63000	-533.42	-71.49	31.91	-575.19	-82.35	40.85	-779.13	-68.16	52.11	-766.40	-56.31	96.25	-59.35	-74.86	88.13	-97.51	-76.53	87.91	-287.56	-124.21	61.72	-292.74	-129.17	103.56	-440.38	-49.89	1355.64	0.00	0.00	0.00	-327.08	-139.72	1730.80	-322.42	-29.18	1754.93	-524.11	-103.92	1748.79	-504.90	-14.43	1747.86	486.16	-293.78	79.98	1082.63	-308.09	77.65	498.89
5.64000	-533.00	-70.56	32.09	-575.08	-82.60	40.54	-779.25	-68.81	52.61	-765.92	-55.70	97.26	-28.35	-69.34	98.24	-66.55	-70.44	95.97	-254.56	-115.60	59.47	-262.04	-121.78	101.34	-431.62	-48.48	1353.48	0.00	0.00	0.00	-316.74	-139.72	1728.15	-310.89	-29.37	1752.72	-513.60	-103.29	1748.78	-493.04	-13.09	1745.81	486.04	-293.86	79.91	1082.80	-308.26	77.77	498.00
5.65000	-532.75	-71.02	32.03	-574.95	-82.20	40.38	-779.10	-68.63	53.42	-765.60	-55.73	98.13	0.97	-64.54	109.18	-35.96	-65.28	104.61	-223.57	-107.20	58.44	-233.24	-113.86	99.96	-419.96	-47.43	1351.29	0.00	0.00	0.00	-305.09	-139.80	1725.38	-299.43	-29.28	1750.35	-503.11	-102.66	1748.78	-481.44	-12.86	1743.84	485.68	-293.84	79.80	1082.45	-307.86	77.75	498.63
5.66000	-532.86	-70.63	31.70	-574.77	-82.28	40.37	-778.81	-68.12	54.46	-765.20	-55.55	99.15	26.11	-60.12	119.26	-8.87	-60.51	113.50	-194.47	-98.98	58.32	-206.42	-106.19	99.53	-409.01	-46.27	1348.98	0.00	0.00	0.00	-292.84	-139.63	1722.44	-290.40	-29.22	1748.16	-492.63	-102.04	1748.80	-469.82	-12.38	1741.75	485.90	-293.81	79.87	1082.31	-307.94	77.57	498.56
5.67000	-532.50	-71.02	32.07	-574.83	-82.12	40.22	-778.75	-68.11	55.35	-764.61	-55.13	100.35	52.12	-55.88	130.11	15.72	-55.75	122.67	-167.61	-91.40	59.11	-181.57	-99.35	100.00	-397.36	-45.03	1346.61	0.00	0.00	0.00	-282.12	-139.42	1719.83	-276.59	-29.48	1745.65	-482.16	-101.44	1748.84	-457.95	-11.69	1739.65	485.65	-294.11	79.79	1082.47	-308.18	77.69	497.72
5.68000	-532.95	-70.79	31.39	-574.82	-82.12	40.12	-778.41	-67.54	56.62	-763.97	-54.73	101.71	74.46	-52.78	140.18	37.48	-50.82	130.66	-143.46	-84.36	60.37	-159.10	-92.84	100.93	-387.67	-43.91	1344.30	0.00	0.00	0.00	-270.90	-139.49	1717.18	-265.74	-29.49	1743.43	-471.70	-100.84	1748.88	-446.13	-11.46	1737.46	485.96	-294.02	79.94	1082.56	-308.19	77.68	497.01
5.69000	-532.42	-71.02	31.90	-574.84	-82.14	40.06	-778.26	-67.43	57.93	-763.18	-54.10	103.33	91.80	-48.16	148.10	56.86	-46.04	137.90	-122.11	-77.89	61.79	-139.38	-86.02	101.58	-376.00	-42.85	1342.05	0.00	0.00	0.00	-259.00	-139.31	1714.63	-254.41	-29.18	1741.17	-461.25	-100.26	1748.94	-434.38	-11.54	1735.40	485.31	-294.00	79.60	1082.62	-307.98	77.79	497.19
5.70000	-532.63	-71.17	31.72	-575.00	-82.30	39.84	-777.94	-66.89	59.54	-762.12	-53.08	105.25	109.86	-43.68	155.00	73.78	-40.23	143.86	-103.96	-71.25	62.65	-122.06	-80.19	102.20	-364.22	-41.92	1339.75	0.00	0.00	0.00	-246.88	-138.92	1712.16	-240.82	-28.81	1738.66	-450.80	-99.68	1749.01	-422.20	-10.58	1733.24	485.84	-293.84	79.72	1082.31	-308.15	77.60	497.66
5.71000	-532.62	-70.96	31.70	-574.95	-82.12	39.60	-777.27	-65.80	61.62	-761.00	-52.17	107.19	124.00	-39.58	159.60	87.73	-34.77	148.10	-88.95	-64.76	62.58	-107.70	-74.48	102.06	-353.20	-41.12	1337.67	0.00	0.00	0.00	-234.87	-138.92	1709.82	-228.10	-28.39	1736.40	-440.34	-99.11	1749.09	-410.02	-10.46	1731.27	485.98	-294.00	79.82	1082.03	-308.62	77.40	497.31
5.72000	-532.86	-70.48	31.71	-575.04	-81.66	39.46	-776.70	-65.18	63.81	-759.74	-50.91	109.39	134.45	-35.22	161.25	98.81	-29.50	149.27	-76.86	-59.11	61.35	-96.33	-68.75	100.62	-342.29	-40.28	1335.64	0.00	0.00	0.00	-222.79	-139.02	1707.58	-215.92	-28.89	1734.30	-429.89	-98.54	1749.18	-397.60	-9.95	1729.45	486.14	-293.98	79.86	1082.62	-308.03	77.58	496.49
5.73000	-532.73	-70.29	31.93	-575.26	-81.68	38.95	-775.87	-63.91	66.35	-758.16	-49.32	111.85	141.76	-31.09	158.78	107.43	-23.24	147.94	-67.93	-53.80	58.70	-87.53	-64.30	98.52	-330.57	-39.63	1333.89	0.00	0.00	0.00	-210.80	-138.85	1705.63	-202.68	-28.43	1732.29	-419.44	-97.98	1749.27	-385.26	-9.98	1727.78	486.57	-294.05	80.08	1082.43	-308.23	77.44	496.47
5.74000	-533.18	-71.06	31.29	-575.24	-82.51	38.97	-774.98	-62.77	69.16	-756.20	-47.61	114.58	149.98	-25.25	154.45	112.90	-22.32	140.61	-62.00	-49.34	55.39	-81.21	-59.90	95.32	-319.03	-39.07	1332.34	0.00	0.00	0.00	-197.54	-138.63	1703.72	-191.49	-28.09	1730.54	-408.97	-97.43	1749.38	-372.74	-9.61	1726.25	485.29	-294.42	79.60	1082.44	-308.50	77.51	496.42
5.75000	-533.18	-71.21	31.04	-575.44	-82.05	38.48	-773.41	-60.62	72.69	-754.19	-45.79	117.58	156.26	-17.79	146.91	116.82	-16.46	132.90	-59.80	-46.69	56.39	-76.88	-56.13	92.35	-306.15	-38.27	1331.07	0.00	0.00	0.00	-185.45	-138.61	1702.23	-179.50	-28.33	1729.10	-398.51	-96.88	1749.48	-360.10	-9.32	1724.85	485.34	-294.14	79.66	1082.79	-308.41	77.62	495.97
5.76000	-533.07	-71.16	31.15	-575.28	-80.75	37.51	-771.79	-58.84	76.50	-751.67	-43.65	121.00	158.06	-9.58	137.25	120.78	-7.04	124.86	-58.00	-43.23	53.91	-74.33	-53.31	89.32	-294.40	-37.74	1330.03	0.00	0.00	0.00	-173.67	-138.80	1700.84	-166.85	-28.35	1727.63	-388.03	-96.34	1749.60	-347.54	-9.32	1723.63	485.08	-294.11	79.59	1082.77	-308.24	77.62	496.22
5.77000	-533.46	-70.37	30.66	-575.52	-81.21	36.92	-770.07	-57.29	80.66	-748.83	-41.73	124.66	163.03	-2.95	129.69	123.63	-0.02	117.24	-54.94	-40.26	51.54	-71.16	-49.46	86.73	-280.93	-37.22	1329.23	0.00	0.00	0.00	-159.50	-138.89	1699.48	-153.38	-27.95	1726.31	-377.54	-95.80	1749.71	-334.99	-9.48	1722.73	485.14	-294.03	79.56	1082.69	-308.43	77.40	495.79
5.78000	-533.53	-71.18	30.38	-575.28	-80.82	36.69	-767.42	-54.51	85.78	-745.47	-39.64	128.66	166.01	0.18	119.51	129.17	-0.61	108.92	-50.56	-38.48	49.53	-64.21	-47.20	85.95	-268.05	-36.68	1328.79	0.00	0.00	0.00	-148.34	-139.12	1698.98	-141.21	-28.64	1725.77	-367.03	-95.26	1749.83	-322.29	-9.85	1722.26	485.26	-294.08	79.62	1082.34	-308.49	77.45	495.17
5.79000	-533.18	-71.10	30.44	-574.97	-80.39	36.61	-764.06	-51.26	91.61	-741.51	-37.60	133.09	175.40	2.49	108.23	137.79	1.79	102.17	-46.14	-37.69	48.61	-56.56	-45.89	85.14	-253.17	-36.14	1328.72	0.00	0.00	0.00	-135.29	-139.23	1698.74	-129.40	-28.90	1725.53	-356.51	-94.72	1749.95	-309.29	-9.61	1722.21	484.96	-293.98	79.66	1082.33	-308.60	77.42	496.05
5.80000	-533.32	-71.49	29.92	-574.83	-80.85	36.16	-760.47	-49.00	97.64	-736.52	-34.84	138.36	181.41	4.07	98.04	142.66	2.79	92.96	-43.38	-37.64	48.13	-51.32	-45.52	84.07	-240.41	-35.37	1329.13	0.00	0.00	0.00	-124.02	-139.70	1699.11	-116.48	-29.16	1725.78	-345.98	-94.19	1750.08	-296.43	-10.06	1722.72	485.41	-294.01	79.71	1082.28	-308.09	77.68	498.51
5.81000	-533.12	-70.83	29.90	-574.08	-80.16	36.28	-755.91	-46.21	104.58	-730.50	-31.95	144.22	184.55	4.33	89.13	145.70	3.93	85.42	-41.74	-38.06	47.63	-48.49	-44.88	83.03	-227.64	-34.52	1330.13	0.00	0.00	0.00	-109.95	-140.01	1699.55	-101.56	-29.25	1726.23	-335.42	-93.65	1750.20	-283.78	-11.04	1723.65	485.22	-293.72	79.72	1082.75	-308.15	77.77	499.56
5.82000	-532.84	-71.13	29.57	-573.37	-80.20	35.87	-750.23	-43.44	112.13	-723.27	-28.58	150.71	187.07	4.85	82.15	148.29	3.44	79.50	-40.38	-38.08	47.35	-46.19	-44.79	82.45	-215.21	-33.70	1331.42	0.00	0.00	0.00	-96.69	-140.56	1700.45	-89.21	-29.70	1727.18	-324.84	-93.12	1750.32	-270.84	-11.52	1724.77	485.49	-294.11	79.63	1082.62	-308.05	77.71	499.35
5.83000	-532.48	-70.68	29.92	-572.83	-79.70	36.26	-743.38	-40.94	120.33	-714.88	-25.42	157.58	190.43	4.02	76.12	152.94	3.63	75.84	-39.12	-38.47	47.68	-44.05	-45.13	82.21	-201.92	-33.31	1332.97	0.00	0.00	0.00	-85.67	-141.06	1702.02	-76.74	-30.26	1728.50	-314.23	-92.58	1750.44	-257.83	-12.02	1726.11	484.93	-294.24	79.51	1082.75	-308.32	77.61	498.75
5.84000	-532.02	-70.99	29.79	-572.36	-79.70	37.05	-734.99	-38.25	129.23	-704.76	-21.90	164.89	191.89	3.70	69.98	154.77	3.15	70.72	-37.82	-38.61	48.15	-42.01	-45.21	81.66	-189.67	-32.49	1334.74	0.00	0.00	0.00	-70.29	-141.51	1703.09	-64.22	-30.91	1730.09	-303.60	-92.05	1750.55	-244.73	-12.23	1727.58	484.43	-294.12	79.40	1082.52	-308.28	77.50	498.59
5.85000	-532.24	-70.13	29.07	-570.24	-80.95	38.89	-725.23	-36.29	138.61	-692.66	-17.79	172.65	192.91	4.11	63.85	156.61	3.51	65.98	-36.26	-38.85	49.21	-39.76	-45.28	81.03	-176.27	-31.38	1336.68	0.00	0.00	0.00	-57.60	-141.80	1704.56	-51.76	-31.19	1731.76	-292.94	-91.51	1750.66	-231.92	-12.41	1729.15	485.29	-294.06	79.63	1082.02	-308.57	77.38	498.54
5.86000	-531.75	-70.14	28.50	-567.80	-79.67	39.11	-713.72	-33.38	149.24	-678.83	-13.42	180.82	195.31	5.20	57.60	157.97	4.00	61.15	-34.54	-38.20	49.71	-37.51	-45.14	80.44	-163.56	-30.59	1338.88	0.00	0.00	0.00	-45.86	-142.04	1706.00	-39.21	-31.87	1733.30	-282.25	-90.97	1750.76	-219.47	-12.68	1730.76	484.41	-294.31	79.48	1082.25	-308.44	77.48	499.25
5.87000	-529.76	-69.65	27.82	-564.57	-78.64	40.67	-701.01	-30.99	160.77	-663.68	-8.94	189.84	195.86	6.09	52.06	159.72	5.39	57.07	-33.54	-37.88	49.38	-35.41	-45.11	80.07	-151.63	-29.52	1340.93	0.00	0.00	0.00	-34.07	-142.28	1707.43	-27.59	-32.15	1734.82	-271.52	-90.42	1750.86	-207.33	-12.63	1732.29	484.27	-294.48	79.33	1082.50	-308.02	77.62	498.80
5.88000	-526.85	-69.01	27.00	-559.82	-76.92	43.64	-687.03	-27.59	173.68	-647.67	-4.80	199.77	197.15	6.82	48.29	161.14	6.34	54.33	-33.06	-37.68	48.52	-33.87	-44.22	79.71	-139.00	-29.00	1342.83	0.00	0.00	0.00	-22.82	-142.54	1708.81	-16.06	-31.98	1736.30	-260.76	-89.87	1750.95	-195.44	-12.88	1733.82	483.72	-294.16	79.27	1082.68	-308.03	77.63	499.11
5.89000	-522.62	-67.37	26.38	-553.55	-74.83	48.04	-671.39	-23.17	187.80	-630.53	-0.30	210.62	198.52	7.16	45.75	160.48	6.16	52.40	-32.86	-37.70	48.09	-32.90	-44.10	79.74	-126.50	-27.96	1344.54	0.00	0.00	0.00	-8.66	-142.31	1710.00	-4.29	-32.39	1737.99	-249.97	-89.32	1751.03	-183.67	-12.51	1735.24	484.49	-294.41	79.37	1082.65	-308.34	77.67	499.66
5.90000	-517.76	-65.46	25.71	-545.27	-72.07	53.98	-653.78	-17.92	202.50	-611.68	4.19	221.94	199.29	7.39	44.21	160.99	6.31	51.11	-32.77	-37.68	47.67	-32.55	-43.72	79.49	-114.24	-26.79	1346.26	0.00	0.00	0.00	1.15	-142.28	1711.87	8.48	-32.22	1739.75	-239.13	-88.75	1751.10	-172.12	-12.68	1736.82	484.70	-294.19	79.40	1081.98	-308.47	77.36	500.10
5.91000	-512.34	-62.85	24.79	-534.65	-68.31	57.96	-634.07	-12.03	216.98	-590.58	9.60	233.32	198.91	7.30	42.45	160.36	6.29	49.93	-32.66	-37.69	47.36	-32.21	-43.64	79.44	-101.69	-24.86	1347.69	0.00	0.00	0.00	13.58	-142.17	1713.58	18.69	-32.17	1741.80	-228.25	-88.19	1751.17	-160.72	-12.24	1738.28	484.85	-294.23	79.54	1082.14	-308.32	77.41	499.84
5.92000	-507.28	-59.52	23.14	-523.58	-63.28	60.99	-612.32	-4.86	231.38	-568.11	14.87	243.97	200.17	7.41	41.93	160.69	6.08	49.36	-32.55	-37.86	47.25	-31.98	-43.89	79.61	-88.14	-22.83	1349.25	0.00	0.00	0.00	24.11	-142.06	1715.54	30.10	-31.67	1743.95	-217.33	-87.61	1751.22	-149.58	-11.80	1739.69	485.54	-294.28	79.67	1082.12	-308.04	77.59	499.84
5.93000	-501.76	-54.56	23.69	-511.02	-57.02	64.85	-589.35	1.53	244.78	-544.62	20.55	254.09	200.22	6.74	40.90	160.74	6.04	48.65	-32.46	-37.88	47.12	-31.79	-43.97	79.66	-78.41	-21.35	1350.76	0.00	0.00	0.00	34.67	-141.76	1717.71	41.61	-31.60	1746.28	-206.36	-87.03	1751.25	-138.46	-11.25	1741.12	485.79	-294.34	79.65	1082.72	-308.08	77.68	499.57
5.94000	-489.88	-48.84	31.49	-497.09	-49.67	73.52	-565.32	7.63	257.56	-520.50	26.87	264.21	200.09	7.21	40.32	161.03	6.07	48.22	-32.36	-38.11	47.11	-31.71	-43.71	79.64	-67.67	-19.77	1352.17	0.00	0.00	0.00	44.95	-141.38	1719.89	52.80	-31.19	1748.38	-195.34	-86.44	1751.28	-127.43	-10.97	1742.56	486.07	-293.83	79.84	1082.59	-308.24	77.59	498.95
5.95000	-470.62	-39.12	41.67	-478.32	-41.39	84.27	-541.91	12.63	269.65	-496.82	32.34	274.93	199.75	6.99	39.28	161.00	6.02	47.91	-32.26	-38.24	47.07	-31.63	-43.91	79.85	-56.76	-18.50	1353.54	0.00	0.00	0.00	55.89	-140.76	1721.96	65.13	-30.47	1750.33	-184.28	-85.84	1751.29	-116.39	-10.22	1743.85	485.97	-294.04	79.92	1082.63	-308.07	77.68	498.82
5.96000	-446.37	-29.55	51.43	-453.57	-31.17	94.05	-518.02	18.34	281.10	-472.82	38.09	286.52	198.78	6.89	38.68	161.14	5.81	47.62	-32.23	-38.09	46.92	-31.54	-43.58	79.82	-46.49	-17.23	1355.01	0.00	0.00	0.00	67.19	-139.79	1723.94	74.69	-29.84	1752.57	-173.16	-85.23	1751.28	-105.34	-9.54	1745.18	484.74	-294.32	79.60	1082.01	-307.67	77.57	499.90
5.97000	-418.56	-19.06	60.73	-425.29	-22.03	103.01	-493.66	24.08	291.23	-448.17	43.47	297.58	199.53	7.15	38.24	161.15	6.09	47.47	-32.22	-38.02	46.84	-31.46	-43.55	79.86	-34.79	-15.98	1356.47	0.00	0.00	0.00	77.63	-138.91	1725.82	84.48	-28.65	1754.72	-161.99	-84.61	1751.26	-94.39	-8.49	1746.47	485.77	-293.99	79.91	1082.43	-308.13	77.66	498.81
5.98000	-387.78	-8.67	71.10	-395.63	-12.72	111.92	-468.36	30.08	300.15	-422.84	48.73	307.64	198.73	6.65	37.47	161.79	5.83	47.32	-32.20	-38.17	46.84	-31.27	-43.77	80.10	-24.72	-14.56	1358.11	0.00	0.00	0.00	88.28	-137.90	1727.70	94.08	-27.43	1756.79	-150.76	-83.98	1751.21	-83.65	-7.18	1747.80	485.32	-293.86	79.72	1082.20	-308.44	77.36	499.36
5.99000	-356.47	1.87	80.01	-365.44	-3.59	120.71	-442.55	36.12	307.87	-397.24	53.73	316.47	199.26	7.15	37.37	161.47	5.88	47.06	-32.17	-38.11	46.75	-31.22	-43.74	80.24	-14.02	-13.39	1359.75	0.00	0.00	0.00	99.61	-136.46	1729.56	105.96	-26.32	1758.48	-139.47	-83.33	1751.15	-72.96	-6.03	1749.31	485.79	-293.73	79.91	1080.88	-308.02	77.03	499.07
6.00000	-324.83	12.03	88.00	-335.07	5.55	128.51	-416.10	42.24	314.36	-370.82	58.83	323.86	200.97	7.01	37.74	161.05	5.59	46.63	-32.11	-38.14	46.70	-31.23	-43.31	80.21	-4.81	-11.81	1361.43	0.00	0.00	0.00	110.11	-134.85	1731.56	115.72	-24.95	1760.41	-128.12	-82.68	1751.07	-62.33	-4.67	1750.89	485.60	-293.79	79.86	1081.50	-307.95	77.27	498.87
6.01000	-296.83	21.06	93.55	-311.30	12.41	133.06	-389.24	48.54	319.67	-343.89	64.25	330.08	199.58	6.55	37.09	161.79	5.82	46.80	-32.02	-38.29	46.71	-31.05	-43.44	80.44	5.49	-10.42	1363.14	0.00	0.00	0.00	120.46	-133.55	1733.58	126.82	-23.00	1762.30	-116.71	-82.01	1750.97	-51.85	-3.25	1752.58	485.53	-293.76	79.91	1081.16	-308.28	77.07	498.90
6.02000	-262.26	29.51	100.70	-279.72	19.85	139.06	-362.10	54.02	323.42	-316.82	69.16	335.03	199.06	6.20	36.76	162.25	5.65	46.98	-31.95	-38.24	46.65	-30.99	-43.58	80.64	17.05	-9.04	1364.88	0.00	0.00	0.00	130.41	-131.91	1735.78	136.52	-21.36	1764.13	-105.23	-81.33	1750.85	-41.51	-1.81	1754.17	485.31	-294.04	79.72	1081.19	-308.16	77.15	499.25
6.03000	-228.56	35.78	106.30	-246.50	26.83	144.40	-334.76	59.46	325.97	-289.45	74.49	339.02	199.53	6.36	36.84	162.11	5.69	46.84	-31.87	-38.40	46.69	-30.87	-43.64	80.81	26.00	-8.35	1366.67	0.00	0.00	0.00	141.85	-130.08	1737.83	146.40	-19.30	1765.97	-93.69	-80.63	1750.71	-31.18	-0.01	1755.73	484.96	-294.01	79.63	1081.70	-308.10	77.49	499.11
6.04000	-190.23	44.06	112.60	-210.60	33.25	149.06	-307.04	64.55	327.23	-262.09	79.43	341.90	199.80	6.35	36.89	163.06	5.20	47.06	-31.82	-38.35	46.63	-30.93	-43.60	80.92	35.02	-7.53	1368.49	0.00	0.00	0.00	151.20	-128.32	1740.26	156.93	-16.77	1767.74	-82.07	-79.91	1750.54	-21.09	1.46	1757.20	485.36	-294.20	79.63	1081.97	-308.32	77.41	498.64
6.05000	-149.47	50.53	118.32	-174.97	41.04	154.42	-278.80	69.98	327.42	-234.18	84.28	343.80	198.87	6.30	36.68	161.70	5.21	46.75	-31.84	-38.48	46.64	-31.00	-43.62	81.10	44.93	-6.66	1370.20	0.00	0.00	0.00	161.96	-126.27	1742.56	167.59	-14.69	1769.51	-70.39	-79.18	1750.34	-11.10	3.21	1758.48	485.02	-294.23	79.66	1082.27	-308.13	77.69	499.29
6.06000	-111.22	55.44	123.46	-140.28	46.82	158.49	-250.48	74.98	326.36	-205.64	88.97	344.65	199.36	6.23	36.81	161.73	5.25	46.57	-31.97	-38.30	46.50	-31.08	-43.36	81.10	55.43	-5.73	1371.68	0.00	0.00	0.00	172.42	-124.17	1745.16	178.66	-12.13	1771.23	-58.63	-78.44	1750.12	-1.25	5.17	1759.57	485.15	-294.08	79.70	1082.67	-308.22	77.72	499.15
6.07000	-66.98	60.94	130.30	-102.32	51.88	162.75	-220.92	80.14	324.28	-177.10	93.42	344.46	201.29	6.15	37.15	161.71	5.58	46.47	-31.96	-38.48	46.61	-31.17	-43.30	81.30	65.23	-5.06	1372.98	0.00	0.00	0.00	182.70	-122.02	1747.65	185.83	-9.65	1773.05	-46.80	-77.67	1749.88	8.49	6.89	1760.47	484.74	-294.22	79.72	1082.51	-308.49	77.67	498.72
6.08000	-15.48	66.64	138.63	-57.94	70.04	175.72	-191.19	85.05	321.14	-147.95	97.49	343.19	199.34	6.56	36.52	161.60	5.58	46.34	-31.92	-38.44	46.61	-31.25	-42.78	81.26	75.63	-3.90	1374.08	0.00	0.00	0.00	192.25	-119.90	1750.24	196.69	-6.91	1774.57	-34.88	-76.89	1749.60	18.37	8.91	1761.14	485.72	-293.98	79.93	1081.55	-308.44	77.36	498.39
6.09000	13.32	71.02	140.27	-34.77	60.46	168.44	-161.08	89.28	316.77	-118.94	101.08	340.86	200.37	7.05	36.67	162.41	5.87	46.48	-31.88	-38.34	46.58	-31.22	-42.83	81.52	85.78	-3.48	1375.00	0.00	0.00	0.00	202.83	-117.76	1752.60	207.40	-4.43	1776.09	-22.89	-76.09	1749.30	28.27	11.04	1761.59	486.09	-294.15	80.00	1081.94	-308.12	77.48	497.90
6.10000	52.22	74.91	143.87	10.27	64.61	172.44	-130.44	92.56	311.29	-89.27	104.59	337.69	200.96	6.78	36.88	162.88	6.06	46.52	-31.86	-38.26	46.58	-31.31	-42.58	81.62	95.98	-3.15	1375.73	0.00	0.00	0.00	213.26	-115.57	1754.87	216.85	-2.21	1777.59	-10.82	-75.27	1748.96	38.34	13.05	1761.83	486.23	-294.12	79.90	1081.95	-308.34	77.44	498.72
6.11000	89.67	78.94	147.23	50.30	68.81	174.70	-99.30	96.28	305.23	-58.85	108.17	333.76	202.47	7.36	37.23	162.27	6.78	46.73	-31.84	-38.16	46.51	-31.30	-42.87	81.98	105.86	-2.68	1376.36	0.00	0.00	0.00	224.00	-113.35	1756.94	226.78	0.59	1778.86	1.34	-74.42	1748.60	48.36	14.62	1761.92	486.41	-293.82	80.21	1082.00	-308.64	77.31	499.23
6.12000	129.68	82.65	150.97	98.49	72.21	177.86	-67.14	98.92	298.25	-28.25	111.03	328.92	200.46	7.50	36.71	162.57	7.47	47.17	-31.78	-38.25	46.53	-31.32	-42.48	82.00	117.14	-2.39	1376.59	0.00	0.00	0.00	234.84	-111.03	1758.90	237.18	3.04	1779.86	13.59	-73.56	1748.20	58.45	16.36	1761.83	485.55	-293.84	79.95	1082.71	-308.42	77.72	499.03
6.13000	171.10	86.13	153.99	135.15	74.06	178.90	-34.56	101.89	290.98	2.92	113.13	323.28	201.04	7.62	36.80	162.66	7.35	47.17	-31.75	-38.28	46.54	-31.32	-42.53	82.26	128.48	-2.30	1376.77	0.00	0.00	0.00	244.53	-108.84	1760.71	246.53	4.96	1780.86	25.92	-72.68	1747.77	68.50	18.22	1761.53	486.34	-294.09	80.03	1082.40	-308.54	77.49	499.28
6.14000	213.39	88.64	157.43	180.52	77.82	181.22	-1.22	104.96	283.35	33.91	114.76	317.08	200.67	7.43	36.40	161.92	8.00	47.09	-31.71	-38.31	46.58	-31.31	-42.67	82.60	138.87	-1.95	1376.69	0.00	0.00	0.00	254.81	-106.43	1762.18	257.76	7.99	1781.14	38.35	-71.77	1747.31	78.76	20.05	1761.04	485.64	-294.13	79.78	1082.34	-308.48	77.59	499.56
6.15000	251.57	90.20	160.07	219.99	79.84	182.57	31.98	107.14	275.09	65.86	116.37	310.49	200.18	7.43	36.02	161.97	7.59	46.55	-31.69	-38.17	46.52	-31.46	-42.03	82.55	149.43	-1.72	1376.35	0.00	0.00	0.00	264.47	-104.03	1763.56	267.64	10.72	1781.58	50.86	-70.84	1746.81	89.00	21.66	1760.37	486.42	-294.24	80.02	1082.34	-308.35	77.61	499.07
6.16000	293.29	92.80	163.92	251.48	80.31	182.55	66.03	108.93	266.53	98.07	117.72	303.57	202.22	7.81	36.16	163.04	7.75	46.52	-31.63	-38.21	46.56	-31.50	-42.04	82.84	159.79	-1.64	1375.90	0.00	0.00	0.00	275.69	-101.83	1764.48	277.82	13.46	1781.57	63.48	-69.89	1746.27	99.27	23.34	1759.51	485.67	-294.57	79.69	1082.32	-308.80	77.41	498.56
6.17000	336.13	93.36	168.09	289.69	81.63	184.23	100.39	110.13	257.72	130.31	118.90	296.40	200.82	7.03	35.72	163.11	6.53	45.60	-31.64	-37.99	46.51	-31.45	-42.13	83.16	170.09	-1.26	1375.13	0.00	0.00	0.00	285.60	-99.64	1765.28	287.50	15.91	1781.56	76.19	-68.91	1745.70	109.69	25.02	1758.50	485.91	-294.10	79.83	1082.54	-308.66	77.45	498.06
6.18000	375.07	94.93	172.15	324.60	84.59	185.88	134.96	110.53	248.71	162.51	120.26	289.25	200.75	7.47	35.42	162.08	5.12	44.13	-31.53	-38.00	46.58	-31.56	-41.59	83.27	180.69	-0.95	1374.28	0.00	0.00	0.00	297.82	-97.17	1765.57	296.27	18.25	1781.33	89.00	-67.91	1745.09	120.28	26.59	1757.33	485.38	-294.34	79.61	1082.24	-308.62	77.35	497.97
6.19000	403.44	96.72	174.59	363.00	86.00	187.85	169.30	111.36	240.03	194.96	120.67	281.82	201.46	7.64	35.51	162.43	5.01	44.59	-31.49	-37.81	46.61	-31.48	-41.94	83.76	191.06	-0.72	1373.26	0.00	0.00	0.00	308.38	-94.72	1765.80	308.31	21.09	1780.60	101.91	-66.88	1744.44	130.84	28.25	1756.00	486.21	-294.70	79.83	1082.08	-308.67	77.46	498.27
6.20000	441.85	97.17	178.21	400.56	87.07	189.91	204.20	111.50	231.36	227.98	121.25	274.52	200.69	7.32	35.33	162.26	3.83	44.43	-31.46	-37.54	46.66	-31.57	-41.47	83.88	201.09	-0.58	1372.06	0.00	0.00	0.00	319.54	-92.55	1765.71	320.05	23.59	1779.54	114.92	-65.82	1743.75	141.52	29.94	1754.58	486.20	-294.47	79.74	1082.25	-308.69	77.49	498.90
6.21000	478.96	99.01	182.09	438.13	87.76	192.30	239.37	111.81	223.01	260.67	121.56	267.26	200.39	6.93	35.36	161.92	4.22	44.61	-31.36	-37.34	46.85	-31.62	-41.43	84.32	211.78	-0.19	1370.79	0.00	0.00	0.00	331.41	-90.29	1765.32	330.33	26.27	1778.37	128.04	-64.74	1743.02	152.38	31.52	1753.03	485.51	-294.60	80.04	1082.64	-308.49	77.55	498.17
6.22000	516.97	99.94	186.25	474.67	88.39	194.17	274.08	111.33	214.76	293.00	120.95	259.87	199.15	6.63	35.25	161.63	4.28	45.52	-31.29	-37.11	47.16	-31.57	-41.33	84.82	221.75	-0.14	1369.38	0.00	0.00	0.00	343.75	-87.63	1764.69	341.45	28.88	1776.92	141.27	-63.63	1742.24	163.35	32.92	1751.36	483.60	-294.80	79.60	1082.06	-308.89	77.37	497.98
6.23000	552.40	100.18	190.32	510.03	88.43	196.23	308.33	111.12	206.97	325.07	120.58	252.90	201.33	6.27	35.78	161.63	3.00	44.47	-31.19	-36.70	47.55	-31.71	-40.91	85.28	232.67	-0.02	1367.86	0.00	0.00	0.00	355.04	-85.13	1763.66	352.20	31.34	1775.36	154.60	-62.49	1741.43	174.68	34.62	1749.57	484.84	-294.75	80.00	1081.86	-308.85	77.34	498.93
6.24000	588.21	99.79	194.26	545.87	88.01	198.56	342.57	111.25	199.84	357.45	120.22	246.24	200.13	6.48	35.59	161.86	3.98	45.64	-31.08	-36.29	48.00	-31.70	-40.55	85.76	242.92	0.48	1366.19	0.00	0.00	0.00	366.66	-82.57	1762.58	363.43	33.95	1773.37	168.05	-61.32	1740.56	186.24	35.87	1747.79	484.48	-294.46	79.80	1082.32	-308.82	77.46	498.88
6.25000	622.21	97.81	197.95	581.65	86.62	201.39	376.68	110.67	193.03	389.36	119.48	239.88	200.16	6.24	35.45	160.86	3.93	45.40	-30.93	-35.96	48.51	-31.44	-40.88	86.59	252.06	1.42	1364.67	0.00	0.00	0.00	379.65	-79.84	1761.20	374.93	36.24	1771.33	181.62	-60.12	1739.66	197.87	37.20	1745.94	484.83	-294.42	79.82	1082.33	-308.76	77.51	497.56
6.26000	655.02	96.06	202.29	613.62	84.60	203.54	409.75	110.12	186.69	420.30	119.02	234.08	199.83	6.25	35.48	162.58	3.65	45.77	-30.74	-35.83	49.23	-31.21	-40.97	87.41	256.71	0.42	1362.88	0.00	0.00	0.00	390.76	-77.45	1759.63	386.76	38.72	1769.06	195.29	-58.89	1738.71	209.53	38.19	1744.07	484.62	-294.20	79.73	1082.29	-308.84	77.56	496.61
6.27000	685.87	92.87	206.05	645.52	81.99	206.40	441.88	109.50	180.81	450.35	118.42	228.60	200.36	6.20	35.60	163.29	3.71	45.73	-30.55	-35.29	49.83	-31.00	-40.67	88.18	265.74	0.63	1361.12	0.00	0.00	0.00	403.32	-74.87	1757.85	398.77	41.19	1766.56	209.09	-57.63	1737.70	221.30	39.62	1742.15	484.72	-294.41	79.80	1082.66	-308.62	77.64	495.99
6.28000	716.35	90.00	211.27	677.37	79.13	210.06	473.30	108.55	175.36	479.85	117.75	223.52	202.72	5.89	35.91	163.26	3.64	45.59	-30.35	-35.07	50.70	-30.67	-40.58	89.17	276.05	0.87	1359.34	0.00	0.00	0.00	416.09	-72.34	1755.95	410.91	43.36	1764.16	223.01	-56.34	1736.66	233.17	40.90	1740.35	484.71	-294.32	79.79	1082.70	-308.76	77.59	495.70
6.29000	744.93	86.25	216.46	704.74	74.98	210.80	504.03	107.59	170.38	508.50	116.97	218.84	201.30	5.84	35.22	162.86	3.30	45.46	-30.14	-34.93	51.72	-30.31	-40.38	90.15	286.62	1.39	1357.48	0.00	0.00	0.00	428.90	-69.56	1753.93	421.97	45.90	1761.79	237.05	-55.01	1735.56	245.15	41.88	1738.65	484.88	-294.19	79.80	1082.33	-308.78	77.55	496.11
6.30000	771.87	81.73	221.72	731.87	70.82	214.58	533.18	105.96	165.59	535.50	116.03	214.61	202.26	5.92	35.26	164.71	3.45	45.70	-29.83	-34.95	52.97	-29.77	-40.87	91.70	297.59	1.95	1355.94	0.00	0.00	0.00	442.33	-67.46	1751.82	434.80	48.35	1759.03	249.54	-53.70	1734.33	257.25	43.18	1736.94	485.61	-293.74	79.49	1081.82	-308.85	77.38	497.33
6.31000	798.06	77.14	227.07	756.75	66.65	218.01	560.42	104.36	161.25	560.84	114.75	210.53	201.45	5.80	35.04	163.36	3.32	45.36	-29.48	-35.14	54.39	-29.34	-41.00	93.09	307.94	2.40	1354.22	0.00	0.00	0.00	452.34	-65.17	1750.24	447.12	50.38	1756.61	262.15	-52.67	1733.10	269.45	44.53	1735.22	486.17	-293.45	79.68	1082.25	-308.62	77.66	498.48
6.32000	822.04	72.62	232.45	778.51	67.51	222.64	585.56	103.03	157.27	584.18	113.61	206.74	201.42	5.81	35.16	162.81	3.20	45.04	-29.12	-35.32	55.96	-28.56	-41.69	94.96	319.58	2.87	1352.64	0.00	0.00	0.00	465.11	-62.82	1748.27	460.15	52.52	1754.10	274.88	-51.52	1731.97	281.64	45.83	1733.66	485.29	-293.64	79.46	1082.50	-308.44	77.81	498.73
6.33000	839.87	67.72	233.48	799.49	61.34	223.79	608.86	101.73	153.51	605.79	112.73	203.18	201.62	5.63	34.98	163.36	3.16	45.09	-28.71	-35.73	57.72	-27.83	-41.88	96.76	331.67	3.46	1351.25	0.00	0.00	0.00	480.43	-60.59	1745.86	471.77	54.63	1751.90	287.77	-50.64	1730.84	293.99	47.02	1732.24	484.33	-294.06	78.96	1082.43	-308.39	77.79	498.71
6.34000	857.95	63.78	236.38	817.57	57.53	225.38	629.96	100.66	149.80	625.49	111.88	199.58	202.11	6.33	34.41	163.62	2.98	45.00	-28.19	-36.20	59.64	-26.81	-42.55	98.91	341.69	4.02	1349.96	0.00	0.00	0.00	492.03	-58.43	1744.15	485.59	56.33	1749.55	300.87	-49.22	1729.88	306.41	48.76	1730.82	485.20	-293.84	79.36	1081.96	-308.60	77.54	498.97
6.35000	873.68	60.23	237.74	833.42	55.03	225.82	648.46	100.00	146.09	642.91	111.28	195.91	202.07	6.52	34.46	163.49	3.13	44.35	-27.59	-36.95	61.86	-25.78	-42.89	101.16	354.64	4.74	1348.62	0.00	0.00	0.00	503.87	-56.51	1742.57	498.74	58.22	1747.45	314.01	-47.69	1729.03	319.06	49.72	1729.66	485.09	-294.23	79.38	1082.60	-308.27	77.86	498.84
6.36000	886.86	58.12	238.04	847.18	52.42	224.64	663.93	99.38	142.06	658.43	111.16	192.42	201.96	5.84	34.31	163.45	2.86	44.25	-26.89	-37.79	64.55	-24.41	-43.39	103.84	366.30	5.44	1347.63	0.00	0.00	0.00	517.64	-54.68	1740.84	510.76	60.06	1745.76	327.11	-46.43	1728.25	331.89	50.98	1728.63	484.85	-294.18	79.27	1082.30	-308.52	77.71	498.58
6.37000	898.48	55.77	235.78	858.77	50.74	222.34	676.41	98.67	137.78	668.41	110.27	187.76	201.86	6.67	34.51	163.58	2.73	44.05	-26.08	-38.82	67.19	-22.96	-44.09	106.67	378.11	6.29	1346.79	0.00	0.00	0.00	532.61	-52.58	1739.25	524.96	62.12	1744.05	340.14	-45.15	1727.65	344.76	52.54	1727.77	484.50	-294.10	79.23	1082.33	-308.56	77.46	498.27
6.38000	907.60	53.92	231.95	868.15	49.77	218.26	686.01	97.93	133.19	676.79	109.74	183.02	201.85	6.09	34.53	163.69	2.59	43.78	-25.15	-39.70	69.93	-21.15	-44.97	109.89	390.10	7.02	1346.10	0.00	0.00	0.00	545.36	-50.75	1738.23	537.12	63.72	1742.88	353.14	-43.69	1727.26	357.75	53.93	1727.13	484.55	-294.09	79.15	1081.91	-308.49	77.35	498.78
6.39000	915.06	53.51	225.85	875.52	48.94	212.66	692.57	97.18	129.06	684.89	109.23	178.92	201.74	5.92	34.26	163.81	2.50	43.38	-23.96	-40.77	73.11	-19.16	-46.02	113.40	401.57	7.97	1345.76	0.00	0.00	0.00	557.91	-48.83	1737.56	548.99	65.49	1741.87	366.07	-42.26	1727.10	370.63	55.08	1726.80	484.78	-293.84	79.36	1082.02	-308.52	77.47	498.88
6.40000	920.44	52.62	216.74	880.60	47.85	204.69	695.44	95.47	126.95	690.50	108.15	174.81	201.63	5.59	34.05	163.85	2.22	43.09	-22.35	-42.00	76.69	-16.63	-47.50	117.34	414.39	8.85	1345.57	0.00	0.00	0.00	571.10	-46.93	1737.12	560.96	67.15	1741.51	379.00	-40.79	1727.13	383.57	56.94	1726.54	485.98	-293.97	79.82	1082.75	-308.64	77.71	498.48
6.41000	925.33	51.80	204.07	884.82	46.99	193.65	697.01	92.76	124.17	692.81	106.18	171.03	201.68	5.76	34.03	163.88	2.22	42.65	-20.42	-43.22	80.59	-13.80	-48.55	121.29	428.10	10.03	1345.61	0.00	0.00	0.00	584.34	-45.64	1737.10	573.83	69.03	1741.21	391.99	-39.27	1727.42	396.50	58.52	1726.63	485.51	-293.72	79.79	1082.55	-308.61	77.73	499.22
6.42000	927.69	50.40	192.06	889.16	44.47	181.93	698.64	91.13	122.56	696.46	103.41	169.32	201.59	6.00	33.96	163.94	2.00	42.37	-17.98	-45.13	85.12	-10.37	-50.12	125.67	440.68	10.96	1346.08	0.00	0.00	0.00	596.99	-43.84	1737.62	588.18	70.58	1741.42	405.09	-37.60	1728.05	409.49	59.73	1727.05	484.14	-294.56	79.26	1082.37	-308.31	77.51	498.97
6.43000	935.75	48.11	181.00	894.95	42.74	171.22	701.79	90.25	121.88	701.97	102.01	169.00	201.60	6.06	33.85	164.13	1.35	42.37	-15.18	-47.03	89.94	-6.53	-51.53	130.20	454.65	11.99	1346.80	0.00	0.00	0.00	610.76	-42.48	1738.51	600.16	72.30	1742.37	418.33	-35.89	1729.00	422.52	61.32	1727.88	485.05	-294.11	79.48	1081.78	-308.34	77.24	498.66
6.44000	940.53	46.78	172.02	899.70	41.90	165.11	705.02	90.57	121.58	708.01	101.82	168.08	201.52	5.54	33.78	164.05	1.39	41.89	-11.97	-48.75	94.94	-2.11	-53.33	135.18	467.60	13.01	1348.14	0.00	0.00	0.00	623.72	-40.61	1740.11	614.91	73.91	1743.47	431.75	-34.32	1730.25	435.68	63.21	1728.92	484.50	-294.24	79.36	1082.58	-308.25	77.43	498.52
6.45000	944.85	45.47	165.82	902.56	41.31	160.59	707.27	91.28	121.37	712.01	102.28	167.17	201.38	5.42	33.75	163.47	1.66	41.44	-8.27	-50.56	100.24	3.01	-55.18	140.40	481.78	14.12	1349.63	0.00	0.00	0.00	636.57	-39.42	1741.91	628.20	75.48	1745.08	445.22	-32.61	1731.67	448.96	64.83	1730.21	484.71	-294.13	79.44	1082.89	-308.28	77.61	498.49
6.46000	944.66	45.45	158.28	904.86	41.07	154.86	708.52	91.28	121.50	714.46	102.33	166.68	201.40	5.59	33.56	162.64	1.99	41.17	-4.05	-52.16	105.68	8.61	-57.00	145.73	494.49	15.16	1351.46	0.00	0.00	0.00	649.80	-37.87	1743.93	641.61	77.16	1746.99	458.59	-30.98	1733.10	462.41	66.40	1731.56	484.45	-294.18	79.31	1082.72	-308.18	77.51	498.27
6.47000	947.27	45.90	151.88	906.91	41.70	149.51	709.47	91.41	122.12	716.37	102.08	166.49	201.35	5.64	33.76	162.41	1.96	41.39	0.82	-53.97	111.59	15.16	-59.49	151.57	509.62	16.29	1353.21	0.00	0.00	0.00	663.60	-36.71	1746.04	652.32	78.51	1749.45	471.84	-29.11	1734.69	475.91	68.26	1732.99	484.90	-294.28	79.54	1082.38	-307.88	77.55	498.78
6.48000	950.97	47.32	145.80	909.34	43.01	144.78	710.74	91.64	123.15	718.96	101.96	166.15	201.09	5.51	33.36	161.85	6.21	44.08	6.40	-55.37	117.74	22.49	-61.38	157.34	522.11	17.46	1355.23	0.00	0.00	0.00	676.87	-35.22	1748.38	667.25	79.91	1751.55	484.96	-27.30	1736.52	489.48	70.27	1734.68	485.32	-294.41	79.62	1082.94	-308.09	77.71	498.22
6.49000	953.69	47.86	138.45	911.86	44.27	139.12	712.16	92.07	123.88	722.42	101.65	165.32	201.05	5.59	33.52	162.55	4.07	44.01	12.66	-56.26	124.17	30.75	-63.41	163.58	536.51	18.63	1357.44	0.00	0.00	0.00	690.09	-34.05	1750.92	680.25	81.19	1753.86	498.06	-25.64	1738.59	502.94	71.79	1736.66	484.56	-294.60	79.52	1083.29	-308.09	77.73	498.68
6.50000	955.08	47.31	130.07	912.28	42.87	133.51	713.42	92.25	123.71	725.79	101.08	164.42	201.08	4.96	33.46	165.71	3.17	45.29	19.90	-56.99	131.19	40.00	-65.23	170.09	551.02	19.84	1359.89	0.00	0.00	0.00	702.32	-32.59	1753.56	693.94	83.17	1756.28	511.14	-24.06	1740.89	516.22	73.24	1738.96	484.39	-294.33	79.46	1082.87	-308.00	77.70	498.73
6.51000	956.26	43.99	122.72	912.33	39.15	127.78	714.45	92.40	123.11	728.59	100.28	163.85	201.33	5.00	33.14	166.29	3.04	46.29	27.90	-57.45	138.88	50.34	-67.00	177.03	564.75	20.77	1362.62	0.00	0.00	0.00	715.75	-31.19	1755.98	706.19	84.04	1758.80	524.12	-22.50	1743.39	529.28	74.72	1741.40	484.93	-294.40	79.53	1082.66	-307.82	77.63	499.04
6.52000	956.78	44.20	120.21	912.94	37.95	126.22	714.95	92.04	122.95	730.32	98.94	163.51	201.96	5.22	32.66	168.17	2.85	47.78	36.87	-57.82	147.55	61.59	-68.62	184.84	577.99	21.58	1365.49	0.00	0.00	0.00	728.13	-29.95	1758.58	719.68	85.52	1761.24	536.98	-20.98	1746.05	542.07	75.98	1744.01	484.66	-294.23	79.45	1082.83	-307.62	77.71	498.77
6.53000	956.78	43.58	118.88	912.93	37.98	125.24	715.04	92.35	122.89	730.67	98.98	163.47	203.53	4.35	32.23	171.37	2.56	49.00	46.92	-58.15	157.56	73.95	-70.01	193.44	591.32	22.36	1368.44	0.00	0.00	0.00	739.99	-28.78	1761.36	732.83	86.86	1763.75	549.60	-19.64	1748.80	554.64	77.51	1746.64	484.56	-294.21	79.39	1083.06	-308.28	77.79	498.79
6.54000	956.72	44.67	117.17	913.57	38.53	124.54	715.27	92.33	122.62	731.17	99.15	163.23	206.37	2.81	31.63	176.01	-0.98	49.86	58.01	-58.44	168.71	86.93	-70.63	202.96	604.49	22.88	1371.36	0.00	0.00	0.00	750.06	-28.15	1764.33	744.99	88.03	1766.39	562.09	-18.63	1751.51	566.98	79.12	1749.25	484.99	-294.14	79.44	1082.84	-308.05	77.84	498.90
6.55000	958.09	44.44	116.79	913.34	38.23	123.92	715.47	92.24	122.49	731.67	99.14	163.19	210.92	2.06	31.45	183.02	-2.19	54.21	70.09	-58.83	181.06	100.84	-71.63	213.86	616.20	23.23	1374.18	0.00	0.00	0.00	762.70	-27.63	1767.00	756.64	89.02	1769.17	574.33	-17.63	1754.13	579.20	79.95	1751.88	485.75	-294.15	79.68	1082.66	-307.98	77.81	498.57
6.56000	957.10	44.22	115.91	913.77	38.04	123.81	715.59	92.25	122.45	731.81	99.21	163.27	216.45	1.26	31.25	188.53	-2.88	57.60	82.94	-58.96	194.48	115.43	-71.69	225.66	629.69	23.43	1376.90	0.00	0.00	0.00	775.01	-26.61	1769.75	768.34	90.16	1771.92	586.24	-16.48	1756.69	591.20	81.01	1754.48	486.02	-294.27	79.69	1082.55	-308.05	77.56	498.36
6.57000	958.05	44.24	115.38	914.55	38.49	123.52	715.67	92.33	122.43	732.07	98.93	163.15	222.34	-0.03	29.68	198.27	-4.31	60.88	97.09	-59.46	209.06	131.58	-71.73	238.60	642.82	23.29	1379.61	0.00	0.00	0.00	786.61	-26.27	1772.54	780.71	90.38	1774.88	597.73	-15.72	1759.13	603.01	82.60	1756.87	485.62	-294.20	79.63	1083.27	-308.04	77.78	498.98
6.58000	958.30	44.43	115.32	914.07	38.42	123.09	715.77	92.14	122.25	732.19	99.17	163.20	227.04	-0.98	29.72	210.12	-6.75	66.01	112.49	-59.88	224.38	149.20	-70.91	251.49	655.59	22.96	1382.33	0.00	0.00	0.00	797.36	-25.48	1775.61	791.24	90.91	1777.87	608.83	-15.12	1761.49	614.70	83.32	1759.38	485.31	-294.14	79.37	1082.66	-307.99	77.64	498.68
6.59000	958.68	44.71	114.64	913.90	38.61	122.71	715.90	92.06	122.20	732.40	99.15	163.01	235.48	-5.01	39.22	218.73	-9.04	75.61	131.07	-60.01	240.60	167.97	-70.29	264.58	669.02	22.62	1384.94	0.00	0.00	0.00	810.76	-24.99	1778.10	802.77	91.79	1780.67	619.79	-14.44	1763.87	626.21	83.94	1761.81	485.34	-294.22	79.23	1082.67	-308.02	77.62	498.75
6.60000	958.20	44.54	114.04	913.67	38.72	122.25	715.95	92.29	122.25	732.57	99.24	162.92	246.22	-8.45	51.82	232.08	-11.47	88.27	149.61	-59.80	256.38	187.19	-69.46	278.57	681.52	22.64	1387.56	0.00	0.00	0.00	818.23	-24.87	1781.72	814.24	91.85	1783.54	630.62	-13.78	1766.30	637.46	85.28	1764.04	485.18	-294.11	79.34	1083.19	-307.77	78.00	498.51
6.61000	957.62	44.77	113.61	913.96	38.93	122.16	715.98	92.50	122.29	732.70	99.22	162.78	262.51	-10.89	65.60	248.91	-13.48	101.76	167.40	-58.27	271.13	206.13	-68.37	293.03	691.99	22.43	1390.03	0.00	0.00	0.00	829.82	-24.84	1784.38	824.65	92.30	1786.39	641.29	-13.32	1768.72	648.30	86.32	1766.33	485.41	-294.15	79.22	1082.94	-307.76	77.97	498.70
6.62000	957.84	44.92	113.45	913.21	38.71	121.91	716.05	92.46	122.25	732.79	99.41	162.75	282.54	-13.70	80.30	268.95	-15.42	116.44	186.98	-57.45	285.89	226.10	-67.89	308.17	702.33	22.27	1392.61	0.00	0.00	0.00	840.42	-24.65	1787.36	835.36	92.56	1789.23	651.74	-12.80	1771.15	658.96	86.78	1768.73	485.66	-293.81	79.53	1082.72	-308.00	77.75	498.03
6.63000	956.85	44.50	112.85	914.43	39.01	122.09	716.06	92.48	122.23	732.92	99.68	162.81	304.26	-15.83	94.47	289.55	-16.51	130.19	208.04	-57.58	300.45	247.18	-68.41	323.29	713.88	22.16	1395.18	0.00	0.00	0.00	849.37	-24.93	1790.63	845.50	92.33	1792.30	661.95	-12.62	1773.66	669.46	87.00	1771.23	486.32	-294.01	79.65	1082.68	-308.11	77.75	499.48
6.64000	958.45	44.59	113.01	913.84	39.11	121.73	716.16	92.45	122.20	733.05	99.65	162.77	326.59	-16.93	108.45	312.35	-17.58	144.23	230.12	-58.42	314.52	268.77	-68.04	336.95	724.15	21.94	1397.90	0.00	0.00	0.00	859.92	-25.33	1793.54	855.86	92.10	1795.41	672.02	-12.50	1776.24	679.82	87.26	1773.88	485.36	-294.43	79.21	1083.07	-307.77	78.16	499.55
6.65000	957.58	45.13	112.84	912.89	39.07	121.36	716.16	92.61	122.31	733.14	99.52	162.73	353.63	-17.60	122.22	335.46	-18.28	157.11	252.52	-59.06	327.55	290.94	-67.68	349.55	734.54	21.72	1400.66	0.00	0.00	0.00	869.90	-25.95	1796.70	865.51	91.49	1798.62	681.92	-12.50	1778.90	690.03	87.36	1776.59	485.02	-294.07	79.16	1083.46	-307.79	78.31	498.73
6.66000	957.75	45.09	112.65	913.17	39.16	121.48	716.25	92.69	122.30	733.20	99.70	162.76	376.81	-18.01	134.21	361.12	-18.86	169.72	275.31	-59.83	339.40	313.83	-67.01	360.98	744.83	21.43	1403.71	0.00	0.00	0.00	879.69	-26.69	1799.80	875.99	91.06	1801.88	691.68	-12.82	1781.56	700.13	87.65	1779.37	485.79	-293.91	79.54	1082.92	-308.11	77.97	497.84
6.67000	957.21	44.96	112.33	912.86	39.11	121.19	716.28	92.82	122.36	733.22	100.08	162.91	403.73	-19.78	145.90	386.00	-20.72	181.85	298.48	-60.06	349.88	337.10	-66.57	371.48	757.64	21.08	1406.75	0.00	0.00	0.00	890.66	-27.45	1802.71	886.43	89.90	1805.21	701.34	-12.88	1784.33	710.01	87.90	1782.22	485.65	-294.01	79.53	1082.92	-308.06	78.04	497.28
6.68000	957.46	45.57	112.22	914.18	39.07	121.62	716.29	92.98	122.40	733.31	99.97	162.89	429.56	-21.18	156.71	411.25	-21.66	192.21	322.19	-60.21	359.05	360.38	-66.24	380.86	766.78	20.72	1409.90	0.00	0.00	0.00	898.62	-28.29	1806.31	895.28	88.89	1808.72	710.71	-13.05	1787.15	719.85	87.85	1785.18	485.38	-294.08	79.38	1081.99	-308.06	77.79	497.38
6.69000	957.28	45.34	111.83	913.65	39.15	121.38	716.40	92.92	122.37	733.25	100.34	163.11	456.96	-23.53	166.95	438.91	-22.58	202.01	346.23	-60.52	367.05	383.49	-65.78	389.03	777.42	20.70	1413.13	0.00	0.00	0.00	908.21	-29.44	1809.55	905.94	87.83	1812.16	719.85	-13.30	1789.95	729.52	87.90	1788.14	485.23	-293.96	79.37	1082.69	-307.95	77.90	497.92
6.70000	958.57	45.57	112.35	913.22	39.27	121.13	716.47	93.04	122.35	733.28	100.26	163.23	484.50	-25.58	176.22	463.02	-24.99	212.33	370.27	-60.83	373.78	406.91	-65.50	396.02	787.97	20.38	1416.36	0.00	0.00	0.00	917.35	-30.57	1812.87	914.82	86.73	1815.77	728.75	-13.60	1792.71	739.17	87.55	1791.18	485.35	-294.56	79.87	1082.34	-307.98	77.76	497.49
6.71000	957.54	45.88	112.07	913.96	41.75	121.45	716.50	93.23	122.45	733.21	100.11	163.37	513.22	-28.88	184.76	491.72	-27.25	220.58	394.47	-60.75	379.07	430.46	-65.01	401.70	798.46	20.05	1419.57	0.00	0.00	0.00	926.37	-31.87	1816.23	924.42	85.27	1819.42	737.51	-13.92	1795.39	748.66	87.07	1794.25	485.09	-294.49	79.89	1082.36	-307.97	77.81	497.37
6.72000	957.07	45.61	111.54	913.30	39.68	120.75	716.56	93.28	122.44	733.14	100.25	163.64	543.32	-32.15	192.23	519.89	-29.59	227.23	418.93	-60.90	383.08	454.54	-64.63	406.11	809.17	19.68	1422.67	0.00	0.00	0.00	934.84	-33.33	1819.64	933.07	83.70	1823.27	746.18	-14.19	1798.02	758.11	86.82	1797.23	484.75	-294.45	79.72	1082.64	-308.20	77.83	497.58
6.73000	957.90	45.54	111.69	913.57	42.53	121.76	716.60	93.18	122.42	733.12	99.88	163.79	572.43	-34.30	198.30	549.64	-31.85	232.78	443.80	-61.21	385.75	478.85	-64.43	409.19	818.54	19.45	1425.82	0.00	0.00	0.00	943.57	-34.89	1822.98	942.00	81.90	1827.11	754.77	-14.59	1800.48	767.49	86.45	1800.18	485.37	-294.05	79.51	1083.12	-307.94	78.04	496.35
6.74000	956.85	45.22	111.26	914.35	41.46	121.23	716.62	93.24	122.46	733.07	99.88	164.12	603.77	-37.53	203.18	580.07	-34.05	237.59	469.13	-61.48	387.00	502.93	-64.84	411.08	829.47	19.20	1428.90	0.00	0.00	0.00	951.79	-36.75	1826.16	950.95	80.06	1830.89	763.30	-14.79	1802.84	776.71	85.89	1803.02	485.35	-293.90	79.38	1083.30	-308.09	77.86	496.86
6.75000	957.98	45.24	111.54	914.49	40.99	120.98	716.59	93.44	122.59	733.01	99.93	164.47	638.99	-39.88	206.92	607.91	-36.44	240.45	494.12	-62.12	386.90	527.28	-64.92	411.54	840.12	19.08	1431.79	0.00	0.00	0.00	960.54	-38.53	1829.24	959.39	78.26	1834.73	771.81	-14.79	1805.06	785.89	85.21	1805.75	485.41	-293.88	79.45	1082.71	-308.37	77.74	498.27
6.76000	958.39	45.37	111.60	914.40	40.09	120.73	716.64	93.27	122.54	732.99	99.73	164.74	670.17	-41.72	209.88	638.72	-38.30	242.77	519.39	-62.96	385.44	551.88	-65.15	410.63	850.27	18.82	1434.47	0.00	0.00	0.00	967.78	-40.62	1832.33	968.14	76.32	1838.34	780.13	-15.08	1807.02	794.83	84.60	1808.30	485.69	-293.54	79.65	1082.93	-308.06	77.84	498.04
6.77000	958.80	44.96	111.64	914.97	40.57	120.63	716.67	93.29	122.62	732.95	99.42	165.02	700.17	-44.22	212.47	670.25	-39.79	244.54	544.96	-63.65	382.49	576.98	-65.96	408.66	861.38	18.74	1437.13	0.00	0.00	0.00	975.72	-42.59	1835.17	976.85	74.46	1841.91	788.43	-15.54	1808.75	803.64	84.01	1810.64	485.22	-293.82	79.46	1083.18	-307.96	77.88	497.79
6.78000	958.85	44.73	111.62	915.02	39.19	119.96	716.74	93.32	122.73	732.93	99.41	165.39	728.75	-45.99	214.97	698.92	-41.02	244.87	571.18	-64.65	378.33	602.46	-66.66	405.32	871.20	18.52	1439.57	0.00	0.00	0.00	983.24	-44.65	1837.82	985.28	72.29	1845.29	796.75	-15.89	1810.25	812.41	83.61	1812.75	486.36	-293.60	79.96	1082.61	-308.14	77.70	498.10
6.79000	958.07	44.57	110.74	914.85	38.57	119.42	716.80	93.29	122.84	732.97	99.20	165.71	760.10	-46.38	215.06	729.56	-41.99	244.78	596.87	-65.21	372.92	627.77	-67.67	400.81	881.01	18.41	1441.82	0.00	0.00	0.00	991.37	-46.84	1840.16	993.21	70.34	1848.52	805.03	-16.41	1811.49	821.24	82.75	1814.73	485.11	-294.05	79.55	1082.75	-308.35	77.42	497.83
6.80000	959.12	43.85	111.02	915.74	37.49	118.96	716.84	93.43	123.01	733.03	98.96	166.02	792.02	-47.38	214.50	760.32	-42.67	243.42	623.00	-66.62	366.06	653.65	-69.01	395.15	891.01	18.54	1443.82	0.00	0.00	0.00	999.16	-48.92	1842.32	1001.81	68.44	1851.55	813.49	-16.90	1812.48	829.98	82.15	1816.43	484.99	-293.77	79.48	1082.62	-307.84	77.61	497.02
6.81000	958.90	43.82	111.07	915.44	37.82	119.32	716.95	93.26	123.15	733.06	98.88	166.40	829.16	-47.54	212.88	793.70	-43.17	241.47	651.61	-67.47	358.32	679.92	-70.15	388.16	901.80	18.68	1445.46	0.00	0.00	0.00	1007.56	-50.99	1844.17	1010.69	66.26	1854.36	821.89	-17.41	1813.17	838.85	81.49	1817.84	484.80	-293.66	79.31	1083.10	-307.60	77.90	497.95
6.82000	958.48	44.24	110.92	915.54	39.55	120.54	717.01	93.28	123.49	733.14	98.83	166.83	862.16	-47.36	211.37	827.64	-43.37	238.76	680.12	-68.41	348.51	706.71	-71.12	380.02	911.76	18.87	1446.94	0.00	0.00	0.00	1015.43	-52.96	1845.77	1018.93	64.24	1856.90	830.27	-18.06	1813.58	847.82	80.29	1819.13	484.93	-293.80	79.31	1083.18	-307.93	77.91	498.89
6.83000	958.10	44.55	111.35	911.12	40.43	123.05	717.19	93.19	123.86	733.28	98.68	167.19	895.49	-47.25	209.07	860.69	-43.20	235.07	708.83	-68.67	337.92	733.91	-72.51	371.04	921.14	19.17	1447.98	0.00	0.00	0.00	1023.42	-54.52	1847.09	1027.09	62.60	1859.07	838.74	-18.44	1813.73	856.57	79.67	1820.03	485.72	-293.73	79.54	1082.90	-308.09	77.72	498.19
6.84000	957.53	47.36	113.26	911.32	40.38	123.08	717.37	92.76	124.17	733.47	98.52	167.59	931.14	-46.78	206.84	894.50	-42.89	231.27	737.91	-69.24	326.52	761.25	-72.99	360.77	931.36	19.56	1448.75	0.00	0.00	0.00	1031.06	-56.50	1848.18	1035.80	60.64	1860.90	847.15	-18.96	1813.57	865.44	79.06	1820.66	485.34	-293.92	79.41	1082.79	-307.91	77.83	498.06
6.85000	955.04	49.37	114.13	910.51	40.96	122.63	717.55	92.32	124.56	733.70	98.21	167.91	965.96	-45.79	204.06	926.76	-42.30	226.62	767.10	-70.13	314.38	789.23	-73.32	349.51	941.24	19.97	1449.27	0.00	0.00	0.00	1039.71	-58.14	1848.78	1045.26	58.53	1862.40	855.67	-19.60	1813.08	874.35	78.19	1821.06	485.33	-294.08	79.39	1082.96	-308.02	77.79	498.53
6.86000	956.63	50.91	115.40	908.34	41.24	121.87	717.73	91.95	125.02	733.90	98.12	168.39	1000.74	-45.05	199.95	961.04	-41.68	222.01	796.87	-71.52	301.83	817.56	-73.96	337.65	951.36	20.44	1449.51	0.00	0.00	0.00	1048.01	-60.03	1849.02	1053.37	56.69	1863.71	864.15	-20.25	1812.33	883.35	77.43	1821.18	485.10	-293.74	79.49	1082.50	-308.38	78.22	497.62
6.87000	954.39	51.95	115.31	911.30	41.60	122.72	717.90	91.50	125.52	734.14	97.79	168.80	1035.61	-44.22	195.67	993.57	-40.87	216.26	827.23	-72.00	288.43	846.56	-74.98	325.26	962.21	20.98	1449.31	0.00	0.00	0.00	1056.02	-61.89	1848.89	1062.48	54.80	1864.48	872.79	-20.75	1811.32	892.44	76.72	1821.02	484.80	-293.78	79.43	1081.87	-308.48	78.20	498.73
6.88000	955.76	54.80	117.52	915.09	39.66	120.33	718.15	90.87	125.99	734.45	97.64	169.27	1069.23	-43.14	190.51	1029.13	-40.16	210.76	858.31	-72.05	274.36	875.65	-76.03	312.33	972.48	21.59	1449.02	0.00	0.00	0.00	1064.12	-63.35	1848.53	1070.47	52.89	1865.27	881.51	-21.42	1810.01	901.67	76.03	1820.71	485.12	-293.86	79.45	1083.05	-308.10	78.25	499.12
6.89000	955.02	57.01	118.71	915.78	40.02	120.40	718.28	90.72	126.64	734.74	97.47	169.76	1103.98	-42.85	184.66	1062.67	-39.71	203.94	889.42	-72.38	259.86	905.28	-76.45	298.85	983.10	22.16	1448.35	0.00	0.00	0.00	1072.90	-64.75	1847.66	1079.91	50.94	1865.43	890.32	-21.94	1808.46	910.96	75.45	1820.19	484.42	-294.06	79.18	1082.84	-308.08	78.04	498.13
6.90000	957.99	51.76	115.58	915.66	40.29	120.47	718.46	90.70	127.30	734.94	97.48	170.27	1137.61	-42.84	178.09	1096.81	-39.27	196.24	921.24	-72.39	244.94	935.44	-76.86	285.07	992.25	22.80	1447.52	0.00	0.00	0.00	1081.04	-66.55	1846.58	1088.13	49.37	1865.53	899.20	-22.46	1806.68	920.31	75.06	1819.36	485.44	-293.96	79.51	1082.54	-308.05	77.76	498.34
6.91000	959.12	51.59	115.54	914.96	40.27	120.34	718.63	90.45	127.80	735.26	97.47	170.72	1173.19	-42.36	171.18	1132.22	-38.77	188.78	953.50	-71.56	229.63	966.37	-76.31	270.70	1002.80	23.50	1446.41	0.00	0.00	0.00	1089.75	-68.01	1845.13	1096.75	47.46	1865.29	908.24	-22.81	1804.71	929.59	74.52	1818.28	484.82	-294.01	79.39	1082.15	-308.02	77.43	498.82
6.92000	959.90	50.09	114.68	914.91	50.11	125.92	718.83	90.06	128.23	735.54	97.40	171.14	1208.92	-42.11	164.58	1168.63	-39.49	178.64	986.25	-70.72	214.43	997.16	-76.35	256.58	1012.52	24.17	1445.04	0.00	0.00	0.00	1099.06	-69.66	1843.20	1105.91	45.84	1864.41	917.38	-23.29	1802.47	938.87	73.93	1817.04	484.89	-294.01	79.36	1082.40	-308.03	77.49	498.61
6.93000	959.06	49.22	113.38	915.20	47.84	124.43	718.97	90.06	128.85	735.80	97.41	171.58	1242.94	-41.74	157.71	1204.43	-39.37	171.07	1018.76	-70.38	199.44	1028.06	-75.58	242.00	1022.86	24.71	1443.45	0.00	0.00	0.00	1107.38	-70.82	1841.20	1114.95	44.40	1863.29	926.59	-23.83	1799.96	948.30	73.19	1815.48	484.91	-293.93	79.45	1082.69	-308.15	77.74	498.76
6.94000	959.71	48.39	112.74	915.16	45.73	122.94	719.10	89.86	129.37	736.04	97.33	171.93	1278.05	-41.74	152.40	1239.15	-39.86	164.45	1051.39	-70.13	184.86	1058.89	-74.66	227.70	1032.01	25.10	1441.68	0.00	0.00	0.00	1117.01	-71.80	1838.71	1123.71	42.72	1862.02	935.90	-24.44	1797.24	957.67	72.55	1813.64	485.54	-294.09	79.67	1082.67	-308.00	77.61	498.45
6.95000	958.71	47.43	111.84	914.37	43.34	121.38	719.27	89.33	129.69	736.36	97.21	172.22	1311.15	-41.91	148.16	1274.21	-39.94	159.19	1084.06	-69.51	170.69	1089.86	-73.48	213.50	1042.47	25.45	1439.66	0.00	0.00	0.00	1125.89	-73.20	1835.97	1132.72	41.53	1860.20	945.40	-24.90	1794.33	967.15	71.80	1811.50	485.85	-293.64	79.96	1083.06	-307.70	77.18	498.53
6.96000	958.54	46.65	111.08	914.80	42.04	121.05	719.32	89.16	130.10	736.61	97.37	172.56	1345.86	-42.47	146.06	1307.21	-40.46	155.07	1116.59	-68.70	156.98	1120.01	-72.84	199.93	1053.22	25.71	1437.32	0.00	0.00	0.00	1136.02	-74.05	1833.01	1142.39	40.35	1858.09	955.00	-25.36	1791.22	976.66	71.51	1809.02	485.96	-293.82	79.72	1082.78	-307.27	77.17	499.51
6.97000	958.53	45.83	110.93	914.17	41.29	120.29	719.42	88.78	130.26	736.85	97.44	172.70	1379.23	-43.38	145.32	1339.83	-40.92	152.15	1148.88	-67.52	143.77	1149.69	-72.67	187.39	1063.44	25.73	1434.80	0.00	0.00	0.00	1144.63	-74.68	1829.94	1152.32	39.40	1855.44	964.65	-25.94	1787.93	986.32	70.85	1806.29	485.28	-293.88	79.66	1082.45	-307.51	77.11	499.33
6.98000	957.50	45.69	110.72	915.36	40.98	120.04	719.47	88.97	130.58	737.16	97.64	172.82	1410.70	-43.65	145.78	1371.30	-41.74	150.51	1180.64	-66.55	131.75	1178.86	-72.38	175.77	1074.79	25.80	1432.04	0.00	0.00	0.00	1154.81	-75.12	1826.53	1162.35	38.30	1852.65	974.43	-26.54	1784.51	996.07	70.11	1803.33	484.76	-293.99	79.43	1083.19	-307.55	77.31	498.62
6.99000	959.50	45.54	110.67	915.31	41.03	120.01	719.49	88.94	130.80	737.44	97.97	173.01	1440.46	-44.47	147.38	1401.21	-42.21	149.60	1211.83	-65.60	120.95	1207.61	-71.41	164.96	1085.54	25.70	1429.12	0.00	0.00	0.00	1165.03	-75.64	1822.96	1171.68	37.97	1849.51	984.37	-26.84	1781.05	1005.79	69.57	1800.06	485.09	-294.17	79.36	1082.60	-307.76	77.24	498.87
7.00000	957.92	45.89	110.59	915.70	40.95	119.75	719.54	88.84	131.10	737.81	97.80	173.04	1468.89	-44.79	149.12	1430.81	-42.21	149.66	1241.82	-65.01	111.59	1235.31	-70.77	155.27	1097.17	25.76	1426.07	0.00	0.00	0.00	1174.76	-76.26	1819.34	1181.49	37.07	1846.29	994.40	-27.19	1777.51	1015.65	68.79	1796.71	485.17	-294.37	79.34	1083.75	-307.77	77.56	498.93
7.01000	957.76	45.83	110.48	915.84	41.07	119.49	719.62	88.47	131.50	738.17	97.89	173.28	1495.33	-45.34	151.67	1457.48	-42.67	150.13	1270.75	-63.93	102.98	1261.62	-70.48	146.74	1108.62	25.68	1422.87	0.00	0.00	0.00	1184.73	-76.73	1815.50	1192.08	36.54	1842.69	1004.53	-27.99	1773.80	1025.67	67.76	1793.28	484.38	-294.12	79.23	1083.37	-307.88	77.57	498.17
7.02000	958.96	46.16	110.33	915.90	40.83	119.44	719.72	88.02	132.10	738.53	97.83	173.66	1520.47	-45.63	154.88	1483.62	-42.75	151.61	1298.04	-63.72	95.61	1286.42	-71.25	139.65	1120.51	25.50	1419.48	0.00	0.00	0.00	1194.45	-77.16	1811.69	1201.86	35.86	1839.19	1014.79	-28.74	1770.02	1035.81	66.79	1789.66	484.97	-294.15	79.51	1082.87	-307.70	77.43	498.29
7.03000	959.07	45.77	110.06	916.03	40.53	119.33	719.84	87.84	133.01	738.97	97.81	174.23	1543.93	-44.81	158.00	1509.29	-44.79	149.76	1323.64	-63.83	89.25	1309.78	-71.79	133.19	1132.21	25.28	1416.12	0.00	0.00	0.00	1204.85	-77.56	1807.84	1211.70	35.86	1835.36	1025.28	-29.41	1766.20	1046.11	65.96	1785.95	484.99	-293.84	79.44	1082.82	-307.80	77.45	498.55
7.04000	958.95	45.71	110.01	916.25	40.49	119.35	719.98	87.52	134.04	739.49	97.56	174.90	1564.06	-44.82	160.75	1529.38	-40.35	152.28	1347.26	-64.77	84.01	1331.61	-72.63	127.65	1143.71	25.15	1412.64	0.00	0.00	0.00	1216.40	-77.77	1803.86	1222.67	35.16	1831.58	1035.89	-30.12	1762.30	1056.59	65.18	1782.13	484.39	-293.77	79.37	1082.38	-308.18	77.12	498.42
7.05000	957.73	45.29	109.43	915.79	40.80	119.41	720.08	87.49	135.30	740.08	97.58	175.86	1582.57	-43.59	163.33	1548.91	-41.20	152.80	1368.24	-66.35	79.78	1351.60	-73.62	122.84	1155.10	24.85	1409.02	0.00	0.00	0.00	1226.53	-78.30	1800.11	1232.90	34.83	1827.69	1046.78	-30.81	1758.42	1067.20	64.03	1778.32	484.58	-293.94	79.20	1082.37	-308.26	77.19	498.65
7.06000	959.66	46.19	109.96	916.07	40.57	119.27	720.37	87.03	136.61	740.83	97.34	176.96	1598.55	-42.88	165.09	1565.76	-39.91	153.43	1387.00	-67.97	76.34	1369.30	-74.38	118.40	1167.38	24.43	1405.36	0.00	0.00	0.00	1237.89	-78.58	1796.39	1243.68	35.03	1824.02	1057.76	-32.08	1754.38	1077.79	63.08	1774.35	484.50	-293.90	79.24	1082.65	-308.09	77.33	498.66
7.07000	958.03	45.47	109.56	916.60	40.86	119.34	720.66	87.07	138.34	741.75	97.29	178.38	1613.49	-41.29	166.44	1580.87	-38.98	152.97	1403.32	-68.84	73.04	1385.23	-73.69	113.73	1179.81	24.07	1401.72	0.00	0.00	0.00	1248.99	-79.19	1792.78	1253.91	34.17	1820.56	1068.87	-33.38	1750.37	1088.59	61.85	1770.43	484.77	-293.86	79.39	1082.83	-307.97	77.42	498.51
7.08000	958.07	46.41	109.60	916.31	41.02	119.20	721.08	86.99	140.32	742.81	97.01	179.97	1625.44	-39.56	165.59	1593.17	-37.72	151.78	1416.79	-69.57	69.68	1398.52	-73.79	109.49	1191.79	23.63	1398.07	0.00	0.00	0.00	1260.06	-79.92	1789.32	1264.76	33.96	1816.84	1080.12	-34.59	1746.42	1099.49	60.28	1766.51	485.49	-293.78	79.65	1082.48	-308.20	77.27	498.54
7.09000	958.66	45.94	109.64	916.13	41.07	119.03	721.56	87.21	142.64	744.07	97.48	182.17	1635.12	-38.76	163.36	1603.47	-36.70	149.13	1428.20	-68.73	64.86	1409.62	-73.11	104.58	1203.85	23.14	1394.56	0.00	0.00	0.00	1271.63	-80.55	1786.06	1275.87	33.59	1813.38	1091.52	-35.85	1742.57	1110.45	59.23	1762.56	485.24	-293.83	79.47	1082.12	-307.94	77.24	498.76
7.10000	958.59	46.05	109.31	916.17	41.04	118.85	722.28	87.39	145.41	745.64	97.80	184.66	1643.54	-37.23	159.75	1611.66	-35.59	144.72	1437.40	-67.43	59.01	1418.43	-72.03	98.82	1216.07	22.58	1391.12	0.00	0.00	0.00	1283.50	-81.13	1782.93	1287.01	33.02	1810.08	1102.98	-37.49	1738.71	1121.54	58.26	1758.58	485.06	-293.85	79.49	1081.99	-308.19	77.24	498.38
7.11000	958.01	45.92	109.17	916.79	41.30	118.93	723.44	87.23	148.58	747.61	98.05	187.54	1649.60	-35.66	153.59	1617.24	-33.80	139.05	1443.14	-66.15	53.66	1425.32	-71.14	92.86	1229.09	21.99	1387.83	0.00	0.00	0.00	1294.91	-81.81	1780.05	1298.76	31.69	1806.93	1114.61	-39.25	1734.93	1132.92	56.83	1754.80	484.73	-294.10	79.26	1081.90	-308.29	77.21	498.52
7.12000	958.65	46.28	109.26	916.56	41.65	118.91	724.95	87.43	152.49	749.93	98.66	190.97	1655.50	-32.62	144.22	1621.91	-31.89	129.84	1446.82	-64.82	49.33	1430.14	-70.61	87.62	1241.82	21.21	1384.55	0.00	0.00	0.00	1306.85	-82.61	1777.11	1309.22	31.24	1803.99	1126.44	-41.00	1731.20	1144.28	55.68	1751.03	484.70	-294.07	79.35	1082.07	-308.42	77.28	499.21
7.13000	957.51	46.12	108.85	916.99	41.67	119.12	726.95	88.02	157.22	752.93	98.96	194.78	1661.28	-30.72	132.46	1626.85	-29.06	120.70	1450.29	-62.01	45.78	1433.40	-68.02	83.11	1255.59	20.38	1381.38	0.00	0.00	0.00	1318.62	-83.70	1774.27	1320.75	30.49	1801.04	1138.52	-42.57	1727.64	1155.91	54.26	1747.37	484.59	-293.86	79.41	1081.99	-308.54	77.25	498.77
7.14000	958.42	45.79	108.78	917.58	41.32	119.22	729.56	88.53	162.55	756.69	99.51	199.22	1672.41	-30.54	117.49	1637.80	-32.47	107.15	1455.76	-59.66	44.48	1440.41	-65.86	81.94	1269.21	19.62	1378.39	0.00	0.00	0.00	1330.36	-84.94	1771.98	1332.96	29.31	1798.56	1150.74	-44.26	1724.43	1167.83	52.72	1744.23	484.74	-293.72	79.49	1082.10	-308.62	77.24	498.85
7.15000	958.26	45.70	108.55	917.64	41.78	119.50	732.98	89.49	168.97	761.51	99.97	204.37	1682.55	-29.35	101.74	1645.93	-29.81	98.34	1459.74	-59.42	42.96	1450.00	-64.78	81.43	1281.84	18.91	1375.76	0.00	0.00	0.00	1342.34	-86.39	1770.30	1345.05	27.63	1797.13	1163.41	-45.76	1722.06	1180.06	51.19	1741.95	484.34	-294.05	79.11	1082.52	-308.42	77.42	498.84
7.16000	958.68	45.77	108.78	917.46	41.68	119.50	737.60	89.80	176.23	767.53	100.67	210.74	1688.07	-29.79	88.29	1649.28	-28.88	86.83	1461.91	-59.79	43.08	1455.35	-64.13	80.13	1294.62	18.38	1373.77	0.00	0.00	0.00	1354.99	-87.84	1769.18	1357.49	26.17	1796.14	1176.30	-47.66	1720.31	1192.58	49.68	1740.38	484.49	-293.97	79.24	1082.89	-308.21	77.73	498.36
7.17000	957.73	45.28	107.90	917.20	41.08	120.07	743.47	90.60	184.96	775.04	101.32	218.18	1691.11	-30.23	77.41	1651.89	-29.57	77.33	1463.83	-59.50	44.61	1457.86	-63.88	79.66	1306.97	17.81	1372.31	0.00	0.00	0.00	1367.74	-89.42	1768.39	1370.12	24.41	1795.56	1189.31	-49.55	1718.91	1205.45	47.81	1739.10	484.12	-293.81	79.16	1082.56	-308.08	77.66	497.90
7.18000	958.65	45.54	107.79	918.68	40.74	120.99	750.98	90.56	194.70	784.38	101.50	226.61	1693.90	-29.62	67.74	1653.97	-28.84	69.42	1465.28	-59.75	46.29	1460.71	-64.13	79.39	1319.73	17.13	1371.42	0.00	0.00	0.00	1380.85	-91.29	1767.81	1382.63	22.45	1795.22	1202.41	-51.56	1717.70	1218.38	46.14	1738.06	484.06	-293.92	79.26	1082.29	-308.24	77.42	498.29
7.19000	960.14	45.54	108.54	919.64	40.06	122.07	760.40	89.96	205.39	795.49	102.03	235.98	1696.19	-27.89	59.31	1656.52	-27.35	63.19	1467.12	-59.17	46.06	1464.42	-64.03	78.76	1332.91	16.40	1370.86	0.00	0.00	0.00	1394.38	-92.96	1767.30	1395.86	20.48	1794.99	1215.63	-53.42	1716.69	1231.40	44.50	1737.26	484.03	-293.96	79.31	1082.56	-308.36	77.34	497.64
7.20000	958.53	45.10	107.35	919.07	39.91	123.92	771.72	88.83	216.78	808.47	102.60	245.89	1698.59	-25.52	51.40	1658.25	-25.22	57.31	1468.15	-59.39	44.89	1467.50	-64.02	78.50	1345.24	15.42	1370.56	0.00	0.00	0.00	1407.52	-94.65	1766.82	1408.61	18.78	1794.85	1228.89	-55.30	1715.84	1244.52	42.48	1736.72	483.95	-294.07	79.22	1083.00	-308.18	77.49	498.07
7.21000	961.59	45.33	108.05	920.08	39.86	124.44	784.77	88.31	229.13	823.12	102.93	255.97	1700.21	-24.37	45.25	1660.62	-23.85	53.38	1469.10	-59.50	44.14	1469.71	-64.10	78.56	1358.48	14.68	1370.48	0.00	0.00	0.00	1420.33	-96.44	1766.19	1422.17	16.81	1794.67	1242.17	-56.91	1715.10	1257.49	41.01	1736.34	484.49	-294.40	79.31	1083.23	-308.08	77.50	498.49
7.22000	961.37	45.07	106.71	921.93	39.34	125.64	799.20	87.99	242.41	839.19	103.11	266.65	1701.51	-24.06	41.68	1661.87	-23.23	51.13	1469.86	-59.23	43.67	1471.07	-63.15	78.33	1371.18	13.98	1370.45	0.00	0.00	0.00	1433.80	-98.13	1765.29	1435.49	15.14	1794.34	1255.32	-58.40	1714.44	1270.66	39.39	1736.19	484.59	-294.37	79.33	1083.43	-308.19	77.51	497.90
7.23000	964.45	44.87	105.80	926.03	39.84	127.28	814.90	88.23	256.52	856.57	103.34	277.72	1701.58	-24.01	39.27	1662.51	-22.85	49.58	1470.38	-59.02	43.35	1471.79	-62.98	78.28	1383.86	13.39	1370.58	0.00	0.00	0.00	1446.59	-99.61	1764.48	1448.71	12.92	1794.14	1268.26	-59.83	1714.08	1283.71	38.16	1736.31	484.31	-294.41	79.43	1083.60	-308.20	77.69	497.90
7.24000	968.62	45.01	104.83	928.70	40.80	131.07	832.29	88.54	270.74	875.51	103.16	288.64	1702.51	-24.40	37.52	1662.50	-22.71	48.46	1470.49	-59.33	43.39	1472.41	-62.79	78.34	1396.14	12.98	1370.81	0.00	0.00	0.00	1460.20	-100.89	1763.45	1462.12	11.45	1793.88	1281.31	-61.22	1714.12	1296.78	36.49	1736.89	484.76	-294.05	79.43	1083.21	-308.24	77.53	498.38
7.25000	972.42	45.20	105.08	937.73	40.89	134.26	851.65	89.02	284.84	895.92	103.70	299.36	1702.53	-23.97	36.64	1663.04	-22.51	47.78	1470.69	-59.27	43.29	1472.64	-62.92	78.50	1408.68	12.73	1371.08	0.00	0.00	0.00	1473.27	-102.10	1762.69	1474.86	10.01	1793.72	1294.33	-62.41	1714.54	1309.66	35.13	1737.82	484.23	-294.11	79.35	1082.68	-308.28	77.30	498.82
7.26000	976.25	45.83	103.10	948.33	41.21	137.13	872.92	90.46	298.43	918.15	104.39	309.33	1703.22	-23.38	36.27	1663.12	-22.63	47.39	1470.87	-59.17	43.19	1472.85	-62.80	78.45	1421.30	12.65	1371.58	0.00	0.00	0.00	1486.14	-103.25	1762.10	1487.13	8.86	1793.86	1307.13	-63.63	1715.28	1322.38	33.99	1738.95	484.37	-294.16	79.33	1083.11	-308.30	77.42	498.78
7.27000	983.61	46.43	102.44	960.73	42.24	139.61	895.85	92.35	310.84	941.41	105.42	318.38	1703.22	-23.67	35.78	1663.15	-22.47	46.95	1470.86	-59.30	43.17	1473.09	-62.67	78.44	1433.02	12.70	1372.25	0.00	0.00	0.00	1498.93	-104.07	1761.98	1500.49	7.74	1794.09	1319.69	-64.85	1716.22	1335.18	32.77	1740.26	484.27	-294.07	79.50	1082.62	-308.46	77.22	497.39
7.28000	991.25	47.62	102.36	972.97	43.95	142.01	919.93	94.02	321.39	965.13	106.41	326.18	1703.23	-23.82	35.05	1663.34	-22.46	46.69	1470.93	-59.47	43.23	1473.11	-63.08	78.77	1445.54	12.80	1373.03	0.00	0.00	0.00	1511.02	-104.72	1762.17	1513.19	7.24	1794.36	1332.28	-65.96	1717.26	1347.90	31.77	1741.53	484.97	-293.91	79.63	1081.59	-308.81	77.70	497.83
7.29000	1001.79	51.93	106.93	987.80	46.11	146.52	944.08	94.24	329.70	989.24	106.50	332.45	1702.35	-23.72	35.02	1663.76	-22.55	46.58	1471.07	-59.44	43.15	1473.29	-63.17	78.99	1457.43	12.98	1374.01	0.00	0.00	0.00	1523.52	-105.04	1762.66	1525.44	6.58	1795.03	1344.82	-66.91	1718.36	1360.52	30.70	1742.80	484.95	-294.12	79.56	1081.19	-308.82	77.68	498.77
7.30000	1019.37	55.06	112.04	1006.83	48.75	151.98	967.91	93.62	336.24	1013.17	106.55	337.77	1703.12	-23.60	35.12	1663.57	-22.67	46.31	1471.12	-59.51	43.17	1473.48	-62.93	79.05	1468.01	12.97	1375.19	0.00	0.00	0.00	1535.75	-105.23	1763.36	1537.74	6.81	1795.75	1357.23	-67.56	1719.54	1372.72	30.23	1744.05	485.12	-293.69	79.73	1082.11	-308.93	78.05	498.46
7.31000	1040.94	59.33	115.80	1028.38	52.01	155.35	991.73	93.34	341.27	1036.97	106.64	342.57	1704.07	-23.58	35.12	1663.30	-22.68	45.94	1471.23	-59.48	43.12	1473.46	-63.39	79.47	1479.04	13.01	1376.42	0.00	0.00	0.00	1548.80	-105.31	1763.99	1549.67	6.73	1796.59	1369.43	-68.04	1720.82	1384.82	29.50	1745.36	484.75	-293.98	79.60	1082.37	-308.68	78.11	498.84
7.32000	1065.39	63.73	117.67	1054.19	55.49	157.81	1016.03	93.25	344.52	1061.48	106.47	346.18	1702.97	-23.50	34.88	1663.35	-22.78	45.88	1471.28	-59.58	43.15	1473.60	-63.44	79.72	1490.40	13.09	1377.77	0.00	0.00	0.00	1560.92	-104.84	1765.01	1561.62	7.44	1797.40	1381.64	-68.32	1722.21	1396.61	28.83	1746.72	484.65	-293.92	79.53	1082.13	-308.73	78.08	498.46
7.33000	1093.33	67.26	119.16	1081.41	58.64	159.01	1040.50	93.38	345.85	1086.10	106.41	348.28	1704.22	-23.77	34.96	1663.63	-22.78	45.80	1471.47	-59.32	43.01	1473.87	-63.00	79.75	1501.22	13.16	1379.16	0.00	0.00	0.00	1573.09	-104.19	1766.09	1574.02	7.72	1798.39	1393.75	-68.77	1723.70	1407.85	28.88	1747.98	484.50	-293.78	79.57	1082.89	-307.97	77.94	498.09
7.34000	1121.66	70.07	119.12	1111.04	60.93	159.39	1065.64	93.48	345.17	1110.71	106.59	348.80	1703.71	-23.74	34.60	1663.51	-22.97	45.78	1471.38	-59.71	43.29	1473.84	-63.16	80.14	1511.69	13.43	1380.58	0.00	0.00	0.00	1585.10	-103.15	1767.39	1585.19	9.02	1799.37	1405.76	-69.08	1725.33	1419.38	28.01	1749.55	485.39	-293.73	79.70	1082.54	-307.81	77.60	498.37
7.35000	1156.11	72.03	119.27	1141.23	62.68	158.23	1090.69	94.46	342.91	1135.91	106.64	347.73	1703.55	-23.52	34.55	1663.74	-23.13	45.71	1471.43	-59.76	43.34	1473.85	-63.02	80.46	1522.13	13.90	1381.98	0.00	0.00	0.00	1596.98	-102.18	1768.89	1596.30	10.27	1800.49	1417.42	-69.51	1727.09	1430.25	27.79	1750.95	484.74	-293.88	79.62	1082.35	-308.06	77.36	499.05
7.36000	1187.88	73.66	117.27	1173.07	64.08	156.10	1116.00	95.13	338.95	1161.49	107.25	345.29	1703.39	-23.60	34.37	1663.89	-23.19	45.65	1471.39	-60.00	43.58	1474.04	-62.57	80.68	1532.78	14.48	1383.30	0.00	0.00	0.00	1608.57	-100.63	1770.60	1606.52	12.05	1801.68	1428.81	-70.14	1728.80	1441.01	27.17	1752.38	484.94	-293.41	79.80	1082.75	-308.16	77.56	498.45
7.37000	1222.66	74.80	114.89	1205.62	65.12	152.98	1141.91	95.72	333.30	1187.39	107.83	341.33	1703.08	-23.37	34.41	1664.27	-23.02	45.49	1471.53	-59.75	43.63	1473.94	-62.87	81.33	1542.69	14.94	1384.74	0.00	0.00	0.00	1620.34	-98.88	1772.42	1617.61	13.87	1802.96	1440.18	-70.73	1730.46	1451.27	27.16	1753.59	484.52	-293.73	79.50	1082.53	-307.86	77.63	498.45
7.38000	1256.40	75.41	111.33	1239.69	66.03	149.26	1168.29	96.82	326.25	1213.75	108.62	336.03	1703.69	-23.44	34.39	1664.13	-22.92	45.18	1471.66	-59.72	43.86	1473.92	-62.77	81.89	1553.45	15.27	1386.11	0.00	0.00	0.00	1630.62	-97.36	1774.48	1627.23	15.84	1804.47	1451.53	-71.25	1731.97	1461.42	26.89	1754.74	485.47	-293.74	79.66	1082.52	-308.05	77.50	498.54
7.39000	1291.68	76.07	107.03	1273.15	66.64	144.32	1195.49	97.07	317.70	1240.41	109.12	329.24	1703.54	-23.66	34.04	1664.55	-23.32	45.56	1471.86	-59.49	44.19	1474.12	-62.44	82.42	1563.10	15.37	1387.49	0.00	0.00	0.00	1642.50	-95.48	1776.41	1636.82	17.71	1805.95	1462.83	-71.60	1733.32	1471.41	26.45	1755.78	485.18	-294.02	79.57	1082.78	-307.83	77.52	498.42
7.40000	1329.88	76.44	102.77	1309.24	67.08	139.27	1223.14	97.57	307.95	1267.62	109.23	321.20	1703.43	-23.20	34.09	1664.12	-23.21	45.20	1471.97	-59.53	44.82	1474.46	-62.04	83.03	1572.98	15.39	1388.74	0.00	0.00	0.00	1653.08	-93.37	1778.62	1647.19	19.55	1807.52	1474.01	-71.90	1734.49	1481.24	26.19	1756.61	485.34	-294.19	79.51	1082.51	-308.45	77.45	497.62
7.41000	1367.68	76.97	98.06	1345.97	67.49	133.56	1251.13	98.18	297.15	1295.46	109.33	312.22	1702.80	-23.13	33.91	1664.68	-23.16	45.39	1472.25	-59.22	45.35	1474.69	-61.81	83.80	1583.24	15.30	1389.79	0.00	0.00	0.00	1663.47	-91.40	1780.90	1656.38	21.91	1809.17	1484.98	-72.35	1735.43	1491.19	25.69	1757.30	485.08	-293.93	79.55	1082.79	-308.33	77.67	497.86
7.42000	1407.50	77.10	93.14	1384.13	67.99	127.98	1279.74	99.29	285.40	1323.63	109.76	302.26	1703.40	-22.96	34.09	1664.57	-23.37	45.51	1472.48	-59.01	46.04	1474.73	-61.72	84.73	1594.18	15.34	1390.82	0.00	0.00	0.00	1674.53	-89.37	1782.84	1666.18	23.96	1810.62	1496.07	-72.65	1736.18	1500.80	25.54	1757.79	485.18	-293.65	79.69	1082.87	-307.86	77.66	498.01
7.43000	1447.82	76.83	88.61	1421.42	68.27	121.45	1309.16	100.16	272.47	1352.43	110.45	291.60	1703.43	-23.11	33.79	1664.43	-23.50	45.40	1472.64	-58.80	46.74	1474.95	-61.46	85.56	1604.96	15.25	1391.69	0.00	0.00	0.00	1685.47	-87.15	1784.77	1675.52	26.08	1812.12	1507.25	-72.99	1736.76	1510.46	25.20	1758.12	485.13	-293.75	79.68	1082.86	-307.88	77.50	498.36
7.44000	1490.47	76.38	84.65	1462.29	68.07	115.92	1339.56	101.31	258.71	1381.37	111.47	280.11	1703.66	-22.89	34.02	1664.32	-23.51	45.30	1472.81	-58.72	47.53	1475.19	-61.18	86.35	1615.59	14.97	1392.47	0.00	0.00	0.00	1695.30	-85.14	1786.72	1684.93	28.28	1813.43	1518.32	-73.39	1737.19	1520.05	24.80	1758.29	485.51	-294.24	79.64	1082.93	-308.40	77.42	498.73
7.45000	1531.87	76.38	80.12	1502.34	68.39	110.00	1370.81	102.15	243.99	1411.32	112.32	267.89	1703.56	-22.89	34.25	1664.84	-23.18	45.22	1472.98	-58.57	48.33	1475.52	-60.88	87.16	1626.23	14.70	1393.07	0.00	0.00	0.00	1705.79	-82.88	1788.52	1693.96	30.54	1814.63	1529.32	-73.70	1737.44	1529.39	24.91	1758.19	485.30	-293.94	79.49	1083.46	-308.37	77.63	498.70
7.46000	1574.68	76.98	75.91	1542.55	69.54	103.74	1402.85	102.60	228.70	1442.22	112.82	254.84	1703.25	-22.42	34.51	1665.32	-23.12	45.29	1473.11	-58.63	49.28	1475.80	-60.76	88.05	1636.54	14.45	1393.41	0.00	0.00	0.00	1716.23	-80.41	1790.19	1703.03	32.49	1815.90	1540.22	-73.91	1737.56	1539.14	24.13	1758.12	485.23	-293.98	79.50	1083.40	-308.33	77.53	498.02
7.47000	1617.12	76.24	69.50	1583.44	70.26	97.83	1435.48	104.68	213.63	1474.09	113.20	241.41	1704.12	-21.94	34.83	1664.75	-23.17	45.04	1473.25	-58.61	50.19	1475.98	-60.88	89.12	1647.20	14.25	1393.66	0.00	0.00	0.00	1726.74	-78.19	1791.72	1711.53	34.91	1816.89	1551.16	-74.23	1737.53	1548.65	24.07	1757.83	483.78	-294.19	79.20	1083.69	-308.33	77.60	497.60
7.48000	1657.92	78.33	67.31	1624.62	70.66	92.43	1468.58	107.97	198.79	1506.28	114.65	228.26	1702.73	-22.49	37.09	1665.26	-23.00	45.20	1473.32	-58.84	51.26	1476.20	-60.68	90.01	1657.57	14.02	1393.70	0.00	0.00	0.00	1736.98	-75.98	1792.94	1720.76	36.87	1817.58	1562.26	-74.36	1737.35	1558.21	24.05	1757.33	484.20	-294.17	79.18	1083.61	-308.02	77.59	497.88
7.49000	1702.69	77.12	62.31	1665.40	71.00	87.32	1503.05	110.05	183.53	1538.77	116.48	215.18	1702.80	-22.41	37.87	1665.51	-23.05	45.48	1473.47	-58.94	52.22	1476.60	-60.41	90.81	1668.07	13.87	1393.59	0.00	0.00	0.00	1747.35	-73.45	1794.18	1730.08	39.15	1818.05	1573.29	-74.56	1736.98	1567.86	23.84	1756.70	484.69	-294.00	79.39	1083.64	-308.10	77.61	497.25
7.50000	1745.01	77.53	59.81	1706.71	71.44	82.75	1538.21	111.52	168.23	1571.68	118.86	202.46	1702.02	-23.16	38.54	1664.46	-23.64	45.71	1473.73	-58.77	53.07	1476.90	-60.50	91.89	1678.73	13.75	1393.27	0.00	0.00	0.00	1757.96	-70.92	1795.03	1739.03	41.85	1818.31	1584.36	-74.67	1736.49	1577.38	24.20	1755.82	483.63	-294.00	79.04	1083.40	-308.24	77.51	497.83
7.51000	1788.06	77.32	58.50	1749.02	71.96	79.36	1574.23	113.24	153.29	1605.52	120.51	189.54	1700.79	-24.43	39.18	1664.46	-24.71	46.52	1473.91	-58.75	53.98	1477.31	-60.16	92.61	1688.81	13.71	1392.77	0.00	0.00	0.00	1767.76	-68.90	1795.82	1748.68	43.94	1818.44	1595.38	-74.79	1735.84	1587.52	23.35	1754.94	484.39	-293.78	79.40	1083.27	-308.06	77.51	497.57
7.52000	1831.78	78.18	57.43	1790.86	72.59	76.27	1611.68	113.77	138.08	1639.99	121.93	176.94	1700.70	-24.85	39.31	1663.77	-25.76	46.84	1473.93	-58.94	54.96	1477.32	-60.51	93.66	1698.71	13.77	1392.08	0.00	0.00	0.00	1778.15	-66.63	1796.34	1758.20	46.13	1818.38	1606.68	-74.72	1735.07	1597.35	23.45	1753.74	484.59	-294.03	79.48	1083.23	-308.07	77.56	498.22
7.53000	1874.71	78.67	57.68	1833.27	73.33	74.25	1649.43	114.37	123.58	1675.17	122.63	164.54	1700.48	-25.95	39.70	1664.07	-25.91	46.80	1474.24	-58.64	55.70	1477.58	-60.40	94.38	1708.90	13.89	1391.23	0.00	0.00	0.00	1789.22	-64.02	1796.56	1767.36	48.45	1818.04	1617.92	-74.92	1734.10	1607.36	23.36	1752.45	484.70	-294.02	79.48	1083.36	-307.79	77.67	497.45
7.54000	1917.12	79.65	58.00	1875.44	74.04	72.86	1688.42	113.82	109.54	1710.99	123.35	152.68	1701.00	-26.17	39.38	1664.33	-25.85	46.27	1474.37	-58.77	56.62	1477.71	-60.72	95.37	1718.69	14.04	1390.20	0.00	0.00	0.00	1799.98	-61.74	1796.57	1777.16	50.68	1817.58	1629.21	-75.02	1732.97	1617.34	23.40	1750.93	484.99	-293.98	79.39	1083.14	-307.55	77.57	497.10
7.55000	1958.87	80.42	59.11	1916.01	74.97	71.54	1727.33	113.81	96.78	1747.27	123.93	141.47	1703.27	-24.83	35.84	1665.55	-25.31	45.84	1474.58	-58.51	57.29	1478.15	-60.17	95.81	1728.94	14.24	1389.00	0.00	0.00	0.00	1806.89	-59.37	1798.14	1786.12	52.68	1816.94	1640.41	-75.02	1731.69	1627.37	23.81	1749.19	485.81	-293.75	79.89	1083.16	-307.81	77.61	498.27
7.56000	2000.28	81.79	60.91	1957.10	74.46	69.41	1767.08	112.70	85.08	1783.81	123.82	131.26	1704.00	-24.62	35.08	1666.10	-24.95	45.35	1474.75	-58.44	58.09	1478.56	-59.84	96.35	1739.41	14.53	1387.63	0.00	0.00	0.00	1815.87	-57.17	1798.39	1796.17	54.73	1815.98	1651.63	-74.88	1730.27	1637.68	24.13	1747.33	486.19	-293.26	80.04	1083.09	-307.85	77.69	499.81
7.57000	2040.79	82.38	65.08	1997.57	75.41	70.67	1805.22	112.97	75.38	1820.07	123.18	122.04	1704.94	-24.10	34.67	1666.00	-24.88	45.21	1474.98	-58.20	58.79	1478.68	-59.89	97.11	1749.70	14.83	1386.16	0.00	0.00	0.00	1824.29	-55.07	1798.53	1805.63	56.98	1814.81	1662.97	-74.68	1728.65	1648.08	24.07	1745.28	484.83	-293.69	79.50	1082.42	-308.01	77.41	499.80
7.58000	2079.78	83.58	71.05	2036.88	76.50	73.95	1843.39	112.39	67.09	1855.64	122.18	114.49	1704.81	-24.06	34.35	1664.93	-24.77	44.76	1475.07	-58.14	59.63	1478.93	-59.52	97.73	1759.88	15.16	1384.48	0.00	0.00	0.00	1833.56	-52.85	1798.14	1814.96	58.98	1813.55	1674.39	-74.42	1726.81	1658.28	24.31	1742.95	485.42	-293.41	79.67	1082.16	-307.97	77.24	498.64
7.59000	2117.54	85.66	79.08	2074.60	77.56	79.51	1880.35	111.95	60.56	1889.74	121.90	108.77	1703.66	-23.92	33.92	1665.20	-24.72	44.87	1475.35	-57.76	60.37	1479.00	-59.90	98.74	1770.11	15.52	1382.52	0.00	0.00	0.00	1843.27	-50.41	1797.86	1824.88	60.88	1812.02	1685.79	-74.18	1724.75	1668.34	24.88	1740.44	484.56	-293.70	79.50	1082.79	-308.04	77.47	498.60
7.60000	2152.72	86.76	89.33	2110.02	78.45	86.94	1916.20	111.16	55.36	1922.33	121.51	104.55	1704.00	-23.72	34.25	1665.02	-24.76	44.89	1475.61	-57.67	61.41	1479.44	-59.51	99.36	1780.73	15.98	1380.43	0.00	0.00	0.00	1848.50	-49.05	1797.42	1834.03	63.21	1810.24	1697.22	-73.80	1722.54	1678.82	24.92	1737.89	485.29	-294.26	79.50	1082.45	-307.99	77.46	498.48
7.61000	2185.21	87.63	100.39	2143.57	79.40	95.59	1950.17	110.26	51.75	1953.69	120.63	101.49	1704.32	-24.00	33.96	1665.46	-24.62	44.91	1476.00	-57.24	62.25	1479.93	-58.86	100.02	1791.45	16.43	1378.12	0.00	0.00	0.00	1853.78	-47.93	1796.51	1844.73	65.00	1808.30	1708.57	-73.46	1720.17	1689.10	25.52	1735.16	485.07	-293.51	79.57	1083.02	-307.97	77.61	498.48
7.62000	2214.89	91.88	112.09	2174.56	80.03	102.41	1982.26	109.72	49.69	1982.65	120.42	100.08	1704.33	-23.95	34.06	1665.48	-24.56	44.72	1476.27	-57.06	63.12	1480.22	-59.16	100.97	1801.92	16.82	1375.77	0.00	0.00	0.00	1863.62	-46.17	1794.78	1855.29	66.97	1806.19	1719.98	-73.06	1717.70	1699.62	25.98	1732.26	484.85	-293.48	79.60	1082.64	-307.76	77.55	498.33
7.63000	2241.55	91.81	122.38	2200.02	82.85	112.77	2011.88	109.27	48.82	2009.57	120.03	99.61	1704.30	-23.78	33.82	1665.45	-24.70	44.75	1476.56	-56.97	63.98	1480.58	-59.31	102.04	1812.73	17.25	1373.27	0.00	0.00	0.00	1882.56	-42.93	1791.92	1876.05	70.04	1797.75	1731.61	-72.55	1715.22	1710.32	26.52	1729.35	485.31	-293.23	79.77	1082.84	-307.93	77.55	498.76
7.64000	2266.08	92.52	132.46	2223.92	82.53	119.62	2038.97	109.31	49.01	2034.65	119.59	99.73	1704.33	-24.18	33.38	1665.90	-24.70	44.83	1476.85	-56.97	64.96	1481.08	-59.59	103.22	1823.43	17.74	1370.77	0.00	0.00	0.00	1901.90	-39.67	1789.19	1888.98	71.82	1794.31	1743.40	-71.75	1712.72	1720.94	27.55	1727.01	485.47	-293.50	79.72	1082.92	-308.06	77.52	498.51
7.65000	2287.43	91.72	140.94	2254.09	80.56	117.93	2063.35	108.59	49.48	2057.32	118.39	99.93	1703.70	-23.90	33.56	1665.92	-24.60	44.66	1477.14	-57.07	66.20	1481.97	-59.41	104.30	1834.16	18.23	1368.27	0.00	0.00	0.00	1913.19	-37.62	1787.56	1898.88	74.31	1792.01	1754.99	-71.04	1710.13	1731.77	28.03	1724.22	484.64	-293.87	79.52	1083.09	-307.99	77.69	498.80
7.66000	2306.78	91.01	148.21	2273.70	79.44	123.71	2084.67	107.51	50.04	2076.97	117.38	100.37	1704.68	-24.20	34.11	1665.27	-24.71	44.33	1477.59	-57.09	67.59	1482.99	-59.38	105.76	1844.74	18.80	1365.85	0.00	0.00	0.00	1924.92	-35.49	1785.89	1909.35	75.97	1790.10	1766.67	-70.15	1707.57	1742.61	28.12	1721.36	484.58	-293.65	79.61	1083.49	-307.79	77.90	498.86
7.67000	2322.79	89.86	152.82	2292.18	76.51	126.72	2102.56	106.50	50.24	2094.21	115.72	100.28	1704.34	-23.88	33.70	1666.00	-24.53	44.32	1478.14	-57.25	69.24	1484.00	-59.70	107.56	1856.01	19.46	1363.40	0.00	0.00	0.00	1937.42	-33.45	1784.19	1919.98	77.08	1788.13	1778.25	-69.36	1705.00	1753.90	29.30	1718.57	485.19	-293.54	79.76	1082.75	-308.05	77.59	498.84
7.68000	2337.07	89.11	155.66	2304.62	77.66	130.05	2118.03	104.52	49.51	2108.81	113.88	99.46	1704.48	-23.95	33.70	1666.08	-24.75	44.36	1478.90	-57.29	71.05	1485.38	-59.76	109.42	1866.91	20.20	1361.07	0.00	0.00	0.00	1949.98	-31.50	1782.54	1930.41	78.82	1786.13	1790.02	-68.38	1702.53	1764.94	30.28	1715.89	486.67	-293.94	79.72	1082.31	-308.09	77.53	498.87
7.69000	2348.06	88.38	155.85	2316.81	75.22	129.33	2130.32	101.56	49.47	2121.02	111.70	98.16	1704.23	-23.60	33.66	1665.75	-24.70	43.87	1479.72	-57.61	73.25	1486.90	-60.24	111.73	1878.12	21.15	1358.87	0.00	0.00	0.00	1964.60	-29.03	1780.57	1940.92	80.69	1784.25	1801.63	-67.59	1700.10	1776.79	31.46	1713.41	487.08	-294.03	79.62	1082.65	-308.24	77.50	499.02
7.70000	2359.09	85.89	151.83	2326.12	73.49	126.25	2139.66	98.47	49.54	2130.34	109.82	96.37	1704.51	-23.86	33.57	1665.92	-24.73	43.67	1480.77	-58.22	75.88	1488.60	-61.32	114.54	1889.47	22.08	1356.79	0.00	0.00	0.00	1978.15	-26.74	1778.94	1951.65	82.46	1782.62	1813.08	-66.82	1697.81	1787.99	32.10	1711.01	487.07	-293.80	79.73	1083.17	-307.70	77.98	498.80
7.71000	2366.58	81.84	142.74	2327.86	71.80	129.94	2145.76	96.26	48.76	2137.85	107.60	93.86	1704.28	-23.54	33.24	1665.78	-24.88	43.26	1482.11	-58.87	78.77	1490.76	-62.18	117.42	1900.89	23.15	1354.99	0.00	0.00	0.00	1990.75	-24.60	1777.62	1963.09	83.19	1781.20	1824.67	-65.75	1695.75	1799.20	33.27	1708.81	487.05	-293.99	79.86	1082.99	-307.67	77.80	499.37
7.72000	2371.20	78.38	131.42	2327.32	69.37	124.71	2149.00	94.53	46.56	2142.86	105.99	90.89	1704.72	-23.86	33.39	1665.44	-24.90	42.81	1483.81	-59.54	81.90	1493.12	-63.49	120.74	1912.32	24.42	1353.43	0.00	0.00	0.00	2002.55	-22.58	1776.62	1973.61	85.66	1779.64	1836.39	-64.29	1693.93	1810.59	34.39	1706.93	487.03	-294.05	79.62	1083.22	-307.79	77.88	498.87
7.73000	2377.95	73.23	118.41	2334.60	65.92	108.46	2151.61	93.83	44.21	2146.42	105.20	88.72	1704.34	-23.81	33.13	1665.61	-25.12	42.68	1485.87	-60.39	85.50	1495.98	-65.10	124.42	1924.18	25.74	1352.16	0.00	0.00	0.00	2013.69	-20.66	1775.92	1984.29	88.10	1778.55	1848.28	-62.72	1692.42	1821.59	35.95	1705.34	487.00	-294.11	79.54	1083.14	-307.57	77.91	498.68
7.74000	2383.22	72.46	107.22	2341.69	63.92	98.41	2155.02	94.52	42.98	2152.24	105.16	87.41	1704.32	-23.99	32.94	1665.42	-25.12	42.23	1488.30	-61.54	89.63	1499.79	-66.26	128.24	1935.90	27.10	1351.29	0.00	0.00	0.00	2024.29	-18.81	1775.53	1995.71	89.30	1778.03	1860.10	-61.18	1691.44	1833.01	37.52	1704.40	487.08	-294.19	79.50	1082.72	-307.79	77.80	497.84
7.75000	2390.30	70.98	96.31	2346.77	63.56	90.46	2157.76	96.07	42.32	2158.52	105.94	86.31	1704.27	-24.10	32.94	1665.22	-25.11	41.70	1491.36	-62.77	94.43	1504.34	-67.25	132.61	1947.76	28.51	1350.89	0.00	0.00	0.00	2034.51	-16.99	1775.42	2007.01	91.02	1777.91	1871.93	-59.49	1691.02	1844.29	38.65	1704.03	487.02	-293.93	79.82	1082.88	-307.96	77.69	497.76
7.76000	2390.88	74.08	91.68	2350.38	65.68	84.71	2159.13	97.36	41.88	2162.48	106.71	84.95	1704.43	-23.86	33.26	1665.70	-24.90	41.59	1494.92	-64.29	99.99	1509.45	-68.74	137.85	1959.20	30.01	1351.00	0.00	0.00	0.00	2044.46	-15.19	1775.60	2018.15	93.06	1778.13	1883.68	-57.73	1691.04	1855.98	40.75	1704.14	487.03	-293.89	79.82	1082.63	-307.87	77.51	498.25
7.77000	2392.33	76.46	82.88	2351.94	67.91	76.82	2160.02	98.16	41.79	2164.83	107.48	84.04	1704.30	-24.35	33.05	1671.70	-23.78	42.49	1498.06	-65.07	107.71	1515.29	-70.45	143.92	1971.02	31.52	1351.52	0.00	0.00	0.00	2054.29	-13.38	1776.06	2029.68	94.68	1778.97	1895.25	-56.09	1691.29	1867.82	42.78	1704.56	487.08	-294.05	79.57	1082.51	-307.71	77.69	498.30
7.78000	2395.22	79.32	76.24	2353.86	70.19	71.16	2160.47	99.21	42.00	2166.84	108.54	83.48	1704.90	-24.54	32.88	1667.24	-23.87	35.32	1503.77	-65.38	115.00	1522.33	-71.46	150.48	1983.01	32.87	1352.36	0.00	0.00	0.00	2064.14	-11.52	1776.78	2040.96	96.77	1779.91	1906.98	-54.25	1691.83	1879.10	44.12	1705.09	487.05	-293.58	79.79	1082.54	-307.78	77.85	498.50
7.79000	2397.28	80.61	70.06	2354.31	71.84	70.40	2160.63	100.63	42.46	2169.62	109.21	82.90	1704.42	-24.36	32.79	1667.23	-23.24	35.61	1510.02	-65.84	122.74	1531.20	-71.12	157.28	1994.91	34.18	1353.49	0.00	0.00	0.00	2074.15	-9.60	1777.77	2051.99	99.06	1780.91	1918.79	-52.32	1692.59	1890.54	46.62	1705.83	487.05	-293.75	79.77	1082.45	-307.51	77.81	498.78
7.80000	2399.27	80.28	64.01	2355.88	71.38	65.58	2160.99	101.62	42.43	2172.84	108.94	82.01	1703.97	-24.11	32.84	1665.86	-23.23	46.97	1518.35	-65.06	131.07	1540.88	-71.54	165.05	2007.05	35.49	1354.85	0.00	0.00	0.00	2084.44	-7.58	1779.01	2063.21	100.90	1782.24	1930.58	-50.44	1693.53	1902.41	47.67	1706.92	487.03	-294.05	79.62	1082.46	-307.94	77.53	498.46
7.81000	2401.23	79.05	58.85	2357.64	69.99	61.63	2161.91	101.70	41.80	2174.47	109.67	82.09	1705.08	-24.53	32.99	1666.26	-23.33	48.68	1528.85	-64.30	138.60	1552.07	-71.31	173.29	2018.91	36.75	1356.35	0.00	0.00	0.00	2095.15	-5.43	1780.49	2074.33	103.22	1783.47	1942.17	-48.71	1694.65	1913.64	49.01	1707.89	487.07	-293.83	79.91	1082.21	-307.68	77.64	497.52
7.82000	2401.59	78.80	56.17	2358.69	69.60	60.32	2162.40	101.59	41.59	2176.23	108.78	81.87	1704.96	-24.83	32.76	1667.58	-23.08	50.16	1539.35	-62.54	148.15	1564.78	-70.60	181.89	2030.67	37.85	1357.97	0.00	0.00	0.00	2106.43	-3.14	1782.22	2085.80	104.69	1784.79	1953.48	-47.08	1695.92	1924.49	50.92	1708.98	487.11	-293.83	79.78	1082.52	-307.61	77.67	498.32
7.83000	2401.69	78.92	54.03	2359.40	69.60	59.29	2162.44	101.90	41.57	2177.18	108.25	81.77	1706.68	-24.49	32.43	1668.48	-20.70	52.91	1550.72	-60.65	158.74	1578.28	-70.00	190.97	2042.93	38.81	1359.73	0.00	0.00	0.00	2118.40	-0.67	1784.17	2096.02	107.76	1785.81	1964.85	-45.37	1697.36	1935.44	53.19	1710.34	487.02	-294.44	79.52	1082.59	-307.67	77.69	498.90
7.84000	2402.31	78.82	52.89	2359.43	69.36	58.22	2162.84	101.65	41.41	2177.47	108.38	81.78	1708.20	-24.00	32.12	1672.96	-19.84	53.72	1563.10	-58.96	170.09	1592.82	-69.14	200.46	2055.05	39.53	1361.47	0.00	0.00	0.00	2129.80	1.69	1785.63	2106.72	109.97	1786.97	1976.00	-43.96	1698.86	1946.06	54.60	1711.67	487.06	-294.07	79.79	1082.52	-307.59	77.76	498.40
7.85000	2402.52	78.79	52.15	2359.83	69.21	57.89	2162.94	101.58	41.32	2178.00	107.75	81.51	1712.58	-23.37	31.57	1679.97	-19.43	56.12	1576.62	-57.44	181.72	1607.97	-69.23	210.67	2066.85	40.00	1363.16	0.00	0.00	0.00	2140.76	4.00	1787.26	2116.94	112.46	1788.17	1986.97	-42.48	1700.41	1956.79	56.02	1712.94	487.07	-293.70	79.94	1082.25	-307.67	77.64	498.60
7.86000	2402.64	78.77	51.49	2359.90	69.22	57.54	2162.91	101.73	41.32	2178.14	107.56	81.39	1716.78	-22.44	32.59	1687.64	-19.66	58.99	1591.65	-55.71	193.46	1624.57	-68.93	221.34	2078.13	40.22	1364.82	0.00	0.00	0.00	2151.35	6.32	1789.10	2127.55	114.16	1789.62	1997.91	-41.11	1702.00	1967.64	57.28	1714.27	487.07	-293.64	79.71	1082.67	-307.72	77.79	498.15
7.87000	2402.49	78.83	50.87	2359.87	69.23	57.18	2163.17	101.65	41.24	2177.85	107.90	81.46	1722.18	-23.33	31.69	1698.03	-20.67	61.89	1607.57	-55.79	206.00	1642.10	-69.25	232.15	2089.29	40.30	1366.49	0.00	0.00	0.00	2161.89	8.54	1791.17	2137.77	116.39	1791.14	2008.86	-39.50	1703.69	1978.10	58.80	1715.51	487.04	-294.01	79.65	1083.05	-307.81	77.93	498.06
7.88000	2403.06	78.79	50.78	2359.68	69.31	56.84	2162.94	102.04	41.29	2177.71	108.21	81.63	1728.09	-24.50	30.45	1709.83	-22.62	64.18	1625.43	-56.15	218.45	1661.75	-68.07	242.08	2100.24	40.21	1368.16	0.00	0.00	0.00	2172.58	10.65	1793.27	2135.85	117.57	1800.72	2019.71	-37.98	1705.39	1988.60	59.78	1716.77	487.12	-293.91	79.58	1082.47	-307.93	77.58	498.46
7.89000	2402.85	78.90	50.27	2360.00	69.38	56.80	2163.05	102.27	41.26	2177.88	108.09	81.50	1735.15	-26.38	31.61	1721.79	-25.17	66.76	1645.12	-56.74	230.41	1682.14	-67.80	251.50	2111.48	40.37	1369.83	0.00	0.00	0.00	2182.76	12.59	1795.57	2142.76	119.33	1804.45	2030.58	-36.44	1707.07	1999.12	61.55	1718.07	487.13	-293.98	79.64	1082.57	-307.57	77.66	499.46
7.90000	2402.25	79.00	49.59	2359.84	69.47	56.47	2163.37	101.90	41.07	2177.82	108.34	81.61	1748.72	-28.34	37.08	1736.50	-26.61	72.64	1667.30	-56.27	240.35	1703.38	-67.32	259.59	2122.96	40.54	1371.56	0.00	0.00	0.00	2192.70	14.42	1797.90	2152.97	120.70	1806.30	2041.14	-35.24	1708.74	2009.07	62.67	1719.15	487.10	-294.06	79.70	1082.44	-307.81	77.56	500.80
7.91000	2402.74	79.00	49.45	2359.82	69.49	56.26	2163.17	102.40	41.17	2178.31	108.07	81.39	1767.48	-30.42	44.09	1754.72	-28.25	79.70	1688.54	-56.56	248.58	1725.02	-66.29	266.73	2133.81	40.57	1373.37	0.00	0.00	0.00	2203.09	16.08	1800.20	2162.56	122.33	1808.02	2051.57	-34.33	1710.42	2019.52	63.75	1720.32	487.05	-294.03	79.78	1081.72	-307.75	77.42	501.11
7.92000	2402.85	79.07	49.18	2360.05	69.58	56.18	2163.37	102.36	41.01	2178.02	108.75	81.60	1790.02	-32.74	50.79	1777.36	-29.90	86.51	1708.98	-55.52	254.33	1745.36	-66.27	273.64	2144.77	40.70	1375.22	0.00	0.00	0.00	2212.97	17.61	1802.41	2172.44	123.84	1809.56	2051.57	-34.33	1710.42	2029.94	64.26	1721.61	487.08	-293.98	79.51	1082.49	-307.91	77.50	501.14
7.93000	2402.40	79.02	48.74	2359.93	69.58	55.87	2163.19	102.73	41.10	2178.35	108.59	81.63	1815.42	-34.91	56.98	1801.79	-31.61	92.32	1730.43	-55.23	259.03	1766.68	-66.02	279.36	2154.95	40.91	1377.04	0.00	0.00	0.00	2222.87	18.95	1804.58	2182.06	125.35	1811.10	2051.57	-34.33	1710.42	2039.97	65.61	1722.83	487.06	-293.58	79.66	1083.20	-307.92	77.75	501.19
7.94000	2402.87	79.01	48.70	2359.97	69.59	55.70	2163.48	102.58	41.01	2178.39	108.74	81.70	1843.33	-36.57	62.63	1828.33	-32.98	97.42	1753.18	-55.37	262.39	1789.43	-65.33	283.28	2164.94	41.38	1378.74	0.00	0.00	0.00	2232.76	20.11	1806.62	2191.10	126.81	1812.81	2051.57	-34.33	1710.42	2050.38	66.22	1724.22	487.07	-293.82	79.72	1082.14	-307.73	77.53	501.19
7.95000	2402.82	79.14	48.40	2360.13	69.62	55.63	2163.58	102.39	40.84	2178.78	108.48	81.71	1871.46	-37.71	66.97	1855.96	-33.87	101.49	1776.46	-55.63	264.25	1812.38	-65.20	285.97	2174.91	42.11	1380.28	0.00	0.00	0.00	2242.78	21.10	1808.57	2201.08	127.68	1814.30	2051.57	-34.33	1710.42	2060.31	66.48	1725.67	487.08	-293.49	79.78	1082.07	-307.98	77.40	501.21
7.96000	2402.08	79.08	47.79	2360.40	69.67	55.63	2163.46	102.68	40.90	2178.93	108.37	81.76	1900.91	-38.46	70.46	1884.63	-34.42	104.71	1800.49	-55.83	264.67	1836.25	-64.41	286.93	2184.71	42.94	1381.78	0.00	0.00	0.00	2252.45	21.90	1810.40	2211.34	128.25	1815.82	2051.57	-34.33	1710.42	2069.88	67.08	1727.00	487.07	-293.61	79.64	1082.20	-308.30	77.32	501.21
7.97000	2402.54	79.14	47.79	2360.52	69.71	55.55	2163.29	103.11	40.99	2178.97	108.33	81.92	1931.29	-39.03	73.03	1914.55	-34.73	107.16	1824.71	-56.64	264.01	1859.86	-64.80	287.13	2194.81	43.56	1383.41	0.00	0.00	0.00	2262.35	22.58	1812.04	2220.99	128.78	1817.29	2051.57	-34.33	1710.42	2079.55	67.80	1728.54	487.13	-294.05	79.76	1082.19	-307.73	77.58	501.21
7.98000	2403.26	79.17	47.88	2360.15	69.74	55.21	2163.32	103.20	41.01	2178.94	108.48	82.01	1962.28	-39.39	74.80	1944.91	-34.97	108.51	1849.60	-57.20	261.95	1883.91	-65.12	286.07	2204.96	43.93	1385.19	0.00	0.00	0.00	2272.00	23.09	1813.62	2230.54	129.42	1818.64	2051.57	-34.33	1710.42	2088.94	68.04	1729.96	487.09	-294.47	79.75	1082.26	-307.69	77.63	501.22
7.99000	2403.11	79.15	47.58	2360.51	69.74	55.28	2163.83	102.63	40.75	2179.37	107.86	81.90	1994.31	-39.71	75.93	1975.76	-35.07	109.00	1874.70	-58.24	258.92	1908.63	-65.04	283.78	2214.69	44.28	1386.93	0.00	0.00	0.00	2281.54	23.32	1815.02	2239.87	129.70	1820.14	2051.57	-34.33	1710.42	2098.49	67.85	1731.38	487.10	-294.26	79.84	1082.53	-307.84	77.70	501.16
8.00000	2402.96	79.23	47.28	2360.48	69.75	55.12	2163.57	103.05	40.91	2179.49	107.56	81.98	2027.17	-39.81	76.36	2008.13	-35.11	109.02	1901.09	-57.98	254.11	1934.54	-64.17	280.01	2224.68	44.63	1388.52	0.00	0.00	0.00	2290.88	23.39	1816.27	2249.24	129.91	1821.47	2051.57	-34.33	1710.42	2108.41	67.70	1732.92	487.10	-294.35	79.63	1082.14	-307.83	77.72	501.18
8.01000	2403.36	79.23	47.32	2360.65	69.73	55.07	2163.55	103.11	40.93	2178.93	108.33	82.45	2060.75	-39.82	76.28	2040.67	-35.13	108.11	1927.15	-59.44	248.63	1959.92	-64.54	275.46	2234.57	45.04	1389.97	0.00	0.00	0.00	2300.60	23.47	1817.47	2258.75	129.80	1822.82	2051.57	-34.33	1710.42	2118.38	67.76	1734.23	487.12	-294.39	79.56	1082.28	-307.99	77.62	501.16
8.02000	2403.42	79.25	47.08	2360.55	69.72	55.00	2163.77	102.89	40.86	2179.24	107.76	82.38	2096.51	-39.82	74.27	2073.70	-35.14	106.59	1954.43	-59.77	241.75	1986.13	-64.77	269.93	2244.48	45.38	1391.29	0.00	0.00	0.00	2310.16	23.38	1818.57	2268.31	129.89	1824.03	2051.57	-34.33	1710.42	2128.13	67.80	1735.40	487.07	-294.41	79.58	1082.25	-307.86	77.61	501.12
8.03000	2403.13	79.13	46.75	2360.32	69.70	54.80	2164.02	102.64	40.69	2179.26	107.72	82.51	2131.54	-39.57	72.88	2107.41	-34.82	104.63	1981.85	-60.98	234.15	2013.14	-64.45	263.27	2254.43	45.73	1392.51	0.00	0.00	0.00	2319.51	23.26	1819.59	2277.42	129.47	1825.36	2051.57	-34.33	1710.42	2137.33	67.02	1735.60	487.06	-294.34	79.57	1082.22	-308.15	77.66	501.20
8.04000	2402.77	79.22	46.51	2360.27	69.66	54.72	2163.93	102.84	40.86	2179.18	107.80	82.78	2166.83	-38.69	71.35	2142.09	-34.19	102.26	2011.06	-60.49	225.06	2039.51	-66.15	256.34	2264.26	46.05	1393.59	0.00	0.00	0.00	2328.90	23.06	1820.50	2286.71	129.29	1826.41	2051.57	-34.33	1710.42	2146.21	67.25	1736.11	487.14	-293.89	79.70	1082.12	-308.08	77.48	501.22
8.05000	2403.17	79.25	46.53	2359.99	69.61	54.58	2164.05	102.70	40.83	2179.54	107.29	82.73	2202.08	-37.47	71.35	2177.46	-33.37	99.62	2039.88	-61.75	216.01	2067.66	-65.81	247.78	2274.03	46.31	1394.50	0.00	0.00	0.00	2338.46	22.81	1821.27	2295.80	129.06	1827.39	2051.57	-34.33	1710.42	2155.82	66.87	1736.80	487.13	-294.23	79.69	1082.71	-307.98	77.69	501.20
8.06000	2403.49	79.17	46.55	2359.84	69.54	54.45	2164.21	102.50	40.78	2179.59	107.26	82.91	2238.35	-36.74	69.41	2213.38	-33.11	96.82	2069.89	-61.76	205.83	2095.76	-65.92	238.63	2284.08	46.53	1395.22	0.00	0.00	0.00	2347.73	22.54	1821.95	2305.16	128.81	1828.15	2051.57	-34.33	1710.42	2165.39	66.43	1737.23	487.10	-294.35	79.59	1083.47	-307.57	78.06	501.19
8.07000	2403.51	79.05	46.52	2359.93	69.43	54.40	2163.96	102.81	41.02	2179.59	107.24	83.13	2275.62	-36.00	67.35	2250.88	-32.65	94.48	2100.18	-61.96	194.91	2118.26	-62.89	236.04	2293.97	46.72	1395.75	0.00	0.00	0.00	2357.06	22.20	1822.49	2314.31	128.43	1828.89	2051.57	-34.33	1710.42	2174.94	66.26	1737.42	487.13	-294.28	79.72	1083.36	-307.99	77.94	501.17
8.08000	2402.82	78.93	46.12	2359.87	69.27	54.34	2164.04	102.88	41.15	2179.58	107.15	83.41	2313.22	-35.29	65.38	2286.90	-32.06	91.12	2123.91	-55.40	195.68	2144.05	-59.37	232.48	2303.87	46.88	1396.09	0.00	0.00	0.00	2366.34	21.82	1822.87	2323.73	127.99	1829.37	2051.57	-34.33	1710.42	2184.67	65.85	1737.54	487.09	-294.07	79.79	1082.60	-307.72	77.65	501.14
8.09000	2402.80	78.69	46.12	2360.22	68.99	54.52	2164.17	102.59	41.13	2179.77	106.79	83.49	2351.84	-34.63	61.39	2322.55	-31.25	87.50	2154.37	-54.58	185.24	2179.28	-58.09	223.32	2313.87	47.04	1396.22	0.00	0.00	0.00	2375.76	21.48	1823.07	2333.11	127.51	1829.88	2051.57	-34.33	1710.42	2194.25	65.63	1737.40	487.05	-294.14	79.65	1082.41	-308.16	77.44	501.07
8.10000	2403.57	78.45	46.54	2360.61	68.69	54.78	2164.16	102.66	41.42	2179.88	106.67	83.68	2390.82	-33.66	59.67	2358.75	-30.19	83.98	2154.37	-54.58	185.24	2206.27	-58.54	210.86	2323.58	47.22	1396.18	0.00	0.00	0.00	2385.23	21.07	1823.19	2342.56	127.17	1830.13	2051.57	-34.33	1710.42	2203.67	65.66	1737.09	487.06	-294.19	79.70	1083.07	-308.06	77.79	501.12
8.11000	2403.35	78.01	46.50	2361.18	68.42	55.09	2164.52	102.18	41.42	2180.02	106.55	83.87	2430.60	-32.51	59.26	2396.29	-28.85	81.22	2154.37	-54.58	185.24	2237.53	-57.05	199.66	2333.23	47.40	1396.02	0.00	0.00	0.00	2394.44	20.74	1823.21	2351.90	126.85	1830.26	2051.57	-34.33	1710.42	2213.13	65.75	1736.70	486.99	-294.32	79.81	1082.21	-308.00	77.48	501.14
8.12000	2404.10	78.02	46.79	2361.67	68.49	55.27	2164.27	102.51	41.58	2179.46	106.79	84.41	2469.83	-30.51	59.02	2434.42	-27.10	79.32	2154.37	-54.58	185.24	2269.09	-56.38	188.38	2342.93	47.54	1395.68	0.00	0.00	0.00	2404.12	20.41	1822.99	2361.48	126.48	1830.17	2051.57	-34.33	1710.42	2223.01	65.24	1736.32	487.04	-294.33	79.66	1082.50	-307.94	77.68	501.13
8.13000	2403.78	77.86	46.65	2362.06	68.71	55.45	2164.68	101.86	41.80	2180.31	106.41	84.17	2509.40	-28.64	58.89	2472.59	-25.06	77.52	2154.37	-54.58	185.24	2269.09	-56.38	188.38	2352.78	47.63	1395.28	0.00	0.00	0.00	2414.06	20.09	1822.63	2370.99	126.49	1829.90	2051.57	-34.33	1710.42	2232.68	65.19	1735.71	487.09	-294.02	79.64	1082.68	-307.87	77.72	501.17
8.14000	2403.92	78.03	46.50	2362.12	69.15	55.37	2165.00	101.32	41.89	2180.26	106.27	84.67	2547.97	-27.09	60.36	2510.45	-23.70	76.96	2154.37	-54.58	185.24	2269.09	-56.38	188.38	2362.90	47.70	1394.77	0.00	0.00	0.00	2423.89	19.77	1822.13	2380.71	126.13	1829.55	2051.57	-34.33	1710.42	2242.37	65.28	1734.99	487.03	-294.45	79.62	1082.72	-308.06	77.46	501.17
8.15000	2404.15	78.39	46.59	2349.00	84.69	63.49	2165.12	100.95	42.31	2179.99	106.66	85.13	2585.45	-26.00	62.67	2547.98	-22.97	77.41	2154.37	-54.58	185.24	2269.09	-56.38	188.38	2372.90	47.74	1394.13	0.00	0.00	0.00	2433.79	19.49	1821.39	2390.50	125.43	1829.19	2051.57	-34.33	1710.42	2251.96	65.46	1734.15	486.94	-294.31	79.73	1083.16	-308.05	77.74	501.10
8.16000	2404.59	78.56	46.60	2349.50	84.56	62.45	2165.19	100.77	42.72	2180.18	106.49	85.50	2621.85	-25.36	69.02	2584.64	-22.45	78.44	2154.37	-54.58	185.24	2269.09	-56.38	188.38	2382.82	47.84	1393.39	0.00	0.00	0.00	2443.64	19.25	1820.63	2400.16	125.22	1828.56	2051.57	-34.33	1710.42	2261.63	65.71	1733.17	487.05	-293.63	79.83	1082.39	-308.31	77.62	501.14
8.17000	2403.71	78.94	45.86	2360.98	70.56	54.31	2165.59	99.95	43.08	2179.96	106.64	86.03	2658.06	-24.88	73.32	2620.87	-21.82	80.62	2154.37	-54.58	185.24	2269.09	-56.38	188.38	2392.69	47.98	1392.52	0.00	0.00	0.00	2453.72	19.07	1819.62	2410.48	124.87	1827.67	2051.57	-34.33	1710.42	2272.01	64.84	1732.32	487.04	-293.73	79.87	1081.58	-308.52	77.18	501.16
8.18000	2403.57	79.51	45.53	2361.19	70.53	54.07	2166.10	99.06	43.52	2180.48	105.89	86.20	2693.68	-24.12	78.57	2656.41	-20.88	84.10	2154.37	-54.58	185.24	2269.09	-56.38	188.38	2402.57	48.13	1391.54	0.00	0.00	0.00	2464.20	18.89	1818.43	2420.24	124.83	1826.62	2051.57	-34.33	1710.42	2281.93	64.67	1731.27	487.00	-293.61	79.93	1081.93	-308.36	77.35	501.12
8.19000	2403.71	79.76	45.46	2361.11	70.64	53.93	2166.27	98.56	44.20	2180.34	106.22	86.97	2728.59	-22.87	85.08	2690.70	-19.46	88.52	2154.37	-54.58	185.24	2269.09	-56.38	188.38	2412.42	48.34	1390.46	0.00	0.00	0.00	2474.40	18.63	1817.06	2430.47	124.49	1825.42	2051.57	-34.33	1710.42	2291.92	64.22	1730.24	487.10	-294.16	79.61	1082.17	-308.27	77.51	501.13
8.20000	2403.10	79.85	45.09	2360.98	70.69	53.83	2166.86	97.59	44.72	2180.85	105.47	87.28	2762.16	-21.07	92.78	2724.11	-17.60	94.38	2154.37	-54.58	185.24	2269.09	-56.38	188.38	2422.39	48.55	1389.25	0.00	0.00	0.00	2484.57	18.43	1815.55	2440.65	123.93	1824.26	2051.57	-34.33	1710.42	2302.07	63.67	1729.15	487.10	-294.76	79.56	1082.48	-308.09	77.57	501.11
8.21000	2403.37	79.96	45.02	2361.05	70.68	53.79	2167.10	97.01	45.42	2181.30	105.03	87.78	2794.79	-18.58	101.88	2756.24	-15.18	101.47	2154.37	-54.58	185.24	2269.09	-56.38	188.38	2432.06	48.81	1387.95	0.00	0.00	0.00	2494.95	18.16	1813.89	2446.17	122.74	1826.87	2051.57	-34.33	1710.42	2312.35	62.95	1727.89	487.10	-294.50	79.58	1081.98	-308.05	77.56	501.14
8.22000	2403.84	79.98	45.30	2361.35	70.70	53.84	2167.63	96.11	46.05	2181.18	105.24	88.57	2825.38	-15.54	111.82	2787.04	-12.37	109.59	2154.37	-54.58	185.24	2269.09	-56.38	188.38	2441.58	49.02	1386.55	0.00	0.00	0.00	2505.31	17.89	1812.14	2455.02	122.15	1826.40	2051.57	-34.33	1710.42	2322.71	62.07	1726.59	487.05	-294.38	79.71	1081.45	-307.84	77.47	501.19
8.23000	2403.41	80.07	44.94	2361.41	70.70	53.83	2167.82	95.79	46.90	2181.21	105.53	89.41	2854.29	-12.47	122.40	2816.02	-9.48	118.28	2154.37	-54.58	185.24	2269.09	-56.38	188.38	2451.40	49.26	1385.04	0.00	0.00	0.00	2515.59	17.60	1810.29	2465.19	121.63	1824.87	2051.57	-34.33	1710.42	2332.91	61.39	1725.23	486.99	-293.91	79.69	1082.41	-307.88	77.74	501.13
8.24000	2403.79	80.12	45.14	2361.19	70.76	53.64	2168.33	95.18	47.60	2181.28	105.77	90.30	2880.93	-9.51	133.08	2843.27	-6.85	127.38	2154.37	-54.58	185.24	2269.09	-56.38	188.38	2461.29	49.52	1383.43	0.00	0.00	0.00	2526.23	17.24	1808.32	2475.31	121.10	1823.28	2051.57	-34.33	1710.42	2342.74	61.04	1723.74	487.02	-294.01	79.60	1082.72	-308.13	77.70	501.12
8.25000	2403.86	80.09	45.07	2361.54	70.80	53.73	2168.75	94.85	48.44	2182.10	105.20	90.91	2905.98	-6.81	143.98	2868.03	-4.50	136.25	2154.37	-54.58	185.24	2269.09	-56.38	188.38	2471.22	49.70	1381.78	0.00	0.00	0.00	2536.73	16.87	1806.34	2485.45	120.56	1821.64	2051.57	-34.33	1710.42	2353.06	60.06	1722.25	487.05	-293.93	79.52	1081.95	-308.16	77.43	501.13
8.26000	2403.54	80.22	44.85	2361.50	70.92	53.63	2168.94	94.87	49.43	2182.66	105.33	91.86	2928.74	-4.27	154.54	2890.98	-2.26	145.34	2154.37	-54.58	185.24	2269.09	-56.38	188.38	2480.96	49.84	1380.09	0.00	0.00	0.00	2547.10	16.24	1804.38	2496.11	119.84	1819.90	2051.57	-34.33	1710.42	2363.44	58.81	1720.75	487.01	-294.28	79.62	1082.04	-308.16	77.61	501.13
8.27000	2403.63	80.13	44.83	2361.72	70.99	53.70	2169.32	94.78	50.38	2183.03	105.56	92.89	2948.83	-1.83	164.13	2911.49	-0.03	153.78	2154.37	-54.58	185.24	2269.09	-56.38	188.38	2490.78	49.95	1378.34	0.00	0.00	0.00	2557.77	15.61	1802.42	2505.87	119.04	1818.38	2051.57	-34.33	1710.42	2373.83	57.70	1719.13	486.99	-294.18	79.65	1081.96	-307.97	77.65	501.11
8.28000	2403.52	80.10	44.74	2361.83	71.08	53.72	2169.47	95.02	51.48	2183.44	106.12	94.12	2966.77	0.85	172.62	2930.03	2.42	161.28	2154.37	-54.58	185.24	2269.09	-56.38	188.38	2500.67	50.03	1376.60	0.00	0.00	0.00	2568.05	14.81	1800.54	2516.29	118.13	1816.80	2051.57	-34.33	1710.42	2384.35	56.46	1717.54	487.01	-294.08	79.74	1081.73	-308.06	77.41	501.13
8.29000	2403.60	80.12	44.64	2361.79	71.17	53.56	2169.89	95.08	52.63	2184.44	106.03	95.15	2982.35	3.45	179.30	2945.87	4.80	166.94	2154.37	-54.58	185.24	2269.09	-56.38	188.38	2510.48	50.02	1374.87	0.00	0.00	0.00	2578.43	13.87	1798.76	2526.38	117.14	1815.34	2051.57	-34.33	1710.42	2394.24	55.98	1715.84	487.05	-294.01	79.86	1082.54	-307.88	77.81	501.19
8.30000	2403.80	80.24	44.74	2361.88	71.22	53.54	2170.30	95.29	53.92	2185.36	106.24	96.41	2995.80	5.63	183.75	2959.41	6.75	170.60	2154.37	-54.58	185.24	2269.09	-56.38	188.38	2520.45	50.00	1373.15	0.00	0.00	0.00	2588.71	12.76	1797.06	2536.78	116.03	1813.89	2051.57	-34.33	1710.42	2404.50	55.01	1714.24	487.12	-293.89	79.81	1082.27	-308.00	77.57	501.21
8.31000	2403.73	80.31	44.56	2362.09	71.26	53.59	2170.59	95.76	55.52	2186.21	106.76	98.03	3006.83	7.00	185.40	2970.78	8.07	171.79	2154.37	-54.58	185.24	2269.09	-56.38	188.38	2530.61	49.90	1371.54	0.00	0.00	0.00	2599.01	11.52	1795.43	2547.28	114.77	1812.60	2051.57	-34.33	1710.42	2415.27	53.51	1712.83	487.11	-294.23	79.76	1082.22	-308.03	77.51	501.20
8.32000	2404.19	80.30	44.63	2362.47	71.41	53.69	2171.09	96.17	57.18	2187.25	107.42	99.80	3016.41	7.90	184.58	2980.16	9.05	170.51	2154.37	-54.58	185.24	2269.09	-56.38	188.38	2540.84	49.67	1370.02	0.00	0.00	0.00	2609.19	10.15	1793.92	2557.34	113.32	1811.55	2051.57	-34.33	1710.42	2425.80	52.31	1711.32	487.03	-294.28	79.83	1082.46	-308.01	77.61	501.20
8.33000	2403.36	80.33	44.14	2362.44	71.51	53.56	2171.71	96.60	59.00	2188.48	107.99	101.70	3023.98	8.74	180.73	2988.13	9.94	167.13	2154.37	-54.58	185.24	2269.09	-56.38	188.38	2551.19	49.36	1368.63	0.00	0.00	0.00	2619.55	8.61	1792.49	2568.06	111.77	1810.36	2051.57	-34.33	1710.42	2435.70	51.84	1709.82	487.04	-294.00	79.83	1082.52	-308.21	77.70	501.19
8.34000	2403.75	80.40	44.15	2363.67	70.85	50.54	2172.11	97.51	61.27	2189.60	109.01	103.89	3030.13	9.88	174.79	2994.28	11.14	161.65	2154.37	-54.58	185.24	2269.09	-56.38	188.38	2561.61	48.94	1367.36	0.00	0.00	0.00	2629.61	6.87	1791.14	2578.19	110.13	1809.42	2051.57	-34.33	1710.42	2445.72	51.22	1708.44	487.05	-294.05	79.71	1082.78	-307.89	77.78	501.09
8.35000	2403.89	80.47	44.22	2364.08	70.86	50.35	2173.25	97.71	63.52	2191.32	109.65	106.20	3033.79	11.37	167.01	2998.05	12.53	154.39	2154.37	-54.58	185.24	2269.09	-56.38	188.38	2572.30	48.37	1366.22	0.00	0.00	0.00	2639.77	4.98	1789.87	2588.73	108.34	1808.55	2051.57	-34.33	1710.42	2456.14	50.14	1707.28	487.08	-294.30	79.51	1082.27	-308.19	77.44	501.11
8.36000	2404.15	80.44	44.25	2364.02	71.07	50.08	2174.35	98.14	66.27	2193.00	110.42	108.79	3036.83	13.01	158.97	3002.76	14.06	147.74	2154.37	-54.58	185.24	2269.09	-56.38	188.38	2583.12	47.67	1365.25	0.00	0.00	0.00	2649.94	2.96	1788.66	2599.55	106.41	1807.60	2051.57	-34.33	1710.42	2466.17	49.54	1706.15	487.08	-294.19	79.55	1082.27	-308.28	77.49	501.13
8.37000	2403.70	80.33	43.90	2364.58	70.82	49.65	2175.68	98.50	69.37	2194.54	111.78	111.88	3039.36	14.00	150.89	3006.30	15.23	141.09	2154.37	-54.58	185.24	2269.09	-56.38	188.38	2594.22	46.85	1364.46	0.00	0.00	0.00	2659.95	0.77	1787.51	2609.71	104.43	1807.03	2051.57	-34.33	1710.42	2476.91	48.02	1705.26	487.06	-294.04	79.72	1082.08	-308.27	77.45	501.14
8.38000	2404.07	80.53	43.94	2364.48	71.01	49.41	2177.60	98.56	72.63	2196.69	112.66	115.02	3044.16	14.12	143.67	3007.85	15.22	136.75	2154.37	-54.58	185.24	2269.09	-56.38	188.38	2605.64	45.93	1363.89	0.00	0.00	0.00	2669.88	-1.49	1786.55	2620.60	102.30	1806.37	2051.57	-34.33	1710.42	2487.31	46.95	1704.45	487.05	-293.75	79.83	1082.86	-307.79	77.86	501.18
8.39000	2403.98	80.38	43.74	2364.96	71.01	49.45	2179.20	99.45	76.63	2199.45	113.28	118.43	3051.92	14.04	134.24	3013.60	15.39	127.35	2154.37	-54.58	185.24	2269.09	-56.38	188.38	2617.51	44.97	1363.56	0.00	0.00	0.00	2679.90	-3.88	1785.86	2631.05	100.21	1806.09	2051.57	-34.33	1710.42	2497.46	46.26	1703.97	487.14	-293.82	79.65	1084.17	-308.72	76.47	501.22
8.40000	2404.30	80.32	43.81	2365.45	71.31	49.98	2181.05	100.66	81.24	2202.32	114.28	122.65	3060.08	14.55	122.99	3020.89	15.89	117.22	2154.37	-54.58	185.24	2269.09	-56.38	188.38	2629.25	44.01	1363.55	0.00	0.00	0.00	2690.07	-6.34	1785.51	2642.17	97.99	1806.05	2051.57	-34.33	1710.42	2508.12	44.86	1703.85	487.05	-294.07	79.80	1084.61	-309.25	75.84	501.15
8.41000	2404.71	80.32	43.70	2366.03	71.18	50.32	2183.01	102.18	86.51	2205.58	115.60	127.27	3065.07	14.81	111.92	3026.13	16.33	108.69	2154.37	-54.58	185.24	2269.09	-56.38	188.38	2641.05	43.11	1363.89	0.00	0.00	0.00	2699.96	-9.19	1785.47	2653.23	95.58	1806.25	2051.57	-34.33	1710.42	2518.70	43.54	1704.15	487.07	-294.08	79.76	1084.51	-308.72	76.08	501.14
8.42000	2405.12	80.40	43.80	2366.18	71.02	50.79	2186.03	102.88	91.84	2209.55	116.80	132.40	3069.04	15.45	101.99	3030.21	16.81	100.53	2154.37	-54.58	185.24	2269.09	-56.38	188.38	2652.79	42.28	1364.53	0.00	0.00	0.00	2708.34	-11.31	1785.22	2664.93	93.22	1805.92	2051.57	-34.33	1710.42	2528.72	42.77	1704.45	487.10	-294.20	79.59	1084.46	-308.96	76.04	501.18
8.43000	2404.65	80.30	43.33	2366.46	71.19	51.70	2190.11	103.03	97.60	2214.14	117.76	137.66	3072.00	15.78	92.88	3033.36	17.21	93.03	2154.37	-54.58	185.24	2269.09	-56.38	188.38	2664.17	41.58	1365.41	0.00	0.00	0.00	2710.30	-11.60	1785.18	2676.42	90.69	1805.84	2051.57	-34.33	1710.42	2528.72	42.77	1704.45	487.08	-294.50	79.68	1084.64	-308.60	75.87	501.18
8.44000	2405.54	80.28	43.67	2366.84	71.09	52.56	2193.79	104.65	104.61	2219.63	118.81	143.59	3074.74	16.09	84.74	3035.92	17.56	86.25	2154.37	-54.58	185.24	2269.09	-56.38	188.38	2675.39	41.07	1366.45	0.00	0.00	0.00	2715.94	-13.15	1785.76	2687.73	88.03	1805.98	2051.57	-34.33	1710.42	2528.72	42.77	1704.45	487.09	-294.41	79.61	1084.61	-308.47	75.98	501.18
8.45000	2404.93	80.22	43.10	2365.79	71.76	55.78	2198.66	105.93	111.94	2226.14	119.65	150.07	3076.49	16.69	77.11	3038.27	18.18	80.60	2154.37	-54.58	185.24	2269.09	-56.38	188.38	2686.32	40.70	1367.66	0.00	0.00	0.00	2735.35	-19.06	1787.37	2698.86	85.25	1806.34	2051.57	-34.33	1710.42	2528.72	42.77	1704.45	487.08	-293.84	79.67	1084.52	-308.43	76.10	501.16
8.46000	2405.80	80.16	43.40	2366.71	71.61	56.69	2205.28	105.69	119.47	2233.90	120.25	156.64	3078.16	17.82	70.96	3040.52	19.40	76.14	2154.37	-54.58	185.24	2269.09	-56.38	188.38	2697.20	40.43	1369.01	0.00	0.00	0.00	2750.18	-23.62	1788.50	2709.82	82.38	1806.90	2051.57	-34.33	1710.42	2528.72	42.77	1704.45	487.03	-293.80	79.74	1084.46	-308.86	76.17	501.17
8.47000	2406.09	80.23	43.28	2367.53	71.45	57.32	2211.54	107.09	128.52	2242.05	121.68	164.08	3079.73	19.50	66.19	3042.14	21.05	72.30	2154.37	-54.58	185.24	2269.09	-56.38	188.38	2708.16	40.27	1370.46	0.00	0.00	0.00	2766.93	-28.77	1789.81	2720.61	79.44	1807.63	2051.57	-34.33	1710.42	2528.72	42.77	1704.45	487.09	-294.05	79.71	1084.60	-308.56	75.96	501.14
8.48000	2406.80	80.26	43.15	2368.28	71.22	57.61	2219.69	107.17	137.80	2251.97	121.81	171.48	3080.93	21.21	61.97	3042.91	22.68	68.60	2154.37	-54.58	185.24	2269.09	-56.38	188.38	2719.17	40.12	1371.94	0.00	0.00	0.00	2772.63	-30.62	1790.17	2731.24	76.45	1808.54	2051.57	-34.33	1710.42	2528.72	42.77	1704.45	487.11	-294.48	79.75	1084.69	-308.45	75.94	501.18
8.49000	2407.99	80.18	42.89	2369.93	70.98	58.11	2228.23	107.85	148.26	2262.53	122.30	179.73	3081.90	22.03	58.78	3043.61	23.49	65.99	2154.37	-54.58	185.24	2269.09	-56.38	188.38	2729.95	40.02	1373.37	0.00	0.00	0.00	2774.08	-31.32	1790.04	2741.72	73.44	1809.59	2051.57	-34.33	1710.42	2528.72	42.77	1704.45	487.05	-294.23	79.83	1084.59	-308.58	75.97	501.15
8.50000	2408.70	80.26	41.90	2372.53	70.84	58.95	2238.65	107.09	158.69	2274.80	121.46	187.81	3082.67	22.24	56.72	3044.01	23.70	64.25	2154.37	-54.58	185.24	2269.09	-56.38	188.38	2740.47	40.06	1374.69	0.00	0.00	0.00	2778.04	-33.03	1789.88	2752.06	70.41	1810.77	2051.57	-34.33	1710.42	2528.72	42.77	1704.45	487.13	-294.22	79.79	1084.54	-308.56	76.02	501.12
8.51000	2410.69	80.07	41.15	2375.14	70.66	59.41	2249.53	107.33	170.01	2287.98	120.95	196.50	3083.16	22.52	55.35	3044.28	23.92	63.07	2154.37	-54.58	185.24	2269.09	-56.38	188.38	2750.83	40.22	1375.95	0.00	0.00	0.00	2791.29	-37.89	1790.15	2762.26	67.41	1812.07	2051.57	-34.33	1710.42	2528.72	42.77	1704.45	487.10	-294.32	79.72	1084.41	-308.74	76.20	501.15
8.52000	2412.79	79.91	39.99	2379.39	70.57	60.90	2262.13	106.92	181.27	2302.17	120.29	205.31	3083.47	22.60	54.47	3044.35	24.05	62.28	2154.37	-54.58	185.24	2269.09	-56.38	188.38	2760.99	40.45	1377.12	0.00	0.00	0.00	2806.85	-43.42	1790.70	2772.33	64.45	1813.47	2051.57	-34.33	1710.42	2528.72	42.77	1704.45	487.05	-294.29	79.78	1084.44	-308.78	76.23	501.21
8.53000	2415.64	79.81	38.82	2385.77	70.64	63.67	2276.77	105.78	192.14	2317.03	120.53	214.36	3083.73	22.62	53.82	3044.44	24.05	61.77	2154.37	-54.58	185.24	2269.09	-56.38	188.38	2771.03	40.74	1378.29	0.00	0.00	0.00	2816.00	-46.66	1790.88	2782.27	61.55	1814.96	2051.57	-34.33	1710.42	2528.72	42.77	1704.45	487.03	-294.36	79.74	1084.57	-308.93	76.16	501.20
8.54000	2419.59	80.07	37.68	2393.24	70.88	66.30	2292.25	105.47	203.36	2334.76	118.66	222.34	3083.90	22.62	53.35	3044.50	24.04	61.38	2154.37	-54.58	185.24	2269.09	-56.38	188.38	2780.94	41.07	1379.46	0.00	0.00	0.00	2825.06	-49.65	1791.00	2792.11	58.73	1816.51	2051.57	-34.33	1710.42	2528.72	42.77	1704.45	487.14	-294.75	79.64	1084.49	-308.83	76.16	501.18
8.55000	2422.86	80.33	35.60	2402.50	71.33	68.93	2309.48	105.17	214.27	2352.19	118.50	230.68	3083.88	22.59	52.89	3044.52	23.99	61.04	2154.37	-54.58	185.24	2269.09	-56.38	188.38	2790.62	41.44	1380.70	0.00	0.00	0.00	2834.14	-52.43	1791.09	2801.83	56.02	1818.11	2051.57	-34.33	1710.42	2528.72	42.77	1704.45	487.09	-294.62	79.65	1084.59	-308.92	76.00	501.19
8.56000	2425.67	80.90	32.54	2411.74	72.34	71.45	2326.88	106.01	225.22	2370.19	118.27	238.66	3083.98	22.59	52.53	3044.61	23.98	60.77	2154.37	-54.58	185.24	2269.09	-56.38	188.38	2800.11	41.83	1381.93	0.00	0.00	0.00	2843.33	-54.88	1791.14	2811.46	53.44	1819.75	2051.57	-34.33	1710.42	2528.72	42.77	1704.45	487.08	-294.45	79.64	1084.56	-308.83	75.98	501.21
8.57000	2437.11	82.59	35.48	2422.32	74.03	74.94	2345.86	104.86	234.46	2388.96	117.72	246.11	3084.08	22.59	52.20	3044.82	23.92	60.61	2154.37	-54.58	185.24	2269.09	-56.38	188.38	2809.36	42.24	1383.16	0.00	0.00	0.00	2852.52	-57.17	1791.19	2820.99	51.01	1821.40	2051.57	-34.33	1710.42	2528.72	42.77	1704.45	487.13	-294.39	79.68	1084.51	-308.79	75.95	501.15
8.58000	2449.54	85.54	40.46	2434.95	76.24	80.65	2363.34	104.33	242.73	2406.63	118.01	253.29	3084.24	22.59	51.94	3044.90	23.88	60.37	2154.37	-54.58	185.24	2269.09	-56.38	188.38	2818.35	42.75	1384.35	0.00	0.00	0.00	2861.26	-59.35	1791.31	2830.44	48.75	1823.05	2051.57	-34.33	1710.42	2528.72	42.77	1704.45	487.07	-294.39	79.77	1084.41	-308.42	76.20	501.18
8.59000	2472.77	89.20	51.86	2451.38	79.11	86.97	2381.12	103.67	250.18	2425.45	116.79	259.80	3084.07	22.57	51.57	3044.85	23.88	60.12	2154.37	-54.58	185.24	2269.09	-56.38	188.38	2827.26	43.34	1385.51	0.00	0.00	0.00	2869.91	-61.25	1791.47	2839.80	46.69	1824.69	2051.57	-34.33	1710.42	2528.72	42.77	1704.45	487.06	-294.58	79.64	1084.57	-309.04	75.97	501.21
8.60000	2488.10	93.41	55.97	2470.70	82.50	92.55	2400.09	102.29	256.05	2443.88	116.56	266.31	3084.14	22.61	51.41	3044.90	23.86	59.98	2154.37	-54.58	185.24	2269.09	-56.38	188.38	2835.94	44.00	1386.62	0.00	0.00	0.00	2878.84	-62.80	1791.65	2849.10	44.85	1826.30	2051.57	-34.33	1710.42	2528.72	42.77	1704.45	487.12	-294.59	79.59	1084.54	-309.15	75.98	501.13
8.61000	2508.23	97.23	60.64	2491.70	85.66	97.40	2418.70	102.62	261.06	2462.62	117.07	272.00	3084.22	22.61	51.33	3044.81	23.85	59.82	2154.37	-54.58	185.24	2269.09	-56.38	188.38	2844.43	44.68	1387.70	0.00	0.00	0.00	2887.45	-64.11	1791.95	2858.34	43.24	1827.87	2051.57	-34.33	1710.42	2528.72	42.77	1704.45	487.06	-294.74	79.58	1084.73	-309.28	75.78	501.15
8.62000	2530.34	100.28	64.95	2514.15	88.16	101.68	2437.86	103.61	264.86	2482.69	117.05	276.00	3084.25	22.59	51.27	3044.83	23.82	59.73	2154.37	-54.58	185.24	2269.09	-56.38	188.38	2852.69	45.36	1388.75	0.00	0.00	0.00	2895.62	-65.13	1792.41	2867.51	41.90	1829.36	2051.57	-34.33	1710.42	2528.72	42.77	1704.45	487.05	-294.52	79.69	1084.56	-308.92	75.92	501.15
8.63000	2554.29	102.47	68.59	2537.14	90.13	104.87	2457.75	104.87	267.17	2482.69	117.05	276.00	3084.32	22.61	51.25	3044.87	23.79	59.67	2154.37	-54.58	185.24	2269.09	-56.38	188.38	2860.86	46.09	1389.78	0.00	0.00	0.00	2903.96	-65.93	1792.98	2876.64	40.84	1830.78	2051.57	-34.33	1710.42	2528.72	42.77	1704.45	487.13	-294.17	79.77	1084.55	-308.97	75.90	501.10
8.64000	2578.65	104.01	71.13	2561.20	91.56	107.26	2478.99	106.05	268.06	2482.69	117.05	276.00	3084.43	22.58	51.24	3044.97	23.73	59.67	2154.37	-54.58	185.24	2269.09	-56.38	188.38	2868.88	46.80	1390.84	0.00	0.00	0.00	2912.28	-66.43	1793.72	2885.73	40.09	1832.10	2051.57	-34.33	1710.42	2528.72	42.77	1704.45	487.08	-294.63	79.60	1084.53	-308.84	75.95	501.10
8.65000	2604.26	104.90	73.03	2586.36	92.65	109.04	2500.35	107.66	267.81	2482.69	117.05	276.00	3084.40	22.57	51.13	3044.86	23.70	59.54	2154.37	-54.58	185.24	2269.09	-56.38	188.38	2876.92	47.53	1391.94	0.00	0.00	0.00	2920.47	-66.72	1794.55	2894.78	39.66	1833.31	2051.57	-34.33	1710.42	2528.72	42.77	1704.45	487.07	-294.45	79.48	1084.59	-308.81	75.92	501.11
8.66000	2630.85	105.35	74.22	2611.95	93.37	109.80	2500.35	107.66	267.81	2482.69	117.05	276.00	3084.21	22.54	50.94	3044.82	23.65	59.47	2154.37	-54.58	185.24	2269.09	-56.38	188.38	2884.89	48.22	1393.05	0.00	0.00	0.00	2928.49	-66.78	1795.50	2903.81	39.59	1834.39	2051.57	-34.33	1710.42	2528.72	42.77	1704.45	487.01	-294.03	79.68	1084.59	-308.80	75.94	501.21
8.67000	2658.27	105.53	74.67	2638.63	93.93	110.04	2500.35	107.66	267.81	2482.69	117.05	276.00	3084.30	22.55	50.95	3044.83	23.63	59.45	2154.37	-54.58	185.24	2269.09	-56.38	188.38	2892.81	48.93	1394.10	0.00	0.00	0.00	2936.74	-66.55	1796.47	2912.82	39.89	1835.33	2051.57	-34.33	1710.42	2528.72	42.77	1704.45	487.08	-294.09	79.71	1084.65	-308.92	76.00	501.14
8.68000	2687.33	105.53	74.94	2666.39	94.35	109.85	2500.35	107.66	267.81	2482.69	117.05	276.00	3084.30	22.52	50.93	3044.87	23.60	59.43	2154.37	-54.58	185.24	2269.09	-56.38	188.38	2900.54	49.58	1395.05	0.00	0.00	0.00	2945.23	-66.08	1797.49	2921.81	40.58	1836.10	2051.57	-34.33	1710.42	2528.72	42.77	1704.45	487.12	-294.31	79.72	1084.60	-308.85	75.94	501.13
8.69000	2717.28	105.42	74.82	2695.18	94.72	109.17	2500.35	107.66	267.81	2482.69	117.05	276.00	3084.44	22.52	50.99	3044.90	23.59	59.44	2154.37	-54.58	185.24	2269.09	-56.38	188.38	2908.36	50.22	1395.94	0.00	0.00	0.00	2953.72	-65.38	1798.51	2930.80	41.70	1836.69	2051.57	-34.33	1710.42	2528.72	42.77	1704.45	487.09	-294.38	79.74	1084.52	-308.20	76.03	501.19
8.70000	2748.24	105.32	74.32	2724.85	95.00	107.96	2500.35	107.66	267.81	2482.69	117.05	276.00	3084.45	22.53	50.96	3044.89	23.56	59.43	2154.37	-54.58	185.24	2269.09	-56.38	188.38	2916.31	50.77	1396.77	0.00	0.00	0.00	2962.31	-64.46	1799.52	2939.79	43.25	1837.09	2051.57	-34.33	1710.42	2528.72	42.77	1704.45	487.07	-294.25	79.70	1084.60	-308.71	75.88	501.12
8.71000	2780.23	105.14	73.71	2755.37	95.37	106.45	2500.35	107.66	267.81	2482.69	117.05	276.00	3084.48	22.50	50.97	3044.96	23.53	59.47	2154.37	-54.58	185.24	2269.09	-56.38	188.38	2924.44	51.23	1397.54	0.00	0.00	0.00	2970.78	-63.41	1800.57	2948.07	44.44	1837.66	2051.57	-34.33	1710.42	2528.72	42.77	1704.45	487.03	-294.37	79.58	1084.67	-308.95	75.90	501.22
8.72000	2812.59	104.92	72.58	2786.82	95.99	104.72	2500.35	107.66	267.81	2482.69	117.05	276.00	3084.37	22.45	50.90	3045.00	23.50	59.46	2154.37	-54.58	185.24	2269.09	-56.38	188.38	2932.49	51.66	1398.19	0.00	0.00	0.00	2979.18	-62.15	1801.61	2956.15	45.83	1838.17	2051.57	-34.33	1710.42	2528.72	42.77	1704.45	487.09	-294.49	79.42	1084.54	-308.87	76.13	501.18
8.73000	2845.98	105.00	71.62	2818.10	96.72	102.28	2500.35	107.66	267.81	2482.69	117.05	276.00	3084.35	22.42	50.88	3044.99	23.48	59.41	2154.37	-54.58	185.24	2269.09	-56.38	188.38	2940.41	52.08	1398.66	0.00	0.00	0.00	2987.46	-60.77	1802.67	2964.31	47.35	1838.56	2051.57	-34.33	1710.42	2528.72	42.77	1704.45	487.01	-294.05	79.68	1084.59	-308.90	76.04	501.09
8.74000	2880.21	105.05	70.86	2850.68	97.31	99.83	2500.35	107.66	267.81	2482.69	117.05	276.00	3084.20	22.38	50.74	3045.10	23.43	59.42	2154.37	-54.58	185.24	2269.09	-56.38	188.38	2948.12	52.46	1398.96	0.00	0.00	0.00	2995.67	-59.32	1803.67	2972.79	49.05	1838.78	2051.57	-34.33	1710.42	2528.72	42.77	1704.45	487.04	-294.32	79.64	1084.54	-308.99	76.10	501.12
8.75000	2914.88	105.86	70.22	2883.76	98.14	97.49	2500.35	107.66	267.81	2482.69	117.05	276.00	3084.23	22.36	50.74	3045.28	23.41	59.45	2154.37	-54.58	185.24	2269.09	-56.38	188.38	2955.72	52.76	1399.11	0.00	0.00	0.00	3003.97	-57.71	1804.55	2980.82	50.81	1839.01	2051.57	-34.33	1710.42	2528.72	42.77	1704.45	487.03	-294.05	79.59	1084.46	-308.64	76.15	501.12
8.76000	2950.05	107.68	69.59	2917.19	100.45	95.10	2500.35	107.66	267.81	2482.69	117.05	276.00	3084.28	22.35	50.76	3045.31	23.39	59.43	2154.37	-54.58	185.24	2269.09	-56.38	188.38	2963.17	52.99	1399.14	0.00	0.00	0.00	3012.70	-55.98	1805.30	2988.79	52.73	1839.07	2051.57	-34.33	1710.42	2528.72	42.77	1704.45	487.04	-294.26	79.54	1084.54	-308.92	75.97	501.21
8.77000	2985.28	109.70	68.78	2950.13	102.67	92.32	2500.35	107.66	267.81	2482.69	117.05	276.00	3084.52	22.37	50.89	3045.22	23.41	59.31	2154.37	-54.58	185.24	2269.09	-56.38	188.38	2970.69	53.19	1399.05	0.00	0.00	0.00	3021.30	-54.21	1805.96	2996.70	54.71	1839.06	2051.57	-34.33	1710.42	2528.72	42.77	1704.45	487.02	-294.32	79.59	1084.65	-308.73	75.94	501.17
8.78000	3021.26	111.86	68.62	2985.01	104.83	90.65	2500.35	107.66	267.81	2482.69	117.05	276.00	3084.51	22.42	50.88	3045.12	23.38	59.16	2154.37	-54.58	185.24	2269.09	-56.38	188.38	2978.39	53.35	1398.82	0.00	0.00	0.00	3029.96	-52.40	1806.49	3005.19	56.75	1838.83	2051.57	-34.33	1710.42	2528.72	42.77	1704.45	487.02	-293.90	79.69	1084.63	-309.02	75.78	501.17
8.79000	3055.95	114.12	67.64	3019.67	106.93	88.49	2500.35	107.66	267.81	2482.69	117.05	276.00	3084.50	22.50	50.89	3045.00	23.40	59.04	2154.37	-54.58	185.24	2269.09	-56.38	188.38	2986.06	53.48	1398.48	0.00	0.00	0.00	3038.71	-50.52	1806.98	3013.40	58.80	1838.52	2051.57	-34.33	1710.42	2528.72	42.77	1704.45	487.03	-294.10	79.71	1084.61	-308.97	75.94	501.10
8.80000	3091.57	116.36	67.74	3054.48	109.07	86.60	2500.35	107.66	267.81	2482.69	117.05	276.00	3084.50	22.63	50.83	3044.92	23.46	59.05	2154.37	-54.58	185.24	2269.09	-56.38	188.38	2993.65	53.58	1398.03	0.00	0.00	0.00	3047.30	-48.67	1807.34	3021.43	60.90	1838.11	2051.57	-34.33	1710.42	2528.72	42.77	1704.45	487.13	-294.36	79.42	1084.68	-308.82	75.87	501.09
8.81000	3127.16	118.64	68.05	3087.72	111.22	83.72	2500.35	107.66	267.81	2482.69	117.05	276.00	3084.50	22.74	50.80	3044.73	23.52	59.07	2154.37	-54.58	185.24	2269.09	-56.38	188.38	3001.17	53.64	1397.46	0.00	0.00	0.00	3055.85	-46.82	1807.62	3029.99	63.08	1837.49	2051.57	-34.33	1710.42	2528.72	42.77	1704.45	487.09	-294.41	79.54	1084.65	-309.35	75.85	501.14
8.82000	3162.54	120.95	68.40	3123.15	113.40	82.99	2500.35	107.66	267.81	2482.69	117.05	276.00	3084.28	22.74	50.68	3044.89	23.55	59.12	2154.37	-54.58	185.24	2269.09	-56.38	188.38	3008.81	53.69	1396.80	0.00	0.00	0.00	3064.41	-44.99	1807.74	3038.71	65.21	1836.69	2051.57	-34.33	1710.42	2528.72	42.77	1704.45	487.13	-294.49	79.54	1084.56	-308.70	75.96	501.13
8.83000	3162.54	120.95	68.40	3123.15	113.40	82.99	2500.35	107.66	267.81	2482.69	117.05	276.00	3084.50	22.68	50.79	3045.02	23.52	59.17	2154.37	-54.58	185.24	2269.09	-56.38	188.38	3016.34	53.72	1396.03	0.00	0.00	0.00	3073.08	-43.17	1807.72	3047.61	67.37	1835.70	2051.57	-34.33	1710.42	2528.72	42.77	1704.45	487.04	-294.24	79.60	1084.40	-308.29	76.26	501.12
8.84000	3162.54	120.95	68.40	3123.15	113.40	82.99	2500.35	107.66	267.81	2482.69	117.05	276.00	3084.24	22.63	50.63	3045.23	23.46	59.29	2154.37	-54.58	185.24	2269.09	-56.38	188.38	3023.89	53.73	1395.19	0.00	0.00	0.00	3081.66	-41.42	1807.51	3056.57	69.46	1834.55	2051.57	-34.33	1710.42	2528.72	42.77	1704.45	487.08	-294.33	79.59	1084.52	-308.62	76.04	501.25
8.85000	3162.54	120.95	68.40	3123.15	113.40	82.99	2500.35	107.66	267.81	2482.69	117.05	276.00	3084.21	22.54	50.61	3045.43	23.43	59.34	2154.37	-54.58	185.24	2269.09	-56.38	188.38	3031.50	53.72	1394.26	0.00	0.00	0.00	3090.31	-39.67	1807.08	3065.81	71.57	1833.15	2051.57	-34.33	1710.42	2528.72	42.77	1704.45	487.02	-293.87	79.91	1084.59	-308.80	75.96	501.13
8.86000	3162.54	120.95	68.40	3123.15	113.40	82.99	2500.35	107.66	267.81	2482.69	117.05	276.00	3084.34	22.46	50.62	3045.36	23.36	59.21	2154.37	-54.58	185.24	2269.09	-56.38	188.38	3039.17	53.72	1393.24	0.00	0.00	0.00	3099.12	-37.94	1806.50	3075.27	73.58	1831.54	2051.57	-34.33	1710.42	2528.72	42.77	1704.45	487.01	-294.24	79.86	1084.51	-308.93	76.00	501.12
8.87000	3162.54	120.95	68.40	3123.15	113.40	82.99	2500.35	107.66	267.81	2482.69	117.05	276.00	3084.53	22.44	50.67	3045.16	23.27	59.01	2154.37	-54.58	185.24	2269.09	-56.38	188.38	3046.95	53.70	1392.12	0.00	0.00	0.00	3108.13	-36.24	1805.72	3084.88	75.59	1829.79	2051.57	-34.33	1710.42	2528.72	42.77	1704.45	487.10	-294.34	79.65	1084.67	-308.99	75.83	501.24
8.88000	3162.54	120.95	68.40	3123.15	113.40	82.99	2500.35	107.66	267.81	2482.69	117.05	276.00	3084.49	22.37	50.55	3044.89	23.19	58.81	2154.37	-54.58	185.24	2269.09	-56.38	188.38	3054.92	53.69	1390.89	0.00	0.00	0.00	3117.13	-34.59	1804.75	3094.54	77.54	1827.86	2051.57	-34.33	1710.42	2528.72	42.77	1704.45	487.07	-294.60	79.45	1084.52	-308.79	76.09	501.18
8.89000	3162.54	120.95	68.40	3123.15	113.40	82.99	2500.35	107.66	267.81	2482.69	117.05	276.00	3084.35	22.26	50.42	3044.94	23.17	58.82	2154.37	-54.58	185.24	2269.09	-56.38	188.38	3062.85	53.67	1389.59	0.00	0.00	0.00	3126.14	-32.99	1803.64	3104.28	79.48	1825.76	2051.57	-34.33	1710.42	2528.72	42.77	1704.45	487.08	-294.68	79.58	1084.62	-308.69	75.89	501.19
8.90000	3162.54	120.95	68.40	3123.15	113.40	82.99	2500.35	107.66	267.81	2482.69	117.05	276.00	3084.35	22.24	50.43	3045.11	23.18	58.90	2154.37	-54.58	185.24	2269.09	-56.38	188.38	3070.77	53.69	1388.22	0.00	0.00	0.00	3135.38	-31.43	1802.35	3114.12	81.37	1823.52	2051.57	-34.33	1710.42	2528.72	42.77	1704.45	487.12	-294.20	79.73	1084.58	-308.78	75.98	501.17
8.91000	3162.54	120.95	68.40	3123.15	113.40	82.99	2500.35	107.66	267.81	2482.69	117.05	276.00	3084.57	22.24	50.52	3045.17	23.17	58.93	2154.37	-54.58	185.24	2269.09	-56.38	188.38	3078.71	53.73	1386.80	0.00	0.00	0.00	3144.87	-29.89	1800.91	3124.03	83.20	1821.16	2051.57	-34.33	1710.42	2528.72	42.77	1704.45	487.09	-294.48	79.49	1084.59	-309.09	76.02	501.12
8.92000	3162.54	120.95	68.40	3123.15	113.40	82.99	2500.35	107.66	267.81	2482.69	117.05	276.00	3084.81	22.23	50.67	3045.01	23.15	58.78	2154.37	-54.58	185.24	2269.09	-56.38	188.38	3086.79	53.79	1385.33	0.00	0.00	0.00	3154.31	-28.38	1799.36	3133.82	84.96	1818.78	2051.57	-34.33	1710.42	2528.72	42.77	1704.45	487.02	-294.46	79.65	1084.50	-308.70	76.15	501.11
8.93000	3162.54	120.95	68.40	3123.15	113.40	82.99	2500.35	107.66	267.81	2482.69	117.05	276.00	3084.80	22.19	50.62	3044.92	23.08	58.66	2154.37	-54.58	185.24	2269.09	-56.38	188.38	3094.93	53.89	1383.82	0.00	0.00	0.00	3163.68	-26.92	1797.74	3143.64	86.71	1816.39	2051.57	-34.33	1710.42	2528.72	42.77	1704.45	486.99	-294.82	79.54	1084.48	-308.63	76.16	501.18
8.94000	3162.54	120.95	68.40	3123.15	113.40	82.99	2500.35	107.66	267.81	2482.69	117.05	276.00	3084.67	22.19	50.49	3044.86	23.03	58.54	2154.37	-54.58	185.24	2269.09	-56.38	188.38	3103.30	54.07	1382.30	0.00	0.00	0.00	3173.28	-25.46	1796.04	3153.52	88.38	1814.01	2051.57	-34.33	1710.42	2528.72	42.77	1704.45	487.04	-294.70	79.56	1084.54	-308.77	76.07	501.14
8.95000	3162.54	120.95	68.40	3123.15	113.40	82.99	2500.35	107.66	267.81	2482.69	117.05	276.00	3084.70	22.17	50.45	3044.70	22.97	58.36	2154.37	-54.58	185.24	2269.09	-56.38	188.38	3111.67	54.36	1380.80	0.00	0.00	0.00	3182.68	-24.04	1794.34	3163.48	90.01	1811.66	2051.57	-34.33	1710.42	2528.72	42.77	1704.45	487.07	-294.74	79.65	1084.47	-308.65	76.18	501.18
8.96000	3162.54	120.95	68.40	3123.15	113.40	82.99	2500.35	107.66	267.81	2482.69	117.05	276.00	3084.67	22.14	50.35	3044.86	22.96	58.39	2154.37	-54.58	185.24	2269.09	-56.38	188.38	3120.18	54.76	1379.30	0.00	0.00	0.00	3191.96	-22.65	1792.69	3173.32	91.59	1809.42	2051.57	-34.33	1710.42	2528.72	42.77	1704.45	487.08	-294.14	79.74	1084.55	-309.06	75.99	501.15
8.97000	3162.54	120.95	68.40	3123.15	113.40	82.99	2500.35	107.66	267.81	2482.69	117.05	276.00	3084.78	22.09	50.35	3044.72	22.91	58.20	2154.37	-54.58	185.24	2269.09	-56.38	188.38	3128.86	55.29	1377.73	0.00	0.00	0.00	3198.59	-21.67	1791.48	3183.19	93.13	1807.30	2051.57	-34.33	1710.42	2528.72	42.77	1704.45	487.07	-294.36	79.67	1084.56	-308.71	76.07	501.17
8.98000	3162.54	120.95	68.40	3123.15	113.40	82.99	2500.35	107.66	267.81	2482.69	117.05	276.00	3084.74	22.09	50.23	3044.86	22.87	58.20	2154.37	-54.58	185.24	2269.09	-56.38	188.38	3137.60	55.92	1376.13	0.00	0.00	0.00	3209.08	-20.10	1789.82	3183.19	93.13	1807.30	2051.57	-34.33	1710.42	2528.72	42.77	1704.45	487.07	-294.35	79.76	1084.61	-308.76	75.98	501.17
8.99000	3162.54	120.95	68.40	3123.15	113.40	82.99	2500.35	107.66	267.81	2482.69	117.05	276.00	3084.82	22.10	50.23	3044.79	22.85	58.05	2154.37	-54.58	185.24	2269.09	-56.38	188.38	3146.02	56.64	1374.59	0.00	0.00	0.00	3219.95	-18.46	1788.13	3183.19	93.13	1807.30	2051.57	-34.33	1710.42	2528.72	42.77	1704.45	487.03	-294.31	79.75	1084.65	-309.00	75.96	501.11
9.00000	3162.54	120.95	68.40	3123.15	113.40	82.99	2500.35	107.66	267.81	2482.69	117.05	276.00	3084.89	22.14	50.17	3044.96	22.82	58.06	2154.37	-54.58	185.24	2269.09	-56.38	188.38	3154.12	57.50	1373.15	0.00	0.00	0.00	3229.79	-17.03	1786.59	3183.19	93.13	1807.30	2051.57	-34.33	1710.42	2528.72	42.77	1704.45	487.10	-294.69	79.57	1084.54	-309.01	75.97	501.20
9.01000	3162.54	120.95	68.40	3123.15	113.40	82.99	2500.35	107.66	267.81	2482.69	117.05	276.00	3084.91	22.06	50.08	3045.06	22.78	58.04	2154.37	-54.58	185.24	2269.09	-56.38	188.38	3162.42	58.49	1371.74	0.00	0.00	0.00	3234.51	-16.32	1785.99	3183.19	93.13	1807.30	2051.57	-34.33	1710.42	2528.72	42.77	1704.45	487.15	-294.70	79.61	1084.66	-309.00	75.88	501.18
9.02000	3162.54	120.95	68.40	3123.15	113.40	82.99	2500.35	107.66	267.81	2482.69	117.05	276.00	3084.92	22.05	50.04	3045.09	22.74	57.95	2154.37	-54.58	185.24	2269.09	-56.38	188.38	3171.13	59.59	1370.38	0.00	0.00	0.00	3245.20	-14.39	1784.84	3183.19	93.13	1807.30	2051.57	-34.33	1710.42	2528.72	42.77	1704.45	487.09	-294.35	79.67	1084.62	-309.03	75.87	501.16
9.03000	3162.54	120.95	68.40	3123.15	113.40	82.99	2500.35	107.66	267.81	2482.69	117.05	276.00	3084.96	22.05	50.02	3045.05	22.66	57.81	2154.37	-54.58	185.24	2269.09	-56.38	188.38	3179.98	60.78	1369.15	0.00	0.00	0.00	3257.88	-12.14	1783.38	3183.19	93.13	1807.30	2051.57	-34.33	1710.42	2528.72	42.77	1704.45	487.06	-294.19	79.70	1084.66	-309.11	75.84	501.12
9.04000	3162.54	120.95	68.40	3123.15	113.40	82.99	2500.35	107.66	267.81	2482.69	117.05	276.00	3084.93	22.04	49.93	3045.23	22.58	57.81	2154.37	-54.58	185.24	2269.09	-56.38	188.38	3188.76	62.12	1368.14	0.00	0.00	0.00	3267.28	-10.31	1782.44	3183.19	93.13	1807.30	2051.57	-34.33	1710.42	2528.72	42.77	1704.45	487.09	-294.30	79.70	1084.54	-308.70	75.98	501.11
9.05000	3162.54	120.95	68.40	3123.15	113.40	82.99	2500.35	107.66	267.81	2482.69	117.05	276.00	3084.87	21.99	49.86	3045.30	22.46	57.77	2154.37	-54.58	185.24	2269.09	-56.38	188.38	3188.76	62.12	1368.14	0.00	0.00	0.00	3276.58	-8.41	1781.60	3183.19	93.13	1807.30	2051.57	-34.33	1710.42	2528.72	42.77	1704.45	487.10	-294.43	79.72	1084.50	-308.85	76.05	501.16
9.06000	3162.54	120.95	68.40	3123.15	113.40	82.99	2500.35	107.66	267.81	2482.69	117.05	276.00	3085.03	22.01	49.95	3045.49	22.34	57.76	2154.37	-54.58	185.24	2269.09	-56.38	188.38	3188.76	62.12	1368.14	0.00	0.00	0.00	3276.58	-8.41	1781.60	3183.19	93.13	1807.30	2051.57	-34.33	1710.42	2528.72	42.77	1704.45	487.16	-294.56	79.46	1084.53	-308.83	76.04	501.21
9.07000	3162.54	120.95	68.40	3123.15	113.40	82.99	2500.35	107.66	267.81	2482.69	117.05	276.00	3085.08	21.97	49.97	3045.50	22.22	57.64	2154.37	-54.58	185.24	2269.09	-56.38	188.38	3188.76	62.12	1368.14	0.00	0.00	0.00	3276.58	-8.41	1781.60	3183.19	93.13	1807.30	2051.57	-34.33	1710.42	2528.72	42.77	1704.45	487.12	-294.52	79.55	1084.55	-308.63	76.02	501.11
9.08000	3162.54	120.95	68.40	3123.15	113.40	82.99	2500.35	107.66	267.81	2482.69	117.05	276.00	3085.07	21.94	49.92	3045.64	22.07	57.56	2154.37	-54.58	185.24	2269.09	-56.38	188.38	3188.76	62.12	1368.14	0.00	0.00	0.00	3276.58	-8.41	1781.60	3183.19	93.13	1807.30	2051.57	-34.33	1710.42	2528.72	42.77	1704.45	487.08	-294.03	79.74	1084.48	-308.67	76.11	501.13
9.09000	3162.54	120.95	68.40	3123.15	113.40	82.99	2500.35	107.66	267.81	2482.69	117.05	276.00	3085.05	21.85	49.83	3045.77	21.94	57.44	2154.37	-54.58	185.24	2269.09	-56.38	188.38	3188.76	62.12	1368.14	0.00	0.00	0.00	3276.58	-8.41	1781.60	3183.19	93.13	1807.30	2051.57	-34.33	1710.42	2528.72	42.77	1704.45	487.06	-294.16	79.85	1084.66	-309.31	75.86	501.16
9.10000	3162.54	120.95	68.40	3123.15	113.40	82.99	2500.35	107.66	267.81	2482.69	117.05	276.00	3085.12	21.84	49.78	3045.87	21.81	57.27	2154.37	-54.58	185.24	2269.09	-56.38	188.38	3188.76	62.12	1368.14	0.00	0.00	0.00	3276.58	-8.41	1781.60	3183.19	93.13	1807.30	2051.57	-34.33	1710.42	2528.72	42.77	1704.45	487.09	-294.30	79.68	1084.58	-308.67	76.04	501.12
9.11000	3162.54	120.95	68.40	3123.15	113.40	82.99	2500.35	107.66	267.81	2482.69	117.05	276.00	3085.39	21.84	49.92	3045.95	21.71	57.04	2154.37	-54.58	185.24	2269.09	-56.38	188.38	3188.76	62.12	1368.14	0.00	0.00	0.00	3276.58	-8.41	1781.60	3183.19	93.13	1807.30	2051.57	-34.33	1710.42	2528.72	42.77	1704.45	487.10	-294.67	79.53	1084.56	-308.90	76.01	501.15
9.12000	3162.54	120.95	68.40	3123.15	113.40	82.99	2500.35	107.66	267.81	2482.69	117.05	276.00	3085.34	21.79	49.84	3045.87	21.63	56.73	2154.37	-54.58	185.24	2269.09	-56.38	188.38	3188.76	62.12	1368.14	0.00	0.00	0.00	3276.58	-8.41	1781.60	3183.19	93.13	1807.30	2051.57	-34.33	1710.42	2528.72	42.77	1704.45	487.07	-294.47	79.64	1084.54	-308.72	76.12	501.19
9.13000	3162.54	120.95	68.40	3123.15	113.40	82.99	2500.35	107.66	267.81	2482.69	117.05	276.00	3085.30	21.78	49.66	3045.94	21.59	56.48	2154.37	-54.58	185.24	2269.09	-56.38	188.38	3188.76	62.12	1368.14	0.00	0.00	0.00	3276.58	-8.41	1781.60	3183.19	93.13	1807.30	2051.57	-34.33	1710.42	2528.72	42.77	1704.45	487.07	-294.31	79.68	1084.62	-308.71	76.02	501.17
9.14000	3162.54	120.95	68.40	3123.15	113.40	82.99	2500.35	107.66	267.81	2482.69	117.05	276.00	3085.35	21.74	49.55	3046.00	21.55	56.25	2154.37	-54.58	185.24	2269.09	-56.38	188.38	3188.76	62.12	1368.14	0.00	0.00	0.00	3276.58	-8.41	1781.60	3183.19	93.13	1807.30	2051.57	-34.33	1710.42	2528.72	42.77	1704.45	487.10	-294.33	79.58	1084.72	-308.81	75.68	501.18
9.15000	3162.54	120.95	68.40	3123.15	113.40	82.99	2500.35	107.66	267.81	2482.69	117.05	276.00	3085.63	21.75	49.62	3046.05	21.51	56.02	2154.37	-54.58	185.24	2269.09	-56.38	188.38	3188.76	62.12	1368.14	0.00	0.00	0.00	3276.58	-8.41	1781.60	3183.19	93.13	1807.30	2051.57	-34.33	1710.42	2528.72	42.77	1704.45	487.13	-293.91	79.53	1084.62	-308.88	75.93	501.21
9.16000	3162.54	120.95	68.40	3123.15	113.40	82.99	2500.35	107.66	267.81	2482.69	117.05	276.00	3085.75	21.73	49.58	3046.15	21.54	55.88	2154.37	-54.58	185.24	2269.09	-56.38	188.38	3188.76	62.12	1368.14	0.00	0.00	0.00	3276.58	-8.41	1781.60	3183.19	93.13	1807.30	2051.57	-34.33	1710.42	2528.72	42.77	1704.45	487.11	-294.47	79.70	1084.64	-309.10	75.88	501.15
9.17000	3162.54	120.95	68.40	3123.15	113.40	82.99	2500.35	107.66	267.81	2482.69	117.05	276.00	3085.84	21.68	49.51	3045.91	21.72	55.57	2154.37	-54.58	185.24	2269.09	-56.38	188.38	3188.76	62.12	1368.14	0.00	0.00	0.00	3276.58	-8.41	1781.60	3183.19	93.13	1807.30	2051.57	-34.33	1710.42	2528.72	42.77	1704.45	487.06	-294.17	79.66	1084.65	-309.11	75.90	501.19
9.18000	3162.54	120.95	68.40	3123.15	113.40	82.99	2500.35	107.66	267.81	2482.69	117.05	276.00	3085.93	21.67	49.44	3045.72	22.13	55.63	2154.37	-54.58	185.24	2269.09	-56.38	188.38	3188.76	62.12	1368.14	0.00	0.00	0.00	3276.58	-8.41	1781.60	3183.19	93.13	1807.30	2051.57	-34.33	1710.42	2528.72	42.77	1704.45	487.07	-294.48	79.64	1084.70	-309.01	75.86	501.16
9.19000	3162.54	120.95	68.40	3123.15	113.40	82.99	2500.35	107.66	267.81	2482.69	117.05	276.00	3086.20	21.60	49.40	3045.63	22.50	56.10	2154.37	-54.58	185.24	2269.09	-56.38	188.38	3188.76	62.12	1368.14	0.00	0.00	0.00	3276.58	-8.41	1781.60	3183.19	93.13	1807.30	2051.57	-34.33	1710.42	2528.72	42.77	1704.45	487.07	-294.42	79.73	1084.70	-309.10	75.86	501.21
9.20000	3162.54	120.95	68.40	3123.15	113.40	82.99	2500.35	107.66	267.81	2482.69	117.05	276.00	3086.30	21.51	49.28	3045.96	22.71	57.61	2154.37	-54.58	185.24	2269.09	-56.38	188.38	3188.76	62.12	1368.14	0.00	0.00	0.00	3276.58	-8.41	1781.60	3183.19	93.13	1807.30	2051.57	-34.33	1710.42	2528.72	42.77	1704.45	487.12	-294.51	79.63	1084.57	-308.72	75.98	501.23
9.21000	3162.54	120.95	68.40	3123.15	113.40	82.99	2500.35	107.66	267.81	2482.69	117.05	276.00	3086.41	21.40	49.09	3049.71	22.99	62.90	2154.37	-54.58	185.24	2269.09	-56.38	188.38	3188.76	62.12	1368.14	0.00	0.00	0.00	3276.58	-8.41	1781.60	3183.19	93.13	1807.30	2051.57	-34.33	1710.42	2528.72	42.77	1704.45	487.08	-294.93	79.43	1084.38	-308.88	76.24	501.19
9.22000	3162.54	120.95	68.40	3123.15	113.40	82.99	2500.35	107.66	267.81	2482.69	117.05	276.00	3086.43	21.33	48.89	3049.68	23.48	64.31	2154.37	-54.58	185.24	2269.09	-56.38	188.38	3188.76	62.12	1368.14	0.00	0.00	0.00	3276.58	-8.41	1781.60	3183.19	93.13	1807.30	2051.57	-34.33	1710.42	2528.72	42.77	1704.45	487.09	-294.39	79.44	1084.50	-308.88	76.09	501.12
9.23000	3162.54	120.95	68.40	3123.15	113.40	82.99	2500.35	107.66	267.81	2482.69	117.05	276.00	3086.44	21.30	48.61	3048.43	23.41	62.15	2154.37	-54.58	185.24	2269.09	-56.38	188.38	3188.76	62.12	1368.14	0.00	0.00	0.00	3276.58	-8.41	1781.60	3183.19	93.13	1807.30	2051.57	-34.33	1710.42	2528.72	42.77	1704.45	487.01	-294.27	79.76	1084.60	-308.95	75.89	501.15
9.24000	3162.54	120.95	68.40	3123.15	113.40	82.99	2500.35	107.66	267.81	2482.69	117.05	276.00	3086.64	21.28	48.29	3049.13	22.67	60.88	2154.37	-54.58	185.24	2269.09	-56.38	188.38	3188.76	62.12	1368.14	0.00	0.00	0.00	3276.58	-8.41	1781.60	3183.19	93.13	1807.30	2051.57	-34.33	1710.42	2528.72	42.77	1704.45	487.06	-294.42	79.86	1084.65	-309.23	75.88	501.14
9.25000	3162.54	120.95	68.40	3123.15	113.40	82.99	2500.35	107.66	267.81	2482.69	117.05	276.00	3087.00	21.30	47.89	3050.62	22.68	61.22	2154.37	-54.58	185.24	2269.09	-56.38	188.38	3188.76	62.12	1368.14	0.00	0.00	0.00	3276.58	-8.41	1781.60	3183.19	93.13	1807.30	2051.57	-34.33	1710.42	2528.72	42.77	1704.45	487.11	-294.54	79.67	1084.60	-308.62	75.96	501.10
9.26000	3162.54	120.95	68.40	3123.15	113.40	82.99	2500.35	107.66	267.81	2482.69	117.05	276.00	3087.87	21.54	47.54	3052.73	22.84	62.13	2154.37	-54.58	185.24	2269.09	-56.38	188.38	3188.76	62.12	1368.14	0.00	0.00	0.00	3276.58	-8.41	1781.60	3183.19	93.13	1807.30	2051.57	-34.33	1710.42	2528.72	42.77	1704.45	487.02	-294.38	79.64	1084.56	-308.72	75.94	501.18
9.27000	3162.54	120.95	68.40	3123.15	113.40	82.99	2500.35	107.66	267.81	2482.69	117.05	276.00	3089.12	21.81	47.04	3055.44	23.10	63.35	2154.37	-54.58	185.24	2269.09	-56.38	188.38	3188.76	62.12	1368.14	0.00	0.00	0.00	3276.58	-8.41	1781.60	3183.19	93.13	1807.30	2051.57	-34.33	1710.42	2528.72	42.77	1704.45	487.10	-294.45	79.60	1084.63	-309.01	75.80	501.14
9.28000	3162.54	120.95	68.40	3123.15	113.40	82.99	2500.35	107.66	267.81	2482.69	117.05	276.00	3091.09	22.03	46.47	3059.04	23.30	64.99	2154.37	-54.58	185.24	2269.09	-56.38	188.38	3188.76	62.12	1368.14	0.00	0.00	0.00	3276.58	-8.41	1781.60	3183.19	93.13	1807.30	2051.57	-34.33	1710.42	2528.72	42.77	1704.45	487.05	-294.34	79.81	1084.58	-308.99	75.85	501.13
9.29000	3162.54	120.95	68.40	3123.15	113.40	82.99	2500.35	107.66	267.81	2482.69	117.05	276.00	3093.86	22.16	45.89	3063.64	23.40	66.94	2154.37	-54.58	185.24	2269.09	-56.38	188.38	3188.76	62.12	1368.14	0.00	0.00	0.00	3276.58	-8.41	1781.60	3183.19	93.13	1807.30	2051.57	-34.33	1710.42	2528.72	42.77	1704.45	487.01	-294.12	79.72	1084.48	-308.65	76.01	501.19
9.30000	3162.54	120.95	68.40	3123.15	113.40	82.99	2500.35	107.66	267.81	2482.69	117.05	276.00	3097.11	21.96	45.06	3069.38	23.27	69.13	2154.37	-54.58	185.24	2269.09	-56.38	188.38	3188.76	62.12	1368.14	0.00	0.00	0.00	3276.58	-8.41	1781.60	3183.19	93.13	1807.30	2051.57	-34.33	1710.42	2528.72	42.77	1704.45	487.07	-294.30	79.68	1084.62	-308.71	75.89	501.21
9.31000	3162.54	120.95	68.40	3123.15	113.40	82.99	2500.35	107.66	267.81	2482.69	117.05	276.00	3100.96	21.44	44.09	3076.19	22.67	71.41	2154.37	-54.58	185.24	2269.09	-56.38	188.38	3188.76	62.12	1368.14	0.00	0.00	0.00	3276.58	-8.41	1781.60	3183.19	93.13	1807.30	2051.57	-34.33	1710.42	2528.72	42.77	1704.45	487.07	-294.26	79.79	1084.60	-308.88	76.08	501.20
9.32000	3162.54	120.95	68.40	3123.15	113.40	82.99	2500.35	107.66	267.81	2482.69	117.05	276.00	3105.08	20.39	42.96	3083.70	21.57	73.45	2154.37	-54.58	185.24	2269.09	-56.38	188.38	3188.76	62.12	1368.14	0.00	0.00	0.00	3276.58	-8.41	1781.60	3183.19	93.13	1807.30	2051.57	-34.33	1710.42	2528.72	42.77	1704.45	487.09	-294.63	79.68	1084.62	-308.74	75.97	501.19
9.33000	3162.54	120.95	68.40	3123.15	113.40	82.99	2500.35	107.66	267.81	2482.69	117.05	276.00	3110.04	18.83	42.01	3091.83	19.87	75.41	2154.37	-54.58	185.24	2269.09	-56.38	188.38	3188.76	62.12	1368.14	0.00	0.00	0.00	3276.58	-8.41	1781.60	3183.19	93.13	1807.30	2051.57	-34.33	1710.42	2528.72	42.77	1704.45	487.10	-294.83	79.62	1084.56	-308.97	75.95	501.09
9.34000	3162.54	120.95	68.40	3123.15	113.40	82.99	2500.35	107.66	267.81	2482.69	117.05	276.00	3116.80	16.68	42.27	3101.31	17.54	77.48	2154.37	-54.58	185.24	2269.09	-56.38	188.38	3188.76	62.12	1368.14	0.00	0.00	0.00	3276.58	-8.41	1781.60	3183.19	93.13	1807.30	2051.57	-34.33	1710.42	2528.72	42.77	1704.45	487.08	-294.43	79.51	1084.45	-308.61	76.09	501.08
9.35000	3162.54	120.95	68.40	3123.15	113.40	82.99	2500.35	107.66	267.81	2482.69	117.05	276.00	3127.07	14.09	46.22	3112.08	15.75	81.79	2154.37	-54.58	185.24	2269.09	-56.38	188.38	3188.76	62.12	1368.14	0.00	0.00	0.00	3276.58	-8.41	1781.60	3183.19	93.13	1807.30	2051.57	-34.33	1710.42	2528.72	42.77	1704.45	487.01	-294.32	79.68	1084.52	-308.97	76.10	501.14
9.36000	3162.54	120.95	68.40	3123.15	113.40	82.99	2500.35	107.66	267.81	2482.69	117.05	276.00	3127.07	14.09	46.22	3125.89	13.48	87.16	2154.37	-54.58	185.24	2269.09	-56.38	188.38	3188.76	62.12	1368.14	0.00	0.00	0.00	3276.58	-8.41	1781.60	3183.19	93.13	1807.30	2051.57	-34.33	1710.42	2528.72	42.77	1704.45	487.08	-294.06	79.69	1084.74	-309.34	75.88	501.16
9.37000	3162.54	120.95	68.40	3123.15	113.40	82.99	2500.35	107.66	267.81	2482.69	117.05	276.00	3127.07	14.09	46.22	3142.76	10.91	92.50	2154.37	-54.58	185.24	2269.09	-56.38	188.38	3188.76	62.12	1368.14	0.00	0.00	0.00	3276.58	-8.41	1781.60	3183.19	93.13	1807.30	2051.57	-34.33	1710.42	2528.72	42.77	1704.45	487.09	-294.22	79.56	1084.61	-309.23	75.96	501.13
9.38000	3162.54	120.95	68.40	3123.15	113.40	82.99	2500.35	107.66	267.81	2482.69	117.05	276.00	3127.07	14.09	46.22	3160.67	8.47	96.84	2154.37	-54.58	185.24	2269.09	-56.38	188.38	3188.76	62.12	1368.14	0.00	0.00	0.00	3276.58	-8.41	1781.60	3183.19	93.13	1807.30	2051.57	-34.33	1710.42	2528.72	42.77	1704.45	487.11	-294.28	79.75	1084.52	-308.83	76.15	501.13
9.39000	3162.54	120.95	68.40	3123.15	113.40	82.99	2500.35	107.66	267.81	2482.69	117.05	276.00	3127.07	14.09	46.22	3160.67	8.47	96.84	2154.37	-54.58	185.24	2269.09	-56.38	188.38	3188.76	62.12	1368.14	0.00	0.00	0.00	3276.58	-8.41	1781.60	3183.19	93.13	1807.30	2051.57	-34.33	1710.42	2528.72	42.77	1704.45	487.11	-294.08	79.72	1084.56	-308.82	76.15	501.15
9.40000	3162.54	120.95	68.40	3123.15	113.40	82.99	2500.35	107.66	267.81	2482.69	117.05	276.00	3127.07	14.09	46.22	3160.67	8.47	96.84	2154.37	-54.58	185.24	2269.09	-56.38	188.38	3188.76	62.12	1368.14	0.00	0.00	0.00	3276.58	-8.41	1781.60	3183.19	93.13	1807.30	2051.57	-34.33	1710.42	2528.72	42.77	1704.45	487.11	-294.02	79.70	1084.68	-308.89	75.85	501.18
9.41000	3162.54	120.95	68.40	3123.15	113.40	82.99	2500.35	107.66	267.81	2482.69	117.05	276.00	3127.07	14.09	46.22	3160.67	8.47	96.84	2154.37	-54.58	185.24	2269.09	-56.38	188.38	3188.76	62.12	1368.14	0.00	0.00	0.00	3276.58	-8.41	1781.60	3183.19	93.13	1807.30	2051.57	-34.33	1710.42	2528.72	42.77	1704.45	487.06	-294.21	79.60	1084.69	-309.18	75.88	501.16
9.42000	3162.54	120.95	68.40	3123.15	113.40	82.99	2500.35	107.66	267.81	2482.69	117.05	276.00	3127.07	14.09	46.22	3160.67	8.47	96.84	2154.37	-54.58	185.24	2269.09	-56.38	188.38	3188.76	62.12	1368.14	0.00	0.00	0.00	3276.58	-8.41	1781.60	3183.19	93.13	1807.30	2051.57	-34.33	1710.42	2528.72	42.77	1704.45	487.05	-294.65	79.61	1084.70	-309.13	75.90	501.16
9.43000	3162.54	120.95	68.40	3123.15	113.40	82.99	2500.35	107.66	267.81	2482.69	117.05	276.00	3127.07	14.09	46.22	3160.67	8.47	96.84	2154.37	-54.58	185.24	2269.09	-56.38	188.38	3188.76	62.12	1368.14	0.00	0.00	0.00	3276.58	-8.41	1781.60	3183.19	93.13	1807.30	2051.57	-34.33	1710.42	2528.72	42.77	1704.45	487.02	-294.35	79.73	1084.54	-308.73	75.98	501.18
9.44000	3162.54	120.95	68.40	3123.15	113.40	82.99	2500.35	107.66	267.81	2482.69	117.05	276.00	3127.07	14.09	46.22	3160.67	8.47	96.84	2154.37	-54.58	185.24	2269.09	-56.38	188.38	3188.76	62.12	1368.14	0.00	0.00	0.00	3276.58	-8.41	1781.60	3183.19	93.13	1807.30	2051.57	-34.33	1710.42	2528.72	42.77	1704.45	487.04	-294.24	79.65	1084.58	-308.86	75.92	501.15
9.45000	3162.54	120.95	68.40	3123.15	113.40	82.99	2500.35	107.66	267.81	2482.69	117.05	276.00	3127.07	14.09	46.22	3160.67	8.47	96.84	2154.37	-54.58	185.24	2269.09	-56.38	188.38	3188.76	62.12	1368.14	0.00	0.00	0.00	3276.58	-8.41	1781.60	3183.19	93.13	1807.30	2051.57	-34.33	1710.42	2528.72	42.77	1704.45	487.14	-294.35	79.75	1084.52	-308.65	76.07	501.13
9.46000	3162.54	120.95	68.40	3123.15	113.40	82.99	2500.35	107.66	267.81	2482.69	117.05	276.00	3127.07	14.09	46.22	3160.67	8.47	96.84	2154.37	-54.58	185.24	2269.09	-56.38	188.38	3188.76	62.12	1368.14	0.00	0.00	0.00	3276.58	-8.41	1781.60	3183.19	93.13	1807.30	2051.57	-34.33	1710.42	2528.72	42.77	1704.45	487.14	-294.35	79.75	1084.52	-308.65	76.07	501.13
[truncated: 35 more columns]
