# Supplementary material for: The impact of mobile phone use on where we look and how we walk when negotiating floor based obstacles
Source: PLoS One. 2017 Jun 30;12(6):e0179802. doi: 10.1371/journal.pone.0179802 (PMC5493336; doi:10.1371/journal.pone.0179802)
Supplement: S1 File — (ZIP) [file pone.0179802.s001.zip › Gait/PP11/JS obs no phone 3.txt]

CODAmotion Analysis Text
Codamotion Analysis Text Save of: JS obs no phone 3.mdf
Time	Markers
Time	1:LTOE.X	1:LTOE.Y	1:LTOE.Z	2:L2nd.X	2:L2nd.Y	2:L2nd.Z	3:LHEE.X	3:LHEE.Y	3:LHEE.Z	4:LANK.X	4:LANK.Y	4:LANK.Z	5:RTOE.X	5:RTOE.Y	5:RTOE.Z	6:R2nd.X	6:R2nd.Y	6:R2nd.Z	7:RHEE.X	7:RHEE.Y	7:RHEE.Z	8:RANK.X	8:RANK.Y	8:RANK.Z	9:STRN.X	9:STRN.Y	9:STRN.Z	10:Marker 10.X	10:Marker 10.Y	10:Marker 10.Z	11:FRHD.X	11:FRHD.Y	11:FRHD.Z	12:FLHD.X	12:FLHD.Y	12:FLHD.Z	13:BRHD.X	13:BRHD.Y	13:BRHD.Z	14:BLHD.X	14:BLHD.Y	14:BLHD.Z	15:BLSTEP.X	15:BLSTEP.Y	15:BLSTEP.Z	16:FLSTEP.X	16:FLSTEP.Y	16:FLSTEP.Z	17:BRSTEP.X
(s)	(mm)	(mm)	(mm)	(mm)	(mm)	(mm)	(mm)	(mm)	(mm)	(mm)	(mm)	(mm)	(mm)	(mm)	(mm)	(mm)	(mm)	(mm)	(mm)	(mm)	(mm)	(mm)	(mm)	(mm)	(mm)	(mm)	(mm)	(mm)	(mm)	(mm)	(mm)	(mm)	(mm)	(mm)	(mm)	(mm)	(mm)	(mm)	(mm)	(mm)	(mm)	(mm)	(mm)	(mm)	(mm)	(mm)	(mm)	(mm)	(mm)
0.00000	-3429.38	105.11	-10.50	-3478.79	110.34	30.19	-3526.62	-42.13	18.25	-3620.25	-27.63	51.74	-3929.81	-150.92	20.07	440.28	-267.70	72.25	971.32	-275.17	69.70	-1740.52	-54.75	323.15	-3877.29	-74.66	1337.60	0.00	0.00	0.00	-2381.55	-56.07	1737.44	-3860.85	-165.35	1756.27	-764.16	-65.88	1703.91	-2883.17	2.50	1315.31	368.59	-222.22	60.61	803.11	-227.16	57.85	359.73
0.01000	-3429.38	105.11	-10.50	-3478.79	110.34	30.19	-3526.62	-42.13	18.25	-3620.25	-27.63	51.74	-3929.81	-150.92	20.07	440.28	-267.70	72.25	971.32	-275.17	69.70	-1740.52	-54.75	323.15	-3877.29	-74.66	1337.60	0.00	0.00	0.00	-2381.55	-56.07	1737.44	-3860.85	-165.35	1756.27	-764.16	-65.88	1703.91	-2883.17	2.50	1315.31	368.59	-222.22	60.61	803.11	-227.16	57.85	359.73
0.02000	-3429.38	105.11	-10.50	-3478.79	110.34	30.19	-3526.62	-42.13	18.25	-3620.25	-27.63	51.74	-3929.81	-150.92	20.07	440.28	-267.70	72.25	967.15	-274.75	69.66	-1740.52	-54.75	323.15	-3877.29	-74.66	1337.60	0.00	0.00	0.00	-2381.55	-56.07	1737.44	-3860.85	-165.35	1756.27	-764.16	-65.88	1703.91	-2883.17	2.50	1315.31	368.59	-222.22	60.61	803.11	-227.16	57.85	359.87
0.03000	-3429.38	105.11	-10.50	-3478.79	110.34	30.19	-3526.73	-42.13	18.25	-3620.25	-27.63	51.74	-3929.81	-150.92	20.07	439.58	-267.68	72.25	-3209.96	144.34	24.79	-1740.52	-54.75	323.15	-3877.29	-74.66	1337.60	0.00	0.00	0.00	-2381.55	-56.07	1737.44	-3860.85	-165.35	1756.27	-764.16	-65.88	1703.91	-2884.00	2.51	1315.69	368.71	-222.29	60.63	803.38	-227.24	57.87	496.56
0.04000	-3429.38	105.11	-10.50	-3478.79	110.34	30.19	-3637.34	-43.90	20.60	-3620.25	-27.63	51.74	-3929.81	-150.92	20.07	437.50	-267.62	72.24	-11516.16	977.71	-64.46	-1740.52	-54.75	323.15	-3877.29	-74.66	1337.60	0.00	0.00	0.00	-2381.55	-56.07	1737.44	-3860.85	-165.35	1756.27	-764.16	-65.88	1703.91	-3713.58	3.81	1692.40	485.65	-292.52	79.92	1082.05	-306.50	77.82	496.93
0.05000	-3429.38	105.11	-10.50	-3478.79	110.34	30.19	-3643.79	-44.29	19.21	-3620.25	-27.63	51.74	-3929.81	-150.92	20.07	434.05	-267.53	72.24	-19743.23	1803.14	-152.93	-1740.52	-54.75	323.15	-3877.29	-74.66	1337.60	0.00	0.00	0.00	-2381.55	-56.07	1737.44	-3860.85	-165.35	1756.27	-764.16	-65.88	1703.91	-3692.85	2.22	1690.35	485.03	-292.63	79.72	1082.17	-306.54	77.72	496.75
0.06000	-3429.38	105.11	-10.50	-3478.79	110.34	30.19	-3664.33	-44.37	15.96	-3620.25	-27.63	51.74	-3929.81	-150.92	20.07	429.27	-267.40	72.23	-27891.47	2620.64	-240.63	-1740.52	-54.75	323.15	-3877.29	-74.66	1337.60	0.00	0.00	0.00	-2381.55	-56.07	1737.44	-3860.85	-165.35	1756.27	-764.16	-65.88	1703.91	-3703.68	0.75	1689.52	485.49	-292.47	79.84	1082.48	-306.14	77.80	496.24
0.07000	-3429.38	105.11	-10.50	-3478.79	110.34	30.19	-3639.90	-44.53	20.65	-3620.25	-27.63	51.74	-3929.81	-150.92	20.07	423.16	-267.23	72.22	-35961.14	3430.26	-327.55	-1740.52	-54.75	323.15	-3877.29	-74.66	1337.60	0.00	0.00	0.00	-2381.55	-56.07	1737.44	-3860.85	-165.35	1756.27	-764.16	-65.88	1703.91	-3716.26	0.69	1689.09	485.62	-292.45	79.83	1082.45	-305.95	77.98	496.49
0.08000	-3429.38	105.11	-10.50	-3478.79	110.34	30.19	-3658.88	-44.99	17.09	-3620.25	-27.63	51.74	-3929.81	-150.92	20.07	415.75	-267.02	72.21	-43952.53	4232.02	-413.71	-1740.52	-54.75	323.15	-3877.29	-74.66	1337.60	0.00	0.00	0.00	-2381.55	-56.07	1737.44	-3860.85	-165.35	1756.27	-764.16	-65.88	1703.91	-3707.44	1.24	1688.24	485.36	-292.83	79.63	1082.17	-306.30	77.68	496.45
0.09000	-3429.38	105.11	-10.50	-3478.79	110.34	30.19	-3617.05	-42.29	23.43	-3620.25	-27.63	51.74	-3929.81	-150.92	20.07	407.06	-266.78	72.19	-51865.92	5025.95	-499.09	-1740.52	-54.75	323.15	-3877.29	-74.66	1337.60	0.00	0.00	0.00	-2381.55	-56.07	1737.44	-3860.85	-165.35	1756.27	-764.16	-65.88	1703.91	-3687.56	0.84	1686.33	485.50	-292.95	79.74	1081.86	-306.57	77.52	496.53
0.10000	-3429.38	105.11	-10.50	-3478.79	110.34	30.19	-3661.39	-44.90	16.53	-3620.25	-27.63	51.74	-3929.81	-150.92	20.07	397.11	-266.50	72.18	-59701.61	5812.07	-583.71	-1740.52	-54.75	323.15	-3877.29	-74.66	1337.60	0.00	0.00	0.00	-2381.55	-56.07	1737.44	-3860.85	-165.35	1756.27	-764.16	-65.88	1703.91	-3672.03	1.13	1685.28	485.58	-292.62	79.74	1082.32	-306.48	77.58	496.46
0.11000	-3429.38	105.11	-10.50	-3478.79	110.34	30.19	-3624.70	-46.50	22.47	-3620.25	-27.63	51.74	-3929.81	-150.92	20.07	385.92	-266.19	72.16	-67459.87	6590.42	-667.57	-1740.52	-54.75	323.15	-3877.29	-74.66	1337.60	0.00	0.00	0.00	-2381.55	-56.07	1737.44	-3860.85	-165.35	1756.27	-764.16	-65.88	1703.91	-3708.93	-1.03	1685.97	485.40	-292.96	79.75	1081.99	-306.27	77.65	496.75
0.12000	-3429.38	105.11	-10.50	-3478.79	110.34	30.19	-3644.65	-45.06	20.19	-3620.25	-27.63	51.74	-3929.81	-150.92	20.07	373.51	-265.85	72.13	-75140.99	7361.02	-750.66	-1740.52	-54.75	323.15	-3877.29	-74.66	1337.60	0.00	0.00	0.00	-2381.55	-56.07	1737.44	-3860.85	-165.35	1756.27	-764.16	-65.88	1703.91	-3710.05	-2.65	1685.19	485.36	-292.69	79.86	1082.52	-306.53	77.72	497.74
0.13000	-3429.38	105.11	-10.50	-3478.79	110.34	30.19	-3665.61	-45.20	16.95	-3620.25	-27.63	51.74	-3929.81	-150.92	20.07	359.90	-265.47	72.11	-82745.24	8123.90	-833.00	-1740.52	-54.75	323.15	-3877.29	-74.66	1337.60	0.00	0.00	0.00	-2381.55	-56.07	1737.44	-3860.85	-165.35	1756.27	-764.16	-65.88	1703.91	-3697.16	-2.37	1685.37	485.80	-292.85	79.98	1082.15	-306.59	77.59	496.89
0.14000	-3429.38	105.11	-10.50	-3478.79	110.34	30.19	-3643.06	-44.40	18.23	-3620.25	-27.63	51.74	-3929.81	-150.92	20.07	345.11	-265.06	72.08	-90272.91	8879.10	-914.58	-1740.52	-54.75	323.15	-3877.29	-74.66	1337.60	0.00	0.00	0.00	-2381.55	-56.07	1737.44	-3860.85	-165.35	1756.27	-764.16	-65.88	1703.91	-3707.13	-2.61	1684.94	485.48	-292.68	79.85	1082.20	-306.59	77.61	497.06
0.15000	-3429.38	105.11	-10.50	-3478.79	110.34	30.19	-3657.02	-43.88	16.62	-3620.25	-27.63	51.74	-3929.81	-150.92	20.07	329.17	-264.61	72.05	-97724.28	9626.63	-995.41	-1740.52	-54.75	323.15	-3877.29	-74.66	1337.60	0.00	0.00	0.00	-2381.55	-56.07	1737.44	-3860.85	-165.35	1756.27	-764.16	-65.88	1703.91	-3709.09	-2.11	1685.93	484.88	-292.48	79.74	1081.99	-306.51	77.54	496.76
0.16000	-3429.38	105.11	-10.50	-3478.79	110.34	30.19	-3641.84	-45.70	19.83	-3620.25	-27.63	51.74	-3929.81	-150.92	20.07	312.08	-264.14	72.02	-105099.65	10366.53	-1075.49	-1740.52	-54.75	323.15	-3877.29	-74.66	1337.60	0.00	0.00	0.00	-2381.55	-56.07	1737.44	-3860.85	-165.35	1756.27	-764.16	-65.88	1703.91	-3716.78	-3.44	1686.40	485.68	-292.30	79.99	1082.03	-306.31	77.68	496.69
0.17000	-3429.38	105.11	-10.50	-3478.79	110.34	30.19	-3666.48	-45.08	15.40	-3620.25	-27.63	51.74	-3929.81	-150.92	20.07	293.88	-263.63	71.98	-112399.29	11098.82	-1154.82	-1740.52	-54.75	323.15	-3877.29	-74.66	1337.60	0.00	0.00	0.00	-2381.55	-56.07	1737.44	-3860.85	-165.35	1756.27	-764.16	-65.88	1703.91	-3716.27	-4.82	1686.16	485.65	-292.78	79.98	1082.09	-306.62	77.55	496.83
0.18000	-3429.38	105.11	-10.50	-3478.79	110.34	30.19	-3656.74	-44.36	16.60	-3620.25	-27.63	51.74	-3929.81	-150.92	20.07	274.59	-263.09	71.94	-119623.47	11823.54	-1233.40	-1740.52	-54.75	323.15	-3877.29	-74.66	1337.60	0.00	0.00	0.00	-2381.55	-56.07	1737.44	-3860.85	-165.35	1756.27	-764.16	-65.88	1703.91	-3715.39	-3.81	1686.68	485.68	-292.80	79.85	1082.37	-306.46	77.67	497.03
0.19000	-3429.38	105.11	-10.50	-3478.79	110.34	30.19	-3643.47	-46.59	18.20	-3620.25	-27.63	51.74	-3929.81	-150.92	20.07	254.21	-262.52	71.90	-126772.51	12540.72	-1311.25	-1740.52	-54.75	323.15	-3877.29	-74.66	1337.60	0.00	0.00	0.00	-2381.55	-56.07	1737.44	-3860.85	-165.35	1756.27	-764.16	-65.88	1703.91	-3704.64	-4.66	1686.49	485.30	-292.63	79.83	1082.40	-306.30	77.85	496.84
0.20000	-3429.38	105.11	-10.50	-3478.79	110.34	30.19	-3637.60	-46.48	20.61	-3620.25	-27.63	51.74	-3929.81	-150.92	20.07	232.78	-261.91	71.86	-133846.65	13250.37	-1388.35	-1740.52	-54.75	323.15	-3877.29	-74.66	1337.60	0.00	0.00	0.00	-2381.55	-56.07	1737.44	-3860.85	-165.35	1756.27	-764.16	-65.88	1703.91	-3699.05	-4.13	1687.35	485.05	-292.83	79.74	1082.02	-306.53	77.68	496.68
0.21000	-3429.38	105.11	-10.50	-3478.79	110.34	30.19	-3661.11	-44.44	17.56	-3620.25	-27.63	51.74	-3929.81	-150.92	20.07	210.32	-261.28	71.81	-140846.22	13952.54	-1464.71	-1740.52	-54.75	323.15	-3877.29	-74.66	1337.60	0.00	0.00	0.00	-2381.55	-56.07	1737.44	-3860.85	-165.35	1756.27	-764.16	-65.88	1703.91	-3707.58	-2.81	1687.75	485.81	-292.73	79.88	1081.64	-306.35	77.68	495.97
0.22000	-3429.38	105.11	-10.50	-3478.79	110.34	30.19	-3673.81	-44.38	15.26	-3620.25	-27.63	51.74	-3929.81	-150.92	20.07	186.84	-260.62	71.76	-147771.46	14647.24	-1540.34	-1740.52	-54.75	323.15	-3877.29	-74.66	1337.60	0.00	0.00	0.00	-2381.55	-56.07	1737.44	-3860.85	-165.35	1756.27	-764.16	-65.88	1703.91	-3692.52	-4.77	1687.09	485.26	-292.97	79.77	1081.60	-306.49	77.50	495.98
0.23000	-3429.38	105.11	-10.50	-3478.79	110.34	30.19	-3632.41	-42.97	20.67	-3620.25	-27.63	51.74	-3929.81	-150.92	20.07	162.37	-259.93	71.70	-154622.66	15334.51	-1615.23	-1740.52	-54.75	323.15	-3877.29	-74.66	1337.60	0.00	0.00	0.00	-2381.55	-56.07	1737.44	-3860.85	-165.35	1756.27	-764.16	-65.88	1703.91	-3714.51	-3.85	1687.30	485.72	-292.78	79.89	1081.84	-306.28	77.56	496.14
0.24000	-3429.38	105.11	-10.50	-3478.79	110.34	30.19	-3629.09	-44.76	23.03	-3620.25	-27.63	51.74	-3929.81	-150.92	20.07	136.92	-259.22	71.65	-161400.14	16014.37	-1689.39	-1740.52	-54.75	323.15	-3877.29	-74.66	1337.60	0.00	0.00	0.00	-2381.55	-56.07	1737.44	-3860.85	-165.35	1756.27	-764.16	-65.88	1703.91	-3709.87	-3.91	1688.12	485.77	-292.54	79.95	1082.48	-306.42	77.74	496.19
0.25000	-3429.38	105.11	-10.50	-3478.79	110.34	30.19	-3634.62	-44.49	21.14	-3620.25	-27.63	51.74	-3929.81	-150.92	20.07	110.52	-258.47	71.59	-168104.15	16686.86	-1762.83	-1740.52	-54.75	323.15	-3877.29	-74.66	1337.60	0.00	0.00	0.00	-2381.55	-56.07	1737.44	-3860.85	-165.35	1756.27	-764.16	-65.88	1703.91	-3717.61	-4.00	1688.70	485.47	-292.41	80.04	1082.06	-306.45	77.67	496.28
0.26000	-3429.38	105.11	-10.50	-3478.79	110.34	30.19	-3649.58	-43.04	19.36	-3620.25	-27.63	51.74	-3929.81	-150.92	20.07	83.18	-257.70	71.53	-174734.96	17352.00	-1835.54	-1740.52	-54.75	323.15	-3877.29	-74.66	1337.60	0.00	0.00	0.00	-2381.55	-56.07	1737.44	-3860.85	-165.35	1756.27	-764.16	-65.88	1703.91	-3715.11	-3.60	1688.73	485.76	-292.72	80.06	1082.20	-306.63	77.61	497.04
0.27000	-3429.38	105.11	-10.50	-3478.79	110.34	30.19	-3643.23	-44.18	21.14	-3620.25	-27.63	51.74	-3929.81	-150.92	20.07	54.94	-256.90	71.46	-181292.88	18009.82	-1907.52	-1740.52	-54.75	323.15	-3877.29	-74.66	1337.60	0.00	0.00	0.00	-2381.55	-56.07	1737.44	-3860.85	-165.35	1756.27	-764.16	-65.88	1703.91	-3711.53	-2.83	1689.78	485.64	-292.83	79.85	1082.10	-306.53	77.63	496.60
0.28000	-3429.38	105.11	-10.50	-3478.79	110.34	30.19	-3676.12	-46.25	15.13	-3620.25	-27.63	51.74	-3929.81	-150.92	20.07	25.80	-256.07	71.39	-187778.21	18660.35	-1978.79	-1740.52	-54.75	323.15	-3877.29	-74.66	1337.60	0.00	0.00	0.00	-2381.55	-56.07	1737.44	-3860.85	-165.35	1756.27	-764.16	-65.88	1703.91	-3694.70	-2.27	1689.10	485.45	-292.84	79.77	1082.01	-306.32	77.59	496.32
0.29000	-3429.38	105.11	-10.50	-3478.79	110.34	30.19	-3652.33	-43.06	18.09	-3620.25	-27.63	51.74	-3929.81	-150.92	20.07	-4.22	-255.22	71.32	-194191.18	19303.62	-2049.34	-1740.52	-54.75	323.15	-3877.29	-74.66	1337.60	0.00	0.00	0.00	-2381.55	-56.07	1737.44	-3860.85	-165.35	1756.27	-764.16	-65.88	1703.91	-3721.82	-2.39	1690.30	484.94	-292.66	79.79	1082.08	-306.23	77.56	496.88
0.30000	-3429.38	105.11	-10.50	-3478.79	110.34	30.19	-3625.51	-42.71	22.36	-3620.25	-27.63	51.74	-3929.81	-150.92	20.07	-35.08	-254.34	71.24	-200532.12	19939.65	-2119.17	-1740.52	-54.75	323.15	-3877.29	-74.66	1337.60	0.00	0.00	0.00	-2381.55	-56.07	1737.44	-3860.85	-165.35	1756.27	-764.16	-65.88	1703.91	-3730.61	-2.93	1690.33	485.34	-292.90	79.79	1082.17	-306.47	77.64	496.59
0.31000	-3429.38	105.11	-10.50	-3478.79	110.34	30.19	-3664.96	-44.94	15.78	-3620.25	-27.63	51.74	-3929.81	-150.92	20.07	-66.77	-253.44	71.16	-206801.29	20568.48	-2188.29	-1740.52	-54.75	323.15	-3877.29	-74.66	1337.60	0.00	0.00	0.00	-2381.55	-56.07	1737.44	-3860.85	-165.35	1756.27	-764.16	-65.88	1703.91	-3711.68	-1.10	1689.63	485.40	-292.94	79.77	1082.24	-306.52	77.74	497.09
0.32000	-3429.38	105.11	-10.50	-3478.79	110.34	30.19	-3694.68	-46.21	10.92	-3620.25	-27.63	51.74	-3929.81	-150.92	20.07	-99.28	-252.51	71.08	-212998.98	21190.12	-2256.70	-1740.52	-54.75	323.15	-3877.29	-74.66	1337.60	0.00	0.00	0.00	-2381.55	-56.07	1737.44	-3860.85	-165.35	1756.27	-764.16	-65.88	1703.91	-3698.40	-0.17	1689.46	485.56	-292.87	79.76	1081.90	-306.58	77.41	497.02
0.33000	-3429.38	105.11	-10.50	-3478.79	110.34	30.19	-3632.59	-44.24	22.16	-3620.25	-27.63	51.74	-3929.81	-150.92	20.07	-132.57	-251.56	70.99	-219125.48	21804.62	-2324.40	-1740.52	-54.75	323.15	-3877.29	-74.66	1337.60	0.00	0.00	0.00	-2381.55	-56.07	1737.44	-3860.85	-165.35	1756.27	-764.16	-65.88	1703.91	-3685.64	-0.07	1688.88	485.21	-292.78	79.73	1082.23	-306.53	77.54	495.88
0.34000	-3429.38	105.11	-10.50	-3478.79	110.34	30.19	-3613.80	-43.24	24.65	-3620.25	-27.63	51.74	-3929.81	-150.92	20.07	-166.64	-250.59	70.90	-225181.07	22412.01	-2391.39	-1740.52	-54.75	323.15	-3877.29	-74.66	1337.60	0.00	0.00	0.00	-2381.55	-56.07	1737.44	-3860.85	-165.35	1756.27	-764.16	-65.88	1703.91	-3723.90	0.78	1690.25	484.80	-292.46	79.74	1081.76	-306.42	77.53	495.86
0.35000	-3429.38	105.11	-10.50	-3478.79	110.34	30.19	-3616.45	-42.17	25.07	-3620.25	-27.63	51.74	-3929.81	-150.92	20.07	-201.45	-249.59	70.81	-231166.02	23012.29	-2457.68	-1740.52	-54.75	323.15	-3877.29	-74.66	1337.60	0.00	0.00	0.00	-2381.55	-56.07	1737.44	-3860.85	-165.35	1756.27	-764.16	-65.88	1703.91	-3756.90	2.00	1691.52	485.57	-292.48	80.02	1081.62	-306.57	77.45	496.33
0.36000	-3429.38	105.11	-10.50	-3478.79	110.34	30.19	-3646.49	-45.18	20.75	-3620.25	-27.63	51.74	-3929.81	-150.92	20.07	-236.99	-248.57	70.71	-237080.62	23605.52	-2523.27	-1740.52	-54.75	323.15	-3877.29	-74.66	1337.60	0.00	0.00	0.00	-2381.55	-56.07	1737.44	-3860.85	-165.35	1756.27	-764.16	-65.88	1703.91	-3723.14	2.34	1689.77	485.66	-292.56	79.88	1081.94	-306.52	77.58	496.84
0.37000	-3429.38	105.11	-10.50	-3478.79	110.34	30.19	-3653.26	-43.65	19.11	-3620.25	-27.63	51.74	-3929.81	-150.92	20.07	-273.25	-247.53	70.61	-242925.17	24191.71	-2588.17	-1740.52	-54.75	323.15	-3877.29	-74.66	1337.60	0.00	0.00	0.00	-2381.55	-56.07	1737.44	-3860.85	-165.35	1756.27	-764.16	-65.88	1703.91	-3725.50	2.39	1690.39	486.08	-292.69	79.95	1082.53	-306.27	77.89	496.50
0.38000	-3429.38	105.11	-10.50	-3478.79	110.34	30.19	-3636.53	-43.30	21.19	-3620.25	-27.63	51.74	-3929.81	-150.92	20.07	-310.18	-246.47	70.50	-248699.92	24770.89	-2652.36	-1740.52	-54.75	323.15	-3877.29	-74.66	1337.60	0.00	0.00	0.00	-2381.55	-56.07	1737.44	-3860.85	-165.35	1756.27	-764.16	-65.88	1703.91	-3733.78	2.75	1690.12	485.38	-292.96	79.62	1082.52	-306.31	77.88	496.69
0.39000	-3429.38	105.11	-10.50	-3478.79	110.34	30.19	-3628.87	-46.11	22.55	-3620.25	-27.63	51.74	-3929.81	-150.92	20.07	-347.79	-245.38	70.39	-254405.17	25343.10	-2715.87	-1740.52	-54.75	323.15	-3877.29	-74.66	1337.60	0.00	0.00	0.00	-2381.55	-56.07	1737.44	-3860.85	-165.35	1756.27	-764.16	-65.88	1703.91	-3741.36	3.41	1691.04	485.48	-292.57	79.85	1082.40	-306.16	77.85	497.06
0.40000	-3429.38	105.11	-10.50	-3478.79	110.34	30.19	-3665.66	-44.70	16.74	-3620.25	-27.63	51.74	-3929.81	-150.92	20.07	-386.04	-244.28	70.28	-260041.23	25908.36	-2778.68	-1740.52	-54.75	323.15	-3877.29	-74.66	1337.60	0.00	0.00	0.00	-2381.55	-56.07	1737.44	-3860.85	-165.35	1756.27	-764.16	-65.88	1703.91	-3773.46	2.88	1692.71	485.75	-292.88	79.90	1082.67	-306.51	77.66	496.55
0.41000	-3429.38	105.11	-10.50	-3478.79	110.34	30.19	-3651.22	-46.22	19.22	-3620.25	-27.63	51.74	-3929.81	-150.92	20.07	-424.92	-243.15	70.16	-265608.34	26466.69	-2840.81	-1740.52	-54.75	323.15	-3877.29	-74.66	1337.60	0.00	0.00	0.00	-2381.55	-56.07	1737.44	-3860.85	-165.35	1756.27	-764.16	-65.88	1703.91	-3742.61	5.58	1691.07	485.97	-292.65	80.06	1081.66	-306.58	77.43	496.51
0.42000	-3429.38	105.11	-10.50	-3478.79	110.34	30.19	-3644.60	-44.05	19.27	-3620.25	-27.63	51.74	-3929.81	-150.92	20.07	-464.41	-242.01	70.04	-271106.80	27018.13	-2902.25	-1740.52	-54.75	323.15	-3877.29	-74.66	1337.60	0.00	0.00	0.00	-2381.55	-56.07	1737.44	-3860.85	-165.35	1756.27	-764.16	-65.88	1703.91	-3773.54	6.86	1692.25	485.78	-292.46	80.02	1082.07	-306.47	77.70	496.09
0.43000	-3429.38	105.11	-10.50	-3478.79	110.34	30.19	-3653.29	-44.92	16.76	-3620.25	-27.63	51.74	-3929.81	-150.92	20.07	-504.48	-240.84	69.92	-276536.91	27562.71	-2963.01	-1740.52	-54.75	323.15	-3877.29	-74.66	1337.60	0.00	0.00	0.00	-2381.55	-56.07	1737.44	-3860.85	-165.35	1756.27	-764.16	-65.88	1703.91	-3767.58	7.19	1691.64	485.43	-292.60	79.81	1082.83	-306.33	77.89	496.32
0.44000	-3429.38	105.11	-10.50	-3478.79	110.34	30.19	-3607.93	-44.21	23.66	-3620.25	-27.63	51.74	-3929.81	-150.92	20.07	-545.12	-239.66	69.79	-281898.95	28100.46	-3023.08	-1740.52	-54.75	323.15	-3877.29	-74.66	1337.60	0.00	0.00	0.00	-2381.55	-56.07	1737.44	-3860.85	-165.35	1756.27	-764.16	-65.88	1703.91	-3796.74	6.39	1692.45	485.39	-292.73	79.78	1082.37	-306.28	77.78	496.70
0.45000	-3429.38	105.11	-10.50	-3478.79	110.34	30.19	-3617.34	-44.74	22.68	-3620.25	-27.63	51.74	-3929.81	-150.92	20.07	-586.30	-238.46	69.66	-287193.16	28631.39	-3082.48	-1740.52	-54.75	323.15	-3877.29	-74.66	1337.60	0.00	0.00	0.00	-2381.55	-56.07	1737.44	-3860.85	-165.35	1756.27	-764.16	-65.88	1703.91	-3819.44	6.98	1693.26	485.28	-292.69	79.77	1082.00	-306.35	77.69	496.59
0.46000	-3429.38	105.11	-10.50	-3478.79	110.34	30.19	-3627.66	-42.52	20.67	-3620.25	-27.63	51.74	-3929.81	-150.92	20.07	-628.01	-237.24	69.52	-292419.87	29155.55	-3141.20	-1740.52	-54.75	323.15	-3877.29	-74.66	1337.60	0.00	0.00	0.00	-2381.55	-56.07	1737.44	-3860.85	-165.35	1756.27	-764.16	-65.88	1703.91	-3807.95	8.82	1693.39	485.23	-292.68	79.79	1081.72	-306.37	77.62	496.22
0.47000	-3429.38	105.11	-10.50	-3478.79	110.34	30.19	-3626.76	-44.66	23.18	-3620.25	-27.63	51.74	-3929.81	-150.92	20.07	-670.22	-236.01	69.38	-297579.34	29672.96	-3199.25	-1740.52	-54.75	323.15	-3877.29	-74.66	1337.60	0.00	0.00	0.00	-2381.55	-56.07	1737.44	-3860.85	-165.35	1756.27	-764.16	-65.88	1703.91	-3821.69	9.01	1693.43	485.77	-292.36	79.96	1082.57	-306.49	77.89	497.05
0.48000	-3429.38	105.11	-10.50	-3478.79	110.34	30.19	-3635.36	-44.07	21.42	-3620.25	-27.63	51.74	-3929.81	-150.92	20.07	-712.91	-234.76	69.24	-302671.86	30183.64	-3256.63	-1740.52	-54.75	323.15	-3877.29	-74.66	1337.60	0.00	0.00	0.00	-2381.55	-56.07	1737.44	-3860.85	-165.35	1756.27	-764.16	-65.88	1703.91	-3800.20	11.15	1693.20	485.59	-292.30	80.03	1082.34	-306.38	77.62	497.54
0.49000	-3429.38	105.11	-10.50	-3478.79	110.34	30.19	-3651.96	-44.72	16.57	-3620.25	-27.63	51.74	-3929.81	-150.92	20.07	-756.07	-233.49	69.09	-307697.73	30687.63	-3313.34	-1740.52	-54.75	323.15	-3877.29	-74.66	1337.60	0.00	0.00	0.00	-2381.55	-56.07	1737.44	-3860.85	-165.35	1756.27	-764.16	-65.88	1703.91	-3805.21	11.18	1693.36	485.38	-292.59	79.82	1082.55	-306.33	77.83	496.43
0.50000	-3429.38	105.11	-10.50	-3478.79	110.34	30.19	-3669.50	-43.47	14.65	-3620.25	-27.63	51.74	-3929.81	-150.92	20.07	-799.67	-232.21	68.93	-312657.21	31184.96	-3369.39	-1740.52	-54.75	323.15	-3877.29	-74.66	1337.60	0.00	0.00	0.00	-2381.55	-56.07	1737.44	-3860.91	-165.36	1756.28	-764.16	-65.88	1703.91	-3835.79	10.61	1694.88	485.81	-292.62	79.92	1082.92	-306.21	78.10	496.60
0.51000	-3429.38	105.11	-10.50	-3478.79	110.34	30.19	-3673.38	-45.20	11.84	-3620.25	-27.63	51.74	-3929.81	-150.92	20.07	-843.69	-230.91	68.77	-317550.60	31675.65	-3424.77	-1740.52	-54.75	323.15	-3877.29	-74.66	1337.60	0.00	0.00	0.00	-2381.55	-56.07	1737.44	-3915.57	-167.78	1760.20	-764.16	-65.88	1703.91	-3834.32	12.15	1695.67	485.17	-292.81	79.65	1082.59	-306.66	77.80	496.47
0.52000	-3429.38	105.11	-10.50	-3478.79	110.34	30.19	-3634.70	-45.08	18.67	-3620.25	-27.63	51.74	-3929.81	-150.92	20.07	-888.11	-229.59	68.61	-322378.16	32159.73	-3479.49	-1740.52	-54.75	323.15	-3877.29	-74.66	1337.60	0.00	0.00	0.00	-2381.55	-56.07	1737.44	-3878.91	-166.97	1758.08	-764.16	-65.88	1703.91	-3839.22	13.09	1695.85	485.16	-292.46	79.75	1082.11	-306.43	77.73	496.26
0.53000	-3429.38	105.11	-10.50	-3478.79	110.34	30.19	-3625.23	-43.82	19.77	-3620.25	-27.63	51.74	-3929.81	-150.92	20.07	-932.92	-228.27	68.45	-327140.18	32637.24	-3533.56	-1740.52	-54.75	323.15	-3877.29	-74.66	1337.60	0.00	0.00	0.00	-2381.55	-56.07	1737.44	-3871.77	-166.69	1758.91	-764.16	-65.88	1703.91	-3784.74	14.11	1695.36	485.36	-292.49	79.85	1082.49	-306.22	77.77	496.32
0.54000	-3429.38	105.11	-10.50	-3478.79	110.34	30.19	-3682.14	-45.35	8.48	-3620.25	-27.63	51.74	-3929.81	-150.92	20.07	-978.08	-226.92	68.27	-331836.96	33108.19	-3586.96	-1740.52	-54.75	323.15	-3877.29	-74.66	1337.60	0.00	0.00	0.00	-2381.55	-56.07	1737.44	-3916.28	-169.40	1759.12	-764.16	-65.88	1703.91	-3757.85	14.99	1696.06	485.20	-292.86	79.77	1082.34	-306.15	77.75	495.93
0.55000	-3429.38	105.11	-10.50	-3478.79	110.34	30.19	-3668.13	-44.90	8.54	-3620.25	-27.63	51.74	-3929.81	-150.92	20.07	-1023.59	-225.57	68.10	-336468.79	33572.62	-3639.72	-1740.52	-54.75	323.15	-3877.29	-74.66	1337.60	0.00	0.00	0.00	-2381.55	-56.07	1737.44	-3873.49	-167.67	1757.68	-764.16	-65.88	1703.91	-3773.59	13.26	1698.13	484.90	-292.72	79.70	1081.99	-306.52	77.60	495.82
0.56000	-3429.38	105.11	-10.50	-3478.79	110.34	30.19	-3684.83	-46.30	5.74	-3620.25	-27.63	51.74	-3929.81	-150.92	20.07	-1069.41	-224.20	67.92	-341035.94	34030.55	-3691.82	-1740.52	-54.75	323.15	-3877.29	-74.66	1337.60	0.00	0.00	0.00	-2381.55	-56.07	1737.44	-3870.03	-167.94	1758.28	-764.16	-65.88	1703.91	-3803.48	13.35	1698.97	485.07	-292.41	79.78	1082.00	-306.29	77.69	496.11
0.57000	-3429.38	105.11	-10.50	-3478.79	110.34	30.19	-3640.99	-43.37	11.51	-3620.25	-27.63	51.74	-3929.81	-150.92	20.07	-1115.54	-222.82	67.73	-345538.65	34482.02	-3743.28	-1740.52	-54.75	323.15	-3877.29	-74.66	1337.60	0.00	0.00	0.00	-2381.55	-56.07	1737.44	-3882.99	-168.14	1758.33	-764.16	-65.88	1703.91	-3866.43	12.57	1701.70	485.70	-292.57	79.94	1082.56	-306.16	77.94	496.04
0.58000	-3429.38	105.11	-10.50	-3478.79	110.34	30.19	-3675.65	-45.69	5.80	-3620.25	-27.63	51.74	-3929.81	-150.92	20.07	-1161.94	-221.43	67.54	-349977.27	34927.06	-3794.09	-1740.52	-54.75	323.15	-3877.29	-74.66	1337.60	0.00	0.00	0.00	-2381.55	-56.07	1737.44	-3880.90	-166.96	1759.18	-764.16	-65.88	1703.91	-3882.22	13.36	1702.54	486.07	-292.61	79.96	1081.82	-306.47	77.60	495.64
0.59000	-3429.38	105.11	-10.50	-3478.79	110.34	30.19	-3647.29	-44.19	10.27	-3620.25	-27.63	51.74	-3929.81	-150.92	20.07	-1208.61	-220.03	67.35	-354352.05	35365.68	-3844.26	-1740.52	-54.75	323.15	-3877.29	-74.66	1337.60	0.00	0.00	0.00	-2381.55	-56.07	1737.44	-3865.58	-165.69	1758.18	-764.16	-65.88	1703.91	-3882.23	11.91	1703.64	485.52	-292.30	79.89	1081.95	-306.42	77.49	496.19
0.60000	-3429.38	105.11	-10.50	-3478.79	110.34	30.19	-3643.30	-43.38	11.36	-3620.25	-27.63	51.74	-3929.81	-150.92	20.07	-1255.51	-218.62	67.15	-358663.30	35797.92	-3893.79	-1740.52	-54.75	323.15	-3877.29	-74.66	1337.60	0.00	0.00	0.00	-2381.55	-56.07	1737.44	-3869.14	-167.69	1758.45	-764.16	-65.88	1703.91	-3873.27	10.90	1704.30	485.09	-292.95	79.71	1082.66	-305.99	77.95	495.66
0.61000	-3429.38	105.11	-10.50	-3478.79	110.34	30.19	-3656.67	-43.94	9.56	-3620.25	-27.63	51.74	-3929.81	-150.92	20.07	-1302.63	-217.20	66.95	-362911.28	36223.81	-3942.68	-1740.52	-54.75	323.15	-3877.29	-74.66	1337.60	0.00	0.00	0.00	-2381.55	-56.07	1737.44	-3867.94	-166.43	1758.29	-764.16	-65.88	1703.91	-3879.28	10.75	1705.60	484.86	-292.68	79.60	1082.26	-306.45	77.73	495.46
0.62000	-3429.38	105.11	-10.50	-3478.79	110.34	30.19	-3616.79	-43.66	15.52	-3620.25	-27.63	51.74	-3929.81	-150.92	20.07	-1349.94	-215.76	66.74	-367096.25	36643.38	-3990.93	-1740.52	-54.75	323.15	-3877.29	-74.66	1337.60	0.00	0.00	0.00	-2381.55	-56.07	1737.44	-3873.27	-167.95	1757.40	-764.16	-65.88	1703.91	-3903.92	10.98	1706.58	485.41	-292.85	79.77	1082.02	-306.50	77.65	495.73
0.63000	-3429.38	105.11	-10.50	-3478.79	110.34	30.19	-3647.27	-42.42	10.20	-3620.25	-27.63	51.74	-3929.81	-150.92	20.07	-1397.44	-214.32	66.52	-371218.56	37056.65	-4038.55	-1740.52	-54.75	323.15	-3877.29	-74.66	1337.60	0.00	0.00	0.00	-2381.55	-56.07	1737.44	-3903.80	-166.80	1759.71	-764.16	-65.88	1703.91	-3874.14	10.35	1705.28	486.00	-292.55	80.17	1082.53	-306.43	77.71	495.86
0.64000	-3429.38	105.11	-10.50	-3478.79	110.34	30.19	-3631.57	-40.46	12.60	-3620.25	-27.63	51.74	-3929.81	-150.92	20.07	-1445.09	-212.87	66.31	-375278.40	37463.66	-4085.54	-1740.52	-54.75	323.15	-3877.29	-74.66	1337.60	0.00	0.00	0.00	-2381.55	-56.07	1737.44	-3862.95	-165.64	1757.93	-764.16	-65.88	1703.91	-3880.76	9.89	1706.08	485.24	-292.56	79.87	1082.18	-306.49	77.61	496.43
0.65000	-3429.38	105.11	-10.50	-3478.79	110.34	30.19	-3629.41	-39.12	13.57	-3620.25	-27.63	51.74	-3929.81	-150.92	20.07	-1492.87	-211.41	66.08	-379276.15	37864.43	-4131.90	-1740.52	-54.75	323.15	-3877.29	-74.66	1337.60	0.00	0.00	0.00	-2381.55	-56.07	1737.44	-3844.76	-164.52	1756.45	-764.16	-65.88	1703.91	-3887.26	9.43	1706.88	485.30	-292.42	79.80	1081.67	-306.29	77.47	496.47
0.66000	-3429.38	105.11	-10.50	-3478.79	110.34	30.19	-3665.27	-40.34	7.72	-3620.25	-27.63	51.74	-3929.81	-150.92	20.07	-1540.78	-209.94	65.85	-383212.02	38258.99	-4177.64	-1740.52	-54.75	323.15	-3877.29	-74.66	1337.60	0.00	0.00	0.00	-2381.55	-56.07	1737.44	-3837.65	-165.28	1755.29	-764.16	-65.88	1703.91	-3893.62	8.96	1707.69	485.89	-292.69	79.86	1081.71	-306.12	77.59	496.21
0.67000	-3429.38	105.11	-10.50	-3478.79	110.34	30.19	-3630.12	-37.76	12.26	-3620.25	-27.63	51.74	-3929.81	-150.92	20.07	-1588.77	-208.47	65.62	-387086.33	38647.37	-4222.76	-1740.52	-54.75	323.15	-3877.29	-74.66	1337.60	0.00	0.00	0.00	-2381.55	-56.07	1737.44	-3857.13	-166.20	1756.00	-764.16	-65.88	1703.91	-3899.86	8.49	1708.50	485.80	-292.66	79.89	1081.82	-306.23	77.64	495.75
0.68000	-3429.38	105.11	-10.50	-3478.79	110.34	30.19	-3652.26	-34.70	8.87	-3620.25	-27.63	51.74	-3929.81	-150.92	20.07	-1636.84	-206.99	65.38	-390899.38	39029.60	-4267.25	-1740.52	-54.75	323.15	-3877.29	-74.66	1337.60	0.00	0.00	0.00	-2381.55	-56.07	1737.44	-3842.29	-164.10	1754.64	-764.16	-65.88	1703.91	-3905.97	8.02	1709.32	485.14	-292.73	79.81	1081.78	-306.50	77.65	496.31
0.69000	-3429.38	105.11	-10.50	-3478.79	110.34	30.19	-3633.47	-32.83	11.31	-3620.25	-27.63	51.74	-3929.81	-150.92	20.07	-1684.97	-205.50	65.14	-394651.41	39405.70	-4311.12	-1740.52	-54.75	323.15	-3877.29	-74.66	1337.60	0.00	0.00	0.00	-2381.55	-56.07	1737.44	-3851.29	-163.70	1756.10	-764.16	-65.88	1703.91	-3911.95	7.54	1710.14	485.24	-292.74	79.82	1082.36	-306.65	77.76	495.77
0.70000	-3429.38	105.11	-10.50	-3478.79	110.34	30.19	-3651.37	-29.84	8.13	-3620.25	-27.63	51.74	-3929.81	-150.92	20.07	-1733.13	-204.01	64.89	-398342.72	39775.70	-4354.38	-1740.52	-54.75	323.15	-3877.29	-74.66	1337.60	0.00	0.00	0.00	-2381.55	-56.07	1737.44	-3827.78	-161.77	1753.51	-764.16	-65.88	1703.91	-3917.81	7.06	1710.96	485.08	-292.52	79.84	1082.72	-306.36	77.91	496.32
0.71000	-3429.38	105.11	-10.50	-3478.79	110.34	30.19	-3636.14	-27.26	10.58	-3620.25	-27.63	51.74	-3929.81	-150.92	20.07	-1781.30	-202.51	64.63	-401973.59	40139.64	-4397.03	-1740.52	-54.75	323.15	-3877.29	-74.66	1337.60	0.00	0.00	0.00	-2381.55	-56.07	1737.44	-3836.49	-163.95	1753.89	-764.16	-65.88	1703.91	-3923.54	6.57	1711.79	485.53	-292.54	79.91	1082.57	-306.29	77.97	496.17
0.72000	-3429.38	105.11	-10.50	-3478.79	110.34	30.19	-3639.80	-23.48	9.05	-3620.25	-27.63	51.74	-3929.81	-150.92	20.07	-1829.47	-201.00	64.37	-405544.31	40497.54	-4439.07	-1740.52	-54.75	323.15	-3877.29	-74.66	1337.60	0.00	0.00	0.00	-2381.55	-56.07	1737.44	-3878.16	-163.25	1755.10	-764.16	-65.88	1703.91	-3929.14	6.08	1712.62	485.31	-292.57	79.80	1082.37	-306.28	77.90	496.64
0.73000	-3429.38	105.11	-10.50	-3478.79	110.34	30.19	-3650.63	-20.06	7.15	-3620.24	-27.62	51.74	-3929.81	-150.92	20.07	-1877.61	-199.49	64.11	-409055.19	40849.43	-4480.49	-1740.52	-54.75	323.15	-3877.29	-74.66	1337.60	0.00	0.00	0.00	-2381.55	-56.07	1737.44	-3861.64	-161.06	1753.10	-764.16	-65.88	1703.91	-3934.62	5.58	1713.46	484.75	-292.58	79.75	1081.95	-306.23	77.77	496.50
0.74000	-3429.38	105.11	-10.50	-3478.79	110.34	30.19	-3645.32	-17.01	8.70	-3613.37	-23.40	52.09	-3929.81	-150.92	20.07	-1925.70	-197.98	63.84	-412506.49	41195.34	-4521.32	-1740.52	-54.75	323.15	-3877.29	-74.66	1337.60	0.00	0.00	0.00	-2381.55	-56.07	1737.44	-3868.65	-160.92	1752.64	-764.16	-65.88	1703.91	-3939.97	5.08	1714.29	485.45	-292.59	79.90	1082.26	-306.68	77.68	497.06
0.75000	-3429.38	105.11	-10.50	-3478.79	110.34	30.19	-3652.53	-13.12	7.37	-3526.96	-18.60	59.28	-3929.81	-150.92	20.07	-1973.72	-196.47	63.56	-415898.46	41535.29	-4561.54	-1740.52	-54.75	323.15	-3877.29	-74.66	1337.60	0.00	0.00	0.00	-2381.55	-56.07	1737.44	-3844.97	-158.81	1749.99	-764.16	-65.88	1703.91	-3945.20	4.58	1715.14	485.34	-292.61	79.86	1082.59	-306.50	77.92	496.86
0.76000	-3429.38	105.11	-10.50	-3478.79	110.34	30.19	-3649.92	-10.04	7.67	-3590.71	-17.29	53.74	-3929.81	-150.92	20.07	-2021.65	-194.95	63.28	-419231.40	41869.32	-4601.16	-1740.52	-54.75	323.15	-3877.29	-74.66	1337.60	0.00	0.00	0.00	-2381.55	-56.07	1737.44	-3826.95	-157.27	1747.67	-764.16	-65.88	1703.91	-3950.30	4.07	1715.98	485.03	-292.87	79.70	1082.14	-306.35	77.74	497.49
0.77000	-3429.38	105.11	-10.50	-3478.79	110.34	30.19	-3660.39	-6.33	6.16	-3644.51	-13.45	51.38	-3929.81	-150.92	20.07	-2069.48	-193.43	62.99	-422505.62	42197.46	-4640.18	-1740.52	-54.75	323.15	-3877.29	-74.66	1337.60	0.00	0.00	0.00	-2381.55	-56.07	1737.44	-3825.92	-156.92	1748.36	-764.16	-65.88	1703.91	-3955.28	3.56	1716.83	485.75	-292.62	79.91	1081.78	-306.30	77.65	496.94
0.78000	-3429.38	105.11	-10.50	-3478.79	110.34	30.19	-3647.80	-2.22	7.81	-3648.24	-9.81	54.07	-3929.81	-150.92	20.07	-2117.17	-191.90	62.70	-425721.40	42519.72	-4678.60	-1740.52	-54.75	323.15	-3877.29	-74.66	1337.60	0.00	0.00	0.00	-2381.55	-56.07	1737.44	-3823.93	-157.59	1747.95	-764.16	-65.88	1703.91	-3960.14	3.04	1717.68	484.87	-292.82	79.75	1081.83	-306.29	77.64	496.05
0.79000	-3429.38	105.11	-10.50	-3478.79	110.34	30.19	-3647.70	1.29	8.83	-3639.89	-4.92	51.82	-3929.81	-150.92	20.07	-2164.71	-190.38	62.40	-428878.99	42836.15	-4716.44	-1740.52	-54.75	323.15	-3877.29	-74.66	1337.60	0.00	0.00	0.00	-2381.55	-56.07	1737.44	-3844.23	-155.71	1747.80	-764.16	-65.88	1703.91	-3964.87	2.53	1718.53	485.34	-292.90	79.78	1082.17	-306.59	77.59	496.36
0.80000	-3429.38	105.11	-10.50	-3478.79	110.34	30.19	-3655.68	6.79	7.24	-3634.65	-0.82	53.33	-3929.81	-150.92	20.07	-2212.09	-188.85	62.10	-431978.68	43146.76	-4753.68	-1740.52	-54.75	323.15	-3877.29	-74.66	1337.60	0.00	0.00	0.00	-2381.55	-56.07	1737.44	-3816.82	-156.21	1747.65	-764.16	-65.88	1703.91	-3969.49	2.00	1719.39	484.75	-292.75	79.65	1082.50	-306.82	77.61	496.17
0.81000	-3429.38	105.11	-10.50	-3478.79	110.34	30.19	-3651.68	10.15	8.60	-3639.82	3.83	53.18	-3929.81	-150.92	20.07	-2259.27	-187.33	61.79	-435020.83	43451.60	-4790.33	-1740.52	-54.75	323.15	-3877.29	-74.66	1337.60	0.00	0.00	0.00	-2381.55	-56.07	1737.44	-3801.86	-156.30	1745.64	-764.16	-65.88	1703.91	-3973.97	1.48	1720.25	485.46	-292.51	79.86	1081.94	-306.51	77.57	496.84
0.82000	-3429.38	105.11	-10.50	-3478.79	110.34	30.19	-3644.86	16.05	9.69	-3633.04	8.90	55.03	-3929.81	-150.92	20.07	-2306.24	-185.80	61.47	-438005.61	43750.68	-4826.40	-1740.52	-54.75	323.15	-3877.29	-74.66	1337.60	0.00	0.00	0.00	-2381.55	-56.07	1737.44	-3816.45	-154.06	1746.68	-764.16	-65.88	1703.91	-3978.34	0.95	1721.11	485.18	-293.01	79.71	1081.98	-306.31	77.74	496.63
0.83000	-3429.38	105.11	-10.50	-3478.79	110.34	30.19	-3630.32	21.21	12.72	-3590.12	14.03	61.65	-3929.81	-150.92	20.07	-2352.98	-184.28	61.15	-440933.37	44044.03	-4861.89	-1740.52	-54.75	323.15	-3877.29	-74.66	1337.60	0.00	0.00	0.00	-2381.55	-56.07	1737.44	-3805.54	-152.61	1745.69	-764.16	-65.88	1703.91	-3982.59	0.41	1721.98	485.07	-292.55	79.88	1082.35	-306.47	77.72	496.21
0.84000	-3429.38	105.11	-10.50	-3478.79	110.34	30.19	-3653.36	24.18	8.98	-3614.08	18.51	58.27	-3929.81	-150.92	20.07	-2399.47	-182.75	60.83	-443804.37	44331.68	-4896.79	-1740.52	-54.75	323.15	-3877.29	-74.66	1337.60	0.00	0.00	0.00	-2381.55	-56.07	1737.44	-3797.07	-150.30	1745.16	-764.16	-65.88	1703.91	-3986.71	-0.12	1722.85	485.58	-292.34	79.91	1082.56	-306.38	77.85	496.47
0.85000	-3429.38	105.11	-10.50	-3478.79	110.34	30.19	-3652.93	28.87	9.23	-3623.52	23.10	56.00	-3929.81	-150.92	20.07	-2445.68	-181.23	60.49	-446618.90	44613.67	-4931.12	-1740.52	-54.75	323.15	-3877.29	-74.66	1337.60	0.00	0.00	0.00	-2381.55	-56.07	1737.44	-3813.33	-149.09	1744.40	-764.16	-65.88	1703.91	-3990.72	-0.66	1723.72	485.19	-292.82	79.84	1082.13	-306.22	77.63	496.59
0.86000	-3429.38	105.11	-10.50	-3478.79	110.34	30.19	-3650.65	34.41	9.60	-3598.93	25.79	59.06	-3929.81	-150.92	20.07	-2491.60	-179.71	60.15	-449377.25	44890.02	-4964.87	-1740.52	-54.75	323.15	-3877.29	-74.66	1337.60	0.00	0.00	0.00	-2381.55	-56.07	1737.44	-3801.87	-148.95	1745.16	-764.16	-65.88	1703.91	-3994.61	-1.20	1724.59	485.75	-292.89	80.00	1081.65	-306.48	77.48	496.65
0.87000	-3429.38	105.11	-10.50	-3478.79	110.34	30.19	-3651.23	37.89	9.38	-3590.32	31.43	61.22	-3929.81	-150.92	20.07	-2537.21	-178.19	59.81	-452079.74	45160.75	-4998.05	-1740.52	-54.75	323.15	-3877.29	-74.66	1337.60	0.00	0.00	0.00	-2381.55	-56.07	1737.44	-3801.99	-146.12	1745.16	-764.16	-65.88	1703.91	-3998.37	-1.75	1725.47	485.98	-292.74	80.09	1082.22	-306.62	77.70	496.28
0.88000	-3429.38	105.11	-10.50	-3478.79	110.34	30.19	-3619.91	42.64	14.42	-3614.66	35.74	58.85	-3929.81	-150.92	20.07	-2582.48	-176.68	59.46	-454726.56	45425.90	-5030.66	-1740.52	-54.75	323.15	-3877.29	-74.66	1337.60	0.00	0.00	0.00	-2381.55	-56.07	1737.44	-3801.69	-143.92	1743.75	-764.16	-65.88	1703.91	-4002.02	-2.30	1726.34	485.31	-292.57	79.85	1081.82	-306.48	77.62	496.19
0.89000	-3429.38	105.11	-10.50	-3478.79	110.34	30.19	-3626.00	47.75	13.17	-3604.51	40.98	60.45	-3929.81	-150.92	20.07	-2627.40	-175.16	59.10	-457318.03	45685.50	-5062.70	-1740.52	-54.75	323.15	-3877.29	-74.66	1337.60	0.00	0.00	0.00	-2381.55	-56.07	1737.44	-3810.73	-143.00	1744.37	-764.16	-65.88	1703.91	-4005.55	-2.85	1727.22	486.04	-292.78	79.92	1081.75	-306.51	77.57	496.31
0.90000	-3429.38	105.11	-10.50	-3478.79	110.34	30.19	-3626.49	52.16	12.46	-3615.77	47.11	58.49	-3929.81	-150.92	20.07	-2671.94	-173.66	58.74	-459854.48	45939.57	-5094.17	-1740.52	-54.75	323.15	-3877.29	-74.66	1337.60	0.00	0.00	0.00	-2381.55	-56.07	1737.44	-3790.91	-139.31	1744.53	-764.16	-65.88	1703.91	-4008.96	-3.41	1728.11	486.39	-292.56	80.13	1081.80	-306.41	77.56	497.18
0.91000	-3429.38	105.11	-10.50	-3478.79	110.34	30.19	-3626.56	55.53	13.23	-3609.46	52.34	60.12	-3929.81	-150.92	20.07	-2716.09	-172.15	58.37	-462336.14	46188.14	-5125.08	-1740.52	-54.75	323.15	-3877.29	-74.66	1337.60	0.00	0.00	0.00	-2381.55	-56.07	1737.44	-3818.82	-136.84	1744.31	-764.16	-65.88	1703.91	-4012.25	-3.96	1728.99	485.23	-292.48	79.94	1082.14	-306.44	77.52	496.74
0.92000	-3429.38	105.11	-10.50	-3478.79	110.34	30.19	-3636.93	59.67	12.28	-3614.48	55.54	59.24	-3929.81	-150.92	20.07	-2759.82	-170.65	57.99	-464763.33	46431.24	-5155.44	-1740.52	-54.75	323.15	-3877.29	-74.66	1337.60	0.00	0.00	0.00	-2381.55	-56.07	1737.44	-3821.29	-135.71	1745.00	-764.16	-65.88	1703.91	-4015.42	-4.52	1729.88	484.97	-292.43	79.77	1082.14	-306.51	77.58	496.63
0.93000	-3429.38	105.11	-10.50	-3478.79	110.34	30.19	-3645.60	64.85	12.22	-3604.35	60.43	61.56	-3929.81	-150.92	20.07	-2803.12	-169.16	57.61	-467136.32	46668.91	-5185.23	-1740.52	-54.75	323.15	-3877.29	-74.66	1337.60	0.00	0.00	0.00	-2381.55	-56.07	1737.44	-3821.90	-133.05	1744.93	-764.16	-65.88	1703.91	-4018.48	-5.09	1730.77	485.46	-292.53	79.79	1082.13	-306.52	77.66	496.47
0.94000	-3429.38	105.11	-10.50	-3478.79	110.34	30.19	-3639.88	71.02	13.78	-3625.02	65.09	59.36	-3929.81	-150.92	20.07	-2845.95	-167.67	57.22	-469455.39	46901.16	-5214.47	-1740.52	-54.75	323.15	-3877.29	-74.66	1337.60	0.00	0.00	0.00	-2381.55	-56.07	1737.44	-3808.65	-128.92	1744.43	-764.16	-65.88	1703.91	-4021.42	-5.65	1731.66	485.71	-292.66	79.83	1082.27	-306.70	77.61	496.31
0.95000	-3429.38	105.11	-10.50	-3478.79	110.34	30.19	-3632.00	75.29	15.64	-3595.64	70.98	64.69	-3929.81	-150.92	20.07	-2888.32	-166.19	56.83	-471720.80	47128.02	-5243.15	-1740.52	-54.75	323.15	-3877.29	-74.66	1337.60	0.00	0.00	0.00	-2381.55	-56.07	1737.44	-3809.37	-125.76	1743.86	-764.16	-65.88	1703.91	-4024.25	-6.22	1732.55	485.05	-292.76	79.52	1082.34	-306.17	77.78	496.86
0.96000	-3429.38	105.11	-10.50	-3478.79	110.34	30.19	-3623.02	80.71	17.84	-3572.54	76.63	68.67	-3929.81	-150.92	20.07	-2930.18	-164.72	56.43	-473932.87	47349.53	-5271.29	-1740.52	-54.75	323.15	-3877.29	-74.66	1337.60	0.00	0.00	0.00	-2381.55	-56.07	1737.44	-3785.35	-121.84	1743.03	-764.16	-65.88	1703.91	-4026.96	-6.79	1733.44	485.61	-292.73	79.81	1082.11	-306.59	77.45	496.29
0.97000	-3429.38	105.11	-10.50	-3478.79	110.34	30.19	-3620.89	85.62	18.26	-3573.88	81.47	68.64	-3929.81	-150.92	20.07	-2971.53	-163.25	56.02	-476091.88	47565.71	-5298.87	-1740.52	-54.75	323.15	-3877.29	-74.66	1337.60	0.00	0.00	0.00	-2381.55	-56.07	1737.44	-3774.75	-116.49	1743.03	-764.16	-65.88	1703.91	-4029.55	-7.37	1734.34	485.33	-292.76	79.76	1082.31	-306.42	77.58	496.99
0.98000	-3429.38	105.11	-10.50	-3478.79	110.34	30.19	-3621.93	90.74	20.42	-3563.46	86.51	70.90	-3929.81	-150.92	20.07	-3012.33	-161.79	55.61	-478198.08	47776.60	-5325.91	-1740.52	-54.75	323.15	-3877.29	-74.66	1337.60	0.00	0.00	0.00	-2381.55	-56.07	1737.44	-3777.11	-115.23	1743.37	-764.16	-65.88	1703.91	-4032.03	-7.94	1735.23	485.19	-292.60	79.73	1082.15	-306.47	77.66	497.34
0.99000	-3429.38	105.11	-10.50	-3478.79	110.34	30.19	-3617.28	96.91	20.72	-3584.76	92.81	68.01	-3929.81	-150.92	20.07	-3052.58	-160.34	55.19	-480251.80	47982.21	-5352.41	-1740.52	-54.75	323.15	-3877.29	-74.66	1337.60	0.00	0.00	0.00	-2381.55	-56.07	1737.44	-3767.25	-109.27	1742.16	-764.16	-65.88	1703.91	-4034.40	-8.52	1736.13	484.80	-292.79	79.58	1082.45	-306.64	77.63	497.28
1.00000	-3429.38	105.11	-10.50	-3478.79	110.34	30.19	-3659.68	102.74	14.21	-3571.55	98.39	70.34	-3929.81	-150.92	20.07	-3092.25	-158.90	54.76	-482253.29	48182.59	-5378.37	-1740.52	-54.75	323.15	-3877.29	-74.66	1337.60	0.00	0.00	0.00	-2381.55	-56.07	1737.44	-3788.46	-107.42	1743.29	-764.16	-65.88	1703.91	-4036.65	-9.10	1737.03	484.91	-292.90	79.59	1082.53	-306.40	77.60	496.53
1.01000	-3429.38	105.11	-10.50	-3478.79	110.34	30.19	-3631.62	108.65	19.71	-3567.30	104.46	71.34	-3929.81	-150.92	20.07	-3131.32	-157.47	54.33	-484202.83	48377.74	-5403.79	-1740.52	-54.75	323.15	-3877.29	-74.66	1337.60	0.00	0.00	0.00	-2381.55	-56.07	1737.44	-3779.28	-104.01	1743.82	-764.16	-65.88	1703.91	-4038.78	-9.68	1737.93	485.80	-292.49	79.85	1082.20	-306.46	77.69	496.04
1.02000	-3429.38	105.11	-10.50	-3478.79	110.34	30.19	-3666.62	112.89	17.07	-3553.39	108.48	72.63	-3929.81	-150.92	20.07	-3169.77	-156.04	53.89	-486100.72	48567.72	-5428.67	-1740.52	-54.75	323.15	-3877.30	-74.66	1337.60	0.00	0.00	0.00	-2381.55	-56.07	1737.44	-3766.16	-100.31	1742.78	-764.16	-65.88	1703.91	-4040.81	-10.27	1738.83	485.85	-292.57	79.94	1083.01	-306.19	78.04	495.79
1.03000	-3429.38	105.11	-10.50	-3478.79	110.34	30.19	-3677.97	119.06	16.21	-3556.24	115.84	73.33	-3929.81	-150.92	20.07	-3207.58	-154.63	53.44	-487947.26	48752.53	-5453.03	-1740.52	-54.75	323.15	-3879.44	-71.87	1337.58	0.00	0.00	0.00	-2381.55	-56.07	1737.44	-3752.66	-95.58	1742.11	-764.16	-65.88	1703.91	-4042.72	-10.86	1739.74	485.67	-292.89	79.95	1082.31	-306.36	77.70	496.36
1.04000	-3429.38	105.11	-10.50	-3478.79	110.34	30.19	-3634.56	124.32	23.64	-3577.66	121.26	70.74	-3929.81	-150.92	20.07	-3244.72	-153.23	52.99	-489742.68	48932.22	-5476.85	-1740.52	-54.75	323.15	-3884.93	-69.93	1337.45	0.00	0.00	0.00	-2381.55	-56.07	1737.44	-3743.01	-92.09	1740.06	-764.16	-65.88	1703.91	-4044.52	-11.44	1740.64	485.13	-292.62	79.70	1082.81	-306.45	77.84	497.14
1.05000	-3429.38	105.11	-10.50	-3478.79	110.34	30.19	-3645.06	129.67	23.54	-3584.56	127.09	70.46	-3929.81	-150.92	20.07	-3281.19	-151.84	52.53	-491487.31	49106.81	-5500.14	-1740.52	-54.75	323.15	-3855.71	-68.52	1338.71	0.00	0.00	0.00	-2381.55	-56.07	1737.44	-3735.70	-85.69	1739.09	-764.16	-65.88	1703.91	-4046.21	-12.04	1741.55	485.34	-292.69	79.78	1082.39	-306.29	77.77	497.32
1.06000	-3429.38	105.11	-10.50	-3478.79	110.34	30.19	-3649.13	135.31	24.85	-3606.50	132.39	67.17	-3929.81	-150.92	20.07	-3316.95	-150.46	52.06	-493181.42	49276.33	-5522.91	-1740.52	-54.75	323.15	-3846.85	-67.07	1337.83	0.00	0.00	0.00	-2381.55	-56.07	1737.44	-3752.61	-83.12	1739.81	-764.16	-65.88	1703.91	-4047.79	-12.63	1742.45	485.24	-292.54	79.61	1082.45	-306.59	77.68	496.74
1.07000	-3429.38	105.11	-10.50	-3478.79	110.34	30.19	-3667.21	141.43	21.65	-3570.06	138.00	72.20	-3929.81	-150.92	20.07	-3351.99	-149.09	51.58	-494825.30	49440.81	-5545.15	-1740.52	-54.75	323.15	-3864.01	-66.64	1336.29	0.00	0.00	0.00	-2381.55	-56.07	1737.44	-3761.00	-80.14	1739.98	-764.16	-65.88	1703.91	-4049.25	-13.22	1743.36	485.96	-292.42	79.93	1082.37	-306.50	77.72	496.79
1.08000	-3429.38	105.11	-10.50	-3478.79	110.34	30.19	-3672.14	147.55	22.07	-3574.96	143.47	71.66	-3929.81	-150.92	20.07	-3386.29	-147.74	51.10	-496419.22	49600.27	-5566.88	-1740.52	-54.75	323.15	-3843.25	-64.11	1337.03	0.00	0.00	0.00	-2381.55	-56.07	1737.44	-3746.06	-75.90	1739.27	-764.16	-65.88	1703.91	-4050.61	-13.82	1744.27	485.88	-292.67	79.97	1082.60	-306.32	77.92	496.25
1.09000	-3429.38	105.11	-10.50	-3478.79	110.34	30.19	-3677.02	153.57	22.62	-3585.81	150.11	70.52	-3929.81	-150.92	20.07	-3419.83	-146.40	50.61	-497963.47	49754.75	-5588.08	-1740.52	-54.75	323.15	-3835.17	-60.81	1337.03	0.00	0.00	0.00	-2381.55	-56.07	1737.44	-3738.65	-69.85	1736.70	-764.16	-65.88	1703.91	-4051.85	-14.42	1745.18	485.69	-292.65	79.95	1082.24	-306.34	77.74	496.16
1.10000	-3429.38	105.11	-10.50	-3478.79	110.34	30.19	-3681.87	159.49	23.30	-3548.45	155.87	76.35	-3929.81	-150.92	20.07	-3452.58	-145.07	50.12	-499458.32	49904.27	-5608.77	-1740.52	-54.75	323.15	-3854.06	-61.73	1339.20	0.00	0.00	0.00	-2381.55	-56.07	1737.44	-3713.14	-66.39	1735.86	-764.16	-65.88	1703.91	-4052.99	-15.02	1746.09	486.26	-292.65	80.08	1082.29	-306.72	77.43	496.01
1.11000	-3429.38	105.11	-10.50	-3478.79	110.34	30.19	-3686.67	165.32	24.11	-3576.61	162.09	71.62	-3929.81	-150.92	20.07	-3484.52	-143.76	49.62	-500904.09	50048.86	-5628.95	-1740.52	-54.75	323.15	-3820.79	-59.69	1339.81	0.00	0.00	0.00	-2381.55	-56.07	1737.44	-3714.06	-61.63	1737.36	-764.16	-65.88	1703.91	-4054.01	-15.62	1747.00	486.01	-292.64	80.00	1082.07	-306.53	77.58	496.76
1.12000	-3429.38	105.11	-10.50	-3478.79	110.34	30.19	-3691.42	171.05	25.04	-3604.47	166.58	67.54	-3929.81	-150.92	20.07	-3515.65	-142.46	49.11	-502301.01	50188.55	-5648.62	-1740.52	-54.75	323.15	-3835.57	-58.09	1339.74	0.00	0.00	0.00	-2381.55	-56.07	1737.44	-3745.47	-59.72	1736.46	-764.16	-65.88	1703.91	-4054.93	-16.22	1747.91	486.47	-292.60	80.28	1082.46	-306.39	77.83	496.52
1.13000	-3429.38	105.11	-10.50	-3478.79	110.34	30.19	-3696.14	176.69	26.10	-3581.73	171.64	70.32	-3929.81	-150.92	20.07	-3545.92	-141.18	48.59	-503649.42	50323.36	-5667.78	-1740.52	-54.75	323.15	-3805.59	-54.86	1338.30	0.00	0.00	0.00	-2381.55	-56.07	1737.44	-3731.56	-55.37	1734.41	-764.16	-65.88	1703.91	-4055.74	-16.82	1748.82	486.24	-292.81	80.10	1083.16	-306.39	77.91	497.04
1.14000	-3429.38	105.11	-10.50	-3478.79	110.34	30.19	-3700.80	182.23	27.28	-3595.42	175.43	68.57	-3929.81	-150.92	20.07	-3575.33	-139.91	48.07	-504949.53	50453.34	-5686.43	-1740.52	-54.75	323.15	-3814.18	-53.60	1337.37	0.00	0.00	0.00	-2381.55	-56.07	1737.44	-3689.28	-50.47	1732.67	-764.16	-65.88	1703.91	-4056.44	-17.43	1749.73	485.76	-292.71	80.07	1082.74	-306.41	77.78	496.33
1.15000	-3429.38	105.11	-10.50	-3478.79	110.34	30.19	-3705.42	187.68	28.58	-3612.04	179.39	65.13	-3929.81	-150.92	20.07	-3603.86	-138.66	47.54	-506201.70	50578.50	-5704.58	-1740.52	-54.75	323.15	-3845.33	-52.53	1338.45	0.00	0.00	0.00	-2381.55	-56.07	1737.44	-3692.72	-46.21	1733.29	-764.16	-65.88	1703.91	-4057.04	-18.03	1750.64	485.36	-292.77	79.80	1082.58	-306.30	77.86	496.61
1.16000	-3429.38	105.11	-10.50	-3478.79	110.34	30.19	-3710.00	193.03	30.00	-3629.91	184.42	61.84	-3929.81	-150.92	20.07	-3631.48	-137.42	47.00	-507406.18	50698.88	-5722.23	-1740.52	-54.75	323.15	-3821.77	-49.48	1338.53	0.00	0.00	0.00	-2381.55	-56.07	1737.44	-3664.10	-41.09	1731.58	-764.16	-65.88	1703.91	-4057.52	-18.64	1751.55	485.79	-292.89	79.91	1082.43	-306.26	77.81	496.85
1.17000	-3429.38	105.11	-10.50	-3478.79	110.34	30.19	-3714.53	198.29	31.54	-3614.79	188.30	63.89	-3929.81	-150.92	20.07	-3658.17	-136.21	46.45	-508563.26	50814.49	-5739.39	-1740.52	-54.75	323.15	-3794.09	-46.09	1337.30	0.00	0.00	0.00	-2381.55	-56.07	1737.44	-3693.07	-36.45	1732.43	-764.16	-65.88	1703.91	-4057.91	-19.25	1752.46	486.11	-292.70	79.97	1082.00	-306.37	77.59	496.82
1.18000	-3429.38	105.11	-10.50	-3478.79	110.34	30.19	-3719.01	203.46	33.20	-3620.11	194.10	63.14	-3929.81	-150.92	20.07	-3683.91	-135.01	45.90	-509673.21	50925.38	-5756.04	-1740.52	-54.75	323.15	-3832.18	-45.01	1336.61	0.00	0.00	0.00	-2381.55	-56.07	1737.44	-3648.68	-30.57	1730.44	-764.16	-65.88	1703.91	-4058.18	-19.86	1753.37	485.35	-292.58	79.76	1081.89	-306.32	77.77	496.81
1.19000	-3429.38	105.11	-10.50	-3478.79	110.34	30.19	-3723.45	208.53	34.97	-3648.07	195.17	59.54	-3929.81	-150.92	20.07	-3708.69	-133.83	45.34	-510736.29	51031.57	-5772.21	-1740.52	-54.75	323.15	-3782.70	-40.72	1336.11	0.00	0.00	0.00	-2381.55	-56.07	1737.44	-3646.26	-28.64	1730.01	-764.16	-65.88	1703.91	-4058.35	-20.47	1754.28	485.48	-292.92	79.57	1081.95	-306.64	77.58	496.63
1.20000	-3429.38	105.11	-10.50	-3478.79	110.34	30.19	-3727.83	213.52	36.86	-3661.57	199.26	53.71	-3929.81	-150.92	20.07	-3732.48	-132.66	44.77	-511752.87	51133.08	-5787.88	-1740.52	-54.75	323.15	-3785.03	-39.18	1335.90	0.00	0.00	0.00	-2381.55	-56.07	1737.44	-3657.27	-23.48	1730.64	-764.16	-65.88	1703.91	-4058.41	-21.08	1755.19	486.55	-292.79	80.02	1081.99	-306.52	77.61	495.93
1.21000	-3429.38	105.11	-10.50	-3478.79	110.34	30.19	-3732.17	218.41	38.86	-3594.63	201.56	64.76	-3929.81	-150.92	20.07	-3755.26	-131.52	44.19	-512723.14	51229.95	-5803.07	-1740.52	-54.75	323.15	-3775.47	-37.94	1335.65	0.00	0.00	0.00	-2381.55	-56.07	1737.44	-3657.07	-20.84	1729.95	-764.16	-65.88	1703.91	-4058.37	-21.69	1756.11	485.42	-292.39	79.96	1081.98	-306.58	77.68	496.24
1.22000	-3429.38	105.11	-10.50	-3478.79	110.34	30.19	-3736.46	223.22	40.97	-3647.42	203.16	57.18	-3929.81	-150.92	20.07	-3777.01	-130.39	43.61	-513647.44	51322.20	-5817.77	-1740.52	-54.75	323.15	-3756.57	-35.53	1335.35	0.00	0.00	0.00	-2381.55	-56.07	1737.44	-3647.34	-15.33	1730.17	-764.16	-65.88	1703.91	-4058.22	-22.30	1757.02	485.22	-292.70	79.74	1081.74	-306.71	77.61	495.90
1.23000	-3429.38	105.11	-10.50	-3478.79	110.34	30.19	-3740.70	227.93	43.19	-3668.36	205.52	53.61	-3929.81	-150.92	20.07	-3797.71	-129.29	43.02	-514526.02	51409.87	-5831.99	-1740.52	-54.75	323.15	-3767.41	-33.60	1335.35	0.00	0.00	0.00	-2381.55	-56.07	1737.44	-3624.76	-12.30	1729.49	-764.16	-65.88	1703.91	-4057.97	-22.92	1757.93	485.16	-292.71	79.68	1082.40	-306.17	77.83	496.80
1.24000	-3429.38	105.11	-10.50	-3478.79	110.34	30.19	-3744.88	232.56	45.52	-3667.89	205.49	51.88	-3929.81	-150.92	20.07	-3817.34	-128.21	42.42	-515359.16	51492.97	-5845.72	-1740.52	-54.75	323.15	-3768.81	-31.41	1334.28	0.00	0.00	0.00	-2381.55	-56.07	1737.44	-3637.74	-9.36	1730.01	-764.16	-65.88	1703.91	-4057.62	-23.53	1758.84	485.28	-292.67	79.76	1082.55	-306.25	77.83	496.60
1.25000	-3429.38	105.11	-10.50	-3478.79	110.34	30.19	-3749.02	237.09	47.96	-3628.65	202.52	55.91	-3929.81	-150.92	20.07	-3835.88	-127.14	41.81	-516147.18	51571.55	-5858.98	-1740.52	-54.75	323.15	-3758.83	-30.00	1334.71	0.00	0.00	0.00	-2381.55	-56.07	1737.44	-3626.72	-4.72	1728.52	-764.16	-65.88	1703.91	-4057.16	-24.15	1759.74	485.26	-292.87	79.76	1082.57	-306.60	77.71	495.60
1.26000	-3429.38	105.11	-10.50	-3478.79	110.34	30.19	-3753.10	241.54	50.50	-3660.17	204.44	51.16	-3929.81	-150.92	20.07	-3853.31	-126.10	41.20	-516890.35	51645.63	-5871.77	-1740.52	-54.75	323.15	-3748.98	-27.34	1334.17	0.00	0.00	0.00	-2381.55	-56.07	1737.44	-3634.78	-1.04	1729.51	-764.16	-65.88	1703.91	-4056.60	-24.76	1760.65	485.68	-292.43	79.99	1081.85	-306.19	77.57	496.07
1.27000	-3429.38	105.11	-10.50	-3478.79	110.34	30.19	-3757.14	245.90	53.15	-3610.72	203.18	58.52	-3929.81	-150.92	20.07	-3869.61	-125.08	40.58	-517588.93	51715.23	-5884.08	-1740.52	-54.75	323.15	-3747.14	-25.31	1334.46	0.00	0.00	0.00	-2381.55	-56.07	1737.44	-3623.55	4.00	1729.36	-764.16	-65.88	1703.91	-4055.94	-25.38	1761.56	485.87	-292.35	79.90	1082.04	-306.24	77.82	496.38
1.28000	-3429.38	105.11	-10.50	-3478.79	110.34	30.19	-3761.11	250.18	55.91	-3603.18	202.67	58.39	-3929.81	-150.92	20.07	-3884.76	-124.09	39.95	-518243.23	51780.39	-5895.92	-1740.52	-54.75	323.15	-3754.84	-22.44	1334.22	0.00	0.00	0.00	-2381.55	-56.07	1737.44	-3646.25	8.22	1730.78	-764.16	-65.88	1703.91	-4055.18	-25.99	1762.47	485.51	-292.58	79.84	1081.57	-306.57	77.63	496.63
1.29000	-3429.38	105.11	-10.50	-3478.79	110.34	30.19	-3765.04	254.36	58.76	-3671.29	207.76	47.06	-3929.81	-150.92	20.07	-3898.73	-123.11	39.31	-518853.53	51841.13	-5907.29	-1740.52	-54.75	323.15	-3747.00	-20.36	1333.71	0.00	0.00	0.00	-2381.55	-56.07	1737.44	-3595.28	14.78	1730.01	-764.16	-65.88	1703.91	-4054.31	-26.61	1763.37	484.55	-292.85	79.49	1082.31	-306.74	77.68	496.80
1.30000	-3429.38	105.11	-10.50	-3478.79	110.34	30.19	-3768.91	258.47	61.71	-3659.97	203.90	48.03	-3929.81	-150.92	20.07	-3911.51	-122.16	38.66	-519420.11	51897.48	-5918.20	-1740.52	-54.75	323.15	-3731.15	-17.42	1333.80	0.00	0.00	0.00	-2381.55	-56.07	1737.44	-3582.20	17.50	1728.23	-764.16	-65.88	1703.91	-4053.34	-27.22	1764.28	484.05	-292.93	79.18	1082.72	-306.22	77.82	497.03
1.31000	-3429.38	105.11	-10.50	-3478.79	110.34	30.19	-3772.73	262.48	64.77	-3625.32	204.22	52.83	-3929.81	-150.92	20.07	-3923.08	-121.24	38.01	-519943.23	51949.48	-5928.65	-1740.52	-54.75	323.15	-3733.90	-15.75	1334.31	0.00	0.00	0.00	-2381.55	-56.07	1737.44	-3608.86	23.32	1729.12	-764.16	-65.88	1703.91	-4052.28	-27.84	1765.18	484.78	-293.10	79.50	1082.32	-305.95	77.81	495.87
1.32000	-3429.38	105.11	-10.50	-3478.79	110.34	30.19	-3776.49	266.41	67.92	-3627.19	205.23	51.45	-3929.81	-150.92	20.07	-3933.42	-120.34	37.35	-520423.18	51997.14	-5938.63	-1740.52	-54.75	323.15	-3716.79	-12.53	1333.08	0.00	0.00	0.00	-2381.55	-56.07	1737.44	-3604.84	28.29	1729.03	-764.16	-65.88	1703.91	-4051.11	-28.46	1766.08	485.68	-292.62	79.86	1082.10	-306.50	77.64	495.73
1.33000	-3429.38	105.11	-10.50	-3478.79	110.34	30.19	-3780.19	270.26	71.17	-3619.50	206.59	53.36	-3929.81	-150.92	20.07	-3942.50	-119.46	36.68	-520860.30	52040.50	-5948.16	-1740.52	-54.75	323.15	-3711.38	-9.07	1333.73	0.00	0.00	0.00	-2381.55	-56.07	1737.44	-3600.31	33.10	1728.95	-764.16	-65.88	1703.91	-4049.84	-29.07	1766.98	485.75	-292.83	79.96	1081.67	-306.43	77.47	496.55
1.34000	-3429.38	105.11	-10.50	-3478.79	110.34	30.19	-3783.84	274.03	74.51	-3598.14	206.68	55.74	-3929.81	-150.92	20.07	-3950.31	-118.61	36.00	-521254.79	52079.59	-5957.23	-1740.52	-54.75	323.15	-3702.30	-6.09	1333.57	0.00	0.00	0.00	-2381.55	-56.07	1737.44	-3595.28	37.76	1728.89	-764.16	-65.88	1703.91	-4048.48	-29.69	1767.88	485.83	-292.69	80.01	1082.24	-306.40	77.69	495.87
1.35000	-3429.38	105.11	-10.50	-3478.79	110.34	30.19	-3787.43	277.71	77.94	-3613.06	207.71	53.17	-3929.81	-150.92	20.07	-3956.82	-117.78	35.31	-521607.00	52114.43	-5965.85	-1740.52	-54.75	323.15	-3692.12	-3.14	1333.14	0.00	0.00	0.00	-2381.55	-56.07	1737.44	-3589.78	42.27	1728.83	-764.16	-65.88	1703.91	-4047.01	-30.31	1768.78	485.21	-292.51	79.97	1082.50	-306.67	77.64	496.88
1.36000	-3429.38	105.11	-10.50	-3478.79	110.34	30.19	-3790.97	281.31	81.47	-3641.49	208.99	48.30	-3929.81	-150.92	20.07	-3962.01	-116.98	34.62	-521917.18	52145.05	-5974.01	-1740.52	-54.75	323.15	-3679.61	-0.65	1332.58	0.00	0.00	0.00	-2381.55	-56.07	1737.44	-3583.84	46.63	1728.79	-764.16	-65.88	1703.91	-4045.45	-30.92	1769.68	485.20	-292.69	79.77	1082.58	-306.59	77.82	497.01
1.37000	-3429.38	105.11	-10.50	-3478.76	110.33	30.19	-3794.44	284.83	85.09	-3618.87	209.56	50.71	-3929.81	-150.92	20.07	-3965.88	-116.21	33.92	-522185.60	52171.48	-5981.73	-1740.52	-54.75	323.15	-3665.98	1.94	1332.56	0.00	0.00	0.00	-2381.55	-56.07	1737.44	-3577.49	50.84	1728.76	-764.16	-65.88	1703.91	-4043.79	-31.54	1770.57	485.15	-292.73	79.61	1082.24	-306.46	77.64	496.13
1.38000	-3429.38	105.11	-10.50	-3447.54	109.43	35.22	-3797.86	288.26	88.80	-3666.89	210.25	44.49	-3929.81	-150.92	20.07	-3968.38	-115.47	33.20	-522412.56	52193.76	-5989.01	-1740.52	-54.75	323.15	-3658.62	4.36	1331.38	0.00	0.00	0.00	-2381.55	-56.07	1737.44	-3570.74	54.91	1728.73	-764.16	-65.88	1703.91	-4042.03	-32.15	1771.47	485.31	-292.93	79.60	1082.05	-306.67	77.52	495.88
1.39000	-3429.38	105.11	-10.50	-3479.43	108.15	29.98	-3801.21	291.62	92.59	-3625.82	209.26	48.78	-3929.81	-150.92	20.07	-3969.51	-114.75	32.48	-522598.36	52211.90	-5995.84	-1740.52	-54.75	323.15	-3679.01	7.18	1331.44	0.00	0.00	0.00	-2381.55	-56.07	1737.44	-3563.63	58.84	1728.72	-764.16	-65.88	1703.91	-4040.17	-32.77	1772.36	485.46	-292.66	79.83	1081.61	-306.65	77.46	496.60
1.40000	-3429.38	105.11	-10.50	-3519.41	108.52	23.27	-3804.51	294.89	96.48	-3622.75	211.00	50.32	-3929.81	-150.92	20.07	-3969.24	-114.06	31.76	-522743.29	52225.94	-6002.23	-1740.52	-54.75	323.15	-3682.09	9.79	1330.78	0.00	0.00	0.00	-2381.55	-56.07	1737.44	-3556.18	62.62	1728.71	-764.16	-65.88	1703.91	-4038.22	-33.38	1773.25	485.28	-292.68	79.80	1082.04	-306.30	77.64	496.57
1.41000	-3429.38	105.11	-10.50	-3443.08	109.43	35.84	-3807.75	298.09	100.44	-3627.35	210.67	49.41	-3929.81	-150.92	20.07	-3967.55	-113.40	31.02	-522847.60	52235.90	-6008.18	-1740.52	-54.75	323.15	-3666.57	12.02	1330.68	0.00	0.00	0.00	-2381.55	-56.07	1737.44	-3548.42	66.26	1728.71	-764.16	-65.88	1703.91	-4036.17	-34.00	1774.14	485.74	-292.74	79.73	1082.39	-306.59	77.82	495.82
1.42000	-3429.38	105.11	-10.50	-3503.74	110.61	24.79	-3810.92	301.20	104.50	-3658.72	211.37	45.17	-3929.81	-150.92	20.07	-3964.43	-112.77	30.27	-522911.56	52241.82	-6013.70	-1740.52	-54.75	323.15	-3638.89	14.76	1330.41	0.00	0.00	0.00	-2381.55	-56.07	1737.44	-3540.38	69.77	1728.72	-764.16	-65.88	1703.91	-4034.02	-34.61	1775.03	485.90	-292.78	79.94	1082.08	-306.55	77.60	496.79
1.43000	-3429.38	105.11	-10.50	-3505.46	111.31	24.07	-3814.04	304.24	108.63	-3636.45	211.61	47.54	-3929.81	-150.92	20.07	-3959.85	-112.17	29.52	-522935.48	52243.72	-6018.79	-1740.52	-54.75	323.15	-3651.28	17.37	1328.86	0.00	0.00	0.00	-2381.55	-56.07	1737.44	-3532.08	73.14	1728.74	-764.16	-65.88	1703.91	-4031.78	-35.22	1775.91	485.80	-292.98	79.81	1082.27	-306.41	77.82	497.37
1.44000	-3429.38	105.11	-10.50	-3490.59	110.58	26.80	-3817.09	307.20	112.84	-3633.56	209.67	46.73	-3929.81	-150.92	20.07	-3953.79	-111.60	28.76	-522919.66	52241.63	-6023.44	-1740.52	-54.75	323.15	-3628.48	19.71	1328.21	0.00	0.00	0.00	-2381.55	-56.07	1737.44	-3523.55	76.37	1728.76	-764.16	-65.88	1703.91	-4029.45	-35.83	1776.79	485.18	-292.99	79.60	1082.62	-306.51	77.85	496.24
1.45000	-3429.38	105.11	-10.50	-3478.91	108.86	28.98	-3820.07	310.09	117.14	-3621.62	210.61	48.72	-3929.81	-150.92	20.07	-3946.25	-111.06	27.98	-522864.34	52235.58	-6027.67	-1740.52	-54.75	323.15	-3638.58	22.38	1327.55	0.00	0.00	0.00	-2381.55	-56.07	1737.44	-3514.81	79.48	1728.79	-764.16	-65.88	1703.91	-4027.02	-36.44	1777.67	485.05	-292.82	79.68	1082.02	-306.50	77.60	496.26
1.46000	-3429.38	105.11	-10.50	-3480.84	109.85	28.94	-3823.00	312.89	121.51	-3608.14	210.68	50.83	-3929.81	-150.92	20.07	-3956.93	-112.10	23.26	-522769.87	52225.60	-6031.47	-1740.52	-54.75	323.15	-3595.57	25.64	1326.51	0.00	0.00	0.00	-2381.55	-56.07	1737.44	-3505.89	82.45	1728.82	-764.16	-65.88	1703.91	-4024.49	-37.05	1778.55	485.64	-292.54	80.06	1082.16	-306.46	77.74	496.40
1.47000	-3429.38	105.11	-10.50	-3512.24	108.44	24.42	-3825.86	315.62	125.96	-3617.44	209.57	47.27	-3929.81	-150.92	20.07	-3929.32	-113.43	28.45	-522636.45	52211.72	-6034.85	-1740.52	-54.75	323.15	-3607.12	29.58	1326.49	0.00	0.00	0.00	-2381.55	-56.07	1737.44	-3496.82	85.30	1728.86	-764.16	-65.88	1703.91	-4021.87	-37.66	1779.43	485.75	-292.34	80.03	1081.90	-306.21	77.60	495.80
1.48000	-3429.38	105.11	-10.50	-3470.19	108.69	30.70	-3828.65	318.28	130.48	-3610.11	211.09	48.86	-3929.02	-151.93	21.33	-3955.15	-113.60	23.30	-522464.45	52193.95	-6037.81	-1740.52	-54.75	323.15	-3592.77	31.08	1326.12	0.00	0.00	0.00	-2381.55	-56.07	1737.44	-3487.62	88.02	1728.90	-764.16	-65.88	1703.91	-4019.16	-38.27	1780.30	485.83	-292.32	79.98	1082.35	-306.23	77.86	496.37
1.49000	-3429.38	105.11	-10.50	-3505.87	109.24	24.88	-3831.38	320.86	135.08	-3605.84	210.43	49.74	-3918.63	-152.47	21.26	-3955.44	-114.71	21.06	-522254.06	52172.35	-6040.35	-1740.52	-54.75	323.15	-3596.12	32.48	1325.20	0.00	0.00	0.00	-2381.55	-56.07	1737.44	-3478.32	90.62	1728.94	-764.16	-65.88	1703.91	-4016.36	-38.88	1781.17	485.29	-292.69	79.82	1082.59	-306.33	77.84	496.21
1.50000	-3429.38	105.11	-10.50	-3490.14	109.75	24.78	-3834.05	323.36	139.75	-3624.30	209.97	47.03	-3831.64	-148.69	30.52	-3895.62	-112.55	27.15	-522005.62	52146.92	-6042.47	-1740.52	-54.75	323.15	-3598.90	34.31	1324.54	0.00	0.00	0.00	-2381.55	-56.07	1737.44	-3468.95	93.09	1728.99	-764.16	-65.88	1703.91	-4013.46	-39.49	1782.04	485.28	-292.67	79.73	1083.06	-306.47	77.96	496.22
1.51000	-3429.38	105.11	-10.50	-3478.04	108.39	29.19	-3836.64	325.79	144.49	-3614.46	211.70	48.02	-3857.55	-150.24	21.82	-3870.46	-111.70	29.14	-521719.43	52117.70	-6044.19	-1740.52	-54.75	323.15	-3603.25	37.00	1324.68	0.00	0.00	0.00	-2381.55	-56.07	1737.44	-3459.53	95.44	1729.04	-764.16	-65.88	1703.91	-4010.47	-40.09	1782.91	486.17	-292.62	79.98	1082.56	-306.35	77.94	496.20
1.52000	-3429.38	105.11	-10.50	-3448.41	109.00	34.53	-3839.17	328.15	149.30	-3632.29	210.93	45.69	-3889.56	-149.16	13.74	-3901.29	-108.83	22.12	-521395.73	52084.72	-6045.49	-1740.52	-54.75	323.15	-3585.21	40.06	1323.89	0.00	0.00	0.00	-2381.55	-56.07	1737.44	-3450.09	97.68	1729.09	-764.16	-65.88	1703.91	-4007.39	-40.69	1783.77	485.41	-292.99	79.62	1082.60	-306.42	77.97	496.99
1.53000	-3429.38	105.11	-10.50	-3435.38	109.83	36.68	-3841.64	330.43	154.18	-3616.61	211.26	46.55	-3800.05	-141.02	23.01	-3902.87	-105.94	18.90	-521034.82	52048.01	-6046.38	-1740.52	-54.75	323.15	-3561.07	41.79	1324.31	0.00	0.00	0.00	-2381.55	-56.07	1737.44	-3440.65	99.80	1729.14	-764.16	-65.88	1703.91	-4004.22	-41.30	1784.63	486.09	-293.12	79.82	1082.57	-306.07	77.89	496.63
1.54000	-3429.38	105.11	-10.50	-3419.87	108.56	41.30	-3844.03	332.65	159.13	-3628.27	211.93	44.39	-3783.00	-134.37	22.80	-3863.24	-98.44	20.57	-520636.97	52007.59	-6046.87	-1740.52	-54.75	323.15	-3574.36	43.72	1324.03	0.00	0.00	0.00	-2381.55	-56.07	1737.44	-3431.24	101.80	1729.19	-764.16	-65.88	1703.91	-4000.96	-41.90	1785.49	485.65	-292.66	80.08	1082.38	-306.42	77.68	496.00
1.55000	-3429.38	105.11	-10.50	-3477.53	109.80	27.93	-3846.36	334.79	164.14	-3635.23	211.44	43.31	-3784.87	-128.26	15.85	-3816.15	-93.12	27.17	-520202.50	51963.50	-6046.96	-1740.52	-54.75	323.15	-3556.72	44.93	1324.24	0.00	0.00	0.00	-2381.55	-56.07	1737.44	-3421.90	103.69	1729.25	-764.16	-65.88	1703.91	-3997.61	-42.49	1786.34	484.49	-292.57	79.68	1082.07	-306.76	77.47	496.79
1.56000	-3429.38	105.11	-10.50	-3469.71	108.19	28.99	-3848.61	336.86	169.22	-3625.05	210.89	43.84	-3750.40	-120.29	15.45	-3825.91	-89.13	22.05	-519731.65	51915.75	-6046.64	-1740.52	-54.75	323.15	-3552.61	47.09	1324.45	0.00	0.00	0.00	-2381.55	-56.07	1737.44	-3412.63	105.47	1729.30	-764.16	-65.88	1703.91	-3994.16	-43.09	1787.19	485.06	-292.59	79.72	1082.60	-306.68	77.78	496.49
1.57000	-3429.38	105.11	-10.50	-3487.28	107.58	29.02	-3850.80	338.86	174.36	-3590.59	211.82	50.68	-3716.40	-109.56	15.89	-3751.52	-78.92	32.14	-519224.74	51864.39	-6045.93	-1740.52	-54.75	323.15	-3553.21	48.90	1324.67	0.00	0.00	0.00	-2381.55	-56.07	1737.44	-3403.48	107.14	1729.35	-764.16	-65.88	1703.91	-3990.63	-43.69	1788.04	485.11	-292.54	79.87	1082.66	-306.24	77.85	496.79
1.58000	-3429.38	105.11	-10.50	-3479.44	109.53	28.96	-3852.91	340.79	179.56	-3600.03	211.65	47.20	-3762.50	-102.96	5.63	-3731.94	-73.16	33.39	-518682.05	51809.44	-6044.82	-1740.52	-54.75	323.15	-3546.88	50.22	1325.46	0.00	0.00	0.00	-2381.55	-56.07	1737.44	-3394.46	108.71	1729.39	-764.16	-65.88	1703.91	-3987.01	-44.28	1788.89	485.44	-292.41	79.90	1082.71	-306.30	77.84	496.67
1.59000	-3429.38	105.11	-10.50	-3484.84	109.34	27.31	-3854.96	342.65	184.82	-3577.05	210.99	51.36	-3739.67	-94.17	3.63	-3701.35	-63.34	37.37	-518103.83	51750.92	-6043.32	-1740.52	-54.75	323.15	-3533.84	51.49	1325.30	0.00	0.00	0.00	-2381.55	-56.07	1737.44	-3385.61	110.16	1729.44	-764.16	-65.88	1703.91	-3983.30	-44.87	1789.73	485.41	-292.70	79.66	1082.44	-306.25	77.85	496.28
1.60000	-3429.38	105.11	-10.50	-3471.72	109.25	29.47	-3856.93	344.44	190.14	-3616.32	213.14	43.67	-3725.21	-86.48	0.78	-3663.41	-59.23	41.27	-517490.39	51688.87	-6041.43	-1740.52	-54.75	323.15	-3523.03	53.05	1325.78	0.00	0.00	0.00	-2381.55	-56.07	1737.44	-3376.94	111.52	1729.48	-764.16	-65.88	1703.91	-3979.50	-45.46	1790.57	485.29	-292.92	79.79	1082.26	-306.14	77.81	495.87
1.61000	-3429.38	105.11	-10.50	-3445.02	108.24	35.52	-3858.83	346.16	195.52	-3617.92	212.01	44.96	-3709.81	-79.19	-1.79	-3659.56	-52.96	41.38	-516841.97	51623.32	-6039.15	-1740.52	-54.75	323.15	-3540.04	54.75	1325.25	0.00	0.00	0.00	-2381.55	-56.07	1737.44	-3368.49	112.77	1729.52	-764.16	-65.88	1703.91	-3975.62	-46.05	1791.40	485.95	-292.69	79.92	1082.58	-306.54	77.67	496.19
1.62000	-3429.38	105.11	-10.50	-3428.07	107.63	39.83	-3860.66	347.81	200.95	-3596.93	211.37	49.53	-3693.49	-72.31	-4.08	-3651.25	-45.09	41.31	-516158.94	51554.29	-6036.49	-1740.52	-54.75	323.15	-3521.97	56.02	1325.52	0.00	0.00	0.00	-2381.55	-56.07	1737.44	-3360.28	113.93	1729.56	-764.16	-65.88	1703.91	-3971.65	-46.64	1792.23	485.59	-292.66	79.77	1082.63	-306.40	77.74	497.05
1.63000	-3429.38	105.11	-10.50	-3425.95	107.64	40.61	-3862.41	349.40	206.44	-3639.57	211.90	41.27	-3676.31	-65.82	-6.11	-3642.52	-39.25	38.78	-515441.50	51481.80	-6033.44	-1740.52	-54.75	323.15	-3516.65	57.05	1325.45	0.00	0.00	0.00	-2381.55	-56.07	1737.44	-3352.34	114.99	1729.59	-764.16	-65.88	1703.91	-3967.59	-47.22	1793.06	485.21	-292.51	79.81	1082.28	-306.50	77.66	496.54
1.64000	-3429.38	105.11	-10.50	-3442.09	107.07	40.85	-3864.09	350.92	211.98	-3635.04	212.80	43.21	-3658.32	-59.71	-7.89	-3584.93	-36.43	48.44	-514690.00	51405.91	-6030.02	-1740.52	-54.75	323.15	-3506.90	57.81	1325.91	0.00	0.00	0.00	-2381.55	-56.07	1737.44	-3344.70	115.95	1729.61	-764.16	-65.88	1703.91	-3963.44	-47.81	1793.89	485.30	-292.60	79.76	1082.34	-306.26	77.70	496.26
1.65000	-3429.38	105.11	-10.50	-3459.04	106.68	39.57	-3865.69	352.37	217.57	-3596.26	211.31	48.79	-3639.57	-53.97	-9.42	-3603.95	-32.88	44.35	-513904.65	51326.61	-6026.21	-1740.52	-54.75	323.15	-3500.74	60.02	1325.64	0.00	0.00	0.00	-2381.55	-56.07	1737.44	-3337.37	116.82	1729.63	-764.16	-65.88	1703.91	-3959.21	-48.39	1794.71	484.95	-292.82	79.60	1082.31	-306.43	77.60	496.74
1.66000	-3429.38	105.11	-10.50	-3446.92	107.75	38.61	-3867.22	353.76	223.21	-3613.79	211.64	45.99	-3620.09	-48.60	-10.72	-3524.58	-26.83	56.24	-513085.81	51243.96	-6022.03	-1740.52	-54.75	323.15	-3495.30	61.80	1326.04	0.00	0.00	0.00	-2381.55	-56.07	1737.44	-3330.39	117.59	1729.65	-764.16	-65.88	1703.91	-3954.89	-48.96	1795.52	485.11	-292.75	79.68	1082.64	-306.22	77.88	496.01
1.67000	-3429.38	105.11	-10.50	-3453.28	105.76	40.29	-3868.68	355.09	228.90	-3600.00	210.71	49.95	-3599.95	-43.57	-11.79	-3548.93	-27.13	50.56	-512233.68	51157.97	-6017.48	-1740.52	-54.75	323.15	-3475.43	63.42	1326.15	0.00	0.00	0.00	-2381.55	-56.07	1737.44	-3323.79	118.28	1729.65	-764.16	-65.88	1703.91	-3950.49	-49.54	1796.34	486.07	-292.91	79.93	1082.33	-306.57	77.67	496.00
1.68000	-3429.38	105.11	-10.50	-3466.43	107.61	39.10	-3870.05	356.35	234.64	-3644.36	212.22	42.27	-3579.18	-38.89	-12.65	-3529.33	-27.50	52.43	-511348.62	51068.67	-6012.55	-1740.52	-54.75	323.15	-3484.25	64.37	1326.35	0.00	0.00	0.00	-2381.55	-56.07	1737.44	-3317.58	118.88	1729.65	-764.16	-65.88	1703.91	-3946.00	-50.11	1797.15	485.64	-292.65	79.92	1082.27	-306.62	77.61	496.64
1.69000	-3429.38	105.11	-10.50	-3416.27	107.54	50.11	-3871.35	357.54	240.43	-3606.39	210.92	48.13	-3557.84	-34.53	-13.29	-3546.65	-25.25	49.35	-510430.90	50976.09	-6007.26	-1740.52	-54.75	323.15	-3475.76	65.32	1326.23	0.00	0.00	0.00	-2381.55	-56.07	1737.44	-3311.80	119.39	1729.64	-764.16	-65.88	1703.91	-3941.43	-50.68	1797.95	484.93	-292.58	79.61	1081.77	-306.19	77.63	496.65
1.70000	-3429.38	105.11	-10.50	-3389.86	107.18	57.03	-3872.57	358.68	246.26	-3590.12	208.77	50.74	-3535.97	-30.50	-13.74	-3475.70	-21.80	60.49	-509480.74	50880.27	-6001.61	-1740.52	-54.75	323.15	-3472.10	65.80	1325.31	0.00	0.00	0.00	-2381.55	-56.07	1737.44	-3306.48	119.82	1729.62	-764.16	-65.88	1703.91	-3936.78	-51.25	1798.75	484.48	-292.82	79.58	1082.64	-306.11	77.84	496.81
1.71000	-3429.38	105.11	-10.50	-3400.59	106.45	55.25	-3873.72	359.75	252.13	-3588.13	212.31	49.73	-3513.63	-26.78	-14.00	-3466.94	-24.14	59.36	-508498.49	50781.22	-5995.59	-1740.52	-54.75	323.15	-3464.15	65.93	1326.12	0.00	0.00	0.00	-2381.55	-56.07	1737.44	-3301.63	120.16	1729.60	-764.16	-65.88	1703.91	-3932.04	-51.82	1799.55	485.17	-292.43	79.76	1082.28	-306.31	77.80	495.88
1.72000	-3429.38	105.11	-10.50	-3395.53	107.27	54.37	-3874.78	360.75	258.04	-3588.39	209.71	50.88	-3490.84	-23.35	-14.08	-3451.96	-22.74	60.47	-507484.43	50678.99	-5989.21	-1740.52	-54.75	323.15	-3457.99	66.34	1325.55	0.00	0.00	0.00	-2381.55	-56.07	1737.44	-3297.28	120.43	1729.56	-764.16	-65.88	1703.91	-3927.22	-52.38	1800.34	485.99	-292.39	79.84	1082.17	-306.62	77.61	495.57
1.73000	-3429.38	105.11	-10.50	-3467.34	105.85	42.15	-3875.77	361.70	264.00	-3593.04	211.11	49.15	-3467.68	-20.22	-13.98	-3381.95	-22.21	68.52	-506438.80	50573.58	-5982.47	-1740.52	-54.75	323.15	-3447.28	66.78	1324.08	0.00	0.00	0.00	-2381.55	-56.07	1737.44	-3293.47	120.62	1729.51	-764.16	-65.88	1703.91	-3922.31	-52.94	1801.13	485.06	-292.63	79.67	1081.87	-306.53	77.57	496.09
1.74000	-3429.38	105.11	-10.50	-3444.25	107.13	44.70	-3876.67	362.58	269.99	-3650.92	212.15	43.18	-3444.17	-17.37	-13.73	-3399.17	-20.95	63.55	-505361.92	50465.05	-5975.38	-1740.52	-54.75	323.15	-3438.75	66.45	1324.14	0.00	0.00	0.00	-2381.55	-56.07	1737.44	-3290.22	120.73	1729.45	-764.16	-65.88	1703.91	-3917.33	-53.50	1801.91	485.01	-292.57	79.76	1082.40	-306.34	77.75	496.01
1.75000	-3429.38	105.11	-10.50	-3397.47	106.12	50.83	-3877.50	363.41	276.02	-3588.96	211.98	50.24	-3420.38	-14.79	-13.32	-3383.00	-22.20	64.38	-504254.05	50353.40	-5967.93	-1740.52	-54.75	323.15	-3446.25	66.87	1323.77	0.00	0.00	0.00	-2381.55	-56.07	1737.44	-3287.55	120.77	1729.38	-764.16	-65.88	1703.91	-3912.26	-54.05	1802.69	485.44	-292.80	79.74	1081.88	-306.66	77.48	495.39
1.76000	-3429.38	105.11	-10.50	-3439.14	108.79	40.51	-3878.24	364.17	282.09	-3616.57	210.89	48.73	-3396.34	-12.46	-12.77	-3361.21	-21.61	65.80	-503115.49	50238.68	-5960.14	-1740.52	-54.75	323.15	-3433.97	66.79	1323.21	0.00	0.00	0.00	-2381.55	-56.07	1737.44	-3285.49	120.73	1729.30	-764.16	-65.88	1703.91	-3907.11	-54.60	1803.47	485.26	-292.84	79.70	1081.92	-306.71	77.61	495.64
1.77000	-3429.38	105.11	-10.50	-3464.41	107.35	35.56	-3878.90	364.88	288.19	-3604.08	210.58	52.06	-3372.11	-10.39	-12.08	-3339.82	-21.00	66.94	-501946.52	50120.91	-5951.99	-1740.52	-54.75	323.15	-3434.52	65.89	1322.74	0.00	0.00	0.00	-2381.55	-56.07	1737.44	-3284.06	120.62	1729.20	-764.16	-65.88	1703.91	-3901.88	-55.15	1804.24	484.90	-292.77	79.62	1082.63	-306.18	77.95	496.40
1.78000	-3429.38	105.11	-10.50	-3459.70	109.76	36.47	-3879.48	365.53	294.33	-3615.14	209.90	48.93	-3347.73	-8.55	-11.27	-3318.83	-20.39	67.82	-500747.43	50000.11	-5943.51	-1740.52	-54.75	323.15	-3418.95	67.03	1321.75	0.00	0.00	0.00	-2381.55	-56.07	1737.44	-3283.34	120.45	1729.10	-764.16	-65.88	1703.91	-3896.57	-55.70	1805.00	485.06	-292.49	79.76	1082.60	-306.53	77.80	496.52
1.79000	-3429.38	105.11	-10.50	-3449.11	111.70	36.91	-3879.98	366.11	300.50	-3583.35	210.62	53.01	-3323.25	-6.95	-10.34	-3298.25	-19.77	68.44	-499518.50	49876.32	-5934.67	-1740.52	-54.75	323.15	-3419.01	66.98	1321.25	0.00	0.00	0.00	-2381.55	-56.07	1737.44	-3316.25	120.98	1731.20	-764.16	-65.88	1703.91	-3891.18	-56.24	1805.76	485.17	-292.70	79.73	1082.14	-306.46	77.63	496.16
1.80000	-3429.38	105.11	-10.50	-3486.41	113.64	31.35	-3880.39	366.64	306.70	-3603.67	210.10	50.86	-3298.71	-5.56	-9.31	-3278.09	-19.15	68.82	-498259.97	49749.57	-5925.50	-1740.52	-54.75	323.15	-3395.79	67.39	1320.86	0.00	0.00	0.00	-2381.55	-56.07	1737.44	-3347.17	121.07	1731.59	-764.16	-65.88	1703.91	-3885.71	-56.78	1806.52	484.49	-292.90	79.60	1082.63	-306.36	77.67	496.68
1.81000	-3429.38	105.11	-10.50	-3488.06	114.01	29.10	-3880.72	367.12	312.93	-3619.15	209.55	48.96	-3274.17	-4.38	-8.18	-3258.34	-18.52	68.97	-496972.19	49619.88	-5915.99	-1740.52	-54.75	323.15	-3415.72	66.88	1320.34	0.00	0.00	0.00	-2381.55	-56.07	1737.44	-3321.64	121.42	1731.10	-764.16	-65.88	1703.91	-3880.16	-57.32	1807.27	485.77	-292.74	79.89	1082.33	-306.45	77.70	496.97
1.82000	-3429.38	105.11	-10.50	-3470.98	114.12	31.77	-3880.96	367.53	319.18	-3640.91	209.34	46.02	-3249.68	-3.41	-6.96	-3239.02	-17.89	68.90	-495655.41	49487.28	-5906.15	-1740.52	-54.75	323.15	-3399.68	67.62	1319.92	0.00	0.00	0.00	-2381.55	-56.07	1737.44	-3290.06	119.72	1729.91	-764.16	-65.88	1703.91	-3874.53	-57.85	1808.01	486.17	-292.35	80.15	1082.19	-306.26	77.86	497.20
1.83000	-3429.38	105.11	-10.50	-3446.36	115.82	35.76	-3881.12	367.90	325.47	-3585.28	205.36	55.21	-3225.27	-2.62	-5.66	-3220.12	-17.26	68.63	-494309.92	49351.81	-5895.97	-1740.52	-54.75	323.15	-3381.37	68.18	1318.92	0.00	0.00	0.00	-2381.55	-56.07	1737.44	-3280.16	120.33	1728.53	-764.16	-65.88	1703.91	-3868.83	-58.38	1808.75	485.68	-292.61	80.11	1082.34	-306.41	77.77	496.47
1.84000	-3429.38	105.11	-10.50	-3453.07	115.19	33.04	-3881.19	368.20	331.78	-3652.06	206.35	45.37	-3201.00	-2.00	-4.29	-3201.66	-16.63	68.17	-492935.99	49213.48	-5885.46	-1740.52	-54.75	323.15	-3385.15	67.58	1317.87	0.00	0.00	0.00	-2381.55	-56.07	1737.44	-3280.39	121.60	1728.99	-764.16	-65.88	1703.91	-3863.04	-58.90	1809.48	485.75	-292.79	80.04	1082.38	-306.58	77.80	496.47
1.85000	-3429.38	105.11	-10.50	-3436.77	116.21	34.67	-3881.18	368.45	338.11	-3585.57	207.68	57.57	-3176.92	-1.56	-2.86	-3183.64	-16.00	67.53	-491533.93	49072.33	-5874.63	-1740.52	-54.75	323.15	-3382.01	67.16	1317.07	0.00	0.00	0.00	-2381.55	-56.07	1737.44	-3280.19	118.62	1727.76	-764.16	-65.88	1703.91	-3857.18	-59.42	1810.21	486.11	-292.44	80.31	1082.10	-306.55	77.63	496.26
1.86000	-3429.38	105.11	-10.50	-3437.15	116.92	35.62	-3881.08	368.65	344.46	-3617.98	207.64	51.60	-3153.07	-1.27	-1.38	-3166.07	-15.38	66.72	-490103.98	48928.38	-5863.47	-1740.52	-54.75	323.15	-3356.21	67.27	1316.76	0.00	0.00	0.00	-2381.55	-56.07	1737.44	-3252.36	118.97	1726.00	-764.16	-65.88	1703.91	-3851.24	-59.94	1810.94	485.22	-292.71	79.87	1082.25	-306.38	77.80	495.79
1.87000	-3429.38	105.11	-10.50	-3482.16	115.92	28.99	-3880.89	368.79	350.84	-3575.95	207.09	58.33	-3129.50	-1.14	0.14	-3148.95	-14.76	65.77	-488646.48	48781.67	-5851.98	-1740.52	-54.75	323.15	-3357.66	68.17	1315.99	0.00	0.00	0.00	-2381.55	-56.07	1737.44	-3230.47	116.59	1725.60	-764.16	-65.88	1703.91	-3845.23	-60.46	1811.66	485.80	-292.45	80.02	1082.29	-306.41	77.71	497.00
1.88000	-3429.38	105.11	-10.50	-3447.42	117.12	38.19	-3880.61	368.88	357.23	-3569.68	205.36	62.32	-3106.25	-1.14	1.70	-3132.28	-14.15	64.68	-487161.68	48632.23	-5840.18	-1740.52	-54.75	323.15	-3352.09	68.10	1315.36	0.00	0.00	0.00	-2381.55	-56.07	1737.44	-3213.21	114.70	1724.52	-764.16	-65.88	1703.91	-3839.14	-60.97	1812.37	485.22	-292.62	79.87	1082.43	-306.40	77.67	496.76
1.89000	-3429.38	105.11	-10.50	-3406.94	117.07	43.76	-3880.24	368.92	363.65	-3596.42	204.13	58.44	-3083.38	-1.27	3.28	-3116.07	-13.56	63.46	-485649.84	48480.07	-5828.06	-1740.52	-54.75	323.15	-3346.70	67.98	1314.22	0.00	0.00	0.00	-2381.55	-56.07	1737.44	-3259.64	111.12	1726.72	-764.16	-65.88	1703.91	-3832.97	-61.48	1813.08	485.18	-292.83	79.76	1082.23	-305.98	77.80	496.18
1.90000	-3429.38	105.11	-10.50	-3404.12	115.99	41.64	-3879.79	368.90	370.08	-3608.20	205.29	57.01	-3060.94	-1.51	4.87	-3100.33	-12.97	62.13	-484111.28	48325.23	-5815.62	-1740.52	-54.75	323.15	-3341.45	68.27	1313.74	0.00	0.00	0.00	-2381.55	-56.07	1737.44	-3266.35	112.60	1725.23	-764.16	-65.88	1703.91	-3826.73	-61.98	1813.78	485.32	-292.83	79.71	1081.77	-306.54	77.68	496.40
1.91000	-3429.38	105.11	-10.50	-3460.53	114.92	32.08	-3879.24	368.83	376.52	-3610.37	205.25	57.51	-3038.96	-1.86	6.47	-3085.06	-12.39	60.70	-482546.29	48167.75	-5802.87	-1740.52	-54.75	323.15	-3340.12	67.70	1312.86	0.00	0.00	0.00	-2381.55	-56.07	1737.44	-3222.36	113.46	1721.85	-764.16	-65.88	1703.91	-3820.41	-62.48	1814.47	485.23	-292.92	79.75	1082.18	-306.27	77.86	496.98
1.92000	-3429.38	105.11	-10.50	-3473.79	114.39	32.19	-3878.61	368.72	382.98	-3584.56	204.41	62.87	-3017.50	-2.31	8.07	-3070.27	-11.83	59.18	-480955.14	48007.64	-5789.81	-1740.52	-54.75	323.15	-3315.68	67.47	1312.44	0.00	0.00	0.00	-2381.55	-56.07	1737.44	-3235.01	109.83	1723.07	-764.16	-65.88	1703.91	-3814.02	-62.97	1815.16	485.77	-292.27	80.11	1082.65	-306.51	77.85	496.58
1.93000	-3429.38	105.11	-10.50	-3465.74	115.54	31.69	-3877.88	368.55	389.45	-3557.67	203.36	68.82	-2996.61	-2.85	9.65	-3055.97	-11.29	57.59	-479338.08	47844.93	-5776.44	-1740.52	-54.75	323.15	-3316.26	66.35	1311.25	0.00	0.00	0.00	-2381.55	-56.07	1737.44	-3234.27	110.04	1722.65	-764.16	-65.88	1703.91	-3807.56	-63.46	1815.85	485.07	-292.53	79.79	1082.13	-306.76	77.61	496.31
1.94000	-3429.38	105.11	-10.50	-3491.04	117.73	27.37	-3877.06	368.33	395.93	-3556.60	202.69	71.07	-2976.32	-3.46	11.21	-3042.15	-10.76	55.93	-477695.44	47679.66	-5762.77	-1740.52	-54.75	323.15	-3309.75	65.77	1310.09	0.00	0.00	0.00	-2381.55	-56.07	1737.44	-3212.38	109.91	1720.11	-764.16	-65.88	1703.91	-3801.02	-63.95	1816.53	486.30	-292.46	80.07	1082.35	-306.73	77.67	496.74
1.95000	-3429.38	105.11	-10.50	-3414.73	117.57	39.65	-3876.15	368.06	402.43	-3598.61	202.74	66.81	-2956.70	-4.14	12.74	-3028.82	-10.25	54.23	-476027.51	47511.85	-5748.79	-1740.52	-54.75	323.15	-3305.94	64.93	1309.28	0.00	0.00	0.00	-2381.55	-56.07	1737.44	-3209.22	105.47	1719.37	-764.16	-65.88	1703.91	-3794.41	-64.43	1817.20	485.61	-293.00	79.87	1082.06	-306.49	77.53	496.36
1.96000	-3429.38	105.11	-10.50	-3394.39	117.21	44.38	-3875.14	367.75	408.93	-3556.01	202.05	73.29	-2937.79	-4.88	14.23	-3015.99	-9.77	52.50	-474334.51	47341.53	-5734.52	-1740.52	-54.75	323.15	-3292.74	64.64	1308.04	0.00	0.00	0.00	-2381.55	-56.07	1737.44	-3202.55	103.21	1718.93	-764.16	-65.88	1703.91	-3787.72	-64.91	1817.86	485.90	-292.90	79.96	1082.64	-306.33	77.78	496.11
1.97000	-3429.38	105.11	-10.50	-3455.25	114.06	34.09	-3874.05	367.39	415.44	-3565.89	201.61	74.51	-2919.63	-5.67	15.67	-3003.67	-9.30	50.74	-472616.77	47168.73	-5719.94	-1740.52	-54.75	323.15	-3284.30	63.66	1307.84	0.00	0.00	0.00	-2381.55	-56.07	1737.44	-3201.52	101.63	1719.58	-764.16	-65.88	1703.91	-3780.97	-65.39	1818.52	486.20	-292.43	80.11	1082.58	-306.21	77.65	496.25
1.98000	-3429.38	105.11	-10.50	-3465.51	117.38	33.24	-3872.85	366.97	421.95	-3580.29	202.97	72.74	-2902.27	-6.48	17.05	-2991.86	-8.86	48.98	-470874.60	46993.48	-5705.08	-1740.52	-54.75	323.15	-3272.30	62.79	1307.40	0.00	0.00	0.00	-2381.55	-56.07	1737.44	-3167.84	99.04	1715.79	-764.16	-65.88	1703.91	-3774.14	-65.86	1819.18	486.06	-292.40	80.03	1082.31	-306.58	77.53	496.30
1.99000	-3429.38	105.11	-10.50	-3462.97	113.48	32.59	-3871.57	366.52	428.47	-3572.09	201.56	75.69	-2885.77	-7.33	18.36	-2980.56	-8.45	47.21	-469108.18	46815.80	-5689.91	-1740.52	-54.75	323.15	-3267.70	62.23	1306.68	0.00	0.00	0.00	-2381.55	-56.07	1737.44	-3167.10	97.15	1715.13	-764.16	-65.88	1703.91	-3767.24	-66.32	1819.82	485.13	-292.41	79.75	1081.95	-306.60	77.70	496.25
2.00000	-3429.38	105.11	-10.50	-3440.50	117.30	38.77	-3870.18	366.01	434.99	-3583.56	202.30	76.32	-2870.16	-8.19	19.59	-2969.78	-8.06	45.47	-467317.90	46635.73	-5674.46	-1740.52	-54.75	323.15	-3254.73	60.12	1306.71	0.00	0.00	0.00	-2381.55	-56.07	1737.44	-3167.97	94.74	1715.07	-764.16	-65.88	1703.91	-3760.27	-66.78	1820.46	484.80	-292.76	79.68	1082.28	-306.40	77.66	496.10
2.01000	-3429.38	105.11	-10.50	-3480.64	114.50	32.53	-3868.71	365.46	441.51	-3570.96	201.48	80.70	-2855.49	-9.06	20.74	-2959.53	-7.70	43.75	-465504.04	46453.29	-5658.72	-1740.52	-54.75	323.15	-3255.19	58.79	1305.89	0.00	0.00	0.00	-2381.55	-56.07	1737.44	-3160.52	92.35	1713.09	-764.16	-65.88	1703.91	-3753.23	-67.24	1821.10	485.29	-292.98	79.68	1082.13	-306.18	77.67	496.04
2.02000	-3429.38	105.11	-10.50	-3465.96	114.56	33.53	-3867.13	364.86	448.04	-3549.82	200.19	88.77	-2841.82	-9.92	21.79	-2949.80	-7.38	42.08	-463666.80	46268.51	-5642.70	-1740.52	-54.75	323.15	-3241.18	58.23	1305.45	0.00	0.00	0.00	-2381.55	-56.07	1737.44	-3130.42	92.24	1711.72	-764.16	-65.88	1703.91	-3746.12	-67.69	1821.72	485.85	-292.61	79.98	1082.27	-306.36	77.74	497.05
2.03000	-3429.38	105.11	-10.50	-3461.42	113.73	33.31	-3865.46	364.22	454.56	-3545.26	199.72	92.14	-2829.19	-10.77	22.74	-2940.62	-7.08	40.46	-461806.53	46081.42	-5626.39	-1740.52	-54.75	323.15	-3240.85	57.12	1305.66	0.00	0.00	0.00	-2381.55	-56.07	1737.44	-3126.45	88.35	1711.74	-764.16	-65.88	1703.91	-3738.93	-68.13	1822.34	485.54	-292.80	79.97	1082.23	-306.12	77.76	496.96
2.04000	-3429.38	105.11	-10.50	-3491.78	117.59	30.15	-3863.69	363.54	461.08	-3540.69	199.24	95.65	-2817.65	-11.60	23.57	-2931.97	-6.82	38.92	-459923.51	45892.06	-5609.80	-1740.52	-54.75	323.15	-3227.02	56.24	1305.82	0.00	0.00	0.00	-2381.55	-56.07	1737.44	-3127.76	85.07	1711.36	-764.16	-65.88	1703.91	-3731.68	-68.58	1822.96	486.17	-292.82	79.94	1082.39	-306.44	77.59	496.46
2.05000	-3429.38	105.11	-10.50	-3505.67	115.68	26.47	-3861.82	362.81	467.59	-3536.12	198.76	99.29	-2807.24	-12.39	24.28	-2923.87	-6.60	37.45	-458017.99	45700.43	-5592.94	-1740.52	-54.75	323.15	-3220.67	55.14	1306.51	0.00	0.00	0.00	-2381.55	-56.07	1737.44	-3114.23	83.55	1711.16	-764.16	-65.88	1703.91	-3724.37	-69.01	1823.56	486.04	-292.73	79.90	1082.66	-306.48	77.75	496.04
2.06000	-3429.38	105.11	-10.50	-3430.24	116.52	41.44	-3859.85	362.04	474.10	-3531.55	198.26	103.07	-2798.01	-13.13	24.86	-2916.33	-6.41	36.08	-456090.28	45506.58	-5575.79	-1740.52	-54.75	323.15	-3220.73	54.07	1306.80	0.00	0.00	0.00	-2381.55	-56.07	1737.44	-3118.40	80.51	1712.64	-764.16	-65.88	1703.91	-3716.98	-69.44	1824.16	485.32	-292.68	79.69	1082.03	-306.53	77.59	496.63
2.07000	-3429.38	105.11	-10.50	-3409.04	117.14	46.50	-3857.79	361.22	480.60	-3526.97	197.75	106.97	-2790.01	-13.82	25.29	-2909.34	-6.26	34.82	-454140.67	45310.54	-5558.38	-1740.52	-54.75	323.15	-3212.89	52.28	1307.24	0.00	0.00	0.00	-2381.55	-56.07	1737.44	-3078.33	76.93	1711.32	-764.16	-65.88	1703.91	-3709.52	-69.87	1824.75	484.59	-292.93	79.51	1081.99	-306.41	77.50	497.08
2.08000	-3429.38	105.11	-10.50	-3395.76	117.76	50.89	-3855.62	360.37	487.09	-3522.38	197.24	111.01	-2783.30	-14.44	25.58	-2902.91	-6.15	33.67	-452169.40	45112.33	-5540.70	-1740.52	-54.75	323.15	-3200.62	51.74	1308.47	0.00	0.00	0.00	-2381.55	-56.07	1737.44	-3067.22	74.16	1711.48	-764.16	-65.88	1703.91	-3702.00	-70.29	1825.34	484.71	-292.78	79.59	1082.21	-306.70	77.34	496.35
2.09000	-3429.38	105.11	-10.50	-3389.50	118.30	54.33	-3853.36	359.47	493.58	-3517.78	196.72	115.17	-2777.90	-14.99	25.70	-2897.06	-6.09	32.66	-450176.78	44911.98	-5522.75	-1740.52	-54.75	323.15	-3177.45	50.52	1309.67	0.00	0.00	0.00	-2381.55	-56.07	1737.44	-3087.91	71.79	1713.15	-764.16	-65.88	1703.91	-3694.41	-70.71	1825.92	485.84	-292.56	79.95	1082.42	-306.45	77.61	495.78
2.10000	-3429.38	105.11	-10.50	-3389.38	118.64	56.53	-3850.99	358.53	500.05	-3513.17	196.18	119.45	-2773.88	-15.46	25.65	-2891.77	-6.06	31.80	-448163.11	44709.51	-5504.53	-1740.52	-54.75	323.15	-3170.35	49.05	1311.23	0.00	0.00	0.00	-2381.55	-56.07	1737.44	-3058.35	69.41	1715.34	-764.16	-65.88	1703.91	-3686.76	-71.12	1826.49	485.34	-292.61	79.77	1082.26	-306.53	77.67	495.91
2.11000	-3429.38	105.11	-10.50	-3394.47	118.66	57.19	-3848.52	357.55	506.51	-3508.55	195.64	123.85	-2771.28	-15.82	25.43	-2887.07	-6.09	31.09	-446128.65	44504.97	-5486.05	-1740.52	-54.75	323.15	-3157.23	47.46	1312.92	0.00	0.00	0.00	-2381.55	-56.07	1737.44	-3045.26	65.59	1716.77	-764.16	-65.88	1703.91	-3679.03	-71.52	1827.05	485.78	-292.71	79.76	1082.21	-306.50	77.57	496.73
2.12000	-3429.38	105.11	-10.50	-3403.90	118.27	56.04	-3845.95	356.54	512.96	-3503.91	195.10	128.36	-2770.15	-16.09	25.01	-2882.94	-6.16	30.56	-444073.70	44298.37	-5467.31	-1740.52	-54.75	323.15	-3139.73	46.16	1314.76	0.00	0.00	0.00	-2381.55	-56.07	1737.44	-3047.51	61.69	1718.51	-764.16	-65.88	1703.91	-3671.24	-71.92	1827.61	485.81	-292.52	79.90	1082.34	-306.56	77.63	496.54
2.13000	-3429.38	105.11	-10.50	-3416.74	117.36	52.78	-3843.27	355.48	519.39	-3499.26	194.54	132.99	-2770.53	-16.23	24.40	-2879.41	-6.28	30.22	-441998.52	44089.75	-5448.31	-1740.52	-54.75	323.15	-3137.09	43.76	1316.57	0.00	0.00	0.00	-2381.55	-56.07	1737.44	-3034.45	59.49	1720.57	-764.16	-65.88	1703.91	-3663.39	-72.32	1828.16	485.82	-292.75	79.95	1081.93	-306.37	77.63	496.07
2.14000	-3429.38	105.11	-10.50	-3432.11	115.82	47.11	-3840.49	354.38	525.80	-3494.59	193.98	137.73	-2772.47	-16.25	23.59	-2876.48	-6.45	30.07	-439903.41	43879.13	-5429.06	-1740.52	-54.75	323.15	-3113.48	42.07	1319.05	0.00	0.00	0.00	-2381.55	-56.07	1737.44	-3022.31	56.12	1720.87	-764.16	-65.88	1703.91	-3655.47	-72.71	1828.70	485.06	-292.89	79.73	1082.09	-306.63	77.55	496.48
2.15000	-3429.38	105.11	-10.50	-3449.15	113.53	38.75	-3837.61	353.25	532.20	-3489.91	193.40	142.58	-2776.05	-16.13	22.55	-2874.13	-8.01	28.94	-437788.68	43666.53	-5409.55	-1740.52	-54.75	323.15	-3099.98	40.77	1320.58	0.00	0.00	0.00	-2381.55	-56.07	1737.44	-3031.34	51.96	1724.25	-764.16	-65.88	1703.91	-3647.49	-73.09	1829.23	485.75	-292.92	79.85	1082.58	-306.88	77.70	496.62
2.16000	-3429.38	105.11	-10.50	-3512.94	110.40	19.26	-3834.62	352.08	538.58	-3485.20	192.82	147.54	-2800.98	-15.06	19.20	-2854.41	-7.77	31.51	-435654.57	43452.01	-5389.80	-1740.52	-54.75	323.15	-3104.63	38.65	1322.73	0.00	0.00	0.00	-2381.55	-56.07	1737.44	-3015.01	49.87	1724.62	-764.16	-65.88	1703.91	-3639.44	-73.47	1829.76	485.53	-292.58	79.74	1082.13	-306.59	77.71	496.46
2.17000	-3429.38	105.11	-10.50	-3485.72	109.41	18.98	-3831.53	350.87	544.93	-3480.48	192.24	152.60	-2808.94	-14.10	15.82	-2851.67	-6.99	31.51	-433501.36	43235.56	-5369.80	-1740.52	-54.75	323.15	-3095.63	37.39	1324.20	0.00	0.00	0.00	-2381.55	-56.07	1737.44	-3018.32	48.75	1725.98	-764.16	-65.88	1703.91	-3631.33	-73.84	1830.27	485.21	-292.73	79.69	1082.82	-306.17	77.92	497.45
2.18000	-3429.38	105.11	-10.50	-3475.84	107.13	19.07	-3828.33	349.63	551.27	-3475.73	191.64	157.75	-2802.19	-15.09	16.86	-2869.58	-4.85	28.24	-431329.29	43017.23	-5349.55	-1740.52	-54.75	323.15	-3080.85	36.43	1326.28	0.00	0.00	0.00	-2381.55	-56.07	1737.44	-3004.57	47.13	1727.48	-764.16	-65.88	1703.91	-3623.16	-74.21	1830.78	485.92	-292.69	79.98	1082.72	-306.27	77.70	496.94
2.19000	-3429.38	105.11	-10.50	-3461.78	105.64	19.43	-3825.02	348.35	557.58	-3470.97	191.04	163.01	-2795.14	-14.71	15.61	-2845.37	-7.51	30.15	-429138.78	42797.05	-5329.05	-1740.52	-54.75	323.15	-3089.12	35.09	1327.75	0.00	0.00	0.00	-2381.55	-56.07	1737.44	-3011.19	43.59	1730.22	-764.16	-65.88	1703.91	-3614.92	-74.57	1831.28	485.85	-292.50	80.01	1081.80	-306.34	77.44	496.96
2.20000	-3429.38	105.11	-10.50	-3446.32	104.85	20.69	-3821.61	347.03	563.86	-3466.17	190.43	168.36	-2807.97	-14.10	14.38	-2889.69	-7.56	25.24	-426930.04	42575.04	-5308.32	-1740.52	-54.75	323.15	-3068.73	34.38	1329.52	0.00	0.00	0.00	-2381.55	-56.07	1737.44	-3008.24	41.15	1731.07	-764.16	-65.88	1703.91	-3606.62	-74.92	1831.78	484.86	-292.79	79.62	1082.20	-306.69	77.37	496.39
2.21000	-3429.38	105.11	-10.50	-3429.78	102.99	24.20	-3818.09	345.68	570.12	-3461.36	189.81	173.80	-2811.89	-16.23	14.86	-2867.51	-8.63	31.16	-424703.34	42351.24	-5287.35	-1740.52	-54.75	323.15	-3072.81	33.77	1330.37	0.00	0.00	0.00	-2381.55	-56.07	1737.44	-2989.87	39.44	1733.10	-764.16	-65.88	1703.91	-3598.26	-75.27	1832.26	485.15	-292.86	79.70	1082.01	-306.40	77.56	495.78
2.22000	-3429.38	105.11	-10.50	-3419.59	103.44	25.08	-3814.46	344.30	576.35	-3456.51	189.19	179.33	-2785.63	-15.65	18.46	-2863.59	-7.50	29.84	-422458.95	42125.67	-5266.15	-1740.52	-54.75	323.15	-3056.93	32.62	1332.07	0.00	0.00	0.00	-2381.55	-56.07	1737.44	-2976.14	36.03	1734.38	-764.16	-65.88	1703.91	-3589.84	-75.61	1832.74	484.83	-292.90	79.60	1082.53	-306.27	77.68	496.15
2.23000	-3429.33	105.11	-10.50	-3384.83	102.85	28.73	-3810.72	342.88	582.55	-3451.64	188.56	184.94	-2793.95	-13.28	16.35	-2831.91	-6.07	36.30	-420197.22	41898.35	-5244.71	-1740.52	-54.75	323.15	-3037.01	32.70	1332.81	0.00	0.00	0.00	-2381.55	-56.07	1737.44	-2947.56	35.76	1735.44	-764.16	-65.88	1703.91	-3581.35	-75.95	1833.21	485.27	-292.82	79.67	1082.33	-306.27	77.62	496.53
2.24000	-3384.62	106.98	-4.37	-3351.63	103.85	34.50	-3806.88	341.43	588.72	-3446.74	187.92	190.64	-2783.16	-17.92	18.99	-2885.00	-9.33	25.56	-417918.36	41669.33	-5223.05	-1740.52	-54.75	323.15	-3030.42	31.62	1334.35	0.00	0.00	0.00	-2381.55	-56.07	1737.44	-2958.41	33.29	1737.92	-764.16	-65.88	1703.91	-3572.81	-76.28	1833.67	485.52	-292.64	79.94	1082.07	-306.45	77.53	496.46
2.25000	-3384.79	108.01	-2.68	-3317.12	104.74	42.20	-3802.92	339.95	594.86	-3441.80	187.28	196.42	-2789.10	-15.78	17.90	-2834.38	-6.71	35.53	-415622.69	41438.62	-5201.15	-1740.52	-54.75	323.15	-3029.95	31.30	1335.11	0.00	0.00	0.00	-2381.55	-56.07	1737.44	-2927.23	31.02	1737.51	-764.16	-65.88	1703.91	-3564.20	-76.60	1834.12	485.90	-292.82	79.99	1082.41	-306.44	77.69	496.51
2.26000	-3320.75	111.31	7.21	-3336.42	105.87	42.58	-3798.85	338.43	600.97	-3436.84	186.63	202.28	-2798.57	-17.33	15.66	-2855.98	-8.83	31.57	-413310.49	41206.25	-5179.03	-1740.52	-54.75	323.15	-3010.18	30.12	1336.92	0.00	0.00	0.00	-2381.55	-56.07	1737.44	-2937.57	29.31	1740.46	-764.16	-65.88	1703.91	-3555.54	-76.92	1834.57	485.52	-292.46	79.83	1082.35	-306.58	77.68	497.14
2.27000	-3309.54	114.00	9.21	-3326.51	107.59	45.94	-3794.67	336.88	607.04	-3431.84	185.97	208.21	-2821.31	-17.80	10.23	-2859.39	-9.44	30.16	-410982.04	40972.26	-5156.69	-1740.52	-54.75	323.15	-2997.68	30.33	1337.59	0.00	0.00	0.00	-2381.55	-56.07	1737.44	-2930.36	27.48	1741.22	-764.16	-65.88	1703.91	-3546.82	-77.23	1835.00	485.79	-292.31	80.00	1081.99	-306.61	77.59	496.44
2.28000	-3261.75	115.97	15.54	-3296.07	108.19	50.86	-3790.38	335.31	613.07	-3426.81	185.31	214.22	-2829.48	-18.41	8.37	-2851.09	-9.31	32.86	-408637.62	40736.67	-5134.13	-1740.52	-54.75	323.15	-2996.92	29.99	1338.64	0.00	0.00	0.00	-2381.55	-56.07	1737.44	-2912.61	27.38	1742.75	-764.16	-65.88	1703.91	-3538.03	-77.53	1835.43	486.40	-292.52	80.10	1082.63	-306.59	77.79	496.46
2.29000	-3202.65	117.45	23.11	-3283.82	109.39	52.44	-3785.98	333.70	619.07	-3421.74	184.64	220.29	-2830.77	-18.61	9.01	-2822.18	-7.36	36.12	-406277.51	40499.50	-5111.35	-1740.52	-54.75	323.15	-2984.72	29.46	1339.75	0.00	0.00	0.00	-2381.55	-56.07	1737.44	-2886.83	26.82	1741.95	-764.16	-65.88	1703.91	-3529.19	-77.83	1835.84	484.91	-292.61	79.64	1082.31	-306.11	77.84	496.07
2.30000	-3234.54	118.45	18.09	-3261.52	109.29	54.23	-3781.46	332.07	625.03	-3416.63	183.96	226.43	-2824.60	-17.14	9.90	-2843.41	-8.68	33.37	-403902.00	40260.80	-5088.35	-1740.52	-54.75	323.15	-2991.48	28.53	1340.99	0.00	0.00	0.00	-2381.55	-56.07	1737.44	-2890.32	24.92	1743.20	-764.16	-65.88	1703.91	-3520.29	-78.12	1836.25	485.42	-292.35	79.82	1081.80	-306.18	77.72	496.52
2.31000	-3220.97	118.23	19.22	-3223.28	109.91	56.72	-3776.84	330.40	630.94	-3411.49	183.28	232.64	-2810.31	-17.01	9.46	-2818.37	-8.07	38.04	-401511.39	40020.58	-5065.14	-1740.52	-54.75	323.15	-2973.51	29.56	1341.46	0.00	0.00	0.00	-2381.55	-56.07	1737.44	-2914.36	23.57	1746.89	-764.16	-65.88	1703.91	-3511.34	-78.41	1836.65	485.65	-292.87	79.92	1082.04	-306.48	77.56	497.01
2.32000	-3164.76	118.82	25.16	-3186.23	109.38	60.11	-3772.09	328.71	636.82	-3406.30	182.60	238.91	-2771.77	-15.86	19.02	-2849.71	-8.42	32.67	-399105.94	39778.88	-5041.72	-1740.52	-54.75	323.15	-2974.73	28.36	1342.41	0.00	0.00	0.00	-2381.55	-56.07	1737.44	-2873.07	25.41	1746.02	-764.16	-65.88	1703.91	-3502.32	-78.68	1837.04	485.84	-292.76	79.91	1083.02	-306.22	77.96	496.88
2.33000	-3160.37	118.32	21.45	-3148.48	108.77	61.71	-3767.23	326.98	642.65	-3401.08	181.91	245.23	-2767.31	-17.30	17.75	-2849.01	-10.55	32.90	-396685.93	39535.72	-5018.10	-1740.52	-54.75	323.15	-2966.88	27.56	1343.37	0.00	0.00	0.00	-2381.55	-56.07	1737.44	-2873.05	25.46	1747.68	-764.16	-65.88	1703.91	-3493.25	-78.96	1837.42	486.20	-292.47	80.13	1082.98	-306.35	77.97	497.02
2.34000	-3125.89	119.24	22.03	-3119.31	108.52	62.25	-3762.26	325.23	648.44	-3395.81	181.21	251.61	-2748.26	-15.20	22.86	-2869.50	-8.03	29.57	-394251.64	39291.14	-4994.26	-1740.52	-54.75	323.15	-2959.15	27.27	1344.07	0.00	0.00	0.00	-2381.55	-56.07	1737.44	-2877.39	24.59	1748.76	-764.16	-65.88	1703.91	-3484.13	-79.22	1837.80	485.69	-292.76	79.91	1082.08	-306.62	77.63	496.52
2.35000	-3090.05	116.65	21.67	-3071.13	107.82	63.50	-3757.17	323.46	654.18	-3390.50	180.51	258.05	-2816.20	-17.31	10.43	-2845.88	-8.81	33.39	-391803.37	39045.15	-4970.23	-1740.52	-54.75	323.15	-2952.92	25.99	1345.37	0.00	0.00	0.00	-2381.55	-56.07	1737.44	-2853.76	25.20	1748.77	-764.16	-65.88	1703.91	-3474.94	-79.48	1838.16	485.39	-292.89	79.74	1082.03	-306.50	77.50	496.46
2.36000	-3061.20	116.71	21.51	-3061.31	106.91	58.82	-3751.96	321.66	659.88	-3385.14	179.80	264.53	-2783.92	-15.78	15.10	-2844.73	-9.39	34.23	-389341.43	38797.79	-4946.00	-1740.52	-54.75	323.15	-2950.09	26.25	1345.65	0.00	0.00	0.00	-2381.55	-56.07	1737.44	-2858.02	25.31	1750.74	-764.16	-65.88	1703.91	-3465.70	-79.73	1838.51	485.68	-292.66	79.85	1082.23	-306.31	77.62	496.52
2.37000	-3045.44	114.03	17.16	-3015.92	105.24	59.64	-3746.64	319.83	665.52	-3379.73	179.09	271.07	-2822.69	-17.61	10.29	-2856.65	-8.71	32.81	-386866.04	38549.09	-4921.56	-1740.52	-54.75	323.15	-2934.37	26.01	1346.56	0.00	0.00	0.00	-2381.55	-56.07	1737.44	-2841.17	24.70	1751.80	-764.16	-65.88	1703.91	-3456.41	-79.97	1838.86	485.35	-292.84	79.61	1082.32	-306.24	77.80	496.09
2.38000	-3010.82	111.99	17.83	-2988.38	103.11	57.07	-3741.20	317.98	671.12	-3374.28	178.37	277.64	-2803.48	-14.36	13.58	-2847.67	-8.85	33.80	-384377.53	38299.08	-4896.94	-1740.52	-54.75	323.15	-2928.03	25.37	1346.92	0.00	0.00	0.00	-2381.55	-56.07	1737.44	-2821.16	25.11	1752.67	-764.16	-65.88	1703.91	-3447.06	-80.20	1839.19	484.98	-292.90	79.47	1082.37	-306.43	77.80	496.66
2.39000	-2983.77	110.68	16.58	-2964.37	100.61	54.32	-3735.64	316.10	676.66	-3368.78	177.65	284.26	-2800.04	-15.05	15.98	-2890.11	-6.29	26.89	-381876.14	38047.78	-4872.12	-1740.52	-54.75	323.15	-2924.69	24.99	1347.38	0.00	0.00	0.00	-2381.55	-56.07	1737.44	-2834.05	25.87	1753.24	-764.16	-65.88	1703.91	-3437.66	-80.43	1839.52	485.18	-292.75	79.73	1082.36	-306.43	77.55	495.87
2.40000	-2934.23	107.32	20.04	-2928.56	97.94	54.30	-3729.96	314.20	682.15	-3363.23	176.92	290.92	-2797.70	-14.49	15.41	-2845.42	-6.98	35.56	-379362.23	37795.23	-4847.11	-1740.52	-54.75	323.15	-2900.15	24.11	1347.49	0.00	0.00	0.00	-2381.55	-56.07	1737.44	-2848.97	25.60	1754.75	-764.16	-65.88	1703.91	-3428.20	-80.65	1839.83	485.81	-292.54	80.02	1082.54	-306.39	77.62	495.84
2.41000	-2921.86	105.06	15.20	-2905.40	96.88	51.00	-3724.17	312.27	687.59	-3357.62	176.19	297.61	-2821.83	-15.54	11.88	-2843.82	-7.37	36.93	-376836.00	37541.44	-4821.91	-1740.52	-54.75	323.15	-2889.03	24.10	1347.53	0.00	0.00	0.00	-2381.55	-56.07	1737.44	-2816.73	25.44	1753.50	-764.16	-65.88	1703.91	-3418.70	-80.87	1840.14	485.71	-292.35	79.96	1082.06	-306.49	77.59	496.40
2.42000	-2849.17	104.56	21.30	-2878.45	96.78	48.37	-3718.25	310.33	692.97	-3351.97	175.46	304.34	-2764.91	-12.69	22.69	-2845.77	-6.71	37.89	-374297.77	37286.46	-4796.53	-1740.52	-54.75	323.15	-2877.73	23.52	1347.65	0.00	0.00	0.00	-2381.55	-56.07	1737.44	-2813.31	27.05	1754.42	-764.16	-65.88	1703.91	-3409.13	-81.07	1840.43	486.04	-292.68	79.95	1082.12	-306.52	77.56	496.64
2.43000	-2830.12	101.82	19.23	-2862.13	93.81	43.17	-3712.21	308.36	698.30	-3346.26	174.72	311.10	-2798.25	-14.89	18.19	-2837.74	-6.01	39.46	-371747.83	37030.30	-4770.96	-1740.52	-54.75	323.15	-2877.42	22.09	1347.54	0.00	0.00	0.00	-2381.55	-56.07	1737.44	-2819.95	26.57	1755.13	-764.16	-65.88	1703.91	-3399.52	-81.27	1840.72	486.08	-292.70	79.97	1082.56	-306.20	77.97	495.73
2.44000	-2771.28	99.63	22.21	-2800.03	91.97	45.71	-3706.05	306.36	703.56	-3340.49	173.97	317.89	-2815.41	-13.44	15.46	-2857.74	-5.88	34.47	-369186.38	36773.00	-4745.22	-1740.52	-54.75	323.15	-2880.57	21.93	1346.89	0.00	0.00	0.00	-2381.55	-56.07	1737.44	-2821.82	28.74	1756.63	-764.16	-65.88	1703.91	-3389.85	-81.46	1841.00	485.51	-292.48	79.86	1082.15	-306.55	77.68	496.57
2.45000	-2789.65	96.39	13.02	-2784.02	89.06	41.06	-3699.77	304.35	708.77	-3334.67	173.22	324.70	-2792.63	-11.91	19.38	-2831.11	-6.53	39.15	-366613.87	36514.58	-4719.29	-1740.52	-54.75	323.15	-2867.11	21.37	1346.86	0.00	0.00	0.00	-2381.55	-56.07	1737.44	-2786.66	29.97	1755.67	-764.16	-65.88	1703.91	-3380.13	-81.65	1841.26	485.50	-292.45	79.87	1082.33	-306.49	77.72	496.57
2.46000	-2730.28	95.06	15.97	-2749.68	87.32	39.27	-3693.37	302.32	713.91	-3328.78	172.47	331.54	-2799.19	-14.85	15.73	-2881.76	-8.06	31.24	-364030.46	36255.08	-4693.19	-1740.52	-54.75	323.15	-2854.64	20.93	1346.27	0.00	0.00	0.00	-2381.55	-56.07	1737.44	-2774.50	28.59	1754.18	-764.16	-65.88	1703.91	-3370.36	-81.82	1841.52	485.49	-292.81	79.85	1082.59	-306.36	77.67	497.01
2.47000	-2693.18	92.70	15.35	-2733.32	85.26	34.58	-3686.84	300.27	718.99	-3322.84	171.72	338.39	-2820.66	-14.25	11.14	-2822.14	-9.57	40.49	-361436.48	35994.52	-4666.92	-1740.52	-54.75	323.15	-2844.54	20.04	1345.11	0.00	0.00	0.00	-2381.55	-56.07	1737.44	-2756.58	29.90	1754.17	-764.16	-65.88	1703.91	-3360.54	-81.99	1841.76	484.99	-292.89	79.71	1082.32	-306.26	77.65	496.77
2.48000	-2657.66	90.32	14.47	-2686.84	82.60	36.10	-3680.19	298.19	724.01	-3316.84	170.96	345.27	-2786.23	-16.07	17.57	-2859.81	-9.36	32.66	-358832.19	35732.94	-4640.48	-1740.52	-54.75	323.15	-2839.22	19.69	1344.68	0.00	0.00	0.00	-2381.55	-56.07	1737.44	-2762.46	31.10	1755.77	-764.16	-65.88	1703.91	-3350.67	-82.15	1842.00	485.67	-292.73	79.89	1082.18	-306.32	77.67	496.42
2.49000	-2623.69	87.91	13.34	-2658.19	80.11	35.72	-3673.42	296.10	728.96	-3310.77	170.20	352.15	-2794.90	-15.50	15.14	-2801.16	-9.24	41.43	-356217.87	35470.35	-4613.87	-1740.52	-54.75	323.15	-2828.03	19.49	1344.11	0.00	0.00	0.00	-2381.55	-56.07	1737.44	-2744.91	32.56	1754.68	-764.16	-65.88	1703.91	-3340.75	-82.30	1842.22	485.22	-292.71	79.76	1082.58	-306.20	77.84	496.65
2.50000	-2591.23	85.49	11.96	-2647.84	76.85	32.72	-3666.52	293.99	733.85	-3304.64	169.43	359.05	-2750.40	-15.76	21.53	-2816.90	-9.66	36.42	-353593.84	35206.79	-4587.10	-1740.52	-54.75	323.15	-2820.26	19.12	1342.73	0.00	0.00	0.00	-2381.55	-56.07	1737.44	-2727.02	33.51	1752.52	-764.16	-65.88	1703.91	-3330.78	-82.45	1842.44	485.84	-292.59	79.86	1082.39	-306.58	77.58	496.66
2.51000	-2560.27	83.05	10.35	-2614.38	72.65	34.83	-3659.49	291.86	738.67	-3298.45	168.66	365.96	-2808.89	-17.82	11.11	-2851.62	-11.21	29.43	-350960.33	34942.28	-4560.16	-1740.52	-54.75	323.15	-2812.59	18.09	1342.12	0.00	0.00	0.00	-2381.55	-56.07	1737.44	-2737.08	31.49	1751.69	-764.16	-65.88	1703.91	-3320.76	-82.58	1842.64	485.48	-292.42	79.70	1082.54	-306.52	77.81	496.28
2.52000	-2530.77	80.60	8.51	-2608.78	67.98	33.51	-3652.34	289.72	743.41	-3292.19	167.89	372.87	-2756.81	-17.77	18.60	-2833.06	-12.34	31.73	-348317.67	34676.86	-4533.07	-1740.52	-54.75	323.15	-2817.61	18.22	1340.83	0.00	0.00	0.00	-2381.55	-56.07	1737.44	-2732.62	33.12	1752.18	-764.16	-65.88	1703.91	-3310.70	-82.71	1842.84	484.76	-292.52	79.58	1082.78	-306.50	77.87	497.27
2.53000	-2502.69	78.14	6.46	-2572.81	65.13	37.53	-3645.07	287.56	748.09	-3285.86	167.11	379.79	-2814.06	-20.64	11.22	-2866.84	-14.17	28.86	-345666.10	34410.55	-4505.81	-1740.52	-54.75	323.15	-2803.49	18.46	1339.57	0.00	0.00	0.00	-2381.55	-56.07	1737.44	-2717.27	34.01	1751.21	-764.16	-65.88	1703.91	-3300.58	-82.83	1843.02	484.66	-292.72	79.56	1082.73	-306.53	77.85	496.36
2.54000	-2476.02	75.67	4.19	-2545.87	61.74	37.42	-3637.66	285.38	752.69	-3279.46	166.34	386.71	-2816.36	-21.09	8.92	-2843.13	-10.98	32.93	-343005.97	34143.39	-4478.40	-1740.52	-54.75	323.15	-2788.50	17.55	1338.92	0.00	0.00	0.00	-2381.55	-56.07	1737.44	-2711.72	35.31	1750.77	-764.16	-65.88	1703.91	-3290.42	-82.94	1843.19	485.04	-292.83	79.70	1082.15	-306.46	77.69	496.24
2.55000	-2450.73	73.18	1.73	-2521.65	58.61	37.13	-3630.13	283.19	757.22	-3272.99	165.55	393.62	-2790.80	-20.71	12.90	-2861.14	-13.41	28.01	-340337.49	33875.39	-4450.84	-1740.52	-54.75	323.15	-2784.86	17.34	1336.89	0.00	0.00	0.00	-2381.55	-56.07	1737.44	-2701.19	36.77	1748.47	-764.16	-65.88	1703.91	-3280.21	-83.05	1843.35	484.52	-292.68	79.58	1082.36	-306.42	77.76	496.73
2.56000	-2426.78	70.70	-0.92	-2499.95	55.72	36.71	-3622.47	280.98	761.68	-3266.46	164.77	400.53	-2821.90	-22.01	9.89	-2846.14	-14.02	31.30	-337660.96	33606.60	-4423.13	-1740.52	-54.75	323.15	-2778.37	16.92	1334.88	0.00	0.00	0.00	-2381.55	-56.07	1737.44	-2707.66	37.56	1745.80	-764.16	-65.88	1703.91	-3269.95	-83.14	1843.50	484.60	-292.65	79.72	1081.60	-306.50	77.47	496.51
2.57000	-2404.15	68.21	-3.75	-2480.62	53.08	36.15	-3614.68	278.76	766.05	-3259.84	163.99	407.43	-2814.85	-22.56	10.81	-2862.52	-13.03	28.66	-334976.70	33337.02	-4395.27	-1740.52	-54.75	323.15	-2767.50	18.39	1333.82	0.00	0.00	0.00	-2381.55	-56.07	1737.44	-2675.52	39.00	1745.02	-764.16	-65.88	1703.91	-3259.65	-83.23	1843.64	485.94	-292.49	79.92	1081.81	-306.34	77.50	496.12
2.58000	-2382.80	65.72	-6.76	-2463.49	50.66	35.49	-3606.77	276.52	770.35	-3253.16	163.20	414.33	-2805.33	-19.87	12.83	-2831.24	-12.20	33.91	-332284.95	33066.71	-4367.26	-1740.52	-54.75	323.15	-2774.42	17.58	1332.67	0.00	0.00	0.00	-2381.55	-56.07	1737.44	-2680.78	38.53	1744.71	-764.16	-65.88	1703.91	-3249.30	-83.30	1843.77	484.84	-292.71	79.55	1082.20	-306.18	77.77	496.25
2.59000	-2362.72	63.22	-9.93	-2448.38	48.45	34.73	-3598.72	274.27	774.58	-3246.40	162.41	421.20	-2781.84	-19.10	16.07	-2827.54	-13.16	36.07	-329586.04	32795.68	-4339.12	-1740.52	-54.75	323.15	-2754.27	17.92	1331.55	0.00	0.00	0.00	-2381.55	-56.07	1737.44	-2666.03	38.80	1743.02	-764.16	-65.88	1703.91	-3238.90	-83.37	1843.89	485.37	-292.59	79.84	1082.12	-306.26	77.75	496.86
2.60000	-2343.86	60.73	-13.26	-2435.13	46.46	33.91	-3590.54	272.01	778.71	-3239.56	161.62	428.07	-2814.84	-20.92	9.35	-2834.65	-11.50	35.93	-326880.19	32523.96	-4310.83	-1740.52	-54.75	323.15	-2740.13	17.26	1330.33	0.00	0.00	0.00	-2381.55	-56.07	1737.44	-2624.90	40.48	1741.00	-764.16	-65.88	1703.91	-3228.46	-83.43	1843.99	486.15	-292.74	80.06	1082.20	-306.16	77.68	496.24
2.61000	-2326.21	58.25	-16.73	-2423.56	44.65	33.04	-3582.23	269.73	782.77	-3232.64	160.82	434.91	-2773.52	-19.23	17.97	-2832.46	-13.12	35.58	-324167.75	32251.58	-4282.40	-1740.52	-54.75	323.15	-2735.61	17.17	1329.35	0.00	0.00	0.00	-2381.55	-56.07	1737.44	-2651.05	39.65	1740.53	-764.16	-65.88	1703.91	-3217.97	-83.48	1844.09	485.54	-292.76	79.87	1082.54	-306.09	77.82	496.66
2.62000	-2309.73	55.77	-20.34	-2413.52	43.04	32.15	-3573.79	267.45	786.75	-3225.64	160.03	441.73	-2768.61	-18.89	19.10	-2830.86	-11.96	36.35	-321448.96	31978.57	-4253.84	-1740.52	-54.75	323.15	-2720.57	17.64	1328.82	0.00	0.00	0.00	-2381.55	-56.07	1737.44	-2616.22	42.59	1737.81	-764.16	-65.88	1703.91	-3207.44	-83.53	1844.17	485.25	-292.64	79.75	1082.33	-306.30	77.63	496.21
2.63000	-2294.39	53.29	-24.08	-2404.82	41.59	31.24	-3565.21	265.15	790.64	-3218.57	159.23	448.53	-2766.25	-18.47	19.99	-2834.26	-12.15	35.83	-318724.12	31704.95	-4225.15	-1740.52	-54.75	323.15	-2722.03	17.38	1327.92	0.00	0.00	0.00	-2381.55	-56.07	1737.44	-2618.89	44.16	1737.08	-764.16	-65.88	1703.91	-3196.87	-83.56	1844.24	485.16	-292.54	79.85	1082.20	-306.50	77.64	496.44
2.64000	-2280.17	50.83	-27.94	-2397.30	40.31	30.34	-3556.51	262.84	794.44	-3211.41	158.43	455.30	-2766.09	-17.99	20.65	-2853.52	-14.29	32.07	-315993.49	31430.77	-4196.33	-1740.52	-54.75	323.15	-2704.46	17.29	1327.57	0.00	0.00	0.00	-2381.55	-56.07	1737.44	-2615.22	45.13	1735.59	-764.16	-65.88	1703.91	-3186.25	-83.59	1844.30	485.75	-292.58	79.96	1082.48	-306.43	77.78	496.92
2.65000	-2267.04	48.38	-31.91	-2390.79	39.18	29.47	-3547.67	260.52	798.15	-3204.16	157.63	462.04	-2767.80	-17.48	21.09	-2833.20	-15.15	34.49	-313257.39	31156.04	-4167.38	-1740.52	-54.75	323.15	-2702.54	17.44	1326.98	0.00	0.00	0.00	-2381.55	-56.07	1737.44	-2603.27	44.04	1735.03	-764.16	-65.88	1703.91	-3175.59	-83.60	1844.35	485.48	-292.63	79.93	1082.30	-306.61	77.72	497.11
2.66000	-2254.97	45.95	-35.99	-2385.12	38.20	28.65	-3538.69	258.20	801.78	-3196.84	156.83	468.75	-2771.04	-16.96	21.34	-2808.99	-13.29	40.48	-310516.11	30880.79	-4138.30	-1740.52	-54.75	323.15	-2684.42	17.97	1326.56	0.00	0.00	0.00	-2381.55	-56.07	1737.44	-2595.13	46.29	1733.89	-764.16	-65.88	1703.91	-3164.89	-83.61	1844.39	485.16	-292.77	79.82	1082.55	-306.35	77.81	496.68
2.67000	-2243.92	43.52	-40.15	-2380.12	37.35	27.89	-3529.58	255.86	805.31	-3189.42	156.02	475.43	-2775.47	-16.46	21.42	-2810.38	-13.24	40.79	-307769.86	30605.05	-4109.10	-1740.52	-54.75	323.15	-2688.31	18.79	1326.28	0.00	0.00	0.00	-2381.55	-56.07	1737.44	-2595.76	46.29	1733.85	-764.16	-65.88	1703.91	-3154.14	-83.61	1844.41	485.96	-292.65	80.05	1082.00	-306.33	77.53	495.78
2.68000	-2233.87	41.12	-44.41	-2375.63	36.62	27.23	-3520.34	253.52	808.76	-3181.92	155.22	482.06	-2780.74	-16.02	21.35	-2840.61	-16.17	32.04	-305019.01	30328.85	-4079.78	-1740.52	-54.75	323.15	-2665.59	19.76	1326.00	0.00	0.00	0.00	-2381.55	-56.07	1737.44	-2567.80	46.98	1733.78	-764.16	-65.88	1703.91	-3143.36	-83.59	1844.43	485.99	-292.56	80.16	1082.18	-306.45	77.54	496.14
2.69000	-2224.80	38.74	-48.73	-2371.46	35.99	26.67	-3510.96	251.17	812.10	-3174.33	154.42	488.66	-2786.53	-15.64	21.13	-2837.45	-17.12	34.67	-302263.72	30052.21	-4050.35	-1740.52	-54.75	323.15	-2653.74	20.78	1326.24	0.00	0.00	0.00	-2381.55	-56.07	1737.44	-2567.52	48.81	1732.68	-764.16	-65.88	1703.91	-3132.53	-83.57	1844.43	485.33	-292.74	79.76	1082.24	-306.61	77.63	496.58
2.70000	-2216.67	36.38	-53.13	-2367.46	35.47	26.24	-3501.44	248.81	815.36	-3166.65	153.61	495.21	-2792.49	-15.36	20.80	-2805.19	-16.17	39.54	-299504.41	29775.18	-4020.80	-1740.52	-54.75	323.15	-2651.30	21.02	1326.30	0.00	0.00	0.00	-2381.55	-56.07	1737.44	-2578.31	47.98	1733.67	-764.16	-65.88	1703.91	-3121.66	-83.54	1844.42	484.96	-292.89	79.62	1082.32	-306.68	77.67	496.79
2.71000	-2209.45	34.04	-57.58	-2363.45	35.04	25.96	-3491.79	246.44	818.52	-3158.88	152.80	501.71	-2798.28	-15.21	20.36	-2870.97	-16.11	28.54	-296741.35	29497.77	-3991.13	-1740.52	-54.75	323.15	-2636.52	22.05	1327.15	0.00	0.00	0.00	-2381.55	-56.07	1737.44	-2544.34	49.72	1734.32	-764.16	-65.88	1703.91	-3110.75	-83.50	1844.39	485.49	-292.78	79.69	1082.10	-306.53	77.66	497.07
2.72000	-2203.12	31.73	-62.09	-2359.26	34.69	25.84	-3482.00	244.07	821.58	-3151.02	152.00	508.17	-2803.57	-15.21	19.85	-2873.77	-17.55	29.75	-293974.75	29220.02	-3961.36	-1740.52	-54.75	323.15	-2629.29	22.44	1327.29	0.00	0.00	0.00	-2381.55	-56.07	1737.44	-2530.68	51.56	1734.59	-764.16	-65.88	1703.91	-3099.80	-83.45	1844.36	485.73	-292.61	79.91	1082.12	-306.37	77.64	496.58
2.73000	-2197.64	29.44	-66.63	-2354.72	34.40	25.91	-3472.07	241.69	824.54	-3143.06	151.19	514.57	-2808.01	-15.39	19.27	-2889.04	-17.55	29.93	-291204.94	28941.95	-3931.48	-1740.52	-54.75	323.15	-2617.11	22.85	1327.97	0.00	0.00	0.00	-2381.55	-56.07	1737.44	-2535.77	51.22	1736.16	-764.16	-65.88	1703.91	-3088.81	-83.40	1844.31	485.65	-292.69	79.84	1082.54	-306.42	77.81	496.90
2.74000	-2192.99	27.19	-71.21	-2332.86	33.08	28.51	-3462.00	239.31	827.40	-3135.00	150.38	520.92	-2811.27	-15.77	18.64	-2876.82	-16.00	35.04	-288432.19	28663.59	-3901.49	-1740.52	-54.75	323.15	-2610.00	22.99	1328.72	0.00	0.00	0.00	-2381.55	-56.07	1737.44	-2556.09	51.29	1738.45	-764.16	-65.88	1703.91	-3077.78	-83.33	1844.25	485.00	-293.09	79.47	1082.18	-306.38	77.65	497.06
2.75000	-2189.14	24.97	-75.81	-2301.65	33.43	33.85	-3451.79	236.93	830.16	-3126.85	149.57	527.21	-2813.00	-16.38	17.99	-2857.12	-14.79	39.06	-285656.78	28384.97	-3871.40	-1740.52	-54.75	323.15	-2607.75	23.50	1329.75	0.00	0.00	0.00	-2381.55	-56.07	1737.44	-2538.59	52.66	1740.04	-764.16	-65.88	1703.91	-3066.72	-83.25	1844.18	485.84	-292.83	79.90	1082.14	-306.21	77.61	495.73
2.76000	-2186.06	22.78	-80.42	-2366.74	32.21	20.32	-3441.44	234.54	832.82	-3118.61	148.77	533.44	-2812.87	-17.24	17.32	-2849.92	-15.82	35.99	-282879.04	28106.11	-3841.21	-1740.52	-54.75	323.15	-2592.16	24.31	1330.91	0.00	0.00	0.00	-2381.55	-56.07	1737.44	-2505.78	52.91	1739.89	-764.16	-65.88	1703.91	-3055.61	-83.16	1844.09	485.73	-292.69	79.98	1082.08	-306.38	77.51	496.44
2.77000	-2183.73	20.63	-85.04	-2348.96	32.70	23.13	-3430.95	232.14	835.37	-3110.26	147.96	539.61	-2810.54	-18.39	16.67	-2864.63	-18.66	27.53	-280099.16	27827.05	-3810.93	-1740.52	-54.75	323.15	-2589.71	24.70	1332.28	0.00	0.00	0.00	-2381.55	-56.07	1737.44	-2493.79	53.16	1741.17	-764.16	-65.88	1703.91	-3044.47	-83.06	1844.00	485.06	-292.69	79.75	1082.31	-306.39	77.60	495.76
2.78000	-2182.10	18.51	-89.66	-2330.96	33.19	27.39	-3420.32	229.75	837.82	-3101.81	147.15	545.71	-2805.67	-19.85	16.05	-2846.52	-18.51	27.21	-277317.47	27547.82	-3780.54	-1740.52	-54.75	323.15	-2569.17	24.88	1333.16	0.00	0.00	0.00	-2381.55	-56.07	1737.44	-2467.04	54.68	1739.95	-764.16	-65.88	1703.91	-3033.29	-82.96	1843.89	485.66	-292.84	79.91	1082.12	-306.29	77.70	495.66
2.79000	-2181.16	16.43	-94.26	-2328.19	32.64	26.59	-3409.55	227.35	840.16	-3093.26	146.35	551.75	-2797.91	-21.64	15.47	-2834.58	-18.07	29.43	-274534.29	27268.44	-3750.07	-1740.52	-54.75	323.15	-2556.91	25.12	1334.49	0.00	0.00	0.00	-2381.55	-56.07	1737.44	-2477.86	55.08	1742.83	-764.16	-65.88	1703.91	-3022.07	-82.84	1843.76	485.24	-292.93	79.67	1082.45	-306.29	77.74	495.91
2.80000	-2180.87	14.40	-98.85	-2329.11	32.80	26.49	-3398.64	224.95	842.39	-3084.61	145.54	557.71	-2783.10	-25.19	17.62	-2821.23	-18.54	30.90	-271749.85	26988.94	-3719.51	-1740.52	-54.75	323.15	-2548.93	24.88	1334.97	0.00	0.00	0.00	-2381.55	-56.07	1737.44	-2464.44	56.25	1744.52	-764.16	-65.88	1703.91	-3010.82	-82.71	1843.63	485.53	-292.67	79.91	1082.28	-306.39	77.72	496.71
2.81000	-2181.21	12.41	-103.40	-2321.96	32.94	27.51	-3387.58	222.55	844.51	-3075.85	144.73	563.60	-2775.53	-24.85	15.50	-2817.60	-20.58	31.82	-268964.48	26709.35	-3688.85	-1740.52	-54.75	323.15	-2541.09	25.37	1335.98	0.00	0.00	0.00	-2381.55	-56.07	1737.44	-2454.37	56.91	1744.33	-764.16	-65.88	1703.91	-2999.53	-82.57	1843.48	485.63	-292.62	79.95	1081.96	-306.40	77.63	496.91
2.82000	-2182.15	10.46	-107.92	-2321.18	34.79	27.46	-3376.38	220.15	846.52	-3066.99	143.93	569.41	-2801.83	-27.58	7.49	-2780.16	-20.75	37.91	-266178.42	26429.70	-3658.12	-1740.52	-54.75	323.15	-2528.61	25.64	1337.13	0.00	0.00	0.00	-2381.55	-56.07	1737.44	-2438.45	59.07	1745.19	-764.16	-65.88	1703.91	-2988.20	-82.42	1843.32	486.16	-292.65	80.09	1082.30	-306.48	77.60	495.85
2.83000	-2183.66	8.56	-112.39	-2327.78	33.57	26.17	-3365.03	217.75	848.41	-3058.02	143.13	575.15	-2768.94	-27.37	9.96	-2763.61	-22.98	40.96	-263391.95	26150.01	-3627.30	-1740.52	-54.75	323.15	-2517.97	26.10	1337.64	0.00	0.00	0.00	-2381.55	-56.07	1737.44	-2438.82	57.89	1747.50	-764.16	-65.88	1703.91	-2976.84	-82.27	1843.15	485.75	-292.60	79.88	1082.16	-306.29	77.56	495.65
2.84000	-2185.70	6.71	-116.80	-2334.84	34.18	25.12	-3353.54	215.35	850.19	-3048.94	142.32	580.80	-2775.34	-28.84	4.60	-2753.92	-26.24	42.05	-260605.41	25870.32	-3596.40	-1740.52	-54.75	323.15	-2510.88	25.80	1338.47	0.00	0.00	0.00	-2381.55	-56.07	1737.44	-2420.13	57.73	1747.15	-764.16	-65.88	1703.91	-2965.45	-82.10	1842.96	485.32	-292.73	79.76	1081.93	-306.25	77.68	495.70
2.85000	-2188.26	4.92	-121.15	-2316.29	34.87	29.10	-3341.91	212.95	851.86	-3039.75	141.52	586.36	-2764.03	-31.57	4.50	-2732.98	-28.98	44.64	-257819.02	25590.66	-3565.42	-1740.52	-54.75	323.15	-2499.65	25.28	1339.30	0.00	0.00	0.00	-2381.55	-56.07	1737.44	-2407.09	58.45	1748.17	-764.16	-65.88	1703.91	-2954.02	-81.92	1842.76	485.67	-292.73	79.93	1082.50	-306.27	77.86	496.22
2.86000	-2191.30	3.17	-125.42	-2346.06	33.87	23.86	-3330.13	210.56	853.41	-3030.45	140.72	591.84	-2745.19	-33.84	10.51	-2705.51	-31.61	52.13	-255033.10	25311.04	-3534.37	-1740.52	-54.75	323.15	-2498.49	24.68	1339.93	0.00	0.00	0.00	-2381.55	-56.07	1737.44	-2395.34	59.24	1750.26	-764.16	-65.88	1703.91	-2942.55	-81.73	1842.54	485.28	-292.49	79.84	1082.61	-306.21	77.83	495.95
2.87000	-2194.80	1.48	-129.62	-2326.19	34.91	27.59	-3318.20	208.17	854.84	-3021.03	139.92	597.23	-2714.55	-36.14	18.89	-2677.04	-33.64	62.27	-252247.92	25031.51	-3503.24	-1740.52	-54.75	323.15	-2479.53	25.14	1340.91	0.00	0.00	0.00	-2381.55	-56.07	1737.44	-2416.50	59.21	1752.72	-764.16	-65.88	1703.91	-2931.05	-81.53	1842.32	485.72	-292.48	79.82	1082.55	-306.49	77.70	496.20
2.88000	-2198.72	-0.15	-133.72	-2323.02	35.55	29.30	-3306.13	205.77	856.15	-3011.51	139.13	602.52	-2675.98	-38.87	27.81	-2644.20	-36.49	70.62	-249463.77	24752.09	-3472.05	-1740.52	-54.75	323.15	-2467.72	24.67	1341.89	0.00	0.00	0.00	-2387.41	-56.85	1739.64	-2393.94	58.40	1754.44	-764.16	-65.88	1703.91	-2919.52	-81.32	1842.08	485.15	-292.71	79.80	1082.13	-306.37	77.80	496.42
2.89000	-2203.03	-1.72	-137.72	-2339.27	35.26	25.25	-3293.91	203.39	857.34	-3001.87	138.33	607.72	-2643.93	-44.62	35.15	-2611.93	-39.61	77.60	-246680.93	24472.80	-3440.79	-1740.52	-54.75	323.15	-2464.43	24.43	1342.37	0.00	0.00	0.00	-2380.61	-57.75	1741.55	-2396.48	58.62	1754.58	-764.16	-65.88	1703.91	-2907.96	-81.10	1841.82	485.86	-292.55	79.87	1081.51	-306.60	77.30	496.04
2.90000	-2207.71	-3.23	-141.61	-2295.43	36.02	33.89	-3281.53	201.00	858.40	-2992.11	137.54	612.82	-2606.35	-47.32	41.86	-2604.20	-43.46	80.01	-243899.68	24193.68	-3409.46	-1740.52	-54.75	323.15	-2445.73	24.24	1343.29	0.00	0.00	0.00	-2390.76	-58.62	1743.97	-2394.40	59.54	1755.66	-764.16	-65.88	1703.91	-2896.36	-80.87	1841.55	485.99	-292.50	80.01	1081.83	-306.51	77.57	495.69
2.91000	-2212.73	-4.68	-145.38	-2340.87	34.03	25.55	-3269.02	198.63	859.35	-2982.23	136.74	617.82	-2603.54	-50.17	42.24	-2571.59	-47.36	85.61	-241120.31	23914.76	-3378.07	-1740.52	-54.75	323.15	-2443.39	23.91	1344.53	0.00	0.00	0.00	-2371.47	-58.74	1744.58	-2371.83	58.15	1755.26	-764.16	-65.88	1703.91	-2884.74	-80.62	1841.27	485.77	-292.33	80.06	1081.98	-306.32	77.61	496.72
2.92000	-2218.07	-6.06	-149.03	-2340.01	35.70	26.61	-3256.35	196.25	860.16	-2972.24	135.95	622.71	-2543.39	-52.26	51.29	-2550.36	-49.21	88.02	-238343.10	23636.05	-3346.62	-1740.52	-54.75	323.15	-2431.12	23.99	1345.51	0.00	0.00	0.00	-2351.02	-58.12	1744.35	-2351.13	59.34	1754.98	-764.16	-65.88	1703.91	-2873.08	-80.37	1840.98	485.22	-292.49	79.95	1082.25	-306.49	77.57	497.65
2.93000	-2223.68	-7.38	-152.55	-2316.16	35.44	31.03	-3243.53	193.89	860.85	-2962.12	135.17	627.50	-2531.56	-55.06	50.35	-2522.58	-51.28	89.98	-235568.32	23357.60	-3315.11	-1740.52	-54.75	323.15	-2427.74	23.55	1346.65	0.00	0.00	0.00	-2341.41	-58.26	1744.95	-2347.30	57.12	1756.12	-764.16	-65.88	1703.91	-2861.39	-80.10	1840.67	485.70	-292.49	80.02	1082.25	-306.61	77.56	496.64
2.94000	-2229.54	-8.62	-155.92	-2334.15	34.48	27.24	-3230.56	191.53	861.41	-2951.88	134.38	632.17	-2490.97	-56.54	54.57	-2498.65	-53.84	90.29	-232796.28	23079.43	-3283.55	-1740.52	-54.75	323.15	-2417.95	23.27	1347.71	0.00	0.00	0.00	-2336.02	-58.26	1745.24	-2320.18	57.75	1756.63	-764.16	-65.88	1703.91	-2849.67	-79.83	1840.35	486.10	-292.61	80.07	1082.48	-306.34	77.94	496.74
2.95000	-2235.63	-9.80	-159.13	-2325.22	34.08	27.98	-3217.44	189.17	861.85	-2941.52	133.60	636.74	-2458.95	-59.19	55.02	-2480.77	-55.98	89.25	-230027.17	22801.56	-3251.93	-1740.52	-54.75	323.15	-2402.84	22.99	1349.41	0.00	0.00	0.00	-2346.58	-60.93	1746.03	-2332.08	57.19	1757.93	-764.16	-65.88	1703.91	-2837.91	-79.54	1840.01	486.03	-292.44	80.12	1082.18	-306.52	77.71	495.99
2.96000	-2241.91	-10.90	-162.19	-2316.39	33.57	31.25	-3204.17	186.83	862.15	-2931.04	132.82	641.19	-2433.43	-60.45	56.04	-2461.58	-58.09	86.18	-227261.43	22524.03	-3220.27	-1740.52	-54.75	323.15	-2395.29	23.63	1350.56	0.00	0.00	0.00	-2334.29	-61.88	1746.52	-2344.22	54.55	1760.16	-764.16	-65.88	1703.91	-2826.13	-79.24	1839.66	485.38	-292.81	79.71	1081.84	-306.67	77.64	496.68
2.97000	-2248.36	-11.93	-165.07	-2312.56	33.48	32.52	-3190.74	184.49	862.32	-2920.43	132.04	645.52	-2410.20	-61.11	54.35	-2440.08	-58.73	84.21	-224499.27	22246.87	-3188.55	-1740.52	-54.75	323.15	-2380.03	23.57	1351.35	0.00	0.00	0.00	-2318.20	-62.45	1746.38	-2317.35	55.32	1759.02	-764.16	-65.88	1703.91	-2814.32	-78.94	1839.29	485.63	-292.38	79.86	1082.18	-306.52	77.60	496.95
2.98000	-2254.95	-12.88	-167.78	-2357.73	34.81	23.90	-3177.16	182.16	862.35	-2909.69	131.27	649.73	-2386.66	-62.91	53.21	-2403.91	-60.53	83.89	-221740.96	21970.11	-3156.79	-1740.52	-54.75	323.15	-2370.84	23.69	1351.96	0.00	0.00	0.00	-2292.72	-62.39	1744.91	-2307.99	53.75	1760.56	-764.16	-65.88	1703.91	-2802.49	-78.62	1838.91	485.92	-292.41	80.03	1081.79	-306.56	77.49	496.24
2.99000	-2261.64	-13.75	-170.29	-2326.10	34.30	31.10	-3163.43	179.84	862.25	-2898.83	130.49	653.81	-2357.68	-63.79	51.81	-2388.11	-63.05	78.84	-218986.79	21693.76	-3124.99	-1740.52	-54.75	323.15	-2366.94	23.49	1352.84	0.00	0.00	0.00	-2259.85	-64.11	1742.12	-2285.76	51.45	1760.68	-764.16	-65.88	1703.91	-2790.62	-78.28	1838.52	485.78	-292.74	79.98	1081.87	-306.43	77.55	496.35
3.00000	-2268.42	-14.54	-172.61	-2325.88	32.95	32.28	-3149.55	177.53	862.01	-2887.83	129.73	657.77	-2329.44	-65.01	49.46	-2368.40	-64.50	74.32	-216237.05	21417.87	-3093.15	-1740.52	-54.75	323.15	-2368.00	23.37	1353.40	0.00	0.00	0.00	-2278.17	-66.87	1745.25	-2267.08	50.64	1760.46	-764.16	-65.88	1703.91	-2778.72	-77.94	1838.11	485.41	-292.63	79.71	1082.56	-306.43	77.88	496.33
3.01000	-2275.24	-15.24	-174.73	-2314.57	32.45	35.85	-3135.51	175.23	861.64	-2876.71	128.96	661.60	-2311.29	-66.05	45.28	-2336.94	-64.74	71.99	-213492.01	21142.45	-3061.28	-1740.52	-54.75	323.15	-2354.12	23.73	1353.80	0.00	0.00	0.00	-2271.96	-69.25	1745.35	-2263.94	49.06	1761.18	-764.16	-65.88	1703.91	-2766.80	-77.59	1837.69	485.43	-292.56	79.88	1082.20	-306.21	77.74	496.01
3.02000	-2282.09	-15.87	-176.63	-2319.33	32.19	36.39	-3121.31	172.94	861.12	-2865.45	128.20	665.30	-2284.77	-66.82	43.67	-2328.97	-66.44	64.39	-210751.97	20867.54	-3029.36	-1740.52	-54.75	323.15	-2340.77	24.19	1353.87	0.00	0.00	0.00	-2260.96	-70.15	1745.30	-2272.69	46.86	1762.38	-764.16	-65.88	1703.91	-2754.85	-77.22	1837.25	485.55	-292.72	79.91	1081.96	-306.56	77.56	496.51
3.03000	-2288.93	-16.40	-178.30	-2338.59	33.30	32.74	-3106.96	170.66	860.47	-2854.06	127.44	668.86	-2255.01	-67.75	40.48	-2288.60	-65.93	62.89	-208017.20	20593.17	-2997.42	-1740.52	-54.75	323.15	-2328.47	24.85	1353.73	0.00	0.00	0.00	-2253.76	-71.16	1745.29	-2248.68	44.28	1762.12	-764.16	-65.88	1703.91	-2742.88	-76.84	1836.80	485.48	-292.60	79.89	1082.29	-306.29	77.70	496.85
3.04000	-2295.74	-16.85	-179.75	-2327.10	32.91	34.15	-3092.46	168.39	859.67	-2842.53	126.69	672.29	-2224.49	-67.78	39.01	-2266.92	-67.19	57.14	-205287.99	20319.37	-2965.44	-1740.52	-54.75	323.15	-2321.83	25.14	1353.72	0.00	0.00	0.00	-2250.54	-72.85	1744.77	-2246.05	43.08	1762.94	-764.16	-65.88	1703.91	-2730.87	-76.45	1836.33	485.25	-292.68	79.86	1081.98	-306.32	77.52	496.37
3.05000	-2302.48	-17.20	-180.95	-2327.06	32.70	33.98	-3077.79	166.14	858.73	-2830.87	125.93	675.57	-2184.00	-65.79	39.58	-2259.79	-65.73	50.05	-202564.62	20046.15	-2933.44	-1740.52	-54.75	323.15	-2316.09	24.67	1353.03	0.00	0.00	0.00	-2236.22	-74.51	1743.67	-2236.57	41.53	1763.39	-764.16	-65.88	1703.91	-2718.84	-76.05	1835.85	485.82	-292.64	79.97	1081.64	-306.55	77.45	496.59
3.06000	-2309.13	-17.46	-181.91	-2334.26	33.28	31.22	-3062.97	163.90	857.65	-2819.07	125.19	678.72	-2181.87	-64.64	33.02	-2217.55	-64.40	49.46	-199847.38	19773.56	-2901.41	-1740.52	-54.75	323.15	-2306.27	24.66	1352.63	0.00	0.00	0.00	-2219.20	-77.05	1741.12	-2222.60	39.16	1763.02	-764.16	-65.88	1703.91	-2706.79	-75.64	1835.36	485.37	-292.53	79.84	1082.20	-306.41	77.65	496.04
3.07000	-2315.65	-17.63	-182.60	-2327.26	35.76	31.85	-3047.99	161.67	856.41	-2807.13	124.44	681.71	-2159.05	-62.77	31.75	-2180.55	-62.55	49.21	-197136.55	19501.62	-2869.36	-1740.52	-54.75	323.15	-2289.46	24.91	1351.90	0.00	0.00	0.00	-2236.27	-78.93	1741.89	-2210.62	36.74	1762.63	-764.16	-65.88	1703.91	-2694.71	-75.21	1834.85	485.32	-292.42	79.96	1082.16	-306.66	77.59	496.53
3.08000	-2322.03	-17.70	-183.03	-2329.25	37.81	29.63	-3032.85	159.46	855.03	-2795.05	123.70	684.56	-2110.03	-61.07	37.60	-2155.21	-59.45	47.02	-194432.40	19230.35	-2837.29	-1740.52	-54.75	323.15	-2282.56	24.83	1350.93	0.00	0.00	0.00	-2228.32	-80.38	1741.33	-2209.67	34.25	1761.70	-764.16	-65.88	1703.91	-2682.61	-74.78	1834.32	485.82	-292.48	80.02	1082.49	-306.34	77.80	496.57
3.09000	-2328.23	-17.67	-183.18	-2344.86	37.17	26.61	-3017.55	157.26	853.50	-2782.83	122.97	687.26	-2102.88	-59.19	33.14	-2107.83	-56.53	50.94	-191735.22	18959.79	-2805.20	-1740.52	-54.75	323.15	-2275.39	24.81	1349.90	0.00	0.00	0.00	-2195.11	-82.78	1738.70	-2170.90	32.72	1760.10	-764.16	-65.88	1703.91	-2670.48	-74.33	1833.78	485.94	-292.71	79.81	1082.52	-306.57	77.59	496.17
3.10000	-2334.21	-17.54	-183.05	-2347.11	38.53	25.50	-3002.09	155.08	851.82	-2770.46	122.24	689.80	-2045.57	-55.05	41.75	-2090.23	-54.18	48.76	-189045.31	18689.97	-2773.10	-1740.52	-54.75	323.15	-2271.23	24.68	1348.56	0.00	0.00	0.00	-2184.87	-83.01	1736.84	-2172.03	30.36	1759.77	-764.16	-65.88	1703.91	-2658.33	-73.87	1833.22	485.67	-292.79	79.89	1081.84	-306.64	77.45	496.55
3.11000	-2339.97	-17.31	-182.62	-2334.93	38.81	26.70	-2986.47	152.91	849.99	-2757.96	121.51	692.19	-2019.03	-51.72	44.25	-2069.89	-49.41	48.88	-186362.95	18420.91	-2740.98	-1740.52	-54.75	323.15	-2256.01	24.57	1347.62	0.00	0.00	0.00	-2183.74	-84.78	1735.28	-2166.51	27.93	1758.83	-764.16	-65.88	1703.91	-2646.16	-73.39	1832.65	486.21	-292.13	80.11	1082.04	-306.29	77.57	496.50
3.12000	-2345.45	-16.98	-181.90	-2346.05	39.17	23.71	-2970.69	150.76	848.01	-2745.30	120.79	694.41	-1994.56	-44.09	46.84	-2023.79	-46.60	55.67	-183688.40	18152.65	-2708.86	-1740.52	-54.75	323.15	-2250.23	24.57	1346.16	0.00	0.00	0.00	-2185.56	-87.87	1734.54	-2169.00	24.65	1757.07	-764.16	-65.88	1703.91	-2633.96	-72.91	1832.06	485.99	-292.18	80.21	1082.28	-306.15	77.83	496.21
3.13000	-2350.65	-16.53	-180.86	-2340.73	39.25	23.56	-2954.75	148.63	845.87	-2732.50	120.08	696.48	-1960.96	-40.11	55.08	-2017.07	-40.19	53.70	-181021.95	17885.20	-2676.72	-1740.52	-54.75	323.15	-2243.31	24.34	1344.51	0.00	0.00	0.00	-2174.72	-91.31	1731.14	-2149.79	23.98	1755.89	-764.16	-65.88	1703.91	-2621.74	-72.41	1831.46	485.19	-292.62	79.78	1082.78	-306.38	77.85	496.37
3.14000	-2355.52	-15.98	-179.50	-2348.40	40.29	23.37	-2938.64	146.52	843.57	-2719.55	119.36	698.38	-1924.50	-35.76	62.87	-1971.66	-36.01	62.22	-178363.90	17618.61	-2644.59	-1740.52	-54.75	323.15	-2231.67	23.74	1342.41	0.00	0.00	0.00	-2159.55	-93.32	1728.72	-2149.18	22.30	1753.83	-764.16	-65.88	1703.91	-2609.50	-71.90	1830.84	485.23	-292.98	79.73	1082.49	-306.22	77.83	495.99
3.15000	-2360.03	-15.32	-177.81	-2341.77	38.96	24.66	-2922.38	144.42	841.12	-2706.46	118.66	700.11	-1869.60	-30.90	73.17	-1937.05	-30.90	67.78	-175714.52	17352.89	-2612.44	-1740.52	-54.75	323.15	-2221.04	23.42	1340.33	0.00	0.00	0.00	-2152.50	-94.64	1726.54	-2139.99	19.90	1751.98	-764.16	-65.88	1703.91	-2597.24	-71.38	1830.21	484.81	-292.81	79.72	1082.80	-306.61	77.77	496.44
3.16000	-2364.17	-14.54	-175.78	-2319.09	39.84	28.72	-2905.95	142.34	838.51	-2693.21	117.96	701.67	-1856.03	-27.07	77.88	-1910.88	-26.99	73.69	-173074.10	17088.07	-2580.30	-1740.52	-54.75	323.15	-2214.38	22.84	1338.67	0.00	0.00	0.00	-2140.63	-96.40	1723.80	-2138.48	18.55	1750.64	-764.16	-65.88	1703.91	-2584.95	-70.84	1829.56	485.22	-293.15	79.75	1082.43	-306.70	77.68	496.80
3.17000	-2367.90	-13.66	-173.41	-2328.01	40.84	27.14	-2889.35	140.28	835.73	-2679.81	117.26	703.06	-1842.19	-21.75	82.32	-1891.78	-23.99	79.50	-170442.92	16824.19	-2548.17	-1740.52	-54.75	323.15	-2204.09	22.62	1336.86	0.00	0.00	0.00	-2132.12	-98.53	1721.23	-2126.80	16.44	1747.63	-764.16	-65.88	1703.91	-2572.65	-70.30	1828.90	485.77	-292.82	79.80	1082.29	-306.32	77.83	496.44
3.18000	-2371.19	-12.65	-170.68	-2314.73	40.01	30.25	-2872.59	138.24	832.80	-2666.25	116.57	704.27	-1840.63	-19.76	82.88	-1878.36	-21.65	84.73	-167821.26	16561.28	-2516.03	-1740.52	-54.75	323.15	-2200.41	21.64	1334.99	0.00	0.00	0.00	-2098.15	-98.26	1716.39	-2113.70	14.34	1746.49	-764.16	-65.88	1703.91	-2560.32	-69.73	1828.22	485.26	-292.37	79.83	1082.64	-306.16	77.82	496.84
3.19000	-2374.01	-11.52	-167.59	-2314.97	40.40	30.14	-2855.67	136.22	829.70	-2652.55	115.88	705.30	-1832.98	-16.24	92.04	-1869.25	-19.67	88.93	-165209.41	16299.36	-2483.91	-1740.52	-54.75	323.15	-2187.22	21.51	1333.37	0.00	0.00	0.00	-2095.11	-101.76	1714.24	-2102.20	12.66	1743.77	-764.16	-65.88	1703.91	-2547.98	-69.16	1827.52	485.34	-292.43	79.96	1082.12	-306.34	77.59	496.64
3.20000	-2376.33	-10.28	-164.12	-2357.97	40.39	21.73	-2838.57	134.23	826.44	-2638.68	115.20	706.15	-1823.22	-13.87	97.72	-1863.08	-17.80	91.65	-162607.65	16038.45	-2451.79	-1740.52	-54.75	323.15	-2181.90	21.07	1331.76	0.00	0.00	0.00	-2109.12	-104.47	1713.08	-2098.70	10.32	1742.24	-764.16	-65.88	1703.91	-2535.61	-68.58	1826.81	485.34	-292.68	79.87	1081.79	-306.57	77.45	496.47
3.21000	-2378.14	-8.91	-160.27	-2339.76	40.31	25.03	-2821.32	132.25	823.01	-2624.66	114.53	706.82	-1810.94	-11.88	94.64	-1858.46	-15.77	92.42	-160016.19	15778.59	-2419.69	-1740.52	-54.75	323.15	-2176.34	19.90	1330.27	0.00	0.00	0.00	-2100.82	-104.98	1710.38	-2081.83	7.65	1739.67	-764.16	-65.88	1703.91	-2523.23	-67.98	1826.08	485.73	-293.05	80.06	1082.14	-306.26	77.67	495.97
3.22000	-2379.39	-7.42	-156.04	-2360.26	39.73	22.51	-2803.89	130.30	819.42	-2610.48	113.86	707.30	-1810.16	-11.25	92.47	-1854.03	-13.29	90.78	-157435.47	15519.81	-2387.60	-1740.52	-54.75	323.15	-2171.74	19.24	1329.22	0.00	0.00	0.00	-2065.33	-106.92	1707.41	-2056.26	6.88	1737.02	-764.16	-65.88	1703.91	-2510.83	-67.37	1825.34	485.04	-292.76	79.87	1082.69	-306.32	77.89	496.17
3.23000	-2380.05	-5.80	-151.40	-2315.72	40.55	30.17	-2786.30	128.37	815.65	-2596.14	113.20	707.59	-1805.07	-10.27	86.80	-1848.40	-10.10	86.29	-154865.67	15262.14	-2355.53	-1740.52	-54.75	323.15	-2157.90	18.60	1328.11	0.00	0.00	0.00	-2079.23	-109.28	1706.15	-2045.25	4.80	1734.76	-764.16	-65.88	1703.91	-2498.41	-66.74	1824.57	485.02	-292.89	79.70	1082.58	-306.29	77.85	496.51
3.24000	-2380.11	-4.05	-146.35	-2311.39	41.22	30.84	-2768.54	126.46	811.72	-2581.64	112.55	707.69	-1776.24	-6.88	86.10	-1836.02	-5.18	83.43	-152307.11	15005.60	-2323.48	-1740.52	-54.75	323.15	-2148.87	18.00	1327.20	0.00	0.00	0.00	-2070.60	-110.86	1704.89	-2058.32	0.96	1734.81	-764.16	-65.88	1703.91	-2485.97	-66.10	1823.80	485.85	-292.70	80.13	1082.31	-306.41	77.74	496.08
3.25000	-2379.52	-2.18	-140.89	-2304.53	42.63	33.29	-2750.61	124.57	807.61	-2566.97	111.90	707.59	-1794.52	-5.99	76.02	-1835.50	-3.20	76.85	-149760.04	14750.22	-2291.45	-1740.52	-54.75	323.15	-2137.18	16.00	1326.84	0.00	0.00	0.00	-2054.88	-113.14	1702.66	-2048.02	-0.50	1734.12	-764.16	-65.88	1703.91	-2473.52	-65.45	1823.00	484.16	-292.61	79.55	1082.15	-306.50	77.67	496.07
3.26000	-2378.27	-0.17	-135.00	-2308.28	41.50	33.20	-2732.51	122.71	803.34	-2552.15	111.25	707.29	-1788.61	-4.31	70.78	-1834.84	-2.11	70.99	-147224.76	14496.03	-2259.45	-1740.52	-54.75	323.15	-2127.35	15.63	1326.17	0.00	0.00	0.00	-2028.17	-115.61	1700.79	-2038.81	-1.72	1732.25	-764.16	-65.88	1703.91	-2461.04	-64.79	1822.19	485.52	-292.91	79.91	1082.06	-306.57	77.61	496.25
3.27000	-2376.32	1.98	-128.68	-2293.08	42.44	37.63	-2714.24	120.88	798.88	-2537.15	110.62	706.79	-1788.73	-2.83	65.53	-1833.89	-0.83	65.18	-144701.56	14243.06	-2227.47	-1740.52	-54.75	323.15	-2121.09	14.33	1325.99	0.00	0.00	0.00	-2011.12	-116.54	1699.04	-2007.53	-2.73	1730.14	-764.16	-65.88	1703.91	-2448.56	-64.11	1821.37	485.95	-292.53	80.04	1082.01	-306.48	77.62	495.67
3.28000	-2373.65	4.26	-121.92	-2285.64	42.70	41.50	-2695.80	119.07	794.26	-2521.99	109.99	706.09	-1790.24	-4.42	61.47	-1831.26	-0.99	59.80	-142190.71	13991.34	-2195.53	-1740.52	-54.75	323.15	-2108.15	12.78	1326.09	0.00	0.00	0.00	-2028.06	-118.93	1700.80	-2008.25	-6.15	1731.16	-764.16	-65.88	1703.91	-2436.05	-63.42	1820.53	485.60	-292.59	79.86	1082.28	-306.61	77.60	496.12
3.29000	-2370.22	6.68	-114.70	-2254.18	42.46	48.29	-2677.19	117.28	789.45	-2506.67	109.37	705.18	-1788.46	-4.50	53.95	-1825.65	-3.97	55.40	-139692.51	13740.90	-2163.61	-1740.52	-54.75	323.15	-2094.88	10.76	1326.35	0.00	0.00	0.00	-2002.82	-120.80	1699.45	-1987.13	-7.31	1730.09	-764.16	-65.88	1703.91	-2423.53	-62.72	1819.67	485.37	-292.58	79.87	1082.11	-306.43	77.76	496.03
3.30000	-2366.01	9.23	-107.02	-2258.76	43.99	50.19	-2658.41	115.53	784.47	-2491.17	108.75	704.07	-1786.58	-3.46	49.06	-1824.35	-2.23	51.33	-137207.21	13491.76	-2131.74	-1740.52	-54.75	323.15	-2091.67	9.38	1327.60	0.00	0.00	0.00	-2001.88	-123.78	1700.00	-1985.83	-9.18	1731.18	-764.16	-65.88	1703.91	-2411.00	-62.00	1818.79	484.90	-292.89	79.56	1081.82	-306.27	77.56	496.06
3.31000	-2360.98	11.93	-98.87	-2281.93	42.65	43.27	-2639.45	113.80	779.30	-2475.50	108.14	702.74	-1786.42	0.54	44.67	-1824.00	1.12	48.30	-134735.13	13243.95	-2099.90	-1740.52	-54.75	323.15	-2081.75	7.39	1329.09	0.00	0.00	0.00	-1994.96	-125.16	1701.42	-1970.84	-13.30	1731.69	-764.16	-65.88	1703.91	-2398.45	-61.27	1817.90	485.79	-292.57	80.05	1082.45	-306.10	77.75	496.50
3.32000	-2355.12	14.78	-90.24	-2299.43	42.76	39.73	-2620.33	112.10	773.96	-2459.66	107.54	701.19	-1783.72	0.92	42.20	-1823.10	3.44	45.61	-132276.54	12997.51	-2068.10	-1740.52	-54.75	323.15	-2058.86	5.76	1330.89	0.00	0.00	0.00	-1983.16	-127.97	1702.02	-1969.46	-16.64	1733.58	-764.16	-65.88	1703.91	-2385.89	-60.52	1816.99	485.98	-292.46	79.99	1082.49	-306.27	77.79	495.60
3.33000	-2348.38	17.77	-81.13	-2290.57	42.62	42.49	-2601.03	110.42	768.43	-2443.65	106.95	699.43	-1783.49	1.71	38.99	-1821.34	2.67	44.56	-129831.72	12752.45	-2036.34	-1740.52	-54.75	323.15	-2050.21	4.05	1332.56	0.00	0.00	0.00	-1964.86	-130.07	1703.12	-1954.85	-17.91	1734.74	-764.16	-65.88	1703.91	-2373.31	-59.77	1816.06	486.09	-292.56	80.10	1082.12	-306.39	77.68	496.47
3.34000	-2340.75	20.91	-71.52	-2307.59	41.48	39.40	-2581.55	108.78	762.72	-2427.46	106.36	697.45	-1781.71	-0.18	37.66	-1821.29	2.89	42.80	-127400.96	12508.81	-2004.63	-1740.52	-54.75	323.15	-2041.85	2.63	1334.20	0.00	0.00	0.00	-1968.48	-131.66	1705.23	-1942.12	-19.98	1736.06	-764.16	-65.88	1703.91	-2360.72	-58.99	1815.12	485.11	-292.64	79.82	1082.67	-306.13	77.90	496.61
3.35000	-2332.18	24.20	-61.40	-2324.27	38.45	35.90	-2561.90	107.16	756.82	-2411.10	105.78	695.25	-1780.69	0.11	36.31	-1820.76	3.27	41.82	-124984.53	12266.62	-1972.96	-1740.52	-54.75	323.15	-2029.42	1.48	1335.88	0.00	0.00	0.00	-1951.05	-134.33	1705.93	-1940.65	-23.62	1737.99	-764.16	-65.88	1703.91	-2348.12	-58.21	1814.15	485.01	-292.70	79.67	1082.10	-306.16	77.75	496.80
3.36000	-2322.67	27.64	-50.77	-2335.35	38.77	32.43	-2542.07	105.58	750.74	-2394.56	105.21	692.81	-1779.49	-0.75	35.55	-1820.52	3.53	41.00	-122582.72	12025.91	-1941.34	-1740.52	-54.75	323.15	-2021.86	0.00	1338.04	0.00	0.00	0.00	-1942.46	-136.53	1706.88	-1927.05	-25.20	1739.81	-764.16	-65.88	1703.91	-2335.50	-57.41	1813.18	485.48	-292.43	79.79	1082.18	-306.61	77.55	497.21
3.37000	-2312.16	31.24	-39.62	-2305.12	38.08	36.15	-2522.07	104.02	744.47	-2377.84	104.65	690.16	-1779.49	0.14	34.00	-1820.37	3.81	40.10	-120195.82	11786.70	-1909.78	-1740.52	-54.75	323.15	-2018.02	-1.32	1339.75	0.00	0.00	0.00	-1923.76	-138.11	1708.02	-1924.25	-26.87	1741.24	-764.16	-65.88	1703.91	-2322.87	-56.60	1812.18	485.66	-292.46	79.85	1082.12	-306.60	77.52	496.95
3.38000	-2300.65	34.99	-27.94	-2298.76	38.34	34.87	-2501.90	102.50	738.01	-2360.95	104.09	687.27	-1779.91	0.87	32.46	-1820.18	3.83	39.51	-117824.11	11549.02	-1878.27	-1740.52	-54.75	323.15	-2001.19	-2.24	1341.35	0.00	0.00	0.00	-1929.70	-141.14	1709.56	-1911.32	-28.97	1742.90	-764.16	-65.88	1703.91	-2310.23	-55.77	1811.17	485.88	-292.74	79.88	1081.89	-306.43	77.70	496.77
3.39000	-2288.09	38.90	-15.72	-2294.43	37.67	36.56	-2481.54	101.01	731.35	-2343.87	103.55	684.14	-1778.16	-0.69	32.71	-1820.08	4.04	38.86	-115467.86	11312.90	-1846.82	-1740.52	-54.75	323.15	-1984.41	-2.31	1342.35	0.00	0.00	0.00	-1918.60	-142.65	1710.33	-1902.40	-32.17	1744.04	-764.16	-65.88	1703.91	-2297.58	-54.93	1810.14	485.54	-293.12	79.83	1081.91	-306.38	77.56	496.34
3.40000	-2274.46	42.97	-2.94	-2291.96	37.66	38.60	-2461.01	99.55	724.51	-2326.61	103.01	680.78	-1778.95	0.38	31.36	-1820.20	4.28	38.30	-113127.37	11078.37	-1815.43	-1740.52	-54.75	323.15	-1981.69	-2.95	1343.94	0.00	0.00	0.00	-1906.56	-145.04	1712.10	-1888.41	-32.87	1745.08	-764.16	-65.88	1703.91	-2284.92	-54.07	1809.09	485.42	-293.24	79.82	1082.13	-306.63	77.55	496.33
3.41000	-2259.71	47.20	10.38	-2269.78	37.90	44.04	-2440.30	98.12	717.47	-2309.16	102.48	677.18	-1779.03	0.61	30.36	-1819.17	3.52	38.20	-110802.92	10845.46	-1784.11	-1740.52	-54.75	323.15	-1968.52	-2.89	1344.42	0.00	0.00	0.00	-1901.87	-148.17	1712.54	-1871.51	-36.31	1746.20	-764.16	-65.88	1703.91	-2272.25	-53.20	1808.02	485.06	-292.95	79.75	1082.19	-306.41	77.79	495.61
3.42000	-2221.35	50.00	13.50	-2265.66	40.87	47.58	-2419.41	96.72	710.24	-2291.53	101.95	673.33	-1779.24	1.20	29.77	-1819.05	3.45	37.87	-108494.79	10614.20	-1752.85	-1740.52	-54.75	323.15	-1966.60	-2.75	1345.77	0.00	0.00	0.00	-1890.56	-149.81	1712.35	-1867.34	-37.96	1747.14	-764.16	-65.88	1703.91	-2259.57	-52.32	1806.94	485.55	-292.75	79.96	1082.17	-306.01	77.96	496.19
3.43000	-2210.79	55.11	23.01	-2235.72	45.21	62.91	-2398.34	95.36	702.81	-2273.72	101.44	669.25	-1778.26	-0.05	30.13	-1819.68	4.15	37.30	-106203.26	10384.60	-1721.65	-1740.52	-54.75	323.15	-1960.80	-2.56	1346.02	0.00	0.00	0.00	-1873.84	-149.70	1713.78	-1861.54	-39.46	1748.36	-764.16	-65.88	1703.91	-2246.88	-51.42	1805.84	485.84	-292.61	79.99	1082.18	-306.13	77.78	496.14
3.44000	-2206.16	61.09	38.56	-2241.45	49.59	74.95	-2377.09	94.04	695.18	-2255.71	100.94	664.91	-1778.02	0.11	29.78	-1818.99	3.46	37.47	-103928.63	10156.72	-1690.53	-1740.52	-54.75	323.15	-1950.38	-2.05	1346.70	0.00	0.00	0.00	-1862.95	-150.57	1713.29	-1863.54	-41.25	1749.75	-764.16	-65.88	1703.91	-2234.18	-50.50	1804.72	485.70	-292.78	79.90	1082.84	-306.36	77.86	495.59
3.45000	-2219.83	66.53	51.06	-2226.96	54.87	91.28	-2355.66	92.75	687.35	-2237.52	100.44	660.32	-1779.56	1.59	28.79	-1819.21	3.83	37.07	-101671.16	9930.56	-1659.47	-1740.52	-54.75	323.15	-1943.07	-1.95	1347.41	0.00	0.00	0.00	-1855.65	-154.59	1712.68	-1845.10	-43.44	1750.37	-764.16	-65.88	1703.91	-2221.47	-49.58	1803.58	485.67	-292.53	79.93	1081.54	-306.63	77.45	495.77
3.46000	-2191.69	73.04	70.89	-2211.88	58.68	108.32	-2334.05	91.49	679.32	-2219.14	99.96	655.48	-1779.17	1.60	28.74	-1818.04	2.79	37.72	-99431.09	9706.16	-1628.50	-1740.52	-54.75	323.15	-1936.53	-1.75	1347.97	0.00	0.00	0.00	-1845.01	-154.59	1713.41	-1834.77	-45.28	1751.47	-764.16	-65.88	1703.91	-2208.75	-48.63	1802.43	486.00	-292.39	80.04	1081.82	-306.32	77.60	496.69
3.47000	-2212.42	75.42	81.95	-2200.12	61.13	124.68	-2312.26	90.27	671.09	-2200.56	99.48	650.38	-1778.35	0.62	29.24	-1818.34	3.22	37.29	-97208.81	9483.55	-1597.60	-1740.52	-54.75	323.15	-1924.19	-2.17	1349.02	0.00	0.00	0.00	-1843.53	-155.78	1713.82	-1830.60	-45.54	1750.84	-764.16	-65.88	1703.91	-2196.02	-47.68	1801.25	485.91	-292.44	79.97	1082.05	-306.60	77.62	496.27
3.48000	-2175.16	76.72	102.34	-2173.89	62.88	142.79	-2290.28	89.09	662.66	-2181.79	99.01	645.03	-1777.69	0.46	29.00	-1818.87	3.86	36.80	-95004.56	9262.76	-1566.78	-1740.52	-54.75	323.15	-1922.63	-2.53	1350.13	0.00	0.00	0.00	-1836.97	-156.71	1713.96	-1827.64	-46.29	1752.13	-764.16	-65.88	1703.91	-2183.29	-46.71	1800.06	485.36	-292.78	79.79	1082.33	-306.63	77.77	496.48
3.49000	-2153.77	77.29	118.01	-2164.93	63.15	157.21	-2268.12	87.95	654.02	-2162.83	98.55	639.41	-1779.24	2.06	28.29	-1818.49	3.47	36.93	-92818.60	9043.81	-1536.04	-1740.52	-54.75	323.15	-1921.63	-2.68	1351.20	0.00	0.00	0.00	-1834.60	-157.35	1714.17	-1810.99	-47.26	1753.43	-764.16	-65.88	1703.91	-2170.55	-45.72	1798.85	485.53	-292.85	80.02	1082.13	-306.56	77.69	496.72
3.50000	-2129.48	77.21	135.45	-2147.67	63.08	172.70	-2245.78	86.84	645.17	-2143.68	98.10	633.53	-1778.70	1.63	28.56	-1818.18	3.06	37.10	-90651.23	8826.74	-1505.39	-1740.52	-54.75	323.15	-1902.85	-1.99	1352.53	0.00	0.00	0.00	-1827.80	-157.32	1715.29	-1803.14	-48.29	1754.39	-764.16	-65.88	1703.91	-2157.81	-44.72	1797.63	486.16	-292.76	80.10	1082.25	-306.42	77.73	497.00
3.51000	-2112.31	75.23	149.68	-2125.11	62.06	188.09	-2223.26	85.77	636.12	-2124.32	97.66	627.38	-1777.83	0.80	28.94	-1818.52	3.47	36.65	-88502.74	8611.57	-1474.82	-1740.52	-54.75	323.15	-1896.13	-1.58	1354.07	0.00	0.00	0.00	-1808.64	-157.33	1714.04	-1797.05	-48.13	1755.22	-764.16	-65.88	1703.91	-2145.06	-43.70	1796.38	485.41	-292.64	79.90	1082.25	-306.50	77.62	496.68
3.52000	-2082.17	72.28	163.46	-2104.99	60.36	202.45	-2200.55	84.74	626.86	-2104.77	97.23	620.96	-1776.48	-0.44	29.37	-1818.43	3.36	36.79	-86373.39	8398.33	-1444.35	-1740.52	-54.75	323.15	-1889.36	-1.83	1355.25	0.00	0.00	0.00	-1809.56	-156.53	1716.68	-1785.80	-41.52	1762.26	-764.16	-65.88	1703.91	-2132.30	-42.67	1795.11	485.18	-292.86	79.73	1082.24	-306.28	77.77	496.58
3.53000	-2072.77	70.75	175.79	-2079.64	59.12	216.35	-2177.65	83.75	617.39	-2085.02	96.81	614.27	-1777.92	1.09	28.46	-1818.07	3.01	36.89	-84263.49	8187.05	-1413.97	-1740.52	-54.75	323.15	-1879.40	-1.42	1356.60	0.00	0.00	0.00	-1812.86	-157.51	1717.55	-1769.89	-40.10	1763.42	-764.16	-65.88	1703.91	-2119.54	-41.63	1793.83	486.02	-292.68	80.01	1082.77	-306.45	77.87	496.51
3.54000	-2031.19	68.16	191.38	-2064.43	57.81	227.65	-2154.57	82.80	607.70	-2065.07	96.40	607.30	-1779.07	2.13	28.11	-1817.70	2.78	37.03	-82173.30	7977.76	-1383.68	-1740.52	-54.75	323.15	-1874.19	-1.76	1357.77	0.00	0.00	0.00	-1801.41	-157.01	1718.89	-1767.41	-40.06	1764.91	-764.16	-65.88	1703.91	-2106.77	-40.56	1792.53	485.33	-292.69	79.76	1082.20	-306.66	77.65	496.68
3.55000	-2017.79	66.38	201.52	-2038.30	56.82	239.43	-2131.30	81.89	597.80	-2044.91	96.00	600.06	-1777.86	1.22	28.30	-1818.14	3.13	36.68	-80103.11	7770.48	-1353.49	-1740.52	-54.75	323.15	-1866.10	-1.82	1359.06	0.00	0.00	0.00	-1788.14	-156.99	1718.88	-1759.07	-40.27	1765.67	-764.16	-65.88	1703.91	-2094.00	-39.49	1791.21	484.96	-292.76	79.68	1082.43	-306.66	77.68	497.22
3.56000	-1997.84	64.54	212.31	-2008.69	55.73	250.90	-2107.85	81.03	587.69	-2024.55	95.61	592.53	-1778.50	1.74	28.05	-1818.87	3.78	36.22	-78053.21	7565.25	-1323.40	-1740.52	-54.75	323.15	-1859.08	-1.63	1360.21	0.00	0.00	0.00	-1770.13	-154.78	1719.34	-1747.74	-39.27	1766.11	-764.16	-65.88	1703.91	-2081.22	-38.40	1789.87	485.24	-292.83	79.77	1082.33	-306.59	77.71	496.12
3.57000	-1964.83	63.81	224.23	-1985.09	54.64	260.90	-2084.21	80.20	577.36	-2003.99	95.24	584.72	-1778.07	1.59	28.18	-1818.37	3.37	36.34	-76023.88	7362.09	-1293.42	-1740.52	-54.75	323.15	-1854.17	-1.94	1361.03	0.00	0.00	0.00	-1758.53	-154.59	1720.02	-1740.37	-38.65	1766.92	-764.16	-65.88	1703.91	-2068.44	-37.29	1788.51	484.90	-292.79	79.77	1082.25	-306.55	77.80	496.56
3.58000	-1944.30	64.16	231.68	-1958.07	56.08	269.07	-2060.37	79.42	566.82	-1983.22	94.87	576.62	-1777.88	1.30	28.25	-1817.62	2.63	36.80	-74015.39	7161.03	-1263.54	-1740.52	-54.75	323.15	-1847.59	-1.58	1362.02	0.00	0.00	0.00	-1733.64	-153.13	1720.13	-1733.27	-37.95	1767.53	-764.16	-65.88	1703.91	-2055.66	-36.17	1787.13	486.16	-292.32	80.18	1081.60	-306.33	77.59	496.78
3.59000	-1900.66	71.43	247.23	-1927.31	56.99	276.76	-2036.36	78.67	556.05	-1962.24	94.51	568.24	-1777.82	1.10	28.21	-1817.49	2.46	36.82	-72028.06	6962.10	-1233.76	-1740.52	-54.75	323.15	-1842.84	-1.40	1362.39	0.00	0.00	0.00	-1760.57	-153.63	1723.67	-1727.09	-37.04	1768.52	-764.16	-65.88	1703.91	-2042.88	-35.03	1785.74	485.50	-292.55	79.87	1082.01	-306.27	77.57	496.28
3.60000	-1873.77	72.33	253.14	-1900.47	64.69	286.94	-2012.15	77.98	545.07	-1941.06	94.16	559.56	-1776.68	0.06	28.93	-1817.17	2.34	36.87	-70062.13	6765.33	-1204.10	-1740.52	-54.75	323.15	-1834.72	-0.87	1363.07	0.00	0.00	0.00	-1735.73	-152.16	1723.75	-1719.06	-35.81	1769.25	-764.16	-65.88	1703.91	-2030.09	-33.88	1784.32	484.27	-292.80	79.54	1081.56	-306.27	77.59	496.18
3.61000	-1844.72	74.39	259.54	-1867.00	65.72	292.92	-1987.75	77.32	533.86	-1919.66	93.83	550.59	-1777.54	0.85	28.42	-1816.98	2.27	36.91	-68117.91	6570.75	-1174.55	-1740.52	-54.75	323.15	-1824.90	3.79	1371.75	0.00	0.00	0.00	-1708.58	-150.84	1723.87	-1718.10	-34.36	1770.58	-764.16	-65.88	1703.91	-2017.30	-32.71	1782.89	484.89	-292.46	79.85	1082.23	-306.38	77.80	495.63
3.62000	-1812.77	75.20	264.77	-1836.50	66.29	297.26	-1963.16	76.71	522.43	-1898.06	93.50	541.32	-1776.87	0.53	28.42	-1817.29	2.70	36.66	-66195.67	6378.38	-1145.11	-1740.52	-54.75	323.15	-1814.73	4.39	1373.34	0.00	0.00	0.00	-1718.65	-150.31	1727.39	-1714.89	-33.79	1771.59	-764.16	-65.88	1703.91	-2004.51	-31.52	1781.43	484.95	-292.55	79.76	1082.38	-306.61	77.82	496.41
3.63000	-1772.53	75.74	270.57	-1805.17	67.33	300.72	-1938.38	76.15	510.77	-1876.24	93.19	531.74	-1776.86	0.62	28.50	-1816.47	1.93	37.20	-64295.70	6188.26	-1115.80	-1740.52	-54.75	323.15	-1807.55	3.89	1373.73	0.00	0.00	0.00	-1714.71	-148.46	1731.16	-1694.17	-32.27	1771.51	-764.16	-65.88	1703.91	-1991.72	-30.32	1779.96	485.29	-292.79	79.86	1082.17	-306.45	77.74	496.19
3.64000	-1744.08	77.24	273.38	-1772.35	67.71	303.44	-1913.40	75.63	498.89	-1854.20	92.89	521.87	-1777.82	1.62	27.89	-1816.20	1.67	37.27	-62418.29	6000.41	-1086.60	-1740.52	-54.75	323.15	-1799.67	3.92	1373.82	0.00	0.00	0.00	-1708.73	-145.36	1735.17	-1687.22	-30.01	1771.87	-764.16	-65.88	1703.91	-1978.93	-29.11	1778.47	485.31	-292.73	79.81	1082.63	-306.75	77.68	496.52
3.65000	-1707.03	77.39	277.27	-1741.64	68.08	304.99	-1888.24	75.16	486.79	-1831.95	92.60	511.69	-1776.75	0.40	28.58	-1816.07	1.58	37.30	-60563.71	5814.86	-1057.52	-1740.52	-54.75	323.15	-1794.17	3.38	1373.80	0.00	0.00	0.00	-1699.02	-141.12	1739.27	-1680.12	-28.61	1771.77	-764.16	-65.88	1703.91	-1966.14	-27.88	1776.96	485.22	-292.70	79.83	1082.73	-306.63	77.75	497.36
3.66000	-1678.99	77.77	278.94	-1708.58	68.65	306.33	-1862.88	74.74	474.45	-1809.49	92.32	501.20	-1776.49	0.31	28.67	-1816.12	1.56	37.16	-58732.24	5631.64	-1028.57	-1740.52	-54.75	323.15	-1783.64	2.95	1373.59	0.00	0.00	0.00	-1683.86	-135.89	1743.29	-1674.45	-26.67	1772.26	-764.16	-65.88	1703.91	-1953.35	-26.63	1775.42	484.61	-292.55	79.71	1082.29	-306.52	77.72	497.10
3.67000	-1638.14	79.01	282.08	-1677.23	69.24	306.96	-1837.33	74.36	461.88	-1786.81	92.05	490.40	-1776.27	0.39	28.46	-1815.99	1.35	37.24	-56924.18	5450.77	-999.75	-1740.52	-54.75	323.15	-1776.96	2.43	1373.19	0.00	0.00	0.00	-1669.90	-130.83	1747.03	-1660.85	-25.19	1771.59	-764.16	-65.88	1703.91	-1940.55	-25.36	1773.87	485.55	-292.52	79.95	1082.36	-306.37	77.84	496.88
3.68000	-1613.20	81.14	282.59	-1643.60	70.24	307.15	-1811.59	74.03	449.09	-1763.90	91.80	479.29	-1775.88	-0.17	28.70	-1816.16	1.51	37.01	-55139.80	5272.30	-971.06	-1740.52	-54.75	323.15	-1768.59	1.93	1372.82	0.00	0.00	0.00	-1660.91	-129.56	1747.41	-1648.07	-23.28	1774.31	-764.16	-65.88	1703.91	-1927.77	-24.08	1772.30	485.15	-292.66	79.85	1082.28	-306.31	77.86	496.61
3.69000	-1579.14	82.07	283.44	-1613.85	71.34	306.35	-1785.65	73.75	436.06	-1740.78	91.55	467.86	-1775.89	-0.08	28.89	-1816.08	1.30	37.14	-53379.40	5096.23	-942.50	-1740.52	-54.75	323.15	-1762.47	1.02	1372.32	0.00	0.00	0.00	-1652.38	-128.05	1747.59	-1643.80	-21.35	1774.66	-764.16	-65.88	1703.91	-1914.98	-22.79	1770.71	484.87	-292.58	79.79	1081.75	-306.27	77.71	496.75
3.70000	-1548.80	84.33	285.46	-1581.69	72.14	306.70	-1759.51	73.51	422.79	-1717.43	91.32	456.11	-1776.71	0.63	28.38	-1816.06	1.17	37.05	-51643.24	4922.61	-914.07	-1740.52	-54.75	323.15	-1753.41	0.62	1371.63	0.00	0.00	0.00	-1643.06	-126.76	1747.50	-1636.54	-19.33	1774.12	-764.16	-65.88	1703.91	-1902.19	-21.48	1769.10	485.28	-292.70	79.87	1081.97	-306.41	77.58	496.25
3.71000	-1513.67	87.23	285.69	-1549.43	73.77	304.68	-1733.18	73.33	409.29	-1693.87	91.10	444.03	-1777.65	1.46	27.70	-1815.86	0.95	37.08	-49931.62	4751.46	-885.79	-1740.52	-54.75	323.15	-1743.42	-0.00	1370.81	0.00	0.00	0.00	-1634.54	-124.80	1747.42	-1629.72	-17.55	1773.39	-764.16	-65.88	1703.91	-1889.41	-20.15	1767.47	486.06	-292.56	80.05	1082.62	-306.44	77.82	496.78
3.72000	-1483.85	88.80	284.06	-1518.27	75.12	301.92	-1706.65	73.20	395.55	-1670.07	90.90	431.63	-1777.19	0.88	28.18	-1815.99	1.04	36.98	-48244.77	4582.81	-857.64	-1740.52	-54.75	323.15	-1738.65	-0.72	1369.98	0.00	0.00	0.00	-1625.35	-123.24	1747.12	-1619.58	-15.47	1772.07	-764.16	-65.88	1703.91	-1876.63	-18.80	1765.82	485.28	-292.84	79.85	1082.07	-306.82	77.58	497.25
3.73000	-1449.47	91.60	282.25	-1488.26	76.24	298.04	-1679.93	73.12	381.58	-1646.05	90.70	418.91	-1776.13	0.00	28.77	-1815.65	0.62	37.13	-46583.07	4416.69	-829.63	-1740.52	-54.75	323.15	-1728.59	-1.21	1369.02	0.00	0.00	0.00	-1615.87	-122.07	1746.45	-1610.37	-14.07	1770.63	-764.16	-65.88	1703.91	-1863.85	-17.44	1764.15	485.13	-292.56	79.78	1081.99	-306.56	77.67	496.75
3.74000	-1417.41	93.83	279.45	-1459.61	77.80	293.15	-1653.00	73.09	367.36	-1621.81	90.52	405.85	-1777.32	1.04	27.97	-1816.07	1.14	36.72	-44946.75	4253.13	-801.77	-1740.52	-54.75	323.15	-1720.60	-1.87	1368.04	0.00	0.00	0.00	-1606.64	-120.31	1745.73	-1602.61	-12.09	1769.34	-764.16	-65.88	1703.91	-1851.08	-16.06	1762.45	486.08	-292.39	80.12	1082.12	-306.44	77.58	496.42
3.75000	-1387.70	93.58	274.82	-1429.60	78.65	287.49	-1625.88	73.11	352.90	-1597.33	90.35	392.46	-1776.37	0.07	28.75	-1815.86	0.99	36.76	-43336.09	4092.15	-774.06	-1740.52	-54.75	323.15	-1711.15	-2.47	1367.05	0.00	0.00	0.00	-1597.51	-118.51	1744.81	-1594.86	-10.12	1767.62	-764.16	-65.88	1703.91	-1838.31	-14.67	1760.74	485.72	-292.49	80.07	1081.87	-306.39	77.62	496.17
3.76000	-1363.99	95.65	268.28	-1398.46	78.91	281.29	-1598.56	73.18	338.21	-1572.63	90.20	378.73	-1775.86	-0.25	28.87	-1815.66	0.57	36.83	-41751.39	3933.78	-746.50	-1740.52	-54.75	323.15	-1703.04	-2.85	1365.80	0.00	0.00	0.00	-1588.39	-116.43	1743.92	-1585.23	-7.95	1765.99	-764.16	-65.88	1703.91	-1825.55	-13.26	1759.01	485.19	-292.59	79.93	1081.85	-306.52	77.43	495.61
3.77000	-1334.23	94.76	262.23	-1370.59	78.30	274.10	-1571.04	73.31	323.26	-1547.69	90.05	364.67	-1776.31	0.01	28.74	-1815.75	0.51	36.67	-40192.92	3778.06	-719.09	-1740.52	-54.75	323.15	-1695.35	-3.27	1364.66	0.00	0.00	0.00	-1578.54	-114.99	1742.70	-1576.10	-6.17	1763.98	-764.16	-65.88	1703.91	-1812.79	-11.83	1757.26	485.54	-293.00	79.86	1082.46	-306.33	77.85	496.62
3.78000	-1302.41	93.53	256.66	-1339.85	77.77	267.47	-1543.33	73.49	308.07	-1522.53	89.93	350.26	-1776.76	0.30	28.27	-1814.91	-0.22	37.10	-38660.97	3625.01	-691.84	-1740.52	-54.75	323.15	-1688.20	-3.80	1363.37	0.00	0.00	0.00	-1568.41	-113.82	1741.35	-1567.10	-4.02	1761.84	-764.16	-65.88	1703.91	-1800.04	-10.39	1755.48	485.32	-292.77	79.86	1082.08	-306.55	77.75	496.71
3.79000	-1278.85	92.68	250.37	-1311.75	76.22	260.69	-1515.41	73.73	292.64	-1497.12	89.81	335.51	-1776.50	0.34	28.32	-1815.84	0.45	36.65	-37155.82	3474.66	-664.74	-1740.52	-54.75	323.15	-1681.30	-4.36	1361.78	0.00	0.00	0.00	-1558.52	-112.28	1739.96	-1557.50	-2.19	1759.67	-764.16	-65.88	1703.91	-1787.29	-8.93	1753.69	486.42	-292.67	80.10	1082.44	-306.52	77.86	496.48
3.80000	-1246.72	91.75	246.69	-1284.45	75.29	254.77	-1487.78	74.22	278.89	-1471.31	90.41	322.62	-1776.99	0.70	28.31	-1815.88	0.49	36.56	-35677.75	3327.03	-637.81	-1740.52	-54.75	323.15	-1669.39	-5.06	1360.24	0.00	0.00	0.00	-1548.69	-110.74	1738.50	-1548.78	-0.66	1757.50	-764.16	-65.88	1703.91	-1774.55	-7.45	1751.88	486.42	-292.66	80.09	1082.06	-306.52	77.68	496.75
3.81000	-1214.58	91.22	243.96	-1258.60	74.63	249.03	-1461.42	73.49	264.31	-1447.06	89.61	309.04	-1775.70	-0.89	29.15	-1815.01	-0.40	36.92	-34227.05	3182.17	-611.03	-1740.52	-54.75	323.15	-1659.85	-5.55	1358.71	0.00	0.00	0.00	-1538.86	-109.09	1736.94	-1541.49	1.11	1755.53	-764.16	-65.88	1703.91	-1761.82	-5.95	1750.04	485.89	-292.51	79.98	1081.74	-306.34	77.64	496.15
3.82000	-1192.50	90.24	240.13	-1229.12	74.45	244.67	-1436.27	71.88	249.02	-1423.85	88.42	294.97	-1777.45	1.12	27.88	-1814.60	-0.80	37.10	-32804.00	3040.08	-584.43	-1740.52	-54.75	323.15	-1650.56	-5.73	1356.91	0.00	0.00	0.00	-1529.08	-107.34	1735.32	-1529.22	2.76	1752.73	-764.16	-65.88	1703.91	-1749.09	-4.44	1748.19	485.77	-292.55	80.03	1082.03	-306.43	77.68	496.42
3.83000	-1165.48	90.68	238.43	-1204.73	73.19	239.86	-1411.05	71.15	233.98	-1400.44	88.25	281.07	-1775.74	-0.49	28.78	-1814.79	-0.66	36.98	-31408.88	2900.81	-557.98	-1740.52	-54.75	323.15	-1642.80	-6.38	1356.88	0.00	0.00	0.00	-1519.60	-105.05	1733.75	-1520.72	4.80	1750.19	-764.16	-65.88	1703.91	-1736.37	-2.91	1746.31	485.63	-292.78	79.82	1082.36	-306.62	77.76	496.90
3.84000	-1140.31	89.57	235.82	-1180.88	72.53	235.01	-1385.92	71.35	219.84	-1377.72	87.78	266.94	-1777.39	1.05	27.88	-1814.96	-0.56	36.80	-30041.98	2764.38	-531.71	-1740.52	-54.75	323.15	-1635.13	-6.42	1355.23	0.00	0.00	0.00	-1509.56	-103.36	1732.06	-1508.91	6.38	1747.91	-764.16	-65.88	1703.91	-1723.66	-1.37	1744.41	485.39	-292.75	79.78	1081.85	-306.40	77.58	496.41
3.85000	-1116.65	90.21	232.47	-1151.01	72.69	231.69	-1360.76	72.95	206.31	-1357.17	85.67	252.20	-1777.14	0.79	27.93	-1815.07	-0.49	36.72	-28703.58	2630.82	-505.62	-1740.52	-54.75	323.15	-1625.96	-6.55	1353.36	0.00	0.00	0.00	-1499.71	-101.50	1730.30	-1501.83	7.94	1745.35	-764.16	-65.88	1703.91	-1710.96	0.20	1742.49	484.47	-293.00	79.38	1081.84	-306.67	77.42	496.11
3.86000	-1094.25	87.55	228.90	-1134.43	72.94	226.54	-1336.41	75.00	192.88	-1335.54	86.68	238.65	-1775.55	-0.82	28.92	-1815.39	-0.39	36.53	-27393.96	2500.16	-479.69	-1740.52	-54.75	323.15	-1617.45	-6.86	1351.26	0.00	0.00	0.00	-1489.37	-100.17	1728.48	-1492.54	9.28	1743.08	-764.16	-65.88	1703.91	-1698.27	1.78	1740.55	484.72	-292.96	79.50	1082.65	-306.66	77.69	496.01
3.87000	-1073.47	86.44	225.69	-1113.50	72.10	221.61	-1313.09	77.21	179.82	-1314.04	88.98	226.15	-1776.46	-0.16	28.47	-1814.99	-0.78	36.55	-26113.40	2372.43	-453.95	-1740.52	-54.75	323.15	-1606.55	-6.93	1349.30	0.00	0.00	0.00	-1479.46	-98.29	1726.80	-1484.52	10.94	1740.87	-764.16	-65.88	1703.91	-1685.58	3.37	1738.59	485.70	-293.03	79.85	1081.91	-306.43	77.49	496.64
3.88000	-1053.08	87.69	223.48	-1094.84	73.33	216.24	-1290.55	80.32	167.61	-1293.82	91.57	214.23	-1775.79	-0.99	28.95	-1815.14	-0.74	36.47	-24862.20	2247.65	-428.38	-1740.52	-54.75	323.15	-1596.97	-7.05	1347.10	0.00	0.00	0.00	-1468.82	-96.99	1724.96	-1472.41	12.74	1738.35	-764.16	-65.88	1703.91	-1672.91	4.99	1736.61	485.32	-292.96	79.62	1081.67	-306.42	77.65	497.03
3.89000	-1036.19	83.18	219.90	-1071.17	72.82	210.61	-1269.87	82.80	155.78	-1274.38	95.26	202.98	-1776.32	-0.45	28.46	-1814.95	-0.95	36.39	-23640.63	2125.85	-403.00	-1740.52	-54.75	323.15	-1586.94	-7.33	1345.04	0.00	0.00	0.00	-1458.57	-95.17	1723.24	-1465.87	14.19	1735.95	-764.16	-65.88	1703.91	-1660.25	6.62	1734.60	484.71	-293.10	79.49	1082.17	-306.83	77.58	496.34
3.90000	-1019.61	83.47	217.82	-1050.44	71.70	204.53	-1250.25	85.66	144.73	-1256.21	99.19	192.54	-1776.87	0.05	28.25	-1814.35	-1.64	36.47	-22448.97	2007.07	-377.81	-1740.52	-54.75	323.15	-1576.21	-7.56	1342.98	0.00	0.00	0.00	-1447.41	-94.31	1721.42	-1454.66	15.89	1733.50	-764.16	-65.88	1703.91	-1647.59	8.27	1732.58	485.65	-293.03	79.88	1082.22	-306.51	77.69	496.41
3.91000	-1004.76	80.24	215.88	-1032.44	70.02	198.05	-1233.53	87.08	133.58	-1240.37	102.03	182.28	-1776.81	-0.00	28.30	-1814.75	-1.28	36.17	-21287.52	1891.33	-352.80	-1740.52	-54.75	323.15	-1566.61	-7.37	1340.98	0.00	0.00	0.00	-1437.33	-92.06	1719.90	-1445.74	17.00	1731.28	-764.16	-65.88	1703.91	-1634.95	9.94	1730.53	486.08	-292.88	79.91	1082.51	-306.40	77.86	496.03
3.92000	-992.69	76.57	214.27	-1016.99	67.87	191.22	-1218.76	88.59	122.97	-1226.03	104.84	173.05	-1777.62	0.66	27.86	-1814.52	-1.65	36.10	-20156.54	1778.65	-327.98	-1740.52	-54.75	323.15	-1554.80	-7.30	1338.95	0.00	0.00	0.00	-1426.73	-90.42	1718.41	-1434.48	18.95	1729.33	-764.16	-65.88	1703.91	-1622.32	11.63	1728.46	485.99	-292.87	80.03	1082.52	-306.11	77.84	495.93
3.93000	-982.36	73.66	211.59	-1003.89	65.29	184.11	-1206.20	90.09	113.31	-1213.74	107.26	164.39	-1776.04	-1.05	28.59	-1814.63	-1.49	35.91	-19056.33	1669.08	-303.35	-1740.52	-54.75	323.15	-1543.62	-7.17	1336.87	0.00	0.00	0.00	-1415.90	-89.00	1717.01	-1420.97	20.90	1727.55	-764.16	-65.88	1703.91	-1609.70	13.33	1726.37	486.04	-292.75	80.02	1082.22	-306.12	77.77	496.07
3.94000	-973.29	71.01	208.87	-992.94	62.38	176.75	-1194.82	92.19	105.11	-1203.38	108.45	156.16	-1776.33	-0.82	28.38	-1814.80	-1.33	35.68	-17987.17	1562.63	-278.92	-1740.52	-54.75	323.15	-1531.15	-6.93	1334.97	0.00	0.00	0.00	-1405.03	-87.53	1715.86	-1412.86	22.57	1725.95	-764.16	-65.88	1703.91	-1597.10	15.05	1724.26	485.78	-293.00	79.95	1082.20	-306.30	77.67	496.19
3.95000	-965.92	65.74	205.77	-983.95	59.18	169.22	-1185.44	93.80	97.48	-1194.34	109.79	148.70	-1776.28	-0.95	28.34	-1814.97	-1.06	35.41	-16949.34	1459.33	-254.69	-1740.52	-54.75	323.15	-1519.33	-6.50	1333.09	0.00	0.00	0.00	-1394.03	-86.03	1714.89	-1402.87	24.08	1724.53	-764.16	-65.88	1703.91	-1587.17	15.66	1722.21	484.91	-292.88	79.73	1082.57	-306.35	77.86	497.15
3.96000	-960.17	63.10	200.93	-976.72	55.78	161.57	-1177.38	95.32	90.44	-1187.46	109.77	141.10	-1776.79	-0.47	28.17	-1814.41	-1.69	35.60	-15943.13	1359.22	-230.65	-1740.52	-54.75	323.15	-1507.82	-6.00	1331.33	0.00	0.00	0.00	-1382.96	-84.57	1714.19	-1392.23	25.25	1723.58	-764.16	-65.88	1703.91	-1575.29	17.92	1719.95	484.58	-292.38	79.67	1082.23	-306.36	77.70	497.32
3.97000	-956.06	60.73	195.15	-971.06	52.23	153.85	-1172.82	93.64	82.28	-1182.75	108.17	133.13	-1777.47	0.19	27.88	-1814.85	-1.40	35.33	-14968.79	1262.32	-206.82	-1740.52	-54.75	323.15	-1495.18	-5.64	1329.65	0.00	0.00	0.00	-1371.81	-83.03	1713.77	-1378.79	26.78	1722.66	-764.16	-65.88	1703.91	-1564.93	18.42	1717.93	484.70	-292.50	79.63	1082.46	-306.24	77.82	496.82
3.98000	-953.46	58.27	187.67	-966.78	48.61	146.11	-1168.87	93.27	74.55	-1179.50	106.50	125.05	-1776.90	-0.71	28.46	-1814.68	-1.52	35.25	-14026.66	1168.66	-183.20	-1740.52	-54.75	323.15	-1482.26	-5.28	1328.13	0.00	0.00	0.00	-1360.73	-81.32	1713.62	-1368.32	28.18	1722.34	-764.16	-65.88	1703.91	-1552.45	21.18	1715.70	485.52	-292.44	79.91	1082.22	-306.22	77.76	496.70
3.99000	-951.43	54.07	179.80	-963.68	44.99	138.42	-1167.18	91.59	65.98	-1177.95	104.42	116.91	-1779.02	1.40	27.13	-1814.18	-2.04	35.43	-13116.99	1078.27	-159.78	-1740.52	-54.75	323.15	-1467.74	-4.71	1326.76	0.00	0.00	0.00	-1348.74	-80.57	1713.52	-1358.96	29.25	1722.08	-764.16	-65.88	1703.91	-1540.08	23.41	1713.87	485.96	-292.52	80.01	1082.05	-306.40	77.63	496.26
4.00000	-950.62	53.41	170.70	-961.56	41.43	130.83	-1167.14	89.76	57.07	-1178.35	101.46	108.20	-1777.39	-0.59	28.24	-1815.04	-1.40	34.95	-12240.07	991.17	-136.57	-1740.52	-54.75	323.15	-1454.49	-4.05	1325.36	0.00	0.00	0.00	-1337.42	-78.68	1713.82	-1346.31	30.88	1722.03	-764.16	-65.88	1703.91	-1527.94	25.49	1711.98	485.85	-292.52	80.06	1082.41	-306.57	77.82	496.43
4.01000	-952.26	49.57	158.67	-960.24	38.00	123.39	-1168.54	88.45	48.05	-1179.75	99.38	99.67	-1777.64	-0.45	28.21	-1816.18	-0.70	34.49	-11396.20	907.40	-113.57	-1740.52	-54.75	323.15	-1442.73	-3.44	1324.10	0.00	0.00	0.00	-1325.71	-76.90	1714.20	-1333.54	32.32	1722.26	-764.16	-65.88	1703.91	-1517.14	25.64	1710.70	485.93	-292.75	80.02	1081.98	-306.44	77.68	496.45
4.02000	-953.46	43.17	148.91	-959.51	34.77	116.16	-1172.13	86.40	43.33	-1182.29	96.91	92.43	-1779.32	0.92	27.36	-1817.05	-0.21	34.30	-10585.61	826.99	-90.79	-1740.52	-54.75	323.15	-1427.01	-2.75	1323.08	0.00	0.00	0.00	-1313.30	-75.96	1714.61	-1322.34	33.88	1722.47	-764.16	-65.88	1703.91	-1504.99	27.60	1709.26	485.07	-292.80	79.73	1081.68	-306.36	77.68	495.84
4.03000	-951.40	38.91	138.21	-959.19	31.81	109.19	-1168.60	85.32	41.51	-1181.81	92.09	89.48	-1778.16	-0.42	27.95	-1817.11	-0.42	34.53	-9808.65	749.95	-68.23	-1740.52	-54.75	323.15	-1412.87	-2.22	1322.12	0.00	0.00	0.00	-1301.07	-74.40	1715.31	-1309.91	35.65	1723.17	-764.16	-65.88	1703.91	-1492.01	30.09	1707.78	485.70	-292.66	80.04	1082.26	-306.30	77.86	496.40
4.04000	-935.81	33.34	130.22	-959.07	29.18	102.54	-1159.16	87.00	40.58	-1169.06	90.22	91.33	-1779.65	0.75	27.16	-1817.54	-0.15	34.47	-9065.54	676.33	-45.89	-1740.52	-54.75	323.15	-1398.71	-1.57	1321.35	0.00	0.00	0.00	-1288.78	-72.48	1716.65	-1294.23	37.61	1724.05	-764.16	-65.88	1703.91	-1479.02	31.63	1707.05	485.64	-292.93	79.84	1082.04	-306.39	77.72	496.43
4.05000	-925.37	32.63	116.36	-958.96	26.97	96.27	-1154.16	83.92	41.47	-1159.15	91.08	87.91	-1779.53	0.48	27.37	-1817.21	-0.45	34.93	-8356.62	606.15	-23.77	-1740.52	-54.75	323.15	-1385.32	-0.67	1321.34	0.00	0.00	0.00	-1275.48	-71.06	1718.70	-1283.00	39.23	1725.81	-764.16	-65.88	1703.91	-1465.40	33.61	1706.81	486.37	-292.59	80.01	1082.32	-306.42	77.78	496.45
4.06000	-921.33	29.27	101.97	-958.68	25.22	90.43	-1151.88	82.88	41.83	-1152.34	90.00	87.99	-1780.18	1.03	26.95	-1817.94	0.08	35.81	-7682.12	539.43	-1.88	-1740.52	-54.75	323.15	-1371.11	0.22	1321.97	0.00	0.00	0.00	-1262.10	-69.40	1720.86	-1267.34	40.90	1727.73	-764.16	-65.88	1703.91	-1452.08	35.63	1707.36	485.84	-292.45	80.06	1082.25	-306.26	77.72	496.72
4.07000	-917.43	26.84	92.54	-958.01	24.02	85.07	-1150.15	82.19	41.28	-1150.43	89.27	87.31	-1779.10	-0.29	27.72	-1818.12	0.36	37.43	-7042.39	476.21	19.79	-1740.52	-54.75	323.15	-1358.44	0.72	1322.83	0.00	0.00	0.00	-1248.43	-67.76	1722.84	-1254.72	42.36	1729.47	-764.16	-65.88	1703.91	-1438.34	37.40	1707.88	484.57	-292.65	79.64	1082.69	-306.47	77.90	496.33
4.08000	-913.75	24.99	84.48	-956.78	23.42	80.25	-1148.28	82.48	40.95	-1146.86	89.36	86.99	-1779.31	-0.47	27.82	-1816.17	0.86	37.45	-6437.63	416.51	41.23	-1740.52	-54.75	323.15	-1343.93	1.13	1323.92	0.00	0.00	0.00	-1234.68	-66.10	1724.95	-1241.92	44.43	1731.37	-764.16	-65.88	1703.91	-1424.22	39.85	1708.59	484.98	-292.59	79.85	1081.96	-306.28	77.74	496.49
4.09000	-910.83	23.64	78.11	-953.89	21.81	75.17	-1146.63	83.27	41.68	-1143.69	89.62	86.11	-1780.36	0.19	27.38	-1815.55	0.24	37.74	-5868.20	360.37	62.43	-1740.52	-54.75	323.15	-1328.25	1.80	1324.99	0.00	0.00	0.00	-1220.66	-64.41	1727.16	-1229.76	45.88	1733.30	-764.16	-65.88	1703.91	-1410.10	41.71	1709.45	484.94	-292.75	79.79	1082.03	-306.18	77.63	497.21
4.10000	-909.47	24.03	72.23	-952.58	21.86	70.21	-1145.91	82.72	42.19	-1141.73	90.75	85.10	-1780.22	0.16	27.32	-1814.99	-0.15	38.35	-5334.33	307.81	83.40	-1740.52	-54.75	323.15	-1312.35	2.92	1325.93	0.00	0.00	0.00	-1206.55	-62.75	1729.29	-1212.89	47.86	1735.04	-764.16	-65.88	1703.91	-1395.60	44.10	1710.55	485.45	-292.71	79.92	1082.20	-306.25	77.73	497.02
4.11000	-907.58	24.39	67.80	-950.79	22.32	66.78	-1144.98	83.04	42.97	-1140.33	91.53	84.13	-1779.25	-1.12	27.94	-1813.86	-0.57	38.93	-4836.32	258.86	104.13	-1740.52	-54.75	323.15	-1297.40	3.81	1327.32	0.00	0.00	0.00	-1192.62	-60.73	1731.27	-1200.10	49.85	1736.84	-764.16	-65.88	1703.91	-1380.98	46.90	1711.87	485.75	-292.72	79.96	1082.30	-306.57	77.83	496.49
4.12000	-906.83	25.25	63.02	-949.61	23.33	62.81	-1144.29	83.66	43.36	-1138.71	92.37	83.62	-1779.80	-0.47	26.90	-1811.63	-1.19	40.05	-4374.48	213.55	124.62	-1740.52	-54.75	323.15	-1283.49	5.04	1328.95	0.00	0.00	0.00	-1178.94	-58.82	1732.98	-1187.53	51.74	1738.42	-764.16	-65.88	1703.91	-1366.96	49.03	1713.41	485.11	-292.87	79.76	1082.19	-306.34	77.75	496.53
4.13000	-906.06	25.25	57.71	-948.36	23.62	59.03	-1143.50	84.51	43.37	-1137.15	92.84	83.21	-1778.60	-0.42	26.30	-1808.85	-1.10	41.53	-3949.05	171.90	144.87	-1740.52	-54.75	323.15	-1270.51	5.77	1330.48	0.00	0.00	0.00	-1165.67	-56.68	1734.29	-1171.76	53.93	1739.40	-764.16	-65.88	1703.91	-1354.32	49.64	1714.89	484.32	-292.57	79.65	1082.64	-306.21	78.07	496.19
4.14000	-904.01	25.56	53.46	-947.02	23.79	55.24	-1143.03	84.60	42.84	-1135.17	93.16	82.79	-1774.78	-1.55	26.29	-1803.31	-2.46	44.85	-3560.35	133.95	164.87	-1740.52	-54.75	323.15	-1256.24	6.49	1331.68	0.00	0.00	0.00	-1152.08	-54.83	1735.29	-1157.55	55.92	1739.99	-764.16	-65.88	1703.91	-1341.02	50.90	1716.05	485.11	-292.08	79.93	1082.36	-305.84	78.08	497.27
4.15000	-902.72	24.07	48.88	-946.63	22.31	50.91	-1142.58	84.82	42.33	-1133.03	93.16	82.52	-1769.75	-3.56	26.41	-1796.43	-3.66	48.78	-3208.63	99.72	184.62	-1740.52	-54.75	323.15	-1243.72	7.45	1332.59	0.00	0.00	0.00	-1138.44	-53.40	1736.03	-1146.36	57.05	1740.77	-764.16	-65.88	1703.91	-1328.39	51.97	1716.94	485.03	-292.45	79.64	1082.10	-306.04	77.85	496.45
4.16000	-906.92	22.44	42.73	-947.24	21.22	47.00	-1142.06	85.07	41.89	-1131.14	92.66	82.37	-1767.42	-3.91	24.95	-1788.44	-6.38	53.36	-2894.20	69.25	204.13	-1740.52	-54.75	323.15	-1231.02	8.46	1333.25	0.00	0.00	0.00	-1125.26	-51.81	1736.74	-1132.00	59.03	1741.07	-764.16	-65.88	1703.91	-1315.72	53.45	1717.86	485.87	-292.46	79.89	1082.04	-306.30	77.78	496.20
4.17000	-903.11	21.54	40.95	-945.64	20.42	45.32	-1142.00	84.48	41.38	-1130.12	91.59	82.25	-1764.97	-7.47	23.11	-1781.44	-9.59	56.97	-2617.33	42.55	223.38	-1740.52	-54.75	323.15	-1218.99	9.55	1333.83	0.00	0.00	0.00	-1112.73	-49.81	1737.56	-1119.60	61.12	1741.68	-764.16	-65.88	1703.91	-1301.77	56.93	1718.61	485.35	-292.63	79.84	1082.14	-306.42	77.53	496.43
4.18000	-905.10	22.27	38.54	-946.76	20.21	43.71	-1141.91	84.37	41.25	-1129.30	91.24	82.36	-1767.12	-11.08	21.74	-1776.18	-12.77	61.05	-2378.31	19.67	242.38	-1740.52	-54.75	323.15	-1207.76	10.70	1334.39	0.00	0.00	0.00	-1100.27	-48.23	1738.36	-1109.04	62.52	1742.39	-764.16	-65.88	1703.91	-1290.87	56.26	1720.02	485.97	-292.72	80.15	1082.63	-306.37	77.82	496.14
4.19000	-903.60	22.16	36.63	-947.14	19.87	42.40	-1141.39	84.77	41.39	-1128.94	90.56	82.31	-1767.21	-15.98	33.51	-1776.31	-15.53	68.04	-2177.41	0.62	261.12	-1740.52	-54.75	323.15	-1197.36	11.70	1335.16	0.00	0.00	0.00	-1087.94	-46.84	1739.26	-1095.36	64.66	1742.97	-764.16	-65.88	1703.91	-1278.72	57.47	1721.03	484.95	-292.54	79.75	1082.00	-306.39	77.64	496.73
4.20000	-904.93	22.30	35.43	-946.82	20.04	41.86	-1141.47	84.38	41.15	-1128.74	90.32	82.40	-1767.22	-17.71	48.68	-1769.11	-17.52	83.81	-2014.94	-14.56	279.59	-1740.52	-54.75	323.15	-1187.68	12.56	1336.03	0.00	0.00	0.00	-1075.91	-45.34	1740.27	-1084.70	65.14	1743.23	-764.16	-65.88	1703.91	-1267.06	58.51	1722.27	485.25	-292.48	79.82	1082.48	-305.88	77.98	497.50
4.21000	-902.13	21.99	35.36	-946.38	19.71	41.39	-1141.43	84.27	41.10	-1128.77	89.95	82.35	-1763.79	-20.99	66.70	-1766.92	-18.63	99.42	-1891.15	-25.84	297.81	-1740.52	-54.75	323.15	-1177.46	13.13	1337.20	0.00	0.00	0.00	-1064.27	-44.17	1741.32	-1071.98	66.09	1744.31	-764.16	-65.88	1703.91	-1255.21	59.88	1723.61	485.04	-292.88	79.84	1082.41	-306.55	77.82	497.49
4.22000	-902.89	21.40	34.30	-945.40	19.64	41.16	-1141.05	84.73	41.26	-1128.57	89.80	82.43	-1759.46	-23.47	79.69	-1755.94	-18.28	116.53	-1806.35	-33.21	315.76	-1740.50	-54.75	323.16	-1166.93	13.47	1338.48	0.00	0.00	0.00	-1052.86	-43.47	1742.39	-1060.09	67.05	1745.11	-764.16	-65.88	1703.91	-1245.39	58.84	1725.39	485.39	-292.97	79.87	1081.39	-306.47	77.31	496.70
4.23000	-900.23	22.53	34.73	-946.18	19.73	40.71	-1140.93	84.79	41.28	-1128.50	89.66	82.40	-1749.84	-22.47	97.91	-1743.04	-18.93	135.03	-1760.81	-36.65	333.44	-1720.37	-52.21	340.94	-1155.42	13.50	1339.98	0.00	0.00	0.00	-1041.81	-43.00	1743.35	-1048.77	68.31	1746.03	-764.16	-65.88	1703.91	-1233.67	60.71	1726.62	485.47	-292.42	79.88	1081.31	-306.65	77.30	496.43
4.24000	-904.56	22.10	33.51	-946.69	19.80	40.65	-1141.38	84.12	40.93	-1128.28	90.01	82.54	-1736.47	-21.53	116.22	-1726.18	-17.66	154.20	-1738.10	-37.03	353.12	-1697.56	-52.29	359.09	-1145.54	13.41	1341.72	0.00	0.00	0.00	-1037.56	-43.70	1743.39	-1037.28	68.59	1747.07	-764.16	-65.88	1703.91	-1223.03	62.03	1728.24	486.12	-292.58	80.00	1081.82	-306.18	77.63	496.83
4.25000	-900.43	22.39	34.32	-947.43	20.11	40.06	-1141.09	84.68	41.07	-1128.23	90.15	82.63	-1712.84	-18.51	135.37	-1706.84	-16.67	173.99	-1714.32	-38.80	372.00	-1673.33	-53.72	376.69	-1134.81	13.41	1343.68	0.00	0.00	0.00	-1025.66	-43.58	1743.88	-1026.98	69.03	1748.20	-764.16	-65.88	1703.91	-1212.87	62.63	1730.28	485.78	-292.65	80.00	1081.95	-306.08	77.75	496.98
4.26000	-901.43	23.20	33.81	-945.21	20.35	40.51	-1141.30	84.59	41.04	-1128.40	89.92	82.57	-1694.63	-15.40	153.10	-1686.52	-14.57	192.30	-1690.67	-40.42	389.41	-1649.81	-53.74	392.74	-1125.48	13.38	1345.80	0.00	0.00	0.00	-1013.58	-43.05	1744.84	-1018.05	69.30	1749.77	-764.16	-65.88	1703.91	-1202.46	63.64	1732.38	486.21	-292.85	79.98	1082.23	-306.31	77.82	497.09
4.27000	-904.83	22.65	33.20	-947.96	20.24	39.91	-1141.26	84.63	40.99	-1128.27	90.15	82.68	-1674.58	-13.42	170.09	-1668.09	-11.71	208.78	-1666.56	-42.17	405.33	-1626.41	-53.81	407.63	-1115.89	13.60	1348.10	0.00	0.00	0.00	-1005.75	-43.46	1746.36	-1011.35	69.50	1751.32	-764.16	-65.88	1703.91	-1192.50	64.71	1734.57	485.67	-292.84	79.79	1082.25	-306.45	77.71	496.67
4.28000	-903.16	22.61	33.63	-946.46	20.35	40.28	-1141.46	84.33	40.86	-1128.18	90.44	82.79	-1652.82	-11.23	185.89	-1645.02	-9.43	226.19	-1642.35	-44.30	420.22	-1602.92	-54.65	421.99	-1106.61	13.92	1350.48	0.00	0.00	0.00	-998.02	-43.05	1748.01	-998.23	69.55	1752.90	-764.16	-65.88	1703.91	-1183.13	65.49	1736.97	484.85	-292.46	79.78	1081.36	-306.50	77.46	496.16
4.29000	-902.21	23.16	33.35	-946.17	20.85	40.14	-1141.19	84.69	40.97	-1128.28	90.44	82.88	-1625.90	-9.20	202.85	-1622.49	-8.56	239.98	-1619.30	-45.40	433.49	-1579.49	-55.22	435.67	-1096.74	14.09	1352.89	0.00	0.00	0.00	-988.14	-42.71	1749.64	-987.95	69.44	1754.60	-764.16	-65.88	1703.91	-1174.01	66.03	1739.42	485.94	-292.49	80.06	1081.90	-306.34	77.65	496.56
4.30000	-901.29	23.27	33.52	-947.76	20.77	39.67	-1141.17	84.83	41.00	-1128.35	90.39	82.96	-1600.03	-8.71	214.63	-1596.68	-7.96	252.28	-1595.93	-46.64	445.59	-1555.81	-56.05	448.18	-1087.88	14.11	1355.35	0.00	0.00	0.00	-980.53	-43.21	1751.73	-981.38	69.95	1756.79	-764.16	-65.88	1703.91	-1166.02	64.90	1741.94	485.86	-292.70	79.92	1082.65	-306.44	77.90	497.13
4.31000	-900.38	23.34	33.25	-945.72	20.99	39.83	-1141.18	84.66	40.89	-1128.19	90.59	83.10	-1571.52	-9.98	225.03	-1568.69	-8.97	262.81	-1572.48	-47.56	456.12	-1532.50	-56.26	459.09	-1079.43	14.32	1357.59	0.00	0.00	0.00	-967.87	-42.12	1754.82	-972.19	69.60	1759.11	-764.16	-65.88	1703.91	-1156.47	67.19	1743.69	484.71	-292.49	79.68	1082.51	-306.48	77.80	497.52
4.32000	-897.57	23.95	33.79	-946.83	20.91	39.59	-1140.94	85.06	41.11	-1128.15	90.46	83.23	-1542.66	-11.43	233.50	-1541.33	-10.27	271.28	-1549.35	-47.92	464.82	-1509.60	-55.80	468.24	-1070.81	14.38	1359.76	0.00	0.00	0.00	-958.93	-41.94	1757.15	-963.65	69.41	1761.55	-764.16	-65.88	1703.91	-1148.36	67.21	1745.80	485.00	-292.72	79.65	1081.97	-306.47	77.67	496.48
4.33000	-903.17	23.47	31.58	-946.67	21.70	39.46	-1140.90	84.99	41.04	-1128.07	90.39	83.42	-1515.02	-13.53	239.55	-1510.55	-11.80	278.61	-1526.20	-47.76	471.70	-1487.23	-54.66	475.69	-1061.06	14.83	1361.67	0.00	0.00	0.00	-951.19	-42.06	1759.44	-955.47	69.73	1764.04	-764.16	-65.88	1703.91	-1140.82	66.72	1747.80	484.78	-292.25	79.78	1082.49	-306.51	77.74	495.88
4.34000	-902.19	24.49	31.97	-944.98	21.44	39.37	-1140.56	85.42	41.29	-1128.20	90.04	83.48	-1485.81	-15.73	244.35	-1483.43	-14.28	283.45	-1503.05	-47.58	476.75	-1464.33	-54.48	481.53	-1051.05	15.25	1363.51	0.00	0.00	0.00	-943.47	-42.30	1761.68	-945.57	69.44	1766.48	-764.16	-65.88	1703.91	-1132.13	68.05	1749.20	484.80	-292.48	79.72	1082.55	-306.35	77.73	496.16
4.35000	-902.07	24.23	31.40	-945.46	21.74	39.11	-1140.74	84.97	41.09	-1128.17	89.97	83.65	-1453.42	-19.10	248.01	-1451.27	-16.70	287.36	-1480.28	-47.24	479.94	-1441.38	-54.17	485.60	-1041.64	15.65	1365.27	0.00	0.00	0.00	-935.92	-42.52	1763.87	-941.14	68.82	1769.25	-764.16	-65.88	1703.91	-1124.11	68.33	1750.65	485.06	-292.68	79.85	1082.52	-306.19	77.87	496.81
4.36000	-902.30	24.44	31.24	-944.30	21.62	39.27	-1140.61	85.07	41.15	-1128.01	90.05	83.86	-1423.97	-21.56	249.36	-1420.75	-18.81	289.36	-1457.52	-47.11	481.26	-1417.88	-54.72	488.18	-1032.50	15.73	1366.91	0.00	0.00	0.00	-928.31	-43.08	1765.88	-932.34	68.60	1771.63	-764.16	-65.88	1703.91	-1116.45	68.04	1751.98	485.35	-292.73	79.86	1082.34	-306.13	77.92	496.44
4.37000	-903.25	25.11	30.42	-946.97	21.78	38.48	-1140.74	84.81	40.94	-1128.15	89.73	83.98	-1389.85	-24.07	250.10	-1391.71	-21.18	289.44	-1434.36	-47.41	480.73	-1395.09	-54.53	488.70	-1023.09	16.12	1368.39	0.00	0.00	0.00	-922.56	-45.02	1766.16	-924.91	68.35	1774.08	-764.16	-65.88	1703.91	-1108.46	68.42	1753.07	485.65	-292.66	79.85	1082.56	-306.26	77.87	496.51
4.38000	-901.08	24.41	30.78	-945.89	21.86	38.59	-1140.66	84.95	41.06	-1128.01	89.75	84.23	-1356.65	-27.00	249.37	-1360.53	-23.51	288.39	-1410.88	-48.25	478.37	-1372.27	-54.62	487.55	-1014.01	16.57	1369.75	0.00	0.00	0.00	-917.39	-45.83	1767.73	-918.72	68.41	1776.41	-764.16	-65.88	1703.91	-1100.60	68.48	1753.98	485.58	-291.99	80.03	1082.75	-306.24	77.86	496.57
4.39000	-900.66	24.36	30.74	-943.58	21.96	39.09	-1140.57	84.98	41.14	-1128.02	89.56	84.43	-1322.45	-28.92	247.28	-1329.78	-25.55	285.87	-1386.98	-49.48	474.20	-1348.84	-55.45	484.67	-1003.94	17.13	1370.82	0.00	0.00	0.00	-908.91	-46.65	1769.05	-908.81	67.64	1778.28	-764.16	-65.88	1703.91	-1093.03	68.21	1755.02	485.85	-292.19	80.08	1082.26	-306.28	77.89	498.40
4.40000	-906.11	23.65	29.09	-945.85	21.66	38.31	-1140.59	85.03	41.21	-1128.16	89.15	84.58	-1291.37	-30.65	243.69	-1299.74	-26.99	281.85	-1363.01	-50.63	468.16	-1325.51	-56.74	479.99	-995.33	17.53	1371.86	0.00	0.00	0.00	-903.06	-46.79	1770.49	-900.50	67.28	1779.72	-764.16	-65.88	1703.91	-1085.07	68.37	1755.84	485.30	-292.11	79.84	1082.39	-306.11	78.02	497.21
4.41000	-901.33	25.33	30.63	-945.41	21.70	38.46	-1140.24	85.48	41.52	-1128.01	89.29	84.96	-1259.27	-31.02	236.85	-1267.78	-28.72	276.38	-1338.97	-52.09	460.29	-1302.39	-57.66	473.54	-987.73	18.24	1372.68	0.00	0.00	0.00	-893.79	-47.45	1771.26	-892.12	66.73	1781.25	-764.16	-65.88	1703.91	-1077.04	68.48	1756.41	485.29	-292.60	79.76	1082.35	-306.48	77.74	496.43
4.42000	-905.69	25.20	28.90	-946.30	21.50	37.98	-1140.30	85.26	41.50	-1128.08	88.93	85.20	-1223.02	-31.88	231.27	-1234.19	-27.71	269.11	-1315.13	-53.39	450.56	-1278.66	-59.07	465.48	-978.08	18.72	1373.42	0.00	0.00	0.00	-887.12	-48.07	1772.22	-885.30	65.22	1782.76	-764.16	-65.88	1703.91	-1069.18	67.86	1757.12	485.45	-292.43	79.77	1082.39	-306.49	77.84	496.28
4.43000	-899.17	24.77	30.89	-946.37	21.92	37.88	-1140.47	84.80	41.49	-1128.12	88.53	85.48	-1192.05	-31.92	223.86	-1202.24	-27.81	261.53	-1290.97	-54.66	439.08	-1255.10	-60.30	455.77	-969.55	19.31	1374.05	0.00	0.00	0.00	-878.26	-48.99	1772.51	-880.52	64.87	1784.02	-764.16	-65.88	1703.91	-1061.26	67.52	1757.74	484.94	-292.31	79.73	1081.76	-306.02	77.60	496.96
4.44000	-902.08	23.74	29.88	-945.84	21.73	38.01	-1140.12	85.03	41.91	-1128.01	88.38	85.91	-1152.43	-32.11	217.19	-1167.52	-29.13	253.79	-1266.98	-55.52	425.93	-1231.07	-61.85	444.62	-960.10	19.98	1374.53	0.00	0.00	0.00	-870.87	-49.99	1772.93	-872.99	64.03	1784.84	-764.16	-65.88	1703.91	-1053.11	67.23	1758.11	485.22	-292.30	80.01	1081.95	-306.07	77.75	497.16
4.45000	-904.66	24.18	28.78	-945.31	21.40	38.00	-1139.84	84.86	42.32	-1127.64	88.74	86.54	-1118.15	-34.19	210.68	-1136.16	-30.77	244.83	-1241.87	-57.33	411.73	-1207.19	-62.88	431.95	-951.74	20.34	1374.96	0.00	0.00	0.00	-863.76	-50.50	1773.13	-864.22	63.15	1785.58	-764.16	-65.88	1703.91	-1044.72	67.30	1758.40	484.92	-292.60	79.78	1081.92	-306.00	77.69	496.99
4.46000	-901.74	24.40	29.71	-945.59	20.89	37.88	-1139.54	84.49	42.68	-1128.01	87.78	86.59	-1083.73	-36.59	202.47	-1101.79	-33.45	235.81	-1215.94	-59.28	396.35	-1182.44	-64.88	418.46	-943.27	20.85	1375.14	0.00	0.00	0.00	-856.89	-51.35	1773.06	-855.86	62.29	1786.03	-764.16	-65.88	1703.91	-1036.08	67.46	1758.56	484.95	-292.80	79.74	1081.98	-306.24	77.72	496.30
4.47000	-899.16	23.47	29.53	-944.34	20.68	38.19	-1139.61	83.65	43.05	-1127.85	87.67	87.14	-1049.20	-37.24	193.40	-1068.10	-34.80	225.31	-1190.76	-59.63	379.10	-1157.64	-66.16	403.66	-934.47	21.22	1375.31	0.00	0.00	0.00	-846.17	-52.19	1772.42	-844.98	61.49	1786.04	-764.16	-65.88	1703.91	-1028.39	65.91	1758.98	485.71	-292.90	79.95	1081.86	-306.30	77.84	496.40
4.48000	-901.79	23.40	29.13	-946.03	20.01	37.78	-1139.78	82.40	43.33	-1127.94	87.00	87.50	-1011.77	-39.12	184.29	-1033.61	-35.93	214.77	-1162.16	-62.59	360.78	-1132.97	-66.38	387.19	-924.65	21.51	1375.35	0.00	0.00	0.00	-837.61	-53.17	1771.82	-840.23	60.08	1786.45	-764.16	-65.88	1703.91	-1019.81	65.47	1759.06	485.74	-292.63	80.05	1081.95	-306.43	77.65	496.42
4.49000	-901.51	23.27	29.33	-946.13	20.36	38.31	-1139.58	81.79	44.11	-1127.87	86.55	88.00	-973.33	-39.71	175.13	-996.70	-37.30	204.44	-1137.38	-64.98	341.66	-1106.42	-68.30	370.48	-916.65	21.95	1375.17	0.00	0.00	0.00	-830.28	-54.34	1771.15	-830.34	58.79	1786.43	-764.16	-65.88	1703.91	-1011.47	64.60	1759.21	485.77	-292.66	79.95	1081.96	-306.38	77.79	496.92
4.50000	-898.60	22.47	30.31	-944.91	20.50	38.39	-1139.40	81.00	44.93	-1127.98	85.93	88.59	-938.00	-40.61	164.77	-961.34	-38.65	193.48	-1107.10	-66.25	322.53	-1078.86	-70.64	353.22	-907.19	22.30	1375.01	0.00	0.00	0.00	-822.28	-55.46	1770.24	-820.60	57.42	1786.27	-764.16	-65.88	1703.91	-1002.41	64.71	1758.99	485.25	-292.63	79.78	1082.34	-306.78	77.93	496.08
4.51000	-899.02	23.76	30.43	-943.27	20.87	38.58	-1139.29	80.08	45.75	-1127.60	85.93	89.48	-897.67	-42.38	155.76	-925.84	-40.20	182.32	-1078.04	-66.22	303.05	-1051.48	-71.70	334.84	-899.33	22.35	1374.68	0.00	0.00	0.00	-814.18	-56.91	1769.19	-810.89	56.82	1785.63	-764.16	-65.88	1703.91	-993.92	63.52	1758.82	485.76	-292.88	79.76	1082.50	-306.41	77.82	496.15
4.52000	-899.76	24.01	29.77	-944.47	20.95	38.42	-1138.96	79.39	46.73	-1127.70	85.13	90.05	-861.54	-43.99	146.10	-889.09	-41.56	171.14	-1048.44	-66.67	282.16	-1023.67	-72.30	315.52	-888.83	22.88	1374.13	0.00	0.00	0.00	-805.33	-58.09	1768.00	-803.36	54.66	1785.34	-764.16	-65.88	1703.91	-984.46	63.58	1758.47	485.33	-292.62	79.79	1082.37	-306.25	77.94	496.02
4.53000	-901.25	23.42	29.23	-944.48	19.36	37.88	-1138.92	78.31	47.51	-1127.55	84.74	90.75	-823.65	-46.39	136.79	-853.01	-43.84	160.11	-1018.17	-66.58	260.86	-995.43	-72.07	295.64	-880.27	22.72	1373.58	0.00	0.00	0.00	-797.71	-59.49	1766.71	-795.09	53.09	1784.99	-764.16	-65.88	1703.91	-975.77	62.32	1758.15	485.37	-292.65	79.75	1082.03	-306.18	77.79	495.88
4.54000	-895.81	22.54	29.97	-942.26	19.70	38.62	-1138.71	77.67	48.42	-1127.56	84.05	91.30	-782.41	-48.89	128.70	-815.23	-46.18	149.74	-987.02	-66.21	239.30	-966.99	-71.08	275.18	-871.55	22.65	1372.88	0.00	0.00	0.00	-788.30	-60.80	1765.22	-785.67	51.39	1784.31	-764.16	-65.88	1703.91	-966.60	61.83	1757.55	484.91	-292.83	79.64	1081.61	-306.34	77.52	495.24
4.55000	-896.96	23.38	29.96	-941.02	20.80	39.52	-1138.46	77.20	49.36	-1127.26	83.88	92.00	-744.60	-51.90	120.79	-777.31	-48.65	139.93	-953.95	-67.77	218.72	-937.44	-70.27	254.78	-861.19	22.66	1372.09	0.00	0.00	0.00	-780.00	-62.58	1763.71	-775.63	49.64	1783.63	-764.16	-65.88	1703.91	-957.77	60.61	1757.07	484.88	-292.68	79.66	1082.08	-306.66	77.50	495.67
4.56000	-897.96	24.58	30.43	-941.64	22.17	39.59	-1138.43	76.40	50.11	-1127.09	83.50	92.68	-706.06	-55.57	113.56	-739.34	-51.37	130.43	-920.44	-68.38	198.02	-906.97	-70.29	234.95	-852.10	22.48	1371.13	0.00	0.00	0.00	-768.79	-63.77	1762.02	-767.52	48.41	1782.96	-764.16	-65.88	1703.91	-948.79	59.62	1756.26	485.19	-292.56	79.77	1081.93	-306.78	77.41	499.01
4.57000	-898.04	24.11	30.44	-940.54	22.48	39.82	-1138.08	76.06	51.07	-1126.99	82.85	93.23	-666.99	-59.64	107.83	-702.77	-54.53	121.74	-886.88	-68.36	177.49	-874.52	-71.92	216.31	-843.23	22.35	1370.14	0.00	0.00	0.00	-761.87	-65.31	1760.61	-758.67	46.45	1782.29	-764.16	-65.88	1703.91	-939.67	58.40	1755.47	485.42	-292.76	79.85	1082.47	-306.14	77.89	497.38
4.58000	-898.18	23.75	30.27	-940.76	22.29	39.24	-1137.67	76.02	52.09	-1126.67	82.52	94.04	-627.46	-64.04	103.03	-664.87	-57.87	114.67	-852.16	-68.56	157.90	-842.85	-71.36	197.38	-832.68	22.32	1369.02	0.00	0.00	0.00	-752.76	-66.67	1759.06	-750.36	44.63	1781.57	-764.16	-65.88	1703.91	-930.08	57.85	1754.42	485.40	-292.46	79.99	1082.43	-306.16	77.96	496.03
4.59000	-897.44	24.15	29.84	-940.78	21.76	39.15	-1137.84	74.94	52.78	-1126.49	82.12	94.87	-590.87	-68.37	99.81	-627.94	-61.27	108.81	-817.40	-68.36	138.98	-810.43	-72.08	179.82	-822.87	22.26	1367.83	0.00	0.00	0.00	-741.67	-68.14	1757.23	-738.88	42.96	1780.53	-764.16	-65.88	1703.91	-921.05	56.16	1753.32	485.63	-292.44	79.98	1082.38	-306.52	77.74	496.72
4.60000	-900.61	24.27	29.14	-941.96	21.93	38.63	-1137.48	74.86	53.88	-1126.10	81.83	95.72	-554.84	-72.31	98.09	-590.22	-65.16	104.99	-782.80	-67.43	121.11	-778.04	-72.68	163.33	-813.70	22.09	1366.48	0.00	0.00	0.00	-732.79	-69.64	1755.83	-729.57	41.39	1779.58	-764.16	-65.88	1703.91	-911.71	54.51	1752.13	484.87	-292.63	79.79	1082.18	-306.37	77.85	496.50
4.61000	-898.40	23.71	29.62	-943.49	21.90	38.45	-1137.35	74.27	54.76	-1125.99	81.11	96.49	-515.02	-76.11	99.53	-552.72	-68.55	103.34	-748.40	-67.16	105.27	-746.73	-72.24	147.86	-804.06	21.80	1364.98	0.00	0.00	0.00	-724.57	-71.15	1754.43	-723.59	39.72	1778.91	-764.16	-65.88	1703.91	-902.04	53.63	1750.62	485.51	-292.51	80.07	1082.07	-306.45	77.83	496.32
4.62000	-895.99	24.45	30.25	-941.28	21.90	38.91	-1137.16	74.06	55.89	-1125.30	81.38	97.68	-482.93	-78.61	101.46	-519.26	-70.65	103.16	-713.64	-69.06	92.65	-715.91	-72.07	134.35	-793.16	21.47	1363.34	0.00	0.00	0.00	-715.03	-72.77	1752.76	-711.56	38.39	1777.63	-764.16	-65.88	1703.91	-893.30	51.21	1749.19	484.76	-292.94	79.71	1082.35	-306.52	77.93	496.82
4.63000	-894.79	24.44	30.01	-939.26	21.98	39.10	-1137.04	73.75	56.85	-1124.43	81.90	99.05	-451.32	-80.13	104.97	-485.58	-71.80	105.20	-680.79	-69.74	81.53	-685.80	-72.60	123.19	-783.77	20.78	1361.74	0.00	0.00	0.00	-705.54	-74.05	1751.30	-701.41	36.64	1776.58	-764.16	-65.88	1703.91	-883.73	50.04	1747.25	484.37	-292.82	79.70	1082.76	-306.43	77.97	497.35
4.64000	-899.73	24.18	29.06	-940.97	21.95	38.66	-1136.62	74.21	58.11	-1123.66	82.04	100.25	-420.73	-79.41	110.43	-455.45	-71.41	107.62	-649.75	-70.03	72.71	-657.07	-73.07	114.23	-773.69	20.14	1359.97	0.00	0.00	0.00	-697.21	-75.40	1749.95	-693.66	35.30	1775.91	-764.16	-65.88	1703.91	-874.07	48.24	1745.31	485.05	-292.62	79.83	1082.15	-306.13	77.83	496.92
4.65000	-896.06	24.46	30.03	-940.78	22.23	38.79	-1136.27	74.57	59.32	-1122.88	82.52	101.61	-392.95	-77.38	116.07	-427.95	-69.75	111.32	-620.73	-70.45	66.18	-629.82	-74.17	107.58	-763.22	19.19	1358.11	0.00	0.00	0.00	-687.49	-76.99	1748.53	-683.39	33.43	1774.70	-764.16	-65.88	1703.91	-864.63	46.22	1743.37	485.31	-292.65	79.83	1082.75	-306.28	77.93	496.36
4.66000	-898.55	24.90	29.24	-940.88	22.54	38.31	-1136.03	75.14	60.64	-1121.60	83.56	103.22	-369.35	-73.44	121.25	-403.17	-66.48	114.95	-593.59	-70.81	61.44	-604.67	-75.06	102.63	-754.49	17.99	1356.22	0.00	0.00	0.00	-676.97	-78.49	1747.04	-672.70	31.64	1773.40	-764.16	-65.88	1703.91	-854.94	44.42	1741.18	485.91	-292.54	79.96	1082.23	-306.39	77.78	496.03
4.67000	-896.05	24.28	29.89	-941.63	22.75	38.00	-1135.85	75.59	61.92	-1120.40	84.56	104.92	-348.51	-68.48	126.13	-381.35	-62.66	118.72	-569.38	-70.81	57.82	-581.80	-75.36	98.94	-743.84	16.84	1354.26	0.00	0.00	0.00	-667.35	-80.04	1745.76	-663.71	30.16	1772.46	-764.16	-65.88	1703.91	-845.27	42.20	1738.91	485.66	-292.18	80.11	1081.53	-306.41	77.53	496.88
4.68000	-897.80	24.50	29.65	-941.97	22.82	37.74	-1135.37	76.55	63.55	-1119.01	85.79	106.83	-330.12	-63.46	130.40	-362.50	-57.71	121.80	-548.11	-70.64	54.96	-562.00	-75.33	95.85	-731.72	15.51	1352.37	0.00	0.00	0.00	-656.88	-81.75	1744.64	-656.84	28.83	1771.68	-764.16	-65.88	1703.91	-835.52	40.20	1736.72	485.32	-292.38	79.91	1081.78	-306.29	77.72	497.15
4.69000	-897.56	24.88	29.67	-940.90	22.81	37.63	-1134.87	77.32	65.24	-1117.40	87.23	108.86	-311.85	-56.81	132.75	-346.49	-53.34	123.13	-530.80	-70.42	54.85	-544.45	-75.58	94.16	-721.43	14.07	1350.41	0.00	0.00	0.00	-645.70	-83.31	1743.44	-645.11	27.15	1770.67	-764.16	-65.88	1703.91	-825.41	38.55	1734.34	486.00	-292.49	80.04	1081.57	-306.56	77.54	496.85
4.70000	-897.03	24.68	29.64	-941.11	22.62	37.31	-1134.31	77.92	67.02	-1115.68	88.52	110.95	-299.10	-50.49	131.01	-332.66	-47.27	122.16	-516.22	-69.49	54.54	-530.28	-74.96	92.44	-710.87	12.69	1348.50	0.00	0.00	0.00	-636.53	-84.92	1742.66	-634.61	25.66	1769.81	-764.16	-65.88	1703.91	-815.59	35.80	1732.27	486.16	-292.68	80.10	1081.92	-306.64	77.62	496.90
4.71000	-898.61	24.52	29.13	-941.52	23.06	36.76	-1133.77	78.11	69.01	-1113.99	89.52	113.24	-287.88	-44.22	126.00	-322.58	-41.40	118.69	-504.84	-67.30	52.54	-519.31	-73.86	90.37	-700.18	11.02	1346.70	0.00	0.00	0.00	-626.41	-86.56	1741.96	-627.40	23.97	1769.39	-764.16	-65.88	1703.91	-805.16	33.96	1730.14	485.58	-292.64	79.82	1082.27	-306.46	77.85	497.16
4.72000	-898.23	24.54	29.34	-940.97	22.65	36.73	-1132.54	79.01	71.72	-1111.91	90.60	115.73	-279.86	-37.56	116.56	-316.16	-36.53	111.19	-499.29	-64.91	50.06	-511.90	-72.49	88.01	-689.55	10.05	1344.49	0.00	0.00	0.00	-616.39	-88.34	1741.37	-614.34	22.25	1768.76	-764.16	-65.88	1703.91	-794.60	31.91	1728.28	484.84	-292.65	79.64	1082.17	-306.24	78.01	495.76
4.73000	-897.48	24.06	29.26	-940.35	22.22	36.57	-1130.82	80.43	74.94	-1109.55	91.52	118.39	-278.65	-32.03	104.13	-312.66	-31.42	99.48	-497.05	-62.17	47.76	-508.96	-70.74	85.80	-678.35	8.41	1343.18	0.00	0.00	0.00	-605.32	-90.05	1741.10	-605.39	20.67	1768.60	-764.16	-65.88	1703.91	-784.07	29.52	1726.68	484.93	-292.87	79.68	1082.19	-306.43	77.94	496.82
4.74000	-895.78	23.83	29.67	-941.81	22.49	36.08	-1128.88	81.74	78.62	-1106.79	92.66	121.53	-271.90	-28.03	93.30	-309.40	-28.28	88.92	-495.42	-60.76	45.76	-507.35	-69.35	84.57	-666.39	6.74	1342.22	0.00	0.00	0.00	-591.23	-91.75	1740.89	-595.55	18.76	1768.80	-764.16	-65.88	1703.91	-773.11	27.57	1725.25	485.13	-292.47	79.95	1082.63	-306.12	77.93	496.56
4.75000	-898.35	24.26	29.09	-941.31	22.50	36.08	-1126.29	83.64	82.96	-1103.18	94.23	125.31	-266.67	-27.56	82.94	-304.90	-28.30	80.41	-493.04	-61.74	44.64	-502.73	-69.47	84.20	-655.69	4.88	1341.76	0.00	0.00	0.00	-583.03	-93.68	1741.58	-583.87	16.64	1769.16	-764.16	-65.88	1703.91	-762.36	25.12	1724.51	485.67	-292.71	80.00	1083.26	-305.98	78.23	496.50
4.76000	-896.78	24.41	29.34	-941.51	22.76	35.88	-1123.16	85.57	87.97	-1098.58	96.57	129.92	-261.49	-29.63	75.38	-301.23	-29.66	74.45	-491.53	-63.04	43.98	-498.37	-69.95	83.39	-643.10	2.99	1341.77	0.00	0.00	0.00	-569.62	-95.78	1742.26	-575.90	14.75	1770.16	-764.14	-65.89	1703.91	-751.40	22.35	1724.29	485.64	-292.56	80.04	1083.02	-306.22	78.12	496.35
4.77000	-899.00	23.91	28.48	-942.83	22.09	35.48	-1119.86	86.58	93.35	-1093.65	98.16	134.80	-259.19	-32.29	68.24	-299.23	-32.23	68.49	-490.63	-63.87	43.82	-496.25	-70.71	82.67	-630.64	1.40	1342.31	0.00	0.00	0.00	-559.52	-97.93	1743.43	-563.28	12.88	1771.23	-751.54	-70.51	1703.34	-740.21	19.87	1724.45	485.40	-292.23	80.03	1082.79	-306.25	77.91	496.82
4.78000	-900.49	24.09	28.07	-941.09	22.15	35.83	-1115.96	87.39	99.33	-1088.16	99.38	140.07	-254.92	-33.91	62.05	-293.34	-33.10	64.30	-490.11	-64.97	44.04	-495.07	-71.08	82.26	-619.05	-0.36	1343.26	0.00	0.00	0.00	-549.67	-99.83	1744.93	-552.82	10.74	1772.74	-739.87	-73.10	1703.56	-728.93	17.66	1724.78	485.46	-292.20	79.91	1082.08	-306.24	77.86	496.36
4.79000	-896.42	24.17	28.55	-938.43	21.84	36.55	-1110.16	89.96	106.90	-1081.58	100.80	145.97	-254.17	-35.18	55.98	-293.48	-34.22	58.82	-489.45	-65.91	44.60	-493.10	-71.89	81.55	-606.84	-2.15	1344.50	0.00	0.00	0.00	-536.99	-101.47	1746.31	-540.97	8.83	1774.21	-727.80	-76.42	1703.89	-717.97	14.40	1725.60	485.75	-292.41	79.95	1081.77	-306.09	77.79	496.39
4.80000	-898.75	24.48	28.06	-942.18	22.19	35.21	-1103.35	92.37	114.97	-1073.89	102.12	152.33	-253.62	-35.52	49.36	-290.68	-34.42	54.41	-489.04	-67.73	45.33	-490.69	-72.40	80.87	-595.55	-3.68	1346.07	0.00	0.00	0.00	-524.49	-103.46	1747.70	-529.58	6.86	1775.77	-715.82	-79.03	1704.54	-706.88	11.54	1726.60	485.87	-292.46	80.09	1082.21	-306.47	77.89	496.14
4.81000	-897.45	23.62	28.52	-942.48	22.31	35.74	-1096.29	93.01	122.94	-1065.30	103.43	159.08	-247.37	-34.67	45.47	-286.61	-33.65	51.54	-488.13	-67.73	44.58	-488.64	-72.03	80.11	-582.11	-5.33	1347.79	0.00	0.00	0.00	-512.67	-105.23	1749.15	-519.21	4.81	1777.70	-703.79	-81.73	1705.58	-695.80	8.84	1727.95	486.45	-292.35	80.22	1082.09	-306.43	77.78	497.25
4.82000	-896.59	24.21	28.31	-938.76	22.40	37.35	-1087.42	94.72	131.82	-1055.13	105.13	166.28	-248.07	-34.74	42.86	-286.30	-33.91	49.69	-487.70	-67.94	44.54	-487.79	-71.60	79.95	-571.29	-6.82	1349.57	0.00	0.00	0.00	-501.87	-107.02	1750.60	-506.94	3.03	1779.43	-689.46	-85.13	1706.26	-684.48	7.15	1729.30	485.56	-292.52	79.83	1082.28	-306.55	77.68	497.71
4.83000	-894.30	24.23	28.57	-938.72	22.58	37.35	-1077.83	95.25	140.87	-1043.46	106.91	173.68	-246.23	-34.96	41.47	-287.48	-33.85	48.39	-487.35	-68.09	44.41	-487.58	-71.32	79.76	-558.05	-8.02	1351.51	0.00	0.00	0.00	-490.18	-108.69	1752.21	-495.14	1.12	1781.28	-675.29	-88.34	1706.91	-673.23	5.06	1731.00	485.26	-292.83	79.63	1082.26	-306.38	77.67	496.60
4.84000	-896.27	25.06	27.48	-936.08	22.79	37.55	-1067.05	95.70	150.52	-1030.51	108.64	181.45	-246.15	-34.75	40.31	-288.04	-33.84	47.44	-487.29	-67.82	44.17	-487.06	-71.81	80.00	-546.23	-8.99	1353.52	0.00	0.00	0.00	-479.13	-110.48	1753.62	-486.89	-0.53	1783.31	-661.29	-91.36	1707.54	-662.43	2.34	1732.93	485.66	-292.98	79.80	1082.40	-306.79	77.73	496.59
4.85000	-897.05	24.46	25.78	-934.62	23.17	38.32	-1055.18	96.56	161.32	-1016.61	110.03	189.85	-246.87	-35.15	39.13	-287.27	-33.94	46.84	-487.02	-67.85	44.20	-486.98	-71.13	79.88	-535.42	-9.58	1355.19	0.00	0.00	0.00	-467.77	-111.80	1754.97	-474.43	-2.16	1784.94	-647.45	-94.20	1708.15	-651.33	0.45	1734.64	486.30	-292.88	80.01	1082.19	-306.64	77.77	496.85
4.86000	-890.53	25.19	25.55	-929.58	23.70	41.17	-1042.73	97.69	173.01	-1002.08	111.21	199.03	-247.88	-34.55	38.15	-285.54	-33.78	46.76	-486.95	-67.74	44.14	-486.67	-71.43	80.14	-524.75	-9.84	1356.90	0.00	0.00	0.00	-456.55	-112.88	1756.30	-464.51	-3.24	1786.57	-633.77	-96.86	1708.73	-640.32	-0.73	1736.13	486.28	-292.69	80.16	1081.97	-306.30	77.79	496.34
4.87000	-888.69	25.02	24.03	-923.26	24.73	45.46	-1028.60	99.37	185.53	-986.58	112.06	208.71	-246.02	-35.23	37.94	-286.12	-34.08	46.00	-487.01	-67.41	43.96	-486.50	-71.32	80.19	-513.70	-10.21	1358.28	0.00	0.00	0.00	-446.71	-114.24	1757.87	-452.62	-4.19	1788.09	-620.25	-99.34	1709.29	-629.85	-2.77	1737.69	485.89	-292.44	79.91	1082.33	-306.68	77.69	496.69
4.88000	-885.19	25.90	22.80	-916.93	25.47	50.14	-1012.54	101.64	198.45	-969.48	112.62	218.58	-249.73	-35.09	36.65	-286.00	-33.96	45.73	-486.81	-67.68	44.09	-486.34	-71.44	80.27	-502.80	-10.53	1359.69	0.00	0.00	0.00	-433.75	-115.08	1759.24	-443.68	-5.53	1790.06	-606.88	-101.64	1709.83	-619.10	-4.34	1739.36	485.81	-292.58	79.79	1082.47	-306.43	77.95	497.13
4.89000	-882.33	25.32	21.55	-906.53	26.46	53.67	-994.72	103.67	210.96	-950.55	113.45	228.14	-247.60	-35.14	36.46	-285.22	-33.93	45.45	-486.80	-67.56	44.00	-486.45	-70.90	80.09	-492.77	-10.53	1361.00	0.00	0.00	0.00	-423.07	-115.85	1760.85	-431.84	-6.59	1791.59	-593.66	-103.78	1710.35	-608.49	-5.79	1740.87	485.66	-292.87	79.74	1082.66	-306.58	77.87	496.82
4.90000	-872.47	26.90	21.38	-896.14	28.10	56.37	-974.69	105.92	222.70	-930.47	114.56	237.14	-247.82	-34.98	36.34	-285.79	-33.82	45.11	-486.72	-67.57	43.98	-486.28	-70.98	80.12	-481.41	-10.82	1362.50	0.00	0.00	0.00	-411.06	-116.74	1762.45	-422.55	-6.75	1793.43	-580.59	-105.75	1710.84	-597.54	-6.43	1742.06	484.73	-292.92	79.51	1082.69	-306.46	77.72	497.43
4.91000	-864.42	29.59	21.49	-883.37	31.10	60.20	-954.00	108.04	233.31	-909.61	115.78	245.39	-248.60	-34.93	35.64	-286.24	-33.58	44.96	-486.60	-67.74	44.02	-486.10	-71.32	80.26	-471.10	-11.06	1363.98	0.00	0.00	0.00	-401.71	-117.44	1764.17	-412.31	-7.26	1795.16	-567.67	-107.56	1711.31	-586.87	-7.28	1743.35	485.96	-292.58	79.95	1082.58	-306.89	77.64	497.20
4.92000	-850.22	34.13	26.50	-868.16	34.60	65.66	-933.74	109.04	242.47	-887.89	117.72	253.09	-247.53	-35.23	35.70	-286.00	-33.71	44.81	-486.67	-67.56	43.90	-486.12	-71.03	80.20	-457.70	-10.80	1365.91	0.00	0.00	0.00	-389.84	-117.79	1765.54	-400.59	-8.26	1796.63	-554.88	-109.20	1711.76	-576.24	-7.93	1744.50	486.95	-292.73	80.13	1082.27	-306.71	77.66	497.30
4.93000	-831.37	40.22	32.91	-849.02	39.82	72.16	-912.62	110.21	250.99	-866.52	119.48	260.50	-249.20	-35.06	35.01	-285.42	-33.53	44.85	-486.50	-67.77	44.00	-486.02	-71.47	80.49	-447.43	-11.15	1367.25	0.00	0.00	0.00	-380.15	-117.96	1767.08	-391.31	-8.49	1798.05	-542.24	-110.69	1712.19	-565.61	-8.63	1745.69	486.00	-292.93	79.85	1082.12	-306.51	77.71	496.49
4.94000	-814.39	46.60	36.49	-827.77	45.37	76.79	-891.25	110.67	258.10	-845.28	120.51	267.42	-249.28	-35.61	35.06	-285.67	-33.84	44.48	-486.49	-67.75	43.96	-485.90	-71.43	80.60	-436.07	-10.69	1368.35	0.00	0.00	0.00	-367.29	-118.13	1768.29	-379.67	-8.27	1799.07	-529.73	-112.02	1712.60	-555.07	-9.26	1746.99	485.90	-293.00	79.90	1082.22	-306.76	77.61	496.37
4.95000	-786.70	54.10	40.75	-802.73	51.35	80.49	-869.30	110.99	263.72	-823.04	121.10	273.27	-248.53	-35.16	34.98	-285.78	-33.86	44.34	-486.42	-67.80	44.03	-485.85	-71.19	80.61	-426.43	-10.39	1369.45	0.00	0.00	0.00	-357.78	-118.38	1769.49	-367.93	-8.50	1800.28	-517.36	-113.21	1712.99	-544.30	-9.84	1748.27	485.43	-292.66	79.77	1082.22	-306.89	77.70	496.41
4.96000	-763.46	61.61	43.12	-776.31	57.33	83.15	-846.51	111.03	267.71	-799.73	121.90	277.75	-249.30	-35.12	34.52	-284.70	-33.35	44.71	-486.42	-67.74	44.01	-485.81	-71.15	80.76	-417.09	-9.62	1370.52	0.00	0.00	0.00	-347.21	-118.35	1770.41	-357.72	-8.54	1801.41	-505.12	-114.24	1713.37	-533.38	-9.55	1749.56	486.43	-292.79	79.99	1081.55	-306.55	77.73	496.22
4.97000	-734.97	67.19	45.16	-750.90	62.33	84.49	-822.49	111.31	270.06	-776.08	122.61	280.90	-249.84	-35.20	34.26	-286.46	-34.03	44.15	-486.27	-67.86	44.04	-485.95	-70.93	80.90	-407.12	-8.86	1371.60	0.00	0.00	0.00	-336.68	-118.13	1771.25	-344.89	-8.10	1802.08	-493.01	-115.13	1713.72	-522.51	-9.60	1750.99	485.40	-293.52	79.58	1081.92	-306.86	77.82	496.60
4.98000	-704.54	72.91	46.89	-721.84	66.86	85.58	-797.89	111.73	270.79	-751.79	122.85	282.50	-246.00	-35.46	35.29	-286.47	-33.86	44.14	-486.25	-67.77	44.06	-485.70	-71.26	81.25	-397.94	-8.20	1372.62	0.00	0.00	0.00	-325.04	-117.69	1771.95	-336.79	-7.72	1802.92	-481.02	-115.89	1714.05	-511.84	-9.69	1752.44	485.83	-292.92	79.86	1082.35	-306.83	77.80	495.74
4.99000	-674.56	78.16	47.43	-692.19	70.98	85.60	-772.85	112.02	269.85	-727.23	122.57	282.44	-248.57	-34.88	34.53	-286.89	-33.64	43.80	-486.19	-67.85	44.13	-485.87	-70.72	81.34	-387.43	-7.57	1373.53	0.00	0.00	0.00	-314.52	-117.23	1772.61	-326.95	-7.46	1803.45	-469.16	-116.50	1714.37	-500.94	-9.26	1753.80	485.69	-292.72	79.84	1082.40	-306.54	77.78	496.18
5.00000	-645.01	81.55	47.05	-663.15	74.17	84.58	-747.10	112.47	267.31	-702.02	123.02	281.25	-247.28	-34.89	34.79	-286.02	-33.73	44.08	-486.16	-67.72	44.07	-485.95	-70.67	81.56	-379.02	-6.61	1374.33	0.00	0.00	0.00	-303.39	-116.77	1772.99	-314.54	-6.59	1803.65	-457.41	-116.98	1714.66	-490.11	-8.83	1755.13	486.24	-292.57	80.07	1082.61	-306.59	77.81	495.80
5.01000	-609.91	84.88	46.80	-630.05	76.73	83.41	-721.36	112.73	263.18	-676.75	122.89	278.52	-247.60	-35.04	34.49	-286.44	-33.50	43.86	-486.20	-67.73	44.10	-485.83	-70.89	81.94	-371.06	-7.03	1374.93	0.00	0.00	0.00	-291.60	-116.03	1773.09	-302.92	-5.70	1803.68	-445.78	-117.33	1714.94	-479.30	-8.44	1756.43	485.84	-292.56	79.87	1082.04	-306.56	77.51	496.37
5.02000	-575.79	85.84	45.10	-593.39	78.23	82.42	-695.10	113.28	257.60	-651.43	122.79	274.55	-248.01	-35.04	34.32	-286.16	-33.63	43.70	-486.10	-67.81	44.18	-486.01	-70.64	82.06	-362.75	-6.49	1375.61	0.00	0.00	0.00	-281.17	-115.41	1773.28	-290.49	-4.97	1803.45	-434.27	-117.56	1715.20	-468.59	-8.16	1757.61	484.95	-293.05	79.39	1081.77	-306.57	77.44	496.32
5.03000	-533.50	87.70	46.18	-557.72	77.48	79.68	-668.55	113.10	250.44	-625.40	122.70	269.56	-246.95	-35.33	34.32	-285.09	-33.80	43.75	-486.10	-67.67	44.16	-486.07	-70.38	82.26	-353.91	-6.10	1376.25	0.00	0.00	0.00	-269.69	-114.30	1773.29	-280.34	-3.80	1803.11	-422.87	-117.65	1715.45	-457.93	-8.14	1758.78	484.63	-292.76	79.49	1082.00	-306.80	77.46	496.49
5.04000	-497.61	89.28	45.78	-522.51	79.00	78.37	-641.71	112.92	242.08	-598.78	122.49	263.40	-246.97	-34.83	34.28	-285.56	-33.85	43.38	-486.07	-67.51	44.17	-486.12	-70.40	82.64	-344.21	-5.33	1376.67	0.00	0.00	0.00	-258.30	-113.29	1772.93	-269.87	-2.78	1802.70	-411.57	-117.63	1715.68	-446.76	-6.80	1759.58	486.37	-292.58	79.95	1081.75	-307.00	77.46	496.65
5.05000	-457.67	88.10	45.19	-488.02	78.64	75.66	-613.12	113.75	233.07	-571.68	122.49	256.35	-247.32	-34.76	34.18	-284.78	-33.87	43.40	-486.01	-67.58	44.28	-486.11	-70.29	82.89	-335.10	-5.34	1376.86	0.00	0.00	0.00	-247.37	-112.20	1772.57	-258.24	-1.70	1801.91	-400.39	-117.50	1715.89	-435.98	-6.16	1760.34	485.69	-292.86	79.81	1081.96	-306.72	77.55	496.49
5.06000	-421.06	88.21	44.00	-447.91	78.65	74.23	-584.28	114.27	223.16	-544.03	121.95	248.32	-246.56	-34.96	34.38	-284.90	-34.47	43.10	-485.95	-67.42	44.29	-486.10	-69.99	83.02	-325.23	-4.94	1377.08	0.00	0.00	0.00	-237.10	-111.06	1772.09	-246.70	-0.54	1800.89	-389.30	-117.24	1716.09	-424.91	-5.07	1760.91	486.37	-293.12	79.94	1082.22	-307.06	77.53	496.47
5.07000	-379.72	87.89	43.74	-410.83	77.11	71.30	-554.45	114.77	212.49	-515.87	121.62	239.63	-246.65	-34.38	34.30	-284.57	-34.69	43.14	-485.83	-67.46	44.45	-486.05	-70.00	83.27	-315.68	-4.49	1376.92	0.00	0.00	0.00	-225.09	-109.91	1771.24	-234.80	0.57	1799.76	-378.32	-116.88	1716.28	-413.88	-4.15	1761.28	485.97	-292.95	79.92	1081.93	-306.51	77.59	496.37
5.08000	-340.74	85.66	42.80	-372.31	75.74	69.40	-523.82	115.27	201.32	-486.63	121.49	230.44	-245.32	-34.99	34.79	-285.16	-34.33	43.28	-485.76	-67.33	44.52	-486.12	-69.80	83.56	-306.76	-4.51	1376.64	0.00	0.00	0.00	-214.16	-108.77	1770.44	-223.12	2.14	1798.29	-367.43	-116.41	1716.44	-402.58	-2.85	1761.45	485.92	-292.66	79.76	1081.93	-306.75	77.61	495.76
5.09000	-299.19	84.39	42.89	-333.36	74.02	67.52	-492.36	115.40	189.57	-456.66	121.48	220.77	-246.35	-34.96	34.92	-286.63	-34.16	43.23	-485.64	-67.30	44.66	-486.10	-69.75	83.84	-298.26	-4.57	1376.12	0.00	0.00	0.00	-201.73	-107.28	1769.16	-210.86	3.63	1796.63	-356.64	-115.84	1716.60	-391.45	-2.10	1761.61	486.02	-292.84	79.87	1082.39	-306.96	77.58	496.58
5.10000	-258.60	81.42	43.27	-293.43	73.78	66.87	-460.03	115.24	177.47	-426.35	121.10	210.64	-247.25	-35.17	35.29	-286.82	-34.46	43.47	-485.62	-66.99	44.70	-486.09	-69.52	83.99	-288.30	-4.23	1375.44	0.00	0.00	0.00	-190.65	-105.96	1767.99	-199.85	5.01	1794.84	-345.93	-115.16	1716.74	-380.22	-1.17	1761.43	485.59	-292.77	79.83	1082.87	-306.88	77.73	496.71
5.11000	-216.91	78.51	43.89	-254.80	71.15	65.19	-427.20	114.58	165.11	-395.39	120.97	200.42	-246.34	-35.31	35.94	-283.39	-34.79	45.01	-485.55	-66.77	44.80	-486.26	-69.10	84.07	-278.77	-4.27	1374.61	0.00	0.00	0.00	-179.07	-104.69	1766.52	-189.39	6.23	1792.95	-335.32	-114.39	1716.87	-368.79	0.17	1761.02	485.41	-292.71	79.89	1081.85	-306.86	77.56	495.91
5.12000	-177.86	76.21	44.26	-216.49	68.78	63.59	-393.78	113.63	152.69	-364.06	119.84	189.84	-242.46	-36.45	39.00	-282.59	-35.38	45.72	-485.40	-66.71	45.01	-486.37	-68.77	84.18	-269.48	-4.19	1373.54	0.00	0.00	0.00	-168.86	-103.40	1765.18	-178.40	7.65	1791.01	-324.80	-113.52	1716.98	-357.51	1.12	1760.55	485.69	-292.69	79.80	1081.54	-306.60	77.59	495.95
5.13000	-133.31	73.87	46.32	-177.16	66.45	62.75	-359.65	112.13	140.21	-331.96	118.70	179.37	-242.93	-38.27	39.88	-284.14	-35.97	45.59	-485.41	-66.31	45.08	-486.06	-69.27	84.71	-258.94	-4.04	1372.28	0.00	0.00	0.00	-158.74	-102.25	1763.57	-165.40	9.28	1788.60	-314.35	-112.57	1717.08	-346.10	2.38	1759.88	485.81	-292.67	79.80	1082.89	-306.83	78.07	496.39
5.14000	-92.95	71.94	48.42	-130.84	64.55	63.73	-325.19	109.69	127.88	-299.72	116.86	168.98	-244.36	-39.66	40.09	-282.51	-36.95	46.47	-485.32	-65.98	45.22	-486.24	-68.66	84.78	-249.11	-3.83	1370.91	0.00	0.00	0.00	-147.13	-100.83	1761.72	-154.08	10.64	1786.26	-303.99	-111.52	1717.17	-334.43	4.04	1758.83	485.49	-292.55	79.84	1081.67	-307.62	77.65	496.61
5.15000	-53.31	70.30	49.99	-92.98	60.63	61.75	-290.52	106.68	115.93	-267.17	115.11	158.96	-241.78	-40.13	41.21	-280.58	-37.28	47.00	-485.13	-65.71	45.44	-486.04	-68.61	85.18	-239.27	-3.30	1369.25	0.00	0.00	0.00	-134.87	-99.36	1759.57	-142.14	12.42	1783.58	-293.71	-110.40	1717.25	-323.03	5.31	1757.75	485.58	-292.93	79.94	1082.02	-307.05	77.62	496.64
5.16000	-14.34	69.77	52.44	-54.42	60.36	62.33	-256.01	103.24	104.54	-234.62	113.44	149.45	-237.23	-40.63	42.22	-281.18	-37.06	46.31	-485.12	-65.09	45.57	-486.25	-67.73	85.15	-229.27	-3.18	1367.53	0.00	0.00	0.00	-122.46	-98.06	1757.31	-131.20	14.00	1780.87	-283.50	-109.19	1717.32	-311.48	6.71	1756.55	485.98	-292.45	80.19	1081.36	-306.48	77.57	496.67
5.17000	22.35	68.32	54.31	-19.45	60.03	62.45	-220.91	100.41	94.41	-201.45	111.16	140.36	-237.42	-38.74	40.07	-281.66	-36.77	45.58	-484.93	-64.88	45.97	-486.01	-68.17	85.76	-219.56	-3.09	1365.79	0.00	0.00	0.00	-112.74	-96.74	1755.14	-119.47	15.30	1778.02	-273.36	-107.90	1717.37	-299.89	8.47	1755.08	485.45	-292.71	79.96	1081.57	-306.50	77.68	496.71
5.18000	59.20	68.15	57.37	16.68	58.81	63.46	-186.00	97.49	85.23	-168.75	109.38	132.21	-247.39	-37.85	36.18	-284.43	-36.31	44.17	-484.78	-64.56	46.33	-485.93	-67.73	86.02	-210.35	-2.43	1363.83	0.00	0.00	0.00	-100.40	-95.27	1752.53	-106.57	16.86	1774.97	-263.29	-106.54	1717.42	-288.43	9.81	1753.60	486.15	-292.48	80.07	1081.70	-306.53	77.64	495.81
5.19000	94.56	66.06	60.73	52.01	57.59	65.40	-151.50	94.75	77.14	-136.45	107.36	124.93	-248.77	-37.15	34.45	-289.52	-35.98	42.94	-484.78	-63.84	46.54	-485.81	-67.66	86.51	-201.49	-2.27	1361.84	0.00	0.00	0.00	-87.11	-93.48	1749.81	-96.01	18.55	1772.00	-253.29	-105.11	1717.45	-276.88	11.71	1751.93	486.19	-292.58	80.01	1078.01	-306.76	76.22	496.28
5.20000	132.50	64.45	67.80	89.09	56.68	70.26	-117.51	93.30	70.57	-105.28	105.78	118.94	-250.92	-37.11	33.46	-290.82	-35.92	42.52	-484.55	-63.58	47.03	-485.70	-67.38	86.89	-190.48	-1.49	1359.73	0.00	0.00	0.00	-76.07	-91.91	1747.02	-84.42	20.46	1768.61	-243.35	-103.62	1717.47	-265.12	13.37	1750.17	486.05	-292.68	79.94	1073.99	-306.87	74.70	497.10
5.21000	161.01	63.03	74.71	121.13	55.35	75.77	-84.47	92.20	65.15	-74.88	104.06	113.89	-251.06	-37.17	33.27	-289.10	-35.75	42.89	-484.38	-63.32	47.54	-485.75	-66.33	87.02	-180.57	-1.03	1357.57	0.00	0.00	0.00	-64.89	-90.29	1744.15	-72.23	22.42	1765.30	-233.47	-102.06	1717.49	-253.34	15.01	1748.25	485.82	-292.85	79.94	1078.88	-306.65	76.63	496.58
5.22000	195.00	61.83	84.52	152.07	53.25	82.52	-53.02	91.23	60.81	-46.26	103.01	110.13	-249.54	-37.01	33.55	-289.98	-35.84	42.51	-484.20	-63.08	48.08	-485.39	-66.51	87.82	-171.45	-0.36	1355.44	0.00	0.00	0.00	-52.75	-88.31	1741.13	-59.89	23.89	1761.97	-223.65	-100.43	1717.50	-241.41	17.09	1746.25	485.93	-292.46	80.07	1081.76	-306.30	77.69	496.64
5.23000	222.08	60.18	93.93	182.01	53.20	90.59	-23.63	90.74	57.68	-19.51	102.25	107.33	-250.74	-36.70	33.28	-288.61	-35.75	42.75	-484.05	-62.91	48.68	-484.88	-66.76	88.60	-160.84	0.30	1353.15	0.00	0.00	0.00	-40.55	-86.84	1738.13	-49.27	25.59	1758.61	-213.89	-98.76	1717.49	-229.61	18.78	1744.36	485.71	-292.55	79.95	1082.12	-306.38	77.83	496.65
5.24000	247.69	59.57	103.02	202.07	52.77	95.62	3.42	90.20	55.39	5.17	101.67	105.36	-250.20	-36.50	33.04	-289.35	-35.80	42.15	-483.74	-63.03	49.57	-484.44	-67.01	89.50	-151.39	1.28	1350.87	0.00	0.00	0.00	-29.23	-84.82	1735.17	-35.89	27.47	1755.18	-204.18	-97.02	1717.48	-217.91	20.72	1742.42	486.60	-292.59	80.29	1081.89	-306.22	77.70	496.28
5.25000	272.87	58.81	111.61	224.54	51.64	101.63	27.40	89.73	53.82	27.01	101.02	103.92	-251.30	-36.71	32.74	-289.42	-35.82	42.06	-483.51	-63.05	50.50	-483.89	-67.38	90.75	-148.23	1.14	1347.52	0.00	0.00	0.00	-18.20	-83.46	1732.12	-23.39	29.36	1751.80	-194.51	-95.24	1717.46	-206.07	22.98	1740.45	485.80	-292.58	79.96	1082.26	-306.15	77.98	496.95
5.26000	284.03	58.78	114.79	244.18	52.38	107.09	48.65	89.08	52.90	46.54	100.25	102.87	-250.37	-36.59	32.97	-290.39	-36.44	41.74	-483.19	-63.15	51.68	-483.46	-67.09	91.77	-139.01	1.95	1345.62	0.00	0.00	0.00	-5.24	-81.54	1729.04	-13.21	30.65	1748.68	-184.90	-93.41	1717.44	-194.14	25.22	1738.60	485.68	-292.63	79.91	1082.48	-305.78	78.00	496.69
5.27000	300.84	59.66	118.35	260.75	50.88	109.04	67.08	87.74	53.93	63.99	99.04	102.44	-250.28	-36.29	32.98	-290.35	-37.19	41.33	-482.82	-63.59	53.26	-482.46	-68.10	93.64	-130.19	2.91	1343.61	0.00	0.00	0.00	6.42	-79.49	1726.29	-1.57	32.93	1745.58	-175.33	-91.53	1717.40	-182.36	27.11	1737.06	486.73	-292.68	80.08	1082.05	-306.44	77.72	496.95
5.28000	318.71	59.25	120.46	275.40	50.53	109.58	82.07	86.35	54.46	78.54	97.36	101.72	-250.17	-36.39	32.84	-289.85	-37.53	40.99	-482.50	-64.12	54.99	-481.30	-68.97	95.69	-121.57	3.80	1342.20	0.00	0.00	0.00	17.96	-77.80	1723.55	10.98	34.99	1742.68	-165.80	-89.62	1717.36	-170.53	29.60	1735.53	486.25	-292.17	80.25	1081.70	-306.41	77.57	496.59
5.29000	330.63	58.63	118.47	287.26	49.82	107.76	93.72	84.50	54.38	90.30	95.57	100.67	-251.21	-36.16	32.45	-289.01	-38.28	40.97	-482.15	-64.72	56.89	-480.48	-68.99	97.52	-108.94	4.93	1340.62	0.00	0.00	0.00	29.06	-76.04	1721.10	21.75	36.66	1740.16	-156.30	-87.66	1717.32	-158.79	31.85	1734.31	486.49	-292.44	80.24	1082.14	-306.00	77.72	497.11
5.30000	336.84	58.04	112.27	295.83	48.76	104.03	102.07	82.88	53.69	99.37	93.72	99.10	-248.86	-36.82	33.14	-287.02	-36.92	42.26	-481.57	-65.89	59.20	-479.13	-69.85	100.04	-98.44	6.16	1339.52	0.00	0.00	0.00	41.10	-73.86	1718.89	33.59	38.85	1737.64	-146.85	-85.68	1717.27	-147.02	34.39	1733.18	486.38	-292.77	80.10	1081.67	-306.39	77.74	496.87
5.31000	345.86	55.12	104.98	301.08	46.60	98.07	106.17	82.68	51.91	105.60	91.94	96.90	-249.96	-36.68	32.81	-288.27	-36.91	41.78	-481.08	-66.94	61.68	-477.49	-70.90	102.96	-86.69	7.31	1338.57	0.00	0.00	0.00	51.79	-72.00	1716.93	47.15	40.96	1735.37	-137.42	-83.66	1717.21	-135.45	36.77	1732.23	486.09	-292.60	80.15	1081.70	-306.57	77.72	496.11
5.32000	343.75	50.61	92.40	307.42	42.63	90.24	107.32	81.37	49.47	108.38	91.31	94.79	-251.05	-36.80	32.30	-287.69	-37.16	41.87	-480.49	-68.22	64.66	-475.65	-71.88	106.14	-76.53	8.61	1337.94	0.00	0.00	0.00	63.45	-69.74	1715.32	58.00	43.26	1733.58	-128.03	-81.62	1717.15	-123.95	39.09	1731.61	485.96	-292.55	80.08	1081.59	-306.17	77.87	496.72
5.33000	348.15	46.03	82.64	305.24	39.41	77.52	109.32	80.45	48.81	109.74	91.19	92.80	-250.36	-37.04	32.57	-289.95	-37.43	40.88	-479.69	-69.45	67.83	-473.44	-73.22	109.86	-64.26	10.00	1337.58	0.00	0.00	0.00	74.30	-67.84	1714.12	69.70	45.03	1732.20	-118.66	-79.55	1717.08	-112.20	41.86	1731.29	485.54	-292.79	79.92	1081.74	-306.30	77.76	496.83
5.34000	351.84	44.00	73.20	308.04	37.45	69.60	111.09	80.77	48.23	113.06	91.49	91.84	-249.17	-36.23	32.92	-288.96	-37.37	40.63	-478.56	-70.81	71.61	-470.93	-74.27	113.71	-55.22	11.20	1337.49	0.00	0.00	0.00	85.03	-65.86	1713.49	80.54	47.27	1731.41	-109.32	-77.46	1717.01	-100.37	44.26	1731.47	486.17	-292.96	80.22	1081.72	-306.24	77.77	496.29
5.35000	354.18	44.65	66.89	311.60	38.57	66.19	112.51	81.90	48.55	116.98	91.79	91.35	-250.03	-36.64	32.89	-287.72	-37.61	40.68	-476.42	-72.69	76.50	-467.81	-75.37	118.32	-44.53	12.62	1337.82	0.00	0.00	0.00	96.97	-63.79	1713.40	92.73	49.33	1730.90	-99.99	-75.35	1716.93	-88.40	47.28	1731.94	485.97	-292.70	80.27	1081.79	-306.27	77.72	496.35
5.36000	356.03	47.75	61.52	313.76	40.92	62.67	112.92	82.86	48.89	119.66	92.54	91.10	-249.06	-36.62	33.11	-289.00	-37.58	39.96	-473.33	-74.15	82.40	-463.87	-76.84	123.72	-33.36	14.12	1338.67	0.00	0.00	0.00	109.04	-61.58	1713.57	105.18	51.46	1730.86	-90.69	-73.23	1716.86	-76.66	49.63	1732.76	487.09	-293.04	80.53	1082.12	-306.22	77.85	497.09
5.37000	356.77	49.92	56.04	313.83	43.10	57.91	113.16	84.21	49.16	121.65	93.63	90.96	-250.65	-37.05	32.54	-290.17	-37.76	39.33	-469.32	-75.37	89.17	-459.04	-78.30	129.75	-22.56	15.45	1339.68	0.00	0.00	0.00	119.82	-59.54	1714.16	115.30	53.86	1731.35	-81.40	-71.10	1716.78	-65.01	52.53	1733.44	486.61	-292.90	80.39	1081.97	-306.28	77.90	497.48
5.38000	357.11	50.46	50.16	316.02	42.89	53.57	113.55	85.07	48.77	123.63	94.01	90.41	-252.30	-36.91	32.14	-286.98	-37.57	40.56	-464.54	-76.44	96.71	-453.03	-79.96	136.72	-10.36	16.78	1340.91	0.00	0.00	0.00	130.13	-57.55	1715.11	126.72	55.91	1731.94	-72.13	-68.96	1716.69	-53.34	55.57	1734.20	486.07	-293.27	80.17	1081.72	-306.34	77.86	496.93
5.39000	360.09	48.71	45.66	317.75	41.65	51.19	114.09	85.46	48.24	126.14	93.80	90.02	-251.96	-37.04	32.38	-284.35	-34.40	43.12	-458.79	-77.35	105.04	-445.56	-81.61	144.68	1.17	18.00	1342.25	0.00	0.00	0.00	141.86	-55.14	1716.40	139.50	58.33	1732.65	-62.86	-66.82	1716.61	-41.81	58.41	1735.10	485.06	-293.33	79.97	1081.06	-306.21	77.47	496.02
5.40000	360.87	48.75	44.21	318.96	41.37	50.66	114.40	85.53	48.20	127.74	93.79	90.15	-251.17	-37.09	32.63	-290.17	-35.47	41.71	-452.06	-77.32	113.89	-436.48	-83.03	153.27	12.14	19.40	1343.57	0.00	0.00	0.00	151.25	-52.97	1717.88	151.60	60.63	1733.58	-53.61	-64.67	1716.52	-30.41	60.85	1736.17	485.85	-293.23	80.30	1081.39	-306.18	77.67	495.75
5.41000	361.31	48.73	42.39	317.95	41.62	49.35	114.66	85.16	47.84	127.99	93.50	89.94	-251.22	-37.54	32.48	-287.05	-36.30	44.37	-444.10	-76.31	123.19	-425.51	-84.17	162.43	24.15	20.76	1345.12	0.00	0.00	0.00	162.81	-50.87	1719.47	162.02	62.76	1734.89	-44.35	-62.53	1716.43	-19.12	63.36	1737.40	485.55	-292.95	80.34	1081.60	-306.11	77.70	496.63
5.42000	361.81	49.78	41.55	318.36	41.95	48.96	114.79	85.27	47.79	128.58	93.67	89.82	-251.73	-37.83	32.21	-287.27	-36.72	43.95	-434.39	-75.59	133.44	-412.68	-85.26	172.04	34.50	21.86	1346.89	0.00	0.00	0.00	174.47	-48.67	1721.22	172.37	64.65	1736.39	-35.10	-60.40	1716.34	-8.05	66.10	1738.61	485.11	-293.19	80.01	1081.85	-306.37	77.61	495.97
5.43000	361.87	48.42	40.91	317.75	41.67	48.35	114.86	85.25	47.78	128.70	93.31	89.75	-250.61	-37.36	32.25	-286.05	-36.48	44.73	-423.21	-74.87	144.63	-398.66	-85.80	181.93	45.60	23.04	1348.46	0.00	0.00	0.00	184.77	-46.72	1722.98	183.05	66.55	1737.84	-25.85	-58.27	1716.25	2.71	68.59	1739.72	486.22	-293.02	80.39	1081.44	-306.66	77.47	496.32
5.44000	361.94	48.37	40.24	318.27	41.16	48.11	114.92	85.16	47.76	128.68	92.94	89.63	-246.82	-37.57	31.96	-281.88	-36.60	46.20	-410.71	-74.96	157.45	-383.65	-85.90	192.53	57.44	24.05	1349.87	0.00	0.00	0.00	193.64	-44.73	1724.87	194.06	69.08	1739.11	-16.59	-56.16	1716.16	13.35	71.25	1740.69	485.24	-292.82	80.19	1081.57	-306.33	77.60	496.90
5.45000	361.98	48.78	39.69	318.77	41.28	47.91	115.01	85.08	47.76	128.61	92.98	89.65	-243.81	-38.23	30.47	-275.41	-36.89	49.36	-396.84	-74.94	171.37	-367.55	-86.36	204.49	67.75	24.80	1351.35	0.00	0.00	0.00	208.98	-41.86	1726.75	205.28	70.89	1740.58	-7.33	-54.06	1716.07	23.87	73.65	1741.63	484.42	-292.98	79.99	1081.75	-306.39	77.66	496.80
5.46000	362.18	48.46	39.71	318.20	41.43	47.55	115.03	85.06	47.71	128.62	92.78	89.51	-236.79	-39.30	29.32	-265.60	-37.64	53.13	-382.30	-74.54	185.91	-350.62	-86.61	217.37	78.58	25.16	1352.64	0.00	0.00	0.00	220.30	-39.81	1728.67	215.10	72.62	1742.19	1.94	-51.98	1715.98	34.36	75.84	1742.49	485.06	-292.90	80.12	1081.98	-306.40	77.71	497.09
5.47000	362.20	48.35	39.07	317.75	41.51	47.30	115.06	85.23	47.72	128.73	93.03	89.49	-230.80	-40.33	27.55	-254.80	-39.99	55.78	-366.74	-75.39	201.44	-332.11	-87.33	231.15	87.96	25.32	1353.85	0.00	0.00	0.00	230.44	-38.19	1730.60	224.89	74.20	1743.89	11.22	-49.92	1715.89	44.96	78.50	1743.21	485.36	-292.71	80.35	1081.73	-306.36	77.65	496.84
5.48000	362.42	49.33	39.23	318.27	41.67	47.23	115.08	84.96	47.59	128.81	93.05	89.41	-224.26	-42.00	25.86	-244.86	-42.57	58.76	-349.62	-77.04	217.23	-312.51	-87.39	244.52	99.06	25.46	1354.96	0.00	0.00	0.00	240.38	-36.66	1732.55	235.36	75.92	1745.41	20.52	-47.90	1715.80	55.42	80.91	1743.94	485.37	-293.18	80.01	1081.52	-306.35	77.55	496.65
5.49000	362.44	48.64	38.83	318.16	42.05	47.01	115.13	85.17	47.59	128.93	93.17	89.40	-215.21	-44.09	31.26	-231.33	-44.85	66.47	-329.69	-77.49	232.18	-291.83	-87.23	257.16	108.91	25.35	1356.00	0.00	0.00	0.00	246.52	-36.16	1734.56	245.91	77.76	1746.83	29.84	-45.90	1715.71	65.70	82.83	1744.72	485.72	-292.85	80.20	1081.30	-306.08	77.55	496.13
5.50000	362.56	48.77	38.63	317.85	41.87	46.65	115.20	85.29	47.66	129.03	93.34	89.49	-199.91	-46.12	41.88	-215.74	-47.00	76.90	-307.31	-77.58	246.38	-270.56	-86.55	269.11	119.66	25.42	1357.12	0.00	0.00	0.00	255.04	-34.97	1736.68	256.45	79.16	1748.24	39.18	-43.93	1715.63	75.92	84.57	1745.44	485.64	-292.84	80.24	1081.03	-306.22	77.39	496.51
5.51000	362.65	48.77	38.18	318.63	42.28	46.88	115.22	85.03	47.55	129.19	93.20	89.43	-181.03	-49.19	52.78	-196.68	-49.12	88.18	-286.69	-76.19	258.33	-249.36	-85.42	280.84	130.91	25.39	1358.36	0.00	0.00	0.00	265.16	-33.63	1738.63	266.51	80.39	1749.67	48.54	-42.00	1715.55	86.04	85.94	1746.32	485.09	-292.63	80.13	1080.56	-306.27	77.17	496.01
5.52000	362.57	49.41	38.08	318.97	42.21	46.67	115.30	85.50	47.71	129.31	93.22	89.44	-158.71	-52.40	63.98	-173.51	-51.60	99.33	-265.78	-74.92	269.04	-227.71	-84.80	292.71	141.97	25.10	1359.80	0.00	0.00	0.00	275.15	-32.60	1740.51	275.78	81.62	1751.07	57.93	-40.10	1715.47	96.08	87.30	1747.25	485.34	-292.65	80.08	1080.26	-306.26	77.21	496.20
5.53000	362.62	49.51	38.14	319.25	42.42	46.63	115.32	85.39	47.62	129.39	93.20	89.49	-133.57	-55.25	75.88	-150.78	-53.44	109.83	-243.34	-74.58	279.36	-205.27	-83.98	303.44	151.16	24.88	1361.22	0.00	0.00	0.00	284.59	-31.92	1742.28	285.72	82.56	1752.34	67.35	-38.25	1715.39	106.06	88.51	1748.27	485.41	-292.88	80.12	1081.27	-306.23	77.44	496.13
5.54000	362.56	49.50	38.04	318.43	42.50	46.15	115.29	85.19	47.52	129.42	93.08	89.51	-108.88	-57.94	85.88	-126.85	-54.96	119.30	-219.61	-74.51	288.57	-181.89	-83.22	312.74	162.17	24.61	1362.90	0.00	0.00	0.00	295.09	-31.20	1744.06	297.08	82.89	1753.69	76.80	-36.45	1715.32	116.03	89.25	1749.47	485.09	-292.81	80.16	1082.24	-306.28	77.76	496.27
5.55000	362.54	49.71	37.82	317.60	42.28	45.86	115.32	85.29	47.57	129.47	93.30	89.74	-80.79	-59.72	95.54	-100.46	-55.77	128.30	-194.83	-74.51	296.70	-158.10	-82.61	320.75	172.03	24.41	1364.55	0.00	0.00	0.00	304.03	-31.03	1745.87	305.51	83.25	1755.25	86.28	-34.69	1715.26	125.96	90.34	1750.77	485.47	-292.72	80.03	1082.02	-306.51	77.73	495.80
5.56000	362.52	49.58	37.89	318.09	42.32	46.00	115.42	85.39	47.56	129.42	93.01	89.76	-53.18	-61.47	103.69	-72.87	-56.80	136.48	-169.81	-74.49	303.45	-133.65	-82.11	327.49	182.39	24.41	1366.46	0.00	0.00	0.00	313.43	-30.34	1747.60	315.45	83.65	1756.72	95.81	-32.99	1715.19	135.72	90.98	1752.30	485.35	-292.88	80.01	1082.32	-306.56	77.76	495.39
5.57000	362.52	50.31	37.75	318.00	42.57	45.80	115.50	85.50	47.63	129.33	92.92	89.89	-24.14	-62.82	111.10	-45.09	-57.54	143.29	-144.61	-74.20	308.70	-109.14	-81.41	333.01	192.50	24.48	1368.31	0.00	0.00	0.00	323.37	-30.51	1749.24	324.86	83.28	1758.43	105.37	-31.34	1715.14	145.45	91.42	1753.93	485.75	-292.75	80.12	1081.99	-306.70	77.66	495.66
5.58000	362.36	50.17	37.47	318.00	42.76	45.80	115.48	85.56	47.70	129.26	92.64	90.04	7.44	-63.03	117.99	-15.68	-57.74	149.72	-119.07	-74.01	312.59	-84.45	-80.64	337.27	202.10	24.70	1370.17	0.00	0.00	0.00	333.16	-30.82	1750.72	334.87	83.02	1760.09	114.97	-29.76	1715.08	154.93	91.71	1755.60	485.51	-292.94	80.09	1082.21	-306.41	77.89	495.90
5.59000	362.39	50.19	37.56	318.82	42.78	46.06	115.50	85.73	47.77	129.21	92.43	90.26	39.38	-62.74	123.84	17.04	-57.80	155.99	-93.51	-73.85	315.02	-59.15	-79.95	340.30	213.58	25.06	1371.90	0.00	0.00	0.00	341.21	-31.36	1752.38	343.84	82.44	1761.91	124.63	-28.23	1715.04	164.49	92.06	1757.19	485.12	-292.91	79.90	1081.39	-306.57	77.60	495.43
5.60000	362.62	49.87	37.37	318.98	42.35	45.90	115.53	85.74	47.80	129.14	92.38	90.56	72.82	-62.63	129.93	50.10	-58.33	161.92	-67.29	-73.55	315.95	-33.72	-78.93	342.02	223.34	25.69	1373.50	0.00	0.00	0.00	349.98	-32.06	1753.93	353.40	81.66	1763.74	134.33	-26.77	1715.00	174.02	92.10	1758.80	485.72	-293.14	80.07	1081.31	-306.51	77.57	496.64
5.61000	362.65	49.23	37.11	319.14	42.48	45.83	115.54	85.87	47.84	129.06	92.14	90.79	105.20	-61.39	135.16	81.22	-58.62	167.05	-40.56	-73.10	315.41	-7.88	-78.71	342.71	229.77	26.42	1374.96	0.00	0.00	0.00	358.26	-33.26	1755.44	362.54	81.23	1765.56	144.08	-25.38	1714.97	183.61	92.44	1760.28	485.75	-292.87	80.18	1082.16	-306.58	77.67	496.22
5.62000	362.77	49.03	37.00	318.94	42.25	45.70	115.58	85.73	47.82	129.02	92.09	91.10	137.82	-59.99	139.94	111.38	-58.22	170.54	-13.49	-72.71	313.62	18.21	-78.33	342.22	239.99	27.29	1376.22	0.00	0.00	0.00	368.14	-34.25	1756.62	371.09	80.29	1767.56	153.89	-24.07	1714.94	193.18	91.87	1761.78	485.28	-292.81	79.95	1082.16	-306.24	77.93	495.70
5.63000	362.92	49.12	37.13	319.02	42.03	45.69	115.62	85.66	47.82	129.00	91.80	91.36	172.14	-59.25	143.90	143.35	-56.16	172.93	14.14	-72.30	310.75	44.70	-78.28	340.57	249.36	27.96	1377.38	0.00	0.00	0.00	373.70	-35.44	1758.45	381.20	79.07	1769.39	163.75	-22.82	1714.92	202.70	91.73	1763.01	485.85	-292.78	80.26	1082.35	-306.44	77.82	496.40
5.64000	363.13	49.08	36.79	319.91	41.55	45.77	115.75	85.73	47.99	129.03	91.45	91.65	208.51	-57.73	147.51	179.30	-53.75	175.32	41.10	-72.13	306.66	72.08	-77.73	337.67	258.52	28.73	1378.34	0.00	0.00	0.00	382.96	-36.68	1759.44	391.58	77.98	1771.04	173.68	-21.66	1714.91	212.17	91.46	1764.07	486.86	-292.79	80.38	1081.93	-306.21	77.71	497.53
5.65000	362.95	48.48	36.52	319.34	41.71	45.91	115.82	85.55	48.06	129.00	91.18	91.99	245.05	-55.81	150.89	215.98	-52.50	177.39	70.52	-71.86	301.87	99.87	-77.34	333.94	268.03	29.47	1379.17	0.00	0.00	0.00	393.06	-38.03	1760.32	400.65	76.20	1772.89	183.67	-20.58	1714.91	221.62	90.67	1764.96	486.39	-292.56	80.40	1082.18	-306.34	77.74	497.05
5.66000	362.68	48.26	36.02	318.81	41.82	45.63	116.00	85.49	48.29	128.99	90.99	92.44	280.90	-53.89	153.71	250.98	-51.05	179.05	100.93	-70.87	295.73	127.75	-76.85	329.19	276.89	30.11	1379.74	0.00	0.00	0.00	403.23	-39.34	1760.92	408.46	75.18	1774.52	193.72	-19.59	1714.91	231.13	90.26	1765.59	485.95	-292.56	80.18	1082.21	-306.00	77.89	496.14
5.67000	362.47	49.33	36.04	318.64	42.10	45.61	116.15	85.23	48.58	128.98	90.74	92.86	317.85	-51.29	156.37	287.42	-49.25	180.52	130.84	-70.43	288.96	155.95	-76.47	323.64	286.08	30.68	1380.18	0.00	0.00	0.00	412.77	-40.85	1761.48	417.54	73.85	1775.89	203.84	-18.68	1714.93	240.61	89.59	1766.08	486.01	-292.38	80.15	1082.52	-305.89	77.76	496.07
5.68000	362.33	49.29	35.96	318.25	43.00	44.83	116.33	84.69	48.79	128.95	90.34	93.19	355.81	-49.24	158.82	322.94	-46.84	181.33	161.14	-70.14	281.60	184.84	-75.25	317.03	296.10	31.26	1380.26	0.00	0.00	0.00	422.56	-42.48	1761.77	428.58	72.32	1776.96	214.04	-17.87	1714.95	250.23	89.14	1766.28	485.65	-292.51	80.10	1082.50	-306.48	77.71	496.04
5.69000	362.72	48.51	35.70	319.73	41.65	45.16	116.58	84.67	49.34	128.98	89.97	93.59	392.48	-46.48	160.88	359.80	-44.36	182.21	192.41	-69.94	273.82	214.62	-74.46	309.94	305.70	31.74	1380.22	0.00	0.00	0.00	430.73	-44.17	1762.18	437.57	70.74	1777.90	224.30	-17.16	1714.99	259.96	88.26	1766.38	485.29	-292.60	79.94	1082.85	-306.56	77.80	496.93
5.70000	363.12	48.07	35.37	320.01	41.41	45.01	116.77	83.74	49.61	128.94	89.59	93.99	430.06	-43.81	163.32	396.34	-41.57	182.75	224.52	-69.48	265.46	244.58	-73.48	302.20	315.82	32.25	1379.94	0.00	0.00	0.00	440.61	-45.54	1762.09	447.08	69.00	1778.58	234.65	-16.54	1715.03	269.76	87.45	1766.24	485.75	-292.60	80.14	1082.22	-306.40	77.53	496.63
5.71000	363.54	48.03	34.94	320.64	41.33	44.92	117.01	83.09	50.04	128.96	89.27	94.38	467.27	-41.35	165.89	432.46	-39.81	183.70	256.68	-68.96	256.84	274.71	-72.39	293.98	323.89	32.83	1379.44	0.00	0.00	0.00	450.69	-46.92	1761.76	457.22	67.44	1779.06	245.07	-16.02	1715.09	279.64	86.79	1765.91	486.24	-293.12	80.52	1082.36	-306.36	77.67	496.82
5.72000	363.80	47.78	34.84	320.40	41.59	44.80	117.24	82.77	50.64	128.93	88.46	94.57	503.83	-39.46	168.48	469.22	-38.02	184.57	289.24	-68.29	247.87	305.46	-71.36	285.71	334.84	33.17	1378.71	0.00	0.00	0.00	459.88	-48.68	1761.36	467.03	65.99	1779.26	255.58	-15.61	1715.15	289.70	85.87	1765.41	484.27	-293.79	80.06	1082.12	-306.56	77.47	496.34
5.73000	364.15	47.55	34.79	320.78	41.79	45.07	117.50	82.02	51.10	128.99	88.17	94.99	541.28	-38.17	171.63	505.73	-36.25	185.49	322.61	-67.03	238.65	336.93	-70.61	277.39	345.71	33.50	1377.79	0.00	0.00	0.00	469.89	-50.17	1760.56	477.16	63.77	1779.31	266.17	-15.31	1715.23	299.90	84.93	1764.71	484.55	-293.91	80.18	1082.06	-306.17	77.54	494.98
5.74000	364.33	47.97	34.48	320.47	42.31	45.14	117.68	80.79	51.40	129.04	87.57	95.36	576.74	-37.17	174.17	541.70	-35.10	186.39	356.36	-66.23	229.68	368.27	-69.85	268.97	355.23	33.74	1376.69	0.00	0.00	0.00	479.66	-51.63	1759.58	487.53	62.19	1778.88	276.86	-15.13	1715.32	310.29	83.83	1763.85	484.43	-293.90	80.06	1082.34	-306.09	77.83	494.91
5.75000	364.41	48.07	35.28	320.70	42.59	45.37	117.97	80.51	52.21	129.09	87.39	95.87	613.92	-36.23	177.44	578.03	-34.37	187.77	389.73	-65.06	220.69	399.51	-68.95	260.59	363.55	33.95	1375.45	0.00	0.00	0.00	490.02	-53.18	1758.40	498.44	60.59	1778.23	287.63	-15.06	1715.42	320.87	82.91	1762.73	484.77	-293.92	80.14	1082.07	-306.24	77.57	495.18
5.76000	364.33	48.74	34.99	320.33	43.12	45.18	118.23	79.82	52.76	129.16	86.55	96.13	650.58	-36.08	180.94	612.15	-34.04	188.53	422.98	-64.07	211.95	430.59	-68.21	252.38	374.08	34.17	1373.96	0.00	0.00	0.00	500.40	-54.88	1757.05	508.54	58.93	1777.54	298.49	-15.10	1715.54	331.69	81.90	1761.43	484.50	-293.96	80.02	1081.96	-306.48	77.57	494.77
5.77000	364.32	49.12	35.53	320.28	43.47	45.10	118.43	78.67	53.16	129.29	86.38	96.65	685.43	-36.38	184.12	648.45	-33.54	190.41	456.45	-62.34	203.24	461.90	-66.89	244.24	383.31	34.25	1372.35	0.00	0.00	0.00	510.30	-56.15	1755.54	518.86	56.96	1776.46	309.46	-15.27	1715.66	342.58	80.99	1759.92	485.10	-293.89	80.10	1082.44	-306.43	77.81	495.38
5.78000	364.28	49.68	35.36	319.53	43.43	44.89	118.59	77.94	53.69	129.38	85.80	96.99	719.43	-36.07	187.94	681.98	-33.24	192.02	489.31	-59.64	194.36	492.61	-66.46	236.82	393.16	34.27	1370.59	0.00	0.00	0.00	520.35	-57.73	1753.75	528.69	55.16	1775.27	320.52	-15.57	1715.80	353.50	79.95	1758.27	485.12	-293.82	80.15	1082.40	-306.18	77.84	495.49
5.79000	364.08	49.23	35.27	319.96	43.34	45.10	118.81	77.55	54.37	129.58	85.45	97.44	751.18	-36.00	191.50	714.07	-32.83	193.63	521.34	-56.67	186.00	522.65	-65.03	229.56	401.96	34.16	1368.83	0.00	0.00	0.00	530.89	-59.52	1751.66	539.86	53.34	1773.79	331.69	-15.99	1715.96	364.51	78.86	1756.47	485.94	-293.74	80.39	1082.20	-306.20	77.82	495.66
5.80000	363.73	49.84	35.06	319.61	43.41	44.88	118.97	77.21	55.02	129.79	85.39	97.99	781.88	-36.28	195.69	746.69	-32.67	196.65	552.44	-54.64	178.81	551.67	-64.34	223.02	411.73	34.02	1366.76	0.00	0.00	0.00	541.35	-60.98	1749.50	551.10	51.43	1772.10	342.96	-16.55	1716.13	375.61	77.95	1754.51	485.84	-293.03	80.26	1081.19	-305.94	77.69	495.85
5.81000	363.48	50.38	35.33	320.36	43.63	45.07	119.18	76.82	55.68	130.03	85.18	98.54	811.87	-35.58	200.05	774.09	-33.02	196.64	582.59	-53.49	172.80	579.77	-62.96	216.82	422.12	34.09	1364.71	0.00	0.00	0.00	552.35	-62.62	1747.18	561.16	49.87	1770.12	354.33	-17.24	1716.31	386.68	76.61	1752.52	485.55	-292.89	80.16	1081.71	-306.20	77.75	496.63
5.82000	363.62	49.74	34.84	320.29	43.97	44.82	119.44	76.79	56.47	130.32	85.24	99.27	839.51	-35.29	203.99	801.53	-32.07	198.67	611.17	-52.96	167.63	606.46	-62.10	211.27	432.03	33.85	1362.59	0.00	0.00	0.00	562.31	-64.19	1744.94	571.49	47.92	1768.17	365.82	-18.08	1716.51	397.75	75.44	1750.48	485.15	-293.17	80.03	1082.29	-306.21	77.79	496.18
5.83000	364.00	49.80	34.87	320.12	44.28	44.66	119.59	76.47	57.21	130.68	85.18	99.99	862.04	-34.82	206.94	826.93	-30.78	200.88	637.27	-52.63	163.05	631.12	-60.35	205.74	442.56	33.78	1360.48	0.00	0.00	0.00	573.19	-66.02	1742.46	583.25	45.63	1766.18	377.43	-19.05	1716.72	408.88	74.11	1748.40	484.99	-292.91	80.18	1082.05	-306.17	77.82	496.41
5.84000	364.20	49.87	34.99	321.08	44.14	44.68	119.78	76.46	58.20	131.12	85.38	101.02	885.45	-33.55	210.35	849.84	-30.33	202.81	661.43	-52.02	158.71	653.91	-58.40	200.45	451.84	33.80	1358.21	0.00	0.00	0.00	584.02	-67.88	1739.90	594.39	44.12	1763.94	389.15	-20.17	1716.95	420.03	72.66	1746.41	484.03	-293.18	79.86	1081.12	-306.57	77.39	496.50
5.85000	364.39	50.21	34.98	321.20	44.36	44.71	120.02	76.35	59.19	131.61	85.18	101.99	906.71	-31.76	212.60	870.43	-28.58	203.68	683.15	-51.61	154.76	674.64	-56.91	195.65	462.69	33.82	1356.08	0.00	0.00	0.00	594.66	-69.60	1737.33	605.67	42.09	1761.78	400.98	-21.44	1717.20	431.18	71.21	1744.44	484.96	-293.28	80.10	1082.06	-306.34	77.73	496.67
5.86000	364.54	50.66	34.88	320.35	44.48	44.33	120.22	76.04	60.26	132.24	85.45	103.35	923.87	-29.34	214.00	888.46	-26.31	204.16	702.47	-50.88	150.80	693.12	-55.42	191.05	473.03	33.62	1354.21	0.00	0.00	0.00	605.86	-71.48	1734.90	617.42	40.16	1759.67	412.94	-22.86	1717.46	442.40	69.47	1742.67	485.56	-293.23	80.41	1082.30	-306.47	77.68	496.49
5.87000	364.37	50.68	34.85	321.33	44.52	44.51	120.51	76.18	61.65	132.97	85.73	104.84	939.98	-27.26	214.57	903.84	-24.56	203.90	719.16	-50.46	147.08	709.10	-54.14	186.71	481.89	33.28	1352.53	0.00	0.00	0.00	617.15	-73.49	1732.51	628.11	38.04	1757.68	425.03	-24.44	1717.74	453.84	67.82	1741.02	485.70	-293.28	80.48	1082.23	-306.29	77.66	495.09
5.88000	364.47	50.30	34.93	321.47	44.72	44.63	120.83	76.53	63.18	133.89	85.98	106.45	951.85	-23.97	213.37	917.07	-22.21	202.38	733.20	-49.90	143.21	722.69	-52.95	182.43	492.79	33.02	1350.88	0.00	0.00	0.00	628.53	-75.50	1730.32	638.49	36.27	1755.92	437.24	-26.17	1718.04	465.40	66.22	1739.56	484.49	-293.67	79.90	1082.12	-306.35	77.57	495.45
5.89000	364.39	50.72	35.03	321.04	44.83	44.49	121.19	76.83	64.83	134.97	86.83	108.48	963.30	-22.26	211.26	927.68	-19.93	199.69	744.43	-49.06	139.10	733.73	-51.99	178.13	502.89	32.85	1349.53	0.00	0.00	0.00	639.85	-77.66	1728.39	651.20	33.71	1754.33	449.59	-28.07	1718.35	477.00	64.61	1738.30	485.21	-293.56	80.20	1082.88	-306.20	77.77	495.91
5.90000	364.35	50.33	34.86	320.56	45.09	44.10	121.73	77.51	66.80	136.24	87.76	110.70	971.80	-19.39	207.38	935.97	-17.69	195.93	753.03	-47.95	134.62	742.23	-51.46	173.92	511.70	32.53	1348.38	0.00	0.00	0.00	650.98	-79.96	1726.75	662.59	30.87	1753.16	462.06	-30.14	1718.68	488.76	62.78	1737.27	484.80	-293.62	79.97	1082.29	-306.28	77.59	497.47
5.91000	364.29	49.95	34.38	320.81	45.21	44.05	122.49	78.47	69.18	137.75	88.72	113.18	977.30	-17.26	201.78	941.82	-15.63	190.74	758.88	-46.58	131.14	748.68	-50.95	169.88	522.06	32.11	1347.50	0.00	0.00	0.00	662.32	-82.13	1725.33	673.53	28.80	1752.24	474.68	-32.37	1719.03	500.41	61.01	1736.48	485.61	-293.53	80.43	1081.67	-306.25	77.43	497.67
5.92000	364.26	51.03	34.78	320.63	45.21	43.82	123.48	79.15	71.79	139.47	89.83	115.99	982.52	-15.02	194.07	945.87	-13.49	183.06	762.37	-45.21	129.59	753.12	-50.28	165.94	534.26	31.68	1346.99	0.00	0.00	0.00	673.42	-84.56	1724.37	685.75	26.32	1751.53	485.91	-34.35	1718.31	512.10	59.15	1736.06	485.11	-293.70	80.11	1082.06	-306.56	77.50	496.66
5.93000	364.24	49.96	35.04	321.09	44.98	43.88	124.82	80.07	74.92	141.53	91.46	119.27	984.54	-13.35	183.46	948.19	-12.07	173.23	764.98	-42.30	128.01	755.03	-48.51	162.18	546.14	31.11	1346.91	0.00	0.00	0.00	684.33	-87.15	1723.76	697.05	23.51	1751.28	497.24	-36.16	1717.92	523.77	56.88	1735.96	485.45	-293.79	80.02	1082.41	-306.48	77.62	495.68
5.94000	364.23	49.91	35.03	320.78	44.95	43.55	126.34	81.46	78.58	143.91	92.85	122.78	985.78	-12.64	172.75	949.96	-10.97	163.21	766.81	-40.82	126.17	756.75	-46.58	160.23	557.06	30.22	1347.17	0.00	0.00	0.00	696.61	-89.90	1723.44	708.04	20.66	1751.49	508.66	-38.26	1717.86	535.49	54.69	1736.27	486.33	-293.74	80.39	1082.19	-306.42	77.67	495.62
5.95000	364.12	49.70	34.76	320.29	44.79	43.55	128.19	82.94	82.65	146.66	94.63	126.71	989.77	-12.69	163.25	954.22	-11.82	155.63	769.16	-41.47	125.27	760.94	-46.40	159.64	569.01	29.34	1347.88	0.00	0.00	0.00	707.97	-92.69	1723.86	720.00	17.41	1752.33	520.18	-40.34	1718.29	547.27	52.39	1737.03	485.91	-293.71	80.31	1082.38	-306.40	77.83	496.70
5.96000	364.11	50.15	34.54	320.44	45.81	43.11	130.42	84.80	87.23	149.94	96.25	130.89	994.46	-14.21	156.67	958.23	-13.28	151.35	770.93	-42.95	124.35	765.01	-47.10	159.20	580.70	28.16	1348.95	0.00	0.00	0.00	718.43	-95.86	1724.81	730.62	14.26	1753.73	531.91	-42.80	1719.14	559.19	50.14	1738.16	486.45	-293.66	80.51	1082.33	-306.34	77.73	496.68
5.97000	364.11	50.15	34.56	320.28	45.90	43.05	132.99	86.56	92.10	153.59	97.98	135.43	996.43	-14.86	152.62	960.56	-14.05	149.09	771.99	-43.81	123.75	767.21	-48.16	159.13	592.92	26.86	1350.59	0.00	0.00	0.00	730.55	-99.01	1726.03	743.50	10.90	1755.30	543.67	-44.89	1720.27	571.20	47.49	1739.60	486.22	-293.47	80.45	1082.32	-306.02	77.71	495.62
5.98000	363.97	49.85	34.64	320.84	44.49	44.23	136.02	88.32	97.32	157.84	100.12	140.34	998.15	-15.86	148.27	961.32	-14.25	147.37	772.56	-44.27	123.50	768.31	-48.69	159.20	604.84	25.51	1352.41	0.00	0.00	0.00	742.24	-102.35	1727.80	755.29	7.50	1757.28	555.53	-47.18	1721.58	583.26	44.99	1741.16	485.02	-293.83	80.12	1082.54	-306.25	77.92	496.71
5.99000	363.85	49.70	34.04	321.03	44.32	44.32	139.51	90.29	103.08	162.64	102.37	145.62	999.38	-16.96	143.74	962.40	-14.65	144.15	773.17	-44.27	123.19	769.70	-48.39	158.87	617.74	24.14	1354.41	0.00	0.00	0.00	753.66	-105.63	1729.85	767.64	4.00	1759.53	567.43	-49.55	1723.10	595.43	42.70	1742.89	485.30	-293.86	80.05	1082.80	-306.33	77.99	496.94
6.00000	363.91	49.50	33.88	320.85	44.71	44.07	143.76	92.27	109.28	168.20	104.38	151.08	1001.46	-17.50	138.32	963.91	-15.47	140.14	773.80	-44.51	123.15	771.71	-48.69	158.47	630.63	22.76	1356.75	0.00	0.00	0.00	764.28	-109.27	1732.27	780.26	0.45	1762.13	579.31	-51.95	1724.90	607.72	40.27	1744.97	485.87	-293.70	80.20	1081.80	-306.26	77.75	495.66
6.01000	364.00	49.72	33.84	321.25	44.46	44.76	148.66	94.41	116.00	174.51	106.05	156.69	1003.32	-17.67	132.13	965.48	-15.72	135.61	774.36	-45.03	123.48	774.21	-48.99	157.52	643.90	21.33	1359.49	0.00	0.00	0.00	776.48	-112.66	1734.76	791.53	-3.53	1765.10	591.03	-54.20	1727.06	620.22	37.83	1747.41	486.09	-293.70	80.19	1082.08	-306.33	77.76	495.54
6.02000	363.90	49.44	34.07	321.92	44.53	45.20	154.27	96.21	123.00	181.76	108.19	162.77	1005.71	-17.55	126.54	967.37	-15.30	131.36	774.68	-45.97	123.49	776.27	-49.39	156.73	656.39	19.79	1362.46	0.00	0.00	0.00	786.41	-116.08	1737.59	802.39	-7.04	1768.21	602.49	-56.34	1729.51	632.70	35.54	1750.07	486.13	-293.62	80.05	1082.17	-306.66	77.61	496.23
6.03000	363.83	49.96	34.50	322.24	44.23	46.40	160.68	97.47	130.19	189.85	109.97	168.86	1007.61	-17.50	121.68	968.70	-15.18	128.37	775.49	-45.80	122.49	778.02	-49.20	156.04	668.42	18.29	1365.72	0.00	0.00	0.00	798.19	-119.73	1740.32	813.28	-10.43	1771.36	613.86	-58.34	1732.27	644.98	32.93	1753.03	485.68	-293.66	79.74	1081.67	-306.66	77.61	495.81
6.04000	364.01	48.92	33.83	323.14	43.98	47.13	167.85	98.38	137.57	198.69	112.03	175.16	1007.86	-17.66	118.45	969.52	-14.77	126.57	775.92	-46.03	122.25	779.12	-49.30	155.92	681.95	16.77	1369.31	0.00	0.00	0.00	808.55	-123.11	1743.39	826.07	-14.20	1774.40	625.09	-60.62	1735.25	656.84	30.56	1756.10	485.72	-293.38	79.87	1081.98	-306.46	77.93	496.04
6.05000	363.98	50.02	33.86	323.19	44.31	47.69	175.98	99.82	145.73	208.48	113.74	181.65	1008.81	-18.44	116.69	969.06	-15.28	124.81	776.24	-46.10	121.88	779.58	-49.49	155.80	694.72	15.15	1372.95	0.00	0.00	0.00	820.01	-126.20	1746.42	837.43	-17.72	1777.56	636.12	-63.12	1738.30	668.38	28.51	1759.20	486.46	-293.22	80.09	1081.93	-306.41	77.79	495.74
6.06000	364.61	49.80	32.91	325.31	44.85	48.57	184.76	100.21	154.57	219.16	115.34	188.97	1009.66	-18.43	115.67	970.55	-16.51	124.88	776.47	-46.25	121.73	779.88	-49.63	155.66	707.53	13.73	1376.75	0.00	0.00	0.00	829.50	-129.27	1749.73	848.35	-20.69	1780.81	646.86	-65.22	1741.42	679.69	26.17	1762.37	486.02	-293.16	79.86	1082.33	-306.64	77.99	496.51
6.07000	365.98	50.23	32.10	328.88	45.25	50.09	194.18	101.18	165.25	230.57	116.30	197.40	1009.88	-17.93	114.67	971.40	-16.42	123.55	776.65	-46.22	121.64	780.18	-49.46	155.64	720.56	12.66	1380.40	0.00	0.00	0.00	840.77	-132.00	1752.91	858.75	-23.54	1784.01	657.34	-67.32	1744.48	690.69	24.27	1765.41	486.49	-293.38	79.69	1082.45	-306.79	77.75	496.56
6.08000	369.00	51.12	31.96	331.52	45.68	52.59	204.46	101.43	177.11	242.32	116.27	207.10	1010.11	-18.64	113.94	970.61	-16.44	123.46	776.81	-46.12	121.54	780.38	-49.20	155.61	732.82	12.00	1383.96	0.00	0.00	0.00	850.03	-134.91	1756.16	869.41	-26.85	1787.34	667.52	-69.08	1747.49	701.37	22.53	1768.31	486.22	-293.72	79.61	1082.09	-306.58	77.65	497.52
6.09000	372.77	50.76	31.61	339.28	46.13	56.73	215.89	101.42	190.37	254.89	115.79	217.91	1010.38	-18.57	113.44	971.01	-16.66	123.35	776.93	-46.07	121.45	780.57	-48.82	155.54	744.00	11.44	1387.36	0.00	0.00	0.00	859.16	-137.59	1759.52	879.80	-29.40	1790.55	677.52	-70.50	1750.38	711.76	21.37	1771.05	486.18	-293.71	79.53	1082.08	-306.89	77.59	496.84
6.10000	377.24	51.98	30.87	344.67	47.22	60.35	228.49	101.34	204.56	268.70	115.24	229.53	1011.20	-18.36	113.22	971.35	-16.69	123.01	777.02	-46.22	121.48	780.64	-48.96	155.61	756.05	11.17	1390.57	0.00	0.00	0.00	868.95	-140.05	1762.76	889.02	-31.85	1794.02	687.36	-71.77	1753.13	721.99	19.53	1773.85	487.07	-293.68	79.83	1081.61	-307.01	77.51	495.98
6.11000	381.73	52.34	30.42	351.68	49.44	65.26	242.09	101.20	219.79	283.14	114.87	241.79	1010.53	-18.26	112.10	971.05	-16.58	122.32	777.21	-46.07	121.35	780.83	-49.03	155.65	766.77	10.96	1393.68	0.00	0.00	0.00	877.55	-142.41	1766.12	898.00	-34.19	1797.44	696.95	-72.89	1755.77	731.95	18.23	1776.54	486.84	-293.92	80.01	1082.43	-306.96	77.61	496.71
6.12000	383.93	52.95	35.48	357.96	50.91	72.83	256.25	100.64	235.29	297.91	114.76	254.72	1011.28	-18.56	112.09	971.32	-16.81	122.12	777.30	-46.17	121.38	781.00	-49.31	155.77	778.14	10.78	1396.64	0.00	0.00	0.00	886.14	-144.61	1769.45	907.81	-36.18	1800.88	706.25	-73.99	1758.29	741.75	17.06	1779.20	485.40	-293.74	79.52	1082.15	-306.97	77.58	496.47
6.13000	388.98	53.31	45.93	360.68	53.17	83.58	270.52	99.87	251.11	312.80	114.83	268.17	1010.94	-18.39	111.74	970.70	-17.20	121.71	777.43	-46.19	121.33	781.24	-49.00	155.67	787.51	10.62	1399.63	0.00	0.00	0.00	894.44	-146.88	1772.74	917.46	-38.38	1804.32	715.23	-75.14	1760.70	751.27	16.43	1781.70	485.72	-293.60	79.59	1081.79	-307.08	77.42	495.73
6.14000	390.38	58.58	57.64	368.83	54.36	95.73	284.31	98.71	267.06	327.86	115.04	282.24	1010.28	-18.66	111.26	971.57	-17.23	121.73	777.48	-46.26	121.33	781.33	-49.17	155.77	797.51	10.51	1402.58	0.00	0.00	0.00	903.38	-148.67	1775.90	925.53	-39.87	1807.62	724.04	-76.10	1763.08	760.63	15.70	1784.23	485.11	-293.61	79.32	1081.84	-307.05	77.43	495.91
6.15000	399.35	59.60	70.21	380.35	55.15	109.10	299.01	98.43	283.36	343.80	114.88	296.78	1010.13	-18.53	110.91	970.53	-17.30	121.03	777.60	-46.04	121.21	781.41	-48.98	155.78	808.05	10.38	1405.41	0.00	0.00	0.00	911.92	-150.32	1779.08	934.54	-42.06	1811.09	732.67	-76.70	1765.39	769.99	14.79	1786.77	484.28	-293.46	79.24	1082.39	-307.16	77.57	496.13
6.16000	410.90	60.63	83.17	391.48	55.88	122.45	315.11	98.88	299.65	360.82	115.65	311.84	1010.10	-18.98	110.70	970.87	-17.21	120.88	777.63	-46.22	121.30	781.55	-48.80	155.85	818.12	10.16	1408.26	0.00	0.00	0.00	919.94	-151.75	1782.28	943.32	-44.06	1814.53	741.29	-77.13	1767.70	779.10	14.40	1789.26	485.25	-293.04	79.56	1082.02	-306.97	77.57	496.43
6.17000	423.16	60.51	96.10	403.07	55.90	135.90	332.38	99.90	315.59	378.71	116.57	326.80	1010.56	-18.55	111.00	970.91	-17.21	120.69	777.67	-46.25	121.34	781.56	-48.94	156.03	828.99	9.81	1411.07	0.00	0.00	0.00	927.91	-153.23	1785.40	951.35	-45.36	1817.90	749.81	-77.58	1769.97	788.04	14.17	1791.72	485.32	-293.31	79.56	1082.09	-306.89	77.65	495.59
6.18000	437.40	60.52	108.89	418.82	55.29	150.01	350.98	101.78	331.05	397.16	116.99	340.98	1010.87	-18.81	110.98	970.77	-17.38	120.59	777.72	-46.34	121.40	781.60	-49.06	156.25	838.47	9.67	1413.80	0.00	0.00	0.00	936.33	-154.38	1788.35	959.54	-46.79	1821.28	758.22	-77.78	1772.30	796.86	13.82	1794.27	485.38	-292.84	79.72	1082.03	-306.48	77.76	495.49
6.19000	453.32	60.49	121.63	432.75	54.85	163.12	370.38	103.53	345.56	416.15	118.00	354.56	1010.76	-18.45	110.59	970.51	-17.09	120.17	777.76	-46.18	121.33	781.61	-48.88	156.36	849.17	9.47	1416.72	0.00	0.00	0.00	944.51	-155.42	1791.31	967.74	-47.71	1824.61	766.54	-78.00	1774.62	805.52	13.36	1796.90	485.55	-292.58	79.81	1082.39	-305.96	77.91	495.86
6.20000	469.92	59.98	133.85	449.88	54.81	175.73	390.09	105.53	359.07	435.52	118.63	367.07	1011.44	-18.29	110.84	970.92	-17.19	120.22	777.79	-46.21	121.33	781.61	-48.93	156.61	858.51	9.38	1419.45	0.00	0.00	0.00	952.04	-156.32	1794.46	976.44	-48.74	1827.89	774.76	-78.30	1776.90	813.96	13.16	1799.48	484.59	-293.65	79.74	1082.20	-306.21	77.75	495.95
6.21000	486.46	59.42	145.39	467.07	55.13	187.10	409.80	107.07	371.11	455.09	119.59	378.59	1010.45	-18.22	110.19	970.76	-17.31	120.07	777.81	-46.26	121.39	781.57	-48.89	156.88	869.20	9.35	1422.30	0.00	0.00	0.00	959.65	-157.19	1797.50	985.29	-49.35	1831.00	783.01	-78.08	1779.24	822.41	12.85	1802.12	483.22	-293.84	79.43	1082.10	-306.45	77.64	495.96
6.22000	504.69	59.31	156.37	486.48	55.85	197.96	429.47	108.55	381.89	475.28	120.34	388.83	1011.41	-18.33	110.51	971.28	-17.37	120.12	777.83	-46.43	121.51	781.51	-48.84	157.16	878.15	9.39	1425.21	0.00	0.00	0.00	968.02	-157.41	1800.52	992.14	-50.30	1834.39	791.20	-77.69	1781.62	830.77	12.81	1804.61	483.59	-293.88	79.56	1082.62	-306.20	78.05	495.10
6.23000	524.85	60.03	166.43	504.80	57.11	207.04	449.32	110.27	391.34	495.87	121.55	398.01	1010.59	-18.25	110.22	971.20	-17.24	119.90	777.90	-46.35	121.48	781.46	-48.78	157.42	887.49	9.27	1428.04	0.00	0.00	0.00	975.08	-157.84	1803.58	999.63	-50.71	1837.62	799.50	-77.19	1783.91	839.02	12.96	1807.10	484.15	-293.94	79.82	1082.05	-306.25	77.76	493.88
6.24000	544.45	61.65	174.27	526.97	58.47	215.43	469.70	111.32	399.12	516.66	122.23	405.75	1010.88	-18.20	110.41	970.49	-17.36	119.66	777.89	-46.41	121.56	781.45	-48.37	157.57	897.08	9.34	1430.77	0.00	0.00	0.00	983.07	-157.87	1806.60	1008.02	-51.09	1840.72	807.76	-76.77	1786.13	847.33	13.17	1809.50	484.04	-293.67	79.64	1081.96	-306.07	77.66	494.69
6.25000	567.37	63.16	181.05	549.25	60.33	222.16	490.83	112.09	405.29	537.49	122.89	412.21	1010.56	-18.65	110.07	971.19	-17.39	119.85	777.97	-46.31	121.57	781.34	-48.29	157.90	906.38	9.36	1433.36	0.00	0.00	0.00	990.36	-157.71	1809.62	1016.26	-50.88	1843.68	815.95	-76.16	1788.29	855.63	13.60	1811.76	484.46	-293.01	79.53	1082.31	-306.23	77.89	495.05
6.26000	590.68	64.75	186.72	573.59	61.78	227.93	512.43	113.04	410.06	558.64	123.61	417.31	1011.06	-18.83	110.30	972.37	-17.52	120.29	778.03	-46.43	121.68	781.35	-47.85	158.06	915.22	9.49	1435.81	0.00	0.00	0.00	998.24	-157.50	1812.54	1023.71	-50.90	1846.60	824.06	-75.39	1790.31	863.90	14.35	1813.84	484.67	-292.85	79.51	1082.74	-306.29	77.99	496.06
6.27000	616.10	66.99	190.95	598.38	63.46	231.99	534.18	113.84	413.21	580.02	124.10	420.92	1010.93	-18.65	110.31	972.05	-17.75	120.22	778.07	-46.40	121.74	781.21	-47.68	158.35	923.65	9.48	1438.12	0.00	0.00	0.00	1006.01	-157.43	1815.22	1031.94	-50.60	1849.44	832.18	-74.80	1792.15	872.06	15.09	1815.74	484.32	-293.06	79.20	1082.94	-306.20	78.18	496.70
6.28000	645.17	68.65	194.75	625.03	64.92	235.07	556.15	114.56	414.75	601.92	124.56	423.15	1010.39	-18.70	109.94	971.59	-17.87	120.04	778.10	-46.46	121.81	781.09	-47.72	158.73	931.78	9.52	1440.30	0.00	0.00	0.00	1014.45	-156.79	1817.96	1038.68	-50.17	1852.21	840.35	-73.90	1793.84	880.30	16.16	1817.43	485.48	-292.87	79.65	1082.36	-306.64	77.69	496.05
6.29000	669.52	70.34	195.70	651.52	66.28	236.60	578.35	115.17	414.64	624.49	125.12	423.99	1010.65	-18.63	110.13	971.01	-17.74	119.80	778.15	-46.44	121.86	781.04	-47.62	159.03	941.31	9.59	1442.29	0.00	0.00	0.00	1022.30	-156.29	1820.57	1047.64	-49.94	1854.66	848.62	-72.87	1795.35	888.73	16.83	1818.97	485.79	-292.92	79.67	1081.88	-306.59	77.56	496.65
6.30000	698.18	72.29	196.43	679.02	67.33	237.10	601.03	115.51	412.94	647.45	125.39	423.46	1010.37	-18.68	110.19	971.74	-17.81	120.08	778.18	-46.38	121.87	780.96	-47.44	159.24	949.89	9.70	1444.02	0.00	0.00	0.00	1029.67	-155.58	1823.11	1054.97	-49.13	1857.10	856.86	-71.79	1796.66	897.13	17.68	1820.26	485.33	-292.94	79.59	1082.08	-306.23	77.51	497.01
6.31000	729.32	73.56	196.97	706.83	68.30	236.35	624.43	115.48	409.61	670.27	125.56	421.58	1011.09	-18.60	110.22	972.39	-17.83	120.24	778.22	-46.20	121.85	780.88	-47.41	159.58	959.49	9.94	1445.44	0.00	0.00	0.00	1038.52	-154.88	1825.29	1063.84	-48.46	1859.20	865.30	-70.65	1797.79	905.56	19.06	1821.18	485.15	-292.81	79.71	1082.18	-306.28	77.62	496.82
6.32000	755.93	75.24	197.30	737.82	68.63	235.47	648.51	115.63	404.91	693.49	125.85	418.54	1011.82	-18.44	110.51	971.53	-18.02	119.85	778.24	-46.32	122.03	780.90	-47.20	159.84	969.65	10.28	1446.55	0.00	0.00	0.00	1046.09	-153.91	1827.54	1072.28	-47.53	1861.17	873.79	-69.64	1798.67	914.24	20.21	1821.88	485.13	-292.59	79.69	1082.06	-306.47	77.58	496.44
6.33000	790.70	74.97	196.90	766.94	68.64	233.39	672.57	115.82	398.89	717.14	125.59	414.07	1011.48	-18.52	110.10	971.75	-17.86	120.01	778.31	-46.23	122.13	780.90	-47.19	160.15	979.09	10.51	1447.47	0.00	0.00	0.00	1054.01	-152.96	1829.52	1080.14	-46.18	1862.86	882.48	-68.17	1799.40	923.14	21.04	1822.42	484.49	-292.56	79.73	1082.50	-306.40	77.84	496.56
6.34000	824.54	75.24	195.40	799.59	69.25	231.33	697.45	114.67	391.15	741.45	125.45	408.42	1011.19	-18.26	110.14	972.14	-17.93	120.02	778.38	-46.02	122.22	781.00	-46.66	160.28	988.36	10.54	1448.19	0.00	0.00	0.00	1062.96	-151.84	1831.26	1088.59	-44.92	1864.24	891.18	-67.15	1799.83	932.07	22.50	1822.58	484.78	-292.50	79.75	1082.61	-305.88	77.99	496.68
6.35000	856.73	76.58	192.67	831.12	70.33	227.55	722.89	113.75	382.30	766.53	124.66	401.45	1011.15	-17.78	110.04	971.78	-17.61	119.73	778.49	-45.92	122.40	781.03	-46.40	160.55	998.80	10.52	1448.66	0.00	0.00	0.00	1071.52	-150.69	1832.80	1097.58	-43.70	1865.37	900.09	-65.78	1800.07	940.87	24.32	1822.42	484.59	-292.73	79.60	1082.57	-306.13	77.81	496.77
6.36000	895.83	76.75	188.05	865.24	70.90	223.33	749.12	112.57	372.34	792.16	123.88	393.42	1011.36	-18.31	110.15	972.62	-17.63	120.10	778.61	-45.64	122.54	781.10	-46.39	160.90	1008.91	10.61	1448.83	0.00	0.00	0.00	1080.58	-149.28	1834.07	1105.95	-42.40	1866.24	909.17	-64.37	1800.11	949.97	25.56	1822.05	485.24	-292.82	79.81	1082.84	-306.14	77.95	497.18
6.37000	933.05	76.80	185.31	900.71	70.87	218.96	776.10	112.31	361.64	817.79	122.67	384.34	1011.87	-17.78	110.60	972.02	-17.55	120.05	778.72	-45.35	122.72	781.05	-46.46	161.25	1018.75	10.55	1448.68	0.00	0.00	0.00	1089.10	-147.91	1835.17	1115.35	-40.82	1866.66	918.33	-63.06	1799.92	959.07	27.20	1821.40	485.78	-292.97	79.92	1083.00	-306.11	78.23	496.20
6.38000	967.51	76.47	181.37	934.52	70.78	213.74	803.46	111.67	349.94	843.93	121.71	374.51	1011.87	-17.65	110.78	971.39	-18.01	120.42	778.82	-45.14	122.95	781.13	-46.46	161.60	1029.40	10.59	1448.27	0.00	0.00	0.00	1098.54	-146.63	1835.91	1124.76	-39.01	1866.90	927.68	-61.79	1799.46	968.34	28.41	1820.62	485.20	-292.49	79.82	1082.77	-306.40	78.17	496.48
6.39000	1004.58	76.57	177.53	971.86	69.67	207.75	830.93	110.90	337.42	870.61	120.90	363.90	1010.60	-18.89	111.99	971.91	-19.17	121.58	778.93	-44.75	123.15	781.17	-46.11	161.89	1038.33	10.55	1447.60	0.00	0.00	0.00	1107.61	-144.94	1836.44	1133.13	-37.29	1866.89	937.30	-60.16	1798.90	977.67	30.18	1819.48	484.97	-292.55	79.74	1082.48	-307.76	78.57	496.71
6.40000	1041.12	75.78	173.92	1008.14	69.22	202.58	859.38	109.36	323.85	897.77	119.77	352.45	1009.59	-19.77	112.17	971.10	-19.56	121.33	779.04	-44.46	123.39	781.24	-45.72	162.09	1047.61	10.73	1446.63	0.00	0.00	0.00	1117.30	-143.31	1836.72	1142.64	-35.10	1866.28	946.92	-58.81	1798.12	987.23	31.76	1818.13	485.03	-292.58	79.82	1083.05	-308.21	78.88	495.66
6.41000	1078.65	75.53	170.18	1043.80	68.32	197.26	888.58	107.64	309.67	925.88	118.39	340.38	1010.14	-19.72	112.14	971.60	-19.58	121.03	779.10	-44.26	123.68	781.32	-45.39	162.34	1057.09	10.92	1445.47	0.00	0.00	0.00	1127.01	-141.57	1836.73	1152.38	-33.39	1865.61	956.71	-57.48	1797.18	997.09	33.07	1816.70	485.48	-292.42	79.93	1083.15	-308.03	78.87	495.01
6.42000	1116.60	75.06	166.69	1079.90	67.79	191.60	918.66	105.96	294.99	954.01	117.11	327.74	1010.81	-19.08	110.45	973.01	-19.31	120.92	779.21	-43.91	123.94	781.35	-44.81	162.50	1066.15	11.07	1444.06	0.00	0.00	0.00	1136.99	-139.87	1836.35	1162.21	-31.94	1864.71	966.66	-56.00	1796.13	1007.01	34.44	1815.09	485.66	-292.56	79.93	1082.53	-308.02	78.65	496.12
6.43000	1154.09	74.55	163.06	1116.43	66.82	186.23	949.32	104.80	279.98	982.86	114.73	314.33	1010.99	-19.48	109.97	973.87	-19.40	121.00	779.32	-43.59	124.16	781.30	-45.13	163.01	1074.68	11.04	1442.61	0.00	0.00	0.00	1146.75	-138.00	1835.90	1172.89	-29.88	1863.37	976.74	-54.52	1794.97	1016.88	36.28	1813.26	485.10	-292.97	79.63	1082.35	-308.05	78.63	496.06
6.44000	1192.95	73.92	160.09	1153.88	65.70	181.03	980.14	103.50	264.76	1012.44	112.45	300.57	1012.21	-19.51	110.26	973.71	-19.45	120.96	779.37	-43.50	124.50	781.29	-44.86	163.28	1083.73	11.25	1440.96	0.00	0.00	0.00	1157.11	-136.32	1834.95	1183.52	-27.68	1861.81	986.92	-53.24	1793.67	1026.97	37.65	1811.37	484.45	-293.08	79.39	1083.10	-307.88	78.84	496.19
6.45000	1230.67	72.87	156.98	1191.93	64.86	176.06	1012.38	101.27	249.04	1042.12	111.43	286.92	1012.09	-19.23	110.33	973.03	-19.88	120.93	779.46	-43.19	124.68	781.30	-44.70	163.53	1094.20	11.42	1439.20	0.00	0.00	0.00	1167.34	-134.41	1833.89	1192.99	-25.08	1859.90	997.29	-51.75	1792.35	1037.16	39.13	1809.42	485.63	-292.92	79.73	1082.93	-307.98	78.92	496.12
6.46000	1268.45	72.46	153.91	1229.17	63.78	171.31	1044.88	99.19	233.46	1072.56	110.28	273.11	1011.80	-19.53	110.15	973.42	-19.83	121.02	779.51	-43.11	124.93	781.31	-44.46	163.79	1103.30	11.48	1437.46	0.00	0.00	0.00	1177.79	-132.42	1832.50	1204.60	-23.09	1857.74	1007.79	-50.21	1790.99	1047.50	40.61	1807.39	485.10	-293.05	79.59	1082.32	-307.91	78.74	496.64
6.47000	1306.22	71.11	151.80	1265.92	63.17	166.36	1077.96	98.22	218.32	1103.12	108.68	259.11	1011.36	-19.22	109.99	973.22	-19.54	120.66	779.54	-43.09	125.16	781.31	-44.67	164.11	1113.03	11.72	1435.68	0.00	0.00	0.00	1188.73	-130.50	1830.78	1214.82	-20.77	1855.36	1018.30	-49.06	1789.47	1057.95	42.33	1805.19	484.75	-293.20	79.56	1082.49	-307.42	77.95	496.27
6.48000	1343.58	70.79	149.20	1303.27	62.34	161.95	1111.05	97.04	203.31	1134.44	106.23	244.91	1010.60	-19.03	109.40	973.09	-19.22	120.43	779.59	-42.86	125.25	781.37	-44.44	164.22	1122.94	11.86	1433.76	0.00	0.00	0.00	1200.59	-128.42	1828.81	1225.10	-18.14	1852.71	1028.95	-48.01	1787.88	1068.48	43.77	1802.96	485.74	-293.17	79.64	1082.45	-307.01	77.50	496.42
6.49000	1380.18	70.09	146.89	1339.68	61.52	157.54	1144.39	96.62	188.87	1166.15	104.51	231.29	1011.25	-19.05	109.69	972.70	-19.19	120.18	779.60	-42.97	125.46	781.36	-44.90	164.64	1133.18	12.04	1431.89	0.00	0.00	0.00	1211.78	-126.25	1826.61	1236.09	-15.90	1849.79	1039.80	-46.73	1786.27	1078.99	45.32	1800.55	485.71	-292.89	79.74	1082.21	-306.89	77.43	496.87
6.50000	1415.78	69.09	145.12	1374.91	60.99	153.26	1178.36	96.02	174.88	1197.89	104.10	218.34	1010.76	-19.39	109.52	971.94	-19.23	119.75	779.58	-43.12	125.72	781.41	-45.09	164.95	1144.37	12.24	1429.90	0.00	0.00	0.00	1222.92	-124.01	1824.30	1246.82	-13.06	1846.61	1050.83	-45.57	1784.50	1089.48	46.60	1798.10	485.61	-292.87	79.70	1082.50	-306.67	77.45	496.71
6.51000	1451.72	68.49	144.04	1410.34	59.84	150.25	1212.79	94.88	161.23	1229.53	104.14	205.99	1011.03	-19.44	109.40	972.16	-19.29	119.72	779.61	-43.15	125.97	781.49	-45.02	165.20	1154.69	12.42	1427.79	0.00	0.00	0.00	1234.17	-121.60	1821.85	1257.89	-10.71	1843.37	1061.85	-44.63	1782.54	1100.05	47.79	1795.47	486.15	-292.93	79.98	1082.42	-306.73	77.28	496.48
6.52000	1486.92	67.57	144.20	1444.49	58.71	148.05	1246.85	93.96	148.24	1260.53	104.59	194.35	1010.79	-19.33	109.32	972.06	-19.38	119.60	779.68	-43.19	126.38	781.60	-45.16	165.64	1166.09	12.59	1425.69	0.00	0.00	0.00	1245.99	-119.17	1819.02	1269.89	-7.86	1839.68	1072.95	-43.38	1780.52	1110.51	49.23	1792.65	485.14	-292.86	79.64	1082.46	-306.79	77.30	496.83
6.53000	1520.16	66.72	145.43	1478.24	58.02	147.32	1280.58	93.47	136.03	1291.51	104.54	183.12	1010.79	-19.65	109.05	973.07	-19.51	119.87	779.70	-43.29	126.91	781.75	-45.03	166.07	1177.44	12.85	1423.38	0.00	0.00	0.00	1257.94	-117.03	1816.08	1280.87	-5.40	1836.08	1084.12	-42.19	1778.33	1121.03	50.78	1789.64	485.66	-292.72	79.95	1082.42	-306.80	77.29	496.34
6.54000	1553.10	65.68	148.69	1511.39	57.24	148.02	1313.75	93.23	124.61	1321.65	105.16	173.06	1012.19	-19.13	109.51	973.74	-19.60	119.97	779.81	-43.15	127.48	781.88	-45.08	166.72	1189.73	13.20	1420.87	0.00	0.00	0.00	1269.80	-114.47	1813.11	1291.67	-2.54	1832.34	1095.37	-40.94	1775.91	1131.66	52.26	1786.38	485.29	-292.68	79.87	1082.22	-306.72	77.34	496.08
6.55000	1585.70	65.98	152.00	1542.63	56.06	149.91	1346.69	92.37	113.96	1351.24	105.27	163.73	1011.40	-19.36	109.29	973.20	-19.77	119.72	779.95	-43.14	128.20	782.04	-45.47	167.63	1201.28	13.55	1418.11	0.00	0.00	0.00	1281.86	-111.66	1810.06	1302.77	0.67	1828.46	1106.67	-39.89	1773.14	1142.45	53.27	1783.03	484.54	-292.84	79.67	1082.20	-306.64	77.38	496.22
6.56000	1612.84	65.55	157.05	1571.97	56.55	151.09	1377.91	91.74	104.58	1379.08	105.55	155.48	1012.22	-19.54	109.24	973.03	-19.81	119.60	780.16	-42.92	129.00	782.35	-45.61	168.56	1213.06	13.98	1415.09	0.00	0.00	0.00	1293.80	-108.92	1807.03	1313.85	3.65	1824.67	1118.10	-38.85	1770.07	1153.16	54.55	1779.32	484.73	-293.04	79.71	1081.44	-306.84	77.18	495.94
6.57000	1640.08	64.77	161.93	1602.22	54.73	151.18	1407.20	91.33	96.71	1405.13	105.90	148.32	1010.87	-19.68	108.99	973.34	-19.85	119.62	780.38	-43.08	130.10	782.87	-45.69	169.52	1225.71	14.48	1411.75	0.00	0.00	0.00	1305.51	-106.38	1804.00	1324.93	6.60	1820.96	1129.63	-37.73	1766.73	1163.99	55.83	1775.37	485.06	-293.03	79.72	1081.81	-306.97	77.26	495.22
6.58000	1664.28	62.81	167.70	1626.01	53.03	154.88	1434.46	91.17	90.10	1429.52	105.88	142.02	1010.85	-19.36	109.03	972.82	-19.97	119.20	780.66	-43.08	131.25	783.45	-45.54	170.54	1238.24	15.20	1408.05	0.00	0.00	0.00	1317.42	-103.74	1801.01	1336.20	9.81	1817.21	1141.35	-36.63	1763.11	1174.90	56.56	1771.30	485.17	-293.11	79.86	1082.41	-307.00	77.48	495.33
6.59000	1685.64	62.40	172.75	1647.24	52.53	157.91	1459.17	90.97	84.52	1451.36	106.30	136.82	1010.79	-19.69	109.01	972.74	-20.09	119.20	780.97	-43.46	133.32	784.29	-45.72	171.85	1250.11	15.90	1404.08	0.00	0.00	0.00	1328.81	-100.85	1798.13	1347.86	12.99	1813.52	1153.12	-35.45	1759.30	1185.88	57.85	1767.04	485.58	-292.91	79.82	1081.55	-306.69	77.28	496.09
6.60000	1703.66	60.61	175.98	1666.01	51.61	160.09	1481.28	90.75	79.82	1471.34	105.92	131.98	1011.67	-19.61	109.03	972.51	-20.28	118.97	781.31	-43.95	135.06	784.96	-46.44	173.70	1261.11	16.51	1400.08	0.00	0.00	0.00	1341.95	-98.09	1795.13	1358.63	15.84	1810.05	1165.01	-34.56	1755.25	1197.03	59.36	1762.55	484.79	-292.76	79.69	1081.42	-306.77	77.23	495.89
6.61000	1720.52	59.14	178.60	1682.51	50.27	161.03	1500.79	89.90	75.36	1489.20	105.28	127.31	1011.18	-19.87	108.69	973.05	-20.15	118.87	781.73	-44.44	136.89	786.09	-46.85	175.49	1273.12	17.33	1395.98	0.00	0.00	0.00	1353.57	-95.35	1792.36	1370.14	18.81	1806.69	1177.07	-33.96	1751.06	1208.25	60.62	1758.02	485.54	-292.67	79.89	1081.34	-306.76	77.22	496.50
6.62000	1734.69	57.93	177.88	1696.67	49.07	160.77	1516.95	89.04	71.21	1504.51	103.99	122.66	1010.84	-19.77	108.84	972.72	-20.40	118.58	782.18	-45.04	138.97	787.45	-47.30	177.64	1285.41	18.23	1391.81	0.00	0.00	0.00	1365.81	-92.60	1789.54	1381.71	21.63	1803.43	1189.39	-33.04	1746.84	1219.44	62.22	1753.38	485.30	-292.73	79.83	1081.80	-306.75	77.30	496.31
6.63000	1748.59	56.55	177.83	1708.70	47.50	158.71	1530.09	87.78	66.61	1517.10	102.16	117.52	1011.46	-19.39	108.74	973.09	-20.59	118.59	782.73	-45.75	141.31	788.99	-48.29	180.25	1298.33	19.27	1387.59	0.00	0.00	0.00	1378.53	-89.68	1786.85	1393.00	25.31	1799.89	1201.72	-31.99	1742.63	1231.03	63.27	1748.80	484.83	-292.68	79.73	1081.79	-306.89	77.28	496.45
6.64000	1758.05	54.91	170.14	1719.01	45.71	154.58	1540.72	85.31	60.77	1527.55	99.55	111.54	1011.05	-19.93	108.52	972.74	-20.85	118.26	783.48	-46.38	143.91	790.73	-49.30	183.26	1310.91	20.31	1383.41	0.00	0.00	0.00	1390.58	-87.08	1784.10	1404.59	28.09	1796.67	1214.00	-31.41	1738.26	1242.46	64.89	1744.10	484.98	-292.45	79.83	1082.36	-306.56	77.53	495.97
6.65000	1763.61	53.65	167.65	1726.23	44.23	149.14	1548.32	83.12	54.30	1535.51	96.61	104.79	1010.51	-20.00	108.11	972.93	-20.85	117.80	784.44	-47.07	146.93	792.94	-50.25	186.50	1324.15	21.29	1379.43	0.00	0.00	0.00	1402.83	-83.93	1781.56	1416.79	31.38	1793.20	1226.54	-30.42	1733.97	1253.86	66.91	1739.28	484.87	-292.59	79.83	1082.03	-306.47	77.51	494.98
6.66000	1772.19	51.78	160.26	1732.19	42.28	140.89	1553.48	80.62	47.16	1541.24	94.16	97.55	1010.24	-20.31	108.12	972.76	-21.02	117.37	785.76	-47.85	150.32	795.40	-51.41	190.09	1336.32	22.11	1375.55	0.00	0.00	0.00	1415.76	-81.15	1778.68	1428.96	33.85	1789.99	1239.24	-29.33	1729.72	1265.64	68.35	1734.64	484.79	-292.36	79.86	1081.58	-307.02	77.19	495.83
6.67000	1775.11	46.79	145.90	1735.65	40.14	131.67	1554.88	77.76	44.22	1545.71	91.27	90.89	1010.19	-20.20	107.96	972.68	-21.06	117.08	787.49	-48.63	154.18	798.25	-53.29	194.31	1349.85	22.73	1371.92	0.00	0.00	0.00	1428.03	-78.39	1776.02	1440.58	36.80	1786.66	1252.01	-28.16	1725.62	1277.46	70.03	1730.03	485.16	-292.34	79.83	1081.22	-307.30	77.06	495.96
6.68000	1782.06	43.17	132.42	1741.90	37.28	119.58	1558.49	74.93	41.98	1549.36	87.48	86.57	1010.09	-20.24	107.92	972.48	-21.16	116.67	789.85	-49.77	158.80	801.58	-55.23	198.90	1364.39	23.36	1368.45	0.00	0.00	0.00	1441.65	-75.65	1773.24	1452.03	39.61	1783.42	1264.66	-27.25	1721.57	1289.48	71.37	1725.62	485.03	-292.61	79.80	1081.02	-307.09	76.93	495.50
6.69000	1795.88	41.92	118.30	1754.67	34.53	105.39	1564.95	73.13	40.65	1559.54	84.90	86.99	1010.27	-20.24	107.96	972.70	-21.23	116.45	792.73	-51.12	163.92	805.55	-57.98	204.17	1378.88	23.80	1365.21	0.00	0.00	0.00	1454.96	-72.91	1770.94	1464.20	42.27	1780.70	1277.62	-25.93	1718.09	1301.66	72.65	1721.87	484.56	-292.38	79.72	1081.24	-307.02	77.15	495.99
6.70000	1806.06	39.14	99.56	1765.75	31.41	90.21	1570.94	72.92	41.15	1571.82	84.20	85.66	1009.62	-20.34	107.83	971.63	-21.30	115.79	796.42	-53.05	169.82	810.64	-60.66	209.81	1393.43	24.03	1362.50	0.00	0.00	0.00	1467.57	-70.50	1769.63	1476.66	44.88	1779.16	1290.96	-24.84	1715.74	1314.47	73.91	1719.41	484.03	-292.18	79.57	1081.40	-306.98	77.24	496.05
6.71000	1810.90	37.12	84.91	1769.98	29.10	77.24	1574.35	72.02	42.16	1577.96	83.46	83.58	1009.58	-20.63	107.52	972.13	-20.58	115.64	801.21	-55.19	176.73	816.96	-63.45	216.34	1407.50	23.73	1360.68	0.00	0.00	0.00	1480.59	-68.35	1769.05	1489.61	47.41	1778.21	1304.55	-23.38	1714.35	1327.49	75.59	1717.91	484.82	-292.35	79.73	1081.36	-306.78	77.09	495.92
6.72000	1814.26	34.54	73.09	1773.45	27.08	65.80	1575.84	72.11	42.70	1580.52	83.14	83.22	1009.50	-20.70	107.42	972.27	-20.90	116.01	807.20	-57.08	184.57	824.78	-66.16	223.75	1421.34	23.43	1359.33	0.00	0.00	0.00	1493.56	-66.25	1768.54	1502.68	49.59	1777.72	1318.05	-21.94	1713.25	1340.66	77.24	1716.89	484.42	-292.57	79.58	1081.04	-306.59	77.16	494.89
6.73000	1815.81	32.62	62.03	1773.81	27.08	61.89	1577.01	72.89	43.19	1584.41	83.05	82.56	1009.67	-20.41	107.69	972.53	-20.76	116.66	814.81	-59.50	193.96	834.59	-68.95	232.26	1435.16	23.92	1358.19	0.00	0.00	0.00	1506.95	-64.07	1768.26	1516.20	51.49	1777.45	1331.57	-20.40	1712.22	1353.79	79.12	1715.90	484.17	-292.31	79.60	1081.65	-306.52	77.24	495.43
6.74000	1818.74	31.37	52.98	1775.57	26.03	55.34	1578.13	73.70	42.58	1588.65	83.16	81.79	1009.10	-20.24	107.61	973.84	-18.50	118.22	824.31	-61.36	204.44	846.84	-71.09	241.63	1449.23	24.42	1357.48	0.00	0.00	0.00	1520.67	-61.90	1768.24	1529.41	53.29	1777.52	1345.11	-18.85	1711.29	1367.03	80.58	1715.01	485.05	-292.32	79.84	1081.63	-306.69	77.02	495.53
6.75000	1819.62	31.26	45.07	1776.43	25.68	52.38	1579.54	74.06	41.30	1592.08	83.27	81.49	1009.94	-20.83	107.40	974.34	-19.76	122.07	835.78	-62.85	215.82	861.37	-72.59	251.35	1462.84	24.46	1357.18	0.00	0.00	0.00	1534.00	-59.95	1768.50	1542.45	55.77	1777.40	1358.83	-17.40	1710.50	1380.11	82.13	1714.10	484.19	-291.99	79.56	1080.95	-306.71	76.84	496.32
6.76000	1821.99	30.63	41.76	1776.47	25.35	50.19	1580.21	74.19	41.02	1594.22	83.06	81.21	1010.88	-20.57	107.34	975.31	-20.50	122.92	849.41	-63.34	227.65	877.82	-74.12	261.55	1475.66	24.27	1357.24	0.00	0.00	0.00	1547.14	-57.97	1768.79	1555.28	57.83	1777.46	1372.46	-16.01	1709.91	1393.14	83.52	1713.16	485.34	-291.56	79.92	1081.17	-306.30	77.16	495.79
6.77000	1821.88	31.10	40.45	1776.87	25.10	49.17	1580.74	74.07	40.81	1594.61	83.02	81.10	1013.53	-20.61	106.96	978.39	-19.89	124.84	864.82	-63.76	240.62	896.00	-75.12	272.23	1489.14	24.07	1357.29	0.00	0.00	0.00	1560.23	-55.82	1769.43	1568.25	60.19	1777.47	1385.78	-15.27	1709.55	1406.06	84.35	1712.41	485.67	-291.80	79.99	1082.10	-306.06	77.47	495.73
6.78000	1822.39	30.68	38.86	1777.76	25.30	48.53	1580.97	74.36	40.62	1595.27	83.82	81.16	1017.30	-20.49	106.49	983.07	-19.00	127.38	881.94	-64.17	254.27	916.06	-76.73	283.50	1501.56	24.08	1357.21	0.00	0.00	0.00	1573.38	-53.63	1770.12	1580.53	62.55	1777.52	1399.11	-14.65	1709.61	1418.77	85.10	1711.94	485.38	-292.37	79.88	1081.63	-306.26	77.30	496.01
6.79000	1822.23	31.23	37.72	1777.74	25.28	48.02	1581.16	74.44	40.53	1595.83	83.56	80.93	1022.19	-21.13	105.72	987.33	-19.85	132.47	900.79	-64.34	268.02	937.78	-77.51	294.61	1514.50	24.09	1357.21	0.00	0.00	0.00	1586.64	-51.63	1771.06	1593.71	64.49	1777.55	1412.43	-14.18	1710.06	1431.28	85.61	1711.80	485.06	-292.41	79.66	1081.24	-306.46	77.20	495.75
6.80000	1821.83	30.42	36.90	1777.77	25.22	47.64	1581.30	74.54	40.47	1596.11	83.81	81.00	1027.87	-21.11	104.72	996.86	-20.78	135.67	921.40	-66.68	282.64	960.66	-79.19	305.90	1527.22	23.77	1357.51	0.00	0.00	0.00	1599.38	-49.83	1772.15	1605.77	66.83	1777.82	1425.56	-14.04	1710.74	1443.56	86.19	1711.92	485.42	-292.23	79.93	1081.90	-306.95	77.75	495.25
6.81000	1822.16	30.60	36.27	1778.83	25.58	47.51	1581.38	74.56	40.41	1596.10	84.31	81.16	1034.43	-21.93	103.31	1010.44	-22.30	138.07	943.85	-69.52	296.45	984.81	-80.73	316.44	1540.65	23.33	1358.07	0.00	0.00	0.00	1612.52	-47.99	1773.31	1618.17	68.85	1778.25	1438.55	-13.87	1711.64	1455.87	86.56	1712.29	486.21	-292.29	79.96	1082.12	-306.89	77.80	495.93
6.82000	1822.38	31.02	36.40	1778.28	25.64	47.07	1581.53	74.47	40.32	1596.25	84.11	81.07	1040.05	-23.22	102.05	1023.93	-24.76	139.65	967.68	-73.26	309.71	1009.94	-82.07	326.24	1553.78	22.92	1358.72	0.00	0.00	0.00	1625.48	-46.21	1774.58	1630.16	70.41	1779.07	1451.11	-13.87	1712.69	1468.10	86.98	1712.85	485.50	-292.16	79.85	1081.02	-306.97	77.52	497.27
6.83000	1821.85	30.64	35.69	1778.10	25.64	46.88	1581.36	75.09	40.56	1596.43	84.20	81.07	1052.37	-24.74	105.94	1041.59	-26.67	144.87	994.53	-75.36	321.18	1036.05	-82.87	334.77	1566.84	22.74	1359.50	0.00	0.00	0.00	1638.15	-44.94	1776.16	1642.11	71.67	1780.22	1463.66	-13.74	1713.82	1480.33	87.26	1713.57	485.11	-292.25	79.72	1081.62	-306.92	77.82	496.91
6.84000	1822.27	30.52	35.36	1778.42	25.79	46.87	1581.71	74.46	40.29	1596.48	84.25	81.09	1073.25	-26.75	113.03	1063.91	-28.34	152.86	1022.28	-76.41	329.73	1062.66	-83.93	341.99	1578.57	22.61	1360.47	0.00	0.00	0.00	1650.46	-43.72	1777.82	1654.51	73.24	1781.31	1476.16	-13.68	1714.96	1492.35	87.66	1714.41	485.18	-292.66	79.71	1081.19	-306.88	77.66	495.43
6.85000	1823.25	30.72	35.91	1778.81	25.84	47.02	1581.59	74.71	40.33	1596.48	84.39	81.27	1098.13	-28.26	119.63	1088.89	-29.89	159.93	1047.77	-77.25	336.03	1089.48	-85.04	348.75	1590.13	22.46	1361.71	0.00	0.00	0.00	1662.58	-42.89	1779.65	1666.01	74.23	1782.85	1488.56	-13.53	1716.20	1504.31	87.76	1715.49	485.84	-292.22	80.01	1081.97	-306.33	77.43	496.61
6.86000	1822.92	31.15	35.82	1778.36	25.51	47.15	1581.62	74.95	40.45	1596.69	84.09	81.28	1127.18	-30.03	125.13	1117.70	-31.72	164.97	1073.41	-77.98	340.55	1116.16	-85.85	354.55	1601.00	22.37	1363.19	0.00	0.00	0.00	1673.99	-42.33	1781.55	1677.92	74.91	1784.56	1500.60	-13.70	1717.55	1516.35	87.47	1716.81	485.11	-292.32	79.85	1081.62	-305.86	77.24	496.74
6.87000	1822.40	31.00	35.41	1779.00	26.14	46.92	1581.57	75.16	40.49	1596.55	84.43	81.58	1159.38	-31.92	129.38	1149.25	-33.21	168.93	1100.54	-78.84	343.35	1143.50	-86.65	358.26	1612.03	22.34	1364.94	0.00	0.00	0.00	1685.43	-41.81	1783.69	1689.06	75.48	1786.39	1512.54	-13.57	1719.11	1528.14	87.64	1718.27	485.40	-292.54	79.93	1082.03	-305.72	77.35	496.16
6.88000	1822.73	30.96	35.82	1778.76	25.96	47.02	1581.54	75.41	40.55	1596.70	84.31	81.76	1190.27	-33.09	131.58	1180.43	-34.68	171.15	1128.40	-80.19	344.57	1171.18	-87.36	360.02	1623.17	22.61	1366.90	0.00	0.00	0.00	1697.99	-41.58	1785.57	1700.31	75.75	1788.46	1524.36	-13.61	1720.81	1539.94	87.66	1719.99	484.87	-292.37	79.83	1081.85	-306.17	77.18	496.90
6.89000	1823.16	30.81	35.71	1778.17	25.88	46.99	1581.54	75.58	40.57	1596.62	84.42	82.07	1222.25	-34.84	132.25	1210.41	-35.97	171.30	1156.90	-81.64	344.35	1199.44	-87.78	360.18	1634.27	23.10	1369.02	0.00	0.00	0.00	1709.47	-41.51	1787.64	1711.67	75.85	1790.68	1536.23	-13.65	1722.68	1551.38	87.68	1721.99	485.90	-292.30	80.13	1081.44	-306.17	77.18	496.60
6.90000	1823.12	31.00	35.20	1778.31	26.12	46.99	1581.65	75.54	40.55	1596.42	84.68	82.50	1254.98	-35.76	131.92	1242.89	-37.02	170.76	1185.75	-82.63	342.58	1227.51	-88.90	359.10	1645.65	23.65	1371.33	0.00	0.00	0.00	1721.09	-41.69	1789.53	1723.38	75.78	1792.75	1547.81	-13.77	1724.65	1562.84	87.42	1724.22	485.96	-292.42	79.97	1081.97	-306.13	77.41	496.82
6.91000	1823.05	30.70	35.14	1778.07	26.30	46.84	1581.74	75.39	40.56	1596.49	84.50	82.80	1286.87	-37.11	129.89	1274.83	-38.36	168.74	1214.92	-83.76	339.51	1256.18	-89.11	356.46	1657.47	24.06	1373.72	0.00	0.00	0.00	1731.97	-42.15	1791.37	1734.73	75.49	1794.94	1559.04	-13.99	1726.60	1574.26	87.09	1726.55	484.04	-292.41	79.52	1082.33	-305.97	77.59	496.14
6.92000	1822.73	31.22	35.43	1777.39	26.13	46.78	1581.57	75.84	40.84	1596.40	84.35	83.23	1322.61	-38.68	127.69	1308.89	-39.59	165.95	1244.28	-84.50	334.94	1284.94	-89.46	352.68	1668.95	24.31	1376.14	0.00	0.00	0.00	1742.34	-42.50	1793.20	1745.46	75.04	1797.21	1569.94	-14.26	1728.52	1585.40	86.74	1729.01	485.02	-292.37	79.81	1081.78	-305.99	77.49	496.23
6.93000	1822.81	30.78	35.15	1777.68	25.87	47.10	1581.69	75.87	41.07	1596.30	84.37	83.79	1357.06	-40.46	123.76	1342.97	-41.00	161.81	1274.38	-84.83	328.98	1314.04	-90.01	347.94	1681.20	24.59	1378.63	0.00	0.00	0.00	1753.19	-43.20	1794.74	1756.12	74.25	1799.58	1580.77	-14.37	1730.33	1596.29	86.73	1731.32	485.56	-292.52	79.99	1082.23	-306.26	77.62	497.12
6.94000	1822.69	30.98	34.87	1778.31	26.31	47.03	1581.83	75.77	41.33	1596.42	83.86	84.29	1395.17	-42.53	119.67	1378.96	-42.46	157.25	1304.76	-85.04	321.78	1343.26	-89.95	341.89	1692.88	24.81	1381.07	0.00	0.00	0.00	1763.69	-44.00	1796.20	1766.81	73.87	1801.78	1591.44	-14.65	1731.87	1607.08	86.51	1733.59	484.36	-292.67	79.50	1082.24	-306.52	77.51	497.54
6.95000	1822.99	30.86	35.24	1776.29	28.14	49.11	1581.91	75.65	41.70	1596.37	83.69	84.96	1434.44	-44.18	115.15	1415.39	-43.81	151.64	1335.57	-85.19	313.24	1372.97	-89.43	334.48	1704.57	25.33	1383.25	0.00	0.00	0.00	1773.85	-44.63	1797.57	1777.49	72.76	1804.05	1602.03	-14.90	1733.22	1617.91	86.09	1735.72	485.21	-292.25	79.90	1082.33	-306.17	77.76	497.31
6.96000	1822.99	31.12	35.38	1776.32	28.14	49.25	1581.92	75.55	42.07	1596.33	83.53	85.58	1474.26	-45.43	109.92	1454.01	-44.95	145.79	1366.40	-85.55	303.57	1402.91	-89.12	326.11	1716.37	26.03	1385.16	0.00	0.00	0.00	1783.75	-45.19	1798.89	1787.47	72.03	1806.22	1612.34	-15.28	1734.28	1628.51	85.52	1737.64	486.30	-292.28	80.20	1081.55	-305.99	77.58	496.56
6.97000	1822.27	30.75	35.19	1776.80	28.02	49.47	1582.07	75.29	42.53	1596.32	83.21	86.23	1514.93	-47.10	104.19	1494.09	-46.07	139.48	1398.16	-85.38	292.52	1433.61	-88.63	316.48	1727.54	27.00	1386.85	0.00	0.00	0.00	1794.25	-46.12	1800.01	1797.77	71.09	1808.24	1622.73	-15.36	1735.10	1638.78	85.13	1739.34	485.85	-292.41	79.95	1081.60	-306.17	77.45	496.96
6.98000	1822.62	30.69	35.31	1778.17	28.35	47.17	1582.15	75.13	43.15	1596.28	82.88	86.98	1556.43	-48.29	98.30	1534.55	-46.96	132.72	1430.42	-85.21	280.21	1464.26	-88.59	306.03	1738.24	28.21	1388.19	0.00	0.00	0.00	1804.10	-46.66	1801.04	1807.17	70.33	1810.48	1633.04	-15.62	1735.63	1648.98	84.66	1740.80	485.35	-292.43	79.80	1082.08	-306.22	77.65	496.64
6.99000	1822.71	31.10	35.42	1778.95	27.68	46.75	1582.44	74.56	43.67	1596.20	82.59	87.74	1597.68	-48.71	94.09	1575.73	-47.17	125.52	1463.50	-84.25	266.79	1495.81	-88.31	294.47	1749.12	29.51	1389.23	0.00	0.00	0.00	1813.94	-47.42	1801.80	1817.07	69.47	1812.28	1643.32	-16.06	1735.85	1659.23	84.14	1742.05	485.39	-292.51	79.72	1082.35	-306.04	77.82	495.57
7.00000	1823.03	30.53	35.27	1780.04	27.00	46.58	1582.61	74.18	44.40	1596.11	82.24	88.66	1641.13	-48.75	88.38	1617.56	-47.53	118.42	1496.99	-84.20	252.92	1528.00	-87.40	281.81	1759.75	30.90	1390.00	0.00	0.00	0.00	1824.12	-48.46	1802.39	1827.32	68.44	1813.95	1653.81	-16.28	1735.91	1669.33	83.86	1742.99	484.35	-292.53	79.60	1083.25	-306.20	77.94	496.36
7.01000	1823.71	30.94	35.79	1780.63	26.67	46.68	1582.88	73.61	45.24	1595.97	81.77	89.57	1685.30	-48.89	82.23	1660.25	-48.15	111.07	1531.20	-84.30	238.21	1561.30	-86.04	268.36	1769.65	32.21	1390.54	0.00	0.00	0.00	1834.12	-48.96	1802.85	1837.50	67.82	1815.30	1664.23	-16.54	1735.69	1679.74	83.20	1743.75	484.52	-292.48	79.67	1083.03	-306.22	77.99	496.42
7.02000	1823.73	30.11	36.02	1780.97	26.82	47.30	1583.13	72.93	46.14	1595.73	81.52	90.61	1731.97	-49.33	73.89	1703.77	-47.78	104.23	1564.63	-82.38	225.02	1592.19	-84.61	255.42	1780.26	33.57	1390.80	0.00	0.00	0.00	1843.64	-49.58	1803.14	1847.19	67.23	1816.49	1674.52	-16.87	1735.16	1689.66	83.10	1744.11	484.31	-292.57	79.70	1082.57	-306.27	77.90	496.17
7.03000	1824.20	32.18	38.69	1779.48	29.10	49.19	1583.59	71.78	47.00	1595.51	81.19	91.67	1777.49	-48.57	68.70	1747.29	-46.68	97.66	1602.99	-82.81	206.99	1625.76	-83.45	241.24	1790.95	34.94	1390.85	0.00	0.00	0.00	1854.10	-49.95	1803.11	1856.55	66.45	1817.47	1684.61	-17.38	1734.39	1699.86	82.55	1744.33	484.85	-292.70	79.74	1082.31	-306.37	77.92	496.28
7.04000	1822.64	32.65	39.21	1781.18	26.56	51.60	1583.74	71.28	48.19	1595.61	80.35	92.44	1823.78	-47.01	64.30	1792.37	-44.78	91.85	1638.42	-80.83	192.98	1661.00	-82.30	226.28	1801.59	36.28	1390.67	0.00	0.00	0.00	1863.77	-50.88	1802.75	1866.30	65.46	1818.37	1694.84	-17.91	1733.34	1710.05	81.94	1744.32	485.66	-292.51	79.99	1082.32	-306.38	77.88	496.23
7.05000	1821.57	34.45	41.51	1781.67	27.21	51.74	1584.16	70.40	49.12	1595.66	79.75	93.22	1869.31	-44.65	59.82	1837.20	-42.35	86.29	1678.99	-80.49	174.30	1698.10	-81.13	212.03	1812.25	37.45	1390.30	0.00	0.00	0.00	1874.36	-51.51	1802.04	1876.10	64.58	1818.82	1705.19	-18.34	1732.05	1720.14	81.59	1743.93	485.05	-292.64	79.56	1081.89	-306.30	77.70	496.74
7.06000	1819.79	37.59	43.21	1770.34	47.99	62.14	1584.68	69.25	49.75	1595.78	79.30	93.98	1916.18	-41.61	56.91	1882.61	-39.37	81.46	1718.15	-79.28	157.74	1735.25	-79.49	197.38	1823.12	38.60	1389.69	0.00	0.00	0.00	1884.13	-52.29	1801.17	1886.29	63.91	1818.95	1715.73	-18.45	1730.58	1730.31	81.40	1743.35	485.30	-292.66	79.68	1082.00	-306.36	77.61	496.45
7.07000	1819.23	39.91	44.11	1770.56	48.76	61.75	1585.02	68.70	50.47	1595.87	79.01	94.71	1962.57	-38.30	54.77	1926.98	-36.17	77.05	1758.62	-75.73	144.51	1774.62	-78.46	180.55	1834.44	39.76	1388.84	0.00	0.00	0.00	1894.28	-52.80	1800.22	1896.30	63.17	1818.86	1726.14	-18.73	1728.82	1740.76	80.96	1742.57	484.85	-292.50	79.79	1081.79	-306.34	77.44	495.93
7.08000	1820.05	40.40	43.89	1773.73	43.55	57.41	1585.47	67.85	50.99	1596.02	78.90	95.47	2008.97	-34.59	53.86	1971.55	-32.85	73.71	1799.10	-74.53	126.45	1813.00	-76.26	165.88	1845.69	40.97	1387.75	0.00	0.00	0.00	1904.44	-53.41	1798.92	1905.94	62.21	1818.64	1736.75	-18.76	1726.90	1751.22	80.88	1741.50	485.64	-292.47	79.89	1081.93	-306.19	77.72	497.18
7.09000	1821.04	39.81	42.26	1777.36	37.73	53.11	1585.77	67.44	51.65	1596.24	78.63	96.14	2054.91	-31.33	53.82	2016.31	-29.35	71.76	1839.50	-72.88	111.73	1851.16	-74.23	152.31	1856.93	42.10	1386.42	0.00	0.00	0.00	1914.90	-54.38	1797.25	1916.22	61.30	1818.13	1747.37	-18.85	1724.76	1761.56	80.89	1740.20	485.64	-292.32	79.86	1081.76	-306.51	77.49	497.21
7.10000	1822.84	34.50	37.81	1779.40	35.08	50.89	1586.13	67.12	52.35	1596.38	78.62	96.88	2099.32	-27.48	55.19	2061.36	-25.76	71.35	1880.51	-70.29	98.47	1889.92	-71.20	139.47	1868.64	43.31	1384.85	0.00	0.00	0.00	1924.74	-55.14	1795.63	1926.08	60.48	1817.46	1758.16	-19.02	1722.41	1772.31	80.59	1738.80	485.56	-292.71	79.78	1082.28	-306.61	77.59	497.00
7.11000	1824.82	32.96	36.24	1781.15	31.40	48.29	1586.38	66.77	53.11	1596.66	78.41	97.59	2144.43	-23.83	58.33	2104.79	-22.18	71.85	1923.03	-65.99	86.35	1929.65	-66.97	127.62	1879.90	44.40	1383.13	0.00	0.00	0.00	1935.21	-55.78	1793.75	1937.38	59.37	1816.42	1769.27	-18.78	1719.98	1782.84	80.62	1737.10	485.73	-292.49	79.93	1082.36	-306.64	77.63	496.01
7.12000	1824.54	31.98	35.36	1780.41	30.27	46.97	1586.80	66.16	53.87	1596.77	78.49	98.49	2188.55	-20.07	63.47	2149.12	-18.22	72.13	1964.37	-62.63	76.44	1968.55	-63.85	117.62	1891.15	45.49	1381.21	0.00	0.00	0.00	1945.86	-56.35	1791.83	1947.42	58.48	1815.43	1780.34	-18.70	1717.37	1793.59	80.63	1735.23	486.92	-292.49	80.33	1082.23	-306.37	77.63	496.07
7.13000	1823.79	31.81	35.59	1780.76	29.93	46.81	1587.01	65.92	54.79	1596.90	78.78	99.44	2231.50	-15.54	71.16	2192.51	-14.54	76.44	2006.47	-56.95	67.39	2007.22	-59.66	109.26	1902.52	46.48	1379.14	0.00	0.00	0.00	1956.71	-56.75	1789.70	1958.12	57.70	1814.03	1791.34	-18.75	1714.62	1804.72	80.59	1733.23	485.09	-292.54	79.67	1082.42	-305.90	77.96	496.19
7.14000	1823.64	32.11	35.13	1781.02	29.77	46.58	1587.32	65.67	55.76	1597.42	78.43	100.25	2272.80	-11.63	80.85	2233.76	-10.60	83.15	2006.47	-56.95	67.39	2007.22	-59.66	109.26	1913.71	47.44	1376.92	0.00	0.00	0.00	1967.52	-57.59	1787.34	1969.28	56.82	1812.47	1802.22	-18.99	1711.73	1816.01	80.53	1731.06	485.42	-292.31	79.89	1082.69	-305.95	78.04	496.03
7.15000	1824.28	31.40	35.08	1781.19	29.75	46.34	1587.48	65.81	56.91	1597.79	78.33	101.21	2311.56	-8.46	91.44	2272.25	-6.74	91.30	2006.47	-56.95	67.39	2007.22	-59.66	109.26	1924.80	48.36	1374.62	0.00	0.00	0.00	1978.30	-58.15	1785.00	1980.20	55.97	1810.86	1813.63	-18.58	1708.93	1827.23	80.82	1728.69	485.61	-292.26	80.07	1082.18	-306.01	77.94	496.19
7.16000	1824.16	32.22	35.24	1779.61	28.95	44.54	1587.81	65.78	57.97	1598.22	78.60	102.34	2346.42	-3.66	104.23	2307.95	-2.76	100.96	2006.47	-56.95	67.39	2007.22	-59.66	109.26	1936.28	49.16	1372.17	0.00	0.00	0.00	1989.65	-58.54	1782.51	1990.96	55.45	1809.06	1825.21	-18.17	1706.05	1838.58	81.07	1726.25	484.95	-292.48	79.65	1082.47	-306.38	77.84	496.70
7.17000	1823.92	31.93	34.75	1781.17	29.19	45.22	1588.18	65.74	59.09	1598.88	78.58	103.38	2378.99	-0.42	117.09	2340.78	0.61	111.12	2006.47	-56.95	67.39	2007.22	-59.66	109.26	1947.58	49.90	1369.57	0.00	0.00	0.00	2000.61	-58.94	1780.08	2002.45	54.61	1807.06	1836.92	-17.85	1703.13	1850.34	80.71	1723.80	485.53	-292.20	79.84	1082.22	-306.23	77.79	496.62
7.18000	1826.69	27.94	28.88	1781.41	29.39	45.14	1588.52	66.00	60.36	1599.58	78.79	104.60	2408.21	3.08	130.16	2370.59	4.43	122.28	2006.47	-56.95	67.39	2007.22	-59.66	109.26	1959.13	50.76	1366.90	0.00	0.00	0.00	2011.71	-59.62	1777.55	2014.01	54.19	1804.81	1848.52	-17.85	1700.20	1862.06	80.61	1721.23	485.35	-292.30	79.95	1082.13	-306.23	77.89	497.05
7.19000	1824.78	31.72	34.51	1783.36	29.15	45.10	1589.06	66.06	61.66	1600.52	79.06	105.89	2433.91	6.32	142.53	2397.72	7.48	132.32	2006.47	-56.95	67.39	2007.22	-59.66	109.26	1970.56	51.53	1364.18	0.00	0.00	0.00	2017.54	-60.26	1777.63	2025.62	53.63	1802.63	1860.23	-17.79	1697.33	1873.75	81.05	1718.53	485.39	-292.45	79.99	1082.59	-306.11	77.93	496.21
7.20000	1824.66	32.28	34.96	1781.43	29.20	44.18	1589.52	66.53	63.35	1601.43	79.80	107.56	2456.87	9.42	153.28	2420.27	10.48	140.29	2006.47	-56.95	67.39	2007.22	-59.66	109.26	1981.98	52.29	1361.48	0.00	0.00	0.00	2028.17	-60.86	1775.67	2037.01	52.96	1800.50	1871.99	-18.05	1694.48	1885.78	80.88	1715.97	486.19	-292.10	80.25	1082.50	-306.20	77.94	496.14
7.21000	1824.84	31.90	34.59	1786.02	26.81	35.42	1590.15	66.95	65.14	1602.65	80.22	109.24	2477.43	12.44	161.89	2446.91	14.11	139.20	2006.47	-56.95	67.39	2007.22	-59.66	109.26	1993.46	53.03	1358.79	0.00	0.00	0.00	2040.53	-61.27	1773.17	2049.08	52.25	1798.31	1884.07	-18.13	1691.82	1898.26	80.43	1713.57	485.14	-292.24	79.95	1082.29	-306.30	77.76	496.30
7.22000	1826.78	28.07	28.58	1785.82	27.28	35.14	1590.60	68.04	67.42	1604.04	81.09	111.24	2494.81	14.95	167.68	2465.23	16.28	142.88	2006.47	-56.95	67.39	2007.22	-59.66	109.26	2004.88	53.69	1356.19	0.00	0.00	0.00	2052.42	-61.71	1770.82	2061.41	51.47	1796.23	1896.36	-18.05	1689.29	1910.41	80.38	1711.21	485.01	-292.09	79.92	1081.99	-306.39	77.67	496.55
7.23000	1827.53	26.97	27.76	1786.12	26.70	34.42	1591.34	68.78	69.58	1605.65	82.10	113.33	2508.54	16.51	170.17	2478.38	19.17	145.04	2006.47	-56.95	67.39	2007.22	-59.66	109.26	2016.85	54.15	1353.77	0.00	0.00	0.00	2064.47	-62.20	1768.60	2073.78	50.78	1794.18	1908.34	-18.51	1686.89	1922.56	80.32	1708.94	485.13	-292.07	79.82	1081.80	-306.21	77.55	496.50
7.24000	1826.93	27.75	28.17	1785.86	27.14	34.26	1592.40	69.82	71.97	1607.37	83.81	115.76	2519.03	18.68	169.38	2488.77	21.65	143.77	2006.47	-56.95	67.39	2007.22	-59.66	109.26	2028.80	54.50	1351.55	0.00	0.00	0.00	2076.70	-62.77	1766.51	2085.73	50.59	1792.23	1920.62	-18.81	1684.69	1935.03	79.68	1706.97	485.48	-292.41	79.95	1081.72	-306.46	77.57	496.99
7.25000	1827.08	27.46	28.26	1785.95	26.76	33.64	1593.57	71.20	74.64	1609.59	85.21	118.22	2527.51	21.00	164.04	2497.58	22.89	137.96	2006.47	-56.95	67.39	2007.22	-59.66	109.26	2040.98	54.64	1349.63	0.00	0.00	0.00	2089.22	-63.38	1764.48	2098.14	49.73	1790.44	1932.95	-19.32	1682.70	1947.36	79.34	1705.03	485.17	-292.41	79.81	1081.95	-306.01	77.69	496.54
7.26000	1826.58	28.23	28.10	1785.89	26.86	33.30	1594.96	72.56	77.63	1612.06	87.13	120.97	2534.45	25.79	153.90	2503.57	26.97	128.56	2006.47	-56.95	67.39	2007.22	-59.66	109.26	2053.31	54.59	1347.94	0.00	0.00	0.00	2101.80	-63.98	1762.63	2110.81	49.18	1788.65	1945.47	-19.83	1680.96	1959.92	78.85	1703.25	485.26	-292.54	79.83	1082.26	-306.29	77.68	496.17
7.27000	1827.12	26.78	27.54	1785.62	27.13	32.99	1596.80	74.20	80.95	1614.78	89.37	124.12	2540.00	30.10	140.80	2509.89	30.31	115.78	2006.47	-56.95	67.39	2007.22	-59.66	109.26	2066.11	54.39	1346.53	0.00	0.00	0.00	2114.29	-64.61	1760.93	2123.47	48.40	1787.07	1958.07	-20.49	1679.42	1972.63	77.97	1701.70	485.12	-292.48	79.75	1082.01	-306.32	77.71	496.34
7.28000	1827.37	26.65	27.17	1785.72	27.16	32.65	1599.03	75.72	84.64	1618.25	91.32	127.36	2545.72	33.67	128.90	2515.85	32.71	103.91	2006.47	-56.95	67.39	2007.22	-59.66	109.26	2079.04	54.10	1345.42	0.00	0.00	0.00	2126.87	-65.27	1759.36	2136.51	47.81	1785.46	1970.64	-21.23	1678.14	1985.14	77.12	1700.47	485.60	-292.60	79.95	1081.90	-306.30	77.50	496.43
7.29000	1826.94	27.28	27.49	1786.05	26.86	32.23	1601.37	78.36	89.20	1622.16	93.62	131.17	2554.91	34.24	116.27	2523.90	34.29	95.09	2006.47	-56.95	67.39	2007.22	-59.66	109.26	2092.30	53.74	1344.63	0.00	0.00	0.00	2140.06	-65.93	1758.12	2148.92	47.22	1784.36	1983.44	-21.91	1677.39	1997.64	76.26	1699.73	486.14	-292.40	80.21	1082.01	-306.05	77.68	496.59
7.30000	1827.71	26.69	26.90	1785.75	27.60	32.41	1604.52	80.67	94.12	1626.63	95.98	135.43	2562.49	34.87	104.58	2525.23	35.78	99.28	2006.47	-56.95	67.39	2007.22	-59.66	109.26	2105.56	53.35	1344.33	0.00	0.00	0.00	2152.81	-66.81	1757.50	2161.72	46.24	1783.78	1996.01	-23.20	1677.14	2010.09	75.15	1699.63	485.61	-292.42	79.93	1082.15	-305.84	77.81	495.93
7.31000	1827.02	27.21	27.29	1786.10	27.38	32.22	1608.32	82.92	99.51	1631.74	98.64	140.24	2563.90	35.74	98.48	2527.60	36.41	90.73	2006.47	-56.95	67.39	2007.22	-59.66	109.26	2119.18	52.97	1344.58	0.00	0.00	0.00	2165.46	-67.77	1757.20	2173.92	45.40	1783.83	2008.76	-24.38	1677.44	2022.63	73.96	1700.01	484.98	-292.33	79.72	1081.74	-306.05	77.51	495.96
7.32000	1827.82	28.75	26.54	1786.46	27.93	32.31	1612.87	85.31	105.54	1637.95	101.36	145.50	2566.49	35.62	89.03	2530.10	36.32	82.37	2006.47	-56.95	67.39	2007.22	-59.66	109.26	2132.81	52.66	1345.37	0.00	0.00	0.00	2178.70	-68.69	1757.26	2187.16	44.13	1784.10	2021.24	-25.89	1678.09	2035.36	72.57	1700.79	484.45	-292.24	79.72	1081.76	-305.73	77.66	496.62
7.33000	1828.38	26.47	26.06	1787.42	27.62	31.98	1618.37	87.94	112.35	1645.31	103.46	150.93	2569.08	34.88	80.77	2533.00	35.36	76.47	2006.47	-56.95	67.39	2007.22	-59.66	109.26	2146.53	52.34	1346.67	0.00	0.00	0.00	2191.36	-69.68	1757.75	2199.82	43.24	1784.75	2033.76	-27.28	1679.09	2047.84	71.18	1701.82	484.41	-292.38	79.55	1081.73	-306.04	77.56	499.23
7.34000	1827.96	26.77	26.63	1787.90	28.39	32.20	1624.92	90.44	119.71	1653.24	106.61	157.11	2572.37	34.28	73.45	2533.86	35.49	73.91	2006.47	-56.95	67.39	2007.22	-59.66	109.26	2160.00	52.07	1348.36	0.00	0.00	0.00	2203.94	-70.79	1758.42	2212.13	42.11	1785.67	2046.13	-28.82	1680.20	2060.05	69.87	1703.13	485.40	-292.46	79.86	1081.77	-306.40	77.49	500.19
7.35000	1827.71	26.61	26.60	1788.08	28.23	33.63	1632.83	92.27	127.25	1663.04	108.61	163.17	2574.48	34.89	65.92	2536.28	36.10	68.81	2006.47	-56.95	67.39	2007.22	-59.66	109.26	2173.24	51.85	1350.25	0.00	0.00	0.00	2216.66	-71.90	1759.25	2224.89	40.62	1786.92	2058.52	-30.28	1681.34	2072.21	68.46	1704.61	485.18	-292.40	79.83	1082.06	-306.25	77.73	500.11
7.36000	1827.85	26.46	26.55	1789.75	25.43	33.22	1642.46	93.45	135.17	1674.23	111.27	169.58	2577.19	36.27	59.35	2538.61	37.43	64.26	2006.47	-56.95	67.39	2007.22	-59.66	109.26	2186.66	51.77	1352.29	0.00	0.00	0.00	2228.95	-73.04	1760.16	2236.78	39.62	1788.18	2058.52	-30.28	1681.34	2084.05	67.48	1706.05	484.98	-292.72	79.84	1082.18	-306.17	77.61	500.10
7.37000	1828.16	24.10	27.32	1790.38	26.35	34.40	1652.52	95.30	143.91	1687.73	113.55	176.01	2578.78	36.54	55.58	2540.12	37.95	61.99	2006.47	-56.95	67.39	2007.22	-59.66	109.26	2199.71	51.89	1354.32	0.00	0.00	0.00	2241.37	-74.19	1760.97	2248.74	38.37	1789.50	2058.52	-30.28	1681.34	2095.86	66.47	1707.55	486.14	-292.98	79.80	1082.07	-306.18	77.81	500.10
7.38000	1828.78	23.46	27.29	1790.76	25.83	35.78	1663.67	97.34	153.65	1701.83	115.86	183.03	2579.97	36.67	53.16	2541.26	38.06	60.59	2006.47	-56.95	67.39	2007.22	-59.66	109.26	2212.59	52.26	1356.26	0.00	0.00	0.00	2253.47	-75.25	1761.70	2260.50	37.23	1790.94	2058.52	-30.28	1681.34	2107.79	65.32	1709.09	486.59	-292.59	79.84	1082.40	-306.43	77.80	500.10
7.39000	1831.69	24.95	25.95	1790.49	25.50	38.21	1676.35	98.62	164.24	1717.14	117.38	190.72	2580.06	36.78	51.23	2541.96	38.28	59.57	2006.47	-56.95	67.39	2007.22	-59.66	109.26	2225.31	52.91	1358.01	0.00	0.00	0.00	2264.93	-76.22	1762.43	2272.03	35.69	1792.58	2058.52	-30.28	1681.34	2119.41	64.52	1710.47	486.59	-293.10	79.73	1082.11	-306.48	77.59	500.06
7.40000	1833.89	23.43	26.60	1790.59	25.61	41.60	1689.85	101.41	176.35	1732.77	119.46	199.51	2580.77	36.84	50.18	2542.47	38.44	58.90	2006.47	-56.95	67.39	2007.22	-59.66	109.26	2237.83	53.82	1359.59	0.00	0.00	0.00	2276.54	-77.15	1763.22	2283.50	34.78	1794.02	2058.52	-30.28	1681.34	2131.23	63.37	1711.96	486.55	-293.40	79.59	1082.13	-306.30	77.63	500.10
7.41000	1835.24	23.64	26.30	1792.08	26.38	45.87	1705.96	103.29	188.67	1750.31	120.78	208.72	2581.11	36.89	49.30	2542.70	38.53	58.30	2006.47	-56.95	67.39	2007.22	-59.66	109.26	2249.78	54.87	1361.03	0.00	0.00	0.00	2288.05	-78.06	1764.05	2294.91	33.51	1795.66	2058.52	-30.28	1681.34	2142.56	62.83	1713.41	486.62	-293.26	79.73	1082.44	-306.06	77.95	500.08
7.42000	1835.21	25.35	26.13	1796.01	28.06	50.92	1723.75	106.43	201.46	1769.21	122.41	218.01	2581.26	36.89	48.70	2543.21	38.48	58.04	2006.47	-56.95	67.39	2007.22	-59.66	109.26	2261.26	56.03	1362.38	0.00	0.00	0.00	2299.07	-78.86	1765.07	2306.05	32.45	1797.31	2058.52	-30.28	1681.34	2154.01	62.17	1714.99	486.62	-293.12	79.71	1082.47	-306.21	77.78	500.09
7.43000	1836.40	28.68	26.66	1803.39	30.88	56.67	1744.13	109.26	213.55	1789.34	124.29	227.19	2581.68	36.88	48.42	2543.30	38.43	57.69	2006.47	-56.95	67.39	2007.22	-59.66	109.26	2272.71	57.18	1363.75	0.00	0.00	0.00	2310.47	-79.49	1765.99	2317.20	31.68	1799.00	2058.52	-30.28	1681.34	2165.37	61.41	1716.48	486.63	-293.19	79.62	1082.18	-306.18	77.69	500.08
7.44000	1841.40	33.73	28.46	1815.24	35.09	63.03	1766.01	112.79	224.99	1810.50	126.67	235.91	2581.85	36.87	48.11	2543.36	38.40	57.44	2006.47	-56.95	67.39	2007.22	-59.66	109.26	2284.12	58.29	1365.19	0.00	0.00	0.00	2321.62	-80.04	1767.08	2327.87	31.04	1800.80	2058.52	-30.28	1681.34	2176.46	61.35	1717.89	486.64	-293.05	79.63	1082.32	-306.47	77.80	500.10
7.45000	1852.79	40.64	32.09	1832.61	40.91	69.90	1787.81	115.94	235.42	1832.57	128.79	243.93	2581.69	36.77	47.67	2543.46	38.29	57.19	2006.47	-56.95	67.39	2007.22	-59.66	109.26	2295.75	59.32	1366.70	0.00	0.00	0.00	2332.83	-80.42	1768.17	2339.18	30.34	1802.46	2058.52	-30.28	1681.34	2187.50	61.37	1719.26	486.62	-293.18	79.61	1082.30	-306.23	77.89	500.10
7.46000	1873.15	49.51	38.12	1856.50	48.58	77.21	1809.00	119.09	245.01	1854.60	131.39	251.55	2582.28	36.79	47.78	2543.63	38.23	57.10	2006.47	-56.95	67.39	2007.22	-59.66	109.26	2306.89	60.34	1368.17	0.00	0.00	0.00	2343.67	-80.63	1769.28	2349.92	30.05	1804.21	2058.52	-30.28	1681.34	2198.83	61.11	1720.72	486.54	-293.19	79.70	1082.09	-306.41	77.72	500.07
7.47000	1890.25	56.16	44.59	1877.24	55.15	85.45	1831.08	121.08	253.59	1876.53	134.57	259.07	2581.94	36.73	47.46	2543.76	38.16	57.01	2006.47	-56.95	67.39	2007.22	-59.66	109.26	2317.80	61.31	1369.67	0.00	0.00	0.00	2354.09	-80.74	1770.51	2360.66	29.57	1806.13	2058.52	-30.28	1681.34	2209.35	61.89	1722.01	486.55	-293.14	79.49	1082.13	-306.51	77.65	500.10
7.48000	1910.92	64.14	49.66	1898.11	62.07	90.58	1853.17	122.73	261.12	1898.89	137.04	266.34	2582.06	36.73	47.38	2543.80	38.09	56.92	2006.47	-56.95	67.39	2007.22	-59.66	109.26	2328.35	62.29	1371.19	0.00	0.00	0.00	2365.49	-80.63	1771.55	2371.49	29.56	1807.74	2058.52	-30.28	1681.34	2220.38	61.88	1723.49	486.56	-292.74	79.58	1082.13	-306.14	77.53	500.10
7.49000	1934.08	72.79	53.50	1922.23	69.57	94.66	1875.99	124.70	267.47	1921.52	139.71	273.08	2581.95	36.73	47.13	2543.93	37.99	56.85	2006.47	-56.95	67.39	2007.22	-59.66	109.26	2338.59	63.25	1372.78	0.00	0.00	0.00	2376.14	-80.33	1772.70	2382.40	29.82	1809.31	2058.52	-30.28	1681.34	2231.25	62.26	1725.08	486.59	-293.15	79.70	1081.61	-305.87	77.48	500.11
7.50000	1960.65	81.48	57.21	1948.45	77.00	98.08	1899.62	127.26	272.60	1945.61	141.67	278.34	2582.14	36.65	47.21	2544.05	37.92	56.84	2006.47	-56.95	67.39	2007.22	-59.66	109.26	2348.85	64.20	1374.40	0.00	0.00	0.00	2386.86	-79.65	1773.94	2392.99	30.35	1810.85	2058.52	-30.28	1681.34	2241.59	63.43	1726.69	486.57	-293.44	79.60	1082.48	-306.04	77.73	500.15
7.51000	1988.13	89.85	60.12	1976.96	84.23	101.13	1923.78	129.66	275.91	1969.91	143.82	282.33	2582.41	36.66	47.28	2543.90	37.84	56.66	2006.47	-56.95	67.39	2007.22	-59.66	109.26	2358.97	65.22	1376.05	0.00	0.00	0.00	2397.78	-78.87	1775.12	2403.89	30.94	1812.44	2058.52	-30.28	1681.34	2252.45	64.02	1728.49	486.57	-293.24	79.71	1082.37	-306.09	77.71	500.09
7.52000	2018.66	97.73	62.90	2005.20	91.07	102.80	1949.02	131.94	277.72	1994.86	145.72	285.06	2582.15	36.67	47.06	2543.97	37.72	56.62	2006.47	-56.95	67.39	2007.22	-59.66	109.26	2368.98	66.15	1377.68	0.00	0.00	0.00	2408.58	-77.87	1776.48	2414.58	31.74	1813.99	2058.52	-30.28	1681.34	2263.21	64.68	1730.50	486.57	-293.10	79.54	1081.79	-306.06	77.68	500.11
7.53000	2049.56	105.22	64.58	2035.59	97.51	103.97	1974.85	134.20	278.03	2020.49	147.66	286.38	2582.48	36.64	47.20	2544.28	37.71	56.70	2006.47	-56.95	67.39	2007.22	-59.66	109.26	2378.74	67.01	1379.32	0.00	0.00	0.00	2419.54	-76.63	1777.95	2425.47	33.07	1815.38	2058.52	-30.28	1681.34	2273.64	65.70	1732.29	486.54	-292.94	79.61	1081.86	-306.30	77.67	500.10
7.54000	2082.01	112.09	65.55	2066.80	103.69	104.24	2001.09	136.67	276.99	2045.98	150.09	286.54	2582.15	36.53	46.96	2544.24	37.63	56.59	2006.47	-56.95	67.39	2007.22	-59.66	109.26	2388.42	67.69	1380.90	0.00	0.00	0.00	2430.11	-75.20	1779.50	2435.98	34.94	1816.65	2058.52	-30.28	1681.34	2284.40	66.26	1734.25	486.55	-293.19	79.58	1082.05	-306.55	77.49	500.09
7.55000	2115.15	118.64	65.64	2099.23	109.51	104.02	2027.71	139.40	274.54	2072.25	152.09	285.22	2582.11	36.53	46.78	2544.11	37.55	56.43	2006.47	-56.95	67.39	2007.22	-59.66	109.26	2397.82	68.16	1382.46	0.00	0.00	0.00	2440.44	-73.59	1781.26	2446.64	36.70	1817.95	2058.52	-30.28	1681.34	2294.89	67.13	1736.10	486.56	-293.26	79.59	1082.33	-306.37	77.62	500.12
7.56000	2149.35	124.67	65.10	2132.71	114.84	103.09	2054.55	141.63	270.47	2098.69	154.67	282.89	2582.77	36.59	47.12	2543.73	37.53	56.16	2006.47	-56.95	67.39	2007.22	-59.66	109.26	2407.05	68.36	1383.94	0.00	0.00	0.00	2451.57	-71.70	1782.96	2457.39	38.37	1819.38	2058.52	-30.28	1681.34	2305.18	68.27	1737.78	486.59	-293.55	79.61	1083.70	-307.05	76.42	500.08
7.57000	2184.87	130.19	64.17	2167.61	119.76	101.85	2081.45	144.79	265.36	2125.29	157.30	279.22	2582.32	36.52	46.82	2543.97	37.45	56.18	2006.47	-56.95	67.39	2007.22	-59.66	109.26	2416.24	68.46	1385.33	0.00	0.00	0.00	2462.67	-69.75	1784.80	2467.75	40.81	1820.51	2058.52	-30.28	1681.34	2315.19	69.75	1739.17	486.58	-293.35	79.82	1084.11	-307.30	76.05	500.08
7.58000	2221.69	134.95	63.04	2204.52	124.16	100.74	2109.32	147.01	258.83	2152.56	160.24	274.63	2582.50	36.48	46.83	2544.02	37.41	56.11	2006.47	-56.95	67.39	2007.22	-59.66	109.26	2425.55	68.47	1386.60	0.00	0.00	0.00	2473.51	-67.57	1786.65	2478.12	43.17	1821.53	2058.52	-30.28	1681.34	2325.35	71.10	1740.51	486.54	-293.18	79.75	1084.11	-307.27	76.03	500.10
7.59000	2259.30	138.98	61.48	2242.62	128.07	99.61	2137.35	150.18	251.22	2180.66	162.31	268.78	2582.41	36.42	46.68	2543.72	37.36	55.85	2006.47	-56.95	67.39	2007.22	-59.66	109.26	2435.20	68.42	1387.75	0.00	0.00	0.00	2484.06	-65.37	1788.56	2488.28	45.55	1822.59	2058.52	-30.28	1681.34	2336.00	72.00	1741.69	486.57	-293.02	79.69	1084.30	-307.16	75.81	500.10
7.60000	2298.03	142.20	59.83	2279.95	131.35	97.23	2166.37	153.42	242.57	2209.07	164.90	262.03	2582.60	36.40	46.72	2543.78	37.36	55.80	2006.47	-56.95	67.39	2007.22	-59.66	109.26	2444.66	68.32	1388.74	0.00	0.00	0.00	2494.67	-63.05	1790.38	2498.47	48.33	1823.48	2058.52	-30.28	1681.34	2345.93	73.73	1742.52	486.60	-293.29	79.73	1084.17	-307.36	75.98	500.07
7.61000	2337.04	144.67	57.79	2317.09	133.98	94.12	2195.41	157.35	233.16	2237.61	167.94	254.53	2582.05	36.40	46.34	2543.50	37.25	55.59	2006.47	-56.95	67.39	2007.22	-59.66	109.26	2454.39	68.10	1389.56	0.00	0.00	0.00	2505.22	-60.65	1792.20	2505.88	50.53	1826.63	2058.52	-30.28	1681.34	2355.68	75.62	1743.14	486.56	-293.26	79.55	1084.10	-307.33	76.01	500.05
7.62000	2376.30	146.85	55.34	2355.55	135.96	91.38	2225.35	161.55	223.03	2266.70	171.44	246.51	2582.29	36.41	46.37	2543.25	37.25	55.45	2006.47	-56.95	67.39	2007.22	-59.66	109.26	2464.08	67.82	1390.21	0.00	0.00	0.00	2516.12	-58.17	1793.83	2515.21	53.18	1827.81	2058.52	-30.28	1681.34	2365.72	77.08	1743.59	486.54	-293.30	79.54	1084.17	-307.29	76.03	500.10
7.63000	2419.92	148.75	55.01	2392.56	138.29	86.90	2256.10	165.35	211.88	2296.35	174.85	237.63	2582.14	36.43	46.25	2542.66	37.19	55.13	2006.47	-56.95	67.39	2007.22	-59.66	109.26	2473.84	67.52	1390.68	0.00	0.00	0.00	2526.72	-55.70	1795.39	2525.34	55.97	1828.27	2058.52	-30.28	1681.34	2376.05	78.45	1743.82	486.54	-293.07	79.74	1084.11	-307.31	76.12	500.13
7.64000	2462.04	150.91	54.67	2432.98	140.89	84.41	2287.74	169.18	200.28	2325.69	179.09	228.59	2582.08	36.39	46.20	2542.41	37.21	55.01	2006.47	-56.95	67.39	2007.22	-59.66	109.26	2483.64	67.22	1390.99	0.00	0.00	0.00	2537.20	-53.22	1796.82	2535.67	58.85	1828.55	2058.52	-30.28	1681.34	2386.07	80.25	1743.87	486.55	-292.81	79.90	1084.12	-307.18	76.16	500.11
7.65000	2503.54	152.85	54.09	2472.93	143.09	82.05	2319.96	173.02	188.15	2356.03	182.69	218.69	2582.03	36.48	46.28	2542.35	37.19	55.02	2006.47	-56.95	67.39	2007.22	-59.66	109.26	2493.51	66.96	1391.09	0.00	0.00	0.00	2547.78	-50.64	1798.05	2545.73	61.71	1828.67	2058.52	-30.28	1681.34	2396.32	81.73	1743.71	486.52	-293.27	79.63	1083.99	-306.83	76.28	500.10
7.66000	2545.66	154.72	54.03	2513.55	145.08	80.14	2352.96	176.59	175.55	2356.03	182.69	218.69	2581.87	36.56	46.37	2542.43	37.21	55.09	2006.47	-56.95	67.39	2007.22	-59.66	109.26	2503.25	66.70	1390.98	0.00	0.00	0.00	2558.43	-48.06	1799.14	2555.78	64.57	1828.66	2058.52	-30.28	1681.34	2406.24	83.60	1743.31	486.53	-293.46	79.65	1083.99	-306.46	76.39	500.12
7.67000	2588.51	156.54	54.62	2554.04	147.01	78.19	2388.10	178.27	162.11	2356.03	182.69	218.69	2581.66	36.71	46.35	2542.61	37.27	55.30	2006.47	-56.95	67.39	2007.22	-59.66	109.26	2512.97	66.47	1390.66	0.00	0.00	0.00	2568.96	-45.45	1800.00	2566.06	67.47	1828.39	2058.52	-30.28	1681.34	2416.82	84.74	1742.84	486.62	-293.21	79.60	1084.04	-307.05	76.19	500.12
7.68000	2631.76	158.37	55.82	2595.10	149.13	76.74	2423.08	181.07	149.41	2356.03	182.69	218.69	2581.98	36.74	46.51	2543.11	37.35	55.68	2006.47	-56.95	67.39	2007.22	-59.66	109.26	2522.75	66.31	1390.17	0.00	0.00	0.00	2579.76	-42.86	1800.69	2576.61	70.30	1827.90	2058.52	-30.28	1681.34	2427.01	86.24	1742.02	486.49	-292.85	79.67	1084.13	-307.18	76.09	500.10
7.69000	2674.80	160.69	57.43	2636.64	151.45	75.90	2423.08	181.07	149.41	2356.03	182.69	218.69	2581.90	36.70	46.40	2543.47	37.35	55.88	2006.47	-56.95	67.39	2007.22	-59.66	109.26	2532.57	66.22	1389.45	0.00	0.00	0.00	2590.20	-40.34	1801.24	2586.90	73.19	1827.29	2058.52	-30.28	1681.34	2437.30	87.77	1741.08	486.57	-293.02	79.65	1084.11	-307.03	76.07	500.07
7.70000	2717.21	163.43	59.37	2677.64	154.06	75.18	2423.08	181.07	149.41	2356.03	182.69	218.69	2582.03	36.59	46.32	2543.77	37.32	55.99	2006.47	-56.95	67.39	2007.22	-59.66	109.26	2542.17	66.19	1388.58	0.00	0.00	0.00	2600.99	-37.66	1801.51	2597.28	76.06	1826.50	2058.52	-30.28	1681.34	2447.69	89.36	1739.90	486.51	-292.77	79.70	1084.12	-306.79	76.10	500.08
7.71000	2758.95	166.41	61.69	2718.70	156.82	75.12	2423.08	181.07	149.41	2356.03	182.69	218.69	2582.36	36.51	46.52	2543.89	37.23	55.96	2006.47	-56.95	67.39	2007.22	-59.66	109.26	2551.78	66.20	1387.56	0.00	0.00	0.00	2611.91	-35.03	1801.59	2607.58	78.93	1825.52	2058.52	-30.28	1681.34	2457.65	91.55	1738.53	486.49	-292.66	79.80	1084.15	-307.24	76.08	500.07
7.72000	2800.06	169.52	64.48	2759.75	159.55	75.83	2423.08	181.07	149.41	2356.03	182.69	218.69	2582.73	36.45	46.60	2544.17	37.15	56.02	2006.47	-56.95	67.39	2007.22	-59.66	109.26	2561.45	66.27	1386.39	0.00	0.00	0.00	2622.74	-32.39	1801.52	2618.03	81.75	1824.37	2058.52	-30.28	1681.34	2468.14	93.21	1737.05	486.59	-292.75	79.76	1084.22	-307.37	76.00	500.09
7.73000	2841.06	172.37	68.18	2799.93	162.21	77.07	2423.08	181.07	149.41	2356.03	182.69	218.69	2583.02	36.35	46.60	2543.74	37.01	55.59	2006.47	-56.95	67.39	2007.22	-59.66	109.26	2571.03	66.38	1385.12	0.00	0.00	0.00	2633.75	-29.77	1801.21	2628.65	84.62	1822.98	2058.52	-30.28	1681.34	2478.79	94.64	1735.51	486.57	-292.48	79.79	1084.14	-306.98	76.01	500.06
7.74000	2881.08	174.92	72.36	2839.80	164.56	79.23	2423.08	181.07	149.41	2356.03	182.69	218.69	2582.68	36.31	46.20	2543.50	36.91	55.43	2006.47	-56.95	67.39	2007.22	-59.66	109.26	2580.50	66.56	1383.78	0.00	0.00	0.00	2644.93	-27.09	1800.69	2639.48	87.45	1821.42	2058.52	-30.28	1681.34	2478.79	94.64	1735.51	486.50	-293.20	79.68	1084.10	-306.87	76.14	500.13
7.75000	2920.48	176.99	77.83	2878.98	166.54	82.51	2423.08	181.07	149.41	2356.03	182.69	218.69	2582.09	36.17	45.80	2543.31	36.80	55.29	2006.47	-56.95	67.39	2007.22	-59.66	109.26	2590.16	66.82	1382.33	0.00	0.00	0.00	2656.00	-24.44	1800.05	2650.05	90.25	1819.76	2058.52	-30.28	1681.34	2478.79	94.64	1735.51	486.51	-293.22	79.88	1084.14	-307.32	76.04	500.12
7.76000	2959.00	178.32	84.90	2917.00	168.01	86.89	2423.08	181.07	149.41	2356.03	182.69	218.69	2582.20	36.10	45.86	2543.21	36.76	55.22	2006.47	-56.95	67.39	2007.22	-59.66	109.26	2599.81	67.15	1380.81	0.00	0.00	0.00	2667.40	-21.72	1799.15	2660.73	93.11	1817.86	2058.52	-30.28	1681.34	2478.79	94.64	1735.51	486.50	-292.97	79.92	1084.03	-306.87	76.08	500.08
7.77000	2996.58	179.18	94.03	2953.43	169.04	92.98	2423.08	181.07	149.41	2356.03	182.69	218.69	2581.80	36.05	45.68	2543.43	36.72	55.31	2006.47	-56.95	67.39	2007.22	-59.66	109.26	2609.61	67.55	1379.19	0.00	0.00	0.00	2678.57	-19.05	1798.18	2671.70	95.95	1815.79	2058.52	-30.28	1681.34	2478.79	94.64	1735.51	486.56	-293.07	79.76	1083.99	-306.45	76.28	500.09
7.78000	3031.62	179.80	104.18	2989.01	169.78	101.28	2423.08	181.07	149.41	2356.03	182.69	218.69	2582.01	36.02	45.74	2543.28	36.68	55.18	2006.47	-56.95	67.39	2007.22	-59.66	109.26	2619.33	68.03	1377.47	0.00	0.00	0.00	2689.74	-16.39	1796.96	2682.37	98.78	1813.58	2058.52	-30.28	1681.34	2478.79	94.64	1735.51	486.60	-293.13	79.74	1084.29	-307.13	76.00	500.01
7.79000	3064.00	180.13	115.85	3021.78	170.33	110.96	2423.08	181.07	149.41	2356.03	182.69	218.69	2581.89	35.98	45.69	2543.42	36.60	55.24	2006.47	-56.95	67.39	2007.22	-59.66	109.26	2629.22	68.54	1375.65	0.00	0.00	0.00	2701.15	-13.69	1795.56	2693.06	101.57	1811.21	2058.52	-30.28	1681.34	2478.79	94.64	1735.51	486.66	-293.17	79.61	1084.20	-306.82	76.09	500.04
7.80000	3093.97	180.24	128.97	3052.62	170.61	122.40	2423.08	181.07	149.41	2356.03	182.69	218.69	2581.97	35.99	45.66	2543.20	36.54	55.07	2006.47	-56.95	67.39	2007.22	-59.66	109.26	2639.02	69.15	1373.71	0.00	0.00	0.00	2712.33	-10.90	1794.04	2703.83	104.40	1808.75	2058.52	-30.28	1681.34	2478.79	94.64	1735.51	486.60	-293.26	79.68	1084.15	-306.95	76.24	500.07
7.81000	3122.89	180.32	142.84	3079.33	170.72	133.75	2423.08	181.07	149.41	2356.03	182.69	218.69	2582.08	35.93	45.72	2543.42	36.48	55.13	2006.47	-56.95	67.39	2007.22	-59.66	109.26	2648.58	69.86	1371.69	0.00	0.00	0.00	2723.69	-8.15	1792.42	2714.49	107.22	1806.26	2058.52	-30.28	1681.34	2478.79	94.64	1735.51	486.54	-293.36	79.58	1084.08	-306.71	76.22	500.12
7.82000	3143.59	179.90	155.83	3103.40	170.52	145.22	2423.08	181.07	149.41	2356.03	182.69	218.69	2581.85	35.87	45.62	2543.37	36.38	55.06	2006.47	-56.95	67.39	2007.22	-59.66	109.26	2658.25	70.59	1369.60	0.00	0.00	0.00	2734.85	-5.39	1790.78	2724.88	110.02	1803.86	2058.52	-30.28	1681.34	2478.79	94.64	1735.51	486.53	-292.80	79.71	1084.18	-306.77	76.16	500.09
7.83000	3164.28	179.41	168.08	3124.71	170.12	155.77	2423.08	181.07	149.41	2356.03	182.69	218.69	2582.05	35.84	45.61	2543.36	36.32	54.96	2006.47	-56.95	67.39	2007.22	-59.66	109.26	2668.09	71.36	1367.51	0.00	0.00	0.00	2745.87	-2.65	1789.16	2735.50	112.75	1801.46	2058.52	-30.28	1681.34	2478.79	94.64	1735.51	486.56	-292.96	79.67	1084.28	-307.00	76.01	500.07
7.84000	3182.34	178.89	177.98	3144.86	169.61	165.82	2423.08	181.07	149.41	2356.03	182.69	218.69	2582.17	35.82	45.64	2543.54	36.27	55.02	2006.47	-56.95	67.39	2007.22	-59.66	109.26	2677.93	72.11	1365.49	0.00	0.00	0.00	2756.92	0.02	1787.61	2745.94	115.47	1799.17	2058.52	-30.28	1681.34	2478.79	94.64	1735.51	486.58	-292.60	79.75	1084.22	-307.45	75.99	500.15
7.85000	3197.70	178.34	184.83	3158.04	168.84	169.80	2423.08	181.07	149.41	2356.03	182.69	218.69	2582.29	35.80	45.66	2543.57	36.22	54.95	2006.47	-56.95	67.39	2007.22	-59.66	109.26	2687.91	72.87	1363.54	0.00	0.00	0.00	2767.66	2.72	1786.16	2756.29	118.13	1797.04	2058.52	-30.28	1681.34	2478.79	94.64	1735.51	486.58	-292.99	79.63	1084.29	-307.51	75.97	500.11
7.86000	3210.71	177.97	188.90	3172.16	168.14	173.69	2423.08	181.07	149.41	2356.03	182.69	218.69	2582.12	35.79	45.50	2543.68	36.12	54.95	2006.47	-56.95	67.39	2007.22	-59.66	109.26	2697.97	73.66	1361.73	0.00	0.00	0.00	2778.53	5.31	1784.81	2766.50	120.83	1795.05	2058.52	-30.28	1681.34	2478.79	94.64	1735.51	486.61	-292.63	79.80	1084.23	-307.01	76.09	500.12
7.87000	3221.89	177.72	190.19	3182.65	167.46	174.12	2423.08	181.07	149.41	2356.03	182.69	218.69	2582.02	35.71	45.50	2543.67	36.06	54.78	2006.47	-56.95	67.39	2007.22	-59.66	109.26	2708.20	74.56	1360.08	0.00	0.00	0.00	2789.43	7.97	1783.61	2776.83	123.52	1793.25	2058.52	-30.28	1681.34	2478.79	94.64	1735.51	486.49	-292.87	79.90	1084.19	-307.36	76.07	500.13
7.88000	3230.65	177.32	188.24	3191.24	166.51	172.14	2423.08	181.07	149.41	2356.03	182.69	218.69	2582.37	35.64	45.64	2543.81	35.87	54.77	2006.47	-56.95	67.39	2007.22	-59.66	109.26	2718.48	75.54	1358.62	0.00	0.00	0.00	2799.76	10.63	1782.63	2787.01	126.17	1791.66	2058.52	-30.28	1681.34	2478.79	94.64	1735.51	486.56	-292.87	79.75	1084.19	-307.10	76.11	500.10
7.89000	3237.33	176.36	183.34	3198.01	165.05	167.54	2423.08	181.07	149.41	2356.03	182.69	218.69	2582.27	35.69	45.59	2543.72	35.68	54.62	2006.47	-56.95	67.39	2007.22	-59.66	109.26	2729.06	76.66	1357.35	0.00	0.00	0.00	2810.06	13.27	1781.76	2797.47	128.77	1790.15	2058.52	-30.28	1681.34	2478.79	94.64	1735.51	486.60	-292.81	79.68	1084.16	-306.74	76.10	500.09
7.90000	3241.64	174.71	175.04	3203.28	162.93	160.87	2423.08	181.07	149.41	2356.03	182.69	218.69	2581.98	35.62	45.40	2543.92	35.63	54.55	2006.47	-56.95	67.39	2007.22	-59.66	109.26	2739.76	77.88	1356.31	0.00	0.00	0.00	2820.38	15.86	1781.05	2807.36	131.30	1788.95	2058.52	-30.28	1681.34	2478.79	94.64	1735.51	486.64	-292.97	79.69	1084.18	-307.06	76.08	500.09
7.91000	3244.11	173.10	166.96	3204.80	160.19	150.78	2423.08	181.07	149.41	2356.03	182.69	218.69	2581.79	35.62	45.31	2543.77	35.54	54.29	2006.47	-56.95	67.39	2007.22	-59.66	109.26	2750.67	79.24	1355.47	0.00	0.00	0.00	2830.43	18.43	1780.47	2817.11	133.91	1787.96	2058.52	-30.28	1681.34	2478.79	94.64	1735.51	486.56	-293.23	79.74	1084.16	-306.93	76.15	500.07
7.92000	3246.59	167.82	154.93	3206.91	156.19	140.86	2423.08	181.07	149.41	2356.03	182.69	218.69	2582.12	35.59	45.43	2543.86	35.36	54.11	2006.47	-56.95	67.39	2007.22	-59.66	109.26	2761.72	80.73	1354.80	0.00	0.00	0.00	2840.32	21.03	1780.03	2827.10	136.55	1787.00	2058.52	-30.28	1681.34	2478.79	94.64	1735.51	486.55	-292.98	79.77	1084.07	-306.60	76.18	500.10
7.93000	3250.41	163.10	145.61	3206.91	156.19	140.86	2423.08	181.07	149.41	2356.03	182.69	218.69	2581.74	35.51	45.21	2544.10	35.19	53.99	2006.47	-56.95	67.39	2007.22	-59.66	109.26	2772.85	82.42	1354.29	0.00	0.00	0.00	2849.98	23.59	1779.78	2836.74	139.26	1786.29	2058.52	-30.28	1681.34	2478.79	94.64	1735.51	486.53	-293.05	79.68	1084.18	-306.32	76.15	500.14
7.94000	3250.41	163.10	145.61	3206.91	156.19	140.86	2423.08	181.07	149.41	2356.03	182.69	218.69	2581.40	35.43	45.00	2544.06	35.10	53.74	2006.47	-56.95	67.39	2007.22	-59.66	109.26	2784.24	84.23	1353.93	0.00	0.00	0.00	2859.33	26.18	1779.84	2846.13	141.94	1785.95	2058.52	-30.28	1681.34	2478.79	94.64	1735.51	486.55	-293.14	79.74	1084.13	-306.63	76.23	500.17
7.95000	3250.41	163.10	145.61	3206.91	156.19	140.86	2423.08	181.07	149.41	2356.03	182.69	218.69	2581.64	35.42	45.09	2543.91	34.99	53.40	2006.47	-56.95	67.39	2007.22	-59.66	109.26	2795.58	86.15	1353.83	0.00	0.00	0.00	2868.84	28.88	1780.46	2855.49	144.55	1786.15	2058.52	-30.28	1681.34	2478.79	94.64	1735.51	486.59	-293.19	79.66	1084.22	-307.37	76.01	500.17
7.96000	3250.41	163.10	145.61	3206.91	156.19	140.86	2423.08	181.07	149.41	2356.03	182.69	218.69	2581.64	35.48	45.11	2543.99	34.90	53.26	2006.47	-56.95	67.39	2007.22	-59.66	109.26	2806.98	88.17	1354.10	0.00	0.00	0.00	2878.32	31.60	1781.51	2865.07	147.26	1786.77	2058.52	-30.28	1681.34	2478.79	94.64	1735.51	486.60	-293.41	79.58	1084.09	-306.78	76.21	500.09
7.97000	3250.41	163.10	145.61	3206.91	156.19	140.86	2423.08	181.07	149.41	2356.03	182.69	218.69	2581.80	35.39	45.12	2544.21	34.85	53.25	2006.47	-56.95	67.39	2007.22	-59.66	109.26	2818.38	90.12	1354.72	0.00	0.00	0.00	2887.39	34.34	1782.77	2874.28	150.08	1787.67	2058.52	-30.28	1681.34	2478.79	94.64	1735.51	486.57	-292.78	79.69	1084.25	-306.78	76.03	500.07
7.98000	3250.41	163.10	145.61	3206.91	156.19	140.86	2423.08	181.07	149.41	2356.03	182.69	218.69	2581.96	35.40	45.19	2544.20	35.05	53.25	2006.47	-56.95	67.39	2007.22	-59.66	109.26	2829.76	91.90	1355.58	0.00	0.00	0.00	2896.26	37.13	1784.37	2883.69	152.92	1788.77	2058.52	-30.28	1681.34	2478.79	94.64	1735.51	486.57	-293.12	79.76	1084.15	-307.02	75.96	500.14
7.99000	3250.41	163.10	145.61	3206.91	156.19	140.86	2423.08	181.07	149.41	2356.03	182.69	218.69	2581.81	35.37	45.09	2544.33	35.55	53.67	2006.47	-56.95	67.39	2007.22	-59.66	109.26	2841.01	93.54	1356.64	0.00	0.00	0.00	2905.11	39.93	1786.24	2892.76	155.89	1790.21	2058.52	-30.28	1681.34	2478.79	94.64	1735.51	486.60	-293.17	79.72	1084.08	-306.98	76.11	500.15
8.00000	3250.41	163.10	145.61	3206.91	156.19	140.86	2423.08	181.07	149.41	2356.03	182.69	218.69	2581.90	35.29	45.17	2544.98	35.67	54.86	2006.47	-56.95	67.39	2007.22	-59.66	109.26	2852.15	95.11	1357.86	0.00	0.00	0.00	2913.91	42.81	1788.38	2901.78	158.92	1791.90	2058.52	-30.28	1681.34	2478.79	94.64	1735.51	486.54	-292.83	79.60	1084.11	-307.14	76.13	500.09
8.01000	3250.41	163.10	145.61	3206.91	156.19	140.86	2423.08	181.07	149.41	2356.03	182.69	218.69	2582.71	35.30	45.64	2546.91	35.79	57.79	2006.47	-56.95	67.39	2007.22	-59.66	109.26	2863.22	96.57	1359.29	0.00	0.00	0.00	2923.04	45.86	1790.72	2910.82	162.04	1793.78	2058.52	-30.28	1681.34	2478.79	94.64	1735.51	486.58	-293.32	79.59	1084.18	-307.54	75.99	500.09
8.02000	3250.41	163.10	145.61	3206.91	156.19	140.86	2423.08	181.07	149.41	2356.03	182.69	218.69	2582.81	35.29	45.68	2550.32	36.22	55.47	2006.47	-56.95	67.39	2007.22	-59.66	109.26	2874.44	97.90	1360.93	0.00	0.00	0.00	2931.63	49.05	1793.28	2919.54	165.27	1795.74	2058.52	-30.28	1681.34	2478.79	94.64	1735.51	486.55	-293.05	79.70	1084.35	-307.67	75.76	500.06
8.03000	3250.41	163.10	145.61	3206.91	156.19	140.86	2423.08	181.07	149.41	2356.03	182.69	218.69	2582.97	35.19	45.59	2548.64	36.52	57.93	2006.47	-56.95	67.39	2007.22	-59.66	109.26	2885.75	99.08	1362.69	0.00	0.00	0.00	2940.68	52.32	1795.84	2928.56	168.58	1797.61	2058.52	-30.28	1681.34	2478.79	94.64	1735.51	486.51	-292.83	79.81	1084.16	-307.01	76.02	500.11
8.04000	3250.41	163.10	145.61	3206.91	156.19	140.86	2423.08	181.07	149.41	2356.03	182.69	218.69	2584.20	35.22	46.08	2548.95	36.62	59.07	2006.47	-56.95	67.39	2007.22	-59.66	109.26	2896.89	100.17	1364.47	0.00	0.00	0.00	2950.00	55.68	1798.32	2937.99	171.93	1799.33	2058.52	-30.28	1681.34	2478.79	94.64	1735.51	486.55	-293.26	79.54	1084.06	-307.01	76.21	500.03
8.05000	3250.41	163.10	145.61	3206.91	156.19	140.86	2423.08	181.07	149.41	2356.03	182.69	218.69	2584.98	35.32	46.03	2550.38	36.96	60.14	2006.47	-56.95	67.39	2007.22	-59.66	109.26	2907.89	101.12	1366.30	0.00	0.00	0.00	2959.46	59.21	1800.78	2947.28	175.39	1800.96	2058.52	-30.28	1681.34	2478.79	94.64	1735.51	486.51	-293.26	79.43	1084.14	-307.02	76.02	500.04
8.06000	3250.41	163.10	145.61	3206.91	156.19	140.86	2423.08	181.07	149.41	2356.03	182.69	218.69	2586.53	35.37	45.94	2553.12	37.43	61.42	2006.47	-56.95	67.39	2007.22	-59.66	109.26	2918.95	101.95	1368.12	0.00	0.00	0.00	2968.43	62.79	1803.36	2956.62	178.92	1802.47	2058.52	-30.28	1681.34	2478.79	94.64	1735.51	486.52	-293.14	79.62	1084.13	-307.17	75.99	500.05
8.07000	3250.41	163.10	145.61	3206.91	156.19	140.86	2423.08	181.07	149.41	2356.03	182.69	218.69	2588.83	35.57	45.29	2557.06	37.95	63.03	2006.47	-56.95	67.39	2007.22	-59.66	109.26	2929.97	102.53	1369.93	0.00	0.00	0.00	2977.69	66.50	1805.79	2965.72	182.56	1803.85	2058.52	-30.28	1681.34	2478.79	94.64	1735.51	486.56	-293.12	79.45	1084.16	-307.09	76.07	500.10
8.08000	3250.41	163.10	145.61	3206.91	156.19	140.86	2423.08	181.07	149.41	2356.03	182.69	218.69	2592.51	35.65	44.56	2562.34	38.17	65.23	2006.47	-56.95	67.39	2007.22	-59.66	109.26	2940.81	102.90	1371.65	0.00	0.00	0.00	2986.98	70.22	1808.09	2974.73	186.20	1805.04	2058.52	-30.28	1681.34	2478.79	94.64	1735.51	486.57	-293.18	79.56	1084.17	-307.15	75.97	500.11
8.09000	3250.41	163.10	145.61	3206.91	156.19	140.86	2423.08	181.07	149.41	2356.03	182.69	218.69	2596.81	35.40	43.67	2569.11	37.93	67.81	2006.47	-56.95	67.39	2007.22	-59.66	109.26	2951.61	103.14	1373.32	0.00	0.00	0.00	2996.43	73.96	1810.29	2983.87	189.88	1806.03	2058.52	-30.28	1681.34	2478.79	94.64	1735.51	486.54	-293.41	79.62	1084.07	-306.96	76.17	500.07
8.10000	3250.41	163.10	145.61	3206.91	156.19	140.86	2423.08	181.07	149.41	2356.03	182.69	218.69	2601.54	34.81	42.46	2577.11	37.13	70.29	2006.47	-56.95	67.39	2007.22	-59.66	109.26	2962.29	103.30	1374.91	0.00	0.00	0.00	3005.68	77.70	1812.50	2992.97	193.60	1806.84	2058.52	-30.28	1681.34	2478.79	94.64	1735.51	486.56	-293.08	79.60	1084.19	-306.79	76.00	500.10
8.11000	3250.41	163.10	145.61	3206.91	156.19	140.86	2423.08	181.07	149.41	2356.03	182.69	218.69	2606.56	33.93	40.85	2586.52	35.73	72.28	2006.47	-56.95	67.39	2007.22	-59.66	109.26	2972.29	103.39	1376.40	0.00	0.00	0.00	3014.95	81.48	1814.61	3002.30	197.24	1807.42	2058.52	-30.28	1681.34	2478.79	94.64	1735.51	486.53	-292.88	79.63	1084.27	-306.97	75.98	500.16
8.12000	3250.41	163.10	145.61	3206.91	156.19	140.86	2423.08	181.07	149.41	2356.03	182.69	218.69	2611.75	32.63	38.78	2596.40	33.73	73.70	2006.47	-56.95	67.39	2007.22	-59.66	109.26	2981.64	103.47	1377.80	0.00	0.00	0.00	3024.26	85.23	1816.61	3011.44	200.88	1807.82	2058.52	-30.28	1681.34	2478.79	94.64	1735.51	486.53	-293.09	79.58	1084.15	-306.97	76.21	500.16
8.13000	3250.41	163.10	145.61	3206.91	156.19	140.86	2423.08	181.07	149.41	2356.03	182.69	218.69	2620.15	30.88	40.59	2608.34	31.82	77.38	2006.47	-56.95	67.39	2007.22	-59.66	109.26	2991.12	103.57	1379.14	0.00	0.00	0.00	3033.38	88.89	1818.48	3020.35	204.44	1808.11	2058.52	-30.28	1681.34	2478.79	94.64	1735.51	486.51	-293.22	79.64	1084.14	-307.05	76.17	500.18
8.14000	3250.41	163.10	145.61	3206.91	156.19	140.86	2423.08	181.07	149.41	2356.03	182.69	218.69	2633.40	28.55	46.03	2622.24	30.07	83.11	2006.47	-56.95	67.39	2007.22	-59.66	109.26	3000.51	103.74	1380.43	0.00	0.00	0.00	3042.65	92.47	1820.19	3029.51	207.77	1808.17	2058.52	-30.28	1681.34	2478.79	94.64	1735.51	486.52	-292.58	79.71	1084.21	-307.31	76.02	500.20
8.15000	3250.41	163.10	145.61	3206.91	156.19	140.86	2423.08	181.07	149.41	2356.03	182.69	218.69	2650.18	25.63	51.81	2638.99	27.89	89.02	2006.47	-56.95	67.39	2007.22	-59.66	109.26	3009.27	104.11	1381.62	0.00	0.00	0.00	3051.82	95.98	1821.78	3038.53	210.91	1808.16	2058.52	-30.28	1681.34	2478.79	94.64	1735.51	486.55	-292.44	79.86	1084.07	-307.34	76.20	500.16
8.16000	3250.41	163.10	145.61	3206.91	156.19	140.86	2423.08	181.07	149.41	2356.03	182.69	218.69	2669.94	22.43	57.24	2658.79	25.27	94.30	2006.47	-56.95	67.39	2007.22	-59.66	109.26	3017.42	104.58	1382.76	0.00	0.00	0.00	3061.03	99.38	1823.24	3047.45	214.00	1808.12	2058.52	-30.28	1681.34	2478.79	94.64	1735.51	486.54	-292.49	79.84	1084.12	-307.08	76.25	500.14
8.17000	3250.41	163.10	145.61	3206.91	156.19	140.86	2423.08	181.07	149.41	2356.03	182.69	218.69	2692.02	19.15	62.25	2680.96	22.61	99.24	2006.47	-56.95	67.39	2007.22	-59.66	109.26	3025.43	105.04	1383.96	0.00	0.00	0.00	3070.47	102.54	1824.50	3056.22	216.89	1808.00	2058.52	-30.28	1681.34	2478.79	94.64	1735.51	486.60	-293.04	79.83	1084.08	-307.03	76.21	500.10
8.18000	3250.41	163.10	145.61	3206.91	156.19	140.86	2423.08	181.07	149.41	2356.03	182.69	218.69	2715.59	16.08	66.39	2703.95	20.16	102.98	2006.47	-56.95	67.39	2007.22	-59.66	109.26	3033.83	105.41	1385.28	0.00	0.00	0.00	3079.92	105.47	1825.61	3065.09	219.44	1807.90	2058.52	-30.28	1681.34	2478.79	94.64	1735.51	486.54	-292.80	79.69	1084.17	-307.02	76.09	500.04
8.19000	3250.41	163.10	145.61	3206.91	156.19	140.86	2423.08	181.07	149.41	2356.03	182.69	218.69	2740.06	13.44	69.52	2727.83	17.98	105.78	2006.47	-56.95	67.39	2007.22	-59.66	109.26	3042.71	105.70	1386.71	0.00	0.00	0.00	3089.59	108.13	1826.56	3073.71	221.72	1807.87	2058.52	-30.28	1681.34	2478.79	94.64	1735.51	486.51	-293.08	79.60	1084.09	-306.94	76.15	500.05
8.20000	3250.41	163.10	145.61	3206.91	156.19	140.86	2423.08	181.07	149.41	2356.03	182.69	218.69	2765.85	11.21	72.04	2752.49	16.15	107.73	2006.47	-56.95	67.39	2007.22	-59.66	109.26	3051.50	105.84	1388.15	0.00	0.00	0.00	3098.95	110.44	1827.37	3082.34	223.75	1807.89	2058.52	-30.28	1681.34	2478.79	94.64	1735.51	486.51	-293.16	79.70	1084.09	-306.93	76.16	500.06
8.21000	3250.41	163.10	145.61	3206.91	156.19	140.86	2423.08	181.07	149.41	2356.03	182.69	218.69	2791.72	9.33	73.30	2778.03	14.58	108.86	2006.47	-56.95	67.39	2007.22	-59.66	109.26	3060.22	105.94	1389.61	0.00	0.00	0.00	3108.26	112.39	1828.06	3091.02	225.57	1808.00	2058.52	-30.28	1681.34	2478.79	94.64	1735.51	486.51	-293.13	79.73	1084.11	-307.14	76.02	500.13
8.22000	3250.41	163.10	145.61	3206.91	156.19	140.86	2423.08	181.07	149.41	2356.03	182.69	218.69	2818.75	7.69	73.96	2804.39	13.28	109.19	2006.47	-56.95	67.39	2007.22	-59.66	109.26	3068.99	106.23	1391.01	0.00	0.00	0.00	3117.18	113.96	1828.67	3099.49	227.05	1808.27	2058.52	-30.28	1681.34	2478.79	94.64	1735.51	486.56	-293.03	79.77	1084.19	-307.51	75.99	500.13
8.23000	3250.41	163.10	145.61	3206.91	156.19	140.86	2423.08	181.07	149.41	2356.03	182.69	218.69	2846.78	6.31	74.07	2831.08	12.16	108.59	2006.47	-56.95	67.39	2007.22	-59.66	109.26	3077.50	106.76	1392.23	0.00	0.00	0.00	3126.03	115.17	1829.18	3107.81	228.26	1808.68	2058.52	-30.28	1681.34	2478.79	94.64	1735.51	486.62	-293.09	79.73	1084.09	-306.99	76.09	500.06
8.24000	3250.41	163.10	145.61	3206.91	156.19	140.86	2423.08	181.07	149.41	2356.03	182.69	218.69	2875.66	5.16	73.54	2859.03	11.19	107.65	2006.47	-56.95	67.39	2007.22	-59.66	109.26	3085.50	107.55	1393.27	0.00	0.00	0.00	3134.73	116.05	1829.59	3116.38	229.14	1809.21	2058.52	-30.28	1681.34	2478.79	94.64	1735.51	486.58	-293.04	79.63	1084.19	-307.17	76.02	500.07
8.25000	3250.41	163.10	145.61	3206.91	156.19	140.86	2423.08	181.07	149.41	2356.03	182.69	218.69	2905.46	4.17	72.54	2887.52	10.27	105.94	2006.47	-56.95	67.39	2007.22	-59.66	109.26	3093.27	108.54	1394.18	0.00	0.00	0.00	3143.27	116.66	1829.92	3124.80	229.78	1809.86	2058.52	-30.28	1681.34	2478.79	94.64	1735.51	486.61	-293.20	79.64	1084.25	-307.24	75.98	500.07
8.26000	3250.41	163.10	145.61	3206.91	156.19	140.86	2423.08	181.07	149.41	2356.03	182.69	218.69	2935.50	3.25	70.90	2916.94	9.34	103.92	2006.47	-56.95	67.39	2007.22	-59.66	109.26	3100.84	109.68	1394.97	0.00	0.00	0.00	3151.96	117.02	1830.16	3133.20	230.22	1810.57	2058.52	-30.28	1681.34	2478.79	94.64	1735.51	486.61	-292.70	79.73	1084.19	-307.23	76.09	500.11
8.27000	3250.41	163.10	145.61	3206.91	156.19	140.86	2423.08	181.07	149.41	2356.03	182.69	218.69	2967.05	2.16	69.30	2947.07	8.34	101.35	2006.47	-56.95	67.39	2007.22	-59.66	109.26	3108.35	110.90	1395.65	0.00	0.00	0.00	3160.16	117.17	1830.43	3141.40	230.46	1811.36	2058.52	-30.28	1681.34	2478.79	94.64	1735.51	486.58	-292.96	79.69	1084.15	-307.11	76.07	500.08
8.28000	3250.41	163.10	145.61	3206.91	156.19	140.86	2423.08	181.07	149.41	2356.03	182.69	218.69	2999.41	0.93	67.47	2977.54	7.19	98.48	2006.47	-56.95	67.39	2007.22	-59.66	109.26	3115.82	112.17	1396.19	0.00	0.00	0.00	3168.02	117.16	1830.72	3149.23	230.55	1812.29	2058.52	-30.28	1681.34	2478.79	94.64	1735.51	486.52	-292.95	79.72	1084.10	-306.76	76.11	500.09
8.29000	3250.41	163.10	145.61	3206.91	156.19	140.86	2423.08	181.07	149.41	2356.03	182.69	218.69	3032.67	-0.61	65.78	3008.70	5.75	95.33	2006.47	-56.95	67.39	2007.22	-59.66	109.26	3122.99	113.49	1396.59	0.00	0.00	0.00	3175.87	116.99	1830.97	3157.23	230.53	1813.19	2058.52	-30.28	1681.34	2478.79	94.64	1735.51	486.53	-293.21	79.74	1084.19	-307.02	76.10	500.05
8.30000	3250.41	163.10	145.61	3206.91	156.19	140.86	2423.08	181.07	149.41	2356.03	182.69	218.69	3065.74	-2.58	63.60	3040.79	4.00	92.13	2006.47	-56.95	67.39	2007.22	-59.66	109.26	3130.25	114.88	1396.91	0.00	0.00	0.00	3183.34	116.76	1831.23	3165.03	230.42	1814.10	2058.52	-30.28	1681.34	2478.79	94.64	1735.51	486.52	-293.04	79.70	1084.06	-306.97	76.30	500.08
8.31000	3250.41	163.10	145.61	3206.91	156.19	140.86	2423.08	181.07	149.41	2356.03	182.69	218.69	3100.67	-4.90	62.79	3073.39	1.97	89.15	2006.47	-56.95	67.39	2007.22	-59.66	109.26	3137.64	116.22	1397.19	0.00	0.00	0.00	3190.72	116.47	1831.49	3173.09	230.23	1814.97	2058.52	-30.28	1681.34	2478.79	94.64	1735.51	486.60	-293.22	79.78	1084.15	-307.17	76.18	500.16
8.32000	3250.41	163.10	145.61	3206.91	156.19	140.86	2423.08	181.07	149.41	2356.03	182.69	218.69	3134.98	-7.78	61.31	3106.11	-0.36	85.98	2006.47	-56.95	67.39	2007.22	-59.66	109.26	3145.27	117.46	1397.46	0.00	0.00	0.00	3198.02	116.18	1831.78	3180.96	230.04	1815.80	2058.52	-30.28	1681.34	2478.79	94.64	1735.51	486.58	-293.10	79.70	1084.16	-306.95	76.07	500.11
8.33000	3250.41	163.10	145.61	3206.91	156.19	140.86	2423.08	181.07	149.41	2356.03	182.69	218.69	3134.98	-7.78	61.31	3140.41	-2.90	84.18	2006.47	-56.95	67.39	2007.22	-59.66	109.26	3153.19	118.62	1397.71	0.00	0.00	0.00	3205.36	115.95	1832.03	3180.96	230.04	1815.80	2058.52	-30.28	1681.34	2478.79	94.64	1735.51	486.61	-293.13	79.56	1084.14	-307.03	76.14	500.08
8.34000	3250.41	163.10	145.61	3206.91	156.19	140.86	2423.08	181.07	149.41	2356.03	182.69	218.69	3134.98	-7.78	61.31	3140.41	-2.90	84.18	2006.47	-56.95	67.39	2007.22	-59.66	109.26	3161.18	119.81	1397.91	0.00	0.00	0.00	3212.58	115.72	1832.22	3180.96	230.04	1815.80	2058.52	-30.28	1681.34	2478.79	94.64	1735.51	486.60	-292.62	79.68	1084.20	-306.96	75.99	500.03
8.35000	3250.41	163.10	145.61	3206.91	156.19	140.86	2423.08	181.07	149.41	2356.03	182.69	218.69	3134.98	-7.78	61.31	3140.41	-2.90	84.18	2006.47	-56.95	67.39	2007.22	-59.66	109.26	3169.07	121.01	1398.03	0.00	0.00	0.00	3219.98	115.56	1832.36	3180.96	230.04	1815.80	2058.52	-30.28	1681.34	2478.79	94.64	1735.51	486.59	-292.73	79.76	1084.08	-307.21	76.06	500.08
8.36000	3250.41	163.10	145.61	3206.91	156.19	140.86	2423.08	181.07	149.41	2356.03	182.69	218.69	3134.98	-7.78	61.31	3140.41	-2.90	84.18	2006.47	-56.95	67.39	2007.22	-59.66	109.26	3176.92	122.19	1398.06	0.00	0.00	0.00	3227.65	115.51	1832.41	3180.96	230.04	1815.80	2058.52	-30.28	1681.34	2478.79	94.64	1735.51	486.52	-292.89	79.82	1084.07	-307.29	76.16	500.07
8.37000	3250.41	163.10	145.61	3206.91	156.19	140.86	2423.08	181.07	149.41	2356.03	182.69	218.69	3134.98	-7.78	61.31	3140.41	-2.90	84.18	2006.47	-56.95	67.39	2007.22	-59.66	109.26	3184.81	123.33	1397.99	0.00	0.00	0.00	3235.35	115.55	1832.39	3180.96	230.04	1815.80	2058.52	-30.28	1681.34	2478.79	94.64	1735.51	486.56	-293.15	79.72	1084.11	-307.20	76.23	500.02
8.38000	3250.41	163.10	145.61	3206.91	156.19	140.86	2423.08	181.07	149.41	2356.03	182.69	218.69	3134.98	-7.78	61.31	3140.41	-2.90	84.18	2006.47	-56.95	67.39	2007.22	-59.66	109.26	3192.63	124.39	1397.88	0.00	0.00	0.00	3235.35	115.55	1832.39	3180.96	230.04	1815.80	2058.52	-30.28	1681.34	2478.79	94.64	1735.51	486.55	-293.06	79.56	1084.15	-307.17	76.08	500.07
8.39000	3250.41	163.10	145.61	3206.91	156.19	140.86	2423.08	181.07	149.41	2356.03	182.69	218.69	3134.98	-7.78	61.31	3140.41	-2.90	84.18	2006.47	-56.95	67.39	2007.22	-59.66	109.26	3200.30	125.39	1397.71	0.00	0.00	0.00	3235.35	115.55	1832.39	3180.96	230.04	1815.80	2058.52	-30.28	1681.34	2478.79	94.64	1735.51	486.54	-292.95	79.57	1084.12	-307.16	76.00	500.14
8.40000	3250.41	163.10	145.61	3206.91	156.19	140.86	2423.08	181.07	149.41	2356.03	182.69	218.69	3134.98	-7.78	61.31	3140.41	-2.90	84.18	2006.47	-56.95	67.39	2007.22	-59.66	109.26	3207.95	126.35	1397.48	0.00	0.00	0.00	3235.35	115.55	1832.39	3180.96	230.04	1815.80	2058.52	-30.28	1681.34	2478.79	94.64	1735.51	486.55	-293.05	79.67	1084.01	-306.41	76.26	500.10
8.41000	3250.41	163.10	145.61	3206.91	156.19	140.86	2423.08	181.07	149.41	2356.03	182.69	218.69	3134.98	-7.78	61.31	3140.41	-2.90	84.18	2006.47	-56.95	67.39	2007.22	-59.66	109.26	3215.37	127.24	1397.17	0.00	0.00	0.00	3235.35	115.55	1832.39	3180.96	230.04	1815.80	2058.52	-30.28	1681.34	2478.79	94.64	1735.51	486.57	-292.84	79.71	1084.11	-306.81	76.27	500.10
8.42000	3250.41	163.10	145.61	3206.91	156.19	140.86	2423.08	181.07	149.41	2356.03	182.69	218.69	3134.98	-7.78	61.31	3140.41	-2.90	84.18	2006.47	-56.95	67.39	2007.22	-59.66	109.26	3222.56	128.07	1396.79	0.00	0.00	0.00	3235.35	115.55	1832.39	3180.96	230.04	1815.80	2058.52	-30.28	1681.34	2478.79	94.64	1735.51	486.55	-293.37	79.61	1084.05	-306.90	76.31	500.04
8.43000	3250.41	163.10	145.61	3206.91	156.19	140.86	2423.08	181.07	149.41	2356.03	182.69	218.69	3134.98	-7.78	61.31	3140.41	-2.90	84.18	2006.47	-56.95	67.39	2007.22	-59.66	109.26	3229.65	128.88	1396.35	0.00	0.00	0.00	3235.35	115.55	1832.39	3180.96	230.04	1815.80	2058.52	-30.28	1681.34	2478.79	94.64	1735.51	486.54	-292.67	79.89	1084.20	-307.25	76.09	500.15
8.44000	3250.41	163.10	145.61	3206.91	156.19	140.86	2423.08	181.07	149.41	2356.03	182.69	218.69	3134.98	-7.78	61.31	3140.41	-2.90	84.18	2006.47	-56.95	67.39	2007.22	-59.66	109.26	3236.72	129.63	1395.86	0.00	0.00	0.00	3235.35	115.55	1832.39	3180.96	230.04	1815.80	2058.52	-30.28	1681.34	2478.79	94.64	1735.51	486.58	-293.12	79.60	1084.00	-306.94	76.27	500.09
8.45000	3250.41	163.10	145.61	3206.91	156.19	140.86	2423.08	181.07	149.41	2356.03	182.69	218.69	3134.98	-7.78	61.31	3140.41	-2.90	84.18	2006.47	-56.95	67.39	2007.22	-59.66	109.26	3243.83	130.35	1395.35	0.00	0.00	0.00	3235.35	115.55	1832.39	3180.96	230.04	1815.80	2058.52	-30.28	1681.34	2478.79	94.64	1735.51	486.63	-292.88	79.52	1084.16	-307.03	76.11	500.10
8.46000	3250.41	163.10	145.61	3206.91	156.19	140.86	2423.08	181.07	149.41	2356.03	182.69	218.69	3134.98	-7.78	61.31	3140.41	-2.90	84.18	2006.47	-56.95	67.39	2007.22	-59.66	109.26	3250.96	131.06	1394.86	0.00	0.00	0.00	3235.35	115.55	1832.39	3180.96	230.04	1815.80	2058.52	-30.28	1681.34	2478.79	94.64	1735.51	486.59	-292.95	79.59	1084.17	-307.14	76.12	500.10
8.47000	3250.41	163.10	145.61	3206.91	156.19	140.86	2423.08	181.07	149.41	2356.03	182.69	218.69	3134.98	-7.78	61.31	3140.41	-2.90	84.18	2006.47	-56.95	67.39	2007.22	-59.66	109.26	3258.11	131.75	1394.43	0.00	0.00	0.00	3235.35	115.55	1832.39	3180.96	230.04	1815.80	2058.52	-30.28	1681.34	2478.79	94.64	1735.51	486.56	-293.03	79.61	1084.17	-307.33	76.02	500.10
8.48000	3250.41	163.10	145.61	3206.91	156.19	140.86	2423.08	181.07	149.41	2356.03	182.69	218.69	3134.98	-7.78	61.31	3140.41	-2.90	84.18	2006.47	-56.95	67.39	2007.22	-59.66	109.26	3265.30	132.45	1394.02	0.00	0.00	0.00	3235.35	115.55	1832.39	3180.96	230.04	1815.80	2058.52	-30.28	1681.34	2478.79	94.64	1735.51	486.59	-293.19	79.74	1084.14	-307.18	76.09	500.11
8.49000	3250.41	163.10	145.61	3206.91	156.19	140.86	2423.08	181.07	149.41	2356.03	182.69	218.69	3134.98	-7.78	61.31	3140.41	-2.90	84.18	2006.47	-56.95	67.39	2007.22	-59.66	109.26	3272.49	133.14	1393.59	0.00	0.00	0.00	3235.35	115.55	1832.39	3180.96	230.04	1815.80	2058.52	-30.28	1681.34	2478.79	94.64	1735.51	486.56	-293.21	79.70	1084.22	-307.53	76.00	500.03
8.50000	3250.41	163.10	145.61	3206.91	156.19	140.86	2423.08	181.07	149.41	2356.03	182.69	218.69	3134.98	-7.78	61.31	3140.41	-2.90	84.18	2006.47	-56.95	67.39	2007.22	-59.66	109.26	3279.71	133.83	1393.11	0.00	0.00	0.00	3235.35	115.55	1832.39	3180.96	230.04	1815.80	2058.52	-30.28	1681.34	2478.79	94.64	1735.51	486.56	-292.94	79.61	1084.16	-307.16	76.05	500.06
8.51000	3250.41	163.10	145.61	3206.91	156.19	140.86	2423.08	181.07	149.41	2356.03	182.69	218.69	3134.98	-7.78	61.31	3140.41	-2.90	84.18	2006.47	-56.95	67.39	2007.22	-59.66	109.26	3287.13	134.54	1392.56	0.00	0.00	0.00	3235.35	115.55	1832.39	3180.96	230.04	1815.80	2058.52	-30.28	1681.34	2478.79	94.64	1735.51	486.55	-293.02	79.51	1084.22	-307.16	76.13	500.04
8.52000	3250.41	163.10	145.61	3206.91	156.19	140.86	2423.08	181.07	149.41	2356.03	182.69	218.69	3134.98	-7.78	61.31	3140.41	-2.90	84.18	2006.47	-56.95	67.39	2007.22	-59.66	109.26	3294.54	135.29	1392.02	0.00	0.00	0.00	3235.35	115.55	1832.39	3180.96	230.04	1815.80	2058.52	-30.28	1681.34	2478.79	94.64	1735.51	486.58	-293.20	79.56	1084.14	-306.96	76.13	500.03
8.53000	3250.41	163.10	145.61	3206.91	156.19	140.86	2423.08	181.07	149.41	2356.03	182.69	218.69	3134.98	-7.78	61.31	3140.41	-2.90	84.18	2006.47	-56.95	67.39	2007.22	-59.66	109.26	3302.02	136.08	1391.48	0.00	0.00	0.00	3235.35	115.55	1832.39	3180.96	230.04	1815.80	2058.52	-30.28	1681.34	2478.79	94.64	1735.51	486.58	-293.41	79.48	1084.17	-306.96	76.01	500.07
8.54000	3250.41	163.10	145.61	3206.91	156.19	140.86	2423.08	181.07	149.41	2356.03	182.69	218.69	3134.98	-7.78	61.31	3140.41	-2.90	84.18	2006.47	-56.95	67.39	2007.22	-59.66	109.26	3309.43	136.89	1391.00	0.00	0.00	0.00	3235.35	115.55	1832.39	3180.96	230.04	1815.80	2058.52	-30.28	1681.34	2478.79	94.64	1735.51	486.57	-293.36	79.54	1084.14	-307.04	76.06	500.03
8.55000	3250.41	163.10	145.61	3206.91	156.19	140.86	2423.08	181.07	149.41	2356.03	182.69	218.69	3134.98	-7.78	61.31	3140.41	-2.90	84.18	2006.47	-56.95	67.39	2007.22	-59.66	109.26	3316.90	137.75	1390.57	0.00	0.00	0.00	3235.35	115.55	1832.39	3180.96	230.04	1815.80	2058.52	-30.28	1681.34	2478.79	94.64	1735.51	486.57	-292.93	79.70	1084.15	-307.05	76.08	500.09
8.56000	3250.41	163.10	145.61	3206.91	156.19	140.86	2423.08	181.07	149.41	2356.03	182.69	218.69	3134.98	-7.78	61.31	3140.41	-2.90	84.18	2006.47	-56.95	67.39	2007.22	-59.66	109.26	3316.90	137.75	1390.57	0.00	0.00	0.00	3235.35	115.55	1832.39	3180.96	230.04	1815.80	2058.52	-30.28	1681.34	2478.79	94.64	1735.51	486.58	-292.64	79.74	1084.10	-307.00	76.06	500.07
8.57000	3250.41	163.10	145.61	3206.91	156.19	140.86	2423.08	181.07	149.41	2356.03	182.69	218.69	3134.98	-7.78	61.31	3140.41	-2.90	84.18	2006.47	-56.95	67.39	2007.22	-59.66	109.26	3316.90	137.75	1390.57	0.00	0.00	0.00	3235.35	115.55	1832.39	3180.96	230.04	1815.80	2058.52	-30.28	1681.34	2478.79	94.64	1735.51	486.58	-292.64	79.74	1084.10	-307.00	76.06	500.07
[truncated: 35 more columns]
