# Supplementary material for: The impact of mobile phone use on where we look and how we walk when negotiating floor based obstacles
Source: PLoS One. 2017 Jun 30;12(6):e0179802. doi: 10.1371/journal.pone.0179802 (PMC5493336; doi:10.1371/journal.pone.0179802)
Supplement: S1 File — (ZIP) [file pone.0179802.s001.zip › Gait/PP11/JS obs read 1.txt]

CODAmotion Analysis Text
Codamotion Analysis Text Save of: JS obs read 1.mdf
Time	Markers
Time	1:LTOE.X	1:LTOE.Y	1:LTOE.Z	2:L2nd.X	2:L2nd.Y	2:L2nd.Z	3:LHEE.X	3:LHEE.Y	3:LHEE.Z	4:LANK.X	4:LANK.Y	4:LANK.Z	5:RTOE.X	5:RTOE.Y	5:RTOE.Z	6:R2nd.X	6:R2nd.Y	6:R2nd.Z	7:RHEE.X	7:RHEE.Y	7:RHEE.Z	8:RANK.X	8:RANK.Y	8:RANK.Z	9:STRN.X	9:STRN.Y	9:STRN.Z	10:Marker 10.X	10:Marker 10.Y	10:Marker 10.Z	11:FRHD.X	11:FRHD.Y	11:FRHD.Z	12:FLHD.X	12:FLHD.Y	12:FLHD.Z	13:BRHD.X	13:BRHD.Y	13:BRHD.Z	14:BLHD.X	14:BLHD.Y	14:BLHD.Z	15:BLSTEP.X	15:BLSTEP.Y	15:BLSTEP.Z	16:FLSTEP.X	16:FLSTEP.Y	16:FLSTEP.Z	17:BRSTEP.X
(s)	(mm)	(mm)	(mm)	(mm)	(mm)	(mm)	(mm)	(mm)	(mm)	(mm)	(mm)	(mm)	(mm)	(mm)	(mm)	(mm)	(mm)	(mm)	(mm)	(mm)	(mm)	(mm)	(mm)	(mm)	(mm)	(mm)	(mm)	(mm)	(mm)	(mm)	(mm)	(mm)	(mm)	(mm)	(mm)	(mm)	(mm)	(mm)	(mm)	(mm)	(mm)	(mm)	(mm)	(mm)	(mm)	(mm)	(mm)	(mm)	(mm)
0.00000	-2931.27	149.59	1.33	-3701.50	99.71	31.00	-3620.37	47.49	4.65	-3563.27	35.44	38.59	-4015.63	-196.02	13.94	-4066.13	-162.59	23.87	-1807.64	10.52	357.38	-1804.01	-0.26	331.01	-4050.58	-71.33	1342.91	0.00	0.00	0.00	-3577.89	-48.49	1665.40	-4043.74	-171.31	1775.66	-3040.24	102.64	1321.53	-2978.28	20.81	1315.32	367.97	-223.36	60.29	803.10	-229.64	57.02	361.55
0.01000	-2931.27	149.59	1.33	-3701.50	99.71	31.00	-3620.37	47.49	4.65	-3563.27	35.44	38.59	-4015.63	-196.02	13.94	-4066.13	-162.59	23.87	-1807.64	10.52	357.38	-1804.01	-0.26	331.01	-4050.58	-71.33	1342.91	0.00	0.00	0.00	-3577.89	-48.49	1665.40	-4043.74	-171.31	1775.66	-3040.24	102.64	1321.53	-2978.28	20.81	1315.32	367.97	-223.36	60.29	803.10	-229.64	57.02	361.55
0.02000	-2931.27	149.59	1.33	-3701.50	99.71	31.00	-3620.37	47.49	4.65	-3563.27	35.44	38.59	-4015.63	-196.02	13.94	-4066.13	-162.59	23.87	-1807.64	10.52	357.38	-1804.01	-0.26	331.01	-4050.58	-71.33	1342.91	0.00	0.00	0.00	-3577.89	-48.49	1665.40	-4043.74	-171.31	1775.66	-3040.24	102.64	1321.53	-2978.28	20.81	1315.32	368.08	-223.43	60.31	803.38	-229.71	57.04	361.69
0.03000	-2931.27	149.59	1.33	-3701.50	99.71	31.00	-3620.50	47.49	4.65	-3563.44	35.44	38.59	-4015.63	-196.02	13.94	-4066.13	-162.59	23.87	-1807.64	10.52	357.38	-1804.01	-0.26	331.01	-4050.58	-71.33	1342.91	0.00	0.00	0.00	-3577.89	-48.49	1665.40	-4043.74	-171.31	1775.66	-3041.02	102.66	1321.88	-2979.12	20.82	1315.70	485.45	-294.06	79.67	1082.69	-308.42	77.42	497.87
0.04000	-2931.27	149.59	1.33	-3701.50	99.71	31.00	-3751.81	49.05	4.89	-3731.21	38.62	44.56	-4015.63	-196.02	13.94	-4066.13	-162.59	23.87	-1807.64	10.52	357.38	-1804.01	-0.26	331.01	-4050.58	-71.33	1342.91	0.00	0.00	0.00	-3577.89	-48.49	1665.40	-4043.74	-171.31	1775.66	-3816.28	128.51	1664.04	-3823.76	28.20	1692.39	485.52	-294.24	79.55	1083.06	-307.88	77.72	498.46
0.05000	-2931.27	149.59	1.33	-3701.50	99.71	31.00	-3743.53	49.88	5.71	-3732.37	38.20	44.25	-4015.63	-196.02	13.94	-4066.13	-162.59	23.87	-1807.64	10.52	357.38	-1804.01	-0.26	331.01	-4050.58	-71.33	1342.91	0.00	0.00	0.00	-3577.89	-48.49	1665.40	-4043.74	-171.31	1775.66	-3829.12	127.98	1665.17	-3795.14	29.03	1691.25	485.34	-293.90	79.73	1082.56	-308.10	77.54	498.93
0.06000	-2931.27	149.59	1.33	-3701.50	99.71	31.00	-3732.89	50.24	7.20	-3738.04	37.88	42.45	-4015.63	-196.02	13.94	-4066.13	-162.59	23.87	-1807.64	10.52	357.38	-1804.01	-0.26	331.01	-4050.58	-71.33	1342.91	0.00	0.00	0.00	-3577.89	-48.49	1665.40	-4043.74	-171.31	1775.66	-3818.53	126.39	1665.63	-3791.46	27.19	1691.79	485.47	-294.17	79.71	1082.42	-308.08	77.63	498.77
0.07000	-2931.27	149.59	1.33	-3701.50	99.71	31.00	-3753.52	50.21	4.30	-3726.07	38.31	45.68	-4015.63	-196.02	13.94	-4066.13	-162.59	23.87	-1807.64	10.52	357.38	-1804.01	-0.26	331.01	-4050.58	-71.33	1342.91	0.00	0.00	0.00	-3577.89	-48.49	1665.40	-4043.74	-171.31	1775.66	-3829.71	125.58	1665.62	-3792.41	27.95	1692.44	485.15	-294.03	79.68	1082.30	-307.81	77.64	498.43
0.08000	-2931.27	149.59	1.33	-3701.50	99.71	31.00	-3735.46	49.81	6.86	-3727.99	39.08	44.72	-4015.63	-196.02	13.94	-4066.13	-162.59	23.87	-1807.64	10.52	357.38	-1804.01	-0.26	331.01	-4050.58	-71.33	1342.91	0.00	0.00	0.00	-3577.89	-48.49	1665.40	-4043.74	-171.31	1775.66	-3837.70	124.68	1666.54	-3801.48	26.54	1691.79	485.22	-293.67	79.80	1082.64	-308.12	77.65	499.17
0.09000	-2931.27	149.59	1.33	-3701.50	99.71	31.00	-3729.07	48.94	8.07	-3744.58	39.27	41.61	-4015.63	-196.02	13.94	-4066.13	-162.59	23.87	-1807.64	10.52	357.38	-1804.01	-0.26	331.01	-4050.58	-71.33	1342.91	0.00	0.00	0.00	-3577.89	-48.49	1665.40	-4043.74	-171.31	1775.66	-3840.22	123.68	1666.60	-3829.48	24.20	1694.27	485.01	-293.84	79.60	1082.70	-308.26	77.52	499.27
0.10000	-2931.27	149.59	1.33	-3701.50	99.71	31.00	-3741.00	49.35	5.79	-3750.14	38.73	41.20	-4015.63	-196.02	13.94	-4066.13	-162.59	23.87	-1807.64	10.52	357.38	-1804.01	-0.26	331.01	-4050.58	-71.33	1342.91	0.00	0.00	0.00	-3577.89	-48.49	1665.40	-4043.74	-171.31	1775.66	-3825.14	123.59	1666.50	-3824.19	23.59	1693.19	484.91	-293.75	79.63	1082.86	-308.25	77.56	499.16
0.11000	-2931.27	149.59	1.33	-3701.50	99.71	31.00	-3727.46	49.63	9.18	-3729.01	37.68	44.17	-4015.63	-196.02	13.94	-4066.13	-162.59	23.87	-1807.64	10.52	357.38	-1804.01	-0.26	331.01	-4050.58	-71.33	1342.91	0.00	0.00	0.00	-3577.89	-48.49	1665.40	-4043.74	-171.31	1775.66	-3828.92	123.52	1667.06	-3795.16	23.28	1692.70	485.59	-293.77	79.98	1082.49	-308.02	77.48	498.61
0.12000	-2931.27	149.59	1.33	-3701.50	99.71	31.00	-3744.38	48.51	5.70	-3742.73	38.39	42.31	-4015.63	-196.02	13.94	-4066.13	-162.59	23.87	-1807.64	10.52	357.38	-1804.01	-0.26	331.01	-4050.58	-71.33	1342.91	0.00	0.00	0.00	-3577.89	-48.49	1665.40	-4043.74	-171.31	1775.66	-3831.65	122.37	1666.77	-3797.32	23.59	1692.24	485.27	-294.20	79.73	1082.77	-307.98	77.79	498.26
0.13000	-2931.27	149.59	1.33	-3701.50	99.71	31.00	-3746.42	48.49	5.23	-3727.90	39.22	44.47	-4015.63	-196.02	13.94	-4066.13	-162.59	23.87	-1807.64	10.52	357.38	-1804.01	-0.26	331.01	-4050.58	-71.33	1342.91	0.00	0.00	0.00	-3577.89	-48.49	1665.40	-4043.74	-171.31	1775.66	-3833.09	120.71	1666.93	-3802.14	21.95	1693.13	485.75	-294.09	79.80	1082.88	-308.18	77.69	498.28
0.14000	-2931.27	149.59	1.33	-3701.50	99.71	31.00	-3742.75	49.30	5.54	-3727.88	38.98	44.54	-4015.63	-196.02	13.94	-4066.13	-162.59	23.87	-1807.64	10.52	357.38	-1804.01	-0.26	331.01	-4050.58	-71.33	1342.91	0.00	0.00	0.00	-3577.89	-48.49	1665.40	-4043.74	-171.31	1775.66	-3851.04	120.60	1668.81	-3812.72	19.43	1694.15	485.32	-294.05	79.60	1082.28	-308.21	77.41	498.18
0.15000	-2931.27	149.59	1.33	-3701.50	99.71	31.00	-3736.22	50.02	7.79	-3736.99	38.60	43.20	-4015.63	-196.02	13.94	-4066.13	-162.59	23.87	-1807.64	10.52	357.38	-1804.01	-0.26	331.01	-4050.58	-71.33	1342.91	0.00	0.00	0.00	-3577.89	-48.49	1665.40	-4043.74	-171.31	1775.66	-3835.56	119.06	1667.79	-3817.35	17.38	1693.52	485.25	-293.98	79.60	1082.32	-308.06	77.52	498.69
0.16000	-2931.27	149.59	1.33	-3701.50	99.71	31.00	-3720.10	49.48	9.67	-3725.61	37.72	44.38	-4015.63	-196.02	13.94	-4066.13	-162.59	23.87	-1807.64	10.52	357.38	-1804.01	-0.26	331.01	-4050.58	-71.33	1342.91	0.00	0.00	0.00	-3577.89	-48.49	1665.40	-4043.74	-171.31	1775.66	-3827.15	118.54	1667.62	-3825.58	16.00	1694.52	485.92	-293.88	79.90	1082.61	-308.11	77.63	498.76
0.17000	-2931.27	149.59	1.33	-3701.50	99.71	31.00	-3747.21	49.42	5.28	-3737.38	39.28	42.38	-4015.63	-196.02	13.94	-4066.13	-162.59	23.87	-1807.64	10.52	357.38	-1804.01	-0.26	331.01	-4050.58	-71.33	1342.91	0.00	0.00	0.00	-3577.89	-48.49	1665.40	-4043.74	-171.31	1775.66	-3814.06	117.51	1667.39	-3814.95	14.54	1693.37	485.10	-294.24	79.53	1083.32	-308.20	77.78	498.24
0.18000	-2931.27	149.59	1.33	-3701.50	99.71	31.00	-3727.37	49.15	8.49	-3743.63	37.92	42.06	-4015.63	-196.02	13.94	-4066.13	-162.59	23.87	-1807.64	10.52	357.38	-1804.01	-0.26	331.01	-4050.58	-71.33	1342.91	0.00	0.00	0.00	-3577.89	-48.49	1665.40	-4043.74	-171.31	1775.66	-3817.37	116.30	1666.95	-3807.57	13.33	1692.24	484.56	-294.11	79.42	1082.67	-308.29	77.61	498.24
0.19000	-2931.27	149.59	1.33	-3701.50	99.71	31.00	-3743.33	49.28	6.20	-3732.66	38.09	43.36	-4015.63	-196.02	13.94	-4066.13	-162.59	23.87	-1807.64	10.52	357.38	-1804.01	-0.26	331.01	-4050.58	-71.33	1342.91	0.00	0.00	0.00	-3577.89	-48.49	1665.40	-4043.74	-171.31	1775.66	-3842.53	116.57	1669.20	-3790.80	14.06	1691.49	484.94	-294.21	79.47	1082.48	-308.22	77.49	499.16
0.20000	-2931.27	149.59	1.33	-3701.50	99.71	31.00	-3742.10	49.19	6.04	-3745.75	38.07	41.56	-4015.63	-196.02	13.94	-4066.13	-162.59	23.87	-1807.64	10.52	357.38	-1804.01	-0.26	331.01	-4050.58	-71.33	1342.91	0.00	0.00	0.00	-3577.89	-48.49	1665.40	-4043.74	-171.31	1775.66	-3804.75	114.13	1667.62	-3788.36	13.01	1692.64	485.27	-294.00	79.66	1082.61	-308.21	77.60	498.78
0.21000	-2931.27	149.59	1.33	-3701.50	99.71	31.00	-3735.26	49.49	7.25	-3734.70	38.37	43.24	-4015.63	-196.02	13.94	-4066.13	-162.59	23.87	-1807.64	10.52	357.38	-1804.01	-0.26	331.01	-4050.58	-71.33	1342.91	0.00	0.00	0.00	-3577.89	-48.49	1665.40	-4043.74	-171.31	1775.66	-3800.57	112.20	1667.25	-3801.13	10.62	1692.68	484.89	-293.66	79.74	1082.45	-307.97	77.60	498.82
0.22000	-2931.27	149.59	1.33	-3701.50	99.71	31.00	-3753.72	49.34	3.82	-3745.47	37.80	41.64	-4015.63	-196.02	13.94	-4066.13	-162.59	23.87	-1807.64	10.52	357.38	-1804.01	-0.26	331.01	-4050.58	-71.33	1342.91	0.00	0.00	0.00	-3577.89	-48.49	1665.40	-4043.74	-171.31	1775.66	-3780.78	111.62	1666.64	-3786.76	10.57	1691.63	485.26	-293.81	79.60	1082.28	-308.09	77.45	499.32
0.23000	-2931.27	149.59	1.33	-3701.50	99.71	31.00	-3724.13	50.13	8.48	-3741.06	36.96	42.24	-4015.63	-196.02	13.94	-4066.13	-162.59	23.87	-1807.64	10.52	357.38	-1804.01	-0.26	331.01	-4050.58	-71.33	1342.91	0.00	0.00	0.00	-3577.89	-48.49	1665.40	-4043.74	-171.31	1775.66	-3803.21	110.15	1667.37	-3815.95	9.08	1691.97	485.70	-294.02	79.82	1082.30	-307.94	77.59	499.04
0.24000	-2931.27	149.59	1.33	-3701.50	99.71	31.00	-3740.66	49.73	5.84	-3738.31	37.96	42.87	-4015.63	-196.02	13.94	-4066.13	-162.59	23.87	-1807.64	10.52	357.38	-1804.01	-0.26	331.01	-4050.58	-71.33	1342.91	0.00	0.00	0.00	-3577.89	-48.49	1665.40	-4043.74	-171.31	1775.66	-3812.19	110.58	1667.96	-3804.82	8.27	1692.77	485.40	-294.19	79.60	1082.60	-308.19	77.61	497.95
0.25000	-2931.27	149.59	1.33	-3701.50	99.71	31.00	-3758.46	49.77	4.06	-3751.87	38.16	39.92	-4015.63	-196.02	13.94	-4066.13	-162.59	23.87	-1807.64	10.52	357.38	-1804.01	-0.26	331.01	-4050.58	-71.33	1342.91	0.00	0.00	0.00	-3577.89	-48.49	1665.40	-4043.74	-171.31	1775.66	-3786.41	109.00	1666.77	-3802.06	8.05	1693.04	484.80	-293.97	79.44	1082.42	-308.38	77.45	498.09
0.26000	-2931.27	149.59	1.33	-3701.50	99.71	31.00	-3739.45	49.46	5.93	-3729.46	38.20	44.28	-4015.63	-196.02	13.94	-4066.13	-162.59	23.87	-1807.64	10.52	357.38	-1804.01	-0.26	331.01	-4050.58	-71.33	1342.91	0.00	0.00	0.00	-3577.89	-48.49	1665.40	-4043.74	-171.31	1775.66	-3799.69	107.41	1666.69	-3791.89	7.60	1691.65	485.57	-293.69	79.75	1082.69	-308.44	77.51	498.18
0.27000	-2931.27	149.59	1.33	-3701.50	99.71	31.00	-3730.62	48.86	7.16	-3729.38	36.76	44.39	-4015.63	-196.02	13.94	-4066.13	-162.59	23.87	-1807.64	10.52	357.38	-1804.01	-0.26	331.01	-4050.58	-71.33	1342.91	0.00	0.00	0.00	-3577.89	-48.49	1665.40	-4043.74	-171.31	1775.66	-3813.55	106.09	1668.49	-3817.69	5.59	1692.20	486.06	-293.74	79.90	1082.24	-308.13	77.39	498.06
0.28000	-2931.27	149.59	1.33	-3701.50	99.71	31.00	-3748.32	49.11	5.53	-3748.56	38.42	41.23	-4015.63	-196.02	13.94	-4066.13	-162.59	23.87	-1807.64	10.52	357.38	-1804.01	-0.26	331.01	-4050.58	-71.33	1342.91	0.00	0.00	0.00	-3577.89	-48.49	1665.40	-4043.74	-171.31	1775.66	-3814.88	104.22	1667.19	-3820.07	4.03	1691.51	485.49	-294.13	79.59	1082.73	-308.16	77.57	498.07
0.29000	-2931.27	149.59	1.33	-3701.50	99.71	31.00	-3730.01	49.65	7.56	-3732.79	38.38	43.33	-4015.63	-196.02	13.94	-4066.13	-162.59	23.87	-1807.64	10.52	357.38	-1804.01	-0.26	331.01	-4050.58	-71.33	1342.91	0.00	0.00	0.00	-3577.89	-48.49	1665.40	-4043.74	-171.31	1775.66	-3805.95	102.57	1666.82	-3796.99	3.65	1691.56	485.09	-294.06	79.44	1082.29	-307.80	77.61	498.40
0.30000	-2931.27	149.59	1.33	-3701.50	99.71	31.00	-3735.20	49.98	7.17	-3730.71	37.85	42.61	-4015.63	-196.02	13.94	-4066.13	-162.59	23.87	-1807.64	10.52	357.38	-1804.01	-0.26	331.01	-4050.58	-71.33	1342.91	0.00	0.00	0.00	-3577.89	-48.49	1665.40	-4043.74	-171.31	1775.66	-3785.87	102.40	1666.29	-3800.90	1.96	1691.19	484.61	-294.14	79.39	1082.55	-308.11	77.58	499.15
0.31000	-2931.27	149.59	1.33	-3701.50	99.71	31.00	-3738.76	49.32	6.62	-3730.27	39.19	44.09	-4015.63	-196.02	13.94	-4066.13	-162.59	23.87	-1807.64	10.52	357.38	-1804.01	-0.26	331.01	-4050.58	-71.33	1342.91	0.00	0.00	0.00	-3577.89	-48.49	1665.40	-4043.74	-171.31	1775.66	-3786.77	101.92	1666.42	-3807.65	0.72	1692.22	485.37	-294.08	79.65	1082.63	-308.10	77.67	499.35
0.32000	-2931.27	149.59	1.33	-3701.50	99.71	31.00	-3734.77	49.20	7.46	-3762.77	37.00	38.71	-4015.63	-196.02	13.94	-4066.13	-162.59	23.87	-1807.64	10.52	357.38	-1804.01	-0.26	331.01	-4050.58	-71.33	1342.91	0.00	0.00	0.00	-3577.89	-48.49	1665.40	-4043.74	-171.31	1775.66	-3814.15	101.02	1667.81	-3810.92	0.05	1693.22	485.08	-293.89	79.48	1082.60	-308.29	77.63	498.32
0.33000	-2931.27	149.59	1.33	-3701.50	99.71	31.00	-3748.01	48.82	5.37	-3743.45	37.78	41.30	-4015.63	-196.02	13.94	-4066.13	-162.59	23.87	-1807.64	10.52	357.38	-1804.01	-0.26	331.01	-4050.58	-71.33	1342.91	0.00	0.00	0.00	-3577.89	-48.49	1665.40	-4043.74	-171.31	1775.66	-3829.66	99.99	1668.52	-3812.74	-1.07	1692.25	485.44	-293.88	79.75	1083.02	-308.20	77.75	498.74
0.34000	-2931.27	149.59	1.33	-3701.50	99.71	31.00	-3729.69	48.94	7.63	-3730.38	38.49	42.92	-4015.63	-196.02	13.94	-4066.13	-162.59	23.87	-1807.64	10.52	357.38	-1804.01	-0.26	331.01	-4050.58	-71.33	1342.91	0.00	0.00	0.00	-3577.89	-48.49	1665.40	-4043.74	-171.31	1775.66	-3815.69	98.36	1667.63	-3790.86	-3.06	1690.56	485.79	-293.83	79.91	1082.70	-308.17	77.49	498.73
0.35000	-2931.27	149.59	1.33	-3701.50	99.71	31.00	-3730.77	49.91	7.91	-3738.65	38.51	42.01	-4015.63	-196.02	13.94	-4066.13	-162.59	23.87	-1807.64	10.52	357.38	-1804.01	-0.26	331.01	-4050.58	-71.33	1342.91	0.00	0.00	0.00	-3577.89	-48.49	1665.40	-4043.74	-171.31	1775.66	-3797.85	97.52	1666.21	-3795.08	-5.23	1689.23	485.70	-293.77	79.89	1082.35	-308.17	77.62	498.40
0.36000	-2931.27	149.59	1.33	-3701.50	99.71	31.00	-3734.82	49.19	7.89	-3733.89	38.08	42.24	-4015.63	-196.02	13.94	-4066.13	-162.59	23.87	-1807.64	10.52	357.38	-1804.01	-0.26	331.01	-4050.58	-71.33	1342.91	0.00	0.00	0.00	-3577.89	-48.49	1665.40	-4043.74	-171.31	1775.66	-3807.18	96.32	1666.71	-3786.08	-4.65	1689.60	485.51	-294.00	79.77	1082.27	-307.87	77.57	497.70
0.37000	-2931.27	149.59	1.33	-3701.50	99.71	31.00	-3718.99	49.54	9.60	-3741.50	38.03	41.00	-4015.63	-196.02	13.94	-4066.13	-162.59	23.87	-1807.64	10.52	357.38	-1804.01	-0.26	331.01	-4050.58	-71.33	1342.91	0.00	0.00	0.00	-3577.89	-48.49	1665.40	-4043.74	-171.31	1775.66	-3816.50	95.62	1667.35	-3791.18	-5.80	1690.54	485.64	-293.96	79.64	1081.96	-308.11	77.35	498.01
0.38000	-2931.27	149.59	1.33	-3701.50	99.71	31.00	-3726.18	50.37	9.19	-3749.92	37.33	39.33	-4015.63	-196.02	13.94	-4066.13	-162.59	23.87	-1807.64	10.52	357.38	-1804.01	-0.26	331.01	-4050.58	-71.33	1342.91	0.00	0.00	0.00	-3577.89	-48.49	1665.40	-4043.74	-171.31	1775.66	-3817.75	93.26	1666.99	-3787.66	-4.80	1689.93	485.38	-293.90	79.61	1082.35	-308.25	77.35	498.59
0.39000	-2931.27	149.59	1.33	-3701.50	99.71	31.00	-3735.52	48.52	7.23	-3731.55	37.52	42.98	-4015.63	-196.02	13.94	-4066.13	-162.59	23.87	-1807.64	10.52	357.38	-1804.01	-0.26	331.01	-4050.58	-71.33	1342.91	0.00	0.00	0.00	-3577.89	-48.49	1665.40	-4043.74	-171.31	1775.66	-3785.11	92.78	1666.05	-3792.72	-7.33	1689.45	485.89	-293.75	79.81	1082.32	-307.99	77.55	498.66
0.40000	-2931.27	149.59	1.33	-3701.50	99.71	31.00	-3746.35	48.84	5.16	-3742.31	38.49	41.16	-4015.63	-196.02	13.94	-4066.13	-162.59	23.87	-1807.64	10.52	357.38	-1804.01	-0.26	331.01	-4050.58	-71.33	1342.91	0.00	0.00	0.00	-3577.89	-48.49	1665.40	-4043.74	-171.31	1775.66	-3780.79	92.44	1666.15	-3785.20	-8.12	1688.73	485.81	-294.24	79.65	1082.57	-307.90	77.61	499.49
0.41000	-2931.27	149.59	1.33	-3701.50	99.71	31.00	-3723.00	50.08	9.17	-3735.84	38.50	41.86	-4015.63	-196.02	13.94	-4066.13	-162.59	23.87	-1807.64	10.52	357.38	-1804.01	-0.26	331.01	-4050.58	-71.33	1342.91	0.00	0.00	0.00	-3577.89	-48.49	1665.40	-4043.74	-171.31	1775.66	-3784.80	90.83	1665.79	-3800.14	-8.59	1688.87	486.07	-294.10	79.65	1083.04	-308.12	77.74	499.14
0.42000	-2931.27	149.59	1.33	-3701.50	99.71	31.00	-3736.26	48.94	7.39	-3746.37	36.97	40.64	-4015.63	-196.02	13.94	-4066.13	-162.59	23.87	-1807.64	10.52	357.38	-1804.01	-0.26	331.01	-4050.58	-71.33	1342.91	0.00	0.00	0.00	-3577.89	-48.49	1665.40	-4043.74	-171.31	1775.66	-3799.02	88.89	1666.31	-3783.98	-10.22	1687.02	485.37	-294.03	79.60	1083.33	-308.22	77.76	498.59
0.43000	-2931.27	149.59	1.33	-3701.50	99.71	31.00	-3738.52	49.04	7.66	-3739.35	38.97	41.27	-4015.63	-196.02	13.94	-4066.13	-162.59	23.87	-1807.64	10.52	357.38	-1804.01	-0.26	331.01	-4050.58	-71.33	1342.91	0.00	0.00	0.00	-3577.89	-48.49	1665.40	-4043.74	-171.31	1775.66	-3830.06	89.03	1667.94	-3776.83	-11.01	1687.26	485.46	-293.90	79.63	1082.92	-308.25	77.49	498.77
0.44000	-2931.27	149.59	1.33	-3701.50	99.71	31.00	-3745.90	48.98	6.08	-3727.63	37.96	42.86	-4015.63	-196.02	13.94	-4066.13	-162.59	23.87	-1807.64	10.52	357.38	-1804.01	-0.26	331.01	-4050.58	-71.33	1342.91	0.00	0.00	0.00	-3577.89	-48.49	1665.40	-4043.74	-171.31	1775.66	-3816.87	86.92	1666.80	-3802.06	-11.77	1689.43	485.95	-293.78	79.83	1083.46	-308.47	77.71	499.15
0.45000	-2931.27	149.59	1.33	-3701.50	99.71	31.00	-3735.27	49.93	7.90	-3738.68	38.43	41.31	-4015.63	-196.02	13.94	-4066.13	-162.59	23.87	-1807.64	10.52	357.38	-1804.01	-0.26	331.01	-4050.58	-71.33	1342.91	0.00	0.00	0.00	-3577.89	-48.49	1665.40	-4043.74	-171.31	1775.66	-3811.79	86.74	1667.76	-3775.43	-12.44	1687.90	485.15	-294.06	79.58	1083.25	-308.38	77.67	498.47
0.46000	-2931.27	149.59	1.33	-3701.50	99.71	31.00	-3737.07	49.25	7.16	-3732.79	38.48	42.48	-4015.63	-196.02	13.94	-4066.13	-162.59	23.87	-1807.64	10.52	357.38	-1804.01	-0.26	331.01	-4050.58	-71.33	1342.91	0.00	0.00	0.00	-3577.89	-48.49	1665.40	-4043.74	-171.31	1775.66	-3814.32	85.14	1667.74	-3766.03	-13.42	1686.31	484.99	-294.01	79.63	1082.89	-308.15	77.72	499.25
0.47000	-2931.27	149.59	1.33	-3701.50	99.71	31.00	-3738.49	49.80	7.94	-3739.39	38.64	40.96	-4015.63	-196.02	13.94	-4066.13	-162.59	23.87	-1807.64	10.52	357.38	-1804.01	-0.26	331.01	-4050.58	-71.33	1342.91	0.00	0.00	0.00	-3577.89	-48.49	1665.40	-4043.74	-171.31	1775.66	-3805.48	85.72	1667.05	-3762.93	-15.75	1686.52	485.29	-294.10	79.63	1082.26	-308.26	77.46	499.66
0.48000	-2931.27	149.59	1.33	-3701.50	99.71	31.00	-3745.78	49.19	5.71	-3746.58	37.56	40.06	-4015.63	-196.02	13.94	-4066.13	-162.59	23.87	-1807.64	10.52	357.38	-1804.01	-0.26	331.01	-4050.58	-71.33	1342.91	0.00	0.00	0.00	-3577.89	-48.49	1665.40	-4043.74	-171.31	1775.66	-3781.40	84.48	1665.17	-3766.64	-15.11	1686.43	485.58	-294.13	79.75	1081.76	-307.89	77.39	498.61
0.49000	-2931.27	149.59	1.33	-3701.50	99.71	31.00	-3727.13	50.16	9.31	-3744.72	38.17	40.73	-4015.63	-196.02	13.94	-4066.13	-162.59	23.87	-1807.64	10.52	357.38	-1804.01	-0.26	331.01	-4050.58	-71.33	1342.91	0.00	0.00	0.00	-3577.89	-48.49	1665.40	-4043.74	-171.31	1775.66	-3803.11	84.56	1666.19	-3763.38	-16.22	1686.48	485.92	-293.73	79.90	1082.47	-308.19	77.53	498.42
0.50000	-2931.27	149.59	1.33	-3701.50	99.71	31.00	-3712.54	49.69	11.45	-3729.37	38.48	42.20	-4015.63	-196.02	13.94	-4066.13	-162.59	23.87	-1807.64	10.52	357.38	-1804.01	-0.26	331.01	-4050.58	-71.33	1342.91	0.00	0.00	0.00	-3577.89	-48.49	1665.40	-4043.74	-171.31	1775.66	-3781.80	83.79	1666.55	-3771.67	-18.28	1686.59	485.89	-293.90	79.79	1083.06	-308.35	77.63	498.17
0.51000	-2931.27	149.59	1.33	-3701.50	99.71	31.00	-3733.29	49.79	7.81	-3741.37	38.24	40.58	-4015.63	-196.02	13.94	-4066.13	-162.59	23.87	-1807.64	10.52	357.38	-1804.01	-0.26	331.01	-4050.58	-71.33	1342.91	0.00	0.00	0.00	-3577.89	-48.49	1665.40	-4043.74	-171.31	1775.66	-3811.93	82.12	1668.75	-3775.40	-16.49	1685.94	485.42	-294.30	79.64	1082.44	-308.19	77.48	498.65
0.52000	-2931.27	149.59	1.33	-3701.50	99.71	31.00	-3721.37	48.77	9.96	-3745.27	37.58	40.14	-4015.63	-196.02	13.94	-4066.13	-162.59	23.87	-1807.64	10.52	357.38	-1804.01	-0.26	331.01	-4050.58	-71.33	1342.91	0.00	0.00	0.00	-3577.89	-48.49	1665.40	-4043.74	-171.31	1775.66	-3808.81	81.44	1667.12	-3762.45	-17.09	1686.34	485.61	-294.07	79.70	1082.65	-308.24	77.49	499.20
0.53000	-2931.27	149.59	1.33	-3701.50	99.71	31.00	-3743.44	48.95	6.29	-3736.69	38.40	42.11	-4015.63	-196.02	13.94	-4066.13	-162.59	23.87	-1807.64	10.52	357.38	-1804.01	-0.26	331.01	-4050.58	-71.33	1342.91	0.00	0.00	0.00	-3577.89	-48.49	1665.40	-4043.74	-171.31	1775.66	-3812.90	80.99	1667.51	-3771.70	-19.02	1687.10	486.42	-293.33	80.01	1082.02	-307.98	77.42	498.53
0.54000	-2931.27	149.59	1.33	-3701.50	99.71	31.00	-3744.05	49.69	6.07	-3741.41	37.82	41.47	-4015.63	-196.02	13.94	-4066.13	-162.59	23.87	-1807.64	10.52	357.38	-1804.01	-0.26	331.01	-4050.58	-71.33	1342.91	0.00	0.00	0.00	-3577.89	-48.49	1665.40	-4043.74	-171.31	1775.66	-3801.70	79.76	1667.16	-3792.95	-20.52	1687.51	485.66	-293.70	79.79	1082.53	-308.20	77.64	498.09
0.55000	-2931.27	149.59	1.33	-3701.50	99.71	31.00	-3739.64	48.65	7.29	-3737.64	38.09	41.81	-4015.63	-196.02	13.94	-4066.13	-162.59	23.87	-1807.64	10.52	357.38	-1804.01	-0.26	331.01	-4050.58	-71.33	1342.91	0.00	0.00	0.00	-3577.89	-48.49	1665.40	-4043.74	-171.31	1775.66	-3807.82	78.50	1668.01	-3804.50	-22.10	1688.52	486.17	-293.85	79.88	1082.31	-308.52	77.36	498.64
0.56000	-2931.27	149.59	1.33	-3701.50	99.71	31.00	-3725.99	49.38	9.63	-3754.88	37.67	39.03	-4015.63	-196.02	13.94	-4066.13	-162.59	23.87	-1807.64	10.52	357.38	-1804.01	-0.26	331.01	-4050.58	-71.33	1342.91	0.00	0.00	0.00	-3577.89	-48.49	1665.40	-4043.74	-171.31	1775.66	-3811.10	78.07	1668.23	-3787.83	-22.69	1688.39	484.99	-294.20	79.54	1082.31	-308.34	77.41	498.70
0.57000	-2931.27	149.59	1.33	-3701.50	99.71	31.00	-3741.77	49.68	6.49	-3718.45	38.30	44.56	-4015.63	-196.02	13.94	-4066.13	-162.59	23.87	-1807.64	10.52	357.38	-1804.01	-0.26	331.01	-4050.58	-71.33	1342.91	0.00	0.00	0.00	-3577.89	-48.49	1665.40	-4043.74	-171.31	1775.66	-3805.74	77.35	1668.70	-3792.65	-22.48	1687.73	485.04	-293.95	79.63	1082.73	-307.92	77.72	498.32
0.58000	-2931.27	149.59	1.33	-3701.50	99.71	31.00	-3736.30	49.23	7.55	-3739.34	37.21	40.83	-4015.63	-196.02	13.94	-4066.13	-162.59	23.87	-1807.64	10.52	357.38	-1804.01	-0.26	331.01	-4050.58	-71.33	1342.91	0.00	0.00	0.00	-3577.89	-48.49	1665.40	-4043.74	-171.31	1775.66	-3781.40	76.70	1668.39	-3781.69	-24.20	1687.05	485.37	-293.82	79.72	1082.40	-308.09	77.46	499.09
0.59000	-2931.27	149.59	1.33	-3701.50	99.71	31.00	-3738.95	50.07	7.15	-3757.06	36.99	38.53	-4015.63	-196.02	13.94	-4066.13	-162.59	23.87	-1807.64	10.52	357.38	-1804.01	-0.26	331.01	-4050.58	-71.33	1342.91	0.00	0.00	0.00	-3577.89	-48.49	1665.40	-4043.74	-171.31	1775.66	-3787.45	76.51	1668.88	-3763.83	-25.58	1685.66	485.87	-294.03	79.86	1082.56	-308.36	77.37	499.97
0.60000	-2931.27	149.59	1.33	-3701.50	99.71	31.00	-3737.50	48.56	7.30	-3719.41	39.37	45.05	-4015.63	-196.02	13.94	-4066.13	-162.59	23.87	-1807.64	10.52	357.38	-1804.01	-0.26	331.01	-4050.58	-71.33	1342.91	0.00	0.00	0.00	-3577.89	-48.49	1665.40	-4043.74	-171.31	1775.66	-3807.86	75.74	1668.95	-3765.44	-25.42	1685.75	485.52	-294.01	79.65	1082.48	-308.32	77.53	498.64
0.61000	-2931.27	149.59	1.33	-3701.50	99.71	31.00	-3722.92	49.17	8.77	-3739.97	37.79	40.41	-4015.63	-196.02	13.94	-4066.13	-162.59	23.87	-1807.64	10.52	357.38	-1804.01	-0.26	331.01	-4050.58	-71.33	1342.91	0.00	0.00	0.00	-3577.89	-48.49	1665.40	-4043.74	-171.31	1775.66	-3789.13	73.88	1668.49	-3772.45	-26.16	1686.91	485.73	-294.04	79.61	1082.12	-308.35	77.52	498.72
0.62000	-2931.27	149.59	1.33	-3701.50	99.71	31.00	-3749.00	49.90	4.29	-3724.22	37.53	43.76	-4015.63	-196.02	13.94	-4066.13	-162.59	23.87	-1807.64	10.52	357.38	-1804.01	-0.26	331.01	-4050.58	-71.33	1342.91	0.00	0.00	0.00	-3577.89	-48.49	1665.40	-4043.74	-171.31	1775.66	-3815.28	73.70	1669.34	-3776.69	-27.37	1687.51	485.62	-294.07	79.71	1082.21	-308.31	77.48	498.34
0.63000	-2931.27	149.59	1.33	-3701.50	99.71	31.00	-3741.80	49.14	6.17	-3726.81	38.14	43.03	-4015.63	-196.02	13.94	-4066.13	-162.59	23.87	-1807.64	10.52	357.38	-1804.01	-0.26	331.01	-4050.58	-71.33	1342.91	0.00	0.00	0.00	-3577.89	-48.49	1665.40	-4043.74	-171.31	1775.66	-3817.43	73.50	1669.92	-3764.58	-27.24	1687.07	484.73	-294.27	79.43	1083.00	-308.08	77.77	499.25
0.64000	-2931.27	149.59	1.33	-3701.50	99.71	31.00	-3741.54	49.12	6.71	-3749.79	37.44	39.49	-4015.63	-196.02	13.94	-4066.13	-162.59	23.87	-1807.64	10.52	357.38	-1804.01	-0.26	331.01	-4050.58	-71.33	1342.91	0.00	0.00	0.00	-3577.89	-48.49	1665.40	-4043.74	-171.31	1775.66	-3812.20	73.88	1669.25	-3768.14	-27.39	1686.30	485.56	-293.91	79.67	1082.55	-308.22	77.57	499.29
0.65000	-2931.27	149.59	1.33	-3701.50	99.71	31.00	-3748.79	49.67	4.92	-3739.10	38.22	41.43	-4015.63	-196.02	13.94	-4066.13	-162.59	23.87	-1807.64	10.52	357.38	-1804.01	-0.26	331.01	-4050.58	-71.33	1342.91	0.00	0.00	0.00	-3577.89	-48.49	1665.40	-4043.74	-171.31	1775.66	-3798.14	72.76	1667.97	-3766.29	-27.84	1684.92	484.78	-294.22	79.29	1081.92	-308.24	77.40	499.34
0.66000	-2931.27	149.59	1.33	-3701.50	99.71	31.00	-3747.49	48.86	5.93	-3747.61	37.05	39.98	-4015.63	-196.02	13.94	-4066.13	-162.59	23.87	-1807.64	10.52	357.38	-1804.01	-0.26	331.01	-4050.58	-71.33	1342.91	0.00	0.00	0.00	-3577.89	-48.49	1665.40	-4043.74	-171.31	1775.66	-3788.63	73.11	1667.49	-3756.30	-28.19	1683.70	484.47	-293.93	79.46	1083.10	-308.03	77.83	498.79
0.67000	-2931.27	149.59	1.33	-3701.50	99.71	31.00	-3737.43	50.42	7.51	-3727.91	37.87	43.24	-4015.63	-196.02	13.94	-4066.13	-162.59	23.87	-1807.64	10.52	357.38	-1804.01	-0.26	331.01	-4050.58	-71.33	1342.91	0.00	0.00	0.00	-3577.89	-48.49	1665.40	-4043.74	-171.31	1775.66	-3758.31	73.25	1666.37	-3759.80	-28.68	1683.31	485.00	-293.84	79.76	1083.18	-308.10	77.82	498.59
0.68000	-2931.27	149.59	1.33	-3701.50	99.71	31.00	-3744.68	48.85	6.75	-3722.17	37.98	43.12	-4015.63	-196.02	13.94	-4066.13	-162.59	23.87	-1807.64	10.52	357.38	-1804.01	-0.26	331.01	-4050.58	-71.33	1342.91	0.00	0.00	0.00	-3577.89	-48.49	1665.40	-4043.74	-171.31	1775.66	-3806.18	71.71	1668.10	-3779.69	-29.06	1684.20	485.06	-294.07	79.59	1082.14	-308.26	77.49	499.18
0.69000	-2931.27	149.59	1.33	-3701.50	99.71	31.00	-3742.49	49.05	6.65	-3742.81	37.02	41.01	-4015.63	-196.02	13.94	-4066.13	-162.59	23.87	-1807.64	10.52	357.38	-1804.01	-0.26	331.01	-4050.58	-71.33	1342.91	0.00	0.00	0.00	-3577.89	-48.49	1665.40	-4043.74	-171.31	1775.66	-3812.38	70.25	1668.46	-3764.17	-30.27	1683.91	485.76	-293.79	79.75	1082.51	-308.16	77.47	498.91
0.70000	-2931.27	149.59	1.33	-3701.50	99.71	31.00	-3718.14	49.62	9.75	-3735.41	36.77	41.26	-4015.63	-196.02	13.94	-4066.13	-162.59	23.87	-1807.64	10.52	357.38	-1804.01	-0.26	331.01	-4050.58	-71.33	1342.91	0.00	0.00	0.00	-3577.89	-48.49	1665.40	-4043.74	-171.31	1775.66	-3810.98	70.84	1667.71	-3758.66	-30.80	1683.03	485.22	-294.09	79.65	1083.41	-307.83	77.76	499.00
0.71000	-2931.27	149.59	1.33	-3701.50	99.71	31.00	-3724.27	49.56	9.81	-3734.87	37.78	42.19	-4015.63	-196.02	13.94	-4066.13	-162.59	23.87	-1807.64	10.52	357.38	-1804.01	-0.26	331.01	-4050.58	-71.33	1342.91	0.00	0.00	0.00	-3577.89	-48.49	1665.40	-4043.74	-171.31	1775.66	-3813.20	71.58	1667.48	-3746.06	-30.23	1682.41	485.40	-293.84	79.86	1082.92	-307.78	77.74	498.69
0.72000	-2931.27	149.59	1.33	-3701.50	99.71	31.00	-3732.32	48.42	7.73	-3739.90	37.62	41.42	-4015.63	-196.02	13.94	-4066.13	-162.59	23.87	-1807.64	10.52	357.38	-1804.01	-0.26	331.01	-4050.58	-71.33	1342.91	0.00	0.00	0.00	-3577.89	-48.49	1665.40	-4043.74	-171.31	1775.66	-3798.67	70.70	1668.05	-3762.26	-30.11	1683.23	485.39	-294.17	79.73	1083.00	-308.12	77.71	498.92
0.73000	-2931.27	149.59	1.33	-3701.50	99.71	31.00	-3756.97	48.80	4.55	-3727.50	37.59	42.96	-4015.63	-196.02	13.94	-4066.13	-162.59	23.87	-1807.64	10.52	357.38	-1804.01	-0.26	331.01	-4050.58	-71.33	1342.91	0.00	0.00	0.00	-3577.89	-48.49	1665.40	-4043.74	-171.31	1775.66	-3827.87	69.96	1669.18	-3765.83	-31.35	1682.07	485.69	-294.01	79.83	1082.48	-308.20	77.66	498.72
0.74000	-2931.27	149.59	1.33	-3701.50	99.71	31.00	-3736.69	48.77	7.99	-3740.02	38.17	40.79	-4015.63	-196.02	13.94	-4066.13	-162.59	23.87	-1807.64	10.52	357.38	-1804.01	-0.26	331.01	-4050.58	-71.33	1342.91	0.00	0.00	0.00	-3577.89	-48.49	1665.40	-4043.74	-171.31	1775.66	-3797.90	68.43	1667.22	-3776.06	-31.20	1682.73	485.22	-293.65	79.66	1082.84	-308.02	77.80	499.74
0.75000	-2931.27	149.59	1.33	-3701.50	99.71	31.00	-3737.06	49.66	7.22	-3729.31	37.72	42.00	-4015.63	-196.02	13.94	-4066.13	-162.59	23.87	-1807.64	10.52	357.38	-1804.01	-0.26	331.01	-4050.58	-71.33	1342.91	0.00	0.00	0.00	-3577.89	-48.49	1665.40	-4043.74	-171.31	1775.66	-3794.99	68.47	1667.37	-3772.56	-31.03	1683.19	484.84	-294.03	79.56	1082.32	-308.28	77.47	498.79
0.76000	-2931.27	149.59	1.33	-3701.50	99.71	31.00	-3739.76	49.23	6.21	-3737.01	37.57	41.58	-4015.63	-196.02	13.94	-4066.13	-162.59	23.87	-1807.64	10.52	357.38	-1804.01	-0.26	331.01	-4050.58	-71.33	1342.91	0.00	0.00	0.00	-3577.89	-48.49	1665.40	-4043.74	-171.31	1775.66	-3809.99	68.73	1668.86	-3751.15	-30.30	1682.45	484.57	-294.32	79.51	1082.28	-308.26	77.41	498.78
0.77000	-2931.27	149.59	1.33	-3701.50	99.71	31.00	-3741.79	48.69	6.43	-3745.96	37.58	40.14	-4015.63	-196.02	13.94	-4066.13	-162.59	23.87	-1807.64	10.52	357.38	-1804.01	-0.26	331.01	-4050.58	-71.33	1342.91	0.00	0.00	0.00	-3577.89	-48.49	1665.40	-4043.74	-171.31	1775.66	-3795.50	70.59	1667.48	-3728.89	-30.72	1681.17	485.93	-293.97	79.79	1082.74	-308.39	77.63	499.11
0.78000	-2931.27	149.59	1.33	-3701.50	99.71	31.00	-3735.16	49.25	8.31	-3734.41	37.00	42.99	-4015.63	-196.02	13.94	-4066.13	-162.59	23.87	-1807.64	10.52	357.38	-1804.01	-0.26	331.01	-4050.58	-71.33	1342.91	0.00	0.00	0.00	-3577.89	-48.49	1665.40	-4043.74	-171.31	1775.66	-3817.43	70.15	1669.24	-3769.30	-32.15	1682.26	485.90	-293.81	79.79	1082.85	-308.23	77.72	499.42
0.79000	-2931.27	149.59	1.33	-3701.50	99.71	31.00	-3731.54	49.50	7.57	-3746.82	38.09	40.13	-4015.63	-196.02	13.94	-4066.13	-162.59	23.87	-1807.64	10.52	357.38	-1804.01	-0.26	331.01	-4050.58	-71.33	1342.91	0.00	0.00	0.00	-3577.89	-48.49	1665.40	-4043.74	-171.31	1775.66	-3792.10	69.53	1667.14	-3757.51	-31.30	1681.88	484.93	-294.22	79.45	1082.26	-308.17	77.47	498.86
0.80000	-2931.27	149.59	1.33	-3701.50	99.71	31.00	-3737.09	48.65	6.99	-3737.87	38.14	41.35	-4015.63	-196.02	13.94	-4066.13	-162.59	23.87	-1807.64	10.52	357.38	-1804.01	-0.26	331.01	-4050.58	-71.33	1342.91	0.00	0.00	0.00	-3577.89	-48.49	1665.40	-4043.74	-171.31	1775.66	-3795.79	68.08	1667.07	-3741.16	-32.07	1680.87	486.09	-294.05	79.68	1082.33	-308.33	77.48	498.06
0.81000	-2931.27	149.59	1.33	-3701.50	99.71	31.00	-3718.33	49.45	9.19	-3731.93	37.01	42.40	-4015.63	-196.02	13.94	-4066.13	-162.59	23.87	-1807.64	10.52	357.38	-1804.01	-0.26	331.01	-4050.58	-71.33	1342.91	0.00	0.00	0.00	-3577.89	-48.49	1665.40	-4043.74	-171.31	1775.66	-3793.13	68.82	1666.79	-3769.93	-32.04	1681.78	485.90	-293.82	79.78	1082.48	-307.95	77.58	498.81
0.82000	-2931.27	149.59	1.33	-3701.50	99.71	31.00	-3711.58	49.45	10.70	-3743.25	36.83	41.18	-4015.63	-196.02	13.94	-4066.13	-162.59	23.87	-1807.64	10.52	357.38	-1804.01	-0.26	331.01	-4050.58	-71.33	1342.91	0.00	0.00	0.00	-3577.89	-48.49	1665.40	-4043.74	-171.31	1775.66	-3792.28	68.77	1667.08	-3762.19	-32.12	1681.41	484.95	-294.05	79.50	1082.06	-308.06	77.47	499.56
0.83000	-2931.27	149.59	1.33	-3701.50	99.71	31.00	-3748.86	48.19	5.51	-3749.70	38.05	39.98	-4015.63	-196.02	13.94	-4066.13	-162.59	23.87	-1807.64	10.52	357.38	-1804.01	-0.26	331.01	-4050.58	-71.33	1342.91	0.00	0.00	0.00	-3577.89	-48.49	1665.40	-4043.74	-171.31	1775.66	-3809.57	67.54	1667.64	-3762.84	-32.03	1681.64	485.72	-293.71	79.69	1082.65	-308.18	77.72	499.59
0.84000	-2931.27	149.59	1.33	-3701.50	99.71	31.00	-3733.40	49.27	8.03	-3722.12	37.55	44.23	-4015.63	-196.02	13.94	-4066.13	-162.59	23.87	-1807.64	10.52	357.38	-1804.01	-0.26	331.01	-4050.58	-71.33	1342.91	0.00	0.00	0.00	-3577.89	-48.49	1665.40	-4043.74	-171.31	1775.66	-3805.87	68.26	1667.40	-3758.09	-32.14	1680.86	485.86	-293.89	79.73	1082.14	-308.31	77.44	499.37
0.85000	-2931.27	149.59	1.33	-3701.50	99.71	31.00	-3724.11	48.60	9.61	-3742.27	36.70	40.61	-4015.63	-196.02	13.94	-4066.13	-162.59	23.87	-1807.64	10.52	357.38	-1804.01	-0.26	331.01	-4050.58	-71.33	1342.91	0.00	0.00	0.00	-3577.89	-48.49	1665.40	-4043.74	-171.31	1775.66	-3793.65	66.34	1666.67	-3740.99	-31.75	1680.78	484.94	-294.20	79.55	1082.14	-308.16	77.45	499.19
0.86000	-2931.27	149.59	1.33	-3701.50	99.71	31.00	-3729.23	49.28	8.10	-3733.73	37.84	42.61	-4015.63	-196.02	13.94	-4066.13	-162.59	23.87	-1807.64	10.52	357.38	-1804.01	-0.26	331.01	-4050.58	-71.33	1342.91	0.00	0.00	0.00	-3577.89	-48.49	1665.40	-4043.74	-171.31	1775.66	-3798.87	67.25	1666.10	-3747.36	-31.28	1680.61	485.28	-293.76	79.74	1082.15	-308.16	77.46	498.86
0.87000	-2931.27	149.59	1.33	-3701.50	99.71	31.00	-3737.49	48.62	7.90	-3729.64	38.25	42.43	-4015.63	-196.02	13.94	-4066.13	-162.59	23.87	-1807.64	10.52	357.38	-1804.01	-0.26	331.01	-4050.58	-71.33	1342.91	0.00	0.00	0.00	-3577.89	-48.49	1665.40	-4043.74	-171.31	1775.66	-3771.23	67.97	1664.81	-3724.22	-30.49	1679.91	485.03	-293.82	79.72	1082.72	-308.07	77.71	499.26
0.88000	-2931.27	149.59	1.33	-3701.50	99.71	31.00	-3742.18	48.51	6.85	-3735.29	36.78	42.27	-4015.63	-196.02	13.94	-4066.13	-162.59	23.87	-1807.64	10.52	357.38	-1804.01	-0.26	331.01	-4050.58	-71.33	1342.91	0.00	0.00	0.00	-3577.89	-48.49	1665.40	-4043.74	-171.31	1775.66	-3780.94	67.78	1665.19	-3724.76	-31.40	1679.31	485.10	-293.94	79.56	1082.83	-308.09	77.53	498.41
0.89000	-2931.27	149.59	1.33	-3701.50	99.71	31.00	-3733.81	48.60	7.79	-3747.69	38.14	40.88	-4015.63	-196.02	13.94	-4066.13	-162.59	23.87	-1807.64	10.52	357.38	-1804.01	-0.26	331.01	-4050.58	-71.33	1342.91	0.00	0.00	0.00	-3577.89	-48.49	1665.40	-4043.74	-171.31	1775.66	-3806.36	67.64	1665.20	-3758.60	-32.15	1680.38	485.24	-294.06	79.68	1082.09	-308.04	77.48	498.39
0.90000	-2931.27	149.59	1.33	-3701.50	99.71	31.00	-3736.78	48.67	7.10	-3728.91	37.77	43.26	-4015.63	-196.02	13.94	-4066.13	-162.59	23.87	-1807.64	10.52	357.38	-1804.01	-0.26	331.01	-4050.58	-71.33	1342.91	0.00	0.00	0.00	-3577.89	-48.49	1665.40	-4043.74	-171.31	1775.66	-3808.18	66.85	1664.86	-3766.24	-32.86	1681.02	485.03	-294.19	79.53	1082.07	-308.06	77.50	498.05
0.91000	-2931.27	149.59	1.33	-3701.50	99.71	31.00	-3735.75	48.20	7.00	-3749.58	37.52	39.51	-4015.63	-196.02	13.94	-4066.13	-162.59	23.87	-1807.64	10.52	357.38	-1804.01	-0.26	331.01	-4050.58	-71.33	1342.91	0.00	0.00	0.00	-3577.89	-48.49	1665.40	-4043.74	-171.31	1775.66	-3777.84	67.31	1664.29	-3797.84	-33.07	1683.65	484.63	-294.16	79.30	1082.48	-308.11	77.54	499.14
0.92000	-2931.27	149.59	1.33	-3701.50	99.71	31.00	-3739.85	48.86	6.59	-3742.03	37.68	41.46	-4015.63	-196.02	13.94	-4066.13	-162.59	23.87	-1807.64	10.52	357.38	-1804.01	-0.26	331.01	-4050.58	-71.33	1342.91	0.00	0.00	0.00	-3577.89	-48.49	1665.40	-4043.74	-171.31	1775.66	-3775.07	66.60	1663.26	-3748.84	-32.49	1680.67	485.18	-293.72	79.57	1082.24	-308.22	77.56	499.13
0.93000	-2931.27	149.59	1.33	-3701.50	99.71	31.00	-3711.35	48.96	11.07	-3724.09	37.60	43.11	-4015.63	-196.02	13.94	-4066.13	-162.59	23.87	-1807.64	10.52	357.38	-1804.01	-0.26	331.01	-4050.58	-71.33	1342.91	0.00	0.00	0.00	-3577.89	-48.49	1665.40	-4043.74	-171.31	1775.66	-3803.67	65.87	1663.26	-3748.68	-32.32	1681.19	485.20	-293.90	79.66	1082.47	-308.03	77.64	498.60
0.94000	-2931.27	149.59	1.33	-3701.50	99.71	31.00	-3723.52	49.12	9.07	-3722.58	36.92	45.08	-4015.63	-196.02	13.94	-4066.13	-162.59	23.87	-1807.64	10.52	357.38	-1804.01	-0.26	331.01	-4050.58	-71.33	1342.91	0.00	0.00	0.00	-3577.89	-48.49	1665.40	-4043.74	-171.31	1775.66	-3798.91	66.68	1662.58	-3732.06	-32.70	1680.69	485.34	-293.85	79.70	1082.53	-308.25	77.52	498.37
0.95000	-2931.27	149.59	1.33	-3701.50	99.71	31.00	-3741.98	49.11	6.59	-3726.73	37.59	43.77	-4015.63	-196.02	13.94	-4066.13	-162.59	23.87	-1807.64	10.52	357.38	-1804.01	-0.26	331.01	-4050.58	-71.33	1342.91	0.00	0.00	0.00	-3577.89	-48.49	1665.40	-4043.74	-171.31	1775.66	-3783.42	67.03	1662.19	-3754.82	-34.06	1680.80	485.87	-293.84	79.89	1082.76	-308.40	77.55	498.67
0.96000	-2931.27	149.59	1.33	-3701.50	99.71	31.00	-3746.27	48.46	5.75	-3740.89	37.89	41.07	-4015.63	-196.02	13.94	-4066.13	-162.59	23.87	-1807.64	10.52	357.38	-1804.01	-0.26	331.01	-4050.58	-71.33	1342.91	0.00	0.00	0.00	-3577.89	-48.49	1665.40	-4043.74	-171.31	1775.66	-3783.07	66.13	1661.39	-3728.06	-34.00	1679.42	486.19	-293.67	79.88	1082.67	-308.19	77.68	499.00
0.97000	-2931.27	149.59	1.33	-3701.50	99.71	31.00	-3743.59	48.57	6.47	-3717.69	37.15	44.78	-4015.63	-196.02	13.94	-4066.13	-162.59	23.87	-1807.64	10.52	357.38	-1804.01	-0.26	331.01	-4050.58	-71.33	1342.91	0.00	0.00	0.00	-3577.89	-48.49	1665.40	-4043.74	-171.31	1775.66	-3782.33	67.16	1661.83	-3739.14	-31.84	1680.79	485.29	-293.91	79.60	1082.68	-307.93	77.67	498.96
0.98000	-2931.27	149.59	1.33	-3701.50	99.71	31.00	-3727.55	48.30	8.97	-3724.39	36.11	44.00	-4015.63	-196.02	13.94	-4066.13	-162.59	23.87	-1807.64	10.52	357.38	-1804.01	-0.26	331.01	-4050.58	-71.33	1342.91	0.00	0.00	0.00	-3577.89	-48.49	1665.40	-4043.74	-171.31	1775.66	-3807.64	65.41	1662.37	-3757.47	-33.00	1681.81	485.71	-293.69	79.84	1082.26	-308.23	77.35	499.05
0.99000	-2931.27	149.59	1.33	-3701.50	99.71	31.00	-3740.03	47.91	7.22	-3744.25	36.51	40.49	-4015.63	-196.02	13.94	-4066.13	-162.59	23.87	-1807.64	10.52	357.38	-1804.01	-0.26	331.01	-4050.58	-71.33	1342.91	0.00	0.00	0.00	-3577.89	-48.49	1665.40	-4043.74	-171.31	1775.66	-3821.88	67.07	1663.19	-3788.69	-33.95	1683.04	485.10	-294.02	79.64	1082.22	-308.14	77.44	499.04
1.00000	-2931.27	149.59	1.33	-3701.50	99.71	31.00	-3727.80	47.91	9.52	-3737.47	35.69	40.91	-4015.63	-196.02	13.94	-4066.13	-162.59	23.87	-1807.64	10.52	357.38	-1804.01	-0.26	331.01	-4050.58	-71.33	1342.91	0.00	0.00	0.00	-3577.89	-48.49	1665.40	-4043.74	-171.31	1775.66	-3774.37	66.58	1660.82	-3784.45	-33.36	1680.83	485.09	-293.94	79.65	1082.27	-308.16	77.46	498.79
1.01000	-2931.27	149.59	1.33	-3701.50	99.71	31.00	-3721.15	49.76	9.16	-3737.38	36.43	41.47	-4015.63	-196.02	13.94	-4066.13	-162.59	23.87	-1807.64	10.52	357.38	-1804.01	-0.26	331.01	-4050.58	-71.33	1342.91	0.00	0.00	0.00	-3577.89	-48.49	1665.40	-4043.74	-171.31	1775.66	-3767.99	66.62	1659.49	-3752.11	-34.74	1679.33	485.81	-293.95	79.90	1082.39	-308.17	77.51	498.50
1.02000	-2931.27	149.59	1.33	-3701.50	99.71	31.00	-3719.02	49.18	9.99	-3733.42	36.90	42.25	-4015.63	-196.02	13.94	-4066.13	-162.59	23.87	-1807.64	10.52	357.38	-1804.01	-0.26	331.01	-4050.58	-71.33	1342.91	0.00	0.00	0.00	-3577.89	-48.49	1665.40	-4043.74	-171.31	1775.66	-3803.80	64.62	1660.78	-3748.12	-33.58	1678.80	485.01	-293.78	79.58	1082.59	-308.11	77.67	498.74
1.03000	-2931.27	149.59	1.33	-3701.50	99.71	31.00	-3745.47	49.17	5.87	-3743.29	35.97	40.30	-4015.63	-196.02	13.94	-4066.13	-162.59	23.87	-1807.64	10.52	357.38	-1804.01	-0.26	331.01	-4050.58	-71.33	1342.91	0.00	0.00	0.00	-3577.89	-48.49	1665.40	-4043.74	-171.31	1775.66	-3793.34	63.72	1660.73	-3757.37	-34.21	1680.14	484.64	-294.08	79.44	1082.42	-308.17	77.56	498.81
1.04000	-2931.27	149.59	1.33	-3701.50	99.71	31.00	-3716.18	49.76	10.38	-3717.81	36.10	44.90	-4015.63	-196.02	13.94	-4066.13	-162.59	23.87	-1807.64	10.52	357.38	-1804.01	-0.26	331.01	-4050.58	-71.33	1342.91	0.00	0.00	0.00	-3577.89	-48.49	1665.40	-4043.74	-171.31	1775.66	-3795.65	65.06	1661.18	-3762.92	-34.72	1680.38	485.43	-293.85	79.76	1082.60	-308.20	77.71	499.14
1.05000	-2931.27	149.59	1.33	-3701.50	99.71	31.00	-3731.33	48.53	8.30	-3733.77	35.98	42.01	-4015.63	-196.02	13.94	-4066.13	-162.59	23.87	-1807.64	10.52	357.38	-1804.01	-0.26	331.01	-4050.58	-71.33	1342.91	0.00	0.00	0.00	-3577.89	-48.49	1665.40	-4043.74	-171.31	1775.66	-3780.17	64.54	1659.73	-3746.51	-34.93	1679.13	485.95	-293.77	79.92	1082.20	-308.22	77.45	499.05
1.06000	-2931.27	149.59	1.33	-3701.50	99.71	31.00	-3733.29	48.84	7.49	-3729.17	35.66	42.36	-4015.63	-196.02	13.94	-4066.13	-162.59	23.87	-1807.64	10.52	357.38	-1804.01	-0.26	331.01	-4050.58	-71.33	1342.91	0.00	0.00	0.00	-3577.89	-48.49	1665.40	-4043.74	-171.31	1775.66	-3800.17	63.68	1661.14	-3763.52	-35.76	1679.05	485.56	-293.75	79.80	1082.51	-308.02	77.50	498.27
1.07000	-2931.27	149.59	1.33	-3701.50	99.71	31.00	-3758.51	48.86	3.24	-3732.46	35.16	41.78	-4015.63	-196.02	13.94	-4066.13	-162.59	23.87	-1807.64	10.52	357.38	-1804.01	-0.26	331.01	-4050.58	-71.33	1342.91	0.00	0.00	0.00	-3577.89	-48.49	1665.40	-4043.74	-171.31	1775.66	-3768.75	64.02	1659.33	-3765.78	-34.11	1679.97	485.55	-293.77	79.83	1082.21	-308.18	77.36	498.70
1.08000	-2931.27	149.59	1.33	-3701.50	99.71	31.00	-3730.89	48.05	8.07	-3723.57	36.17	43.35	-4015.63	-196.02	13.94	-4066.13	-162.59	23.87	-1807.64	10.52	357.38	-1804.01	-0.26	331.01	-4050.58	-71.33	1342.91	0.00	0.00	0.00	-3577.89	-48.49	1665.40	-4043.74	-171.31	1775.66	-3798.88	63.23	1659.46	-3776.42	-35.88	1679.72	485.91	-293.81	79.90	1082.16	-308.43	77.33	498.41
1.09000	-2931.27	149.59	1.33	-3701.50	99.71	31.00	-3726.38	48.75	9.08	-3731.18	35.11	41.52	-4015.63	-196.02	13.94	-4066.13	-162.59	23.87	-1807.64	10.52	357.38	-1804.01	-0.26	331.01	-4050.58	-71.33	1342.91	0.00	0.00	0.00	-3577.89	-48.49	1665.40	-4043.74	-171.31	1775.66	-3792.62	63.78	1659.41	-3770.18	-34.29	1679.32	485.15	-293.96	79.54	1082.22	-308.19	77.48	498.61
1.10000	-2931.27	149.59	1.33	-3701.50	99.71	31.00	-3743.23	48.32	5.98	-3731.98	35.60	42.74	-4015.63	-196.02	13.94	-4066.13	-162.59	23.87	-1807.64	10.52	357.38	-1804.01	-0.26	331.01	-4050.58	-71.33	1342.91	0.00	0.00	0.00	-3577.89	-48.49	1665.40	-4043.74	-171.31	1775.66	-3791.40	64.28	1659.43	-3763.92	-33.65	1678.76	485.27	-294.00	79.65	1082.71	-308.34	77.58	498.93
1.11000	-2931.27	149.59	1.33	-3701.50	99.71	31.00	-3735.16	48.85	7.70	-3740.49	35.62	41.45	-4015.63	-196.02	13.94	-4066.13	-162.59	23.87	-1807.64	10.52	357.38	-1804.01	-0.26	331.01	-4050.58	-71.33	1342.91	0.00	0.00	0.00	-3577.89	-48.49	1665.40	-4043.74	-171.31	1775.66	-3818.53	63.52	1660.74	-3740.27	-33.49	1678.28	484.83	-294.14	79.55	1082.70	-308.36	77.62	499.41
1.12000	-2931.27	149.59	1.33	-3701.50	99.71	31.00	-3739.81	48.69	6.52	-3743.50	35.83	39.74	-4015.63	-196.02	13.94	-4066.13	-162.59	23.87	-1807.64	10.52	357.38	-1804.01	-0.26	331.01	-4050.58	-71.33	1342.91	0.00	0.00	0.00	-3577.89	-48.49	1665.40	-4043.74	-171.31	1775.66	-3811.47	64.95	1659.89	-3752.48	-33.60	1678.52	484.96	-293.96	79.55	1083.10	-308.16	77.91	499.60
1.13000	-2931.27	149.59	1.33	-3701.50	99.71	31.00	-3742.31	49.34	5.37	-3711.69	35.30	44.31	-4015.63	-196.02	13.94	-4066.13	-162.59	23.87	-1807.64	10.52	357.38	-1804.01	-0.26	331.01	-4050.58	-71.33	1342.91	0.00	0.00	0.00	-3577.89	-48.49	1665.40	-4043.74	-171.31	1775.66	-3808.87	64.09	1659.68	-3767.92	-34.64	1678.38	485.68	-293.98	79.74	1082.74	-308.19	77.72	499.33
1.14000	-2931.27	149.59	1.33	-3701.50	99.71	31.00	-3761.42	48.71	3.57	-3722.39	36.52	42.74	-4015.63	-196.02	13.94	-4066.13	-162.59	23.87	-1807.64	10.52	357.38	-1804.01	-0.26	331.01	-4050.58	-71.33	1342.91	0.00	0.00	0.00	-3577.89	-48.49	1665.40	-4043.74	-171.31	1775.66	-3780.19	65.53	1659.59	-3765.21	-34.04	1679.09	485.31	-294.06	79.65	1082.68	-308.21	77.67	499.19
1.15000	-2931.27	149.59	1.33	-3701.50	99.71	31.00	-3738.77	47.37	7.22	-3731.86	35.19	41.23	-4015.63	-196.02	13.94	-4066.13	-162.59	23.87	-1807.64	10.52	357.38	-1804.01	-0.26	331.01	-4050.58	-71.33	1342.91	0.00	0.00	0.00	-3577.89	-48.49	1665.40	-4043.74	-171.31	1775.66	-3824.13	65.87	1662.60	-3751.35	-32.57	1677.74	485.66	-293.90	79.81	1082.72	-308.07	77.59	498.94
1.16000	-2931.27	149.59	1.33	-3701.50	99.71	31.00	-3735.70	47.98	6.27	-3741.00	35.87	40.39	-4015.63	-196.02	13.94	-4066.13	-162.59	23.87	-1807.64	10.52	357.38	-1804.01	-0.26	331.01	-4050.58	-71.33	1342.91	0.00	0.00	0.00	-3577.89	-48.49	1665.40	-4043.74	-171.31	1775.66	-3802.55	67.20	1660.57	-3749.64	-32.77	1677.02	485.26	-294.02	79.66	1083.23	-308.16	77.63	498.74
1.17000	-2931.27	149.59	1.33	-3701.50	99.71	31.00	-3726.37	48.58	8.45	-3734.60	34.60	41.53	-4015.63	-196.02	13.94	-4066.13	-162.59	23.87	-1807.64	10.52	357.38	-1804.01	-0.26	331.01	-4050.58	-71.33	1342.91	0.00	0.00	0.00	-3577.89	-48.49	1665.40	-4043.74	-171.31	1775.66	-3783.72	67.76	1660.18	-3744.80	-31.11	1676.18	485.56	-294.25	79.69	1082.69	-308.03	77.68	499.01
1.18000	-2931.27	149.59	1.33	-3701.50	99.71	31.00	-3728.38	48.24	7.68	-3740.46	34.83	40.64	-4015.63	-196.02	13.94	-4066.13	-162.59	23.87	-1807.64	10.52	357.38	-1804.01	-0.26	331.01	-4050.58	-71.33	1342.91	0.00	0.00	0.00	-3577.89	-48.49	1665.40	-4043.74	-171.31	1775.66	-3780.62	67.32	1660.11	-3740.07	-31.04	1676.33	485.59	-294.03	79.70	1082.44	-308.13	77.55	498.31
1.19000	-2931.27	149.59	1.33	-3701.50	99.71	31.00	-3734.34	47.63	7.58	-3732.81	35.85	41.67	-4015.63	-196.02	13.94	-4066.13	-162.59	23.87	-1807.64	10.52	357.38	-1804.01	-0.26	331.01	-4050.58	-71.33	1342.91	0.00	0.00	0.00	-3577.89	-48.49	1665.40	-4043.74	-171.31	1775.66	-3767.06	67.14	1659.83	-3747.03	-30.17	1675.96	484.98	-294.25	79.46	1082.47	-308.38	77.58	498.49
1.20000	-2931.27	149.59	1.33	-3701.50	99.71	31.00	-3758.35	48.65	4.34	-3752.70	34.46	39.25	-4015.63	-196.02	13.94	-4066.13	-162.59	23.87	-1807.64	10.52	357.38	-1804.01	-0.26	331.01	-4050.58	-71.33	1342.91	0.00	0.00	0.00	-3577.89	-48.49	1665.40	-4043.74	-171.31	1775.66	-3796.42	66.96	1661.09	-3761.70	-29.89	1676.45	485.18	-293.91	79.58	1082.25	-308.41	77.53	499.20
1.21000	-2931.27	149.59	1.33	-3701.50	99.71	31.00	-3716.15	48.14	10.89	-3741.01	34.32	40.61	-4015.63	-196.02	13.94	-4066.13	-162.59	23.87	-1807.64	10.52	357.38	-1804.01	-0.26	331.01	-4050.58	-71.33	1342.91	0.00	0.00	0.00	-3577.89	-48.49	1665.40	-4043.74	-171.31	1775.66	-3796.33	67.20	1661.25	-3730.46	-27.69	1675.61	485.19	-294.10	79.58	1082.68	-308.17	77.68	499.69
1.22000	-2931.27	149.59	1.33	-3701.50	99.71	31.00	-3727.22	48.97	8.54	-3742.38	35.80	39.95	-4015.63	-196.02	13.94	-4066.13	-162.59	23.87	-1807.64	10.52	357.38	-1804.01	-0.26	331.01	-4050.58	-71.33	1342.91	0.00	0.00	0.00	-3577.89	-48.49	1665.40	-4043.74	-171.31	1775.66	-3796.23	67.45	1661.41	-3727.00	-27.17	1675.01	485.88	-293.85	79.74	1082.74	-308.17	77.51	498.80
1.23000	-2931.27	149.59	1.33	-3701.50	99.71	31.00	-3751.42	48.66	4.81	-3746.61	35.48	39.74	-4015.63	-196.02	13.94	-4066.13	-162.59	23.87	-1807.64	10.52	357.38	-1804.01	-0.26	331.01	-4050.58	-71.33	1342.91	0.00	0.00	0.00	-3577.89	-48.49	1665.40	-4043.74	-171.31	1775.66	-3796.11	67.71	1661.56	-3775.69	-26.47	1677.07	485.84	-293.69	79.90	1082.64	-307.89	77.52	498.03
1.24000	-2931.27	149.59	1.33	-3701.50	99.71	31.00	-3737.52	48.89	6.47	-3736.33	34.77	41.43	-4015.63	-196.02	13.94	-4066.13	-162.59	23.87	-1807.64	10.52	357.38	-1804.01	-0.26	331.01	-4050.58	-71.33	1342.91	0.00	0.00	0.00	-3577.89	-48.49	1665.40	-4043.74	-171.31	1775.66	-3795.99	67.97	1661.71	-3759.75	-25.77	1676.10	485.12	-293.90	79.55	1082.56	-307.60	77.74	499.13
1.25000	-2931.27	149.59	1.33	-3701.50	99.71	31.00	-3730.11	48.36	7.95	-3736.12	35.04	40.83	-4015.63	-196.02	13.94	-4066.13	-162.59	23.87	-1807.64	10.52	357.38	-1804.01	-0.26	331.01	-4050.58	-71.33	1342.91	0.00	0.00	0.00	-3577.89	-48.49	1665.40	-4043.74	-171.31	1775.66	-3795.86	68.24	1661.85	-3745.32	-23.70	1674.68	485.95	-293.77	79.80	1083.29	-308.08	77.83	499.95
1.26000	-2931.27	149.59	1.33	-3701.50	99.71	31.00	-3736.13	47.74	6.47	-3721.42	35.98	42.83	-4015.63	-196.02	13.94	-4066.13	-162.59	23.87	-1807.64	10.52	357.38	-1804.01	-0.26	331.01	-4050.58	-71.33	1342.91	0.00	0.00	0.00	-3577.89	-48.49	1665.40	-4043.74	-171.31	1775.66	-3795.71	68.52	1661.98	-3778.14	-22.20	1676.56	485.69	-293.95	79.77	1083.05	-308.13	77.72	499.42
1.27000	-2931.27	149.59	1.33	-3701.50	99.71	31.00	-3732.63	47.92	6.86	-3743.90	35.50	40.02	-4015.63	-196.02	13.94	-4066.13	-162.59	23.87	-1807.64	10.52	357.38	-1804.01	-0.26	331.01	-4050.58	-71.33	1342.91	0.00	0.00	0.00	-3577.89	-48.49	1665.40	-4043.74	-171.31	1775.66	-3795.55	68.80	1662.12	-3740.85	-20.21	1675.44	485.46	-293.77	79.65	1082.63	-308.33	77.46	498.71
1.28000	-2931.27	149.59	1.33	-3701.50	99.71	31.00	-3720.93	48.47	8.98	-3734.29	35.11	41.41	-4015.63	-196.02	13.94	-4066.13	-162.59	23.87	-1807.64	10.52	357.38	-1804.01	-0.26	331.01	-4050.58	-71.33	1342.91	0.00	0.00	0.00	-3577.89	-48.49	1665.40	-4043.74	-171.31	1775.66	-3795.39	69.09	1662.24	-3780.64	-18.76	1677.64	485.91	-293.93	79.83	1082.61	-308.50	77.35	498.02
1.29000	-2931.27	149.59	1.33	-3701.50	99.71	31.00	-3721.69	48.23	8.78	-3721.16	35.10	42.97	-4015.63	-196.02	13.94	-4066.13	-162.59	23.87	-1807.64	10.52	357.38	-1804.01	-0.26	331.01	-4050.58	-71.33	1342.91	0.00	0.00	0.00	-3577.89	-48.49	1665.40	-4043.74	-171.31	1775.66	-3795.21	69.39	1662.36	-3781.34	-16.52	1676.26	485.64	-293.88	79.73	1083.26	-308.26	77.63	498.00
1.30000	-2931.27	149.59	1.33	-3701.50	99.71	31.00	-3745.05	48.71	4.75	-3730.08	35.04	42.06	-4015.63	-196.02	13.94	-4066.13	-162.59	23.87	-1807.64	10.52	357.38	-1804.01	-0.26	331.01	-4050.58	-71.33	1342.91	0.00	0.00	0.00	-3577.89	-48.49	1665.40	-4043.74	-171.31	1775.66	-3795.02	69.69	1662.48	-3794.52	-15.43	1675.49	485.67	-293.85	79.78	1083.00	-308.05	77.56	498.56
1.31000	-2931.27	149.59	1.33	-3701.50	99.71	31.00	-3758.25	48.68	3.77	-3749.66	34.97	38.72	-4015.63	-196.02	13.94	-4066.13	-162.59	23.87	-1807.64	10.52	357.38	-1804.01	-0.26	331.01	-4050.58	-71.33	1342.91	0.00	0.00	0.00	-3577.89	-48.49	1665.40	-4043.74	-171.31	1775.66	-3794.82	70.00	1662.59	-3790.45	-13.45	1676.63	485.79	-294.09	79.82	1082.41	-308.38	77.35	499.15
1.32000	-2931.27	149.59	1.33	-3701.50	99.71	31.00	-3732.47	47.79	7.11	-3717.32	35.05	43.45	-4015.63	-196.02	13.94	-4066.13	-162.59	23.87	-1807.64	10.52	357.38	-1804.01	-0.26	331.01	-4050.58	-71.33	1342.91	0.00	0.00	0.00	-3577.89	-48.49	1665.40	-4043.74	-171.31	1775.66	-3794.61	70.32	1662.69	-3776.38	-11.33	1675.51	485.60	-293.73	79.78	1082.81	-308.23	77.55	498.32
1.33000	-2931.27	149.59	1.33	-3701.50	99.71	31.00	-3745.68	49.00	5.41	-3744.29	34.57	39.71	-4015.63	-196.02	13.94	-4066.13	-162.59	23.87	-1807.64	10.52	357.38	-1804.01	-0.26	331.01	-4050.58	-71.33	1342.91	0.00	0.00	0.00	-3577.89	-48.49	1665.40	-4043.74	-171.31	1775.66	-3794.39	70.64	1662.79	-3786.09	-8.95	1676.03	485.29	-293.93	79.60	1082.36	-307.96	77.62	498.78
1.34000	-2931.27	149.59	1.33	-3701.50	99.71	31.00	-3755.12	49.14	3.59	-3726.48	35.43	42.32	-4015.63	-196.02	13.94	-4066.13	-162.59	23.87	-1807.64	10.52	357.38	-1804.01	-0.26	331.01	-4050.58	-71.33	1342.91	0.00	0.00	0.00	-3577.89	-48.49	1665.40	-4043.74	-171.31	1775.66	-3794.16	70.97	1662.88	-3780.08	-7.03	1675.26	485.33	-294.23	79.55	1082.98	-307.97	77.81	499.38
1.35000	-2931.27	149.59	1.33	-3701.50	99.71	31.00	-3722.52	48.62	9.64	-3744.06	35.88	40.33	-4015.63	-196.02	13.94	-4066.13	-162.59	23.87	-1807.64	10.52	357.38	-1804.01	-0.26	331.01	-4050.58	-71.33	1342.91	0.00	0.00	0.00	-3577.89	-48.49	1665.40	-4043.74	-171.31	1775.66	-3793.92	71.31	1662.97	-3779.64	-5.20	1675.22	485.63	-294.02	79.82	1082.10	-307.96	77.43	498.89
1.36000	-2931.27	149.59	1.33	-3701.50	99.71	31.00	-3753.37	48.42	3.89	-3734.05	36.36	41.94	-4015.63	-196.02	13.94	-4066.13	-162.59	23.87	-1807.64	10.52	357.38	-1804.01	-0.26	331.01	-4050.58	-71.33	1342.91	0.00	0.00	0.00	-3577.89	-48.49	1665.40	-4043.74	-171.31	1775.66	-3793.66	71.65	1663.06	-3784.17	-3.71	1677.25	485.17	-293.80	79.72	1082.74	-308.12	77.62	499.40
1.37000	-2931.27	149.59	1.33	-3701.50	99.71	31.00	-3719.02	48.35	9.03	-3735.02	36.16	41.05	-4015.63	-196.02	13.94	-4066.13	-162.59	23.87	-1807.64	10.52	357.38	-1804.01	-0.26	331.01	-4050.58	-71.33	1342.91	0.00	0.00	0.00	-3577.89	-48.49	1665.40	-4043.74	-171.31	1775.66	-3793.40	72.00	1663.14	-3777.57	-1.32	1676.56	485.36	-293.74	79.64	1082.97	-308.18	77.77	499.23
1.38000	-2931.27	149.59	1.33	-3701.50	99.71	31.00	-3751.24	48.45	4.86	-3733.80	36.10	40.75	-4015.63	-196.02	13.94	-4066.13	-162.59	23.87	-1807.64	10.52	357.38	-1804.01	-0.26	331.01	-4050.58	-71.33	1342.91	0.00	0.00	0.00	-3577.89	-48.49	1665.40	-4043.74	-171.31	1775.66	-3793.12	72.36	1663.21	-3767.53	1.00	1676.04	485.41	-293.93	79.75	1082.79	-308.27	77.59	498.74
1.39000	-2931.27	149.59	1.33	-3701.50	99.71	31.00	-3745.88	48.56	5.78	-3726.01	35.65	42.26	-4015.63	-196.02	13.94	-4066.13	-162.59	23.87	-1807.64	10.52	357.38	-1804.01	-0.26	331.01	-4050.58	-71.33	1342.91	0.00	0.00	0.00	-3577.89	-48.49	1665.40	-4043.74	-171.31	1775.66	-3792.84	72.72	1663.28	-3768.54	2.71	1676.60	485.24	-293.98	79.58	1082.92	-308.05	77.47	498.85
1.40000	-2931.27	149.59	1.33	-3701.50	99.71	31.00	-3756.85	49.35	3.93	-3745.01	35.47	39.80	-4015.63	-196.02	13.94	-4066.13	-162.59	23.87	-1807.64	10.52	357.38	-1804.01	-0.26	331.01	-4050.58	-71.33	1342.91	0.00	0.00	0.00	-3577.89	-48.49	1665.40	-4043.74	-171.31	1775.66	-3792.54	73.09	1663.34	-3807.36	4.78	1677.33	485.76	-293.82	79.92	1082.54	-307.79	77.49	499.93
1.41000	-2931.27	149.59	1.33	-3701.50	99.71	31.00	-3750.74	47.53	4.52	-3728.70	36.38	42.33	-4015.63	-196.02	13.94	-4066.13	-162.59	23.87	-1807.64	10.52	357.38	-1804.01	-0.26	331.01	-4050.58	-71.33	1342.91	0.00	0.00	0.00	-3577.89	-48.49	1665.40	-4043.74	-171.31	1775.66	-3792.23	73.46	1663.40	-3793.15	7.00	1677.80	485.67	-293.86	79.80	1082.99	-308.16	77.45	499.78
1.42000	-2931.27	149.59	1.33	-3701.50	99.71	31.00	-3751.95	48.80	3.77	-3735.07	36.82	41.94	-4015.63	-196.02	13.94	-4066.13	-162.59	23.87	-1807.64	10.52	357.38	-1804.01	-0.26	331.01	-4050.58	-71.33	1342.91	0.00	0.00	0.00	-3577.89	-48.49	1665.40	-4043.74	-171.31	1775.66	-3791.92	73.84	1663.45	-3782.97	8.06	1677.11	485.24	-294.09	79.59	1082.71	-308.34	77.37	499.36
1.43000	-2931.27	149.59	1.33	-3701.50	99.71	31.00	-3727.74	48.52	9.07	-3735.47	36.58	41.72	-4015.63	-196.02	13.94	-4066.13	-162.59	23.87	-1807.64	10.52	357.38	-1804.01	-0.26	331.01	-4050.58	-71.33	1342.91	0.00	0.00	0.00	-3577.89	-48.49	1665.40	-4043.74	-171.31	1775.66	-3791.59	74.23	1663.50	-3784.06	9.69	1677.77	485.73	-294.22	79.61	1082.67	-308.17	77.51	498.77
1.44000	-2931.27	149.59	1.33	-3701.50	99.71	31.00	-3728.51	49.60	8.11	-3714.29	36.00	44.18	-4015.63	-196.02	13.94	-4066.13	-162.59	23.87	-1807.64	10.52	357.38	-1804.01	-0.26	331.01	-4050.58	-71.33	1342.91	0.00	0.00	0.00	-3577.89	-48.49	1665.40	-4043.74	-171.31	1775.66	-3791.25	74.63	1663.55	-3769.90	10.85	1677.45	485.34	-294.03	79.64	1082.42	-308.13	77.50	499.24
1.45000	-2931.27	149.59	1.33	-3701.50	99.71	31.00	-3741.77	48.94	7.02	-3712.99	36.37	44.63	-4015.63	-196.02	13.94	-4066.13	-162.59	23.87	-1807.64	10.52	357.38	-1804.01	-0.26	331.01	-4050.58	-71.33	1342.91	0.00	0.00	0.00	-3577.89	-48.49	1665.40	-4043.74	-171.31	1775.66	-3790.90	75.03	1663.59	-3783.70	11.73	1678.43	485.90	-293.94	79.78	1082.38	-308.24	77.53	498.73
1.46000	-2931.27	149.59	1.33	-3701.50	99.71	31.00	-3749.37	49.65	5.26	-3736.65	36.41	41.27	-4015.63	-196.02	13.94	-4066.13	-162.59	23.87	-1807.64	10.52	357.38	-1804.01	-0.26	331.01	-4050.58	-71.33	1342.91	0.00	0.00	0.00	-3577.89	-48.49	1665.40	-4043.74	-171.31	1775.66	-3790.54	75.43	1663.62	-3794.69	13.63	1679.31	484.86	-293.87	79.48	1082.65	-308.05	77.57	498.29
1.47000	-2931.27	149.59	1.33	-3701.50	99.71	31.00	-3736.29	48.49	7.73	-3737.76	36.70	41.32	-4015.63	-196.02	13.94	-4066.13	-162.59	23.87	-1807.64	10.52	357.38	-1804.01	-0.26	331.01	-4050.58	-71.33	1342.91	0.00	0.00	0.00	-3577.89	-48.49	1665.40	-4043.74	-171.31	1775.66	-3790.16	75.85	1663.65	-3806.95	14.47	1680.81	484.75	-294.18	79.40	1083.30	-307.72	77.85	497.60
1.48000	-2931.27	149.59	1.33	-3701.50	99.71	31.00	-3750.83	48.23	4.88	-3734.19	37.37	41.83	-4015.63	-196.02	13.94	-4066.13	-162.59	23.87	-1807.64	10.52	357.38	-1804.01	-0.26	331.01	-4050.58	-71.33	1342.91	0.00	0.00	0.00	-3577.89	-48.49	1665.40	-4043.74	-171.31	1775.66	-3789.78	76.27	1663.67	-3747.95	16.95	1679.71	485.11	-294.21	79.63	1083.02	-308.00	77.65	498.01
1.49000	-2931.27	149.59	1.33	-3701.50	99.71	31.00	-3723.39	48.76	8.71	-3721.59	37.17	43.42	-4015.63	-196.02	13.94	-4066.13	-162.59	23.87	-1807.64	10.52	357.38	-1804.01	-0.26	331.01	-4050.58	-71.33	1342.91	0.00	0.00	0.00	-3577.89	-48.49	1665.40	-4043.74	-171.31	1775.66	-3789.39	76.69	1663.69	-3710.67	17.05	1679.41	485.63	-294.00	79.80	1083.62	-308.24	77.74	498.40
1.50000	-2931.27	149.59	1.33	-3701.50	99.71	31.00	-3732.55	49.01	7.75	-3714.83	36.75	45.03	-4015.63	-196.02	13.94	-4066.13	-162.59	23.87	-1807.64	10.52	357.38	-1804.01	-0.26	331.01	-4050.58	-71.33	1342.91	0.00	0.00	0.00	-3577.89	-48.49	1665.40	-4043.74	-171.31	1775.66	-3788.98	77.12	1663.71	-3743.34	18.82	1681.56	485.51	-293.75	79.86	1083.34	-308.16	77.81	499.07
1.51000	-2931.27	149.59	1.33	-3701.50	99.71	31.00	-3722.78	48.62	9.14	-3718.23	37.46	44.53	-4015.63	-196.02	13.94	-4066.13	-162.59	23.87	-1807.64	10.52	357.38	-1804.01	-0.26	331.01	-4050.58	-71.33	1342.91	0.00	0.00	0.00	-3577.89	-48.49	1665.40	-4043.74	-171.31	1775.66	-3788.56	77.56	1663.72	-3783.50	19.69	1681.41	485.08	-293.80	79.81	1082.87	-307.96	77.75	498.66
1.52000	-2931.27	149.59	1.33	-3701.50	99.71	31.00	-3733.91	49.63	8.45	-3739.35	37.36	40.72	-4015.63	-196.02	13.94	-4066.13	-162.59	23.87	-1807.64	10.52	357.38	-1804.01	-0.26	331.01	-4050.58	-71.33	1342.91	0.00	0.00	0.00	-3577.89	-48.49	1665.40	-4043.74	-171.31	1775.66	-3788.14	78.00	1663.72	-3790.25	19.74	1682.00	485.38	-294.01	79.86	1083.02	-308.19	77.66	498.22
1.53000	-2931.27	149.59	1.33	-3701.50	99.71	31.00	-3727.08	48.77	8.82	-3732.88	37.80	41.68	-4015.63	-196.02	13.94	-4066.13	-162.59	23.87	-1807.64	10.52	357.38	-1804.01	-0.26	331.01	-4050.58	-71.33	1342.91	0.00	0.00	0.00	-3577.89	-48.49	1665.40	-4043.74	-171.31	1775.66	-3787.70	78.45	1663.72	-3801.26	20.62	1682.00	485.12	-294.06	79.71	1082.60	-308.41	77.45	498.67
1.54000	-2931.27	149.59	1.33	-3701.50	99.71	31.00	-3741.87	47.98	6.09	-3728.07	38.14	43.18	-4015.63	-196.02	13.94	-4066.13	-162.59	23.87	-1807.64	10.52	357.38	-1804.01	-0.26	331.01	-4050.58	-71.33	1342.91	0.00	0.00	0.00	-3577.89	-48.49	1665.40	-4043.74	-171.31	1775.66	-3787.25	78.91	1663.72	-3829.65	20.11	1682.43	485.82	-293.85	79.86	1082.69	-308.14	77.59	499.19
1.55000	-2931.27	149.59	1.33	-3701.50	99.71	31.00	-3749.36	48.87	5.36	-3738.84	38.52	41.41	-4015.63	-196.02	13.94	-4066.13	-162.59	23.87	-1807.64	10.52	357.38	-1804.01	-0.26	331.01	-4050.58	-71.33	1342.91	0.00	0.00	0.00	-3577.89	-48.49	1665.40	-4043.74	-171.31	1775.66	-3786.79	79.37	1663.71	-3835.89	21.59	1683.97	485.60	-293.82	79.64	1082.88	-308.08	77.59	498.53
1.56000	-2931.27	149.59	1.33	-3701.50	99.71	31.00	-3752.10	49.16	4.61	-3737.08	38.22	41.45	-4015.63	-196.02	13.94	-4066.13	-162.59	23.87	-1807.64	10.52	357.38	-1804.01	-0.26	331.01	-4050.58	-71.33	1342.91	0.00	0.00	0.00	-3577.89	-48.49	1665.40	-4043.74	-171.31	1775.66	-3786.32	79.84	1663.69	-3828.19	21.07	1685.14	485.63	-293.76	79.77	1082.59	-307.74	77.43	498.29
1.57000	-2931.27	149.59	1.33	-3701.50	99.71	31.00	-3742.66	49.23	6.54	-3747.43	38.00	40.73	-4015.63	-196.02	13.94	-4066.13	-162.59	23.87	-1807.64	10.52	357.38	-1804.01	-0.26	331.01	-4050.58	-71.33	1342.91	0.00	0.00	0.00	-3577.89	-48.49	1665.40	-4043.74	-171.31	1775.66	-3785.84	80.31	1663.67	-3823.27	20.64	1684.45	485.57	-293.94	79.74	1082.48	-308.18	77.24	498.12
1.58000	-2931.27	149.59	1.33	-3701.50	99.71	31.00	-3758.11	49.62	3.68	-3752.15	38.30	39.16	-4015.63	-196.02	13.94	-4066.13	-162.59	23.87	-1807.64	10.52	357.38	-1804.01	-0.26	331.01	-4050.58	-71.33	1342.91	0.00	0.00	0.00	-3577.89	-48.49	1665.40	-4043.74	-171.31	1775.66	-3785.35	80.79	1663.65	-3825.82	21.16	1685.86	485.75	-293.88	79.82	1081.78	-308.54	77.10	498.57
1.59000	-2931.27	149.59	1.33	-3701.50	99.71	31.00	-3736.37	48.65	6.92	-3749.35	38.66	40.07	-4015.63	-196.02	13.94	-4066.13	-162.59	23.87	-1807.64	10.52	357.38	-1804.01	-0.26	331.01	-4050.58	-71.33	1342.91	0.00	0.00	0.00	-3577.89	-48.49	1665.40	-4043.74	-171.31	1775.66	-3784.84	81.28	1663.62	-3846.04	20.12	1686.86	485.69	-293.88	79.80	1082.74	-308.25	77.51	497.99
1.60000	-2931.27	149.59	1.33	-3701.50	99.71	31.00	-3739.92	49.80	6.46	-3736.70	39.56	42.12	-4015.63	-196.02	13.94	-4066.13	-162.59	23.87	-1807.64	10.52	357.38	-1804.01	-0.26	331.01	-4050.58	-71.33	1342.91	0.00	0.00	0.00	-3577.89	-48.49	1665.40	-4043.74	-171.31	1775.66	-3784.33	81.77	1663.59	-3856.98	20.58	1687.67	485.40	-294.09	79.64	1082.82	-308.06	77.66	498.56
1.61000	-2931.27	149.59	1.33	-3701.50	99.71	31.00	-3748.26	49.01	5.25	-3758.69	38.99	39.49	-4015.63	-196.02	13.94	-4066.13	-162.59	23.87	-1807.64	10.52	357.38	-1804.01	-0.26	331.01	-4050.58	-71.33	1342.91	0.00	0.00	0.00	-3577.89	-48.49	1665.40	-4043.74	-171.31	1775.66	-3783.81	82.26	1663.55	-3881.14	21.53	1688.70	485.04	-293.97	79.63	1082.65	-308.22	77.54	498.74
1.62000	-2931.27	149.59	1.33	-3701.50	99.71	31.00	-3737.99	49.31	7.14	-3743.85	38.98	41.80	-4015.63	-196.02	13.94	-4066.13	-162.59	23.87	-1807.64	10.52	357.38	-1804.01	-0.26	331.01	-4050.58	-71.33	1342.91	0.00	0.00	0.00	-3577.89	-48.49	1665.40	-4043.74	-171.31	1775.66	-3783.27	82.77	1663.51	-3889.48	22.39	1689.45	485.25	-293.82	79.70	1082.93	-308.24	77.67	499.26
1.63000	-2931.27	149.59	1.33	-3701.50	99.71	31.00	-3741.80	48.61	6.10	-3752.12	39.83	39.99	-4015.63	-196.02	13.94	-4066.13	-162.59	23.87	-1807.64	10.52	357.38	-1804.01	-0.26	331.01	-4050.58	-71.33	1342.91	0.00	0.00	0.00	-3577.89	-48.49	1665.40	-4043.74	-171.31	1775.66	-3782.72	83.28	1663.46	-3884.27	20.84	1689.16	485.76	-294.07	79.65	1082.16	-308.15	77.52	499.14
1.64000	-2931.27	149.59	1.33	-3701.50	99.71	31.00	-3713.66	49.28	10.73	-3742.07	39.70	41.87	-4015.63	-196.02	13.94	-4066.13	-162.59	23.87	-1807.64	10.52	357.38	-1804.01	-0.26	331.01	-4050.58	-71.33	1342.91	0.00	0.00	0.00	-3577.89	-48.49	1665.40	-4043.74	-171.31	1775.66	-3782.16	83.79	1663.41	-3856.76	21.69	1689.74	484.45	-294.23	79.46	1082.97	-308.22	77.61	498.68
1.65000	-2931.27	149.59	1.33	-3701.50	99.71	31.00	-3727.51	50.16	9.46	-3727.75	40.44	44.90	-4015.63	-196.02	13.94	-4066.13	-162.59	23.87	-1807.64	10.52	357.38	-1804.01	-0.26	331.01	-4050.58	-71.33	1342.91	0.00	0.00	0.00	-3577.89	-48.49	1665.40	-4043.74	-171.31	1775.66	-3781.60	84.31	1663.36	-3871.87	21.04	1690.85	485.14	-294.04	79.53	1082.68	-308.22	77.60	498.18
1.66000	-2931.27	149.59	1.33	-3701.50	99.71	31.00	-3742.98	48.77	6.14	-3742.10	39.25	41.54	-4015.63	-196.02	13.94	-4066.13	-162.59	23.87	-1807.64	10.52	357.38	-1804.01	-0.26	331.01	-4050.58	-71.33	1342.91	0.00	0.00	0.00	-3577.89	-48.49	1665.40	-4043.74	-171.31	1775.66	-3781.02	84.84	1663.30	-3897.94	21.40	1692.10	484.52	-294.25	79.33	1082.23	-308.34	77.43	499.04
1.67000	-2931.27	149.59	1.33	-3701.50	99.71	31.00	-3742.34	48.80	6.03	-3728.73	39.90	43.91	-4015.63	-196.02	13.94	-4066.13	-162.59	23.87	-1807.64	10.52	357.38	-1804.01	-0.26	331.01	-4050.58	-71.33	1342.91	0.00	0.00	0.00	-3577.89	-48.49	1665.40	-4043.74	-171.31	1775.66	-3780.43	85.37	1663.23	-3880.73	20.40	1691.26	484.53	-294.22	79.35	1082.88	-308.42	77.56	499.24
1.68000	-2931.27	149.59	1.33	-3701.50	99.71	31.00	-3750.39	49.27	3.83	-3733.82	40.53	43.45	-4015.63	-196.02	13.94	-4066.13	-162.59	23.87	-1807.64	10.52	357.38	-1804.01	-0.26	331.01	-4050.58	-71.33	1342.91	0.00	0.00	0.00	-3577.89	-48.49	1665.40	-4043.74	-171.31	1775.66	-3779.82	85.90	1663.16	-3890.78	19.80	1691.95	484.55	-293.85	79.46	1082.25	-308.15	77.43	499.07
1.69000	-2931.27	149.59	1.33	-3701.50	99.71	31.00	-3738.05	48.40	6.89	-3753.41	40.63	41.25	-4015.63	-196.02	13.94	-4066.13	-162.59	23.87	-1807.64	10.52	357.38	-1804.01	-0.26	331.01	-4050.58	-71.33	1342.91	0.00	0.00	0.00	-3577.89	-48.49	1665.40	-4043.74	-171.31	1775.66	-3779.21	86.45	1663.09	-3895.30	18.70	1692.51	485.84	-293.65	79.81	1082.77	-308.28	77.65	498.51
1.70000	-2931.27	149.59	1.33	-3701.50	99.71	31.00	-3746.27	49.58	4.65	-3720.05	39.75	47.06	-4015.63	-196.02	13.94	-4066.13	-162.59	23.87	-1807.64	10.52	357.38	-1804.01	-0.26	331.01	-4050.58	-71.33	1342.91	0.00	0.00	0.00	-3577.89	-48.49	1665.40	-4043.74	-171.31	1775.66	-3778.59	86.99	1663.01	-3892.99	19.10	1693.43	485.07	-293.73	79.68	1083.68	-307.98	77.88	498.74
1.71000	-2931.27	149.59	1.33	-3701.50	99.71	31.00	-3737.92	49.06	6.30	-3743.67	40.45	43.68	-4015.63	-196.02	13.94	-4066.13	-162.59	23.87	-1807.64	10.52	357.38	-1804.01	-0.26	331.01	-4050.58	-71.33	1342.91	0.00	0.00	0.00	-3577.89	-48.49	1665.40	-4043.74	-171.31	1775.66	-3777.95	87.55	1662.93	-3874.64	20.02	1693.34	484.61	-293.99	79.43	1083.42	-308.15	77.71	499.46
1.72000	-2931.27	149.59	1.33	-3701.50	99.71	31.00	-3735.93	48.98	6.36	-3736.47	39.74	44.57	-4015.63	-196.02	13.94	-4066.13	-162.59	23.87	-1807.64	10.52	357.38	-1804.01	-0.26	331.01	-4050.58	-71.33	1342.91	0.00	0.00	0.00	-3577.89	-48.49	1665.40	-4043.74	-171.31	1775.66	-3777.31	88.11	1662.84	-3895.58	18.68	1694.11	484.54	-294.07	79.49	1083.21	-308.24	77.79	499.01
1.73000	-2931.27	149.59	1.33	-3701.50	99.71	31.00	-3714.02	48.46	10.06	-3733.02	39.97	43.85	-4015.63	-196.02	13.94	-4066.13	-162.59	23.87	-1807.64	10.52	357.38	-1804.01	-0.26	331.01	-4050.58	-71.33	1342.91	0.00	0.00	0.00	-3577.89	-48.49	1665.40	-4043.74	-171.31	1775.66	-3776.65	88.67	1662.75	-3940.26	18.00	1695.93	485.36	-293.95	79.83	1083.13	-308.27	77.67	499.19
1.74000	-2931.27	149.59	1.33	-3701.50	99.71	31.00	-3735.31	48.82	6.85	-3736.64	39.69	45.47	-4015.63	-196.02	13.94	-4066.13	-162.59	23.87	-1807.64	10.52	357.38	-1804.01	-0.26	331.01	-4050.58	-71.33	1342.91	0.00	0.00	0.00	-3577.89	-48.49	1665.40	-4043.74	-171.31	1775.66	-3775.98	89.24	1662.65	-3937.08	16.29	1696.50	485.01	-293.92	79.49	1082.73	-308.12	77.59	499.66
1.75000	-2931.27	149.59	1.33	-3701.50	99.71	31.00	-3739.70	48.97	5.56	-3725.14	39.93	46.87	-4015.63	-196.02	13.94	-4066.13	-162.59	23.87	-1807.64	10.52	357.38	-1804.01	-0.26	331.01	-4050.58	-71.33	1342.91	0.00	0.00	0.00	-3577.89	-48.49	1665.40	-4043.74	-171.31	1775.66	-3775.30	89.82	1662.55	-3938.50	15.23	1696.97	485.52	-293.85	79.78	1082.37	-307.98	77.53	499.19
1.76000	-2931.27	149.59	1.33	-3701.50	99.71	31.00	-3746.70	49.28	5.02	-3728.60	40.88	46.27	-4015.63	-196.02	13.94	-4066.13	-162.59	23.87	-1807.64	10.52	357.38	-1804.01	-0.26	331.01	-4050.58	-71.33	1342.91	0.00	0.00	0.00	-3577.89	-48.49	1665.40	-4043.74	-171.31	1775.66	-3774.62	90.40	1662.45	-3955.78	16.18	1697.39	485.16	-293.59	79.71	1082.97	-308.27	77.68	498.65
1.77000	-2931.27	149.59	1.33	-3701.50	99.71	31.00	-3745.42	49.10	4.85	-3725.82	40.30	46.62	-4015.63	-196.02	13.94	-4066.13	-162.59	23.87	-1807.64	10.52	357.38	-1804.01	-0.26	331.01	-4050.58	-71.33	1342.91	0.00	0.00	0.00	-3577.89	-48.49	1665.40	-4043.74	-171.31	1775.66	-3773.91	90.98	1662.34	-3952.83	15.55	1697.53	485.86	-293.80	79.74	1082.91	-308.10	77.64	498.50
1.78000	-2931.27	149.59	1.33	-3701.50	99.71	31.00	-3760.63	47.64	2.71	-3721.02	40.19	47.78	-4015.63	-196.02	13.94	-4066.13	-162.59	23.87	-1807.64	10.52	357.38	-1804.01	-0.26	331.01	-4050.58	-71.33	1342.91	0.00	0.00	0.00	-3577.89	-48.49	1665.40	-4043.74	-171.31	1775.66	-3773.20	91.58	1662.22	-3945.82	15.19	1697.12	485.74	-293.87	79.82	1082.88	-307.99	77.77	499.00
1.79000	-2931.27	149.59	1.33	-3701.50	99.71	31.00	-3734.03	48.83	6.31	-3717.86	39.55	48.05	-4015.63	-196.02	13.94	-4066.13	-162.59	23.87	-1807.64	10.52	357.38	-1804.01	-0.26	331.01	-4050.58	-71.33	1342.91	0.00	0.00	0.00	-3577.89	-48.49	1665.40	-4043.74	-171.31	1775.66	-3772.48	92.17	1662.11	-3911.18	14.49	1695.54	485.56	-293.91	79.97	1082.25	-307.93	77.65	498.85
1.80000	-2931.27	149.59	1.33	-3701.50	99.71	31.00	-3724.60	49.85	8.13	-3716.66	40.94	48.76	-4015.63	-196.02	13.94	-4066.13	-162.59	23.87	-1807.64	10.52	357.38	-1804.01	-0.26	331.01	-4050.58	-71.33	1342.91	0.00	0.00	0.00	-3577.89	-48.49	1665.40	-4043.74	-171.31	1775.66	-3771.75	92.78	1661.99	-3953.06	13.53	1697.01	485.51	-293.78	79.95	1082.58	-308.11	77.61	498.73
1.81000	-2931.27	149.59	1.33	-3701.50	99.71	31.00	-3728.55	49.20	7.27	-3753.66	41.20	43.50	-4015.63	-196.02	13.94	-4066.13	-162.59	23.87	-1807.64	10.52	357.38	-1804.01	-0.26	331.01	-4050.58	-71.33	1342.91	0.00	0.00	0.00	-3577.89	-48.49	1665.40	-4043.74	-171.31	1775.66	-3771.00	93.38	1661.86	-3975.37	12.80	1698.24	485.47	-294.11	79.70	1082.60	-308.06	77.60	498.93
1.82000	-2931.27	149.59	1.33	-3701.50	99.71	31.00	-3748.38	48.18	3.79	-3737.49	40.01	45.53	-4015.63	-196.02	13.94	-4066.13	-162.59	23.87	-1807.64	10.52	357.38	-1804.01	-0.26	331.01	-4050.58	-71.33	1342.91	0.00	0.00	0.00	-3577.89	-48.49	1665.40	-4043.74	-171.31	1775.66	-3770.25	94.00	1661.73	-3964.75	12.35	1698.05	484.91	-294.11	79.44	1082.94	-308.20	77.62	498.38
1.83000	-2931.27	149.59	1.33	-3701.50	99.71	31.00	-3736.38	48.73	6.42	-3742.73	40.80	45.71	-4015.63	-196.02	13.94	-4066.13	-162.59	23.87	-1807.64	10.52	357.38	-1804.01	-0.26	331.01	-4050.58	-71.33	1342.91	0.00	0.00	0.00	-3577.89	-48.49	1665.40	-4043.74	-171.31	1775.66	-3769.48	94.61	1661.59	-3958.17	12.18	1697.58	485.25	-294.07	79.61	1083.16	-308.09	77.71	498.60
1.84000	-2931.27	149.59	1.33	-3701.50	99.71	31.00	-3755.77	49.12	2.93	-3732.93	41.31	46.74	-4015.63	-196.02	13.94	-4066.13	-162.59	23.87	-1807.64	10.52	357.38	-1804.01	-0.26	331.01	-4050.58	-71.33	1342.91	0.00	0.00	0.00	-3577.89	-48.49	1665.40	-4043.74	-171.31	1775.66	-3768.70	95.24	1661.46	-3962.65	11.99	1697.66	486.25	-293.90	79.92	1082.67	-308.04	77.60	498.96
1.85000	-2931.27	149.59	1.33	-3701.50	99.71	31.00	-3744.05	48.76	5.00	-3742.78	40.08	45.55	-4015.63	-196.02	13.94	-4066.13	-162.59	23.87	-1807.64	10.52	357.38	-1804.01	-0.26	331.01	-4050.58	-71.33	1342.91	0.00	0.00	0.00	-3577.89	-48.49	1665.40	-4043.74	-171.31	1775.66	-3767.91	95.86	1661.31	-3988.07	10.45	1698.94	485.83	-294.14	79.60	1082.83	-308.02	77.77	499.53
1.86000	-2931.27	149.59	1.33	-3701.50	99.71	31.00	-3736.06	50.24	6.63	-3725.39	41.96	48.43	-4015.63	-196.02	13.94	-4066.13	-162.59	23.87	-1807.64	10.52	357.38	-1804.01	-0.26	331.01	-4050.58	-71.33	1342.91	0.00	0.00	0.00	-3577.89	-48.49	1665.40	-4043.74	-171.31	1775.66	-3767.11	96.50	1661.17	-3970.13	10.63	1698.32	485.62	-294.01	79.65	1082.76	-308.07	77.72	498.59
1.87000	-2931.27	149.59	1.33	-3701.50	99.71	31.00	-3722.68	48.97	7.75	-3738.90	40.85	46.62	-4015.63	-196.02	13.94	-4066.13	-162.59	23.87	-1807.64	10.52	357.38	-1804.01	-0.26	331.01	-4050.58	-71.33	1342.91	0.00	0.00	0.00	-3577.89	-48.49	1665.40	-4043.74	-171.31	1775.66	-3766.30	97.14	1661.02	-3993.87	7.94	1700.09	485.10	-294.04	79.55	1083.12	-308.34	77.67	498.73
1.88000	-2931.27	149.59	1.33	-3701.50	99.71	31.00	-3734.26	48.74	6.62	-3743.49	41.01	45.57	-4015.63	-196.02	13.94	-4066.13	-162.59	23.87	-1807.64	10.52	357.38	-1804.01	-0.26	331.01	-4050.58	-71.33	1342.91	0.00	0.00	0.00	-3577.89	-48.49	1665.40	-4043.74	-171.31	1775.66	-3765.48	97.78	1660.86	-4008.24	7.70	1700.78	485.09	-294.03	79.69	1082.65	-308.40	77.44	499.06
1.89000	-2931.27	149.59	1.33	-3701.50	99.71	31.00	-3724.59	49.12	7.72	-3736.83	41.00	46.68	-4015.63	-196.02	13.94	-4066.13	-162.59	23.87	-1807.64	10.52	357.38	-1804.01	-0.26	331.01	-4050.58	-71.33	1342.91	0.00	0.00	0.00	-3577.89	-48.49	1665.40	-4043.74	-171.31	1775.66	-3764.65	98.43	1660.70	-3996.86	6.84	1699.48	483.98	-294.01	79.26	1082.90	-308.00	77.60	499.36
1.90000	-2931.27	149.59	1.33	-3701.50	99.71	31.00	-3727.92	50.37	8.10	-3736.65	41.07	47.22	-4015.63	-196.02	13.94	-4066.13	-162.59	23.87	-1807.64	10.52	357.38	-1804.01	-0.26	331.01	-4050.58	-71.33	1342.91	0.00	0.00	0.00	-3577.89	-48.49	1665.40	-4043.74	-171.31	1775.66	-3763.80	99.08	1660.54	-4005.54	6.31	1700.62	485.31	-293.88	79.65	1082.86	-308.16	77.49	499.44
1.91000	-2931.27	149.59	1.33	-3701.50	99.71	31.00	-3739.22	50.43	5.84	-3724.79	43.11	48.56	-4015.63	-196.02	13.94	-4066.13	-162.59	23.87	-1807.64	10.52	357.38	-1804.01	-0.26	331.01	-4050.58	-71.33	1342.91	0.00	0.00	0.00	-3577.89	-48.49	1665.40	-4043.74	-171.31	1775.66	-3762.95	99.74	1660.37	-4009.47	5.42	1701.75	485.83	-293.70	79.67	1082.63	-308.11	77.51	499.13
1.92000	-2931.27	149.59	1.33	-3701.50	99.71	31.00	-3765.54	50.27	1.82	-3735.21	42.27	47.05	-4015.63	-196.02	13.94	-4066.13	-162.59	23.87	-1807.64	10.52	357.38	-1804.01	-0.26	331.01	-4050.58	-71.33	1342.91	0.00	0.00	0.00	-3577.89	-48.49	1665.40	-4043.74	-171.31	1775.66	-3762.08	100.40	1660.20	-4000.49	4.27	1701.59	485.60	-293.90	79.71	1082.24	-308.16	77.40	499.07
1.93000	-2931.27	149.59	1.33	-3701.50	99.71	31.00	-3721.61	50.63	9.06	-3735.30	42.86	47.22	-4015.63	-196.02	13.94	-4066.13	-162.59	23.87	-1807.64	10.52	357.38	-1804.01	-0.26	331.01	-4050.58	-71.33	1342.91	0.00	0.00	0.00	-3577.89	-48.49	1665.40	-4043.74	-171.31	1775.66	-3761.20	101.07	1660.02	-3986.87	3.30	1700.44	485.64	-293.99	79.80	1082.51	-307.91	77.47	498.65
1.94000	-2931.27	149.59	1.33	-3701.50	99.71	31.00	-3761.16	50.73	2.75	-3718.10	43.83	50.21	-4015.63	-196.02	13.94	-4066.13	-162.59	23.87	-1807.64	10.52	357.38	-1804.01	-0.26	331.01	-4050.58	-71.33	1342.91	0.00	0.00	0.00	-3577.89	-48.49	1665.40	-4043.74	-171.31	1775.66	-3760.32	101.74	1659.84	-3987.94	2.76	1700.68	485.69	-293.83	79.73	1082.74	-308.38	77.52	498.68
1.95000	-2931.27	149.59	1.33	-3701.50	99.71	31.00	-3745.40	50.70	4.71	-3723.82	44.38	48.58	-4015.63	-196.02	13.94	-4066.13	-162.59	23.87	-1807.64	10.52	357.38	-1804.01	-0.26	331.01	-4050.58	-71.33	1342.91	0.00	0.00	0.00	-3577.89	-48.49	1665.40	-4043.74	-171.31	1775.66	-3759.42	102.42	1659.66	-3994.96	1.73	1700.06	486.06	-293.71	79.85	1083.10	-308.04	77.70	498.05
1.96000	-2931.27	149.59	1.33	-3701.50	99.71	31.00	-3729.46	51.33	6.98	-3711.81	44.94	51.90	-4015.63	-196.02	13.94	-4066.13	-162.59	23.87	-1807.64	10.52	357.38	-1804.01	-0.26	331.01	-4050.58	-71.33	1342.91	0.00	0.00	0.00	-3577.89	-48.49	1665.40	-4043.74	-171.31	1775.66	-3758.51	103.11	1659.47	-4025.18	0.73	1701.12	485.44	-293.77	79.71	1082.27	-307.96	77.65	498.00
1.97000	-2931.27	149.59	1.33	-3701.50	99.71	31.00	-3731.45	52.18	7.51	-3736.98	44.39	46.95	-4015.63	-196.02	13.94	-4066.13	-162.59	23.87	-1807.64	10.52	357.38	-1804.01	-0.26	331.01	-4050.58	-71.33	1342.91	0.00	0.00	0.00	-3577.89	-48.49	1665.40	-4043.74	-171.31	1775.66	-3757.58	103.79	1659.28	-4021.06	0.44	1701.37	484.99	-293.81	79.62	1082.54	-307.86	77.70	497.77
1.98000	-2931.27	149.59	1.33	-3701.50	99.71	31.00	-3725.81	52.18	8.92	-3724.49	46.21	49.40	-4015.63	-196.02	13.94	-4066.13	-162.59	23.87	-1807.64	10.52	357.38	-1804.01	-0.26	331.01	-4050.58	-71.33	1342.91	0.00	0.00	0.00	-3577.89	-48.49	1665.40	-4043.74	-171.31	1775.66	-3756.65	104.49	1659.09	-4009.96	-0.32	1701.63	484.45	-294.21	79.48	1082.67	-307.95	77.44	498.71
1.99000	-2931.27	149.59	1.33	-3701.50	99.71	31.00	-3714.87	52.63	9.44	-3724.53	46.46	50.04	-4015.63	-196.02	13.94	-4066.13	-162.59	23.87	-1807.64	10.52	357.38	-1804.01	-0.26	331.01	-4050.58	-71.33	1342.91	0.00	0.00	0.00	-3577.89	-48.49	1665.40	-4043.74	-171.31	1775.66	-3755.71	105.18	1658.89	-4023.14	-1.30	1702.20	485.36	-293.89	79.71	1082.89	-308.36	77.51	498.81
2.00000	-2931.27	149.59	1.33	-3701.50	99.71	31.00	-3741.78	52.55	5.15	-3702.61	47.75	52.96	-4015.63	-196.02	13.94	-4066.13	-162.59	23.87	-1807.64	10.52	357.38	-1804.01	-0.26	331.01	-4050.58	-71.33	1342.91	0.00	0.00	0.00	-3577.89	-48.49	1665.40	-4043.74	-171.31	1775.66	-3754.75	105.88	1658.69	-4012.39	-2.30	1701.51	485.23	-293.89	79.69	1082.93	-308.32	77.61	498.61
2.01000	-2931.27	149.59	1.33	-3701.50	99.71	31.00	-3723.68	52.20	8.36	-3722.90	48.03	49.98	-4015.63	-196.02	13.94	-4066.13	-162.59	23.87	-1807.64	10.52	357.38	-1804.01	-0.26	331.01	-4050.58	-71.33	1342.91	0.00	0.00	0.00	-3577.89	-48.49	1665.40	-4043.74	-171.31	1775.66	-3753.79	106.59	1658.48	-4023.79	-2.17	1701.99	484.87	-293.73	79.57	1082.92	-308.09	77.53	499.38
2.02000	-2931.27	149.59	1.33	-3701.50	99.71	31.00	-3737.45	53.58	5.65	-3714.17	48.26	51.83	-4015.63	-196.02	13.94	-4066.13	-162.59	23.87	-1807.64	10.52	357.38	-1804.01	-0.26	331.01	-4050.58	-71.33	1342.91	0.00	0.00	0.00	-3577.89	-48.49	1665.40	-4043.74	-171.31	1775.66	-3752.81	107.30	1658.27	-4042.07	-2.82	1703.68	486.03	-293.64	79.99	1082.54	-308.02	77.57	498.94
2.03000	-2931.27	149.59	1.33	-3701.50	99.71	31.00	-3723.11	53.78	8.00	-3725.32	48.97	49.73	-4015.63	-196.02	13.94	-4066.13	-162.59	23.87	-1807.64	10.52	357.38	-1804.01	-0.26	331.01	-4050.58	-71.33	1342.91	0.00	0.00	0.00	-3577.89	-48.49	1665.40	-4043.74	-171.31	1775.66	-3751.82	108.02	1658.05	-4045.58	-3.56	1702.54	485.40	-293.81	79.73	1082.59	-308.09	77.61	498.66
2.04000	-2931.27	149.59	1.33	-3701.50	99.71	31.00	-3729.35	54.62	7.77	-3728.26	49.89	50.08	-4015.63	-196.02	13.94	-4066.13	-162.59	23.87	-1807.64	10.52	357.38	-1804.01	-0.26	331.01	-4050.58	-71.33	1342.91	0.00	0.00	0.00	-3577.89	-48.49	1665.40	-4043.74	-171.31	1775.66	-3750.82	108.74	1657.83	-4017.78	-3.64	1701.13	485.35	-294.42	79.53	1082.20	-308.18	77.43	498.72
2.05000	-2931.27	149.59	1.33	-3701.50	99.71	31.00	-3719.67	56.43	9.39	-3739.15	51.12	49.57	-4015.63	-196.02	13.94	-4066.13	-162.59	23.87	-1807.64	10.52	357.38	-1804.01	-0.26	331.01	-4050.58	-71.33	1342.91	0.00	0.00	0.00	-3577.89	-48.49	1665.40	-4043.74	-171.31	1775.66	-3749.81	109.46	1657.61	-4029.36	-3.40	1702.04	485.62	-293.91	79.61	1082.80	-308.23	77.66	498.94
2.06000	-2931.27	149.59	1.33	-3701.50	99.71	31.00	-3729.54	57.16	6.75	-3750.48	52.47	47.39	-4015.63	-196.02	13.94	-4066.13	-162.59	23.87	-1807.64	10.52	357.38	-1804.01	-0.26	331.01	-4050.58	-71.33	1342.91	0.00	0.00	0.00	-3577.89	-48.49	1665.40	-4043.74	-171.31	1775.66	-3748.79	110.19	1657.39	-4045.79	-3.70	1701.95	485.64	-293.85	79.74	1082.96	-308.16	77.58	498.54
2.07000	-2931.27	149.59	1.33	-3701.50	99.71	31.00	-3736.13	57.36	5.58	-3731.93	54.18	49.97	-4015.63	-196.02	13.94	-4066.13	-162.59	23.87	-1807.64	10.52	357.38	-1804.01	-0.26	331.01	-4050.58	-71.33	1342.91	0.00	0.00	0.00	-3577.89	-48.49	1665.40	-4043.74	-171.31	1775.66	-3747.75	110.93	1657.16	-4052.45	-3.57	1702.57	485.61	-293.83	79.78	1082.59	-308.33	77.51	497.55
2.08000	-2931.27	149.59	1.33	-3701.50	99.71	31.00	-3737.87	59.42	5.69	-3737.64	55.92	50.06	-4015.63	-196.02	13.94	-4066.13	-162.59	23.87	-1807.64	10.52	357.38	-1804.01	-0.26	331.01	-4050.58	-71.33	1342.91	0.00	0.00	0.00	-3577.89	-48.49	1665.40	-4043.74	-171.31	1775.66	-3746.71	111.67	1656.92	-4047.71	-3.93	1701.79	485.21	-294.10	79.70	1082.55	-308.32	77.43	498.30
2.09000	-2931.27	149.59	1.33	-3701.50	99.71	31.00	-3748.65	59.39	4.70	-3725.08	56.87	51.81	-4015.63	-196.02	13.94	-4066.13	-162.59	23.87	-1807.64	10.52	357.38	-1804.01	-0.26	331.01	-4050.58	-71.33	1342.91	0.00	0.00	0.00	-3577.89	-48.49	1665.40	-4043.74	-171.31	1775.66	-3745.65	112.41	1656.69	-4059.92	-4.21	1700.92	485.32	-294.06	79.55	1082.74	-308.33	77.50	498.29
2.10000	-2931.27	149.59	1.33	-3701.50	99.71	31.00	-3738.35	61.33	5.25	-3736.24	59.06	49.32	-4015.63	-196.02	13.94	-4066.13	-162.59	23.87	-1807.64	10.52	357.38	-1804.01	-0.26	331.01	-4050.58	-71.33	1342.91	0.00	0.00	0.00	-3577.89	-48.49	1665.40	-4043.74	-171.31	1775.66	-3744.59	113.16	1656.45	-4055.70	-4.02	1700.98	485.72	-294.13	79.81	1083.06	-307.92	77.70	498.18
2.11000	-2931.27	149.59	1.33	-3701.50	99.71	31.00	-3760.67	62.65	2.72	-3729.48	61.36	51.07	-4015.63	-196.02	13.94	-4066.13	-162.59	23.87	-1807.64	10.52	357.38	-1804.01	-0.26	331.01	-4050.58	-71.33	1342.91	0.00	0.00	0.00	-3577.89	-48.49	1665.40	-4043.74	-171.31	1775.66	-3743.51	113.91	1656.20	-4050.84	-2.93	1700.64	486.41	-294.09	79.96	1082.98	-307.96	77.68	499.13
2.12000	-2931.27	149.59	1.33	-3701.50	99.71	31.00	-3746.13	65.40	5.15	-3745.69	62.68	48.78	-4015.63	-196.02	13.94	-4066.13	-162.59	23.87	-1807.64	10.52	357.38	-1804.01	-0.26	331.01	-4050.58	-71.33	1342.91	0.00	0.00	0.00	-3577.89	-48.49	1665.40	-4043.74	-171.31	1775.66	-3742.42	114.67	1655.95	-4043.20	-2.79	1700.07	485.80	-294.09	79.69	1082.49	-308.01	77.61	498.14
2.13000	-2931.27	149.59	1.33	-3701.50	99.71	31.00	-3749.82	67.80	5.63	-3740.98	63.38	51.59	-4015.63	-196.02	13.94	-4066.13	-162.59	23.87	-1807.64	10.52	357.38	-1804.01	-0.26	331.01	-4050.58	-71.33	1342.91	0.00	0.00	0.00	-3577.89	-48.49	1665.40	-4043.74	-171.31	1775.66	-3741.32	115.43	1655.70	-4086.12	-3.17	1702.38	485.65	-293.92	79.83	1082.20	-308.22	77.48	497.83
2.14000	-2931.27	149.59	1.33	-3701.50	99.71	31.00	-3775.21	70.93	1.00	-3746.13	68.29	50.78	-4015.63	-196.02	13.94	-4066.13	-162.59	23.87	-1807.64	10.52	357.38	-1804.01	-0.26	331.01	-4050.58	-71.33	1342.91	0.00	0.00	0.00	-3577.89	-48.49	1665.40	-4043.74	-171.31	1775.66	-3740.21	116.19	1655.45	-4082.19	-2.68	1701.28	485.67	-293.90	79.75	1082.71	-308.31	77.59	499.09
2.15000	-2931.27	149.59	1.33	-3701.50	99.71	31.00	-3755.22	73.45	4.83	-3739.66	71.58	52.40	-4015.63	-196.02	13.94	-4066.13	-162.59	23.87	-1807.64	10.52	357.38	-1804.01	-0.26	331.01	-4050.58	-71.33	1342.91	0.00	0.00	0.00	-3577.89	-48.49	1665.40	-4043.74	-171.31	1775.66	-3739.09	116.96	1655.19	-4074.61	-1.34	1701.28	484.90	-294.10	79.51	1082.99	-308.27	77.61	497.91
2.16000	-2931.27	149.59	1.33	-3701.50	99.71	31.00	-3752.83	77.13	5.81	-3753.00	74.37	50.74	-4015.63	-196.02	13.94	-4066.13	-162.59	23.87	-1807.64	10.52	357.38	-1804.01	-0.26	331.01	-4050.58	-71.33	1342.91	0.00	0.00	0.00	-3577.89	-48.49	1665.40	-4043.74	-171.31	1775.66	-3737.95	117.74	1654.93	-4068.67	-0.65	1701.63	485.22	-293.83	79.71	1083.34	-308.37	77.66	498.88
2.17000	-2931.27	149.59	1.33	-3701.50	99.71	31.00	-3765.80	81.81	4.74	-3743.10	77.46	53.02	-4015.63	-196.02	13.94	-4066.13	-162.59	23.87	-1807.64	10.52	357.38	-1804.01	-0.26	331.01	-4050.58	-71.33	1342.91	0.00	0.00	0.00	-3577.89	-48.49	1665.40	-4043.74	-171.31	1775.66	-3736.81	118.51	1654.66	-4043.34	1.80	1700.79	485.43	-294.00	79.74	1083.40	-308.21	77.79	498.40
2.18000	-2931.27	149.59	1.33	-3701.50	99.71	31.00	-3742.67	84.67	9.30	-3776.87	80.65	48.50	-4015.63	-196.02	13.94	-4066.13	-162.59	23.87	-1807.64	10.52	357.38	-1804.01	-0.26	331.01	-4050.58	-71.33	1342.91	0.00	0.00	0.00	-3577.89	-48.49	1665.40	-4043.74	-171.31	1775.66	-3735.65	119.30	1654.39	-4042.73	1.93	1700.98	485.22	-293.93	79.67	1082.88	-308.56	77.53	497.81
2.19000	-2931.27	149.59	1.33	-3701.50	99.71	31.00	-3751.00	87.86	10.05	-3766.23	84.65	51.10	-4015.63	-196.02	13.94	-4066.13	-162.59	23.87	-1807.64	10.52	357.38	-1804.01	-0.26	331.01	-4050.58	-71.33	1342.91	0.00	0.00	0.00	-3577.89	-48.49	1665.40	-4043.74	-171.31	1775.66	-3734.48	120.08	1654.12	-4039.99	2.01	1700.98	485.98	-293.97	79.78	1082.97	-308.18	77.74	497.63
2.20000	-2931.27	149.59	1.33	-3701.50	99.71	31.00	-3759.99	91.37	9.03	-3752.01	89.42	53.57	-4015.63	-196.02	13.94	-4066.13	-162.59	23.87	-1807.64	10.52	357.38	-1804.01	-0.26	331.01	-4050.58	-71.33	1342.91	0.00	0.00	0.00	-3577.89	-48.49	1665.40	-4043.76	-171.31	1775.66	-3733.31	120.87	1653.84	-4056.61	1.97	1699.84	485.83	-294.04	79.75	1083.22	-308.20	77.84	498.53
2.21000	-2931.27	149.59	1.33	-3701.50	99.71	31.00	-3753.43	95.71	11.10	-3756.11	92.94	53.66	-4015.63	-196.02	13.94	-4066.13	-162.59	23.87	-1807.64	10.52	357.38	-1804.01	-0.26	331.01	-4050.58	-71.33	1342.91	0.00	0.00	0.00	-3577.89	-48.49	1665.40	-4059.99	-169.10	1776.06	-3732.12	121.67	1653.56	-4068.71	5.12	1701.13	484.73	-293.96	79.57	1083.26	-307.99	77.88	499.26
2.22000	-2931.27	149.59	1.33	-3701.50	99.71	31.00	-3737.81	98.75	14.64	-3768.56	96.26	52.70	-4015.63	-196.02	13.94	-4066.13	-162.59	23.87	-1807.64	10.52	357.38	-1804.01	-0.26	331.01	-4050.58	-71.33	1342.91	0.00	0.00	0.00	-3577.89	-48.49	1665.40	-4028.70	-168.35	1774.25	-3730.92	122.47	1653.28	-4078.30	5.16	1702.06	485.76	-293.84	79.87	1082.77	-308.13	77.75	499.34
2.23000	-2931.27	149.59	1.33	-3701.50	99.71	31.00	-3771.21	103.87	9.51	-3762.27	100.17	53.90	-4015.63	-196.02	13.94	-4066.13	-162.59	23.87	-1807.64	10.52	357.38	-1804.01	-0.26	331.01	-4050.58	-71.33	1342.91	0.00	0.00	0.00	-3577.89	-48.49	1665.40	-4072.63	-165.72	1777.29	-3729.70	123.27	1652.99	-4060.79	6.09	1701.47	486.31	-293.54	80.06	1082.88	-308.10	77.63	498.38
2.24000	-2931.27	149.59	1.33	-3701.50	99.71	31.00	-3788.90	107.86	6.40	-3760.13	104.00	54.78	-4015.63	-196.02	13.94	-4066.13	-162.59	23.87	-1807.64	10.52	357.38	-1804.01	-0.26	331.01	-4050.58	-71.33	1342.91	0.00	0.00	0.00	-3577.89	-48.49	1665.40	-4071.43	-165.34	1778.01	-3728.48	124.07	1652.70	-4048.83	7.49	1699.40	485.00	-293.94	79.67	1082.56	-308.15	77.58	498.50
2.25000	-2931.27	149.59	1.33	-3701.50	99.71	31.00	-3754.46	111.22	12.79	-3753.89	108.69	56.93	-4015.63	-196.02	13.94	-4066.13	-162.59	23.87	-1807.64	10.52	357.38	-1804.01	-0.26	331.01	-4050.58	-71.33	1342.91	0.00	0.00	0.00	-3577.89	-48.49	1665.40	-4064.70	-165.17	1776.97	-3727.24	124.89	1652.41	-4055.18	8.72	1700.14	485.35	-293.72	79.70	1082.16	-308.39	77.36	498.66
2.26000	-2931.27	149.59	1.33	-3701.50	99.71	31.00	-3786.57	115.32	7.90	-3760.24	111.96	55.00	-4015.63	-196.02	13.94	-4066.13	-162.59	23.87	-1807.64	10.52	357.38	-1804.01	-0.26	331.01	-4050.58	-71.33	1342.91	0.00	0.00	0.00	-3577.89	-48.49	1665.40	-4051.32	-164.10	1777.97	-3726.00	125.70	1652.11	-4065.63	9.39	1700.92	485.83	-293.80	79.84	1082.94	-308.44	77.47	499.88
2.27000	-2931.27	149.59	1.33	-3701.50	99.71	31.00	-3786.55	119.87	8.06	-3778.54	115.81	53.24	-4015.63	-196.02	13.94	-4066.13	-162.59	23.87	-1807.64	10.52	357.38	-1804.01	-0.26	331.01	-4050.58	-71.33	1342.91	0.00	0.00	0.00	-3577.89	-48.49	1665.40	-4030.42	-158.69	1776.34	-3724.74	126.52	1651.81	-4040.97	11.73	1699.88	485.86	-293.81	79.81	1083.30	-307.94	77.86	498.30
2.28000	-2931.27	149.59	1.33	-3701.50	99.71	31.00	-3763.54	123.40	13.91	-3745.45	120.51	59.59	-4015.63	-196.02	13.94	-4066.13	-162.59	23.87	-1807.64	10.52	357.38	-1804.01	-0.26	331.01	-4050.58	-71.33	1342.91	0.00	0.00	0.00	-3577.89	-48.49	1665.40	-4007.53	-156.89	1776.28	-3723.47	127.34	1651.51	-4085.97	14.60	1702.53	484.82	-293.77	79.62	1082.34	-307.85	77.71	497.61
2.29000	-2931.27	149.59	1.33	-3701.50	99.71	31.00	-3782.97	129.72	11.85	-3772.17	124.44	56.72	-4015.63	-196.02	13.94	-4066.13	-162.59	23.87	-1807.64	10.52	357.38	-1804.01	-0.26	331.01	-4050.58	-71.33	1342.91	0.00	0.00	0.00	-3577.89	-48.49	1665.40	-4021.34	-156.09	1777.49	-3722.19	128.17	1651.20	-4068.20	15.71	1702.08	485.13	-294.12	79.51	1082.61	-308.11	77.62	497.93
2.30000	-2931.27	149.59	1.33	-3701.50	99.71	31.00	-3784.67	131.02	13.49	-3777.11	128.16	57.15	-4015.63	-196.02	13.94	-4066.13	-162.59	23.87	-1807.64	10.52	357.38	-1804.01	-0.26	331.01	-4050.58	-71.33	1342.91	0.00	0.00	0.00	-3577.89	-48.49	1665.40	-4020.98	-153.86	1774.77	-3720.90	129.00	1650.89	-4078.69	17.26	1702.29	485.14	-293.82	79.60	1082.43	-308.21	77.62	498.48
2.31000	-2931.27	149.59	1.33	-3701.50	99.71	31.00	-3770.11	135.42	17.61	-3775.20	132.21	58.47	-4015.63	-196.02	13.94	-4066.13	-162.59	23.87	-1807.64	10.52	357.38	-1804.01	-0.26	331.01	-4050.58	-71.33	1342.91	0.00	0.00	0.00	-3577.89	-48.49	1665.40	-4007.51	-150.96	1774.39	-3719.60	129.83	1650.58	-4092.39	19.11	1702.71	485.54	-293.98	79.70	1082.63	-308.14	77.75	498.65
2.32000	-2931.27	149.59	1.33	-3701.50	99.71	31.00	-3793.87	139.23	16.85	-3787.38	134.73	57.38	-4015.63	-196.02	13.94	-4066.13	-162.59	23.87	-1807.64	10.52	357.38	-1804.01	-0.26	331.01	-4050.58	-71.33	1342.91	0.00	0.00	0.00	-3577.89	-48.49	1665.40	-4009.09	-148.19	1775.88	-3718.29	130.67	1650.26	-4103.58	21.26	1705.08	485.62	-293.98	79.77	1082.93	-308.36	77.60	498.10
2.33000	-2931.27	149.59	1.33	-3701.50	99.71	31.00	-3780.38	143.24	20.08	-3795.14	140.20	58.05	-4015.63	-196.02	13.94	-4066.13	-162.59	23.87	-1807.64	10.52	357.38	-1804.01	-0.26	331.01	-4050.58	-71.33	1342.91	0.00	0.00	0.00	-3577.89	-48.49	1665.40	-4015.37	-144.74	1775.85	-3716.96	131.51	1649.94	-4110.76	23.20	1705.82	484.60	-293.85	79.44	1083.09	-308.18	77.56	498.82
2.34000	-2931.27	149.59	1.33	-3701.50	99.71	31.00	-3837.93	148.45	14.09	-3811.31	143.36	56.36	-4015.63	-196.02	13.94	-4066.13	-162.59	23.87	-1807.64	10.52	357.38	-1804.01	-0.26	331.01	-4050.58	-71.33	1342.91	0.00	0.00	0.00	-3577.89	-48.49	1665.40	-3998.48	-142.45	1775.01	-3715.62	132.36	1649.62	-4117.86	25.12	1706.55	484.75	-293.95	79.42	1082.58	-308.00	77.36	498.73
2.35000	-2931.27	149.59	1.33	-3701.50	99.71	31.00	-3791.26	152.40	24.67	-3807.92	146.67	57.33	-4015.63	-196.02	13.94	-4066.13	-162.59	23.87	-1807.64	10.52	357.38	-1804.01	-0.26	331.01	-4050.56	-71.33	1342.91	0.00	0.00	0.00	-3577.89	-48.49	1665.40	-3995.14	-137.41	1773.54	-3714.28	133.21	1649.29	-4124.88	27.01	1707.28	485.11	-293.98	79.71	1082.06	-307.81	77.52	498.82
2.36000	-2931.27	149.59	1.33	-3701.50	99.71	31.00	-3825.72	155.54	22.64	-3787.43	151.22	61.36	-4015.63	-196.02	13.94	-4066.13	-162.59	23.87	-1807.64	10.52	357.38	-1804.01	-0.26	331.01	-4033.38	-71.86	1342.49	0.00	0.00	0.00	-3577.89	-48.49	1665.40	-3973.92	-134.03	1772.82	-3712.92	134.06	1648.96	-4131.83	28.88	1708.00	484.90	-293.88	79.55	1082.83	-308.09	77.72	498.89
2.37000	-2931.27	149.59	1.33	-3701.50	99.71	31.00	-3845.88	160.43	19.38	-3797.49	155.46	60.45	-4015.63	-196.02	13.94	-4066.13	-162.59	23.87	-1807.64	10.52	357.38	-1804.01	-0.26	331.01	-4055.50	-70.89	1341.23	0.00	0.00	0.00	-3577.89	-48.49	1665.40	-3967.18	-130.90	1773.87	-3711.55	134.92	1648.63	-4138.71	30.74	1708.71	484.29	-294.12	79.34	1082.63	-308.13	77.60	498.32
2.38000	-2931.27	149.59	1.33	-3701.50	99.71	31.00	-3805.06	164.59	28.92	-3801.98	158.59	59.94	-4015.63	-196.02	13.94	-4066.13	-162.59	23.87	-1807.64	10.52	357.38	-1804.01	-0.26	331.01	-4054.34	-68.76	1344.32	0.00	0.00	0.00	-3577.89	-48.49	1665.40	-4014.34	-127.14	1775.17	-3710.17	135.78	1648.29	-4145.51	32.57	1709.41	485.69	-293.81	79.75	1082.44	-308.08	77.55	499.02
2.39000	-2931.27	149.59	1.33	-3701.50	99.71	31.00	-3806.55	169.11	31.23	-3830.64	163.02	57.23	-4015.63	-196.02	13.94	-4066.13	-162.59	23.87	-1807.64	10.52	357.38	-1804.01	-0.26	331.01	-4044.35	-69.54	1344.74	0.00	0.00	0.00	-3577.89	-48.49	1665.40	-3981.97	-121.19	1771.85	-3708.77	136.64	1647.95	-4152.23	34.38	1710.11	485.77	-293.92	79.72	1082.66	-308.27	77.57	498.55
2.40000	-2931.27	149.59	1.33	-3701.50	99.71	31.00	-3808.03	173.59	33.57	-3837.68	166.80	57.28	-4015.63	-196.02	13.94	-4066.13	-162.59	23.87	-1807.64	10.52	357.38	-1804.01	-0.26	331.01	-4040.56	-66.46	1345.92	0.00	0.00	0.00	-3577.89	-48.49	1665.40	-3988.03	-115.87	1773.19	-3707.37	137.51	1647.61	-4158.88	36.17	1710.79	485.25	-293.93	79.65	1082.49	-308.15	77.63	498.39
2.41000	-2931.27	149.59	1.33	-3701.50	99.71	31.00	-3809.52	178.02	35.94	-3821.33	169.80	59.58	-4015.63	-196.02	13.94	-4066.13	-162.59	23.87	-1807.64	10.52	357.38	-1804.01	-0.26	331.01	-3998.37	-65.47	1344.47	0.00	0.00	0.00	-3577.89	-48.49	1665.40	-3970.19	-111.28	1771.59	-3705.95	138.38	1647.27	-4165.45	37.93	1711.47	484.62	-293.74	79.56	1082.62	-308.09	77.59	498.48
2.42000	-2931.27	149.59	1.33	-3701.50	99.71	31.00	-3811.00	182.41	38.35	-3856.04	172.57	56.56	-4015.63	-196.02	13.94	-4066.13	-162.59	23.87	-1807.64	10.52	357.38	-1804.01	-0.26	331.01	-4066.77	-65.84	1346.40	0.00	0.00	0.00	-3577.89	-48.49	1665.40	-3973.53	-106.33	1771.05	-3704.53	139.26	1646.92	-4171.95	39.68	1712.15	484.83	-294.02	79.57	1082.67	-308.46	77.37	498.79
2.43000	-2931.27	149.59	1.33	-3701.50	99.71	31.00	-3812.49	186.76	40.78	-3848.34	174.21	57.78	-4015.63	-196.02	13.94	-4066.13	-162.59	23.87	-1807.64	10.52	357.38	-1804.01	-0.26	331.01	-4045.71	-63.07	1345.74	0.00	0.00	0.00	-3577.89	-48.49	1665.40	-4035.79	-104.51	1774.52	-3703.09	140.14	1646.57	-4178.38	41.41	1712.81	484.42	-294.18	79.35	1082.57	-308.36	77.49	498.79
2.44000	-2931.27	149.59	1.33	-3701.50	99.71	31.00	-3813.97	191.06	43.25	-3849.00	177.61	57.88	-4015.63	-196.02	13.94	-4066.13	-162.59	23.87	-1807.64	10.52	357.38	-1804.01	-0.26	331.01	-4031.72	-60.53	1346.58	0.00	0.00	0.00	-3577.89	-48.49	1665.40	-3989.11	-97.76	1770.80	-3701.64	141.02	1646.21	-4184.73	43.12	1713.47	484.78	-294.23	79.58	1082.37	-308.24	77.50	498.22
2.45000	-2931.27	149.59	1.33	-3701.50	99.71	31.00	-3815.45	195.32	45.75	-3839.72	182.51	62.15	-4015.63	-196.02	13.94	-4066.13	-162.59	23.87	-1807.64	10.52	357.38	-1804.01	-0.26	331.01	-4035.16	-59.15	1345.44	0.00	0.00	0.00	-3577.89	-48.49	1665.40	-3950.73	-91.17	1768.79	-3700.18	141.90	1645.86	-4191.00	44.80	1714.12	485.41	-293.97	79.72	1082.47	-308.23	77.65	499.13
2.46000	-2931.27	149.59	1.33	-3701.50	99.71	31.00	-3816.93	199.54	48.28	-3852.54	184.91	59.45	-4015.63	-196.02	13.94	-4066.13	-162.59	23.87	-1807.64	10.52	357.38	-1804.01	-0.26	331.01	-4036.69	-56.80	1345.99	0.00	0.00	0.00	-3577.89	-48.49	1665.40	-3967.57	-88.51	1769.14	-3698.71	142.79	1645.49	-4197.20	46.47	1714.76	485.68	-293.77	79.84	1082.44	-308.19	77.49	498.91
2.47000	-2931.27	149.59	1.33	-3701.50	99.71	31.00	-3818.41	203.71	50.84	-3857.63	188.43	59.56	-4015.63	-196.02	13.94	-4066.13	-162.59	23.87	-1807.64	10.52	357.38	-1804.01	-0.26	331.01	-4014.50	-55.77	1344.47	0.00	0.00	0.00	-3577.89	-48.49	1665.40	-3985.72	-81.37	1769.78	-3697.22	143.68	1645.13	-4203.33	48.11	1715.40	484.54	-293.71	79.34	1082.64	-308.27	77.41	499.39
2.48000	-2931.27	149.59	1.33	-3701.50	99.71	31.00	-3819.89	207.84	53.43	-3862.68	191.92	59.72	-4015.63	-196.02	13.94	-4066.13	-162.59	23.87	-1807.64	10.52	357.38	-1804.01	-0.26	331.01	-4040.60	-54.42	1347.31	0.00	0.00	0.00	-3577.89	-48.49	1665.40	-3983.75	-76.46	1768.82	-3695.73	144.58	1644.77	-4209.38	49.74	1716.03	485.58	-293.70	79.76	1082.72	-308.13	77.42	499.70
2.49000	-2931.27	149.59	1.33	-3701.50	99.71	31.00	-3821.37	211.93	56.05	-3867.69	195.37	59.93	-4015.63	-196.02	13.94	-4066.13	-162.59	23.87	-1807.64	10.52	357.38	-1804.01	-0.26	331.01	-3998.11	-51.97	1347.60	0.00	0.00	0.00	-3577.89	-48.49	1665.40	-3967.58	-70.96	1768.97	-3694.22	145.48	1644.40	-4215.36	51.34	1716.65	485.67	-293.90	79.85	1083.35	-307.86	77.78	498.31
2.50000	-2931.27	149.59	1.33	-3701.50	99.71	31.00	-3822.84	215.98	58.70	-3872.66	198.79	60.19	-4015.63	-196.02	13.94	-4066.13	-162.59	23.87	-1807.64	10.52	357.38	-1804.01	-0.26	331.01	-4025.94	-49.87	1346.99	0.00	0.00	0.00	-3577.89	-48.49	1665.40	-3952.35	-66.18	1766.83	-3692.71	146.38	1644.02	-4221.27	52.93	1717.26	485.22	-294.08	79.59	1082.85	-307.93	77.70	498.42
2.51000	-2931.27	149.59	1.33	-3701.50	99.71	31.00	-3824.31	219.98	61.38	-3877.58	202.17	60.50	-4015.63	-196.02	13.94	-4066.13	-162.59	23.87	-1807.64	10.52	357.38	-1804.01	-0.26	331.01	-4020.97	-49.36	1348.17	0.00	0.00	0.00	-3577.89	-48.49	1665.40	-3946.37	-60.95	1765.80	-3691.18	147.29	1643.65	-4227.10	54.50	1717.87	485.60	-293.98	79.77	1082.44	-308.32	77.44	498.40
2.52000	-2931.27	149.59	1.33	-3701.50	99.71	31.01	-3825.78	223.95	64.08	-3882.47	205.51	60.86	-4015.63	-196.02	13.94	-4066.13	-162.59	23.87	-1807.64	10.52	357.38	-1804.01	-0.26	331.01	-4018.57	-46.82	1347.10	0.00	0.00	0.00	-3577.89	-48.49	1665.40	-3943.33	-54.49	1765.57	-3689.64	148.19	1643.27	-4232.86	56.04	1718.47	485.75	-293.88	79.80	1082.92	-308.45	77.58	498.13
2.53000	-2931.27	149.59	1.33	-3694.47	101.66	34.07	-3827.25	227.87	66.82	-3887.31	208.81	61.27	-4015.63	-196.02	13.94	-4066.13	-162.59	23.87	-1807.64	10.52	357.38	-1804.01	-0.26	331.01	-4024.26	-45.75	1346.66	0.00	0.00	0.00	-3577.89	-48.49	1665.40	-3939.79	-50.62	1765.13	-3688.08	149.11	1642.89	-4238.55	57.57	1719.06	485.63	-294.13	79.68	1083.35	-308.52	77.66	498.25
2.54000	-2931.27	149.59	1.33	-3712.61	100.66	25.17	-3828.71	231.75	69.59	-3892.11	212.08	61.72	-4015.63	-196.02	13.94	-4066.13	-162.59	23.87	-1807.64	10.52	357.38	-1804.01	-0.26	331.01	-4013.18	-39.55	1346.32	0.00	0.00	0.00	-3577.89	-48.49	1665.40	-3922.73	-44.10	1764.19	-3686.52	150.02	1642.51	-4244.16	59.07	1719.64	486.36	-293.88	80.04	1083.37	-308.29	77.74	498.38
2.55000	-2931.27	149.59	1.33	-3657.72	101.62	38.83	-3830.17	235.59	72.38	-3896.87	215.31	62.23	-4015.63	-196.02	13.94	-4066.13	-162.59	23.87	-1807.64	10.52	357.38	-1804.01	-0.26	331.01	-4031.20	-38.61	1347.29	0.00	0.00	0.00	-3577.89	-48.49	1665.40	-3945.36	-38.56	1765.52	-3684.95	150.94	1642.12	-4249.70	60.56	1720.22	486.28	-294.15	79.78	1082.90	-308.14	77.72	498.41
2.56000	-2931.27	149.59	1.33	-3703.62	104.06	28.66	-3831.63	239.39	75.20	-3901.58	218.50	62.78	-4015.63	-196.02	13.94	-4066.13	-162.59	23.87	-1807.64	10.52	357.38	-1804.01	-0.26	331.01	-3983.16	-37.13	1347.23	0.00	0.00	0.00	-3577.89	-48.49	1665.40	-3975.03	-35.11	1766.42	-3683.36	151.86	1641.73	-4255.17	62.03	1720.79	484.98	-294.37	79.38	1082.58	-308.00	77.64	499.10
2.57000	-2931.27	149.59	1.33	-3616.05	104.30	41.30	-3833.09	243.14	78.05	-3906.25	221.66	63.38	-4015.63	-196.02	13.94	-4066.13	-162.59	23.87	-1807.64	10.52	357.38	-1804.01	-0.26	331.01	-3992.59	-35.12	1346.97	0.00	0.00	0.00	-3577.89	-48.49	1665.40	-3937.97	-30.35	1764.28	-3681.76	152.79	1641.34	-4260.56	63.48	1721.35	485.18	-294.10	79.48	1083.17	-308.13	77.75	499.41
2.58000	-2931.27	149.59	1.33	-3701.83	103.07	29.69	-3834.54	246.86	80.93	-3910.89	224.78	64.03	-4015.63	-196.02	13.94	-4066.13	-162.59	23.87	-1807.64	10.52	357.38	-1804.01	-0.26	331.01	-3960.58	-32.63	1347.61	0.00	0.00	0.00	-3577.89	-48.49	1665.40	-3928.54	-24.10	1763.16	-3680.15	153.71	1640.94	-4265.88	64.91	1721.91	485.31	-294.04	79.61	1082.89	-308.19	77.61	499.42
2.59000	-2931.27	149.59	1.33	-3649.23	101.56	38.07	-3835.99	250.53	83.83	-3915.47	227.86	64.73	-4015.63	-196.02	13.94	-4066.13	-162.59	23.87	-1807.64	10.52	357.38	-1804.01	-0.26	331.01	-4004.99	-32.48	1349.08	0.00	0.00	0.00	-3577.89	-48.49	1665.40	-3925.77	-19.51	1761.71	-3678.53	154.64	1640.55	-4271.13	66.31	1722.46	485.37	-294.12	79.70	1082.95	-307.76	77.87	499.38
2.60000	-2931.27	149.59	1.33	-3624.04	104.40	40.56	-3837.43	254.17	86.76	-3920.02	230.91	65.47	-4015.63	-196.02	13.94	-4066.13	-162.59	23.87	-1807.64	10.52	357.38	-1804.01	-0.26	331.01	-3978.69	-28.55	1347.91	0.00	0.00	0.00	-3577.89	-48.49	1665.40	-3931.02	-13.75	1763.07	-3676.90	155.58	1640.15	-4276.31	67.71	1723.00	485.48	-293.83	79.79	1082.27	-308.11	77.48	498.42
2.61000	-2931.27	149.59	1.33	-3672.37	108.20	32.03	-3838.87	257.76	89.72	-3924.52	233.92	66.25	-4015.63	-196.02	13.94	-4066.13	-162.59	23.87	-1807.64	10.52	357.38	-1804.01	-0.26	331.01	-3964.51	-24.93	1348.79	0.00	0.00	0.00	-3577.89	-48.49	1665.40	-3903.13	-10.20	1762.11	-3675.26	156.51	1639.74	-4281.42	69.08	1723.54	485.03	-294.13	79.52	1082.79	-308.24	77.54	498.06
2.62000	-2931.27	149.59	1.33	-3666.03	108.23	33.70	-3840.30	261.32	92.70	-3928.98	236.90	67.09	-4015.63	-196.02	13.94	-4066.13	-162.59	23.87	-1807.64	10.52	357.38	-1804.01	-0.26	331.01	-3994.86	-22.09	1348.98	0.00	0.00	0.00	-3577.89	-48.49	1665.40	-3898.86	-5.24	1762.06	-3673.61	157.45	1639.34	-4286.45	70.43	1724.06	485.85	-293.74	79.93	1082.94	-308.01	77.59	498.39
2.63000	-2931.27	149.59	1.33	-3661.19	105.86	34.05	-3841.73	264.83	95.71	-3933.40	239.85	67.97	-4015.63	-196.02	13.94	-4066.13	-162.59	23.87	-1807.64	10.52	357.38	-1804.01	-0.26	331.01	-3983.38	-17.42	1348.81	0.00	0.00	0.00	-3577.89	-48.49	1665.40	-3899.02	-1.58	1760.58	-3671.94	158.40	1638.93	-4291.41	71.76	1724.59	484.92	-293.97	79.61	1083.22	-308.10	77.68	498.61
2.64000	-2931.27	149.59	1.33	-3680.51	106.06	29.08	-3843.16	268.30	98.75	-3937.78	242.75	68.89	-4015.63	-196.02	13.94	-4066.13	-162.59	23.87	-1807.64	10.52	357.38	-1804.01	-0.26	331.01	-3975.03	-15.35	1349.28	0.00	0.00	0.00	-3577.89	-48.49	1665.40	-3867.23	2.75	1758.89	-3670.26	159.34	1638.52	-4296.30	73.08	1725.10	485.73	-293.84	79.86	1083.13	-307.86	77.93	498.93
2.65000	-2931.27	149.59	1.33	-3672.91	104.00	30.05	-3844.58	271.74	101.81	-3942.11	245.62	69.86	-4015.63	-196.02	13.94	-4066.13	-162.59	23.87	-1807.64	10.52	357.38	-1804.01	-0.26	331.01	-3912.93	-10.97	1349.17	0.00	0.00	0.00	-3577.89	-48.49	1665.40	-3862.94	7.76	1758.87	-3668.57	160.29	1638.11	-4301.12	74.37	1725.61	486.67	-293.87	79.94	1082.86	-307.78	77.70	499.18
2.66000	-2931.27	149.59	1.33	-3669.15	103.37	31.34	-3845.99	275.13	104.89	-3946.40	248.46	70.87	-4015.63	-196.02	13.94	-4066.13	-162.59	23.87	-1807.64	10.52	357.38	-1804.01	-0.26	331.01	-3953.91	-9.02	1349.34	0.00	0.00	0.00	-3577.89	-48.49	1665.40	-3868.60	11.53	1759.99	-3666.87	161.24	1637.69	-4305.87	75.65	1726.11	485.17	-294.19	79.57	1082.88	-308.00	77.81	499.05
2.67000	-2931.27	149.59	1.33	-3707.14	105.45	24.17	-3847.40	278.48	108.01	-3950.65	251.26	71.93	-4015.63	-196.02	13.94	-4066.13	-162.59	23.87	-1807.64	10.52	357.38	-1804.01	-0.26	331.01	-3965.80	-6.42	1350.59	0.00	0.00	0.00	-3577.89	-48.49	1665.40	-3868.87	14.41	1758.74	-3665.16	162.20	1637.27	-4310.55	76.91	1726.60	485.44	-294.14	79.75	1083.12	-307.93	77.90	499.30
2.68000	-2931.27	149.59	1.33	-3680.16	104.99	30.24	-3848.81	281.80	111.14	-3954.86	254.03	73.03	-4015.63	-196.02	13.94	-4066.13	-162.59	23.87	-1807.64	10.52	357.38	-1804.01	-0.26	331.01	-3950.72	-4.38	1349.22	0.00	0.00	0.00	-3577.89	-48.49	1665.40	-3846.57	18.82	1755.62	-3663.44	163.15	1636.85	-4315.15	78.15	1727.09	485.61	-293.94	79.76	1082.94	-307.91	77.71	499.24
2.69000	-2931.27	149.59	1.33	-3714.89	104.41	25.92	-3850.20	285.08	114.30	-3959.02	256.76	74.18	-4015.63	-196.02	13.94	-4066.13	-162.59	23.87	-1807.64	10.52	357.38	-1804.01	-0.26	331.01	-3937.82	-1.76	1349.55	0.00	0.00	0.00	-3577.89	-48.49	1665.40	-3836.79	22.70	1754.50	-3661.70	164.11	1636.43	-4319.69	79.37	1727.57	485.42	-293.93	79.73	1082.78	-308.01	77.66	499.45
2.70000	-2931.27	149.59	1.33	-3644.78	104.54	34.71	-3851.60	288.31	117.49	-3963.14	259.46	75.37	-4015.63	-196.02	13.94	-4066.13	-162.59	23.87	-1807.64	10.52	357.38	-1804.01	-0.26	331.01	-3914.82	3.38	1348.54	0.00	0.00	0.00	-3577.89	-48.49	1665.40	-3798.28	27.32	1752.94	-3659.96	165.08	1636.00	-4324.15	80.58	1728.04	485.85	-293.87	79.92	1082.96	-307.88	77.72	498.75
2.71000	-2931.27	149.59	1.33	-3658.15	106.75	34.62	-3852.98	291.51	120.69	-3967.22	262.13	76.60	-4015.63	-196.02	13.94	-4066.13	-162.59	23.87	-1807.64	10.52	357.38	-1804.01	-0.26	331.01	-3959.13	3.79	1347.98	0.00	0.00	0.00	-3577.89	-48.49	1665.40	-3829.20	30.99	1754.07	-3658.20	166.04	1635.57	-4328.55	81.76	1728.51	485.21	-294.09	79.60	1082.93	-308.06	77.82	498.40
2.72000	-2931.27	149.59	1.33	-3686.49	106.27	26.45	-3854.36	294.67	123.93	-3971.25	264.76	77.87	-4015.63	-196.02	13.94	-4066.13	-162.59	23.87	-1807.64	10.52	357.38	-1804.01	-0.26	331.01	-3942.18	8.38	1348.65	0.00	0.00	0.00	-3577.89	-48.49	1665.40	-3845.03	33.49	1754.58	-3656.43	167.01	1635.14	-4332.87	82.93	1728.97	485.51	-294.14	79.67	1082.49	-308.37	77.56	498.82
2.73000	-2931.27	149.59	1.33	-3703.74	106.97	22.55	-3855.73	297.79	127.18	-3975.24	267.35	79.19	-4015.63	-196.02	13.94	-4066.13	-162.59	23.87	-1807.64	10.52	357.38	-1804.01	-0.26	331.01	-3980.55	10.25	1347.78	0.00	0.00	0.00	-3577.89	-48.49	1665.40	-3872.67	37.63	1753.76	-3654.65	167.98	1634.71	-4337.12	84.08	1729.43	485.39	-293.79	79.70	1082.73	-308.25	77.57	498.75
2.74000	-2931.27	149.59	1.33	-3702.31	107.36	23.45	-3857.10	300.87	130.46	-3979.19	269.92	80.54	-4015.63	-196.02	13.94	-4066.13	-162.59	23.87	-1807.64	10.52	357.38	-1804.01	-0.26	331.01	-3905.69	13.82	1347.77	0.00	0.00	0.00	-3577.89	-48.49	1665.40	-3861.37	41.36	1751.58	-3652.86	168.95	1634.27	-4341.31	85.21	1729.87	485.19	-293.84	79.72	1083.04	-308.13	77.79	498.62
2.75000	-2931.27	149.59	1.33	-3707.46	106.72	23.38	-3858.46	303.92	133.76	-3983.10	272.44	81.94	-4015.63	-196.02	13.94	-4066.13	-162.59	23.87	-1807.64	10.52	357.38	-1804.01	-0.26	331.01	-3941.30	15.86	1347.42	0.00	0.00	0.00	-3577.89	-48.49	1665.40	-3850.61	42.78	1751.60	-3651.06	169.93	1633.83	-4345.42	86.33	1730.31	484.78	-293.99	79.55	1083.34	-308.13	77.73	499.13
2.76000	-2931.27	149.59	1.33	-3756.37	104.78	15.35	-3859.81	306.92	137.08	-3986.96	274.94	83.38	-4015.63	-196.02	13.94	-4066.13	-162.59	23.87	-1807.64	10.52	357.38	-1804.01	-0.26	331.01	-3962.22	17.02	1348.32	0.00	0.00	0.00	-3577.89	-48.49	1665.40	-3821.91	46.78	1750.14	-3649.24	170.91	1633.39	-4349.46	87.42	1730.75	484.93	-294.14	79.46	1082.72	-308.00	77.66	498.88
2.77000	-2931.27	149.59	1.33	-3691.92	105.90	26.52	-3861.16	309.89	140.43	-3990.78	277.40	84.86	-4015.63	-196.02	13.94	-4066.13	-162.59	23.87	-1807.64	10.52	357.38	-1804.01	-0.26	331.01	-3914.92	20.18	1348.12	0.00	0.00	0.00	-3577.89	-48.49	1665.40	-3817.98	49.96	1747.64	-3647.42	171.89	1632.95	-4353.44	88.50	1731.18	485.50	-293.72	79.67	1082.22	-308.23	77.34	498.45
2.78000	-2931.27	149.59	1.33	-3646.83	106.14	34.31	-3862.49	312.82	143.80	-3994.56	279.83	86.38	-4015.63	-196.02	13.94	-4066.13	-162.59	23.87	-1807.64	10.52	357.38	-1804.01	-0.26	331.01	-3898.39	24.33	1348.86	0.00	0.00	0.00	-3577.89	-48.49	1665.40	-3782.52	53.09	1744.29	-3645.58	172.87	1632.50	-4357.34	89.56	1731.60	485.45	-293.63	79.81	1082.68	-308.01	77.75	498.85
2.79000	-2931.27	149.59	1.33	-3607.21	106.42	40.97	-3863.82	315.72	147.18	-3998.29	282.23	87.95	-4015.63	-196.02	13.94	-4066.13	-162.59	23.87	-1807.64	10.52	357.38	-1804.01	-0.26	331.01	-3941.58	27.07	1348.49	0.00	0.00	0.00	-3577.89	-48.49	1665.40	-3816.39	56.52	1746.60	-3643.73	173.86	1632.05	-4361.18	90.61	1732.01	485.98	-293.54	79.96	1082.91	-307.87	77.89	498.52
2.80000	-2931.27	149.59	1.33	-3596.65	106.56	42.87	-3865.14	318.57	150.59	-4001.98	284.59	89.55	-4015.63	-196.02	13.94	-4066.13	-162.59	23.87	-1807.64	10.52	357.38	-1804.01	-0.26	331.01	-3916.32	29.29	1348.40	0.00	0.00	0.00	-3577.89	-48.49	1665.40	-3835.10	59.52	1745.97	-3641.87	174.85	1631.60	-4364.94	91.63	1732.42	485.74	-293.65	79.81	1082.97	-308.07	77.80	498.87
2.81000	-2931.27	149.59	1.33	-3638.65	106.37	36.41	-3866.46	321.39	154.03	-4005.63	286.92	91.19	-4015.63	-196.02	13.94	-4066.13	-162.59	23.87	-1807.64	10.52	357.38	-1804.01	-0.26	331.01	-3925.96	32.42	1348.27	0.00	0.00	0.00	-3577.89	-48.49	1665.40	-3809.20	63.52	1743.34	-3639.99	175.84	1631.15	-4368.64	92.64	1732.83	484.67	-293.81	79.59	1082.60	-308.30	77.68	499.03
2.82000	-2931.27	149.59	1.33	-3681.97	105.08	29.27	-3867.76	324.17	157.48	-4009.23	289.22	92.87	-4015.63	-196.02	13.94	-4066.13	-162.59	23.87	-1807.64	10.52	357.38	-1804.01	-0.26	331.01	-3893.03	36.84	1346.72	0.00	0.00	0.00	-3577.89	-48.49	1665.40	-3805.82	66.42	1742.60	-3638.11	176.83	1630.69	-4372.27	93.63	1733.22	485.02	-293.82	79.82	1082.21	-308.12	77.68	498.54
2.83000	-2931.27	149.59	1.33	-3747.62	106.84	19.84	-3869.06	326.91	160.95	-4012.79	291.48	94.59	-4015.63	-196.02	13.94	-4066.13	-162.59	23.87	-1807.64	10.52	357.38	-1804.01	-0.26	331.01	-3918.23	39.59	1347.30	0.00	0.00	0.00	-3577.89	-48.49	1665.40	-3830.75	66.95	1741.37	-3636.22	177.83	1630.24	-4375.83	94.61	1733.61	485.84	-293.78	79.91	1082.80	-308.01	77.77	499.08
2.84000	-2931.27	149.59	1.33	-3744.66	105.96	19.12	-3870.35	329.62	164.44	-4016.31	293.71	96.34	-4015.63	-196.02	13.94	-4066.13	-162.59	23.87	-1807.64	10.52	357.38	-1804.01	-0.26	331.01	-3921.27	40.26	1347.02	0.00	0.00	0.00	-3577.89	-48.49	1665.40	-3810.25	70.59	1739.85	-3634.31	178.82	1629.78	-4379.32	95.57	1734.00	485.21	-293.48	79.83	1082.51	-308.26	77.54	499.66
2.85000	-2931.27	149.59	1.33	-3696.18	105.52	25.90	-3871.62	332.29	167.96	-4019.78	295.91	98.14	-4015.63	-196.02	13.94	-4066.13	-162.59	23.87	-1807.64	10.52	357.38	-1804.01	-0.26	331.01	-3912.83	43.20	1347.02	0.00	0.00	0.00	-3577.89	-48.49	1665.40	-3807.39	72.92	1737.42	-3632.39	179.82	1629.32	-4382.74	96.51	1734.37	485.29	-293.60	79.84	1082.67	-308.02	77.41	499.43
2.86000	-2931.27	149.59	1.33	-3689.03	108.03	27.44	-3872.89	334.92	171.49	-4023.22	298.08	99.97	-4015.63	-196.02	13.94	-4066.13	-162.59	23.87	-1807.64	10.52	357.38	-1804.01	-0.26	331.01	-3899.58	45.04	1347.13	0.00	0.00	0.00	-3577.89	-48.49	1665.40	-3797.99	73.53	1735.61	-3630.46	180.83	1628.85	-4386.09	97.43	1734.74	485.15	-293.96	79.60	1083.12	-307.78	77.64	498.59
2.87000	-2931.27	149.59	1.33	-3695.65	107.00	28.36	-3874.15	337.52	175.04	-4026.60	300.21	101.84	-4015.63	-196.02	13.94	-4066.13	-162.59	23.87	-1807.64	10.52	357.38	-1804.01	-0.26	331.01	-3900.72	48.03	1346.73	0.00	0.00	0.00	-3577.89	-48.49	1665.40	-3790.71	74.59	1732.20	-3628.52	181.83	1628.39	-4389.38	98.34	1735.11	485.72	-293.70	79.90	1082.87	-307.94	77.63	498.38
2.88000	-2931.27	149.59	1.33	-3673.83	106.86	29.16	-3875.40	340.08	178.61	-4029.95	302.32	103.75	-4015.63	-196.02	13.94	-4066.13	-162.59	23.87	-1807.64	10.52	357.38	-1804.01	-0.26	331.01	-3902.55	50.58	1346.74	0.00	0.00	0.00	-3577.89	-48.49	1665.40	-3817.02	76.58	1730.92	-3626.56	182.84	1627.92	-4392.60	99.23	1735.47	485.61	-293.70	79.83	1083.07	-308.07	77.67	498.32
2.89000	-2931.27	149.59	1.33	-3664.93	107.32	31.83	-3876.64	342.61	182.20	-4033.25	304.39	105.69	-4015.63	-196.02	13.94	-4066.13	-162.59	23.87	-1807.64	10.52	357.38	-1804.01	-0.26	331.01	-3915.22	51.02	1345.78	0.00	0.00	0.00	-3577.89	-48.49	1665.40	-3849.17	79.94	1729.85	-3624.60	183.85	1627.45	-4395.75	100.10	1735.82	485.73	-293.82	79.81	1082.88	-307.96	77.63	498.67
2.90000	-2931.27	149.59	1.33	-3644.64	106.01	35.24	-3877.88	345.10	185.81	-4036.50	306.43	107.67	-4015.63	-196.02	13.94	-4066.13	-162.59	23.87	-1807.64	10.52	357.38	-1804.01	-0.26	331.01	-3886.62	53.48	1346.16	0.00	0.00	0.00	-3577.89	-48.49	1665.40	-3828.12	80.74	1728.28	-3622.62	184.86	1626.97	-4398.83	100.96	1736.17	485.50	-293.69	79.87	1083.06	-308.05	77.69	499.28
2.91000	-2931.27	149.59	1.33	-3705.66	107.23	25.54	-3879.10	347.55	189.44	-4039.72	308.44	109.69	-4015.63	-196.02	13.94	-4066.13	-162.59	23.87	-1807.64	10.52	357.38	-1804.01	-0.26	331.01	-3909.76	56.26	1346.48	0.00	0.00	0.00	-3577.89	-48.49	1665.40	-3806.81	82.55	1723.73	-3620.64	185.87	1626.50	-4401.84	101.80	1736.51	485.05	-293.75	79.72	1082.99	-308.10	77.74	498.67
2.92000	-2931.27	149.59	1.33	-3745.87	106.60	16.70	-3880.31	349.97	193.08	-4042.89	310.42	111.74	-4015.63	-196.02	13.94	-4070.95	-165.47	24.04	-1807.64	10.52	357.38	-1804.01	-0.26	331.01	-3908.87	59.04	1345.53	0.00	0.00	0.00	-3577.89	-48.49	1665.40	-3798.55	82.40	1722.52	-3618.64	186.89	1626.02	-4404.79	102.62	1736.84	484.45	-293.83	79.50	1082.98	-308.27	77.68	499.29
2.93000	-2931.27	149.59	1.33	-3728.63	108.30	20.67	-3881.51	352.35	196.74	-4046.01	312.37	113.83	-4015.63	-196.02	13.94	-4046.10	-162.15	27.05	-1807.64	10.52	357.38	-1804.01	-0.26	331.01	-3889.73	62.52	1344.35	0.00	0.00	0.00	-3577.89	-48.49	1665.40	-3763.90	83.26	1719.41	-3616.62	187.91	1625.54	-4407.67	103.43	1737.17	485.37	-294.00	79.65	1082.52	-308.32	77.56	499.19
2.94000	-2931.27	149.59	1.33	-3686.13	106.38	28.78	-3882.69	354.70	200.42	-4049.10	314.28	115.95	-4015.63	-196.02	13.94	-4100.61	-166.32	18.67	-1807.64	10.52	357.38	-1804.01	-0.26	331.01	-3880.07	65.24	1344.97	0.00	0.00	0.00	-3577.89	-48.49	1665.40	-3784.99	85.18	1717.95	-3614.60	188.93	1625.06	-4410.48	104.22	1737.50	484.94	-294.04	79.41	1082.29	-308.19	77.49	499.30
2.95000	-2931.27	149.59	1.33	-3652.01	104.89	32.84	-3883.87	357.01	204.12	-4052.14	316.17	118.11	-4015.63	-196.02	13.94	-4109.76	-165.38	15.30	-1807.64	10.52	357.38	-1804.01	-0.26	331.01	-3886.89	67.41	1345.81	0.00	0.00	0.00	-3577.89	-48.49	1665.40	-3780.02	87.73	1716.79	-3612.57	189.95	1624.58	-4413.23	105.00	1737.81	485.49	-294.03	79.68	1082.53	-308.07	77.49	498.84
2.96000	-2931.27	149.59	1.33	-3640.61	104.53	34.36	-3885.04	359.29	207.84	-4055.13	318.02	120.30	-4015.60	-196.01	13.95	-4053.68	-162.07	23.17	-1807.64	10.52	357.38	-1804.01	-0.26	331.01	-3902.73	68.78	1345.41	0.00	0.00	0.00	-3577.89	-48.49	1665.40	-3787.02	87.97	1713.23	-3610.52	190.98	1624.09	-4415.91	105.76	1738.12	485.29	-294.08	79.76	1082.42	-308.25	77.46	498.12
2.97000	-2931.27	149.59	1.33	-3720.60	105.03	22.85	-3886.19	361.53	211.57	-4058.08	319.85	122.53	-3991.14	-195.57	15.98	-3993.20	-159.86	31.26	-1807.64	10.52	357.38	-1804.01	-0.26	331.01	-3881.91	69.98	1345.42	0.00	0.00	0.00	-3577.89	-48.49	1665.40	-3758.45	89.10	1710.13	-3608.46	192.00	1623.61	-4418.52	106.50	1738.43	485.66	-293.94	79.82	1082.65	-308.25	77.54	499.04
2.98000	-2931.27	149.59	1.33	-3681.61	107.46	28.25	-3887.34	363.73	215.32	-4060.99	321.64	124.79	-4011.58	-195.44	12.10	-4021.98	-159.39	24.12	-1807.64	10.52	357.38	-1804.01	-0.26	331.01	-3869.27	72.64	1345.05	0.00	0.00	0.00	-3577.89	-48.49	1665.40	-3729.07	89.48	1708.76	-3606.40	193.03	1623.12	-4421.07	107.23	1738.73	484.89	-293.69	79.60	1082.30	-308.31	77.61	498.61
2.99000	-2931.27	149.59	1.33	-3700.20	106.68	26.86	-3888.47	365.91	219.08	-4063.85	323.40	127.08	-4013.10	-195.61	9.23	-4025.19	-158.51	22.35	-1807.64	10.52	357.38	-1804.01	-0.26	331.01	-3894.46	74.38	1344.41	0.00	0.00	0.00	-3577.89	-48.49	1665.40	-3772.56	89.34	1708.33	-3604.31	194.06	1622.63	-4423.55	107.94	1739.02	486.07	-293.55	79.85	1082.59	-308.28	77.54	497.78
3.00000	-2931.27	149.59	1.33	-3708.26	106.58	22.80	-3889.59	368.05	222.86	-4066.67	325.14	129.41	-3933.80	-187.71	19.65	-3988.78	-156.49	25.21	-1807.64	10.52	357.38	-1804.01	-0.26	331.01	-3893.95	76.48	1343.92	0.00	0.00	0.00	-3577.89	-48.49	1665.40	-3729.03	91.15	1704.28	-3602.22	195.09	1622.13	-4425.96	108.64	1739.31	485.14	-294.06	79.55	1082.26	-308.09	77.62	498.13
3.01000	-2931.27	149.59	1.33	-3717.84	106.62	23.04	-3890.70	370.15	226.65	-4069.45	326.84	131.77	-3960.53	-184.97	15.22	-4019.74	-153.58	20.27	-1807.64	10.52	357.38	-1804.01	-0.26	331.01	-3890.79	77.87	1343.84	0.00	0.00	0.00	-3577.89	-48.49	1665.40	-3743.90	92.83	1705.13	-3600.12	196.13	1621.64	-4428.31	109.32	1739.59	484.74	-294.30	79.46	1083.15	-307.87	77.81	498.66
3.02000	-2931.27	149.59	1.33	-3719.96	105.71	24.19	-3891.79	372.22	230.46	-4072.18	328.52	134.16	-4003.00	-181.02	6.83	-3985.69	-148.45	23.96	-1807.64	10.52	357.38	-1804.01	-0.26	331.01	-3869.47	79.41	1343.78	0.00	0.00	0.00	-3577.89	-48.49	1665.40	-3709.43	93.06	1701.80	-3598.00	197.16	1621.14	-4430.59	109.98	1739.87	485.25	-293.86	79.55	1082.52	-307.82	77.69	499.04
3.03000	-2931.27	149.59	1.33	-3688.43	105.58	30.64	-3892.88	374.26	234.29	-4074.87	330.16	136.58	-4008.10	-177.22	4.35	-3927.68	-143.44	31.50	-1807.64	10.52	357.38	-1804.01	-0.26	331.01	-3873.68	81.37	1344.11	0.00	0.00	0.00	-3577.89	-48.49	1665.40	-3679.30	93.58	1699.01	-3595.88	198.20	1620.64	-4432.80	110.63	1740.14	485.27	-293.94	79.59	1082.26	-308.00	77.52	498.65
3.04000	-2931.27	149.59	1.33	-3725.63	104.89	21.31	-3893.95	376.26	238.13	-4077.51	331.77	139.04	-4013.17	-173.50	1.90	-3959.38	-140.67	27.27	-1807.64	10.52	357.38	-1804.01	-0.26	331.01	-3880.42	84.12	1343.49	0.00	0.00	0.00	-3577.89	-48.49	1665.40	-3710.56	94.01	1700.39	-3593.74	199.24	1620.14	-4434.95	111.27	1740.40	485.02	-294.22	79.60	1082.93	-307.76	77.87	498.88
3.05000	-2931.27	149.59	1.33	-3667.28	108.48	30.47	-3895.01	378.23	241.98	-4080.11	333.36	141.53	-4018.20	-169.87	-0.50	-3962.19	-136.38	24.01	-1807.64	10.52	357.38	-1804.01	-0.26	331.01	-3850.10	86.00	1344.59	0.00	0.00	0.00	-3577.89	-48.49	1665.40	-3683.50	94.95	1697.33	-3591.59	200.28	1619.64	-4437.04	111.89	1740.66	485.95	-294.00	79.75	1083.17	-307.84	77.87	499.25
3.06000	-2931.27	149.59	1.33	-3655.69	105.01	28.82	-3896.05	380.16	245.85	-4082.67	334.92	144.04	-4023.19	-166.31	-2.86	-3913.82	-130.39	29.99	-1807.64	10.52	357.38	-1804.01	-0.26	331.01	-3871.04	87.98	1343.89	0.00	0.00	0.00	-3577.89	-48.49	1665.40	-3671.51	96.91	1698.08	-3589.42	201.32	1619.13	-4439.06	112.49	1740.92	485.35	-293.71	79.69	1083.98	-307.93	78.09	499.17
3.07000	-2931.27	149.59	1.33	-3634.93	106.24	32.31	-3897.08	382.07	249.73	-4085.18	336.44	146.59	-4028.14	-162.83	-5.18	-3904.95	-125.32	30.46	-1807.64	10.52	357.38	-1804.01	-0.26	331.01	-3872.13	89.45	1344.35	0.00	0.00	0.00	-3577.89	-48.49	1665.40	-3650.31	95.91	1694.93	-3587.25	202.37	1618.63	-4441.01	113.08	1741.17	485.32	-293.98	79.64	1083.34	-308.01	77.79	498.88
3.08000	-2931.27	149.59	1.33	-3648.10	106.65	35.15	-3898.10	383.93	253.63	-4087.65	337.94	149.17	-4033.05	-159.44	-7.46	-3874.88	-117.50	33.76	-1807.64	10.52	357.38	-1804.01	-0.26	331.01	-3857.88	90.76	1344.20	0.00	0.00	0.00	-3577.89	-48.49	1665.40	-3668.49	97.01	1695.45	-3585.06	203.41	1618.12	-4442.90	113.65	1741.41	485.16	-294.18	79.45	1081.84	-308.24	77.30	498.66
3.09000	-2931.27	149.59	1.33	-3689.58	105.30	26.60	-3899.10	385.77	257.54	-4090.07	339.41	151.78	-4037.91	-156.12	-9.70	-3899.17	-109.04	29.04	-1807.64	10.52	357.38	-1804.01	-0.26	331.01	-3878.24	92.71	1344.14	0.00	0.00	0.00	-3577.89	-48.49	1665.40	-3699.63	99.08	1696.54	-3582.87	204.46	1617.61	-4444.72	114.21	1741.65	485.26	-294.13	79.48	1081.86	-308.14	77.39	497.91
3.10000	-2931.27	149.59	1.33	-3729.45	106.72	23.33	-3900.09	387.57	261.46	-4092.45	340.85	154.42	-4042.73	-152.88	-11.90	-3808.91	-104.74	39.79	-1807.64	10.52	357.38	-1804.01	-0.26	331.01	-3846.56	94.99	1344.58	0.00	0.00	0.00	-3577.89	-48.49	1665.40	-3667.77	98.22	1694.47	-3580.66	205.51	1617.10	-4446.48	114.76	1741.88	485.23	-293.90	79.41	1082.90	-308.24	77.61	497.90
3.11000	-2931.27	149.59	1.33	-3692.79	107.59	27.15	-3901.07	389.34	265.40	-4094.78	342.26	157.09	-4047.50	-149.71	-14.07	-3908.46	-101.79	26.69	-1807.64	10.52	357.38	-1804.01	-0.26	331.01	-3875.13	95.06	1344.01	0.00	0.00	0.00	-3577.89	-48.49	1665.40	-3631.80	99.83	1692.51	-3578.44	206.56	1616.59	-4448.18	115.29	1742.11	485.77	-293.81	79.77	1082.81	-307.90	77.63	497.94
3.12000	-2931.27	149.59	1.33	-3682.38	104.14	28.43	-3902.03	391.08	269.34	-4097.07	343.65	159.78	-4052.22	-146.63	-16.19	-3843.47	-93.96	35.06	-1807.64	10.52	357.38	-1804.01	-0.26	331.01	-3866.25	96.62	1345.07	0.00	0.00	0.00	-3577.89	-48.49	1665.40	-3639.49	100.46	1692.92	-3576.21	207.61	1616.07	-4449.81	115.80	1742.33	485.42	-293.79	79.72	1082.79	-308.24	77.53	497.85
3.13000	-2931.27	149.59	1.33	-3762.39	105.11	13.84	-3902.98	392.79	273.30	-4099.32	345.00	162.51	-4056.88	-143.61	-18.27	-3837.90	-86.76	34.47	-1807.64	10.52	357.38	-1804.01	-0.26	331.01	-3869.78	97.86	1344.44	0.00	0.00	0.00	-3577.89	-48.49	1665.40	-3607.54	102.12	1691.23	-3573.96	208.67	1615.55	-4451.37	116.30	1742.54	485.40	-293.74	79.79	1082.75	-308.34	77.58	498.55
3.14000	-2931.27	149.59	1.33	-3818.57	104.69	2.83	-3903.91	394.46	277.28	-4101.52	346.33	165.26	-4061.50	-140.67	-20.31	-3843.04	-83.00	31.20	-1807.64	10.52	357.38	-1804.01	-0.26	331.01	-3855.69	98.60	1343.61	0.00	0.00	0.00	-3577.89	-48.49	1665.40	-3602.10	100.86	1690.12	-3571.71	209.72	1615.04	-4452.87	116.79	1742.75	485.39	-293.58	79.77	1082.44	-308.31	77.43	498.31
3.15000	-2931.27	149.59	1.33	-3839.41	104.80	-1.86	-3904.83	396.10	281.26	-4103.68	347.63	168.04	-4066.06	-137.80	-22.31	-3846.14	-81.59	28.42	-1807.64	10.52	357.38	-1804.01	-0.26	331.01	-3833.85	100.60	1344.89	0.00	0.00	0.00	-3577.89	-48.49	1665.40	-3639.49	102.98	1689.95	-3569.44	210.78	1614.52	-4454.31	117.26	1742.96	485.79	-293.66	79.90	1082.77	-308.14	77.77	498.73
3.16000	-2931.27	149.59	1.33	-3827.67	105.18	0.46	-3905.73	397.71	285.26	-4105.79	348.90	170.85	-4070.57	-135.01	-24.27	-3834.45	-81.42	29.30	-1807.64	10.52	357.38	-1804.01	-0.26	331.01	-3853.88	101.20	1344.65	0.00	0.00	0.00	-3577.89	-48.49	1665.40	-3631.47	102.21	1690.22	-3567.16	211.84	1613.99	-4455.69	117.72	1743.16	485.42	-293.86	79.60	1082.66	-307.85	77.68	498.77
3.17000	-2931.27	149.59	1.33	-3786.08	105.61	10.47	-3906.61	399.29	289.26	-4107.86	350.15	173.69	-4075.02	-132.28	-26.19	-3818.82	-81.83	32.77	-1807.64	10.52	357.38	-1804.01	-0.26	331.01	-3852.15	101.24	1344.11	0.00	0.00	0.00	-3577.89	-48.49	1665.40	-3604.82	103.44	1690.60	-3564.87	212.90	1613.47	-4457.00	118.16	1743.35	485.15	-294.18	79.61	1082.83	-308.06	77.72	498.45
3.18000	-2931.27	149.59	1.33	-3735.92	105.78	23.87	-3907.49	400.84	293.28	-4109.88	351.37	176.55	-4079.41	-129.63	-28.08	-3803.39	-81.18	33.39	-1807.64	10.52	357.38	-1804.01	-0.26	331.01	-3847.31	102.13	1343.90	0.00	0.00	0.00	-3577.89	-48.49	1665.40	-3581.78	103.39	1687.68	-3562.57	213.96	1612.95	-4458.24	118.59	1743.54	485.05	-294.07	79.64	1082.50	-308.14	77.60	498.60
3.19000	-2931.27	149.59	1.33	-3725.13	106.17	25.22	-3908.34	402.35	297.31	-4111.86	352.56	179.44	-4083.74	-127.04	-29.92	-3753.98	-76.18	38.62	-1807.64	10.52	357.38	-1804.01	-0.26	331.01	-3865.34	102.44	1344.35	0.00	0.00	0.00	-3577.89	-48.49	1665.40	-3572.72	105.15	1686.16	-3560.25	215.02	1612.42	-4459.43	119.00	1743.73	484.77	-294.21	79.43	1082.58	-308.29	77.62	499.12
3.20000	-2931.27	149.59	1.33	-3723.45	106.76	23.92	-3909.18	403.84	301.34	-4113.79	353.72	182.36	-4088.01	-124.53	-31.73	-3738.81	-74.28	42.91	-1807.64	10.52	357.38	-1804.01	-0.26	331.01	-3863.47	103.14	1343.84	0.00	0.00	0.00	-3577.89	-48.49	1665.40	-3590.02	106.95	1687.00	-3557.93	216.09	1611.89	-4460.55	119.40	1743.91	484.97	-293.92	79.53	1082.78	-307.94	77.68	500.11
3.21000	-2931.27	149.59	1.33	-3668.95	107.43	34.66	-3910.00	405.29	305.39	-4115.68	354.85	185.30	-4092.21	-122.08	-33.50	-3771.50	-73.04	34.28	-1807.64	10.52	357.38	-1804.01	-0.26	331.01	-3848.87	103.22	1344.39	0.00	0.00	0.00	-3577.89	-48.49	1665.40	-3596.72	105.53	1687.87	-3555.59	217.15	1611.36	-4461.60	119.79	1744.08	485.27	-294.32	79.57	1082.84	-308.03	77.62	499.41
3.22000	-2931.27	149.59	1.33	-3688.58	105.61	29.53	-3910.81	406.71	309.45	-4117.52	355.96	188.27	-4096.35	-119.69	-35.23	-3753.94	-74.16	36.05	-1807.64	10.52	357.38	-1804.01	-0.26	331.01	-3846.80	105.18	1344.57	0.00	0.00	0.00	-3577.89	-48.49	1665.40	-3637.74	106.37	1688.37	-3553.24	218.22	1610.83	-4462.60	120.16	1744.25	485.41	-294.14	79.73	1082.85	-308.29	77.62	499.56
3.23000	-2931.27	149.59	1.33	-3725.67	105.74	23.42	-3911.60	408.10	313.52	-4119.32	357.04	191.27	-4100.42	-117.38	-36.92	-3738.66	-71.95	40.21	-1807.64	10.52	357.38	-1804.01	-0.26	331.01	-3828.41	105.66	1343.94	0.00	0.00	0.00	-3577.89	-48.49	1665.40	-3613.81	106.31	1686.80	-3550.88	219.29	1610.30	-4463.53	120.52	1744.41	485.65	-294.10	79.63	1083.08	-308.31	77.68	498.63
3.24000	-2931.27	149.59	1.33	-3719.55	107.66	23.89	-3912.38	409.46	317.59	-4121.08	358.10	194.29	-4104.42	-115.12	-38.57	-3680.00	-69.65	48.40	-1807.64	10.52	357.38	-1804.01	-0.26	331.01	-3847.63	106.55	1344.54	0.00	0.00	0.00	-3577.89	-48.49	1665.40	-3613.84	107.40	1685.07	-3548.51	220.36	1609.76	-4464.40	120.87	1744.57	485.41	-293.68	79.79	1082.41	-308.22	77.53	499.19
3.25000	-2931.27	149.59	1.33	-3690.42	108.63	29.93	-3913.13	410.79	321.68	-4122.79	359.13	197.33	-4108.36	-112.93	-40.19	-3683.88	-65.56	43.61	-1807.64	10.52	357.38	-1804.01	-0.26	331.01	-3835.56	105.50	1344.37	0.00	0.00	0.00	-3577.89	-48.49	1665.40	-3641.71	109.68	1685.64	-3546.12	221.43	1609.23	-4465.20	121.20	1744.73	484.57	-294.01	79.52	1083.05	-308.09	77.69	499.09
3.26000	-2931.27	149.59	1.33	-3695.71	105.28	30.36	-3913.87	412.09	325.77	-4124.45	360.13	200.40	-4112.22	-110.81	-41.77	-3734.38	-62.95	33.14	-1807.64	10.52	357.38	-1804.01	-0.26	331.01	-3818.81	105.55	1344.20	0.00	0.00	0.00	-3577.89	-48.49	1665.40	-3661.18	109.16	1685.84	-3543.73	222.50	1608.69	-4465.95	121.52	1744.88	485.23	-293.99	79.57	1082.30	-308.51	77.51	498.68
3.27000	-2931.27	149.59	1.33	-3687.58	107.89	30.50	-3914.60	413.36	329.88	-4126.07	361.11	203.49	-4116.00	-108.74	-43.31	-3741.63	-63.56	28.94	-1807.64	10.52	357.38	-1804.01	-0.26	331.01	-3840.42	106.00	1344.86	0.00	0.00	0.00	-3577.89	-48.49	1665.40	-3690.79	110.17	1687.43	-3541.32	223.57	1608.15	-4466.63	121.82	1745.02	484.76	-294.32	79.26	1082.55	-308.46	77.49	498.90
3.28000	-2931.27	149.59	1.33	-3711.87	106.41	27.86	-3915.30	414.60	333.99	-4127.65	362.06	206.60	-4119.72	-106.74	-44.81	-3687.73	-60.44	38.05	-1807.64	10.52	357.38	-1804.01	-0.26	331.01	-3832.01	106.78	1344.68	0.00	0.00	0.00	-3577.89	-48.49	1665.40	-3685.01	108.89	1686.95	-3538.90	224.65	1607.61	-4467.25	122.12	1745.16	484.92	-293.67	79.53	1082.89	-308.18	77.76	499.01
3.29000	-2931.27	149.59	1.33	-3722.37	106.94	23.40	-3915.99	415.81	338.11	-4129.18	362.98	209.74	-4123.35	-104.80	-46.28	-3652.76	-54.40	44.92	-1807.64	10.52	357.38	-1804.01	-0.26	331.01	-3823.71	106.47	1345.85	0.00	0.00	0.00	-3577.89	-48.49	1665.40	-3636.82	110.14	1685.06	-3536.47	225.72	1607.07	-4467.80	122.40	1745.29	485.24	-293.88	79.54	1082.91	-308.40	77.67	498.82
3.30000	-2931.27	149.59	1.33	-3733.54	106.86	22.52	-3916.66	416.99	342.23	-4130.66	363.88	212.90	-4126.91	-102.91	-47.71	-3643.64	-51.18	43.11	-1807.64	10.52	357.38	-1804.01	-0.26	331.01	-3831.82	106.66	1344.31	0.00	0.00	0.00	-3577.89	-48.49	1665.40	-3646.77	110.61	1685.53	-3534.03	226.80	1606.53	-4468.30	122.66	1745.42	484.63	-294.01	79.32	1082.81	-308.39	77.54	498.54
3.31000	-2931.27	149.59	1.33	-3720.98	107.85	27.13	-3917.31	418.14	346.36	-4132.10	364.75	216.09	-4130.38	-101.09	-49.10	-3658.24	-49.69	36.19	-1807.64	10.52	357.38	-1804.01	-0.26	331.01	-3836.80	107.73	1343.81	0.00	0.00	0.00	-3577.89	-48.49	1665.40	-3649.31	110.48	1685.53	-3531.57	227.88	1605.99	-4468.73	122.91	1745.55	484.61	-293.81	79.40	1082.89	-308.19	77.64	498.25
3.32000	-2931.27	149.59	1.33	-3750.20	105.07	22.41	-3917.94	419.26	350.51	-4133.50	365.60	219.30	-4133.78	-99.32	-50.45	-3657.98	-44.93	36.14	-1807.64	10.52	357.38	-1804.01	-0.26	331.01	-3819.82	106.98	1343.94	0.00	0.00	0.00	-3577.89	-48.49	1665.40	-3634.26	111.48	1684.31	-3529.10	228.95	1605.44	-4469.11	123.15	1745.67	484.84	-293.98	79.48	1082.44	-308.18	77.35	498.96
3.33000	-2931.27	149.59	1.33	-3681.71	105.39	30.44	-3918.56	420.36	354.65	-4134.85	366.42	222.52	-4137.09	-97.61	-51.77	-3629.54	-46.20	38.68	-1807.64	10.52	357.38	-1804.01	-0.26	331.01	-3821.76	106.79	1343.60	0.00	0.00	0.00	-3577.89	-48.49	1665.40	-3658.57	110.23	1686.18	-3526.63	230.03	1604.89	-4469.42	123.38	1745.78	484.88	-293.90	79.59	1082.85	-308.01	77.65	499.49
3.34000	-2931.27	149.59	1.33	-3694.72	107.24	28.82	-3919.15	421.42	358.81	-4136.15	367.22	225.77	-4140.32	-95.95	-53.05	-3621.47	-44.48	37.56	-1807.64	10.52	357.38	-1804.01	-0.26	331.01	-3822.32	106.30	1343.79	0.00	0.00	0.00	-3577.89	-48.49	1665.40	-3660.59	110.83	1686.10	-3524.14	231.11	1604.35	-4469.67	123.59	1745.89	485.97	-293.59	79.97	1082.38	-308.08	77.62	498.92
3.35000	-2931.27	149.59	1.33	-3745.07	105.67	22.36	-3919.73	422.45	362.97	-4137.41	367.99	229.05	-4143.46	-94.35	-54.30	-3624.36	-42.56	34.80	-1807.64	10.52	357.38	-1804.01	-0.26	331.01	-3813.29	107.43	1343.92	0.00	0.00	0.00	-3577.89	-48.49	1665.40	-3633.12	110.28	1684.98	-3521.63	232.19	1603.80	-4469.86	123.80	1746.00	485.49	-293.67	79.69	1082.54	-307.90	77.54	499.02
3.36000	-2931.27	149.59	1.33	-3682.54	107.04	31.69	-3920.29	423.46	367.13	-4138.62	368.74	232.34	-4146.51	-92.80	-55.50	-3631.42	-40.51	31.73	-1807.64	10.52	357.38	-1804.01	-0.26	331.01	-3826.69	106.50	1343.59	0.00	0.00	0.00	-3577.89	-48.49	1665.40	-3686.83	109.53	1687.33	-3519.12	233.28	1603.25	-4469.98	123.99	1746.10	484.64	-293.97	79.30	1082.63	-308.27	77.56	498.81
3.37000	-2931.27	149.59	1.33	-3711.20	107.99	26.85	-3920.83	424.43	371.30	-4139.79	369.46	235.65	-4149.47	-91.30	-56.68	-3635.84	-38.39	29.65	-1807.64	10.52	357.38	-1804.01	-0.26	331.01	-3814.68	106.37	1343.62	0.00	0.00	0.00	-3577.89	-48.49	1665.40	-3647.71	110.53	1684.32	-3516.59	234.36	1602.70	-4470.05	124.16	1746.20	485.42	-293.75	79.81	1082.74	-308.22	77.65	498.80
3.38000	-2931.27	149.59	1.33	-3699.37	107.98	28.15	-3921.35	425.38	375.48	-4140.91	370.16	238.98	-4152.35	-89.86	-57.81	-3630.84	-36.27	29.89	-1807.64	10.52	357.38	-1804.01	-0.26	331.01	-3807.65	105.44	1343.48	0.00	0.00	0.00	-3577.89	-48.49	1665.40	-3635.26	109.69	1682.99	-3514.06	235.44	1602.14	-4470.06	124.33	1746.29	485.72	-293.79	79.87	1082.43	-307.97	77.55	499.23
3.39000	-2931.27	149.59	1.33	-3683.55	108.45	31.40	-3921.85	426.30	379.66	-4141.99	370.84	242.34	-4155.12	-88.47	-58.92	-3609.60	-34.22	33.77	-1807.64	10.52	357.38	-1804.01	-0.26	331.01	-3828.63	105.40	1343.20	0.00	0.00	0.00	-3577.89	-48.49	1665.40	-3653.98	111.10	1684.48	-3511.51	236.53	1601.59	-4470.00	124.48	1746.38	485.65	-294.28	79.73	1082.73	-308.43	77.49	499.17
3.40000	-2931.27	149.59	1.33	-3709.71	109.02	26.85	-3922.33	427.19	383.85	-4143.02	371.49	245.71	-4157.81	-87.12	-59.98	-3565.39	-32.31	42.59	-1807.64	10.52	357.38	-1804.01	-0.26	331.01	-3811.56	105.26	1343.27	0.00	0.00	0.00	-3577.89	-48.49	1665.40	-3609.33	111.67	1683.61	-3508.95	237.61	1601.03	-4469.89	124.62	1746.46	485.36	-294.14	79.66	1082.91	-308.29	77.65	498.64
3.41000	-2931.27	149.59	1.33	-3712.38	104.76	25.61	-3922.79	428.06	388.04	-4144.01	372.11	249.10	-4160.40	-85.83	-61.01	-3536.40	-31.39	48.46	-1807.64	10.52	357.38	-1804.01	-0.26	331.01	-3798.72	104.28	1342.66	0.00	0.00	0.00	-3577.89	-48.49	1665.40	-3661.65	110.20	1684.70	-3506.37	238.70	1600.48	-4469.72	124.74	1746.54	485.67	-293.99	79.67	1082.89	-308.05	77.62	497.62
3.42000	-2931.27	149.59	1.33	-3700.63	106.48	27.87	-3923.23	428.89	392.23	-4144.95	372.71	252.51	-4162.89	-84.59	-62.01	-3518.73	-29.58	51.07	-1807.64	10.52	357.38	-1804.01	-0.26	331.01	-3804.07	103.93	1342.45	0.00	0.00	0.00	-3577.89	-48.49	1665.40	-3648.97	109.63	1684.16	-3503.79	239.78	1599.92	-4469.48	124.86	1746.61	485.13	-294.04	79.60	1083.34	-308.15	77.83	497.84
3.43000	-2931.27	149.59	1.33	-3707.09	106.84	27.00	-3923.64	429.70	396.43	-4145.85	373.29	255.94	-4165.28	-83.39	-62.97	-3501.76	-27.96	53.54	-1807.64	10.52	357.38	-1804.01	-0.26	331.01	-3796.61	102.73	1343.05	0.00	0.00	0.00	-3577.89	-48.49	1665.40	-3671.84	108.93	1685.47	-3501.19	240.87	1599.36	-4469.19	124.96	1746.68	484.57	-294.20	79.44	1082.51	-308.34	77.51	498.54
3.44000	-2931.27	149.59	1.33	-3684.57	106.76	31.46	-3924.04	430.48	400.63	-4146.70	373.84	259.39	-4167.57	-82.24	-63.89	-3485.52	-26.53	55.89	-1807.64	10.52	357.38	-1804.01	-0.26	331.01	-3808.67	102.08	1343.51	0.00	0.00	0.00	-3577.89	-48.49	1665.40	-3662.79	108.76	1684.07	-3498.58	241.96	1598.80	-4468.84	125.05	1746.75	486.05	-293.92	79.92	1082.46	-308.16	77.60	498.66
3.45000	-2931.27	149.59	1.33	-3652.23	108.02	37.08	-3924.42	431.24	404.84	-4147.50	374.37	262.86	-4169.75	-81.13	-64.78	-3470.05	-25.27	58.09	-1807.64	10.52	357.38	-1804.01	-0.26	331.01	-3812.75	101.55	1342.91	0.00	0.00	0.00	-3577.89	-48.49	1665.40	-3645.58	108.67	1684.05	-3495.96	243.05	1598.24	-4468.42	125.13	1746.81	485.28	-293.79	79.65	1082.56	-308.24	77.54	499.00
3.46000	-2931.27	149.59	1.33	-3735.53	107.32	22.23	-3924.78	431.96	409.05	-4148.26	374.88	266.34	-4171.83	-80.07	-65.64	-3455.37	-24.18	60.15	-1807.64	10.52	357.38	-1804.01	-0.26	331.01	-3801.45	100.04	1343.01	0.00	0.00	0.00	-3577.89	-48.49	1665.40	-3619.10	106.88	1683.51	-3493.33	244.14	1597.68	-4467.95	125.20	1746.87	485.43	-293.91	79.78	1082.46	-308.34	77.34	498.52
3.47000	-2931.27	149.59	1.33	-3704.88	106.27	26.88	-3925.11	432.66	413.26	-4148.97	375.36	269.84	-4173.81	-79.05	-66.46	-3441.52	-23.25	62.07	-1807.64	10.52	357.38	-1804.01	-0.26	331.01	-3782.73	99.86	1343.26	0.00	0.00	0.00	-3577.89	-48.49	1665.40	-3611.65	103.81	1683.03	-3490.69	245.23	1597.12	-4467.42	125.26	1746.92	485.89	-293.78	79.87	1082.47	-308.20	77.48	499.14
3.48000	-2931.27	149.59	1.33	-3711.03	107.95	26.53	-3925.42	433.33	417.48	-4149.64	375.82	273.36	-4175.68	-78.08	-67.24	-3428.53	-22.47	63.85	-1807.64	10.52	357.38	-1804.01	-0.26	331.01	-3790.62	99.74	1343.26	0.00	0.00	0.00	-3577.89	-48.49	1665.40	-3588.87	103.44	1681.86	-3488.03	246.32	1596.55	-4466.83	125.30	1746.97	485.04	-293.73	79.60	1082.64	-308.17	77.58	498.43
3.49000	-2931.27	149.59	1.33	-3705.72	107.44	26.59	-3925.72	433.98	421.69	-4150.26	376.26	276.89	-4177.44	-77.15	-68.00	-3416.42	-21.83	65.47	-1807.64	10.52	357.38	-1804.01	-0.26	331.01	-3795.55	98.44	1343.81	0.00	0.00	0.00	-3577.89	-48.49	1665.40	-3608.38	101.73	1683.13	-3485.36	247.41	1595.99	-4466.18	125.33	1747.01	485.18	-293.82	79.66	1082.52	-308.08	77.61	498.26
3.50000	-2931.27	149.59	1.33	-3712.76	107.46	27.64	-3925.99	434.60	425.91	-4150.84	376.68	280.44	-4179.09	-76.25	-68.72	-3405.24	-21.32	66.94	-1807.64	10.52	357.38	-1804.01	-0.26	331.01	-3788.80	97.35	1343.07	0.00	0.00	0.00	-3577.89	-48.49	1665.40	-3595.86	102.14	1682.62	-3482.69	248.50	1595.42	-4465.47	125.36	1747.05	485.45	-293.78	79.72	1082.94	-308.17	77.68	498.67
3.51000	-2931.27	149.59	1.33	-3700.57	108.30	29.73	-3926.23	435.19	430.13	-4151.37	377.07	284.01	-4180.63	-75.40	-69.40	-3395.00	-20.94	68.25	-1807.64	10.52	357.38	-1804.01	-0.26	331.01	-3778.69	96.85	1343.59	0.00	0.00	0.00	-3577.89	-48.49	1665.40	-3621.67	101.02	1683.60	-3479.99	249.59	1594.85	-4464.70	125.37	1747.09	485.55	-293.74	79.77	1082.75	-308.09	77.58	498.71
3.52000	-2931.27	149.59	1.33	-3663.77	107.36	34.18	-3926.46	435.76	434.36	-4151.85	377.44	287.59	-4182.05	-74.59	-70.05	-3385.74	-20.68	69.40	-1807.64	10.52	357.38	-1804.01	-0.26	331.01	-3772.59	94.83	1344.11	0.00	0.00	0.00	-3577.89	-48.49	1665.40	-3625.41	99.42	1683.47	-3477.29	250.69	1594.29	-4463.87	125.37	1747.12	485.25	-294.04	79.68	1082.70	-308.30	77.55	498.39
3.53000	-2931.27	149.59	1.33	-3711.00	106.91	28.15	-3926.66	436.30	438.58	-4152.29	377.78	291.19	-4183.36	-73.82	-70.67	-3377.49	-20.52	70.38	-1807.64	10.52	357.38	-1804.01	-0.26	331.01	-3767.02	94.06	1343.59	0.00	0.00	0.00	-3577.89	-48.49	1665.40	-3606.69	97.86	1683.41	-3474.58	251.78	1593.72	-4462.99	125.35	1747.14	485.75	-293.95	79.81	1082.71	-308.36	77.59	498.64
3.54000	-2931.27	149.59	1.33	-3720.24	108.96	26.87	-3926.84	436.81	442.81	-4152.68	378.11	294.80	-4184.55	-73.08	-71.25	-3370.28	-20.45	71.20	-1807.64	10.52	357.38	-1804.01	-0.26	331.01	-3757.78	91.82	1343.76	0.00	0.00	0.00	-3577.89	-48.49	1665.40	-3580.80	98.21	1680.99	-3471.85	252.87	1593.15	-4462.05	125.33	1747.17	485.91	-294.01	79.93	1083.07	-308.16	77.75	498.64
3.55000	-2931.27	149.59	1.33	-3731.83	106.55	22.08	-3927.00	437.30	447.03	-4153.03	378.41	298.42	-4185.62	-72.38	-71.80	-3364.15	-20.48	71.85	-1807.64	10.52	357.38	-1804.01	-0.26	331.01	-3774.48	90.36	1344.76	0.00	0.00	0.00	-3577.89	-48.49	1665.40	-3555.42	96.96	1681.81	-3469.11	253.96	1592.58	-4461.05	125.30	1747.19	486.21	-293.84	79.81	1082.97	-308.25	77.66	498.53
3.56000	-2931.27	149.59	1.33	-3699.99	106.07	29.90	-3927.14	437.76	451.26	-4153.33	378.69	302.06	-4186.57	-71.71	-72.32	-3359.12	-20.59	72.33	-1807.64	10.52	357.38	-1804.01	-0.26	331.01	-3744.50	90.45	1344.56	0.00	0.00	0.00	-3577.89	-48.49	1665.40	-3541.02	94.90	1682.11	-3466.36	255.06	1592.01	-4459.99	125.25	1747.20	485.33	-293.76	79.59	1083.50	-308.08	77.78	498.21
3.57000	-2931.27	149.59	1.33	-3671.34	107.01	35.72	-3927.25	438.20	455.48	-4153.58	378.95	305.72	-4187.40	-71.08	-72.80	-3355.22	-20.77	72.63	-1807.64	10.52	357.38	-1804.01	-0.26	331.01	-3746.55	87.18	1345.47	0.00	0.00	0.00	-3577.89	-48.49	1665.40	-3595.72	91.91	1685.40	-3463.60	256.15	1591.43	-4458.87	125.20	1747.21	485.95	-293.82	79.86	1083.26	-307.71	77.88	498.58
3.58000	-2931.27	149.59	1.33	-3724.28	106.67	26.74	-3927.33	438.61	459.71	-4153.79	379.19	309.39	-4188.10	-70.49	-73.26	-3352.49	-21.01	72.75	-1807.64	10.52	357.38	-1804.01	-0.26	331.01	-3749.09	85.55	1345.18	0.00	0.00	0.00	-3577.89	-48.49	1665.40	-3595.07	89.44	1684.19	-3460.82	257.25	1590.86	-4457.70	125.13	1747.22	485.32	-293.77	79.58	1083.32	-308.14	77.78	498.75
3.59000	-2931.27	149.59	1.33	-3688.74	106.28	33.14	-3927.40	439.00	463.93	-4153.95	379.40	313.07	-4188.68	-69.92	-73.68	-3350.95	-21.31	72.68	-1807.64	10.52	357.38	-1804.01	-0.26	331.01	-3727.63	84.14	1346.03	0.00	0.00	0.00	-3577.89	-48.49	1665.40	-3580.58	89.49	1685.42	-3458.04	258.34	1590.29	-4456.47	125.05	1747.22	485.42	-293.82	79.72	1082.62	-308.33	77.56	498.34
3.60000	-2931.27	149.59	1.33	-3712.10	108.89	30.75	-3927.44	439.36	468.16	-4154.07	379.60	316.76	-4189.13	-69.39	-74.06	-3350.64	-21.65	72.43	-1807.64	10.52	357.38	-1804.01	-0.26	331.01	-3729.05	82.30	1345.61	0.00	0.00	0.00	-3577.89	-48.49	1665.40	-3564.10	85.85	1685.67	-3455.24	259.44	1589.71	-4455.18	124.97	1747.22	484.91	-293.92	79.69	1082.55	-308.45	77.56	498.37
3.61000	-2931.27	149.59	1.33	-3744.35	107.64	24.94	-3927.46	439.70	472.38	-4154.14	379.77	320.47	-4189.46	-68.89	-74.42	-3351.59	-22.03	71.99	-1807.64	10.52	357.38	-1804.01	-0.26	331.01	-3728.84	81.22	1345.85	0.00	0.00	0.00	-3577.89	-48.49	1665.40	-3552.93	83.58	1683.83	-3452.43	260.53	1589.14	-4453.83	124.87	1747.22	485.08	-294.08	79.61	1083.19	-308.08	77.74	499.15
3.62000	-2931.27	149.59	1.33	-3696.90	105.66	33.97	-3927.45	440.01	476.60	-4154.16	379.92	324.19	-4189.65	-68.42	-74.74	-3353.83	-22.44	71.36	-1807.64	10.52	357.38	-1804.01	-0.26	331.01	-3719.60	82.06	1345.67	0.00	0.00	0.00	-3577.89	-48.49	1665.40	-3547.25	83.26	1685.18	-3449.60	261.63	1588.56	-4452.43	124.76	1747.21	485.00	-293.78	79.55	1082.79	-308.00	77.64	499.28
3.63000	-2931.27	149.59	1.33	-3641.42	108.18	42.36	-3927.42	440.30	480.82	-4154.14	380.05	327.92	-4189.71	-67.98	-75.03	-3357.38	-22.87	70.53	-1807.64	10.52	357.38	-1804.01	-0.26	331.01	-3735.20	76.93	1346.11	0.00	0.00	0.00	-3577.89	-48.49	1665.40	-3567.08	81.51	1684.98	-3446.77	262.72	1587.98	-4450.97	124.64	1747.20	485.16	-293.85	79.50	1082.63	-307.86	77.62	498.63
3.64000	-2931.27	149.59	1.33	-3654.96	107.52	40.99	-3927.36	440.56	485.04	-4154.07	380.16	331.66	-4189.64	-67.57	-75.29	-3362.28	-23.31	69.50	-1807.64	10.52	357.38	-1804.01	-0.26	331.01	-3736.21	76.79	1345.49	0.00	0.00	0.00	-3577.89	-48.49	1665.40	-3562.39	78.11	1688.04	-3443.92	263.82	1587.41	-4449.45	124.51	1747.18	484.68	-294.01	79.41	1082.91	-308.25	77.70	498.58
3.65000	-2931.27	149.59	1.33	-3704.06	107.55	34.36	-3927.28	440.80	489.26	-4153.95	380.25	335.41	-4189.43	-67.18	-75.51	-3368.57	-23.75	68.27	-1807.64	10.52	357.38	-1804.01	-0.26	331.01	-3736.56	73.58	1345.42	0.00	0.00	0.00	-3577.89	-48.49	1665.40	-3593.27	74.84	1687.68	-3441.07	264.91	1586.83	-4447.88	124.37	1747.16	485.33	-294.06	79.77	1082.65	-308.45	77.54	499.37
3.66000	-2931.27	149.59	1.33	-3709.17	105.59	34.98	-3927.17	441.02	493.47	-4153.79	380.32	339.18	-4189.09	-66.82	-75.71	-3376.26	-24.18	66.83	-1807.64	10.52	357.38	-1804.01	-0.26	331.01	-3708.90	72.09	1345.87	0.00	0.00	0.00	-3577.89	-48.49	1665.40	-3586.68	75.40	1687.46	-3438.20	266.01	1586.25	-4446.25	124.22	1747.14	484.90	-294.16	79.70	1082.31	-308.09	77.62	498.39
3.67000	-2931.27	149.59	1.33	-3740.26	105.09	31.57	-3927.04	441.21	497.68	-4153.58	380.37	342.95	-4188.61	-66.49	-75.87	-3385.40	-24.60	65.18	-1807.64	10.52	357.38	-1804.01	-0.26	331.01	-3721.75	70.59	1344.73	0.00	0.00	0.00	-3577.89	-48.49	1665.40	-3559.81	74.27	1685.46	-3435.31	267.11	1585.67	-4444.56	124.07	1747.11	485.22	-293.92	79.60	1082.60	-308.16	77.63	497.91
3.68000	-2931.27	149.59	1.33	-3666.32	106.01	42.13	-3926.88	441.38	501.89	-4153.32	380.40	346.73	-4187.99	-66.18	-76.00	-3396.01	-25.00	63.32	-1807.64	10.52	357.38	-1804.01	-0.26	331.01	-3724.56	70.72	1344.47	0.00	0.00	0.00	-3577.89	-48.49	1665.40	-3581.62	70.18	1685.96	-3432.42	268.20	1585.09	-4442.82	123.90	1747.08	485.43	-293.70	79.79	1082.22	-308.22	77.56	498.37
3.69000	-2931.27	149.59	1.33	-3669.42	107.64	39.73	-3926.70	441.52	506.10	-4153.02	380.41	350.53	-4187.22	-65.89	-76.11	-3408.13	-25.36	61.25	-1807.64	10.52	357.38	-1804.01	-0.26	331.01	-3698.83	69.54	1344.74	0.00	0.00	0.00	-3577.89	-48.49	1665.40	-3570.13	68.55	1686.81	-3429.51	269.30	1584.51	-4441.02	123.72	1747.04	485.15	-293.82	79.78	1082.75	-307.95	77.79	498.72
3.70000	-2931.27	149.59	1.33	-3646.18	106.20	45.33	-3926.49	441.64	510.30	-4152.67	380.39	354.33	-4186.32	-65.63	-76.18	-3421.78	-25.68	58.95	-1807.64	10.52	357.38	-1804.01	-0.26	331.01	-3710.11	68.00	1344.10	0.00	0.00	0.00	-3577.87	-48.49	1665.40	-3555.70	65.62	1684.56	-3426.60	270.39	1583.93	-4439.17	123.53	1747.01	485.89	-293.83	79.82	1082.69	-308.00	77.60	498.62
3.71000	-2931.27	149.59	1.33	-3699.82	106.05	37.62	-3926.25	441.74	514.50	-4152.28	380.36	358.15	-4185.26	-65.39	-76.22	-3436.99	-25.95	56.44	-1807.64	10.52	357.38	-1804.01	-0.26	331.01	-3709.13	65.70	1343.22	0.00	0.00	0.00	-3556.42	-49.83	1664.73	-3583.78	63.00	1686.18	-3423.67	271.49	1583.34	-4437.26	123.33	1746.96	485.11	-293.64	79.66	1082.37	-308.06	77.51	499.08
3.72000	-2931.27	149.59	1.33	-3699.37	108.43	36.31	-3925.99	441.81	518.69	-4151.83	380.31	361.97	-4184.07	-65.17	-76.22	-3453.81	-26.16	53.70	-1807.64	10.52	357.38	-1804.01	-0.26	331.01	-3691.86	63.77	1343.63	0.00	0.00	0.00	-3566.95	-54.88	1665.34	-3574.16	61.02	1687.30	-3420.73	272.58	1582.76	-4435.30	123.13	1746.92	484.50	-294.09	79.38	1082.61	-307.95	77.67	499.98
3.73000	-2931.27	149.59	1.33	-3608.05	107.73	50.42	-3925.70	441.86	522.88	-4151.34	380.24	365.80	-4182.72	-64.97	-76.20	-3472.24	-26.30	50.72	-1807.64	10.52	357.38	-1804.01	-0.26	331.01	-3702.28	61.04	1342.75	0.00	0.00	0.00	-3571.94	-56.09	1664.89	-3567.35	58.82	1684.75	-3417.77	273.68	1582.18	-4433.28	122.91	1746.87	485.24	-294.06	79.52	1082.37	-307.96	77.58	499.22
3.74000	-2931.27	149.59	1.33	-3615.67	107.41	54.31	-3925.39	441.89	527.07	-4150.81	380.15	369.64	-4181.23	-64.79	-76.15	-3492.32	-26.37	47.53	-1807.64	10.52	357.38	-1804.01	-0.26	331.01	-3697.75	60.14	1343.34	0.00	0.00	0.00	-3566.48	-57.19	1663.86	-3534.82	55.85	1683.09	-3414.81	274.77	1581.59	-4431.20	122.68	1746.82	483.90	-294.38	79.17	1082.71	-308.21	77.59	498.51
3.75000	-2931.27	149.59	1.33	-3575.55	108.29	62.87	-3925.05	441.90	531.25	-4150.23	380.04	373.48	-4179.58	-64.63	-76.07	-3494.49	-27.62	48.66	-1807.64	10.52	357.38	-1804.01	-0.26	331.01	-3692.60	59.07	1343.50	0.00	0.00	0.00	-3556.65	-59.37	1662.64	-3552.73	52.95	1685.30	-3411.83	275.87	1581.01	-4429.07	122.45	1746.76	484.80	-293.93	79.51	1082.43	-307.97	77.70	498.48
3.76000	-2931.27	149.59	1.33	-3588.67	109.26	59.12	-3924.68	441.88	535.42	-4149.60	379.91	377.34	-4177.78	-64.48	-75.96	-3542.36	-25.95	39.91	-1807.64	10.52	357.38	-1804.01	-0.26	331.01	-3712.14	56.83	1343.60	0.00	0.00	0.00	-3590.06	-63.05	1663.17	-3545.12	52.22	1682.73	-3408.84	276.96	1580.43	-4426.88	122.20	1746.70	486.13	-293.62	79.94	1082.33	-307.94	77.59	498.46
3.77000	-2931.27	149.59	1.33	-3665.30	108.93	44.78	-3924.28	441.84	539.59	-4148.92	379.77	381.20	-4175.83	-64.35	-75.81	-3534.42	-25.64	39.04	-1807.64	10.52	357.38	-1804.01	-0.26	331.01	-3690.66	54.92	1343.89	0.00	0.00	0.00	-3572.12	-63.93	1663.43	-3511.80	49.25	1682.48	-3405.84	278.06	1579.84	-4424.64	121.95	1746.64	485.27	-293.80	79.76	1082.26	-307.81	77.61	498.71
3.78000	-2931.27	149.59	1.33	-3648.75	108.60	46.09	-3923.86	441.78	543.76	-4148.20	379.60	385.07	-4173.72	-64.24	-75.64	-3599.61	-25.74	27.66	-1807.64	10.52	357.38	-1804.01	-0.26	331.01	-3675.44	52.59	1345.37	0.00	0.00	0.00	-3525.58	-64.90	1659.71	-3517.94	47.59	1682.14	-3402.82	279.15	1579.26	-4422.35	121.69	1746.57	485.50	-294.05	79.58	1082.54	-308.04	77.63	498.25
3.79000	-2931.27	149.59	1.33	-3705.73	108.80	37.21	-3923.41	441.69	547.91	-4147.43	379.41	388.94	-4171.45	-64.14	-75.44	-3608.99	-26.87	27.13	-1807.64	10.52	357.38	-1804.01	-0.26	331.01	-3691.29	52.28	1344.61	0.00	0.00	0.00	-3572.45	-68.80	1660.62	-3511.13	45.75	1682.36	-3399.80	280.24	1578.67	-4420.00	121.42	1746.51	485.07	-294.10	79.46	1082.25	-308.44	77.48	498.86
3.80000	-2931.27	149.59	1.33	-3703.81	106.25	36.92	-3922.93	441.59	552.07	-4146.61	379.21	392.82	-4169.02	-64.06	-75.21	-3533.18	-28.43	39.29	-1807.64	10.52	357.38	-1804.01	-0.26	331.01	-3677.83	50.39	1344.50	0.00	0.00	0.00	-3518.08	-67.49	1659.43	-3526.91	43.70	1682.52	-3396.76	281.34	1578.08	-4417.59	121.14	1746.43	485.40	-293.79	79.63	1082.60	-308.25	77.58	499.32
3.81000	-2931.27	149.59	1.33	-3684.76	106.00	36.93	-3922.43	441.46	556.21	-4145.75	378.99	396.71	-4166.43	-63.98	-74.95	-3493.76	-27.14	47.83	-1807.64	10.52	357.38	-1804.01	-0.26	331.01	-3673.42	48.98	1344.42	0.00	0.00	0.00	-3542.32	-70.21	1662.32	-3530.33	42.83	1683.97	-3393.71	282.43	1577.50	-4415.14	120.85	1746.36	484.98	-293.90	79.60	1083.13	-308.36	77.57	498.28
3.82000	-2931.27	149.59	1.33	-3754.44	106.20	27.93	-3921.89	441.31	560.35	-4144.84	378.75	400.60	-4163.68	-63.92	-74.66	-3548.72	-28.09	36.58	-1807.64	10.52	357.38	-1804.01	-0.26	331.01	-3665.06	47.59	1343.68	0.00	0.00	0.00	-3530.44	-75.72	1659.84	-3470.79	39.86	1680.89	-3390.65	283.52	1576.91	-4412.62	120.55	1746.28	485.15	-293.88	79.69	1082.94	-308.15	77.48	498.90
3.83000	-2931.27	149.59	1.33	-3674.41	107.17	40.51	-3921.33	441.14	564.48	-4143.88	378.49	404.50	-4160.77	-63.87	-74.34	-3553.82	-28.45	37.09	-1807.64	10.52	357.38	-1804.01	-0.26	331.01	-3668.28	46.37	1343.89	0.00	0.00	0.00	-3524.72	-75.56	1660.74	-3513.78	38.75	1682.75	-3387.58	284.62	1576.32	-4410.06	120.24	1746.20	485.26	-294.09	79.61	1082.90	-308.15	77.61	498.84
3.84000	-2931.27	149.59	1.33	-3683.18	108.02	39.46	-3920.74	440.95	568.61	-4142.87	378.22	408.40	-4157.69	-63.83	-74.00	-3566.58	-26.07	34.79	-1807.64	10.52	357.38	-1804.01	-0.26	331.01	-3679.14	45.22	1343.68	0.00	0.00	0.00	-3538.77	-78.75	1660.08	-3558.69	36.92	1684.20	-3384.49	285.71	1575.73	-4407.44	119.93	1746.11	485.42	-294.20	79.70	1083.17	-308.11	77.88	498.85
3.85000	-2931.27	149.59	1.33	-3715.56	108.09	33.03	-3920.12	440.74	572.72	-4141.82	377.92	412.30	-4154.44	-63.81	-73.62	-3523.56	-26.90	42.80	-1807.64	10.52	357.38	-1804.01	-0.26	331.01	-3661.20	43.90	1343.74	0.00	0.00	0.00	-3518.43	-79.95	1659.59	-3503.20	34.20	1682.06	-3381.39	286.80	1575.15	-4404.76	119.61	1746.02	485.26	-293.88	79.69	1082.49	-308.16	77.61	499.10
3.86000	-2931.27	149.59	1.33	-3716.74	109.74	28.21	-3919.47	440.50	576.83	-4140.72	377.61	416.21	-4151.02	-63.78	-73.22	-3537.51	-26.99	40.28	-1807.64	10.52	357.38	-1804.01	-0.26	331.01	-3659.11	43.69	1343.63	0.00	0.00	0.00	-3553.63	-80.80	1661.95	-3509.94	33.01	1682.81	-3378.28	287.89	1574.56	-4402.04	119.28	1745.93	485.14	-294.30	79.57	1082.91	-308.11	77.70	498.84
3.87000	-2931.27	149.59	1.33	-3718.85	110.82	26.80	-3918.79	440.25	580.93	-4139.57	377.28	420.13	-4147.43	-63.77	-72.79	-3553.57	-27.86	37.22	-1807.64	10.52	357.38	-1804.01	-0.26	331.01	-3670.84	42.20	1343.00	0.00	0.00	0.00	-3584.41	-81.04	1662.92	-3487.27	31.10	1681.83	-3375.16	288.98	1573.97	-4399.26	118.94	1745.84	486.24	-294.13	79.90	1082.70	-308.48	77.61	499.01
3.88000	-2931.27	149.59	1.33	-3662.37	110.51	36.96	-3918.08	439.97	585.02	-4138.38	376.94	424.04	-4143.67	-63.76	-72.33	-3507.61	-29.61	44.46	-1807.64	10.52	357.38	-1804.01	-0.26	331.01	-3642.36	42.51	1342.90	0.00	0.00	0.00	-3525.39	-83.63	1662.82	-3489.04	28.95	1682.33	-3372.03	290.07	1573.38	-4396.42	118.59	1745.74	484.30	-293.98	79.38	1082.59	-308.46	77.55	497.94
3.89000	-2931.27	149.59	1.33	-3698.13	110.26	32.30	-3917.34	439.68	589.11	-4137.14	376.57	427.96	-4139.74	-63.76	-71.84	-3535.08	-28.51	41.45	-1807.64	10.52	357.38	-1804.01	-0.26	331.01	-3636.76	41.56	1342.49	0.00	0.00	0.00	-3509.37	-84.38	1659.82	-3481.25	28.74	1681.71	-3368.88	291.16	1572.79	-4393.53	118.23	1745.64	484.64	-293.80	79.43	1083.11	-308.24	77.71	497.75
3.90000	-2931.27	149.59	1.33	-3688.56	111.61	33.94	-3916.58	439.36	593.18	-4135.85	376.19	431.89	-4135.63	-63.76	-71.32	-3581.09	-30.55	34.87	-1807.64	10.52	357.38	-1804.01	-0.26	331.01	-3609.01	40.63	1342.99	0.00	0.00	0.00	-3510.17	-87.54	1661.39	-3469.67	28.05	1683.62	-3365.72	292.25	1572.20	-4390.59	117.87	1745.54	484.90	-294.02	79.60	1083.09	-308.27	77.66	498.75
3.91000	-2931.27	149.59	1.33	-3666.19	113.43	34.14	-3915.78	439.03	597.25	-4134.51	375.80	435.81	-4131.34	-63.77	-70.78	-3551.61	-29.98	37.20	-1807.64	10.52	357.38	-1804.01	-0.26	331.01	-3613.06	39.42	1342.72	0.00	0.00	0.00	-3461.47	-88.22	1660.18	-3463.93	25.78	1683.60	-3362.55	293.33	1571.61	-4387.60	117.50	1745.43	485.54	-293.82	79.78	1083.07	-308.29	77.65	498.88
3.92000	-2931.27	149.59	1.33	-3679.87	114.97	30.57	-3914.95	438.67	601.30	-4133.13	375.38	439.74	-4126.88	-63.78	-70.21	-3537.58	-29.09	42.13	-1807.64	10.52	357.38	-1804.01	-0.26	331.01	-3621.88	39.99	1343.14	0.00	0.00	0.00	-3483.08	-86.29	1660.23	-3472.21	25.35	1683.75	-3359.37	294.42	1571.02	-4384.56	117.12	1745.32	485.52	-293.84	79.72	1082.44	-307.98	77.69	498.73
3.93000	-2931.27	149.59	1.33	-3657.76	116.64	30.83	-3914.09	438.29	605.35	-4131.70	374.95	443.67	-4122.23	-63.79	-69.61	-3543.67	-29.95	37.70	-1807.64	10.52	357.38	-1804.01	-0.26	331.01	-3621.47	38.81	1343.44	0.00	0.00	0.00	-3514.11	-88.81	1661.80	-3458.54	23.94	1682.76	-3356.18	295.51	1570.43	-4381.46	116.73	1745.21	484.61	-293.97	79.49	1082.33	-307.99	77.50	498.74
3.94000	-2931.27	149.59	1.33	-3629.21	118.67	32.42	-3913.20	437.90	609.38	-4130.22	374.50	447.60	-4117.40	-63.80	-68.98	-3640.75	-28.89	23.88	-1807.64	10.52	357.38	-1804.01	-0.26	331.01	-3604.77	38.18	1343.54	0.00	0.00	0.00	-3514.03	-89.97	1664.23	-3484.07	25.69	1685.29	-3352.97	296.59	1569.84	-4378.31	116.34	1745.09	484.86	-293.67	79.79	1082.91	-308.09	77.63	499.34
3.95000	-2931.27	149.59	1.33	-3583.34	119.48	34.17	-3912.28	437.48	613.41	-4128.70	374.04	451.53	-4112.39	-63.81	-68.33	-3604.65	-27.13	30.74	-1807.64	10.52	357.38	-1804.01	-0.26	331.01	-3607.45	38.02	1343.50	0.00	0.00	0.00	-3478.38	-90.52	1662.82	-3474.63	26.92	1685.00	-3349.75	297.68	1569.25	-4375.11	115.94	1744.98	485.82	-293.68	79.83	1083.19	-308.10	77.81	498.67
3.96000	-2931.27	149.59	1.33	-3630.41	121.99	23.41	-3911.33	437.05	617.42	-4127.12	373.56	455.46	-4107.19	-63.82	-67.65	-3508.49	-25.57	44.70	-1807.64	10.52	357.38	-1804.01	-0.26	331.01	-3613.90	37.46	1343.53	0.00	0.00	0.00	-3467.81	-88.28	1661.90	-3462.15	24.99	1685.80	-3346.52	298.76	1568.66	-4371.86	115.53	1744.85	485.31	-293.95	79.46	1082.53	-308.31	77.61	498.19
3.97000	-2931.27	149.59	1.33	-3545.84	123.63	32.27	-3910.35	436.59	621.43	-4125.50	373.07	459.40	-4101.81	-63.83	-66.95	-3579.40	-26.44	35.46	-1807.64	10.52	357.38	-1804.01	-0.26	331.01	-3604.41	37.65	1343.46	0.00	0.00	0.00	-3484.53	-91.86	1664.11	-3453.48	23.50	1685.27	-3343.28	299.85	1568.07	-4368.55	115.11	1744.73	485.48	-293.93	79.61	1082.02	-308.41	77.42	498.74
3.98000	-2931.27	149.59	1.33	-3522.08	124.30	32.16	-3909.34	436.12	625.42	-4123.83	372.55	463.33	-4096.23	-63.84	-66.21	-3550.84	-27.27	40.36	-1807.64	10.52	357.38	-1804.01	-0.26	331.01	-3583.50	37.69	1342.81	0.00	0.00	0.00	-3483.27	-90.49	1664.06	-3461.59	22.11	1688.06	-3340.02	300.93	1567.48	-4365.19	114.69	1744.61	485.71	-293.90	79.91	1082.57	-308.24	77.52	499.35
3.99000	-2931.27	149.59	1.33	-3530.61	126.98	28.18	-3908.29	435.63	629.40	-4122.11	372.03	467.26	-4090.47	-63.84	-65.45	-3541.09	-27.70	39.41	-1807.64	10.52	357.38	-1804.01	-0.26	331.01	-3595.95	37.00	1342.94	0.00	0.00	0.00	-3432.57	-88.53	1660.88	-3436.45	25.27	1686.50	-3336.76	302.01	1566.89	-4361.78	114.25	1744.48	484.66	-293.97	79.33	1082.71	-308.09	77.74	499.70
4.00000	-2931.27	149.59	1.33	-3491.44	127.97	30.85	-3907.22	435.12	633.37	-4120.35	371.48	471.20	-4084.52	-63.84	-64.67	-3544.58	-28.10	41.37	-1807.64	10.52	357.38	-1804.01	-0.26	331.01	-3581.66	37.09	1342.09	0.00	0.00	0.00	-3493.75	-88.46	1664.16	-3448.90	23.20	1686.42	-3333.48	303.09	1566.30	-4358.32	113.82	1744.34	484.82	-294.06	79.44	1083.10	-308.35	77.66	498.78
4.01000	-2931.27	149.59	1.33	-3480.74	129.04	29.62	-3906.11	434.59	637.33	-4118.54	370.93	475.13	-4078.37	-63.83	-63.86	-3565.61	-31.05	36.22	-1807.64	10.52	357.38	-1804.01	-0.26	331.01	-3574.98	37.15	1341.07	0.00	0.00	0.00	-3504.34	-87.69	1665.58	-3435.48	23.74	1684.46	-3330.19	304.17	1565.71	-4354.81	113.37	1744.21	485.72	-293.61	79.75	1082.77	-308.41	77.61	498.28
4.02000	-2931.27	149.59	1.33	-3447.46	128.54	35.14	-3904.97	434.04	641.27	-4116.68	370.35	479.06	-4072.03	-63.82	-63.02	-3542.65	-29.54	38.75	-1807.64	10.52	357.38	-1804.01	-0.26	331.01	-3568.64	37.13	1341.02	0.00	0.00	0.00	-3465.58	-86.66	1665.54	-3421.89	25.86	1683.27	-3326.88	305.25	1565.12	-4351.25	112.92	1744.07	484.04	-294.07	79.24	1082.81	-308.30	77.76	498.90
4.03000	-2931.27	149.59	1.33	-3406.14	129.21	39.32	-3903.80	433.47	645.20	-4114.77	369.76	482.98	-4065.49	-63.80	-62.15	-3584.07	-29.03	32.86	-1807.64	10.52	357.38	-1804.01	-0.26	331.01	-3568.39	36.04	1340.31	0.00	0.00	0.00	-3451.23	-89.14	1664.56	-3418.76	26.80	1684.61	-3323.57	306.33	1564.53	-4347.64	112.46	1743.93	484.99	-294.06	79.54	1082.60	-308.14	77.55	499.11
4.04000	-2931.27	149.59	1.33	-3353.42	129.56	48.56	-3902.59	432.89	649.12	-4112.81	369.16	486.91	-4058.75	-63.77	-61.26	-3536.30	-29.66	38.29	-1807.64	10.52	357.38	-1804.01	-0.26	331.01	-3565.64	36.39	1339.46	0.00	0.00	0.00	-3462.90	-87.72	1663.67	-3449.25	27.55	1684.81	-3320.24	307.40	1563.94	-4343.97	111.99	1743.79	485.03	-294.03	79.50	1082.47	-308.15	77.54	498.79
4.05000	-2931.27	149.59	1.33	-3365.56	129.33	44.36	-3901.35	432.29	653.03	-4110.81	368.54	490.84	-4051.81	-63.73	-60.35	-3571.90	-33.74	31.77	-1807.64	10.52	357.38	-1804.01	-0.26	331.01	-3557.44	37.32	1338.90	0.00	0.00	0.00	-3415.05	-85.84	1661.80	-3450.48	28.58	1684.58	-3316.90	308.48	1563.35	-4340.26	111.52	1743.65	484.84	-293.87	79.51	1082.78	-308.24	77.50	498.93
4.06000	-2931.27	149.59	1.33	-3339.64	129.94	46.39	-3900.08	431.67	656.92	-4108.76	367.91	494.76	-4044.67	-63.68	-59.41	-3607.95	-32.74	24.63	-1807.64	10.52	357.38	-1804.01	-0.26	331.01	-3560.30	37.00	1338.27	0.00	0.00	0.00	-3422.65	-85.85	1662.47	-3395.84	28.62	1683.08	-3313.55	309.55	1562.76	-4336.49	111.04	1743.50	485.90	-293.97	79.76	1082.68	-308.12	77.53	499.33
4.07000	-2931.27	149.59	1.33	-3315.28	130.48	48.10	-3898.78	431.03	660.80	-4106.66	367.26	498.68	-4037.33	-63.62	-58.44	-3584.15	-33.50	27.44	-1807.64	10.52	357.38	-1804.01	-0.26	331.01	-3540.29	37.12	1337.38	0.00	0.00	0.00	-3417.52	-81.98	1662.39	-3324.70	31.01	1679.30	-3310.18	310.63	1562.17	-4332.67	110.56	1743.35	485.86	-293.80	79.85	1082.66	-308.18	77.66	499.10
4.08000	-2931.27	149.59	1.33	-3292.42	130.96	49.51	-3897.44	430.37	664.66	-4104.51	366.60	502.59	-4029.78	-63.55	-57.45	-3559.84	-34.16	32.25	-1807.64	10.52	357.38	-1804.01	-0.26	331.01	-3546.91	37.57	1336.52	0.00	0.00	0.00	-3408.17	-83.25	1660.01	-3379.64	30.71	1679.91	-3306.81	311.70	1561.58	-4328.81	110.06	1743.20	485.46	-293.95	79.65	1082.87	-308.23	77.77	498.91
4.09000	-2931.27	149.59	1.33	-3271.01	131.37	50.62	-3896.07	429.70	668.52	-4102.32	365.92	506.50	-4022.03	-63.47	-56.44	-3551.33	-32.90	33.06	-1807.64	10.52	357.38	-1804.01	-0.26	331.01	-3555.93	37.62	1335.27	0.00	0.00	0.00	-3374.91	-80.57	1658.50	-3383.12	30.39	1680.96	-3303.42	312.77	1560.99	-4324.89	109.56	1743.05	485.65	-294.14	79.68	1083.33	-308.14	77.87	499.35
4.10000	-2931.27	149.59	1.33	-3251.00	131.71	51.46	-3894.66	429.01	672.35	-4100.07	365.23	510.41	-4014.07	-63.37	-55.40	-3571.71	-34.78	28.32	-1807.64	10.52	357.38	-1804.01	-0.26	331.01	-3553.05	38.71	1334.21	0.00	0.00	0.00	-3419.90	-80.56	1661.98	-3378.16	30.79	1679.45	-3300.02	313.84	1560.40	-4320.93	109.06	1742.89	484.54	-294.21	79.36	1083.09	-307.79	77.81	498.94
4.11000	-2931.27	149.59	1.33	-3232.33	132.01	52.05	-3893.22	428.30	676.17	-4097.78	364.53	514.31	-4005.90	-63.26	-54.33	-3570.53	-33.19	29.33	-1807.64	10.52	357.38	-1804.01	-0.26	331.01	-3541.34	39.87	1333.29	0.00	0.00	0.00	-3411.08	-79.99	1659.23	-3348.92	32.91	1677.11	-3296.61	314.91	1559.81	-4316.91	108.55	1742.73	484.80	-294.23	79.35	1082.29	-308.07	77.58	498.96
4.12000	-2931.27	149.59	1.33	-3214.94	132.25	52.39	-3891.75	427.58	679.98	-4095.44	363.81	518.21	-3997.51	-63.14	-53.24	-3554.71	-33.77	33.62	-1807.64	10.52	357.38	-1804.01	-0.26	331.01	-3536.71	40.14	1332.14	0.00	0.00	0.00	-3404.18	-78.43	1657.60	-3379.39	35.57	1677.55	-3293.18	315.98	1559.22	-4312.85	108.03	1742.57	485.53	-294.26	79.55	1083.10	-308.05	77.64	499.41
4.13000	-2931.27	149.59	1.33	-3198.78	132.44	52.51	-3890.24	426.84	683.77	-4093.05	363.07	522.11	-3988.92	-63.00	-52.13	-3539.07	-34.93	37.09	-1807.64	10.52	357.38	-1804.01	-0.26	331.01	-3521.34	40.89	1330.40	0.00	0.00	0.00	-3381.49	-74.86	1657.34	-3357.01	38.15	1676.60	-3289.75	317.04	1558.63	-4308.73	107.51	1742.41	485.62	-293.94	79.63	1082.28	-308.09	77.48	498.58
4.14000	-2931.27	149.59	1.33	-3183.80	132.60	52.41	-3888.70	426.08	687.55	-4090.61	362.33	525.99	-3980.11	-62.84	-50.99	-3575.47	-36.91	29.35	-1807.64	10.52	357.38	-1804.01	-0.26	331.01	-3512.46	41.65	1329.09	0.00	0.00	0.00	-3398.48	-73.77	1656.37	-3376.68	39.23	1678.50	-3286.30	318.11	1558.04	-4304.57	106.98	1742.24	484.83	-294.04	79.43	1083.00	-308.29	77.65	498.15
4.15000	-2931.27	149.59	1.33	-3169.94	132.71	52.13	-3887.12	425.31	691.31	-4088.13	361.57	529.88	-3971.08	-62.66	-49.83	-3538.93	-32.69	37.06	-1807.64	10.52	357.38	-1804.01	-0.26	331.01	-3517.86	42.22	1327.67	0.00	0.00	0.00	-3354.12	-71.81	1653.79	-3336.36	40.31	1674.76	-3282.84	319.17	1557.45	-4300.35	106.45	1742.07	484.17	-293.99	79.36	1083.45	-308.12	77.87	498.86
4.16000	-2931.27	149.59	1.33	-3157.15	132.79	51.67	-3885.51	424.52	695.05	-4085.59	360.80	533.75	-3961.84	-62.46	-48.65	-3518.88	-35.31	39.60	-1807.64	10.52	357.38	-1804.01	-0.26	331.01	-3504.73	43.01	1326.74	0.00	0.00	0.00	-3405.68	-72.04	1655.85	-3327.19	44.83	1673.03	-3279.36	320.23	1556.86	-4296.09	105.91	1741.90	484.64	-293.94	79.58	1082.72	-308.27	77.61	499.23
4.17000	-2931.27	149.59	1.33	-3145.37	132.83	51.04	-3883.86	423.71	698.78	-4083.01	360.01	537.62	-3952.38	-62.24	-47.44	-3536.90	-34.46	34.21	-1807.64	10.52	357.38	-1804.01	-0.26	331.01	-3496.17	44.02	1325.36	0.00	0.00	0.00	-3352.89	-70.38	1652.71	-3305.65	45.28	1671.38	-3275.88	321.29	1556.28	-4291.78	105.36	1741.73	485.18	-294.31	79.67	1082.81	-308.24	77.61	498.73
4.18000	-2931.27	149.59	1.33	-3134.55	132.85	50.27	-3882.18	422.89	702.49	-4080.38	359.21	541.49	-3942.70	-62.01	-46.20	-3567.61	-34.08	31.11	-1807.64	10.52	357.38	-1804.01	-0.26	331.01	-3486.27	45.44	1323.30	0.00	0.00	0.00	-3346.98	-67.08	1652.68	-3318.46	46.56	1670.44	-3272.38	322.35	1555.69	-4287.42	104.81	1741.56	485.55	-294.01	79.60	1082.61	-308.07	77.75	498.64
4.19000	-2931.27	149.59	1.33	-3124.63	132.85	49.38	-3880.46	422.05	706.18	-4077.70	358.40	545.34	-3932.79	-61.75	-44.95	-3581.84	-33.73	29.03	-1807.64	10.52	357.38	-1804.01	-0.26	331.01	-3490.43	45.98	1322.31	0.00	0.00	0.00	-3340.51	-66.16	1651.65	-3318.71	47.54	1669.78	-3268.87	323.41	1555.10	-4283.01	104.25	1741.38	485.83	-293.63	79.93	1082.80	-308.04	77.71	499.42
4.20000	-2931.27	149.59	1.33	-3115.56	132.84	48.36	-3878.71	421.20	709.86	-4074.98	357.57	549.19	-3922.66	-61.46	-43.67	-3563.46	-34.26	31.84	-1807.64	10.52	357.38	-1804.01	-0.26	331.01	-3485.99	46.32	1320.58	0.00	0.00	0.00	-3321.00	-62.90	1650.44	-3316.35	48.62	1668.72	-3265.35	324.47	1554.52	-4278.55	103.69	1741.20	485.73	-293.96	79.98	1082.18	-308.28	77.50	499.05
4.21000	-2931.27	149.59	1.33	-3107.29	132.80	47.26	-3876.92	420.33	713.51	-4072.20	356.74	553.03	-3912.30	-61.16	-42.37	-3539.84	-35.67	35.76	-1807.64	10.52	357.38	-1804.01	-0.26	331.01	-3461.13	47.33	1319.56	0.00	0.00	0.00	-3341.11	-62.87	1651.48	-3303.12	52.10	1667.07	-3261.81	325.52	1553.93	-4274.05	103.12	1741.02	485.45	-293.99	79.73	1082.26	-308.57	77.57	498.71
4.22000	-2931.27	149.59	1.33	-3099.75	132.76	46.07	-3875.09	419.44	717.15	-4069.37	355.89	556.87	-3901.72	-60.83	-41.04	-3538.32	-37.95	37.03	-1807.64	10.52	357.38	-1804.01	-0.26	331.01	-3454.72	48.76	1317.98	0.00	0.00	0.00	-3305.15	-59.98	1647.94	-3308.14	53.87	1667.29	-3258.27	326.58	1553.34	-4269.49	102.55	1740.84	485.21	-293.74	79.74	1082.53	-308.46	77.50	498.91
4.23000	-2931.27	149.59	1.33	-3092.90	132.72	44.81	-3873.23	418.55	720.78	-4066.50	355.03	560.69	-3890.91	-60.47	-39.69	-3547.66	-39.31	36.36	-1807.64	10.52	357.38	-1804.01	-0.26	331.01	-3457.81	49.74	1316.31	0.00	0.00	0.00	-3329.72	-57.60	1649.11	-3299.20	54.60	1666.15	-3254.71	327.63	1552.76	-4264.89	101.97	1740.66	484.87	-294.09	79.56	1082.39	-308.24	77.54	498.24
4.24000	-2931.27	149.59	1.33	-3086.68	132.67	43.51	-3871.33	417.63	724.38	-4063.58	354.15	564.51	-3879.87	-60.09	-38.32	-3564.82	-36.41	34.17	-1807.64	10.52	357.38	-1804.01	-0.26	331.01	-3461.30	50.28	1314.71	0.00	0.00	0.00	-3333.83	-57.41	1647.84	-3290.60	58.09	1663.60	-3251.14	328.68	1552.17	-4260.24	101.39	1740.47	485.07	-293.78	79.59	1082.29	-308.15	77.50	498.43
4.25000	-2931.27	149.59	1.33	-3081.04	132.63	42.18	-3869.39	416.70	727.97	-4060.61	353.27	568.32	-3868.59	-59.68	-36.93	-3554.86	-33.41	36.11	-1807.64	10.52	357.38	-1804.01	-0.26	331.01	-3459.78	52.14	1313.76	0.00	0.00	0.00	-3304.21	-52.97	1647.52	-3277.75	59.89	1662.22	-3247.55	329.73	1551.59	-4255.55	100.80	1740.28	485.40	-293.50	79.82	1082.94	-308.38	77.55	499.43
4.26000	-2931.27	149.59	1.33	-3075.91	132.59	40.83	-3867.42	415.76	731.53	-4057.59	352.37	572.11	-3857.08	-59.24	-35.52	-3485.23	-35.43	47.74	-1807.64	10.52	357.38	-1804.01	-0.26	331.01	-3438.70	54.00	1312.15	0.00	0.00	0.00	-3290.51	-50.77	1646.43	-3261.76	60.08	1659.44	-3243.96	330.78	1551.00	-4250.80	100.21	1740.09	484.79	-293.94	79.62	1082.91	-308.40	77.52	499.15
4.27000	-2931.27	149.59	1.33	-3071.25	132.57	39.47	-3865.41	414.80	735.08	-4054.52	351.46	575.90	-3845.34	-58.78	-34.08	-3533.49	-35.99	40.96	-1807.64	10.52	357.38	-1804.01	-0.26	331.01	-3423.03	55.15	1310.80	0.00	0.00	0.00	-3302.55	-49.44	1647.06	-3254.19	63.81	1661.79	-3240.35	331.82	1550.42	-4246.01	99.61	1739.90	484.33	-294.26	79.32	1082.98	-307.97	77.78	498.95
4.28000	-2931.27	149.59	1.33	-3067.01	132.56	38.14	-3863.36	413.82	738.61	-4051.40	350.54	579.68	-3833.36	-58.28	-32.62	-3550.88	-34.29	37.57	-1807.64	10.52	357.38	-1804.01	-0.26	331.01	-3420.40	57.09	1310.07	0.00	0.00	0.00	-3269.50	-48.09	1644.57	-3253.32	67.16	1659.27	-3236.73	332.86	1549.84	-4241.17	99.01	1739.71	484.91	-294.08	79.44	1083.31	-307.90	78.05	498.35
4.29000	-2931.27	149.59	1.33	-3063.12	132.57	36.83	-3861.28	412.84	742.12	-4048.24	349.61	583.45	-3821.13	-57.75	-31.14	-3568.56	-36.62	30.22	-1807.64	10.52	357.38	-1804.01	-0.26	331.01	-3412.85	57.94	1309.42	0.00	0.00	0.00	-3271.96	-45.53	1644.71	-3244.98	67.09	1658.82	-3233.10	333.91	1549.25	-4236.28	98.40	1739.51	484.80	-293.95	79.46	1083.18	-308.58	77.70	498.24
4.30000	-2931.27	149.59	1.33	-3059.53	132.61	35.57	-3859.16	411.84	745.60	-4045.02	348.66	587.21	-3808.67	-57.19	-29.64	-3588.65	-37.85	25.83	-1807.64	10.52	357.38	-1804.01	-0.26	331.01	-3389.98	60.64	1308.37	0.00	0.00	0.00	-3249.58	-41.33	1643.33	-3227.77	71.85	1659.47	-3229.45	334.95	1548.67	-4231.35	97.79	1739.31	485.72	-293.82	79.73	1082.99	-308.23	77.62	498.48
4.31000	-2931.27	149.59	1.33	-3056.20	132.67	34.38	-3857.00	410.82	749.07	-4041.76	347.71	590.95	-3795.97	-56.60	-28.11	-3590.99	-38.03	28.22	-1807.64	10.52	357.38	-1804.01	-0.26	331.01	-3384.12	62.61	1307.58	0.00	0.00	0.00	-3222.20	-38.49	1641.19	-3237.20	73.32	1660.27	-3225.80	335.99	1548.09	-4226.37	97.17	1739.11	485.53	-294.06	79.80	1083.07	-308.38	77.67	499.32
4.32000	-2931.27	149.59	1.33	-3053.05	132.77	33.26	-3854.80	409.79	752.52	-4038.45	346.74	594.69	-3783.03	-55.98	-26.57	-3567.76	-36.42	33.67	-1807.64	10.52	357.38	-1804.01	-0.26	331.01	-3373.87	64.42	1307.84	0.00	0.00	0.00	-3237.43	-36.65	1644.77	-3244.00	74.97	1661.37	-3222.13	337.02	1547.51	-4221.34	96.55	1738.91	484.78	-293.93	79.56	1082.89	-308.13	77.61	498.02
4.33000	-2931.27	149.59	1.33	-3050.05	132.91	32.24	-3852.56	408.75	755.94	-4035.09	345.77	598.41	-3769.83	-55.32	-25.00	-3537.98	-33.28	38.26	-1807.64	10.52	357.38	-1804.01	-0.26	331.01	-3380.25	66.56	1307.97	0.00	0.00	0.00	-3225.03	-34.23	1644.30	-3249.38	76.67	1660.59	-3218.45	338.06	1546.93	-4216.27	95.93	1738.71	484.99	-293.91	79.71	1082.75	-308.33	77.39	499.23
4.34000	-2931.27	149.59	1.33	-3047.13	133.08	31.33	-3850.29	407.69	759.35	-4031.68	344.78	602.12	-3756.40	-54.62	-23.41	-3520.38	-34.06	40.55	-1807.64	10.52	357.38	-1804.01	-0.26	331.01	-3355.57	69.50	1308.45	0.00	0.00	0.00	-3265.49	-33.92	1647.35	-3223.79	80.20	1661.55	-3214.75	339.09	1546.35	-4211.15	95.30	1738.51	485.07	-294.17	79.63	1082.14	-308.06	77.50	499.53
4.35000	-2931.27	149.59	1.33	-3044.23	133.31	30.55	-3847.97	406.62	762.73	-4028.22	343.78	605.82	-3742.71	-53.89	-21.80	-3548.76	-37.27	38.94	-1807.64	10.52	357.38	-1804.01	-0.26	331.01	-3350.06	71.33	1309.61	0.00	0.00	0.00	-3244.48	-29.55	1645.85	-3232.06	82.43	1662.71	-3211.05	340.12	1545.77	-4205.99	94.67	1738.30	484.88	-294.05	79.58	1082.39	-308.07	77.49	500.21
4.36000	-2931.27	149.59	1.33	-3041.32	133.58	29.92	-3845.62	405.54	766.09	-4024.71	342.77	609.51	-3728.77	-53.12	-20.18	-3553.28	-39.00	40.56	-1807.64	10.52	357.38	-1804.01	-0.26	331.01	-3359.72	72.91	1310.47	0.00	0.00	0.00	-3262.79	-25.45	1648.59	-3208.79	84.00	1661.04	-3207.33	341.15	1545.19	-4200.77	94.03	1738.10	485.39	-293.74	79.67	1082.29	-308.35	77.36	500.11
4.37000	-2931.27	149.59	1.33	-3038.32	133.90	29.44	-3843.23	404.44	769.43	-4021.15	341.75	613.18	-3714.58	-52.32	-18.53	-3539.69	-38.09	44.06	-1807.64	10.52	357.38	-1804.01	-0.26	331.01	-3338.84	75.69	1311.55	0.00	0.00	0.00	-3236.72	-24.05	1650.12	-3181.66	85.34	1660.52	-3203.60	342.18	1544.61	-4195.52	93.39	1737.89	485.94	-293.78	79.83	1081.88	-308.16	77.43	499.00
4.38000	-2931.27	149.59	1.33	-3035.19	134.29	29.14	-3840.79	403.33	772.75	-4017.54	340.73	616.84	-3700.14	-51.47	-16.86	-3525.93	-36.18	46.05	-1807.64	10.52	357.38	-1804.01	-0.26	331.01	-3335.53	77.53	1312.35	0.00	0.00	0.00	-3191.37	-21.64	1648.37	-3201.58	89.11	1662.70	-3199.85	343.20	1544.04	-4190.21	92.75	1737.68	485.85	-293.95	79.74	1082.51	-308.28	77.51	499.82
4.39000	-2931.27	149.59	1.33	-3031.87	134.74	29.03	-3838.32	402.21	776.05	-4013.89	339.69	620.49	-3685.44	-50.58	-15.17	-3529.91	-34.91	43.14	-1807.64	10.52	357.38	-1804.01	-0.26	331.01	-3322.28	80.28	1313.77	0.00	0.00	0.00	-3187.53	-19.29	1649.13	-3140.50	92.75	1661.61	-3196.10	344.23	1543.46	-4184.86	92.10	1737.47	485.54	-294.00	79.83	1082.71	-308.21	77.70	499.24
4.40000	-2931.27	149.59	1.33	-3028.35	135.25	29.12	-3835.81	401.08	779.32	-4010.18	338.64	624.12	-3670.49	-49.66	-13.46	-3539.63	-35.02	38.58	-1807.64	10.52	357.38	-1804.01	-0.26	331.01	-3324.78	82.46	1315.46	0.00	0.00	0.00	-3215.68	-16.59	1652.27	-3168.83	95.36	1664.61	-3192.33	345.25	1542.89	-4179.47	91.44	1737.25	485.68	-293.75	79.79	1082.67	-308.26	77.67	499.37
4.41000	-2931.27	149.59	1.33	-3059.01	138.05	21.03	-3833.26	399.93	782.57	-4006.42	337.58	627.73	-3655.28	-48.69	-11.72	-3557.81	-33.99	34.72	-1807.64	10.52	357.38	-1804.01	-0.26	331.01	-3310.30	85.05	1317.17	0.00	0.00	0.00	-3192.89	-13.85	1654.35	-3197.78	97.91	1668.22	-3188.55	346.27	1542.31	-4174.03	90.79	1737.04	485.67	-294.07	79.71	1082.80	-308.09	77.83	498.57
4.42000	-2931.27	149.59	1.33	-3015.56	137.83	29.92	-3830.67	398.77	785.79	-4002.62	336.51	631.34	-3639.81	-47.68	-9.97	-3516.41	-31.38	42.38	-1807.64	10.52	357.38	-1804.01	-0.26	331.01	-3308.23	86.93	1320.37	0.00	0.00	0.00	-3181.99	-11.71	1657.07	-3162.05	100.48	1668.69	-3184.76	347.28	1541.74	-4168.54	90.13	1736.82	485.42	-294.33	79.58	1083.30	-307.91	77.87	498.47
4.43000	-2931.27	149.59	1.33	-3027.89	136.75	27.49	-3828.04	397.60	789.00	-3998.77	335.44	634.92	-3624.08	-46.62	-8.20	-3574.44	-34.79	35.61	-1807.64	10.52	357.38	-1804.01	-0.26	331.01	-3304.49	89.46	1322.26	0.00	0.00	0.00	-3179.97	-9.51	1656.89	-3141.77	101.40	1670.94	-3180.96	348.30	1541.16	-4163.01	89.47	1736.61	486.08	-294.11	79.71	1083.26	-308.06	77.80	497.99
4.44000	-2931.27	149.59	1.33	-3002.80	137.72	31.41	-3825.37	396.42	792.18	-3994.86	334.35	638.50	-3608.08	-45.52	-6.42	-3556.85	-34.54	37.14	-1807.64	10.52	357.38	-1804.01	-0.26	331.01	-3288.47	91.66	1324.33	0.00	0.00	0.00	-3205.66	-6.85	1662.30	-3153.29	105.22	1673.55	-3177.14	349.31	1540.59	-4157.44	88.80	1736.39	485.39	-293.93	79.63	1082.67	-308.33	77.59	498.37
4.45000	-2931.27	149.59	1.33	-3037.27	137.60	26.49	-3822.66	395.22	795.33	-3990.91	333.25	642.05	-3591.82	-44.38	-4.61	-3565.11	-33.60	33.23	-1807.64	10.52	357.38	-1804.01	-0.26	331.01	-3267.60	93.14	1326.71	0.00	0.00	0.00	-3147.54	-4.32	1662.72	-3142.84	107.29	1674.89	-3173.31	350.32	1540.02	-4151.82	88.13	1736.17	485.19	-293.74	79.75	1082.86	-308.23	77.56	498.73
4.46000	-2931.27	149.59	1.33	-2984.76	137.73	34.29	-3819.90	394.02	798.46	-3986.91	332.15	645.59	-3575.29	-43.19	-2.78	-3533.61	-30.70	34.64	-1807.64	10.52	357.38	-1804.01	-0.26	331.01	-3267.42	95.57	1328.14	0.00	0.00	0.00	-3148.26	-3.24	1665.36	-3123.42	110.60	1677.60	-3169.47	351.33	1539.45	-4146.15	87.46	1735.95	485.08	-293.74	79.72	1082.95	-308.22	77.57	498.44
4.47000	-2931.27	149.59	1.33	-2968.31	136.64	35.61	-3817.11	392.80	801.56	-3982.86	331.04	649.12	-3558.50	-41.95	-0.93	-3611.72	-34.82	16.51	-1807.64	10.52	357.38	-1804.01	-0.26	331.01	-3264.24	96.39	1329.35	0.00	0.00	0.00	-3162.07	-2.82	1668.74	-3116.15	112.23	1679.85	-3165.61	352.34	1538.88	-4140.45	86.79	1735.73	485.50	-293.96	79.74	1082.99	-308.12	77.65	498.76
4.48000	-2931.27	149.59	1.33	-2998.68	139.83	32.25	-3814.27	391.57	804.64	-3978.75	329.92	652.62	-3541.44	-40.67	0.93	-3567.16	-32.60	18.95	-1807.64	10.52	357.38	-1804.01	-0.26	331.01	-3242.89	97.49	1330.74	0.00	0.00	0.00	-3101.20	2.77	1669.39	-3128.27	113.08	1682.88	-3161.75	353.34	1538.31	-4134.69	86.11	1735.50	485.74	-294.27	79.86	1082.81	-308.16	77.68	499.12
4.49000	-2931.27	149.59	1.33	-3028.26	139.81	25.95	-3811.40	390.33	807.70	-3974.60	328.79	656.11	-3535.45	-40.43	-1.82	-3545.40	-32.15	19.95	-1807.64	10.52	357.38	-1804.01	-0.26	331.01	-3243.62	100.50	1332.10	0.00	0.00	0.00	-3119.83	4.17	1671.93	-3134.65	116.24	1685.58	-3157.87	354.34	1537.74	-4128.90	85.43	1735.28	484.86	-294.14	79.55	1082.54	-308.13	77.68	498.83
4.50000	-2931.27	149.59	1.33	-2975.46	137.94	37.29	-3808.48	389.08	810.73	-3970.40	327.65	659.59	-3490.93	-41.27	1.49	-3527.28	-30.31	20.57	-1807.64	10.52	357.38	-1804.01	-0.26	331.01	-3232.74	101.54	1332.87	0.00	0.00	0.00	-3124.56	6.16	1675.02	-3095.30	119.24	1685.48	-3153.98	355.34	1537.18	-4123.05	84.74	1735.05	485.20	-293.97	79.57	1082.66	-308.51	77.52	499.18
4.51000	-2931.27	149.59	1.33	-3005.69	137.98	30.75	-3805.52	387.82	813.73	-3966.15	326.50	663.04	-3479.26	-38.31	1.00	-3536.10	-29.63	16.89	-1807.64	10.52	357.38	-1804.01	-0.26	331.01	-3233.73	102.65	1333.51	0.00	0.00	0.00	-3132.76	9.48	1678.23	-3096.71	119.05	1686.69	-3150.08	356.34	1536.61	-4117.17	84.06	1734.83	485.74	-293.91	79.78	1082.14	-308.45	77.43	499.23
4.52000	-2931.27	149.59	1.33	-3050.19	139.56	22.25	-3802.51	386.55	816.71	-3961.85	325.35	666.48	-3503.15	-40.55	-1.10	-3512.49	-29.15	22.45	-1807.64	10.52	357.38	-1804.01	-0.26	331.01	-3209.85	103.27	1334.26	0.00	0.00	0.00	-3111.53	10.32	1678.53	-3097.81	121.78	1689.86	-3146.16	357.33	1536.05	-4111.24	83.37	1734.60	485.45	-293.88	79.68	1082.08	-308.58	77.38	498.09
4.53000	-2931.27	149.59	1.33	-3043.54	138.63	24.09	-3799.47	385.26	819.66	-3957.50	324.18	669.89	-3490.98	-39.27	4.67	-3457.37	-26.01	35.23	-1807.64	10.52	357.38	-1804.01	-0.26	331.01	-3222.35	105.49	1335.22	0.00	0.00	0.00	-3113.44	10.00	1681.08	-3079.65	122.91	1690.55	-3142.23	358.33	1535.48	-4105.27	82.68	1734.37	485.22	-293.98	79.66	1082.79	-308.19	77.72	498.03
4.54000	-2931.27	149.59	1.33	-3046.48	139.17	22.22	-3796.38	383.97	822.58	-3953.10	323.01	673.29	-3465.40	-36.51	10.81	-3386.69	-22.72	48.15	-1807.64	10.52	357.38	-1804.01	-0.26	331.01	-3221.51	107.11	1335.73	0.00	0.00	0.00	-3065.65	11.62	1679.38	-3085.64	125.84	1691.02	-3138.29	359.32	1534.92	-4099.25	81.98	1734.14	486.02	-293.94	80.02	1082.88	-308.05	77.77	498.44
4.55000	-2931.27	149.59	1.33	-3060.06	139.33	20.57	-3793.25	382.67	825.48	-3948.65	321.83	676.67	-3456.82	-32.81	12.35	-3371.26	-20.09	54.09	-1807.64	10.52	357.38	-1804.01	-0.26	331.01	-3205.60	108.12	1337.15	0.00	0.00	0.00	-3057.85	14.58	1680.55	-3078.22	125.17	1691.40	-3134.34	360.30	1534.36	-4093.19	81.28	1733.91	485.59	-293.91	79.74	1082.41	-308.40	77.53	498.59
4.56000	-2931.27	149.59	1.33	-3045.03	141.74	23.39	-3790.07	381.35	828.35	-3944.15	320.65	680.03	-3431.33	-28.11	16.85	-3390.29	-18.17	51.11	-1807.64	10.52	357.38	-1804.01	-0.26	331.01	-3218.48	109.49	1338.19	0.00	0.00	0.00	-3041.42	15.58	1682.48	-3069.43	126.19	1692.79	-3130.37	361.29	1533.80	-4087.09	80.59	1733.68	485.03	-293.77	79.65	1082.49	-308.63	77.49	498.62
4.57000	-2931.27	149.59	1.33	-3036.16	140.34	25.29	-3786.86	380.03	831.19	-3939.60	319.46	683.38	-3373.01	-24.25	26.52	-3376.69	-15.03	56.27	-1807.64	10.52	357.38	-1804.01	-0.26	331.01	-3198.08	110.01	1339.61	0.00	0.00	0.00	-3073.27	16.33	1683.42	-3059.64	126.59	1694.66	-3126.40	362.27	1533.24	-4080.95	79.88	1733.45	485.00	-294.04	79.49	1082.29	-308.41	77.53	498.89
4.58000	-2931.27	149.59	1.33	-3027.35	140.60	26.91	-3783.60	378.69	834.01	-3935.00	318.26	686.70	-3328.02	-19.60	32.35	-3372.03	-11.86	56.43	-1807.64	10.52	357.38	-1804.01	-0.26	331.01	-3184.32	111.49	1340.06	0.00	0.00	0.00	-3067.20	17.17	1683.47	-3058.31	128.71	1696.15	-3122.41	363.25	1532.68	-4074.76	79.18	1733.22	484.77	-294.04	79.48	1082.78	-308.25	77.57	499.01
4.59000	-2931.27	149.59	1.33	-3053.94	140.20	21.83	-3780.30	377.35	836.79	-3930.36	317.05	690.00	-3317.96	-17.13	32.24	-3353.62	-7.96	58.15	-1807.64	10.52	357.38	-1804.01	-0.26	331.01	-3183.15	112.55	1341.58	0.00	0.00	0.00	-3080.14	17.06	1686.47	-3056.16	129.28	1696.76	-3118.41	364.23	1532.12	-4068.53	78.48	1732.98	485.32	-293.73	79.76	1082.60	-308.37	77.51	498.63
4.60000	-2931.27	149.59	1.33	-3022.65	140.67	27.72	-3776.95	376.00	839.55	-3925.66	315.83	693.28	-3298.54	-12.97	32.47	-3349.91	-4.65	57.33	-1807.64	10.52	357.38	-1804.01	-0.26	331.01	-3173.37	114.24	1342.28	0.00	0.00	0.00	-3058.70	19.50	1686.96	-3046.64	130.14	1697.62	-3114.39	365.20	1531.56	-4062.26	77.77	1732.75	484.87	-293.76	79.65	1082.34	-308.15	77.61	498.51
4.61000	-2931.27	149.59	1.33	-2998.74	140.69	31.00	-3773.56	374.64	842.28	-3920.91	314.61	696.53	-3293.10	-10.09	32.02	-3345.61	-2.39	55.11	-1807.64	10.52	357.38	-1804.01	-0.26	331.01	-3152.99	115.40	1343.36	0.00	0.00	0.00	-3055.03	20.60	1686.73	-3016.34	130.68	1697.21	-3110.36	366.17	1531.01	-4055.94	77.06	1732.51	485.31	-293.70	79.67	1082.41	-308.38	77.44	498.60
4.62000	-2931.27	149.59	1.33	-3026.61	141.31	25.45	-3770.12	373.27	844.98	-3916.11	313.39	699.77	-3275.55	-6.65	32.11	-3291.81	1.84	59.26	-1807.64	10.52	357.38	-1804.01	-0.26	331.01	-3150.91	117.23	1344.31	0.00	0.00	0.00	-3079.40	20.05	1687.83	-3025.05	132.20	1698.67	-3106.32	367.14	1530.45	-4049.58	76.35	1732.27	484.51	-294.05	79.45	1082.59	-308.33	77.39	498.14
4.63000	-2931.27	149.59	1.33	-3000.77	141.73	31.46	-3766.64	371.89	847.65	-3911.26	312.15	702.99	-3253.33	-3.60	31.10	-3318.16	4.19	51.60	-1807.64	10.52	357.38	-1804.01	-0.26	331.01	-3146.44	118.62	1345.43	0.00	0.00	0.00	-3039.06	20.48	1686.64	-3019.93	133.07	1699.10	-3102.27	368.11	1529.90	-4043.18	75.64	1732.04	484.96	-293.48	79.67	1082.45	-308.01	77.54	498.45
4.64000	-2931.27	149.59	1.33	-2995.62	138.64	33.74	-3763.12	370.50	850.30	-3906.36	310.91	706.18	-3237.43	0.72	28.33	-3270.04	7.39	54.44	-1807.64	10.52	357.38	-1804.01	-0.26	331.01	-3142.95	119.99	1346.36	0.00	0.00	0.00	-2999.41	21.78	1686.58	-2987.23	132.29	1698.38	-3098.21	369.08	1529.35	-4036.74	74.92	1731.80	485.02	-293.56	79.69	1082.94	-308.02	77.77	498.73
4.65000	-2931.27	149.59	1.33	-3007.78	139.70	30.79	-3759.55	369.10	852.91	-3901.41	309.66	709.35	-3180.51	3.67	34.52	-3228.44	10.76	55.26	-1807.64	10.52	357.38	-1804.01	-0.26	331.01	-3118.89	121.63	1346.91	0.00	0.00	0.00	-2984.09	22.23	1685.72	-2999.51	132.29	1699.17	-3094.13	370.04	1528.80	-4030.26	74.21	1731.56	485.32	-294.05	79.64	1082.11	-307.95	77.47	498.81
4.66000	-2931.27	149.59	1.33	-3056.53	140.74	24.01	-3755.94	367.70	855.49	-3896.41	308.41	712.50	-3180.55	6.94	29.23	-3212.20	12.85	52.47	-1807.64	10.52	357.38	-1804.01	-0.26	331.01	-3129.02	122.22	1347.31	0.00	0.00	0.00	-2993.52	21.89	1689.51	-2980.33	132.38	1698.95	-3090.04	370.99	1528.25	-4023.74	73.49	1731.32	484.71	-294.18	79.50	1082.38	-308.36	77.43	499.68
4.67000	-2931.27	149.59	1.33	-2993.78	139.49	34.49	-3752.28	366.28	858.04	-3891.35	307.15	715.62	-3136.17	9.03	31.62	-3178.17	15.74	52.18	-1807.64	10.52	357.38	-1804.01	-0.26	331.01	-3119.10	123.69	1347.78	0.00	0.00	0.00	-2972.19	22.98	1688.76	-2984.02	133.38	1700.21	-3085.94	371.95	1527.70	-4017.17	72.77	1731.08	484.71	-293.88	79.58	1082.56	-308.20	77.65	499.28
4.68000	-2931.27	149.59	1.33	-3017.67	140.66	32.62	-3748.57	364.86	860.57	-3886.25	305.89	718.72	-3143.41	12.78	24.51	-3155.42	17.84	49.75	-1807.64	10.52	357.38	-1804.01	-0.26	331.01	-3110.41	124.95	1347.65	0.00	0.00	0.00	-2966.56	22.73	1688.82	-2972.01	134.97	1700.79	-3081.83	372.90	1527.16	-4010.56	72.05	1730.84	485.25	-293.88	79.69	1082.61	-308.20	77.49	498.22
4.69000	-2931.27	149.59	1.33	-2979.18	140.68	38.40	-3744.83	363.43	863.06	-3881.10	304.62	721.80	-3117.49	14.79	23.46	-3112.52	20.28	50.75	-1807.64	10.52	357.38	-1804.01	-0.26	331.01	-3114.07	125.26	1348.66	0.00	0.00	0.00	-3000.76	21.04	1690.85	-2980.38	134.42	1702.64	-3077.70	373.85	1526.61	-4003.91	71.33	1730.60	485.66	-294.03	79.73	1082.79	-308.09	77.46	498.64
4.70000	-2931.27	149.59	1.33	-2953.59	139.47	43.12	-3741.03	361.99	865.52	-3875.90	303.34	724.85	-3055.15	18.07	29.18	-3093.99	22.02	47.31	-1807.64	10.52	357.38	-1804.01	-0.26	331.01	-3090.97	126.47	1348.96	0.00	0.00	0.00	-2978.02	21.39	1689.91	-2957.79	132.62	1701.59	-3073.56	374.80	1526.07	-3997.22	70.61	1730.36	485.94	-294.18	79.72	1082.61	-308.49	77.38	498.17
4.71000	-2931.27	149.59	1.33	-2989.95	137.07	38.80	-3737.19	360.55	867.95	-3870.65	302.06	727.88	-3028.82	18.24	27.74	-3076.44	23.28	44.86	-1807.64	10.52	357.38	-1804.01	-0.26	331.01	-3092.35	127.00	1348.88	0.00	0.00	0.00	-2987.11	23.17	1692.36	-2953.38	134.11	1702.63	-3069.41	375.75	1525.52	-3990.49	69.88	1730.12	485.30	-294.05	79.59	1082.78	-308.35	77.59	499.11
4.72000	-2931.27	149.59	1.33	-2945.80	138.22	46.54	-3733.30	359.09	870.34	-3865.34	300.78	730.88	-3030.63	19.90	21.85	-3041.76	23.96	43.78	-1807.64	10.52	357.38	-1804.01	-0.26	331.01	-3077.55	127.70	1348.95	0.00	0.00	0.00	-2970.25	23.65	1692.77	-2922.82	133.97	1702.36	-3065.25	376.69	1524.98	-3983.72	69.16	1729.88	485.11	-294.23	79.52	1082.14	-308.12	77.64	499.09
4.73000	-2931.27	149.59	1.33	-3009.98	138.05	35.97	-3729.37	357.63	872.71	-3859.99	299.48	733.86	-3006.11	19.92	22.47	-3025.60	24.18	40.19	-1807.64	10.52	357.38	-1804.01	-0.26	331.01	-3089.80	128.40	1349.09	0.00	0.00	0.00	-2998.14	23.52	1693.77	-2966.47	132.87	1706.68	-3061.07	377.62	1524.44	-3976.91	68.44	1729.63	484.68	-293.87	79.45	1082.60	-308.26	77.57	498.91
4.74000	-2931.27	149.59	1.33	-2998.45	138.27	39.60	-3725.39	356.16	875.04	-3854.59	298.19	736.81	-2956.79	19.39	25.93	-2998.30	24.88	39.77	-1807.64	10.52	357.38	-1804.01	-0.26	331.01	-3086.46	130.09	1349.45	0.00	0.00	0.00	-2999.65	22.64	1693.34	-2932.24	133.67	1705.51	-3056.88	378.56	1523.90	-3970.06	67.71	1729.39	485.98	-293.65	79.96	1082.77	-308.29	77.53	498.71
4.75000	-2931.27	149.59	1.33	-2991.19	137.87	40.05	-3721.36	354.69	877.34	-3849.13	296.89	739.74	-2895.62	22.77	28.70	-2960.37	25.17	40.66	-1807.64	10.52	357.38	-1804.01	-0.26	331.01	-3061.23	130.39	1349.32	0.00	0.00	0.00	-2986.22	22.67	1693.40	-2921.77	134.39	1705.30	-3052.68	379.49	1523.37	-3963.16	66.98	1729.15	485.88	-293.61	79.92	1082.32	-307.99	77.54	499.33
4.76000	-2931.27	149.59	1.33	-2968.99	136.45	44.39	-3717.29	353.21	879.61	-3843.63	295.58	742.64	-2915.58	22.22	23.85	-2927.36	24.47	40.88	-1807.64	10.52	357.38	-1804.01	-0.26	331.01	-3060.12	130.22	1348.83	0.00	0.00	0.00	-2982.08	22.64	1693.46	-2931.83	134.37	1704.52	-3048.47	380.42	1522.83	-3956.23	66.26	1728.90	485.05	-293.93	79.64	1082.52	-308.36	77.56	498.71
4.77000	-2931.27	149.59	1.33	-2977.80	138.76	41.92	-3713.17	351.72	881.84	-3838.07	294.27	745.52	-2817.40	20.62	36.53	-2902.09	23.80	41.96	-1807.64	10.52	357.38	-1804.01	-0.26	331.01	-3049.29	130.27	1349.01	0.00	0.00	0.00	-2973.16	23.00	1693.32	-2935.00	135.56	1705.72	-3044.24	381.35	1522.30	-3949.26	65.53	1728.66	485.45	-294.11	79.66	1082.50	-308.28	77.49	498.83
4.78000	-2931.27	149.59	1.33	-2975.48	137.89	41.23	-3709.00	350.22	884.04	-3832.46	292.96	748.36	-2791.15	18.62	37.51	-2867.04	23.08	43.78	-1807.64	10.52	357.38	-1804.01	-0.26	331.01	-3055.01	131.30	1348.81	0.00	0.00	0.00	-2960.82	23.57	1692.99	-2936.15	134.55	1706.05	-3040.00	382.27	1521.77	-3942.25	64.80	1728.42	486.51	-294.13	80.09	1082.64	-308.36	77.51	499.22
4.79000	-2931.27	149.59	1.33	-3012.38	139.89	33.16	-3704.79	348.72	886.21	-3826.80	291.64	751.18	-2811.33	20.38	30.83	-2853.30	24.47	43.08	-1807.64	10.52	357.38	-1804.01	-0.26	331.01	-3037.65	131.48	1348.52	0.00	0.00	0.00	-2946.44	24.17	1692.50	-2921.92	135.23	1706.69	-3035.75	383.19	1521.23	-3935.19	64.07	1728.17	485.36	-293.81	79.75	1082.51	-308.35	77.57	498.69
4.80000	-2931.27	149.59	1.33	-3009.27	140.55	29.83	-3700.52	347.21	888.35	-3821.10	290.32	753.98	-2774.21	19.96	33.66	-2837.69	23.53	42.77	-1807.64	10.52	357.38	-1804.01	-0.26	331.01	-3042.66	131.47	1347.99	0.00	0.00	0.00	-2931.38	24.63	1691.86	-2894.87	133.14	1705.67	-3031.49	384.11	1520.70	-3928.10	63.35	1727.93	485.24	-293.63	79.66	1082.44	-308.32	77.56	498.95
4.81000	-2931.27	149.59	1.33	-2999.64	144.01	28.30	-3696.21	345.70	890.45	-3815.34	288.99	756.74	-2708.52	21.11	43.13	-2806.43	25.75	45.99	-1807.64	10.52	357.38	-1804.01	-0.26	331.01	-3017.22	132.48	1348.06	0.00	0.00	0.00	-2917.02	24.76	1691.12	-2917.06	135.03	1706.29	-3027.21	385.02	1520.18	-3920.97	62.62	1727.68	485.83	-293.83	79.82	1082.98	-308.32	77.65	498.78
4.82000	-2931.27	149.59	1.33	-2987.35	144.61	32.29	-3691.85	344.18	892.51	-3809.53	287.66	759.48	-2688.17	21.34	45.60	-2776.04	26.90	48.58	-1807.64	10.52	357.38	-1804.01	-0.26	331.01	-3021.92	132.18	1347.72	0.00	0.00	0.00	-2904.73	24.39	1690.27	-2868.54	134.89	1702.84	-3022.92	385.93	1519.65	-3913.80	61.89	1727.44	485.65	-293.75	79.87	1082.94	-308.38	77.62	499.02
4.83000	-2931.27	149.59	1.33	-2990.16	144.11	31.16	-3687.45	342.65	894.54	-3803.67	286.33	762.19	-2653.53	21.65	48.40	-2759.22	29.33	49.61	-1807.64	10.52	357.38	-1804.01	-0.26	331.01	-3021.60	132.11	1347.17	0.00	0.00	0.00	-2895.88	23.34	1689.36	-2871.92	133.82	1703.29	-3018.62	386.84	1519.13	-3906.59	61.16	1727.19	485.02	-294.02	79.61	1082.81	-308.07	77.81	498.90
4.84000	-2931.27	149.59	1.33	-3007.69	146.11	29.93	-3682.99	341.12	896.54	-3797.75	284.99	764.86	-2622.50	22.25	50.75	-2732.44	30.36	50.96	-1807.64	10.52	357.38	-1804.01	-0.26	331.01	-3010.66	131.71	1347.19	0.00	0.00	0.00	-2895.18	21.63	1689.09	-2860.43	134.02	1703.30	-3014.31	387.74	1518.60	-3899.34	60.43	1726.95	484.75	-293.84	79.37	1082.92	-308.14	77.65	498.57
4.85000	-2931.27	149.59	1.33	-3047.82	143.97	22.17	-3678.49	339.58	898.50	-3791.79	283.65	767.51	-2594.87	23.09	52.66	-2706.60	31.56	52.28	-1807.64	10.52	357.38	-1804.01	-0.26	331.01	-2996.03	132.75	1345.80	0.00	0.00	0.00	-2883.57	20.87	1687.83	-2884.99	133.84	1701.75	-3009.98	388.64	1518.08	-3892.05	59.71	1726.70	485.61	-293.77	79.64	1082.82	-308.24	77.65	499.10
4.86000	-2931.27	149.59	1.33	-2996.70	144.69	30.00	-3673.94	338.04	900.42	-3785.78	282.31	770.13	-2570.47	24.17	54.18	-2681.75	32.92	53.55	-1807.64	10.52	357.38	-1804.01	-0.26	331.01	-2995.75	132.17	1345.03	0.00	0.00	0.00	-2876.22	19.93	1686.23	-2866.28	132.67	1700.87	-3005.64	389.54	1517.56	-3884.73	58.98	1726.46	484.73	-293.97	79.44	1082.60	-308.09	77.55	499.01
4.87000	-2931.27	149.59	1.33	-2981.82	143.97	32.83	-3669.33	336.49	902.31	-3779.71	280.96	772.72	-2549.07	25.45	55.31	-2657.93	34.41	54.76	-1807.64	10.52	357.38	-1804.01	-0.26	331.01	-2978.28	131.55	1344.12	0.00	0.00	0.00	-2875.07	19.33	1686.71	-2867.71	132.42	1700.95	-3001.29	390.44	1517.04	-3877.36	58.25	1726.21	485.31	-293.95	79.59	1082.86	-308.51	77.52	499.13
4.88000	-2931.27	149.59	1.33	-2985.69	145.89	32.23	-3664.68	334.94	904.17	-3773.59	279.61	775.28	-2530.48	26.92	56.10	-2635.17	36.01	55.90	-1807.64	10.52	357.38	-1804.01	-0.26	331.01	-2979.90	131.66	1343.06	0.00	0.00	0.00	-2884.90	17.63	1684.93	-2852.81	130.74	1699.21	-2996.92	391.33	1516.53	-3869.96	57.52	1725.97	485.23	-294.03	79.65	1083.22	-308.56	77.63	499.19
4.89000	-2931.27	149.59	1.33	-2992.93	146.00	31.38	-3659.98	333.38	905.98	-3767.43	278.26	777.81	-2514.51	28.55	56.55	-2613.52	37.70	56.96	-1807.64	10.52	357.38	-1804.01	-0.26	331.01	-2971.25	131.73	1342.80	0.00	0.00	0.00	-2886.18	18.49	1684.32	-2837.35	131.38	1697.39	-2992.55	392.21	1516.01	-3862.52	56.80	1725.72	485.46	-293.71	79.76	1082.78	-308.65	77.59	498.93
4.90000	-2931.27	149.59	1.33	-3013.25	146.64	26.73	-3655.23	331.82	907.76	-3761.21	276.91	780.31	-2500.95	30.31	56.70	-2593.01	39.47	57.92	-1807.64	10.52	357.38	-1804.01	-0.26	331.01	-2963.36	131.01	1341.90	0.00	0.00	0.00	-2849.44	17.47	1681.79	-2832.41	130.31	1696.16	-2988.16	393.10	1515.50	-3855.04	56.07	1725.48	485.02	-293.84	79.70	1082.96	-308.21	77.77	499.42
4.91000	-2931.27	149.59	1.33	-3015.88	146.21	28.24	-3650.43	330.25	909.51	-3754.94	275.55	782.78	-2489.61	32.19	56.56	-2573.69	41.30	58.78	-1807.64	10.52	357.38	-1804.01	-0.26	331.01	-2956.22	130.10	1341.43	0.00	0.00	0.00	-2859.69	16.43	1683.05	-2823.09	128.36	1696.74	-2983.76	393.98	1514.99	-3847.52	55.35	1725.23	484.62	-293.89	79.50	1082.46	-308.13	77.57	499.12
4.92000	-2931.27	149.59	1.33	-3008.95	146.58	30.06	-3645.58	328.68	911.21	-3748.61	274.19	785.22	-2480.28	34.17	56.17	-2555.60	43.17	59.52	-1807.64	10.52	357.38	-1804.01	-0.26	331.01	-2955.49	130.31	1340.75	0.00	0.00	0.00	-2841.85	16.97	1679.40	-2828.09	127.78	1694.50	-2979.34	394.85	1514.48	-3839.97	54.62	1724.99	484.56	-294.07	79.48	1082.54	-308.15	77.57	499.18
4.93000	-2931.27	149.59	1.33	-3002.83	148.27	30.97	-3640.68	327.10	912.88	-3742.24	272.83	787.62	-2472.77	36.20	55.55	-2538.77	45.06	60.12	-1807.64	10.52	357.38	-1804.01	-0.26	331.01	-2934.95	129.80	1339.82	0.00	0.00	0.00	-2863.29	13.97	1679.35	-2843.75	126.94	1695.11	-2974.92	395.73	1513.97	-3832.38	53.90	1724.74	485.29	-293.81	79.75	1082.55	-308.26	77.67	498.92
4.94000	-2931.27	149.59	1.33	-3013.04	146.97	28.05	-3635.73	325.52	914.51	-3735.82	271.46	789.99	-2466.87	38.29	54.72	-2523.26	46.95	60.59	-1807.64	10.52	357.38	-1804.01	-0.26	331.01	-2935.19	129.40	1338.62	0.00	0.00	0.00	-2837.12	14.07	1677.61	-2833.24	126.25	1693.32	-2970.48	396.60	1513.46	-3824.75	53.18	1724.50	485.93	-294.14	79.76	1082.74	-308.28	77.63	498.83
4.95000	-2931.27	149.59	1.33	-2987.08	146.90	32.36	-3630.73	323.94	916.11	-3729.34	270.10	792.33	-2462.39	40.39	53.71	-2509.09	48.82	60.90	-1807.64	10.52	357.38	-1804.01	-0.26	331.01	-2928.86	129.80	1337.91	0.00	0.00	0.00	-2819.91	11.29	1676.07	-2814.85	125.46	1692.76	-2966.02	397.46	1512.96	-3817.08	52.45	1724.26	485.22	-294.07	79.52	1082.64	-308.12	77.67	498.67
4.96000	-2931.27	149.59	1.33	-2957.62	145.44	39.38	-3625.68	322.35	917.66	-3722.82	268.73	794.64	-2459.14	42.49	52.54	-2496.31	50.66	61.04	-1807.64	10.52	357.38	-1804.01	-0.26	331.01	-2922.81	129.47	1337.47	0.00	0.00	0.00	-2818.30	11.28	1675.91	-2780.50	124.32	1690.54	-2961.56	398.33	1512.45	-3809.38	51.73	1724.01	485.47	-293.99	79.62	1082.44	-308.32	77.50	498.73
4.97000	-2931.27	149.59	1.33	-2979.61	146.19	34.34	-3620.57	320.76	919.18	-3716.24	267.36	796.91	-2456.90	44.56	51.24	-2484.96	52.44	61.00	-1807.64	10.52	357.38	-1804.01	-0.26	331.01	-2915.53	128.31	1336.90	0.00	0.00	0.00	-2808.98	11.15	1673.58	-2777.66	123.20	1689.23	-2957.08	399.18	1511.95	-3801.64	51.01	1723.77	484.52	-294.00	79.43	1082.72	-308.11	77.66	499.37
4.98000	-2931.27	149.59	1.33	-2980.47	146.82	34.69	-3615.42	319.16	920.66	-3709.61	265.99	799.15	-2455.48	46.59	49.82	-2475.08	54.15	60.78	-1807.64	10.52	357.38	-1804.01	-0.26	331.01	-2902.71	127.50	1336.12	0.00	0.00	0.00	-2786.97	8.89	1674.28	-2797.87	121.00	1690.26	-2952.59	400.04	1511.45	-3793.86	50.30	1723.53	485.50	-293.97	79.58	1082.48	-308.09	77.72	498.98
4.99000	-2931.27	149.59	1.33	-2978.04	147.90	35.11	-3610.21	317.56	922.10	-3702.93	264.62	801.35	-2454.68	48.54	48.33	-2466.71	55.76	60.35	-1807.64	10.52	357.38	-1804.01	-0.26	331.01	-2897.89	126.65	1335.53	0.00	0.00	0.00	-2780.23	7.91	1672.82	-2822.15	120.62	1691.59	-2948.09	400.89	1510.96	-3786.04	49.58	1723.28	484.98	-293.77	79.56	1082.60	-308.35	77.65	498.47
5.00000	-2931.27	149.59	1.33	-3017.50	147.93	29.69	-3604.95	315.96	923.49	-3696.19	263.25	803.52	-2454.31	50.40	46.77	-2459.89	57.27	59.71	-1807.64	10.52	357.38	-1804.01	-0.26	331.01	-2901.58	126.28	1335.13	0.00	0.00	0.00	-2772.68	4.63	1671.58	-2747.51	118.25	1687.35	-2943.58	401.74	1510.46	-3778.19	48.87	1723.04	486.50	-293.65	79.96	1082.74	-308.31	77.62	498.37
5.01000	-2931.27	149.59	1.33	-2998.63	148.66	31.19	-3599.64	314.36	924.85	-3689.41	261.88	805.66	-2454.16	52.14	45.17	-2454.66	58.64	58.84	-1807.64	10.52	357.38	-1804.01	-0.26	331.01	-2885.69	125.37	1334.45	0.00	0.00	0.00	-2791.63	2.89	1671.49	-2774.58	116.75	1688.11	-2939.05	402.58	1509.97	-3770.30	48.15	1722.80	486.74	-293.61	80.05	1083.03	-308.41	77.73	497.91
5.02000	-2931.27	149.59	1.33	-2980.06	146.35	35.86	-3594.28	312.75	926.17	-3682.57	260.50	807.76	-2454.03	53.74	43.57	-2451.06	59.87	57.74	-1807.64	10.52	357.38	-1804.01	-0.26	331.01	-2879.02	124.41	1333.93	0.00	0.00	0.00	-2765.23	0.84	1670.41	-2761.36	114.74	1687.27	-2934.51	403.42	1509.48	-3762.38	47.44	1722.56	485.17	-294.10	79.62	1082.90	-308.59	77.63	498.48
5.03000	-2931.27	149.59	1.33	-2990.85	148.22	35.63	-3588.87	311.14	927.45	-3675.68	259.13	809.83	-2453.72	55.17	41.98	-2449.14	60.93	56.38	-1807.64	10.52	357.38	-1804.01	-0.26	331.01	-2863.14	123.58	1334.40	0.00	0.00	0.00	-2746.73	1.02	1670.34	-2779.65	112.68	1689.80	-2929.96	404.26	1508.99	-3754.42	46.73	1722.32	485.75	-294.03	79.86	1082.70	-308.25	77.68	498.38
5.04000	-2931.27	149.59	1.33	-2976.35	148.36	36.62	-3583.40	309.53	928.69	-3668.74	257.75	811.86	-2453.04	56.41	40.42	-2448.92	61.80	54.77	-1807.64	10.52	357.38	-1804.01	-0.26	331.01	-2860.58	122.43	1334.37	0.00	0.00	0.00	-2742.14	0.32	1670.07	-2748.04	110.91	1688.82	-2925.39	405.09	1508.50	-3746.42	46.02	1722.08	485.85	-293.95	79.78	1082.72	-308.28	77.53	498.45
5.05000	-2931.27	149.59	1.33	-2926.41	149.22	48.84	-3577.88	307.91	929.89	-3661.75	256.37	813.85	-2451.79	57.45	38.93	-2450.46	62.47	52.88	-1807.64	10.52	357.38	-1804.01	-0.26	331.01	-2848.64	121.43	1334.34	0.00	0.00	0.00	-2750.71	-4.47	1671.50	-2734.55	109.56	1688.30	-2920.81	405.92	1508.02	-3738.39	45.32	1721.84	484.90	-294.01	79.47	1082.74	-308.19	77.55	498.82
5.06000	-2931.27	149.59	1.33	-2904.10	149.75	54.32	-3572.31	306.29	931.05	-3654.71	255.00	815.81	-2449.77	58.24	37.52	-2453.79	62.91	50.71	-1807.64	10.52	357.38	-1804.01	-0.26	331.01	-2851.10	121.05	1334.99	0.00	0.00	0.00	-2750.76	-4.98	1670.64	-2734.87	108.12	1689.76	-2916.22	406.75	1507.53	-3730.32	44.61	1721.60	485.56	-293.95	79.67	1082.88	-308.11	77.72	498.59
5.07000	-2931.27	149.59	1.33	-2889.57	150.26	58.69	-3566.69	304.67	932.16	-3647.61	253.62	817.73	-2446.77	58.78	36.23	-2458.95	63.11	48.23	-1807.64	10.52	357.38	-1804.01	-0.26	331.01	-2849.27	119.89	1335.70	0.00	0.00	0.00	-2759.78	-6.49	1672.66	-2743.65	105.34	1690.87	-2911.62	407.57	1507.05	-3722.22	43.91	1721.36	485.43	-293.96	79.69	1082.87	-308.06	77.72	498.49
5.08000	-2931.27	149.59	1.33	-2881.89	150.71	61.94	-3561.01	303.05	933.24	-3640.47	252.25	819.62	-2442.60	59.04	35.07	-2466.01	63.05	45.45	-1807.64	10.52	357.38	-1804.01	-0.26	331.01	-2827.00	118.80	1336.17	0.00	0.00	0.00	-2717.16	-8.28	1671.81	-2726.04	104.16	1691.45	-2907.00	408.38	1506.57	-3714.08	43.21	1721.13	485.46	-294.11	79.62	1082.90	-308.28	77.70	498.92
5.09000	-2931.27	149.59	1.33	-2880.16	151.04	64.02	-3555.28	301.43	934.27	-3633.27	250.87	821.46	-2437.01	58.99	34.07	-2507.27	62.64	35.08	-1807.64	10.52	357.38	-1804.01	-0.26	331.01	-2809.98	117.40	1337.19	0.00	0.00	0.00	-2717.28	-10.78	1672.18	-2714.18	102.29	1691.67	-2902.37	409.20	1506.10	-3705.91	42.51	1720.89	485.94	-294.24	79.68	1082.70	-308.42	77.59	498.29
5.10000	-2931.27	149.59	1.33	-2883.44	151.23	64.89	-3549.49	299.80	935.26	-3626.02	249.49	823.27	-2379.48	59.30	40.76	-2506.54	62.53	33.30	-1807.64	10.52	357.38	-1804.01	-0.26	331.01	-2811.99	116.44	1338.50	0.00	0.00	0.00	-2699.13	-12.28	1671.68	-2701.69	100.34	1692.17	-2897.73	410.01	1505.62	-3697.70	41.82	1720.65	484.96	-293.70	79.58	1082.21	-308.28	77.46	498.37
5.11000	-2931.27	149.59	1.33	-2890.83	151.21	64.53	-3543.65	298.18	936.21	-3618.71	248.12	825.04	-2416.85	58.70	30.07	-2505.45	61.30	30.80	-1807.64	10.52	357.38	-1804.01	-0.26	331.01	-2811.23	115.28	1339.76	0.00	0.00	0.00	-2720.48	-13.95	1673.81	-2697.16	98.94	1693.83	-2893.08	410.81	1505.15	-3689.45	41.13	1720.42	485.01	-293.58	79.56	1082.73	-308.01	77.74	498.63
5.12000	-2931.27	149.59	1.33	-2901.41	150.94	62.89	-3537.76	296.55	937.12	-3611.36	246.74	826.78	-2392.60	59.79	35.89	-2507.71	61.11	30.84	-1807.64	10.52	357.38	-1804.01	-0.26	331.01	-2805.31	114.45	1341.39	0.00	0.00	0.00	-2693.55	-15.19	1675.69	-2670.09	96.21	1694.35	-2888.41	411.61	1504.68	-3681.17	40.44	1720.18	486.08	-293.69	79.92	1082.89	-308.03	77.62	498.71
5.13000	-2931.27	149.59	1.33	-2914.26	150.39	59.95	-3531.81	294.92	937.98	-3603.95	245.37	828.47	-2421.59	58.15	26.59	-2498.38	62.57	32.53	-1807.64	10.52	357.38	-1804.01	-0.26	331.01	-2787.67	113.27	1343.02	0.00	0.00	0.00	-2686.18	-15.94	1674.85	-2691.00	96.09	1696.41	-2883.73	412.41	1504.21	-3672.86	39.75	1719.95	485.78	-293.74	79.83	1082.50	-308.38	77.48	499.18
5.14000	-2931.27	149.59	1.33	-2928.46	149.50	55.66	-3525.81	293.29	938.80	-3596.49	244.00	830.13	-2386.13	57.92	32.47	-2517.89	62.18	28.39	-1807.64	10.52	357.38	-1804.01	-0.26	331.01	-2780.61	112.31	1343.74	0.00	0.00	0.00	-2705.24	-19.95	1676.50	-2672.11	93.56	1695.68	-2879.04	413.20	1503.74	-3664.51	39.06	1719.72	485.49	-293.77	79.80	1082.67	-308.01	77.73	499.79
5.15000	-2931.27	149.59	1.33	-2943.10	148.23	49.99	-3519.75	291.66	939.57	-3588.98	242.62	831.74	-2404.54	55.95	28.71	-2507.16	62.74	28.67	-1807.64	10.52	357.38	-1804.01	-0.26	331.01	-2771.50	111.19	1345.12	0.00	0.00	0.00	-2669.61	-21.34	1677.08	-2666.82	91.75	1697.51	-2874.34	413.99	1503.28	-3656.13	38.38	1719.49	485.13	-294.03	79.57	1082.58	-308.53	77.34	499.35
5.16000	-2931.27	149.59	1.33	-2964.45	147.07	45.55	-3513.64	290.03	940.30	-3581.42	241.25	833.32	-2402.57	58.09	28.69	-2520.37	61.21	25.26	-1807.64	10.52	357.38	-1804.01	-0.26	331.01	-2776.89	110.98	1345.41	0.00	0.00	0.00	-2653.17	-21.77	1678.29	-2658.60	90.38	1699.18	-2869.62	414.78	1502.82	-3647.71	37.70	1719.25	485.21	-293.88	79.59	1082.65	-308.43	77.44	499.22
5.17000	-2931.27	149.59	1.33	-3004.71	144.46	34.25	-3507.48	288.40	940.99	-3573.80	239.88	834.86	-2423.27	56.51	23.78	-2528.43	61.98	25.33	-1807.64	10.52	357.38	-1804.01	-0.26	331.01	-2751.61	109.65	1346.92	0.00	0.00	0.00	-2643.56	-24.92	1678.51	-2662.67	88.78	1700.04	-2864.89	415.56	1502.36	-3639.26	37.02	1719.02	485.23	-294.16	79.51	1082.81	-308.33	77.56	499.26
5.18000	-2931.27	149.59	1.33	-2990.78	143.95	29.70	-3501.26	286.76	941.64	-3566.13	238.51	836.35	-2448.84	57.54	17.32	-2459.65	62.41	37.42	-1807.64	10.52	357.38	-1804.01	-0.26	331.01	-2746.25	109.01	1347.50	0.00	0.00	0.00	-2627.43	-24.89	1678.24	-2641.32	87.91	1700.83	-2860.15	416.33	1501.90	-3630.78	36.35	1718.80	485.04	-294.31	79.54	1083.03	-308.50	77.60	499.02
5.19000	-2931.27	149.59	1.33	-2960.95	144.05	32.73	-3494.98	285.13	942.23	-3558.41	237.15	837.81	-2380.36	57.54	30.76	-2481.78	61.22	32.67	-1807.64	10.52	357.38	-1804.01	-0.26	331.01	-2733.94	108.87	1347.74	0.00	0.00	0.00	-2641.54	-25.50	1681.19	-2628.01	86.45	1701.16	-2855.39	417.10	1501.44	-3622.26	35.68	1718.57	485.26	-294.01	79.65	1082.88	-308.62	77.51	498.63
5.20000	-2931.27	149.59	1.33	-2976.34	143.15	28.13	-3488.65	283.50	942.79	-3550.64	235.78	839.22	-2422.37	58.32	24.40	-2500.56	61.27	30.92	-1807.64	10.52	357.38	-1804.01	-0.26	331.01	-2739.32	107.95	1348.26	0.00	0.00	0.00	-2667.89	-27.22	1683.65	-2639.39	83.99	1703.04	-2850.62	417.87	1500.99	-3613.71	35.01	1718.34	485.09	-293.96	79.64	1083.18	-308.22	77.78	498.87
5.21000	-2931.27	149.59	1.33	-2944.33	144.23	33.16	-3482.26	281.86	943.30	-3542.81	234.42	840.60	-2408.71	57.23	27.08	-2514.81	59.19	27.12	-1807.64	10.52	357.38	-1804.01	-0.26	331.01	-2733.54	106.99	1348.91	0.00	0.00	0.00	-2674.30	-27.13	1682.93	-2629.08	83.30	1703.64	-2845.84	418.63	1500.54	-3605.12	34.35	1718.11	485.12	-293.83	79.69	1082.89	-308.37	77.61	499.58
5.22000	-2931.27	149.59	1.33	-2948.68	144.42	32.21	-3475.82	280.23	943.76	-3534.94	233.06	841.93	-2421.26	56.36	22.84	-2498.36	59.40	30.95	-1807.64	10.52	357.38	-1804.01	-0.26	331.01	-2721.15	106.11	1348.90	0.00	0.00	0.00	-2638.94	-28.58	1682.29	-2599.33	82.86	1703.47	-2841.05	419.39	1500.09	-3596.50	33.69	1717.89	485.36	-294.09	79.70	1082.38	-308.26	77.55	498.50
5.23000	-2931.24	149.59	1.33	-2919.45	146.04	36.52	-3469.32	278.60	944.18	-3527.01	231.70	843.22	-2411.49	55.83	24.12	-2501.38	58.78	29.49	-1807.64	10.52	357.38	-1804.01	-0.26	331.01	-2714.48	106.58	1349.07	0.00	0.00	0.00	-2612.28	-31.42	1682.48	-2599.01	82.37	1704.81	-2836.24	420.15	1499.65	-3587.85	33.03	1717.67	486.07	-293.67	79.91	1082.93	-308.10	77.60	499.02
5.24000	-2901.61	150.83	5.59	-2913.09	147.41	38.26	-3462.76	276.97	944.55	-3519.02	230.34	844.47	-2374.03	56.37	31.16	-2490.15	58.42	30.56	-1807.64	10.52	357.38	-1804.01	-0.26	331.01	-2710.00	105.31	1349.68	0.00	0.00	0.00	-2604.20	-33.73	1683.14	-2587.41	81.53	1705.97	-2831.42	420.90	1499.20	-3579.17	32.38	1717.44	485.97	-293.75	79.85	1082.42	-308.30	77.45	497.92
5.25000	-2928.06	153.46	0.12	-2887.37	149.72	43.59	-3456.15	275.34	944.88	-3510.99	228.99	845.67	-2393.99	57.01	27.90	-2485.15	60.28	32.07	-1807.64	10.52	357.38	-1804.01	-0.26	331.01	-2705.31	105.16	1349.89	0.00	0.00	0.00	-2621.56	-34.56	1684.44	-2592.76	80.23	1706.75	-2826.59	421.64	1498.76	-3570.45	31.73	1717.22	486.05	-293.86	79.89	1082.38	-307.99	77.52	499.01
5.26000	-2881.16	156.29	8.88	-2871.09	153.14	48.14	-3449.48	273.71	945.16	-3502.90	227.64	846.83	-2402.20	55.67	26.75	-2485.84	60.04	32.52	-1807.64	10.52	357.38	-1804.01	-0.26	331.01	-2700.84	104.43	1349.90	0.00	0.00	0.00	-2628.78	-35.23	1685.33	-2597.34	80.21	1707.33	-2821.75	422.38	1498.32	-3561.70	31.08	1717.00	484.69	-294.28	79.46	1082.38	-308.42	77.49	498.81
5.27000	-2891.21	160.78	8.37	-2849.99	156.47	53.55	-3442.75	272.08	945.39	-3494.76	226.29	847.95	-2431.79	54.35	20.95	-2464.61	59.13	36.22	-1807.64	10.52	357.38	-1804.01	-0.26	331.01	-2676.87	104.68	1350.62	0.00	0.00	0.00	-2627.46	-35.06	1685.90	-2582.21	80.63	1707.28	-2816.89	423.12	1497.89	-3552.92	30.44	1716.78	484.98	-294.47	79.49	1082.38	-308.28	77.69	498.15
5.28000	-2879.05	165.82	10.89	-2839.01	159.71	55.21	-3435.96	270.45	945.57	-3486.57	224.94	849.02	-2393.60	55.83	29.65	-2454.01	60.66	37.98	-1807.64	10.52	357.38	-1804.01	-0.26	331.01	-2679.14	104.32	1351.24	0.00	0.00	0.00	-2607.00	-33.67	1685.57	-2581.96	79.45	1706.69	-2812.02	423.85	1497.45	-3544.10	29.80	1716.57	485.38	-294.13	79.59	1082.75	-308.11	77.61	498.63
5.29000	-2851.64	170.77	14.25	-2812.40	163.79	59.28	-3429.12	268.82	945.71	-3478.32	223.60	850.05	-2389.97	56.36	27.93	-2435.45	60.74	43.60	-1807.64	10.52	357.38	-1804.01	-0.26	331.01	-2672.15	104.25	1351.70	0.00	0.00	0.00	-2611.10	-33.79	1686.85	-2590.26	77.79	1708.33	-2807.14	424.58	1497.02	-3535.25	29.17	1716.35	486.29	-294.12	79.80	1082.42	-308.14	77.47	498.57
5.30000	-2811.72	174.26	19.34	-2796.64	166.83	60.72	-3422.22	267.20	945.80	-3470.02	222.26	851.04	-2378.84	55.75	31.12	-2405.25	61.46	49.05	-1807.64	10.52	357.38	-1804.01	-0.26	331.01	-2658.61	103.84	1351.75	0.00	0.00	0.00	-2621.45	-35.32	1687.99	-2586.29	78.82	1708.30	-2802.24	425.30	1496.59	-3526.37	28.54	1716.13	486.55	-293.97	79.99	1082.68	-308.18	77.69	498.89
5.31000	-2780.89	179.48	21.20	-2777.58	169.68	60.95	-3415.27	265.58	945.84	-3461.67	220.93	851.98	-2382.09	56.18	30.52	-2409.24	60.55	48.71	-1807.64	10.52	357.38	-1804.01	-0.26	331.01	-2665.57	103.99	1352.59	0.00	0.00	0.00	-2594.24	-33.90	1684.93	-2556.63	78.95	1706.30	-2797.33	426.02	1496.17	-3517.46	27.91	1715.92	485.14	-294.05	79.65	1082.10	-308.27	77.49	499.25
5.32000	-2762.06	181.11	22.00	-2750.40	173.56	62.68	-3408.25	263.95	945.84	-3453.27	219.59	852.88	-2388.38	55.98	28.39	-2449.69	60.62	40.29	-1807.64	10.52	357.38	-1804.01	-0.26	331.01	-2659.39	104.24	1353.42	0.00	0.00	0.00	-2560.89	-34.87	1685.16	-2530.28	80.90	1706.19	-2792.41	426.74	1495.74	-3508.52	27.29	1715.71	485.15	-294.01	79.50	1081.90	-308.03	77.42	499.94
5.33000	-2746.02	183.91	20.92	-2715.56	175.71	63.72	-3401.18	262.33	945.78	-3444.81	218.27	853.73	-2409.05	56.76	25.29	-2445.01	61.48	40.76	-1807.64	10.52	357.38	-1804.01	-0.26	331.01	-2641.47	104.14	1353.61	0.00	0.00	0.00	-2582.69	-33.89	1686.62	-2537.36	79.50	1706.98	-2787.48	427.45	1495.32	-3499.54	26.67	1715.50	484.84	-294.06	79.49	1082.40	-308.01	77.51	498.58
5.34000	-2749.35	186.63	16.36	-2695.27	177.21	63.33	-3394.05	260.72	945.68	-3436.30	216.94	854.53	-2400.24	56.28	26.48	-2459.42	59.84	37.40	-1807.64	10.52	357.38	-1804.01	-0.26	331.01	-2638.05	103.76	1353.77	0.00	0.00	0.00	-2563.17	-32.97	1687.17	-2526.75	80.10	1707.18	-2782.53	428.15	1494.90	-3490.54	26.06	1715.29	485.16	-294.21	79.51	1082.36	-308.08	77.44	498.11
5.35000	-2706.72	187.70	18.64	-2672.15	178.31	62.04	-3386.86	259.10	945.53	-3427.74	215.62	855.29	-2414.04	55.51	23.74	-2452.40	59.40	38.12	-1807.64	10.52	357.38	-1804.01	-0.26	331.01	-2632.44	103.13	1354.68	0.00	0.00	0.00	-2560.82	-33.81	1686.30	-2508.81	80.72	1705.35	-2777.57	428.85	1494.49	-3481.50	25.45	1715.08	484.94	-294.21	79.49	1082.84	-307.95	77.76	498.67
5.36000	-2684.09	188.61	17.91	-2645.25	179.26	61.38	-3379.61	257.49	945.33	-3419.12	214.30	856.01	-2386.22	57.13	29.58	-2466.86	59.21	35.85	-1807.64	10.52	357.38	-1804.01	-0.26	331.01	-2630.69	103.49	1355.10	0.00	0.00	0.00	-2550.46	-32.20	1686.73	-2530.26	81.86	1709.00	-2772.60	429.54	1494.07	-3472.43	24.84	1714.88	485.62	-293.97	79.72	1082.52	-307.94	77.54	499.50
5.37000	-2640.62	189.40	20.28	-2623.40	180.16	59.05	-3372.30	255.88	945.07	-3410.45	212.99	856.67	-2384.70	58.00	29.25	-2509.54	60.31	27.67	-1807.64	10.52	357.38	-1804.01	-0.26	331.01	-2627.31	103.29	1355.10	0.00	0.00	0.00	-2547.88	-32.18	1688.75	-2518.68	83.53	1707.20	-2767.62	430.23	1493.66	-3463.33	24.25	1714.67	486.38	-293.77	79.96	1082.66	-308.22	77.59	498.81
5.38000	-2623.16	189.77	19.44	-2593.19	180.32	58.25	-3364.93	254.27	944.77	-3401.73	211.68	857.29	-2374.98	58.54	30.89	-2495.89	61.82	32.32	-1807.64	10.52	357.38	-1804.01	-0.26	331.01	-2617.61	102.76	1355.92	0.00	0.00	0.00	-2525.78	-31.22	1687.98	-2504.32	84.22	1707.53	-2762.62	430.92	1493.25	-3454.20	23.65	1714.47	485.55	-294.04	79.73	1082.63	-307.91	77.65	498.64
5.39000	-2594.83	189.75	18.69	-2576.40	180.64	55.39	-3357.51	252.66	944.42	-3392.96	210.38	857.86	-2359.22	57.79	35.58	-2450.67	62.09	39.94	-1807.64	10.52	357.38	-1804.01	-0.26	331.01	-2620.46	102.56	1355.61	0.00	0.00	0.00	-2513.25	-30.73	1688.31	-2493.74	84.74	1707.29	-2757.61	431.60	1492.85	-3445.03	23.06	1714.27	484.75	-294.09	79.47	1082.91	-308.38	77.61	499.09
5.40000	-2554.17	189.28	21.75	-2548.56	181.22	54.60	-3350.02	251.06	944.02	-3384.13	209.08	858.39	-2371.32	60.17	34.00	-2500.95	61.90	31.73	-1807.64	10.52	357.38	-1804.01	-0.26	331.01	-2600.83	102.45	1356.22	0.00	0.00	0.00	-2539.37	-31.99	1690.57	-2497.89	84.76	1707.95	-2752.58	432.28	1492.45	-3435.84	22.48	1714.07	484.84	-293.93	79.54	1082.67	-308.15	77.50	498.64
5.41000	-2532.19	189.71	21.02	-2524.93	180.93	52.81	-3342.47	249.46	943.57	-3375.25	207.78	858.86	-2360.40	58.52	38.65	-2451.30	63.25	41.85	-1807.64	10.52	357.38	-1804.01	-0.26	331.01	-2604.41	102.19	1356.27	0.00	0.00	0.00	-2522.03	-29.39	1690.72	-2492.61	84.78	1708.92	-2747.55	432.95	1492.05	-3426.62	21.90	1713.87	485.35	-294.00	79.68	1082.93	-307.98	77.65	499.27
5.42000	-2499.44	188.53	22.07	-2570.98	183.29	40.92	-3334.87	247.87	943.07	-3366.31	206.49	859.29	-2377.60	59.71	37.60	-2480.64	61.45	35.98	-1807.64	10.52	357.38	-1804.01	-0.26	331.01	-2589.46	102.12	1355.86	0.00	0.00	0.00	-2498.04	-29.69	1690.74	-2485.73	85.69	1710.01	-2742.50	433.61	1491.65	-3417.36	21.32	1713.67	486.26	-293.84	80.02	1082.15	-307.97	77.39	499.22
5.43000	-2452.69	187.35	26.56	-2472.54	182.09	50.20	-3327.20	246.28	942.51	-3357.32	205.21	859.67	-2322.78	61.25	47.98	-2500.45	60.60	32.47	-1807.64	10.52	357.38	-1804.01	-0.26	331.01	-2590.19	101.98	1355.77	0.00	0.00	0.00	-2498.88	-28.07	1691.44	-2501.51	86.26	1710.71	-2737.44	434.28	1491.25	-3408.08	20.75	1713.48	485.72	-294.01	79.90	1083.03	-307.91	77.69	498.51
5.44000	-2427.16	190.18	26.35	-2445.04	182.24	48.86	-3319.48	244.69	941.91	-3348.28	203.93	860.00	-2367.81	60.96	38.71	-2465.46	63.90	39.32	-1807.64	10.52	357.38	-1804.01	-0.26	331.01	-2573.77	101.07	1355.78	0.00	0.00	0.00	-2501.53	-26.89	1691.04	-2463.06	86.94	1709.79	-2732.36	434.93	1490.86	-3398.77	20.19	1713.29	485.43	-293.98	79.80	1082.84	-307.77	77.76	499.10
5.45000	-2380.47	188.44	30.18	-2430.22	183.60	46.13	-3311.69	243.11	941.25	-3339.19	202.66	860.28	-2321.24	61.85	45.25	-2467.50	62.19	42.35	-1807.64	10.52	357.38	-1804.01	-0.26	331.01	-2571.05	100.67	1355.53	0.00	0.00	0.00	-2475.68	-26.26	1690.44	-2482.27	87.47	1710.74	-2727.28	435.58	1490.47	-3389.42	19.63	1713.10	486.66	-293.80	80.01	1083.02	-307.97	77.90	498.45
5.46000	-2343.06	188.33	31.77	-2421.64	183.81	42.12	-3303.84	241.53	940.54	-3330.04	201.39	860.51	-2352.18	60.18	42.79	-2481.09	61.89	38.73	-1807.64	10.52	357.38	-1804.01	-0.26	331.01	-2564.19	101.12	1355.59	0.00	0.00	0.00	-2494.32	-26.34	1691.62	-2466.41	88.91	1708.61	-2722.18	436.23	1490.09	-3380.05	19.07	1712.91	486.24	-293.44	80.07	1083.16	-308.23	77.79	498.37
5.47000	-2307.24	188.25	32.98	-2342.80	183.33	53.66	-3295.93	239.95	939.78	-3320.84	200.13	860.69	-2347.03	60.02	43.96	-2506.13	60.92	33.45	-1807.64	10.52	357.38	-1804.01	-0.26	331.01	-2567.98	101.48	1354.95	0.00	0.00	0.00	-2474.43	-25.10	1690.68	-2458.40	89.65	1709.21	-2717.06	436.87	1489.70	-3370.64	18.52	1712.72	485.30	-293.72	79.74	1082.81	-308.22	77.71	499.35
5.48000	-2272.97	188.20	33.83	-2336.11	184.75	49.22	-3287.96	238.38	938.96	-3311.59	198.87	860.82	-2338.40	59.40	43.10	-2496.54	61.64	34.19	-1807.64	10.52	357.38	-1804.01	-0.26	331.01	-2558.45	101.12	1354.54	0.00	0.00	0.00	-2461.87	-24.62	1689.64	-2439.34	91.90	1709.40	-2711.94	437.51	1489.32	-3361.21	17.98	1712.53	485.75	-293.71	79.81	1083.02	-308.24	77.70	499.20
5.49000	-2240.23	188.17	34.32	-2366.37	185.96	37.36	-3279.93	236.81	938.10	-3302.28	197.62	860.89	-2368.63	59.55	38.18	-2457.53	60.83	41.17	-1807.64	10.52	357.38	-1804.01	-0.26	331.01	-2548.99	101.73	1354.29	0.00	0.00	0.00	-2454.86	-22.86	1690.34	-2440.38	91.43	1708.25	-2706.80	438.14	1488.94	-3351.75	17.45	1712.35	485.16	-294.26	79.49	1082.36	-308.04	77.53	498.74
5.50000	-2208.98	188.17	34.47	-2381.32	185.73	29.65	-3271.84	235.25	937.17	-3292.92	196.37	860.92	-2349.95	59.02	39.45	-2469.00	59.44	37.61	-1807.64	10.52	357.38	-1804.01	-0.26	331.01	-2548.36	101.42	1353.30	0.00	0.00	0.00	-2485.52	-21.84	1690.50	-2433.23	93.49	1707.00	-2701.65	438.76	1488.57	-3342.26	16.91	1712.17	486.17	-294.14	79.79	1082.36	-308.31	77.39	497.80
5.51000	-2179.21	188.18	34.28	-2332.98	184.62	34.50	-3263.68	233.69	936.20	-3283.50	195.13	860.90	-2318.28	59.49	45.85	-2489.99	58.74	33.93	-1807.64	10.52	357.38	-1804.01	-0.26	331.01	-2530.06	102.09	1352.78	0.00	0.00	0.00	-2433.25	-22.45	1686.94	-2448.15	93.33	1706.67	-2696.48	439.38	1488.20	-3332.74	16.39	1711.99	485.45	-293.74	79.77	1082.89	-308.22	77.61	499.12
5.52000	-2150.88	188.23	33.77	-2307.57	186.44	36.91	-3255.47	232.14	935.17	-3274.03	193.90	860.82	-2340.43	57.08	39.98	-2490.42	58.93	31.98	-1807.64	10.52	357.38	-1804.01	-0.26	331.01	-2533.66	101.61	1352.07	0.00	0.00	0.00	-2422.54	-20.50	1687.98	-2417.19	93.84	1704.71	-2691.31	440.00	1487.83	-3323.19	15.87	1711.81	485.45	-294.03	79.78	1082.95	-307.85	77.79	498.94
5.53000	-2123.98	188.29	32.95	-2271.06	183.98	42.20	-3247.19	230.59	934.09	-3264.51	192.68	860.69	-2343.86	56.72	38.79	-2512.20	56.60	27.40	-1807.64	10.52	357.38	-1804.01	-0.26	331.01	-2534.53	102.08	1351.73	0.00	0.00	0.00	-2443.23	-19.19	1687.45	-2408.88	94.87	1704.71	-2686.12	440.61	1487.46	-3313.61	15.36	1711.64	485.26	-293.99	79.57	1082.96	-307.91	77.66	498.08
5.54000	-2098.46	188.37	31.82	-2256.94	184.21	45.21	-3238.85	229.04	932.96	-3254.93	191.46	860.51	-2357.31	54.40	36.24	-2458.12	58.27	38.08	-1807.64	10.52	357.38	-1804.01	-0.26	331.01	-2510.54	102.29	1350.21	0.00	0.00	0.00	-2417.90	-18.61	1685.19	-2416.33	95.91	1704.80	-2680.91	441.21	1487.10	-3304.00	14.85	1711.46	485.56	-293.86	79.72	1082.72	-308.27	77.57	498.89
5.55000	-2074.32	188.48	30.39	-2256.78	181.92	44.23	-3230.45	227.51	931.77	-3245.31	190.24	860.28	-2364.61	55.64	35.18	-2462.44	58.67	37.09	-1807.64	10.52	357.38	-1804.01	-0.26	331.01	-2504.95	103.14	1349.15	0.00	0.00	0.00	-2412.74	-16.83	1683.71	-2404.77	96.58	1700.73	-2675.70	441.81	1486.74	-3294.37	14.35	1711.29	485.20	-293.97	79.56	1082.83	-308.14	77.59	498.67
5.56000	-2051.51	188.60	28.69	-2237.14	180.67	46.11	-3221.98	225.98	930.52	-3235.62	189.04	860.00	-2346.70	53.66	38.21	-2497.01	56.30	30.49	-1807.64	10.52	357.38	-1804.01	-0.26	331.01	-2506.19	103.29	1348.58	0.00	0.00	0.00	-2410.83	-17.83	1682.60	-2392.69	97.80	1699.66	-2670.47	442.41	1486.38	-3284.71	13.85	1711.12	485.63	-294.07	79.67	1082.99	-308.31	77.57	498.80
5.57000	-2030.01	188.75	26.71	-2219.85	179.18	47.39	-3213.45	224.45	929.22	-3225.88	187.84	859.66	-2360.32	55.01	35.12	-2479.90	56.01	32.77	-1807.64	10.52	357.38	-1804.01	-0.26	331.01	-2502.09	104.14	1347.66	0.00	0.00	0.00	-2412.44	-17.77	1681.88	-2380.41	99.29	1697.91	-2665.23	443.00	1486.02	-3275.02	13.36	1710.96	485.55	-294.03	79.70	1082.87	-308.31	77.47	498.09
5.58000	-2009.80	188.91	24.46	-2204.81	177.53	48.11	-3204.86	222.93	927.86	-3216.09	186.65	859.26	-2353.67	54.74	36.09	-2509.57	56.58	27.09	-1807.64	10.52	357.38	-1804.01	-0.26	331.01	-2486.52	104.89	1346.48	0.00	0.00	0.00	-2411.38	-15.66	1681.61	-2351.12	99.47	1694.90	-2659.97	443.58	1485.67	-3265.30	12.88	1710.79	485.46	-293.92	79.62	1082.51	-308.33	77.47	497.90
5.59000	-1990.84	189.09	21.97	-2191.91	175.84	48.32	-3196.20	221.41	926.45	-3206.25	185.47	858.82	-2336.64	54.87	38.97	-2481.37	55.95	33.06	-1807.64	10.52	357.38	-1804.01	-0.26	331.01	-2480.95	104.95	1345.64	0.00	0.00	0.00	-2397.33	-14.93	1678.93	-2358.15	100.54	1694.83	-2654.71	444.16	1485.32	-3255.55	12.41	1710.63	484.69	-293.89	79.45	1082.25	-308.01	77.56	497.72
5.60000	-1973.12	189.29	19.23	-2181.01	174.22	48.07	-3187.48	219.91	924.98	-3196.35	184.29	858.31	-2347.18	54.73	37.74	-2473.10	54.93	34.39	-1807.64	10.52	357.38	-1804.01	-0.26	331.01	-2484.10	105.69	1344.78	0.00	0.00	0.00	-2398.54	-13.39	1677.74	-2358.67	101.48	1693.81	-2649.42	444.73	1484.98	-3245.77	11.94	1710.47	484.43	-293.67	79.61	1082.47	-308.00	77.62	498.34
5.61000	-1956.60	189.50	16.26	-2172.02	172.76	47.40	-3178.70	218.40	923.46	-3186.40	183.12	857.76	-2327.61	53.74	39.76	-2477.46	55.08	33.23	-1807.64	10.52	357.38	-1804.01	-0.26	331.01	-2473.27	106.14	1344.10	0.00	0.00	0.00	-2377.15	-14.19	1675.56	-2350.67	100.39	1692.34	-2644.13	445.30	1484.64	-3235.97	11.48	1710.31	484.61	-294.04	79.55	1082.42	-308.34	77.41	499.33
5.62000	-1941.26	189.73	13.07	-2164.81	171.58	46.36	-3169.85	216.91	921.88	-3176.39	181.96	857.14	-2339.20	54.43	37.61	-2512.57	54.95	26.71	-1807.64	10.52	357.38	-1804.01	-0.26	331.01	-2466.03	107.00	1343.41	0.00	0.00	0.00	-2349.14	-11.34	1674.22	-2358.80	101.72	1691.77	-2638.83	445.86	1484.30	-3226.14	11.02	1710.16	485.66	-293.58	79.92	1082.86	-308.25	77.76	498.80
5.63000	-1927.07	189.97	9.66	-2159.27	170.77	45.00	-3160.94	215.42	920.24	-3166.33	180.81	856.48	-2345.34	54.95	37.30	-2498.43	55.22	29.20	-1807.64	10.52	357.38	-1804.01	-0.26	331.01	-2466.23	107.96	1342.53	0.00	0.00	0.00	-2353.34	-10.15	1673.94	-2353.07	104.47	1689.55	-2633.51	446.42	1483.96	-3216.29	10.57	1710.01	485.81	-293.99	79.78	1083.10	-308.20	77.62	498.46
5.64000	-1914.00	190.23	6.06	-2155.29	170.45	43.36	-3151.97	213.94	918.55	-3156.22	179.67	855.75	-2374.23	53.23	31.08	-2498.11	55.55	29.94	-1807.64	10.52	357.38	-1804.01	-0.26	331.01	-2451.76	108.96	1341.41	0.00	0.00	0.00	-2351.42	-9.72	1672.12	-2340.88	105.03	1688.65	-2628.17	446.97	1483.63	-3206.40	10.13	1709.86	485.12	-294.00	79.73	1083.01	-308.06	77.57	498.76
5.65000	-1902.03	190.50	2.26	-2152.75	170.71	41.49	-3142.93	212.46	916.80	-3146.05	178.53	854.97	-2347.37	53.38	35.50	-2471.96	56.10	33.09	-1807.64	10.52	357.38	-1804.01	-0.26	331.01	-2449.20	109.63	1341.02	0.00	0.00	0.00	-2357.94	-9.28	1672.40	-2312.14	105.72	1686.78	-2622.83	447.52	1483.30	-3196.49	9.70	1709.71	484.81	-293.92	79.56	1082.90	-308.01	77.63	498.46
5.66000	-1891.13	190.79	-1.72	-2151.53	171.68	39.43	-3133.82	210.99	914.99	-3135.82	177.40	854.14	-2383.49	54.37	27.82	-2496.32	54.35	31.02	-1807.64	10.52	357.38	-1804.01	-0.26	331.01	-2445.38	109.88	1340.22	0.00	0.00	0.00	-2349.34	-8.17	1671.67	-2325.09	106.73	1687.73	-2617.47	448.06	1482.97	-3186.55	9.27	1709.56	485.04	-293.48	79.53	1082.85	-307.77	77.75	497.74
5.67000	-1881.27	191.08	-5.87	-2151.53	173.44	37.23	-3124.65	209.53	913.12	-3125.55	176.28	853.25	-2425.78	53.10	19.41	-2508.01	54.97	27.98	-1807.64	10.52	357.38	-1804.01	-0.26	331.01	-2434.25	111.32	1339.87	0.00	0.00	0.00	-2350.85	-7.73	1670.47	-2330.65	108.03	1686.55	-2612.10	448.59	1482.65	-3176.59	8.85	1709.42	485.40	-293.65	79.68	1082.75	-307.86	77.63	498.16
5.68000	-1872.43	191.39	-10.18	-2164.89	177.42	30.75	-3115.42	208.08	911.20	-3115.22	175.17	852.30	-2370.23	53.81	29.34	-2480.96	54.37	34.72	-1807.64	10.52	357.38	-1804.01	-0.26	331.01	-2427.65	112.23	1339.15	0.00	0.00	0.00	-2346.35	-6.07	1669.21	-2300.28	109.21	1685.06	-2606.72	449.12	1482.33	-3166.60	8.44	1709.28	485.96	-293.97	79.87	1082.67	-308.28	77.57	499.03
5.69000	-1864.58	191.71	-14.63	-2141.47	179.33	34.95	-3106.12	206.63	909.22	-3104.83	174.07	851.29	-2383.61	52.61	29.89	-2478.19	55.62	34.74	-1807.64	10.52	357.38	-1804.01	-0.26	331.01	-2426.90	112.83	1339.20	0.00	0.00	0.00	-2332.60	-3.67	1669.06	-2299.39	111.04	1684.94	-2601.32	449.64	1482.01	-3156.58	8.03	1709.14	485.09	-294.03	79.80	1082.55	-308.31	77.45	499.27
5.70000	-1857.69	192.04	-19.23	-2166.73	180.80	27.55	-3096.75	205.20	907.18	-3094.39	172.98	850.22	-2395.24	53.06	26.04	-2490.42	53.48	32.32	-1807.64	10.52	357.38	-1804.01	-0.26	331.01	-2419.41	113.36	1339.45	0.00	0.00	0.00	-2300.07	-4.02	1668.14	-2283.80	111.94	1682.46	-2595.91	450.16	1481.70	-3146.54	7.64	1709.00	485.28	-293.91	79.70	1082.43	-308.18	77.55	499.57
5.71000	-1851.74	192.38	-23.96	-2140.84	180.48	30.98	-3087.32	203.77	905.07	-3083.90	171.90	849.10	-2386.03	52.16	30.11	-2457.94	54.78	38.57	-1807.64	10.52	357.38	-1804.01	-0.26	331.01	-2406.66	114.30	1339.01	0.00	0.00	0.00	-2312.71	-2.90	1669.84	-2273.66	114.58	1682.64	-2590.49	450.67	1481.39	-3136.47	7.25	1708.87	485.37	-294.07	79.53	1082.48	-307.98	77.66	499.17
5.72000	-1846.69	192.72	-28.81	-2149.53	180.88	30.40	-3077.82	202.34	902.92	-3073.35	170.82	847.92	-2389.83	51.91	27.63	-2477.66	55.13	36.19	-1807.64	10.52	357.38	-1804.01	-0.26	331.01	-2405.69	115.66	1339.27	0.00	0.00	0.00	-2313.97	-0.63	1669.51	-2275.69	114.29	1682.34	-2585.05	451.18	1481.08	-3126.37	6.86	1708.74	484.94	-293.98	79.52	1082.95	-308.08	77.71	498.80
5.73000	-1842.53	193.08	-33.77	-2155.71	181.27	28.25	-3068.26	200.93	900.70	-3062.75	169.76	846.68	-2354.99	52.94	34.16	-2483.24	53.28	33.62	-1807.64	10.52	357.38	-1804.01	-0.26	331.01	-2392.58	116.48	1339.92	0.00	0.00	0.00	-2286.94	0.96	1668.84	-2264.99	115.38	1681.89	-2579.61	451.68	1480.78	-3116.25	6.49	1708.61	485.24	-294.02	79.62	1082.81	-308.09	77.50	499.02
5.74000	-1839.22	193.44	-38.82	-2144.54	181.05	30.17	-3058.63	199.52	898.42	-3052.09	168.70	845.38	-2409.74	53.28	25.03	-2494.28	53.92	30.87	-1807.64	10.52	357.38	-1804.01	-0.26	331.01	-2397.34	117.57	1340.37	0.00	0.00	0.00	-2290.99	1.75	1670.36	-2259.97	117.15	1681.93	-2574.14	452.17	1480.48	-3106.10	6.12	1708.49	486.07	-293.74	79.89	1083.10	-308.06	77.67	499.03
5.75000	-1836.74	193.81	-43.97	-2143.75	181.78	29.96	-3048.93	198.13	896.08	-3041.38	167.66	844.02	-2400.55	52.42	25.84	-2450.48	53.10	40.06	-1807.64	10.52	357.38	-1804.01	-0.26	331.01	-2384.00	118.86	1341.22	0.00	0.00	0.00	-2294.41	1.52	1670.09	-2248.65	119.13	1682.37	-2568.67	452.66	1480.18	-3095.93	5.76	1708.37	485.43	-294.17	79.66	1083.01	-308.28	77.59	498.52
5.76000	-1835.06	194.18	-49.19	-2160.70	180.64	25.16	-3039.17	196.74	893.68	-3030.61	166.62	842.60	-2383.46	52.21	30.02	-2472.55	52.18	35.82	-1807.64	10.52	357.38	-1804.01	-0.26	331.01	-2377.63	120.27	1342.23	0.00	0.00	0.00	-2277.89	3.97	1670.64	-2231.72	119.94	1681.85	-2563.18	453.14	1479.89	-3085.73	5.41	1708.25	485.09	-294.00	79.64	1083.29	-307.68	77.86	499.04
5.77000	-1834.15	194.56	-54.48	-2150.15	181.88	27.42	-3029.34	195.36	891.22	-3019.79	165.59	841.12	-2412.77	53.43	27.94	-2449.35	52.01	40.62	-1807.64	10.52	357.38	-1804.01	-0.26	331.01	-2375.19	121.33	1343.18	0.00	0.00	0.00	-2248.83	5.83	1669.47	-2236.23	121.21	1683.14	-2557.68	453.62	1479.60	-3075.51	5.07	1708.13	484.97	-294.08	79.51	1083.00	-307.91	77.74	498.64
5.78000	-1833.99	194.94	-59.83	-2143.39	182.15	27.89	-3019.44	193.99	888.70	-3008.91	164.58	839.58	-2399.44	52.95	27.07	-2452.67	51.63	42.78	-1807.64	10.52	357.38	-1804.01	-0.26	331.01	-2358.60	122.39	1344.20	0.00	0.00	0.00	-2255.52	7.01	1671.68	-2242.50	121.45	1685.14	-2552.17	454.09	1479.31	-3065.26	4.73	1708.02	485.18	-294.66	79.39	1082.79	-308.11	77.76	498.23
5.79000	-1834.55	195.33	-65.22	-2174.33	182.08	22.24	-3009.48	192.62	886.11	-2997.98	163.57	837.98	-2415.91	51.46	24.97	-2473.04	51.73	43.84	-1807.64	10.52	357.38	-1804.01	-0.26	331.01	-2351.45	123.18	1345.36	0.00	0.00	0.00	-2239.87	7.02	1671.79	-2228.17	122.24	1684.22	-2546.64	454.56	1479.03	-3054.99	4.41	1707.91	485.61	-294.21	79.58	1083.08	-308.06	77.67	498.49
5.80000	-1835.81	195.72	-70.66	-2147.82	181.43	27.15	-2999.45	191.27	883.47	-2987.00	162.58	836.31	-2375.28	51.51	32.39	-2489.60	52.34	43.67	-1807.64	10.52	357.38	-1804.01	-0.26	331.01	-2341.48	124.75	1346.25	0.00	0.00	0.00	-2254.06	8.31	1673.43	-2219.10	123.12	1686.31	-2541.10	455.02	1478.75	-3044.69	4.09	1707.80	485.43	-294.04	79.61	1083.10	-308.20	77.56	498.56
5.81000	-1837.73	196.12	-76.12	-2154.23	183.36	26.05	-2989.35	189.93	880.77	-2975.96	161.60	834.59	-2381.36	52.38	31.51	-2481.54	53.48	42.13	-1807.64	10.52	357.38	-1804.01	-0.26	331.01	-2332.78	125.16	1347.22	0.00	0.00	0.00	-2251.21	9.25	1674.84	-2209.71	124.22	1686.91	-2535.55	455.47	1478.47	-3034.37	3.78	1707.69	486.01	-294.19	79.87	1082.76	-308.55	77.44	499.71
5.82000	-1840.29	196.51	-81.60	-2151.34	181.95	27.35	-2979.18	188.60	878.00	-2964.87	160.62	832.80	-2389.14	51.52	30.34	-2469.63	54.45	38.44	-1807.64	10.52	357.38	-1804.01	-0.26	331.01	-2335.60	126.41	1347.66	0.00	0.00	0.00	-2256.67	10.75	1676.28	-2217.27	126.54	1688.42	-2529.99	455.92	1478.20	-3024.03	3.48	1707.59	485.18	-293.75	79.71	1083.30	-308.51	77.75	498.86
5.83000	-1843.47	196.90	-87.08	-2156.97	182.55	25.80	-2968.94	187.27	875.17	-2953.72	159.66	830.96	-2407.14	50.57	28.59	-2438.79	55.31	41.30	-1807.64	10.52	357.38	-1804.01	-0.26	331.01	-2329.24	128.07	1348.90	0.00	0.00	0.00	-2237.46	11.06	1676.87	-2221.40	127.07	1689.31	-2524.41	456.36	1477.93	-3013.66	3.19	1707.49	485.18	-294.04	79.43	1082.95	-308.22	77.69	499.02
5.84000	-1847.23	197.30	-92.56	-2134.54	182.30	30.40	-2958.64	185.96	872.28	-2942.51	158.71	829.05	-2388.14	51.13	28.99	-2424.09	54.76	42.08	-1807.64	10.52	357.38	-1804.01	-0.26	331.01	-2317.32	128.85	1349.40	0.00	0.00	0.00	-2227.04	12.83	1677.59	-2220.23	128.29	1690.77	-2518.82	456.79	1477.66	-3003.26	2.90	1707.40	485.70	-294.03	79.67	1082.64	-308.02	77.52	499.02
5.85000	-1851.55	197.69	-98.02	-2155.72	182.91	26.34	-2948.27	184.65	869.32	-2931.25	157.77	827.07	-2394.24	50.31	26.58	-2419.94	54.69	41.97	-1807.64	10.52	357.38	-1804.01	-0.26	331.01	-2310.63	129.80	1349.22	0.00	0.00	0.00	-2191.90	14.04	1676.84	-2211.47	128.55	1691.46	-2513.21	457.22	1477.40	-2992.84	2.63	1707.30	485.23	-293.88	79.64	1082.42	-308.43	77.39	498.83
5.86000	-1856.40	198.09	-103.47	-2160.69	183.19	25.11	-2937.83	183.36	866.30	-2919.94	156.84	825.04	-2389.61	49.45	24.59	-2413.85	54.42	44.04	-1807.64	10.52	357.38	-1804.01	-0.26	331.01	-2301.61	129.95	1349.70	0.00	0.00	0.00	-2213.17	14.30	1677.06	-2173.87	129.85	1689.67	-2507.59	457.64	1477.14	-2982.40	2.36	1707.22	485.83	-293.59	79.77	1082.67	-308.47	77.57	499.31
5.87000	-1861.76	198.48	-108.87	-2153.50	183.15	26.20	-2927.32	182.08	863.22	-2908.57	155.92	822.93	-2354.23	49.45	30.29	-2398.55	52.55	47.92	-1807.64	10.52	357.38	-1804.01	-0.26	331.01	-2301.86	130.46	1349.42	0.00	0.00	0.00	-2191.26	14.36	1677.48	-2175.26	129.89	1690.57	-2501.96	458.06	1476.89	-2971.93	2.10	1707.13	485.83	-294.11	79.68	1082.88	-308.24	77.60	499.84
5.88000	-1867.59	198.87	-114.24	-2164.96	183.98	24.08	-2916.74	180.80	860.08	-2897.15	155.02	820.77	-2367.47	48.80	26.73	-2375.27	51.54	53.34	-1807.64	10.52	357.38	-1804.01	-0.26	331.01	-2294.94	130.95	1349.34	0.00	0.00	0.00	-2197.12	15.24	1678.60	-2157.81	130.41	1690.21	-2496.32	458.47	1476.63	-2961.44	1.86	1707.04	486.55	-293.64	79.97	1083.47	-308.14	77.99	498.28
5.89000	-1873.88	199.26	-119.54	-2143.51	182.40	28.73	-2906.09	179.54	856.87	-2885.67	154.12	818.54	-2364.26	46.79	29.21	-2380.32	50.20	55.39	-1807.64	10.52	357.38	-1804.01	-0.26	331.01	-2275.96	131.24	1349.86	0.00	0.00	0.00	-2172.91	16.40	1678.84	-2182.19	130.80	1691.47	-2490.66	458.87	1476.39	-2950.93	1.62	1706.96	485.88	-293.67	79.82	1082.80	-308.15	77.59	499.00
5.90000	-1880.60	199.64	-124.79	-2152.78	182.05	27.02	-2895.37	178.29	853.60	-2874.14	153.24	816.25	-2349.78	45.89	33.07	-2365.61	48.71	60.10	-1807.64	10.52	357.38	-1804.01	-0.26	331.01	-2275.01	131.34	1349.46	0.00	0.00	0.00	-2179.56	17.36	1679.69	-2172.95	131.77	1692.03	-2484.99	459.27	1476.14	-2940.39	1.39	1706.89	485.20	-294.21	79.56	1082.67	-308.16	77.66	498.08
5.91000	-1887.71	200.01	-129.95	-2138.29	183.09	29.95	-2884.58	177.05	850.26	-2862.55	152.37	813.89	-2329.69	42.99	38.46	-2357.08	46.83	63.54	-1807.64	10.52	357.38	-1804.01	-0.26	331.01	-2280.00	131.27	1350.18	0.00	0.00	0.00	-2177.00	18.01	1679.33	-2169.25	131.68	1691.80	-2479.31	459.66	1475.90	-2929.84	1.17	1706.81	485.33	-294.13	79.58	1082.55	-308.44	77.33	498.24
5.92000	-1895.19	200.39	-135.03	-2148.42	182.76	28.27	-2873.73	175.82	846.86	-2850.91	151.51	811.47	-2307.35	41.43	42.73	-2353.57	45.28	64.93	-1807.64	10.52	357.38	-1804.01	-0.26	331.01	-2271.60	131.47	1350.14	0.00	0.00	0.00	-2178.30	17.78	1680.54	-2170.56	131.61	1692.16	-2473.61	460.05	1475.66	-2919.25	0.96	1706.74	485.25	-293.92	79.73	1082.21	-308.41	77.21	499.00
5.93000	-1903.01	200.75	-140.02	-2150.11	182.71	26.80	-2862.80	174.60	843.39	-2839.21	150.66	808.98	-2300.06	39.46	43.44	-2341.18	43.61	66.17	-1807.64	10.52	357.38	-1804.01	-0.26	331.01	-2267.07	131.73	1350.58	0.00	0.00	0.00	-2171.31	18.56	1680.59	-2147.51	132.30	1691.01	-2467.91	460.43	1475.43	-2908.65	0.75	1706.68	486.17	-293.69	80.04	1082.15	-308.14	77.40	499.58
5.94000	-1911.16	201.11	-144.89	-2155.82	182.13	25.96	-2851.80	173.40	839.86	-2827.45	149.83	806.42	-2284.99	37.63	44.23	-2331.21	42.23	66.84	-1807.64	10.52	357.38	-1804.01	-0.26	331.01	-2259.21	132.17	1351.14	0.00	0.00	0.00	-2168.63	18.46	1679.89	-2137.49	133.36	1690.68	-2462.18	460.80	1475.20	-2898.02	0.56	1706.61	485.49	-293.48	79.69	1082.67	-308.12	77.53	499.39
5.95000	-1919.59	201.46	-149.66	-2132.47	182.75	31.23	-2840.73	172.20	836.26	-2815.64	149.01	803.80	-2289.77	36.42	42.54	-2320.62	40.67	66.57	-1807.64	10.52	357.38	-1804.01	-0.26	331.01	-2251.75	132.28	1351.95	0.00	0.00	0.00	-2149.16	19.49	1679.35	-2143.67	132.81	1691.40	-2456.45	461.16	1474.97	-2887.37	0.38	1706.55	485.12	-293.94	79.69	1083.32	-308.04	77.69	499.20
5.96000	-1928.29	201.81	-154.29	-2137.50	182.38	29.46	-2829.59	171.02	832.59	-2803.78	148.20	801.12	-2264.80	35.23	43.57	-2322.91	38.40	63.44	-1807.64	10.52	357.38	-1804.01	-0.26	331.01	-2253.17	132.71	1352.86	0.00	0.00	0.00	-2164.70	18.26	1680.00	-2137.66	133.15	1691.26	-2450.70	461.52	1474.75	-2876.70	0.21	1706.49	485.37	-293.42	79.91	1083.29	-308.28	77.72	498.34
5.97000	-1937.22	202.14	-158.79	-2151.12	181.74	27.40	-2818.38	169.85	828.86	-2791.86	147.41	798.36	-2227.93	33.45	45.31	-2293.94	37.50	64.58	-1807.64	10.52	357.38	-1804.01	-0.26	331.01	-2246.03	133.34	1352.91	0.00	0.00	0.00	-2133.59	19.36	1678.49	-2116.12	132.96	1690.21	-2444.94	461.88	1474.53	-2866.00	0.04	1706.44	485.77	-293.84	79.78	1083.32	-308.24	77.70	498.74
5.98000	-1946.36	202.46	-163.14	-2157.21	182.48	26.92	-2807.10	168.69	825.07	-2779.88	146.63	795.54	-2229.34	32.61	41.78	-2283.99	35.57	61.47	-1807.64	10.52	357.38	-1804.01	-0.26	331.01	-2239.49	133.51	1353.77	0.00	0.00	0.00	-2122.61	19.34	1677.00	-2102.34	132.81	1689.28	-2439.17	462.22	1474.32	-2855.29	-0.11	1706.39	484.62	-294.20	79.23	1083.09	-308.23	77.77	498.54
5.99000	-1955.69	202.78	-167.33	-2162.62	181.39	26.96	-2795.75	167.54	821.20	-2767.85	145.86	792.65	-2216.46	30.90	40.85	-2261.60	34.07	59.88	-1807.64	10.52	357.38	-1804.01	-0.26	331.01	-2231.25	133.97	1353.96	0.00	0.00	0.00	-2121.45	18.62	1677.33	-2110.64	131.74	1690.03	-2433.38	462.56	1474.11	-2844.55	-0.25	1706.34	485.21	-294.16	79.44	1083.16	-307.99	77.79	498.89
6.00000	-1965.17	203.08	-171.36	-2118.00	181.21	35.83	-2784.33	166.41	817.27	-2755.77	145.10	789.69	-2194.98	29.96	38.46	-2256.46	33.71	55.49	-1807.64	10.52	357.38	-1804.01	-0.26	331.01	-2231.12	134.41	1354.65	0.00	0.00	0.00	-2128.59	17.87	1677.09	-2086.48	132.12	1688.79	-2427.58	462.90	1473.90	-2833.79	-0.39	1706.30	485.36	-293.99	79.71	1082.69	-307.78	77.58	498.89
6.01000	-1974.78	203.37	-175.20	-2151.58	181.36	29.69	-2772.83	165.29	813.28	-2743.63	144.36	786.67	-2193.76	29.77	35.12	-2239.90	32.57	52.98	-1807.64	10.52	357.38	-1804.01	-0.26	331.01	-2214.47	134.86	1355.56	0.00	0.00	0.00	-2108.75	16.97	1677.69	-2089.30	131.89	1689.94	-2421.76	463.22	1473.70	-2823.00	-0.51	1706.26	485.12	-293.87	79.50	1083.07	-307.96	77.75	499.39
6.02000	-1984.50	203.65	-178.86	-2144.02	180.73	32.42	-2761.26	164.18	809.21	-2731.43	143.63	783.57	-2169.60	28.10	35.21	-2218.67	30.68	51.02	-1807.64	10.52	357.38	-1804.01	-0.26	331.01	-2207.60	134.54	1355.84	0.00	0.00	0.00	-2102.88	16.10	1677.92	-2076.23	131.13	1689.45	-2415.94	463.54	1473.50	-2812.20	-0.62	1706.22	484.58	-294.07	79.42	1082.58	-308.18	77.58	498.87
6.03000	-1994.28	203.92	-182.32	-2157.25	181.02	29.81	-2749.62	163.08	805.08	-2719.18	142.92	780.41	-2157.32	27.63	33.02	-2189.56	30.66	49.90	-1807.64	10.52	357.38	-1804.01	-0.26	331.01	-2202.88	135.08	1356.21	0.00	0.00	0.00	-2090.25	15.56	1676.20	-2088.41	129.50	1689.65	-2410.10	463.86	1473.30	-2801.38	-0.72	1706.19	485.06	-294.24	79.48	1083.09	-308.16	77.80	499.20
6.04000	-2004.12	204.17	-185.57	-2146.21	180.87	32.40	-2737.91	162.00	800.88	-2706.87	142.22	777.18	-2126.29	26.49	33.62	-2177.41	30.30	45.17	-1807.64	10.52	357.38	-1804.01	-0.26	331.01	-2204.45	135.15	1356.64	0.00	0.00	0.00	-2105.38	15.71	1678.28	-2075.38	127.86	1688.97	-2404.25	464.16	1473.11	-2790.53	-0.81	1706.16	485.29	-293.86	79.72	1082.82	-308.22	77.58	499.68
6.05000	-2013.98	204.41	-188.60	-2156.87	179.91	30.55	-2726.13	160.93	796.61	-2694.51	141.53	773.88	-2131.23	26.50	26.43	-2165.01	29.92	41.71	-1807.64	10.52	357.38	-1804.01	-0.26	331.01	-2193.85	135.70	1356.43	0.00	0.00	0.00	-2088.77	14.62	1676.65	-2071.09	128.36	1690.11	-2398.38	464.47	1472.93	-2779.66	-0.90	1706.14	485.83	-293.84	79.87	1083.01	-308.15	77.75	498.82
6.06000	-2023.83	204.63	-191.40	-2164.38	180.77	29.62	-2714.27	159.87	792.27	-2682.09	140.86	770.50	-2086.03	27.09	30.19	-2123.51	30.26	43.34	-1807.64	10.52	357.38	-1804.01	-0.26	331.01	-2192.64	135.38	1356.37	0.00	0.00	0.00	-2077.12	13.76	1676.41	-2056.08	127.97	1689.95	-2392.50	464.76	1472.74	-2768.77	-0.97	1706.11	485.67	-293.93	79.75	1082.96	-308.03	77.72	499.31
6.07000	-2033.66	204.84	-193.97	-2155.03	180.18	30.21	-2702.34	158.83	787.86	-2669.61	140.20	767.06	-2087.96	26.75	26.38	-2084.96	31.26	44.62	-1807.64	10.52	357.38	-1804.01	-0.26	331.01	-2195.11	135.01	1356.54	0.00	0.00	0.00	-2078.54	13.80	1676.71	-2045.29	125.57	1689.63	-2386.61	465.05	1472.56	-2757.87	-1.03	1706.10	485.53	-293.85	79.75	1082.40	-308.29	77.37	498.83
6.08000	-2043.42	205.03	-196.28	-2141.59	180.43	33.29	-2690.34	157.80	783.39	-2657.08	139.55	763.55	-2038.77	27.80	31.91	-2072.60	30.98	41.84	-1807.64	10.52	357.38	-1804.01	-0.26	331.01	-2179.67	135.31	1356.79	0.00	0.00	0.00	-2082.18	13.02	1677.56	-2042.38	125.03	1690.08	-2380.70	465.33	1472.39	-2746.94	-1.08	1706.08	483.97	-294.01	79.37	1082.29	-308.62	77.30	498.71
6.09000	-2053.09	205.20	-198.33	-2131.76	180.34	35.77	-2678.26	156.78	778.84	-2644.49	138.93	759.96	-2006.69	27.81	35.82	-2064.23	32.22	39.41	-1807.64	10.52	357.38	-1804.01	-0.26	331.01	-2170.90	134.50	1356.77	0.00	0.00	0.00	-2082.27	11.60	1677.75	-2043.36	124.63	1690.56	-2374.78	465.60	1472.22	-2735.99	-1.12	1706.07	484.74	-294.09	79.47	1082.43	-308.07	77.54	498.67
6.10000	-2062.66	205.36	-200.11	-2141.32	180.28	35.02	-2666.11	155.78	774.23	-2631.85	138.31	756.31	-2001.27	30.88	33.47	-2031.10	32.80	41.49	-1807.64	10.52	357.38	-1804.01	-0.26	331.01	-2162.61	133.82	1356.00	0.00	0.00	0.00	-2057.06	9.99	1676.11	-2045.92	122.78	1690.54	-2368.85	465.87	1472.05	-2725.02	-1.14	1706.06	484.98	-293.86	79.57	1082.07	-308.26	77.46	498.47
6.11000	-2072.08	205.49	-201.61	-2149.39	181.71	31.13	-2653.89	154.79	769.54	-2619.15	137.71	752.58	-1964.32	32.40	40.16	-1994.46	34.06	46.07	-1807.64	10.52	357.38	-1804.01	-0.26	331.01	-2159.84	133.53	1355.90	0.00	0.00	0.00	-2084.57	9.87	1677.15	-2019.69	121.79	1689.91	-2362.91	466.13	1471.88	-2714.03	-1.16	1706.06	485.62	-293.66	79.71	1082.90	-308.15	77.70	499.13
6.12000	-2081.34	205.61	-202.82	-2162.57	181.70	27.45	-2641.59	153.82	764.79	-2606.40	137.13	748.78	-1955.17	32.94	41.26	-1998.22	34.98	42.16	-1807.64	10.52	357.38	-1804.01	-0.26	331.01	-2155.78	133.32	1355.93	0.00	0.00	0.00	-2066.05	8.18	1675.98	-2011.50	121.19	1689.33	-2356.95	466.38	1471.73	-2703.02	-1.16	1706.06	484.68	-293.84	79.42	1082.75	-308.11	77.82	499.20
6.13000	-2090.40	205.70	-203.73	-2154.65	183.28	29.58	-2629.22	152.86	759.96	-2593.59	136.56	744.91	-1949.33	34.10	38.51	-1968.43	36.92	45.95	-1807.64	10.52	357.38	-1804.01	-0.26	331.01	-2149.80	132.39	1355.58	0.00	0.00	0.00	-2054.50	6.83	1675.71	-2011.93	119.95	1689.69	-2350.98	466.63	1471.57	-2691.99	-1.16	1706.07	484.57	-293.91	79.56	1082.61	-308.39	77.57	498.75
6.14000	-2099.25	205.78	-204.33	-2128.78	183.85	34.19	-2616.77	151.92	755.06	-2580.72	136.00	740.97	-1917.74	36.62	44.74	-1957.39	39.42	45.67	-1807.64	10.52	357.38	-1804.01	-0.26	331.01	-2138.77	131.63	1355.00	0.00	0.00	0.00	-2043.28	5.11	1675.41	-2021.42	118.21	1689.99	-2345.00	466.86	1471.42	-2680.94	-1.14	1706.08	485.07	-293.71	79.76	1082.65	-307.99	77.79	498.81
6.15000	-2107.84	205.83	-204.60	-2160.03	185.10	27.66	-2604.25	150.99	750.10	-2567.80	135.47	736.95	-1904.28	39.60	47.79	-1914.58	42.23	52.90	-1807.64	10.52	357.38	-1804.01	-0.26	331.01	-2136.98	130.80	1354.72	0.00	0.00	0.00	-2048.92	3.02	1675.57	-2024.46	116.40	1689.30	-2339.00	467.10	1471.27	-2669.87	-1.11	1706.09	485.66	-293.50	79.80	1082.54	-308.16	77.55	499.06
6.16000	-2116.16	205.87	-204.55	-2173.05	184.92	25.30	-2591.66	150.07	745.06	-2554.82	134.94	732.86	-1885.05	39.53	56.32	-1889.48	41.85	57.17	-1807.64	10.52	357.38	-1804.01	-0.26	331.01	-2133.51	130.05	1354.14	0.00	0.00	0.00	-2029.41	2.24	1673.87	-2012.02	115.85	1688.65	-2332.99	467.32	1471.13	-2658.78	-1.07	1706.11	485.22	-294.14	79.62	1081.97	-308.10	77.33	499.02
6.17000	-2124.19	205.88	-204.15	-2147.07	184.38	30.53	-2578.99	149.17	739.95	-2541.79	134.44	728.70	-1849.99	41.80	63.16	-1911.09	43.35	52.46	-1807.64	10.52	357.38	-1804.01	-0.26	331.01	-2127.90	129.36	1353.63	0.00	0.00	0.00	-2027.36	1.57	1671.62	-1981.63	112.92	1686.35	-2326.96	467.54	1470.99	-2647.67	-1.02	1706.13	485.29	-294.39	79.52	1081.90	-308.05	77.37	499.08
6.18000	-2131.88	205.86	-203.40	-2143.38	184.25	29.34	-2566.25	148.29	734.76	-2528.70	133.95	724.46	-1854.01	41.11	61.31	-1864.97	45.23	61.09	-1807.64	10.52	357.38	-1804.01	-0.26	331.01	-2119.01	128.17	1352.72	0.00	0.00	0.00	-2036.54	0.27	1671.37	-1979.76	111.48	1685.64	-2320.93	467.75	1470.86	-2636.55	-0.96	1706.15	485.60	-294.24	79.60	1082.59	-308.15	77.56	499.10
6.19000	-2139.22	205.82	-202.28	-2163.12	185.23	26.59	-2553.43	147.42	729.51	-2515.55	133.47	720.15	-1824.00	42.49	66.79	-1885.37	45.30	65.18	-1807.64	10.52	357.38	-1804.01	-0.26	331.01	-2111.46	127.09	1352.22	0.00	0.00	0.00	-2035.97	-2.05	1671.37	-1982.69	110.64	1685.29	-2314.88	467.96	1470.72	-2625.40	-0.89	1706.18	486.04	-293.80	79.83	1082.65	-308.21	77.65	499.01
6.20000	-2146.17	205.76	-200.79	-2151.78	184.40	29.38	-2540.53	146.56	724.18	-2502.35	133.01	715.76	-1828.25	41.13	64.15	-1881.49	45.72	65.19	-1807.64	10.52	357.38	-1804.01	-0.26	331.01	-2106.47	126.23	1352.11	0.00	0.00	0.00	-2005.23	-4.49	1669.53	-1953.45	109.87	1683.58	-2308.81	468.15	1470.60	-2614.24	-0.80	1706.22	484.71	-294.02	79.54	1083.32	-308.16	77.70	499.12
6.21000	-2152.72	205.67	-198.92	-2151.78	184.01	30.06	-2527.56	145.73	718.78	-2489.09	132.57	711.30	-1847.09	40.23	58.61	-1869.17	45.63	62.41	-1807.64	10.52	357.38	-1804.01	-0.26	331.01	-2098.39	124.95	1351.66	0.00	0.00	0.00	-2004.20	-5.76	1667.99	-1958.06	107.44	1683.19	-2302.74	468.34	1470.48	-2603.05	-0.70	1706.25	485.92	-293.89	79.91	1083.06	-307.76	77.71	498.39
6.22000	-2158.83	205.55	-196.66	-2146.78	186.00	29.16	-2514.51	144.90	713.31	-2475.77	132.15	706.76	-1832.98	39.75	57.54	-1872.41	45.08	58.75	-1807.64	10.52	357.38	-1804.01	-0.26	331.01	-2099.58	123.77	1351.12	0.00	0.00	0.00	-1997.10	-7.00	1667.04	-1959.87	105.26	1682.85	-2296.65	468.52	1470.36	-2591.85	-0.59	1706.29	485.76	-293.94	79.87	1083.09	-307.88	77.66	498.25
6.23000	-2164.49	205.41	-193.99	-2165.04	185.58	26.23	-2501.39	144.10	707.76	-2462.40	131.74	702.15	-1832.52	41.69	57.54	-1869.12	44.63	55.94	-1807.64	10.52	357.38	-1804.01	-0.26	331.01	-2085.75	122.27	1350.55	0.00	0.00	0.00	-1985.73	-7.67	1665.71	-1959.64	103.82	1682.46	-2290.54	468.70	1470.25	-2580.63	-0.47	1706.34	485.29	-293.92	79.73	1082.76	-308.11	77.53	498.17
6.24000	-2169.65	205.24	-190.91	-2145.62	186.05	30.20	-2488.19	143.31	702.14	-2448.98	131.34	697.46	-1831.42	40.70	53.74	-1870.91	45.75	53.72	-1807.64	10.52	357.38	-1804.01	-0.26	331.01	-2082.87	121.47	1349.98	0.00	0.00	0.00	-1975.88	-9.83	1664.86	-1952.88	102.07	1681.94	-2284.43	468.87	1470.14	-2569.39	-0.33	1706.39	485.29	-293.90	79.73	1082.45	-308.30	77.46	498.09
6.25000	-2174.29	205.04	-187.40	-2141.56	185.43	31.00	-2474.92	142.53	696.45	-2435.49	130.97	692.69	-1831.97	41.84	49.30	-1870.31	45.89	49.94	-1807.64	10.52	357.38	-1804.01	-0.26	331.01	-2072.67	119.54	1349.29	0.00	0.00	0.00	-1976.64	-13.95	1664.16	-1952.71	99.11	1681.27	-2278.30	469.03	1470.03	-2558.14	-0.19	1706.45	486.17	-293.70	80.07	1082.68	-307.88	77.67	499.25
6.26000	-2178.40	204.81	-183.46	-2152.95	185.21	29.64	-2461.56	141.77	690.68	-2421.95	130.61	687.85	-1830.78	42.35	46.50	-1869.20	46.75	47.61	-1807.64	10.52	357.38	-1804.01	-0.26	331.01	-2067.24	118.24	1348.94	0.00	0.00	0.00	-1965.88	-15.42	1664.04	-1935.02	97.00	1681.10	-2272.15	469.18	1469.93	-2546.86	-0.03	1706.50	485.72	-293.99	79.84	1083.30	-308.00	77.73	498.77
6.27000	-2181.93	204.55	-179.07	-2158.38	186.43	28.07	-2448.13	141.03	684.84	-2408.35	130.27	682.93	-1828.99	41.92	44.60	-1867.91	47.02	46.98	-1807.64	10.52	357.38	-1804.01	-0.26	331.01	-2062.69	116.40	1348.09	0.00	0.00	0.00	-1954.25	-17.72	1663.81	-1927.28	97.81	1687.77	-2266.00	469.33	1469.84	-2535.57	0.14	1706.57	484.41	-294.19	79.40	1083.43	-308.02	77.86	498.85
6.28000	-2184.86	204.26	-174.23	-2140.69	185.57	31.82	-2434.63	140.31	678.92	-2394.70	129.95	677.93	-1827.96	42.21	42.39	-1867.09	47.54	45.64	-1807.64	10.52	357.38	-1804.01	-0.26	331.01	-2053.36	115.06	1347.77	0.00	0.00	0.00	-1954.05	-20.97	1663.60	-1907.77	92.95	1682.33	-2259.83	469.47	1469.74	-2524.26	0.33	1706.63	484.78	-294.10	79.44	1082.58	-308.06	77.55	499.05
6.29000	-2187.18	203.94	-168.93	-2145.55	184.97	31.03	-2421.05	139.60	672.93	-2380.99	129.64	672.86	-1827.22	42.79	39.53	-1866.12	47.94	44.11	-1807.64	10.52	357.38	-1804.01	-0.26	331.01	-2049.51	112.90	1347.78	0.00	0.00	0.00	-1950.53	-24.30	1663.48	-1906.88	88.98	1680.78	-2253.65	469.60	1469.66	-2512.94	0.52	1706.71	484.70	-293.71	79.47	1082.89	-307.78	77.66	498.88
6.30000	-2188.84	203.59	-163.14	-2144.67	185.46	32.35	-2407.39	138.91	666.86	-2367.22	129.35	667.71	-1826.85	43.15	37.43	-1865.01	48.06	43.09	-1807.64	10.52	357.38	-1804.01	-0.26	331.01	-2045.58	111.23	1347.67	0.00	0.00	0.00	-1950.55	-26.32	1663.36	-1916.77	87.22	1682.22	-2247.45	469.73	1469.57	-2501.59	0.73	1706.78	485.59	-293.69	79.71	1083.16	-307.95	77.77	499.54
6.31000	-2189.82	203.20	-156.88	-2103.67	184.30	42.74	-2393.65	138.24	660.72	-2353.40	129.08	662.48	-1824.58	41.74	36.22	-1864.93	48.68	41.79	-1807.64	10.52	357.38	-1804.01	-0.26	331.01	-2037.38	109.38	1347.49	0.00	0.00	0.00	-1956.31	-29.23	1664.02	-1924.29	84.22	1683.08	-2241.24	469.84	1469.50	-2490.23	0.95	1706.86	485.61	-294.18	79.62	1083.29	-307.95	77.87	499.08
6.32000	-2190.11	202.78	-150.11	-2118.64	184.79	40.04	-2379.83	137.58	654.50	-2339.52	128.83	657.17	-1824.49	42.52	34.30	-1864.33	48.83	40.76	-1807.64	10.52	357.38	-1804.01	-0.26	331.01	-2033.89	107.39	1347.58	0.00	0.00	0.00	-1948.31	-32.28	1664.39	-1907.31	81.36	1683.35	-2235.02	469.95	1469.42	-2478.85	1.19	1706.95	485.37	-294.31	79.77	1082.15	-308.36	77.38	497.87
6.33000	-2189.65	202.33	-142.84	-2145.50	185.64	35.54	-2365.94	136.94	648.21	-2325.58	128.59	651.78	-1824.31	43.01	32.70	-1863.66	48.62	40.22	-1807.64	10.52	357.38	-1804.01	-0.26	331.01	-2032.11	105.68	1348.04	0.00	0.00	0.00	-1930.70	-35.28	1664.82	-1909.61	79.29	1683.80	-2228.79	470.05	1469.35	-2467.46	1.43	1707.04	485.08	-294.37	79.70	1082.50	-308.69	77.43	498.56
6.34000	-2188.45	201.84	-135.05	-2091.67	186.38	49.47	-2351.96	136.32	641.83	-2311.59	128.38	646.31	-1824.06	42.87	31.88	-1863.48	48.72	39.65	-1807.64	10.52	357.38	-1804.01	-0.26	331.01	-2024.60	103.71	1347.68	0.00	0.00	0.00	-1966.65	-37.35	1666.85	-1905.89	77.07	1684.60	-2222.54	470.15	1469.29	-2456.05	1.70	1707.13	485.35	-293.92	79.67	1082.41	-308.27	77.43	498.93
6.35000	-2186.45	201.32	-126.74	-2055.93	186.66	57.68	-2337.91	135.72	635.39	-2297.54	128.18	640.76	-1822.60	41.76	31.75	-1863.45	49.02	39.08	-1807.64	10.52	357.38	-1804.01	-0.26	331.01	-2009.41	102.05	1348.15	0.00	0.00	0.00	-1955.71	-39.64	1666.76	-1881.93	74.23	1683.80	-2216.27	470.24	1469.23	-2444.62	1.97	1707.23	484.62	-294.01	79.51	1082.81	-307.87	77.70	498.08
6.36000	-2183.65	200.76	-117.89	-2110.98	186.58	43.98	-2323.78	135.14	628.86	-2283.43	128.00	635.13	-1823.26	42.59	30.72	-1862.61	48.30	39.19	-1807.64	10.52	357.38	-1804.01	-0.26	331.01	-2005.30	99.79	1349.18	0.00	0.00	0.00	-1955.65	-43.14	1667.89	-1884.51	71.56	1683.83	-2210.00	470.32	1469.17	-2433.17	2.26	1707.34	484.93	-293.91	79.61	1082.51	-308.19	77.65	498.70
6.37000	-2180.01	200.16	-108.49	-2141.73	187.03	36.88	-2309.58	134.57	622.26	-2269.27	127.84	629.43	-1823.58	43.42	30.04	-1862.46	48.35	38.91	-1807.64	10.52	357.38	-1804.01	-0.26	331.01	-2003.11	97.76	1349.90	0.00	0.00	0.00	-1920.32	-44.46	1666.38	-1875.91	67.24	1684.30	-2203.71	470.39	1469.12	-2421.71	2.55	1707.44	484.86	-293.84	79.61	1083.30	-308.18	77.85	499.06
6.38000	-2175.50	199.53	-98.53	-2148.13	186.18	34.54	-2295.29	134.02	615.58	-2255.05	127.70	623.64	-1825.22	44.98	28.59	-1862.69	48.55	38.55	-1807.64	10.52	357.38	-1804.01	-0.26	331.01	-1992.10	95.64	1350.64	0.00	0.00	0.00	-1914.69	-46.88	1667.06	-1882.04	65.33	1686.25	-2197.41	470.45	1469.07	-2410.23	2.87	1707.56	485.49	-294.07	79.76	1082.96	-308.32	77.57	498.90
6.39000	-2170.10	198.86	-88.00	-2138.29	185.44	36.14	-2280.92	133.49	608.82	-2240.77	127.58	617.77	-1823.14	43.34	28.93	-1862.55	48.67	38.23	-1807.64	10.52	357.38	-1804.01	-0.26	331.01	-1994.76	93.10	1351.35	0.00	0.00	0.00	-1910.94	-49.44	1666.73	-1867.59	63.13	1686.42	-2191.09	470.51	1469.03	-2398.74	3.19	1707.68	484.65	-293.80	79.60	1082.47	-308.33	77.50	499.39
6.40000	-2163.78	198.15	-76.90	-2137.36	185.15	35.19	-2266.48	132.98	601.99	-2226.43	127.47	611.82	-1822.77	42.66	28.97	-1862.59	48.66	38.01	-1807.64	10.52	357.38	-1804.01	-0.26	331.01	-1994.26	90.86	1352.33	0.00	0.00	0.00	-1897.04	-52.90	1668.02	-1865.34	60.56	1687.95	-2184.77	470.56	1468.99	-2387.23	3.53	1707.80	485.45	-293.84	79.91	1082.11	-308.09	77.38	498.43
6.41000	-2156.51	197.40	-65.21	-2149.14	183.89	33.47	-2251.95	132.49	595.08	-2212.04	127.39	605.78	-1822.85	43.20	28.72	-1861.99	48.27	38.22	-1807.64	10.52	357.38	-1804.01	-0.26	331.01	-1983.34	89.24	1353.02	0.00	0.00	0.00	-1905.54	-55.29	1668.11	-1854.62	58.06	1688.58	-2178.42	470.60	1468.96	-2375.71	3.89	1707.93	485.15	-293.95	79.69	1083.01	-307.94	77.72	498.18
6.42000	-2148.27	196.60	-52.92	-2143.08	184.36	32.78	-2237.34	132.02	588.09	-2197.59	127.32	599.67	-1822.60	43.31	28.53	-1862.01	48.40	37.93	-1807.64	10.52	357.38	-1804.01	-0.26	331.01	-1976.87	87.27	1353.17	0.00	0.00	0.00	-1911.30	-58.69	1669.32	-1851.75	56.31	1689.28	-2172.07	470.63	1468.93	-2364.17	4.26	1708.06	485.00	-293.82	79.57	1082.12	-308.26	77.35	498.37
6.43000	-2139.03	195.77	-40.02	-2134.63	183.42	32.12	-2222.66	131.56	581.02	-2183.09	127.28	593.47	-1823.56	44.19	27.81	-1862.30	48.63	37.64	-1807.64	10.52	357.38	-1804.01	-0.26	331.01	-1967.72	85.13	1354.02	0.00	0.00	0.00	-1897.86	-60.91	1669.99	-1839.55	54.38	1689.24	-2165.70	470.66	1468.91	-2352.61	4.64	1708.19	485.98	-293.78	79.89	1082.32	-308.36	77.44	498.87
6.44000	-2128.76	194.90	-26.50	-2129.93	182.69	32.52	-2207.89	131.13	573.87	-2168.52	127.25	587.19	-1822.67	43.34	28.21	-1861.39	47.92	37.90	-1807.64	10.52	357.38	-1804.01	-0.26	331.01	-1961.39	83.11	1354.23	0.00	0.00	0.00	-1893.54	-62.49	1671.86	-1843.28	50.52	1690.43	-2159.32	470.68	1468.89	-2341.04	5.03	1708.34	485.64	-293.74	79.86	1083.07	-308.17	77.60	498.84
6.45000	-2117.44	193.98	-12.35	-2121.93	182.03	36.02	-2193.05	130.71	566.64	-2153.90	127.25	580.83	-1821.56	42.08	28.90	-1860.95	47.31	38.16	-1807.64	10.52	357.38	-1804.01	-0.26	331.01	-1959.16	81.16	1354.48	0.00	0.00	0.00	-1908.93	-66.87	1674.51	-1826.51	48.74	1690.87	-2152.92	470.69	1468.87	-2329.45	5.44	1708.48	485.05	-293.87	79.54	1082.69	-307.98	77.66	498.49
6.46000	-2105.04	193.02	2.44	-2119.35	181.47	40.73	-2178.12	130.31	559.33	-2139.23	127.26	574.38	-1822.01	42.88	28.36	-1860.79	47.25	38.19	-1807.64	10.52	357.38	-1804.01	-0.26	331.01	-1952.29	80.33	1354.43	0.00	0.00	0.00	-1881.10	-69.35	1673.46	-1839.61	45.43	1692.82	-2146.52	470.69	1468.86	-2317.85	5.86	1708.63	484.98	-294.20	79.41	1083.14	-307.95	77.73	498.60
6.47000	-2091.55	192.02	17.87	-2105.54	181.88	50.34	-2163.11	129.94	551.94	-2124.49	127.29	567.85	-1821.13	41.56	28.94	-1860.90	47.40	37.88	-1807.64	10.52	357.38	-1804.01	-0.26	331.01	-1937.82	79.38	1354.44	0.00	0.00	0.00	-1890.73	-69.85	1674.33	-1817.69	48.76	1699.38	-2140.09	470.68	1468.86	-2306.24	6.30	1708.79	485.84	-294.20	79.74	1083.46	-307.89	77.98	499.57
6.48000	-2087.04	190.96	28.60	-2095.29	181.53	62.91	-2148.02	129.58	544.47	-2109.70	127.35	561.23	-1821.34	42.18	28.53	-1860.98	47.17	37.92	-1807.64	10.52	357.38	-1804.01	-0.26	331.01	-1942.68	77.64	1355.22	0.00	0.00	0.00	-1869.24	-70.37	1673.03	-1808.33	48.85	1702.09	-2133.66	470.67	1468.86	-2294.61	6.75	1708.95	485.89	-293.80	79.93	1083.14	-307.74	77.95	500.83
6.49000	-2072.40	192.86	43.30	-2082.37	181.25	77.03	-2132.85	129.25	536.92	-2094.85	127.42	554.53	-1821.69	42.71	28.28	-1861.16	47.53	37.68	-1807.64	10.52	357.38	-1804.01	-0.26	331.01	-1930.86	76.55	1354.70	0.00	0.00	0.00	-1849.65	-72.46	1671.81	-1801.66	46.19	1701.36	-2127.21	470.65	1468.86	-2282.96	7.22	1709.12	485.15	-294.03	79.59	1082.89	-308.05	77.70	499.51
6.50000	-2044.50	191.65	59.60	-2065.24	180.50	92.59	-2117.60	128.93	529.29	-2079.94	127.52	547.75	-1821.93	42.97	28.02	-1861.38	47.55	37.66	-1807.64	10.52	357.38	-1804.01	-0.26	331.01	-1926.71	74.99	1355.23	0.00	0.00	0.00	-1857.22	-76.09	1671.86	-1797.02	43.20	1702.07	-2120.75	470.62	1468.87	-2271.30	7.70	1709.29	485.12	-293.95	79.51	1083.08	-308.09	77.72	498.84
6.51000	-2039.46	189.77	72.80	-2062.39	178.36	104.95	-2102.27	128.63	521.58	-2064.98	127.64	540.88	-1822.77	43.75	27.42	-1861.27	47.31	37.65	-1807.64	10.52	357.38	-1804.01	-0.26	331.01	-1926.93	73.23	1355.36	0.00	0.00	0.00	-1840.98	-78.59	1672.77	-1786.36	41.52	1701.94	-2114.27	470.58	1468.89	-2259.63	8.19	1709.47	484.67	-294.40	79.38	1082.32	-308.36	77.43	498.29
6.52000	-2026.99	186.27	87.53	-2040.85	174.83	121.33	-2086.86	128.36	513.79	-2049.96	127.77	533.93	-1821.07	41.82	28.29	-1861.58	47.40	37.56	-1807.64	10.52	357.38	-1804.01	-0.26	331.01	-1924.85	71.93	1355.91	0.00	0.00	0.00	-1828.77	-78.72	1671.13	-1787.33	39.72	1702.51	-2107.79	470.54	1468.91	-2247.94	8.70	1709.65	484.90	-294.39	79.49	1082.77	-308.44	77.61	497.74
6.53000	-2021.66	191.23	106.82	-2024.94	172.05	136.22	-2071.36	128.10	505.92	-2034.88	127.93	526.89	-1822.10	42.79	27.75	-1862.42	48.22	36.98	-1807.64	10.52	357.38	-1804.01	-0.26	331.01	-1920.96	70.48	1355.61	0.00	0.00	0.00	-1820.12	-79.63	1670.80	-1781.46	38.08	1702.91	-2101.28	470.49	1468.93	-2236.24	9.22	1709.84	484.58	-294.22	79.47	1082.86	-308.09	77.73	500.16
6.54000	-2013.13	188.07	119.72	-2010.18	169.13	151.09	-2055.78	127.87	497.96	-2019.74	128.11	519.76	-1821.17	41.50	28.61	-1862.00	47.64	37.20	-1807.64	10.52	357.38	-1804.01	-0.26	331.01	-1909.37	69.90	1356.64	0.00	0.00	0.00	-1813.35	-81.25	1670.68	-1776.62	36.80	1703.10	-2094.77	470.43	1468.96	-2224.53	9.76	1710.03	485.14	-294.06	79.65	1082.92	-308.29	77.72	498.89
6.55000	-1986.08	183.57	136.05	-2008.02	171.81	169.16	-2040.12	127.66	489.92	-2004.55	128.31	512.55	-1822.42	42.49	28.01	-1862.52	47.84	37.07	-1807.64	10.52	357.38	-1804.01	-0.26	331.01	-1904.22	68.55	1357.07	0.00	0.00	0.00	-1796.14	-83.86	1670.05	-1775.38	35.45	1702.68	-2088.24	470.36	1468.99	-2212.80	10.31	1710.23	485.77	-293.91	79.78	1082.40	-307.99	77.42	498.35
6.56000	-1970.77	179.82	149.42	-1993.46	169.03	182.39	-2024.38	127.46	481.80	-1989.30	128.53	505.25	-1824.02	44.16	26.92	-1862.67	47.97	36.87	-1807.64	10.52	357.38	-1804.01	-0.26	331.01	-1902.09	67.83	1357.83	0.00	0.00	0.00	-1797.47	-84.19	1669.74	-1773.22	34.24	1703.74	-2081.70	470.28	1469.03	-2201.05	10.88	1710.43	485.40	-293.94	79.66	1082.28	-308.28	77.49	498.24
6.57000	-1949.87	174.62	163.18	-1976.48	164.33	195.16	-2008.55	127.29	473.60	-1973.99	128.78	497.86	-1823.00	42.83	27.70	-1862.46	47.68	36.92	-1807.64	10.52	357.38	-1804.01	-0.26	331.01	-1897.66	66.29	1358.19	0.00	0.00	0.00	-1790.47	-85.42	1670.61	-1759.06	32.48	1703.16	-2075.14	470.19	1469.08	-2189.30	11.46	1710.64	485.36	-293.71	79.80	1082.92	-308.20	77.57	498.41
6.58000	-1927.99	169.44	176.01	-1958.03	160.34	207.26	-1992.64	127.14	465.31	-1958.62	129.04	490.38	-1822.31	42.24	27.93	-1862.69	48.04	36.64	-1807.64	10.52	357.38	-1804.01	-0.26	331.01	-1896.08	65.43	1358.66	0.00	0.00	0.00	-1789.91	-86.99	1671.36	-1750.52	31.14	1702.89	-2068.58	470.10	1469.12	-2177.53	12.06	1710.85	485.59	-294.11	79.75	1082.71	-308.68	77.49	500.44
6.59000	-1911.62	166.43	186.58	-1937.51	156.73	218.02	-1976.65	127.02	456.94	-1943.20	129.33	482.82	-1821.47	41.73	28.11	-1862.70	48.10	36.52	-1807.64	10.52	357.38	-1804.01	-0.26	331.01	-1887.59	69.06	1367.38	0.00	0.00	0.00	-1786.11	-88.55	1671.66	-1745.56	30.25	1702.92	-2061.99	470.00	1469.18	-2165.75	12.67	1711.07	485.06	-294.21	79.60	1082.22	-308.26	77.44	499.33
6.60000	-1891.45	161.81	197.16	-1919.90	152.70	227.60	-1960.57	126.91	448.49	-1927.72	129.64	475.17	-1822.23	42.40	27.48	-1862.96	48.64	36.22	-1807.64	10.52	357.38	-1804.01	-0.26	331.01	-1885.31	69.10	1368.85	0.00	0.00	0.00	-1772.99	-89.24	1670.92	-1737.91	28.88	1703.22	-2055.40	469.89	1469.24	-2153.95	13.30	1711.29	484.59	-294.34	79.32	1082.43	-307.89	77.66	498.42
6.61000	-1868.01	158.24	206.74	-1895.28	149.07	236.98	-1944.41	126.83	439.95	-1912.18	129.97	467.43	-1821.66	42.11	27.70	-1862.23	47.95	36.57	-1807.64	10.52	357.38	-1804.01	-0.26	331.01	-1878.41	68.24	1369.05	0.00	0.00	0.00	-1773.58	-90.65	1671.99	-1737.14	28.71	1703.71	-2048.79	469.77	1469.30	-2142.15	13.95	1711.52	484.83	-294.21	79.56	1082.02	-308.21	77.33	498.48
6.62000	-1850.11	154.70	214.49	-1874.47	145.65	244.80	-1928.17	126.76	431.33	-1896.58	130.32	459.60	-1823.96	44.38	26.41	-1862.12	47.87	36.60	-1807.64	10.52	357.38	-1804.01	-0.26	331.01	-1872.48	67.40	1368.90	0.00	0.00	0.00	-1763.77	-90.38	1672.70	-1732.95	27.71	1704.70	-2042.17	469.64	1469.37	-2130.33	14.60	1711.76	485.10	-294.22	79.80	1082.25	-308.18	77.33	498.31
6.63000	-1823.84	151.96	223.27	-1854.40	142.61	251.78	-1911.84	126.72	422.63	-1880.92	130.70	451.69	-1822.51	43.17	27.07	-1862.37	48.14	36.39	-1807.64	10.52	357.38	-1804.01	-0.26	331.01	-1867.98	66.34	1368.82	0.00	0.00	0.00	-1754.28	-87.67	1677.53	-1733.13	27.69	1706.36	-2035.53	469.51	1469.44	-2118.50	15.28	1712.00	485.36	-293.98	79.79	1082.40	-308.24	77.46	500.34
6.64000	-1802.62	147.82	230.42	-1834.42	139.09	257.65	-1895.43	126.71	413.84	-1865.21	131.10	443.68	-1821.28	42.07	27.50	-1861.97	47.62	36.71	-1807.64	10.52	357.38	-1804.01	-0.26	331.01	-1862.53	65.05	1368.62	0.00	0.00	0.00	-1743.38	-84.69	1683.06	-1729.01	26.29	1705.35	-2028.88	469.36	1469.52	-2106.65	15.97	1712.24	485.64	-293.88	79.84	1081.88	-308.32	77.43	500.04
6.65000	-1778.65	144.28	236.26	-1808.24	136.12	263.60	-1878.93	126.71	404.97	-1849.44	131.52	435.59	-1821.97	42.60	27.27	-1861.38	46.97	37.08	-1807.64	10.52	357.38	-1804.01	-0.26	331.01	-1857.01	64.13	1368.40	0.00	0.00	0.00	-1732.84	-84.10	1685.49	-1717.59	21.22	1698.66	-2022.22	469.21	1469.61	-2094.80	16.67	1712.49	485.01	-293.64	79.80	1081.97	-308.26	77.39	498.31
6.66000	-1747.27	141.35	242.97	-1783.16	133.07	267.98	-1862.35	126.74	396.01	-1833.61	131.96	427.40	-1820.97	41.70	27.99	-1861.08	46.80	37.29	-1807.64	10.52	357.38	-1804.01	-0.26	331.01	-1853.15	63.05	1368.25	0.00	0.00	0.00	-1729.30	-85.03	1685.87	-1714.16	23.68	1703.89	-2015.54	469.05	1469.69	-2082.93	17.40	1712.75	484.18	-293.90	79.43	1082.34	-308.24	77.55	498.22
6.67000	-1721.91	138.00	247.19	-1758.28	130.59	271.49	-1845.69	126.79	386.96	-1817.72	132.43	419.12	-1821.12	41.78	27.96	-1860.51	46.16	37.58	-1807.64	10.52	357.38	-1804.01	-0.26	331.01	-1847.36	62.32	1368.04	0.00	0.00	0.00	-1726.14	-85.55	1686.00	-1725.07	19.88	1700.51	-2008.86	468.88	1469.79	-2071.05	18.13	1713.01	485.13	-293.97	79.51	1082.87	-307.83	77.71	498.78
6.68000	-1698.50	136.10	250.34	-1734.86	127.91	273.74	-1828.94	126.86	377.83	-1801.77	132.92	410.75	-1822.02	42.76	27.10	-1860.78	46.60	37.31	-1807.64	10.52	357.38	-1804.01	-0.26	331.01	-1840.31	61.03	1367.73	0.00	0.00	0.00	-1719.76	-86.14	1686.10	-1711.09	18.92	1698.42	-2002.15	468.71	1469.89	-2059.15	18.89	1713.28	485.34	-293.80	79.71	1082.89	-307.83	77.77	498.41
6.69000	-1671.60	133.82	253.23	-1709.10	126.06	275.45	-1812.10	126.96	368.61	-1785.77	133.43	402.29	-1821.07	41.68	27.79	-1860.33	46.17	37.48	-1807.64	10.52	357.38	-1804.01	-0.26	331.01	-1835.80	60.08	1367.31	0.00	0.00	0.00	-1707.53	-86.58	1685.79	-1695.72	17.95	1697.46	-1995.44	468.52	1469.99	-2047.25	19.65	1713.56	484.58	-293.99	79.49	1083.05	-307.90	77.85	498.69
6.70000	-1658.88	132.01	253.62	-1685.72	123.89	276.13	-1795.18	127.08	359.31	-1769.71	133.97	393.74	-1821.14	42.22	27.29	-1861.71	47.50	36.78	-1807.64	10.52	357.38	-1804.01	-0.26	331.01	-1828.30	59.51	1366.86	0.00	0.00	0.00	-1703.57	-87.72	1685.50	-1685.97	17.37	1697.30	-1988.71	468.33	1470.10	-2035.34	20.44	1713.83	486.05	-293.70	79.93	1082.74	-308.56	77.46	498.67
6.71000	-1621.33	131.78	257.03	-1660.62	123.10	276.33	-1778.17	127.22	349.92	-1753.59	134.53	385.10	-1822.06	43.25	26.84	-1860.72	46.58	37.16	-1807.64	10.52	357.38	-1804.01	-0.26	331.01	-1823.75	58.71	1366.29	0.00	0.00	0.00	-1701.58	-88.30	1685.23	-1681.74	16.55	1697.06	-1981.96	468.13	1470.22	-2023.41	21.24	1714.12	486.04	-293.88	79.90	1082.11	-308.52	77.41	498.22
6.72000	-1592.95	130.04	258.32	-1633.76	121.63	276.06	-1761.08	127.39	340.45	-1737.41	135.12	376.37	-1820.54	41.35	27.71	-1860.95	46.77	37.07	-1807.64	10.52	357.38	-1804.01	-0.26	331.01	-1818.25	57.68	1365.46	0.00	0.00	0.00	-1696.10	-88.97	1684.97	-1679.92	15.35	1696.97	-1975.21	467.92	1470.34	-2011.47	22.06	1714.41	485.42	-294.00	79.68	1082.18	-308.44	77.48	498.41
6.73000	-1571.03	129.97	257.51	-1611.36	121.39	273.93	-1743.90	127.58	330.88	-1721.17	135.72	367.54	-1820.90	41.66	27.64	-1860.99	46.69	36.99	-1807.64	10.52	357.38	-1804.01	-0.26	331.01	-1814.16	57.12	1364.71	0.00	0.00	0.00	-1691.79	-89.82	1683.99	-1680.11	14.76	1696.48	-1968.44	467.70	1470.46	-1999.52	22.89	1714.71	485.35	-293.87	79.81	1082.88	-308.10	77.71	498.67
6.74000	-1556.66	130.45	254.57	-1585.57	121.21	271.85	-1726.64	127.80	321.23	-1704.88	136.36	358.62	-1820.95	41.90	27.32	-1861.05	46.61	36.97	-1807.64	10.52	357.38	-1804.01	-0.26	331.01	-1806.44	56.47	1364.19	0.00	0.00	0.00	-1685.86	-90.01	1683.52	-1679.27	14.85	1695.70	-1961.65	467.47	1470.59	-1987.57	23.74	1715.01	484.96	-294.07	79.57	1082.84	-308.03	77.64	498.56
6.75000	-1525.74	130.76	255.09	-1561.98	121.30	268.41	-1709.29	128.04	311.49	-1688.53	137.01	349.61	-1820.98	42.06	27.23	-1860.58	46.15	37.17	-1807.64	10.52	357.38	-1804.01	-0.26	331.01	-1800.15	55.96	1363.61	0.00	0.00	0.00	-1674.41	-90.63	1682.52	-1658.86	14.19	1694.25	-1954.86	467.23	1470.73	-1975.60	24.61	1715.32	486.19	-293.87	80.04	1083.31	-308.54	77.61	498.32
6.76000	-1496.41	131.32	252.96	-1539.72	120.84	265.79	-1691.85	128.30	301.67	-1672.12	137.69	340.50	-1821.78	42.52	27.06	-1861.19	46.62	36.90	-1807.64	10.52	357.38	-1804.01	-0.26	331.01	-1796.43	55.37	1363.05	0.00	0.00	0.00	-1667.22	-90.84	1681.53	-1653.97	14.24	1693.10	-1948.05	466.99	1470.87	-1963.62	25.49	1715.63	484.39	-293.83	79.48	1082.94	-308.15	77.76	498.69
6.77000	-1478.33	131.14	248.31	-1515.38	121.10	260.90	-1674.32	128.59	291.75	-1655.65	138.40	331.30	-1820.93	41.58	27.46	-1861.06	46.61	36.85	-1807.64	10.52	357.38	-1804.01	-0.26	331.01	-1789.87	54.64	1362.43	0.00	0.00	0.00	-1663.46	-91.62	1680.72	-1657.64	14.01	1692.74	-1941.22	466.73	1471.01	-1951.63	26.39	1715.95	484.93	-294.10	79.53	1082.82	-308.06	77.73	498.45
6.78000	-1454.24	132.06	243.41	-1492.84	120.88	254.77	-1656.71	128.90	281.75	-1639.12	139.13	322.01	-1822.15	42.42	26.96	-1860.76	46.36	36.86	-1807.64	10.52	357.38	-1804.01	-0.26	331.01	-1785.40	54.34	1361.98	0.00	0.00	0.00	-1656.01	-91.20	1679.85	-1644.46	14.52	1691.11	-1934.39	466.47	1471.17	-1939.63	27.31	1716.28	485.07	-294.30	79.62	1083.12	-308.22	77.83	498.58
6.79000	-1428.32	132.79	238.02	-1467.75	120.23	248.53	-1639.01	129.23	271.66	-1622.53	139.88	312.62	-1821.06	41.82	27.13	-1860.86	46.34	36.84	-1807.64	10.52	357.38	-1804.01	-0.26	331.01	-1777.62	53.41	1361.26	0.00	0.00	0.00	-1652.56	-91.50	1679.21	-1642.62	13.69	1690.23	-1927.54	466.20	1471.32	-1927.61	28.24	1716.61	484.79	-294.35	79.47	1083.24	-308.26	77.76	499.56
6.80000	-1405.86	131.48	231.97	-1444.03	119.90	241.33	-1621.23	129.60	261.48	-1605.89	140.66	303.13	-1821.73	42.54	26.82	-1860.03	45.63	37.18	-1807.64	10.52	357.38	-1804.01	-0.26	331.01	-1772.94	53.17	1360.60	0.00	0.00	0.00	-1645.90	-91.64	1678.29	-1627.38	16.28	1697.33	-1920.67	465.92	1471.49	-1915.59	29.19	1716.95	485.49	-294.07	79.78	1082.83	-308.28	77.63	498.38
6.81000	-1383.89	131.92	224.92	-1419.41	119.91	234.55	-1603.36	129.98	251.21	-1589.18	141.47	293.55	-1820.53	41.42	27.40	-1860.01	45.44	37.25	-1807.64	10.52	357.38	-1804.01	-0.26	331.01	-1764.15	52.74	1359.87	0.00	0.00	0.00	-1636.08	-91.64	1676.95	-1618.89	16.26	1698.22	-1913.79	465.63	1471.65	-1903.56	30.16	1717.29	485.63	-293.93	79.75	1082.88	-308.19	77.59	498.87
6.82000	-1358.75	133.02	220.11	-1397.94	119.71	227.97	-1585.39	130.39	240.85	-1572.42	142.30	283.88	-1820.64	41.27	27.36	-1860.33	45.75	37.04	-1807.64	10.52	357.38	-1804.01	-0.26	331.01	-1761.66	52.60	1359.12	0.00	0.00	0.00	-1637.27	-91.86	1676.43	-1608.03	18.05	1697.89	-1906.90	465.33	1471.83	-1891.52	31.14	1717.64	485.71	-293.81	79.84	1083.17	-308.36	77.58	498.45
6.83000	-1333.58	132.47	216.80	-1375.51	119.77	222.48	-1567.35	130.83	230.40	-1555.60	143.15	274.11	-1821.02	41.61	27.22	-1859.50	45.00	37.46	-1807.64	10.52	357.38	-1804.01	-0.26	331.01	-1754.44	52.25	1358.52	0.00	0.00	0.00	-1629.16	-92.14	1675.67	-1601.18	18.29	1697.26	-1900.00	465.02	1472.01	-1879.47	32.15	1718.00	485.48	-293.99	79.75	1083.10	-308.05	77.71	498.03
6.84000	-1316.20	131.14	212.28	-1351.61	120.11	218.19	-1549.21	131.29	219.86	-1538.72	144.03	264.24	-1820.31	41.04	27.74	-1859.29	44.70	37.51	-1807.64	10.52	357.38	-1804.01	-0.26	331.01	-1747.51	52.15	1357.71	0.00	0.00	0.00	-1619.77	-91.66	1674.68	-1597.11	18.44	1696.35	-1893.08	464.71	1472.19	-1867.42	33.16	1718.36	485.07	-294.20	79.54	1082.95	-308.19	77.63	498.31
6.85000	-1292.31	133.64	211.72	-1330.76	120.10	214.01	-1530.98	131.78	209.23	-1521.78	144.94	254.28	-1820.27	40.79	27.63	-1859.74	45.12	37.21	-1807.64	10.52	357.38	-1804.01	-0.26	331.01	-1742.42	51.49	1356.98	0.00	0.00	0.00	-1614.77	-91.81	1674.07	-1590.99	16.79	1694.46	-1886.15	464.38	1472.38	-1855.35	34.20	1718.73	484.74	-294.21	79.50	1083.21	-308.11	77.67	498.21
6.86000	-1271.66	134.94	209.33	-1307.92	120.61	210.63	-1512.67	132.30	198.51	-1504.79	145.87	244.22	-1820.85	41.81	27.08	-1859.96	45.18	37.16	-1807.64	10.52	357.38	-1804.01	-0.26	331.01	-1736.19	51.49	1356.37	0.00	0.00	0.00	-1609.29	-91.87	1673.56	-1584.16	16.81	1693.22	-1879.20	464.05	1472.57	-1843.27	35.25	1719.10	484.92	-294.30	79.46	1083.03	-308.30	77.60	498.49
6.87000	-1251.43	133.29	207.22	-1290.73	120.18	206.33	-1494.26	132.84	187.69	-1487.73	146.83	234.06	-1820.17	41.14	27.49	-1859.86	45.17	37.01	-1807.64	10.52	357.38	-1804.01	-0.26	331.01	-1729.86	50.83	1355.47	0.00	0.00	0.00	-1599.81	-91.70	1672.74	-1579.40	17.02	1692.43	-1872.24	463.71	1472.78	-1831.19	36.33	1719.48	485.61	-293.87	79.72	1083.49	-308.24	77.79	498.38
6.88000	-1231.88	134.91	205.28	-1266.63	119.47	203.83	-1473.90	133.45	176.19	-1468.86	148.02	223.51	-1820.91	41.85	27.19	-1859.90	45.02	36.95	-1807.64	10.52	357.38	-1804.01	-0.26	331.01	-1721.45	50.71	1354.75	0.00	0.00	0.00	-1595.25	-91.78	1672.04	-1575.22	17.05	1691.83	-1865.27	463.35	1472.98	-1819.09	37.41	1719.87	484.88	-293.80	79.65	1083.02	-308.10	77.77	500.33
6.89000	-1213.13	133.22	203.14	-1255.03	120.22	199.86	-1455.14	133.83	165.09	-1450.81	149.34	213.13	-1821.90	42.75	26.55	-1859.93	44.88	36.93	-1807.64	10.52	357.38	-1804.01	-0.26	331.01	-1715.31	50.53	1353.85	0.00	0.00	0.00	-1590.02	-91.65	1671.42	-1567.20	17.35	1691.20	-1858.28	462.99	1473.19	-1806.99	38.52	1720.26	485.08	-294.08	79.63	1083.50	-308.16	77.91	499.76
6.90000	-1195.86	131.09	200.86	-1237.63	119.43	196.28	-1437.06	134.66	154.58	-1434.31	149.90	203.10	-1821.96	42.22	26.78	-1859.89	44.68	36.91	-1807.64	10.52	357.38	-1804.01	-0.26	331.01	-1707.23	50.22	1353.11	0.00	0.00	0.00	-1581.96	-91.26	1670.90	-1555.16	17.86	1690.13	-1851.29	462.62	1473.41	-1794.88	39.65	1720.66	484.74	-293.97	79.64	1082.72	-308.40	77.54	499.15
6.91000	-1180.82	129.36	198.11	-1221.44	119.19	193.11	-1420.21	134.99	144.55	-1418.94	150.14	193.42	-1821.98	42.37	26.88	-1859.65	44.32	37.00	-1807.64	10.52	357.38	-1804.01	-0.26	331.01	-1697.94	50.28	1352.27	0.00	0.00	0.00	-1570.92	-90.92	1670.07	-1547.50	18.35	1689.32	-1844.27	462.24	1473.63	-1782.76	40.79	1721.07	484.81	-293.84	79.61	1082.54	-308.64	77.41	498.99
6.92000	-1166.17	130.11	196.80	-1206.19	118.69	190.90	-1404.46	135.15	134.81	-1404.34	150.97	184.57	-1821.15	41.61	27.12	-1859.58	44.10	36.94	-1807.64	10.52	357.38	-1804.01	-0.26	331.01	-1689.75	50.01	1351.18	0.00	0.00	0.00	-1560.83	-90.49	1669.34	-1538.14	18.18	1688.74	-1837.25	461.86	1473.86	-1770.63	41.95	1721.48	485.48	-293.85	79.78	1083.42	-307.89	78.02	498.82
6.93000	-1153.46	128.54	195.80	-1194.36	117.31	187.46	-1390.20	135.20	125.88	-1390.61	152.23	176.46	-1821.27	41.45	27.34	-1860.17	44.66	36.45	-1807.64	10.52	357.38	-1804.01	-0.26	331.01	-1684.59	50.06	1350.12	0.00	0.00	0.00	-1557.92	-90.53	1669.04	-1536.46	18.71	1687.99	-1830.21	461.46	1474.10	-1758.50	43.13	1721.90	485.27	-294.10	79.61	1083.46	-307.99	77.93	498.42
6.94000	-1143.42	125.66	193.85	-1182.96	115.42	184.90	-1376.72	136.12	118.06	-1377.82	154.07	169.20	-1821.49	41.92	26.93	-1859.93	44.31	36.47	-1807.64	10.52	357.38	-1804.01	-0.26	331.01	-1677.14	50.22	1348.93	0.00	0.00	0.00	-1554.34	-90.28	1668.59	-1526.10	19.04	1687.10	-1823.15	461.05	1474.34	-1746.35	44.32	1722.32	485.17	-293.94	79.65	1083.16	-308.01	77.88	498.41
6.95000	-1133.94	121.87	192.91	-1174.32	116.01	181.90	-1364.53	136.79	111.00	-1367.95	153.79	161.88	-1822.54	42.90	26.71	-1859.96	44.14	36.39	-1807.64	10.52	357.38	-1804.01	-0.26	331.01	-1669.81	50.30	1347.76	0.00	0.00	0.00	-1541.54	-89.79	1667.85	-1526.51	18.96	1686.76	-1816.08	460.64	1474.58	-1734.20	45.54	1722.75	485.01	-293.70	79.54	1082.61	-308.06	77.75	497.82
6.96000	-1124.97	121.71	192.64	-1162.49	115.59	178.83	-1353.90	137.62	104.87	-1358.69	154.17	155.48	-1820.62	40.68	27.87	-1860.14	44.36	36.07	-1807.64	10.52	357.38	-1804.01	-0.26	331.01	-1660.71	50.74	1346.67	0.00	0.00	0.00	-1536.99	-89.32	1667.18	-1515.92	19.83	1685.76	-1809.00	460.21	1474.83	-1722.04	46.77	1723.19	485.59	-293.75	79.90	1082.92	-307.98	77.82	498.09
6.97000	-1119.10	119.52	190.05	-1153.67	115.73	176.47	-1344.21	138.19	99.06	-1350.78	154.23	149.51	-1821.58	41.69	27.06	-1859.95	44.09	36.02	-1807.64	10.52	357.38	-1804.01	-0.26	331.01	-1650.65	51.03	1345.43	0.00	0.00	0.00	-1528.43	-89.09	1666.28	-1502.46	19.70	1684.55	-1801.91	459.78	1475.09	-1709.88	48.02	1723.64	485.58	-293.96	79.86	1082.76	-308.26	77.63	497.89
6.98000	-1113.52	117.24	187.64	-1147.54	116.08	174.30	-1338.00	137.60	93.25	-1345.64	152.28	143.18	-1821.30	40.90	27.28	-1859.91	43.93	35.91	-1807.64	10.52	357.38	-1804.01	-0.26	331.01	-1643.95	51.25	1344.24	0.00	0.00	0.00	-1521.73	-88.61	1665.39	-1501.31	19.93	1684.12	-1794.80	459.33	1475.35	-1697.70	49.29	1724.09	485.49	-293.78	79.72	1082.35	-308.08	77.68	498.74
6.99000	-1111.02	116.68	182.67	-1143.74	116.27	171.80	-1332.49	137.43	87.81	-1341.70	150.04	137.05	-1821.11	40.53	27.67	-1860.19	44.11	35.61	-1807.64	10.52	357.38	-1804.01	-0.26	331.01	-1636.15	51.38	1342.94	0.00	0.00	0.00	-1512.30	-88.23	1664.35	-1489.66	20.27	1682.79	-1787.68	458.88	1475.62	-1685.52	50.58	1724.55	485.27	-293.90	79.77	1082.58	-308.05	77.61	498.18
7.00000	-1107.88	115.83	178.34	-1141.95	115.94	168.46	-1329.11	136.03	82.11	-1338.77	148.05	131.31	-1822.53	42.09	26.43	-1860.06	43.86	35.49	-1807.64	10.52	357.38	-1804.01	-0.26	331.01	-1628.95	51.57	1341.82	0.00	0.00	0.00	-1503.24	-87.97	1663.69	-1479.07	21.20	1681.51	-1780.54	458.42	1475.89	-1673.34	51.89	1725.01	485.25	-294.12	79.68	1082.37	-308.28	77.52	498.74
7.01000	-1105.49	114.53	173.34	-1141.83	114.74	163.76	-1327.08	134.16	76.14	-1336.78	146.14	125.75	-1822.33	41.76	26.68	-1860.05	43.72	35.20	-1807.64	10.52	357.38	-1804.01	-0.26	331.01	-1617.43	51.84	1340.68	0.00	0.00	0.00	-1496.09	-87.34	1663.10	-1468.41	22.28	1680.53	-1773.40	457.95	1476.17	-1661.14	53.21	1725.48	484.83	-293.88	79.55	1082.06	-308.10	77.49	498.54
7.02000	-1104.31	112.46	166.80	-1143.03	112.29	157.18	-1327.13	131.21	69.77	-1337.02	142.57	119.63	-1821.17	40.48	27.36	-1860.39	44.04	34.84	-1807.64	10.52	357.38	-1804.01	-0.26	331.01	-1608.96	51.91	1339.53	0.00	0.00	0.00	-1487.13	-86.70	1662.18	-1463.00	22.47	1679.73	-1766.23	457.47	1476.46	-1648.94	54.56	1725.96	486.17	-293.84	80.05	1082.57	-308.13	77.63	498.70
7.03000	-1105.58	111.12	158.39	-1145.23	108.24	148.21	-1328.28	128.22	63.20	-1338.39	138.63	113.48	-1822.41	41.51	26.74	-1859.96	43.55	34.77	-1807.64	10.52	357.38	-1804.01	-0.26	331.01	-1596.28	51.45	1339.98	0.00	0.00	0.00	-1478.25	-85.96	1661.48	-1455.21	22.92	1678.90	-1759.06	456.98	1476.75	-1636.73	55.92	1726.44	485.61	-294.00	79.74	1083.53	-308.17	77.77	500.46
7.04000	-1106.56	107.15	150.63	-1148.09	102.24	136.34	-1331.47	124.01	55.95	-1340.08	135.44	107.68	-1822.17	41.17	26.99	-1860.22	43.68	34.47	-1807.64	10.52	357.38	-1804.01	-0.26	331.01	-1587.75	51.71	1339.14	0.00	0.00	0.00	-1468.31	-85.04	1660.89	-1445.75	23.57	1678.13	-1751.87	456.48	1477.05	-1624.52	57.30	1726.93	485.71	-293.72	79.80	1082.51	-308.26	77.45	499.33
7.05000	-1110.10	103.92	141.19	-1149.97	97.88	127.13	-1334.40	121.56	49.20	-1341.99	133.23	102.12	-1821.67	40.76	27.33	-1860.24	43.72	34.16	-1807.64	10.52	357.38	-1804.01	-0.26	331.01	-1577.40	51.92	1338.11	0.00	0.00	0.00	-1458.85	-84.32	1660.13	-1434.92	24.15	1677.25	-1744.66	455.97	1477.35	-1612.30	58.71	1727.43	485.74	-293.98	79.85	1082.35	-308.06	77.55	498.25
7.06000	-1112.48	98.08	133.12	-1152.35	92.37	118.56	-1337.30	121.67	44.73	-1344.51	131.17	96.41	-1822.55	41.20	27.10	-1860.09	43.45	34.16	-1807.64	10.52	357.38	-1804.01	-0.26	331.01	-1567.95	52.39	1337.03	0.00	0.00	0.00	-1448.48	-83.20	1659.66	-1428.44	25.25	1676.71	-1737.45	455.45	1477.66	-1600.07	60.13	1727.93	485.42	-294.01	79.71	1082.70	-307.89	77.67	498.75
7.07000	-1114.97	93.57	124.87	-1152.44	85.80	109.15	-1335.52	123.71	42.57	-1347.62	127.96	92.16	-1822.20	40.88	27.23	-1860.55	43.85	33.78	-1807.64	10.52	357.38	-1804.01	-0.26	331.01	-1558.10	52.61	1336.13	0.00	0.00	0.00	-1435.88	-82.35	1658.88	-1416.78	26.46	1675.61	-1730.22	454.92	1477.98	-1587.84	61.57	1728.44	484.91	-293.87	79.62	1082.51	-308.11	77.71	499.01
7.08000	-1110.84	88.20	118.86	-1147.72	81.14	104.46	-1330.15	123.87	42.05	-1344.27	124.11	91.22	-1823.97	42.45	26.21	-1860.67	43.96	33.53	-1807.64	10.52	357.38	-1804.01	-0.26	331.01	-1548.31	53.18	1335.15	0.00	0.00	0.00	-1431.82	-81.80	1658.49	-1408.27	27.19	1674.86	-1722.97	454.38	1478.30	-1575.61	63.03	1728.96	484.69	-294.22	79.58	1082.70	-308.00	77.68	500.54
7.09000	-1098.05	81.19	111.72	-1140.67	77.89	100.24	-1328.20	115.74	40.28	-1333.05	122.93	91.50	-1822.24	40.82	27.12	-1860.66	43.54	33.71	-1807.64	10.52	357.38	-1804.01	-0.26	331.01	-1536.72	53.43	1334.41	0.00	0.00	0.00	-1425.99	-81.12	1658.71	-1398.62	27.81	1674.76	-1715.72	453.84	1478.62	-1563.36	64.51	1729.49	485.34	-294.27	79.61	1082.88	-308.00	77.75	499.82
7.10000	-1091.12	77.48	98.74	-1133.74	75.56	92.27	-1326.85	112.10	40.34	-1324.40	122.97	90.13	-1824.62	43.20	25.80	-1861.29	43.68	33.54	-1807.64	10.52	357.38	-1804.01	-0.26	331.01	-1525.53	53.69	1334.34	0.00	0.00	0.00	-1411.92	-80.07	1658.85	-1388.26	28.58	1674.66	-1708.44	453.28	1478.96	-1551.76	66.81	1729.80	485.96	-293.98	79.77	1082.65	-308.02	77.71	498.42
7.11000	-1088.73	76.02	87.69	-1126.18	75.06	87.70	-1325.22	111.25	40.41	-1320.76	122.99	89.12	-1824.97	43.10	25.95	-1862.05	44.26	33.34	-1807.64	10.52	357.38	-1804.01	-0.26	331.01	-1516.61	54.05	1334.79	0.00	0.00	0.00	-1397.42	-78.85	1659.00	-1374.63	30.13	1674.68	-1701.16	452.71	1479.29	-1541.20	67.18	1730.35	485.75	-293.99	79.70	1082.17	-308.13	77.49	498.15
7.12000	-1086.52	73.07	80.25	-1129.23	71.98	74.32	-1324.40	110.36	40.18	-1318.54	122.70	88.93	-1823.42	41.53	26.69	-1862.77	44.49	33.21	-1807.64	10.52	357.38	-1804.01	-0.26	331.01	-1506.66	53.66	1335.32	0.00	0.00	0.00	-1388.81	-78.31	1659.25	-1361.10	30.62	1674.75	-1693.86	452.14	1479.64	-1530.07	68.42	1730.72	485.44	-293.89	79.75	1082.65	-307.85	77.67	498.09
7.13000	-1084.61	70.63	74.22	-1127.45	69.20	68.28	-1323.07	110.43	40.66	-1316.09	121.87	88.64	-1823.31	41.57	26.64	-1864.18	45.19	33.15	-1807.64	10.52	357.38	-1804.01	-0.26	331.01	-1495.12	53.50	1336.06	0.00	0.00	0.00	-1377.84	-77.59	1659.56	-1352.36	31.23	1675.02	-1686.55	451.55	1479.99	-1518.82	69.88	1731.20	485.36	-294.01	79.69	1082.63	-308.28	77.53	500.26
7.14000	-1082.40	70.46	69.49	-1126.22	67.73	64.06	-1321.34	111.29	41.31	-1313.47	121.79	88.33	-1824.74	42.83	25.92	-1865.52	43.86	35.27	-1807.64	10.52	357.38	-1804.01	-0.26	331.01	-1482.65	53.83	1336.81	0.00	0.00	0.00	-1366.99	-76.36	1660.57	-1342.24	32.77	1675.72	-1679.22	450.95	1480.35	-1507.28	71.47	1731.64	484.33	-293.98	79.50	1082.98	-308.12	77.69	499.23
7.15000	-1082.56	66.29	64.77	-1125.23	65.05	60.80	-1320.71	110.57	41.24	-1311.40	122.32	88.06	-1824.69	42.59	25.96	-1865.83	41.73	38.11	-1807.64	10.52	357.38	-1804.01	-0.26	331.01	-1471.44	54.28	1337.58	0.00	0.00	0.00	-1355.93	-74.98	1661.84	-1325.20	34.89	1675.98	-1671.88	450.35	1480.71	-1496.40	72.50	1732.21	484.38	-294.03	79.40	1082.30	-308.24	77.45	498.61
7.16000	-1081.47	65.33	61.72	-1124.64	63.05	57.62	-1319.91	110.46	41.28	-1310.08	121.90	87.55	-1824.07	41.94	26.38	-1863.76	38.78	41.35	-1807.64	10.52	357.38	-1804.01	-0.26	331.01	-1461.82	54.89	1338.36	0.00	0.00	0.00	-1346.81	-73.41	1662.71	-1313.08	36.84	1677.34	-1664.53	449.73	1481.08	-1484.81	74.42	1732.70	485.38	-293.95	79.77	1082.80	-307.92	77.70	498.83
7.17000	-1080.36	63.44	58.67	-1124.02	61.66	54.52	-1318.99	110.82	41.42	-1308.34	122.07	87.51	-1821.67	39.05	27.72	-1860.92	37.24	43.34	-1807.64	10.52	357.38	-1804.01	-0.26	331.01	-1449.94	55.62	1339.36	0.00	0.00	0.00	-1333.24	-72.15	1663.20	-1303.34	38.24	1678.12	-1657.16	449.11	1481.45	-1474.46	75.12	1733.38	485.42	-293.74	79.92	1083.27	-308.02	77.91	499.18
7.18000	-1080.14	62.66	54.08	-1123.35	60.73	51.29	-1318.45	110.94	41.34	-1306.85	121.97	87.29	-1824.10	41.62	26.27	-1858.92	39.32	42.43	-1807.64	10.52	357.38	-1804.01	-0.26	331.01	-1439.70	56.64	1340.10	0.00	0.00	0.00	-1322.53	-71.10	1663.72	-1292.75	39.79	1678.59	-1649.78	448.47	1481.83	-1463.56	76.19	1734.21	486.09	-293.90	80.03	1082.71	-307.97	77.75	500.58
7.19000	-1078.83	61.27	50.62	-1122.20	59.76	47.96	-1317.96	110.98	41.40	-1305.57	121.71	86.87	-1824.44	41.91	26.06	-1858.66	44.03	39.34	-1807.64	10.52	357.38	-1804.01	-0.26	331.01	-1429.56	57.41	1341.08	0.00	0.00	0.00	-1312.73	-69.92	1664.35	-1282.70	41.26	1678.73	-1642.39	447.83	1482.22	-1452.99	77.47	1735.08	485.34	-293.85	79.72	1082.43	-308.00	77.64	499.34
7.20000	-1078.13	62.25	46.11	-1121.21	59.28	44.02	-1318.01	110.34	40.92	-1304.37	121.56	86.53	-1822.27	40.18	26.70	-1857.11	43.89	39.71	-1807.64	10.52	357.38	-1804.01	-0.26	331.01	-1420.29	57.80	1342.12	0.00	0.00	0.00	-1300.70	-68.26	1665.10	-1272.83	42.73	1679.35	-1634.98	447.17	1482.62	-1441.95	79.14	1735.83	485.58	-293.90	79.74	1082.26	-307.91	77.59	498.87
7.21000	-1076.05	62.52	43.61	-1120.92	58.33	42.64	-1317.98	109.91	40.45	-1303.06	121.60	86.29	-1823.04	41.55	25.27	-1854.00	43.02	40.52	-1807.64	10.52	357.38	-1804.01	-0.26	331.01	-1408.70	58.46	1343.20	0.00	0.00	0.00	-1292.12	-67.02	1665.85	-1263.11	44.17	1679.71	-1627.56	446.51	1483.02	-1431.63	80.47	1736.66	484.76	-294.21	79.61	1082.57	-308.11	77.57	498.92
7.22000	-1074.35	62.80	41.38	-1119.97	58.88	41.54	-1317.70	109.97	40.15	-1302.27	121.50	85.82	-1819.22	39.50	25.71	-1850.62	42.98	41.91	-1807.64	10.52	357.38	-1804.01	-0.26	331.01	-1397.57	58.48	1344.39	0.00	0.00	0.00	-1281.59	-65.26	1666.69	-1250.37	45.34	1680.38	-1620.12	445.83	1483.42	-1422.10	80.88	1737.70	484.90	-293.97	79.68	1082.76	-307.87	77.75	500.18
7.23000	-1073.98	62.47	39.26	-1116.83	58.30	41.20	-1317.17	110.37	40.14	-1301.75	121.49	85.45	-1816.69	40.21	24.56	-1844.66	41.54	44.75	-1807.64	10.52	357.38	-1804.01	-0.26	331.01	-1387.54	58.51	1345.34	0.00	0.00	0.00	-1272.26	-64.05	1667.35	-1240.45	46.29	1680.92	-1612.67	445.15	1483.83	-1411.93	82.51	1738.41	485.08	-293.62	79.50	1082.90	-308.03	77.79	500.96
7.24000	-1073.28	63.43	37.66	-1118.17	59.22	40.20	-1316.81	110.48	40.08	-1301.32	121.58	85.26	-1812.14	38.81	24.03	-1837.35	39.58	48.38	-1807.64	10.52	357.38	-1804.01	-0.26	331.01	-1376.82	58.78	1346.12	0.00	0.00	0.00	-1262.19	-63.05	1668.28	-1231.94	47.24	1681.81	-1605.21	444.45	1484.25	-1402.56	83.46	1739.06	484.49	-293.81	79.47	1082.83	-307.90	77.70	499.99
7.25000	-1073.18	63.24	35.15	-1116.62	59.30	39.69	-1316.17	111.23	40.38	-1300.88	121.76	85.23	-1809.35	37.80	22.74	-1830.07	37.28	52.18	-1807.64	10.52	357.38	-1804.01	-0.26	331.01	-1368.02	58.61	1346.95	0.00	0.00	0.00	-1251.40	-61.59	1669.47	-1222.54	48.83	1683.00	-1597.73	443.75	1484.68	-1392.47	85.07	1739.65	485.49	-293.96	79.68	1082.72	-308.21	77.49	498.30
7.26000	-1074.59	64.40	33.80	-1116.72	59.47	39.06	-1315.96	111.19	40.28	-1300.90	121.56	84.89	-1808.63	35.90	20.51	-1823.87	34.02	55.93	-1807.64	10.52	357.38	-1804.01	-0.26	331.01	-1358.99	58.68	1347.70	0.00	0.00	0.00	-1240.39	-60.61	1670.58	-1211.77	49.50	1683.76	-1590.24	443.03	1485.11	-1382.81	86.61	1740.27	484.73	-294.12	79.54	1082.30	-308.15	77.54	498.64
7.27000	-1073.28	64.58	33.55	-1118.17	59.61	38.39	-1315.68	111.21	40.14	-1300.58	122.03	84.82	-1811.94	34.94	20.31	-1820.22	31.80	61.68	-1807.64	10.52	357.38	-1804.01	-0.26	331.01	-1348.58	58.90	1348.41	0.00	0.00	0.00	-1233.62	-59.50	1671.94	-1201.26	50.48	1684.68	-1582.74	442.31	1485.54	-1374.21	86.87	1741.10	484.40	-294.12	79.31	1082.96	-307.91	77.85	499.19
7.28000	-1072.79	63.40	32.19	-1116.73	59.59	37.95	-1315.34	111.59	40.16	-1300.44	122.21	84.62	-1811.72	31.46	30.95	-1822.02	30.27	66.82	-1807.64	10.52	357.38	-1804.01	-0.26	331.01	-1340.38	59.07	1349.13	0.00	0.00	0.00	-1227.77	-58.98	1673.00	-1192.93	51.57	1685.48	-1575.22	441.57	1485.99	-1365.34	87.95	1741.73	485.08	-293.71	79.57	1082.24	-307.87	77.63	500.61
7.29000	-1072.01	64.13	31.57	-1116.32	60.00	37.77	-1315.48	111.41	39.88	-1300.03	122.74	84.67	-1810.82	28.85	44.84	-1820.62	29.90	79.11	-1807.64	10.52	357.38	-1804.01	-0.26	331.01	-1332.69	59.24	1349.92	0.00	0.00	0.00	-1218.09	-58.44	1673.91	-1186.09	52.71	1686.38	-1567.69	440.83	1486.44	-1357.32	87.93	1742.56	485.71	-293.78	79.81	1082.34	-308.16	77.64	499.43
7.30000	-1073.92	63.96	30.70	-1116.61	59.84	37.14	-1315.43	111.59	39.72	-1299.79	122.96	84.64	-1809.88	27.39	60.00	-1816.57	30.28	93.56	-1807.64	10.52	357.38	-1804.01	-0.26	331.01	-1323.70	59.73	1350.77	0.00	0.00	0.00	-1201.68	-57.17	1674.95	-1177.37	53.97	1687.35	-1560.14	440.07	1486.89	-1348.39	89.74	1743.13	485.15	-293.72	79.76	1082.66	-308.19	77.70	498.38
7.31000	-1074.20	63.84	29.78	-1117.04	60.08	36.79	-1315.03	112.27	39.96	-1299.63	123.16	84.60	-1807.03	26.66	71.18	-1811.60	32.44	108.60	-1807.64	10.52	357.38	-1804.01	-0.26	331.01	-1316.84	59.82	1351.89	0.00	0.00	0.00	-1194.70	-56.40	1676.09	-1168.94	54.32	1688.42	-1552.58	439.31	1487.35	-1340.78	89.96	1743.97	485.15	-293.66	79.78	1082.56	-308.51	77.57	498.52
7.32000	-1071.84	64.33	30.23	-1115.90	59.99	37.05	-1315.54	111.60	39.56	-1299.17	123.77	84.80	-1806.84	28.35	86.97	-1806.54	35.19	124.32	-1807.64	10.52	357.38	-1803.99	-0.26	331.03	-1307.02	60.06	1353.04	0.00	0.00	0.00	-1189.36	-55.85	1677.25	-1160.21	55.31	1689.24	-1545.01	438.53	1487.82	-1332.30	91.57	1744.74	484.68	-293.98	79.55	1082.09	-308.12	77.46	498.71
7.33000	-1073.94	65.72	30.11	-1114.24	60.45	37.32	-1315.33	111.96	39.75	-1299.18	123.74	84.76	-1793.91	31.01	105.27	-1797.21	36.24	141.55	-1807.64	10.52	357.38	-1784.65	-2.47	348.66	-1299.85	60.55	1354.19	0.00	0.00	0.00	-1183.32	-55.39	1678.11	-1152.59	56.16	1690.17	-1537.43	437.74	1488.30	-1325.13	91.56	1745.73	484.37	-293.85	79.48	1082.49	-308.26	77.63	500.49
7.34000	-1075.39	65.21	29.25	-1116.87	60.43	36.89	-1315.03	112.37	39.91	-1299.27	123.72	84.75	-1794.07	35.08	120.83	-1784.89	36.95	160.07	-1807.63	10.51	357.39	-1766.74	-3.52	365.63	-1292.18	61.02	1355.46	0.00	0.00	0.00	-1175.84	-54.89	1679.11	-1146.98	56.14	1690.95	-1529.83	436.95	1488.78	-1318.08	91.45	1747.01	484.82	-293.83	79.73	1082.30	-308.23	77.61	500.20
7.35000	-1073.10	64.39	29.37	-1116.13	60.42	36.85	-1315.15	112.33	39.87	-1299.50	123.34	84.54	-1779.04	36.55	138.61	-1772.76	38.34	177.88	-1789.25	8.01	375.06	-1748.68	-4.69	381.54	-1285.91	61.37	1356.86	0.00	0.00	0.00	-1167.60	-54.05	1680.43	-1140.93	55.59	1691.51	-1522.21	436.14	1489.27	-1310.32	92.57	1748.26	485.41	-293.97	79.77	1082.01	-308.26	77.48	498.81
7.36000	-1070.84	65.05	29.64	-1115.52	60.33	37.03	-1315.33	112.07	39.76	-1299.27	123.58	84.72	-1758.77	37.92	157.32	-1759.41	39.46	195.03	-1770.56	5.14	391.65	-1730.06	-6.93	397.17	-1279.52	62.14	1358.36	0.00	0.00	0.00	-1160.64	-53.68	1681.75	-1135.22	55.52	1692.46	-1514.58	435.32	1489.76	-1303.48	92.95	1749.61	484.59	-293.67	79.68	1082.58	-308.35	77.67	498.60
7.37000	-1071.42	64.92	29.86	-1117.68	60.73	36.31	-1315.12	112.27	39.87	-1299.36	123.38	84.72	-1754.70	38.96	172.02	-1746.79	39.44	211.26	-1751.98	2.13	407.30	-1711.33	-9.28	411.47	-1271.24	62.74	1359.90	0.00	0.00	0.00	-1154.34	-53.25	1683.15	-1124.05	57.51	1694.44	-1506.94	434.49	1490.26	-1296.87	93.01	1750.98	484.89	-293.82	79.71	1083.04	-308.14	77.68	498.42
7.38000	-1067.59	65.45	30.58	-1115.80	60.94	36.78	-1315.32	112.08	39.84	-1299.22	123.47	84.89	-1737.46	40.34	187.29	-1733.27	39.63	226.06	-1734.29	0.30	421.22	-1693.34	-10.72	424.49	-1263.57	63.11	1361.35	0.00	0.00	0.00	-1148.24	-52.73	1684.23	-1118.47	57.86	1695.52	-1499.29	433.66	1490.77	-1289.89	94.11	1752.30	485.27	-293.82	79.56	1082.95	-307.98	77.60	500.28
7.39000	-1069.74	65.33	30.20	-1116.97	60.65	36.48	-1315.26	112.17	39.88	-1299.24	123.22	84.95	-1722.17	39.39	201.70	-1721.65	39.29	239.08	-1715.41	-2.83	434.34	-1675.76	-12.08	436.38	-1257.51	63.96	1362.86	0.00	0.00	0.00	-1142.26	-52.32	1685.73	-1114.76	57.02	1696.88	-1491.62	432.81	1491.28	-1283.80	94.15	1753.81	485.70	-294.17	79.75	1083.08	-307.87	77.84	498.86
7.40000	-1075.30	65.36	28.88	-1117.07	60.84	36.24	-1315.32	111.95	39.81	-1299.30	123.03	84.99	-1705.46	38.59	213.51	-1701.04	38.49	251.65	-1698.17	-4.18	445.64	-1656.82	-14.89	447.62	-1251.28	64.83	1364.34	0.00	0.00	0.00	-1136.15	-52.12	1687.65	-1107.42	56.34	1698.92	-1483.93	431.95	1491.80	-1277.33	94.99	1755.27	484.72	-293.90	79.56	1082.96	-308.07	77.73	497.65
7.41000	-1074.45	65.45	28.80	-1116.89	60.74	36.44	-1315.03	112.30	40.03	-1299.27	122.89	85.06	-1689.06	37.37	223.78	-1683.08	36.48	261.94	-1680.62	-6.21	455.80	-1639.80	-15.78	457.60	-1244.80	65.73	1365.82	0.00	0.00	0.00	-1129.29	-51.70	1689.64	-1101.58	56.86	1700.85	-1476.24	431.08	1492.33	-1271.89	94.48	1756.76	484.72	-293.75	79.48	1082.64	-308.21	77.53	498.99
7.42000	-1076.72	66.29	28.88	-1116.93	61.08	36.18	-1314.77	112.68	40.16	-1299.57	122.46	84.99	-1661.28	35.07	233.79	-1662.06	35.54	270.91	-1663.00	-8.41	464.61	-1622.26	-17.05	466.64	-1237.77	66.31	1367.10	0.00	0.00	0.00	-1122.14	-51.52	1691.43	-1095.80	57.01	1703.00	-1468.53	430.20	1492.87	-1265.87	95.44	1757.95	485.93	-293.80	79.71	1082.99	-308.25	77.52	498.27
7.43000	-1072.23	66.34	29.26	-1116.71	61.36	36.31	-1314.80	112.58	40.10	-1299.29	122.85	85.20	-1639.46	33.12	240.81	-1642.64	32.69	278.12	-1646.09	-9.78	471.74	-1604.87	-18.42	474.71	-1232.01	67.03	1368.27	0.00	0.00	0.00	-1118.18	-51.24	1693.32	-1090.05	56.48	1705.37	-1460.80	429.31	1493.41	-1259.76	96.39	1759.21	486.70	-293.78	80.03	1083.00	-308.04	77.81	499.52
7.44000	-1075.37	66.49	28.62	-1117.12	61.58	36.34	-1314.70	112.73	40.23	-1299.40	122.52	85.14	-1623.03	29.80	245.37	-1621.00	29.87	285.77	-1628.45	-11.73	477.55	-1587.77	-19.22	481.34	-1224.16	67.96	1369.46	0.00	0.00	0.00	-1111.08	-51.07	1695.37	-1085.25	57.06	1707.70	-1453.06	428.41	1493.95	-1254.31	96.47	1760.41	485.82	-293.68	79.80	1083.28	-308.33	77.83	498.94
7.45000	-1072.95	66.85	29.29	-1114.76	61.64	36.80	-1315.03	112.25	40.11	-1299.46	122.43	85.19	-1596.33	27.04	252.64	-1598.04	27.07	290.13	-1610.62	-13.60	481.73	-1569.61	-21.17	486.72	-1217.63	68.68	1370.51	0.00	0.00	0.00	-1103.47	-51.09	1697.23	-1079.74	57.03	1709.87	-1445.31	427.49	1494.51	-1248.62	96.91	1761.59	485.37	-293.64	79.63	1082.98	-308.15	77.65	498.44
7.46000	-1074.16	66.81	28.76	-1116.70	61.88	36.39	-1314.62	112.67	40.26	-1299.45	122.33	85.22	-1574.28	23.75	254.53	-1573.05	24.78	293.05	-1592.92	-15.23	484.12	-1551.63	-22.58	490.07	-1211.04	69.43	1371.54	0.00	0.00	0.00	-1098.63	-50.88	1699.33	-1071.53	57.11	1712.00	-1437.55	426.57	1495.07	-1242.94	97.59	1762.61	485.43	-293.59	79.67	1082.05	-307.94	77.65	498.44
7.47000	-1075.92	66.20	28.04	-1119.50	61.56	35.44	-1314.78	112.45	40.23	-1299.35	122.29	85.31	-1551.69	20.63	255.11	-1549.41	21.56	293.79	-1575.32	-16.80	484.87	-1534.10	-23.84	491.69	-1202.83	70.20	1372.36	0.00	0.00	0.00	-1091.83	-50.30	1701.15	-1066.99	56.98	1714.08	-1429.77	425.64	1495.63	-1236.85	98.84	1763.42	485.97	-293.39	80.01	1082.29	-307.95	77.67	498.87
7.48000	-1072.74	65.84	28.70	-1114.55	61.24	37.84	-1314.75	112.47	40.21	-1299.46	122.10	85.35	-1522.30	17.83	255.28	-1525.25	18.84	293.41	-1557.37	-18.50	483.89	-1516.75	-24.67	491.78	-1196.45	70.80	1373.08	0.00	0.00	0.00	-1090.19	-50.78	1703.08	-1062.47	57.03	1716.25	-1421.97	424.69	1496.21	-1231.22	99.10	1764.16	485.10	-293.98	79.72	1082.63	-308.03	77.86	498.38
7.49000	-1074.57	66.80	28.11	-1114.70	61.59	37.63	-1314.96	112.28	40.23	-1299.54	121.79	85.39	-1495.67	14.63	253.33	-1501.24	16.04	291.42	-1539.56	-19.79	481.04	-1498.71	-26.52	490.33	-1188.29	71.73	1373.80	0.00	0.00	0.00	-1084.72	-50.53	1704.71	-1053.77	57.18	1717.88	-1414.17	423.74	1496.79	-1225.56	99.64	1764.72	484.66	-293.84	79.63	1082.38	-307.76	77.86	498.76
7.50000	-1070.66	66.25	30.60	-1114.96	62.15	36.41	-1314.65	112.57	40.40	-1299.62	121.57	85.49	-1468.38	11.44	250.20	-1475.85	12.85	288.15	-1521.24	-21.71	476.74	-1481.75	-27.16	486.83	-1181.97	72.46	1374.35	0.00	0.00	0.00	-1074.58	-50.09	1706.09	-1048.05	56.77	1719.48	-1406.34	422.77	1497.37	-1219.93	100.04	1765.34	484.69	-293.91	79.56	1082.48	-308.11	77.57	499.56
7.51000	-1071.02	65.89	30.19	-1117.85	62.02	35.52	-1314.60	112.66	40.51	-1299.75	121.23	85.55	-1444.11	8.78	245.10	-1450.09	9.96	283.57	-1503.32	-22.97	470.55	-1463.19	-29.20	482.35	-1176.22	73.03	1374.75	0.00	0.00	0.00	-1066.43	-48.13	1709.04	-1038.52	56.92	1720.75	-1398.51	421.80	1497.97	-1214.02	100.67	1765.75	484.62	-294.16	79.46	1082.46	-308.26	77.64	498.28
7.52000	-1073.16	67.10	28.92	-1115.52	61.53	36.11	-1314.50	112.71	40.64	-1299.71	121.27	85.80	-1411.22	7.80	238.24	-1422.40	8.72	276.42	-1484.45	-25.24	462.99	-1445.55	-30.16	475.97	-1170.02	73.77	1375.12	0.00	0.00	0.00	-1060.13	-47.42	1710.44	-1036.55	57.59	1722.06	-1390.66	420.81	1498.57	-1207.81	101.64	1766.05	485.37	-293.72	79.83	1082.46	-308.21	77.69	498.80
7.53000	-1076.79	66.93	27.99	-1113.16	61.94	36.50	-1314.59	112.54	40.58	-1299.71	121.13	85.93	-1387.45	6.14	230.63	-1396.73	6.59	269.18	-1465.35	-27.35	453.73	-1428.00	-30.95	468.02	-1162.26	74.59	1375.29	0.00	0.00	0.00	-1054.08	-46.95	1711.40	-1029.67	58.22	1722.80	-1382.80	419.81	1499.17	-1201.32	102.68	1766.27	485.14	-293.61	79.61	1082.59	-307.92	77.74	498.68
7.54000	-1071.71	66.33	28.87	-1113.46	62.10	36.12	-1314.31	112.70	40.77	-1300.11	120.49	85.93	-1358.44	3.74	223.10	-1369.42	5.75	260.95	-1446.40	-28.85	442.76	-1408.79	-33.51	459.03	-1155.73	75.35	1375.51	0.00	0.00	0.00	-1047.94	-46.62	1712.07	-1023.14	58.30	1723.70	-1374.92	418.80	1499.79	-1195.06	103.43	1766.34	485.92	-293.55	80.01	1082.63	-308.16	77.58	498.77
7.55000	-1070.58	67.23	28.97	-1110.40	62.07	36.59	-1314.74	112.01	40.56	-1299.73	120.91	86.34	-1328.74	2.70	214.59	-1338.30	4.49	252.51	-1427.68	-29.64	429.91	-1389.69	-35.31	448.48	-1148.27	76.30	1375.64	0.00	0.00	0.00	-1041.54	-46.31	1712.56	-1016.09	58.65	1724.20	-1367.03	417.79	1500.41	-1188.85	104.10	1766.40	485.36	-293.60	79.90	1082.40	-308.17	77.55	498.23
7.56000	-1069.10	66.35	29.03	-1110.87	62.12	36.48	-1314.06	112.83	41.01	-1299.92	120.38	86.34	-1301.30	-0.91	207.38	-1311.92	2.30	243.09	-1408.09	-30.78	416.01	-1371.19	-35.77	436.23	-1142.40	77.24	1375.69	0.00	0.00	0.00	-1035.03	-45.99	1712.88	-1010.94	58.99	1724.55	-1359.13	416.75	1501.04	-1182.36	104.75	1766.41	485.20	-293.72	79.72	1082.90	-307.82	77.77	498.76
7.57000	-1063.01	66.68	29.86	-1108.32	61.25	36.81	-1314.36	112.18	40.98	-1299.86	120.22	86.53	-1269.81	-1.63	198.93	-1284.17	-1.41	233.66	-1387.88	-31.63	400.84	-1351.62	-37.12	422.85	-1136.29	78.01	1375.73	0.00	0.00	0.00	-1028.52	-45.35	1713.07	-1002.26	59.48	1724.56	-1351.21	415.71	1501.67	-1175.65	105.43	1766.32	485.79	-293.99	79.70	1082.97	-307.98	77.73	497.97
7.58000	-1065.65	65.47	29.41	-1107.85	61.34	36.82	-1314.11	112.09	41.30	-1299.73	120.22	86.87	-1236.76	-3.12	190.01	-1257.24	-2.73	222.44	-1366.08	-33.58	384.91	-1332.46	-37.35	408.15	-1128.75	78.65	1375.55	0.00	0.00	0.00	-1021.85	-44.66	1713.14	-993.40	60.17	1724.55	-1343.28	414.66	1502.31	-1168.55	106.52	1765.98	485.74	-294.17	79.79	1083.01	-308.01	77.82	498.50
7.59000	-1071.02	65.69	28.20	-1105.18	60.71	37.47	-1314.03	111.81	41.61	-1299.71	119.97	87.14	-1207.83	-4.62	179.08	-1226.52	-3.17	211.05	-1345.11	-33.73	367.37	-1311.06	-39.30	393.17	-1120.69	79.32	1375.37	0.00	0.00	0.00	-1014.87	-44.12	1713.09	-989.37	60.75	1724.82	-1335.33	413.60	1502.96	-1161.64	107.02	1765.84	485.65	-293.89	79.82	1082.81	-308.01	77.80	498.21
7.60000	-1068.04	65.07	29.01	-1104.33	60.44	37.89	-1313.66	111.75	42.12	-1299.76	119.58	87.34	-1174.40	-5.15	169.19	-1196.91	-3.78	199.65	-1330.90	-36.09	346.74	-1290.14	-39.69	376.87	-1114.47	79.84	1375.19	0.00	0.00	0.00	-1007.88	-43.55	1712.92	-981.78	61.38	1724.63	-1327.37	412.52	1503.62	-1154.98	107.11	1765.71	485.41	-294.01	79.80	1082.72	-307.80	77.74	498.93
7.61000	-1063.54	65.89	30.09	-1104.64	60.62	38.28	-1313.67	111.22	42.43	-1299.85	119.14	87.57	-1142.38	-5.61	158.65	-1165.37	-4.32	188.58	-1299.47	-37.61	329.90	-1269.46	-38.92	359.51	-1106.28	80.66	1374.80	0.00	0.00	0.00	-1000.64	-43.04	1712.66	-975.27	61.85	1724.25	-1319.40	411.44	1504.28	-1147.73	108.16	1765.24	485.69	-293.82	79.86	1082.50	-307.95	77.65	498.80
7.62000	-1057.11	65.19	31.77	-1114.72	60.39	36.71	-1313.65	110.60	42.83	-1299.87	118.78	87.80	-1109.76	-6.13	148.64	-1133.99	-5.46	177.26	-1274.04	-37.35	312.44	-1245.61	-41.02	342.84	-1100.03	81.07	1374.33	0.00	0.00	0.00	-993.47	-42.34	1712.39	-969.96	62.12	1724.20	-1311.41	410.34	1504.95	-1141.16	107.93	1764.91	486.04	-293.81	79.92	1082.58	-308.07	77.51	499.08
7.63000	-1061.02	65.76	31.41	-1114.42	60.62	36.91	-1313.15	110.67	43.51	-1299.87	118.47	88.09	-1075.78	-7.11	138.89	-1102.07	-6.75	166.18	-1249.53	-36.71	293.07	-1222.02	-41.63	325.36	-1092.36	81.44	1373.84	0.00	0.00	0.00	-987.13	-41.84	1712.13	-962.53	62.68	1723.83	-1303.41	409.23	1505.62	-1133.67	108.95	1764.33	485.00	-293.84	79.64	1082.63	-308.32	77.61	500.54
7.64000	-1058.48	65.77	31.27	-1117.03	60.15	35.74	-1313.37	109.81	43.80	-1300.06	117.87	88.35	-1042.15	-8.39	129.73	-1071.52	-7.88	155.01	-1224.41	-35.70	273.25	-1198.41	-41.35	307.28	-1085.32	82.24	1373.16	0.00	0.00	0.00	-979.76	-41.42	1711.65	-954.13	63.59	1723.31	-1295.39	408.11	1506.31	-1126.36	109.51	1763.82	485.19	-293.89	79.73	1082.84	-308.01	77.85	500.02
7.65000	-1049.10	64.49	32.08	-1113.38	60.04	36.32	-1312.92	109.86	44.62	-1299.87	117.77	88.85	-1008.08	-9.91	120.31	-1040.13	-8.74	144.07	-1198.31	-35.05	253.70	-1174.90	-39.69	288.71	-1079.25	82.77	1372.64	0.00	0.00	0.00	-970.88	-40.79	1711.11	-945.53	64.32	1722.92	-1287.36	406.98	1507.00	-1118.92	110.02	1763.25	485.16	-293.82	79.60	1082.96	-308.20	77.73	498.84
7.66000	-1050.68	65.67	31.91	-1111.22	59.78	36.55	-1312.79	109.27	45.19	-1299.57	117.78	89.47	-976.72	-11.77	111.66	-1006.49	-10.15	134.04	-1172.03	-32.95	233.85	-1150.69	-37.58	270.08	-1072.54	83.00	1371.87	0.00	0.00	0.00	-962.89	-40.46	1710.54	-941.79	65.26	1722.65	-1279.32	405.84	1507.69	-1111.45	110.25	1762.62	486.05	-293.74	79.88	1083.06	-307.96	77.80	497.83
7.67000	-1067.56	65.16	31.62	-1115.39	61.24	36.53	-1312.94	108.42	45.77	-1300.17	116.44	89.48	-942.84	-14.61	103.05	-974.22	-11.80	124.01	-1144.56	-31.55	214.72	-1125.38	-36.20	251.95	-1064.06	83.48	1371.07	0.00	0.00	0.00	-955.00	-39.85	1709.95	-932.46	65.45	1721.84	-1271.26	404.69	1508.40	-1103.51	110.86	1761.88	485.46	-293.91	79.74	1082.69	-307.93	77.58	498.49
7.68000	-1067.14	65.25	32.15	-1111.16	61.68	37.79	-1312.48	108.53	46.82	-1299.68	116.72	90.23	-906.09	-17.27	96.25	-940.97	-13.29	114.91	-1115.35	-31.40	196.64	-1099.64	-33.96	233.93	-1057.83	83.62	1370.23	0.00	0.00	0.00	-948.18	-39.15	1709.45	-925.27	66.08	1721.25	-1263.19	403.53	1509.11	-1095.80	110.97	1761.23	485.15	-293.53	79.80	1082.80	-308.19	77.61	499.06
7.69000	-1066.01	67.08	33.19	-1110.23	62.56	38.04	-1312.09	108.54	47.73	-1299.82	116.06	90.65	-871.87	-19.64	89.40	-907.30	-14.99	106.22	-1085.59	-30.85	178.96	-1073.03	-32.29	216.66	-1050.99	83.83	1369.39	0.00	0.00	0.00	-940.32	-38.65	1708.74	-917.43	66.78	1720.48	-1255.11	402.35	1509.83	-1088.28	110.91	1760.47	485.26	-293.54	79.78	1082.15	-308.25	77.52	499.33
7.70000	-1065.70	67.68	33.73	-1113.34	62.35	37.08	-1311.51	108.90	48.82	-1299.38	116.15	91.40	-838.60	-22.08	83.35	-872.54	-16.72	98.76	-1056.46	-29.09	161.61	-1044.84	-32.07	200.80	-1042.37	84.20	1368.48	0.00	0.00	0.00	-930.48	-38.49	1707.84	-909.27	67.24	1719.59	-1247.01	401.16	1510.55	-1080.06	111.18	1759.70	484.87	-294.13	79.53	1081.89	-307.96	77.47	498.86
7.71000	-1066.30	67.56	32.86	-1115.53	62.68	36.10	-1311.10	109.14	49.79	-1299.15	116.09	92.11	-806.12	-24.53	78.33	-842.03	-18.60	91.61	-1026.31	-27.64	145.29	-1016.43	-31.38	185.41	-1034.93	84.28	1367.50	0.00	0.00	0.00	-922.22	-38.09	1707.04	-900.56	67.92	1718.77	-1238.90	399.97	1511.28	-1071.90	111.63	1758.75	485.45	-293.80	79.91	1082.85	-307.62	77.75	498.18
7.72000	-1067.93	65.84	31.29	-1113.73	62.75	36.26	-1311.14	108.69	50.29	-1299.07	115.78	92.69	-771.93	-27.56	74.94	-808.47	-20.34	86.19	-996.43	-25.39	129.63	-988.43	-29.76	170.34	-1028.00	84.37	1366.40	0.00	0.00	0.00	-914.06	-37.65	1706.22	-890.51	68.28	1717.84	-1230.77	398.76	1512.02	-1063.61	111.84	1757.79	485.64	-294.02	79.87	1082.61	-307.85	77.78	498.46
7.73000	-1073.17	67.27	28.07	-1115.03	62.33	36.04	-1311.11	108.57	50.95	-1298.86	115.68	93.36	-738.42	-28.58	72.94	-777.09	-21.53	82.00	-965.98	-23.33	115.15	-960.46	-27.86	156.56	-1020.47	84.33	1365.31	0.00	0.00	0.00	-906.71	-37.48	1705.44	-885.52	68.61	1717.38	-1222.63	397.54	1512.77	-1055.56	111.63	1756.69	484.77	-293.79	79.61	1082.13	-307.87	77.76	496.79
7.74000	-1067.16	67.00	29.40	-1113.92	61.96	37.14	-1310.78	108.60	51.67	-1298.43	115.94	94.22	-708.06	-30.00	71.72	-744.37	-22.28	79.65	-936.06	-21.19	102.04	-932.10	-27.39	144.51	-1012.46	84.34	1364.16	0.00	0.00	0.00	-898.23	-37.49	1704.38	-878.58	68.80	1716.45	-1214.47	396.30	1513.53	-1047.16	111.42	1755.74	485.82	-293.80	79.96	1083.20	-307.88	77.95	498.72
7.75000	-1070.73	66.28	29.62	-1114.01	61.99	37.06	-1310.51	108.86	52.46	-1298.05	116.02	95.02	-674.29	-29.97	73.11	-714.13	-22.73	78.47	-906.28	-19.32	90.72	-904.75	-25.91	133.53	-1004.83	84.20	1363.00	0.00	0.00	0.00	-888.13	-37.25	1703.13	-864.36	69.06	1714.77	-1206.30	395.06	1514.29	-1038.33	111.62	1754.60	485.90	-294.05	79.89	1082.97	-308.04	77.81	497.93
7.76000	-1070.86	65.35	29.48	-1113.98	62.03	36.97	-1310.60	108.58	53.01	-1297.81	116.05	95.94	-645.24	-30.24	75.23	-683.11	-21.91	79.47	-877.28	-17.67	81.29	-878.19	-24.17	124.08	-995.78	83.96	1361.64	0.00	0.00	0.00	-879.22	-37.20	1702.04	-856.24	69.39	1713.65	-1198.12	393.81	1515.05	-1029.78	111.31	1753.46	485.21	-293.78	79.74	1082.53	-308.00	77.80	498.22
7.77000	-1070.29	66.84	28.66	-1114.56	62.91	36.06	-1310.12	109.03	53.96	-1297.19	116.42	96.97	-616.21	-29.21	79.49	-654.24	-20.94	81.46	-848.93	-16.65	73.87	-852.28	-22.67	116.33	-987.93	83.43	1360.22	0.00	0.00	0.00	-870.30	-37.32	1700.91	-848.19	69.22	1712.52	-1189.92	392.54	1515.83	-1021.10	110.87	1752.13	485.98	-293.85	79.87	1083.01	-307.89	77.94	498.61
7.78000	-1073.02	68.04	27.95	-1112.85	62.62	36.32	-1310.12	108.97	54.69	-1296.75	116.73	97.95	-590.32	-27.85	84.81	-627.91	-19.71	84.99	-821.74	-15.32	67.95	-827.44	-20.92	110.01	-979.49	83.26	1358.87	0.00	0.00	0.00	-862.49	-37.53	1699.86	-842.08	69.25	1711.64	-1181.71	391.26	1516.61	-1012.41	110.20	1750.85	486.60	-293.77	80.12	1082.82	-308.09	77.90	500.39
7.79000	-1069.17	67.84	29.12	-1114.14	63.05	35.76	-1310.04	109.00	55.46	-1296.16	117.17	99.04	-567.98	-26.07	90.53	-599.05	-18.11	90.82	-796.38	-14.15	63.36	-803.89	-19.96	105.24	-970.70	82.86	1357.42	0.00	0.00	0.00	-853.78	-37.97	1698.60	-833.86	69.07	1710.43	-1173.49	389.97	1517.40	-1003.47	109.99	1749.39	485.77	-293.59	79.93	1082.58	-308.20	77.75	499.14
7.80000	-1062.48	67.31	30.45	-1111.98	63.06	36.04	-1309.77	109.33	56.31	-1296.10	116.93	99.81	-542.82	-23.47	97.92	-577.72	-17.05	95.54	-772.38	-13.10	59.92	-782.36	-18.37	101.58	-962.71	82.12	1355.88	0.00	0.00	0.00	-843.16	-38.32	1697.14	-822.02	68.74	1708.65	-1165.25	388.67	1518.20	-994.72	108.94	1748.09	484.71	-293.69	79.64	1083.33	-308.12	77.88	498.47
7.81000	-1072.90	67.30	27.89	-1112.93	63.18	35.65	-1309.42	109.76	57.23	-1295.66	117.17	100.86	-523.80	-23.04	104.05	-557.38	-15.63	100.75	-749.87	-12.66	57.72	-762.54	-17.00	98.85	-953.36	81.87	1354.35	0.00	0.00	0.00	-834.06	-38.70	1695.82	-813.08	68.53	1707.51	-1157.00	387.36	1519.01	-985.55	108.62	1746.54	484.77	-293.95	79.58	1082.78	-308.08	77.77	498.85
7.82000	-1071.88	66.48	28.12	-1114.45	63.88	35.12	-1309.29	109.89	58.09	-1295.12	117.55	101.94	-506.60	-22.01	110.17	-539.02	-13.86	105.99	-729.97	-11.72	55.89	-744.32	-16.08	97.02	-943.82	81.26	1352.82	0.00	0.00	0.00	-824.60	-39.58	1694.40	-803.92	67.76	1706.14	-1148.73	386.03	1519.82	-976.50	107.66	1745.08	485.85	-293.86	79.88	1082.89	-307.93	77.72	499.01
7.83000	-1072.24	67.12	27.73	-1113.65	62.92	35.09	-1308.90	110.48	59.16	-1294.33	118.30	103.27	-488.46	-20.27	116.51	-523.02	-12.44	110.75	-712.36	-10.89	54.61	-727.97	-15.76	95.89	-934.87	80.69	1351.26	0.00	0.00	0.00	-816.37	-40.34	1693.15	-795.31	67.11	1704.97	-1140.45	384.70	1520.64	-967.50	106.15	1743.75	485.23	-294.00	79.85	1082.95	-307.98	77.74	497.86
7.84000	-1071.76	67.39	28.07	-1112.21	63.50	35.24	-1308.83	110.46	60.23	-1293.46	118.91	104.56	-476.33	-18.02	120.88	-509.44	-10.81	114.46	-696.87	-10.52	54.01	-714.20	-14.69	94.60	-926.82	80.01	1349.72	0.00	0.00	0.00	-807.29	-41.43	1691.79	-785.97	66.07	1703.79	-1132.16	383.35	1521.47	-957.65	105.91	1742.22	484.66	-293.85	79.58	1082.86	-308.39	77.65	498.20
7.85000	-1074.19	67.48	27.78	-1113.11	63.87	34.82	-1308.38	111.07	61.65	-1292.63	119.42	105.92	-466.16	-15.19	123.99	-497.84	-8.70	117.43	-684.06	-9.60	53.40	-702.06	-13.56	93.62	-917.35	79.35	1348.13	0.00	0.00	0.00	-796.28	-42.57	1690.19	-776.92	64.81	1702.53	-1123.85	381.99	1522.30	-948.34	104.44	1740.89	485.75	-294.01	79.82	1083.13	-308.08	77.99	498.02
7.86000	-1068.74	67.05	28.97	-1112.95	63.85	34.50	-1307.85	111.52	63.17	-1291.48	120.21	107.53	-453.43	-12.55	126.51	-488.28	-5.16	118.75	-673.82	-8.06	52.45	-692.51	-11.59	92.26	-907.72	78.64	1346.71	0.00	0.00	0.00	-786.89	-43.71	1688.82	-764.80	64.01	1701.12	-1115.53	380.62	1523.14	-938.79	103.55	1739.54	484.74	-293.99	79.66	1083.05	-308.11	77.76	497.92
7.87000	-1073.73	68.34	27.33	-1114.72	63.90	33.81	-1307.42	111.79	64.76	-1290.46	120.75	109.10	-447.10	-9.06	126.23	-480.54	-2.12	118.59	-666.16	-6.14	52.42	-684.39	-10.31	91.09	-898.25	78.11	1345.31	0.00	0.00	0.00	-777.30	-45.26	1687.40	-756.46	62.59	1700.23	-1107.19	379.24	1523.99	-929.10	102.45	1738.22	485.27	-293.73	79.77	1082.90	-308.27	77.72	499.24
7.88000	-1074.31	67.41	27.64	-1114.11	63.65	33.83	-1306.56	112.45	66.71	-1288.85	122.03	111.10	-441.78	-4.38	123.25	-475.18	1.52	115.73	-660.69	-3.83	53.11	-678.96	-7.53	89.22	-888.82	77.11	1343.91	0.00	0.00	0.00	-768.91	-46.55	1686.14	-748.24	61.08	1699.38	-1098.84	377.84	1524.85	-919.46	101.12	1737.08	485.15	-293.72	79.66	1082.71	-308.22	77.82	500.70
7.89000	-1070.55	67.20	28.46	-1112.94	62.87	35.01	-1305.92	112.64	68.62	-1287.18	123.15	113.22	-436.29	1.41	117.66	-471.42	6.11	111.13	-656.97	-1.72	53.25	-675.10	-5.76	87.24	-879.52	76.20	1342.72	0.00	0.00	0.00	-759.59	-48.07	1684.95	-738.37	59.35	1698.46	-1090.47	376.43	1525.71	-909.58	99.73	1735.98	484.94	-293.81	79.66	1082.53	-308.21	77.70	499.71
7.90000	-1070.82	66.49	29.15	-1113.22	63.37	34.57	-1304.83	113.44	71.06	-1285.74	123.75	115.27	-434.06	7.43	110.50	-469.26	11.55	103.13	-655.33	0.62	51.37	-673.23	-3.14	84.63	-870.71	75.79	1341.70	0.00	0.00	0.00	-748.36	-49.77	1683.55	-725.91	58.13	1697.11	-1082.09	375.01	1526.58	-899.30	98.77	1734.94	484.85	-294.21	79.59	1082.52	-308.03	77.79	498.33
7.91000	-1070.74	65.40	29.21	-1112.86	63.44	34.65	-1303.76	113.99	73.63	-1283.70	124.89	117.67	-431.44	12.99	102.79	-466.57	17.18	96.35	-652.81	2.29	49.54	-670.18	-2.12	83.13	-859.38	74.50	1340.72	0.00	0.00	0.00	-738.46	-51.58	1682.43	-715.46	56.09	1696.31	-1073.70	373.58	1527.46	-889.05	97.46	1734.20	485.41	-293.84	79.80	1082.32	-308.38	77.54	498.54
7.92000	-1070.71	66.27	29.17	-1111.84	63.29	34.85	-1301.90	115.59	76.80	-1281.34	126.35	120.39	-424.64	17.60	94.51	-461.48	20.74	89.98	-648.83	2.59	48.39	-664.54	-1.99	82.75	-849.85	73.58	1339.94	0.00	0.00	0.00	-728.48	-53.42	1681.52	-704.71	53.85	1695.74	-1065.30	372.14	1528.35	-878.77	95.99	1733.61	485.28	-293.76	79.74	1082.83	-308.48	77.53	498.79
7.93000	-1070.47	67.09	29.29	-1112.25	62.73	34.29	-1300.82	115.96	79.71	-1278.82	127.69	123.27	-424.55	19.74	84.43	-456.55	22.37	83.47	-644.96	2.65	47.50	-658.96	-1.74	81.88	-838.96	72.64	1339.56	0.00	0.00	0.00	-719.84	-54.98	1680.71	-694.83	52.07	1695.14	-1056.87	370.69	1529.24	-868.54	94.09	1733.43	485.72	-293.85	79.74	1082.65	-308.26	77.66	499.32
7.94000	-1070.77	65.95	29.12	-1112.35	62.61	33.97	-1298.61	117.33	83.46	-1275.88	129.04	126.50	-417.37	21.35	77.66	-453.55	23.95	76.43	-642.66	2.78	46.68	-654.78	-2.51	81.22	-828.56	71.89	1339.40	0.00	0.00	0.00	-710.19	-56.87	1680.32	-685.04	50.27	1695.04	-1048.44	369.22	1530.15	-858.46	91.71	1733.52	485.54	-293.57	79.80	1082.33	-308.19	77.58	499.67
7.95000	-1071.14	65.57	28.71	-1112.23	62.76	33.88	-1296.38	118.26	87.50	-1272.59	130.45	130.07	-413.64	22.65	70.73	-451.48	24.64	70.22	-641.29	2.42	46.35	-652.30	-3.14	80.80	-818.90	71.02	1339.60	0.00	0.00	0.00	-698.32	-59.24	1679.82	-675.40	48.07	1695.10	-1039.99	367.74	1531.06	-847.65	90.51	1733.62	485.88	-293.66	79.92	1082.16	-308.22	77.57	499.19
7.96000	-1071.02	66.42	28.56	-1111.99	63.05	33.89	-1293.83	119.20	91.99	-1268.03	132.91	134.38	-412.98	21.06	64.63	-449.98	23.54	64.83	-640.59	2.17	46.69	-650.64	-3.48	80.13	-808.66	70.35	1339.96	0.00	0.00	0.00	-688.10	-61.30	1679.57	-663.03	45.92	1695.09	-1031.53	366.25	1531.97	-837.30	88.06	1734.12	485.21	-294.19	79.51	1082.72	-308.37	77.65	499.45
7.97000	-1070.82	66.09	28.59	-1111.89	62.81	33.59	-1290.53	120.69	96.96	-1263.19	135.45	139.05	-413.06	19.13	59.20	-447.19	22.85	61.29	-639.98	1.78	46.92	-649.29	-3.55	79.65	-798.57	69.58	1340.50	0.00	0.00	0.00	-678.14	-62.87	1679.56	-651.57	43.87	1695.18	-1023.05	364.75	1532.90	-826.39	86.84	1734.58	484.80	-294.06	79.60	1082.86	-308.37	77.72	499.29
7.98000	-1070.42	65.99	28.83	-1111.33	63.01	33.45	-1287.18	121.36	101.85	-1257.93	137.59	143.85	-409.30	18.98	55.17	-444.55	21.83	57.99	-639.40	1.20	46.99	-647.57	-4.43	79.48	-787.95	68.99	1341.30	0.00	0.00	0.00	-669.18	-64.65	1679.46	-642.49	41.90	1695.31	-1014.56	363.23	1533.83	-815.55	85.56	1735.27	484.70	-294.16	79.58	1082.71	-308.21	77.81	500.54
7.99000	-1070.39	66.57	28.74	-1110.40	63.74	33.42	-1282.60	123.19	107.46	-1252.46	139.06	148.64	-407.06	18.82	50.86	-444.64	21.80	54.23	-639.04	0.80	46.39	-646.08	-4.87	79.28	-778.25	68.57	1342.37	0.00	0.00	0.00	-659.50	-66.62	1679.68	-633.77	39.91	1695.88	-1006.05	361.71	1534.77	-805.06	83.69	1736.19	485.44	-293.97	79.77	1082.17	-308.08	77.65	498.59
8.00000	-1070.56	66.97	28.28	-1110.13	63.14	34.19	-1276.81	125.54	113.73	-1246.09	141.04	153.68	-407.38	19.89	46.34	-443.86	22.78	51.01	-638.84	0.70	45.56	-644.34	-4.86	79.21	-766.99	67.58	1343.53	0.00	0.00	0.00	-647.86	-68.71	1679.99	-621.00	37.89	1696.49	-997.53	360.17	1535.72	-794.66	81.88	1737.30	485.56	-293.73	79.87	1082.12	-307.87	77.66	498.40
8.01000	-1070.28	66.92	28.33	-1110.13	63.66	34.61	-1271.07	127.13	120.10	-1238.62	143.76	159.17	-407.10	20.62	42.96	-442.96	23.33	48.93	-638.85	0.42	45.06	-642.93	-4.34	79.25	-756.36	67.11	1344.70	0.00	0.00	0.00	-638.11	-70.52	1680.32	-612.64	35.58	1697.18	-989.00	358.62	1536.67	-784.19	80.54	1738.36	484.61	-294.05	79.39	1082.20	-307.99	77.58	498.66
8.02000	-1070.09	67.59	28.01	-1109.69	64.40	35.19	-1264.33	129.03	126.81	-1230.75	145.88	164.52	-405.74	20.38	40.50	-443.07	23.25	47.02	-638.62	0.17	44.64	-641.85	-4.24	79.48	-746.34	66.38	1345.88	0.00	0.00	0.00	-628.48	-72.41	1680.74	-602.48	33.24	1697.82	-980.45	357.05	1537.64	-773.84	78.96	1739.54	484.81	-293.72	79.67	1082.40	-308.00	77.76	498.20
8.03000	-1070.34	66.23	27.95	-1108.46	64.75	34.95	-1255.91	132.18	134.36	-1221.81	148.00	169.92	-405.89	20.18	38.23	-442.69	23.35	45.71	-638.48	0.43	44.15	-641.15	-3.76	79.32	-736.53	65.72	1347.10	0.00	0.00	0.00	-618.89	-74.38	1681.25	-590.23	31.65	1698.40	-971.89	355.48	1538.61	-763.61	77.64	1740.65	485.61	-293.90	79.88	1082.88	-308.24	77.92	498.49
8.04000	-1069.33	67.21	27.53	-1106.50	64.60	35.76	-1247.31	134.62	142.16	-1211.73	150.84	175.86	-404.94	20.65	36.82	-441.30	23.54	45.13	-638.24	0.33	44.09	-640.39	-3.07	79.19	-726.82	64.77	1348.34	0.00	0.00	0.00	-609.43	-76.07	1681.94	-579.40	30.14	1699.27	-963.31	353.89	1539.59	-753.92	75.85	1741.86	485.43	-293.71	79.84	1082.52	-308.16	77.83	498.52
8.05000	-1067.37	67.27	27.10	-1103.68	65.50	37.54	-1238.62	136.89	150.39	-1201.44	153.00	181.95	-403.89	20.95	36.38	-440.97	23.51	44.49	-638.05	0.29	44.02	-639.98	-2.83	79.21	-716.32	63.98	1349.46	0.00	0.00	0.00	-600.21	-77.47	1682.77	-572.39	28.44	1700.33	-954.72	352.29	1540.57	-744.29	74.51	1742.92	484.94	-294.05	79.50	1082.30	-308.27	77.66	498.54
8.06000	-1065.77	68.26	26.26	-1104.92	66.22	37.39	-1228.96	139.92	159.89	-1190.79	155.16	188.86	-403.06	20.58	35.36	-442.19	23.46	43.57	-637.94	0.30	43.92	-639.63	-2.71	79.19	-706.56	63.63	1350.49	0.00	0.00	0.00	-590.99	-78.85	1683.71	-562.19	26.55	1701.29	-946.12	350.68	1541.57	-734.74	73.56	1743.93	485.27	-293.88	79.68	1082.60	-308.28	77.79	498.47
8.07000	-1062.35	68.66	26.43	-1100.17	67.16	40.69	-1219.16	142.00	169.73	-1179.26	157.19	196.78	-403.36	20.77	34.68	-440.36	23.57	43.82	-637.87	0.31	43.85	-639.24	-2.79	79.25	-696.47	62.79	1351.45	0.00	0.00	0.00	-581.86	-80.08	1684.77	-553.41	25.44	1702.61	-937.50	349.05	1542.57	-725.42	72.30	1744.98	484.89	-293.76	79.67	1083.25	-308.11	78.04	498.80
8.08000	-1059.54	69.29	25.68	-1096.25	68.26	44.30	-1207.77	144.69	180.15	-1166.32	159.73	205.23	-403.42	21.02	34.25	-440.91	23.39	43.25	-637.96	0.50	43.62	-639.24	-2.57	79.13	-686.50	62.34	1352.44	0.00	0.00	0.00	-572.81	-81.43	1685.84	-544.97	24.11	1703.83	-928.87	347.41	1543.58	-716.13	71.42	1745.95	484.63	-294.15	79.52	1082.19	-308.17	77.66	499.10
8.09000	-1055.50	70.65	25.74	-1091.97	69.65	47.70	-1194.90	147.93	190.73	-1152.13	162.05	213.62	-402.68	20.87	34.14	-440.12	23.32	43.37	-637.80	0.23	43.70	-639.12	-2.76	79.25	-676.97	61.70	1353.39	0.00	0.00	0.00	-563.99	-82.37	1686.94	-536.62	22.88	1705.21	-920.22	345.76	1544.60	-706.83	70.66	1746.87	485.56	-294.04	79.77	1082.66	-308.01	77.75	499.70
8.10000	-1051.68	70.77	25.02	-1083.27	71.25	51.25	-1180.97	151.31	201.23	-1136.92	163.99	221.68	-404.62	20.56	33.18	-441.31	23.28	42.81	-637.92	0.49	43.52	-639.24	-2.22	79.04	-667.76	61.16	1354.32	0.00	0.00	0.00	-555.15	-83.46	1688.01	-526.46	21.60	1706.30	-911.56	344.10	1545.62	-697.80	69.98	1747.80	485.87	-293.96	79.90	1082.27	-308.28	77.50	498.73
8.11000	-1052.27	71.88	21.43	-1075.51	73.14	54.41	-1165.31	155.46	211.41	-1120.97	165.70	229.22	-403.99	20.69	33.27	-441.13	23.57	42.82	-637.71	0.05	43.72	-639.06	-2.42	79.20	-659.25	61.13	1355.25	0.00	0.00	0.00	-546.43	-84.16	1689.00	-518.25	20.65	1707.32	-902.89	342.43	1546.66	-689.15	68.82	1748.70	485.56	-294.23	79.80	1082.06	-308.19	77.53	498.60
8.12000	-1048.15	72.70	20.63	-1064.61	75.49	57.68	-1149.26	158.50	220.40	-1104.28	167.77	236.32	-403.55	20.41	33.32	-439.01	23.37	43.16	-637.83	0.32	43.52	-639.12	-2.16	79.08	-650.60	60.75	1356.25	0.00	0.00	0.00	-540.73	-85.88	1689.18	-508.13	20.09	1708.20	-894.20	340.74	1547.70	-680.40	68.35	1749.47	486.20	-294.21	79.89	1082.25	-308.20	77.82	499.06
8.13000	-1038.05	76.47	21.89	-1053.63	78.00	60.53	-1132.53	161.49	228.47	-1087.25	169.60	242.48	-402.85	20.30	33.23	-440.38	23.48	42.74	-637.86	0.34	43.44	-638.90	-2.38	79.30	-640.92	60.76	1357.21	0.00	0.00	0.00	-529.79	-86.84	1689.74	-499.58	19.52	1709.14	-885.50	339.04	1548.75	-671.60	68.41	1750.31	485.90	-293.99	79.73	1082.86	-308.61	77.78	498.45
8.14000	-1026.26	79.53	26.02	-1040.53	81.86	65.15	-1116.00	163.13	235.31	-1069.70	171.46	248.04	-402.64	21.00	32.93	-439.30	23.76	42.96	-637.95	0.51	43.34	-638.83	-2.38	79.30	-633.83	60.72	1358.33	0.00	0.00	0.00	-520.62	-86.10	1691.23	-491.13	19.07	1709.97	-876.78	337.33	1549.81	-662.83	68.54	1751.11	485.41	-294.31	79.44	1082.67	-308.43	77.53	498.08
8.15000	-1009.03	83.92	31.10	-1026.51	85.86	69.80	-1098.87	164.54	241.60	-1051.90	173.66	253.60	-402.99	20.89	32.89	-439.66	23.25	42.78	-637.78	0.14	43.49	-638.86	-2.08	79.23	-624.80	61.00	1359.38	0.00	0.00	0.00	-513.05	-87.15	1691.35	-484.17	18.72	1710.81	-868.05	335.60	1550.87	-654.48	68.06	1752.04	485.37	-294.09	79.68	1082.90	-308.30	77.82	497.67
8.16000	-990.69	90.11	34.49	-1006.46	90.63	73.88	-1081.24	165.90	246.85	-1034.08	175.50	258.79	-403.52	20.47	32.59	-440.44	23.32	42.59	-637.79	0.32	43.39	-639.02	-1.79	79.13	-615.77	61.47	1360.56	0.00	0.00	0.00	-504.14	-86.16	1692.71	-474.70	18.66	1711.57	-859.30	333.86	1551.95	-645.96	68.15	1752.99	485.98	-294.11	79.94	1082.76	-308.38	77.70	497.91
8.17000	-970.82	96.01	37.28	-986.31	96.12	76.57	-1063.02	166.99	250.98	-1015.78	177.06	263.20	-403.06	20.43	32.72	-441.23	23.42	42.33	-637.91	0.46	43.30	-638.61	-2.40	79.53	-607.95	61.68	1361.76	0.00	0.00	0.00	-495.70	-85.91	1693.63	-466.76	18.80	1712.24	-850.54	332.11	1553.03	-637.75	67.89	1754.05	485.60	-294.17	79.79	1082.70	-308.30	77.75	499.02
8.18000	-951.05	102.20	38.87	-964.74	101.17	78.68	-1043.64	168.70	254.12	-996.44	178.79	266.73	-402.70	20.35	32.86	-441.69	23.00	42.11	-637.84	0.34	43.33	-638.76	-1.94	79.37	-600.08	61.52	1362.99	0.00	0.00	0.00	-487.58	-85.38	1694.43	-457.41	19.11	1712.88	-841.77	330.35	1554.12	-629.49	68.28	1755.07	485.07	-294.12	79.69	1083.37	-308.09	78.01	498.64
8.19000	-926.84	108.72	40.56	-942.33	106.59	80.14	-1024.02	169.87	255.86	-976.47	180.62	269.36	-403.43	20.03	32.06	-441.02	22.94	42.42	-637.67	0.12	43.45	-638.65	-1.74	79.46	-591.83	61.67	1364.19	0.00	0.00	0.00	-479.53	-84.83	1695.32	-450.82	19.72	1713.71	-832.98	328.58	1555.21	-621.44	68.30	1756.15	485.47	-293.84	79.78	1083.09	-308.24	77.99	498.57
8.20000	-902.28	114.63	41.88	-919.20	111.72	80.70	-1003.33	171.57	256.65	-956.43	181.97	270.84	-403.15	20.53	32.60	-441.04	23.08	42.28	-637.55	0.03	43.49	-638.45	-2.18	79.90	-585.46	62.19	1365.43	0.00	0.00	0.00	-471.37	-84.24	1696.28	-442.87	20.62	1714.46	-824.18	326.79	1556.32	-613.67	68.69	1757.24	485.38	-294.21	79.55	1082.87	-308.30	77.72	499.43
8.21000	-876.13	120.69	42.48	-893.34	116.51	80.89	-982.11	173.23	256.21	-935.73	183.15	271.20	-404.43	20.24	32.17	-441.13	23.31	42.28	-637.69	0.32	43.36	-638.61	-1.47	79.58	-578.03	62.18	1366.76	0.00	0.00	0.00	-463.19	-83.84	1697.35	-434.48	21.11	1715.47	-815.36	324.99	1557.43	-605.94	69.35	1758.34	485.54	-293.95	79.69	1082.93	-308.57	77.71	499.42
8.22000	-851.17	125.71	42.07	-868.26	121.32	80.31	-960.76	174.77	254.65	-914.49	184.58	270.58	-402.75	20.25	32.49	-439.87	23.35	42.62	-637.63	0.21	43.42	-638.53	-1.40	79.71	-572.10	61.17	1367.09	0.00	0.00	0.00	-455.20	-83.13	1698.53	-426.54	22.45	1716.49	-806.53	323.17	1558.56	-598.53	69.48	1759.50	485.37	-294.11	79.74	1082.25	-308.65	77.37	499.53
8.23000	-822.64	131.89	41.70	-839.59	126.05	79.82	-938.75	176.39	251.97	-893.23	185.96	269.06	-401.86	20.59	32.84	-441.50	23.31	42.12	-637.64	0.20	43.43	-638.68	-0.95	79.61	-565.00	61.21	1368.15	0.00	0.00	0.00	-447.16	-82.37	1699.82	-419.36	23.20	1717.64	-797.69	321.35	1559.69	-591.06	70.30	1760.50	484.63	-294.19	79.43	1082.93	-308.68	77.61	498.38
8.24000	-796.03	136.79	41.12	-813.57	130.13	78.45	-915.98	178.59	248.35	-871.63	187.29	266.58	-402.49	20.43	32.59	-439.52	23.33	42.50	-637.58	0.13	43.45	-638.54	-1.22	79.85	-556.61	61.19	1369.35	0.00	0.00	0.00	-439.36	-81.43	1701.22	-413.08	24.36	1719.06	-788.83	319.51	1560.82	-583.91	70.67	1761.49	484.48	-294.01	79.45	1083.14	-308.40	77.77	497.88
8.25000	-760.28	141.74	42.01	-785.05	134.35	77.16	-893.51	180.04	243.36	-849.48	188.47	263.20	-402.39	20.55	32.83	-440.22	23.45	42.32	-637.60	0.08	43.46	-638.76	-0.48	79.63	-549.28	61.20	1370.34	0.00	0.00	0.00	-431.53	-80.44	1702.69	-405.31	25.43	1720.30	-779.96	317.65	1561.97	-576.68	71.48	1762.30	485.03	-294.29	79.46	1083.01	-308.38	77.60	498.68
8.26000	-730.51	145.07	41.24	-754.34	137.74	75.98	-870.06	182.02	237.59	-826.74	190.16	259.10	-403.42	20.84	32.30	-440.27	23.68	42.30	-637.61	0.03	43.51	-638.52	-0.99	80.02	-542.97	60.85	1371.29	0.00	0.00	0.00	-423.70	-79.41	1704.19	-397.02	26.97	1721.50	-771.07	315.79	1563.12	-569.49	72.59	1763.03	485.19	-294.36	79.47	1082.80	-308.57	77.52	499.51
8.27000	-694.40	147.63	42.04	-721.64	139.80	74.08	-846.04	183.63	230.71	-803.84	191.35	254.01	-401.84	20.62	32.82	-436.46	23.64	42.86	-637.57	0.06	43.51	-638.29	-1.29	80.37	-534.08	61.11	1372.11	0.00	0.00	0.00	-415.95	-78.16	1705.66	-391.26	28.06	1722.96	-762.17	313.91	1564.29	-562.63	72.94	1763.81	485.71	-294.49	79.62	1082.54	-308.35	77.58	498.90
8.28000	-661.17	151.22	42.27	-691.86	142.55	72.39	-821.31	185.61	223.06	-779.98	193.04	248.27	-403.06	20.98	32.18	-437.45	23.40	42.48	-637.64	0.20	43.43	-638.51	-0.72	80.20	-527.34	60.77	1372.81	0.00	0.00	0.00	-408.23	-76.91	1707.07	-383.15	29.68	1724.26	-753.25	312.02	1565.46	-555.79	73.44	1764.51	485.32	-294.22	79.60	1082.88	-308.50	77.80	499.04
8.29000	-624.73	153.44	42.71	-655.06	145.43	71.87	-795.94	187.32	214.70	-755.90	194.58	241.72	-402.02	20.64	32.54	-436.34	23.82	42.72	-637.40	-0.17	43.64	-638.53	-0.61	80.22	-520.05	60.64	1373.51	0.00	0.00	0.00	-400.33	-76.03	1708.35	-374.66	30.95	1725.31	-744.32	310.12	1566.64	-548.85	74.21	1765.02	484.84	-294.17	79.46	1082.57	-308.48	77.78	498.20
8.30000	-591.55	154.60	42.22	-622.38	147.61	70.73	-769.61	189.29	205.66	-731.04	196.17	234.50	-401.11	20.85	32.52	-433.42	23.55	43.23	-637.51	0.09	43.55	-638.67	-0.21	80.16	-511.87	60.82	1373.99	0.00	0.00	0.00	-392.49	-74.73	1709.55	-370.03	32.31	1726.61	-735.38	308.20	1567.83	-541.82	75.39	1765.36	484.73	-294.40	79.47	1082.41	-308.02	77.86	498.43
8.31000	-559.28	157.64	41.20	-589.19	149.43	68.57	-742.92	191.29	196.17	-705.36	198.00	226.78	-402.12	21.02	32.46	-432.16	23.48	43.20	-637.64	0.43	43.42	-638.30	-0.79	80.49	-503.32	60.69	1374.42	0.00	0.00	0.00	-384.72	-73.37	1710.63	-361.84	33.54	1727.61	-726.42	306.27	1569.02	-535.11	75.54	1765.75	485.87	-294.14	79.76	1082.43	-308.21	77.69	499.30
8.32000	-521.75	158.77	41.45	-556.33	151.14	66.40	-715.06	193.24	186.13	-679.52	199.23	218.46	-398.51	20.67	33.29	-430.97	23.49	43.53	-637.46	0.11	43.56	-638.56	-0.17	80.35	-495.74	60.48	1374.66	0.00	0.00	0.00	-376.91	-72.13	1711.46	-353.62	34.88	1728.25	-717.45	304.33	1570.22	-528.08	76.37	1765.99	486.13	-294.12	79.97	1082.75	-308.20	77.69	499.45
8.33000	-485.35	160.49	41.14	-521.65	152.70	64.68	-687.12	194.70	175.61	-653.15	200.17	209.65	-397.53	20.43	33.53	-432.10	23.06	43.52	-637.43	0.13	43.60	-638.41	-0.23	80.46	-488.61	60.28	1374.76	0.00	0.00	0.00	-369.07	-70.94	1712.13	-345.74	36.35	1728.84	-708.46	302.37	1571.44	-520.84	77.24	1766.00	485.44	-294.18	79.81	1082.86	-308.00	77.89	498.65
8.34000	-451.55	161.37	40.93	-486.98	154.23	63.07	-658.64	195.30	164.65	-625.95	201.94	200.96	-396.05	20.50	34.16	-440.54	22.85	42.05	-637.45	0.19	43.61	-638.46	0.19	80.35	-480.14	60.30	1374.66	0.00	0.00	0.00	-361.17	-69.63	1712.63	-339.57	37.50	1729.22	-699.46	300.40	1572.66	-513.47	78.10	1765.92	485.33	-294.12	79.76	1082.63	-307.98	77.89	499.08
8.35000	-415.77	162.65	41.22	-453.38	155.35	61.48	-629.55	195.44	153.42	-598.28	203.38	192.12	-394.47	20.48	34.97	-439.66	23.30	42.62	-637.50	0.39	43.47	-638.33	-0.27	80.61	-472.26	60.39	1374.43	0.00	0.00	0.00	-353.18	-68.27	1712.94	-330.88	39.00	1729.30	-690.44	298.42	1573.89	-506.02	78.95	1765.74	485.64	-294.16	79.68	1082.12	-308.41	77.35	499.50
8.36000	-379.53	164.07	42.42	-418.33	156.53	60.34	-600.08	194.94	142.18	-569.80	204.72	183.23	-396.60	19.83	34.64	-439.59	22.92	42.72	-637.41	0.24	43.54	-638.28	-0.24	80.75	-465.85	60.44	1374.08	0.00	0.00	0.00	-344.99	-67.14	1712.99	-323.31	40.38	1729.34	-681.41	296.42	1575.12	-498.19	80.04	1765.42	486.45	-293.64	80.04	1082.48	-308.53	77.58	499.25
8.37000	-342.25	165.34	43.66	-383.14	157.82	59.48	-569.62	195.04	131.36	-541.45	205.26	174.15	-397.12	19.81	35.28	-440.22	22.83	42.74	-637.37	0.22	43.62	-638.44	0.18	80.68	-458.62	60.81	1373.73	0.00	0.00	0.00	-336.76	-65.88	1712.80	-314.84	41.96	1728.90	-672.37	294.41	1576.37	-490.39	81.09	1765.00	486.39	-293.63	79.93	1082.35	-308.33	77.67	499.80
8.38000	-306.87	166.80	45.08	-345.74	158.85	59.58	-538.64	195.40	121.10	-512.80	205.06	165.01	-399.37	18.95	34.96	-440.16	22.90	43.33	-637.40	0.38	43.55	-638.10	-0.29	80.93	-452.15	60.85	1373.31	0.00	0.00	0.00	-328.45	-64.84	1712.37	-307.55	43.24	1728.30	-663.31	292.39	1577.63	-482.60	81.94	1764.49	486.12	-294.09	79.86	1082.60	-308.08	77.74	499.35
8.39000	-272.68	168.10	46.93	-311.90	159.94	59.60	-507.53	195.23	111.05	-483.90	205.31	156.34	-401.26	18.41	36.26	-438.00	22.07	43.99	-637.35	0.34	43.62	-638.46	0.51	80.73	-442.32	60.67	1372.72	0.00	0.00	0.00	-320.15	-63.69	1711.79	-300.48	44.92	1727.63	-654.24	290.35	1578.89	-474.70	82.67	1763.88	484.64	-293.94	79.54	1082.58	-307.93	77.84	499.34
8.40000	-237.35	168.63	49.35	-278.61	161.11	60.07	-475.82	195.92	101.88	-454.37	205.10	147.88	-405.32	17.65	35.56	-437.66	21.68	44.07	-637.46	0.55	43.55	-638.29	0.58	80.77	-435.81	60.95	1371.96	0.00	0.00	0.00	-311.97	-62.25	1711.03	-291.82	45.80	1726.70	-645.15	288.31	1580.16	-466.74	83.19	1763.18	485.55	-293.63	79.91	1082.33	-307.95	77.60	500.17
8.41000	-202.67	169.49	52.76	-245.14	161.03	61.21	-443.55	196.07	93.24	-424.75	204.78	139.82	-399.43	17.53	36.97	-438.69	21.60	43.56	-637.27	0.39	43.71	-638.34	0.63	80.93	-428.98	61.18	1371.06	0.00	0.00	0.00	-303.59	-61.08	1710.00	-284.27	47.04	1725.47	-636.05	286.24	1581.44	-458.62	83.97	1762.38	486.07	-293.48	79.99	1082.43	-308.19	77.69	499.24
8.42000	-169.99	169.94	55.86	-211.26	161.92	63.01	-411.30	196.75	85.42	-394.80	205.25	132.71	-398.01	17.12	36.63	-436.77	21.74	44.01	-637.38	0.82	43.56	-638.23	0.53	81.17	-420.66	61.28	1370.17	0.00	0.00	0.00	-295.18	-60.03	1708.87	-275.07	48.66	1723.98	-626.93	284.17	1582.73	-450.42	84.86	1761.39	485.73	-293.45	79.95	1082.45	-308.01	77.65	499.41
8.43000	-129.53	171.07	62.53	-178.44	162.71	65.53	-379.05	197.43	78.40	-364.70	206.33	126.56	-393.90	18.08	36.65	-438.14	21.87	43.51	-637.22	0.67	43.76	-638.34	0.85	81.23	-413.46	61.72	1369.16	0.00	0.00	0.00	-286.72	-59.05	1707.54	-266.14	50.05	1722.43	-617.80	282.08	1584.02	-442.12	85.64	1760.38	485.53	-293.64	79.74	1082.52	-308.13	77.71	499.89
8.44000	-96.86	171.24	67.75	-138.27	163.28	71.29	-346.91	198.10	72.16	-334.56	207.50	121.24	-391.12	18.44	36.39	-439.11	22.03	42.91	-637.12	0.70	43.90	-638.35	0.92	81.41	-405.78	62.00	1368.01	0.00	0.00	0.00	-278.18	-57.68	1706.09	-258.92	51.25	1720.78	-608.66	279.98	1585.33	-433.61	86.78	1759.19	485.88	-293.93	79.66	1082.95	-308.00	77.99	499.09
8.45000	-65.28	170.78	74.03	-108.70	163.06	74.76	-314.52	199.47	67.16	-304.72	208.40	116.67	-394.33	18.91	35.03	-440.21	21.75	42.70	-637.00	0.70	44.08	-638.37	1.23	81.48	-398.59	62.47	1366.79	0.00	0.00	0.00	-269.67	-56.36	1704.51	-251.84	52.53	1719.14	-599.50	277.86	1586.64	-425.26	87.37	1757.95	484.97	-294.01	79.50	1082.34	-308.38	77.55	499.44
8.46000	-38.20	170.00	80.24	-77.67	163.10	79.87	-282.70	201.17	63.41	-275.39	209.72	113.30	-393.23	18.93	35.02	-441.49	21.74	42.15	-637.03	1.21	44.06	-638.07	0.76	82.01	-389.47	62.87	1365.42	0.00	0.00	0.00	-261.08	-55.45	1702.81	-243.40	53.43	1717.26	-590.33	275.73	1587.97	-416.60	88.26	1756.61	485.14	-293.86	79.54	1082.49	-308.04	77.73	498.44
8.47000	-7.97	170.35	88.32	-48.68	163.17	85.91	-251.89	202.85	60.72	-247.01	211.01	110.89	-395.21	18.57	34.56	-439.58	21.54	42.53	-636.99	1.46	44.18	-638.11	1.13	82.12	-379.66	63.35	1363.97	0.00	0.00	0.00	-252.47	-54.44	1700.99	-234.01	54.54	1715.31	-581.14	273.59	1589.30	-407.98	89.43	1755.16	485.71	-293.93	79.57	1082.61	-308.18	77.71	498.50
8.48000	23.24	169.88	97.43	-19.94	163.06	92.48	-222.65	204.27	59.02	-220.00	212.23	109.45	-393.73	18.87	34.76	-439.45	21.96	42.59	-636.87	1.64	44.39	-638.09	1.20	82.37	-372.44	63.82	1362.47	0.00	0.00	0.00	-245.13	-53.41	1699.43	-225.61	55.53	1713.55	-571.94	271.43	1590.64	-399.24	90.59	1753.57	486.12	-294.17	79.74	1082.17	-308.25	77.64	500.42
8.49000	45.74	170.20	104.85	4.21	164.07	98.38	-194.46	205.57	58.26	-193.99	213.36	108.91	-393.39	18.88	34.50	-439.58	22.14	42.50	-636.83	1.98	44.61	-638.26	1.76	82.47	-364.36	64.48	1360.87	0.00	0.00	0.00	-236.84	-52.41	1697.53	-216.78	56.69	1711.47	-562.72	269.26	1591.98	-390.66	90.95	1752.04	486.02	-293.56	79.91	1082.39	-308.10	77.66	500.11
8.50000	69.73	170.79	112.33	28.90	165.00	105.26	-168.13	206.68	58.29	-169.56	214.46	109.06	-392.46	18.71	34.71	-440.77	22.32	42.30	-636.64	2.26	44.89	-638.23	2.35	82.61	-357.19	65.24	1359.14	0.00	0.00	0.00	-226.49	-51.48	1695.21	-206.50	57.97	1709.05	-553.49	267.08	1593.34	-381.95	91.74	1750.34	485.78	-293.69	79.89	1082.76	-308.08	77.77	499.77
8.51000	91.92	173.12	120.82	51.74	165.07	112.11	-143.85	207.29	58.73	-147.18	214.98	109.49	-394.72	18.46	34.18	-439.49	22.62	42.49	-636.66	2.82	45.19	-637.96	2.56	83.01	-349.20	65.89	1357.39	0.00	0.00	0.00	-217.64	-50.53	1693.19	-198.08	59.24	1706.88	-544.25	264.88	1594.71	-372.96	93.11	1748.51	486.40	-293.86	79.90	1083.03	-308.20	77.72	499.12
8.52000	112.17	174.21	128.42	72.90	168.61	120.16	-121.44	207.67	59.51	-126.35	215.28	110.21	-394.20	18.69	34.42	-439.69	22.36	42.11	-636.47	3.09	45.70	-637.71	2.57	83.68	-339.83	66.18	1355.52	0.00	0.00	0.00	-208.85	-50.30	1690.81	-190.64	60.46	1704.97	-534.99	262.67	1596.08	-363.90	94.42	1746.70	485.15	-293.70	79.57	1082.98	-307.91	77.76	498.89
8.53000	131.00	175.97	135.68	91.85	167.46	125.60	-101.04	207.72	60.43	-107.43	215.20	110.96	-396.96	19.09	33.47	-439.50	22.04	42.13	-636.26	3.49	46.35	-637.33	2.81	84.37	-330.77	66.97	1353.73	0.00	0.00	0.00	-201.22	-49.78	1688.85	-181.99	61.36	1703.08	-525.72	260.45	1597.46	-354.86	95.62	1744.94	485.59	-294.14	79.69	1084.11	-306.58	76.16	500.52
8.54000	147.71	177.74	141.78	108.79	169.11	130.84	-82.78	206.77	61.02	-90.45	214.74	111.57	-398.17	18.91	33.47	-440.07	22.13	41.80	-635.97	3.61	47.27	-636.89	2.91	85.17	-323.16	67.73	1351.95	0.00	0.00	0.00	-192.81	-48.43	1687.18	-172.34	62.44	1701.14	-516.43	258.21	1598.86	-345.74	96.98	1743.25	485.97	-293.81	79.74	1082.96	-307.58	77.10	499.20
8.55000	162.86	179.94	146.74	123.98	169.89	135.33	-66.24	205.46	61.23	-75.12	213.77	111.79	-402.58	18.87	32.14	-439.48	22.02	41.95	-635.75	3.96	48.23	-636.11	2.49	86.36	-314.63	68.53	1350.39	0.00	0.00	0.00	-182.17	-46.17	1685.46	-163.54	64.22	1698.92	-507.13	255.96	1600.26	-336.68	98.25	1741.65	486.19	-293.94	79.74	1082.67	-308.27	77.74	497.55
8.56000	176.19	181.25	150.55	137.47	170.15	138.50	-51.64	204.16	61.12	-61.58	212.33	111.48	-401.39	18.75	32.37	-440.06	21.95	41.77	-635.45	4.07	49.45	-636.03	3.16	87.16	-305.60	69.67	1348.90	0.00	0.00	0.00	-173.92	-45.91	1683.31	-153.84	65.10	1697.11	-497.81	253.70	1601.67	-327.58	99.69	1740.08	486.13	-294.08	79.71	1082.27	-308.08	77.74	498.23
8.57000	187.96	181.60	152.65	149.33	174.02	140.95	-39.21	202.09	60.18	-49.72	210.82	110.75	-401.15	18.89	32.41	-439.06	21.76	42.04	-635.18	4.10	50.75	-635.46	3.35	88.35	-298.16	70.32	1347.44	0.00	0.00	0.00	-164.59	-44.74	1681.67	-144.35	66.28	1695.44	-488.48	251.42	1603.08	-318.56	100.75	1738.65	485.95	-293.63	79.96	1082.42	-308.30	77.65	499.25
8.58000	197.92	181.47	151.81	159.41	172.77	140.35	-28.93	200.06	58.71	-39.61	209.25	109.42	-400.74	19.03	32.48	-438.60	21.68	41.99	-634.84	4.00	52.29	-634.45	2.25	90.21	-288.33	71.23	1346.17	0.00	0.00	0.00	-156.90	-43.77	1680.21	-136.05	67.21	1693.91	-479.14	249.12	1604.51	-309.49	101.81	1737.35	486.50	-293.58	79.86	1084.04	-306.72	76.04	501.08
8.59000	206.69	179.92	150.04	167.95	170.55	138.13	-20.54	198.25	56.85	-31.22	207.52	107.60	-404.23	18.14	31.34	-439.84	21.77	41.69	-634.40	3.63	54.21	-633.57	1.99	91.85	-279.39	72.33	1345.03	0.00	0.00	0.00	-148.54	-42.41	1679.13	-127.52	68.60	1692.64	-469.78	246.82	1605.95	-300.51	103.16	1736.10	486.05	-293.92	79.74	1083.14	-307.62	77.19	499.52
8.60000	213.86	178.73	145.94	175.05	169.56	134.47	-14.15	196.13	54.42	-24.35	205.59	105.25	-403.40	18.47	31.70	-440.42	21.70	41.47	-634.22	3.57	56.04	-632.69	1.45	93.88	-271.04	73.49	1344.02	0.00	0.00	0.00	-138.84	-40.94	1677.68	-116.36	70.43	1691.07	-460.40	244.50	1607.39	-291.39	104.65	1735.03	486.90	-293.69	79.94	1081.93	-308.25	77.52	498.95
8.61000	219.41	175.73	140.44	180.59	166.58	129.49	-9.38	194.20	52.18	-18.96	203.72	102.62	-402.93	18.67	31.84	-439.10	21.38	41.60	-633.78	3.08	58.13	-631.40	0.50	96.28	-261.45	74.33	1343.12	0.00	0.00	0.00	-128.64	-39.74	1676.65	-109.09	71.87	1690.13	-451.02	242.16	1608.85	-282.38	106.05	1734.03	486.41	-293.56	79.81	1082.65	-308.22	77.62	499.03
8.62000	223.94	171.31	132.94	184.71	162.84	123.17	-6.67	191.43	51.45	-14.90	201.43	99.82	-403.28	19.00	31.70	-439.89	21.07	41.50	-633.37	2.73	60.32	-630.23	0.32	98.51	-250.68	75.67	1342.34	0.00	0.00	0.00	-120.01	-38.35	1675.80	-100.10	73.51	1689.10	-441.61	239.81	1610.31	-273.42	107.33	1733.15	485.79	-293.76	79.69	1082.25	-307.98	77.61	498.87
8.63000	227.92	164.92	124.50	188.14	157.66	114.42	-4.83	189.50	50.43	-11.88	199.28	97.11	-402.80	18.79	31.69	-438.31	21.03	41.79	-632.87	2.26	62.82	-628.73	-0.59	101.34	-241.69	76.77	1341.69	0.00	0.00	0.00	-112.50	-37.13	1675.00	-92.16	74.70	1688.18	-432.20	237.45	1611.78	-264.46	108.92	1732.36	485.54	-293.93	79.52	1079.61	-305.52	78.41	497.45
8.64000	231.74	158.51	114.46	191.81	152.24	104.87	-2.49	188.07	49.28	-8.53	197.51	95.62	-402.43	18.51	31.61	-439.24	20.54	41.26	-632.06	1.56	65.68	-627.18	-1.06	104.28	-231.48	78.10	1341.22	0.00	0.00	0.00	-104.03	-35.84	1674.91	-82.96	75.83	1687.96	-422.76	235.08	1613.26	-255.54	110.30	1731.88	486.63	-293.88	79.94	1081.62	-307.28	77.93	498.77
8.65000	237.44	153.92	103.06	196.77	147.29	95.50	1.13	187.59	48.98	-2.90	196.45	95.09	-401.62	18.31	31.76	-439.49	21.23	41.61	-630.89	0.48	69.03	-624.95	-2.55	107.96	-223.65	79.64	1341.03	0.00	0.00	0.00	-92.68	-34.35	1674.86	-72.59	77.45	1687.74	-413.32	232.69	1614.75	-246.29	111.84	1731.73	485.13	-294.10	79.34	1082.32	-308.02	77.55	498.83
8.66000	249.17	150.07	94.81	202.26	143.64	87.63	5.12	187.39	48.97	3.77	196.15	94.79	-403.51	17.95	31.27	-438.95	21.28	41.63	-629.54	-0.52	72.80	-622.73	-3.26	111.70	-212.91	80.93	1341.11	0.00	0.00	0.00	-84.11	-33.04	1675.06	-63.09	78.66	1687.98	-403.86	230.28	1616.25	-236.95	113.37	1731.97	486.00	-293.88	79.79	1082.38	-308.01	77.67	498.41
8.67000	254.36	147.08	85.37	206.56	141.52	80.07	8.46	187.54	48.98	9.34	196.17	94.26	-401.37	18.08	31.64	-439.24	21.07	41.33	-627.80	-1.20	76.96	-619.80	-4.43	116.20	-203.76	82.32	1341.58	0.00	0.00	0.00	-75.82	-31.85	1675.59	-53.45	79.72	1688.52	-394.38	227.86	1617.75	-227.26	115.05	1732.50	485.66	-293.87	79.67	1082.37	-308.31	77.58	498.49
8.68000	256.22	145.46	77.04	214.12	140.25	75.47	10.43	187.89	49.19	13.18	196.68	93.78	-402.16	17.92	31.52	-437.39	21.28	42.00	-625.54	-1.64	81.65	-616.63	-5.13	120.84	-201.51	82.28	1341.21	0.00	0.00	0.00	-67.89	-30.77	1675.98	-44.90	80.79	1688.94	-384.90	225.43	1619.27	-217.47	116.81	1733.17	485.59	-294.03	79.60	1083.73	-306.85	76.03	500.94
8.69000	260.29	145.91	71.20	216.79	140.27	70.44	11.39	187.97	49.20	15.45	196.54	93.24	-400.75	18.75	31.90	-440.18	22.09	40.36	-622.85	-2.03	86.91	-612.82	-6.01	126.17	-191.82	83.39	1342.16	0.00	0.00	0.00	-57.89	-29.32	1676.98	-35.91	82.25	1689.90	-375.39	222.99	1620.79	-207.84	118.15	1733.99	486.14	-294.10	79.83	1082.60	-307.60	77.01	500.01
8.70000	261.06	147.03	65.55	220.14	141.22	66.54	12.17	188.75	49.47	17.23	197.14	92.97	-402.65	18.36	31.30	-440.94	22.06	40.36	-619.78	-2.36	92.56	-608.60	-6.31	131.62	-181.73	84.76	1343.06	0.00	0.00	0.00	-45.62	-27.51	1678.22	-25.82	83.97	1691.15	-365.87	220.52	1622.33	-198.24	119.64	1734.98	486.48	-293.99	79.91	1082.40	-307.93	77.64	499.43
8.71000	265.67	147.97	61.26	223.99	142.55	63.09	12.89	189.20	49.21	18.97	197.72	92.69	-401.77	17.99	31.49	-440.84	24.28	42.00	-615.86	-2.94	98.93	-603.05	-7.79	138.07	-172.08	85.96	1344.51	0.00	0.00	0.00	-36.78	-25.90	1679.41	-15.42	85.41	1692.12	-356.34	218.05	1623.87	-188.42	121.87	1735.98	485.59	-294.15	79.73	1082.53	-308.26	77.65	498.69
8.72000	268.98	148.72	57.13	227.20	143.15	60.06	13.68	189.89	48.73	20.90	198.26	92.30	-403.79	17.92	31.12	-440.81	24.33	42.32	-611.17	-3.42	105.86	-597.55	-7.45	144.31	-161.75	86.99	1345.87	0.00	0.00	0.00	-29.08	-24.57	1680.59	-5.82	86.49	1693.38	-346.79	215.56	1625.42	-178.80	123.26	1737.21	485.34	-294.35	79.64	1082.15	-308.36	77.66	499.31
8.73000	266.67	148.61	51.47	230.41	143.23	56.61	14.42	190.87	48.39	22.94	198.66	91.99	-402.75	17.55	31.16	-440.44	23.19	42.65	-605.75	-3.40	113.37	-590.58	-7.32	151.27	-152.31	88.49	1347.32	0.00	0.00	0.00	-17.77	-23.01	1681.82	2.93	87.82	1694.55	-337.23	213.06	1626.99	-169.26	124.85	1738.43	485.53	-294.38	79.74	1082.44	-308.30	77.64	499.58
8.74000	269.13	149.29	47.76	231.29	142.34	53.95	15.09	190.90	47.89	24.85	198.53	91.75	-403.85	18.01	30.79	-433.70	22.81	45.79	-599.25	-3.08	121.72	-582.39	-7.02	158.69	-141.95	90.01	1348.69	0.00	0.00	0.00	-7.15	-21.61	1683.04	13.42	89.07	1695.59	-327.66	210.54	1628.56	-159.85	126.21	1739.70	485.81	-294.22	79.76	1081.70	-308.19	77.45	499.34
8.75000	262.72	148.94	43.89	231.35	142.48	52.46	15.47	190.90	47.69	26.15	198.13	91.73	-404.63	17.95	30.71	-434.65	22.25	45.75	-591.73	-2.19	130.72	-573.25	-6.27	166.68	-130.46	91.23	1350.21	0.00	0.00	0.00	1.59	-20.33	1684.33	23.16	90.69	1696.72	-318.07	208.01	1630.14	-150.40	127.72	1740.91	485.24	-294.18	79.65	1082.82	-308.10	77.66	498.74
8.76000	262.92	148.16	41.86	230.49	142.61	50.94	15.82	190.95	47.51	26.91	197.54	91.60	-403.19	17.91	30.70	-437.73	21.71	45.06	-583.30	-0.71	140.43	-562.88	-5.35	175.34	-121.08	92.74	1351.74	0.00	0.00	0.00	11.75	-18.89	1685.63	31.62	91.83	1697.93	-308.46	205.46	1631.72	-140.97	129.15	1742.17	485.66	-294.00	79.78	1082.80	-308.25	77.70	498.60
8.77000	261.09	148.75	39.72	229.68	142.62	49.76	16.05	191.19	47.48	27.66	197.50	91.58	-401.68	17.66	30.48	-435.53	22.12	45.92	-573.97	1.12	150.89	-551.17	-5.05	185.09	-112.49	94.07	1353.25	0.00	0.00	0.00	19.63	-17.51	1687.01	42.00	93.32	1699.12	-298.85	202.90	1633.32	-131.67	130.63	1743.38	486.33	-294.22	80.06	1082.16	-308.30	77.60	498.67
8.78000	259.37	148.51	38.38	228.56	142.17	48.88	16.22	191.20	47.33	28.14	197.13	91.33	-401.07	17.94	29.85	-432.69	22.67	46.85	-563.49	2.92	162.05	-539.00	-3.49	195.00	-101.25	95.21	1354.79	0.00	0.00	0.00	29.33	-16.30	1688.47	51.50	94.56	1700.48	-289.21	200.33	1634.93	-122.40	131.99	1744.58	485.77	-294.53	79.78	1082.18	-308.18	77.56	499.32
8.79000	260.97	148.36	38.25	228.40	142.51	48.57	16.27	191.05	47.15	28.52	197.50	91.25	-397.96	18.05	29.23	-428.04	23.23	47.36	-551.58	4.36	173.74	-525.81	-1.20	204.93	-89.29	96.01	1356.10	0.00	0.00	0.00	40.43	-15.29	1689.78	59.17	95.53	1702.02	-279.56	197.74	1636.55	-113.25	133.44	1745.72	486.62	-293.95	80.11	1082.33	-308.08	77.47	498.70
8.80000	260.47	148.48	37.84	227.91	142.53	48.31	16.35	191.33	47.17	28.81	197.71	91.08	-393.81	18.40	28.20	-422.68	24.17	48.76	-538.68	6.33	185.45	-510.68	-0.37	215.32	-81.75	96.90	1357.48	0.00	0.00	0.00	46.15	-14.41	1691.28	67.12	96.54	1703.40	-269.90	195.14	1638.17	-103.99	135.01	1746.78	486.42	-293.88	80.07	1082.56	-308.26	77.49	499.21
8.81000	262.08	148.29	38.60	228.69	142.72	48.35	16.40	191.63	47.21	28.99	198.10	90.99	-388.64	18.24	26.90	-414.24	24.18	51.18	-524.45	8.82	197.06	-494.78	2.12	225.17	-71.99	97.54	1358.72	0.00	0.00	0.00	56.24	-12.90	1692.87	78.06	97.31	1704.68	-260.23	192.52	1639.81	-94.70	136.23	1747.88	486.59	-294.12	80.05	1082.71	-307.87	77.67	499.07
8.82000	260.61	148.49	37.87	228.16	142.99	48.15	16.42	191.59	47.11	29.07	198.07	90.73	-383.87	17.75	25.13	-404.78	23.52	53.45	-508.88	10.92	208.87	-476.95	2.87	235.54	-61.95	97.79	1360.13	0.00	0.00	0.00	65.62	-11.68	1694.28	87.96	98.26	1705.98	-250.53	189.89	1641.45	-85.47	137.04	1748.97	485.89	-294.09	79.80	1082.42	-308.13	77.51	498.86
8.83000	261.68	148.24	37.87	229.11	143.06	48.21	16.41	191.63	47.08	29.18	198.47	90.75	-376.75	16.88	23.56	-393.45	22.64	55.99	-492.20	12.69	220.79	-457.95	3.57	245.61	-54.84	97.68	1361.49	0.00	0.00	0.00	73.77	-10.84	1695.48	95.20	99.13	1707.24	-240.83	187.24	1643.10	-76.21	138.27	1749.96	485.91	-294.38	79.64	1083.93	-307.10	75.88	501.13
8.84000	259.95	148.25	37.25	228.10	143.20	47.94	16.41	191.70	47.06	29.30	198.46	90.63	-370.58	17.74	24.13	-382.76	23.07	59.63	-473.58	14.02	232.39	-438.03	4.07	255.41	-46.80	97.70	1362.89	0.00	0.00	0.00	82.08	-10.56	1696.49	102.94	99.68	1708.33	-231.11	184.58	1644.77	-66.93	139.31	1750.96	486.54	-294.25	79.91	1082.52	-307.81	76.80	499.59
8.85000	260.12	148.68	37.16	231.64	143.08	49.17	16.39	191.80	47.10	29.36	198.44	90.56	-356.63	18.65	31.90	-369.24	23.70	66.93	-453.31	14.91	243.20	-417.44	4.33	265.03	-38.89	98.11	1364.00	0.00	0.00	0.00	92.41	-9.80	1697.85	114.62	100.26	1709.45	-221.37	181.90	1646.44	-57.82	140.17	1751.91	485.82	-293.90	79.73	1082.50	-308.19	77.45	498.30
8.86000	262.42	148.35	37.87	233.56	143.36	49.76	16.43	191.74	47.02	29.44	198.36	90.47	-337.62	20.76	41.38	-351.96	25.49	76.04	-434.16	15.76	252.70	-397.78	5.19	274.72	-30.12	98.85	1364.66	0.00	0.00	0.00	101.20	-9.61	1698.79	123.96	100.50	1710.44	-211.62	179.21	1648.12	-48.82	140.97	1752.87	485.39	-294.11	79.64	1082.16	-308.09	77.58	498.28
8.87000	261.70	149.65	37.58	233.23	143.31	49.61	16.41	191.72	46.99	29.60	198.57	90.55	-316.05	22.79	51.26	-329.88	27.87	86.03	-414.22	16.27	261.66	-377.90	6.90	283.98	-20.72	99.75	1365.30	0.00	0.00	0.00	109.93	-9.19	1699.73	131.12	100.83	1711.29	-201.86	176.51	1649.81	-39.90	141.21	1753.94	484.53	-294.34	79.37	1082.55	-308.28	77.71	498.51
8.88000	261.20	148.78	37.29	233.20	143.38	49.57	16.38	191.88	47.01	29.65	198.44	90.48	-289.78	26.09	61.97	-306.31	30.86	95.86	-393.10	17.02	269.89	-356.61	7.86	292.74	-14.34	100.60	1366.05	0.00	0.00	0.00	117.46	-8.89	1700.48	138.65	101.11	1712.04	-192.08	173.79	1651.51	-31.03	141.63	1755.01	485.20	-294.18	79.55	1082.01	-308.47	77.39	497.58
8.89000	258.92	149.23	36.68	234.01	143.70	50.06	16.39	191.84	47.00	29.73	198.56	90.55	-264.63	29.94	71.49	-280.83	33.80	105.52	-370.92	18.00	277.12	-334.47	8.45	300.72	-6.03	101.16	1367.13	0.00	0.00	0.00	125.49	-8.78	1701.08	147.31	101.06	1712.72	-182.29	171.05	1653.22	-22.14	142.06	1756.16	484.76	-293.94	79.48	1082.44	-308.19	77.70	498.46
8.90000	258.72	148.85	36.50	232.88	143.63	49.38	16.37	191.82	46.99	29.78	198.49	90.54	-238.38	32.74	80.34	-255.43	36.64	114.22	-348.06	18.45	283.63	-312.31	9.26	307.65	0.33	101.70	1368.37	0.00	0.00	0.00	135.44	-8.68	1701.89	157.68	100.90	1713.57	-172.48	168.30	1654.94	-13.24	142.13	1757.47	485.07	-293.92	79.44	1082.87	-308.33	77.84	499.27
8.91000	261.49	149.09	37.69	233.72	143.70	49.87	16.34	191.74	47.00	29.75	198.29	90.51	-209.43	35.20	89.52	-228.22	38.57	122.74	-325.33	19.44	289.22	-289.84	10.22	313.90	8.72	102.25	1369.76	0.00	0.00	0.00	143.79	-8.64	1702.52	165.14	100.79	1714.28	-162.66	165.54	1656.67	-4.39	142.50	1758.70	485.02	-293.75	79.60	1082.40	-308.34	77.66	498.90
8.92000	261.38	148.98	37.46	233.30	143.94	49.89	16.37	191.84	47.08	29.75	198.24	90.57	-180.33	36.55	98.33	-201.23	40.24	130.77	-302.29	20.29	294.00	-267.51	11.60	319.31	13.43	102.62	1371.07	0.00	0.00	0.00	151.99	-8.93	1703.13	173.84	100.73	1714.92	-152.82	162.76	1658.41	4.22	142.54	1760.01	485.36	-293.91	79.63	1081.75	-308.35	77.32	498.96
8.93000	260.50	149.22	37.24	232.97	144.19	49.72	16.36	191.88	47.10	29.75	198.21	90.61	-147.16	37.39	107.58	-170.65	40.91	139.45	-279.11	21.47	297.85	-245.09	13.12	324.10	22.32	103.10	1372.51	0.00	0.00	0.00	159.17	-9.47	1703.60	181.94	100.67	1715.30	-142.97	159.97	1660.15	12.68	142.49	1761.37	485.33	-294.20	79.58	1083.80	-307.48	75.69	501.08
8.94000	259.12	149.10	36.80	234.21	144.29	50.21	16.37	191.80	47.09	29.75	198.25	90.71	-113.50	37.64	116.61	-140.64	41.05	147.21	-255.62	22.48	300.96	-222.05	14.02	328.32	30.96	103.47	1373.80	0.00	0.00	0.00	166.69	-10.08	1704.18	189.70	100.31	1715.97	-133.11	157.16	1661.91	20.98	142.28	1762.77	485.48	-294.24	79.68	1082.49	-308.40	76.77	498.84
8.95000	259.76	149.36	36.81	232.09	144.14	49.50	16.34	191.65	47.05	29.74	197.91	90.65	-82.95	36.71	124.62	-110.17	40.67	154.62	-231.46	23.68	303.08	-198.93	15.40	331.52	35.78	103.77	1375.15	0.00	0.00	0.00	175.77	-10.45	1705.00	197.88	99.94	1717.05	-123.22	154.34	1663.68	29.12	142.04	1764.05	485.69	-294.01	79.76	1082.34	-308.22	77.71	498.70
8.96000	261.56	149.21	37.53	232.62	144.16	49.65	16.37	191.74	47.13	29.74	197.95	90.69	-49.42	35.48	132.56	-78.59	39.04	161.62	-206.91	24.95	304.24	-175.78	16.63	333.76	44.76	104.28	1376.27	0.00	0.00	0.00	183.71	-10.56	1705.69	205.02	99.23	1718.03	-113.33	151.50	1665.45	37.36	142.10	1765.25	485.66	-293.82	79.94	1082.18	-308.28	77.55	499.79
8.97000	259.31	149.35	36.87	233.71	143.81	50.01	16.35	191.81	47.19	29.77	197.98	90.81	-15.07	33.13	139.88	-46.39	37.03	168.55	-182.09	25.66	304.61	-152.12	17.40	335.06	50.07	104.63	1377.37	0.00	0.00	0.00	191.93	-11.12	1706.38	213.80	98.49	1718.81	-103.42	148.65	1667.24	45.49	142.20	1766.38	486.04	-294.10	79.92	1082.72	-308.18	77.70	498.83
8.98000	260.42	149.05	37.06	233.23	143.43	49.61	16.37	191.82	47.21	29.71	197.69	90.72	17.30	29.97	147.84	-16.77	34.38	174.29	-157.09	26.37	303.89	-128.41	17.89	335.49	57.96	104.89	1378.41	0.00	0.00	0.00	198.06	-11.63	1707.06	220.92	98.03	1719.61	-93.50	145.78	1669.03	53.66	141.94	1767.47	484.65	-294.21	79.54	1084.00	-307.43	75.83	500.68
8.99000	260.22	148.78	36.99	232.64	143.21	49.22	16.37	191.87	47.26	29.76	197.49	90.68	41.90	26.25	153.31	14.19	32.02	179.64	-131.81	26.63	302.23	-104.47	18.19	334.90	65.65	105.34	1379.36	0.00	0.00	0.00	204.67	-12.20	1707.91	228.49	97.62	1720.55	-83.56	142.90	1670.84	61.67	141.36	1768.55	485.08	-294.13	79.60	1082.95	-307.84	76.90	499.52
9.00000	261.26	148.61	37.28	234.25	142.81	49.57	16.38	191.89	47.31	29.72	197.38	90.69	74.57	22.46	160.12	44.84	29.55	184.51	-106.02	26.35	299.73	-80.05	18.72	333.21	72.42	105.67	1380.23	0.00	0.00	0.00	213.59	-12.74	1708.97	237.77	97.02	1721.67	-73.61	140.00	1672.65	69.58	140.97	1769.50	485.11	-294.03	79.74	1082.34	-308.16	77.64	498.61
9.01000	265.16	147.61	38.70	234.77	142.69	49.58	16.36	191.62	47.21	29.75	197.54	90.81	107.68	18.59	166.34	78.32	26.54	189.54	-79.28	25.59	296.53	-54.99	18.10	330.94	81.05	105.79	1380.88	0.00	0.00	0.00	222.03	-13.16	1709.64	245.71	96.20	1722.58	-63.64	137.09	1674.48	77.46	140.26	1770.39	486.03	-293.88	80.05	1082.21	-308.41	77.37	498.32
9.02000	263.89	147.81	37.82	235.36	141.94	49.70	16.44	191.87	47.39	29.68	197.18	90.74	141.24	15.09	172.76	109.77	22.50	193.61	-52.13	24.34	292.57	-29.77	16.86	327.85	86.20	106.12	1381.58	0.00	0.00	0.00	230.89	-13.66	1710.21	253.34	95.89	1723.35	-53.66	134.16	1676.31	85.28	140.08	1771.08	486.05	-293.60	79.94	1082.78	-308.54	77.42	498.52
9.03000	265.41	147.47	38.25	234.82	141.54	49.27	16.43	191.75	47.37	29.69	197.26	90.83	174.41	11.11	178.14	141.74	18.72	197.35	-24.61	22.06	287.98	-3.88	14.73	324.11	94.71	106.42	1382.06	0.00	0.00	0.00	237.41	-14.28	1710.79	259.71	95.31	1724.12	-43.66	131.21	1678.15	93.17	139.55	1771.67	485.51	-293.68	79.80	1082.41	-308.23	77.47	498.38
9.04000	265.30	147.70	38.04	236.76	141.28	49.67	16.51	191.85	47.48	29.64	196.95	90.78	207.73	7.30	183.06	174.33	14.83	200.99	3.19	18.94	282.84	21.97	12.72	319.40	100.73	106.70	1382.39	0.00	0.00	0.00	243.70	-14.88	1711.10	266.86	94.40	1724.59	-33.65	128.26	1680.01	101.07	139.13	1772.22	485.04	-294.04	79.49	1082.45	-307.99	77.51	499.06
9.05000	265.78	147.66	38.13	247.19	140.08	51.43	16.54	191.82	47.48	29.68	197.02	90.88	242.10	3.47	188.17	207.59	10.98	204.09	31.24	15.82	276.94	48.66	9.82	314.25	107.30	106.78	1382.78	0.00	0.00	0.00	252.71	-14.84	1711.46	275.77	93.43	1725.12	-23.62	125.28	1681.87	108.94	138.49	1772.69	485.68	-294.07	79.54	1082.37	-308.55	77.41	498.85
9.06000	267.18	147.35	38.12	246.08	139.21	50.22	16.54	191.74	47.50	29.75	196.80	90.84	274.40	-0.66	192.17	239.73	7.02	206.62	60.01	12.72	270.28	75.70	6.17	308.74	116.22	106.97	1383.02	0.00	0.00	0.00	259.92	-16.27	1711.49	284.24	92.66	1725.28	-13.58	122.30	1683.74	116.85	138.00	1773.00	486.04	-293.74	79.83	1082.47	-308.50	77.49	499.25
9.07000	269.68	146.25	37.76	239.10	137.92	46.79	16.56	191.65	47.47	29.77	196.81	90.95	307.54	-5.22	196.57	271.86	3.22	209.11	88.95	9.30	263.23	102.73	2.46	302.57	122.75	107.24	1383.29	0.00	0.00	0.00	266.61	-17.08	1711.35	292.08	92.05	1725.19	-3.53	119.29	1685.62	124.85	137.21	1773.29	485.43	-293.79	79.74	1082.51	-308.58	77.52	499.27
9.08000	270.96	146.24	38.11	228.66	139.88	45.39	16.60	191.69	47.58	29.80	196.64	91.02	340.73	-9.04	200.75	304.44	-0.78	211.47	117.94	5.42	255.97	129.83	-1.45	295.91	128.67	107.21	1383.53	0.00	0.00	0.00	272.58	-17.96	1711.17	299.44	91.36	1725.13	6.54	116.27	1687.52	132.83	136.70	1773.40	484.71	-293.80	79.39	1083.42	-305.83	76.50	500.73
9.09000	263.30	146.92	36.04	226.97	140.34	44.39	16.65	191.55	47.57	29.84	196.47	91.12	373.43	-13.81	204.78	336.57	-5.34	213.70	147.21	0.47	248.80	157.06	-4.51	288.46	138.10	107.27	1383.52	0.00	0.00	0.00	280.57	-18.36	1710.53	306.54	90.60	1724.77	16.63	113.24	1689.42	140.87	136.41	1773.44	485.88	-293.76	79.71	1082.80	-307.21	77.33	500.05
9.10000	265.93	146.22	36.43	228.83	140.44	45.20	16.69	191.64	47.67	29.84	196.26	91.17	404.38	-18.28	208.32	367.88	-9.78	215.85	176.76	-4.00	241.16	184.72	-8.19	281.03	143.76	107.31	1383.69	0.00	0.00	0.00	291.00	-18.21	1709.89	313.31	89.90	1724.54	26.73	110.19	1691.33	148.80	135.73	1773.44	485.94	-293.54	79.81	1082.27	-308.00	77.72	499.69
9.11000	267.20	147.12	37.13	227.74	140.97	45.05	16.75	191.59	47.72	29.89	196.16	91.29	434.95	-22.99	212.07	398.54	-14.77	217.83	206.75	-9.25	233.75	212.60	-12.03	273.49	151.29	107.47	1383.64	0.00	0.00	0.00	298.81	-19.63	1709.13	322.85	89.02	1723.81	36.84	107.13	1693.25	156.75	134.99	1773.36	485.56	-293.79	79.63	1083.06	-308.17	77.73	499.17
9.12000	266.13	147.56	36.71	228.13	141.14	45.29	16.78	191.40	47.72	29.95	195.90	91.38	464.82	-28.44	215.21	428.01	-19.51	219.48	236.35	-13.72	226.14	240.38	-17.10	266.44	158.07	107.67	1383.41	0.00	0.00	0.00	306.34	-20.27	1708.32	330.90	88.26	1723.10	46.97	104.05	1695.18	164.73	134.23	1773.21	485.31	-294.42	79.92	1083.01	-308.44	77.68	498.68
9.13000	266.10	148.44	36.99	227.32	142.07	45.40	16.87	191.60	47.94	30.00	195.76	91.47	496.49	-32.65	219.26	458.53	-24.22	221.24	265.35	-18.85	218.95	267.45	-21.93	259.48	164.64	107.70	1383.23	0.00	0.00	0.00	313.51	-21.04	1707.56	337.75	87.79	1722.47	57.11	100.95	1697.12	172.62	133.46	1772.98	485.24	-294.42	79.91	1083.94	-307.65	75.75	498.33
9.14000	266.40	148.38	36.99	227.91	142.31	45.78	16.95	191.57	47.99	30.02	195.62	91.58	526.18	-37.11	222.27	488.13	-28.67	223.18	293.81	-23.93	212.29	294.13	-27.04	252.99	171.02	107.90	1383.11	0.00	0.00	0.00	320.95	-21.62	1706.60	345.29	87.26	1721.64	67.27	97.84	1699.07	180.64	132.85	1772.65	485.71	-294.18	79.94	1083.24	-308.18	76.96	498.13
9.15000	265.56	148.64	37.16	227.49	142.39	45.92	16.98	191.33	47.99	30.05	195.45	91.65	552.64	-42.23	225.03	514.03	-33.91	222.74	321.87	-29.57	206.31	320.34	-32.06	246.88	177.58	107.88	1382.89	0.00	0.00	0.00	330.00	-22.20	1705.49	356.38	86.39	1720.56	77.44	94.72	1701.04	188.64	132.24	1772.23	485.62	-294.05	79.99	1082.90	-308.20	77.71	497.48
9.16000	268.53	148.70	38.31	226.73	143.07	46.06	17.03	191.17	48.07	30.13	195.33	91.74	578.49	-46.32	227.66	540.23	-38.39	224.06	348.73	-34.72	200.71	345.66	-36.68	241.12	185.80	107.92	1382.32	0.00	0.00	0.00	335.88	-22.95	1704.51	362.60	85.46	1719.80	87.63	91.58	1703.01	196.58	131.41	1771.73	485.89	-293.96	80.16	1082.71	-308.36	77.60	497.87
9.17000	264.81	149.39	37.03	227.01	143.38	46.36	17.09	190.99	48.08	30.11	195.20	91.86	602.14	-49.27	229.46	565.27	-42.38	225.21	373.98	-40.24	195.71	369.38	-41.68	236.06	192.75	107.85	1381.86	0.00	0.00	0.00	343.43	-23.59	1703.51	370.75	84.84	1718.80	97.83	88.42	1704.99	204.43	130.76	1771.11	484.29	-294.16	79.71	1082.48	-308.34	77.34	498.67
9.18000	265.88	149.18	37.40	227.92	143.55	46.86	17.13	190.77	48.19	30.17	195.25	92.04	626.70	-52.04	232.00	588.62	-45.47	225.91	397.53	-44.57	190.68	391.82	-46.36	231.48	201.24	107.69	1381.32	0.00	0.00	0.00	349.12	-24.18	1702.66	376.73	84.23	1718.00	108.05	85.25	1706.98	212.17	130.26	1770.40	484.45	-294.01	79.59	1084.23	-308.26	75.16	499.51
9.19000	265.74	149.80	37.78	227.36	143.82	46.55	17.28	190.67	48.40	30.18	194.95	92.20	647.63	-54.95	233.16	610.18	-48.21	226.07	419.56	-48.14	185.82	412.88	-51.53	227.63	206.77	107.57	1380.61	0.00	0.00	0.00	356.32	-24.77	1701.56	383.42	83.84	1717.04	118.28	82.06	1708.98	219.78	129.45	1769.72	483.47	-294.14	79.36	1083.48	-308.09	76.97	499.20
9.20000	265.80	150.07	37.21	227.82	143.99	46.75	17.41	190.54	48.67	30.23	194.77	92.41	667.69	-56.45	233.34	629.97	-49.92	225.46	440.04	-51.98	181.67	432.41	-56.22	224.06	212.99	107.45	1379.97	0.00	0.00	0.00	365.90	-25.41	1700.17	391.95	83.46	1715.77	128.52	78.86	1710.99	227.33	128.29	1769.01	484.75	-294.24	79.68	1082.66	-307.93	77.68	498.42
9.21000	267.87	150.44	38.11	228.04	144.06	46.84	17.54	190.12	48.94	30.32	194.87	92.83	685.34	-57.98	232.95	648.09	-52.02	224.63	458.95	-55.60	177.86	450.49	-60.57	220.74	220.74	107.16	1379.30	0.00	0.00	0.00	373.82	-26.18	1699.00	400.16	82.96	1714.89	138.79	75.64	1713.01	234.76	127.51	1768.19	483.91	-294.36	79.56	1082.45	-308.15	77.52	497.39
9.22000	268.53	150.28	38.12	228.44	144.37	46.84	17.68	189.96	49.33	30.39	194.60	93.18	700.33	-58.33	231.69	664.75	-53.50	223.19	476.13	-59.58	174.54	467.05	-65.01	217.83	227.43	106.85	1378.47	0.00	0.00	0.00	380.83	-26.79	1698.02	406.36	82.36	1713.85	149.06	72.40	1715.04	242.10	126.70	1767.34	483.54	-294.16	79.39	1082.45	-308.30	77.45	498.25
9.23000	267.00	150.30	37.53	227.54	144.58	46.46	17.78	189.15	49.57	30.47	194.22	93.51	715.20	-58.68	230.34	679.46	-54.10	221.81	491.23	-63.62	171.44	481.77	-69.29	215.00	236.25	106.33	1377.77	0.00	0.00	0.00	387.57	-27.44	1697.07	412.77	81.71	1713.02	159.35	69.15	1717.08	249.44	126.04	1766.52	484.43	-294.23	79.65	1083.77	-305.90	76.30	498.94
9.24000	265.16	150.58	37.26	228.95	144.54	46.99	17.98	188.63	50.05	30.62	194.17	94.14	729.45	-58.41	228.69	692.41	-54.25	219.77	504.69	-67.24	168.29	494.71	-72.21	211.76	242.87	105.86	1376.99	0.00	0.00	0.00	394.78	-28.12	1696.19	420.34	81.07	1712.25	169.65	65.89	1719.13	256.70	124.97	1765.75	485.32	-294.54	80.12	1082.97	-307.30	77.16	498.83
9.25000	265.78	150.77	37.25	228.59	144.63	46.53	18.18	188.02	50.65	30.72	193.70	94.61	741.54	-57.76	226.23	703.93	-54.57	217.21	516.50	-70.78	165.28	506.28	-74.85	208.56	249.91	105.32	1376.18	0.00	0.00	0.00	404.14	-28.80	1695.09	429.64	80.64	1711.25	179.97	62.61	1721.19	263.96	124.16	1765.00	485.69	-294.41	80.16	1083.61	-308.08	77.82	497.42
9.26000	258.66	150.47	34.59	228.11	144.79	46.23	18.37	187.27	51.39	30.96	193.46	95.29	750.82	-56.80	222.77	714.14	-53.32	214.06	526.88	-73.47	162.00	516.37	-76.55	204.95	256.28	104.58	1375.70	0.00	0.00	0.00	409.17	-29.58	1694.40	436.32	79.81	1710.53	190.31	59.31	1723.27	271.10	123.24	1764.27	485.69	-294.34	80.04	1083.18	-308.50	77.61	497.76
9.27000	261.91	150.54	35.54	228.87	144.63	46.57	18.64	186.52	52.35	31.25	193.08	96.01	759.12	-54.82	218.88	722.83	-52.52	210.11	535.83	-75.68	158.65	525.17	-77.89	201.26	264.88	103.83	1375.04	0.00	0.00	0.00	416.57	-30.58	1693.64	442.94	78.83	1709.99	200.66	56.00	1725.35	278.22	122.00	1763.69	485.82	-293.91	79.73	1081.68	-308.43	77.24	497.74
9.28000	261.86	151.33	35.73	227.80	144.96	46.10	18.93	185.79	53.63	31.60	192.75	96.87	766.26	-53.08	214.25	730.25	-50.95	205.87	543.54	-77.62	155.17	532.89	-78.73	197.38	273.54	103.12	1374.49	0.00	0.00	0.00	423.32	-31.38	1692.93	449.44	78.09	1709.40	211.02	52.67	1727.44	285.33	120.88	1763.11	485.90	-294.15	79.75	1083.93	-307.95	75.41	497.32
9.29000	263.27	150.79	35.64	229.28	144.93	46.53	19.22	185.29	55.01	32.00	192.44	97.87	771.91	-51.47	209.40	736.46	-49.22	201.18	549.96	-79.10	151.56	539.47	-78.92	193.26	280.43	102.34	1374.12	0.00	0.00	0.00	431.38	-32.32	1692.51	456.93	77.30	1709.13	221.40	49.33	1729.54	292.48	119.81	1762.61	486.31	-294.30	79.84	1083.48	-308.05	76.96	497.34
9.30000	261.88	151.26	35.38	227.69	144.04	45.73	19.55	184.71	56.39	32.44	191.96	98.94	779.21	-49.06	205.06	741.77	-47.66	196.24	555.35	-79.77	147.63	544.86	-79.19	189.22	288.01	101.64	1373.55	0.00	0.00	0.00	439.92	-33.45	1692.12	465.26	76.51	1708.84	231.79	45.97	1731.65	299.72	118.33	1762.23	485.49	-294.39	79.76	1083.38	-308.45	77.70	498.31
9.31000	262.09	151.02	35.70	228.57	144.18	46.10	19.92	184.44	57.94	32.96	191.62	100.22	781.75	-47.76	199.95	745.95	-46.23	191.42	559.80	-80.00	143.55	549.29	-79.52	185.22	296.04	100.52	1373.27	0.00	0.00	0.00	447.86	-34.49	1691.84	472.52	75.13	1708.91	242.20	42.59	1733.77	306.90	117.27	1761.88	486.19	-294.27	79.81	1082.98	-308.43	77.74	498.42
9.32000	260.71	151.22	35.07	230.01	143.30	46.56	20.22	183.93	59.41	33.61	191.48	101.63	784.87	-45.88	194.66	749.38	-45.29	186.48	563.30	-79.90	139.30	552.78	-79.45	181.09	302.74	99.39	1373.02	0.00	0.00	0.00	456.61	-35.71	1691.68	480.84	74.06	1708.77	252.62	39.20	1735.91	314.28	116.08	1761.66	485.18	-294.24	79.79	1083.13	-308.35	77.77	499.10
9.33000	261.52	151.53	34.96	228.57	144.08	46.16	20.59	183.57	60.94	34.25	191.23	103.13	787.22	-45.69	189.32	751.95	-44.56	181.49	565.86	-79.50	134.95	555.40	-79.37	176.98	310.56	98.16	1372.85	0.00	0.00	0.00	462.77	-36.60	1691.65	487.14	73.05	1708.76	263.06	35.79	1738.05	321.84	114.60	1761.59	485.36	-294.58	79.86	1084.25	-306.83	75.91	500.27
9.34000	263.26	151.03	35.69	228.76	145.30	46.25	21.03	183.27	62.55	35.04	191.30	104.93	790.70	-44.94	183.96	754.00	-44.39	175.88	567.67	-79.09	131.37	557.33	-79.35	173.11	319.01	96.83	1372.91	0.00	0.00	0.00	469.73	-37.83	1692.06	494.01	71.65	1709.34	273.51	32.37	1740.20	329.51	113.28	1761.58	486.13	-294.43	80.06	1082.85	-307.78	76.99	498.99
9.35000	262.89	149.70	35.47	227.92	145.32	45.88	21.55	183.50	64.55	35.89	191.39	106.91	792.37	-44.82	177.53	755.38	-44.61	169.65	569.49	-77.93	130.26	559.13	-79.18	169.54	326.75	95.50	1373.08	0.00	0.00	0.00	479.78	-39.39	1692.38	503.00	69.67	1710.04	283.97	28.93	1742.36	337.23	111.64	1761.76	485.39	-294.47	79.91	1082.58	-308.25	77.73	498.31
9.36000	262.34	149.46	35.13	228.32	145.74	45.96	22.06	183.25	66.50	36.82	191.27	108.91	793.30	-46.22	170.34	757.10	-45.62	163.51	572.17	-75.92	127.87	560.86	-78.11	166.23	336.24	94.01	1373.40	0.00	0.00	0.00	488.29	-41.05	1692.92	511.19	68.52	1710.78	294.46	25.47	1744.54	345.03	109.83	1762.11	485.82	-294.73	79.81	1082.33	-308.24	77.67	498.99
9.37000	261.83	151.16	35.15	228.58	145.63	46.07	22.77	183.44	68.78	37.92	191.30	111.12	795.77	-47.44	162.93	759.34	-46.43	157.54	574.40	-75.59	126.10	563.90	-77.43	164.18	344.06	92.38	1373.86	0.00	0.00	0.00	496.21	-42.61	1693.69	519.13	66.82	1711.56	304.95	22.00	1746.72	353.01	107.71	1762.64	486.38	-294.45	79.88	1082.49	-308.05	77.78	500.57
9.38000	263.41	150.99	35.77	228.61	145.68	45.94	23.57	183.58	71.23	39.20	191.38	113.53	799.99	-48.56	154.12	762.72	-48.08	150.36	576.32	-76.42	125.45	568.05	-77.61	163.40	353.24	90.73	1374.43	0.00	0.00	0.00	503.51	-43.98	1694.35	526.33	65.30	1712.35	315.46	18.51	1748.92	361.23	105.90	1763.37	486.56	-294.52	80.05	1084.20	-308.13	75.64	500.71
9.39000	262.24	151.36	35.32	228.34	145.55	45.90	24.41	183.79	73.85	40.71	191.75	116.25	800.69	-49.10	146.28	765.09	-48.09	144.72	577.38	-77.45	124.80	571.07	-77.71	162.93	361.51	88.92	1375.35	0.00	0.00	0.00	512.18	-45.76	1695.44	534.44	63.31	1713.63	325.99	15.01	1751.12	369.67	103.83	1764.30	486.02	-294.46	80.03	1082.49	-308.21	76.77	500.02
9.40000	260.81	151.42	34.85	228.93	146.05	46.02	25.38	183.94	76.62	42.30	191.92	119.02	802.94	-49.71	141.47	766.40	-47.56	141.03	577.74	-78.15	124.59	572.64	-78.06	162.73	370.73	86.95	1376.52	0.00	0.00	0.00	522.50	-47.90	1696.70	543.92	61.17	1714.99	336.53	11.49	1753.34	378.16	101.45	1765.40	485.38	-294.54	79.91	1082.49	-308.34	77.73	498.66
9.41000	262.04	150.76	35.00	229.22	145.63	46.12	26.51	184.12	79.55	44.03	191.89	121.78	803.62	-49.25	139.10	767.40	-48.07	139.07	577.88	-78.38	124.66	573.30	-78.53	162.71	379.68	84.84	1377.78	0.00	0.00	0.00	531.70	-50.06	1697.92	552.69	59.07	1716.54	347.08	7.95	1755.56	386.76	99.18	1766.52	485.70	-294.75	79.91	1082.48	-308.08	77.84	497.80
9.42000	262.64	151.07	35.17	229.92	145.54	46.36	27.85	184.67	82.79	46.02	192.08	124.86	805.64	-49.55	138.08	767.57	-48.28	139.11	577.96	-78.68	124.81	573.53	-78.68	162.75	388.44	82.71	1378.90	0.00	0.00	0.00	541.16	-52.08	1699.27	561.72	56.85	1718.05	357.65	4.40	1757.80	395.50	96.67	1767.79	485.57	-294.79	79.72	1082.58	-308.01	78.03	497.76
9.43000	261.80	151.21	35.08	229.23	145.30	46.51	29.28	184.79	86.08	48.24	192.26	128.13	804.83	-49.86	136.29	767.83	-48.26	138.46	578.10	-78.75	124.81	574.05	-78.91	162.74	396.60	80.59	1380.30	0.00	0.00	0.00	549.41	-53.94	1700.40	569.50	54.88	1719.39	368.24	0.83	1760.04	404.40	94.25	1769.20	485.09	-294.90	79.57	1083.74	-306.90	76.11	500.16
9.44000	263.27	150.74	35.44	228.99	145.71	46.48	30.95	184.94	89.76	50.69	192.18	131.56	807.54	-49.56	134.32	769.24	-48.09	137.01	578.32	-78.91	124.92	575.19	-79.00	162.27	405.68	78.11	1381.76	0.00	0.00	0.00	557.94	-56.43	1701.86	578.59	52.42	1720.98	378.84	-2.75	1762.30	413.51	91.35	1770.85	485.16	-294.90	79.55	1083.02	-307.52	77.34	499.13
9.45000	262.54	150.53	35.33	230.02	145.25	46.93	32.84	184.82	93.77	53.55	192.32	135.49	807.86	-49.53	130.66	770.18	-48.03	134.83	578.68	-78.92	124.70	576.81	-80.33	161.98	414.41	75.83	1383.38	0.00	0.00	0.00	568.11	-59.45	1703.70	589.88	49.46	1722.89	388.25	-5.28	1763.98	422.74	88.53	1772.65	486.36	-294.60	79.85	1082.29	-308.29	77.92	498.69
9.46000	263.27	151.12	35.32	229.59	144.86	47.10	35.01	184.12	98.05	56.74	192.48	139.87	808.59	-49.79	127.29	770.93	-47.49	132.91	579.18	-78.93	124.25	578.47	-80.60	161.39	424.36	73.50	1385.30	0.00	0.00	0.00	577.08	-62.13	1705.26	599.30	46.87	1724.71	397.81	-8.73	1765.68	432.11	85.27	1774.59	486.16	-294.66	79.67	1082.25	-308.29	77.83	498.83
9.47000	261.59	151.35	34.83	231.21	144.75	47.80	37.54	183.23	102.72	60.26	191.98	144.28	809.83	-49.47	125.04	772.06	-47.45	131.40	579.37	-79.24	124.08	579.61	-80.68	161.10	433.01	71.05	1387.34	0.00	0.00	0.00	588.55	-64.77	1706.90	609.82	44.10	1726.40	407.48	-11.75	1767.63	441.65	82.59	1776.54	485.63	-294.57	79.49	1082.30	-308.16	77.98	498.68
9.48000	264.11	150.89	35.59	230.90	144.22	48.05	40.43	182.24	107.78	64.22	191.51	149.11	810.75	-48.83	123.84	770.61	-48.76	130.07	579.58	-79.11	123.90	580.15	-80.69	161.04	441.65	68.63	1389.54	0.00	0.00	0.00	598.14	-67.45	1708.60	618.09	41.57	1728.36	417.28	-15.32	1769.66	451.30	79.52	1778.72	485.16	-294.51	79.49	1082.24	-308.07	78.04	500.67
9.49000	261.58	150.50	34.72	231.92	144.04	48.55	43.76	181.44	113.39	68.80	190.78	154.18	811.53	-49.22	122.53	771.84	-48.40	129.39	579.75	-79.02	123.71	580.67	-80.31	160.82	451.16	66.02	1392.04	0.00	0.00	0.00	607.36	-70.46	1710.27	628.24	38.53	1730.35	427.16	-18.70	1771.90	460.95	76.51	1781.01	485.45	-294.66	79.47	1082.58	-308.04	78.21	501.39
9.50000	261.46	150.83	34.80	231.93	143.81	48.69	47.62	179.77	118.94	73.88	190.04	159.45	811.98	-48.51	121.14	772.56	-48.09	128.68	579.94	-78.90	123.48	581.24	-79.85	160.59	459.26	63.56	1394.63	0.00	0.00	0.00	616.68	-73.38	1712.08	637.24	36.03	1732.20	437.01	-22.27	1774.29	470.71	73.30	1783.55	484.90	-294.73	79.07	1082.85	-308.18	78.15	499.62
9.51000	261.66	150.74	34.92	233.09	143.28	49.36	52.07	178.72	125.10	79.62	189.11	164.84	811.11	-48.45	120.43	772.49	-47.98	128.15	580.07	-78.92	123.36	581.54	-79.99	160.52	467.94	61.02	1397.61	0.00	0.00	0.00	626.54	-76.16	1713.79	646.09	33.35	1734.16	446.82	-26.11	1776.77	480.43	70.48	1786.17	486.60	-294.32	79.48	1082.33	-308.65	77.95	498.05
9.52000	262.76	150.92	35.12	233.54	143.48	49.75	57.21	177.91	131.75	86.03	188.10	170.38	811.29	-48.66	120.11	772.87	-47.86	128.00	580.08	-78.89	123.27	581.72	-80.15	160.54	477.90	58.70	1400.58	0.00	0.00	0.00	634.39	-79.06	1715.68	656.81	30.31	1736.13	456.43	-29.62	1779.42	490.07	67.15	1789.02	486.44	-294.55	79.54	1082.20	-308.15	78.01	498.70
9.53000	263.12	150.67	35.28	235.62	143.23	50.48	62.79	177.25	139.11	92.88	186.75	176.09	812.30	-48.15	120.60	772.35	-47.92	127.87	580.08	-78.99	123.29	581.85	-79.94	160.39	486.58	56.59	1403.75	0.00	0.00	0.00	643.97	-81.71	1717.60	665.11	27.39	1738.30	465.73	-33.09	1782.09	499.39	64.25	1791.82	486.51	-294.91	79.28	1082.28	-308.08	78.23	498.38
9.54000	263.45	150.53	35.06	238.76	142.69	51.39	68.52	176.24	147.27	99.73	184.97	182.49	811.41	-48.10	120.11	772.50	-47.79	127.82	580.09	-78.91	123.24	581.97	-79.84	160.34	496.19	54.54	1406.69	0.00	0.00	0.00	652.87	-84.25	1719.52	673.19	24.77	1740.51	474.76	-36.26	1784.69	508.40	61.53	1794.55	485.84	-294.89	79.05	1082.17	-308.13	78.14	498.39
9.55000	264.25	150.47	34.27	229.41	138.70	46.89	74.27	174.02	156.24	106.65	183.00	190.18	810.65	-47.78	119.78	771.73	-47.67	127.39	580.10	-78.89	123.20	582.15	-79.81	160.31	504.44	52.48	1409.43	0.00	0.00	0.00	661.54	-86.82	1721.52	681.88	22.38	1742.67	483.46	-38.91	1787.23	517.13	58.66	1797.21	485.55	-294.58	79.10	1082.98	-308.29	78.22	498.16
9.56000	264.38	150.24	33.73	257.53	140.84	55.50	80.74	171.47	166.49	114.10	179.74	198.59	811.74	-47.91	119.94	772.57	-47.42	127.50	580.17	-78.80	123.13	582.23	-80.10	160.37	512.62	50.55	1412.08	0.00	0.00	0.00	669.81	-89.51	1723.58	690.07	19.91	1744.96	491.85	-41.87	1789.54	525.55	56.17	1799.66	485.40	-294.68	78.95	1082.88	-308.34	78.48	498.35
9.57000	268.12	149.84	33.34	265.85	140.50	57.46	87.51	167.11	177.13	122.28	176.54	208.01	812.26	-47.46	119.31	772.85	-47.24	127.21	580.18	-78.86	123.08	582.35	-80.12	160.36	520.65	48.76	1414.57	0.00	0.00	0.00	678.41	-91.93	1725.65	699.89	17.63	1746.98	499.94	-44.20	1791.74	533.63	53.66	1801.97	485.72	-295.11	78.91	1082.46	-308.65	78.27	500.72
9.58000	269.09	149.24	32.46	275.76	139.07	61.95	94.99	163.06	189.50	131.13	172.50	218.21	812.16	-47.54	118.77	772.81	-47.32	126.77	580.29	-78.82	123.01	582.45	-79.97	160.29	529.12	47.15	1416.63	0.00	0.00	0.00	686.40	-93.99	1727.79	705.66	15.56	1749.53	507.80	-46.66	1793.69	541.44	51.30	1804.04	485.16	-295.20	78.74	1082.44	-308.68	78.16	499.68
9.59000	269.78	148.86	32.77	265.80	138.38	64.34	102.93	158.94	203.20	140.31	167.74	229.45	811.26	-47.49	117.78	772.14	-47.26	126.12	580.39	-78.78	122.88	582.54	-79.88	160.13	536.15	45.54	1418.57	0.00	0.00	0.00	693.90	-96.02	1729.92	712.96	13.35	1751.80	515.44	-48.62	1795.58	548.97	49.22	1805.98	485.73	-295.30	78.97	1082.30	-308.30	78.14	498.77
9.60000	272.43	149.09	39.81	257.46	137.30	70.78	110.93	153.65	217.50	149.40	163.01	242.03	812.54	-47.54	117.28	772.49	-47.18	125.59	580.48	-78.81	122.73	582.72	-80.07	160.11	544.35	43.92	1420.34	0.00	0.00	0.00	700.81	-98.05	1731.95	721.27	11.40	1753.83	522.82	-50.27	1797.35	556.19	47.41	1807.80	485.63	-295.48	78.76	1082.21	-308.64	78.06	498.54
9.61000	293.96	147.51	54.56	256.18	135.29	81.58	118.84	148.03	232.10	158.26	158.45	255.81	811.93	-47.30	116.29	772.66	-47.22	124.98	580.60	-78.89	122.63	582.81	-79.70	159.77	550.96	42.53	1422.17	0.00	0.00	0.00	708.61	-99.77	1733.86	728.45	9.28	1755.86	530.11	-51.81	1799.03	563.24	45.84	1809.43	485.35	-295.27	78.70	1082.77	-308.87	78.06	499.24
9.62000	294.55	145.14	66.38	267.59	132.38	95.75	127.33	143.26	247.29	167.66	155.17	270.68	812.85	-47.56	115.90	772.33	-47.34	124.34	580.69	-78.99	122.52	582.95	-80.04	159.79	559.53	41.26	1423.71	0.00	0.00	0.00	717.81	-101.12	1735.11	735.16	8.18	1757.72	537.21	-53.35	1800.66	570.12	44.04	1811.14	485.45	-295.46	78.80	1083.28	-308.49	78.23	498.84
9.63000	295.62	140.63	78.19	271.44	127.44	109.15	137.30	139.87	263.13	178.00	151.65	285.56	813.22	-47.46	115.16	772.83	-47.92	124.32	580.77	-79.01	122.40	582.98	-80.12	159.68	566.77	40.15	1425.38	0.00	0.00	0.00	723.80	-102.90	1737.16	742.12	6.78	1759.45	544.21	-54.94	1802.25	576.97	42.29	1812.88	485.25	-295.47	78.51	1082.51	-308.85	77.96	498.28
9.64000	300.50	135.22	90.90	277.99	121.40	122.93	148.17	137.22	278.79	189.30	148.46	300.20	813.06	-47.74	114.55	772.81	-47.92	123.67	580.85	-79.17	122.36	583.06	-80.59	159.72	574.36	39.06	1427.01	0.00	0.00	0.00	730.09	-104.18	1738.93	749.25	5.13	1761.27	551.14	-56.15	1803.96	583.77	40.99	1814.64	485.08	-295.44	78.49	1082.47	-308.82	77.93	498.88
9.65000	310.17	129.84	103.77	289.40	115.58	136.90	159.63	134.19	293.38	201.36	145.11	313.95	812.98	-47.72	113.72	772.74	-47.95	123.22	580.95	-79.21	122.24	583.03	-80.82	159.67	581.27	38.16	1428.84	0.00	0.00	0.00	736.39	-105.41	1740.67	756.03	4.14	1763.02	557.97	-57.27	1805.70	590.52	39.78	1816.49	485.23	-295.56	78.70	1082.57	-308.59	78.13	498.50
9.66000	320.46	123.80	115.86	301.56	110.26	149.89	171.59	130.82	306.53	214.10	142.44	326.72	813.18	-47.53	113.37	772.07	-48.05	122.50	581.01	-79.25	122.17	583.09	-80.81	159.65	588.09	37.27	1430.67	0.00	0.00	0.00	742.57	-106.43	1742.37	763.05	3.27	1764.78	564.76	-58.37	1807.51	597.19	38.88	1818.26	484.86	-294.96	78.53	1083.34	-308.46	78.47	498.56
9.67000	335.45	117.78	127.59	313.15	104.93	161.50	184.31	128.12	318.36	227.35	139.99	338.18	813.55	-47.57	113.11	773.18	-47.92	122.43	581.09	-79.38	122.16	583.10	-80.50	159.45	594.46	36.57	1432.75	0.00	0.00	0.00	750.22	-107.02	1744.04	768.32	2.54	1766.62	571.47	-59.04	1809.37	603.85	37.83	1820.14	484.83	-295.09	78.53	1082.67	-308.47	78.28	498.34
9.68000	345.50	112.27	137.62	339.74	100.49	174.20	197.89	125.48	328.63	241.23	137.39	348.04	812.75	-47.52	112.56	773.06	-47.93	122.10	581.15	-79.24	122.05	583.00	-80.75	159.60	600.42	35.84	1434.68	0.00	0.00	0.00	756.42	-107.79	1745.86	775.92	1.81	1768.34	578.12	-59.29	1811.32	610.42	37.18	1822.01	485.76	-295.24	78.71	1082.33	-308.38	78.14	499.47
9.69000	362.86	107.69	146.89	354.18	96.22	183.21	212.27	123.22	337.24	255.55	134.97	356.40	812.59	-47.58	112.15	773.43	-48.23	121.97	581.18	-79.41	122.10	582.92	-80.80	159.61	608.10	35.39	1436.62	0.00	0.00	0.00	762.51	-108.23	1747.75	781.65	0.96	1770.29	584.61	-59.54	1813.29	616.90	36.99	1823.81	485.77	-294.89	78.85	1083.14	-308.34	78.41	498.95
9.70000	379.32	103.44	154.54	346.59	93.40	186.40	227.07	120.32	343.83	270.37	132.86	363.19	814.23	-47.49	112.16	774.28	-48.30	122.20	581.24	-79.41	122.09	582.92	-80.56	159.56	613.27	34.95	1438.59	0.00	0.00	0.00	768.85	-108.53	1749.88	787.69	1.27	1772.24	591.02	-59.53	1815.28	623.25	36.57	1825.61	484.77	-295.03	78.45	1083.14	-308.51	78.34	499.30
9.71000	404.26	100.21	161.81	358.90	90.59	191.86	242.42	117.65	348.58	285.42	130.31	368.11	813.66	-47.83	111.83	773.35	-48.24	121.70	581.31	-79.41	122.07	582.78	-80.52	159.63	618.61	34.69	1440.55	0.00	0.00	0.00	776.26	-108.68	1751.99	794.77	1.38	1773.95	597.33	-59.76	1817.26	629.57	36.46	1827.30	485.33	-294.89	78.69	1082.83	-308.12	78.41	499.38
9.72000	406.12	98.02	163.75	377.08	88.00	196.61	258.28	115.67	351.53	300.93	128.24	371.44	813.89	-48.07	111.71	774.19	-48.34	121.77	581.34	-79.38	122.07	582.73	-80.60	159.77	625.08	34.43	1442.41	0.00	0.00	0.00	781.64	-108.46	1754.26	800.34	1.61	1776.04	603.57	-59.81	1819.21	635.83	36.31	1829.07	485.86	-294.69	78.87	1082.51	-308.19	78.32	499.37
9.73000	428.09	96.29	167.52	397.48	86.12	200.40	274.53	113.65	352.49	316.89	126.38	373.03	813.06	-47.97	111.42	774.90	-48.33	121.95	581.40	-79.45	122.10	582.71	-80.47	159.79	631.19	34.27	1444.12	0.00	0.00	0.00	788.49	-108.25	1756.49	805.93	1.61	1778.29	609.75	-60.00	1821.05	641.90	36.34	1830.74	486.06	-294.75	79.18	1082.26	-307.98	78.24	498.63
9.74000	447.25	94.81	170.02	417.82	85.24	201.88	291.24	111.55	351.52	333.39	124.63	372.90	814.05	-48.18	111.47	774.06	-48.45	121.59	581.45	-79.40	122.13	582.60	-80.15	159.74	637.03	34.03	1445.70	0.00	0.00	0.00	794.33	-107.99	1758.76	812.66	2.34	1780.21	615.99	-60.17	1822.83	647.82	36.52	1832.26	485.32	-294.75	78.86	1082.47	-308.23	78.26	499.01
9.75000	468.94	93.98	170.67	438.50	83.69	202.60	308.56	109.56	348.74	350.64	123.04	371.09	814.58	-48.45	111.59	773.12	-48.66	121.43	581.47	-79.26	122.09	582.52	-80.05	159.82	642.19	33.65	1447.44	0.00	0.00	0.00	800.98	-107.48	1760.94	819.94	3.01	1782.02	622.31	-60.09	1824.53	653.73	36.63	1833.77	485.06	-294.80	78.95	1082.43	-308.35	78.35	499.24
9.76000	496.09	94.80	170.94	458.83	84.68	201.54	326.38	107.42	344.12	368.28	121.59	367.72	814.04	-48.36	111.34	773.73	-48.46	121.45	581.50	-79.31	122.14	582.38	-80.13	159.94	648.97	33.25	1448.71	0.00	0.00	0.00	808.58	-107.03	1763.04	825.00	3.75	1784.06	628.59	-60.16	1826.06	659.65	36.94	1835.15	484.82	-295.67	79.19	1082.35	-308.21	78.45	498.87
9.77000	518.29	94.65	170.16	481.03	84.58	199.66	345.10	106.34	338.15	386.17	120.34	362.90	814.04	-48.30	111.40	773.96	-48.59	121.53	581.56	-79.27	122.16	582.25	-79.88	159.92	654.93	32.71	1450.07	0.00	0.00	0.00	815.80	-106.63	1764.95	831.48	4.23	1785.89	634.95	-59.96	1827.50	665.61	36.97	1836.43	483.20	-296.21	79.05	1081.84	-308.48	78.23	497.78
9.78000	541.94	95.64	168.54	505.67	84.60	197.06	364.49	105.08	330.50	404.39	119.59	356.70	813.93	-48.21	111.11	774.65	-48.67	121.78	581.59	-79.25	122.21	582.23	-79.68	160.03	661.08	32.14	1451.26	0.00	0.00	0.00	822.44	-106.10	1766.82	837.71	5.58	1787.37	641.32	-59.77	1828.80	671.46	37.37	1837.54	483.97	-296.14	79.20	1082.19	-308.43	78.34	496.89
9.79000	565.26	96.85	165.85	531.40	84.98	194.24	384.36	103.34	321.18	422.93	118.52	349.06	814.95	-48.28	111.33	770.13	-48.93	120.00	581.64	-79.17	122.23	582.13	-79.62	160.14	666.23	31.65	1452.35	0.00	0.00	0.00	828.26	-105.37	1768.65	843.48	6.22	1788.90	647.63	-59.67	1829.97	677.38	37.80	1838.55	484.31	-296.12	79.36	1082.78	-308.32	78.30	497.53
9.80000	590.66	98.01	162.95	556.41	85.90	190.16	404.63	102.87	310.92	441.98	117.74	340.31	813.26	-48.69	110.51	767.39	-48.87	118.77	581.68	-79.05	122.24	582.07	-79.30	160.18	674.27	31.26	1453.17	0.00	0.00	0.00	833.41	-104.56	1770.16	849.38	6.87	1790.28	654.03	-59.47	1831.02	683.46	37.87	1839.49	484.98	-296.05	79.53	1083.17	-308.32	78.29	498.20
9.81000	615.80	97.95	158.40	582.56	87.24	185.94	425.23	102.55	299.51	461.47	117.45	330.60	814.65	-48.33	110.87	766.02	-48.69	118.27	581.77	-79.05	122.31	582.13	-78.91	160.22	678.99	30.92	1453.89	0.00	0.00	0.00	840.83	-103.80	1771.41	856.38	7.71	1791.26	660.50	-59.41	1831.95	689.46	38.24	1840.25	484.16	-296.14	79.34	1082.80	-308.28	78.05	496.87
9.82000	645.21	98.89	155.05	608.68	89.22	181.23	446.54	102.33	287.07	481.77	117.00	319.83	812.88	-48.60	110.14	765.91	-48.81	118.04	581.79	-79.10	122.39	582.06	-78.58	160.27	685.80	30.65	1454.66	0.00	0.00	0.00	848.10	-103.24	1772.57	862.44	8.70	1792.27	667.00	-59.33	1832.77	695.58	38.27	1840.95	484.32	-296.01	79.41	1082.89	-308.80	78.11	497.56
9.83000	675.88	101.44	151.53	635.52	91.32	176.41	468.59	102.57	273.89	502.62	117.06	308.42	812.11	-48.90	109.63	765.35	-48.44	117.59	581.84	-79.04	122.41	582.04	-78.68	160.43	691.66	30.31	1455.24	0.00	0.00	0.00	854.03	-102.50	1773.53	869.09	9.44	1792.98	673.53	-59.08	1833.51	701.66	38.58	1841.49	484.77	-295.99	79.62	1082.48	-309.02	77.89	498.27
9.84000	706.01	104.67	149.48	665.42	93.60	172.29	491.61	103.48	260.32	523.75	117.22	296.29	812.98	-49.04	109.92	767.52	-48.29	118.19	581.88	-79.13	122.47	582.10	-78.83	160.64	698.32	29.96	1455.65	0.00	0.00	0.00	861.49	-101.57	1774.13	875.85	10.57	1793.33	680.12	-59.15	1834.06	707.90	39.11	1841.90	484.03	-295.76	79.24	1083.12	-308.71	78.28	497.36
9.85000	732.13	107.81	146.18	693.50	96.19	167.94	515.26	104.44	246.38	545.08	118.51	284.13	813.20	-49.03	109.71	768.67	-48.12	118.60	581.93	-79.06	122.48	582.07	-78.47	160.56	704.17	29.61	1455.96	0.00	0.00	0.00	868.10	-100.76	1774.59	881.76	11.38	1793.70	686.83	-58.92	1834.55	714.12	39.71	1842.16	484.48	-295.87	79.61	1083.51	-308.67	78.37	498.78
9.86000	762.68	110.66	144.08	722.16	98.80	163.99	539.09	105.46	232.44	566.72	119.49	271.67	812.28	-49.02	109.82	768.54	-48.28	118.63	581.96	-78.93	122.45	582.08	-78.32	160.57	711.28	29.36	1456.26	0.00	0.00	0.00	874.73	-100.04	1774.83	887.67	12.34	1793.74	693.62	-58.55	1834.97	720.46	39.65	1842.47	485.08	-295.39	79.02	1082.84	-308.68	78.07	497.87
9.87000	790.17	114.13	142.10	748.77	101.65	159.94	563.02	107.41	218.86	588.54	120.77	259.33	812.26	-49.45	110.20	768.48	-48.10	118.69	581.99	-78.84	122.43	582.02	-78.19	160.60	716.16	29.22	1456.50	0.00	0.00	0.00	880.80	-99.52	1774.96	894.42	13.15	1793.63	700.30	-58.38	1835.22	726.78	40.22	1842.53	485.84	-294.91	78.88	1082.61	-309.03	78.11	498.79
9.88000	819.15	117.32	140.29	775.74	104.58	156.20	586.90	109.41	205.66	610.80	121.76	247.12	812.69	-49.67	110.66	768.65	-48.50	119.02	581.96	-78.94	122.53	581.95	-78.20	160.66	722.09	28.96	1456.50	0.00	0.00	0.00	885.89	-98.78	1774.92	900.11	14.20	1793.50	706.89	-58.09	1835.38	733.10	41.02	1842.46	485.51	-295.21	78.72	1082.11	-309.08	77.79	498.56
9.89000	838.93	120.57	135.95	796.00	107.65	147.81	611.05	111.52	193.10	633.41	123.72	235.75	810.44	-50.27	112.52	769.49	-48.53	119.61	582.00	-78.88	122.48	581.97	-77.88	160.61	728.52	28.79	1456.53	0.00	0.00	0.00	892.28	-97.88	1774.67	906.61	14.96	1793.11	713.44	-57.81	1835.43	739.45	41.78	1842.40	485.42	-294.95	78.84	1082.93	-308.90	78.09	498.98
9.90000	872.72	122.44	138.31	819.07	107.48	141.60	635.52	114.01	181.40	655.78	125.64	224.95	811.36	-50.81	113.70	768.30	-48.86	119.53	582.01	-78.97	122.56	581.82	-77.90	160.70	734.79	28.76	1456.46	0.00	0.00	0.00	899.67	-96.83	1774.20	913.28	15.55	1792.58	720.00	-57.45	1835.44	745.85	42.02	1842.30	485.22	-294.96	78.76	1083.31	-308.52	78.11	498.39
9.91000	897.23	123.93	138.41	858.52	109.31	146.25	659.59	116.61	170.62	677.49	128.43	215.22	809.91	-50.90	113.51	769.48	-48.85	120.01	582.04	-78.81	122.52	581.78	-77.67	160.70	740.12	28.84	1456.33	0.00	0.00	0.00	905.47	-95.97	1773.69	920.08	16.87	1791.79	726.50	-56.89	1835.39	752.21	42.34	1842.11	485.01	-294.78	78.67	1083.16	-308.37	78.34	498.46
9.92000	923.08	123.84	140.55	880.82	110.73	147.23	682.89	119.58	160.82	698.74	131.22	206.43	810.83	-51.18	114.15	767.79	-49.33	119.76	582.03	-78.73	122.50	581.70	-77.67	160.82	745.90	28.94	1456.08	0.00	0.00	0.00	910.85	-95.17	1773.16	925.21	17.57	1791.14	732.94	-56.32	1835.25	758.55	42.76	1841.83	485.54	-294.74	78.85	1082.99	-308.57	78.17	498.08
9.93000	946.90	123.53	143.20	905.77	109.03	146.56	705.35	122.27	151.99	719.06	133.74	198.58	809.55	-51.91	114.39	767.37	-49.77	119.72	582.02	-78.74	122.54	581.67	-77.53	160.86	751.25	29.17	1455.75	0.00	0.00	0.00	917.03	-94.44	1772.32	931.81	18.58	1790.24	739.33	-55.88	1834.95	764.81	43.49	1841.43	484.65	-294.78	78.76	1083.22	-308.43	78.08	498.52
9.94000	969.84	123.08	147.33	926.70	110.10	148.67	726.70	124.94	144.18	738.30	136.25	191.77	810.81	-51.98	115.13	769.07	-49.98	120.33	582.02	-78.91	122.64	581.66	-76.96	160.79	757.32	29.43	1455.25	0.00	0.00	0.00	923.97	-93.38	1771.35	937.40	19.64	1789.34	745.68	-55.25	1834.56	770.99	44.14	1840.93	485.27	-294.86	78.91	1083.41	-308.17	78.21	498.61
9.95000	989.10	121.90	151.14	946.26	110.09	150.79	746.62	126.87	137.43	756.09	138.49	186.20	809.13	-51.97	114.56	769.75	-50.14	120.66	582.03	-78.74	122.56	581.68	-76.90	160.88	763.08	29.91	1454.82	0.00	0.00	0.00	930.15	-92.38	1770.44	943.42	20.85	1788.20	751.82	-54.58	1834.04	777.04	45.21	1840.26	486.07	-294.76	79.03	1083.20	-308.10	78.07	498.46
9.96000	1005.67	121.41	154.61	965.02	110.22	153.85	764.94	128.28	131.79	772.47	139.99	181.55	809.92	-52.47	114.87	769.90	-50.22	120.55	582.03	-78.88	122.67	581.72	-77.08	161.10	768.72	30.45	1454.24	0.00	0.00	0.00	936.58	-91.27	1769.45	949.19	21.86	1787.19	757.89	-53.94	1833.45	782.93	46.10	1839.58	485.42	-294.52	79.10	1083.16	-307.96	78.15	497.92
9.97000	1021.63	120.99	157.79	979.69	110.05	155.64	781.25	129.25	127.24	786.94	141.10	177.73	810.66	-52.28	114.77	771.18	-50.42	120.96	582.08	-78.82	122.69	581.75	-76.76	161.14	773.75	31.08	1453.56	0.00	0.00	0.00	941.08	-90.30	1768.54	954.57	23.07	1786.12	763.85	-52.81	1832.86	788.74	46.65	1838.93	485.22	-294.40	79.06	1083.04	-307.85	78.15	499.19
9.98000	1034.35	120.87	160.51	993.14	110.36	157.62	795.18	129.60	123.55	799.30	141.83	174.63	810.63	-52.38	114.76	770.43	-50.53	120.68	582.10	-78.63	122.67	581.85	-76.84	161.37	780.18	31.87	1452.86	0.00	0.00	0.00	947.02	-89.16	1767.50	960.78	24.10	1785.05	769.57	-51.90	1832.21	794.37	47.69	1838.19	484.97	-294.56	78.83	1083.18	-307.80	78.13	498.77
9.99000	1045.79	121.24	162.12	1004.79	110.45	158.40	806.56	129.31	122.60	809.91	141.78	172.21	810.57	-52.01	114.33	771.77	-50.55	120.98	582.13	-78.66	122.78	582.01	-77.12	161.74	785.62	32.61	1452.23	0.00	0.00	0.00	953.02	-87.83	1766.45	965.67	25.31	1784.01	775.13	-50.83	1831.56	799.84	48.71	1837.48	484.99	-294.49	78.91	1083.25	-307.74	78.24	498.49
10.00000	1056.77	121.72	161.30	1013.52	109.74	158.31	815.51	128.24	122.66	818.57	141.08	170.76	811.51	-52.20	114.38	771.81	-50.51	120.84	582.15	-78.49	122.87	582.07	-76.55	161.76	790.73	33.44	1451.61	0.00	0.00	0.00	957.43	-86.71	1765.56	970.96	26.17	1783.10	780.50	-49.63	1830.92	805.08	49.83	1836.72	484.73	-294.97	78.80	1083.14	-307.84	78.13	499.30
10.01000	1060.44	121.87	156.84	1018.01	109.75	156.40	821.35	127.58	122.71	824.82	139.62	169.41	811.29	-51.84	114.00	772.08	-50.42	120.85	582.21	-78.28	122.99	582.19	-76.89	162.22	796.94	34.21	1450.89	0.00	0.00	0.00	962.58	-85.50	1764.77	976.57	27.40	1782.23	785.71	-48.67	1830.18	810.18	51.15	1836.01	484.44	-294.56	78.81	1083.42	-307.90	78.08	499.49
10.02000	1063.80	121.90	151.11	1022.07	109.42	151.91	824.06	126.97	122.51	828.74	138.31	168.27	811.94	-51.79	114.12	773.53	-50.48	121.51	582.31	-78.12	123.23	582.50	-76.51	162.48	802.58	35.11	1450.25	0.00	0.00	0.00	967.16	-84.28	1764.01	981.47	28.66	1781.42	790.77	-47.14	1829.58	815.22	52.28	1835.31	484.40	-294.35	78.79	1083.31	-308.06	78.09	499.17
10.03000	1066.31	120.94	144.53	1022.81	108.51	145.49	824.06	126.23	122.37	829.71	136.93	167.26	811.23	-51.62	113.81	774.05	-50.24	121.75	582.42	-77.67	123.55	582.85	-76.17	162.81	807.73	35.95	1449.53	0.00	0.00	0.00	972.75	-82.89	1763.29	985.98	30.05	1780.84	795.55	-46.05	1828.89	820.02	53.77	1834.60	484.37	-294.13	78.91	1083.28	-307.93	78.21	499.06
10.04000	1065.84	119.09	139.25	1022.89	106.79	138.87	823.97	125.58	123.11	828.92	136.57	166.58	811.31	-51.44	113.70	774.86	-50.07	121.81	582.57	-77.26	124.16	583.43	-75.78	163.44	812.86	36.90	1448.87	0.00	0.00	0.00	976.73	-81.71	1762.98	990.32	31.22	1780.39	800.33	-44.44	1828.31	824.81	54.98	1834.02	484.72	-294.45	78.99	1083.17	-308.05	78.01	499.18
10.05000	1066.31	116.83	136.06	1023.92	105.34	135.18	824.48	125.32	123.36	829.60	136.51	165.94	812.13	-51.66	113.76	775.54	-49.94	121.75	582.85	-76.77	125.14	584.07	-75.90	164.58	819.38	38.01	1448.16	0.00	0.00	0.00	981.91	-80.26	1762.73	995.59	32.45	1780.03	805.04	-42.85	1827.82	829.54	56.54	1833.48	484.94	-294.49	79.08	1083.66	-307.46	78.31	498.69
10.06000	1067.89	116.61	132.21	1025.40	104.99	133.36	825.51	125.54	123.23	831.85	136.33	165.64	813.07	-51.72	113.89	775.17	-49.75	121.38	583.25	-76.33	126.65	584.91	-75.69	165.96	825.04	38.94	1447.46	0.00	0.00	0.00	986.42	-78.92	1762.51	1000.73	34.20	1779.80	809.74	-41.07	1827.43	834.21	58.26	1833.05	484.62	-294.67	79.06	1083.70	-308.05	78.08	498.51
10.07000	1069.52	116.95	128.42	1027.54	104.54	130.65	826.13	126.47	122.90	834.21	136.50	165.65	813.02	-51.50	113.56	775.48	-49.80	121.43	583.86	-76.11	129.16	586.22	-74.95	167.72	830.04	39.91	1447.05	0.00	0.00	0.00	990.63	-77.57	1762.64	1005.16	35.28	1779.83	814.44	-39.30	1827.14	838.92	60.13	1832.64	484.92	-294.49	79.29	1083.34	-308.01	77.94	499.32
10.08000	1070.72	116.71	124.52	1028.06	104.76	129.17	826.62	127.18	122.19	836.31	136.85	165.48	811.69	-51.26	112.84	776.03	-49.64	121.47	584.68	-75.52	132.34	587.68	-74.88	170.47	835.66	40.82	1446.80	0.00	0.00	0.00	995.37	-76.22	1762.77	1010.62	36.97	1779.78	819.09	-37.47	1826.95	843.65	61.63	1832.37	484.43	-294.20	79.20	1083.66	-307.58	78.06	499.78
10.09000	1071.93	116.31	121.88	1029.46	103.36	125.43	826.93	127.50	121.58	837.76	137.04	165.27	813.29	-51.04	113.16	776.18	-49.25	121.23	585.83	-75.17	136.39	589.55	-74.21	173.80	839.88	41.76	1446.55	0.00	0.00	0.00	1000.56	-74.61	1762.94	1014.70	38.71	1779.88	823.69	-35.81	1826.77	848.33	63.48	1832.10	484.59	-294.41	79.20	1083.63	-307.61	78.02	499.34
10.10000	1072.81	116.13	121.07	1028.55	104.18	126.96	827.06	127.58	121.44	838.42	137.39	165.39	812.95	-51.42	113.07	776.35	-49.32	121.36	587.24	-75.04	141.08	591.94	-74.00	178.11	844.94	42.45	1446.52	0.00	0.00	0.00	1005.74	-73.08	1763.20	1019.25	40.00	1780.16	828.29	-33.98	1826.73	852.98	65.04	1832.00	485.59	-294.05	79.60	1083.25	-307.59	78.07	499.10
10.11000	1072.63	116.34	119.73	1028.92	104.34	126.21	827.20	127.68	121.27	838.81	137.48	165.24	814.03	-51.39	113.16	776.03	-49.53	121.21	589.04	-75.60	146.59	594.85	-73.98	183.38	850.85	43.31	1446.62	0.00	0.00	0.00	1010.33	-71.58	1763.49	1023.87	41.57	1780.35	832.83	-32.18	1826.86	857.55	66.78	1831.94	484.89	-293.97	79.39	1082.99	-307.72	77.89	498.77
10.12000	1072.36	116.43	118.87	1029.01	104.92	125.52	827.33	127.90	121.10	839.35	137.77	165.11	814.32	-51.71	113.30	777.28	-49.60	121.74	591.47	-75.69	152.73	598.49	-74.76	189.98	856.32	44.07	1446.94	0.00	0.00	0.00	1014.11	-70.18	1763.98	1028.23	43.23	1780.54	837.38	-30.43	1827.17	862.14	68.38	1832.12	484.34	-293.98	79.27	1083.15	-307.65	78.02	498.19
10.13000	1073.30	116.61	118.70	1028.86	104.59	125.24	827.41	128.03	121.03	839.64	137.72	165.10	814.05	-51.27	112.84	777.13	-49.94	122.12	594.77	-75.46	159.82	603.12	-76.23	197.88	859.57	44.96	1447.46	0.00	0.00	0.00	1018.25	-68.75	1764.48	1033.14	44.77	1780.72	841.91	-28.49	1827.64	866.61	70.30	1832.34	484.90	-294.02	79.31	1083.36	-307.71	77.99	498.55
10.14000	1071.94	117.00	117.88	1029.39	104.28	125.23	827.49	127.92	120.98	839.73	137.53	165.04	814.21	-52.31	113.32	777.59	-50.00	122.68	599.02	-75.30	167.98	608.78	-78.25	206.87	866.32	45.94	1447.91	0.00	0.00	0.00	1022.90	-66.85	1765.04	1037.74	46.14	1781.06	846.28	-26.88	1828.08	871.02	72.13	1832.57	484.66	-293.91	79.36	1083.31	-307.56	78.07	498.73
10.15000	1073.98	116.61	118.13	1028.14	104.58	124.43	827.46	127.81	120.98	839.79	137.07	164.87	814.18	-51.77	112.79	777.45	-49.95	123.13	604.48	-74.69	176.94	615.93	-79.51	216.12	871.30	46.86	1448.32	0.00	0.00	0.00	1026.94	-65.15	1765.62	1041.95	47.56	1781.56	850.57	-25.11	1828.54	875.38	73.66	1832.89	484.26	-294.10	79.21	1082.97	-307.45	77.92	498.47
10.16000	1073.30	116.31	117.83	1029.88	106.14	124.06	827.55	127.64	120.93	839.77	136.96	164.84	814.38	-52.06	113.02	776.83	-49.97	123.42	610.80	-74.18	186.60	624.30	-79.95	225.46	876.13	47.88	1448.67	0.00	0.00	0.00	1031.52	-63.90	1766.26	1045.05	49.30	1782.29	854.67	-23.49	1828.89	879.66	75.44	1833.12	484.25	-293.89	79.27	1083.74	-307.31	78.20	498.49
10.17000	1073.33	116.49	117.06	1029.96	105.81	124.00	827.58	127.72	120.97	839.83	136.79	164.73	814.67	-51.85	112.88	778.61	-50.00	124.37	617.99	-74.53	197.26	633.88	-80.38	235.19	881.00	48.93	1448.93	0.00	0.00	0.00	1035.83	-62.82	1766.95	1049.90	50.73	1782.80	858.69	-21.72	1829.16	883.76	77.40	1833.21	484.49	-294.26	79.08	1083.11	-307.82	77.92	498.64
10.18000	1073.87	116.54	117.05	1029.76	105.88	123.40	827.66	127.59	120.90	839.93	136.76	164.68	816.00	-51.78	112.71	779.78	-49.90	125.16	625.62	-75.73	208.76	644.25	-79.95	244.72	886.75	49.88	1448.87	0.00	0.00	0.00	1039.27	-61.47	1767.84	1054.12	52.08	1783.37	862.65	-19.84	1829.34	887.94	79.09	1833.28	484.67	-294.02	79.41	1083.43	-307.76	78.02	499.42
10.19000	1071.77	117.00	116.03	1029.93	106.34	123.31	827.67	127.85	120.98	839.98	136.79	164.57	815.72	-51.57	111.70	782.16	-50.57	127.26	633.78	-75.78	220.06	654.90	-79.63	254.80	891.50	50.73	1448.90	0.00	0.00	0.00	1043.74	-60.30	1768.66	1059.27	53.11	1784.08	866.55	-18.11	1829.41	892.12	80.56	1833.30	484.57	-294.00	79.36	1083.35	-307.83	78.00	499.75
10.20000	1072.88	116.60	115.95	1030.26	106.18	122.71	827.74	127.70	120.82	840.10	136.67	164.39	819.57	-51.36	111.87	783.75	-45.33	127.30	641.14	-75.11	231.16	665.79	-79.27	265.00	896.31	51.50	1448.80	0.00	0.00	0.00	1048.33	-59.20	1769.52	1063.54	54.22	1784.77	870.47	-16.42	1829.48	896.25	82.27	1833.21	484.34	-293.94	79.30	1083.21	-307.49	78.03	499.68
10.21000	1073.43	116.41	115.73	1028.66	105.59	122.48	827.77	127.82	120.79	840.16	137.06	164.40	822.50	-51.34	111.16	789.39	-44.37	129.39	651.57	-74.03	242.27	676.78	-78.97	274.96	901.00	51.79	1448.78	0.00	0.00	0.00	1053.16	-58.29	1770.25	1067.46	55.50	1785.57	874.52	-14.87	1829.53	900.51	83.90	1833.12	484.99	-293.72	79.51	1083.22	-307.85	77.99	498.80
10.22000	1073.07	116.48	115.24	1036.98	105.90	125.05	827.77	127.93	120.76	840.31	137.25	164.31	827.77	-50.54	110.68	796.57	-44.24	132.36	660.07	-73.66	252.41	688.17	-78.18	284.41	905.96	52.25	1448.76	0.00	0.00	0.00	1057.73	-57.19	1771.09	1071.44	56.63	1786.31	878.59	-13.57	1829.59	904.85	85.34	1833.11	484.54	-293.79	79.48	1083.72	-307.71	78.22	498.71
10.23000	1076.39	116.97	116.14	1047.38	105.95	129.68	827.84	127.94	120.67	840.44	137.36	164.25	832.12	-49.82	109.82	803.19	-44.50	135.06	671.08	-73.28	263.14	699.55	-78.12	293.71	910.21	52.53	1448.83	0.00	0.00	0.00	1061.41	-56.22	1771.98	1076.19	57.36	1786.88	882.81	-12.13	1829.71	909.25	86.53	1833.06	484.44	-294.01	79.46	1083.43	-307.51	78.19	498.87
10.24000	1077.90	116.50	116.50	1030.83	104.68	121.03	827.88	128.03	120.62	840.52	137.27	164.07	838.81	-49.99	112.29	811.18	-44.83	139.17	681.78	-72.74	272.49	711.33	-77.00	301.83	914.59	52.74	1448.99	0.00	0.00	0.00	1065.37	-55.34	1772.85	1080.84	58.33	1787.42	887.09	-11.08	1829.80	913.77	87.93	1832.97	485.88	-293.85	79.71	1083.47	-307.44	78.14	499.20
10.25000	1073.59	116.38	114.67	1029.99	105.62	122.20	827.91	128.08	120.60	840.59	137.53	164.06	849.24	-48.63	117.47	821.63	-44.97	145.52	694.05	-71.81	278.80	723.17	-75.90	308.94	920.01	53.10	1449.19	0.00	0.00	0.00	1072.00	-54.58	1773.41	1085.19	58.95	1788.04	891.47	-9.98	1829.98	918.34	89.19	1832.97	485.51	-293.79	79.68	1083.21	-307.60	78.16	497.70
10.26000	1072.74	116.80	114.10	1029.59	105.79	121.81	827.92	128.12	120.54	840.66	137.52	164.02	862.87	-48.43	123.63	835.06	-44.98	152.12	705.63	-70.70	284.12	735.20	-75.25	315.18	926.45	53.51	1449.46	0.00	0.00	0.00	1076.93	-53.74	1774.05	1089.58	59.65	1788.56	896.06	-8.80	1830.20	922.95	90.24	1833.04	484.97	-293.91	79.53	1083.34	-307.57	78.24	498.25
10.27000	1073.74	116.62	114.14	1030.50	105.75	122.05	827.98	128.21	120.56	840.70	137.61	164.05	877.66	-48.25	129.43	848.04	-45.18	157.40	718.34	-69.78	288.56	747.71	-74.23	320.00	931.69	54.06	1449.83	0.00	0.00	0.00	1080.75	-52.89	1774.60	1094.67	60.82	1788.84	900.74	-7.74	1830.47	927.71	91.03	1833.19	484.63	-294.03	79.48	1083.30	-307.61	78.34	498.92
10.28000	1074.18	116.34	113.70	1029.87	105.67	121.68	827.99	128.23	120.57	840.67	137.56	163.95	891.11	-47.97	133.43	863.38	-44.95	162.04	732.17	-68.98	291.71	760.76	-73.46	323.51	937.92	54.65	1450.33	0.00	0.00	0.00	1085.47	-52.48	1775.18	1098.94	61.42	1789.42	905.50	-6.84	1830.80	932.53	91.82	1833.39	484.42	-293.80	79.39	1083.72	-307.53	78.51	498.70
10.29000	1074.78	116.37	114.23	1029.35	105.40	121.69	828.04	128.22	120.53	840.62	137.74	164.03	907.72	-46.92	136.86	879.87	-44.49	165.84	746.39	-68.13	293.54	774.50	-72.40	325.58	943.05	55.27	1450.74	0.00	0.00	0.00	1088.65	-51.88	1775.90	1104.22	61.64	1789.90	910.40	-6.02	1831.19	937.34	92.76	1833.66	484.21	-293.61	79.32	1083.78	-307.57	78.50	498.62
10.30000	1074.05	116.74	113.73	1030.25	105.20	122.05	828.05	128.10	120.49	840.70	137.64	164.07	925.46	-46.77	139.95	896.61	-44.28	168.52	761.21	-67.09	294.77	788.83	-71.63	326.36	949.10	55.88	1451.20	0.00	0.00	0.00	1095.68	-51.15	1776.43	1109.79	62.72	1790.29	915.38	-5.43	1831.59	942.33	93.42	1833.97	485.16	-293.54	79.71	1083.09	-307.50	78.41	498.25
10.31000	1074.50	117.10	114.11	1030.43	104.85	122.16	828.07	128.36	120.58	840.72	137.44	164.04	943.86	-46.60	140.63	915.38	-44.09	170.62	776.04	-66.18	293.80	803.46	-70.71	325.80	954.87	56.59	1451.66	0.00	0.00	0.00	1102.87	-50.74	1776.73	1113.58	63.36	1790.82	920.47	-4.85	1832.01	947.43	93.91	1834.36	484.93	-293.77	79.56	1082.98	-307.41	78.24	498.72
10.32000	1074.01	116.18	113.50	1030.79	104.71	122.15	828.12	128.28	120.54	840.85	137.48	164.12	963.77	-47.04	142.32	933.09	-44.10	171.49	791.74	-65.44	290.75	818.47	-70.26	324.19	960.07	57.34	1452.08	0.00	0.00	0.00	1105.61	-49.99	1777.53	1119.16	63.84	1791.20	925.63	-4.51	1832.35	952.51	94.44	1834.70	484.54	-293.95	79.39	1083.34	-307.38	78.19	499.11
10.33000	1075.56	116.47	114.09	1031.32	104.25	122.50	828.17	128.29	120.55	840.96	137.38	164.16	983.86	-47.16	143.56	950.77	-44.30	171.24	807.87	-64.31	286.89	833.89	-69.82	321.43	965.74	58.04	1452.33	0.00	0.00	0.00	1109.88	-49.56	1778.15	1124.78	63.83	1791.80	930.86	-4.04	1832.68	957.65	95.00	1835.00	484.44	-293.92	79.45	1082.98	-307.56	78.22	498.34
10.34000	1073.81	116.50	113.50	1030.72	104.05	122.19	828.09	128.63	120.65	841.09	137.50	164.30	1003.55	-47.99	143.27	971.02	-44.48	170.89	824.51	-63.63	282.17	849.99	-69.27	317.44	970.56	58.77	1452.67	0.00	0.00	0.00	1117.59	-49.46	1778.41	1130.68	64.26	1792.29	936.20	-3.73	1832.89	962.95	95.13	1835.29	484.40	-293.82	79.37	1083.78	-307.36	78.50	498.53
10.35000	1074.88	117.04	113.98	1031.22	104.44	122.02	828.22	128.39	120.53	841.16	137.44	164.35	1025.01	-48.52	142.77	990.75	-44.64	169.29	841.87	-63.29	276.51	866.36	-68.87	312.32	976.80	59.57	1452.81	0.00	0.00	0.00	1123.18	-48.99	1778.83	1135.31	64.58	1792.85	941.60	-3.42	1832.98	968.21	95.66	1835.44	484.72	-293.65	79.50	1083.27	-307.49	78.05	497.93
10.36000	1075.08	117.28	114.17	1028.81	104.86	125.35	828.18	128.50	120.56	841.23	137.34	164.39	1047.17	-49.27	141.68	1010.61	-44.93	166.80	859.87	-62.68	269.68	883.04	-68.68	306.32	981.70	60.24	1452.87	0.00	0.00	0.00	1128.65	-48.68	1779.25	1141.21	64.99	1793.31	947.08	-3.10	1832.97	973.65	95.80	1835.53	483.85	-293.78	79.28	1082.92	-308.15	78.46	497.43
10.37000	1071.63	118.68	115.64	1028.30	104.65	125.28	828.16	128.44	120.53	841.27	137.27	164.41	1068.96	-49.69	139.51	1036.26	-45.57	163.49	878.17	-62.41	262.01	900.16	-68.65	299.38	988.01	60.87	1452.90	0.00	0.00	0.00	1133.59	-48.46	1779.54	1146.17	65.27	1793.77	952.60	-2.93	1832.84	979.21	95.73	1835.59	484.38	-293.94	79.29	1083.61	-308.21	78.81	499.62
10.38000	1072.59	118.95	116.28	1028.81	104.42	125.62	828.15	128.55	120.63	841.23	137.16	164.47	1093.01	-50.72	137.62	1058.70	-46.58	160.35	897.01	-61.95	253.28	917.96	-68.36	291.55	993.59	61.41	1452.86	0.00	0.00	0.00	1138.08	-48.31	1779.70	1151.47	65.46	1794.33	958.19	-2.72	1832.64	984.74	96.26	1835.46	484.96	-293.95	79.45	1083.70	-308.29	78.96	499.21
10.39000	1070.40	120.40	116.89	1029.80	104.33	126.26	828.19	128.45	120.62	841.26	137.03	164.54	1114.85	-51.41	134.41	1080.68	-47.68	156.68	916.39	-62.13	243.97	936.12	-68.33	282.95	999.49	61.88	1452.65	0.00	0.00	0.00	1146.01	-48.16	1779.74	1157.54	65.57	1794.47	963.90	-2.51	1832.38	990.36	96.59	1835.31	485.10	-293.92	79.57	1082.97	-308.47	78.81	498.98
10.40000	1071.68	120.52	117.88	1028.92	104.43	126.08	828.16	128.64	120.71	841.32	136.67	164.50	1139.05	-52.31	131.49	1104.09	-48.06	152.48	936.35	-62.30	233.83	954.66	-68.91	273.84	1005.21	62.33	1452.48	0.00	0.00	0.00	1151.88	-47.88	1779.66	1162.70	65.77	1794.62	969.79	-2.29	1832.02	996.20	96.66	1835.07	485.89	-293.53	79.96	1082.26	-308.42	78.43	499.90
10.41000	1069.83	120.05	118.78	1029.17	104.55	126.30	828.22	128.62	120.78	841.36	136.69	164.59	1163.11	-53.61	128.50	1127.40	-49.01	147.95	956.75	-62.64	223.31	973.82	-69.52	264.09	1011.66	62.60	1452.12	0.00	0.00	0.00	1155.91	-47.86	1779.65	1169.12	65.66	1794.61	975.68	-2.39	1831.55	1002.02	97.05	1834.66	485.61	-293.97	79.78	1082.09	-308.38	78.26	499.49
10.42000	1069.70	122.61	119.28	1028.52	104.75	126.23	828.29	128.34	120.67	841.40	136.57	164.63	1187.43	-54.51	125.15	1150.96	-50.11	143.40	977.72	-63.17	212.26	993.21	-70.40	253.88	1018.00	62.91	1451.72	0.00	0.00	0.00	1160.52	-47.81	1779.46	1175.43	65.83	1794.45	981.70	-2.36	1831.01	1008.10	96.62	1834.39	484.84	-294.18	79.38	1083.04	-308.24	78.68	498.49
10.43000	1070.35	123.88	120.06	1030.36	104.93	126.73	828.29	128.45	120.77	841.49	136.40	164.61	1210.55	-55.95	120.90	1175.95	-51.36	139.05	998.95	-64.22	200.97	1013.00	-71.26	243.35	1024.29	62.99	1451.31	0.00	0.00	0.00	1168.06	-47.67	1779.01	1181.35	65.91	1794.15	987.80	-2.40	1830.38	1014.20	96.41	1833.91	484.75	-294.02	79.55	1083.28	-308.08	78.70	498.89
10.44000	1070.07	124.40	120.33	1026.82	105.13	125.55	828.30	128.39	120.76	841.52	136.37	164.67	1235.03	-56.77	117.22	1199.46	-52.85	134.16	1020.33	-65.86	189.71	1033.19	-72.03	232.54	1031.11	63.07	1450.66	0.00	0.00	0.00	1176.13	-47.57	1778.43	1187.45	65.86	1793.90	993.99	-2.49	1829.67	1020.39	96.49	1833.26	485.41	-293.47	79.61	1082.99	-308.20	78.66	499.62
10.45000	1069.05	125.70	120.53	1027.58	105.46	125.59	828.34	128.24	120.74	841.71	136.42	164.60	1259.84	-57.68	113.51	1223.88	-54.12	129.28	1041.99	-68.33	178.96	1053.55	-73.55	221.96	1037.38	63.09	1450.04	0.00	0.00	0.00	1180.46	-47.82	1777.87	1194.18	65.68	1793.28	1000.27	-2.77	1828.83	1026.69	96.42	1832.50	485.60	-293.41	79.76	1081.99	-308.32	78.36	499.77
10.46000	1069.05	124.67	119.37	1027.18	105.89	125.12	828.34	128.29	120.77	841.84	136.42	164.61	1284.45	-59.03	109.94	1247.50	-55.83	124.41	1063.94	-70.64	168.44	1074.26	-75.35	211.52	1043.59	63.16	1449.22	0.00	0.00	0.00	1187.16	-47.80	1777.12	1200.69	65.84	1792.53	1006.80	-2.79	1827.96	1033.14	96.21	1831.67	485.48	-293.31	79.78	1083.07	-308.12	78.78	499.71
10.47000	1072.84	125.04	120.31	1031.79	105.57	121.76	828.32	128.60	120.91	842.02	136.41	164.65	1307.29	-60.53	105.65	1271.34	-57.19	119.55	1086.35	-72.72	158.11	1095.29	-77.35	201.45	1050.81	63.09	1448.34	0.00	0.00	0.00	1192.65	-47.77	1776.32	1207.45	66.35	1791.61	1013.33	-2.91	1827.00	1039.76	95.83	1830.73	485.46	-293.37	79.72	1082.48	-307.70	78.01	498.87
10.48000	1073.50	120.91	115.50	1031.38	105.83	121.25	828.39	128.43	120.88	842.21	136.41	164.68	1330.99	-61.80	101.69	1297.23	-58.43	115.83	1108.66	-74.80	148.24	1115.94	-80.59	192.45	1056.95	62.89	1447.37	0.00	0.00	0.00	1199.38	-47.96	1775.46	1214.44	66.03	1790.68	1019.96	-3.17	1825.93	1046.35	95.79	1829.68	485.67	-293.42	79.87	1082.59	-307.65	77.92	499.25
10.49000	1075.71	120.18	114.67	1031.18	105.79	121.33	828.38	128.57	120.95	842.51	136.14	164.61	1354.57	-62.75	97.77	1317.89	-59.91	110.12	1130.65	-77.34	139.21	1136.83	-83.29	183.95	1063.40	62.74	1446.33	0.00	0.00	0.00	1207.01	-47.92	1774.36	1219.93	65.95	1789.75	1026.73	-3.63	1824.80	1053.06	95.51	1828.55	485.90	-293.70	79.95	1083.48	-307.43	78.10	498.36
10.50000	1074.36	119.61	114.03	1032.27	105.47	121.81	828.47	128.35	120.86	842.76	136.30	164.70	1377.26	-63.59	94.02	1339.81	-61.21	105.52	1152.69	-79.92	131.18	1157.69	-86.41	176.56	1070.52	62.54	1445.11	0.00	0.00	0.00	1215.65	-47.83	1773.30	1226.83	65.76	1788.71	1033.55	-4.35	1823.56	1059.80	95.06	1827.33	485.22	-294.19	79.64	1083.57	-307.42	78.30	498.49
10.51000	1076.88	119.27	113.50	1031.45	105.73	121.41	828.48	128.42	120.87	842.99	136.34	164.78	1399.39	-64.79	90.57	1361.82	-62.36	101.62	1174.26	-82.53	124.19	1178.14	-89.19	169.79	1077.32	62.14	1443.89	0.00	0.00	0.00	1222.26	-48.06	1772.10	1234.04	65.65	1787.45	1040.54	-4.92	1822.20	1066.55	94.66	1826.05	485.47	-294.13	79.70	1083.39	-307.57	78.11	499.32
10.52000	1075.35	118.81	112.92	1031.73	105.80	121.58	828.45	128.74	121.05	843.24	136.28	164.82	1420.75	-65.53	87.27	1383.51	-62.87	98.20	1195.35	-84.93	118.23	1198.27	-92.21	164.18	1083.91	61.74	1442.54	0.00	0.00	0.00	1229.51	-48.33	1770.92	1240.65	65.41	1786.31	1047.67	-5.57	1820.75	1073.44	93.98	1824.64	484.69	-294.11	79.36	1083.69	-307.66	78.18	499.12
10.53000	1075.29	118.69	112.54	1031.11	105.87	121.22	828.49	128.63	121.08	843.48	136.21	164.87	1440.41	-66.15	84.57	1403.49	-63.55	95.11	1215.98	-87.04	113.15	1217.94	-94.50	159.19	1090.54	61.13	1441.07	0.00	0.00	0.00	1237.08	-48.28	1769.54	1247.53	65.23	1785.00	1054.87	-6.41	1819.20	1080.35	93.19	1823.10	484.66	-293.64	79.52	1083.99	-307.53	78.34	498.80
10.54000	1074.70	118.20	112.08	1031.88	105.86	121.39	828.58	128.30	121.01	843.68	136.22	164.96	1460.72	-65.95	82.60	1423.06	-64.13	92.98	1235.40	-88.98	108.85	1236.34	-97.25	155.27	1097.50	60.45	1439.50	0.00	0.00	0.00	1244.83	-48.73	1768.10	1255.60	65.05	1783.44	1062.23	-7.38	1817.52	1087.35	92.19	1821.45	485.14	-293.71	79.53	1083.23	-307.71	78.08	498.95
10.55000	1075.78	117.84	112.51	1032.12	105.72	121.55	828.60	128.39	121.18	843.79	136.28	165.08	1479.25	-66.49	81.41	1440.84	-64.72	91.45	1253.80	-90.90	105.34	1253.79	-99.63	152.13	1105.63	59.83	1437.85	0.00	0.00	0.00	1251.51	-49.11	1766.74	1262.35	64.91	1781.90	1069.66	-8.38	1815.75	1094.30	91.32	1819.66	485.04	-293.68	79.37	1082.83	-307.98	77.79	498.62
10.56000	1074.81	118.23	111.81	1031.33	105.81	121.18	828.68	128.14	121.26	843.92	136.31	165.27	1496.75	-66.85	81.06	1458.87	-65.10	90.91	1271.22	-92.43	102.30	1270.13	-101.62	149.48	1113.28	59.09	1436.00	0.00	0.00	0.00	1258.32	-49.31	1765.20	1269.24	64.47	1780.34	1077.13	-9.53	1813.85	1101.20	90.61	1817.70	484.31	-294.26	79.18	1083.30	-307.67	77.99	498.45
10.57000	1074.06	118.26	111.94	1032.30	105.93	121.42	828.71	128.09	121.46	844.14	135.79	165.25	1513.16	-67.24	81.58	1474.57	-65.85	90.77	1287.00	-94.43	99.94	1284.94	-103.61	147.27	1120.64	58.27	1434.17	0.00	0.00	0.00	1267.39	-49.66	1763.46	1276.89	64.10	1778.64	1084.70	-10.57	1811.89	1108.32	89.55	1815.70	484.59	-293.79	79.40	1083.80	-307.46	78.23	498.61
10.58000	1076.11	117.65	112.49	1031.51	105.97	121.05	828.77	127.81	121.65	844.27	135.84	165.51	1528.09	-68.24	82.17	1489.17	-66.62	91.19	1301.41	-96.29	97.77	1298.50	-105.02	145.07	1128.20	57.34	1432.19	0.00	0.00	0.00	1273.91	-50.37	1761.70	1284.19	63.52	1776.85	1092.25	-11.96	1809.81	1115.62	88.23	1813.71	483.97	-293.56	79.48	1083.46	-307.55	78.10	499.00
10.59000	1074.52	118.12	111.99	1031.59	106.00	121.05	828.85	127.53	121.79	844.48	135.64	165.73	1541.45	-68.11	82.93	1502.55	-67.40	91.63	1314.85	-97.62	95.63	1310.97	-106.35	143.07	1135.32	56.36	1430.27	0.00	0.00	0.00	1281.80	-51.12	1759.65	1291.00	62.96	1774.89	1099.88	-13.57	1807.68	1122.99	86.67	1811.67	484.22	-293.66	79.41	1083.63	-307.53	78.11	499.39
10.60000	1074.71	117.43	111.74	1032.41	105.87	121.36	829.02	127.27	122.11	844.69	135.51	165.99	1553.28	-69.82	82.75	1515.12	-68.35	91.72	1327.03	-98.40	93.33	1322.18	-107.40	140.99	1144.15	55.38	1428.25	0.00	0.00	0.00	1289.24	-52.02	1757.66	1298.65	62.08	1772.91	1107.55	-15.19	1805.52	1130.29	85.22	1809.54	484.40	-293.77	79.35	1083.32	-307.44	78.04	499.37
10.61000	1074.10	117.73	111.64	1031.90	106.18	121.00	829.18	126.92	122.42	845.00	135.39	166.27	1564.02	-71.27	81.93	1525.23	-69.68	90.73	1337.62	-99.37	91.10	1332.26	-108.13	138.69	1152.26	54.28	1426.25	0.00	0.00	0.00	1296.83	-53.03	1755.50	1306.20	61.00	1770.76	1115.27	-17.06	1803.27	1137.66	83.82	1807.36	484.45	-293.84	79.44	1083.43	-307.43	78.02	497.93
10.62000	1074.66	117.18	111.35	1032.92	106.34	121.21	829.31	126.56	122.81	845.38	135.22	166.59	1573.59	-72.51	80.64	1534.85	-71.61	89.15	1346.53	-100.43	88.76	1340.85	-109.00	136.26	1159.63	53.15	1424.18	0.00	0.00	0.00	1304.02	-54.02	1753.20	1313.47	60.10	1768.53	1123.04	-19.05	1800.94	1145.03	82.36	1805.12	484.42	-293.98	79.35	1083.23	-307.49	78.07	498.86
10.63000	1074.39	118.13	111.67	1031.56	106.19	120.79	829.44	126.49	123.46	845.74	135.30	167.04	1581.40	-74.81	77.69	1542.68	-73.84	86.27	1353.89	-100.96	85.73	1347.92	-110.14	133.49	1167.48	52.01	1422.07	0.00	0.00	0.00	1312.47	-55.35	1750.76	1321.52	58.58	1766.32	1130.89	-20.99	1798.59	1152.55	80.48	1802.93	484.82	-294.23	79.45	1083.68	-307.30	78.25	498.93
10.64000	1074.52	118.16	111.21	1032.38	106.23	121.07	829.71	125.88	124.00	846.17	135.23	167.48	1587.36	-77.55	74.19	1548.88	-76.20	82.65	1359.57	-101.30	82.34	1353.53	-110.90	130.26	1174.98	50.74	1419.94	0.00	0.00	0.00	1320.09	-56.73	1748.41	1328.66	57.39	1764.11	1138.72	-22.88	1796.15	1160.16	78.25	1800.72	484.94	-294.02	79.65	1083.02	-307.25	78.10	498.21
10.65000	1075.67	117.69	111.08	1032.86	106.74	120.82	829.89	125.61	124.87	846.71	135.10	167.99	1592.41	-80.15	69.07	1553.75	-78.56	78.29	1363.94	-101.27	78.41	1358.07	-110.96	126.47	1183.56	49.38	1417.61	0.00	0.00	0.00	1327.45	-58.03	1746.01	1336.52	56.08	1761.83	1146.51	-25.16	1793.53	1167.80	76.18	1798.33	484.01	-294.13	79.47	1083.00	-307.18	78.06	497.99
10.66000	1074.68	118.57	110.75	1033.41	106.91	120.97	830.14	125.34	125.92	847.26	134.90	168.57	1595.26	-82.69	62.77	1556.76	-80.53	72.53	1367.07	-101.07	74.23	1361.56	-110.88	122.39	1191.93	48.17	1415.20	0.00	0.00	0.00	1335.25	-59.89	1743.42	1344.93	54.30	1759.51	1154.31	-27.35	1790.75	1175.50	73.86	1795.85	484.44	-293.92	79.50	1083.11	-307.43	77.91	498.60
10.67000	1074.90	118.46	110.97	1032.63	107.06	120.65	830.40	125.10	127.15	847.89	134.90	169.34	1598.04	-85.06	56.12	1559.77	-81.91	65.94	1369.09	-100.98	69.85	1364.28	-110.70	117.99	1200.83	46.80	1412.54	0.00	0.00	0.00	1344.20	-61.96	1740.78	1352.29	52.41	1757.37	1162.19	-29.47	1787.83	1183.15	71.61	1793.17	484.05	-293.76	79.29	1083.37	-307.27	77.90	498.23
10.68000	1075.11	118.63	110.93	1033.17	106.92	120.81	830.68	124.84	128.54	848.55	134.94	170.32	1599.35	-84.16	48.67	1561.21	-81.33	59.87	1370.10	-100.79	65.16	1365.85	-111.58	113.87	1209.22	45.37	1409.74	0.00	0.00	0.00	1352.04	-63.80	1738.16	1359.42	50.61	1755.04	1170.10	-31.78	1784.71	1191.05	69.05	1790.45	484.46	-293.60	79.46	1082.79	-307.89	78.44	498.54
10.69000	1073.41	118.69	109.95	1033.68	107.34	120.72	831.00	124.40	129.98	849.39	134.84	171.46	1600.10	-80.59	44.08	1560.93	-77.63	54.87	1369.97	-100.52	60.60	1366.51	-111.11	109.78	1217.81	43.81	1406.79	0.00	0.00	0.00	1358.93	-66.00	1735.52	1367.74	48.44	1752.67	1178.14	-33.93	1781.49	1198.87	66.75	1787.51	485.17	-293.79	79.82	1082.96	-307.85	78.74	499.22
10.70000	1073.59	118.73	110.20	1033.59	106.53	119.58	831.44	124.00	131.67	850.38	134.76	172.89	1599.62	-75.55	40.10	1560.82	-72.69	51.67	1369.46	-99.97	57.12	1366.94	-109.42	105.85	1226.96	42.25	1403.75	0.00	0.00	0.00	1368.02	-67.93	1732.71	1375.75	46.65	1750.20	1186.22	-36.29	1778.19	1206.82	64.24	1784.57	484.95	-293.59	79.65	1082.86	-307.69	78.57	499.31
10.71000	1076.03	118.57	110.72	1032.78	106.80	119.14	831.85	124.14	133.89	851.57	134.86	174.77	1598.36	-71.34	37.21	1559.02	-67.93	47.14	1368.69	-98.53	54.00	1366.07	-106.45	102.21	1235.26	40.58	1400.71	0.00	0.00	0.00	1376.60	-70.06	1729.98	1383.23	44.65	1747.87	1194.36	-38.53	1774.98	1214.95	61.57	1781.75	485.17	-293.77	79.70	1082.94	-307.77	78.67	499.02
10.72000	1074.20	118.75	109.61	1033.06	107.44	118.99	832.42	124.28	136.47	852.98	134.86	176.98	1597.62	-70.40	37.52	1557.95	-66.48	47.55	1367.66	-96.46	50.11	1364.24	-103.28	98.60	1244.71	38.85	1397.70	0.00	0.00	0.00	1385.98	-72.35	1727.24	1391.87	41.96	1745.56	1202.66	-41.09	1771.78	1223.10	59.24	1778.89	485.24	-293.69	79.78	1082.14	-307.99	78.49	498.27
10.73000	1076.07	118.57	109.96	1032.98	107.59	118.56	833.26	124.30	139.61	854.70	135.18	179.80	1597.83	-69.89	36.87	1558.77	-66.73	47.27	1367.10	-94.61	47.55	1363.42	-99.92	95.23	1253.23	37.01	1394.85	0.00	0.00	0.00	1394.21	-74.90	1724.53	1400.09	39.62	1743.16	1211.16	-43.48	1768.77	1231.50	56.71	1776.13	484.44	-293.75	79.53	1083.30	-307.74	78.76	498.39
10.74000	1075.31	118.77	109.69	1034.20	107.98	119.05	834.38	124.21	143.33	856.77	135.23	183.09	1598.96	-69.81	35.59	1559.82	-66.50	46.64	1367.55	-92.85	46.64	1364.18	-97.16	93.35	1262.06	35.12	1392.20	0.00	0.00	0.00	1403.44	-77.54	1721.80	1409.08	37.35	1740.74	1219.80	-46.17	1765.86	1240.23	53.77	1773.62	483.94	-293.61	79.31	1083.38	-307.89	78.88	499.40
10.75000	1075.03	119.25	109.40	1034.09	107.94	119.01	835.92	124.05	147.96	859.25	135.21	187.05	1599.79	-69.56	35.20	1560.61	-66.58	46.39	1367.67	-90.80	45.31	1364.42	-94.48	91.34	1270.23	33.14	1389.73	0.00	0.00	0.00	1411.66	-79.98	1719.23	1418.23	34.78	1738.36	1228.81	-48.68	1763.20	1249.01	51.10	1771.24	484.40	-293.61	79.44	1082.36	-308.15	78.73	498.96
10.76000	1075.82	119.12	109.71	1034.58	108.77	118.86	838.07	123.52	153.29	862.40	134.76	191.67	1600.47	-69.95	35.09	1560.63	-66.39	46.17	1367.63	-89.50	44.62	1364.43	-92.10	89.62	1279.19	31.16	1387.52	0.00	0.00	0.00	1421.34	-82.58	1716.66	1426.70	31.88	1736.32	1237.90	-51.38	1760.73	1258.16	48.13	1769.14	485.15	-293.78	79.88	1081.99	-308.20	78.51	499.00
10.77000	1075.23	119.28	109.30	1033.58	107.90	120.56	840.75	123.17	159.74	866.27	134.79	197.44	1600.38	-69.93	34.97	1561.10	-66.25	46.04	1367.66	-88.48	44.13	1364.81	-90.70	88.52	1288.03	29.04	1385.62	0.00	0.00	0.00	1430.31	-85.01	1714.27	1436.30	29.46	1734.17	1247.16	-54.07	1758.54	1267.53	45.21	1767.26	484.13	-293.83	79.54	1082.17	-307.97	78.47	499.54
10.78000	1074.69	119.74	109.07	1033.43	108.05	121.23	844.45	122.29	167.21	871.31	133.97	203.87	1600.44	-69.49	34.65	1561.95	-65.95	46.16	1367.63	-87.87	43.81	1365.07	-89.81	87.57	1296.52	27.09	1384.05	0.00	0.00	0.00	1439.03	-87.59	1711.86	1444.81	26.83	1732.18	1256.59	-56.77	1756.57	1276.97	42.42	1765.55	483.74	-293.67	79.35	1082.80	-307.67	78.62	499.68
10.79000	1074.84	119.19	109.11	1034.31	108.25	120.48	849.09	121.78	176.10	877.59	132.88	211.35	1601.02	-69.51	35.13	1561.67	-66.12	45.99	1367.67	-87.54	43.50	1365.18	-89.93	86.93	1305.14	25.06	1382.69	0.00	0.00	0.00	1448.05	-90.11	1709.48	1454.24	24.06	1730.11	1265.96	-59.69	1754.80	1286.56	39.19	1764.14	484.96	-293.64	79.62	1082.90	-308.07	78.83	499.82
10.80000	1075.26	119.63	108.97	1034.37	107.37	121.05	855.14	120.03	185.58	885.36	131.21	219.61	1601.11	-69.91	35.27	1562.37	-66.15	46.30	1367.51	-87.72	43.20	1365.22	-90.51	86.19	1313.76	23.14	1381.57	0.00	0.00	0.00	1456.33	-92.69	1707.19	1463.52	21.67	1728.17	1275.61	-62.57	1753.36	1295.87	36.87	1762.82	484.18	-293.85	79.46	1082.15	-308.31	78.54	499.06
10.81000	1075.68	119.90	109.42	1033.99	107.11	122.51	862.67	118.22	196.23	894.77	129.20	228.56	1600.52	-69.37	34.88	1561.28	-66.49	45.94	1367.29	-88.09	42.95	1365.43	-91.08	85.38	1322.23	21.15	1380.75	0.00	0.00	0.00	1465.84	-95.18	1704.99	1472.79	19.06	1726.23	1285.28	-65.44	1752.22	1305.23	34.39	1761.83	484.39	-294.18	79.52	1082.29	-308.50	78.68	498.57
10.82000	1075.87	119.21	109.15	1034.49	106.41	123.21	871.90	115.61	207.41	906.03	127.20	238.05	1599.97	-69.51	34.74	1561.05	-66.09	45.74	1367.13	-88.25	42.70	1365.35	-92.08	85.07	1331.42	19.22	1380.12	0.00	0.00	0.00	1474.88	-97.60	1702.79	1481.91	16.49	1724.29	1294.82	-68.35	1751.34	1314.58	31.66	1761.18	484.74	-294.53	79.40	1082.56	-308.47	78.78	498.75
10.83000	1075.62	118.33	108.66	1036.10	106.02	124.28	882.85	112.62	219.15	918.89	125.32	247.83	1599.64	-69.62	34.87	1561.29	-66.47	46.06	1366.94	-88.58	42.72	1365.67	-92.08	84.44	1340.42	17.43	1379.66	0.00	0.00	0.00	1483.09	-100.08	1700.95	1491.43	13.93	1722.52	1304.21	-71.04	1750.70	1324.04	28.61	1760.77	484.63	-294.51	79.31	1082.41	-308.60	78.76	499.05
10.84000	1077.39	118.19	108.06	1038.12	105.24	125.32	895.09	109.61	231.63	932.64	124.45	258.43	1600.46	-69.17	34.98	1561.23	-66.24	45.89	1367.02	-88.34	42.53	1365.75	-92.33	84.19	1348.93	15.74	1379.42	0.00	0.00	0.00	1491.77	-102.57	1699.26	1499.90	11.55	1721.10	1313.32	-73.76	1750.20	1333.21	25.84	1760.44	484.55	-294.70	79.43	1082.83	-308.69	78.89	498.67
10.85000	1080.26	117.63	107.91	1042.02	104.88	126.27	908.49	107.98	245.12	947.26	122.99	269.29	1600.10	-68.78	35.17	1561.38	-66.09	45.98	1366.98	-88.31	42.43	1365.66	-92.83	84.04	1358.24	14.32	1379.35	0.00	0.00	0.00	1499.61	-104.90	1697.90	1509.15	9.01	1719.96	1322.16	-76.41	1749.72	1342.20	23.61	1760.21	484.63	-294.40	79.41	1082.47	-308.87	78.74	498.77
10.86000	1082.35	116.60	106.95	1043.49	104.19	128.96	923.11	106.55	258.88	962.76	121.20	280.07	1600.70	-69.04	35.65	1561.51	-66.00	46.14	1366.86	-88.49	42.45	1365.55	-93.15	83.91	1366.73	13.07	1379.31	0.00	0.00	0.00	1508.00	-107.17	1696.73	1516.90	6.85	1719.27	1330.97	-78.83	1749.31	1351.30	20.90	1760.16	484.81	-294.00	79.50	1082.09	-308.86	78.34	499.21
10.87000	1087.18	116.43	107.40	1051.28	103.29	131.54	938.51	104.97	272.02	978.81	119.70	290.63	1599.72	-68.87	35.48	1561.09	-66.18	46.13	1366.83	-88.48	42.44	1365.67	-93.26	83.82	1375.97	12.11	1379.33	0.00	0.00	0.00	1515.90	-109.42	1695.93	1525.64	4.25	1718.89	1339.54	-81.04	1748.98	1360.11	18.91	1760.18	485.37	-294.29	79.58	1082.45	-308.57	78.20	498.43
10.88000	1092.88	116.71	105.96	1059.78	102.58	134.36	954.00	103.88	284.38	995.60	117.37	300.31	1599.89	-68.77	35.29	1561.20	-66.21	46.09	1366.74	-88.52	42.49	1365.75	-93.11	83.62	1383.99	11.51	1379.40	0.00	0.00	0.00	1523.25	-111.72	1695.49	1534.51	2.02	1718.68	1347.95	-82.85	1748.80	1368.87	16.79	1760.36	485.68	-293.83	79.82	1083.03	-308.57	78.39	498.68
10.89000	1100.61	118.47	106.50	1070.70	102.81	137.56	970.24	101.57	295.34	1012.23	115.98	309.77	1600.10	-68.88	35.40	1561.68	-66.06	46.28	1366.67	-88.54	42.51	1365.67	-93.03	83.51	1391.46	10.99	1379.55	0.00	0.00	0.00	1532.39	-113.74	1695.04	1543.16	0.12	1718.77	1356.13	-84.49	1748.72	1377.29	15.14	1760.58	484.70	-293.88	79.49	1082.78	-308.75	78.48	499.27
10.90000	1111.38	120.21	111.39	1084.35	104.28	142.95	986.05	99.51	303.56	1028.56	114.17	317.78	1600.25	-68.84	35.55	1561.10	-66.12	46.20	1366.70	-88.47	42.53	1365.62	-92.99	83.47	1398.82	10.54	1379.84	0.00	0.00	0.00	1541.39	-115.61	1694.91	1551.37	-2.04	1719.17	1364.11	-86.04	1748.79	1385.59	13.68	1760.94	484.44	-293.93	79.49	1082.35	-308.80	78.38	498.26
10.91000	1129.27	121.72	118.18	1100.57	105.45	148.75	1002.24	97.16	309.65	1045.12	112.99	324.38	1599.67	-68.96	35.15	1561.18	-65.89	46.05	1366.63	-88.34	42.51	1365.71	-92.95	83.47	1406.01	9.82	1380.24	0.00	0.00	0.00	1548.41	-117.40	1695.04	1559.19	-4.09	1719.71	1371.95	-87.54	1749.02	1393.73	12.33	1761.41	484.88	-293.92	79.70	1082.06	-309.13	78.36	498.07
[truncated: 269 more rows]
[truncated: 35 more columns]
