# Supplementary material for: The impact of mobile phone use on where we look and how we walk when negotiating floor based obstacles
Source: PLoS One. 2017 Jun 30;12(6):e0179802. doi: 10.1371/journal.pone.0179802 (PMC5493336; doi:10.1371/journal.pone.0179802)
Supplement: S1 File — (ZIP) [file pone.0179802.s001.zip › Gait/PP11/JS obs read 2.txt]

CODAmotion Analysis Text
Codamotion Analysis Text Save of: JS obs read 2.mdf
Time	Markers
Time	1:LTOE.X	1:LTOE.Y	1:LTOE.Z	2:L2nd.X	2:L2nd.Y	2:L2nd.Z	3:LHEE.X	3:LHEE.Y	3:LHEE.Z	4:LANK.X	4:LANK.Y	4:LANK.Z	5:RTOE.X	5:RTOE.Y	5:RTOE.Z	6:R2nd.X	6:R2nd.Y	6:R2nd.Z	7:RHEE.X	7:RHEE.Y	7:RHEE.Z	8:RANK.X	8:RANK.Y	8:RANK.Z	9:STRN.X	9:STRN.Y	9:STRN.Z	10:Marker 10.X	10:Marker 10.Y	10:Marker 10.Z	11:FRHD.X	11:FRHD.Y	11:FRHD.Z	12:FLHD.X	12:FLHD.Y	12:FLHD.Z	13:BRHD.X	13:BRHD.Y	13:BRHD.Z	14:BLHD.X	14:BLHD.Y	14:BLHD.Z	15:BLSTEP.X	15:BLSTEP.Y	15:BLSTEP.Z	16:FLSTEP.X	16:FLSTEP.Y	16:FLSTEP.Z	17:BRSTEP.X
(s)	(mm)	(mm)	(mm)	(mm)	(mm)	(mm)	(mm)	(mm)	(mm)	(mm)	(mm)	(mm)	(mm)	(mm)	(mm)	(mm)	(mm)	(mm)	(mm)	(mm)	(mm)	(mm)	(mm)	(mm)	(mm)	(mm)	(mm)	(mm)	(mm)	(mm)	(mm)	(mm)	(mm)	(mm)	(mm)	(mm)	(mm)	(mm)	(mm)	(mm)	(mm)	(mm)	(mm)	(mm)	(mm)	(mm)	(mm)	(mm)	(mm)
0.00000	-3584.97	51.36	0.66	-4057.20	-146.41	33.86	-3793.02	-19.31	-4.41	-3731.92	-33.11	23.20	-3248.10	-73.65	8.68	-4096.69	-234.53	20.90	-3568.97	194.32	9.54	429.82	-242.84	69.47	937.22	-248.54	66.73	0.00	0.00	0.00	-3194.96	-87.76	1696.06	-3990.30	-222.67	1746.01	-3106.95	18.55	1343.47	-3021.92	-64.11	1310.27	374.09	-208.31	60.63	807.45	-212.99	57.69	363.69
0.01000	-3584.97	51.36	0.66	-4057.20	-146.41	33.86	-3793.02	-19.31	-4.41	-3731.92	-33.11	23.20	-3248.10	-73.65	8.68	-4096.69	-234.53	20.90	-3568.97	194.32	9.54	429.82	-242.84	69.47	937.22	-248.54	66.73	0.00	0.00	0.00	-3194.96	-87.76	1696.06	-3990.30	-222.67	1746.01	-3106.95	18.55	1343.47	-3021.92	-64.11	1310.27	374.09	-208.31	60.63	807.45	-212.99	57.69	363.69
0.02000	-3584.97	51.36	0.66	-4057.20	-146.41	33.86	-3793.02	-19.31	-4.41	-3731.92	-33.11	23.20	-3248.10	-73.65	8.68	-4096.69	-234.53	20.90	-3568.97	194.32	9.54	429.82	-242.84	69.47	937.22	-248.54	66.73	0.00	0.00	0.00	-3194.96	-87.76	1696.06	-3990.30	-222.67	1746.01	-3106.95	18.55	1343.47	-3021.92	-64.11	1310.27	374.09	-208.31	60.63	807.45	-212.99	57.69	363.69
0.03000	-3584.97	51.36	0.66	-4057.20	-146.41	33.86	-3793.08	-19.30	-4.40	-3732.01	-33.10	23.22	-3248.10	-73.65	8.68	-4096.69	-234.53	20.90	-3569.29	194.35	9.56	429.75	-242.83	69.50	936.06	-248.53	67.04	0.00	0.00	0.00	-3194.96	-87.76	1696.06	-3990.30	-222.67	1746.01	-3107.71	18.56	1343.82	-3022.77	-64.13	1310.65	374.21	-208.38	60.65	807.73	-213.07	57.72	363.83
0.04000	-3584.97	51.36	0.66	-4057.20	-146.41	33.86	-3855.23	-15.69	8.88	-3823.62	-29.20	42.72	-3248.10	-73.65	8.68	-4096.69	-234.53	20.90	-3889.89	217.56	27.88	429.52	-242.82	69.57	932.62	-248.48	67.95	0.00	0.00	0.00	-3194.96	-87.76	1696.06	-3990.30	-222.67	1746.01	-3875.17	24.66	1691.96	-3879.24	-80.64	1687.24	491.85	-275.01	79.95	1087.95	-287.70	78.09	501.62
0.05000	-3584.97	51.36	0.66	-4057.20	-146.41	33.86	-3849.27	-16.11	9.88	-3831.32	-29.24	42.23	-3248.10	-73.65	8.68	-4096.69	-234.53	20.90	-3902.57	215.67	27.10	429.15	-242.80	69.70	926.94	-248.41	69.45	0.00	0.00	0.00	-3194.96	-87.76	1696.06	-3990.30	-222.67	1746.01	-3905.92	23.69	1692.41	-3878.13	-79.74	1688.39	490.59	-275.56	79.63	1087.62	-287.99	78.04	501.69
0.06000	-3584.97	51.36	0.66	-4057.20	-146.41	33.86	-3866.15	-15.69	6.58	-3852.69	-27.77	40.48	-3248.10	-73.65	8.68	-4096.69	-234.53	20.90	-3908.86	214.13	28.35	428.63	-242.76	69.88	919.07	-248.31	71.53	0.00	0.00	0.00	-3194.96	-87.76	1696.06	-3990.30	-222.67	1746.01	-3915.30	23.22	1693.88	-3865.25	-80.03	1687.40	491.07	-275.34	79.70	1087.77	-287.88	78.04	501.51
0.07000	-3584.97	51.36	0.66	-4057.20	-146.41	33.86	-3820.63	-15.46	14.85	-3846.08	-28.32	40.68	-3248.10	-73.65	8.68	-4096.69	-234.53	20.90	-3900.41	210.57	31.08	427.96	-242.72	70.10	909.03	-248.17	74.18	0.00	0.00	0.00	-3194.96	-87.76	1696.06	-3990.30	-222.67	1746.01	-3902.62	22.98	1694.66	-3860.85	-78.15	1687.39	491.13	-275.10	79.87	1087.74	-288.17	78.10	501.47
0.08000	-3584.97	51.36	0.66	-4057.20	-146.41	33.86	-3838.72	-14.00	10.67	-3845.14	-29.11	40.64	-3248.10	-73.65	8.68	-4096.69	-234.53	20.90	-3941.66	210.64	35.02	427.15	-242.67	70.38	896.87	-248.02	77.39	0.00	0.00	0.00	-3194.96	-87.76	1696.06	-3990.30	-222.67	1746.01	-3911.18	21.24	1695.22	-3865.54	-78.24	1688.77	491.43	-275.66	79.79	1087.65	-288.12	78.00	501.10
0.09000	-3584.97	51.36	0.66	-4057.20	-146.41	33.86	-3837.52	-15.23	12.12	-3817.83	-30.17	43.75	-3248.10	-73.65	8.68	-4096.69	-234.53	20.90	-3982.61	210.71	38.98	426.19	-242.61	70.70	882.64	-247.83	81.15	0.00	0.00	0.00	-3194.96	-87.76	1696.06	-3990.30	-222.67	1746.01	-3896.92	21.74	1695.31	-3862.73	-79.56	1687.60	491.15	-275.66	79.73	1087.60	-288.00	78.04	500.98
0.10000	-3584.97	51.36	0.66	-4057.20	-146.41	33.86	-3848.61	-15.00	9.60	-3814.11	-29.00	44.93	-3248.10	-73.65	8.68	-4096.69	-234.53	20.90	-4023.25	210.77	42.96	425.09	-242.54	71.07	866.37	-247.61	85.45	0.00	0.00	0.00	-3194.96	-87.76	1696.06	-3990.30	-222.67	1746.01	-3912.07	19.72	1696.62	-3859.65	-78.83	1688.02	491.13	-275.54	79.66	1087.86	-287.71	78.23	501.70
0.11000	-3584.97	51.36	0.66	-4057.20	-146.41	33.86	-3860.61	-15.64	7.84	-3806.17	-29.11	46.20	-3248.10	-73.65	8.68	-4096.69	-234.53	20.90	-4063.58	210.84	46.96	423.85	-242.46	71.49	848.11	-247.37	90.27	0.00	0.00	0.00	-3194.96	-87.76	1696.06	-3990.30	-222.67	1746.01	-3877.80	22.05	1694.76	-3863.40	-78.78	1688.70	490.75	-275.57	79.63	1087.74	-287.80	78.08	501.76
0.12000	-3584.97	51.36	0.66	-4057.20	-146.41	33.86	-3839.76	-15.54	11.66	-3820.68	-28.70	44.64	-3248.10	-73.65	8.68	-4096.69	-234.53	20.90	-4103.62	210.90	50.98	422.46	-242.38	71.96	827.89	-247.11	95.61	0.00	0.00	0.00	-3194.96	-87.76	1696.06	-3990.30	-222.67	1746.01	-3902.70	21.40	1696.85	-3886.20	-78.89	1689.36	490.37	-275.46	79.61	1087.33	-287.77	78.02	502.23
0.13000	-3584.97	51.36	0.66	-4057.20	-146.41	33.86	-3839.91	-16.05	10.99	-3802.49	-27.29	45.73	-3248.10	-73.65	8.68	-4096.69	-234.53	20.90	-4143.35	210.97	55.02	420.93	-242.28	72.48	805.76	-246.81	101.45	0.00	0.00	0.00	-3194.96	-87.76	1696.06	-3990.30	-222.67	1746.01	-3934.99	21.04	1698.54	-3873.59	-78.61	1688.98	491.12	-275.24	79.81	1088.16	-287.89	78.31	501.76
0.14000	-3584.97	51.36	0.66	-4057.20	-146.41	33.86	-3889.16	-16.13	2.78	-3791.70	-28.28	48.74	-3248.10	-73.65	8.68	-4096.69	-234.53	20.90	-4182.78	211.03	59.08	419.25	-242.18	73.04	781.76	-246.49	107.79	0.00	0.00	0.00	-3194.96	-87.76	1696.06	-3990.30	-222.67	1746.01	-3919.24	21.95	1698.12	-3872.10	-77.23	1689.13	491.77	-275.42	80.01	1088.30	-287.91	78.22	500.49
0.15000	-3584.97	51.36	0.66	-4057.20	-146.41	33.86	-3858.06	-17.17	7.46	-3818.16	-29.36	43.18	-3248.10	-73.65	8.68	-4096.69	-234.53	20.90	-4221.91	211.08	63.15	417.44	-242.06	73.66	755.92	-246.15	114.60	0.00	0.00	0.00	-3194.96	-87.76	1696.06	-3990.30	-222.67	1746.01	-3899.53	20.93	1697.24	-3857.52	-76.11	1687.69	491.22	-275.45	79.81	1087.87	-288.17	77.96	501.42
0.16000	-3584.97	51.36	0.66	-4057.20	-146.41	33.86	-3859.55	-17.07	7.82	-3799.51	-29.32	46.49	-3248.10	-73.65	8.68	-4096.69	-234.53	20.90	-4260.74	211.14	67.24	415.49	-241.94	74.31	728.29	-245.78	121.89	0.00	0.00	0.00	-3194.96	-87.76	1696.06	-3990.30	-222.67	1746.01	-3897.85	20.74	1697.56	-3892.33	-76.00	1689.27	491.18	-275.34	79.74	1087.59	-288.16	77.89	500.80
0.17000	-3584.97	51.36	0.66	-4057.20	-146.41	33.86	-3814.35	-14.10	14.98	-3802.18	-28.35	47.58	-3248.10	-73.65	8.68	-4096.69	-234.53	20.90	-4299.27	211.20	71.36	413.40	-241.81	75.02	698.92	-245.39	129.64	0.00	0.00	0.00	-3194.96	-87.76	1696.06	-3990.30	-222.67	1746.01	-3896.16	20.55	1697.88	-3885.12	-74.09	1689.89	491.19	-275.34	79.78	1087.63	-287.97	77.97	500.18
0.18000	-3584.97	51.36	0.66	-4057.20	-146.41	33.86	-3872.58	-15.38	5.03	-3807.82	-28.52	45.48	-3248.10	-73.65	8.68	-4096.69	-234.53	20.90	-4337.50	211.25	75.48	411.17	-241.67	75.77	667.83	-244.98	137.84	0.00	0.00	0.00	-3194.96	-87.76	1696.06	-3990.30	-222.67	1746.01	-3894.45	20.37	1698.18	-3866.65	-72.99	1689.19	491.34	-275.31	79.86	1087.81	-287.84	78.07	501.43
0.19000	-3584.97	51.36	0.66	-4057.20	-146.41	33.86	-3851.30	-16.37	9.98	-3774.91	-29.56	49.73	-3248.10	-73.65	8.68	-4096.69	-234.53	20.90	-4375.44	211.30	79.63	408.81	-241.52	76.57	635.07	-244.54	146.47	0.00	0.00	0.00	-3194.96	-87.76	1696.06	-3990.30	-222.67	1746.01	-3892.73	20.19	1698.49	-3858.71	-70.41	1689.09	491.77	-275.06	80.01	1088.28	-287.83	78.24	501.33
0.20000	-3584.97	51.36	0.66	-4057.20	-146.41	33.86	-3818.90	-15.91	14.77	-3804.22	-29.38	46.57	-3248.10	-73.65	8.68	-4096.69	-234.53	20.90	-4413.08	211.35	83.79	406.31	-241.36	77.41	600.69	-244.08	155.54	0.00	0.00	0.00	-3194.96	-87.76	1696.06	-3990.30	-222.67	1746.01	-3890.99	20.02	1698.78	-3869.99	-69.20	1690.81	491.56	-275.53	79.85	1087.98	-287.94	78.19	501.14
0.21000	-3584.97	51.36	0.66	-4057.20	-146.41	33.86	-3854.22	-16.04	8.39	-3785.47	-29.05	48.71	-3248.10	-73.65	8.68	-4096.69	-234.53	20.90	-4450.42	211.40	87.98	403.67	-241.20	78.30	564.72	-243.59	165.02	0.00	0.00	0.00	-3194.96	-87.76	1696.06	-3990.30	-222.67	1746.01	-3889.24	19.86	1699.08	-3906.87	-68.27	1693.51	490.66	-275.39	79.65	1087.82	-287.69	78.18	501.36
0.22000	-3584.97	51.36	0.66	-4057.20	-146.41	33.86	-3850.17	-17.03	9.73	-3806.57	-29.91	46.52	-3248.10	-73.65	8.68	-4096.69	-234.53	20.90	-4487.46	211.45	92.17	400.90	-241.02	79.23	527.20	-243.09	174.90	0.00	0.00	0.00	-3194.96	-87.76	1696.06	-3990.30	-222.67	1746.01	-3887.47	19.69	1699.36	-3877.81	-65.62	1692.52	490.75	-275.42	79.77	1088.04	-287.67	78.14	501.07
0.23000	-3584.97	51.36	0.66	-4057.20	-146.41	33.86	-3853.99	-16.76	10.09	-3776.04	-31.02	50.21	-3248.10	-73.65	8.68	-4096.69	-234.53	20.90	-4524.22	211.49	96.39	398.00	-240.84	80.21	488.18	-242.56	185.18	0.00	0.00	0.00	-3194.96	-87.76	1696.06	-3990.30	-222.67	1746.01	-3885.69	19.54	1699.65	-3854.27	-63.14	1691.41	490.86	-275.38	79.88	1087.81	-287.81	78.12	500.66
0.24000	-3584.97	51.36	0.66	-4057.20	-146.41	33.86	-3868.25	-16.41	6.00	-3790.77	-30.16	47.12	-3248.10	-73.65	8.68	-4096.69	-234.53	20.90	-4560.67	211.54	100.62	394.96	-240.65	81.23	447.69	-242.01	195.84	0.00	0.00	0.00	-3194.96	-87.76	1696.06	-3990.30	-222.67	1746.01	-3883.89	19.38	1699.92	-3864.66	-62.61	1692.23	490.77	-275.41	79.66	1087.80	-287.86	77.93	500.37
0.25000	-3584.97	51.36	0.66	-4057.20	-146.41	33.86	-3858.73	-15.76	7.94	-3839.15	-30.62	40.53	-3248.10	-73.65	8.68	-4096.69	-234.53	20.90	-4596.84	211.58	104.87	391.79	-240.45	82.30	405.78	-241.44	206.87	0.00	0.00	0.00	-3194.96	-87.76	1696.06	-3990.30	-222.67	1746.01	-3882.08	19.24	1700.20	-3848.16	-60.21	1691.74	491.37	-275.59	79.82	1087.45	-287.83	78.00	501.65
0.26000	-3584.97	51.36	0.66	-4057.20	-146.41	33.86	-3859.89	-14.81	8.65	-3813.17	-30.82	43.59	-3248.10	-73.65	8.68	-4096.69	-234.53	20.90	-4632.71	211.62	109.13	388.49	-240.24	83.41	362.49	-240.86	218.27	0.00	0.00	0.00	-3194.96	-87.76	1696.06	-3990.30	-222.67	1746.01	-3880.25	19.10	1700.46	-3852.75	-59.07	1693.34	491.55	-275.23	80.00	1087.65	-288.14	78.06	501.30
0.27000	-3584.97	51.36	0.66	-4057.20	-146.41	33.86	-3864.15	-16.24	7.84	-3812.80	-31.19	41.16	-3248.10	-73.65	8.68	-4096.69	-234.53	20.90	-4668.29	211.66	113.41	385.06	-240.02	84.57	317.85	-240.25	230.01	0.00	0.00	0.00	-3194.96	-87.76	1696.06	-3990.30	-222.67	1746.01	-3878.41	18.96	1700.72	-3861.73	-57.63	1693.75	491.06	-275.49	79.87	1088.12	-288.14	78.12	501.20
0.28000	-3584.97	51.36	0.66	-4057.20	-146.41	33.86	-3872.75	-15.46	7.04	-3821.43	-31.17	40.16	-3248.10	-73.65	8.68	-4096.69	-234.53	20.90	-4703.57	211.69	117.71	381.50	-239.80	85.77	271.91	-239.62	242.10	0.00	0.00	0.00	-3194.96	-87.76	1696.06	-3990.30	-222.67	1746.01	-3876.55	18.82	1700.98	-3867.19	-55.85	1694.66	490.92	-275.45	79.88	1087.73	-288.07	78.07	500.87
0.29000	-3584.97	51.36	0.66	-4057.20	-146.41	33.86	-3825.88	-14.87	14.41	-3790.76	-29.21	45.86	-3248.10	-73.65	8.68	-4096.69	-234.53	20.90	-4738.57	211.73	122.02	377.81	-239.56	87.01	224.72	-238.97	254.51	0.00	0.00	0.00	-3194.96	-87.76	1696.06	-3990.30	-222.67	1746.01	-3874.68	18.70	1701.23	-3892.71	-54.39	1696.16	491.14	-275.41	79.86	1087.90	-287.81	78.18	501.24
0.30000	-3584.97	51.36	0.66	-4057.20	-146.41	33.86	-3865.86	-15.75	7.79	-3806.83	-29.90	42.84	-3248.10	-73.65	8.68	-4096.69	-234.53	20.90	-4773.28	211.76	126.35	373.99	-239.32	88.29	176.30	-238.31	267.24	0.00	0.00	0.00	-3194.96	-87.76	1696.06	-3990.30	-222.67	1746.01	-3872.79	18.57	1701.48	-3925.66	-53.32	1698.28	490.07	-275.41	79.55	1088.16	-287.61	78.28	501.24
0.31000	-3584.97	51.36	0.66	-4057.20	-146.41	33.86	-3836.78	-15.77	12.16	-3811.35	-29.31	42.35	-3248.10	-73.65	8.68	-4096.69	-234.53	20.90	-4807.70	211.79	130.69	370.05	-239.07	89.62	126.71	-237.63	280.27	0.00	0.00	0.00	-3194.96	-87.76	1696.06	-3990.30	-222.67	1746.01	-3870.89	18.46	1701.72	-3919.02	-49.68	1697.81	490.92	-275.37	79.82	1088.12	-288.12	78.17	501.18
0.32000	-3584.97	51.36	0.66	-4057.20	-146.41	33.86	-3865.14	-16.54	8.72	-3827.88	-32.35	38.63	-3248.10	-73.65	8.68	-4096.69	-234.53	20.90	-4841.83	211.82	135.04	365.97	-238.82	90.98	75.98	-236.93	293.60	0.00	0.00	0.00	-3194.96	-87.76	1696.06	-3990.30	-222.67	1746.01	-3868.97	18.34	1701.96	-3910.11	-49.45	1698.89	491.02	-275.34	79.83	1088.19	-287.93	78.16	501.46
0.33000	-3584.97	51.36	0.66	-4057.20	-146.41	33.86	-3857.18	-14.51	9.26	-3830.77	-31.50	37.96	-3248.10	-73.65	8.68	-4096.69	-234.53	20.90	-4875.67	211.85	139.42	361.78	-238.55	92.39	24.15	-236.21	307.22	0.00	0.00	0.00	-3194.96	-87.76	1696.06	-3990.30	-222.67	1746.01	-3867.04	18.23	1702.19	-3896.64	-48.65	1698.98	491.05	-275.51	79.74	1087.80	-287.95	78.11	501.44
0.34000	-3584.97	51.36	0.66	-4057.20	-146.41	33.86	-3898.81	-14.74	4.00	-3867.76	-30.99	32.46	-3248.10	-73.65	8.68	-4096.69	-234.53	20.90	-4909.22	211.88	143.80	357.45	-238.28	93.84	-28.74	-235.48	321.10	0.00	0.00	0.00	-3194.96	-87.76	1696.06	-3990.30	-222.67	1746.01	-3865.09	18.13	1702.41	-3895.05	-48.17	1699.06	491.14	-275.44	79.84	1087.87	-287.88	78.08	501.13
0.35000	-3584.97	51.36	0.66	-4057.20	-146.41	33.86	-3835.98	-15.16	13.78	-3844.82	-31.58	35.35	-3248.10	-73.65	8.68	-4096.69	-234.53	20.90	-4942.49	211.90	148.20	353.01	-237.99	95.34	-82.64	-234.73	335.25	0.00	0.00	0.00	-3194.96	-87.76	1696.06	-3990.30	-222.67	1746.01	-3863.13	18.03	1702.64	-3906.24	-46.63	1700.43	490.91	-275.42	79.59	1088.09	-287.67	78.25	500.85
0.36000	-3584.97	51.36	0.66	-4057.20	-146.41	33.86	-3858.60	-15.06	9.28	-3848.58	-31.74	34.45	-3248.10	-73.65	8.68	-4096.69	-234.53	20.90	-4975.47	211.93	152.62	348.44	-237.70	96.87	-137.51	-233.96	349.65	0.00	0.00	0.00	-3194.96	-87.76	1696.06	-3990.30	-222.67	1746.01	-3861.15	17.94	1702.85	-3911.20	-46.41	1700.64	490.78	-275.37	79.70	1087.93	-287.59	78.16	499.95
0.37000	-3584.97	51.36	0.66	-4057.20	-146.41	33.86	-3870.65	-15.86	8.95	-3850.91	-31.85	33.79	-3248.10	-73.65	8.68	-4096.69	-234.53	20.90	-5008.17	211.95	157.04	343.75	-237.41	98.45	-193.32	-233.18	364.30	0.00	0.00	0.00	-3194.96	-87.76	1696.06	-3990.30	-222.67	1746.01	-3859.16	17.85	1703.06	-3892.78	-43.46	1700.93	491.08	-275.24	79.86	1087.80	-287.82	78.08	500.38
0.38000	-3584.97	51.36	0.66	-4057.20	-146.41	33.86	-3846.17	-17.06	11.53	-3851.92	-31.92	33.37	-3248.10	-73.65	8.68	-4096.69	-234.53	20.90	-5040.59	211.97	161.48	338.94	-237.10	100.06	-250.02	-232.38	379.17	0.00	0.00	0.00	-3194.96	-87.76	1696.06	-3990.30	-222.67	1746.01	-3857.15	17.76	1703.27	-3891.90	-42.85	1701.58	490.97	-275.46	79.87	1087.47	-287.93	77.92	500.20
0.39000	-3584.97	51.36	0.66	-4057.20	-146.41	33.86	-3808.12	-15.87	17.83	-3851.75	-31.96	33.15	-3248.10	-73.65	8.68	-4096.69	-234.53	20.90	-5072.72	211.98	165.94	334.00	-236.79	101.71	-307.58	-231.57	394.25	0.00	0.00	0.00	-3194.96	-87.76	1696.06	-3990.30	-222.67	1746.01	-3855.13	17.68	1703.47	-3898.27	-41.55	1701.56	491.21	-275.29	79.89	1087.60	-288.07	78.09	501.26
0.40000	-3584.97	51.36	0.66	-4057.20	-146.41	33.86	-3870.44	-14.97	8.81	-3850.52	-31.97	33.13	-3248.10	-73.65	8.68	-4096.69	-234.53	20.90	-5104.57	212.00	170.41	328.95	-236.47	103.41	-365.94	-230.75	409.55	0.00	0.00	0.00	-3194.96	-87.76	1696.06	-3990.30	-222.67	1746.01	-3853.10	17.60	1703.67	-3869.43	-40.03	1700.99	491.34	-275.42	79.80	1087.88	-288.09	78.04	501.09
0.41000	-3584.97	51.36	0.66	-4057.20	-146.41	33.86	-3844.22	-16.18	9.28	-3848.35	-31.95	33.27	-3248.10	-73.65	8.68	-4096.69	-234.53	20.90	-5136.13	212.02	174.89	323.77	-236.14	105.14	-425.07	-229.91	425.04	0.00	0.00	0.00	-3194.96	-87.76	1696.06	-3990.30	-222.67	1746.01	-3851.05	17.53	1703.86	-3886.54	-41.20	1702.66	490.86	-275.55	79.67	1087.47	-288.05	77.89	501.16
0.42000	-3584.97	51.36	0.66	-4057.20	-146.41	33.86	-3865.63	-15.96	8.50	-3845.38	-31.91	33.55	-3248.10	-73.65	8.68	-4096.69	-234.53	20.90	-5167.42	212.03	179.38	318.48	-235.80	106.91	-484.94	-229.06	440.72	0.00	0.00	0.00	-3194.96	-87.76	1696.06	-3990.30	-222.67	1746.01	-3848.98	17.47	1704.05	-3896.04	-40.17	1703.46	491.41	-275.22	79.91	1087.22	-288.22	77.84	500.90
0.43000	-3584.97	51.36	0.66	-4057.20	-146.41	33.86	-3856.06	-17.75	9.46	-3841.73	-31.84	33.96	-3248.10	-73.65	8.68	-4096.69	-234.53	20.90	-5198.42	212.04	183.89	313.07	-235.46	108.73	-545.49	-228.20	456.57	0.00	0.00	0.00	-3194.96	-87.76	1696.06	-3990.30	-222.67	1746.01	-3846.90	17.40	1704.23	-3907.53	-39.49	1704.27	491.61	-275.28	80.00	1087.42	-288.07	77.94	501.10
0.44000	-3584.97	51.36	0.66	-4057.20	-146.41	33.86	-3854.16	-15.53	9.23	-3837.51	-31.75	34.47	-3248.10	-73.65	8.68	-4096.69	-234.53	20.90	-5229.15	212.05	188.41	307.55	-235.10	110.58	-606.69	-227.32	472.58	0.00	0.00	0.00	-3194.96	-87.76	1696.06	-3990.30	-222.67	1746.01	-3844.81	17.35	1704.41	-3882.73	-37.25	1704.74	491.38	-275.53	79.92	1087.56	-287.83	78.13	500.58
0.45000	-3584.97	51.36	0.66	-4057.20	-146.41	33.86	-3882.55	-16.94	5.16	-3832.87	-31.65	35.06	-3248.10	-73.65	8.68	-4096.69	-234.53	20.90	-5259.59	212.06	192.94	301.91	-234.75	112.46	-668.49	-226.43	488.75	0.00	0.00	0.00	-3194.96	-87.76	1696.06	-3990.30	-222.67	1746.01	-3842.70	17.29	1704.58	-3862.49	-37.14	1704.93	491.60	-275.59	79.90	1087.54	-287.59	78.13	501.73
0.46000	-3584.97	51.36	0.66	-4057.20	-146.41	33.86	-3874.70	-15.20	5.13	-3827.91	-31.53	35.70	-3248.10	-73.65	8.68	-4096.69	-234.53	20.90	-5289.76	212.06	197.48	296.15	-234.38	114.39	-730.87	-225.54	505.05	0.00	0.00	0.00	-3194.96	-87.76	1696.06	-3990.30	-222.67	1746.01	-3840.58	17.24	1704.75	-3845.00	-35.91	1705.09	490.96	-275.37	79.84	1087.40	-287.93	77.91	502.17
0.47000	-3584.97	51.36	0.66	-4057.20	-146.41	33.86	-3843.84	-18.19	9.41	-3822.78	-31.40	36.39	-3248.10	-73.65	8.68	-4096.69	-234.53	20.90	-5319.65	212.07	202.03	290.28	-234.00	116.35	-793.76	-224.63	521.49	0.00	0.00	0.00	-3194.96	-87.76	1696.06	-3990.30	-222.67	1746.01	-3838.44	17.20	1704.91	-3847.09	-35.81	1706.52	490.92	-275.06	79.88	1088.38	-288.01	78.27	501.76
0.48000	-3584.97	51.36	0.66	-4057.20	-146.41	33.86	-3857.79	-17.17	7.07	-3817.60	-31.27	37.08	-3248.10	-73.65	8.68	-4096.69	-234.53	20.90	-5349.26	212.07	206.60	284.30	-233.62	118.35	-857.14	-223.71	538.05	0.00	0.00	0.00	-3194.96	-87.76	1696.06	-3990.30	-222.67	1746.01	-3836.29	17.16	1705.07	-3853.42	-36.01	1706.21	490.90	-275.41	79.70	1088.14	-287.62	78.26	501.93
0.49000	-3584.97	51.36	0.66	-4057.20	-146.41	33.86	-3845.50	-16.22	9.42	-3812.48	-31.13	37.78	-3248.10	-73.65	8.68	-4096.69	-234.53	20.90	-5378.60	212.07	211.18	278.20	-233.23	120.39	-920.97	-222.78	554.71	0.00	0.00	0.00	-3194.96	-87.76	1696.06	-3990.30	-222.67	1746.01	-3834.12	17.13	1705.22	-3868.61	-36.50	1706.85	490.86	-275.36	79.63	1088.17	-287.88	78.04	501.45
0.50000	-3584.97	51.36	0.66	-4057.20	-146.41	33.86	-3858.83	-17.57	7.21	-3807.56	-30.99	38.44	-3248.10	-73.65	8.68	-4096.69	-234.53	20.90	-5407.66	212.07	215.76	271.99	-232.84	122.47	-985.20	-221.84	571.47	0.00	0.00	0.00	-3194.96	-87.76	1696.06	-3990.30	-222.67	1746.01	-3831.94	17.10	1705.37	-3878.87	-36.55	1707.51	490.96	-275.32	79.80	1088.08	-287.90	78.27	502.15
0.51000	-3584.97	51.36	0.66	-4057.20	-146.41	33.86	-3862.02	-17.43	6.65	-3802.97	-30.86	39.06	-3248.10	-73.65	8.68	-4096.69	-234.53	20.90	-5436.44	212.07	220.36	265.67	-232.43	124.58	-1049.79	-220.89	588.32	0.00	0.00	0.00	-3194.96	-87.76	1696.06	-3990.30	-222.67	1746.01	-3829.74	17.07	1705.51	-3890.73	-35.61	1707.31	490.88	-275.50	79.85	1087.25	-287.86	77.99	501.76
0.52000	-3584.97	51.36	0.66	-4057.20	-146.41	33.86	-3845.24	-17.77	8.75	-3798.82	-30.73	39.60	-3248.10	-73.65	8.68	-4096.69	-234.53	20.90	-5464.96	212.07	224.97	259.24	-232.02	126.73	-1114.70	-219.93	605.24	0.00	0.00	0.00	-3194.96	-87.76	1696.06	-3990.29	-222.67	1746.01	-3827.53	17.05	1705.65	-3914.78	-36.28	1708.97	490.84	-275.22	79.82	1088.00	-288.03	78.16	500.91
0.53000	-3584.97	51.36	0.66	-4057.20	-146.41	33.86	-3856.19	-17.45	6.73	-3795.24	-30.60	40.05	-3248.10	-73.65	8.68	-4096.69	-234.53	20.90	-5493.19	212.06	229.59	252.70	-231.60	128.91	-1179.89	-218.96	622.23	0.00	0.00	0.00	-3194.96	-87.76	1696.06	-3982.39	-226.23	1746.56	-3825.31	17.03	1705.79	-3924.76	-37.78	1708.80	491.08	-275.30	79.71	1087.55	-287.87	78.04	501.02
0.54000	-3584.97	51.36	0.66	-4057.20	-146.41	33.86	-3853.09	-17.55	7.78	-3792.37	-30.49	40.39	-3248.10	-73.65	8.68	-4096.69	-234.53	20.90	-5521.16	212.05	234.22	246.06	-231.17	131.13	-1245.32	-217.99	639.27	0.00	0.00	0.00	-3194.96	-87.76	1696.06	-3931.17	-224.29	1744.98	-3823.07	17.02	1705.92	-3928.13	-37.82	1709.94	490.89	-275.66	79.63	1087.33	-287.93	77.99	501.58
0.55000	-3584.97	51.36	0.66	-4057.20	-146.41	33.86	-3856.14	-17.50	6.36	-3790.32	-30.39	40.59	-3248.10	-73.65	8.68	-4096.69	-234.53	20.90	-5548.86	212.04	238.86	239.30	-230.74	133.38	-1310.94	-217.01	656.35	0.00	0.00	0.00	-3194.96	-87.76	1696.06	-3975.86	-225.73	1745.36	-3820.82	17.01	1706.04	-3919.58	-39.35	1708.61	490.95	-275.46	79.80	1087.95	-287.73	78.24	502.01
0.56000	-3584.97	51.36	0.66	-4057.20	-146.41	33.86	-3855.34	-18.36	6.92	-3789.21	-30.31	40.64	-3248.10	-73.65	8.68	-4096.69	-234.53	20.90	-5576.28	212.03	243.51	232.44	-230.30	135.67	-1376.73	-216.02	673.47	0.00	0.00	0.00	-3194.96	-87.76	1696.06	-3985.66	-227.08	1746.78	-3818.55	17.01	1706.16	-3944.62	-38.73	1710.06	491.06	-275.25	80.01	1087.70	-287.94	78.03	501.55
0.57000	-3584.97	51.36	0.66	-4057.20	-146.41	33.86	-3822.44	-17.64	10.79	-3789.19	-30.26	40.50	-3248.10	-73.65	8.68	-4096.69	-234.53	20.90	-5603.43	212.02	248.17	225.47	-229.85	137.99	-1442.63	-215.02	690.60	0.00	0.00	0.00	-3194.96	-87.76	1696.06	-3965.98	-227.77	1745.23	-3816.27	17.01	1706.28	-3973.59	-37.98	1713.27	491.33	-275.43	79.91	1087.63	-288.18	78.02	500.99
0.58000	-3584.97	51.36	0.66	-4057.20	-146.41	33.86	-3851.81	-17.44	5.00	-3790.41	-30.22	40.16	-3248.10	-73.65	8.68	-4096.69	-234.53	20.90	-5630.31	212.01	252.84	218.40	-229.40	140.35	-1508.61	-214.02	707.74	0.00	0.00	0.00	-3194.96	-87.76	1696.06	-3987.31	-228.22	1747.83	-3813.97	17.01	1706.39	-3991.24	-40.33	1713.15	491.17	-275.56	79.86	1088.13	-288.07	78.16	501.28
0.59000	-3584.97	51.36	0.66	-4057.20	-146.41	33.86	-3825.17	-16.74	9.98	-3832.96	-31.58	34.33	-3248.10	-73.65	8.68	-4096.69	-234.53	20.90	-5656.93	211.99	257.52	211.22	-228.94	142.74	-1574.62	-213.02	724.88	0.00	0.00	0.00	-3194.96	-87.76	1696.06	-3982.37	-228.01	1747.07	-3811.66	17.02	1706.50	-3983.40	-40.44	1712.75	490.37	-275.63	79.59	1087.93	-287.99	78.13	501.09
0.60000	-3584.97	51.36	0.66	-4057.20	-146.41	33.86	-3848.33	-18.26	6.53	-3796.49	-30.39	38.44	-3248.10	-73.65	8.68	-4096.69	-234.53	20.90	-5683.27	211.97	262.20	203.94	-228.47	145.17	-1640.63	-212.01	742.01	0.00	0.00	0.00	-3194.96	-87.76	1696.06	-4009.95	-229.03	1747.35	-3809.34	17.03	1706.60	-3978.18	-41.35	1713.48	491.55	-275.56	79.82	1087.48	-287.95	78.04	500.83
0.61000	-3584.97	51.36	0.66	-4057.20	-146.41	33.86	-3844.39	-17.66	7.39	-3800.37	-32.52	37.32	-3248.10	-73.65	8.68	-4096.69	-234.53	20.90	-5709.35	211.96	266.90	196.55	-228.00	147.63	-1706.59	-210.99	759.12	0.00	0.00	0.00	-3194.96	-87.76	1696.06	-3962.73	-227.17	1746.30	-3807.00	17.05	1706.70	-3955.56	-39.70	1713.26	490.61	-275.67	79.51	1087.35	-288.13	77.81	501.35
0.62000	-3584.97	51.36	0.66	-4057.20	-146.41	33.86	-3833.59	-16.10	9.05	-3787.20	-29.76	38.87	-3248.10	-73.65	8.68	-4096.69	-234.53	20.90	-5735.16	211.93	271.60	189.07	-227.51	150.12	-1772.46	-209.97	776.19	0.00	0.00	0.00	-3194.96	-87.76	1696.06	-3944.75	-228.02	1744.97	-3804.65	17.07	1706.79	-3987.99	-42.04	1713.84	490.61	-275.34	79.62	1087.74	-288.15	77.94	501.72
0.63000	-3584.97	51.36	0.66	-4057.20	-146.41	33.86	-3854.17	-17.89	4.46	-3774.50	-30.79	41.89	-3248.10	-73.65	8.68	-4096.69	-234.53	20.90	-5760.70	211.91	276.32	181.48	-227.02	152.64	-1838.21	-208.94	793.21	0.00	0.00	0.00	-3194.96	-87.76	1696.06	-3971.14	-227.73	1746.37	-3802.28	17.10	1706.88	-3990.99	-40.96	1714.36	491.20	-275.27	79.90	1087.79	-287.88	77.96	501.31
0.64000	-3584.97	51.36	0.66	-4057.20	-146.41	33.86	-3820.46	-17.21	9.56	-3816.07	-29.71	35.41	-3248.10	-73.65	8.68	-4096.69	-234.53	20.90	-5785.98	211.89	281.04	173.79	-226.53	155.20	-1903.78	-207.91	810.18	0.00	0.00	0.00	-3194.96	-87.76	1696.06	-3985.07	-228.26	1744.66	-3799.90	17.13	1706.97	-3973.92	-42.86	1713.11	491.65	-275.49	79.80	1087.88	-287.82	78.11	500.97
0.65000	-3584.97	51.36	0.66	-4057.20	-146.41	33.86	-3825.43	-18.97	9.38	-3814.50	-28.61	35.63	-3248.10	-73.65	8.68	-4096.69	-234.53	20.90	-5811.00	211.86	285.77	166.00	-226.03	157.79	-1969.15	-206.88	827.07	0.00	0.00	0.00	-3194.96	-87.76	1696.06	-3952.22	-228.44	1743.23	-3797.50	17.16	1707.05	-4001.75	-43.86	1713.12	491.41	-275.62	79.77	1088.06	-287.98	78.26	501.25
0.66000	-3584.97	51.36	0.66	-4057.20	-146.41	33.86	-3806.59	-17.46	11.93	-3788.25	-28.97	39.15	-3248.10	-73.65	8.68	-4096.69	-234.53	20.90	-5835.75	211.84	290.50	158.12	-225.52	160.41	-2034.26	-205.85	843.89	0.00	0.00	0.00	-3194.96	-87.76	1696.06	-3964.94	-229.73	1743.97	-3795.10	17.20	1707.12	-4025.43	-42.57	1715.73	491.08	-275.52	79.94	1087.77	-288.01	77.92	500.84
0.67000	-3584.97	51.36	0.66	-4057.20	-146.41	33.86	-3809.89	-17.72	10.79	-3798.63	-29.66	39.05	-3248.10	-73.65	8.68	-4096.69	-234.53	20.90	-5860.23	211.81	295.25	150.13	-225.00	163.06	-2099.08	-204.81	860.62	0.00	0.00	0.00	-3194.96	-87.76	1696.06	-3958.12	-228.28	1742.55	-3792.67	17.24	1707.19	-4020.56	-43.13	1713.99	491.36	-275.26	80.07	1087.79	-287.78	78.14	501.20
0.68000	-3584.97	51.36	0.66	-4057.20	-146.41	33.86	-3827.02	-17.67	8.47	-3785.57	-29.11	39.51	-3248.10	-73.65	8.68	-4096.69	-234.53	20.90	-5884.46	211.78	300.00	142.05	-224.48	165.75	-2163.57	-203.78	877.25	0.00	0.00	0.00	-3194.96	-87.76	1696.06	-3991.25	-229.36	1743.25	-3790.24	17.29	1707.26	-3997.21	-44.96	1713.92	490.93	-275.43	79.70	1088.24	-287.74	78.33	501.62
0.69000	-3584.97	51.36	0.66	-4057.20	-146.41	33.86	-3845.83	-18.98	6.62	-3794.94	-28.03	38.68	-3248.10	-73.65	8.68	-4096.69	-234.53	20.90	-5908.42	211.74	304.75	133.87	-223.95	168.46	-2227.69	-202.74	893.77	0.00	0.00	0.00	-3194.96	-87.76	1696.06	-3974.42	-230.13	1743.54	-3787.79	17.34	1707.32	-4039.49	-47.05	1716.07	491.15	-275.54	79.76	1087.88	-287.62	78.29	501.79
0.70000	-3584.97	51.36	0.66	-4057.20	-146.41	33.86	-3829.54	-18.28	7.40	-3829.27	-27.97	34.34	-3248.10	-73.65	8.68	-4096.69	-234.53	20.90	-5932.12	211.71	309.52	125.60	-223.42	171.21	-2291.39	-201.70	910.16	0.00	0.00	0.00	-3194.96	-87.76	1696.06	-3973.52	-229.42	1743.31	-3785.32	17.40	1707.38	-4049.03	-48.02	1716.53	491.34	-275.49	79.88	1087.55	-287.87	78.00	501.08
0.71000	-3584.97	51.36	0.66	-4057.20	-146.41	33.86	-3856.58	-17.73	4.44	-3811.72	-28.91	35.78	-3248.10	-73.65	8.68	-4096.69	-234.53	20.90	-5955.56	211.67	314.29	117.23	-222.87	173.99	-2354.64	-200.66	926.42	0.00	0.00	0.00	-3194.96	-87.76	1696.06	-3961.23	-225.89	1742.98	-3782.84	17.46	1707.43	-4058.46	-48.96	1716.98	491.35	-275.57	79.85	1088.09	-287.81	78.26	500.87
0.72000	-3584.97	51.36	0.66	-4057.20	-146.41	33.86	-3845.84	-18.76	5.42	-3783.65	-30.22	40.35	-3248.10	-73.65	8.68	-4096.69	-234.53	20.90	-5978.74	211.64	319.07	108.77	-222.33	176.79	-2417.39	-199.62	942.54	0.00	0.00	0.00	-3194.96	-87.76	1696.06	-3931.32	-224.53	1739.78	-3780.35	17.52	1707.48	-4067.79	-49.87	1717.42	490.93	-275.23	79.72	1087.08	-287.80	77.87	500.73
0.73000	-3584.97	51.36	0.66	-4057.20	-146.41	33.86	-3848.51	-19.29	3.85	-3819.60	-29.77	35.09	-3248.10	-73.65	8.68	-4096.69	-234.53	20.90	-6001.66	211.60	323.85	100.21	-221.77	179.63	-2479.60	-198.58	958.50	0.00	0.00	0.00	-3194.96	-87.76	1696.06	-3996.00	-227.83	1742.74	-3777.84	17.59	1707.53	-4077.00	-50.76	1717.86	491.38	-275.15	79.87	1087.54	-287.98	78.03	501.28
0.74000	-3584.97	51.36	0.66	-4057.20	-146.41	33.86	-3827.79	-18.00	8.36	-3805.86	-29.24	35.93	-3248.10	-73.65	8.68	-4096.69	-234.53	20.90	-6024.33	211.56	328.64	91.57	-221.21	182.49	-2541.24	-197.54	974.29	0.00	0.00	0.00	-3194.96	-87.76	1696.06	-3963.22	-226.32	1740.49	-3775.32	17.66	1707.57	-4086.10	-51.64	1718.30	491.54	-275.35	79.83	1087.38	-288.06	78.01	500.98
0.75000	-3584.97	51.36	0.66	-4057.20	-146.41	33.86	-3834.23	-18.91	7.31	-3813.95	-27.99	35.22	-3248.10	-73.65	8.68	-4096.69	-234.53	20.90	-6046.73	211.52	333.44	82.83	-220.64	185.39	-2602.26	-196.50	989.91	0.00	0.00	0.00	-3194.96	-87.76	1696.06	-3950.66	-225.76	1741.58	-3772.79	17.74	1707.60	-4095.09	-52.48	1718.73	491.44	-275.45	79.73	1087.71	-287.98	78.09	501.72
0.76000	-3584.97	51.36	0.66	-4057.20	-146.41	33.86	-3848.88	-18.23	5.46	-3815.20	-26.95	35.45	-3248.10	-73.65	8.68	-4096.69	-234.53	20.90	-6068.88	211.47	338.24	74.00	-220.07	188.31	-2662.62	-195.46	1005.33	0.00	0.00	0.00	-3194.96	-87.76	1696.06	-3987.10	-226.63	1743.51	-3770.24	17.82	1707.64	-4103.98	-53.31	1719.15	491.42	-275.46	79.78	1088.04	-287.61	78.26	501.23
0.77000	-3584.97	51.36	0.66	-4057.20	-146.41	33.86	-3838.35	-20.00	5.80	-3815.22	-27.91	34.61	-3248.10	-73.65	8.68	-4096.69	-234.53	20.90	-6090.77	211.43	343.04	65.08	-219.49	191.27	-2722.28	-194.43	1020.56	0.00	0.00	0.00	-3194.96	-87.76	1696.06	-3965.43	-224.69	1741.34	-3767.68	17.90	1707.66	-4112.75	-54.11	1719.57	490.51	-275.75	79.52	1088.38	-287.75	78.36	501.06
0.78000	-3584.97	51.36	0.66	-4057.20	-146.41	33.86	-3841.85	-17.98	6.45	-3799.61	-26.73	38.98	-3248.10	-73.65	8.68	-4096.69	-234.53	20.90	-6112.41	211.38	347.85	56.07	-218.90	194.25	-2781.19	-193.40	1035.58	0.00	0.00	0.00	-3194.96	-87.76	1696.06	-3995.64	-225.05	1742.75	-3765.10	17.99	1707.69	-4121.42	-54.90	1719.98	490.22	-275.27	79.48	1088.38	-287.80	78.36	502.16
0.79000	-3584.97	51.36	0.66	-4057.20	-146.41	33.86	-3838.44	-17.80	6.28	-3758.21	-27.22	44.52	-3248.10	-73.65	8.68	-4096.69	-234.53	20.90	-6133.79	211.33	352.67	46.97	-218.31	197.26	-2839.33	-192.37	1050.37	0.00	0.00	0.00	-3194.96	-87.76	1696.06	-3968.05	-226.18	1741.36	-3762.51	18.08	1707.71	-4129.98	-55.66	1720.38	491.18	-275.20	79.88	1087.97	-287.84	78.13	501.04
0.80000	-3584.97	51.36	0.66	-4057.20	-146.41	33.86	-3820.66	-16.62	9.61	-3812.36	-26.27	36.89	-3248.10	-73.65	8.68	-4096.69	-234.53	20.90	-6154.92	211.28	357.49	37.79	-217.71	200.29	-2896.64	-191.35	1064.93	0.00	0.00	0.00	-3194.96	-87.76	1696.06	-3966.58	-223.19	1741.25	-3759.91	18.17	1707.72	-4138.43	-56.39	1720.78	491.29	-275.30	79.94	1087.67	-287.72	78.05	502.09
0.81000	-3584.97	51.36	0.66	-4057.20	-146.41	33.86	-3847.01	-16.69	4.83	-3795.37	-25.88	41.34	-3248.10	-73.65	8.68	-4096.69	-234.53	20.90	-6175.80	211.23	362.32	28.52	-217.11	203.36	-2953.09	-190.33	1079.25	0.00	0.00	0.00	-3194.96	-87.76	1696.06	-3958.79	-221.22	1741.56	-3757.29	18.27	1707.73	-4146.77	-57.11	1721.17	490.92	-275.28	79.79	1087.55	-287.72	78.06	502.41
0.82000	-3584.97	51.36	0.66	-4057.20	-146.41	33.86	-3829.56	-15.62	7.97	-3777.92	-23.73	44.20	-3248.10	-73.65	8.68	-4096.69	-234.53	20.90	-6196.42	211.17	367.15	19.16	-216.50	206.45	-3008.64	-189.31	1093.31	0.00	0.00	0.00	-3194.96	-87.76	1696.06	-3987.00	-221.04	1742.07	-3754.66	18.38	1707.74	-4155.01	-57.80	1721.56	491.24	-275.07	79.86	1087.49	-287.96	78.06	501.61
0.83000	-3584.97	51.36	0.66	-4057.20	-146.41	33.86	-3836.45	-14.56	6.79	-3771.56	-23.19	47.90	-3248.10	-73.65	8.68	-4096.69	-234.53	20.90	-6216.79	211.12	371.98	9.72	-215.88	209.57	-3063.24	-188.30	1107.11	0.00	0.00	0.00	-3194.96	-87.76	1696.06	-3945.37	-220.16	1739.13	-3752.02	18.49	1707.74	-4163.14	-58.48	1721.94	490.44	-275.47	79.60	1087.77	-287.76	78.20	501.39
0.84000	-3584.97	51.36	0.66	-4057.20	-146.41	33.86	-3833.88	-12.52	7.03	-3786.42	-24.00	45.50	-3248.10	-73.65	8.68	-4096.69	-234.53	20.90	-6236.91	211.06	376.82	0.19	-215.26	212.71	-3116.85	-187.29	1120.62	0.00	0.00	0.00	-3194.96	-87.76	1696.06	-3973.58	-220.84	1741.58	-3749.36	18.60	1707.74	-4171.16	-59.13	1722.32	491.07	-275.48	79.78	1087.73	-287.77	78.03	500.90
0.85000	-3584.97	51.36	0.66	-4057.20	-146.41	33.86	-3825.30	-12.86	8.87	-3759.29	-20.51	50.14	-3248.10	-73.65	8.68	-4096.69	-234.53	20.90	-6256.78	211.00	381.66	-9.42	-214.63	215.88	-3169.44	-186.29	1133.86	0.00	0.00	0.00	-3194.96	-87.76	1696.06	-3973.51	-220.78	1740.20	-3746.69	18.71	1707.73	-4179.08	-59.76	1722.69	491.12	-275.13	79.86	1087.70	-287.70	78.10	501.21
0.86000	-3584.97	51.36	0.66	-4057.20	-146.41	33.86	-3822.86	-11.58	8.95	-3794.98	-20.07	44.08	-3248.10	-73.65	8.68	-4096.69	-234.53	20.90	-6276.40	210.94	386.50	-19.11	-214.00	219.08	-3220.96	-185.30	1146.79	0.00	0.00	0.00	-3194.96	-87.76	1696.06	-3940.04	-217.76	1738.32	-3744.00	18.83	1707.73	-4186.89	-60.37	1723.05	490.87	-274.82	79.85	1087.50	-288.16	77.84	501.46
0.87000	-3584.97	51.36	0.66	-4057.20	-146.41	33.86	-3844.22	-9.23	4.62	-3800.36	-19.78	42.96	-3248.10	-73.65	8.68	-4096.69	-234.53	20.90	-6295.77	210.88	391.35	-28.88	-213.36	222.30	-3271.37	-184.31	1159.41	0.00	0.00	0.00	-3194.96	-87.76	1696.06	-3962.66	-218.53	1740.36	-3741.30	18.95	1707.71	-4194.60	-60.95	1723.41	490.76	-275.25	79.77	1088.15	-287.83	78.15	500.84
0.88000	-3584.97	51.36	0.66	-4057.20	-146.41	33.86	-3841.97	-7.59	5.85	-3814.30	-18.33	39.98	-3248.10	-73.65	8.68	-4096.69	-234.53	20.90	-6314.89	210.82	396.20	-38.74	-212.71	225.55	-3320.63	-183.33	1171.71	0.00	0.00	0.00	-3194.96	-87.76	1696.06	-3971.02	-218.93	1740.57	-3738.59	19.08	1707.69	-4202.20	-61.52	1723.76	490.50	-275.25	79.66	1088.15	-287.62	78.29	500.99
0.89000	-3584.97	51.36	0.66	-4057.20	-146.41	33.86	-3830.49	-6.41	7.63	-3815.51	-14.05	38.82	-3248.10	-73.65	8.68	-4096.69	-234.53	20.90	-6333.76	210.75	401.06	-48.67	-212.06	228.82	-3368.71	-182.36	1183.68	0.00	0.00	0.00	-3194.96	-87.76	1696.06	-3977.30	-217.61	1739.82	-3735.87	19.21	1707.67	-4209.69	-62.06	1724.11	490.98	-275.52	79.53	1087.36	-288.10	77.94	501.63
0.90000	-3584.97	51.36	0.66	-4057.20	-146.41	33.86	-3823.84	-4.20	8.56	-3844.26	-14.22	35.90	-3248.10	-73.65	8.68	-4096.69	-234.53	20.90	-6352.39	210.68	405.91	-58.69	-211.40	232.12	-3415.55	-181.40	1195.31	0.00	0.00	0.00	-3194.96	-87.76	1696.06	-3966.99	-215.64	1739.23	-3733.13	19.35	1707.65	-4217.08	-62.59	1724.45	491.98	-275.52	80.08	1088.12	-288.41	78.09	501.67
0.91000	-3584.97	51.36	0.66	-4057.20	-146.41	33.86	-3838.32	-2.45	6.27	-3816.71	-12.51	43.87	-3248.10	-73.65	8.68	-4096.69	-234.53	20.90	-6370.77	210.62	410.77	-68.78	-210.74	235.44	-3461.11	-180.44	1206.58	0.00	0.00	0.00	-3194.96	-87.76	1696.06	-3996.83	-215.38	1740.95	-3730.37	19.49	1707.62	-4224.37	-63.09	1724.79	491.37	-275.66	79.77	1087.91	-288.28	78.09	501.03
0.92000	-3584.97	51.36	0.66	-4057.20	-146.41	33.86	-3866.48	0.65	2.27	-3849.72	-11.59	44.92	-3248.10	-73.65	8.68	-4096.69	-234.53	20.90	-6388.91	210.54	415.63	-78.95	-210.07	238.79	-3505.37	-179.49	1217.49	0.00	0.00	0.00	-3194.96	-87.76	1696.06	-3976.22	-214.81	1741.07	-3727.61	19.63	1707.58	-4231.55	-63.58	1725.12	490.53	-275.57	79.67	1088.30	-287.83	78.14	500.81
0.93000	-3584.97	51.36	0.66	-4057.20	-146.41	33.86	-3810.57	4.48	10.81	-3826.01	-9.13	52.54	-3248.10	-73.65	8.68	-4096.69	-234.53	20.90	-6406.80	210.47	420.49	-89.19	-209.40	242.15	-3548.27	-178.55	1228.03	0.00	0.00	0.00	-3194.96	-87.76	1696.06	-3970.72	-214.57	1740.43	-3724.83	19.77	1707.54	-4238.63	-64.04	1725.44	490.30	-275.33	79.65	1088.37	-287.81	78.16	500.72
0.94000	-3584.97	51.36	0.66	-4057.20	-146.41	33.86	-3825.18	6.60	8.90	-3823.92	-6.85	54.90	-3248.10	-73.65	8.68	-4096.69	-234.53	20.90	-6424.45	210.40	425.36	-99.52	-208.72	245.55	-3589.78	-177.63	1238.17	0.00	0.00	0.00	-3194.96	-87.76	1696.06	-3986.89	-214.25	1741.67	-3722.04	19.92	1707.50	-4245.61	-64.48	1725.76	490.37	-275.58	79.65	1087.78	-287.89	77.91	501.26
0.95000	-3584.97	51.36	0.66	-4057.20	-146.41	33.86	-3849.57	9.88	5.31	-3874.79	-4.15	47.37	-3248.10	-73.65	8.68	-4096.69	-234.53	20.90	-6441.85	210.32	430.22	-109.92	-208.03	248.96	-3629.85	-176.71	1247.92	0.00	0.00	0.00	-3194.96	-87.76	1696.06	-3966.82	-211.91	1740.65	-3719.23	20.08	1707.46	-4252.48	-64.90	1726.08	491.44	-275.55	79.90	1087.79	-288.23	77.96	501.93
0.96000	-3584.97	51.36	0.66	-4057.20	-146.41	33.86	-3849.78	12.18	7.24	-3837.66	-0.34	53.98	-3248.10	-73.65	8.68	-4096.69	-234.53	20.90	-6459.01	210.25	435.09	-120.39	-207.34	252.40	-3668.45	-175.80	1257.26	0.00	0.00	0.00	-3194.96	-87.76	1696.06	-3956.95	-210.89	1739.30	-3716.41	20.23	1707.41	-4259.25	-65.30	1726.38	490.89	-275.50	79.74	1087.82	-287.86	78.13	501.06
0.97000	-3584.97	51.36	0.66	-4057.19	-146.41	33.86	-3849.87	15.35	8.43	-3842.51	3.07	55.61	-3248.10	-73.65	8.68	-4096.69	-234.53	20.90	-6475.93	210.17	439.96	-130.93	-206.65	255.87	-3705.53	-174.90	1266.18	0.00	0.00	0.00	-3194.96	-87.76	1696.06	-3989.59	-213.71	1741.47	-3713.58	20.39	1707.35	-4265.91	-65.69	1726.69	491.19	-275.22	79.86	1087.95	-287.87	78.25	500.87
0.98000	-3584.97	51.36	0.66	-4047.21	-150.14	35.46	-3857.37	17.51	8.42	-3862.83	5.45	54.35	-3248.10	-73.65	8.68	-4096.69	-234.53	20.90	-6492.61	210.09	444.83	-141.55	-205.95	259.35	-3741.05	-174.02	1274.67	0.00	0.00	0.00	-3194.96	-87.76	1696.06	-3954.64	-211.99	1740.86	-3710.73	20.56	1707.30	-4272.47	-66.05	1726.99	490.61	-275.33	79.59	1088.28	-288.05	78.29	501.41
0.99000	-3584.97	51.36	0.66	-4025.94	-153.66	38.82	-3854.08	19.53	10.13	-3860.37	9.33	55.89	-3248.10	-73.65	8.68	-4096.69	-234.53	20.90	-6509.05	210.01	449.70	-152.24	-205.24	262.86	-3774.97	-173.14	1282.71	0.00	0.00	0.00	-3194.96	-87.76	1696.06	-3951.38	-208.65	1740.84	-3707.87	20.73	1707.23	-4278.94	-66.39	1727.28	490.75	-275.69	79.54	1088.34	-288.08	78.24	501.78
1.00000	-3584.97	51.36	0.66	-4047.91	-158.33	34.20	-3870.88	21.46	9.49	-3857.21	12.39	58.75	-3248.10	-73.65	8.68	-4096.69	-234.53	20.90	-6525.25	209.92	454.57	-163.01	-204.53	266.38	-3807.26	-172.28	1290.31	0.00	0.00	0.00	-3194.96	-87.76	1696.06	-3976.07	-210.67	1741.23	-3705.00	20.90	1707.17	-4285.30	-66.71	1727.56	491.39	-275.56	79.83	1088.24	-288.12	78.12	501.22
1.01000	-3584.97	51.36	0.66	-4009.49	-162.98	39.12	-3881.71	24.96	9.45	-3885.63	16.17	54.84	-3248.10	-73.65	8.68	-4096.69	-234.53	20.90	-6541.21	209.84	459.44	-173.84	-203.81	269.93	-3837.86	-171.43	1297.44	0.00	0.00	0.00	-3194.96	-87.76	1696.06	-3951.42	-208.76	1740.90	-3702.11	21.07	1707.10	-4291.55	-67.02	1727.85	491.00	-275.35	79.75	1088.24	-288.21	78.03	501.27
1.02000	-3584.97	51.36	0.66	-4006.16	-166.13	37.71	-3879.29	26.60	10.90	-3891.00	18.41	54.89	-3248.10	-73.65	8.68	-4096.69	-234.53	20.90	-6556.93	209.75	464.31	-184.74	-203.09	273.50	-3866.74	-170.60	1304.09	0.00	0.00	0.00	-3194.96	-87.76	1696.06	-3979.69	-207.89	1742.51	-3699.21	21.25	1707.03	-4297.71	-67.30	1728.12	490.61	-275.27	79.78	1087.84	-287.94	78.12	500.95
1.03000	-3584.97	51.36	0.66	-4005.73	-167.97	37.04	-3870.92	29.23	13.10	-3876.69	21.21	57.52	-3248.10	-73.65	8.68	-4096.69	-234.53	20.90	-6572.41	209.66	469.18	-195.71	-202.36	277.10	-3893.86	-169.78	1310.26	0.00	0.00	0.00	-3194.96	-87.76	1696.06	-3948.06	-204.07	1741.66	-3696.30	21.44	1706.95	-4303.77	-67.56	1728.40	491.57	-275.36	79.92	1087.74	-287.72	78.23	500.99
1.04000	-3584.97	51.36	0.66	-4006.04	-170.20	36.25	-3896.88	31.06	10.37	-3891.22	24.25	56.67	-3248.10	-73.65	8.68	-4096.69	-234.53	20.90	-6587.66	209.57	474.05	-206.75	-201.63	280.71	-3919.18	-168.97	1315.93	0.00	0.00	0.00	-3194.96	-87.76	1696.06	-3961.11	-204.68	1742.29	-3693.38	21.62	1706.87	-4309.72	-67.81	1728.66	491.28	-275.51	79.81	1087.65	-287.95	78.13	501.81
1.05000	-3584.97	51.36	0.66	-3951.11	-170.77	41.73	-3895.99	32.87	11.97	-3909.39	27.16	55.05	-3248.10	-73.65	8.68	-4096.69	-234.53	20.90	-6602.67	209.48	478.92	-217.85	-200.90	284.34	-3942.65	-168.18	1321.10	0.00	0.00	0.00	-3194.96	-87.76	1696.06	-3997.13	-203.82	1742.39	-3690.44	21.81	1706.79	-4315.58	-68.03	1728.92	490.76	-275.64	79.63	1087.84	-288.05	78.24	501.79
1.06000	-3584.97	51.36	0.66	-3968.39	-171.78	36.97	-3895.86	34.96	12.21	-3900.22	29.71	57.48	-3248.10	-73.65	8.68	-4096.69	-234.53	20.90	-6617.44	209.39	483.79	-229.03	-200.15	287.99	-3964.24	-167.40	1325.74	0.00	0.00	0.00	-3194.96	-87.76	1696.06	-3971.29	-203.53	1742.07	-3687.49	22.00	1706.70	-4321.33	-68.24	1729.18	491.30	-275.15	79.86	1087.39	-287.91	78.06	500.76
1.07000	-3584.97	51.36	0.66	-3976.60	-171.85	35.67	-3916.85	35.91	9.77	-3864.74	32.71	62.94	-3248.10	-73.65	8.68	-4096.69	-234.53	20.90	-6631.98	209.29	488.65	-240.26	-199.41	291.66	-3983.90	-166.63	1329.86	0.00	0.00	0.00	-3194.96	-87.76	1696.06	-3949.51	-201.90	1742.91	-3684.52	22.20	1706.61	-4326.99	-68.43	1729.43	491.04	-275.13	79.83	1087.93	-288.05	78.25	500.44
1.08000	-3584.97	51.36	0.66	-3970.20	-169.41	33.80	-3913.17	37.18	11.26	-3906.90	34.07	57.13	-3248.10	-73.65	8.68	-4096.69	-234.53	20.90	-6646.29	209.20	493.52	-251.57	-198.65	295.36	-4001.60	-165.89	1333.44	0.00	0.00	0.00	-3194.96	-87.76	1696.06	-3955.99	-199.44	1743.49	-3681.54	22.40	1706.51	-4332.55	-68.59	1729.67	490.54	-275.21	79.57	1088.10	-287.95	78.31	501.32
1.09000	-3584.97	51.36	0.66	-3933.99	-166.71	35.64	-3913.67	37.67	11.20	-3902.75	35.61	58.89	-3248.10	-73.65	8.68	-4096.69	-234.53	20.90	-6660.36	209.10	498.38	-262.93	-197.90	299.07	-4017.29	-165.16	1336.46	0.00	0.00	0.00	-3194.96	-87.76	1696.06	-3977.12	-200.27	1745.05	-3678.55	22.61	1706.41	-4338.00	-68.74	1729.92	490.56	-275.23	79.61	1087.99	-287.77	78.23	500.66
1.10000	-3584.97	51.36	0.66	-3880.97	-160.78	44.24	-3930.70	38.68	9.62	-3909.88	38.05	57.57	-3248.10	-73.65	8.68	-4096.69	-234.53	20.90	-6674.20	209.00	503.25	-274.36	-197.14	302.79	-4030.93	-164.44	1338.92	0.00	0.00	0.00	-3194.96	-87.76	1696.06	-3964.45	-198.10	1744.94	-3675.55	22.81	1706.31	-4343.36	-68.87	1730.15	490.37	-275.36	79.62	1088.44	-287.74	78.32	500.78
1.11000	-3584.97	51.36	0.66	-3871.64	-158.34	43.92	-3915.46	39.90	11.10	-3925.90	37.91	55.00	-3248.10	-73.65	8.68	-4096.69	-234.53	20.90	-6687.81	208.90	508.11	-285.85	-196.37	306.54	-4042.48	-163.74	1340.81	0.00	0.00	0.00	-3194.96	-87.76	1696.06	-3971.42	-198.07	1745.90	-3672.53	23.02	1706.20	-4348.62	-68.99	1730.38	491.27	-275.62	79.91	1088.40	-287.73	78.32	501.55
1.12000	-3584.97	51.36	0.66	-3829.91	-152.52	48.00	-3920.94	41.23	10.54	-3902.61	40.30	58.36	-3248.10	-73.65	8.68	-4096.69	-234.53	20.90	-6701.19	208.79	512.97	-297.40	-195.60	310.31	-4051.91	-163.06	1342.11	0.00	0.00	0.00	-3194.96	-87.76	1696.06	-3957.11	-196.93	1744.77	-3669.50	23.24	1706.09	-4353.78	-69.08	1730.61	490.57	-275.63	79.76	1087.84	-287.82	78.13	502.02
1.13000	-3584.97	51.36	0.66	-3805.74	-149.29	49.77	-3915.22	41.11	11.04	-3910.05	41.16	56.75	-3248.10	-73.65	8.68	-4096.69	-234.53	20.90	-6714.34	208.69	517.82	-309.02	-194.82	314.09	-4059.16	-162.40	1342.81	0.00	0.00	0.00	-3194.96	-87.76	1696.06	-3951.78	-194.36	1744.76	-3666.46	23.45	1705.98	-4358.85	-69.16	1730.83	491.21	-275.53	79.85	1087.77	-287.95	78.05	501.52
1.14000	-3584.97	51.36	0.66	-3783.99	-145.58	51.21	-3918.54	42.80	10.76	-3928.43	42.58	54.30	-3248.10	-73.65	8.68	-4096.69	-234.53	20.90	-6727.26	208.58	522.68	-320.69	-194.04	317.89	-4064.22	-161.76	1342.91	0.00	0.00	0.00	-3194.96	-87.76	1696.06	-3951.56	-193.30	1744.65	-3663.40	23.68	1705.86	-4363.81	-69.21	1731.04	491.10	-275.39	79.85	1087.94	-287.86	78.25	500.89
1.15000	-3584.97	51.36	0.66	-3764.57	-141.42	52.35	-3949.30	44.38	5.85	-3906.83	44.87	56.47	-3248.10	-73.65	8.68	-4096.69	-234.53	20.90	-6739.94	208.48	527.53	-332.42	-193.26	321.71	-4087.27	-162.43	1343.63	0.00	0.00	0.00	-3194.96	-87.76	1696.06	-3956.53	-190.58	1744.68	-3660.34	23.90	1705.74	-4368.68	-69.25	1731.26	490.40	-275.58	79.55	1087.14	-287.56	78.07	500.96
1.16000	-3584.97	51.36	0.66	-3747.36	-136.84	53.20	-3927.24	45.75	8.68	-3899.08	46.18	56.69	-3248.10	-73.65	8.68	-4096.69	-234.53	20.90	-6752.40	208.37	532.38	-344.21	-192.47	325.54	-4117.04	-161.45	1341.01	0.00	0.00	0.00	-3194.96	-87.76	1696.06	-3965.78	-189.68	1745.88	-3657.25	24.13	1705.62	-4373.46	-69.28	1731.46	491.56	-275.35	79.85	1087.31	-287.80	77.90	500.86
1.17000	-3584.97	51.36	0.66	-3732.25	-131.87	53.77	-3921.74	48.55	10.18	-3928.65	47.41	52.32	-3248.10	-73.65	8.68	-4096.69	-234.53	20.90	-6764.64	208.25	537.22	-356.06	-191.67	329.40	-4073.64	-161.20	1341.39	0.00	0.00	0.00	-3194.96	-87.76	1696.06	-3973.44	-188.50	1745.83	-3654.16	24.36	1705.49	-4378.13	-69.28	1731.66	491.11	-275.66	79.76	1087.35	-287.94	78.03	500.68
1.18000	-3584.97	51.36	0.66	-3719.13	-126.55	54.09	-3933.42	49.46	7.98	-3921.46	50.70	53.13	-3248.10	-73.65	8.68	-4096.69	-234.53	20.90	-6776.64	208.14	542.06	-367.96	-190.87	333.26	-4070.73	-157.65	1341.98	0.00	0.00	0.00	-3194.96	-87.76	1696.06	-3945.72	-187.61	1744.70	-3651.05	24.59	1705.36	-4382.71	-69.26	1731.86	491.20	-275.13	79.81	1088.36	-287.74	78.38	501.10
1.19000	-3584.97	51.36	0.66	-3707.90	-120.90	54.16	-3923.91	50.49	8.27	-3938.53	51.63	49.48	-3248.10	-73.65	8.68	-4096.69	-234.53	20.90	-6788.42	208.03	546.90	-379.92	-190.07	337.15	-4091.15	-160.01	1341.97	0.00	0.00	0.00	-3194.96	-87.76	1696.06	-3940.77	-185.98	1744.80	-3647.93	24.83	1705.22	-4387.19	-69.23	1732.05	490.57	-275.21	79.58	1088.43	-287.67	78.22	501.67
1.20000	-3584.97	51.36	0.66	-3698.44	-114.97	54.01	-3918.67	51.64	9.25	-3912.25	54.76	52.44	-3248.10	-73.65	8.68	-4096.69	-234.53	20.90	-6799.98	207.91	551.74	-391.94	-189.26	341.05	-4085.63	-157.86	1342.86	0.00	0.00	0.00	-3194.96	-87.76	1696.06	-3992.53	-185.26	1747.16	-3644.80	25.07	1705.08	-4391.58	-69.18	1732.24	490.85	-275.56	79.63	1088.41	-287.53	78.40	501.53
1.21000	-3584.97	51.36	0.66	-3690.64	-108.78	53.65	-3901.45	54.94	12.59	-3903.61	56.50	53.52	-3248.10	-73.65	8.68	-4096.69	-234.53	20.90	-6811.31	207.79	556.57	-404.00	-188.45	344.96	-4091.30	-157.32	1342.20	0.00	0.00	0.00	-3194.96	-87.76	1696.06	-3973.05	-183.58	1746.56	-3641.65	25.32	1704.94	-4395.87	-69.12	1732.42	491.02	-275.39	79.76	1087.95	-287.76	78.23	501.75
1.22000	-3584.97	51.36	0.66	-3684.40	-102.36	53.09	-3949.30	58.50	4.86	-3925.39	58.36	49.70	-3248.10	-73.65	8.68	-4096.69	-234.53	20.90	-6822.42	207.67	561.39	-416.13	-187.64	348.89	-4066.85	-157.13	1340.85	0.00	0.00	0.00	-3194.96	-87.76	1696.06	-3957.34	-179.81	1745.97	-3638.50	25.56	1704.80	-4400.07	-69.03	1732.60	491.33	-275.47	79.95	1087.48	-287.85	78.00	500.95
1.23000	-3584.97	51.36	0.66	-3679.61	-95.76	52.36	-3887.09	61.05	14.82	-3888.22	62.21	55.44	-3248.10	-73.65	8.68	-4096.69	-234.53	20.90	-6833.30	207.55	566.21	-428.30	-186.81	352.84	-4085.25	-156.50	1341.79	0.00	0.00	0.00	-3194.96	-87.76	1696.06	-3944.01	-179.02	1746.65	-3635.33	25.82	1704.65	-4404.17	-68.93	1732.77	490.85	-275.27	79.77	1088.04	-287.66	78.20	501.23
1.24000	-3584.97	51.36	0.66	-3676.15	-88.99	51.47	-3869.74	63.30	18.43	-3923.90	64.15	50.38	-3248.10	-73.65	8.68	-4096.69	-234.53	20.90	-6843.96	207.43	571.03	-440.53	-185.99	356.80	-4069.39	-154.37	1341.07	0.00	0.00	0.00	-3194.96	-87.76	1696.06	-3919.24	-176.18	1744.84	-3632.14	26.07	1704.49	-4408.18	-68.81	1732.94	490.74	-275.39	79.79	1087.54	-287.71	78.04	502.13
1.25000	-3584.97	51.36	0.66	-3673.91	-82.10	50.44	-3935.10	67.13	10.41	-3873.75	67.91	57.76	-3248.10	-73.65	8.68	-4096.69	-234.53	20.90	-6854.40	207.31	575.84	-452.80	-185.16	360.77	-4084.40	-154.38	1341.74	0.00	0.00	0.00	-3194.96	-87.76	1696.06	-3904.16	-172.70	1743.68	-3628.95	26.33	1704.34	-4412.09	-68.68	1733.11	491.52	-275.49	80.04	1087.46	-287.71	78.09	501.86
1.26000	-3584.97	51.36	0.66	-3672.79	-75.12	49.28	-3886.90	70.21	15.69	-3916.44	71.87	51.81	-3248.10	-73.65	8.68	-4096.69	-234.53	20.90	-6864.61	207.18	580.65	-465.13	-184.33	364.76	-4071.60	-151.27	1340.11	0.00	0.00	0.00	-3194.96	-87.76	1696.06	-3954.66	-173.72	1746.63	-3625.74	26.59	1704.18	-4415.91	-68.53	1733.26	491.59	-275.47	79.87	1087.50	-287.83	77.98	501.47
1.27000	-3584.97	51.36	0.66	-3672.68	-68.07	48.01	-3966.70	76.20	6.20	-3908.01	74.78	52.12	-3248.10	-73.65	8.68	-4096.69	-234.53	20.90	-6874.61	207.05	585.45	-477.51	-183.49	368.76	-4041.53	-149.85	1340.66	0.00	0.00	0.00	-3194.96	-87.76	1696.06	-3955.39	-173.01	1746.79	-3622.52	26.85	1704.02	-4419.64	-68.36	1733.42	491.17	-275.68	79.66	1087.98	-287.47	78.20	500.52
1.28000	-3584.97	51.36	0.66	-3673.47	-61.00	46.65	-3904.62	77.84	13.07	-3886.96	77.78	55.63	-3248.10	-73.65	8.68	-4096.69	-234.53	20.90	-6884.39	206.92	590.25	-489.93	-182.65	372.77	-4073.65	-151.30	1340.40	0.00	0.00	0.00	-3194.96	-87.76	1696.06	-3914.15	-168.80	1743.08	-3619.28	27.12	1703.85	-4423.27	-68.17	1733.57	491.12	-275.45	79.88	1088.38	-287.71	78.23	500.62
1.29000	-3584.97	51.36	0.66	-3675.04	-53.93	45.21	-3902.14	81.33	13.56	-3850.61	81.26	59.84	-3248.10	-73.65	8.68	-4096.69	-234.53	20.90	-6893.95	206.79	595.04	-502.40	-181.80	376.80	-4081.36	-149.84	1340.30	0.00	0.00	0.00	-3194.96	-87.76	1696.06	-3937.41	-166.86	1744.06	-3616.04	27.39	1703.68	-4426.81	-67.97	1733.72	490.65	-275.34	79.86	1087.69	-287.89	78.12	501.48
1.30000	-3584.97	51.36	0.66	-3677.29	-46.89	43.71	-3899.74	84.79	14.14	-3894.22	84.19	53.50	-3248.10	-73.65	8.68	-4096.69	-234.53	20.90	-6903.29	206.66	599.82	-514.92	-180.95	380.84	-4062.16	-147.97	1339.63	0.00	0.00	0.00	-3194.96	-87.76	1696.06	-3926.31	-164.38	1742.68	-3612.78	27.66	1703.51	-4430.25	-67.75	1733.86	491.18	-275.30	79.83	1087.99	-287.92	78.17	501.20
1.31000	-3584.97	51.36	0.66	-3680.11	-39.93	42.17	-3897.43	88.21	14.81	-3890.24	87.60	53.91	-3248.10	-73.65	8.68	-4096.69	-234.53	20.90	-6912.41	206.53	604.60	-527.49	-180.10	384.90	-4068.28	-145.88	1340.06	0.00	0.00	0.00	-3194.96	-87.76	1696.06	-3932.53	-162.57	1742.57	-3609.50	27.94	1703.33	-4433.61	-67.51	1733.99	491.76	-275.38	79.95	1088.71	-287.86	78.35	500.71
1.32000	-3584.97	51.36	0.66	-3683.39	-33.06	40.60	-3895.20	91.61	15.58	-3900.67	90.77	53.44	-3248.10	-73.65	8.68	-4096.69	-234.53	20.90	-6921.32	206.39	609.37	-540.09	-179.24	388.96	-4045.04	-144.23	1340.06	0.00	0.00	0.00	-3194.96	-87.76	1696.06	-3938.34	-161.40	1744.84	-3606.22	28.22	1703.15	-4436.87	-67.26	1734.13	491.35	-275.51	79.67	1088.46	-287.69	78.49	500.94
1.33000	-3584.97	51.36	0.66	-3687.01	-26.33	39.02	-3893.05	94.97	16.43	-3925.97	93.82	49.93	-3248.10	-73.65	8.68	-4096.69	-234.53	20.90	-6930.01	206.25	614.14	-552.75	-178.38	393.04	-4046.43	-141.94	1340.57	0.00	0.00	0.00	-3194.96	-87.76	1696.06	-3890.97	-154.37	1740.67	-3602.92	28.50	1702.97	-4440.04	-67.00	1734.26	491.70	-275.48	79.86	1088.01	-287.62	78.37	500.80
1.34000	-3584.97	51.36	0.66	-3690.88	-19.77	37.44	-3890.98	98.30	17.38	-3894.75	96.62	51.80	-3248.10	-73.65	8.68	-4096.69	-234.53	20.90	-6938.48	206.12	618.90	-565.45	-177.52	397.13	-4059.93	-140.38	1338.97	0.00	0.00	0.00	-3194.96	-87.76	1696.06	-3887.40	-154.22	1739.65	-3599.61	28.79	1702.78	-4443.11	-66.71	1734.38	491.90	-275.30	80.03	1088.06	-287.95	78.32	501.25
1.35000	-3584.97	51.36	0.66	-3694.87	-13.41	35.89	-3888.99	101.59	18.41	-3890.80	98.14	54.35	-3248.10	-73.65	8.68	-4096.69	-234.53	20.90	-6946.74	205.98	623.65	-578.19	-176.65	401.23	-4027.92	-138.51	1338.70	0.00	0.00	0.00	-3194.96	-87.76	1696.06	-3916.77	-152.43	1740.31	-3596.29	29.07	1702.59	-4446.10	-66.41	1734.50	491.13	-275.36	79.75	1088.67	-288.14	78.34	501.12
1.36000	-3584.97	51.36	0.66	-3698.89	-7.27	34.37	-3887.08	104.86	19.54	-3836.32	101.48	59.77	-3248.10	-73.65	8.68	-4096.69	-234.53	20.90	-6954.79	205.83	628.39	-590.97	-175.78	405.34	-4030.20	-136.26	1337.72	0.00	0.00	0.00	-3194.96	-87.76	1696.06	-3910.63	-150.17	1738.16	-3592.96	29.37	1702.40	-4449.00	-66.10	1734.61	490.98	-275.58	79.72	1088.20	-287.70	78.26	501.58
1.37000	-3584.97	51.36	0.66	-3702.82	-1.41	32.91	-3885.26	108.09	20.75	-3887.30	105.83	52.50	-3248.10	-73.65	8.68	-4096.69	-234.53	20.90	-6962.62	205.69	633.13	-603.79	-174.90	409.46	-4023.44	-134.69	1338.86	0.00	0.00	0.00	-3194.96	-87.76	1696.06	-3886.15	-145.16	1735.71	-3589.61	29.66	1702.21	-4451.80	-65.77	1734.73	491.63	-275.43	79.91	1087.75	-287.92	78.00	501.16
1.38000	-3584.97	51.36	0.66	-3706.54	4.17	31.52	-3883.50	111.29	22.05	-3887.21	109.25	52.16	-3248.10	-73.65	8.68	-4096.69	-234.53	20.90	-6970.24	205.54	637.86	-616.66	-174.02	413.59	-4011.64	-132.36	1338.97	0.00	0.00	0.00	-3194.96	-87.76	1696.06	-3899.27	-144.75	1734.36	-3586.25	29.96	1702.01	-4454.52	-65.42	1734.83	491.11	-275.37	79.86	1087.72	-287.82	78.11	501.18
1.39000	-3584.97	51.36	0.66	-3709.96	9.41	30.22	-3881.83	114.46	23.44	-3887.16	112.64	51.92	-3248.10	-73.65	8.68	-4096.69	-234.53	20.90	-6977.65	205.40	642.58	-629.56	-173.14	417.73	-4039.32	-130.04	1338.53	0.00	0.00	0.00	-3194.96	-87.76	1696.06	-3903.81	-143.83	1733.54	-3582.88	30.26	1701.81	-4457.14	-65.06	1734.94	491.36	-275.42	79.82	1087.82	-287.77	78.13	500.90
1.40000	-3584.97	51.36	0.66	-3712.96	14.29	29.03	-3880.24	117.60	24.91	-3887.16	116.00	51.77	-3248.10	-73.65	8.68	-4096.69	-234.53	20.90	-6984.85	205.25	647.30	-642.50	-172.25	421.88	-4026.71	-128.02	1338.15	0.00	0.00	0.00	-3194.96	-87.76	1696.06	-3872.22	-140.47	1732.17	-3579.50	30.56	1701.60	-4459.68	-64.68	1735.03	491.70	-275.27	79.94	1087.69	-288.00	78.09	501.19
1.41000	-3584.97	51.36	0.66	-3715.43	18.78	27.95	-3878.72	120.70	26.47	-3887.20	119.34	51.72	-3248.10	-73.65	8.68	-4096.69	-234.53	20.90	-6991.84	205.10	652.00	-655.48	-171.36	426.04	-4027.57	-127.37	1338.32	0.00	0.00	0.00	-3194.96	-87.76	1696.06	-3876.15	-136.26	1730.81	-3576.11	30.87	1701.39	-4462.12	-64.29	1735.13	491.44	-275.59	79.92	1087.40	-288.06	77.91	501.21
1.42000	-3584.97	51.36	0.66	-3717.27	22.84	27.02	-3877.28	123.77	28.12	-3887.28	122.64	51.76	-3248.10	-73.65	8.68	-4096.69	-234.53	20.90	-6998.61	204.95	656.70	-668.50	-170.47	430.21	-3997.78	-124.53	1337.36	0.00	0.00	0.00	-3194.96	-87.76	1696.06	-3881.26	-135.65	1730.07	-3572.70	31.18	1701.18	-4464.48	-63.88	1735.22	491.25	-275.60	79.68	1087.74	-287.83	78.18	501.11
1.43000	-3584.97	51.36	0.66	-3718.36	26.44	26.23	-3875.91	126.82	29.85	-3887.40	125.92	51.89	-3248.10	-73.65	8.68	-4096.69	-234.53	20.90	-7005.18	204.79	661.39	-681.55	-169.57	434.39	-4003.10	-121.12	1338.33	0.00	0.00	0.00	-3194.96	-87.76	1696.06	-3879.14	-132.00	1727.26	-3569.28	31.49	1700.97	-4466.74	-63.46	1735.31	490.77	-275.39	79.57	1088.08	-287.93	78.10	500.61
1.44000	-3584.97	51.36	0.66	-3718.59	29.54	25.62	-3874.62	129.83	31.66	-3887.56	129.16	52.11	-3248.10	-73.65	8.68	-4096.69	-234.53	20.90	-7011.54	204.64	666.07	-694.64	-168.67	438.58	-4007.62	-119.50	1337.41	0.00	0.00	0.00	-3194.96	-87.76	1696.06	-3861.08	-128.60	1725.19	-3565.85	31.81	1700.75	-4468.92	-63.02	1735.39	490.70	-275.31	79.68	1088.08	-287.94	78.16	500.13
1.45000	-3584.97	51.36	0.66	-3717.85	32.13	25.19	-3873.40	132.81	33.56	-3887.76	132.38	52.43	-3248.10	-73.65	8.68	-4096.69	-234.53	20.90	-7017.70	204.48	670.74	-707.76	-167.76	442.77	-4004.28	-116.98	1337.15	0.00	0.00	0.00	-3194.96	-87.76	1696.06	-3868.29	-126.50	1724.06	-3562.40	32.13	1700.53	-4471.01	-62.57	1735.47	491.20	-275.30	79.83	1088.30	-287.81	78.46	501.16
1.46000	-3584.97	51.36	0.66	-3716.04	34.16	24.97	-3872.25	135.76	35.53	-3888.00	135.57	52.83	-3248.10	-73.65	8.68	-4096.69	-234.53	20.90	-7023.64	204.32	675.40	-720.92	-166.86	446.98	-4003.85	-114.14	1336.68	0.00	0.00	0.00	-3194.96	-87.76	1696.06	-3854.07	-122.98	1723.02	-3558.95	32.45	1700.31	-4473.01	-62.10	1735.54	491.92	-275.37	80.03	1088.23	-287.89	78.24	500.69
1.47000	-3584.97	51.36	0.66	-3713.05	35.59	24.97	-3871.18	138.68	37.60	-3888.28	138.73	53.33	-3248.10	-73.65	8.68	-4096.69	-234.53	20.90	-7029.38	204.17	680.05	-734.11	-165.95	451.19	-4004.32	-110.39	1337.51	0.00	0.00	0.00	-3194.96	-87.76	1696.06	-3845.99	-118.95	1721.45	-3555.48	32.77	1700.08	-4474.93	-61.62	1735.61	491.24	-275.31	79.78	1087.98	-287.77	78.13	501.02
1.48000	-3584.97	51.36	0.66	-3708.77	36.41	25.20	-3870.18	141.56	39.74	-3888.60	141.86	53.91	-3248.10	-73.65	8.68	-4096.69	-234.53	20.90	-7034.92	204.00	684.69	-747.33	-165.03	455.41	-3986.67	-108.67	1336.98	0.00	0.00	0.00	-3194.96	-87.76	1696.06	-3843.93	-114.56	1719.31	-3552.00	33.10	1699.85	-4476.76	-61.12	1735.68	490.86	-275.38	79.55	1087.44	-287.97	77.98	500.97
1.49000	-3584.97	51.36	0.66	-3710.96	37.74	23.56	-3869.25	144.42	41.96	-3888.96	144.97	54.59	-3248.10	-73.65	8.68	-4096.69	-234.53	20.90	-7040.25	203.84	689.32	-760.58	-164.12	459.63	-3969.48	-105.74	1337.05	0.00	0.00	0.00	-3194.96	-87.76	1696.06	-3814.95	-113.74	1715.37	-3548.50	33.43	1699.62	-4478.50	-60.61	1735.74	491.01	-275.45	79.64	1087.26	-288.20	77.88	500.69
1.50000	-3584.97	51.36	0.66	-3720.76	37.28	20.60	-3868.39	147.25	44.27	-3889.35	148.04	55.35	-3248.10	-73.65	8.68	-4096.69	-234.53	20.90	-7045.38	203.68	693.94	-773.86	-163.20	463.86	-3962.96	-101.53	1336.19	0.00	0.00	0.00	-3194.96	-87.76	1696.06	-3867.23	-111.57	1717.15	-3545.00	33.76	1699.38	-4480.15	-60.09	1735.80	491.10	-275.33	79.81	1087.92	-288.04	78.13	501.19
1.51000	-3584.97	51.36	0.66	-3688.67	38.31	26.18	-3867.60	150.04	46.65	-3889.79	151.09	56.20	-3248.10	-73.65	8.68	-4096.69	-234.53	20.90	-7050.30	203.51	698.55	-787.18	-162.27	468.10	-3962.56	-99.70	1337.04	0.00	0.00	0.00	-3194.96	-87.76	1696.06	-3825.45	-107.89	1713.71	-3541.48	34.10	1699.14	-4481.71	-59.55	1735.85	490.36	-275.58	79.61	1088.09	-287.92	78.10	500.50
1.52000	-3584.97	51.36	0.66	-3678.40	37.85	27.61	-3866.88	152.81	49.11	-3890.25	154.11	57.13	-3248.10	-73.65	8.68	-4096.69	-234.53	20.90	-7055.02	203.34	703.16	-800.52	-161.35	472.35	-3952.61	-96.26	1336.30	0.00	0.00	0.00	-3194.96	-87.76	1696.06	-3790.11	-106.09	1711.66	-3537.95	34.44	1698.90	-4483.20	-59.00	1735.90	490.35	-275.60	79.46	1088.47	-287.99	78.31	500.35
1.53000	-3584.97	51.36	0.66	-3716.53	39.02	22.22	-3866.23	155.54	51.65	-3890.76	157.10	58.15	-3248.10	-73.65	8.68	-4096.69	-234.53	20.90	-7059.54	203.17	707.74	-813.89	-160.42	476.60	-3962.79	-93.19	1336.92	0.00	0.00	0.00	-3194.96	-87.76	1696.06	-3806.65	-104.30	1711.09	-3534.41	34.78	1698.66	-4484.59	-58.43	1735.95	491.18	-275.34	79.74	1087.97	-287.87	78.25	501.86
1.54000	-3584.97	51.36	0.66	-3707.50	39.18	22.72	-3865.65	158.25	54.27	-3891.30	160.06	59.26	-3248.10	-73.65	8.68	-4096.69	-234.53	20.90	-7063.86	203.00	712.32	-827.29	-159.48	480.85	-3972.04	-90.76	1337.45	0.00	0.00	0.00	-3194.96	-87.76	1696.06	-3840.52	-103.48	1709.58	-3530.86	35.12	1698.41	-4485.90	-57.85	1736.00	491.12	-275.70	79.66	1087.77	-287.96	78.02	502.04
1.55000	-3584.97	51.36	0.66	-3642.22	40.25	34.32	-3865.13	160.93	56.97	-3891.88	163.00	60.46	-3248.10	-73.65	8.68	-4096.69	-234.53	20.90	-7067.98	202.83	716.89	-840.71	-158.55	485.12	-3949.52	-87.24	1337.72	0.00	0.00	0.00	-3194.96	-87.76	1696.06	-3811.09	-99.33	1707.61	-3527.29	35.47	1698.16	-4487.12	-57.26	1736.04	491.10	-275.53	79.77	1088.18	-287.99	78.16	500.52
1.56000	-3584.97	51.36	0.66	-3650.83	39.84	33.60	-3864.68	163.57	59.74	-3892.49	165.91	61.73	-3248.10	-73.65	8.68	-4096.69	-234.53	20.90	-7071.90	202.66	721.45	-854.16	-157.61	489.38	-3943.27	-83.96	1336.72	0.00	0.00	0.00	-3194.96	-87.76	1696.06	-3818.20	-96.94	1706.91	-3523.72	35.82	1697.90	-4488.26	-56.65	1736.07	490.44	-275.24	79.55	1088.21	-288.00	78.14	501.07
1.57000	-3584.97	51.36	0.66	-3668.56	38.94	27.00	-3864.30	166.19	62.59	-3893.14	168.79	63.10	-3248.10	-73.65	8.68	-4096.69	-234.53	20.90	-7075.62	202.48	725.99	-867.63	-156.67	493.65	-3951.88	-81.02	1336.45	0.00	0.00	0.00	-3194.96	-87.76	1696.06	-3787.01	-93.75	1706.29	-3520.13	36.17	1697.65	-4489.31	-56.03	1736.10	490.91	-275.66	79.61	1087.76	-288.04	78.01	500.79
1.58000	-3584.97	51.36	0.66	-3654.49	40.38	32.19	-3863.99	168.78	65.51	-3893.82	171.64	64.54	-3248.10	-73.65	8.68	-4096.69	-234.53	20.90	-7079.14	202.30	730.52	-881.13	-155.73	497.93	-3939.13	-78.49	1337.12	0.00	0.00	0.00	-3194.96	-87.76	1696.06	-3791.46	-90.01	1705.21	-3516.53	36.52	1697.39	-4490.28	-55.39	1736.13	491.30	-275.51	79.83	1087.50	-287.97	77.95	501.60
1.59000	-3584.97	51.36	0.66	-3660.84	41.56	30.25	-3863.73	171.34	68.51	-3894.54	174.47	66.07	-3248.10	-73.65	8.68	-4096.69	-234.53	20.90	-7082.46	202.12	735.04	-894.65	-154.78	502.21	-3941.14	-75.18	1336.27	0.00	0.00	0.00	-3194.96	-87.76	1696.06	-3856.98	-89.51	1707.42	-3512.92	36.88	1697.13	-4491.17	-54.74	1736.16	491.34	-275.44	79.84	1087.81	-287.86	78.09	501.51
1.60000	-3584.97	51.36	0.66	-3688.13	40.81	25.95	-3863.55	173.87	71.58	-3895.28	177.27	67.68	-3248.10	-73.65	8.68	-4096.69	-234.53	20.90	-7085.59	201.94	739.55	-908.20	-153.83	506.49	-3930.98	-71.75	1335.69	0.00	0.00	0.00	-3194.96	-87.76	1696.06	-3774.83	-83.33	1702.93	-3509.29	37.24	1696.86	-4491.97	-54.08	1736.18	491.55	-275.26	79.97	1087.86	-287.87	78.10	502.00
1.61000	-3584.97	51.36	0.66	-3687.21	40.97	25.94	-3863.42	176.37	74.73	-3896.06	180.04	69.37	-3248.10	-73.65	8.68	-4096.69	-234.53	20.90	-7088.52	201.76	744.05	-921.76	-152.88	510.78	-3933.02	-68.12	1336.57	0.00	0.00	0.00	-3194.96	-87.76	1696.06	-3781.30	-80.80	1701.31	-3505.66	37.60	1696.60	-4492.69	-53.41	1736.20	491.01	-275.46	79.84	1087.76	-287.76	78.15	501.86
1.62000	-3584.97	51.36	0.66	-3680.37	41.00	26.57	-3863.36	178.84	77.95	-3896.88	182.78	71.14	-3248.10	-73.65	8.68	-4096.69	-234.53	20.90	-7091.26	201.58	748.53	-935.35	-151.92	515.07	-3904.66	-65.30	1336.42	0.00	0.00	0.00	-3194.96	-87.76	1696.06	-3784.46	-76.09	1701.68	-3502.01	37.97	1696.32	-4493.32	-52.72	1736.21	491.03	-275.39	79.74	1087.61	-287.92	78.04	501.82
1.63000	-3584.97	51.36	0.66	-3675.75	40.87	26.67	-3863.36	181.28	81.24	-3897.72	185.50	72.99	-3248.10	-73.65	8.68	-4096.69	-234.53	20.90	-7093.80	201.39	753.00	-948.96	-150.97	519.36	-3899.95	-63.03	1336.46	0.00	0.00	0.00	-3194.96	-87.76	1696.06	-3799.10	-73.70	1702.54	-3498.35	38.34	1696.05	-4493.87	-52.02	1736.22	491.34	-275.36	80.01	1088.03	-287.86	78.17	501.47
1.64000	-3584.97	51.36	0.66	-3725.65	42.17	19.09	-3863.43	183.69	84.60	-3898.60	188.19	74.92	-3248.10	-73.65	8.68	-4096.69	-234.53	20.90	-7096.15	201.21	757.46	-962.58	-150.01	523.65	-3891.86	-60.09	1336.48	0.00	0.00	0.00	-3194.96	-87.76	1696.06	-3759.93	-67.41	1700.82	-3494.68	38.71	1695.78	-4494.34	-51.31	1736.23	491.30	-275.74	79.88	1088.26	-287.88	78.22	501.05
1.65000	-3584.97	51.36	0.66	-3665.27	39.60	28.91	-3863.55	186.08	88.04	-3899.50	190.86	76.93	-3248.10	-73.65	8.68	-4096.69	-234.53	20.90	-7098.30	201.02	761.90	-976.22	-149.05	527.95	-3895.39	-56.22	1336.21	0.00	0.00	0.00	-3194.96	-87.76	1696.06	-3773.92	-65.78	1701.78	-3491.00	39.08	1695.50	-4494.73	-50.58	1736.24	491.04	-275.66	79.63	1088.20	-288.12	78.14	501.81
1.66000	-3584.97	51.36	0.66	-3693.85	38.65	24.76	-3863.74	188.44	91.54	-3900.44	193.49	79.02	-3248.10	-73.65	8.68	-4096.69	-234.53	20.90	-7100.26	200.83	766.33	-989.89	-148.08	532.25	-3908.90	-53.01	1337.59	0.00	0.00	0.00	-3194.96	-87.76	1696.06	-3755.42	-62.91	1700.90	-3487.30	39.46	1695.22	-4495.04	-49.85	1736.24	490.89	-275.62	79.63	1087.99	-287.98	78.20	501.83
1.67000	-3584.97	51.36	0.66	-3699.25	40.47	24.17	-3863.98	190.76	95.12	-3901.41	196.10	81.19	-3248.10	-73.65	8.68	-4096.69	-234.53	20.90	-7102.03	200.64	770.75	-1003.56	-147.11	536.55	-3880.55	-48.86	1336.73	0.00	0.00	0.00	-3194.96	-87.76	1696.06	-3746.96	-61.23	1699.01	-3483.59	39.83	1694.93	-4495.26	-49.10	1736.23	490.87	-275.21	79.65	1088.05	-287.83	78.09	501.45
1.68000	-3584.97	51.36	0.66	-3681.31	39.46	28.27	-3864.28	193.06	98.76	-3902.41	198.69	83.43	-3248.10	-73.65	8.68	-4096.69	-234.53	20.90	-7103.61	200.44	775.15	-1017.26	-146.14	540.85	-3893.20	-45.51	1337.22	0.00	0.00	0.00	-3194.96	-87.76	1696.06	-3717.08	-55.80	1698.82	-3479.88	40.21	1694.65	-4495.40	-48.33	1736.23	491.15	-275.32	79.85	1087.88	-287.80	78.04	502.00
1.69000	-3584.97	51.36	0.66	-3672.61	39.91	27.24	-3864.65	195.34	102.47	-3903.43	201.25	85.75	-3248.10	-73.65	8.68	-4096.69	-234.53	20.90	-7105.00	200.25	779.54	-1030.97	-145.17	545.16	-3884.61	-42.36	1336.94	0.00	0.00	0.00	-3194.96	-87.76	1696.06	-3706.37	-49.18	1697.38	-3476.15	40.60	1694.36	-4495.46	-47.56	1736.22	491.15	-275.44	79.73	1087.65	-287.74	78.07	501.24
1.70000	-3584.97	51.36	0.66	-3677.80	41.64	26.80	-3865.06	197.58	106.25	-3904.49	203.78	88.14	-3248.10	-73.65	8.68	-4096.69	-234.53	20.90	-7106.20	200.05	783.91	-1044.69	-144.20	549.46	-3870.40	-37.78	1337.25	0.00	0.00	0.00	-3194.96	-87.76	1696.06	-3730.09	-45.81	1699.26	-3472.41	40.98	1694.07	-4495.44	-46.77	1736.21	490.43	-275.46	79.57	1087.90	-287.77	78.08	500.35
1.71000	-3584.97	51.36	0.66	-3649.32	41.82	30.99	-3865.54	199.80	110.10	-3905.57	206.29	90.61	-3248.10	-73.65	8.68	-4096.69	-234.53	20.90	-7107.21	199.85	788.27	-1058.42	-143.22	553.77	-3890.79	-35.27	1337.55	0.00	0.00	0.00	-3194.96	-87.76	1696.06	-3732.86	-42.33	1699.14	-3468.65	41.37	1693.77	-4495.34	-45.97	1736.19	490.85	-275.35	79.71	1087.49	-288.23	78.00	501.11
1.72000	-3584.97	51.36	0.66	-3647.52	40.31	31.03	-3866.07	201.99	114.01	-3906.68	208.77	93.16	-3248.10	-73.65	8.68	-4096.69	-234.53	20.90	-7108.03	199.65	792.61	-1072.17	-142.24	558.07	-3873.46	-32.95	1336.86	0.00	0.00	0.00	-3194.96	-87.76	1696.06	-3712.83	-39.81	1698.93	-3464.89	41.76	1693.47	-4495.16	-45.16	1736.17	491.73	-275.19	80.00	1087.79	-287.95	78.01	501.25
1.73000	-3584.97	51.36	0.66	-3693.77	38.59	23.02	-3866.66	204.15	117.99	-3907.81	211.22	95.78	-3248.10	-73.65	8.68	-4096.69	-234.53	20.90	-7108.67	199.45	796.94	-1085.93	-141.26	562.37	-3857.00	-30.27	1336.31	0.00	0.00	0.00	-3194.96	-87.76	1696.06	-3697.93	-37.44	1698.84	-3461.11	42.16	1693.17	-4494.90	-44.34	1736.15	491.10	-275.45	79.77	1087.88	-288.02	78.11	501.76
1.74000	-3584.97	51.36	0.66	-3709.52	39.19	20.52	-3867.31	206.28	122.04	-3908.98	213.65	98.47	-3248.10	-73.65	8.68	-4096.68	-234.52	20.90	-7109.12	199.25	801.26	-1099.71	-140.28	566.68	-3851.09	-27.12	1336.13	0.00	0.00	0.00	-3194.96	-87.76	1696.06	-3692.83	-35.68	1699.81	-3457.33	42.55	1692.87	-4494.56	-43.51	1736.12	490.77	-275.68	79.51	1087.85	-288.03	78.07	501.54
1.75000	-3584.97	51.36	0.66	-3679.68	40.03	24.44	-3868.01	208.39	126.15	-3910.17	216.05	101.24	-3248.10	-73.65	8.68	-4089.15	-230.03	19.27	-7109.38	199.05	805.55	-1113.49	-139.30	570.98	-3846.34	-25.23	1337.86	0.00	0.00	0.00	-3194.96	-87.76	1696.06	-3677.70	-32.03	1699.65	-3453.53	42.95	1692.57	-4494.14	-42.66	1736.10	491.38	-275.38	79.81	1087.90	-288.10	78.08	501.16
1.76000	-3584.97	51.36	0.66	-3689.64	41.51	25.87	-3868.76	210.47	130.32	-3911.38	218.43	104.07	-3248.10	-73.65	8.68	-4050.52	-226.12	23.54	-7109.46	198.84	809.84	-1127.28	-138.31	575.28	-3842.93	-22.19	1336.34	0.00	0.00	0.00	-3194.96	-87.76	1696.06	-3720.37	-29.53	1701.15	-3449.72	43.35	1692.26	-4493.64	-41.80	1736.06	491.14	-275.46	79.67	1088.19	-287.95	78.17	501.78
1.77000	-3584.97	51.36	0.66	-3754.59	39.91	13.87	-3869.56	212.52	134.56	-3912.62	220.78	106.98	-3248.10	-73.65	8.68	-4023.74	-219.49	25.27	-7109.35	198.63	814.10	-1141.08	-137.32	579.59	-3841.37	-19.58	1336.96	0.00	0.00	0.00	-3194.96	-87.76	1696.06	-3663.87	-26.08	1699.14	-3445.90	43.75	1691.95	-4493.06	-40.94	1736.03	491.73	-275.59	79.92	1088.06	-288.19	78.11	500.95
1.78000	-3584.97	51.36	0.66	-3692.19	40.36	23.90	-3870.42	214.55	138.86	-3913.89	223.11	109.96	-3248.10	-73.65	8.68	-4041.12	-215.95	18.56	-7109.06	198.42	818.35	-1154.89	-136.33	583.88	-3861.80	-17.34	1337.90	0.00	0.00	0.00	-3194.96	-87.76	1696.06	-3664.17	-24.47	1700.40	-3442.06	44.16	1691.64	-4492.40	-40.06	1735.99	491.74	-275.27	79.99	1088.13	-288.01	78.20	501.15
1.79000	-3584.97	51.36	0.66	-3705.77	42.67	22.25	-3871.33	216.55	143.23	-3915.18	225.41	113.01	-3248.10	-73.65	8.68	-4005.14	-206.20	21.34	-7108.58	198.21	822.59	-1168.70	-135.34	588.18	-3858.70	-15.70	1337.23	0.00	0.00	0.00	-3194.96	-87.76	1696.06	-3683.79	-20.50	1702.91	-3438.22	44.56	1691.32	-4491.67	-39.17	1735.95	490.77	-275.21	79.72	1087.63	-287.81	78.16	501.55
1.80000	-3584.97	51.36	0.66	-3661.04	39.81	29.18	-3872.29	218.52	147.65	-3916.49	227.69	116.13	-3248.10	-73.65	8.68	-3995.88	-201.79	21.64	-7107.93	198.00	826.81	-1182.52	-134.34	592.48	-3824.53	-12.84	1338.33	0.00	0.00	0.00	-3194.96	-87.76	1696.06	-3640.79	-17.68	1699.95	-3434.36	44.97	1691.01	-4490.86	-38.26	1735.91	491.83	-275.53	80.10	1087.98	-287.80	78.19	501.05
1.81000	-3584.97	51.36	0.66	-3655.62	40.25	29.23	-3873.30	220.46	152.14	-3917.83	229.94	119.32	-3248.10	-73.65	8.68	-3943.07	-194.51	27.98	-7107.09	197.79	831.01	-1196.35	-133.35	596.77	-3817.38	-10.23	1337.63	0.00	0.00	0.00	-3194.96	-87.76	1696.06	-3657.02	-15.61	1700.39	-3430.50	45.38	1690.69	-4489.97	-37.35	1735.86	491.26	-275.60	80.05	1088.07	-287.93	78.11	501.46
1.82000	-3584.97	51.36	0.66	-3691.13	41.34	23.76	-3874.37	222.38	156.69	-3919.19	232.16	122.57	-3248.10	-73.65	8.68	-3937.60	-188.97	27.82	-7106.07	197.57	835.19	-1210.18	-132.35	601.06	-3806.21	-8.30	1337.45	0.00	0.00	0.00	-3194.96	-87.76	1696.06	-3666.04	-14.35	1701.73	-3426.62	45.80	1690.36	-4489.00	-36.43	1735.81	490.86	-275.67	79.72	1088.19	-287.89	78.21	501.18
1.83000	-3584.97	51.36	0.66	-3703.58	39.10	22.79	-3875.48	224.28	161.30	-3920.57	234.36	125.90	-3248.10	-73.65	8.68	-3904.31	-182.56	29.68	-7104.87	197.36	839.36	-1224.01	-131.35	605.35	-3801.86	-6.78	1337.50	0.00	0.00	0.00	-3194.96	-87.76	1696.06	-3679.43	-11.68	1701.91	-3422.73	46.21	1690.04	-4487.95	-35.49	1735.76	491.30	-275.69	79.94	1087.81	-288.08	78.03	501.40
1.84000	-3584.97	51.36	0.66	-3648.72	39.36	31.38	-3876.64	226.14	165.96	-3921.98	236.54	129.29	-3248.10	-73.65	8.68	-3931.99	-179.51	25.13	-7103.49	197.14	843.51	-1237.85	-130.35	609.63	-3796.13	-5.07	1337.66	0.00	0.00	0.00	-3194.96	-87.76	1696.06	-3671.33	-8.44	1701.20	-3418.83	46.63	1689.71	-4486.83	-34.55	1735.70	491.30	-275.49	79.98	1087.92	-287.98	78.01	500.73
1.85000	-3584.97	51.36	0.66	-3687.01	38.84	26.01	-3877.85	227.98	170.69	-3923.40	238.69	132.75	-3248.10	-73.65	8.68	-3881.45	-172.95	29.93	-7101.93	196.92	847.64	-1251.69	-129.34	613.91	-3799.28	-3.56	1337.78	0.00	0.00	0.00	-3194.96	-87.76	1696.06	-3646.65	-5.13	1700.53	-3414.92	47.05	1689.38	-4485.64	-33.60	1735.65	491.10	-275.40	79.88	1088.15	-288.14	78.19	501.41
1.86000	-3584.97	51.36	0.66	-3712.05	41.12	21.52	-3879.10	229.80	175.47	-3924.85	240.82	136.27	-3248.10	-73.65	8.68	-3868.15	-170.66	28.49	-7100.20	196.70	851.75	-1265.53	-128.34	618.18	-3811.11	-1.97	1337.49	0.00	0.00	0.00	-3194.96	-87.76	1696.06	-3611.01	-3.54	1699.29	-3410.99	47.48	1689.05	-4484.36	-32.63	1735.58	490.52	-275.48	79.57	1087.75	-287.91	78.19	501.82
1.87000	-3584.97	51.36	0.66	-3664.53	39.45	30.39	-3880.40	231.59	180.31	-3926.32	242.92	139.86	-3248.10	-73.65	8.68	-3862.39	-167.25	27.86	-7098.29	196.47	855.85	-1279.37	-127.33	622.45	-3801.23	-0.22	1337.26	0.00	0.00	0.00	-3194.96	-87.76	1696.06	-3614.65	-3.86	1698.19	-3407.06	47.90	1688.72	-4483.02	-31.66	1735.52	490.07	-275.61	79.30	1088.12	-287.73	78.23	501.13
1.88000	-3584.97	51.36	0.66	-3698.82	39.48	24.20	-3881.75	233.35	185.21	-3927.81	245.00	143.51	-3248.10	-73.65	8.68	-3889.29	-164.47	20.89	-7096.20	196.25	859.93	-1293.21	-126.32	626.72	-3782.99	1.13	1336.89	0.00	0.00	0.00	-3194.96	-87.76	1696.06	-3621.47	0.15	1699.44	-3403.12	48.33	1688.38	-4481.59	-30.67	1735.45	490.48	-275.44	79.61	1088.12	-287.92	78.14	500.91
1.89000	-3584.97	51.36	0.66	-3664.85	39.74	31.49	-3883.14	235.09	190.17	-3929.32	247.06	147.23	-3248.10	-73.65	8.68	-3872.50	-159.31	21.39	-7093.93	196.02	863.98	-1307.05	-125.31	630.98	-3785.08	2.04	1336.59	0.00	0.00	0.00	-3194.96	-87.76	1696.06	-3602.06	1.79	1697.68	-3399.16	48.76	1688.04	-4480.09	-29.68	1735.38	491.16	-275.39	79.78	1087.65	-287.92	78.01	501.81
1.90000	-3584.97	51.36	0.66	-3686.13	39.67	28.50	-3884.58	236.80	195.18	-3930.84	249.09	151.01	-3248.10	-73.65	8.68	-3797.95	-158.41	31.00	-7091.49	195.79	868.02	-1320.89	-124.30	635.24	-3773.81	2.76	1336.17	0.00	0.00	0.00	-3194.96	-87.76	1696.06	-3597.12	3.18	1697.60	-3395.19	49.19	1687.70	-4478.52	-28.67	1735.31	491.89	-275.27	80.24	1087.77	-287.55	78.21	501.48
1.91000	-3584.97	51.36	0.66	-3642.53	39.59	37.42	-3886.07	238.49	200.24	-3932.39	251.10	154.86	-3248.10	-73.65	8.68	-3824.15	-157.23	24.90	-7088.87	195.56	872.05	-1334.72	-123.29	639.49	-3765.07	3.47	1336.08	0.00	0.00	0.00	-3194.96	-87.76	1696.06	-3617.75	2.97	1700.13	-3391.21	49.63	1687.36	-4476.87	-27.66	1735.24	491.14	-275.18	79.99	1088.09	-287.96	78.16	501.49
1.92000	-3584.97	51.36	0.66	-3696.54	39.94	28.03	-3887.59	240.15	205.36	-3933.95	253.08	158.76	-3248.10	-73.65	8.68	-3803.26	-154.27	25.46	-7086.08	195.33	876.05	-1348.56	-122.28	643.73	-3761.05	5.34	1336.42	0.00	0.00	0.00	-3194.96	-87.76	1696.06	-3620.13	4.03	1699.21	-3387.22	50.06	1687.01	-4475.15	-26.63	1735.16	490.38	-275.28	79.77	1088.03	-287.94	78.18	501.14
1.93000	-3584.97	51.36	0.66	-3669.55	40.60	33.69	-3889.16	241.79	210.53	-3935.53	255.04	162.73	-3248.10	-73.65	8.68	-3720.42	-150.61	35.46	-7083.12	195.10	880.03	-1362.38	-121.26	647.97	-3778.54	7.25	1335.36	0.00	0.00	0.00	-3194.96	-87.76	1696.06	-3605.47	6.74	1696.47	-3383.22	50.50	1686.67	-4473.35	-25.60	1735.08	490.96	-275.36	79.66	1088.58	-287.77	78.38	501.27
1.94000	-3584.97	51.36	0.66	-3662.29	37.65	34.07	-3890.77	243.40	215.76	-3937.13	256.97	166.76	-3248.10	-73.65	8.68	-3697.19	-148.93	36.63	-7079.99	194.87	884.00	-1376.20	-120.25	652.20	-3766.58	7.82	1335.00	0.00	0.00	0.00	-3194.96	-87.76	1696.06	-3617.42	9.77	1699.11	-3379.21	50.94	1686.32	-4471.48	-24.55	1735.00	490.71	-275.93	79.62	1088.18	-287.68	78.28	501.21
1.95000	-3584.97	51.36	0.66	-3677.72	37.43	33.41	-3892.42	244.99	221.04	-3938.75	258.88	170.85	-3248.10	-73.65	8.68	-3706.02	-149.09	32.78	-7076.68	194.63	887.94	-1390.02	-119.23	656.43	-3732.47	9.94	1334.69	0.00	0.00	0.00	-3194.96	-87.76	1696.06	-3580.97	9.07	1696.55	-3375.19	51.38	1685.96	-4469.53	-23.50	1734.91	490.85	-275.63	79.64	1087.52	-288.02	77.98	501.14
1.96000	-3584.97	51.36	0.66	-3692.74	38.72	31.73	-3894.12	246.55	226.37	-3940.38	260.77	175.00	-3248.10	-73.65	8.68	-3680.20	-144.55	33.23	-7073.20	194.39	891.86	-1403.83	-118.21	660.65	-3757.33	9.85	1333.91	0.00	0.00	0.00	-3194.96	-87.76	1696.06	-3616.04	9.24	1698.10	-3371.15	51.83	1685.61	-4467.52	-22.44	1734.82	490.97	-275.51	79.88	1088.00	-287.96	78.08	500.87
1.97000	-3584.97	51.36	0.66	-3679.36	38.40	30.98	-3895.85	248.09	231.75	-3942.03	262.64	179.21	-3248.10	-73.65	8.68	-3679.00	-146.65	30.07	-7069.55	194.15	895.77	-1417.63	-117.19	664.86	-3752.61	11.00	1333.90	0.00	0.00	0.00	-3194.96	-87.76	1696.06	-3584.76	11.33	1695.84	-3367.11	52.27	1685.25	-4465.43	-21.37	1734.73	491.21	-275.50	79.87	1088.85	-287.78	78.34	500.55
1.98000	-3584.97	51.36	0.66	-3662.99	39.86	34.84	-3897.63	249.61	237.19	-3943.69	264.48	183.47	-3248.10	-73.65	8.68	-3651.97	-141.63	33.05	-7065.74	193.91	899.65	-1431.42	-116.17	669.06	-3729.38	12.21	1334.16	0.00	0.00	0.00	-3194.96	-87.76	1696.06	-3581.06	12.21	1695.58	-3363.05	52.72	1684.89	-4463.26	-20.29	1734.64	491.45	-275.46	79.84	1088.38	-287.87	78.28	501.20
1.99000	-3584.97	51.36	0.66	-3647.01	39.44	37.87	-3899.44	251.10	242.67	-3945.37	266.30	187.80	-3248.10	-73.65	8.68	-3627.81	-139.19	34.10	-7061.75	193.67	903.51	-1445.20	-115.15	673.26	-3753.30	11.76	1333.94	0.00	0.00	0.00	-3194.96	-87.76	1696.06	-3559.69	14.83	1693.75	-3358.99	53.17	1684.53	-4461.03	-19.20	1734.55	492.10	-275.60	80.08	1087.42	-287.96	78.00	501.80
2.00000	-3584.97	51.36	0.66	-3665.83	40.64	33.26	-3901.29	252.56	248.20	-3947.07	268.09	192.18	-3248.10	-73.65	8.68	-3601.53	-136.57	35.66	-7057.60	193.43	907.36	-1458.97	-114.12	677.44	-3737.52	12.61	1333.50	0.00	0.00	0.00	-3194.96	-87.76	1696.06	-3529.12	13.87	1692.45	-3354.91	53.62	1684.17	-4458.72	-18.10	1734.45	491.03	-275.41	79.91	1087.20	-287.64	78.10	501.26
2.01000	-3584.97	51.36	0.66	-3688.32	40.52	29.10	-3903.18	254.01	253.78	-3948.77	269.87	196.62	-3248.10	-73.65	8.68	-3573.42	-133.79	37.69	-7053.28	193.18	911.18	-1472.74	-113.10	681.62	-3737.57	12.91	1332.81	0.00	0.00	0.00	-3194.96	-87.76	1696.06	-3532.00	14.99	1691.96	-3350.82	54.08	1683.81	-4456.34	-16.99	1734.35	491.35	-275.15	79.94	1087.62	-287.76	78.16	500.87
2.02000	-3584.97	51.36	0.66	-3663.87	41.98	32.22	-3905.10	255.42	259.41	-3950.49	271.62	201.11	-3248.10	-73.65	8.68	-3543.74	-130.87	40.12	-7048.79	192.94	914.98	-1486.49	-112.07	685.79	-3726.85	13.59	1332.57	0.00	0.00	0.00	-3194.96	-87.76	1696.06	-3558.93	15.63	1692.22	-3346.72	54.54	1683.44	-4453.89	-15.88	1734.25	491.07	-275.63	79.74	1087.55	-287.81	78.09	501.04
2.03000	-3584.97	51.36	0.66	-3699.88	44.32	22.13	-3907.06	256.82	265.09	-3952.23	273.34	205.66	-3248.10	-73.65	8.68	-3512.77	-127.82	42.91	-7044.13	192.69	918.76	-1500.22	-111.05	689.95	-3725.17	14.93	1331.85	0.00	0.00	0.00	-3194.96	-87.76	1696.06	-3550.04	15.62	1691.55	-3342.61	54.99	1683.07	-4451.37	-14.76	1734.14	491.83	-275.62	80.00	1088.02	-288.04	78.14	501.18
2.04000	-3584.97	51.36	0.66	-3646.21	44.05	34.92	-3909.06	258.19	270.82	-3953.97	275.05	210.27	-3248.10	-73.65	8.68	-3480.79	-124.67	45.99	-7039.32	192.44	922.51	-1513.95	-110.02	694.10	-3714.17	15.27	1331.71	0.00	0.00	0.00	-3194.96	-87.76	1696.06	-3537.38	15.49	1691.48	-3338.49	55.45	1682.70	-4448.78	-13.62	1734.03	491.44	-275.42	79.92	1087.78	-287.94	77.95	501.18
2.05000	-3584.97	51.36	0.66	-3659.21	44.80	30.10	-3911.09	259.54	276.59	-3955.73	276.73	214.92	-3248.10	-73.65	8.68	-3448.06	-121.43	49.31	-7034.33	192.19	926.25	-1527.66	-108.99	698.24	-3698.73	16.24	1331.31	0.00	0.00	0.00	-3194.96	-87.76	1696.06	-3548.22	17.60	1691.85	-3334.36	55.92	1682.33	-4446.12	-12.48	1733.93	491.08	-275.26	79.91	1087.72	-287.73	78.04	500.75
2.06000	-3584.97	51.36	0.66	-3650.09	44.34	30.63	-3913.16	260.86	282.40	-3957.51	278.39	219.64	-3248.10	-73.65	8.68	-3414.88	-118.11	52.82	-7029.18	191.93	929.96	-1541.35	-107.97	702.37	-3704.64	16.05	1330.90	0.00	0.00	0.00	-3194.96	-87.76	1696.06	-3538.13	17.63	1689.79	-3330.22	56.38	1681.95	-4443.39	-11.34	1733.81	491.11	-275.48	79.83	1087.92	-287.86	78.15	501.26
2.07000	-3584.97	51.36	0.66	-3694.71	47.37	24.58	-3915.26	262.16	288.27	-3959.29	280.02	224.40	-3248.10	-73.65	8.68	-3381.50	-114.75	56.47	-7023.87	191.68	933.65	-1555.03	-106.94	706.50	-3699.88	16.85	1329.78	0.00	0.00	0.00	-3194.96	-87.76	1696.06	-3502.42	17.33	1689.71	-3326.06	56.85	1681.57	-4440.59	-10.18	1733.70	491.65	-275.17	79.97	1088.00	-287.60	78.33	500.93
2.08000	-3584.97	51.36	0.66	-3683.63	47.06	26.62	-3917.39	263.44	294.17	-3961.08	281.64	229.22	-3248.10	-73.65	8.68	-3348.22	-111.35	60.19	-7018.40	191.42	937.32	-1568.69	-105.91	710.61	-3684.52	16.06	1329.80	0.00	0.00	0.00	-3194.96	-87.76	1696.06	-3500.16	17.80	1688.95	-3321.90	57.31	1681.19	-4437.72	-9.02	1733.58	491.15	-275.45	79.89	1087.42	-287.63	78.01	500.97
2.09000	-3584.97	51.36	0.66	-3659.37	45.56	30.12	-3919.56	264.69	300.12	-3962.88	283.23	234.09	-3248.10	-73.65	8.68	-3315.29	-107.93	63.93	-7012.77	191.16	940.97	-1582.34	-104.88	714.71	-3676.53	16.91	1328.67	0.00	0.00	0.00	-3194.96	-87.76	1696.06	-3488.19	18.04	1686.83	-3317.73	57.78	1680.81	-4434.78	-7.84	1733.47	491.27	-275.50	79.97	1087.30	-287.75	78.00	501.88
2.10000	-3584.97	51.36	0.66	-3636.91	48.52	34.06	-3921.76	265.93	306.12	-3964.70	284.80	239.01	-3248.10	-73.65	8.68	-3283.00	-104.52	67.65	-7006.97	190.91	944.59	-1595.97	-103.85	718.79	-3671.85	17.33	1328.24	0.00	0.00	0.00	-3194.96	-87.76	1696.06	-3491.90	16.84	1686.95	-3313.54	58.26	1680.43	-4431.77	-6.66	1733.35	491.00	-275.69	79.75	1087.62	-288.07	78.09	501.93
2.11000	-3584.97	51.36	0.66	-3675.32	49.36	27.98	-3923.99	267.14	312.15	-3966.52	286.35	243.98	-3248.10	-73.65	8.68	-3251.63	-101.12	71.27	-7001.02	190.64	948.19	-1609.57	-102.81	722.87	-3670.04	17.30	1327.08	0.00	0.00	0.00	-3194.96	-87.76	1696.06	-3495.32	17.76	1686.33	-3309.35	58.73	1680.04	-4428.69	-5.48	1733.22	491.33	-275.49	79.81	1087.62	-288.12	77.91	501.08
2.12000	-3584.97	51.36	0.66	-3701.12	46.91	23.90	-3926.25	268.32	318.23	-3968.35	287.88	249.00	-3248.10	-73.65	8.68	-3221.45	-97.76	74.76	-6994.90	190.38	951.76	-1623.16	-101.78	726.93	-3655.82	17.87	1326.17	0.00	0.00	0.00	-3194.96	-87.76	1696.06	-3488.55	17.28	1686.69	-3305.14	59.20	1679.66	-4425.55	-4.28	1733.10	491.43	-275.61	79.81	1087.28	-288.07	77.83	501.35
2.13000	-3584.97	51.36	0.66	-3683.29	49.95	27.93	-3928.54	269.49	324.35	-3970.19	289.38	254.07	-3248.10	-73.65	8.68	-3192.72	-94.45	78.05	-6988.63	190.12	955.32	-1636.73	-100.75	730.99	-3642.98	17.61	1325.52	0.00	0.00	0.00	-3194.96	-87.76	1696.06	-3482.41	18.01	1685.92	-3300.92	59.68	1679.27	-4422.33	-3.08	1732.97	491.06	-275.44	79.80	1088.15	-287.89	78.38	501.88
2.14000	-3584.97	51.36	0.66	-3717.94	49.27	20.19	-3930.86	270.63	330.52	-3972.04	290.87	259.18	-3248.10	-73.65	8.68	-3165.74	-91.22	81.09	-6982.20	189.85	958.85	-1650.27	-99.72	735.03	-3642.74	17.78	1324.60	0.00	0.00	0.00	-3194.96	-87.76	1696.06	-3470.97	19.05	1683.72	-3296.70	60.16	1678.88	-4419.05	-1.87	1732.84	491.25	-275.39	79.82	1087.94	-288.28	78.06	500.55
2.15000	-3584.97	51.36	0.66	-3653.33	49.37	32.44	-3933.20	271.75	336.72	-3973.90	292.33	264.35	-3248.10	-73.65	8.68	-3140.78	-88.08	83.82	-6975.61	189.59	962.35	-1663.80	-98.68	739.05	-3626.60	17.14	1324.16	0.00	0.00	0.00	-3194.96	-87.76	1696.06	-3484.03	17.09	1684.25	-3292.46	60.64	1678.48	-4415.70	-0.66	1732.71	490.42	-275.48	79.60	1087.80	-288.39	77.95	500.89
2.16000	-3584.97	51.36	0.66	-3674.19	48.96	27.58	-3935.58	272.84	342.96	-3975.76	293.77	269.56	-3248.10	-73.65	8.68	-3118.10	-85.05	86.20	-6968.86	189.32	965.83	-1677.30	-97.65	743.07	-3639.90	17.89	1323.47	0.00	0.00	0.00	-3194.96	-87.76	1696.06	-3434.68	18.23	1681.44	-3288.21	61.12	1678.09	-4412.29	0.57	1732.58	489.99	-275.61	79.45	1087.85	-287.85	78.02	501.70
2.17000	-3584.97	51.36	0.66	-3664.85	48.57	28.68	-3937.98	273.92	349.24	-3977.63	295.19	274.82	-3248.10	-73.65	8.68	-3097.99	-82.14	88.16	-6961.96	189.05	969.29	-1690.77	-96.62	747.07	-3631.36	17.31	1322.22	0.00	0.00	0.00	-3194.96	-87.76	1696.06	-3470.21	17.18	1682.63	-3283.95	61.61	1677.69	-4408.81	1.80	1732.45	490.99	-275.43	79.77	1088.13	-287.66	78.14	500.84
2.18000	-3584.97	51.36	0.66	-3710.82	46.53	23.70	-3940.41	274.97	355.56	-3979.50	296.59	280.13	-3248.10	-73.65	8.68	-3080.72	-79.38	89.65	-6954.90	188.78	972.72	-1704.22	-95.58	751.06	-3629.40	17.89	1321.27	0.00	0.00	0.00	-3194.96	-87.76	1696.06	-3461.37	16.82	1681.31	-3279.68	62.09	1677.30	-4405.26	3.04	1732.31	491.45	-275.32	79.92	1088.01	-287.60	78.29	502.19
2.19000	-3584.97	51.36	0.66	-3670.85	48.76	30.42	-3942.87	276.01	361.92	-3981.39	297.97	285.48	-3248.10	-73.65	8.68	-3066.57	-76.78	90.61	-6947.69	188.50	976.13	-1717.65	-94.55	755.03	-3621.29	17.90	1320.56	0.00	0.00	0.00	-3194.96	-87.76	1696.06	-3446.62	17.87	1681.83	-3275.40	62.58	1676.90	-4401.64	4.28	1732.17	490.90	-275.32	79.76	1087.74	-287.65	78.18	501.73
2.20000	-3584.97	51.36	0.66	-3686.89	47.95	26.78	-3945.35	277.02	368.31	-3983.27	299.32	290.88	-3248.10	-73.65	8.68	-3055.81	-74.37	91.00	-6940.33	188.23	979.51	-1731.05	-93.51	758.99	-3623.00	17.41	1320.36	0.00	0.00	0.00	-3194.96	-87.76	1696.06	-3464.88	16.06	1681.90	-3271.12	63.07	1676.49	-4397.96	5.53	1732.03	491.39	-274.86	80.06	1087.90	-287.84	78.14	501.03
2.21000	-3584.97	51.36	0.66	-3713.17	49.00	23.76	-3947.85	278.00	374.74	-3985.16	300.66	296.32	-3248.10	-73.65	8.68	-3048.71	-72.15	90.75	-6932.81	187.95	982.87	-1744.42	-92.48	762.93	-3613.81	17.22	1320.10	0.00	0.00	0.00	-3194.96	-87.76	1696.06	-3448.76	15.12	1680.05	-3266.82	63.56	1676.09	-4394.21	6.79	1731.89	492.11	-275.19	80.15	1088.23	-287.65	78.23	501.19
2.22000	-3584.97	51.36	0.66	-3718.52	50.50	22.77	-3950.38	278.97	381.21	-3987.06	301.97	301.80	-3248.10	-73.65	8.68	-3045.56	-70.14	89.82	-6925.14	187.67	986.20	-1757.77	-91.44	766.86	-3612.74	17.22	1320.01	0.00	0.00	0.00	-3194.96	-87.76	1696.06	-3441.95	15.47	1680.29	-3262.50	64.05	1675.69	-4390.40	8.05	1731.75	491.15	-275.18	79.85	1088.05	-287.78	78.24	500.72
2.23000	-3584.97	51.36	0.66	-3708.22	47.95	24.60	-3952.93	279.92	387.71	-3988.96	303.27	307.33	-3248.10	-73.65	8.68	-3046.62	-68.38	88.14	-6917.32	187.40	989.50	-1771.08	-90.41	770.78	-3599.06	17.41	1319.32	0.00	0.00	0.00	-3194.96	-87.76	1696.06	-3427.15	15.88	1679.10	-3258.18	64.54	1675.28	-4386.52	9.32	1731.60	491.00	-275.81	79.69	1088.20	-288.01	78.28	501.55
2.24000	-3584.97	51.36	0.66	-3646.24	50.64	34.38	-3955.51	280.84	394.25	-3990.86	304.54	312.90	-3248.10	-73.65	8.68	-3052.18	-66.86	85.67	-6909.35	187.11	992.78	-1784.37	-89.37	774.68	-3600.90	16.08	1318.78	0.00	0.00	0.00	-3194.96	-87.76	1696.06	-3400.35	14.25	1678.38	-3253.85	65.04	1674.87	-4382.58	10.59	1731.46	491.15	-275.38	79.89	1088.24	-288.05	78.23	501.25
2.25000	-3584.97	51.36	0.66	-3646.84	47.55	34.39	-3958.11	281.75	400.82	-3992.77	305.79	318.51	-3248.10	-73.65	8.68	-3062.51	-65.61	82.34	-6901.22	186.83	996.04	-1797.62	-88.34	778.56	-3599.79	15.55	1319.27	0.00	0.00	0.00	-3194.96	-87.76	1696.06	-3405.07	14.38	1679.13	-3249.51	65.53	1674.46	-4378.58	11.88	1731.31	491.05	-275.47	79.73	1087.83	-288.07	78.10	501.25
2.26000	-3584.97	51.36	0.66	-3698.73	48.27	25.53	-3960.73	282.63	407.42	-3994.68	307.03	324.16	-3248.10	-73.65	8.68	-3077.88	-64.66	78.10	-6892.95	186.55	999.26	-1810.85	-87.30	782.43	-3583.17	15.59	1319.33	0.00	0.00	0.00	-3194.96	-87.76	1696.06	-3404.93	13.65	1679.79	-3245.16	66.03	1674.05	-4374.51	13.16	1731.16	490.53	-275.34	79.76	1087.89	-287.96	78.13	500.94
2.27000	-3584.97	51.36	0.66	-3632.09	50.18	36.73	-3963.37	283.49	414.06	-3996.59	308.24	329.86	-3248.10	-73.65	8.68	-3098.57	-64.01	72.90	-6884.53	186.26	1002.46	-1824.04	-86.27	786.28	-3570.96	14.73	1319.22	0.00	0.00	0.00	-3194.96	-87.76	1696.06	-3414.55	12.98	1680.60	-3240.80	66.53	1673.64	-4370.37	14.46	1731.00	490.68	-275.71	79.66	1088.01	-287.87	78.16	501.55
2.28000	-3584.97	51.36	0.66	-3633.06	47.68	36.91	-3966.03	284.34	420.73	-3998.50	309.43	335.59	-3248.10	-73.65	8.68	-3124.86	-63.68	66.69	-6875.96	185.98	1005.64	-1837.20	-85.24	790.11	-3571.58	14.23	1319.67	0.00	0.00	0.00	-3194.96	-87.76	1696.06	-3396.70	11.05	1680.64	-3236.43	67.03	1673.22	-4366.17	15.76	1730.85	491.27	-275.54	79.73	1088.20	-287.70	78.32	500.87
2.29000	-3584.97	51.36	0.66	-3670.30	48.28	30.03	-3968.71	285.16	427.43	-4000.41	310.60	341.36	-3248.10	-73.65	8.68	-3157.02	-63.69	59.41	-6867.25	185.69	1008.78	-1850.32	-84.20	793.93	-3560.69	13.58	1319.91	0.00	0.00	0.00	-3194.96	-87.76	1696.06	-3352.89	10.61	1679.01	-3232.04	67.54	1672.80	-4361.91	17.06	1730.70	490.64	-275.40	79.56	1087.87	-287.84	78.25	501.21
2.30000	-3584.97	51.36	0.66	-3603.40	52.27	45.52	-3971.40	285.96	434.16	-4002.33	311.76	347.17	-3248.10	-73.65	8.68	-3195.32	-64.07	50.99	-6858.38	185.40	1011.90	-1863.41	-83.17	797.73	-3562.49	13.76	1321.24	0.00	0.00	0.00	-3194.96	-87.76	1696.06	-3351.53	9.66	1679.16	-3227.65	68.04	1672.39	-4357.59	18.37	1730.54	490.83	-275.25	79.72	1088.14	-287.76	78.17	501.50
2.31000	-3584.97	51.36	0.66	-3578.58	53.85	51.95	-3974.12	286.74	440.92	-4004.24	312.89	353.02	-3248.10	-73.65	8.68	-3240.05	-64.82	41.40	-6849.37	185.10	1015.00	-1876.47	-82.13	801.52	-3545.73	12.86	1322.31	0.00	0.00	0.00	-3194.96	-87.76	1696.06	-3386.25	9.61	1682.13	-3223.25	68.55	1671.97	-4353.20	19.69	1730.38	491.27	-275.19	79.91	1087.59	-288.02	77.89	501.12
2.32000	-3584.97	51.36	0.66	-3559.62	54.91	57.72	-3976.86	287.50	447.72	-4006.15	314.00	358.91	-3248.10	-73.65	8.68	-3298.41	-65.86	29.73	-6840.22	184.81	1018.06	-1889.49	-81.10	805.28	-3542.78	13.24	1322.67	0.00	0.00	0.00	-3194.96	-87.76	1696.06	-3374.65	6.82	1683.65	-3218.84	69.06	1671.54	-4348.76	21.01	1730.22	491.85	-275.14	80.10	1087.52	-288.18	77.92	500.72
2.33000	-3584.97	51.36	0.66	-3547.06	55.49	62.40	-3979.61	288.24	454.54	-4008.07	315.10	364.83	-3248.10	-73.65	8.68	-3277.59	-65.68	32.69	-6830.92	184.52	1021.10	-1902.47	-80.07	809.03	-3538.69	11.59	1323.72	0.00	0.00	0.00	-3194.96	-87.76	1696.06	-3371.48	7.95	1685.46	-3214.41	69.56	1671.12	-4344.25	22.33	1730.06	491.50	-275.54	79.88	1088.32	-287.87	78.13	500.73
2.34000	-3584.97	51.36	0.66	-3541.41	55.58	65.53	-3982.37	288.97	461.39	-4009.98	316.17	370.79	-3248.10	-73.65	8.68	-3293.18	-60.35	29.97	-6821.48	184.22	1024.11	-1915.42	-79.03	812.76	-3526.39	10.76	1324.63	0.00	0.00	0.00	-3194.96	-87.76	1696.06	-3367.43	7.15	1687.74	-3209.98	70.07	1670.70	-4339.67	23.67	1729.90	490.24	-275.50	79.46	1088.36	-287.85	78.20	501.13
2.35000	-3584.97	51.36	0.66	-3543.21	55.21	66.69	-3985.16	289.67	468.27	-4011.89	317.22	376.78	-3248.10	-73.65	8.68	-3299.57	-56.24	29.24	-6811.90	183.92	1027.09	-1928.32	-78.00	816.47	-3531.57	10.73	1326.14	0.00	0.00	0.00	-3194.96	-87.76	1696.06	-3367.88	5.80	1689.54	-3205.54	70.59	1670.27	-4335.04	25.00	1729.73	491.04	-275.33	79.75	1087.94	-287.96	78.11	501.28
2.36000	-3584.97	51.36	0.66	-3552.99	54.39	65.43	-3987.95	290.35	475.17	-4013.79	318.26	382.81	-3248.10	-73.65	8.68	-3310.81	-59.41	27.12	-6802.17	183.62	1030.04	-1941.19	-76.97	820.16	-3508.91	9.77	1327.64	0.00	0.00	0.00	-3194.96	-87.76	1696.06	-3364.81	4.76	1690.99	-3201.08	71.10	1669.84	-4330.34	26.34	1729.57	490.80	-275.55	79.59	1087.46	-288.09	77.91	501.15
2.37000	-3584.97	51.36	0.66	-3571.29	53.14	61.31	-3990.77	291.01	482.11	-4015.70	319.28	388.88	-3248.10	-73.65	8.68	-3268.19	-58.64	33.64	-6792.30	183.32	1032.96	-1954.01	-75.94	823.83	-3506.11	9.51	1328.65	0.00	0.00	0.00	-3194.96	-87.76	1696.06	-3350.21	4.84	1692.21	-3196.62	71.61	1669.41	-4325.59	27.69	1729.40	491.14	-275.38	79.70	1087.86	-287.78	78.07	501.42
2.38000	-3584.97	51.36	0.66	-3598.63	51.46	53.88	-3993.59	291.66	489.07	-4017.60	320.27	394.98	-3248.10	-73.65	8.68	-3284.91	-65.73	30.85	-6782.29	183.02	1035.86	-1966.80	-74.91	827.48	-3494.23	9.15	1330.76	0.00	0.00	0.00	-3194.96	-87.76	1696.06	-3338.68	5.31	1692.79	-3192.15	72.13	1668.98	-4320.77	29.04	1729.23	491.69	-275.41	80.02	1087.79	-287.94	78.13	501.51
2.39000	-3584.97	51.36	0.66	-3635.57	49.38	42.72	-3996.43	292.28	496.05	-4019.50	321.25	401.11	-3248.10	-73.65	8.68	-3317.31	-68.65	25.22	-6772.14	182.72	1038.73	-1979.54	-73.88	831.11	-3480.55	8.16	1332.80	0.00	0.00	0.00	-3194.96	-87.76	1696.06	-3329.53	5.57	1693.80	-3187.67	72.65	1668.55	-4315.90	30.39	1729.06	491.15	-275.33	79.85	1087.67	-288.32	78.09	501.27
2.40000	-3584.97	51.36	0.66	-3720.04	47.52	25.20	-3999.28	292.89	503.06	-4021.39	322.21	407.27	-3248.10	-73.65	8.68	-3205.59	-66.98	40.03	-6761.85	182.41	1041.56	-1992.24	-72.85	834.72	-3486.37	6.90	1334.23	0.00	0.00	0.00	-3194.96	-87.76	1696.06	-3331.37	5.29	1694.74	-3183.17	73.17	1668.12	-4310.96	31.75	1728.89	491.35	-275.26	79.86	1087.24	-287.98	77.88	500.73
2.41000	-3584.97	51.36	0.66	-3713.73	44.83	17.65	-4002.15	293.47	510.09	-4023.28	323.15	413.47	-3248.10	-73.65	8.68	-3141.31	-63.48	50.03	-6751.42	182.10	1044.37	-2004.90	-71.82	838.31	-3478.01	6.82	1334.21	0.00	0.00	0.00	-3194.96	-87.76	1696.06	-3331.70	4.42	1696.09	-3178.67	73.69	1667.68	-4305.96	33.12	1728.72	491.30	-275.11	79.88	1087.22	-287.95	77.86	500.82
2.42000	-3584.97	51.36	0.66	-3724.36	43.65	11.59	-4005.02	294.04	517.15	-4025.17	324.07	419.69	-3248.10	-73.65	8.68	-3281.61	-66.47	31.66	-6740.86	181.79	1047.15	-2017.51	-70.79	841.88	-3468.79	6.50	1335.70	0.00	0.00	0.00	-3194.96	-87.76	1696.06	-3318.04	2.89	1698.30	-3174.16	74.21	1667.25	-4300.91	34.48	1728.55	490.96	-275.29	79.75	1088.11	-287.90	78.14	501.04
2.43000	-3584.97	51.36	0.66	-3718.68	43.31	11.07	-4007.90	294.59	524.23	-4027.04	324.98	425.95	-3248.10	-73.65	8.68	-3271.72	-66.10	35.19	-6730.15	181.48	1049.89	-2030.08	-69.77	845.43	-3466.11	5.90	1335.69	0.00	0.00	0.00	-3194.96	-87.76	1696.06	-3305.64	1.94	1699.70	-3169.64	74.73	1666.81	-4295.80	35.85	1728.37	490.40	-275.56	79.56	1088.75	-287.66	78.38	502.18
2.44000	-3584.97	51.36	0.66	-3677.47	43.33	16.29	-4010.80	295.12	531.33	-4028.92	325.86	432.24	-3248.10	-73.65	8.68	-3336.65	-68.40	21.94	-6719.31	181.17	1052.61	-2042.61	-68.74	848.96	-3455.93	6.39	1336.63	0.00	0.00	0.00	-3194.96	-87.76	1696.06	-3307.11	1.65	1702.45	-3165.10	75.25	1666.37	-4290.62	37.23	1728.20	490.81	-275.35	79.74	1088.04	-288.03	78.19	500.95
2.45000	-3584.97	51.36	0.66	-3686.94	42.27	15.07	-4013.70	295.63	538.46	-4030.78	326.73	438.55	-3248.10	-73.65	8.68	-3248.69	-66.56	38.98	-6708.34	180.86	1055.30	-2055.08	-67.72	852.47	-3462.60	5.54	1337.15	0.00	0.00	0.00	-3194.96	-87.76	1696.06	-3310.27	1.35	1704.11	-3160.56	75.78	1665.93	-4285.39	38.61	1728.02	490.46	-275.14	79.76	1088.62	-288.00	78.37	500.99
2.46000	-3584.97	51.36	0.66	-3672.21	42.28	16.72	-4016.61	296.12	545.60	-4032.64	327.57	444.90	-3248.10	-73.65	8.68	-3260.21	-69.09	37.07	-6697.23	180.55	1057.96	-2067.51	-66.69	855.95	-3444.75	6.30	1337.84	0.00	0.00	0.00	-3194.96	-87.76	1696.06	-3294.71	0.18	1704.18	-3156.01	76.30	1665.49	-4280.10	39.99	1727.84	491.54	-275.35	80.07	1088.10	-287.93	78.28	501.06
2.47000	-3584.97	51.36	0.66	-3676.94	42.98	15.93	-4019.53	296.60	552.77	-4034.50	328.40	451.27	-3248.10	-73.65	8.68	-3258.07	-66.59	37.74	-6685.98	180.23	1060.58	-2079.89	-65.67	859.41	-3440.46	6.08	1337.89	0.00	0.00	0.00	-3194.96	-87.76	1696.06	-3294.22	-0.92	1704.71	-3151.45	76.83	1665.05	-4274.75	41.38	1727.66	490.60	-275.62	79.73	1087.85	-287.93	78.23	501.22
2.48000	-3584.97	51.36	0.66	-3659.73	44.25	18.88	-4022.46	297.06	559.96	-4036.34	329.22	457.67	-3248.10	-73.65	8.68	-3287.37	-66.45	33.00	-6674.61	179.91	1063.18	-2092.22	-64.65	862.85	-3428.39	6.47	1338.23	0.00	0.00	0.00	-3194.96	-87.76	1696.06	-3289.98	1.48	1705.69	-3146.88	77.36	1664.60	-4269.35	42.77	1727.48	491.28	-275.44	79.86	1087.85	-287.92	78.10	501.62
2.49000	-3584.98	51.36	0.66	-3647.78	46.24	22.77	-4025.39	297.50	567.16	-4038.18	330.01	464.10	-3248.10	-73.65	8.68	-3304.76	-68.23	31.20	-6663.09	179.59	1065.74	-2104.50	-63.63	866.27	-3423.10	6.04	1338.45	0.00	0.00	0.00	-3194.96	-87.76	1696.06	-3321.05	-0.92	1708.41	-3142.30	77.89	1664.16	-4263.89	44.16	1727.30	491.98	-275.21	80.20	1087.77	-288.09	77.90	501.56
2.50000	-3595.03	53.05	0.21	-3625.39	48.95	28.61	-4028.33	297.92	574.39	-4040.00	330.79	470.56	-3248.10	-73.65	8.68	-3293.98	-68.64	31.33	-6651.45	179.27	1068.27	-2116.73	-62.60	869.66	-3434.06	6.15	1339.40	0.00	0.00	0.00	-3194.96	-87.76	1696.06	-3304.56	0.58	1708.12	-3137.71	78.42	1663.71	-4258.37	45.56	1727.12	491.34	-274.98	79.97	1087.96	-287.96	78.09	501.11
2.51000	-3566.55	55.65	6.11	-3601.14	51.51	34.44	-4031.28	298.32	581.63	-4041.82	331.54	477.04	-3248.10	-73.65	8.68	-3259.25	-66.93	39.09	-6639.67	178.95	1070.77	-2128.91	-61.59	873.03	-3436.79	6.21	1340.00	0.00	0.00	0.00	-3194.96	-87.76	1696.06	-3281.74	1.71	1707.76	-3133.11	78.95	1663.26	-4252.79	46.96	1726.94	491.12	-275.54	79.82	1087.86	-287.86	78.07	500.45
2.52000	-3551.79	57.52	8.40	-3594.39	53.87	36.04	-4034.23	298.71	588.89	-4043.63	332.28	483.54	-3248.10	-73.65	8.68	-3309.49	-67.83	31.30	-6627.77	178.63	1073.24	-2141.03	-60.57	876.37	-3412.67	7.34	1340.56	0.00	0.00	0.00	-3194.96	-87.76	1696.06	-3268.07	1.73	1707.10	-3128.50	79.49	1662.81	-4247.16	48.37	1726.75	490.65	-275.69	79.78	1087.68	-288.01	78.03	501.15
2.53000	-3571.82	63.00	5.35	-3564.90	55.41	39.85	-4037.18	299.08	596.17	-4045.43	333.01	490.07	-3248.10	-73.65	8.68	-3287.96	-66.93	33.45	-6615.73	178.30	1075.68	-2153.11	-59.55	879.69	-3419.27	7.22	1340.31	0.00	0.00	0.00	-3194.96	-87.76	1696.06	-3235.22	3.25	1706.13	-3123.88	80.02	1662.36	-4241.47	49.77	1726.57	490.17	-275.64	79.47	1087.66	-287.88	78.09	501.99
2.54000	-3525.21	65.52	11.68	-3522.82	58.89	45.33	-4040.14	299.43	603.46	-4047.22	333.71	496.62	-3248.10	-73.65	8.68	-3258.63	-66.80	40.46	-6603.57	177.97	1078.08	-2165.12	-58.54	882.99	-3402.27	7.72	1341.24	0.00	0.00	0.00	-3194.96	-87.76	1696.06	-3225.88	3.69	1705.53	-3119.25	80.56	1661.91	-4235.73	51.18	1726.38	490.42	-275.32	79.64	1087.88	-287.95	78.10	502.02
2.55000	-3494.05	67.03	13.91	-3493.79	60.69	48.49	-4043.10	299.77	610.77	-4048.99	334.40	503.20	-3248.10	-73.65	8.68	-3220.66	-64.89	48.45	-6591.27	177.64	1080.45	-2177.09	-57.52	886.26	-3409.77	7.87	1341.81	0.00	0.00	0.00	-3194.96	-87.76	1696.06	-3245.04	4.13	1706.90	-3114.61	81.09	1661.46	-4229.93	52.59	1726.20	490.83	-275.41	79.78	1087.64	-287.83	78.07	500.47
2.56000	-3507.58	72.55	8.04	-3477.03	63.58	47.89	-4046.06	300.08	618.10	-4050.76	335.07	509.80	-3248.10	-73.65	8.68	-3253.64	-64.94	42.59	-6578.85	177.31	1082.79	-2189.00	-56.51	889.51	-3406.16	8.97	1342.50	0.00	0.00	0.00	-3194.96	-87.76	1696.06	-3265.46	4.16	1709.03	-3109.96	81.63	1661.00	-4224.08	54.01	1726.01	490.85	-275.43	79.69	1087.82	-287.61	78.23	500.58
2.57000	-3466.35	74.15	12.04	-3475.18	65.65	44.98	-4049.02	300.38	625.43	-4052.51	335.73	516.42	-3248.10	-73.65	8.68	-3304.60	-66.62	32.77	-6566.30	176.98	1085.10	-2200.85	-55.50	892.73	-3412.25	10.02	1343.14	0.00	0.00	0.00	-3194.96	-87.76	1696.06	-3259.32	7.18	1710.05	-3105.30	82.17	1660.55	-4218.17	55.42	1725.82	490.50	-275.29	79.62	1087.91	-287.77	78.29	500.75
2.58000	-3438.44	76.97	13.78	-3424.21	68.89	48.43	-4051.98	300.67	632.79	-4054.25	336.36	523.06	-3248.10	-73.65	8.68	-3352.24	-67.80	23.30	-6553.62	176.65	1087.37	-2212.64	-54.49	895.93	-3391.67	10.69	1343.84	0.00	0.00	0.00	-3194.96	-87.76	1696.06	-3252.56	6.15	1709.25	-3100.64	82.71	1660.09	-4212.20	56.84	1725.63	491.32	-275.27	79.93	1087.86	-287.72	78.15	500.57
2.59000	-3415.73	78.19	12.26	-3390.29	71.86	49.35	-4054.95	300.93	640.15	-4055.98	336.98	529.73	-3248.10	-73.65	8.68	-3305.28	-65.62	32.25	-6540.82	176.32	1089.61	-2224.38	-53.48	899.10	-3388.16	10.80	1344.31	0.00	0.00	0.00	-3194.96	-87.76	1696.06	-3222.36	8.04	1709.91	-3095.96	83.25	1659.64	-4206.18	58.27	1725.44	490.71	-275.36	79.67	1087.86	-287.80	77.98	500.97
2.60000	-3373.71	81.31	15.57	-3361.47	75.07	49.77	-4057.91	301.19	647.53	-4057.70	337.59	536.41	-3248.10	-73.65	8.68	-3244.38	-63.10	44.28	-6527.90	175.98	1091.82	-2236.06	-52.47	902.24	-3387.10	11.46	1343.97	0.00	0.00	0.00	-3194.96	-87.76	1696.06	-3190.48	10.46	1709.03	-3091.28	83.79	1659.18	-4200.11	59.69	1725.25	490.75	-275.29	79.83	1087.84	-287.78	78.15	500.80
2.61000	-3325.80	84.51	19.86	-3344.73	77.31	48.04	-4060.87	301.42	654.92	-4059.40	338.17	543.11	-3248.10	-73.65	8.68	-3249.00	-62.45	45.33	-6514.85	175.64	1093.99	-2247.67	-51.47	905.36	-3371.24	13.28	1344.50	0.00	0.00	0.00	-3194.96	-87.76	1696.06	-3202.77	12.39	1710.24	-3086.58	84.33	1658.72	-4193.99	61.12	1725.06	490.33	-275.19	79.67	1087.96	-287.81	78.28	501.27
2.62000	-3271.72	87.50	27.51	-3335.57	79.20	45.22	-4063.83	301.64	662.32	-4061.08	338.74	549.83	-3248.10	-73.65	8.68	-3294.15	-63.59	37.86	-6501.67	175.30	1096.13	-2259.23	-50.46	908.45	-3368.62	13.42	1344.74	0.00	0.00	0.00	-3194.96	-87.76	1696.06	-3234.51	13.81	1712.16	-3081.88	84.88	1658.26	-4187.81	62.54	1724.87	490.91	-274.99	79.83	1088.23	-287.81	78.22	501.15
2.63000	-3233.36	90.54	30.51	-3300.73	82.33	46.03	-4066.79	301.84	669.74	-4062.76	339.30	556.57	-3248.10	-73.65	8.68	-3277.02	-62.60	39.06	-6488.37	174.96	1098.24	-2270.73	-49.46	911.51	-3357.48	14.95	1345.03	0.00	0.00	0.00	-3194.96	-87.76	1696.06	-3224.14	15.61	1712.77	-3077.16	85.42	1657.80	-4181.58	63.97	1724.68	490.70	-275.29	79.65	1087.74	-287.91	78.02	500.92
2.64000	-3196.40	93.49	33.35	-3279.04	85.47	45.46	-4069.74	302.03	677.16	-4064.41	339.84	563.33	-3248.10	-73.65	8.68	-3305.04	-64.50	35.50	-6474.95	174.62	1100.31	-2282.16	-48.46	914.55	-3353.41	15.57	1344.77	0.00	0.00	0.00	-3194.96	-87.76	1696.06	-3228.82	16.65	1713.25	-3072.44	85.97	1657.33	-4175.29	65.41	1724.49	491.24	-275.34	79.76	1087.51	-287.84	78.10	500.46
2.65000	-3160.81	96.35	36.02	-3259.53	87.93	44.31	-4072.69	302.20	684.59	-4066.05	340.36	570.10	-3248.10	-73.65	8.68	-3284.77	-62.72	36.71	-6461.41	174.28	1102.34	-2293.53	-47.46	917.56	-3359.37	16.10	1344.86	0.00	0.00	0.00	-3194.96	-87.76	1696.06	-3198.53	21.02	1711.98	-3067.70	86.51	1656.87	-4168.95	66.84	1724.29	491.14	-275.44	79.67	1087.70	-287.90	78.09	500.51
2.66000	-3126.57	99.11	38.53	-3229.12	92.23	43.97	-4075.64	302.35	692.03	-4067.68	340.86	576.90	-3248.10	-73.65	8.68	-3285.07	-62.13	35.38	-6447.75	173.93	1104.34	-2304.84	-46.47	920.54	-3344.07	17.36	1343.63	0.00	0.00	0.00	-3194.96	-87.76	1696.06	-3195.41	22.91	1712.80	-3062.96	87.06	1656.41	-4162.57	68.27	1724.10	490.63	-275.53	79.61	1088.02	-287.83	78.20	501.18
2.67000	-3093.67	101.79	40.89	-3209.20	95.44	41.82	-4078.58	302.49	699.48	-4069.28	341.35	583.70	-3248.10	-73.65	8.68	-3286.49	-63.58	36.31	-6433.97	173.59	1106.31	-2316.08	-45.47	923.49	-3329.31	18.88	1343.35	0.00	0.00	0.00	-3194.96	-87.76	1696.06	-3203.43	24.86	1712.84	-3058.21	87.61	1655.94	-4156.12	69.71	1723.91	491.29	-275.26	79.81	1088.30	-287.91	78.22	500.94
2.68000	-3062.08	104.39	43.08	-3181.67	101.84	42.11	-4081.51	302.61	706.94	-4070.88	341.82	590.52	-3248.10	-73.65	8.68	-3284.50	-65.22	38.28	-6420.06	173.24	1108.24	-2327.26	-44.48	926.41	-3322.93	19.42	1343.17	0.00	0.00	0.00	-3194.96	-87.76	1696.06	-3200.59	27.35	1711.54	-3053.45	88.16	1655.48	-4149.63	71.15	1723.71	491.96	-275.37	80.07	1088.03	-287.75	78.09	501.42
2.69000	-3031.77	106.90	45.13	-3171.48	105.80	40.04	-4084.44	302.72	714.41	-4072.45	342.28	597.36	-3248.10	-73.65	8.68	-3288.19	-66.54	36.62	-6406.04	172.89	1110.14	-2338.37	-43.49	929.31	-3320.34	20.60	1343.83	0.00	0.00	0.00	-3195.21	-86.81	1696.47	-3191.19	27.98	1712.30	-3048.68	88.71	1655.01	-4143.09	72.59	1723.52	490.87	-275.35	79.81	1088.10	-287.78	78.11	501.10
2.70000	-3002.75	109.32	47.03	-3128.95	110.83	44.79	-4087.36	302.81	721.88	-4074.00	342.72	604.21	-3248.10	-73.65	8.68	-3293.82	-67.26	33.46	-6391.91	172.54	1111.99	-2349.41	-42.50	932.17	-3319.97	21.39	1343.21	0.00	0.00	0.00	-3193.67	-84.41	1697.15	-3181.63	29.73	1712.57	-3043.90	89.26	1654.54	-4136.49	74.03	1723.32	490.69	-275.37	79.70	1087.81	-287.86	78.01	501.11
2.71000	-2974.97	111.66	48.78	-3099.87	115.23	47.50	-4090.28	302.89	729.35	-4075.54	343.15	611.07	-3248.10	-73.65	8.68	-3303.59	-69.15	31.85	-6377.65	172.18	1113.82	-2360.39	-41.51	935.01	-3316.71	21.82	1342.61	0.00	0.00	0.00	-3186.87	-81.18	1697.25	-3190.16	33.55	1711.00	-3039.11	89.81	1654.07	-4129.85	75.47	1723.13	490.64	-275.36	79.72	1087.19	-287.77	77.89	501.63
2.72000	-2948.42	113.92	50.39	-3085.99	120.79	48.38	-4093.18	302.95	736.84	-4077.06	343.56	617.95	-3248.10	-73.65	8.68	-3289.19	-67.72	33.87	-6363.28	171.83	1115.61	-2371.29	-40.53	937.81	-3311.91	23.50	1341.64	0.00	0.00	0.00	-3171.35	-77.76	1695.94	-3174.73	37.32	1709.66	-3034.32	90.36	1653.60	-4123.15	76.91	1722.93	491.14	-275.46	79.78	1087.57	-287.80	78.05	501.56
2.73000	-2923.08	116.10	51.85	-2965.04	124.67	64.81	-4096.08	303.00	744.32	-4078.56	343.95	624.84	-3248.10	-73.65	8.68	-3310.09	-67.82	30.77	-6348.79	171.47	1117.36	-2382.13	-39.54	940.59	-3296.37	24.71	1340.76	0.00	0.00	0.00	-3140.41	-74.73	1693.28	-3148.91	38.63	1708.64	-3029.51	90.91	1653.13	-4116.41	78.35	1722.73	490.95	-275.52	79.58	1088.11	-287.79	78.30	500.94
2.74000	-2898.93	118.21	53.18	-2921.42	129.45	68.55	-4098.96	303.03	751.81	-4080.04	344.33	631.74	-3248.10	-73.65	8.68	-3308.39	-67.76	30.62	-6334.19	171.12	1119.07	-2392.90	-38.56	943.33	-3283.17	26.03	1340.63	0.00	0.00	0.00	-3160.34	-74.21	1694.01	-3135.81	40.33	1707.68	-3024.69	91.47	1652.66	-4109.61	79.80	1722.54	491.50	-275.37	79.77	1088.24	-288.14	78.15	500.90
2.75000	-2875.94	120.23	54.37	-2882.25	133.87	71.65	-4101.84	303.05	759.31	-4081.49	344.70	638.65	-3248.10	-73.65	8.68	-3302.60	-68.59	30.23	-6319.47	170.76	1120.75	-2403.60	-37.58	946.05	-3271.15	28.54	1339.83	0.00	0.00	0.00	-3139.98	-69.88	1693.49	-3136.40	43.64	1707.45	-3019.87	92.02	1652.19	-4102.76	81.24	1722.34	491.54	-275.32	79.82	1087.76	-287.92	78.03	500.59
2.76000	-2854.11	122.18	55.43	-2847.31	137.93	74.15	-4104.70	303.06	766.80	-4082.93	345.04	645.57	-3248.10	-73.65	8.68	-3269.55	-67.96	35.39	-6304.64	170.40	1122.39	-2414.22	-36.60	948.73	-3270.70	30.36	1339.24	0.00	0.00	0.00	-3127.61	-66.88	1693.14	-3112.80	46.20	1705.22	-3015.04	92.58	1651.71	-4095.87	82.69	1722.14	490.39	-275.38	79.60	1087.77	-287.62	78.09	501.44
2.77000	-2833.40	124.06	56.36	-2816.40	141.64	76.07	-4107.56	303.04	774.30	-4084.35	345.38	652.50	-3248.10	-73.65	8.68	-3256.59	-67.39	37.66	-6289.70	170.04	1124.00	-2424.77	-35.63	951.38	-3272.73	31.18	1338.56	0.00	0.00	0.00	-3129.12	-65.78	1691.92	-3096.56	48.97	1703.42	-3010.19	93.13	1651.24	-4088.93	84.13	1721.95	490.99	-275.36	79.86	1088.26	-287.81	78.31	501.23
2.78000	-2813.80	125.86	57.16	-2789.33	145.04	77.46	-4110.40	303.02	781.80	-4085.74	345.70	659.44	-3248.10	-73.65	8.68	-3283.92	-68.14	32.11	-6274.64	169.67	1125.56	-2435.25	-34.66	954.00	-3269.98	33.68	1337.17	0.00	0.00	0.00	-3128.87	-61.83	1691.76	-3108.01	51.57	1703.59	-3005.34	93.69	1650.77	-4081.94	85.58	1721.75	491.09	-275.26	79.83	1088.32	-287.78	78.23	501.23
2.79000	-2795.28	127.59	57.84	-2765.89	148.13	78.34	-4113.23	302.98	789.31	-4087.11	346.00	666.38	-3248.10	-73.65	8.68	-3296.29	-68.51	30.71	-6259.47	169.31	1127.09	-2445.65	-33.69	956.59	-3252.98	35.57	1336.54	0.00	0.00	0.00	-3109.37	-58.95	1690.17	-3095.25	53.91	1701.91	-3000.48	94.25	1650.29	-4074.90	87.02	1721.55	491.39	-275.01	79.83	1088.15	-287.99	78.13	501.02
2.80000	-2777.83	129.25	58.39	-2745.89	150.93	78.75	-4116.04	302.93	796.81	-4088.46	346.29	673.34	-3248.10	-73.65	8.68	-3332.82	-70.44	25.49	-6244.20	168.94	1128.58	-2455.98	-32.72	959.15	-3243.44	37.06	1335.29	0.00	0.00	0.00	-3112.99	-55.21	1690.56	-3102.40	56.20	1702.23	-2995.61	94.81	1649.81	-4067.81	88.47	1721.35	491.13	-275.33	79.92	1087.75	-288.23	77.90	501.61
2.81000	-2761.43	130.84	58.83	-2729.13	153.45	78.73	-4118.84	302.86	804.31	-4089.79	346.57	680.30	-3248.10	-73.65	8.68	-3273.88	-69.70	35.57	-6228.81	168.57	1130.04	-2466.23	-31.76	961.67	-3237.16	39.16	1334.08	0.00	0.00	0.00	-3085.19	-53.20	1687.10	-3079.39	58.75	1700.09	-2990.73	95.37	1649.34	-4060.67	89.91	1721.16	490.94	-275.78	79.78	1088.01	-288.04	78.02	501.85
2.82000	-2746.05	132.36	59.15	-2715.40	155.71	78.30	-4121.63	302.78	811.81	-4091.09	346.83	687.27	-3248.10	-73.65	8.68	-3275.07	-69.31	36.64	-6213.31	168.21	1131.45	-2476.41	-30.79	964.16	-3233.33	41.21	1333.01	0.00	0.00	0.00	-3089.30	-48.62	1685.70	-3066.60	63.88	1699.39	-2985.84	95.93	1648.86	-4053.49	91.36	1720.96	490.92	-275.48	79.78	1088.15	-288.00	78.23	501.23
2.83000	-2731.67	133.82	59.36	-2704.50	157.72	77.50	-4124.40	302.69	819.31	-4092.37	347.07	694.25	-3248.10	-73.65	8.68	-3262.86	-66.59	39.31	-6197.70	167.83	1132.83	-2486.51	-29.83	966.62	-3220.93	44.17	1331.73	0.00	0.00	0.00	-3071.88	-46.44	1684.65	-3069.44	66.87	1698.02	-2980.95	96.49	1648.38	-4046.26	92.80	1720.76	490.58	-275.66	79.64	1088.27	-288.12	78.12	500.68
2.84000	-2718.27	135.21	59.46	-2696.25	159.51	76.36	-4127.15	302.58	826.81	-4093.62	347.30	701.23	-3248.10	-73.65	8.68	-3277.34	-65.94	36.02	-6181.99	167.46	1134.17	-2496.53	-28.87	969.05	-3206.35	46.83	1331.06	0.00	0.00	0.00	-3045.02	-43.16	1684.35	-3087.87	68.93	1698.19	-2976.04	97.05	1647.90	-4038.98	94.25	1720.56	491.01	-275.22	79.82	1087.35	-288.20	77.84	501.00
2.85000	-2705.84	136.54	59.45	-2690.42	161.09	74.92	-4129.89	302.46	834.30	-4094.85	347.52	708.21	-3248.06	-73.64	8.69	-3263.99	-67.98	38.97	-6166.17	167.09	1135.47	-2506.47	-27.92	971.44	-3210.78	48.17	1329.44	0.00	0.00	0.00	-3076.33	-42.00	1684.27	-3060.91	72.92	1696.08	-2971.13	97.61	1647.42	-4031.66	95.69	1720.36	491.01	-275.44	79.75	1087.82	-287.92	78.00	501.77
2.86000	-2694.35	137.81	59.33	-2686.83	162.47	73.21	-4132.61	302.32	841.79	-4096.05	347.72	715.20	-3201.11	-72.49	15.74	-3259.58	-68.95	39.45	-6150.24	166.71	1136.73	-2516.33	-26.97	973.79	-3187.60	50.45	1328.45	0.00	0.00	0.00	-3059.73	-38.55	1682.67	-3079.80	75.12	1695.66	-2966.20	98.17	1646.94	-4024.29	97.13	1720.17	491.16	-275.39	79.77	1087.41	-287.82	77.93	502.08
2.87000	-2683.78	139.01	59.12	-2685.28	163.67	71.26	-4135.31	302.18	849.28	-4097.23	347.91	722.19	-3206.30	-73.04	16.26	-3255.82	-68.45	40.17	-6134.21	166.34	1137.95	-2526.11	-26.02	976.12	-3177.11	52.33	1327.58	0.00	0.00	0.00	-3064.68	-36.71	1681.72	-3094.49	78.08	1694.90	-2961.27	98.73	1646.46	-4016.87	98.58	1719.97	490.64	-275.21	79.65	1088.09	-287.78	78.12	501.55
2.88000	-2674.11	140.16	58.80	-2685.56	164.71	69.11	-4137.99	302.01	856.76	-4098.38	348.09	729.18	-3171.84	-71.91	21.51	-3241.95	-68.31	43.59	-6118.07	165.96	1139.13	-2535.81	-25.07	978.40	-3175.78	54.08	1326.27	0.00	0.00	0.00	-3062.20	-30.84	1679.55	-3039.11	80.55	1692.81	-2956.33	99.29	1645.98	-4009.41	100.02	1719.77	490.63	-275.55	79.57	1088.52	-288.07	78.22	501.30
2.89000	-2665.32	141.24	58.39	-2687.48	165.59	66.80	-4140.66	301.84	864.24	-4099.51	348.25	736.18	-3171.26	-71.83	21.57	-3260.18	-66.17	40.36	-6101.83	165.58	1140.27	-2545.42	-24.13	980.66	-3170.18	56.91	1324.92	0.00	0.00	0.00	-3055.06	-29.02	1678.63	-3027.22	83.16	1690.35	-2951.38	99.86	1645.50	-4001.91	101.46	1719.57	491.53	-275.52	79.88	1087.90	-287.94	78.19	501.07
2.90000	-2657.39	142.27	57.88	-2690.83	166.35	64.34	-4143.30	301.66	871.71	-4100.60	348.40	743.18	-3205.56	-72.56	16.55	-3261.82	-67.04	40.44	-6085.48	165.20	1141.37	-2554.96	-23.18	982.87	-3155.56	60.19	1323.95	0.00	0.00	0.00	-3044.93	-24.42	1678.68	-3042.23	87.00	1690.18	-2946.42	100.42	1645.02	-3994.36	102.90	1719.38	491.03	-275.40	79.76	1087.91	-287.80	78.14	501.18
2.91000	-2650.30	143.25	57.28	-2695.42	166.98	61.79	-4145.92	301.46	879.18	-4101.67	348.53	750.18	-3200.37	-72.74	19.30	-3274.94	-67.20	36.86	-6069.03	164.82	1142.44	-2564.40	-22.25	985.06	-3141.41	63.46	1322.47	0.00	0.00	0.00	-3020.06	-22.39	1676.34	-3029.48	89.65	1687.53	-2941.46	100.99	1644.53	-3986.76	104.33	1719.18	490.85	-275.56	79.73	1087.65	-287.43	78.26	501.03
2.92000	-2644.03	144.17	56.59	-2701.04	167.52	59.16	-4148.53	301.25	886.63	-4102.71	348.66	757.18	-3286.92	-73.89	4.44	-3312.35	-67.89	30.20	-6052.48	164.43	1143.46	-2573.77	-21.31	987.20	-3126.00	66.70	1322.32	0.00	0.00	0.00	-3050.97	-19.87	1677.78	-3019.77	93.75	1687.77	-2936.48	101.55	1644.05	-3979.12	105.77	1718.98	491.39	-275.34	79.93	1087.83	-287.81	78.08	501.22
2.93000	-2638.56	145.03	55.82	-2707.50	167.97	56.51	-4151.11	301.02	894.08	-4103.72	348.76	764.18	-3270.28	-74.05	8.03	-3364.14	-68.52	22.23	-6035.83	164.05	1144.44	-2583.04	-20.38	989.31	-3125.48	69.75	1322.17	0.00	0.00	0.00	-3014.04	-16.38	1675.47	-2999.11	96.17	1687.55	-2931.50	102.12	1643.57	-3971.44	107.21	1718.79	491.01	-275.39	79.87	1088.23	-287.97	78.09	501.10
2.94000	-2633.86	145.85	54.97	-2714.59	168.35	53.85	-4153.66	300.79	901.53	-4104.71	348.86	771.18	-3213.35	-74.10	17.31	-3381.49	-68.69	20.37	-6019.08	163.66	1145.38	-2592.24	-19.45	991.39	-3123.44	72.38	1322.04	0.00	0.00	0.00	-3003.59	-14.21	1675.32	-2970.62	98.10	1685.43	-2926.51	102.68	1643.08	-3963.71	108.64	1718.59	491.32	-275.47	79.89	1088.24	-288.05	78.16	501.00
2.95000	-2629.92	146.61	54.03	-2722.12	168.68	51.22	-4156.20	300.54	908.96	-4105.66	348.94	778.17	-3209.70	-74.91	16.30	-3315.71	-68.02	32.03	-6002.22	163.27	1146.28	-2601.34	-18.52	993.42	-3117.60	76.41	1321.97	0.00	0.00	0.00	-2970.61	-8.69	1671.33	-2967.52	101.80	1685.18	-2921.50	103.25	1642.60	-3955.94	110.07	1718.39	490.95	-275.38	79.68	1087.83	-287.97	78.01	500.87
2.96000	-2626.72	147.33	53.02	-2729.88	168.97	48.66	-4158.71	300.28	916.38	-4106.58	349.01	785.17	-3223.50	-75.36	14.17	-3253.89	-67.42	42.47	-5985.27	162.88	1147.14	-2610.36	-17.60	995.42	-3118.57	79.55	1323.07	0.00	0.00	0.00	-2950.63	-7.21	1673.12	-2975.66	105.61	1685.54	-2916.49	103.82	1642.11	-3948.12	111.50	1718.20	490.24	-275.45	79.45	1087.67	-287.90	78.13	501.56
2.97000	-2624.23	148.00	51.93	-2737.68	169.24	46.19	-4161.19	300.01	923.80	-4107.47	349.06	792.16	-3198.29	-74.49	18.37	-3205.02	-66.74	50.69	-5968.22	162.49	1147.95	-2619.28	-16.67	997.39	-3110.43	82.65	1323.83	0.00	0.00	0.00	-2994.20	-4.43	1675.77	-2954.36	108.92	1685.50	-2911.48	104.38	1641.62	-3940.26	112.93	1718.00	490.65	-275.39	79.68	1087.71	-287.76	78.16	501.30
2.98000	-2622.44	148.62	50.77	-2745.32	169.51	43.86	-4163.65	299.72	931.20	-4108.33	349.11	799.15	-3241.24	-73.51	13.02	-3221.34	-66.57	47.39	-5951.07	162.09	1148.73	-2628.12	-15.76	999.31	-3097.78	86.17	1324.89	0.00	0.00	0.00	-2974.14	-0.33	1676.74	-2948.39	112.70	1686.01	-2906.45	104.95	1641.14	-3932.36	114.36	1717.81	490.92	-275.55	79.87	1087.85	-287.68	78.30	500.53
2.99000	-2621.32	149.20	49.55	-2752.58	169.78	41.70	-4166.09	299.43	938.59	-4109.16	349.14	806.13	-3197.63	-72.47	20.06	-3263.37	-66.94	39.44	-5933.82	161.70	1149.46	-2636.86	-14.84	1001.20	-3090.59	89.31	1326.49	0.00	0.00	0.00	-2952.34	2.00	1676.55	-2951.42	115.95	1686.51	-2901.41	105.52	1640.65	-3924.42	115.78	1717.61	491.26	-275.28	79.99	1088.05	-287.75	78.32	501.13
3.00000	-2620.85	149.73	48.25	-2759.29	170.08	39.74	-4168.49	299.12	945.97	-4109.96	349.15	813.11	-3206.26	-72.09	17.75	-3291.67	-67.87	33.71	-5916.48	161.30	1150.15	-2645.52	-13.93	1003.05	-3087.21	93.23	1328.15	0.00	0.00	0.00	-2938.05	4.04	1676.82	-2958.23	118.63	1688.07	-2896.37	106.09	1640.16	-3916.44	117.21	1717.42	492.22	-275.30	80.23	1087.35	-288.14	77.93	500.97
3.01000	-2621.02	150.22	46.90	-2765.22	170.42	38.01	-4170.87	298.81	953.34	-4110.73	349.16	820.09	-3205.94	-71.97	18.40	-3301.09	-69.65	30.84	-5899.04	160.91	1150.80	-2654.08	-13.02	1004.86	-3092.22	97.33	1329.65	0.00	0.00	0.00	-2973.16	7.23	1680.44	-2966.45	121.39	1689.94	-2891.32	106.65	1639.68	-3908.41	118.63	1717.23	491.49	-275.33	80.04	1087.37	-287.99	77.76	500.90
3.02000	-2621.80	150.67	45.48	-2770.20	170.82	36.54	-4173.23	298.48	960.69	-4111.46	349.15	827.05	-3222.10	-71.25	15.34	-3298.79	-68.55	31.91	-5881.51	160.51	1151.41	-2662.55	-12.12	1006.63	-3083.09	99.71	1331.04	0.00	0.00	0.00	-2936.22	10.67	1679.60	-2931.85	124.41	1691.45	-2886.25	107.22	1639.19	-3900.34	120.05	1717.03	490.83	-275.24	79.86	1088.05	-287.94	78.10	500.81
3.03000	-2623.18	151.08	44.00	-2774.01	171.29	35.38	-4175.55	298.14	968.03	-4112.16	349.13	834.02	-3178.74	-70.97	22.68	-3266.88	-64.45	36.97	-5863.88	160.11	1151.97	-2670.93	-11.22	1008.36	-3075.74	102.58	1333.01	0.00	0.00	0.00	-2906.72	16.05	1681.71	-2924.36	127.56	1692.21	-2881.19	107.79	1638.70	-3892.23	121.46	1716.84	490.64	-275.52	79.73	1087.95	-287.79	78.23	501.18
3.04000	-2625.12	151.46	42.47	-2782.86	171.60	34.18	-4177.85	297.79	975.36	-4112.82	349.10	840.97	-3204.30	-71.20	15.67	-3238.64	-63.85	40.26	-5846.16	159.71	1152.50	-2679.21	-10.32	1010.06	-3069.54	105.28	1334.71	0.00	0.00	0.00	-2903.01	18.70	1683.23	-2916.91	129.86	1693.93	-2876.11	108.36	1638.21	-3884.08	122.87	1716.65	490.57	-275.56	79.80	1087.66	-287.93	78.07	501.01
3.05000	-2627.62	151.79	40.89	-2772.51	171.63	34.00	-4180.11	297.42	982.67	-4113.45	349.05	847.92	-3201.48	-68.38	14.41	-3281.08	-64.09	30.88	-5828.34	159.30	1152.97	-2687.39	-9.42	1011.71	-3053.83	108.00	1335.72	0.00	0.00	0.00	-2925.43	19.57	1685.52	-2916.57	132.56	1695.68	-2871.02	108.93	1637.72	-3875.89	124.28	1716.46	491.68	-275.37	80.21	1087.62	-287.80	78.13	501.46
3.06000	-2630.65	152.09	39.26	-2776.32	170.76	32.43	-4182.35	297.05	989.96	-4114.05	349.00	854.86	-3232.53	-68.10	7.89	-3272.65	-62.62	28.97	-5810.44	158.90	1153.41	-2695.48	-8.53	1013.32	-3039.62	110.58	1337.38	0.00	0.00	0.00	-2915.34	21.58	1687.56	-2903.84	136.89	1696.31	-2865.93	109.50	1637.24	-3867.66	125.69	1716.27	491.56	-275.29	80.00	1087.95	-287.92	78.10	501.19
3.07000	-2634.18	152.36	37.58	-2779.21	169.75	30.95	-4184.55	296.67	997.24	-4114.61	348.93	861.79	-3242.11	-67.61	4.45	-3256.10	-61.34	28.71	-5792.44	158.49	1153.80	-2703.47	-7.64	1014.90	-3033.38	112.94	1338.33	0.00	0.00	0.00	-2944.28	24.62	1689.99	-2908.16	139.08	1698.22	-2860.82	110.07	1636.75	-3859.39	127.10	1716.08	491.22	-275.52	79.82	1088.24	-287.89	78.22	501.43
3.08000	-2638.21	152.59	35.86	-2763.53	170.13	33.21	-4186.72	296.28	1004.50	-4115.13	348.85	868.71	-3197.37	-66.37	10.49	-3233.70	-58.47	30.44	-5774.35	158.08	1154.15	-2711.37	-6.76	1016.43	-3020.06	114.33	1339.03	0.00	0.00	0.00	-2934.67	27.23	1692.16	-2879.29	141.20	1700.56	-2855.71	110.64	1636.26	-3851.08	128.50	1715.89	490.93	-275.68	79.52	1088.10	-287.98	78.14	500.85
3.09000	-2642.70	152.79	34.10	-2791.57	176.06	30.25	-4188.86	295.87	1011.75	-4115.62	348.76	875.62	-3184.21	-64.46	12.62	-3223.02	-57.71	34.71	-5756.17	157.67	1154.45	-2719.16	-5.88	1017.92	-3022.49	117.12	1340.03	0.00	0.00	0.00	-2915.07	29.01	1694.33	-2880.00	143.52	1701.70	-2850.59	111.21	1635.77	-3842.73	129.89	1715.70	490.66	-275.49	79.60	1087.58	-288.01	78.12	501.60
3.10000	-2647.65	152.96	32.30	-2784.82	177.05	30.42	-4190.97	295.46	1018.97	-4116.07	348.65	882.52	-3165.25	-63.55	19.43	-3212.49	-54.58	40.60	-5737.91	157.26	1154.71	-2726.86	-5.00	1019.37	-3009.80	119.37	1341.57	0.00	0.00	0.00	-2891.20	31.53	1693.28	-2866.17	145.24	1702.04	-2845.47	111.78	1635.28	-3834.35	131.29	1715.51	490.98	-275.49	79.77	1087.62	-287.59	78.23	501.40
3.11000	-2653.02	153.11	30.46	-2787.94	177.53	30.91	-4193.04	295.03	1026.18	-4116.49	348.54	889.40	-3163.15	-60.08	23.85	-3210.09	-52.20	44.32	-5719.55	156.85	1154.93	-2734.46	-4.13	1020.78	-3001.05	120.35	1342.79	0.00	0.00	0.00	-2865.62	33.55	1694.52	-2884.18	149.60	1705.14	-2840.33	112.35	1634.79	-3825.92	132.68	1715.32	490.95	-275.42	79.84	1087.57	-287.64	78.06	501.57
3.12000	-2658.79	153.22	28.59	-2815.07	176.85	26.30	-4195.08	294.60	1033.37	-4116.87	348.41	896.28	-3174.57	-59.24	23.44	-3190.46	-48.66	50.48	-5701.11	156.44	1155.10	-2741.95	-3.26	1022.15	-2996.46	122.32	1343.98	0.00	0.00	0.00	-2880.44	34.35	1697.71	-2859.60	151.86	1705.51	-2835.19	112.92	1634.30	-3817.45	134.07	1715.14	490.69	-275.22	79.73	1087.79	-287.76	78.00	501.70
3.13000	-2664.96	153.31	26.69	-2844.20	177.29	21.12	-4197.08	294.16	1040.54	-4117.20	348.28	903.14	-3151.48	-54.22	30.66	-3160.70	-45.02	57.80	-5682.58	156.02	1155.22	-2749.34	-2.39	1023.47	-2994.89	123.98	1344.85	0.00	0.00	0.00	-2833.61	37.46	1696.97	-2853.86	152.92	1706.11	-2830.03	113.49	1633.81	-3808.95	135.45	1714.95	491.00	-275.09	79.96	1087.69	-288.03	78.04	501.95
3.14000	-2671.49	153.38	24.76	-2805.46	177.75	28.81	-4199.05	293.70	1047.68	-4117.50	348.13	909.99	-3132.47	-50.82	34.78	-3152.53	-41.06	61.53	-5663.96	155.60	1155.30	-2756.63	-1.53	1024.75	-2980.33	125.75	1346.31	0.00	0.00	0.00	-2846.31	132.99	1705.65	-2853.50	153.53	1707.21	-2824.87	114.06	1633.32	-3800.41	136.83	1714.77	490.66	-275.22	79.77	1087.63	-287.87	77.99	501.43
3.15000	-2678.36	153.42	22.81	-2836.29	178.03	21.90	-4200.98	293.24	1054.81	-4117.77	347.97	916.83	-3113.20	-46.45	38.75	-3127.64	-36.79	66.75	-5645.25	155.19	1155.34	-2763.82	-0.67	1025.99	-2971.65	128.27	1347.29	0.00	0.00	0.00	-2880.57	59.19	1702.95	-2857.52	154.80	1708.90	-2819.71	114.64	1632.82	-3791.83	138.21	1714.58	491.39	-275.41	79.86	1087.43	-287.99	78.02	501.32
3.16000	-2685.56	153.43	20.83	-2838.38	179.23	21.73	-4202.88	292.77	1061.91	-4117.99	347.80	923.65	-3104.64	-42.20	40.01	-3119.71	-31.62	68.16	-5626.47	154.77	1155.33	-2770.90	0.18	1027.19	-2988.01	130.15	1348.45	0.00	0.00	0.00	-2872.86	43.40	1702.24	-2837.70	157.92	1709.61	-2814.53	115.21	1632.33	-3783.22	139.58	1714.40	492.02	-275.25	79.99	1087.61	-287.86	78.18	502.21
3.17000	-2693.07	153.43	18.84	-2840.09	177.17	22.93	-4204.74	292.29	1069.00	-4118.17	347.62	930.45	-3077.07	-37.82	44.46	-3106.20	-25.80	69.79	-5607.59	154.34	1155.28	-2777.88	1.03	1028.34	-2969.42	131.58	1349.43	0.00	0.00	0.00	-2849.13	42.91	1701.17	-2858.98	158.71	1712.07	-2809.34	115.78	1631.84	-3774.56	140.95	1714.22	491.15	-275.22	79.76	1087.51	-287.83	77.98	501.97
3.18000	-2700.85	153.41	16.83	-2841.19	179.24	22.04	-4206.56	291.79	1076.05	-4118.31	347.42	937.24	-3071.94	-30.39	44.74	-3077.25	-19.80	73.55	-5588.64	153.92	1155.17	-2784.75	1.88	1029.45	-2962.33	134.70	1350.33	0.00	0.00	0.00	-2853.38	45.22	1701.62	-2883.17	159.92	1714.20	-2804.15	116.35	1631.35	-3765.87	142.32	1714.04	491.11	-275.00	79.89	1088.48	-288.04	78.16	501.06
3.19000	-2708.90	153.37	14.81	-2812.44	176.73	28.01	-4208.34	291.29	1083.09	-4118.41	347.22	944.02	-3046.55	-22.85	45.62	-3062.20	-14.46	73.61	-5569.60	153.50	1155.03	-2791.51	2.72	1030.52	-2953.96	136.83	1351.15	0.00	0.00	0.00	-2842.74	47.37	1702.15	-2853.67	159.86	1713.07	-2798.95	116.92	1630.86	-3757.15	143.68	1713.86	490.79	-275.40	79.81	1088.53	-287.81	78.26	501.52
3.20000	-2717.20	153.31	12.78	-2813.70	178.80	26.34	-4210.08	290.79	1090.10	-4118.47	347.01	950.77	-3015.56	-17.81	48.82	-3041.62	-9.74	74.47	-5550.48	153.07	1154.83	-2798.16	3.56	1031.54	-2953.20	138.65	1351.68	0.00	0.00	0.00	-2823.87	49.45	1702.90	-2816.51	160.83	1711.60	-2793.74	117.49	1630.37	-3748.39	145.03	1713.68	490.75	-275.44	79.55	1088.26	-287.95	78.06	500.74
3.21000	-2725.71	153.24	10.74	-2786.92	178.05	29.33	-4211.78	290.27	1097.09	-4118.49	346.78	957.51	-2988.64	-12.37	51.57	-3019.04	-3.61	75.95	-5531.28	152.64	1154.59	-2804.71	4.39	1032.52	-2946.32	140.45	1352.38	0.00	0.00	0.00	-2802.02	51.21	1703.13	-2834.15	163.95	1713.41	-2788.52	118.06	1629.88	-3739.59	146.39	1713.50	491.63	-275.23	80.00	1087.56	-287.68	78.12	500.60
3.22000	-2734.43	153.16	8.69	-2790.34	178.17	29.19	-4213.44	289.74	1104.05	-4118.47	346.55	964.23	-2968.75	-5.60	51.93	-2999.99	1.71	75.11	-5511.99	152.22	1154.31	-2811.15	5.22	1033.45	-2941.08	141.90	1353.44	0.00	0.00	0.00	-2797.57	51.53	1703.34	-2837.66	164.97	1715.14	-2783.30	118.64	1629.39	-3730.76	147.73	1713.33	490.79	-275.37	79.78	1087.66	-287.67	78.24	500.90
3.23000	-2743.33	153.06	6.64	-2783.58	178.27	30.98	-4215.06	289.21	1110.98	-4118.40	346.31	970.94	-2953.38	0.52	49.58	-2969.00	7.17	74.95	-5492.63	151.79	1153.97	-2817.48	6.05	1034.34	-2940.58	144.29	1354.02	0.00	0.00	0.00	-2808.99	51.22	1705.14	-2815.85	165.73	1715.51	-2778.07	119.21	1628.90	-3721.89	149.07	1713.15	490.39	-275.52	79.62	1087.77	-287.86	78.21	501.14
3.24000	-2752.38	152.95	4.60	-2764.18	177.18	33.97	-4216.63	288.66	1117.89	-4118.29	346.05	977.62	-2921.65	5.46	51.48	-2943.79	12.61	75.04	-5473.19	151.35	1153.59	-2823.69	6.87	1035.18	-2930.40	145.17	1354.15	0.00	0.00	0.00	-2800.10	51.55	1705.83	-2794.98	166.35	1715.40	-2772.83	119.78	1628.41	-3712.99	150.41	1712.98	490.74	-275.54	79.68	1087.25	-287.79	78.01	501.40
3.25000	-2761.58	152.83	2.55	-2815.79	176.64	24.70	-4218.17	288.11	1124.77	-4118.13	345.79	984.28	-2949.85	10.39	41.52	-2911.30	17.85	75.90	-5453.67	150.92	1153.17	-2829.80	7.69	1035.98	-2917.50	146.37	1354.26	0.00	0.00	0.00	-2774.83	52.62	1705.29	-2791.02	167.09	1715.77	-2767.58	120.35	1627.91	-3704.05	151.75	1712.81	491.42	-275.15	80.06	1087.82	-287.67	78.15	501.16
3.26000	-2770.90	152.70	0.52	-2751.15	176.81	37.08	-4219.66	287.55	1131.62	-4117.93	345.51	990.92	-2903.53	16.62	43.69	-2897.55	22.17	72.57	-5434.07	150.49	1152.69	-2835.79	8.50	1036.73	-2923.68	147.73	1354.54	0.00	0.00	0.00	-2762.82	54.02	1705.27	-2796.40	168.99	1716.95	-2762.32	120.92	1627.42	-3695.08	153.07	1712.63	492.05	-275.21	80.28	1087.60	-287.57	78.09	500.99
3.27000	-2780.31	152.56	-1.51	-2794.14	176.06	28.41	-4221.10	286.98	1138.45	-4117.69	345.23	997.54	-2876.09	21.11	44.70	-2898.67	25.14	66.51	-5414.39	150.05	1152.17	-2841.67	9.31	1037.43	-2912.67	149.13	1354.81	0.00	0.00	0.00	-2793.63	55.39	1707.52	-2813.25	168.24	1718.96	-2757.06	121.49	1626.93	-3686.07	154.40	1712.46	490.92	-275.69	79.68	1087.86	-287.69	78.18	501.59
3.28000	-2789.80	152.42	-3.53	-2757.35	176.98	34.86	-4222.51	286.41	1145.24	-4117.40	344.94	1004.14	-2848.18	24.32	44.86	-2857.30	28.24	67.95	-5394.64	149.61	1151.60	-2847.44	10.11	1038.09	-2897.23	150.19	1354.73	0.00	0.00	0.00	-2824.69	56.00	1709.52	-2786.00	169.86	1717.70	-2751.79	122.06	1626.44	-3677.03	155.71	1712.29	490.92	-275.64	79.69	1088.01	-287.82	78.06	501.55
3.29000	-2799.35	152.27	-5.54	-2787.58	176.84	31.04	-4223.86	285.82	1152.01	-4117.07	344.63	1010.71	-2805.34	28.78	45.74	-2838.22	32.01	65.27	-5374.82	149.18	1150.98	-2853.09	10.91	1038.70	-2904.97	150.55	1355.10	0.00	0.00	0.00	-2848.57	56.62	1711.22	-2780.92	171.15	1718.19	-2746.50	122.63	1625.95	-3667.96	157.02	1712.13	491.10	-275.47	79.72	1087.90	-288.06	78.00	501.29
3.30000	-2808.94	152.12	-7.52	-2766.62	175.67	33.38	-4225.17	285.23	1158.74	-4116.69	344.32	1017.27	-2783.90	32.31	44.44	-2821.47	35.12	62.21	-5354.91	148.73	1150.31	-2858.62	11.71	1039.26	-2891.55	151.63	1355.02	0.00	0.00	0.00	-2838.20	56.48	1710.70	-2775.49	171.74	1718.69	-2741.22	123.20	1625.46	-3658.86	158.33	1711.96	490.85	-275.27	79.75	1088.31	-287.94	78.20	500.53
3.31000	-2818.54	151.97	-9.49	-2792.87	175.04	30.29	-4226.44	284.63	1165.44	-4116.27	344.00	1023.79	-2754.90	32.96	44.71	-2805.61	36.56	57.88	-5334.94	148.29	1149.59	-2864.04	12.50	1039.78	-2882.30	151.90	1354.61	0.00	0.00	0.00	-2809.90	56.49	1708.86	-2770.87	171.41	1719.46	-2735.92	123.77	1624.97	-3649.72	159.63	1711.79	490.56	-275.25	79.86	1087.33	-287.91	77.91	500.56
3.32000	-2828.14	151.82	-11.43	-2777.68	175.94	33.02	-4227.65	284.03	1172.12	-4115.79	343.67	1030.30	-2744.58	34.58	40.08	-2749.10	39.69	61.18	-5314.89	147.85	1148.83	-2869.34	13.28	1040.24	-2884.61	153.27	1354.41	0.00	0.00	0.00	-2779.96	57.58	1706.58	-2741.00	171.79	1717.44	-2730.62	124.34	1624.48	-3640.55	160.93	1711.63	491.04	-275.18	79.97	1087.33	-287.89	77.92	501.04
3.33000	-2837.71	151.66	-13.35	-2768.01	175.27	35.30	-4228.82	283.41	1178.76	-4115.27	343.32	1036.78	-2710.34	36.03	41.76	-2743.30	40.87	57.36	-5294.76	147.40	1148.01	-2874.52	14.07	1040.66	-2878.26	153.44	1353.98	0.00	0.00	0.00	-2767.31	58.54	1705.48	-2754.82	173.84	1717.16	-2725.31	124.91	1623.99	-3631.35	162.22	1711.47	491.48	-275.35	80.02	1087.48	-287.86	78.01	500.96
3.34000	-2847.24	151.51	-15.24	-2774.16	175.72	34.05	-4229.94	282.79	1185.36	-4114.71	342.97	1043.23	-2675.05	36.79	42.30	-2719.73	41.79	55.04	-5274.57	146.96	1147.15	-2879.58	14.84	1041.04	-2871.33	153.59	1353.78	0.00	0.00	0.00	-2766.19	58.63	1705.95	-2750.62	173.82	1716.94	-2719.99	125.48	1623.50	-3622.11	163.50	1711.31	491.63	-275.67	79.91	1088.31	-287.99	78.19	500.67
3.35000	-2856.70	151.37	-17.10	-2765.90	175.55	35.99	-4231.01	282.17	1191.94	-4114.09	342.62	1049.66	-2625.09	35.31	48.82	-2694.14	41.07	55.74	-5254.30	146.51	1146.24	-2884.53	15.61	1041.36	-2856.07	154.24	1353.52	0.00	0.00	0.00	-2766.67	57.91	1706.70	-2746.44	172.95	1717.15	-2714.66	126.05	1623.01	-3612.85	164.78	1711.15	491.16	-275.70	79.85	1087.71	-287.95	78.09	500.78
3.36000	-2866.08	151.22	-18.92	-2774.33	176.02	33.30	-4232.03	281.53	1198.48	-4113.42	342.25	1056.06	-2630.72	36.85	43.54	-2683.99	42.72	53.37	-5233.96	146.06	1145.28	-2889.35	16.38	1041.63	-2854.77	154.70	1353.49	0.00	0.00	0.00	-2759.66	58.13	1706.46	-2746.64	173.06	1717.43	-2709.33	126.62	1622.52	-3603.55	166.05	1710.99	491.45	-275.79	79.94	1087.95	-288.10	78.12	501.24
3.37000	-2875.34	151.09	-20.71	-2765.04	175.73	35.12	-4233.00	280.89	1204.98	-4112.71	341.87	1062.43	-2598.59	38.98	46.52	-2679.46	41.69	49.96	-5213.56	145.61	1144.26	-2894.05	17.14	1041.86	-2848.46	154.44	1352.96	0.00	0.00	0.00	-2724.81	57.42	1703.61	-2743.98	173.86	1716.02	-2703.99	127.19	1622.03	-3594.22	167.31	1710.83	491.63	-275.39	79.97	1088.24	-287.89	78.18	500.89
3.38000	-2884.48	150.96	-22.46	-2773.10	178.68	31.33	-4233.92	280.24	1211.45	-4111.95	341.49	1068.77	-2565.29	40.18	51.76	-2631.85	41.31	52.96	-5193.08	145.16	1143.20	-2898.63	17.90	1042.03	-2846.42	154.85	1352.72	0.00	0.00	0.00	-2732.54	57.13	1703.18	-2718.36	173.18	1714.46	-2698.64	127.76	1621.54	-3584.86	168.57	1710.68	491.61	-275.52	79.89	1088.08	-288.01	78.10	501.38
3.39000	-2893.47	150.84	-24.17	-2810.34	180.08	23.27	-4234.79	279.59	1217.88	-4111.13	341.09	1075.09	-2562.04	41.40	48.35	-2636.79	50.73	49.67	-5172.54	144.71	1142.09	-2903.08	18.66	1042.16	-2828.87	155.18	1352.14	0.00	0.00	0.00	-2737.10	57.81	1703.08	-2690.23	172.40	1712.00	-2693.28	128.33	1621.05	-3575.47	169.83	1710.52	490.94	-275.69	79.72	1087.95	-288.12	78.16	501.64
3.40000	-2902.30	150.73	-25.83	-2762.70	181.00	31.43	-4235.61	278.93	1224.28	-4110.27	340.69	1081.37	-2479.21	35.78	61.54	-2607.30	51.17	51.15	-5151.92	144.25	1140.92	-2907.42	19.40	1042.23	-2829.95	154.63	1351.45	0.00	0.00	0.00	-2738.93	58.06	1703.06	-2680.59	171.63	1711.13	-2687.92	128.90	1620.57	-3566.05	171.07	1710.37	491.09	-275.37	79.74	1087.61	-287.88	78.09	500.91
3.41000	-2910.93	150.63	-27.44	-2787.44	181.17	25.26	-4236.37	278.26	1230.64	-4109.35	340.28	1087.63	-2444.14	35.61	64.47	-2559.86	42.08	55.81	-5131.24	143.79	1139.71	-2911.62	20.15	1042.25	-2821.90	155.24	1351.73	0.00	0.00	0.00	-2715.75	57.65	1701.52	-2700.81	171.83	1712.82	-2682.55	129.46	1620.08	-3556.60	172.31	1710.22	491.02	-275.43	79.67	1087.69	-287.87	78.12	500.99
3.42000	-2919.35	150.54	-29.01	-2789.26	181.63	24.78	-4237.08	277.58	1236.96	-4108.38	339.86	1093.86	-2413.11	35.41	66.74	-2504.41	40.56	65.28	-5110.50	143.34	1138.45	-2915.70	20.89	1042.23	-2813.73	155.35	1350.77	0.00	0.00	0.00	-2731.88	55.47	1701.18	-2680.35	170.96	1711.25	-2677.17	130.03	1619.59	-3547.13	173.54	1710.07	491.47	-275.12	80.01	1088.01	-288.27	78.02	501.20
3.43000	-2927.55	150.47	-30.52	-2779.34	182.11	26.91	-4237.73	276.91	1243.24	-4107.36	339.44	1100.05	-2385.88	35.18	68.41	-2472.83	40.04	67.24	-5089.69	142.88	1137.13	-2919.66	21.62	1042.15	-2797.91	155.16	1349.66	0.00	0.00	0.00	-2711.19	56.27	1699.09	-2687.43	170.40	1710.76	-2671.78	130.60	1619.10	-3537.62	174.77	1709.93	491.91	-274.95	80.15	1088.30	-287.93	78.28	501.17
3.44000	-2935.49	150.41	-31.97	-2769.31	183.40	27.83	-4238.33	276.22	1249.49	-4106.29	339.00	1106.21	-2362.23	34.92	69.50	-2444.42	39.58	68.73	-5068.81	142.42	1135.76	-2923.49	22.35	1042.02	-2797.42	155.03	1349.31	0.00	0.00	0.00	-2706.22	55.15	1697.08	-2701.27	169.39	1710.52	-2666.39	131.17	1618.62	-3528.08	175.99	1709.78	490.89	-275.18	79.81	1087.92	-287.95	78.18	501.26
3.45000	-2943.16	150.37	-33.37	-2803.41	183.08	23.57	-4238.87	275.53	1255.69	-4105.17	338.56	1112.34	-2341.93	34.64	70.07	-2419.03	39.16	69.78	-5047.87	141.95	1134.34	-2927.19	23.07	1041.84	-2800.42	154.52	1348.82	0.00	0.00	0.00	-2696.30	53.70	1696.04	-2692.57	168.31	1709.23	-2660.99	131.73	1618.13	-3518.52	177.20	1709.64	490.92	-275.48	79.78	1088.01	-287.49	78.32	501.25
3.46000	-2950.53	150.35	-34.70	-2813.36	183.97	21.50	-4239.36	274.83	1261.86	-4103.99	338.11	1118.44	-2324.75	34.34	70.15	-2396.49	38.79	70.42	-5026.87	141.49	1132.87	-2930.76	23.79	1041.61	-2784.35	153.96	1347.96	0.00	0.00	0.00	-2687.01	52.32	1696.35	-2660.71	167.05	1707.28	-2655.58	132.30	1617.64	-3508.92	178.40	1709.50	491.66	-275.19	80.14	1087.67	-287.85	78.08	501.06
3.47000	-2957.60	150.35	-35.97	-2824.15	182.47	18.25	-4239.79	274.13	1267.98	-4102.76	337.65	1124.50	-2310.46	34.02	69.78	-2376.67	38.46	70.67	-5005.80	141.03	1131.35	-2934.20	24.50	1041.32	-2776.23	153.90	1347.29	0.00	0.00	0.00	-2660.56	53.19	1695.10	-2628.06	167.29	1704.43	-2650.16	132.86	1617.16	-3499.30	179.60	1709.36	490.77	-275.27	79.86	1087.33	-287.78	77.79	500.97
3.48000	-2964.33	150.37	-37.18	-2798.80	182.69	23.29	-4240.16	273.42	1274.06	-4101.47	337.18	1130.53	-2298.83	33.67	69.00	-2359.39	38.16	70.56	-4984.67	140.56	1129.78	-2937.51	25.21	1040.98	-2776.12	153.34	1346.39	0.00	0.00	0.00	-2671.15	51.45	1693.35	-2679.55	165.84	1706.21	-2644.74	133.43	1616.67	-3489.65	180.79	1709.22	491.15	-275.32	79.90	1087.65	-288.06	78.04	500.67
3.49000	-2970.70	150.41	-38.31	-2784.62	183.39	25.71	-4240.48	272.71	1280.10	-4100.13	336.71	1136.52	-2289.63	33.32	67.86	-2344.50	37.90	70.12	-4963.48	140.09	1128.15	-2940.69	25.91	1040.59	-2777.46	153.19	1345.37	0.00	0.00	0.00	-2673.38	49.29	1692.47	-2646.79	164.59	1703.91	-2639.31	133.99	1616.19	-3479.98	181.97	1709.08	491.06	-275.06	79.80	1087.95	-287.81	78.29	501.24
3.50000	-2976.70	150.47	-39.37	-2789.21	181.50	25.99	-4240.73	271.99	1286.10	-4098.73	336.23	1142.48	-2282.64	32.95	66.38	-2331.84	37.67	69.38	-4942.23	139.62	1126.47	-2943.74	26.61	1040.15	-2760.79	152.41	1344.49	0.00	0.00	0.00	-2664.60	47.42	1691.26	-2610.32	163.52	1701.45	-2633.87	134.56	1615.71	-3470.28	183.14	1708.95	491.24	-275.33	79.76	1087.85	-287.86	78.18	501.44
3.51000	-2982.31	150.56	-40.36	-2787.45	183.41	26.51	-4240.93	271.27	1292.05	-4097.28	335.74	1148.40	-2277.63	32.56	64.62	-2321.27	37.46	68.36	-4920.92	139.15	1124.74	-2946.65	27.30	1039.65	-2749.98	151.40	1343.31	0.00	0.00	0.00	-2638.19	47.28	1688.61	-2638.80	162.90	1701.80	-2628.42	135.12	1615.22	-3460.55	184.31	1708.82	491.33	-275.44	79.94	1088.35	-287.86	78.30	501.38
3.52000	-2987.50	150.67	-41.26	-2766.45	183.67	31.64	-4241.06	270.54	1297.96	-4095.77	335.25	1154.29	-2274.37	32.17	62.61	-2312.61	37.27	67.09	-4899.55	138.68	1122.95	-2949.43	27.98	1039.10	-2736.43	150.44	1342.16	0.00	0.00	0.00	-2641.73	46.10	1687.79	-2637.08	162.23	1701.15	-2622.97	135.68	1614.74	-3450.79	185.47	1708.69	491.25	-275.34	79.89	1087.91	-287.75	78.13	501.45
3.53000	-2992.26	150.81	-42.09	-2790.53	183.94	25.92	-4241.14	269.81	1303.83	-4094.21	334.74	1160.13	-2272.62	31.77	60.39	-2305.72	37.10	65.61	-4878.12	138.21	1121.11	-2952.08	28.66	1038.50	-2745.07	150.27	1341.05	0.00	0.00	0.00	-2623.97	46.05	1685.85	-2599.84	158.81	1698.01	-2617.51	136.25	1614.26	-3441.01	186.62	1708.56	491.15	-275.53	79.77	1088.15	-287.51	78.20	501.30
3.54000	-2996.55	150.99	-42.83	-2792.34	184.14	25.44	-4241.15	269.07	1309.65	-4092.58	334.23	1165.94	-2272.16	31.37	58.00	-2300.43	36.94	63.94	-4856.64	137.73	1119.22	-2954.59	29.34	1037.84	-2750.17	149.13	1339.88	0.00	0.00	0.00	-2598.06	43.17	1683.00	-2608.96	157.79	1698.07	-2612.04	136.81	1613.77	-3431.20	187.76	1708.43	491.13	-275.62	79.78	1087.73	-287.81	77.95	500.93
3.55000	-3000.37	151.19	-43.49	-2762.69	182.83	31.47	-4241.10	268.33	1315.42	-4090.90	333.72	1171.71	-2272.77	30.96	55.49	-2296.60	36.79	62.10	-4835.09	137.25	1117.27	-2956.96	30.01	1037.12	-2723.13	149.18	1338.75	0.00	0.00	0.00	-2593.85	39.87	1681.07	-2619.02	156.81	1697.91	-2606.57	137.37	1613.29	-3421.36	188.90	1708.31	491.01	-275.30	79.76	1088.13	-287.74	78.16	500.67
3.56000	-3003.69	151.42	-44.05	-2773.24	181.94	29.59	-4240.99	267.58	1321.15	-4089.16	333.19	1177.44	-2274.21	30.56	52.89	-2294.06	36.64	60.13	-4813.49	136.78	1115.27	-2959.20	30.67	1036.35	-2714.56	147.82	1338.22	0.00	0.00	0.00	-2626.70	39.36	1680.97	-2593.52	154.34	1694.54	-2601.09	137.93	1612.81	-3411.51	190.02	1708.19	491.98	-275.36	80.02	1088.01	-287.98	78.12	500.92
3.57000	-3006.50	151.68	-44.53	-2769.83	181.57	30.51	-4240.81	266.83	1326.83	-4087.37	332.66	1183.13	-2276.25	30.15	50.24	-2292.65	36.50	58.06	-4791.84	136.30	1113.22	-2961.30	31.33	1035.53	-2712.33	146.55	1336.78	0.00	0.00	0.00	-2615.72	37.37	1680.11	-2572.21	151.93	1693.51	-2595.60	138.49	1612.33	-3401.62	191.14	1708.07	492.15	-275.13	80.15	1087.68	-288.28	77.84	501.22
3.58000	-3008.76	151.98	-44.91	-2771.45	182.34	28.71	-4240.57	266.08	1332.47	-4085.51	332.13	1188.79	-2278.67	29.75	47.59	-2292.23	36.34	55.91	-4770.13	135.81	1111.11	-2963.26	31.98	1034.65	-2699.20	145.39	1335.76	0.00	0.00	0.00	-2585.48	35.15	1678.73	-2579.77	150.47	1693.93	-2590.10	139.05	1611.85	-3391.71	192.25	1707.95	491.29	-275.27	79.92	1087.73	-287.85	77.89	500.87
3.59000	-3010.46	152.32	-45.19	-2797.37	183.99	25.04	-4240.27	265.32	1338.05	-4083.60	331.58	1194.39	-2281.23	29.36	44.97	-2292.63	36.18	53.70	-4748.36	135.33	1108.95	-2965.09	32.63	1033.71	-2703.36	144.99	1335.44	0.00	0.00	0.00	-2584.54	33.46	1678.03	-2580.29	149.33	1693.16	-2584.60	139.61	1611.37	-3381.78	193.35	1707.83	490.85	-275.32	79.82	1087.91	-287.80	78.16	501.37
3.60000	-3011.59	152.69	-45.37	-2805.99	182.24	24.62	-4239.90	264.56	1343.59	-4081.62	331.04	1199.96	-2283.71	28.98	42.42	-2293.70	36.01	51.48	-4726.55	134.85	1106.73	-2966.77	33.27	1032.72	-2682.14	143.68	1333.81	0.00	0.00	0.00	-2585.19	31.46	1676.97	-2577.82	147.56	1692.01	-2579.09	140.17	1610.89	-3371.82	194.44	1707.72	491.20	-275.46	79.87	1087.68	-288.03	77.91	501.43
3.61000	-3012.11	153.10	-45.45	-2765.48	181.88	31.65	-4239.46	263.79	1349.07	-4079.59	330.48	1205.49	-2285.89	28.60	39.98	-2295.27	35.81	49.26	-4704.68	134.36	1104.46	-2968.31	33.91	1031.67	-2682.02	142.81	1333.00	0.00	0.00	0.00	-2557.85	29.69	1675.15	-2582.51	145.06	1692.37	-2573.57	140.72	1610.42	-3361.84	195.53	1707.61	491.09	-275.37	79.75	1088.12	-287.99	78.04	501.71
3.62000	-3012.01	153.55	-45.42	-2793.28	183.48	25.75	-4238.96	263.02	1354.51	-4077.49	329.92	1210.97	-2287.52	28.24	37.70	-2297.20	35.60	47.08	-4682.75	133.88	1102.13	-2969.71	34.54	1030.56	-2669.15	141.15	1332.62	0.00	0.00	0.00	-2547.50	25.59	1673.73	-2554.89	142.22	1689.91	-2568.05	141.28	1609.94	-3351.84	196.60	1707.50	491.44	-275.26	79.87	1087.82	-287.62	78.01	501.24
3.63000	-3011.27	154.04	-45.29	-2783.97	183.01	27.79	-4238.39	262.25	1359.90	-4075.33	329.35	1216.41	-2288.39	27.90	35.61	-2299.33	35.36	44.96	-4660.78	133.39	1099.74	-2970.97	35.16	1029.40	-2664.20	140.14	1331.66	0.00	0.00	0.00	-2537.61	25.44	1671.59	-2550.62	140.29	1689.30	-2562.52	141.84	1609.46	-3341.81	197.66	1707.39	490.94	-275.41	79.83	1087.95	-287.79	78.25	501.08
3.64000	-3009.87	154.57	-45.04	-2794.58	184.06	27.39	-4237.75	261.47	1365.23	-4073.11	328.78	1221.80	-2288.25	27.57	33.76	-2301.50	35.09	42.92	-4638.76	132.90	1097.31	-2972.08	35.78	1028.18	-2676.55	138.49	1330.88	0.00	0.00	0.00	-2545.72	23.01	1671.42	-2534.33	138.75	1687.99	-2556.98	142.39	1608.99	-3331.76	198.72	1707.29	491.45	-275.37	79.88	1088.27	-287.93	78.09	500.73
3.65000	-3007.78	155.15	-44.68	-2774.46	184.60	30.07	-4237.04	260.69	1370.51	-4070.83	328.20	1227.15	-2286.90	27.26	32.18	-2303.55	34.79	41.01	-4616.68	132.41	1094.81	-2973.05	36.39	1026.90	-2660.23	136.95	1330.45	0.00	0.00	0.00	-2550.53	20.01	1672.40	-2525.18	136.12	1688.07	-2551.44	142.95	1608.51	-3321.69	199.77	1707.19	490.76	-275.33	79.70	1087.81	-287.83	78.13	501.00
3.66000	-3004.99	155.77	-44.20	-2782.86	183.16	30.51	-4236.27	259.91	1375.74	-4068.49	327.61	1232.46	-2284.09	26.98	30.91	-2305.33	34.45	39.25	-4594.56	131.91	1092.26	-2973.87	37.00	1025.57	-2643.71	135.36	1330.88	0.00	0.00	0.00	-2544.91	17.91	1672.90	-2524.77	132.72	1688.44	-2545.88	143.50	1608.04	-3311.59	200.80	1707.09	491.31	-275.28	79.91	1088.15	-288.14	78.34	501.07
3.67000	-3001.48	156.44	-43.60	-2774.64	181.75	31.17	-4235.42	259.12	1380.92	-4066.08	327.02	1237.71	-2279.59	26.72	30.00	-2306.68	34.07	37.66	-4572.39	131.42	1089.65	-2974.55	37.60	1024.17	-2639.05	134.06	1330.68	0.00	0.00	0.00	-2512.82	15.50	1670.88	-2517.96	128.51	1689.58	-2540.33	144.05	1607.57	-3301.47	201.83	1706.99	491.33	-275.10	79.90	1087.78	-287.88	78.14	500.58
3.68000	-2997.22	157.15	-42.88	-2744.85	183.26	37.48	-4234.50	258.33	1386.05	-4063.61	326.43	1242.92	-2273.17	26.48	29.49	-2309.61	33.81	36.07	-4550.17	130.93	1086.99	-2975.08	38.19	1022.72	-2634.19	132.39	1330.56	0.00	0.00	0.00	-2526.04	12.07	1671.13	-2505.59	127.37	1687.67	-2534.76	144.61	1607.09	-3291.34	202.85	1706.90	491.62	-275.30	79.97	1087.66	-288.13	77.96	501.16
3.69000	-2992.19	157.92	-42.03	-2736.20	181.88	39.97	-4233.52	257.54	1391.11	-4061.07	325.82	1248.09	-2246.60	27.61	33.23	-2304.57	32.36	35.66	-4527.90	130.43	1084.27	-2975.47	38.78	1021.21	-2626.06	130.83	1331.43	0.00	0.00	0.00	-2486.32	10.91	1671.55	-2502.52	125.64	1688.53	-2529.19	145.16	1606.62	-3281.18	203.86	1706.80	491.19	-275.59	79.82	1087.74	-287.89	77.97	500.71
3.70000	-2986.38	158.73	-41.06	-2730.63	181.21	42.22	-4232.46	256.75	1396.13	-4058.47	325.22	1253.20	-2256.65	25.94	29.79	-2326.66	32.85	28.99	-4505.59	129.93	1081.49	-2975.70	39.36	1019.64	-2613.96	130.02	1332.57	0.00	0.00	0.00	-2498.11	9.05	1672.77	-2497.26	123.08	1689.52	-2523.61	145.71	1606.15	-3270.99	204.86	1706.71	491.27	-275.26	79.85	1087.40	-288.06	78.02	501.51
3.71000	-2979.76	159.60	-39.95	-2741.72	181.06	42.08	-4231.32	255.95	1401.09	-4055.80	324.60	1258.27	-2238.82	26.18	30.96	-2319.33	30.16	28.67	-4483.23	129.43	1078.66	-2975.79	39.93	1018.01	-2603.91	127.60	1333.22	0.00	0.00	0.00	-2497.74	6.68	1672.23	-2486.98	121.42	1689.90	-2518.02	146.26	1605.68	-3260.79	205.84	1706.63	491.82	-275.34	80.09	1087.61	-288.00	78.01	502.03
3.72000	-2972.32	160.52	-38.71	-2767.95	182.14	38.73	-4230.12	255.15	1405.99	-4053.07	323.99	1263.29	-2231.32	25.68	29.23	-2323.61	30.54	27.15	-4460.83	128.93	1075.77	-2975.73	40.50	1016.32	-2597.26	126.38	1333.96	0.00	0.00	0.00	-2485.62	4.06	1673.27	-2485.44	118.68	1691.52	-2512.43	146.81	1605.21	-3250.57	206.82	1706.54	490.81	-275.18	79.80	1087.52	-288.01	78.10	501.59
3.73000	-2964.02	161.49	-37.33	-2769.15	182.72	38.26	-4228.84	254.35	1410.83	-4050.28	323.36	1268.26	-2240.29	25.22	25.92	-2288.64	32.24	33.85	-4438.38	128.43	1072.82	-2975.51	41.07	1014.57	-2586.51	124.67	1335.02	0.00	0.00	0.00	-2461.42	4.70	1673.51	-2480.78	116.41	1692.97	-2506.83	147.36	1604.74	-3240.33	207.79	1706.46	490.02	-275.31	79.46	1088.19	-287.93	78.24	501.26
3.74000	-2954.86	162.52	-35.82	-2702.42	182.95	49.05	-4227.49	253.55	1415.62	-4047.41	322.74	1273.18	-2238.16	25.76	25.85	-2308.44	31.97	27.99	-4415.89	127.92	1069.81	-2975.15	41.62	1012.76	-2577.06	123.05	1336.70	0.00	0.00	0.00	-2474.19	0.79	1674.82	-2457.86	114.87	1692.87	-2501.23	147.90	1604.28	-3230.06	208.75	1706.38	491.04	-275.70	79.63	1087.85	-288.04	77.98	501.46
3.75000	-2944.81	163.60	-34.16	-2786.80	181.94	33.41	-4226.06	252.74	1420.35	-4044.48	322.10	1278.04	-2252.08	23.69	22.74	-2304.12	32.60	30.38	-4393.36	127.42	1066.75	-2974.63	42.17	1010.88	-2578.30	121.22	1337.57	0.00	0.00	0.00	-2450.74	-1.98	1675.40	-2444.36	113.67	1692.99	-2495.61	148.45	1603.81	-3219.78	209.70	1706.30	490.53	-275.58	79.59	1087.85	-287.77	78.14	500.94
3.76000	-2933.85	164.75	-32.36	-2746.26	181.44	40.88	-4224.55	251.93	1425.02	-4041.48	321.47	1282.86	-2199.37	25.70	30.78	-2298.77	32.65	30.63	-4370.78	126.91	1063.62	-2973.96	42.71	1008.95	-2566.40	120.52	1339.18	0.00	0.00	0.00	-2450.67	-3.33	1677.07	-2434.21	111.85	1694.15	-2489.99	148.99	1603.35	-3209.48	210.63	1706.23	491.05	-275.33	79.96	1088.01	-287.80	78.05	500.86
3.77000	-2921.96	165.95	-30.41	-2779.74	182.72	34.70	-4222.97	251.12	1429.63	-4038.42	320.83	1287.62	-2229.67	24.09	24.58	-2337.06	31.16	22.44	-4348.17	126.40	1060.44	-2973.13	43.25	1006.96	-2562.58	118.25	1341.09	0.00	0.00	0.00	-2467.34	-6.25	1679.71	-2434.68	109.14	1696.38	-2484.37	149.54	1602.88	-3199.16	211.56	1706.16	491.27	-275.19	79.96	1088.19	-287.99	78.13	501.09
3.78000	-2909.12	167.21	-28.31	-2767.63	181.70	35.89	-4221.31	250.31	1434.19	-4035.29	320.18	1292.33	-2227.19	23.90	26.39	-2316.33	29.59	24.96	-4325.51	125.89	1057.20	-2972.15	43.78	1004.90	-2545.89	116.31	1342.65	0.00	0.00	0.00	-2457.98	-9.26	1680.82	-2420.01	106.77	1697.37	-2478.73	150.08	1602.42	-3188.82	212.47	1706.09	491.00	-275.15	79.94	1088.28	-287.79	78.33	501.88
3.79000	-2895.31	168.54	-26.06	-2753.97	181.15	38.03	-4219.58	249.50	1438.68	-4032.08	319.53	1296.98	-2212.50	23.42	26.41	-2279.61	31.95	33.14	-4302.81	125.38	1053.90	-2971.02	44.31	1002.79	-2536.93	114.97	1343.80	0.00	0.00	0.00	-2459.28	-10.44	1682.50	-2406.37	105.18	1699.21	-2473.09	150.63	1601.95	-3178.46	213.38	1706.02	491.25	-275.37	79.70	1087.93	-287.82	78.19	501.44
3.80000	-2880.51	169.93	-23.65	-2780.11	180.81	31.35	-4217.76	248.69	1443.11	-4028.81	318.88	1301.59	-2234.41	23.11	22.30	-2312.16	30.12	25.56	-4280.08	124.87	1050.55	-2969.72	44.82	1000.61	-2524.77	113.14	1345.60	0.00	0.00	0.00	-2456.66	-12.63	1684.50	-2418.00	102.61	1700.83	-2467.45	151.17	1601.49	-3168.09	214.27	1705.96	491.21	-275.30	79.81	1088.02	-287.84	78.15	501.33
3.81000	-2864.69	171.39	-21.08	-2769.06	179.09	29.81	-4215.87	247.87	1447.48	-4025.47	318.22	1306.13	-2243.26	23.15	20.44	-2197.50	32.41	50.80	-4257.30	124.36	1047.13	-2968.27	45.33	998.37	-2520.84	111.14	1347.05	0.00	0.00	0.00	-2418.62	-12.64	1684.36	-2406.99	100.13	1703.04	-2461.80	151.71	1601.03	-3157.69	215.16	1705.90	490.85	-275.51	79.69	1087.86	-287.70	78.18	501.65
3.82000	-2847.84	172.91	-18.35	-2746.33	179.35	29.12	-4213.90	247.06	1451.78	-4022.06	317.55	1310.63	-2237.06	23.18	21.18	-2183.50	31.83	54.42	-4234.49	123.84	1043.65	-2966.67	45.84	996.06	-2509.00	109.61	1348.14	0.00	0.00	0.00	-2410.05	-15.13	1685.35	-2385.10	99.01	1703.52	-2456.14	152.25	1600.57	-3147.28	216.03	1705.84	490.23	-275.12	79.61	1087.77	-287.68	78.11	501.50
3.83000	-2829.94	174.50	-15.46	-2719.61	178.11	30.99	-4211.84	246.24	1456.02	-4018.57	316.89	1315.06	-2165.54	24.67	37.63	-2167.30	31.52	58.55	-4211.64	123.32	1040.12	-2964.90	46.33	993.69	-2500.60	108.41	1349.35	0.00	0.00	0.00	-2420.63	-17.34	1687.78	-2390.26	96.99	1704.77	-2450.47	152.79	1600.11	-3136.86	216.89	1705.79	490.80	-275.53	79.73	1088.15	-287.83	78.17	501.43
3.84000	-2810.96	176.16	-12.40	-2716.70	177.90	30.33	-4209.71	245.42	1460.20	-4015.02	316.22	1319.44	-2118.21	26.13	47.00	-2300.08	29.64	28.39	-4188.76	122.81	1036.52	-2962.97	46.83	991.26	-2497.07	107.32	1349.95	0.00	0.00	0.00	-2435.34	-18.43	1689.85	-2391.26	96.49	1706.94	-2444.80	153.32	1599.66	-3126.41	217.74	1705.73	491.75	-275.37	80.00	1088.37	-287.61	78.31	501.57
3.85000	-2790.89	177.89	-9.17	-2691.03	176.28	34.92	-4207.49	244.61	1464.32	-4011.40	315.54	1323.76	-2128.17	25.56	45.06	-2281.23	33.22	29.44	-4165.84	122.29	1032.87	-2960.89	47.31	988.77	-2482.70	106.62	1350.44	0.00	0.00	0.00	-2409.74	-19.88	1691.28	-2399.65	94.34	1708.72	-2439.12	153.86	1599.20	-3115.95	218.57	1705.69	491.44	-275.58	79.79	1087.79	-287.77	78.10	500.87
3.86000	-2769.70	179.69	-5.77	-2692.03	175.88	34.74	-4205.19	243.79	1468.37	-4007.70	314.86	1328.03	-2211.44	23.64	27.43	-2314.04	33.27	23.42	-4142.88	121.76	1029.15	-2958.64	47.79	986.21	-2482.71	105.65	1351.84	0.00	0.00	0.00	-2390.25	-20.87	1690.93	-2375.91	92.52	1709.99	-2433.44	154.40	1598.75	-3105.47	219.40	1705.64	491.45	-275.20	79.82	1087.47	-287.84	78.02	501.51
3.87000	-2747.38	181.56	-2.19	-2676.06	175.59	37.89	-4202.81	242.97	1472.35	-4003.93	314.18	1332.23	-2231.59	24.23	21.88	-2304.70	33.37	25.71	-4119.89	121.24	1025.37	-2956.23	48.26	983.59	-2479.03	104.81	1352.18	0.00	0.00	0.00	-2398.12	-22.62	1693.10	-2344.58	90.90	1708.97	-2427.74	154.93	1598.29	-3094.98	220.21	1705.60	491.39	-275.03	79.93	1087.45	-287.73	77.94	501.31
3.88000	-2723.89	183.51	1.57	-2649.03	174.63	42.90	-4200.35	242.15	1476.27	-4000.09	313.50	1336.38	-2225.76	28.00	22.60	-2310.24	32.72	26.75	-4096.87	120.72	1021.54	-2953.66	48.72	980.90	-2470.52	104.42	1352.78	0.00	0.00	0.00	-2395.65	-23.61	1693.95	-2359.34	89.86	1710.67	-2422.05	155.46	1597.84	-3084.47	221.02	1705.56	490.73	-275.37	79.79	1087.40	-287.95	77.86	501.05
3.89000	-2683.54	184.72	4.73	-2648.32	176.11	44.28	-4197.80	241.33	1480.12	-3996.17	312.81	1340.46	-2226.14	26.97	23.22	-2307.50	29.75	26.55	-4073.81	120.19	1017.64	-2950.92	49.17	978.15	-2463.19	102.94	1353.23	0.00	0.00	0.00	-2377.16	-25.27	1694.27	-2374.71	89.49	1713.14	-2416.34	156.00	1597.39	-3073.94	221.81	1705.52	490.95	-275.51	79.76	1087.65	-288.10	77.94	501.02
3.90000	-2672.80	188.24	6.51	-2632.04	177.43	48.48	-4195.16	240.51	1483.91	-3992.18	312.12	1344.49	-2239.08	27.64	18.59	-2336.71	29.28	21.03	-4050.72	119.67	1013.68	-2948.02	49.62	975.33	-2463.39	102.37	1353.80	0.00	0.00	0.00	-2380.94	-24.79	1695.17	-2353.95	87.91	1713.38	-2410.63	156.53	1596.94	-3063.40	222.59	1705.48	490.20	-275.37	79.55	1087.82	-287.98	78.03	501.07
3.91000	-2642.36	189.32	13.33	-2614.67	179.11	54.62	-4192.44	239.69	1487.63	-3988.11	311.42	1348.45	-2253.32	26.28	17.33	-2311.85	29.30	25.92	-4027.60	119.14	1009.66	-2944.95	50.07	972.44	-2446.28	102.03	1354.13	0.00	0.00	0.00	-2358.63	-27.05	1695.03	-2341.25	87.73	1713.76	-2404.91	157.06	1596.49	-3052.85	223.35	1705.45	490.73	-275.51	79.61	1088.22	-287.63	78.34	501.70
3.92000	-2635.40	192.61	16.56	-2603.99	181.01	59.62	-4189.64	238.87	1491.27	-3983.97	310.72	1352.36	-2233.95	26.48	21.74	-2385.22	28.94	16.61	-4004.46	118.61	1005.58	-2941.72	50.50	969.50	-2436.09	101.55	1354.56	0.00	0.00	0.00	-2363.05	-28.76	1695.00	-2327.28	87.64	1713.09	-2399.19	157.58	1596.04	-3042.28	224.11	1705.43	491.28	-275.29	79.90	1087.32	-287.72	78.04	501.16
3.93000	-2634.24	194.71	18.16	-2582.44	183.05	64.62	-4186.75	238.05	1494.85	-3979.76	310.02	1356.20	-2219.90	25.82	24.43	-2458.73	28.13	6.57	-3981.28	118.08	1001.43	-2938.32	50.93	966.48	-2431.29	101.20	1355.94	0.00	0.00	0.00	-2346.22	-28.14	1695.08	-2332.48	86.33	1714.10	-2393.46	158.11	1595.59	-3031.70	224.85	1705.40	490.81	-275.18	79.77	1087.95	-287.96	78.14	500.88
3.94000	-2613.22	196.15	21.88	-2556.74	183.68	69.61	-4183.77	237.23	1498.36	-3975.47	309.32	1359.98	-2233.15	25.98	21.94	-2446.73	27.37	8.49	-3958.07	117.54	997.23	-2934.75	51.35	963.40	-2429.98	100.83	1355.98	0.00	0.00	0.00	-2341.55	-28.50	1695.10	-2316.98	86.38	1713.79	-2387.73	158.64	1595.15	-3021.10	225.58	1705.38	490.91	-275.11	79.77	1088.24	-288.19	78.07	500.57
3.95000	-2565.02	197.43	30.27	-2541.03	184.53	71.72	-4180.70	236.41	1501.80	-3971.10	308.61	1363.69	-2212.68	25.74	25.75	-2450.97	26.70	5.98	-3934.83	117.01	992.96	-2931.01	51.76	960.25	-2428.66	100.58	1356.75	0.00	0.00	0.00	-2337.14	-28.78	1695.49	-2302.75	87.13	1714.10	-2381.98	159.16	1594.70	-3010.49	226.29	1705.36	491.53	-275.38	79.97	1087.95	-287.67	78.20	501.19
3.96000	-2558.55	198.17	29.41	-2527.53	183.90	71.67	-4177.54	235.59	1505.17	-3966.66	307.90	1367.34	-2218.29	25.41	24.54	-2440.04	27.04	8.43	-3911.57	116.48	988.63	-2927.11	52.17	957.04	-2419.56	99.71	1357.46	0.00	0.00	0.00	-2328.04	-29.77	1695.91	-2307.05	86.77	1716.52	-2376.24	159.69	1594.26	-2999.86	227.00	1705.35	491.62	-275.14	79.99	1087.36	-287.82	78.08	501.21
3.97000	-2531.67	197.04	31.73	-2505.60	183.82	72.72	-4174.30	234.78	1508.47	-3962.14	307.19	1370.93	-2220.01	26.98	25.11	-2425.45	29.19	8.90	-3888.27	115.94	984.24	-2923.03	52.57	953.75	-2420.22	99.22	1357.94	0.00	0.00	0.00	-2318.10	-27.93	1696.70	-2299.85	87.59	1715.47	-2370.48	160.21	1593.82	-2989.22	227.69	1705.33	491.14	-275.36	79.80	1087.70	-287.69	78.10	500.94
3.98000	-2499.17	195.96	35.37	-2475.79	182.69	74.96	-4170.96	233.96	1511.69	-3957.54	306.48	1374.45	-2234.18	26.51	20.49	-2387.07	28.98	18.96	-3864.96	115.40	979.78	-2918.78	52.96	950.40	-2404.65	99.60	1358.12	0.00	0.00	0.00	-2319.38	-27.91	1697.94	-2292.94	88.58	1715.43	-2364.72	160.73	1593.38	-2978.57	228.37	1705.33	490.73	-275.54	79.66	1088.05	-287.62	78.27	501.63
3.99000	-2477.21	194.62	35.31	-2465.75	181.52	72.53	-4167.53	233.15	1514.84	-3952.86	305.76	1377.91	-2224.92	26.50	22.14	-2391.80	27.96	15.24	-3841.61	114.86	975.26	-2914.36	53.34	946.99	-2393.35	99.00	1358.63	0.00	0.00	0.00	-2313.94	-27.99	1698.81	-2281.03	88.82	1715.25	-2358.95	161.25	1592.94	-2967.91	229.03	1705.32	491.22	-275.20	79.80	1087.72	-287.74	78.20	501.04
4.00000	-2457.55	193.19	34.78	-2449.26	178.61	70.38	-4164.01	232.33	1517.92	-3948.11	305.04	1381.29	-2226.61	27.47	23.19	-2394.67	29.17	14.25	-3818.25	114.32	970.68	-2909.77	53.72	943.50	-2393.84	99.09	1358.87	0.00	0.00	0.00	-2309.13	-27.87	1698.90	-2276.40	88.60	1716.29	-2353.18	161.77	1592.50	-2957.24	229.68	1705.32	491.13	-275.37	79.91	1087.74	-287.45	78.25	500.83
4.01000	-2448.20	190.67	30.42	-2418.25	177.87	70.48	-4160.40	231.52	1520.92	-3943.27	304.32	1384.62	-2236.52	26.14	21.01	-2404.71	27.82	11.96	-3794.85	113.78	966.03	-2905.01	54.09	939.95	-2392.84	98.93	1359.26	0.00	0.00	0.00	-2326.60	-27.65	1699.68	-2278.56	88.48	1718.04	-2347.40	162.29	1592.06	-2946.55	230.32	1705.32	491.37	-275.23	79.98	1087.24	-287.78	77.98	502.34
4.02000	-2396.43	188.12	35.05	-2402.66	175.84	67.46	-4156.70	230.71	1523.85	-3938.36	303.60	1387.87	-2209.57	24.31	27.15	-2381.71	29.55	17.63	-3771.44	113.23	961.33	-2900.07	54.45	936.32	-2371.03	98.85	1359.24	0.00	0.00	0.00	-2286.67	-25.42	1698.25	-2282.32	89.66	1718.30	-2341.62	162.80	1591.63	-2935.85	230.95	1705.32	491.95	-275.44	80.06	1087.74	-287.78	78.08	501.78
4.03000	-2402.42	187.86	28.86	-2385.95	174.09	64.69	-4152.91	229.90	1526.71	-3933.37	302.88	1391.05	-2297.54	24.28	12.83	-2397.05	30.12	14.74	-3748.00	112.69	956.55	-2894.95	54.80	932.63	-2369.73	98.34	1359.37	0.00	0.00	0.00	-2294.89	-26.78	1699.89	-2269.56	89.80	1717.60	-2335.83	163.32	1591.20	-2925.14	231.56	1705.33	491.59	-275.44	79.94	1087.69	-287.96	78.01	501.41
4.04000	-2364.07	184.11	30.36	-2368.77	173.18	61.49	-4149.02	229.09	1529.48	-3928.29	302.15	1394.17	-2277.30	24.31	18.61	-2381.33	30.17	18.61	-3724.54	112.14	951.72	-2889.66	55.15	928.87	-2363.59	98.84	1359.25	0.00	0.00	0.00	-2262.65	-24.90	1698.93	-2260.80	89.70	1717.67	-2330.03	163.83	1590.76	-2914.42	232.16	1705.34	491.18	-275.28	79.75	1087.81	-287.92	78.07	500.98
4.05000	-2328.18	184.49	32.12	-2356.76	172.93	57.78	-4145.03	228.29	1532.19	-3923.14	301.42	1397.22	-2278.10	25.47	16.62	-2432.43	28.86	8.63	-3701.06	111.60	946.81	-2884.19	55.49	925.04	-2365.05	98.85	1359.07	0.00	0.00	0.00	-2250.79	-22.88	1699.00	-2251.67	90.62	1717.91	-2324.23	164.34	1590.33	-2903.69	232.74	1705.36	491.30	-275.26	79.81	1088.18	-287.56	78.35	500.84
4.06000	-2349.17	182.04	22.76	-2343.41	172.12	54.43	-4140.95	227.48	1534.81	-3917.90	300.69	1400.19	-2267.20	25.34	19.17	-2325.69	31.38	26.43	-3677.56	111.05	941.85	-2878.55	55.82	921.13	-2362.53	98.62	1358.47	0.00	0.00	0.00	-2274.17	-23.08	1701.64	-2232.02	93.27	1716.97	-2318.42	164.85	1589.90	-2892.95	233.32	1705.38	491.39	-275.37	79.86	1088.35	-287.61	78.36	500.74
4.07000	-2290.90	180.69	29.42	-2310.57	171.54	55.09	-4136.78	226.68	1537.36	-3912.58	299.96	1403.10	-2281.52	26.80	17.34	-2287.78	31.48	33.65	-3654.04	110.50	936.82	-2872.73	56.14	917.16	-2357.43	98.87	1358.42	0.00	0.00	0.00	-2285.28	-22.62	1702.33	-2248.14	93.56	1718.39	-2312.60	165.36	1589.48	-2882.20	233.87	1705.40	491.01	-275.27	79.94	1087.88	-287.82	78.35	500.40
4.08000	-2250.63	181.64	30.40	-2296.38	171.62	51.05	-4132.50	225.88	1539.83	-3907.18	299.23	1405.93	-2279.76	27.29	18.20	-2287.87	31.96	34.60	-3630.50	109.94	931.72	-2866.72	56.46	913.12	-2346.66	99.25	1357.88	0.00	0.00	0.00	-2257.39	-21.17	1700.68	-2246.17	94.44	1717.99	-2306.78	165.87	1589.05	-2871.44	234.42	1705.43	490.74	-275.42	79.73	1088.17	-287.58	78.41	500.52
4.09000	-2241.16	180.39	31.13	-2297.32	172.30	45.09	-4128.13	225.09	1542.21	-3901.70	298.50	1408.69	-2292.85	26.98	15.40	-2280.69	31.80	35.93	-3606.94	109.39	926.56	-2860.54	56.76	909.01	-2333.55	99.01	1357.25	0.00	0.00	0.00	-2241.80	-19.99	1699.94	-2233.38	95.74	1717.13	-2300.96	166.37	1588.62	-2860.67	234.94	1705.46	491.13	-275.15	79.89	1087.86	-287.69	78.11	500.28
4.10000	-2242.45	181.48	25.30	-2267.81	172.73	44.33	-4123.67	224.29	1544.52	-3896.13	297.76	1411.38	-2280.78	25.81	17.60	-2314.58	30.52	29.16	-3583.36	108.83	921.33	-2854.18	57.06	904.82	-2343.15	98.91	1356.63	0.00	0.00	0.00	-2233.37	-18.71	1700.08	-2214.37	97.28	1716.63	-2295.12	166.88	1588.20	-2849.89	235.46	1705.49	491.12	-275.42	79.92	1087.72	-287.85	78.09	500.36
4.11000	-2327.92	186.06	8.21	-2253.63	174.19	41.02	-4119.10	223.50	1546.75	-3890.48	297.03	1414.00	-2223.72	27.12	26.35	-2317.14	31.75	28.96	-3559.77	108.28	916.04	-2847.63	57.35	900.57	-2324.64	98.85	1355.95	0.00	0.00	0.00	-2232.33	-17.42	1701.73	-2217.94	98.20	1718.26	-2289.29	167.38	1587.78	-2839.10	235.96	1705.53	491.32	-275.27	79.87	1087.93	-288.00	77.98	501.56
4.12000	-2422.78	190.70	-8.63	-2233.44	176.56	38.80	-4114.44	222.71	1548.90	-3884.75	296.29	1416.54	-2223.45	28.93	25.42	-2309.31	31.00	30.13	-3536.16	107.72	910.69	-2840.90	57.64	896.24	-2326.41	99.35	1355.46	0.00	0.00	0.00	-2218.44	-16.24	1699.35	-2197.99	99.36	1717.01	-2283.44	167.88	1587.36	-2828.31	236.45	1705.57	491.47	-275.18	79.92	1088.01	-288.04	77.98	501.41
4.13000	-2189.35	190.51	21.40	-2317.72	180.90	22.77	-4109.67	221.92	1550.97	-3878.93	295.55	1419.01	-2218.18	27.75	28.24	-2298.46	29.97	31.96	-3512.53	107.16	905.26	-2833.99	57.91	891.84	-2315.73	99.52	1354.60	0.00	0.00	0.00	-2224.39	-15.39	1699.26	-2194.21	100.11	1716.88	-2277.59	168.38	1586.94	-2817.50	236.92	1705.61	491.02	-275.77	79.73	1087.57	-288.08	78.05	500.98
4.14000	-2061.57	195.14	37.08	-2184.74	184.25	37.68	-4104.81	221.14	1552.95	-3873.03	294.82	1421.40	-2227.72	28.03	25.16	-2316.26	29.53	27.54	-3488.89	106.60	899.77	-2826.90	58.18	887.37	-2306.38	100.09	1353.95	0.00	0.00	0.00	-2206.83	-14.88	1697.97	-2178.50	101.51	1715.95	-2271.74	168.88	1586.52	-2806.69	237.37	1705.66	490.86	-275.62	79.75	1087.34	-287.81	77.91	500.97
4.15000	-2023.10	203.11	43.77	-2149.83	185.48	39.22	-4099.84	220.36	1554.86	-3867.04	294.08	1423.72	-2256.15	25.85	18.31	-2318.77	30.00	27.41	-3465.24	106.04	894.22	-2819.62	58.44	882.82	-2303.17	99.95	1353.46	0.00	0.00	0.00	-2189.39	-13.83	1697.40	-2171.83	103.07	1714.83	-2265.87	169.38	1586.11	-2795.87	237.82	1705.71	490.84	-275.15	79.82	1087.41	-287.97	77.84	500.98
4.16000	-2033.83	211.90	45.72	-2146.54	179.94	36.84	-4094.77	219.58	1556.68	-3860.96	293.34	1425.95	-2216.10	24.62	27.13	-2274.64	29.94	35.41	-3441.57	105.48	888.59	-2812.15	58.69	878.21	-2296.03	100.67	1352.55	0.00	0.00	0.00	-2195.26	-11.98	1697.96	-2164.65	103.91	1713.26	-2260.01	169.87	1585.69	-2785.04	238.24	1705.77	491.40	-275.22	79.85	1087.78	-287.70	78.04	501.37
4.17000	-2053.63	219.03	47.20	-2114.82	183.78	38.49	-4089.60	218.81	1558.41	-3854.80	292.60	1428.12	-2245.06	25.50	20.19	-2314.37	27.59	27.84	-3417.89	104.91	882.90	-2804.50	58.94	873.51	-2297.38	100.77	1351.22	0.00	0.00	0.00	-2181.98	-10.66	1697.20	-2187.75	105.52	1714.18	-2254.13	170.37	1585.28	-2774.21	238.66	1705.83	491.46	-275.63	79.76	1087.90	-287.76	78.18	501.37
4.18000	-2042.42	222.01	52.45	-2069.82	192.88	46.87	-4084.33	218.04	1560.06	-3848.55	291.86	1430.20	-2230.20	25.22	23.48	-2318.83	26.64	25.78	-3394.20	104.34	877.15	-2796.66	59.17	868.75	-2293.60	100.89	1350.57	0.00	0.00	0.00	-2187.97	-9.02	1697.26	-2160.89	107.22	1712.83	-2248.26	170.86	1584.87	-2763.37	239.05	1705.89	491.57	-275.30	79.85	1087.71	-287.85	77.98	501.09
4.19000	-2015.57	222.63	57.67	-2046.21	194.06	49.50	-4078.95	217.27	1561.63	-3842.21	291.12	1432.21	-2229.82	22.78	21.34	-2307.55	27.05	27.21	-3370.50	103.78	871.32	-2788.63	59.40	863.91	-2281.69	102.21	1349.16	0.00	0.00	0.00	-2153.83	87.72	1708.57	-2147.36	108.51	1711.89	-2242.37	171.35	1584.46	-2752.52	239.43	1705.96	491.33	-275.30	80.04	1087.75	-287.78	78.08	501.13
4.20000	-1989.12	221.52	64.33	-1998.66	202.98	68.01	-4073.47	216.51	1563.11	-3835.79	290.38	1434.14	-2211.44	23.09	27.59	-2317.75	25.43	25.77	-3346.79	103.21	865.43	-2780.42	59.62	859.00	-2274.51	102.61	1347.99	0.00	0.00	0.00	-2153.77	13.11	1697.61	-2140.83	109.55	1710.69	-2236.48	171.84	1584.06	-2741.66	239.80	1706.03	491.16	-275.35	79.83	1088.17	-287.84	78.20	501.04
4.21000	-1969.97	226.38	67.57	-1930.62	203.85	82.44	-4067.88	215.75	1564.50	-3829.28	289.64	1435.98	-2231.68	20.23	22.66	-2328.37	27.99	23.07	-3323.06	102.64	859.47	-2772.01	59.83	854.01	-2260.08	103.23	1347.31	0.00	0.00	0.00	-2130.34	-5.34	1692.63	-2152.05	110.94	1710.44	-2230.59	172.33	1583.65	-2730.80	240.15	1706.10	491.72	-275.42	79.95	1088.18	-288.26	77.96	502.14
4.22000	-1945.34	223.42	74.82	-1986.21	210.33	73.57	-4062.19	214.99	1565.81	-3822.68	288.90	1437.75	-2225.58	22.92	24.47	-2283.18	25.52	33.27	-3299.33	102.07	853.45	-2763.41	60.03	848.95	-2259.45	103.59	1346.08	0.00	0.00	0.00	-2157.54	-4.99	1693.05	-2126.98	112.15	1708.09	-2224.69	172.81	1583.25	-2719.94	240.49	1706.18	491.25	-275.43	79.95	1088.03	-287.92	78.04	500.98
4.23000	-1928.75	226.03	78.27	-1962.34	205.03	73.96	-4056.39	214.24	1567.03	-3815.99	288.16	1439.44	-2235.87	22.19	22.69	-2320.06	25.09	26.22	-3275.59	101.49	847.35	-2754.62	60.22	843.81	-2264.06	104.50	1344.88	0.00	0.00	0.00	-2152.58	-4.12	1691.89	-2127.19	113.61	1707.81	-2218.78	173.30	1582.84	-2709.07	240.81	1706.26	490.87	-275.48	79.65	1088.09	-287.90	78.12	501.43
4.24000	-1908.77	223.05	84.37	-1950.83	210.71	80.66	-4050.49	213.49	1568.16	-3809.21	287.42	1441.04	-2231.44	22.49	23.47	-2274.59	26.68	34.44	-3251.84	100.92	841.19	-2745.64	60.41	838.60	-2248.94	114.11	1342.29	0.00	0.00	0.00	-2153.58	-2.06	1691.67	-2120.63	113.96	1706.78	-2212.87	173.78	1582.44	-2698.19	241.11	1706.35	490.49	-275.74	79.68	1087.80	-287.87	78.07	501.06
4.25000	-1892.66	220.98	88.76	-1934.57	209.56	84.24	-4044.48	212.75	1569.20	-3802.33	286.68	1442.57	-2198.49	24.52	28.30	-2279.20	26.39	33.95	-3228.09	100.34	834.95	-2736.47	60.58	833.31	-2237.51	107.30	1342.20	0.00	0.00	0.00	-2143.65	0.16	1690.48	-2115.78	114.86	1705.19	-2206.95	174.26	1582.05	-2687.31	241.40	1706.44	491.27	-275.30	79.81	1087.32	-288.18	77.75	500.92
4.26000	-1882.27	223.98	90.02	-1921.45	209.16	86.49	-4038.35	212.01	1570.15	-3795.37	285.94	1444.01	-2219.36	21.96	24.53	-2295.75	27.67	30.54	-3204.33	99.77	828.65	-2727.10	60.75	827.95	-2227.21	107.20	1340.88	0.00	0.00	0.00	-2139.32	0.32	1688.77	-2113.45	117.26	1703.46	-2201.03	174.74	1581.65	-2676.43	241.67	1706.54	491.44	-275.30	79.95	1088.03	-287.87	78.15	500.42
4.27000	-1869.97	221.88	92.62	-1908.78	207.08	88.75	-4032.12	211.28	1571.01	-3788.32	285.20	1445.37	-2236.30	21.63	19.57	-2287.27	27.28	31.69	-3180.56	99.19	822.28	-2717.54	60.91	822.51	-2217.65	108.75	1339.45	0.00	0.00	0.00	-2121.50	2.76	1686.46	-2100.24	118.76	1701.74	-2195.10	175.21	1581.25	-2665.54	241.93	1706.64	491.10	-275.54	79.83	1088.22	-287.85	78.19	500.91
4.28000	-1857.55	217.31	95.18	-1898.23	205.56	89.69	-4025.79	210.55	1571.79	-3781.18	284.46	1446.64	-2255.85	19.12	15.15	-2309.40	26.47	27.78	-3156.79	98.61	815.84	-2707.78	61.06	816.99	-2222.44	109.77	1338.10	0.00	0.00	0.00	-2129.65	3.37	1685.37	-2093.54	120.29	1701.09	-2189.16	175.69	1580.86	-2654.65	242.17	1706.74	490.69	-275.29	79.66	1087.71	-287.77	78.14	501.22
4.29000	-1848.25	214.82	94.84	-1889.99	204.67	88.72	-4019.34	209.82	1572.47	-3773.94	283.73	1447.83	-2233.37	20.94	21.92	-2288.54	26.92	33.06	-3133.01	98.03	809.34	-2697.83	61.20	811.40	-2215.98	110.99	1336.85	0.00	0.00	0.00	-2114.63	4.69	1684.16	-2099.34	122.07	1700.58	-2183.22	176.16	1580.47	-2643.75	242.39	1706.85	490.82	-275.39	79.65	1087.55	-287.75	78.09	501.06
4.30000	-1843.59	215.49	90.22	-1882.17	201.59	87.12	-4012.78	209.11	1573.05	-3766.61	282.99	1448.93	-2194.59	21.27	28.83	-2299.82	25.10	30.21	-3109.23	97.44	802.76	-2687.68	61.34	805.73	-2213.14	112.62	1335.55	0.00	0.00	0.00	-2096.88	6.81	1683.07	-2095.37	123.89	1699.10	-2177.28	176.63	1580.08	-2632.85	242.60	1706.96	490.78	-275.53	79.69	1087.55	-287.89	77.97	501.86
4.31000	-1838.13	213.02	86.21	-1878.96	201.38	82.51	-4006.10	208.39	1573.55	-3759.19	282.26	1449.95	-2239.20	20.99	20.54	-2310.52	26.48	28.10	-3085.45	96.86	796.11	-2677.33	61.46	799.98	-2205.61	114.03	1334.84	0.00	0.00	0.00	-2099.86	8.95	1682.30	-2074.61	125.36	1696.49	-2171.33	177.10	1579.69	-2621.95	242.79	1707.08	491.14	-275.44	79.81	1087.91	-287.97	78.03	501.15
4.32000	-1832.88	207.90	80.44	-1875.07	197.83	77.62	-3999.32	207.68	1573.95	-3751.67	281.52	1450.88	-2231.32	19.61	22.30	-2316.54	25.44	27.60	-3061.67	96.27	789.39	-2666.78	61.58	794.15	-2200.89	115.39	1334.11	0.00	0.00	0.00	-2081.39	11.54	1679.75	-2050.45	127.17	1694.84	-2165.37	177.57	1579.31	-2611.05	242.97	1707.20	491.31	-275.06	79.78	1087.60	-287.90	78.00	501.14
4.33000	-1832.00	205.63	72.76	-1874.47	196.04	70.14	-3992.42	206.98	1574.26	-3744.07	280.79	1451.73	-2221.36	21.78	24.91	-2294.70	25.81	31.49	-3037.89	95.69	782.60	-2656.03	61.68	788.25	-2185.62	117.47	1332.94	0.00	0.00	0.00	-2074.21	14.00	1678.68	-2035.28	129.26	1693.68	-2159.41	178.04	1578.92	-2600.14	243.12	1707.32	491.21	-275.28	79.82	1087.44	-287.91	77.94	501.24
4.34000	-1830.15	202.90	66.32	-1873.16	193.94	64.11	-3985.42	206.28	1574.48	-3736.36	280.06	1452.49	-2221.57	19.15	24.92	-2301.25	26.56	31.31	-3014.10	95.10	775.75	-2645.09	61.78	782.26	-2181.98	118.52	1332.19	0.00	0.00	0.00	-2061.90	111.55	1690.51	-2034.23	131.53	1693.11	-2153.45	178.50	1578.54	-2589.23	243.26	1707.45	491.51	-275.50	79.91	1087.70	-288.01	78.08	501.64
4.35000	-1830.60	205.37	58.33	-1865.41	189.85	55.94	-3978.29	205.59	1574.60	-3728.56	279.33	1453.16	-2214.68	22.13	24.96	-2288.47	25.02	32.70	-2990.32	94.51	768.82	-2633.94	61.87	776.20	-2176.70	120.34	1331.77	0.00	0.00	0.00	-2067.74	36.53	1680.77	-2044.35	133.74	1693.16	-2147.47	178.96	1578.16	-2578.32	243.39	1707.59	491.27	-275.17	79.84	1087.29	-287.88	77.96	501.93
4.36000	-1827.82	205.50	53.02	-1868.84	193.82	55.29	-3971.05	204.90	1574.62	-3720.67	278.60	1453.74	-2223.77	20.92	23.88	-2262.43	25.85	38.07	-2966.53	93.92	761.82	-2622.59	61.95	770.06	-2167.87	121.94	1331.56	0.00	0.00	0.00	-2058.70	20.53	1677.48	-2052.50	135.92	1693.24	-2141.50	179.42	1577.79	-2567.41	243.49	1707.72	491.88	-275.41	79.99	1087.50	-287.71	78.07	501.22
4.37000	-1824.89	204.69	48.17	-1866.77	193.32	51.08	-3963.70	204.22	1574.55	-3712.68	277.88	1454.23	-2232.25	19.81	22.84	-2286.62	25.27	33.39	-2942.75	93.32	754.75	-2611.04	62.02	763.84	-2159.80	123.36	1331.69	0.00	0.00	0.00	-2054.33	21.49	1678.94	-2026.31	137.35	1691.57	-2135.52	179.88	1577.41	-2556.50	243.58	1707.87	490.85	-275.64	79.77	1088.02	-287.70	78.08	501.31
4.38000	-1824.64	204.95	42.39	-1866.74	194.11	46.19	-3956.23	203.55	1574.38	-3704.59	277.15	1454.63	-2213.25	22.26	27.25	-2284.95	26.24	32.79	-2918.97	92.73	747.60	-2599.28	62.09	757.54	-2150.82	125.12	1332.20	0.00	0.00	0.00	-2026.54	24.39	1678.02	-2022.36	138.84	1692.36	-2129.53	180.34	1577.04	-2545.58	243.66	1708.01	490.54	-275.31	79.70	1087.95	-287.67	78.16	501.29
4.39000	-1823.73	204.48	37.41	-1864.84	192.16	43.38	-3948.64	202.88	1574.11	-3696.41	276.43	1454.94	-2226.09	19.74	23.97	-2292.37	26.31	33.08	-2895.20	92.13	740.39	-2587.32	62.14	751.16	-2150.90	127.36	1332.97	0.00	0.00	0.00	-2041.57	25.25	1679.99	-2016.32	141.94	1692.65	-2123.54	180.79	1576.67	-2534.67	243.71	1708.16	490.88	-275.27	79.87	1087.64	-287.78	78.05	501.55
4.40000	-1822.49	203.30	34.83	-1864.15	192.35	41.53	-3940.94	202.22	1573.75	-3688.13	275.71	1455.16	-2239.45	21.36	21.66	-2284.47	24.61	35.06	-2871.42	91.54	733.10	-2575.15	62.18	744.71	-2143.55	129.39	1333.36	0.00	0.00	0.00	-2034.25	27.48	1680.11	-2000.63	144.71	1692.72	-2117.54	181.25	1576.30	-2523.76	243.75	1708.32	491.21	-275.45	79.79	1087.12	-287.95	77.97	501.85
4.41000	-1820.91	202.76	34.00	-1863.89	192.96	40.59	-3933.12	201.56	1573.29	-3679.75	274.99	1455.29	-2232.07	20.50	23.66	-2300.43	25.51	34.55	-2847.66	90.94	725.75	-2562.78	62.22	738.17	-2129.83	130.78	1334.93	0.00	0.00	0.00	-2024.38	30.74	1680.73	-2009.59	147.88	1693.90	-2111.54	181.70	1575.93	-2512.84	243.77	1708.48	490.40	-275.27	79.53	1087.48	-288.11	77.93	501.13
4.42000	-1818.42	200.36	34.52	-1863.62	192.94	40.05	-3925.18	200.91	1572.73	-3671.28	274.27	1455.32	-2226.52	19.26	25.42	-2298.89	25.57	37.63	-2823.89	90.34	718.32	-2550.20	62.24	731.55	-2127.47	132.99	1336.18	0.00	0.00	0.00	-2014.16	33.61	1681.79	-1981.72	149.33	1693.45	-2105.53	182.14	1575.56	-2501.93	243.77	1708.64	490.54	-275.42	79.61	1087.66	-287.65	78.09	500.13
4.43000	-1820.67	202.75	33.11	-1863.19	192.64	40.02	-3917.12	200.27	1572.06	-3662.70	273.56	1455.26	-2211.97	20.11	27.89	-2282.37	25.94	44.02	-2800.14	89.74	710.81	-2537.41	62.26	724.84	-2126.60	135.49	1337.10	0.00	0.00	0.00	-2000.96	35.07	1682.17	-1985.47	151.76	1695.34	-2099.52	182.59	1575.20	-2491.02	243.75	1708.81	490.62	-275.77	79.65	1087.52	-287.59	78.16	501.47
4.44000	-1822.47	204.49	31.62	-1863.91	193.36	39.47	-3908.94	199.63	1571.30	-3654.03	272.85	1455.11	-2239.21	20.06	21.61	-2259.33	26.45	51.31	-2776.39	89.14	703.24	-2524.42	62.27	718.06	-2117.91	137.70	1338.88	0.00	0.00	0.00	-2008.46	37.22	1684.41	-1991.73	153.06	1697.89	-2093.50	183.04	1574.84	-2480.10	243.72	1708.99	491.34	-275.65	79.92	1086.94	-287.96	77.79	501.86
4.45000	-1819.95	202.39	32.49	-1864.12	193.69	39.25	-3900.64	199.00	1570.44	-3645.26	272.14	1454.86	-2225.16	21.66	27.48	-2238.23	26.96	57.06	-2752.65	88.53	695.59	-2511.21	62.26	711.20	-2101.55	139.82	1340.72	0.00	0.00	0.00	-2001.01	39.99	1686.24	-1966.06	154.96	1697.90	-2087.47	183.48	1574.48	-2469.19	243.67	1709.17	491.68	-275.29	80.05	1087.59	-287.63	78.16	501.35
4.46000	-1821.25	203.84	31.79	-1863.73	193.33	39.38	-3892.22	198.38	1569.47	-3636.39	271.43	1454.52	-2247.29	21.04	21.84	-2227.52	27.30	58.83	-2728.91	87.93	687.87	-2497.80	62.25	704.25	-2099.96	141.85	1342.01	0.00	0.00	0.00	-1997.12	42.23	1687.84	-1959.67	157.93	1699.17	-2081.45	183.92	1574.12	-2458.29	243.60	1709.35	490.93	-275.65	79.66	1088.11	-287.73	78.29	501.20
4.47000	-1820.29	202.57	32.26	-1863.53	193.16	39.24	-3883.68	197.77	1568.40	-3627.41	270.73	1454.08	-2231.63	19.76	23.88	-2235.66	27.31	54.20	-2705.19	87.32	680.08	-2484.17	62.23	697.22	-2083.00	143.49	1343.73	0.00	0.00	0.00	-1996.56	43.59	1689.33	-1965.19	160.60	1702.30	-2075.41	184.36	1573.77	-2447.38	243.51	1709.54	490.13	-275.90	79.44	1088.25	-288.12	78.15	500.88
4.48000	-1821.29	203.66	31.38	-1863.27	192.96	39.23	-3875.01	197.16	1567.23	-3618.34	270.03	1453.55	-2226.15	21.71	24.76	-2279.64	26.58	41.06	-2681.47	86.72	672.21	-2470.33	62.20	690.11	-2084.57	145.33	1345.09	0.00	0.00	0.00	-1970.13	46.07	1690.11	-1968.30	162.50	1703.18	-2069.38	184.79	1573.42	-2436.47	243.40	1709.73	490.49	-275.58	79.59	1087.87	-288.00	78.09	500.87
4.49000	-1822.13	204.84	30.60	-1864.11	194.23	38.51	-3866.22	196.56	1565.96	-3609.16	269.33	1452.92	-2211.33	21.82	24.48	-2271.01	27.34	39.86	-2657.77	86.11	664.27	-2456.28	62.16	682.92	-2070.86	147.04	1345.97	0.00	0.00	0.00	-1967.69	48.38	1691.26	-1959.89	164.01	1704.64	-2063.33	185.23	1573.07	-2425.57	243.28	1709.93	490.60	-275.70	79.63	1087.75	-287.94	78.21	501.17
4.50000	-1821.46	204.83	30.47	-1863.87	194.06	38.53	-3857.31	195.96	1564.58	-3599.88	268.63	1452.19	-2233.14	19.47	16.56	-2247.72	27.09	42.92	-2634.07	85.50	656.25	-2442.02	62.11	675.64	-2066.62	148.04	1347.09	0.00	0.00	0.00	-1978.00	50.46	1692.71	-1951.02	166.27	1705.92	-2057.29	185.66	1572.72	-2414.67	243.13	1710.13	490.97	-275.36	79.85	1087.86	-288.06	78.10	500.84
4.51000	-1820.47	203.62	31.01	-1863.31	193.36	38.80	-3848.27	195.38	1563.10	-3590.50	267.94	1451.36	-2211.76	21.11	18.21	-2230.62	27.21	47.20	-2610.39	84.88	648.16	-2427.54	62.05	668.28	-2066.05	149.37	1347.75	0.00	0.00	0.00	-1965.08	52.63	1694.20	-1943.80	168.41	1707.46	-2051.23	186.09	1572.37	-2403.78	242.97	1710.34	490.97	-275.53	79.73	1087.21	-287.86	78.01	502.10
4.52000	-1821.37	204.70	30.30	-1863.99	194.12	38.26	-3839.11	194.80	1561.51	-3581.02	267.25	1450.44	-2222.73	23.17	20.74	-2231.18	30.24	53.99	-2586.72	84.27	640.00	-2412.85	61.98	660.83	-2054.96	150.82	1348.21	0.00	0.00	0.00	-1953.86	54.35	1695.72	-1952.22	170.57	1709.12	-2045.17	186.52	1572.03	-2392.88	242.79	1710.55	490.90	-275.32	79.73	1087.59	-287.78	77.98	501.52
4.53000	-1821.99	205.71	29.64	-1863.24	193.41	38.65	-3829.82	194.23	1559.81	-3571.44	266.57	1449.42	-2191.38	25.66	36.92	-2223.97	32.34	66.01	-2563.06	83.66	631.76	-2397.94	61.90	653.30	-2051.30	151.93	1348.93	0.00	0.00	0.00	-1956.54	56.33	1697.02	-1936.44	171.39	1709.70	-2039.11	186.94	1571.69	-2382.00	242.59	1710.77	491.02	-275.11	79.82	1087.46	-287.69	78.09	500.78
4.54000	-1821.08	204.79	30.19	-1864.70	194.95	37.78	-3820.41	193.67	1558.01	-3561.75	265.89	1448.29	-2195.22	28.60	47.92	-2237.82	35.01	76.02	-2539.42	83.04	623.45	-2382.82	61.81	645.69	-2049.85	153.10	1349.59	0.00	0.00	0.00	-1945.66	57.21	1698.18	-1938.94	173.07	1710.82	-2033.05	187.36	1571.35	-2371.11	242.37	1710.99	490.79	-275.30	79.69	1087.36	-287.92	78.00	500.55
4.55000	-1821.79	205.46	29.59	-1863.21	193.29	38.71	-3810.87	193.12	1556.10	-3551.95	265.21	1447.07	-2190.36	32.39	60.57	-2221.42	37.12	90.03	-2515.79	82.42	615.06	-2367.47	61.71	637.99	-2047.68	154.00	1350.36	0.00	0.00	0.00	-1936.54	58.73	1698.90	-1934.74	175.05	1711.23	-2026.97	187.79	1571.01	-2360.23	242.13	1711.21	490.06	-275.82	79.43	1087.64	-287.70	78.11	500.18
4.56000	-1822.92	206.78	28.86	-1863.95	194.17	38.06	-3801.20	192.57	1554.09	-3542.05	264.53	1445.74	-2205.41	34.14	68.52	-2195.46	40.38	106.77	-2492.18	81.80	606.60	-2351.91	61.61	630.21	-2043.36	155.33	1351.11	0.00	0.00	0.00	-1920.80	60.28	1698.72	-1923.89	176.06	1711.46	-2020.90	188.20	1570.68	-2349.36	241.87	1711.45	490.79	-275.68	79.71	1087.89	-287.85	78.10	500.81
4.57000	-1820.89	204.42	29.88	-1863.91	194.18	38.10	-3791.41	192.04	1551.96	-3532.05	263.86	1444.31	-2184.11	36.60	84.21	-2194.64	43.06	118.15	-2468.58	81.18	598.06	-2336.13	61.49	622.34	-2034.19	156.61	1351.60	0.00	0.00	0.00	-1918.18	61.64	1699.78	-1919.24	177.29	1712.83	-2014.82	188.62	1570.34	-2338.48	241.60	1711.68	491.23	-275.17	79.95	1088.64	-287.78	78.38	500.99
4.58000	-1821.94	205.46	29.24	-1863.77	193.84	38.06	-3781.48	191.51	1549.73	-3521.94	263.19	1442.78	-2145.71	39.62	101.60	-2176.40	45.18	132.65	-2445.00	80.56	589.45	-2320.13	61.36	614.39	-2026.88	157.66	1351.94	0.00	0.00	0.00	-1908.21	62.94	1699.85	-1912.88	177.83	1713.60	-2008.73	189.04	1570.01	-2327.62	241.30	1711.92	491.75	-275.30	79.99	1087.89	-288.01	78.08	500.82
4.59000	-1821.86	205.46	29.49	-1864.62	194.63	37.67	-3771.42	190.99	1547.38	-3511.73	262.53	1441.15	-2146.40	42.78	112.80	-2149.30	48.37	147.60	-2421.44	79.94	580.76	-2303.91	61.22	606.35	-2022.02	158.08	1352.72	0.00	0.00	0.00	-1911.79	62.99	1699.80	-1914.18	179.40	1713.93	-2002.64	189.45	1569.69	-2316.76	240.98	1712.17	491.57	-275.33	79.84	1087.61	-287.86	78.12	501.16
4.60000	-1822.54	206.74	28.65	-1864.65	194.79	37.59	-3761.24	190.48	1544.93	-3501.41	261.87	1439.41	-2130.78	45.61	125.65	-2145.75	49.88	158.78	-2397.89	79.32	572.00	-2287.47	61.08	598.22	-2026.61	160.43	1353.57	0.00	0.00	0.00	-1914.32	64.68	1702.33	-1910.74	180.60	1713.90	-1996.54	189.86	1569.36	-2305.90	240.65	1712.42	491.02	-275.55	79.66	1087.73	-287.55	78.16	501.40
4.61000	-1822.39	206.17	29.01	-1864.76	194.93	37.52	-3750.92	189.98	1542.37	-3490.98	261.22	1437.57	-2110.10	47.38	140.08	-2130.97	52.50	171.30	-2374.37	78.69	563.15	-2270.81	60.92	590.01	-2016.90	162.31	1354.34	0.00	0.00	0.00	-1906.54	66.24	1703.55	-1903.09	180.63	1714.60	-1990.44	190.26	1569.04	-2295.06	240.29	1712.68	490.95	-275.46	79.68	1087.46	-287.85	78.04	500.81
4.62000	-1822.93	206.61	28.79	-1864.68	194.81	37.59	-3740.47	189.48	1539.69	-3480.44	260.57	1435.62	-2081.75	49.74	153.93	-2110.87	53.70	184.97	-2350.86	78.06	554.24	-2253.92	60.75	581.71	-2007.95	163.15	1355.68	0.00	0.00	0.00	-1895.36	73.70	1712.60	-1882.09	181.44	1714.63	-1984.34	190.67	1568.72	-2284.21	239.92	1712.94	490.18	-275.40	79.57	1087.43	-287.98	77.99	501.54
4.63000	-1822.05	205.55	29.19	-1865.23	195.56	37.17	-3729.89	189.00	1536.90	-3469.80	259.92	1433.57	-2085.83	50.30	162.21	-2105.42	54.12	195.00	-2327.38	77.44	545.24	-2236.81	60.57	573.33	-2007.40	164.66	1356.47	0.00	0.00	0.00	-1884.85	76.44	1714.47	-1884.16	182.70	1714.72	-1978.23	191.07	1568.40	-2273.38	239.52	1713.21	491.87	-275.05	79.99	1087.34	-287.92	78.06	501.91
4.64000	-1822.48	206.22	28.77	-1865.14	195.45	37.31	-3719.18	188.52	1534.00	-3459.04	259.28	1431.41	-2076.81	51.47	172.76	-2092.72	55.82	206.43	-2303.91	76.81	536.17	-2219.47	60.38	564.85	-2002.85	158.78	1358.12	0.00	0.00	0.00	-1880.16	78.55	1716.52	-1876.04	183.32	1715.02	-1972.11	191.47	1568.09	-2262.55	239.11	1713.48	491.42	-275.19	79.91	1087.41	-287.92	77.95	500.88
4.65000	-1822.13	205.43	29.01	-1865.46	195.82	37.13	-3708.34	188.06	1530.98	-3448.18	258.64	1429.15	-2056.46	54.45	183.95	-2074.81	56.96	216.94	-2280.47	76.18	527.02	-2201.91	60.19	556.29	-1983.37	165.24	1358.10	0.00	0.00	0.00	-1878.01	77.60	1715.85	-1871.19	183.42	1715.96	-1965.99	191.87	1567.77	-2251.73	238.67	1713.76	490.41	-275.23	79.63	1087.28	-288.06	77.95	500.56
4.66000	-1821.48	204.70	29.19	-1866.24	196.96	36.42	-3697.36	187.60	1527.85	-3437.21	258.01	1426.78	-2025.92	55.41	196.82	-2064.38	58.06	225.69	-2257.05	75.54	517.80	-2184.13	59.98	547.64	-1984.13	172.54	1367.05	0.00	0.00	0.00	-1871.43	77.56	1716.35	-1876.17	182.93	1717.26	-1959.87	192.26	1567.46	-2240.92	238.21	1714.04	490.75	-275.25	79.77	1087.61	-287.91	78.10	500.40
4.67000	-1820.18	203.58	30.08	-1865.09	195.83	37.08	-3686.24	187.16	1524.61	-3426.13	257.38	1424.30	-1999.35	57.04	208.75	-2032.73	60.17	237.00	-2233.65	74.91	508.49	-2166.11	59.76	538.91	-1981.65	175.14	1368.90	0.00	0.00	0.00	-1862.53	78.37	1717.22	-1862.33	185.16	1717.44	-1953.74	192.66	1567.16	-2230.11	237.74	1714.33	490.90	-275.24	79.68	1087.08	-287.74	78.01	501.26
4.68000	-1822.60	205.77	28.85	-1865.30	196.17	36.90	-3674.99	186.72	1521.25	-3414.94	256.76	1421.71	-1996.47	57.64	214.99	-2010.87	61.68	245.37	-2210.28	74.27	499.11	-2147.87	59.53	530.08	-1974.82	175.99	1369.44	0.00	0.00	0.00	-1864.42	78.64	1718.27	-1852.63	185.08	1717.81	-1947.61	193.05	1566.85	-2219.31	237.24	1714.62	490.69	-275.60	79.63	1087.56	-287.76	77.96	501.68
4.69000	-1822.46	206.57	28.26	-1864.94	195.99	37.00	-3663.60	186.30	1517.78	-3403.64	256.14	1419.01	-1980.15	58.95	222.42	-1987.90	62.55	253.47	-2186.93	73.64	489.66	-2129.40	59.29	521.16	-1974.18	159.99	1362.09	0.00	0.00	0.00	-1863.16	78.96	1718.97	-1838.84	185.39	1718.55	-1941.48	193.44	1566.55	-2208.53	236.72	1714.92	490.82	-275.31	79.70	1088.09	-287.68	78.11	502.28
4.70000	-1822.07	206.25	28.43	-1864.30	195.17	37.48	-3652.08	185.88	1514.18	-3392.23	255.53	1416.20	-1962.03	60.72	229.38	-1967.38	63.22	260.41	-2163.61	73.00	480.12	-2110.70	59.04	512.16	-1965.47	175.23	1369.03	0.00	0.00	0.00	-1857.68	79.29	1719.29	-1834.08	185.28	1719.58	-1935.33	193.82	1566.25	-2197.75	236.18	1715.23	491.02	-275.54	79.73	1087.93	-287.85	78.13	501.47
4.71000	-1822.37	206.57	28.54	-1864.56	195.33	37.31	-3640.42	185.47	1510.48	-3380.70	254.92	1413.28	-1931.36	60.59	237.61	-1942.67	64.22	266.70	-2140.31	72.36	470.50	-2091.76	58.78	503.07	-1960.77	178.92	1370.40	0.00	0.00	0.00	-1852.57	79.63	1719.97	-1840.61	185.01	1720.21	-1929.19	194.21	1565.95	-2186.98	235.62	1715.53	490.90	-275.39	79.70	1087.96	-287.79	78.14	501.70
4.72000	-1821.31	205.18	28.88	-1864.43	195.42	37.33	-3628.62	185.08	1506.65	-3369.07	254.32	1410.25	-1903.17	63.26	248.18	-1928.38	64.82	270.38	-2117.04	71.72	460.81	-2072.60	58.51	493.89	-1956.52	179.51	1370.54	0.00	0.00	0.00	-1840.79	80.34	1720.05	-1830.42	185.95	1721.04	-1923.04	194.59	1565.66	-2176.21	235.04	1715.85	491.02	-275.56	79.76	1087.80	-287.69	78.19	501.29
4.73000	-1822.09	206.35	28.26	-1863.47	194.28	38.08	-3616.68	184.69	1502.71	-3357.32	253.72	1407.11	-1880.60	65.30	253.38	-1904.63	70.13	278.96	-2093.80	71.08	451.04	-2053.21	58.23	484.61	-1949.71	180.34	1370.51	0.00	0.00	0.00	-1835.77	81.10	1720.62	-1831.32	186.38	1722.21	-1916.88	194.96	1565.36	-2165.46	234.44	1716.17	490.73	-275.65	79.65	1087.97	-287.53	78.38	501.35
4.74000	-1821.30	204.98	29.20	-1863.55	194.34	37.90	-3604.61	184.32	1498.64	-3345.46	253.13	1403.86	-1857.88	64.45	257.63	-1884.87	70.79	282.19	-2070.58	70.44	441.19	-2033.58	57.93	475.25	-1943.18	181.18	1370.66	0.00	0.00	0.00	-1830.45	81.65	1720.88	-1837.10	186.63	1723.50	-1910.73	195.34	1565.07	-2154.72	233.82	1716.50	490.63	-275.42	79.80	1087.96	-287.96	78.36	501.84
4.75000	-1820.63	204.64	29.10	-1864.24	195.11	37.56	-3592.39	183.95	1494.46	-3333.48	252.54	1400.49	-1833.15	64.01	261.61	-1860.06	70.73	285.20	-2047.40	69.79	431.26	-2013.72	57.63	465.79	-1941.64	181.93	1370.62	0.00	0.00	0.00	-1829.74	81.94	1720.84	-1837.05	186.94	1723.49	-1904.56	195.71	1564.79	-2143.99	233.17	1716.83	491.11	-275.32	79.83	1088.12	-287.97	78.34	501.62
4.76000	-1822.13	206.11	28.49	-1863.49	194.53	37.82	-3580.03	183.60	1490.16	-3321.39	251.96	1397.01	-1804.89	62.77	264.93	-1838.01	70.00	286.99	-2024.24	69.15	421.25	-1993.62	57.32	456.25	-1935.40	182.76	1370.75	0.00	0.00	0.00	-1830.53	82.19	1720.91	-1829.45	187.73	1723.39	-1898.40	196.08	1564.50	-2133.27	232.51	1717.16	491.09	-275.15	79.79	1087.98	-287.65	78.32	501.57
4.77000	-1822.70	206.18	28.28	-1862.75	193.98	38.25	-3567.53	183.26	1485.73	-3309.19	251.39	1393.42	-1785.33	62.78	266.54	-1813.48	69.29	288.43	-2001.11	68.50	411.16	-1973.29	56.99	446.61	-1929.57	183.11	1370.47	0.00	0.00	0.00	-1825.53	82.84	1720.80	-1812.93	188.22	1721.56	-1892.22	196.45	1564.22	-2122.56	231.82	1717.51	490.32	-275.52	79.66	1088.31	-287.83	78.18	501.29
4.78000	-1820.47	204.17	29.10	-1863.08	194.53	37.84	-3554.89	182.93	1481.19	-3296.87	250.82	1389.71	-1768.10	61.36	266.95	-1789.69	68.40	289.42	-1978.02	67.85	400.99	-1952.73	56.66	436.89	-1924.79	183.95	1370.36	0.00	0.00	0.00	-1817.72	83.01	1720.03	-1805.90	189.10	1721.29	-1886.05	196.82	1563.94	-2111.86	231.11	1717.86	491.00	-275.43	79.92	1088.07	-287.64	78.24	501.14
4.79000	-1821.56	205.22	28.69	-1863.00	194.82	37.69	-3542.11	182.61	1476.52	-3284.44	250.26	1385.88	-1738.90	59.87	268.92	-1766.27	66.84	289.44	-1954.96	67.20	390.74	-1931.92	56.31	427.07	-1918.73	184.77	1370.07	0.00	0.00	0.00	-1809.73	83.63	1719.56	-1805.85	189.50	1721.00	-1879.87	197.18	1563.67	-2101.17	230.38	1718.21	491.36	-275.24	79.96	1087.63	-287.66	78.16	501.00
4.80000	-1823.08	207.27	27.51	-1861.75	193.54	38.19	-3529.18	182.30	1471.73	-3271.89	249.70	1381.94	-1707.85	58.47	270.05	-1743.57	65.94	288.69	-1931.93	66.55	380.41	-1910.88	55.96	417.15	-1913.19	185.17	1369.74	0.00	0.00	0.00	-1802.85	84.30	1718.94	-1805.41	189.37	1720.79	-1873.68	197.54	1563.39	-2090.50	229.63	1718.57	491.21	-275.21	79.89	1087.62	-287.97	78.07	500.72
4.81000	-1822.76	207.27	27.13	-1863.77	195.66	37.14	-3516.11	182.00	1466.82	-3259.22	249.15	1377.89	-1694.17	56.86	267.87	-1723.24	64.60	286.80	-1908.93	65.90	370.00	-1889.60	55.59	407.15	-1907.21	185.80	1369.58	0.00	0.00	0.00	-1796.97	85.12	1718.20	-1794.96	189.14	1720.13	-1867.50	197.90	1563.12	-2079.84	228.85	1718.93	491.31	-275.49	79.75	1087.63	-287.93	78.16	500.63
4.82000	-1821.67	205.92	28.21	-1863.64	195.55	37.04	-3502.90	181.72	1461.78	-3246.44	248.61	1373.71	-1666.01	54.96	267.38	-1701.65	63.54	283.83	-1885.97	65.24	359.51	-1868.08	55.21	397.05	-1902.50	185.94	1369.16	0.00	0.00	0.00	-1792.60	84.71	1717.46	-1783.76	189.79	1719.44	-1861.30	198.25	1562.85	-2069.19	228.05	1719.30	490.75	-275.48	79.84	1087.22	-287.93	77.99	500.52
4.83000	-1820.42	204.90	28.31	-1863.59	195.22	37.11	-3489.54	181.44	1456.62	-3233.54	248.07	1369.42	-1647.10	53.53	263.21	-1678.28	62.31	280.49	-1863.04	64.59	348.94	-1846.32	54.82	386.86	-1899.83	186.75	1368.83	0.00	0.00	0.00	-1781.55	84.90	1716.32	-1781.56	190.59	1718.11	-1855.11	198.60	1562.59	-2058.55	227.23	1719.68	491.09	-275.39	79.84	1087.75	-287.80	78.15	500.55
4.84000	-1821.99	206.54	27.54	-1862.94	194.28	37.52	-3476.03	181.18	1451.33	-3220.52	247.54	1365.01	-1623.21	51.55	259.56	-1655.00	60.36	275.85	-1842.12	64.35	340.32	-1827.36	55.58	378.52	-1892.40	186.44	1368.58	0.00	0.00	0.00	-1771.94	85.44	1715.32	-1759.31	191.01	1716.56	-1848.91	198.95	1562.33	-2047.92	226.39	1720.06	490.76	-275.47	79.74	1087.78	-287.78	78.15	501.20
4.85000	-1820.41	205.21	28.06	-1863.22	194.14	37.43	-3462.38	180.93	1445.92	-3207.39	247.02	1360.48	-1596.53	49.60	257.95	-1630.12	58.32	270.79	-1822.57	65.33	330.66	-1806.22	54.17	370.16	-1888.22	186.82	1368.05	0.00	0.00	0.00	-1766.91	86.09	1714.53	-1749.91	190.89	1715.84	-1842.70	199.30	1562.07	-2037.31	225.53	1720.45	491.97	-275.35	80.12	1087.37	-288.29	77.92	502.01
4.86000	-1820.88	205.11	28.02	-1863.19	194.04	37.38	-3448.58	180.69	1440.38	-3194.13	246.50	1355.83	-1573.31	47.40	251.95	-1609.83	56.47	264.11	-1801.35	64.59	321.35	-1786.36	54.23	361.24	-1882.14	187.37	1367.54	0.00	0.00	0.00	-1766.35	86.06	1713.83	-1770.98	190.83	1716.50	-1836.49	199.64	1561.81	-2026.71	224.64	1720.85	491.70	-275.14	80.08	1087.50	-287.95	78.05	501.35
4.87000	-1820.22	204.60	28.26	-1864.08	195.07	36.78	-3434.63	180.47	1434.71	-3180.76	245.99	1351.06	-1551.49	45.17	245.08	-1587.51	54.14	258.81	-1780.10	63.69	311.82	-1767.23	55.06	351.40	-1878.25	187.43	1367.14	0.00	0.00	0.00	-1759.28	86.54	1712.99	-1764.56	191.06	1715.11	-1830.28	199.98	1561.56	-2016.13	223.73	1721.24	491.42	-275.33	79.97	1087.54	-288.12	78.06	501.28
4.88000	-1821.53	206.27	27.48	-1863.27	194.17	37.36	-3420.54	180.25	1428.92	-3167.26	245.48	1346.17	-1529.44	42.96	237.86	-1563.44	52.28	251.62	-1758.98	63.09	301.93	-1745.65	53.34	342.08	-1870.31	187.46	1366.57	0.00	0.00	0.00	-1749.31	86.43	1711.87	-1757.94	191.38	1714.65	-1824.06	200.32	1561.31	-2005.56	222.80	1721.65	491.52	-275.49	79.88	1087.91	-287.95	78.24	500.58
4.89000	-1820.46	204.67	28.01	-1863.60	194.50	37.03	-3406.29	180.05	1423.00	-3153.65	244.99	1341.15	-1510.43	40.12	229.52	-1542.67	50.25	243.34	-1737.90	62.13	291.83	-1726.45	53.67	331.65	-1864.34	187.59	1366.09	0.00	0.00	0.00	-1739.74	86.19	1711.01	-1740.60	190.65	1713.50	-1817.84	200.66	1561.06	-1995.00	221.85	1722.06	490.83	-275.77	79.65	1087.71	-287.74	78.20	500.37
4.90000	-1819.29	203.43	28.62	-1864.11	195.20	36.53	-3391.90	179.86	1416.95	-3139.92	244.50	1336.02	-1485.00	38.72	222.27	-1519.94	48.18	235.36	-1716.77	60.54	281.46	-1706.12	52.15	321.46	-1857.05	187.33	1365.48	0.00	0.00	0.00	-1735.46	85.94	1710.50	-1729.71	190.28	1712.52	-1811.62	200.99	1560.81	-1984.46	220.87	1722.48	491.16	-275.68	79.80	1088.13	-287.60	78.38	500.50
4.91000	-1820.89	205.28	27.62	-1863.61	194.47	36.93	-3377.35	179.69	1410.77	-3126.06	244.02	1330.76	-1463.92	37.73	214.74	-1501.77	46.20	226.57	-1695.68	58.51	270.81	-1686.79	51.51	310.93	-1852.80	187.69	1364.81	0.00	0.00	0.00	-1732.93	86.03	1709.97	-1736.20	191.44	1711.75	-1805.39	201.32	1560.57	-1973.94	219.87	1722.90	491.37	-275.52	79.82	1088.13	-287.49	78.24	501.40
4.92000	-1819.79	204.36	28.04	-1863.80	194.73	36.72	-3362.66	179.52	1404.46	-3112.09	243.54	1325.38	-1448.76	36.26	206.98	-1478.03	45.41	219.66	-1674.81	56.38	259.96	-1667.70	49.96	300.27	-1845.42	187.35	1364.10	0.00	0.00	0.00	-1732.18	86.08	1709.32	-1729.29	191.41	1711.63	-1799.15	201.65	1560.33	-1963.43	218.84	1723.33	491.12	-275.37	79.82	1087.81	-287.60	78.16	501.81
4.93000	-1819.52	203.90	28.18	-1863.00	194.12	36.95	-3347.81	179.37	1398.02	-3097.99	243.08	1319.87	-1426.52	34.61	200.36	-1460.35	43.99	212.06	-1654.60	54.45	248.69	-1649.33	48.83	289.07	-1840.59	187.21	1363.32	0.00	0.00	0.00	-1728.48	85.52	1708.53	-1717.45	191.03	1710.74	-1792.92	201.97	1560.09	-1952.93	217.80	1723.77	491.42	-275.28	79.87	1087.88	-287.74	78.19	501.03
4.94000	-1819.86	204.12	28.20	-1864.22	195.33	36.42	-3332.81	179.24	1391.45	-3083.77	242.62	1314.24	-1405.95	33.13	195.26	-1440.85	43.19	205.57	-1634.65	52.17	237.51	-1630.47	46.07	278.64	-1837.92	187.20	1362.72	0.00	0.00	0.00	-1723.16	85.37	1707.84	-1718.01	190.35	1710.94	-1786.68	202.29	1559.86	-1942.45	216.73	1724.21	491.50	-275.58	79.82	1087.70	-288.07	78.10	500.90
4.95000	-1820.89	205.76	27.40	-1862.83	193.74	37.10	-3317.66	179.11	1384.74	-3069.43	242.17	1308.48	-1385.76	32.91	190.71	-1415.20	41.67	200.83	-1615.86	50.40	226.21	-1612.01	43.69	267.89	-1830.71	186.77	1361.99	0.00	0.00	0.00	-1714.24	84.98	1706.87	-1716.15	189.79	1710.44	-1780.43	202.61	1559.63	-1931.99	215.63	1724.66	491.00	-275.41	79.76	1087.79	-287.86	78.04	500.37
4.96000	-1818.84	202.95	28.46	-1863.45	194.21	36.85	-3302.35	179.00	1377.91	-3054.96	241.72	1302.60	-1363.19	31.56	187.67	-1398.11	39.85	195.59	-1596.67	47.87	215.26	-1594.09	40.40	257.51	-1824.43	186.24	1361.23	0.00	0.00	0.00	-1705.79	84.61	1705.74	-1700.11	189.60	1708.32	-1774.18	202.93	1559.40	-1921.54	214.51	1725.11	491.19	-275.35	79.79	1087.67	-288.22	77.88	501.41
4.97000	-1821.08	205.26	27.30	-1863.64	194.68	36.52	-3286.89	178.91	1370.94	-3040.37	241.29	1296.59	-1342.99	29.80	184.60	-1380.59	37.90	191.04	-1578.89	45.84	204.15	-1577.22	37.76	247.03	-1816.21	186.36	1360.45	0.00	0.00	0.00	-1700.16	83.37	1704.64	-1691.92	189.61	1707.88	-1767.93	203.24	1559.18	-1911.12	213.37	1725.57	490.66	-275.56	79.54	1087.78	-288.30	78.02	500.93
4.98000	-1820.36	204.52	27.59	-1863.79	194.80	36.36	-3271.28	178.82	1363.84	-3025.66	240.86	1290.46	-1328.14	27.46	181.31	-1362.52	36.23	187.11	-1562.15	43.99	193.23	-1562.22	36.25	236.47	-1811.62	186.15	1359.61	0.00	0.00	0.00	-1691.97	83.11	1704.00	-1678.32	189.10	1706.10	-1761.68	203.55	1558.96	-1900.70	212.21	1726.04	491.00	-275.67	79.60	1087.94	-287.92	78.15	500.55
4.99000	-1819.31	203.15	28.36	-1863.08	194.11	36.60	-3255.51	178.75	1356.60	-3010.82	240.44	1284.20	-1308.44	24.61	179.89	-1344.48	33.74	184.11	-1545.51	41.13	182.88	-1548.07	34.24	226.07	-1805.62	185.86	1358.83	0.00	0.00	0.00	-1687.84	82.80	1703.10	-1679.78	189.20	1705.80	-1755.42	203.86	1558.74	-1890.31	211.02	1726.51	491.15	-275.32	79.77	1088.00	-287.93	78.17	500.79
5.00000	-1819.15	203.21	28.06	-1864.49	195.48	35.93	-3239.58	178.70	1349.23	-2995.85	240.03	1277.80	-1298.37	21.39	176.75	-1327.69	30.66	181.07	-1530.84	39.92	172.40	-1533.76	31.77	216.36	-1799.33	185.39	1357.83	0.00	0.00	0.00	-1683.55	82.23	1702.15	-1682.88	188.34	1705.62	-1749.15	204.16	1558.53	-1879.93	209.80	1726.99	491.39	-275.61	79.88	1087.76	-288.07	78.01	501.21
5.01000	-1820.58	204.45	27.78	-1864.14	195.14	35.95	-3223.50	178.65	1341.72	-2980.76	239.63	1271.28	-1279.93	19.42	175.40	-1315.34	28.34	177.67	-1515.91	37.15	162.68	-1521.21	30.17	206.25	-1793.87	184.81	1356.66	0.00	0.00	0.00	-1674.95	80.99	1701.31	-1669.94	186.30	1703.90	-1742.89	204.46	1558.31	-1869.57	208.57	1727.47	490.70	-275.86	79.66	1088.01	-288.05	78.20	501.15
5.02000	-1818.91	202.75	28.38	-1864.27	195.36	35.88	-3207.26	178.63	1334.08	-2965.55	239.23	1264.63	-1268.01	17.52	173.19	-1301.79	25.84	174.96	-1503.03	35.69	152.84	-1507.33	26.10	197.83	-1786.54	184.41	1355.76	0.00	0.00	0.00	-1669.54	80.70	1700.40	-1667.03	185.52	1703.81	-1736.62	204.76	1558.10	-1859.23	207.30	1727.96	490.68	-275.22	79.80	1087.92	-288.22	78.01	500.36
5.03000	-1820.77	204.78	27.28	-1863.57	194.52	36.28	-3190.86	178.61	1326.30	-2950.21	238.85	1257.85	-1257.15	15.03	171.18	-1292.17	22.72	172.71	-1489.38	31.78	144.45	-1496.44	24.16	188.57	-1781.07	184.04	1354.66	0.00	0.00	0.00	-1659.30	79.90	1699.30	-1658.29	184.38	1702.85	-1730.34	205.06	1557.90	-1848.91	206.02	1728.46	490.73	-275.41	79.66	1088.02	-287.80	78.14	501.99
5.04000	-1820.33	204.28	27.40	-1864.56	195.68	35.55	-3174.30	178.61	1318.38	-2934.74	238.47	1250.94	-1244.69	13.32	169.64	-1280.99	21.28	170.19	-1478.59	29.67	135.81	-1486.03	21.83	180.12	-1774.45	183.02	1353.59	0.00	0.00	0.00	-1652.89	79.08	1698.37	-1654.76	183.47	1702.62	-1724.06	205.35	1557.70	-1838.61	204.71	1728.97	491.98	-274.96	80.13	1087.60	-287.67	78.18	501.25
5.05000	-1821.44	205.58	26.64	-1864.30	195.39	35.77	-3157.58	178.63	1310.32	-2919.14	238.10	1243.90	-1237.18	11.68	167.31	-1271.44	19.44	166.78	-1466.80	24.70	128.63	-1477.25	19.72	171.64	-1765.89	182.00	1352.34	0.00	0.00	0.00	-1647.59	77.93	1697.41	-1649.13	182.60	1701.72	-1717.78	205.64	1557.50	-1828.33	203.37	1729.48	491.52	-275.20	80.04	1087.38	-288.00	78.06	501.37
5.06000	-1821.35	205.41	27.00	-1864.38	195.33	35.62	-3140.71	178.66	1302.13	-2903.41	237.74	1236.72	-1228.59	11.01	164.97	-1262.42	17.25	163.94	-1457.56	21.41	121.28	-1470.26	18.48	163.22	-1759.95	181.42	1351.18	0.00	0.00	0.00	-1641.32	76.96	1696.43	-1634.43	181.83	1700.07	-1711.50	205.92	1557.30	-1818.06	202.01	1729.99	490.92	-275.49	79.78	1087.63	-287.78	78.05	500.93
5.07000	-1820.04	203.78	27.87	-1865.67	196.96	34.75	-3123.67	178.70	1293.80	-2887.56	237.39	1229.41	-1222.79	9.53	161.81	-1255.62	16.29	160.23	-1450.04	18.92	113.76	-1462.15	15.09	155.99	-1754.15	180.43	1349.97	0.00	0.00	0.00	-1632.44	75.68	1695.16	-1635.07	180.44	1698.74	-1705.21	206.21	1557.11	-1807.82	200.62	1730.52	491.46	-275.39	79.88	1087.67	-287.68	78.11	501.61
5.08000	-1821.85	205.56	27.00	-1865.66	196.59	35.03	-3106.47	178.76	1285.32	-2871.58	237.05	1221.97	-1211.97	10.50	159.75	-1248.93	16.05	157.14	-1442.27	14.95	107.49	-1455.36	11.84	149.26	-1747.49	179.57	1348.79	0.00	0.00	0.00	-1625.90	74.84	1694.04	-1625.81	179.77	1699.04	-1698.92	206.49	1556.92	-1797.60	199.21	1731.04	491.64	-275.66	79.93	1087.84	-287.43	78.28	501.12
5.09000	-1822.46	206.30	26.34	-1865.73	196.81	34.90	-3089.11	178.84	1276.71	-2855.47	236.71	1214.39	-1208.61	10.75	156.29	-1243.88	15.89	153.31	-1435.56	11.18	101.59	-1449.69	8.80	142.84	-1739.77	178.73	1347.69	0.00	0.00	0.00	-1619.10	73.82	1693.10	-1621.99	178.40	1698.25	-1692.62	206.76	1556.73	-1787.39	197.78	1731.58	490.75	-275.65	79.69	1088.14	-287.73	78.22	500.67
5.10000	-1822.23	206.23	26.44	-1865.52	196.62	34.85	-3071.58	178.93	1267.95	-2839.23	236.39	1206.68	-1204.75	10.30	152.37	-1239.76	15.06	149.24	-1430.29	8.24	95.46	-1444.57	5.68	136.90	-1731.45	177.94	1346.70	0.00	0.00	0.00	-1611.72	72.19	1692.18	-1617.37	176.81	1696.88	-1686.32	207.04	1556.55	-1777.21	196.32	1732.12	490.46	-275.45	79.67	1087.97	-287.79	78.29	500.94
5.11000	-1821.89	205.27	27.25	-1865.87	197.08	34.76	-3053.90	179.03	1259.06	-2822.86	236.08	1198.84	-1202.57	10.75	148.76	-1236.17	16.33	145.22	-1426.15	5.53	89.76	-1441.97	5.01	130.42	-1726.17	177.12	1345.57	0.00	0.00	0.00	-1604.19	70.49	1690.95	-1611.90	175.32	1695.63	-1680.02	207.31	1556.37	-1767.05	194.83	1732.67	490.60	-275.60	79.77	1087.34	-287.86	77.96	500.75
5.12000	-1822.56	206.44	26.45	-1864.89	196.35	35.21	-3036.04	179.15	1250.02	-2806.35	235.77	1190.86	-1200.57	11.31	144.47	-1233.69	16.23	140.64	-1423.12	3.82	83.90	-1439.56	3.58	124.60	-1716.74	176.11	1344.58	0.00	0.00	0.00	-1595.00	68.50	1689.95	-1601.80	174.71	1695.05	-1673.71	207.57	1556.19	-1756.91	193.32	1733.23	490.96	-275.41	79.67	1087.57	-288.10	77.98	501.45
5.13000	-1824.27	207.85	25.93	-1866.09	197.40	34.52	-3018.03	179.29	1240.83	-2789.72	235.48	1182.74	-1200.38	13.17	139.39	-1232.50	17.55	135.59	-1420.61	1.94	78.19	-1437.49	2.09	119.16	-1706.42	174.71	1343.63	0.00	0.00	0.00	-1585.15	67.17	1688.88	-1595.77	174.47	1693.53	-1667.40	207.84	1556.02	-1746.79	191.79	1733.79	491.60	-275.46	79.98	1087.70	-288.07	77.98	501.46
5.14000	-1821.92	204.87	27.07	-1866.54	198.19	33.98	-2999.85	179.44	1231.51	-2772.96	235.19	1174.48	-1204.15	13.54	133.87	-1231.65	17.71	130.61	-1419.83	1.53	72.16	-1436.46	1.28	113.64	-1700.56	173.61	1341.63	0.00	0.00	0.00	-1576.24	65.90	1687.91	-1582.97	173.37	1692.55	-1661.09	208.10	1555.85	-1736.69	190.22	1734.36	490.54	-275.68	79.52	1087.23	-287.90	77.79	501.58
5.15000	-1824.37	207.84	25.40	-1865.60	196.92	34.64	-2981.50	179.60	1222.04	-2756.06	234.92	1166.09	-1197.65	14.84	129.77	-1232.18	18.08	124.97	-1419.35	0.85	66.44	-1436.09	0.59	108.31	-1690.44	172.13	1341.59	0.00	0.00	0.00	-1568.94	64.04	1686.97	-1568.18	170.45	1691.83	-1654.77	208.35	1555.68	-1726.62	188.64	1734.93	490.21	-275.66	79.52	1087.24	-287.93	77.97	500.77
5.16000	-1821.74	205.16	26.99	-1866.16	197.74	34.14	-2962.99	179.79	1212.43	-2739.03	234.65	1157.56	-1198.88	15.15	123.88	-1233.09	18.73	119.23	-1419.66	0.57	60.48	-1437.07	0.91	102.71	-1684.46	170.43	1340.87	0.00	0.00	0.00	-1561.11	61.70	1685.93	-1556.66	167.49	1691.01	-1648.45	208.61	1555.52	-1716.57	187.02	1735.52	490.61	-275.78	79.63	1087.94	-287.87	78.19	500.33
5.17000	-1820.68	204.04	27.44	-1866.31	197.92	34.02	-2944.31	179.99	1202.67	-2721.87	234.40	1148.89	-1198.97	15.83	117.92	-1235.65	19.74	112.47	-1421.04	0.69	54.62	-1438.17	0.47	97.59	-1672.42	168.64	1340.17	0.00	0.00	0.00	-1554.31	59.34	1685.00	-1549.59	165.06	1690.15	-1642.13	208.86	1555.36	-1706.54	185.38	1736.11	491.06	-275.50	79.87	1087.99	-287.70	78.17	500.97
5.18000	-1822.58	206.10	26.63	-1867.01	198.67	33.37	-2925.46	180.20	1192.76	-2704.57	234.15	1140.08	-1205.37	17.99	110.29	-1238.10	21.08	105.96	-1421.78	-1.42	48.73	-1439.17	-0.08	92.68	-1666.58	167.34	1339.41	0.00	0.00	0.00	-1543.29	57.31	1684.08	-1547.93	163.84	1690.76	-1635.80	209.11	1555.20	-1696.53	183.72	1736.70	490.87	-275.67	79.67	1087.76	-287.96	78.08	500.90
5.19000	-1821.68	205.59	26.82	-1865.64	197.12	34.02	-2906.44	180.43	1182.71	-2687.14	233.92	1131.13	-1206.96	19.46	104.70	-1240.42	21.08	99.29	-1426.20	2.43	46.84	-1441.77	0.66	88.19	-1659.73	166.05	1335.34	0.00	0.00	0.00	-1533.90	55.58	1683.10	-1531.82	163.70	1693.26	-1629.47	209.35	1555.05	-1686.55	182.02	1737.30	491.07	-275.65	79.80	1088.18	-288.10	78.24	500.26
5.20000	-1823.05	206.68	26.01	-1866.43	197.85	33.52	-2887.25	180.68	1172.51	-2669.58	233.69	1122.04	-1208.58	19.57	98.46	-1240.04	22.73	93.30	-1425.06	4.61	45.57	-1442.20	2.71	84.46	-1650.08	164.20	1337.34	0.00	0.00	0.00	-1524.96	53.38	1682.59	-1511.65	162.82	1696.51	-1623.14	209.59	1554.90	-1676.59	180.31	1737.91	491.06	-275.45	79.75	1088.70	-287.68	78.40	501.70
5.21000	-1819.08	202.14	28.26	-1865.74	196.87	33.95	-2867.90	180.94	1162.16	-2651.88	233.48	1112.81	-1203.37	18.34	91.18	-1235.56	22.51	88.06	-1420.94	4.50	42.39	-1437.58	5.05	83.45	-1640.07	162.23	1337.17	0.00	0.00	0.00	-1516.07	50.46	1682.18	-1503.05	160.22	1698.19	-1616.80	209.83	1554.75	-1666.66	178.56	1738.53	490.76	-275.53	79.73	1087.59	-287.74	78.01	501.48
5.22000	-1821.35	204.50	27.10	-1864.96	195.75	34.39	-2848.37	181.22	1151.66	-2634.04	233.27	1103.43	-1193.91	17.55	82.38	-1228.73	21.04	82.10	-1418.45	4.57	41.01	-1428.31	1.44	84.47	-1630.26	160.26	1336.86	0.00	0.00	0.00	-1506.80	48.08	1682.09	-1493.56	157.58	1698.20	-1610.47	210.07	1554.61	-1656.75	176.79	1739.15	491.06	-275.21	79.70	1087.39	-288.02	77.99	500.58
5.23000	-1821.73	205.26	26.69	-1863.65	194.00	35.17	-2828.67	181.52	1141.02	-2616.07	233.08	1093.92	-1189.10	16.45	73.91	-1225.67	21.16	73.92	-1417.40	4.65	40.39	-1426.31	1.36	81.20	-1622.43	158.72	1336.96	0.00	0.00	0.00	-1496.22	45.38	1681.72	-1481.67	154.82	1698.46	-1604.12	210.30	1554.47	-1646.86	174.99	1739.78	490.81	-275.23	79.58	1087.85	-287.83	78.43	500.86
5.24000	-1820.93	204.49	26.98	-1862.11	192.01	36.13	-2808.80	181.84	1130.22	-2597.96	232.90	1084.26	-1193.80	17.13	65.62	-1224.43	21.73	66.92	-1417.35	6.52	40.55	-1424.40	1.25	78.18	-1609.83	155.13	1331.55	0.00	0.00	0.00	-1490.53	43.05	1681.69	-1473.00	152.16	1698.56	-1597.78	210.53	1554.34	-1637.00	173.17	1740.42	490.76	-275.59	79.62	1088.17	-287.59	78.48	500.94
5.25000	-1818.86	202.22	27.72	-1860.64	190.20	37.07	-2788.76	182.17	1119.28	-2579.72	232.73	1074.45	-1191.38	16.61	59.71	-1224.72	22.23	60.28	-1416.11	5.91	42.26	-1422.57	1.09	75.41	-1602.58	154.57	1336.82	0.00	0.00	0.00	-1482.72	40.51	1682.03	-1462.48	149.46	1698.96	-1591.43	210.75	1554.20	-1627.17	171.32	1741.06	491.36	-275.53	79.91	1087.71	-287.81	78.09	501.21
5.26000	-1820.12	203.34	27.42	-1859.52	188.94	37.82	-2768.55	182.51	1108.18	-2561.34	232.57	1064.50	-1182.79	15.72	56.34	-1222.08	20.22	57.35	-1414.90	5.93	43.73	-1420.83	0.91	72.88	-1591.61	152.78	1338.30	0.00	0.00	0.00	-1468.75	37.63	1682.23	-1447.75	146.70	1699.42	-1585.08	210.97	1554.08	-1617.36	169.44	1741.71	490.12	-275.78	79.61	1087.86	-287.78	78.25	501.06
5.27000	-1821.00	204.97	26.59	-1859.06	188.64	38.19	-2748.16	182.88	1096.94	-2542.82	232.42	1054.41	-1187.93	15.28	51.54	-1221.18	21.25	54.14	-1413.83	6.03	44.33	-1419.17	0.69	70.57	-1582.86	150.87	1338.94	0.00	0.00	0.00	-1457.78	34.77	1682.48	-1436.58	143.91	1700.25	-1578.72	211.19	1553.95	-1607.57	167.53	1742.37	491.06	-275.78	79.89	1087.60	-288.19	77.99	501.03
5.28000	-1821.33	204.79	26.14	-1859.54	189.70	38.01	-2727.60	183.26	1085.54	-2524.16	232.28	1044.17	-1185.62	15.97	49.16	-1220.57	21.52	51.67	-1413.03	6.07	44.54	-1417.60	0.44	68.50	-1573.13	148.42	1339.84	0.00	0.00	0.00	-1447.77	31.77	1683.05	-1427.27	140.65	1701.01	-1572.36	211.40	1553.83	-1597.82	165.60	1743.04	491.21	-275.44	80.02	1087.70	-287.76	78.26	501.26
5.29000	-1821.91	205.66	25.52	-1860.59	191.37	37.49	-2706.86	183.66	1073.98	-2505.37	232.15	1033.78	-1182.29	16.99	47.56	-1220.97	21.79	49.56	-1412.53	5.97	44.55	-1416.11	0.16	66.63	-1564.90	146.63	1340.46	0.00	0.00	0.00	-1438.35	29.14	1683.48	-1418.28	137.71	1701.77	-1566.00	211.61	1553.71	-1588.09	163.64	1743.71	491.76	-275.55	79.97	1087.61	-288.09	78.15	501.41
5.30000	-1820.15	203.75	26.81	-1861.70	192.81	37.17	-2685.95	184.08	1062.28	-2486.43	232.03	1023.25	-1185.70	18.50	44.67	-1219.57	22.53	48.45	-1412.59	6.26	44.10	-1414.70	-0.14	64.98	-1556.11	144.44	1341.85	0.00	0.00	0.00	-1428.57	26.30	1684.00	-1409.05	134.78	1702.62	-1559.64	211.82	1553.60	-1578.38	161.66	1744.39	491.12	-275.36	79.95	1087.62	-288.12	78.25	501.19
5.31000	-1819.89	203.37	26.82	-1861.09	193.29	37.01	-2664.86	184.52	1050.42	-2467.36	231.93	1012.57	-1185.52	17.47	42.25	-1219.40	22.52	46.43	-1412.45	6.40	43.53	-1413.37	-0.46	63.52	-1547.20	141.76	1343.28	0.00	0.00	0.00	-1419.03	22.87	1684.68	-1397.62	131.56	1703.60	-1553.27	212.02	1553.49	-1568.70	159.64	1745.07	491.36	-275.46	79.97	1088.23	-288.09	78.38	501.63
5.32000	-1820.09	204.10	26.41	-1861.48	194.22	36.88	-2643.59	184.97	1038.41	-2448.14	231.84	1001.74	-1182.73	17.29	40.35	-1220.77	22.60	44.44	-1412.58	6.75	42.57	-1412.11	-0.81	62.26	-1534.54	138.77	1345.96	0.00	0.00	0.00	-1405.74	20.02	1685.07	-1389.77	128.67	1704.38	-1546.90	212.23	1553.38	-1559.05	157.60	1745.77	491.09	-275.53	79.81	1087.88	-288.29	78.16	501.25
5.33000	-1819.12	202.83	27.08	-1859.69	193.11	37.94	-2622.14	185.44	1026.24	-2428.79	231.76	990.76	-1186.55	17.11	37.17	-1217.52	22.24	43.58	-1412.20	6.24	42.34	-1410.93	-1.17	61.19	-1525.71	136.01	1347.09	0.00	0.00	0.00	-1398.29	16.97	1685.86	-1377.57	125.19	1705.11	-1540.53	212.42	1553.28	-1549.43	155.53	1746.47	491.55	-275.48	79.88	1087.48	-287.84	78.20	500.97
5.34000	-1818.62	202.72	27.11	-1860.39	194.12	37.86	-2600.52	185.93	1013.91	-2409.29	231.69	979.64	-1184.13	17.14	35.87	-1216.43	22.32	42.95	-1412.36	6.64	41.78	-1409.82	-1.54	60.29	-1513.31	132.50	1350.95	0.00	0.00	0.00	-1388.85	14.42	1686.45	-1367.70	122.99	1706.18	-1534.15	212.62	1553.18	-1539.84	153.43	1747.17	490.96	-275.33	79.79	1087.67	-287.96	78.23	500.78
5.35000	-1818.94	203.37	26.66	-1859.69	193.87	38.49	-2578.72	186.44	1001.43	-2389.66	231.63	968.36	-1183.54	16.85	34.40	-1217.18	22.43	41.72	-1412.26	6.53	41.55	-1408.79	-1.93	59.56	-1507.09	130.77	1349.40	0.00	0.00	0.00	-1378.60	11.74	1687.05	-1357.57	121.13	1707.54	-1527.77	212.81	1553.08	-1530.27	151.31	1747.89	490.95	-275.39	79.85	1087.64	-287.44	78.26	500.19
5.36000	-1817.70	202.52	27.02	-1857.43	192.13	39.83	-2556.74	186.97	988.79	-2369.88	231.58	956.93	-1177.57	17.85	34.19	-1218.66	22.46	40.44	-1412.12	6.62	41.16	-1407.82	-2.33	58.99	-1497.73	128.48	1349.91	0.00	0.00	0.00	-1368.57	8.56	1687.82	-1346.60	118.24	1708.88	-1521.39	212.99	1552.99	-1520.73	149.15	1748.61	490.68	-275.07	79.86	1087.66	-287.90	78.18	500.23
5.37000	-1818.54	203.56	26.64	-1857.31	192.99	39.85	-2534.58	187.51	975.99	-2349.95	231.55	945.35	-1177.23	17.20	32.92	-1216.12	22.71	40.36	-1411.92	6.45	41.16	-1406.93	-2.74	58.57	-1489.46	125.88	1350.84	0.00	0.00	0.00	-1357.21	5.41	1688.27	-1335.19	115.59	1709.56	-1515.01	213.17	1552.90	-1511.22	146.97	1749.34	490.64	-275.06	79.85	1087.36	-287.63	78.22	500.76
5.38000	-1816.78	201.89	27.23	-1855.76	193.69	40.44	-2512.24	188.08	963.04	-2329.89	231.53	933.62	-1179.90	17.68	31.31	-1217.40	23.03	39.33	-1411.67	6.42	41.03	-1406.10	-3.15	58.31	-1479.42	123.67	1351.69	0.00	0.00	0.00	-1353.20	2.77	1689.40	-1325.54	112.25	1710.35	-1508.62	213.35	1552.81	-1501.74	144.76	1750.08	490.98	-275.14	79.99	1087.88	-287.65	78.31	501.03
5.39000	-1816.53	202.58	26.26	-1853.79	194.52	41.16	-2489.71	188.66	949.92	-2309.68	231.52	921.74	-1179.40	17.44	31.05	-1217.16	22.87	39.06	-1411.84	6.68	40.86	-1405.34	-3.56	58.18	-1469.78	121.06	1352.61	0.00	0.00	0.00	-1342.35	-0.12	1690.13	-1315.73	109.08	1710.96	-1502.23	213.53	1552.73	-1493.36	141.25	1750.87	490.42	-275.43	79.68	1088.31	-287.79	78.37	501.44
5.40000	-1816.95	204.83	24.93	-1851.28	195.37	42.31	-2467.01	189.26	936.65	-2289.33	231.52	909.70	-1181.36	17.80	29.55	-1218.33	22.88	38.52	-1411.68	6.61	40.85	-1404.65	-3.98	58.18	-1461.18	118.60	1353.53	0.00	0.00	0.00	-1335.29	-2.53	1691.08	-1307.40	106.77	1711.54	-1495.84	213.70	1552.66	-1483.34	140.29	1751.39	491.25	-275.45	79.89	1087.73	-287.76	78.24	501.26
5.41000	-1813.03	203.48	25.34	-1847.98	195.91	44.23	-2444.12	189.88	923.22	-2268.84	231.54	897.51	-1183.59	17.35	28.78	-1216.83	22.99	38.46	-1411.71	6.69	40.74	-1404.02	-4.39	58.31	-1451.40	116.43	1354.41	0.00	0.00	0.00	-1324.65	-4.85	1691.84	-1300.13	103.95	1712.52	-1489.44	213.87	1552.58	-1473.32	139.28	1752.03	491.15	-275.48	79.77	1087.56	-287.63	78.23	501.23
5.42000	-1811.20	203.43	24.87	-1843.89	195.89	47.14	-2421.05	190.52	909.62	-2248.19	231.57	885.16	-1181.89	16.49	28.21	-1215.84	23.16	38.32	-1411.68	6.80	40.61	-1403.45	-4.80	58.55	-1443.64	114.27	1355.07	0.00	0.00	0.00	-1316.52	-7.00	1692.32	-1291.63	101.90	1713.06	-1483.04	214.03	1552.51	-1465.60	136.32	1752.86	490.67	-275.41	79.69	1087.76	-287.47	78.26	501.19
5.43000	-1810.34	203.47	24.53	-1840.68	196.42	49.94	-2397.79	191.18	895.87	-2227.41	231.61	872.66	-1181.70	17.83	28.25	-1215.84	22.77	38.32	-1411.83	7.00	40.47	-1402.94	-5.20	58.90	-1434.87	112.23	1355.74	0.00	0.00	0.00	-1309.44	-9.42	1693.19	-1280.87	98.00	1712.84	-1476.64	214.19	1552.45	-1457.97	133.41	1753.47	490.59	-275.12	79.85	1087.59	-287.91	78.31	499.87
5.44000	-1810.66	202.82	24.03	-1837.88	196.38	53.24	-2374.35	191.86	881.95	-2206.48	231.66	860.01	-1183.31	18.32	27.51	-1213.59	23.13	38.61	-1411.47	6.48	40.62	-1402.49	-5.60	59.35	-1426.34	110.73	1356.33	0.00	0.00	0.00	-1303.00	-11.46	1693.79	-1275.35	96.19	1713.46	-1470.24	214.35	1552.38	-1449.98	131.45	1754.16	491.17	-275.38	79.88	1087.16	-287.81	78.07	500.11
5.45000	-1812.13	200.88	23.26	-1836.13	196.37	56.35	-2350.73	192.56	867.87	-2185.40	231.73	847.19	-1178.73	17.82	28.01	-1215.35	22.55	38.19	-1411.64	6.68	40.52	-1402.09	-5.98	59.90	-1419.10	108.92	1357.09	0.00	0.00	0.00	-1294.77	-13.22	1694.18	-1270.17	95.29	1714.66	-1463.83	214.50	1552.33	-1441.74	130.50	1754.84	490.94	-275.10	79.85	1087.63	-287.78	78.15	500.75
5.46000	-1813.54	195.70	24.63	-1833.97	193.80	61.22	-2326.92	193.27	853.63	-2164.18	231.81	834.22	-1180.09	17.53	27.86	-1215.08	22.75	38.01	-1411.91	6.90	40.30	-1401.76	-6.35	60.52	-1411.26	107.30	1357.82	0.00	0.00	0.00	-1283.95	-15.27	1694.63	-1259.68	93.35	1715.60	-1457.42	214.65	1552.27	-1434.18	128.77	1755.53	490.82	-275.42	79.86	1088.30	-287.95	78.25	500.86
5.47000	-1818.60	192.12	31.86	-1838.97	188.72	63.16	-2302.92	194.01	839.22	-2142.81	231.90	821.10	-1184.82	18.03	26.48	-1215.90	22.67	37.86	-1411.96	6.82	40.29	-1401.47	-6.70	61.23	-1403.06	106.23	1358.54	0.00	0.00	0.00	-1276.15	-17.05	1695.17	-1251.97	90.98	1716.16	-1451.01	214.80	1552.22	-1425.96	128.25	1755.98	491.52	-275.37	79.97	1087.86	-288.01	78.04	501.20
5.48000	-1824.37	189.22	41.18	-1837.42	184.93	74.13	-2278.73	194.77	824.65	-2121.29	232.01	807.81	-1178.35	16.29	29.06	-1214.62	22.40	39.16	-1412.21	7.08	40.11	-1401.24	-7.03	62.01	-1396.74	105.08	1359.23	0.00	0.00	0.00	-1273.42	-18.60	1695.98	-1243.98	90.65	1716.74	-1444.60	214.94	1552.17	-1418.73	126.91	1756.66	491.29	-275.41	79.90	1087.06	-288.00	77.95	501.36
5.49000	-1828.27	183.00	51.82	-1837.94	180.17	86.44	-2254.36	195.54	809.91	-2099.62	232.13	794.37	-1182.27	16.91	26.53	-1217.58	22.52	37.37	-1411.78	6.54	40.35	-1401.06	-7.35	62.85	-1390.07	103.97	1359.99	0.00	0.00	0.00	-1268.94	-19.91	1696.51	-1237.35	89.38	1717.12	-1438.18	215.08	1552.13	-1412.00	125.39	1757.30	490.66	-275.62	79.58	1087.87	-287.92	78.30	501.49
5.50000	-1836.24	174.36	58.10	-1833.13	173.78	101.41	-2229.80	196.34	795.01	-2077.81	232.26	780.77	-1178.97	16.11	28.62	-1214.88	22.59	39.01	-1411.75	6.41	40.32	-1400.93	-7.64	63.74	-1383.58	103.42	1360.68	0.00	0.00	0.00	-1261.79	-20.62	1697.02	-1231.32	88.02	1717.64	-1431.76	215.22	1552.09	-1404.96	124.65	1758.08	490.38	-275.51	79.66	1087.68	-287.78	78.12	500.53
5.51000	-1834.87	164.83	73.99	-1829.85	166.68	117.62	-2205.05	197.16	779.94	-2055.84	232.41	767.00	-1178.62	16.16	28.66	-1214.95	22.37	37.89	-1411.76	6.40	40.23	-1400.85	-7.90	64.68	-1377.00	102.79	1361.48	0.00	0.00	0.00	-1252.30	-21.42	1697.58	-1225.19	86.93	1718.55	-1425.34	215.35	1552.06	-1398.21	124.10	1758.85	490.95	-275.93	79.68	1087.81	-287.53	78.37	500.26
5.52000	-1831.53	155.73	90.89	-1833.14	160.20	132.61	-2180.11	198.00	764.70	-2033.73	232.57	753.08	-1178.61	16.19	28.66	-1219.81	22.01	36.46	-1411.79	6.38	40.26	-1400.82	-8.13	65.66	-1370.69	102.48	1362.31	0.00	0.00	0.00	-1247.40	-22.28	1698.55	-1216.11	85.75	1718.98	-1418.92	215.47	1552.03	-1391.68	123.37	1759.68	491.48	-275.52	79.87	1087.85	-287.68	78.29	500.48
5.53000	-1830.47	146.69	108.35	-1824.95	152.33	150.73	-2154.98	198.86	749.30	-2011.47	232.74	738.99	-1178.66	16.00	28.65	-1218.46	22.56	36.81	-1412.19	6.86	39.96	-1400.83	-8.34	66.67	-1364.53	102.07	1363.26	0.00	0.00	0.00	-1238.72	-22.79	1698.97	-1211.45	85.14	1719.80	-1412.49	215.60	1552.00	-1385.40	122.92	1760.53	490.27	-275.21	79.58	1087.85	-287.86	78.10	500.94
5.54000	-1824.48	138.88	126.46	-1819.05	143.65	169.17	-2129.65	199.74	733.73	-1989.05	232.93	724.75	-1178.30	15.77	28.69	-1217.83	22.53	37.04	-1412.17	6.70	39.99	-1400.88	-8.51	67.70	-1355.56	101.88	1366.78	0.00	0.00	0.00	-1232.64	-23.12	1699.52	-1206.62	84.27	1720.05	-1406.06	215.72	1551.98	-1379.61	122.22	1761.39	490.72	-275.29	79.79	1088.07	-288.00	78.13	500.65
5.55000	-1817.74	132.43	142.35	-1813.46	139.63	185.70	-2104.14	200.64	717.99	-1966.49	233.13	710.34	-1178.78	16.68	28.24	-1218.28	22.27	36.92	-1412.34	6.92	39.88	-1400.98	-8.65	68.75	-1352.23	101.24	1365.68	0.00	0.00	0.00	-1227.55	-23.04	1700.50	-1201.84	83.76	1720.45	-1399.63	215.83	1551.96	-1373.24	122.61	1762.19	491.17	-275.35	79.89	1087.89	-287.66	78.30	500.92
5.56000	-1810.45	126.33	158.28	-1804.34	135.32	201.67	-2078.43	201.56	702.08	-1943.78	233.35	695.77	-1178.50	16.44	28.40	-1217.05	22.29	37.04	-1411.87	6.38	40.16	-1401.12	-8.74	69.81	-1347.04	101.16	1366.28	0.00	0.00	0.00	-1221.35	-23.30	1701.68	-1197.93	82.90	1721.41	-1393.19	215.94	1551.95	-1367.24	122.90	1763.10	490.38	-275.40	79.58	1087.64	-287.97	78.32	500.95
5.57000	-1799.85	123.01	172.53	-1791.82	134.21	215.40	-2052.53	202.50	686.00	-1920.91	233.58	681.03	-1186.81	16.45	24.97	-1217.36	21.93	36.75	-1412.15	6.69	40.04	-1401.29	-8.80	70.87	-1341.47	100.75	1367.31	0.00	0.00	0.00	-1215.43	-22.98	1702.93	-1187.50	83.69	1722.15	-1386.76	216.05	1551.94	-1362.04	122.52	1764.03	491.03	-275.33	79.81	1087.48	-287.73	78.38	501.05
5.58000	-1785.26	123.28	183.63	-1778.17	133.41	227.22	-2026.44	203.46	669.75	-1897.89	233.82	666.13	-1186.05	16.82	24.79	-1219.60	22.52	36.44	-1411.85	6.44	40.18	-1401.51	-8.82	71.92	-1335.36	100.14	1368.20	0.00	0.00	0.00	-1209.28	-22.79	1704.00	-1185.33	83.67	1723.11	-1380.32	216.16	1551.93	-1356.71	122.55	1764.71	490.34	-275.49	79.59	1087.33	-287.84	78.12	501.47
5.59000	-1767.81	125.19	193.23	-1762.77	134.75	236.29	-2000.15	204.45	653.33	-1874.72	234.08	651.06	-1181.29	16.66	26.33	-1215.14	22.82	38.75	-1411.84	6.47	40.08	-1401.76	-8.78	72.96	-1328.97	99.69	1369.00	0.00	0.00	0.00	-1203.96	-22.39	1705.15	-1180.80	83.93	1724.14	-1373.88	216.26	1551.93	-1350.67	123.19	1765.41	490.79	-275.23	79.76	1087.57	-287.91	78.08	501.52
5.60000	-1749.98	128.08	200.06	-1747.19	137.18	243.30	-1973.66	205.45	636.74	-1851.39	234.36	635.83	-1181.33	16.49	26.20	-1217.71	23.58	37.03	-1411.89	6.46	40.10	-1402.04	-8.71	73.97	-1322.41	99.54	1369.79	0.00	0.00	0.00	-1198.14	-21.82	1706.59	-1175.17	84.80	1725.45	-1367.43	216.35	1551.93	-1345.81	123.09	1766.11	491.34	-275.55	79.88	1087.79	-287.91	78.19	500.13
5.61000	-1728.51	130.43	205.92	-1728.94	139.12	249.01	-1946.99	206.48	619.97	-1827.92	234.64	620.44	-1180.74	16.80	26.09	-1217.97	23.50	36.69	-1412.18	6.88	39.87	-1402.36	-8.58	74.96	-1317.61	98.75	1370.57	0.00	0.00	0.00	-1190.54	-21.53	1708.10	-1169.43	85.89	1726.80	-1360.99	216.44	1551.94	-1340.36	124.17	1766.53	491.72	-275.44	80.01	1087.68	-287.87	78.33	501.07
5.62000	-1706.27	133.62	210.70	-1709.45	141.40	253.06	-1920.11	207.53	603.03	-1804.28	234.95	604.87	-1178.39	17.88	26.44	-1217.10	22.53	36.89	-1412.20	6.87	39.84	-1402.71	-8.40	75.91	-1312.65	98.29	1371.16	0.00	0.00	0.00	-1185.55	-20.75	1709.58	-1161.68	86.97	1727.84	-1354.54	216.53	1551.95	-1335.55	123.99	1767.07	491.00	-275.30	79.91	1087.86	-287.78	78.27	501.12
5.63000	-1683.19	138.11	213.24	-1689.06	144.32	255.44	-1893.04	208.60	585.92	-1780.50	235.26	589.14	-1179.92	17.07	26.30	-1217.82	22.67	36.64	-1412.45	7.10	39.70	-1403.09	-8.16	76.81	-1308.24	98.10	1371.71	0.00	0.00	0.00	-1178.87	-19.82	1710.90	-1155.92	88.01	1728.84	-1348.09	216.61	1551.96	-1331.04	123.71	1767.48	490.88	-275.28	79.93	1088.08	-287.73	78.42	501.68
5.64000	-1660.53	141.99	214.15	-1668.84	147.63	256.15	-1865.77	209.69	568.64	-1756.56	235.60	573.24	-1180.12	17.12	26.04	-1217.51	22.69	36.69	-1412.11	6.70	39.95	-1403.50	-7.87	77.66	-1300.92	97.78	1372.14	0.00	0.00	0.00	-1174.18	-19.26	1712.13	-1148.22	88.62	1729.74	-1341.64	216.69	1551.98	-1326.01	123.80	1767.85	490.67	-275.29	79.73	1087.99	-287.85	78.40	501.66
5.65000	-1638.79	146.24	213.31	-1646.27	151.01	255.76	-1838.30	210.81	551.17	-1732.46	235.94	557.17	-1181.64	16.61	25.36	-1208.16	22.57	38.43	-1412.37	6.98	39.70	-1403.93	-7.52	78.45	-1295.09	97.45	1372.54	0.00	0.00	0.00	-1171.70	-18.50	1713.28	-1144.71	89.61	1730.58	-1335.18	216.77	1552.00	-1320.77	124.41	1767.98	491.29	-275.41	80.07	1087.43	-287.82	78.31	501.59
5.66000	-1622.25	150.49	209.90	-1627.86	154.22	252.96	-1810.63	211.94	533.54	-1708.21	236.31	540.93	-1180.05	16.42	25.80	-1207.24	22.46	38.39	-1412.03	6.66	39.98	-1404.39	-7.11	79.17	-1289.45	97.16	1372.84	0.00	0.00	0.00	-1165.46	-17.31	1714.13	-1140.75	90.91	1731.21	-1328.73	216.84	1552.03	-1315.46	125.02	1768.13	491.22	-275.62	79.91	1087.63	-287.90	78.24	500.51
5.67000	-1594.60	153.95	207.75	-1604.92	156.43	249.78	-1782.76	213.10	515.72	-1683.80	236.68	524.53	-1178.11	16.00	27.34	-1208.53	22.49	38.10	-1412.27	7.06	39.77	-1404.88	-6.63	79.81	-1284.05	96.75	1373.21	0.00	0.00	0.00	-1155.68	-16.74	1714.73	-1134.68	91.98	1731.69	-1322.27	216.91	1552.06	-1309.95	125.74	1768.13	491.34	-275.56	79.87	1087.55	-287.99	78.08	501.85
5.68000	-1575.82	154.60	194.85	-1578.47	155.46	239.08	-1754.70	214.29	497.74	-1659.23	237.08	507.95	-1166.47	16.71	27.79	-1209.45	22.60	37.87	-1412.36	7.13	39.71	-1405.38	-6.08	80.37	-1277.07	96.28	1373.43	0.00	0.00	0.00	-1149.96	-16.17	1715.32	-1128.31	93.02	1732.00	-1315.81	216.97	1552.10	-1304.59	126.12	1768.13	490.95	-275.24	79.95	1087.58	-287.89	78.15	501.34
5.69000	-1544.02	158.87	190.65	-1548.94	158.52	234.27	-1726.43	215.49	479.57	-1634.51	237.49	491.20	-1171.68	16.39	26.35	-1217.55	22.64	36.28	-1412.75	7.64	39.45	-1405.91	-5.47	80.84	-1267.77	96.57	1375.83	0.00	0.00	0.00	-1145.48	-15.36	1715.93	-1123.85	94.06	1732.39	-1309.34	217.03	1552.13	-1298.77	127.04	1767.95	491.50	-275.25	80.11	1087.97	-288.09	78.21	501.26
5.70000	-1523.36	162.67	182.80	-1527.12	160.99	227.14	-1697.96	216.72	461.22	-1609.63	237.91	474.28	-1170.21	16.51	27.00	-1217.85	22.68	36.57	-1412.10	6.91	39.87	-1406.46	-4.78	81.21	-1264.42	96.19	1374.00	0.00	0.00	0.00	-1140.03	-14.17	1716.08	-1118.26	95.09	1732.30	-1302.88	217.09	1552.18	-1292.62	128.02	1767.78	491.55	-275.16	80.04	1088.04	-287.92	78.33	501.31
5.71000	-1496.88	170.69	184.98	-1507.66	166.67	225.85	-1669.29	217.97	442.70	-1584.59	238.35	457.19	-1174.33	16.83	25.97	-1216.73	22.75	36.61	-1412.13	6.98	39.82	-1407.03	-4.02	81.48	-1260.00	96.04	1373.54	0.00	0.00	0.00	-1131.10	-12.83	1716.10	-1109.27	96.11	1731.87	-1296.41	217.14	1552.23	-1286.88	128.29	1767.55	491.24	-275.40	79.91	1088.21	-287.66	78.37	501.05
5.72000	-1464.89	174.01	178.12	-1480.59	169.23	217.71	-1640.41	219.24	424.00	-1559.39	238.80	439.92	-1174.62	16.16	25.91	-1217.03	22.83	36.46	-1411.96	6.85	39.91	-1407.61	-3.19	81.62	-1253.18	96.03	1373.28	0.00	0.00	0.00	-1123.91	-12.26	1715.94	-1103.94	97.16	1731.84	-1289.94	217.19	1552.28	-1281.18	128.66	1767.34	490.89	-275.36	79.86	1087.88	-287.70	78.29	500.99
5.73000	-1438.56	177.84	170.03	-1450.53	172.02	209.66	-1611.33	220.54	405.11	-1534.03	239.28	422.48	-1173.17	15.91	26.11	-1219.37	22.38	35.68	-1412.16	7.10	39.76	-1408.21	-2.27	81.65	-1247.32	96.03	1373.17	0.00	0.00	0.00	-1118.20	-11.13	1715.77	-1097.96	98.27	1731.29	-1283.47	217.23	1552.34	-1275.54	128.49	1767.33	490.66	-275.35	79.64	1087.68	-287.61	78.21	501.24
5.74000	-1407.36	181.12	161.51	-1426.72	176.12	200.24	-1582.05	221.86	386.05	-1508.52	239.76	404.87	-1171.61	16.04	26.59	-1217.82	22.55	36.33	-1411.76	6.68	39.98	-1408.82	-1.27	81.55	-1243.58	96.06	1372.90	0.00	0.00	0.00	-1111.69	-10.63	1715.36	-1089.95	99.19	1730.82	-1277.00	217.27	1552.40	-1269.47	129.30	1766.96	491.04	-275.00	79.70	1087.97	-287.70	78.40	501.09
5.75000	-1381.39	183.19	152.08	-1397.97	178.01	190.51	-1552.56	223.20	366.81	-1482.84	240.27	387.08	-1172.14	16.09	26.22	-1215.84	23.16	36.78	-1412.16	7.10	39.74	-1409.44	-0.19	81.31	-1236.56	96.23	1372.66	0.00	0.00	0.00	-1104.57	-9.64	1715.02	-1084.44	100.10	1730.37	-1270.52	217.30	1552.46	-1263.55	129.38	1766.80	491.34	-275.10	79.98	1087.47	-287.94	78.07	501.93
5.76000	-1349.05	185.30	143.71	-1367.91	179.60	180.94	-1522.87	224.56	347.38	-1457.00	240.79	369.11	-1169.34	16.72	26.98	-1216.74	22.91	36.63	-1412.07	7.09	39.75	-1410.45	1.31	80.72	-1231.04	96.22	1372.35	0.00	0.00	0.00	-1100.28	-8.82	1714.61	-1079.53	100.79	1729.91	-1264.05	217.33	1552.54	-1257.22	130.14	1766.36	490.71	-275.45	79.82	1087.71	-287.83	78.26	501.40
5.77000	-1317.31	185.13	135.01	-1338.39	180.60	170.88	-1492.97	225.95	327.77	-1431.00	241.32	350.97	-1169.97	16.57	26.84	-1218.72	23.21	35.90	-1412.13	7.20	39.73	-1409.69	0.55	81.27	-1225.59	96.55	1371.97	0.00	0.00	0.00	-1094.17	-7.87	1714.13	-1073.81	101.51	1729.22	-1257.57	217.36	1552.61	-1250.95	130.63	1766.11	490.77	-275.45	79.72	1088.11	-288.08	78.30	501.89
5.78000	-1282.93	186.21	126.96	-1307.29	181.50	160.75	-1462.87	227.37	307.98	-1404.85	241.87	332.66	-1170.39	16.44	26.78	-1217.25	23.63	36.40	-1412.16	7.24	39.72	-1409.92	1.04	81.18	-1218.56	96.77	1371.69	0.00	0.00	0.00	-1084.53	-7.26	1713.34	-1067.12	102.65	1728.60	-1251.09	217.38	1552.69	-1244.11	131.83	1765.55	491.49	-275.32	80.01	1088.03	-287.80	78.31	501.25
5.79000	-1250.32	186.44	118.64	-1277.64	181.24	150.42	-1432.55	228.80	288.01	-1383.12	241.65	316.61	-1173.50	17.21	25.82	-1217.05	23.14	36.73	-1411.71	6.81	39.92	-1410.29	1.77	80.93	-1209.35	97.74	1373.58	0.00	0.00	0.00	-1078.80	-6.50	1712.84	-1062.44	103.32	1728.11	-1244.60	217.40	1552.77	-1237.50	132.78	1765.11	490.67	-275.39	79.71	1087.78	-287.92	78.16	501.53
5.80000	-1216.15	187.16	110.47	-1246.83	181.34	140.24	-1402.04	230.27	267.85	-1362.02	240.17	299.28	-1169.56	17.04	26.74	-1218.84	23.00	36.17	-1412.26	7.51	39.56	-1410.30	2.01	80.89	-1206.18	97.44	1371.20	0.00	0.00	0.00	-1074.26	-5.64	1712.29	-1056.71	103.75	1727.47	-1238.12	217.41	1552.86	-1230.95	133.24	1764.69	490.54	-275.77	79.57	1087.91	-288.07	78.14	501.27
5.81000	-1184.91	187.08	102.46	-1213.86	180.94	130.96	-1376.16	231.73	249.12	-1339.29	239.70	281.66	-1172.77	16.60	26.15	-1217.52	22.95	36.55	-1412.13	7.47	39.60	-1410.58	2.72	80.62	-1200.80	97.65	1370.37	0.00	0.00	0.00	-1067.49	-4.51	1711.55	-1047.45	104.21	1726.47	-1231.63	217.42	1552.95	-1224.57	133.59	1764.21	489.77	-275.54	79.37	1087.87	-288.04	78.10	500.95
5.82000	-1152.05	187.69	95.09	-1181.97	181.38	121.88	-1350.05	232.47	229.81	-1315.14	240.56	264.50	-1171.31	16.52	26.59	-1215.53	22.79	37.07	-1412.05	7.42	39.65	-1410.59	3.01	80.66	-1192.83	98.36	1369.78	0.00	0.00	0.00	-1060.44	-4.23	1710.78	-1042.71	105.36	1725.94	-1225.15	217.43	1553.05	-1217.84	134.44	1763.56	490.86	-275.47	79.81	1087.95	-288.00	78.29	500.99
5.83000	-1117.10	187.42	89.10	-1151.23	182.00	113.08	-1322.30	234.49	210.70	-1289.94	242.01	247.51	-1172.91	16.32	26.40	-1216.92	23.52	35.80	-1412.24	7.75	39.50	-1410.31	2.51	81.13	-1188.16	98.84	1369.09	0.00	0.00	0.00	-1052.81	-3.09	1710.23	-1034.05	106.27	1725.13	-1218.66	217.43	1553.15	-1210.76	135.48	1762.93	491.12	-275.23	79.84	1087.83	-288.22	78.08	501.13
5.84000	-1079.03	189.84	84.56	-1118.68	183.39	105.34	-1293.36	237.04	192.03	-1263.51	244.18	230.78	-1169.36	19.45	26.98	-1217.53	23.27	35.84	-1411.80	7.24	39.81	-1410.20	3.02	81.09	-1177.43	100.07	1370.66	0.00	0.00	0.00	-1047.04	-2.18	1709.62	-1027.80	107.14	1724.48	-1212.16	217.42	1553.26	-1203.56	136.67	1762.21	491.93	-275.25	80.21	1088.13	-288.01	78.25	500.59
5.85000	-1044.64	188.74	80.10	-1083.24	185.52	99.19	-1264.14	238.75	173.41	-1236.62	246.56	214.50	-1176.20	20.00	25.75	-1217.30	23.11	35.84	-1411.58	7.19	39.92	-1409.15	1.66	81.86	-1173.57	99.81	1368.07	0.00	0.00	0.00	-1041.60	-1.03	1708.92	-1021.23	108.20	1723.63	-1205.67	217.42	1553.37	-1196.43	137.80	1761.37	491.49	-275.41	80.04	1087.50	-287.74	78.30	501.19
5.86000	-1011.06	191.00	76.94	-1049.39	187.26	93.74	-1236.16	238.04	154.25	-1209.19	249.16	198.98	-1179.19	18.45	25.91	-1220.13	22.10	35.85	-1411.49	7.16	39.87	-1409.63	2.82	81.55	-1168.38	100.51	1366.99	0.00	0.00	0.00	-1033.81	0.10	1708.10	-1012.38	109.49	1722.59	-1199.18	217.40	1553.48	-1189.44	138.58	1760.65	490.18	-275.48	79.62	1087.83	-287.79	78.31	500.57
5.87000	-977.05	194.59	75.47	-1016.12	188.18	89.55	-1206.23	239.35	137.03	-1181.84	251.38	183.91	-1181.31	18.58	25.42	-1216.79	22.09	36.76	-1411.65	7.34	39.80	-1409.48	2.96	81.52	-1160.64	100.91	1366.12	0.00	0.00	0.00	-1028.38	1.34	1707.54	-1006.82	110.67	1721.76	-1192.68	217.39	1553.60	-1182.55	139.22	1759.78	491.33	-275.34	80.05	1087.80	-287.62	78.34	501.15
5.88000	-943.05	198.15	75.08	-981.85	191.95	87.05	-1176.78	240.09	120.71	-1155.76	251.38	168.54	-1177.81	17.65	26.88	-1218.61	22.30	36.26	-1411.59	7.41	39.80	-1408.52	1.61	82.45	-1154.53	101.60	1365.19	0.00	0.00	0.00	-1017.68	2.49	1706.45	-998.56	111.66	1720.91	-1186.18	217.36	1553.73	-1175.27	140.51	1758.85	490.88	-275.25	79.80	1088.29	-287.41	78.53	501.26
5.89000	-915.50	201.87	74.33	-950.59	195.26	84.63	-1146.88	241.14	105.86	-1128.84	252.49	154.78	-1180.35	17.11	26.58	-1218.19	22.35	36.11	-1411.92	7.93	39.64	-1409.66	3.56	81.70	-1147.10	102.65	1364.20	0.00	0.00	0.00	-1008.70	3.56	1705.46	-993.09	112.78	1719.98	-1179.68	217.34	1553.86	-1167.82	141.77	1757.82	490.97	-275.28	79.75	1087.76	-287.56	78.37	500.61
5.90000	-878.30	203.06	76.97	-921.90	198.29	82.82	-1117.02	243.19	93.11	-1101.46	255.01	143.23	-1177.96	17.73	26.66	-1217.92	22.69	35.58	-1411.65	7.65	39.89	-1408.82	2.59	82.40	-1139.86	103.46	1363.04	0.00	0.00	0.00	-1001.67	4.82	1704.59	-985.48	114.30	1718.81	-1173.18	217.31	1553.99	-1160.19	143.42	1756.50	490.72	-275.33	79.70	1088.25	-287.60	78.58	501.22
5.91000	-846.92	207.39	79.28	-886.58	201.29	84.80	-1087.66	245.57	82.57	-1074.76	257.02	133.24	-1178.90	18.58	25.95	-1216.87	22.85	35.81	-1411.75	7.84	39.89	-1409.43	3.53	82.07	-1132.46	104.45	1361.85	0.00	0.00	0.00	-994.35	5.72	1703.50	-978.86	115.70	1717.56	-1166.68	217.27	1554.13	-1153.05	144.43	1755.23	490.57	-275.80	79.62	1088.06	-287.56	78.37	501.34
5.92000	-815.30	210.50	84.12	-858.04	203.33	86.10	-1059.09	248.61	74.24	-1049.58	258.96	125.00	-1181.24	18.01	25.43	-1217.87	22.62	35.77	-1411.77	8.07	39.88	-1408.38	2.56	82.77	-1124.54	105.53	1360.46	0.00	0.00	0.00	-987.47	7.31	1702.33	-971.21	116.99	1716.25	-1160.17	217.23	1554.27	-1146.19	145.00	1754.06	491.90	-275.53	80.06	1087.42	-287.67	78.20	501.29
5.93000	-789.91	213.03	88.21	-832.25	206.00	88.56	-1032.41	251.51	67.56	-1026.17	260.41	118.34	-1177.83	18.24	26.24	-1216.56	21.94	36.56	-1411.55	8.08	40.03	-1408.09	2.67	83.19	-1118.44	106.57	1358.90	0.00	0.00	0.00	-979.59	8.58	1700.95	-960.48	118.52	1714.77	-1153.67	217.19	1554.42	-1138.39	146.79	1752.46	491.25	-275.30	80.02	1087.40	-287.90	78.17	500.61
5.94000	-766.13	215.80	94.11	-808.64	208.07	92.25	-1007.48	254.21	62.47	-1004.05	262.37	113.47	-1177.44	17.94	26.78	-1217.14	21.74	36.48	-1411.39	8.11	40.27	-1407.92	2.83	83.40	-1110.92	108.10	1357.26	0.00	0.00	0.00	-971.15	10.23	1699.41	-954.50	120.20	1713.25	-1147.16	217.14	1554.57	-1130.95	148.08	1750.77	491.16	-275.55	79.84	1087.41	-287.87	78.26	501.29
5.95000	-745.44	217.38	100.09	-787.99	209.66	95.86	-985.52	255.88	58.72	-984.59	263.39	109.71	-1181.85	15.13	24.73	-1217.27	21.66	36.27	-1411.27	8.31	40.47	-1408.77	4.46	83.14	-1103.27	109.20	1355.58	0.00	0.00	0.00	-964.46	11.90	1697.80	-946.78	121.45	1711.52	-1140.65	217.09	1554.73	-1123.26	149.96	1748.95	491.25	-275.67	79.92	1087.87	-287.78	78.38	501.39
5.96000	-727.95	219.26	105.38	-769.89	213.45	99.81	-966.52	256.80	56.05	-967.27	264.28	107.18	-1179.23	15.30	24.95	-1215.70	21.63	36.61	-1411.22	8.64	40.76	-1408.22	4.08	83.87	-1096.91	110.83	1353.80	0.00	0.00	0.00	-956.90	13.48	1695.97	-935.88	123.12	1709.55	-1134.14	217.03	1554.89	-1115.73	151.31	1747.31	491.31	-275.34	79.92	1088.12	-287.57	78.54	501.19
5.97000	-713.10	220.22	109.58	-754.18	214.31	103.32	-950.03	256.99	53.96	-952.17	264.54	105.23	-1180.69	14.73	24.39	-1213.74	21.99	37.07	-1411.13	9.08	41.19	-1408.34	4.97	84.27	-1088.75	112.47	1352.03	0.00	0.00	0.00	-949.58	14.95	1694.11	-932.16	124.79	1707.73	-1127.63	216.97	1555.06	-1107.94	153.37	1745.50	490.73	-275.55	79.76	1088.21	-287.62	78.46	500.85
5.98000	-699.69	221.55	113.15	-740.71	214.90	105.53	-935.84	257.14	52.08	-939.35	263.99	103.17	-1179.20	14.29	24.73	-1215.90	21.90	36.64	-1410.46	8.81	42.25	-1408.40	5.73	84.65	-1081.01	114.24	1350.35	0.00	0.00	0.00	-941.77	16.94	1692.22	-925.36	126.23	1705.75	-1121.12	216.90	1555.23	-1100.87	154.33	1743.91	491.28	-275.12	79.96	1088.10	-288.31	78.07	500.24
5.99000	-689.78	222.88	113.80	-729.63	215.59	106.33	-924.23	256.44	50.20	-928.88	262.98	100.73	-1177.10	15.28	25.23	-1215.19	21.86	36.89	-1409.94	8.74	43.45	-1407.63	5.80	85.59	-1074.02	115.78	1348.76	0.00	0.00	0.00	-936.91	18.22	1690.17	-915.83	128.48	1703.55	-1114.60	216.83	1555.41	-1093.42	156.29	1742.25	491.46	-275.31	80.10	1087.51	-288.45	78.05	500.52
6.00000	-680.64	222.86	113.06	-721.16	216.34	105.33	-915.30	254.94	50.27	-920.02	262.04	98.58	-1176.51	14.95	25.31	-1217.63	22.02	36.11	-1409.66	9.07	44.60	-1406.42	5.25	87.04	-1066.66	117.36	1347.24	0.00	0.00	0.00	-929.19	19.92	1688.15	-911.81	130.39	1701.78	-1108.09	216.76	1555.59	-1085.98	158.27	1740.70	491.03	-275.14	79.81	1087.79	-288.06	78.09	501.42
6.01000	-674.44	224.30	107.38	-714.88	215.89	101.82	-909.20	253.75	48.36	-913.59	260.56	95.80	-1179.67	14.90	24.55	-1217.04	21.85	36.20	-1409.15	8.94	46.24	-1406.44	5.79	88.02	-1058.76	119.53	1345.86	0.00	0.00	0.00	-921.10	21.66	1686.05	-902.39	132.04	1699.67	-1101.57	216.67	1555.78	-1079.01	159.57	1739.36	490.91	-275.13	79.79	1087.62	-288.08	78.03	501.35
6.02000	-670.82	221.77	98.20	-711.42	213.16	93.98	-907.27	253.06	45.95	-909.42	259.24	93.21	-1179.89	15.69	24.51	-1214.30	21.85	36.72	-1408.77	8.92	47.94	-1405.85	6.21	89.35	-1050.97	121.03	1344.58	0.00	0.00	0.00	-914.38	23.43	1684.50	-893.54	133.64	1697.84	-1095.05	216.59	1555.97	-1071.86	161.55	1737.96	491.28	-275.41	79.70	1087.73	-287.81	78.17	501.17
6.03000	-669.03	219.01	86.42	-709.62	210.66	82.20	-905.90	251.11	44.66	-907.85	257.85	91.16	-1179.58	15.01	24.75	-1216.85	21.59	36.14	-1408.22	8.57	49.97	-1405.16	6.18	90.84	-1044.06	123.16	1343.44	0.00	0.00	0.00	-906.19	25.08	1682.89	-887.22	136.01	1696.37	-1088.53	216.50	1556.16	-1064.32	164.12	1736.76	491.11	-275.09	79.70	1087.74	-288.09	78.14	500.80
6.04000	-664.70	216.85	74.84	-705.70	209.09	71.89	-903.83	251.31	43.89	-904.91	257.38	90.38	-1181.01	15.02	24.23	-1216.03	22.02	36.29	-1407.95	8.32	52.08	-1404.11	5.72	92.90	-1036.81	125.24	1342.44	0.00	0.00	0.00	-900.10	27.04	1681.94	-882.40	137.63	1695.51	-1082.01	216.41	1556.36	-1056.93	166.59	1735.95	491.01	-275.62	79.67	1087.83	-288.19	78.12	500.15
6.05000	-660.49	215.81	63.80	-701.60	209.05	63.49	-901.49	252.18	43.67	-899.59	257.60	89.58	-1176.66	15.17	25.39	-1214.12	21.92	36.81	-1407.18	7.48	54.97	-1402.59	4.83	95.44	-1028.78	127.33	1341.79	0.00	0.00	0.00	-894.80	28.73	1681.40	-875.87	139.40	1694.90	-1075.49	216.31	1556.57	-1049.60	168.84	1735.37	490.50	-275.53	79.56	1087.52	-288.51	77.96	501.05
6.06000	-659.37	214.56	54.64	-700.25	208.42	55.67	-899.92	252.78	43.91	-895.09	258.12	88.64	-1177.16	14.89	25.00	-1216.24	21.50	36.16	-1406.30	6.69	58.30	-1401.88	5.46	97.70	-1021.64	129.69	1341.41	0.00	0.00	0.00	-886.53	30.41	1681.09	-866.07	140.81	1694.65	-1068.96	216.20	1556.78	-1042.87	170.44	1735.31	491.31	-275.75	79.74	1087.53	-288.06	78.10	501.78
6.07000	-659.67	217.29	46.09	-698.69	209.69	49.14	-899.26	253.77	44.19	-892.37	258.64	87.73	-1178.94	15.64	24.45	-1214.97	21.92	36.50	-1405.15	6.04	61.94	-1400.65	5.59	100.70	-1013.87	131.93	1341.45	0.00	0.00	0.00	-879.91	32.70	1681.24	-857.69	142.96	1694.56	-1062.44	216.09	1556.99	-1035.42	173.51	1735.06	491.35	-275.46	79.81	1087.70	-287.81	78.17	500.82
6.08000	-657.34	218.07	40.56	-698.72	210.53	44.73	-898.78	254.47	43.71	-890.41	258.90	87.30	-1179.20	15.57	24.54	-1215.96	21.84	36.38	-1403.80	5.19	66.06	-1398.47	5.06	104.48	-1005.64	134.33	1341.85	0.00	0.00	0.00	-870.34	34.87	1681.43	-851.35	144.81	1694.87	-1055.91	215.98	1557.22	-1028.62	175.74	1735.17	490.65	-275.57	79.61	1087.89	-288.05	78.08	500.89
6.09000	-655.19	218.47	38.87	-698.08	210.98	43.83	-898.63	254.83	43.41	-888.64	259.15	87.22	-1179.55	15.49	24.57	-1215.25	22.33	36.74	-1402.25	4.71	70.35	-1396.36	5.19	108.33	-999.03	136.49	1342.51	0.00	0.00	0.00	-865.36	36.92	1682.28	-845.73	146.96	1695.57	-1049.39	215.86	1557.44	-1021.42	178.71	1735.54	491.25	-275.28	79.79	1087.79	-287.97	78.20	501.61
6.10000	-653.55	218.11	37.30	-697.74	210.11	42.74	-898.44	254.83	43.21	-887.44	259.36	87.29	-1179.47	15.46	24.35	-1212.37	22.03	37.06	-1400.33	4.20	75.33	-1393.06	4.26	113.19	-991.02	138.51	1343.45	0.00	0.00	0.00	-858.47	38.84	1683.16	-839.52	149.08	1696.45	-1042.86	215.74	1557.67	-1014.36	181.49	1736.26	490.84	-275.48	79.62	1087.68	-287.99	78.20	501.31
6.11000	-656.66	217.63	35.28	-697.82	210.52	41.94	-898.01	255.29	43.20	-887.04	259.30	87.15	-1175.48	15.26	25.33	-1210.58	22.74	37.83	-1398.37	4.32	80.67	-1389.66	4.25	118.17	-982.87	141.16	1344.64	0.00	0.00	0.00	-854.06	41.25	1684.60	-831.89	151.10	1697.56	-1036.33	215.61	1557.91	-1007.20	184.41	1737.21	490.71	-275.70	79.61	1088.01	-288.24	78.25	501.19
6.12000	-655.52	218.43	33.79	-699.88	210.76	40.51	-897.62	255.76	43.17	-886.16	260.18	87.35	-1175.31	15.25	25.25	-1214.77	24.06	36.65	-1395.47	4.37	86.72	-1385.26	3.90	123.81	-975.67	143.61	1346.00	0.00	0.00	0.00	-847.34	43.66	1685.97	-825.36	153.12	1698.73	-1029.80	215.48	1558.15	-1000.29	187.22	1738.26	490.18	-275.57	79.62	1087.99	-288.09	78.19	500.69
6.13000	-652.44	218.13	33.21	-697.44	210.74	40.58	-897.57	255.66	42.92	-885.32	260.64	87.23	-1177.46	15.98	24.92	-1215.86	24.36	36.43	-1392.12	4.82	93.14	-1381.08	5.04	129.48	-967.87	146.09	1347.48	0.00	0.00	0.00	-840.34	46.03	1687.64	-817.48	155.64	1700.22	-1023.27	215.34	1558.39	-993.38	190.26	1739.47	490.48	-275.56	79.66	1087.75	-288.22	78.10	500.73
6.14000	-652.32	218.57	32.94	-697.74	210.61	40.31	-897.62	255.49	42.71	-884.93	260.65	87.17	-1177.79	15.54	25.00	-1215.72	23.58	36.91	-1387.51	4.98	100.44	-1375.43	5.26	136.19	-960.17	148.59	1348.92	0.00	0.00	0.00	-832.46	48.32	1689.28	-811.95	158.14	1701.82	-1016.74	215.20	1558.64	-987.20	192.17	1740.95	491.09	-275.27	79.73	1087.83	-287.94	78.15	501.39
6.15000	-649.80	218.45	32.96	-697.60	210.68	39.90	-897.34	255.89	42.85	-884.64	260.76	87.18	-1176.56	15.22	25.34	-1215.87	23.70	37.20	-1382.54	6.02	107.71	-1368.87	6.14	143.18	-951.92	150.98	1350.56	0.00	0.00	0.00	-826.44	50.66	1691.31	-806.02	160.31	1703.64	-1010.20	215.05	1558.90	-980.52	195.09	1742.29	492.02	-275.33	80.10	1087.63	-287.95	78.14	501.46
6.16000	-654.74	217.62	31.57	-700.06	210.71	39.01	-897.50	255.53	42.63	-884.67	260.47	86.99	-1178.65	15.22	24.78	-1215.48	23.48	37.84	-1376.56	7.21	115.65	-1361.72	7.84	150.33	-945.25	153.64	1352.34	0.00	0.00	0.00	-819.91	53.04	1693.29	-800.74	162.77	1705.51	-1003.67	214.90	1559.16	-974.01	197.75	1743.80	490.62	-275.50	79.65	1087.90	-287.82	78.22	500.88
6.17000	-654.53	218.30	31.21	-700.57	210.48	38.77	-897.27	255.92	42.77	-884.59	260.45	86.92	-1179.14	15.18	24.50	-1214.48	22.97	38.99	-1370.51	9.90	123.40	-1352.89	9.12	158.17	-937.35	155.94	1354.13	0.00	0.00	0.00	-814.25	55.28	1695.49	-791.85	164.96	1707.12	-997.13	214.74	1559.43	-967.92	199.74	1745.39	491.45	-275.39	79.86	1088.16	-288.04	78.35	501.63
6.18000	-655.78	218.03	30.97	-702.89	210.74	37.99	-897.31	255.86	42.75	-884.70	260.32	86.74	-1178.17	15.55	24.12	-1213.02	22.90	40.26	-1363.07	12.43	132.11	-1344.15	11.86	165.86	-930.37	158.11	1355.71	0.00	0.00	0.00	-810.15	57.51	1697.51	-785.91	167.12	1709.22	-990.60	214.58	1559.70	-961.61	202.27	1746.82	491.59	-275.58	79.89	1087.87	-287.95	78.20	502.07
6.19000	-656.53	217.85	30.35	-705.58	210.86	37.05	-897.32	255.77	42.71	-884.64	260.42	86.73	-1179.60	15.59	23.42	-1206.69	27.61	45.12	-1354.97	15.04	141.73	-1334.79	14.44	174.39	-922.91	160.26	1357.29	0.00	0.00	0.00	-803.62	59.76	1699.57	-780.19	169.14	1711.20	-984.06	214.42	1559.97	-955.48	204.42	1748.10	491.47	-275.44	79.78	1087.94	-287.66	78.12	500.62
6.20000	-658.53	217.49	29.44	-694.99	210.33	40.14	-897.30	255.63	42.63	-884.63	260.58	86.69	-1177.21	15.93	22.69	-1202.83	24.24	44.76	-1346.58	18.51	151.59	-1323.82	16.29	183.74	-916.17	162.19	1358.81	0.00	0.00	0.00	-795.04	62.00	1701.47	-776.42	171.10	1713.29	-977.52	214.24	1560.25	-949.07	207.33	1749.17	491.47	-275.25	79.94	1088.46	-287.78	78.36	500.97
6.21000	-655.35	218.01	30.00	-696.40	210.21	39.49	-897.41	255.51	42.54	-884.73	260.56	86.55	-1171.51	16.32	22.60	-1200.74	25.26	44.56	-1330.89	21.44	161.48	-1313.24	19.43	192.62	-907.76	163.51	1360.24	0.00	0.00	0.00	-787.86	63.72	1703.38	-768.03	172.89	1715.13	-970.98	214.07	1560.54	-942.82	209.73	1750.14	490.89	-275.51	79.78	1087.65	-287.81	78.18	500.79
6.22000	-656.50	218.25	29.92	-694.44	210.22	39.81	-897.27	255.63	42.57	-884.77	260.68	86.44	-1168.14	15.66	20.90	-1195.95	26.54	45.34	-1325.50	24.23	170.65	-1299.97	20.34	202.54	-899.39	165.16	1361.38	0.00	0.00	0.00	-781.70	65.44	1705.23	-761.36	174.56	1716.80	-964.44	213.89	1560.83	-936.72	211.78	1751.05	490.58	-275.35	79.67	1087.71	-287.86	78.22	501.09
6.23000	-652.25	217.83	31.09	-696.11	209.95	39.44	-897.13	255.86	42.62	-884.88	260.71	86.22	-1165.63	16.03	18.98	-1190.70	27.97	46.22	-1316.13	28.70	181.57	-1287.95	24.29	210.75	-893.08	166.39	1362.37	0.00	0.00	0.00	-774.20	66.95	1706.78	-754.27	175.80	1718.52	-957.90	213.70	1561.13	-930.55	213.76	1751.90	490.60	-275.16	79.67	1088.24	-287.80	78.47	500.84
6.24000	-654.07	218.18	30.57	-689.63	210.80	40.62	-897.19	255.73	42.45	-884.86	261.12	86.20	-1159.26	16.04	17.88	-1183.00	28.34	47.49	-1304.27	31.62	191.32	-1274.24	26.43	219.66	-886.52	167.50	1363.32	0.00	0.00	0.00	-770.21	68.57	1708.51	-746.88	177.78	1719.98	-951.36	213.51	1561.43	-923.95	216.06	1752.55	491.25	-275.57	79.72	1088.18	-288.13	78.12	501.07
6.25000	-649.93	217.01	31.26	-688.78	211.00	40.65	-897.15	255.85	42.49	-884.95	261.27	86.10	-1156.12	14.86	15.41	-1174.04	28.40	49.21	-1292.11	34.21	200.79	-1261.34	29.81	227.39	-879.52	168.68	1364.08	0.00	0.00	0.00	-761.19	70.16	1710.03	-741.53	179.09	1721.30	-944.82	213.31	1561.74	-917.78	217.61	1753.24	490.90	-275.59	79.68	1087.67	-287.91	77.98	501.35
6.26000	-645.81	217.43	31.61	-687.88	211.01	40.64	-897.17	255.72	42.40	-884.99	261.39	86.01	-1146.72	16.46	17.90	-1164.69	28.55	51.97	-1279.17	37.31	209.56	-1247.32	32.06	235.07	-872.51	170.09	1364.66	0.00	0.00	0.00	-754.52	72.80	1712.48	-734.61	180.28	1722.50	-938.28	213.11	1562.05	-911.14	219.68	1753.77	491.29	-275.36	79.80	1087.83	-288.01	78.10	501.60
6.27000	-647.43	218.22	31.24	-687.07	211.11	40.69	-897.02	255.99	42.52	-885.11	261.36	85.89	-1135.49	19.24	25.65	-1153.07	29.08	57.86	-1266.22	41.24	216.02	-1233.54	35.10	241.88	-866.35	171.25	1365.14	0.00	0.00	0.00	-748.46	74.26	1713.81	-728.43	181.66	1723.48	-931.74	212.90	1562.37	-904.68	221.29	1754.31	491.36	-275.35	79.70	1087.62	-288.23	78.12	501.17
6.28000	-648.11	217.22	30.83	-685.83	210.80	40.85	-897.03	255.95	42.52	-885.17	261.42	85.86	-1122.06	18.52	31.98	-1139.67	29.20	63.67	-1252.60	44.30	221.78	-1219.36	37.79	248.03	-858.75	172.40	1365.63	0.00	0.00	0.00	-742.33	75.34	1714.69	-721.67	182.36	1724.31	-925.19	212.69	1562.69	-898.32	222.55	1754.78	491.01	-275.73	79.56	1087.64	-288.26	77.91	501.38
6.29000	-642.05	218.02	32.59	-682.59	210.58	41.32	-896.93	256.01	42.54	-885.20	261.39	85.81	-1107.23	19.25	36.98	-1124.30	30.70	68.77	-1238.17	47.40	226.48	-1204.59	40.34	253.34	-852.17	173.41	1366.18	0.00	0.00	0.00	-736.10	76.07	1715.37	-715.19	183.33	1724.92	-918.65	212.48	1563.02	-891.91	223.76	1755.36	491.17	-275.57	79.79	1088.58	-287.67	78.37	501.07
6.30000	-640.89	218.58	32.71	-682.71	210.45	41.33	-897.08	255.81	42.44	-885.13	261.56	85.89	-1089.95	20.77	41.86	-1109.60	32.22	72.90	-1222.50	50.05	230.28	-1189.58	43.28	257.23	-847.09	174.75	1366.78	0.00	0.00	0.00	-729.93	76.79	1715.95	-708.57	184.12	1725.48	-912.10	212.25	1563.35	-885.16	225.28	1755.90	491.48	-275.25	79.94	1088.35	-288.07	78.37	500.75
6.31000	-643.13	217.87	32.22	-685.64	210.85	40.70	-897.07	255.82	42.50	-885.23	261.46	85.86	-1073.62	22.74	45.46	-1092.25	34.35	76.36	-1206.57	52.70	232.86	-1173.95	46.02	260.10	-840.44	176.00	1367.44	0.00	0.00	0.00	-723.64	77.17	1716.41	-702.70	184.74	1725.90	-905.56	212.03	1563.69	-878.66	226.40	1756.65	491.50	-275.45	79.80	1088.10	-288.05	78.26	501.70
6.32000	-643.85	217.38	31.94	-686.07	210.56	40.60	-897.11	255.66	42.46	-885.41	261.18	85.78	-1054.27	24.39	48.56	-1074.05	36.27	79.22	-1190.37	55.12	234.44	-1157.42	48.19	261.92	-834.78	177.20	1368.11	0.00	0.00	0.00	-717.61	77.64	1716.77	-696.67	185.38	1726.43	-899.01	211.79	1564.04	-872.06	227.72	1757.34	491.88	-275.22	80.08	1087.57	-288.20	77.91	501.51
6.33000	-641.17	217.95	32.37	-684.82	210.74	40.78	-897.04	255.78	42.52	-885.42	261.22	85.85	-1040.66	26.39	48.25	-1055.13	37.59	81.03	-1173.77	57.76	234.46	-1141.33	51.01	262.37	-828.75	178.42	1368.83	0.00	0.00	0.00	-711.79	78.55	1717.19	-689.44	185.81	1726.74	-892.46	211.56	1564.39	-865.44	228.96	1758.05	491.65	-275.51	79.99	1087.82	-288.12	78.09	501.43
6.34000	-644.62	217.54	31.60	-682.24	210.60	41.31	-896.93	255.93	42.66	-885.54	261.06	85.83	-1019.14	28.73	49.73	-1036.21	40.54	81.13	-1156.76	60.22	233.44	-1124.67	52.86	262.05	-823.16	179.80	1369.59	0.00	0.00	0.00	-705.87	79.05	1717.48	-683.61	186.27	1727.00	-885.91	211.31	1564.74	-858.93	229.90	1758.81	491.02	-275.49	79.70	1087.41	-288.42	77.98	500.46
6.35000	-642.82	217.82	32.05	-685.16	210.55	40.78	-897.00	255.80	42.59	-885.31	261.56	86.12	-996.91	31.89	50.95	-1016.60	42.74	81.24	-1138.99	61.94	231.46	-1107.44	54.16	260.68	-817.37	181.09	1370.29	0.00	0.00	0.00	-700.07	79.56	1717.74	-677.01	186.52	1727.12	-879.37	211.07	1565.11	-852.39	230.89	1759.60	491.47	-275.71	79.68	1087.46	-288.13	78.14	501.02
6.36000	-642.84	217.85	32.03	-684.49	210.64	40.83	-897.13	255.61	42.53	-885.44	261.35	86.06	-979.30	34.80	50.49	-997.98	45.49	80.39	-1121.01	63.62	228.37	-1090.25	56.68	257.98	-811.88	182.19	1371.03	0.00	0.00	0.00	-694.44	80.25	1718.07	-670.84	186.91	1727.42	-872.82	210.81	1565.47	-845.99	231.64	1760.43	491.76	-275.59	79.75	1087.13	-288.16	77.86	501.54
6.37000	-641.77	218.27	32.20	-683.48	210.45	40.91	-896.95	255.91	42.67	-885.61	261.02	86.00	-950.95	37.97	51.29	-977.53	48.20	79.21	-1102.72	65.68	224.11	-1072.08	58.28	254.64	-805.31	183.59	1371.75	0.00	0.00	0.00	-688.63	80.53	1718.29	-665.76	187.26	1727.90	-866.27	210.56	1565.84	-839.65	232.35	1761.11	491.81	-275.50	79.80	1087.39	-288.11	78.00	501.53
6.38000	-639.82	217.09	32.47	-684.30	210.34	40.72	-896.99	255.86	42.68	-885.51	261.20	86.17	-929.39	40.74	50.08	-953.24	50.78	77.95	-1083.29	66.80	219.28	-1054.34	60.46	250.19	-799.07	184.52	1372.27	0.00	0.00	0.00	-682.70	80.63	1718.60	-660.60	187.47	1728.22	-859.72	210.29	1566.22	-833.15	233.33	1761.67	491.35	-275.47	79.79	1088.15	-288.11	78.28	500.58
6.39000	-643.56	217.78	31.40	-685.49	210.47	40.76	-896.98	255.87	42.69	-885.52	261.13	86.20	-902.29	42.93	50.93	-924.25	53.79	78.87	-1064.17	68.72	213.12	-1035.75	61.85	245.22	-793.55	186.03	1372.77	0.00	0.00	0.00	-676.87	80.88	1718.96	-651.99	187.80	1728.56	-853.17	210.02	1566.60	-826.67	234.38	1762.17	491.56	-275.04	79.92	1087.69	-287.93	78.15	501.57
6.40000	-644.18	217.21	31.31	-691.87	210.80	39.55	-896.87	256.05	42.75	-885.53	261.07	86.24	-876.18	44.68	50.49	-899.72	55.04	77.03	-1044.26	70.11	206.29	-1016.38	62.68	239.61	-787.86	187.08	1373.12	0.00	0.00	0.00	-671.13	81.06	1719.34	-645.76	187.88	1729.02	-846.62	209.75	1566.99	-820.49	235.21	1762.56	490.32	-275.30	79.56	1087.82	-287.73	78.24	501.85
6.41000	-646.90	217.57	31.19	-694.39	210.96	39.09	-896.89	256.05	42.79	-885.59	260.85	86.27	-850.66	46.39	49.23	-875.76	56.53	74.74	-1023.31	70.78	199.03	-996.95	64.20	233.20	-781.98	188.03	1373.36	0.00	0.00	0.00	-665.56	81.59	1719.76	-640.94	187.84	1729.61	-840.07	209.47	1567.39	-814.46	235.50	1762.93	490.81	-275.47	79.59	1087.46	-287.74	78.13	501.60
6.42000	-643.52	217.54	31.58	-696.00	211.14	38.87	-897.00	255.88	42.73	-885.59	260.84	86.37	-825.89	47.08	48.01	-849.67	57.49	73.02	-1002.38	72.06	190.89	-978.00	66.08	225.87	-776.11	189.17	1373.54	0.00	0.00	0.00	-659.78	81.88	1720.08	-635.61	187.78	1730.12	-833.52	209.19	1567.79	-808.39	236.14	1763.17	490.98	-275.27	79.76	1087.83	-287.89	78.06	500.49
6.43000	-643.62	218.27	31.52	-695.60	211.36	38.79	-896.85	256.07	42.88	-885.60	260.62	86.46	-796.06	48.01	47.48	-823.92	58.17	70.82	-981.14	73.11	182.25	-957.92	67.09	218.25	-770.49	189.86	1373.55	0.00	0.00	0.00	-653.84	81.62	1720.32	-628.35	188.22	1730.46	-826.97	208.90	1568.19	-802.47	236.56	1763.41	490.74	-275.36	79.57	1087.20	-287.95	77.94	500.43
6.44000	-651.05	218.61	30.54	-695.93	211.64	38.67	-896.84	256.04	42.92	-885.52	260.53	86.59	-769.27	47.93	46.33	-798.96	57.82	68.35	-958.77	73.20	173.54	-937.42	68.38	209.97	-764.33	190.94	1373.53	0.00	0.00	0.00	-648.02	81.67	1720.52	-623.14	188.05	1730.93	-820.42	208.60	1568.60	-796.46	236.86	1763.57	491.16	-275.41	79.87	1087.49	-288.10	78.03	500.63
6.45000	-650.43	218.39	30.67	-693.06	211.65	39.35	-896.85	255.95	42.90	-885.48	260.42	86.72	-740.91	46.80	45.23	-770.90	57.34	66.19	-936.33	73.86	164.17	-916.05	67.99	201.99	-759.02	191.55	1373.49	0.00	0.00	0.00	-642.32	81.87	1720.68	-618.52	188.11	1731.23	-813.86	208.30	1569.02	-790.36	237.34	1763.55	491.69	-275.22	80.00	1087.57	-287.92	78.04	500.65
6.46000	-653.75	218.34	30.28	-693.45	211.83	39.17	-896.86	255.91	42.95	-885.51	259.96	86.70	-714.18	46.33	44.00	-744.74	56.30	63.73	-913.19	73.72	154.75	-895.05	68.90	193.16	-752.96	192.12	1373.48	0.00	0.00	0.00	-636.44	81.77	1720.67	-612.79	187.94	1731.45	-807.31	207.99	1569.44	-784.15	237.89	1763.53	491.50	-275.24	79.89	1087.97	-288.01	78.13	500.62
6.47000	-649.75	218.55	31.15	-694.87	211.55	39.09	-896.79	255.90	43.00	-885.49	259.81	86.84	-685.46	44.12	43.18	-717.48	54.63	61.50	-889.65	73.40	145.19	-873.30	69.12	184.34	-746.60	192.70	1373.29	0.00	0.00	0.00	-630.56	81.76	1720.63	-605.06	188.20	1731.25	-800.76	207.68	1569.87	-777.97	238.13	1763.44	491.51	-275.59	79.95	1088.11	-288.11	78.24	500.83
6.48000	-648.27	218.76	31.76	-693.69	211.54	39.59	-896.77	255.95	43.02	-885.44	259.71	86.93	-660.04	42.23	42.01	-690.84	52.94	59.37	-865.33	72.27	135.89	-851.22	69.07	175.49	-740.77	193.27	1373.06	0.00	0.00	0.00	-624.66	81.88	1720.46	-598.44	188.02	1731.43	-794.21	207.37	1570.30	-771.63	238.63	1763.29	491.11	-275.31	79.87	1087.81	-287.61	78.14	501.44
6.49000	-653.32	218.49	31.17	-692.79	211.84	40.17	-896.86	255.84	43.02	-885.36	259.77	87.07	-631.25	39.12	42.04	-665.04	51.22	57.53	-841.43	71.55	126.45	-828.95	68.09	167.08	-734.73	193.56	1372.87	0.00	0.00	0.00	-618.70	81.87	1720.15	-592.43	187.91	1731.04	-787.65	207.04	1570.74	-765.34	238.84	1763.11	490.87	-275.37	79.77	1087.40	-287.77	77.99	500.73
6.50000	-648.74	218.92	32.26	-692.83	212.09	40.22	-896.82	255.90	43.03	-885.21	259.91	87.17	-602.76	37.27	42.26	-637.91	48.70	56.50	-817.24	70.56	117.48	-806.39	66.98	158.71	-728.64	194.16	1372.58	0.00	0.00	0.00	-612.70	81.76	1719.74	-586.49	188.05	1730.64	-781.10	206.72	1571.18	-759.10	238.85	1762.97	491.46	-275.63	79.82	1088.00	-287.81	78.14	501.36
6.51000	-651.82	219.33	32.10	-692.11	212.69	40.60	-896.85	255.80	43.00	-885.20	259.81	87.20	-576.33	34.86	42.61	-611.78	46.75	55.51	-793.26	69.87	108.60	-783.37	64.99	150.98	-723.61	194.60	1372.25	0.00	0.00	0.00	-606.81	81.98	1719.33	-578.47	187.99	1730.22	-774.55	206.38	1571.63	-752.81	239.09	1762.68	491.92	-275.30	80.02	1088.01	-287.94	78.19	500.83
6.52000	-652.55	220.02	31.82	-690.92	213.05	42.11	-896.78	255.94	43.14	-885.10	259.91	87.35	-549.10	32.29	43.65	-584.61	44.70	55.49	-769.38	69.06	100.19	-761.06	63.69	143.17	-718.29	194.76	1371.88	0.00	0.00	0.00	-600.90	82.08	1718.78	-573.54	187.83	1729.86	-767.99	206.04	1572.09	-746.43	239.37	1762.27	490.45	-275.40	79.65	1087.93	-288.19	78.15	500.19
6.53000	-651.81	220.08	33.73	-692.02	213.82	41.78	-896.83	255.83	43.10	-885.01	259.93	87.42	-522.00	31.55	45.77	-557.99	43.07	55.86	-745.40	67.48	92.51	-738.96	62.43	135.86	-712.71	194.99	1371.46	0.00	0.00	0.00	-594.76	82.19	1718.23	-566.26	187.68	1729.09	-761.44	205.70	1572.55	-740.30	239.21	1761.82	490.97	-275.78	79.66	1087.89	-288.09	78.17	500.90
6.54000	-647.25	220.35	34.58	-690.18	214.14	42.31	-896.84	255.73	43.16	-884.98	259.81	87.51	-496.34	30.71	47.95	-532.20	42.13	56.62	-721.39	65.66	85.44	-716.39	60.34	129.22	-706.15	194.84	1370.91	0.00	0.00	0.00	-588.36	81.72	1717.56	-562.66	187.38	1728.48	-754.89	205.35	1573.02	-734.06	239.07	1761.43	490.91	-275.76	79.73	1088.06	-288.21	78.21	501.73
6.55000	-652.48	220.85	33.39	-690.30	214.12	41.98	-896.70	255.70	43.31	-885.05	259.47	87.56	-470.69	29.54	50.27	-507.66	43.22	57.59	-697.83	63.44	79.29	-694.82	59.32	122.93	-701.19	194.96	1370.38	0.00	0.00	0.00	-582.04	81.29	1716.85	-554.65	187.08	1727.75	-748.34	205.00	1573.49	-727.69	239.03	1760.93	490.87	-275.56	79.70	1088.58	-288.11	78.41	501.90
6.56000	-643.08	220.87	35.13	-690.75	213.95	41.43	-896.66	255.54	43.40	-885.07	259.18	87.59	-446.05	29.04	53.14	-482.60	41.54	59.39	-674.45	61.30	73.89	-672.74	56.63	117.87	-695.27	194.84	1369.78	0.00	0.00	0.00	-575.83	81.10	1716.17	-547.36	187.01	1726.99	-741.78	204.64	1573.97	-721.48	238.71	1760.33	490.23	-275.70	79.52	1088.01	-288.00	78.23	501.41
6.57000	-646.14	221.35	34.00	-692.94	214.17	40.67	-896.50	255.54	43.60	-884.84	259.28	87.95	-421.30	29.47	56.90	-458.01	40.91	61.91	-651.26	59.06	69.40	-651.08	54.58	113.42	-688.65	195.07	1369.12	0.00	0.00	0.00	-569.71	81.11	1715.52	-539.86	186.66	1726.06	-735.23	204.27	1574.45	-714.80	239.30	1759.56	490.76	-275.58	79.67	1088.07	-288.03	78.05	500.91
6.58000	-648.60	220.62	32.61	-693.56	214.03	40.25	-896.40	255.37	43.84	-884.78	259.17	88.20	-398.47	30.08	60.98	-434.79	40.56	64.67	-628.89	56.80	65.75	-630.09	52.60	109.61	-682.73	194.67	1368.52	0.00	0.00	0.00	-563.37	80.60	1714.72	-536.96	186.52	1725.64	-728.68	203.90	1574.94	-708.28	239.15	1758.85	490.39	-275.77	79.46	1088.18	-287.94	78.21	500.06
6.59000	-647.82	219.62	31.99	-694.19	213.26	39.61	-896.43	254.97	43.99	-884.68	258.98	88.42	-376.66	31.25	65.06	-414.10	40.93	67.55	-607.33	54.89	62.68	-610.15	51.20	106.26	-676.80	194.33	1367.78	0.00	0.00	0.00	-557.27	80.52	1714.03	-530.27	186.22	1724.75	-722.12	203.52	1575.44	-701.91	238.57	1758.23	490.64	-275.82	79.54	1087.94	-288.06	78.23	500.38
6.60000	-644.56	219.27	32.78	-694.50	213.18	39.29	-896.07	255.06	44.46	-884.72	258.62	88.59	-355.93	31.81	69.35	-393.19	41.76	70.47	-586.83	52.96	60.29	-590.92	49.53	103.83	-671.13	194.18	1367.05	0.00	0.00	0.00	-550.99	79.98	1713.23	-523.46	185.68	1723.85	-715.57	203.14	1575.94	-695.78	237.72	1757.58	491.29	-275.40	79.82	1088.33	-288.07	78.44	500.65
6.61000	-648.06	219.43	31.56	-693.86	213.12	39.21	-896.02	254.50	44.65	-884.56	258.52	88.92	-337.90	33.70	72.96	-373.08	42.50	73.96	-567.27	50.97	58.54	-572.23	47.14	102.13	-665.32	193.72	1366.35	0.00	0.00	0.00	-544.80	79.72	1712.45	-517.44	184.88	1722.99	-709.02	202.75	1576.45	-689.30	237.47	1756.80	491.04	-275.53	79.78	1088.07	-288.25	78.29	500.90
6.62000	-650.04	219.87	30.61	-694.61	212.90	38.86	-895.93	254.06	45.00	-884.47	258.29	89.21	-317.43	34.77	77.79	-355.32	43.35	77.14	-549.08	49.24	57.12	-555.54	46.76	100.04	-658.67	193.57	1365.63	0.00	0.00	0.00	-538.52	79.00	1711.58	-511.83	184.67	1722.09	-702.46	202.35	1576.97	-682.98	237.01	1756.05	490.66	-275.56	79.72	1087.70	-287.99	78.23	500.68
6.63000	-649.23	219.18	30.57	-694.39	213.03	38.88	-895.76	253.75	45.43	-884.39	257.96	89.47	-301.16	36.39	81.94	-335.51	43.89	81.52	-532.06	47.53	56.16	-539.60	45.14	99.01	-653.63	193.06	1364.94	0.00	0.00	0.00	-532.38	78.41	1710.78	-504.43	183.95	1721.21	-695.91	201.95	1577.49	-676.81	236.17	1755.40	491.61	-275.70	79.93	1088.38	-288.05	78.34	501.17
6.64000	-650.84	219.38	30.08	-693.80	212.67	39.00	-895.61	253.24	45.83	-884.25	257.76	89.82	-285.58	37.50	86.26	-320.23	44.83	84.75	-516.48	46.51	55.22	-524.91	43.98	98.12	-647.76	192.71	1364.28	0.00	0.00	0.00	-526.35	78.02	1710.02	-498.17	183.12	1720.21	-689.36	201.55	1578.01	-670.54	235.71	1754.61	490.96	-275.76	79.70	1087.40	-288.01	78.05	501.53
6.65000	-648.95	220.04	30.55	-695.09	212.87	38.56	-895.39	253.10	46.40	-884.09	257.50	90.17	-272.50	38.26	89.73	-308.44	44.96	87.07	-502.19	45.17	54.83	-511.50	42.74	97.55	-641.19	192.13	1363.63	0.00	0.00	0.00	-520.19	77.21	1709.23	-492.22	182.56	1719.48	-682.81	201.14	1578.54	-664.44	235.05	1753.82	490.85	-275.72	79.69	1088.12	-287.84	78.15	500.58
6.66000	-649.11	219.04	30.77	-694.58	212.63	38.57	-895.30	252.66	46.90	-883.90	257.28	90.53	-259.91	39.50	93.39	-296.31	45.76	89.75	-489.38	44.11	54.50	-499.31	41.73	97.07	-634.51	191.53	1363.04	0.00	0.00	0.00	-514.20	76.47	1708.50	-483.94	181.96	1718.44	-676.25	200.72	1579.08	-658.37	234.25	1753.08	491.11	-275.56	79.78	1088.37	-287.66	78.36	500.88
6.67000	-649.27	219.40	30.41	-694.38	212.71	38.66	-894.92	252.55	47.57	-883.65	257.10	90.96	-247.34	40.60	96.22	-285.33	46.21	91.75	-478.09	43.52	54.13	-488.74	41.58	96.45	-629.57	191.03	1362.39	0.00	0.00	0.00	-508.14	75.34	1707.76	-478.30	181.10	1717.75	-669.70	200.30	1579.62	-652.12	233.67	1752.38	491.55	-275.68	79.97	1088.04	-287.81	78.28	501.22
6.68000	-654.85	219.56	29.11	-693.52	212.65	38.75	-894.92	251.98	48.06	-883.25	257.17	91.54	-241.70	41.25	96.95	-275.84	46.85	92.87	-468.09	43.08	53.84	-479.10	40.96	96.12	-623.54	190.58	1361.79	0.00	0.00	0.00	-502.32	74.52	1707.11	-473.91	180.09	1717.17	-663.15	199.87	1580.17	-646.16	232.65	1751.76	491.69	-275.78	79.83	1088.57	-288.02	78.33	501.70
6.69000	-650.48	219.31	30.10	-693.02	213.07	38.76	-894.61	252.03	48.89	-882.73	257.35	92.21	-232.69	42.49	97.43	-267.51	47.62	93.36	-459.54	43.32	53.18	-470.71	40.78	95.60	-617.11	190.00	1361.15	0.00	0.00	0.00	-496.52	73.56	1706.55	-468.32	179.39	1716.63	-656.60	199.44	1580.73	-640.23	231.55	1751.09	491.17	-275.56	79.58	1087.91	-287.85	78.36	501.23
6.70000	-653.54	219.15	29.14	-694.83	212.78	38.20	-894.48	251.82	49.60	-882.36	257.28	92.79	-223.90	43.22	97.81	-260.38	48.13	93.04	-452.40	43.74	52.34	-463.67	41.10	94.72	-611.18	189.21	1360.59	0.00	0.00	0.00	-490.51	72.08	1705.91	-461.13	178.17	1716.01	-650.05	199.00	1581.29	-634.11	230.79	1750.46	492.23	-275.62	80.00	1087.20	-288.07	78.01	501.72
6.71000	-646.33	218.96	31.01	-694.53	212.93	38.04	-894.23	251.78	50.41	-881.83	257.47	93.58	-219.65	43.63	95.91	-254.57	49.35	91.59	-446.69	44.69	51.11	-457.85	41.66	93.76	-605.55	188.63	1360.02	0.00	0.00	0.00	-484.70	71.01	1705.41	-457.11	176.85	1715.67	-643.50	198.55	1581.86	-628.25	229.66	1749.92	491.84	-275.36	80.02	1087.61	-288.01	78.21	501.13
6.72000	-651.24	219.35	29.89	-693.78	212.91	38.39	-894.00	251.79	51.29	-881.42	257.35	94.33	-213.46	44.69	93.75	-249.63	50.45	89.77	-442.13	45.48	49.69	-453.16	42.37	92.44	-599.39	188.15	1359.56	0.00	0.00	0.00	-478.97	70.00	1705.03	-449.58	175.78	1715.16	-636.95	198.10	1582.43	-622.36	228.69	1749.41	491.41	-275.29	79.91	1087.41	-287.91	78.18	500.79
6.73000	-647.61	218.39	30.73	-694.20	212.98	38.11	-893.94	251.53	52.05	-880.71	257.76	95.36	-210.07	46.62	90.59	-246.20	51.82	86.70	-438.65	46.80	49.16	-449.33	42.84	91.41	-592.56	186.94	1359.09	0.00	0.00	0.00	-473.15	68.67	1704.67	-444.08	174.48	1714.87	-630.40	197.64	1583.01	-616.62	227.36	1748.96	491.31	-275.60	79.90	1087.51	-288.03	78.13	501.06
6.74000	-649.44	219.13	29.78	-693.39	212.89	38.28	-893.55	251.86	53.20	-880.07	257.98	96.42	-206.14	48.64	86.56	-243.66	53.83	82.92	-436.29	47.68	48.87	-446.53	43.37	90.29	-586.34	185.93	1358.72	0.00	0.00	0.00	-467.44	67.49	1704.36	-439.10	173.38	1714.63	-623.85	197.18	1583.60	-610.95	225.90	1748.58	491.40	-275.69	79.89	1088.30	-288.08	78.19	500.87
6.75000	-651.95	218.80	29.72	-693.68	212.84	38.13	-893.23	252.18	54.41	-879.37	258.26	97.60	-205.96	51.55	81.08	-240.01	57.38	79.52	-434.96	48.68	48.77	-445.17	44.72	88.63	-580.70	185.14	1358.34	0.00	0.00	0.00	-461.64	66.28	1704.15	-431.38	171.90	1714.37	-617.30	196.71	1584.19	-605.18	224.73	1748.16	490.83	-275.72	79.55	1088.38	-288.01	78.42	501.45
6.76000	-649.03	218.37	29.87	-693.98	213.05	37.96	-892.81	252.68	55.76	-878.68	258.49	98.87	-205.43	54.95	77.08	-241.66	59.60	74.18	-433.91	49.42	49.46	-444.55	45.91	87.08	-574.05	184.07	1358.02	0.00	0.00	0.00	-455.75	64.57	1703.95	-427.94	170.60	1714.46	-610.75	196.23	1584.79	-599.34	223.48	1747.85	490.70	-275.38	79.59	1087.72	-287.92	78.34	501.02
6.77000	-651.73	218.24	29.52	-693.24	213.29	38.00	-892.43	253.08	57.20	-877.68	259.17	100.39	-203.04	57.54	74.02	-241.19	61.40	70.69	-432.77	50.54	48.75	-443.71	46.84	85.71	-567.86	182.89	1357.85	0.00	0.00	0.00	-450.12	63.58	1703.97	-421.34	168.91	1714.40	-604.20	195.75	1585.40	-593.49	222.47	1747.56	491.24	-275.27	79.91	1088.10	-288.05	78.31	500.86
6.78000	-649.59	218.86	30.11	-693.50	213.15	37.79	-892.11	253.39	58.63	-876.48	260.03	102.16	-201.57	59.41	69.81	-239.79	62.94	67.12	-431.15	50.84	48.09	-441.68	47.10	84.89	-560.29	181.94	1357.70	0.00	0.00	0.00	-444.21	61.87	1704.06	-414.68	167.91	1714.55	-597.65	195.27	1586.01	-587.64	221.01	1747.45	491.70	-275.63	80.01	1087.82	-287.95	78.21	501.71
6.79000	-648.56	219.18	30.11	-693.99	213.62	37.35	-891.55	254.02	60.42	-875.53	260.47	103.91	-199.12	60.10	65.09	-236.26	64.79	64.12	-429.45	50.83	47.43	-438.78	47.32	84.29	-554.85	180.58	1357.68	0.00	0.00	0.00	-438.41	60.60	1704.38	-409.40	166.46	1714.99	-591.11	194.77	1586.62	-581.76	219.62	1747.51	491.85	-275.78	80.04	1088.22	-287.78	78.40	501.03
6.80000	-647.93	219.08	30.34	-694.98	213.47	37.00	-891.19	254.08	62.27	-874.15	261.15	105.98	-198.01	59.53	59.16	-235.50	64.49	59.13	-428.16	50.81	47.03	-436.19	46.95	83.78	-548.70	177.51	1357.34	0.00	0.00	0.00	-432.47	59.09	1704.83	-404.82	164.84	1715.66	-584.56	194.28	1587.25	-575.87	218.15	1747.64	491.24	-275.48	79.90	1087.57	-287.84	78.01	501.20
6.81000	-650.54	218.61	29.34	-694.14	213.77	36.95	-890.38	254.51	64.53	-872.70	261.69	108.29	-192.10	59.15	55.12	-233.77	63.96	54.80	-427.47	50.17	47.20	-434.57	47.03	82.96	-542.00	176.04	1357.59	0.00	0.00	0.00	-426.44	57.64	1705.46	-397.14	163.32	1716.14	-578.01	193.77	1587.88	-570.00	216.56	1747.95	490.71	-275.32	79.70	1087.48	-288.03	77.98	501.11
6.82000	-649.65	218.47	29.94	-691.29	213.52	37.73	-889.44	254.75	67.13	-871.13	262.10	110.76	-188.09	58.89	52.46	-232.57	63.83	52.35	-426.92	50.07	46.88	-433.30	46.55	82.76	-535.19	174.18	1358.10	0.00	0.00	0.00	-420.45	56.02	1706.18	-392.67	161.71	1717.12	-571.47	193.26	1588.51	-564.05	215.08	1748.27	490.32	-275.40	79.60	1087.75	-287.98	78.18	501.03
6.83000	-647.33	218.75	30.73	-695.23	213.07	36.52	-888.36	254.93	69.95	-869.15	262.81	113.56	-189.41	58.44	50.29	-232.78	63.82	51.79	-426.71	50.00	46.38	-432.44	46.83	82.58	-527.89	174.09	1359.15	0.00	0.00	0.00	-414.35	54.32	1706.97	-385.45	160.14	1717.80	-564.92	192.75	1589.15	-558.16	213.47	1748.71	491.01	-275.68	79.70	1087.87	-288.32	78.03	501.23
6.84000	-646.35	218.33	30.69	-690.99	213.03	37.47	-887.21	255.08	73.04	-866.94	263.69	116.60	-195.06	58.68	47.02	-232.46	63.91	50.79	-426.65	49.74	46.09	-431.94	47.02	82.60	-521.32	172.54	1359.90	0.00	0.00	0.00	-408.27	52.83	1707.91	-380.29	158.81	1718.94	-558.38	192.22	1589.80	-552.28	211.79	1749.26	491.57	-275.59	79.86	1087.68	-288.20	78.01	501.31
6.85000	-648.49	218.53	29.93	-692.44	213.22	37.18	-885.59	255.72	76.59	-864.50	264.46	119.85	-192.24	58.69	45.79	-231.71	63.83	49.94	-426.79	49.89	45.55	-431.02	46.18	82.93	-513.82	171.28	1360.73	0.00	0.00	0.00	-402.12	51.32	1708.91	-374.22	157.39	1720.06	-551.84	191.69	1590.46	-546.47	209.59	1749.99	491.51	-275.37	79.89	1087.40	-287.92	78.14	501.06
6.86000	-649.90	218.77	29.51	-689.80	213.43	37.93	-883.75	256.29	80.41	-861.48	265.83	123.66	-191.87	58.42	44.98	-230.92	63.83	49.40	-426.61	49.48	45.31	-430.70	46.69	82.74	-506.90	169.59	1361.49	0.00	0.00	0.00	-395.85	49.73	1709.88	-367.75	155.55	1721.23	-545.29	191.16	1591.12	-540.43	208.23	1750.62	490.81	-275.57	79.67	1087.49	-287.94	78.31	501.17
6.87000	-648.90	218.51	29.49	-690.53	213.13	37.69	-881.75	256.65	84.53	-858.34	266.83	127.53	-191.89	57.77	43.31	-230.79	63.63	48.68	-426.50	49.13	45.11	-430.10	46.86	82.63	-500.56	168.04	1362.36	0.00	0.00	0.00	-389.58	48.09	1710.91	-359.91	153.69	1722.22	-538.75	190.62	1591.78	-534.46	206.46	1751.36	491.17	-275.54	79.89	1087.42	-288.26	77.94	502.42
6.88000	-649.70	218.98	29.15	-690.17	213.16	37.51	-879.45	257.02	88.88	-854.77	268.08	131.79	-193.32	57.63	41.85	-229.49	63.54	48.16	-426.40	49.03	44.87	-429.42	46.32	82.73	-493.01	166.84	1363.21	0.00	0.00	0.00	-383.19	46.31	1711.94	-354.01	152.50	1723.31	-532.21	190.07	1592.46	-528.57	204.41	1752.12	491.72	-275.32	80.06	1088.46	-288.22	78.28	501.55
6.89000	-651.28	218.14	28.50	-690.03	213.24	37.52	-876.70	257.58	93.70	-850.87	269.22	136.28	-191.36	57.91	41.34	-229.55	63.51	47.46	-426.25	48.94	44.69	-428.87	46.15	82.71	-485.99	165.37	1363.98	0.00	0.00	0.00	-376.90	44.80	1712.94	-348.14	150.88	1724.54	-525.67	189.52	1593.14	-522.58	202.84	1752.82	491.93	-275.36	80.04	1088.06	-287.70	78.42	501.63
6.90000	-651.16	218.88	28.31	-688.85	213.73	38.09	-873.30	258.47	99.05	-846.30	270.62	141.23	-189.12	57.92	40.99	-228.99	63.54	46.96	-426.29	49.33	44.41	-428.57	46.23	82.67	-479.18	163.66	1364.77	0.00	0.00	0.00	-370.62	43.03	1713.90	-343.58	149.34	1725.81	-519.13	188.96	1593.82	-516.69	200.85	1753.54	491.11	-275.11	79.82	1087.67	-287.73	78.36	501.12
6.91000	-651.47	218.91	28.15	-689.47	213.40	37.56	-869.21	259.63	105.01	-841.28	271.72	146.39	-190.02	58.00	39.82	-230.09	63.39	46.14	-426.10	49.17	44.39	-428.45	46.86	82.36	-474.05	161.19	1365.15	0.00	0.00	0.00	-364.37	41.38	1714.88	-338.25	147.83	1726.90	-512.59	188.40	1594.52	-510.89	198.78	1754.28	491.10	-275.46	79.87	1087.60	-287.76	78.29	501.62
6.92000	-648.02	218.70	28.89	-691.08	213.38	37.18	-865.03	259.82	111.04	-835.57	272.90	152.00	-189.21	57.91	39.21	-229.59	63.35	45.96	-426.00	49.10	44.38	-427.89	46.39	82.51	-467.71	159.81	1365.87	0.00	0.00	0.00	-358.11	39.57	1715.81	-331.50	145.93	1728.00	-506.05	187.83	1595.22	-505.12	196.95	1754.92	491.15	-275.07	79.91	1087.36	-287.92	78.11	500.63
6.93000	-648.83	219.00	28.63	-690.50	211.93	38.80	-859.61	260.89	117.99	-829.15	273.76	157.83	-188.50	58.72	38.95	-229.74	63.49	45.43	-425.95	49.12	44.29	-427.59	46.39	82.43	-460.17	158.30	1366.49	0.00	0.00	0.00	-351.85	37.74	1716.73	-326.83	144.04	1729.27	-499.52	187.25	1595.92	-499.43	194.77	1755.60	491.65	-275.27	79.98	1087.70	-287.86	78.36	501.24
6.94000	-648.57	218.80	28.49	-689.77	211.78	40.29	-853.47	261.72	125.46	-821.53	274.80	164.24	-187.93	58.32	38.44	-229.50	62.97	45.13	-425.91	49.18	44.18	-427.51	46.73	82.17	-455.13	156.82	1367.15	0.00	0.00	0.00	-345.70	36.00	1717.61	-321.07	142.48	1730.29	-492.98	186.66	1596.63	-493.43	193.15	1756.12	491.24	-274.94	79.93	1087.87	-287.70	78.40	501.75
6.95000	-649.84	218.61	28.01	-689.13	211.69	41.45	-846.55	262.26	133.47	-812.95	275.98	171.00	-187.11	58.11	37.98	-228.62	63.23	45.22	-425.78	48.94	44.24	-427.41	46.68	82.05	-447.89	155.32	1367.76	0.00	0.00	0.00	-339.48	34.13	1718.44	-314.07	140.67	1731.31	-486.45	186.08	1597.35	-487.72	190.81	1756.71	490.77	-275.51	79.70	1087.82	-287.73	78.37	500.82
6.96000	-645.50	218.93	28.57	-689.30	211.58	41.78	-838.88	263.03	142.33	-803.87	276.67	178.01	-188.34	58.36	36.99	-228.51	63.11	44.64	-425.84	49.07	44.06	-427.15	46.46	82.00	-439.45	153.63	1368.24	0.00	0.00	0.00	-333.37	32.36	1719.18	-308.63	139.04	1732.27	-479.91	185.48	1598.08	-481.66	189.21	1757.04	490.71	-275.18	79.80	1087.14	-287.74	78.20	501.25
6.97000	-648.98	218.80	26.98	-686.72	211.55	42.75	-830.70	263.66	151.68	-794.04	277.46	185.71	-186.94	58.14	36.89	-228.23	62.98	44.71	-425.83	49.08	43.91	-427.06	46.42	81.83	-433.52	152.05	1368.60	0.00	0.00	0.00	-327.28	30.79	1719.84	-301.48	137.34	1733.02	-473.38	184.88	1598.81	-475.66	187.28	1757.42	491.36	-275.24	80.01	1087.58	-287.74	78.31	501.36
6.98000	-646.66	218.94	26.48	-684.54	211.63	43.57	-821.79	264.12	161.64	-783.40	278.44	193.86	-184.24	58.31	37.25	-228.70	63.19	44.35	-425.69	48.77	43.94	-426.92	46.10	81.78	-427.88	150.56	1368.85	0.00	0.00	0.00	-321.14	29.08	1720.41	-296.46	135.79	1733.88	-466.84	184.27	1599.55	-469.54	185.64	1757.62	491.39	-275.22	79.99	1088.36	-287.37	78.65	501.33
6.99000	-643.02	218.85	25.91	-681.68	211.52	45.01	-811.72	265.11	172.05	-771.91	279.27	202.19	-186.31	58.22	36.51	-228.95	63.06	44.04	-425.66	48.77	43.85	-426.88	46.00	81.60	-421.29	149.23	1369.06	0.00	0.00	0.00	-314.82	27.24	1720.83	-289.54	133.95	1734.45	-460.31	183.66	1600.29	-463.47	183.57	1757.83	490.86	-275.40	79.90	1087.91	-287.34	78.58	500.82
7.00000	-641.45	218.72	24.78	-677.26	211.62	47.06	-801.02	265.90	182.48	-760.01	279.12	210.11	-186.73	58.00	36.07	-228.31	62.69	44.14	-425.70	48.87	43.73	-427.04	46.38	81.22	-414.51	147.70	1369.11	0.00	0.00	0.00	-308.47	25.39	1721.10	-282.99	132.24	1734.95	-453.78	183.03	1601.04	-457.38	181.60	1758.00	490.31	-275.54	79.67	1087.69	-287.62	78.46	500.94
7.01000	-638.84	218.61	23.66	-670.97	211.63	49.58	-789.26	267.24	192.95	-746.99	279.45	217.98	-184.51	58.00	36.64	-228.74	62.73	43.93	-425.62	48.66	43.77	-426.68	45.72	81.39	-407.06	146.28	1369.13	0.00	0.00	0.00	-302.18	23.99	1721.29	-276.90	130.78	1735.34	-447.25	182.41	1601.80	-451.14	180.24	1758.03	491.02	-275.31	79.79	1088.24	-287.77	78.43	500.20
7.02000	-634.57	218.64	22.94	-665.78	212.02	51.47	-777.20	267.61	202.80	-733.46	279.40	225.40	-184.71	58.36	36.39	-229.03	62.83	43.83	-425.62	48.66	43.70	-426.74	45.77	81.21	-402.23	145.27	1369.26	0.00	0.00	0.00	-295.93	22.72	1721.39	-270.84	129.15	1735.68	-440.73	181.77	1602.56	-444.86	178.56	1758.10	491.01	-275.71	79.62	1087.92	-287.82	78.26	500.31
7.03000	-631.60	218.97	21.85	-657.19	212.31	53.67	-763.88	268.95	212.56	-719.80	278.78	232.22	-185.12	58.41	36.19	-228.47	62.72	44.00	-425.48	48.32	43.84	-426.75	45.94	81.00	-396.99	144.24	1369.26	0.00	0.00	0.00	-289.58	21.40	1721.29	-264.57	127.86	1735.79	-434.20	181.13	1603.33	-438.63	177.06	1758.20	491.18	-275.67	79.81	1087.99	-287.91	78.39	500.91
7.04000	-629.01	219.96	20.05	-649.99	213.07	55.17	-750.49	269.01	221.30	-705.57	278.53	238.74	-185.10	58.31	36.16	-228.29	62.81	43.94	-425.63	48.64	43.64	-426.60	45.51	81.07	-390.65	143.71	1369.28	0.00	0.00	0.00	-283.28	20.23	1721.17	-257.96	126.65	1735.74	-427.67	180.49	1604.11	-432.34	175.56	1758.34	491.74	-275.61	80.01	1087.29	-287.77	78.15	501.07
7.05000	-623.17	220.50	19.33	-640.68	214.57	57.00	-736.55	269.29	229.54	-691.26	278.16	244.82	-185.62	58.49	36.10	-227.98	63.11	44.14	-425.66	48.66	43.60	-426.55	45.42	81.02	-384.76	143.10	1369.51	0.00	0.00	0.00	-276.85	18.70	1720.95	-251.11	125.28	1735.77	-421.15	179.84	1604.89	-425.84	174.42	1758.54	491.65	-275.58	80.04	1087.91	-288.11	78.18	501.44
7.06000	-612.85	221.90	21.65	-631.88	215.26	59.66	-722.94	268.37	235.65	-676.92	277.61	250.37	-186.33	58.48	36.09	-228.79	63.18	43.93	-425.57	48.34	43.73	-426.36	44.90	81.28	-378.79	142.33	1369.82	0.00	0.00	0.00	-270.51	17.60	1720.71	-245.57	124.23	1735.65	-414.62	179.18	1605.69	-419.44	173.19	1758.82	491.58	-275.53	80.09	1088.28	-288.24	78.20	501.27
7.07000	-598.41	223.11	26.90	-617.66	216.67	64.87	-709.04	267.37	240.04	-663.01	277.07	255.15	-183.85	58.74	36.62	-227.56	63.24	44.07	-425.60	48.45	43.66	-426.51	45.11	81.19	-373.24	142.05	1370.13	0.00	0.00	0.00	-264.13	16.64	1720.44	-240.61	123.33	1735.60	-408.10	178.51	1606.48	-413.06	172.16	1759.14	490.96	-275.82	79.78	1087.56	-288.03	78.01	501.39
7.08000	-582.19	224.58	31.33	-601.41	217.70	69.20	-695.21	266.34	243.27	-648.90	276.69	259.27	-186.13	58.37	35.92	-227.63	63.25	44.04	-425.60	48.46	43.64	-426.49	45.03	81.23	-368.62	141.40	1370.58	0.00	0.00	0.00	-257.91	16.07	1720.26	-233.68	122.49	1735.45	-401.58	177.84	1607.29	-406.65	171.13	1759.57	490.92	-275.94	79.60	1087.73	-288.35	78.04	501.55
7.09000	-560.75	226.34	35.89	-583.01	218.75	72.34	-680.27	265.49	245.18	-633.97	276.17	262.41	-185.62	58.79	35.87	-228.35	63.26	43.79	-425.61	48.50	43.62	-426.62	45.40	81.03	-355.17	143.54	1372.66	0.00	0.00	0.00	-252.35	15.30	1720.02	-227.99	121.54	1735.44	-395.06	177.16	1608.10	-400.22	170.39	1760.05	491.54	-275.66	79.79	1088.09	-288.28	78.19	500.90
7.10000	-540.64	227.28	38.67	-562.05	219.00	74.94	-664.31	264.88	245.71	-618.36	275.23	264.05	-185.67	58.42	35.88	-227.24	63.38	44.02	-425.65	48.52	43.57	-426.72	45.55	81.08	-355.48	141.43	1371.72	0.00	0.00	0.00	-246.13	14.69	1720.02	-221.50	120.98	1735.61	-388.54	176.48	1608.91	-393.79	169.86	1760.62	491.84	-275.93	79.94	1087.99	-288.39	78.06	501.40
7.11000	-518.03	227.66	41.29	-540.40	219.27	76.82	-647.53	264.26	244.93	-601.98	274.40	264.33	-185.82	58.81	35.76	-228.03	63.28	43.72	-425.67	48.58	43.56	-426.75	45.51	81.19	-351.10	140.64	1371.93	0.00	0.00	0.00	-238.66	14.10	1720.08	-213.90	120.74	1735.73	-382.02	175.79	1609.74	-387.55	169.10	1761.32	492.35	-275.76	80.09	1087.33	-288.25	77.85	501.83
7.12000	-495.87	228.03	42.41	-517.60	219.19	77.68	-629.90	263.75	242.94	-585.02	273.73	263.45	-184.64	58.91	36.26	-229.39	63.15	43.26	-425.72	48.62	43.52	-426.75	45.61	81.20	-344.03	140.74	1372.44	0.00	0.00	0.00	-232.11	13.78	1720.30	-207.09	120.24	1735.87	-375.51	175.09	1610.57	-381.29	168.56	1762.02	491.25	-275.68	79.86	1087.66	-288.00	78.04	502.10
7.13000	-470.36	227.89	43.44	-495.59	218.51	77.08	-611.48	263.70	239.85	-567.42	272.78	261.27	-183.69	58.90	36.57	-227.59	63.27	43.85	-425.69	48.60	43.54	-426.73	45.56	81.34	-339.94	140.60	1372.88	0.00	0.00	0.00	-225.59	13.62	1720.67	-201.14	120.15	1736.18	-368.99	174.39	1611.41	-375.22	167.93	1762.72	491.32	-275.65	79.85	1087.58	-288.20	78.12	502.16
7.14000	-442.58	227.63	44.08	-471.79	218.67	76.52	-593.08	263.07	235.32	-549.18	272.07	258.04	-185.12	58.72	35.89	-228.10	63.17	43.58	-425.58	48.39	43.69	-426.77	45.82	81.24	-328.15	141.98	1374.94	0.00	0.00	0.00	-219.94	13.55	1721.02	-196.25	120.05	1736.55	-362.48	173.68	1612.25	-369.05	167.53	1763.32	491.55	-275.80	79.90	1087.58	-288.27	78.07	501.89
7.15000	-416.42	227.47	44.24	-445.72	218.05	75.71	-573.82	262.90	229.79	-530.77	271.43	253.89	-185.12	58.87	35.92	-227.74	63.23	43.65	-425.59	48.52	43.64	-426.80	45.79	81.31	-326.72	139.69	1374.14	0.00	0.00	0.00	-213.70	13.65	1721.70	-190.99	120.36	1737.24	-355.97	172.96	1613.10	-362.88	167.37	1763.82	491.11	-275.75	79.85	1087.64	-288.29	78.14	501.25
7.16000	-390.38	226.71	43.86	-421.50	217.86	74.29	-553.69	262.74	223.21	-511.74	271.03	248.97	-184.16	58.59	36.19	-227.47	63.05	43.87	-425.66	48.71	43.50	-426.92	46.02	81.20	-322.64	139.09	1374.36	0.00	0.00	0.00	-206.02	13.62	1722.48	-183.10	120.75	1737.86	-349.46	172.24	1613.96	-356.84	167.11	1764.30	491.13	-275.62	79.91	1087.73	-288.24	78.09	501.40
7.17000	-365.35	226.09	42.87	-392.03	217.15	74.16	-533.06	262.97	215.97	-492.08	270.75	243.28	-184.75	58.57	36.10	-228.15	62.77	43.53	-425.62	48.57	43.62	-426.96	46.29	81.17	-317.20	138.53	1374.64	0.00	0.00	0.00	-199.47	13.72	1723.19	-178.69	120.91	1738.59	-342.95	171.51	1614.83	-350.68	167.08	1764.64	491.53	-275.55	80.12	1087.41	-288.12	78.05	500.71
7.18000	-334.21	225.05	43.61	-363.41	216.46	73.16	-511.76	262.85	207.71	-472.08	270.52	236.88	-184.99	58.87	35.83	-226.43	62.90	43.85	-425.53	48.48	43.71	-426.79	45.78	81.54	-310.29	137.88	1374.96	0.00	0.00	0.00	-192.80	13.77	1723.88	-170.08	121.51	1739.08	-336.44	170.77	1615.70	-344.61	166.82	1764.95	491.33	-275.41	79.95	1087.71	-288.16	78.15	501.18
7.19000	-303.28	223.66	43.73	-334.80	215.29	72.05	-489.67	262.58	198.67	-451.45	270.23	229.71	-185.67	58.35	35.65	-228.20	62.75	43.37	-425.47	48.39	43.74	-426.69	45.54	81.70	-298.11	139.38	1376.50	0.00	0.00	0.00	-187.11	14.13	1724.53	-164.49	121.99	1739.55	-329.93	170.03	1616.58	-338.40	166.78	1765.17	491.36	-275.25	80.03	1087.45	-288.11	77.87	501.40
7.20000	-272.55	222.02	44.08	-306.04	214.12	70.84	-467.22	261.94	188.81	-429.83	270.21	222.01	-185.65	58.12	35.76	-228.84	63.02	43.32	-425.53	48.72	43.61	-426.84	45.85	81.61	-297.38	136.90	1375.28	0.00	0.00	0.00	-180.67	14.68	1724.96	-158.49	122.39	1739.85	-323.43	169.28	1617.46	-332.03	166.98	1765.21	491.65	-275.70	80.02	1087.72	-287.88	78.24	501.48
7.21000	-241.57	220.98	44.47	-277.13	212.65	69.41	-443.94	260.93	178.28	-407.79	270.31	213.94	-186.62	58.45	35.56	-228.95	62.95	43.33	-425.49	48.61	43.67	-426.89	46.24	81.47	-292.43	136.18	1375.01	0.00	0.00	0.00	-172.66	15.00	1725.45	-150.96	122.59	1740.35	-316.93	168.52	1618.36	-325.64	167.12	1765.19	491.35	-275.34	80.03	1087.45	-287.79	78.27	501.53
7.22000	-213.51	219.13	43.93	-248.13	211.27	67.93	-419.68	260.34	167.49	-385.44	269.85	205.16	-185.36	58.36	36.26	-228.08	62.83	43.70	-425.53	48.63	43.69	-426.83	46.19	81.56	-287.28	135.64	1374.83	0.00	0.00	0.00	-165.78	15.36	1725.68	-142.79	123.23	1740.35	-310.42	167.76	1619.26	-319.11	167.26	1765.15	491.86	-275.31	80.21	1087.15	-287.77	78.15	501.28
7.23000	-181.65	217.17	44.86	-217.91	210.02	66.73	-395.16	259.20	156.15	-362.53	269.56	196.19	-185.04	58.40	36.34	-228.01	62.83	44.01	-425.51	48.72	43.66	-426.76	45.69	81.81	-279.80	135.16	1374.59	0.00	0.00	0.00	-158.83	15.92	1725.73	-137.23	123.81	1740.46	-303.92	166.99	1620.16	-312.57	167.21	1764.98	491.23	-275.37	80.04	1086.77	-287.81	78.05	501.83
7.24000	-149.93	216.35	45.75	-187.88	208.84	65.65	-369.90	258.71	145.11	-339.36	268.88	186.84	-184.59	57.90	36.74	-228.07	62.59	43.94	-425.63	48.93	43.57	-427.20	46.95	81.28	-283.20	135.67	1375.96	0.00	0.00	0.00	-152.75	16.22	1725.78	-131.37	124.46	1740.32	-297.43	166.22	1621.08	-305.87	167.51	1764.75	491.26	-275.50	79.96	1087.63	-287.71	78.48	501.30
7.25000	-118.75	214.14	47.08	-157.70	207.85	65.13	-344.26	257.83	134.07	-315.81	267.36	177.19	-186.37	57.31	36.43	-228.92	63.17	44.03	-425.50	48.72	43.70	-427.04	46.33	81.65	-270.73	134.59	1374.19	0.00	0.00	0.00	-145.94	16.61	1725.42	-124.76	124.95	1739.74	-290.93	165.43	1622.00	-299.05	167.53	1764.43	491.98	-275.52	80.12	1087.81	-287.65	78.52	501.63
7.26000	-87.58	213.83	48.92	-127.86	207.05	65.05	-318.08	256.59	123.24	-291.61	266.83	168.10	-182.00	57.48	38.72	-225.94	62.60	45.21	-425.56	48.80	43.67	-426.99	46.11	81.68	-262.41	134.37	1373.48	0.00	0.00	0.00	-137.70	17.35	1725.02	-116.88	125.35	1739.34	-284.43	164.64	1622.92	-292.09	167.85	1764.03	490.95	-275.43	79.81	1087.50	-287.77	78.37	502.22
7.27000	-58.58	212.55	51.62	-97.92	206.31	65.36	-291.45	255.68	113.07	-267.33	266.01	159.11	-178.86	57.24	39.76	-226.60	62.10	45.05	-425.52	48.75	43.71	-427.12	46.69	81.54	-255.78	134.00	1372.92	0.00	0.00	0.00	-130.53	17.69	1724.50	-110.36	125.75	1738.61	-277.94	163.85	1623.86	-285.05	168.25	1763.53	490.79	-275.55	79.71	1087.82	-287.60	78.41	502.29
7.28000	-28.62	211.74	54.17	-68.69	205.82	66.26	-264.68	254.68	103.38	-242.78	265.50	150.81	-180.67	56.97	39.18	-224.62	61.46	45.84	-425.66	49.21	43.48	-426.93	46.28	81.78	-250.97	133.88	1372.44	0.00	0.00	0.00	-123.28	18.16	1723.85	-103.77	126.64	1737.77	-271.45	163.04	1624.80	-278.06	168.24	1763.04	492.06	-274.95	80.18	1087.65	-287.95	78.28	501.51
7.29000	-1.06	211.88	57.18	-40.38	205.27	67.61	-237.77	254.18	94.67	-218.30	265.29	143.11	-181.87	56.89	38.98	-225.65	61.46	45.50	-425.51	48.81	43.68	-426.95	46.45	81.80	-250.31	134.38	1372.69	0.00	0.00	0.00	-116.94	18.49	1723.27	-97.42	127.05	1737.06	-264.96	162.24	1625.75	-270.84	168.53	1762.47	492.14	-275.09	80.16	1087.61	-288.12	78.23	501.60
7.30000	24.48	211.05	60.59	-12.77	204.73	69.24	-211.11	253.96	86.88	-193.91	264.37	135.81	-178.40	56.58	39.73	-224.99	61.17	45.64	-425.56	48.95	43.63	-426.97	46.54	81.83	-239.03	133.72	1371.27	0.00	0.00	0.00	-109.79	19.05	1722.33	-90.12	127.49	1735.98	-258.47	161.42	1626.70	-263.46	169.14	1761.76	491.09	-275.09	79.91	1087.51	-287.90	78.22	501.65
7.31000	51.85	211.55	64.50	9.50	204.27	70.78	-184.16	253.98	80.11	-169.30	263.85	129.51	-180.14	56.34	39.10	-225.34	61.36	45.45	-425.48	48.88	43.71	-427.12	47.04	81.67	-231.91	133.74	1370.32	0.00	0.00	0.00	-101.09	19.91	1721.24	-81.43	128.52	1734.55	-251.98	160.60	1627.67	-256.06	169.59	1760.99	491.46	-275.26	79.91	1088.03	-287.71	78.40	501.65
7.32000	81.06	210.12	70.37	36.26	203.73	73.81	-157.73	254.25	74.33	-145.52	263.38	124.05	-180.10	56.30	38.92	-226.03	61.56	45.10	-425.60	49.25	43.58	-426.75	46.49	81.97	-224.19	133.38	1369.54	0.00	0.00	0.00	-93.57	20.43	1720.15	-75.29	128.76	1733.51	-245.50	159.77	1628.64	-248.81	169.89	1760.14	491.67	-275.26	80.06	1087.48	-287.84	77.96	501.83
7.33000	110.65	207.86	76.06	64.16	203.03	78.19	-132.30	253.99	69.36	-122.27	263.12	119.65	-182.07	56.66	37.98	-227.55	61.36	44.53	-425.45	48.90	43.81	-426.96	47.03	81.85	-217.91	133.72	1368.53	0.00	0.00	0.00	-85.98	20.92	1718.98	-66.03	129.28	1732.08	-239.02	158.93	1629.61	-241.41	170.63	1759.16	491.25	-275.29	79.93	1087.62	-287.81	78.29	501.50
7.34000	135.89	207.41	82.60	89.76	202.64	82.80	-107.68	254.03	65.49	-99.94	262.80	116.12	-183.76	56.96	37.06	-228.01	61.72	44.21	-425.42	48.89	43.86	-426.75	46.99	82.02	-214.51	134.33	1367.89	0.00	0.00	0.00	-79.38	21.27	1717.93	-59.58	129.84	1731.00	-232.53	158.09	1630.60	-234.02	170.97	1758.16	490.91	-275.54	79.59	1087.99	-287.96	78.39	502.01
7.35000	155.97	206.22	88.23	115.47	201.03	87.98	-84.52	254.04	62.50	-78.97	262.56	113.42	-183.95	56.62	37.06	-229.02	61.38	43.82	-425.54	49.25	43.70	-426.81	47.11	82.06	-204.75	134.53	1366.41	0.00	0.00	0.00	-72.15	21.82	1716.59	-52.87	130.73	1729.56	-226.06	157.24	1631.59	-226.52	171.43	1757.03	491.03	-275.56	79.65	1087.69	-287.85	78.11	501.97
7.36000	180.05	206.67	95.55	136.00	200.29	92.79	-62.68	253.60	60.05	-59.03	262.23	111.31	-184.86	56.20	36.52	-228.37	60.99	44.17	-425.49	49.25	43.72	-426.91	47.58	82.11	-197.10	134.67	1365.15	0.00	0.00	0.00	-63.28	22.56	1715.00	-43.50	131.64	1727.65	-219.58	156.38	1632.59	-218.84	172.28	1755.75	492.01	-275.54	80.03	1087.95	-287.64	78.34	501.36
7.37000	197.68	205.72	101.43	154.89	201.20	96.90	-42.15	253.37	58.39	-40.34	261.97	109.87	-185.54	56.06	36.38	-229.96	61.31	43.78	-425.46	49.25	43.76	-426.85	47.86	82.12	-190.28	135.14	1363.84	0.00	0.00	0.00	-55.82	23.42	1713.62	-36.57	132.40	1726.16	-213.10	155.51	1633.59	-211.18	172.98	1754.48	492.83	-275.21	80.23	1087.51	-287.72	78.22	501.10
7.38000	216.48	206.21	107.11	172.28	200.96	100.99	-23.66	253.22	57.36	-23.50	261.43	108.83	-185.87	56.02	36.04	-228.89	61.06	43.82	-425.49	49.47	43.73	-426.61	47.87	82.30	-183.68	135.27	1362.50	0.00	0.00	0.00	-48.36	24.27	1712.14	-30.40	133.24	1724.70	-206.63	154.64	1634.61	-203.63	173.50	1753.12	491.40	-275.43	79.73	1087.55	-288.24	78.09	501.93
7.39000	229.21	206.37	109.99	187.95	200.75	104.78	-7.02	252.74	56.67	-8.17	260.83	108.12	-184.74	56.11	36.15	-227.51	61.10	44.20	-425.41	49.37	43.86	-426.54	47.97	82.40	-178.76	136.04	1361.25	0.00	0.00	0.00	-41.86	25.04	1710.84	-23.51	134.01	1723.32	-200.16	153.76	1635.63	-195.99	174.29	1751.77	491.52	-275.31	79.85	1087.69	-288.18	78.20	501.26
7.40000	242.79	206.19	113.75	201.90	200.24	107.80	7.55	251.70	56.04	5.45	259.90	107.51	-184.58	55.99	36.00	-228.20	61.07	43.85	-425.37	49.36	43.89	-426.34	48.34	82.53	-169.82	136.57	1359.74	0.00	0.00	0.00	-34.78	25.88	1709.26	-15.07	135.05	1721.56	-193.69	152.88	1636.66	-188.43	175.10	1750.42	492.18	-275.27	80.04	1087.22	-288.09	77.99	500.42
7.41000	254.61	206.29	116.45	213.99	199.24	109.89	20.40	250.78	55.52	17.44	258.83	106.84	-184.28	55.98	36.12	-228.30	61.18	43.75	-425.27	49.43	43.90	-425.78	48.00	83.04	-162.59	137.03	1358.24	0.00	0.00	0.00	-26.12	26.85	1707.36	-5.98	136.23	1719.53	-187.22	151.99	1637.69	-180.80	176.23	1749.00	491.87	-275.46	79.86	1087.45	-288.03	78.14	501.80
7.42000	264.84	205.59	118.46	224.32	198.99	111.30	31.06	249.48	54.58	27.51	257.41	105.78	-185.78	55.96	35.47	-228.57	61.28	43.45	-425.27	49.74	43.90	-425.72	48.64	83.05	-155.72	137.69	1356.95	0.00	0.00	0.00	-18.79	27.76	1705.73	1.30	137.38	1717.69	-180.76	151.09	1638.73	-173.34	176.89	1747.70	491.91	-275.05	79.97	1087.21	-287.85	78.27	500.99
7.43000	273.13	205.19	119.04	232.84	198.06	111.75	39.70	247.89	53.16	35.86	256.13	104.40	-183.59	56.37	35.90	-228.76	61.05	43.47	-425.08	49.65	44.14	-425.29	48.20	83.56	-148.89	138.58	1355.62	0.00	0.00	0.00	-11.44	28.70	1704.12	7.64	138.26	1716.08	-174.29	150.18	1639.78	-165.87	177.85	1746.39	491.75	-275.13	79.88	1087.07	-288.17	78.09	501.17
7.44000	279.89	204.29	117.92	239.49	197.21	111.00	46.51	245.97	53.37	42.58	254.71	102.99	-184.43	55.55	35.55	-228.73	60.84	43.16	-424.99	49.84	44.39	-425.06	48.60	83.87	-142.37	139.47	1354.46	0.00	0.00	0.00	-5.15	29.70	1702.72	14.09	139.01	1714.59	-167.83	149.27	1640.84	-158.39	178.98	1745.01	492.50	-275.19	80.02	1087.65	-288.20	78.08	501.43
7.45000	285.22	201.80	114.14	244.39	195.48	107.97	51.22	244.20	53.07	47.77	253.31	101.25	-183.71	55.65	35.79	-228.24	61.06	43.27	-424.78	50.02	44.88	-424.59	48.74	84.48	-134.76	139.85	1353.01	0.00	0.00	0.00	1.61	30.83	1701.35	21.91	140.04	1713.12	-161.37	148.35	1641.90	-150.91	180.29	1743.69	492.56	-275.14	79.99	1087.31	-288.27	78.00	501.67
7.46000	303.86	199.01	113.40	247.30	194.14	102.14	53.58	242.89	52.06	51.36	251.94	99.20	-183.20	55.77	35.42	-228.12	60.91	43.13	-424.73	50.85	45.31	-423.99	48.65	85.32	-126.79	140.87	1351.69	0.00	0.00	0.00	9.97	32.05	1699.68	31.21	141.23	1711.29	-154.91	147.42	1642.97	-143.48	181.66	1742.36	491.21	-275.42	79.63	1086.31	-288.24	77.73	501.36
7.47000	305.32	196.07	105.08	249.02	192.09	94.05	54.88	241.12	51.81	53.17	250.42	97.17	-184.82	55.74	34.81	-229.46	61.01	42.54	-424.33	50.91	46.41	-423.30	48.55	86.38	-119.08	141.64	1350.47	0.00	0.00	0.00	17.12	32.92	1698.34	38.11	142.91	1709.91	-148.46	146.49	1644.05	-136.06	183.26	1741.09	491.36	-275.24	79.69	1087.28	-287.66	78.32	501.41
7.48000	291.81	194.70	89.82	250.59	189.37	85.55	55.83	239.98	51.07	54.58	249.09	95.83	-183.82	55.28	34.92	-227.74	60.86	42.86	-424.12	51.26	47.54	-422.66	48.64	87.48	-112.01	142.95	1349.32	0.00	0.00	0.00	24.25	34.16	1697.28	44.20	144.34	1708.75	-142.01	145.55	1645.14	-128.71	184.78	1739.93	490.50	-275.45	79.48	1087.17	-288.05	78.22	501.52
7.49000	308.54	192.30	86.49	253.72	188.06	78.39	58.12	239.71	50.43	58.18	248.18	95.03	-184.55	55.42	34.67	-229.13	60.80	42.44	-423.62	51.00	49.30	-422.03	48.68	88.77	-105.79	143.60	1348.36	0.00	0.00	0.00	30.47	35.25	1696.35	51.65	145.46	1707.62	-135.56	144.60	1646.23	-121.40	186.45	1738.94	491.40	-275.54	79.79	1087.49	-288.17	78.16	501.32
7.50000	310.29	191.37	78.35	263.88	186.88	76.10	60.50	239.71	49.92	62.76	247.67	94.29	-184.66	55.39	34.48	-227.67	60.52	42.63	-423.25	51.23	51.13	-420.90	47.99	90.88	-97.56	144.50	1347.48	0.00	0.00	0.00	37.41	36.49	1695.99	59.69	146.48	1707.08	-129.11	143.65	1647.33	-114.03	188.03	1738.21	491.39	-275.24	79.90	1087.22	-287.98	78.07	501.60
7.51000	311.33	191.42	70.98	259.68	186.78	68.77	61.96	239.88	49.78	66.07	247.46	93.39	-184.78	55.90	34.29	-227.52	60.57	42.55	-422.48	50.56	53.92	-420.15	48.60	92.70	-97.73	143.06	1346.38	0.00	0.00	0.00	45.91	37.88	1695.49	67.38	147.97	1706.50	-122.66	142.68	1648.44	-106.61	189.66	1737.64	490.98	-275.60	79.70	1087.97	-287.99	78.30	501.70
7.52000	310.01	192.00	64.57	261.08	186.75	63.80	62.64	240.43	49.90	68.15	247.81	92.86	-183.13	55.32	34.43	-227.94	60.66	42.31	-421.82	50.64	56.86	-418.66	48.02	95.46	-92.14	143.65	1346.13	0.00	0.00	0.00	53.19	39.06	1695.30	73.44	149.17	1706.29	-116.22	141.72	1649.56	-99.20	191.43	1737.18	491.51	-275.64	79.83	1088.37	-288.13	78.30	500.42
7.53000	314.85	193.28	60.90	262.50	187.58	59.82	63.19	241.15	49.92	69.78	248.18	92.44	-185.24	55.53	33.94	-228.18	60.62	42.35	-420.92	50.12	60.46	-416.81	47.11	98.88	-82.99	144.67	1346.03	0.00	0.00	0.00	60.39	40.80	1695.35	81.45	150.91	1706.02	-109.78	140.74	1650.68	-91.71	193.14	1736.95	491.36	-275.51	79.82	1087.19	-287.98	77.98	501.66
7.54000	314.14	192.97	55.98	262.80	187.57	56.51	63.59	241.67	49.50	71.59	248.50	92.17	-184.31	55.85	34.14	-226.84	60.58	42.37	-419.94	49.83	64.20	-415.44	46.78	101.70	-77.67	145.35	1345.93	0.00	0.00	0.00	66.70	42.04	1695.37	88.21	151.96	1705.88	-103.34	139.76	1651.81	-84.18	194.99	1736.91	491.12	-275.39	79.71	1087.30	-288.04	78.10	501.71
7.55000	312.46	192.71	51.05	264.36	186.78	53.90	64.00	242.32	48.96	73.78	248.46	92.01	-184.10	55.47	34.04	-226.10	60.02	42.53	-418.74	49.68	68.32	-412.98	46.62	106.12	-71.64	146.56	1346.55	0.00	0.00	0.00	73.52	43.39	1695.74	95.98	153.30	1706.03	-96.90	138.76	1652.95	-76.59	197.07	1737.02	490.81	-275.69	79.74	1087.71	-287.84	78.36	501.16
7.56000	309.21	191.64	46.02	264.75	185.50	51.09	64.47	242.72	48.50	75.70	248.31	91.82	-183.83	54.84	33.95	-226.13	59.61	42.25	-417.05	49.18	73.18	-409.88	45.96	111.40	-61.64	148.33	1347.43	0.00	0.00	0.00	81.87	45.18	1696.13	106.84	155.47	1705.99	-90.47	137.77	1654.10	-69.13	198.88	1737.39	491.40	-275.74	79.88	1087.48	-288.32	78.08	501.26
7.57000	310.02	190.86	43.30	264.83	185.20	49.09	64.88	242.65	48.15	77.12	247.94	91.59	-183.90	55.28	33.79	-224.57	60.44	43.03	-414.89	48.84	78.67	-406.58	45.61	116.87	-54.91	149.56	1348.09	0.00	0.00	0.00	88.89	46.70	1696.62	111.20	156.98	1706.51	-84.03	136.76	1655.25	-61.76	200.77	1737.90	491.24	-275.75	79.80	1087.28	-288.24	77.91	501.30
7.58000	309.03	191.44	41.95	265.36	185.65	48.47	65.04	242.48	47.98	77.99	247.85	91.56	-183.40	55.45	33.83	-222.81	60.78	43.77	-411.98	48.18	85.18	-402.60	45.20	123.10	-47.07	150.82	1349.04	0.00	0.00	0.00	95.89	48.41	1697.27	118.87	158.50	1706.93	-77.60	135.75	1656.41	-54.45	202.59	1738.69	491.08	-275.65	79.78	1087.90	-287.75	78.36	501.39
7.59000	309.72	191.37	41.18	266.41	185.66	48.05	65.18	242.59	47.95	78.43	247.65	91.38	-184.45	55.07	33.49	-226.72	60.88	41.45	-408.39	48.08	92.29	-399.05	44.67	128.89	-40.46	152.19	1349.95	0.00	0.00	0.00	102.02	49.81	1697.80	125.08	159.84	1707.34	-71.18	134.73	1657.58	-47.30	204.50	1739.63	491.40	-275.45	79.91	1087.63	-288.04	78.19	501.81
7.60000	309.22	190.89	40.62	266.42	185.61	47.60	65.27	242.58	47.92	78.80	247.42	91.22	-184.09	54.97	33.35	-227.39	60.61	41.53	-403.85	48.13	100.23	-392.06	44.33	136.92	-33.55	153.85	1351.21	0.00	0.00	0.00	108.42	51.25	1698.74	131.69	161.25	1708.21	-64.75	133.70	1658.75	-40.22	206.47	1740.66	491.03	-275.60	79.70	1087.15	-288.07	78.04	501.85
7.61000	308.45	191.24	39.74	265.82	185.81	47.14	65.29	242.44	47.83	79.05	247.52	91.24	-183.56	54.53	33.55	-227.28	60.38	42.19	-398.30	48.54	109.00	-383.88	43.89	146.09	-25.14	155.52	1352.52	0.00	0.00	0.00	116.20	53.10	1699.94	139.01	162.91	1709.35	-58.33	132.67	1659.94	-33.20	208.25	1741.84	491.96	-275.53	80.04	1087.53	-288.07	78.27	501.90
7.62000	308.85	191.07	39.96	266.15	185.51	47.02	65.38	242.48	47.84	79.27	247.39	91.08	-182.73	54.83	33.94	-226.81	60.08	43.01	-391.34	48.78	118.70	-375.20	44.37	154.69	-18.29	157.11	1353.86	0.00	0.00	0.00	122.72	54.45	1700.97	145.63	164.42	1710.25	-51.91	131.63	1661.13	-26.24	210.14	1743.03	491.65	-275.60	79.90	1087.61	-287.94	78.29	501.55
7.63000	308.26	191.39	39.31	266.23	185.42	46.89	65.43	242.39	47.79	79.37	247.22	90.95	-184.61	54.99	33.24	-225.72	59.53	44.38	-383.36	49.90	128.78	-365.15	44.69	163.87	-11.27	158.48	1355.18	0.00	0.00	0.00	129.14	55.92	1702.01	153.23	165.82	1711.30	-45.49	130.58	1662.33	-19.45	211.72	1744.21	490.85	-275.71	79.74	1086.67	-288.18	77.73	501.39
7.64000	308.83	191.50	39.04	266.42	185.67	46.64	65.43	242.29	47.72	79.50	247.28	90.90	-182.79	55.00	33.18	-219.55	62.56	49.28	-374.21	50.81	139.65	-356.01	45.21	172.45	-3.25	159.17	1359.60	0.00	0.00	0.00	134.69	57.28	1702.95	158.93	167.08	1712.17	-39.08	129.52	1663.53	-12.70	213.48	1745.30	490.76	-275.55	79.78	1087.59	-288.03	78.19	501.81
7.65000	307.81	191.24	38.41	266.32	185.66	46.49	65.49	242.31	47.71	79.67	247.21	90.76	-182.09	54.84	32.28	-219.92	61.79	48.76	-364.59	52.35	151.00	-343.88	46.36	182.91	3.12	160.67	1358.19	0.00	0.00	0.00	140.54	58.51	1703.97	164.26	168.25	1713.24	-32.66	128.46	1664.75	-6.10	215.18	1746.26	491.87	-275.44	80.01	1087.70	-287.84	78.21	500.95
7.66000	309.48	191.13	38.55	265.93	185.76	46.10	65.55	242.42	47.73	79.78	247.28	90.64	-178.05	55.21	32.36	-216.57	62.37	49.34	-353.94	53.47	163.13	-330.01	47.49	194.87	9.82	161.74	1358.74	0.00	0.00	0.00	147.76	59.78	1705.13	170.68	169.65	1714.67	-26.26	127.39	1665.97	0.51	217.00	1747.06	490.86	-275.65	79.54	1087.99	-288.16	78.25	501.11
7.67000	307.63	191.19	37.58	267.24	185.74	46.42	65.58	242.34	47.66	79.87	247.29	90.50	-173.63	55.98	31.79	-210.19	63.11	51.14	-342.57	55.32	175.04	-317.01	48.87	205.47	16.25	162.81	1359.77	0.00	0.00	0.00	153.91	60.98	1706.19	178.19	170.80	1715.68	-19.85	126.31	1667.20	7.07	218.63	1747.79	491.20	-275.39	79.80	1088.35	-288.06	78.31	500.64
7.68000	307.22	190.86	37.41	266.45	185.47	46.15	65.64	242.31	47.62	79.92	247.38	90.38	-170.12	55.67	30.76	-203.08	63.27	53.23	-330.13	57.27	186.70	-302.75	49.45	216.17	19.96	163.59	1360.59	0.00	0.00	0.00	159.99	62.16	1707.22	183.53	171.74	1716.62	-13.44	125.22	1668.44	13.49	220.17	1748.47	491.52	-275.50	79.84	1087.91	-288.19	78.06	501.26
7.69000	307.38	190.97	37.05	266.46	186.43	45.86	65.62	242.27	47.56	79.95	247.45	90.25	-159.03	54.59	30.48	-194.33	63.00	55.49	-317.19	59.17	198.09	-290.03	52.57	225.29	26.27	164.37	1359.82	0.00	0.00	0.00	165.33	63.05	1708.14	189.27	172.66	1717.40	-7.04	124.13	1669.68	19.79	221.36	1749.21	492.22	-275.47	79.99	1087.64	-288.11	78.06	501.15
7.70000	308.91	191.73	37.60	266.43	186.26	45.92	65.65	242.40	47.60	79.99	247.41	90.10	-156.06	53.68	28.33	-185.53	61.84	57.68	-303.61	60.39	209.68	-273.04	51.00	236.76	35.64	164.95	1361.78	0.00	0.00	0.00	171.15	63.66	1709.02	195.50	173.23	1718.29	-0.64	123.03	1670.94	26.11	222.67	1749.90	491.65	-275.54	79.88	1087.58	-287.93	78.08	501.23
7.71000	309.10	191.67	37.77	264.76	186.34	45.47	65.63	242.27	47.52	80.02	247.54	90.03	-147.86	52.62	32.29	-174.47	60.82	63.19	-288.68	61.58	220.30	-257.10	50.74	247.02	40.89	165.45	1362.63	0.00	0.00	0.00	178.24	64.44	1710.10	203.08	173.83	1719.42	5.75	121.92	1672.20	32.38	223.55	1750.62	491.61	-275.69	79.74	1086.94	-287.83	77.87	501.01
7.72000	306.98	191.28	37.08	262.18	186.48	45.04	65.69	242.29	47.49	80.00	247.66	90.01	-135.42	51.90	41.12	-162.09	60.37	72.31	-273.68	62.63	230.16	-241.63	51.67	256.71	48.04	165.82	1363.66	0.00	0.00	0.00	184.25	65.35	1710.97	208.08	174.23	1720.45	12.15	120.81	1673.47	38.64	224.53	1751.34	490.90	-275.27	79.57	1087.49	-287.97	78.13	500.84
7.73000	308.68	191.44	37.27	260.41	186.39	44.50	65.67	242.21	47.44	79.95	247.76	90.00	-117.09	50.70	51.80	-144.25	59.81	82.57	-258.64	63.79	239.03	-226.20	53.24	266.14	54.47	166.27	1364.70	0.00	0.00	0.00	190.17	65.84	1711.76	214.18	174.77	1721.18	18.54	119.69	1674.74	44.99	225.67	1752.08	490.74	-275.25	79.44	1088.02	-288.06	78.27	501.83
7.74000	306.94	192.02	36.90	260.64	186.36	44.71	65.72	242.41	47.53	79.89	247.86	90.02	-97.30	50.62	62.36	-123.42	60.02	93.23	-242.52	64.87	247.55	-211.95	54.03	274.87	56.37	167.70	1358.13	0.00	0.00	0.00	195.65	66.31	1712.45	219.20	174.87	1721.89	24.92	118.56	1676.03	51.40	226.28	1752.93	490.37	-275.09	79.56	1087.56	-288.47	78.03	500.86
7.75000	309.12	191.42	37.61	258.70	186.63	44.32	65.71	242.33	47.45	79.76	247.85	90.00	-78.74	51.25	72.08	-106.23	59.89	102.01	-225.43	65.96	255.39	-195.62	54.73	282.41	64.19	167.72	1365.58	0.00	0.00	0.00	200.86	66.19	1713.11	225.54	174.66	1722.53	31.31	117.42	1677.32	57.78	227.09	1753.88	491.47	-275.03	79.88	1087.62	-287.81	78.31	500.66
7.76000	307.97	191.39	37.15	257.40	186.35	43.98	65.70	242.27	47.47	79.57	247.76	89.96	-62.30	51.47	80.81	-81.69	60.38	111.99	-208.06	67.13	262.35	-176.89	56.15	290.87	71.11	168.32	1367.80	0.00	0.00	0.00	207.57	66.28	1713.96	233.35	174.76	1723.28	37.69	116.27	1678.62	64.25	227.83	1754.87	491.68	-275.28	79.96	1087.83	-287.50	78.48	500.68
7.77000	308.14	191.23	37.31	257.60	186.56	44.04	65.69	242.16	47.40	79.40	247.87	90.01	-39.36	52.00	90.30	-54.21	60.54	122.09	-190.50	68.03	268.77	-159.66	56.99	297.74	75.11	168.97	1368.83	0.00	0.00	0.00	210.97	65.60	1714.61	240.24	174.81	1723.99	44.07	115.12	1679.93	70.63	228.20	1755.94	491.54	-275.26	79.84	1087.60	-288.05	78.07	500.55
7.78000	307.12	191.65	36.68	267.26	186.69	45.47	65.71	242.40	47.51	79.13	247.81	90.00	-16.96	52.42	99.81	-38.03	60.57	130.20	-172.70	69.07	274.42	-142.67	58.32	303.85	82.71	169.68	1370.16	0.00	0.00	0.00	218.30	66.24	1715.40	246.22	174.53	1724.76	50.45	113.96	1681.24	77.03	228.91	1757.04	491.30	-274.85	79.96	1087.01	-288.26	77.95	501.50
7.79000	307.96	192.26	37.37	267.30	186.52	45.43	65.71	242.40	47.50	78.91	247.81	90.02	5.90	51.77	109.19	-19.10	59.72	138.60	-154.87	70.26	279.28	-127.33	59.51	309.52	136.09	172.02	1463.36	0.00	0.00	0.00	222.52	66.04	1716.08	251.04	174.37	1725.49	56.82	112.79	1682.57	83.33	229.62	1758.10	491.55	-274.98	80.00	1087.40	-287.95	78.19	501.01
7.80000	308.72	191.73	37.55	247.62	186.87	41.74	65.72	242.45	47.57	78.67	247.75	90.04	29.12	51.18	118.31	2.54	59.89	147.68	-137.09	71.58	283.43	-110.43	60.73	313.75	102.46	171.24	1387.27	0.00	0.00	0.00	226.73	65.47	1716.86	256.16	173.93	1726.41	63.19	111.62	1683.90	89.49	229.76	1759.20	491.66	-275.00	79.92	1087.64	-288.01	78.24	500.75
7.81000	308.41	191.84	37.54	249.74	186.48	42.25	65.70	242.43	47.58	78.45	247.62	90.04	62.34	49.75	129.48	23.52	57.95	155.61	-118.86	72.82	286.85	-90.67	61.99	318.70	99.30	171.58	1373.62	0.00	0.00	0.00	233.99	65.24	1717.71	263.05	173.35	1727.46	69.56	110.43	1685.24	95.61	230.07	1760.26	491.55	-275.15	79.89	1087.96	-287.96	78.32	500.61
7.82000	307.20	190.95	37.06	261.03	186.32	44.33	65.72	242.51	47.62	78.26	247.64	90.14	94.33	47.95	140.06	43.74	56.85	162.96	-99.89	73.58	289.88	-72.73	63.08	322.14	104.81	172.13	1374.56	0.00	0.00	0.00	237.46	64.83	1718.61	269.34	172.85	1728.37	75.92	109.24	1686.59	101.69	230.36	1761.29	491.32	-275.18	79.84	1088.13	-287.62	78.40	501.45
7.83000	305.38	191.16	36.86	264.55	186.38	45.07	65.70	242.41	47.61	78.11	247.50	90.13	107.12	45.42	146.76	63.69	55.65	169.78	-80.74	74.46	292.18	-54.57	64.42	326.05	109.98	172.93	1375.45	0.00	0.00	0.00	241.35	64.49	1719.51	273.26	172.62	1729.51	82.29	108.04	1687.94	107.72	230.40	1762.25	491.08	-275.36	79.71	1087.38	-288.15	78.00	501.23
7.84000	306.43	191.79	37.19	266.40	185.96	45.31	65.66	242.27	47.57	77.95	247.48	90.22	120.65	42.56	152.67	86.69	54.27	176.57	-61.44	75.19	293.73	197.90	59.55	1551.16	114.40	173.44	1376.27	0.00	0.00	0.00	245.28	64.23	1720.26	277.98	172.26	1730.38	88.64	106.84	1689.30	113.74	230.69	1763.10	490.64	-275.63	79.53	1087.57	-288.26	78.00	500.31
7.85000	307.28	191.48	37.40	266.47	186.06	45.44	65.66	242.24	47.57	77.85	247.32	90.26	140.51	41.71	159.47	110.33	53.21	182.88	-42.11	75.54	294.60	13.88	64.72	496.02	120.33	173.77	1376.96	0.00	0.00	0.00	251.39	63.95	1720.91	284.41	171.76	1731.16	95.00	105.62	1690.68	119.75	230.86	1763.84	490.94	-275.52	79.77	1087.39	-288.19	77.95	500.77
7.86000	308.73	191.30	37.28	266.90	185.80	45.32	65.66	242.28	47.61	77.68	247.21	90.29	162.76	39.18	166.02	133.70	51.12	188.38	-22.51	75.53	294.78	0.20	65.64	329.14	128.33	174.31	1377.75	0.00	0.00	0.00	258.64	63.47	1721.73	291.81	171.27	1732.20	101.35	104.40	1692.06	125.74	230.95	1764.50	491.18	-275.50	79.76	1087.86	-288.16	78.04	500.93
7.87000	308.27	191.51	37.11	266.97	185.21	45.50	65.68	242.25	47.63	77.58	247.25	90.40	186.52	37.13	172.46	156.23	48.78	193.59	-2.89	75.19	294.32	18.81	65.40	329.22	134.19	174.65	1378.38	0.00	0.00	0.00	264.08	63.28	1722.34	297.95	170.74	1732.93	107.70	103.17	1693.44	131.78	231.04	1765.05	491.12	-275.17	79.86	1087.95	-287.79	78.09	501.28
7.88000	308.66	190.70	37.14	266.18	185.29	45.04	65.71	242.29	47.65	77.42	247.05	90.42	210.02	34.85	178.26	178.73	46.71	198.09	16.89	74.17	293.30	37.85	64.80	329.87	138.71	175.09	1378.84	0.00	0.00	0.00	269.95	62.86	1722.79	303.48	170.29	1733.52	114.05	101.94	1694.84	137.87	231.00	1765.54	491.24	-275.44	79.83	1087.92	-287.91	78.17	500.81
7.89000	308.61	191.04	37.25	265.55	185.13	44.86	65.72	242.26	47.66	77.33	247.02	90.47	234.68	32.39	184.08	202.71	44.40	202.82	37.16	72.91	291.67	228.73	56.81	1554.09	143.39	175.45	1379.20	0.00	0.00	0.00	274.45	62.45	1723.21	308.76	169.84	1733.97	120.39	100.69	1696.24	143.97	230.99	1765.93	491.28	-275.47	79.90	1087.08	-288.54	77.73	501.39
7.90000	308.22	191.36	37.13	266.11	185.03	44.79	65.71	242.15	47.64	77.22	246.85	90.46	257.83	30.01	189.31	225.37	42.06	206.71	57.71	70.58	289.70	99.51	60.68	493.90	148.96	175.66	1379.37	0.00	0.00	0.00	280.27	62.28	1723.26	314.51	169.25	1734.16	126.73	99.44	1697.66	150.09	231.02	1766.25	490.36	-275.77	79.47	1087.30	-288.36	77.89	501.03
7.91000	309.17	190.95	37.05	266.35	184.31	44.14	65.70	242.14	47.64	77.10	246.81	90.53	283.21	26.81	194.59	249.81	39.69	210.81	78.22	67.75	287.16	95.08	59.25	323.94	155.50	175.86	1379.64	0.00	0.00	0.00	289.58	62.65	1723.30	321.28	168.37	1734.60	133.07	98.18	1699.08	156.17	230.88	1766.47	490.98	-275.55	79.45	1087.73	-288.42	77.93	501.34
7.92000	308.19	190.63	36.69	266.70	184.06	43.91	65.71	242.35	47.74	77.02	246.59	90.55	307.47	24.46	199.03	273.45	37.12	214.12	98.63	64.72	283.93	114.15	56.79	321.10	160.90	176.06	1379.88	0.00	0.00	0.00	293.41	61.80	1723.26	326.84	168.17	1734.56	139.40	96.91	1700.50	162.31	230.72	1766.61	490.41	-275.64	79.24	1087.10	-288.20	77.88	501.94
7.93000	308.72	191.28	36.66	265.73	184.04	43.41	65.74	242.29	47.72	76.96	246.75	90.69	330.00	21.31	202.46	297.13	34.32	216.87	118.98	61.90	279.96	133.55	53.82	319.00	166.38	176.04	1379.99	0.00	0.00	0.00	301.47	61.95	1723.02	334.81	167.65	1734.33	145.73	95.64	1701.94	168.53	230.58	1766.69	491.24	-275.28	79.66	1087.04	-288.21	77.89	501.07
7.94000	309.58	191.03	36.65	267.28	184.51	44.37	65.75	242.38	47.74	76.89	246.57	90.72	354.68	18.42	206.56	320.11	31.34	219.11	139.46	58.31	275.57	270.32	54.75	1552.08	170.35	176.20	1380.11	0.00	0.00	0.00	305.83	61.31	1722.82	340.70	167.45	1734.16	152.06	94.35	1703.39	174.77	230.47	1766.68	491.37	-275.14	79.83	1087.49	-288.20	78.00	502.18
7.95000	309.02	190.46	36.86	267.14	184.52	44.06	65.77	242.30	47.74	76.83	246.44	90.80	378.12	15.30	209.67	343.63	28.10	221.27	160.10	54.41	270.71	188.41	47.12	479.14	175.07	176.30	1379.99	0.00	0.00	0.00	310.71	60.57	1722.33	346.03	167.10	1733.79	158.38	93.06	1704.84	181.07	230.24	1766.58	491.39	-275.10	79.77	1087.60	-288.27	77.96	501.46
7.96000	308.47	190.93	36.30	267.42	185.06	44.03	65.77	242.14	47.67	76.76	246.19	90.82	400.07	11.85	212.57	366.15	24.18	222.80	181.16	51.02	265.07	192.17	42.02	305.04	182.38	176.30	1379.89	0.00	0.00	0.00	319.80	60.53	1721.76	352.56	166.39	1733.36	164.70	91.76	1706.30	187.39	229.87	1766.51	491.49	-275.04	79.67	1087.62	-288.15	78.01	501.09
7.97000	308.68	190.50	35.95	267.71	184.90	44.12	65.76	242.15	47.71	76.68	246.02	90.89	423.62	8.12	215.57	388.17	20.24	223.98	202.27	46.99	259.22	211.90	38.42	299.59	187.08	176.28	1379.64	0.00	0.00	0.00	323.65	59.61	1721.26	358.76	165.96	1732.86	171.02	90.46	1707.77	193.75	229.59	1766.31	491.26	-275.31	79.53	1087.75	-288.07	78.06	501.23
7.98000	307.38	191.08	35.65	266.32	185.20	43.66	65.78	242.35	47.79	76.62	245.85	90.97	446.24	3.32	217.99	410.14	15.95	225.43	223.25	42.83	253.14	231.41	34.79	293.71	194.53	176.22	1379.50	0.00	0.00	0.00	328.52	59.02	1720.75	366.02	165.61	1732.05	177.33	89.14	1709.25	200.21	229.33	1766.08	491.10	-275.24	79.48	1087.57	-288.18	77.93	501.62
7.99000	307.04	190.93	35.41	266.79	185.22	43.94	65.82	242.29	47.81	76.55	245.77	91.10	467.48	-1.31	220.12	432.14	11.51	226.12	243.93	37.92	247.17	250.76	30.90	287.58	200.72	176.10	1379.34	0.00	0.00	0.00	334.93	58.48	1720.09	371.59	165.26	1731.51	183.64	87.82	1710.73	206.56	228.83	1765.84	490.83	-275.50	79.79	1087.59	-287.99	78.00	501.53
8.00000	309.03	191.55	36.08	266.57	185.28	43.92	65.84	242.41	47.88	76.53	245.69	91.21	489.09	-5.92	222.33	453.17	7.24	226.87	264.33	33.21	240.96	269.82	27.65	281.07	206.71	175.92	1379.16	0.00	0.00	0.00	341.26	58.35	1719.49	378.76	164.94	1730.73	189.95	86.49	1712.23	212.84	228.38	1765.57	490.80	-275.43	79.87	1087.49	-288.03	78.00	500.50
8.01000	310.39	190.80	34.83	267.11	185.53	44.14	65.88	242.42	47.90	76.44	245.38	91.21	511.22	-9.85	224.36	475.13	3.23	227.74	284.53	28.38	234.74	288.63	23.92	274.55	210.51	175.83	1378.95	0.00	0.00	0.00	347.86	57.83	1718.79	384.50	164.75	1730.18	196.25	85.15	1713.73	219.07	227.64	1765.32	491.02	-275.38	79.99	1087.57	-288.07	77.97	500.74
8.02000	310.54	191.06	34.74	266.99	185.88	44.24	65.90	242.46	47.93	76.42	245.44	91.39	531.13	-13.18	225.78	495.88	-0.35	228.04	304.57	23.48	228.65	307.36	20.05	268.15	215.96	175.58	1378.72	0.00	0.00	0.00	352.45	56.94	1718.26	389.95	164.59	1729.51	202.55	83.80	1715.24	225.37	227.43	1764.91	490.66	-275.51	79.84	1088.32	-288.06	78.16	500.36
8.03000	310.60	190.93	35.07	266.81	186.14	44.14	65.92	242.47	47.96	76.39	245.39	91.57	551.08	-16.95	227.07	516.38	-3.81	228.38	324.21	18.50	222.64	325.71	16.30	261.85	222.13	175.15	1378.35	0.00	0.00	0.00	358.60	56.32	1717.59	394.68	164.08	1729.05	208.85	82.45	1716.76	231.59	226.76	1764.59	491.59	-275.09	80.03	1087.52	-288.11	77.95	500.91
8.04000	310.68	191.31	35.23	267.40	186.28	44.46	65.93	242.26	47.87	76.38	245.23	91.68	570.70	-19.26	227.98	536.64	-6.55	228.45	343.20	14.05	216.73	343.48	11.88	255.97	227.79	174.87	1378.10	0.00	0.00	0.00	365.34	56.01	1717.03	401.09	163.50	1728.48	215.14	81.09	1718.29	237.73	226.13	1764.16	490.81	-275.04	79.86	1087.77	-288.06	78.14	501.22
8.05000	310.66	190.98	34.88	266.84	186.44	44.37	65.95	242.36	47.94	76.34	244.93	91.83	587.95	-20.31	227.97	551.70	-9.77	225.55	361.13	9.55	210.97	360.37	7.36	250.45	233.70	174.44	1377.65	0.00	0.00	0.00	372.31	55.43	1716.32	407.10	163.06	1727.84	221.43	79.72	1719.82	243.81	225.70	1763.66	490.38	-275.18	79.79	1087.09	-288.27	77.74	500.69
8.06000	310.75	191.15	35.09	266.60	186.52	44.45	65.95	242.33	47.96	76.32	244.87	92.06	605.64	-21.38	228.35	568.62	-10.94	224.45	378.19	4.98	205.64	376.48	2.61	245.27	239.12	173.92	1377.42	0.00	0.00	0.00	377.99	54.83	1715.74	413.54	162.36	1727.32	227.72	78.34	1721.37	249.87	224.86	1763.21	492.02	-275.12	80.36	1087.88	-288.16	78.01	499.16
8.07000	310.59	191.19	35.04	266.73	186.73	44.49	66.02	242.29	48.01	76.28	244.58	92.24	622.04	-22.23	228.23	584.88	-11.88	223.48	394.35	0.90	200.43	391.76	-0.82	239.87	246.05	173.37	1376.83	0.00	0.00	0.00	383.37	54.17	1715.19	420.06	161.75	1726.76	234.00	76.95	1722.92	255.91	224.19	1762.69	491.37	-275.01	79.97	1088.15	-288.22	78.04	499.79
8.08000	310.70	191.53	35.11	266.59	186.62	44.55	66.08	242.18	48.05	76.30	244.54	92.53	638.13	-21.79	228.13	600.10	-12.25	222.17	409.56	-2.60	195.22	406.00	-4.76	234.97	251.09	172.86	1376.46	0.00	0.00	0.00	389.01	53.37	1714.70	426.92	161.03	1726.15	240.28	75.56	1724.48	261.93	223.29	1762.19	490.56	-275.13	79.72	1087.75	-288.25	78.09	500.40
8.09000	310.40	191.94	35.02	266.00	187.12	44.52	66.12	242.26	48.19	76.29	244.33	92.75	651.31	-21.74	227.25	614.07	-12.38	220.83	423.70	-5.92	190.37	419.36	-7.91	230.12	257.00	172.25	1376.02	0.00	0.00	0.00	396.11	52.91	1714.05	430.91	160.34	1725.80	246.56	74.15	1726.05	267.89	222.35	1761.66	489.99	-275.23	79.55	1087.90	-287.97	78.12	500.20
8.10000	310.38	191.85	35.40	266.55	187.12	44.71	66.19	242.13	48.29	76.34	244.28	93.05	664.45	-21.56	225.91	627.13	-12.62	219.18	436.91	-8.60	185.64	431.91	-10.52	225.54	263.74	171.47	1375.59	0.00	0.00	0.00	402.61	51.82	1713.43	437.55	159.39	1725.20	252.83	72.74	1727.63	273.83	221.44	1761.11	491.06	-275.03	79.79	1087.85	-287.74	78.28	500.03
8.11000	310.26	191.67	35.12	266.64	187.01	44.56	66.25	242.01	48.40	76.36	243.98	93.24	675.68	-20.75	224.11	639.05	-12.93	216.70	449.04	-10.41	180.75	443.50	-13.20	221.31	268.65	170.66	1375.19	0.00	0.00	0.00	408.68	51.10	1712.83	443.08	158.73	1724.58	259.09	71.32	1729.22	279.75	220.28	1760.60	490.30	-275.02	79.55	1087.71	-287.80	77.95	500.54
8.12000	310.02	191.87	35.12	266.62	187.51	44.68	66.31	241.71	48.49	76.48	243.85	93.49	686.51	-19.94	221.32	649.94	-12.50	213.92	460.08	-11.26	175.76	454.11	-14.75	217.02	275.29	169.77	1374.74	0.00	0.00	0.00	415.30	50.15	1712.26	449.89	157.83	1724.07	265.36	69.90	1730.81	285.64	219.05	1760.09	490.30	-274.77	79.34	1087.61	-288.38	77.72	500.67
8.13000	310.00	191.98	34.95	266.64	187.41	44.68	66.38	241.42	48.62	76.61	243.97	93.78	694.97	-19.33	217.57	659.65	-12.29	210.64	469.93	-11.74	170.97	463.57	-16.51	213.14	281.89	168.97	1374.18	0.00	0.00	0.00	420.90	49.04	1711.66	456.28	156.68	1723.62	271.62	68.46	1732.41	291.54	218.00	1759.54	490.78	-274.92	79.53	1087.74	-288.47	77.78	500.35
8.14000	309.91	191.81	34.91	265.71	187.66	44.46	66.48	241.38	48.87	76.81	243.71	93.99	705.63	-18.45	213.67	668.24	-11.30	206.55	478.50	-12.44	166.56	472.00	-17.87	209.35	287.82	167.98	1373.72	0.00	0.00	0.00	426.20	47.83	1711.15	463.13	155.39	1723.19	277.87	67.02	1734.03	297.48	216.65	1759.00	491.30	-274.76	79.66	1088.23	-288.16	78.12	499.67
8.15000	309.80	191.73	34.80	266.43	187.54	44.55	66.56	241.06	49.12	77.02	243.69	94.29	712.49	-16.65	208.58	675.81	-10.58	201.66	485.76	-12.68	162.25	479.37	-19.15	205.75	293.32	166.84	1373.15	0.00	0.00	0.00	432.58	46.53	1710.64	467.67	154.27	1722.87	284.13	65.57	1735.65	303.40	215.61	1758.41	491.43	-275.04	79.92	1088.33	-288.12	78.15	499.43
8.16000	309.83	192.36	34.80	266.41	187.63	44.60	66.68	240.84	49.44	77.29	243.68	94.67	717.87	-14.67	203.10	682.06	-9.57	196.37	492.01	-12.78	158.14	485.59	-19.44	201.97	299.77	165.79	1372.66	0.00	0.00	0.00	438.60	45.38	1710.23	473.52	152.66	1722.55	290.38	64.11	1737.28	309.34	214.21	1757.89	491.48	-275.09	79.78	1088.46	-288.55	78.17	500.30
8.17000	309.87	192.27	34.86	267.20	187.47	44.56	66.86	240.60	49.90	77.62	243.67	95.06	724.48	-12.72	197.93	687.38	-7.85	190.77	497.24	-12.97	154.33	491.00	-19.96	198.45	305.84	164.37	1372.23	0.00	0.00	0.00	445.27	43.99	1709.82	479.94	151.29	1722.35	296.62	62.64	1738.91	315.36	212.76	1757.38	490.96	-275.42	79.78	1088.11	-288.24	78.21	500.62
8.18000	309.77	192.09	34.94	267.07	187.84	44.45	67.03	240.12	50.31	77.94	243.36	95.43	727.24	-10.14	191.93	691.54	-5.57	185.28	501.52	-13.13	150.58	495.48	-19.90	194.69	312.14	163.16	1371.82	0.00	0.00	0.00	451.61	42.41	1709.44	486.03	150.42	1722.06	302.86	61.16	1740.56	321.45	211.15	1756.89	491.40	-275.35	79.95	1087.19	-288.05	77.95	500.57
8.19000	309.92	191.70	34.91	266.04	187.65	44.11	67.26	239.81	50.95	78.37	243.51	96.10	730.64	-7.19	186.45	694.91	-3.36	179.55	505.00	-13.27	146.80	499.08	-19.77	190.87	319.21	161.52	1371.31	0.00	0.00	0.00	458.73	41.00	1709.16	491.56	148.66	1721.91	309.10	59.68	1742.22	327.60	209.28	1756.41	492.18	-275.32	80.21	1087.90	-288.01	78.12	499.36
8.20000	309.93	191.85	34.78	266.80	188.00	44.20	67.50	239.39	51.69	78.79	243.39	96.76	733.22	-4.71	181.30	697.56	-0.82	174.15	507.89	-13.02	142.91	501.96	-18.92	186.52	325.02	159.92	1370.94	0.00	0.00	0.00	464.55	39.44	1709.01	498.48	146.73	1721.82	315.33	58.19	1743.88	333.80	207.68	1755.96	492.51	-275.64	80.40	1088.13	-288.28	78.18	500.45
8.21000	309.94	192.12	34.96	267.04	188.04	44.04	67.82	239.05	52.59	79.33	243.35	97.57	736.31	-2.31	176.51	699.66	1.54	169.04	510.18	-12.51	138.69	504.34	-17.56	181.80	330.70	158.43	1370.61	0.00	0.00	0.00	471.23	37.89	1708.75	505.64	145.32	1721.56	321.56	56.69	1745.55	340.05	206.09	1755.57	491.82	-275.86	80.16	1087.49	-288.30	78.04	499.76
8.22000	309.94	192.39	34.41	267.08	188.28	43.99	68.15	238.83	53.69	79.85	243.23	98.45	737.91	-0.32	171.33	701.23	3.59	163.87	511.94	-12.36	134.40	506.33	-15.52	176.48	338.88	156.65	1370.33	0.00	0.00	0.00	477.71	36.16	1708.53	511.72	144.23	1721.34	327.79	55.18	1747.23	346.30	204.06	1755.28	491.50	-275.83	80.10	1088.29	-288.24	78.20	498.47
8.23000	310.07	192.90	34.43	267.21	188.28	43.94	68.57	238.61	54.85	80.48	243.38	99.50	740.41	2.43	166.67	702.42	5.61	158.75	513.76	-12.11	129.57	507.96	-13.96	171.00	346.31	154.78	1370.13	0.00	0.00	0.00	484.07	34.61	1708.46	517.91	142.38	1721.43	334.01	53.66	1748.92	352.67	202.07	1755.02	491.56	-276.01	80.33	1088.45	-288.20	78.34	500.05
8.24000	310.03	192.41	34.88	267.78	188.39	43.92	69.06	238.75	56.23	81.18	243.89	100.84	739.17	4.55	160.43	703.23	8.39	153.41	515.68	-12.06	127.34	509.88	-12.62	165.73	351.22	153.03	1370.07	0.00	0.00	0.00	490.90	32.29	1708.33	524.76	140.09	1721.49	340.23	52.14	1750.62	359.11	199.67	1754.92	490.75	-276.14	80.14	1088.03	-288.27	78.27	500.52
8.25000	310.00	191.81	34.69	267.15	188.58	43.67	69.46	238.59	57.59	81.94	244.08	102.16	740.14	7.62	153.57	703.35	10.53	146.62	517.22	-10.29	126.95	511.58	-11.47	161.77	359.83	150.99	1370.12	0.00	0.00	0.00	497.65	30.15	1708.34	531.09	137.99	1721.59	346.44	50.60	1752.33	365.56	197.27	1754.94	490.99	-276.21	80.20	1088.14	-288.44	78.30	499.96
8.26000	310.02	191.83	34.76	267.57	188.76	43.65	69.94	238.76	59.19	82.88	244.71	103.85	741.16	9.09	146.84	703.35	11.52	139.26	518.11	-9.77	126.82	513.32	-11.47	161.19	365.94	149.08	1370.23	0.00	0.00	0.00	503.91	27.87	1708.48	536.54	135.97	1721.87	352.65	49.06	1754.04	372.16	194.56	1755.28	490.50	-276.63	80.30	1087.19	-288.30	78.17	499.98
8.27000	310.08	192.35	34.74	266.67	188.69	43.16	70.58	239.02	60.99	83.89	245.22	105.67	743.19	7.81	143.63	705.23	10.93	137.47	519.40	-10.67	126.55	515.02	-11.76	162.35	372.55	147.11	1370.77	0.00	0.00	0.00	511.19	25.54	1708.73	544.03	133.48	1722.31	358.86	47.51	1755.77	378.99	191.79	1755.94	490.65	-276.55	80.15	1087.38	-288.00	78.08	500.25
8.28000	310.05	192.80	34.40	266.91	189.14	43.12	71.26	239.26	62.93	85.08	245.80	107.70	742.92	5.80	143.51	706.80	9.64	138.69	519.83	-12.30	125.96	516.57	-12.15	163.40	379.12	144.86	1371.29	0.00	0.00	0.00	518.84	23.23	1709.09	550.90	131.32	1722.92	365.06	45.95	1757.50	385.82	188.96	1756.68	491.85	-276.03	80.25	1087.60	-288.27	78.12	500.55
8.29000	310.09	191.83	34.63	268.07	189.10	43.22	72.01	239.44	65.02	86.27	246.44	109.86	744.12	4.85	143.05	707.68	8.52	138.58	519.52	-13.44	125.85	517.20	-13.15	164.46	387.10	142.79	1372.03	0.00	0.00	0.00	525.78	20.68	1709.49	557.76	128.63	1723.69	371.26	44.38	1759.24	392.66	185.70	1757.52	491.84	-276.16	80.37	1087.54	-288.10	78.07	499.81
8.30000	310.04	191.48	34.51	267.76	188.96	42.69	72.85	239.54	67.17	87.60	247.04	112.16	745.52	3.45	142.14	708.00	7.22	137.57	519.64	-13.77	125.96	517.29	-13.37	165.02	393.70	140.60	1372.95	0.00	0.00	0.00	533.46	18.02	1710.04	565.85	126.08	1724.34	377.45	42.81	1761.00	399.62	182.57	1758.32	491.78	-276.19	80.37	1087.77	-288.60	77.94	499.41
8.31000	309.98	191.44	34.20	268.33	189.53	42.46	73.82	239.74	69.58	88.97	247.63	114.61	746.15	1.85	139.99	709.00	6.14	136.54	520.00	-13.86	125.84	517.87	-14.12	164.95	400.49	138.11	1373.89	0.00	0.00	0.00	541.20	15.25	1710.65	572.97	123.15	1725.26	383.64	41.22	1762.76	406.66	179.32	1759.31	491.59	-276.38	80.35	1088.08	-288.13	78.18	500.65
8.32000	310.13	192.05	34.53	267.94	189.33	42.64	74.84	239.81	72.19	90.60	248.42	117.40	746.87	0.15	136.78	710.68	4.31	134.81	520.01	-14.26	126.02	519.18	-14.34	164.07	408.85	135.57	1374.98	0.00	0.00	0.00	548.18	12.27	1711.36	579.78	120.12	1726.34	389.83	39.63	1764.52	413.80	175.83	1760.49	491.93	-275.90	80.10	1087.80	-288.15	78.20	499.95
8.33000	310.12	192.56	33.96	267.72	189.34	42.22	76.09	239.87	75.22	92.35	248.74	120.29	747.92	-0.94	133.48	712.65	3.09	133.30	520.27	-14.31	125.97	520.48	-13.91	163.09	416.80	133.03	1376.18	0.00	0.00	0.00	556.49	9.38	1712.17	586.94	116.94	1727.55	396.01	38.03	1766.30	421.01	172.12	1761.91	492.47	-275.31	80.29	1088.34	-288.01	78.49	500.53
8.34000	310.25	191.81	34.42	268.61	189.26	42.24	77.52	240.00	78.55	94.40	249.01	123.49	749.71	-1.74	130.63	713.14	2.73	133.45	520.46	-14.54	125.85	521.58	-14.11	162.61	423.47	130.46	1377.76	0.00	0.00	0.00	563.69	6.03	1713.08	593.75	113.77	1728.86	402.18	36.42	1768.09	428.27	168.18	1763.58	492.12	-275.56	80.07	1087.98	-288.15	78.25	500.69
8.35000	310.49	191.80	34.39	268.72	189.17	42.07	79.15	239.70	81.99	96.68	249.48	127.09	751.13	-2.15	128.14	713.84	2.67	132.28	520.92	-14.38	125.52	522.63	-14.05	162.06	431.12	127.89	1379.43	0.00	0.00	0.00	572.13	2.77	1714.20	602.03	110.69	1730.19	408.36	34.80	1769.88	435.72	164.63	1765.45	492.11	-275.55	80.08	1087.77	-288.43	78.07	500.13
8.36000	310.45	192.24	34.19	269.34	189.18	42.06	81.01	239.56	85.79	99.26	249.68	130.78	752.73	-2.56	126.54	714.22	2.85	130.94	521.12	-14.61	125.32	523.46	-13.81	161.59	438.59	125.22	1381.45	0.00	0.00	0.00	579.60	-0.66	1715.51	609.34	106.79	1731.88	414.52	33.17	1771.69	443.14	160.77	1767.62	491.31	-275.59	79.75	1087.89	-288.18	78.21	500.33
8.37000	310.41	191.63	33.98	268.48	189.23	41.80	83.13	239.45	89.82	102.21	250.08	134.81	753.89	-2.42	125.40	715.56	2.09	129.97	521.26	-14.97	125.21	523.95	-14.07	161.34	447.20	122.48	1383.60	0.00	0.00	0.00	586.94	-4.00	1717.04	616.77	103.22	1733.81	420.69	31.54	1773.50	450.72	156.86	1769.97	491.63	-275.58	79.84	1087.76	-288.05	78.18	500.27
8.38000	310.58	191.79	34.02	268.42	189.29	41.60	85.61	239.81	94.32	105.48	250.68	139.05	752.85	-2.36	123.63	715.30	2.16	129.53	521.43	-14.89	124.98	524.21	-14.35	161.10	453.64	119.86	1386.15	0.00	0.00	0.00	595.16	-7.59	1718.70	623.96	100.09	1735.89	426.85	29.89	1775.32	458.34	152.82	1772.59	491.88	-275.91	79.88	1087.52	-287.86	78.28	498.88
8.39000	310.66	191.88	34.00	268.70	189.29	41.70	88.36	240.14	98.91	109.16	251.18	143.41	752.87	-2.85	122.57	715.53	2.47	129.11	521.57	-14.97	124.83	524.33	-14.59	160.90	460.57	117.45	1389.02	0.00	0.00	0.00	602.57	-11.24	1720.63	631.67	96.33	1738.16	433.00	28.24	1777.15	465.95	148.95	1775.33	491.36	-275.89	79.62	1087.40	-287.49	78.38	499.55
8.40000	310.71	191.48	34.11	268.32	189.32	41.70	91.44	240.71	103.79	113.28	251.69	147.91	753.73	-2.82	121.80	716.43	0.58	128.54	521.65	-15.10	124.73	524.50	-14.82	160.73	468.06	114.82	1392.02	0.00	0.00	0.00	610.54	-14.87	1722.64	639.90	92.54	1740.67	439.15	26.58	1778.99	473.41	144.96	1778.26	492.06	-275.45	79.90	1087.90	-288.17	78.26	498.64
8.41000	310.51	191.71	33.51	268.78	189.35	41.82	94.87	241.11	108.80	117.89	252.52	152.61	754.39	-3.16	120.79	715.06	0.05	127.49	521.81	-15.16	124.59	524.68	-14.98	160.50	476.15	112.31	1395.08	0.00	0.00	0.00	618.67	-18.63	1724.84	647.33	88.92	1743.26	445.30	24.91	1780.84	480.92	140.87	1781.36	492.48	-275.38	79.99	1087.30	-288.05	78.13	499.25
8.42000	310.68	192.09	33.72	269.14	189.62	42.38	98.67	241.70	114.25	122.96	253.42	157.61	754.11	-3.63	119.66	715.39	0.04	126.61	521.97	-15.22	124.43	524.87	-14.97	160.29	482.37	109.93	1398.41	0.00	0.00	0.00	625.01	-22.38	1727.27	655.10	85.44	1746.03	451.44	23.23	1782.70	488.29	136.73	1784.57	491.88	-275.67	79.68	1087.59	-287.92	78.43	499.66
8.43000	310.75	192.52	33.91	269.27	187.44	44.47	102.91	241.79	119.88	128.49	253.80	162.66	755.59	-3.71	118.93	715.27	-0.23	125.78	522.13	-15.27	124.29	525.14	-15.45	160.25	489.77	107.39	1401.79	0.00	0.00	0.00	631.80	-25.63	1729.81	661.98	81.92	1749.05	457.58	21.55	1784.57	495.43	132.70	1787.83	493.08	-275.14	80.09	1088.35	-288.12	78.49	499.16
8.44000	310.77	191.78	34.01	269.34	187.66	45.31	107.49	241.57	126.01	134.49	253.92	168.06	754.71	-3.77	117.26	716.27	-0.13	125.37	522.31	-15.59	124.25	525.33	-15.09	159.87	497.92	105.19	1405.08	0.00	0.00	0.00	639.26	-29.17	1732.52	668.50	78.41	1752.16	463.71	19.85	1786.44	502.35	129.09	1791.04	492.40	-275.60	79.90	1088.18	-288.16	78.60	499.75
8.45000	310.95	192.11	33.73	270.02	187.41	46.29	112.40	241.07	132.84	140.91	253.89	173.99	755.75	-3.45	116.48	717.08	-0.00	124.87	522.46	-15.43	124.03	525.48	-15.20	159.78	504.99	102.86	1408.32	0.00	0.00	0.00	646.68	-32.48	1735.26	674.89	74.97	1755.42	469.84	18.15	1788.33	509.05	125.26	1794.20	491.73	-275.54	79.63	1088.20	-288.06	78.61	500.52
8.46000	311.37	192.51	33.37	270.97	187.04	47.37	117.35	240.03	140.34	147.47	253.31	180.35	755.96	-3.94	115.86	716.96	-0.26	124.30	522.57	-15.31	123.86	525.54	-15.55	159.81	512.71	100.53	1411.54	0.00	0.00	0.00	653.80	-35.62	1738.04	681.07	71.85	1758.58	475.96	16.43	1790.22	515.52	121.71	1797.25	492.44	-275.45	79.90	1087.49	-288.07	78.18	500.60
8.47000	312.19	192.67	32.72	273.32	186.57	48.63	122.60	238.46	148.48	154.12	252.19	187.30	755.15	-4.12	114.88	717.48	0.45	124.27	522.64	-15.58	123.91	525.47	-15.50	159.73	520.33	98.16	1414.40	0.00	0.00	0.00	660.16	-38.90	1740.88	687.74	68.89	1761.73	482.08	14.71	1792.13	521.80	118.28	1800.13	492.51	-275.35	80.00	1088.17	-288.03	78.51	499.96
8.48000	313.36	192.11	32.46	275.13	185.62	49.73	128.08	236.82	157.54	161.07	250.70	194.80	755.27	-3.78	114.63	717.89	1.24	124.14	522.64	-15.60	123.88	525.35	-15.44	159.65	526.29	95.84	1417.27	0.00	0.00	0.00	667.71	-41.93	1743.59	694.65	65.90	1764.81	488.20	12.98	1794.04	527.94	114.66	1802.95	491.96	-275.28	79.86	1088.01	-287.95	78.54	500.38
8.49000	315.12	192.02	32.13	278.60	185.07	51.57	134.11	235.02	167.14	168.37	248.12	202.26	755.54	-4.25	114.35	717.14	-0.11	123.60	522.66	-15.41	123.79	525.21	-15.61	159.65	533.63	93.73	1419.98	0.00	0.00	0.00	673.71	-45.14	1746.24	700.26	63.54	1767.80	494.31	11.24	1795.96	533.95	111.71	1805.56	492.03	-275.79	79.74	1088.04	-288.11	78.49	500.45
8.50000	317.27	191.40	31.62	281.43	183.88	53.62	140.69	233.34	177.30	176.29	245.83	210.36	754.96	-4.23	114.08	716.57	-0.22	123.20	522.66	-15.45	123.77	525.12	-15.66	159.63	539.71	91.70	1422.48	0.00	0.00	0.00	678.64	-48.11	1748.92	705.51	60.58	1770.73	500.42	9.50	1797.89	539.86	108.67	1808.07	491.11	-275.67	79.54	1087.83	-287.65	78.50	500.25
8.51000	319.14	190.66	31.21	285.31	182.68	56.25	147.82	230.81	187.66	184.81	242.48	218.35	756.36	-4.39	114.37	719.21	-0.10	123.89	522.69	-15.37	123.70	524.84	-15.90	159.62	547.17	89.88	1424.82	0.00	0.00	0.00	684.80	-50.78	1751.39	712.55	57.68	1773.41	506.52	7.74	1799.83	545.63	105.80	1810.49	491.62	-275.71	79.58	1087.62	-287.77	78.41	499.91
8.52000	320.78	188.11	30.46	288.60	180.96	59.14	155.74	228.37	198.26	194.26	240.12	227.03	756.25	-4.05	114.24	716.95	-0.10	123.19	522.64	-15.44	123.69	524.86	-15.76	159.53	553.20	88.01	1427.14	0.00	0.00	0.00	690.93	-53.44	1753.70	717.46	55.23	1776.10	512.61	5.98	1801.78	551.38	102.91	1812.88	492.12	-275.79	79.80	1087.89	-288.10	78.40	500.55
8.53000	322.00	184.23	29.89	290.95	178.45	61.51	164.56	226.00	208.88	204.23	237.81	235.73	755.58	-4.12	113.98	717.71	-0.20	123.42	522.60	-15.63	123.76	524.72	-15.88	159.47	559.55	86.26	1429.47	0.00	0.00	0.00	697.16	-55.75	1755.78	722.80	52.82	1778.61	518.71	4.20	1803.74	557.09	100.25	1815.23	491.20	-275.90	79.47	1088.11	-287.99	78.51	500.92
8.54000	322.77	178.86	29.12	301.67	172.87	67.81	174.12	223.83	219.00	214.75	236.13	244.38	755.92	-3.94	114.17	717.01	-0.01	123.10	522.58	-15.61	123.74	524.57	-15.78	159.33	565.90	84.55	1431.63	0.00	0.00	0.00	703.71	-58.07	1757.73	729.05	50.60	1780.75	524.79	2.42	1805.71	562.77	97.74	1817.45	491.50	-276.35	79.39	1088.00	-288.29	78.44	501.09
8.55000	324.34	171.81	33.87	333.20	166.89	78.48	184.28	222.20	228.74	225.76	234.62	252.65	756.05	-4.12	114.75	717.00	-0.17	123.08	522.50	-15.86	123.83	524.42	-16.13	159.40	571.57	83.00	1433.81	0.00	0.00	0.00	709.04	-60.33	1759.54	735.87	48.44	1782.81	530.40	0.01	1807.63	568.29	95.85	1819.51	490.82	-276.13	79.33	1088.24	-288.78	78.21	501.13
8.56000	325.48	163.40	41.96	326.35	159.86	84.29	194.45	221.20	238.25	237.07	233.60	260.81	755.12	-3.68	114.32	717.69	-0.20	123.54	522.48	-15.47	123.64	524.29	-16.08	159.31	577.72	81.56	1435.98	0.00	0.00	0.00	714.59	-62.44	1761.34	740.12	46.58	1784.93	536.06	-2.17	1809.49	573.86	93.58	1821.56	490.67	-276.55	79.15	1088.26	-288.47	78.43	500.66
8.57000	338.21	154.63	51.58	333.14	152.90	93.68	204.73	220.32	247.41	248.28	232.28	268.68	755.82	-3.83	114.66	716.42	-0.08	123.01	522.45	-15.55	123.70	524.16	-15.94	159.22	583.76	80.44	1437.97	0.00	0.00	0.00	720.61	-64.13	1763.14	745.96	44.60	1786.82	541.62	-4.03	1811.31	579.22	91.83	1823.48	491.41	-276.73	79.20	1087.90	-288.66	78.13	500.28
8.58000	344.00	147.88	59.95	332.93	146.38	100.85	215.33	219.65	256.01	259.49	231.12	276.72	755.80	-3.75	115.08	717.06	-0.29	123.38	522.39	-15.73	123.80	524.06	-16.48	159.40	590.13	79.31	1440.05	0.00	0.00	0.00	725.33	-65.93	1764.82	751.28	42.85	1788.68	547.14	-5.37	1813.15	584.59	90.13	1825.33	492.00	-276.39	79.47	1088.07	-288.67	78.26	500.46
8.59000	352.51	140.51	69.54	335.10	140.64	108.86	226.11	218.75	264.01	270.91	229.98	284.51	754.31	-3.68	114.60	715.80	-0.28	123.11	522.34	-15.62	123.79	523.99	-16.18	159.23	594.49	78.36	1441.87	0.00	0.00	0.00	730.41	-67.32	1766.51	756.01	41.89	1790.43	552.67	-6.37	1814.94	589.92	88.56	1827.09	491.99	-276.32	79.46	1087.88	-288.62	78.14	500.93
8.60000	367.95	133.31	80.37	347.77	134.88	118.52	237.20	218.03	271.57	282.38	228.92	292.13	754.79	-3.53	114.85	716.93	-0.44	123.55	522.31	-15.65	123.83	523.89	-16.01	159.19	599.98	77.34	1443.61	0.00	0.00	0.00	735.92	-68.69	1768.23	762.19	40.75	1792.07	558.06	-7.51	1816.67	595.18	87.36	1828.77	492.03	-276.22	79.35	1087.49	-288.69	78.12	501.12
8.61000	374.22	128.00	89.09	360.26	130.08	128.20	248.72	217.51	278.68	294.00	228.13	299.53	754.06	-3.02	114.85	716.08	-0.38	123.27	522.30	-15.65	123.83	523.78	-16.27	159.34	606.16	76.55	1445.21	0.00	0.00	0.00	740.88	-69.85	1770.00	767.20	39.67	1793.75	563.50	-8.73	1818.32	600.52	85.93	1830.40	491.01	-276.17	79.21	1087.64	-288.63	78.22	500.59
8.62000	393.97	122.80	99.71	364.20	125.87	135.46	260.62	216.79	285.22	305.99	227.15	306.48	754.95	-3.34	115.11	722.04	-0.27	124.72	522.28	-15.72	123.89	523.64	-16.34	159.43	610.67	75.76	1446.84	0.00	0.00	0.00	747.45	-70.78	1771.68	772.13	38.68	1795.54	568.87	-9.77	1819.89	605.73	85.14	1831.83	492.09	-276.18	79.61	1087.99	-288.48	78.44	500.21
8.63000	409.49	118.76	108.56	383.10	116.69	147.99	272.87	215.73	291.03	318.16	225.69	312.84	755.05	-3.37	115.24	720.01	-1.77	122.99	522.31	-15.56	123.83	523.52	-16.24	159.45	616.10	74.89	1448.26	0.00	0.00	0.00	752.55	-71.67	1773.35	778.56	38.00	1797.13	574.24	-10.36	1821.44	610.93	84.30	1833.25	492.33	-276.14	79.65	1087.73	-288.49	78.40	500.06
8.64000	420.57	115.77	115.78	397.72	116.78	154.24	285.36	214.71	296.30	330.55	224.53	318.80	754.65	-3.43	115.11	719.79	-1.85	122.73	522.31	-15.63	123.85	523.41	-15.87	159.43	621.88	74.09	1449.54	0.00	0.00	0.00	757.84	-72.30	1775.02	783.61	37.92	1798.70	579.60	-10.86	1822.87	616.17	83.46	1834.56	490.99	-275.99	79.18	1087.91	-288.39	78.38	500.37
8.65000	430.98	113.30	122.20	418.86	116.20	161.59	298.18	213.52	300.86	343.34	222.63	323.88	755.89	-3.37	115.26	719.80	-2.12	122.81	522.30	-15.63	123.86	523.29	-15.96	159.60	627.33	73.28	1450.84	0.00	0.00	0.00	763.43	-73.08	1776.75	788.88	37.07	1800.32	584.85	-11.69	1824.15	621.39	82.87	1835.71	491.10	-275.71	79.20	1088.03	-288.38	78.35	500.70
8.66000	449.14	112.68	129.16	440.84	116.33	168.37	311.32	211.78	304.56	356.47	220.75	328.30	757.55	-4.03	114.38	727.74	-0.14	125.51	522.35	-15.60	123.86	523.20	-15.57	159.57	632.75	72.57	1451.99	0.00	0.00	0.00	768.65	-73.46	1778.31	793.50	36.79	1801.82	590.16	-11.99	1825.35	626.63	82.49	1836.77	491.33	-275.49	79.16	1087.52	-288.62	78.37	500.17
8.67000	467.24	113.12	135.24	461.29	116.66	174.01	324.78	209.90	307.35	369.99	218.83	331.93	757.73	-4.13	114.32	718.21	-0.54	123.70	522.38	-15.55	123.81	523.01	-15.81	159.77	638.36	71.94	1452.91	0.00	0.00	0.00	777.80	-73.14	1779.30	798.71	36.51	1803.31	595.45	-12.23	1826.48	631.90	81.96	1837.79	491.12	-275.82	79.27	1087.46	-288.46	78.33	500.04
8.68000	486.72	115.52	140.63	458.59	117.93	174.01	338.91	207.73	309.04	383.84	217.27	334.65	757.73	-4.11	114.21	717.05	-0.47	123.35	522.40	-15.59	123.84	522.92	-15.42	159.70	644.33	71.28	1453.90	0.00	0.00	0.00	784.15	-73.21	1780.68	804.43	36.58	1804.55	600.77	-12.43	1827.50	637.19	81.60	1838.67	491.92	-275.90	79.52	1087.66	-288.31	78.31	500.16
8.69000	505.29	117.54	143.66	478.49	119.42	177.18	353.73	205.52	309.68	398.10	214.91	336.09	761.36	-3.37	115.87	717.48	-0.21	123.28	522.41	-15.54	123.82	522.77	-15.29	159.73	648.73	70.66	1454.78	0.00	0.00	0.00	789.86	-73.09	1782.09	809.84	36.67	1805.82	606.11	-12.68	1828.42	642.36	81.87	1839.32	492.37	-276.39	80.03	1088.23	-288.31	78.46	500.85
8.70000	526.04	119.86	145.68	494.78	121.80	179.15	369.15	203.15	309.10	412.67	212.61	336.38	755.24	-3.78	114.36	716.77	-0.18	122.79	522.43	-15.60	123.84	522.65	-15.43	159.87	655.09	70.27	1455.42	0.00	0.00	0.00	795.58	-72.92	1783.36	814.42	36.60	1806.96	611.53	-12.65	1829.22	647.65	81.52	1840.02	491.43	-276.59	80.01	1088.20	-288.28	78.48	499.62
8.71000	547.85	122.10	146.58	516.51	123.76	180.25	385.15	200.53	307.25	427.75	210.26	335.46	754.57	-3.93	114.05	717.45	-0.21	123.00	522.46	-15.58	123.83	522.50	-15.50	159.97	659.59	69.88	1455.89	0.00	0.00	0.00	801.38	-72.92	1784.49	821.65	36.86	1807.76	617.07	-12.75	1829.93	653.02	81.43	1840.57	490.24	-276.73	79.61	1087.97	-288.34	78.50	500.08
8.72000	570.08	124.98	146.53	539.34	126.19	180.49	401.74	198.15	304.20	443.36	208.06	333.34	755.75	-3.85	114.22	716.67	-0.40	122.66	522.47	-15.75	123.89	522.38	-15.47	160.05	665.71	69.66	1456.21	0.00	0.00	0.00	807.42	-72.47	1785.53	826.82	37.21	1808.63	622.78	-12.93	1830.49	658.41	81.53	1841.02	489.55	-276.72	79.45	1088.12	-288.65	78.48	500.54
8.73000	595.33	128.33	146.42	559.88	129.07	179.33	418.81	195.35	299.77	459.58	205.72	329.98	755.37	-3.82	113.78	716.40	-0.46	122.47	522.51	-15.49	123.77	522.30	-15.31	160.07	670.89	69.39	1456.54	0.00	0.00	0.00	813.38	-72.29	1786.40	831.70	37.35	1809.54	628.50	-12.87	1830.97	663.91	81.71	1841.31	490.56	-276.55	79.69	1088.02	-288.47	78.40	500.07
8.74000	620.36	132.51	146.08	582.95	132.17	177.69	436.47	192.90	294.23	476.55	203.27	325.47	755.00	-4.00	113.64	717.22	-0.41	122.68	522.56	-15.43	123.75	522.24	-14.99	159.99	676.79	69.13	1456.71	0.00	0.00	0.00	819.46	-71.94	1787.17	837.64	37.49	1810.15	634.38	-13.01	1831.34	669.57	81.63	1841.60	491.82	-276.63	80.04	1088.18	-288.12	78.37	500.35
8.75000	645.00	137.06	145.25	609.35	133.90	175.21	454.75	190.32	287.39	494.09	201.25	319.94	754.99	-3.72	113.65	717.09	-0.16	122.46	522.59	-15.53	123.82	522.12	-14.90	160.02	682.39	68.74	1456.81	0.00	0.00	0.00	825.58	-71.41	1787.79	843.40	38.41	1810.49	640.39	-12.76	1831.65	675.26	81.99	1841.68	491.96	-276.74	80.09	1088.13	-288.15	78.42	500.58
8.76000	669.45	140.63	144.13	634.04	135.99	173.12	474.00	187.75	279.43	512.08	199.10	313.38	755.22	-3.78	113.68	716.71	-0.42	122.46	522.64	-15.49	123.81	522.08	-14.33	159.89	687.91	68.37	1456.83	0.00	0.00	0.00	831.80	-70.92	1788.28	849.74	38.94	1810.70	646.55	-12.70	1831.89	681.14	82.55	1841.71	490.12	-276.94	79.58	1088.34	-288.43	78.46	500.02
8.77000	696.85	144.55	143.55	661.37	138.64	170.93	494.17	185.62	270.55	530.43	197.11	305.84	755.13	-3.97	113.66	716.72	-0.45	122.38	522.62	-15.49	123.80	521.98	-14.51	160.06	693.66	68.04	1456.74	0.00	0.00	0.00	838.13	-70.56	1788.62	855.26	39.36	1810.95	652.73	-12.44	1832.04	687.10	82.74	1841.67	490.22	-277.05	79.71	1087.50	-288.73	78.40	500.03
8.78000	722.49	148.74	142.34	686.17	140.93	167.89	514.94	183.76	260.79	549.30	194.96	297.37	755.04	-4.37	113.84	716.94	-0.27	122.51	522.70	-15.41	123.77	521.89	-14.54	160.19	699.44	67.59	1456.63	0.00	0.00	0.00	844.54	-70.02	1788.88	862.24	40.05	1810.91	659.05	-12.04	1832.09	693.20	83.14	1841.53	490.12	-276.77	79.48	1087.83	-288.54	78.43	499.66
8.79000	750.83	152.08	141.46	712.37	143.45	165.11	536.22	181.94	250.22	568.58	193.07	288.27	754.36	-4.35	113.44	716.40	-0.40	122.45	522.72	-15.40	123.77	521.92	-14.10	160.12	704.39	67.14	1456.35	0.00	0.00	0.00	851.04	-69.36	1789.02	868.71	40.84	1810.84	665.52	-11.97	1832.02	699.47	83.42	1841.38	490.62	-276.24	79.11	1087.84	-288.68	78.30	500.55
8.80000	778.21	154.65	140.80	740.56	145.16	163.33	558.05	180.47	239.14	588.49	191.00	278.44	754.37	-5.54	115.43	716.65	-0.70	122.71	522.76	-15.30	123.74	521.94	-13.98	160.16	710.29	66.71	1456.12	0.00	0.00	0.00	857.66	-68.83	1789.06	875.20	41.73	1810.69	672.08	-11.49	1831.96	705.82	83.93	1841.09	490.03	-276.22	78.88	1087.73	-288.70	78.29	500.66
8.81000	805.16	157.65	140.34	766.94	147.34	160.93	580.51	178.94	227.72	609.31	189.29	268.25	751.44	-6.24	115.02	715.86	-0.99	122.64	522.81	-15.32	123.75	521.94	-14.31	160.43	716.78	66.35	1455.77	0.00	0.00	0.00	864.34	-68.39	1788.91	881.79	42.45	1810.42	678.77	-11.09	1831.81	712.31	84.15	1840.73	491.38	-275.91	79.31	1088.22	-288.79	78.42	499.52
8.82000	833.43	159.76	139.89	792.89	148.93	158.32	603.90	177.69	216.32	631.06	187.84	257.88	752.48	-7.45	115.92	716.34	-1.54	123.09	522.87	-15.32	123.76	522.02	-14.05	160.45	723.71	66.08	1455.34	0.00	0.00	0.00	871.29	-67.64	1788.80	887.41	43.24	1810.18	685.59	-10.76	1831.55	718.94	84.84	1840.24	490.64	-276.23	79.19	1088.27	-288.50	78.56	499.96
8.83000	860.87	162.04	139.17	820.94	150.55	156.18	628.27	176.09	204.85	653.09	186.90	247.63	752.59	-7.27	116.20	716.78	-2.01	123.42	522.92	-15.27	123.73	522.04	-13.86	160.53	729.56	65.93	1454.85	0.00	0.00	0.00	878.26	-66.91	1788.57	894.45	43.86	1809.71	692.62	-10.31	1831.26	725.66	85.63	1839.68	490.53	-276.29	79.11	1088.21	-288.35	78.47	500.18
8.84000	888.97	164.12	139.26	847.13	151.66	153.85	652.79	175.71	194.11	675.36	185.98	237.46	752.52	-8.27	116.60	716.80	-2.61	123.61	522.98	-15.35	123.79	522.12	-13.47	160.53	735.51	65.86	1454.27	0.00	0.00	0.00	885.37	-66.14	1788.18	901.49	44.64	1809.16	699.78	-9.73	1830.93	732.66	85.84	1839.18	491.07	-275.88	79.28	1088.09	-288.54	78.39	500.19
8.85000	915.37	165.14	139.26	874.59	152.63	152.17	677.35	174.48	183.24	697.73	185.15	227.72	751.94	-8.05	116.33	717.55	-3.19	123.78	523.02	-15.33	123.79	522.10	-13.62	160.77	742.84	65.76	1453.63	0.00	0.00	0.00	892.59	-65.21	1787.70	908.63	45.51	1808.33	706.98	-9.08	1830.52	739.62	86.66	1838.51	491.18	-275.88	79.31	1088.19	-288.34	78.31	500.37
8.86000	942.12	165.23	139.92	900.69	152.05	149.08	701.75	174.38	173.31	720.32	184.78	218.56	754.10	-8.30	116.95	717.80	-3.22	123.58	523.12	-15.35	123.81	522.20	-13.67	160.98	748.40	65.81	1452.95	0.00	0.00	0.00	899.80	-64.52	1787.12	915.80	46.54	1807.56	714.22	-8.62	1830.04	746.71	87.16	1837.80	490.94	-275.81	79.31	1087.53	-288.41	78.25	500.08
8.87000	969.80	164.95	141.55	927.22	152.03	149.16	726.37	173.95	163.86	743.04	184.20	209.97	755.55	-8.04	116.96	718.71	-3.55	123.61	523.18	-15.36	123.84	522.32	-13.71	161.19	755.76	65.89	1452.24	0.00	0.00	0.00	907.14	-64.15	1786.29	923.10	47.54	1806.58	721.47	-8.22	1829.42	753.94	87.77	1836.99	491.59	-275.84	79.42	1088.42	-288.35	78.52	500.08
8.88000	995.58	162.84	143.11	953.66	151.27	149.38	751.03	173.20	155.21	765.69	184.23	202.38	755.15	-8.18	116.30	719.36	-3.52	123.39	523.24	-15.24	123.81	522.37	-13.46	161.31	762.34	65.93	1451.44	0.00	0.00	0.00	910.40	-63.92	1786.33	930.27	48.06	1805.56	728.79	-7.58	1828.71	761.28	88.69	1836.02	491.01	-276.03	79.34	1088.37	-288.14	78.47	500.05
8.89000	1019.87	161.12	145.03	978.36	149.84	149.61	775.24	172.39	147.47	787.46	184.66	195.88	756.14	-7.48	115.35	718.91	-3.35	122.83	523.32	-15.30	123.91	522.48	-13.12	161.46	769.48	66.19	1450.55	0.00	0.00	0.00	916.92	-63.04	1785.66	937.70	49.43	1804.38	736.14	-7.17	1827.88	768.63	89.34	1834.99	491.87	-275.97	79.41	1088.01	-288.12	78.39	500.17
8.90000	1040.97	159.17	147.35	1000.44	148.11	150.54	797.76	171.81	140.94	807.75	184.76	190.22	756.57	-6.20	113.21	718.60	-3.11	122.41	523.42	-15.12	123.96	522.66	-13.18	161.77	776.53	66.60	1449.53	0.00	0.00	0.00	924.53	-61.85	1784.61	945.67	50.37	1802.99	743.55	-6.60	1826.95	776.01	90.07	1833.83	492.15	-275.81	79.51	1087.88	-287.93	78.50	499.21
8.91000	1062.59	157.39	151.28	1021.41	146.97	152.43	818.53	170.60	135.27	826.41	184.48	185.44	757.63	-6.17	112.92	718.62	-2.98	122.17	523.51	-14.87	123.97	522.80	-13.07	162.07	784.18	67.00	1448.41	0.00	0.00	0.00	931.47	-60.97	1783.50	952.36	51.47	1801.53	751.08	-5.74	1826.00	783.34	90.83	1832.63	491.07	-275.68	79.22	1088.35	-287.90	78.76	499.10
8.92000	1080.39	155.41	153.95	1039.45	146.22	154.20	837.47	169.15	130.37	843.48	184.14	181.52	756.78	-6.23	112.25	718.70	-3.01	122.10	523.62	-14.80	124.14	523.04	-12.68	162.27	791.40	67.53	1447.24	0.00	0.00	0.00	938.96	-59.95	1782.20	960.15	52.94	1799.99	758.48	-5.43	1824.89	790.63	91.46	1831.40	491.29	-275.76	79.23	1088.46	-287.79	78.63	499.69
8.93000	1096.72	154.83	157.00	1055.12	145.90	155.92	854.29	167.46	126.21	858.43	183.48	178.17	757.14	-5.89	111.96	718.83	-2.80	121.88	523.73	-14.74	124.37	523.34	-12.76	162.71	797.97	68.15	1446.08	0.00	0.00	0.00	947.84	-58.77	1780.84	966.98	54.15	1798.53	766.02	-4.44	1823.82	797.83	92.49	1830.06	491.60	-275.80	79.43	1088.63	-287.44	78.86	500.47
8.94000	1109.13	154.78	158.87	1071.23	146.17	155.68	868.70	165.63	122.62	871.40	182.36	175.20	758.11	-5.85	111.95	718.44	-2.91	121.75	523.93	-14.43	124.60	523.77	-12.81	163.31	805.42	68.82	1444.80	0.00	0.00	0.00	955.16	-57.67	1779.44	974.33	54.74	1796.98	773.56	-3.52	1822.70	805.05	93.28	1828.75	491.07	-275.91	79.26	1088.69	-287.16	78.93	500.65
8.95000	1120.97	154.56	159.91	1081.94	146.74	156.59	880.90	162.93	122.40	882.58	180.66	172.80	757.75	-5.89	111.73	717.77	-2.69	121.34	524.10	-14.15	124.97	524.12	-12.69	163.89	811.92	69.57	1443.68	0.00	0.00	0.00	962.21	-56.45	1777.99	982.13	55.99	1795.23	780.89	-2.84	1821.55	812.24	94.53	1827.42	491.28	-275.37	79.46	1088.39	-287.46	78.79	500.66
8.96000	1131.89	153.42	158.95	1091.60	143.71	156.33	890.45	160.29	122.81	891.46	178.55	171.19	757.24	-5.75	111.27	718.09	-2.69	121.44	524.31	-13.76	125.51	524.59	-12.53	164.56	819.43	70.36	1442.52	0.00	0.00	0.00	968.74	-55.35	1776.59	988.95	57.59	1793.66	788.21	-1.85	1820.43	819.45	95.42	1826.17	491.59	-275.67	79.47	1088.43	-287.09	78.82	501.61
8.97000	1138.25	151.03	155.33	1098.30	140.84	153.52	896.69	157.88	123.33	897.78	176.01	169.59	757.01	-5.65	111.01	718.54	-2.60	121.47	524.62	-13.05	126.16	525.19	-12.61	165.55	825.52	71.20	1441.40	0.00	0.00	0.00	976.06	-53.85	1775.18	995.60	58.60	1792.12	795.47	-0.85	1819.34	826.52	96.32	1824.94	490.38	-276.05	79.05	1087.98	-287.34	78.58	499.80
8.98000	1141.08	148.13	150.19	1101.76	138.00	149.42	899.31	155.99	123.79	901.48	173.40	168.10	757.47	-5.71	111.16	718.16	-2.51	121.13	524.99	-12.37	127.13	525.97	-12.30	166.58	833.39	72.11	1440.32	0.00	0.00	0.00	983.02	-52.68	1773.69	1002.70	59.76	1790.56	802.54	0.14	1818.24	833.58	97.38	1823.76	490.54	-275.73	79.19	1088.45	-287.21	78.76	500.48
8.99000	1141.79	143.80	143.99	1100.70	132.24	145.33	899.70	154.77	124.12	902.65	170.83	166.84	756.56	-6.17	110.50	718.40	-2.59	121.15	525.40	-11.87	128.54	526.77	-12.29	167.99	840.10	73.19	1439.36	0.00	0.00	0.00	988.73	-51.48	1772.37	1008.91	61.20	1789.04	809.61	1.28	1817.24	840.61	98.37	1822.69	491.05	-275.94	79.31	1089.05	-287.34	78.91	501.55
9.00000	1141.61	140.35	139.16	1100.27	129.27	139.80	899.77	153.82	124.22	902.95	168.88	166.50	757.91	-5.74	110.81	717.27	-2.73	120.62	525.93	-11.47	130.33	527.66	-12.82	169.96	847.15	74.30	1438.42	0.00	0.00	0.00	997.84	-50.09	1771.14	1015.83	62.48	1787.76	816.65	2.54	1816.38	847.44	99.93	1821.74	491.20	-275.70	79.42	1087.93	-287.27	78.65	500.49
9.01000	1143.50	138.35	134.77	1101.85	126.80	136.28	900.55	153.27	124.05	905.01	167.56	166.55	757.69	-6.05	110.83	719.00	-2.53	120.86	526.55	-11.52	132.74	528.80	-13.53	172.35	854.00	75.31	1437.58	0.00	0.00	0.00	1004.62	-48.66	1770.18	1023.17	63.86	1786.72	823.73	4.06	1815.88	854.43	101.12	1821.15	491.59	-275.66	79.45	1088.28	-287.49	78.69	499.40
9.02000	1145.00	137.71	130.51	1103.44	126.05	133.64	901.76	152.65	123.59	908.10	166.97	166.23	757.55	-5.83	110.45	718.35	-2.83	120.68	527.31	-11.43	135.53	530.31	-14.17	175.15	860.88	76.45	1437.09	0.00	0.00	0.00	1011.76	-47.43	1769.61	1030.54	65.07	1786.13	830.72	5.24	1815.63	861.47	102.54	1820.84	491.26	-275.73	79.42	1088.77	-287.38	78.78	500.78
9.03000	1147.05	136.92	125.65	1104.70	125.10	129.84	902.38	153.52	123.25	910.75	166.79	165.85	756.96	-6.16	110.11	718.30	-2.74	120.39	528.23	-11.51	138.77	532.12	-15.38	178.95	867.32	77.66	1437.05	0.00	0.00	0.00	1017.16	-46.01	1769.43	1036.84	66.25	1785.95	837.65	6.81	1815.70	868.49	103.85	1820.82	490.77	-275.92	79.29	1088.67	-287.42	78.73	500.13
9.04000	1147.93	136.82	121.25	1105.27	125.02	126.19	902.68	154.33	122.62	912.75	166.96	165.71	757.19	-6.10	110.10	718.19	-3.04	120.23	529.37	-11.87	142.61	534.31	-17.11	183.71	873.66	78.89	1437.27	0.00	0.00	0.00	1026.36	-44.41	1769.39	1043.62	67.84	1785.76	844.44	8.51	1815.90	875.40	105.44	1820.89	490.29	-276.65	79.63	1089.13	-287.44	78.81	500.44
9.05000	1148.80	136.26	119.81	1106.38	124.47	125.48	902.85	154.62	122.32	914.28	166.90	165.70	757.38	-6.19	110.01	718.78	-2.91	119.72	530.90	-12.28	147.04	536.97	-18.84	189.19	880.98	80.00	1437.70	0.00	0.00	0.00	1032.23	-43.08	1769.63	1051.44	69.28	1785.75	851.17	10.26	1816.26	882.10	107.45	1821.05	489.07	-276.73	79.25	1088.62	-287.55	78.65	500.19
9.06000	1149.64	136.25	117.96	1107.22	124.40	124.25	903.09	154.78	122.02	915.33	166.71	165.63	757.97	-6.00	110.31	719.16	-3.28	119.41	533.06	-12.82	152.52	540.32	-20.40	195.23	888.09	81.18	1438.38	0.00	0.00	0.00	1039.00	-41.63	1769.99	1057.65	70.57	1786.18	857.73	11.96	1816.79	888.84	108.90	1821.51	491.12	-275.51	79.67	1088.27	-287.32	78.62	500.20
9.07000	1149.85	136.45	116.27	1107.28	124.70	122.99	903.27	155.23	121.79	916.19	166.98	165.43	757.36	-6.21	110.00	718.54	-3.23	118.95	536.02	-13.77	159.10	544.56	-21.93	201.94	895.27	82.55	1439.28	0.00	0.00	0.00	1043.42	-40.15	1770.59	1063.52	72.80	1786.52	864.15	13.61	1817.51	895.38	110.91	1822.02	490.68	-275.37	79.36	1088.69	-287.34	78.52	500.58
9.08000	1149.30	136.22	114.54	1107.51	125.18	122.60	903.46	155.21	121.60	916.59	167.04	165.30	757.44	-6.23	110.08	719.66	-3.22	119.27	539.73	-15.50	166.97	549.87	-22.83	209.03	902.40	83.90	1440.27	0.00	0.00	0.00	1051.60	-38.52	1771.31	1069.65	74.41	1787.16	870.42	15.29	1818.41	901.88	112.58	1822.74	490.48	-275.21	79.29	1088.97	-287.21	78.74	500.34
9.09000	1148.75	136.68	114.12	1108.21	124.68	122.11	903.54	155.25	121.59	916.65	166.82	165.14	757.90	-5.83	109.85	720.28	-3.42	117.53	544.43	-17.75	176.04	556.36	-24.34	217.05	908.82	85.42	1441.28	0.00	0.00	0.00	1057.65	-36.76	1772.36	1075.41	76.06	1788.10	876.72	17.29	1819.49	908.25	114.58	1823.59	490.73	-275.13	79.45	1089.35	-286.84	78.99	500.45
9.10000	1150.88	136.56	113.83	1108.17	124.26	121.85	903.60	155.35	121.55	916.77	166.74	165.02	757.74	-6.25	110.11	720.47	-3.75	118.13	550.14	-20.58	186.21	564.41	-25.12	225.32	916.25	86.95	1442.31	0.00	0.00	0.00	1063.71	-35.24	1773.44	1081.22	77.49	1789.13	882.82	19.11	1820.54	914.48	116.30	1824.51	490.90	-275.27	79.53	1088.35	-287.21	78.53	499.91
9.11000	1151.37	135.77	113.72	1108.40	124.77	121.89	903.70	155.29	121.41	916.92	166.62	164.84	757.85	-6.49	110.06	721.10	-4.10	119.40	557.02	-22.38	196.56	573.76	-26.88	234.48	922.55	88.61	1443.31	0.00	0.00	0.00	1068.95	-33.52	1774.73	1088.21	79.11	1790.13	888.86	21.18	1821.62	920.53	118.21	1825.41	491.06	-275.23	79.69	1088.88	-286.94	78.87	500.13
9.12000	1150.39	136.34	113.09	1107.81	126.43	121.28	903.78	155.33	121.34	917.05	166.46	164.65	758.31	-6.43	110.18	721.95	-3.15	123.13	565.25	-22.13	206.33	584.52	-27.77	243.65	929.15	90.02	1444.20	0.00	0.00	0.00	1076.69	-31.51	1776.04	1093.25	80.88	1791.39	894.77	22.88	1822.53	926.45	120.42	1826.19	490.85	-275.11	79.73	1088.52	-286.52	78.91	501.00
9.13000	1149.77	135.27	111.98	1108.39	126.28	120.76	903.88	155.35	121.28	917.16	166.59	164.63	758.07	-6.99	109.49	722.23	-3.53	124.54	574.23	-22.41	217.12	596.29	-29.39	253.65	935.47	91.18	1444.97	0.00	0.00	0.00	1080.94	-30.13	1777.41	1099.03	82.65	1792.60	900.61	24.86	1823.35	932.33	122.37	1826.88	489.91	-275.36	79.34	1088.57	-287.68	78.72	501.21
9.14000	1151.17	136.82	111.72	1108.15	126.50	120.70	903.99	155.40	121.24	917.30	166.58	164.52	760.53	-6.86	109.00	726.42	-3.50	126.65	584.00	-22.06	228.39	608.40	-30.18	264.05	942.48	92.11	1445.64	0.00	0.00	0.00	1087.61	-28.37	1778.77	1105.62	84.37	1793.77	906.46	27.00	1824.04	938.20	124.40	1827.36	490.20	-275.40	79.48	1088.80	-288.15	79.35	501.21
9.15000	1149.78	137.57	111.04	1108.11	126.94	120.37	904.06	155.43	121.15	917.42	166.68	164.41	764.93	-7.90	108.63	731.85	-3.75	129.38	594.65	-22.20	240.47	621.00	-30.50	274.89	949.34	92.78	1446.14	0.00	0.00	0.00	1093.20	-27.04	1780.06	1111.86	85.78	1794.96	912.28	28.93	1824.55	943.97	126.65	1827.67	489.71	-275.52	79.45	1088.71	-288.15	79.63	500.74
9.16000	1149.92	137.46	110.81	1107.24	127.27	119.97	904.12	155.64	121.14	917.53	166.97	164.36	770.10	-7.43	107.95	738.82	-3.61	131.97	606.26	-22.36	252.73	634.14	-30.19	285.78	956.26	93.30	1446.55	0.00	0.00	0.00	1099.20	-25.67	1781.31	1117.40	87.31	1795.99	918.03	30.55	1824.88	949.85	128.10	1827.98	490.39	-275.31	79.54	1088.45	-288.16	79.61	500.07
9.17000	1150.06	137.51	110.31	1108.02	127.96	119.95	904.11	155.98	121.14	917.69	167.00	164.22	776.48	-8.15	107.68	747.21	-4.20	134.99	618.19	-22.29	264.89	647.96	-30.37	297.05	963.08	93.77	1446.89	0.00	0.00	0.00	1104.26	-24.38	1782.36	1122.32	88.76	1797.05	924.01	32.59	1825.26	955.70	129.98	1828.14	491.16	-275.02	80.06	1088.48	-288.23	79.74	500.06
9.18000	1149.09	137.57	109.97	1107.27	128.14	119.69	904.22	155.91	121.00	917.70	167.41	164.27	782.34	-9.19	107.79	756.46	-5.29	137.97	630.72	-22.48	277.21	662.38	-30.19	307.96	969.32	94.23	1447.12	0.00	0.00	0.00	1110.33	-22.85	1783.35	1129.27	90.45	1797.67	929.99	34.10	1825.55	961.69	131.64	1828.25	490.37	-275.12	79.87	1088.35	-288.17	79.60	500.45
9.19000	1149.53	138.04	109.83	1106.56	128.38	119.19	904.26	156.08	120.94	917.82	167.60	164.23	791.07	-9.86	112.81	762.54	-5.15	144.43	645.62	-22.15	288.55	677.24	-30.33	318.15	976.30	94.65	1447.38	0.00	0.00	0.00	1116.15	-21.53	1784.17	1135.04	92.03	1798.32	936.07	35.53	1825.90	967.76	133.21	1828.38	489.77	-275.29	79.63	1088.74	-288.29	79.92	500.99
9.20000	1149.11	137.48	109.09	1105.92	128.43	118.83	904.34	156.16	120.88	917.95	167.68	164.18	804.46	-10.75	121.13	775.36	-5.74	152.91	660.51	-21.71	297.68	692.30	-30.34	327.23	982.82	94.97	1447.61	0.00	0.00	0.00	1122.65	-20.42	1784.73	1141.72	93.03	1798.69	942.30	36.97	1826.32	973.95	134.57	1828.55	489.87	-275.23	79.50	1087.45	-288.10	79.30	501.12
9.21000	1149.52	137.88	109.05	1106.15	128.61	118.79	904.41	156.34	120.91	918.01	167.83	164.18	820.24	-11.58	129.23	794.93	-7.13	160.55	675.23	-21.31	305.48	707.49	-30.28	335.34	989.91	95.49	1447.97	0.00	0.00	0.00	1128.74	-19.09	1785.25	1147.99	94.59	1798.91	948.64	38.12	1826.75	980.21	135.52	1828.87	489.66	-275.11	79.47	1088.80	-288.07	79.83	501.10
9.22000	1148.96	138.05	108.73	1108.38	128.42	119.09	904.47	156.40	120.85	918.18	167.74	164.17	838.16	-12.64	136.76	807.27	-7.64	168.20	691.14	-20.94	312.07	723.57	-29.90	342.20	996.54	96.12	1448.45	0.00	0.00	0.00	1135.05	-17.91	1785.63	1154.12	95.92	1799.11	955.08	39.26	1827.29	986.41	136.93	1829.09	490.00	-275.23	79.53	1089.00	-288.05	79.94	499.76
9.23000	1149.99	137.88	108.73	1107.19	128.67	118.69	904.47	156.69	120.95	918.31	167.71	164.20	856.76	-12.79	143.80	826.18	-8.30	175.29	708.18	-20.86	317.56	740.35	-29.46	347.73	1002.48	96.77	1449.00	0.00	0.00	0.00	1142.18	-16.57	1786.02	1159.70	97.05	1799.31	961.59	40.42	1827.94	992.77	137.80	1829.58	490.04	-275.23	79.62	1088.08	-288.24	79.66	500.84
9.24000	1150.66	137.63	108.54	1105.45	128.74	117.88	904.50	156.73	120.97	918.41	167.69	164.28	876.30	-13.62	149.87	846.49	-8.70	181.51	726.05	-20.63	321.64	757.46	-28.70	351.99	1009.08	97.46	1449.62	0.00	0.00	0.00	1147.83	-15.59	1786.30	1166.66	98.25	1799.34	968.11	41.21	1828.61	999.15	138.77	1830.02	490.33	-275.37	79.62	1088.80	-288.22	80.02	500.87
9.25000	1149.16	137.34	107.51	1106.90	128.30	118.07	904.58	156.65	120.92	918.46	167.58	164.37	896.96	-14.37	155.40	867.73	-9.08	186.85	744.41	-20.35	324.42	775.08	-28.28	355.02	1015.62	98.17	1450.35	0.00	0.00	0.00	1155.05	-14.47	1786.49	1173.03	99.13	1799.56	974.64	41.87	1829.31	1005.48	139.86	1830.54	489.57	-275.56	79.28	1088.59	-288.22	79.96	501.01
9.26000	1150.06	137.67	107.83	1106.92	128.56	117.47	904.53	156.95	120.99	918.53	167.64	164.57	917.28	-14.78	160.37	889.16	-9.30	191.37	763.23	-19.98	325.81	793.35	-27.59	356.68	1022.47	98.81	1451.09	0.00	0.00	0.00	1162.03	-13.76	1786.69	1179.49	100.16	1799.67	981.23	42.64	1830.03	1012.04	140.25	1831.21	490.35	-275.19	79.52	1088.86	-288.17	80.13	500.71
9.27000	1150.04	137.00	107.43	1107.71	128.68	117.10	904.59	156.83	120.97	918.61	167.68	164.77	940.57	-14.88	164.39	911.51	-9.75	195.03	782.55	-19.59	325.79	812.08	-26.92	357.18	1028.09	99.60	1451.85	0.00	0.00	0.00	1168.28	-12.75	1786.97	1186.00	100.92	1799.90	987.76	43.11	1830.63	1018.51	140.90	1831.79	490.60	-274.97	79.88	1089.46	-288.25	80.31	500.87
9.28000	1150.55	137.73	107.23	1108.26	128.28	117.26	904.64	156.81	121.00	918.71	167.59	164.92	963.84	-15.12	167.62	935.21	-10.39	197.96	802.46	-19.20	324.37	831.04	-26.76	356.61	1035.02	100.61	1452.48	0.00	0.00	0.00	1174.55	-12.04	1787.37	1192.24	101.74	1800.14	994.28	43.80	1831.27	1024.98	141.69	1832.32	490.74	-275.17	79.81	1089.31	-288.16	80.01	500.44
9.29000	1149.23	137.24	106.64	1108.90	129.14	116.73	904.62	157.02	121.13	918.77	167.41	165.09	990.01	-15.45	170.61	960.06	-10.92	200.24	822.83	-18.80	321.71	850.72	-26.17	354.69	1040.87	101.54	1453.04	0.00	0.00	0.00	1180.93	-11.28	1787.62	1198.45	102.47	1800.47	1000.77	44.32	1831.81	1031.37	142.47	1832.79	490.40	-275.04	79.78	1089.39	-288.05	79.90	500.40
9.30000	1149.23	137.26	106.89	1110.57	128.28	117.50	904.68	157.04	121.25	918.90	167.13	165.21	1018.02	-16.80	172.88	984.81	-11.64	201.47	843.80	-18.55	317.83	870.54	-26.35	351.93	1046.38	102.31	1453.51	0.00	0.00	0.00	1187.73	-10.69	1787.86	1204.69	102.99	1800.87	1007.21	44.93	1832.27	1037.86	142.80	1833.37	490.18	-274.94	79.78	1088.47	-288.17	79.62	500.65
9.31000	1149.89	137.09	106.32	1109.51	128.10	118.59	904.83	156.77	121.26	918.95	167.20	165.52	1044.17	-18.23	174.44	1011.15	-12.45	202.38	865.30	-18.94	313.15	890.68	-26.21	347.88	1052.87	103.16	1453.84	0.00	0.00	0.00	1193.77	-10.20	1788.25	1211.04	103.55	1801.22	1013.62	45.36	1832.60	1044.32	143.20	1833.76	489.77	-275.19	79.49	1088.47	-288.21	79.72	499.95
9.32000	1149.64	137.42	106.81	1110.27	128.00	118.76	904.88	156.75	121.42	919.06	166.95	165.69	1071.24	-19.82	175.70	1035.94	-13.25	202.04	887.03	-19.24	307.33	911.22	-26.64	343.01	1058.90	103.99	1454.09	0.00	0.00	0.00	1201.12	-9.40	1788.50	1218.05	104.33	1801.56	1019.99	45.72	1832.82	1050.67	143.75	1834.04	490.47	-275.25	79.63	1088.86	-287.90	79.74	499.90
9.33000	1145.37	137.99	106.89	1110.12	128.44	119.14	904.98	156.54	121.55	919.14	166.72	165.91	1098.52	-21.38	176.18	1062.71	-14.11	201.45	909.18	-19.94	300.61	932.55	-26.23	336.83	1065.30	104.63	1454.22	0.00	0.00	0.00	1207.09	-9.18	1788.82	1224.14	104.82	1802.07	1026.29	46.17	1832.99	1056.90	144.32	1834.28	491.05	-275.20	79.84	1088.60	-287.99	79.62	501.00
9.34000	1146.03	138.57	107.41	1109.77	129.30	119.71	905.11	156.24	121.69	919.23	166.56	166.16	1126.52	-22.86	175.97	1089.02	-15.11	199.92	931.95	-21.15	293.19	954.05	-27.20	330.16	1071.35	105.23	1454.38	0.00	0.00	0.00	1212.46	-8.61	1789.13	1230.15	105.34	1802.34	1032.58	46.46	1832.98	1063.13	144.75	1834.37	490.56	-274.92	79.93	1089.09	-288.05	79.71	500.57
9.35000	1146.07	138.86	107.80	1109.03	130.12	120.02	905.18	156.13	121.90	919.26	166.36	166.37	1153.99	-23.93	175.11	1114.87	-16.32	197.79	955.19	-22.41	284.95	976.35	-27.19	322.31	1077.07	105.82	1454.43	0.00	0.00	0.00	1218.38	-8.17	1789.28	1236.30	105.57	1802.72	1039.00	46.84	1832.93	1069.42	145.09	1834.41	490.42	-275.32	79.76	1088.17	-288.39	79.47	500.56
9.36000	1148.55	139.28	108.73	1108.33	130.80	120.40	905.30	156.00	122.16	919.33	166.01	166.56	1182.10	-25.10	173.86	1141.46	-17.52	195.33	979.03	-23.45	275.88	998.59	-28.87	314.27	1083.52	106.30	1454.28	0.00	0.00	0.00	1226.09	-7.87	1789.20	1242.58	106.13	1802.82	1045.30	47.07	1832.76	1075.69	145.37	1834.36	490.73	-275.07	79.88	1087.84	-288.38	79.34	501.06
9.37000	1151.11	140.04	109.61	1108.09	132.43	121.28	905.45	155.72	122.39	919.43	165.81	166.78	1210.52	-26.84	172.70	1170.76	-18.79	193.32	1003.31	-24.55	266.17	1021.00	-30.68	305.49	1089.91	106.80	1454.10	0.00	0.00	0.00	1231.50	-7.69	1789.10	1249.24	106.63	1802.73	1051.70	47.54	1832.52	1081.97	145.66	1834.16	490.64	-274.92	79.79	1088.36	-288.24	79.44	501.58
9.38000	1150.21	140.28	109.45	1108.25	133.60	122.08	905.58	155.34	122.51	919.57	165.36	166.87	1239.50	-28.05	171.15	1198.10	-20.26	190.45	1028.01	-25.65	255.80	1044.12	-32.11	296.04	1096.14	107.10	1453.83	0.00	0.00	0.00	1237.71	-7.11	1789.01	1255.45	106.99	1802.52	1058.11	47.76	1832.17	1088.36	145.79	1833.94	490.41	-274.82	79.74	1088.77	-288.06	79.55	501.60
9.39000	1148.69	141.70	109.73	1108.03	134.36	122.51	905.69	155.19	122.75	919.60	165.31	167.06	1267.79	-30.13	169.17	1228.50	-21.79	187.96	1053.25	-27.31	245.03	1067.67	-33.52	286.04	1102.90	107.38	1453.52	0.00	0.00	0.00	1243.55	-6.83	1788.69	1261.59	107.11	1802.32	1064.52	47.97	1831.74	1094.78	146.11	1833.54	490.95	-275.06	79.80	1088.42	-287.99	79.30	501.24
9.40000	1149.38	142.23	110.50	1107.99	135.53	123.26	905.75	155.13	122.98	919.64	165.21	167.28	1296.47	-32.10	167.03	1256.48	-23.64	184.43	1078.88	-29.23	233.99	1091.75	-35.19	275.70	1108.69	107.58	1453.09	0.00	0.00	0.00	1250.74	-6.48	1788.14	1268.60	107.04	1801.87	1071.01	48.17	1831.25	1101.14	146.43	1833.03	490.35	-275.08	79.70	1088.75	-287.72	79.16	500.73
9.41000	1149.03	142.29	110.38	1108.27	135.87	123.40	905.87	154.79	123.13	919.72	164.91	167.38	1324.89	-33.95	164.71	1286.54	-27.70	178.66	1105.16	-31.04	222.69	1116.08	-37.21	265.25	1115.32	107.80	1452.53	0.00	0.00	0.00	1257.57	-6.08	1787.58	1274.73	107.30	1801.34	1077.63	48.54	1830.72	1107.53	146.71	1832.45	490.70	-274.67	79.81	1088.81	-287.75	79.17	501.49
9.42000	1148.93	143.06	110.72	1108.76	135.34	122.94	905.98	154.61	123.39	919.79	164.81	167.57	1353.14	-36.05	161.95	1315.70	-29.03	174.11	1131.71	-32.29	211.05	1140.63	-38.98	254.36	1121.55	108.00	1451.93	0.00	0.00	0.00	1263.52	-5.85	1786.92	1281.53	107.67	1800.49	1084.21	48.71	1830.10	1114.04	146.94	1831.75	491.00	-274.62	79.98	1089.31	-287.81	79.35	501.49
9.43000	1147.49	143.60	110.33	1108.90	134.71	122.18	906.09	154.24	123.62	919.91	164.47	167.70	1381.34	-38.45	158.50	1343.64	-31.76	169.58	1158.28	-34.30	199.68	1165.50	-41.18	243.66	1128.11	108.06	1451.22	0.00	0.00	0.00	1269.31	-6.04	1786.15	1287.32	107.91	1799.76	1090.70	48.68	1829.33	1120.46	147.10	1830.94	490.97	-275.24	79.80	1088.52	-287.85	79.13	501.41
9.44000	1151.59	140.71	107.32	1109.42	133.86	121.33	906.19	153.98	123.91	919.98	164.17	167.87	1409.03	-40.76	154.41	1371.00	-34.67	164.55	1184.92	-36.84	188.59	1190.41	-43.63	233.18	1134.87	108.21	1450.48	0.00	0.00	0.00	1276.39	-5.74	1785.33	1294.24	107.96	1798.85	1097.28	48.89	1828.58	1126.91	147.29	1830.10	491.30	-275.33	79.89	1088.05	-287.81	78.97	501.27
9.45000	1151.40	140.73	107.12	1109.67	132.94	120.31	906.33	153.51	124.12	920.04	163.82	168.02	1437.00	-42.85	150.34	1398.67	-36.90	159.12	1211.33	-40.05	178.25	1215.89	-46.10	223.08	1140.73	108.29	1449.58	0.00	0.00	0.00	1282.60	-5.40	1784.42	1300.56	108.48	1797.87	1103.75	48.71	1827.66	1133.47	147.06	1829.20	491.23	-275.23	79.94	1088.90	-287.78	79.41	501.63
9.46000	1152.44	140.08	106.76	1109.32	131.40	119.08	906.45	153.28	124.47	920.10	163.58	168.16	1463.52	-45.59	145.88	1424.08	-39.66	153.11	1237.42	-43.60	168.74	1241.18	-48.17	213.07	1146.60	108.24	1448.69	0.00	0.00	0.00	1288.77	-5.21	1783.42	1306.80	108.64	1796.79	1110.25	48.44	1826.64	1139.88	146.94	1828.19	491.31	-275.26	80.03	1088.00	-287.97	79.17	500.55
9.47000	1152.76	139.41	106.08	1109.26	130.91	118.54	906.61	152.84	124.70	920.14	163.52	168.45	1489.31	-48.23	141.59	1450.98	-42.29	148.17	1263.03	-46.63	159.73	1265.55	-51.54	204.27	1152.99	108.12	1447.72	0.00	0.00	0.00	1296.34	-4.82	1782.29	1313.56	108.60	1795.63	1116.76	48.29	1825.58	1146.27	146.83	1827.09	491.12	-275.04	79.95	1088.56	-288.04	79.57	501.45
9.48000	1152.15	139.49	105.74	1109.53	130.53	118.45	906.76	152.46	124.96	920.22	163.05	168.55	1514.31	-50.17	138.54	1475.71	-44.79	143.26	1288.39	-49.11	151.26	1289.34	-55.19	196.53	1159.94	108.07	1446.63	0.00	0.00	0.00	1308.48	-4.05	1779.12	1319.79	108.59	1794.46	1123.19	48.01	1824.39	1152.69	146.70	1825.88	490.48	-275.20	79.72	1088.06	-288.19	79.46	501.35
9.49000	1150.76	139.55	105.00	1108.78	130.00	117.83	906.85	152.21	125.27	920.30	162.97	168.76	1538.64	-52.33	135.68	1500.55	-47.28	139.93	1312.55	-51.76	143.90	1312.18	-58.75	189.87	1166.43	108.00	1445.38	0.00	0.00	0.00	1316.06	-4.21	1777.35	1325.86	108.89	1793.10	1129.74	47.77	1823.13	1159.00	146.47	1824.55	490.89	-275.22	79.99	1087.29	-288.25	79.17	501.35
9.50000	1151.73	138.73	104.86	1108.91	130.15	117.96	906.92	152.03	125.57	920.41	162.88	168.96	1561.20	-53.83	133.31	1523.56	-49.42	137.18	1335.85	-54.78	137.91	1334.36	-62.05	184.31	1172.87	107.84	1444.11	0.00	0.00	0.00	1322.90	-3.79	1776.12	1332.52	109.03	1791.80	1136.17	47.21	1821.72	1165.38	146.00	1823.20	491.31	-274.89	79.96	1087.15	-288.18	79.17	501.01
9.51000	1152.16	138.53	105.32	1109.11	130.25	118.01	907.03	151.76	125.82	920.47	162.74	169.17	1583.43	-54.82	131.82	1546.45	-50.67	135.47	1357.67	-57.90	133.15	1354.93	-65.66	180.10	1179.81	107.60	1442.78	0.00	0.00	0.00	1324.52	-4.44	1776.94	1338.22	109.02	1790.57	1142.71	46.86	1820.33	1171.78	145.34	1821.85	490.96	-275.26	79.85	1087.98	-288.06	79.53	500.97
9.52000	1151.32	138.45	104.71	1109.34	129.64	117.67	907.12	151.69	126.18	920.62	162.59	169.34	1604.62	-56.29	130.61	1567.34	-51.88	133.92	1378.33	-60.46	129.25	1374.28	-68.81	176.72	1186.73	107.23	1441.28	0.00	0.00	0.00	1330.89	-4.57	1775.96	1344.67	109.07	1789.20	1149.17	46.22	1818.82	1178.02	144.91	1820.34	490.77	-275.21	79.82	1087.76	-288.10	79.41	502.00
9.53000	1150.84	138.41	104.49	1108.82	129.98	117.54	907.18	151.66	126.53	920.75	162.44	169.55	1624.32	-56.96	129.59	1586.93	-52.64	133.09	1397.80	-62.79	126.25	1392.69	-71.15	173.89	1193.47	106.79	1439.79	0.00	0.00	0.00	1337.05	-4.59	1774.63	1351.15	109.31	1787.89	1155.55	45.37	1817.19	1184.39	144.07	1818.84	490.85	-275.29	79.81	1088.25	-288.03	79.61	501.07
9.54000	1151.19	138.21	104.24	1108.56	130.09	117.44	907.29	151.52	126.87	921.02	162.33	169.82	1643.07	-56.53	128.82	1604.70	-53.10	132.27	1415.73	-64.96	123.85	1410.04	-72.77	171.43	1200.92	106.28	1438.25	0.00	0.00	0.00	1346.17	-4.20	1771.96	1356.51	109.27	1786.82	1162.09	44.54	1815.54	1190.62	143.38	1817.27	490.04	-275.43	79.47	1087.90	-288.01	79.40	501.01
9.55000	1152.14	138.28	104.61	1108.41	129.90	117.16	907.38	151.50	127.27	921.23	162.45	170.15	1659.80	-56.51	127.75	1621.19	-53.47	131.74	1432.26	-66.83	121.84	1425.55	-75.03	169.67	1207.57	105.77	1436.60	0.00	0.00	0.00	1353.98	-4.29	1770.14	1362.47	108.85	1785.71	1168.61	43.69	1813.81	1196.82	142.79	1815.62	490.66	-275.27	79.67	1087.87	-288.14	79.50	500.79
9.56000	1151.62	138.93	104.54	1108.69	129.79	116.96	907.50	151.40	127.61	921.51	162.37	170.40	1674.83	-56.40	126.53	1636.23	-53.38	131.02	1447.71	-67.95	119.78	1440.26	-76.59	167.85	1215.38	105.12	1435.00	0.00	0.00	0.00	1358.15	-5.16	1770.43	1370.11	108.61	1784.22	1175.16	42.83	1812.03	1203.16	141.89	1813.95	490.97	-275.07	79.88	1088.50	-288.19	79.65	500.34
9.57000	1151.18	138.02	104.12	1107.95	129.63	116.58	907.59	151.51	128.00	921.81	162.56	170.76	1688.00	-55.68	125.20	1649.92	-53.09	129.78	1461.55	-68.46	117.55	1453.35	-78.02	166.14	1223.13	104.41	1433.35	0.00	0.00	0.00	1363.28	-5.51	1769.63	1376.67	108.09	1782.99	1181.75	41.77	1810.12	1209.41	141.07	1812.13	489.49	-275.18	79.37	1088.06	-288.14	79.37	501.08
9.58000	1151.59	138.86	104.02	1108.48	130.09	116.82	907.68	151.52	128.31	922.20	162.63	171.01	1700.92	-55.60	122.87	1662.36	-52.80	128.21	1473.76	-68.75	115.30	1465.10	-79.06	164.35	1230.58	103.52	1431.56	0.00	0.00	0.00	1370.29	-6.19	1768.30	1382.79	107.67	1781.82	1188.52	40.59	1808.16	1215.71	140.32	1810.27	490.15	-275.50	79.46	1087.63	-288.19	79.28	501.16
9.59000	1151.17	138.59	104.52	1109.47	130.12	117.07	907.70	151.78	128.77	922.61	162.94	171.33	1712.15	-55.06	120.38	1673.69	-52.13	125.95	1484.46	-69.05	113.14	1475.64	-79.70	162.36	1238.23	102.65	1429.82	0.00	0.00	0.00	1377.21	-6.63	1767.05	1389.62	107.46	1780.52	1195.30	39.26	1806.09	1222.13	139.35	1808.38	490.61	-275.55	79.61	1088.83	-288.05	79.71	500.87
9.60000	1151.91	138.70	104.47	1108.38	130.07	116.46	907.77	151.96	129.18	923.08	163.10	171.62	1721.64	-54.49	116.65	1682.99	-52.27	123.01	1493.83	-68.75	110.72	1484.72	-79.99	160.02	1246.24	101.72	1427.95	0.00	0.00	0.00	1383.75	-7.20	1765.75	1397.19	106.72	1779.21	1202.37	38.25	1804.04	1228.80	137.99	1806.48	490.29	-275.25	79.75	1088.26	-288.03	79.55	501.40
9.61000	1151.30	138.55	103.64	1109.55	129.97	116.82	907.87	152.28	129.62	923.52	163.48	172.05	1729.27	-54.19	112.28	1691.22	-52.54	119.33	1501.77	-68.05	108.03	1492.50	-80.32	157.65	1253.98	100.77	1426.03	0.00	0.00	0.00	1390.75	-8.16	1764.22	1404.25	105.93	1777.88	1209.51	37.04	1801.87	1235.70	136.41	1804.50	490.24	-275.13	79.78	1087.79	-288.05	79.37	501.55
9.62000	1151.82	138.20	104.00	1109.47	130.00	116.65	907.90	152.25	130.01	924.01	163.76	172.44	1735.64	-54.30	107.20	1697.56	-52.72	114.55	1508.39	-66.75	104.93	1499.04	-79.91	154.82	1261.60	99.72	1424.08	0.00	0.00	0.00	1397.64	-9.22	1762.65	1410.67	105.06	1776.61	1216.65	35.74	1799.73	1242.52	135.26	1802.41	490.14	-275.38	79.67	1088.09	-287.92	79.39	501.16
9.63000	1151.29	138.81	104.09	1109.79	129.79	116.48	907.97	152.45	130.60	924.48	163.76	172.78	1740.71	-55.70	100.93	1703.28	-52.83	109.30	1513.56	-65.29	101.52	1504.53	-78.67	151.34	1269.54	98.71	1422.01	0.00	0.00	0.00	1404.99	-10.31	1761.16	1418.13	104.22	1775.07	1223.90	34.26	1797.47	1249.47	134.00	1800.26	490.84	-275.38	79.78	1088.00	-288.08	79.39	501.41
9.64000	1151.12	138.70	103.86	1110.00	129.86	116.47	908.04	152.50	131.18	924.87	163.86	173.29	1744.63	-56.49	93.84	1706.97	-53.17	102.81	1517.48	-63.85	97.87	1508.82	-77.70	147.72	1277.21	97.55	1419.96	0.00	0.00	0.00	1411.90	-11.63	1759.42	1426.01	103.15	1773.41	1231.36	32.75	1795.18	1256.66	132.45	1798.12	490.50	-275.36	79.67	1088.57	-288.05	79.63	501.30
9.65000	1151.41	138.33	104.15	1109.62	129.90	116.23	908.19	152.44	131.85	925.29	163.84	173.82	1747.63	-56.93	86.14	1709.99	-52.88	95.95	1520.33	-62.49	93.86	1512.44	-76.40	143.66	1285.01	96.23	1417.83	0.00	0.00	0.00	1419.73	-12.66	1757.67	1432.69	102.03	1771.76	1238.88	31.13	1792.85	1264.00	130.83	1795.92	490.27	-275.48	79.56	1088.97	-288.04	79.66	501.08
9.66000	1151.05	138.26	103.87	1109.64	129.80	116.02	908.31	152.32	132.59	925.62	163.87	174.48	1749.65	-56.55	77.67	1711.42	-52.35	88.35	1522.20	-61.50	89.80	1515.13	-75.48	139.64	1293.74	94.92	1415.62	0.00	0.00	0.00	1426.92	-13.81	1755.81	1440.46	100.77	1769.98	1246.59	29.31	1790.47	1271.54	129.07	1793.72	489.52	-275.44	79.42	1088.13	-287.82	79.21	500.49
9.67000	1150.53	138.75	103.65	1109.53	129.81	115.84	908.44	152.19	133.38	926.08	163.51	175.15	1750.20	-54.24	69.17	1712.59	-50.84	80.21	1523.26	-60.71	85.69	1517.29	-74.60	135.39	1302.62	93.50	1413.38	0.00	0.00	0.00	1435.04	-15.52	1753.74	1448.42	99.03	1768.21	1254.47	27.45	1788.03	1279.01	127.44	1791.42	489.36	-275.43	79.41	1087.70	-288.00	79.15	500.64
9.68000	1150.38	138.25	103.41	1109.88	129.87	115.82	908.60	152.00	134.31	926.48	163.43	175.96	1750.77	-51.72	59.57	1712.64	-48.59	72.02	1523.64	-60.16	81.62	1518.79	-73.97	131.28	1311.14	92.08	1411.19	0.00	0.00	0.00	1443.70	-17.00	1751.55	1456.54	97.67	1766.16	1262.48	25.66	1785.60	1286.88	125.34	1789.19	490.38	-275.28	79.72	1088.58	-287.94	79.49	500.28
9.69000	1151.49	138.81	103.84	1110.31	129.93	115.85	908.75	152.00	135.37	926.90	163.44	176.94	1750.95	-47.65	50.85	1712.79	-45.18	64.33	1523.66	-59.06	77.08	1520.24	-72.37	126.57	1319.98	90.60	1408.93	0.00	0.00	0.00	1451.72	-18.54	1749.37	1464.10	96.03	1764.21	1270.63	23.80	1783.16	1294.79	123.46	1786.81	490.68	-275.44	79.80	1087.91	-288.07	79.33	500.89
9.70000	1151.25	138.16	103.36	1109.67	130.07	115.62	908.98	151.99	136.54	927.42	163.64	178.07	1750.74	-41.05	46.38	1711.77	-38.60	59.36	1523.16	-58.02	72.70	1520.51	-70.10	121.82	1328.57	89.03	1406.69	0.00	0.00	0.00	1459.73	-20.26	1747.14	1472.26	94.23	1762.18	1278.81	21.91	1780.67	1302.99	121.24	1784.53	490.28	-275.24	79.68	1088.31	-287.89	79.32	500.70
9.71000	1151.67	138.27	103.65	1109.97	129.85	115.47	909.27	151.87	137.78	928.08	163.73	179.32	1750.36	-36.58	42.94	1711.03	-34.06	56.26	1522.12	-58.03	68.81	1519.94	-68.32	117.39	1337.55	87.44	1404.43	0.00	0.00	0.00	1468.20	-22.44	1744.92	1480.60	92.29	1760.19	1287.16	19.94	1778.17	1311.43	118.93	1782.27	490.44	-274.96	79.84	1088.05	-288.00	79.27	500.26
9.72000	1150.89	138.30	103.27	1110.00	129.94	115.41	909.61	152.04	139.32	928.95	163.65	180.63	1750.14	-33.04	39.59	1710.37	-30.17	53.64	1520.80	-57.25	64.62	1518.61	-65.90	112.74	1347.24	85.79	1402.23	0.00	0.00	0.00	1476.28	-24.55	1742.72	1488.69	90.34	1758.23	1295.46	17.42	1775.67	1320.00	116.71	1780.07	489.88	-274.94	79.78	1088.12	-287.90	79.33	501.01
9.73000	1150.98	138.12	102.91	1110.33	129.95	115.31	910.09	152.24	141.12	929.99	163.68	182.23	1748.40	-28.53	36.25	1708.92	-25.57	49.78	1519.46	-55.70	60.41	1517.53	-63.45	108.34	1356.45	84.04	1400.22	0.00	0.00	0.00	1484.98	-26.83	1740.50	1497.28	87.93	1756.39	1304.27	15.38	1773.39	1328.58	114.49	1777.98	489.83	-275.47	79.67	1087.29	-287.93	78.95	500.91
9.74000	1150.75	137.84	102.81	1111.01	129.98	115.36	910.66	152.69	143.35	931.19	163.95	184.17	1748.06	-26.88	35.74	1708.31	-23.97	47.64	1518.46	-53.78	57.06	1516.59	-59.96	104.15	1366.34	82.30	1398.28	0.00	0.00	0.00	1493.51	-29.01	1738.50	1506.19	85.94	1754.56	1313.11	13.04	1771.16	1337.27	112.15	1775.97	490.26	-275.19	79.77	1088.58	-287.89	79.53	501.09
9.75000	1150.91	138.77	102.69	1110.46	130.16	114.95	911.42	153.21	145.91	932.66	164.13	186.39	1747.99	-27.05	35.17	1708.92	-23.87	47.78	1517.72	-51.60	53.81	1514.81	-56.99	100.61	1375.92	80.41	1396.40	0.00	0.00	0.00	1501.70	-31.38	1736.76	1515.16	83.62	1752.93	1322.08	10.57	1768.99	1346.12	109.69	1774.03	490.27	-275.22	79.85	1087.73	-287.94	79.22	500.52
9.76000	1151.73	138.46	102.32	1111.18	130.24	114.84	912.46	153.59	148.84	934.50	164.21	188.90	1748.26	-26.85	34.94	1709.13	-23.38	47.42	1517.46	-49.81	51.68	1514.05	-54.37	97.68	1386.13	78.60	1394.60	0.00	0.00	0.00	1510.90	-33.91	1734.98	1523.50	81.19	1751.52	1331.17	8.04	1766.99	1355.05	107.32	1772.30	490.69	-275.44	79.82	1087.34	-287.93	79.13	500.28
9.77000	1151.42	138.10	101.69	1111.43	130.37	114.54	913.78	154.18	152.31	936.72	164.62	191.95	1748.78	-26.89	34.62	1709.27	-23.65	47.13	1517.36	-48.17	50.24	1513.78	-51.59	95.22	1395.96	76.71	1392.96	0.00	0.00	0.00	1520.64	-35.96	1733.50	1533.22	78.56	1750.32	1340.40	5.61	1765.25	1364.39	104.69	1770.85	490.28	-275.18	79.78	1088.06	-287.97	79.33	500.20
9.78000	1152.53	138.52	101.60	1112.03	130.31	114.08	915.57	154.80	156.49	939.54	164.56	195.25	1748.96	-26.25	34.60	1709.86	-23.08	46.85	1517.20	-46.70	49.05	1513.62	-49.15	93.32	1406.26	74.71	1391.55	0.00	0.00	0.00	1530.05	-38.65	1732.30	1542.31	76.34	1749.34	1349.74	2.99	1763.78	1373.86	101.96	1769.69	490.46	-275.30	79.73	1087.79	-287.99	79.21	500.48
9.79000	1152.59	138.37	100.74	1112.36	130.18	113.27	917.89	155.15	161.21	942.75	165.06	199.36	1749.59	-26.33	34.47	1710.33	-23.10	47.17	1517.17	-45.51	48.46	1513.65	-47.05	91.81	1415.96	72.65	1390.50	0.00	0.00	0.00	1539.29	-41.26	1731.25	1551.89	73.55	1748.61	1359.38	0.40	1762.55	1383.53	99.22	1768.74	490.27	-275.41	79.79	1086.99	-288.17	78.91	499.81
9.80000	1152.83	138.53	99.70	1113.38	130.17	112.68	920.83	154.98	166.56	946.67	165.35	204.06	1749.93	-25.96	34.56	1710.67	-22.88	47.18	1517.20	-44.53	47.47	1513.66	-46.02	90.59	1426.06	70.51	1389.71	0.00	0.00	0.00	1549.32	-44.04	1730.26	1561.61	71.16	1747.91	1369.23	-2.17	1761.53	1393.53	96.11	1768.05	490.91	-275.32	79.76	1087.69	-288.23	79.32	500.42
9.81000	1153.31	138.46	98.41	1113.94	130.03	111.87	924.45	154.66	172.68	951.35	165.32	209.45	1749.99	-25.83	34.32	1710.34	-22.70	46.87	1516.91	-44.32	46.43	1513.57	-45.46	89.17	1436.07	68.46	1389.13	0.00	0.00	0.00	1559.09	-46.42	1729.49	1571.24	68.68	1747.38	1379.05	-4.84	1760.56	1403.30	93.70	1767.29	490.52	-275.06	79.71	1088.26	-288.25	79.61	500.46
9.82000	1153.86	138.01	97.06	1114.13	130.07	111.11	928.82	154.15	179.65	957.04	164.58	215.33	1749.65	-26.27	34.62	1710.01	-22.62	46.69	1516.65	-44.19	45.18	1513.53	-45.10	87.69	1446.32	66.36	1388.68	0.00	0.00	0.00	1568.91	-48.83	1728.77	1581.65	66.01	1746.88	1388.89	-7.45	1759.65	1413.11	91.16	1766.60	490.48	-275.33	79.65	1088.30	-288.16	79.54	500.92
9.83000	1154.46	138.59	95.63	1115.97	129.96	110.90	934.21	153.31	187.49	963.84	163.67	221.82	1749.43	-26.11	34.63	1710.22	-22.48	46.63	1516.43	-44.01	44.19	1513.53	-44.85	86.32	1456.75	64.36	1388.28	0.00	0.00	0.00	1578.66	-51.24	1728.08	1591.45	63.40	1746.50	1398.74	-10.09	1758.81	1423.13	88.29	1766.01	490.06	-275.50	79.63	1088.22	-288.31	79.50	501.09
9.84000	1154.69	139.36	93.62	1116.55	130.04	110.52	940.77	151.71	195.75	972.00	162.30	228.80	1749.77	-25.87	34.67	1710.42	-22.55	46.63	1516.25	-43.91	43.72	1513.32	-44.93	85.31	1466.38	62.39	1387.87	0.00	0.00	0.00	1588.19	-53.75	1727.27	1601.13	61.03	1745.88	1408.68	-12.62	1758.11	1432.83	86.08	1765.49	491.04	-275.31	79.85	1087.52	-288.49	79.35	501.48
9.85000	1155.76	138.80	91.78	1118.50	130.06	110.75	948.48	150.14	204.87	981.59	160.57	236.14	1749.73	-25.37	34.86	1710.80	-22.39	46.62	1516.14	-43.75	43.51	1513.54	-44.47	84.37	1475.89	60.55	1387.53	0.00	0.00	0.00	1598.40	-56.23	1726.43	1611.21	58.51	1745.47	1418.64	-15.26	1757.48	1442.71	83.43	1765.16	490.55	-275.74	79.60	1087.38	-288.55	79.29	501.77
9.86000	1158.01	139.68	90.62	1119.92	129.84	111.13	957.79	148.02	214.28	992.60	159.25	243.96	1750.06	-25.34	34.73	1713.15	-22.06	47.16	1516.22	-43.34	43.33	1513.62	-44.46	83.87	1485.67	58.75	1387.26	0.00	0.00	0.00	1607.84	-58.51	1725.80	1620.73	56.07	1745.08	1428.61	-17.78	1756.97	1452.48	80.90	1764.85	489.94	-275.56	79.48	1087.41	-288.63	79.31	501.65
9.87000	1157.99	140.11	88.58	1122.42	128.32	112.17	968.60	145.78	223.91	1005.16	157.57	251.61	1749.93	-25.21	34.78	1712.65	-22.25	46.94	1516.07	-43.50	43.33	1513.87	-44.06	83.15	1496.17	57.03	1387.07	0.00	0.00	0.00	1617.69	-60.66	1725.19	1630.56	54.08	1744.65	1438.34	-20.32	1756.50	1462.31	78.28	1764.60	490.57	-275.45	79.64	1087.88	-288.43	79.43	501.32
9.88000	1158.19	141.28	88.12	1121.77	129.45	115.93	980.90	144.12	233.80	1019.01	156.84	259.45	1749.63	-25.64	34.91	1712.39	-22.42	46.97	1516.08	-43.34	43.19	1513.76	-44.54	82.84	1505.85	55.29	1386.84	0.00	0.00	0.00	1627.11	-62.88	1724.56	1640.06	51.87	1744.24	1447.99	-22.66	1756.05	1471.88	76.02	1764.30	490.58	-275.79	79.65	1087.79	-288.65	79.40	500.91
9.89000	1160.28	142.38	87.36	1124.01	129.79	115.71	994.34	142.89	243.42	1033.75	157.20	267.18	1749.87	-25.51	34.79	1713.00	-22.27	47.16	1516.01	-43.28	43.09	1514.08	-43.91	82.15	1515.02	53.61	1386.59	0.00	0.00	0.00	1636.64	-65.24	1723.95	1649.56	49.79	1743.87	1457.56	-25.02	1755.51	1481.59	73.63	1764.01	490.80	-275.69	79.70	1088.08	-288.59	79.50	500.73
9.90000	1161.90	143.76	85.45	1127.60	130.30	114.86	1008.77	142.12	252.60	1049.65	157.01	274.06	1750.38	-25.25	35.22	1712.78	-22.07	46.98	1516.09	-42.95	42.89	1514.10	-44.07	81.86	1524.65	52.06	1386.23	0.00	0.00	0.00	1646.53	-67.12	1723.42	1659.02	47.36	1743.63	1467.10	-27.35	1754.89	1491.10	71.34	1763.60	490.98	-276.01	79.54	1087.31	-288.65	79.11	501.49
9.91000	1167.24	145.60	85.67	1133.78	131.44	115.55	1023.89	141.31	260.59	1065.91	156.91	280.11	1751.04	-25.20	35.04	1712.67	-22.21	47.02	1516.07	-42.92	42.90	1514.35	-43.75	81.49	1533.75	50.65	1385.75	0.00	0.00	0.00	1655.60	-69.03	1723.02	1668.20	45.37	1743.48	1476.67	-29.29	1754.29	1500.46	69.18	1763.19	490.75	-275.80	79.53	1086.43	-288.88	78.85	500.93
9.92000	1174.68	148.50	86.59	1143.43	134.05	117.26	1040.14	141.13	268.25	1082.69	156.77	285.66	1750.72	-25.17	35.12	1712.76	-22.43	47.20	1515.95	-43.07	42.99	1514.64	-43.39	81.12	1542.58	49.31	1385.24	0.00	0.00	0.00	1664.94	-70.91	1722.49	1677.43	43.64	1743.15	1486.04	-31.25	1753.69	1509.71	67.35	1762.79	490.90	-275.75	79.73	1087.87	-288.92	79.45	500.86
9.93000	1186.77	152.72	88.19	1156.59	137.22	119.27	1057.51	140.72	274.80	1100.18	155.72	290.73	1751.34	-24.96	35.38	1710.52	-22.40	46.40	1516.08	-42.79	42.82	1514.73	-43.80	81.33	1551.60	48.11	1384.76	0.00	0.00	0.00	1674.00	-72.57	1722.07	1686.63	42.06	1742.88	1495.35	-33.13	1753.18	1519.03	65.55	1762.48	490.95	-275.42	79.83	1088.08	-288.02	78.51	500.92
9.94000	1198.95	157.44	91.20	1173.20	140.53	121.71	1075.69	140.22	279.96	1118.38	155.11	295.42	1751.66	-25.25	35.53	1709.97	-22.53	46.18	1516.12	-42.81	42.79	1514.85	-43.86	81.27	1560.15	47.03	1384.42	0.00	0.00	0.00	1684.09	-73.87	1721.56	1695.81	40.54	1742.65	1504.71	-34.93	1752.83	1528.20	64.20	1762.25	490.68	-275.43	79.71	1087.11	-287.77	77.95	500.48
9.95000	1217.37	161.12	93.33	1191.10	143.52	123.57	1094.49	140.10	283.65	1137.19	154.85	299.02	1751.10	-24.87	35.36	1710.04	-22.30	45.93	1516.13	-42.81	42.77	1514.99	-44.12	81.49	1568.56	45.87	1384.25	0.00	0.00	0.00	1693.27	-75.43	1721.02	1704.79	39.06	1742.41	1514.15	-36.57	1752.63	1537.62	62.32	1762.26	490.27	-275.57	79.50	1087.11	-287.92	78.09	500.55
9.96000	1237.95	164.32	95.19	1211.97	146.30	125.23	1113.86	139.93	285.58	1156.68	154.57	301.15	1751.12	-25.16	35.13	1710.79	-22.30	46.08	1515.96	-43.20	42.94	1515.26	-44.00	81.59	1576.59	44.91	1384.26	0.00	0.00	0.00	1702.49	-76.64	1720.52	1714.62	37.96	1741.98	1523.66	-38.09	1752.57	1546.88	60.90	1762.32	489.95	-275.26	79.63	1087.62	-288.08	78.04	501.19
9.97000	1257.87	167.13	95.22	1235.31	148.57	126.39	1133.78	140.14	285.85	1176.60	154.71	302.00	1750.86	-25.23	34.97	1710.62	-22.26	45.79	1516.02	-43.10	42.83	1515.58	-43.58	81.50	1584.06	43.95	1384.42	0.00	0.00	0.00	1711.32	-77.95	1719.99	1723.58	36.66	1741.72	1533.08	-39.54	1752.65	1556.04	59.51	1762.52	490.62	-275.52	79.64	1088.21	-288.01	78.26	501.18
9.98000	1281.24	168.79	95.24	1258.06	150.14	126.08	1154.08	140.66	284.60	1197.06	154.88	301.38	1751.44	-25.30	35.17	1709.74	-22.63	45.65	1515.98	-43.14	42.92	1515.59	-43.85	81.77	1591.84	43.11	1384.74	0.00	0.00	0.00	1720.38	-78.63	1719.62	1732.72	35.80	1741.28	1542.29	-40.94	1752.87	1565.34	57.71	1762.91	490.83	-275.52	79.77	1087.78	-288.20	78.01	500.77
9.99000	1305.64	169.77	94.29	1281.08	151.02	124.59	1175.10	140.99	281.71	1217.93	155.23	299.41	1750.92	-25.48	34.91	1710.05	-22.61	45.76	1516.05	-43.06	42.91	1515.93	-43.29	81.74	1599.86	42.36	1385.21	0.00	0.00	0.00	1728.86	-79.61	1719.37	1740.90	35.08	1741.17	1551.27	-42.15	1753.26	1574.16	56.64	1763.28	490.49	-275.52	79.58	1087.90	-287.97	78.31	500.41
10.00000	1331.37	169.50	92.21	1306.03	151.09	122.34	1196.87	141.60	277.51	1239.24	155.66	296.03	1751.01	-25.44	34.94	1711.89	-22.44	46.24	1516.03	-43.07	42.93	1515.87	-43.55	82.02	1606.91	41.61	1385.76	0.00	0.00	0.00	1737.42	-79.97	1719.18	1749.63	34.20	1741.02	1560.11	-43.35	1753.76	1582.87	55.50	1763.79	490.98	-275.24	79.76	1087.87	-287.57	78.35	501.08
10.01000	1357.37	168.54	89.24	1332.04	150.37	119.30	1219.11	142.56	272.22	1261.31	156.14	291.38	1749.95	-25.02	34.77	1711.34	-22.36	45.87	1516.06	-43.05	42.98	1515.94	-43.42	82.10	1614.19	40.84	1386.30	0.00	0.00	0.00	1746.56	-80.34	1718.99	1758.06	34.05	1740.87	1568.82	-44.50	1754.33	1591.22	54.83	1764.32	491.34	-275.86	79.79	1088.08	-287.77	78.20	500.87
10.02000	1384.80	166.79	85.76	1358.34	148.94	115.41	1242.00	143.23	265.62	1283.92	157.02	285.80	1749.97	-25.14	34.75	1712.07	-22.22	46.21	1516.08	-43.00	43.00	1516.10	-43.36	82.21	1621.22	40.07	1386.85	0.00	0.00	0.00	1754.86	-80.67	1719.24	1766.05	33.87	1741.00	1577.44	-45.51	1754.98	1599.63	53.56	1764.94	491.26	-275.91	79.84	1087.53	-287.94	78.06	500.36
10.03000	1413.48	164.25	81.90	1387.24	147.14	111.57	1265.76	143.42	257.66	1307.23	157.46	279.04	1749.77	-25.46	34.60	1711.45	-22.09	45.80	1516.25	-42.70	42.89	1516.16	-43.32	82.33	1628.54	39.23	1387.38	0.00	0.00	0.00	1763.28	-81.23	1719.61	1773.99	33.48	1741.34	1585.93	-46.30	1755.60	1607.73	52.69	1765.47	490.68	-276.01	79.54	1087.62	-287.79	78.05	500.70
10.04000	1445.00	161.57	78.61	1416.83	145.07	107.32	1289.89	144.27	248.94	1331.17	157.88	271.35	1749.45	-25.34	34.58	1709.82	-22.13	45.30	1516.22	-42.76	42.97	1516.12	-43.26	82.36	1635.97	38.27	1387.84	0.00	0.00	0.00	1771.39	-81.39	1720.39	1782.30	33.34	1741.76	1594.12	-47.06	1756.16	1615.39	52.43	1765.78	490.30	-275.34	79.58	1087.76	-287.96	78.19	500.31
10.05000	1475.69	158.54	74.62	1446.45	142.72	102.82	1314.49	145.51	239.30	1355.31	158.03	262.89	1750.23	-25.47	34.87	1710.07	-22.29	45.60	1516.22	-42.78	43.04	1516.44	-42.81	82.31	1644.14	37.30	1388.20	0.00	0.00	0.00	1779.49	-81.43	1721.28	1789.83	33.11	1742.56	1602.16	-47.79	1756.61	1623.12	52.08	1766.07	490.48	-275.41	79.66	1087.41	-288.15	77.86	500.64
10.06000	1508.62	155.40	71.32	1478.93	140.38	98.75	1339.72	147.23	228.95	1379.80	158.68	253.87	1749.64	-25.32	34.82	1709.85	-22.45	45.61	1516.21	-42.72	43.06	1516.37	-42.88	82.55	1651.70	36.32	1388.46	0.00	0.00	0.00	1787.44	-81.62	1722.28	1798.13	32.94	1743.44	1609.97	-48.40	1756.92	1631.01	51.08	1766.29	491.28	-275.81	79.81	1088.38	-287.96	78.21	501.20
10.07000	1542.23	151.94	67.96	1510.60	137.78	94.31	1365.07	149.49	218.02	1404.85	159.62	244.40	1748.99	-25.26	34.93	1710.07	-22.43	45.70	1516.25	-42.64	43.10	1516.34	-42.72	82.62	1660.45	35.48	1388.54	0.00	0.00	0.00	1794.98	-81.85	1723.59	1805.44	32.92	1744.41	1617.77	-48.91	1757.14	1638.31	50.76	1766.35	490.70	-275.47	79.72	1088.52	-288.01	78.12	500.27
10.08000	1576.44	148.66	64.89	1543.95	135.28	90.31	1391.39	151.34	206.38	1430.49	160.90	234.44	1748.93	-25.16	34.87	1710.50	-22.32	45.79	1516.11	-42.78	43.26	1516.34	-42.61	82.70	1668.80	34.55	1388.61	0.00	0.00	0.00	1803.09	-82.00	1724.70	1812.84	32.71	1745.36	1625.55	-49.35	1757.22	1645.68	50.25	1766.35	490.36	-275.89	79.51	1088.57	-287.68	78.24	500.02
10.09000	1611.22	145.14	62.16	1578.14	132.83	86.56	1419.04	152.70	194.09	1456.67	162.67	224.31	1749.29	-25.47	34.49	1709.99	-22.39	45.54	1516.09	-42.76	43.37	1516.26	-42.54	82.83	1677.00	33.70	1388.53	0.00	0.00	0.00	1810.77	-82.18	1725.89	1820.13	32.55	1746.47	1633.20	-49.94	1757.10	1652.87	49.91	1766.16	490.35	-275.60	79.46	1088.78	-288.02	78.26	499.92
10.10000	1645.70	141.88	59.43	1611.97	130.38	82.82	1447.36	154.22	181.49	1483.52	164.00	213.75	1748.93	-25.32	35.01	1709.73	-22.42	45.36	1516.16	-42.55	43.40	1516.28	-42.38	82.89	1684.87	32.88	1388.32	0.00	0.00	0.00	1818.40	-81.93	1727.11	1827.67	32.73	1747.38	1640.88	-50.37	1756.85	1660.21	49.47	1765.89	490.16	-275.81	79.44	1088.09	-288.15	78.02	500.07
10.11000	1682.12	138.93	57.99	1646.98	128.02	79.80	1476.62	155.68	168.74	1510.78	165.13	202.92	1749.13	-25.25	35.05	1710.65	-22.38	45.76	1516.14	-42.57	43.57	1516.25	-42.17	83.05	1693.16	32.13	1387.90	0.00	0.00	0.00	1826.13	-82.23	1728.07	1835.29	32.68	1748.25	1648.42	-50.78	1756.44	1667.34	49.36	1765.47	489.66	-275.45	79.42	1088.35	-287.71	78.42	499.55
10.12000	1717.84	136.30	56.70	1679.93	126.05	76.10	1506.23	156.90	155.80	1538.87	166.16	192.19	1749.56	-25.48	34.80	1710.07	-22.26	45.55	1516.14	-42.44	43.65	1516.34	-41.89	83.09	1701.21	31.38	1387.42	0.00	0.00	0.00	1834.15	-82.29	1728.83	1842.82	32.75	1749.05	1655.93	-51.20	1755.90	1674.86	48.74	1765.04	490.45	-275.35	79.69	1088.15	-287.84	78.48	499.37
10.13000	1754.81	133.11	53.40	1715.24	124.63	73.61	1537.00	157.27	142.66	1567.28	167.43	181.53	1748.94	-25.48	37.84	1709.96	-22.28	45.47	1516.19	-42.28	43.74	1516.17	-41.95	83.34	1709.18	30.70	1386.78	0.00	0.00	0.00	1841.82	-82.21	1729.54	1849.86	33.03	1749.65	1663.47	-51.49	1755.25	1682.13	48.80	1764.34	490.60	-274.94	79.90	1088.19	-287.97	78.31	499.80
10.14000	1791.59	131.83	53.27	1750.00	123.82	71.06	1568.90	156.45	129.43	1596.69	167.98	170.78	1748.14	-25.90	37.78	1709.90	-22.10	45.25	1516.28	-42.08	43.84	1516.22	-41.73	83.47	1717.13	30.09	1386.04	0.00	0.00	0.00	1849.58	-82.01	1730.02	1858.03	33.09	1749.96	1671.21	-51.65	1754.48	1689.65	48.80	1763.65	490.04	-275.17	79.65	1087.91	-287.48	78.12	499.73
10.15000	1827.26	131.43	52.48	1786.00	123.68	69.31	1601.22	156.06	117.06	1626.44	168.07	160.11	1748.22	-26.24	38.40	1709.73	-22.19	45.31	1516.24	-42.08	44.09	1516.24	-41.64	83.69	1724.78	29.52	1385.20	0.00	0.00	0.00	1858.20	-81.89	1730.17	1865.43	33.26	1750.33	1678.98	-51.87	1753.61	1697.15	48.83	1762.82	490.14	-275.50	79.54	1087.60	-287.84	78.06	500.60
10.16000	1862.25	131.61	52.24	1820.53	123.89	67.33	1633.84	155.13	105.16	1656.64	168.25	149.99	1747.65	-26.59	38.35	1709.89	-22.60	45.71	1516.38	-41.68	44.15	1516.15	-41.67	84.00	1732.41	29.06	1384.24	0.00	0.00	0.00	1865.54	-81.84	1730.40	1873.08	33.33	1750.52	1686.97	-51.85	1752.71	1705.07	48.27	1762.00	490.56	-275.44	79.61	1088.26	-287.56	78.50	500.91
10.17000	1897.95	132.11	52.88	1855.88	124.54	66.07	1666.53	155.16	94.53	1687.86	167.26	140.06	1746.76	-27.02	38.54	1709.23	-22.71	45.50	1516.46	-41.45	44.28	1516.31	-41.28	84.12	1740.55	28.74	1383.17	0.00	0.00	0.00	1873.80	-81.56	1730.32	1880.47	33.57	1750.40	1694.94	-51.95	1751.66	1712.86	48.05	1761.07	490.70	-275.40	79.65	1087.97	-287.81	78.26	500.28
10.18000	1933.29	132.90	53.38	1889.84	125.40	64.83	1699.35	155.27	85.03	1718.99	166.98	131.17	1746.39	-27.22	38.61	1709.16	-23.13	45.60	1516.51	-41.38	44.61	1516.32	-41.21	84.37	1748.23	28.51	1382.03	0.00	0.00	0.00	1882.50	-81.07	1729.97	1888.64	33.75	1750.15	1703.07	-51.94	1750.53	1720.46	48.42	1759.96	490.95	-275.16	79.77	1087.53	-287.85	78.06	500.00
10.19000	1967.85	134.52	54.81	1924.10	126.58	64.39	1732.35	155.86	76.78	1750.39	166.45	123.25	1747.95	-26.80	36.01	1708.89	-23.44	45.46	1516.61	-41.04	44.77	1516.22	-41.50	84.89	1755.95	28.36	1380.80	0.00	0.00	0.00	1889.65	-80.72	1729.80	1896.66	34.53	1749.67	1711.02	-52.18	1749.24	1728.43	48.19	1758.77	490.63	-275.21	79.70	1087.76	-287.78	77.99	500.21
10.20000	2002.63	136.06	57.08	1958.42	127.92	65.10	1765.44	155.65	69.16	1781.75	165.10	115.93	1748.07	-26.70	35.52	1709.62	-23.36	45.41	1516.58	-41.11	45.24	1516.39	-41.25	85.13	1763.88	28.32	1379.47	0.00	0.00	0.00	1898.22	-80.32	1729.24	1904.87	34.58	1749.31	1719.12	-52.14	1747.83	1736.49	47.95	1757.49	490.96	-275.18	79.86	1087.47	-287.44	77.97	501.18
10.21000	2035.37	137.58	60.01	1991.71	129.42	66.74	1798.33	155.06	62.48	1812.29	164.98	110.11	1748.64	-26.24	35.37	1710.08	-23.18	45.22	1516.55	-41.10	45.71	1516.61	-40.74	85.34	1772.08	28.43	1378.03	0.00	0.00	0.00	1906.41	-79.63	1728.70	1912.62	35.23	1748.79	1727.40	-51.82	1746.32	1744.24	48.42	1755.94	490.94	-275.28	79.78	1087.99	-287.71	78.16	502.06
10.22000	2069.16	139.69	64.17	2025.02	130.84	69.71	1830.21	155.20	57.37	1842.00	165.13	105.45	1748.96	-26.40	34.88	1711.04	-23.06	45.34	1516.71	-40.78	46.04	1516.71	-40.55	85.78	1780.02	28.56	1376.50	0.00	0.00	0.00	1914.81	-78.90	1728.10	1920.82	35.94	1748.30	1735.84	-51.43	1744.61	1752.38	48.32	1754.39	490.28	-275.02	79.68	1088.00	-287.52	78.17	501.61
10.23000	2100.59	141.92	69.12	2056.81	132.39	73.49	1861.47	154.81	53.20	1871.56	164.43	101.72	1749.26	-26.34	34.68	1710.93	-22.99	45.26	1516.82	-40.57	46.57	1516.81	-40.74	86.45	1787.91	28.82	1374.89	0.00	0.00	0.00	1922.70	-78.56	1727.55	1928.56	36.47	1747.90	1744.13	-51.22	1742.72	1760.50	48.51	1752.74	490.75	-274.99	79.93	1087.71	-287.36	78.19	501.43
10.24000	2132.47	143.40	72.31	2087.01	133.74	78.00	1892.00	153.61	50.01	1899.76	163.58	99.03	1749.88	-26.29	34.76	1710.90	-22.95	45.18	1516.96	-40.42	47.22	1517.16	-40.14	86.81	1796.49	29.11	1373.19	0.00	0.00	0.00	1931.49	-77.43	1726.97	1936.02	37.08	1747.53	1752.34	-51.07	1740.67	1768.41	49.15	1750.82	490.80	-274.74	79.90	1088.27	-287.45	78.23	501.26
10.25000	2161.04	144.52	78.38	2117.40	134.22	79.80	1920.79	152.50	47.98	1926.61	162.70	97.46	1750.41	-26.06	34.64	1710.40	-22.90	45.04	1517.13	-40.17	47.86	1517.28	-40.30	87.63	1804.43	29.58	1371.46	0.00	0.00	0.00	1939.39	-76.67	1726.57	1943.95	38.08	1747.06	1760.52	-50.75	1738.51	1776.08	50.11	1748.80	491.09	-274.90	79.98	1087.89	-287.38	78.12	501.17
10.26000	2187.22	145.23	85.45	2145.63	133.15	83.73	1948.23	151.08	46.94	1952.30	161.34	96.64	1749.36	-26.20	34.45	1710.00	-23.03	45.01	1517.31	-39.93	48.58	1517.63	-40.14	88.43	1812.53	30.10	1369.73	0.00	0.00	0.00	1947.40	-75.95	1726.13	1952.05	38.97	1746.78	1768.55	-50.40	1736.27	1783.68	51.05	1746.71	491.03	-275.15	79.82	1087.91	-287.52	78.19	500.83
10.27000	2212.78	145.08	91.43	2171.51	132.55	89.44	1973.56	149.73	46.69	1975.77	159.98	96.57	1749.45	-25.42	34.56	1710.65	-23.00	45.28	1517.58	-39.77	49.51	1517.83	-40.36	89.37	1820.56	30.61	1368.06	0.00	0.00	0.00	1956.01	-74.71	1725.81	1959.76	39.83	1746.68	1776.59	-49.90	1733.99	1791.38	51.77	1744.66	490.15	-275.03	79.66	1087.96	-287.22	78.26	500.33
10.28000	2234.91	143.45	98.94	2193.47	131.55	94.99	1997.31	147.76	46.69	1997.60	158.55	96.90	1749.60	-26.13	34.52	1710.36	-22.88	45.10	1517.83	-39.72	50.57	1518.32	-40.24	90.31	1828.50	31.20	1366.43	0.00	0.00	0.00	1963.87	-73.97	1725.53	1968.03	41.04	1746.59	1784.58	-49.21	1731.73	1798.73	52.99	1742.62	491.68	-275.58	79.75	1088.20	-287.47	78.40	500.36
10.29000	2254.20	144.04	107.65	2214.29	130.57	100.83	2018.83	145.89	47.08	2017.42	156.66	97.39	1749.37	-26.22	34.35	1710.33	-23.09	45.06	1518.24	-39.42	51.66	1519.10	-39.78	91.23	1836.63	31.87	1364.87	0.00	0.00	0.00	1972.45	-72.66	1725.45	1975.50	42.12	1746.65	1792.55	-48.40	1729.53	1806.30	53.71	1740.61	492.22	-275.30	79.79	1088.94	-287.46	78.65	499.80
10.30000	2271.79	142.43	114.26	2231.85	128.00	106.49	2037.97	143.69	47.38	2035.23	154.12	97.62	1750.07	-25.57	34.52	1710.33	-23.13	45.01	1518.52	-39.55	53.10	1519.82	-39.84	92.39	1844.48	32.63	1363.42	0.00	0.00	0.00	1979.74	-71.34	1725.57	1983.06	43.56	1746.81	1800.38	-47.61	1727.31	1813.92	54.19	1738.82	492.20	-275.46	79.66	1088.41	-287.67	78.39	500.09
10.31000	2286.18	140.16	119.19	2246.35	127.28	112.69	2054.93	141.02	47.29	2050.61	151.95	97.77	1749.52	-26.08	34.37	1710.05	-22.96	44.57	1518.82	-39.80	54.77	1520.32	-40.40	94.02	1852.70	33.42	1362.11	0.00	0.00	0.00	2002.19	-69.95	1718.50	1990.87	45.12	1747.06	1808.13	-46.71	1725.24	1821.49	54.88	1737.03	491.78	-275.53	79.87	1087.81	-287.63	78.23	500.38
10.32000	2300.17	137.32	123.86	2259.31	124.96	116.35	2069.07	138.65	46.92	2063.81	149.61	97.48	1749.81	-25.69	34.25	1710.15	-23.38	44.78	1519.34	-39.86	56.36	1520.97	-41.15	95.90	1861.00	34.31	1360.94	0.00	0.00	0.00	2013.09	-68.65	1717.33	1997.88	46.53	1747.57	1815.77	-45.74	1723.32	1828.64	56.18	1735.24	491.76	-275.13	80.17	1088.25	-287.44	78.23	500.77
10.33000	2311.75	133.89	126.42	2270.51	121.48	118.25	2081.00	135.82	46.03	2075.49	146.41	96.44	1749.96	-25.95	34.40	1710.30	-23.60	44.73	1519.77	-40.21	58.16	1522.07	-41.30	97.57	1869.58	35.27	1359.89	0.00	0.00	0.00	2003.97	-66.77	1725.73	2005.07	48.09	1748.22	1823.31	-44.69	1721.54	1835.91	57.11	1733.71	490.85	-275.18	79.83	1088.02	-287.48	78.20	500.42
10.34000	2320.63	130.07	126.45	2279.90	117.33	118.36	2090.78	132.34	45.99	2084.91	143.57	95.27	1750.27	-26.05	34.29	1710.56	-23.73	44.73	1520.31	-40.58	60.02	1523.37	-41.57	99.45	1878.36	36.36	1359.07	0.00	0.00	0.00	2006.45	-65.28	1728.45	2011.84	49.96	1748.95	1830.79	-43.45	1719.91	1842.86	58.58	1732.22	489.33	-275.30	79.39	1087.29	-287.69	77.98	501.20
10.35000	2327.90	125.25	124.37	2286.75	112.65	116.69	2097.84	129.39	46.63	2092.69	140.42	93.91	1750.27	-26.40	33.98	1710.62	-23.64	44.30	1520.75	-41.31	62.07	1524.56	-42.29	101.72	1887.05	37.47	1358.39	0.00	0.00	0.00	2013.22	-63.40	1729.47	2018.79	51.75	1749.90	1838.15	-42.12	1718.45	1849.62	59.99	1730.88	490.32	-275.22	79.54	1087.91	-287.53	78.14	499.86
10.36000	2333.74	119.26	119.56	2291.64	107.48	113.34	2102.48	126.80	46.81	2098.46	137.32	92.07	1749.58	-25.83	34.10	1710.56	-23.84	43.95	1521.20	-42.18	64.41	1525.93	-43.20	104.17	1895.91	38.64	1357.88	0.00	0.00	0.00	2014.28	-61.54	1733.31	2025.36	53.49	1751.07	1845.37	-40.67	1717.17	1856.25	61.53	1729.68	490.46	-274.96	79.55	1087.54	-287.40	78.17	500.00
10.37000	2337.47	111.66	111.60	2292.28	102.10	110.23	2105.41	123.93	46.29	2102.45	134.79	90.27	1749.94	-26.23	34.07	1710.94	-23.99	43.86	1522.00	-42.84	66.80	1527.60	-44.27	106.95	1905.10	39.88	1357.54	0.00	0.00	0.00	2021.50	-59.56	1734.76	2031.74	55.54	1752.39	1852.50	-39.13	1716.03	1862.79	63.01	1728.69	490.98	-275.11	79.74	1088.08	-287.52	78.22	500.57
10.38000	2339.53	105.09	103.31	2296.95	95.13	97.89	2107.56	121.82	45.26	2105.33	132.66	88.68	1750.24	-25.91	34.00	1711.30	-24.10	43.79	1522.99	-43.78	69.63	1529.21	-45.93	110.25	1914.33	41.20	1357.35	0.00	0.00	0.00	2028.40	-57.55	1736.25	2037.75	57.64	1753.87	1859.58	-37.57	1715.07	1869.24	64.54	1727.85	490.51	-275.31	79.74	1087.96	-287.67	78.14	500.37
10.39000	2343.50	98.50	93.67	2301.14	89.89	89.25	2110.08	121.43	44.55	2109.48	131.44	87.73	1750.13	-26.39	34.11	1710.93	-24.47	43.28	1524.33	-44.55	72.76	1531.15	-47.65	113.80	1923.36	42.59	1357.35	0.00	0.00	0.00	2035.56	-55.52	1737.81	2043.76	59.73	1755.60	1866.56	-35.99	1714.34	1875.62	66.31	1727.21	490.58	-275.08	79.66	1088.03	-287.72	78.22	500.14
10.40000	2349.28	94.36	84.02	2305.70	86.63	82.43	2113.34	121.59	43.85	2115.51	130.98	86.73	1750.37	-26.07	33.89	1711.31	-24.62	42.93	1526.22	-45.13	76.18	1533.64	-49.03	117.61	1932.60	43.98	1357.60	0.00	0.00	0.00	2041.91	-53.77	1739.23	2050.33	61.61	1757.77	1873.45	-34.30	1713.91	1882.27	67.90	1726.98	490.91	-275.29	79.87	1088.20	-287.51	78.36	500.83
10.41000	2350.20	94.48	80.02	2308.64	85.71	76.60	2115.64	122.25	43.56	2120.54	131.33	85.65	1750.61	-25.78	33.70	1711.69	-24.68	42.66	1528.42	-45.95	80.27	1536.89	-50.10	121.59	1941.75	45.40	1358.18	0.00	0.00	0.00	2049.47	-51.77	1741.43	2056.57	63.66	1760.16	1880.34	-32.48	1713.75	1888.75	69.77	1727.08	490.16	-275.22	79.70	1088.77	-287.24	78.59	500.63
10.42000	2352.17	94.84	72.62	2309.40	86.35	73.64	2116.61	122.70	43.64	2123.51	132.03	84.85	1750.38	-26.49	33.22	1711.59	-24.84	42.40	1530.99	-46.93	84.93	1540.62	-51.14	125.99	1950.66	46.78	1359.07	0.00	0.00	0.00	2058.60	-49.28	1744.05	2063.12	65.40	1762.82	1887.17	-30.69	1713.76	1895.33	71.53	1727.26	489.82	-275.21	79.51	1088.23	-287.12	78.37	500.21
10.43000	2353.02	96.30	65.90	2311.19	87.59	68.22	2116.99	123.54	43.61	2125.66	132.30	84.32	1750.61	-26.54	33.40	1712.15	-24.93	42.33	1533.86	-48.33	90.27	1544.56	-53.11	131.20	1959.93	48.12	1360.22	0.00	0.00	0.00	2066.41	-47.18	1746.50	2069.33	67.43	1765.57	1893.98	-28.68	1713.96	1901.87	73.58	1727.53	490.72	-275.09	79.73	1088.07	-287.36	78.35	501.27
10.44000	2354.74	97.44	60.81	2311.94	88.48	63.83	2117.79	124.06	42.90	2127.82	132.39	84.03	1751.03	-26.44	33.51	1711.55	-24.79	41.78	1537.17	-49.94	96.14	1549.48	-54.55	136.66	1968.95	49.45	1361.52	0.00	0.00	0.00	2073.01	-45.04	1749.34	2075.37	69.50	1768.51	1900.81	-26.64	1714.35	1908.36	75.57	1728.01	491.33	-274.89	79.97	1087.59	-287.40	78.35	500.55
10.45000	2355.73	97.05	55.80	2313.39	88.07	60.63	2118.08	125.10	42.31	2129.94	132.69	83.79	1750.62	-26.32	33.35	1711.89	-24.55	41.61	1541.50	-51.10	102.51	1555.22	-56.26	142.84	1978.52	50.76	1362.98	0.00	0.00	0.00	2079.29	-42.95	1752.47	2081.59	71.74	1771.39	1907.67	-24.61	1714.90	1915.08	77.44	1728.62	490.86	-275.19	79.65	1087.88	-287.24	78.33	500.55
10.46000	2356.91	96.72	53.19	2314.23	87.74	58.89	2118.59	125.32	41.91	2131.87	132.41	83.48	1751.35	-27.04	33.39	1712.04	-24.30	41.73	1546.83	-51.87	109.43	1562.38	-57.24	149.27	1988.14	52.06	1364.63	0.00	0.00	0.00	2086.12	-40.87	1755.66	2087.50	73.79	1774.48	1914.49	-22.64	1715.59	1921.50	79.57	1729.37	490.92	-275.21	79.80	1088.17	-287.13	78.30	501.59
10.47000	2357.16	96.89	51.53	2314.56	87.88	57.82	2118.98	125.31	41.67	2132.51	132.70	83.49	1751.04	-26.97	33.21	1713.07	-24.32	42.99	1552.69	-53.11	117.28	1570.69	-58.68	156.46	1997.64	53.35	1366.41	0.00	0.00	0.00	2092.75	-38.68	1758.88	2093.82	76.09	1777.42	1921.12	-20.90	1716.46	1928.18	81.31	1730.23	491.94	-275.30	79.66	1088.03	-287.38	78.23	501.47
10.48000	2357.30	97.12	49.97	2315.00	88.05	57.07	2119.29	125.32	41.45	2132.73	133.31	83.53	1750.75	-26.43	33.13	1718.31	-23.30	44.65	1560.09	-53.13	125.28	1580.09	-59.53	163.90	2007.48	54.56	1368.38	0.00	0.00	0.00	2099.35	-36.51	1762.09	2100.08	78.29	1780.40	1928.11	-18.75	1717.49	1934.55	83.58	1731.19	492.15	-275.39	79.82	1087.57	-287.51	78.20	500.35
10.49000	2358.79	97.15	49.58	2315.42	87.98	56.52	2119.34	125.52	41.48	2133.54	132.91	83.31	1751.59	-26.79	33.38	1713.21	-21.08	50.90	1568.60	-52.78	134.04	1590.60	-60.53	171.95	2017.62	55.49	1370.48	0.00	0.00	0.00	2105.16	-34.41	1765.32	2106.40	80.57	1783.25	1934.95	-16.82	1718.56	1941.14	85.66	1732.16	492.23	-275.33	79.68	1087.64	-287.40	78.15	500.76
10.50000	2358.37	97.00	48.60	2315.76	87.90	56.18	2119.53	125.41	41.33	2133.72	132.74	83.21	1751.85	-26.86	33.44	1712.59	-21.13	52.00	1578.18	-52.45	143.88	1602.13	-61.18	180.59	2027.49	56.26	1372.59	0.00	0.00	0.00	2110.92	-32.25	1768.56	2112.55	82.49	1786.18	1941.77	-15.01	1719.61	1947.97	87.34	1733.09	492.21	-275.57	79.54	1088.06	-287.25	78.35	500.64
10.51000	2358.52	97.08	48.16	2315.53	87.99	55.69	2119.58	125.39	41.23	2133.84	132.52	83.14	1753.35	-26.59	32.93	1715.16	-20.97	53.28	1588.54	-51.81	154.53	1614.63	-61.55	189.76	2037.23	56.81	1374.64	0.00	0.00	0.00	2118.03	-30.14	1771.59	2118.95	84.59	1788.88	1948.79	-13.03	1720.61	1954.68	89.33	1733.86	492.24	-275.06	79.66	1088.20	-287.57	78.37	499.85
10.52000	2358.79	97.06	47.87	2315.41	87.97	55.38	2119.47	125.79	41.34	2133.88	132.47	83.03	1755.90	-26.48	32.79	1719.76	-20.80	55.20	1599.55	-51.69	166.19	1628.19	-61.47	199.53	2046.95	57.22	1376.56	0.00	0.00	0.00	2124.64	-28.05	1774.51	2125.39	87.29	1791.17	1955.73	-11.32	1721.56	1961.36	91.20	1734.56	492.29	-275.37	79.69	1088.01	-287.74	78.19	500.54
10.53000	2358.10	97.08	47.18	2315.78	88.08	55.34	2119.58	125.81	41.26	2133.69	132.87	83.09	1760.06	-26.59	32.85	1725.82	-20.84	57.65	1611.76	-51.58	178.11	1642.51	-61.67	209.62	2056.18	57.50	1378.30	0.00	0.00	0.00	2131.40	-26.08	1777.36	2131.44	89.36	1793.65	1962.66	-9.59	1722.45	1968.35	92.73	1735.24	492.19	-275.16	79.76	1088.09	-287.45	78.30	501.06
10.54000	2358.92	97.09	47.42	2315.26	88.15	54.92	2119.95	125.37	40.96	2133.78	132.95	82.90	1764.50	-26.97	32.34	1733.15	-21.42	60.21	1625.57	-50.95	189.71	1657.63	-62.33	220.31	2065.51	57.79	1379.87	0.00	0.00	0.00	2138.00	-24.16	1780.11	2137.73	91.50	1795.95	1969.80	-7.80	1723.37	1975.37	94.24	1735.83	492.23	-275.17	79.91	1088.30	-287.25	78.52	500.77
10.55000	2358.80	97.26	47.18	2315.23	88.27	54.80	2119.81	125.81	41.09	2133.86	133.15	82.82	1768.57	-26.37	32.73	1742.93	-22.63	62.99	1640.28	-51.23	201.70	1673.92	-62.82	230.72	2074.54	58.13	1381.15	0.00	0.00	0.00	2144.77	-22.22	1782.78	2144.19	93.70	1798.13	1976.89	-6.14	1724.22	1982.09	96.12	1736.39	492.20	-275.37	79.96	1087.98	-287.17	78.40	500.56
10.56000	2358.47	97.23	46.89	2315.16	88.33	54.61	2119.95	125.74	41.00	2133.79	133.40	82.84	1774.35	-27.88	31.69	1753.52	-24.49	65.03	1656.20	-51.64	213.56	1691.49	-62.49	240.45	2083.65	58.49	1382.21	0.00	0.00	0.00	2151.56	-20.48	1785.30	2151.08	95.22	1800.18	1984.11	-4.53	1725.01	1989.06	97.74	1736.88	492.27	-275.62	79.75	1087.92	-287.51	78.29	500.37
10.57000	2357.84	97.29	46.31	2314.92	88.36	54.31	2119.88	125.92	41.02	2134.11	133.11	82.63	1780.07	-29.39	33.35	1764.41	-26.88	67.78	1673.29	-52.61	224.97	1709.17	-63.01	249.79	2092.23	58.91	1383.16	0.00	0.00	0.00	2158.44	-18.69	1787.76	2157.60	97.12	1802.09	1991.35	-3.17	1725.79	1996.11	99.21	1737.31	492.31	-275.58	79.60	1087.51	-287.60	78.09	500.97
10.58000	2359.08	97.29	46.84	2315.00	88.43	54.19	2119.92	125.90	40.96	2134.00	133.43	82.83	1790.84	-31.44	38.48	1776.66	-28.48	73.58	1693.03	-51.91	234.68	1727.89	-63.01	257.76	2100.35	59.16	1384.14	0.00	0.00	0.00	2165.36	-17.12	1790.16	2164.17	98.96	1803.90	1998.50	-2.05	1726.51	2003.30	100.64	1737.65	492.22	-275.55	79.52	1087.63	-287.43	78.15	501.53
10.59000	2358.77	97.32	46.38	2315.10	88.51	54.07	2120.08	125.83	40.88	2134.15	133.36	82.79	1807.09	-33.69	45.67	1791.56	-30.25	80.46	1711.35	-52.37	243.32	1747.28	-62.21	265.00	2108.13	59.41	1385.17	0.00	0.00	0.00	2172.44	-15.53	1792.37	2170.88	100.49	1805.59	2006.05	-0.74	1727.26	2010.85	101.44	1738.07	492.29	-275.77	79.60	1087.62	-287.44	78.20	500.58
10.60000	2358.65	97.34	46.23	2315.24	88.52	54.02	2120.01	126.07	40.94	2134.29	133.32	82.83	1826.06	-36.44	52.51	1810.73	-32.26	87.34	1729.12	-51.73	249.75	1765.12	-62.66	272.46	2116.19	59.73	1386.13	0.00	0.00	0.00	2178.94	-14.16	1794.54	2177.71	102.00	1807.17	2013.37	0.20	1727.97	2017.99	102.75	1738.31	492.23	-276.09	79.63	1087.90	-287.00	78.37	500.66
10.61000	2358.82	97.42	46.11	2315.37	88.58	53.94	2120.01	126.06	40.92	2134.20	133.45	82.93	1848.25	-39.07	59.50	1832.70	-34.37	94.14	1748.35	-50.87	254.88	1783.95	-62.35	278.75	2123.90	60.20	1387.06	0.00	0.00	0.00	2186.26	-13.01	1796.48	2184.55	103.30	1808.60	2020.79	1.12	1728.73	2025.56	103.33	1738.71	492.25	-275.45	79.71	1087.96	-287.23	78.32	503.09
10.62000	2359.70	97.55	46.53	2315.59	88.65	54.01	2119.69	126.55	41.07	2134.37	133.21	82.88	1872.52	-41.39	66.05	1855.92	-36.27	100.09	1768.26	-50.75	258.99	1804.29	-60.92	283.22	2131.32	60.77	1387.97	0.00	0.00	0.00	2193.33	-11.98	1798.28	2191.47	104.58	1809.89	2028.09	1.83	1729.45	2032.88	104.27	1739.13	492.26	-275.58	79.67	1087.78	-287.39	78.09	503.99
10.63000	2358.58	97.51	45.76	2315.23	88.70	53.72	2120.21	125.96	40.86	2134.14	133.45	83.05	1896.94	-43.50	71.18	1880.31	-37.87	105.21	1788.89	-50.77	261.85	1824.40	-60.36	286.62	2138.97	61.43	1388.95	0.00	0.00	0.00	2200.71	-11.09	1799.95	2198.76	105.40	1811.17	2035.47	2.62	1730.31	2040.29	104.95	1739.62	492.29	-275.56	79.70	1087.78	-287.59	78.09	503.97
10.64000	2358.78	97.58	45.95	2315.39	88.79	53.75	2120.16	126.04	40.85	2134.22	133.03	82.92	1922.66	-45.26	75.73	1904.95	-39.34	109.13	1810.25	-50.90	263.39	1844.85	-60.05	288.85	2146.53	62.15	1390.00	0.00	0.00	0.00	2207.84	-10.57	1801.48	2205.96	105.77	1812.66	2042.87	3.44	1731.23	2047.48	105.99	1740.24	492.28	-275.23	79.71	1088.04	-287.59	78.33	503.95
10.65000	2358.93	97.53	46.12	2315.56	88.76	53.83	2120.26	125.94	40.80	2133.96	133.25	83.08	1948.90	-46.90	79.20	1930.91	-40.66	112.44	1831.77	-51.04	263.60	1865.44	-60.30	289.93	2154.23	62.86	1391.10	0.00	0.00	0.00	2214.91	-10.15	1802.87	2213.22	106.19	1813.90	2050.00	3.97	1732.02	2054.89	106.65	1740.98	492.26	-275.54	79.75	1087.55	-287.70	78.19	503.94
10.66000	2359.14	97.67	46.06	2315.61	88.80	53.85	2120.27	125.93	40.80	2133.66	133.36	83.30	1975.59	-48.42	81.81	1957.84	-41.83	114.96	1853.51	-51.51	262.66	1886.83	-59.87	289.49	2161.81	63.58	1392.20	0.00	0.00	0.00	2222.15	-9.98	1804.04	2220.14	106.64	1815.04	2057.14	4.42	1732.79	2062.71	106.69	1741.85	492.31	-275.82	79.63	1087.48	-287.49	78.16	504.00
10.67000	2358.97	97.60	46.09	2315.92	88.83	53.99	2120.23	125.91	40.79	2133.54	133.10	83.26	2004.33	-49.93	84.28	1985.14	-43.03	116.53	1875.65	-52.03	260.51	1908.47	-60.00	288.09	2169.14	64.22	1393.30	0.00	0.00	0.00	2228.84	-10.13	1805.08	2227.74	106.38	1816.21	2064.23	4.95	1733.49	2070.26	107.01	1742.71	492.25	-275.62	79.62	1087.87	-287.29	78.23	503.96
10.68000	2359.03	97.64	46.03	2315.64	88.85	53.85	2120.29	125.92	40.79	2133.71	132.60	83.21	2032.52	-51.36	85.59	2013.46	-44.18	117.64	1897.78	-53.12	257.53	1929.51	-61.09	285.99	2176.51	64.87	1394.39	0.00	0.00	0.00	2236.11	-10.36	1805.84	2235.26	105.83	1817.41	2071.34	5.50	1734.13	2077.83	107.41	1743.63	492.23	-275.53	79.63	1087.68	-287.63	78.26	503.93
10.69000	2358.58	97.64	45.80	2315.77	88.90	53.93	2120.14	126.11	40.92	2133.26	133.01	83.44	2062.39	-52.61	86.87	2041.31	-45.35	117.68	1921.45	-52.85	252.84	1951.95	-60.89	282.43	2184.07	65.54	1395.43	0.00	0.00	0.00	2243.09	-10.88	1806.47	2242.49	105.46	1818.40	2079.25	6.17	1734.88	2085.25	107.92	1744.54	492.28	-275.54	79.53	1086.94	-287.70	77.83	503.91
10.70000	2358.79	97.63	45.88	2315.75	88.94	53.96	2120.24	125.95	40.86	2133.30	132.74	83.46	2092.69	-53.79	87.59	2070.61	-46.33	117.51	1944.66	-54.28	247.51	1974.85	-60.72	277.81	2191.61	66.22	1396.33	0.00	0.00	0.00	2249.44	-11.56	1807.10	2249.92	104.70	1819.42	2087.11	6.77	1735.48	2092.82	108.12	1745.34	492.28	-275.63	79.68	1086.82	-287.78	77.83	503.99
10.71000	2358.87	97.73	45.90	2315.29	88.96	53.74	2120.09	126.18	40.98	2133.34	132.46	83.39	2124.03	-54.90	87.99	2101.01	-47.32	117.02	1968.86	-54.90	240.81	1997.66	-61.28	272.20	2199.27	66.93	1397.14	0.00	0.00	0.00	2256.57	-12.30	1807.46	2256.94	103.81	1820.58	2094.93	7.30	1735.92	2100.42	108.29	1746.07	492.27	-275.28	79.83	1087.53	-287.86	78.08	503.91
10.72000	2358.36	97.79	45.63	2315.26	88.99	53.75	2120.26	125.99	40.88	2133.01	132.66	83.62	2156.09	-55.89	88.06	2131.41	-48.35	115.91	1993.30	-56.20	233.39	2021.48	-61.54	265.79	2206.86	67.68	1397.80	0.00	0.00	0.00	2262.88	-13.33	1807.79	2264.10	102.71	1821.59	2102.70	7.76	1736.23	2107.73	108.92	1746.61	492.20	-275.32	79.97	1087.76	-287.76	78.18	503.91
10.73000	2358.41	97.69	45.62	2315.02	89.04	53.67	2120.30	125.93	40.90	2132.91	132.61	83.67	2188.29	-56.89	87.72	2162.57	-49.37	114.45	2019.24	-56.01	224.40	2044.90	-62.82	258.56	2214.43	68.43	1398.30	0.00	0.00	0.00	2269.70	-14.34	1807.94	2271.24	101.69	1822.39	2110.43	8.16	1736.39	2114.86	109.44	1747.07	492.18	-275.72	79.70	1087.74	-287.50	78.29	503.88
10.74000	2359.02	97.69	45.98	2315.13	89.05	53.79	2120.08	126.18	41.01	2132.84	132.43	83.75	2221.72	-57.89	87.71	2195.74	-50.13	113.63	2045.11	-57.54	215.45	2069.60	-63.48	250.35	2221.94	69.20	1398.63	0.00	0.00	0.00	2276.85	-15.44	1807.91	2278.55	100.31	1823.19	2118.13	8.48	1736.43	2122.95	108.69	1747.56	492.23	-275.76	79.62	1087.80	-287.31	78.36	503.92
10.75000	2357.93	97.80	45.48	2314.59	89.03	53.51	2120.26	125.93	40.96	2132.82	132.25	83.85	2256.02	-58.88	88.07	2228.12	-51.11	112.03	2071.75	-58.30	205.51	2093.94	-64.91	241.52	2229.82	69.91	1398.77	0.00	0.00	0.00	2283.34	-16.74	1807.76	2286.14	98.72	1823.89	2125.80	8.73	1736.35	2130.27	108.83	1747.76	492.29	-275.67	79.70	1087.76	-287.41	78.29	503.91
10.76000	2358.30	97.79	45.71	2314.65	88.96	53.59	2120.16	126.17	41.07	2132.64	132.22	84.12	2290.21	-60.00	88.16	2259.31	-52.20	109.54	2098.43	-59.88	195.17	2093.94	-64.91	241.52	2237.47	70.57	1398.79	0.00	0.00	0.00	2290.07	-18.06	1807.48	2292.96	97.46	1824.41	2133.44	8.92	1736.16	2137.74	108.97	1747.82	492.27	-275.15	79.75	1088.35	-287.34	78.53	503.92
10.77000	2358.01	97.73	45.64	2314.88	88.92	53.77	2120.16	126.05	41.08	2132.82	131.72	84.09	2323.62	-61.34	84.93	2291.73	-53.51	107.57	2098.43	-59.88	195.17	2093.94	-64.91	241.52	2245.19	71.22	1398.66	0.00	0.00	0.00	2296.82	-19.43	1807.10	2300.44	96.08	1824.77	2141.06	9.03	1735.86	2145.37	108.98	1747.78	492.23	-275.55	79.67	1087.77	-287.65	78.30	503.89
10.78000	2358.32	97.69	45.83	2315.10	88.83	53.95	2120.24	126.01	41.19	2133.01	131.18	84.06	2357.09	-63.19	84.08	2323.93	-55.16	105.19	2098.43	-59.88	195.17	2093.94	-64.91	241.52	2252.69	71.83	1398.36	0.00	0.00	0.00	2303.65	-20.74	1806.56	2307.76	94.40	1825.19	2148.66	9.06	1735.46	2153.40	108.37	1747.77	492.21	-275.60	79.75	1087.87	-287.75	78.30	503.90
10.79000	2358.17	97.60	45.80	2315.21	88.63	54.03	2120.48	125.68	41.11	2132.91	130.99	84.30	2390.63	-65.76	83.17	2356.91	-57.37	103.16	2098.43	-59.88	195.17	2093.94	-64.91	241.52	2260.13	72.48	1397.93	0.00	0.00	0.00	2310.23	-22.19	1805.90	2314.78	92.94	1825.22	2156.25	9.03	1734.97	2160.76	108.64	1747.42	492.26	-275.78	79.74	1087.92	-287.62	78.27	503.95
10.80000	2358.67	97.57	46.01	2315.76	88.58	54.41	2120.56	125.54	41.13	2132.83	130.94	84.48	2425.66	-68.59	83.49	2389.91	-60.04	101.36	2098.43	-59.88	195.17	2093.94	-64.91	241.52	2267.77	73.09	1397.37	0.00	0.00	0.00	2317.44	-23.68	1805.03	2322.39	91.20	1825.25	2163.83	8.92	1734.40	2168.51	108.41	1747.10	492.21	-275.90	79.55	1088.20	-287.88	78.60	503.88
10.81000	2359.29	97.39	46.40	2316.04	88.50	54.65	2120.32	125.92	41.39	2133.04	130.51	84.52	2459.78	-72.18	84.14	2423.06	-63.40	99.83	2098.43	-59.88	195.17	2093.94	-64.91	241.52	2275.30	73.66	1396.73	0.00	0.00	0.00	2324.68	-25.16	1804.01	2330.40	89.35	1825.00	2171.41	8.74	1733.74	2176.44	107.96	1746.72	492.20	-275.64	79.71	1089.35	-288.45	77.00	503.89
10.82000	2359.88	97.37	46.83	2316.58	88.47	55.04	2120.37	125.93	41.44	2132.88	130.72	84.80	2493.58	-76.33	85.32	2456.46	-67.35	99.02	2098.43	-59.88	195.17	2093.94	-64.91	241.52	2282.60	74.20	1396.02	0.00	0.00	0.00	2331.80	-26.76	1802.85	2338.45	87.56	1824.44	2178.98	8.49	1733.02	2184.04	108.00	1746.23	492.29	-275.99	79.55	1087.82	-288.45	77.57	503.93
10.83000	2359.66	97.23	46.99	2316.92	88.45	55.17	2120.48	125.67	41.41	2132.83	130.80	84.97	2526.76	-81.57	86.48	2489.65	-71.87	98.64	2098.43	-59.88	195.17	2093.94	-64.91	241.52	2289.92	74.73	1395.25	0.00	0.00	0.00	2339.10	-28.35	1801.52	2346.12	85.93	1823.80	2186.56	8.16	1732.24	2192.27	107.23	1745.83	492.24	-275.35	79.73	1087.73	-287.92	78.16	503.93
10.84000	2359.65	97.11	46.89	2316.22	88.68	54.50	2120.40	125.80	41.63	2133.07	130.57	85.04	2559.27	-87.13	88.09	2522.18	-76.72	98.75	2098.43	-59.88	195.17	2093.94	-64.91	241.52	2297.21	75.15	1394.40	0.00	0.00	0.00	2346.85	-29.88	1799.88	2353.87	84.45	1822.92	2194.14	7.75	1731.39	2200.55	106.62	1745.39	492.19	-275.53	79.78	1087.92	-287.87	78.16	503.91
10.85000	2359.99	97.25	46.77	2316.00	89.02	54.09	2120.30	125.92	41.75	2133.39	130.02	85.03	2591.31	-92.87	90.30	2553.60	-81.71	99.05	2098.43	-59.88	195.17	2093.94	-64.91	241.52	2304.74	75.51	1393.53	0.00	0.00	0.00	2354.29	-31.52	1798.16	2362.37	82.62	1821.80	2201.74	7.27	1730.50	2208.91	105.91	1744.95	492.28	-275.61	79.70	1087.61	-287.79	78.09	503.92
10.86000	2359.64	97.48	46.24	2315.58	89.28	53.65	2120.58	125.51	41.80	2133.07	130.34	85.45	2622.15	-98.06	93.24	2584.75	-86.52	100.18	2098.43	-59.88	195.17	2093.94	-64.91	241.52	2312.14	75.75	1392.61	0.00	0.00	0.00	2362.12	-33.06	1796.23	2370.97	80.60	1820.64	2209.35	6.72	1729.57	2216.99	105.71	1744.41	492.25	-275.60	79.75	1087.33	-287.94	77.99	503.90
10.87000	2358.50	97.68	45.48	2315.62	89.47	53.61	2120.81	125.02	41.79	2133.13	130.23	85.65	2652.97	-103.20	96.67	2615.56	-90.99	102.33	2098.43	-59.88	195.17	2093.94	-64.91	241.52	2319.33	75.91	1391.63	0.00	0.00	0.00	2370.31	-34.67	1794.04	2379.26	79.03	1819.11	2216.98	6.09	1728.60	2225.19	105.33	1743.87	492.21	-275.59	79.67	1088.09	-287.78	78.26	503.90
10.88000	2358.24	97.85	45.16	2315.16	89.64	53.32	2120.85	124.81	42.06	2133.38	129.79	85.80	2682.23	-106.37	101.43	2645.45	-94.82	105.21	2098.43	-59.88	195.17	2093.94	-64.91	241.52	2326.75	75.92	1390.60	0.00	0.00	0.00	2378.78	-36.18	1791.76	2388.29	77.06	1817.40	2224.63	5.38	1727.60	2233.58	104.79	1743.27	492.20	-275.88	79.61	1088.56	-287.61	78.52	503.94
10.89000	2358.45	97.92	45.33	2314.92	89.65	53.14	2120.87	124.79	42.42	2133.73	129.24	85.81	2710.47	-110.32	109.72	2674.75	-97.76	109.27	2098.43	-59.88	195.17	2093.94	-64.91	241.52	2334.27	75.85	1389.54	0.00	0.00	0.00	2386.89	-37.72	1789.41	2397.15	75.39	1815.57	2232.31	4.60	1726.59	2242.20	103.87	1742.75	492.24	-275.36	79.67	1088.77	-287.61	78.69	503.89
10.90000	2358.63	97.94	45.38	2315.28	89.74	53.28	2121.31	123.93	42.53	2133.75	129.11	86.14	2738.45	-112.54	116.27	2702.93	-99.76	114.14	2098.43	-59.88	195.17	2093.94	-64.91	241.52	2341.88	75.63	1388.45	0.00	0.00	0.00	2395.31	-39.26	1786.98	2406.31	73.56	1813.50	2240.03	3.73	1725.56	2250.91	102.93	1742.19	492.19	-275.54	79.88	1088.09	-287.49	78.27	503.89
10.91000	2358.11	98.05	45.00	2315.23	89.80	53.16	2121.40	123.67	42.91	2133.88	128.87	86.40	2765.46	-113.45	123.43	2729.98	-100.82	119.89	2098.43	-59.88	195.17	2093.94	-64.91	241.52	2349.54	75.32	1387.28	0.00	0.00	0.00	2403.54	-40.82	1784.48	2415.03	71.93	1811.37	2247.78	2.79	1724.52	2259.64	101.70	1741.52	492.20	-275.88	79.60	1087.66	-287.45	78.23	503.89
10.92000	2358.57	98.17	45.28	2315.35	89.81	53.15	2121.33	123.47	43.46	2134.12	128.64	86.75	2790.71	-113.32	130.95	2755.48	-100.99	126.26	2098.43	-59.88	195.17	2093.94	-64.91	241.52	2357.32	74.93	1386.06	0.00	0.00	0.00	2412.26	-42.34	1781.89	2424.27	70.43	1809.17	2255.57	1.77	1723.49	2267.91	101.02	1740.78	492.29	-275.78	79.43	1086.59	-287.87	77.70	503.95
10.93000	2358.84	98.12	45.29	2315.12	89.84	52.99	2121.46	123.06	43.97	2134.42	128.39	87.12	2814.59	-112.04	139.07	2779.41	-100.26	133.05	2098.43	-59.88	195.17	2093.94	-64.91	241.52	2365.15	74.48	1384.78	0.00	0.00	0.00	2421.22	-43.91	1779.20	2433.13	68.82	1806.89	2263.41	0.68	1722.47	2276.52	100.04	1740.00	492.25	-275.33	79.74	1085.98	-287.58	77.53	503.96
10.94000	2358.78	98.17	45.21	2315.34	89.92	53.01	2121.58	122.67	44.56	2134.53	128.40	87.59	2836.81	-109.59	147.68	2801.05	-98.64	139.98	2098.43	-59.88	195.17	2093.94	-64.91	241.52	2372.92	73.98	1383.47	0.00	0.00	0.00	2429.68	-45.48	1776.56	2442.37	67.02	1804.56	2271.30	-0.50	1721.46	2285.06	98.82	1739.22	492.13	-275.09	79.86	1087.05	-287.64	77.95	503.96
10.95000	2358.52	98.19	45.01	2315.28	89.95	52.94	2121.84	122.04	45.17	2134.97	128.07	87.96	2856.87	-106.14	156.21	2820.81	-96.14	147.09	2098.43	-59.88	195.17	2093.94	-64.91	241.52	2380.75	73.45	1382.19	0.00	0.00	0.00	2438.86	-46.98	1773.73	2451.35	65.13	1802.30	2279.24	-1.76	1720.47	2293.56	97.78	1738.34	492.25	-275.10	79.69	1088.22	-287.44	78.53	503.85
[truncated: 103 more rows]
[truncated: 35 more columns]
