# Supplementary material for: The impact of mobile phone use on where we look and how we walk when negotiating floor based obstacles
Source: PLoS One. 2017 Jun 30;12(6):e0179802. doi: 10.1371/journal.pone.0179802 (PMC5493336; doi:10.1371/journal.pone.0179802)
Supplement: S1 File — (ZIP) [file pone.0179802.s001.zip › Gait/PP11/JS obs read 3.txt]

CODAmotion Analysis Text
Codamotion Analysis Text Save of: JS obs read 3.mdf
Time	Markers
Time	1:LTOE.X	1:LTOE.Y	1:LTOE.Z	2:L2nd.X	2:L2nd.Y	2:L2nd.Z	3:LHEE.X	3:LHEE.Y	3:LHEE.Z	4:LANK.X	4:LANK.Y	4:LANK.Z	5:RTOE.X	5:RTOE.Y	5:RTOE.Z	6:R2nd.X	6:R2nd.Y	6:R2nd.Z	7:RHEE.X	7:RHEE.Y	7:RHEE.Z	8:RANK.X	8:RANK.Y	8:RANK.Z	9:STRN.X	9:STRN.Y	9:STRN.Z	10:Marker 10.X	10:Marker 10.Y	10:Marker 10.Z	11:FRHD.X	11:FRHD.Y	11:FRHD.Z	12:FLHD.X	12:FLHD.Y	12:FLHD.Z	13:BRHD.X	13:BRHD.Y	13:BRHD.Z	14:BLHD.X	14:BLHD.Y	14:BLHD.Z	15:BLSTEP.X	15:BLSTEP.Y	15:BLSTEP.Z	16:FLSTEP.X	16:FLSTEP.Y	16:FLSTEP.Z	17:BRSTEP.X
(s)	(mm)	(mm)	(mm)	(mm)	(mm)	(mm)	(mm)	(mm)	(mm)	(mm)	(mm)	(mm)	(mm)	(mm)	(mm)	(mm)	(mm)	(mm)	(mm)	(mm)	(mm)	(mm)	(mm)	(mm)	(mm)	(mm)	(mm)	(mm)	(mm)	(mm)	(mm)	(mm)	(mm)	(mm)	(mm)	(mm)	(mm)	(mm)	(mm)	(mm)	(mm)	(mm)	(mm)	(mm)	(mm)	(mm)	(mm)	(mm)	(mm)
0.00000	-3444.62	181.21	-1.30	-3513.19	183.16	32.50	-3500.02	176.90	14.48	-3539.04	157.26	30.97	-3897.94	-62.70	2.29	-3953.10	-29.19	15.94	-1911.38	108.78	233.56	-1892.79	97.41	243.10	-3944.68	-4.80	1338.83	0.00	0.00	0.00	409.61	255.71	65.70	886.29	236.69	62.30	-3017.69	128.39	1334.37	-2884.32	52.87	1284.34	369.05	-222.61	60.67	803.76	-226.62	57.32	360.96
0.01000	-3444.62	181.21	-1.30	-3513.19	183.16	32.50	-3500.02	176.90	14.48	-3539.04	157.26	30.97	-3897.94	-62.70	2.29	-3953.10	-29.19	15.94	-1911.38	108.78	233.56	-1892.79	97.41	243.10	-3944.68	-4.80	1338.83	0.00	0.00	0.00	409.61	255.71	65.70	886.29	236.69	62.30	-3017.69	128.39	1334.37	-2884.32	52.87	1284.34	369.05	-222.61	60.67	803.76	-226.62	57.32	360.96
0.02000	-3444.62	181.21	-1.30	-3513.19	183.16	32.50	-3500.02	176.90	14.48	-3539.04	157.26	30.97	-3897.94	-62.70	2.29	-3953.10	-29.19	15.94	-1911.38	108.78	233.56	-1892.79	97.41	243.10	-3944.68	-4.80	1338.83	0.00	0.00	0.00	409.61	255.71	65.70	886.29	236.69	62.30	-3017.69	128.39	1334.37	-2884.32	52.87	1284.34	369.05	-222.61	60.67	803.76	-226.62	57.32	360.96
0.03000	-3444.62	181.21	-1.30	-3513.19	183.16	32.50	-3500.16	176.91	14.48	-3539.14	157.27	30.98	-3897.94	-62.70	2.29	-3953.10	-29.19	15.94	-1911.38	108.78	233.56	-1892.79	97.41	243.10	-3944.68	-4.80	1338.83	0.00	0.00	0.00	409.43	255.69	65.78	882.90	236.52	63.49	-3018.43	128.42	1334.71	-2885.17	52.88	1284.71	369.17	-222.68	60.69	804.04	-226.70	57.34	361.10
0.04000	-3444.62	181.21	-1.30	-3513.19	183.16	32.50	-3642.00	183.79	12.43	-3645.43	168.46	47.76	-3897.94	-62.70	2.29	-3953.10	-29.19	15.94	-1911.38	108.78	233.56	-1892.79	97.41	243.10	-3944.68	-4.80	1338.83	0.00	0.00	0.00	408.86	255.66	66.00	872.89	236.01	66.99	-3757.87	163.53	1681.31	-3730.22	67.53	1656.38	485.31	-292.68	79.77	1082.75	-306.15	77.62	497.98
0.05000	-3444.62	181.21	-1.30	-3513.19	183.16	32.50	-3636.09	183.73	11.77	-3644.39	168.91	48.09	-3897.94	-62.70	2.29	-3953.10	-29.19	15.94	-1911.38	108.78	233.56	-1892.79	97.41	243.10	-3944.68	-4.80	1338.83	0.00	0.00	0.00	407.92	255.59	66.37	856.46	235.18	72.73	-3746.15	163.75	1680.61	-3727.91	66.94	1656.11	485.54	-292.98	79.78	1082.51	-306.08	77.92	497.48
0.06000	-3444.62	181.21	-1.30	-3513.19	183.16	32.50	-3641.27	183.69	11.47	-3676.94	169.29	42.19	-3897.94	-62.70	2.29	-3953.10	-29.19	15.94	-1911.38	108.78	233.56	-1892.79	97.41	243.10	-3944.68	-4.80	1338.83	0.00	0.00	0.00	406.62	255.50	66.88	833.83	234.03	80.64	-3724.94	163.44	1679.49	-3702.78	67.02	1654.31	485.27	-292.86	79.71	1082.09	-306.19	77.84	497.09
0.07000	-3444.62	181.21	-1.30	-3513.19	183.16	32.50	-3664.53	183.52	8.45	-3661.25	168.79	45.39	-3897.94	-62.70	2.29	-3953.10	-29.19	15.94	-1911.38	108.78	233.56	-1892.79	97.41	243.10	-3944.68	-4.80	1338.83	0.00	0.00	0.00	404.95	255.38	67.54	805.20	232.57	90.64	-3730.55	163.76	1680.10	-3720.42	65.54	1654.33	485.10	-292.97	79.72	1081.77	-306.50	77.62	497.30
0.08000	-3444.62	181.21	-1.30	-3513.19	183.16	32.50	-3659.50	183.86	9.22	-3650.06	169.26	46.85	-3897.94	-62.70	2.29	-3953.10	-29.19	15.94	-1911.38	108.78	233.56	-1892.79	97.41	243.10	-3944.68	-4.80	1338.83	0.00	0.00	0.00	402.91	255.24	68.34	770.78	230.81	102.67	-3735.77	162.35	1680.81	-3731.15	63.85	1655.57	484.92	-293.01	79.64	1081.95	-306.67	77.63	497.40
0.09000	-3444.62	181.21	-1.30	-3513.19	183.16	32.50	-3650.71	183.82	11.10	-3656.35	169.71	46.39	-3897.94	-62.70	2.29	-3953.10	-29.19	15.94	-1911.38	108.78	233.56	-1892.79	97.41	243.10	-3944.68	-4.80	1338.83	0.00	0.00	0.00	400.52	255.07	69.28	730.79	228.77	116.65	-3746.89	162.34	1680.45	-3727.12	64.16	1654.94	485.36	-292.90	79.80	1081.81	-306.59	77.55	497.18
0.10000	-3444.62	181.21	-1.30	-3513.19	183.16	32.50	-3639.46	183.46	12.05	-3647.48	169.23	46.48	-3897.94	-62.70	2.29	-3953.10	-29.19	15.94	-1911.38	108.78	233.56	-1892.79	97.41	243.10	-3944.68	-4.80	1338.83	0.00	0.00	0.00	397.77	254.88	70.36	685.44	226.44	132.50	-3722.36	161.69	1679.65	-3713.80	63.72	1654.60	485.37	-292.60	79.96	1082.00	-306.56	77.63	496.78
0.11000	-3444.62	181.21	-1.30	-3513.19	183.16	32.50	-3652.35	183.15	10.00	-3662.09	169.41	44.75	-3897.94	-62.70	2.29	-3953.10	-29.19	15.94	-1911.38	108.78	233.56	-1892.79	97.41	243.10	-3944.68	-4.80	1338.83	0.00	0.00	0.00	394.66	254.67	71.58	634.92	223.85	150.16	-3711.25	160.68	1680.45	-3736.78	63.69	1654.90	485.75	-292.33	79.97	1082.18	-306.24	77.71	497.90
0.12000	-3444.62	181.21	-1.30	-3513.19	183.16	32.50	-3651.17	184.11	10.54	-3660.46	168.57	44.75	-3897.94	-62.70	2.29	-3953.10	-29.19	15.94	-1911.38	108.78	233.56	-1892.79	97.41	243.10	-3944.68	-4.80	1338.83	0.00	0.00	0.00	391.21	254.42	72.94	579.47	221.01	169.55	-3736.21	160.17	1680.69	-3755.87	62.43	1656.29	485.60	-292.64	79.73	1082.07	-306.43	77.74	498.16
0.13000	-3444.62	181.21	-1.30	-3513.19	183.16	32.50	-3635.49	182.82	12.71	-3651.05	168.74	46.00	-3897.94	-62.70	2.29	-3953.10	-29.19	15.94	-1911.38	108.78	233.56	-1892.79	97.41	243.10	-3944.68	-4.80	1338.83	0.00	0.00	0.00	387.41	254.16	74.44	519.27	217.91	190.61	-3747.18	160.52	1681.46	-3731.26	62.78	1655.84	486.04	-292.70	79.97	1082.27	-306.47	77.71	497.16
0.14000	-3444.62	181.21	-1.30	-3513.19	183.16	32.50	-3649.84	184.18	10.46	-3624.06	168.40	50.29	-3897.94	-62.70	2.29	-3953.10	-29.19	15.94	-1911.38	108.78	233.56	-1892.79	97.41	243.10	-3944.68	-4.80	1338.83	0.00	0.00	0.00	383.27	253.87	76.07	454.55	214.57	213.24	-3754.74	159.12	1681.96	-3690.18	62.67	1653.31	485.99	-292.58	79.95	1082.55	-306.24	77.84	497.27
0.15000	-3444.62	181.21	-1.30	-3513.19	183.16	32.50	-3662.59	183.56	9.05	-3645.44	167.98	47.47	-3897.94	-62.70	2.29	-3953.10	-29.19	15.94	-1911.38	108.78	233.56	-1892.79	97.41	243.10	-3944.68	-4.80	1338.83	0.00	0.00	0.00	378.78	253.56	77.84	385.51	211.01	237.39	-3735.55	159.39	1680.44	-3721.58	61.90	1655.54	485.30	-292.61	79.74	1082.21	-306.11	77.84	497.14
0.16000	-3444.62	181.21	-1.30	-3513.19	183.16	32.50	-3642.89	183.23	11.13	-3673.33	168.45	43.42	-3897.94	-62.70	2.29	-3953.10	-29.19	15.94	-1911.38	108.78	233.56	-1892.79	97.41	243.10	-3944.68	-4.80	1338.83	0.00	0.00	0.00	373.97	253.22	79.74	312.37	207.23	262.98	-3731.15	157.40	1679.66	-3709.65	62.13	1654.73	485.32	-293.02	79.61	1082.32	-306.37	77.76	497.74
0.17000	-3444.62	181.21	-1.30	-3513.19	183.16	32.50	-3629.25	183.17	13.17	-3646.22	167.99	46.79	-3897.94	-62.70	2.29	-3953.10	-29.19	15.94	-1911.38	108.78	233.56	-1892.79	97.41	243.10	-3944.68	-4.80	1338.83	0.00	0.00	0.00	368.81	252.86	81.78	235.33	203.23	289.94	-3739.48	158.03	1679.84	-3689.40	61.56	1652.94	485.27	-292.98	79.73	1081.86	-306.65	77.49	497.11
0.18000	-3444.62	181.21	-1.30	-3513.19	183.16	32.50	-3656.30	183.59	9.65	-3654.31	168.06	46.52	-3897.94	-62.70	2.29	-3953.10	-29.19	15.94	-1911.38	108.78	233.56	-1892.79	97.41	243.10	-3944.68	-4.80	1338.83	0.00	0.00	0.00	363.33	252.48	83.94	154.60	199.04	318.19	-3714.04	159.11	1679.69	-3702.08	61.07	1653.59	485.68	-292.61	79.92	1082.00	-306.32	77.66	496.85
0.19000	-3444.62	181.21	-1.30	-3513.19	183.16	32.50	-3662.27	183.87	8.44	-3654.81	168.71	45.79	-3897.94	-62.70	2.29	-3953.10	-29.19	15.94	-1911.38	108.78	233.56	-1892.79	97.41	243.10	-3944.68	-4.80	1338.83	0.00	0.00	0.00	357.52	252.07	86.23	70.39	194.66	347.66	-3715.91	158.35	1678.65	-3706.66	60.40	1654.37	485.10	-292.81	79.67	1081.81	-306.48	77.58	497.31
0.20000	-3444.62	181.21	-1.30	-3513.19	183.16	32.50	-3642.09	183.90	11.28	-3674.76	169.04	42.46	-3897.94	-62.70	2.29	-3953.10	-29.19	15.94	-1911.38	108.78	233.56	-1892.79	97.41	243.10	-3944.68	-4.80	1338.83	0.00	0.00	0.00	351.38	251.64	88.66	-17.08	190.10	378.28	-3745.90	158.57	1680.64	-3692.38	60.67	1654.24	484.81	-292.68	79.63	1082.06	-306.09	77.72	496.92
0.21000	-3444.62	181.21	-1.30	-3513.19	183.16	32.50	-3623.79	182.83	14.10	-3654.97	168.16	45.21	-3897.94	-62.70	2.29	-3953.10	-29.19	15.94	-1911.38	108.78	233.56	-1892.79	97.41	243.10	-3944.68	-4.80	1338.83	0.00	0.00	0.00	344.93	251.19	91.21	-107.62	185.37	409.98	-3773.35	157.66	1680.77	-3724.68	61.04	1654.12	485.37	-292.81	79.71	1082.36	-306.24	77.75	496.50
0.22000	-3444.62	181.21	-1.30	-3513.19	183.16	32.50	-3642.25	183.32	11.44	-3642.16	169.20	47.56	-3897.94	-62.70	2.29	-3953.10	-29.19	15.94	-1911.38	108.78	233.56	-1892.79	97.41	243.10	-3944.68	-4.80	1338.83	0.00	0.00	0.00	338.15	250.72	93.89	-201.00	180.48	442.67	-3765.72	158.13	1680.44	-3727.11	63.35	1654.18	485.57	-292.63	79.88	1082.56	-306.32	77.74	496.64
0.23000	-3444.62	181.21	-1.30	-3513.19	183.16	32.50	-3640.44	182.84	11.55	-3659.06	168.33	45.42	-3897.94	-62.70	2.29	-3953.10	-29.19	15.94	-1911.38	108.78	233.56	-1892.79	97.41	243.10	-3944.68	-4.80	1338.83	0.00	0.00	0.00	331.06	250.22	96.69	-297.02	175.43	476.30	-3730.81	156.78	1677.85	-3729.80	60.87	1654.88	485.22	-292.59	79.97	1082.73	-306.37	77.82	497.16
0.24000	-3444.62	181.21	-1.30	-3513.19	183.16	32.50	-3638.77	183.08	11.76	-3655.41	168.86	45.69	-3897.94	-62.70	2.29	-3953.10	-29.19	15.94	-1911.38	108.78	233.56	-1892.79	97.41	243.10	-3944.68	-4.80	1338.83	0.00	0.00	0.00	323.67	249.70	99.62	-395.46	170.25	510.79	-3734.79	157.07	1677.75	-3719.37	61.11	1654.17	485.08	-292.63	79.78	1082.05	-306.18	77.82	497.44
0.25000	-3444.62	181.21	-1.30	-3513.19	183.16	32.50	-3646.88	183.84	10.56	-3656.53	168.57	45.62	-3897.94	-62.70	2.29	-3953.10	-29.19	15.94	-1911.38	108.78	233.56	-1892.79	97.41	243.10	-3944.68	-4.80	1338.83	0.00	0.00	0.00	315.96	249.16	102.67	-496.13	164.94	546.06	-3727.24	155.51	1678.20	-3710.25	59.37	1654.41	485.76	-292.95	79.85	1082.41	-306.37	77.77	497.06
0.26000	-3444.62	181.21	-1.30	-3513.19	183.16	32.50	-3651.97	183.12	10.38	-3668.25	169.07	43.81	-3897.94	-62.70	2.29	-3953.10	-29.19	15.94	-1911.38	108.78	233.56	-1892.79	97.41	243.10	-3944.68	-4.80	1338.83	0.00	0.00	0.00	307.95	248.60	105.84	-598.81	159.50	582.04	-3724.95	155.01	1677.92	-3720.86	59.35	1654.50	485.74	-292.81	79.86	1082.27	-306.32	77.63	496.39
0.27000	-3444.62	181.21	-1.30	-3513.19	183.16	32.50	-3650.78	182.58	10.80	-3652.01	168.76	46.61	-3897.94	-62.70	2.29	-3953.10	-29.19	15.94	-1911.38	108.78	233.56	-1892.79	97.41	243.10	-3944.68	-4.80	1338.83	0.00	0.00	0.00	299.63	248.02	109.13	-703.28	153.96	618.66	-3722.65	154.52	1677.66	-3720.87	59.70	1655.05	485.55	-292.73	79.83	1082.32	-306.48	77.68	496.93
0.28000	-3444.62	181.21	-1.30	-3513.19	183.16	32.50	-3648.60	182.90	11.43	-3655.50	167.98	45.33	-3897.94	-62.70	2.29	-3953.10	-29.19	15.94	-1911.38	108.78	233.56	-1892.79	97.41	243.10	-3944.68	-4.80	1338.83	0.00	0.00	0.00	291.02	247.41	112.54	-809.34	148.31	655.85	-3720.34	154.04	1677.40	-3706.40	62.08	1653.92	485.56	-292.90	79.86	1082.29	-306.63	77.58	496.87
0.29000	-3444.62	181.21	-1.30	-3513.19	183.16	32.50	-3637.45	184.19	12.43	-3654.27	168.43	45.23	-3897.94	-62.70	2.29	-3953.10	-29.19	15.94	-1911.38	108.78	233.56	-1892.79	97.41	243.10	-3944.68	-4.80	1338.83	0.00	0.00	0.00	282.12	246.79	116.07	-916.79	142.57	693.53	-3718.02	153.57	1677.14	-3700.60	62.22	1653.56	485.22	-293.00	79.68	1082.24	-306.63	77.59	497.09
0.30000	-3444.62	181.21	-1.30	-3513.19	183.16	32.50	-3646.06	183.78	10.87	-3623.33	168.68	50.10	-3897.94	-62.70	2.29	-3953.10	-29.19	15.94	-1911.38	108.78	233.56	-1892.79	97.41	243.10	-3944.68	-4.80	1338.83	0.00	0.00	0.00	272.92	246.14	119.72	-1025.40	136.75	731.63	-3715.68	153.11	1676.89	-3691.38	62.36	1654.52	485.53	-292.70	79.82	1082.36	-306.21	77.81	497.62
0.31000	-3444.62	181.21	-1.30	-3513.19	183.16	32.50	-3651.39	183.91	10.27	-3638.49	168.28	47.67	-3897.94	-62.70	2.29	-3953.10	-29.19	15.94	-1911.38	108.78	233.56	-1892.79	97.41	243.10	-3944.68	-4.80	1338.83	0.00	0.00	0.00	263.43	245.48	123.49	-1134.97	130.85	770.07	-3713.34	152.67	1676.65	-3701.38	61.70	1655.26	485.38	-292.77	79.82	1082.26	-306.29	77.79	497.10
0.32000	-3444.62	181.21	-1.30	-3513.19	183.16	32.50	-3652.70	183.71	9.38	-3663.95	168.47	44.06	-3897.94	-62.70	2.29	-3953.10	-29.19	15.94	-1911.38	108.78	233.56	-1892.79	97.41	243.10	-3944.68	-4.80	1338.83	0.00	0.00	0.00	253.66	244.79	127.37	-1245.29	124.90	808.79	-3710.99	152.23	1676.41	-3721.44	62.28	1656.72	484.95	-292.97	79.69	1082.80	-306.39	77.84	497.01
0.33000	-3444.62	181.21	-1.30	-3513.19	183.16	32.50	-3643.96	183.52	11.85	-3665.06	168.55	44.33	-3897.94	-62.70	2.29	-3953.10	-29.19	15.94	-1911.38	108.78	233.56	-1892.79	97.41	243.10	-3944.68	-4.80	1338.83	0.00	0.00	0.00	243.61	244.09	131.36	-1356.16	118.89	847.71	-3708.63	151.81	1676.18	-3712.90	64.06	1656.68	485.99	-292.65	80.01	1082.11	-306.40	77.68	496.80
0.34000	-3444.62	181.21	-1.30	-3513.19	183.16	32.50	-3640.59	183.73	12.26	-3657.22	169.06	44.99	-3897.94	-62.70	2.29	-3953.10	-29.19	15.94	-1911.38	108.78	233.56	-1892.79	97.41	243.10	-3944.68	-4.80	1338.83	0.00	0.00	0.00	233.27	243.36	135.46	-1467.35	112.84	886.76	-3706.25	151.40	1675.95	-3695.04	63.54	1656.40	485.79	-292.57	79.89	1082.44	-306.42	77.70	496.58
0.35000	-3444.62	181.21	-1.30	-3513.19	183.16	32.50	-3635.30	183.17	11.93	-3658.89	168.50	44.28	-3897.94	-62.70	2.29	-3953.10	-29.19	15.94	-1911.38	108.78	233.56	-1892.79	97.41	243.10	-3944.68	-4.80	1338.83	0.00	0.00	0.00	222.67	242.61	139.68	-1578.66	106.76	925.86	-3703.87	151.00	1675.73	-3695.58	65.04	1657.65	485.29	-292.72	79.78	1081.95	-306.27	77.63	497.52
0.36000	-3444.62	181.21	-1.30	-3513.19	183.16	32.50	-3637.65	183.02	11.64	-3653.71	168.19	46.19	-3897.94	-62.70	2.29	-3953.10	-29.19	15.94	-1911.38	108.78	233.56	-1892.79	97.41	243.10	-3944.68	-4.80	1338.83	0.00	0.00	0.00	211.78	241.85	144.00	-1689.89	100.65	964.95	-3701.48	150.61	1675.51	-3679.64	65.38	1657.29	485.45	-292.93	79.80	1082.25	-306.17	77.75	496.86
0.37000	-3444.62	181.21	-1.30	-3513.19	183.16	32.50	-3638.04	183.49	12.86	-3653.34	168.80	45.57	-3897.94	-62.70	2.29	-3953.10	-29.19	15.94	-1911.38	108.78	233.56	-1892.79	97.41	243.10	-3944.68	-4.80	1338.83	0.00	0.00	0.00	200.63	241.07	148.44	-1800.81	94.53	1003.95	-3699.07	150.23	1675.30	-3682.20	64.60	1658.26	485.45	-292.70	79.88	1082.23	-306.16	77.64	496.43
0.38000	-3444.62	181.21	-1.30	-3513.19	183.16	32.50	-3667.76	182.59	7.89	-3640.90	168.78	48.00	-3897.94	-62.70	2.29	-3953.10	-29.19	15.94	-1911.38	108.78	233.56	-1892.79	97.41	243.10	-3944.68	-4.80	1338.83	0.00	0.00	0.00	189.22	240.26	152.98	-1911.23	88.40	1042.78	-3696.66	149.86	1675.10	-3680.17	67.33	1658.27	485.18	-292.65	79.62	1082.42	-306.06	77.80	496.65
0.39000	-3444.62	181.21	-1.30	-3513.19	183.16	32.50	-3654.45	182.91	9.63	-3652.20	168.34	45.79	-3897.94	-62.70	2.29	-3953.10	-29.19	15.94	-1911.38	108.78	233.56	-1892.79	97.41	243.10	-3944.68	-4.80	1338.83	0.00	0.00	0.00	177.54	239.44	157.63	-2020.93	82.29	1081.38	-3694.23	149.51	1674.90	-3715.53	68.60	1658.40	485.11	-292.79	79.67	1082.23	-306.29	77.66	497.15
0.40000	-3444.62	181.21	-1.30	-3513.19	183.16	32.50	-3649.37	183.37	10.77	-3646.76	168.86	47.59	-3897.94	-62.70	2.29	-3953.10	-29.19	15.94	-1911.38	108.78	233.56	-1892.79	97.41	243.10	-3944.68	-4.80	1338.83	0.00	0.00	0.00	165.60	238.60	162.39	-2129.70	76.18	1119.67	-3691.80	149.16	1674.70	-3739.83	68.52	1659.54	485.33	-292.79	79.83	1082.78	-306.72	77.70	497.61
0.41000	-3444.62	181.21	-1.30	-3513.19	183.16	32.50	-3671.53	183.93	7.16	-3655.63	168.69	46.13	-3897.94	-62.70	2.29	-3953.10	-29.19	15.94	-1911.38	108.78	233.56	-1892.79	97.41	243.10	-3944.68	-4.80	1338.83	0.00	0.00	0.00	153.41	237.74	167.25	-2237.33	70.11	1157.57	-3689.35	148.82	1674.52	-3750.30	69.16	1660.26	485.78	-292.82	79.96	1082.21	-306.49	77.69	496.94
0.42000	-3444.62	181.21	-1.30	-3513.19	183.16	32.50	-3657.75	183.88	9.25	-3653.62	169.86	46.34	-3897.94	-62.70	2.29	-3953.10	-29.19	15.94	-1911.38	108.78	233.56	-1892.79	97.41	243.10	-3944.68	-4.80	1338.83	0.00	0.00	0.00	140.96	236.86	172.21	-2343.62	64.07	1195.03	-3686.90	148.50	1674.33	-3731.58	71.06	1660.39	485.25	-292.71	79.76	1082.19	-306.38	77.65	497.23
0.43000	-3444.62	181.21	-1.30	-3513.19	183.16	32.50	-3636.72	183.45	12.57	-3648.51	169.37	47.24	-3897.94	-62.70	2.29	-3953.10	-29.19	15.94	-1911.38	108.78	233.56	-1892.79	97.41	243.10	-3944.68	-4.80	1338.83	0.00	0.00	0.00	128.26	235.97	177.28	-2448.34	58.07	1231.95	-3684.43	148.18	1674.15	-3749.49	72.40	1659.94	484.56	-292.71	79.59	1082.69	-306.46	77.89	497.28
0.44000	-3444.62	181.21	-1.30	-3513.19	183.16	32.50	-3658.95	184.26	9.61	-3643.25	169.06	48.01	-3897.94	-62.70	2.29	-3953.10	-29.19	15.94	-1911.38	108.78	233.56	-1892.79	97.41	243.10	-3944.68	-4.80	1338.83	0.00	0.00	0.00	115.32	235.06	182.44	-2551.30	52.13	1268.27	-3681.95	147.88	1673.98	-3754.39	74.14	1661.78	484.75	-293.04	79.59	1082.30	-306.49	77.64	497.83
0.45000	-3444.62	181.21	-1.30	-3513.19	183.16	32.50	-3650.70	183.38	10.36	-3648.21	168.62	47.23	-3897.94	-62.70	2.29	-3953.10	-29.19	15.94	-1911.38	108.78	233.56	-1892.79	97.41	243.10	-3944.68	-4.80	1338.83	0.00	0.00	0.00	102.13	234.13	187.71	-2652.28	46.26	1303.93	-3679.46	147.59	1673.82	-3761.64	76.49	1662.55	485.31	-292.72	79.64	1081.93	-306.29	77.70	497.03
0.46000	-3444.62	181.21	-1.30	-3513.19	183.16	32.50	-3631.34	183.14	14.05	-3654.50	169.80	46.33	-3897.94	-62.70	2.29	-3953.10	-29.19	15.94	-1911.38	108.78	233.56	-1892.79	97.41	243.10	-3944.68	-4.80	1338.83	0.00	0.00	0.00	88.70	233.18	193.07	-2751.07	40.46	1338.83	-3676.97	147.30	1673.65	-3762.55	78.20	1663.28	486.13	-292.66	80.02	1082.04	-306.39	77.68	496.97
0.47000	-3444.62	181.21	-1.30	-3513.19	183.16	32.50	-3647.60	182.52	10.95	-3652.28	169.51	47.03	-3897.94	-62.70	2.29	-3953.10	-29.19	15.94	-1911.38	108.78	233.56	-1892.79	97.41	243.10	-3944.68	-4.80	1338.83	0.00	0.00	0.00	75.03	232.21	198.53	-2847.47	34.74	1372.92	-3674.46	147.03	1673.50	-3768.51	80.23	1664.02	485.66	-292.71	79.82	1081.98	-306.18	77.70	496.98
0.48000	-3444.62	181.21	-1.30	-3513.19	183.16	32.50	-3635.66	183.20	13.08	-3627.56	169.45	51.10	-3897.94	-62.70	2.29	-3953.10	-29.19	15.94	-1911.38	108.78	233.56	-1892.79	97.41	243.10	-3944.68	-4.80	1338.83	0.00	0.00	0.00	61.13	231.23	204.09	-2941.26	29.12	1406.11	-3671.94	146.77	1673.35	-3778.15	83.40	1664.41	486.21	-292.55	80.05	1082.18	-306.33	77.78	496.89
0.49000	-3444.62	181.21	-1.30	-3513.19	183.16	32.50	-3666.76	182.70	6.85	-3638.10	169.42	49.92	-3897.94	-62.70	2.29	-3953.10	-29.19	15.94	-1911.38	108.78	233.56	-1892.79	97.41	243.10	-3944.68	-4.80	1338.83	0.00	0.00	0.00	47.01	230.23	209.74	-3032.23	23.60	1438.34	-3669.41	146.52	1673.20	-3791.18	84.54	1665.24	485.43	-292.78	79.80	1082.30	-306.42	77.74	496.83
0.50000	-3444.62	181.21	-1.30	-3513.19	183.16	32.50	-3652.78	182.74	10.27	-3650.33	169.29	47.51	-3897.94	-62.70	2.29	-3953.10	-29.19	15.94	-1911.38	108.78	233.56	-1892.79	97.41	243.10	-3944.68	-4.80	1338.83	0.00	0.00	0.00	32.65	229.22	215.49	-3120.18	18.20	1469.53	-3666.87	146.28	1673.06	-3778.98	87.20	1665.85	485.30	-292.69	79.79	1082.01	-306.36	77.66	497.64
0.51000	-3444.62	181.21	-1.30	-3513.19	183.16	32.50	-3638.79	183.78	12.34	-3655.56	169.86	47.01	-3897.94	-62.70	2.29	-3953.10	-29.19	15.94	-1911.38	108.78	233.56	-1892.79	97.41	243.10	-3944.68	-4.80	1338.83	0.00	0.00	0.00	18.07	228.19	221.33	-3204.89	12.92	1499.61	-3664.31	146.04	1672.92	-3769.00	88.51	1667.19	485.87	-293.18	79.83	1081.94	-306.84	77.38	497.15
0.52000	-3444.62	181.21	-1.30	-3513.19	183.16	32.50	-3651.93	183.46	10.47	-3641.82	169.93	48.98	-3897.94	-62.70	2.29	-3953.10	-29.19	15.94	-1911.38	108.78	233.56	-1892.79	97.41	243.10	-3944.68	-4.80	1338.83	0.00	0.00	0.00	3.26	227.14	227.26	-3286.15	7.77	1528.51	-3661.75	145.82	1672.79	-3778.71	91.40	1667.99	485.29	-293.01	79.79	1082.32	-306.60	77.67	497.74
0.53000	-3444.62	181.21	-1.30	-3513.19	183.16	32.50	-3656.91	183.68	9.74	-3654.28	170.65	47.86	-3897.94	-62.70	2.29	-3953.10	-29.19	15.94	-1911.38	108.78	233.56	-1892.79	97.41	243.10	-3944.68	-4.80	1338.83	0.00	0.00	0.00	-11.75	226.08	233.28	-3363.76	2.77	1556.15	-3659.18	145.61	1672.67	-3794.48	93.71	1668.92	486.04	-292.88	79.96	1082.17	-306.50	77.63	497.02
0.54000	-3444.62	181.21	-1.30	-3513.19	183.16	32.50	-3647.40	183.52	11.43	-3649.01	170.64	48.50	-3897.94	-62.70	2.29	-3953.10	-29.19	15.94	-1911.38	108.78	233.56	-1892.79	97.41	243.10	-3944.68	-4.80	1338.83	0.00	0.00	0.00	-26.99	225.00	239.39	-3437.50	-2.08	1582.46	-3656.59	145.41	1672.55	-3774.33	97.51	1669.74	486.03	-292.78	79.93	1082.15	-306.25	77.58	496.83
0.55000	-3444.62	181.21	-1.30	-3513.19	183.16	32.50	-3635.12	183.17	12.64	-3652.03	170.15	48.25	-3897.94	-62.70	2.29	-3953.10	-29.19	15.94	-1911.38	108.78	233.56	-1892.79	97.41	243.10	-3944.68	-4.80	1338.83	0.00	0.00	0.00	-42.43	223.90	245.58	-3507.17	-6.77	1607.37	-3654.00	145.22	1672.43	-3814.79	99.60	1671.97	486.25	-292.56	80.02	1081.80	-306.30	77.46	498.09
0.56000	-3444.62	181.21	-1.30	-3513.19	183.16	32.50	-3657.47	184.40	9.27	-3662.68	170.66	46.89	-3897.94	-62.70	2.29	-3953.10	-29.19	15.94	-1911.38	108.78	233.56	-1892.79	97.41	243.10	-3944.68	-4.80	1338.83	0.00	0.00	0.00	-58.09	222.80	251.87	-3572.55	-11.28	1630.81	-3651.39	145.04	1672.33	-3797.73	100.62	1673.25	486.07	-292.40	80.06	1082.19	-306.38	77.71	497.81
0.57000	-3444.62	181.21	-1.30	-3513.19	183.16	32.50	-3667.25	183.54	7.25	-3652.78	170.80	48.51	-3897.94	-62.70	2.29	-3953.10	-29.19	15.94	-1911.38	108.78	233.56	-1892.79	97.41	243.10	-3944.68	-4.80	1338.83	0.00	0.00	0.00	-73.95	221.67	258.24	-3633.44	-15.61	1652.69	-3648.78	144.87	1672.22	-3797.77	103.85	1675.16	485.78	-292.64	79.94	1082.53	-306.47	77.69	496.81
0.58000	-3444.62	181.21	-1.30	-3513.19	183.16	32.50	-3646.32	184.29	10.30	-3641.84	170.82	50.25	-3897.94	-62.70	2.29	-3953.10	-29.19	15.94	-1911.38	108.78	233.56	-1892.79	97.41	243.10	-3944.68	-4.80	1338.83	0.00	0.00	0.00	-90.01	220.53	264.69	-3689.62	-19.75	1672.96	-3646.15	144.71	1672.12	-3811.52	106.91	1676.98	485.50	-292.62	79.82	1082.30	-306.42	77.73	497.40
0.59000	-3444.62	181.21	-1.30	-3513.19	183.16	32.50	-3632.51	183.31	12.54	-3653.99	170.48	48.00	-3897.94	-62.70	2.29	-3953.10	-29.19	15.94	-1911.38	108.78	233.56	-1892.79	97.41	243.10	-3944.68	-4.80	1338.83	0.00	0.00	0.00	-106.26	219.38	271.23	-3740.89	-23.69	1691.53	-3643.51	144.56	1672.03	-3784.62	108.91	1677.63	485.22	-292.89	79.72	1082.17	-306.53	77.59	496.89
0.60000	-3444.62	181.21	-1.30	-3513.19	183.16	32.50	-3644.15	183.65	11.27	-3625.64	170.77	52.47	-3897.94	-62.70	2.29	-3953.10	-29.19	15.94	-1911.38	108.78	233.56	-1892.79	97.41	243.10	-3944.68	-4.80	1338.83	0.00	0.00	0.00	-122.72	218.21	277.85	-3787.03	-27.41	1708.34	-3640.87	144.41	1671.94	-3797.45	111.32	1680.34	485.78	-292.82	79.74	1081.97	-306.53	77.57	498.43
0.61000	-3444.62	181.21	-1.30	-3513.19	183.16	32.50	-3654.64	183.50	9.13	-3642.08	171.16	50.55	-3897.94	-62.70	2.29	-3953.10	-29.19	15.94	-1911.38	108.78	233.56	-1892.79	97.41	243.10	-3944.68	-4.80	1338.83	0.00	0.00	0.00	-139.36	217.03	284.55	-3827.84	-30.92	1723.31	-3638.21	144.28	1671.85	-3796.39	112.33	1681.35	486.28	-292.38	80.09	1081.77	-306.73	77.44	497.47
0.62000	-3444.62	181.21	-1.30	-3513.19	183.16	32.50	-3629.73	181.67	13.17	-3658.15	171.78	48.39	-3897.94	-62.70	2.29	-3953.10	-29.19	15.94	-1911.38	108.78	233.56	-1892.79	97.41	243.10	-3944.68	-4.80	1338.83	0.00	0.00	0.00	-156.20	215.83	291.33	-3863.10	-34.19	1736.36	-3635.54	144.16	1671.77	-3810.31	114.37	1683.36	486.31	-292.59	80.04	1082.61	-306.67	77.64	496.69
0.63000	-3444.62	181.21	-1.30	-3513.19	183.16	32.50	-3654.58	183.41	9.00	-3657.07	171.02	48.52	-3897.94	-62.70	2.29	-3953.10	-29.19	15.94	-1911.38	108.78	233.56	-1892.79	97.41	243.10	-3944.68	-4.80	1338.83	0.00	0.00	0.00	-173.22	214.62	298.19	-3892.61	-37.22	1747.43	-3632.85	144.05	1671.70	-3808.17	116.86	1685.46	485.49	-292.64	79.87	1082.92	-306.17	77.95	497.50
0.64000	-3444.62	181.21	-1.30	-3513.19	183.16	32.50	-3632.99	183.43	12.12	-3643.01	171.67	50.42	-3897.94	-62.70	2.29	-3953.10	-29.19	15.94	-1911.38	108.78	233.56	-1892.79	97.41	243.10	-3944.68	-4.80	1338.83	0.00	0.00	0.00	-190.42	213.40	305.13	-3916.16	-40.00	1756.44	-3630.16	143.94	1671.63	-3794.93	118.41	1687.77	485.62	-292.78	79.81	1082.09	-306.40	77.81	497.61
0.65000	-3444.62	181.21	-1.30	-3513.19	183.16	32.50	-3637.37	182.72	11.15	-3650.79	171.15	49.56	-3897.94	-62.70	2.29	-3953.10	-29.19	15.94	-1911.38	108.78	233.56	-1892.79	97.41	243.10	-3944.68	-4.80	1338.83	0.00	0.00	0.00	-207.80	212.16	312.14	-3933.53	-42.52	1763.33	-3627.46	143.85	1671.56	-3832.22	118.78	1691.23	485.51	-292.52	79.76	1082.15	-306.75	77.53	497.58
0.66000	-3444.62	181.21	-1.30	-3513.19	183.16	32.50	-3645.78	182.97	9.74	-3658.70	171.48	48.71	-3897.94	-62.70	2.29	-3953.10	-29.19	15.94	-1911.38	108.78	233.56	-1892.79	97.41	243.10	-3944.68	-4.80	1338.83	0.00	0.00	0.00	-225.36	210.91	319.23	-3944.52	-44.77	1768.00	-3624.75	143.77	1671.50	-3856.62	121.23	1693.53	485.36	-292.59	79.66	1082.23	-306.42	77.65	496.57
0.67000	-3444.62	181.21	-1.30	-3513.19	183.16	32.50	-3647.69	183.85	9.82	-3669.18	170.75	47.51	-3897.94	-62.70	2.29	-3953.10	-29.19	15.94	-1911.38	108.78	233.56	-1892.79	97.41	243.10	-3944.68	-4.80	1338.83	0.00	0.00	0.00	-243.09	209.65	326.39	-3948.92	-46.74	1770.40	-3622.02	143.69	1671.45	-3860.52	121.59	1695.21	485.57	-292.64	79.94	1082.42	-306.43	77.65	496.57
0.68000	-3444.62	181.21	-1.30	-3513.19	183.16	32.50	-3660.70	183.81	8.24	-3651.12	171.08	50.89	-3897.94	-62.70	2.29	-3953.10	-29.19	15.94	-1911.38	108.78	233.56	-1892.79	97.41	243.10	-3944.68	-4.80	1338.83	0.00	0.00	0.00	-260.98	208.37	333.63	-3946.49	-48.42	1770.46	-3619.29	143.63	1671.40	-3849.40	121.43	1696.92	486.32	-292.40	80.12	1082.26	-306.33	77.67	496.97
0.69000	-3444.62	181.21	-1.30	-3513.19	183.16	32.50	-3650.37	183.76	9.92	-3656.45	171.03	50.32	-3897.94	-62.70	2.29	-3953.10	-29.19	15.94	-1911.38	108.78	233.56	-1892.79	97.41	243.10	-3944.68	-4.80	1338.83	0.00	0.00	0.00	-279.05	207.09	340.94	-3917.76	-49.93	1768.41	-3616.54	143.57	1671.35	-3844.85	122.36	1697.94	485.47	-292.65	79.85	1082.61	-306.61	77.75	497.49
0.70000	-3444.62	181.21	-1.30	-3513.19	183.16	32.50	-3644.36	182.96	10.83	-3646.13	171.73	51.88	-3897.94	-62.70	2.29	-3953.10	-29.19	15.94	-1911.38	108.78	233.56	-1892.79	97.41	243.10	-3944.68	-4.80	1338.83	0.00	0.00	0.00	-297.28	205.79	348.31	-3938.95	-52.25	1767.53	-3613.78	143.52	1671.31	-3861.07	123.01	1699.84	485.31	-292.62	79.98	1083.00	-306.23	77.96	497.44
0.71000	-3444.62	181.21	-1.30	-3513.19	183.16	32.50	-3651.28	183.40	10.46	-3645.01	171.36	52.95	-3897.94	-62.70	2.29	-3953.10	-29.19	15.94	-1911.38	108.78	233.56	-1892.79	97.41	243.10	-3944.68	-4.80	1338.83	0.00	0.00	0.00	-315.66	204.47	355.76	-3929.94	-51.83	1765.51	-3611.01	143.49	1671.27	-3882.33	122.26	1702.87	485.71	-292.96	79.83	1082.37	-306.50	77.80	497.27
0.72000	-3444.62	181.21	-1.30	-3513.19	183.16	32.50	-3653.86	184.41	9.74	-3641.01	171.21	53.81	-3897.94	-62.70	2.29	-3953.10	-29.19	15.94	-1911.38	108.78	233.56	-1892.79	97.41	243.10	-3944.68	-4.80	1338.83	0.00	0.00	0.00	-334.21	203.15	363.28	-3931.70	-53.53	1766.09	-3608.23	143.46	1671.24	-3885.75	122.14	1703.98	485.28	-292.88	79.69	1082.03	-306.54	77.61	497.15
0.73000	-3444.62	181.21	-1.30	-3513.19	183.16	32.50	-3674.48	184.41	7.08	-3659.37	171.43	50.70	-3897.94	-62.70	2.29	-3953.10	-29.19	15.94	-1911.38	108.78	233.56	-1892.79	97.41	243.10	-3944.68	-4.80	1338.83	0.00	0.00	0.00	-352.90	201.81	370.86	-3890.52	-52.99	1763.75	-3605.44	143.44	1671.22	-3883.07	123.92	1704.60	486.35	-292.63	79.99	1081.85	-306.60	77.40	496.98
0.74000	-3444.62	181.21	-1.30	-3513.19	183.16	32.50	-3665.39	185.06	8.62	-3673.62	171.61	49.47	-3897.94	-62.70	2.29	-3953.10	-29.19	15.94	-1911.38	108.78	233.56	-1892.79	97.41	243.10	-3944.68	-4.80	1338.83	0.00	0.00	0.00	-371.75	200.47	378.51	-3882.08	-55.29	1764.17	-3602.64	143.43	1671.19	-3901.73	122.59	1706.59	485.22	-292.47	79.86	1082.23	-306.64	77.53	496.87
0.75000	-3444.62	181.21	-1.30	-3513.19	183.16	32.50	-3654.71	185.07	10.84	-3651.44	172.08	52.98	-3897.94	-62.70	2.29	-3953.10	-29.19	15.94	-1911.38	108.78	233.56	-1892.79	97.41	243.10	-3944.68	-4.80	1338.83	0.00	0.00	0.00	-390.75	199.11	386.22	-3929.49	-56.85	1764.48	-3599.83	143.43	1671.18	-3918.36	121.86	1708.19	485.72	-292.74	79.93	1082.59	-306.75	77.60	497.27
0.76000	-3444.62	181.21	-1.30	-3513.19	183.16	32.50	-3668.49	185.59	9.00	-3644.68	172.13	53.98	-3897.94	-62.70	2.29	-3953.10	-29.19	15.94	-1911.38	108.78	233.56	-1892.79	97.41	243.10	-3944.68	-4.80	1338.83	0.00	0.00	0.00	-409.88	197.74	393.99	-3920.87	-61.09	1763.35	-3597.00	143.44	1671.16	-3907.38	120.45	1709.78	486.12	-292.82	79.99	1082.26	-306.62	77.55	497.05
0.77000	-3444.62	181.21	-1.30	-3513.19	183.16	32.50	-3689.97	185.42	5.94	-3673.17	173.22	50.55	-3897.94	-62.70	2.29	-3953.10	-29.19	15.94	-1911.38	108.78	233.56	-1892.79	97.41	243.10	-3944.68	-4.80	1338.83	0.00	0.00	0.00	-429.16	196.36	401.83	-3921.97	-62.41	1763.38	-3594.17	143.45	1671.16	-3874.44	119.79	1708.86	486.11	-292.68	79.98	1082.48	-306.44	77.74	496.82
0.78000	-3444.62	181.21	-1.30	-3513.19	183.16	32.50	-3664.85	185.05	10.56	-3642.88	173.13	54.35	-3897.94	-62.70	2.29	-3953.10	-29.19	15.94	-1911.38	108.78	233.56	-1892.79	97.41	243.10	-3944.68	-4.80	1338.83	0.00	0.00	0.00	-448.58	194.97	409.73	-3908.34	-64.49	1760.68	-3591.32	143.48	1671.15	-3882.10	117.44	1711.77	485.69	-292.73	79.83	1082.19	-306.46	77.71	496.96
0.79000	-3444.62	181.21	-1.30	-3513.19	183.16	32.50	-3647.71	185.60	13.06	-3669.68	173.61	50.73	-3897.94	-62.70	2.29	-3953.10	-29.19	15.94	-1911.38	108.78	233.56	-1892.79	97.41	243.10	-3944.68	-4.80	1338.83	0.00	0.00	0.00	-468.13	193.57	417.69	-3935.59	-65.52	1760.90	-3588.46	143.51	1671.15	-3895.15	118.71	1713.42	485.94	-292.52	80.22	1082.77	-306.49	77.95	497.51
0.80000	-3444.62	181.21	-1.30	-3513.19	183.16	32.50	-3665.33	186.25	11.07	-3679.12	172.64	49.43	-3897.94	-62.70	2.29	-3953.10	-29.19	15.94	-1911.38	108.78	233.56	-1892.79	97.41	243.10	-3944.68	-4.80	1338.83	0.00	0.00	0.00	-487.81	192.16	425.71	-3896.49	-66.00	1759.79	-3585.59	143.56	1671.16	-3935.92	116.05	1714.80	485.56	-292.56	80.06	1082.31	-306.36	77.75	497.07
0.81000	-3444.62	181.21	-1.30	-3513.19	183.16	32.50	-3670.63	185.98	10.01	-3670.67	173.84	51.30	-3897.94	-62.70	2.29	-3953.10	-29.19	15.94	-1911.38	108.78	233.56	-1892.79	97.41	243.10	-3944.68	-4.80	1338.83	0.00	0.00	0.00	-507.61	190.73	433.78	-3895.05	-69.30	1757.84	-3582.71	143.61	1671.17	-3951.14	113.53	1716.37	485.70	-292.79	79.93	1082.71	-306.37	77.79	496.42
0.82000	-3444.62	181.21	-1.30	-3513.19	183.16	32.50	-3655.15	186.37	12.61	-3657.33	172.99	52.71	-3897.94	-62.70	2.29	-3953.10	-29.19	15.94	-1911.38	108.78	233.56	-1892.79	97.41	243.10	-3944.68	-4.80	1338.83	0.00	0.00	0.00	-527.54	189.30	441.92	-3856.08	-70.88	1754.98	-3579.82	143.67	1671.18	-3967.70	111.59	1717.24	485.37	-292.94	79.81	1082.36	-306.41	77.78	496.93
0.83000	-3444.62	181.21	-1.30	-3513.19	183.16	32.50	-3674.27	187.09	10.65	-3641.04	173.94	55.34	-3897.94	-62.70	2.29	-3953.10	-29.19	15.94	-1911.38	108.78	233.56	-1892.79	97.41	243.10	-3944.68	-4.80	1338.83	0.00	0.00	0.00	-547.60	187.86	450.10	-3862.07	-71.74	1754.51	-3576.92	143.74	1671.20	-3915.09	111.12	1715.71	485.81	-292.90	79.91	1081.75	-306.47	77.63	497.36
0.84000	-3444.62	181.21	-1.30	-3513.19	183.16	32.50	-3668.00	186.29	11.37	-3680.64	173.82	49.86	-3897.94	-62.70	2.29	-3953.10	-29.19	15.94	-1911.38	108.78	233.56	-1892.79	97.41	243.10	-3944.68	-4.80	1338.83	0.00	0.00	0.00	-567.77	186.41	458.34	-3892.00	-72.67	1755.47	-3574.00	143.81	1671.23	-3918.61	108.06	1716.34	486.49	-292.76	80.03	1082.26	-306.48	77.69	497.21
0.85000	-3444.62	181.21	-1.30	-3513.19	183.16	32.50	-3639.98	186.67	15.52	-3670.96	174.46	51.51	-3897.94	-62.70	2.29	-3953.10	-29.19	15.94	-1911.38	108.78	233.56	-1892.79	97.41	243.10	-3944.68	-4.80	1338.83	0.00	0.00	0.00	-588.05	184.95	466.64	-3891.23	-73.25	1753.25	-3571.08	143.90	1671.25	-3950.42	106.39	1718.63	485.94	-292.77	80.00	1081.81	-306.58	77.64	497.22
0.86000	-3444.62	181.21	-1.30	-3513.19	183.16	32.50	-3651.70	187.56	14.04	-3654.96	175.33	54.40	-3897.94	-62.70	2.29	-3953.10	-29.19	15.94	-1911.38	108.78	233.56	-1892.79	97.41	243.10	-3944.68	-4.80	1338.83	0.00	0.00	0.00	-608.45	183.49	474.99	-3856.90	-75.15	1751.69	-3568.14	143.99	1671.28	-3957.02	104.95	1718.75	485.60	-292.70	79.93	1081.59	-306.56	77.48	496.29
0.87000	-3444.62	181.21	-1.30	-3513.19	183.16	32.50	-3667.02	187.12	11.89	-3662.60	176.06	53.08	-3897.94	-62.70	2.29	-3953.10	-29.19	15.94	-1911.38	108.78	233.56	-1892.79	97.41	243.10	-3944.68	-4.80	1338.83	0.00	0.00	0.00	-628.95	182.01	483.38	-3905.79	-78.27	1751.90	-3565.19	144.10	1671.32	-3974.14	102.58	1721.19	485.51	-292.54	79.92	1082.34	-306.36	77.76	496.53
0.88000	-3444.62	181.21	-1.30	-3513.19	183.16	32.50	-3662.10	188.42	12.21	-3656.50	175.72	53.49	-3897.94	-62.70	2.29	-3953.10	-29.19	15.94	-1911.38	108.78	233.56	-1892.79	97.41	243.10	-3944.68	-4.80	1338.83	0.00	0.00	0.00	-649.56	180.52	491.83	-3893.51	-79.26	1749.47	-3562.23	144.21	1671.36	-3966.95	100.41	1719.09	485.26	-292.93	79.80	1082.27	-306.42	77.69	497.43
0.89000	-3444.62	181.21	-1.30	-3513.19	183.16	32.50	-3669.72	188.01	11.25	-3666.94	175.99	51.32	-3897.94	-62.70	2.29	-3953.10	-29.19	15.94	-1911.38	108.78	233.56	-1892.79	97.41	243.10	-3944.68	-4.80	1338.83	0.00	0.00	0.00	-670.28	179.03	500.32	-3904.21	-79.92	1749.19	-3559.26	144.33	1671.41	-3973.33	98.30	1719.61	484.98	-292.71	79.72	1082.50	-306.49	77.63	497.30
0.90000	-3444.62	181.21	-1.30	-3513.19	183.16	32.50	-3663.29	189.10	12.28	-3652.87	176.49	53.75	-3897.94	-62.70	2.29	-3953.10	-29.19	15.94	-1911.38	108.78	233.56	-1892.79	97.41	243.10	-3944.68	-4.80	1338.83	0.00	0.00	0.00	-691.08	177.53	508.87	-3912.05	-80.82	1750.25	-3556.28	144.46	1671.46	-3979.58	96.20	1720.13	484.97	-292.93	79.56	1082.23	-306.48	77.67	496.72
0.91000	-3444.62	181.21	-1.30	-3513.19	183.16	32.50	-3666.96	190.56	11.27	-3661.74	177.56	52.47	-3897.94	-62.70	2.29	-3953.10	-29.19	15.94	-1911.38	108.78	233.56	-1892.79	97.41	243.10	-3944.68	-4.80	1338.83	0.00	0.00	0.00	-711.99	176.02	517.45	-3903.98	-82.91	1749.11	-3553.29	144.59	1671.51	-3985.71	94.13	1720.63	484.77	-292.83	79.59	1081.79	-306.49	77.70	496.95
0.92000	-3444.62	181.21	-1.30	-3513.19	183.16	32.50	-3674.85	191.03	9.76	-3666.35	178.34	52.42	-3897.94	-62.70	2.29	-3953.10	-29.19	15.94	-1911.38	108.78	233.56	-1892.79	97.41	243.10	-3944.68	-4.80	1338.83	0.00	0.00	0.00	-732.99	174.50	526.09	-3913.75	-85.75	1749.32	-3550.28	144.74	1671.57	-3991.72	92.08	1721.12	485.46	-292.49	79.83	1082.05	-306.36	77.83	496.92
0.93000	-3444.62	181.21	-1.30	-3513.19	183.16	32.50	-3666.37	191.55	11.20	-3672.21	178.97	50.59	-3897.94	-62.70	2.29	-3953.10	-29.19	15.94	-1911.38	108.78	233.56	-1892.79	97.41	243.10	-3944.68	-4.80	1338.83	0.00	0.00	0.00	-754.07	172.98	534.76	-3879.00	-85.04	1747.34	-3547.27	144.89	1671.63	-3997.60	90.04	1721.60	485.23	-292.85	79.82	1081.88	-306.24	77.70	496.39
0.94000	-3444.62	181.21	-1.30	-3513.19	183.16	32.50	-3660.67	192.61	11.99	-3679.40	179.70	49.47	-3897.94	-62.70	2.29	-3953.10	-29.19	15.94	-1911.38	108.78	233.56	-1892.79	97.41	243.10	-3944.68	-4.80	1338.83	0.00	0.00	0.00	-775.25	171.45	543.48	-3888.31	-85.15	1746.40	-3544.24	145.05	1671.70	-4003.36	88.03	1722.06	486.12	-292.68	80.00	1082.01	-306.45	77.66	496.30
0.95000	-3444.62	181.21	-1.30	-3513.19	183.16	32.50	-3673.88	194.33	9.53	-3684.03	180.98	48.73	-3897.94	-62.70	2.29	-3953.10	-29.19	15.94	-1911.38	108.78	233.56	-1892.79	97.41	243.10	-3944.68	-4.80	1338.83	0.00	0.00	0.00	-796.50	169.91	552.24	-3881.04	-87.49	1745.02	-3541.20	145.22	1671.77	-4008.99	86.03	1722.52	486.18	-292.56	80.05	1082.32	-306.51	77.68	496.45
0.96000	-3444.62	181.21	-1.30	-3513.19	183.16	32.50	-3670.82	195.34	10.67	-3679.25	182.50	48.92	-3897.94	-62.70	2.29	-3953.10	-29.19	15.94	-1911.38	108.78	233.56	-1892.79	97.41	243.10	-3944.68	-4.80	1338.83	0.00	0.00	0.00	-817.83	168.36	561.04	-3870.29	-88.49	1744.71	-3538.15	145.39	1671.84	-4014.50	84.06	1722.96	485.44	-292.67	79.88	1082.24	-306.62	77.64	496.56
0.97000	-3444.62	181.21	-1.30	-3513.19	183.16	32.50	-3668.78	196.39	10.68	-3657.73	184.38	52.09	-3897.94	-62.70	2.29	-3953.10	-29.19	15.94	-1911.38	108.78	233.56	-1892.79	97.41	243.10	-3944.68	-4.80	1338.83	0.00	0.00	0.00	-839.24	166.81	569.88	-3865.75	-87.00	1743.73	-3535.09	145.58	1671.92	-4019.89	82.10	1723.39	485.69	-292.69	79.78	1082.06	-306.49	77.66	497.21
0.98000	-3444.62	181.21	-1.30	-3513.19	183.16	32.50	-3664.84	197.53	10.79	-3674.54	185.49	49.09	-3897.94	-62.70	2.29	-3953.10	-29.19	15.94	-1911.38	108.78	233.56	-1892.79	97.41	243.10	-3944.68	-4.80	1338.83	0.00	0.00	0.00	-860.72	165.25	578.76	-3880.58	-89.03	1743.35	-3532.01	145.77	1672.00	-4025.15	80.17	1723.80	485.22	-292.95	79.79	1082.75	-306.44	77.80	497.67
0.99000	-3444.62	181.21	-1.30	-3513.19	183.16	32.50	-3662.85	199.96	11.03	-3681.98	186.91	47.91	-3897.94	-62.70	2.29	-3953.10	-29.19	15.94	-1911.38	108.78	233.56	-1892.79	97.41	243.10	-3944.68	-4.80	1338.83	0.00	0.00	0.00	-882.27	163.69	587.67	-3865.19	-89.73	1741.94	-3528.93	145.97	1672.09	-4030.30	78.26	1724.21	484.97	-292.79	79.68	1082.01	-306.49	77.69	497.58
1.00000	-3444.62	181.21	-1.30	-3513.19	183.16	32.50	-3684.43	201.20	8.55	-3687.54	188.29	47.72	-3897.94	-62.70	2.29	-3953.10	-29.19	15.94	-1911.38	108.78	233.56	-1892.79	97.41	243.10	-3944.68	-4.80	1338.83	0.00	0.00	0.00	-903.89	162.12	596.62	-3863.70	-91.05	1740.95	-3525.83	146.18	1672.18	-4035.32	76.36	1724.60	485.36	-292.77	79.69	1081.55	-306.56	77.62	497.60
1.01000	-3444.62	181.21	-1.30	-3513.19	183.16	32.50	-3676.02	201.76	8.81	-3698.73	190.40	46.10	-3897.94	-62.70	2.29	-3953.10	-29.19	15.94	-1911.38	108.78	233.56	-1892.79	97.41	243.10	-3944.68	-4.80	1338.83	0.00	0.00	0.00	-925.57	160.54	605.60	-3848.15	-92.59	1739.52	-3522.72	146.39	1672.28	-4040.22	74.49	1724.99	485.16	-292.61	79.75	1082.11	-306.63	77.57	497.42
1.02000	-3444.62	181.21	-1.30	-3513.19	183.16	32.50	-3678.99	203.96	9.52	-3679.76	191.40	48.85	-3897.94	-62.70	2.29	-3953.10	-29.19	15.94	-1911.38	108.78	233.56	-1892.79	97.41	243.10	-3944.68	-4.80	1338.83	0.00	0.00	0.00	-947.31	158.96	614.62	-3827.06	-93.68	1736.97	-3519.60	146.61	1672.38	-4045.00	72.63	1725.36	485.80	-292.67	79.91	1082.22	-306.49	77.75	496.96
1.03000	-3444.62	181.21	-1.30	-3513.19	183.16	32.50	-3682.36	204.18	9.51	-3671.93	193.42	50.78	-3897.94	-62.70	2.29	-3953.10	-29.19	15.94	-1911.38	108.78	233.56	-1892.79	97.41	243.10	-3944.68	-4.80	1338.83	0.00	0.00	0.00	-969.11	157.37	623.67	-3877.68	-94.95	1738.56	-3516.47	146.85	1672.48	-4049.66	70.80	1725.72	485.81	-292.63	79.89	1082.45	-306.50	77.79	497.44
1.04000	-3444.62	181.21	-1.30	-3513.19	183.16	32.50	-3677.22	204.59	10.24	-3680.75	194.32	49.98	-3897.94	-62.70	2.29	-3953.10	-29.19	15.94	-1911.38	108.78	233.56	-1892.79	97.41	243.10	-3944.68	-4.80	1338.83	0.00	0.00	0.00	-990.96	155.78	632.75	-3864.40	-97.11	1737.09	-3513.33	147.08	1672.59	-4054.21	68.98	1726.07	485.30	-292.78	79.66	1082.44	-306.68	77.71	497.38
1.05000	-3444.62	181.21	-1.30	-3513.19	183.16	32.50	-3684.25	206.42	9.73	-3691.61	196.00	48.39	-3897.94	-62.70	2.29	-3953.10	-29.19	15.94	-1911.38	108.78	233.56	-1892.79	97.41	243.10	-3944.68	-4.80	1338.83	0.00	0.00	0.00	-1012.86	154.18	641.86	-3872.83	-96.90	1736.27	-3510.17	147.33	1672.70	-4058.63	67.18	1726.40	485.08	-292.89	79.55	1082.33	-306.81	77.71	497.52
1.06000	-3444.62	181.21	-1.30	-3513.19	183.16	32.50	-3682.72	207.18	9.25	-3672.63	198.18	52.05	-3897.94	-62.70	2.29	-3953.10	-29.19	15.94	-1911.38	108.78	233.56	-1892.79	97.41	243.10	-3944.68	-4.80	1338.83	0.00	0.00	0.00	-1034.81	152.58	650.99	-3836.25	-96.08	1733.24	-3507.00	147.58	1672.81	-4062.93	65.41	1726.73	485.79	-292.45	79.96	1082.44	-306.50	77.76	497.24
1.07000	-3444.62	181.21	-1.30	-3513.19	183.16	32.50	-3678.91	209.78	9.79	-3700.72	201.38	47.93	-3897.94	-62.70	2.29	-3953.10	-29.19	15.94	-1911.38	108.78	233.56	-1892.79	97.41	243.10	-3944.68	-4.80	1338.83	0.00	0.00	0.00	-1056.80	150.98	660.16	-3818.74	-97.46	1730.78	-3503.82	147.84	1672.93	-4067.11	63.65	1727.04	485.90	-292.64	79.76	1082.79	-306.21	77.97	497.07
1.08000	-3444.62	181.21	-1.30	-3513.19	183.16	32.50	-3680.33	212.73	10.23	-3694.15	204.01	49.01	-3897.94	-62.70	2.29	-3953.10	-29.19	15.94	-1911.38	108.78	233.56	-1892.79	97.41	243.10	-3944.68	-4.80	1338.83	0.00	0.00	0.00	-1078.83	149.36	669.35	-3864.67	-97.48	1731.91	-3500.63	148.11	1673.06	-4071.18	61.91	1727.35	486.06	-292.95	79.88	1082.21	-306.39	77.75	496.33
1.09000	-3444.62	181.21	-1.30	-3513.19	183.16	32.50	-3680.84	214.98	10.60	-3700.37	206.73	48.33	-3897.94	-62.70	2.29	-3953.10	-29.19	15.94	-1911.38	108.78	233.56	-1892.79	97.41	243.10	-3944.68	-4.80	1338.83	0.00	0.00	0.00	-1100.90	147.75	678.56	-3842.24	-98.20	1728.73	-3497.43	148.38	1673.18	-4075.13	60.19	1727.64	486.63	-292.78	80.15	1082.16	-306.54	77.66	497.03
1.10000	-3444.62	181.21	-1.30	-3513.19	183.16	32.50	-3689.67	218.28	8.55	-3683.59	210.35	51.36	-3897.94	-62.70	2.29	-3953.10	-29.19	15.94	-1911.38	108.78	233.56	-1892.79	97.41	243.10	-3944.68	-4.80	1338.83	0.00	0.00	0.00	-1123.01	146.13	687.80	-3847.88	-98.86	1727.61	-3494.22	148.67	1673.31	-4078.96	58.49	1727.92	485.96	-292.43	80.05	1082.52	-306.07	77.83	497.08
1.11000	-3444.62	181.21	-1.30	-3513.19	183.16	32.50	-3703.98	221.35	7.04	-3689.59	213.73	51.07	-3897.94	-62.70	2.29	-3953.10	-29.19	15.94	-1911.38	108.78	233.56	-1892.79	97.41	243.10	-3944.68	-4.80	1338.83	0.00	0.00	0.00	-1145.14	144.51	697.07	-3873.14	-101.04	1726.67	-3490.99	148.96	1673.45	-4082.67	56.81	1728.19	485.69	-292.70	79.82	1082.16	-306.06	77.88	496.19
1.12000	-3444.62	181.21	-1.30	-3513.19	183.16	32.50	-3706.86	225.21	5.93	-3681.49	217.65	52.49	-3897.94	-62.70	2.29	-3953.10	-29.19	15.94	-1911.38	108.78	233.56	-1892.79	97.41	243.10	-3944.68	-4.80	1338.83	0.00	0.00	0.00	-1167.30	142.88	706.35	-3824.75	-101.05	1722.34	-3487.76	149.25	1673.58	-4086.27	55.15	1728.45	485.29	-293.03	79.58	1082.19	-306.52	77.68	496.75
1.13000	-3444.62	181.21	-1.30	-3513.19	183.16	32.50	-3690.79	228.05	9.83	-3675.50	221.46	53.43	-3897.94	-62.70	2.29	-3953.10	-29.19	15.94	-1911.38	108.78	233.56	-1892.79	97.41	243.10	-3944.68	-4.80	1338.83	0.00	0.00	0.00	-1189.49	141.25	715.65	-3858.51	-101.11	1723.52	-3484.51	149.56	1673.73	-4089.75	53.51	1728.70	485.95	-292.80	79.79	1082.09	-306.63	77.55	497.57
1.14000	-3444.62	181.21	-1.30	-3513.19	183.16	32.50	-3696.93	232.31	7.42	-3699.13	224.66	50.66	-3897.94	-62.70	2.29	-3953.10	-29.19	15.94	-1911.38	108.78	233.56	-1892.79	97.41	243.10	-3944.68	-4.80	1338.83	0.00	0.00	0.00	-1211.70	139.62	724.98	-3868.19	-100.79	1721.26	-3481.25	149.87	1673.87	-4093.12	51.89	1728.94	485.37	-292.64	79.80	1081.99	-306.25	77.73	496.44
1.15000	-3444.62	181.21	-1.30	-3513.19	183.16	32.50	-3695.56	234.82	8.77	-3699.06	229.05	50.76	-3897.94	-62.70	2.29	-3953.10	-29.19	15.94	-1911.38	108.78	233.56	-1892.79	97.41	243.10	-3944.68	-4.80	1338.83	0.00	0.00	0.00	-1233.92	137.99	734.32	-3827.16	-101.65	1718.73	-3477.97	150.18	1674.02	-4096.37	50.28	1729.17	485.76	-293.02	79.74	1082.06	-306.36	77.66	496.77
1.16000	-3444.62	181.21	-1.30	-3513.19	183.16	32.50	-3709.53	238.62	6.10	-3683.50	231.96	53.46	-3897.94	-62.70	2.29	-3953.10	-29.19	15.94	-1911.38	108.78	233.56	-1892.79	97.41	243.10	-3944.68	-4.80	1338.83	0.00	0.00	0.00	-1256.16	136.35	743.67	-3836.65	-102.25	1717.32	-3474.69	150.51	1674.17	-4099.51	48.70	1729.39	485.60	-292.61	79.86	1082.31	-306.64	77.73	497.20
1.17000	-3444.62	181.21	-1.30	-3513.19	183.16	32.50	-3707.92	241.71	7.91	-3688.65	235.89	53.54	-3897.94	-62.70	2.29	-3953.10	-29.19	15.94	-1911.38	108.78	233.56	-1892.79	97.41	243.10	-3944.68	-4.80	1338.83	0.00	0.00	0.00	-1278.42	134.71	753.05	-3804.87	-101.85	1713.57	-3471.39	150.84	1674.33	-4102.53	47.13	1729.60	485.40	-292.55	79.84	1082.03	-306.59	77.65	496.71
1.18000	-3444.62	181.21	-1.30	-3513.19	183.16	32.50	-3711.26	245.74	7.28	-3674.94	238.95	56.26	-3897.94	-62.70	2.29	-3953.10	-29.19	15.94	-1911.38	108.78	233.56	-1892.79	97.41	243.10	-3944.68	-4.80	1338.83	0.00	0.00	0.00	-1300.68	133.07	762.43	-3839.29	-103.03	1715.31	-3468.08	151.18	1674.49	-4105.44	45.59	1729.79	486.08	-292.60	79.99	1082.45	-306.38	77.78	496.35
1.19000	-3444.62	181.21	-1.30	-3513.19	183.16	32.50	-3716.53	248.78	8.22	-3680.80	242.65	55.41	-3897.94	-62.70	2.29	-3953.10	-29.19	15.94	-1911.38	108.78	233.56	-1892.79	97.41	243.10	-3944.68	-4.80	1338.83	0.00	0.00	0.00	-1322.94	131.42	771.84	-3839.41	-100.66	1712.14	-3464.76	151.52	1674.65	-4108.23	44.06	1729.98	485.39	-292.67	79.79	1082.60	-306.33	77.89	496.61
1.20000	-3444.62	181.21	-1.30	-3513.19	183.16	32.50	-3716.41	252.48	8.52	-3652.85	244.53	60.99	-3897.94	-62.70	2.29	-3953.10	-29.19	15.94	-1911.38	108.78	233.56	-1892.79	97.41	243.10	-3944.66	-4.79	1338.83	0.00	0.00	0.00	-1345.21	129.78	781.25	-3840.27	-101.59	1712.43	-3461.43	151.88	1674.82	-4110.91	42.55	1730.16	485.60	-292.75	79.84	1082.40	-306.51	77.85	496.61
1.21000	-3444.62	181.21	-1.30	-3513.19	183.16	32.50	-3711.89	253.89	10.05	-3681.53	248.50	58.26	-3897.94	-62.70	2.29	-3953.10	-29.19	15.94	-1911.38	108.78	233.56	-1892.79	97.41	243.10	-3921.79	-0.71	1339.75	0.00	0.00	0.00	-1367.48	128.13	790.67	-3810.13	-99.20	1709.06	-3458.08	152.23	1674.99	-4113.48	41.06	1730.33	485.36	-292.55	79.81	1082.62	-306.84	77.72	496.09
1.22000	-3444.62	181.21	-1.30	-3513.19	183.16	32.50	-3713.52	257.77	10.97	-3707.10	250.85	54.42	-3897.94	-62.70	2.29	-3953.10	-29.19	15.94	-1911.38	108.78	233.56	-1892.79	97.41	243.10	-3933.40	-0.20	1340.76	0.00	0.00	0.00	-1389.74	126.48	800.11	-3794.08	-96.92	1706.67	-3454.73	152.60	1675.17	-4115.94	39.59	1730.48	485.28	-292.56	79.73	1082.71	-306.81	77.87	496.89
1.23000	-3444.62	181.21	-1.30	-3513.19	183.16	32.50	-3691.47	260.00	17.62	-3687.18	252.68	58.02	-3897.94	-62.70	2.29	-3953.10	-29.19	15.94	-1911.38	108.78	233.56	-1892.79	97.41	243.10	-3917.58	-0.04	1338.95	0.00	0.00	0.00	-1411.99	124.83	809.55	-3768.72	-96.69	1705.04	-3451.36	152.97	1675.35	-4118.28	38.14	1730.63	485.40	-292.73	79.73	1082.43	-306.55	77.75	496.53
1.24000	-3444.62	181.21	-1.30	-3513.19	183.16	32.50	-3704.61	261.11	16.81	-3668.10	255.58	61.28	-3897.94	-62.70	2.29	-3953.10	-29.19	15.94	-1911.38	108.78	233.56	-1892.79	97.41	243.10	-3916.28	0.34	1339.37	0.00	0.00	0.00	-1434.23	123.18	819.00	-3798.38	-94.68	1704.86	-3447.98	153.35	1675.53	-4120.51	36.70	1730.77	485.28	-292.66	79.72	1082.73	-306.15	77.96	497.56
1.25000	-3444.62	181.21	-1.30	-3513.19	183.16	32.50	-3704.09	263.97	18.34	-3667.97	258.43	61.37	-3897.94	-62.70	2.29	-3953.10	-29.19	15.94	-1911.38	108.78	233.56	-1892.79	97.41	243.10	-3921.36	1.24	1338.42	0.00	0.00	0.00	-1456.46	121.53	828.45	-3779.98	-92.92	1702.57	-3444.59	153.73	1675.71	-4122.63	35.29	1730.90	485.20	-292.48	79.79	1082.42	-306.25	77.83	497.57
1.26000	-3444.62	181.21	-1.30	-3513.19	183.16	32.50	-3703.53	266.76	19.91	-3685.48	260.70	59.02	-3897.94	-62.70	2.29	-3953.10	-29.19	15.94	-1911.38	108.78	233.56	-1892.79	97.41	243.10	-3877.11	1.64	1338.44	0.00	0.00	0.00	-1478.67	119.88	837.92	-3821.87	-90.61	1703.91	-3441.18	154.12	1675.90	-4124.64	33.89	1731.02	485.37	-292.71	79.84	1082.31	-306.67	77.54	496.62
1.27000	-3444.62	181.21	-1.30	-3513.19	183.16	32.50	-3702.92	269.46	21.51	-3692.23	263.23	58.89	-3897.94	-62.70	2.29	-3953.10	-29.19	15.94	-1911.38	108.78	233.56	-1892.79	97.41	243.10	-3921.45	3.55	1338.09	0.00	0.00	0.00	-1500.86	118.23	847.38	-3777.40	-86.90	1702.61	-3437.77	154.52	1676.09	-4126.54	32.51	1731.13	485.20	-292.88	79.68	1082.12	-306.51	77.57	497.05
1.28000	-3444.62	181.21	-1.30	-3513.19	183.16	32.50	-3702.27	272.09	23.16	-3691.26	264.30	59.57	-3897.94	-62.70	2.29	-3953.10	-29.19	15.94	-1911.38	108.78	233.56	-1892.79	97.41	243.10	-3905.02	7.09	1338.02	0.00	0.00	0.00	-1523.03	116.58	856.85	-3764.07	-84.48	1701.41	-3434.34	154.93	1676.29	-4128.33	31.15	1731.23	485.16	-293.08	79.59	1082.32	-306.37	77.72	497.15
1.29000	-3444.62	181.21	-1.30	-3513.19	183.16	32.50	-3701.57	274.64	24.84	-3674.64	265.35	62.61	-3897.94	-62.70	2.29	-3953.10	-29.19	15.94	-1911.38	108.78	233.56	-1892.79	97.41	243.10	-3938.85	8.31	1339.85	0.00	0.00	0.00	-1545.17	114.92	866.32	-3766.17	-81.53	1700.65	-3430.90	155.34	1676.49	-4130.02	29.81	1731.32	485.09	-292.83	79.59	1082.62	-306.16	77.91	496.66
1.30000	-3444.62	181.21	-1.30	-3513.19	183.16	32.50	-3700.83	277.11	26.56	-3663.21	264.81	64.69	-3897.94	-62.70	2.29	-3953.10	-29.19	15.94	-1911.38	108.78	233.56	-1892.79	97.41	243.10	-3913.30	9.66	1339.22	0.00	0.00	0.00	-1567.28	113.27	875.79	-3779.20	-80.31	1701.34	-3427.44	155.75	1676.69	-4131.59	28.48	1731.40	484.90	-292.79	79.78	1082.80	-306.35	77.83	496.76
1.31000	-3444.62	181.21	-1.30	-3513.19	183.16	32.50	-3700.05	279.51	28.32	-3684.67	265.97	61.40	-3897.94	-62.70	2.29	-3953.10	-29.19	15.94	-1911.38	108.78	233.56	-1892.79	97.41	243.10	-3904.11	12.06	1338.23	0.00	0.00	0.00	-1589.35	111.62	885.26	-3753.72	-76.28	1700.61	-3423.98	156.18	1676.90	-4133.05	27.18	1731.47	485.67	-292.61	80.05	1082.27	-306.58	77.70	496.62
1.32000	-3444.62	181.21	-1.30	-3513.19	183.16	32.50	-3699.23	281.84	30.12	-3687.25	269.35	61.17	-3897.94	-62.70	2.29	-3953.10	-29.19	15.94	-1911.38	108.78	233.56	-1892.79	97.41	243.10	-3875.87	13.13	1338.81	0.00	0.00	0.00	-1611.39	109.97	894.72	-3750.97	-72.70	1700.81	-3420.50	156.60	1677.10	-4134.41	25.89	1731.53	485.55	-292.75	79.77	1082.24	-306.73	77.67	496.63
1.33000	-3444.62	181.21	-1.30	-3513.19	183.16	32.50	-3698.36	284.09	31.95	-3661.76	269.23	65.57	-3897.94	-62.70	2.29	-3953.10	-29.19	15.94	-1911.38	108.78	233.56	-1892.79	97.41	243.10	-3892.43	14.62	1339.66	0.00	0.00	0.00	-1633.39	108.32	904.19	-3734.99	-68.90	1700.13	-3417.01	157.04	1677.32	-4135.65	24.62	1731.59	485.05	-292.64	79.68	1083.26	-306.54	78.13	496.80
1.34000	-3444.62	181.21	-1.30	-3513.19	183.16	32.50	-3697.44	286.26	33.82	-3651.95	269.35	66.44	-3897.94	-62.70	2.29	-3953.10	-29.19	15.94	-1911.38	108.78	233.56	-1892.79	97.41	243.10	-3889.58	15.49	1339.25	0.00	0.00	0.00	-1655.34	106.67	913.65	-3724.57	-64.78	1698.36	-3413.51	157.48	1677.53	-4136.79	23.37	1731.63	485.54	-292.66	79.83	1082.91	-306.65	77.90	497.56
1.35000	-3444.62	181.21	-1.30	-3513.19	183.16	32.50	-3696.48	288.37	35.72	-3686.45	272.20	61.93	-3897.94	-62.70	2.29	-3953.10	-29.19	15.94	-1911.38	108.78	233.56	-1892.79	97.41	243.10	-3881.59	18.24	1339.60	0.00	0.00	0.00	-1677.25	105.03	923.10	-3736.58	-61.49	1699.00	-3409.99	157.93	1677.75	-4137.83	22.14	1731.67	485.11	-292.70	79.74	1082.55	-306.76	77.65	497.40
1.36000	-3444.62	181.21	-1.30	-3513.19	183.16	32.50	-3695.48	290.40	37.66	-3675.99	273.92	61.44	-3897.94	-62.70	2.29	-3953.10	-29.19	15.94	-1911.38	108.78	233.56	-1892.79	97.41	243.10	-3882.48	20.52	1338.51	0.00	0.00	0.00	-1699.11	103.38	932.55	-3715.81	-57.85	1697.90	-3406.47	158.38	1677.97	-4138.75	20.92	1731.70	485.17	-292.80	79.65	1082.59	-306.55	77.67	496.38
1.37000	-3444.62	181.21	-1.30	-3513.19	183.16	32.50	-3694.43	292.36	39.63	-3698.94	274.23	59.37	-3897.94	-62.70	2.29	-3953.10	-29.19	15.94	-1911.38	108.78	233.56	-1892.79	97.41	243.10	-3860.89	23.33	1339.28	0.00	0.00	0.00	-1720.92	101.74	941.99	-3715.16	-52.29	1697.94	-3402.93	158.84	1678.20	-4139.57	19.73	1731.72	485.48	-292.71	79.77	1082.47	-306.72	77.69	497.19
1.38000	-3444.62	181.21	-1.30	-3513.19	183.16	32.50	-3693.34	294.25	41.64	-3677.35	274.13	61.09	-3897.94	-62.70	2.29	-3953.10	-29.19	15.94	-1911.38	108.78	233.56	-1892.79	97.41	243.10	-3861.50	25.67	1339.21	0.00	0.00	0.00	-1742.67	100.10	951.42	-3718.53	-47.08	1698.87	-3399.38	159.30	1678.43	-4140.29	18.55	1731.73	485.98	-292.52	79.98	1081.90	-306.69	77.49	496.93
1.39000	-3444.62	181.21	-1.30	-3513.19	183.16	32.50	-3692.20	296.07	43.68	-3684.95	276.75	58.92	-3897.94	-62.70	2.29	-3953.10	-29.19	15.94	-1911.38	108.78	233.56	-1892.79	97.41	243.10	-3858.73	27.91	1338.05	0.00	0.00	0.00	-1764.36	98.46	960.84	-3698.80	-40.56	1698.82	-3395.82	159.77	1678.66	-4140.90	17.39	1731.73	485.65	-292.85	79.83	1082.18	-306.26	77.67	497.48
1.40000	-3444.62	181.21	-1.30	-3513.19	183.16	32.50	-3691.02	297.81	45.76	-3714.77	276.58	51.84	-3897.94	-62.70	2.29	-3953.10	-29.19	15.94	-1911.38	108.78	233.56	-1892.79	97.41	243.10	-3833.96	29.00	1337.78	0.00	0.00	0.00	-1785.99	96.82	970.25	-3711.41	-36.91	1699.35	-3392.24	160.25	1678.89	-4141.40	16.25	1731.72	485.40	-292.71	79.93	1082.12	-306.51	77.59	497.47
1.41000	-3444.62	181.21	-1.30	-3513.19	183.16	32.50	-3689.80	299.49	47.87	-3685.79	278.57	59.02	-3897.94	-62.70	2.29	-3953.10	-29.19	15.94	-1911.38	108.78	233.56	-1892.79	97.41	243.10	-3835.84	30.14	1337.67	0.00	0.00	0.00	-1807.55	95.19	979.65	-3704.17	-31.37	1700.61	-3388.65	160.73	1679.13	-4141.80	15.12	1731.71	485.62	-292.66	79.85	1082.10	-306.63	77.58	497.36
1.42000	-3444.62	181.21	-1.30	-3513.19	183.16	32.50	-3688.53	301.10	50.01	-3682.87	276.75	54.69	-3897.94	-62.70	2.29	-3953.10	-29.19	15.94	-1911.38	108.78	233.56	-1892.79	97.41	243.10	-3823.21	33.14	1338.13	0.00	0.00	0.00	-1829.04	93.56	989.04	-3700.04	-27.51	1699.74	-3385.05	161.22	1679.37	-4142.10	14.01	1731.68	485.97	-292.80	79.84	1081.99	-306.28	77.71	497.44
1.43000	-3444.62	181.21	-1.30	-3513.19	183.16	32.50	-3687.21	302.65	52.18	-3661.60	276.74	56.22	-3897.94	-62.70	2.29	-3953.10	-29.19	15.94	-1911.38	108.78	233.56	-1892.79	97.41	243.10	-3836.52	34.81	1338.47	0.00	0.00	0.00	-1850.46	91.93	998.41	-3684.20	-23.17	1700.64	-3381.44	161.71	1679.61	-4142.29	12.92	1731.65	485.62	-292.85	79.82	1082.45	-306.39	77.66	497.95
1.44000	-3444.62	181.21	-1.30	-3513.19	183.16	32.50	-3685.85	304.12	54.38	-3661.37	276.71	56.84	-3897.94	-62.70	2.29	-3953.10	-29.19	15.94	-1911.38	108.78	233.56	-1892.79	97.41	243.10	-3850.38	36.44	1337.95	0.00	0.00	0.00	-1871.81	90.30	1007.76	-3683.99	-17.24	1701.94	-3377.81	162.21	1679.86	-4142.38	11.85	1731.61	485.72	-292.47	79.81	1082.26	-306.49	77.66	496.94
1.45000	-3444.62	181.21	-1.30	-3513.19	183.16	32.50	-3684.45	305.53	56.62	-3688.90	276.46	53.45	-3897.94	-62.70	2.29	-3953.10	-29.19	15.94	-1911.38	108.78	233.56	-1892.79	97.41	243.10	-3821.09	39.48	1338.29	0.00	0.00	0.00	-1893.08	88.68	1017.10	-3683.70	-13.33	1702.64	-3374.18	162.71	1680.11	-4142.37	10.80	1731.56	485.22	-292.75	79.61	1081.61	-306.67	77.65	497.22
1.46000	-3444.62	181.21	-1.30	-3513.19	183.16	32.50	-3682.99	306.87	58.88	-3683.12	275.21	55.16	-3897.94	-62.70	2.29	-3953.10	-29.19	15.94	-1911.38	108.78	233.56	-1892.79	97.41	243.10	-3815.39	40.69	1337.86	0.00	0.00	0.00	-1914.26	87.06	1026.41	-3697.97	-7.66	1704.36	-3370.53	163.22	1680.36	-4142.25	9.76	1731.51	484.98	-292.80	79.58	1081.75	-306.77	77.66	497.06
1.47000	-3444.62	181.21	-1.30	-3513.19	183.16	32.50	-3681.50	308.15	61.17	-3687.72	276.87	53.27	-3897.94	-62.70	2.29	-3953.10	-29.19	15.94	-1911.38	108.78	233.56	-1892.79	97.41	243.10	-3823.62	43.52	1337.56	0.00	0.00	0.00	-1935.36	85.45	1035.71	-3713.74	-3.43	1706.30	-3366.87	163.73	1680.62	-4142.03	8.74	1731.45	486.12	-292.54	80.03	1082.15	-306.61	77.65	496.71
1.48000	-3444.62	181.21	-1.30	-3513.19	183.16	32.50	-3679.96	309.36	63.50	-3690.42	276.44	50.98	-3897.94	-62.70	2.29	-3953.10	-29.19	15.94	-1911.38	108.78	233.56	-1892.79	97.41	243.10	-3817.18	45.89	1338.35	0.00	0.00	0.00	-1956.37	83.84	1044.99	-3679.07	1.73	1703.87	-3363.19	164.25	1680.88	-4141.71	7.74	1731.38	485.40	-293.03	79.69	1081.83	-306.41	77.55	497.24
1.49000	-3444.62	181.21	-1.30	-3513.19	183.16	32.50	-3678.37	310.51	65.85	-3675.72	277.35	54.54	-3897.94	-62.70	2.29	-3953.10	-29.19	15.94	-1911.38	108.78	233.56	-1892.79	97.41	243.10	-3818.05	48.01	1339.17	0.00	0.00	0.00	-1977.29	82.23	1054.25	-3674.15	6.39	1705.27	-3359.50	164.78	1681.14	-4141.29	6.75	1731.30	484.55	-292.94	79.45	1082.17	-306.39	77.72	497.09
1.50000	-3444.62	181.21	-1.30	-3513.19	183.16	32.50	-3676.74	311.59	68.23	-3674.24	277.49	54.40	-3897.94	-62.70	2.29	-3953.10	-29.19	15.94	-1911.38	108.78	233.56	-1892.79	97.41	243.10	-3823.94	49.79	1338.21	0.00	0.00	0.00	-1998.12	80.63	1063.48	-3656.00	12.58	1706.61	-3355.80	165.31	1681.40	-4140.77	5.78	1731.21	485.71	-292.68	79.98	1082.22	-306.32	77.64	497.14
1.51000	-3444.62	181.21	-1.30	-3513.16	183.16	32.51	-3675.06	312.61	70.63	-3673.15	277.67	54.20	-3897.94	-62.70	2.29	-3953.10	-29.19	15.94	-1911.38	108.78	233.56	-1892.79	97.41	243.10	-3797.70	52.34	1337.63	0.00	0.00	0.00	-2018.85	79.04	1072.69	-3600.98	19.64	1705.31	-3352.09	165.84	1681.67	-4140.15	4.83	1731.12	485.69	-292.52	79.97	1082.30	-306.67	77.70	497.28
1.52000	-3444.62	181.21	-1.30	-3480.72	182.71	38.35	-3673.34	313.57	73.07	-3672.43	277.89	53.94	-3897.94	-62.70	2.29	-3953.10	-29.19	15.94	-1911.38	108.78	233.56	-1892.79	97.41	243.10	-3789.68	55.52	1337.78	0.00	0.00	0.00	-2039.47	77.45	1081.87	-3604.76	26.20	1704.76	-3348.37	166.38	1681.94	-4139.43	3.90	1731.01	485.74	-292.61	79.95	1082.81	-306.14	77.99	497.16
1.53000	-3444.62	181.21	-1.30	-3493.75	182.84	36.94	-3671.57	314.46	75.53	-3672.03	278.13	53.63	-3897.94	-62.70	2.29	-3953.10	-29.19	15.94	-1911.38	108.78	233.56	-1892.79	97.41	243.10	-3780.76	57.80	1337.13	0.00	0.00	0.00	-2060.00	75.86	1091.03	-3635.39	32.03	1706.92	-3344.63	166.93	1682.21	-4138.60	2.99	1730.91	485.85	-292.67	79.87	1082.44	-306.28	77.78	497.12
1.54000	-3444.62	181.21	-1.30	-3587.48	184.19	21.78	-3669.76	315.30	78.02	-3671.95	278.41	53.27	-3897.94	-62.70	2.29	-3953.10	-29.19	15.94	-1911.38	108.78	233.56	-1892.79	97.41	243.10	-3787.70	60.38	1337.46	0.00	0.00	0.00	-2080.41	74.28	1100.16	-3593.85	38.10	1706.18	-3340.88	167.48	1682.49	-4137.68	2.09	1730.79	485.24	-292.81	79.63	1081.99	-306.45	77.72	497.15
1.55000	-3444.62	181.21	-1.30	-3581.58	183.79	23.16	-3667.90	316.07	80.53	-3672.13	278.70	52.86	-3897.94	-62.70	2.29	-3953.10	-29.19	15.94	-1911.38	108.78	233.56	-1892.79	97.41	243.10	-3791.05	62.65	1337.76	0.00	0.00	0.00	-2100.71	72.71	1109.26	-3590.50	45.06	1706.71	-3337.12	168.04	1682.77	-4136.66	1.21	1730.67	485.24	-292.98	79.68	1081.53	-306.50	77.53	496.98
1.56000	-3444.62	181.21	-1.30	-3572.26	186.11	23.41	-3665.99	316.79	83.07	-3672.57	279.01	52.42	-3897.94	-62.70	2.29	-3953.10	-29.19	15.94	-1911.38	108.78	233.56	-1892.79	97.41	243.10	-3789.15	66.85	1338.18	0.00	0.00	0.00	-2120.90	71.14	1118.34	-3589.33	50.16	1707.32	-3333.34	168.60	1683.05	-4135.55	0.34	1730.54	485.80	-292.79	79.91	1082.49	-306.32	77.74	496.58
1.57000	-3444.62	181.21	-1.30	-3552.13	184.90	26.25	-3664.04	317.44	85.63	-3673.23	279.35	51.94	-3897.94	-62.70	2.29	-3953.10	-29.19	15.94	-1911.38	108.78	233.56	-1892.79	97.41	243.10	-3778.10	68.80	1338.04	0.00	0.00	0.00	-2140.97	69.57	1127.38	-3612.75	54.76	1708.16	-3329.55	169.16	1683.33	-4134.33	-0.51	1730.40	485.61	-292.99	79.82	1082.28	-306.31	77.70	496.94
1.58000	-3444.62	181.21	-1.30	-3537.51	183.53	29.42	-3662.04	318.04	88.22	-3674.08	279.69	51.44	-3897.94	-62.70	2.29	-3953.10	-29.19	15.94	-1911.38	108.78	233.56	-1892.79	97.41	243.10	-3761.68	72.02	1337.02	0.00	0.00	0.00	-2160.93	68.02	1136.38	-3575.04	62.39	1706.39	-3325.75	169.73	1683.62	-4133.02	-1.34	1730.25	485.37	-292.77	79.79	1082.25	-306.36	77.71	496.87
1.59000	-3444.62	181.21	-1.30	-3542.11	186.81	30.38	-3659.99	318.57	90.83	-3675.09	280.04	50.91	-3897.94	-62.70	2.29	-3953.10	-29.19	15.94	-1911.38	108.78	233.56	-1892.79	97.41	243.10	-3761.80	75.46	1338.20	0.00	0.00	0.00	-2180.75	66.47	1145.36	-3578.51	67.45	1706.91	-3321.94	170.31	1683.91	-4131.61	-2.15	1730.10	485.18	-292.99	79.69	1082.10	-306.37	77.67	497.37
1.60000	-3444.62	181.21	-1.30	-3530.28	183.80	31.73	-3657.90	319.05	93.47	-3676.23	280.41	50.37	-3897.94	-62.70	2.29	-3953.10	-29.19	15.94	-1911.38	108.78	233.56	-1892.79	97.41	243.10	-3750.98	77.07	1338.00	0.00	0.00	0.00	-2200.45	64.92	1154.30	-3585.70	73.31	1708.33	-3318.12	170.89	1684.20	-4130.10	-2.95	1729.94	484.98	-292.98	79.69	1082.59	-306.27	77.87	496.61
1.61000	-3444.62	181.21	-1.30	-3501.08	183.04	35.98	-3655.77	319.48	96.13	-3677.49	280.77	49.82	-3897.94	-62.70	2.29	-3953.10	-29.19	15.94	-1911.38	108.78	233.56	-1892.79	97.41	243.10	-3733.57	79.49	1337.65	0.00	0.00	0.00	-2220.03	63.39	1163.20	-3575.21	78.97	1707.64	-3314.28	171.47	1684.50	-4128.50	-3.73	1729.78	484.98	-292.66	79.68	1082.31	-306.48	77.69	496.29
1.62000	-3444.62	181.21	-1.30	-3485.50	183.35	38.05	-3653.58	319.84	98.81	-3678.81	281.14	49.26	-3897.94	-62.70	2.29	-3953.10	-29.19	15.94	-1911.38	108.78	233.56	-1892.79	97.41	243.10	-3741.57	81.49	1338.68	0.00	0.00	0.00	-2239.46	61.86	1172.07	-3553.38	85.22	1706.64	-3310.43	172.06	1684.79	-4126.80	-4.49	1729.61	485.35	-292.84	79.85	1081.81	-306.54	77.48	496.57
1.63000	-3444.62	181.21	-1.30	-3528.77	185.22	28.56	-3651.35	320.15	101.51	-3680.19	281.51	48.70	-3897.94	-62.70	2.29	-3953.10	-29.19	15.94	-1911.38	108.78	233.56	-1892.79	97.41	243.10	-3734.40	84.87	1339.06	0.00	0.00	0.00	-2258.76	60.34	1180.90	-3538.47	88.28	1707.39	-3306.56	172.65	1685.09	-4125.00	-5.24	1729.43	485.49	-292.97	79.67	1082.63	-306.51	77.89	497.13
1.64000	-3444.62	181.21	-1.30	-3477.38	182.99	42.61	-3649.07	320.41	104.23	-3681.59	281.87	48.15	-3897.94	-62.70	2.29	-3953.10	-29.19	15.94	-1911.38	108.78	233.56	-1892.79	97.41	243.10	-3711.59	88.43	1339.35	0.00	0.00	0.00	-2277.92	58.82	1189.69	-3542.64	94.44	1707.86	-3302.68	173.25	1685.40	-4123.12	-5.97	1729.25	485.36	-292.89	79.68	1082.18	-306.29	77.85	496.60
1.65000	-3444.62	181.21	-1.30	-3487.41	183.59	36.87	-3646.75	320.61	106.97	-3682.97	282.22	47.61	-3897.94	-62.70	2.29	-3953.10	-29.19	15.94	-1911.38	108.78	233.56	-1892.79	97.41	243.10	-3690.22	89.28	1339.83	0.00	0.00	0.00	-2296.94	57.31	1198.44	-3533.29	99.67	1707.45	-3298.79	173.85	1685.70	-4121.13	-6.68	1729.05	485.00	-292.72	79.67	1082.16	-306.53	77.74	497.17
1.66000	-3444.62	181.21	-1.30	-3512.59	184.47	33.92	-3644.38	320.75	109.74	-3684.33	282.56	47.08	-3897.94	-62.70	2.29	-3953.10	-29.19	15.94	-1911.38	108.78	233.56	-1892.79	97.41	243.10	-3714.03	92.87	1340.06	0.00	0.00	0.00	-2315.81	55.81	1207.15	-3522.37	104.02	1706.43	-3294.89	174.46	1686.01	-4119.05	-7.38	1728.86	484.96	-292.80	79.58	1081.96	-306.52	77.52	497.27
1.67000	-3444.62	181.21	-1.30	-3539.90	182.01	29.28	-3641.96	320.85	112.52	-3685.61	282.88	46.58	-3897.94	-62.70	2.29	-3953.10	-29.19	15.94	-1911.38	108.78	233.56	-1892.79	97.41	243.10	-3705.58	96.53	1339.54	0.00	0.00	0.00	-2334.53	54.32	1215.81	-3509.34	108.43	1705.48	-3290.98	175.07	1686.32	-4116.88	-8.06	1728.65	485.50	-292.82	79.76	1082.65	-306.29	77.86	497.72
1.68000	-3444.62	181.21	-1.30	-3500.12	185.81	37.53	-3639.50	320.89	115.33	-3686.80	283.18	46.10	-3897.94	-62.70	2.29	-3953.10	-29.19	15.94	-1911.38	108.78	233.56	-1892.79	97.41	243.10	-3718.74	100.05	1339.71	0.00	0.00	0.00	-2353.10	52.84	1224.44	-3512.32	111.97	1705.70	-3287.05	175.69	1686.63	-4114.62	-8.72	1728.44	485.90	-292.36	80.03	1082.56	-306.30	77.78	496.91
1.69000	-3444.62	181.21	-1.30	-3544.01	183.56	29.93	-3636.99	320.88	118.15	-3687.87	283.47	45.66	-3897.94	-62.70	2.29	-3953.10	-29.19	15.94	-1911.38	108.78	233.56	-1892.79	97.41	243.10	-3694.76	102.59	1339.76	0.00	0.00	0.00	-2371.52	51.37	1233.01	-3523.41	116.28	1707.18	-3283.11	176.31	1686.95	-4112.26	-9.37	1728.23	485.30	-292.66	79.74	1082.32	-306.46	77.76	496.46
1.70000	-3444.62	181.21	-1.30	-3569.98	183.85	24.57	-3634.43	320.81	120.99	-3688.79	283.73	45.26	-3897.94	-62.70	2.29	-3953.10	-29.19	15.94	-1911.38	108.78	233.56	-1892.79	97.41	243.10	-3683.81	104.33	1339.60	0.00	0.00	0.00	-2389.77	49.90	1241.54	-3504.44	121.42	1705.26	-3279.15	176.93	1687.26	-4109.81	-10.00	1728.01	485.12	-292.68	79.65	1082.42	-306.21	77.84	496.42
1.71000	-3444.62	181.21	-1.30	-3561.29	184.44	25.69	-3631.82	320.70	123.85	-3689.53	283.96	44.89	-3897.94	-62.70	2.29	-3953.10	-29.19	15.94	-1911.38	108.78	233.56	-1892.79	97.41	243.10	-3712.28	107.51	1339.64	0.00	0.00	0.00	-2407.86	48.44	1250.02	-3476.44	125.39	1705.76	-3275.19	177.56	1687.58	-4107.27	-10.62	1727.78	485.45	-292.65	79.80	1082.53	-305.91	77.99	496.91
1.72000	-3444.62	181.21	-1.30	-3551.19	185.95	30.28	-3629.17	320.53	126.73	-3690.06	284.16	44.58	-3897.94	-62.70	2.29	-3953.10	-29.19	15.94	-1911.38	108.78	233.56	-1892.79	97.41	243.10	-3693.31	110.16	1339.63	0.00	0.00	0.00	-2425.79	47.00	1258.46	-3464.95	129.70	1705.03	-3271.21	178.19	1687.91	-4104.63	-11.22	1727.55	485.37	-293.00	79.76	1082.30	-306.28	77.92	496.73
1.73000	-3444.62	181.21	-1.30	-3480.48	183.37	40.09	-3626.47	320.32	129.62	-3690.35	284.33	44.32	-3897.94	-62.70	2.29	-3953.10	-29.19	15.94	-1911.38	108.78	233.56	-1892.79	97.41	243.10	-3669.48	112.27	1338.90	0.00	0.00	0.00	-2443.54	45.56	1266.84	-3452.12	131.96	1703.66	-3267.22	178.83	1688.23	-4101.91	-11.80	1727.31	485.73	-292.36	79.88	1082.58	-306.35	77.96	496.64
1.74000	-3444.62	181.21	-1.30	-3432.09	182.97	47.46	-3623.72	320.06	132.53	-3690.38	284.46	44.13	-3897.90	-62.70	2.29	-3953.05	-29.19	15.95	-1911.38	108.78	233.56	-1892.79	97.41	243.10	-3662.45	115.46	1338.69	0.00	0.00	0.00	-2461.13	44.13	1275.18	-3452.39	136.20	1704.33	-3263.21	179.47	1688.56	-4099.09	-12.36	1727.06	486.04	-292.46	79.97	1082.73	-306.56	77.88	496.49
1.75000	-3444.62	181.21	-1.30	-3471.14	182.95	41.46	-3620.93	319.74	135.45	-3690.11	284.55	43.99	-3857.30	-60.08	5.70	-3899.81	-25.33	21.12	-1911.38	108.78	233.56	-1892.79	97.41	243.10	-3666.13	117.42	1338.86	0.00	0.00	0.00	-2478.54	42.71	1283.46	-3444.65	137.87	1703.85	-3259.19	180.11	1688.89	-4096.18	-12.91	1726.81	485.79	-292.61	79.89	1082.92	-306.77	77.90	495.87
1.76000	-3444.62	181.21	-1.30	-3520.73	182.43	34.12	-3618.09	319.38	138.40	-3689.53	284.59	43.93	-3792.82	-58.42	12.56	-3891.44	-25.33	20.63	-1911.38	108.78	233.56	-1892.79	97.41	243.10	-3665.40	119.23	1338.53	0.00	0.00	0.00	-2495.77	41.30	1291.69	-3437.69	141.32	1702.79	-3255.16	180.76	1689.22	-4093.19	-13.45	1726.56	485.73	-292.83	79.80	1082.77	-306.55	77.93	496.42
1.77000	-3444.62	181.21	-1.30	-3514.94	182.47	33.56	-3615.20	318.98	141.35	-3688.59	284.59	43.95	-3846.94	-55.51	-0.77	-3893.57	-24.14	16.14	-1911.38	108.78	233.56	-1892.79	97.41	243.10	-3644.85	120.58	1339.21	0.00	0.00	0.00	-2512.82	39.90	1299.86	-3451.44	144.99	1704.48	-3251.12	181.41	1689.55	-4090.10	-13.97	1726.29	485.41	-292.85	79.77	1082.46	-306.48	77.74	496.51
1.78000	-3444.62	181.21	-1.30	-3489.78	182.41	36.53	-3612.26	318.52	144.32	-3687.27	284.54	44.04	-3784.31	-50.93	7.30	-3834.18	-21.78	23.75	-1911.38	108.78	233.56	-1892.79	97.41	243.10	-3629.56	121.88	1339.32	0.00	0.00	0.00	-2529.68	38.52	1307.98	-3418.39	146.33	1703.31	-3247.06	182.07	1689.89	-4086.92	-14.47	1726.03	485.22	-292.73	79.61	1081.66	-306.77	77.38	496.99
1.79000	-3444.62	181.21	-1.30	-3532.10	182.65	30.20	-3609.27	318.02	147.31	-3685.54	284.43	44.23	-3802.70	-49.96	2.47	-3829.92	-20.63	23.36	-1911.38	108.78	233.56	-1892.79	97.41	243.10	-3638.91	123.95	1338.83	0.00	0.00	0.00	-2546.36	37.14	1316.04	-3427.18	149.85	1705.53	-3242.99	182.73	1690.23	-4083.66	-14.95	1725.76	485.56	-292.62	79.78	1082.21	-306.79	77.67	496.26
1.80000	-3444.62	181.21	-1.30	-3507.89	180.72	36.34	-3606.24	317.48	150.30	-3683.38	284.27	44.50	-3807.20	-48.18	-0.86	-3821.69	-15.38	24.33	-1911.38	108.78	233.56	-1892.79	97.41	243.10	-3646.98	125.18	1339.61	0.00	0.00	0.00	-2562.84	35.77	1324.04	-3436.76	150.99	1707.10	-3238.90	183.39	1690.57	-4080.31	-15.43	1725.48	485.47	-292.38	80.04	1082.66	-306.59	77.87	496.62
1.81000	-3444.62	181.21	-1.30	-3541.27	182.60	27.98	-3603.16	316.89	153.31	-3680.75	284.05	44.88	-3778.10	-45.97	1.51	-3805.41	-17.04	25.58	-1911.38	108.78	233.56	-1892.79	97.41	243.10	-3635.59	125.67	1339.63	0.00	0.00	0.00	-2579.13	34.42	1331.99	-3437.65	153.52	1706.39	-3234.81	184.06	1690.91	-4076.87	-15.88	1725.20	485.87	-292.50	79.99	1082.27	-306.65	77.62	496.25
1.82000	-3444.62	181.21	-1.30	-3529.81	179.87	32.47	-3600.03	316.25	156.34	-3677.63	283.77	45.35	-3731.52	-42.04	6.67	-3738.89	-14.18	33.53	-1911.38	108.78	233.56	-1892.79	97.41	243.10	-3606.34	127.68	1339.38	0.00	0.00	0.00	-2595.23	33.07	1339.87	-3441.89	155.53	1705.58	-3230.70	184.73	1691.26	-4073.34	-16.32	1724.91	485.29	-292.59	79.78	1082.11	-306.67	77.58	496.86
1.83000	-3444.62	181.21	-1.30	-3462.37	181.78	41.69	-3596.85	315.58	159.37	-3673.99	283.42	45.94	-3683.80	-38.06	11.49	-3720.09	-13.02	32.95	-1911.38	108.78	233.56	-1892.79	97.41	243.10	-3615.69	131.05	1339.40	0.00	0.00	0.00	-2611.12	31.74	1347.69	-3408.13	157.30	1704.30	-3226.57	185.40	1691.60	-4069.72	-16.74	1724.62	485.65	-292.98	79.74	1082.07	-306.37	77.59	497.16
1.84000	-3444.62	181.21	-1.30	-3518.17	181.29	34.72	-3593.62	314.86	162.42	-3669.77	283.00	46.64	-3694.70	-38.09	7.09	-3714.45	-15.50	35.02	-1911.38	108.78	233.56	-1892.79	97.41	243.10	-3611.89	132.54	1339.10	0.00	0.00	0.00	-2626.80	30.42	1355.45	-3388.05	157.09	1703.08	-3222.44	186.08	1691.95	-4066.02	-17.15	1724.32	485.55	-292.55	79.80	1082.81	-306.29	77.88	496.36
1.85000	-3444.62	181.21	-1.30	-3555.95	181.51	29.72	-3590.35	314.09	165.48	-3639.21	280.77	50.71	-3680.62	-38.97	5.79	-3678.61	-13.34	35.64	-1911.38	108.78	233.56	-1892.79	97.41	243.10	-3614.24	133.84	1338.16	0.00	0.00	0.00	-2642.28	29.11	1363.15	-3408.08	159.43	1703.27	-3218.29	186.76	1692.30	-4062.23	-17.54	1724.02	485.36	-292.65	79.71	1082.82	-306.44	77.84	496.60
1.86000	-3444.62	181.21	-1.30	-3567.01	181.16	28.84	-3587.03	313.29	168.55	-3676.47	283.45	46.34	-3661.20	-37.00	5.89	-3670.21	-13.80	35.19	-1911.38	108.78	233.56	-1892.79	97.41	243.10	-3599.71	134.69	1337.67	0.00	0.00	0.00	-2657.55	27.81	1370.78	-3402.90	159.37	1703.96	-3214.13	187.45	1692.66	-4058.36	-17.92	1723.71	485.41	-292.68	79.82	1082.29	-306.44	77.71	496.97
1.87000	-3444.62	181.21	-1.30	-3527.07	180.84	36.31	-3583.65	312.44	171.62	-3637.47	280.77	52.07	-3641.86	-35.02	5.98	-3644.45	-13.86	36.04	-1911.38	108.78	233.56	-1892.79	97.41	243.10	-3611.63	136.64	1337.06	0.00	0.00	0.00	-2672.61	26.53	1378.35	-3399.68	159.98	1704.64	-3209.95	188.14	1693.01	-4054.40	-18.28	1723.40	486.24	-292.79	79.91	1082.08	-306.50	77.64	496.96
1.88000	-3444.62	181.21	-1.30	-3500.67	181.44	41.85	-3580.23	311.55	174.71	-3626.93	279.84	54.01	-3622.62	-33.01	6.08	-3606.01	-13.97	40.98	-1911.38	108.78	233.56	-1892.79	97.41	243.10	-3600.52	137.28	1336.31	0.00	0.00	0.00	-2687.44	25.26	1385.84	-3424.55	158.38	1703.89	-3205.76	188.83	1693.37	-4050.35	-18.62	1723.08	485.67	-292.60	79.83	1081.75	-306.34	77.61	496.89
1.89000	-3444.62	181.21	-1.30	-3480.64	180.37	47.22	-3576.77	310.63	177.81	-3625.71	279.87	53.96	-3603.49	-30.99	6.19	-3602.48	-17.85	38.80	-1911.38	108.78	233.56	-1892.79	97.41	243.10	-3584.16	139.20	1335.85	0.00	0.00	0.00	-2702.06	24.00	1393.27	-3425.52	159.72	1702.04	-3201.56	189.52	1693.73	-4046.22	-18.95	1722.76	484.83	-292.52	79.64	1081.75	-306.26	77.54	496.83
1.90000	-3444.62	181.21	-1.30	-3469.32	178.39	48.34	-3573.25	309.66	180.91	-3648.60	279.03	51.58	-3584.48	-28.95	6.29	-3583.08	-17.91	40.27	-1911.38	108.78	233.56	-1892.79	97.41	243.10	-3589.92	139.29	1335.56	0.00	0.00	0.00	-2716.46	22.75	1400.63	-3418.03	159.60	1701.43	-3197.34	190.22	1694.09	-4042.01	-19.27	1722.44	485.66	-292.82	79.85	1082.22	-306.46	77.82	496.51
1.91000	-3444.62	181.21	-1.30	-3488.64	178.48	45.80	-3569.68	308.66	184.03	-3661.31	282.07	47.44	-3565.59	-26.90	6.39	-3549.49	-20.12	42.15	-1911.38	108.78	233.56	-1892.79	97.41	243.10	-3582.56	139.69	1335.27	0.00	0.00	0.00	-2730.62	21.52	1407.92	-3423.57	161.70	1700.28	-3193.12	190.92	1694.45	-4037.71	-19.57	1722.11	485.75	-292.56	79.84	1081.91	-306.35	77.67	496.50
1.92000	-3444.62	181.21	-1.30	-3519.29	181.34	41.09	-3566.07	307.61	187.15	-3669.56	281.07	47.47	-3546.83	-24.85	6.50	-3525.45	-19.54	44.42	-1911.38	108.78	233.56	-1892.79	97.41	243.10	-3593.10	141.82	1335.37	0.00	0.00	0.00	-2744.56	20.30	1415.14	-3419.11	161.15	1698.42	-3188.87	191.62	1694.82	-4033.33	-19.85	1721.78	485.51	-292.58	79.86	1082.66	-306.50	77.69	496.78
1.93000	-3444.62	181.21	-1.30	-3535.27	180.59	36.80	-3562.40	306.53	190.28	-3650.97	281.66	49.72	-3528.23	-22.78	6.60	-3475.27	-20.92	50.30	-1911.38	108.78	233.56	-1892.79	97.41	243.10	-3581.69	141.76	1334.09	0.00	0.00	0.00	-2758.26	19.09	1422.28	-3402.00	159.93	1697.02	-3184.62	192.33	1695.18	-4028.86	-20.12	1721.44	486.07	-292.58	80.09	1082.42	-306.54	77.67	496.85
1.94000	-3444.62	181.21	-1.30	-3471.99	180.97	51.06	-3558.69	305.42	193.41	-3637.93	278.76	51.03	-3509.78	-20.71	6.71	-3444.90	-21.74	52.63	-1911.38	108.78	233.56	-1892.79	97.41	243.10	-3570.57	141.87	1333.14	0.00	0.00	0.00	-2771.73	17.90	1429.35	-3390.27	159.34	1695.29	-3180.35	193.04	1695.55	-4024.32	-20.38	1721.10	485.37	-292.73	79.91	1081.91	-306.56	77.68	497.41
1.95000	-3444.62	181.21	-1.30	-3482.15	179.38	45.90	-3554.93	304.26	196.55	-3681.76	282.75	46.49	-3491.50	-18.64	6.82	-3415.48	-22.22	54.77	-1911.38	108.78	233.56	-1892.79	97.41	243.10	-3574.48	142.15	1332.79	0.00	0.00	0.00	-2784.96	16.72	1436.35	-3391.33	159.57	1693.09	-3176.07	193.75	1695.92	-4019.69	-20.61	1720.75	484.64	-292.81	79.63	1081.89	-306.49	77.63	497.35
1.96000	-3444.62	181.21	-1.30	-3479.81	179.73	46.11	-3551.11	303.07	199.70	-3661.44	279.66	49.04	-3473.40	-16.57	6.93	-3387.00	-22.37	56.71	-1911.38	108.78	233.56	-1892.79	97.41	243.10	-3545.23	142.99	1331.93	0.00	0.00	0.00	-2797.94	15.56	1443.26	-3383.60	160.98	1689.84	-3171.77	194.47	1696.30	-4014.98	-20.84	1720.40	484.89	-292.62	79.64	1082.24	-306.27	77.83	496.88
1.97000	-3444.62	181.21	-1.30	-3511.46	183.34	38.96	-3547.25	301.85	202.85	-3618.73	278.70	56.10	-3455.48	-14.50	7.04	-3359.47	-22.20	58.48	-1911.38	108.78	233.56	-1892.79	97.41	243.10	-3531.92	143.66	1331.26	0.00	0.00	0.00	-2810.68	14.41	1450.10	-3411.67	158.39	1689.78	-3167.46	195.19	1696.67	-4010.19	-21.05	1720.05	485.14	-292.86	79.67	1082.75	-306.16	77.91	496.61
1.98000	-3444.62	181.21	-1.30	-3445.87	182.08	43.46	-3543.34	300.59	206.00	-3652.48	280.15	50.25	-3437.76	-12.44	7.15	-3332.89	-21.75	60.06	-1911.38	108.78	233.56	-1892.79	97.41	243.10	-3546.05	142.62	1330.33	0.00	0.00	0.00	-2823.17	13.27	1456.87	-3377.04	156.85	1686.63	-3163.14	195.91	1697.05	-4005.31	-21.24	1719.70	486.05	-292.68	79.97	1082.66	-306.37	77.86	496.41
1.99000	-3444.62	181.21	-1.30	-3361.52	183.41	53.32	-3539.38	299.30	209.16	-3649.75	281.99	49.72	-3420.25	-10.39	7.26	-3307.27	-21.02	61.47	-1911.38	108.78	233.56	-1892.79	97.41	243.10	-3533.72	142.45	1330.49	0.00	0.00	0.00	-2835.40	12.15	1463.55	-3373.19	155.38	1685.26	-3158.81	196.63	1697.42	-4000.36	-21.42	1719.34	485.42	-293.10	79.76	1082.80	-306.56	77.93	496.92
2.00000	-3444.62	181.21	-1.30	-3286.86	184.65	61.65	-3535.37	297.97	212.33	-3670.73	282.85	48.76	-3402.96	-8.35	7.37	-3282.62	-20.03	62.70	-1911.38	108.78	233.56	-1892.79	97.41	243.10	-3529.56	143.11	1329.01	0.00	0.00	0.00	-2847.38	11.05	1470.15	-3371.65	154.65	1683.30	-3154.46	197.36	1697.80	-3995.32	-21.58	1718.97	484.90	-293.14	79.54	1082.53	-306.37	77.76	496.99
2.01000	-3444.62	181.21	-1.30	-3332.45	186.01	55.99	-3531.31	296.61	215.49	-3668.53	280.73	49.90	-3385.89	-6.32	7.48	-3258.93	-18.80	63.77	-1911.38	108.78	233.56	-1892.79	97.41	243.10	-3527.59	142.85	1328.99	0.00	0.00	0.00	-2859.11	9.96	1476.66	-3362.41	154.70	1680.04	-3150.10	198.09	1698.18	-3990.21	-21.73	1718.60	484.90	-292.92	79.67	1082.68	-306.41	77.69	496.27
2.02000	-3444.62	181.21	-1.30	-3419.96	185.88	43.36	-3527.20	295.22	218.66	-3656.11	279.34	50.28	-3369.06	-4.31	7.59	-3236.22	-17.36	64.67	-1911.38	108.78	233.56	-1892.79	97.41	243.10	-3532.09	143.59	1328.03	0.00	0.00	0.00	-2870.56	8.88	1483.10	-3348.97	151.94	1677.84	-3145.72	198.82	1698.57	-3985.02	-21.86	1718.23	485.23	-292.80	79.65	1081.87	-306.44	77.43	496.85
2.03000	-3444.62	181.21	-1.30	-3491.89	188.00	36.83	-3523.05	293.80	221.84	-3616.86	278.71	58.75	-3352.48	-2.32	7.70	-3214.48	-15.71	65.41	-1911.38	108.78	233.56	-1892.79	97.41	243.10	-3527.15	142.03	1326.98	0.00	0.00	0.00	-2881.76	7.82	1489.45	-3347.11	149.76	1675.73	-3141.33	199.55	1698.95	-3979.75	-21.98	1717.86	485.46	-292.45	79.90	1082.21	-306.59	77.58	496.79
2.04000	-3444.62	181.21	-1.30	-3539.70	188.74	28.07	-3518.84	292.35	225.01	-3681.74	278.61	47.31	-3336.16	-0.35	7.80	-3193.72	-13.88	65.99	-1911.38	108.78	233.56	-1892.79	97.41	243.10	-3509.31	142.52	1326.17	0.00	0.00	0.00	-2892.68	6.78	1495.71	-3336.74	148.46	1674.09	-3136.93	200.29	1699.34	-3974.40	-22.09	1717.48	485.71	-292.48	79.90	1081.87	-306.55	77.64	496.84
2.05000	-3444.62	181.21	-1.30	-3527.62	187.71	31.18	-3514.58	290.87	228.18	-3682.17	280.29	49.12	-3320.10	1.60	7.91	-3173.95	-11.88	66.43	-1911.38	108.78	233.56	-1892.79	97.41	243.10	-3501.93	141.66	1325.27	0.00	0.00	0.00	-2903.34	5.75	1501.88	-3353.55	147.45	1673.29	-3132.51	201.03	1699.73	-3968.97	-22.18	1717.10	485.68	-292.73	79.89	1082.30	-306.18	77.75	496.99
2.06000	-3444.62	181.21	-1.30	-3543.01	190.18	30.80	-3510.27	289.35	231.36	-3646.78	277.63	53.67	-3304.32	3.52	8.02	-3155.17	-9.74	66.71	-1911.38	108.78	233.56	-1892.79	97.41	243.10	-3490.70	141.39	1324.03	0.00	0.00	0.00	-2913.71	4.74	1507.97	-3345.36	145.30	1673.65	-3128.08	201.77	1700.12	-3963.46	-22.26	1716.72	486.12	-292.60	79.98	1082.11	-306.34	77.59	496.81
2.07000	-3444.62	181.21	-1.30	-3544.63	188.76	27.31	-3505.91	287.81	234.53	-3699.43	277.74	46.56	-3288.83	5.41	8.13	-3137.39	-7.47	66.86	-1911.38	108.78	233.56	-1892.79	97.41	243.10	-3494.32	141.56	1322.92	0.00	0.00	0.00	-2923.81	3.75	1513.97	-3336.30	145.00	1672.71	-3123.64	202.52	1700.51	-3957.88	-22.32	1716.33	485.34	-292.65	79.78	1082.34	-306.31	77.65	497.09
2.08000	-3444.62	181.21	-1.30	-3531.37	190.78	31.03	-3501.50	286.24	237.71	-3661.23	278.49	50.52	-3273.64	7.27	8.23	-3120.61	-5.09	66.86	-1911.38	108.78	233.56	-1892.79	97.41	243.10	-3480.44	140.46	1321.46	0.00	0.00	0.00	-2933.63	2.77	1519.88	-3296.48	144.03	1669.10	-3119.18	203.26	1700.90	-3952.22	-22.36	1715.94	485.62	-292.92	79.91	1082.60	-306.43	77.83	497.76
2.09000	-3444.62	181.21	-1.30	-3480.73	191.85	38.64	-3497.04	284.65	240.88	-3688.94	278.12	46.26	-3258.76	9.10	8.33	-3104.84	-2.61	66.73	-1911.38	108.78	233.56	-1892.79	97.41	243.10	-3474.97	140.00	1321.17	0.00	0.00	0.00	-2943.16	1.81	1525.69	-3271.10	142.62	1666.87	-3114.71	204.01	1701.29	-3946.48	-22.40	1715.55	485.98	-292.98	79.89	1082.34	-306.38	77.69	497.41
2.10000	-3444.62	181.21	-1.30	-3398.20	192.46	50.90	-3492.53	283.02	244.05	-3664.65	278.94	51.77	-3244.19	10.89	8.44	-3090.07	-0.07	66.47	-1911.38	108.78	233.56	-1892.79	97.41	243.10	-3472.85	139.31	1320.16	0.00	0.00	0.00	-2952.41	0.87	1531.41	-3288.69	140.78	1668.33	-3110.23	204.76	1701.69	-3940.67	-22.41	1715.16	485.98	-292.58	79.96	1082.34	-306.29	77.80	497.20
2.11000	-3444.62	181.21	-1.30	-3350.52	192.61	57.87	-3487.97	281.37	247.22	-3669.95	278.62	51.31	-3229.95	12.64	8.54	-3076.32	2.54	66.08	-1911.38	108.78	233.56	-1892.79	97.41	243.10	-3477.55	138.68	1319.00	0.00	0.00	0.00	-2961.36	-0.06	1537.04	-3305.98	139.10	1667.30	-3105.73	205.52	1702.08	-3934.78	-22.42	1714.76	485.57	-292.46	79.95	1081.80	-306.65	77.56	496.57
2.12000	-3444.62	181.21	-1.30	-3404.30	192.32	49.64	-3483.36	279.69	250.39	-3688.40	276.66	49.75	-3216.05	14.34	8.64	-3063.59	5.18	65.56	-1911.38	108.78	233.56	-1892.79	97.41	243.10	-3452.14	138.63	1317.82	0.00	0.00	0.00	-2970.02	-0.96	1542.58	-3298.30	137.08	1667.06	-3101.22	206.27	1702.48	-3928.82	-22.41	1714.36	485.79	-292.42	80.04	1082.30	-306.50	77.68	495.95
2.13000	-3444.62	181.21	-1.30	-3522.99	192.41	32.21	-3478.70	277.99	253.56	-3694.82	275.13	49.31	-3202.50	16.01	8.73	-3051.88	7.84	64.93	-1911.38	108.78	233.56	-1892.79	97.41	243.10	-3454.74	137.35	1316.94	0.00	0.00	0.00	-2978.38	-1.85	1548.01	-3293.38	136.69	1665.35	-3096.69	207.03	1702.88	-3922.78	-22.38	1713.96	485.23	-292.46	79.80	1082.51	-306.43	77.74	496.96
2.14000	-3444.62	181.21	-1.30	-3538.77	191.19	28.86	-3473.99	276.26	256.72	-3699.64	274.47	49.12	-3189.31	17.62	8.83	-3041.21	10.50	64.19	-1911.38	108.78	233.56	-1892.79	97.41	243.10	-3440.89	137.00	1316.07	0.00	0.00	0.00	-2986.44	-2.73	1553.35	-3294.83	134.89	1665.17	-3092.15	207.79	1703.28	-3916.67	-22.34	1713.55	485.65	-292.77	79.98	1082.76	-306.37	77.93	497.23
2.15000	-3444.62	181.21	-1.30	-3503.29	190.77	34.10	-3469.22	274.51	259.88	-3704.16	273.77	49.04	-3176.48	19.19	8.92	-3031.56	13.14	63.33	-1911.38	108.78	233.56	-1892.79	97.41	243.10	-3432.12	136.54	1314.75	0.00	0.00	0.00	-2994.20	-3.58	1558.59	-3283.11	132.98	1662.21	-3087.60	208.55	1703.69	-3910.48	-22.29	1713.14	485.75	-292.39	79.93	1082.39	-306.53	77.64	496.33
2.16000	-3444.62	181.21	-1.30	-3467.94	191.00	42.95	-3464.41	272.74	263.03	-3708.40	273.04	49.06	-3164.04	20.70	9.01	-3022.96	15.75	62.37	-1911.38	108.78	233.56	-1892.79	97.41	243.10	-3437.14	136.09	1313.87	0.00	0.00	0.00	-3001.65	-4.42	1563.73	-3267.59	131.14	1661.28	-3083.03	209.31	1704.09	-3904.22	-22.22	1712.73	486.06	-292.92	79.84	1082.10	-306.15	77.70	497.07
2.17000	-3444.62	181.21	-1.30	-3510.41	190.39	33.62	-3459.54	270.94	266.18	-3712.35	272.29	49.18	-3151.98	22.16	9.10	-3015.40	18.31	61.31	-1911.38	108.78	233.56	-1892.79	97.41	243.10	-3421.52	135.65	1313.00	0.00	0.00	0.00	-3008.79	-5.23	1568.77	-3247.50	129.68	1659.95	-3078.45	210.08	1704.50	-3897.89	-22.14	1712.32	485.36	-292.72	79.76	1082.18	-306.11	77.85	497.69
2.18000	-3444.62	181.21	-1.30	-3493.37	191.00	39.98	-3454.63	269.12	269.33	-3716.02	271.50	49.40	-3140.32	23.56	9.19	-3008.88	20.79	60.15	-1911.38	108.78	233.56	-1892.79	97.41	243.10	-3436.61	135.10	1312.42	0.00	0.00	0.00	-3015.61	-6.03	1573.71	-3251.36	128.07	1659.15	-3073.86	210.84	1704.90	-3891.49	-22.04	1711.91	486.37	-292.43	80.07	1082.49	-306.22	77.91	497.19
2.19000	-3444.62	181.21	-1.30	-3537.03	189.77	32.05	-3449.66	267.28	272.47	-3719.41	270.69	49.72	-3129.07	24.91	9.27	-3003.42	23.18	58.89	-1911.38	108.78	233.56	-1892.79	97.41	243.10	-3412.38	134.21	1311.36	0.00	0.00	0.00	-3022.12	-6.81	1578.54	-3239.68	127.90	1659.36	-3069.25	211.61	1705.31	-3885.01	-21.94	1711.49	486.39	-292.30	80.32	1082.14	-306.47	77.74	497.66
2.20000	-3444.62	181.21	-1.30	-3518.05	188.79	34.95	-3444.64	265.42	275.60	-3722.51	269.85	50.13	-3118.24	26.19	9.35	-2999.02	25.46	57.55	-1911.38	108.78	233.56	-1892.79	97.41	243.10	-3402.71	133.49	1311.69	0.00	0.00	0.00	-3028.31	-7.57	1583.27	-3219.15	125.64	1656.07	-3064.63	212.38	1705.72	-3878.46	-21.81	1711.08	485.57	-292.39	79.97	1082.28	-306.31	77.85	496.39
2.21000	-3444.62	181.21	-1.30	-3452.63	188.29	47.46	-3439.57	263.54	278.72	-3725.34	268.98	50.64	-3107.84	27.40	9.43	-2995.68	27.62	56.12	-1911.38	108.78	233.56	-1892.79	97.41	243.10	-3412.79	132.88	1310.95	0.00	0.00	0.00	-3034.17	-8.31	1587.89	-3248.04	125.37	1657.35	-3059.99	213.15	1706.13	-3871.84	-21.67	1710.66	486.03	-292.53	80.07	1082.13	-306.39	77.74	495.87
2.22000	-3444.62	181.21	-1.30	-3478.53	191.47	41.91	-3434.45	261.63	281.84	-3727.89	268.08	51.25	-3097.87	28.55	9.51	-2993.41	29.63	54.61	-1911.38	108.78	233.56	-1892.79	97.41	243.10	-3378.08	131.45	1310.30	0.00	0.00	0.00	-3039.71	-9.03	1592.41	-3215.68	123.15	1656.33	-3055.34	213.93	1706.54	-3865.15	-21.52	1710.23	486.44	-292.80	80.02	1081.36	-306.58	77.36	496.09
2.23000	-3444.62	181.21	-1.30	-3456.09	194.89	44.52	-3429.28	259.71	284.95	-3730.16	267.16	51.94	-3088.36	29.62	9.58	-2992.20	31.48	53.03	-1911.38	108.78	233.56	-1892.79	97.41	243.10	-3377.90	131.11	1310.52	0.00	0.00	0.00	-3044.92	-9.73	1596.82	-3227.47	120.89	1656.49	-3050.68	214.70	1706.95	-3858.38	-21.36	1709.81	485.35	-292.70	79.81	1082.46	-306.56	77.71	496.32
2.24000	-3444.62	181.21	-1.30	-3496.88	191.57	40.47	-3424.06	257.77	288.06	-3732.16	266.21	52.73	-3079.30	30.63	9.65	-2992.08	33.15	51.37	-1911.38	108.78	233.56	-1892.79	97.41	243.10	-3367.60	129.46	1310.68	0.00	0.00	0.00	-3049.79	-10.41	1601.12	-3226.52	119.07	1657.53	-3046.00	215.48	1707.37	-3851.55	-21.18	1709.39	486.25	-292.46	79.98	1082.55	-306.45	77.93	496.84
2.25000	-3444.62	181.21	-1.30	-3500.78	192.37	39.70	-3418.78	255.81	291.15	-3733.90	265.24	53.60	-3070.71	31.56	9.71	-2993.03	34.61	49.64	-1911.38	108.78	233.56	-1892.79	97.41	243.10	-3365.16	128.21	1310.99	0.00	0.00	0.00	-3054.33	-11.07	1605.30	-3236.14	119.62	1658.90	-3041.31	216.25	1707.78	-3844.65	-20.99	1708.96	485.08	-292.85	79.54	1082.44	-306.10	77.89	497.11
2.26000	-3444.62	181.21	-1.30	-3531.67	191.99	33.00	-3413.45	253.84	294.23	-3735.36	264.24	54.57	-3062.61	32.41	9.77	-2995.07	35.86	47.85	-1911.38	108.78	233.56	-1892.79	97.41	243.10	-3345.33	127.47	1312.17	0.00	0.00	0.00	-3058.53	-11.71	1609.38	-3225.40	117.11	1658.96	-3036.61	217.03	1708.20	-3837.68	-20.78	1708.53	484.28	-293.07	79.37	1082.44	-306.22	77.75	497.31
2.27000	-3444.62	181.21	-1.30	-3466.53	190.87	44.18	-3408.07	251.85	297.31	-3736.55	263.22	55.62	-3054.99	33.18	9.83	-2998.21	36.87	46.00	-1911.38	108.78	233.56	-1892.79	97.41	243.10	-3354.28	126.92	1313.34	0.00	0.00	0.00	-3062.38	-12.33	1613.35	-3209.79	116.10	1659.53	-3031.89	217.81	1708.62	-3830.63	-20.57	1708.10	485.70	-292.60	79.79	1081.69	-306.56	77.46	497.12
2.28000	-3444.62	181.21	-1.30	-3494.93	191.95	37.77	-3402.64	249.84	300.37	-3737.49	262.17	56.75	-3047.87	33.87	9.88	-3002.43	37.63	44.09	-1911.38	108.78	233.56	-1892.79	97.41	243.10	-3343.29	126.15	1314.38	0.00	0.00	0.00	-3065.89	-12.93	1617.20	-3191.42	114.44	1659.47	-3027.16	218.60	1709.04	-3823.53	-20.33	1707.67	486.08	-292.31	79.96	1081.83	-306.44	77.56	495.73
2.29000	-3444.62	181.21	-1.30	-3553.12	191.88	30.23	-3397.16	247.81	303.43	-3738.15	261.11	57.97	-3041.26	34.47	9.93	-3007.76	38.12	42.13	-1911.38	108.78	233.56	-1892.79	97.41	243.10	-3337.46	124.69	1314.80	0.00	0.00	0.00	-3069.05	-13.51	1620.93	-3199.10	111.61	1662.21	-3022.41	219.38	1709.46	-3816.35	-20.09	1707.24	485.89	-292.53	79.98	1081.99	-306.61	77.54	497.01
2.30000	-3444.62	181.21	-1.30	-3563.72	193.22	29.53	-3391.62	245.78	306.47	-3738.56	260.02	59.28	-3035.17	34.98	9.98	-3014.25	38.31	40.11	-1911.38	108.78	233.56	-1892.79	97.41	243.10	-3324.18	123.39	1315.91	0.00	0.00	0.00	-3071.86	-14.06	1624.55	-3184.38	111.60	1663.24	-3017.65	220.16	1709.88	-3809.10	-19.83	1706.81	485.10	-292.58	79.80	1082.00	-306.23	77.56	497.99
2.31000	-3444.62	181.21	-1.30	-3499.19	192.23	42.85	-3386.04	243.72	309.50	-3738.71	258.91	60.66	-3029.60	35.40	10.02	-3080.93	38.96	26.52	-1911.38	108.78	233.56	-1892.79	97.41	243.10	-3321.56	122.95	1318.29	0.00	0.00	0.00	-3074.31	-14.60	1628.05	-3178.30	108.51	1665.43	-3012.87	220.95	1710.30	-3801.79	-19.56	1706.38	484.74	-292.90	79.52	1082.25	-306.54	77.60	497.13
2.32000	-3444.62	181.21	-1.30	-3479.61	192.20	49.08	-3380.40	241.66	312.52	-3738.60	257.77	62.12	-3024.58	35.73	10.05	-3066.42	38.16	27.86	-1911.38	108.78	233.56	-1892.79	97.41	243.10	-3298.88	121.44	1319.36	0.00	0.00	0.00	-3076.40	-15.11	1631.43	-3163.11	107.92	1666.53	-3008.08	221.73	1710.72	-3794.41	-19.27	1705.94	485.81	-292.91	79.76	1082.16	-306.56	77.68	496.25
2.33000	-3444.62	181.21	-1.30	-3470.40	192.21	53.68	-3374.70	239.58	315.53	-3738.23	256.62	63.66	-3020.11	35.97	10.08	-3043.77	38.54	30.68	-1911.38	108.78	233.56	-1892.79	97.41	243.10	-3301.78	119.95	1321.56	0.00	0.00	0.00	-3078.13	-15.60	1634.69	-3152.89	104.71	1667.55	-3003.28	222.52	1711.14	-3786.96	-18.97	1705.51	485.20	-292.98	79.74	1081.98	-306.57	77.70	496.58
2.34000	-3444.62	181.21	-1.30	-3469.77	192.11	56.22	-3368.96	237.48	318.52	-3737.61	255.45	65.28	-3016.20	36.10	10.11	-3046.96	38.42	31.26	-1911.38	108.78	233.56	-1892.79	97.41	243.10	-3294.46	118.99	1322.97	0.00	0.00	0.00	-3079.50	-16.07	1637.84	-3139.95	103.57	1668.64	-2998.46	223.31	1711.57	-3779.45	-18.66	1705.07	485.38	-293.02	79.75	1081.99	-306.47	77.73	498.07
2.35000	-3444.62	181.21	-1.30	-3475.97	191.78	56.26	-3363.16	235.38	321.50	-3736.74	254.25	66.97	-3012.85	36.14	10.13	-3055.94	38.22	29.04	-1911.38	108.78	233.56	-1892.79	97.41	243.10	-3282.28	117.44	1324.73	0.00	0.00	0.00	-3080.50	-16.51	1640.85	-3105.37	102.27	1669.76	-2993.63	224.10	1711.99	-3771.87	-18.33	1704.63	485.71	-293.15	79.81	1081.69	-306.58	77.57	497.43
2.36000	-3444.62	181.21	-1.30	-3487.20	191.10	53.34	-3357.31	233.26	324.47	-3735.62	253.04	68.74	-3010.09	36.07	10.15	-3016.05	37.63	35.56	-1911.38	108.78	233.56	-1892.79	97.41	243.10	-3260.87	117.03	1326.09	0.00	0.00	0.00	-3081.12	-16.94	1643.75	-3098.32	99.66	1671.96	-2988.79	224.89	1712.42	-3764.23	-17.99	1704.19	485.58	-292.49	79.93	1082.01	-306.62	77.60	497.07
2.37000	-3444.62	181.21	-1.30	-3501.69	189.93	47.03	-3351.41	231.14	327.42	-3734.26	251.81	70.58	-3007.92	35.90	10.16	-3064.08	38.69	25.74	-1911.38	108.78	233.56	-1892.79	97.41	243.10	-3261.23	114.51	1328.01	0.00	0.00	0.00	-3081.37	-17.34	1646.52	-3129.56	99.60	1674.65	-2983.93	225.68	1712.85	-3756.52	-17.64	1703.76	485.71	-292.55	79.93	1082.54	-306.36	77.84	496.50
2.38000	-3444.62	181.21	-1.30	-3517.68	188.14	36.88	-3345.46	229.00	330.35	-3732.64	250.56	72.49	-3006.34	35.61	10.16	-3039.34	39.83	31.76	-1911.38	108.78	233.56	-1892.79	97.41	243.10	-3240.77	113.77	1329.61	0.00	0.00	0.00	-3081.25	-17.71	1649.17	-3146.16	97.70	1677.99	-2979.05	226.47	1713.27	-3748.75	-17.28	1703.32	485.25	-292.66	79.73	1082.83	-306.38	77.93	496.82
2.39000	-3444.62	181.21	-1.30	-3542.73	186.57	21.67	-3339.45	226.86	333.27	-3730.79	249.30	74.47	-3005.39	35.22	10.16	-3053.61	37.28	27.47	-1911.38	108.78	233.56	-1892.79	97.41	243.10	-3246.03	112.15	1331.21	0.00	0.00	0.00	-3080.74	-18.07	1651.69	-3124.10	94.42	1679.33	-2974.17	227.26	1713.70	-3740.91	-16.90	1702.88	485.97	-292.52	80.01	1081.99	-306.51	77.67	497.31
2.40000	-3444.62	181.21	-1.30	-3550.84	185.02	16.64	-3333.39	224.70	336.18	-3728.69	248.02	76.52	-3009.34	33.25	9.24	-3023.91	39.48	33.85	-1911.38	108.78	233.56	-1892.79	97.41	243.10	-3233.10	111.30	1331.88	0.00	0.00	0.00	-3079.84	-18.40	1654.08	-3119.43	94.29	1681.40	-2969.27	228.06	1714.13	-3733.01	-16.51	1702.44	484.93	-292.54	79.79	1081.92	-306.16	77.86	497.59
2.41000	-3444.62	181.21	-1.30	-3531.96	183.21	17.45	-3327.28	222.54	339.06	-3726.35	246.72	78.63	-3028.50	32.57	5.01	-3025.41	38.63	33.21	-1911.38	108.78	233.56	-1892.79	97.41	243.10	-3228.15	110.56	1332.80	0.00	0.00	0.00	-3078.56	-18.70	1656.34	-3125.03	92.88	1683.98	-2964.35	228.85	1714.56	-3725.05	-16.11	1702.00	484.42	-292.81	79.52	1082.32	-306.54	77.87	496.88
2.42000	-3444.62	181.21	-1.30	-3514.73	182.10	18.98	-3321.11	220.37	341.93	-3723.77	245.40	80.81	-3007.68	35.00	9.55	-3025.19	37.03	32.79	-1911.38	108.78	233.56	-1892.79	97.41	243.10	-3236.06	109.59	1333.72	0.00	0.00	0.00	-3076.89	-18.99	1658.47	-3114.12	91.49	1685.09	-2959.42	229.64	1714.99	-3717.02	-15.69	1701.56	485.34	-293.10	79.72	1082.14	-306.47	77.61	496.56
2.43000	-3444.62	181.21	-1.30	-3520.92	181.29	18.45	-3314.89	218.19	344.79	-3720.96	244.08	83.05	-2965.00	33.48	14.72	-3010.88	37.14	35.00	-1911.38	108.78	233.56	-1892.79	97.41	243.10	-3230.55	108.91	1334.59	0.00	0.00	0.00	-3074.82	-19.25	1660.47	-3097.30	92.23	1686.66	-2954.47	230.44	1715.42	-3708.93	-15.26	1701.12	485.78	-292.87	79.89	1082.40	-306.38	77.88	496.51
2.44000	-3444.62	181.21	-1.30	-3494.17	180.36	21.48	-3308.62	216.01	347.62	-3717.91	242.73	85.36	-3030.51	33.71	4.18	-3026.24	33.84	32.90	-1911.38	108.78	233.56	-1892.79	97.41	243.10	-3226.80	107.11	1335.65	0.00	0.00	0.00	-3072.36	-19.48	1662.34	-3096.22	90.57	1688.38	-2949.52	231.23	1715.86	-3700.78	-14.82	1700.68	485.15	-292.63	79.71	1082.42	-306.35	77.67	496.37
2.45000	-3444.61	181.21	-1.30	-3487.26	179.82	21.40	-3302.29	213.82	350.44	-3714.63	241.38	87.73	-3005.80	32.03	9.91	-3054.99	32.84	29.62	-1911.38	108.78	233.56	-1892.79	97.41	243.10	-3222.24	107.06	1335.82	0.00	0.00	0.00	-3069.49	-19.69	1664.07	-3068.14	87.93	1689.17	-2944.54	232.03	1716.29	-3692.57	-14.37	1700.24	485.43	-292.58	79.83	1082.31	-306.31	77.79	496.85
2.46000	-3438.02	184.04	-2.50	-3464.31	179.61	24.75	-3295.92	211.63	353.24	-3711.12	240.01	90.16	-3011.47	31.45	10.92	-3040.28	35.61	32.15	-1911.38	108.78	233.56	-1892.79	97.41	243.10	-3212.31	106.72	1336.92	0.00	0.00	0.00	-3066.22	-19.88	1665.67	-3044.72	88.36	1689.14	-2939.55	232.83	1716.72	-3684.30	-13.90	1699.80	485.41	-292.62	79.88	1082.48	-306.42	77.92	496.97
2.47000	-3445.67	184.64	-5.32	-3459.41	179.84	24.34	-3289.48	209.43	356.01	-3707.38	238.62	92.64	-3012.56	33.48	8.49	-3025.54	37.91	33.45	-1911.38	108.78	233.56	-1892.79	97.41	243.10	-3195.73	106.68	1336.95	0.00	0.00	0.00	-3062.54	-20.04	1667.13	-3062.74	87.97	1690.85	-2934.55	233.62	1717.16	-3675.97	-13.42	1699.36	485.64	-292.98	79.78	1082.40	-306.31	77.79	497.27
2.48000	-3412.78	183.19	0.15	-3411.86	179.62	32.97	-3283.00	207.23	358.77	-3703.42	237.23	95.19	-2989.48	32.11	11.33	-3059.44	35.86	30.23	-1911.38	108.78	233.56	-1892.79	97.41	243.10	-3192.66	106.16	1337.85	0.00	0.00	0.00	-3058.46	-20.17	1668.46	-3062.66	87.20	1693.51	-2929.54	234.42	1717.59	-3667.57	-12.93	1698.92	486.23	-292.92	80.03	1082.25	-306.40	77.76	497.77
2.49000	-3390.56	183.69	3.33	-3361.31	179.20	42.09	-3276.46	205.02	361.51	-3699.23	235.82	97.79	-2960.63	32.56	18.16	-3033.33	37.21	33.60	-1911.38	108.78	233.56	-1892.79	97.41	243.10	-3178.72	106.01	1338.02	0.00	0.00	0.00	-3059.46	-22.25	1671.07	-3049.23	86.96	1693.14	-2924.51	235.21	1718.03	-3659.12	-12.43	1698.49	485.07	-293.12	79.60	1082.59	-306.63	77.73	496.69
2.50000	-3409.07	184.11	-1.63	-3344.23	177.86	44.14	-3269.86	202.81	364.22	-3694.81	234.41	100.44	-2958.94	32.96	18.70	-3032.48	35.31	33.38	-1911.38	108.78	233.56	-1892.79	97.41	243.10	-3162.60	105.66	1338.63	0.00	0.00	0.00	-3056.41	-20.44	1670.40	-3035.79	87.18	1693.65	-2919.46	236.01	1718.47	-3650.60	-11.91	1698.05	485.02	-292.93	79.71	1082.50	-306.57	77.73	496.61
2.51000	-3363.95	181.99	4.81	-3302.92	177.01	49.94	-3263.22	200.60	366.92	-3690.18	232.98	103.14	-2979.00	35.53	15.95	-3077.36	38.35	26.82	-1911.38	108.78	233.56	-1892.79	97.41	243.10	-3154.68	106.14	1339.00	0.00	0.00	0.00	-3068.44	-19.40	1672.69	-3028.02	87.42	1694.34	-2914.40	236.81	1718.90	-3642.03	-11.38	1697.61	484.82	-292.75	79.69	1082.69	-306.59	77.75	496.79
2.52000	-3306.21	181.64	9.82	-3317.55	175.06	46.21	-3256.52	198.39	369.59	-3685.33	231.54	105.90	-3014.19	32.54	9.96	-3060.56	36.06	28.58	-1911.38	108.78	233.56	-1892.79	97.41	243.10	-3152.72	106.61	1339.50	0.00	0.00	0.00	-3021.81	-20.82	1671.36	-3005.52	88.12	1693.80	-2909.33	237.61	1719.34	-3633.40	-10.84	1697.17	485.58	-292.94	79.68	1082.58	-306.31	77.85	496.99
2.53000	-3259.70	177.38	13.31	-3292.33	173.87	47.56	-3249.76	196.17	372.24	-3680.26	230.10	108.71	-2995.40	33.64	14.57	-3025.32	36.94	35.13	-1911.38	108.78	233.56	-1892.79	97.41	243.10	-3141.13	107.26	1340.70	0.00	0.00	0.00	-3032.49	-19.47	1672.48	-3011.13	89.53	1694.52	-2904.24	238.40	1719.78	-3624.71	-10.29	1696.74	485.82	-292.97	79.75	1082.50	-306.59	77.73	497.69
2.54000	-3210.67	176.57	18.08	-3245.53	172.54	49.80	-3242.95	193.96	374.87	-3674.97	228.64	111.56	-3008.38	33.89	11.98	-2994.05	37.31	41.62	-1911.38	108.78	233.56	-1892.79	97.41	243.10	-3126.85	108.26	1341.61	0.00	0.00	0.00	-3037.87	-19.42	1673.33	-3015.88	91.33	1695.54	-2899.14	239.20	1720.22	-3615.96	-9.72	1696.30	485.32	-292.91	79.73	1082.84	-306.65	77.73	497.20
2.55000	-3199.69	174.02	15.63	-3241.09	170.75	46.09	-3236.09	191.75	377.47	-3669.48	227.18	114.46	-2976.48	35.13	15.63	-3046.98	37.80	33.30	-1911.38	108.78	233.56	-1892.79	97.41	243.10	-3123.23	108.26	1342.36	0.00	0.00	0.00	-3037.56	-19.09	1674.18	-3016.39	92.66	1696.15	-2894.02	240.00	1720.65	-3607.16	-9.14	1695.87	485.99	-292.61	79.95	1082.04	-306.45	77.69	497.46
2.56000	-3200.69	172.08	10.03	-3202.56	168.25	47.45	-3229.17	189.54	380.05	-3663.77	225.71	117.41	-3019.95	33.84	8.78	-3037.66	37.12	34.73	-1911.38	108.78	233.56	-1892.79	97.41	243.10	-3106.31	109.39	1342.96	0.00	0.00	0.00	-3000.54	-18.18	1674.24	-3005.23	92.39	1695.78	-2888.89	240.79	1721.09	-3598.30	-8.55	1695.44	486.12	-292.92	79.94	1082.40	-306.29	77.66	497.26
2.57000	-3154.79	171.16	12.46	-3159.60	167.14	48.68	-3222.20	187.33	382.61	-3657.85	224.23	120.40	-3019.80	35.04	11.25	-3035.90	39.10	37.04	-1911.38	108.78	233.56	-1892.79	97.41	243.10	-3115.86	108.96	1343.31	0.00	0.00	0.00	-3026.67	-17.54	1675.04	-2999.33	94.56	1695.76	-2883.74	241.59	1721.53	-3589.38	-7.95	1695.00	485.64	-293.00	79.83	1081.98	-306.41	77.49	496.91
2.58000	-3120.97	170.01	13.16	-3118.53	166.05	47.80	-3215.17	185.12	385.14	-3651.73	222.74	123.44	-3006.62	35.70	14.04	-3031.65	39.15	37.82	-1911.38	108.78	233.56	-1892.79	97.41	243.10	-3105.05	109.34	1343.83	0.00	0.00	0.00	-2979.13	-14.43	1673.69	-2995.25	95.45	1697.83	-2878.58	242.39	1721.97	-3580.40	-7.34	1694.57	485.06	-292.59	79.71	1082.00	-306.82	77.58	497.57
2.59000	-3102.46	164.85	10.79	-3103.42	165.98	43.89	-3208.09	182.91	387.64	-3645.40	221.25	126.51	-2988.12	33.71	16.83	-3047.51	39.60	35.58	-1911.38	108.78	233.56	-1892.79	97.41	243.10	-3100.77	109.56	1344.34	0.00	0.00	0.00	-2969.69	-14.37	1674.33	-2990.41	97.18	1697.98	-2873.41	243.18	1722.41	-3571.37	-6.71	1694.14	485.02	-292.82	79.56	1082.58	-306.26	77.86	496.73
2.60000	-3085.33	169.04	7.76	-3064.33	160.89	43.70	-3200.96	180.71	390.12	-3638.86	219.76	129.63	-3011.86	35.67	12.47	-3010.46	39.63	42.35	-1911.38	108.78	233.56	-1892.79	97.41	243.10	-3097.32	110.66	1345.10	0.00	0.00	0.00	-2969.77	-14.22	1675.95	-2976.28	98.90	1697.25	-2868.22	243.98	1722.85	-3562.29	-6.07	1693.71	484.74	-292.97	79.45	1082.33	-306.21	77.62	497.12
2.61000	-3058.13	167.88	6.92	-3034.61	164.21	42.79	-3193.77	178.51	392.57	-3632.13	218.26	132.78	-3023.15	36.86	10.30	-3035.19	41.26	40.25	-1911.38	108.78	233.56	-1892.79	97.41	243.10	-3086.15	110.77	1344.51	0.00	0.00	0.00	-2963.38	-11.99	1676.95	-2951.96	100.13	1697.17	-2863.02	244.77	1723.29	-3553.15	-5.42	1693.29	484.41	-292.88	79.51	1082.28	-306.16	77.69	497.24
2.62000	-2993.96	167.19	13.54	-3007.28	163.99	41.47	-3186.53	176.32	395.00	-3625.19	216.75	135.97	-2975.00	37.91	19.31	-3054.95	39.04	35.27	-1911.38	108.78	233.56	-1892.79	97.41	243.10	-3083.07	112.53	1344.51	0.00	0.00	0.00	-2945.37	-9.23	1676.95	-2949.36	101.57	1697.95	-2857.80	245.57	1723.73	-3543.95	-4.76	1692.86	485.05	-292.89	79.69	1082.59	-306.22	77.80	497.16
2.63000	-2979.89	168.80	11.29	-2977.80	164.50	40.13	-3179.23	174.13	397.39	-3618.06	215.25	139.20	-2992.62	39.14	17.28	-3042.35	40.18	37.46	-1911.38	108.78	233.56	-1892.79	97.41	243.10	-3065.85	112.92	1344.99	0.00	0.00	0.00	-2967.14	-8.07	1678.51	-2957.25	104.68	1697.94	-2852.56	246.36	1724.18	-3534.70	-4.09	1692.44	485.28	-292.73	79.73	1082.15	-306.13	77.72	496.66
2.64000	-2948.61	168.40	11.03	-2945.61	165.27	39.79	-3171.87	171.95	399.76	-3610.73	213.73	142.46	-3015.34	35.35	11.77	-3049.77	38.36	36.78	-1911.38	108.78	233.56	-1892.79	97.41	243.10	-3066.57	113.20	1344.68	0.00	0.00	0.00	-2915.14	86.43	1692.84	-2951.94	106.17	1698.24	-2847.32	247.16	1724.62	-3525.40	-3.40	1692.02	485.19	-292.75	79.70	1082.52	-306.48	77.65	496.36
2.65000	-2918.25	168.10	10.60	-2908.09	165.90	40.95	-3164.46	169.77	402.11	-3603.21	212.22	145.76	-3010.71	38.17	12.71	-3070.96	38.48	29.86	-1911.38	108.78	233.56	-1892.79	97.41	243.10	-3040.65	113.45	1344.21	0.00	0.00	0.00	-2914.35	15.88	1681.02	-2930.58	107.88	1697.92	-2842.05	247.95	1725.06	-3516.05	-2.71	1691.60	485.59	-292.76	79.88	1082.55	-306.50	77.70	497.64
2.66000	-2888.82	167.89	10.00	-2860.05	168.24	44.38	-3157.00	167.60	404.42	-3595.50	210.70	149.08	-2996.58	35.70	14.98	-2999.20	36.89	42.68	-1911.38	108.78	233.56	-1892.79	97.41	243.10	-3037.54	114.37	1343.37	0.00	0.00	0.00	-2915.16	-1.83	1678.39	-2918.92	111.44	1697.78	-2836.78	248.74	1725.50	-3506.64	-2.00	1691.18	485.38	-293.02	79.73	1081.81	-306.37	77.59	497.83
2.67000	-2860.28	167.77	9.25	-2850.00	172.01	42.56	-3149.48	165.44	406.70	-3587.59	209.19	152.44	-2953.94	34.68	21.93	-3010.16	35.14	40.80	-1911.38	108.78	233.56	-1892.79	97.41	243.10	-3031.84	115.85	1342.91	0.00	0.00	0.00	-2912.38	-0.06	1677.90	-2891.12	112.89	1696.33	-2831.48	249.54	1725.94	-3497.17	-1.28	1690.76	485.08	-292.79	79.66	1082.65	-306.68	77.68	497.34
2.68000	-2832.63	167.75	8.34	-2831.15	176.24	44.24	-3141.91	163.29	408.96	-3579.50	207.67	155.82	-3007.62	34.42	11.44	-3047.28	36.17	34.86	-1911.38	108.78	233.56	-1892.79	97.41	243.10	-3032.84	116.15	1341.80	0.00	0.00	0.00	-2889.58	2.61	1677.51	-2894.17	115.26	1696.95	-2826.18	250.33	1726.39	-3487.66	-0.55	1690.34	485.56	-292.75	79.86	1082.33	-306.39	77.65	496.43
2.69000	-2805.86	167.81	7.28	-2788.78	179.31	48.15	-3134.28	161.14	411.18	-3571.22	206.15	159.23	-2985.01	34.62	15.40	-3024.71	34.38	36.14	-1911.38	108.78	233.56	-1892.79	97.41	243.10	-3019.35	117.03	1341.02	0.00	0.00	0.00	-2873.19	96.02	1691.57	-2887.21	117.20	1696.35	-2820.86	251.12	1726.83	-3478.10	0.19	1689.93	485.31	-292.84	79.76	1082.51	-305.94	77.82	496.96
2.70000	-2779.95	167.95	6.08	-2765.05	183.59	50.00	-3126.59	159.01	413.37	-3562.76	204.63	162.67	-2959.44	31.07	19.22	-3019.71	35.44	37.20	-1911.38	108.78	233.56	-1892.79	97.41	243.10	-2997.49	118.20	1339.67	0.00	0.00	0.00	-2885.09	25.97	1680.30	-2882.53	119.24	1694.75	-2815.52	251.91	1727.27	-3468.48	0.95	1689.52	485.65	-292.85	79.73	1082.97	-306.18	77.83	496.97
2.71000	-2754.89	168.18	4.73	-2733.67	186.72	51.29	-3118.85	156.89	415.53	-3554.11	203.12	166.13	-2989.84	31.15	13.08	-3024.40	34.37	36.01	-1911.38	108.78	233.56	-1892.79	97.41	243.10	-2994.00	119.40	1338.22	0.00	0.00	0.00	-2860.72	7.99	1675.83	-2877.29	120.48	1692.57	-2810.17	252.70	1727.71	-3458.81	1.71	1689.11	485.52	-292.96	79.78	1082.49	-306.29	77.67	497.62
2.72000	-2730.67	168.50	3.26	-2704.17	189.92	52.30	-3111.06	154.77	417.66	-3545.29	201.60	169.62	-3055.00	29.22	3.32	-3025.29	33.76	34.82	-1911.38	108.78	233.56	-1892.79	97.41	243.10	-2991.17	120.51	1337.09	0.00	0.00	0.00	-2877.45	8.97	1674.43	-2875.11	124.58	1692.76	-2804.80	253.48	1728.16	-3449.10	2.49	1688.71	485.60	-292.54	79.83	1082.53	-306.38	77.71	497.66
2.73000	-2707.27	168.89	1.65	-2676.50	193.15	53.04	-3103.21	152.67	419.76	-3536.29	200.09	173.12	-2992.76	31.02	13.00	-3016.93	33.72	37.51	-1911.38	108.78	233.56	-1892.79	97.41	243.10	-2983.04	121.33	1335.61	0.00	0.00	0.00	-2865.09	12.54	1673.53	-2856.39	125.21	1692.08	-2799.42	254.27	1728.60	-3439.33	3.28	1688.30	485.91	-292.42	79.92	1082.47	-306.41	77.72	497.59
2.74000	-2684.67	169.35	-0.08	-2650.58	196.42	53.53	-3095.30	150.58	421.82	-3527.11	198.58	176.65	-2991.87	29.89	12.77	-2998.74	32.95	41.00	-1911.38	108.78	233.56	-1892.79	97.41	243.10	-2971.24	122.37	1334.59	0.00	0.00	0.00	-2820.25	15.29	1670.63	-2842.47	127.93	1688.74	-2794.03	255.06	1729.04	-3429.51	4.08	1687.90	485.15	-292.75	79.63	1082.41	-306.51	77.77	497.37
2.75000	-2662.88	169.90	-1.94	-2626.38	199.72	53.79	-3087.34	148.50	423.85	-3517.75	197.07	180.19	-3002.73	29.86	10.72	-3038.97	33.58	33.89	-1911.38	108.78	233.56	-1892.79	97.41	243.10	-2966.09	123.74	1332.40	0.00	0.00	0.00	-2806.25	18.08	1669.06	-2830.21	130.16	1686.94	-2788.62	255.84	1729.48	-3419.64	4.89	1687.50	484.27	-292.69	79.46	1082.13	-306.10	77.73	496.27
2.76000	-2641.86	170.52	-3.90	-2603.82	203.03	53.82	-3079.32	146.44	425.85	-3508.22	195.57	183.76	-3019.33	31.35	6.63	-2999.19	33.57	39.88	-1911.38	108.78	233.56	-1892.79	97.41	243.10	-2952.66	125.17	1330.47	0.00	0.00	0.00	-2829.53	19.39	1669.37	-2837.79	134.16	1686.15	-2783.19	256.63	1729.93	-3409.73	5.71	1687.11	485.43	-292.58	79.82	1082.47	-306.36	77.73	496.97
2.77000	-2621.62	171.20	-5.98	-2582.86	206.35	53.65	-3071.24	144.39	427.81	-3498.52	194.07	187.33	-2965.58	32.42	15.42	-3007.97	34.60	39.96	-1911.38	108.78	233.56	-1892.79	97.41	243.10	-2944.95	126.80	1328.71	0.00	0.00	0.00	-2820.34	20.20	1666.66	-2812.76	135.25	1682.99	-2777.75	257.41	1730.37	-3399.77	6.54	1686.71	485.27	-292.73	79.59	1082.10	-306.22	77.65	496.92
2.78000	-2602.13	171.96	-8.16	-2563.42	209.66	53.29	-3063.11	142.35	429.74	-3488.66	192.57	190.93	-3016.06	29.93	6.63	-3023.86	33.21	34.61	-1911.38	108.78	233.56	-1892.79	97.41	243.10	-2928.61	127.86	1326.21	0.00	0.00	0.00	-2806.06	21.89	1665.00	-2811.98	138.11	1681.28	-2772.30	258.19	1730.81	-3389.76	7.38	1686.32	485.40	-292.72	79.69	1082.47	-306.25	77.83	496.64
2.79000	-2583.38	172.79	-10.44	-2545.46	212.95	52.76	-3054.93	140.33	431.63	-3478.62	191.08	194.53	-2992.08	31.13	12.08	-3030.69	33.35	34.18	-1911.38	108.78	233.56	-1892.79	97.41	243.10	-2929.39	129.27	1324.39	0.00	0.00	0.00	-2791.23	25.03	1663.49	-2780.40	141.10	1677.91	-2766.83	258.97	1731.25	-3379.70	8.24	1685.93	485.21	-292.95	79.66	1082.65	-306.37	77.70	497.03
2.80000	-2565.36	173.68	-12.81	-2528.91	216.22	52.08	-3046.69	138.32	433.49	-3468.42	189.60	198.15	-3009.15	29.25	9.01	-3015.44	33.71	36.65	-1911.38	108.78	233.56	-1892.79	97.41	243.10	-2920.88	130.90	1322.60	0.00	0.00	0.00	-2786.11	25.60	1660.99	-2785.46	144.10	1677.23	-2761.34	259.75	1731.69	-3369.59	9.10	1685.55	485.08	-292.63	79.69	1082.27	-306.74	77.69	496.97
2.81000	-2548.06	174.64	-15.28	-2513.72	219.45	51.25	-3038.39	136.33	435.31	-3458.06	188.12	201.78	-3025.70	29.62	6.37	-3023.03	34.47	37.74	-1911.38	108.78	233.56	-1892.79	97.41	243.10	-2910.84	132.91	1320.76	0.00	0.00	0.00	-2773.04	30.27	1659.31	-2779.42	146.88	1675.28	-2755.84	260.52	1732.14	-3359.44	9.98	1685.17	485.78	-292.56	79.86	1082.24	-306.50	77.73	497.19
2.82000	-2531.46	175.66	-17.83	-2499.83	222.64	50.29	-3030.03	134.36	437.09	-3447.54	186.65	205.41	-2978.07	31.11	14.37	-3009.76	34.01	39.02	-1911.38	108.78	233.56	-1892.79	97.41	243.10	-2912.51	135.07	1319.05	0.00	0.00	0.00	-2763.31	32.53	1657.22	-2751.52	148.38	1671.85	-2750.33	261.30	1732.58	-3349.24	10.87	1684.79	485.40	-292.79	79.78	1082.69	-306.56	77.72	496.50
2.83000	-2515.55	176.73	-20.46	-2487.18	225.77	49.23	-3021.62	132.40	438.84	-3436.86	185.19	209.06	-3021.34	31.71	7.13	-3060.19	34.15	29.89	-1911.38	108.78	233.56	-1892.79	97.41	243.10	-2898.34	137.00	1317.61	0.00	0.00	0.00	-2745.78	36.60	1655.58	-2744.54	150.29	1669.97	-2744.80	262.07	1733.02	-3338.99	11.77	1684.41	486.23	-292.29	80.05	1082.46	-306.53	77.65	496.42
2.84000	-2500.32	177.87	-23.16	-2475.71	228.83	48.07	-3013.15	130.47	440.54	-3426.02	183.74	212.71	-3011.21	30.18	9.57	-3040.41	35.07	34.99	-1911.38	108.78	233.56	-1892.79	97.41	243.10	-2879.89	138.19	1316.29	0.00	0.00	0.00	-2766.77	37.25	1654.07	-2753.29	153.88	1668.16	-2739.25	262.85	1733.46	-3328.70	12.67	1684.04	486.01	-292.62	79.89	1082.08	-306.55	77.51	496.74
2.85000	-2485.76	179.06	-25.94	-2465.37	231.82	46.83	-3004.63	128.55	442.21	-3415.02	182.29	216.36	-3020.75	28.98	8.31	-3029.43	34.37	36.85	-1911.38	108.78	233.56	-1892.79	97.41	243.10	-2866.57	140.54	1314.52	0.00	0.00	0.00	-2729.30	41.93	1651.24	-2728.92	155.85	1666.16	-2733.70	263.62	1733.90	-3318.37	13.59	1683.67	485.87	-292.71	79.90	1082.25	-306.74	77.55	496.42
2.86000	-2471.84	180.30	-28.77	-2456.09	234.72	45.52	-2996.05	126.65	443.84	-3403.87	180.86	220.02	-3015.64	32.02	9.28	-3055.87	32.77	30.57	-1911.38	108.78	233.56	-1892.79	97.41	243.10	-2848.52	142.14	1313.70	0.00	0.00	0.00	-2723.58	44.03	1649.76	-2711.22	157.26	1664.72	-2728.12	264.39	1734.34	-3307.99	14.52	1683.31	485.42	-292.78	79.75	1081.97	-306.49	77.65	497.58
2.87000	-2458.56	181.60	-31.67	-2447.81	237.52	44.17	-2987.41	124.77	445.44	-3392.57	179.43	223.68	-2993.02	30.34	13.08	-3012.93	34.98	38.48	-1911.38	108.78	233.56	-1892.79	97.41	243.10	-2844.12	144.13	1312.21	0.00	0.00	0.00	-2706.17	46.42	1648.15	-2710.43	159.85	1663.62	-2722.53	265.15	1734.78	-3297.57	15.46	1682.94	485.67	-292.82	79.80	1081.94	-306.57	77.68	497.36
2.88000	-2445.90	182.95	-34.63	-2440.49	240.21	42.79	-2978.71	122.91	446.99	-3381.12	178.02	227.34	-3010.40	31.00	10.48	-3005.58	34.76	41.60	-1911.38	108.78	233.56	-1892.79	97.41	243.10	-2832.28	146.92	1310.88	0.00	0.00	0.00	-2689.29	48.04	1647.80	-2684.18	165.04	1661.60	-2716.93	265.92	1735.22	-3287.10	16.41	1682.59	484.92	-293.13	79.42	1081.91	-306.39	77.66	496.69
2.89000	-2433.85	184.34	-37.63	-2434.06	242.79	41.39	-2969.96	121.07	448.50	-3369.53	176.61	230.99	-2988.24	30.38	13.31	-3010.92	33.97	41.46	-1911.38	108.78	233.56	-1892.79	97.41	243.10	-2823.43	148.61	1310.58	0.00	0.00	0.00	-2701.12	50.55	1647.46	-2687.62	166.59	1661.31	-2711.31	266.68	1735.66	-3276.59	17.38	1682.23	485.08	-292.96	79.57	1082.14	-306.20	77.70	497.05
2.90000	-2422.40	185.79	-40.68	-2428.46	245.25	39.99	-2961.15	119.26	449.97	-3357.78	175.22	234.65	-2964.65	30.92	17.19	-3022.75	33.66	39.14	-1911.38	108.78	233.56	-1892.79	97.41	243.10	-2814.33	151.03	1310.03	0.00	0.00	0.00	-2680.80	54.15	1647.83	-2658.06	169.99	1661.12	-2705.67	267.45	1736.10	-3266.03	18.35	1681.88	485.60	-292.88	79.72	1082.08	-306.28	77.76	496.75
2.91000	-2411.53	187.27	-43.77	-2423.63	247.56	38.60	-2952.29	117.46	451.40	-3345.90	173.84	238.30	-2997.20	32.86	12.31	-3035.57	34.67	36.31	-1911.38	108.78	233.56	-1892.79	97.41	243.10	-2803.84	154.16	1310.13	0.00	0.00	0.00	-2686.70	55.50	1648.70	-2676.49	171.52	1661.37	-2700.02	268.21	1736.54	-3255.44	19.33	1681.53	484.58	-292.78	79.67	1081.99	-306.38	77.59	496.70
2.92000	-2401.24	188.80	-46.89	-2419.52	249.73	37.25	-2943.36	115.69	452.79	-3333.87	172.48	241.95	-2997.12	30.17	13.66	-2994.03	35.70	45.06	-1911.38	108.78	233.56	-1892.79	97.41	243.10	-2802.20	156.70	1310.58	0.00	0.00	0.00	-2655.67	59.60	1648.24	-2678.17	174.95	1661.51	-2694.36	268.96	1736.98	-3244.80	20.32	1681.19	485.39	-292.92	79.70	1082.03	-306.24	77.61	496.63
2.93000	-2391.50	190.37	-50.04	-2416.06	251.74	35.93	-2934.38	113.95	454.14	-3321.70	171.12	245.59	-2995.69	30.90	14.10	-2972.18	33.96	49.30	-1911.38	108.78	233.56	-1892.79	97.41	243.10	-2778.70	158.82	1311.62	0.00	0.00	0.00	-2641.81	63.23	1649.18	-2672.15	178.61	1662.81	-2688.68	269.72	1737.42	-3234.12	21.33	1680.85	485.67	-292.71	79.97	1082.16	-306.40	77.64	497.16
2.94000	-2382.30	191.97	-53.22	-2413.21	253.58	34.69	-2925.35	112.22	455.44	-3309.39	169.78	249.22	-2980.41	31.54	16.95	-2984.72	33.76	47.84	-1911.38	108.78	233.56	-1892.79	97.41	243.10	-2773.08	161.26	1312.93	0.00	0.00	0.00	-2658.68	64.70	1652.39	-2639.15	181.28	1662.36	-2682.98	270.48	1737.86	-3223.40	22.34	1680.52	485.96	-292.51	80.03	1082.65	-306.55	77.75	496.56
2.95000	-2373.64	193.61	-56.42	-2410.89	255.24	33.51	-2916.25	110.52	456.70	-3296.95	168.46	252.84	-2976.70	29.39	18.12	-2985.08	33.87	48.29	-1911.38	108.78	233.56	-1892.79	97.41	243.10	-2765.74	164.10	1314.68	0.00	0.00	0.00	-2627.19	68.51	1651.84	-2666.94	185.37	1665.42	-2677.27	271.23	1738.29	-3212.63	23.36	1680.18	485.20	-292.78	79.68	1082.26	-306.52	77.62	497.11
2.96000	-2365.49	195.29	-59.63	-2409.06	256.72	32.43	-2907.10	108.85	457.92	-3284.37	167.15	256.45	-3003.76	30.74	15.15	-2987.86	35.08	47.92	-1911.38	108.78	233.56	-1892.79	97.41	243.10	-2757.42	166.49	1316.59	0.00	0.00	0.00	-2612.69	70.51	1654.74	-2629.89	188.42	1665.94	-2671.54	271.98	1738.73	-3201.83	24.40	1679.86	484.76	-292.77	79.58	1082.05	-306.49	77.57	497.00
2.97000	-2357.85	197.00	-62.85	-2407.65	258.00	31.46	-2897.89	107.20	459.09	-3271.66	165.85	260.05	-2988.48	30.56	16.19	-3000.45	35.57	46.16	-1911.38	108.78	233.56	-1892.79	97.41	243.10	-2754.00	169.76	1318.79	0.00	0.00	0.00	-2620.79	72.34	1655.67	-2604.80	191.19	1666.38	-2665.80	272.73	1739.17	-3190.99	25.44	1679.54	484.41	-292.96	79.35	1082.26	-306.53	77.54	496.71
2.98000	-2350.70	198.73	-66.08	-2406.61	259.07	30.61	-2888.62	105.58	460.22	-3258.82	164.57	263.64	-3012.94	29.44	12.05	-3010.41	35.33	44.84	-1911.38	108.78	233.56	-1892.79	97.41	243.10	-2746.18	172.26	1320.69	0.00	0.00	0.00	-2645.71	77.05	1659.29	-2602.48	192.56	1668.31	-2660.04	273.47	1739.60	-3180.11	26.49	1679.22	484.98	-292.68	79.56	1082.29	-306.34	77.64	496.99
2.99000	-2344.02	200.50	-69.30	-2405.88	259.92	29.91	-2879.29	103.99	461.30	-3245.85	163.31	267.20	-2973.52	31.17	18.25	-2997.58	35.18	49.79	-1911.38	108.78	233.56	-1892.79	97.41	243.10	-2726.31	175.63	1323.47	0.00	0.00	0.00	-2609.75	78.66	1658.87	-2597.72	195.55	1669.30	-2654.27	274.21	1740.04	-3169.18	27.56	1678.90	485.19	-292.90	79.67	1082.32	-306.37	77.71	497.20
3.00000	-2337.81	202.29	-72.53	-2405.39	260.55	29.35	-2869.91	102.43	462.34	-3232.76	162.07	270.76	-2996.92	31.09	13.90	-2988.08	36.10	49.48	-1911.38	108.78	233.56	-1892.79	97.41	243.10	-2716.55	178.31	1325.47	0.00	0.00	0.00	-2610.68	81.62	1661.47	-2601.65	198.79	1672.96	-2648.49	274.95	1740.47	-3158.22	28.63	1678.60	484.71	-292.96	79.55	1081.76	-306.36	77.51	496.77
3.01000	-2332.05	204.11	-75.74	-2405.09	260.93	28.97	-2860.47	100.89	463.33	-3219.54	160.84	274.29	-2979.33	32.25	15.32	-3014.85	37.83	39.68	-1911.38	108.78	233.56	-1892.79	97.41	243.10	-2707.61	181.03	1327.40	0.00	0.00	0.00	-2615.76	85.59	1665.69	-2592.98	200.89	1675.50	-2642.68	275.69	1740.91	-3147.22	29.71	1678.29	485.19	-292.80	79.69	1081.92	-306.14	77.58	497.31
3.02000	-2326.73	205.95	-78.94	-2395.01	259.88	28.65	-2850.97	99.38	464.27	-3206.20	159.63	277.81	-2959.43	31.65	14.16	-3006.90	38.66	33.88	-1911.38	108.78	233.56	-1892.79	97.41	243.10	-2691.97	183.62	1329.32	0.00	0.00	0.00	-2597.21	87.73	1667.93	-2562.49	202.48	1677.45	-2636.87	276.43	1741.34	-3136.19	30.80	1677.99	485.43	-292.73	79.72	1082.34	-306.15	77.82	497.00
3.03000	-2321.84	207.81	-82.11	-2373.29	260.87	34.23	-2841.41	97.90	465.17	-3192.73	158.44	281.30	-2984.04	32.01	6.14	-2990.06	39.17	33.48	-1911.38	108.78	233.56	-1892.79	97.41	243.10	-2682.09	185.34	1331.26	0.00	0.00	0.00	-2585.61	89.02	1669.59	-2542.90	205.52	1678.52	-2631.03	277.16	1741.77	-3125.11	31.91	1677.70	486.58	-292.43	80.04	1082.71	-306.40	77.79	496.75
3.04000	-2317.35	209.69	-85.27	-2368.50	260.87	35.77	-2831.80	96.45	466.02	-3179.15	157.27	284.77	-2952.65	34.17	8.67	-2967.87	40.89	33.12	-1911.38	108.78	233.56	-1892.79	97.41	243.10	-2674.30	186.89	1332.82	0.00	0.00	0.00	-2581.64	91.55	1672.20	-2530.32	207.90	1680.25	-2625.18	277.89	1742.20	-3114.00	33.02	1677.41	486.11	-292.78	80.03	1082.61	-306.54	77.65	496.51
3.05000	-2313.27	211.58	-88.39	-2423.24	263.03	23.96	-2822.13	95.04	466.82	-3165.45	156.12	288.22	-2968.80	34.52	1.89	-2961.07	41.92	32.35	-1911.38	108.78	233.56	-1892.79	97.41	243.10	-2668.05	187.96	1334.44	0.00	0.00	0.00	-2573.91	94.48	1675.17	-2537.32	210.24	1683.47	-2619.32	278.62	1742.63	-3102.85	34.14	1677.12	485.62	-292.63	79.88	1082.25	-306.47	77.68	496.48
3.06000	-2309.57	213.49	-91.48	-2421.05	263.02	23.47	-2812.39	93.65	467.57	-3151.64	154.99	291.64	-2956.01	35.10	3.04	-2925.82	43.35	38.19	-1911.38	108.78	233.56	-1892.79	97.41	243.10	-2658.08	189.61	1336.39	0.00	0.00	0.00	-2551.11	96.77	1678.18	-2549.22	213.42	1686.99	-2613.44	279.35	1743.06	-3091.67	35.27	1676.84	485.37	-292.38	79.81	1082.23	-306.34	77.77	496.65
3.07000	-2306.24	215.41	-94.52	-2398.21	263.84	29.05	-2802.60	92.30	468.27	-3137.71	153.89	295.04	-2921.71	37.23	10.28	-2907.50	46.04	44.33	-1911.38	108.78	233.56	-1892.79	97.41	243.10	-2648.77	190.39	1338.56	0.00	0.00	0.00	-2539.93	98.48	1679.17	-2534.06	214.56	1690.05	-2607.55	280.07	1743.49	-3080.44	36.42	1676.57	485.23	-292.77	79.71	1081.59	-306.46	77.54	496.68
3.08000	-2303.27	217.35	-97.53	-2399.40	261.74	27.66	-2792.75	90.98	468.93	-3123.67	152.80	298.41	-2902.95	39.23	17.45	-2869.93	49.00	56.01	-1911.38	108.78	233.56	-1892.79	97.41	243.10	-2638.47	191.10	1340.56	0.00	0.00	0.00	-2513.98	99.95	1681.34	-2529.34	217.94	1692.06	-2601.63	280.79	1743.92	-3069.19	37.57	1676.30	485.42	-292.84	79.67	1082.56	-306.19	77.92	497.27
3.09000	-2300.64	219.29	-100.48	-2413.20	261.95	26.28	-2782.85	89.69	469.53	-3109.52	151.74	301.75	-2868.83	43.97	26.12	-2844.17	53.14	64.13	-1911.38	108.78	233.56	-1892.79	97.41	243.10	-2624.94	192.79	1342.07	0.00	0.00	0.00	-2507.24	102.75	1683.55	-2503.22	219.49	1693.04	-2595.71	281.51	1744.35	-3057.90	38.73	1676.03	485.42	-292.77	79.67	1082.23	-306.26	77.70	496.54
3.10000	-2298.35	221.24	-103.38	-2418.07	263.02	23.40	-2772.88	88.44	470.09	-3095.27	150.70	305.05	-2842.17	49.05	33.39	-2833.36	56.51	68.99	-1911.38	108.78	233.56	-1892.79	97.41	243.10	-2611.89	194.41	1343.72	0.00	0.00	0.00	-2511.60	104.94	1685.61	-2477.75	222.15	1693.95	-2589.77	282.22	1744.78	-3046.57	39.90	1675.78	485.77	-292.62	79.84	1081.42	-306.72	77.25	496.95
3.11000	-2296.38	223.19	-106.22	-2430.17	264.21	22.65	-2762.86	87.22	470.59	-3080.91	149.68	308.33	-2817.78	54.65	37.94	-2814.87	62.49	73.42	-1911.38	108.78	233.56	-1892.79	97.41	243.10	-2608.56	195.47	1344.95	0.00	0.00	0.00	-2498.62	105.74	1687.45	-2491.21	222.92	1696.36	-2583.81	282.93	1745.20	-3035.21	41.08	1675.52	485.77	-292.47	79.93	1081.98	-306.64	77.62	496.61
3.12000	-2294.71	225.14	-108.99	-2399.80	263.73	28.80	-2752.77	86.03	471.04	-3066.45	148.69	311.57	-2806.52	59.08	39.37	-2785.83	67.22	79.31	-1911.38	108.78	233.56	-1892.79	97.41	243.10	-2603.84	195.99	1346.71	0.00	0.00	0.00	-2514.63	107.50	1690.23	-2485.79	223.35	1697.92	-2577.84	283.64	1745.63	-3023.81	42.27	1675.27	485.67	-292.66	79.79	1082.13	-306.82	77.54	496.83
3.13000	-2293.33	227.10	-111.69	-2387.57	263.87	30.63	-2742.63	84.89	471.44	-3051.88	147.72	314.78	-2778.83	65.65	44.25	-2756.39	73.16	83.65	-1911.38	108.78	233.56	-1892.79	97.41	243.10	-2592.01	196.98	1348.22	0.00	0.00	0.00	-2480.34	108.71	1689.73	-2484.33	224.35	1698.93	-2571.85	284.35	1746.05	-3012.39	43.46	1675.03	485.91	-292.71	79.92	1082.27	-306.57	77.62	497.73
3.14000	-2292.23	229.05	-114.32	-2402.41	264.34	29.12	-2732.43	83.77	471.78	-3037.22	146.78	317.95	-2759.33	71.55	44.87	-2721.27	78.71	88.38	-1911.38	108.78	233.56	-1892.79	97.41	243.10	-2582.53	199.02	1349.71	0.00	0.00	0.00	-2473.32	109.62	1691.48	-2456.95	224.88	1699.79	-2565.85	285.05	1746.48	-3000.92	44.67	1674.80	485.93	-292.70	79.96	1082.71	-306.53	77.82	497.09
3.15000	-2291.40	231.00	-116.87	-2406.41	264.25	28.08	-2722.17	82.70	472.08	-3022.45	145.86	321.08	-2705.35	78.01	52.03	-2709.08	83.80	87.49	-1911.38	108.78	233.56	-1892.79	97.41	243.10	-2576.68	200.16	1351.24	0.00	0.00	0.00	-2461.00	109.51	1692.43	-2444.39	227.09	1700.79	-2559.83	285.75	1746.90	-2989.43	45.89	1674.57	485.70	-292.55	79.86	1082.36	-306.61	77.58	497.62
3.16000	-2290.82	232.95	-119.33	-2411.98	264.19	26.22	-2711.85	81.66	472.32	-3007.60	144.97	324.18	-2683.91	82.93	52.01	-2691.22	89.75	86.91	-1911.38	108.78	233.56	-1892.79	97.41	243.10	-2570.50	201.34	1352.86	0.00	0.00	0.00	-2475.70	110.90	1694.59	-2435.51	227.56	1701.27	-2553.79	286.45	1747.32	-2977.91	47.11	1674.34	485.69	-292.35	79.92	1082.08	-306.51	77.58	497.63
3.17000	-2290.48	234.89	-121.71	-2402.90	263.69	27.44	-2701.47	80.66	472.50	-2992.64	144.10	327.23	-2675.01	89.21	49.66	-2658.10	96.17	88.43	-1911.38	108.78	233.56	-1892.79	97.41	243.10	-2555.70	202.25	1354.11	0.00	0.00	0.00	-2470.98	110.29	1695.49	-2421.93	226.77	1702.18	-2547.74	287.14	1747.74	-2966.35	48.35	1674.12	484.77	-292.54	79.62	1082.16	-306.85	77.56	497.75
3.18000	-2290.36	236.82	-123.99	-2388.33	264.37	31.06	-2691.03	79.70	472.63	-2977.60	143.27	330.24	-2638.99	94.47	50.23	-2633.07	101.30	86.89	-1911.38	108.78	233.56	-1892.79	97.41	243.10	-2549.71	203.71	1355.15	0.00	0.00	0.00	-2478.89	111.53	1695.96	-2433.21	226.91	1703.67	-2541.68	287.83	1748.16	-2954.76	49.59	1673.91	485.20	-292.85	79.67	1082.09	-306.49	77.59	497.52
3.19000	-2290.46	238.73	-126.17	-2417.28	262.09	24.96	-2680.54	78.78	472.71	-2962.47	142.46	333.21	-2616.02	100.49	49.54	-2607.11	106.59	85.13	-1911.38	108.78	233.56	-1892.79	97.41	243.10	-2536.85	205.24	1356.48	0.00	0.00	0.00	-2445.32	110.84	1695.92	-2408.74	226.61	1704.35	-2535.60	288.52	1748.58	-2943.14	50.84	1673.70	484.99	-292.83	79.49	1082.64	-306.50	77.69	496.63
3.20000	-2290.76	240.64	-128.24	-2414.75	262.72	25.19	-2669.98	77.90	472.73	-2947.25	141.68	336.13	-2565.45	105.68	51.40	-2566.74	111.43	86.44	-1911.38	108.78	233.56	-1892.79	97.41	243.10	-2542.18	206.69	1356.75	0.00	0.00	0.00	-2435.23	111.95	1695.96	-2422.56	227.09	1705.62	-2529.50	289.20	1749.00	-2931.49	52.10	1673.50	485.56	-292.74	79.70	1081.82	-306.51	77.43	497.13
3.21000	-2291.24	242.53	-130.21	-2404.82	263.93	27.16	-2659.36	77.06	472.69	-2931.94	140.93	339.00	-2545.30	111.36	49.07	-2541.65	116.44	84.10	-1911.38	108.78	233.56	-1892.79	97.41	243.10	-2524.08	207.56	1357.27	0.00	0.00	0.00	-2442.14	111.67	1696.69	-2420.91	227.94	1707.31	-2523.39	289.88	1749.41	-2919.81	53.37	1673.31	484.88	-292.57	79.61	1082.16	-306.33	77.65	496.65
3.22000	-2291.90	244.40	-132.06	-2396.82	263.52	28.86	-2648.69	76.26	472.60	-2916.54	140.21	341.83	-2524.01	116.77	44.90	-2531.33	120.54	78.29	-1911.38	108.78	233.56	-1892.79	97.41	243.10	-2511.12	208.78	1357.69	0.00	0.00	0.00	-2423.31	111.38	1696.64	-2411.41	226.82	1707.71	-2517.26	290.56	1749.83	-2908.10	54.65	1673.12	485.12	-292.81	79.68	1082.56	-306.25	77.80	496.74
3.23000	-2292.71	246.25	-133.79	-2392.31	263.92	29.57	-2637.95	75.51	472.45	-2901.07	139.52	344.61	-2477.84	121.70	48.09	-2488.39	125.88	77.96	-1911.38	108.78	233.56	-1892.79	97.41	243.10	-2499.39	210.31	1358.05	0.00	0.00	0.00	-2404.15	111.37	1696.64	-2399.95	226.41	1708.38	-2511.11	291.23	1750.24	-2896.36	55.94	1672.94	486.15	-292.62	79.99	1082.17	-306.42	77.60	497.05
3.24000	-2293.68	248.09	-135.40	-2327.87	259.86	45.61	-2627.15	74.79	472.25	-2885.52	138.86	347.34	-2442.47	126.02	47.14	-2474.82	128.25	72.32	-1911.38	108.78	233.56	-1892.79	97.41	243.10	-2487.23	211.68	1358.58	0.00	0.00	0.00	-2393.52	110.21	1697.00	-2385.58	225.73	1708.54	-2504.95	291.90	1750.66	-2884.59	57.24	1672.76	486.88	-292.36	80.30	1082.40	-306.27	77.86	497.46
3.25000	-2294.77	249.90	-136.88	-2339.77	261.60	42.91	-2616.30	74.12	471.98	-2869.88	138.23	350.01	-2414.97	129.10	45.58	-2449.70	130.68	68.46	-1911.38	108.78	233.56	-1892.79	97.41	243.10	-2486.08	212.83	1358.01	0.00	0.00	0.00	-2388.98	109.50	1697.12	-2375.64	225.72	1708.59	-2498.78	292.56	1751.07	-2872.79	58.54	1672.60	485.38	-292.77	79.90	1082.33	-306.32	77.88	497.22
3.26000	-2295.99	251.68	-138.22	-2319.70	259.48	49.36	-2605.38	73.49	471.66	-2854.17	137.63	352.63	-2386.06	131.72	42.22	-2421.38	134.44	64.88	-1911.38	108.78	233.56	-1892.79	97.41	243.10	-2482.66	213.01	1358.44	0.00	0.00	0.00	-2379.05	110.26	1696.45	-2368.03	226.04	1708.95	-2492.59	293.22	1751.48	-2860.96	59.86	1672.43	485.73	-292.43	79.89	1081.95	-306.09	77.66	496.60
3.27000	-2297.31	253.44	-139.42	-2271.26	258.80	60.77	-2594.41	72.91	471.28	-2838.39	137.07	355.20	-2383.05	132.69	35.16	-2393.89	134.81	61.30	-1911.38	108.78	233.56	-1892.79	97.41	243.10	-2477.62	213.88	1358.32	0.00	0.00	0.00	-2366.23	110.20	1696.73	-2368.57	226.13	1709.54	-2486.38	293.88	1751.89	-2849.11	61.18	1672.28	485.86	-292.30	80.08	1081.91	-306.28	77.66	496.66
3.28000	-2298.72	255.17	-140.48	-2276.37	257.95	60.86	-2583.37	72.37	470.83	-2822.53	136.54	357.71	-2338.85	134.24	36.22	-2377.76	136.15	56.25	-1911.38	108.78	233.56	-1892.79	97.41	243.10	-2471.60	214.59	1357.95	0.00	0.00	0.00	-2389.86	110.49	1697.09	-2367.21	225.36	1710.35	-2480.15	294.54	1752.29	-2837.23	62.51	1672.13	486.06	-292.51	80.07	1082.33	-306.23	77.70	497.71
3.29000	-2300.22	256.86	-141.39	-2240.29	257.05	69.89	-2572.28	71.88	470.33	-2806.60	136.04	360.16	-2302.17	133.14	36.12	-2368.36	136.24	49.97	-1911.38	108.78	233.56	-1892.79	97.41	243.10	-2454.90	215.34	1357.74	0.00	0.00	0.00	-2390.68	110.11	1697.35	-2359.10	225.14	1710.16	-2473.92	295.19	1752.70	-2825.32	63.85	1671.99	485.95	-292.52	80.00	1082.34	-306.76	77.58	497.15
3.30000	-2301.78	258.53	-142.14	-2244.92	258.95	69.17	-2561.12	71.43	469.77	-2790.61	135.58	362.56	-2297.20	132.38	31.18	-2329.41	136.03	49.44	-1911.38	108.78	233.56	-1892.79	97.41	243.10	-2448.51	216.13	1357.44	0.00	0.00	0.00	-2370.61	109.70	1696.62	-2340.68	224.93	1708.97	-2467.66	295.83	1753.11	-2813.39	65.20	1671.86	484.88	-292.42	79.65	1082.28	-306.58	77.68	496.87
3.31000	-2303.40	260.16	-142.74	-2388.50	261.49	35.00	-2549.90	71.03	469.15	-2774.54	135.15	364.89	-2232.89	131.49	37.80	-2295.24	135.34	47.90	-1911.38	108.78	233.56	-1892.79	97.41	243.10	-2437.54	216.76	1357.22	0.00	0.00	0.00	-2346.89	109.93	1695.33	-2308.68	225.00	1707.62	-2461.39	296.48	1753.51	-2801.43	66.56	1671.73	485.76	-292.35	79.85	1082.09	-306.48	77.67	496.99
3.32000	-2305.05	261.75	-143.17	-2400.02	262.35	31.38	-2538.63	70.68	468.46	-2758.41	134.76	367.16	-2193.24	129.16	39.38	-2297.45	133.05	40.92	-1911.38	108.78	233.56	-1892.79	97.41	243.10	-2434.39	217.22	1356.58	0.00	0.00	0.00	-2345.19	109.88	1694.90	-2329.33	223.46	1708.52	-2455.10	297.12	1753.91	-2789.44	67.92	1671.61	486.28	-292.70	80.01	1082.30	-306.46	77.66	497.23
3.33000	-2306.74	263.31	-143.43	-2376.62	262.09	35.69	-2527.29	70.38	467.72	-2742.22	134.40	369.37	-2196.61	126.03	34.52	-2257.11	130.64	41.77	-1911.38	108.78	233.56	-1892.79	97.41	243.10	-2419.27	216.94	1355.69	0.00	0.00	0.00	-2340.54	108.51	1694.66	-2324.75	222.18	1707.73	-2448.80	297.75	1754.31	-2777.43	69.29	1671.50	485.29	-292.83	79.63	1082.27	-306.63	77.59	497.65
3.34000	-2308.44	264.82	-143.51	-2392.47	266.56	32.98	-2515.89	70.12	466.91	-2725.97	134.09	371.52	-2174.30	123.81	32.59	-2224.04	129.10	42.78	-1911.38	108.78	233.56	-1892.79	97.41	243.10	-2415.85	216.76	1354.57	0.00	0.00	0.00	-2323.89	108.45	1693.53	-2307.71	222.92	1706.01	-2442.48	298.38	1754.71	-2765.40	70.68	1671.39	484.84	-292.74	79.53	1081.66	-306.69	77.41	497.27
3.35000	-2310.13	266.29	-143.42	-2408.88	266.27	28.95	-2504.43	69.91	466.04	-2709.66	133.80	373.59	-2142.42	119.68	35.65	-2189.21	125.86	43.60	-1911.38	108.78	233.56	-1892.79	97.41	243.10	-2405.89	217.08	1353.99	0.00	0.00	0.00	-2305.44	107.54	1691.99	-2277.12	221.51	1704.57	-2436.15	299.01	1755.11	-2753.34	72.07	1671.29	485.39	-292.65	79.80	1082.04	-306.44	77.64	496.73
3.36000	-2311.82	267.72	-143.14	-2420.28	268.45	25.51	-2492.91	69.76	465.10	-2693.29	133.56	375.60	-2107.06	117.58	41.68	-2169.39	124.61	44.37	-1911.38	108.78	233.56	-1892.79	97.41	243.10	-2399.03	217.19	1352.71	0.00	0.00	0.00	-2311.11	106.81	1691.62	-2295.50	222.12	1704.75	-2429.80	299.63	1755.51	-2741.25	73.46	1671.20	486.23	-292.59	80.00	1082.43	-306.26	77.95	496.97
3.37000	-2313.48	269.10	-142.67	-2397.94	267.80	29.33	-2481.33	69.65	464.11	-2676.86	133.35	377.54	-2112.67	114.28	41.72	-2132.80	122.16	48.83	-1911.38	108.78	233.56	-1892.79	97.41	243.10	-2391.00	217.04	1351.60	0.00	0.00	0.00	-2299.26	106.52	1689.97	-2274.06	221.63	1702.97	-2423.43	300.25	1755.91	-2729.15	74.87	1671.12	486.31	-292.80	79.98	1082.51	-306.37	77.86	495.88
3.38000	-2315.10	270.43	-142.01	-2384.14	269.03	31.33	-2469.69	69.60	463.04	-2660.38	133.18	379.41	-2053.87	112.00	53.73	-2089.74	120.52	56.43	-1911.38	108.78	233.56	-1892.79	97.41	243.10	-2382.05	217.28	1350.35	0.00	0.00	0.00	-2276.59	105.16	1688.43	-2271.56	222.54	1701.50	-2417.05	300.86	1756.30	-2717.02	76.28	1671.05	485.84	-293.21	79.81	1082.24	-306.53	77.60	497.08
3.39000	-2316.67	271.71	-141.15	-2399.06	268.73	29.27	-2457.99	69.59	461.92	-2643.85	133.05	381.21	-2023.26	112.75	60.94	-2064.68	119.66	62.38	-1911.38	108.78	233.56	-1892.79	97.41	243.10	-2370.68	216.73	1349.14	0.00	0.00	0.00	-2283.76	105.33	1687.27	-2268.71	220.46	1700.22	-2410.65	301.47	1756.69	-2704.86	77.71	1670.98	486.05	-293.07	79.86	1082.05	-306.35	77.74	497.17
3.40000	-2318.17	272.94	-140.08	-2424.11	269.22	23.78	-2446.23	69.64	460.72	-2627.27	132.97	382.94	-2011.01	109.88	66.22	-2070.09	120.83	61.63	-1911.38	108.78	233.56	-1892.79	97.41	243.10	-2360.74	216.11	1347.75	0.00	0.00	0.00	-2267.83	106.17	1685.50	-2250.86	220.11	1698.02	-2404.23	302.08	1757.08	-2692.69	79.14	1670.92	485.71	-293.06	79.76	1082.17	-306.37	77.71	496.89
3.41000	-2319.59	274.11	-138.81	-2407.25	268.58	26.47	-2434.40	69.74	459.46	-2610.65	132.92	384.59	-1965.08	109.75	79.64	-2056.38	121.21	67.11	-1911.38	108.78	233.56	-1892.79	97.41	243.10	-2355.42	215.57	1346.36	0.00	0.00	0.00	-2246.21	104.18	1683.66	-2249.08	219.21	1697.46	-2397.80	302.68	1757.47	-2680.49	80.57	1670.87	485.26	-292.83	79.72	1082.46	-306.50	77.68	495.92
3.42000	-2320.93	275.23	-137.32	-2401.25	269.62	28.11	-2422.52	69.90	458.14	-2593.97	132.91	386.16	-1948.17	110.49	92.17	-2032.11	120.87	77.19	-1911.38	108.78	233.56	-1892.79	97.41	243.10	-2356.98	215.26	1345.28	0.00	0.00	0.00	-2253.30	102.82	1682.28	-2235.92	218.64	1695.57	-2391.36	303.27	1757.86	-2668.27	82.02	1670.82	485.70	-292.75	79.93	1082.30	-306.47	77.75	496.18
3.43000	-2322.15	276.29	-135.61	-2403.68	270.16	26.94	-2410.57	70.10	456.75	-2577.26	132.95	387.66	-1943.91	112.26	100.97	-2001.18	119.80	89.01	-1911.38	108.78	233.56	-1892.79	97.41	243.10	-2344.76	214.48	1343.20	0.00	0.00	0.00	-2250.11	101.80	1681.43	-2238.21	217.58	1694.67	-2384.89	303.86	1758.25	-2656.03	83.47	1670.79	486.16	-292.74	80.00	1082.01	-306.57	77.59	495.99
3.44000	-2323.26	277.29	-133.68	-2407.63	268.53	26.41	-2398.56	70.37	455.29	-2560.50	133.02	389.07	-1924.51	111.63	108.01	-1967.51	117.98	99.71	-1911.38	108.78	233.56	-1892.79	97.41	243.10	-2331.90	214.24	1342.14	0.00	0.00	0.00	-2226.32	100.71	1678.88	-2222.61	216.34	1692.54	-2378.41	304.45	1758.63	-2643.77	84.93	1670.76	485.25	-292.74	79.66	1082.59	-306.54	77.68	496.36
3.45000	-2324.24	278.22	-131.51	-2419.93	270.56	23.26	-2386.49	70.69	453.76	-2543.70	133.14	390.41	-1909.87	113.89	111.17	-1941.95	116.59	107.27	-1911.38	108.78	233.56	-1892.79	97.41	243.10	-2327.58	213.35	1340.31	0.00	0.00	0.00	-2203.64	99.63	1676.34	-2199.18	214.68	1690.08	-2371.92	305.03	1759.01	-2631.49	86.40	1670.74	484.63	-292.68	79.52	1082.09	-306.16	77.68	496.51
3.46000	-2325.07	279.09	-129.12	-2385.31	270.28	30.18	-2374.36	71.06	452.16	-2526.86	133.31	391.67	-1895.90	115.35	113.11	-1925.61	114.99	110.52	-1911.38	108.78	233.56	-1892.79	97.41	243.10	-2318.18	212.55	1338.74	0.00	0.00	0.00	-2211.33	98.91	1675.74	-2184.39	212.80	1688.24	-2365.41	305.61	1759.40	-2619.19	87.88	1670.73	484.44	-292.72	79.55	1081.67	-306.50	77.52	496.87
3.47000	-2325.74	279.90	-126.48	-2369.59	268.95	33.94	-2362.16	71.49	450.50	-2509.99	133.51	392.84	-1881.66	113.51	115.51	-1915.10	117.11	110.03	-1911.38	108.78	233.56	-1892.79	97.41	243.10	-2305.52	211.86	1337.44	0.00	0.00	0.00	-2201.00	96.97	1673.92	-2174.07	212.15	1686.90	-2358.88	306.18	1759.78	-2606.87	89.36	1670.73	486.03	-292.89	79.92	1082.16	-306.65	77.60	497.10
3.48000	-2326.24	280.63	-123.60	-2380.81	267.55	30.63	-2349.91	71.98	448.77	-2493.08	133.76	393.93	-1870.30	113.20	114.91	-1900.17	112.90	111.75	-1911.38	108.78	233.56	-1892.79	97.41	243.10	-2289.64	210.60	1336.10	0.00	0.00	0.00	-2199.29	94.49	1672.73	-2190.01	209.89	1686.23	-2352.34	306.75	1760.15	-2594.53	90.86	1670.73	485.63	-292.59	79.87	1082.01	-306.35	77.72	496.96
3.49000	-2326.55	281.30	-120.47	-2384.69	268.73	29.65	-2337.59	72.53	446.96	-2476.14	134.06	394.93	-1860.86	112.20	113.26	-1889.20	110.92	111.03	-1911.38	108.78	233.56	-1892.79	97.41	243.10	-2283.41	209.63	1334.75	0.00	0.00	0.00	-2193.05	92.77	1671.36	-2188.63	208.79	1685.47	-2345.78	307.32	1760.53	-2582.17	92.35	1670.75	485.89	-292.54	79.93	1082.30	-306.39	77.63	496.77
3.50000	-2326.67	281.89	-117.09	-2378.19	267.86	33.46	-2325.21	73.13	445.09	-2459.17	134.40	395.84	-1856.22	114.39	107.85	-1885.26	113.29	105.79	-1911.38	108.78	233.56	-1892.79	97.41	243.10	-2276.58	208.49	1333.84	0.00	0.00	0.00	-2178.95	91.33	1669.72	-2172.96	207.36	1684.34	-2339.20	307.87	1760.90	-2569.80	93.86	1670.77	485.67	-292.73	79.95	1082.19	-306.31	77.61	496.52
3.51000	-2326.58	282.41	-113.44	-2416.09	269.50	25.67	-2312.77	73.79	443.14	-2442.18	134.79	396.67	-1852.88	116.15	101.28	-1886.05	118.98	97.19	-1911.38	108.78	233.56	-1892.79	97.41	243.10	-2264.44	207.02	1332.79	0.00	0.00	0.00	-2161.39	89.41	1667.20	-2158.85	205.31	1682.11	-2332.61	308.43	1761.28	-2557.40	95.38	1670.80	486.01	-292.54	80.03	1082.26	-306.27	77.75	496.97
3.52000	-2326.26	282.86	-109.53	-2400.49	270.13	27.00	-2300.27	74.52	441.13	-2425.15	135.22	397.40	-1848.52	114.21	94.87	-1881.64	117.36	92.02	-1911.38	108.78	233.56	-1892.79	97.41	243.10	-2265.18	206.31	1331.21	0.00	0.00	0.00	-2151.29	87.49	1666.94	-2151.40	202.89	1682.43	-2326.00	308.98	1761.65	-2544.99	96.90	1670.84	486.26	-292.88	79.94	1082.38	-306.19	77.79	497.40
3.53000	-2325.70	283.22	-105.36	-2397.85	269.18	28.88	-2287.70	75.30	439.04	-2408.10	135.71	398.04	-1850.20	113.69	80.94	-1881.80	119.24	83.89	-1911.38	108.78	233.56	-1892.79	97.41	243.10	-2251.51	205.41	1330.60	0.00	0.00	0.00	-2164.00	85.23	1666.46	-2133.98	199.85	1680.23	-2319.37	309.52	1762.02	-2532.56	98.43	1670.89	485.95	-292.94	79.98	1082.05	-306.21	77.67	497.83
3.54000	-2324.89	283.51	-100.91	-2383.81	268.55	33.87	-2275.08	76.15	436.88	-2391.03	136.24	398.59	-1847.26	113.33	73.61	-1882.86	121.70	75.72	-1911.38	108.78	233.56	-1892.79	97.41	243.10	-2240.16	203.36	1329.39	0.00	0.00	0.00	-2153.49	83.84	1664.75	-2123.74	197.76	1679.03	-2312.73	310.06	1762.38	-2520.12	99.96	1670.95	485.86	-292.72	80.02	1082.63	-306.57	77.63	497.73
3.55000	-2323.82	283.71	-96.18	-2376.12	268.91	33.35	-2262.39	77.05	434.65	-2373.94	136.81	399.05	-1857.61	113.00	63.46	-1878.15	118.67	69.88	-1911.38	108.78	233.56	-1892.79	97.41	243.10	-2230.74	201.88	1329.15	0.00	0.00	0.00	-2140.63	81.73	1663.58	-2113.56	195.76	1678.86	-2306.07	310.59	1762.75	-2507.66	101.51	1671.02	485.29	-292.49	79.84	1081.98	-306.63	77.52	497.14
3.56000	-2322.47	283.83	-91.16	-2370.17	269.46	35.52	-2249.63	78.02	432.34	-2356.82	137.44	399.41	-1839.03	111.47	62.08	-1874.86	118.26	62.89	-1911.38	108.78	233.56	-1892.79	97.41	243.10	-2222.18	200.53	1328.96	0.00	0.00	0.00	-2146.15	78.45	1663.69	-2101.61	193.63	1678.98	-2299.40	311.12	1763.11	-2495.18	103.06	1671.10	485.00	-292.36	79.75	1082.16	-306.50	77.63	496.87
3.57000	-2320.83	283.86	-85.86	-2366.71	268.55	39.15	-2236.82	79.05	429.96	-2339.70	138.12	399.67	-1833.78	109.75	54.11	-1871.75	117.42	55.92	-1911.38	108.78	233.56	-1892.79	97.41	243.10	-2210.54	198.62	1328.60	0.00	0.00	0.00	-2140.93	75.72	1664.39	-2083.44	189.81	1678.77	-2292.71	311.64	1763.47	-2482.69	104.61	1671.18	485.04	-292.76	79.61	1082.79	-306.53	77.71	496.98
3.58000	-2318.89	283.81	-80.26	-2374.31	268.26	38.49	-2223.94	80.14	427.51	-2322.55	138.84	399.84	-1832.91	112.13	44.44	-1868.61	116.84	49.44	-1911.38	108.78	233.56	-1892.79	97.41	243.10	-2197.27	196.77	1329.45	0.00	0.00	0.00	-2106.73	73.86	1663.45	-2083.75	187.66	1680.12	-2286.00	312.16	1763.83	-2470.19	106.18	1671.28	485.96	-292.42	80.03	1082.77	-306.57	77.70	497.21
3.59000	-2316.62	283.66	-74.36	-2367.26	267.93	42.44	-2211.00	81.30	424.98	-2305.40	139.62	399.90	-1830.23	112.73	36.85	-1866.90	118.75	43.79	-1911.38	108.78	233.56	-1892.79	97.41	243.10	-2187.88	195.01	1330.12	0.00	0.00	0.00	-2098.89	71.98	1663.79	-2061.83	185.00	1680.03	-2279.28	312.67	1764.19	-2457.66	107.75	1671.38	486.34	-292.64	80.15	1082.07	-306.30	77.61	497.12
3.60000	-2314.03	283.42	-68.16	-2346.43	268.18	48.93	-2198.00	82.52	422.38	-2288.23	140.45	399.86	-1827.75	111.80	33.45	-1865.25	118.34	41.97	-1911.38	108.78	233.56	-1892.79	97.41	243.10	-2178.53	192.34	1331.29	0.00	0.00	0.00	-2098.85	69.33	1664.88	-2043.58	182.86	1680.47	-2272.54	313.18	1764.54	-2445.13	109.33	1671.50	485.76	-292.83	79.89	1082.21	-306.23	77.61	497.87
3.61000	-2311.09	283.09	-61.65	-2329.83	268.72	53.46	-2184.93	83.81	419.70	-2271.05	141.33	399.72	-1827.74	112.06	31.49	-1864.89	118.35	40.83	-1911.38	108.78	233.56	-1892.79	97.41	243.10	-2164.63	190.44	1332.56	0.00	0.00	0.00	-2077.72	65.87	1665.16	-2040.21	180.20	1681.62	-2265.78	313.68	1764.90	-2432.58	110.91	1671.62	485.34	-292.46	79.87	1081.87	-305.98	77.66	497.91
3.62000	-2307.80	282.66	-54.83	-2335.47	269.22	51.55	-2171.80	85.16	416.94	-2253.87	142.26	399.47	-1828.26	112.75	30.39	-1864.16	117.66	40.53	-1911.38	108.78	233.56	-1892.79	97.41	243.10	-2161.12	188.70	1334.12	0.00	0.00	0.00	-2077.70	63.23	1666.46	-2044.09	179.43	1683.96	-2259.01	314.18	1765.25	-2420.02	112.51	1671.75	486.02	-292.58	79.89	1082.08	-306.28	77.63	496.62
3.63000	-2304.13	282.14	-47.68	-2367.24	270.76	43.98	-2158.61	86.58	414.11	-2236.68	143.25	399.12	-1827.34	111.98	29.68	-1863.90	117.62	39.97	-1911.38	108.78	233.56	-1892.79	97.41	243.10	-2145.30	186.31	1336.07	0.00	0.00	0.00	-2063.65	60.97	1668.30	-2039.31	176.70	1686.01	-2252.22	314.67	1765.60	-2407.44	114.11	1671.90	485.01	-292.80	79.59	1082.01	-306.59	77.63	497.35
3.64000	-2300.08	281.51	-40.22	-2349.12	268.43	45.84	-2145.36	88.06	411.20	-2219.48	144.29	398.66	-1825.49	110.12	29.97	-1863.90	117.75	39.34	-1911.38	108.78	233.56	-1892.79	97.41	243.10	-2134.09	184.66	1338.08	0.00	0.00	0.00	-2044.74	59.74	1670.79	-2047.22	174.39	1689.41	-2245.42	315.15	1765.95	-2394.86	115.71	1672.05	485.20	-292.92	79.72	1082.46	-306.55	77.85	496.65
3.65000	-2295.64	280.79	-32.42	-2383.48	268.04	38.05	-2132.04	89.62	408.21	-2202.29	145.38	398.09	-1825.98	110.62	29.32	-1865.07	118.87	38.53	-1911.38	108.78	233.56	-1892.79	97.41	243.10	-2121.40	182.88	1340.52	0.00	0.00	0.00	-2037.41	57.81	1672.59	-2016.41	171.55	1690.13	-2238.59	315.63	1766.29	-2382.26	117.32	1672.21	485.60	-293.14	79.73	1082.35	-306.42	77.71	496.97
3.66000	-2290.78	279.95	-24.29	-2385.63	267.40	35.22	-2118.66	91.24	405.15	-2185.09	146.53	397.42	-1826.37	111.19	28.81	-1864.05	117.78	38.84	-1911.38	108.78	233.56	-1892.79	97.41	243.10	-2110.82	180.71	1342.65	0.00	0.00	0.00	-2033.87	55.62	1673.95	-2012.13	169.59	1692.61	-2231.76	316.11	1766.63	-2369.65	118.94	1672.38	485.60	-292.70	79.85	1082.68	-306.33	77.76	497.46
3.67000	-2285.50	279.02	-15.82	-2365.17	265.53	36.40	-2105.21	92.93	402.00	-2167.90	147.74	396.63	-1824.81	109.85	29.23	-1864.14	117.86	38.64	-1911.38	108.78	233.56	-1892.79	97.41	243.10	-2102.95	178.36	1344.50	0.00	0.00	0.00	-2017.90	53.73	1677.07	-2009.97	168.31	1694.42	-2224.90	316.57	1766.97	-2357.03	120.57	1672.57	485.81	-292.73	79.95	1082.66	-306.29	77.91	497.27
3.68000	-2279.79	277.97	-7.01	-2327.76	265.22	39.91	-2091.70	94.69	398.78	-2150.71	148.99	395.73	-1826.68	111.61	28.01	-1864.28	118.02	38.32	-1911.38	108.78	233.56	-1892.79	97.41	243.10	-2097.38	176.23	1346.54	0.00	0.00	0.00	-2026.72	51.74	1679.75	-1987.06	165.71	1696.63	-2218.03	317.04	1767.31	-2344.39	122.20	1672.76	485.92	-292.51	79.97	1082.71	-306.23	77.84	496.68
3.69000	-2273.62	276.82	2.16	-2315.77	264.66	41.16	-2078.13	96.52	395.48	-2133.53	150.31	394.71	-1825.27	110.20	28.65	-1864.47	117.96	38.09	-1911.38	108.78	233.56	-1892.79	97.41	243.10	-2090.58	175.05	1348.04	0.00	0.00	0.00	-1999.04	50.34	1680.63	-1997.03	163.44	1699.88	-2211.14	317.49	1767.65	-2331.75	123.84	1672.96	486.31	-292.84	79.99	1082.60	-306.33	77.91	497.36
3.70000	-2266.99	275.55	11.67	-2292.83	263.69	46.03	-2064.50	98.41	392.09	-2116.36	151.68	393.58	-1827.58	112.35	27.14	-1864.69	118.13	37.80	-1911.38	108.78	233.56	-1892.79	97.41	243.10	-2078.67	173.01	1349.64	0.00	0.00	0.00	-1992.28	48.31	1682.65	-1978.68	162.09	1700.85	-2204.24	317.94	1767.98	-2319.10	125.49	1673.17	485.85	-292.89	79.97	1082.15	-306.22	77.70	496.78
3.71000	-2259.91	274.17	21.53	-2286.46	263.78	49.37	-2050.80	100.39	388.63	-2099.20	153.11	392.33	-1827.31	111.88	27.47	-1865.09	118.53	37.44	-1911.38	108.78	233.56	-1892.79	97.41	243.10	-2069.61	172.12	1351.03	0.00	0.00	0.00	-1983.15	46.82	1684.57	-1966.49	160.54	1702.76	-2197.31	318.39	1768.31	-2306.44	127.14	1673.40	485.29	-292.44	79.80	1082.01	-306.31	77.59	497.07
3.72000	-2271.94	274.39	16.86	-2276.31	263.54	55.11	-2037.04	102.43	385.09	-2082.04	154.60	390.96	-1827.21	111.78	27.21	-1864.42	117.67	37.63	-1911.38	108.78	233.56	-1892.79	97.41	243.10	-2058.37	170.80	1352.35	0.00	0.00	0.00	-1995.39	44.87	1687.03	-1961.27	159.06	1704.87	-2190.38	318.82	1768.64	-2293.76	128.80	1673.63	484.57	-292.62	79.53	1081.77	-306.40	77.48	497.06
3.73000	-2253.79	273.72	25.14	-2270.39	263.35	64.71	-2023.21	104.54	381.46	-2064.91	156.15	389.47	-1826.76	111.60	27.33	-1864.49	117.78	37.53	-1911.38	108.78	233.56	-1892.79	97.41	243.10	-2050.49	170.47	1352.78	0.00	0.00	0.00	-1985.53	44.51	1689.11	-1943.24	157.49	1706.21	-2183.42	319.26	1768.97	-2281.08	130.46	1673.88	485.30	-292.65	79.78	1082.12	-306.33	77.68	497.30
3.74000	-2246.99	273.43	38.64	-2276.37	262.62	75.77	-2009.32	106.73	377.75	-2047.78	157.75	387.86	-1827.22	111.96	27.04	-1864.77	118.10	37.14	-1911.38	108.78	233.56	-1892.79	97.41	243.10	-2044.08	169.60	1354.05	0.00	0.00	0.00	-1969.17	42.57	1689.69	-1933.83	155.37	1705.45	-2176.45	319.68	1769.30	-2268.40	132.13	1674.13	485.40	-292.57	79.83	1082.22	-306.26	77.77	496.14
3.75000	-2236.98	272.99	54.20	-2286.95	261.90	87.02	-1995.36	108.99	373.96	-2030.68	159.42	386.13	-1827.40	112.42	26.90	-1864.81	118.27	37.11	-1911.38	108.78	233.56	-1892.79	97.41	243.10	-2034.47	168.96	1354.68	0.00	0.00	0.00	-1953.27	40.51	1689.85	-1926.23	155.92	1708.58	-2169.46	320.10	1769.62	-2255.70	133.81	1674.40	485.30	-292.91	79.69	1081.82	-306.58	77.59	496.55
3.76000	-2234.97	271.01	66.25	-2255.57	259.32	104.04	-1981.35	111.33	370.09	-2013.60	161.14	384.27	-1827.08	112.06	26.87	-1864.65	118.06	37.02	-1911.38	108.78	233.56	-1892.79	97.41	243.10	-2031.61	168.21	1355.55	0.00	0.00	0.00	-1949.89	38.73	1691.71	-1912.07	158.86	1717.40	-2162.46	320.52	1769.94	-2243.00	135.49	1674.67	485.31	-292.88	79.68	1082.82	-306.29	77.95	496.89
3.77000	-2248.80	270.01	74.77	-2256.37	256.81	115.35	-1967.26	113.74	366.13	-1996.53	162.93	382.29	-1826.53	111.45	27.10	-1864.44	117.91	37.09	-1911.38	108.78	233.56	-1892.79	97.41	243.10	-2023.50	167.85	1356.94	0.00	0.00	0.00	-1950.97	39.14	1692.95	-1906.36	159.03	1720.04	-2155.43	320.92	1770.26	-2230.28	137.18	1674.96	485.76	-293.26	79.82	1082.84	-306.46	77.85	496.60
3.78000	-2217.78	264.27	91.13	-2233.29	253.72	129.80	-1953.12	116.23	362.09	-1979.49	164.78	380.18	-1827.59	112.66	26.56	-1864.45	117.93	36.95	-1911.38	108.78	233.56	-1892.79	97.41	243.10	-2012.13	166.95	1357.63	0.00	0.00	0.00	-1928.57	38.54	1693.28	-1888.53	157.38	1720.26	-2148.40	321.33	1770.57	-2217.57	138.88	1675.26	486.03	-293.01	80.10	1081.86	-306.46	77.56	496.95
3.79000	-2214.64	262.17	100.80	-2205.64	250.52	144.13	-1938.91	118.79	357.96	-1962.48	166.69	377.94	-1826.47	111.63	27.11	-1863.95	117.46	37.34	-1911.38	108.78	233.56	-1892.79	97.41	243.10	-2003.46	166.45	1358.67	0.00	0.00	0.00	-1908.80	37.42	1693.42	-1877.09	156.49	1721.00	-2141.34	321.72	1770.88	-2204.84	140.58	1675.57	485.69	-292.58	79.98	1081.82	-306.27	77.67	497.23
3.80000	-2164.21	255.89	118.67	-2200.91	247.58	154.01	-1924.63	121.43	353.75	-1945.49	168.66	375.58	-1826.62	111.60	27.07	-1865.01	118.50	36.62	-1911.38	108.78	233.56	-1892.79	97.41	243.10	-1995.69	165.89	1359.61	0.00	0.00	0.00	-1901.44	36.14	1694.23	-1872.87	156.44	1721.63	-2134.27	322.11	1771.19	-2192.11	142.29	1675.89	485.74	-292.55	79.92	1081.53	-306.26	77.47	496.93
3.81000	-2141.32	251.96	131.87	-2166.86	242.76	167.68	-1910.29	124.14	349.45	-1928.53	170.70	373.08	-1826.54	111.83	26.90	-1864.64	117.79	36.98	-1911.38	108.78	233.56	-1892.79	97.41	243.10	-1987.64	170.87	1369.00	0.00	0.00	0.00	-1907.22	35.28	1696.08	-1866.08	156.40	1722.71	-2127.18	322.49	1771.50	-2179.38	144.00	1676.22	485.67	-292.59	79.80	1082.33	-306.44	77.62	497.11
3.82000	-2117.46	247.68	143.03	-2142.06	239.07	179.20	-1895.88	126.94	345.07	-1911.61	172.79	370.45	-1827.10	112.04	26.74	-1865.01	118.40	36.75	-1911.38	108.78	233.56	-1892.79	97.41	243.10	-1980.92	171.29	1371.28	0.00	0.00	0.00	-1901.57	35.60	1696.96	-1867.20	156.64	1723.12	-2120.07	322.87	1771.81	-2166.64	145.72	1676.56	485.39	-292.96	79.74	1082.88	-306.51	77.93	496.55
3.83000	-2100.19	243.43	151.37	-2120.69	234.63	188.62	-1881.42	129.81	340.60	-1894.71	174.96	367.68	-1826.45	111.45	27.13	-1864.82	117.96	36.84	-1911.38	108.78	233.56	-1892.79	97.41	243.10	-1973.02	170.95	1372.23	0.00	0.00	0.00	-1873.18	44.12	1705.65	-1851.98	156.65	1723.29	-2112.95	323.24	1772.11	-2153.90	147.45	1676.91	485.15	-292.76	79.84	1082.25	-306.49	77.75	497.49
3.84000	-2061.23	239.52	164.02	-2087.59	230.81	199.67	-1866.88	132.76	336.04	-1877.86	177.19	364.78	-1826.95	112.09	26.95	-1864.89	117.92	36.85	-1911.38	108.78	233.56	-1892.79	97.41	243.10	-1963.82	170.13	1372.85	0.00	0.00	0.00	-1860.19	46.68	1709.09	-1842.89	156.66	1723.58	-2105.81	323.60	1772.41	-2141.15	149.18	1677.28	485.99	-292.83	79.88	1081.85	-306.30	77.73	497.06
3.85000	-2054.09	242.11	176.28	-2076.98	227.85	206.42	-1852.28	135.79	331.40	-1861.03	179.48	361.74	-1826.81	111.62	26.90	-1865.27	118.05	36.74	-1911.38	108.78	233.56	-1892.79	97.41	243.10	-1955.41	169.46	1373.26	0.00	0.00	0.00	-1854.97	45.02	1708.51	-1835.99	156.50	1724.07	-2098.66	323.95	1772.71	-2128.39	150.91	1677.65	486.38	-292.51	80.12	1081.68	-306.57	77.32	497.08
3.86000	-2025.50	239.97	184.97	-2049.93	231.23	220.52	-1837.62	138.91	326.67	-1844.25	181.84	358.56	-1828.58	113.26	26.34	-1864.78	117.29	37.10	-1911.38	108.78	233.56	-1892.79	97.41	243.10	-1948.35	169.31	1373.50	0.00	0.00	0.00	-1842.84	44.99	1709.13	-1828.48	157.20	1724.68	-2091.48	324.30	1773.00	-2115.64	152.66	1678.04	485.87	-292.51	80.00	1082.33	-306.40	77.69	496.60
3.87000	-1996.27	236.03	193.72	-2026.98	229.56	226.39	-1822.89	142.10	321.85	-1827.51	184.27	355.25	-1827.05	111.61	26.94	-1865.67	118.13	36.62	-1911.38	108.78	233.56	-1892.79	97.41	243.10	-1939.41	168.94	1373.71	0.00	0.00	0.00	-1835.75	45.49	1710.07	-1822.97	155.39	1724.99	-2084.29	324.65	1773.29	-2102.88	154.40	1678.44	485.22	-292.74	79.70	1082.10	-306.20	77.82	496.50
3.88000	-1956.65	234.20	201.88	-1991.05	227.76	233.33	-1808.10	145.37	316.94	-1810.81	186.76	351.79	-1826.15	110.43	27.55	-1865.56	117.71	36.75	-1911.38	108.78	233.56	-1892.79	97.41	243.10	-1933.23	168.46	1373.74	0.00	0.00	0.00	-1825.21	46.13	1710.46	-1811.54	156.69	1725.07	-2077.09	324.98	1773.58	-2090.12	156.16	1678.85	485.52	-292.72	79.84	1082.38	-306.20	77.74	496.78
3.89000	-1930.76	231.64	207.63	-1960.57	225.90	238.82	-1793.24	148.73	311.94	-1794.16	189.32	348.19	-1826.95	110.98	27.13	-1866.00	118.46	36.38	-1911.38	108.78	233.56	-1892.79	97.41	243.10	-1925.80	168.21	1373.68	0.00	0.00	0.00	-1816.01	46.27	1710.46	-1809.16	158.48	1726.53	-2069.86	325.31	1773.87	-2077.36	157.92	1679.28	484.78	-292.84	79.60	1082.20	-306.24	77.79	496.23
3.90000	-1894.34	229.42	214.93	-1927.04	224.09	244.23	-1778.31	152.17	306.85	-1777.55	191.95	344.44	-1826.46	110.51	27.44	-1865.57	117.99	36.58	-1911.38	108.78	233.56	-1892.79	97.41	243.10	-1918.66	168.03	1373.63	0.00	0.00	0.00	-1806.62	46.52	1710.22	-1804.57	158.81	1725.88	-2062.62	325.63	1774.16	-2064.59	159.68	1679.71	485.35	-292.66	79.83	1082.68	-306.29	77.98	496.20
3.91000	-1858.58	227.56	220.72	-1895.91	222.33	248.35	-1763.32	155.69	301.67	-1760.99	194.65	340.55	-1827.39	111.95	26.57	-1865.46	117.93	36.58	-1911.38	108.78	233.56	-1892.79	97.41	243.10	-1908.34	167.63	1373.29	0.00	0.00	0.00	-1796.76	47.25	1710.60	-1787.78	158.57	1724.90	-2055.36	325.95	1774.44	-2051.83	161.45	1680.16	485.56	-292.86	79.85	1082.58	-306.57	77.73	496.21
3.92000	-1828.73	226.69	225.30	-1859.07	220.10	253.20	-1748.27	159.30	296.40	-1744.48	197.41	336.52	-1827.88	112.78	26.21	-1864.53	117.06	37.02	-1911.38	108.78	233.56	-1892.79	97.41	243.10	-1899.41	167.45	1372.98	0.00	0.00	0.00	-1787.62	48.00	1710.60	-1784.14	154.02	1718.94	-2048.09	326.25	1774.72	-2039.06	163.23	1680.62	485.05	-292.85	79.69	1082.51	-306.59	77.75	497.32
3.93000	-1784.48	224.57	232.40	-1828.58	218.63	255.74	-1733.15	162.99	291.04	-1728.02	200.25	332.33	-1826.52	110.91	27.31	-1864.20	116.70	37.29	-1911.38	108.78	233.56	-1892.79	97.41	243.10	-1895.77	166.98	1372.43	0.00	0.00	0.00	-1778.67	47.94	1710.08	-1784.23	153.95	1717.33	-2040.80	326.55	1774.99	-2026.29	165.01	1681.09	485.86	-292.66	79.89	1082.58	-306.58	77.74	497.30
3.94000	-1761.36	226.72	238.49	-1792.21	217.49	258.69	-1717.96	166.76	285.58	-1711.62	203.16	328.00	-1825.78	110.43	27.55	-1863.73	116.15	37.77	-1911.38	108.78	233.56	-1892.79	97.41	243.10	-1886.74	167.32	1371.02	0.00	0.00	0.00	-1772.27	48.47	1709.93	-1783.15	152.21	1713.98	-2033.49	326.85	1775.27	-2013.53	166.79	1681.57	485.57	-292.92	79.80	1081.86	-306.39	77.58	497.13
3.95000	-1719.54	224.21	238.61	-1765.46	219.40	262.60	-1702.71	170.63	280.04	-1695.27	206.14	323.51	-1825.68	110.15	27.91	-1863.37	115.80	38.05	-1911.38	108.78	233.56	-1892.79	97.41	243.10	-1880.19	166.57	1370.93	0.00	0.00	0.00	-1764.81	48.94	1709.13	-1766.28	154.54	1715.19	-2026.16	327.13	1775.54	-2000.76	168.58	1682.07	486.27	-292.54	80.17	1082.22	-306.32	77.70	496.37
3.96000	-1694.00	222.55	240.11	-1727.59	215.76	261.39	-1687.39	174.58	274.40	-1678.99	209.19	318.87	-1825.68	110.22	27.85	-1863.60	115.97	37.86	-1911.38	108.78	233.56	-1892.79	97.41	243.10	-1871.76	166.10	1370.18	0.00	0.00	0.00	-1753.67	49.10	1707.99	-1741.72	159.05	1719.68	-2018.82	327.41	1775.80	-1987.99	170.38	1682.58	485.57	-292.87	79.80	1081.69	-306.48	77.38	496.45
3.97000	-1655.92	222.52	243.96	-1697.53	215.42	261.55	-1672.01	178.61	268.67	-1662.76	212.31	314.08	-1825.67	109.78	28.25	-1864.24	116.55	37.62	-1911.38	108.78	233.56	-1892.79	97.41	243.10	-1864.84	165.79	1369.25	0.00	0.00	0.00	-1744.71	49.19	1706.70	-1724.22	161.62	1719.74	-2011.46	327.69	1776.07	-1975.23	172.18	1683.10	485.91	-292.87	79.84	1082.19	-306.50	77.59	497.18
3.98000	-1623.07	223.44	245.45	-1659.16	215.65	262.83	-1656.56	182.73	262.84	-1646.59	215.50	309.13	-1824.70	109.03	28.40	-1864.25	116.37	37.74	-1911.38	108.78	233.56	-1892.79	97.41	243.10	-1856.85	165.56	1368.27	0.00	0.00	0.00	-1731.34	49.33	1705.36	-1714.95	161.11	1718.26	-2004.08	327.95	1776.33	-1962.47	173.99	1683.63	485.77	-292.68	79.90	1082.94	-306.49	77.90	496.65
3.99000	-1581.25	224.43	248.02	-1630.56	216.41	261.48	-1641.05	186.95	256.92	-1630.49	218.77	304.03	-1827.13	111.36	27.09	-1863.79	115.90	37.92	-1911.38	108.78	233.56	-1892.79	97.41	243.10	-1845.13	167.07	1363.54	0.00	0.00	0.00	-1721.42	49.96	1703.99	-1704.78	162.05	1717.20	-1996.68	328.21	1776.59	-1949.70	175.80	1684.18	486.74	-292.52	80.24	1082.46	-306.40	77.78	495.96
4.00000	-1564.28	228.31	245.30	-1599.08	216.83	260.07	-1625.47	191.25	250.90	-1614.45	222.12	298.76	-1827.11	111.24	27.11	-1864.22	115.71	37.88	-1911.38	108.78	233.56	-1892.79	97.41	243.10	-1838.24	164.87	1364.93	0.00	0.00	0.00	-1714.21	50.50	1702.02	-1697.92	162.07	1714.90	-1989.27	328.46	1776.84	-1936.95	177.62	1684.74	485.79	-292.51	79.99	1082.96	-306.33	77.93	496.84
4.01000	-1530.70	228.43	244.52	-1566.26	218.17	257.29	-1609.82	195.64	244.79	-1598.48	225.53	293.34	-1828.08	111.95	26.85	-1864.69	116.12	37.63	-1911.38	108.78	233.56	-1892.79	97.41	243.10	-1830.03	164.22	1364.16	0.00	0.00	0.00	-1706.64	50.25	1699.94	-1691.48	160.59	1712.05	-1981.84	328.70	1777.10	-1924.19	179.44	1685.31	485.91	-292.52	80.03	1082.43	-306.58	77.58	496.60
4.02000	-1497.68	231.50	241.97	-1535.07	220.26	253.22	-1594.10	200.12	238.58	-1582.58	229.02	287.76	-1827.54	111.12	27.15	-1864.47	116.02	37.81	-1911.38	108.78	233.56	-1892.79	97.41	243.10	-1820.17	163.53	1362.63	0.00	0.00	0.00	-1696.88	50.79	1697.75	-1681.60	161.43	1709.91	-1974.40	328.93	1777.35	-1911.44	181.27	1685.89	486.29	-292.54	80.06	1082.54	-306.76	77.55	496.85
4.03000	-1468.14	234.29	237.47	-1507.82	222.08	247.15	-1578.33	204.69	232.28	-1566.76	232.59	282.01	-1827.72	111.18	27.10	-1864.53	116.08	37.72	-1911.38	108.78	233.56	-1892.79	97.41	243.10	-1813.07	163.63	1361.07	0.00	0.00	0.00	-1689.70	51.19	1695.48	-1676.41	162.30	1707.97	-1966.93	329.16	1777.59	-1898.69	183.10	1686.49	485.88	-292.84	79.98	1082.56	-306.61	77.63	496.95
4.04000	-1435.90	238.30	234.39	-1478.62	224.34	240.76	-1562.48	209.35	225.88	-1551.00	236.23	276.10	-1825.49	108.88	28.38	-1864.63	116.02	37.89	-1911.38	108.78	233.56	-1892.79	97.41	243.10	-1811.18	161.25	1352.25	0.00	0.00	0.00	-1680.57	51.52	1693.38	-1671.29	162.62	1705.95	-1959.45	329.38	1777.84	-1885.94	184.93	1687.10	485.90	-292.73	79.94	1082.24	-306.68	77.57	497.08
4.05000	-1404.82	239.98	227.80	-1443.98	226.47	236.16	-1546.57	214.10	219.38	-1535.32	239.95	270.03	-1826.28	110.08	28.00	-1864.65	116.12	37.78	-1911.38	108.78	233.56	-1892.79	97.41	243.10	-1797.36	163.16	1356.85	0.00	0.00	0.00	-1669.17	52.10	1690.81	-1659.83	163.14	1702.86	-1951.96	329.59	1778.08	-1873.20	186.77	1687.72	485.33	-292.79	79.80	1082.09	-306.44	77.56	496.70
4.06000	-1376.81	242.52	221.27	-1414.78	228.85	228.60	-1530.59	218.95	212.79	-1519.72	243.75	263.78	-1827.38	111.07	27.25	-1864.86	116.45	37.62	-1911.38	108.78	233.56	-1892.79	97.41	243.10	-1789.48	163.44	1356.47	0.00	0.00	0.00	-1658.87	52.88	1687.82	-1643.72	164.66	1699.40	-1944.44	329.80	1778.32	-1860.47	188.62	1688.36	485.41	-293.02	79.68	1081.98	-306.52	77.52	496.52
4.07000	-1348.11	244.84	215.03	-1386.76	230.12	221.22	-1514.54	223.89	206.09	-1504.20	247.63	257.37	-1826.61	110.39	27.62	-1864.20	115.77	37.92	-1911.38	108.78	233.56	-1892.79	97.41	243.10	-1783.58	162.97	1354.85	0.00	0.00	0.00	-1646.25	53.60	1685.19	-1630.35	165.00	1696.01	-1936.91	330.00	1778.55	-1847.74	190.47	1689.01	486.09	-292.65	79.93	1082.72	-306.65	77.59	497.07
4.08000	-1319.15	245.54	209.85	-1356.84	231.98	215.11	-1498.43	228.92	199.30	-1488.76	251.58	250.79	-1826.26	110.18	27.79	-1863.84	115.24	38.23	-1911.38	108.78	233.56	-1892.79	97.41	243.10	-1776.26	163.22	1353.08	0.00	0.00	0.00	-1639.14	53.51	1682.48	-1622.84	166.33	1693.61	-1929.36	330.18	1778.78	-1835.02	192.32	1689.67	486.20	-292.50	79.95	1082.70	-306.56	77.71	498.26
4.09000	-1289.33	247.47	207.13	-1328.90	233.73	210.49	-1482.25	234.05	192.41	-1473.40	255.61	244.04	-1824.73	108.46	28.77	-1864.00	115.31	38.15	-1911.38	108.78	233.56	-1892.79	97.41	243.10	-1770.10	163.23	1351.55	0.00	0.00	0.00	-1628.96	53.95	1680.12	-1616.67	167.51	1691.43	-1921.79	330.36	1779.01	-1822.30	194.18	1690.35	486.10	-292.46	80.05	1082.70	-306.56	77.85	497.50
4.10000	-1261.53	251.43	208.03	-1298.66	235.77	208.50	-1466.00	239.27	185.41	-1458.12	259.73	237.12	-1826.25	110.34	27.58	-1864.64	115.83	37.68	-1911.38	108.78	233.56	-1892.79	97.41	243.10	-1761.46	163.49	1349.81	0.00	0.00	0.00	-1618.02	54.98	1677.77	-1609.21	168.15	1688.72	-1914.21	330.54	1779.24	-1809.59	196.05	1691.04	485.32	-292.91	79.74	1082.60	-306.76	77.72	497.29
4.11000	-1236.03	253.85	208.54	-1274.23	238.41	207.09	-1449.69	244.59	178.32	-1442.94	263.92	230.02	-1826.91	110.72	27.47	-1864.46	115.69	37.75	-1911.38	108.78	233.56	-1892.79	97.41	243.10	-1750.50	163.59	1347.70	0.00	0.00	0.00	-1604.51	56.02	1674.81	-1596.41	168.44	1684.99	-1906.60	330.70	1779.46	-1796.88	197.92	1691.74	485.88	-292.59	79.92	1081.48	-306.72	77.32	496.81
4.12000	-1211.53	256.13	210.10	-1255.03	245.68	205.31	-1433.31	250.01	171.13	-1427.84	268.19	222.75	-1826.37	109.75	27.90	-1863.94	114.86	38.00	-1911.38	108.78	233.56	-1892.79	97.41	243.10	-1742.04	164.42	1345.91	0.00	0.00	0.00	-1601.63	56.87	1672.72	-1588.44	168.68	1682.12	-1898.98	330.86	1779.68	-1784.19	199.79	1692.46	485.58	-292.56	79.92	1082.29	-306.56	77.57	496.98
4.13000	-1187.14	258.60	212.93	-1231.71	248.64	205.06	-1416.86	255.52	163.83	-1412.83	272.54	215.30	-1826.42	109.33	27.93	-1865.01	115.93	37.44	-1911.38	108.78	233.56	-1892.79	97.41	243.10	-1734.77	164.48	1343.95	0.00	0.00	0.00	-1589.43	58.11	1670.08	-1576.19	169.63	1679.11	-1891.35	331.01	1779.89	-1771.50	201.67	1693.19	485.18	-292.74	79.86	1081.83	-306.45	77.49	497.03
4.14000	-1166.97	262.49	213.69	-1209.24	250.87	204.98	-1400.35	261.13	156.44	-1397.92	276.98	207.68	-1825.71	108.84	28.21	-1864.20	115.09	37.81	-1911.38	108.78	233.56	-1892.79	97.41	243.10	-1722.54	164.62	1342.17	0.00	0.00	0.00	-1582.17	59.11	1668.08	-1565.03	171.34	1676.78	-1883.69	331.15	1780.11	-1758.82	203.55	1693.93	484.59	-292.67	79.68	1082.08	-306.12	77.68	497.55
4.15000	-1146.71	262.73	215.11	-1188.55	252.94	204.29	-1383.76	266.84	148.94	-1383.10	281.50	199.87	-1825.48	108.31	28.31	-1863.96	114.80	37.83	-1911.38	108.78	233.56	-1892.79	97.41	243.10	-1714.38	164.67	1340.29	0.00	0.00	0.00	-1572.61	59.61	1665.92	-1555.47	172.62	1674.68	-1876.02	331.28	1780.31	-1746.14	205.43	1694.69	485.58	-292.85	79.80	1082.11	-306.17	77.73	497.50
4.16000	-1129.17	264.45	214.17	-1170.78	256.11	202.58	-1362.52	272.34	140.32	-1364.32	285.93	191.28	-1826.44	109.21	27.87	-1864.34	114.89	37.83	-1911.38	108.78	233.56	-1892.79	97.41	243.10	-1704.84	165.50	1338.36	0.00	0.00	0.00	-1561.89	60.27	1663.61	-1550.40	174.11	1672.50	-1868.33	331.41	1780.52	-1733.48	207.32	1695.46	485.38	-292.71	79.78	1082.14	-306.23	77.82	496.32
4.17000	-1114.24	268.58	212.97	-1153.65	258.15	201.04	-1343.44	277.96	132.58	-1347.62	289.75	182.72	-1825.70	108.26	28.24	-1863.86	114.62	37.85	-1911.38	108.78	233.56	-1892.79	97.41	243.10	-1694.07	166.11	1336.62	0.00	0.00	0.00	-1555.38	61.47	1661.57	-1541.06	175.21	1670.24	-1860.63	331.52	1780.72	-1720.83	209.22	1696.25	484.48	-292.98	79.45	1081.92	-306.36	77.61	496.80
4.18000	-1099.65	270.38	211.43	-1138.28	259.89	198.99	-1326.15	283.59	125.30	-1331.82	295.15	175.48	-1825.19	108.12	28.24	-1864.57	115.12	37.55	-1911.38	108.78	233.56	-1892.79	97.41	243.10	-1685.50	166.98	1334.68	0.00	0.00	0.00	-1542.08	63.17	1659.47	-1529.65	176.07	1668.00	-1852.90	331.63	1780.92	-1708.18	211.11	1697.05	484.85	-292.63	79.57	1082.11	-306.64	77.58	497.45
4.19000	-1086.05	270.19	210.29	-1124.69	260.80	196.80	-1310.85	289.22	118.72	-1318.27	299.99	168.61	-1826.23	108.90	27.84	-1864.74	115.31	37.44	-1911.38	108.78	233.56	-1892.79	97.41	243.10	-1674.75	167.29	1332.77	0.00	0.00	0.00	-1531.77	64.40	1657.66	-1519.40	177.26	1666.12	-1845.16	331.73	1781.12	-1695.55	213.02	1697.87	485.43	-292.74	79.70	1082.43	-306.41	77.73	497.38
4.20000	-1075.11	271.50	207.58	-1113.03	262.86	193.32	-1297.38	295.02	112.77	-1306.23	304.59	162.32	-1825.45	107.91	28.25	-1865.72	116.17	36.96	-1911.38	108.78	233.56	-1892.79	97.41	243.10	-1664.40	167.84	1330.86	0.00	0.00	0.00	-1528.71	65.19	1656.06	-1501.48	178.54	1666.49	-1837.40	331.82	1781.31	-1682.93	214.92	1698.70	485.50	-292.87	79.61	1082.44	-306.66	77.59	497.12
4.21000	-1066.17	273.92	204.12	-1102.48	261.91	191.19	-1286.71	299.84	106.96	-1295.99	309.24	156.71	-1827.03	109.69	27.24	-1865.30	115.57	37.14	-1911.38	108.78	233.56	-1892.79	97.41	243.10	-1655.41	168.62	1329.07	0.00	0.00	0.00	-1513.93	66.19	1653.98	-1494.17	179.48	1665.54	-1829.62	331.90	1781.50	-1670.32	216.83	1699.54	485.11	-292.69	79.63	1082.16	-306.63	77.55	496.85
4.22000	-1058.90	274.38	201.20	-1095.69	264.41	186.82	-1277.54	305.03	102.15	-1288.81	311.69	150.71	-1827.55	109.87	27.21	-1864.88	115.06	37.33	-1911.38	108.78	233.56	-1892.79	97.41	243.10	-1644.54	169.81	1327.45	0.00	0.00	0.00	-1500.99	67.71	1652.29	-1482.21	181.31	1663.78	-1821.83	331.98	1781.68	-1657.72	218.75	1700.40	485.06	-292.79	79.71	1082.47	-306.74	77.74	496.45
4.23000	-1053.38	275.94	196.92	-1091.20	267.54	181.63	-1271.28	308.39	96.72	-1283.02	314.18	145.01	-1827.44	109.59	27.17	-1865.67	115.98	36.83	-1911.38	108.78	233.56	-1892.79	97.41	243.10	-1632.24	170.39	1325.89	0.00	0.00	0.00	-1493.46	68.93	1651.31	-1469.58	182.22	1662.27	-1814.02	332.04	1781.87	-1645.13	220.66	1701.27	485.27	-293.13	79.68	1082.58	-306.28	77.92	497.10
4.24000	-1048.88	275.57	193.03	-1086.69	267.64	176.90	-1267.21	310.78	91.04	-1279.20	315.81	138.84	-1826.56	108.58	27.82	-1865.39	115.73	36.99	-1911.38	108.78	233.56	-1892.79	97.41	243.10	-1621.39	171.67	1324.30	0.00	0.00	0.00	-1485.07	70.72	1650.04	-1455.25	183.68	1660.98	-1806.19	332.10	1782.04	-1632.55	222.59	1702.16	485.58	-292.98	79.77	1082.08	-306.23	77.72	496.85
4.25000	-1046.94	277.70	186.81	-1084.14	269.32	170.49	-1263.87	313.97	85.34	-1277.21	316.61	132.22	-1826.55	108.89	27.76	-1865.23	115.40	37.00	-1911.38	108.78	233.56	-1892.79	97.41	243.10	-1611.33	173.29	1322.88	0.00	0.00	0.00	-1471.76	71.63	1648.65	-1447.15	184.34	1659.94	-1798.34	332.15	1782.22	-1619.99	224.51	1703.06	485.72	-293.02	79.91	1082.03	-306.50	77.56	496.63
4.26000	-1046.22	280.40	178.56	-1083.17	270.76	162.65	-1263.58	314.96	78.21	-1276.31	317.41	125.32	-1827.72	109.44	27.23	-1865.91	116.11	36.62	-1911.38	108.78	233.56	-1892.79	97.41	243.10	-1599.31	174.49	1321.69	0.00	0.00	0.00	-1458.50	73.02	1647.62	-1435.52	185.60	1659.00	-1790.48	332.19	1782.39	-1607.44	226.44	1703.98	485.46	-292.91	79.83	1082.37	-306.51	77.71	496.09
4.27000	-1046.05	281.01	169.68	-1082.95	271.37	154.10	-1265.01	315.27	70.20	-1277.08	317.63	117.71	-1828.22	110.02	26.65	-1865.45	115.67	36.79	-1911.38	108.78	233.56	-1892.79	97.41	243.10	-1587.42	176.01	1320.64	0.00	0.00	0.00	-1449.59	74.46	1647.26	-1425.43	187.33	1658.53	-1782.59	332.22	1782.56	-1594.90	228.37	1704.91	485.95	-292.82	79.88	1082.00	-306.51	77.64	496.50
4.28000	-1046.61	280.35	159.66	-1084.98	272.81	143.44	-1267.54	315.93	61.75	-1278.88	318.02	110.18	-1827.90	109.57	26.99	-1865.36	115.50	36.85	-1911.38	108.78	233.56	-1892.79	97.41	243.10	-1575.34	177.29	1319.62	0.00	0.00	0.00	-1441.67	75.99	1646.98	-1413.63	188.67	1658.23	-1774.69	332.24	1782.72	-1582.38	230.31	1705.86	485.07	-292.65	79.70	1082.18	-306.48	77.62	496.58
4.29000	-1048.54	279.21	148.18	-1087.78	272.64	131.99	-1272.02	315.74	52.90	-1280.89	319.71	103.19	-1826.76	108.39	27.64	-1864.76	114.98	36.92	-1911.38	108.78	233.56	-1892.79	97.41	243.10	-1563.82	178.55	1318.81	0.00	0.00	0.00	-1428.42	77.01	1646.47	-1405.03	190.14	1657.91	-1766.78	332.25	1782.88	-1569.87	232.25	1706.82	485.41	-292.99	79.85	1082.38	-306.38	77.62	496.90
4.30000	-1051.76	279.57	136.70	-1089.67	272.28	120.09	-1273.06	316.82	44.96	-1284.50	319.36	96.07	-1828.06	109.42	26.90	-1865.05	114.94	36.65	-1911.38	108.78	233.56	-1892.79	97.41	243.10	-1552.10	179.94	1317.84	0.00	0.00	0.00	-1416.88	78.46	1646.23	-1394.65	192.01	1657.56	-1758.84	332.26	1783.04	-1557.38	234.19	1707.80	485.30	-292.70	79.85	1082.54	-306.45	77.59	496.46
4.31000	-1049.09	278.27	128.13	-1078.81	259.28	118.17	-1268.16	318.51	43.48	-1283.12	317.71	93.12	-1828.41	109.88	26.55	-1865.54	115.09	36.46	-1911.38	108.78	233.56	-1892.79	97.41	243.10	-1537.14	181.36	1316.99	0.00	0.00	0.00	-1407.29	80.44	1646.42	-1380.54	193.60	1657.27	-1750.89	332.25	1783.19	-1544.90	236.14	1708.79	485.27	-292.56	79.70	1082.46	-306.46	77.65	496.33
4.32000	-1036.13	280.84	118.83	-1070.72	264.83	111.29	-1262.46	318.99	42.73	-1270.64	318.12	93.92	-1827.67	108.88	27.17	-1866.26	115.40	36.16	-1911.38	108.78	233.56	-1892.79	97.41	243.10	-1526.89	183.05	1316.36	0.00	0.00	0.00	-1393.41	82.25	1646.54	-1367.15	195.06	1657.36	-1742.92	332.24	1783.34	-1532.44	238.09	1709.80	485.06	-292.87	79.68	1082.51	-306.65	77.52	496.09
4.33000	-1025.30	283.10	107.68	-1067.05	277.93	98.76	-1258.73	318.25	40.85	-1258.43	320.49	91.88	-1827.93	109.13	26.85	-1866.28	115.00	36.51	-1911.38	108.78	233.56	-1892.79	97.41	243.10	-1513.53	184.43	1316.08	0.00	0.00	0.00	-1384.92	83.80	1647.34	-1356.41	196.15	1657.80	-1734.93	332.22	1783.49	-1520.00	240.04	1710.82	485.25	-292.41	79.80	1082.91	-306.30	77.76	496.44
4.34000	-1020.77	284.30	95.77	-1061.64	276.57	89.08	-1257.44	318.22	40.06	-1254.53	321.10	89.45	-1827.86	108.99	26.90	-1867.36	115.80	36.33	-1911.38	108.78	233.56	-1892.79	97.41	243.10	-1501.36	186.48	1316.33	0.00	0.00	0.00	-1369.74	85.45	1647.85	-1345.21	198.08	1658.27	-1726.92	332.19	1783.63	-1507.57	242.00	1711.86	485.39	-292.36	79.81	1082.23	-306.44	77.60	496.15
4.35000	-1017.68	285.90	86.62	-1058.20	279.87	78.71	-1256.02	317.39	39.46	-1254.03	321.29	88.81	-1826.79	107.98	27.23	-1866.72	115.30	37.23	-1911.38	108.78	233.56	-1892.79	97.41	243.10	-1487.24	187.98	1318.31	0.00	0.00	0.00	-1358.20	87.22	1648.69	-1330.63	198.67	1658.68	-1718.90	332.14	1783.77	-1495.16	243.96	1712.91	485.28	-292.91	79.60	1082.69	-306.50	77.65	497.21
4.36000	-1014.31	288.30	78.69	-1056.80	281.05	73.04	-1255.41	316.49	38.84	-1251.35	321.93	88.34	-1828.46	109.34	26.51	-1867.02	115.96	37.43	-1911.38	108.78	233.56	-1892.79	97.41	243.10	-1474.03	189.71	1319.38	0.00	0.00	0.00	-1347.81	88.95	1650.00	-1318.21	200.11	1659.47	-1710.85	332.09	1783.90	-1482.76	245.93	1713.98	485.76	-292.96	79.85	1082.59	-306.48	77.61	497.64
4.37000	-1011.76	286.62	72.58	-1055.22	282.56	67.41	-1254.20	317.32	39.49	-1248.40	322.32	87.53	-1828.90	109.39	26.23	-1864.56	113.99	38.69	-1911.38	108.78	233.56	-1892.79	97.41	243.10	-1462.25	191.21	1320.76	0.00	0.00	0.00	-1332.47	91.03	1651.04	-1303.97	201.86	1660.18	-1702.79	332.03	1784.03	-1470.38	247.89	1715.07	485.63	-292.91	79.69	1082.88	-306.77	77.69	497.46
4.38000	-1010.92	287.75	67.35	-1052.11	281.45	65.61	-1253.75	317.03	39.73	-1246.85	323.35	86.89	-1828.60	108.93	26.60	-1864.26	114.14	39.00	-1911.38	108.78	233.56	-1892.79	97.41	243.10	-1449.73	192.31	1322.47	0.00	0.00	0.00	-1321.70	92.93	1652.32	-1293.77	204.07	1661.31	-1694.71	331.96	1784.16	-1458.02	249.86	1716.17	486.25	-293.07	79.84	1082.81	-306.90	77.51	497.42
4.39000	-1009.63	289.50	63.53	-1051.11	280.69	62.44	-1253.34	316.88	40.04	-1245.87	323.88	86.42	-1828.72	108.83	26.57	-1864.18	114.66	39.09	-1911.38	108.78	233.56	-1892.79	97.41	243.10	-1437.34	193.84	1324.47	0.00	0.00	0.00	-1307.86	94.66	1653.84	-1277.87	205.94	1662.10	-1686.62	331.89	1784.28	-1445.68	251.83	1717.29	485.50	-293.24	79.69	1082.63	-306.86	77.57	497.13
4.40000	-1007.91	288.63	60.99	-1050.76	281.55	58.98	-1252.70	317.10	40.56	-1244.51	324.52	86.38	-1828.15	108.33	26.68	-1863.00	114.57	39.66	-1911.38	108.78	233.56	-1892.79	97.41	243.10	-1426.02	195.68	1326.54	0.00	0.00	0.00	-1298.34	96.67	1655.62	-1264.25	207.87	1663.03	-1678.50	331.80	1784.40	-1433.36	253.81	1718.42	485.16	-293.01	79.52	1082.20	-306.49	77.64	496.78
4.41000	-1007.13	288.72	57.82	-1049.80	281.30	56.61	-1252.24	317.18	40.85	-1243.50	324.81	85.99	-1828.33	109.17	26.16	-1860.93	114.47	40.38	-1911.38	108.78	233.56	-1892.79	97.41	243.10	-1412.46	196.85	1328.62	0.00	0.00	0.00	-1283.29	98.82	1657.23	-1252.82	209.83	1664.23	-1670.37	331.70	1784.52	-1421.06	255.79	1719.57	485.70	-292.87	79.61	1082.84	-306.71	77.72	497.52
4.42000	-1007.32	288.20	54.19	-1048.85	281.27	54.20	-1251.80	317.41	40.98	-1242.28	325.06	85.71	-1825.69	107.46	26.60	-1858.56	115.03	41.16	-1911.38	108.78	233.56	-1892.79	97.41	243.10	-1400.25	198.72	1330.59	0.00	0.00	0.00	-1269.75	100.93	1658.74	-1240.74	210.43	1664.71	-1662.22	331.59	1784.63	-1408.78	257.77	1720.73	486.63	-292.86	79.93	1082.23	-306.15	77.76	495.93
4.43000	-1006.50	287.83	51.06	-1048.83	280.12	50.93	-1251.49	317.51	40.91	-1240.87	325.09	85.44	-1822.66	106.25	26.52	-1853.90	114.87	42.26	-1911.38	108.78	233.56	-1892.79	97.41	243.10	-1388.09	200.44	1332.40	0.00	0.00	0.00	-1260.41	102.99	1660.66	-1229.52	212.86	1665.39	-1654.06	331.48	1784.74	-1396.57	260.47	1721.87	486.19	-292.85	79.84	1082.25	-306.38	77.65	496.04
4.44000	-1005.66	287.01	47.85	-1048.43	278.65	47.85	-1250.93	317.85	40.81	-1239.52	324.82	85.11	-1819.68	106.92	25.71	-1847.27	114.05	44.08	-1911.38	108.78	233.56	-1892.79	97.41	243.10	-1375.73	202.19	1334.09	0.00	0.00	0.00	-1246.05	105.35	1662.56	-1217.26	215.02	1666.65	-1645.87	331.35	1784.84	-1385.67	261.61	1723.15	485.29	-293.04	79.50	1081.57	-306.50	77.42	496.25
4.45000	-1004.35	286.29	45.27	-1048.58	276.87	45.30	-1250.74	317.70	40.41	-1237.86	324.83	84.95	-1815.96	107.33	24.42	-1839.26	112.57	47.79	-1911.38	108.78	233.56	-1892.79	97.41	243.10	-1363.74	204.17	1335.45	0.00	0.00	0.00	-1234.97	107.19	1664.21	-1205.89	217.01	1667.88	-1637.67	331.22	1784.94	-1373.57	264.50	1723.94	485.27	-293.02	79.51	1082.53	-306.68	77.54	495.99
4.46000	-1004.01	287.74	43.65	-1045.73	277.54	45.05	-1250.59	317.81	40.25	-1236.77	324.62	84.79	-1812.07	106.44	23.74	-1831.73	111.52	51.24	-1911.38	108.78	233.56	-1892.79	97.41	243.10	-1353.66	205.77	1336.56	0.00	0.00	0.00	-1224.05	109.30	1665.81	-1196.56	219.34	1669.07	-1629.44	331.07	1785.03	-1362.41	266.23	1724.88	486.00	-292.68	79.97	1082.07	-306.66	77.42	496.47
4.47000	-1003.40	286.19	42.72	-1046.32	277.07	44.38	-1250.30	318.03	40.24	-1236.64	324.21	84.45	-1810.10	105.79	21.69	-1826.45	111.90	54.10	-1911.38	108.78	233.56	-1892.77	97.41	243.11	-1343.62	207.83	1337.55	0.00	0.00	0.00	-1213.02	110.90	1667.39	-1184.93	221.05	1670.27	-1621.20	330.91	1785.13	-1351.84	267.74	1725.99	485.94	-292.46	80.01	1082.18	-306.21	77.67	496.40
4.48000	-1003.20	286.14	41.98	-1048.86	277.06	43.17	-1250.15	318.18	40.17	-1236.17	324.51	84.49	-1811.02	106.22	22.33	-1823.62	114.93	58.00	-1911.37	108.78	233.58	-1877.13	99.71	254.73	-1332.13	209.47	1338.54	0.00	0.00	0.00	-1200.03	112.26	1668.87	-1175.52	222.18	1671.65	-1612.95	330.75	1785.21	-1341.22	269.18	1727.02	484.74	-292.96	79.44	1082.07	-306.34	77.57	496.79
4.49000	-1000.32	285.12	40.75	-1049.33	277.28	42.98	-1250.12	318.32	40.15	-1235.80	324.82	84.54	-1811.04	109.05	31.38	-1821.51	115.59	62.83	-1894.94	110.97	248.71	-1857.45	98.59	267.64	-1322.39	211.09	1339.61	0.00	0.00	0.00	-1190.75	113.57	1670.43	-1162.55	223.64	1672.69	-1604.67	330.57	1785.30	-1331.11	270.10	1728.06	486.14	-293.11	79.89	1082.58	-306.37	77.76	496.54
4.50000	-1002.60	285.94	40.89	-1048.34	277.20	42.44	-1249.99	318.38	40.11	-1235.62	324.94	84.48	-1809.12	113.36	42.91	-1816.86	120.67	74.16	-1876.86	110.90	264.90	-1838.20	98.04	280.95	-1313.49	212.45	1340.65	0.00	0.00	0.00	-1178.53	114.70	1671.56	-1151.08	224.63	1673.98	-1596.38	330.39	1785.38	-1320.50	271.64	1729.16	485.75	-293.06	79.80	1082.11	-306.71	77.46	496.61
4.51000	-1007.03	284.71	38.70	-1046.41	276.87	42.83	-1249.92	318.52	40.07	-1235.59	324.90	84.41	-1805.53	119.00	55.93	-1812.63	124.67	87.54	-1859.84	111.22	281.30	-1820.99	98.72	294.71	-1303.65	213.40	1341.90	0.00	0.00	0.00	-1168.87	115.99	1672.76	-1140.71	225.73	1675.06	-1588.06	330.19	1785.45	-1310.42	272.54	1730.32	485.50	-292.78	79.74	1082.12	-306.89	77.40	496.59
4.52000	-1007.71	285.63	37.84	-1044.88	277.15	43.17	-1250.01	318.45	40.03	-1235.52	324.91	84.36	-1799.77	123.76	64.81	-1799.81	129.35	103.12	-1843.18	112.38	297.50	-1803.17	99.56	309.35	-1295.05	214.21	1343.16	0.00	0.00	0.00	-1159.42	116.51	1673.89	-1131.08	226.40	1676.21	-1579.73	329.99	1785.52	-1300.87	272.85	1731.59	485.77	-292.72	79.74	1082.48	-306.63	77.57	496.72
4.53000	-1013.72	285.54	36.19	-1047.73	277.76	42.32	-1249.85	318.63	40.09	-1235.25	325.21	84.44	-1790.90	129.64	80.07	-1791.40	134.19	118.08	-1825.06	112.43	314.19	-1784.58	99.68	324.41	-1285.20	215.15	1344.48	0.00	0.00	0.00	-1150.99	116.82	1674.72	-1123.73	226.89	1677.40	-1571.38	329.77	1785.59	-1290.68	274.22	1732.68	485.80	-292.71	79.78	1082.02	-306.65	77.36	496.69
4.54000	-1002.51	286.35	39.40	-1048.06	277.67	41.82	-1249.82	318.73	40.10	-1235.29	325.18	84.30	-1779.32	136.58	95.78	-1778.61	138.60	133.30	-1805.42	111.51	330.99	-1764.28	99.03	339.92	-1276.68	215.84	1345.80	0.00	0.00	0.00	-1142.59	117.21	1675.29	-1115.18	227.09	1678.55	-1563.02	329.55	1785.65	-1281.72	274.21	1734.27	485.13	-292.96	79.60	1082.04	-306.43	77.51	497.56
4.55000	-1005.63	286.30	37.35	-1048.36	277.95	41.73	-1249.76	318.74	40.05	-1235.25	325.30	84.28	-1766.60	142.04	111.07	-1759.69	143.90	149.38	-1785.66	111.22	347.02	-1745.52	100.52	354.28	-1266.72	216.55	1347.24	0.00	0.00	0.00	-1134.03	117.55	1676.23	-1104.80	227.40	1679.66	-1554.63	329.31	1785.71	-1272.67	274.45	1735.75	484.59	-292.84	79.41	1082.66	-306.64	77.68	497.36
4.56000	-1002.32	287.49	38.83	-1048.13	277.95	41.52	-1249.88	318.68	39.96	-1235.45	325.08	84.09	-1753.73	146.57	124.87	-1746.81	149.47	163.69	-1765.57	110.98	362.36	-1725.02	100.45	368.73	-1258.87	216.89	1348.85	0.00	0.00	0.00	-1126.05	117.69	1676.84	-1096.70	227.47	1680.75	-1546.23	329.07	1785.76	-1263.43	274.92	1737.30	485.42	-292.85	79.56	1082.31	-306.29	77.73	496.54
4.57000	-1005.63	286.54	36.29	-1047.88	278.59	41.17	-1250.08	318.53	39.88	-1235.29	325.41	84.24	-1735.20	151.52	139.10	-1733.42	151.85	178.23	-1746.01	111.74	376.57	-1705.38	101.83	381.85	-1248.58	217.13	1350.62	0.00	0.00	0.00	-1116.94	117.77	1677.81	-1087.69	227.27	1682.06	-1537.81	328.81	1785.81	-1255.30	274.17	1739.30	485.06	-292.80	79.63	1082.50	-306.74	77.52	496.57
4.58000	-1003.00	287.62	37.70	-1046.50	278.42	41.43	-1250.14	318.42	39.78	-1235.40	325.18	84.15	-1716.53	154.74	152.32	-1713.58	152.29	192.79	-1726.71	113.27	389.67	-1685.95	103.07	394.48	-1240.44	217.01	1352.40	0.00	0.00	0.00	-1106.77	117.31	1678.52	-1081.01	227.31	1683.65	-1529.37	328.55	1785.86	-1246.40	274.53	1741.03	485.74	-293.11	79.68	1082.43	-306.54	77.65	496.63
4.59000	-1005.56	286.99	36.06	-1048.01	278.67	40.81	-1249.92	318.80	39.98	-1235.30	325.35	84.26	-1692.07	154.19	166.66	-1691.65	152.58	206.13	-1706.78	113.96	401.83	-1666.85	104.99	405.69	-1230.98	217.17	1354.41	0.00	0.00	0.00	-1100.29	117.41	1680.00	-1073.57	226.89	1685.16	-1520.91	328.27	1785.90	-1237.78	274.71	1742.83	486.61	-292.63	80.06	1082.30	-306.47	77.68	497.42
4.60000	-1003.28	287.87	36.99	-1048.69	278.92	40.51	-1249.91	318.83	40.00	-1235.35	325.28	84.25	-1673.81	153.19	177.44	-1672.84	152.27	216.99	-1688.10	115.99	412.42	-1647.15	106.11	416.37	-1222.05	217.36	1356.31	0.00	0.00	0.00	-1092.47	117.17	1681.50	-1063.19	226.61	1686.69	-1512.44	327.98	1785.94	-1229.70	274.66	1744.77	485.66	-292.74	79.70	1082.80	-306.60	77.60	496.69
4.61000	-1003.02	288.00	36.76	-1047.06	279.13	40.71	-1249.99	318.75	39.89	-1235.24	325.49	84.35	-1653.28	151.54	187.14	-1653.50	151.74	226.37	-1668.44	116.94	421.95	-1627.96	107.93	425.82	-1213.81	217.74	1358.16	0.00	0.00	0.00	-1082.54	117.09	1683.17	-1054.77	226.60	1688.78	-1503.94	327.68	1785.97	-1222.22	274.16	1746.55	485.54	-292.94	79.63	1082.30	-307.03	77.46	496.42
4.62000	-1003.79	286.33	35.09	-1046.04	278.95	40.76	-1249.87	318.89	39.97	-1235.24	325.42	84.38	-1631.80	150.48	194.58	-1630.63	152.50	234.03	-1649.01	118.38	429.69	-1608.80	109.65	434.38	-1205.90	217.73	1360.09	0.00	0.00	0.00	-1078.52	116.68	1685.30	-1047.81	225.52	1691.08	-1495.43	327.38	1786.00	-1214.91	273.58	1748.36	485.88	-292.74	79.81	1082.82	-306.69	77.66	496.36
4.63000	-1007.23	287.70	33.92	-1048.88	279.64	39.84	-1249.76	318.96	39.96	-1235.22	325.39	84.46	-1603.70	149.58	201.52	-1604.59	151.88	240.81	-1629.19	119.44	435.98	-1589.01	110.93	441.76	-1197.25	217.75	1361.87	0.00	0.00	0.00	-1069.40	116.17	1687.22	-1039.66	225.21	1693.46	-1486.90	327.06	1786.02	-1207.29	273.83	1749.95	486.01	-292.66	79.70	1082.83	-306.79	77.77	497.49
4.64000	-1005.52	287.44	34.35	-1047.86	279.18	40.03	-1249.88	318.89	39.98	-1235.38	325.09	84.46	-1577.46	148.73	206.17	-1580.16	150.75	245.72	-1609.58	120.63	440.56	-1569.20	112.86	447.45	-1189.74	218.35	1363.50	0.00	0.00	0.00	-1063.50	116.09	1689.60	-1032.31	224.53	1695.73	-1478.35	326.73	1786.04	-1199.93	273.86	1751.50	485.95	-292.75	79.71	1082.33	-306.80	77.59	496.73
4.65000	-1003.44	286.70	34.33	-1046.90	279.23	39.99	-1249.77	318.95	39.97	-1235.37	325.02	84.55	-1547.67	147.30	210.45	-1551.52	150.17	249.56	-1589.26	121.46	443.53	-1549.54	114.43	451.35	-1181.43	218.33	1365.07	0.00	0.00	0.00	-1057.42	115.80	1691.82	-1025.30	223.62	1698.32	-1469.78	326.39	1786.05	-1192.60	273.61	1752.93	486.04	-292.78	79.83	1082.53	-306.77	77.58	496.82
4.66000	-1000.74	287.38	34.84	-1047.40	279.24	39.60	-1249.88	318.73	39.88	-1235.27	325.01	84.63	-1522.61	145.99	215.05	-1526.85	148.24	252.85	-1569.18	122.77	444.49	-1528.87	114.94	453.85	-1173.22	218.69	1366.43	0.00	0.00	0.00	-1046.62	115.25	1693.88	-1019.72	223.29	1700.88	-1461.19	326.04	1786.06	-1185.25	273.77	1754.33	484.99	-292.89	79.52	1082.95	-306.69	77.79	496.29
4.67000	-1006.72	286.95	32.66	-1048.28	279.18	39.23	-1249.84	318.86	39.93	-1235.43	324.61	84.55	-1495.86	145.17	215.02	-1500.59	146.92	253.31	-1548.95	123.80	443.77	-1509.12	116.52	454.08	-1164.65	218.60	1367.69	0.00	0.00	0.00	-1044.03	114.85	1696.27	-1011.58	222.30	1703.28	-1452.59	325.68	1786.07	-1178.76	272.73	1755.75	485.28	-293.11	79.52	1082.94	-306.48	77.78	496.32
4.68000	-1005.43	287.02	32.37	-1046.52	279.13	39.43	-1249.75	318.87	39.94	-1235.29	324.73	84.69	-1467.67	143.68	214.25	-1472.93	146.34	252.31	-1528.71	125.11	441.19	-1488.79	117.90	452.70	-1156.37	218.96	1368.86	0.00	0.00	0.00	-1039.65	113.88	1698.26	-1005.46	221.57	1705.49	-1443.97	325.30	1786.07	-1171.66	272.64	1756.88	486.07	-292.70	79.91	1082.29	-306.72	77.55	496.55
4.69000	-1003.45	287.24	32.32	-1046.42	279.32	39.41	-1249.46	319.31	40.10	-1235.33	324.52	84.70	-1439.40	143.02	212.07	-1446.88	145.42	249.67	-1507.34	125.24	437.26	-1468.10	118.36	450.17	-1149.43	219.22	1369.96	0.00	0.00	0.00	-1028.57	113.28	1700.08	-996.56	220.47	1707.39	-1435.32	324.92	1786.07	-1164.62	272.40	1757.84	485.19	-292.93	79.65	1082.50	-306.70	77.61	497.17
4.70000	-1000.62	286.35	33.10	-1048.37	279.42	38.80	-1249.84	318.80	39.87	-1235.16	324.64	84.81	-1410.63	141.81	206.44	-1417.71	146.23	244.92	-1486.14	125.69	431.45	-1447.45	118.95	445.79	-1140.93	219.15	1370.80	0.00	0.00	0.00	-1020.32	113.09	1701.77	-989.98	219.79	1709.52	-1426.66	324.53	1786.06	-1157.79	271.78	1758.77	485.85	-292.82	79.86	1081.81	-306.79	77.38	497.45
4.71000	-1004.84	287.37	31.61	-1050.04	279.31	37.92	-1249.79	318.86	39.89	-1235.26	324.29	84.72	-1379.68	140.82	201.99	-1387.43	145.04	240.57	-1464.80	126.08	424.08	-1426.43	119.25	440.07	-1133.85	219.22	1371.60	0.00	0.00	0.00	-1013.41	112.26	1703.33	-983.11	219.15	1711.26	-1417.98	324.12	1786.05	-1150.89	271.19	1759.55	486.40	-292.50	79.98	1082.01	-306.79	77.52	497.09
4.72000	-1006.08	287.85	31.26	-1044.83	279.78	40.32	-1249.67	319.06	39.95	-1235.08	324.47	84.91	-1349.55	140.13	196.68	-1356.62	144.88	235.03	-1441.96	125.09	415.34	-1404.75	119.00	432.82	-1125.63	219.56	1372.35	0.00	0.00	0.00	-1007.80	111.69	1704.75	-975.32	218.37	1712.85	-1409.29	323.70	1786.03	-1143.81	270.73	1760.12	486.12	-292.89	79.74	1083.12	-306.52	77.89	496.15
4.73000	-1002.30	288.29	32.71	-1053.08	279.30	37.08	-1249.41	319.28	40.09	-1235.00	324.34	84.96	-1315.31	138.62	191.39	-1326.97	144.24	228.43	-1419.78	125.27	404.67	-1382.94	118.09	424.36	-1117.83	219.10	1372.93	0.00	0.00	0.00	-1000.94	111.22	1705.82	-968.64	217.17	1714.12	-1400.57	323.28	1786.01	-1136.39	270.55	1760.60	485.30	-292.94	79.57	1082.48	-306.87	77.68	496.13
4.74000	-1011.05	287.64	28.96	-1046.86	278.80	38.32	-1249.57	319.03	39.92	-1234.98	324.13	84.97	-1281.29	138.12	187.34	-1296.05	142.78	221.16	-1396.29	123.90	393.05	-1360.89	118.18	413.96	-1110.57	219.27	1373.36	0.00	0.00	0.00	-991.83	110.25	1706.73	-960.08	216.68	1715.05	-1391.84	322.84	1785.98	-1129.50	269.65	1761.03	485.61	-292.83	79.73	1082.48	-306.52	77.78	497.16
4.75000	-1008.10	287.80	29.48	-1046.19	278.09	38.07	-1249.47	318.96	39.95	-1234.82	324.15	85.12	-1248.43	138.11	180.07	-1265.25	140.84	214.43	-1372.87	123.23	379.79	-1337.97	117.05	402.54	-1103.09	219.25	1373.80	0.00	0.00	0.00	-984.05	109.24	1707.44	-951.44	215.94	1716.06	-1383.09	322.39	1785.95	-1122.04	269.03	1761.21	486.22	-292.74	79.94	1081.93	-306.75	77.44	496.56
4.76000	-1002.99	287.53	30.51	-1048.34	277.21	37.60	-1249.27	319.29	40.10	-1234.83	323.79	85.17	-1214.78	136.56	172.43	-1231.41	139.97	206.13	-1348.53	122.01	365.60	-1315.18	116.19	389.82	-1094.31	218.82	1374.01	0.00	0.00	0.00	-979.28	108.57	1708.27	-946.76	215.06	1717.00	-1374.31	321.93	1785.91	-1114.68	268.37	1761.39	485.88	-292.61	79.96	1082.30	-306.60	77.54	497.33
4.77000	-1007.26	285.65	29.24	-1046.03	277.06	37.92	-1249.45	318.91	39.89	-1234.66	323.83	85.33	-1181.68	135.36	163.94	-1199.26	138.56	196.68	-1323.42	120.12	350.40	-1291.05	114.26	376.36	-1086.63	218.77	1374.09	0.00	0.00	0.00	-972.16	107.81	1708.65	-938.22	214.65	1718.06	-1365.52	321.46	1785.87	-1107.19	267.84	1761.41	485.51	-292.83	79.72	1082.75	-306.54	77.64	497.08
4.78000	-1001.59	287.34	31.83	-1046.66	277.42	37.71	-1249.45	318.93	39.99	-1234.55	323.66	85.44	-1145.52	132.86	156.01	-1168.05	136.81	186.47	-1300.19	118.36	332.45	-1266.67	112.52	361.90	-1079.32	216.85	1373.09	0.00	0.00	0.00	-962.72	106.69	1708.73	-929.56	213.86	1718.46	-1356.72	320.97	1785.83	-1099.90	267.04	1761.34	486.01	-292.68	80.03	1082.29	-306.58	77.59	496.69
4.79000	-1004.88	285.95	29.72	-1046.92	277.67	37.49	-1249.40	318.84	39.99	-1234.55	323.40	85.56	-1109.87	130.67	147.54	-1134.67	134.40	176.55	-1273.70	116.55	314.84	-1242.26	111.15	346.21	-1068.86	217.26	1373.88	0.00	0.00	0.00	-953.99	106.15	1708.88	-921.32	213.44	1718.70	-1347.89	320.48	1785.78	-1091.99	266.88	1761.10	485.27	-292.51	79.83	1082.26	-306.62	77.53	497.06
4.80000	-1005.53	286.41	29.13	-1037.48	277.34	39.11	-1249.27	318.86	40.10	-1234.39	323.36	85.81	-1075.22	128.03	138.93	-1099.54	131.67	166.98	-1245.27	114.85	298.78	-1217.51	109.84	329.84	-1061.03	216.99	1374.03	0.00	0.00	0.00	-945.88	105.13	1708.73	-913.80	211.85	1718.89	-1339.04	319.97	1785.72	-1084.54	265.76	1760.99	485.14	-292.86	79.75	1082.68	-306.68	77.66	496.82
4.81000	-1002.91	286.26	29.80	-1044.22	278.94	38.41	-1249.17	318.87	40.21	-1234.30	323.08	86.03	-1039.99	124.52	130.47	-1064.37	128.45	157.63	-1217.69	112.95	280.48	-1191.20	107.42	313.14	-1053.95	216.80	1373.77	0.00	0.00	0.00	-940.16	104.17	1708.77	-906.67	210.91	1719.04	-1330.18	319.45	1785.66	-1077.03	264.42	1760.80	485.13	-292.77	79.65	1082.20	-306.47	77.60	497.88
4.82000	-1003.32	287.04	29.33	-1037.50	277.79	38.54	-1249.05	318.61	40.25	-1234.28	322.73	86.24	-1003.33	121.17	123.13	-1030.57	124.96	147.99	-1188.74	110.18	261.63	-1164.21	104.60	296.32	-1045.28	216.14	1373.44	0.00	0.00	0.00	-930.49	103.20	1708.52	-899.35	210.06	1718.97	-1321.30	318.92	1785.60	-1068.99	263.78	1760.43	485.80	-292.50	79.84	1081.91	-306.42	77.63	497.28
4.83000	-969.63	285.94	35.05	-1039.90	277.73	38.08	-1248.78	318.39	40.54	-1234.15	322.46	86.53	-965.88	115.55	116.01	-994.84	120.74	139.05	-1159.53	107.61	242.32	-1136.79	101.35	279.10	-1036.09	215.88	1372.99	0.00	0.00	0.00	-921.00	103.72	1709.63	-890.39	208.30	1718.41	-1312.39	318.38	1785.53	-1061.24	262.58	1760.06	485.23	-292.62	79.59	1082.25	-306.31	77.78	497.28
4.84000	-1001.00	288.14	30.34	-1041.05	275.93	37.25	-1248.75	317.63	40.76	-1233.90	322.26	86.91	-928.47	110.22	109.55	-958.78	115.26	130.71	-1129.51	104.87	223.20	-1108.29	97.78	261.79	-1028.92	215.51	1372.35	0.00	0.00	0.00	-912.61	102.81	1709.56	-885.03	207.16	1718.18	-1303.47	317.83	1785.45	-1052.92	262.03	1759.41	485.90	-292.53	79.81	1082.10	-306.53	77.65	496.52
4.85000	-997.33	284.62	29.04	-1044.72	276.59	36.80	-1248.25	317.30	41.18	-1233.87	321.82	87.25	-889.35	102.65	103.90	-923.20	109.18	122.72	-1098.87	102.23	204.20	-1080.55	96.12	243.72	-1021.03	215.16	1371.74	0.00	0.00	0.00	-904.57	101.78	1709.13	-876.37	205.59	1717.97	-1294.53	317.26	1785.38	-1045.22	260.41	1758.82	484.81	-292.90	79.57	1082.35	-306.87	77.60	496.31
4.86000	-995.29	285.29	30.40	-1043.02	277.21	37.19	-1247.95	316.69	41.70	-1233.77	321.38	87.59	-850.84	95.58	99.43	-886.44	102.39	115.76	-1067.53	98.93	185.78	-1052.44	94.19	225.96	-1012.10	214.12	1371.02	0.00	0.00	0.00	-896.30	100.69	1708.60	-869.57	204.30	1717.71	-1285.58	316.69	1785.29	-1037.12	259.32	1758.03	485.45	-292.53	79.67	1082.32	-306.36	77.61	496.11
4.87000	-998.69	286.50	29.53	-1040.30	277.79	38.29	-1247.92	315.50	42.07	-1234.01	320.56	87.84	-816.56	88.77	94.59	-850.43	95.15	109.60	-1035.71	95.74	168.00	-1023.16	91.21	209.22	-1004.48	211.87	1369.38	0.00	0.00	0.00	-887.94	99.68	1708.06	-861.05	203.26	1717.29	-1276.60	316.10	1785.20	-1029.07	258.03	1757.23	485.74	-292.74	79.73	1082.16	-306.20	77.58	497.17
4.88000	-1000.96	287.37	29.71	-1040.87	278.95	38.83	-1247.63	314.27	42.65	-1233.71	320.27	88.47	-781.95	80.67	91.14	-815.29	87.80	104.19	-1003.18	91.19	151.53	-994.00	88.19	192.91	-995.76	212.33	1369.23	0.00	0.00	0.00	-879.43	98.64	1707.38	-850.10	201.97	1716.51	-1267.60	315.50	1785.11	-1020.75	256.82	1756.24	485.40	-292.94	79.63	1081.99	-306.10	77.66	497.51
4.89000	-1002.43	287.91	29.80	-1042.91	278.81	38.60	-1247.19	313.30	43.55	-1233.99	319.22	88.75	-746.02	72.66	89.06	-780.71	80.99	99.76	-970.41	86.25	136.01	-963.96	84.16	177.87	-986.53	211.66	1368.32	0.00	0.00	0.00	-870.86	97.57	1706.61	-842.38	201.26	1715.89	-1258.59	314.89	1785.01	-1012.22	255.90	1755.06	485.00	-292.98	79.60	1082.17	-306.56	77.50	497.73
4.90000	-1000.46	287.84	30.18	-1043.93	278.85	38.22	-1246.87	312.15	44.34	-1233.79	318.69	89.43	-711.59	65.16	88.37	-746.33	73.47	96.81	-937.53	80.86	121.79	-933.79	79.50	164.01	-977.35	210.30	1367.11	0.00	0.00	0.00	-862.07	95.99	1705.64	-833.31	200.08	1715.08	-1249.55	314.26	1784.90	-1004.14	253.82	1753.82	484.78	-292.90	79.58	1082.59	-306.63	77.61	496.82
4.91000	-1003.32	288.88	29.83	-1042.12	278.59	38.13	-1246.33	311.45	45.54	-1233.58	318.04	90.14	-678.36	58.00	89.37	-714.31	66.78	95.25	-905.26	75.56	109.05	-903.93	73.78	151.89	-969.02	209.30	1365.77	0.00	0.00	0.00	-853.39	94.70	1704.68	-825.88	198.78	1714.16	-1240.50	313.63	1784.79	-995.76	252.31	1752.44	485.57	-292.93	79.66	1082.57	-306.42	77.75	497.35
4.92000	-1004.11	288.38	28.63	-1043.80	279.42	37.54	-1246.26	310.16	46.58	-1233.50	317.15	90.79	-645.68	51.38	92.13	-679.71	60.65	96.26	-873.91	70.85	97.62	-874.47	68.05	141.17	-959.84	207.97	1364.29	0.00	0.00	0.00	-844.68	93.43	1703.56	-816.42	197.62	1713.05	-1231.43	312.98	1784.68	-987.04	251.07	1750.81	485.66	-293.00	79.67	1082.65	-306.49	77.72	497.34
4.93000	-1002.62	288.80	29.34	-1042.97	279.46	37.90	-1246.13	308.96	47.68	-1233.69	315.84	91.31	-611.12	46.42	97.04	-649.48	55.59	98.12	-843.59	65.83	88.01	-845.73	62.05	132.18	-950.91	206.43	1362.63	0.00	0.00	0.00	-835.67	91.95	1702.34	-807.64	196.41	1711.57	-1222.34	312.32	1784.56	-978.83	248.91	1749.29	485.10	-293.04	79.52	1082.44	-306.66	77.62	496.85
4.94000	-1002.37	288.96	28.82	-1043.37	279.75	37.75	-1245.64	308.50	49.07	-1233.56	315.01	92.07	-582.65	42.27	102.22	-619.55	51.26	101.46	-814.20	60.49	80.41	-818.65	57.04	124.44	-942.85	204.88	1360.90	0.00	0.00	0.00	-826.82	90.62	1701.01	-800.20	195.22	1710.49	-1213.23	311.65	1784.44	-970.02	247.56	1747.48	485.52	-293.18	79.74	1082.19	-306.83	77.49	496.73
4.95000	-1000.87	289.06	28.92	-1043.14	279.86	38.03	-1245.37	307.89	50.31	-1233.42	314.00	92.85	-556.92	39.47	107.93	-591.37	48.57	106.02	-785.85	54.72	74.82	-792.80	52.28	118.16	-934.71	203.51	1359.11	0.00	0.00	0.00	-817.75	89.11	1699.58	-789.98	193.95	1709.05	-1204.10	310.96	1784.31	-961.48	245.49	1745.72	486.34	-292.76	80.01	1082.12	-306.50	77.52	496.63
4.96000	-1000.89	288.89	29.00	-1043.64	279.22	37.68	-1244.85	307.46	51.60	-1233.11	313.26	93.78	-532.24	38.14	114.14	-565.60	45.09	110.53	-759.29	49.10	70.56	-768.39	47.76	113.13	-926.08	201.91	1357.23	0.00	0.00	0.00	-808.25	87.04	1697.90	-780.10	192.28	1707.42	-1194.96	310.27	1784.17	-952.83	243.35	1743.90	485.27	-293.04	79.71	1082.61	-306.68	77.49	496.46
4.97000	-1000.32	289.53	29.34	-1043.46	280.20	37.69	-1244.33	307.17	52.98	-1232.70	312.66	94.84	-508.23	37.71	120.80	-542.50	43.85	115.01	-734.44	44.18	67.17	-745.13	42.81	109.48	-916.99	200.03	1355.31	0.00	0.00	0.00	-799.00	85.27	1696.33	-771.47	190.56	1706.02	-1185.79	309.56	1784.03	-944.04	241.06	1742.09	485.23	-292.84	79.66	1082.30	-306.46	77.50	496.39
4.98000	-1004.30	289.35	28.05	-1043.58	280.05	37.74	-1244.38	306.25	54.07	-1232.05	312.32	96.02	-487.81	37.70	126.34	-521.27	43.21	119.71	-711.59	39.57	64.67	-724.16	39.17	106.24	-906.61	198.13	1353.49	0.00	0.00	0.00	-789.73	83.30	1694.71	-763.29	189.07	1704.34	-1176.61	308.84	1783.88	-935.22	238.65	1740.36	484.88	-292.84	79.61	1081.89	-306.49	77.56	497.04
4.99000	-1002.67	289.36	28.27	-1044.87	280.17	37.56	-1243.98	305.92	55.59	-1231.37	311.98	97.37	-468.45	37.91	131.92	-502.49	42.81	123.47	-690.99	35.39	62.83	-704.76	34.96	104.17	-897.99	195.88	1351.77	0.00	0.00	0.00	-780.29	81.22	1693.13	-752.43	186.91	1702.66	-1167.40	308.10	1783.73	-926.65	235.83	1738.75	485.03	-292.97	79.58	1082.61	-306.34	77.86	495.77
5.00000	-1001.70	289.47	28.65	-1041.04	280.00	38.23	-1243.53	305.56	57.16	-1230.50	311.86	98.95	-453.17	38.55	135.89	-485.77	42.25	126.89	-672.63	31.39	61.51	-687.78	31.57	102.30	-890.28	193.76	1350.01	0.00	0.00	0.00	-770.89	79.11	1691.53	-746.02	185.01	1701.55	-1158.18	307.36	1783.58	-917.83	232.98	1737.26	485.04	-292.89	79.58	1082.56	-306.40	77.68	496.37
5.01000	-1000.29	289.28	29.04	-1041.95	280.04	38.38	-1243.29	305.04	58.75	-1229.65	311.63	100.45	-438.08	39.01	138.78	-471.54	42.38	128.70	-656.58	28.16	60.20	-672.52	27.87	101.13	-880.95	191.57	1348.53	0.00	0.00	0.00	-761.33	76.88	1689.99	-736.33	183.13	1699.78	-1148.94	306.60	1783.42	-908.73	230.24	1735.88	485.48	-292.80	79.82	1081.61	-306.63	77.31	496.48
5.02000	-1001.41	289.18	28.88	-1042.35	279.99	38.32	-1242.65	305.14	60.73	-1228.76	311.28	102.13	-426.84	39.74	139.66	-459.04	42.37	129.68	-643.13	25.37	58.99	-659.77	25.46	99.55	-871.46	189.54	1347.17	0.00	0.00	0.00	-751.59	74.33	1688.52	-726.20	180.60	1698.53	-1139.68	305.83	1783.25	-899.54	227.36	1734.71	485.14	-293.11	79.67	1081.97	-306.78	77.44	497.35
5.03000	-1001.01	289.25	28.69	-1038.38	279.61	39.31	-1242.04	305.16	62.93	-1227.22	311.13	103.97	-417.71	40.47	138.49	-448.83	43.08	128.30	-632.26	22.75	58.64	-648.61	22.91	98.39	-862.04	187.35	1346.00	0.00	0.00	0.00	-742.05	71.98	1687.22	-716.28	178.34	1697.56	-1130.40	305.04	1783.08	-890.39	224.48	1733.61	485.89	-293.04	79.81	1082.36	-306.70	77.70	497.72
5.04000	-1004.34	289.57	27.83	-1044.53	280.88	37.79	-1241.32	305.22	65.44	-1226.55	310.75	105.93	-404.40	40.83	135.75	-440.32	42.76	125.36	-623.91	21.20	57.37	-639.78	21.23	96.74	-852.49	184.68	1345.10	0.00	0.00	0.00	-732.37	69.41	1686.05	-706.04	175.74	1696.44	-1121.10	304.25	1782.90	-881.07	221.74	1732.67	486.40	-292.75	79.96	1082.21	-306.68	77.65	497.17
5.05000	-1001.23	289.89	28.46	-1045.16	281.41	37.32	-1240.18	305.72	68.27	-1225.28	310.44	108.17	-402.16	40.37	128.56	-434.07	41.69	120.73	-618.16	20.56	54.82	-633.74	20.89	94.14	-843.69	182.41	1344.31	0.00	0.00	0.00	-722.58	66.64	1684.95	-695.54	173.61	1695.41	-1111.78	303.44	1782.72	-871.81	218.78	1731.89	486.17	-292.71	79.97	1082.21	-306.79	77.64	496.70
5.06000	-997.69	289.17	29.03	-1045.37	281.65	37.17	-1239.00	306.02	71.24	-1223.49	310.52	110.84	-396.62	38.68	120.82	-430.71	40.67	113.11	-616.35	19.60	51.66	-629.94	20.81	91.36	-833.81	180.25	1343.78	0.00	0.00	0.00	-712.92	64.06	1684.15	-688.32	170.69	1695.04	-1102.44	302.62	1782.53	-862.67	215.45	1731.34	485.96	-292.99	79.80	1082.88	-306.35	77.79	496.82
5.07000	-1005.12	289.17	27.35	-1043.42	278.87	38.16	-1237.60	306.41	74.59	-1221.07	311.17	113.99	-392.66	36.87	111.68	-428.35	39.09	103.77	-615.64	18.99	49.21	-628.38	20.78	88.79	-825.14	177.79	1343.37	0.00	0.00	0.00	-703.15	60.93	1683.53	-677.22	168.16	1694.77	-1093.08	301.78	1782.34	-853.33	212.25	1731.10	485.33	-292.85	79.74	1082.24	-306.52	77.48	497.50
5.08000	-998.64	288.89	29.02	-1043.08	279.38	38.52	-1235.84	306.98	78.40	-1218.34	311.82	117.54	-390.65	34.25	101.82	-425.47	37.02	95.05	-613.97	18.37	46.30	-626.36	20.75	87.05	-814.13	175.33	1343.20	0.00	0.00	0.00	-693.48	58.05	1683.15	-668.51	165.42	1694.68	-1083.71	300.93	1782.14	-843.90	208.77	1731.08	485.63	-292.85	79.76	1082.56	-306.54	77.78	497.17
5.09000	-1000.33	289.85	28.68	-1042.99	279.35	38.55	-1234.41	306.66	82.23	-1215.12	312.55	121.61	-384.34	30.50	93.04	-420.93	34.19	88.03	-611.64	16.21	44.90	-621.76	19.41	86.40	-804.34	172.85	1343.20	0.00	0.00	0.00	-683.67	55.19	1683.22	-657.12	162.55	1694.89	-1074.31	300.07	1781.93	-834.20	205.26	1731.50	485.57	-292.71	79.87	1082.57	-306.60	77.63	497.43
5.10000	-1001.43	288.93	28.40	-1042.69	279.51	38.91	-1232.48	306.57	86.65	-1211.85	312.70	125.75	-380.80	27.33	84.58	-417.20	31.28	81.92	-610.04	14.89	43.81	-617.98	18.40	85.11	-793.61	170.18	1343.58	0.00	0.00	0.00	-673.85	52.16	1683.56	-648.49	159.26	1695.63	-1064.90	299.20	1781.72	-824.34	202.27	1732.10	485.49	-292.82	79.75	1083.03	-306.42	77.73	497.07
5.11000	-1000.45	288.97	28.13	-1042.41	279.46	39.23	-1230.04	306.43	91.52	-1207.74	313.12	130.51	-379.23	25.56	77.05	-414.90	29.64	75.59	-609.02	14.10	43.32	-616.03	18.07	83.83	-783.99	167.51	1344.37	0.00	0.00	0.00	-663.68	49.01	1684.18	-638.38	156.47	1696.78	-1055.47	298.31	1781.51	-814.49	199.09	1732.94	485.44	-293.03	79.69	1082.51	-306.54	77.76	497.01
5.12000	-1000.99	289.67	28.22	-1042.37	279.13	39.47	-1226.48	307.17	97.32	-1202.85	313.93	135.80	-377.35	24.45	70.26	-412.42	29.61	70.58	-607.96	13.47	43.29	-614.24	16.91	83.44	-772.45	164.37	1345.31	0.00	0.00	0.00	-653.56	45.83	1685.02	-629.35	153.22	1697.94	-1046.01	297.41	1781.29	-804.71	195.58	1733.87	486.36	-292.78	80.01	1082.50	-306.49	77.84	496.66
5.13000	-997.81	289.42	28.13	-1041.49	277.84	41.20	-1223.30	306.59	103.15	-1197.35	314.73	141.65	-374.53	23.56	64.50	-410.00	28.87	65.95	-606.93	13.80	43.27	-612.58	16.36	82.92	-762.87	161.31	1346.51	0.00	0.00	0.00	-643.47	42.94	1686.12	-619.43	150.04	1699.22	-1036.54	296.50	1781.06	-794.99	191.95	1734.93	486.22	-292.76	79.97	1082.33	-306.29	77.83	497.31
5.14000	-999.23	289.16	28.10	-1035.89	278.59	42.12	-1219.45	305.90	109.49	-1191.52	314.71	147.57	-371.97	22.20	59.02	-408.07	28.06	61.27	-605.83	14.49	43.73	-610.37	15.02	82.28	-753.89	158.12	1347.80	0.00	0.00	0.00	-633.49	39.97	1687.32	-610.02	146.56	1700.73	-1027.05	295.58	1780.83	-785.24	188.33	1736.21	486.05	-292.78	79.97	1081.94	-306.46	77.60	496.87
5.15000	-1003.93	289.69	26.68	-1039.21	278.59	40.98	-1213.69	306.34	117.00	-1184.16	315.33	154.10	-369.99	21.30	52.99	-409.00	26.67	56.04	-604.34	14.58	44.56	-608.24	13.99	81.42	-741.45	155.15	1349.20	0.00	0.00	0.00	-623.40	36.45	1688.62	-600.58	143.36	1702.30	-1017.54	294.64	1780.59	-775.60	184.80	1737.45	485.21	-293.01	79.71	1082.22	-306.23	77.83	497.48
5.16000	-998.26	287.75	28.11	-1039.34	278.01	41.22	-1207.91	305.14	124.66	-1176.05	315.54	161.08	-369.82	20.59	46.92	-406.31	25.71	51.80	-603.20	14.52	44.35	-606.57	13.63	80.32	-730.63	151.97	1350.61	0.00	0.00	0.00	-613.39	33.19	1689.97	-590.89	140.37	1703.80	-1008.01	293.68	1780.35	-765.96	181.59	1738.75	486.05	-292.84	80.04	1082.28	-306.65	77.66	497.28
5.17000	-1001.88	289.09	27.20	-1038.34	278.38	41.86	-1200.62	304.11	133.13	-1167.33	314.07	167.93	-367.61	19.76	41.94	-403.52	25.44	48.76	-602.50	14.21	43.59	-604.77	13.20	79.87	-719.83	148.99	1352.09	0.00	0.00	0.00	-603.80	30.41	1691.48	-581.58	137.28	1705.51	-998.46	292.72	1780.10	-756.43	178.41	1740.05	485.35	-292.49	79.80	1082.64	-306.75	77.91	496.51
5.18000	-996.19	288.96	28.29	-1036.69	278.37	42.45	-1192.20	302.34	142.41	-1156.89	313.38	175.86	-366.26	19.77	39.21	-403.24	25.35	46.69	-602.09	14.37	43.33	-603.30	13.29	79.82	-709.53	146.11	1353.40	0.00	0.00	0.00	-593.84	26.87	1692.97	-570.81	134.08	1707.14	-988.89	291.74	1779.84	-747.07	174.93	1741.34	484.87	-292.63	79.68	1082.61	-306.48	77.95	496.97
5.19000	-1003.62	288.26	26.24	-1036.16	277.63	42.98	-1182.61	300.16	152.23	-1146.34	311.20	183.77	-368.16	19.85	36.95	-403.77	25.57	45.19	-601.68	14.23	43.33	-602.81	13.54	79.62	-698.33	143.11	1354.75	0.00	0.00	0.00	-584.25	23.90	1694.59	-562.80	131.13	1708.93	-979.30	290.75	1779.58	-737.53	171.94	1742.57	485.32	-292.56	79.87	1082.41	-306.60	77.77	497.13
5.20000	-999.39	287.64	26.57	-1034.71	276.84	43.27	-1172.56	296.80	162.66	-1135.00	308.52	192.41	-364.71	19.88	36.04	-404.67	25.55	44.06	-601.58	14.59	43.07	-602.36	13.36	79.71	-687.82	140.15	1356.12	0.00	0.00	0.00	-574.67	20.88	1696.24	-552.01	128.23	1710.59	-969.69	289.74	1779.31	-727.88	169.25	1743.65	485.56	-292.39	79.96	1082.04	-306.50	77.82	497.51
5.21000	-995.27	288.00	26.37	-1032.48	275.72	42.84	-1161.11	293.76	174.20	-1122.44	306.01	201.63	-363.29	19.92	35.57	-402.25	25.63	44.10	-601.38	14.38	43.08	-601.96	13.12	79.73	-677.68	137.08	1357.30	0.00	0.00	0.00	-565.07	17.91	1697.93	-542.47	124.87	1712.26	-960.07	288.72	1779.04	-718.63	165.98	1744.76	484.85	-292.45	79.76	1082.13	-306.45	77.80	497.30
5.22000	-996.75	286.08	24.55	-1028.95	274.39	43.21	-1148.76	290.51	185.86	-1109.40	302.64	210.48	-364.92	19.92	34.65	-401.57	25.69	43.87	-601.35	14.50	42.98	-601.74	13.26	79.63	-668.70	134.29	1358.32	0.00	0.00	0.00	-555.63	15.24	1699.59	-532.18	122.24	1713.86	-950.42	287.69	1778.76	-709.66	162.32	1745.87	485.42	-292.57	79.89	1082.31	-306.27	77.92	496.69
5.23000	-989.92	285.56	24.18	-1023.94	273.36	44.50	-1135.46	286.99	197.21	-1095.65	298.67	219.01	-365.49	20.52	33.84	-402.80	25.49	43.25	-601.20	14.31	43.01	-601.74	13.29	79.54	-657.34	131.52	1359.39	0.00	0.00	0.00	-546.06	12.16	1701.09	-523.88	119.33	1715.68	-940.76	286.64	1778.48	-700.03	160.20	1746.78	485.70	-292.58	79.89	1082.58	-306.28	77.96	497.27
5.24000	-988.37	285.27	22.10	-1017.69	272.03	46.28	-1120.95	283.39	208.01	-1080.77	294.90	227.15	-363.85	20.29	34.03	-402.30	25.76	43.14	-601.08	14.11	43.03	-601.54	12.77	79.71	-647.20	129.04	1360.29	0.00	0.00	0.00	-536.59	9.25	1702.54	-515.15	116.47	1717.21	-931.07	285.58	1778.19	-690.77	157.43	1747.78	485.71	-292.74	79.87	1081.78	-306.52	77.64	496.96
5.25000	-986.56	285.03	20.16	-1011.44	271.01	47.38	-1105.36	280.03	218.51	-1064.53	291.04	234.80	-364.76	19.69	33.56	-400.89	26.05	43.20	-601.18	14.44	42.82	-601.65	12.91	79.58	-637.91	126.89	1361.35	0.00	0.00	0.00	-527.26	6.75	1703.96	-504.55	113.91	1718.60	-921.36	284.51	1777.89	-681.33	154.97	1748.67	485.46	-292.73	79.82	1082.10	-306.59	77.51	497.21
5.26000	-981.48	284.11	18.08	-1003.17	269.16	48.25	-1089.58	275.78	228.17	-1046.99	287.39	241.91	-364.17	19.79	33.64	-402.70	25.74	42.60	-601.20	14.29	42.87	-601.78	13.24	79.39	-627.86	124.68	1362.27	0.00	0.00	0.00	-517.84	4.18	1705.14	-496.28	111.39	1720.21	-911.64	283.42	1777.59	-671.90	152.70	1749.56	485.20	-292.73	79.65	1081.81	-306.53	77.49	497.65
5.27000	-975.19	283.26	16.17	-994.01	267.64	49.00	-1072.14	271.91	237.43	-1029.25	283.52	248.48	-362.50	20.09	34.15	-401.74	25.51	42.81	-601.11	14.17	42.89	-601.55	12.96	79.54	-618.33	122.97	1363.19	0.00	0.00	0.00	-508.48	1.91	1706.23	-486.70	109.20	1721.42	-901.90	282.32	1777.29	-662.63	150.40	1750.51	485.97	-292.60	79.93	1082.09	-306.32	77.79	496.69
5.28000	-969.60	282.51	15.04	-982.53	266.39	51.42	-1054.44	267.46	244.85	-1011.45	279.50	254.46	-363.30	20.02	33.62	-401.02	25.73	42.90	-601.14	14.24	42.86	-601.42	12.86	79.60	-609.07	121.36	1364.11	0.00	0.00	0.00	-499.02	-0.47	1707.12	-476.47	107.17	1722.33	-892.13	281.20	1776.97	-653.27	148.49	1751.39	485.96	-292.90	79.77	1082.56	-306.42	77.83	496.52
5.29000	-951.27	280.52	20.32	-966.78	263.69	56.55	-1036.49	263.69	250.34	-993.18	276.19	259.89	-362.98	19.77	33.48	-401.56	25.86	42.61	-601.11	14.22	42.86	-601.28	12.58	79.86	-600.50	120.06	1365.06	0.00	0.00	0.00	-489.67	-2.50	1707.94	-467.28	105.01	1723.15	-882.35	280.07	1776.65	-643.97	146.67	1752.27	486.68	-292.78	80.09	1082.81	-306.59	77.95	496.97
5.30000	-934.36	276.39	25.14	-947.60	260.23	62.07	-1018.54	260.46	255.09	-974.71	273.43	264.96	-362.67	20.10	33.54	-402.04	25.70	42.41	-601.12	14.29	42.81	-601.43	12.89	79.78	-591.07	118.33	1366.05	0.00	0.00	0.00	-480.32	-4.37	1708.73	-457.26	103.18	1724.02	-872.55	278.93	1776.33	-634.66	144.96	1753.18	486.24	-292.92	79.90	1082.61	-306.53	77.85	497.11
5.31000	-911.47	271.93	29.59	-926.16	255.42	66.30	-999.89	257.56	258.43	-956.16	270.09	269.07	-364.65	20.21	33.19	-401.50	25.75	42.68	-601.10	14.17	42.79	-601.67	13.71	79.60	-581.92	116.99	1367.06	0.00	0.00	0.00	-471.12	-5.80	1709.46	-448.71	101.69	1724.96	-862.73	277.77	1776.00	-625.64	143.04	1754.23	486.10	-292.83	79.85	1081.66	-306.74	77.65	497.32
5.32000	-886.85	265.44	33.15	-901.32	249.94	69.97	-980.56	255.31	260.54	-936.64	266.98	272.20	-363.94	20.57	33.21	-401.46	25.65	42.66	-601.28	14.35	42.67	-601.51	13.23	79.90	-573.88	116.45	1368.06	0.00	0.00	0.00	-461.92	-7.13	1710.24	-439.87	99.89	1725.70	-852.88	276.60	1775.66	-616.38	141.45	1755.31	485.08	-292.98	79.61	1082.27	-307.04	77.63	497.29
5.33000	-859.56	258.51	36.23	-876.41	243.83	72.76	-960.56	253.04	261.28	-916.76	263.92	273.93	-363.60	20.32	33.43	-402.91	25.63	42.19	-601.15	14.02	42.80	-601.26	12.86	80.08	-565.30	115.46	1369.05	0.00	0.00	0.00	-452.75	-8.41	1710.95	-432.89	98.64	1726.67	-843.02	275.41	1775.32	-607.13	140.15	1756.49	485.89	-293.17	79.80	1082.21	-306.80	77.59	496.47
5.34000	-834.67	252.13	38.10	-850.93	237.49	74.73	-939.82	250.71	260.65	-896.34	260.75	274.20	-364.87	20.46	32.90	-402.93	26.03	42.30	-601.09	14.00	42.78	-601.34	12.97	80.12	-556.73	114.58	1370.08	0.00	0.00	0.00	-443.60	-9.34	1711.78	-422.32	97.70	1727.27	-833.14	274.21	1774.97	-598.03	138.93	1757.57	485.55	-293.10	79.66	1082.16	-306.88	77.55	497.67
5.35000	-807.42	244.84	39.25	-825.73	231.28	75.60	-918.79	248.08	258.61	-874.98	258.10	273.34	-365.55	20.55	32.63	-401.90	26.16	42.55	-601.07	13.79	42.86	-601.42	13.15	80.11	-547.80	113.43	1371.08	0.00	0.00	0.00	-434.35	-10.34	1712.65	-412.69	96.95	1728.12	-823.24	273.00	1774.61	-589.12	137.75	1758.71	485.75	-292.92	79.82	1082.30	-306.88	77.49	497.98
5.36000	-780.24	237.47	39.71	-799.42	225.17	75.56	-896.71	245.66	255.54	-853.47	255.12	271.15	-363.96	20.37	33.02	-401.76	26.08	42.51	-601.12	13.94	42.77	-601.42	13.24	80.18	-540.69	112.05	1372.03	0.00	0.00	0.00	-425.18	-11.04	1713.59	-404.56	96.25	1729.02	-813.32	271.77	1774.25	-580.36	136.42	1759.82	485.72	-293.12	79.79	1082.18	-306.53	77.60	496.74
5.37000	-750.18	230.71	40.16	-771.19	218.74	75.33	-874.44	242.27	251.14	-831.11	252.17	267.94	-363.35	20.37	33.30	-401.81	26.46	42.67	-601.09	13.82	42.85	-601.40	13.03	80.40	-532.90	111.22	1373.04	0.00	0.00	0.00	-416.07	-11.38	1714.66	-394.22	95.87	1729.73	-803.38	270.53	1773.88	-571.46	135.85	1760.71	485.54	-292.85	79.75	1082.02	-306.85	77.52	495.96
5.38000	-723.20	223.65	38.92	-743.77	212.18	74.11	-851.57	239.24	245.93	-807.98	249.23	263.94	-362.57	20.63	33.41	-401.11	25.96	43.26	-601.18	13.95	42.79	-601.80	13.76	80.09	-525.04	110.32	1373.91	0.00	0.00	0.00	-406.87	-11.89	1715.71	-387.49	96.16	1730.69	-793.42	269.27	1773.51	-562.68	135.30	1761.47	485.59	-292.96	79.73	1082.20	-306.68	77.74	496.40
5.39000	-691.99	218.09	38.00	-719.28	205.07	70.84	-827.94	235.55	239.58	-784.97	245.89	259.12	-362.73	20.60	33.48	-392.62	26.44	44.08	-601.07	13.73	42.87	-601.73	13.48	80.42	-516.68	109.37	1374.62	0.00	0.00	0.00	-397.82	-12.25	1716.83	-377.07	95.56	1731.55	-783.44	268.00	1773.13	-554.15	134.48	1762.17	485.57	-292.99	79.74	1081.84	-306.76	77.38	496.73
5.40000	-659.81	211.30	36.88	-688.03	199.64	69.20	-803.67	232.77	232.71	-761.11	242.61	253.65	-363.49	20.45	33.37	-395.78	26.14	43.33	-601.06	13.76	42.88	-601.66	13.25	80.60	-508.06	108.53	1375.23	0.00	0.00	0.00	-388.84	-12.37	1718.02	-368.92	95.53	1732.49	-773.44	266.72	1772.74	-545.68	133.82	1762.73	486.41	-292.72	80.04	1082.11	-306.48	77.79	497.07
5.41000	-625.70	205.79	36.67	-653.64	194.61	67.95	-778.68	230.04	224.98	-737.15	239.42	247.55	-362.97	19.43	33.78	-403.74	26.00	41.79	-601.13	13.94	42.83	-601.94	13.76	80.54	-499.98	107.54	1375.66	0.00	0.00	0.00	-379.79	-12.41	1719.13	-361.14	95.27	1733.54	-763.42	265.41	1772.35	-537.23	133.22	1763.20	485.36	-292.87	79.88	1081.79	-306.52	77.74	496.81
5.42000	-588.56	200.93	37.67	-619.47	189.78	66.81	-752.94	227.19	216.43	-712.77	236.01	240.74	-361.84	20.36	33.37	-402.33	25.50	42.10	-601.14	14.02	42.78	-602.04	14.22	80.52	-491.80	106.60	1376.03	0.00	0.00	0.00	-370.69	-12.39	1720.16	-352.22	95.71	1734.29	-753.38	264.10	1771.95	-529.05	132.18	1763.61	485.47	-292.85	79.78	1081.83	-306.52	77.52	496.35
5.43000	-551.32	196.02	37.66	-583.35	185.35	66.45	-726.63	225.02	207.39	-687.32	233.08	233.45	-364.47	21.33	33.03	-402.74	25.37	41.71	-601.11	13.96	42.87	-601.83	13.94	80.71	-482.90	105.16	1376.09	0.00	0.00	0.00	-361.39	-12.50	1721.04	-344.31	96.12	1734.94	-743.32	262.77	1771.55	-520.76	131.69	1763.81	486.07	-292.82	79.94	1081.91	-306.80	77.57	496.60
5.44000	-518.92	191.63	36.59	-549.30	181.35	64.81	-699.37	222.45	197.55	-661.61	230.43	225.63	-362.27	20.88	33.49	-402.71	25.20	41.70	-601.06	13.83	42.95	-602.12	14.40	80.51	-475.66	104.31	1376.09	0.00	0.00	0.00	-352.19	-12.47	1721.90	-333.88	96.17	1735.57	-733.24	261.43	1771.14	-512.51	131.04	1763.85	485.08	-292.83	79.83	1082.31	-306.78	77.81	497.02
5.45000	-480.12	187.15	37.11	-513.60	177.90	63.32	-671.68	220.22	187.24	-635.09	228.02	217.36	-362.21	20.43	33.45	-402.27	25.08	41.81	-601.01	13.90	42.92	-602.09	14.30	80.70	-467.15	103.37	1376.04	0.00	0.00	0.00	-343.00	-12.50	1722.57	-325.31	96.39	1736.03	-723.14	260.07	1770.72	-503.89	131.17	1763.73	486.30	-292.73	80.12	1082.59	-306.48	77.99	497.84
5.46000	-445.69	183.33	36.96	-480.31	174.76	61.61	-643.24	217.37	176.28	-608.20	225.95	208.76	-363.42	20.30	33.42	-402.64	25.03	41.73	-601.10	14.15	42.81	-601.93	14.43	80.79	-458.28	102.57	1375.74	0.00	0.00	0.00	-333.85	-12.54	1723.08	-317.77	96.67	1736.50	-713.03	258.69	1770.29	-495.38	130.79	1763.62	486.13	-292.72	79.97	1082.23	-306.30	77.80	497.84
5.47000	-409.17	179.64	37.15	-444.00	171.85	60.60	-614.41	214.51	164.99	-580.26	224.38	200.08	-364.74	20.12	33.18	-401.65	25.24	42.13	-601.06	14.10	42.87	-602.12	14.62	80.84	-449.79	101.91	1375.24	0.00	0.00	0.00	-324.79	-12.16	1723.48	-310.01	96.90	1736.82	-702.89	257.30	1769.86	-486.75	130.59	1763.28	484.96	-293.01	79.68	1081.45	-306.42	77.47	497.43
5.48000	-371.56	177.14	38.02	-409.36	168.93	59.09	-584.82	211.11	153.33	-551.88	222.63	190.96	-365.14	19.92	33.55	-403.21	25.31	42.04	-601.07	14.24	42.80	-601.98	14.61	80.92	-442.16	100.75	1374.76	0.00	0.00	0.00	-315.73	-11.85	1723.71	-300.75	97.27	1737.00	-692.73	255.90	1769.43	-478.10	130.18	1762.87	485.39	-292.90	79.75	1081.90	-306.22	77.75	497.45
5.49000	-335.10	174.57	39.27	-373.53	166.86	58.20	-554.47	207.86	141.59	-523.19	220.55	181.64	-365.75	19.61	33.58	-402.78	24.96	41.98	-601.01	14.03	42.95	-602.00	14.70	81.00	-433.18	100.24	1374.16	0.00	0.00	0.00	-306.52	-11.72	1723.77	-293.28	97.88	1737.06	-682.55	254.48	1768.98	-469.54	129.87	1762.34	485.59	-292.61	79.86	1082.21	-306.65	77.77	496.80
5.50000	-298.54	172.69	40.52	-337.58	164.85	57.60	-523.26	205.93	130.51	-494.28	218.14	172.06	-364.43	19.16	34.36	-402.42	24.72	42.14	-601.04	14.17	42.89	-601.85	14.48	81.26	-425.89	99.45	1373.41	0.00	0.00	0.00	-297.26	-11.40	1723.72	-281.73	98.02	1736.67	-672.35	253.05	1768.54	-461.07	129.24	1761.83	485.21	-292.61	79.78	1082.46	-306.03	78.20	497.41
5.51000	-260.96	171.38	42.60	-302.79	163.44	57.10	-491.59	203.90	119.59	-465.10	215.49	162.41	-364.61	18.72	34.38	-400.69	25.38	43.14	-601.13	14.29	42.81	-601.70	14.30	81.44	-416.39	99.06	1372.61	0.00	0.00	0.00	-288.05	-10.77	1723.54	-274.74	98.43	1736.60	-662.13	251.60	1768.08	-452.49	128.93	1761.18	485.32	-292.43	79.82	1082.34	-305.91	78.25	496.08
5.52000	-224.45	171.23	45.05	-266.63	163.29	57.35	-459.30	201.86	108.98	-435.12	213.26	153.14	-364.16	18.73	36.34	-400.51	25.12	43.15	-601.07	14.22	42.84	-602.06	15.14	81.18	-407.02	98.51	1371.73	0.00	0.00	0.00	-278.69	-10.47	1723.17	-265.60	99.34	1736.18	-651.90	250.14	1767.62	-443.94	128.64	1760.34	485.44	-292.68	79.87	1081.95	-306.18	78.00	496.95
5.53000	-188.55	171.76	47.51	-231.04	163.20	58.00	-426.52	200.22	99.08	-405.21	210.75	144.01	-362.83	18.13	36.64	-401.17	24.76	43.03	-601.00	14.20	42.88	-602.05	15.47	81.23	-398.39	97.94	1370.72	0.00	0.00	0.00	-269.41	-9.88	1722.73	-256.59	99.91	1735.73	-641.64	248.66	1767.15	-435.40	128.62	1759.40	485.72	-292.80	79.81	1082.26	-306.18	77.91	497.33
5.54000	-157.14	172.94	49.73	-194.90	163.60	59.22	-393.66	198.49	89.78	-374.76	209.22	135.73	-361.44	17.69	36.95	-401.63	24.82	42.53	-600.89	14.06	42.96	-601.88	15.12	81.57	-390.83	97.38	1369.72	0.00	0.00	0.00	-260.14	-9.17	1722.17	-248.72	100.65	1735.26	-631.36	247.16	1766.67	-426.88	128.53	1758.46	486.29	-292.66	79.95	1082.22	-306.55	77.90	496.65
5.55000	-121.57	174.74	53.09	-159.86	164.94	60.60	-360.54	197.31	81.57	-343.93	208.28	128.36	-362.51	17.94	36.04	-400.78	24.49	42.78	-600.85	13.96	43.05	-601.79	14.88	81.79	-382.20	96.88	1368.66	0.00	0.00	0.00	-250.88	-8.34	1721.57	-239.23	101.67	1734.49	-621.06	245.65	1766.19	-418.49	128.04	1757.44	486.11	-293.04	79.81	1081.86	-306.75	77.59	496.78
5.56000	-85.77	176.24	57.17	-129.70	166.18	61.80	-327.27	195.92	74.21	-312.81	207.41	121.89	-360.73	17.97	35.98	-401.01	24.64	42.71	-600.91	14.10	42.96	-601.82	15.26	81.76	-373.43	96.76	1367.37	0.00	0.00	0.00	-241.44	-7.18	1720.87	-230.99	102.80	1733.96	-610.74	244.13	1765.70	-409.86	128.22	1756.25	485.78	-292.84	79.82	1082.11	-306.62	77.80	497.55
5.57000	-51.02	178.12	61.74	-96.61	168.11	64.64	-294.06	194.82	68.04	-281.99	206.84	116.45	-359.02	18.36	36.00	-402.92	24.02	42.05	-600.94	14.18	42.94	-601.87	15.36	82.05	-364.25	96.47	1366.14	0.00	0.00	0.00	-231.87	-6.32	1720.08	-221.50	103.88	1733.04	-600.40	242.59	1765.21	-401.42	127.86	1755.02	485.45	-292.88	79.75	1081.81	-306.32	77.81	497.89
5.58000	-13.19	181.04	69.52	-61.85	170.36	69.29	-261.22	194.78	63.44	-251.73	206.46	112.17	-364.83	18.73	33.56	-403.92	24.23	41.69	-600.94	14.21	42.98	-602.10	16.05	81.99	-354.90	96.52	1364.70	0.00	0.00	0.00	-222.25	-5.14	1719.24	-212.34	105.07	1732.33	-590.04	241.03	1764.70	-392.98	127.92	1753.72	485.93	-292.47	79.97	1082.02	-306.38	77.83	497.30
5.59000	17.65	183.08	77.17	-25.92	172.43	76.23	-229.54	194.57	59.87	-222.49	206.33	109.09	-364.95	18.82	33.26	-403.60	24.35	41.78	-600.89	14.31	43.00	-601.97	16.03	82.20	-345.95	96.19	1363.21	0.00	0.00	0.00	-212.72	-3.83	1718.31	-202.96	106.12	1731.37	-579.67	239.46	1764.20	-384.50	127.96	1752.29	486.08	-292.45	80.12	1082.28	-306.42	77.75	496.92
5.60000	48.31	183.36	86.41	6.21	174.04	83.91	-198.44	194.56	57.57	-194.03	206.04	107.10	-363.96	18.81	33.36	-403.34	24.18	41.81	-600.80	14.52	43.00	-601.68	15.93	82.64	-338.13	95.76	1361.69	0.00	0.00	0.00	-203.15	-2.62	1717.30	-194.62	107.64	1730.62	-569.27	237.88	1763.68	-376.10	127.48	1750.82	486.44	-292.52	80.19	1082.09	-306.50	77.66	496.75
5.61000	75.15	185.25	96.11	36.41	176.25	92.59	-168.78	194.63	56.38	-166.82	206.34	106.44	-364.88	18.97	33.15	-403.32	24.43	41.82	-600.79	14.88	43.01	-601.62	16.44	82.89	-327.24	95.89	1359.95	0.00	0.00	0.00	-193.52	-1.47	1716.18	-185.76	109.01	1729.72	-558.85	236.28	1763.16	-367.50	127.75	1749.18	485.78	-292.81	79.82	1081.58	-306.48	77.60	496.78
5.62000	100.54	190.62	106.02	60.75	178.00	99.92	-141.01	194.45	56.18	-141.39	206.31	106.61	-366.20	18.98	32.44	-404.42	24.08	41.38	-600.63	15.05	43.18	-601.44	16.54	83.18	-319.22	96.06	1358.16	0.00	0.00	0.00	-183.84	-0.16	1715.00	-177.95	110.63	1728.88	-548.41	234.66	1762.63	-358.88	127.86	1747.44	485.54	-292.77	79.72	1081.58	-306.57	77.53	497.62
5.63000	124.02	193.47	115.85	85.09	179.01	109.04	-114.91	194.50	56.90	-117.59	205.90	107.29	-365.06	19.25	32.77	-403.08	24.36	41.67	-600.43	15.29	43.47	-601.22	16.73	83.61	-308.14	96.21	1356.27	0.00	0.00	0.00	-174.27	1.44	1713.86	-169.61	112.12	1727.98	-537.95	233.03	1762.09	-350.22	128.31	1745.59	486.03	-292.84	79.81	1081.96	-306.28	77.72	497.51
5.64000	145.59	194.22	125.53	107.01	180.81	117.37	-91.21	193.98	57.93	-95.77	205.55	108.42	-365.40	18.77	32.42	-402.81	24.13	41.43	-600.17	15.70	43.79	-601.05	17.10	83.98	-300.04	96.04	1354.29	0.00	0.00	0.00	-164.53	2.90	1712.67	-159.60	113.90	1726.84	-527.47	231.38	1761.55	-341.43	128.67	1743.72	486.16	-292.88	79.88	1082.45	-306.35	77.92	497.58
5.65000	165.16	194.92	133.60	126.67	181.59	124.67	-69.23	193.20	59.18	-75.76	204.39	109.37	-363.83	18.97	32.86	-402.65	24.11	41.51	-599.82	15.97	44.29	-600.77	17.46	84.52	-291.01	96.41	1352.27	0.00	0.00	0.00	-154.75	4.33	1711.42	-150.24	115.12	1725.88	-516.97	229.71	1761.00	-332.47	129.52	1741.78	486.55	-292.59	80.06	1082.17	-306.65	77.66	498.45
5.66000	182.75	195.56	140.55	144.59	181.87	130.63	-49.50	192.01	60.21	-57.51	202.90	110.10	-363.79	19.18	32.45	-402.84	23.75	41.23	-599.56	16.61	44.85	-600.16	17.55	85.28	-281.30	96.77	1350.19	0.00	0.00	0.00	-145.10	5.96	1710.21	-142.20	117.15	1724.90	-506.45	228.03	1760.45	-323.58	130.00	1739.84	486.91	-292.30	80.18	1082.26	-306.34	77.86	497.16
5.67000	198.29	194.99	145.23	160.22	181.48	134.64	-32.43	190.17	60.54	-41.46	201.12	110.37	-363.21	19.28	32.56	-402.04	23.80	41.31	-599.32	17.31	45.56	-599.65	17.80	86.11	-272.15	97.16	1348.19	0.00	0.00	0.00	-135.51	7.46	1709.05	-132.50	119.06	1723.87	-495.91	226.34	1759.89	-314.61	130.64	1737.93	486.00	-292.44	79.88	1082.35	-306.36	77.90	497.49
5.68000	211.93	193.71	148.18	173.87	180.56	136.94	-17.78	188.18	60.11	-27.54	199.20	109.96	-364.51	19.43	32.20	-401.77	23.68	41.33	-599.18	18.00	46.34	-599.05	17.82	86.98	-263.21	97.69	1346.19	0.00	0.00	0.00	-126.01	9.07	1707.91	-123.21	120.35	1722.92	-485.35	224.62	1759.32	-305.50	131.50	1735.97	485.84	-292.33	79.85	1081.85	-306.42	77.82	497.58
5.69000	223.38	192.12	148.64	185.55	178.56	137.00	-5.74	185.96	58.74	-15.74	197.28	108.85	-364.11	19.42	31.95	-400.97	23.55	41.06	-598.84	18.29	47.52	-598.13	17.70	88.29	-253.38	98.46	1344.08	0.00	0.00	0.00	-116.51	10.70	1706.91	-114.60	121.75	1722.12	-474.76	222.90	1758.74	-296.26	132.82	1734.03	485.99	-292.54	79.84	1082.04	-306.48	77.76	497.00
5.70000	232.89	189.37	146.62	195.24	175.67	135.21	3.79	183.76	56.67	-6.01	195.38	107.06	-363.41	19.05	32.04	-401.60	23.71	40.99	-598.56	18.48	48.86	-597.69	18.04	89.44	-243.67	99.28	1342.02	0.00	0.00	0.00	-106.97	12.28	1706.09	-104.75	123.61	1721.39	-464.16	221.15	1758.16	-287.06	134.30	1732.07	486.38	-292.32	79.96	1081.88	-306.10	77.65	497.83
5.71000	240.70	184.83	142.26	202.83	171.62	130.98	10.93	181.73	54.06	1.78	193.14	104.48	-362.44	18.39	32.14	-402.39	23.33	40.58	-598.28	18.46	50.50	-596.81	17.67	91.03	-232.48	99.91	1340.04	0.00	0.00	0.00	-100.24	12.87	1705.23	-94.91	125.20	1720.90	-453.54	219.39	1757.57	-277.86	135.72	1730.20	485.85	-292.49	79.80	1082.25	-306.54	77.64	497.66
5.72000	246.91	179.68	135.98	208.68	166.50	125.26	15.82	179.19	53.20	7.80	191.24	101.73	-366.00	18.78	31.07	-402.79	23.49	40.46	-597.93	18.35	52.41	-595.74	16.98	92.99	-223.62	100.86	1338.14	0.00	0.00	0.00	-91.06	14.19	1704.79	-85.28	126.97	1720.62	-442.90	217.62	1756.97	-268.66	137.57	1728.35	486.03	-292.44	80.02	1082.06	-306.27	77.82	501.57
5.73000	251.37	172.69	126.88	212.64	162.29	117.73	18.56	176.61	53.46	12.09	189.15	99.24	-363.61	18.81	31.87	-402.91	22.85	40.26	-597.58	18.07	54.67	-594.67	16.67	94.88	-212.48	101.98	1336.40	0.00	0.00	0.00	-79.18	16.49	1705.13	-76.66	128.56	1720.72	-432.24	215.82	1756.36	-259.60	139.16	1726.66	490.37	-292.01	81.52	1081.46	-306.19	77.49	498.37
5.74000	255.01	166.13	117.41	215.98	157.31	107.55	20.71	173.67	53.22	14.78	186.77	96.66	-365.04	19.05	31.29	-401.71	22.64	40.36	-597.18	17.65	57.12	-593.40	15.79	97.38	-201.81	103.34	1334.75	0.00	0.00	0.00	-69.52	18.60	1705.61	-68.87	130.10	1721.24	-421.55	214.02	1755.75	-250.52	141.32	1725.01	487.44	-292.46	80.40	1081.66	-306.41	77.46	497.56
5.75000	258.92	162.47	106.71	219.53	152.47	97.86	23.70	172.15	52.02	18.54	184.71	95.14	-363.88	18.69	31.64	-403.60	23.59	40.34	-596.56	16.76	59.98	-592.06	15.33	99.99	-191.41	104.48	1333.31	0.00	0.00	0.00	-60.39	20.35	1706.34	-60.59	131.91	1721.94	-410.85	212.19	1755.13	-241.46	143.28	1723.56	486.29	-292.40	79.98	1082.00	-306.53	77.49	497.57
5.76000	270.18	159.05	97.96	225.20	149.78	89.32	27.85	171.97	51.20	25.14	183.77	94.33	-364.71	18.80	31.62	-403.34	23.74	40.35	-595.87	15.70	63.15	-590.08	13.95	103.36	-180.61	105.75	1332.32	0.00	0.00	0.00	-51.32	22.12	1707.55	-49.72	133.48	1723.07	-400.13	210.35	1754.51	-232.26	145.54	1722.55	486.23	-293.16	80.00	1082.26	-306.64	77.64	497.99
5.77000	277.00	157.81	87.06	230.71	147.98	81.34	31.49	172.39	50.53	31.94	184.26	93.29	-364.54	18.87	31.42	-401.24	23.64	40.84	-594.94	14.93	66.93	-588.05	13.14	107.22	-169.43	107.45	1331.69	0.00	0.00	0.00	-45.83	22.79	1709.00	-39.52	135.11	1724.77	-389.38	208.49	1753.88	-222.79	148.15	1721.95	486.08	-292.78	79.92	1082.40	-306.54	77.72	497.55
5.78000	282.50	157.28	77.55	239.99	147.12	75.14	33.68	173.16	50.33	36.63	185.05	92.01	-364.98	19.11	31.45	-401.66	23.52	40.57	-593.54	14.17	71.30	-585.25	12.03	111.91	-159.07	109.09	1331.53	0.00	0.00	0.00	-38.34	24.34	1711.13	-30.45	136.61	1726.96	-378.62	206.62	1753.24	-213.42	150.19	1721.73	481.04	-293.31	78.73	1081.89	-306.23	77.60	497.76
5.79000	278.13	157.05	66.02	246.31	146.79	68.93	34.80	173.65	50.36	39.53	185.67	91.03	-364.15	18.67	31.44	-403.08	23.28	39.89	-591.47	13.72	76.36	-582.01	11.17	117.04	-148.61	110.46	1331.84	0.00	0.00	0.00	-24.95	27.06	1713.41	-22.89	138.56	1729.51	-367.83	204.73	1752.59	-203.95	152.76	1721.67	484.96	-292.63	79.60	1081.91	-306.18	77.57	497.65
5.80000	280.33	157.65	58.71	239.47	146.97	60.27	35.48	174.80	50.35	41.87	186.36	90.39	-364.19	18.72	31.40	-401.51	23.48	40.04	-588.73	13.28	82.39	-578.34	10.68	122.65	-137.54	112.08	1332.38	0.00	0.00	0.00	-15.00	29.05	1715.91	-13.14	140.18	1732.16	-357.02	202.82	1751.94	-194.58	155.31	1721.94	486.24	-292.82	79.90	1081.82	-306.37	77.59	497.58
5.81000	282.36	156.35	52.68	241.21	145.68	55.69	35.99	175.25	49.47	44.17	186.69	90.00	-365.39	18.54	31.05	-401.60	23.55	40.22	-585.09	12.83	89.34	-573.41	9.54	129.54	-127.69	113.35	1333.23	0.00	0.00	0.00	-8.84	30.42	1718.38	-3.42	142.20	1735.09	-346.20	200.90	1751.28	-185.22	157.82	1722.52	486.11	-292.66	79.92	1082.43	-306.37	77.85	497.18
5.82000	287.25	154.44	49.77	242.72	144.57	52.61	36.48	175.88	48.75	46.31	187.31	89.90	-364.78	18.66	31.28	-398.32	24.07	41.52	-580.60	12.56	97.24	-567.25	8.82	137.12	-116.56	114.73	1334.59	0.00	0.00	0.00	-0.40	32.11	1721.38	5.07	144.09	1738.20	-335.35	198.96	1750.61	-175.97	160.18	1723.34	485.89	-292.77	79.83	1081.78	-306.41	77.61	496.91
5.83000	286.59	154.52	47.08	243.49	143.86	51.04	36.80	176.23	48.43	47.48	187.96	89.81	-365.70	18.77	31.00	-401.69	23.71	40.20	-574.85	12.54	106.17	-559.85	8.72	145.20	-104.79	116.25	1336.15	0.00	0.00	0.00	7.99	34.16	1724.64	12.26	146.20	1741.75	-324.48	197.00	1749.93	-166.77	162.52	1724.52	486.07	-292.83	80.00	1081.24	-306.36	77.32	497.36
5.84000	284.48	154.49	45.01	254.10	144.03	53.21	36.92	176.56	48.22	47.90	188.21	89.67	-367.02	18.85	30.67	-394.63	23.93	44.92	-567.77	13.03	116.00	-551.11	9.31	153.87	-95.55	117.48	1337.94	0.00	0.00	0.00	18.07	36.24	1727.89	22.06	148.48	1745.18	-313.60	195.03	1749.25	-157.61	164.66	1725.90	486.15	-292.95	79.93	1081.61	-306.42	77.56	497.03
5.85000	284.84	153.84	43.67	244.22	143.36	49.22	36.98	176.70	47.99	48.29	188.72	89.64	-364.44	19.16	31.75	-397.92	24.90	44.38	-559.07	14.01	126.51	-540.37	9.60	163.44	-84.00	118.60	1339.97	0.00	0.00	0.00	27.02	38.54	1731.39	32.17	150.74	1748.68	-302.69	193.04	1748.56	-148.43	167.03	1727.34	486.01	-292.92	79.94	1081.75	-306.39	77.69	496.46
5.86000	284.33	154.30	42.90	253.61	143.26	51.71	37.05	177.03	48.01	48.55	189.24	89.67	-364.42	18.78	31.62	-399.29	24.62	44.35	-548.94	15.57	137.44	-527.54	10.03	173.29	-72.39	119.47	1342.14	0.00	0.00	0.00	35.77	40.48	1734.96	40.00	153.37	1752.29	-291.76	191.03	1747.86	-139.29	169.45	1728.82	485.13	-292.93	79.80	1081.86	-306.35	77.54	497.19
5.87000	284.40	154.37	42.47	253.08	143.16	51.38	37.05	177.03	47.90	48.46	189.24	89.55	-362.91	18.81	31.50	-399.17	25.27	44.66	-537.60	17.40	148.92	-513.60	11.14	183.25	-61.31	120.21	1344.37	0.00	0.00	0.00	43.63	42.96	1738.65	48.68	155.80	1755.95	-280.81	189.01	1747.16	-130.38	171.78	1730.29	485.52	-292.98	79.90	1082.28	-306.30	77.61	498.14
5.88000	284.04	153.96	42.28	253.47	143.16	51.40	37.00	177.05	47.82	48.39	189.47	89.48	-362.62	18.59	30.41	-394.05	25.91	46.41	-525.14	19.06	161.59	-498.70	12.36	194.14	-51.40	120.91	1346.57	0.00	0.00	0.00	50.60	45.26	1742.26	57.06	158.19	1759.48	-269.84	186.97	1746.45	-121.69	173.72	1731.72	485.59	-292.86	79.88	1082.69	-306.44	77.59	497.82
5.89000	285.20	154.02	42.83	252.29	142.96	51.01	36.98	177.36	47.88	48.30	189.69	89.41	-356.47	18.77	29.82	-388.24	26.81	48.45	-511.64	21.05	175.12	-483.10	13.29	206.18	-41.60	121.27	1348.74	0.00	0.00	0.00	61.23	47.43	1745.63	66.00	160.81	1762.85	-258.84	184.91	1745.73	-113.07	175.90	1733.02	486.10	-292.72	80.06	1082.27	-306.22	77.68	497.25
5.90000	284.40	153.79	42.54	252.64	142.92	51.09	36.93	177.34	47.78	48.21	190.06	89.44	-352.28	19.17	27.80	-378.29	26.91	51.46	-497.35	23.69	188.96	-467.04	15.16	218.59	-30.70	121.45	1350.70	0.00	0.00	0.00	70.18	49.87	1749.09	74.17	163.16	1766.23	-247.83	182.84	1745.00	-104.62	177.78	1734.21	485.58	-292.39	79.85	1081.98	-306.29	77.53	497.16
5.91000	282.73	153.95	41.95	252.25	142.82	50.86	36.92	177.74	47.89	48.05	190.19	89.34	-344.47	18.56	26.42	-367.60	26.15	53.92	-482.45	26.01	203.36	-449.51	16.35	231.76	-21.69	121.09	1352.63	0.00	0.00	0.00	78.31	52.08	1752.62	81.06	165.15	1769.72	-236.80	180.75	1744.27	-96.14	179.58	1735.26	484.44	-292.47	79.55	1082.19	-306.52	77.46	496.60
5.92000	283.34	154.07	42.24	252.56	142.89	51.04	36.87	177.67	47.81	47.94	190.45	89.38	-337.63	18.88	25.35	-357.48	26.19	57.14	-466.58	26.74	218.68	-430.68	16.84	245.25	-10.82	121.04	1354.36	0.00	0.00	0.00	86.89	54.24	1756.11	91.31	167.50	1772.77	-225.74	178.64	1743.53	-87.65	181.27	1736.26	485.26	-292.44	79.67	1082.18	-306.28	77.68	496.89
5.93000	284.65	154.23	42.27	252.93	142.69	51.13	36.81	177.67	47.76	47.81	190.41	89.34	-328.27	20.51	32.51	-343.65	27.49	66.35	-446.27	27.57	233.51	-410.60	16.81	258.06	-2.50	121.01	1356.08	0.00	0.00	0.00	95.18	56.34	1759.55	96.27	169.98	1776.20	-214.67	176.51	1742.78	-79.03	183.13	1737.05	485.91	-292.47	79.89	1081.88	-306.18	77.66	497.41
5.94000	283.51	154.03	41.95	251.45	143.03	50.50	36.76	177.74	47.76	47.77	190.53	89.42	-312.77	23.16	43.43	-328.74	30.23	77.42	-425.58	27.27	247.04	-390.23	17.13	270.24	-0.46	120.00	1357.51	0.00	0.00	0.00	102.92	58.22	1763.01	105.48	171.90	1779.16	-203.57	174.37	1742.02	-70.57	184.53	1737.84	485.51	-292.53	79.85	1082.12	-306.25	77.68	497.82
5.95000	285.28	154.04	42.38	251.50	142.80	50.48	36.71	177.80	47.76	47.64	190.30	89.36	-294.06	25.54	54.71	-310.63	32.19	88.54	-406.41	27.22	258.78	-370.46	18.14	281.79	8.76	119.81	1359.06	0.00	0.00	0.00	110.85	60.03	1766.55	113.86	173.91	1781.99	-192.46	172.21	1741.26	-62.23	185.52	1738.58	485.51	-292.48	79.78	1081.91	-306.26	77.65	496.25
5.96000	284.49	153.92	42.38	251.75	143.14	50.67	36.66	177.77	47.75	47.58	190.67	89.55	-272.02	27.43	66.50	-289.66	33.77	99.89	-386.53	28.01	269.28	-349.78	18.27	293.01	17.68	119.47	1360.68	0.00	0.00	0.00	119.35	62.10	1769.89	120.86	175.68	1785.08	-181.32	170.03	1740.49	-53.87	186.78	1739.28	485.04	-292.70	79.43	1081.99	-306.26	77.74	497.05
5.97000	283.42	154.71	41.89	250.88	143.10	50.50	36.68	177.82	47.77	47.46	190.64	89.62	-249.63	29.66	77.42	-265.93	35.27	110.96	-365.12	28.00	279.15	-328.57	18.46	303.08	27.76	119.21	1362.48	0.00	0.00	0.00	127.74	63.70	1773.05	129.46	177.37	1787.92	-170.16	167.84	1739.71	-45.64	187.64	1739.98	485.78	-292.44	79.75	1081.91	-306.49	77.49	496.89
5.98000	283.78	154.15	42.04	251.49	143.25	50.71	36.61	177.85	47.76	47.29	190.47	89.60	-226.04	31.72	87.49	-242.89	36.85	121.07	-343.38	28.27	287.74	-307.03	18.75	312.10	37.44	118.74	1364.27	0.00	0.00	0.00	135.87	64.94	1776.24	135.99	178.84	1790.73	-158.99	165.62	1738.92	-37.26	188.96	1740.62	485.28	-292.50	79.65	1081.97	-306.47	77.60	496.81
5.99000	283.50	154.55	42.17	251.94	143.03	50.94	36.60	177.91	47.80	47.10	190.49	89.67	-201.36	33.49	96.81	-219.39	38.62	130.25	-321.41	28.53	295.47	-284.98	19.06	319.94	47.09	118.39	1366.17	0.00	0.00	0.00	143.85	66.08	1779.24	143.50	179.99	1793.46	-147.79	163.39	1738.13	-29.02	189.65	1741.44	486.36	-292.40	79.89	1081.64	-306.74	77.60	497.18
6.00000	283.00	154.70	42.44	252.29	143.41	51.16	36.61	178.01	47.84	46.96	190.70	89.84	-173.73	34.78	106.22	-196.12	39.90	138.27	-298.70	28.36	302.38	-262.98	19.72	326.83	56.20	117.90	1368.16	0.00	0.00	0.00	151.37	67.07	1782.08	151.72	181.23	1795.91	-136.57	161.15	1737.33	-20.88	190.37	1742.24	485.52	-292.64	79.65	1082.03	-306.70	77.70	496.44
6.01000	283.69	154.36	42.80	252.20	143.24	51.39	36.56	177.91	47.80	46.72	190.61	89.82	-144.98	36.22	114.50	-170.84	40.87	145.98	-275.86	28.51	308.16	-240.45	19.97	332.89	64.25	117.91	1369.94	0.00	0.00	0.00	158.34	68.02	1784.82	160.01	182.05	1798.30	-125.32	158.88	1736.52	-12.80	191.32	1743.02	485.60	-292.53	79.97	1082.04	-306.67	77.73	496.42
6.02000	283.58	154.43	42.64	253.32	143.36	51.86	36.56	178.06	47.87	46.53	190.47	89.86	-121.03	36.70	121.29	-145.04	41.42	152.89	-252.88	28.82	312.84	-217.49	20.55	337.95	73.20	118.29	1371.48	0.00	0.00	0.00	166.96	68.56	1787.27	167.78	182.98	1800.57	-114.06	156.60	1735.70	-4.77	192.02	1743.80	486.41	-292.39	80.17	1081.96	-306.50	77.73	496.46
6.03000	283.66	154.56	42.93	254.15	143.46	52.14	36.54	178.01	47.82	46.38	190.63	90.01	-93.25	37.32	127.98	-117.49	42.00	159.50	-229.46	29.54	316.23	-194.79	21.47	341.88	81.45	118.79	1373.09	0.00	0.00	0.00	174.52	69.19	1789.63	174.49	183.46	1802.95	-102.78	154.30	1734.88	3.27	192.54	1744.62	485.59	-292.90	79.88	1082.61	-306.50	77.75	497.14
6.04000	282.37	154.92	42.38	254.03	143.60	52.19	36.51	177.92	47.84	46.25	190.55	90.09	-61.94	37.33	134.32	-93.23	42.10	164.81	-205.70	29.80	318.68	-171.96	22.12	344.93	91.30	119.45	1374.31	0.00	0.00	0.00	181.72	69.53	1791.89	180.97	183.87	1805.26	-91.47	151.98	1734.05	11.16	193.29	1745.35	485.20	-292.86	79.65	1082.22	-306.70	77.65	497.09
6.05000	283.65	154.26	43.19	254.57	143.81	52.33	36.50	177.83	47.85	46.10	190.27	90.13	-31.19	36.80	140.10	-59.26	41.91	170.67	-181.85	30.35	319.92	-148.89	23.01	346.84	103.31	120.84	1375.55	0.00	0.00	0.00	188.71	69.79	1793.95	188.95	184.10	1807.44	-80.15	149.65	1733.21	18.88	193.42	1746.09	485.07	-293.00	79.56	1081.38	-306.72	77.33	496.69
6.06000	282.16	154.47	42.66	242.98	143.66	49.39	36.53	177.86	47.87	45.96	190.18	90.23	-0.21	36.85	144.66	-30.97	40.95	174.92	-157.61	30.47	320.20	-125.47	23.04	348.03	112.56	121.60	1376.69	0.00	0.00	0.00	195.99	69.97	1795.90	196.72	184.46	1809.46	-68.80	147.29	1732.36	26.49	193.93	1746.69	485.06	-292.73	79.65	1082.15	-306.36	77.71	496.97
6.07000	281.88	154.50	42.67	242.81	142.88	49.38	36.50	177.95	47.97	45.86	190.10	90.36	31.47	35.45	149.58	-2.51	39.81	178.73	-133.19	30.77	319.35	-101.74	23.36	348.04	120.34	122.46	1377.56	0.00	0.00	0.00	203.49	70.11	1797.54	203.50	184.56	1811.37	-57.44	144.92	1731.50	34.08	194.21	1747.20	485.72	-292.47	79.98	1081.63	-306.63	77.39	495.94
6.08000	283.07	154.28	42.90	242.89	142.93	49.07	36.54	177.91	48.01	45.71	189.81	90.40	51.52	35.15	152.46	25.37	39.39	181.62	-108.36	30.65	317.64	-77.47	23.86	347.00	127.23	123.15	1378.37	0.00	0.00	0.00	211.08	69.98	1799.10	211.47	184.62	1813.12	-46.05	142.53	1730.64	41.71	194.46	1747.52	485.49	-292.73	79.94	1082.54	-306.70	77.71	496.74
6.09000	284.39	153.88	43.11	242.88	143.19	49.07	36.55	177.67	47.99	45.61	189.65	90.48	86.74	34.71	156.85	53.81	39.37	183.66	-82.71	30.59	314.95	-52.93	23.53	345.39	133.79	124.06	1379.09	0.00	0.00	0.00	218.70	69.87	1800.52	216.94	184.85	1815.09	-34.64	140.13	1729.77	49.34	194.53	1747.78	485.43	-292.51	79.86	1082.02	-306.43	77.51	496.61
6.10000	282.67	154.38	42.62	242.84	142.93	48.82	36.58	177.73	48.07	45.52	189.55	90.55	115.66	34.29	159.69	87.33	39.77	185.97	-56.76	30.45	311.40	-28.29	23.45	342.80	138.89	124.57	1379.61	0.00	0.00	0.00	225.77	69.78	1801.92	224.27	184.88	1816.60	-23.21	137.70	1728.89	56.98	194.50	1747.87	485.98	-292.82	80.02	1081.83	-306.27	77.48	497.52
6.11000	284.18	154.02	42.84	242.63	142.12	48.67	36.61	177.49	48.01	45.45	189.30	90.60	147.11	34.48	162.80	119.62	39.83	188.25	-30.56	30.11	307.00	-3.48	23.46	339.42	145.23	125.27	1379.95	0.00	0.00	0.00	232.58	69.77	1802.95	230.39	184.64	1818.23	-11.76	135.26	1728.00	64.67	194.28	1747.86	485.98	-292.57	79.99	1081.78	-306.29	77.36	497.93
6.12000	282.29	153.76	42.40	254.44	142.67	51.60	36.68	177.45	48.05	45.39	189.25	90.72	180.78	34.38	166.05	150.86	40.19	189.93	-4.10	29.80	301.85	21.51	23.40	335.20	151.01	126.27	1380.16	0.00	0.00	0.00	240.30	69.52	1803.92	237.87	184.48	1819.43	-0.28	132.80	1727.11	72.40	194.36	1747.64	485.87	-292.32	79.87	1082.19	-306.49	77.59	497.93
6.13000	281.36	153.98	41.82	252.84	142.49	51.07	36.68	177.31	48.04	45.36	189.20	90.83	214.08	35.10	168.69	181.91	40.03	190.95	22.69	29.34	296.08	47.28	23.03	330.39	161.11	127.11	1380.36	0.00	0.00	0.00	247.43	69.51	1804.78	245.19	184.55	1820.61	11.21	130.32	1726.21	80.01	193.90	1747.41	485.52	-292.54	79.84	1082.08	-306.32	77.66	496.58
6.14000	282.79	153.72	42.28	252.33	142.73	51.09	36.73	177.33	48.11	45.17	188.61	90.76	246.10	35.48	170.47	214.22	40.96	191.95	50.27	28.88	289.78	73.39	22.35	325.21	169.24	127.90	1380.24	0.00	0.00	0.00	254.32	69.58	1805.42	252.47	184.39	1821.56	22.72	127.82	1725.30	87.67	193.62	1747.03	485.32	-292.53	79.80	1082.34	-306.26	77.66	496.60
6.15000	282.11	153.83	42.11	256.35	141.92	50.80	36.76	177.25	48.13	45.15	188.48	90.87	278.92	36.04	172.68	246.48	41.46	192.65	78.29	28.07	283.14	99.71	21.85	319.49	176.92	128.52	1380.21	0.00	0.00	0.00	262.02	69.41	1805.93	259.26	184.31	1822.43	34.26	125.30	1724.38	95.34	193.00	1746.59	485.98	-292.35	79.97	1082.25	-306.37	77.65	497.15
6.16000	282.90	154.27	41.28	251.84	142.15	50.04	36.81	177.12	48.12	45.10	188.24	90.98	313.71	36.81	175.23	278.65	42.04	193.18	106.21	28.25	275.76	126.04	21.67	313.21	185.39	129.17	1379.91	0.00	0.00	0.00	269.59	69.33	1806.14	266.49	184.34	1823.05	45.82	122.77	1723.45	103.01	192.50	1746.02	485.24	-292.55	79.67	1082.49	-306.24	77.78	496.70
6.17000	283.30	153.64	41.38	251.34	141.80	49.54	36.87	177.05	48.16	45.06	187.91	91.07	345.94	36.88	177.01	311.45	42.46	194.10	134.27	28.61	268.00	152.59	21.38	306.67	195.43	129.81	1379.50	0.00	0.00	0.00	278.19	69.48	1806.28	273.60	184.39	1823.56	57.40	120.22	1722.52	110.67	191.68	1745.42	484.59	-292.75	79.40	1082.56	-306.39	77.67	497.38
6.18000	283.76	153.69	41.01	251.04	142.14	48.96	36.93	176.80	48.07	45.00	187.67	91.17	377.06	36.40	178.93	342.85	42.39	194.59	162.77	28.92	260.12	179.60	22.14	299.44	201.95	130.32	1379.00	0.00	0.00	0.00	286.53	69.46	1806.30	281.17	184.47	1823.84	69.00	117.64	1721.58	118.45	191.30	1744.73	485.66	-292.65	79.69	1082.52	-306.74	77.52	497.41
6.19000	284.33	153.83	41.09	250.47	142.19	48.53	36.95	176.67	48.08	44.93	187.40	91.30	409.96	35.80	181.47	375.00	42.05	195.48	191.97	29.47	252.02	207.00	22.41	292.14	210.32	130.86	1378.44	0.00	0.00	0.00	295.45	69.76	1806.04	288.28	184.61	1824.03	80.62	115.05	1720.63	126.29	190.14	1744.03	485.55	-292.46	79.73	1082.39	-306.51	77.71	497.85
6.20000	283.25	153.83	40.28	243.36	141.95	45.62	37.02	176.74	48.14	44.81	186.70	91.26	443.41	35.23	184.11	406.28	41.12	195.75	221.46	29.69	244.04	234.38	23.69	284.27	217.80	131.56	1377.95	0.00	0.00	0.00	302.82	69.74	1805.83	295.10	184.33	1824.12	92.26	112.45	1719.67	134.23	189.11	1743.33	485.43	-292.64	79.58	1082.53	-306.34	77.80	498.04
6.21000	284.11	153.91	40.37	243.40	142.48	45.84	37.05	176.54	48.10	44.74	186.55	91.47	474.89	33.99	186.23	438.58	40.07	196.96	250.64	29.90	236.03	261.69	24.59	276.43	227.20	131.97	1377.21	0.00	0.00	0.00	312.01	69.82	1805.40	303.10	184.23	1824.00	103.92	109.82	1718.70	142.22	188.10	1742.48	485.07	-293.01	79.75	1082.34	-306.35	77.72	496.90
6.22000	284.25	153.67	40.36	243.33	142.67	46.23	37.06	176.45	48.10	44.64	186.25	91.66	506.73	32.73	189.02	469.78	39.24	197.70	279.96	30.05	228.09	289.20	25.78	268.45	235.47	132.39	1376.60	0.00	0.00	0.00	320.44	69.70	1804.84	312.15	184.02	1823.65	115.61	107.17	1717.73	150.20	186.99	1741.60	485.81	-292.69	80.06	1081.74	-306.59	77.48	496.08
6.23000	282.99	154.48	39.99	243.30	143.75	46.25	37.16	176.46	48.15	44.56	185.55	91.67	538.38	31.40	191.75	500.96	38.10	198.67	309.63	30.26	220.16	316.97	26.36	260.68	243.43	132.51	1375.95	0.00	0.00	0.00	330.36	69.55	1804.06	320.19	183.92	1823.15	127.31	104.51	1716.74	158.27	185.40	1740.75	485.05	-292.75	79.96	1082.20	-306.74	77.58	494.89
6.24000	283.99	155.30	40.26	253.94	144.69	49.55	37.18	176.32	48.12	44.54	185.45	91.96	568.93	30.28	194.55	532.04	37.33	199.89	339.55	30.08	212.55	344.70	26.71	253.10	252.27	132.68	1375.01	0.00	0.00	0.00	338.49	69.42	1803.31	328.32	183.55	1822.73	139.04	101.83	1715.75	166.53	184.38	1739.71	483.54	-292.95	79.47	1081.59	-306.35	77.35	494.75
6.25000	282.47	155.39	39.72	253.93	144.99	49.80	37.27	176.32	48.16	44.49	184.97	92.12	598.92	28.84	197.22	562.29	36.56	200.96	368.74	30.60	204.77	372.00	26.44	245.81	261.78	132.95	1374.14	0.00	0.00	0.00	347.56	69.47	1802.48	335.57	183.31	1822.21	150.79	99.13	1714.75	174.98	183.40	1738.66	484.50	-292.95	79.84	1081.79	-306.56	77.35	495.31
6.26000	283.87	155.59	39.92	253.28	145.30	49.48	37.28	176.08	48.09	44.53	184.64	92.33	627.99	28.76	199.75	592.53	36.30	202.39	397.55	29.79	197.85	399.00	26.02	238.83	269.66	132.95	1373.10	0.00	0.00	0.00	356.85	68.88	1801.38	344.49	182.94	1821.38	162.56	96.41	1713.75	183.60	181.89	1737.58	485.03	-292.76	79.80	1081.75	-306.61	77.51	494.98
6.27000	283.64	155.30	39.57	252.54	145.26	49.27	37.38	176.18	48.22	44.56	184.00	92.45	656.04	28.44	202.55	621.66	35.98	203.84	426.05	29.66	190.93	425.74	25.89	232.05	278.99	133.08	1372.07	0.00	0.00	0.00	365.23	68.52	1800.31	353.43	182.54	1820.60	174.35	93.67	1712.73	192.48	180.34	1736.48	484.60	-292.68	79.64	1082.09	-306.40	77.55	494.79
6.28000	283.13	155.49	39.18	251.32	145.23	48.67	37.48	176.11	48.26	44.70	183.69	92.73	684.63	28.72	205.60	652.77	36.45	206.15	454.35	29.40	184.48	452.26	25.10	225.82	288.07	132.85	1370.98	0.00	0.00	0.00	375.20	67.85	1799.09	361.63	181.49	1819.86	186.17	90.91	1711.71	201.48	179.02	1735.25	484.33	-292.82	79.71	1082.90	-306.41	77.75	494.51
6.29000	283.05	155.27	38.53	242.99	144.80	45.57	37.58	176.17	48.33	44.95	183.40	93.01	711.84	30.09	208.79	674.54	36.60	204.35	481.94	29.01	178.61	478.13	24.91	219.83	296.49	132.99	1369.87	0.00	0.00	0.00	385.18	67.59	1797.79	370.35	180.66	1819.01	198.00	88.13	1710.67	210.57	177.54	1733.92	485.47	-292.59	79.84	1082.89	-306.57	77.70	496.04
6.30000	284.22	155.62	38.52	243.21	144.86	45.40	37.70	176.15	48.40	45.23	182.95	93.32	735.55	30.38	211.70	699.10	36.57	205.61	507.98	29.28	172.84	502.49	24.68	214.31	304.95	132.77	1368.57	0.00	0.00	0.00	394.12	66.70	1796.42	380.44	179.93	1817.85	209.86	85.34	1709.63	219.75	175.94	1732.58	485.17	-292.63	79.76	1083.09	-306.56	77.90	496.10
6.31000	284.95	155.20	38.43	243.80	144.88	45.41	37.84	176.15	48.51	45.67	182.62	93.69	759.43	31.60	214.63	722.58	36.96	206.63	532.63	29.65	167.41	525.67	24.29	209.29	314.05	132.60	1367.23	0.00	0.00	0.00	403.98	65.94	1795.15	389.54	178.93	1816.75	221.73	82.52	1708.58	229.12	174.39	1731.10	485.05	-292.30	79.54	1082.08	-306.34	77.44	497.10
6.32000	283.23	155.73	37.45	244.30	145.41	45.05	38.05	175.90	48.60	46.09	182.02	94.03	780.21	31.89	216.63	744.33	37.53	208.00	555.60	30.31	162.20	547.25	23.22	204.98	324.71	132.39	1365.87	0.00	0.00	0.00	413.48	65.12	1793.65	397.75	178.02	1815.81	233.63	79.69	1707.53	238.54	172.39	1729.64	485.57	-292.26	79.61	1081.91	-306.47	77.52	496.84
6.33000	285.29	155.75	37.45	244.71	145.71	45.15	38.28	175.64	48.92	46.61	181.46	94.46	800.18	32.65	218.16	764.33	38.33	208.44	576.82	30.22	157.63	567.22	23.18	200.49	333.03	132.19	1364.38	0.00	0.00	0.00	422.80	64.21	1792.34	405.74	176.88	1814.75	245.55	76.83	1706.46	248.06	170.62	1728.02	486.19	-292.25	79.67	1082.07	-306.55	77.73	497.02
6.34000	284.23	156.16	36.92	245.04	145.41	45.08	38.61	175.29	49.42	47.21	181.28	95.11	818.34	33.53	219.51	782.19	38.04	208.86	596.09	29.99	153.32	585.38	22.27	196.38	341.34	131.62	1363.02	0.00	0.00	0.00	434.21	62.86	1790.68	416.65	175.24	1813.42	257.50	73.96	1705.39	257.71	168.61	1726.50	486.46	-292.13	79.86	1082.19	-306.70	77.72	497.42
6.35000	286.08	156.14	37.03	245.26	145.18	45.02	39.04	174.76	50.10	47.77	180.83	95.78	832.93	34.10	219.24	798.33	38.98	208.12	613.03	29.42	149.19	601.56	21.55	192.35	350.70	131.10	1361.53	0.00	0.00	0.00	444.60	61.59	1789.18	425.98	173.68	1812.40	269.46	71.07	1704.30	267.43	166.57	1724.89	485.59	-292.30	79.65	1082.13	-306.63	77.84	497.02
6.36000	287.07	155.64	37.06	245.44	145.67	44.73	39.46	173.80	50.82	48.44	180.58	96.61	847.00	35.54	218.54	811.91	40.63	206.09	627.43	28.32	145.33	615.60	20.76	188.31	359.83	130.54	1360.10	0.00	0.00	0.00	455.27	60.38	1787.66	435.23	172.35	1811.25	281.44	68.16	1703.21	277.23	164.42	1723.41	485.60	-292.33	79.68	1081.86	-306.56	77.67	496.38
6.37000	285.12	156.17	35.97	245.57	145.84	44.55	40.06	172.94	51.85	49.15	180.40	97.64	858.21	36.45	216.77	823.44	41.54	204.02	639.49	26.98	141.56	627.33	20.00	184.23	370.96	129.85	1358.65	0.00	0.00	0.00	464.89	59.04	1786.32	445.57	170.53	1810.11	292.18	65.38	1701.49	287.13	162.02	1722.05	484.93	-292.68	79.40	1082.12	-306.55	77.66	497.31
6.38000	285.26	156.17	36.08	245.70	145.99	44.37	40.68	172.10	52.87	49.93	180.29	98.83	867.79	38.24	214.14	832.94	42.10	200.96	649.33	25.75	137.61	636.91	19.01	180.08	380.77	129.15	1357.39	0.00	0.00	0.00	475.38	57.55	1784.87	455.45	168.91	1809.04	303.02	62.93	1699.93	297.11	159.81	1720.78	485.38	-292.41	79.54	1081.63	-306.75	77.42	497.18
6.39000	285.73	156.24	36.22	245.81	146.02	44.20	41.40	171.54	54.02	50.80	180.52	100.33	875.76	40.25	210.41	840.20	44.07	197.43	657.04	24.56	133.66	644.67	18.77	175.57	389.57	128.24	1356.21	0.00	0.00	0.00	486.16	55.90	1783.66	464.55	167.39	1808.16	313.90	60.32	1698.60	307.13	157.37	1719.75	485.35	-292.79	79.50	1082.06	-306.40	77.88	496.39
6.40000	286.70	156.36	36.15	245.82	146.24	44.11	42.14	171.36	55.45	51.77	181.03	102.11	880.94	41.68	203.80	845.95	45.18	192.63	661.58	23.66	131.25	651.48	19.03	171.20	399.82	127.23	1355.36	0.00	0.00	0.00	496.74	54.28	1782.53	475.30	165.23	1807.40	324.82	57.70	1697.51	317.35	154.27	1719.05	485.14	-292.86	79.41	1082.03	-306.54	77.66	497.50
6.41000	285.80	156.01	35.65	245.90	146.64	43.95	42.85	171.60	57.16	52.95	181.98	104.26	885.46	44.23	194.24	849.95	45.99	184.73	663.88	24.24	127.05	655.43	19.81	166.96	410.59	126.13	1354.82	0.00	0.00	0.00	507.52	52.52	1781.61	485.25	163.05	1807.05	335.77	54.88	1696.65	327.76	151.50	1718.58	485.52	-292.49	79.64	1081.85	-307.15	77.38	497.45
6.42000	286.45	155.89	35.50	245.81	147.04	43.48	43.60	172.03	59.23	54.16	182.81	106.57	888.31	45.93	183.27	852.48	48.80	173.68	665.75	27.20	125.16	657.56	22.16	163.90	421.45	124.84	1354.45	0.00	0.00	0.00	519.22	50.45	1780.82	496.65	160.86	1806.77	346.72	52.26	1696.16	338.23	148.60	1718.51	485.11	-292.34	79.69	1082.31	-306.93	77.69	496.57
6.43000	286.21	156.30	35.43	245.55	147.90	42.64	44.49	172.71	61.75	55.63	184.30	109.43	891.78	49.09	171.95	855.67	51.60	163.65	668.45	27.94	123.73	660.97	22.92	162.88	431.97	123.68	1354.62	0.00	0.00	0.00	529.92	48.34	1780.50	507.26	158.59	1806.94	357.75	49.57	1696.03	348.86	145.66	1718.89	485.11	-292.61	79.86	1082.11	-306.78	77.76	497.18
6.44000	287.55	156.27	35.87	245.60	147.33	42.39	45.51	174.03	64.85	57.36	186.05	112.67	896.80	51.92	163.62	860.39	54.43	156.77	671.09	26.49	122.67	666.09	23.08	162.25	443.46	122.38	1355.10	0.00	0.00	0.00	541.40	46.00	1780.41	517.54	156.03	1807.60	368.83	46.84	1696.28	359.60	142.89	1719.66	485.41	-292.56	79.78	1081.91	-306.70	77.60	496.34
6.45000	286.08	155.83	35.58	245.28	147.64	41.99	46.59	175.30	68.21	59.41	188.37	116.41	899.51	54.14	158.47	863.95	56.68	153.20	673.24	24.60	122.10	670.23	22.65	161.58	454.03	121.20	1356.04	0.00	0.00	0.00	552.77	43.70	1780.80	528.20	153.34	1808.71	379.98	44.18	1696.91	370.36	139.74	1720.82	485.84	-292.51	79.91	1081.62	-306.81	77.58	496.02
6.46000	286.37	156.25	35.47	245.00	147.65	41.54	47.96	177.24	72.23	61.72	190.68	120.47	902.30	56.10	154.96	866.07	57.76	151.03	674.60	23.88	121.88	672.65	22.29	161.36	463.35	119.84	1357.44	0.00	0.00	0.00	563.89	41.42	1781.69	537.67	150.91	1810.07	391.25	41.46	1697.83	381.14	136.81	1722.22	485.22	-292.75	79.77	1081.96	-306.61	77.63	496.40
6.47000	284.95	156.17	35.11	250.10	148.59	43.38	49.61	179.29	76.72	64.58	193.40	124.89	903.58	56.57	151.27	868.02	59.16	150.14	675.32	23.60	121.80	673.94	22.33	161.27	474.22	118.25	1359.10	0.00	0.00	0.00	575.20	38.86	1782.86	548.98	148.48	1811.78	402.68	38.63	1699.04	392.06	133.67	1723.99	485.22	-292.56	79.73	1082.35	-306.50	77.74	496.37
6.48000	286.55	155.85	35.63	248.71	148.73	42.75	51.77	181.31	81.63	68.02	196.08	129.63	904.56	56.25	147.41	869.25	58.67	147.21	675.99	23.59	121.55	675.23	21.92	161.15	485.05	116.86	1361.09	0.00	0.00	0.00	587.39	36.06	1784.29	559.83	145.80	1813.93	414.22	35.78	1700.57	403.00	130.40	1726.06	485.38	-292.35	79.90	1082.33	-306.40	77.67	496.03
6.49000	284.51	156.22	34.75	248.19	148.94	42.26	54.62	183.79	87.41	72.11	198.86	134.86	905.98	55.63	142.39	869.53	57.62	143.04	676.84	23.47	121.58	677.30	21.27	160.65	496.14	115.09	1363.53	0.00	0.00	0.00	597.41	33.41	1786.41	571.46	143.38	1816.28	425.87	33.26	1702.52	413.94	127.70	1728.39	485.06	-292.71	79.71	1082.45	-306.47	77.74	495.89
6.50000	285.04	156.34	34.91	248.37	148.97	41.93	58.13	186.47	93.72	77.08	202.18	140.69	908.59	53.65	136.64	870.24	56.32	138.15	677.92	23.66	122.03	679.57	20.89	159.46	506.57	113.33	1366.26	0.00	0.00	0.00	609.47	31.07	1788.71	582.94	140.71	1819.11	437.53	30.44	1704.81	424.95	124.53	1731.20	484.50	-292.79	79.55	1082.62	-306.64	77.69	495.97
6.51000	286.19	156.13	34.99	249.33	149.21	41.74	62.37	188.87	100.40	83.27	205.68	146.98	909.50	52.48	130.09	871.28	55.04	133.23	679.30	24.00	122.68	681.66	20.43	158.17	520.05	111.47	1369.50	0.00	0.00	0.00	620.95	28.46	1791.27	593.80	137.91	1822.25	449.14	27.81	1707.48	435.98	121.67	1734.30	485.08	-292.58	79.66	1081.60	-306.24	77.60	496.59
6.52000	285.63	155.38	34.57	247.59	149.60	40.90	67.43	190.79	107.34	90.28	209.14	153.51	911.71	51.25	125.52	873.30	53.97	130.05	680.17	24.29	122.38	683.22	20.32	157.21	530.72	109.67	1373.00	0.00	0.00	0.00	631.95	26.15	1794.22	604.76	135.39	1825.59	460.57	25.45	1710.52	446.92	118.99	1737.64	485.63	-292.55	79.83	1081.72	-306.34	77.64	496.01
6.53000	285.92	156.27	34.96	246.78	149.83	40.23	73.32	192.94	114.71	98.09	212.38	160.17	912.71	50.70	122.84	874.36	53.23	128.42	680.62	24.23	122.09	684.09	20.25	156.73	542.47	107.66	1376.64	0.00	0.00	0.00	643.28	23.71	1797.15	614.61	133.05	1829.17	471.78	22.96	1713.78	457.83	116.05	1741.22	485.51	-292.51	79.73	1082.16	-306.45	77.73	496.39
6.54000	287.10	156.11	35.30	250.24	150.00	42.06	80.12	195.09	122.60	107.01	215.49	166.93	912.22	50.59	121.38	874.85	53.16	127.63	680.84	24.27	121.89	684.32	20.07	156.55	553.82	105.81	1380.46	0.00	0.00	0.00	653.03	21.59	1800.65	625.63	130.78	1832.69	482.76	20.51	1717.19	468.70	113.17	1744.82	486.17	-292.35	79.90	1081.85	-306.72	77.62	496.56
6.55000	284.44	156.49	33.78	252.42	150.36	43.38	87.70	197.14	131.11	117.04	218.48	174.08	912.47	50.09	120.17	874.77	52.64	126.68	680.95	23.95	121.75	684.51	19.81	156.32	566.05	103.94	1384.27	0.00	0.00	0.00	665.47	19.93	1803.86	636.89	128.89	1836.06	493.61	18.02	1720.64	479.39	110.41	1748.39	486.20	-292.45	79.95	1082.13	-306.56	77.78	495.76
6.56000	288.11	155.49	33.48	255.23	150.47	44.35	95.96	199.79	141.17	127.95	220.86	181.99	913.55	49.20	118.89	875.01	52.28	126.13	681.15	23.84	121.51	684.85	19.54	156.08	577.81	102.24	1388.06	0.00	0.00	0.00	675.45	18.04	1807.38	648.26	126.84	1839.49	504.34	15.75	1724.00	489.87	107.88	1751.78	485.59	-292.66	79.72	1082.32	-306.42	78.03	495.69
6.57000	289.19	155.92	32.82	253.46	150.48	44.43	104.91	202.16	152.94	139.24	222.29	191.14	914.00	48.99	118.08	875.85	51.56	125.49	681.30	23.79	121.36	685.14	19.48	156.02	589.06	100.52	1391.78	0.00	0.00	0.00	687.67	16.35	1810.38	663.26	126.09	1841.60	515.02	13.16	1727.12	500.15	105.26	1754.90	485.62	-292.48	79.88	1082.56	-306.66	77.93	496.17
6.58000	291.33	156.29	32.54	257.02	150.77	47.80	114.65	203.75	166.27	150.85	222.40	201.64	913.70	48.73	117.19	876.06	51.48	125.08	681.39	23.80	121.23	685.37	19.96	155.72	599.43	98.79	1395.24	0.00	0.00	0.00	704.71	15.30	1812.52	674.20	125.00	1844.26	525.52	10.75	1730.05	510.19	102.57	1757.71	486.58	-292.55	80.24	1082.24	-306.63	77.93	496.02
6.59000	294.62	155.71	32.27	278.30	151.38	57.37	125.43	204.31	180.79	163.24	221.43	213.08	914.56	48.63	116.75	875.87	51.22	124.32	681.52	23.61	121.21	685.49	19.57	155.74	609.89	97.20	1398.39	0.00	0.00	0.00	716.17	13.80	1815.31	683.86	122.66	1847.24	535.88	8.40	1732.70	520.06	100.38	1760.19	485.74	-292.90	79.84	1082.35	-306.86	77.83	496.00
6.60000	297.66	157.10	31.51	290.24	152.54	63.01	137.46	204.01	196.26	176.79	219.96	225.60	914.07	48.71	115.88	876.57	51.22	124.07	681.65	23.71	121.02	685.80	19.35	155.74	620.99	95.66	1401.07	0.00	0.00	0.00	726.09	12.99	1818.25	693.14	121.93	1849.74	546.10	6.20	1735.11	529.77	97.90	1762.59	485.49	-292.76	79.76	1082.26	-306.69	77.84	495.88
6.61000	300.00	158.98	30.15	307.96	154.06	70.04	150.79	203.57	212.94	191.75	218.93	239.01	915.00	48.52	115.17	876.59	50.62	123.29	681.77	23.59	120.99	686.06	19.36	155.64	631.23	94.36	1403.49	0.00	0.00	0.00	735.87	11.66	1820.95	702.53	120.33	1852.30	556.24	4.15	1737.38	539.33	95.77	1764.72	486.03	-292.95	79.97	1082.57	-306.85	77.77	496.09
6.62000	300.27	160.90	28.08	319.61	156.01	77.49	165.29	203.19	230.44	207.51	217.82	252.91	914.08	48.43	114.13	876.26	50.64	122.76	681.86	23.53	120.94	686.18	19.25	155.62	641.75	93.49	1405.57	0.00	0.00	0.00	745.49	10.37	1823.48	711.75	118.33	1854.76	566.25	2.18	1739.51	548.74	93.71	1766.75	486.02	-293.08	79.71	1082.24	-307.17	77.50	495.94
6.63000	298.08	162.75	37.49	321.32	157.09	86.59	180.79	201.74	248.07	223.87	216.75	267.26	914.45	48.34	114.26	876.18	50.70	122.62	681.89	23.35	120.92	686.27	19.41	155.50	650.26	92.73	1407.43	0.00	0.00	0.00	749.91	8.05	1826.67	720.92	116.68	1857.10	576.11	0.35	1741.56	558.09	91.69	1768.76	485.04	-293.77	79.34	1082.36	-307.17	77.32	496.91
6.64000	298.70	163.47	48.46	300.93	158.25	92.89	196.09	200.40	266.19	240.37	216.69	282.47	914.80	47.94	113.96	876.12	50.54	122.27	681.94	23.40	120.83	686.30	19.32	155.50	658.81	91.90	1409.36	0.00	0.00	0.00	757.59	6.74	1829.23	729.97	115.25	1859.28	585.75	-1.62	1743.48	567.24	89.93	1770.71	485.47	-293.13	79.61	1082.54	-306.88	77.36	496.27
6.65000	308.69	165.75	60.42	310.94	159.42	106.83	211.46	200.05	284.55	256.53	217.07	298.39	914.44	48.59	113.63	876.07	50.74	122.26	681.95	23.38	120.82	686.37	19.48	155.41	667.28	90.96	1411.33	0.00	0.00	0.00	767.37	5.53	1831.26	739.05	113.77	1861.38	595.12	-3.51	1745.33	576.32	88.37	1772.67	485.14	-293.62	79.45	1082.28	-306.64	77.60	495.98
6.66000	341.09	166.64	80.86	313.13	160.65	119.40	227.65	200.28	302.70	273.37	217.01	314.31	913.99	48.31	113.18	875.57	50.70	122.14	681.95	23.40	120.80	686.41	19.48	155.45	675.78	89.65	1413.27	0.00	0.00	0.00	778.02	4.61	1833.04	748.05	112.23	1863.46	604.30	-5.10	1747.22	585.33	86.45	1774.67	485.31	-293.42	79.40	1082.42	-306.71	77.71	496.52
6.67000	338.76	168.68	93.39	324.33	161.08	134.21	244.70	200.60	320.30	290.83	216.40	329.72	914.73	48.42	113.25	875.90	51.37	122.20	681.96	23.36	120.80	686.35	19.57	155.44	686.46	88.57	1415.19	0.00	0.00	0.00	786.93	3.28	1834.84	757.02	110.89	1865.51	613.26	-6.57	1749.16	594.18	84.70	1776.73	484.99	-293.24	79.40	1082.60	-306.56	77.76	496.27
6.68000	344.76	167.95	107.03	330.44	160.97	148.01	262.46	200.64	336.69	308.70	216.00	344.94	914.12	48.69	112.95	875.63	51.21	122.10	682.01	23.52	120.70	686.39	19.60	155.46	696.23	87.42	1417.11	0.00	0.00	0.00	795.02	2.48	1836.69	765.85	109.78	1867.56	622.21	-7.96	1751.11	602.94	83.21	1778.80	484.98	-293.34	79.41	1082.54	-306.31	77.69	497.00
6.69000	359.59	165.15	122.76	345.29	160.34	162.63	280.80	201.69	352.18	326.99	215.95	359.78	914.84	48.64	113.13	876.16	51.81	122.59	682.01	23.41	120.75	686.38	19.39	155.60	704.77	86.47	1419.11	0.00	0.00	0.00	805.41	1.83	1838.57	774.59	108.43	1869.60	631.05	-9.48	1753.05	611.64	81.82	1780.85	485.16	-293.20	79.63	1082.26	-306.12	77.86	496.34
6.70000	374.45	164.22	136.45	362.05	159.35	176.91	299.42	202.91	366.42	345.97	216.34	373.81	914.83	48.16	112.77	875.87	51.76	122.36	682.01	23.37	120.76	686.32	19.55	155.55	715.23	85.60	1421.20	0.00	0.00	0.00	815.80	0.61	1840.27	783.18	106.90	1871.75	639.80	-11.00	1755.04	620.18	80.92	1782.94	484.38	-293.10	79.39	1082.15	-306.58	77.79	496.14
6.71000	390.93	162.92	149.42	384.42	158.27	191.55	318.30	205.17	379.60	365.29	216.64	386.70	913.95	48.11	112.12	876.12	51.64	122.51	682.00	23.27	120.79	686.30	19.61	155.59	723.97	84.90	1423.33	0.00	0.00	0.00	821.56	-0.53	1842.37	791.39	106.35	1873.75	648.46	-12.12	1757.10	628.78	79.74	1785.07	485.22	-293.07	79.65	1082.72	-306.43	77.92	496.83
6.72000	412.79	161.72	162.06	404.81	157.05	204.13	337.49	206.33	390.93	384.74	216.99	398.30	915.27	47.96	112.61	875.44	51.18	122.03	682.05	23.34	120.76	686.27	19.44	155.69	732.96	84.31	1425.57	0.00	0.00	0.00	831.68	-0.52	1844.23	799.55	105.58	1875.82	656.92	-13.29	1759.08	636.99	79.05	1787.11	485.41	-293.17	79.64	1083.11	-306.23	78.15	497.16
6.73000	433.92	160.64	172.84	423.58	156.06	215.09	357.27	208.01	400.86	404.36	217.37	408.43	914.21	47.60	111.99	876.49	51.17	122.55	682.07	23.25	120.78	686.18	19.55	155.75	741.13	83.82	1427.74	0.00	0.00	0.00	839.12	-1.29	1846.29	807.52	105.05	1877.90	665.34	-14.50	1761.02	645.18	77.69	1789.23	485.35	-292.91	79.86	1082.59	-306.43	77.92	496.22
6.74000	459.29	159.67	183.20	462.10	154.76	227.62	377.32	208.53	408.88	424.12	217.83	417.04	915.21	47.56	112.19	876.67	51.23	122.48	682.12	23.25	120.76	686.09	19.61	155.88	749.99	83.58	1429.85	0.00	0.00	0.00	846.68	-1.73	1848.36	815.50	103.95	1880.01	673.65	-15.66	1762.97	653.15	76.71	1791.15	484.97	-292.57	79.89	1082.41	-306.78	77.72	495.64
6.75000	484.11	158.08	191.86	495.01	153.59	237.81	397.48	209.42	415.41	444.24	217.82	423.97	914.84	47.53	111.70	876.33	51.35	121.99	682.15	23.42	120.69	685.99	19.64	156.01	757.33	83.33	1431.79	0.00	0.00	0.00	854.24	-2.09	1850.50	823.26	103.47	1882.07	681.95	-16.57	1764.94	660.93	76.06	1792.92	483.92	-293.60	79.81	1082.30	-306.42	77.84	496.59
6.76000	511.20	157.35	198.74	503.31	152.83	241.73	417.83	209.84	420.25	464.88	217.98	429.52	915.47	47.57	111.98	876.30	51.02	122.19	682.22	23.40	120.71	685.90	19.70	156.14	764.67	83.17	1433.74	0.00	0.00	0.00	867.69	-1.22	1851.55	830.70	104.26	1883.81	690.28	-17.41	1766.85	668.75	75.19	1794.70	484.65	-293.69	79.93	1082.74	-306.44	78.08	496.98
6.77000	538.44	156.02	204.62	504.71	151.75	242.83	438.57	209.46	423.34	486.12	217.32	433.43	915.03	47.28	111.80	876.74	49.98	121.74	682.21	23.34	120.77	685.73	19.75	156.26	771.70	83.05	1435.49	0.00	0.00	0.00	876.76	-1.26	1853.41	838.35	103.95	1885.72	698.62	-18.20	1768.68	676.42	74.56	1796.28	484.39	-293.78	79.93	1082.51	-306.27	77.90	496.68
6.78000	558.69	155.31	207.46	533.84	150.48	246.29	459.88	208.95	424.87	507.66	216.87	435.98	914.23	46.91	111.60	876.67	50.41	122.19	682.23	23.24	120.84	685.60	19.67	156.44	778.86	82.85	1437.13	0.00	0.00	0.00	884.66	-1.09	1855.53	845.62	103.92	1887.62	706.88	-19.13	1770.35	684.12	73.68	1797.79	484.39	-293.67	79.87	1082.32	-306.39	77.89	496.58
6.79000	580.18	154.17	209.19	562.39	149.79	248.93	482.01	208.17	424.84	529.24	216.04	437.04	915.56	47.39	111.84	876.39	49.68	121.48	682.31	23.41	120.78	685.56	19.92	156.50	786.65	82.65	1438.66	0.00	0.00	0.00	883.61	-2.19	1859.22	852.94	104.06	1889.33	715.05	-20.17	1771.92	691.85	73.10	1799.05	485.16	-293.02	79.64	1082.56	-306.32	77.93	497.03
6.80000	609.32	152.72	211.37	590.27	148.84	250.03	504.62	207.16	423.25	551.01	215.01	436.72	915.13	47.23	111.50	876.47	50.06	121.54	682.27	23.16	120.92	685.43	19.92	156.69	794.58	82.33	1440.25	0.00	0.00	0.00	890.15	-1.97	1861.61	860.22	104.77	1890.79	723.20	-20.80	1773.44	699.59	72.03	1800.26	485.52	-292.39	79.88	1082.47	-306.54	77.98	497.71
6.81000	640.32	151.61	212.59	617.58	147.68	250.10	527.27	205.98	420.16	572.95	213.85	435.03	914.97	46.91	111.38	876.78	50.26	121.56	682.30	23.30	120.90	685.40	20.19	156.74	802.12	81.91	1441.63	0.00	0.00	0.00	898.08	-1.81	1863.64	867.58	104.87	1892.29	731.37	-21.64	1774.79	707.32	71.50	1801.26	485.57	-292.53	79.82	1082.28	-306.53	77.95	497.12
6.82000	666.73	150.45	214.00	648.42	145.93	250.02	550.07	204.25	415.46	595.40	212.33	431.90	915.17	47.37	111.37	876.59	50.05	121.35	682.35	23.35	120.90	685.40	20.27	156.92	810.85	81.47	1442.76	0.00	0.00	0.00	905.80	-1.36	1865.51	874.81	105.42	1893.56	739.51	-22.29	1776.01	715.07	71.12	1802.07	484.83	-292.76	79.59	1082.40	-306.53	78.02	497.42
6.83000	697.62	149.09	213.15	676.70	144.25	250.06	573.11	202.49	409.32	618.42	210.81	427.55	916.07	47.56	111.41	876.61	49.39	121.66	682.39	23.45	120.87	685.34	20.65	156.93	819.41	80.94	1443.80	0.00	0.00	0.00	912.79	-0.87	1867.39	882.35	105.37	1894.80	747.75	-22.78	1777.13	722.93	70.29	1802.85	485.29	-292.81	79.63	1082.89	-306.35	78.26	497.63
6.84000	729.50	148.65	212.18	707.33	143.78	248.27	596.75	200.59	401.84	641.89	208.98	421.91	915.99	47.40	111.49	876.73	49.42	120.65	682.45	23.29	120.96	685.33	20.56	157.20	827.82	80.36	1444.69	0.00	0.00	0.00	920.36	-0.41	1869.04	889.88	105.72	1895.77	756.04	-23.50	1778.03	730.86	69.87	1803.37	486.22	-292.69	79.94	1082.29	-306.28	78.12	496.62
6.85000	767.28	148.71	208.71	739.70	143.75	245.25	621.40	198.61	393.18	665.34	207.02	415.13	915.33	47.43	111.36	877.09	49.79	120.66	682.47	23.31	120.97	685.33	20.83	157.23	836.48	79.84	1445.31	0.00	0.00	0.00	928.69	-0.13	1870.28	897.47	105.79	1896.54	764.36	-24.10	1778.82	738.82	69.61	1803.63	485.74	-291.96	80.03	1082.67	-305.74	78.31	496.38
6.86000	802.01	147.75	206.47	773.54	143.24	241.77	646.76	196.31	383.35	689.35	204.70	407.10	915.71	47.67	111.26	876.77	50.85	121.65	682.55	23.37	120.97	685.31	20.68	157.49	845.36	79.05	1445.87	0.00	0.00	0.00	937.14	0.19	1871.33	905.06	106.70	1896.97	772.75	-24.55	1779.45	746.87	69.18	1803.84	485.34	-292.05	79.81	1082.72	-305.90	78.25	497.54
6.87000	837.14	146.90	203.68	807.61	141.92	236.27	672.29	194.14	372.54	713.73	202.66	398.18	916.11	47.79	111.29	876.51	52.64	123.08	682.62	23.40	120.98	685.24	20.61	157.73	854.22	78.16	1446.26	0.00	0.00	0.00	944.69	0.83	1872.37	907.12	106.33	1898.80	781.08	-25.09	1779.93	755.02	68.52	1803.92	485.31	-292.35	79.64	1082.30	-306.08	78.16	497.01
6.88000	871.02	145.33	200.33	840.26	140.26	231.49	698.30	191.57	360.80	738.79	200.52	388.37	916.39	47.59	111.49	876.69	49.59	122.38	682.65	23.28	121.04	685.31	20.94	157.82	862.42	77.23	1446.46	0.00	0.00	0.00	952.28	1.19	1873.07	913.19	106.56	1899.48	789.56	-25.50	1780.29	763.24	68.51	1803.70	485.89	-292.34	79.83	1081.99	-306.24	78.02	496.26
6.89000	904.89	144.58	196.17	875.46	139.34	226.54	725.03	189.49	348.41	764.60	198.20	377.70	915.28	47.30	112.94	876.30	47.91	123.03	682.68	23.24	121.11	685.36	21.09	157.94	870.78	76.38	1446.40	0.00	0.00	0.00	960.88	1.30	1873.61	921.88	106.60	1899.39	798.08	-25.87	1780.53	771.67	67.99	1803.46	485.10	-292.72	79.77	1082.58	-306.42	78.03	496.14
6.90000	941.09	143.09	192.92	907.99	137.58	221.13	752.64	186.85	335.15	790.49	196.21	366.47	914.47	46.82	113.16	875.62	47.71	122.69	682.76	23.27	121.11	685.30	21.00	158.21	878.86	75.49	1446.23	0.00	0.00	0.00	968.49	1.71	1874.05	929.00	107.28	1899.21	806.78	-26.17	1780.63	780.11	67.65	1803.08	485.65	-292.49	80.07	1082.25	-306.46	77.93	496.03
6.91000	975.70	142.10	188.66	941.16	136.06	215.46	780.80	185.15	321.61	816.59	193.72	354.56	913.52	46.21	112.97	877.06	47.85	122.55	682.79	23.32	121.11	685.30	21.34	158.26	887.75	74.70	1445.86	0.00	0.00	0.00	976.22	2.13	1874.24	936.06	107.85	1898.92	815.55	-26.45	1780.60	788.39	67.51	1802.56	486.18	-292.84	80.03	1081.64	-307.31	78.32	496.41
6.92000	1009.68	140.51	184.49	974.79	134.88	209.63	809.05	182.86	307.55	843.41	191.12	342.04	915.33	46.43	111.14	877.28	47.90	122.03	682.80	23.24	121.19	685.33	21.39	158.41	895.60	73.85	1445.41	0.00	0.00	0.00	985.33	2.66	1874.16	944.95	108.37	1898.19	824.36	-26.68	1780.44	796.86	66.72	1801.97	485.58	-292.88	79.84	1081.90	-307.73	78.76	496.03
6.93000	1046.51	140.08	180.38	1009.97	133.87	203.94	837.91	180.28	293.04	870.65	189.06	329.22	916.23	45.96	111.26	877.61	48.03	121.78	682.90	23.38	121.14	685.39	21.37	158.68	905.04	73.01	1444.85	0.00	0.00	0.00	993.82	2.93	1873.84	952.94	108.54	1897.55	833.09	-26.86	1780.13	805.24	66.62	1801.13	485.31	-293.09	79.60	1081.21	-307.74	78.45	496.00
6.94000	1080.53	138.95	175.78	1043.56	132.89	197.62	867.66	177.11	278.21	898.61	186.67	315.99	916.52	45.97	111.13	878.05	47.49	122.09	682.95	23.31	121.19	685.36	21.23	158.93	912.92	72.19	1444.13	0.00	0.00	0.00	1002.05	3.29	1873.44	961.80	108.82	1896.53	841.92	-26.92	1779.71	813.78	66.31	1800.25	484.78	-293.45	79.48	1081.24	-307.91	78.53	496.41
6.95000	1115.50	138.18	171.10	1076.70	131.49	191.45	898.06	173.78	263.22	926.82	184.77	302.78	916.80	46.18	111.17	878.15	47.38	122.33	682.97	23.13	121.31	685.47	21.41	159.11	922.59	71.39	1443.18	0.00	0.00	0.00	1009.44	3.35	1872.79	969.93	109.00	1895.56	850.78	-27.25	1779.06	822.40	66.32	1799.21	485.36	-293.20	79.78	1081.84	-307.90	78.76	496.80
6.96000	1150.22	136.93	166.94	1110.97	130.12	185.56	928.72	171.95	248.94	955.20	182.52	289.41	916.94	45.81	111.38	878.27	47.03	122.50	682.99	23.23	121.33	685.48	21.56	159.24	931.38	70.67	1442.22	0.00	0.00	0.00	1019.06	3.43	1871.83	978.91	109.36	1894.29	859.63	-27.60	1778.26	831.20	65.64	1798.20	485.57	-293.39	79.60	1082.31	-307.87	78.95	497.06
6.97000	1184.81	135.51	162.31	1144.76	128.70	179.27	959.16	170.39	234.94	984.42	180.16	276.14	917.32	45.74	111.49	877.51	47.21	122.25	683.10	23.38	121.39	685.52	21.50	159.58	940.42	70.11	1441.11	0.00	0.00	0.00	1028.69	3.71	1870.72	987.29	109.73	1892.97	868.56	-27.90	1777.34	840.00	65.27	1796.96	485.86	-293.37	79.59	1082.45	-307.65	78.89	496.74
6.98000	1220.02	133.59	157.15	1178.69	126.21	173.35	990.31	169.06	221.50	1013.91	178.21	263.19	915.64	45.92	110.73	876.30	47.23	121.56	683.20	23.56	121.46	685.67	21.76	159.72	949.88	69.43	1439.99	0.00	0.00	0.00	1037.70	4.08	1869.66	996.65	109.86	1891.48	877.64	-28.03	1776.29	848.91	64.88	1795.61	485.64	-293.22	79.69	1082.25	-307.75	78.90	496.41
6.99000	1252.91	131.58	150.49	1211.78	124.32	165.94	1021.58	168.07	208.64	1043.80	177.66	251.10	916.10	46.03	110.75	877.24	47.78	121.61	683.30	23.69	121.58	685.71	21.77	160.05	958.68	68.90	1438.65	0.00	0.00	0.00	1046.11	3.97	1868.30	1005.42	109.87	1889.92	886.65	-28.37	1775.05	857.90	64.56	1794.16	485.58	-293.27	79.59	1081.78	-307.84	78.68	496.52
7.00000	1286.11	129.23	141.94	1244.57	121.99	158.15	1053.26	167.26	196.54	1073.70	177.54	239.53	915.51	46.04	110.42	875.90	47.63	120.99	683.40	23.99	121.73	685.85	21.74	160.41	966.87	68.48	1437.16	0.00	0.00	0.00	1054.70	4.38	1866.92	1014.15	110.22	1888.17	895.77	-28.72	1773.64	866.77	64.24	1792.61	485.53	-293.17	79.65	1082.09	-307.00	78.17	496.45
7.01000	1318.31	125.38	133.42	1275.46	119.77	149.39	1084.31	166.59	185.09	1103.31	178.17	228.82	915.95	46.08	110.45	876.71	47.98	121.03	683.53	24.26	121.94	685.97	21.91	160.68	975.76	68.11	1435.53	0.00	0.00	0.00	1063.86	4.30	1865.25	1022.82	110.29	1886.43	904.89	-29.01	1772.05	875.88	63.52	1791.02	485.43	-293.01	79.70	1082.75	-306.32	78.25	496.34
7.02000	1348.71	121.98	124.64	1304.64	117.59	143.25	1115.04	166.67	174.59	1133.24	178.96	218.85	915.15	46.19	110.13	876.68	47.62	121.15	683.70	24.57	122.23	686.06	21.91	161.11	985.10	67.71	1433.74	0.00	0.00	0.00	1072.58	4.54	1863.42	1032.74	110.28	1884.31	914.16	-29.18	1770.34	884.85	63.50	1789.07	485.45	-292.74	79.64	1081.99	-306.85	77.69	496.63
7.03000	1379.08	118.31	117.11	1334.29	114.79	135.34	1145.36	166.69	164.78	1162.61	179.96	209.67	914.67	45.86	110.02	877.30	47.56	121.18	683.82	24.89	122.58	686.22	22.12	161.50	993.83	67.44	1431.88	0.00	0.00	0.00	1081.36	4.59	1861.44	1040.78	110.81	1882.25	923.40	-29.30	1768.43	893.96	63.17	1787.10	485.55	-292.63	79.66	1082.40	-306.88	77.74	497.20
7.04000	1407.58	114.64	109.86	1362.53	112.12	128.54	1174.84	167.03	156.08	1191.14	181.12	201.57	915.96	45.76	110.35	877.46	47.60	120.87	683.95	25.13	122.99	686.51	22.22	161.94	1002.54	67.14	1429.72	0.00	0.00	0.00	1091.13	4.98	1859.30	1050.19	110.76	1880.02	932.72	-29.47	1766.31	903.18	63.08	1784.88	485.64	-292.76	79.73	1082.76	-306.74	77.86	497.19
7.05000	1435.27	111.62	105.46	1390.57	109.71	123.73	1203.07	166.76	148.07	1217.45	182.73	194.76	915.28	45.56	110.03	877.49	47.61	120.80	684.12	25.59	123.39	686.70	22.19	162.52	1013.00	66.98	1427.49	0.00	0.00	0.00	1100.20	5.09	1857.04	1059.31	111.01	1877.58	942.04	-29.62	1763.96	912.53	63.03	1782.56	485.74	-292.80	79.89	1082.63	-306.61	77.98	496.94
7.06000	1460.86	109.21	101.68	1416.58	107.99	120.86	1229.10	167.07	141.16	1241.66	184.12	188.80	916.39	45.56	110.01	878.62	47.68	121.04	684.28	25.79	124.00	687.08	21.83	163.32	1021.96	66.74	1425.14	0.00	0.00	0.00	1109.95	5.13	1854.51	1068.05	111.45	1874.99	951.41	-29.43	1761.52	921.88	62.89	1780.03	486.54	-292.72	80.14	1082.50	-306.68	77.92	497.14
7.07000	1484.96	106.87	102.19	1441.00	106.54	120.36	1253.00	167.34	134.79	1263.39	185.87	183.89	916.63	45.41	110.05	878.11	47.59	120.71	684.49	26.09	124.66	687.43	22.03	163.94	1031.66	66.46	1422.53	0.00	0.00	0.00	1119.40	5.39	1852.00	1076.65	111.54	1872.48	960.72	-29.56	1758.89	931.27	62.36	1777.41	485.74	-292.70	79.92	1082.55	-306.40	77.94	496.65
7.08000	1506.79	105.72	104.10	1462.69	105.87	121.76	1274.56	167.98	129.09	1282.71	187.14	179.42	917.24	45.17	110.21	878.93	47.66	120.80	684.67	26.10	125.55	687.88	21.78	164.79	1041.85	66.36	1419.84	0.00	0.00	0.00	1127.99	5.20	1849.43	1086.40	111.62	1869.67	970.00	-29.75	1756.12	940.58	62.34	1774.66	484.58	-292.55	79.63	1082.75	-306.57	77.86	496.48
7.09000	1527.00	105.57	107.84	1483.63	106.21	122.10	1293.70	168.44	123.64	1299.41	188.23	175.49	917.19	45.26	109.82	878.02	47.66	120.51	684.87	26.01	126.58	688.39	21.40	165.83	1051.07	66.25	1417.08	0.00	0.00	0.00	1137.30	5.33	1846.83	1095.46	111.95	1866.81	979.33	-29.74	1753.29	949.91	62.52	1771.84	484.74	-293.04	79.56	1083.13	-306.34	78.00	496.24
7.10000	1543.84	106.53	112.46	1500.41	106.93	124.44	1310.35	169.24	118.59	1314.10	188.34	171.29	916.21	45.70	109.76	878.02	47.21	120.56	685.12	25.98	127.72	689.02	21.31	166.85	1060.70	66.17	1414.40	0.00	0.00	0.00	1146.66	5.38	1844.16	1103.72	111.95	1864.25	988.60	-29.60	1750.51	959.32	62.46	1769.10	484.62	-292.97	79.48	1082.83	-306.54	77.71	496.74
7.11000	1559.08	107.58	115.32	1514.95	108.09	125.37	1325.09	169.31	113.66	1326.72	188.57	167.58	916.27	45.11	109.50	877.84	47.23	120.43	685.37	25.82	129.12	689.68	20.39	168.52	1070.74	66.06	1411.72	0.00	0.00	0.00	1156.04	5.25	1841.54	1113.97	112.01	1861.33	997.91	-29.63	1747.77	968.87	62.30	1766.42	485.73	-292.63	79.90	1082.21	-306.61	77.76	496.11
7.12000	1572.31	109.94	114.48	1528.18	108.96	123.42	1337.54	168.85	109.34	1338.27	187.87	163.76	916.90	45.48	109.88	878.10	47.32	120.32	685.68	25.49	130.87	690.56	19.26	170.45	1080.52	65.95	1409.13	0.00	0.00	0.00	1165.88	5.24	1838.93	1123.15	111.95	1858.80	1007.24	-29.36	1745.16	978.38	62.49	1763.79	484.86	-292.63	79.65	1082.43	-306.47	77.82	496.23
7.13000	1582.62	111.56	109.13	1539.33	110.36	118.47	1347.78	167.93	105.57	1348.64	186.94	160.04	916.58	45.14	109.47	878.38	47.04	120.33	686.00	24.84	132.95	691.59	18.65	172.44	1091.09	65.81	1406.70	0.00	0.00	0.00	1175.27	5.11	1836.46	1133.49	112.13	1856.14	1016.56	-29.08	1742.66	988.01	63.03	1761.24	484.39	-292.77	79.57	1083.07	-306.53	77.87	495.86
7.14000	1590.83	113.98	101.28	1547.32	111.27	110.83	1355.94	166.53	101.90	1357.55	185.50	155.97	917.17	45.18	109.20	878.55	46.89	120.25	686.43	24.03	135.44	692.90	17.95	174.79	1101.78	65.72	1404.31	0.00	0.00	0.00	1184.76	4.92	1833.92	1143.41	111.93	1853.65	1025.87	-28.83	1740.22	997.71	63.39	1758.81	484.78	-292.72	79.67	1082.16	-306.58	77.37	496.44
7.15000	1597.81	114.85	91.73	1555.53	111.65	102.86	1361.89	164.98	97.71	1364.63	183.85	151.28	917.06	44.89	109.09	878.04	46.87	119.91	686.99	23.58	137.93	694.35	16.90	177.59	1112.28	65.69	1402.10	0.00	0.00	0.00	1194.15	5.01	1831.50	1153.12	111.86	1851.08	1035.17	-28.51	1737.83	1007.39	63.92	1756.41	485.24	-292.52	79.63	1082.44	-306.73	77.35	496.43
7.16000	1602.53	115.55	82.70	1560.03	111.11	93.83	1366.21	162.69	92.46	1369.71	181.59	145.66	916.70	45.11	109.12	878.42	46.64	119.79	687.66	23.02	140.84	696.06	15.89	180.74	1122.98	65.63	1400.02	0.00	0.00	0.00	1203.75	4.69	1828.97	1163.51	111.83	1848.47	1044.49	-28.13	1735.51	1016.98	64.29	1754.10	485.10	-292.81	79.65	1082.51	-306.77	77.55	496.93
7.17000	1603.13	114.68	72.46	1562.05	110.51	84.91	1368.42	160.95	86.55	1372.88	179.29	139.33	916.69	44.90	108.74	879.12	46.56	119.68	688.59	22.43	144.03	698.08	14.32	184.51	1134.90	65.63	1397.92	0.00	0.00	0.00	1213.00	4.44	1826.54	1173.85	112.17	1845.82	1053.79	-27.80	1733.29	1026.59	64.99	1751.74	485.38	-292.68	79.74	1081.98	-306.50	77.53	496.23
7.18000	1605.06	113.71	63.27	1562.68	109.09	75.72	1369.15	159.23	80.01	1374.54	176.97	132.45	916.62	44.94	108.79	878.82	46.48	119.12	689.73	21.43	147.79	700.57	13.62	188.21	1145.65	65.66	1395.95	0.00	0.00	0.00	1222.27	4.76	1824.06	1183.82	112.45	1843.06	1063.13	-27.36	1731.11	1036.14	65.82	1749.46	485.17	-292.52	79.66	1081.91	-306.56	77.39	495.82
7.19000	1602.88	110.51	50.71	1560.96	106.86	64.70	1368.51	157.51	73.34	1375.21	174.55	125.37	915.90	44.94	108.55	879.09	46.46	118.69	691.42	20.77	152.00	703.31	12.14	192.51	1156.89	65.73	1394.06	0.00	0.00	0.00	1232.44	4.77	1821.45	1200.86	113.53	1837.76	1072.38	-26.82	1729.02	1045.84	66.48	1747.21	484.31	-292.68	79.44	1082.30	-306.83	77.56	495.55
7.20000	1602.20	99.39	42.13	1556.81	99.02	58.20	1367.19	155.63	66.31	1374.93	172.21	118.42	915.98	44.42	108.30	878.43	46.34	118.25	693.61	19.70	157.06	706.50	11.09	196.98	1168.13	65.68	1392.15	0.00	0.00	0.00	1241.43	4.85	1818.98	1212.16	114.68	1834.30	1081.58	-26.20	1726.96	1055.52	67.09	1744.91	485.12	-292.43	79.77	1082.26	-307.04	77.51	495.68
7.21000	1597.93	90.42	37.71	1554.67	91.33	47.06	1365.83	155.78	59.92	1375.20	169.26	111.82	915.97	44.56	108.37	879.23	46.55	118.21	696.28	18.72	162.62	710.13	10.24	201.75	1180.33	65.74	1390.33	0.00	0.00	0.00	1250.99	5.17	1816.36	1221.93	114.78	1831.59	1090.71	-25.66	1724.83	1065.04	68.02	1742.56	484.93	-292.36	79.71	1081.85	-306.70	77.44	495.80
7.22000	1597.36	88.90	35.73	1553.74	85.04	47.61	1364.52	155.19	54.92	1373.44	165.23	106.19	915.35	44.77	107.96	880.78	46.75	118.73	699.38	17.30	168.83	714.31	9.33	207.07	1192.71	65.71	1388.49	0.00	0.00	0.00	1260.99	5.68	1813.82	1231.61	115.21	1828.88	1099.89	-24.87	1722.73	1074.34	69.11	1740.14	484.95	-292.52	79.67	1081.95	-306.82	77.47	495.63
7.23000	1597.69	90.19	35.05	1553.94	86.20	46.74	1361.97	152.21	48.54	1369.92	161.34	100.19	915.46	44.78	108.10	883.05	46.67	120.01	703.04	15.89	175.67	719.27	8.63	212.76	1204.58	65.69	1386.78	0.00	0.00	0.00	1272.18	6.61	1811.50	1241.39	115.82	1826.32	1109.06	-24.35	1720.65	1083.66	70.52	1737.77	484.15	-292.72	79.30	1081.40	-306.90	77.26	496.50
7.24000	1597.56	89.61	34.62	1554.27	85.42	46.04	1361.19	151.11	45.35	1368.64	158.49	95.78	914.82	44.72	107.80	881.30	46.73	120.08	707.51	14.75	183.08	725.14	8.12	219.00	1217.46	65.75	1385.14	0.00	0.00	0.00	1280.82	6.47	1809.45	1251.05	116.29	1824.11	1118.31	-23.64	1718.84	1093.09	71.70	1735.65	484.48	-292.60	79.57	1081.80	-306.61	77.48	495.33
7.25000	1598.47	89.27	34.14	1554.84	85.45	45.99	1360.89	148.61	43.65	1368.14	155.78	93.12	915.21	44.11	107.97	881.13	46.63	120.65	713.06	14.77	190.66	732.10	7.49	225.90	1229.11	65.81	1383.59	0.00	0.00	0.00	1300.91	7.76	1804.36	1260.77	117.07	1822.15	1127.79	-22.82	1717.38	1102.71	72.52	1733.81	484.43	-292.57	79.62	1081.73	-306.66	77.54	496.08
7.26000	1598.09	89.51	33.64	1555.18	85.39	45.90	1360.44	146.33	42.78	1367.06	153.30	90.55	915.30	43.94	107.99	879.80	46.65	120.86	719.79	15.12	198.70	740.55	7.42	233.28	1240.08	65.88	1382.21	0.00	0.00	0.00	1313.14	8.73	1802.63	1270.78	117.17	1820.72	1137.29	-22.04	1716.13	1112.39	73.38	1732.25	484.47	-292.46	79.76	1081.46	-306.60	77.37	495.94
7.27000	1599.52	89.15	33.54	1555.47	84.84	46.03	1360.05	144.73	42.42	1366.66	151.57	88.99	915.39	43.87	108.05	878.10	46.88	121.04	728.01	15.71	207.35	750.19	7.05	241.16	1252.00	65.94	1381.00	0.00	0.00	0.00	1323.04	9.91	1801.90	1280.55	118.13	1819.35	1146.99	-21.13	1715.01	1122.29	74.36	1730.72	484.33	-292.58	79.66	1080.39	-306.72	76.94	495.59
7.28000	1599.12	89.08	33.48	1555.74	84.77	45.87	1360.07	144.21	42.31	1366.91	150.86	87.90	916.11	44.22	108.31	878.99	47.39	122.51	737.76	16.52	216.24	761.69	6.68	249.16	1262.66	65.72	1379.98	0.00	0.00	0.00	1332.61	10.33	1801.14	1290.62	118.29	1818.30	1156.72	-20.32	1713.84	1132.30	75.35	1729.19	484.57	-292.61	79.73	1081.06	-306.47	77.16	495.51
7.29000	1599.03	88.82	33.08	1555.56	84.72	45.93	1360.09	144.08	41.97	1367.42	151.00	87.08	915.97	44.28	108.30	880.40	48.99	123.06	748.98	17.38	225.53	774.73	6.90	257.15	1274.63	65.42	1379.10	0.00	0.00	0.00	1341.97	10.28	1800.52	1300.65	119.06	1817.21	1166.66	-19.43	1712.67	1142.57	76.50	1727.58	484.65	-292.80	79.66	1082.19	-306.46	77.53	495.32
7.30000	1599.09	88.83	33.54	1556.27	84.96	46.23	1360.08	144.35	41.71	1368.19	151.69	86.68	917.17	44.19	108.04	881.87	48.08	125.32	761.25	17.74	235.33	789.20	6.31	265.51	1284.97	65.09	1378.33	0.00	0.00	0.00	1351.97	11.49	1800.31	1310.68	119.95	1816.35	1176.81	-18.54	1711.60	1152.79	77.90	1726.01	485.30	-292.45	79.91	1081.99	-306.24	77.50	495.34
7.31000	1599.81	88.99	33.23	1556.05	85.61	45.81	1359.85	145.28	41.61	1368.65	153.19	86.63	917.87	44.01	107.29	884.58	48.65	126.80	774.56	17.83	245.69	804.72	5.23	274.36	1296.37	64.75	1377.69	0.00	0.00	0.00	1352.42	9.93	1803.17	1320.85	120.88	1815.60	1187.10	-17.65	1710.74	1163.17	78.97	1724.73	485.24	-292.38	79.86	1082.29	-306.20	77.50	495.63
7.32000	1600.09	89.39	33.28	1555.42	85.66	45.67	1359.86	145.55	41.28	1369.27	153.97	86.30	922.77	44.05	107.00	888.48	49.07	128.39	789.22	18.11	256.27	821.25	4.07	283.33	1307.29	64.32	1377.19	0.00	0.00	0.00	1360.43	10.51	1803.96	1331.01	121.37	1815.07	1197.29	-16.80	1710.09	1173.59	80.01	1723.71	484.54	-292.70	79.69	1082.05	-306.30	77.45	495.55
7.33000	1598.86	89.48	32.86	1553.62	87.53	47.76	1359.92	145.62	41.10	1369.73	154.47	86.05	927.14	43.86	106.01	891.11	48.57	131.60	804.88	17.81	267.31	838.67	1.77	292.78	1317.37	63.74	1376.82	0.00	0.00	0.00	1368.25	10.49	1804.19	1341.16	122.31	1814.56	1207.37	-16.06	1709.73	1184.13	80.57	1723.07	484.38	-292.31	79.62	1082.13	-306.20	77.42	495.52
7.34000	1599.11	89.59	33.49	1555.85	85.32	46.52	1359.84	145.76	41.17	1370.27	154.47	85.94	931.66	43.27	105.17	899.42	47.28	134.01	821.59	15.81	279.33	857.32	-0.25	302.22	1326.83	63.20	1376.56	0.00	0.00	0.00	1388.61	11.33	1800.43	1351.57	122.63	1814.07	1217.37	-15.66	1709.57	1194.50	81.14	1722.62	485.10	-292.43	79.72	1082.15	-306.15	77.39	495.95
7.35000	1600.03	90.03	33.65	1554.82	87.41	48.25	1359.90	145.51	41.19	1370.93	153.96	85.77	937.71	42.27	103.45	910.60	45.55	136.43	839.68	12.68	291.34	876.68	-2.69	311.44	1336.17	62.56	1376.43	0.00	0.00	0.00	1401.16	12.03	1799.49	1361.81	123.14	1813.58	1227.29	-15.31	1709.68	1204.68	81.81	1722.37	485.28	-292.64	79.74	1081.97	-306.17	77.25	496.91
7.36000	1600.39	88.94	33.29	1554.80	87.48	48.38	1359.92	145.16	41.25	1371.41	153.63	85.70	944.31	40.54	101.71	921.88	42.59	137.25	858.99	8.62	302.99	896.62	-5.28	320.50	1346.21	61.74	1376.40	0.00	0.00	0.00	1411.21	12.47	1799.24	1372.10	123.28	1813.05	1237.30	-15.03	1710.02	1214.86	81.70	1722.32	485.86	-292.26	80.01	1082.43	-305.94	77.36	496.44
7.37000	1599.66	89.35	33.03	1557.49	84.71	44.24	1359.99	144.88	41.24	1371.98	152.93	85.49	950.55	38.19	100.09	935.23	38.89	139.22	879.89	4.40	314.02	917.49	-7.29	328.69	1355.81	60.86	1376.39	0.00	0.00	0.00	1421.63	12.92	1799.11	1382.24	124.05	1812.40	1247.23	-15.19	1710.52	1224.75	81.91	1722.35	484.79	-292.04	79.92	1082.23	-305.69	77.51	495.96
7.38000	1599.06	88.93	32.53	1556.77	85.52	44.45	1359.87	144.98	41.46	1372.59	152.14	85.30	963.45	34.77	104.69	951.76	34.85	143.35	902.10	2.06	322.20	938.83	-9.59	335.67	1365.54	59.97	1376.53	0.00	0.00	0.00	1431.64	12.28	1798.94	1392.34	124.62	1811.88	1257.13	-15.55	1711.16	1234.46	81.85	1722.57	484.58	-292.06	79.90	1082.36	-305.66	77.47	496.40
7.39000	1599.78	88.84	32.90	1557.07	85.33	44.51	1359.90	144.81	41.49	1372.86	151.94	85.32	982.19	28.64	110.14	970.80	29.71	149.23	923.55	-0.36	328.65	960.69	-11.61	341.38	1375.57	59.16	1376.80	0.00	0.00	0.00	1429.41	12.53	1803.52	1402.33	125.03	1811.45	1266.94	-16.03	1711.95	1244.16	81.65	1722.82	484.76	-292.28	79.77	1081.85	-306.42	77.66	496.32
7.40000	1600.03	88.98	32.95	1558.17	84.61	44.45	1359.98	144.77	41.51	1373.24	151.65	85.26	1005.32	22.11	115.06	993.56	24.32	154.23	944.47	-1.14	332.80	982.32	-13.11	346.55	1385.07	58.35	1377.27	0.00	0.00	0.00	1438.53	12.51	1804.31	1412.43	124.69	1811.47	1276.73	-16.84	1712.84	1253.97	80.89	1723.40	484.31	-292.38	79.57	1081.75	-306.81	77.82	497.06
7.41000	1599.94	89.30	33.01	1557.08	84.88	44.21	1360.03	144.56	41.45	1373.53	151.51	85.31	1032.49	15.07	117.76	1018.24	18.43	156.97	966.24	-2.22	335.43	1004.37	-14.53	350.27	1394.72	57.50	1377.88	0.00	0.00	0.00	1447.70	12.54	1805.10	1422.38	124.62	1811.51	1286.52	-17.75	1713.86	1263.74	80.07	1724.18	485.04	-292.59	79.67	1081.82	-306.85	77.97	496.45
7.42000	1600.04	89.44	33.35	1557.43	85.03	44.43	1359.93	144.76	41.56	1373.76	151.45	85.41	1058.24	8.17	119.40	1044.16	12.81	158.52	989.21	-4.25	336.48	1026.83	-16.32	352.05	1403.72	56.47	1378.81	0.00	0.00	0.00	1457.78	13.16	1805.83	1432.12	124.63	1811.71	1296.43	-18.60	1715.00	1273.51	78.85	1725.17	485.10	-292.64	79.79	1082.41	-306.83	78.12	496.35
7.43000	1599.53	89.44	32.88	1556.49	85.88	44.70	1359.93	144.79	41.55	1374.01	151.28	85.41	1086.17	2.34	120.14	1071.17	7.43	158.74	1012.82	-6.53	335.74	1050.13	-17.68	351.87	1412.98	55.46	1379.81	0.00	0.00	0.00	1466.29	12.10	1806.62	1441.80	124.22	1812.29	1306.11	-19.82	1716.15	1283.03	77.98	1726.24	485.67	-292.09	80.06	1082.47	-306.87	78.27	496.35
7.44000	1599.30	88.55	32.83	1557.22	85.90	45.05	1359.87	144.89	41.59	1374.16	151.12	85.55	1114.52	-2.69	119.43	1099.40	2.48	157.82	1036.73	-8.31	333.07	1073.62	-19.27	350.06	1421.35	54.47	1380.96	0.00	0.00	0.00	1477.77	11.70	1807.31	1451.84	122.92	1812.96	1315.67	-20.97	1717.39	1292.52	76.84	1727.51	484.89	-292.34	79.72	1082.13	-306.39	77.80	496.36
7.45000	1599.68	89.23	33.13	1556.90	86.00	45.04	1360.06	144.55	41.47	1374.35	150.95	85.68	1143.80	-8.36	117.54	1128.27	-1.86	155.69	1061.10	-10.31	328.78	1097.69	-21.00	346.75	1430.10	53.61	1382.16	0.00	0.00	0.00	1486.03	11.05	1807.96	1461.40	122.31	1813.67	1324.98	-22.23	1718.66	1301.60	76.00	1728.88	484.61	-292.31	79.71	1082.33	-306.06	77.72	497.01
7.46000	1599.83	88.94	33.44	1556.65	85.83	44.66	1359.93	144.89	41.65	1374.39	150.84	85.84	1174.98	-11.62	115.95	1158.09	-5.92	152.38	1085.81	-12.73	323.03	1121.95	-22.63	341.93	1438.36	53.01	1383.41	0.00	0.00	0.00	1497.32	9.93	1808.31	1470.65	121.35	1814.55	1334.05	-23.56	1719.89	1310.77	74.61	1730.39	484.33	-292.80	79.64	1082.46	-306.05	77.76	497.01
7.47000	1599.34	88.99	33.18	1556.66	86.09	45.01	1359.94	144.91	41.67	1374.45	150.56	85.99	1207.48	-15.60	112.52	1190.13	-9.40	148.63	1110.99	-15.56	315.94	1146.27	-24.96	336.00	1445.99	52.60	1384.59	0.00	0.00	0.00	1507.90	8.24	1808.69	1479.81	120.08	1815.45	1343.04	-24.76	1721.10	1319.94	72.99	1731.92	484.72	-292.59	79.69	1081.97	-305.92	77.64	498.00
7.48000	1598.85	88.73	32.57	1556.85	86.26	45.24	1359.98	144.81	41.74	1374.36	150.64	86.28	1241.36	-18.95	108.58	1223.10	-12.60	144.29	1136.23	-18.81	307.48	1171.24	-27.32	328.76	1454.30	52.34	1385.62	0.00	0.00	0.00	1515.93	6.86	1809.30	1488.56	118.98	1816.48	1352.07	-25.93	1722.19	1328.72	71.80	1733.25	485.43	-292.39	79.93	1081.66	-306.03	77.59	497.01
7.49000	1599.61	88.97	33.32	1556.76	86.60	45.48	1360.00	144.61	41.74	1373.19	151.20	87.18	1276.57	-22.22	104.04	1256.54	-15.55	139.09	1162.18	-22.31	297.77	1196.48	-30.33	320.64	1462.27	52.17	1386.71	0.00	0.00	0.00	1525.52	5.81	1810.11	1497.39	117.48	1817.42	1360.87	-27.35	1723.12	1337.55	70.35	1734.50	484.72	-292.61	79.65	1081.75	-306.09	77.62	496.65
7.50000	1599.22	88.82	33.25	1556.20	86.53	45.24	1359.92	144.59	41.86	1373.47	150.80	87.61	1313.34	-24.36	99.74	1292.16	-18.11	133.96	1189.18	-25.24	286.76	1222.44	-33.75	311.37	1470.34	51.82	1387.64	0.00	0.00	0.00	1533.06	4.12	1810.74	1506.40	115.56	1818.50	1369.58	-28.75	1723.88	1346.24	68.91	1735.60	485.25	-292.38	79.91	1081.80	-306.37	77.50	497.60
7.51000	1600.21	89.38	33.75	1556.52	86.32	45.26	1359.89	144.60	42.08	1373.71	150.31	88.04	1350.63	-26.76	94.71	1328.09	-20.40	128.11	1216.85	-28.57	274.87	1248.86	-36.64	301.07	1478.87	51.38	1388.46	0.00	0.00	0.00	1543.83	2.59	1811.31	1515.04	113.48	1819.51	1378.08	-30.39	1724.42	1354.77	67.46	1736.39	485.63	-292.42	80.04	1081.74	-306.12	77.73	496.24
7.52000	1598.30	89.55	32.93	1555.88	86.33	44.88	1359.96	144.23	42.13	1373.17	150.11	88.31	1387.70	-28.80	91.53	1364.07	-22.95	121.95	1245.37	-32.14	262.03	1276.02	-39.76	289.84	1487.57	50.80	1389.19	0.00	0.00	0.00	1551.51	1.09	1811.99	1523.39	111.76	1820.22	1386.64	-31.94	1724.77	1363.29	65.78	1736.98	485.70	-292.01	80.24	1082.08	-306.36	77.65	496.18
7.53000	1600.07	89.00	33.57	1556.94	85.78	44.98	1359.94	143.92	42.35	1373.05	149.72	88.47	1426.27	-31.32	86.52	1401.74	-25.92	115.65	1274.50	-35.83	248.32	1303.57	-43.34	277.96	1496.22	49.90	1389.82	0.00	0.00	0.00	1558.68	-0.71	1812.58	1531.54	110.25	1820.91	1395.10	-33.71	1724.84	1371.88	63.67	1737.39	485.60	-292.54	79.94	1082.30	-306.21	77.79	496.46
7.54000	1599.54	89.19	33.40	1556.67	85.99	45.01	1359.78	144.02	42.83	1373.03	149.42	88.90	1466.48	-34.25	81.79	1440.22	-29.03	109.48	1304.64	-39.18	233.85	1332.40	-46.24	265.04	1504.99	49.10	1390.22	0.00	0.00	0.00	1567.13	-2.57	1812.99	1539.64	108.81	1821.43	1403.80	-35.35	1724.72	1380.25	62.03	1737.41	484.27	-292.58	79.57	1082.37	-306.29	77.81	496.88
7.55000	1600.05	88.45	33.67	1556.61	85.75	44.84	1359.94	143.28	43.03	1372.75	148.94	89.16	1508.22	-38.35	74.38	1478.64	-32.48	103.37	1335.83	-42.10	218.65	1361.55	-49.80	251.83	1513.90	48.18	1390.33	0.00	0.00	0.00	1574.53	-4.65	1813.46	1548.24	106.40	1821.87	1412.55	-37.04	1724.39	1388.62	60.41	1737.20	485.09	-292.32	79.87	1082.03	-306.40	77.56	495.97
7.56000	1598.54	90.00	35.43	1557.00	85.62	45.19	1360.02	142.70	43.37	1373.10	148.71	89.72	1548.71	-43.47	69.05	1517.67	-36.56	97.52	1367.53	-45.56	203.07	1391.64	-52.24	237.78	1523.04	47.36	1390.20	0.00	0.00	0.00	1576.51	-6.39	1816.40	1556.29	104.84	1822.10	1421.26	-38.63	1723.85	1397.25	58.55	1736.73	485.03	-292.58	79.73	1082.54	-305.94	77.89	496.52
7.57000	1598.37	90.80	36.62	1556.16	87.31	46.65	1360.13	142.05	43.73	1373.20	148.23	90.04	1588.76	-48.84	64.75	1557.47	-41.28	92.32	1399.80	-49.60	187.77	1422.55	-54.34	223.39	1531.79	46.52	1389.83	0.00	0.00	0.00	1583.80	-8.40	1817.06	1564.62	102.50	1822.35	1429.90	-40.35	1723.12	1405.72	57.05	1736.01	484.30	-292.72	79.48	1082.73	-305.99	78.07	495.77
7.58000	1597.67	91.65	37.15	1554.30	89.55	48.16	1360.10	141.78	44.34	1373.54	147.65	90.34	1629.59	-55.62	61.26	1597.01	-46.96	87.36	1432.90	-53.33	172.55	1454.07	-57.22	209.06	1540.52	45.72	1389.26	0.00	0.00	0.00	1591.90	-10.43	1817.25	1572.85	100.36	1822.31	1438.40	-42.28	1722.18	1414.31	55.50	1735.11	484.00	-292.39	79.54	1082.79	-305.91	78.06	496.29
7.59000	1596.60	92.03	37.72	1556.14	85.29	49.25	1360.28	140.89	44.60	1373.27	147.39	90.61	1669.88	-62.78	58.47	1635.18	-53.67	82.51	1467.69	-55.87	156.86	1485.47	-61.19	195.47	1549.12	44.93	1388.50	0.00	0.00	0.00	1598.35	-12.38	1817.30	1581.00	98.70	1822.04	1447.03	-44.20	1721.08	1423.17	53.45	1734.14	484.24	-292.52	79.64	1082.87	-305.88	78.13	496.68
7.60000	1596.41	93.24	38.53	1556.19	85.40	49.55	1360.32	140.60	45.19	1372.94	146.73	90.60	1710.72	-71.31	56.32	1674.48	-61.23	78.65	1502.06	-59.93	142.20	1517.81	-64.90	182.20	1558.18	44.16	1387.57	0.00	0.00	0.00	1603.99	-14.76	1817.37	1589.55	96.48	1821.65	1455.78	-46.19	1719.82	1431.99	51.31	1732.94	485.18	-292.53	79.81	1083.04	-306.23	77.95	495.47
7.61000	1596.13	94.49	39.51	1555.85	85.57	49.46	1360.50	139.77	45.53	1372.77	146.48	90.89	1750.80	-80.26	55.42	1714.36	-69.21	76.08	1537.25	-63.78	128.14	1550.54	-68.64	169.20	1567.01	43.38	1386.41	0.00	0.00	0.00	1610.86	-17.11	1817.09	1598.15	94.16	1821.18	1464.72	-48.11	1718.44	1440.86	49.39	1731.62	484.42	-292.19	79.65	1083.40	-306.09	78.07	495.32
7.62000	1595.73	94.72	39.56	1553.12	93.88	50.87	1360.51	139.46	46.21	1373.53	146.16	91.43	1789.84	-89.95	55.73	1752.71	-77.57	74.19	1573.24	-67.47	114.83	1583.52	-72.97	156.87	1575.49	42.53	1385.23	0.00	0.00	0.00	1617.88	-19.46	1816.97	1606.57	92.08	1820.55	1473.67	-49.96	1716.98	1449.86	47.46	1730.20	485.00	-292.37	79.82	1082.59	-305.94	77.84	495.34
7.63000	1597.33	94.21	38.93	1553.89	92.56	48.93	1360.54	139.06	46.89	1373.27	145.57	91.56	1829.00	-98.62	57.11	1791.18	-85.66	73.92	1608.50	-72.57	102.95	1616.79	-76.67	145.12	1584.68	41.60	1383.89	0.00	0.00	0.00	1623.00	-20.83	1816.78	1615.25	90.02	1819.71	1482.71	-51.78	1715.35	1458.79	45.56	1728.63	485.12	-292.20	79.83	1082.48	-306.11	77.75	496.87
7.64000	1599.01	91.22	35.24	1555.62	90.46	47.09	1360.69	138.48	47.53	1373.79	145.28	92.18	1867.44	-106.54	60.55	1828.44	-93.36	74.79	1643.90	-77.99	92.35	1649.67	-81.61	134.85	1593.21	40.66	1382.52	0.00	0.00	0.00	1627.94	-21.81	1816.31	1624.10	87.58	1818.65	1491.69	-53.78	1713.64	1467.78	43.52	1726.99	485.17	-292.33	79.81	1082.35	-306.04	77.75	497.13
7.65000	1599.59	90.92	34.61	1555.97	88.86	45.50	1360.80	137.95	48.21	1373.04	144.87	92.27	1903.92	-113.75	64.63	1865.39	-100.08	77.16	1679.58	-83.38	83.05	1683.10	-85.96	125.44	1602.11	39.66	1381.03	0.00	0.00	0.00	1634.39	-23.03	1815.36	1632.44	85.80	1817.51	1500.84	-55.95	1711.76	1476.77	41.72	1725.18	484.91	-292.26	79.81	1082.60	-306.21	77.88	496.55
7.66000	1600.35	90.24	33.66	1556.13	87.77	44.62	1360.99	137.43	48.83	1373.28	144.92	92.90	1940.41	-119.59	70.19	1901.77	-105.84	81.17	1714.40	-89.41	75.40	1714.82	-92.78	118.17	1611.07	38.57	1379.47	0.00	0.00	0.00	1644.04	-25.09	1813.74	1641.38	83.22	1816.31	1510.24	-58.14	1709.87	1486.04	39.30	1723.53	484.74	-292.57	79.54	1081.98	-305.97	77.75	496.84
7.67000	1600.21	89.68	33.74	1556.88	87.40	44.52	1361.13	136.87	49.33	1373.40	144.71	93.37	1974.61	-123.95	76.64	1935.81	-110.44	85.83	1748.79	-95.55	69.17	1746.53	-98.87	111.98	1619.80	37.42	1377.84	0.00	0.00	0.00	1658.58	-28.61	1811.23	1649.93	81.48	1814.84	1519.66	-60.41	1707.97	1495.28	36.95	1721.82	484.74	-292.48	79.68	1082.34	-306.20	77.86	496.52
7.68000	1599.86	90.08	33.66	1556.17	87.30	44.24	1361.36	136.64	50.02	1373.75	144.58	93.89	2008.20	-126.83	84.42	1969.73	-113.06	89.19	1782.21	-102.08	64.59	1777.31	-105.37	107.53	1628.42	36.20	1376.14	0.00	0.00	0.00	1675.97	-32.99	1808.40	1659.20	78.31	1813.52	1529.09	-62.76	1706.04	1504.58	34.45	1720.12	484.97	-292.46	79.76	1082.02	-306.66	77.52	496.42
7.69000	1599.74	90.18	33.47	1556.03	87.52	44.29	1361.39	136.68	50.80	1373.50	144.61	94.47	2039.24	-128.61	92.25	2000.92	-115.87	94.62	1813.68	-109.33	61.61	1806.76	-111.71	104.28	1637.17	34.81	1374.40	0.00	0.00	0.00	1684.07	-35.24	1806.86	1668.51	75.65	1811.95	1538.32	-65.46	1704.03	1513.79	32.00	1718.40	485.86	-292.70	79.85	1082.48	-306.39	77.75	497.00
7.70000	1599.21	89.52	32.91	1556.04	87.33	44.06	1361.57	136.50	51.53	1374.07	144.58	95.25	2067.82	-128.10	102.35	2031.53	-119.02	99.96	1843.90	-115.72	59.87	1835.07	-117.78	102.24	1645.93	33.33	1372.68	0.00	0.00	0.00	1694.66	-37.60	1804.87	1677.56	73.28	1810.35	1547.66	-68.11	1702.08	1523.02	29.17	1716.65	485.40	-292.36	79.80	1082.30	-306.49	77.61	497.40
7.71000	1599.90	89.65	32.87	1555.61	87.48	43.94	1361.78	136.36	52.31	1374.99	144.50	96.20	2095.16	-128.77	111.02	2057.59	-119.82	107.69	1871.79	-122.48	59.42	1861.56	-123.30	101.14	1654.68	31.74	1370.90	0.00	0.00	0.00	1704.01	-40.14	1803.12	1686.72	70.80	1808.60	1557.19	-70.78	1700.14	1532.40	26.13	1715.02	485.67	-292.23	79.97	1082.38	-306.63	77.67	495.99
7.72000	1599.66	89.71	32.77	1556.24	87.02	43.71	1362.08	136.11	53.13	1375.76	144.57	97.27	2120.00	-129.83	119.02	2082.72	-121.65	113.94	1897.85	-128.17	59.46	1885.50	-129.90	101.55	1663.66	29.97	1369.14	0.00	0.00	0.00	1712.91	-42.40	1801.35	1695.98	68.17	1806.97	1566.76	-73.65	1698.20	1541.83	22.86	1713.39	486.10	-291.93	80.00	1082.34	-306.58	77.64	496.16
7.73000	1599.40	89.93	32.85	1556.69	86.80	43.66	1362.37	135.78	54.07	1376.30	144.72	98.39	2141.40	-128.85	126.82	2104.79	-122.51	120.10	1921.83	-132.71	59.99	1907.05	-135.57	102.29	1672.77	28.12	1367.40	0.00	0.00	0.00	1723.41	-44.33	1799.55	1705.29	65.30	1805.46	1576.23	-76.72	1696.27	1550.98	20.22	1711.67	485.43	-292.32	79.99	1082.56	-306.18	77.80	496.99
7.74000	1599.74	90.14	33.26	1556.15	87.38	43.67	1362.70	135.69	55.27	1376.81	144.44	99.43	2160.81	-128.74	133.28	2124.55	-122.44	125.75	1942.84	-137.21	61.12	1927.45	-139.11	102.65	1682.11	26.17	1365.76	0.00	0.00	0.00	1735.00	-46.94	1797.49	1715.07	61.76	1804.16	1585.80	-79.74	1694.44	1560.45	17.23	1710.08	484.98	-292.48	79.77	1082.01	-306.22	77.63	497.05
7.75000	1599.91	89.77	32.87	1555.58	87.18	43.29	1362.97	135.83	56.76	1376.99	144.26	100.42	2177.90	-127.52	138.72	2142.00	-121.86	130.35	1960.67	-141.51	62.38	1944.88	-142.42	103.06	1691.49	24.04	1364.19	0.00	0.00	0.00	1744.25	-49.71	1795.73	1723.62	60.14	1802.51	1595.43	-82.75	1692.73	1570.01	13.96	1708.63	486.18	-292.35	79.79	1082.51	-306.02	77.88	496.77
7.76000	1600.42	89.69	33.29	1556.11	86.96	43.29	1363.35	135.86	58.39	1378.54	144.02	102.06	2192.90	-126.50	142.03	2156.07	-120.63	133.15	1975.68	-145.35	63.24	1959.36	-145.85	103.50	1701.02	21.81	1362.80	0.00	0.00	0.00	1755.62	-52.61	1793.75	1733.58	56.22	1801.35	1605.19	-85.82	1691.12	1579.43	10.90	1707.25	486.53	-292.68	79.69	1082.52	-305.89	77.85	497.28
7.77000	1599.32	89.79	32.96	1556.90	86.80	43.17	1363.85	135.87	60.21	1379.45	144.46	103.92	2203.82	-124.42	143.57	2167.48	-119.82	134.01	1988.13	-148.43	63.29	1971.13	-148.96	103.26	1710.54	19.51	1361.59	0.00	0.00	0.00	1766.70	-55.69	1792.02	1742.62	53.87	1799.85	1615.12	-88.80	1689.69	1588.86	7.78	1706.01	486.58	-292.77	79.63	1082.31	-306.09	77.79	496.47
7.78000	1599.81	89.77	32.78	1556.87	87.07	43.14	1364.39	136.33	62.40	1381.17	144.78	106.10	2212.78	-122.85	143.58	2177.04	-119.03	133.63	1998.41	-149.58	61.31	1980.44	-151.00	101.85	1719.55	17.09	1360.55	0.00	0.00	0.00	1777.52	-58.93	1790.51	1752.55	49.92	1798.97	1624.88	-92.06	1688.36	1598.39	4.53	1704.93	486.56	-292.40	79.91	1082.00	-306.64	77.63	496.94
7.79000	1599.82	89.94	32.67	1556.92	87.11	42.94	1365.08	136.82	64.77	1381.69	145.23	108.04	2219.58	-122.27	141.05	2183.50	-118.08	131.41	2006.25	-149.71	57.99	1987.82	-151.80	99.32	1729.11	14.68	1359.71	0.00	0.00	0.00	1788.08	-62.31	1789.23	1761.68	47.40	1797.92	1634.48	-95.43	1687.19	1607.74	1.40	1704.04	486.61	-293.02	79.72	1082.04	-306.37	77.66	496.64
7.80000	1599.59	89.78	32.72	1556.65	87.08	42.45	1366.20	137.01	67.22	1383.78	145.83	110.78	2224.97	-121.91	136.16	2189.23	-118.71	126.64	2010.55	-149.87	55.74	1992.82	-151.95	96.64	1739.03	12.26	1359.06	0.00	0.00	0.00	1798.40	-65.82	1788.16	1771.31	43.96	1797.09	1643.96	-98.76	1686.13	1617.09	-1.11	1704.03	486.56	-292.57	79.69	1082.19	-306.14	77.77	496.62
7.81000	1599.96	89.89	32.73	1556.80	87.17	42.22	1367.17	138.00	70.32	1385.90	146.72	113.81	2227.61	-121.95	128.08	2191.29	-118.57	119.43	2012.16	-150.28	54.26	1995.59	-151.79	93.40	1748.95	9.76	1358.55	0.00	0.00	0.00	1808.49	-69.43	1787.29	1780.88	40.59	1796.37	1653.46	-102.17	1685.22	1626.41	-3.95	1703.77	486.60	-292.52	79.65	1081.76	-306.21	77.66	496.91
7.82000	1600.50	89.86	32.84	1556.99	87.20	41.86	1368.77	138.39	73.43	1388.23	147.51	117.04	2229.77	-121.97	119.46	2193.67	-118.92	111.06	2014.19	-148.50	52.76	1996.76	-151.65	90.25	1758.86	7.22	1358.23	0.00	0.00	0.00	1818.37	-73.15	1786.62	1790.23	37.49	1795.84	1662.91	-105.56	1684.45	1636.16	-7.42	1703.40	486.54	-292.60	79.58	1081.53	-306.23	77.43	496.64
7.83000	1599.20	90.46	32.68	1557.56	86.89	41.66	1370.50	138.95	77.02	1390.61	148.41	120.50	2231.96	-122.34	111.99	2197.28	-119.66	102.29	2016.21	-148.50	50.43	1998.93	-151.15	87.83	1768.70	4.50	1358.01	0.00	0.00	0.00	1828.04	-76.93	1786.14	1799.57	34.14	1795.29	1672.42	-108.84	1683.83	1645.19	-10.86	1702.94	486.56	-292.93	79.79	1081.71	-306.49	77.42	496.57
7.84000	1599.28	89.89	32.79	1557.01	87.23	41.57	1372.55	139.72	81.07	1394.22	149.17	124.38	2237.10	-125.49	103.82	2200.93	-122.44	96.32	2019.00	-149.90	48.20	2003.76	-151.76	86.69	1778.72	1.74	1358.02	0.00	0.00	0.00	1837.53	-80.79	1785.83	1809.27	29.77	1795.33	1681.75	-112.40	1683.41	1654.83	-13.84	1702.98	486.59	-292.58	79.81	1082.34	-306.40	77.76	496.71
7.85000	1599.88	89.19	32.73	1557.10	87.19	41.77	1374.83	140.59	85.63	1397.26	149.92	128.43	2242.22	-129.38	95.43	2204.45	-124.77	92.91	2021.43	-151.82	46.78	2009.29	-153.10	85.78	1788.78	-1.14	1358.15	0.00	0.00	0.00	1846.84	-84.68	1785.70	1818.04	26.71	1795.30	1691.18	-115.85	1683.28	1663.97	-18.81	1702.29	486.54	-292.45	79.77	1082.68	-306.22	77.81	497.21
7.86000	1599.88	89.90	32.36	1557.08	86.98	42.04	1377.62	141.17	90.68	1401.89	150.76	133.35	2247.34	-131.97	86.82	2208.25	-127.28	86.60	2023.00	-153.26	45.13	2013.84	-154.04	84.44	1799.25	-4.16	1358.56	0.00	0.00	0.00	1856.00	-88.61	1785.73	1827.41	22.97	1795.56	1700.85	-119.15	1683.35	1673.28	-23.18	1702.18	486.56	-292.55	79.80	1082.27	-306.34	77.73	497.09
7.87000	1600.46	89.02	32.17	1557.93	86.83	42.86	1380.99	141.07	96.06	1404.84	151.44	138.06	2250.50	-133.44	78.00	2210.55	-128.21	79.30	2023.94	-154.27	44.37	2016.69	-155.02	83.54	1809.36	-7.25	1359.19	0.00	0.00	0.00	1865.00	-92.55	1785.92	1836.72	18.81	1796.22	1710.55	-122.66	1683.50	1682.55	-27.08	1702.45	486.50	-292.52	79.85	1082.05	-306.30	77.86	496.13
7.88000	1600.14	89.06	32.00	1557.99	86.86	43.74	1384.71	141.35	102.22	1410.58	151.94	143.81	2252.76	-134.05	70.44	2211.64	-129.19	76.03	2025.59	-153.61	43.89	2019.88	-154.47	82.13	1819.82	-10.46	1359.98	0.00	0.00	0.00	1873.87	-96.49	1786.25	1845.53	15.41	1796.73	1720.12	-126.24	1683.73	1691.66	-30.73	1702.68	486.55	-292.87	79.88	1081.59	-306.04	77.75	497.08
7.89000	1599.78	89.42	32.02	1558.11	86.94	44.73	1388.96	141.72	109.07	1415.70	151.59	149.11	2254.84	-133.64	63.74	2213.81	-129.11	70.86	2026.32	-153.78	44.31	2022.74	-154.58	80.76	1830.45	-13.74	1360.97	0.00	0.00	0.00	1882.62	-100.41	1786.72	1854.12	12.55	1797.51	1729.50	-129.97	1684.11	1700.69	-34.20	1703.01	486.49	-292.81	79.77	1082.18	-306.12	77.65	496.46
7.90000	1600.41	89.27	32.54	1558.82	86.26	45.80	1394.12	141.07	116.24	1424.09	151.39	154.31	2257.09	-133.63	57.76	2216.04	-128.62	66.20	2027.17	-153.81	44.10	2024.74	-156.10	80.34	1840.96	-16.97	1362.06	0.00	0.00	0.00	1891.25	-104.30	1787.32	1863.27	8.58	1798.54	1738.93	-133.57	1684.66	1709.65	-37.70	1703.38	486.56	-292.46	79.81	1082.52	-306.05	77.81	496.09
7.91000	1600.59	89.24	31.92	1558.22	84.35	46.97	1400.22	139.94	124.11	1431.80	150.16	160.79	2258.98	-133.76	52.61	2217.84	-128.50	62.41	2028.23	-153.67	43.29	2026.95	-156.43	79.68	1851.43	-20.22	1363.33	0.00	0.00	0.00	1899.80	-108.13	1788.05	1871.81	5.35	1799.56	1748.38	-137.20	1685.30	1718.90	-41.60	1703.97	486.61	-292.68	79.72	1082.38	-306.14	77.74	495.98
7.92000	1601.40	89.38	32.32	1558.91	83.88	46.95	1407.10	138.90	133.05	1440.43	148.39	167.77	2259.90	-133.87	49.83	2218.79	-128.86	60.23	2028.89	-153.73	43.10	2028.68	-156.08	79.26	1862.29	-23.38	1364.70	0.00	0.00	0.00	1908.26	-111.90	1788.88	1880.24	2.35	1800.77	1757.73	-140.90	1686.00	1727.84	-45.16	1704.65	486.68	-292.30	79.90	1082.68	-306.00	77.76	496.38
7.93000	1601.31	89.53	32.26	1559.62	83.61	47.27	1415.25	136.64	142.37	1450.52	145.62	174.95	2261.09	-134.18	47.76	2219.54	-128.77	58.92	2029.29	-153.66	42.82	2029.49	-156.06	79.19	1872.60	-26.34	1366.24	0.00	0.00	0.00	1916.65	-115.59	1789.82	1889.37	-1.87	1802.06	1766.96	-144.58	1686.72	1737.01	-48.93	1705.36	486.62	-292.72	79.81	1082.77	-305.79	78.01	496.44
7.94000	1601.92	89.71	32.10	1560.18	83.02	48.18	1424.48	133.81	152.39	1461.23	143.20	182.83	2261.36	-133.91	46.44	2220.04	-128.63	57.95	2029.61	-153.58	42.69	2029.81	-156.16	79.23	1883.07	-29.09	1367.73	0.00	0.00	0.00	1924.99	-119.18	1790.86	1898.03	-5.64	1803.34	1776.22	-148.03	1687.47	1746.18	-52.63	1706.19	486.61	-292.51	79.93	1082.44	-305.94	77.87	496.89
7.95000	1602.26	88.98	33.60	1561.62	82.43	49.98	1434.90	130.32	162.95	1472.98	140.32	191.25	2261.54	-133.89	45.28	2220.21	-128.73	57.14	2029.81	-153.62	42.62	2030.36	-156.19	79.18	1893.11	-31.63	1369.20	0.00	0.00	0.00	1933.29	-122.66	1791.99	1906.01	-8.30	1804.52	1785.53	-151.30	1688.18	1755.14	-55.96	1706.94	486.63	-292.48	79.82	1083.75	-306.83	76.54	496.01
7.96000	1603.84	88.51	33.15	1564.00	83.24	52.52	1446.23	126.54	173.77	1485.47	137.30	200.04	2261.36	-133.75	44.55	2220.87	-128.72	56.82	2029.87	-153.69	42.55	2031.32	-155.35	78.58	1903.01	-33.85	1370.66	0.00	0.00	0.00	1941.55	-126.00	1793.20	1914.30	-11.24	1805.82	1794.86	-154.53	1688.90	1764.00	-59.31	1707.82	486.62	-293.03	79.69	1084.14	-306.78	76.19	496.00
7.97000	1605.75	87.97	32.30	1568.87	82.09	53.60	1458.56	123.58	185.04	1499.11	133.85	208.83	2261.88	-134.13	44.20	2221.33	-128.76	56.57	2029.90	-153.81	42.55	2030.98	-156.10	78.75	1912.22	-35.90	1372.08	0.00	0.00	0.00	1949.81	-129.20	1794.48	1923.68	-16.02	1807.51	1803.97	-157.88	1689.58	1773.03	-63.16	1708.80	486.66	-293.18	79.61	1084.17	-306.43	76.17	496.48
7.98000	1609.09	87.23	31.46	1574.99	80.79	55.71	1472.59	119.39	195.87	1514.08	129.64	217.18	2261.46	-133.61	43.85	2221.15	-128.84	56.17	2029.96	-153.81	42.47	2030.83	-156.62	78.86	1921.70	-37.70	1373.55	0.00	0.00	0.00	1958.06	-132.23	1795.82	1932.65	-20.10	1809.14	1813.10	-160.82	1690.31	1782.15	-66.76	1709.88	486.68	-293.21	79.56	1084.27	-307.35	76.14	496.18
7.99000	1613.15	87.20	30.55	1582.57	79.62	58.10	1487.63	116.15	206.98	1530.01	125.79	225.46	2261.21	-133.85	43.33	2221.32	-128.94	56.02	2030.17	-153.58	42.27	2031.03	-156.61	78.76	1931.31	-39.29	1375.00	0.00	0.00	0.00	1966.32	-135.09	1797.22	1941.18	-23.38	1810.60	1822.06	-163.68	1690.99	1790.70	-69.37	1710.98	486.57	-293.39	79.60	1084.26	-307.63	75.96	496.03
8.00000	1615.34	88.07	31.11	1590.61	78.67	60.11	1504.28	111.96	217.23	1546.64	122.87	233.43	2261.63	-134.17	43.09	2220.88	-129.00	55.64	2030.07	-153.77	42.31	2030.85	-156.84	78.81	1940.58	-40.78	1376.40	0.00	0.00	0.00	1974.60	-137.75	1798.67	1949.78	-26.65	1812.38	1831.00	-166.41	1691.64	1799.40	-72.12	1712.02	486.61	-292.87	79.74	1084.14	-306.85	76.34	495.76
8.01000	1621.69	88.45	30.20	1600.13	78.23	61.93	1521.38	108.42	226.99	1564.37	119.24	240.57	2261.46	-134.01	42.87	2221.20	-128.94	55.57	2030.13	-153.79	42.29	2031.03	-156.83	78.80	1949.71	-42.27	1377.89	0.00	0.00	0.00	1982.93	-140.21	1800.16	1957.97	-28.91	1813.74	1839.92	-169.11	1692.23	1808.55	-73.66	1714.19	486.67	-293.01	79.63	1084.28	-307.34	75.98	496.40
8.02000	1626.96	88.99	28.43	1609.96	78.24	63.56	1538.92	105.03	235.99	1582.31	116.50	247.27	2261.50	-133.88	42.84	2221.08	-128.98	55.35	2030.12	-153.84	42.26	2031.08	-156.91	78.81	1958.84	-43.74	1379.39	0.00	0.00	0.00	1991.30	-142.43	1801.68	1966.20	-31.41	1815.23	1849.09	-171.43	1692.84	1817.58	-76.29	1715.63	486.64	-293.27	79.54	1084.39	-307.55	75.86	496.23
8.03000	1634.56	89.70	28.12	1620.23	78.39	65.71	1556.42	102.21	243.84	1600.34	114.04	253.40	2261.51	-133.86	42.60	2220.91	-128.97	55.11	2030.23	-153.76	42.21	2031.15	-156.81	78.86	1967.49	-45.21	1380.89	0.00	0.00	0.00	1999.74	-144.42	1803.22	1964.79	-36.08	1823.78	1858.16	-173.65	1693.45	1826.59	-78.57	1716.86	486.57	-293.49	79.56	1084.22	-307.13	76.14	496.41
8.04000	1648.46	90.66	32.54	1634.12	78.69	70.20	1574.44	98.17	249.75	1618.69	110.79	258.67	2261.35	-133.61	42.40	2221.21	-128.95	55.01	2030.16	-153.87	42.25	2031.20	-156.74	78.92	1976.18	-46.56	1382.36	0.00	0.00	0.00	2008.25	-146.14	1804.77	1970.11	-39.34	1827.29	1867.13	-175.68	1694.13	1835.15	-81.10	1717.88	486.64	-293.39	79.66	1084.22	-307.34	76.19	495.78
8.05000	1666.70	91.25	37.94	1651.51	78.48	75.19	1591.97	94.46	254.87	1636.58	107.83	263.82	2261.88	-133.92	42.30	2221.10	-128.92	54.80	2030.12	-153.98	42.30	2031.27	-156.55	78.97	1984.72	-47.98	1383.83	0.00	0.00	0.00	2016.86	-147.59	1806.33	1977.43	-41.24	1829.12	1876.34	-177.42	1694.90	1843.39	-83.16	1718.82	486.60	-293.36	79.47	1084.34	-307.51	75.95	496.79
8.06000	1688.70	91.80	42.62	1672.65	78.34	79.47	1609.65	90.97	258.65	1654.43	104.41	268.40	2261.58	-133.18	42.52	2221.33	-128.96	54.84	2030.12	-153.97	42.33	2031.30	-156.53	79.07	1992.79	-49.40	1385.18	0.00	0.00	0.00	2025.57	-148.75	1807.89	1985.57	-43.46	1830.83	1885.40	-179.38	1695.72	1852.02	-85.53	1719.95	486.64	-293.24	79.50	1084.20	-306.92	76.08	497.14
8.07000	1712.29	91.58	46.51	1695.59	77.50	82.80	1628.50	87.40	260.90	1672.60	101.06	272.18	2261.52	-133.58	42.05	2220.86	-128.99	54.46	2030.23	-153.88	42.26	2031.17	-156.46	79.16	2000.70	-50.81	1386.42	0.00	0.00	0.00	2034.40	-149.60	1809.44	1993.84	-44.93	1832.15	1894.46	-181.17	1696.73	1860.37	-87.53	1720.95	486.57	-293.37	79.45	1084.13	-306.91	76.12	496.61
8.08000	1739.12	90.41	50.47	1721.68	75.97	86.32	1647.96	84.16	261.77	1691.96	97.37	274.38	2261.37	-133.46	41.92	2221.50	-128.90	54.64	2030.24	-153.83	42.27	2031.29	-156.20	79.17	2008.89	-52.05	1387.61	0.00	0.00	0.00	2043.36	-150.13	1810.97	2002.06	-46.02	1833.49	1903.29	-183.15	1697.85	1868.99	-89.00	1722.24	486.63	-293.31	79.69	1084.18	-306.96	76.14	496.63
8.09000	1766.68	88.63	53.55	1747.99	73.72	88.96	1667.46	81.42	261.45	1711.64	93.71	275.23	2261.70	-133.82	41.67	2220.62	-129.06	54.12	2030.42	-153.66	42.19	2031.10	-156.40	79.44	2016.41	-53.39	1388.77	0.00	0.00	0.00	2052.46	-150.32	1812.47	2010.28	-47.36	1834.81	1912.30	-184.80	1699.16	1877.45	-91.08	1723.51	486.69	-293.08	79.66	1084.24	-307.24	76.00	496.87
8.10000	1793.96	85.97	55.47	1775.95	71.08	91.21	1687.88	77.99	259.60	1731.37	91.14	275.22	2261.85	-133.65	41.80	2221.15	-129.01	54.26	2030.40	-153.70	42.23	2031.13	-156.28	79.47	2023.78	-54.81	1389.86	0.00	0.00	0.00	2061.72	-150.16	1813.94	2018.14	-48.14	1836.19	1920.95	-186.70	1700.55	1885.37	-93.60	1724.48	486.64	-293.27	79.55	1084.30	-307.15	75.99	496.61
8.11000	1822.71	83.03	57.11	1803.77	68.12	92.34	1708.65	75.37	256.79	1752.17	87.71	273.69	2261.73	-133.66	41.64	2220.61	-129.07	53.92	2030.21	-153.98	42.39	2031.05	-156.27	79.70	2030.90	-56.36	1390.93	0.00	0.00	0.00	2070.87	-150.23	1815.35	2025.55	-48.15	1837.33	1929.68	-188.52	1702.05	1893.88	-95.38	1725.86	486.58	-293.50	79.56	1084.30	-306.92	75.97	496.84
8.12000	1853.37	79.65	58.73	1831.55	64.87	92.67	1729.80	72.58	252.76	1773.28	84.86	271.21	2260.99	-133.24	41.66	2221.27	-129.04	54.21	2030.47	-153.62	42.20	2031.36	-155.52	79.40	2037.85	-58.07	1391.95	0.00	0.00	0.00	2079.07	-150.19	1816.84	2033.74	-48.81	1838.44	1938.59	-190.06	1703.64	1902.11	-96.48	1727.18	486.65	-293.29	79.68	1084.20	-307.39	76.07	496.51
8.13000	1882.34	75.94	58.91	1861.08	61.21	93.00	1751.44	69.67	247.62	1794.71	82.04	267.74	2261.43	-133.69	41.57	2221.17	-129.10	54.15	2030.46	-153.69	42.25	2031.07	-155.76	79.62	2044.69	-59.94	1392.94	0.00	0.00	0.00	2087.48	-149.88	1818.30	2041.14	-48.78	1839.26	1947.55	-191.32	1705.25	1910.55	-97.31	1728.57	486.64	-293.05	79.64	1084.22	-307.43	76.03	497.11
8.14000	1912.60	71.76	58.97	1891.02	57.23	92.75	1774.00	66.47	241.47	1816.21	79.37	263.46	2261.54	-134.09	41.37	2221.19	-129.15	54.15	2030.40	-153.74	42.29	2030.98	-155.66	79.66	2051.72	-61.86	1393.89	0.00	0.00	0.00	2096.51	-149.38	1819.59	2048.82	-48.65	1839.93	1947.55	-191.32	1705.25	1919.06	-98.80	1729.73	486.65	-292.95	79.74	1084.23	-307.28	76.10	497.04
8.15000	1944.29	67.24	59.44	1921.30	52.97	92.17	1796.77	64.13	234.72	1838.72	76.12	258.15	2261.43	-133.82	41.49	2221.13	-129.24	54.15	2030.36	-153.79	42.32	2030.77	-155.64	79.78	2058.95	-63.79	1394.80	0.00	0.00	0.00	2104.34	-148.88	1820.90	2056.09	-48.51	1840.66	1947.55	-191.32	1705.25	1926.81	-100.86	1730.41	486.65	-293.01	79.70	1084.24	-307.17	75.99	496.63
8.16000	1977.04	62.45	59.84	1952.29	48.41	91.56	1820.16	61.73	226.97	1861.72	73.12	252.07	2261.13	-133.80	41.41	2221.16	-129.38	54.18	2030.47	-153.66	42.24	2030.46	-155.81	79.97	2066.44	-65.68	1395.59	0.00	0.00	0.00	2112.58	-148.34	1822.13	2063.73	-48.20	1841.16	1947.55	-191.32	1705.25	1934.76	-102.76	1731.12	486.63	-292.80	79.70	1084.16	-307.05	76.17	497.17
8.17000	2010.56	57.53	60.47	1983.31	43.84	90.62	1844.43	59.20	218.46	1884.86	70.52	245.44	2261.58	-133.96	41.44	2220.99	-129.50	54.15	2030.47	-153.63	42.26	2030.41	-155.75	80.15	2074.27	-67.54	1396.30	0.00	0.00	0.00	2121.07	-147.67	1823.24	2071.19	-47.87	1841.49	1947.55	-191.32	1705.25	1942.90	-104.01	1731.96	486.61	-292.91	79.59	1084.27	-307.30	75.93	497.36
8.18000	2043.84	52.46	60.93	2015.90	39.26	90.02	1869.69	56.48	209.21	1909.03	67.27	237.88	2261.70	-134.42	41.23	2221.15	-129.48	54.22	2030.44	-153.72	42.33	2030.62	-155.24	79.99	2082.03	-69.46	1396.94	0.00	0.00	0.00	2129.43	-147.12	1824.28	2078.64	-47.43	1841.71	1947.55	-191.32	1705.25	1950.96	-104.78	1732.50	486.61	-293.34	79.56	1084.26	-307.10	76.07	497.46
8.19000	2078.12	47.49	61.81	2048.67	34.80	89.43	1895.29	53.99	199.30	1933.10	65.47	230.29	2262.08	-134.55	41.51	2220.83	-129.66	54.07	2030.49	-153.66	42.32	2030.25	-155.52	80.31	2089.83	-71.38	1397.43	0.00	0.00	0.00	2137.50	-146.56	1825.18	2087.12	-47.34	1841.79	1947.55	-191.32	1705.25	1959.17	-106.11	1732.88	486.56	-293.15	79.63	1084.29	-306.75	76.03	496.72
8.20000	2111.84	42.75	62.31	2081.27	30.64	88.51	1921.57	52.03	189.27	1957.85	63.02	221.98	2261.61	-134.51	41.35	2220.94	-129.72	54.15	2030.31	-153.89	42.42	2030.38	-155.24	80.26	2097.79	-73.27	1397.83	0.00	0.00	0.00	2145.56	-146.04	1825.99	2094.36	-47.23	1841.93	1947.55	-191.32	1705.25	1967.01	-107.94	1733.09	486.56	-293.15	79.66	1084.25	-306.76	76.16	496.38
8.21000	2146.74	38.46	63.39	2113.94	26.76	87.59	1948.19	50.43	178.98	1983.49	60.22	213.23	2261.52	-134.70	41.31	2220.94	-129.76	54.17	2030.40	-153.75	42.36	2029.87	-155.72	80.57	2105.48	-75.02	1398.06	0.00	0.00	0.00	2153.69	-145.56	1826.79	2101.07	-46.52	1841.92	1947.55	-191.32	1705.25	1974.73	-108.89	1733.06	486.57	-293.14	79.55	1084.30	-307.39	76.06	496.81
8.22000	2180.99	34.51	64.08	2147.18	23.24	86.82	1975.40	48.71	168.53	2009.59	57.99	204.36	2261.62	-134.39	41.55	2220.96	-129.85	54.19	2030.47	-153.69	42.36	2030.19	-155.17	80.39	2113.28	-76.70	1398.12	0.00	0.00	0.00	2161.82	-145.13	1827.41	2108.43	-46.52	1841.79	1947.55	-191.32	1705.25	1983.19	-109.86	1733.08	486.59	-292.80	79.61	1084.20	-307.28	76.15	496.47
8.23000	2215.03	31.43	64.86	2180.16	20.19	85.81	2003.37	46.82	158.01	2035.45	56.41	195.63	2260.35	-134.08	45.23	2221.85	-129.75	54.59	2030.61	-153.55	42.28	2030.51	-154.62	80.26	2121.20	-78.34	1398.06	0.00	0.00	0.00	2169.47	-144.77	1828.06	2115.98	-46.27	1841.67	1947.55	-191.32	1705.25	1991.47	-110.83	1732.97	486.65	-292.91	79.54	1084.28	-307.54	76.04	496.45
8.24000	2248.97	28.95	65.78	2212.84	17.73	84.78	2031.80	44.78	147.47	2062.48	53.94	186.53	2260.05	-133.92	45.47	2221.49	-129.77	54.32	2030.41	-153.85	42.44	2029.99	-155.27	80.62	2128.87	-79.91	1397.88	0.00	0.00	0.00	2177.26	-144.46	1828.56	2123.14	-46.15	1841.54	1947.55	-191.32	1705.25	1999.49	-112.14	1732.49	486.68	-293.27	79.61	1084.18	-307.28	76.15	496.62
8.25000	2283.99	27.13	67.56	2245.80	15.76	84.08	2061.00	42.14	136.99	2089.19	52.71	177.82	2259.97	-133.83	45.42	2221.79	-129.61	54.45	2030.61	-153.55	42.28	2029.87	-155.32	80.81	2136.56	-81.43	1397.60	0.00	0.00	0.00	2185.11	-144.19	1828.98	2130.67	-45.77	1841.17	1947.55	-191.32	1705.25	2006.66	-115.90	1730.59	486.60	-293.00	79.78	1084.27	-307.17	76.04	497.05
8.26000	2317.77	25.91	68.93	2279.41	14.37	83.92	2091.40	39.02	126.51	2116.69	50.31	168.98	2260.14	-133.56	45.44	2221.72	-129.53	54.49	2030.55	-153.69	42.38	2029.93	-155.10	80.81	2144.19	-82.88	1397.18	0.00	0.00	0.00	2193.12	-143.87	1829.19	2138.30	-45.92	1840.82	1947.55	-191.32	1705.25	2013.89	-116.36	1729.36	486.54	-293.39	79.66	1084.23	-307.32	76.11	497.45
8.27000	2351.47	25.11	70.72	2312.14	13.30	83.60	2122.11	35.68	116.25	2144.12	48.85	160.78	2259.74	-133.49	45.28	2221.58	-129.37	54.50	2030.67	-153.57	42.28	2030.00	-154.92	80.80	2151.75	-84.25	1396.66	0.00	0.00	0.00	2201.21	-143.56	1829.29	2145.91	-46.10	1840.37	1947.55	-191.32	1705.25	2022.40	-117.65	1728.66	486.58	-292.81	79.81	1084.08	-306.93	76.28	497.05
8.28000	2384.97	24.79	72.95	2345.12	12.60	83.93	2152.84	32.83	106.63	2172.58	46.60	152.36	2260.23	-133.19	45.55	2221.83	-129.17	54.67	2030.52	-153.76	42.40	2029.96	-154.83	80.91	2159.29	-85.54	1396.07	0.00	0.00	0.00	2209.46	-143.29	1829.29	2153.26	-46.03	1839.87	1947.55	-191.32	1705.25	2030.42	-118.36	1727.83	486.55	-292.78	79.92	1084.07	-306.85	76.23	496.86
8.29000	2418.52	24.70	75.70	2377.40	12.23	84.38	2184.13	30.32	97.63	2200.65	44.96	144.70	2260.12	-133.01	45.63	2222.32	-129.03	54.88	2030.74	-153.49	42.27	2030.02	-154.61	80.90	2166.98	-86.71	1395.37	0.00	0.00	0.00	2217.47	-142.99	1829.11	2161.10	-45.53	1839.11	1947.55	-191.32	1705.25	2038.56	-118.94	1726.95	486.64	-292.59	79.82	1084.14	-307.08	76.22	497.03
8.30000	2451.04	24.80	78.62	2410.34	11.98	85.74	2215.06	28.25	89.23	2230.12	42.44	137.14	2260.17	-132.90	45.72	2222.02	-129.12	54.68	2030.60	-153.70	42.40	2029.97	-154.42	80.98	2174.53	-87.85	1394.59	0.00	0.00	0.00	2225.51	-142.67	1828.86	2168.48	-45.37	1838.33	1947.55	-191.32	1705.25	2046.81	-119.75	1725.94	486.64	-292.68	79.72	1084.38	-307.07	75.97	497.20
8.31000	2483.35	24.91	82.19	2442.71	11.80	87.61	2246.44	26.63	81.86	2259.23	40.77	130.54	2261.52	-133.42	42.14	2222.06	-129.15	54.61	2030.63	-153.71	42.38	2029.88	-154.47	81.18	2182.24	-88.84	1393.70	0.00	0.00	0.00	2233.57	-142.35	1828.49	2176.56	-44.91	1837.25	1947.55	-191.32	1705.25	2054.97	-120.54	1724.91	486.59	-292.87	79.74	1084.22	-306.75	76.02	497.36
8.32000	2515.40	25.03	86.62	2474.72	11.76	90.26	2278.11	25.02	75.28	2288.56	39.09	124.56	2261.81	-133.65	41.78	2222.00	-129.31	54.53	2030.79	-153.53	42.31	2029.61	-154.57	81.36	2189.77	-89.72	1392.73	0.00	0.00	0.00	2241.80	-141.99	1827.98	2184.48	-45.17	1836.47	1947.55	-191.32	1705.25	2063.19	-121.13	1723.80	486.56	-292.73	79.83	1084.17	-306.88	76.17	497.32
8.33000	2546.46	25.16	91.72	2505.93	11.71	93.72	2309.28	24.07	69.73	2318.31	36.99	119.18	2262.05	-133.98	41.57	2222.15	-129.40	54.58	2030.90	-153.41	42.30	2029.78	-154.17	81.36	2197.48	-90.49	1391.70	0.00	0.00	0.00	2249.94	-141.57	1827.36	2192.08	-44.93	1835.49	1947.55	-191.32	1705.25	2071.31	-121.62	1722.77	486.65	-293.04	79.78	1084.16	-306.91	76.21	497.36
8.34000	2576.81	25.20	97.75	2536.50	11.72	98.16	2340.50	23.32	65.33	2347.02	35.99	115.23	2261.95	-134.02	41.53	2222.04	-129.52	54.47	2030.78	-153.61	42.41	2029.42	-154.57	81.81	2205.23	-91.24	1390.69	0.00	0.00	0.00	2258.03	-141.11	1826.59	2199.75	-45.09	1834.67	1947.55	-191.32	1705.25	2079.36	-121.61	1721.64	486.69	-293.08	79.75	1084.08	-306.99	76.26	497.02
8.35000	2606.34	25.36	105.13	2565.78	11.86	103.70	2370.49	23.40	62.44	2375.35	35.37	112.47	2261.46	-133.69	41.73	2221.48	-129.68	54.21	2030.88	-153.53	42.40	2029.28	-154.46	81.98	2212.88	-91.90	1389.60	0.00	0.00	0.00	2266.31	-140.59	1825.72	2207.44	-44.56	1833.52	1947.55	-191.32	1705.25	2087.55	-121.89	1720.52	486.63	-293.09	79.72	1084.20	-306.93	76.12	496.61
8.36000	2634.87	25.63	114.02	2594.43	12.07	110.66	2400.55	23.09	60.55	2402.90	34.94	110.91	2261.77	-134.09	41.71	2221.92	-129.77	54.42	2030.68	-153.79	42.62	2029.37	-154.28	82.07	2220.62	-92.50	1388.53	0.00	0.00	0.00	2274.83	-139.93	1824.75	2215.88	-44.24	1832.27	1947.55	-191.32	1705.25	2095.68	-122.16	1719.34	486.62	-293.00	79.68	1084.20	-307.12	76.15	496.92
8.37000	2661.81	25.88	123.91	2621.31	12.34	118.68	2429.67	22.76	59.75	2429.09	34.84	110.58	2261.24	-133.98	41.68	2222.32	-129.76	54.55	2030.84	-153.62	42.62	2029.71	-153.79	82.20	2228.29	-93.01	1387.43	0.00	0.00	0.00	2282.72	-139.19	1823.75	2223.48	-43.86	1831.06	1947.55	-191.32	1705.25	2104.20	-122.83	1718.19	486.60	-292.78	79.69	1084.17	-307.16	76.17	496.01
8.38000	2687.49	26.12	135.25	2646.78	12.50	127.86	2457.11	22.97	60.35	2454.29	34.67	111.29	2261.50	-134.45	41.37	2222.14	-129.84	54.42	2031.04	-153.41	42.60	2029.46	-154.19	82.54	2236.40	-93.47	1386.30	0.00	0.00	0.00	2290.99	-138.28	1822.64	2231.47	-43.34	1829.74	1947.55	-191.32	1705.25	2112.71	-123.49	1717.02	486.57	-293.26	79.61	1084.20	-307.32	76.00	496.31
8.39000	2711.01	26.22	146.81	2670.64	12.56	137.83	2483.23	23.20	61.95	2478.46	34.04	112.65	2261.67	-134.39	41.43	2222.35	-129.84	54.41	2031.14	-153.25	42.73	2029.57	-153.98	82.75	2244.04	-93.88	1385.15	0.00	0.00	0.00	2299.42	-137.15	1821.50	2239.36	-42.47	1828.33	1947.55	-191.32	1705.25	2120.78	-123.36	1715.73	486.54	-292.74	79.75	1084.16	-307.09	76.13	495.99
8.40000	2733.04	26.10	159.09	2692.89	12.45	148.37	2508.03	22.70	64.13	2500.76	33.46	114.80	2261.61	-134.64	41.11	2222.18	-129.89	54.27	2031.12	-153.28	42.97	2029.82	-153.84	82.98	2252.09	-94.27	1383.98	0.00	0.00	0.00	2307.46	-135.91	1820.41	2246.93	-41.39	1826.78	1947.55	-191.32	1705.25	2128.85	-123.29	1714.28	486.60	-292.93	79.76	1084.24	-306.91	76.10	497.05
8.41000	2753.05	25.80	171.07	2712.94	12.00	158.39	2530.96	22.08	67.04	2521.52	32.70	117.51	2261.48	-134.13	41.45	2222.12	-129.99	54.04	2031.34	-152.94	43.15	2029.69	-154.11	83.57	2260.06	-94.59	1382.80	0.00	0.00	0.00	2315.51	-134.46	1819.31	2254.58	-40.20	1825.17	1947.55	-191.32	1705.25	2136.91	-123.25	1712.84	486.66	-292.95	79.86	1084.07	-307.02	76.20	497.27
8.42000	2771.28	25.26	181.83	2731.14	11.28	167.69	2552.55	20.62	70.03	2540.30	31.98	120.71	2262.23	-134.37	41.28	2222.38	-130.05	54.03	2031.29	-152.97	43.64	2029.81	-154.25	84.04	2268.31	-94.92	1381.59	0.00	0.00	0.00	2323.33	-132.82	1818.28	2261.85	-38.84	1823.72	1947.55	-191.32	1705.25	2145.08	-123.18	1711.47	486.65	-293.10	79.84	1084.04	-306.99	76.29	496.68
8.43000	2787.46	24.54	191.17	2747.00	10.46	175.31	2572.14	18.84	72.86	2557.87	30.60	123.50	2262.43	-134.35	41.16	2222.57	-130.10	53.98	2031.71	-152.36	43.89	2030.32	-153.91	84.36	2276.52	-95.25	1380.38	0.00	0.00	0.00	2331.68	-130.94	1817.20	2269.21	-37.36	1822.07	1947.55	-191.32	1705.25	2153.98	-123.98	1710.20	486.57	-292.84	79.83	1084.10	-306.79	76.17	496.44
8.44000	2801.49	23.90	198.67	2767.16	9.65	184.82	2572.14	18.84	72.86	2573.35	29.12	125.66	2262.58	-134.49	41.16	2222.66	-130.17	53.91	2031.69	-152.32	44.45	2030.40	-154.17	84.96	2284.62	-95.59	1379.17	0.00	0.00	0.00	2339.63	-128.96	1816.22	2276.22	-35.55	1820.31	1947.55	-191.32	1705.25	2162.01	-123.44	1708.73	486.69	-293.28	79.58	1084.21	-307.11	76.07	497.19
8.45000	2814.13	23.19	204.39	2783.00	8.80	191.23	2572.14	18.84	72.86	2573.35	29.12	125.66	2262.36	-134.53	40.97	2222.84	-130.30	53.88	2032.00	-151.91	44.87	2030.81	-154.05	85.32	2292.90	-95.94	1377.97	0.00	0.00	0.00	2347.88	-126.71	1815.21	2283.95	-34.07	1818.68	1947.55	-191.32	1705.25	2170.62	-123.78	1707.36	486.62	-292.72	79.84	1084.08	-306.68	76.28	497.15
8.46000	2825.53	22.13	208.01	2795.17	7.80	194.70	2572.14	18.84	72.86	2573.35	29.12	125.66	2262.56	-134.67	40.76	2222.57	-130.45	53.50	2032.09	-151.78	45.47	2031.23	-154.11	86.02	2301.23	-96.25	1376.82	0.00	0.00	0.00	2355.67	-124.43	1814.34	2291.33	-32.08	1816.89	1947.55	-191.32	1705.25	2179.17	-123.99	1706.08	486.54	-292.70	79.81	1084.05	-306.35	76.27	497.26
8.47000	2835.57	20.73	208.72	2804.33	6.58	195.39	2572.14	18.84	72.86	2573.35	29.12	125.66	2261.91	-134.43	40.53	2222.41	-130.51	53.34	2031.96	-152.08	46.34	2031.97	-153.86	86.56	2309.53	-96.52	1375.70	0.00	0.00	0.00	2363.95	-122.03	1813.42	2298.84	-30.14	1815.27	1947.55	-191.32	1705.25	2186.97	-123.00	1704.68	486.59	-293.02	79.67	1084.04	-306.49	76.27	497.25
8.48000	2844.47	18.92	206.78	2811.15	5.04	193.48	2572.14	18.84	72.86	2573.35	29.12	125.66	2263.02	-135.22	40.38	2222.34	-130.63	53.18	2032.10	-152.07	47.12	2032.44	-153.84	87.27	2317.95	-96.73	1374.68	0.00	0.00	0.00	2371.96	-119.53	1812.59	2306.01	-27.59	1813.53	1947.55	-191.32	1705.25	2195.10	-122.38	1703.45	486.58	-293.05	79.69	1084.24	-307.11	75.96	496.47
8.49000	2851.71	16.76	202.06	2816.28	3.10	189.13	2572.14	18.84	72.86	2573.35	29.12	125.66	2262.68	-134.55	40.80	2222.38	-130.75	53.07	2032.34	-152.04	47.99	2032.84	-154.23	88.30	2326.42	-96.94	1373.72	0.00	0.00	0.00	2379.93	-116.99	1811.83	2313.99	-25.96	1811.99	1947.55	-191.32	1705.25	2202.97	-121.15	1702.14	486.60	-293.21	79.59	1084.14	-307.07	76.09	496.63
8.50000	2857.99	14.60	195.87	2820.39	0.67	182.52	2572.14	18.84	72.86	2573.35	29.12	125.66	2262.67	-134.79	40.54	2222.15	-130.93	52.78	2032.35	-152.40	49.21	2033.73	-154.06	89.14	2335.20	-97.06	1372.86	0.00	0.00	0.00	2387.94	-114.41	1811.11	2321.18	-23.61	1810.35	1947.55	-191.32	1705.25	2211.42	-121.03	1701.05	486.57	-293.08	79.73	1084.08	-306.65	76.24	496.37
8.51000	2863.00	12.30	188.53	2824.13	-2.34	173.80	2572.14	18.84	72.86	2573.35	29.12	125.66	2262.88	-135.11	40.37	2222.54	-130.96	52.90	2032.47	-152.70	50.59	2034.21	-154.41	90.38	2343.96	-97.07	1372.05	0.00	0.00	0.00	2395.87	-111.71	1810.42	2329.02	-21.56	1808.75	1947.55	-191.32	1705.25	2219.77	-120.33	1700.02	486.61	-293.08	79.63	1084.19	-307.20	76.06	496.37
8.52000	2867.21	9.85	180.40	2828.99	-4.95	166.45	2572.14	18.84	72.86	2573.35	29.12	125.66	2262.17	-134.89	40.24	2222.43	-131.08	52.82	2032.68	-152.99	52.12	2034.83	-154.59	91.86	2352.65	-97.01	1371.34	0.00	0.00	0.00	2404.00	-109.08	1809.74	2336.45	-18.90	1807.11	1947.55	-191.32	1705.25	2228.04	-119.31	1698.94	486.58	-293.01	79.67	1084.28	-307.36	76.00	496.93
8.53000	2870.26	7.31	171.81	2831.55	-7.52	158.64	2572.14	18.84	72.86	2573.35	29.12	125.66	2262.27	-134.64	40.38	2222.74	-131.20	52.82	2033.30	-152.84	53.45	2035.31	-155.07	93.45	2361.41	-96.84	1370.69	0.00	0.00	0.00	2411.75	-106.45	1809.16	2343.67	-16.30	1805.62	1947.55	-191.32	1705.25	2236.68	-118.87	1698.17	486.62	-292.67	79.90	1084.15	-306.79	76.09	497.34
8.54000	2871.54	4.48	162.35	2832.96	-10.26	150.41	2572.14	18.84	72.86	2573.35	29.12	125.66	2262.62	-135.03	40.06	2222.68	-131.41	52.74	2034.09	-152.53	54.86	2036.37	-154.97	95.01	2370.24	-96.63	1370.14	0.00	0.00	0.00	2419.71	-103.74	1808.55	2351.04	-14.09	1804.34	1947.55	-191.32	1705.25	2244.45	-117.32	1697.32	486.64	-292.41	79.94	1084.12	-306.82	76.29	497.03
8.55000	2872.64	1.50	153.28	2833.27	-13.23	141.98	2572.14	18.84	72.86	2573.35	29.12	125.66	2262.48	-134.90	40.21	2222.93	-131.54	52.81	2035.09	-152.06	56.19	2037.08	-155.41	97.02	2379.25	-96.31	1369.68	0.00	0.00	0.00	2427.80	-101.02	1807.99	2359.12	-11.78	1802.97	1947.55	-191.32	1705.25	2252.86	-116.39	1696.67	486.53	-292.69	79.88	1084.02	-306.87	76.41	498.10
8.56000	2872.41	-1.76	144.15	2832.59	-16.41	133.52	2572.14	18.84	72.86	2573.35	29.12	125.66	2262.46	-135.45	39.71	2222.86	-131.66	52.64	2035.54	-152.38	58.09	2038.26	-155.57	98.92	2388.31	-95.98	1369.35	0.00	0.00	0.00	2435.74	-98.33	1807.52	2366.41	-9.32	1801.75	1947.55	-191.32	1705.25	2260.95	-115.11	1696.12	486.64	-292.39	79.87	1084.01	-306.90	76.40	497.09
8.57000	2871.53	-5.60	135.67	2831.98	-19.60	125.30	2572.14	18.84	72.86	2573.35	29.12	125.66	2262.57	-135.26	39.88	2222.43	-131.83	52.35	2035.92	-152.85	60.16	2039.42	-155.79	100.96	2397.55	-95.69	1369.15	0.00	0.00	0.00	2443.54	-95.66	1807.10	2374.28	-7.01	1800.51	1947.55	-191.32	1705.25	2268.92	-113.61	1695.50	486.61	-292.60	79.92	1084.15	-306.90	76.16	496.80
8.58000	2871.30	-9.45	128.65	2832.11	-22.94	118.15	2572.14	18.84	72.86	2573.35	29.12	125.66	2262.34	-134.95	40.02	2222.53	-131.95	52.31	2036.22	-153.50	62.66	2040.32	-156.56	103.50	2406.82	-95.37	1369.06	0.00	0.00	0.00	2451.39	-92.90	1806.73	2381.75	-4.47	1799.45	1947.55	-191.32	1705.25	2276.57	-111.78	1694.93	486.62	-293.00	79.58	1084.09	-306.93	76.14	497.78
8.59000	2874.49	-12.33	123.03	2834.74	-25.58	113.01	2572.14	18.84	72.86	2573.35	29.12	125.66	2262.25	-134.97	39.97	2222.97	-132.05	52.39	2036.80	-154.04	65.06	2040.32	-156.56	103.50	2416.38	-95.12	1369.10	0.00	0.00	0.00	2459.12	-90.14	1806.55	2389.57	-2.20	1798.49	1947.55	-191.32	1705.25	2284.57	-110.27	1694.56	486.57	-292.36	79.75	1084.14	-306.97	76.05	497.61
8.60000	2881.19	-13.96	117.04	2840.19	-26.89	109.34	2572.14	18.84	72.86	2573.35	29.12	125.66	2262.68	-135.50	39.75	2222.87	-132.22	52.23	2037.17	-155.16	67.88	2040.32	-156.56	103.50	2425.93	-94.87	1369.28	0.00	0.00	0.00	2466.81	-87.42	1806.68	2397.35	0.40	1797.62	1947.55	-191.32	1705.25	2292.38	-108.30	1694.28	486.56	-292.66	79.76	1084.17	-306.91	76.14	497.50
8.61000	2887.69	-14.27	108.39	2846.08	-27.02	104.16	2572.14	18.84	72.86	2573.35	29.12	125.66	2262.51	-135.08	39.97	2223.29	-132.32	52.19	2038.16	-155.84	70.76	2040.32	-156.56	103.50	2435.37	-94.71	1369.71	0.00	0.00	0.00	2474.34	-84.72	1807.16	2404.75	3.09	1797.05	1947.55	-191.32	1705.25	2300.71	-106.88	1694.30	486.60	-292.81	79.88	1084.05	-307.07	76.30	497.71
8.62000	2891.69	-15.06	97.62	2850.41	-27.82	95.36	2572.14	18.84	72.86	2573.35	29.12	125.66	2262.50	-135.22	39.92	2223.84	-132.37	52.21	2039.94	-155.92	73.70	2040.32	-156.56	103.50	2444.96	-94.65	1370.37	0.00	0.00	0.00	2482.09	-81.98	1807.81	2412.29	5.74	1796.70	1947.55	-191.32	1705.25	2308.57	-104.82	1694.34	486.58	-292.45	79.85	1084.15	-306.86	76.29	496.74
8.63000	2894.22	-15.92	88.80	2852.29	-28.48	86.39	2572.14	18.84	72.86	2573.35	29.12	125.66	2262.70	-135.17	39.93	2224.25	-132.54	52.22	2039.94	-155.92	73.70	2040.32	-156.56	103.50	2454.72	-94.66	1371.25	0.00	0.00	0.00	2489.55	-79.24	1808.63	2419.81	8.69	1796.34	1947.55	-191.32	1705.25	2316.66	-103.10	1694.58	486.58	-292.60	79.79	1084.11	-306.74	76.36	496.58
8.64000	2896.46	-15.98	81.67	2854.68	-28.56	80.76	2572.14	18.84	72.86	2573.35	29.12	125.66	2263.06	-135.60	39.71	2224.33	-132.71	52.10	2039.94	-155.92	73.70	2040.32	-156.56	103.50	2464.51	-94.80	1372.28	0.00	0.00	0.00	2496.95	-76.51	1809.68	2427.09	11.21	1796.26	1947.55	-191.32	1705.25	2324.72	-101.37	1694.70	486.64	-292.80	79.87	1084.11	-306.79	76.19	496.74
8.65000	2898.17	-16.06	75.12	2856.75	-28.76	75.94	2572.14	18.84	72.86	2573.35	29.12	125.66	2263.33	-135.84	39.66	2224.30	-132.86	51.90	2039.94	-155.92	73.70	2040.32	-156.56	103.50	2474.52	-94.95	1373.50	0.00	0.00	0.00	2504.53	-73.79	1811.00	2434.83	13.98	1796.28	1947.55	-191.32	1705.25	2332.40	-98.88	1694.99	486.64	-293.00	79.78	1084.12	-306.97	76.12	496.46
8.66000	2899.78	-16.21	69.56	2858.28	-29.05	71.13	2572.14	18.84	72.86	2573.35	29.12	125.66	2263.60	-135.84	39.83	2224.21	-132.93	51.70	2039.94	-155.92	73.70	2040.32	-156.56	103.50	2484.83	-95.03	1374.89	0.00	0.00	0.00	2511.82	-71.06	1812.58	2442.07	16.71	1796.55	1947.55	-191.32	1705.25	2340.39	-96.78	1695.45	486.58	-292.96	79.87	1084.17	-306.97	76.12	497.03
8.67000	2901.11	-16.82	64.72	2859.36	-29.66	67.09	2572.14	18.84	72.86	2573.35	29.12	125.66	2263.33	-135.75	39.86	2224.56	-132.60	51.76	2039.94	-155.92	73.70	2040.32	-156.56	103.50	2495.22	-95.03	1376.41	0.00	0.00	0.00	2518.97	-68.35	1814.31	2449.89	19.47	1796.80	1947.55	-191.32	1705.25	2348.94	-95.41	1696.02	486.59	-293.21	79.68	1084.12	-306.64	76.26	497.48
8.68000	2902.27	-17.58	60.99	2860.55	-30.50	64.37	2572.14	18.84	72.86	2573.35	29.12	125.66	2263.27	-135.82	39.76	2225.03	-132.08	52.32	2039.94	-155.92	73.70	2040.32	-156.56	103.50	2505.29	-94.90	1378.03	0.00	0.00	0.00	2526.41	-65.70	1816.07	2457.21	22.17	1797.27	1947.55	-191.32	1705.25	2356.37	-92.50	1696.40	486.58	-292.89	79.71	1084.05	-306.82	76.34	496.81
8.69000	2902.88	-17.90	59.18	2861.34	-30.90	63.40	2572.14	18.84	72.86	2573.35	29.12	125.66	2263.51	-135.30	40.33	2225.17	-131.74	52.90	2039.94	-155.92	73.70	2040.32	-156.56	103.50	2515.14	-94.70	1379.68	0.00	0.00	0.00	2533.99	-63.12	1817.94	2465.09	24.54	1797.85	1947.55	-191.32	1705.25	2364.49	-90.29	1696.83	486.58	-292.77	79.80	1084.26	-306.92	76.09	497.28
8.70000	2903.39	-17.97	57.58	2861.57	-31.19	62.23	2572.14	18.84	72.86	2573.35	29.12	125.66	2263.72	-135.56	40.25	2226.19	-131.52	54.35	2039.94	-155.92	73.70	2040.32	-156.56	103.50	2525.05	-94.46	1381.34	0.00	0.00	0.00	2541.33	-60.63	1819.88	2472.76	27.31	1798.37	1947.55	-191.32	1705.25	2373.32	-88.98	1697.58	486.58	-292.84	79.77	1084.25	-306.87	75.99	497.50
8.71000	2903.78	-17.99	56.48	2861.94	-31.26	61.49	2572.14	18.84	72.86	2573.35	29.12	125.66	2263.60	-136.12	39.92	2228.85	-131.46	51.89	2039.94	-155.92	73.70	2040.32	-156.56	103.50	2535.15	-94.10	1383.01	0.00	0.00	0.00	2548.51	-58.15	1821.89	2480.12	30.14	1798.89	1947.55	-191.32	1705.25	2381.12	-86.39	1698.04	486.61	-292.83	79.69	1084.20	-307.11	76.13	497.53
8.72000	2903.92	-18.09	55.40	2862.19	-31.37	60.89	2572.14	18.84	72.86	2573.35	29.12	125.66	2263.39	-135.72	40.11	2227.42	-131.64	55.34	2039.94	-155.92	73.70	2040.32	-156.56	103.50	2545.30	-93.65	1384.63	0.00	0.00	0.00	2555.92	-55.76	1823.92	2488.31	32.32	1799.60	1947.55	-191.32	1705.25	2389.72	-84.68	1698.67	486.67	-293.12	79.55	1084.04	-306.38	76.38	497.80
8.73000	2903.93	-18.13	54.54	2862.35	-31.45	60.41	2572.14	18.84	72.86	2573.35	29.12	125.66	2264.00	-135.78	40.36	2227.61	-131.62	56.39	2039.94	-155.92	73.70	2040.32	-156.56	103.50	2555.05	-93.13	1386.13	0.00	0.00	0.00	2563.61	-53.47	1825.78	2496.00	34.45	1800.31	1947.55	-191.32	1705.25	2397.70	-82.16	1699.08	486.64	-292.63	79.85	1084.12	-307.01	76.27	497.63
8.74000	2904.14	-18.04	54.01	2862.57	-31.44	60.07	2572.14	18.84	72.86	2573.35	29.12	125.66	2264.37	-136.14	40.07	2228.61	-131.60	57.33	2039.94	-155.92	73.70	2040.32	-156.56	103.50	2564.43	-92.50	1387.44	0.00	0.00	0.00	2571.40	-51.22	1827.52	2503.73	36.70	1801.09	1947.55	-191.32	1705.25	2406.22	-80.52	1699.50	486.63	-292.79	79.91	1084.08	-307.13	76.22	497.19
8.75000	2904.09	-18.08	53.37	2862.60	-31.43	59.73	2572.14	18.84	72.86	2573.35	29.12	125.66	2265.34	-135.87	40.43	2230.00	-131.60	58.14	2039.94	-155.92	73.70	2040.32	-156.56	103.50	2573.32	-91.84	1388.55	0.00	0.00	0.00	2578.99	-49.12	1829.11	2511.61	38.94	1801.70	1947.55	-191.32	1705.25	2414.55	-78.50	1699.87	486.59	-292.65	79.79	1084.02	-306.95	76.25	497.05
8.76000	2904.34	-18.02	53.07	2862.76	-31.37	59.55	2572.14	18.84	72.86	2573.35	29.12	125.66	2266.72	-135.98	40.17	2232.35	-131.44	59.35	2039.94	-155.92	73.70	2040.32	-156.56	103.50	2581.96	-91.19	1389.43	0.00	0.00	0.00	2587.16	-47.14	1830.44	2514.10	40.31	1806.76	1947.55	-191.32	1705.25	2422.78	-76.52	1700.13	486.54	-292.71	79.93	1084.04	-306.79	76.25	497.03
8.77000	2904.04	-17.95	52.54	2862.88	-31.26	59.39	2572.14	18.84	72.86	2573.35	29.12	125.66	2268.63	-135.76	40.13	2235.93	-131.43	60.99	2039.94	-155.92	73.70	2040.32	-156.56	103.50	2590.55	-90.50	1390.11	0.00	0.00	0.00	2594.92	-45.28	1831.69	2520.94	41.91	1808.25	1947.55	-191.32	1705.25	2431.27	-74.80	1700.42	486.58	-292.66	79.93	1084.05	-306.66	76.24	496.98
8.78000	2904.09	-17.86	52.22	2862.95	-31.18	59.20	2572.14	18.84	72.86	2573.35	29.12	125.66	2272.19	-136.00	39.87	2240.38	-131.60	62.93	2039.94	-155.92	73.70	2040.32	-156.56	103.50	2598.94	-89.86	1390.64	0.00	0.00	0.00	2603.16	-43.54	1832.66	2529.45	43.58	1808.59	1947.55	-191.32	1705.25	2440.15	-73.71	1700.84	486.52	-292.89	79.73	1084.09	-306.95	76.29	497.05
8.79000	2904.14	-17.77	51.94	2863.07	-31.07	59.07	2572.14	18.84	72.86	2573.35	29.12	125.66	2275.71	-136.54	39.60	2246.36	-132.13	65.30	2039.94	-155.92	73.70	2040.32	-156.56	103.50	2607.23	-89.29	1391.02	0.00	0.00	0.00	2611.52	-41.91	1833.51	2537.65	45.13	1808.96	1947.55	-191.32	1705.25	2448.15	-71.62	1701.21	486.53	-292.63	79.92	1084.01	-307.08	76.30	497.56
8.80000	2904.47	-17.71	51.84	2863.15	-31.00	58.96	2572.14	18.84	72.86	2573.35	29.12	125.66	2278.75	-137.22	40.70	2253.18	-133.24	67.55	2039.94	-155.92	73.70	2040.32	-156.56	103.50	2615.22	-88.81	1391.31	0.00	0.00	0.00	2620.08	-40.41	1834.19	2546.25	46.55	1809.25	1947.55	-191.32	1705.25	2457.22	-71.17	1701.88	486.54	-292.55	79.93	1084.20	-306.74	76.12	497.23
8.81000	2904.40	-17.71	51.56	2863.24	-30.94	58.83	2572.14	18.84	72.86	2573.35	29.12	125.66	2283.26	-138.51	39.57	2261.32	-134.94	69.61	2039.94	-155.92	73.70	2040.32	-156.56	103.50	2623.14	-88.39	1391.55	0.00	0.00	0.00	2628.81	-39.02	1834.72	2554.72	47.78	1809.60	1947.55	-191.32	1705.25	2465.08	-69.25	1702.20	486.63	-292.79	79.77	1084.20	-306.90	76.13	496.81
8.82000	2904.40	-17.69	51.30	2863.38	-30.90	58.81	2572.14	18.84	72.86	2573.35	29.12	125.66	2288.23	-140.31	38.06	2269.77	-137.12	71.10	2039.94	-155.92	73.70	2040.32	-156.56	103.50	2631.07	-88.03	1391.81	0.00	0.00	0.00	2637.69	-37.86	1835.12	2563.13	48.97	1809.89	1947.55	-191.32	1705.25	2473.52	-68.02	1702.83	486.62	-292.93	79.67	1084.16	-306.80	76.18	497.75
8.83000	2904.41	-17.66	51.09	2863.48	-30.87	58.73	2572.14	18.84	72.86	2573.35	29.12	125.66	2294.40	-142.46	38.62	2279.53	-139.67	74.03	2039.94	-155.92	73.70	2040.32	-156.56	103.50	2639.01	-87.77	1392.14	0.00	0.00	0.00	2646.45	-36.81	1835.42	2572.25	50.02	1810.13	1947.55	-191.32	1705.25	2482.54	-67.80	1703.82	486.61	-292.79	79.82	1084.28	-307.30	75.92	496.95
8.84000	2904.52	-17.66	50.99	2863.47	-30.87	58.59	2572.14	18.84	72.86	2573.35	29.12	125.66	2305.23	-145.16	43.78	2291.43	-141.68	79.93	2039.94	-155.92	73.70	2040.32	-156.56	103.50	2646.96	-87.52	1392.54	0.00	0.00	0.00	2655.51	-35.94	1835.65	2581.48	50.86	1810.40	1947.55	-191.32	1705.25	2490.93	-66.75	1704.47	486.66	-293.32	79.75	1084.12	-307.10	76.16	497.55
8.85000	2904.66	-17.60	50.93	2863.61	-30.82	58.61	2572.14	18.84	72.86	2573.35	29.12	125.66	2319.59	-148.19	49.95	2306.96	-143.86	86.88	2039.94	-155.92	73.70	2040.32	-156.56	103.50	2654.81	-87.20	1392.98	0.00	0.00	0.00	2664.68	-35.23	1835.79	2590.58	51.50	1810.73	1947.55	-191.32	1705.25	2499.65	-66.03	1705.33	486.61	-293.28	79.52	1084.15	-306.82	76.28	497.67
8.86000	2904.35	-17.65	50.59	2863.52	-30.79	58.51	2572.14	18.84	72.86	2573.35	29.12	125.66	2336.43	-151.48	55.97	2325.92	-146.22	94.05	2039.94	-155.92	73.70	2040.32	-156.56	103.50	2662.55	-86.83	1393.47	0.00	0.00	0.00	2673.92	-34.73	1835.88	2599.70	52.05	1811.00	1947.55	-191.32	1705.25	2508.99	-66.28	1706.47	486.62	-292.74	79.73	1084.28	-306.97	76.12	496.80
8.87000	2904.60	-17.57	50.60	2863.61	-30.75	58.55	2572.14	18.84	72.86	2573.35	29.12	125.66	2354.70	-154.74	61.25	2342.82	-148.94	98.46	2039.94	-155.92	73.70	2040.32	-156.56	103.50	2670.01	-86.46	1394.00	0.00	0.00	0.00	2683.12	-34.39	1835.96	2608.82	52.46	1811.50	1947.55	-191.32	1705.25	2517.87	-65.88	1707.68	486.58	-292.84	79.78	1084.35	-307.03	76.06	496.49
8.88000	2904.27	-17.54	50.30	2863.61	-30.68	58.51	2572.14	18.84	72.86	2573.35	29.12	125.66	2375.47	-157.60	66.59	2359.76	-151.58	101.58	2039.94	-155.92	73.70	2040.32	-156.56	103.50	2677.26	-85.97	1394.54	0.00	0.00	0.00	2692.70	-34.25	1835.96	2618.38	52.69	1811.91	1947.55	-191.32	1705.25	2525.96	-64.93	1708.88	486.58	-292.54	79.71	1084.36	-307.60	75.77	497.66
8.89000	2904.61	-17.52	50.49	2863.59	-30.62	58.48	2572.14	18.84	72.86	2573.35	29.12	125.66	2398.57	-160.06	71.67	2380.15	-153.79	105.18	2039.94	-155.92	73.70	2040.32	-156.56	103.50	2684.39	-85.37	1395.07	0.00	0.00	0.00	2702.32	-34.32	1835.93	2627.86	52.75	1812.52	1947.55	-191.32	1705.25	2533.61	-63.54	1709.92	486.57	-292.84	79.71	1084.25	-306.86	76.03	497.94
8.90000	2904.62	-17.51	50.45	2863.45	-30.59	58.39	2572.14	18.84	72.86	2573.35	29.12	125.66	2421.21	-162.36	75.25	2403.32	-155.57	108.79	2039.94	-155.92	73.70	2040.32	-156.56	103.50	2691.21	-84.69	1395.57	0.00	0.00	0.00	2711.90	-34.62	1835.89	2637.20	52.65	1813.29	1947.55	-191.32	1705.25	2542.56	-63.78	1711.41	486.56	-292.69	79.81	1084.25	-306.75	76.14	496.63
8.91000	2904.49	-17.48	50.28	2863.44	-30.53	58.35	2572.14	18.84	72.86	2573.35	29.12	125.66	2444.77	-164.45	78.09	2427.31	-157.24	111.53	2039.94	-155.92	73.70	2040.32	-156.56	103.50	2697.99	-83.96	1396.04	0.00	0.00	0.00	2721.19	-35.13	1835.90	2646.41	52.44	1814.15	1947.55	-191.32	1705.25	2551.94	-64.67	1713.00	486.56	-292.93	79.75	1084.18	-306.87	76.15	497.46
8.92000	2904.32	-17.44	50.12	2863.41	-30.53	58.34	2572.14	18.84	72.86	2573.35	29.12	125.66	2468.99	-166.46	80.03	2450.81	-158.98	112.92	2039.94	-155.92	73.70	2040.32	-156.56	103.50	2704.59	-83.32	1396.50	0.00	0.00	0.00	2730.41	-35.84	1835.90	2655.80	51.97	1815.11	1947.55	-191.32	1705.25	2559.29	-63.39	1714.14	486.59	-293.26	79.69	1084.14	-306.79	76.11	497.62
8.93000	2904.23	-17.47	50.03	2863.39	-30.49	58.31	2572.14	18.84	72.86	2573.35	29.12	125.66	2493.77	-168.31	81.24	2475.50	-160.53	113.84	2039.94	-155.92	73.70	2040.32	-156.56	103.50	2711.22	-82.75	1396.93	0.00	0.00	0.00	2739.85	-36.66	1835.81	2665.46	51.42	1816.05	1947.55	-191.32	1705.25	2567.01	-62.71	1715.47	486.61	-293.50	79.62	1084.19	-306.94	76.08	497.59
8.94000	2904.39	-17.40	50.11	2863.30	-30.48	58.26	2572.14	18.84	72.86	2573.35	29.12	125.66	2519.57	-170.04	81.91	2500.81	-161.95	114.09	2039.94	-155.92	73.70	2040.32	-156.56	103.50	2717.95	-82.21	1397.34	0.00	0.00	0.00	2749.08	-37.62	1835.73	2674.80	50.69	1816.99	1947.55	-191.32	1705.25	2575.15	-62.27	1716.73	486.60	-293.10	79.59	1084.14	-306.94	76.22	497.49
8.95000	2904.39	-17.44	50.10	2863.11	-30.44	58.13	2572.14	18.84	72.86	2573.35	29.12	125.66	2546.13	-171.54	81.91	2526.96	-163.23	113.67	2039.94	-155.92	73.70	2040.32	-156.56	103.50	2725.04	-81.52	1397.66	0.00	0.00	0.00	2758.16	-38.71	1835.66	2683.46	49.91	1818.06	1947.55	-191.32	1705.25	2583.93	-62.96	1718.04	486.55	-292.83	79.76	1084.30	-307.15	75.94	497.82
8.96000	2904.05	-17.38	49.90	2863.09	-30.39	58.12	2572.14	18.84	72.86	2573.35	29.12	125.66	2573.75	-172.75	81.48	2553.71	-164.46	112.68	2039.94	-155.92	73.70	2040.32	-156.56	103.50	2732.29	-80.80	1397.95	0.00	0.00	0.00	2766.85	-39.82	1835.65	2692.37	49.04	1819.02	1947.55	-191.32	1705.25	2592.40	-63.44	1719.12	486.65	-293.28	79.67	1084.20	-306.78	76.13	497.82
8.97000	2904.04	-17.41	49.89	2863.03	-30.35	58.08	2572.14	18.84	72.86	2573.35	29.12	125.66	2602.12	-173.87	80.56	2580.75	-165.69	110.86	2039.94	-155.92	73.70	2040.32	-156.56	103.50	2739.50	-80.12	1398.17	0.00	0.00	0.00	2775.81	-40.93	1835.58	2701.27	48.13	1819.93	1947.55	-191.32	1705.25	2600.33	-63.32	1719.89	486.61	-293.15	79.72	1084.22	-307.16	76.19	496.93
8.98000	2903.96	-17.31	49.78	2862.96	-30.32	57.99	2572.14	18.84	72.86	2573.35	29.12	125.66	2631.35	-175.11	79.33	2608.37	-167.02	108.54	2039.94	-155.92	73.70	2040.32	-156.56	103.50	2746.53	-79.44	1398.33	0.00	0.00	0.00	2784.30	-42.07	1835.61	2709.86	47.17	1820.77	1947.55	-191.32	1705.25	2608.66	-63.93	1720.54	486.60	-292.49	79.95	1084.20	-307.29	76.18	497.45
8.99000	2904.28	-17.30	49.99	2863.03	-30.23	57.99	2572.14	18.84	72.86	2573.35	29.12	125.66	2661.81	-176.39	78.23	2637.01	-168.55	106.10	2039.94	-155.92	73.70	2040.32	-156.56	103.50	2753.60	-78.72	1398.36	0.00	0.00	0.00	2792.70	-43.17	1835.65	2718.60	46.20	1821.57	1947.55	-191.32	1705.25	2617.85	-65.76	1721.29	486.61	-292.78	79.83	1084.25	-307.26	76.17	497.03
9.00000	2904.19	-17.23	49.94	2863.31	-30.14	58.11	2572.14	18.84	72.86	2573.35	29.12	125.66	2692.26	-178.18	76.60	2666.55	-170.32	103.60	2039.94	-155.92	73.70	2040.32	-156.56	103.50	2760.56	-78.05	1398.28	0.00	0.00	0.00	2800.86	-44.24	1835.72	2726.92	45.16	1822.30	1947.55	-191.32	1705.25	2617.85	-65.76	1721.29	486.57	-293.06	79.61	1084.26	-307.02	75.99	496.99
9.01000	2904.24	-17.17	49.95	2863.38	-30.07	58.12	2572.14	18.84	72.86	2573.35	29.12	125.66	2723.23	-180.33	74.97	2696.39	-172.48	100.76	2039.94	-155.92	73.70	2040.32	-156.56	103.50	2767.90	-77.43	1398.12	0.00	0.00	0.00	2808.99	-45.33	1835.76	2734.76	44.03	1823.08	1947.55	-191.32	1705.25	2617.85	-65.76	1721.29	486.60	-292.98	79.70	1084.12	-307.09	76.18	496.57
9.02000	2904.14	-17.10	49.87	2863.40	-30.01	58.09	2572.14	18.84	72.86	2573.35	29.12	125.66	2754.93	-182.89	73.43	2726.43	-174.88	97.60	2039.94	-155.92	73.70	2040.32	-156.56	103.50	2775.20	-76.87	1397.88	0.00	0.00	0.00	2817.05	-46.39	1835.84	2742.60	42.91	1823.74	1947.55	-191.32	1705.25	2617.85	-65.76	1721.29	486.63	-292.86	79.92	1084.18	-306.58	76.19	497.12
9.03000	2904.07	-17.08	49.76	2863.56	-29.89	58.19	2572.14	18.84	72.86	2573.35	29.12	125.66	2787.17	-185.61	72.10	2756.87	-177.57	94.55	2039.94	-155.92	73.70	2040.32	-156.56	103.50	2782.64	-76.40	1397.56	0.00	0.00	0.00	2825.01	-47.36	1835.88	2750.55	41.86	1824.25	1947.55	-191.32	1705.25	2617.85	-65.76	1721.29	486.68	-293.19	79.56	1084.30	-307.28	75.91	497.31
9.04000	2904.28	-16.90	49.89	2863.44	-29.81	58.12	2572.14	18.84	72.86	2573.35	29.12	125.66	2819.82	-188.79	70.95	2788.19	-180.67	91.85	2039.94	-155.92	73.70	2040.32	-156.56	103.50	2790.10	-75.97	1397.16	0.00	0.00	0.00	2832.82	-48.32	1835.88	2758.32	40.74	1824.66	1947.55	-191.32	1705.25	2617.85	-65.76	1721.29	486.62	-293.54	79.61	1084.32	-307.27	76.06	497.32
9.05000	2904.41	-16.75	49.96	2863.25	-29.71	57.98	2572.14	18.84	72.86	2573.35	29.12	125.66	2852.77	-192.37	70.17	2819.86	-184.08	89.31	2039.94	-155.92	73.70	2040.32	-156.56	103.50	2797.69	-75.59	1396.67	0.00	0.00	0.00	2840.62	-49.27	1835.81	2765.83	39.64	1825.05	1947.55	-191.32	1705.25	2617.85	-65.76	1721.29	486.59	-293.22	79.61	1084.22	-306.80	76.07	497.28
9.06000	2904.49	-16.67	50.01	2863.31	-29.59	58.03	2572.14	18.84	72.86	2573.35	29.12	125.66	2885.34	-196.63	69.28	2852.05	-188.13	87.10	2039.94	-155.92	73.70	2040.32	-156.56	103.50	2805.37	-75.25	1396.12	0.00	0.00	0.00	2848.44	-50.19	1835.67	2773.36	38.45	1825.28	1947.55	-191.32	1705.25	2617.85	-65.76	1721.29	486.59	-292.80	79.72	1084.15	-306.99	76.18	497.40
9.07000	2904.36	-16.47	49.91	2863.17	-29.45	57.98	2572.14	18.84	72.86	2573.35	29.12	125.66	2917.59	-201.50	68.54	2883.83	-192.67	84.97	2039.94	-155.92	73.70	2040.32	-156.56	103.50	2812.95	-74.97	1395.51	0.00	0.00	0.00	2856.57	-51.04	1835.38	2780.98	37.31	1825.41	1947.55	-191.32	1705.25	2617.85	-65.76	1721.29	486.60	-292.21	79.80	1084.19	-307.15	76.15	497.51
9.08000	2904.12	-16.31	49.72	2863.31	-29.27	58.13	2572.14	18.84	72.86	2573.35	29.12	125.66	2949.60	-206.84	68.15	2915.09	-197.74	82.72	2039.94	-155.92	73.70	2040.32	-156.56	103.50	2820.52	-74.70	1394.88	0.00	0.00	0.00	2864.57	-51.87	1835.07	2788.15	36.11	1825.58	1947.55	-191.32	1705.25	2617.85	-65.76	1721.29	486.59	-292.68	79.76	1084.05	-306.66	76.28	496.80
9.09000	2904.05	-16.20	49.63	2863.37	-29.13	58.24	2572.14	18.84	72.86	2573.35	29.12	125.66	2981.66	-212.61	68.30	2946.32	-203.05	81.01	2039.94	-155.92	73.70	2040.32	-156.56	103.50	2828.04	-74.52	1394.20	0.00	0.00	0.00	2872.42	-52.78	1834.66	2795.88	34.86	1825.56	1947.55	-191.32	1705.25	2617.85	-65.76	1721.29	486.57	-292.93	79.64	1084.17	-306.84	76.17	495.97
9.10000	2904.39	-16.08	49.94	2863.53	-29.06	58.41	2572.14	18.84	72.86	2573.35	29.12	125.66	3013.12	-218.62	68.46	2978.16	-208.29	80.26	2039.94	-155.92	73.70	2040.32	-156.56	103.50	2835.52	-74.33	1393.48	0.00	0.00	0.00	2880.29	-53.67	1834.18	2803.45	33.57	1825.48	1947.55	-191.32	1705.25	2617.85	-65.76	1721.29	486.63	-293.02	79.64	1084.11	-306.65	76.27	497.18
9.11000	2904.63	-16.00	50.20	2863.88	-28.98	58.66	2572.14	18.84	72.86	2573.35	29.12	125.66	3045.20	-224.34	69.86	3009.13	-213.69	79.61	2039.94	-155.92	73.70	2040.32	-156.56	103.50	2842.96	-74.17	1392.67	0.00	0.00	0.00	2888.53	-54.56	1833.56	2810.88	32.17	1825.30	1947.55	-191.32	1705.25	2617.85	-65.76	1721.29	486.61	-292.71	79.76	1084.17	-306.93	76.15	497.73
9.12000	2904.82	-16.00	50.35	2863.81	-28.93	58.51	2572.14	18.84	72.86	2573.35	29.12	125.66	3075.90	-229.60	70.83	3039.93	-218.73	79.55	2039.94	-155.92	73.70	2040.32	-156.56	103.50	2850.56	-74.05	1391.84	0.00	0.00	0.00	2896.56	-55.58	1832.88	2818.03	30.75	1825.14	1947.55	-191.32	1705.25	2617.85	-65.76	1721.29	486.62	-292.81	79.76	1084.16	-306.79	76.11	497.67
9.13000	2904.91	-15.93	50.33	2863.70	-28.87	58.31	2572.14	18.84	72.86	2573.35	29.12	125.66	3107.01	-233.97	72.96	3070.90	-223.15	80.50	2039.94	-155.92	73.70	2040.32	-156.56	103.50	2858.32	-73.96	1390.92	0.00	0.00	0.00	2904.63	-56.58	1832.11	2825.34	29.26	1824.83	1947.55	-191.32	1705.25	2617.85	-65.76	1721.29	486.58	-292.26	79.80	1084.21	-306.86	76.12	497.48
9.14000	2904.64	-16.04	49.95	2863.49	-28.88	58.04	2572.14	18.84	72.86	2573.35	29.12	125.66	3138.63	-237.37	76.18	3100.64	-226.88	81.11	2039.94	-155.92	73.70	2040.32	-156.56	103.50	2865.89	-73.94	1389.94	0.00	0.00	0.00	2912.77	-57.58	1831.27	2832.90	27.70	1824.46	1947.55	-191.32	1705.25	2617.85	-65.76	1721.29	486.56	-292.49	79.80	1084.22	-307.07	75.99	497.33
9.15000	2904.78	-16.16	49.85	2863.34	-28.86	57.89	2572.14	18.84	72.86	2573.35	29.12	125.66	3168.93	-239.60	79.13	3131.05	-229.23	83.29	2039.94	-155.92	73.70	2040.32	-156.56	103.50	2873.61	-73.95	1388.91	0.00	0.00	0.00	2921.01	-58.58	1830.36	2840.62	26.07	1824.00	1947.55	-191.32	1705.25	2617.85	-65.76	1721.29	486.59	-293.22	79.68	1084.15	-307.12	76.12	497.28
9.16000	2904.53	-16.27	49.62	2863.16	-28.86	57.72	2572.14	18.84	72.86	2573.35	29.12	125.66	3168.93	-239.60	79.13	3160.64	-230.68	85.99	2039.94	-155.92	73.70	2040.32	-156.56	103.50	2881.35	-74.02	1387.82	0.00	0.00	0.00	2929.25	-59.66	1829.42	2848.24	24.47	1823.48	1947.55	-191.32	1705.25	2617.85	-65.76	1721.29	486.64	-292.88	79.70	1084.18	-307.24	76.09	497.27
9.17000	2904.53	-16.27	49.62	2863.16	-28.86	57.72	2572.14	18.84	72.86	2573.35	29.12	125.66	3168.93	-239.60	79.13	3160.64	-230.68	85.99	2039.94	-155.92	73.70	2040.32	-156.56	103.50	2881.35	-74.02	1387.82	0.00	0.00	0.00	2929.25	-59.66	1829.42	2848.24	24.47	1823.48	1947.55	-191.32	1705.25	2617.85	-65.76	1721.29	486.64	-292.88	79.70	1084.18	-307.24	76.09	497.27
[truncated: 35 more columns]
