# Supplementary material for: The impact of mobile phone use on where we look and how we walk when negotiating floor based obstacles
Source: PLoS One. 2017 Jun 30;12(6):e0179802. doi: 10.1371/journal.pone.0179802 (PMC5493336; doi:10.1371/journal.pone.0179802)
Supplement: S1 File — (ZIP) [file pone.0179802.s001.zip › Gait/PP11/JS obs talk 1.txt]

CODAmotion Analysis Text
Codamotion Analysis Text Save of: JS obs talk 1.mdf
Time	Markers
Time	1:LTOE.X	1:LTOE.Y	1:LTOE.Z	2:L2nd.X	2:L2nd.Y	2:L2nd.Z	3:LHEE.X	3:LHEE.Y	3:LHEE.Z	4:LANK.X	4:LANK.Y	4:LANK.Z	5:RTOE.X	5:RTOE.Y	5:RTOE.Z	6:R2nd.X	6:R2nd.Y	6:R2nd.Z	7:RHEE.X	7:RHEE.Y	7:RHEE.Z	8:RANK.X	8:RANK.Y	8:RANK.Z	9:STRN.X	9:STRN.Y	9:STRN.Z	10:Marker 10.X	10:Marker 10.Y	10:Marker 10.Z	11:FRHD.X	11:FRHD.Y	11:FRHD.Z	12:FLHD.X	12:FLHD.Y	12:FLHD.Z	13:BRHD.X	13:BRHD.Y	13:BRHD.Z	14:BLHD.X	14:BLHD.Y	14:BLHD.Z	15:BLSTEP.X	15:BLSTEP.Y	15:BLSTEP.Z	16:FLSTEP.X	16:FLSTEP.Y	16:FLSTEP.Z	17:BRSTEP.X
(s)	(mm)	(mm)	(mm)	(mm)	(mm)	(mm)	(mm)	(mm)	(mm)	(mm)	(mm)	(mm)	(mm)	(mm)	(mm)	(mm)	(mm)	(mm)	(mm)	(mm)	(mm)	(mm)	(mm)	(mm)	(mm)	(mm)	(mm)	(mm)	(mm)	(mm)	(mm)	(mm)	(mm)	(mm)	(mm)	(mm)	(mm)	(mm)	(mm)	(mm)	(mm)	(mm)	(mm)	(mm)	(mm)	(mm)	(mm)	(mm)	(mm)
0.00000	-3477.83	109.79	24.52	-3886.16	-61.03	55.05	-3590.77	31.63	6.83	-3500.25	22.83	46.31	-3942.78	-198.03	5.94	-3914.01	-162.33	28.72	-1875.92	90.09	334.45	-1857.59	74.58	331.69	-3810.28	-100.47	1341.46	0.00	0.00	0.00	-3364.90	-52.05	1723.55	-3835.58	-132.96	1765.38	-3012.28	109.54	1322.43	-2998.74	25.95	1315.20	368.91	-237.58	60.33	804.21	-243.01	57.31	362.14
0.01000	-3477.83	109.79	24.52	-3886.16	-61.03	55.05	-3590.77	31.63	6.83	-3500.25	22.83	46.31	-3942.78	-198.03	5.94	-3914.01	-162.33	28.72	-1875.92	90.09	334.45	-1857.59	74.58	331.69	-3810.28	-100.47	1341.46	0.00	0.00	0.00	-3364.90	-52.05	1723.55	-3835.58	-132.96	1765.38	-3012.28	109.54	1322.43	-2998.74	25.95	1315.20	368.91	-237.58	60.33	804.21	-243.01	57.31	362.14
0.02000	-3477.83	109.79	24.52	-3886.16	-61.03	55.05	-3590.77	31.63	6.83	-3500.25	22.83	46.31	-3942.78	-198.03	5.94	-3914.01	-162.33	28.72	-1875.92	90.09	334.45	-1857.59	74.58	331.69	-3810.28	-100.47	1341.46	0.00	0.00	0.00	-3364.90	-52.05	1723.55	-3835.58	-132.96	1765.38	-3012.28	109.54	1322.43	-2998.74	25.95	1315.20	368.91	-237.58	60.33	804.21	-243.01	57.31	362.14
0.03000	-3477.83	109.79	24.52	-3886.16	-61.03	55.05	-3590.88	31.63	6.83	-3500.45	22.83	46.31	-3942.78	-198.03	5.94	-3914.01	-162.33	28.72	-1875.92	90.09	334.45	-1857.59	74.58	331.69	-3810.28	-100.47	1341.46	0.00	0.00	0.00	-3364.90	-52.05	1723.55	-3835.58	-132.96	1765.38	-3013.08	109.57	1322.78	-2999.57	25.96	1315.58	369.02	-237.66	60.35	804.49	-243.10	57.33	362.28
0.04000	-3477.83	109.79	24.52	-3886.16	-61.03	55.05	-3701.44	33.42	9.56	-3696.61	24.97	49.05	-3942.78	-198.03	5.94	-3914.01	-162.33	28.72	-1875.92	90.09	334.45	-1857.59	74.58	331.69	-3810.28	-100.47	1341.46	0.00	0.00	0.00	-3364.90	-52.05	1723.55	-3835.58	-132.96	1765.38	-3819.49	137.20	1667.59	-3829.70	35.47	1694.66	486.10	-312.83	79.58	1083.42	-327.87	77.29	499.94
0.05000	-3477.83	109.79	24.52	-3886.16	-61.03	55.05	-3716.54	32.89	7.79	-3669.85	24.42	52.33	-3942.78	-198.03	5.94	-3914.01	-162.33	28.72	-1875.92	90.09	334.45	-1857.59	74.58	331.69	-3810.28	-100.47	1341.46	0.00	0.00	0.00	-3364.90	-52.05	1723.55	-3835.58	-132.96	1765.38	-3807.21	137.90	1666.62	-3820.93	34.14	1693.13	486.12	-312.83	79.36	1083.28	-327.95	77.29	499.63
0.06000	-3477.83	109.79	24.52	-3886.16	-61.03	55.05	-3704.19	34.41	9.88	-3681.24	24.55	50.36	-3942.78	-198.03	5.94	-3914.01	-162.33	28.72	-1875.92	90.09	334.45	-1857.59	74.58	331.69	-3810.28	-100.47	1341.46	0.00	0.00	0.00	-3364.90	-52.05	1723.55	-3835.58	-132.96	1765.38	-3797.13	137.82	1666.10	-3780.04	33.96	1692.01	485.69	-312.85	79.34	1083.06	-328.02	77.21	500.38
0.07000	-3477.83	109.79	24.52	-3886.16	-61.03	55.05	-3734.98	32.95	5.00	-3671.64	25.21	51.55	-3942.78	-198.03	5.94	-3914.01	-162.33	28.72	-1875.92	90.09	334.45	-1857.59	74.58	331.69	-3810.28	-100.47	1341.46	0.00	0.00	0.00	-3364.90	-52.05	1723.55	-3835.58	-132.96	1765.38	-3796.04	137.76	1666.20	-3777.55	35.27	1691.85	485.67	-312.78	79.28	1083.41	-327.98	77.32	500.21
0.08000	-3477.83	109.79	24.52	-3886.16	-61.03	55.05	-3703.78	34.97	9.98	-3696.03	23.65	48.33	-3942.78	-198.03	5.94	-3914.01	-162.33	28.72	-1875.92	90.09	334.45	-1857.59	74.58	331.69	-3810.28	-100.47	1341.46	0.00	0.00	0.00	-3364.90	-52.05	1723.55	-3835.58	-132.96	1765.38	-3804.44	137.10	1667.11	-3758.29	37.17	1689.39	485.68	-312.95	79.22	1083.39	-327.94	77.17	499.65
0.09000	-3477.83	109.79	24.52	-3886.16	-61.03	55.05	-3724.66	33.93	6.39	-3694.96	24.47	47.98	-3942.78	-198.03	5.94	-3914.01	-162.33	28.72	-1875.92	90.09	334.45	-1857.59	74.58	331.69	-3810.28	-100.47	1341.46	0.00	0.00	0.00	-3364.90	-52.05	1723.55	-3835.58	-132.96	1765.38	-3807.41	138.24	1667.67	-3803.07	33.23	1691.00	486.26	-312.63	79.39	1082.95	-327.82	77.06	499.74
0.10000	-3477.83	109.79	24.52	-3886.16	-61.03	55.05	-3710.62	34.03	8.54	-3703.51	23.36	47.02	-3942.78	-198.03	5.94	-3914.01	-162.33	28.72	-1875.92	90.09	334.45	-1857.59	74.58	331.69	-3810.28	-100.47	1341.46	0.00	0.00	0.00	-3364.90	-52.05	1723.55	-3835.58	-132.96	1765.38	-3814.29	138.13	1667.19	-3804.35	33.49	1691.73	486.52	-312.37	79.60	1083.47	-327.80	77.34	500.59
0.11000	-3477.83	109.79	24.52	-3886.16	-61.03	55.05	-3732.25	33.81	5.94	-3691.14	24.57	48.40	-3942.78	-198.03	5.94	-3914.01	-162.33	28.72	-1875.92	90.09	334.45	-1857.59	74.58	331.69	-3810.28	-100.47	1341.46	0.00	0.00	0.00	-3364.90	-52.05	1723.55	-3835.58	-132.96	1765.38	-3806.31	137.29	1666.70	-3792.89	34.20	1691.24	486.38	-312.42	79.50	1084.03	-327.94	77.54	500.09
0.12000	-3477.83	109.79	24.52	-3886.16	-61.03	55.05	-3708.13	32.78	9.53	-3663.84	24.65	53.09	-3942.78	-198.03	5.94	-3914.01	-162.33	28.72	-1875.92	90.09	334.45	-1857.59	74.58	331.69	-3810.28	-100.47	1341.46	0.00	0.00	0.00	-3364.90	-52.05	1723.55	-3835.58	-132.96	1765.38	-3813.49	136.94	1667.28	-3783.34	33.39	1690.51	485.85	-312.46	79.50	1083.21	-328.12	77.24	499.75
0.13000	-3477.83	109.79	24.52	-3886.16	-61.03	55.05	-3719.52	34.35	6.84	-3684.37	24.71	49.36	-3942.78	-198.03	5.94	-3914.01	-162.33	28.72	-1875.92	90.09	334.45	-1857.59	74.58	331.69	-3810.28	-100.47	1341.46	0.00	0.00	0.00	-3364.90	-52.05	1723.55	-3835.58	-132.96	1765.38	-3799.18	137.51	1666.54	-3796.19	34.58	1691.46	486.43	-312.58	79.59	1083.58	-328.07	77.26	499.50
0.14000	-3477.83	109.79	24.52	-3886.16	-61.03	55.05	-3709.24	33.41	8.43	-3693.63	24.93	48.46	-3942.78	-198.03	5.94	-3914.01	-162.33	28.72	-1875.92	90.09	334.45	-1857.59	74.58	331.69	-3810.28	-100.47	1341.46	0.00	0.00	0.00	-3364.90	-52.05	1723.55	-3835.58	-132.96	1765.38	-3792.08	137.90	1666.36	-3774.91	34.43	1690.59	485.84	-312.42	79.42	1083.47	-328.19	77.18	499.98
0.15000	-3477.83	109.79	24.52	-3886.16	-61.03	55.05	-3708.84	33.73	9.52	-3687.86	24.94	49.41	-3942.78	-198.03	5.94	-3914.01	-162.33	28.72	-1875.92	90.09	334.45	-1857.59	74.58	331.69	-3810.28	-100.47	1341.46	0.00	0.00	0.00	-3364.90	-52.05	1723.55	-3835.58	-132.96	1765.38	-3799.59	137.01	1666.89	-3811.44	34.92	1692.03	486.39	-312.26	79.74	1082.90	-328.23	76.93	500.01
0.16000	-3477.83	109.79	24.52	-3886.16	-61.03	55.05	-3703.90	33.98	9.49	-3694.75	25.01	48.26	-3942.78	-198.03	5.94	-3914.01	-162.33	28.72	-1875.92	90.09	334.45	-1857.59	74.58	331.69	-3810.28	-100.47	1341.46	0.00	0.00	0.00	-3364.90	-52.05	1723.55	-3835.58	-132.96	1765.38	-3808.40	136.93	1667.33	-3813.03	36.23	1692.19	486.21	-312.58	79.46	1083.18	-327.89	77.18	499.60
0.17000	-3477.83	109.79	24.52	-3886.16	-61.03	55.05	-3727.41	33.20	5.49	-3688.57	24.07	48.58	-3942.78	-198.03	5.94	-3914.01	-162.33	28.72	-1875.92	90.09	334.45	-1857.59	74.58	331.69	-3810.28	-100.47	1341.46	0.00	0.00	0.00	-3364.90	-52.05	1723.55	-3835.58	-132.96	1765.38	-3805.33	136.83	1667.61	-3824.82	35.19	1693.35	486.31	-312.66	79.51	1083.17	-328.01	77.28	499.96
0.18000	-3477.83	109.79	24.52	-3886.16	-61.03	55.05	-3714.52	33.96	8.56	-3674.64	23.82	50.37	-3942.78	-198.03	5.94	-3914.01	-162.33	28.72	-1875.92	90.09	334.45	-1857.59	74.58	331.69	-3810.28	-100.47	1341.46	0.00	0.00	0.00	-3364.90	-52.05	1723.55	-3835.58	-132.96	1765.38	-3794.68	137.22	1667.50	-3773.35	35.94	1691.06	486.41	-312.44	79.64	1083.52	-328.17	77.29	499.69
0.19000	-3477.83	109.79	24.52	-3886.16	-61.03	55.05	-3712.45	34.97	8.07	-3709.42	24.69	46.45	-3942.78	-198.03	5.94	-3914.01	-162.33	28.72	-1875.92	90.09	334.45	-1857.59	74.58	331.69	-3810.28	-100.47	1341.46	0.00	0.00	0.00	-3364.90	-52.05	1723.55	-3835.58	-132.96	1765.38	-3811.55	137.53	1667.98	-3797.64	35.00	1690.86	486.95	-312.56	79.81	1083.43	-328.14	77.23	500.26
0.20000	-3477.83	109.79	24.52	-3886.16	-61.03	55.05	-3718.58	33.48	7.42	-3686.66	25.16	48.60	-3942.78	-198.03	5.94	-3914.01	-162.33	28.72	-1875.92	90.09	334.45	-1857.59	74.58	331.69	-3810.28	-100.47	1341.46	0.00	0.00	0.00	-3364.90	-52.05	1723.55	-3835.58	-132.96	1765.38	-3828.15	136.99	1668.80	-3780.66	34.90	1690.13	485.65	-312.52	79.32	1083.12	-327.88	77.22	499.90
0.21000	-3477.83	109.79	24.52	-3886.16	-61.03	55.05	-3715.21	33.25	7.01	-3672.44	24.74	51.67	-3942.78	-198.03	5.94	-3914.01	-162.33	28.72	-1875.92	90.09	334.45	-1857.59	74.58	331.69	-3810.28	-100.47	1341.46	0.00	0.00	0.00	-3364.90	-52.05	1723.55	-3835.58	-132.96	1765.38	-3811.80	137.32	1667.53	-3814.79	35.11	1692.22	485.63	-312.53	79.25	1083.74	-327.84	77.34	499.65
0.22000	-3477.83	109.79	24.52	-3886.16	-61.03	55.05	-3723.60	33.70	6.82	-3667.89	25.73	51.42	-3942.78	-198.03	5.94	-3914.01	-162.33	28.72	-1875.92	90.09	334.45	-1857.59	74.58	331.69	-3810.28	-100.47	1341.46	0.00	0.00	0.00	-3364.90	-52.05	1723.55	-3835.58	-132.96	1765.38	-3805.95	138.41	1667.63	-3792.69	35.03	1692.29	486.06	-312.47	79.43	1083.99	-328.05	77.33	499.00
0.23000	-3477.83	109.79	24.52	-3886.16	-61.03	55.05	-3702.04	32.32	10.93	-3679.92	24.01	49.92	-3942.78	-198.03	5.94	-3914.01	-162.33	28.72	-1875.92	90.09	334.45	-1857.59	74.58	331.69	-3810.28	-100.47	1341.46	0.00	0.00	0.00	-3364.90	-52.05	1723.55	-3835.58	-132.96	1765.38	-3796.51	137.76	1666.41	-3795.88	32.37	1691.76	486.16	-312.50	79.49	1083.63	-327.80	77.38	499.85
0.24000	-3477.83	109.79	24.52	-3886.16	-61.03	55.05	-3710.49	33.29	9.10	-3676.94	23.90	49.89	-3942.78	-198.03	5.94	-3914.01	-162.33	28.72	-1875.92	90.09	334.45	-1857.59	74.58	331.69	-3810.28	-100.47	1341.46	0.00	0.00	0.00	-3364.90	-52.05	1723.55	-3835.58	-132.96	1765.38	-3804.48	136.88	1668.51	-3813.94	35.00	1692.32	485.97	-312.76	79.51	1083.42	-327.88	77.36	500.63
0.25000	-3477.83	109.79	24.52	-3886.16	-61.03	55.05	-3697.68	32.94	10.73	-3701.06	25.26	47.24	-3942.78	-198.03	5.94	-3914.01	-162.33	28.72	-1875.92	90.09	334.45	-1857.59	74.58	331.69	-3810.28	-100.47	1341.46	0.00	0.00	0.00	-3364.90	-52.05	1723.55	-3835.58	-132.96	1765.38	-3800.32	137.65	1666.22	-3768.75	34.55	1690.64	487.03	-312.40	79.74	1083.58	-327.79	77.47	500.30
0.26000	-3477.83	109.79	24.52	-3886.16	-61.03	55.05	-3720.77	34.09	6.33	-3676.00	23.96	50.75	-3942.78	-198.03	5.94	-3914.01	-162.33	28.72	-1875.92	90.09	334.45	-1857.59	74.58	331.69	-3810.28	-100.47	1341.46	0.00	0.00	0.00	-3364.90	-52.05	1723.55	-3835.58	-132.96	1765.38	-3790.46	137.78	1666.09	-3773.16	33.92	1691.61	486.08	-312.67	79.38	1083.21	-328.09	77.16	499.95
0.27000	-3477.83	109.79	24.52	-3886.16	-61.03	55.05	-3725.29	34.12	6.85	-3681.44	23.92	50.18	-3942.78	-198.03	5.94	-3914.01	-162.33	28.72	-1875.92	90.09	334.45	-1857.59	74.58	331.69	-3810.28	-100.47	1341.46	0.00	0.00	0.00	-3364.90	-52.05	1723.55	-3835.58	-132.96	1765.38	-3800.79	137.26	1666.45	-3827.06	34.71	1694.28	485.89	-312.68	79.40	1083.35	-328.02	77.29	499.75
0.28000	-3477.83	109.79	24.52	-3886.16	-61.03	55.05	-3726.40	32.42	6.48	-3671.34	24.98	51.67	-3942.78	-198.03	5.94	-3914.01	-162.33	28.72	-1875.92	90.09	334.45	-1857.59	74.58	331.69	-3810.28	-100.47	1341.46	0.00	0.00	0.00	-3364.90	-52.05	1723.55	-3835.58	-132.96	1765.38	-3809.71	136.05	1666.74	-3798.08	33.19	1693.25	485.82	-312.65	79.29	1083.34	-327.98	77.28	500.04
0.29000	-3477.83	109.79	24.52	-3886.16	-61.03	55.05	-3716.36	33.23	7.40	-3671.66	24.65	51.23	-3942.78	-198.03	5.94	-3914.01	-162.33	28.72	-1875.92	90.09	334.45	-1857.59	74.58	331.69	-3810.28	-100.47	1341.46	0.00	0.00	0.00	-3364.90	-52.05	1723.55	-3835.58	-132.96	1765.38	-3796.90	136.49	1666.41	-3814.05	35.12	1692.18	486.01	-312.83	79.40	1083.35	-328.06	77.23	500.10
0.30000	-3477.83	109.79	24.52	-3886.16	-61.03	55.05	-3708.52	33.08	9.11	-3696.35	24.47	48.11	-3942.78	-198.03	5.94	-3914.01	-162.33	28.72	-1875.92	90.09	334.45	-1857.59	74.58	331.69	-3810.28	-100.47	1341.46	0.00	0.00	0.00	-3364.90	-52.05	1723.55	-3835.58	-132.96	1765.38	-3817.17	136.34	1666.93	-3803.47	32.89	1690.58	486.14	-312.54	79.54	1083.48	-328.11	77.18	499.54
0.31000	-3477.83	109.79	24.52	-3886.16	-61.03	55.05	-3723.35	32.89	7.11	-3669.20	25.20	52.55	-3942.78	-198.03	5.94	-3914.01	-162.33	28.72	-1875.92	90.09	334.45	-1857.59	74.58	331.69	-3810.28	-100.47	1341.46	0.00	0.00	0.00	-3364.90	-52.05	1723.55	-3835.58	-132.96	1765.38	-3809.20	136.14	1667.01	-3764.60	32.88	1690.59	486.07	-312.75	79.33	1083.63	-328.20	77.19	499.86
0.32000	-3477.83	109.79	24.52	-3886.16	-61.03	55.05	-3721.08	35.41	7.17	-3679.46	24.56	51.19	-3942.78	-198.03	5.94	-3914.01	-162.33	28.72	-1875.92	90.09	334.45	-1857.59	74.58	331.69	-3810.28	-100.47	1341.46	0.00	0.00	0.00	-3364.90	-52.05	1723.55	-3835.58	-132.96	1765.38	-3807.78	137.20	1667.19	-3841.73	32.89	1694.71	486.11	-312.62	79.46	1083.03	-328.06	77.17	500.74
0.33000	-3477.83	109.79	24.52	-3886.16	-61.03	55.05	-3707.91	33.64	8.10	-3681.71	24.92	51.01	-3942.78	-198.03	5.94	-3914.01	-162.33	28.72	-1875.92	90.09	334.45	-1857.59	74.58	331.69	-3810.28	-100.47	1341.46	0.00	0.00	0.00	-3364.90	-52.05	1723.55	-3835.58	-132.96	1765.38	-3802.15	136.68	1666.44	-3792.08	33.76	1691.95	486.59	-312.46	79.55	1083.12	-328.10	77.29	499.17
0.34000	-3477.83	109.79	24.52	-3886.16	-61.03	55.05	-3739.04	33.00	3.44	-3655.93	25.18	54.25	-3942.78	-198.03	5.94	-3914.01	-162.33	28.72	-1875.92	90.09	334.45	-1857.59	74.58	331.69	-3810.28	-100.47	1341.46	0.00	0.00	0.00	-3364.90	-52.05	1723.55	-3835.58	-132.96	1765.38	-3820.37	137.12	1668.21	-3782.23	33.65	1692.48	485.72	-312.60	79.37	1082.92	-328.19	77.26	499.26
0.35000	-3477.83	109.79	24.52	-3886.16	-61.03	55.05	-3712.21	34.26	7.41	-3682.42	24.29	50.22	-3942.78	-198.03	5.94	-3914.01	-162.33	28.72	-1875.92	90.09	334.45	-1857.59	74.58	331.69	-3810.28	-100.47	1341.46	0.00	0.00	0.00	-3364.90	-52.05	1723.55	-3835.58	-132.96	1765.38	-3811.31	136.47	1668.19	-3800.77	33.01	1692.67	485.92	-312.64	79.46	1083.33	-328.10	77.37	498.99
0.36000	-3477.83	109.79	24.52	-3886.16	-61.03	55.05	-3693.29	33.89	10.91	-3683.25	24.71	50.02	-3942.78	-198.03	5.94	-3914.01	-162.33	28.72	-1875.92	90.09	334.45	-1857.59	74.58	331.69	-3810.28	-100.47	1341.46	0.00	0.00	0.00	-3364.90	-52.05	1723.55	-3835.58	-132.96	1765.38	-3799.47	135.92	1667.25	-3785.25	32.23	1692.71	485.53	-312.61	79.39	1083.42	-327.96	77.35	499.63
0.37000	-3477.83	109.79	24.52	-3886.16	-61.03	55.05	-3749.02	33.71	3.90	-3692.58	24.34	48.70	-3942.78	-198.03	5.94	-3914.01	-162.33	28.72	-1875.92	90.09	334.45	-1857.59	74.58	331.69	-3810.28	-100.47	1341.46	0.00	0.00	0.00	-3364.90	-52.05	1723.55	-3835.58	-132.96	1765.38	-3822.85	136.53	1668.90	-3805.01	34.18	1692.55	485.63	-312.85	79.34	1083.58	-328.15	77.20	500.00
0.38000	-3477.83	109.79	24.52	-3886.16	-61.03	55.05	-3708.17	34.00	9.45	-3688.80	24.52	48.84	-3942.78	-198.03	5.94	-3914.01	-162.33	28.72	-1875.92	90.09	334.45	-1857.59	74.58	331.69	-3810.28	-100.47	1341.46	0.00	0.00	0.00	-3364.90	-52.05	1723.55	-3835.58	-132.96	1765.38	-3798.37	135.43	1668.03	-3828.62	32.36	1693.66	485.81	-312.76	79.33	1083.60	-328.33	77.14	500.07
0.39000	-3477.83	109.79	24.52	-3886.16	-61.03	55.05	-3700.51	34.13	9.76	-3689.85	23.84	49.97	-3942.78	-198.03	5.94	-3914.01	-162.33	28.72	-1875.92	90.09	334.45	-1857.59	74.58	331.69	-3810.28	-100.47	1341.46	0.00	0.00	0.00	-3364.90	-52.05	1723.55	-3835.58	-132.96	1765.38	-3793.23	135.69	1666.26	-3823.13	32.60	1693.33	485.58	-312.99	79.36	1083.12	-328.32	77.04	499.60
0.40000	-3477.83	109.79	24.52	-3886.16	-61.03	55.05	-3719.17	33.98	7.83	-3699.81	24.93	47.63	-3942.78	-198.03	5.94	-3914.01	-162.33	28.72	-1875.92	90.09	334.45	-1857.59	74.58	331.69	-3810.28	-100.47	1341.46	0.00	0.00	0.00	-3364.90	-52.05	1723.55	-3835.58	-132.96	1765.38	-3792.75	136.83	1666.55	-3831.35	32.01	1693.72	485.72	-312.60	79.45	1083.51	-327.87	77.25	499.31
0.41000	-3477.83	109.79	24.52	-3886.16	-61.03	55.05	-3706.61	34.20	9.53	-3673.28	25.32	50.83	-3942.78	-198.03	5.94	-3914.01	-162.33	28.72	-1875.92	90.09	334.45	-1857.59	74.58	331.69	-3810.28	-100.47	1341.46	0.00	0.00	0.00	-3364.90	-52.05	1723.55	-3835.58	-132.96	1765.38	-3796.01	135.88	1667.33	-3809.82	33.95	1694.71	485.62	-312.46	79.31	1083.01	-327.97	77.21	499.77
0.42000	-3477.83	109.79	24.52	-3886.16	-61.03	55.05	-3707.92	33.62	9.12	-3665.56	24.51	53.38	-3942.78	-198.03	5.94	-3914.01	-162.33	28.72	-1875.92	90.09	334.45	-1857.59	74.58	331.69	-3810.28	-100.47	1341.46	0.00	0.00	0.00	-3364.90	-52.05	1723.55	-3835.58	-132.96	1765.38	-3814.52	135.90	1668.23	-3788.30	33.04	1692.62	485.32	-312.38	79.17	1083.71	-328.10	77.36	499.99
0.43000	-3477.83	109.79	24.52	-3886.16	-61.03	55.05	-3722.85	32.85	6.91	-3697.40	24.52	47.69	-3942.78	-198.03	5.94	-3914.01	-162.33	28.72	-1875.92	90.09	334.45	-1857.59	74.58	331.69	-3810.28	-100.47	1341.46	0.00	0.00	0.00	-3364.90	-52.05	1723.55	-3835.58	-132.96	1765.38	-3817.44	135.69	1668.15	-3744.83	33.43	1690.55	486.08	-312.67	79.45	1083.55	-327.94	77.40	499.93
0.44000	-3477.83	109.79	24.52	-3886.16	-61.03	55.05	-3723.84	34.34	6.33	-3686.72	24.34	49.36	-3942.78	-198.03	5.94	-3914.01	-162.33	28.72	-1875.92	90.09	334.45	-1857.59	74.58	331.69	-3810.28	-100.47	1341.46	0.00	0.00	0.00	-3364.90	-52.05	1723.55	-3835.58	-132.96	1765.38	-3794.76	135.26	1667.23	-3787.32	33.09	1692.84	485.91	-312.56	79.42	1083.64	-328.31	77.31	499.75
0.45000	-3477.83	109.79	24.52	-3886.16	-61.03	55.05	-3714.55	33.80	7.61	-3673.83	23.83	50.47	-3942.78	-198.03	5.94	-3914.01	-162.33	28.72	-1875.92	90.09	334.45	-1857.59	74.58	331.69	-3810.28	-100.47	1341.46	0.00	0.00	0.00	-3364.90	-52.05	1723.55	-3835.58	-132.96	1765.38	-3802.50	135.32	1667.04	-3803.90	30.68	1692.81	486.07	-312.63	79.45	1083.51	-328.10	77.20	500.15
0.46000	-3477.83	109.79	24.52	-3886.16	-61.03	55.05	-3732.96	34.32	5.20	-3694.69	24.67	48.78	-3942.78	-198.03	5.94	-3914.01	-162.33	28.72	-1875.92	90.09	334.45	-1857.59	74.58	331.69	-3810.28	-100.47	1341.46	0.00	0.00	0.00	-3364.90	-52.05	1723.55	-3835.58	-132.96	1765.38	-3821.19	135.82	1668.18	-3813.25	30.04	1692.55	485.90	-312.54	79.44	1083.56	-327.83	77.27	499.51
0.47000	-3477.83	109.79	24.52	-3886.16	-61.03	55.05	-3718.09	33.71	7.55	-3673.34	24.93	52.13	-3942.78	-198.03	5.94	-3914.01	-162.33	28.72	-1875.92	90.09	334.45	-1857.59	74.58	331.69	-3810.28	-100.47	1341.46	0.00	0.00	0.00	-3364.90	-52.05	1723.55	-3835.58	-132.96	1765.38	-3781.36	135.64	1666.11	-3799.02	31.01	1692.82	486.98	-312.38	79.77	1083.19	-328.18	76.99	499.25
0.48000	-3477.83	109.79	24.52	-3886.16	-61.03	55.05	-3682.63	33.38	13.32	-3678.43	25.32	51.21	-3942.78	-198.03	5.94	-3914.01	-162.33	28.72	-1875.92	90.09	334.45	-1857.59	74.58	331.69	-3810.28	-100.47	1341.46	0.00	0.00	0.00	-3364.90	-52.05	1723.55	-3835.58	-132.96	1765.38	-3810.32	134.77	1668.06	-3785.93	34.01	1692.49	486.43	-312.74	79.43	1083.03	-327.91	77.10	500.36
0.49000	-3477.83	109.79	24.52	-3886.16	-61.03	55.05	-3731.06	32.58	6.30	-3699.55	24.97	46.48	-3942.78	-198.03	5.94	-3914.01	-162.33	28.72	-1875.92	90.09	334.45	-1857.59	74.58	331.69	-3810.28	-100.47	1341.46	0.00	0.00	0.00	-3364.90	-52.05	1723.55	-3835.58	-132.96	1765.38	-3797.54	134.59	1667.83	-3799.10	32.27	1693.10	485.97	-313.02	79.28	1083.62	-327.96	77.26	500.44
0.50000	-3477.83	109.79	24.52	-3886.16	-61.03	55.05	-3721.83	33.22	6.88	-3686.84	24.93	50.10	-3942.78	-198.03	5.94	-3914.01	-162.33	28.72	-1875.92	90.09	334.45	-1857.59	74.58	331.69	-3810.28	-100.47	1341.46	0.00	0.00	0.00	-3364.90	-52.05	1723.55	-3835.58	-132.96	1765.38	-3775.89	135.92	1666.40	-3822.26	32.25	1694.41	486.32	-312.95	79.40	1083.68	-328.13	77.32	500.32
0.51000	-3477.83	109.79	24.52	-3886.16	-61.03	55.05	-3727.52	33.38	6.09	-3704.54	25.14	46.68	-3942.78	-198.03	5.94	-3914.01	-162.33	28.72	-1875.92	90.09	334.45	-1857.59	74.58	331.69	-3810.28	-100.47	1341.46	0.00	0.00	0.00	-3364.90	-52.05	1723.55	-3835.58	-132.96	1765.38	-3808.83	135.00	1667.94	-3797.10	33.43	1692.43	485.77	-312.85	79.29	1083.73	-328.10	77.45	499.96
0.52000	-3477.83	109.79	24.52	-3886.16	-61.03	55.05	-3704.19	33.81	9.50	-3699.13	25.00	48.25	-3942.78	-198.03	5.94	-3914.01	-162.33	28.72	-1875.92	90.09	334.45	-1857.59	74.58	331.69	-3810.28	-100.47	1341.46	0.00	0.00	0.00	-3364.90	-52.05	1723.55	-3835.58	-132.96	1765.38	-3797.51	134.91	1667.93	-3794.14	32.15	1692.36	486.75	-312.63	79.58	1083.17	-327.99	77.24	500.12
0.53000	-3477.83	109.79	24.52	-3886.16	-61.03	55.05	-3693.22	33.75	10.83	-3676.61	25.46	51.30	-3942.78	-198.03	5.94	-3914.01	-162.33	28.72	-1875.92	90.09	334.45	-1857.59	74.58	331.69	-3810.28	-100.47	1341.46	0.00	0.00	0.00	-3364.90	-52.05	1723.55	-3835.58	-132.96	1765.38	-3786.42	134.60	1667.09	-3809.33	29.13	1692.99	486.63	-312.54	79.64	1083.64	-327.94	77.34	498.80
0.54000	-3477.83	109.79	24.52	-3886.16	-61.03	55.05	-3714.08	33.33	7.71	-3681.25	24.18	50.41	-3942.78	-198.03	5.94	-3914.01	-162.33	28.72	-1875.92	90.09	334.45	-1857.59	74.58	331.69	-3810.28	-100.47	1341.46	0.00	0.00	0.00	-3364.90	-52.05	1723.55	-3835.58	-132.96	1765.38	-3820.94	134.39	1667.98	-3812.73	32.78	1693.22	486.91	-312.71	79.72	1083.53	-328.12	77.19	499.16
0.55000	-3477.83	109.79	24.52	-3886.16	-61.03	55.05	-3730.49	32.92	6.04	-3687.06	25.54	48.38	-3942.78	-198.03	5.94	-3914.01	-162.33	28.72	-1875.92	90.09	334.45	-1857.59	74.58	331.69	-3810.28	-100.47	1341.46	0.00	0.00	0.00	-3364.90	-52.05	1723.55	-3835.58	-132.96	1765.38	-3814.13	134.59	1667.75	-3804.68	32.71	1692.57	486.09	-312.66	79.55	1083.98	-328.21	77.20	498.59
0.56000	-3477.83	109.79	24.52	-3886.16	-61.03	55.05	-3721.21	32.69	6.86	-3666.61	25.38	52.21	-3942.78	-198.03	5.94	-3914.01	-162.33	28.72	-1875.92	90.09	334.45	-1857.59	74.58	331.69	-3810.28	-100.47	1341.46	0.00	0.00	0.00	-3364.90	-52.05	1723.55	-3835.58	-132.96	1765.38	-3801.81	135.06	1667.71	-3816.81	31.06	1693.80	485.70	-312.65	79.42	1083.20	-328.00	77.19	499.31
0.57000	-3477.83	109.79	24.52	-3886.16	-61.03	55.05	-3726.73	33.75	6.57	-3687.15	24.64	49.25	-3942.78	-198.03	5.94	-3914.01	-162.33	28.72	-1875.92	90.09	334.45	-1857.59	74.58	331.69	-3810.28	-100.47	1341.46	0.00	0.00	0.00	-3364.90	-52.05	1723.55	-3835.58	-132.96	1765.38	-3820.76	135.72	1668.44	-3820.71	31.17	1692.66	485.61	-312.85	79.21	1082.90	-327.88	77.25	499.58
0.58000	-3477.83	109.79	24.52	-3886.16	-61.03	55.05	-3707.83	33.99	9.50	-3674.23	24.28	50.41	-3942.78	-198.03	5.94	-3914.01	-162.33	28.72	-1875.92	90.09	334.45	-1857.59	74.58	331.69	-3810.28	-100.47	1341.46	0.00	0.00	0.00	-3364.90	-52.05	1723.55	-3835.58	-132.96	1765.38	-3822.70	135.72	1668.78	-3812.55	30.64	1692.75	485.65	-312.44	79.44	1083.40	-328.11	77.31	499.63
0.59000	-3477.83	109.79	24.52	-3886.16	-61.03	55.05	-3697.36	33.72	10.96	-3684.39	24.50	50.08	-3942.78	-198.03	5.94	-3914.01	-162.33	28.72	-1875.92	90.09	334.45	-1857.59	74.58	331.69	-3810.28	-100.47	1341.46	0.00	0.00	0.00	-3364.90	-52.05	1723.55	-3835.58	-132.96	1765.38	-3825.74	134.67	1668.96	-3796.12	30.30	1690.99	486.42	-312.55	79.60	1083.80	-328.20	77.38	499.88
0.60000	-3477.83	109.79	24.52	-3886.16	-61.03	55.05	-3724.95	33.35	6.79	-3686.43	23.75	49.68	-3942.78	-198.03	5.94	-3914.01	-162.33	28.72	-1875.92	90.09	334.45	-1857.59	74.58	331.69	-3810.28	-100.47	1341.46	0.00	0.00	0.00	-3364.90	-52.05	1723.55	-3835.58	-132.96	1765.38	-3799.65	134.05	1667.06	-3816.57	29.10	1691.95	486.74	-312.49	79.72	1082.48	-327.95	77.04	499.86
0.61000	-3477.83	109.79	24.52	-3886.16	-61.03	55.05	-3714.69	33.98	7.71	-3689.19	24.83	48.54	-3942.78	-198.03	5.94	-3914.01	-162.33	28.72	-1875.92	90.09	334.45	-1857.59	74.58	331.69	-3810.28	-100.47	1341.46	0.00	0.00	0.00	-3364.90	-52.05	1723.55	-3835.58	-132.96	1765.38	-3787.47	133.92	1665.80	-3803.08	30.95	1691.88	485.75	-312.84	79.35	1083.09	-327.69	77.29	500.39
0.62000	-3477.83	109.79	24.52	-3886.16	-61.03	55.05	-3707.93	33.48	8.66	-3693.60	24.57	48.67	-3942.78	-198.03	5.94	-3914.01	-162.33	28.72	-1875.92	90.09	334.45	-1857.59	74.58	331.69	-3810.28	-100.47	1341.46	0.00	0.00	0.00	-3364.90	-52.05	1723.55	-3835.58	-132.96	1765.38	-3806.45	133.28	1667.81	-3827.78	31.14	1692.24	485.57	-312.84	79.21	1083.43	-327.58	77.17	500.06
0.63000	-3477.83	109.79	24.52	-3886.16	-61.03	55.05	-3710.97	33.20	9.49	-3680.74	24.08	50.09	-3942.78	-198.03	5.94	-3914.01	-162.33	28.72	-1875.92	90.09	334.45	-1857.59	74.58	331.69	-3810.28	-100.47	1341.46	0.00	0.00	0.00	-3364.90	-52.05	1723.55	-3835.58	-132.96	1765.38	-3813.49	134.25	1668.35	-3785.37	31.28	1692.14	486.37	-312.37	79.47	1083.35	-327.83	77.18	499.38
0.64000	-3477.83	109.79	24.52	-3886.16	-61.03	55.05	-3699.28	33.86	10.06	-3666.47	24.88	52.08	-3942.78	-198.03	5.94	-3914.01	-162.33	28.72	-1875.92	90.09	334.45	-1857.59	74.58	331.69	-3810.28	-100.47	1341.46	0.00	0.00	0.00	-3364.90	-52.05	1723.55	-3835.58	-132.96	1765.38	-3799.42	134.01	1666.90	-3792.47	31.54	1692.86	485.48	-312.65	79.19	1083.27	-328.06	77.25	499.80
0.65000	-3477.83	109.79	24.52	-3886.16	-61.03	55.05	-3713.58	33.35	8.04	-3683.66	24.17	49.22	-3942.78	-198.03	5.94	-3914.01	-162.33	28.72	-1875.92	90.09	334.45	-1857.59	74.58	331.69	-3810.28	-100.47	1341.46	0.00	0.00	0.00	-3364.90	-52.05	1723.55	-3835.58	-132.96	1765.38	-3815.99	133.83	1668.89	-3806.56	30.99	1693.02	484.97	-312.82	79.17	1083.36	-328.22	77.23	499.45
0.66000	-3477.83	109.79	24.52	-3886.16	-61.03	55.05	-3706.25	32.33	9.44	-3666.77	25.59	51.13	-3942.78	-198.03	5.94	-3914.01	-162.33	28.72	-1875.92	90.09	334.45	-1857.59	74.58	331.69	-3810.28	-100.47	1341.46	0.00	0.00	0.00	-3364.90	-52.05	1723.55	-3835.58	-132.96	1765.38	-3804.46	133.24	1667.89	-3818.26	31.11	1692.90	485.52	-312.88	79.19	1083.64	-328.03	77.28	499.93
0.67000	-3477.83	109.79	24.52	-3886.16	-61.03	55.05	-3718.14	34.07	7.51	-3678.16	24.62	50.42	-3942.78	-198.03	5.94	-3914.01	-162.33	28.72	-1875.92	90.09	334.45	-1857.59	74.58	331.69	-3810.28	-100.47	1341.46	0.00	0.00	0.00	-3364.90	-52.05	1723.55	-3835.58	-132.96	1765.38	-3797.73	133.43	1667.35	-3816.47	29.78	1693.09	485.45	-312.66	79.33	1083.65	-328.12	77.33	500.04
0.68000	-3477.83	109.79	24.52	-3886.16	-61.03	55.05	-3725.65	33.92	6.23	-3696.19	23.61	48.53	-3942.78	-198.03	5.94	-3914.01	-162.33	28.72	-1875.92	90.09	334.45	-1857.59	74.58	331.69	-3810.28	-100.47	1341.46	0.00	0.00	0.00	-3364.90	-52.05	1723.55	-3835.58	-132.96	1765.38	-3808.72	132.43	1667.71	-3804.21	30.24	1692.78	486.81	-312.33	79.70	1083.17	-328.04	77.16	499.17
0.69000	-3477.83	109.79	24.52	-3886.16	-61.03	55.05	-3713.45	32.79	8.33	-3662.11	24.44	52.09	-3942.78	-198.03	5.94	-3914.01	-162.33	28.72	-1875.92	90.09	334.45	-1857.59	74.58	331.69	-3810.28	-100.47	1341.46	0.00	0.00	0.00	-3364.90	-52.05	1723.55	-3835.58	-132.96	1765.38	-3836.62	132.72	1668.90	-3806.18	29.87	1692.22	486.36	-312.25	79.65	1083.49	-327.84	77.32	499.56
0.70000	-3477.83	109.79	24.52	-3886.16	-61.03	55.05	-3686.57	33.07	11.48	-3690.13	24.21	48.58	-3942.78	-198.03	5.94	-3914.01	-162.33	28.72	-1875.92	90.09	334.45	-1857.59	74.58	331.69	-3810.28	-100.47	1341.46	0.00	0.00	0.00	-3364.90	-52.05	1723.55	-3835.58	-132.96	1765.38	-3828.17	132.93	1668.83	-3773.93	32.40	1691.46	486.15	-312.46	79.50	1083.29	-328.05	77.07	499.40
0.71000	-3477.83	109.79	24.52	-3886.16	-61.03	55.05	-3718.33	32.71	6.99	-3686.48	25.21	48.92	-3942.78	-198.03	5.94	-3914.01	-162.33	28.72	-1875.92	90.09	334.45	-1857.59	74.58	331.69	-3810.28	-100.47	1341.46	0.00	0.00	0.00	-3364.90	-52.05	1723.55	-3835.58	-132.96	1765.38	-3779.90	133.38	1666.82	-3766.41	29.10	1689.96	485.49	-312.68	79.32	1083.84	-328.10	77.28	499.98
0.72000	-3477.83	109.79	24.52	-3886.16	-61.03	55.05	-3718.22	33.56	7.18	-3669.42	23.95	51.90	-3942.78	-198.03	5.94	-3914.01	-162.33	28.72	-1875.92	90.09	334.45	-1857.59	74.58	331.69	-3810.28	-100.47	1341.46	0.00	0.00	0.00	-3364.90	-52.05	1723.55	-3835.58	-132.96	1765.38	-3800.49	133.11	1667.87	-3779.89	31.33	1690.86	485.79	-312.77	79.34	1083.98	-328.30	77.44	500.42
0.73000	-3477.83	109.79	24.52	-3886.16	-61.03	55.05	-3699.99	32.69	10.54	-3681.94	24.63	49.92	-3942.78	-198.03	5.94	-3914.01	-162.33	28.72	-1875.92	90.09	334.45	-1857.59	74.58	331.69	-3810.28	-100.47	1341.46	0.00	0.00	0.00	-3364.90	-52.05	1723.55	-3835.58	-132.96	1765.38	-3808.29	132.77	1668.03	-3799.93	30.76	1692.20	486.52	-312.47	79.45	1083.14	-327.90	77.29	499.40
0.74000	-3477.83	109.79	24.52	-3886.16	-61.03	55.05	-3703.01	32.75	10.71	-3681.95	25.00	49.96	-3942.78	-198.03	5.94	-3914.01	-162.33	28.72	-1875.92	90.09	334.45	-1857.59	74.58	331.69	-3810.28	-100.47	1341.46	0.00	0.00	0.00	-3364.90	-52.05	1723.55	-3835.58	-132.96	1765.38	-3795.84	133.24	1668.63	-3800.65	29.72	1692.20	486.71	-312.67	79.51	1083.58	-328.02	77.24	499.44
0.75000	-3477.83	109.79	24.52	-3886.16	-61.03	55.05	-3708.31	34.07	9.54	-3678.15	24.91	50.77	-3942.78	-198.03	5.94	-3914.01	-162.33	28.72	-1875.92	90.09	334.45	-1857.59	74.58	331.69	-3810.28	-100.47	1341.46	0.00	0.00	0.00	-3364.90	-52.05	1723.55	-3835.58	-132.96	1765.38	-3816.35	132.55	1668.53	-3782.23	28.97	1691.80	486.75	-312.51	79.56	1083.89	-328.15	77.32	499.66
0.76000	-3477.83	109.79	24.52	-3886.16	-61.03	55.05	-3711.68	34.32	8.55	-3666.31	25.17	52.82	-3942.78	-198.03	5.94	-3914.01	-162.33	28.72	-1875.92	90.09	334.45	-1857.59	74.58	331.69	-3810.28	-100.47	1341.46	0.00	0.00	0.00	-3364.90	-52.05	1723.55	-3835.58	-132.96	1765.38	-3793.74	132.56	1667.38	-3806.93	28.78	1691.37	485.86	-312.79	79.22	1083.36	-328.15	77.24	500.07
0.77000	-3477.83	109.79	24.52	-3886.16	-61.03	55.05	-3714.65	34.84	6.90	-3687.04	24.25	49.24	-3942.78	-198.03	5.94	-3914.01	-162.33	28.72	-1875.92	90.09	334.45	-1857.59	74.58	331.69	-3810.28	-100.47	1341.46	0.00	0.00	0.00	-3364.90	-52.05	1723.55	-3835.58	-132.96	1765.38	-3797.93	133.06	1667.34	-3815.14	29.01	1692.57	485.94	-312.55	79.38	1083.25	-328.32	77.14	499.89
0.78000	-3477.83	109.79	24.52	-3886.16	-61.03	55.05	-3704.22	34.21	9.23	-3681.84	24.50	50.76	-3942.78	-198.03	5.94	-3914.01	-162.33	28.72	-1875.92	90.09	334.45	-1857.59	74.58	331.69	-3810.28	-100.47	1341.46	0.00	0.00	0.00	-3364.90	-52.05	1723.55	-3835.58	-132.96	1765.38	-3810.23	132.20	1667.99	-3809.83	29.45	1693.15	486.96	-312.53	79.61	1083.52	-327.87	77.31	500.13
0.79000	-3477.83	109.79	24.52	-3886.16	-61.03	55.05	-3711.21	33.08	8.49	-3688.02	25.06	48.24	-3942.78	-198.03	5.94	-3914.01	-162.33	28.72	-1875.92	90.09	334.45	-1857.59	74.58	331.69	-3810.28	-100.47	1341.46	0.00	0.00	0.00	-3364.90	-52.05	1723.55	-3835.58	-132.96	1765.38	-3815.40	132.58	1668.49	-3800.88	27.95	1692.48	486.40	-312.40	79.54	1083.77	-327.80	77.39	499.05
0.80000	-3477.83	109.79	24.52	-3886.16	-61.03	55.05	-3704.59	32.96	9.14	-3655.47	24.47	53.94	-3942.78	-198.03	5.94	-3914.01	-162.33	28.72	-1875.92	90.09	334.45	-1857.59	74.58	331.69	-3810.28	-100.47	1341.46	0.00	0.00	0.00	-3364.90	-52.05	1723.55	-3835.58	-132.96	1765.38	-3811.51	132.95	1668.14	-3781.60	30.10	1692.38	486.49	-312.54	79.54	1083.58	-327.82	77.28	499.02
0.81000	-3477.83	109.79	24.52	-3886.16	-61.03	55.05	-3723.07	33.06	6.40	-3659.47	24.69	53.51	-3942.78	-198.03	5.94	-3914.01	-162.33	28.72	-1875.92	90.09	334.45	-1857.59	74.58	331.69	-3810.28	-100.47	1341.46	0.00	0.00	0.00	-3364.90	-52.05	1723.55	-3835.58	-132.96	1765.38	-3793.08	133.56	1668.21	-3790.69	29.57	1693.58	485.82	-312.59	79.37	1083.59	-328.17	77.26	500.00
0.82000	-3477.83	109.79	24.52	-3886.16	-61.03	55.05	-3713.86	33.79	7.87	-3684.70	23.94	49.72	-3942.78	-198.03	5.94	-3914.01	-162.33	28.72	-1875.92	90.09	334.45	-1857.59	74.58	331.69	-3810.28	-100.47	1341.46	0.00	0.00	0.00	-3364.90	-52.05	1723.55	-3835.58	-132.96	1765.38	-3791.64	132.79	1667.42	-3797.10	30.03	1692.57	485.98	-312.51	79.26	1083.42	-328.17	77.21	498.59
0.83000	-3477.83	109.79	24.52	-3886.16	-61.03	55.05	-3702.66	34.64	10.51	-3664.53	25.56	53.01	-3942.78	-198.03	5.94	-3914.01	-162.33	28.72	-1875.92	90.09	334.45	-1857.59	74.58	331.69	-3810.28	-100.47	1341.46	0.00	0.00	0.00	-3364.90	-52.05	1723.55	-3835.58	-132.96	1765.38	-3811.84	131.12	1668.69	-3797.42	29.81	1691.29	486.83	-312.56	79.52	1082.80	-327.95	77.09	498.54
0.84000	-3477.83	109.79	24.52	-3886.16	-61.03	55.05	-3702.58	34.62	9.29	-3671.81	24.91	51.75	-3942.78	-198.03	5.94	-3914.01	-162.33	28.72	-1875.92	90.09	334.45	-1857.59	74.58	331.69	-3810.28	-100.47	1341.46	0.00	0.00	0.00	-3364.90	-52.05	1723.55	-3835.58	-132.96	1765.38	-3819.60	131.66	1669.52	-3783.60	28.68	1689.97	486.15	-312.67	79.30	1083.32	-328.11	77.14	498.59
0.85000	-3477.83	109.79	24.52	-3886.16	-61.03	55.05	-3724.47	32.29	6.68	-3682.91	24.31	49.22	-3942.78	-198.03	5.94	-3914.01	-162.33	28.72	-1875.92	90.09	334.45	-1857.59	74.58	331.69	-3810.28	-100.47	1341.46	0.00	0.00	0.00	-3364.90	-52.05	1723.55	-3835.58	-132.96	1765.38	-3826.94	132.49	1669.54	-3795.31	27.65	1691.74	486.81	-312.71	79.50	1083.21	-327.92	77.28	499.47
0.86000	-3477.83	109.79	24.52	-3886.16	-61.03	55.05	-3720.25	32.63	7.92	-3696.94	24.88	47.76	-3942.78	-198.03	5.94	-3914.01	-162.33	28.72	-1875.92	90.09	334.45	-1857.59	74.58	331.69	-3810.28	-100.47	1341.46	0.00	0.00	0.00	-3364.90	-52.05	1723.55	-3835.58	-132.96	1765.38	-3780.59	132.78	1667.99	-3822.05	27.98	1693.36	486.73	-312.53	79.56	1083.35	-328.01	77.29	499.50
0.87000	-3477.83	109.79	24.52	-3886.16	-61.03	55.05	-3705.38	33.27	9.56	-3681.43	24.41	49.81	-3942.78	-198.03	5.94	-3914.01	-162.33	28.72	-1875.92	90.09	334.45	-1857.59	74.58	331.69	-3810.28	-100.47	1341.46	0.00	0.00	0.00	-3364.90	-52.05	1723.55	-3835.58	-132.96	1765.38	-3805.95	131.98	1668.47	-3833.21	29.25	1693.42	485.91	-312.83	79.44	1083.33	-327.78	77.31	499.87
0.88000	-3477.83	109.79	24.52	-3886.16	-61.03	55.05	-3719.34	34.49	7.78	-3665.30	24.88	51.74	-3942.78	-198.03	5.94	-3914.01	-162.33	28.72	-1875.92	90.09	334.45	-1857.59	74.58	331.69	-3810.28	-100.47	1341.46	0.00	0.00	0.00	-3364.90	-52.05	1723.55	-3835.58	-132.96	1765.38	-3804.91	131.14	1668.24	-3809.13	27.99	1693.24	485.60	-312.70	79.34	1083.13	-327.62	77.23	499.21
0.89000	-3477.83	109.79	24.52	-3886.16	-61.03	55.05	-3721.43	33.44	7.10	-3692.62	23.81	47.98	-3942.78	-198.03	5.94	-3914.01	-162.33	28.72	-1875.92	90.09	334.45	-1857.59	74.58	331.69	-3810.28	-100.47	1341.46	0.00	0.00	0.00	-3364.90	-52.05	1723.55	-3835.58	-132.96	1765.38	-3827.39	131.76	1668.72	-3817.51	28.22	1693.66	485.35	-312.63	79.14	1083.64	-327.69	77.35	499.41
0.90000	-3477.83	109.79	24.52	-3886.16	-61.03	55.05	-3719.52	33.47	8.42	-3673.52	24.77	51.27	-3942.78	-198.03	5.94	-3914.01	-162.33	28.72	-1875.92	90.09	334.45	-1857.59	74.58	331.69	-3810.28	-100.47	1341.46	0.00	0.00	0.00	-3364.90	-52.05	1723.55	-3835.58	-132.96	1765.38	-3793.96	130.77	1667.59	-3793.89	28.83	1691.05	484.96	-312.69	79.08	1083.65	-327.96	77.25	499.50
0.91000	-3477.83	109.79	24.52	-3886.16	-61.03	55.05	-3726.68	32.95	6.63	-3688.95	24.49	48.18	-3942.78	-198.03	5.94	-3914.01	-162.33	28.72	-1875.92	90.09	334.45	-1857.59	74.58	331.69	-3810.28	-100.47	1341.46	0.00	0.00	0.00	-3364.90	-52.05	1723.55	-3835.58	-132.96	1765.38	-3817.17	131.06	1669.51	-3817.41	27.57	1692.83	485.87	-312.31	79.42	1083.22	-328.27	77.15	499.67
0.92000	-3477.83	109.79	24.52	-3886.16	-61.03	55.05	-3730.38	32.78	5.10	-3665.95	24.49	51.16	-3942.78	-198.03	5.94	-3914.01	-162.33	28.72	-1875.92	90.09	334.45	-1857.59	74.58	331.69	-3810.28	-100.47	1341.46	0.00	0.00	0.00	-3364.90	-52.05	1723.55	-3835.58	-132.96	1765.38	-3827.09	130.97	1669.57	-3776.01	27.92	1691.89	486.33	-312.53	79.61	1083.96	-328.10	77.41	498.93
0.93000	-3477.83	109.79	24.52	-3886.16	-61.03	55.05	-3720.28	33.70	7.47	-3665.93	24.33	51.63	-3942.78	-198.03	5.94	-3914.01	-162.33	28.72	-1875.92	90.09	334.45	-1857.59	74.58	331.69	-3810.28	-100.47	1341.46	0.00	0.00	0.00	-3364.90	-52.05	1723.55	-3835.58	-132.96	1765.38	-3828.42	132.05	1670.54	-3785.92	28.06	1691.51	486.48	-312.55	79.66	1083.24	-327.81	77.43	499.38
0.94000	-3477.83	109.79	24.52	-3886.16	-61.03	55.05	-3718.48	33.33	7.70	-3691.19	23.69	49.70	-3942.78	-198.03	5.94	-3914.01	-162.33	28.72	-1875.92	90.09	334.45	-1857.59	74.58	331.69	-3810.28	-100.47	1341.46	0.00	0.00	0.00	-3364.90	-52.05	1723.55	-3835.58	-132.96	1765.38	-3822.57	132.02	1669.42	-3811.19	28.25	1694.07	486.04	-312.56	79.54	1083.49	-327.94	77.31	499.42
0.95000	-3477.83	109.79	24.52	-3886.16	-61.03	55.05	-3716.05	33.67	7.95	-3665.46	24.69	52.48	-3942.78	-198.03	5.94	-3914.01	-162.33	28.72	-1875.92	90.09	334.45	-1857.59	74.58	331.69	-3810.28	-100.47	1341.46	0.00	0.00	0.00	-3364.90	-52.05	1723.55	-3835.58	-132.96	1765.38	-3823.38	131.86	1668.80	-3794.01	27.15	1692.20	486.13	-312.72	79.42	1083.75	-327.95	77.43	500.48
0.96000	-3477.83	109.79	24.52	-3886.16	-61.03	55.05	-3725.08	32.45	6.82	-3683.67	24.27	50.16	-3942.78	-198.03	5.94	-3914.01	-162.33	28.72	-1875.92	90.09	334.45	-1857.59	74.58	331.69	-3810.28	-100.47	1341.46	0.00	0.00	0.00	-3364.90	-52.05	1723.55	-3835.58	-132.96	1765.38	-3813.36	131.74	1667.66	-3773.64	28.68	1690.33	486.37	-312.82	79.40	1083.12	-327.88	77.18	499.59
0.97000	-3477.83	109.79	24.52	-3886.16	-61.03	55.05	-3710.69	32.22	9.21	-3677.07	24.75	50.80	-3942.78	-198.03	5.94	-3914.01	-162.33	28.72	-1875.92	90.09	334.45	-1857.59	74.58	331.69	-3810.28	-100.47	1341.46	0.00	0.00	0.00	-3364.90	-52.05	1723.55	-3835.58	-132.96	1765.38	-3791.35	130.30	1667.26	-3802.69	29.00	1690.73	486.83	-312.70	79.60	1083.39	-328.07	77.23	499.38
0.98000	-3477.83	109.79	24.52	-3886.16	-61.03	55.05	-3715.72	33.33	9.35	-3686.23	24.52	48.87	-3942.78	-198.03	5.94	-3914.01	-162.33	28.72	-1875.92	90.09	334.45	-1857.59	74.58	331.69	-3810.28	-100.47	1341.46	0.00	0.00	0.00	-3364.90	-52.05	1723.55	-3835.58	-132.96	1765.38	-3784.24	130.87	1667.49	-3781.91	28.37	1690.38	485.79	-312.45	79.40	1083.55	-328.02	77.37	498.94
0.99000	-3477.83	109.79	24.52	-3886.16	-61.03	55.05	-3735.42	33.03	5.23	-3699.13	24.95	46.94	-3942.78	-198.03	5.94	-3914.01	-162.33	28.72	-1875.92	90.09	334.45	-1857.59	74.58	331.69	-3810.28	-100.47	1341.46	0.00	0.00	0.00	-3364.90	-52.05	1723.55	-3835.58	-132.96	1765.38	-3834.27	130.52	1670.13	-3764.28	29.23	1690.14	485.15	-312.73	79.16	1083.38	-327.82	77.40	499.67
1.00000	-3477.83	109.79	24.52	-3886.16	-61.03	55.05	-3743.96	33.43	3.22	-3725.80	23.74	43.41	-3942.78	-198.03	5.94	-3914.01	-162.33	28.72	-1875.92	90.09	334.45	-1857.59	74.58	331.69	-3810.28	-100.47	1341.46	0.00	0.00	0.00	-3364.90	-52.05	1723.55	-3835.58	-132.96	1765.38	-3815.86	131.44	1668.76	-3764.53	27.29	1689.31	485.27	-312.90	78.99	1083.43	-327.81	77.49	500.24
1.01000	-3477.83	109.79	24.52	-3886.16	-61.03	55.05	-3704.50	33.73	10.20	-3696.43	24.64	47.91	-3942.78	-198.03	5.94	-3914.01	-162.33	28.72	-1875.92	90.09	334.45	-1857.59	74.58	331.69	-3810.28	-100.47	1341.46	0.00	0.00	0.00	-3364.90	-52.05	1723.55	-3835.58	-132.96	1765.38	-3830.54	130.37	1670.29	-3768.40	28.29	1690.52	485.48	-312.82	79.20	1083.28	-327.88	77.31	499.74
1.02000	-3477.83	109.79	24.52	-3886.16	-61.03	55.05	-3718.08	33.70	7.67	-3679.63	24.70	50.43	-3942.78	-198.03	5.94	-3914.01	-162.33	28.72	-1875.92	90.09	334.45	-1857.59	74.58	331.69	-3810.28	-100.47	1341.46	0.00	0.00	0.00	-3364.90	-52.05	1723.55	-3835.58	-132.96	1765.38	-3817.77	131.25	1668.89	-3802.33	27.80	1693.85	485.74	-312.69	79.31	1083.40	-328.34	77.09	499.51
1.03000	-3477.83	109.79	24.52	-3886.16	-61.03	55.05	-3703.72	34.80	10.59	-3694.69	25.08	48.81	-3942.78	-198.03	5.94	-3914.01	-162.33	28.72	-1875.92	90.09	334.45	-1857.59	74.58	331.69	-3810.28	-100.47	1341.46	0.00	0.00	0.00	-3364.90	-52.05	1723.55	-3835.58	-132.96	1765.38	-3806.21	129.89	1668.68	-3831.65	28.07	1695.19	485.58	-312.63	79.29	1083.19	-328.09	77.01	499.43
1.04000	-3477.83	109.79	24.52	-3886.16	-61.03	55.05	-3706.22	34.27	8.75	-3686.22	24.99	48.88	-3942.78	-198.03	5.94	-3914.01	-162.33	28.72	-1875.92	90.09	334.45	-1857.59	74.58	331.69	-3810.28	-100.47	1341.46	0.00	0.00	0.00	-3364.90	-52.05	1723.55	-3835.58	-132.96	1765.38	-3817.91	130.26	1668.99	-3791.23	28.59	1690.45	485.46	-313.05	79.31	1083.58	-328.34	77.15	499.36
1.05000	-3477.83	109.79	24.52	-3886.16	-61.03	55.05	-3694.53	33.62	11.03	-3684.55	24.28	49.42	-3942.78	-198.03	5.94	-3914.01	-162.33	28.72	-1875.92	90.09	334.45	-1857.59	74.58	331.69	-3810.28	-100.47	1341.46	0.00	0.00	0.00	-3364.90	-52.05	1723.55	-3835.58	-132.96	1765.38	-3818.07	130.42	1668.91	-3802.86	27.91	1691.92	486.21	-312.75	79.49	1083.60	-328.03	77.44	499.68
1.06000	-3477.83	109.79	24.52	-3886.16	-61.03	55.05	-3704.09	33.74	8.96	-3661.17	25.47	52.98	-3942.78	-198.03	5.94	-3914.01	-162.33	28.72	-1875.92	90.09	334.45	-1857.59	74.58	331.69	-3810.28	-100.47	1341.46	0.00	0.00	0.00	-3364.90	-52.05	1723.55	-3835.58	-132.96	1765.38	-3802.10	130.98	1668.14	-3794.60	27.79	1692.57	485.64	-312.73	79.21	1082.83	-328.08	77.11	499.62
1.07000	-3477.83	109.79	24.52	-3886.16	-61.03	55.05	-3722.47	34.35	6.22	-3687.41	25.23	49.85	-3942.78	-198.03	5.94	-3914.01	-162.33	28.72	-1875.92	90.09	334.45	-1857.59	74.58	331.69	-3810.28	-100.47	1341.46	0.00	0.00	0.00	-3364.90	-52.05	1723.55	-3835.58	-132.96	1765.38	-3811.77	130.50	1668.21	-3822.43	26.83	1693.45	486.25	-312.69	79.37	1082.69	-328.02	77.04	499.70
1.08000	-3477.83	109.79	24.52	-3886.16	-61.03	55.05	-3713.88	33.63	8.29	-3709.32	24.84	46.37	-3942.78	-198.03	5.94	-3914.01	-162.33	28.72	-1875.92	90.09	334.45	-1857.59	74.58	331.69	-3810.28	-100.47	1341.46	0.00	0.00	0.00	-3364.90	-52.05	1723.55	-3835.58	-132.96	1765.38	-3825.12	129.81	1667.87	-3805.07	28.49	1691.37	485.92	-312.70	79.33	1083.50	-328.10	77.13	499.82
1.09000	-3477.83	109.79	24.52	-3886.16	-61.03	55.05	-3711.17	33.54	8.69	-3685.42	24.19	49.03	-3942.78	-198.03	5.94	-3914.01	-162.33	28.72	-1875.92	90.09	334.45	-1857.59	74.58	331.69	-3810.28	-100.47	1341.46	0.00	0.00	0.00	-3364.90	-52.05	1723.55	-3835.58	-132.96	1765.38	-3810.88	131.44	1666.53	-3818.99	27.80	1692.13	485.90	-312.77	79.35	1083.83	-327.66	77.47	499.26
1.10000	-3477.83	109.79	24.52	-3886.16	-61.03	55.05	-3701.36	33.42	9.78	-3688.73	23.74	49.09	-3942.78	-198.03	5.94	-3914.01	-162.33	28.72	-1875.92	90.09	334.45	-1857.59	74.58	331.69	-3810.28	-100.47	1341.46	0.00	0.00	0.00	-3364.90	-52.05	1723.55	-3835.58	-132.96	1765.38	-3810.47	131.11	1668.10	-3802.79	26.77	1692.26	486.12	-312.44	79.56	1083.63	-328.01	77.35	499.59
1.11000	-3477.83	109.79	24.52	-3886.16	-61.03	55.05	-3717.65	33.14	8.32	-3695.55	24.18	48.17	-3942.78	-198.03	5.94	-3914.01	-162.33	28.72	-1875.92	90.09	334.45	-1857.59	74.58	331.69	-3810.28	-100.47	1341.46	0.00	0.00	0.00	-3364.90	-52.05	1723.55	-3835.58	-132.96	1765.38	-3819.46	129.92	1668.21	-3853.49	26.09	1693.76	486.46	-312.30	79.56	1083.60	-328.10	77.34	499.46
1.12000	-3477.83	109.79	24.52	-3886.16	-61.03	55.05	-3698.22	34.31	10.81	-3702.94	25.44	46.92	-3942.78	-198.03	5.94	-3914.01	-162.33	28.72	-1875.92	90.09	334.45	-1857.59	74.58	331.69	-3810.28	-100.47	1341.46	0.00	0.00	0.00	-3364.90	-52.05	1723.55	-3835.58	-132.96	1765.38	-3826.93	130.20	1669.12	-3776.57	26.99	1690.97	486.18	-312.45	79.60	1083.66	-328.08	77.31	499.36
1.13000	-3477.83	109.79	24.52	-3886.16	-61.03	55.05	-3748.33	34.29	3.09	-3682.54	24.22	50.37	-3942.78	-198.03	5.94	-3914.01	-162.33	28.72	-1875.92	90.09	334.45	-1857.59	74.58	331.69	-3810.28	-100.47	1341.46	0.00	0.00	0.00	-3364.90	-52.05	1723.55	-3835.58	-132.96	1765.38	-3813.48	130.21	1668.43	-3793.83	26.19	1691.10	486.53	-312.64	79.55	1083.92	-328.02	77.37	499.32
1.14000	-3477.83	109.79	24.52	-3886.16	-61.03	55.05	-3696.11	33.90	10.26	-3675.21	24.89	51.07	-3942.78	-198.03	5.94	-3914.01	-162.33	28.72	-1875.92	90.09	334.45	-1857.59	74.58	331.69	-3810.28	-100.47	1341.46	0.00	0.00	0.00	-3364.90	-52.05	1723.55	-3835.58	-132.96	1765.38	-3802.92	129.30	1667.78	-3812.83	26.08	1691.38	485.61	-312.50	79.33	1083.71	-328.15	77.18	499.43
1.15000	-3477.83	109.79	24.52	-3886.16	-61.03	55.05	-3732.27	33.45	6.67	-3687.62	24.53	48.53	-3942.78	-198.03	5.94	-3914.01	-162.33	28.72	-1875.92	90.09	334.45	-1857.59	74.58	331.69	-3810.28	-100.47	1341.46	0.00	0.00	0.00	-3364.90	-52.05	1723.55	-3835.58	-132.96	1765.38	-3816.64	128.93	1668.23	-3780.03	26.16	1690.70	486.18	-312.42	79.51	1083.36	-328.19	77.18	499.16
1.16000	-3477.83	109.79	24.52	-3886.16	-61.03	55.05	-3707.42	32.37	8.53	-3683.56	24.29	49.21	-3942.78	-198.03	5.94	-3914.01	-162.33	28.72	-1875.92	90.09	334.45	-1857.59	74.58	331.69	-3810.28	-100.47	1341.46	0.00	0.00	0.00	-3364.90	-52.05	1723.55	-3835.58	-132.96	1765.38	-3823.38	129.54	1669.12	-3776.05	25.77	1690.29	485.78	-312.76	79.35	1083.76	-328.05	77.55	498.92
1.17000	-3477.83	109.79	24.52	-3886.16	-61.03	55.05	-3725.09	32.76	6.53	-3681.66	24.02	49.73	-3942.78	-198.03	5.94	-3914.01	-162.33	28.72	-1875.92	90.09	334.45	-1857.59	74.58	331.69	-3810.28	-100.47	1341.46	0.00	0.00	0.00	-3364.90	-52.05	1723.55	-3835.58	-132.96	1765.38	-3807.65	130.39	1668.03	-3800.85	24.67	1690.44	485.47	-312.63	79.35	1083.58	-328.06	77.46	499.07
1.18000	-3477.83	109.79	24.52	-3886.16	-61.03	55.05	-3696.43	33.51	11.10	-3680.41	24.40	50.13	-3942.78	-198.03	5.94	-3914.01	-162.33	28.72	-1875.92	90.09	334.45	-1857.59	74.58	331.69	-3810.28	-100.47	1341.46	0.00	0.00	0.00	-3364.90	-52.05	1723.55	-3835.58	-132.96	1765.38	-3794.26	129.75	1667.29	-3787.87	27.22	1690.99	485.28	-312.82	79.16	1083.45	-328.18	77.27	499.52
1.19000	-3477.83	109.79	24.52	-3886.16	-61.03	55.05	-3684.81	34.02	13.41	-3679.62	24.65	51.01	-3942.78	-198.03	5.94	-3914.01	-162.33	28.72	-1875.92	90.09	334.45	-1857.59	74.58	331.69	-3810.28	-100.47	1341.46	0.00	0.00	0.00	-3364.90	-52.05	1723.55	-3835.58	-132.96	1765.38	-3821.86	129.43	1667.84	-3813.56	26.78	1692.03	485.31	-312.67	79.25	1083.37	-327.51	77.32	499.44
1.20000	-3477.83	109.79	24.52	-3886.16	-61.03	55.05	-3712.60	32.55	8.37	-3663.96	24.16	52.43	-3942.78	-198.03	5.94	-3914.01	-162.33	28.72	-1875.92	90.09	334.45	-1857.59	74.58	331.69	-3810.28	-100.47	1341.46	0.00	0.00	0.00	-3364.90	-52.05	1723.55	-3835.58	-132.96	1765.38	-3805.59	128.99	1667.21	-3804.49	27.58	1690.90	485.74	-312.38	79.44	1083.65	-327.84	77.33	500.17
1.21000	-3477.83	109.79	24.52	-3886.16	-61.03	55.05	-3719.20	33.35	7.54	-3689.24	25.17	49.22	-3942.78	-198.03	5.94	-3914.01	-162.33	28.72	-1875.92	90.09	334.45	-1857.59	74.58	331.69	-3810.28	-100.47	1341.46	0.00	0.00	0.00	-3364.90	-52.05	1723.55	-3835.58	-132.96	1765.38	-3815.72	127.65	1667.74	-3805.35	27.32	1691.35	485.67	-312.79	79.35	1083.60	-328.04	77.21	498.87
1.22000	-3477.83	109.79	24.52	-3886.16	-61.03	55.05	-3726.25	31.78	6.58	-3672.36	24.99	51.73	-3942.78	-198.03	5.94	-3914.01	-162.33	28.72	-1875.92	90.09	334.45	-1857.59	74.58	331.69	-3810.28	-100.47	1341.46	0.00	0.00	0.00	-3364.90	-52.05	1723.55	-3835.58	-132.96	1765.38	-3811.25	128.71	1667.76	-3794.79	26.16	1689.73	485.62	-312.79	79.28	1083.47	-328.18	77.24	499.78
1.23000	-3477.83	109.79	24.52	-3886.16	-61.03	55.05	-3703.21	33.23	9.87	-3683.77	25.47	48.81	-3942.78	-198.03	5.94	-3914.01	-162.33	28.72	-1875.92	90.09	334.45	-1857.59	74.58	331.69	-3810.28	-100.47	1341.46	0.00	0.00	0.00	-3364.90	-52.05	1723.55	-3835.58	-132.96	1765.38	-3810.92	129.37	1667.58	-3770.51	26.53	1688.59	486.10	-312.36	79.43	1083.77	-327.93	77.47	500.73
1.24000	-3477.83	109.79	24.52	-3886.16	-61.03	55.05	-3708.95	33.78	9.05	-3679.11	24.80	49.97	-3942.78	-198.03	5.94	-3914.01	-162.33	28.72	-1875.92	90.09	334.45	-1857.59	74.58	331.69	-3810.28	-100.47	1341.46	0.00	0.00	0.00	-3364.90	-52.05	1723.55	-3835.58	-132.96	1765.38	-3805.66	131.03	1666.65	-3847.51	24.76	1693.27	486.21	-312.55	79.46	1083.63	-328.12	77.23	500.06
1.25000	-3477.83	109.79	24.52	-3886.16	-61.03	55.05	-3711.66	32.84	8.27	-3660.85	24.46	54.03	-3942.78	-198.03	5.94	-3914.01	-162.33	28.72	-1875.92	90.09	334.45	-1857.59	74.58	331.69	-3810.28	-100.47	1341.46	0.00	0.00	0.00	-3364.90	-52.05	1723.55	-3835.58	-132.96	1765.38	-3822.77	130.03	1668.03	-3798.16	26.73	1690.53	486.11	-312.53	79.48	1083.27	-328.06	77.18	498.86
1.26000	-3477.83	109.79	24.52	-3886.16	-61.03	55.05	-3714.67	34.34	7.79	-3688.81	23.73	48.64	-3942.78	-198.03	5.94	-3914.01	-162.33	28.72	-1875.92	90.09	334.45	-1857.59	74.58	331.69	-3810.28	-100.47	1341.46	0.00	0.00	0.00	-3364.90	-52.05	1723.55	-3835.58	-132.96	1765.38	-3802.39	128.46	1666.77	-3756.25	27.85	1687.25	485.30	-312.62	79.20	1083.32	-327.92	77.26	498.73
1.27000	-3477.83	109.79	24.52	-3886.16	-61.03	55.05	-3712.64	33.14	8.21	-3707.14	24.13	45.15	-3942.78	-198.03	5.94	-3914.01	-162.33	28.72	-1875.92	90.09	334.45	-1857.59	74.58	331.69	-3810.28	-100.47	1341.46	0.00	0.00	0.00	-3364.90	-52.05	1723.55	-3835.58	-132.96	1765.38	-3802.60	129.78	1666.63	-3808.60	27.75	1689.78	486.20	-312.19	79.57	1083.09	-328.13	77.12	499.29
1.28000	-3477.83	109.79	24.52	-3886.16	-61.03	55.05	-3693.07	34.22	11.77	-3681.98	24.66	50.15	-3942.78	-198.03	5.94	-3914.01	-162.33	28.72	-1875.92	90.09	334.45	-1857.59	74.58	331.69	-3810.28	-100.47	1341.46	0.00	0.00	0.00	-3364.90	-52.05	1723.55	-3835.58	-132.96	1765.38	-3789.39	130.63	1664.85	-3786.10	26.76	1689.06	486.74	-312.46	79.70	1083.23	-328.42	77.01	499.23
1.29000	-3477.83	109.79	24.52	-3886.16	-61.03	55.05	-3713.16	33.79	7.93	-3699.75	25.07	47.80	-3942.78	-198.03	5.94	-3914.01	-162.33	28.72	-1875.92	90.09	334.45	-1857.59	74.58	331.69	-3810.28	-100.47	1341.46	0.00	0.00	0.00	-3364.90	-52.05	1723.55	-3835.58	-132.96	1765.38	-3812.67	130.64	1666.80	-3807.31	26.72	1691.34	486.45	-312.46	79.59	1083.06	-328.16	77.04	499.60
1.30000	-3477.83	109.79	24.52	-3886.16	-61.03	55.05	-3701.18	33.35	9.96	-3663.50	25.25	52.23	-3942.78	-198.03	5.94	-3914.01	-162.33	28.72	-1875.92	90.09	334.45	-1857.59	74.58	331.69	-3810.28	-100.47	1341.46	0.00	0.00	0.00	-3364.90	-52.05	1723.55	-3835.58	-132.96	1765.38	-3799.44	129.81	1665.93	-3780.28	27.44	1688.77	485.41	-312.89	79.22	1083.77	-327.90	77.39	499.41
1.31000	-3477.83	109.79	24.52	-3886.16	-61.03	55.05	-3712.72	33.00	9.13	-3650.96	24.97	54.53	-3942.78	-198.03	5.94	-3914.01	-162.33	28.72	-1875.92	90.09	334.45	-1857.59	74.58	331.69	-3810.28	-100.47	1341.46	0.00	0.00	0.00	-3364.90	-52.05	1723.55	-3835.58	-132.96	1765.38	-3811.27	129.04	1666.08	-3807.85	25.16	1688.91	486.05	-312.82	79.36	1083.23	-327.99	77.15	500.26
1.32000	-3477.83	109.79	24.52	-3886.16	-61.03	55.05	-3721.48	33.50	6.72	-3663.06	25.39	51.74	-3942.78	-198.03	5.94	-3914.01	-162.33	28.72	-1875.92	90.09	334.45	-1857.59	74.58	331.69	-3810.28	-100.47	1341.46	0.00	0.00	0.00	-3364.90	-52.05	1723.55	-3835.58	-132.96	1765.38	-3790.26	129.83	1665.63	-3813.15	24.63	1689.46	486.19	-312.76	79.44	1083.26	-328.02	77.19	499.36
1.33000	-3477.83	109.79	24.52	-3886.16	-61.03	55.05	-3709.66	34.44	8.67	-3688.36	24.75	49.37	-3942.78	-198.03	5.94	-3914.01	-162.33	28.72	-1875.92	90.09	334.45	-1857.59	74.58	331.69	-3810.28	-100.47	1341.46	0.00	0.00	0.00	-3364.90	-52.05	1723.55	-3835.58	-132.96	1765.38	-3813.56	129.13	1666.15	-3807.38	26.28	1689.23	485.70	-312.65	79.33	1083.69	-327.79	77.38	499.04
1.34000	-3477.83	109.79	24.52	-3886.16	-61.03	55.05	-3699.23	34.48	9.80	-3661.18	24.48	52.81	-3942.78	-198.03	5.94	-3914.01	-162.33	28.72	-1875.92	90.09	334.45	-1857.59	74.58	331.69	-3810.28	-100.47	1341.46	0.00	0.00	0.00	-3364.90	-52.05	1723.55	-3835.58	-132.96	1765.38	-3815.54	127.58	1665.86	-3775.60	25.66	1688.55	486.22	-312.72	79.46	1083.67	-327.81	77.35	499.31
1.35000	-3477.83	109.79	24.52	-3886.16	-61.03	55.05	-3687.15	34.50	12.23	-3692.73	24.56	48.15	-3942.78	-198.03	5.94	-3914.01	-162.33	28.72	-1875.92	90.09	334.45	-1857.59	74.58	331.69	-3810.28	-100.47	1341.46	0.00	0.00	0.00	-3364.90	-52.05	1723.55	-3835.58	-132.96	1765.38	-3818.27	128.07	1665.90	-3811.30	25.03	1690.11	486.17	-312.75	79.31	1083.29	-328.06	77.12	498.89
1.36000	-3477.83	109.79	24.52	-3886.16	-61.03	55.05	-3721.00	34.00	7.19	-3685.62	25.49	49.41	-3942.78	-198.03	5.94	-3914.01	-162.33	28.72	-1875.92	90.09	334.45	-1857.59	74.58	331.69	-3810.28	-100.47	1341.46	0.00	0.00	0.00	-3364.90	-52.05	1723.55	-3835.58	-132.96	1765.38	-3819.96	129.62	1665.78	-3823.72	24.33	1689.49	486.03	-312.76	79.36	1083.20	-328.21	77.17	499.39
1.37000	-3477.83	109.79	24.52	-3886.16	-61.03	55.05	-3712.90	34.98	9.35	-3687.10	23.97	48.55	-3942.78	-198.03	5.94	-3914.01	-162.33	28.72	-1875.92	90.09	334.45	-1857.59	74.58	331.69	-3810.28	-100.47	1341.46	0.00	0.00	0.00	-3364.90	-52.05	1723.55	-3835.58	-132.96	1765.38	-3785.09	128.94	1663.47	-3803.81	26.00	1688.87	485.59	-312.62	79.24	1083.05	-328.32	77.07	499.46
1.38000	-3477.83	109.79	24.52	-3886.16	-61.03	55.05	-3714.19	34.03	7.77	-3686.78	24.18	48.43	-3942.78	-198.03	5.94	-3914.01	-162.33	28.72	-1875.92	90.09	334.45	-1857.59	74.58	331.69	-3810.28	-100.47	1341.46	0.00	0.00	0.00	-3364.90	-52.05	1723.55	-3835.58	-132.96	1765.38	-3790.98	128.74	1665.05	-3792.82	24.41	1688.24	486.03	-312.88	79.35	1083.96	-327.93	77.45	499.54
1.39000	-3477.83	109.79	24.52	-3886.16	-61.03	55.05	-3720.04	35.04	7.36	-3658.85	24.55	52.46	-3942.78	-198.03	5.94	-3914.01	-162.33	28.72	-1875.92	90.09	334.45	-1857.59	74.58	331.69	-3810.28	-100.47	1341.46	0.00	0.00	0.00	-3364.90	-52.05	1723.55	-3835.58	-132.96	1765.38	-3806.65	129.07	1665.22	-3816.98	25.08	1689.66	486.59	-312.60	79.49	1083.32	-328.08	77.28	499.37
1.40000	-3477.83	109.79	24.52	-3886.16	-61.03	55.05	-3707.00	34.69	9.51	-3682.10	24.83	50.18	-3942.78	-198.03	5.94	-3914.01	-162.33	28.72	-1875.92	90.09	334.45	-1857.59	74.58	331.69	-3810.28	-100.47	1341.46	0.00	0.00	0.00	-3364.90	-52.05	1723.55	-3835.58	-132.96	1765.38	-3808.84	128.77	1664.61	-3814.21	23.68	1689.11	485.75	-312.86	79.28	1083.01	-328.13	77.29	499.26
1.41000	-3477.83	109.79	24.52	-3886.16	-61.03	55.05	-3701.90	33.62	9.52	-3660.23	25.62	53.39	-3942.78	-198.03	5.94	-3914.01	-162.33	28.72	-1875.92	90.09	334.45	-1857.59	74.58	331.69	-3810.28	-100.47	1341.46	0.00	0.00	0.00	-3364.90	-52.05	1723.55	-3835.58	-132.96	1765.38	-3818.17	128.38	1664.66	-3785.54	23.67	1687.18	485.64	-312.47	79.24	1083.31	-328.21	77.19	499.55
1.42000	-3477.83	109.79	24.52	-3886.16	-61.03	55.05	-3735.21	33.65	4.73	-3660.60	24.34	52.18	-3942.78	-198.03	5.94	-3914.01	-162.33	28.72	-1875.92	90.09	334.45	-1857.59	74.58	331.69	-3810.28	-100.47	1341.46	0.00	0.00	0.00	-3364.90	-52.05	1723.55	-3835.58	-132.96	1765.38	-3810.18	129.70	1664.12	-3792.61	26.82	1687.97	485.23	-312.68	79.05	1082.99	-327.97	77.10	500.23
1.43000	-3477.83	109.79	24.52	-3886.16	-61.03	55.05	-3718.50	34.69	7.21	-3680.00	24.71	49.80	-3942.78	-198.03	5.94	-3914.01	-162.33	28.72	-1875.92	90.09	334.45	-1857.59	74.58	331.69	-3810.28	-100.47	1341.46	0.00	0.00	0.00	-3364.90	-52.05	1723.55	-3835.58	-132.96	1765.38	-3825.87	128.60	1664.67	-3790.70	25.98	1686.68	485.30	-312.52	79.24	1083.24	-328.14	77.27	499.86
1.44000	-3477.83	109.79	24.52	-3886.16	-61.03	55.05	-3711.02	32.95	8.48	-3678.09	24.57	49.98	-3942.78	-198.03	5.94	-3914.01	-162.33	28.72	-1875.92	90.09	334.45	-1857.59	74.58	331.69	-3810.28	-100.47	1341.46	0.00	0.00	0.00	-3364.90	-52.05	1723.55	-3835.58	-132.96	1765.38	-3799.13	128.17	1663.54	-3804.66	24.93	1687.48	486.81	-312.64	79.67	1083.81	-327.83	77.32	500.03
1.45000	-3477.83	109.79	24.52	-3886.16	-61.03	55.05	-3707.21	34.01	9.52	-3693.74	23.81	48.41	-3942.78	-198.03	5.94	-3914.01	-162.33	28.72	-1875.92	90.09	334.45	-1857.59	74.58	331.69	-3810.28	-100.47	1341.46	0.00	0.00	0.00	-3364.90	-52.05	1723.55	-3835.58	-132.96	1765.38	-3792.44	129.08	1662.37	-3790.63	23.88	1686.85	486.52	-312.55	79.61	1083.31	-327.78	77.28	500.40
1.46000	-3477.83	109.79	24.52	-3886.16	-61.03	55.05	-3703.39	33.39	10.12	-3693.12	24.51	46.78	-3942.78	-198.03	5.94	-3914.01	-162.33	28.72	-1875.92	90.09	334.45	-1857.59	74.58	331.69	-3810.28	-100.47	1341.46	0.00	0.00	0.00	-3364.90	-52.05	1723.55	-3835.58	-132.96	1765.38	-3818.75	128.52	1664.38	-3759.62	23.38	1684.85	486.20	-312.82	79.61	1083.33	-328.07	77.26	500.65
1.47000	-3477.83	109.79	24.52	-3886.16	-61.03	55.05	-3696.87	33.56	10.69	-3670.86	24.18	51.61	-3942.78	-198.03	5.94	-3914.01	-162.33	28.72	-1875.92	90.09	334.45	-1857.59	74.58	331.69	-3810.28	-100.47	1341.46	0.00	0.00	0.00	-3364.90	-52.05	1723.55	-3835.58	-132.96	1765.38	-3810.78	129.25	1663.56	-3815.67	23.62	1688.85	486.07	-312.49	79.57	1083.34	-328.42	77.04	500.64
1.48000	-3477.83	109.79	24.52	-3886.16	-61.03	55.05	-3734.14	34.03	5.40	-3670.14	25.25	50.91	-3942.78	-198.03	5.94	-3914.01	-162.33	28.72	-1875.92	90.09	334.45	-1857.59	74.58	331.69	-3810.28	-100.47	1341.46	0.00	0.00	0.00	-3364.90	-52.05	1723.55	-3835.58	-132.96	1765.38	-3812.97	127.90	1663.65	-3764.92	26.12	1684.34	486.38	-312.38	79.47	1083.25	-328.07	77.21	499.85
1.49000	-3477.83	109.79	24.52	-3886.16	-61.03	55.05	-3706.39	33.66	10.10	-3685.48	24.86	50.05	-3942.78	-198.03	5.94	-3914.01	-162.33	28.72	-1875.92	90.09	334.45	-1857.59	74.58	331.69	-3810.28	-100.47	1341.46	0.00	0.00	0.00	-3364.90	-52.05	1723.55	-3835.58	-132.96	1765.38	-3799.03	128.35	1663.05	-3782.63	25.99	1685.81	486.69	-312.29	79.68	1082.89	-328.05	77.20	499.80
1.50000	-3477.83	109.79	24.52	-3886.16	-61.03	55.05	-3708.65	35.66	8.78	-3675.92	24.62	51.47	-3942.78	-198.03	5.94	-3914.01	-162.33	28.72	-1875.92	90.09	334.45	-1857.59	74.58	331.69	-3810.28	-100.47	1341.46	0.00	0.00	0.00	-3364.90	-52.05	1723.55	-3835.58	-132.96	1765.38	-3778.29	129.48	1662.43	-3780.52	26.55	1687.45	486.00	-312.43	79.48	1082.88	-328.12	77.19	500.04
1.51000	-3477.83	109.79	24.52	-3886.16	-61.03	55.05	-3725.22	32.97	6.92	-3667.77	24.17	51.56	-3942.78	-198.03	5.94	-3914.01	-162.33	28.72	-1875.92	90.09	334.45	-1857.59	74.58	331.69	-3810.28	-100.47	1341.46	0.00	0.00	0.00	-3364.90	-52.05	1723.55	-3835.58	-132.96	1765.38	-3809.89	128.96	1663.22	-3788.53	24.89	1686.26	486.18	-312.48	79.66	1083.22	-327.99	77.13	499.73
1.52000	-3477.83	109.79	24.52	-3886.16	-61.03	55.05	-3710.12	33.83	8.73	-3684.89	24.59	49.19	-3942.78	-198.03	5.94	-3914.01	-162.33	28.72	-1875.92	90.09	334.45	-1857.59	74.58	331.69	-3810.28	-100.47	1341.46	0.00	0.00	0.00	-3364.90	-52.05	1723.55	-3835.58	-132.96	1765.38	-3821.58	127.36	1663.40	-3779.42	24.98	1686.31	486.18	-312.78	79.43	1082.72	-328.37	76.95	499.76
1.53000	-3477.83	109.79	24.52	-3886.16	-61.03	55.05	-3710.86	34.07	9.89	-3694.15	24.25	48.15	-3942.78	-198.03	5.94	-3914.01	-162.33	28.72	-1875.92	90.09	334.45	-1857.59	74.58	331.69	-3810.28	-100.47	1341.46	0.00	0.00	0.00	-3364.90	-52.05	1723.55	-3835.58	-132.96	1765.38	-3814.88	128.24	1664.00	-3769.20	26.01	1684.65	485.51	-312.82	79.27	1083.27	-327.99	77.12	500.36
1.54000	-3477.83	109.79	24.52	-3886.16	-61.03	55.05	-3700.40	33.72	10.55	-3689.71	23.89	48.61	-3942.78	-198.03	5.94	-3914.01	-162.33	28.72	-1875.92	90.09	334.45	-1857.59	74.58	331.69	-3810.28	-100.47	1341.46	0.00	0.00	0.00	-3364.90	-52.05	1723.55	-3835.58	-132.96	1765.38	-3793.35	129.18	1663.26	-3821.58	25.76	1689.15	485.03	-312.97	78.99	1083.85	-327.82	77.38	499.70
1.55000	-3477.83	109.79	24.52	-3886.16	-61.03	55.05	-3724.32	32.72	7.14	-3679.56	24.50	49.38	-3942.78	-198.03	5.94	-3914.01	-162.33	28.72	-1875.92	90.09	334.45	-1857.59	74.58	331.69	-3810.28	-100.47	1341.46	0.00	0.00	0.00	-3364.90	-52.05	1723.55	-3835.58	-132.96	1765.38	-3808.81	128.41	1663.92	-3786.81	24.78	1687.01	485.68	-312.65	79.21	1083.20	-328.11	77.08	499.97
1.56000	-3477.83	109.79	24.52	-3886.16	-61.03	55.05	-3739.63	33.60	4.07	-3684.84	25.29	49.44	-3942.78	-198.03	5.94	-3914.01	-162.33	28.72	-1875.92	90.09	334.45	-1857.59	74.58	331.69	-3810.28	-100.47	1341.46	0.00	0.00	0.00	-3364.90	-52.05	1723.55	-3835.58	-132.96	1765.38	-3825.53	128.53	1664.91	-3812.52	25.27	1688.87	485.98	-312.63	79.37	1083.74	-328.13	77.31	500.08
1.57000	-3477.83	109.79	24.52	-3886.16	-61.03	55.05	-3700.00	33.39	10.03	-3663.30	24.05	52.62	-3942.78	-198.03	5.94	-3914.01	-162.33	28.72	-1875.92	90.09	334.45	-1857.59	74.58	331.69	-3810.28	-100.47	1341.46	0.00	0.00	0.00	-3364.90	-52.05	1723.55	-3835.58	-132.96	1765.38	-3816.61	127.99	1664.76	-3777.05	25.73	1687.67	486.73	-312.34	79.65	1083.76	-328.20	77.33	499.75
1.58000	-3477.83	109.79	24.52	-3886.16	-61.03	55.05	-3696.74	34.99	10.90	-3689.67	25.04	48.87	-3942.78	-198.03	5.94	-3914.01	-162.33	28.72	-1875.92	90.09	334.45	-1857.59	74.58	331.69	-3810.28	-100.47	1341.46	0.00	0.00	0.00	-3364.90	-52.05	1723.55	-3835.58	-132.96	1765.38	-3809.78	127.97	1664.29	-3751.60	25.44	1686.59	486.86	-312.24	79.75	1083.67	-327.95	77.36	500.05
1.59000	-3477.83	109.79	24.52	-3886.16	-61.03	55.05	-3715.91	34.05	7.81	-3664.69	24.31	51.98	-3942.78	-198.03	5.94	-3914.01	-162.33	28.72	-1875.92	90.09	334.45	-1857.59	74.58	331.69	-3810.28	-100.47	1341.46	0.00	0.00	0.00	-3364.90	-52.05	1723.55	-3835.58	-132.96	1765.38	-3787.46	128.29	1662.51	-3777.33	25.43	1686.93	486.50	-312.75	79.52	1083.39	-328.12	77.29	500.13
1.60000	-3477.83	109.79	24.52	-3886.16	-61.03	55.05	-3740.94	34.16	4.88	-3696.81	24.47	47.36	-3942.78	-198.03	5.94	-3914.01	-162.33	28.72	-1875.92	90.09	334.45	-1857.59	74.58	331.69	-3810.28	-100.47	1341.46	0.00	0.00	0.00	-3364.90	-52.05	1723.55	-3835.58	-132.96	1765.38	-3821.39	127.80	1665.10	-3794.78	24.75	1689.16	485.94	-312.66	79.45	1083.39	-327.84	77.25	499.88
1.61000	-3477.83	109.79	24.52	-3886.16	-61.03	55.05	-3708.57	33.41	9.72	-3654.12	25.25	53.35	-3942.78	-198.03	5.94	-3914.01	-162.33	28.72	-1875.92	90.09	334.45	-1857.59	74.58	331.69	-3810.28	-100.47	1341.46	0.00	0.00	0.00	-3364.90	-52.05	1723.55	-3835.58	-132.96	1765.38	-3824.07	127.95	1665.94	-3795.15	24.69	1687.57	486.17	-312.60	79.41	1084.18	-327.88	77.55	499.59
1.62000	-3477.83	109.79	24.52	-3886.16	-61.03	55.05	-3720.24	33.06	7.52	-3666.57	24.01	50.51	-3942.78	-198.03	5.94	-3914.01	-162.33	28.72	-1875.92	90.09	334.45	-1857.59	74.58	331.69	-3810.28	-100.47	1341.46	0.00	0.00	0.00	-3364.90	-52.05	1723.55	-3835.58	-132.96	1765.38	-3803.17	127.64	1664.61	-3778.60	25.43	1687.50	485.86	-312.93	79.25	1083.66	-328.21	77.17	500.13
1.63000	-3477.83	109.79	24.52	-3886.16	-61.03	55.05	-3705.67	34.15	9.77	-3684.91	24.97	48.59	-3942.78	-198.03	5.94	-3914.01	-162.33	28.72	-1875.92	90.09	334.45	-1857.59	74.58	331.69	-3810.28	-100.47	1341.46	0.00	0.00	0.00	-3364.90	-52.05	1723.55	-3835.58	-132.96	1765.38	-3805.21	126.30	1664.40	-3746.44	26.65	1685.24	486.21	-313.00	79.43	1083.17	-327.98	77.19	499.43
1.64000	-3477.83	109.79	24.52	-3886.16	-61.03	55.05	-3708.53	34.01	8.89	-3683.32	24.39	49.81	-3942.78	-198.03	5.94	-3914.01	-162.33	28.72	-1875.92	90.09	334.45	-1857.59	74.58	331.69	-3810.28	-100.47	1341.46	0.00	0.00	0.00	-3364.90	-52.05	1723.55	-3835.58	-132.96	1765.38	-3796.06	127.88	1664.93	-3791.14	24.22	1688.93	486.63	-312.97	79.55	1083.52	-328.13	77.32	499.62
1.65000	-3477.83	109.79	24.52	-3886.16	-61.03	55.05	-3700.07	34.07	10.33	-3674.99	24.11	50.61	-3942.78	-198.03	5.94	-3914.01	-162.33	28.72	-1875.92	90.09	334.45	-1857.59	74.58	331.69	-3810.28	-100.47	1341.46	0.00	0.00	0.00	-3364.90	-52.05	1723.55	-3835.58	-132.96	1765.38	-3811.52	127.76	1665.99	-3796.46	22.25	1688.69	487.12	-312.77	79.71	1083.50	-327.81	77.37	500.52
1.66000	-3477.83	109.79	24.52	-3886.16	-61.03	55.05	-3696.40	34.27	9.53	-3679.95	24.42	50.03	-3942.78	-198.03	5.94	-3914.01	-162.33	28.72	-1875.92	90.09	334.45	-1857.59	74.58	331.69	-3810.28	-100.47	1341.46	0.00	0.00	0.00	-3364.90	-52.05	1723.55	-3835.58	-132.96	1765.38	-3810.26	126.68	1664.50	-3769.43	24.31	1686.88	486.92	-312.63	79.75	1083.01	-327.88	77.25	499.27
1.67000	-3477.83	109.79	24.52	-3886.16	-61.03	55.05	-3699.99	33.64	9.97	-3706.51	24.65	46.11	-3942.78	-198.03	5.94	-3914.01	-162.33	28.72	-1875.92	90.09	334.45	-1857.59	74.58	331.69	-3810.28	-100.47	1341.46	0.00	0.00	0.00	-3364.90	-52.05	1723.55	-3835.58	-132.96	1765.38	-3790.39	126.80	1662.84	-3798.85	24.05	1689.07	486.24	-312.50	79.52	1082.64	-328.03	77.15	499.76
1.68000	-3477.83	109.79	24.52	-3886.16	-61.03	55.05	-3704.48	34.43	9.69	-3670.91	23.99	51.70	-3942.78	-198.03	5.94	-3914.01	-162.33	28.72	-1875.92	90.09	334.45	-1857.59	74.58	331.69	-3810.28	-100.47	1341.46	0.00	0.00	0.00	-3364.90	-52.05	1723.55	-3835.58	-132.96	1765.38	-3808.12	126.67	1664.36	-3801.24	23.64	1689.09	485.80	-312.79	79.24	1083.11	-327.96	77.31	500.16
1.69000	-3477.83	109.79	24.52	-3886.16	-61.03	55.05	-3729.45	33.81	5.73	-3685.42	24.51	48.93	-3942.78	-198.03	5.94	-3914.01	-162.33	28.72	-1875.92	90.09	334.45	-1857.59	74.58	331.69	-3810.28	-100.47	1341.46	0.00	0.00	0.00	-3364.90	-52.05	1723.55	-3835.58	-132.96	1765.38	-3794.27	128.16	1663.92	-3791.77	23.99	1688.95	486.19	-312.42	79.36	1083.84	-327.85	77.53	500.13
1.70000	-3477.83	109.79	24.52	-3886.16	-61.03	55.05	-3691.31	33.84	11.41	-3671.03	24.49	50.97	-3942.78	-198.03	5.94	-3914.01	-162.33	28.72	-1875.92	90.09	334.45	-1857.59	74.58	331.69	-3810.28	-100.47	1341.46	0.00	0.00	0.00	-3364.90	-52.05	1723.55	-3835.58	-132.96	1765.38	-3820.76	127.96	1665.03	-3787.22	24.71	1687.82	486.08	-312.50	79.45	1082.72	-328.11	77.10	499.88
1.71000	-3477.83	109.79	24.52	-3886.16	-61.03	55.05	-3722.65	33.25	7.05	-3654.38	24.57	54.15	-3942.78	-198.03	5.94	-3914.01	-162.33	28.72	-1875.92	90.09	334.45	-1857.59	74.58	331.69	-3810.28	-100.47	1341.46	0.00	0.00	0.00	-3364.90	-52.05	1723.55	-3835.58	-132.96	1765.38	-3813.77	126.63	1665.03	-3790.90	23.20	1688.76	485.17	-312.74	79.13	1082.84	-327.88	77.27	499.18
1.72000	-3477.83	109.79	24.52	-3886.16	-61.03	55.05	-3734.09	33.75	4.98	-3663.11	24.39	51.88	-3942.78	-198.03	5.94	-3914.01	-162.33	28.72	-1875.92	90.09	334.45	-1857.59	74.58	331.69	-3810.28	-100.47	1341.46	0.00	0.00	0.00	-3364.90	-52.05	1723.55	-3835.58	-132.96	1765.38	-3801.14	126.41	1664.98	-3823.87	22.91	1690.73	487.29	-312.60	79.71	1083.47	-327.93	77.27	499.89
1.73000	-3477.83	109.79	24.52	-3886.16	-61.03	55.05	-3708.65	33.23	8.83	-3692.52	24.53	48.50	-3942.78	-198.03	5.94	-3914.01	-162.33	28.72	-1875.92	90.09	334.45	-1857.59	74.58	331.69	-3810.28	-100.47	1341.46	0.00	0.00	0.00	-3364.90	-52.05	1723.55	-3835.58	-132.96	1765.38	-3796.32	126.75	1664.79	-3811.75	23.45	1687.61	485.95	-312.71	79.36	1083.50	-327.87	77.14	500.27
1.74000	-3477.83	109.79	24.52	-3886.16	-61.03	55.05	-3728.10	33.14	6.85	-3679.60	24.64	49.57	-3942.78	-198.03	5.94	-3914.01	-162.33	28.72	-1875.92	90.09	334.45	-1857.59	74.58	331.69	-3810.28	-100.47	1341.46	0.00	0.00	0.00	-3364.90	-52.05	1723.55	-3835.58	-132.96	1765.38	-3798.00	126.73	1664.27	-3800.95	24.18	1688.09	485.04	-312.95	79.14	1083.35	-328.02	77.19	499.61
1.75000	-3477.83	109.79	24.52	-3886.16	-61.03	55.05	-3726.10	33.53	6.44	-3686.47	24.47	49.40	-3942.78	-198.03	5.94	-3914.01	-162.33	28.72	-1875.92	90.09	334.45	-1857.59	74.58	331.69	-3810.28	-100.47	1341.46	0.00	0.00	0.00	-3364.90	-52.05	1723.55	-3835.58	-132.96	1765.38	-3801.75	126.49	1665.19	-3769.70	23.95	1686.67	485.18	-313.01	79.04	1083.14	-328.12	77.16	499.15
1.76000	-3477.83	109.79	24.52	-3886.16	-61.03	55.05	-3709.41	34.03	9.49	-3700.61	24.39	47.95	-3942.78	-198.03	5.94	-3914.01	-162.33	28.72	-1875.92	90.09	334.45	-1857.59	74.58	331.69	-3810.28	-100.47	1341.46	0.00	0.00	0.00	-3364.90	-52.05	1723.55	-3835.58	-132.96	1765.38	-3801.04	125.23	1665.26	-3791.77	23.51	1688.45	485.93	-312.58	79.29	1083.41	-328.15	77.18	499.14
1.77000	-3477.83	109.79	24.52	-3886.16	-61.03	55.05	-3714.09	33.31	8.73	-3673.18	24.70	50.80	-3942.78	-198.03	5.94	-3914.01	-162.33	28.72	-1875.92	90.09	334.45	-1857.59	74.58	331.69	-3810.28	-100.47	1341.46	0.00	0.00	0.00	-3364.90	-52.05	1723.55	-3835.58	-132.96	1765.38	-3813.27	125.60	1665.36	-3777.77	23.34	1687.85	485.49	-312.39	79.26	1083.11	-327.92	77.33	499.85
1.78000	-3477.83	109.79	24.52	-3886.16	-61.03	55.05	-3707.65	34.74	9.19	-3677.07	24.60	51.13	-3942.78	-198.03	5.94	-3914.01	-162.33	28.72	-1875.92	90.09	334.45	-1857.59	74.58	331.69	-3810.28	-100.47	1341.46	0.00	0.00	0.00	-3364.90	-52.05	1723.55	-3835.58	-132.96	1765.38	-3791.69	126.40	1664.28	-3789.83	22.85	1687.53	486.09	-312.75	79.39	1083.82	-327.97	77.47	500.31
1.79000	-3477.83	109.79	24.52	-3886.16	-61.03	55.05	-3717.38	33.46	8.56	-3680.59	24.43	49.55	-3942.78	-198.03	5.94	-3914.01	-162.33	28.72	-1875.92	90.09	334.45	-1857.59	74.58	331.69	-3810.28	-100.47	1341.46	0.00	0.00	0.00	-3364.90	-52.05	1723.55	-3835.58	-132.96	1765.38	-3768.18	127.03	1662.84	-3791.29	24.28	1687.87	486.69	-312.88	79.57	1083.99	-328.15	77.41	499.65
1.80000	-3477.83	109.79	24.52	-3886.16	-61.03	55.05	-3729.75	34.33	5.73	-3690.81	25.21	48.59	-3942.78	-198.03	5.94	-3914.01	-162.33	28.72	-1875.92	90.09	334.45	-1857.59	74.58	331.69	-3810.28	-100.47	1341.46	0.00	0.00	0.00	-3364.90	-52.05	1723.55	-3835.58	-132.96	1765.38	-3814.08	125.72	1664.43	-3818.86	22.77	1689.56	486.00	-312.90	79.41	1083.72	-328.16	77.35	499.61
1.81000	-3477.83	109.79	24.52	-3886.16	-61.03	55.05	-3716.01	34.42	8.64	-3678.09	24.57	49.35	-3942.78	-198.03	5.94	-3914.01	-162.33	28.72	-1875.92	90.09	334.45	-1857.59	74.58	331.69	-3810.28	-100.47	1341.46	0.00	0.00	0.00	-3364.90	-52.05	1723.55	-3835.58	-132.96	1765.38	-3802.01	125.14	1665.26	-3787.91	19.95	1688.97	486.15	-312.87	79.42	1083.72	-327.99	77.33	500.13
1.82000	-3477.83	109.79	24.52	-3886.16	-61.03	55.05	-3714.29	33.73	8.19	-3689.64	24.68	48.92	-3942.78	-198.03	5.94	-3914.01	-162.33	28.72	-1875.92	90.09	334.45	-1857.59	74.58	331.69	-3810.28	-100.47	1341.46	0.00	0.00	0.00	-3364.90	-52.05	1723.55	-3835.58	-132.96	1765.38	-3790.30	125.23	1664.06	-3797.90	20.01	1690.48	486.26	-312.61	79.58	1083.14	-328.02	77.28	499.84
1.83000	-3477.83	109.79	24.52	-3886.16	-61.03	55.05	-3693.39	32.98	11.64	-3705.32	24.34	46.24	-3942.78	-198.03	5.94	-3914.01	-162.33	28.72	-1875.92	90.09	334.45	-1857.59	74.58	331.69	-3810.28	-100.47	1341.46	0.00	0.00	0.00	-3364.90	-52.05	1723.55	-3835.58	-132.96	1765.38	-3784.85	125.15	1664.05	-3772.68	21.51	1688.48	485.81	-312.53	79.44	1083.32	-327.91	77.37	499.45
1.84000	-3477.83	109.79	24.52	-3886.16	-61.03	55.05	-3720.68	34.84	6.70	-3679.47	25.14	49.73	-3942.78	-198.03	5.94	-3914.01	-162.33	28.72	-1875.92	90.09	334.45	-1857.59	74.58	331.69	-3810.28	-100.47	1341.46	0.00	0.00	0.00	-3364.90	-52.05	1723.55	-3835.58	-132.96	1765.38	-3777.27	124.55	1665.56	-3786.75	22.62	1688.56	486.44	-312.57	79.48	1083.85	-327.96	77.52	498.92
1.85000	-3477.83	109.79	24.52	-3886.16	-61.03	55.05	-3710.00	33.78	9.74	-3701.68	24.33	47.12	-3942.78	-198.03	5.94	-3914.01	-162.33	28.72	-1875.92	90.09	334.45	-1857.59	74.58	331.69	-3810.28	-100.47	1341.46	0.00	0.00	0.00	-3364.90	-52.05	1723.55	-3835.58	-132.96	1765.38	-3821.75	124.78	1667.69	-3826.49	22.39	1691.59	486.33	-312.51	79.67	1083.60	-327.90	77.40	499.87
1.86000	-3477.83	109.79	24.52	-3886.16	-61.03	55.05	-3707.58	33.36	9.38	-3685.43	24.82	48.88	-3942.78	-198.03	5.94	-3914.01	-162.33	28.72	-1875.92	90.09	334.45	-1857.59	74.58	331.69	-3810.28	-100.47	1341.46	0.00	0.00	0.00	-3364.90	-52.05	1723.55	-3835.58	-132.96	1765.38	-3806.44	124.58	1666.23	-3803.47	24.05	1689.57	485.89	-312.71	79.36	1083.49	-327.70	77.33	499.29
1.87000	-3477.83	109.79	24.52	-3886.16	-61.03	55.05	-3706.69	34.10	10.01	-3678.47	24.71	48.88	-3942.78	-198.03	5.94	-3914.01	-162.33	28.72	-1875.92	90.09	334.45	-1857.59	74.58	331.69	-3810.28	-100.47	1341.46	0.00	0.00	0.00	-3364.90	-52.05	1723.55	-3835.58	-132.96	1765.38	-3805.74	125.14	1666.18	-3801.18	23.52	1688.81	485.84	-312.71	79.48	1083.60	-327.79	77.40	499.97
1.88000	-3477.83	109.79	24.52	-3886.16	-61.03	55.05	-3725.01	33.27	6.92	-3706.46	23.95	45.41	-3942.78	-198.03	5.94	-3914.01	-162.33	28.72	-1875.92	90.09	334.45	-1857.59	74.58	331.69	-3810.28	-100.47	1341.46	0.00	0.00	0.00	-3364.90	-52.05	1723.55	-3835.58	-132.96	1765.38	-3797.13	124.54	1664.47	-3813.21	20.63	1689.35	485.76	-312.85	79.47	1083.16	-327.80	77.20	499.81
1.89000	-3477.83	109.79	24.52	-3886.16	-61.03	55.05	-3702.30	33.40	9.58	-3710.84	24.41	45.62	-3942.78	-198.03	5.94	-3914.01	-162.33	28.72	-1875.92	90.09	334.45	-1857.59	74.58	331.69	-3810.28	-100.47	1341.46	0.00	0.00	0.00	-3364.90	-52.05	1723.55	-3835.58	-132.96	1765.38	-3795.71	124.35	1664.69	-3805.56	22.29	1690.03	485.39	-312.98	79.19	1084.00	-327.76	77.55	498.94
1.90000	-3477.83	109.79	24.52	-3886.16	-61.03	55.05	-3717.92	33.61	8.56	-3680.16	23.90	49.64	-3942.78	-198.03	5.94	-3914.01	-162.33	28.72	-1875.92	90.09	334.45	-1857.59	74.58	331.69	-3810.28	-100.47	1341.46	0.00	0.00	0.00	-3364.90	-52.05	1723.55	-3835.58	-132.96	1765.38	-3801.92	123.68	1665.76	-3772.23	20.57	1687.49	485.48	-312.49	79.32	1083.37	-328.00	77.39	499.51
1.91000	-3477.83	109.79	24.52	-3886.16	-61.03	55.05	-3713.01	33.12	8.55	-3675.85	24.36	50.34	-3942.78	-198.03	5.94	-3914.01	-162.33	28.72	-1875.92	90.09	334.45	-1857.59	74.58	331.69	-3810.28	-100.47	1341.46	0.00	0.00	0.00	-3364.90	-52.05	1723.55	-3835.58	-132.96	1765.38	-3801.31	124.13	1665.36	-3765.11	19.91	1686.72	486.38	-312.55	79.61	1083.12	-328.15	77.23	499.24
1.92000	-3477.83	109.79	24.52	-3886.16	-61.03	55.05	-3711.19	33.78	8.58	-3681.27	24.51	50.17	-3942.78	-198.03	5.94	-3914.01	-162.33	28.72	-1875.92	90.09	334.45	-1857.59	74.58	331.69	-3810.28	-100.47	1341.46	0.00	0.00	0.00	-3364.90	-52.05	1723.55	-3835.58	-132.96	1765.38	-3816.87	124.68	1666.89	-3771.78	19.72	1687.79	486.77	-312.51	79.76	1083.49	-328.20	77.22	499.33
1.93000	-3477.83	109.79	24.52	-3886.16	-61.03	55.05	-3718.59	33.55	8.11	-3666.61	25.47	50.44	-3942.78	-198.03	5.94	-3914.01	-162.33	28.72	-1875.92	90.09	334.45	-1857.59	74.58	331.69	-3810.28	-100.47	1341.46	0.00	0.00	0.00	-3364.90	-52.05	1723.55	-3835.58	-132.96	1765.38	-3783.51	123.79	1665.59	-3825.99	19.73	1690.29	485.99	-312.59	79.61	1083.45	-328.00	77.28	500.51
1.94000	-3477.83	109.79	24.52	-3886.16	-61.03	55.05	-3718.01	33.68	7.91	-3665.10	24.49	51.33	-3942.78	-198.03	5.94	-3914.01	-162.33	28.72	-1875.92	90.09	334.45	-1857.59	74.58	331.69	-3810.28	-100.47	1341.46	0.00	0.00	0.00	-3364.90	-52.05	1723.55	-3835.58	-132.96	1765.38	-3798.77	124.23	1665.78	-3778.89	19.82	1688.52	486.50	-312.47	79.58	1082.69	-328.10	77.04	499.74
1.95000	-3477.83	109.79	24.52	-3886.16	-61.03	55.05	-3708.00	34.96	9.37	-3666.48	24.92	51.44	-3942.78	-198.03	5.94	-3914.01	-162.33	28.72	-1875.92	90.09	334.45	-1857.59	74.58	331.69	-3810.28	-100.47	1341.46	0.00	0.00	0.00	-3364.90	-52.05	1723.55	-3835.58	-132.96	1765.38	-3809.97	123.98	1666.46	-3780.24	18.75	1689.05	486.68	-312.85	79.62	1083.08	-327.74	77.29	499.55
1.96000	-3477.83	109.79	24.52	-3886.16	-61.03	55.05	-3713.31	33.98	8.20	-3730.21	24.36	42.30	-3942.78	-198.03	5.94	-3914.01	-162.33	28.72	-1875.92	90.09	334.45	-1857.59	74.58	331.69	-3810.28	-100.47	1341.46	0.00	0.00	0.00	-3364.90	-52.05	1723.55	-3835.58	-132.96	1765.38	-3801.35	123.20	1666.53	-3803.86	19.01	1689.52	485.97	-312.81	79.46	1083.02	-328.11	77.15	499.44
1.97000	-3477.83	109.79	24.52	-3886.16	-61.03	55.05	-3693.04	33.61	11.62	-3691.13	23.85	48.23	-3942.78	-198.03	5.94	-3914.01	-162.33	28.72	-1875.92	90.09	334.45	-1857.59	74.58	331.69	-3810.28	-100.47	1341.46	0.00	0.00	0.00	-3364.90	-52.05	1723.55	-3835.58	-132.96	1765.38	-3784.46	123.05	1664.86	-3804.06	18.99	1689.75	486.10	-312.87	79.35	1083.50	-327.90	77.33	499.57
1.98000	-3477.83	109.79	24.52	-3886.16	-61.03	55.05	-3711.86	32.63	7.80	-3676.30	24.45	50.71	-3942.78	-198.03	5.94	-3914.01	-162.33	28.72	-1875.92	90.09	334.45	-1857.59	74.58	331.69	-3810.28	-100.47	1341.46	0.00	0.00	0.00	-3364.90	-52.05	1723.55	-3835.58	-132.96	1765.38	-3796.25	123.11	1665.32	-3787.81	18.60	1688.78	486.45	-312.60	79.58	1083.37	-328.12	77.15	499.51
1.99000	-3477.83	109.79	24.52	-3886.16	-61.03	55.05	-3691.87	33.72	12.37	-3691.97	24.62	47.55	-3942.78	-198.03	5.94	-3914.01	-162.33	28.72	-1875.92	90.09	334.45	-1857.59	74.58	331.69	-3810.28	-100.47	1341.46	0.00	0.00	0.00	-3364.90	-52.05	1723.55	-3835.58	-132.96	1765.38	-3795.71	123.80	1665.55	-3766.27	16.22	1688.08	486.56	-312.27	79.62	1083.56	-327.93	77.38	499.58
2.00000	-3477.83	109.79	24.52	-3886.16	-61.03	55.05	-3695.27	34.97	11.30	-3704.59	24.17	46.53	-3942.78	-198.03	5.94	-3914.01	-162.33	28.72	-1875.92	90.09	334.45	-1857.59	74.58	331.69	-3810.28	-100.47	1341.46	0.00	0.00	0.00	-3364.90	-52.05	1723.55	-3835.58	-132.96	1765.38	-3799.92	123.31	1665.11	-3781.02	17.43	1688.59	485.83	-312.86	79.27	1083.50	-328.23	77.10	499.62
2.01000	-3477.83	109.79	24.52	-3886.16	-61.03	55.05	-3717.06	33.86	7.90	-3688.38	25.04	48.30	-3942.78	-198.03	5.94	-3914.01	-162.33	28.72	-1875.92	90.09	334.45	-1857.59	74.58	331.69	-3810.28	-100.47	1341.46	0.00	0.00	0.00	-3364.90	-52.05	1723.55	-3835.58	-132.96	1765.38	-3794.73	123.13	1666.16	-3788.04	17.12	1689.23	485.72	-312.55	79.33	1083.47	-328.04	77.25	499.44
2.02000	-3477.83	109.79	24.52	-3886.16	-61.03	55.05	-3718.77	33.23	6.89	-3691.93	23.48	48.26	-3942.78	-198.03	5.94	-3914.01	-162.33	28.72	-1875.92	90.09	334.45	-1857.59	74.58	331.69	-3810.28	-100.47	1341.46	0.00	0.00	0.00	-3364.90	-52.05	1723.55	-3835.58	-132.96	1765.38	-3772.13	122.27	1665.66	-3753.77	18.34	1687.52	485.77	-312.51	79.25	1083.42	-327.94	77.31	499.48
2.03000	-3477.83	109.79	24.52	-3886.16	-61.03	55.05	-3703.99	34.51	9.81	-3687.98	24.01	48.60	-3942.78	-198.03	5.94	-3914.01	-162.33	28.72	-1875.92	90.09	334.45	-1857.59	74.58	331.69	-3810.28	-100.47	1341.46	0.00	0.00	0.00	-3364.90	-52.05	1723.55	-3835.58	-132.96	1765.38	-3791.46	122.20	1665.42	-3788.60	17.93	1688.44	485.66	-312.69	79.19	1083.57	-328.32	77.19	499.67
2.04000	-3477.83	109.79	24.52	-3886.16	-61.03	55.05	-3704.61	33.64	10.23	-3707.44	23.94	45.06	-3942.78	-198.03	5.94	-3914.01	-162.33	28.72	-1875.92	90.09	334.45	-1857.59	74.58	331.69	-3810.28	-100.47	1341.46	0.00	0.00	0.00	-3364.90	-52.05	1723.55	-3835.58	-132.96	1765.38	-3792.87	122.51	1665.66	-3800.86	17.94	1689.08	485.67	-312.60	79.28	1083.47	-328.12	77.23	500.62
2.05000	-3477.83	109.79	24.52	-3886.16	-61.03	55.05	-3705.92	33.27	8.43	-3684.74	24.04	48.30	-3942.78	-198.03	5.94	-3914.01	-162.33	28.72	-1875.92	90.09	334.45	-1857.59	74.58	331.69	-3810.28	-100.47	1341.46	0.00	0.00	0.00	-3364.90	-52.05	1723.55	-3835.58	-132.96	1765.38	-3797.90	121.42	1665.95	-3797.98	19.79	1689.95	486.69	-312.64	79.50	1083.32	-328.17	77.14	500.27
2.06000	-3477.83	109.79	24.52	-3886.16	-61.03	55.05	-3716.76	33.63	7.70	-3700.70	23.40	46.59	-3942.78	-198.03	5.94	-3914.01	-162.33	28.72	-1875.92	90.09	334.45	-1857.59	74.58	331.69	-3810.28	-100.47	1341.46	0.00	0.00	0.00	-3364.90	-52.05	1723.55	-3835.58	-132.96	1765.38	-3825.85	121.51	1667.44	-3752.52	20.47	1685.75	487.04	-312.38	79.82	1083.25	-328.03	77.15	499.32
2.07000	-3477.83	109.79	24.52	-3886.16	-61.03	55.05	-3691.35	32.88	12.73	-3698.14	23.71	47.04	-3942.78	-198.03	5.94	-3914.01	-162.33	28.72	-1875.92	90.09	334.45	-1857.59	74.58	331.69	-3810.28	-100.47	1341.46	0.00	0.00	0.00	-3364.90	-52.05	1723.55	-3835.58	-132.96	1765.38	-3798.03	121.61	1666.18	-3794.40	16.33	1688.17	485.86	-312.72	79.52	1083.35	-327.68	77.34	499.64
2.08000	-3477.83	109.79	24.52	-3886.16	-61.03	55.05	-3724.77	32.56	7.35	-3701.95	22.48	47.36	-3942.78	-198.03	5.94	-3914.01	-162.33	28.72	-1875.92	90.09	334.45	-1857.59	74.58	331.69	-3810.28	-100.47	1341.46	0.00	0.00	0.00	-3364.90	-52.05	1723.55	-3835.58	-132.96	1765.38	-3781.46	121.30	1665.88	-3764.89	17.34	1688.38	486.19	-312.91	79.43	1083.44	-327.91	77.37	499.75
2.09000	-3477.83	109.79	24.52	-3886.16	-61.03	55.05	-3692.65	33.10	11.25	-3695.94	23.21	46.81	-3942.78	-198.03	5.94	-3914.01	-162.33	28.72	-1875.92	90.09	334.45	-1857.59	74.58	331.69	-3810.28	-100.47	1341.46	0.00	0.00	0.00	-3364.90	-52.05	1723.55	-3835.58	-132.96	1765.38	-3781.07	121.95	1665.42	-3804.35	14.97	1690.65	486.28	-312.58	79.53	1083.13	-328.30	77.20	500.26
2.10000	-3477.83	109.79	24.52	-3886.16	-61.03	55.05	-3699.34	34.46	11.07	-3683.70	24.39	49.46	-3942.78	-198.03	5.94	-3914.01	-162.33	28.72	-1875.92	90.09	334.45	-1857.59	74.58	331.69	-3810.28	-100.47	1341.46	0.00	0.00	0.00	-3364.90	-52.05	1723.55	-3835.58	-132.96	1765.38	-3805.80	121.67	1666.16	-3790.27	16.43	1689.58	486.46	-312.47	79.48	1083.33	-327.98	77.27	499.99
2.11000	-3477.83	109.79	24.52	-3886.16	-61.03	55.05	-3708.41	34.70	9.30	-3679.57	22.98	49.78	-3942.78	-198.03	5.94	-3914.01	-162.33	28.72	-1875.92	90.09	334.45	-1857.59	74.58	331.69	-3810.28	-100.47	1341.46	0.00	0.00	0.00	-3364.90	-52.05	1723.55	-3835.58	-132.96	1765.38	-3809.81	121.17	1665.94	-3784.26	15.74	1689.02	486.37	-312.57	79.43	1083.35	-328.12	77.22	499.39
2.12000	-3477.83	109.79	24.52	-3886.16	-61.03	55.05	-3703.27	34.25	10.39	-3707.41	23.38	46.46	-3942.78	-198.03	5.94	-3914.01	-162.33	28.72	-1875.92	90.09	334.45	-1857.59	74.58	331.69	-3810.28	-100.47	1341.46	0.00	0.00	0.00	-3364.90	-52.05	1723.55	-3835.58	-132.96	1765.38	-3792.37	121.07	1665.64	-3781.38	15.50	1688.48	486.96	-312.64	79.61	1083.21	-327.96	77.25	500.03
2.13000	-3477.83	109.79	24.52	-3886.16	-61.03	55.05	-3744.42	33.87	3.68	-3720.82	23.45	42.59	-3942.78	-198.03	5.94	-3914.01	-162.33	28.72	-1875.92	90.09	334.45	-1857.59	74.58	331.69	-3810.28	-100.47	1341.46	0.00	0.00	0.00	-3364.90	-52.05	1723.55	-3835.58	-132.96	1765.38	-3806.84	120.50	1666.74	-3821.03	14.96	1689.54	485.19	-312.72	79.21	1083.48	-328.30	77.23	500.35
2.14000	-3477.83	109.79	24.52	-3886.16	-61.03	55.05	-3720.17	33.68	7.17	-3711.14	23.75	44.55	-3942.78	-198.03	5.94	-3914.01	-162.33	28.72	-1875.92	90.09	334.45	-1857.59	74.58	331.69	-3810.28	-100.47	1341.46	0.00	0.00	0.00	-3364.90	-52.05	1723.55	-3835.58	-132.96	1765.38	-3791.88	120.20	1666.83	-3792.91	15.48	1689.26	485.22	-312.50	79.32	1083.50	-328.20	77.31	499.81
2.15000	-3477.83	109.79	24.52	-3886.16	-61.03	55.05	-3710.86	33.64	7.97	-3705.06	23.42	45.71	-3942.78	-198.03	5.94	-3914.01	-162.33	28.72	-1875.92	90.09	334.45	-1857.59	74.58	331.69	-3810.28	-100.47	1341.46	0.00	0.00	0.00	-3364.90	-52.05	1723.55	-3835.58	-132.96	1765.38	-3779.86	120.05	1666.67	-3798.03	15.47	1690.74	486.00	-312.51	79.49	1083.67	-328.09	77.28	499.36
2.16000	-3477.83	109.79	24.52	-3886.16	-61.03	55.05	-3738.48	33.88	4.42	-3709.35	23.35	46.09	-3942.78	-198.03	5.94	-3914.01	-162.33	28.72	-1875.92	90.09	334.45	-1857.59	74.58	331.69	-3810.28	-100.47	1341.46	0.00	0.00	0.00	-3364.90	-52.05	1723.55	-3835.58	-132.96	1765.38	-3781.05	120.25	1666.01	-3797.16	15.17	1690.82	485.66	-312.95	79.14	1083.51	-327.95	77.34	498.97
2.17000	-3477.83	109.79	24.52	-3886.16	-61.03	55.05	-3731.44	33.55	5.91	-3707.48	23.82	46.11	-3942.78	-198.03	5.94	-3914.01	-162.33	28.72	-1875.92	90.09	334.45	-1857.59	74.58	331.69	-3810.28	-100.47	1341.46	0.00	0.00	0.00	-3364.90	-52.05	1723.55	-3835.58	-132.96	1765.38	-3812.27	119.17	1667.78	-3786.37	14.36	1690.75	486.13	-312.63	79.36	1083.15	-328.14	77.10	500.02
2.18000	-3477.83	109.79	24.52	-3886.16	-61.03	55.05	-3709.45	33.23	8.42	-3691.39	23.80	47.95	-3942.78	-198.03	5.94	-3914.01	-162.33	28.72	-1875.92	90.09	334.45	-1857.59	74.58	331.69	-3810.28	-100.47	1341.46	0.00	0.00	0.00	-3364.90	-52.05	1723.55	-3835.58	-132.96	1765.38	-3818.31	120.21	1668.06	-3803.63	12.97	1690.27	485.87	-312.56	79.43	1083.34	-328.28	77.14	499.89
2.19000	-3477.83	109.79	24.52	-3886.16	-61.03	55.05	-3697.24	33.65	11.44	-3689.22	23.55	48.47	-3942.78	-198.03	5.94	-3914.01	-162.33	28.72	-1875.92	90.09	334.45	-1857.59	74.58	331.69	-3810.28	-100.47	1341.46	0.00	0.00	0.00	-3364.90	-52.05	1723.55	-3835.58	-132.96	1765.38	-3790.15	120.33	1666.82	-3798.64	15.12	1690.99	485.72	-312.68	79.33	1083.12	-328.44	77.06	499.73
2.20000	-3477.83	109.79	24.52	-3886.16	-61.03	55.05	-3711.69	33.32	8.33	-3696.29	22.69	48.34	-3942.78	-198.03	5.94	-3914.01	-162.33	28.72	-1875.92	90.09	334.45	-1857.59	74.58	331.69	-3810.28	-100.47	1341.46	0.00	0.00	0.00	-3364.90	-52.05	1723.55	-3835.58	-132.96	1765.38	-3790.82	120.17	1667.04	-3789.63	13.55	1691.00	486.02	-312.71	79.45	1082.93	-328.21	77.10	499.27
2.21000	-3477.83	109.79	24.52	-3886.16	-61.03	55.05	-3721.25	33.87	7.07	-3711.30	23.89	44.90	-3942.78	-198.03	5.94	-3914.01	-162.33	28.72	-1875.92	90.09	334.45	-1857.59	74.58	331.69	-3810.28	-100.47	1341.46	0.00	0.00	0.00	-3364.90	-52.05	1723.55	-3835.58	-132.96	1765.38	-3790.76	118.91	1667.25	-3804.63	11.31	1690.14	486.31	-312.54	79.54	1083.57	-328.13	77.40	499.69
2.22000	-3477.83	109.79	24.52	-3886.16	-61.03	55.05	-3712.74	34.18	7.90	-3672.28	23.63	50.91	-3942.78	-198.03	5.94	-3914.01	-162.33	28.72	-1875.92	90.09	334.45	-1857.59	74.58	331.69	-3810.28	-100.47	1341.46	0.00	0.00	0.00	-3364.90	-52.05	1723.55	-3835.58	-132.96	1765.38	-3803.14	118.45	1668.09	-3815.58	13.83	1691.57	485.65	-312.74	79.34	1083.20	-328.01	77.24	500.03
2.23000	-3477.83	109.79	24.52	-3886.16	-61.03	55.05	-3706.59	34.09	9.03	-3696.27	22.97	46.37	-3942.78	-198.03	5.94	-3914.01	-162.33	28.72	-1875.92	90.09	334.45	-1857.59	74.58	331.69	-3810.28	-100.47	1341.46	0.00	0.00	0.00	-3364.90	-52.05	1723.55	-3835.58	-132.96	1765.38	-3784.01	118.16	1667.89	-3810.96	12.28	1692.48	486.13	-312.76	79.57	1083.68	-327.85	77.39	498.97
2.24000	-3477.83	109.79	24.52	-3886.16	-61.03	55.05	-3729.48	33.88	6.08	-3669.29	23.53	50.54	-3942.78	-198.03	5.94	-3914.01	-162.33	28.72	-1875.92	90.09	334.45	-1857.59	74.58	331.69	-3810.28	-100.47	1341.46	0.00	0.00	0.00	-3364.90	-52.05	1723.55	-3835.58	-132.96	1765.38	-3800.54	118.68	1668.23	-3812.36	11.89	1690.96	485.88	-312.82	79.46	1083.03	-327.91	77.18	498.98
2.25000	-3477.83	109.79	24.52	-3886.16	-61.03	55.05	-3691.01	34.21	12.16	-3690.68	23.31	47.93	-3942.78	-198.03	5.94	-3914.01	-162.33	28.72	-1875.92	90.09	334.45	-1857.59	74.58	331.69	-3810.28	-100.47	1341.46	0.00	0.00	0.00	-3364.90	-52.05	1723.55	-3835.58	-132.96	1765.38	-3814.58	117.58	1669.72	-3792.02	12.04	1689.56	486.35	-312.67	79.51	1083.62	-327.78	77.42	499.21
2.26000	-3477.83	109.79	24.52	-3886.16	-61.03	55.05	-3709.61	33.97	9.20	-3673.35	23.00	50.83	-3942.78	-198.03	5.94	-3914.01	-162.33	28.72	-1875.92	90.09	334.45	-1857.59	74.58	331.69	-3810.28	-100.47	1341.46	0.00	0.00	0.00	-3364.90	-52.05	1723.55	-3835.58	-132.96	1765.38	-3782.46	117.59	1668.62	-3752.09	13.83	1688.85	486.26	-312.63	79.49	1083.17	-328.00	77.22	499.18
2.27000	-3477.83	109.79	24.52	-3886.16	-61.03	55.05	-3707.42	34.80	8.93	-3676.47	23.57	49.99	-3942.78	-198.03	5.94	-3914.01	-162.33	28.72	-1875.92	90.09	334.45	-1857.59	74.58	331.69	-3810.28	-100.47	1341.46	0.00	0.00	0.00	-3364.90	-52.05	1723.55	-3835.58	-132.96	1765.38	-3756.17	116.21	1667.03	-3759.82	12.65	1689.29	485.58	-312.42	79.27	1082.88	-328.00	77.00	499.52
2.28000	-3477.83	109.79	24.52	-3886.16	-61.03	55.05	-3707.82	32.91	8.40	-3687.28	22.58	47.92	-3942.78	-198.03	5.94	-3914.01	-162.33	28.72	-1875.92	90.09	334.45	-1857.59	74.58	331.69	-3810.28	-100.47	1341.46	0.00	0.00	0.00	-3364.90	-52.05	1723.55	-3835.58	-132.96	1765.38	-3790.35	115.93	1668.15	-3765.93	11.66	1689.25	485.81	-312.45	79.49	1083.00	-327.85	77.09	499.18
2.29000	-3477.83	109.79	24.52	-3886.16	-61.03	55.05	-3722.39	32.49	6.52	-3684.37	22.52	48.59	-3942.78	-198.03	5.94	-3914.01	-162.33	28.72	-1875.92	90.09	334.45	-1857.59	74.58	331.69	-3810.28	-100.47	1341.46	0.00	0.00	0.00	-3364.90	-52.05	1723.55	-3835.58	-132.96	1765.38	-3791.19	115.43	1668.18	-3745.91	9.88	1689.65	485.76	-312.68	79.41	1083.18	-327.94	77.23	499.98
2.30000	-3477.83	109.79	24.52	-3886.16	-61.03	55.05	-3697.08	33.70	10.72	-3690.32	22.57	46.94	-3942.78	-198.03	5.94	-3914.01	-162.33	28.72	-1875.92	90.09	334.45	-1857.59	74.58	331.69	-3810.28	-100.47	1341.46	0.00	0.00	0.00	-3364.90	-52.05	1723.55	-3835.58	-132.96	1765.38	-3787.65	115.45	1669.64	-3764.08	11.50	1690.22	485.50	-312.65	79.32	1083.13	-327.99	77.21	500.09
2.31000	-3477.83	109.79	24.52	-3886.16	-61.03	55.05	-3711.52	33.31	8.17	-3660.60	23.61	52.27	-3942.78	-198.03	5.94	-3914.01	-162.33	28.72	-1875.92	90.09	334.45	-1857.59	74.58	331.69	-3810.28	-100.47	1341.46	0.00	0.00	0.00	-3364.90	-52.05	1723.55	-3835.58	-132.96	1765.38	-3765.40	114.49	1669.48	-3813.18	10.45	1692.12	486.63	-312.59	79.61	1083.22	-328.21	77.14	500.17
2.32000	-3477.83	109.79	24.52	-3886.16	-61.03	55.05	-3698.03	34.39	10.36	-3704.16	22.50	46.77	-3942.78	-198.03	5.94	-3914.01	-162.33	28.72	-1875.92	90.09	334.45	-1857.59	74.58	331.69	-3810.28	-100.47	1341.46	0.00	0.00	0.00	-3364.90	-52.05	1723.55	-3835.58	-132.96	1765.38	-3799.38	113.31	1670.05	-3798.12	10.14	1692.51	486.40	-312.80	79.37	1083.13	-328.24	76.94	499.82
2.33000	-3477.83	109.79	24.52	-3886.16	-61.03	55.05	-3722.88	32.64	6.07	-3712.06	21.65	44.85	-3942.78	-198.03	5.94	-3914.01	-162.33	28.72	-1875.92	90.09	334.45	-1857.59	74.58	331.69	-3810.28	-100.47	1341.46	0.00	0.00	0.00	-3364.90	-52.05	1723.55	-3835.58	-132.96	1765.38	-3798.98	112.28	1670.86	-3760.76	8.95	1689.49	486.44	-312.42	79.67	1082.73	-328.06	76.95	499.89
2.34000	-3477.83	109.79	24.52	-3886.16	-61.03	55.05	-3710.84	34.05	9.11	-3699.72	21.89	47.08	-3942.78	-198.03	5.94	-3914.01	-162.33	28.72	-1875.92	90.09	334.45	-1857.59	74.58	331.69	-3810.28	-100.47	1341.46	0.00	0.00	0.00	-3364.90	-52.05	1723.55	-3835.58	-132.96	1765.38	-3776.84	113.70	1670.20	-3770.30	8.49	1690.42	485.88	-312.97	79.47	1082.97	-328.00	77.22	500.35
2.35000	-3477.83	109.79	24.52	-3886.16	-61.03	55.05	-3728.75	32.61	5.21	-3706.40	21.51	45.65	-3942.78	-198.03	5.94	-3914.01	-162.33	28.72	-1875.92	90.09	334.45	-1857.59	74.58	331.69	-3810.28	-100.47	1341.46	0.00	0.00	0.00	-3364.90	-52.05	1723.55	-3835.58	-132.96	1765.38	-3759.83	112.46	1669.20	-3804.84	6.65	1692.07	486.53	-312.56	79.73	1083.67	-327.94	77.39	499.79
2.36000	-3477.83	109.79	24.52	-3886.16	-61.03	55.05	-3684.45	33.93	12.28	-3688.51	22.16	48.01	-3942.78	-198.03	5.94	-3914.01	-162.33	28.72	-1875.92	90.09	334.45	-1857.59	74.58	331.69	-3810.28	-100.47	1341.46	0.00	0.00	0.00	-3364.90	-52.05	1723.55	-3835.58	-132.96	1765.38	-3778.20	111.27	1670.11	-3768.63	6.54	1689.96	485.77	-312.80	79.35	1083.79	-327.92	77.37	500.22
2.37000	-3477.83	109.79	24.52	-3886.16	-61.03	55.05	-3719.55	33.63	6.44	-3697.08	22.13	47.22	-3942.78	-198.03	5.94	-3914.01	-162.33	28.72	-1875.92	90.09	334.45	-1857.59	74.58	331.69	-3810.28	-100.47	1341.46	0.00	0.00	0.00	-3364.90	-52.05	1723.55	-3835.58	-132.96	1765.38	-3775.84	111.61	1671.23	-3746.27	6.89	1688.89	485.54	-312.66	79.37	1084.17	-328.04	77.42	500.52
2.38000	-3477.83	109.79	24.52	-3886.16	-61.03	55.05	-3721.88	32.80	7.39	-3681.24	22.07	49.15	-3942.78	-198.03	5.94	-3914.01	-162.33	28.72	-1875.92	90.09	334.45	-1857.59	74.58	331.69	-3810.28	-100.47	1341.46	0.00	0.00	0.00	-3364.90	-52.05	1723.55	-3835.58	-132.96	1765.38	-3783.01	110.35	1672.01	-3758.88	7.01	1690.49	486.68	-312.40	79.73	1083.83	-327.92	77.43	499.53
2.39000	-3477.83	109.79	24.52	-3886.16	-61.03	55.05	-3696.79	33.71	10.57	-3676.23	21.62	49.27	-3942.78	-198.03	5.94	-3914.01	-162.33	28.72	-1875.92	90.09	334.45	-1857.59	74.58	331.69	-3810.28	-100.47	1341.46	0.00	0.00	0.00	-3364.90	-52.05	1723.55	-3835.58	-132.96	1765.38	-3804.87	110.29	1674.06	-3787.61	5.97	1690.02	486.59	-312.59	79.54	1083.58	-328.00	77.49	499.69
2.40000	-3477.83	109.79	24.52	-3886.16	-61.03	55.05	-3734.28	32.99	4.75	-3667.17	21.92	50.40	-3942.78	-198.03	5.94	-3914.01	-162.33	28.72	-1875.92	90.09	334.45	-1857.59	74.58	331.69	-3810.28	-100.47	1341.46	0.00	0.00	0.00	-3364.90	-52.05	1723.55	-3835.58	-132.96	1765.38	-3785.46	108.67	1672.82	-3777.37	5.73	1689.61	486.07	-312.47	79.53	1083.74	-327.91	77.47	499.41
2.41000	-3477.83	109.79	24.52	-3886.16	-61.03	55.05	-3721.01	32.78	6.63	-3693.01	21.33	47.12	-3942.78	-198.03	5.94	-3914.01	-162.33	28.72	-1875.92	90.09	334.45	-1857.59	74.58	331.69	-3810.28	-100.47	1341.46	0.00	0.00	0.00	-3364.90	-52.05	1723.55	-3835.58	-132.96	1765.38	-3794.33	109.58	1673.99	-3772.10	4.06	1690.12	485.72	-312.65	79.37	1083.17	-327.80	77.21	499.17
2.42000	-3477.83	109.79	24.52	-3886.16	-61.03	55.05	-3732.87	33.84	4.66	-3712.74	21.14	44.37	-3942.78	-198.03	5.94	-3914.01	-162.33	28.72	-1875.92	90.09	334.45	-1857.59	74.58	331.69	-3810.28	-100.47	1341.46	0.00	0.00	0.00	-3364.90	-52.05	1723.55	-3835.58	-132.96	1765.38	-3767.71	108.57	1674.17	-3766.73	5.18	1689.54	485.98	-312.65	79.36	1083.38	-328.23	77.14	499.58
2.43000	-3477.83	109.79	24.52	-3886.16	-61.03	55.05	-3695.74	32.95	11.43	-3693.93	20.51	46.46	-3942.78	-198.03	5.94	-3914.01	-162.33	28.72	-1875.92	90.09	334.45	-1857.59	74.58	331.69	-3810.28	-100.47	1341.46	0.00	0.00	0.00	-3364.90	-52.05	1723.55	-3835.58	-132.96	1765.38	-3773.83	108.88	1674.73	-3754.71	7.57	1690.17	486.59	-312.55	79.61	1082.93	-328.23	77.01	499.80
2.44000	-3477.83	109.79	24.52	-3886.16	-61.03	55.05	-3705.64	32.84	8.91	-3685.97	21.29	46.98	-3942.78	-198.03	5.94	-3914.01	-162.33	28.72	-1875.92	90.09	334.45	-1857.59	74.58	331.69	-3810.28	-100.47	1341.46	0.00	0.00	0.00	-3364.90	-52.05	1723.55	-3835.58	-132.96	1765.38	-3791.80	107.34	1675.65	-3766.23	6.95	1690.37	486.22	-312.67	79.47	1083.92	-328.19	77.39	499.19
2.45000	-3477.83	109.79	24.52	-3886.16	-61.03	55.05	-3712.20	32.90	8.47	-3694.85	20.28	46.01	-3942.78	-198.03	5.94	-3914.01	-162.33	28.72	-1875.92	90.09	334.45	-1857.59	74.58	331.69	-3810.28	-100.47	1341.46	0.00	0.00	0.00	-3364.90	-52.05	1723.55	-3835.58	-132.96	1765.38	-3769.00	107.59	1676.03	-3755.42	4.84	1689.01	486.01	-312.70	79.46	1084.28	-327.97	77.66	499.44
2.46000	-3477.83	109.79	24.52	-3886.16	-61.03	55.05	-3722.56	34.01	6.59	-3704.91	20.66	45.46	-3942.78	-198.03	5.94	-3914.01	-162.33	28.72	-1875.92	90.09	334.45	-1857.59	74.58	331.69	-3810.28	-100.47	1341.46	0.00	0.00	0.00	-3364.90	-52.05	1723.55	-3835.58	-132.96	1765.38	-3797.08	107.16	1677.22	-3754.46	7.89	1688.77	486.30	-312.87	79.69	1083.56	-328.08	77.20	499.59
2.47000	-3477.83	109.79	24.52	-3886.16	-61.03	55.05	-3721.85	32.65	7.78	-3686.63	20.77	47.46	-3942.78	-198.03	5.94	-3914.01	-162.33	28.72	-1875.92	90.09	334.45	-1857.59	74.58	331.69	-3810.28	-100.47	1341.46	0.00	0.00	0.00	-3364.90	-52.05	1723.55	-3835.58	-132.96	1765.38	-3832.52	105.85	1679.77	-3780.34	6.20	1689.37	486.11	-312.74	79.41	1082.90	-328.09	77.11	499.90
2.48000	-3477.83	109.79	24.52	-3886.16	-61.03	55.05	-3714.25	33.33	7.59	-3676.99	20.01	48.50	-3942.78	-198.03	5.94	-3914.01	-162.33	28.72	-1875.92	90.09	334.45	-1857.59	74.58	331.69	-3810.28	-100.47	1341.46	0.00	0.00	0.00	-3364.90	-52.05	1723.55	-3835.58	-132.96	1765.38	-3813.90	108.01	1679.13	-3757.01	7.45	1688.86	485.76	-312.36	79.37	1083.45	-327.88	77.32	499.05
2.49000	-3477.83	109.79	24.52	-3886.16	-61.03	55.05	-3717.79	32.75	7.70	-3698.49	20.46	44.69	-3942.78	-198.03	5.94	-3914.01	-162.33	28.72	-1875.92	90.09	334.45	-1857.59	74.58	331.69	-3810.28	-100.47	1341.46	0.00	0.00	0.00	-3364.90	-52.05	1723.55	-3835.58	-132.96	1765.38	-3818.65	107.93	1679.94	-3740.02	8.28	1688.83	485.70	-312.76	79.35	1083.78	-327.88	77.48	498.90
2.50000	-3477.83	109.79	24.52	-3886.16	-61.03	55.05	-3714.37	33.19	8.12	-3697.61	20.09	45.06	-3942.78	-198.03	5.94	-3914.01	-162.33	28.72	-1875.92	90.09	334.45	-1857.59	74.58	331.69	-3810.28	-100.47	1341.46	0.00	0.00	0.00	-3364.90	-52.05	1723.55	-3835.58	-132.96	1765.38	-3823.33	107.86	1680.76	-3760.91	7.71	1689.46	486.39	-312.45	79.61	1084.15	-328.27	77.45	500.25
2.51000	-3477.83	109.79	24.52	-3886.16	-61.03	55.05	-3706.43	32.29	8.94	-3692.78	19.88	45.40	-3942.78	-198.03	5.94	-3914.01	-162.33	28.72	-1875.92	90.09	334.45	-1857.59	74.58	331.69	-3810.28	-100.47	1341.46	0.00	0.00	0.00	-3364.90	-52.05	1723.55	-3835.58	-132.96	1765.38	-3827.93	107.80	1681.57	-3760.56	7.21	1688.63	486.13	-312.71	79.42	1083.41	-328.01	77.37	500.74
2.52000	-3477.83	109.79	24.52	-3886.16	-61.03	55.05	-3737.15	31.61	4.23	-3699.67	19.65	44.41	-3942.78	-198.03	5.94	-3914.01	-162.33	28.72	-1875.92	90.09	334.45	-1857.59	74.58	331.69	-3810.28	-100.47	1341.46	0.00	0.00	0.00	-3364.90	-52.05	1723.55	-3835.58	-132.96	1765.38	-3832.46	107.74	1682.38	-3761.28	9.16	1689.25	485.66	-312.63	79.22	1082.98	-327.75	77.43	499.71
2.53000	-3477.83	109.79	24.52	-3886.16	-61.03	55.05	-3677.63	32.66	12.69	-3683.33	19.12	46.70	-3942.78	-198.03	5.94	-3914.01	-162.33	28.72	-1875.92	90.09	334.45	-1857.59	74.58	331.69	-3810.28	-100.47	1341.46	0.00	0.00	0.00	-3364.90	-52.05	1723.55	-3835.58	-132.96	1765.38	-3836.91	107.69	1683.18	-3735.27	10.48	1687.31	485.61	-312.94	79.14	1082.59	-328.16	77.07	499.22
2.54000	-3477.83	109.79	24.52	-3886.16	-61.03	55.05	-3711.56	32.62	8.29	-3677.75	18.84	47.38	-3942.78	-198.03	5.94	-3914.01	-162.33	28.72	-1875.92	90.09	334.45	-1857.59	74.58	331.69	-3810.28	-100.47	1341.46	0.00	0.00	0.00	-3364.90	-52.05	1723.55	-3835.58	-132.96	1765.38	-3841.29	107.65	1683.99	-3746.33	10.26	1688.18	486.18	-312.61	79.54	1082.85	-328.20	77.14	500.17
2.55000	-3477.83	109.79	24.52	-3886.16	-61.03	55.05	-3718.65	31.63	7.42	-3684.86	19.86	46.52	-3942.78	-198.03	5.94	-3914.01	-162.33	28.72	-1875.92	90.09	334.45	-1857.59	74.58	331.69	-3810.28	-100.47	1341.46	0.00	0.00	0.00	-3364.90	-52.05	1723.55	-3835.58	-132.96	1765.38	-3845.60	107.61	1684.79	-3746.94	11.34	1687.82	486.68	-312.43	79.80	1082.66	-328.16	76.99	501.02
2.56000	-3477.83	109.79	24.52	-3886.16	-61.03	55.05	-3707.35	31.31	8.66	-3670.38	18.27	48.24	-3942.78	-198.03	5.94	-3914.01	-162.33	28.72	-1875.92	90.09	334.45	-1857.59	74.58	331.69	-3810.28	-100.47	1341.46	0.00	0.00	0.00	-3364.90	-52.05	1723.55	-3835.58	-132.96	1765.38	-3849.83	107.58	1685.59	-3757.17	12.81	1688.35	486.31	-312.34	79.58	1083.43	-328.29	77.20	499.79
2.57000	-3477.83	109.79	24.52	-3886.16	-61.03	55.05	-3700.07	31.37	9.97	-3693.86	17.68	44.49	-3942.78	-198.03	5.94	-3914.01	-162.33	28.72	-1875.92	90.09	334.45	-1857.59	74.58	331.69	-3810.28	-100.47	1341.46	0.00	0.00	0.00	-3364.90	-52.05	1723.55	-3835.58	-132.96	1765.38	-3853.99	107.56	1686.39	-3747.98	13.51	1688.45	485.84	-312.47	79.34	1082.90	-328.41	77.08	499.77
2.58000	-3477.83	109.79	24.52	-3886.16	-61.03	55.05	-3706.00	32.40	9.76	-3696.69	18.30	45.00	-3942.78	-198.03	5.94	-3914.01	-162.33	28.72	-1875.92	90.09	334.45	-1857.59	74.58	331.69	-3810.28	-100.47	1341.46	0.00	0.00	0.00	-3364.90	-52.05	1723.55	-3835.58	-132.96	1765.38	-3858.08	107.54	1687.19	-3755.95	14.92	1688.50	485.32	-312.75	79.17	1083.03	-328.16	77.11	499.81
2.59000	-3477.83	109.79	24.52	-3886.16	-61.03	55.05	-3716.74	33.06	7.62	-3686.86	18.49	45.29	-3942.78	-198.03	5.94	-3914.01	-162.33	28.72	-1875.92	90.09	334.45	-1857.59	74.58	331.69	-3810.28	-100.47	1341.46	0.00	0.00	0.00	-3364.90	-52.05	1723.55	-3835.58	-132.96	1765.38	-3862.09	107.53	1687.99	-3742.44	15.04	1687.02	485.66	-312.91	79.27	1083.11	-328.16	77.12	499.69
2.60000	-3477.83	109.79	24.52	-3886.16	-61.03	55.05	-3711.11	33.09	8.56	-3688.66	16.97	44.23	-3942.78	-198.03	5.94	-3914.01	-162.33	28.72	-1875.92	90.09	334.45	-1857.59	74.58	331.69	-3810.28	-100.47	1341.46	0.00	0.00	0.00	-3364.90	-52.05	1723.55	-3835.58	-132.96	1765.38	-3866.03	107.53	1688.78	-3750.92	16.06	1687.62	486.04	-312.66	79.45	1083.82	-328.03	77.33	499.36
2.61000	-3477.83	109.79	24.52	-3886.16	-61.03	55.05	-3723.87	30.94	6.42	-3682.10	17.66	45.58	-3942.78	-198.03	5.94	-3914.01	-162.33	28.72	-1875.92	90.09	334.45	-1857.59	74.58	331.69	-3810.28	-100.47	1341.46	0.00	0.00	0.00	-3364.90	-52.05	1723.55	-3835.58	-132.96	1765.38	-3869.90	107.54	1689.57	-3747.48	17.22	1687.83	485.91	-312.61	79.48	1083.97	-328.02	77.37	499.84
2.62000	-3477.83	109.79	24.52	-3886.16	-61.03	55.05	-3722.82	31.83	6.01	-3659.66	17.35	48.37	-3942.78	-198.03	5.94	-3914.01	-162.33	28.72	-1875.92	90.09	334.45	-1857.59	74.58	331.69	-3810.28	-100.47	1341.46	0.00	0.00	0.00	-3364.90	-52.05	1723.55	-3835.58	-132.96	1765.38	-3873.69	107.55	1690.36	-3723.23	19.63	1687.20	486.59	-312.91	79.54	1083.79	-327.85	77.55	500.87
2.63000	-3477.83	109.79	24.52	-3886.16	-61.03	55.05	-3699.54	32.12	10.98	-3656.66	18.29	48.58	-3942.78	-198.03	5.94	-3914.01	-162.33	28.72	-1875.92	90.09	334.45	-1857.59	74.58	331.69	-3810.28	-100.47	1341.46	0.00	0.00	0.00	-3364.90	-52.05	1723.55	-3835.58	-132.96	1765.38	-3877.42	107.57	1691.14	-3739.71	19.84	1688.27	486.52	-312.68	79.66	1083.02	-328.39	77.06	499.83
2.64000	-3477.83	109.79	24.52	-3886.16	-61.03	55.05	-3701.20	32.03	9.24	-3683.87	17.81	45.61	-3942.78	-198.03	5.94	-3914.01	-162.33	28.72	-1875.92	90.09	334.45	-1857.59	74.58	331.69	-3810.28	-100.47	1341.46	0.00	0.00	0.00	-3364.90	-52.05	1723.55	-3835.58	-132.96	1765.38	-3881.07	107.59	1691.93	-3707.87	21.43	1687.47	485.88	-312.88	79.40	1083.36	-328.23	77.21	499.91
2.65000	-3477.83	109.79	24.52	-3886.16	-61.03	55.05	-3701.19	32.26	10.09	-3661.35	17.55	47.10	-3942.78	-198.03	5.94	-3914.01	-162.33	28.72	-1875.92	90.09	334.45	-1857.59	74.58	331.69	-3810.28	-100.47	1341.46	0.00	0.00	0.00	-3364.90	-52.05	1723.55	-3835.58	-132.96	1765.38	-3884.65	107.62	1692.71	-3722.46	23.46	1688.20	486.17	-312.85	79.61	1083.23	-328.30	77.17	500.84
2.66000	-3477.83	109.79	24.52	-3886.16	-61.03	55.05	-3710.27	33.22	8.40	-3671.99	18.05	44.77	-3942.78	-198.03	5.94	-3914.01	-162.33	28.72	-1875.92	90.09	334.45	-1857.59	74.58	331.69	-3810.28	-100.47	1341.46	0.00	0.00	0.00	-3364.90	-52.05	1723.55	-3835.58	-132.96	1765.38	-3888.16	107.66	1693.49	-3713.16	23.71	1688.30	485.89	-312.95	79.29	1083.26	-328.13	77.29	500.31
2.67000	-3477.83	109.79	24.52	-3886.16	-61.03	55.05	-3709.92	33.18	7.92	-3669.44	17.17	45.71	-3942.78	-198.03	5.94	-3914.01	-162.33	28.72	-1875.92	90.09	334.45	-1857.59	74.58	331.69	-3810.28	-100.47	1341.46	0.00	0.00	0.00	-3364.90	-52.05	1723.55	-3835.58	-132.96	1765.38	-3891.59	107.71	1694.27	-3703.47	24.66	1688.12	486.22	-312.54	79.51	1083.58	-327.91	77.35	499.70
2.68000	-3477.83	109.79	24.52	-3886.16	-61.03	55.05	-3726.61	31.15	6.73	-3666.23	17.08	45.55	-3942.78	-198.03	5.94	-3914.01	-162.33	28.72	-1875.92	90.09	334.45	-1857.59	74.58	331.69	-3810.28	-100.47	1341.46	0.00	0.00	0.00	-3364.90	-52.05	1723.55	-3835.58	-132.96	1765.38	-3894.96	107.76	1695.05	-3718.18	26.52	1688.52	486.83	-312.81	79.66	1083.60	-328.18	77.29	500.44
2.69000	-3477.83	109.79	24.52	-3886.16	-61.03	55.05	-3705.81	30.94	8.97	-3690.64	16.65	42.82	-3942.78	-198.03	5.94	-3914.01	-162.33	28.72	-1875.92	90.09	334.45	-1857.59	74.58	331.69	-3810.28	-100.47	1341.46	0.00	0.00	0.00	-3364.90	-52.05	1723.55	-3835.58	-132.96	1765.38	-3898.26	107.81	1695.82	-3707.68	27.67	1688.32	485.56	-312.84	79.18	1083.72	-327.76	77.78	499.32
2.70000	-3477.83	109.79	24.52	-3886.16	-61.03	55.05	-3745.35	30.11	3.31	-3678.55	16.46	43.93	-3942.78	-198.03	5.94	-3914.01	-162.33	28.72	-1875.92	90.09	334.45	-1857.59	74.58	331.69	-3810.28	-100.47	1341.46	0.00	0.00	0.00	-3364.90	-52.05	1723.55	-3835.58	-132.96	1765.38	-3901.48	107.88	1696.59	-3726.70	28.21	1690.06	486.45	-312.80	79.56	1083.66	-327.77	77.59	500.20
2.71000	-3477.83	109.79	24.52	-3886.16	-61.03	55.05	-3716.33	31.50	8.89	-3681.49	17.59	42.55	-3942.78	-198.03	5.94	-3914.01	-162.33	28.72	-1875.92	90.09	334.45	-1857.59	74.58	331.69	-3810.28	-100.47	1341.46	0.00	0.00	0.00	-3364.90	-52.05	1723.55	-3835.58	-132.96	1765.38	-3904.63	107.95	1697.36	-3742.95	28.96	1692.19	486.22	-312.82	79.46	1083.36	-327.93	77.30	500.01
2.72000	-3477.83	109.79	24.52	-3886.16	-61.03	55.05	-3729.86	31.57	5.05	-3647.29	17.67	47.40	-3942.78	-198.03	5.94	-3914.01	-162.33	28.72	-1875.92	90.09	334.45	-1857.59	74.58	331.69	-3810.28	-100.47	1341.46	0.00	0.00	0.00	-3364.90	-52.05	1723.55	-3835.58	-132.96	1765.38	-3907.72	108.02	1698.13	-3760.55	30.28	1693.95	485.86	-312.82	79.43	1083.29	-327.93	77.22	500.25
2.73000	-3477.83	109.79	24.52	-3886.16	-61.03	55.05	-3699.91	31.83	9.85	-3674.05	17.68	43.86	-3942.78	-198.03	5.94	-3914.01	-162.33	28.72	-1875.92	90.09	334.45	-1857.59	74.58	331.69	-3810.28	-100.47	1341.46	0.00	0.00	0.00	-3364.90	-52.05	1723.55	-3835.60	-132.96	1765.37	-3910.73	108.11	1698.89	-3758.32	29.71	1694.61	485.80	-313.08	79.21	1082.78	-328.15	76.99	499.32
2.74000	-3477.83	109.79	24.52	-3886.16	-61.03	55.05	-3714.26	31.28	7.85	-3677.38	16.15	43.02	-3942.78	-198.03	5.94	-3914.01	-162.33	28.72	-1875.92	90.09	334.45	-1857.59	74.58	331.69	-3810.28	-100.47	1341.46	0.00	0.00	0.00	-3364.90	-52.05	1723.55	-3854.87	-135.96	1763.72	-3913.67	108.19	1699.66	-3785.53	30.61	1696.56	485.93	-312.46	79.47	1083.31	-328.07	77.33	499.15
2.75000	-3477.83	109.79	24.52	-3886.16	-61.03	55.05	-3705.59	31.24	8.77	-3663.53	16.74	44.97	-3942.78	-198.03	5.94	-3914.01	-162.33	28.72	-1875.92	90.09	334.45	-1857.59	74.58	331.69	-3810.28	-100.47	1341.46	0.00	0.00	0.00	-3364.90	-52.05	1723.55	-3837.55	-136.20	1762.04	-3916.55	108.29	1700.42	-3741.60	32.82	1695.30	485.57	-312.76	79.33	1083.88	-327.95	77.44	499.91
2.76000	-3477.83	109.79	24.52	-3886.16	-61.03	55.05	-3713.37	31.28	8.20	-3684.78	16.42	41.29	-3942.78	-198.03	5.94	-3914.01	-162.33	28.72	-1875.92	90.09	334.45	-1857.59	74.58	331.69	-3810.28	-100.47	1341.46	0.00	0.00	0.00	-3364.90	-52.05	1723.55	-3844.09	-138.05	1763.43	-3919.35	108.39	1701.18	-3752.29	33.40	1697.23	485.49	-312.78	79.33	1083.61	-327.95	77.35	500.22
2.77000	-3477.83	109.79	24.52	-3886.16	-61.03	55.05	-3695.90	31.60	11.07	-3694.93	16.84	40.77	-3942.78	-198.03	5.94	-3914.01	-162.33	28.72	-1875.92	90.09	334.45	-1857.59	74.58	331.69	-3810.28	-100.47	1341.46	0.00	0.00	0.00	-3364.90	-52.05	1723.55	-3832.72	-138.34	1763.45	-3922.08	108.50	1701.93	-3746.19	34.14	1696.98	485.50	-312.58	79.25	1082.80	-327.84	77.10	500.26
2.78000	-3477.83	109.79	24.52	-3886.16	-61.03	55.05	-3720.99	33.05	7.37	-3666.07	16.09	44.39	-3942.78	-198.03	5.94	-3914.01	-162.33	28.72	-1875.92	90.09	334.45	-1857.59	74.58	331.69	-3810.28	-100.47	1341.46	0.00	0.00	0.00	-3364.90	-52.05	1723.55	-3823.36	-138.77	1762.37	-3924.75	108.61	1702.69	-3774.95	34.87	1698.02	485.12	-313.08	79.05	1083.34	-327.77	77.31	499.72
2.79000	-3477.83	109.79	24.52	-3886.16	-61.03	55.05	-3704.34	31.65	9.49	-3666.54	16.56	44.88	-3942.78	-198.03	5.94	-3914.01	-162.33	28.72	-1875.92	90.09	334.45	-1857.59	74.58	331.69	-3810.28	-100.47	1341.46	0.00	0.00	0.00	-3364.90	-52.05	1723.55	-3798.21	-140.21	1758.92	-3927.34	108.73	1703.44	-3748.23	35.18	1698.16	485.41	-312.62	79.26	1083.63	-327.73	77.45	500.44
2.80000	-3477.83	109.79	24.52	-3886.16	-61.03	55.05	-3734.44	31.83	4.47	-3674.49	16.54	43.24	-3942.78	-198.03	5.94	-3914.01	-162.33	28.72	-1875.92	90.09	334.45	-1857.59	74.58	331.69	-3810.28	-100.47	1341.46	0.00	0.00	0.00	-3364.90	-52.05	1723.55	-3792.13	-140.53	1758.38	-3929.87	108.85	1704.19	-3752.42	36.84	1698.83	485.78	-312.54	79.42	1083.90	-328.08	77.42	500.55
2.81000	-3477.83	109.79	24.52	-3886.16	-61.03	55.05	-3722.25	30.67	6.29	-3683.57	16.53	40.75	-3942.78	-198.03	5.94	-3914.01	-162.33	28.72	-1875.92	90.09	334.45	-1857.59	74.58	331.69	-3810.28	-100.47	1341.46	0.00	0.00	0.00	-3364.90	-52.05	1723.55	-3773.40	-140.73	1759.06	-3932.33	108.98	1704.94	-3757.81	37.55	1700.05	485.80	-312.68	79.37	1084.25	-328.33	77.26	500.10
2.82000	-3477.83	109.79	24.52	-3886.16	-61.03	55.05	-3708.05	31.86	9.49	-3677.23	17.23	42.50	-3942.78	-198.03	5.94	-3914.01	-162.33	28.72	-1875.92	90.09	334.45	-1857.59	74.58	331.69	-3810.28	-100.47	1341.46	0.00	0.00	0.00	-3364.90	-52.05	1723.55	-3801.01	-141.99	1758.89	-3934.72	109.12	1705.68	-3746.52	37.33	1699.37	486.02	-312.77	79.37	1083.29	-327.93	77.27	499.68
2.83000	-3477.83	109.79	24.52	-3886.16	-61.03	55.05	-3726.66	31.10	6.16	-3672.74	17.02	42.70	-3942.78	-198.03	5.94	-3914.01	-162.33	28.72	-1875.92	90.09	334.45	-1857.59	74.58	331.69	-3810.28	-100.47	1341.46	0.00	0.00	0.00	-3364.90	-52.05	1723.55	-3794.39	-141.04	1758.87	-3937.04	109.26	1706.43	-3782.16	37.74	1702.15	486.71	-312.59	79.70	1083.19	-327.94	77.34	500.17
2.84000	-3477.83	109.79	24.52	-3886.16	-61.03	55.05	-3719.14	31.43	7.01	-3653.26	17.69	45.23	-3942.78	-198.03	5.94	-3914.01	-162.33	28.72	-1875.92	90.09	334.45	-1857.59	74.58	331.69	-3810.28	-100.47	1341.46	0.00	0.00	0.00	-3364.90	-52.05	1723.55	-3821.30	-142.29	1760.98	-3939.29	109.41	1707.17	-3768.30	38.21	1702.46	486.05	-312.60	79.49	1083.10	-328.21	77.15	498.79
2.85000	-3477.83	109.79	24.52	-3886.16	-61.03	55.05	-3697.11	30.29	10.52	-3672.77	16.57	41.86	-3942.78	-198.03	5.94	-3914.01	-162.33	28.72	-1875.92	90.09	334.45	-1857.59	74.58	331.69	-3810.28	-100.47	1341.46	0.00	0.00	0.00	-3364.90	-52.05	1723.55	-3796.59	-143.48	1757.88	-3941.48	109.56	1707.91	-3757.38	39.11	1702.27	485.49	-312.67	79.29	1082.96	-327.83	77.25	498.52
2.86000	-3477.83	109.79	24.52	-3886.16	-61.03	55.05	-3703.72	31.20	8.54	-3642.79	17.36	45.48	-3942.78	-198.03	5.94	-3914.01	-162.33	28.72	-1875.92	90.09	334.45	-1857.59	74.58	331.69	-3810.28	-100.47	1341.46	0.00	0.00	0.00	-3364.90	-52.05	1723.55	-3815.19	-143.81	1760.00	-3943.60	109.72	1708.64	-3762.14	40.41	1702.61	486.43	-312.60	79.47	1083.92	-327.84	77.48	499.92
2.87000	-3477.83	109.79	24.52	-3886.16	-61.03	55.05	-3714.15	31.13	7.75	-3649.17	17.28	44.45	-3942.78	-198.03	5.94	-3914.01	-162.33	28.72	-1875.92	90.09	334.45	-1857.59	74.58	331.69	-3810.28	-100.47	1341.46	0.00	0.00	0.00	-3364.90	-52.05	1723.55	-3830.55	-146.07	1760.83	-3945.65	109.88	1709.38	-3760.24	39.40	1703.15	486.29	-312.53	79.49	1084.26	-327.66	77.54	500.13
2.88000	-3477.83	109.79	24.52	-3886.16	-61.03	55.05	-3728.93	30.11	5.37	-3665.63	17.76	42.59	-3942.78	-198.03	5.94	-3914.01	-162.33	28.72	-1875.92	90.09	334.45	-1857.59	74.58	331.69	-3810.28	-100.47	1341.46	0.00	0.00	0.00	-3364.90	-52.05	1723.55	-3782.76	-142.57	1758.26	-3947.63	110.05	1710.11	-3776.10	38.24	1702.96	486.36	-312.71	79.66	1083.75	-327.99	77.24	499.11
2.89000	-3477.83	109.79	24.52	-3886.16	-61.03	55.05	-3705.91	31.93	8.06	-3673.96	16.59	41.98	-3942.78	-198.03	5.94	-3914.01	-162.33	28.72	-1875.92	90.09	334.45	-1857.59	74.58	331.69	-3810.28	-100.47	1341.46	0.00	0.00	0.00	-3364.90	-52.05	1723.55	-3785.31	-143.13	1758.62	-3949.55	110.23	1710.84	-3767.73	39.15	1702.43	486.49	-312.67	79.54	1082.85	-328.05	77.11	499.49
2.90000	-3477.83	109.79	24.52	-3886.16	-61.03	55.05	-3714.96	29.98	6.73	-3653.30	18.23	43.70	-3942.78	-198.03	5.94	-3914.01	-162.33	28.72	-1875.92	90.09	334.45	-1857.59	74.58	331.69	-3810.28	-100.47	1341.46	0.00	0.00	0.00	-3364.90	-52.05	1723.55	-3818.74	-141.76	1759.91	-3951.40	110.41	1711.57	-3764.80	38.80	1702.82	485.94	-312.80	79.42	1083.13	-328.15	77.29	500.42
2.91000	-3477.83	109.79	24.52	-3886.16	-61.03	55.05	-3715.07	30.82	6.95	-3650.17	17.24	45.59	-3942.78	-198.03	5.94	-3914.01	-162.33	28.72	-1875.92	90.09	334.45	-1857.59	74.58	331.69	-3810.28	-100.47	1341.46	0.00	0.00	0.00	-3364.90	-52.05	1723.55	-3783.67	-141.67	1759.41	-3953.18	110.60	1712.29	-3806.50	37.40	1704.62	485.40	-312.38	79.27	1083.34	-327.81	77.36	500.65
2.92000	-3477.83	109.79	24.52	-3886.16	-61.03	55.05	-3716.45	29.96	6.83	-3670.11	17.63	41.49	-3942.78	-198.03	5.94	-3914.01	-162.33	28.72	-1875.92	90.09	334.45	-1857.59	74.58	331.69	-3810.28	-100.47	1341.46	0.00	0.00	0.00	-3364.90	-52.05	1723.55	-3747.57	-139.80	1758.42	-3954.89	110.79	1713.01	-3814.87	37.16	1705.13	485.95	-312.63	79.45	1083.79	-328.09	77.34	499.86
2.93000	-3477.83	109.79	24.52	-3886.16	-61.03	55.05	-3699.42	31.06	9.44	-3629.47	18.05	47.89	-3942.78	-198.03	5.94	-3914.01	-162.33	28.72	-1875.92	90.09	334.45	-1857.59	74.58	331.69	-3810.28	-100.47	1341.46	0.00	0.00	0.00	-3364.90	-52.05	1723.55	-3753.17	-137.97	1759.02	-3956.54	110.99	1713.74	-3823.12	36.93	1705.63	485.66	-312.36	79.36	1084.14	-328.02	77.54	499.45
2.94000	-3477.83	109.79	24.52	-3886.16	-61.03	55.05	-3714.09	30.85	7.08	-3677.92	18.24	40.77	-3942.78	-198.03	5.94	-3914.01	-162.33	28.72	-1875.92	90.09	334.45	-1857.59	74.58	331.69	-3810.28	-100.47	1341.46	0.00	0.00	0.00	-3364.90	-52.05	1723.55	-3748.89	-136.20	1757.48	-3958.12	111.19	1714.45	-3831.23	36.70	1706.11	486.10	-312.33	79.57	1084.12	-328.03	77.48	500.09
2.95000	-3477.83	109.79	24.52	-3886.16	-61.03	55.05	-3717.96	31.05	6.77	-3661.46	19.34	42.10	-3942.78	-198.03	5.94	-3914.01	-162.33	28.72	-1875.92	90.09	334.45	-1857.59	74.58	331.69	-3810.28	-100.47	1341.46	0.00	0.00	0.00	-3364.90	-52.05	1723.55	-3749.73	-133.47	1758.50	-3959.64	111.40	1715.17	-3839.22	36.48	1706.58	486.34	-312.42	79.55	1083.57	-328.08	77.25	501.01
2.96000	-3477.83	109.79	24.52	-3886.16	-61.03	55.05	-3700.27	30.67	8.33	-3672.50	18.55	41.45	-3942.78	-198.03	5.94	-3914.01	-162.33	28.72	-1875.92	90.09	334.45	-1857.59	74.58	331.69	-3810.28	-100.47	1341.46	0.00	0.00	0.00	-3364.90	-52.05	1723.55	-3754.82	-133.13	1757.77	-3961.09	111.61	1715.88	-3847.09	36.27	1707.04	486.45	-312.82	79.37	1083.39	-327.79	77.37	499.98
2.97000	-3477.83	109.79	24.52	-3886.16	-61.03	55.05	-3692.58	31.03	10.14	-3656.42	18.81	42.41	-3942.78	-198.03	5.94	-3914.01	-162.33	28.72	-1875.92	90.09	334.45	-1857.59	74.58	331.69	-3810.28	-100.47	1341.46	0.00	0.00	0.00	-3364.90	-52.05	1723.55	-3742.37	-133.07	1757.70	-3962.48	111.83	1716.60	-3854.82	36.06	1707.48	486.15	-312.84	79.40	1083.08	-328.02	77.16	498.96
2.98000	-3477.83	109.79	24.52	-3886.16	-61.03	55.05	-3717.11	31.40	5.72	-3625.29	18.74	46.81	-3942.78	-198.03	5.94	-3914.01	-162.33	28.72	-1875.92	90.09	334.45	-1857.59	74.58	331.69	-3810.28	-100.47	1341.46	0.00	0.00	0.00	-3364.90	-52.05	1723.55	-3766.08	-134.35	1758.97	-3963.80	112.05	1717.30	-3862.44	35.85	1707.90	485.64	-312.71	79.37	1083.27	-328.03	77.13	498.95
2.99000	-3477.83	109.79	24.52	-3886.16	-61.03	55.05	-3695.97	31.03	9.32	-3648.33	19.54	44.17	-3942.78	-198.03	5.94	-3914.01	-162.33	28.72	-1875.92	90.09	334.45	-1857.59	74.58	331.69	-3810.28	-100.47	1341.46	0.00	0.00	0.00	-3364.90	-52.05	1723.55	-3753.91	-132.06	1758.61	-3965.05	112.28	1718.01	-3869.92	35.65	1708.32	485.88	-312.88	79.26	1083.51	-328.11	77.25	499.07
3.00000	-3477.83	109.79	24.52	-3886.16	-61.03	55.05	-3691.14	29.44	9.28	-3629.26	20.12	45.96	-3942.78	-198.03	5.94	-3914.01	-162.33	28.72	-1875.92	90.09	334.45	-1857.59	74.58	331.69	-3810.28	-100.47	1341.46	0.00	0.00	0.00	-3364.90	-52.05	1723.55	-3758.14	-130.96	1758.09	-3966.24	112.51	1718.72	-3877.29	35.46	1708.71	485.56	-312.36	79.35	1084.06	-327.82	77.51	499.71
3.01000	-3477.83	109.79	24.52	-3886.16	-61.03	55.05	-3707.81	30.13	6.29	-3665.04	19.20	41.32	-3942.78	-198.03	5.94	-3914.01	-162.33	28.72	-1875.92	90.09	334.45	-1857.59	74.58	331.69	-3810.28	-100.47	1341.46	0.00	0.00	0.00	-3364.90	-52.05	1723.55	-3752.54	-130.33	1758.26	-3967.37	112.75	1719.42	-3884.52	35.27	1709.10	486.35	-312.75	79.57	1083.49	-327.96	77.40	498.93
3.02000	-3477.83	109.79	24.52	-3886.16	-61.03	55.05	-3702.21	29.30	6.91	-3663.42	19.00	40.53	-3942.78	-198.03	5.94	-3914.01	-162.33	28.72	-1875.92	90.09	334.45	-1857.59	74.58	331.69	-3810.28	-100.47	1341.46	0.00	0.00	0.00	-3364.90	-52.05	1723.55	-3735.57	-127.71	1757.71	-3968.43	112.99	1720.12	-3891.64	35.09	1709.47	486.18	-312.80	79.36	1083.38	-327.99	77.40	500.15
3.03000	-3477.83	109.79	24.52	-3886.16	-61.03	55.05	-3724.02	29.18	4.57	-3638.40	20.34	43.50	-3942.78	-198.03	5.94	-3914.01	-162.33	28.72	-1875.92	90.09	334.45	-1857.59	74.58	331.69	-3810.28	-100.47	1341.46	0.00	0.00	0.00	-3364.90	-52.05	1723.55	-3781.19	-128.50	1757.70	-3969.42	113.24	1720.82	-3898.63	34.91	1709.83	486.06	-312.19	79.46	1083.83	-327.95	77.38	499.89
3.04000	-3477.83	109.79	24.52	-3886.16	-61.03	55.05	-3705.83	30.76	6.71	-3653.88	20.14	41.71	-3942.78	-198.03	5.94	-3914.01	-162.33	28.72	-1875.92	90.09	334.45	-1857.59	74.58	331.69	-3810.28	-100.47	1341.46	0.00	0.00	0.00	-3364.90	-52.05	1723.55	-3769.30	-128.07	1756.29	-3970.36	113.49	1721.51	-3905.50	34.73	1710.17	485.91	-312.71	79.49	1084.21	-328.00	77.49	499.62
3.05000	-3477.83	109.79	24.52	-3886.16	-61.03	55.05	-3693.83	29.17	7.74	-3648.66	20.16	42.56	-3942.78	-198.03	5.94	-3914.01	-162.33	28.72	-1875.92	90.09	334.45	-1857.59	74.58	331.69	-3810.28	-100.47	1341.46	0.00	0.00	0.00	-3364.90	-52.05	1723.55	-3781.59	-127.36	1757.95	-3971.22	113.75	1722.20	-3912.24	34.57	1710.51	486.33	-312.97	79.47	1083.93	-328.12	77.37	499.75
3.06000	-3477.83	109.79	24.52	-3886.16	-61.03	55.05	-3696.82	30.12	6.11	-3667.73	19.81	39.69	-3942.78	-198.03	5.94	-3914.01	-162.33	28.72	-1875.92	90.09	334.45	-1857.59	74.58	331.69	-3810.28	-100.47	1341.46	0.00	0.00	0.00	-3364.90	-52.05	1723.55	-3727.90	-126.86	1755.23	-3972.03	114.01	1722.89	-3918.86	34.40	1710.82	485.76	-312.69	79.34	1083.42	-328.20	77.18	500.08
3.07000	-3477.83	109.79	24.52	-3886.16	-61.03	55.05	-3687.39	31.35	7.75	-3639.52	21.24	45.03	-3942.78	-198.03	5.94	-3914.01	-162.33	28.72	-1875.92	90.09	334.45	-1857.59	74.58	331.69	-3810.28	-100.47	1341.46	0.00	0.00	0.00	-3364.90	-52.05	1723.55	-3750.68	-124.61	1755.67	-3972.77	114.28	1723.58	-3925.36	34.25	1711.13	486.11	-312.23	79.58	1083.51	-328.10	77.33	499.53
3.08000	-3477.83	109.79	24.52	-3886.16	-61.03	55.05	-3705.42	29.14	5.04	-3627.77	21.19	45.52	-3942.78	-198.03	5.94	-3914.01	-162.33	28.72	-1875.92	90.09	334.45	-1857.59	74.58	331.69	-3810.28	-100.47	1341.46	0.00	0.00	0.00	-3364.90	-52.05	1723.55	-3747.90	-123.79	1753.81	-3973.44	114.55	1724.27	-3931.74	34.09	1711.42	485.96	-312.46	79.54	1083.15	-327.98	77.03	499.79
3.09000	-3477.83	109.79	24.52	-3886.16	-61.03	55.05	-3691.86	29.47	7.29	-3594.99	21.51	50.83	-3942.78	-198.03	5.94	-3914.01	-162.33	28.72	-1875.92	90.09	334.45	-1857.59	74.58	331.69	-3810.28	-100.47	1341.46	0.00	0.00	0.00	-3364.90	-52.05	1723.55	-3731.07	-123.29	1751.87	-3974.05	114.82	1724.95	-3938.00	33.94	1711.70	486.28	-312.31	79.63	1083.21	-327.78	77.15	499.82
3.10000	-3477.83	109.79	24.52	-3886.16	-61.03	55.05	-3709.59	29.88	3.60	-3620.05	22.86	47.14	-3942.78	-198.03	5.94	-3914.01	-162.33	28.72	-1875.92	90.09	334.45	-1857.59	74.58	331.69	-3810.28	-100.47	1341.46	0.00	0.00	0.00	-3364.90	-52.05	1723.55	-3741.99	-123.87	1753.48	-3974.60	115.10	1725.63	-3944.14	33.80	1711.96	485.58	-312.58	79.27	1082.99	-328.13	77.18	500.43
3.11000	-3477.83	109.79	24.52	-3886.16	-61.03	55.05	-3680.05	29.41	9.04	-3628.79	22.66	46.44	-3942.78	-198.03	5.94	-3914.01	-162.33	28.72	-1875.92	90.09	334.45	-1857.59	74.58	331.69	-3810.28	-100.47	1341.46	0.00	0.00	0.00	-3364.90	-52.05	1723.55	-3742.09	-123.95	1751.75	-3975.09	115.39	1726.31	-3950.16	33.66	1712.22	485.55	-312.86	79.21	1083.14	-328.16	77.13	499.85
3.12000	-3477.83	109.79	24.52	-3886.16	-61.03	55.05	-3685.15	29.51	8.41	-3604.96	24.32	48.38	-3942.78	-198.03	5.94	-3914.01	-162.33	28.72	-1875.92	90.09	334.45	-1857.59	74.58	331.69	-3810.28	-100.47	1341.46	0.00	0.00	0.00	-3364.90	-52.05	1723.55	-3761.45	-123.82	1751.10	-3975.52	115.68	1726.99	-3956.05	33.53	1712.46	485.83	-312.85	79.26	1083.12	-327.92	77.20	500.51
3.13000	-3477.83	109.79	24.52	-3886.16	-61.03	55.05	-3691.82	29.74	7.05	-3647.83	23.19	42.82	-3942.78	-198.03	5.94	-3914.01	-162.33	28.72	-1875.92	90.09	334.45	-1857.59	74.58	331.69	-3810.28	-100.47	1341.46	0.00	0.00	0.00	-3364.90	-52.05	1723.55	-3739.93	-122.94	1747.03	-3975.88	115.97	1727.66	-3961.83	33.41	1712.69	486.08	-312.67	79.48	1083.43	-328.23	77.34	500.32
3.14000	-3477.83	109.79	24.52	-3886.15	-61.03	55.05	-3696.54	29.49	5.89	-3637.82	24.83	44.60	-3942.78	-198.03	5.94	-3914.01	-162.33	28.72	-1875.92	90.09	334.45	-1857.59	74.58	331.69	-3810.28	-100.47	1341.46	0.00	0.00	0.00	-3364.90	-52.05	1723.55	-3746.54	-121.36	1746.98	-3976.18	116.27	1728.33	-3967.49	33.28	1712.90	485.55	-312.57	79.29	1083.65	-328.04	77.38	499.69
3.15000	-3477.83	109.79	24.52	-3882.13	-62.88	55.72	-3687.48	29.18	6.67	-3604.50	25.52	48.79	-3942.78	-198.03	5.94	-3914.01	-162.33	28.72	-1875.92	90.09	334.45	-1857.59	74.58	331.69	-3810.28	-100.47	1341.46	0.00	0.00	0.00	-3364.90	-52.05	1723.55	-3754.94	-123.20	1747.36	-3976.41	116.57	1729.00	-3973.03	33.17	1713.11	485.44	-312.54	79.28	1083.91	-328.07	77.39	499.43
3.16000	-3477.83	109.79	24.52	-3844.23	-62.87	60.67	-3675.68	28.69	7.96	-3612.14	25.67	47.76	-3942.78	-198.03	5.94	-3914.01	-162.33	28.72	-1875.92	90.09	334.45	-1857.59	74.58	331.69	-3810.28	-100.47	1341.46	0.00	0.00	0.00	-3364.90	-52.05	1723.55	-3719.32	-120.79	1743.62	-3976.59	116.88	1729.67	-3978.45	33.05	1713.30	486.33	-312.70	79.51	1083.02	-327.75	77.20	499.90
3.17000	-3477.83	109.79	24.52	-3854.85	-68.29	59.93	-3691.26	30.17	4.48	-3623.59	27.46	47.03	-3942.78	-198.03	5.94	-3914.01	-162.33	28.72	-1875.92	90.09	334.45	-1857.59	74.58	331.69	-3810.28	-100.47	1341.46	0.00	0.00	0.00	-3364.90	-52.05	1723.55	-3745.30	-120.05	1743.06	-3976.70	117.19	1730.33	-3983.76	32.95	1713.48	486.37	-312.81	79.59	1083.15	-328.14	77.18	500.34
3.18000	-3477.83	109.79	24.52	-3862.86	-66.49	59.19	-3686.72	31.80	5.54	-3646.09	27.31	44.47	-3942.78	-198.03	5.94	-3914.01	-162.33	28.72	-1875.92	90.09	334.45	-1857.59	74.58	331.69	-3810.28	-100.47	1341.46	0.00	0.00	0.00	-3364.90	-52.05	1723.55	-3757.09	-120.89	1741.10	-3976.75	117.50	1730.99	-3988.95	32.84	1713.64	485.08	-312.88	79.08	1083.08	-328.25	77.01	499.80
3.19000	-3477.83	109.79	24.52	-3832.21	-72.32	61.76	-3676.86	30.74	5.81	-3607.63	29.94	51.33	-3942.78	-198.03	5.94	-3914.01	-162.33	28.72	-1875.92	90.09	334.45	-1857.59	74.58	331.69	-3810.28	-100.47	1341.46	0.00	0.00	0.00	-3364.90	-52.05	1723.55	-3765.54	-119.58	1740.32	-3976.74	117.82	1731.65	-3994.02	32.75	1713.80	485.68	-312.83	79.38	1083.14	-328.21	77.24	499.20
3.20000	-3477.83	109.79	24.52	-3800.72	-73.67	67.28	-3660.47	33.55	8.62	-3635.25	31.04	47.36	-3942.78	-198.03	5.94	-3914.01	-162.33	28.72	-1875.92	90.09	334.45	-1857.59	74.58	331.69	-3810.28	-100.47	1341.46	0.00	0.00	0.00	-3364.90	-52.05	1723.55	-3761.97	-118.45	1739.27	-3976.67	118.14	1732.31	-3998.97	32.66	1713.94	486.11	-312.52	79.52	1083.97	-327.71	77.37	499.37
3.21000	-3477.83	109.79	24.52	-3827.41	-78.09	65.48	-3685.84	34.06	5.24	-3636.21	32.53	48.57	-3942.78	-198.03	5.94	-3914.01	-162.33	28.72	-1875.92	90.09	334.45	-1857.59	74.58	331.69	-3810.28	-100.47	1341.46	0.00	0.00	0.00	-3364.90	-52.05	1723.55	-3725.07	-117.09	1735.04	-3976.54	118.47	1732.96	-4003.81	32.57	1714.07	486.67	-312.52	79.70	1084.19	-327.78	77.44	500.43
3.22000	-3477.83	109.79	24.52	-3852.58	-83.54	60.86	-3670.89	36.30	7.82	-3642.70	35.71	48.21	-3942.78	-198.03	5.94	-3914.01	-162.33	28.72	-1875.92	90.09	334.45	-1857.59	74.58	331.69	-3810.28	-100.47	1341.46	0.00	0.00	0.00	-3364.90	-52.05	1723.55	-3763.08	-117.67	1736.84	-3976.35	118.80	1733.61	-4008.53	32.49	1714.19	486.44	-312.57	79.59	1083.89	-327.91	77.41	499.15
3.23000	-3477.83	109.79	24.52	-3799.82	-89.63	63.67	-3675.59	37.98	6.43	-3655.03	37.96	46.91	-3942.78	-198.03	5.94	-3914.01	-162.33	28.72	-1875.92	90.09	334.45	-1857.59	74.58	331.69	-3810.38	-100.46	1341.45	0.00	0.00	0.00	-3364.90	-52.05	1723.55	-3746.98	-115.86	1734.22	-3976.09	119.14	1734.26	-4013.14	32.41	1714.30	485.86	-312.40	79.38	1083.58	-327.63	77.38	500.32
3.24000	-3477.83	109.79	24.52	-3839.12	-100.77	58.25	-3675.73	40.42	7.03	-3661.67	40.73	48.06	-3942.78	-198.03	5.94	-3914.01	-162.33	28.72	-1875.92	90.09	334.45	-1857.59	74.58	331.69	-3913.17	-99.78	1339.07	0.00	0.00	0.00	-3364.90	-52.05	1723.55	-3741.60	-115.20	1733.39	-3975.78	119.48	1734.91	-4017.63	32.34	1714.40	486.14	-312.51	79.56	1083.21	-327.77	77.22	500.67
3.25000	-3477.83	109.79	24.52	-3750.00	-104.03	67.67	-3670.18	42.59	7.71	-3665.97	44.69	47.13	-3942.78	-198.03	5.94	-3914.01	-162.33	28.72	-1875.92	90.09	334.45	-1857.59	74.58	331.69	-3886.26	-98.05	1338.82	0.00	0.00	0.00	-3364.90	-52.05	1723.55	-3742.84	-114.31	1732.76	-3975.41	119.82	1735.55	-4022.00	32.27	1714.48	486.50	-312.12	79.60	1083.29	-327.70	77.34	499.81
3.26000	-3477.83	109.79	24.52	-3732.55	-108.84	68.79	-3680.91	46.72	6.28	-3655.78	47.98	48.76	-3942.78	-198.03	5.94	-3914.01	-162.33	28.72	-1875.92	90.09	334.45	-1857.59	74.58	331.69	-3916.94	-99.28	1338.90	0.00	0.00	0.00	-3364.90	-52.05	1723.55	-3734.61	-112.17	1731.07	-3974.97	120.16	1736.19	-4026.27	32.21	1714.55	485.66	-312.44	79.37	1083.71	-327.60	77.44	499.30
3.27000	-3477.83	109.79	24.52	-3716.04	-112.07	69.62	-3690.63	48.99	4.39	-3657.09	51.09	50.15	-3942.78	-198.03	5.94	-3914.01	-162.33	28.72	-1875.92	90.09	334.45	-1857.59	74.58	331.69	-3872.92	-98.25	1338.52	0.00	0.00	0.00	-3364.90	-52.05	1723.55	-3731.67	-110.95	1731.14	-3974.48	120.51	1736.83	-4030.42	32.15	1714.62	486.25	-312.41	79.53	1083.29	-327.85	77.27	498.93
3.28000	-3477.83	109.79	24.52	-3700.45	-113.80	70.16	-3673.30	53.79	8.17	-3654.49	55.15	51.76	-3942.78	-198.03	5.94	-3914.01	-162.33	28.72	-1875.92	90.09	334.45	-1857.59	74.58	331.69	-3891.21	-98.24	1338.72	0.00	0.00	0.00	-3364.90	-52.05	1723.55	-3730.93	-111.37	1730.73	-3973.92	120.87	1737.47	-4034.45	32.09	1714.67	486.58	-312.60	79.56	1083.63	-328.09	77.28	499.76
3.29000	-3477.83	109.79	24.52	-3685.77	-114.12	70.44	-3665.08	55.80	10.09	-3657.92	58.59	51.77	-3942.78	-198.03	5.94	-3914.01	-162.33	28.72	-1875.92	90.09	334.45	-1857.59	74.58	331.69	-3908.26	-97.55	1337.29	0.00	0.00	0.00	-3364.90	-52.05	1723.55	-3709.26	-108.90	1728.99	-3973.31	121.23	1738.10	-4038.38	32.05	1714.71	486.63	-312.85	79.51	1084.14	-328.23	77.31	499.88
3.30000	-3477.83	109.79	24.52	-3671.99	-113.12	70.47	-3665.33	60.76	11.54	-3661.84	63.12	51.45	-3942.78	-198.03	5.94	-3914.01	-162.33	28.72	-1875.92	90.09	334.45	-1857.59	74.58	331.69	-3877.83	-96.74	1335.62	0.00	0.00	0.00	-3364.90	-52.05	1723.55	-3725.78	-107.94	1729.11	-3972.64	121.59	1738.74	-4042.19	32.00	1714.74	485.75	-312.72	79.50	1083.91	-327.91	77.50	499.32
3.31000	-3477.83	109.79	24.52	-3659.09	-110.88	70.27	-3686.85	64.83	8.68	-3660.29	68.17	54.33	-3942.78	-198.03	5.94	-3914.01	-162.33	28.72	-1875.92	90.09	334.45	-1857.59	74.58	331.69	-3870.37	-95.62	1335.62	0.00	0.00	0.00	-3364.90	-52.05	1723.55	-3738.36	-105.45	1729.39	-3971.91	121.95	1739.37	-4045.88	31.96	1714.76	486.45	-312.60	79.67	1083.58	-328.07	77.23	499.90
3.32000	-3477.83	109.79	24.52	-3647.06	-107.51	69.84	-3676.63	70.08	11.42	-3669.47	72.76	54.52	-3942.78	-198.03	5.94	-3914.01	-162.33	28.72	-1875.92	90.09	334.45	-1857.59	74.58	331.69	-3898.87	-96.27	1335.83	0.00	0.00	0.00	-3364.90	-52.05	1723.55	-3754.96	-102.98	1730.52	-3971.11	122.32	1739.99	-4049.47	31.93	1714.77	486.96	-312.49	79.81	1083.22	-327.89	77.19	499.84
3.33000	-3477.83	109.79	24.52	-3635.89	-103.07	69.22	-3679.82	75.79	13.52	-3666.50	78.41	55.44	-3942.78	-198.03	5.94	-3914.01	-162.33	28.72	-1875.92	90.09	334.45	-1857.59	74.58	331.69	-3870.53	-94.67	1335.77	0.00	0.00	0.00	-3364.90	-52.05	1723.55	-3771.89	-102.65	1732.30	-3970.26	122.69	1740.62	-4052.95	31.90	1714.76	486.20	-312.62	79.47	1082.49	-327.83	76.99	498.92
3.34000	-3477.83	109.79	24.52	-3625.56	-97.66	68.40	-3704.42	79.63	11.02	-3670.11	82.38	55.85	-3942.78	-198.03	5.94	-3914.01	-162.33	28.72	-1875.92	90.09	334.45	-1857.59	74.58	331.69	-3846.20	-93.91	1335.82	0.00	0.00	0.00	-3364.90	-52.05	1723.55	-3751.45	-101.83	1732.52	-3969.36	123.07	1741.24	-4056.31	31.88	1714.75	486.34	-312.47	79.60	1083.36	-328.04	77.18	499.59
3.35000	-3477.83	109.79	24.52	-3616.06	-91.38	67.42	-3724.46	85.15	9.09	-3661.34	86.42	58.37	-3942.78	-198.03	5.94	-3914.01	-162.33	28.72	-1875.92	90.09	334.45	-1857.59	74.58	331.69	-3872.00	-95.96	1336.18	0.00	0.00	0.00	-3364.90	-52.05	1723.55	-3739.24	-97.13	1731.89	-3968.39	123.45	1741.86	-4059.57	31.86	1714.73	485.66	-312.76	79.22	1083.05	-328.00	77.07	499.39
3.36000	-3477.83	109.79	24.52	-3607.38	-84.30	66.27	-3706.54	88.39	15.59	-3679.26	91.35	56.80	-3942.78	-198.03	5.94	-3914.01	-162.33	28.72	-1875.92	90.09	334.45	-1857.59	74.58	331.69	-3855.35	-93.91	1335.74	0.00	0.00	0.00	-3364.90	-52.05	1723.55	-3766.83	-94.69	1733.26	-3967.37	123.83	1742.47	-4062.71	31.84	1714.69	485.71	-312.91	79.25	1083.52	-327.85	77.35	500.23
3.37000	-3477.83	109.79	24.52	-3599.50	-76.52	64.99	-3714.24	91.56	14.72	-3661.02	96.03	60.91	-3942.78	-198.03	5.94	-3914.01	-162.33	28.72	-1875.92	90.09	334.45	-1857.59	74.58	331.69	-3874.94	-93.78	1336.87	0.00	0.00	0.00	-3364.90	-52.05	1723.55	-3747.31	-94.69	1732.24	-3966.28	124.21	1743.09	-4065.74	31.83	1714.65	486.33	-312.78	79.51	1082.97	-328.13	77.23	499.65
3.38000	-3477.83	109.79	24.52	-3592.41	-68.11	63.58	-3748.13	98.24	11.99	-3660.11	100.77	62.29	-3942.78	-198.03	5.94	-3914.01	-162.33	28.72	-1875.92	90.09	334.45	-1857.59	74.58	331.69	-3907.97	-93.20	1336.21	0.00	0.00	0.00	-3364.90	-52.05	1723.55	-3734.36	-91.63	1733.97	-3965.14	124.60	1743.70	-4068.67	31.83	1714.59	486.42	-312.72	79.59	1083.22	-327.78	77.20	499.62
3.39000	-3477.83	109.79	24.52	-3586.10	-59.18	62.07	-3759.73	103.33	12.15	-3651.32	104.71	64.16	-3942.78	-198.03	5.94	-3914.01	-162.33	28.72	-1875.92	90.09	334.45	-1857.59	74.58	331.69	-3884.01	-90.05	1336.27	0.00	0.00	0.00	-3364.90	-52.05	1723.55	-3769.40	-90.72	1736.61	-3963.94	124.99	1744.31	-4071.49	31.83	1714.53	485.99	-312.68	79.42	1083.21	-327.76	77.20	499.65
3.40000	-3477.83	109.79	24.52	-3580.55	-49.81	60.46	-3771.15	108.32	12.40	-3674.75	109.32	61.29	-3942.78	-198.03	5.94	-3914.01	-162.33	28.72	-1875.92	90.09	334.45	-1857.59	74.58	331.69	-3861.24	-87.80	1336.08	0.00	0.00	0.00	-3364.90	-52.05	1723.55	-3774.51	-87.14	1737.32	-3962.69	125.39	1744.91	-4074.20	31.83	1714.45	486.43	-312.48	79.59	1083.26	-327.96	77.19	500.34
3.41000	-3477.83	109.79	24.52	-3575.76	-40.09	58.77	-3782.39	113.22	12.72	-3659.61	114.08	63.64	-3942.78	-198.03	5.94	-3914.01	-162.33	28.72	-1875.92	90.09	334.45	-1857.59	74.58	331.69	-3866.43	-85.70	1337.11	0.00	0.00	0.00	-3364.90	-52.05	1723.55	-3757.49	-84.40	1737.25	-3961.38	125.79	1745.52	-4076.80	31.84	1714.37	486.16	-312.72	79.38	1083.30	-327.75	77.26	499.84
3.42000	-3477.83	109.79	24.52	-3571.70	-30.10	57.02	-3793.45	118.03	13.13	-3702.09	117.72	59.35	-3942.78	-198.03	5.94	-3914.01	-162.33	28.72	-1875.92	90.09	334.45	-1857.59	74.58	331.69	-3857.38	-83.86	1336.92	0.00	0.00	0.00	-3364.90	-52.05	1723.55	-3730.07	-81.30	1737.77	-3960.01	126.19	1746.12	-4079.29	31.85	1714.27	485.89	-312.97	79.31	1083.65	-327.83	77.35	499.93
3.43000	-3477.83	109.79	24.52	-3568.37	-19.93	55.22	-3804.33	122.75	13.61	-3657.99	122.22	65.54	-3942.78	-198.03	5.94	-3914.01	-162.33	28.72	-1875.92	90.09	334.45	-1857.59	74.58	331.69	-3873.29	-82.57	1337.30	0.00	0.00	0.00	-3364.90	-52.05	1723.55	-3787.48	-78.96	1740.71	-3958.58	126.59	1746.72	-4081.67	31.87	1714.17	486.83	-312.73	79.73	1083.66	-327.88	77.29	499.36
3.44000	-3477.83	109.79	24.52	-3565.75	-9.68	53.39	-3815.03	127.37	14.18	-3655.86	127.00	66.72	-3942.78	-198.03	5.94	-3914.01	-162.33	28.72	-1875.92	90.09	334.45	-1857.59	74.58	331.69	-3868.56	-79.83	1338.49	0.00	0.00	0.00	-3364.90	-52.05	1723.55	-3743.64	-72.78	1738.98	-3957.10	127.00	1747.31	-4083.95	31.89	1714.06	486.72	-312.38	79.76	1083.20	-327.94	77.09	500.25
3.45000	-3477.83	109.79	24.52	-3563.83	0.58	51.55	-3825.55	131.91	14.82	-3653.74	131.69	67.97	-3942.78	-198.03	5.94	-3914.01	-162.33	28.72	-1875.92	90.09	334.45	-1857.59	74.58	331.69	-3861.90	-77.11	1338.34	0.00	0.00	0.00	-3364.90	-52.05	1723.55	-3730.32	-69.73	1740.42	-3955.56	127.41	1747.90	-4086.13	31.92	1713.93	485.66	-312.74	79.46	1082.90	-327.89	77.09	501.16
3.46000	-3477.83	109.79	24.52	-3562.59	10.75	49.70	-3835.90	136.36	15.53	-3651.60	136.29	69.29	-3942.78	-198.03	5.94	-3914.01	-162.33	28.72	-1875.92	90.09	334.45	-1857.59	74.58	331.69	-3843.74	-74.47	1337.42	0.00	0.00	0.00	-3364.90	-52.05	1723.55	-3762.62	-67.41	1743.58	-3953.96	127.82	1748.49	-4088.19	31.95	1713.80	485.57	-313.04	79.24	1084.32	-327.85	77.48	498.89
3.47000	-3477.83	109.79	24.52	-3562.03	20.74	47.87	-3846.06	140.72	16.33	-3649.47	140.80	70.67	-3942.78	-198.03	5.94	-3914.01	-162.33	28.72	-1875.92	90.09	334.45	-1857.59	74.58	331.69	-3850.75	-72.26	1337.84	0.00	0.00	0.00	-3364.90	-52.05	1723.55	-3762.22	-65.31	1743.78	-3952.31	128.24	1749.08	-4090.15	31.99	1713.66	484.91	-312.92	78.95	1083.25	-327.77	77.23	499.69
3.48000	-3477.83	109.79	24.52	-3562.13	30.47	46.08	-3856.05	144.99	17.19	-3647.33	145.22	72.11	-3942.78	-198.03	5.94	-3914.01	-162.33	28.72	-1875.92	90.09	334.45	-1857.59	74.58	331.69	-3876.75	-71.66	1338.16	0.00	0.00	0.00	-3364.90	-52.05	1723.55	-3752.29	-60.36	1743.97	-3950.60	128.66	1749.67	-4092.01	32.03	1713.51	485.64	-312.65	79.27	1082.88	-327.99	77.15	500.47
3.49000	-3477.83	109.79	24.52	-3562.87	39.85	44.33	-3865.87	149.18	18.14	-3645.19	149.56	73.63	-3942.78	-198.03	5.94	-3914.01	-162.33	28.72	-1875.92	90.09	334.45	-1857.59	74.58	331.69	-3873.08	-70.01	1337.48	0.00	0.00	0.00	-3364.90	-52.05	1723.55	-3731.54	-58.92	1743.23	-3948.84	129.08	1750.25	-4093.76	32.07	1713.35	485.91	-312.70	79.20	1083.38	-328.08	77.25	499.26
3.50000	-3477.83	109.79	24.52	-3564.24	48.79	42.64	-3875.51	153.28	19.15	-3643.04	153.81	75.20	-3942.78	-198.03	5.94	-3914.01	-162.33	28.72	-1875.92	90.09	334.45	-1857.59	74.58	331.69	-3857.00	-65.59	1338.28	0.00	0.00	0.00	-3364.90	-52.05	1723.55	-3732.05	-53.83	1743.94	-3947.02	129.50	1750.83	-4095.41	32.12	1713.18	485.50	-312.75	79.32	1083.46	-327.97	77.21	498.68
3.51000	-3477.83	109.79	24.52	-3566.24	57.21	41.03	-3884.97	157.29	20.24	-3640.88	157.97	76.84	-3942.78	-198.03	5.94	-3914.01	-162.33	28.72	-1875.92	90.09	334.45	-1857.59	74.58	331.69	-3853.40	-63.65	1337.50	0.00	0.00	0.00	-3364.90	-52.05	1723.55	-3750.06	-51.99	1746.53	-3945.15	129.93	1751.41	-4096.95	32.18	1713.00	485.38	-312.76	79.32	1083.25	-327.63	77.31	498.77
3.52000	-3477.83	109.79	24.52	-3568.84	65.01	39.52	-3894.26	161.22	21.41	-3638.72	162.05	78.54	-3942.78	-198.03	5.94	-3914.01	-162.33	28.72	-1875.92	90.09	334.45	-1857.59	74.58	331.69	-3864.74	-62.88	1338.77	0.00	0.00	0.00	-3364.90	-52.05	1723.55	-3759.23	-47.45	1748.45	-3943.22	130.36	1751.98	-4098.39	32.23	1712.81	485.24	-312.88	79.16	1083.29	-327.62	77.35	499.08
3.53000	-3477.83	109.79	24.52	-3572.04	72.10	38.11	-3903.37	165.06	22.64	-3636.56	166.05	80.31	-3942.78	-198.03	5.94	-3914.01	-162.33	28.72	-1875.92	90.09	334.45	-1857.59	74.58	331.69	-3832.46	-59.74	1338.10	0.00	0.00	0.00	-3364.90	-52.05	1723.55	-3725.32	-43.11	1746.17	-3941.23	130.79	1752.55	-4099.73	32.30	1712.62	485.40	-312.78	79.31	1083.94	-327.90	77.46	499.82
3.54000	-3477.83	109.79	24.52	-3575.81	78.41	36.83	-3912.31	168.82	23.94	-3634.39	169.96	82.13	-3942.78	-198.03	5.94	-3914.01	-162.33	28.72	-1875.92	90.09	334.45	-1857.59	74.58	331.69	-3827.77	-58.04	1337.83	0.00	0.00	0.00	-3364.90	-52.05	1723.55	-3768.58	-36.95	1749.37	-3939.19	131.22	1753.12	-4100.96	32.36	1712.41	486.60	-312.80	79.56	1083.81	-327.90	77.42	498.87
3.55000	-3477.83	109.79	24.52	-3580.15	83.83	35.69	-3921.08	172.49	25.31	-3632.21	173.79	84.02	-3942.78	-198.03	5.94	-3914.01	-162.33	28.72	-1875.92	90.09	334.45	-1857.59	74.58	331.69	-3829.15	-53.96	1337.68	0.00	0.00	0.00	-3364.90	-52.05	1723.55	-3770.20	-35.72	1750.46	-3937.10	131.66	1753.69	-4102.09	32.44	1712.20	486.05	-313.00	79.40	1083.57	-328.03	77.19	499.78
3.56000	-3477.83	109.79	24.52	-3585.05	88.29	34.71	-3929.67	176.09	26.76	-3630.02	177.53	85.97	-3942.78	-198.03	5.94	-3914.01	-162.33	28.72	-1875.92	90.09	334.45	-1857.59	74.58	331.69	-3833.33	-51.94	1338.49	0.00	0.00	0.00	-3364.90	-52.05	1723.55	-3793.05	-32.69	1752.68	-3934.95	132.10	1754.25	-4103.12	32.51	1711.98	485.45	-312.47	79.37	1083.92	-327.75	77.37	499.64
3.57000	-3477.83	109.79	24.52	-3590.49	91.69	33.90	-3938.10	179.59	28.27	-3627.83	181.20	87.97	-3942.78	-198.03	5.94	-3914.01	-162.33	28.72	-1875.92	90.09	334.45	-1857.59	74.58	331.69	-3853.68	-49.45	1338.63	0.00	0.00	0.00	-3364.90	-52.05	1723.55	-3756.97	-30.02	1748.76	-3932.75	132.54	1754.81	-4104.05	32.59	1711.75	485.47	-312.55	79.34	1083.34	-327.85	77.24	498.72
3.58000	-3477.83	109.79	24.52	-3596.46	93.95	33.28	-3946.35	183.02	29.85	-3625.63	184.78	90.03	-3942.78	-198.03	5.94	-3914.01	-162.33	28.72	-1875.92	90.09	334.45	-1857.59	74.58	331.69	-3856.75	-47.22	1338.77	0.00	0.00	0.00	-3364.90	-52.05	1723.55	-3734.06	-25.20	1748.86	-3930.49	132.99	1755.37	-4104.88	32.68	1711.51	485.13	-312.59	79.27	1083.29	-327.94	77.18	499.21
3.59000	-3477.83	109.79	24.52	-3609.07	94.68	31.78	-3954.43	186.37	31.49	-3623.42	188.28	92.16	-3942.78	-198.03	5.94	-3914.01	-162.33	28.72	-1875.92	90.09	334.45	-1857.59	74.58	331.69	-3848.54	-44.19	1337.90	0.00	0.00	0.00	-3364.90	-52.05	1723.55	-3728.62	-19.51	1748.93	-3928.18	133.43	1755.93	-4105.60	32.77	1711.27	486.58	-312.58	79.63	1083.61	-328.23	77.24	499.40
3.60000	-3477.83	109.79	24.52	-3592.98	96.38	36.68	-3962.34	189.64	33.20	-3621.21	191.70	94.33	-3942.78	-198.03	5.94	-3914.01	-162.33	28.72	-1875.92	90.09	334.45	-1857.59	74.58	331.69	-3820.18	-39.78	1338.15	0.00	0.00	0.00	-3364.90	-52.05	1723.55	-3753.34	-19.04	1753.62	-3925.82	133.88	1756.48	-4106.23	32.86	1711.01	485.97	-312.60	79.45	1083.41	-327.88	77.30	498.84
3.61000	-3477.83	109.79	24.52	-3614.35	98.47	31.38	-3970.07	192.82	34.97	-3618.98	195.05	96.57	-3942.78	-198.03	5.94	-3914.01	-162.33	28.72	-1875.92	90.09	334.45	-1857.59	74.58	331.69	-3834.76	-38.91	1338.45	0.00	0.00	0.00	-3364.90	-52.05	1723.55	-3746.05	-16.86	1755.12	-3923.40	134.33	1757.03	-4106.76	32.96	1710.75	486.04	-312.82	79.48	1083.61	-327.70	77.46	499.32
3.62000	-3477.83	109.79	24.52	-3578.10	100.75	38.13	-3977.64	195.93	36.81	-3616.75	198.31	98.86	-3942.78	-198.03	5.94	-3914.01	-162.33	28.72	-1875.92	90.09	334.45	-1857.59	74.58	331.69	-3830.84	-35.67	1338.38	0.00	0.00	0.00	-3364.90	-52.05	1723.55	-3739.50	-12.74	1756.56	-3920.93	134.78	1757.58	-4107.18	33.06	1710.48	487.17	-312.42	79.76	1083.04	-328.01	77.17	500.04
3.63000	-3477.83	109.79	24.52	-3636.03	103.73	28.83	-3985.04	198.96	38.72	-3614.50	201.50	101.20	-3942.78	-198.03	5.94	-3914.01	-162.33	28.72	-1875.92	90.09	334.45	-1857.59	74.58	331.69	-3846.38	-33.04	1339.10	0.00	0.00	0.00	-3364.90	-52.05	1723.55	-3731.27	-7.42	1754.43	-3918.41	135.24	1758.12	-4107.51	33.17	1710.20	486.60	-312.51	79.69	1083.15	-328.01	77.15	500.33
3.64000	-3477.83	109.79	24.52	-3609.06	100.85	33.34	-3992.27	201.91	40.68	-3612.25	204.60	103.60	-3942.78	-198.03	5.94	-3914.01	-162.33	28.72	-1875.92	90.09	334.45	-1857.59	74.58	331.69	-3835.57	-31.26	1339.30	0.00	0.00	0.00	-3364.90	-52.05	1723.55	-3686.18	-6.44	1753.57	-3915.84	135.70	1758.67	-4107.74	33.28	1709.92	485.56	-312.31	79.33	1083.16	-327.98	77.09	499.59
3.65000	-3477.83	109.79	24.52	-3688.10	103.49	19.97	-3999.34	204.78	42.71	-3609.99	207.63	106.05	-3942.78	-198.03	5.94	-3914.01	-162.33	28.72	-1875.92	90.09	334.45	-1857.59	74.58	331.69	-3819.82	-28.76	1339.26	0.00	0.00	0.00	-3364.90	-52.05	1723.55	-3669.41	0.90	1754.14	-3913.21	136.16	1759.21	-4107.87	33.40	1709.62	485.96	-312.67	79.41	1083.32	-327.98	77.14	499.52
3.66000	-3477.83	109.79	24.52	-3701.53	105.03	18.01	-4006.23	207.58	44.80	-3607.71	210.59	108.55	-3942.78	-198.03	5.94	-3914.01	-162.33	28.72	-1875.92	90.09	334.45	-1857.59	74.58	331.69	-3816.51	-26.22	1339.37	0.00	0.00	0.00	-3364.90	-52.05	1723.55	-3674.60	3.29	1757.48	-3910.53	136.62	1759.74	-4107.91	33.52	1709.32	485.81	-312.81	79.29	1083.36	-327.99	77.29	499.66
3.67000	-3477.83	109.79	24.52	-3661.50	105.16	24.10	-4012.96	210.30	46.95	-3605.43	213.46	111.11	-3942.78	-198.03	5.94	-3914.01	-162.33	28.72	-1875.92	90.09	334.45	-1857.59	74.58	331.69	-3796.10	-23.28	1339.67	0.00	0.00	0.00	-3364.90	-52.05	1723.55	-3716.71	6.73	1758.66	-3907.79	137.08	1760.28	-4107.84	33.64	1709.02	486.57	-312.73	79.52	1083.95	-327.92	77.43	499.74
3.68000	-3477.83	109.79	24.52	-3638.38	104.29	26.90	-4019.52	212.94	49.15	-3603.13	216.27	113.71	-3942.78	-198.03	5.94	-3914.01	-162.33	28.72	-1875.92	90.09	334.45	-1857.59	74.58	331.69	-3809.17	-20.58	1339.77	0.00	0.00	0.00	-3364.90	-52.05	1723.55	-3689.07	11.05	1759.27	-3905.01	137.54	1760.81	-4107.68	33.77	1708.70	486.50	-312.58	79.51	1083.99	-327.89	77.46	499.32
3.69000	-3477.83	109.79	24.52	-3601.69	102.78	31.31	-4025.92	215.51	51.42	-3600.82	219.00	116.37	-3942.78	-198.03	5.94	-3914.01	-162.33	28.72	-1875.92	90.09	334.45	-1857.59	74.58	331.69	-3814.09	-18.79	1339.99	0.00	0.00	0.00	-3364.90	-52.05	1723.55	-3676.84	13.98	1760.08	-3902.17	138.01	1761.34	-4107.42	33.90	1708.38	485.93	-312.88	79.42	1083.64	-327.94	77.23	499.44
3.70000	-3477.83	109.79	24.52	-3617.72	101.79	29.06	-4032.15	218.01	53.75	-3598.50	221.65	119.08	-3942.78	-198.03	5.94	-3914.01	-162.33	28.72	-1875.92	90.09	334.45	-1857.59	74.58	331.69	-3816.67	-16.52	1340.42	0.00	0.00	0.00	-3364.90	-52.05	1723.55	-3670.36	17.25	1761.33	-3899.28	138.48	1761.86	-4107.07	34.04	1708.05	485.51	-313.00	79.12	1083.10	-328.06	77.07	500.23
3.71000	-3477.83	109.79	24.52	-3609.79	102.75	28.44	-4038.21	220.43	56.13	-3596.17	224.23	121.83	-3942.78	-198.03	5.94	-3914.01	-162.33	28.72	-1875.92	90.09	334.45	-1857.59	74.58	331.69	-3817.52	-13.88	1341.05	0.00	0.00	0.00	-3364.90	-52.05	1723.55	-3625.36	20.86	1761.40	-3896.34	138.95	1762.39	-4106.62	34.18	1707.71	485.87	-312.83	79.24	1082.83	-327.95	77.03	499.67
3.72000	-3477.83	109.79	24.52	-3614.00	104.34	27.11	-4044.11	222.78	58.57	-3593.83	226.74	124.63	-3942.78	-198.03	5.94	-3914.01	-162.33	28.72	-1875.92	90.09	334.45	-1857.59	74.58	331.69	-3804.77	-10.12	1341.09	0.00	0.00	0.00	-3364.90	-52.05	1723.55	-3628.62	25.20	1761.95	-3893.35	139.42	1762.91	-4106.08	34.32	1707.37	486.56	-312.46	79.57	1083.23	-327.89	77.22	499.67
3.73000	-3477.83	109.79	24.52	-3633.03	107.06	26.72	-4049.85	225.05	61.06	-3591.47	229.17	127.48	-3942.78	-198.03	5.94	-3914.01	-162.33	28.72	-1875.92	90.09	334.45	-1857.59	74.58	331.69	-3793.72	-8.31	1340.88	0.00	0.00	0.00	-3364.90	-52.05	1723.55	-3676.29	26.77	1765.41	-3890.31	139.90	1763.42	-4105.44	34.47	1707.02	485.97	-312.86	79.32	1083.37	-327.87	77.29	499.49
3.74000	-3477.83	109.79	24.52	-3671.76	106.40	18.81	-4055.42	227.26	63.61	-3589.10	231.53	130.38	-3942.78	-198.03	5.94	-3914.01	-162.33	28.72	-1875.92	90.09	334.45	-1857.59	74.58	331.69	-3796.77	-5.93	1341.63	0.00	0.00	0.00	-3364.90	-52.05	1723.55	-3647.71	30.83	1763.80	-3887.22	140.37	1763.94	-4104.70	34.63	1706.66	486.35	-312.65	79.55	1084.04	-327.71	77.42	499.32
3.75000	-3477.83	109.79	24.52	-3642.58	103.49	21.92	-4060.83	229.39	66.21	-3586.72	233.83	133.32	-3942.78	-198.03	5.94	-3914.01	-162.33	28.72	-1875.92	90.09	334.45	-1857.59	74.58	331.69	-3798.25	-3.04	1341.93	0.00	0.00	0.00	-3364.90	-52.05	1723.55	-3647.92	35.95	1765.99	-3884.07	140.85	1764.45	-4103.88	34.78	1706.30	485.52	-312.73	79.25	1084.12	-327.97	77.39	499.84
3.76000	-3477.83	109.79	24.52	-3626.78	102.36	24.82	-4066.08	231.45	68.87	-3584.32	236.05	136.31	-3942.78	-198.03	5.94	-3914.01	-162.33	28.72	-1875.92	90.09	334.45	-1857.59	74.58	331.69	-3805.49	-1.54	1342.99	0.00	0.00	0.00	-3364.90	-52.05	1723.55	-3694.06	37.53	1769.37	-3880.88	141.33	1764.96	-4102.95	34.95	1705.93	485.55	-312.73	79.30	1083.75	-328.30	77.23	499.61
3.77000	-3477.83	109.79	24.52	-3595.37	105.99	32.96	-4071.16	233.45	71.58	-3581.91	238.20	139.35	-3942.78	-198.03	5.94	-3914.01	-162.33	28.72	-1875.92	90.09	334.45	-1857.59	74.58	331.69	-3776.54	1.68	1343.25	0.00	0.00	0.00	-3364.90	-52.05	1723.55	-3711.60	39.97	1771.48	-3877.63	141.81	1765.46	-4101.94	35.11	1705.55	485.81	-312.37	79.40	1083.19	-328.09	77.18	499.90
3.78000	-3477.83	109.79	24.52	-3634.09	103.72	22.75	-4076.09	235.37	74.34	-3579.48	240.28	142.42	-3942.78	-198.03	5.94	-3914.01	-162.33	28.72	-1875.92	90.09	334.45	-1857.59	74.58	331.69	-3797.57	3.91	1342.35	0.00	0.00	0.00	-3364.90	-52.05	1723.55	-3694.12	46.24	1772.08	-3874.34	142.29	1765.97	-4100.83	35.28	1705.17	485.90	-312.34	79.39	1083.21	-328.18	77.35	500.08
3.79000	-3477.83	109.79	24.52	-3681.34	105.13	17.09	-4080.85	237.22	77.15	-3577.04	242.30	145.54	-3942.78	-198.03	5.94	-3914.01	-162.33	28.72	-1875.92	90.09	334.45	-1857.59	74.58	331.69	-3779.04	6.60	1342.80	0.00	0.00	0.00	-3364.90	-52.05	1723.55	-3659.79	49.15	1772.24	-3870.99	142.77	1766.47	-4099.63	35.46	1704.78	486.52	-312.55	79.55	1083.37	-327.90	77.28	499.54
3.80000	-3477.83	109.79	24.52	-3660.49	106.42	19.60	-4085.45	239.01	80.01	-3574.58	244.24	148.70	-3942.78	-198.03	5.94	-3914.01	-162.33	28.72	-1875.92	90.09	334.45	-1857.59	74.58	331.69	-3774.07	8.65	1343.22	0.00	0.00	0.00	-3364.90	-52.05	1723.55	-3656.18	53.01	1771.61	-3867.60	143.26	1766.96	-4098.34	35.63	1704.38	487.00	-312.46	79.67	1083.31	-327.83	77.23	499.00
3.81000	-3477.83	109.79	24.52	-3602.37	102.94	28.41	-4089.89	240.73	82.92	-3572.10	246.12	151.90	-3942.78	-198.03	5.94	-3914.01	-162.33	28.72	-1875.92	90.09	334.45	-1857.59	74.58	331.69	-3777.15	11.67	1343.41	0.00	0.00	0.00	-3364.90	-52.05	1723.55	-3658.82	56.18	1773.79	-3864.15	143.74	1767.46	-4096.96	35.82	1703.98	486.44	-312.41	79.59	1083.39	-327.79	77.43	499.41
3.82000	-3477.83	109.79	24.52	-3572.40	103.74	32.58	-4094.18	242.38	85.88	-3569.61	247.93	155.15	-3942.78	-198.03	5.94	-3914.01	-162.33	28.72	-1875.92	90.09	334.45	-1857.59	74.58	331.69	-3766.50	13.82	1343.43	0.00	0.00	0.00	-3364.90	-52.05	1723.55	-3670.65	58.98	1776.24	-3860.66	144.23	1767.95	-4095.48	36.00	1703.57	486.18	-312.72	79.51	1082.83	-328.29	77.06	500.29
3.83000	-3477.83	109.79	24.52	-3585.14	104.66	32.84	-4098.30	243.96	88.88	-3567.11	249.68	158.43	-3942.78	-198.03	5.94	-3914.01	-162.33	28.72	-1875.92	90.09	334.45	-1857.59	74.58	331.69	-3768.85	15.98	1343.43	0.00	0.00	0.00	-3364.90	-52.05	1723.55	-3636.44	61.86	1773.78	-3857.12	144.72	1768.44	-4093.91	36.19	1703.16	486.02	-312.99	79.31	1083.20	-328.13	77.07	500.03
3.84000	-3477.83	109.79	24.52	-3548.11	105.44	39.73	-4102.27	245.48	91.94	-3564.58	251.36	161.76	-3942.78	-198.03	5.94	-3914.01	-162.33	28.72	-1875.92	90.09	334.45	-1857.59	74.58	331.69	-3758.72	18.79	1343.84	0.00	0.00	0.00	-3364.90	-52.05	1723.55	-3686.32	65.57	1777.05	-3853.52	145.20	1768.93	-4092.26	36.39	1702.74	485.03	-312.72	79.12	1083.55	-327.89	77.26	499.50
3.85000	-3477.83	109.79	24.52	-3617.41	107.07	25.35	-4106.07	246.94	95.04	-3562.04	252.97	165.12	-3942.78	-198.03	5.94	-3914.01	-162.33	28.72	-1875.92	90.09	334.45	-1857.59	74.58	331.69	-3756.85	20.78	1343.48	0.00	0.00	0.00	-3364.90	-52.05	1723.55	-3716.96	68.72	1777.96	-3849.88	145.70	1769.41	-4090.51	36.58	1702.32	485.63	-312.65	79.35	1083.36	-327.95	77.28	499.02
3.86000	-3477.83	109.79	24.52	-3585.37	105.26	33.30	-4109.73	248.33	98.18	-3559.49	254.52	168.52	-3942.78	-198.03	5.94	-3914.01	-162.33	28.72	-1875.92	90.09	334.45	-1857.59	74.58	331.69	-3756.72	23.46	1343.20	0.00	0.00	0.00	-3364.90	-52.05	1723.55	-3666.87	69.15	1775.41	-3846.19	146.19	1769.89	-4088.68	36.79	1701.89	485.71	-312.63	79.30	1083.55	-327.79	77.35	499.28
3.87000	-3477.83	109.79	24.52	-3628.84	105.47	25.38	-4113.22	249.65	101.37	-3556.91	256.01	171.95	-3942.78	-198.03	5.94	-3914.01	-162.33	28.72	-1875.92	90.09	334.45	-1857.59	74.58	331.69	-3763.55	26.49	1342.99	0.00	0.00	0.00	-3364.90	-52.05	1723.55	-3683.42	73.10	1775.35	-3842.46	146.68	1770.37	-4086.75	36.99	1701.45	485.54	-312.53	79.41	1083.14	-328.00	77.26	499.71
3.88000	-3477.83	109.79	24.52	-3636.69	105.44	23.73	-4116.56	250.91	104.60	-3554.32	257.43	175.43	-3942.78	-198.03	5.94	-3914.01	-162.33	28.72	-1875.92	90.09	334.45	-1857.59	74.58	331.69	-3722.76	28.96	1343.69	0.00	0.00	0.00	-3364.90	-52.05	1723.55	-3696.66	76.02	1776.80	-3838.67	147.17	1770.84	-4084.74	37.20	1701.01	485.24	-312.74	79.22	1083.61	-327.83	77.17	500.27
3.89000	-3477.83	109.79	24.52	-3686.25	105.74	18.00	-4119.74	252.11	107.88	-3551.70	258.79	178.93	-3942.78	-198.03	5.94	-3914.01	-162.33	28.72	-1875.92	90.09	334.45	-1857.59	74.58	331.69	-3719.32	30.13	1344.03	0.00	0.00	0.00	-3364.90	-52.05	1723.55	-3730.41	80.57	1779.63	-3834.84	147.67	1771.31	-4082.63	37.42	1700.56	485.20	-312.62	79.24	1083.77	-327.86	77.33	498.91
3.90000	-3477.83	109.79	24.52	-3665.84	105.82	19.92	-4122.76	253.25	111.20	-3549.07	260.09	182.48	-3942.71	-198.03	5.95	-3914.05	-162.33	28.71	-1875.92	90.09	334.45	-1857.59	74.58	331.69	-3732.01	31.79	1342.99	0.00	0.00	0.00	-3364.90	-52.05	1723.55	-3674.25	79.98	1778.54	-3830.95	148.16	1771.78	-4080.44	37.63	1700.11	485.26	-312.85	79.14	1083.52	-328.16	77.11	499.33
3.91000	-3477.83	109.79	24.52	-3624.45	105.02	24.62	-4125.63	254.33	114.56	-3546.42	261.32	186.06	-3872.68	-192.45	14.98	-3954.74	-163.20	20.34	-1875.92	90.09	334.45	-1857.59	74.58	331.69	-3726.58	32.50	1342.84	0.00	0.00	0.00	-3364.90	-52.05	1723.55	-3690.62	83.88	1779.82	-3827.03	148.66	1772.25	-4078.17	37.86	1699.65	485.76	-312.99	79.39	1083.02	-327.94	77.06	500.52
3.92000	-3477.83	109.79	24.52	-3590.84	105.86	33.60	-4128.35	255.34	117.96	-3543.75	262.50	189.67	-3894.05	-192.32	12.35	-3914.67	-160.21	22.64	-1875.92	90.09	334.45	-1857.59	74.58	331.69	-3730.61	34.43	1344.01	0.00	0.00	0.00	-3364.90	-52.05	1723.55	-3658.48	85.68	1778.48	-3823.05	149.15	1772.71	-4075.80	38.08	1699.19	486.20	-312.85	79.41	1083.94	-327.72	77.41	500.45
3.93000	-3477.83	109.79	24.52	-3615.65	104.76	24.90	-4130.91	256.30	121.40	-3541.06	263.61	193.31	-3903.84	-187.55	9.56	-3919.38	-158.52	21.67	-1875.92	90.09	334.45	-1857.59	74.58	331.69	-3743.22	36.70	1344.44	0.00	0.00	0.00	-3364.90	-52.05	1723.55	-3663.08	88.26	1778.83	-3819.02	149.65	1773.17	-4073.35	38.31	1698.72	486.21	-312.86	79.33	1084.03	-328.04	77.41	499.78
3.94000	-3477.83	109.79	24.52	-3634.87	103.08	23.83	-4133.32	257.19	124.88	-3538.35	264.67	196.99	-3894.47	-182.04	9.07	-3931.35	-152.19	17.93	-1875.92	90.09	334.45	-1857.59	74.58	331.69	-3751.54	37.58	1344.81	0.00	0.00	0.00	-3364.90	-52.05	1723.55	-3729.91	91.89	1785.10	-3814.95	150.15	1773.63	-4070.81	38.54	1698.25	485.92	-312.62	79.40	1083.73	-327.78	77.48	498.97
3.95000	-3477.83	109.79	24.52	-3624.59	102.19	26.37	-4135.58	258.03	128.40	-3535.61	265.66	200.69	-3874.36	-174.88	8.83	-3909.12	-144.49	20.39	-1875.92	90.09	334.45	-1857.59	74.58	331.69	-3721.60	40.00	1346.03	0.00	0.00	0.00	-3364.90	-52.05	1723.55	-3742.16	94.50	1785.21	-3810.83	150.65	1774.08	-4068.19	38.78	1697.77	485.32	-312.49	79.27	1083.98	-327.92	77.43	499.78
3.96000	-3477.83	109.79	24.52	-3607.14	104.13	28.65	-4137.69	258.81	131.95	-3532.86	266.60	204.43	-3856.34	-165.83	10.02	-3898.06	-137.60	20.24	-1875.92	90.09	334.45	-1857.59	74.58	331.69	-3724.95	41.78	1345.94	0.00	0.00	0.00	-3364.90	-52.05	1723.55	-3669.07	96.42	1780.58	-3806.67	151.15	1774.53	-4065.48	39.02	1697.29	485.57	-313.04	79.29	1083.45	-327.98	77.31	500.07
3.97000	-3477.83	109.79	24.52	-3676.54	101.70	16.56	-4139.64	259.53	135.54	-3530.09	267.48	208.20	-3822.84	-156.55	11.00	-3883.45	-128.28	19.97	-1875.92	90.09	334.45	-1857.59	74.58	331.69	-3709.85	42.42	1346.13	0.00	0.00	0.00	-3364.90	-52.05	1723.55	-3660.68	95.95	1781.58	-3802.46	151.65	1774.98	-4062.68	39.27	1696.81	486.22	-312.71	79.42	1083.52	-328.34	77.16	499.63
3.98000	-3477.83	109.79	24.52	-3621.73	102.79	26.17	-4141.44	260.19	139.17	-3527.29	268.30	212.00	-3826.49	-146.21	8.43	-3829.17	-116.86	26.81	-1875.92	90.09	334.45	-1857.59	74.58	331.69	-3713.12	43.78	1347.04	0.00	0.00	0.00	-3364.90	-52.05	1723.55	-3650.46	96.31	1782.70	-3798.20	152.15	1775.43	-4059.80	39.51	1696.32	485.64	-312.45	79.30	1083.40	-328.03	77.17	499.83
3.99000	-3477.83	109.79	24.52	-3604.18	101.92	32.19	-4143.09	260.80	142.83	-3524.47	269.07	215.82	-3792.40	-131.60	9.01	-3810.99	-106.29	28.56	-1875.92	90.09	334.45	-1857.59	74.58	331.69	-3715.87	45.36	1347.50	0.00	0.00	0.00	-3364.90	-52.05	1723.55	-3684.78	98.97	1785.53	-3793.90	152.65	1775.87	-4056.84	39.77	1695.82	486.23	-312.47	79.42	1082.88	-327.78	77.12	499.83
4.00000	-3477.83	109.79	24.52	-3616.02	104.85	28.88	-4144.59	261.35	146.53	-3521.63	269.78	219.67	-3755.28	-117.29	16.13	-3841.75	-99.95	22.02	-1875.92	90.09	334.45	-1857.59	74.58	331.69	-3717.82	45.81	1346.85	0.00	0.00	0.00	-3364.90	-52.05	1723.55	-3658.84	101.15	1784.88	-3789.55	153.15	1776.31	-4053.79	40.02	1695.32	485.93	-312.35	79.45	1083.60	-327.96	77.26	499.07
4.01000	-3477.83	109.79	24.52	-3618.84	103.41	28.09	-4145.95	261.85	150.26	-3518.77	270.44	223.55	-3726.73	-107.15	16.36	-3824.72	-91.31	22.16	-1875.92	90.09	334.45	-1857.59	74.58	331.69	-3697.60	46.49	1347.32	0.00	0.00	0.00	-3364.90	-52.05	1723.55	-3625.37	100.37	1782.79	-3785.15	153.65	1776.75	-4050.66	40.28	1694.82	485.98	-312.69	79.41	1083.75	-327.96	77.45	499.47
4.02000	-3477.83	109.79	24.52	-3659.01	102.78	20.32	-4147.15	262.29	154.02	-3515.88	271.04	227.46	-3715.07	-94.84	17.37	-3841.09	-82.00	19.60	-1875.92	90.09	334.45	-1857.59	74.58	331.69	-3703.67	48.19	1347.69	0.00	0.00	0.00	-3364.90	-52.05	1723.55	-3648.50	103.05	1782.95	-3780.71	154.16	1777.18	-4047.45	40.55	1694.31	486.55	-312.61	79.62	1083.72	-327.90	77.27	499.40
4.03000	-3477.83	109.79	24.52	-3634.76	105.18	26.08	-4148.20	262.68	157.82	-3512.97	271.58	231.39	-3691.62	-82.94	18.60	-3747.48	-72.87	34.31	-1875.92	90.09	334.45	-1857.59	74.58	331.69	-3704.80	49.06	1348.10	0.00	0.00	0.00	-3364.90	-52.05	1723.55	-3622.95	103.53	1779.98	-3776.22	154.66	1777.61	-4044.15	40.81	1693.80	485.97	-312.70	79.36	1083.48	-327.77	77.28	500.27
4.04000	-3477.83	109.79	24.52	-3620.44	104.06	27.69	-4149.11	263.01	161.64	-3510.03	272.07	235.35	-3669.12	-71.72	19.75	-3750.90	-64.60	32.89	-1875.92	90.09	334.45	-1857.59	74.58	331.69	-3698.96	50.65	1348.49	0.00	0.00	0.00	-3364.90	-52.05	1723.55	-3655.88	103.99	1784.50	-3771.69	155.16	1778.04	-4040.77	41.08	1693.29	486.27	-312.70	79.41	1083.12	-327.64	77.37	500.14
4.05000	-3477.83	109.79	24.52	-3648.58	104.01	23.86	-4149.86	263.29	165.50	-3507.08	272.51	239.33	-3647.55	-61.18	20.83	-3766.21	-60.63	28.23	-1875.92	90.09	334.45	-1857.59	74.58	331.69	-3688.71	51.05	1348.12	0.00	0.00	0.00	-3364.90	-52.05	1723.55	-3605.10	103.01	1781.51	-3767.11	155.66	1778.46	-4037.31	41.36	1692.77	485.56	-312.61	79.29	1083.47	-327.88	77.39	499.66
4.06000	-3477.83	109.79	24.52	-3598.46	102.41	32.46	-4150.47	263.52	169.39	-3504.09	272.90	243.33	-3626.87	-51.30	21.85	-3717.32	-57.22	32.81	-1875.92	90.09	334.45	-1857.59	74.58	331.69	-3666.88	51.45	1348.02	0.00	0.00	0.00	-3364.90	-52.05	1723.55	-3546.17	105.41	1778.83	-3762.49	156.17	1778.89	-4033.77	41.64	1692.25	486.16	-312.58	79.43	1083.45	-328.21	77.25	499.42
4.07000	-3477.83	109.79	24.52	-3638.49	105.32	26.68	-4150.94	263.70	173.30	-3501.08	273.23	247.36	-3607.09	-42.05	22.80	-3692.11	-53.67	37.44	-1875.92	90.09	334.45	-1857.59	74.58	331.69	-3682.02	51.64	1348.31	0.00	0.00	0.00	-3364.90	-52.05	1723.55	-3568.72	107.84	1780.32	-3757.83	156.67	1779.30	-4030.15	41.92	1691.72	486.00	-312.52	79.43	1083.45	-328.41	77.12	498.93
4.08000	-3477.83	109.79	24.52	-3614.39	104.08	31.26	-4151.26	263.82	177.25	-3498.05	273.51	251.40	-3588.16	-33.43	23.68	-3714.30	-53.16	27.80	-1875.92	90.09	334.45	-1857.59	74.58	331.69	-3684.65	52.65	1347.93	0.00	0.00	0.00	-3364.90	-52.05	1723.55	-3625.89	110.01	1782.28	-3753.12	157.17	1779.72	-4026.44	42.21	1691.19	485.48	-312.67	79.22	1083.99	-327.91	77.41	499.34
4.09000	-3477.83	109.79	24.52	-3605.06	104.27	34.66	-4151.43	263.90	181.22	-3494.99	273.75	255.47	-3570.09	-25.42	24.50	-3653.49	-52.88	37.63	-1875.92	90.09	334.45	-1857.59	74.58	331.69	-3692.34	53.82	1347.91	0.00	0.00	0.00	-3364.90	-52.05	1723.55	-3566.97	106.84	1778.60	-3748.36	157.68	1780.13	-4022.66	42.49	1690.66	486.44	-312.72	79.48	1083.35	-328.08	77.25	499.48
4.10000	-3477.83	109.79	24.52	-3629.64	105.12	28.75	-4151.45	263.93	185.21	-3491.90	273.93	259.56	-3552.85	-18.00	25.26	-3671.12	-51.54	34.37	-1875.92	90.09	334.45	-1857.59	74.58	331.69	-3683.60	54.10	1348.06	0.00	0.00	0.00	-3364.90	-52.05	1723.55	-3565.49	106.15	1778.18	-3743.56	158.18	1780.54	-4018.80	42.79	1690.12	486.08	-312.29	79.47	1083.40	-328.26	77.18	500.38
4.11000	-3477.83	109.79	24.52	-3570.28	106.45	38.88	-4151.34	263.90	189.24	-3488.79	274.06	263.67	-3536.41	-11.15	25.97	-3662.92	-54.18	34.04	-1875.92	90.09	334.45	-1857.59	74.58	331.69	-3668.69	53.30	1346.93	0.00	0.00	0.00	-3364.90	-52.05	1723.55	-3571.55	107.27	1777.65	-3738.72	158.68	1780.95	-4014.85	43.08	1689.58	485.64	-312.59	79.35	1083.58	-327.90	77.30	500.06
4.12000	-3477.83	109.79	24.52	-3628.71	104.00	27.79	-4151.08	263.83	193.28	-3485.65	274.15	267.79	-3520.77	-4.86	26.61	-3636.81	-53.64	36.73	-1875.92	90.09	334.45	-1857.59	74.58	331.69	-3674.74	54.82	1347.35	0.00	0.00	0.00	-3364.90	-52.05	1723.55	-3581.97	109.91	1776.96	-3733.83	159.19	1781.35	-4010.83	43.38	1689.04	485.98	-312.81	79.42	1083.10	-327.95	77.24	499.36
4.13000	-3477.83	109.79	24.52	-3584.05	103.79	37.66	-4150.67	263.71	197.36	-3482.49	274.18	271.94	-3505.89	0.90	27.19	-3611.99	-54.24	39.29	-1875.92	90.09	334.45	-1857.59	74.58	331.69	-3663.56	55.51	1346.99	0.00	0.00	0.00	-3364.90	-52.05	1723.55	-3537.90	109.52	1773.43	-3728.90	159.69	1781.75	-4006.73	43.69	1688.49	486.61	-312.59	79.56	1083.41	-328.22	77.39	499.03
4.14000	-3477.83	109.79	24.52	-3642.08	104.22	25.90	-4150.12	263.55	201.45	-3479.29	274.17	276.10	-3491.77	6.13	27.72	-3571.93	-53.21	45.12	-1875.92	90.09	334.45	-1857.59	74.58	331.69	-3657.13	55.17	1346.63	0.00	0.00	0.00	-3364.90	-52.05	1723.55	-3540.07	108.26	1776.22	-3723.93	160.19	1782.15	-4002.55	44.00	1687.94	485.88	-312.56	79.35	1083.92	-327.99	77.49	499.84
4.15000	-3477.83	109.79	24.52	-3628.95	104.78	30.80	-4149.43	263.33	205.57	-3476.07	274.11	280.28	-3478.39	10.86	28.20	-3508.56	-52.71	52.00	-1875.92	90.09	334.45	-1857.59	74.58	331.69	-3650.43	55.39	1346.10	0.00	0.00	0.00	-3364.90	-52.05	1723.55	-3545.89	108.40	1774.83	-3718.92	160.70	1782.54	-3998.29	44.31	1687.39	486.19	-312.33	79.76	1083.46	-327.79	77.41	499.30
4.16000	-3477.83	109.79	24.52	-3610.68	103.59	32.28	-4148.60	263.07	209.71	-3472.82	274.01	284.48	-3465.71	15.10	28.62	-3545.36	-52.79	43.26	-1875.92	90.09	334.45	-1857.59	74.58	331.69	-3641.25	55.98	1345.45	0.00	0.00	0.00	-3364.90	-52.05	1723.55	-3532.97	109.83	1774.04	-3713.86	161.20	1782.94	-3993.96	44.62	1686.84	485.72	-312.39	79.58	1083.51	-327.60	77.35	498.91
4.17000	-3477.83	109.79	24.52	-3599.99	104.54	34.31	-4147.62	262.77	213.87	-3469.54	273.86	288.69	-3453.74	18.87	29.00	-3505.10	-52.82	49.18	-1875.92	90.09	334.45	-1857.59	74.58	331.69	-3642.57	55.85	1345.46	0.00	0.00	0.00	-3364.90	-52.05	1723.55	-3501.28	109.15	1769.82	-3708.75	161.70	1783.32	-3989.55	44.94	1686.28	485.13	-312.71	79.27	1083.94	-327.87	77.40	499.83
4.18000	-3477.83	109.79	24.52	-3642.76	104.36	29.71	-4146.51	262.42	218.05	-3466.24	273.66	292.91	-3442.44	22.18	29.32	-3526.17	-50.34	44.89	-1875.92	90.09	334.45	-1857.59	74.58	331.69	-3648.08	55.19	1345.81	0.00	0.00	0.00	-3364.90	-52.05	1723.55	-3476.65	109.82	1769.25	-3703.61	162.20	1783.71	-3985.06	45.26	1685.72	486.06	-312.44	79.48	1083.57	-328.10	77.31	499.23
4.19000	-3477.83	109.79	24.52	-3580.19	107.51	39.00	-4145.25	262.03	222.25	-3462.90	273.42	297.15	-3431.79	25.06	29.60	-3506.89	-49.55	46.46	-1875.92	90.09	334.45	-1857.59	74.58	331.69	-3616.38	55.54	1344.69	0.00	0.00	0.00	-3364.90	-52.05	1723.55	-3485.74	109.21	1769.62	-3698.42	162.70	1784.09	-3980.50	45.58	1685.16	485.57	-312.31	79.32	1083.58	-328.13	77.40	499.08
4.20000	-3477.83	109.79	24.52	-3615.77	106.01	32.07	-4143.86	261.59	226.46	-3459.53	273.13	301.40	-3421.79	27.51	29.83	-3482.47	-48.30	49.08	-1875.92	90.09	334.45	-1857.59	74.58	331.69	-3642.75	55.00	1344.64	0.00	0.00	0.00	-3364.90	-52.05	1723.55	-3441.40	108.98	1763.41	-3693.20	163.20	1784.47	-3975.86	45.91	1684.60	485.63	-312.78	79.35	1083.51	-327.88	77.34	499.81
4.21000	-3477.83	109.79	24.52	-3625.53	104.87	29.80	-4142.32	261.11	230.70	-3456.14	272.81	305.67	-3412.40	29.56	30.02	-3453.78	-46.66	52.56	-1875.92	90.09	334.45	-1857.59	74.58	331.69	-3632.37	55.26	1344.22	0.00	0.00	0.00	-3364.90	-52.05	1723.55	-3505.39	110.96	1767.84	-3687.93	163.70	1784.85	-3971.15	46.24	1684.03	485.72	-312.82	79.28	1083.60	-327.89	77.27	498.99
4.22000	-3477.83	109.79	24.52	-3622.56	107.91	27.35	-4140.65	260.59	234.95	-3452.71	272.43	309.94	-3403.62	31.23	30.16	-3421.72	-44.69	56.74	-1875.92	90.09	334.45	-1857.59	74.58	331.69	-3633.76	55.47	1343.91	0.00	0.00	0.00	-3364.90	-52.05	1723.55	-3462.31	108.52	1764.12	-3682.61	164.20	1785.22	-3966.36	46.58	1683.46	485.95	-313.03	79.24	1083.60	-328.12	77.30	499.04
4.23000	-3477.83	109.79	24.52	-3631.70	110.34	25.66	-4138.84	260.02	239.22	-3449.25	272.02	314.23	-3395.42	32.53	30.26	-3387.16	-42.43	61.44	-1875.92	90.09	334.45	-1857.59	74.58	331.69	-3641.05	54.95	1342.80	0.00	0.00	0.00	-3364.90	-52.05	1723.55	-3471.65	107.28	1762.34	-3677.26	164.70	1785.59	-3961.49	46.92	1682.89	485.45	-312.92	79.21	1083.23	-328.06	77.23	499.93
4.24000	-3477.83	109.79	24.52	-3637.99	110.43	24.75	-4136.89	259.42	243.51	-3445.76	271.57	318.52	-3387.78	33.47	30.32	-3351.00	-39.95	66.49	-1875.92	90.09	334.45	-1857.59	74.58	331.69	-3618.01	54.64	1342.15	0.00	0.00	0.00	-3364.90	-52.05	1723.55	-3459.64	108.59	1760.33	-3671.86	165.20	1785.95	-3956.55	47.26	1682.32	485.53	-312.87	79.27	1083.40	-328.17	77.15	500.13
4.25000	-3477.83	109.79	24.52	-3626.86	109.08	27.95	-4134.80	258.77	247.81	-3442.25	271.07	322.83	-3380.68	34.08	30.35	-3314.13	-37.31	71.72	-1875.92	90.09	334.45	-1857.59	74.58	331.69	-3600.29	54.10	1341.48	0.00	0.00	0.00	-3364.90	-52.05	1723.55	-3477.21	104.42	1761.48	-3666.43	165.70	1786.32	-3951.54	47.60	1681.74	485.35	-312.49	79.28	1083.50	-328.47	77.14	499.71
4.26000	-3477.83	109.79	24.52	-3642.23	107.63	24.73	-4132.57	258.08	252.12	-3438.69	270.53	327.14	-3374.11	34.37	30.33	-3277.42	-34.55	76.94	-1875.92	90.09	334.45	-1857.59	74.58	331.69	-3623.75	53.94	1341.24	0.00	0.00	0.00	-3364.90	-52.05	1723.55	-3522.13	106.35	1761.03	-3660.95	166.20	1786.68	-3946.46	47.95	1681.17	485.66	-312.57	79.20	1083.56	-328.19	77.22	499.75
4.27000	-3477.83	109.79	24.52	-3660.21	108.72	21.44	-4130.21	257.36	256.44	-3435.11	269.96	331.47	-3368.04	34.36	30.29	-3241.77	-31.73	81.98	-1875.92	90.09	334.45	-1857.59	74.58	331.69	-3605.00	52.91	1340.65	0.00	0.00	0.00	-3364.90	-52.05	1723.55	-3517.50	102.63	1761.15	-3655.43	166.69	1787.04	-3941.30	48.31	1680.59	485.80	-312.38	79.39	1083.33	-327.99	77.31	499.78
4.28000	-3477.83	109.79	24.52	-3642.06	109.13	22.92	-4127.71	256.59	260.78	-3431.50	269.34	335.80	-3362.47	34.06	30.20	-3208.06	-28.91	86.68	-1875.92	90.09	334.45	-1857.59	74.58	331.69	-3591.59	53.63	1339.47	0.00	0.00	0.00	-3364.90	-52.05	1723.55	-3482.75	100.03	1757.83	-3649.87	167.19	1787.39	-3936.07	48.66	1680.01	485.53	-312.70	79.11	1083.26	-328.35	77.16	499.66
4.29000	-3477.83	109.79	24.52	-3614.02	109.79	27.28	-4125.08	255.79	265.13	-3427.85	268.69	340.13	-3357.35	33.50	30.09	-3177.17	-26.15	90.85	-1875.92	90.09	334.45	-1857.59	74.58	331.69	-3587.44	52.34	1339.24	0.00	0.00	0.00	-3364.90	-52.05	1723.55	-3534.62	100.74	1759.62	-3644.28	167.68	1787.74	-3930.77	49.02	1679.43	485.35	-312.92	79.14	1083.76	-328.30	77.37	500.17
4.30000	-3477.83	109.79	24.52	-3623.37	111.58	27.90	-4122.31	254.95	269.49	-3424.17	267.99	344.47	-3352.69	32.68	29.94	-3150.01	-23.50	94.33	-1875.92	90.09	334.45	-1857.59	74.58	331.69	-3582.72	52.01	1338.70	0.00	0.00	0.00	-3364.90	-52.05	1723.55	-3472.76	99.73	1756.24	-3638.64	168.18	1788.09	-3925.39	49.38	1678.85	485.40	-312.60	79.30	1083.35	-328.15	77.22	500.06
4.31000	-3477.83	109.79	24.52	-3616.38	109.73	28.46	-4119.41	254.08	273.86	-3420.45	267.26	348.82	-3348.46	31.63	29.77	-3127.44	-21.02	96.93	-1875.92	90.09	334.45	-1857.59	74.58	331.69	-3566.12	51.08	1337.72	0.00	0.00	0.00	-3364.90	-52.05	1723.55	-3474.42	98.45	1754.85	-3632.96	168.67	1788.43	-3919.95	49.75	1678.26	485.32	-312.59	79.29	1083.20	-328.01	77.26	499.27
4.32000	-3477.83	109.79	24.52	-3648.33	109.63	23.31	-4116.38	253.16	278.24	-3416.70	266.50	353.17	-3344.64	30.37	29.57	-3110.36	-18.76	98.49	-1875.92	90.09	334.45	-1857.59	74.58	331.69	-3581.16	50.41	1336.99	0.00	0.00	0.00	-3364.90	-52.05	1723.55	-3436.89	95.96	1751.83	-3627.24	169.16	1788.77	-3914.43	50.12	1677.68	486.34	-312.30	79.68	1083.23	-328.06	77.19	499.36
4.33000	-3477.83	109.79	24.52	-3618.56	109.84	27.95	-4113.21	252.22	282.63	-3412.92	265.70	357.52	-3341.20	28.90	29.34	-3099.66	-16.78	98.83	-1875.92	90.09	334.45	-1857.59	74.58	331.69	-3574.17	49.43	1336.62	0.00	0.00	0.00	-3364.90	-52.05	1723.55	-3479.88	93.76	1753.36	-3621.48	169.65	1789.11	-3908.85	50.49	1677.09	485.86	-312.46	79.45	1083.42	-328.30	77.10	499.87
4.34000	-3477.83	109.79	24.52	-3623.57	111.77	28.26	-4109.91	251.23	287.03	-3409.10	264.86	361.88	-3338.15	27.25	29.09	-3096.21	-15.14	97.78	-1875.92	90.09	334.45	-1857.59	74.58	331.69	-3561.70	48.30	1335.17	0.00	0.00	0.00	-3364.90	-52.05	1723.55	-3466.22	90.75	1751.90	-3615.68	170.14	1789.45	-3903.19	50.86	1676.50	486.42	-312.60	79.55	1083.46	-327.82	77.31	500.52
4.35000	-3477.83	109.79	24.52	-3613.65	111.25	33.10	-4106.47	250.22	291.43	-3405.25	263.98	366.24	-3335.44	25.44	28.81	-3100.92	-13.88	95.15	-1875.92	90.09	334.45	-1857.59	74.58	331.69	-3544.50	46.53	1334.87	0.00	0.00	0.00	-3364.90	-52.05	1723.55	-3516.14	90.66	1753.78	-3609.84	170.63	1789.78	-3897.47	51.24	1675.92	485.80	-312.46	79.36	1084.33	-327.75	77.60	498.84
4.36000	-3477.83	109.79	24.52	-3634.91	110.09	27.86	-4102.91	249.16	295.84	-3401.36	263.08	370.60	-3333.07	23.47	28.52	-3114.65	-13.07	90.78	-1875.92	90.09	334.45	-1857.59	74.58	331.69	-3564.08	46.07	1334.12	0.00	0.00	0.00	-3364.90	-52.05	1723.55	-3481.49	91.16	1750.11	-3603.97	171.11	1790.11	-3891.67	51.62	1675.33	486.01	-312.76	79.55	1083.53	-327.88	77.32	499.70
4.37000	-3477.83	109.79	24.52	-3648.45	108.28	25.90	-4099.21	248.08	300.25	-3397.44	262.13	374.96	-3331.02	21.38	28.20	-3138.31	-12.77	84.50	-1875.92	90.09	334.45	-1857.59	74.58	331.69	-3547.64	45.08	1334.19	0.00	0.00	0.00	-3364.90	-52.05	1723.55	-3529.37	85.65	1753.44	-3598.05	171.60	1790.43	-3885.81	52.01	1674.74	486.14	-312.55	79.55	1083.61	-327.84	77.36	500.03
4.38000	-3477.83	109.79	24.52	-3591.89	109.18	35.43	-4095.38	246.96	304.67	-3393.48	261.16	379.32	-3329.26	19.16	27.87	-3172.78	-13.02	76.13	-1875.92	90.09	334.45	-1857.59	74.58	331.69	-3534.34	44.38	1333.39	0.00	0.00	0.00	-3364.90	-52.05	1723.55	-3465.28	84.54	1749.86	-3592.10	172.08	1790.76	-3879.87	52.40	1674.15	485.64	-312.53	79.22	1083.69	-327.80	77.40	499.17
4.39000	-3477.83	109.79	24.52	-3586.20	108.23	35.21	-4091.43	245.81	309.09	-3389.48	260.15	383.68	-3327.78	16.85	27.52	-3218.93	-13.89	65.49	-1875.92	90.09	334.45	-1857.59	74.58	331.69	-3522.82	42.89	1333.66	0.00	0.00	0.00	-3364.90	-52.05	1723.55	-3432.53	82.50	1747.58	-3586.11	172.57	1791.08	-3873.87	52.79	1673.56	485.75	-312.64	79.24	1083.56	-328.03	77.23	499.31
4.40000	-3477.83	109.79	24.52	-3518.08	110.00	47.51	-4087.34	244.63	313.51	-3385.45	259.11	388.04	-3326.56	14.46	27.15	-3277.67	-15.43	52.41	-1875.92	90.09	334.45	-1857.59	74.58	331.69	-3532.52	41.61	1333.08	0.00	0.00	0.00	-3364.90	-52.05	1723.55	-3416.82	79.87	1747.31	-3580.08	173.05	1791.39	-3867.81	53.18	1672.96	485.60	-312.75	79.22	1083.15	-327.98	77.27	499.98
4.41000	-3477.83	109.79	24.52	-3603.97	109.24	33.75	-4083.12	243.42	317.94	-3381.38	258.04	392.39	-3325.58	12.01	26.77	-3349.82	-17.70	36.73	-1875.92	90.09	334.45	-1857.59	74.58	331.69	-3543.95	40.06	1333.47	0.00	0.00	0.00	-3364.90	-52.05	1723.55	-3464.73	76.73	1747.86	-3574.01	173.53	1791.70	-3861.67	53.58	1672.37	485.43	-312.75	79.18	1083.32	-327.78	77.45	500.30
4.42000	-3477.83	109.79	24.52	-3622.31	108.88	28.67	-4078.78	242.18	322.37	-3377.27	256.94	396.75	-3324.82	9.50	26.38	-3389.42	-19.02	28.20	-1875.92	90.09	334.45	-1857.59	74.58	331.69	-3518.22	37.79	1333.66	0.00	0.00	0.00	-3364.90	-52.05	1723.55	-3458.36	74.36	1746.72	-3567.90	174.01	1792.01	-3855.47	53.98	1671.78	485.43	-312.59	79.14	1083.52	-327.73	77.43	498.78
4.43000	-3477.83	109.79	24.52	-3641.10	109.30	26.46	-4074.30	240.91	326.80	-3373.13	255.81	401.09	-3324.26	6.97	25.98	-3417.47	-19.63	22.92	-1875.92	90.09	334.45	-1857.59	74.58	331.69	-3516.04	37.34	1333.85	0.00	0.00	0.00	-3364.90	-52.05	1723.55	-3424.39	71.55	1744.41	-3561.76	174.49	1792.32	-3849.20	54.38	1671.19	485.90	-312.67	79.35	1084.02	-327.88	77.51	499.35
4.44000	-3477.83	109.79	24.52	-3613.60	110.30	34.11	-4069.70	239.61	331.22	-3368.94	254.65	405.44	-3323.89	4.42	25.57	-3387.75	-19.14	29.33	-1875.92	90.09	334.45	-1857.59	74.58	331.69	-3514.86	35.96	1333.25	0.00	0.00	0.00	-3364.90	-52.05	1723.55	-3393.43	68.54	1744.05	-3555.57	174.96	1792.62	-3842.87	54.79	1670.60	485.98	-312.64	79.36	1083.92	-328.37	77.34	499.85
4.45000	-3477.83	109.79	24.52	-3582.94	110.18	39.72	-4064.97	238.29	335.65	-3364.72	253.46	409.78	-3323.68	1.88	25.15	-3359.31	-20.37	34.44	-1875.92	90.09	334.45	-1857.59	74.58	331.69	-3499.52	35.01	1334.30	0.00	0.00	0.00	-3364.90	-52.05	1723.55	-3412.35	68.93	1743.77	-3549.35	175.44	1792.92	-3836.47	55.20	1670.00	486.28	-312.56	79.46	1084.25	-328.38	77.40	499.48
4.46000	-3477.83	109.79	24.52	-3581.65	111.25	44.03	-4060.12	236.93	340.07	-3360.46	252.24	414.11	-3323.61	-0.65	24.72	-3336.30	-18.39	38.31	-1875.92	90.09	334.45	-1857.59	74.58	331.69	-3522.78	33.96	1334.06	0.00	0.00	0.00	-3364.90	-52.05	1723.55	-3410.33	67.37	1743.37	-3543.10	175.91	1793.22	-3830.01	55.61	1669.41	485.57	-312.94	79.27	1083.82	-328.00	77.33	499.34
4.47000	-3477.83	109.79	24.52	-3574.19	109.85	41.54	-4055.14	235.55	344.50	-3356.16	250.99	418.44	-3323.67	-3.13	24.29	-3319.05	-18.36	41.13	-1875.92	90.09	334.45	-1857.59	74.58	331.69	-3502.50	33.20	1334.02	0.00	0.00	0.00	-3364.90	-52.05	1723.55	-3392.85	65.31	1743.04	-3536.80	176.38	1793.51	-3823.48	56.03	1668.82	485.62	-312.92	79.26	1083.34	-327.94	77.39	499.45
4.48000	-3477.83	109.79	24.52	-3660.67	109.79	25.77	-4050.03	234.14	348.92	-3351.82	249.72	422.76	-3323.83	-5.57	23.86	-3337.66	-21.44	37.83	-1875.92	90.09	334.45	-1857.59	74.58	331.69	-3484.29	32.76	1335.32	0.00	0.00	0.00	-3364.90	-52.05	1723.55	-3384.37	60.42	1743.31	-3530.47	176.85	1793.80	-3816.88	56.45	1668.23	485.76	-312.63	79.48	1083.19	-327.98	77.17	500.18
4.49000	-3477.83	109.79	24.52	-3633.74	110.40	29.80	-4044.80	232.71	353.33	-3347.44	248.42	427.07	-3324.09	-7.93	23.43	-3316.33	-21.87	42.69	-1875.92	90.09	334.45	-1857.59	74.58	331.69	-3480.66	31.50	1336.09	0.00	0.00	0.00	-3364.89	-52.05	1723.55	-3395.99	59.89	1744.43	-3524.11	177.31	1794.09	-3810.23	56.87	1667.64	485.55	-312.68	79.37	1083.30	-327.88	77.16	499.20
4.50000	-3477.83	109.79	24.52	-3604.97	109.53	35.63	-4039.44	231.25	357.74	-3343.02	247.09	431.37	-3324.41	-10.20	22.99	-3389.04	-21.88	30.16	-1875.92	90.09	334.45	-1857.59	74.58	331.69	-3481.42	29.95	1336.26	0.00	0.00	0.00	-3353.49	-53.62	1721.94	-3345.05	56.88	1741.94	-3517.70	177.78	1794.37	-3803.51	57.29	1667.05	485.70	-312.53	79.42	1083.66	-327.79	77.42	499.23
4.51000	-3477.83	109.79	24.52	-3606.78	108.72	36.10	-4033.96	229.76	362.14	-3338.56	245.74	435.66	-3324.78	-12.37	22.56	-3306.90	-20.16	44.69	-1875.92	90.09	334.45	-1857.59	74.58	331.69	-3457.92	28.98	1336.76	0.00	0.00	0.00	-3315.46	-54.39	1720.41	-3393.35	56.28	1745.44	-3511.26	178.24	1794.65	-3796.72	57.72	1666.46	485.98	-312.69	79.42	1083.20	-328.01	77.29	499.33
4.52000	-3477.83	109.79	24.52	-3669.47	106.47	22.99	-4028.35	228.26	366.54	-3334.06	244.36	439.94	-3325.19	-14.41	22.13	-3387.82	-24.63	32.74	-1875.92	90.09	334.45	-1857.59	74.58	331.69	-3457.83	28.04	1337.01	0.00	0.00	0.00	-3358.79	-56.07	1723.01	-3356.31	55.34	1742.17	-3504.79	178.71	1794.93	-3789.88	58.15	1665.87	486.11	-312.57	79.46	1083.23	-328.12	77.22	499.08
4.53000	-3477.83	109.79	24.52	-3668.00	105.19	17.46	-4022.63	226.73	370.93	-3329.52	242.96	444.21	-3325.60	-16.32	21.71	-3392.41	-21.34	32.64	-1875.92	90.09	334.45	-1857.59	74.58	331.69	-3466.40	26.84	1337.72	0.00	0.00	0.00	-3350.38	-56.84	1723.64	-3335.14	52.99	1742.60	-3498.28	179.16	1795.20	-3782.97	58.59	1665.28	486.51	-312.43	79.60	1083.21	-327.75	77.20	499.57
4.54000	-3477.83	109.79	24.52	-3646.36	104.86	17.27	-4016.78	225.17	375.31	-3324.94	241.54	448.47	-3326.01	-18.07	21.29	-3412.59	-22.98	30.22	-1875.92	90.09	334.45	-1857.59	74.58	331.69	-3461.17	26.58	1337.90	0.00	0.00	0.00	-3368.16	-57.87	1722.45	-3404.63	50.22	1744.45	-3491.73	179.62	1795.47	-3776.00	59.03	1664.69	486.85	-312.45	79.69	1083.45	-328.07	77.21	499.58
4.55000	-3477.83	109.79	24.52	-3639.72	104.14	18.56	-4010.80	223.60	379.68	-3320.31	240.09	452.72	-3326.39	-19.65	20.88	-3382.75	-24.15	34.54	-1875.92	90.09	334.45	-1857.59	74.58	331.69	-3457.49	24.81	1338.30	0.00	0.00	0.00	-3358.84	-59.35	1722.32	-3370.67	50.15	1744.12	-3485.15	180.08	1795.74	-3768.97	59.47	1664.10	487.15	-312.46	79.72	1083.12	-328.42	77.01	499.42
4.56000	-3477.83	109.79	24.52	-3632.35	103.71	22.34	-4004.71	222.00	384.05	-3315.64	238.62	456.95	-3326.73	-21.04	20.48	-3345.99	-21.63	38.88	-1875.92	90.09	334.45	-1857.59	74.58	331.69	-3427.25	25.06	1337.45	0.00	0.00	0.00	-3352.04	-59.83	1722.50	-3354.83	49.46	1744.60	-3478.53	180.53	1796.00	-3761.87	59.91	1663.52	486.36	-312.83	79.42	1083.43	-327.81	77.44	499.61
4.57000	-3477.83	109.79	24.52	-3618.66	103.44	26.03	-3998.50	220.38	388.40	-3310.93	237.13	461.17	-3327.00	-22.22	20.10	-3309.43	-22.68	44.99	-1875.92	90.09	334.45	-1857.59	74.58	331.69	-3436.64	24.56	1339.00	0.00	0.00	0.00	-3310.91	-60.05	1719.99	-3352.43	47.81	1743.72	-3471.88	180.98	1796.26	-3754.72	60.35	1662.93	486.16	-312.67	79.46	1083.58	-328.03	77.42	499.77
4.58000	-3477.83	109.79	24.52	-3571.56	102.44	35.12	-3992.16	218.74	392.74	-3306.18	235.62	465.37	-3327.19	-23.18	19.72	-3380.28	-22.58	34.78	-1875.92	90.09	334.45	-1857.59	74.58	331.69	-3440.04	24.30	1339.81	0.00	0.00	0.00	-3294.79	-62.56	1719.24	-3339.68	46.82	1742.37	-3465.19	181.43	1796.52	-3747.51	60.80	1662.35	486.12	-312.86	79.43	1083.44	-327.95	77.36	499.10
4.59000	-3477.83	109.79	24.52	-3564.00	101.04	35.90	-3985.71	217.08	397.07	-3301.38	234.09	469.56	-3327.28	-23.90	19.36	-3342.03	-21.95	41.27	-1875.92	90.09	334.45	-1857.59	74.58	331.69	-3438.31	23.66	1340.25	0.00	0.00	0.00	-3306.11	-62.50	1720.43	-3331.01	47.19	1742.21	-3458.47	181.88	1796.77	-3740.23	61.25	1661.77	486.35	-312.71	79.52	1083.97	-328.33	77.34	499.17
4.60000	-3477.83	109.79	24.52	-3570.94	99.92	34.56	-3979.13	215.41	401.38	-3296.54	232.53	473.73	-3327.24	-24.36	19.01	-3350.10	-20.71	39.75	-1875.92	90.09	334.45	-1857.59	74.58	331.69	-3437.52	23.25	1341.13	0.00	0.00	0.00	-3332.83	-63.38	1723.08	-3336.52	47.20	1742.82	-3451.71	182.32	1797.02	-3732.90	61.71	1661.19	485.61	-312.58	79.25	1083.88	-327.95	77.41	499.91
4.61000	-3477.86	109.79	24.51	-3524.00	96.74	40.51	-3972.44	213.71	405.68	-3291.65	230.96	477.89	-3327.07	-24.54	18.68	-3326.74	-20.40	43.33	-1875.92	90.09	334.45	-1857.59	74.58	331.69	-3429.83	22.51	1341.20	0.00	0.00	0.00	-3334.63	-63.09	1723.68	-3345.89	47.66	1744.82	-3444.92	182.77	1797.27	-3725.51	62.17	1660.61	485.35	-312.67	79.26	1083.29	-327.96	77.16	500.34
4.62000	-3508.18	106.62	16.38	-3509.34	95.61	41.49	-3965.63	212.00	409.97	-3286.72	229.37	482.02	-3326.74	-24.43	18.37	-3301.40	-21.21	47.45	-1875.92	90.09	334.45	-1857.59	74.58	331.69	-3418.76	22.68	1342.31	0.00	0.00	0.00	-3310.14	-63.25	1722.66	-3311.55	49.28	1741.84	-3438.10	183.21	1797.52	-3718.06	62.63	1660.03	486.29	-312.67	79.52	1083.80	-328.04	77.49	499.90
4.63000	-3489.27	105.90	17.90	-3508.32	93.82	37.87	-3958.70	210.27	414.24	-3281.75	227.76	486.14	-3326.22	-24.02	18.08	-3307.92	-21.07	47.35	-1875.92	90.09	334.45	-1857.59	74.58	331.69	-3423.75	22.20	1342.64	0.00	0.00	0.00	-3309.53	-63.83	1723.21	-3300.75	49.08	1743.01	-3431.24	183.64	1797.76	-3710.55	63.09	1659.46	485.94	-312.70	79.37	1083.30	-327.98	77.24	499.86
4.64000	-3485.59	103.63	15.32	-3445.61	91.05	45.51	-3951.65	208.52	418.50	-3276.73	226.13	490.24	-3315.60	-26.46	18.59	-3343.00	-20.85	43.09	-1875.92	90.09	334.45	-1857.59	74.58	331.69	-3414.84	21.52	1343.01	0.00	0.00	0.00	-3314.52	-64.04	1722.64	-3282.76	48.43	1742.75	-3424.35	184.08	1797.99	-3702.99	63.56	1658.88	485.81	-312.67	79.32	1083.28	-327.93	77.16	499.69
4.65000	-3482.03	101.40	12.65	-3430.67	89.15	43.69	-3944.48	206.76	422.74	-3271.66	224.49	494.32	-3344.23	-21.99	13.43	-3340.25	-18.72	44.06	-1875.92	90.09	334.45	-1857.59	74.58	331.69	-3409.12	21.62	1342.89	0.00	0.00	0.00	-3302.43	-63.79	1723.75	-3284.35	47.91	1742.94	-3417.42	184.51	1798.23	-3695.36	64.02	1658.31	485.36	-312.66	79.38	1083.33	-328.30	77.06	498.96
4.66000	-3478.58	99.21	9.91	-3414.90	87.10	44.30	-3937.20	204.98	426.96	-3266.55	222.83	498.38	-3310.80	-21.07	18.91	-3366.33	-19.19	39.71	-1875.92	90.09	334.45	-1857.59	74.58	331.69	-3395.91	21.81	1342.83	0.00	0.00	0.00	-3251.29	-62.95	1720.96	-3298.65	47.24	1743.45	-3410.46	184.94	1798.46	-3687.68	64.50	1657.74	485.89	-312.71	79.40	1083.22	-328.06	77.14	499.78
4.67000	-3475.24	97.07	7.09	-3382.69	84.94	46.20	-3929.81	203.19	431.16	-3261.40	221.15	502.42	-3287.78	-20.52	22.32	-3322.11	-18.08	49.08	-1875.92	90.09	334.45	-1857.59	74.58	331.69	-3399.39	21.29	1343.25	0.00	0.00	0.00	-3281.54	-62.34	1723.16	-3313.79	47.85	1744.91	-3403.47	185.37	1798.68	-3679.95	64.97	1657.17	486.04	-312.55	79.46	1083.44	-328.21	77.13	499.19
4.68000	-3472.01	94.98	4.20	-3380.36	83.46	41.99	-3922.29	201.38	435.35	-3256.19	219.46	506.44	-3348.63	-23.88	12.44	-3324.46	-17.16	49.99	-1875.92	90.09	334.45	-1857.59	74.58	331.69	-3375.93	21.07	1343.20	0.00	0.00	0.00	-3254.41	-61.17	1723.64	-3268.57	48.55	1742.24	-3396.44	185.79	1798.91	-3672.15	65.45	1656.61	485.94	-312.51	79.53	1083.00	-328.09	77.17	500.24
4.69000	-3468.88	92.92	1.23	-3366.06	81.38	40.47	-3914.67	199.56	439.51	-3250.94	217.76	510.43	-3339.27	-19.46	15.71	-3340.76	-17.64	46.70	-1875.92	90.09	334.45	-1857.59	74.58	331.69	-3389.61	21.76	1342.90	0.00	0.00	0.00	-3263.15	-60.10	1724.60	-3249.38	49.24	1741.04	-3389.38	186.21	1799.13	-3664.30	65.93	1656.04	485.92	-312.75	79.40	1083.31	-328.06	77.21	500.30
4.70000	-3465.85	90.92	-1.79	-3318.66	81.03	44.70	-3906.93	197.73	443.66	-3245.64	216.04	514.40	-3295.82	-19.34	21.13	-3305.67	-18.00	51.91	-1875.92	90.09	334.45	-1857.59	74.58	331.69	-3374.16	21.85	1342.98	0.00	0.00	0.00	-3271.22	-61.94	1723.24	-3261.59	51.07	1740.97	-3382.29	186.63	1799.34	-3656.40	66.41	1655.48	486.24	-312.90	79.42	1082.95	-328.01	76.98	500.08
4.71000	-3462.91	88.96	-4.88	-3308.49	81.10	42.92	-3899.07	195.89	447.78	-3240.30	214.31	518.34	-3348.34	-21.06	13.21	-3369.72	-21.11	38.98	-1875.92	90.09	334.45	-1857.59	74.58	331.69	-3361.46	21.78	1342.78	0.00	0.00	0.00	-3263.95	-61.40	1724.37	-3235.29	52.66	1740.20	-3375.17	187.05	1799.56	-3648.44	66.89	1654.92	485.66	-312.83	79.38	1083.30	-328.03	77.05	500.08
4.72000	-3460.06	87.04	-8.03	-3269.05	81.16	45.96	-3891.10	194.03	451.88	-3234.90	212.56	522.26	-3353.23	-20.80	12.40	-3381.52	-22.34	36.67	-1875.92	90.09	334.45	-1857.59	74.58	331.69	-3366.08	21.90	1341.96	0.00	0.00	0.00	-3233.22	-59.85	1721.77	-3226.74	52.78	1740.14	-3368.02	187.46	1799.77	-3640.43	67.38	1654.37	485.04	-312.64	79.33	1083.63	-327.93	77.21	499.60
4.73000	-3457.29	85.17	-11.24	-3245.54	83.83	46.45	-3883.02	192.16	455.95	-3229.46	210.80	526.16	-3357.49	-20.62	11.80	-3369.48	-22.16	37.98	-1875.92	90.09	334.45	-1857.59	74.58	331.69	-3368.20	21.47	1341.93	0.00	0.00	0.00	-3237.74	-59.73	1722.09	-3232.66	53.11	1739.95	-3360.83	187.87	1799.97	-3632.36	67.87	1653.82	485.63	-312.74	79.21	1083.60	-327.83	77.30	498.86
4.74000	-3454.60	83.34	-14.51	-3216.99	84.73	49.31	-3874.83	190.28	460.00	-3223.97	209.03	530.03	-3361.12	-20.51	11.39	-3367.94	-21.77	36.38	-1875.92	90.09	334.45	-1857.59	74.58	331.69	-3348.49	22.46	1340.66	0.00	0.00	0.00	-3202.25	-56.57	1720.77	-3240.63	52.80	1740.29	-3353.61	188.28	1800.17	-3624.24	68.36	1653.27	485.93	-312.72	79.32	1083.35	-327.91	77.18	498.91
4.75000	-3451.99	81.56	-17.82	-3197.12	86.02	48.91	-3866.52	188.39	464.03	-3218.43	207.25	533.87	-3364.17	-20.48	11.17	-3368.47	-23.54	33.40	-1875.92	90.09	334.45	-1857.59	74.58	331.69	-3350.08	22.20	1340.48	0.00	0.00	0.00	-3211.97	-55.86	1719.46	-3239.63	54.28	1740.49	-3346.36	188.69	1800.37	-3616.07	68.86	1652.72	486.30	-312.80	79.49	1083.40	-328.08	77.22	498.95
4.76000	-3449.45	79.82	-21.18	-3144.33	88.99	55.33	-3858.10	186.50	468.03	-3212.84	205.46	537.68	-3366.64	-20.52	11.11	-3331.46	-25.93	40.11	-1875.92	90.09	334.45	-1857.59	74.58	331.69	-3331.85	22.35	1339.10	0.00	0.00	0.00	-3222.82	-55.98	1720.69	-3232.18	57.00	1739.11	-3339.08	189.09	1800.57	-3607.84	69.36	1652.17	485.74	-312.43	79.36	1083.29	-328.13	77.13	500.08
4.77000	-3446.98	78.13	-24.59	-3146.77	91.22	52.32	-3849.58	184.59	472.01	-3207.20	203.66	541.46	-3368.58	-20.62	11.21	-3316.65	-28.17	41.61	-1875.92	90.09	334.45	-1857.59	74.58	331.69	-3323.00	22.49	1338.20	0.00	0.00	0.00	-3214.98	-56.64	1720.97	-3191.75	56.32	1738.11	-3331.76	189.49	1800.76	-3599.56	69.86	1651.63	485.76	-312.95	79.25	1083.78	-328.23	77.26	499.75
4.78000	-3444.56	76.48	-28.03	-3083.78	91.80	58.37	-3840.94	182.68	475.96	-3201.51	201.85	545.22	-3370.00	-20.78	11.45	-3333.61	-27.55	37.14	-1875.92	90.09	334.45	-1857.59	74.58	331.69	-3322.67	23.21	1337.34	0.00	0.00	0.00	-3186.23	-53.98	1718.63	-3216.28	56.07	1737.75	-3324.42	189.88	1800.95	-3591.23	70.36	1651.10	486.09	-312.69	79.44	1083.85	-328.12	77.37	499.14
4.79000	-3442.21	74.87	-31.52	-3049.74	93.27	60.51	-3832.19	180.76	479.88	-3195.77	200.03	548.94	-3370.92	-21.00	11.82	-3335.84	-28.50	35.97	-1875.92	90.09	334.45	-1857.59	74.58	331.69	-3314.43	23.49	1336.35	0.00	0.00	0.00	-3211.45	-53.98	1718.54	-3233.92	58.35	1738.93	-3317.04	190.27	1801.14	-3582.85	70.87	1650.56	485.58	-312.83	79.31	1083.44	-328.06	77.28	500.11
4.80000	-3439.91	73.31	-35.04	-3017.78	94.69	62.33	-3823.33	178.83	483.77	-3189.98	198.21	552.64	-3371.38	-21.27	12.31	-3346.25	-29.12	34.40	-1875.92	90.09	334.45	-1857.59	74.58	331.69	-3296.86	24.12	1335.26	0.00	0.00	0.00	-3198.78	-52.10	1717.64	-3196.57	60.22	1735.80	-3309.64	190.66	1801.32	-3574.41	71.38	1650.03	485.45	-312.66	79.28	1083.96	-327.74	77.60	500.79
4.81000	-3437.66	71.79	-38.60	-2987.85	96.06	63.84	-3814.37	176.90	487.63	-3184.13	196.37	556.30	-3371.40	-21.59	12.91	-3359.97	-29.42	32.90	-1875.92	90.09	334.45	-1857.59	74.58	331.69	-3297.11	24.54	1334.30	0.00	0.00	0.00	-3199.56	-51.17	1718.15	-3209.64	61.14	1737.37	-3302.20	191.05	1801.50	-3565.93	71.89	1649.50	486.04	-312.54	79.41	1083.54	-327.89	77.42	499.41
4.82000	-3435.45	70.32	-42.18	-2959.87	97.37	65.05	-3805.29	174.96	491.47	-3178.24	194.53	559.93	-3370.99	-21.95	13.60	-3372.14	-29.41	31.89	-1875.92	90.09	334.45	-1857.59	74.58	331.69	-3274.32	24.82	1332.95	0.00	0.00	0.00	-3194.74	-49.68	1717.39	-3230.94	63.42	1737.63	-3294.73	191.43	1801.67	-3557.39	72.40	1648.98	485.24	-312.81	79.11	1082.79	-328.15	77.03	498.22
4.83000	-3433.28	68.88	-45.79	-2933.79	98.63	65.99	-3796.11	173.01	495.27	-3172.29	192.69	563.53	-3370.20	-22.35	14.38	-3377.87	-29.10	31.83	-1875.92	90.09	334.45	-1857.59	74.58	331.69	-3275.83	25.75	1332.03	0.00	0.00	0.00	-3178.32	-48.57	1716.59	-3229.89	66.78	1735.43	-3287.24	191.81	1801.85	-3548.81	72.92	1648.46	484.81	-312.79	79.10	1083.45	-328.09	77.25	498.80
4.84000	-3431.15	67.50	-49.42	-2909.54	99.85	66.65	-3786.82	171.06	499.04	-3166.30	190.84	567.09	-3369.04	-22.79	15.22	-3372.28	-28.50	33.17	-1875.92	90.09	334.45	-1857.59	74.58	331.69	-3267.65	26.62	1330.32	0.00	0.00	0.00	-3165.26	-44.48	1714.11	-3195.39	66.06	1732.99	-3279.71	192.19	1802.01	-3540.17	73.44	1647.94	485.10	-312.31	79.30	1083.19	-328.28	77.13	499.80
4.85000	-3429.05	66.15	-53.08	-2887.05	101.01	67.07	-3777.43	169.11	502.77	-3160.24	188.98	570.62	-3367.53	-23.25	16.12	-3333.18	-24.78	39.75	-1875.92	90.09	334.45	-1857.59	74.58	331.69	-3253.76	26.92	1329.46	0.00	0.00	0.00	-3172.32	-44.29	1714.61	-3190.28	66.43	1731.93	-3272.16	192.56	1802.18	-3531.49	73.96	1647.42	485.55	-312.56	79.42	1083.13	-327.90	77.29	499.29
4.86000	-3426.98	64.86	-56.75	-2866.26	102.14	67.24	-3767.93	167.16	506.48	-3154.14	187.12	574.11	-3365.71	-23.75	17.06	-3348.04	-28.11	36.50	-1875.92	90.09	334.45	-1857.59	74.58	331.69	-3240.63	28.61	1327.81	0.00	0.00	0.00	-3180.86	-43.22	1715.70	-3160.59	66.87	1730.26	-3264.57	192.93	1802.34	-3522.76	74.48	1646.92	485.34	-312.73	79.20	1083.70	-327.74	77.37	499.49
4.87000	-3424.93	63.60	-60.44	-2847.10	103.21	67.20	-3758.32	165.20	510.15	-3147.98	185.25	577.57	-3363.60	-24.26	18.04	-3378.04	-29.32	33.04	-1875.92	90.09	334.45	-1857.59	74.58	331.69	-3240.75	29.96	1326.13	0.00	0.00	0.00	-3146.73	-42.05	1712.05	-3155.14	69.36	1731.02	-3256.95	193.29	1802.50	-3513.97	75.01	1646.41	485.66	-312.53	79.37	1083.41	-327.88	77.39	499.18
4.88000	-3422.90	62.39	-64.13	-2829.51	104.25	66.94	-3748.61	163.24	513.78	-3141.77	183.39	580.99	-3361.21	-24.80	19.03	-3395.07	-30.23	31.32	-1875.92	90.09	334.45	-1857.59	74.58	331.69	-3227.74	30.56	1325.02	0.00	0.00	0.00	-3137.36	-40.44	1710.68	-3143.24	69.88	1728.62	-3249.31	193.66	1802.65	-3505.15	75.54	1645.91	486.12	-312.54	79.46	1083.57	-328.01	77.27	498.53
4.89000	-3420.88	61.22	-67.84	-2813.42	105.24	66.48	-3738.79	161.28	517.38	-3135.51	181.52	584.37	-3358.59	-25.35	20.03	-3384.31	-28.63	33.84	-1875.92	90.09	334.45	-1857.59	74.58	331.69	-3219.47	30.99	1323.73	0.00	0.00	0.00	-3139.59	-40.81	1710.30	-3154.85	70.99	1728.32	-3241.64	194.01	1802.80	-3496.27	76.07	1645.41	485.63	-312.60	79.35	1083.17	-327.77	77.10	499.22
4.90000	-3418.88	60.09	-71.55	-2798.77	106.20	65.84	-3728.87	159.32	520.94	-3129.19	179.64	587.72	-3355.74	-25.91	21.03	-3365.20	-26.63	36.92	-1875.92	90.09	334.45	-1857.59	74.58	331.69	-3229.19	31.72	1322.18	0.00	0.00	0.00	-3098.81	-37.27	1708.19	-3185.48	73.96	1729.79	-3233.94	194.37	1802.95	-3487.35	76.60	1644.92	485.94	-312.65	79.33	1083.22	-328.19	77.07	499.00
4.91000	-3416.87	59.01	-75.26	-2785.50	107.12	65.04	-3718.84	157.36	524.47	-3122.81	177.77	591.02	-3352.71	-26.47	22.01	-3357.12	-26.36	36.87	-1875.92	90.09	334.45	-1857.59	74.58	331.69	-3222.36	31.96	1320.80	0.00	0.00	0.00	-3119.16	-35.62	1708.07	-3133.13	73.57	1726.24	-3226.20	194.72	1803.09	-3478.38	77.14	1644.43	486.40	-312.31	79.54	1083.65	-328.08	77.22	499.40
4.92000	-3414.87	57.97	-78.97	-2773.53	108.00	64.07	-3708.71	155.40	527.96	-3116.38	175.90	594.29	-3349.50	-27.04	22.96	-3338.01	-27.16	37.56	-1875.92	90.09	334.45	-1857.59	74.58	331.69	-3204.51	33.79	1318.77	0.00	0.00	0.00	-3106.41	-34.53	1706.51	-3076.80	76.19	1722.71	-3218.45	195.07	1803.23	-3469.36	77.68	1643.95	486.08	-312.52	79.46	1084.06	-328.15	77.27	500.00
4.93000	-3412.87	56.97	-82.67	-2762.81	108.85	62.97	-3698.48	153.44	531.40	-3109.90	174.02	597.51	-3346.15	-27.61	23.87	-3384.23	-28.16	30.47	-1875.92	90.09	334.45	-1857.59	74.58	331.69	-3189.22	35.08	1317.30	0.00	0.00	0.00	-3081.30	-31.25	1705.80	-3090.70	78.80	1723.76	-3210.66	195.41	1803.37	-3460.30	78.22	1643.47	486.31	-312.36	79.54	1083.27	-328.43	77.00	499.60
4.94000	-3410.85	56.01	-86.37	-2753.27	109.66	61.74	-3688.15	151.48	534.81	-3103.36	172.15	600.70	-3342.69	-28.16	24.72	-3397.75	-28.89	28.24	-1875.92	90.09	334.45	-1857.59	74.58	331.69	-3188.98	35.91	1316.83	0.00	0.00	0.00	-3122.65	-31.78	1708.07	-3102.42	79.39	1723.85	-3202.84	195.75	1803.50	-3451.19	78.76	1642.99	486.66	-312.94	79.47	1083.40	-327.98	77.39	499.21
4.95000	-3408.83	55.10	-90.06	-2744.85	110.45	60.40	-3677.72	149.53	538.18	-3096.76	170.28	603.84	-3339.13	-28.71	25.50	-3428.59	-30.05	23.07	-1875.92	90.09	334.45	-1857.59	74.58	331.69	-3189.03	37.55	1316.10	0.00	0.00	0.00	-3085.61	-28.81	1705.96	-3067.90	80.87	1721.74	-3195.00	196.09	1803.63	-3442.03	79.31	1642.52	486.21	-312.80	79.44	1083.49	-328.33	77.13	499.60
4.96000	-3406.78	54.23	-93.74	-2737.47	111.20	58.96	-3667.18	147.58	541.51	-3090.11	168.40	606.94	-3335.50	-29.25	26.21	-3441.69	-30.73	20.57	-1875.92	90.09	334.45	-1857.59	74.58	331.69	-3168.51	38.17	1315.43	0.00	0.00	0.00	-3064.74	-27.73	1704.21	-3071.66	83.57	1723.62	-3187.13	196.42	1803.76	-3432.84	79.85	1642.06	485.64	-312.68	79.35	1083.87	-327.89	77.33	499.67
4.97000	-3404.72	53.40	-97.40	-2731.07	111.93	57.44	-3656.55	145.63	544.79	-3083.40	166.54	610.00	-3331.82	-29.76	26.82	-3427.75	-30.44	22.94	-1875.92	90.09	334.45	-1857.59	74.58	331.69	-3164.03	39.71	1314.69	0.00	0.00	0.00	-3025.36	-25.73	1702.24	-3058.45	84.14	1722.63	-3179.23	196.74	1803.88	-3423.60	80.40	1641.60	485.83	-312.85	79.26	1083.64	-327.89	77.43	499.14
4.98000	-3402.63	52.62	-101.04	-2725.60	112.63	55.84	-3645.81	143.69	548.03	-3076.63	164.67	613.01	-3328.13	-30.25	27.33	-3377.57	-28.68	32.35	-1875.92	90.09	334.45	-1857.59	74.58	331.69	-3154.27	41.72	1314.44	0.00	0.00	0.00	-3008.50	-23.89	1701.13	-3048.24	85.91	1722.37	-3171.31	197.07	1804.00	-3414.31	80.96	1641.14	485.54	-312.56	79.10	1083.68	-328.20	77.23	499.51
4.99000	-3400.51	51.88	-104.65	-2720.98	113.31	54.19	-3634.97	141.75	551.23	-3069.81	162.81	615.98	-3324.45	-30.72	27.72	-3360.51	-27.77	36.40	-1875.92	90.09	334.45	-1857.59	74.58	331.69	-3140.32	43.91	1314.98	0.00	0.00	0.00	-2991.88	-22.10	1700.11	-3027.79	88.79	1722.41	-3163.36	197.39	1804.11	-3404.98	81.51	1640.69	485.61	-312.63	79.32	1083.38	-327.76	77.34	500.03
5.00000	-3398.36	51.18	-108.24	-2717.15	113.96	52.49	-3624.04	139.82	554.38	-3062.92	160.95	618.90	-3320.79	-31.15	27.99	-3251.57	-24.28	55.65	-1875.92	90.09	334.45	-1857.59	74.58	331.69	-3126.21	45.68	1315.01	0.00	0.00	0.00	-2975.49	-20.35	1699.17	-3019.60	90.11	1720.98	-3155.38	197.70	1804.23	-3395.61	82.07	1640.25	486.15	-312.91	79.44	1083.32	-327.95	77.25	499.55
5.01000	-3396.16	50.52	-111.81	-2714.04	114.59	50.77	-3613.01	137.89	557.49	-3055.98	159.10	621.78	-3317.20	-31.55	28.11	-3202.50	-22.65	65.30	-1875.92	90.09	334.45	-1857.59	74.58	331.69	-3130.24	47.19	1315.13	0.00	0.00	0.00	-2959.32	-18.64	1698.30	-3015.57	91.88	1721.36	-3147.37	198.02	1804.33	-3386.19	82.63	1639.81	485.59	-312.59	79.33	1083.75	-328.29	77.31	498.92
5.02000	-3393.93	49.91	-115.34	-2711.60	115.20	49.03	-3601.88	135.97	560.55	-3048.98	157.25	624.61	-3313.68	-31.91	28.08	-3176.93	-21.84	71.62	-1875.92	90.09	334.45	-1857.59	74.58	331.69	-3111.37	49.50	1316.07	0.00	0.00	0.00	-2943.38	-16.98	1697.52	-3016.57	94.21	1723.11	-3139.34	198.32	1804.44	-3376.74	83.19	1639.38	485.00	-312.63	79.19	1083.86	-327.97	77.48	499.11
5.03000	-3391.64	49.33	-118.83	-2709.75	115.79	47.29	-3590.65	134.06	563.57	-3041.92	155.40	627.39	-3310.27	-32.22	27.88	-3170.62	-21.71	75.00	-1875.92	90.09	334.45	-1857.59	74.58	331.69	-3111.92	50.53	1316.89	0.00	0.00	0.00	-2927.66	-15.35	1696.81	-3030.69	94.86	1725.16	-3131.28	198.63	1804.54	-3367.24	83.75	1638.95	485.24	-312.47	79.18	1083.18	-327.77	77.38	498.90
5.04000	-3389.31	48.80	-122.29	-2708.43	116.37	45.56	-3579.32	132.15	566.54	-3034.80	153.57	630.13	-3306.99	-32.49	27.50	-3179.31	-22.09	75.79	-1875.92	90.09	334.45	-1857.59	74.58	331.69	-3094.65	52.95	1317.56	0.00	0.00	0.00	-2912.16	-13.77	1696.18	-2995.56	96.94	1725.58	-3123.20	198.92	1804.64	-3357.70	84.32	1638.53	485.60	-312.56	79.28	1082.80	-327.79	77.18	499.29
5.05000	-3386.92	48.31	-125.71	-2707.57	116.93	43.86	-3567.90	130.26	569.46	-3027.63	151.74	632.81	-3303.87	-32.71	26.94	-3198.77	-22.83	74.38	-1875.92	90.09	334.45	-1857.59	74.58	331.69	-3078.02	54.74	1319.14	0.00	0.00	0.00	-2896.88	-12.23	1695.63	-3015.94	99.77	1729.87	-3115.09	199.22	1804.73	-3348.12	84.88	1638.11	486.30	-312.66	79.53	1083.45	-327.87	77.50	499.95
5.06000	-3384.47	47.86	-129.08	-2707.12	117.48	42.20	-3556.38	128.37	572.33	-3020.39	149.92	635.45	-3300.92	-32.86	26.17	-3224.74	-23.77	71.14	-1875.92	90.09	334.45	-1857.59	74.58	331.69	-3069.64	56.76	1320.33	0.00	0.00	0.00	-2881.81	-10.73	1695.14	-3017.76	102.75	1730.95	-3106.95	199.51	1804.82	-3338.49	85.45	1637.70	485.38	-312.93	79.19	1083.24	-328.25	77.12	499.60
5.07000	-3381.95	47.46	-132.41	-2707.00	118.01	40.60	-3544.77	126.50	575.15	-3013.09	148.11	638.03	-3298.18	-32.96	25.18	-3252.97	-24.76	66.42	-1875.92	90.09	334.45	-1857.59	74.58	331.69	-3053.07	58.21	1321.91	0.00	0.00	0.00	-2866.96	-9.27	1694.73	-2977.63	104.50	1731.54	-3098.79	199.79	1804.91	-3328.83	86.03	1637.29	486.32	-312.70	79.42	1083.47	-327.91	77.29	499.53
5.08000	-3379.36	47.09	-135.68	-2707.15	118.54	39.06	-3533.06	124.63	577.92	-3005.73	146.30	640.56	-3295.68	-33.00	23.97	-3279.24	-25.64	60.62	-1875.92	90.09	334.45	-1857.59	74.58	331.69	-3049.19	60.73	1323.59	0.00	0.00	0.00	-2852.31	-7.85	1694.39	-2973.00	105.14	1733.02	-3090.60	200.08	1804.99	-3319.13	86.60	1636.89	485.61	-312.89	79.20	1082.96	-327.93	77.23	499.46
5.09000	-3376.70	46.77	-138.91	-2707.50	119.05	37.61	-3521.26	122.78	580.64	-2998.31	144.51	643.04	-3293.42	-32.96	22.51	-3299.27	-26.26	54.09	-1875.92	90.09	334.45	-1857.59	74.58	331.69	-3040.35	62.77	1325.57	0.00	0.00	0.00	-2837.87	-6.47	1694.12	-2959.81	108.94	1735.04	-3082.39	200.35	1805.07	-3309.39	87.18	1636.50	486.27	-312.76	79.43	1083.00	-328.35	76.97	499.57
5.10000	-3373.96	46.49	-142.07	-2708.00	119.56	36.26	-3509.36	120.93	583.31	-2990.83	142.72	645.47	-3291.45	-32.85	20.80	-3308.90	-26.46	47.21	-1875.92	90.09	334.45	-1857.59	74.58	331.69	-3028.45	64.88	1327.40	0.00	0.00	0.00	-2823.62	-5.13	1693.92	-2947.97	109.34	1734.91	-3074.16	200.62	1805.14	-3299.61	87.76	1636.11	486.12	-312.84	79.41	1083.31	-328.46	77.06	500.35
5.11000	-3371.14	46.25	-145.18	-2708.58	120.06	35.01	-3497.37	119.10	585.92	-2983.28	140.95	647.85	-3289.79	-32.67	18.83	-3360.54	-27.52	35.69	-1875.92	90.09	334.45	-1857.59	74.58	331.69	-3027.06	66.99	1329.31	0.00	0.00	0.00	-2809.58	-3.82	1693.78	-2946.64	109.98	1738.64	-3065.89	200.89	1805.21	-3289.79	88.34	1635.73	485.77	-312.65	79.41	1083.95	-327.95	77.52	500.33
5.12000	-3368.23	46.05	-148.22	-2709.16	120.56	33.89	-3485.29	117.29	588.48	-2975.68	139.19	650.17	-3288.48	-32.40	16.57	-3331.59	-25.98	32.62	-1875.92	90.09	334.45	-1857.59	74.58	331.69	-3024.84	69.80	1331.33	0.00	0.00	0.00	-2795.74	-2.55	1693.71	-2929.91	114.07	1739.88	-3057.61	201.15	1805.28	-3279.93	88.92	1635.36	486.92	-312.72	79.57	1083.70	-327.89	77.31	499.09
5.13000	-3365.23	45.89	-151.20	-2709.69	121.06	32.92	-3473.11	115.48	590.98	-2968.01	137.44	652.43	-3313.17	-34.52	9.82	-3329.02	-26.51	25.01	-1875.92	90.09	334.45	-1857.59	74.58	331.69	-3013.50	71.50	1332.87	0.00	0.00	0.00	-2782.09	-1.32	1693.71	-2940.55	116.26	1742.19	-3049.30	201.41	1805.35	-3270.04	89.51	1634.99	486.62	-312.59	79.72	1082.85	-328.05	77.06	499.76
5.14000	-3362.14	45.78	-154.11	-2710.10	121.56	32.09	-3460.85	113.69	593.43	-2960.28	135.70	654.64	-3323.97	-31.91	7.88	-3273.14	-25.24	29.67	-1875.92	90.09	334.45	-1857.59	74.58	331.69	-2989.93	73.31	1334.45	0.00	0.00	0.00	-2768.64	-0.12	1693.76	-2936.18	117.13	1744.72	-3040.96	201.67	1805.41	-3260.11	90.09	1634.63	485.53	-312.80	79.28	1082.83	-328.01	77.19	500.28
5.15000	-3358.94	45.70	-156.95	-2710.33	122.05	31.43	-3448.49	111.92	595.83	-2952.48	133.97	656.79	-3284.10	-31.88	9.86	-3286.52	-26.17	26.49	-1875.92	90.09	334.45	-1857.59	74.58	331.69	-2986.33	75.13	1336.02	0.00	0.00	0.00	-2755.37	1.04	1693.88	-2919.29	118.16	1743.59	-3032.61	201.91	1805.46	-3250.14	90.68	1634.28	485.67	-312.49	79.43	1083.17	-328.01	77.29	499.83
5.16000	-3355.64	45.67	-159.72	-2710.32	122.55	30.95	-3436.04	110.16	598.16	-2944.62	132.26	658.89	-3287.21	-31.02	6.19	-3278.16	-25.86	28.85	-1875.92	90.09	334.45	-1857.59	74.58	331.69	-2975.26	76.85	1336.85	0.00	0.00	0.00	-2742.29	2.16	1694.06	-2908.60	121.63	1746.47	-3024.22	202.16	1805.52	-3240.13	91.27	1633.93	486.13	-312.61	79.48	1083.41	-328.10	77.24	499.50
5.17000	-3352.23	45.68	-162.40	-2724.10	122.11	28.18	-3423.50	108.41	600.44	-2936.70	130.57	660.93	-3280.13	-31.98	5.26	-3274.31	-26.39	29.81	-1875.92	90.09	334.45	-1857.59	74.58	331.69	-2961.39	79.36	1338.22	0.00	0.00	0.00	-2729.39	3.25	1694.29	-2899.47	123.93	1747.68	-3015.82	202.40	1805.57	-3230.09	91.87	1633.59	486.15	-312.61	79.49	1083.93	-328.16	77.31	499.63
5.18000	-3348.71	45.72	-165.01	-2710.05	122.84	29.04	-3410.87	106.69	602.66	-2928.71	128.89	662.91	-3315.69	-33.51	-4.88	-3269.44	-27.26	31.59	-1875.92	90.09	334.45	-1857.59	74.58	331.69	-2954.21	80.95	1339.30	0.00	0.00	0.00	-2716.67	4.31	1694.59	-2865.05	125.40	1748.94	-3007.39	202.63	1805.61	-3220.01	92.46	1633.26	485.27	-312.62	79.22	1083.61	-327.80	77.35	499.63
5.19000	-3345.07	45.81	-167.53	-2698.15	121.58	30.83	-3398.15	104.98	604.82	-2920.66	127.22	664.83	-3318.95	-32.75	-8.71	-3256.98	-26.62	31.25	-1875.92	90.09	334.45	-1857.59	74.58	331.69	-2949.82	82.37	1339.94	0.00	0.00	0.00	-2704.13	5.33	1694.94	-2844.51	127.44	1748.75	-2998.94	202.86	1805.66	-3209.90	93.06	1632.93	485.09	-312.74	79.14	1083.15	-328.08	77.18	499.82
5.20000	-3341.31	45.94	-169.96	-2702.98	125.74	30.96	-3385.35	103.29	606.92	-2912.54	125.57	666.69	-3273.65	-30.29	-1.13	-3244.50	-25.73	37.17	-1875.92	90.09	334.45	-1857.59	74.58	331.69	-2935.06	83.31	1341.20	0.00	0.00	0.00	-2691.77	6.32	1695.34	-2847.62	129.82	1750.23	-2990.46	203.08	1805.69	-3199.75	93.66	1632.61	485.60	-312.81	79.35	1083.40	-327.91	77.29	499.46
5.21000	-3337.42	46.11	-172.31	-2704.57	125.57	28.99	-3372.45	101.61	608.96	-2904.36	123.94	668.49	-3216.68	-27.50	9.37	-3227.26	-22.37	42.08	-1875.92	90.09	334.45	-1857.59	74.58	331.69	-2906.50	85.09	1342.06	0.00	0.00	0.00	-2679.57	7.28	1695.80	-2825.50	130.95	1749.59	-2981.96	203.30	1805.73	-3189.57	94.26	1632.30	486.09	-312.94	79.40	1083.20	-328.00	77.17	499.19
5.22000	-3333.40	46.32	-174.56	-2724.35	126.15	26.79	-3359.47	99.96	610.94	-2896.11	122.32	670.22	-3212.68	-23.22	12.46	-3189.90	-18.53	49.20	-1875.92	90.09	334.45	-1857.59	74.58	331.69	-2908.93	86.46	1343.16	0.00	0.00	0.00	-2667.55	8.20	1696.31	-2809.04	132.76	1749.40	-2973.44	203.52	1805.76	-3179.36	94.86	1631.99	484.92	-312.72	79.15	1083.53	-328.44	77.18	498.85
5.23000	-3329.25	46.57	-176.72	-2700.56	124.64	30.33	-3346.40	98.33	612.85	-2887.80	120.72	671.90	-3188.15	-17.20	17.27	-3171.93	-14.65	53.04	-1875.92	90.09	334.45	-1857.59	74.58	331.69	-2901.99	87.67	1344.07	0.00	0.00	0.00	-2655.69	9.09	1696.87	-2810.91	133.81	1752.28	-2964.90	203.72	1805.79	-3169.11	95.47	1631.70	486.12	-312.39	79.39	1083.28	-327.86	77.23	499.52
5.24000	-3324.95	46.86	-178.77	-2711.12	126.91	28.30	-3333.24	96.71	614.71	-2879.42	119.14	673.51	-3158.77	-12.47	21.50	-3120.37	-10.55	61.10	-1875.92	90.09	334.45	-1857.59	74.58	331.69	-2900.71	89.00	1345.08	0.00	0.00	0.00	-2644.00	9.96	1697.48	-2815.63	134.60	1753.57	-2956.33	203.93	1805.81	-3158.83	96.07	1631.41	485.80	-312.56	79.25	1083.77	-327.96	77.40	499.63
5.25000	-3320.51	47.19	-180.73	-2719.73	127.88	26.00	-3320.00	95.12	616.49	-2870.97	117.58	675.06	-3134.43	-7.56	22.80	-3097.66	-5.72	63.71	-1875.92	90.09	334.45	-1857.59	74.58	331.69	-2886.73	89.64	1346.30	0.00	0.00	0.00	-2632.47	10.79	1698.13	-2787.04	135.29	1753.56	-2947.75	204.13	1805.83	-3148.51	96.68	1631.12	485.95	-312.55	79.37	1083.57	-328.19	77.19	499.35
5.26000	-3315.93	47.56	-182.58	-2699.03	127.11	30.91	-3306.67	93.55	618.22	-2862.46	116.04	676.54	-3101.45	-3.00	25.96	-3076.35	-1.08	64.74	-1875.92	90.09	334.45	-1857.59	74.58	331.69	-2876.77	91.35	1347.57	0.00	0.00	0.00	-2621.10	11.59	1698.84	-2794.73	138.13	1754.53	-2939.14	204.32	1805.85	-3138.16	97.29	1630.85	486.26	-312.60	79.50	1082.52	-328.21	76.82	500.22
5.27000	-3311.19	47.97	-184.32	-2724.85	126.65	27.48	-3293.25	92.00	619.88	-2853.88	114.52	677.96	-3078.78	1.98	27.84	-3046.76	2.97	66.27	-1875.92	90.09	334.45	-1857.59	74.58	331.69	-2869.30	92.42	1348.80	0.00	0.00	0.00	-2609.88	12.36	1699.59	-2824.32	140.69	1758.31	-2930.51	204.51	1805.86	-3127.78	97.90	1630.58	486.71	-312.64	79.54	1082.88	-328.02	77.08	499.79
5.28000	-3306.29	48.42	-185.95	-2725.82	129.30	27.28	-3279.75	90.47	621.47	-2845.23	113.02	679.31	-3020.22	5.30	33.57	-3025.86	6.34	66.42	-1875.92	90.09	334.45	-1857.59	74.58	331.69	-2854.98	94.06	1349.18	0.00	0.00	0.00	-2598.82	13.11	1700.38	-2769.24	140.34	1757.41	-2921.85	204.69	1805.87	-3117.37	98.52	1630.32	485.92	-312.42	79.37	1083.10	-327.81	77.27	499.84
5.29000	-3301.23	48.91	-187.46	-2714.59	127.81	27.08	-3266.17	88.97	622.99	-2836.51	111.54	680.60	-3014.06	8.68	31.35	-2969.81	9.09	71.74	-1875.92	90.09	334.45	-1857.59	74.58	331.69	-2848.72	95.46	1350.75	0.00	0.00	0.00	-2587.90	13.82	1701.22	-2758.40	140.33	1757.34	-2913.18	204.86	1805.87	-3106.93	99.14	1630.07	485.51	-312.75	79.20	1083.20	-328.17	77.08	500.07
5.30000	-3296.01	49.44	-188.86	-2710.95	127.42	28.18	-3252.50	87.49	624.45	-2827.72	110.09	681.82	-2965.81	12.01	35.67	-2944.54	11.06	72.44	-1875.92	90.09	334.45	-1857.59	74.58	331.69	-2840.53	97.35	1352.37	0.00	0.00	0.00	-2577.14	14.51	1702.09	-2786.29	142.35	1760.28	-2904.49	205.04	1805.87	-3096.46	99.75	1629.83	486.41	-312.54	79.41	1083.17	-327.90	77.13	499.64
5.31000	-3290.61	50.01	-190.14	-2699.04	126.95	30.24	-3238.75	86.04	625.83	-2818.87	108.66	682.97	-2944.57	13.47	35.28	-2899.13	13.90	75.74	-1875.92	90.09	334.45	-1857.59	74.58	331.69	-2837.34	98.85	1353.63	0.00	0.00	0.00	-2566.52	15.17	1703.01	-2778.50	142.76	1760.31	-2895.77	205.20	1805.87	-3085.95	100.37	1629.60	486.69	-312.72	79.52	1083.69	-327.91	77.29	499.58
5.32000	-3285.04	50.62	-191.29	-2708.12	127.00	29.82	-3224.92	84.61	627.15	-2809.94	107.25	684.05	-2891.22	16.22	39.62	-2865.91	16.54	76.44	-1875.92	90.09	334.45	-1857.59	74.58	331.69	-2824.47	99.91	1354.04	0.00	0.00	0.00	-2556.04	15.80	1703.97	-2760.85	144.89	1761.56	-2887.03	205.36	1805.86	-3075.42	100.99	1629.37	486.35	-312.39	79.61	1083.15	-328.09	77.16	500.32
5.33000	-3279.29	51.27	-192.32	-2711.53	127.53	26.89	-3211.01	83.20	628.40	-2800.95	105.86	685.06	-2857.59	18.31	40.90	-2862.09	18.09	72.31	-1875.92	90.09	334.45	-1857.59	74.58	331.69	-2813.80	100.97	1355.21	0.00	0.00	0.00	-2545.70	16.41	1704.96	-2726.02	145.62	1761.84	-2878.28	205.52	1805.85	-3064.86	101.62	1629.15	485.80	-312.53	79.42	1083.42	-328.03	77.26	500.38
5.34000	-3273.36	51.96	-193.21	-2701.40	127.47	31.92	-3197.01	81.83	629.57	-2791.88	104.50	686.00	-2808.08	20.86	43.83	-2825.32	19.78	72.52	-1875.92	90.09	334.45	-1857.59	74.58	331.69	-2810.98	102.62	1356.02	0.00	0.00	0.00	-2535.49	16.99	1705.99	-2711.28	145.63	1761.19	-2869.50	205.66	1805.84	-3054.26	102.24	1628.94	485.51	-312.91	79.19	1083.48	-327.90	77.22	499.65
5.35000	-3267.24	52.69	-193.98	-2709.76	127.78	29.08	-3182.93	80.48	630.68	-2782.75	103.16	686.87	-2762.49	20.97	46.99	-2783.17	21.04	72.56	-1875.92	90.09	334.45	-1857.59	74.58	331.69	-2802.33	102.83	1356.80	0.00	0.00	0.00	-2525.42	17.55	1707.05	-2721.76	146.84	1764.03	-2860.70	205.81	1805.82	-3043.64	102.87	1628.74	486.09	-312.29	79.55	1083.70	-327.94	77.29	500.00
5.36000	-3260.93	53.46	-194.60	-2681.77	126.42	34.75	-3168.77	79.16	631.71	-2773.54	101.85	687.67	-2740.65	22.64	43.51	-2743.55	22.03	72.52	-1875.92	90.09	334.45	-1857.59	74.58	331.69	-2796.25	105.15	1356.60	0.00	0.00	0.00	-2515.48	18.08	1708.15	-2712.99	146.23	1764.85	-2851.88	205.95	1805.80	-3032.99	103.50	1628.55	485.85	-312.53	79.41	1083.65	-328.05	77.17	500.19
5.37000	-3254.42	54.26	-195.09	-2686.20	125.27	35.55	-3154.54	77.86	632.67	-2764.26	100.57	688.40	-2684.40	24.17	47.80	-2712.68	23.25	69.06	-1875.92	90.09	334.45	-1857.59	74.58	331.69	-2783.78	106.22	1357.04	0.00	0.00	0.00	-2505.67	18.58	1709.28	-2692.89	146.79	1765.41	-2843.05	206.08	1805.77	-3022.32	104.13	1628.37	485.60	-313.04	79.08	1083.72	-327.90	77.33	499.97
5.38000	-3247.71	55.11	-195.44	-2681.84	124.68	38.69	-3140.22	76.60	633.55	-2754.92	99.31	689.05	-2635.15	24.59	49.83	-2699.16	24.68	64.32	-1875.92	90.09	334.45	-1857.59	74.58	331.69	-2780.54	107.46	1357.41	0.00	0.00	0.00	-2495.98	19.07	1710.44	-2700.84	147.38	1767.98	-2834.19	206.20	1805.74	-3011.61	104.76	1628.19	485.64	-312.50	79.30	1083.62	-327.90	77.25	500.38
5.39000	-3240.79	55.99	-195.64	-2702.82	125.79	35.68	-3125.82	75.36	634.36	-2745.50	98.08	689.63	-2618.28	26.71	45.50	-2655.33	27.00	64.27	-1875.92	90.09	334.45	-1857.59	74.58	331.69	-2762.72	108.02	1356.96	0.00	0.00	0.00	-2486.42	19.53	1711.63	-2692.59	147.17	1768.00	-2825.31	206.32	1805.71	-3000.88	105.39	1628.03	485.39	-312.65	79.29	1083.27	-327.98	77.15	500.03
5.40000	-3233.66	56.92	-195.69	-2692.22	126.15	38.15	-3111.35	74.16	635.09	-2736.00	96.88	690.13	-2602.66	29.09	42.18	-2634.09	28.69	60.59	-1875.92	90.09	334.45	-1857.59	74.58	331.69	-2758.24	109.67	1357.44	0.00	0.00	0.00	-2476.97	19.96	1712.85	-2683.50	147.76	1767.63	-2816.42	206.44	1805.67	-2990.12	106.03	1627.87	487.13	-312.46	79.79	1083.61	-327.92	77.33	500.01
5.41000	-3226.32	57.88	-195.60	-2685.61	126.63	38.87	-3096.79	72.99	635.74	-2726.44	95.71	690.56	-2576.78	31.52	41.29	-2573.90	31.44	64.55	-1875.92	90.09	334.45	-1857.59	74.58	331.69	-2748.43	110.81	1356.78	0.00	0.00	0.00	-2467.65	20.38	1714.09	-2663.95	148.46	1767.06	-2807.50	206.54	1805.63	-2979.34	106.67	1627.73	485.76	-312.66	79.36	1083.63	-328.08	77.28	499.20
5.42000	-3218.77	58.88	-195.34	-2693.78	129.42	35.36	-3082.16	71.84	636.32	-2716.80	94.57	690.92	-2518.33	33.84	46.27	-2536.93	33.51	64.20	-1875.92	90.09	334.45	-1857.59	74.58	331.69	-2738.86	111.50	1356.00	0.00	0.00	0.00	-2458.43	20.77	1715.36	-2669.95	148.71	1769.54	-2798.57	206.65	1805.59	-2968.52	107.30	1627.59	485.78	-312.91	79.13	1083.62	-328.06	77.41	500.21
5.43000	-3210.98	59.92	-194.93	-2692.50	130.44	33.82	-3067.46	70.73	636.82	-2707.09	93.46	691.19	-2467.48	35.10	50.06	-2520.19	36.21	61.23	-1875.92	90.09	334.45	-1857.59	74.58	331.69	-2721.36	113.36	1355.79	0.00	0.00	0.00	-2449.33	21.15	1716.65	-2648.57	149.28	1767.51	-2789.62	206.74	1805.54	-2957.69	107.94	1627.46	486.43	-312.71	79.55	1083.76	-327.95	77.42	500.27
5.44000	-3202.97	61.00	-194.36	-2686.37	130.05	32.23	-3052.67	69.66	637.24	-2697.31	92.37	691.39	-2437.17	36.87	51.18	-2490.30	39.03	61.89	-1875.92	90.09	334.45	-1857.59	74.58	331.69	-2715.25	114.07	1355.33	0.00	0.00	0.00	-2440.34	21.50	1717.97	-2621.56	149.20	1766.67	-2780.65	206.83	1805.48	-2946.83	108.59	1627.34	485.47	-312.57	79.47	1083.77	-328.18	77.31	499.70
5.45000	-3194.73	62.12	-193.63	-2689.96	131.27	31.76	-3037.81	68.61	637.58	-2687.45	91.32	691.51	-2404.52	37.72	53.55	-2496.23	39.23	55.03	-1875.92	90.09	334.45	-1857.59	74.58	331.69	-2710.96	114.86	1354.56	0.00	0.00	0.00	-2431.45	21.83	1719.31	-2632.19	149.80	1767.88	-2771.66	206.92	1805.43	-2935.94	109.23	1627.23	485.56	-312.52	79.37	1083.35	-328.07	77.24	499.25
5.46000	-3186.26	63.27	-192.73	-2686.45	130.11	33.50	-3022.87	67.60	637.84	-2677.52	90.30	691.55	-2395.33	39.32	55.00	-2477.01	40.18	55.32	-1875.92	90.09	334.45	-1857.59	74.58	331.69	-2697.56	115.97	1352.97	0.00	0.00	0.00	-2422.66	22.14	1720.66	-2637.39	149.59	1768.63	-2762.65	206.99	1805.37	-2925.03	109.88	1627.13	486.18	-312.68	79.34	1083.46	-327.98	77.33	499.15
5.47000	-3177.54	64.47	-191.66	-2704.82	133.23	28.20	-3007.86	66.62	638.02	-2667.51	89.32	691.51	-2367.02	43.00	55.22	-2440.45	42.28	58.12	-1875.92	90.09	334.45	-1857.59	74.58	331.69	-2683.77	117.08	1352.33	0.00	0.00	0.00	-2413.98	22.44	1722.04	-2612.60	150.06	1766.73	-2753.63	207.06	1805.30	-2914.10	110.52	1627.04	486.10	-312.98	79.23	1083.25	-327.80	77.27	499.72
5.48000	-3168.58	65.70	-190.42	-2714.40	131.01	26.44	-2992.78	65.68	638.12	-2657.43	88.36	691.39	-2337.52	44.94	62.99	-2392.78	45.14	65.01	-1875.92	90.09	334.45	-1857.59	74.58	331.69	-2679.34	117.83	1351.56	0.00	0.00	0.00	-2405.39	22.71	1723.43	-2593.30	149.98	1766.61	-2744.59	207.13	1805.24	-2903.14	111.17	1626.96	485.92	-312.94	79.34	1083.33	-327.97	77.24	500.11
5.49000	-3159.36	66.97	-189.00	-2711.00	133.42	27.33	-2977.62	64.78	638.13	-2647.27	87.44	691.19	-2320.19	43.48	66.26	-2361.56	47.28	65.75	-1875.92	90.09	334.45	-1857.59	74.58	331.69	-2670.63	118.19	1349.98	0.00	0.00	0.00	-2396.90	22.97	1724.84	-2591.91	150.00	1766.18	-2735.53	207.19	1805.16	-2892.16	111.82	1626.89	485.79	-313.21	79.26	1083.19	-328.00	77.11	500.34
5.50000	-3149.90	68.28	-187.40	-2709.13	132.84	28.32	-2962.39	63.91	638.06	-2637.04	86.56	690.91	-2272.55	45.65	75.18	-2331.69	49.32	66.35	-1875.92	90.09	334.45	-1857.59	74.58	331.69	-2654.78	119.52	1348.98	0.00	0.00	0.00	-2388.50	23.21	1726.27	-2599.39	149.54	1765.95	-2726.45	207.24	1805.09	-2881.16	112.47	1626.83	485.68	-312.77	79.35	1083.25	-328.07	77.14	499.94
5.51000	-3140.17	69.62	-185.62	-2686.33	133.51	31.99	-2947.08	63.08	637.91	-2626.73	85.70	690.54	-2242.36	48.48	84.06	-2303.16	51.28	66.83	-1875.92	90.09	334.45	-1857.59	74.58	331.69	-2656.28	119.53	1348.06	0.00	0.00	0.00	-2380.19	23.43	1727.70	-2577.46	150.43	1763.62	-2717.36	207.29	1805.01	-2870.13	113.12	1626.78	486.10	-312.46	79.50	1083.92	-328.00	77.49	499.36
5.52000	-3130.19	71.01	-183.66	-2686.46	133.02	31.92	-2931.71	62.28	637.67	-2616.35	84.89	690.09	-2210.13	50.32	89.46	-2275.94	53.16	67.17	-1875.92	90.09	334.45	-1857.59	74.58	331.69	-2648.44	120.57	1345.65	0.00	0.00	0.00	-2371.97	23.64	1729.15	-2567.02	151.88	1762.04	-2708.25	207.32	1804.92	-2859.09	113.78	1626.74	485.69	-312.68	79.29	1083.69	-328.07	77.31	499.63
5.53000	-3119.93	72.43	-181.51	-2677.09	133.35	32.84	-2916.26	61.53	637.34	-2605.88	84.11	689.56	-2180.31	52.11	94.34	-2249.99	54.95	67.40	-1875.92	90.09	334.45	-1857.59	74.58	331.69	-2632.32	120.96	1344.16	0.00	0.00	0.00	-2363.83	23.83	1730.61	-2563.47	151.20	1760.56	-2699.12	207.36	1804.84	-2848.02	114.43	1626.71	486.34	-312.66	79.55	1083.50	-328.08	77.30	499.29
5.54000	-3109.41	73.89	-179.16	-2714.78	133.50	25.70	-2900.73	60.81	636.93	-2595.34	83.36	688.94	-2152.78	53.86	98.70	-2225.30	56.67	67.51	-1875.92	90.09	334.45	-1857.59	74.58	331.69	-2628.55	121.87	1342.95	0.00	0.00	0.00	-2355.77	24.00	1732.08	-2557.03	152.29	1760.98	-2689.98	207.38	1804.74	-2836.93	115.09	1626.69	486.72	-312.67	79.60	1083.03	-327.76	77.26	499.18
5.55000	-3098.61	75.39	-176.63	-2716.26	134.59	26.74	-2885.14	60.13	636.43	-2584.73	82.66	688.23	-2127.44	55.55	102.55	-2201.83	58.32	67.52	-1875.92	90.09	334.45	-1857.59	74.58	331.69	-2614.79	122.38	1341.26	0.00	0.00	0.00	-2347.78	24.16	1733.56	-2547.46	151.96	1759.79	-2680.82	207.40	1804.65	-2825.82	115.75	1626.68	485.79	-312.63	79.16	1083.52	-328.23	77.22	500.21
5.56000	-3087.53	76.92	-173.89	-2734.86	135.37	22.03	-2869.48	59.49	635.84	-2574.03	81.99	687.44	-2104.19	57.20	105.90	-2179.57	59.89	67.42	-1875.92	90.09	334.45	-1857.59	74.58	331.69	-2598.60	121.99	1339.52	0.00	0.00	0.00	-2339.88	24.31	1735.04	-2522.68	151.35	1757.63	-2671.64	207.42	1804.55	-2814.69	116.41	1626.69	485.68	-312.49	79.24	1083.85	-328.05	77.42	499.97
5.57000	-3076.16	78.49	-170.96	-2705.00	132.44	27.63	-2853.75	58.90	635.16	-2563.26	81.36	686.57	-2082.93	58.80	108.76	-2158.47	61.40	67.22	-1875.92	90.09	334.45	-1857.59	74.58	331.69	-2588.90	122.46	1337.80	0.00	0.00	0.00	-2332.04	24.44	1736.53	-2532.07	150.82	1757.33	-2662.45	207.42	1804.45	-2803.54	117.07	1626.70	485.60	-312.86	79.06	1083.12	-328.05	77.29	499.42
5.58000	-3064.51	80.10	-167.82	-2698.95	133.49	29.84	-2837.95	58.34	634.40	-2552.41	80.77	685.60	-2063.54	60.36	111.14	-2138.52	62.85	66.94	-1875.92	90.09	334.45	-1857.59	74.58	331.69	-2581.62	122.60	1335.64	0.00	0.00	0.00	-2324.28	24.56	1738.02	-2534.25	149.90	1757.13	-2653.24	207.42	1804.34	-2792.37	117.73	1626.72	486.15	-312.45	79.40	1083.61	-327.87	77.39	499.61
5.59000	-3052.56	81.75	-164.47	-2676.80	133.30	33.36	-2822.08	57.83	633.54	-2541.48	80.22	684.54	-2045.93	61.88	113.04	-2119.69	64.24	66.56	-1875.92	90.09	334.45	-1857.59	74.58	331.69	-2573.77	122.48	1333.72	0.00	0.00	0.00	-2316.58	24.66	1739.52	-2504.13	149.48	1752.90	-2644.02	207.41	1804.23	-2781.18	118.40	1626.76	485.67	-312.43	79.41	1083.75	-327.83	77.35	499.59
5.60000	-3040.31	83.44	-160.92	-2692.32	132.73	29.49	-2806.14	57.35	632.59	-2530.47	79.70	683.40	-2029.99	63.35	114.47	-2101.95	65.57	66.11	-1875.92	90.09	334.45	-1857.59	74.58	331.69	-2571.08	122.84	1331.82	0.00	0.00	0.00	-2308.95	24.76	1741.01	-2516.15	150.54	1753.27	-2634.78	207.40	1804.11	-2769.97	119.06	1626.80	486.63	-312.45	79.68	1083.90	-328.22	77.46	500.32
5.61000	-3027.77	85.16	-157.15	-2708.45	134.60	26.64	-2790.13	56.93	631.54	-2519.38	79.23	682.17	-2015.61	64.79	115.45	-2085.27	66.85	65.58	-1875.92	90.09	334.45	-1857.59	74.58	331.69	-2562.94	123.31	1329.95	0.00	0.00	0.00	-2301.38	24.84	1742.51	-2502.59	150.07	1751.34	-2625.52	207.38	1803.99	-2758.75	119.73	1626.86	486.27	-312.52	79.53	1083.56	-328.23	77.41	500.83
5.62000	-3014.91	86.92	-153.17	-2674.15	132.56	32.18	-2774.06	56.54	630.41	-2508.21	78.80	680.84	-2002.70	66.18	115.98	-2069.63	68.08	64.99	-1875.92	90.09	334.45	-1857.59	74.58	331.69	-2541.37	123.59	1327.93	0.00	0.00	0.00	-2293.87	24.91	1744.01	-2470.08	149.96	1749.06	-2616.25	207.35	1803.87	-2747.51	120.40	1626.92	485.76	-312.61	79.32	1083.77	-327.87	77.46	500.41
5.63000	-3001.75	88.71	-148.97	-2693.74	134.64	29.68	-2757.92	56.20	629.18	-2496.97	78.42	679.43	-1991.14	67.53	116.06	-2055.00	69.27	64.33	-1875.92	90.09	334.45	-1857.59	74.58	331.69	-2533.26	123.02	1325.78	0.00	0.00	0.00	-2286.41	24.97	1745.50	-2475.37	149.26	1749.12	-2606.97	207.32	1803.74	-2736.25	121.07	1627.00	486.36	-312.86	79.51	1083.69	-328.13	77.31	499.64
5.64000	-2988.27	90.55	-144.55	-2738.23	134.09	21.96	-2741.71	55.91	627.85	-2485.64	78.07	677.92	-1980.83	68.85	115.72	-2041.35	70.41	63.62	-1875.92	90.09	334.45	-1857.59	74.58	331.69	-2531.21	122.62	1324.23	0.00	0.00	0.00	-2279.01	25.02	1746.99	-2453.21	146.12	1746.25	-2597.67	207.27	1803.61	-2724.97	121.74	1627.09	486.08	-312.98	79.36	1083.13	-328.14	77.10	499.92
5.65000	-2974.47	92.42	-139.90	-2702.65	134.38	28.76	-2725.44	55.66	626.43	-2474.23	77.77	676.32	-1971.68	70.13	114.95	-2028.66	71.52	62.85	-1875.92	90.09	334.45	-1857.59	74.58	331.69	-2510.89	123.01	1322.60	0.00	0.00	0.00	-2271.66	25.06	1748.47	-2446.88	146.48	1745.59	-2588.36	207.23	1803.47	-2713.68	122.41	1627.19	485.65	-312.49	79.32	1082.95	-328.19	77.17	500.33
5.66000	-2960.35	94.32	-135.03	-2690.58	134.62	28.04	-2709.10	55.45	624.91	-2462.73	77.51	674.62	-1963.57	71.38	113.77	-2016.90	72.59	62.04	-1875.92	90.09	334.45	-1857.59	74.58	331.69	-2498.58	122.07	1321.38	0.00	0.00	0.00	-2264.35	25.09	1749.95	-2444.26	145.37	1744.95	-2579.03	207.17	1803.33	-2702.37	123.08	1627.31	485.11	-312.63	79.17	1083.38	-328.23	77.17	499.72
5.67000	-2945.90	96.26	-129.92	-2692.90	134.70	28.87	-2692.70	55.29	623.30	-2451.16	77.30	672.83	-1956.39	72.59	112.18	-2006.04	73.63	61.19	-1875.92	90.09	334.45	-1857.59	74.58	331.69	-2492.58	122.65	1320.38	0.00	0.00	0.00	-2257.09	25.12	1751.41	-2434.00	144.45	1744.81	-2569.69	207.11	1803.19	-2691.04	123.76	1627.43	486.14	-312.40	79.49	1082.66	-328.16	76.93	500.39
5.68000	-2931.11	98.24	-124.58	-2682.73	136.77	30.84	-2676.24	55.18	621.59	-2439.50	77.13	670.95	-1950.05	73.77	110.19	-1996.06	74.64	60.30	-1875.92	90.09	334.45	-1857.59	74.58	331.69	-2486.62	121.91	1319.59	0.00	0.00	0.00	-2249.88	25.13	1752.87	-2418.53	144.15	1743.45	-2560.33	207.04	1803.04	-2679.71	124.43	1627.57	486.37	-312.77	79.46	1083.80	-328.03	77.39	499.67
5.69000	-2915.99	100.26	-119.00	-2672.80	136.05	35.03	-2659.71	55.12	619.78	-2427.77	77.01	668.97	-1944.45	74.91	107.81	-1986.92	75.62	59.39	-1875.92	90.09	334.45	-1857.59	74.58	331.69	-2476.35	121.44	1318.72	0.00	0.00	0.00	-2242.70	25.14	1754.32	-2387.37	142.48	1741.96	-2550.96	206.96	1802.89	-2668.35	125.11	1627.72	486.19	-312.71	79.41	1083.51	-328.04	77.36	498.96
5.70000	-2900.53	102.31	-113.19	-2679.24	136.31	33.16	-2643.11	55.11	617.87	-2415.95	76.93	666.89	-1939.47	76.03	105.05	-1978.61	76.59	58.45	-1875.92	90.09	334.45	-1857.59	74.58	331.69	-2456.25	121.35	1318.27	0.00	0.00	0.00	-2235.56	25.14	1755.76	-2406.39	141.65	1743.46	-2541.58	206.87	1802.74	-2656.98	125.79	1627.88	486.56	-312.37	79.55	1083.74	-327.95	77.30	498.42
5.71000	-2884.72	104.40	-107.13	-2692.13	137.17	29.74	-2626.46	55.15	615.86	-2404.04	76.90	664.71	-1935.01	77.11	101.92	-1971.09	77.54	57.50	-1875.92	90.09	334.45	-1857.59	74.58	331.69	-2443.07	121.16	1317.47	0.00	0.00	0.00	-2228.45	25.13	1757.18	-2385.40	141.84	1742.49	-2532.19	206.78	1802.58	-2645.60	126.47	1628.05	486.88	-312.32	79.53	1083.23	-327.85	77.40	498.52
5.72000	-2868.56	106.53	-100.82	-2693.98	136.30	30.93	-2609.74	55.23	613.74	-2392.06	76.92	662.44	-1930.96	78.17	98.43	-1964.33	78.47	56.54	-1875.92	90.09	334.45	-1857.59	74.58	331.69	-2438.38	119.62	1317.19	0.00	0.00	0.00	-2221.37	25.12	1758.59	-2349.94	140.57	1739.48	-2522.78	206.68	1802.41	-2634.20	127.15	1628.23	486.42	-312.63	79.39	1084.01	-327.84	77.58	499.04
5.73000	-2852.05	108.69	-94.26	-2699.81	136.14	29.97	-2592.96	55.37	611.53	-2379.98	76.99	660.07	-1927.23	79.20	94.57	-1958.32	79.39	55.57	-1875.92	90.09	334.45	-1857.59	74.58	331.69	-2418.15	119.24	1316.75	0.00	0.00	0.00	-2214.32	25.10	1759.98	-2356.98	138.44	1740.24	-2513.36	206.57	1802.25	-2622.79	127.83	1628.43	485.95	-312.69	79.30	1083.74	-327.85	77.40	499.92
5.74000	-2835.18	110.88	-87.46	-2704.82	135.94	28.51	-2576.12	55.56	609.21	-2367.83	77.10	657.60	-1923.71	80.20	90.38	-1953.02	80.31	54.60	-1875.92	90.09	334.45	-1857.59	74.58	331.69	-2414.76	118.86	1316.83	0.00	0.00	0.00	-2207.30	25.08	1761.36	-2374.65	136.86	1743.24	-2503.92	206.46	1802.07	-2611.37	128.52	1628.64	485.70	-312.55	79.44	1083.30	-328.01	77.14	500.15
5.75000	-2817.94	113.12	-80.39	-2708.66	135.72	26.82	-2559.22	55.80	606.79	-2355.59	77.27	655.03	-1920.30	81.18	85.84	-1948.41	81.22	53.63	-1875.92	90.09	334.45	-1857.59	74.58	331.69	-2392.31	117.96	1317.06	0.00	0.00	0.00	-2200.30	25.05	1762.71	-2337.09	136.27	1741.44	-2494.48	206.34	1801.90	-2599.93	129.20	1628.86	486.37	-312.49	79.62	1083.52	-327.96	77.24	500.44
5.76000	-2800.34	115.39	-73.07	-2710.97	135.51	25.16	-2542.26	56.09	604.27	-2343.26	77.48	652.35	-1916.88	82.13	80.98	-1944.46	82.13	52.68	-1875.92	90.09	334.45	-1857.59	74.58	331.69	-2386.68	117.73	1317.60	0.00	0.00	0.00	-2193.32	25.02	1764.05	-2308.53	134.61	1741.30	-2485.02	206.21	1801.72	-2588.49	129.89	1629.09	486.71	-312.39	79.74	1083.02	-327.95	77.18	499.25
5.77000	-2782.36	117.69	-65.49	-2711.38	135.32	23.76	-2525.23	56.43	601.64	-2330.85	77.74	649.58	-1913.35	83.07	75.79	-1941.14	83.04	51.74	-1875.92	90.09	334.45	-1857.59	74.58	331.69	-2366.57	117.11	1318.42	0.00	0.00	0.00	-2186.36	24.99	1765.36	-2311.89	133.18	1743.36	-2475.55	206.07	1801.54	-2577.03	130.57	1629.34	486.17	-312.76	79.39	1083.18	-328.05	77.29	499.56
5.78000	-2764.01	120.03	-57.64	-2709.55	135.19	22.90	-2508.16	56.83	598.91	-2318.36	78.06	646.70	-1906.24	86.35	67.07	-1938.43	83.96	50.83	-1875.92	90.09	334.45	-1857.59	74.58	331.69	-2349.87	116.11	1319.67	0.00	0.00	0.00	-2179.41	24.95	1766.65	-2306.96	130.92	1744.45	-2466.06	205.92	1801.35	-2565.56	131.26	1629.60	486.04	-312.78	79.31	1083.62	-327.82	77.41	500.05
5.79000	-2745.27	122.41	-49.52	-2705.12	135.13	22.84	-2491.02	57.28	596.07	-2305.78	78.43	643.72	-1901.25	86.64	61.46	-1936.29	84.89	49.95	-1875.92	90.09	334.45	-1857.59	74.58	331.69	-2334.77	115.38	1321.35	0.00	0.00	0.00	-2172.47	24.91	1767.92	-2290.60	128.91	1746.86	-2456.57	205.77	1801.16	-2554.08	131.95	1629.87	485.89	-312.85	79.32	1083.66	-327.78	77.31	499.83
5.80000	-2726.16	124.82	-41.14	-2697.73	135.17	23.81	-2473.82	57.79	593.12	-2293.11	78.84	640.64	-1879.62	84.35	57.97	-1934.71	85.84	49.10	-1875.92	90.09	334.45	-1857.59	74.58	331.69	-2320.99	115.07	1322.83	0.00	0.00	0.00	-2165.55	24.87	1769.16	-2267.97	127.11	1748.70	-2447.06	205.61	1800.96	-2542.58	132.64	1630.15	485.57	-312.74	79.27	1083.70	-327.83	77.47	499.61
5.81000	-2706.65	127.27	-32.47	-2687.02	135.32	26.09	-2456.57	58.35	590.06	-2280.35	79.32	637.45	-1895.80	85.89	53.74	-1933.65	86.80	48.29	-1875.92	90.09	334.45	-1857.59	74.58	331.69	-2318.12	114.31	1325.15	0.00	0.00	0.00	-2158.62	24.83	1770.38	-2264.42	124.55	1750.94	-2437.55	205.44	1800.76	-2531.08	133.33	1630.45	486.31	-312.38	79.67	1084.01	-327.88	77.46	499.60
5.82000	-2686.74	129.75	-23.54	-2671.33	135.36	27.55	-2439.25	58.97	586.89	-2267.51	79.84	634.15	-1896.02	86.34	48.79	-1933.09	87.78	47.53	-1875.92	90.09	334.45	-1857.59	74.58	331.69	-2298.69	113.03	1327.24	0.00	0.00	0.00	-2151.70	24.78	1771.57	-2245.21	123.02	1753.17	-2428.02	205.27	1800.55	-2519.57	134.02	1630.76	486.25	-312.52	79.51	1083.44	-327.98	77.33	499.37
5.83000	-2666.44	132.27	-14.32	-2683.60	135.28	26.91	-2421.89	59.65	583.62	-2254.58	80.42	630.75	-1895.73	88.04	44.62	-1933.53	89.52	44.94	-1875.92	90.09	334.45	-1857.59	74.58	331.69	-2288.53	112.05	1329.44	0.00	0.00	0.00	-2144.79	24.74	1772.72	-2234.20	123.44	1755.04	-2418.48	205.08	1800.35	-2508.05	134.71	1631.09	486.57	-312.38	79.64	1083.15	-328.33	77.12	500.01
5.84000	-2645.74	134.82	-4.82	-2649.74	136.05	34.89	-2404.46	60.38	580.23	-2241.57	81.05	627.25	-1895.05	89.58	41.63	-1932.29	92.38	47.08	-1875.92	90.09	334.45	-1857.59	74.58	331.69	-2274.22	111.84	1331.53	0.00	0.00	0.00	-2137.87	24.70	1773.85	-2244.98	121.87	1757.28	-2408.93	204.89	1800.13	-2496.52	135.41	1631.42	487.00	-312.32	79.71	1083.50	-327.91	77.29	499.38
5.85000	-2624.63	137.41	4.97	-2643.54	136.38	39.16	-2386.98	61.17	576.74	-2228.46	81.74	623.63	-1895.57	90.51	39.55	-1932.08	93.25	45.91	-1875.92	90.09	334.45	-1857.59	74.58	331.69	-2262.26	111.76	1334.18	0.00	0.00	0.00	-2130.94	24.65	1774.95	-2218.31	120.05	1758.58	-2399.37	204.69	1799.92	-2484.99	136.10	1631.77	486.79	-312.85	79.65	1083.28	-328.09	77.34	499.14
5.86000	-2603.10	140.03	15.03	-2617.38	136.51	46.38	-2369.45	62.02	573.13	-2215.27	82.49	619.91	-1892.77	88.15	39.32	-1931.12	92.73	45.03	-1875.92	90.09	334.45	-1857.59	74.58	331.69	-2247.18	111.33	1336.40	0.00	0.00	0.00	-2124.01	24.61	1776.01	-2204.11	119.60	1760.01	-2389.79	204.48	1799.70	-2473.44	136.80	1632.14	486.01	-312.93	79.44	1083.46	-328.28	77.17	499.13
5.87000	-2582.09	140.72	14.74	-2594.65	138.34	52.02	-2351.86	62.92	569.40	-2201.99	83.29	616.08	-1895.03	90.75	36.60	-1931.39	93.38	44.02	-1875.92	90.09	334.45	-1857.59	74.58	331.69	-2241.78	110.51	1338.40	0.00	0.00	0.00	-2117.07	24.57	1777.04	-2201.10	118.02	1762.41	-2380.21	204.27	1799.47	-2461.89	137.50	1632.51	486.03	-312.35	79.42	1083.33	-327.81	77.19	499.18
5.88000	-2572.96	141.59	14.42	-2573.75	139.97	57.92	-2334.22	63.89	565.57	-2188.62	84.15	612.13	-1894.37	90.76	35.96	-1930.74	92.90	43.71	-1875.92	90.09	334.45	-1857.59	74.58	331.69	-2223.68	110.65	1340.62	0.00	0.00	0.00	-2110.11	24.54	1778.03	-2209.86	117.16	1765.53	-2370.62	204.04	1799.24	-2450.33	138.19	1632.91	486.26	-312.54	79.50	1083.41	-327.89	77.36	500.15
5.89000	-2538.31	144.92	26.70	-2569.18	143.06	67.02	-2316.52	64.92	561.62	-2175.16	85.06	608.08	-1893.72	90.20	35.33	-1931.08	93.42	42.81	-1875.92	90.09	334.45	-1857.59	74.58	331.69	-2217.92	110.15	1342.73	0.00	0.00	0.00	-2103.14	24.50	1778.98	-2161.53	115.69	1764.61	-2361.02	203.81	1799.01	-2438.77	138.89	1633.31	485.90	-312.34	79.39	1083.19	-327.90	77.24	500.53
5.90000	-2539.18	150.04	37.50	-2556.16	146.71	80.09	-2298.77	66.01	557.55	-2161.61	86.04	603.92	-1893.98	90.50	34.31	-1931.64	93.97	41.91	-1875.92	90.09	334.45	-1857.59	74.58	331.69	-2204.21	110.61	1344.78	0.00	0.00	0.00	-2096.15	24.47	1779.90	-2162.57	115.85	1768.33	-2351.41	203.57	1798.77	-2427.19	139.59	1633.73	485.80	-312.43	79.33	1083.46	-327.94	77.26	500.36
5.91000	-2522.05	154.74	50.96	-2534.31	150.17	94.67	-2280.97	67.16	553.37	-2147.97	87.07	599.64	-1894.28	90.66	33.62	-1930.51	92.90	41.83	-1875.92	90.09	334.45	-1857.59	74.58	331.69	-2193.77	110.54	1346.62	0.00	0.00	0.00	-2089.13	24.44	1780.77	-2152.87	114.22	1770.32	-2341.79	203.32	1798.53	-2415.62	140.29	1634.16	486.20	-312.54	79.35	1083.26	-327.91	77.20	500.45
5.92000	-2452.65	157.37	75.20	-2501.15	153.03	112.07	-2263.12	68.37	549.07	-2134.23	88.16	595.25	-1893.70	90.16	32.70	-1930.54	92.99	41.20	-1875.92	90.09	334.45	-1857.59	74.58	331.69	-2187.25	110.34	1348.59	0.00	0.00	0.00	-2082.10	24.42	1781.60	-2139.49	113.68	1770.46	-2332.16	203.07	1798.28	-2404.03	140.99	1634.61	486.39	-312.61	79.68	1083.22	-327.80	77.25	499.09
5.93000	-2449.83	159.28	87.43	-2495.80	154.76	125.99	-2245.21	69.65	544.66	-2120.41	89.32	590.75	-1894.33	91.25	31.01	-1930.52	93.01	40.72	-1875.92	90.09	334.45	-1857.59	74.58	331.69	-2170.37	110.41	1351.13	0.00	0.00	0.00	-2075.03	24.40	1782.39	-2138.05	115.23	1773.62	-2322.52	202.80	1798.03	-2392.44	141.70	1635.07	485.70	-312.65	79.45	1082.84	-328.13	77.08	499.80
5.94000	-2459.15	160.68	100.46	-2474.93	156.11	142.14	-2227.26	70.99	540.12	-2106.50	90.53	586.13	-1896.77	94.17	29.05	-1930.48	93.04	40.42	-1875.92	90.09	334.45	-1857.59	74.58	331.69	-2156.34	110.39	1352.62	0.00	0.00	0.00	-2067.94	24.39	1783.14	-2121.43	114.77	1774.19	-2312.87	202.53	1797.78	-2380.85	142.40	1635.54	485.14	-312.57	79.19	1083.38	-327.92	77.31	499.68
5.95000	-2437.15	161.01	117.94	-2464.45	156.55	156.61	-2209.25	72.39	535.47	-2092.49	91.81	581.40	-1895.95	93.20	29.11	-1930.16	92.91	40.06	-1875.92	90.09	334.45	-1857.59	74.58	331.69	-2151.85	110.29	1355.09	0.00	0.00	0.00	-2060.81	24.39	1783.84	-2127.24	114.48	1778.25	-2303.21	202.24	1797.52	-2369.25	143.10	1636.03	486.83	-312.31	79.69	1083.63	-327.85	77.39	499.35
5.96000	-2391.14	162.00	136.12	-2443.00	156.44	172.00	-2191.19	73.86	530.69	-2078.40	93.14	576.55	-1896.14	93.76	28.30	-1930.35	93.13	39.75	-1875.92	90.09	334.45	-1857.59	74.58	331.69	-2141.33	110.72	1356.69	0.00	0.00	0.00	-2053.65	24.39	1784.50	-2100.50	115.09	1777.63	-2293.55	201.95	1797.26	-2357.65	143.81	1636.54	485.51	-312.65	79.44	1083.37	-327.93	77.32	499.23
5.97000	-2384.96	162.05	150.84	-2421.24	156.41	187.00	-2173.09	75.39	525.80	-2064.21	94.54	571.59	-1896.90	94.30	27.98	-1930.58	93.41	39.36	-1875.92	90.09	334.45	-1857.59	74.58	331.69	-2142.82	110.67	1358.90	0.00	0.00	0.00	-2046.45	24.39	1785.10	-2088.82	114.36	1780.32	-2283.88	201.65	1796.99	-2346.05	144.51	1637.05	485.15	-312.40	79.24	1083.72	-327.81	77.40	498.91
5.98000	-2375.68	162.09	162.94	-2395.29	156.10	202.53	-2154.93	76.99	520.78	-2049.93	96.00	566.51	-1894.74	92.34	28.27	-1930.03	92.75	39.48	-1875.92	90.09	334.45	-1857.59	74.58	331.69	-2134.47	110.19	1361.05	0.00	0.00	0.00	-2039.21	24.41	1785.66	-2061.00	114.94	1779.90	-2274.20	201.35	1796.72	-2334.44	145.22	1637.59	486.55	-312.59	79.49	1083.91	-327.87	77.48	499.55
5.99000	-2347.95	160.58	178.08	-2376.03	155.97	215.44	-2136.73	78.65	515.65	-2035.55	97.53	561.31	-1896.88	94.37	27.05	-1930.14	92.91	39.14	-1875.92	90.09	334.45	-1857.59	74.58	331.69	-2119.37	110.13	1363.00	0.00	0.00	0.00	-2031.92	24.43	1786.17	-2071.55	116.24	1783.40	-2264.51	201.03	1796.45	-2322.83	145.93	1638.13	486.14	-312.70	79.46	1084.04	-327.99	77.42	499.66
6.00000	-2330.34	160.73	189.87	-2352.79	155.23	229.20	-2118.48	80.38	510.38	-2021.08	99.12	556.00	-1896.36	93.97	27.29	-1929.74	92.64	39.30	-1875.92	90.09	334.45	-1857.59	74.58	331.69	-2108.57	110.70	1364.33	0.00	0.00	0.00	-2024.59	24.46	1786.62	-2051.23	116.27	1783.35	-2254.81	200.71	1796.17	-2311.22	146.64	1638.69	486.02	-312.55	79.61	1083.10	-327.80	77.19	499.54
6.01000	-2305.50	161.30	202.59	-2319.54	154.92	242.63	-2100.18	82.18	505.00	-2006.52	100.77	550.56	-1894.61	92.12	27.74	-1930.02	92.81	38.97	-1875.92	90.09	334.45	-1857.59	74.58	331.69	-2098.02	110.79	1366.06	0.00	0.00	0.00	-2017.21	24.51	1787.02	-2036.32	116.79	1785.30	-2245.10	200.37	1795.88	-2299.60	147.35	1639.27	486.33	-312.39	79.62	1083.70	-327.91	77.40	499.15
6.02000	-2270.47	160.59	215.79	-2307.13	154.87	252.25	-2081.84	84.05	499.49	-1991.87	102.49	545.00	-1894.80	92.13	27.70	-1929.00	91.71	39.46	-1875.92	90.09	334.45	-1857.59	74.58	331.69	-2090.74	110.73	1367.57	0.00	0.00	0.00	-2009.78	24.56	1787.37	-2037.63	117.95	1786.44	-2235.39	200.03	1795.60	-2287.99	148.06	1639.86	486.13	-312.73	79.41	1083.57	-327.90	77.38	500.01
6.03000	-2230.17	160.34	228.82	-2277.52	155.38	263.76	-2063.45	85.99	493.85	-1977.11	104.28	539.33	-1893.05	90.79	28.43	-1928.54	91.18	39.65	-1875.92	90.09	334.45	-1857.59	74.58	331.69	-2084.81	111.18	1368.76	0.00	0.00	0.00	-2002.29	24.62	1787.66	-2027.00	118.78	1786.56	-2225.67	199.68	1795.30	-2276.37	148.77	1640.47	486.01	-312.50	79.47	1083.10	-327.98	77.15	500.03
6.04000	-2192.02	161.08	240.62	-2244.01	156.57	274.35	-2045.01	87.99	488.09	-1962.27	106.13	533.53	-1897.04	94.49	26.20	-1928.89	91.38	39.50	-1875.92	90.09	334.45	-1857.59	74.58	331.69	-2075.08	111.52	1370.06	0.00	0.00	0.00	-1994.75	24.69	1787.89	-2013.34	118.79	1787.56	-2215.95	199.32	1795.01	-2264.75	149.48	1641.09	486.16	-312.80	79.33	1083.48	-328.25	77.21	499.35
6.05000	-2209.02	162.65	242.83	-2213.81	157.49	283.64	-2026.53	90.07	482.20	-1947.33	108.05	527.61	-1895.24	92.59	26.86	-1928.63	90.94	39.74	-1875.92	90.09	334.45	-1857.59	74.58	331.69	-2066.38	111.70	1371.39	0.00	0.00	0.00	-1987.14	24.77	1788.06	-2015.17	119.22	1788.61	-2206.22	198.95	1794.71	-2253.14	150.19	1641.73	485.76	-313.06	79.31	1083.61	-328.25	77.35	500.30
6.06000	-2153.30	163.89	256.43	-2185.82	158.84	290.63	-2008.00	92.22	476.19	-1932.29	110.04	521.56	-1895.50	92.83	26.78	-1928.92	91.24	39.42	-1875.92	90.09	334.45	-1857.59	74.58	331.69	-2061.52	112.43	1372.05	0.00	0.00	0.00	-1979.47	24.87	1788.18	-1996.77	121.31	1789.33	-2196.48	198.57	1794.40	-2241.52	150.90	1642.38	485.86	-312.73	79.47	1084.26	-328.05	77.54	500.47
6.07000	-2124.74	165.60	263.93	-2158.21	159.31	297.81	-1989.43	94.44	470.04	-1917.16	112.10	515.39	-1895.16	92.62	26.57	-1928.58	90.81	39.57	-1875.92	90.09	334.45	-1857.59	74.58	331.69	-2051.75	112.28	1372.86	0.00	0.00	0.00	-1971.74	24.97	1788.23	-1993.76	119.82	1791.76	-2186.73	198.19	1794.09	-2229.90	151.61	1643.05	485.76	-312.61	79.52	1083.70	-328.18	77.42	499.81
6.08000	-2101.46	165.48	270.03	-2125.53	159.97	304.48	-1970.82	96.73	463.77	-1901.93	114.22	509.10	-1894.12	91.50	27.56	-1929.12	91.32	39.26	-1875.92	90.09	334.45	-1857.59	74.58	331.69	-2043.42	112.22	1373.90	0.00	0.00	0.00	-1963.94	25.09	1788.22	-1998.98	121.28	1792.00	-2176.98	197.79	1793.78	-2218.29	152.33	1643.73	485.74	-312.77	79.40	1083.83	-328.27	77.37	500.31
6.09000	-2054.61	166.82	277.67	-2092.88	161.00	309.14	-1952.16	99.09	457.36	-1886.61	116.42	502.69	-1894.70	92.24	26.94	-1929.19	91.19	39.42	-1875.92	90.09	334.45	-1857.59	74.58	331.69	-2035.42	112.59	1374.24	0.00	0.00	0.00	-1956.06	25.23	1788.14	-1949.64	121.04	1790.08	-2167.22	197.38	1793.46	-2206.68	153.04	1644.43	485.51	-312.59	79.32	1083.69	-328.13	77.26	499.82
6.10000	-2014.37	168.57	284.03	-2067.23	163.69	312.21	-1933.46	101.53	450.82	-1871.19	118.68	496.14	-1895.14	92.09	27.00	-1928.66	90.57	39.73	-1875.92	90.09	334.45	-1857.59	74.58	331.69	-2026.62	112.34	1375.00	0.00	0.00	0.00	-1948.11	25.37	1788.00	-1942.73	121.75	1791.50	-2157.46	196.97	1793.14	-2195.06	153.76	1645.15	486.32	-312.55	79.60	1083.10	-327.87	77.19	499.95
6.11000	-1995.90	176.98	289.60	-2030.93	164.82	315.58	-1914.72	104.04	444.16	-1855.67	121.02	489.47	-1894.97	92.08	26.76	-1928.16	90.15	39.88	-1875.92	90.09	334.45	-1857.59	74.58	331.69	-2013.02	112.48	1375.03	0.00	0.00	0.00	-1940.09	25.53	1787.80	-1946.07	123.05	1792.36	-2147.69	196.55	1792.81	-2183.46	154.47	1645.88	486.59	-312.66	79.67	1083.20	-327.91	77.13	500.05
6.12000	-1955.20	177.82	294.57	-1987.75	170.61	324.82	-1895.94	106.62	437.36	-1840.05	123.43	482.68	-1894.35	91.42	27.00	-1928.30	90.50	39.75	-1875.92	90.09	334.45	-1857.59	74.58	331.69	-2006.69	112.46	1375.63	0.00	0.00	0.00	-1931.98	25.71	1787.52	-1939.16	128.24	1799.95	-2137.91	196.12	1792.48	-2171.85	155.19	1646.63	485.95	-312.81	79.41	1083.15	-327.89	77.30	499.61
6.13000	-1917.55	179.41	298.31	-1950.54	170.67	327.77	-1877.11	109.28	430.42	-1824.34	125.91	475.75	-1895.56	92.66	26.35	-1928.49	90.70	39.68	-1875.92	90.09	334.45	-1857.59	74.58	331.69	-1996.82	111.92	1375.46	0.00	0.00	0.00	-1923.80	25.90	1787.18	-1934.66	130.63	1802.33	-2128.13	195.67	1792.15	-2160.24	155.91	1647.39	486.64	-312.86	79.66	1082.83	-328.06	77.04	500.37
6.14000	-1874.53	178.88	303.03	-1914.81	171.02	329.77	-1858.24	112.02	423.36	-1808.52	128.46	468.70	-1893.78	90.72	27.33	-1928.67	90.92	39.51	-1875.92	90.09	334.45	-1857.59	74.58	331.69	-1993.07	111.91	1375.96	0.00	0.00	0.00	-1915.52	26.11	1786.76	-1920.82	130.34	1801.56	-2118.35	195.22	1791.81	-2148.64	156.62	1648.17	486.93	-312.55	79.78	1083.56	-327.83	77.40	499.97
6.15000	-1844.27	178.62	305.11	-1878.13	170.93	331.26	-1839.34	114.83	416.15	-1792.61	131.09	461.51	-1893.68	90.87	27.20	-1928.48	90.62	39.73	-1875.92	90.09	334.45	-1857.59	74.58	331.69	-1983.76	112.01	1375.79	0.00	0.00	0.00	-1907.16	26.33	1786.27	-1911.38	131.32	1801.30	-2108.56	194.76	1791.47	-2137.05	157.34	1648.96	487.00	-312.60	79.58	1083.89	-327.96	77.38	499.05
6.16000	-1809.95	179.76	307.29	-1844.54	170.30	332.14	-1820.39	117.72	408.81	-1776.60	133.79	454.20	-1894.55	91.82	26.63	-1928.09	90.46	39.70	-1875.92	90.09	334.45	-1857.59	74.58	331.69	-1970.04	111.75	1375.52	0.00	0.00	0.00	-1898.71	26.57	1785.71	-1900.07	131.41	1800.66	-2098.76	194.29	1791.12	-2125.46	158.06	1649.77	486.23	-312.38	79.48	1083.65	-328.14	77.19	499.58
6.17000	-1772.58	179.19	309.76	-1810.45	170.02	332.81	-1801.41	120.68	401.34	-1760.49	136.56	446.75	-1893.56	91.05	27.08	-1927.81	90.19	39.80	-1875.92	90.09	334.45	-1857.59	74.58	331.69	-1956.78	111.64	1375.43	0.00	0.00	0.00	-1890.17	26.83	1785.08	-1895.31	132.10	1801.07	-2088.96	193.81	1790.77	-2113.87	158.78	1650.60	484.85	-312.56	79.03	1083.18	-327.92	77.17	499.88
6.18000	-1740.29	178.77	311.71	-1771.71	169.28	333.92	-1782.38	123.73	393.73	-1744.28	139.41	439.18	-1893.15	90.63	27.01	-1928.06	90.56	39.54	-1875.92	90.09	334.45	-1857.59	74.58	331.69	-1956.21	111.77	1375.59	0.00	0.00	0.00	-1881.52	27.11	1784.37	-1880.92	132.18	1799.12	-2079.16	193.33	1790.41	-2102.29	159.50	1651.45	486.18	-312.60	79.55	1083.82	-327.69	77.47	499.47
6.19000	-1695.25	176.18	315.56	-1736.92	168.77	333.90	-1763.32	126.85	385.98	-1727.97	142.34	431.47	-1894.19	91.77	26.28	-1928.35	90.65	39.43	-1875.92	90.09	334.45	-1857.59	74.58	331.69	-1944.74	111.21	1374.68	0.00	0.00	0.00	-1872.78	27.40	1783.58	-1873.86	132.38	1798.71	-2069.35	192.83	1790.05	-2090.71	160.22	1652.31	485.57	-312.51	79.58	1083.69	-327.93	77.35	499.17
6.20000	-1663.37	176.94	315.82	-1701.44	168.31	333.47	-1744.22	130.05	378.09	-1711.56	145.34	423.63	-1893.85	91.36	26.79	-1928.13	90.41	39.47	-1875.92	90.09	334.45	-1857.59	74.58	331.69	-1937.22	115.87	1382.75	0.00	0.00	0.00	-1863.94	27.72	1782.71	-1861.59	132.64	1797.79	-2059.54	192.32	1789.68	-2079.14	160.94	1653.18	484.98	-312.50	79.29	1083.50	-328.04	77.33	499.74
6.21000	-1628.48	175.85	317.24	-1670.13	167.75	332.44	-1725.09	133.34	370.06	-1695.05	148.42	415.65	-1894.66	92.13	26.13	-1927.58	89.82	39.72	-1875.92	90.09	334.45	-1857.59	74.58	331.69	-1927.23	116.66	1383.56	0.00	0.00	0.00	-1854.99	28.05	1781.76	-1849.01	133.27	1796.91	-2049.73	191.80	1789.31	-2067.58	161.66	1654.08	486.39	-312.58	79.61	1083.62	-327.96	77.33	500.11
6.22000	-1597.34	176.11	317.05	-1639.91	167.47	330.35	-1705.91	136.70	361.89	-1678.44	151.57	407.54	-1893.67	91.00	26.65	-1927.84	89.95	39.52	-1875.92	90.09	334.45	-1857.59	74.58	331.69	-1919.75	116.35	1382.98	0.00	0.00	0.00	-1845.94	28.40	1780.73	-1845.36	133.87	1796.61	-2039.91	191.28	1788.94	-2056.02	162.38	1654.99	487.15	-312.36	79.83	1084.05	-327.72	77.53	499.89
6.23000	-1556.45	176.44	316.91	-1601.12	167.42	328.77	-1686.71	140.14	353.58	-1661.72	154.81	399.29	-1893.03	90.24	26.69	-1928.27	90.50	39.04	-1875.92	90.09	334.45	-1857.59	74.58	331.69	-1912.27	116.23	1382.36	0.00	0.00	0.00	-1836.77	28.78	1779.62	-1832.80	134.44	1795.83	-2030.09	190.74	1788.56	-2044.47	163.10	1655.92	486.52	-312.58	79.55	1083.58	-327.82	77.29	499.86
6.24000	-1533.37	176.64	314.88	-1571.37	167.45	325.27	-1667.46	143.67	345.13	-1644.91	158.12	390.91	-1893.68	90.90	26.21	-1928.71	90.91	38.73	-1875.92	90.09	334.45	-1857.59	74.58	331.69	-1901.12	115.80	1381.53	0.00	0.00	0.00	-1827.50	29.17	1778.42	-1834.09	135.84	1795.73	-2020.26	190.19	1788.18	-2032.93	163.82	1656.86	485.96	-312.74	79.42	1083.06	-327.58	77.44	499.61
6.25000	-1496.49	177.88	313.25	-1539.30	167.13	321.48	-1648.18	147.28	336.53	-1627.99	161.51	382.39	-1894.21	91.28	26.03	-1928.48	90.79	38.81	-1875.92	90.09	334.45	-1857.59	74.58	331.69	-1890.90	115.40	1380.67	0.00	0.00	0.00	-1818.10	29.59	1777.14	-1826.88	135.29	1794.69	-2010.43	189.64	1787.79	-2021.40	164.55	1657.83	486.58	-312.68	79.59	1083.12	-327.63	77.31	499.98
6.26000	-1455.95	177.12	311.88	-1503.17	166.87	318.54	-1628.87	150.97	327.79	-1610.97	164.98	373.73	-1895.31	92.71	24.93	-1928.53	90.93	38.60	-1875.92	90.09	334.45	-1857.59	74.58	331.69	-1885.31	115.34	1379.76	0.00	0.00	0.00	-1808.93	29.50	1775.97	-1816.62	136.38	1793.38	-2000.60	189.07	1787.40	-2009.87	165.27	1658.81	485.91	-312.59	79.43	1083.99	-327.75	77.34	500.06
6.27000	-1436.81	178.46	305.83	-1475.38	167.04	312.83	-1609.52	154.74	318.91	-1593.84	168.53	364.94	-1893.98	91.28	25.52	-1928.45	90.91	38.47	-1875.92	90.09	334.45	-1857.59	74.58	331.69	-1874.99	114.90	1378.53	0.00	0.00	0.00	-1800.79	30.14	1774.92	-1803.30	136.13	1792.07	-1990.77	188.50	1787.01	-1998.35	165.99	1659.80	486.51	-312.59	79.56	1083.81	-328.10	77.31	499.67
6.28000	-1398.25	177.95	303.11	-1442.65	166.93	307.68	-1590.14	158.60	309.88	-1576.62	172.17	356.01	-1893.47	90.83	25.81	-1928.60	90.95	38.53	-1875.92	90.09	334.45	-1857.59	74.58	331.69	-1866.90	114.79	1377.45	0.00	0.00	0.00	-1791.81	30.21	1773.70	-1800.13	137.02	1791.18	-1980.93	187.91	1786.61	-1986.85	166.72	1660.82	485.84	-313.06	79.21	1083.59	-327.94	77.31	499.70
6.29000	-1376.63	178.18	297.97	-1417.14	167.94	300.82	-1570.73	162.55	300.71	-1559.28	175.88	346.93	-1894.62	91.97	24.97	-1928.33	90.56	38.70	-1875.92	90.09	334.45	-1857.59	74.58	331.69	-1858.30	114.53	1376.37	0.00	0.00	0.00	-1783.53	30.84	1772.56	-1784.33	137.42	1788.76	-1971.10	187.31	1786.20	-1975.35	167.44	1661.85	484.95	-312.84	79.11	1083.56	-327.88	77.33	499.74
6.30000	-1346.02	180.70	296.25	-1384.33	168.33	296.97	-1551.28	166.58	291.39	-1541.85	179.68	337.72	-1894.43	91.83	25.30	-1928.51	90.84	38.49	-1875.92	90.09	334.45	-1857.59	74.58	331.69	-1850.90	114.76	1375.15	0.00	0.00	0.00	-1775.34	31.53	1771.32	-1782.95	137.70	1788.28	-1961.26	186.71	1785.79	-1963.86	168.16	1662.90	485.54	-312.98	79.22	1082.96	-328.17	77.12	499.80
6.31000	-1317.03	181.51	293.75	-1355.14	169.52	293.26	-1531.80	170.70	281.92	-1524.31	183.56	328.36	-1894.03	91.69	25.18	-1928.67	90.93	38.39	-1875.92	90.09	334.45	-1857.59	74.58	331.69	-1844.16	114.68	1374.05	0.00	0.00	0.00	-1767.12	32.26	1770.07	-1765.10	138.27	1786.34	-1951.41	186.09	1785.38	-1952.38	168.89	1663.97	486.19	-312.88	79.41	1083.25	-328.11	77.24	499.37
6.32000	-1289.68	182.85	291.98	-1329.12	170.07	289.84	-1512.29	174.90	272.30	-1506.67	187.53	318.86	-1894.62	91.86	25.13	-1929.24	91.61	37.93	-1875.92	90.09	334.45	-1857.59	74.58	331.69	-1836.87	114.97	1372.74	0.00	0.00	0.00	-1758.14	32.25	1768.65	-1763.83	139.89	1785.66	-1941.57	185.47	1784.96	-1940.92	169.61	1665.05	486.26	-312.69	79.47	1083.71	-327.75	77.59	499.43
6.33000	-1263.89	181.45	289.70	-1306.71	172.62	287.51	-1492.75	179.19	262.54	-1488.92	191.57	309.22	-1893.15	90.42	25.66	-1928.48	90.65	38.33	-1875.92	90.09	334.45	-1857.59	74.58	331.69	-1826.51	115.03	1371.38	0.00	0.00	0.00	-1749.11	32.53	1767.25	-1753.50	140.02	1784.27	-1931.73	184.83	1784.54	-1929.46	170.34	1666.15	486.25	-312.74	79.45	1083.62	-327.60	77.44	500.21
6.34000	-1238.89	185.00	288.02	-1281.95	174.00	283.89	-1473.18	183.57	252.62	-1471.06	195.71	299.44	-1894.48	91.44	25.18	-1928.60	90.54	38.42	-1875.92	90.09	334.45	-1857.59	74.58	331.69	-1819.02	115.04	1370.24	0.00	0.00	0.00	-1741.13	33.68	1765.97	-1746.70	140.55	1783.07	-1921.88	184.18	1784.11	-1918.02	171.06	1667.27	485.85	-312.77	79.36	1083.35	-327.98	77.26	500.02
6.35000	-1216.67	185.63	284.85	-1257.84	174.55	280.75	-1453.58	188.03	242.55	-1453.10	199.92	289.51	-1895.01	91.76	24.76	-1929.33	91.26	38.03	-1875.92	90.09	334.45	-1857.59	74.58	331.69	-1807.81	114.92	1368.97	0.00	0.00	0.00	-1732.53	34.33	1764.73	-1737.25	140.32	1781.12	-1912.03	183.53	1783.68	-1906.59	171.79	1668.41	486.00	-312.31	79.52	1083.09	-327.84	77.30	500.25
6.36000	-1194.41	186.87	283.12	-1235.76	176.64	276.94	-1433.94	192.59	232.34	-1435.04	204.23	279.44	-1893.97	90.55	25.69	-1929.30	91.25	37.99	-1875.92	90.09	334.45	-1857.59	74.58	331.69	-1799.77	115.39	1367.72	0.00	0.00	0.00	-1724.24	35.52	1763.44	-1719.93	142.63	1779.24	-1902.19	182.86	1783.25	-1895.17	172.52	1669.57	485.23	-312.38	79.28	1083.50	-327.90	77.28	500.32
6.37000	-1175.31	190.16	279.09	-1214.96	178.23	273.38	-1412.42	195.30	221.98	-1415.17	206.56	268.78	-1894.31	90.64	25.23	-1928.83	90.41	38.30	-1875.92	90.09	334.45	-1857.59	74.58	331.69	-1790.44	115.88	1366.43	0.00	0.00	0.00	-1714.62	35.52	1761.98	-1719.83	143.66	1778.53	-1892.34	182.18	1782.81	-1883.76	173.24	1670.75	485.90	-312.56	79.35	1083.59	-328.29	77.19	500.24
6.38000	-1155.73	190.18	277.68	-1196.24	180.02	269.68	-1391.74	199.00	211.98	-1395.92	210.29	258.98	-1893.87	90.17	25.36	-1928.15	89.80	38.54	-1875.92	90.09	334.45	-1857.59	74.58	331.69	-1779.16	116.47	1365.13	0.00	0.00	0.00	-1706.38	37.06	1760.86	-1710.21	144.00	1777.13	-1882.49	181.50	1782.36	-1872.37	173.97	1671.94	485.79	-312.86	79.24	1083.98	-328.04	77.44	499.81
6.39000	-1138.95	191.48	275.11	-1178.32	180.30	266.74	-1372.16	202.98	202.17	-1377.63	214.62	249.69	-1895.22	91.33	24.70	-1929.02	90.73	38.08	-1875.92	90.09	334.45	-1857.59	74.58	331.69	-1771.90	116.87	1363.68	0.00	0.00	0.00	-1696.75	37.07	1759.41	-1708.21	143.94	1776.49	-1872.64	180.80	1781.91	-1860.99	174.70	1673.15	486.27	-312.77	79.39	1084.16	-328.08	77.53	499.61
6.40000	-1121.99	189.19	273.90	-1163.04	182.65	262.82	-1353.02	208.59	193.31	-1360.87	218.80	240.53	-1894.66	90.76	24.93	-1928.76	90.36	38.23	-1875.92	90.09	334.45	-1857.59	74.58	331.69	-1760.31	117.43	1362.47	0.00	0.00	0.00	-1688.33	38.60	1758.22	-1704.12	146.29	1775.71	-1862.79	180.09	1781.46	-1849.63	175.42	1674.38	486.11	-312.42	79.51	1083.33	-327.76	77.41	499.49
6.41000	-1109.55	191.07	270.83	-1149.25	183.54	259.21	-1335.23	214.98	184.95	-1345.46	223.11	231.71	-1895.50	91.73	24.49	-1928.90	90.38	38.18	-1875.92	90.09	334.45	-1857.59	74.58	331.69	-1750.56	117.99	1361.10	0.00	0.00	0.00	-1678.84	39.02	1756.85	-1688.32	146.42	1773.76	-1852.94	179.37	1781.00	-1838.28	176.15	1675.63	486.43	-312.65	79.60	1083.45	-327.78	77.27	499.83
6.42000	-1098.48	192.84	267.73	-1136.68	183.60	256.10	-1320.71	219.06	175.91	-1331.84	227.54	223.19	-1894.84	91.17	24.56	-1928.87	90.32	38.14	-1875.92	90.09	334.45	-1857.59	74.58	331.69	-1742.35	118.61	1359.82	0.00	0.00	0.00	-1669.32	39.62	1755.47	-1674.79	146.95	1771.91	-1843.09	178.64	1780.54	-1826.94	176.88	1676.90	485.87	-312.62	79.37	1083.07	-328.02	77.15	499.29
6.43000	-1088.46	193.21	265.34	-1127.59	185.70	251.85	-1307.22	223.98	167.40	-1319.09	232.67	215.11	-1894.42	90.53	24.84	-1928.29	89.59	38.53	-1875.92	90.09	334.45	-1857.59	74.58	331.69	-1732.55	119.63	1358.54	0.00	0.00	0.00	-1660.70	41.11	1754.29	-1662.77	148.06	1770.78	-1833.24	177.90	1780.07	-1815.62	177.60	1678.19	486.32	-312.52	79.52	1083.17	-327.77	77.27	498.85
6.44000	-1080.31	193.63	262.16	-1116.53	182.88	249.65	-1296.95	226.87	158.56	-1308.52	237.24	207.23	-1894.34	90.21	24.97	-1928.38	89.76	38.41	-1875.92	90.09	334.45	-1857.59	74.58	331.69	-1722.44	120.61	1357.25	0.00	0.00	0.00	-1651.07	42.05	1753.10	-1648.14	148.43	1769.15	-1823.40	177.15	1779.60	-1804.32	178.33	1679.50	486.26	-312.75	79.55	1083.02	-327.76	77.36	499.53
6.45000	-1073.12	192.78	257.95	-1109.54	183.22	244.56	-1287.61	230.81	150.26	-1298.49	242.84	199.90	-1894.42	90.34	24.71	-1928.77	90.17	38.15	-1875.92	90.09	334.45	-1857.59	74.58	331.69	-1711.67	121.55	1356.08	0.00	0.00	0.00	-1644.10	40.55	1748.76	-1646.00	149.17	1768.80	-1813.55	176.39	1779.13	-1793.03	179.06	1680.82	486.50	-312.65	79.55	1083.18	-327.79	77.34	499.47
6.46000	-1068.67	194.00	251.65	-1103.53	183.27	238.55	-1280.21	234.36	142.17	-1291.47	245.96	192.01	-1895.31	91.13	24.34	-1928.39	89.68	38.37	-1875.92	90.09	334.45	-1857.59	74.58	331.69	-1701.27	122.90	1354.78	0.00	0.00	0.00	-1637.03	40.87	1747.29	-1640.26	150.16	1767.74	-1803.70	175.62	1778.65	-1781.76	179.79	1682.17	487.58	-313.23	79.49	1083.42	-327.93	77.40	499.39
6.47000	-1062.72	191.99	246.07	-1100.86	186.95	229.64	-1274.04	238.27	134.43	-1284.90	250.41	184.55	-1893.69	89.02	25.12	-1928.54	89.97	38.22	-1875.92	90.09	334.45	-1857.59	74.58	331.69	-1690.83	123.71	1353.62	0.00	0.00	0.00	-1622.87	41.58	1745.97	-1628.90	150.38	1766.67	-1793.86	174.83	1778.16	-1770.50	180.51	1683.53	486.14	-312.72	79.41	1083.71	-327.86	77.45	499.33
6.48000	-1058.41	190.71	238.61	-1097.51	187.65	221.49	-1270.21	240.78	126.14	-1281.70	251.60	175.82	-1894.06	89.37	24.95	-1928.66	90.07	38.21	-1875.92	90.09	334.45	-1857.59	74.58	331.69	-1678.99	124.83	1352.31	0.00	0.00	0.00	-1616.49	43.01	1745.19	-1621.37	152.59	1765.85	-1784.02	174.04	1777.67	-1759.27	181.24	1684.91	485.50	-312.35	79.29	1083.49	-327.62	77.54	500.17
6.49000	-1058.69	194.83	228.50	-1094.33	186.17	213.70	-1267.45	243.42	117.92	-1279.49	253.06	166.94	-1895.23	90.28	24.16	-1927.95	89.27	38.43	-1875.92	90.09	334.45	-1857.59	74.58	331.69	-1668.55	125.86	1351.11	0.00	0.00	0.00	-1603.27	43.94	1744.09	-1616.92	153.52	1765.44	-1774.17	173.24	1777.18	-1748.05	181.97	1686.32	485.69	-312.71	79.37	1083.84	-327.87	77.34	499.84
6.50000	-1056.22	192.48	220.24	-1092.00	184.56	205.45	-1267.16	244.01	108.89	-1279.23	253.11	157.72	-1895.65	90.72	24.21	-1928.55	89.83	38.16	-1875.92	90.09	334.45	-1857.59	74.58	331.69	-1655.66	126.79	1350.07	0.00	0.00	0.00	-1589.40	45.15	1743.08	-1597.60	155.50	1763.94	-1764.33	172.42	1776.68	-1736.85	182.70	1687.74	486.55	-313.01	79.66	1083.40	-328.02	77.20	499.98
6.51000	-1057.45	195.28	208.39	-1092.62	185.75	194.97	-1266.95	245.27	100.28	-1279.48	253.84	148.76	-1894.87	89.63	24.44	-1928.53	89.66	38.12	-1875.92	90.09	334.45	-1857.59	74.58	331.69	-1644.39	127.65	1348.98	0.00	0.00	0.00	-1579.71	46.58	1742.49	-1586.26	156.55	1763.51	-1754.50	171.59	1776.18	-1725.67	183.42	1689.18	486.45	-312.94	79.59	1083.05	-327.94	77.21	500.49
6.52000	-1057.63	193.03	198.63	-1092.83	184.08	184.86	-1269.11	245.32	90.96	-1280.73	254.26	140.02	-1895.05	89.45	24.33	-1928.74	89.69	38.18	-1875.92	90.09	334.45	-1857.59	74.58	331.69	-1631.25	128.82	1347.95	0.00	0.00	0.00	-1570.66	48.01	1742.00	-1578.52	156.91	1763.05	-1744.66	170.76	1775.67	-1714.50	184.15	1690.64	485.99	-312.80	79.44	1083.28	-327.83	77.33	500.01
6.53000	-1059.24	191.91	186.99	-1095.75	184.58	173.01	-1271.70	246.89	82.48	-1283.19	254.06	131.04	-1895.05	89.26	24.49	-1929.04	89.79	38.15	-1875.92	90.09	334.45	-1857.59	74.58	331.69	-1618.83	130.18	1346.92	0.00	0.00	0.00	-1560.43	49.16	1741.53	-1566.70	159.84	1762.49	-1734.83	169.91	1775.16	-1703.36	184.88	1692.12	485.63	-312.66	79.24	1083.28	-327.70	77.47	499.33
6.54000	-1060.94	189.04	175.92	-1099.28	184.27	160.92	-1275.75	247.33	73.27	-1286.32	254.07	122.25	-1895.90	90.03	24.04	-1929.29	90.06	38.11	-1875.92	90.09	334.45	-1857.59	74.58	331.69	-1606.26	131.30	1345.98	0.00	0.00	0.00	-1549.42	50.97	1740.94	-1560.71	161.33	1762.32	-1725.00	169.05	1774.64	-1692.24	185.61	1693.62	485.42	-312.85	79.16	1083.22	-328.04	77.27	499.26
6.55000	-1065.51	188.64	162.96	-1104.07	184.49	148.23	-1279.07	249.94	64.95	-1290.86	253.02	113.07	-1895.41	89.26	24.41	-1929.01	89.54	38.45	-1875.92	90.09	334.45	-1857.59	74.58	331.69	-1594.68	132.82	1345.01	0.00	0.00	0.00	-1539.26	52.52	1740.79	-1543.86	163.55	1761.62	-1715.17	168.18	1774.12	-1681.13	186.33	1695.15	484.81	-313.05	79.17	1083.62	-328.23	77.21	499.28
6.56000	-1070.04	186.71	150.26	-1108.19	182.00	136.23	-1285.23	249.22	54.68	-1294.52	254.02	104.84	-1897.14	91.00	23.48	-1929.69	90.18	38.19	-1875.92	90.09	334.45	-1857.59	74.58	331.69	-1579.78	133.96	1344.25	0.00	0.00	0.00	-1527.38	53.72	1740.34	-1534.92	163.76	1760.93	-1705.35	167.29	1773.59	-1670.05	187.06	1696.69	484.25	-312.95	78.82	1083.50	-328.25	77.18	499.11
6.57000	-1072.47	182.07	141.00	-1109.29	180.48	123.09	-1290.14	248.14	48.88	-1298.54	253.85	96.73	-1897.21	91.05	23.49	-1929.45	89.65	38.49	-1875.92	90.09	334.45	-1857.59	74.58	331.69	-1564.48	135.69	1343.51	0.00	0.00	0.00	-1515.28	55.72	1739.89	-1525.48	165.22	1761.14	-1695.53	166.40	1773.06	-1658.99	187.79	1698.25	485.07	-312.65	79.13	1083.90	-328.44	77.50	499.70
6.58000	-1071.24	182.76	131.14	-1102.77	180.68	116.36	-1285.77	245.06	48.86	-1296.69	250.71	93.56	-1896.29	89.58	24.36	-1930.23	89.95	38.42	-1875.92	90.09	334.45	-1857.59	74.58	331.69	-1554.48	137.23	1342.72	0.00	0.00	0.00	-1504.81	57.52	1739.71	-1507.81	167.77	1763.28	-1685.71	165.50	1772.53	-1647.95	188.52	1699.83	486.24	-312.57	79.49	1083.85	-328.09	77.46	499.90
6.59000	-1054.88	184.39	119.46	-1093.39	182.65	110.09	-1277.43	243.19	44.41	-1282.66	250.13	94.29	-1895.80	89.09	24.54	-1929.72	89.23	39.01	-1875.92	90.09	334.45	-1857.59	74.58	331.69	-1541.14	138.79	1341.90	0.00	0.00	0.00	-1490.70	58.81	1740.14	-1493.10	169.08	1764.09	-1675.89	164.58	1771.99	-1636.93	189.24	1701.43	486.52	-312.85	79.39	1083.26	-328.27	77.16	500.03
6.60000	-1043.11	186.87	105.55	-1085.92	186.43	98.33	-1273.76	246.90	41.39	-1268.82	250.57	90.56	-1897.19	90.28	23.77	-1929.35	88.96	39.40	-1875.92	90.09	334.45	-1857.59	74.58	331.69	-1527.96	139.32	1342.93	0.00	0.00	0.00	-1477.80	59.92	1741.25	-1479.77	170.65	1765.48	-1666.08	163.65	1771.44	-1625.94	189.97	1703.06	485.77	-312.28	79.43	1083.03	-328.18	77.12	500.25
6.61000	-1040.40	189.18	93.29	-1082.85	190.45	84.92	-1272.16	246.24	40.95	-1269.48	251.20	89.96	-1896.64	89.59	24.28	-1929.32	88.90	39.77	-1875.92	90.09	334.45	-1857.59	74.58	331.69	-1513.43	141.06	1343.10	0.00	0.00	0.00	-1463.65	61.23	1742.32	-1467.91	171.46	1767.20	-1656.28	162.71	1770.90	-1614.96	190.70	1704.70	486.36	-312.65	79.48	1083.11	-327.72	77.30	500.43
6.62000	-1037.12	192.73	85.21	-1079.11	191.79	78.78	-1271.59	245.30	39.99	-1269.63	251.77	89.51	-1896.30	89.05	24.66	-1928.74	88.83	40.04	-1875.92	90.09	334.45	-1857.59	74.58	331.69	-1499.89	142.81	1343.35	0.00	0.00	0.00	-1451.06	63.01	1743.70	-1453.87	172.96	1768.77	-1646.47	161.76	1770.34	-1604.01	191.42	1706.36	485.79	-312.45	79.28	1083.80	-327.87	77.33	500.22
6.63000	-1033.52	194.61	79.26	-1075.77	192.81	74.93	-1270.25	245.86	39.74	-1267.20	252.56	89.12	-1896.52	89.32	24.69	-1927.80	88.60	40.43	-1875.92	90.09	334.45	-1857.59	74.58	331.69	-1486.78	144.12	1344.09	0.00	0.00	0.00	-1441.51	64.62	1745.54	-1440.15	174.67	1770.66	-1636.67	160.80	1769.78	-1593.09	192.15	1708.05	486.72	-312.58	79.54	1084.02	-328.24	77.38	499.65
6.64000	-1031.69	194.45	73.27	-1073.52	191.49	71.27	-1269.02	245.98	40.36	-1264.56	253.94	88.17	-1896.06	88.85	24.78	-1926.68	88.47	41.14	-1875.92	90.09	334.45	-1857.59	74.58	331.69	-1474.40	145.75	1345.28	0.00	0.00	0.00	-1427.20	65.84	1747.22	-1426.77	175.23	1772.46	-1626.88	159.83	1769.22	-1582.19	192.88	1709.75	486.40	-312.87	79.44	1083.74	-328.10	77.20	500.59
6.65000	-1028.96	194.26	68.99	-1072.02	191.08	67.20	-1267.90	245.89	40.75	-1262.57	256.01	87.47	-1896.14	88.90	24.45	-1925.66	89.25	41.26	-1875.92	90.09	334.45	-1857.59	74.58	331.69	-1461.11	147.50	1346.70	0.00	0.00	0.00	-1412.67	66.99	1748.71	-1409.79	177.43	1774.19	-1617.09	158.84	1768.65	-1571.31	193.60	1711.48	485.44	-312.70	79.15	1083.57	-327.84	77.14	499.43
6.66000	-1027.16	195.25	63.88	-1069.75	192.45	63.72	-1266.84	247.03	41.44	-1260.30	257.44	87.00	-1894.37	88.42	24.29	-1922.78	89.28	41.97	-1875.92	90.09	334.45	-1857.59	74.58	331.69	-1448.44	148.90	1348.13	0.00	0.00	0.00	-1401.03	68.56	1750.52	-1396.41	179.00	1775.56	-1607.31	157.85	1768.08	-1560.46	194.33	1713.23	485.40	-312.62	79.23	1083.88	-328.09	77.30	499.12
6.67000	-1025.65	195.83	57.90	-1068.35	192.34	59.40	-1265.68	248.17	41.58	-1258.21	258.92	86.48	-1892.45	88.47	23.57	-1920.03	91.24	40.95	-1875.92	90.09	334.45	-1857.59	74.58	331.69	-1436.19	150.56	1349.62	0.00	0.00	0.00	-1386.59	70.59	1751.76	-1382.48	179.99	1776.72	-1597.53	156.84	1767.51	-1549.63	195.06	1715.00	485.96	-312.55	79.46	1083.39	-328.51	77.12	499.00
6.68000	-1023.50	194.10	53.44	-1066.98	192.26	55.21	-1265.00	248.70	41.17	-1256.74	259.53	85.74	-1889.75	89.27	22.33	-1915.25	92.18	40.78	-1875.92	90.09	334.45	-1857.59	74.58	331.69	-1422.97	152.66	1351.01	0.00	0.00	0.00	-1372.83	72.26	1752.80	-1370.39	182.03	1777.93	-1587.75	155.82	1766.93	-1538.83	195.78	1716.79	486.12	-312.90	79.37	1083.23	-328.40	77.05	498.82
6.69000	-1021.95	192.84	47.39	-1065.80	190.78	50.63	-1264.69	248.82	40.27	-1255.17	259.98	85.13	-1884.27	88.20	21.40	-1908.03	91.59	43.60	-1875.92	90.09	334.45	-1857.59	74.58	331.69	-1412.18	154.41	1352.41	0.00	0.00	0.00	-1362.62	74.09	1754.09	-1356.76	183.75	1778.80	-1577.98	154.78	1766.34	-1528.05	196.51	1718.60	485.98	-312.76	79.24	1083.42	-328.19	77.19	498.97
6.70000	-1023.49	192.06	43.67	-1066.66	189.55	47.94	-1264.77	248.65	39.46	-1254.90	258.91	84.26	-1880.98	88.46	19.15	-1899.81	90.70	47.38	-1875.92	90.09	334.45	-1857.59	74.58	331.69	-1398.96	156.34	1353.78	0.00	0.00	0.00	-1346.27	75.55	1754.65	-1342.29	185.31	1779.35	-1568.22	153.74	1765.75	-1517.30	197.23	1720.43	486.13	-312.80	79.37	1083.75	-327.94	77.24	499.68
6.71000	-1028.36	191.83	40.86	-1068.63	188.25	46.15	-1264.59	248.92	39.22	-1254.63	259.40	84.05	-1879.42	89.26	16.07	-1891.86	89.14	51.76	-1875.92	90.09	334.45	-1857.59	74.58	331.69	-1389.36	157.60	1355.06	0.00	0.00	0.00	-1332.38	76.80	1755.58	-1332.40	186.13	1780.19	-1558.47	152.69	1765.15	-1506.58	197.96	1722.29	485.49	-313.09	79.22	1083.42	-328.09	77.08	499.32
6.72000	-1026.52	191.89	40.08	-1065.99	188.49	45.89	-1264.55	249.38	38.98	-1254.04	260.74	84.20	-1877.27	88.64	17.95	-1884.60	86.57	54.96	-1875.92	90.09	334.45	-1857.59	74.58	331.69	-1377.18	158.90	1356.40	0.00	0.00	0.00	-1321.24	78.58	1756.80	-1320.48	188.27	1781.25	-1548.71	151.62	1764.55	-1495.88	198.68	1724.16	485.71	-312.92	79.23	1083.50	-328.24	77.05	499.31
6.73000	-1023.02	191.52	40.66	-1065.86	188.74	45.50	-1264.71	249.41	38.74	-1253.70	261.45	84.21	-1872.26	88.89	28.87	-1877.35	86.87	66.10	-1875.92	90.09	334.45	-1857.59	74.58	331.69	-1367.48	159.77	1357.56	0.00	0.00	0.00	-1305.54	79.72	1757.77	-1307.42	189.28	1782.54	-1538.97	150.54	1763.95	-1485.21	199.40	1726.06	485.27	-312.82	79.09	1083.82	-328.09	77.19	499.81
6.74000	-1024.94	191.84	38.83	-1067.10	188.24	44.82	-1264.56	249.79	38.86	-1253.50	262.14	84.37	-1860.46	86.05	45.27	-1870.04	89.87	79.09	-1875.92	90.09	334.45	-1857.59	74.58	331.69	-1356.98	160.56	1358.76	0.00	0.00	0.00	-1296.44	81.58	1759.39	-1294.93	190.73	1783.60	-1529.23	149.45	1763.34	-1474.57	200.13	1727.98	486.47	-312.62	79.48	1083.70	-328.00	77.29	499.08
6.75000	-1022.30	191.63	39.85	-1069.78	188.36	44.27	-1264.83	249.43	38.67	-1253.85	261.90	84.22	-1853.38	85.70	55.97	-1857.01	94.85	93.81	-1875.92	90.09	334.45	-1857.59	74.58	331.69	-1347.97	161.48	1359.93	0.00	0.00	0.00	-1289.13	82.70	1761.32	-1283.18	191.85	1784.90	-1519.50	148.34	1762.73	-1463.96	200.85	1729.92	486.18	-312.88	79.38	1083.46	-327.86	77.35	499.85
6.76000	-1023.82	191.28	39.27	-1067.27	188.10	44.64	-1264.58	249.74	38.86	-1253.84	261.99	84.31	-1837.67	88.59	72.41	-1848.69	97.37	108.56	-1875.92	90.09	334.45	-1857.59	74.58	331.69	-1337.50	159.94	1360.26	0.00	0.00	0.00	-1275.96	83.18	1762.53	-1274.19	192.43	1786.51	-1509.77	147.23	1762.11	-1453.38	201.57	1731.89	484.85	-313.06	78.98	1083.57	-327.82	77.34	499.53
6.77000	-1025.87	191.71	38.92	-1066.49	188.22	44.86	-1264.79	249.42	38.78	-1253.80	262.08	84.41	-1824.89	91.94	88.80	-1835.20	99.25	124.82	-1875.92	90.09	334.45	-1857.57	74.58	331.71	-1328.90	159.94	1361.59	0.00	0.00	0.00	-1265.36	83.79	1764.08	-1262.94	193.74	1787.97	-1500.06	146.10	1761.49	-1443.15	202.05	1733.78	486.16	-312.60	79.45	1083.21	-327.97	77.11	500.04
6.78000	-1024.24	191.35	39.42	-1068.69	188.37	44.39	-1264.77	249.32	38.80	-1253.90	261.93	84.42	-1812.51	94.78	105.04	-1825.41	101.47	140.35	-1875.90	90.09	334.47	-1836.88	75.67	349.57	-1319.31	161.08	1363.17	0.00	0.00	0.00	-1257.25	84.31	1765.85	-1251.33	194.77	1789.46	-1490.35	144.96	1760.86	-1431.71	204.09	1735.47	486.23	-312.50	79.45	1083.03	-328.22	76.90	499.13
6.79000	-1022.59	190.84	39.59	-1067.92	188.27	44.51	-1264.55	249.62	39.05	-1253.99	261.81	84.49	-1804.79	96.47	121.22	-1807.53	101.83	158.88	-1855.10	91.32	353.87	-1816.58	78.19	366.83	-1308.67	161.34	1364.97	0.00	0.00	0.00	-1247.54	85.40	1767.72	-1241.87	195.17	1791.35	-1480.64	143.81	1760.22	-1421.77	205.25	1737.33	486.43	-312.63	79.53	1082.99	-328.00	77.01	499.75
6.80000	-1022.98	192.06	39.64	-1066.29	188.39	44.69	-1264.52	249.55	39.10	-1253.96	261.74	84.56	-1794.86	96.79	138.00	-1792.55	102.05	176.99	-1834.52	93.10	372.94	-1795.59	80.02	384.30	-1299.08	161.51	1366.86	0.00	0.00	0.00	-1238.58	86.20	1769.36	-1235.65	195.91	1793.15	-1470.95	142.64	1759.59	-1412.42	205.59	1739.17	486.12	-312.57	79.28	1083.20	-328.13	77.18	499.88
6.81000	-1023.26	191.41	39.26	-1066.84	188.03	44.23	-1264.51	249.50	39.15	-1254.07	261.40	84.58	-1773.45	96.82	156.69	-1781.95	103.12	193.82	-1813.35	94.23	391.79	-1774.89	82.30	401.13	-1290.22	161.84	1368.80	0.00	0.00	0.00	-1227.29	86.60	1770.82	-1227.36	196.93	1795.04	-1461.26	141.47	1758.94	-1403.78	205.57	1741.17	486.23	-312.68	79.50	1083.59	-327.93	77.26	498.80
6.82000	-1025.37	190.58	38.50	-1067.97	187.95	43.94	-1264.66	249.23	39.14	-1254.31	260.75	84.47	-1762.31	98.51	172.68	-1765.49	103.91	211.36	-1792.12	95.63	409.70	-1754.22	84.22	417.58	-1282.48	161.98	1370.86	0.00	0.00	0.00	-1217.49	86.84	1772.54	-1216.83	197.01	1796.93	-1451.58	140.28	1758.30	-1395.03	206.16	1742.89	486.60	-312.97	79.52	1083.45	-328.02	77.21	499.24
6.83000	-1020.37	191.12	39.25	-1067.40	187.68	43.27	-1264.56	249.19	39.27	-1254.58	259.97	84.33	-1741.06	98.36	190.47	-1742.31	105.02	229.11	-1771.51	97.30	426.43	-1732.01	84.45	433.59	-1272.94	162.29	1372.87	0.00	0.00	0.00	-1206.56	87.23	1773.91	-1206.56	197.73	1798.21	-1441.91	139.07	1757.65	-1387.16	205.09	1744.71	485.48	-312.92	79.20	1083.32	-328.05	77.13	500.11
6.84000	-1026.23	190.66	37.69	-1068.04	187.27	42.83	-1264.51	248.97	39.29	-1254.81	259.04	84.21	-1728.56	98.92	205.77	-1724.89	104.81	245.05	-1751.18	98.80	441.83	-1713.17	88.00	447.66	-1263.53	164.76	1375.84	0.00	0.00	0.00	-1200.01	88.04	1775.77	-1198.19	198.04	1800.23	-1432.24	137.86	1756.99	-1377.96	206.45	1746.23	486.06	-312.90	79.13	1083.31	-328.27	77.10	499.98
6.85000	-1025.53	189.87	36.77	-1067.22	187.41	42.28	-1264.56	248.63	39.25	-1254.35	259.00	84.45	-1707.83	98.37	220.53	-1707.45	105.49	258.87	-1730.09	99.00	456.17	-1691.00	87.76	461.85	-1255.28	165.81	1377.77	0.00	0.00	0.00	-1193.30	88.50	1777.41	-1189.44	197.35	1801.08	-1422.59	136.63	1756.33	-1370.34	205.74	1747.81	486.43	-312.81	79.35	1083.88	-328.11	77.43	499.62
6.86000	-1022.31	191.02	36.36	-1068.41	187.30	41.15	-1264.44	248.50	39.40	-1253.71	259.10	84.76	-1681.83	99.55	234.25	-1684.38	106.57	271.82	-1709.23	99.23	468.98	-1669.90	87.91	474.62	-1245.67	166.14	1379.29	0.00	0.00	0.00	-1183.03	88.34	1778.61	-1181.66	197.66	1802.97	-1412.94	135.39	1755.66	-1362.05	205.90	1749.02	485.50	-312.93	79.09	1084.23	-328.07	77.55	500.32
6.87000	-1019.83	189.50	36.68	-1069.42	186.70	40.33	-1264.32	248.35	39.49	-1253.55	258.47	84.82	-1656.06	99.61	246.22	-1658.99	107.14	283.72	-1687.35	97.81	480.68	-1647.93	87.00	486.68	-1238.01	165.89	1380.56	0.00	0.00	0.00	-1175.52	88.76	1780.39	-1177.94	197.97	1804.46	-1403.30	134.14	1754.99	-1354.18	205.78	1750.13	485.50	-313.16	79.18	1083.66	-328.05	77.31	499.71
6.88000	-1023.01	189.56	35.51	-1067.71	187.06	40.20	-1264.45	247.82	39.31	-1253.44	258.04	84.92	-1629.72	101.12	255.87	-1635.55	107.49	293.45	-1666.36	97.00	490.17	-1627.41	87.33	496.27	-1231.49	164.87	1380.95	0.00	0.00	0.00	-1168.39	88.81	1781.83	-1168.72	197.63	1805.68	-1393.68	132.88	1754.32	-1347.35	204.48	1751.43	486.52	-312.69	79.59	1083.92	-328.27	77.20	499.52
6.89000	-1027.21	189.59	34.01	-1065.67	187.07	40.57	-1264.01	248.23	39.63	-1253.29	257.78	85.00	-1603.35	101.94	264.43	-1609.82	108.69	301.78	-1645.82	96.73	497.62	-1606.95	86.97	504.33	-1223.38	165.06	1381.66	0.00	0.00	0.00	-1159.81	88.98	1783.02	-1161.66	197.21	1807.38	-1384.06	131.60	1753.64	-1340.07	204.01	1752.51	486.58	-312.84	79.48	1084.05	-328.29	77.58	500.00
6.90000	-1019.26	189.94	35.33	-1067.98	187.28	39.81	-1263.95	248.23	39.68	-1253.34	257.38	84.89	-1573.78	102.25	271.83	-1583.96	108.91	308.45	-1625.79	96.95	502.89	-1587.76	87.93	509.95	-1216.41	165.34	1382.77	0.00	0.00	0.00	-1152.07	88.46	1784.60	-1153.53	197.31	1808.84	-1374.45	130.31	1752.95	-1332.01	204.28	1753.09	485.72	-313.08	79.23	1083.87	-328.25	77.37	499.02
6.91000	-1025.56	189.48	33.86	-1066.77	187.09	39.93	-1263.83	248.23	39.61	-1253.55	256.95	84.78	-1551.67	103.37	278.25	-1557.46	109.25	315.23	-1605.21	96.32	506.45	-1566.61	86.98	514.42	-1208.98	165.46	1383.62	0.00	0.00	0.00	-1143.42	87.97	1785.71	-1142.58	197.14	1809.77	-1364.85	129.01	1752.26	-1324.60	203.68	1754.15	485.37	-312.81	79.19	1083.96	-328.22	77.36	498.87
6.92000	-1024.11	189.30	34.23	-1066.61	187.17	39.71	-1263.74	248.31	39.74	-1253.70	256.61	84.68	-1524.32	104.15	281.54	-1532.45	109.47	318.11	-1585.13	96.12	507.73	-1546.46	87.10	516.54	-1200.90	165.56	1384.42	0.00	0.00	0.00	-1135.86	87.81	1786.83	-1138.42	196.91	1811.31	-1355.26	127.69	1751.57	-1316.86	203.84	1754.77	485.52	-312.92	79.19	1083.98	-328.17	77.44	500.06
6.93000	-1023.42	189.42	33.71	-1066.91	186.97	39.43	-1264.13	247.74	39.42	-1253.35	256.95	84.84	-1497.29	104.79	282.52	-1504.90	110.68	319.29	-1564.98	96.05	506.88	-1526.71	87.22	516.72	-1193.34	165.50	1385.10	0.00	0.00	0.00	-1126.52	87.21	1787.61	-1130.63	195.98	1812.64	-1345.68	126.36	1750.87	-1309.11	203.75	1755.44	485.98	-312.87	79.32	1083.90	-328.62	77.25	499.88
6.94000	-1022.37	190.33	34.05	-1065.78	187.36	39.54	-1263.81	248.08	39.62	-1253.24	257.02	84.93	-1469.11	106.13	282.22	-1478.13	110.66	318.50	-1544.87	96.06	503.97	-1507.49	88.15	514.63	-1186.10	165.56	1385.65	0.00	0.00	0.00	-1121.51	86.43	1788.52	-1125.75	195.43	1813.83	-1336.11	125.02	1750.16	-1301.99	202.77	1756.23	485.62	-312.74	79.24	1083.76	-328.36	77.25	498.79
6.95000	-1024.50	190.19	32.78	-1065.58	187.65	39.39	-1263.76	248.11	39.63	-1253.19	256.90	84.96	-1442.91	106.39	277.71	-1453.32	111.62	315.78	-1524.61	95.89	499.08	-1485.89	86.37	511.56	-1179.34	165.93	1386.27	0.00	0.00	0.00	-1113.34	85.73	1789.36	-1120.55	194.90	1814.91	-1326.55	123.67	1749.45	-1294.78	201.81	1756.75	486.28	-312.69	79.51	1083.24	-328.24	77.12	499.79
6.96000	-1027.69	189.58	31.57	-1065.76	187.51	39.10	-1263.58	248.30	39.71	-1253.21	256.44	84.86	-1411.90	108.00	274.37	-1425.82	113.17	310.17	-1504.43	96.19	492.02	-1466.29	87.24	505.84	-1171.46	166.05	1386.73	0.00	0.00	0.00	-1106.84	85.15	1790.00	-1110.56	194.50	1815.44	-1317.00	122.30	1748.74	-1286.29	202.77	1756.87	486.38	-312.47	79.56	1082.91	-328.42	76.95	499.16
6.97000	-1020.47	189.57	32.59	-1067.50	187.73	38.10	-1263.81	247.77	39.39	-1253.17	256.14	84.87	-1384.26	109.11	268.58	-1399.61	113.69	304.26	-1483.72	96.11	483.11	-1446.72	87.60	498.18	-1165.16	166.30	1387.06	0.00	0.00	0.00	-1099.60	84.80	1790.76	-1099.47	193.95	1815.86	-1307.46	120.92	1748.02	-1279.22	201.54	1757.31	485.73	-312.77	79.39	1083.43	-328.37	77.03	499.34
6.98000	-1023.40	189.92	31.17	-1064.39	187.79	38.41	-1263.49	248.00	39.49	-1252.94	256.01	85.08	-1352.22	109.10	262.90	-1368.84	114.04	297.88	-1463.32	96.57	472.17	-1425.94	86.61	489.30	-1157.59	166.51	1387.32	0.00	0.00	0.00	-1090.37	84.16	1791.11	-1092.12	193.31	1816.40	-1297.93	119.52	1747.30	-1272.22	200.39	1757.81	486.01	-312.94	79.23	1082.80	-328.19	76.94	499.88
6.99000	-1021.93	190.77	30.63	-1065.08	187.75	37.83	-1263.67	247.57	39.35	-1253.00	255.34	85.10	-1319.97	110.50	255.43	-1338.84	114.30	290.08	-1442.53	96.62	459.58	-1406.06	87.30	478.06	-1151.44	166.84	1387.66	0.00	0.00	0.00	-1084.71	83.17	1791.36	-1085.08	192.84	1817.01	-1288.42	118.12	1746.57	-1264.70	199.90	1757.99	486.73	-312.78	79.47	1083.52	-328.32	77.16	500.11
7.00000	-1018.81	189.86	30.51	-1066.87	187.64	37.04	-1263.15	248.00	39.58	-1252.86	255.05	85.32	-1289.65	110.25	246.92	-1307.82	114.52	281.19	-1420.22	95.33	445.87	-1386.00	87.97	465.35	-1143.01	167.19	1387.75	0.00	0.00	0.00	-1077.65	83.08	1792.03	-1080.04	192.44	1817.50	-1278.91	116.70	1745.84	-1256.86	199.68	1758.14	486.89	-312.63	79.73	1082.94	-328.37	77.01	500.34
7.01000	-1026.91	189.93	28.41	-1066.20	187.74	37.01	-1263.28	247.67	39.52	-1253.05	254.33	85.39	-1260.82	107.99	238.50	-1279.99	111.75	271.76	-1397.19	93.72	430.74	-1364.55	86.97	451.71	-1134.89	166.85	1387.93	0.00	0.00	0.00	-1069.83	82.56	1792.30	-1071.61	191.82	1817.62	-1269.42	115.26	1745.10	-1249.32	198.96	1758.25	486.86	-312.59	79.74	1084.07	-328.27	77.40	500.84
7.02000	-1019.81	189.34	29.92	-1064.98	187.74	36.95	-1263.30	247.49	39.51	-1253.21	253.71	85.48	-1229.22	106.96	228.99	-1249.64	110.35	260.47	-1374.36	92.70	413.83	-1341.90	85.06	436.98	-1127.49	166.77	1387.98	0.00	0.00	0.00	-1061.25	81.90	1792.20	-1066.30	191.77	1817.95	-1259.94	113.82	1744.36	-1241.52	198.30	1758.35	486.74	-312.63	79.55	1083.65	-328.36	77.27	499.37
7.03000	-1026.55	189.34	27.75	-1064.68	186.84	36.88	-1263.00	247.67	39.65	-1253.22	253.26	85.60	-1197.41	106.26	218.62	-1219.02	108.97	248.49	-1350.41	90.94	395.92	-1318.53	82.81	421.07	-1118.73	166.63	1387.94	0.00	0.00	0.00	-1052.36	81.08	1792.05	-1057.08	190.91	1817.88	-1250.47	112.36	1743.61	-1233.85	197.22	1758.69	486.26	-312.92	79.42	1082.80	-328.50	76.94	499.45
7.04000	-1022.45	188.90	28.57	-1066.18	186.87	36.54	-1262.97	247.67	39.66	-1253.22	252.92	85.79	-1165.23	105.62	207.73	-1188.75	107.44	236.13	-1325.88	89.27	376.99	-1296.27	82.18	403.53	-1112.12	166.52	1387.98	0.00	0.00	0.00	-1047.35	80.70	1792.48	-1048.57	189.94	1817.60	-1241.01	110.88	1742.86	-1225.35	197.34	1758.56	486.21	-312.93	79.40	1083.43	-328.51	77.12	499.57
7.05000	-1020.79	188.51	28.75	-1066.62	186.52	36.62	-1262.99	247.47	39.69	-1253.23	252.64	85.97	-1132.58	104.22	196.16	-1156.63	106.35	223.70	-1300.64	87.11	357.23	-1272.35	80.08	385.49	-1104.09	166.22	1387.86	0.00	0.00	0.00	-1037.08	80.14	1791.77	-1042.03	189.59	1817.62	-1231.57	109.40	1742.10	-1217.41	196.63	1758.57	486.16	-312.98	79.29	1083.76	-328.08	77.16	500.15
7.06000	-1019.76	189.16	29.21	-1064.67	185.79	36.88	-1262.76	247.60	39.88	-1253.31	252.18	86.15	-1098.33	102.38	185.11	-1124.17	104.82	211.25	-1275.71	86.36	336.10	-1247.58	77.79	366.82	-1096.07	166.02	1387.79	0.00	0.00	0.00	-1025.92	80.36	1792.94	-1032.90	188.71	1817.41	-1222.14	107.90	1741.34	-1209.51	195.70	1758.50	485.52	-313.02	79.19	1083.56	-328.38	77.06	499.49
7.07000	-1023.64	187.16	28.53	-1064.18	186.08	36.96	-1262.97	247.10	39.79	-1253.31	251.89	86.39	-1063.28	100.10	174.08	-1090.03	103.46	198.88	-1249.14	84.39	314.93	-1223.34	76.98	346.70	-1088.12	165.77	1387.51	0.00	0.00	0.00	-1017.66	80.49	1793.01	-1025.27	187.91	1817.11	-1213.97	106.89	1741.05	-1201.28	195.33	1758.23	486.69	-312.75	79.58	1084.27	-328.34	77.47	499.37
7.08000	-1021.28	188.08	28.87	-1064.07	185.82	37.20	-1262.63	247.30	40.10	-1253.17	251.74	86.72	-1028.31	98.04	163.63	-1057.65	101.50	186.42	-1221.56	81.95	293.49	-1197.95	75.22	326.51	-1080.18	165.21	1387.22	0.00	0.00	0.00	-1009.34	79.50	1792.56	-1016.72	187.48	1816.91	-1204.51	104.15	1740.16	-1194.32	192.85	1758.37	485.70	-312.62	79.33	1083.65	-328.39	77.30	499.55
7.09000	-1023.06	188.08	28.25	-1063.52	185.86	36.82	-1262.58	246.91	40.29	-1253.48	250.86	86.74	-997.49	95.92	152.40	-1024.01	99.03	174.39	-1193.10	79.32	271.66	-1171.29	72.60	306.51	-1072.10	164.37	1386.90	0.00	0.00	0.00	-1001.01	78.41	1792.06	-1009.04	186.24	1816.60	-1196.43	103.55	1739.69	-1185.49	193.00	1757.82	485.94	-313.03	79.31	1083.80	-328.25	77.29	499.43
7.10000	-1020.59	188.42	29.00	-1065.54	185.69	35.43	-1262.41	246.60	40.57	-1253.32	250.65	87.07	-961.21	92.97	142.67	-991.30	96.09	162.41	-1164.19	77.41	249.68	-1144.14	70.03	286.15	-1063.20	163.95	1386.42	0.00	0.00	0.00	-992.83	77.64	1791.62	-1001.74	185.56	1816.31	-1188.67	103.35	1739.61	-1177.77	191.46	1757.42	484.78	-313.03	79.11	1083.20	-328.16	77.30	499.57
7.11000	-1022.33	188.13	27.80	-1063.74	185.73	35.80	-1262.07	246.51	41.09	-1253.63	249.82	87.11	-923.20	89.01	134.04	-958.17	93.33	151.21	-1135.12	75.68	227.88	-1116.85	67.85	265.86	-1054.96	163.36	1385.80	0.00	0.00	0.00	-984.84	76.92	1791.14	-991.45	184.54	1815.57	-1179.61	101.28	1738.50	-1169.27	190.81	1756.64	485.59	-312.60	79.22	1083.12	-328.04	77.31	499.90
7.12000	-1017.47	187.86	28.99	-1061.64	186.27	36.61	-1262.06	245.92	41.32	-1253.50	249.58	87.40	-890.66	85.57	125.10	-922.68	89.33	141.27	-1105.56	74.16	206.53	-1090.10	67.58	245.24	-1046.40	162.69	1385.11	0.00	0.00	0.00	-976.64	76.07	1790.65	-983.65	183.84	1815.20	-1170.85	99.99	1737.53	-1161.06	190.04	1755.83	485.94	-312.74	79.23	1083.09	-328.16	77.10	499.76
7.13000	-1016.85	188.82	30.02	-1061.38	188.10	37.78	-1261.78	245.69	41.80	-1253.54	249.14	87.59	-853.71	81.45	118.27	-889.58	85.47	131.69	-1074.75	71.24	186.69	-1061.91	65.31	226.01	-1038.32	161.85	1384.36	0.00	0.00	0.00	-968.19	74.87	1790.02	-975.95	182.77	1814.55	-1162.35	98.93	1736.58	-1153.09	188.28	1755.14	486.32	-312.36	79.54	1083.29	-328.00	77.30	500.63
7.14000	-1019.74	190.64	30.25	-1061.50	188.95	38.69	-1261.54	245.32	42.21	-1253.44	248.92	87.81	-819.15	76.76	112.49	-855.72	81.30	123.72	-1044.03	68.55	167.88	-1034.42	64.63	207.08	-1029.75	161.28	1383.44	0.00	0.00	0.00	-960.53	73.27	1787.90	-964.67	182.01	1813.75	-1153.18	96.61	1735.32	-1144.85	187.52	1753.95	485.96	-312.46	79.37	1083.72	-328.26	77.29	499.91
7.15000	-1013.08	192.43	32.82	-1060.34	188.88	38.89	-1261.48	244.81	42.63	-1253.39	248.63	88.11	-785.57	72.91	107.61	-820.77	77.25	117.57	-1012.51	65.05	150.56	-1005.64	61.64	190.23	-1021.71	160.43	1382.40	0.00	0.00	0.00	-951.77	73.03	1788.33	-959.18	181.09	1813.19	-1144.27	94.59	1733.92	-1136.75	185.97	1752.84	485.55	-312.55	79.34	1083.81	-328.08	77.22	499.02
7.16000	-1013.01	191.42	32.60	-1060.71	188.81	38.52	-1261.39	244.19	43.09	-1253.22	248.35	88.35	-752.24	68.36	104.51	-791.28	73.57	111.66	-981.67	61.28	134.60	-977.85	59.49	174.34	-1013.11	159.53	1381.21	0.00	0.00	0.00	-942.90	71.93	1787.73	-953.04	180.23	1812.30	-1136.24	94.29	1732.75	-1128.03	185.04	1751.40	486.05	-312.56	79.53	1083.72	-327.91	77.42	499.29
7.17000	-1024.48	191.59	29.38	-1061.77	187.84	37.83	-1260.98	244.16	43.86	-1253.23	247.92	88.59	-725.22	64.65	101.76	-758.88	70.09	108.07	-951.49	57.99	120.11	-948.97	54.86	160.84	-1003.88	158.22	1379.76	0.00	0.00	0.00	-939.48	69.90	1785.95	-944.47	179.01	1811.33	-1127.08	92.21	1731.20	-1119.70	183.26	1750.00	486.78	-312.68	79.58	1083.35	-328.07	77.13	499.38
7.18000	-1018.26	189.55	29.83	-1063.55	188.34	36.93	-1260.89	243.54	44.46	-1253.04	247.56	88.88	-690.32	62.10	102.11	-728.10	67.26	105.71	-922.05	54.78	107.16	-921.07	50.47	148.68	-996.55	156.95	1378.28	0.00	0.00	0.00	-926.83	69.59	1785.47	-932.45	177.98	1809.72	-1118.32	90.88	1729.63	-1111.01	181.81	1748.47	485.57	-312.72	79.16	1083.68	-328.10	77.32	499.49
7.19000	-1017.89	190.65	29.60	-1063.93	188.07	36.76	-1260.58	243.36	45.29	-1252.93	247.09	89.17	-662.18	59.86	102.26	-698.01	65.02	104.54	-893.71	51.38	95.88	-894.47	46.65	137.77	-988.12	155.75	1376.60	0.00	0.00	0.00	-917.18	68.86	1784.50	-926.82	176.34	1808.51	-1109.19	88.96	1728.01	-1102.66	179.59	1746.95	486.03	-312.84	79.23	1083.45	-328.23	77.20	499.98
7.20000	-1022.64	190.92	28.43	-1063.90	188.30	36.78	-1260.34	242.89	45.96	-1252.33	247.28	89.85	-633.90	58.03	104.09	-673.28	62.88	103.71	-866.53	47.79	86.27	-869.35	42.89	128.37	-978.07	154.54	1374.83	0.00	0.00	0.00	-908.38	67.53	1783.13	-917.09	174.72	1806.95	-1099.38	86.20	1726.21	-1093.37	178.71	1745.03	486.11	-312.70	79.42	1083.28	-328.39	76.94	499.25
7.21000	-1020.58	191.01	28.60	-1062.92	188.08	36.83	-1260.09	242.60	46.74	-1252.00	247.10	90.37	-608.83	57.61	105.80	-648.31	61.42	103.91	-841.05	43.73	78.52	-845.75	39.64	120.45	-969.56	153.07	1373.14	0.00	0.00	0.00	-899.36	66.02	1781.60	-907.27	173.34	1805.20	-1090.39	84.63	1724.37	-1084.64	176.72	1743.27	486.05	-312.82	79.51	1082.89	-328.27	77.04	498.92
7.22000	-1020.01	189.99	28.83	-1060.21	188.23	37.24	-1259.48	242.98	47.75	-1251.84	246.74	90.82	-588.02	56.82	107.59	-624.29	59.69	105.02	-817.76	39.54	72.27	-823.69	35.21	114.15	-960.54	151.80	1371.22	0.00	0.00	0.00	-890.01	64.12	1779.92	-899.48	171.98	1803.58	-1080.85	82.19	1722.46	-1075.60	174.70	1741.52	486.03	-312.53	79.56	1083.04	-328.22	77.14	498.69
7.23000	-1023.98	190.63	27.68	-1062.56	188.12	36.87	-1259.32	242.76	48.51	-1251.43	246.67	91.54	-566.96	55.43	109.45	-602.19	58.38	105.78	-796.91	36.15	66.88	-804.32	32.44	108.43	-952.60	150.24	1369.41	0.00	0.00	0.00	-880.75	62.48	1778.19	-893.65	170.24	1802.17	-1071.88	80.68	1720.80	-1066.42	172.50	1739.76	486.75	-312.76	79.59	1083.40	-328.23	77.25	499.00
7.24000	-1024.85	190.17	27.67	-1064.58	188.49	36.18	-1259.04	242.57	49.25	-1250.69	246.88	92.39	-552.30	54.76	109.32	-586.43	56.57	104.92	-777.97	32.33	62.79	-786.84	29.50	103.70	-942.61	148.40	1367.56	0.00	0.00	0.00	-871.54	60.92	1776.36	-881.72	167.86	1800.10	-1062.16	77.94	1718.74	-1057.33	169.77	1738.03	486.72	-312.74	79.59	1083.83	-328.15	77.34	499.10
7.25000	-1021.25	190.33	28.48	-1064.28	188.24	36.26	-1258.98	242.19	50.00	-1249.95	247.14	93.34	-537.58	53.90	109.13	-571.15	55.33	104.23	-761.77	29.04	59.21	-771.06	26.00	100.13	-934.11	146.49	1365.67	0.00	0.00	0.00	-861.84	58.97	1774.42	-874.24	166.26	1798.32	-1053.03	76.22	1717.16	-1047.80	167.82	1736.28	486.16	-312.94	79.39	1083.64	-328.32	77.22	499.23
7.26000	-1020.42	190.78	28.75	-1064.67	188.21	36.36	-1258.61	242.26	51.02	-1249.28	247.13	94.30	-523.33	53.02	108.45	-558.00	53.61	102.98	-747.98	25.81	56.07	-758.01	23.58	96.60	-924.21	144.22	1363.89	0.00	0.00	0.00	-852.42	57.22	1772.54	-866.19	164.05	1796.78	-1043.32	73.68	1715.47	-1038.28	165.59	1734.78	485.11	-312.89	78.95	1083.97	-328.34	77.28	499.28
7.27000	-1020.60	190.01	28.14	-1063.40	188.36	36.67	-1258.15	242.47	52.32	-1248.45	247.23	95.43	-511.45	51.50	106.84	-547.28	52.53	100.52	-736.50	22.85	53.35	-746.71	20.94	93.70	-916.28	142.23	1362.10	0.00	0.00	0.00	-842.69	54.72	1770.50	-855.36	161.70	1794.80	-1033.46	70.43	1713.80	-1029.20	162.85	1733.26	485.63	-312.96	79.34	1084.01	-327.90	77.59	499.22
7.28000	-1018.52	190.34	28.84	-1063.62	188.63	36.24	-1257.81	242.42	53.70	-1247.25	247.81	97.00	-503.59	50.59	102.36	-538.99	51.52	96.56	-728.38	20.51	50.74	-737.73	19.10	90.74	-906.45	140.06	1360.46	0.00	0.00	0.00	-835.20	51.31	1767.45	-842.82	159.02	1792.87	-1024.27	68.52	1712.54	-1019.79	160.28	1731.93	485.96	-312.86	79.51	1083.19	-328.08	77.22	499.88
7.29000	-1019.03	190.61	28.86	-1064.11	189.03	36.10	-1257.08	242.79	55.50	-1245.91	248.38	98.73	-500.20	48.40	94.30	-533.20	50.06	91.60	-723.68	18.24	46.77	-731.57	17.97	87.55	-897.64	137.66	1359.01	0.00	0.00	0.00	-823.67	49.45	1766.42	-832.25	156.52	1791.04	-1014.45	65.50	1711.16	-1010.22	157.66	1730.70	486.07	-312.57	79.50	1083.66	-328.11	77.32	498.85
7.30000	-1022.37	190.50	28.30	-1064.20	188.88	36.04	-1256.43	243.14	57.58	-1244.70	248.73	100.65	-493.53	46.79	84.17	-529.44	48.92	82.31	-722.61	18.17	44.34	-728.53	17.94	84.68	-888.01	135.29	1357.78	0.00	0.00	0.00	-813.44	47.11	1764.92	-823.41	154.07	1789.56	-1005.00	63.12	1710.21	-1000.75	154.73	1729.77	485.81	-312.55	79.54	1083.44	-328.18	77.12	498.72
7.31000	-1019.31	190.85	28.61	-1062.44	189.05	36.07	-1255.75	243.31	59.96	-1243.53	248.69	102.62	-493.32	46.24	72.10	-528.47	48.18	70.24	-722.22	18.47	43.02	-727.64	17.68	83.17	-879.25	132.87	1356.75	0.00	0.00	0.00	-803.83	44.63	1763.53	-817.60	151.01	1788.89	-995.06	59.39	1709.23	-991.61	151.09	1729.32	486.73	-312.63	79.64	1082.81	-327.99	77.19	499.68
7.32000	-1020.19	190.65	28.79	-1060.97	188.81	35.92	-1254.99	243.52	62.64	-1242.20	248.63	104.94	-493.08	44.86	61.58	-525.40	46.47	61.76	-720.62	18.62	42.09	-726.04	17.64	82.06	-868.88	130.61	1356.12	0.00	0.00	0.00	-794.10	41.80	1762.52	-807.06	148.44	1787.88	-985.63	56.78	1708.79	-981.95	148.40	1728.97	486.26	-312.60	79.50	1082.91	-327.81	77.39	499.50
7.33000	-1017.86	189.47	29.02	-1062.64	189.27	35.35	-1254.16	243.52	65.60	-1240.12	249.20	107.86	-488.30	43.59	55.17	-525.76	45.13	56.01	-719.25	17.05	43.51	-722.80	16.65	81.54	-858.13	127.93	1355.82	0.00	0.00	0.00	-784.37	38.98	1761.94	-797.19	145.36	1787.60	-976.35	54.14	1708.75	-972.15	145.63	1729.13	486.13	-312.65	79.52	1083.93	-328.06	77.52	500.65
7.34000	-1019.98	190.23	28.33	-1057.97	188.16	36.49	-1253.19	243.34	68.98	-1237.38	250.17	111.40	-484.63	42.32	50.41	-521.86	44.12	53.08	-716.59	18.14	44.85	-721.02	16.46	80.22	-848.11	125.30	1355.81	0.00	0.00	0.00	-774.74	36.14	1761.68	-788.48	141.80	1787.94	-966.52	50.42	1708.69	-963.27	141.39	1729.67	485.92	-312.67	79.56	1083.70	-328.47	77.25	500.08
7.35000	-1019.54	189.99	29.08	-1060.05	187.76	35.83	-1251.02	244.40	73.53	-1234.03	251.24	115.42	-486.75	41.87	46.14	-520.93	43.85	50.83	-716.15	18.02	44.64	-719.69	15.76	80.10	-837.54	123.08	1356.20	0.00	0.00	0.00	-765.03	32.86	1761.67	-777.19	138.84	1788.23	-956.89	47.23	1708.98	-953.51	138.19	1730.29	485.52	-312.51	79.24	1083.53	-328.32	77.26	499.68
7.36000	-1021.81	189.88	28.06	-1058.64	187.83	35.99	-1248.57	245.23	78.64	-1229.83	252.81	120.30	-481.48	41.48	44.10	-521.04	43.94	48.40	-715.52	17.96	44.05	-718.74	15.34	80.15	-827.10	120.38	1356.98	0.00	0.00	0.00	-755.40	29.42	1762.01	-768.85	135.53	1789.11	-947.76	44.87	1709.52	-943.79	135.55	1730.95	485.83	-312.31	79.39	1083.44	-327.91	77.43	499.91
7.37000	-1018.84	189.34	29.05	-1057.40	187.79	36.53	-1246.78	244.30	83.50	-1225.44	253.62	125.37	-482.33	41.39	40.79	-520.73	43.98	46.93	-715.14	17.72	43.76	-717.69	15.68	80.16	-818.10	117.64	1357.95	0.00	0.00	0.00	-745.74	25.83	1762.51	-758.42	132.40	1789.87	-937.93	41.26	1710.10	-934.13	132.84	1731.75	485.85	-312.53	79.45	1083.35	-328.08	77.25	499.68
7.38000	-1023.93	189.32	27.31	-1055.96	187.83	37.15	-1243.73	244.19	89.44	-1220.54	254.21	130.91	-480.63	41.50	37.91	-519.19	44.05	45.10	-714.42	17.64	43.32	-715.85	15.26	80.31	-806.97	115.19	1359.15	0.00	0.00	0.00	-736.23	22.33	1763.18	-749.51	128.99	1790.81	-928.41	38.56	1711.02	-924.46	130.36	1732.82	485.51	-312.46	79.35	1083.19	-328.08	77.17	500.63
7.39000	-1019.55	188.93	28.28	-1056.18	187.57	37.37	-1239.21	245.14	96.55	-1214.35	255.05	137.17	-479.68	41.18	35.40	-517.94	44.26	43.72	-714.00	17.83	42.98	-714.91	15.33	80.24	-798.69	112.49	1360.64	0.00	0.00	0.00	-726.90	19.10	1764.10	-740.11	125.38	1792.17	-918.84	35.24	1711.93	-915.24	126.78	1734.15	485.61	-312.75	79.30	1083.53	-328.19	77.27	500.64
7.40000	-1017.68	190.04	28.36	-1058.35	187.71	36.78	-1234.60	244.84	103.78	-1207.08	256.09	143.92	-479.54	41.41	34.06	-517.79	44.37	42.76	-713.75	17.96	42.83	-714.68	15.67	80.07	-788.20	109.95	1362.14	0.00	0.00	0.00	-718.34	15.05	1764.05	-730.83	122.16	1793.57	-909.69	32.45	1713.15	-906.20	123.48	1735.61	485.92	-312.78	79.40	1083.54	-328.30	77.29	500.37
7.41000	-1021.56	189.81	27.46	-1058.23	186.22	38.08	-1228.43	245.46	111.86	-1199.56	256.30	150.86	-479.37	42.03	33.33	-517.98	44.38	42.39	-713.61	18.11	42.74	-714.70	16.35	79.86	-779.52	107.33	1363.85	0.00	0.00	0.00	-712.05	11.63	1765.42	-720.22	118.71	1794.81	-900.49	29.63	1714.50	-896.95	120.56	1737.22	485.77	-312.81	79.44	1083.12	-327.75	77.30	500.36
7.42000	-1019.25	189.77	28.07	-1057.92	186.63	39.16	-1221.18	246.29	120.78	-1190.82	256.68	158.56	-481.86	41.68	32.24	-517.71	44.45	42.05	-713.57	18.25	42.71	-714.38	16.31	79.93	-770.02	105.12	1365.45	0.00	0.00	0.00	-703.83	8.64	1766.66	-713.09	115.52	1796.39	-891.89	27.62	1716.16	-887.45	118.09	1738.79	485.49	-313.28	79.21	1083.71	-327.71	77.62	499.86
7.43000	-1018.05	189.95	28.21	-1060.06	186.15	39.91	-1213.45	245.96	129.83	-1180.87	257.50	166.73	-478.33	41.58	32.66	-517.54	44.06	41.63	-713.47	18.24	42.67	-714.20	16.25	79.94	-759.06	102.42	1367.24	0.00	0.00	0.00	-691.22	6.30	1768.70	-699.01	112.66	1797.41	-882.94	24.65	1717.69	-878.04	115.73	1740.25	486.26	-312.69	79.47	1083.40	-327.91	77.59	500.08
7.44000	-1019.56	189.80	27.13	-1058.18	186.37	40.56	-1204.61	246.20	139.67	-1170.10	257.86	175.09	-478.81	41.23	32.27	-517.59	44.10	41.36	-713.33	18.07	42.72	-713.92	15.61	80.10	-749.77	100.02	1369.13	0.00	0.00	0.00	-681.61	3.56	1770.20	-694.92	109.89	1799.30	-873.61	21.18	1719.02	-868.97	113.13	1741.82	486.07	-312.44	79.62	1082.76	-327.95	77.19	500.52
7.45000	-1016.94	189.72	26.60	-1056.42	185.39	41.52	-1195.73	245.10	149.81	-1157.93	258.84	184.13	-477.26	41.54	32.10	-516.13	43.91	41.48	-713.35	18.13	42.64	-714.06	15.90	79.84	-740.50	97.35	1370.93	0.00	0.00	0.00	-672.99	0.99	1771.64	-684.71	107.17	1800.70	-864.76	18.67	1720.56	-860.47	110.00	1743.40	485.63	-312.53	79.64	1082.95	-327.88	77.20	499.78
7.46000	-1015.02	188.69	25.61	-1054.16	185.49	42.46	-1185.47	245.42	161.48	-1146.25	258.00	193.12	-477.14	41.36	32.04	-517.53	43.73	41.00	-713.27	18.02	42.62	-714.02	15.56	79.81	-730.44	94.97	1372.50	0.00	0.00	0.00	-664.28	-1.88	1773.00	-672.68	105.08	1801.65	-855.75	15.56	1721.72	-851.79	107.06	1744.60	485.66	-312.62	79.43	1083.28	-327.84	77.39	499.14
7.47000	-1012.58	188.98	24.62	-1048.04	184.76	44.67	-1174.27	245.54	173.65	-1134.23	256.66	202.41	-476.01	40.91	32.18	-517.33	43.56	40.68	-713.25	17.99	42.57	-713.92	15.34	79.84	-721.02	92.61	1373.91	0.00	0.00	0.00	-655.64	-4.62	1774.36	-664.92	102.44	1802.83	-847.24	13.43	1723.05	-842.79	105.04	1745.61	485.53	-312.51	79.42	1083.72	-328.12	77.39	499.77
7.48000	-1008.39	188.49	23.40	-1042.24	184.37	47.36	-1161.80	245.98	186.13	-1121.53	255.00	211.93	-477.13	40.67	31.63	-516.06	43.35	40.96	-713.07	17.62	42.67	-713.96	15.29	79.69	-711.85	90.06	1375.21	0.00	0.00	0.00	-650.66	-8.08	1774.91	-654.79	99.78	1803.95	-838.53	10.97	1724.13	-833.80	103.43	1746.41	485.22	-312.52	79.27	1083.45	-328.04	77.33	500.30
7.49000	-1005.16	187.98	22.22	-1034.90	183.84	50.01	-1149.35	244.91	198.00	-1108.19	252.72	221.32	-479.07	41.24	31.06	-515.80	43.36	40.77	-713.02	17.49	42.66	-713.92	14.91	79.66	-701.25	88.15	1376.24	0.00	0.00	0.00	-639.16	-9.79	1776.83	-650.20	96.99	1805.52	-829.65	8.05	1724.94	-824.96	101.49	1747.21	485.66	-312.59	79.43	1083.16	-327.78	77.39	500.02
7.50000	-1001.81	188.68	20.94	-1028.19	183.82	52.32	-1135.82	243.37	209.54	-1093.87	250.54	230.65	-476.25	41.15	31.92	-516.82	43.10	40.30	-713.04	17.61	42.55	-713.84	14.57	79.74	-692.65	86.19	1377.28	0.00	0.00	0.00	-631.15	-12.85	1777.10	-640.48	95.21	1806.77	-821.16	6.01	1725.78	-816.76	98.30	1748.11	486.25	-312.55	79.63	1083.84	-327.96	77.45	500.42
7.51000	-994.76	189.44	22.03	-1017.16	184.49	56.02	-1121.79	241.64	220.20	-1079.16	248.00	239.44	-478.40	40.98	30.91	-516.83	43.26	40.41	-712.99	17.64	42.55	-714.03	14.87	79.62	-683.38	84.47	1378.02	0.00	0.00	0.00	-623.08	-15.26	1778.10	-632.74	93.00	1807.65	-812.62	3.92	1726.58	-808.27	96.33	1748.75	485.72	-312.71	79.47	1083.83	-327.87	77.43	499.14
7.52000	-987.09	191.09	25.95	-1005.53	185.55	61.79	-1107.75	238.71	229.60	-1063.93	245.94	247.84	-476.89	41.00	31.39	-516.77	43.12	40.29	-712.94	17.50	42.60	-713.83	14.51	79.78	-674.86	82.84	1378.82	0.00	0.00	0.00	-615.08	-17.35	1779.17	-624.93	90.68	1808.88	-804.27	2.21	1727.40	-799.78	94.24	1749.44	485.23	-312.85	79.15	1084.09	-328.05	77.59	498.73
7.53000	-970.74	193.33	32.63	-992.49	187.03	67.88	-1092.91	235.52	237.99	-1048.46	243.92	255.74	-478.95	40.88	30.76	-516.57	43.11	40.17	-712.93	17.55	42.59	-713.57	14.10	79.93	-665.47	81.05	1379.47	0.00	0.00	0.00	-605.83	-19.45	1780.14	-614.04	89.39	1809.58	-794.79	-0.29	1728.48	-791.29	92.48	1750.09	485.85	-312.92	79.35	1083.90	-328.31	77.37	500.02
7.54000	-955.42	195.60	38.24	-977.88	188.86	73.41	-1077.04	232.78	245.55	-1032.64	241.13	262.75	-478.80	40.85	30.49	-516.75	42.86	39.99	-712.89	17.58	42.59	-713.95	14.81	79.72	-659.07	79.65	1380.22	0.00	0.00	0.00	-599.23	-21.41	1781.35	-608.28	87.53	1810.90	-785.36	-2.70	1729.53	-782.75	90.53	1750.86	485.48	-313.12	79.26	1083.32	-328.30	77.21	499.62
7.55000	-940.69	198.07	42.39	-961.41	190.49	78.23	-1060.71	229.75	251.83	-1015.91	238.16	268.78	-478.55	40.92	30.67	-516.53	42.77	39.84	-712.87	17.66	42.55	-713.81	14.60	79.97	-649.47	78.04	1380.87	0.00	0.00	0.00	-591.53	-23.31	1782.21	-599.84	85.67	1811.71	-775.98	-5.00	1730.57	-774.13	88.95	1751.62	486.05	-313.43	79.32	1083.31	-328.12	77.28	499.83
7.56000	-921.85	199.86	47.14	-944.53	191.45	82.16	-1043.67	226.31	256.74	-998.59	235.24	273.71	-478.95	40.75	30.65	-517.00	42.97	39.83	-712.76	17.39	42.70	-713.94	14.95	79.91	-640.51	76.29	1381.65	0.00	0.00	0.00	-581.93	-24.85	1782.80	-591.38	84.22	1812.46	-766.64	-7.21	1731.58	-765.27	87.64	1752.49	486.25	-312.95	79.46	1082.76	-328.32	77.19	499.37
7.57000	-903.81	200.07	50.38	-923.84	191.74	86.01	-1025.44	223.26	260.50	-980.67	232.48	277.48	-477.98	41.29	30.84	-515.94	43.02	40.10	-712.78	17.54	42.62	-713.77	14.60	80.21	-633.65	74.94	1382.55	0.00	0.00	0.00	-572.63	-26.23	1783.38	-580.75	82.84	1812.98	-757.35	-9.32	1732.57	-756.81	85.86	1753.53	486.04	-313.15	79.28	1083.38	-328.49	77.21	499.78
7.58000	-887.27	199.90	52.60	-906.61	191.46	87.93	-1006.40	221.02	263.15	-961.83	230.05	280.26	-478.19	41.11	30.96	-516.62	43.26	40.14	-712.71	17.40	42.73	-713.69	14.29	80.52	-625.28	73.52	1383.49	0.00	0.00	0.00	-564.35	-27.97	1784.01	-572.98	80.84	1813.92	-748.11	-11.34	1733.55	-748.54	84.19	1754.79	486.34	-313.00	79.47	1083.47	-328.49	77.29	499.82
7.59000	-865.47	199.14	54.49	-885.18	189.84	89.87	-987.32	218.34	264.26	-942.86	227.25	281.66	-478.37	40.98	30.72	-516.17	43.05	40.06	-712.62	17.27	42.84	-713.89	14.69	80.57	-619.62	71.96	1384.46	0.00	0.00	0.00	-556.08	-29.19	1784.69	-566.28	79.28	1814.58	-738.92	-13.26	1734.50	-740.17	82.76	1755.82	487.25	-312.87	79.81	1083.34	-328.60	77.14	500.10
7.60000	-843.40	197.65	55.63	-863.82	188.12	90.78	-967.41	216.19	264.09	-923.46	224.94	282.00	-476.17	41.03	31.34	-515.69	43.22	40.20	-712.67	17.40	42.78	-713.88	14.42	80.86	-610.57	70.64	1385.54	0.00	0.00	0.00	-544.97	-29.61	1785.93	-559.15	78.33	1815.19	-729.77	-15.09	1735.43	-732.09	80.96	1757.00	486.68	-312.94	79.62	1083.68	-328.19	77.34	500.13
7.61000	-827.56	194.60	53.96	-842.17	185.68	90.79	-947.36	214.10	262.61	-903.40	222.73	281.19	-477.49	40.75	30.83	-514.69	43.25	40.53	-712.65	17.37	42.90	-713.48	13.94	81.43	-602.71	69.67	1386.56	0.00	0.00	0.00	-535.89	-30.49	1786.52	-548.63	77.28	1815.47	-720.66	-16.84	1736.34	-723.84	79.59	1758.23	486.06	-312.93	79.42	1082.99	-327.89	77.16	499.33
7.62000	-800.05	191.55	54.78	-820.88	181.24	89.19	-927.10	211.97	259.83	-883.29	220.52	279.26	-476.79	40.97	30.99	-515.63	43.10	39.82	-712.73	17.70	42.86	-713.63	14.25	81.60	-595.08	68.22	1387.53	0.00	0.00	0.00	-527.33	-31.44	1786.85	-538.23	76.42	1815.69	-711.60	-18.49	1737.23	-715.49	78.50	1759.26	486.48	-312.89	79.51	1082.82	-327.95	77.08	500.04
7.63000	-772.62	187.48	54.48	-794.14	177.97	88.61	-905.87	210.17	255.92	-862.96	218.25	276.30	-478.02	40.96	30.86	-515.24	43.00	40.06	-712.54	17.48	43.11	-713.84	14.77	81.71	-587.30	67.54	1388.42	0.00	0.00	0.00	-520.69	-32.92	1786.40	-529.14	75.59	1815.87	-702.58	-20.07	1738.10	-707.19	77.55	1760.17	485.15	-313.14	79.12	1083.84	-328.06	77.37	499.21
7.64000	-742.69	184.20	54.96	-767.38	174.21	87.23	-884.55	208.26	250.85	-841.85	216.10	272.37	-477.94	41.14	30.92	-516.41	43.09	39.76	-712.49	17.73	43.22	-713.96	14.87	81.97	-580.77	66.67	1389.03	0.00	0.00	0.00	-513.94	-33.92	1786.70	-522.68	74.68	1816.47	-693.60	-21.55	1738.94	-699.20	75.58	1761.16	485.57	-313.18	79.18	1083.38	-328.23	77.40	500.33
7.65000	-712.80	179.12	54.22	-739.58	169.80	85.78	-862.55	206.68	244.88	-820.26	214.23	267.69	-477.69	41.20	30.68	-516.39	43.33	39.73	-712.41	17.84	43.41	-713.83	14.84	82.41	-571.48	65.77	1389.60	0.00	0.00	0.00	-505.50	-34.84	1786.93	-512.69	73.71	1816.34	-684.65	-22.96	1739.77	-691.15	74.75	1761.85	486.53	-312.79	79.49	1083.89	-328.20	77.45	500.41
7.66000	-681.65	173.64	54.04	-715.70	164.92	82.95	-839.72	205.18	237.94	-798.37	212.37	262.19	-477.50	41.15	30.55	-516.68	43.20	39.45	-712.36	18.16	43.51	-713.62	14.64	82.73	-564.58	64.26	1390.19	0.00	0.00	0.00	-495.98	-35.51	1786.99	-508.52	73.30	1816.63	-675.75	-24.29	1740.58	-683.53	72.63	1762.55	485.77	-312.76	79.34	1083.01	-328.26	77.19	499.63
7.67000	-654.48	168.10	52.09	-682.09	160.29	82.96	-816.84	203.20	229.95	-776.10	210.20	255.78	-477.26	41.46	30.67	-516.77	43.05	39.35	-712.35	18.43	43.64	-713.74	14.75	82.98	-557.07	63.26	1390.43	0.00	0.00	0.00	-487.98	-36.40	1786.93	-499.57	72.86	1816.54	-666.88	-25.54	1741.37	-675.39	71.70	1762.97	486.55	-312.95	79.49	1082.94	-328.27	77.17	499.65
7.68000	-624.19	162.79	50.73	-654.67	155.17	80.50	-793.27	201.32	221.35	-753.45	208.12	248.83	-476.07	41.79	30.92	-516.41	42.65	39.16	-712.22	18.69	43.83	-713.64	14.97	83.23	-550.01	62.21	1390.59	0.00	0.00	0.00	-478.96	-36.51	1787.14	-489.48	72.17	1816.24	-658.05	-26.71	1742.13	-667.29	71.14	1763.38	485.61	-313.32	79.13	1083.43	-327.99	77.45	499.46
7.69000	-591.17	157.05	50.24	-623.18	150.28	78.81	-768.60	199.68	212.19	-730.33	205.94	241.20	-478.24	41.80	30.36	-516.05	42.30	39.16	-712.03	18.66	44.16	-713.79	15.41	83.39	-542.15	61.14	1390.70	0.00	0.00	0.00	-470.63	-36.96	1787.02	-482.31	71.90	1815.95	-649.26	-27.81	1742.88	-659.23	69.99	1763.73	486.39	-312.95	79.43	1082.95	-328.08	77.14	500.34
7.70000	-560.54	150.97	49.19	-593.85	145.50	76.65	-743.81	197.83	202.50	-706.26	204.09	233.32	-477.08	41.24	30.84	-516.25	41.35	39.01	-712.11	19.08	44.28	-713.52	15.10	83.83	-534.90	60.03	1390.69	0.00	0.00	0.00	-460.61	-37.40	1786.49	-473.42	71.46	1815.37	-640.50	-28.83	1743.61	-651.33	68.75	1763.98	485.51	-312.99	79.26	1083.45	-328.01	77.37	499.68
7.71000	-527.19	145.33	48.81	-561.84	140.11	74.85	-717.81	196.21	192.59	-682.02	201.85	224.88	-476.74	41.57	31.32	-516.50	41.98	39.30	-711.89	19.15	44.49	-713.70	15.50	83.97	-525.97	59.09	1390.48	0.00	0.00	0.00	-453.59	-38.12	1786.11	-463.95	71.19	1814.61	-631.78	-29.78	1744.32	-643.21	67.38	1764.17	486.17	-312.82	79.36	1082.99	-327.90	77.30	499.40
7.72000	-493.51	138.73	48.57	-531.39	134.68	72.44	-691.59	193.88	182.16	-657.25	199.30	216.12	-477.33	41.55	31.58	-517.02	42.56	39.70	-711.82	19.31	44.66	-713.45	15.05	84.46	-518.86	58.43	1390.28	0.00	0.00	0.00	-445.99	-38.50	1785.46	-458.26	70.12	1814.11	-623.08	-30.67	1745.00	-634.71	67.11	1764.24	486.38	-312.84	79.49	1082.54	-328.17	77.11	499.97
7.73000	-460.94	133.21	47.62	-499.67	129.78	70.11	-664.83	191.64	171.71	-632.14	196.51	207.04	-480.02	41.29	31.38	-516.57	42.27	39.68	-711.84	19.69	44.73	-713.88	15.99	84.31	-511.26	57.36	1390.02	0.00	0.00	0.00	-436.21	-38.97	1784.57	-449.71	69.87	1813.11	-614.42	-31.49	1745.67	-626.32	66.35	1764.32	486.05	-312.34	79.56	1083.16	-328.29	77.26	499.35
7.74000	-431.28	127.64	46.65	-469.66	124.92	67.57	-637.83	188.22	160.78	-606.32	194.51	198.27	-479.82	41.73	31.64	-515.40	43.02	41.10	-711.86	19.83	44.90	-713.64	15.90	84.48	-504.32	56.59	1389.59	0.00	0.00	0.00	-427.83	-39.76	1783.48	-438.73	69.26	1811.61	-605.79	-32.24	1746.32	-617.88	66.18	1764.32	486.70	-312.50	79.75	1083.37	-327.86	77.48	499.70
7.75000	-399.49	122.73	46.10	-437.10	120.27	65.75	-610.73	184.38	149.85	-579.97	192.05	189.42	-476.60	42.24	33.97	-514.68	42.74	41.77	-711.70	19.72	45.20	-713.45	15.32	85.02	-496.65	55.63	1389.17	0.00	0.00	0.00	-416.78	-39.74	1781.88	-432.65	68.91	1810.24	-597.19	-32.93	1746.95	-609.44	65.58	1764.40	485.99	-312.61	79.47	1083.37	-327.90	77.54	499.89
7.76000	-365.43	118.22	46.34	-405.56	115.83	64.03	-582.82	180.59	139.28	-553.78	189.06	180.47	-478.53	41.78	34.15	-514.06	41.98	42.55	-711.63	19.85	45.35	-713.64	15.83	84.98	-489.13	54.63	1388.56	0.00	0.00	0.00	-408.99	-40.16	1780.55	-423.09	68.65	1808.49	-588.61	-33.56	1747.56	-601.11	64.48	1764.61	485.16	-312.57	79.20	1082.85	-327.97	77.28	499.88
7.77000	-334.82	113.94	46.60	-374.97	111.50	62.43	-555.15	175.85	128.56	-527.04	186.46	171.96	-476.18	40.79	35.15	-513.30	41.44	43.04	-711.58	20.10	45.41	-713.94	16.61	84.93	-481.72	53.89	1387.93	0.00	0.00	0.00	-398.96	-40.28	1778.55	-412.15	68.78	1806.34	-580.07	-34.13	1748.15	-592.33	64.22	1764.41	485.40	-312.54	79.35	1083.28	-327.87	77.52	499.46
7.78000	-300.74	109.75	48.00	-342.42	107.58	61.93	-526.47	172.45	118.95	-500.60	182.83	163.32	-476.25	39.90	35.65	-513.29	41.12	43.28	-711.67	20.56	45.44	-713.36	15.75	85.58	-475.73	53.02	1387.22	0.00	0.00	0.00	-390.27	-39.67	1777.05	-405.19	68.08	1804.45	-571.55	-34.64	1748.72	-583.67	63.73	1764.31	486.08	-312.88	79.53	1083.79	-327.73	77.66	499.50
7.79000	-270.44	106.34	48.52	-311.98	103.58	61.51	-497.80	169.03	109.79	-473.87	178.99	154.98	-476.72	39.58	35.61	-513.02	41.07	43.13	-711.56	20.56	45.73	-713.42	16.14	85.65	-468.10	52.33	1386.38	0.00	0.00	0.00	-381.99	-40.62	1774.32	-395.27	68.37	1802.02	-563.06	-35.09	1749.27	-575.16	62.82	1764.11	486.25	-312.63	79.56	1083.70	-327.62	77.69	500.56
7.80000	-237.58	102.53	51.27	-279.95	100.00	62.16	-468.71	165.15	100.92	-446.76	175.42	147.19	-471.46	40.00	36.35	-514.24	41.82	42.04	-711.41	20.61	45.97	-713.44	16.23	85.86	-459.89	51.86	1385.26	0.00	0.00	0.00	-374.78	-40.95	1771.76	-385.98	68.80	1799.38	-554.59	-35.49	1749.81	-566.32	62.51	1763.81	487.20	-312.55	79.69	1083.30	-328.02	77.46	500.62
7.81000	-205.63	99.07	54.19	-248.73	96.95	63.29	-439.41	162.00	93.07	-419.84	171.80	139.95	-473.13	40.11	34.65	-514.00	42.17	41.33	-711.36	20.85	46.15	-713.20	16.08	86.25	-453.41	51.01	1384.14	0.00	0.00	0.00	-363.87	-41.05	1769.32	-378.11	68.54	1796.85	-546.14	-35.83	1750.32	-557.44	61.99	1763.41	486.12	-312.52	79.41	1083.73	-328.35	77.48	499.15
7.82000	-173.95	95.91	58.19	-217.16	93.63	65.33	-410.27	158.52	85.72	-393.16	167.79	133.13	-477.49	40.34	32.28	-516.01	40.12	39.78	-711.46	21.20	46.26	-713.27	16.25	86.37	-446.00	50.32	1382.86	0.00	0.00	0.00	-355.71	-41.01	1766.92	-368.38	68.41	1794.43	-537.72	-36.13	1750.81	-548.45	62.08	1762.62	486.21	-312.30	79.62	1083.04	-328.20	77.32	499.35
7.83000	-144.23	92.97	62.84	-187.56	90.82	67.88	-381.33	155.30	79.22	-366.67	164.03	127.08	-478.05	40.94	31.18	-514.90	40.99	40.37	-711.23	21.07	46.59	-713.32	16.32	86.63	-436.92	49.83	1381.46	0.00	0.00	0.00	-347.80	-41.03	1764.40	-355.80	68.83	1791.44	-529.32	-36.38	1751.29	-539.58	61.55	1761.81	486.26	-312.21	79.75	1081.65	-328.06	76.81	499.36
7.84000	-110.30	90.81	69.62	-158.37	88.15	71.55	-352.45	152.32	73.76	-340.31	160.53	122.00	-476.20	40.31	31.39	-516.05	41.53	39.93	-711.12	21.31	47.03	-713.22	16.50	86.94	-430.60	49.39	1379.97	0.00	0.00	0.00	-337.63	-40.80	1761.76	-347.65	68.92	1788.65	-520.94	-36.57	1751.75	-530.68	60.83	1760.87	486.10	-312.35	79.56	1078.99	-328.46	75.72	499.67
7.85000	-84.11	88.39	75.05	-128.50	85.68	76.41	-324.00	149.18	69.13	-314.31	157.26	117.79	-480.12	39.85	30.21	-516.36	41.49	40.02	-711.02	21.47	47.29	-713.50	17.13	87.03	-422.04	48.78	1378.35	0.00	0.00	0.00	-328.18	-40.70	1759.25	-338.76	69.16	1786.09	-512.58	-36.73	1752.18	-521.42	60.84	1759.71	485.59	-312.29	79.52	1081.62	-327.95	76.77	499.95
7.86000	-54.36	86.89	82.74	-101.39	84.10	81.51	-296.43	145.74	65.27	-289.05	154.17	114.45	-477.68	39.95	30.92	-517.03	41.45	39.72	-711.09	22.02	47.36	-713.38	17.11	87.33	-414.26	48.06	1376.62	0.00	0.00	0.00	-320.30	-40.40	1756.71	-330.27	69.34	1783.43	-504.24	-36.84	1752.60	-511.97	61.05	1758.50	485.61	-312.35	79.43	1082.81	-327.69	77.32	499.60
7.87000	-30.73	86.40	89.86	-70.62	82.91	88.54	-269.88	142.43	62.40	-264.52	151.47	112.06	-477.29	39.65	31.17	-514.81	41.62	40.28	-710.96	22.37	47.60	-713.37	17.31	87.52	-407.36	48.03	1374.79	0.00	0.00	0.00	-311.82	-40.57	1754.10	-320.47	69.20	1780.58	-495.91	-36.91	1753.01	-502.85	60.65	1757.24	486.43	-312.68	79.58	1083.27	-327.98	77.36	499.36
7.88000	-1.23	85.00	99.24	-48.72	82.15	93.40	-244.59	139.16	60.28	-241.51	148.11	110.00	-479.74	40.02	30.32	-517.16	41.63	39.52	-710.83	22.52	48.02	-713.06	17.35	87.86	-400.81	47.55	1372.88	0.00	0.00	0.00	-303.03	-40.66	1751.50	-313.36	68.97	1778.20	-487.60	-36.94	1753.39	-493.63	60.83	1755.67	486.37	-312.91	79.50	1083.27	-328.08	77.33	499.45
7.89000	20.98	85.91	107.14	-25.24	81.58	99.63	-220.30	136.29	58.94	-219.26	145.42	108.79	-476.84	40.79	31.45	-516.35	41.03	39.54	-710.75	22.58	48.44	-712.93	17.61	88.13	-392.82	46.89	1370.91	0.00	0.00	0.00	-292.65	-40.61	1748.80	-304.13	69.23	1775.41	-479.31	-36.93	1753.75	-484.60	60.08	1754.17	486.24	-312.70	79.45	1083.52	-327.89	77.39	499.39
7.90000	37.67	86.80	112.88	-3.41	81.58	105.99	-197.29	133.52	58.14	-198.07	142.81	108.02	-476.30	40.28	31.64	-516.38	41.13	39.49	-710.54	22.73	48.86	-712.56	17.29	88.69	-383.56	46.80	1368.90	0.00	0.00	0.00	-284.30	-40.75	1746.22	-292.08	69.39	1772.64	-471.03	-36.88	1754.10	-475.34	60.38	1752.54	487.06	-312.68	79.60	1083.43	-327.77	77.38	499.07
7.91000	57.56	86.48	120.57	16.69	81.50	112.16	-176.15	130.75	57.70	-178.60	140.42	107.66	-476.19	40.42	31.51	-516.75	40.48	39.15	-710.48	22.95	49.34	-712.32	17.26	89.16	-377.97	46.21	1366.85	0.00	0.00	0.00	-274.48	-40.64	1743.66	-284.13	69.33	1770.11	-462.77	-36.80	1754.42	-466.08	60.20	1750.79	486.76	-312.48	79.67	1083.04	-327.66	77.39	499.20
7.92000	75.52	86.58	126.90	35.10	81.20	117.88	-156.66	128.59	57.80	-160.72	138.06	107.50	-476.20	40.30	31.66	-515.99	40.15	39.14	-710.20	22.80	49.99	-711.93	17.10	89.78	-368.71	45.93	1364.76	0.00	0.00	0.00	-265.71	-40.79	1741.27	-276.78	69.02	1767.79	-454.52	-36.69	1754.73	-456.89	59.96	1749.02	485.53	-312.57	79.42	1083.79	-327.74	77.51	499.93
7.93000	91.86	85.75	132.71	51.82	81.34	122.76	-138.99	126.22	57.81	-144.36	136.12	107.54	-476.44	40.16	31.15	-515.81	40.51	39.24	-710.06	22.84	50.64	-711.79	17.19	90.36	-359.99	45.47	1362.64	0.00	0.00	0.00	-256.73	-40.89	1738.85	-266.83	68.97	1765.35	-446.27	-36.54	1755.03	-447.76	59.84	1747.18	485.43	-312.87	79.28	1083.63	-327.71	77.49	499.42
7.94000	106.06	85.91	136.88	66.72	80.59	126.50	-123.55	123.82	57.81	-129.75	133.72	107.31	-477.55	40.46	30.70	-514.85	42.32	40.26	-709.87	22.83	51.42	-711.45	17.14	91.07	-350.97	44.37	1360.57	0.00	0.00	0.00	-246.66	-40.71	1736.54	-256.09	68.93	1762.88	-438.04	-36.37	1755.30	-438.16	60.93	1745.18	486.30	-312.71	79.51	1083.57	-327.62	77.70	499.87
7.95000	118.77	85.03	139.80	79.63	80.50	129.50	-110.16	121.64	57.51	-117.11	131.40	106.80	-476.61	39.95	31.18	-514.78	42.40	40.30	-709.52	22.41	52.54	-710.54	16.21	92.40	-344.03	44.13	1358.61	0.00	0.00	0.00	-237.81	-40.92	1734.49	-247.44	69.07	1760.67	-429.82	-36.17	1755.55	-428.86	60.90	1743.43	485.83	-312.64	79.45	1083.52	-327.77	77.55	500.00
7.96000	129.40	84.31	141.22	90.51	79.69	130.59	-98.88	119.04	56.48	-106.20	129.18	105.89	-476.18	40.35	31.59	-514.80	42.34	40.20	-709.40	22.23	53.75	-710.49	16.99	93.10	-335.11	43.91	1356.71	0.00	0.00	0.00	-228.30	-40.86	1732.47	-236.18	69.22	1758.44	-421.61	-35.94	1755.79	-419.51	60.84	1741.78	485.91	-312.33	79.52	1083.25	-327.88	77.53	499.99
7.97000	138.32	82.25	141.11	99.52	77.74	130.14	-89.53	116.48	54.92	-97.10	126.90	104.43	-476.12	39.89	31.58	-514.88	42.35	40.03	-709.13	21.71	55.10	-709.50	15.65	94.93	-326.01	44.00	1355.00	0.00	0.00	0.00	-217.22	-40.53	1730.62	-226.47	69.40	1756.44	-413.41	-35.70	1756.01	-410.19	61.33	1740.21	485.96	-312.56	79.51	1082.88	-328.08	77.38	500.35
7.98000	145.57	80.96	138.82	106.77	74.97	127.95	-82.03	114.20	53.16	-89.67	124.38	102.26	-476.15	40.47	31.62	-514.70	41.95	40.07	-708.90	21.22	56.52	-708.63	15.21	96.63	-316.31	43.74	1353.48	0.00	0.00	0.00	-209.75	-40.53	1729.09	-216.53	68.91	1754.46	-405.21	-35.42	1756.21	-400.70	61.65	1738.80	486.46	-312.60	79.56	1082.96	-327.90	77.29	499.80
7.99000	151.70	77.49	134.81	112.36	72.62	124.18	-76.62	111.51	53.67	-83.55	122.48	100.58	-476.05	40.34	31.84	-514.77	41.87	39.88	-708.55	20.52	58.19	-707.59	14.27	98.70	-307.29	43.55	1352.07	0.00	0.00	0.00	-198.27	-40.23	1727.42	-207.84	69.36	1752.93	-397.02	-35.13	1756.40	-391.07	62.37	1737.45	485.98	-312.75	79.32	1083.38	-327.83	77.41	499.94
8.00000	156.14	73.74	126.69	116.67	71.24	118.78	-73.15	109.65	53.03	-78.91	120.51	98.46	-476.50	39.98	31.38	-514.71	41.87	39.55	-708.14	19.68	60.18	-706.37	13.45	100.95	-298.81	43.28	1351.05	0.00	0.00	0.00	-191.14	-40.27	1726.11	-200.05	69.63	1751.59	-388.83	-34.82	1756.56	-381.51	63.01	1736.38	486.23	-312.83	79.34	1082.98	-327.71	77.40	500.27
8.01000	159.22	69.13	116.47	119.59	65.55	108.67	-71.19	107.13	52.26	-75.96	118.74	96.27	-476.43	40.10	31.47	-514.69	41.70	39.33	-707.72	19.10	62.32	-705.21	12.90	103.36	-290.09	43.12	1350.12	0.00	0.00	0.00	-181.65	-39.97	1724.88	-189.30	69.51	1750.20	-380.65	-34.50	1756.71	-372.10	62.98	1735.53	486.19	-312.87	79.48	1083.31	-327.90	77.54	500.17
8.02000	162.37	64.67	106.85	122.24	60.24	98.48	-69.16	105.64	50.90	-73.37	117.17	94.57	-476.55	40.16	31.52	-514.63	41.62	39.04	-706.95	18.00	65.10	-703.61	11.77	106.30	-279.81	42.99	1349.58	0.00	0.00	0.00	-172.02	-39.73	1723.87	-181.10	70.19	1749.15	-372.47	-34.16	1756.84	-362.28	64.03	1734.70	486.49	-312.44	79.63	1083.13	-327.87	77.31	500.09
8.03000	166.91	62.10	97.38	126.22	57.21	90.62	-66.28	105.21	49.84	-68.64	116.28	93.50	-476.58	40.02	31.32	-514.43	41.30	38.79	-706.09	17.54	67.96	-701.42	10.33	109.83	-270.18	42.93	1349.19	0.00	0.00	0.00	-162.02	-39.11	1723.39	-170.78	70.44	1748.35	-364.29	-33.81	1756.96	-352.55	64.45	1734.32	486.37	-312.53	79.65	1082.72	-328.07	77.20	500.31
8.04000	178.16	61.07	91.62	130.51	56.44	84.77	-63.57	105.23	48.99	-63.67	115.77	92.58	-476.64	40.72	31.29	-514.38	41.43	38.29	-704.66	16.78	71.60	-699.03	9.03	113.60	-259.62	43.04	1349.10	0.00	0.00	0.00	-152.55	-38.80	1723.14	-162.05	71.13	1748.07	-356.11	-33.44	1757.06	-342.75	64.93	1734.38	486.14	-312.90	79.53	1082.70	-328.20	77.12	499.68
8.05000	176.39	60.96	82.56	133.52	56.82	78.59	-61.87	105.87	48.68	-60.05	115.75	91.59	-476.60	40.10	31.04	-514.14	41.28	38.06	-702.46	15.65	76.11	-696.38	8.64	117.48	-250.75	42.77	1349.49	0.00	0.00	0.00	-141.97	-38.49	1723.19	-151.08	71.38	1747.97	-347.93	-33.07	1757.14	-332.65	66.05	1734.67	486.92	-312.68	79.89	1083.15	-328.17	77.38	499.58
8.06000	182.14	62.75	76.94	135.44	57.25	72.29	-61.02	106.10	48.45	-58.01	116.00	90.96	-476.47	40.43	31.08	-513.88	41.11	37.88	-699.74	14.30	81.10	-692.55	6.31	122.70	-240.87	43.47	1350.15	0.00	0.00	0.00	-132.01	-38.13	1723.59	-140.61	71.53	1748.23	-339.75	-32.69	1757.20	-322.70	66.75	1735.24	486.02	-312.80	79.48	1082.06	-327.92	77.12	499.75
8.07000	184.46	63.50	71.26	137.07	58.43	67.35	-60.26	106.66	48.41	-56.39	116.52	90.54	-476.46	40.25	30.85	-513.95	41.29	37.43	-696.65	12.87	86.60	-688.00	3.92	128.28	-232.84	43.40	1351.11	0.00	0.00	0.00	-122.63	-37.53	1724.46	-130.26	72.74	1748.65	-331.56	-32.31	1757.25	-312.80	67.09	1736.11	486.56	-312.42	79.78	1082.51	-328.06	77.10	500.47
8.08000	181.77	64.71	65.65	143.85	58.96	65.98	-59.67	107.43	48.32	-54.58	116.99	90.22	-476.37	40.27	30.91	-514.29	41.50	37.03	-692.94	10.98	92.68	-683.11	1.90	134.01	-223.89	43.13	1352.29	0.00	0.00	0.00	-113.34	-37.22	1725.37	-119.86	72.84	1749.38	-323.38	-31.92	1757.28	-302.86	67.74	1737.07	486.41	-312.62	79.83	1083.12	-327.81	77.33	499.48
8.09000	187.04	63.49	63.37	143.17	58.71	62.36	-59.25	108.05	47.88	-52.80	116.99	89.91	-476.37	40.03	30.86	-514.36	41.51	36.96	-688.54	9.05	99.22	-677.32	-0.39	140.29	-214.89	42.59	1353.76	0.00	0.00	0.00	-104.21	-36.97	1726.53	-110.64	73.17	1750.58	-315.19	-31.53	1757.29	-292.86	68.71	1738.10	486.27	-312.85	79.70	1083.06	-327.39	77.50	499.12
8.10000	184.60	63.00	58.57	144.85	57.71	59.95	-58.82	108.61	47.52	-51.09	117.08	89.84	-476.46	40.06	30.84	-514.54	41.67	36.89	-683.25	6.90	106.46	-670.44	-2.50	146.83	-204.47	42.38	1355.40	0.00	0.00	0.00	-93.31	-36.32	1727.78	-99.88	74.00	1751.47	-306.99	-31.14	1757.28	-282.83	69.88	1739.24	486.82	-312.82	79.78	1083.53	-328.09	77.40	500.18
8.11000	186.32	60.63	55.91	144.64	55.19	56.81	-58.38	108.82	47.20	-49.61	116.80	89.74	-476.55	40.18	30.60	-514.08	42.50	38.36	-676.80	4.98	114.47	-661.82	-5.22	154.37	-193.97	41.73	1357.17	0.00	0.00	0.00	-83.57	-36.00	1729.19	-91.63	74.04	1752.82	-298.79	-30.75	1757.26	-273.06	70.95	1740.41	487.04	-312.71	79.92	1083.24	-328.02	77.41	499.77
8.12000	184.87	59.53	52.86	146.11	54.71	55.97	-57.99	108.69	46.85	-48.19	116.41	89.64	-476.41	39.79	30.69	-513.85	41.73	39.13	-669.21	2.94	123.32	-652.48	-7.11	162.13	-183.05	42.00	1359.04	0.00	0.00	0.00	-75.15	-35.66	1730.79	-81.66	74.85	1753.98	-290.58	-30.36	1757.22	-263.55	71.62	1741.66	487.71	-312.61	79.98	1082.78	-327.80	77.35	500.06
8.13000	187.12	59.67	50.78	145.39	54.52	54.20	-57.68	108.87	46.69	-47.04	115.89	89.46	-476.15	40.34	30.40	-511.57	42.34	41.85	-660.64	1.36	132.98	-641.10	-9.76	170.96	-173.01	41.52	1360.91	0.00	0.00	0.00	-62.82	-34.39	1732.75	-71.33	75.39	1755.13	-282.36	-29.98	1757.17	-253.85	72.76	1742.84	486.65	-312.75	79.66	1082.76	-327.94	77.12	499.10
8.14000	187.65	59.58	48.98	145.94	54.70	52.90	-57.42	108.84	46.46	-46.13	115.68	89.30	-475.01	39.98	30.02	-507.98	41.60	42.66	-651.00	0.10	143.72	-628.82	-11.41	180.35	-162.41	41.45	1362.78	0.00	0.00	0.00	-52.92	-34.02	1734.55	-61.67	75.90	1756.35	-274.13	-29.61	1757.10	-244.42	73.33	1743.90	486.33	-312.88	79.67	1083.41	-327.85	77.47	499.71
8.15000	188.20	59.50	47.59	147.16	54.60	52.48	-57.19	109.06	46.32	-45.53	115.77	89.13	-473.20	39.61	29.39	-504.60	40.75	43.79	-639.83	-1.18	155.52	-614.75	-14.14	190.99	-153.87	41.62	1364.35	0.00	0.00	0.00	-43.91	-33.52	1736.43	-53.99	76.33	1757.98	-265.89	-29.25	1757.01	-234.96	74.28	1744.89	485.99	-312.50	79.52	1082.93	-327.83	77.48	500.13
8.16000	189.19	59.66	46.91	148.12	54.90	52.13	-57.13	108.87	46.10	-45.26	115.70	88.89	-469.49	39.13	29.18	-499.29	39.62	45.85	-627.11	-2.58	168.27	-600.07	-15.50	201.73	-141.27	42.01	1365.85	0.00	0.00	0.00	-35.04	-33.28	1738.44	-45.25	76.79	1759.60	-257.64	-28.89	1756.91	-225.53	75.10	1745.76	486.23	-312.70	79.69	1083.06	-327.78	77.28	499.60
8.17000	188.48	59.63	45.98	148.04	55.27	51.53	-56.97	109.19	46.09	-45.02	115.95	88.72	-464.50	37.91	28.54	-491.93	38.29	48.86	-612.74	-4.26	181.72	-583.73	-17.21	213.34	-132.18	42.09	1367.05	0.00	0.00	0.00	-26.22	-33.50	1740.39	-35.08	76.64	1761.06	-249.38	-28.55	1756.79	-216.32	75.91	1746.54	486.83	-312.64	79.83	1082.35	-327.76	77.05	499.40
8.18000	188.37	59.71	45.19	149.38	55.87	51.35	-56.91	109.20	45.98	-44.84	116.11	88.49	-458.10	36.21	27.86	-489.17	35.84	50.23	-597.60	-5.82	195.36	-566.22	-18.62	225.14	-122.97	41.97	1368.18	0.00	0.00	0.00	-21.14	-34.25	1742.27	-24.59	76.87	1762.66	-241.10	-28.23	1756.66	-207.17	76.49	1747.26	485.85	-312.91	79.51	1082.45	-327.63	77.07	500.12
8.19000	189.44	59.78	45.00	148.07	54.03	49.24	-56.83	109.36	45.94	-44.73	116.31	88.30	-451.09	33.70	26.51	-476.44	32.58	54.28	-580.97	-8.12	209.32	-547.17	-20.02	236.85	-113.01	41.49	1369.12	0.00	0.00	0.00	-11.35	-34.69	1744.14	-16.42	76.77	1764.42	-232.81	-27.92	1756.50	-198.07	77.10	1747.92	485.58	-312.96	79.31	1080.29	-328.01	76.30	500.02
8.20000	189.28	60.06	44.06	147.44	54.50	48.95	-56.71	109.47	45.91	-44.55	116.69	88.24	-443.37	30.37	27.26	-463.92	28.75	59.72	-562.84	-9.47	222.59	-526.85	-21.38	248.05	-104.69	40.69	1370.11	0.00	0.00	0.00	-4.21	-35.08	1746.11	-8.73	76.49	1766.09	-224.51	-27.63	1756.34	-188.97	77.96	1748.39	486.59	-312.67	79.65	1079.01	-328.40	75.64	500.43
8.21000	191.23	61.22	44.33	147.80	55.42	48.74	-56.56	109.93	46.01	-44.45	116.74	88.06	-430.92	25.97	34.51	-449.65	25.00	67.85	-541.51	-11.24	235.96	-505.56	-23.25	259.00	-96.80	39.65	1370.96	0.00	0.00	0.00	4.95	-35.16	1747.91	2.30	76.56	1767.37	-216.18	-27.36	1756.15	-180.01	78.20	1748.88	486.12	-312.72	79.52	1082.58	-327.76	77.02	499.76
8.22000	189.49	60.35	43.21	147.89	55.79	48.67	-56.58	109.76	45.87	-44.34	116.83	87.90	-417.19	22.02	42.62	-431.18	21.62	77.68	-520.83	-12.67	247.94	-483.93	-25.54	270.60	-88.30	38.90	1371.64	0.00	0.00	0.00	13.14	-35.67	1749.71	9.52	76.44	1769.04	-207.84	-27.11	1755.95	-171.03	78.36	1749.43	485.77	-312.82	79.37	1083.55	-328.11	77.40	500.02
8.23000	188.04	61.28	42.66	148.47	56.45	48.66	-56.60	109.54	45.69	-44.25	116.95	87.76	-394.79	17.63	53.51	-409.27	17.73	88.31	-500.02	-13.92	258.55	-462.40	-27.50	282.16	-79.58	37.83	1372.49	0.00	0.00	0.00	21.01	-36.05	1751.54	18.11	76.00	1770.53	-199.49	-26.89	1755.74	-162.10	78.48	1750.00	486.69	-312.37	79.59	1083.51	-328.02	77.49	499.37
8.24000	190.89	61.28	43.36	147.53	56.84	48.61	-56.59	109.84	45.77	-44.18	117.40	87.82	-369.51	13.37	64.75	-385.35	13.88	98.86	-477.57	-15.90	268.53	-440.22	-28.43	292.46	-77.40	36.61	1372.43	0.00	0.00	0.00	29.29	-36.61	1753.46	26.16	75.57	1772.07	-191.11	-26.69	1755.51	-153.13	78.54	1750.71	486.74	-312.64	79.46	1083.82	-329.40	77.54	499.77
8.25000	188.33	61.23	42.42	147.86	56.90	48.50	-56.59	109.92	45.76	-42.29	117.57	87.95	-342.49	9.08	75.10	-357.42	10.51	109.21	-454.00	-17.96	277.46	-417.51	-29.01	301.43	-69.47	35.59	1373.38	0.00	0.00	0.00	39.12	-37.25	1754.90	35.97	74.73	1773.70	-182.71	-26.51	1755.26	-144.28	78.18	1751.59	485.72	-312.70	79.32	1083.49	-329.41	77.46	500.37
8.26000	188.64	62.04	43.02	147.23	57.15	48.43	-56.70	109.66	45.60	-42.43	117.90	88.01	-315.65	5.92	84.67	-331.99	7.11	118.55	-429.73	-19.61	285.11	-393.89	-30.18	309.36	-61.31	34.51	1374.55	0.00	0.00	0.00	47.02	-38.34	1756.57	44.76	73.98	1775.44	-174.29	-26.37	1755.00	-135.41	78.28	1752.55	486.26	-312.85	79.62	1083.45	-328.50	77.36	501.19
8.27000	189.12	61.56	42.91	147.10	57.26	48.41	-56.61	110.02	45.74	-42.39	117.83	88.00	-287.02	2.11	93.85	-304.85	3.98	127.19	-405.10	-21.50	291.69	-369.86	-31.86	316.42	-53.27	33.97	1376.03	0.00	0.00	0.00	54.60	-39.33	1758.41	52.65	73.27	1777.09	-165.85	-26.26	1754.72	-126.70	78.12	1753.63	486.94	-312.88	79.70	1083.38	-328.14	77.26	500.31
8.28000	189.53	61.65	42.97	147.54	57.15	48.44	-56.70	109.85	45.66	-44.20	117.68	87.56	-257.70	-0.98	102.50	-274.83	0.93	135.87	-380.34	-23.55	297.00	-345.22	-33.83	322.60	-46.11	33.27	1377.49	0.00	0.00	0.00	63.73	-39.98	1759.98	61.19	72.04	1778.84	-157.39	-26.18	1754.43	-117.99	78.03	1754.85	486.19	-312.91	79.43	1083.41	-327.87	77.32	500.17
8.29000	188.54	60.78	42.47	147.12	57.15	48.16	-56.72	109.91	45.67	-43.90	117.71	87.90	-224.31	-4.85	111.20	-244.26	-1.95	143.67	-355.03	-25.58	301.07	-320.56	-35.27	327.34	-37.02	32.88	1379.12	0.00	0.00	0.00	73.15	-41.06	1761.38	70.59	71.03	1780.52	-148.90	-26.13	1754.12	-109.35	77.48	1756.17	486.17	-312.83	79.46	1083.56	-327.95	77.47	499.46
8.30000	189.50	61.12	42.59	146.60	57.61	48.26	-56.72	110.01	45.70	-43.82	117.53	87.91	-191.14	-7.96	119.09	-213.10	-5.99	150.79	-329.22	-27.85	303.96	-295.65	-37.01	331.17	-28.15	32.31	1380.67	0.00	0.00	0.00	80.55	-42.10	1763.03	78.41	70.08	1782.20	-140.38	-26.12	1753.80	-100.77	77.05	1757.41	486.30	-312.61	79.70	1083.58	-327.96	77.59	499.25
8.31000	189.56	60.92	42.77	146.13	57.44	47.93	-56.72	110.24	45.81	-44.03	117.59	88.09	-156.63	-11.85	126.33	-180.15	-8.61	157.65	-303.09	-30.03	305.65	-270.62	-38.40	333.76	-21.48	31.60	1382.30	0.00	0.00	0.00	89.54	-43.20	1764.53	86.15	68.91	1783.82	-131.84	-26.15	1753.46	-92.23	76.28	1758.66	486.03	-312.89	79.57	1084.04	-328.01	77.53	500.14
8.32000	188.90	60.99	42.28	147.36	57.49	48.18	-56.74	110.29	45.81	-44.62	117.16	87.96	-122.71	-15.72	133.44	-146.21	-12.56	164.05	-276.58	-32.12	306.21	-245.31	-40.26	335.48	-13.14	31.16	1383.93	0.00	0.00	0.00	96.32	-44.70	1766.07	94.41	67.78	1785.30	-123.27	-26.22	1753.11	-83.77	75.90	1759.78	486.60	-312.95	79.47	1085.15	-328.38	76.28	500.43
8.33000	189.54	61.18	42.57	147.45	57.01	48.12	-56.79	110.21	45.78	-44.74	117.02	88.01	-88.95	-19.19	139.37	-113.00	-17.03	169.78	-249.66	-34.48	305.78	-219.41	-42.10	336.03	-5.73	31.04	1385.58	0.00	0.00	0.00	104.90	-45.77	1767.38	102.79	66.56	1787.04	-114.68	-26.33	1752.74	-75.50	74.92	1760.95	485.92	-312.48	79.45	1082.86	-328.19	76.86	499.00
8.34000	190.30	60.51	42.34	146.93	56.50	47.57	-56.80	110.12	45.77	-43.87	117.06	88.42	-56.90	-24.34	145.66	-82.53	-21.57	174.27	-222.33	-36.76	304.33	-193.11	-43.75	335.56	1.56	30.89	1386.88	0.00	0.00	0.00	112.85	-47.19	1768.73	111.62	65.36	1788.55	-106.05	-26.49	1752.36	-67.29	74.06	1761.95	485.78	-312.75	79.42	1083.10	-328.08	77.30	499.55
8.35000	190.29	60.28	42.55	147.72	56.13	47.85	-56.79	109.99	45.71	-43.65	116.83	88.50	-19.68	-28.64	152.13	-49.13	-25.74	178.40	-194.24	-39.09	301.92	-166.52	-45.91	334.31	8.83	30.67	1388.06	0.00	0.00	0.00	118.38	-48.87	1770.37	119.08	63.90	1790.19	-97.39	-26.69	1751.96	-59.11	73.22	1762.88	486.13	-312.78	79.43	1083.45	-327.85	77.56	499.90
8.36000	190.91	60.04	42.41	148.29	56.03	47.80	-56.76	110.18	45.79	-43.96	116.81	88.44	14.44	-34.07	157.38	-13.32	-29.05	182.55	-165.92	-40.84	298.46	-139.71	-47.48	332.03	18.35	30.42	1388.98	0.00	0.00	0.00	126.43	-50.52	1771.61	127.03	62.16	1791.75	-88.70	-26.94	1751.55	-50.87	72.55	1763.63	486.78	-312.19	79.72	1083.43	-327.71	77.61	500.54
8.37000	189.53	59.02	41.67	147.94	55.68	47.69	-56.73	110.19	45.79	-42.80	116.70	88.74	51.32	-38.25	162.79	21.10	-33.04	186.47	-136.97	-43.21	294.40	-112.40	-49.58	329.02	26.07	30.15	1389.98	0.00	0.00	0.00	134.58	-52.12	1772.85	136.74	60.85	1793.05	-79.98	-27.23	1751.13	-42.69	71.97	1764.28	485.85	-312.29	79.65	1083.18	-328.09	77.20	501.31
8.38000	191.15	58.49	41.38	148.25	55.88	47.75	-56.67	110.13	45.77	-43.01	116.61	88.77	86.95	-42.15	167.81	55.83	-37.89	189.75	-107.76	-45.79	289.62	-84.79	-51.94	325.25	32.48	29.67	1390.83	0.00	0.00	0.00	142.55	-53.47	1774.00	142.86	59.35	1794.55	-71.23	-27.58	1750.69	-34.62	71.04	1764.90	486.18	-312.70	79.59	1083.13	-327.83	77.26	500.29
8.39000	188.96	58.04	40.12	147.80	55.49	47.23	-56.67	110.02	45.71	-43.68	116.24	88.45	123.74	-46.22	172.89	91.03	-41.78	193.13	-77.94	-48.21	284.02	-56.39	-54.70	320.80	41.03	29.24	1391.33	0.00	0.00	0.00	150.95	-55.04	1775.00	149.70	57.84	1795.91	-62.44	-27.98	1750.23	-26.34	70.58	1765.30	486.09	-312.65	79.57	1083.05	-327.85	77.29	500.03
8.40000	189.98	59.01	40.74	147.62	54.96	46.51	-56.60	110.01	45.72	-43.08	116.35	88.68	159.07	-50.51	177.38	125.65	-45.31	195.92	-47.35	-51.20	277.91	-27.74	-57.24	315.51	50.34	28.73	1391.85	0.00	0.00	0.00	157.54	-56.63	1776.04	159.03	56.39	1796.89	-53.62	-28.43	1749.76	-18.20	69.31	1765.72	486.25	-312.30	79.61	1083.21	-327.93	77.27	500.88
8.41000	189.65	58.40	39.71	147.96	54.36	45.77	-56.56	110.05	45.79	-42.83	116.09	88.82	195.39	-53.82	181.48	161.01	-48.59	198.58	-16.46	-54.54	271.31	1.19	-60.14	309.71	57.17	28.27	1392.19	0.00	0.00	0.00	165.96	-58.04	1776.80	167.70	54.83	1797.95	-44.76	-28.94	1749.28	-9.96	68.62	1765.98	487.41	-312.13	79.92	1083.02	-327.96	77.12	500.51
8.42000	188.68	57.59	39.06	148.11	53.73	45.37	-56.53	110.02	45.83	-42.55	115.88	88.89	230.58	-56.70	185.23	195.78	-51.94	200.70	14.71	-58.51	264.50	30.25	-63.00	303.32	64.84	27.81	1392.65	0.00	0.00	0.00	173.21	-59.46	1777.51	176.82	53.38	1798.74	-35.86	-29.51	1748.78	-1.79	67.96	1766.10	486.14	-312.42	79.64	1083.31	-328.12	77.19	500.77
8.43000	189.13	57.25	38.74	149.64	52.90	45.19	-56.53	109.88	45.84	-43.54	115.70	88.69	266.27	-60.27	189.18	231.81	-54.77	203.48	46.09	-62.29	257.26	59.71	-65.88	296.51	72.97	27.63	1392.65	0.00	0.00	0.00	181.09	-60.65	1778.04	182.21	52.22	1799.72	-26.92	-30.14	1748.27	6.28	66.85	1766.17	485.75	-312.65	79.43	1083.06	-327.93	77.13	500.01
8.44000	188.73	57.57	38.42	147.83	53.25	44.34	-56.48	109.93	45.90	-41.81	115.67	89.27	299.95	-63.54	193.03	266.24	-58.20	205.72	78.08	-65.71	249.68	89.69	-68.97	289.32	80.08	27.42	1392.64	0.00	0.00	0.00	188.43	-61.85	1778.50	188.35	50.73	1800.61	-17.95	-30.83	1747.74	14.41	66.24	1766.15	485.70	-312.35	79.49	1082.30	-327.87	76.88	500.00
8.45000	189.26	57.48	38.06	148.58	53.68	44.70	-56.48	109.63	45.74	-42.42	115.67	89.16	334.58	-66.93	197.08	299.37	-61.36	207.75	109.92	-69.30	242.01	119.48	-72.92	282.37	89.83	27.14	1392.45	0.00	0.00	0.00	197.35	-63.13	1778.65	197.80	49.45	1801.01	-8.93	-31.58	1747.20	22.51	65.09	1766.05	485.44	-312.05	79.36	1082.74	-328.04	76.98	500.70
8.46000	191.53	58.45	38.61	148.69	54.33	45.05	-56.42	109.77	45.88	-44.06	115.41	89.20	369.04	-70.17	201.50	332.52	-64.85	209.97	141.53	-72.96	234.45	149.10	-76.71	275.29	97.89	26.85	1392.42	0.00	0.00	0.00	205.65	-64.32	1778.79	206.06	48.72	1801.32	0.12	-32.40	1746.64	30.74	64.15	1765.87	486.07	-312.40	79.20	1082.72	-327.68	77.16	500.97
8.47000	191.51	58.92	38.98	148.98	55.45	45.55	-56.35	109.79	45.91	-44.08	114.86	89.13	404.39	-73.41	205.90	366.49	-68.23	212.48	173.16	-76.76	226.97	178.85	-80.93	268.47	106.23	26.53	1392.12	0.00	0.00	0.00	213.04	-65.42	1778.83	215.03	47.18	1801.58	9.22	-33.29	1746.08	39.03	63.00	1765.60	486.45	-312.22	79.50	1083.87	-327.78	77.43	500.81
8.48000	190.09	58.86	38.35	148.33	56.02	45.53	-56.27	109.87	46.01	-43.95	114.84	89.30	434.98	-77.11	209.02	397.76	-71.46	214.29	204.98	-80.46	219.75	208.69	-84.58	261.60	113.62	26.34	1391.59	0.00	0.00	0.00	221.80	-66.54	1778.63	223.57	46.11	1801.72	18.37	-34.25	1745.49	47.38	61.96	1765.22	486.51	-312.23	79.48	1083.84	-328.00	77.38	500.43
8.49000	189.58	59.59	38.24	148.16	56.63	45.83	-56.23	109.72	45.98	-43.74	114.88	89.47	468.06	-80.41	212.74	428.96	-75.66	216.07	236.30	-84.67	212.95	237.94	-88.56	254.97	121.42	25.98	1391.11	0.00	0.00	0.00	229.42	-67.75	1778.44	232.03	45.08	1801.69	27.55	-35.27	1744.90	55.75	60.92	1764.69	486.39	-312.87	79.69	1083.05	-327.77	77.17	501.58
8.50000	189.97	60.58	38.80	148.62	56.63	46.16	-56.19	109.59	46.02	-43.65	114.65	89.57	498.70	-84.13	216.22	460.23	-78.94	217.91	266.38	-88.93	206.53	266.23	-92.47	248.63	130.23	25.49	1390.59	0.00	0.00	0.00	238.60	-68.69	1778.06	239.61	43.52	1801.79	36.79	-36.37	1744.29	64.04	59.64	1764.12	486.18	-312.89	79.69	1083.19	-327.83	77.31	500.32
8.51000	190.96	60.94	39.01	148.30	57.07	46.05	-56.14	109.47	46.05	-43.55	114.24	89.60	528.15	-87.38	219.21	490.24	-82.15	219.88	295.65	-92.50	200.13	293.81	-96.70	242.80	139.58	25.27	1389.78	0.00	0.00	0.00	247.49	-69.68	1777.63	246.90	43.04	1801.61	46.07	-37.55	1743.67	72.32	58.23	1763.49	486.53	-312.96	79.82	1082.94	-327.93	77.26	499.61
8.52000	190.10	60.66	39.04	148.17	57.33	46.11	-56.03	109.32	46.10	-43.39	114.15	89.75	556.11	-91.00	222.20	519.17	-85.21	221.69	324.36	-95.61	194.02	320.92	-100.77	237.38	150.18	24.94	1389.07	0.00	0.00	0.00	255.47	-70.64	1777.18	255.25	41.83	1801.36	55.39	-38.79	1743.03	80.65	56.87	1762.76	485.58	-313.12	79.56	1083.14	-327.85	77.21	498.57
8.53000	188.80	61.65	38.67	148.46	57.46	46.26	-55.91	109.32	46.23	-43.21	113.99	89.94	583.46	-93.28	225.26	547.34	-87.89	223.59	352.12	-99.33	188.73	347.29	-105.71	232.83	158.28	24.34	1388.24	0.00	0.00	0.00	263.58	-71.88	1776.70	264.07	40.66	1801.05	64.77	-40.12	1742.38	88.86	55.17	1761.97	485.97	-313.11	79.78	1082.63	-327.71	77.22	498.79
8.54000	189.22	62.32	38.41	149.03	57.94	46.37	-55.79	109.06	46.40	-42.97	113.95	90.19	608.55	-95.08	227.12	572.94	-90.64	224.83	378.36	-103.37	184.07	372.21	-109.67	228.17	165.88	23.93	1387.37	0.00	0.00	0.00	272.19	-72.99	1776.15	271.26	39.58	1800.79	74.19	-41.53	1741.72	97.12	54.15	1761.02	484.75	-313.21	79.39	1082.88	-327.93	77.50	498.61
8.55000	191.60	62.19	38.72	148.98	57.84	46.05	-55.65	108.91	46.68	-42.72	113.64	90.42	631.18	-97.64	229.12	597.78	-92.98	226.00	403.11	-108.27	180.26	395.78	-113.87	223.99	173.82	23.49	1386.42	0.00	0.00	0.00	280.68	-74.08	1775.49	280.14	38.31	1800.23	83.67	-43.02	1741.04	105.36	52.52	1760.17	485.29	-313.17	79.60	1082.88	-327.75	77.41	498.43
8.56000	191.06	62.33	38.52	148.51	58.22	45.95	-55.47	108.59	46.98	-42.43	113.31	90.68	652.69	-99.20	230.73	616.99	-95.59	224.50	426.28	-112.84	176.71	417.73	-117.86	220.05	183.29	23.12	1385.42	0.00	0.00	0.00	288.88	-75.08	1774.74	287.45	37.21	1799.72	93.19	-44.59	1740.36	113.58	50.52	1759.31	484.76	-313.27	79.47	1083.41	-327.70	77.51	498.22
8.57000	190.60	62.82	38.07	148.99	58.15	45.96	-55.32	108.03	47.33	-42.10	113.20	91.06	673.41	-100.42	232.31	636.83	-97.52	225.05	447.86	-117.32	173.50	438.24	-120.84	215.99	191.51	22.61	1384.44	0.00	0.00	0.00	297.92	-76.58	1773.84	296.14	35.86	1799.02	102.77	-46.25	1739.65	121.87	48.98	1758.31	485.17	-313.23	79.57	1082.70	-327.93	77.31	498.66
8.58000	192.12	63.30	38.21	150.70	58.40	46.19	-55.13	107.53	47.85	-41.83	113.00	91.53	691.30	-101.60	232.90	655.44	-98.51	225.02	467.72	-121.69	170.61	457.12	-123.10	211.83	199.17	21.95	1383.51	0.00	0.00	0.00	306.46	-77.79	1772.92	303.93	34.79	1798.37	112.40	-48.00	1738.94	130.13	47.18	1757.24	485.28	-313.22	79.48	1083.38	-328.07	77.47	498.41
8.59000	191.56	63.91	37.54	150.20	58.36	46.13	-54.87	107.10	48.56	-41.54	112.60	92.02	708.40	-102.05	233.38	672.08	-99.86	224.76	485.45	-125.49	167.71	474.31	-125.99	208.12	208.54	21.10	1382.35	0.00	0.00	0.00	314.81	-79.29	1771.98	313.06	33.58	1797.64	122.09	-49.83	1738.21	138.42	45.54	1756.14	484.22	-313.66	79.49	1083.32	-328.06	77.41	497.50
8.60000	191.74	63.51	37.43	149.22	58.51	45.70	-54.60	106.20	49.35	-41.17	112.23	92.66	722.34	-102.83	232.73	686.97	-101.02	223.76	501.11	-129.30	164.89	489.50	-128.80	204.57	218.72	20.18	1381.27	0.00	0.00	0.00	323.68	-80.53	1771.03	320.42	31.88	1797.00	131.83	-51.76	1737.47	146.67	43.86	1755.00	485.81	-313.77	79.93	1083.40	-327.95	77.42	497.53
8.61000	192.70	63.71	37.45	150.41	58.55	45.83	-54.21	105.49	50.51	-40.70	112.27	93.61	736.53	-103.47	231.90	700.00	-101.39	221.89	515.00	-132.82	161.88	502.89	-131.54	200.95	227.35	19.35	1380.13	0.00	0.00	0.00	331.88	-82.13	1770.15	329.46	30.22	1796.28	141.63	-53.77	1736.72	155.05	42.33	1753.82	487.22	-313.75	80.34	1082.93	-328.08	77.22	497.32
8.62000	192.58	63.90	37.37	150.60	58.91	45.80	-53.75	104.78	51.97	-40.26	111.85	94.58	748.95	-103.55	229.95	711.72	-102.36	219.21	527.14	-135.47	158.34	514.81	-134.04	197.22	236.17	18.29	1379.31	0.00	0.00	0.00	340.26	-83.92	1769.29	337.71	28.82	1795.65	151.48	-55.89	1735.95	163.54	40.37	1752.79	485.84	-313.93	79.95	1083.25	-327.89	77.31	498.04
8.63000	193.57	64.50	37.32	149.64	58.62	45.51	-53.32	103.71	53.42	-39.77	111.31	95.62	757.50	-103.89	226.16	721.78	-102.82	215.82	537.64	-137.91	154.64	525.07	-136.29	193.41	245.56	17.24	1378.45	0.00	0.00	0.00	349.13	-85.50	1768.46	347.14	27.58	1794.79	160.13	-57.56	1734.80	172.19	38.73	1751.79	485.84	-313.16	79.54	1083.29	-327.79	77.49	497.73
8.64000	193.98	64.51	37.48	150.55	58.66	45.76	-52.82	103.19	55.21	-39.14	110.77	96.86	765.55	-104.45	221.64	730.65	-103.92	211.13	546.41	-140.27	150.79	533.93	-138.72	189.70	253.70	15.82	1377.67	0.00	0.00	0.00	357.06	-87.01	1767.91	355.64	25.81	1794.32	169.01	-59.28	1733.76	180.90	36.99	1750.87	486.48	-313.13	79.78	1083.37	-328.08	77.31	498.31
8.65000	195.24	64.25	37.81	150.31	58.54	45.65	-52.45	102.31	56.91	-38.46	110.74	98.49	773.18	-104.89	216.80	737.75	-104.15	206.53	553.75	-142.25	146.65	541.30	-140.32	185.57	263.50	14.55	1377.12	0.00	0.00	0.00	366.43	-88.96	1767.20	363.51	23.54	1794.22	177.95	-61.21	1732.86	189.76	35.05	1750.12	486.81	-312.95	80.04	1083.19	-327.85	77.26	497.76
8.66000	195.23	64.02	37.49	150.36	58.78	45.66	-51.98	101.68	58.83	-37.62	110.82	100.39	777.75	-105.25	211.27	743.66	-104.59	201.47	559.82	-143.41	142.02	547.26	-141.67	181.16	273.27	13.16	1376.61	0.00	0.00	0.00	376.52	-90.81	1766.64	373.74	21.94	1793.68	187.01	-63.26	1732.08	198.67	33.02	1749.46	487.42	-312.86	80.32	1084.14	-327.73	77.77	497.67
8.67000	193.14	64.91	36.63	151.27	58.99	45.74	-51.38	101.15	61.01	-36.73	110.42	102.32	784.70	-105.48	206.40	748.18	-105.49	196.06	564.67	-145.24	137.87	552.42	-143.28	176.95	283.01	11.62	1376.33	0.00	0.00	0.00	384.59	-92.85	1766.53	381.75	20.20	1793.66	196.09	-65.34	1731.47	207.55	30.50	1749.09	486.62	-313.17	79.85	1083.76	-327.78	77.71	498.02
8.68000	194.60	64.61	37.26	151.57	59.03	45.97	-50.71	100.67	63.41	-35.71	110.13	104.57	787.19	-107.18	198.26	751.85	-106.66	189.24	567.11	-148.57	132.95	556.48	-144.35	172.62	292.27	9.94	1376.25	0.00	0.00	0.00	393.18	-94.87	1766.39	389.41	18.02	1793.75	205.23	-67.28	1731.09	216.62	28.76	1748.74	486.00	-313.48	79.65	1083.62	-327.84	77.62	498.14
8.69000	193.67	64.73	36.74	150.03	58.91	45.45	-49.98	100.34	66.11	-34.52	109.92	107.10	790.18	-107.60	188.78	754.94	-107.80	180.78	569.19	-147.19	128.58	559.38	-144.61	168.66	302.16	8.24	1376.30	0.00	0.00	0.00	402.77	-97.02	1766.38	397.85	15.31	1793.99	214.39	-69.63	1730.84	225.74	26.47	1748.69	486.17	-313.44	79.36	1083.15	-327.68	77.68	498.47
8.70000	195.51	64.59	37.20	151.48	59.22	45.91	-49.15	99.90	68.98	-33.15	109.80	109.93	793.23	-108.62	177.83	758.31	-108.54	170.55	571.34	-146.58	126.25	562.50	-144.60	166.39	312.89	6.68	1376.69	0.00	0.00	0.00	411.78	-99.25	1766.81	408.08	13.35	1794.34	223.65	-71.90	1730.88	234.91	24.08	1748.90	486.25	-313.83	79.20	1083.27	-327.99	77.72	498.50
8.71000	194.27	64.62	37.10	151.41	59.36	45.70	-48.21	99.47	72.13	-31.45	110.03	113.19	797.14	-110.76	165.83	762.65	-110.57	160.13	573.78	-147.62	125.16	567.06	-144.69	165.50	321.47	4.72	1377.30	0.00	0.00	0.00	421.44	-101.57	1767.38	417.22	10.72	1795.28	233.05	-74.52	1731.25	244.29	21.69	1749.42	486.67	-313.83	79.46	1083.43	-328.25	77.78	498.39
8.72000	194.53	65.10	36.80	152.75	59.16	46.23	-47.07	99.24	75.57	-29.62	109.72	116.47	802.09	-112.19	156.68	766.47	-111.93	152.74	575.72	-149.18	124.20	571.08	-145.29	164.60	331.63	2.75	1378.23	0.00	0.00	0.00	430.43	-104.17	1768.41	426.44	8.09	1796.53	242.53	-76.89	1731.92	253.72	19.10	1750.21	486.57	-313.68	79.45	1083.70	-327.52	77.95	499.37
8.73000	193.97	65.00	36.79	151.32	59.61	45.84	-45.74	98.51	79.01	-27.52	109.78	120.11	805.29	-114.24	149.81	769.94	-112.80	149.38	577.06	-150.19	123.58	573.51	-146.75	163.98	341.07	0.60	1379.35	0.00	0.00	0.00	440.60	-106.58	1769.54	435.35	5.49	1797.69	252.13	-79.45	1732.71	263.28	16.67	1751.11	486.25	-313.64	79.42	1083.20	-327.52	77.76	499.87
8.74000	193.74	64.57	36.36	152.29	59.33	46.48	-44.14	98.55	83.05	-25.13	109.73	123.85	807.60	-115.90	144.78	769.56	-114.47	144.81	577.88	-150.58	123.56	574.82	-147.56	163.26	351.90	-1.32	1380.55	0.00	0.00	0.00	450.78	-109.37	1770.72	445.37	2.67	1799.15	261.87	-82.25	1733.57	273.00	13.79	1752.14	487.22	-313.23	79.66	1083.00	-327.73	77.72	499.74
8.75000	194.75	65.26	36.89	153.43	60.81	46.74	-42.30	98.74	87.39	-22.36	109.90	128.00	807.90	-117.05	140.60	771.21	-115.64	142.10	578.49	-150.57	123.86	575.62	-148.48	162.88	362.68	-3.45	1382.03	0.00	0.00	0.00	460.73	-112.14	1772.27	454.91	-0.25	1800.92	271.73	-85.07	1734.60	282.76	11.10	1753.31	486.04	-313.39	79.13	1083.55	-327.61	77.91	499.45
8.76000	195.23	65.50	36.81	151.58	59.08	46.95	-40.26	98.76	91.96	-19.34	109.66	132.22	809.60	-119.25	137.39	772.87	-117.84	139.74	579.28	-150.38	124.23	576.52	-149.10	162.39	374.41	-5.65	1383.49	0.00	0.00	0.00	470.14	-114.96	1774.05	464.39	-3.03	1802.81	281.75	-87.98	1735.85	292.67	8.54	1754.66	486.15	-313.59	79.23	1083.41	-327.72	77.81	499.65
8.77000	195.26	65.27	36.63	151.69	59.07	47.05	-37.73	98.74	96.97	-15.86	109.32	136.74	810.81	-120.44	133.27	773.81	-118.41	137.36	580.78	-149.64	124.96	577.98	-150.01	161.74	385.20	-7.99	1385.17	0.00	0.00	0.00	479.84	-117.69	1776.01	473.63	-5.89	1804.95	291.84	-90.82	1737.39	302.70	5.52	1756.32	486.11	-313.64	79.23	1083.48	-327.54	78.06	499.46
8.78000	194.89	65.49	36.25	152.05	58.65	47.45	-34.86	98.42	102.25	-11.93	108.67	141.52	811.48	-121.02	128.89	773.26	-120.27	134.18	581.79	-149.50	124.63	579.69	-151.32	161.31	394.26	-10.51	1387.12	0.00	0.00	0.00	490.01	-120.45	1778.14	484.07	-8.70	1807.14	302.11	-93.90	1739.07	312.81	2.77	1758.15	485.93	-313.69	79.04	1083.18	-328.24	77.83	498.83
8.79000	194.54	65.25	36.17	151.94	58.31	47.71	-31.41	98.24	108.18	-7.41	108.08	146.74	812.90	-121.09	125.16	774.30	-120.04	131.53	582.35	-149.80	124.16	581.16	-151.76	160.74	405.86	-12.83	1389.24	0.00	0.00	0.00	499.58	-123.37	1780.40	494.07	-11.62	1809.61	312.35	-96.94	1741.04	323.05	0.15	1760.26	486.00	-313.64	79.04	1083.39	-328.02	78.00	499.34
8.80000	196.59	65.39	36.77	153.21	58.22	48.37	-27.49	97.64	114.53	-2.29	107.04	152.09	813.29	-120.76	122.94	775.50	-119.71	130.46	582.63	-149.93	123.93	581.98	-151.98	160.37	415.67	-15.14	1391.58	0.00	0.00	0.00	508.89	-126.52	1782.89	504.07	-14.67	1812.11	322.56	-99.85	1743.31	333.38	-2.28	1762.60	485.93	-313.58	78.92	1083.09	-328.00	77.99	499.64
8.81000	195.52	65.10	36.38	153.74	57.76	48.81	-22.91	96.70	121.20	3.42	105.62	157.68	814.08	-120.62	122.47	775.10	-119.47	129.83	582.76	-149.87	123.76	582.07	-152.24	160.22	424.87	-17.54	1394.36	0.00	0.00	0.00	519.88	-129.20	1785.42	515.29	-17.47	1814.69	332.66	-103.03	1745.80	343.56	-4.95	1765.18	485.72	-313.58	78.75	1083.00	-328.13	77.96	499.36
8.82000	196.10	65.38	36.70	153.91	57.69	49.18	-17.68	95.62	128.29	9.84	104.40	163.65	815.37	-121.06	122.16	776.06	-119.72	129.96	582.83	-149.90	123.63	582.07	-152.75	160.13	434.00	-20.02	1397.32	0.00	0.00	0.00	529.27	-131.91	1788.22	525.82	-20.48	1817.49	342.73	-106.24	1748.51	353.66	-7.74	1767.96	486.18	-313.51	78.72	1083.35	-327.87	78.18	499.59
8.83000	196.33	64.72	36.67	154.36	57.55	49.51	-11.69	93.68	135.42	16.86	102.86	169.69	814.56	-120.91	121.99	775.03	-120.26	129.48	582.86	-150.06	123.57	582.15	-152.96	159.84	444.52	-22.30	1400.51	0.00	0.00	0.00	539.04	-134.47	1791.11	533.87	-23.45	1820.68	352.64	-109.20	1751.37	363.65	-10.28	1770.78	485.89	-313.70	78.58	1082.48	-327.94	77.91	499.70
8.84000	193.00	64.77	35.71	154.01	57.23	49.62	-5.11	91.75	142.99	24.35	100.75	175.76	815.76	-121.42	121.90	775.66	-120.23	129.54	582.88	-150.15	123.49	582.15	-153.57	159.84	455.02	-24.44	1403.94	0.00	0.00	0.00	549.09	-136.77	1793.98	542.41	-26.17	1823.80	362.45	-112.59	1754.22	373.30	-13.48	1773.88	486.81	-313.28	79.00	1083.31	-327.97	78.09	500.46
8.85000	195.59	64.94	36.37	155.88	56.69	50.04	1.68	89.43	150.98	32.27	98.81	182.39	814.56	-121.54	121.56	775.61	-120.48	129.50	582.90	-150.21	123.42	582.31	-153.67	159.60	467.05	-26.54	1407.39	0.00	0.00	0.00	559.42	-139.12	1796.73	553.41	-28.47	1826.57	372.02	-115.72	1757.09	382.80	-16.25	1776.85	486.70	-313.48	78.84	1083.65	-327.98	78.19	500.37
8.86000	194.08	64.44	35.14	158.79	55.47	50.95	8.90	86.89	159.63	40.50	96.28	189.45	814.75	-121.61	120.88	775.94	-120.21	129.15	582.93	-150.37	123.40	582.48	-154.10	159.54	479.14	-28.66	1410.86	0.00	0.00	0.00	568.77	-141.46	1799.71	562.12	-30.54	1829.50	381.44	-118.32	1760.00	392.04	-18.82	1779.82	486.88	-313.73	78.97	1083.40	-328.23	78.13	499.90
8.87000	196.98	64.14	34.86	159.32	54.70	50.44	16.70	84.09	168.88	49.35	93.41	197.02	815.86	-121.03	120.64	776.24	-119.99	128.62	583.00	-150.30	123.28	582.69	-154.38	159.52	489.28	-30.79	1414.28	0.00	0.00	0.00	578.37	-143.39	1802.58	572.78	-32.95	1832.30	390.68	-120.88	1762.82	401.00	-21.59	1782.68	485.91	-314.06	78.51	1083.28	-328.27	78.00	498.85
8.88000	197.77	63.97	34.01	165.73	53.78	51.67	25.20	80.63	178.28	59.21	90.50	204.93	814.48	-120.74	119.39	776.17	-119.47	127.73	583.13	-150.36	123.21	583.03	-153.97	159.24	497.71	-32.56	1417.59	0.00	0.00	0.00	586.92	-145.53	1805.59	580.79	-34.52	1835.26	399.69	-123.30	1765.50	409.72	-23.68	1785.30	486.03	-313.84	78.44	1083.45	-328.42	77.99	498.96
8.89000	201.39	63.05	33.62	171.47	52.61	53.19	34.64	77.62	188.18	69.94	87.44	212.98	815.08	-119.93	118.24	776.10	-119.12	126.83	583.25	-150.43	123.16	583.44	-153.85	159.14	508.59	-34.19	1420.68	0.00	0.00	0.00	595.71	-147.38	1808.60	589.77	-36.47	1838.20	408.54	-125.63	1768.02	418.27	-25.86	1787.85	485.80	-314.01	78.36	1082.58	-328.50	77.79	499.16
8.90000	206.25	61.94	33.01	174.80	51.16	54.72	44.76	73.53	197.93	81.54	84.39	221.32	815.59	-119.90	117.15	776.55	-118.78	125.91	583.44	-150.20	122.98	583.87	-154.04	159.26	518.14	-35.85	1423.60	0.00	0.00	0.00	603.73	-149.27	1811.63	596.56	-38.55	1841.46	417.20	-127.42	1770.42	426.53	-28.28	1790.39	486.17	-313.76	78.46	1082.71	-328.75	77.61	499.17
8.91000	211.96	61.63	32.46	186.39	50.03	58.05	55.88	70.43	208.38	93.96	81.44	229.95	816.39	-119.67	116.26	776.76	-118.35	125.08	583.55	-150.20	122.93	584.16	-153.77	159.15	527.92	-37.11	1426.20	0.00	0.00	0.00	611.49	-150.89	1814.66	604.93	-40.08	1844.34	425.66	-129.15	1772.64	434.62	-29.85	1792.63	485.72	-314.06	78.18	1083.52	-328.65	77.88	500.13
8.92000	218.64	60.45	31.90	193.63	48.69	60.82	67.89	67.26	218.85	106.88	78.77	238.99	816.25	-119.03	115.65	776.83	-118.25	124.59	583.59	-150.24	122.92	584.36	-153.55	159.11	536.88	-38.40	1428.85	0.00	0.00	0.00	619.11	-152.17	1817.82	613.04	-41.89	1847.45	433.91	-130.71	1774.82	442.60	-31.71	1794.88	485.76	-314.41	77.99	1083.16	-328.25	77.91	500.13
8.93000	226.80	59.27	32.42	204.26	47.42	65.15	80.83	64.08	229.18	120.32	75.96	248.22	816.07	-119.51	115.28	775.94	-118.38	124.30	583.62	-150.20	122.88	584.44	-153.44	159.08	546.06	-39.67	1431.45	0.00	0.00	0.00	627.72	-153.41	1820.71	621.43	-43.21	1850.51	442.06	-132.08	1776.95	450.31	-33.06	1796.97	485.56	-314.50	77.93	1083.19	-328.45	77.89	499.58
8.94000	235.59	57.49	38.89	214.53	45.18	72.31	94.49	61.18	239.29	134.39	73.56	257.58	814.37	-118.92	114.73	776.56	-118.40	124.38	583.62	-150.22	122.89	584.54	-153.44	159.13	554.64	-40.77	1433.82	0.00	0.00	0.00	635.12	-154.79	1823.72	628.56	-44.03	1853.42	449.97	-133.52	1778.96	457.97	-34.14	1799.00	485.88	-314.25	78.07	1083.83	-328.38	78.16	500.52
8.95000	245.89	53.21	46.79	231.23	42.02	82.46	108.20	58.17	249.29	148.61	71.43	267.05	815.05	-118.42	114.50	776.04	-118.13	124.06	583.63	-150.17	122.86	584.67	-153.44	159.17	563.28	-41.68	1436.19	0.00	0.00	0.00	642.72	-155.67	1826.75	635.28	-45.36	1856.57	457.70	-134.80	1780.92	465.51	-35.54	1800.98	485.82	-314.02	78.21	1083.59	-328.54	78.16	499.83
8.96000	249.52	49.38	53.63	242.31	37.99	91.03	122.80	56.16	259.39	163.35	68.99	276.63	815.60	-118.32	114.51	776.22	-117.89	123.90	583.64	-150.20	122.85	584.75	-153.20	159.15	572.18	-42.50	1438.38	0.00	0.00	0.00	649.69	-156.43	1829.89	641.79	-45.75	1859.58	465.29	-135.72	1782.84	472.84	-36.68	1802.85	485.31	-314.24	78.01	1082.72	-328.73	77.80	499.36
8.97000	260.10	45.13	61.89	238.15	33.47	96.27	138.21	53.77	269.17	179.04	66.87	286.03	814.65	-118.30	113.89	775.44	-117.70	123.46	583.62	-150.24	122.87	584.87	-153.35	159.27	581.25	-43.28	1440.50	0.00	0.00	0.00	657.80	-156.80	1832.89	649.04	-45.85	1862.50	472.82	-136.52	1784.71	480.03	-37.67	1804.71	485.29	-314.28	77.92	1083.43	-328.20	78.08	499.58
8.98000	274.48	39.69	69.88	253.76	28.63	105.40	154.18	51.88	278.57	195.54	65.04	295.16	814.23	-117.85	113.78	775.34	-117.70	123.37	583.62	-150.17	122.86	584.96	-153.16	159.21	588.86	-43.90	1442.74	0.00	0.00	0.00	664.40	-157.11	1836.00	656.00	-46.08	1865.47	480.21	-137.42	1786.51	487.04	-38.79	1806.60	486.00	-313.53	78.27	1083.24	-328.56	77.91	499.99
8.99000	291.14	34.55	78.79	267.92	23.99	113.66	170.64	49.97	287.46	212.68	63.15	303.71	814.61	-117.77	113.71	776.25	-117.35	123.54	583.59	-150.23	122.89	585.03	-153.27	159.32	596.75	-44.39	1444.96	0.00	0.00	0.00	671.94	-157.12	1838.93	662.55	-46.30	1868.35	487.56	-138.14	1788.34	493.97	-39.34	1808.40	486.39	-313.94	78.26	1083.16	-328.31	77.92	499.90
9.00000	305.43	29.23	86.19	283.84	18.68	122.42	187.67	48.24	295.84	230.28	61.34	311.86	814.25	-117.11	113.54	775.61	-117.42	123.27	583.59	-150.18	122.85	585.08	-153.15	159.38	605.65	-44.72	1447.05	0.00	0.00	0.00	678.61	-156.92	1841.98	668.88	-45.34	1871.12	494.79	-138.74	1790.15	500.68	-40.24	1810.21	486.11	-313.89	78.19	1082.68	-328.03	78.04	500.13
9.01000	324.37	24.65	94.12	301.31	14.57	130.55	205.28	46.38	303.57	248.08	59.33	319.44	815.04	-117.21	113.46	775.39	-117.47	123.14	583.56	-150.21	122.89	585.09	-153.11	159.52	612.57	-44.94	1449.23	0.00	0.00	0.00	685.86	-156.53	1844.85	674.88	-45.03	1873.92	501.99	-139.24	1791.98	507.17	-40.60	1811.88	486.37	-313.98	78.11	1082.70	-328.20	77.98	500.08
9.02000	343.36	20.36	101.91	318.91	9.73	138.74	223.16	44.12	310.54	266.15	57.50	326.54	815.37	-117.00	113.44	776.07	-117.09	123.04	583.59	-150.10	122.87	585.19	-152.60	159.47	620.28	-45.06	1451.48	0.00	0.00	0.00	693.29	-155.31	1847.72	680.37	-44.35	1876.73	509.14	-139.83	1793.75	513.56	-41.11	1813.50	485.91	-313.90	78.03	1082.78	-328.11	78.23	499.56
9.03000	364.75	17.30	109.22	339.84	6.61	146.33	241.56	42.51	316.87	284.35	55.02	332.86	814.52	-117.02	112.89	776.35	-117.24	123.08	583.60	-150.02	122.86	585.21	-152.38	159.54	627.03	-45.05	1453.65	0.00	0.00	0.00	700.49	-154.12	1850.45	687.40	-43.20	1879.15	516.22	-140.28	1795.49	519.76	-41.79	1815.12	485.86	-313.53	78.19	1082.71	-327.78	78.30	499.70
9.04000	384.41	14.82	116.18	360.30	3.14	153.50	260.25	40.43	322.17	302.93	53.14	338.60	814.21	-116.82	112.37	775.71	-116.79	122.55	583.63	-149.90	122.85	585.31	-152.34	159.71	636.01	-44.88	1455.74	0.00	0.00	0.00	707.01	-152.85	1853.28	691.79	-41.85	1881.81	523.32	-140.64	1797.16	525.67	-41.86	1816.56	485.48	-313.35	78.13	1083.11	-327.65	78.32	499.38
9.05000	407.59	12.06	122.23	381.47	1.44	158.76	279.21	38.05	326.35	321.83	51.15	343.43	815.40	-116.48	112.61	775.94	-116.88	122.64	583.66	-149.92	122.86	585.34	-152.16	159.80	642.35	-44.86	1457.90	0.00	0.00	0.00	713.07	-151.03	1856.06	697.50	-40.13	1884.11	530.45	-140.83	1798.84	531.60	-42.40	1817.99	485.09	-313.61	78.18	1083.38	-327.92	78.55	499.39
9.06000	429.22	10.05	127.06	404.56	-1.20	164.66	298.48	35.92	329.61	341.42	49.60	347.44	814.62	-116.50	111.77	775.79	-116.81	122.38	583.70	-149.86	122.82	585.46	-151.67	159.73	650.32	-44.59	1459.84	0.00	0.00	0.00	721.16	-149.27	1858.45	703.36	-38.60	1886.27	537.57	-141.04	1800.50	537.37	-42.36	1819.31	485.17	-313.67	78.02	1083.37	-327.81	78.62	499.89
9.07000	454.56	7.84	132.91	428.95	-3.22	169.87	318.19	34.12	331.91	361.51	47.75	350.40	815.71	-116.27	112.04	776.73	-116.76	122.55	583.72	-149.79	122.79	585.53	-151.35	159.80	656.85	-44.31	1461.78	0.00	0.00	0.00	732.84	-146.07	1860.57	709.01	-36.42	1888.48	544.71	-141.24	1802.12	543.06	-42.90	1820.66	485.49	-313.27	78.28	1082.94	-327.85	78.25	499.71
9.08000	477.70	6.15	137.05	453.06	-4.59	173.64	338.62	32.84	333.24	381.83	46.40	352.67	814.67	-116.83	111.37	775.71	-116.75	122.22	583.76	-149.87	122.82	585.63	-151.32	159.92	664.08	-44.02	1463.55	0.00	0.00	0.00	737.76	-144.22	1863.19	713.41	-34.36	1890.59	551.91	-141.38	1803.72	548.81	-43.36	1821.90	485.24	-314.22	78.82	1083.21	-327.70	78.36	499.78
9.09000	505.81	4.36	141.89	479.34	-5.98	177.41	359.85	31.54	333.54	402.38	44.83	353.92	816.10	-116.25	111.79	776.00	-116.67	122.25	583.78	-149.81	122.79	585.59	-151.22	160.00	671.69	-43.73	1465.18	0.00	0.00	0.00	743.31	-141.95	1865.88	718.97	-31.82	1892.45	559.20	-141.54	1805.23	554.52	-43.53	1823.04	484.53	-314.54	78.78	1083.39	-328.04	78.26	497.80
9.10000	536.28	2.09	147.07	504.72	-7.65	180.38	381.48	30.49	332.81	423.19	43.60	354.34	816.85	-116.26	112.03	777.10	-116.54	122.62	583.76	-149.83	122.81	585.58	-151.22	160.10	678.57	-43.47	1466.66	0.00	0.00	0.00	750.15	-139.29	1868.18	723.78	-29.76	1894.44	566.51	-141.55	1806.67	560.22	-43.44	1824.03	484.41	-314.66	78.77	1083.32	-328.04	78.22	497.03
9.11000	560.86	-0.98	151.73	531.22	-9.61	183.02	403.47	29.27	331.09	444.45	42.48	353.77	817.13	-116.69	112.05	776.47	-116.70	122.37	583.76	-149.84	122.81	585.58	-150.95	160.09	686.68	-43.19	1468.09	0.00	0.00	0.00	755.51	-137.06	1870.56	728.81	-27.19	1896.03	573.85	-141.40	1808.02	566.10	-43.77	1824.92	485.59	-314.42	79.13	1082.94	-327.63	78.16	497.41
9.12000	587.01	-3.17	154.26	555.74	-11.42	185.28	425.76	28.47	328.46	466.33	41.57	352.33	814.72	-116.20	111.19	776.54	-117.53	120.91	583.72	-149.85	122.82	585.60	-150.87	160.15	693.61	-42.99	1469.42	0.00	0.00	0.00	760.69	-134.29	1873.01	736.09	-24.21	1897.27	581.13	-141.12	1809.22	572.11	-43.15	1825.52	484.31	-314.76	78.91	1083.00	-327.67	78.06	497.38
9.13000	614.83	-7.44	155.09	584.37	-13.46	187.29	448.55	27.56	324.95	489.00	40.52	349.99	815.71	-116.41	111.36	777.17	-117.27	120.97	583.71	-149.81	122.81	585.60	-150.66	160.15	701.18	-42.70	1470.38	0.00	0.00	0.00	768.07	-131.48	1874.76	742.05	-21.23	1898.47	588.41	-140.74	1810.27	578.12	-42.63	1826.09	484.16	-314.96	78.92	1083.61	-328.11	78.14	498.82
9.14000	642.99	-9.34	155.76	610.06	-14.76	187.71	471.94	26.82	320.58	512.13	39.67	346.96	816.29	-116.57	111.34	776.84	-117.32	120.71	583.71	-149.88	122.85	585.58	-150.59	160.21	709.63	-42.24	1471.18	0.00	0.00	0.00	773.51	-129.01	1876.82	747.78	-19.09	1899.70	595.66	-140.25	1811.12	584.34	-42.23	1826.44	484.98	-313.68	78.71	1083.44	-327.95	78.23	498.59
9.15000	674.36	-7.35	157.35	640.47	-15.23	188.72	496.21	26.53	315.67	535.35	38.66	343.15	816.91	-116.33	111.48	777.96	-116.84	121.17	583.71	-149.84	122.86	585.70	-150.16	160.11	717.19	-41.70	1471.97	0.00	0.00	0.00	780.08	-126.59	1878.47	752.72	-16.70	1900.84	602.90	-139.47	1811.79	590.78	-41.57	1826.64	485.81	-313.41	78.75	1084.41	-327.75	78.43	498.93
9.16000	705.23	-8.17	158.82	672.34	-16.59	188.37	521.02	25.51	309.78	558.80	37.84	338.73	815.49	-116.24	111.08	777.52	-116.44	121.10	583.75	-149.82	122.88	585.66	-150.27	160.25	724.60	-41.15	1472.66	0.00	0.00	0.00	786.56	-124.09	1880.09	757.89	-14.46	1901.91	610.29	-138.59	1812.26	597.33	-40.41	1826.55	485.23	-313.35	78.60	1083.41	-328.02	78.25	498.70
9.17000	734.07	-9.16	159.57	702.51	-17.31	188.44	545.98	24.46	303.29	582.45	36.54	333.57	816.28	-116.02	111.47	776.86	-115.49	121.28	583.77	-149.85	122.92	585.63	-150.10	160.24	733.05	-40.54	1473.19	0.00	0.00	0.00	793.09	-121.87	1881.40	763.29	-12.37	1902.86	617.68	-137.69	1812.50	604.10	-39.56	1826.40	485.58	-313.17	78.67	1082.93	-328.23	78.11	499.05
9.18000	767.21	-9.47	161.42	733.83	-18.08	188.63	571.15	23.71	296.32	606.54	35.49	327.85	815.66	-116.52	111.49	776.87	-115.47	121.96	583.79	-149.67	122.84	585.67	-150.22	160.41	741.20	-39.86	1473.52	0.00	0.00	0.00	799.87	-119.85	1882.63	771.51	-10.20	1903.06	625.15	-136.51	1812.59	610.98	-38.62	1826.06	485.84	-313.31	78.61	1082.67	-328.14	78.16	499.35
9.19000	797.16	-9.69	161.69	763.97	-17.85	187.90	596.76	22.97	288.83	631.41	34.77	321.81	813.77	-116.79	112.82	775.92	-116.28	122.84	583.79	-149.75	122.91	585.72	-149.99	160.41	748.64	-39.16	1473.66	0.00	0.00	0.00	807.26	-117.55	1883.63	778.40	-8.00	1903.34	632.59	-135.31	1812.50	617.98	-37.04	1825.49	486.19	-313.31	78.68	1083.13	-328.01	78.17	500.53
9.20000	829.87	-9.46	162.51	794.50	-17.90	187.03	623.20	22.14	280.95	656.81	34.57	315.41	813.96	-117.48	113.67	775.35	-117.69	124.01	583.80	-149.67	122.86	585.76	-149.80	160.36	756.18	-38.52	1473.61	0.00	0.00	0.00	814.20	-115.78	1884.31	785.14	-6.19	1903.45	639.99	-134.03	1812.25	625.16	-35.82	1824.88	485.52	-313.38	78.40	1083.14	-327.99	78.23	499.40
9.21000	860.84	-9.29	162.87	824.72	-17.49	185.83	650.55	21.36	272.80	682.29	33.47	308.39	813.25	-118.35	113.99	775.96	-118.57	124.98	583.83	-149.72	122.89	585.80	-149.57	160.33	765.26	-37.70	1473.39	0.00	0.00	0.00	820.52	-114.02	1884.86	790.98	-4.16	1903.70	647.42	-132.63	1811.87	632.57	-34.94	1824.22	485.39	-313.47	78.37	1083.12	-328.20	78.05	499.09
9.22000	892.34	-8.62	163.20	855.83	-17.04	184.74	677.89	20.76	264.38	708.04	32.57	301.03	813.24	-118.71	114.00	775.67	-119.18	124.85	583.85	-149.66	122.87	585.92	-149.58	160.41	773.10	-36.94	1472.97	0.00	0.00	0.00	828.16	-111.95	1884.98	798.62	-2.39	1903.51	654.92	-131.13	1811.33	640.03	-33.22	1823.33	485.78	-313.49	78.45	1083.15	-328.20	78.02	499.55
9.23000	924.13	-7.45	162.36	887.52	-15.84	183.51	705.48	19.69	255.53	734.03	32.17	293.62	813.95	-118.71	113.83	776.59	-119.29	124.72	583.86	-149.72	122.92	585.95	-149.42	160.46	781.44	-36.16	1472.50	0.00	0.00	0.00	835.17	-110.43	1885.16	806.72	-0.53	1903.09	662.45	-129.73	1810.62	647.62	-31.76	1822.38	485.91	-313.34	78.57	1083.30	-328.41	78.15	498.95
9.24000	956.72	-5.22	162.91	918.63	-14.80	182.16	733.29	19.69	246.86	760.45	31.94	285.95	814.95	-118.94	113.86	776.39	-119.39	124.28	583.89	-149.70	122.91	585.93	-149.32	160.46	788.84	-35.44	1471.97	0.00	0.00	0.00	841.98	-108.66	1885.19	812.98	0.96	1902.84	670.12	-128.10	1809.78	655.17	-29.80	1821.21	484.93	-313.65	78.16	1083.21	-328.74	77.95	500.05
9.25000	988.13	-3.90	163.05	949.84	-13.64	180.77	761.61	19.42	237.94	787.54	31.35	278.03	815.38	-119.18	113.73	776.97	-119.28	124.17	583.94	-149.79	122.97	586.02	-149.44	160.66	797.83	-34.66	1471.17	0.00	0.00	0.00	849.99	-107.29	1884.84	818.65	2.44	1902.61	677.89	-126.54	1808.79	662.89	-28.18	1820.02	485.34	-313.57	78.40	1083.80	-328.33	78.23	500.15
9.26000	1020.50	-2.38	163.12	979.95	-12.10	179.19	790.54	18.79	228.83	814.72	31.22	270.07	814.87	-119.30	113.35	779.02	-119.06	124.38	583.97	-149.68	122.96	586.08	-149.35	160.73	805.86	-33.83	1470.28	0.00	0.00	0.00	857.61	-105.62	1884.22	826.93	4.29	1901.50	685.76	-124.86	1807.70	670.65	-26.73	1818.79	485.34	-313.54	78.31	1083.82	-328.51	78.94	499.50
9.27000	1052.02	-0.82	163.17	1010.90	-10.73	177.82	819.44	19.46	220.09	841.55	31.33	262.10	815.42	-119.01	113.17	778.22	-118.15	122.63	584.00	-149.70	122.99	586.23	-148.91	160.69	814.29	-33.17	1469.25	0.00	0.00	0.00	864.96	-104.05	1883.56	835.44	6.08	1900.37	693.68	-123.22	1806.52	678.52	-25.20	1817.42	485.33	-313.79	78.38	1083.62	-328.45	78.94	498.87
9.28000	1084.29	0.69	163.53	1040.51	-9.01	175.96	848.03	19.82	211.45	868.75	32.02	254.36	817.19	-118.08	111.75	777.89	-117.81	121.96	584.07	-149.65	123.01	586.23	-148.79	160.77	822.19	-32.47	1468.08	0.00	0.00	0.00	872.85	-102.42	1882.61	843.42	7.80	1899.16	701.65	-121.64	1805.24	686.61	-23.77	1815.93	485.05	-313.71	78.32	1083.17	-328.29	78.59	499.60
9.29000	1114.29	1.74	163.31	1072.10	-7.51	174.77	877.13	20.54	203.12	896.25	32.66	246.58	816.69	-118.10	111.18	777.66	-117.84	122.41	584.11	-149.49	122.97	586.35	-148.50	160.81	830.35	-31.64	1466.69	0.00	0.00	0.00	879.26	-101.01	1881.62	850.94	9.38	1897.92	709.68	-120.09	1803.86	694.60	-21.78	1814.20	485.42	-313.76	78.44	1083.76	-328.21	78.76	499.57
9.30000	1144.62	3.73	162.23	1101.64	-6.22	172.87	906.18	21.59	195.20	923.91	33.69	239.25	817.46	-117.73	111.10	776.31	-117.51	121.84	584.18	-149.54	123.04	586.36	-148.53	161.00	838.12	-30.85	1465.20	0.00	0.00	0.00	887.29	-99.15	1880.32	857.77	11.24	1896.47	717.88	-118.56	1802.36	702.75	-20.27	1812.56	484.81	-313.87	78.19	1084.04	-328.07	78.72	499.52
9.31000	1174.22	6.01	160.22	1131.90	-4.64	170.46	935.50	22.74	187.82	951.86	35.12	232.20	816.77	-117.73	110.58	775.76	-117.44	121.56	584.27	-149.52	123.11	586.48	-148.47	161.23	846.21	-30.04	1463.60	0.00	0.00	0.00	896.81	-96.83	1878.76	865.84	13.10	1894.74	726.19	-117.28	1800.77	711.00	-18.48	1810.81	484.87	-313.90	78.18	1084.39	-327.98	78.62	500.30
9.32000	1204.33	7.75	157.41	1160.59	-2.36	166.49	964.32	24.99	181.18	979.32	37.00	225.62	816.52	-118.13	110.59	776.00	-117.69	121.71	584.36	-149.56	123.18	586.66	-148.12	161.33	855.06	-29.21	1461.86	0.00	0.00	0.00	905.64	-94.89	1877.07	874.23	15.23	1892.83	734.75	-115.89	1799.16	719.39	-16.95	1808.95	485.32	-313.77	78.42	1083.56	-327.82	78.14	499.47
9.33000	1233.29	10.57	153.50	1190.83	-0.07	163.05	992.20	27.66	175.24	1006.57	39.29	219.51	815.63	-117.85	110.34	775.56	-117.73	121.31	584.46	-149.42	123.24	586.80	-148.03	161.55	863.46	-28.35	1460.10	0.00	0.00	0.00	913.84	-92.90	1875.37	882.98	17.33	1890.65	743.46	-114.43	1797.51	727.72	-15.31	1806.98	485.44	-313.93	78.25	1083.31	-327.68	78.07	499.49
9.34000	1261.58	12.82	148.55	1217.52	2.55	158.12	1019.92	30.30	169.58	1033.39	42.21	214.02	815.62	-118.42	110.06	776.54	-117.80	120.37	584.56	-149.30	123.36	586.93	-147.93	161.84	872.12	-27.48	1458.23	0.00	0.00	0.00	922.13	-91.04	1873.46	891.60	19.38	1888.26	752.26	-113.13	1795.74	736.21	-14.04	1805.00	485.99	-313.72	78.50	1083.86	-327.82	78.47	499.91
9.35000	1288.09	16.40	143.32	1242.40	7.68	155.22	1046.80	33.31	164.32	1059.46	45.56	208.86	815.82	-118.33	110.23	777.00	-117.50	120.58	584.73	-148.91	123.50	587.10	-147.55	162.08	880.51	-26.60	1456.32	0.00	0.00	0.00	931.84	-88.81	1871.28	900.40	21.60	1885.84	761.13	-111.90	1793.82	744.87	-12.54	1802.92	485.78	-313.57	78.64	1084.47	-327.73	78.61	499.76
9.36000	1313.05	21.36	138.40	1268.80	11.74	150.82	1072.73	37.07	159.58	1085.13	48.85	203.92	815.51	-118.28	109.99	777.36	-117.49	120.55	584.93	-148.44	123.73	587.29	-147.37	162.51	889.11	-25.62	1454.24	0.00	0.00	0.00	940.46	-86.94	1869.02	909.66	23.62	1883.33	770.07	-110.40	1791.78	753.74	-11.48	1800.78	485.60	-313.45	78.70	1083.83	-327.89	77.70	500.05
9.37000	1338.52	25.59	134.09	1295.56	16.08	143.87	1097.64	41.08	155.16	1109.12	53.30	199.61	815.74	-118.77	109.57	777.65	-117.99	120.21	585.15	-147.99	124.15	587.57	-147.01	162.94	898.42	-24.56	1451.97	0.00	0.00	0.00	948.53	-85.11	1866.74	918.92	25.52	1880.62	779.05	-108.87	1789.53	762.67	-9.61	1798.32	484.95	-313.78	78.48	1083.38	-327.88	77.34	499.72
9.38000	1361.91	30.62	129.78	1319.26	21.25	140.39	1121.15	45.54	151.02	1131.84	57.70	195.49	817.33	-118.72	110.15	777.40	-117.74	120.97	585.43	-147.25	124.58	587.83	-146.50	163.41	907.36	-23.58	1449.55	0.00	0.00	0.00	957.61	-83.52	1864.25	928.18	27.26	1877.95	788.01	-107.43	1787.03	771.85	-7.88	1795.70	485.04	-313.93	78.49	1082.85	-327.71	77.37	499.42
9.39000	1385.18	34.90	126.58	1341.63	25.53	136.97	1143.27	50.65	147.29	1153.15	63.38	192.18	818.10	-118.49	110.30	777.51	-117.86	120.95	585.66	-146.63	125.18	588.04	-145.99	163.89	916.23	-22.60	1446.92	0.00	0.00	0.00	966.14	-82.15	1861.72	936.95	29.20	1875.38	797.08	-105.68	1784.32	781.20	-5.74	1792.86	484.07	-313.74	78.25	1083.28	-327.61	77.59	499.85
9.40000	1404.77	39.67	123.50	1360.00	30.06	136.74	1164.00	56.69	144.08	1173.16	68.82	189.05	817.71	-118.84	109.77	777.87	-118.17	121.06	585.90	-146.00	125.85	588.29	-145.70	164.54	925.99	-21.63	1444.24	0.00	0.00	0.00	975.09	-80.75	1859.16	946.13	30.59	1872.57	806.23	-103.56	1781.58	790.71	-4.09	1790.05	485.51	-313.62	78.67	1083.23	-328.14	77.50	500.47
9.41000	1424.77	44.26	121.34	1378.78	35.00	134.23	1183.53	62.10	140.72	1191.53	74.61	186.18	817.70	-119.44	109.57	778.09	-118.05	121.09	586.12	-145.47	126.66	588.60	-145.56	165.34	935.84	-20.59	1441.34	0.00	0.00	0.00	984.69	-79.66	1856.43	955.17	32.39	1869.88	815.27	-101.40	1778.77	800.16	-1.86	1787.07	485.42	-313.49	78.59	1083.71	-328.03	77.66	500.66
9.42000	1442.61	48.70	119.64	1397.15	40.01	132.25	1201.39	68.19	137.48	1208.74	80.01	183.14	817.01	-119.57	109.33	777.53	-118.01	120.70	586.37	-144.99	127.64	589.01	-144.52	165.81	945.57	-19.71	1438.58	0.00	0.00	0.00	994.76	-78.63	1853.76	964.99	33.80	1867.09	824.29	-99.16	1775.97	809.70	0.31	1784.15	485.91	-313.28	78.94	1083.83	-328.05	77.68	499.79
9.43000	1458.93	54.03	117.30	1413.89	45.08	130.05	1217.90	74.59	134.38	1224.48	85.68	180.15	817.91	-119.44	109.42	778.33	-118.21	121.01	586.64	-144.56	128.81	589.43	-144.07	166.73	954.77	-18.65	1435.95	0.00	0.00	0.00	1003.96	-77.29	1851.29	975.66	34.77	1864.27	833.32	-96.86	1773.26	819.24	2.25	1781.37	485.96	-313.43	78.97	1084.07	-327.93	77.80	499.49
9.44000	1473.37	58.94	115.16	1428.78	50.10	127.38	1232.94	80.61	131.01	1238.73	91.64	177.27	817.46	-119.80	109.29	778.13	-117.97	120.75	586.97	-144.10	130.08	589.99	-143.66	167.83	964.72	-17.63	1433.25	0.00	0.00	0.00	1012.93	-76.17	1848.83	984.63	36.18	1861.81	842.40	-94.60	1770.59	828.82	4.66	1778.48	486.24	-313.43	79.03	1084.22	-328.06	77.80	499.86
9.45000	1487.34	63.28	111.69	1441.60	54.85	123.98	1246.48	86.56	127.65	1251.73	97.40	174.24	817.64	-119.49	109.43	778.45	-118.13	120.83	587.31	-143.70	131.64	590.66	-143.22	169.09	974.32	-16.55	1430.79	0.00	0.00	0.00	1022.61	-75.08	1846.43	994.43	37.62	1859.33	851.54	-92.48	1767.92	838.54	6.84	1775.62	485.62	-313.41	78.68	1084.63	-327.75	78.09	500.02
9.46000	1499.70	67.61	107.34	1455.64	59.38	120.67	1258.61	92.42	124.17	1263.48	103.04	171.08	818.09	-119.57	109.67	777.94	-118.15	120.69	587.75	-143.34	133.38	591.43	-143.01	170.65	984.30	-15.32	1428.34	0.00	0.00	0.00	1031.27	-73.95	1844.17	1004.39	39.51	1856.61	860.79	-90.25	1765.31	848.48	8.76	1772.92	486.11	-313.13	78.93	1084.32	-328.15	77.89	499.45
9.47000	1510.50	71.29	102.41	1465.04	63.71	115.33	1269.57	97.83	120.48	1274.57	107.68	167.30	817.66	-119.42	109.38	778.14	-118.19	120.76	588.24	-143.05	135.40	592.33	-142.71	172.41	995.15	-14.08	1426.15	0.00	0.00	0.00	1041.92	-72.28	1841.81	1013.80	40.96	1854.26	870.18	-87.99	1762.69	858.42	10.90	1770.20	485.90	-313.24	78.76	1084.10	-328.10	77.68	498.93
9.48000	1519.02	74.92	96.20	1476.06	66.64	107.08	1279.28	102.95	116.55	1284.29	112.71	163.50	817.30	-119.61	108.93	777.66	-118.19	120.57	588.82	-142.55	137.61	593.37	-142.83	174.56	1005.72	-12.75	1424.02	0.00	0.00	0.00	1050.08	-70.61	1839.82	1023.85	42.16	1851.97	879.62	-85.71	1760.09	868.43	13.00	1767.51	485.70	-313.10	78.87	1084.18	-328.01	77.92	499.06
9.49000	1525.96	78.72	88.61	1483.92	70.55	99.94	1287.52	108.21	112.54	1292.94	117.68	159.50	817.39	-120.13	108.99	777.69	-118.18	120.57	589.46	-142.29	140.02	594.67	-142.47	176.67	1017.40	-11.42	1421.91	0.00	0.00	0.00	1060.63	-69.40	1837.52	1034.74	43.35	1849.75	889.20	-83.26	1757.54	878.50	15.34	1764.76	485.48	-313.15	78.57	1083.95	-328.09	77.77	499.13
9.50000	1532.82	82.45	80.50	1489.37	74.07	91.58	1294.45	113.27	108.45	1300.05	122.89	155.36	817.21	-119.60	109.07	778.37	-118.05	120.78	590.23	-142.01	142.58	596.05	-142.39	179.13	1027.59	-9.99	1419.86	0.00	0.00	0.00	1078.48	-67.06	1833.64	1043.64	45.42	1847.53	898.88	-80.71	1754.98	888.71	17.62	1761.98	484.88	-313.10	78.46	1084.04	-328.19	77.73	499.29
9.51000	1536.64	84.84	71.34	1493.82	77.78	82.89	1299.58	118.80	104.17	1305.88	127.47	150.47	817.93	-119.52	109.19	778.25	-118.18	120.73	591.09	-142.13	145.58	597.66	-142.34	181.84	1038.44	-8.47	1417.98	0.00	0.00	0.00	1089.87	-64.23	1831.32	1054.62	47.02	1845.11	908.68	-78.24	1752.35	898.90	20.37	1759.20	485.74	-313.44	78.63	1084.41	-327.70	77.93	499.27
9.52000	1537.68	89.03	63.13	1496.59	81.66	73.87	1303.39	123.53	99.10	1310.34	131.73	144.98	817.26	-119.69	109.10	778.03	-118.17	120.66	592.19	-142.35	148.90	599.58	-142.41	184.92	1050.52	-6.80	1416.01	0.00	0.00	0.00	1092.00	-63.60	1830.87	1063.91	49.00	1843.02	918.51	-75.80	1749.70	909.33	22.88	1756.42	485.84	-312.98	78.84	1084.30	-327.83	77.92	499.04
9.53000	1540.76	92.43	53.94	1498.24	85.25	64.92	1305.76	128.19	93.47	1313.30	136.04	139.05	818.62	-119.72	109.33	778.38	-118.07	120.80	593.47	-142.35	152.37	601.58	-142.71	188.28	1061.91	-5.09	1414.11	0.00	0.00	0.00	1103.35	-61.84	1828.79	1074.43	50.73	1840.63	928.54	-73.34	1747.02	919.95	25.57	1753.63	485.57	-312.63	78.71	1083.42	-327.99	77.66	499.29
9.54000	1539.57	95.21	42.76	1498.60	88.65	54.55	1306.73	133.22	87.71	1315.48	140.00	132.72	817.61	-120.07	109.02	778.38	-118.28	120.92	594.96	-142.28	156.01	603.95	-142.93	191.91	1073.51	-3.15	1412.25	0.00	0.00	0.00	1112.44	-59.79	1826.71	1084.14	52.68	1838.46	938.61	-70.94	1744.29	930.67	28.33	1750.80	484.07	-312.66	78.31	1083.73	-328.10	77.83	499.12
9.55000	1540.19	101.36	34.89	1497.19	92.67	48.18	1307.22	138.08	81.83	1317.12	143.28	125.95	817.18	-120.04	109.05	778.93	-118.65	121.39	596.80	-141.95	159.89	606.62	-143.14	195.86	1085.38	-1.18	1410.37	0.00	0.00	0.00	1123.39	-58.05	1824.16	1095.33	54.41	1836.04	948.84	-68.26	1741.61	941.20	31.38	1747.99	484.27	-312.94	78.26	1083.55	-328.23	77.76	498.85
9.56000	1539.50	103.07	33.37	1497.35	95.19	47.50	1305.37	141.78	72.99	1315.25	146.98	118.58	816.90	-119.65	108.97	779.06	-118.96	121.59	598.92	-142.05	164.43	609.76	-143.14	200.02	1097.88	0.80	1408.39	0.00	0.00	0.00	1132.77	-56.01	1822.08	1105.10	56.79	1833.78	959.21	-65.53	1738.86	951.91	34.11	1745.14	484.11	-312.84	78.27	1083.24	-328.23	77.51	497.92
9.57000	1540.28	102.17	33.50	1496.95	95.80	47.56	1302.47	145.22	64.96	1312.45	148.97	111.33	816.85	-120.22	108.80	778.14	-119.04	121.56	601.42	-141.99	169.26	613.27	-142.97	204.58	1110.51	2.94	1406.36	0.00	0.00	0.00	1143.83	-53.73	1819.54	1116.16	59.14	1831.29	969.68	-62.86	1736.07	962.62	37.29	1742.18	485.05	-312.73	78.48	1083.81	-328.33	77.67	498.16
9.58000	1538.13	102.42	33.44	1496.84	95.66	46.93	1300.58	146.14	58.66	1309.97	149.64	105.38	816.99	-120.16	109.07	778.88	-119.03	122.03	604.37	-142.03	174.60	617.37	-143.38	209.90	1122.87	5.09	1404.18	0.00	0.00	0.00	1153.86	-51.44	1817.48	1125.54	61.38	1829.31	980.33	-60.16	1733.39	973.43	40.59	1739.29	484.94	-313.07	78.29	1084.11	-327.79	77.77	498.38
9.59000	1539.22	102.26	33.55	1496.14	96.42	46.31	1298.52	146.58	51.57	1307.73	150.10	99.58	817.34	-120.31	109.06	778.19	-119.06	122.06	607.99	-141.31	180.20	622.23	-143.16	215.37	1135.64	7.37	1402.00	0.00	0.00	0.00	1164.98	-49.19	1815.44	1137.01	64.05	1827.15	991.20	-57.26	1730.93	984.61	43.70	1736.77	485.45	-312.88	78.34	1083.85	-328.03	77.74	498.37
9.60000	1538.89	102.52	33.26	1495.92	96.36	45.63	1297.60	147.85	46.85	1306.84	150.58	95.08	815.62	-120.36	108.71	778.67	-118.73	122.27	612.37	-140.55	186.55	627.94	-143.26	221.77	1147.79	9.54	1399.80	0.00	0.00	0.00	1175.85	-46.45	1813.89	1148.37	66.82	1825.24	1002.30	-54.47	1728.70	995.94	47.02	1734.44	485.55	-312.81	78.39	1083.94	-328.33	77.69	498.54
9.61000	1540.25	102.29	33.43	1495.83	96.45	45.42	1296.99	148.25	43.12	1305.99	151.24	91.44	816.35	-120.19	108.99	778.49	-118.45	122.38	617.76	-139.80	193.85	634.90	-143.15	228.88	1159.59	11.71	1397.71	0.00	0.00	0.00	1192.50	-43.28	1810.67	1160.16	69.43	1823.64	1013.67	-51.57	1726.76	1007.55	50.15	1732.42	485.44	-312.42	78.34	1083.57	-328.52	77.49	498.53
9.62000	1539.67	102.58	33.45	1495.78	96.39	44.99	1296.94	147.65	42.12	1305.32	150.54	88.61	815.59	-120.49	108.84	778.29	-118.26	122.62	624.34	-137.94	201.78	643.19	-142.51	236.49	1171.24	13.79	1395.88	0.00	0.00	0.00	1205.02	-40.64	1809.01	1172.43	71.78	1822.19	1025.27	-48.61	1725.08	1019.29	52.97	1730.74	485.23	-312.20	78.47	1083.96	-328.08	77.60	498.25
9.63000	1539.06	102.31	33.07	1496.19	96.68	44.41	1297.26	146.64	42.04	1305.94	149.46	87.69	815.61	-120.27	109.06	779.13	-118.08	123.34	631.80	-136.01	211.54	653.15	-141.09	244.64	1182.97	15.80	1394.22	0.00	0.00	0.00	1216.62	-38.13	1807.91	1183.62	74.37	1821.33	1037.04	-45.64	1723.78	1031.25	55.96	1729.42	485.15	-312.41	78.32	1083.73	-328.23	77.34	498.91
9.64000	1539.53	102.54	32.62	1495.84	96.21	44.42	1297.39	146.74	41.98	1306.80	149.31	87.74	816.10	-119.85	109.16	780.25	-117.71	123.91	640.54	-133.76	221.81	664.87	-138.88	253.35	1194.12	17.86	1392.79	0.00	0.00	0.00	1228.61	-35.65	1807.27	1196.22	76.94	1820.71	1049.17	-42.81	1723.04	1043.47	58.80	1728.74	485.71	-312.30	78.64	1083.72	-328.27	77.25	499.15
9.65000	1540.26	102.13	32.61	1496.80	97.03	44.43	1297.44	147.41	41.81	1307.62	150.43	87.93	817.18	-119.38	108.52	781.96	-116.80	124.80	653.20	-131.53	233.02	678.18	-136.63	262.97	1205.80	19.88	1391.66	0.00	0.00	0.00	1240.75	-33.31	1807.06	1207.31	79.54	1820.86	1061.39	-40.02	1722.93	1055.82	61.73	1728.73	485.16	-312.38	78.68	1083.95	-327.93	77.24	498.85
9.66000	1540.07	102.72	33.03	1496.78	97.16	44.59	1297.35	148.26	41.59	1308.34	151.95	88.02	819.94	-118.92	107.82	785.09	-115.28	126.32	665.83	-128.33	245.05	692.70	-133.31	273.34	1215.82	21.78	1390.92	0.00	0.00	0.00	1253.10	-31.31	1806.73	1220.64	81.53	1821.12	1073.57	-37.36	1723.14	1068.23	64.27	1729.26	484.37	-312.38	78.49	1083.85	-327.83	77.24	497.81
9.67000	1540.88	102.93	32.80	1498.00	96.83	42.42	1297.33	148.77	41.26	1308.92	153.26	87.90	823.74	-118.22	106.82	790.31	-113.33	128.32	679.36	-124.78	257.78	708.37	-129.81	284.45	1225.47	23.60	1390.76	0.00	0.00	0.00	1265.59	-29.11	1806.45	1233.06	83.76	1821.17	1085.73	-34.74	1723.54	1080.46	66.84	1729.87	484.46	-312.41	78.67	1083.55	-327.70	77.15	497.90
9.68000	1539.52	102.99	32.57	1496.29	97.83	44.43	1297.20	149.19	41.10	1309.23	154.22	87.63	830.11	-117.35	105.63	794.85	-110.41	131.05	693.92	-120.79	270.57	725.01	-125.87	295.64	1235.23	25.40	1390.85	0.00	0.00	0.00	1271.59	-27.83	1808.04	1245.52	85.79	1821.04	1097.76	-32.24	1724.10	1092.57	69.31	1730.50	484.69	-312.46	78.75	1083.87	-327.83	76.99	498.46
9.69000	1540.17	102.77	33.19	1495.88	97.52	44.80	1297.19	149.00	40.96	1309.26	154.72	87.32	836.02	-117.33	104.22	806.79	-109.02	133.77	709.97	-116.92	283.29	742.68	-121.84	306.86	1244.58	27.12	1391.11	0.00	0.00	0.00	1283.11	-25.69	1808.05	1257.54	88.08	1820.75	1109.61	-30.18	1724.92	1104.61	71.41	1731.30	484.85	-312.62	78.79	1083.31	-328.33	76.59	498.90
9.70000	1539.04	103.15	33.00	1495.82	97.69	44.71	1297.25	148.55	40.91	1309.28	154.65	86.98	842.31	-117.05	103.13	818.85	-108.60	136.20	727.02	-113.23	295.56	761.37	-117.82	317.44	1255.20	28.96	1391.43	0.00	0.00	0.00	1295.85	-23.64	1807.59	1271.07	90.08	1820.02	1121.37	-28.33	1726.09	1116.40	73.41	1732.26	484.82	-312.41	78.91	1083.76	-327.66	77.10	499.31
9.71000	1539.36	103.07	33.20	1496.49	97.10	45.31	1297.16	148.44	41.07	1309.45	154.14	86.60	853.94	-117.81	108.23	832.16	-108.18	142.60	745.83	-109.69	307.46	781.05	-113.82	327.16	1265.70	30.60	1391.77	0.00	0.00	0.00	1307.58	-21.78	1807.41	1283.65	92.00	1819.65	1132.96	-26.69	1727.56	1128.11	75.37	1733.34	485.35	-312.21	79.24	1084.05	-327.44	77.15	498.44
9.72000	1540.35	102.62	33.80	1496.07	96.98	45.18	1297.17	148.08	41.10	1309.55	153.68	86.33	870.13	-117.22	116.53	848.38	-107.57	150.69	765.27	-105.61	316.61	801.17	-109.64	335.93	1275.26	32.23	1392.26	0.00	0.00	0.00	1318.63	-20.00	1807.57	1295.90	93.95	1819.11	1144.42	-25.03	1729.32	1139.81	76.64	1734.80	485.53	-312.45	79.20	1084.17	-327.67	77.04	498.95
9.73000	1540.08	101.92	33.52	1496.02	96.62	45.48	1297.11	148.14	41.25	1309.63	153.60	86.30	890.11	-116.64	123.76	869.30	-106.42	158.24	785.32	-101.00	323.81	821.78	-105.31	343.51	1285.13	33.70	1392.99	0.00	0.00	0.00	1330.41	-19.00	1807.41	1307.67	95.32	1819.16	1155.59	-23.61	1731.20	1151.35	77.86	1736.49	484.96	-312.57	78.99	1084.07	-327.36	77.05	499.64
9.74000	1539.93	103.05	33.39	1497.67	95.51	43.07	1297.21	147.79	41.20	1309.61	153.58	86.30	911.69	-115.43	129.65	890.86	-104.17	164.26	806.92	-97.17	329.97	843.44	-101.05	349.30	1294.76	34.74	1394.01	0.00	0.00	0.00	1343.52	-18.11	1807.20	1319.79	96.44	1819.34	1166.63	-22.22	1733.18	1162.71	79.04	1738.41	485.29	-312.76	79.05	1083.73	-327.21	77.02	499.06
9.75000	1539.68	102.11	33.50	1497.24	95.30	42.71	1297.23	147.74	41.26	1309.62	153.57	86.36	933.70	-111.84	134.29	913.56	-101.09	168.78	829.54	-93.52	334.28	865.62	-96.63	353.24	1304.32	35.75	1395.37	0.00	0.00	0.00	1353.47	-16.76	1807.81	1331.37	97.31	1819.80	1177.49	-20.93	1735.19	1173.94	80.10	1740.45	485.34	-312.69	79.14	1084.11	-327.41	76.99	499.06
9.76000	1539.29	102.23	33.59	1497.49	95.55	43.04	1297.19	147.82	41.33	1309.64	153.26	86.35	958.23	-107.94	137.41	936.74	-97.30	171.78	852.61	-89.82	336.74	887.91	-93.00	355.83	1313.77	36.82	1396.86	0.00	0.00	0.00	1365.14	-16.09	1808.08	1343.10	98.35	1820.46	1188.19	-19.64	1737.24	1185.06	81.02	1742.72	484.75	-312.60	78.86	1084.49	-327.26	77.20	498.72
9.77000	1539.62	102.30	33.58	1497.16	95.49	43.09	1297.13	147.83	41.35	1309.59	153.19	86.38	982.96	-103.61	139.72	961.09	-92.94	173.51	875.43	-86.43	337.40	910.69	-89.44	356.76	1323.57	37.91	1398.52	0.00	0.00	0.00	1375.41	-15.76	1808.66	1354.34	98.71	1821.49	1198.58	-18.30	1739.26	1195.85	82.13	1745.01	485.95	-312.73	79.25	1084.39	-327.60	76.88	498.98
9.78000	1539.60	102.53	33.39	1497.39	95.93	43.30	1297.13	147.88	41.43	1309.46	153.20	86.50	1009.18	-98.37	140.10	985.99	-88.19	173.95	898.39	-82.98	336.17	933.62	-86.35	356.32	1332.17	38.90	1400.17	0.00	0.00	0.00	1385.99	-15.41	1809.43	1365.46	99.07	1822.53	1208.63	-17.17	1741.20	1206.36	83.26	1747.19	485.80	-312.68	79.14	1084.33	-327.43	77.07	499.50
9.79000	1538.96	102.19	33.25	1497.43	95.58	42.98	1297.11	147.77	41.49	1309.18	153.37	86.70	1036.19	-92.34	139.80	1013.24	-83.10	173.50	921.71	-80.02	333.57	956.92	-83.32	354.54	1341.32	40.07	1401.85	0.00	0.00	0.00	1404.43	-14.62	1807.18	1376.02	99.18	1823.71	1218.48	-16.02	1743.03	1216.66	84.20	1749.36	484.67	-312.45	78.86	1083.83	-327.64	77.32	498.98
9.80000	1539.85	102.02	33.36	1497.52	96.09	43.43	1297.16	147.55	41.48	1309.08	153.14	86.75	1064.75	-85.61	138.63	1040.53	-77.58	172.02	945.50	-77.10	329.44	980.52	-80.02	351.23	1350.35	41.46	1403.56	0.00	0.00	0.00	1416.39	-14.43	1807.26	1385.99	99.63	1824.95	1228.07	-15.06	1744.70	1226.62	85.55	1751.35	484.29	-312.40	78.92	1084.10	-327.63	77.50	498.61
9.81000	1539.41	102.26	33.61	1496.93	96.33	43.38	1297.13	147.51	41.53	1308.83	153.17	86.87	1094.53	-78.86	137.43	1070.38	-71.75	170.14	969.97	-74.06	323.91	1004.15	-77.18	346.82	1358.89	43.04	1405.15	0.00	0.00	0.00	1426.39	-14.02	1807.95	1395.86	100.03	1826.04	1237.54	-14.15	1746.20	1236.53	86.39	1753.27	485.59	-312.84	79.18	1083.09	-327.82	77.32	498.89
9.82000	1538.88	102.10	33.26	1496.82	95.73	43.93	1297.05	147.51	41.64	1308.77	152.78	86.83	1128.69	-73.02	134.92	1101.31	-65.84	167.52	994.73	-71.46	317.19	1028.18	-74.42	341.20	1368.04	44.66	1406.55	0.00	0.00	0.00	1436.05	-14.13	1808.43	1406.67	99.68	1827.04	1246.90	-13.27	1747.55	1246.31	87.37	1754.91	485.27	-312.35	79.35	1083.05	-328.16	77.44	498.85
9.83000	1538.78	102.27	33.86	1496.60	96.67	43.66	1297.06	147.39	41.69	1308.62	152.46	86.79	1160.70	-66.44	131.89	1132.19	-60.01	164.27	1020.00	-68.43	309.11	1052.59	-71.82	334.48	1375.70	46.32	1407.74	0.00	0.00	0.00	1436.62	-15.24	1812.03	1416.88	99.69	1827.83	1256.22	-12.37	1748.74	1256.10	88.06	1756.35	485.41	-312.16	79.27	1083.87	-327.64	77.18	498.81
9.84000	1539.42	102.51	34.16	1496.37	95.92	43.95	1297.12	147.11	41.65	1308.40	152.46	86.90	1195.14	-60.34	129.14	1164.45	-54.06	160.65	1046.07	-65.05	299.79	1077.54	-69.14	326.61	1383.63	47.98	1408.70	0.00	0.00	0.00	1443.76	-15.69	1813.42	1426.99	99.67	1828.64	1265.39	-11.55	1749.72	1265.80	88.85	1757.49	484.96	-312.84	79.07	1083.85	-327.82	76.90	499.08
9.85000	1538.95	101.96	34.36	1496.73	97.02	44.35	1297.09	147.07	41.68	1308.22	152.22	86.87	1228.16	-54.27	125.37	1198.12	-48.42	156.73	1072.50	-62.27	289.70	1103.04	-66.28	317.64	1391.02	49.34	1409.40	0.00	0.00	0.00	1451.78	-15.37	1814.27	1436.20	99.67	1829.31	1274.54	-10.89	1750.54	1275.39	89.59	1758.34	486.51	-312.60	79.52	1083.66	-327.69	77.26	499.16
9.86000	1538.65	102.63	33.99	1496.57	97.36	44.01	1297.02	147.10	41.79	1308.05	152.29	87.00	1262.24	-48.16	121.81	1231.18	-43.10	152.16	1099.86	-59.16	278.64	1128.80	-63.64	307.91	1398.86	50.39	1409.78	0.00	0.00	0.00	1460.53	-15.38	1814.72	1445.59	99.80	1829.70	1283.61	-10.22	1751.18	1285.06	90.33	1758.95	485.46	-312.66	79.26	1083.16	-327.65	77.08	498.99
9.87000	1539.57	102.01	34.18	1496.24	97.73	44.02	1297.01	147.16	41.89	1307.91	152.04	86.96	1296.59	-42.34	117.86	1264.82	-38.29	147.34	1127.30	-56.68	266.94	1155.42	-60.66	297.32	1406.74	51.26	1409.97	0.00	0.00	0.00	1470.39	-15.55	1814.75	1455.85	99.26	1829.94	1292.80	-9.68	1751.60	1294.74	90.68	1759.44	486.15	-312.44	79.43	1083.02	-328.04	76.71	500.19
9.88000	1538.19	102.14	34.02	1496.23	97.12	44.13	1296.97	147.03	41.88	1307.72	151.92	87.05	1330.04	-37.35	114.41	1299.76	-33.95	142.35	1154.30	-53.33	255.40	1182.30	-58.46	286.37	1414.74	51.87	1409.86	0.00	0.00	0.00	1479.22	-15.68	1814.89	1465.00	99.41	1830.02	1302.13	-9.11	1751.85	1304.41	91.18	1759.69	484.61	-312.44	78.83	1083.43	-328.02	76.90	499.87
9.89000	1538.97	102.50	34.33	1496.35	97.90	43.93	1296.91	146.98	41.96	1307.55	151.88	87.20	1366.48	-33.35	110.80	1333.87	-30.18	136.67	1184.08	-50.59	242.73	1210.22	-55.57	274.58	1421.94	52.43	1409.54	0.00	0.00	0.00	1487.79	-15.87	1815.00	1474.02	99.14	1830.11	1311.48	-8.63	1751.89	1314.00	91.75	1759.69	485.28	-312.50	78.96	1084.49	-327.64	77.31	499.32
9.90000	1538.52	101.85	34.13	1497.15	96.90	44.11	1296.94	146.91	41.96	1307.40	151.72	87.31	1402.79	-30.51	106.84	1369.76	-26.89	131.38	1214.72	-48.02	228.07	1238.47	-53.17	262.42	1430.38	53.01	1408.99	0.00	0.00	0.00	1497.02	-16.13	1814.72	1484.29	99.21	1829.66	1320.95	-8.10	1751.77	1323.71	92.11	1759.50	485.90	-312.57	79.26	1084.22	-327.68	77.37	499.07
9.91000	1538.10	102.01	34.19	1495.91	98.38	45.11	1297.01	146.53	41.95	1307.25	151.58	87.44	1441.03	-28.25	101.65	1405.50	-24.25	126.00	1245.55	-44.87	213.86	1267.27	-50.53	249.73	1438.94	53.60	1408.24	0.00	0.00	0.00	1506.67	-16.41	1814.25	1493.78	99.18	1829.23	1330.29	-8.11	1751.37	1333.43	92.55	1759.16	485.33	-312.54	79.13	1084.04	-328.18	76.99	499.84
9.92000	1537.38	104.01	36.43	1496.17	98.40	45.48	1296.93	146.70	42.12	1307.18	151.26	87.44	1477.37	-26.77	97.24	1441.64	-22.26	120.88	1276.78	-42.10	199.63	1296.70	-47.93	236.83	1447.14	54.14	1407.33	0.00	0.00	0.00	1516.03	-16.55	1813.66	1504.07	98.77	1828.71	1339.76	-7.97	1750.85	1343.31	92.32	1758.76	485.56	-312.45	79.27	1084.30	-327.57	77.24	499.64
9.93000	1538.04	104.02	37.30	1494.74	100.51	47.09	1296.89	146.76	42.30	1307.17	151.02	87.53	1514.99	-25.79	94.12	1477.81	-20.88	115.81	1308.34	-40.25	185.69	1326.73	-45.51	223.70	1455.32	54.64	1406.41	0.00	0.00	0.00	1525.42	-16.80	1812.90	1513.83	98.74	1827.89	1349.34	-7.96	1750.20	1352.78	92.84	1758.14	485.93	-312.17	79.38	1084.08	-327.62	77.55	500.16
9.94000	1537.05	104.42	37.61	1493.37	103.66	49.62	1296.88	146.57	42.38	1307.19	150.65	87.51	1551.63	-25.80	90.03	1514.65	-20.15	111.08	1340.61	-38.92	172.12	1357.93	-42.01	210.07	1464.22	55.35	1405.32	0.00	0.00	0.00	1534.70	-16.97	1811.78	1523.52	98.26	1827.10	1359.14	-7.94	1749.47	1362.49	92.85	1757.53	485.37	-312.62	79.33	1084.11	-327.71	77.51	499.52
9.95000	1536.51	105.05	38.55	1495.64	97.28	49.19	1296.90	146.28	42.43	1307.27	150.39	87.58	1588.58	-25.74	87.01	1551.24	-19.82	106.51	1373.56	-37.29	158.46	1388.97	-40.06	196.88	1472.82	55.95	1404.22	0.00	0.00	0.00	1545.16	-17.05	1810.32	1534.24	97.95	1825.89	1368.95	-8.14	1748.64	1372.34	92.55	1756.95	485.07	-312.39	79.17	1084.68	-327.76	77.45	499.68
9.96000	1536.49	106.04	39.90	1495.30	97.27	49.27	1296.98	145.87	42.43	1307.31	150.23	87.65	1625.31	-26.62	84.23	1588.17	-19.95	102.61	1407.50	-35.15	144.69	1420.31	-39.20	184.34	1481.81	56.53	1403.02	0.00	0.00	0.00	1555.29	-17.37	1808.62	1544.36	97.96	1824.34	1378.85	-8.30	1747.79	1382.20	92.37	1756.33	484.98	-312.38	78.98	1084.48	-327.55	77.54	498.94
9.97000	1534.31	108.48	41.14	1495.69	97.55	49.57	1297.01	145.60	42.53	1307.40	149.94	87.69	1662.74	-28.02	82.31	1624.74	-20.46	99.24	1441.47	-34.19	131.79	1451.96	-38.81	172.52	1490.65	57.07	1401.79	0.00	0.00	0.00	1565.08	-17.64	1806.82	1554.10	97.31	1822.89	1388.76	-8.44	1746.95	1392.14	92.37	1755.56	484.86	-312.42	78.92	1085.19	-327.69	77.69	498.65
9.98000	1534.31	109.42	41.82	1494.95	97.91	49.40	1296.92	145.59	42.80	1307.61	149.65	87.76	1699.99	-28.98	81.21	1660.39	-21.01	96.32	1476.27	-33.60	119.50	1484.39	-37.62	160.60	1499.34	57.48	1400.47	0.00	0.00	0.00	1575.46	-17.89	1804.63	1563.96	97.57	1821.03	1398.77	-8.81	1746.07	1402.29	91.73	1754.87	484.93	-312.60	78.94	1084.46	-327.80	77.43	499.04
9.99000	1536.45	108.66	42.14	1495.28	98.23	49.22	1296.97	145.39	43.03	1307.70	149.57	87.95	1736.12	-29.94	80.68	1698.92	-22.10	92.17	1510.83	-33.37	108.15	1516.98	-37.02	149.36	1508.34	57.84	1399.09	0.00	0.00	0.00	1586.56	-18.14	1802.11	1575.24	97.18	1818.99	1408.88	-9.27	1745.15	1412.37	91.43	1754.09	485.17	-312.48	79.06	1083.47	-327.83	77.07	498.25
10.00000	1536.07	108.94	41.48	1492.89	109.01	51.17	1297.02	145.05	43.27	1307.86	149.47	88.17	1773.03	-30.24	80.93	1734.31	-23.01	90.68	1546.09	-32.65	97.42	1549.81	-36.86	139.01	1516.57	58.00	1397.55	0.00	0.00	0.00	1597.24	-18.03	1799.76	1585.34	96.64	1816.97	1419.32	-9.63	1744.25	1422.48	91.31	1753.24	485.25	-312.52	79.09	1084.05	-328.05	77.16	498.17
10.01000	1538.63	105.38	37.33	1494.17	105.24	48.53	1297.16	144.60	43.51	1308.06	149.28	88.43	1808.72	-30.04	82.07	1770.44	-22.86	89.97	1580.86	-33.46	88.22	1582.68	-37.73	129.88	1525.14	58.03	1395.99	0.00	0.00	0.00	1607.81	-18.24	1797.31	1595.61	96.49	1814.64	1429.72	-10.19	1743.32	1432.77	90.80	1752.41	485.05	-312.66	79.18	1084.09	-327.91	77.28	499.15
10.02000	1539.02	103.87	35.22	1495.43	101.79	46.22	1297.13	144.52	44.11	1308.30	149.10	88.77	1843.33	-29.99	83.56	1804.62	-23.51	90.50	1615.72	-33.75	79.90	1615.35	-38.33	121.86	1534.13	57.89	1394.33	0.00	0.00	0.00	1619.02	-18.93	1794.45	1607.46	96.24	1811.98	1440.09	-10.81	1742.33	1442.89	90.52	1751.42	484.34	-312.91	78.87	1084.47	-327.77	77.56	498.57
10.03000	1540.07	103.17	34.67	1494.99	99.68	45.64	1297.26	143.95	44.68	1308.64	148.74	89.14	1878.02	-29.44	86.35	1838.66	-23.41	91.70	1649.32	-35.85	73.68	1647.68	-39.23	115.08	1542.83	57.74	1392.63	0.00	0.00	0.00	1630.18	-19.49	1791.65	1618.36	95.72	1809.52	1450.33	-11.52	1741.22	1453.42	89.49	1750.46	484.66	-312.76	78.91	1084.48	-327.63	77.55	499.51
10.04000	1539.10	102.98	34.14	1495.25	98.22	45.01	1297.41	143.43	45.43	1308.87	148.57	89.65	1911.12	-29.46	90.09	1871.54	-23.40	94.26	1682.09	-37.36	68.59	1679.02	-40.03	109.72	1551.58	57.50	1390.87	0.00	0.00	0.00	1652.85	-18.51	1784.35	1628.23	95.58	1807.10	1460.51	-12.42	1739.95	1463.74	88.85	1749.26	484.51	-312.63	78.92	1084.43	-327.73	77.51	498.67
10.05000	1539.05	102.91	33.82	1494.74	97.67	44.46	1297.67	142.79	46.25	1309.16	148.48	90.34	1941.92	-28.66	94.64	1903.38	-22.53	96.48	1713.48	-39.57	65.05	1709.03	-41.72	105.72	1560.52	57.15	1389.05	0.00	0.00	0.00	1665.75	-18.69	1780.80	1638.17	94.88	1804.86	1470.81	-13.42	1738.58	1474.10	88.22	1747.86	485.24	-312.40	79.07	1084.13	-327.60	77.23	499.69
10.06000	1538.70	103.12	33.54	1494.83	97.46	44.33	1297.76	142.30	47.27	1309.62	147.93	90.88	1970.37	-28.85	99.49	1933.24	-23.43	99.64	1743.30	-41.48	62.57	1737.25	-43.48	103.00	1570.10	56.81	1387.19	0.00	0.00	0.00	1676.21	-19.50	1778.28	1649.37	94.22	1802.25	1481.24	-14.30	1737.14	1484.17	87.41	1746.38	485.31	-312.45	79.17	1083.35	-327.90	76.93	499.89
10.07000	1538.03	102.84	33.36	1494.78	100.25	44.31	1297.97	141.77	48.34	1310.18	147.58	91.62	1997.84	-28.53	104.66	1959.80	-22.88	103.50	1771.72	-42.98	60.82	1764.14	-44.99	101.10	1579.38	56.38	1385.36	0.00	0.00	0.00	1686.54	-20.08	1775.62	1659.40	93.51	1799.92	1491.30	-15.63	1735.59	1494.26	86.29	1744.85	485.65	-312.40	79.22	1083.73	-327.95	77.04	499.46
10.08000	1539.04	102.92	33.34	1495.29	100.11	44.17	1298.26	141.18	49.35	1310.70	147.31	92.46	2022.20	-27.12	110.36	1984.35	-22.60	107.88	1797.58	-45.10	60.17	1788.41	-47.54	100.43	1588.53	55.89	1383.57	0.00	0.00	0.00	1696.49	-21.41	1773.08	1669.59	93.07	1797.47	1501.45	-16.69	1734.03	1504.05	85.29	1743.24	485.82	-312.45	79.32	1083.26	-327.70	77.15	500.43
10.09000	1538.43	103.00	33.19	1495.00	99.82	43.86	1298.55	140.60	50.41	1311.30	147.43	93.64	2044.58	-25.52	115.92	2006.72	-21.33	112.36	1821.50	-47.31	60.32	1810.80	-49.84	100.32	1597.83	55.39	1381.73	0.00	0.00	0.00	1707.33	-21.32	1770.81	1680.31	92.05	1795.23	1511.49	-17.91	1732.48	1513.69	84.38	1741.57	485.32	-312.44	79.15	1083.57	-327.59	77.27	499.33
10.10000	1539.23	103.49	33.12	1495.68	99.72	43.79	1298.94	140.01	51.59	1311.97	147.42	94.83	2064.50	-24.39	121.32	2026.87	-20.93	116.77	1842.49	-49.42	60.86	1830.59	-52.21	100.68	1607.47	54.84	1380.04	0.00	0.00	0.00	1717.41	-22.44	1768.66	1689.62	90.97	1793.22	1521.40	-19.49	1730.89	1523.35	83.12	1740.07	484.62	-312.58	78.80	1083.99	-327.87	77.33	499.31
10.11000	1539.62	102.80	33.24	1495.61	99.77	43.75	1299.34	139.56	52.93	1312.84	147.37	96.22	2081.37	-23.16	125.69	2044.12	-19.64	120.45	1860.96	-50.99	61.21	1848.37	-53.13	100.44	1617.26	54.18	1378.39	0.00	0.00	0.00	1727.38	-23.55	1766.48	1698.77	89.78	1791.35	1531.41	-21.11	1729.39	1532.96	81.77	1738.55	485.28	-312.48	79.08	1083.84	-327.96	77.22	499.68
10.12000	1539.07	103.26	33.04	1495.53	99.79	43.44	1299.85	139.13	54.42	1313.91	147.26	97.64	2095.81	-21.03	129.17	2059.33	-18.69	123.47	1877.15	-51.62	60.69	1863.74	-53.50	99.66	1626.40	53.40	1376.97	0.00	0.00	0.00	1737.76	-23.93	1764.83	1709.09	88.67	1789.33	1541.36	-22.78	1727.97	1542.48	80.20	1737.10	485.36	-312.03	79.22	1083.73	-327.76	77.29	500.11
10.13000	1540.02	103.03	33.09	1495.86	99.52	43.25	1300.45	138.84	56.14	1315.01	147.40	99.35	2107.67	-19.80	131.13	2071.45	-18.11	124.75	1890.40	-52.20	59.51	1875.99	-54.74	98.68	1636.64	52.54	1375.58	0.00	0.00	0.00	1736.08	-26.53	1767.66	1718.38	87.19	1787.86	1551.11	-24.63	1726.66	1551.96	78.44	1735.82	486.20	-312.10	79.43	1083.38	-327.81	77.34	500.69
10.14000	1539.93	103.04	33.32	1495.88	99.44	43.01	1300.91	139.19	58.23	1316.32	147.69	101.25	2117.86	-19.89	131.19	2081.28	-17.86	123.98	1901.01	-52.56	57.49	1886.63	-54.73	96.52	1646.27	51.50	1374.42	0.00	0.00	0.00	1743.43	-28.31	1766.85	1727.82	85.28	1786.55	1560.66	-26.62	1725.41	1561.35	76.44	1734.65	485.82	-311.98	79.49	1083.94	-327.65	77.41	500.41
10.15000	1539.52	103.18	32.84	1496.51	99.71	43.10	1301.56	139.50	60.52	1317.70	148.15	103.41	2125.61	-20.12	128.88	2088.77	-18.25	121.36	1909.14	-52.61	54.78	1894.30	-55.68	94.33	1655.95	50.37	1373.35	0.00	0.00	0.00	1752.65	-30.13	1765.53	1736.52	83.77	1785.38	1570.16	-28.68	1724.24	1570.57	74.53	1733.62	485.77	-312.15	79.27	1083.61	-327.38	77.32	499.73
10.16000	1540.10	102.48	32.90	1495.97	99.53	42.28	1302.26	140.09	63.18	1319.20	148.84	105.87	2129.78	-17.59	125.68	2094.18	-18.02	117.28	1913.94	-53.50	53.30	1900.06	-56.73	92.15	1665.79	49.17	1372.40	0.00	0.00	0.00	1761.76	-31.98	1764.44	1746.32	81.88	1784.31	1579.57	-31.02	1723.06	1579.95	72.25	1732.68	485.21	-312.43	79.04	1083.53	-327.61	77.07	499.01
10.17000	1539.28	103.00	32.50	1496.24	99.45	41.86	1303.34	140.35	66.01	1320.99	149.55	108.57	2133.86	-18.17	118.28	2098.10	-18.61	110.46	1916.50	-53.73	51.59	1903.04	-58.24	89.86	1676.16	47.84	1371.58	0.00	0.00	0.00	1771.41	-33.59	1763.51	1755.02	79.67	1783.62	1589.07	-33.17	1721.99	1589.03	70.21	1731.72	485.73	-312.37	79.26	1083.63	-327.50	77.26	499.16
10.18000	1539.05	102.99	32.74	1496.26	99.57	41.26	1304.54	140.99	69.26	1323.13	150.33	111.57	2137.43	-19.99	110.12	2100.36	-19.95	103.15	1917.87	-52.64	50.31	1904.06	-58.85	87.11	1686.66	46.36	1370.83	0.00	0.00	0.00	1780.29	-35.71	1762.84	1764.44	77.68	1782.93	1598.33	-35.42	1720.99	1598.17	68.20	1730.87	485.74	-312.32	79.44	1083.64	-327.47	77.38	499.06
10.19000	1539.41	102.67	32.17	1496.78	99.61	40.91	1306.15	141.59	72.88	1325.56	151.22	114.93	2139.41	-21.33	101.96	2102.21	-21.30	96.17	1920.17	-51.44	48.22	1905.79	-57.75	84.80	1697.25	44.76	1370.25	0.00	0.00	0.00	1790.13	-37.87	1762.25	1773.30	75.62	1782.63	1607.62	-37.74	1720.14	1607.48	65.89	1730.17	486.04	-312.26	79.43	1083.80	-327.56	77.38	499.00
10.20000	1540.24	102.81	32.65	1497.03	99.63	40.60	1308.16	142.23	76.86	1328.26	152.73	118.89	2143.75	-22.82	93.22	2106.50	-23.01	89.33	1923.08	-51.51	47.01	1910.07	-56.96	83.57	1707.45	43.17	1369.85	0.00	0.00	0.00	1799.66	-39.71	1762.03	1782.45	73.33	1782.69	1616.98	-39.87	1719.59	1616.93	63.58	1729.72	485.90	-312.04	79.44	1084.20	-327.43	77.50	500.52
10.21000	1539.45	103.09	31.88	1496.96	99.46	40.02	1310.50	143.18	81.49	1331.70	153.86	123.11	2148.33	-23.50	84.20	2110.85	-23.01	82.41	1926.65	-51.06	46.06	1915.37	-57.08	82.58	1718.36	41.51	1369.70	0.00	0.00	0.00	1808.35	-41.62	1762.42	1791.81	71.18	1783.02	1626.53	-42.05	1719.37	1626.60	60.92	1729.65	485.42	-312.61	79.19	1083.81	-327.69	77.24	499.85
10.22000	1539.88	102.47	31.91	1497.36	99.51	39.90	1313.44	143.97	86.71	1335.69	155.01	127.98	2151.42	-23.06	75.74	2114.17	-22.19	76.37	1928.62	-51.26	45.37	1919.19	-57.15	81.37	1729.50	39.86	1369.88	0.00	0.00	0.00	1817.90	-44.13	1762.79	1801.09	68.90	1783.57	1636.07	-44.52	1719.39	1635.79	59.12	1729.75	485.02	-312.30	79.25	1083.14	-327.60	77.02	499.61
10.23000	1540.69	102.77	32.00	1497.15	99.40	39.60	1316.86	144.72	92.53	1340.19	156.40	133.49	2154.41	-22.03	68.11	2114.90	-20.91	71.82	1929.28	-52.04	46.18	1921.60	-57.41	80.45	1739.97	38.25	1370.42	0.00	0.00	0.00	1827.29	-46.45	1763.48	1810.08	66.43	1784.54	1645.79	-46.82	1719.65	1645.34	56.47	1730.22	484.97	-312.14	79.31	1083.54	-327.79	77.03	499.17
10.24000	1539.34	102.92	31.46	1498.02	99.29	40.10	1320.99	145.34	98.94	1345.51	157.55	139.31	2155.92	-20.43	62.13	2115.81	-19.97	66.55	1929.81	-52.36	46.14	1923.54	-57.55	79.95	1751.48	36.74	1371.29	0.00	0.00	0.00	1837.02	-48.38	1764.51	1818.94	64.75	1785.50	1655.40	-49.20	1720.06	1654.83	53.87	1730.87	486.22	-311.85	79.83	1083.48	-327.59	77.16	498.72
10.25000	1539.79	102.59	31.32	1498.78	99.25	40.88	1326.02	145.86	106.00	1351.61	158.70	145.70	2157.52	-20.01	56.66	2117.76	-19.43	62.62	1930.38	-52.65	45.05	1925.82	-57.40	80.03	1762.10	35.13	1372.42	0.00	0.00	0.00	1846.83	-50.42	1765.52	1828.28	62.33	1786.97	1664.93	-51.54	1720.60	1664.24	51.41	1731.66	484.88	-312.22	79.19	1083.71	-327.58	77.26	498.85
10.26000	1540.56	102.59	31.78	1498.44	98.96	41.46	1331.74	146.75	113.96	1358.91	159.50	152.55	2159.08	-20.04	52.19	2119.23	-19.69	59.46	1930.93	-53.10	44.11	1927.68	-57.83	80.18	1772.80	33.54	1373.78	0.00	0.00	0.00	1855.93	-52.16	1767.02	1837.50	60.15	1788.41	1674.57	-53.92	1721.24	1673.61	49.33	1732.41	484.89	-312.25	79.31	1084.22	-327.37	77.49	498.61
10.27000	1540.32	102.57	31.28	1499.54	96.27	43.38	1338.59	146.91	122.47	1367.26	160.01	159.93	2160.67	-20.63	48.23	2120.89	-19.62	56.84	1931.60	-53.39	43.32	1929.64	-57.82	80.21	1784.06	32.01	1375.25	0.00	0.00	0.00	1878.74	-53.24	1762.94	1846.58	58.08	1789.90	1684.38	-56.05	1721.97	1683.20	46.97	1733.36	485.85	-312.19	79.52	1084.28	-327.30	77.52	500.09
10.28000	1540.59	102.47	31.53	1500.30	96.18	44.15	1346.41	147.15	131.98	1376.98	159.97	167.60	2161.51	-20.47	45.84	2121.15	-19.73	55.08	1931.96	-53.60	43.07	1931.03	-57.30	79.96	1794.85	30.41	1376.72	0.00	0.00	0.00	1878.01	-56.12	1768.37	1856.66	55.95	1791.44	1694.21	-58.08	1722.78	1692.65	44.94	1734.35	485.54	-312.25	79.30	1083.88	-327.27	77.45	500.13
10.29000	1541.16	102.33	31.21	1500.76	96.43	45.21	1355.23	147.07	142.32	1388.13	159.42	175.71	2161.65	-20.20	44.26	2121.94	-19.55	54.20	1932.21	-53.62	42.98	1931.35	-57.29	80.08	1805.28	28.83	1378.18	0.00	0.00	0.00	1883.54	-58.70	1771.05	1865.92	53.74	1793.03	1703.94	-60.11	1723.62	1702.20	42.81	1735.36	484.18	-312.64	78.92	1084.00	-327.45	77.46	499.61
10.30000	1541.59	102.72	30.65	1500.26	94.98	49.79	1365.33	146.46	153.47	1400.31	158.84	184.51	2162.22	-20.42	43.17	2122.64	-19.62	53.49	1932.53	-53.38	42.74	1931.88	-56.83	79.89	1816.04	27.15	1379.54	0.00	0.00	0.00	1892.57	-60.67	1772.59	1875.54	51.95	1794.50	1713.58	-62.30	1724.46	1711.96	40.39	1736.37	484.26	-312.43	78.99	1083.94	-327.90	77.27	499.06
10.31000	1542.31	102.29	32.23	1501.63	97.72	51.99	1376.42	145.42	165.29	1413.56	158.23	193.97	2163.18	-20.68	42.89	2122.72	-19.89	53.15	1932.52	-53.59	42.83	1932.11	-56.67	79.89	1826.61	25.57	1380.81	0.00	0.00	0.00	1902.60	-61.94	1774.11	1884.66	50.36	1796.18	1723.36	-64.20	1725.31	1721.51	38.29	1737.33	485.84	-312.44	79.33	1083.94	-327.76	77.33	499.42
10.32000	1546.01	102.10	32.06	1507.60	97.05	54.18	1389.17	144.01	177.29	1428.02	157.18	203.63	2163.12	-20.47	42.59	2122.72	-20.10	52.78	1932.78	-53.23	42.59	1932.13	-56.78	79.93	1836.64	24.03	1381.93	0.00	0.00	0.00	1913.77	-63.33	1775.51	1893.62	48.86	1797.88	1733.30	-66.06	1726.18	1730.72	36.85	1738.17	485.34	-312.56	79.08	1084.07	-327.53	77.49	498.73
10.33000	1548.32	102.26	31.13	1513.61	96.73	56.82	1403.16	143.37	189.72	1443.55	156.67	213.63	2162.78	-20.60	42.09	2122.95	-19.98	52.31	1932.83	-53.32	42.60	1932.22	-56.77	79.85	1846.93	22.68	1383.00	0.00	0.00	0.00	1923.28	-64.78	1777.00	1902.75	47.44	1799.59	1743.35	-67.81	1727.10	1740.39	34.72	1739.19	485.18	-312.53	79.10	1084.76	-327.78	77.67	498.56
10.34000	1553.11	103.09	30.40	1521.55	96.64	59.91	1418.98	142.58	201.90	1461.12	155.04	222.97	2163.08	-20.68	41.98	2123.49	-20.15	52.21	1932.64	-53.70	42.71	1932.10	-57.15	79.98	1856.77	21.49	1384.03	0.00	0.00	0.00	1930.67	-65.83	1779.20	1912.02	46.40	1801.13	1753.37	-69.31	1728.08	1749.94	32.87	1740.24	485.30	-312.77	79.28	1084.31	-328.02	77.42	498.99
10.35000	1556.61	104.19	31.82	1530.86	97.01	62.88	1436.58	142.29	214.04	1479.84	153.71	231.95	2162.68	-20.36	42.11	2123.66	-20.11	51.96	1932.74	-53.66	42.60	1932.46	-56.79	79.71	1867.07	20.49	1385.11	0.00	0.00	0.00	1940.97	-66.85	1780.85	1921.17	45.32	1802.82	1763.21	-71.02	1729.03	1759.55	31.08	1741.32	484.93	-312.92	79.06	1084.08	-327.82	77.46	499.14
10.36000	1563.28	105.01	30.99	1540.84	98.11	65.48	1455.98	141.28	225.30	1499.19	152.89	240.61	2163.15	-20.66	41.99	2123.17	-20.37	51.70	1933.03	-53.27	42.33	1932.47	-57.05	79.72	1877.36	19.59	1386.27	0.00	0.00	0.00	1949.29	-67.51	1782.48	1930.17	44.59	1804.40	1773.02	-72.63	1730.05	1768.87	29.72	1742.38	485.66	-312.76	79.32	1084.16	-327.67	77.56	502.29
10.37000	1571.81	106.70	31.84	1551.76	99.77	68.86	1475.29	140.85	235.62	1519.30	151.94	248.54	2162.62	-20.36	41.87	2123.32	-20.59	51.74	1932.92	-53.51	42.40	1932.82	-56.69	79.53	1887.35	18.82	1387.54	0.00	0.00	0.00	1959.50	-68.26	1784.08	1939.53	43.84	1805.97	1783.09	-73.72	1731.19	1778.55	28.13	1743.63	487.44	-313.62	79.18	1084.27	-327.98	77.36	503.53
10.38000	1584.51	109.22	37.07	1566.12	101.65	74.84	1494.88	139.36	244.48	1539.40	151.47	256.07	2162.76	-20.56	41.66	2123.37	-20.77	51.60	1932.80	-53.78	42.46	1932.95	-56.65	79.49	1897.20	18.03	1388.80	0.00	0.00	0.00	1969.05	-69.25	1785.64	1948.74	43.50	1807.57	1793.00	-74.90	1732.33	1787.87	26.95	1744.84	487.93	-313.48	79.33	1084.75	-327.74	77.55	503.63
10.39000	1601.82	112.08	43.85	1582.53	103.97	81.22	1514.42	137.84	252.38	1559.26	150.99	263.28	2162.65	-20.75	41.43	2123.53	-20.74	51.40	1932.97	-53.64	42.39	1932.57	-57.28	79.75	1906.52	17.30	1390.11	0.00	0.00	0.00	1978.87	-68.90	1787.48	1958.12	43.12	1809.09	1802.99	-75.94	1733.54	1796.95	26.05	1746.01	487.90	-313.36	79.21	1084.35	-327.89	77.51	503.62
10.40000	1620.88	115.49	49.19	1602.47	106.45	86.73	1534.42	137.17	259.13	1579.19	150.89	270.14	2162.79	-20.54	41.51	2123.53	-20.68	51.04	1933.07	-53.57	42.29	1933.11	-56.76	79.58	1915.98	16.54	1391.40	0.00	0.00	0.00	1985.91	-69.24	1789.75	1966.50	43.45	1810.63	1812.90	-76.97	1734.78	1806.27	24.77	1747.26	487.92	-313.59	79.12	1084.42	-327.57	77.68	503.60
10.41000	1643.59	118.35	54.10	1624.15	108.57	91.27	1555.08	137.14	264.67	1600.23	150.32	275.92	2163.11	-20.93	41.26	2123.43	-20.90	51.11	1933.07	-53.63	42.35	1933.06	-56.92	79.72	1925.05	15.62	1392.64	0.00	0.00	0.00	1987.07	-69.50	1791.83	1975.73	43.51	1812.11	1822.63	-78.02	1736.07	1815.12	24.15	1748.42	487.92	-313.00	79.36	1083.74	-327.75	77.42	503.54
10.42000	1667.62	120.20	58.35	1647.82	110.03	95.30	1576.84	136.66	268.36	1621.91	149.47	280.12	2162.91	-20.78	41.24	2123.37	-20.87	50.85	1933.02	-53.78	42.43	1932.98	-56.92	79.76	1933.77	14.50	1393.88	0.00	0.00	0.00	1996.13	-69.01	1794.52	1984.51	44.02	1813.36	1832.59	-78.88	1737.42	1824.26	23.05	1749.66	487.90	-313.26	79.49	1084.90	-327.80	77.70	503.49
10.43000	1693.71	121.28	61.90	1673.49	110.68	98.54	1599.24	136.57	270.54	1644.05	148.58	282.80	2162.90	-21.01	40.84	2123.29	-21.12	50.94	1933.14	-53.62	42.33	1932.88	-57.11	80.03	1942.65	13.38	1395.08	0.00	0.00	0.00	2008.75	-68.30	1797.07	1993.77	44.23	1814.69	1842.41	-79.79	1738.78	1833.34	21.98	1750.84	487.89	-313.60	79.46	1084.03	-328.01	77.44	503.46
10.44000	1720.22	121.58	64.16	1700.35	110.93	100.88	1622.19	136.51	271.16	1666.90	148.07	284.19	2163.28	-21.43	40.66	2123.54	-21.09	50.92	1933.02	-53.89	42.47	1932.89	-57.13	80.06	1951.87	12.23	1396.23	0.00	0.00	0.00	2018.71	-67.52	1798.52	2002.21	45.09	1815.85	1852.37	-80.49	1740.15	1842.72	20.56	1752.03	487.87	-314.21	79.05	1084.06	-328.06	77.35	503.54
10.45000	1747.37	121.47	65.48	1727.78	110.66	102.24	1645.08	136.45	270.29	1689.75	147.97	284.35	2162.81	-21.07	40.66	2123.20	-21.06	50.58	1933.04	-53.83	42.45	1932.61	-57.25	80.23	1960.72	11.16	1397.38	0.00	0.00	0.00	2028.81	-66.46	1799.85	2011.20	45.56	1816.87	1861.94	-81.41	1741.50	1851.76	19.84	1753.06	487.90	-313.43	79.22	1084.08	-327.96	77.26	503.64
10.46000	1777.06	120.62	66.59	1756.75	110.04	102.83	1668.73	136.13	267.87	1713.32	147.28	283.05	2163.08	-21.25	40.69	2123.31	-21.09	50.63	1933.03	-53.87	42.46	1932.40	-57.26	80.35	1970.16	10.12	1398.44	0.00	0.00	0.00	2039.17	-65.52	1801.12	2019.58	46.35	1817.82	1871.56	-82.15	1742.76	1860.58	19.27	1753.94	487.88	-313.28	79.29	1084.25	-328.11	77.38	503.57
10.47000	1807.48	119.29	66.76	1785.78	109.04	102.53	1692.57	136.32	264.31	1737.06	147.19	280.85	2162.98	-21.02	40.84	2123.25	-21.18	50.51	1933.04	-53.92	42.46	1932.59	-56.93	80.38	1979.31	9.13	1399.42	0.00	0.00	0.00	2048.75	-64.62	1802.35	2028.30	47.36	1818.61	1881.25	-82.64	1743.98	1869.65	18.33	1754.78	487.84	-313.12	79.15	1084.42	-327.89	77.40	503.49
10.48000	1837.73	117.59	66.14	1816.69	107.62	102.06	1717.02	135.91	259.38	1760.95	147.18	277.67	2162.85	-21.26	40.55	2123.27	-21.25	50.49	1933.08	-53.96	42.48	1932.48	-57.08	80.54	1988.15	8.18	1400.30	0.00	0.00	0.00	2058.06	-63.80	1803.64	2036.96	48.13	1819.40	1890.78	-83.30	1745.04	1878.39	17.68	1755.49	487.88	-313.41	79.18	1083.78	-328.19	77.25	501.11
10.49000	1870.85	115.42	66.01	1848.14	105.83	100.99	1742.14	135.47	253.41	1785.17	146.70	273.36	2162.70	-21.28	40.55	2123.28	-21.29	50.55	1933.22	-53.82	42.44	1931.96	-57.55	80.89	1997.14	7.32	1401.12	0.00	0.00	0.00	2066.82	-63.07	1804.84	2045.53	48.85	1820.08	1900.30	-83.90	1745.96	1887.45	16.78	1756.08	487.88	-313.38	79.44	1083.64	-328.17	77.14	499.72
10.50000	1903.51	112.66	65.20	1880.50	103.63	99.87	1767.71	135.05	246.43	1809.99	146.30	268.24	2162.80	-21.20	40.60	2123.22	-21.34	50.64	1933.34	-53.74	42.40	1932.27	-56.97	80.80	2006.32	6.49	1401.80	0.00	0.00	0.00	2075.82	-62.28	1805.84	2053.85	49.54	1820.66	1909.64	-84.59	1746.66	1896.06	16.35	1756.46	487.91	-313.21	79.39	1083.62	-328.21	77.11	500.20
10.51000	1938.57	109.78	65.09	1914.28	101.05	98.72	1793.08	135.38	238.85	1835.33	145.23	262.21	2162.51	-21.27	40.45	2122.89	-21.45	50.49	1933.31	-53.86	42.50	1932.41	-56.63	80.81	2015.23	5.65	1402.36	0.00	0.00	0.00	2084.88	-61.65	1806.76	2062.90	49.70	1821.19	1918.87	-85.23	1747.23	1904.86	15.58	1756.74	487.87	-313.30	79.33	1083.48	-328.10	77.26	500.26
10.52000	1973.59	106.81	64.70	1948.07	98.55	97.33	1819.84	135.19	230.31	1860.96	144.31	255.44	2162.26	-21.22	40.51	2122.97	-21.37	50.22	1933.26	-53.93	42.56	1932.15	-56.82	81.12	2024.12	4.87	1402.72	0.00	0.00	0.00	2094.30	-61.02	1807.48	2071.40	50.30	1821.49	1928.07	-85.80	1747.61	1913.47	15.29	1756.82	487.85	-313.25	79.38	1083.66	-327.87	77.29	500.19
10.53000	2009.13	103.91	64.12	1981.79	96.28	95.38	1846.44	135.47	221.11	1886.98	143.87	248.07	2162.17	-21.15	40.37	2123.34	-21.35	50.34	1933.34	-53.85	42.54	1932.06	-56.65	81.26	2033.37	4.12	1402.92	0.00	0.00	0.00	2103.71	-60.48	1808.00	2079.86	50.61	1821.64	1937.33	-86.32	1747.81	1922.36	14.56	1756.73	487.90	-313.31	79.43	1083.46	-328.11	77.29	500.64
10.54000	2045.14	100.96	63.80	2015.76	93.84	93.44	1873.75	135.61	211.46	1913.49	142.89	240.08	2162.54	-21.25	40.65	2123.33	-21.24	50.30	1933.43	-53.75	42.55	1932.48	-55.84	81.06	2042.29	3.48	1402.88	0.00	0.00	0.00	2112.70	-60.10	1808.39	2088.18	50.95	1821.82	1946.61	-86.87	1747.81	1931.49	13.67	1756.50	487.85	-313.49	79.52	1084.06	-327.79	77.36	500.18
10.55000	2081.32	98.01	63.56	2050.92	91.31	92.01	1901.79	135.46	201.19	1940.27	142.34	231.68	2161.06	-20.59	44.52	2123.78	-21.16	50.47	1933.49	-53.71	42.54	1932.10	-56.37	81.53	2051.24	2.88	1402.67	0.00	0.00	0.00	2121.50	-59.77	1808.69	2096.74	51.34	1821.73	1955.92	-87.13	1747.68	1940.13	13.49	1756.00	487.79	-312.97	79.41	1084.54	-327.95	77.46	500.83
10.56000	2117.88	95.25	63.69	2085.47	88.73	90.18	1930.00	135.36	190.75	1967.43	141.66	222.92	2160.37	-20.47	44.60	2124.12	-21.26	50.72	1933.51	-53.78	42.63	1932.13	-56.15	81.61	2060.01	2.35	1402.29	0.00	0.00	0.00	2130.84	-59.53	1808.76	2105.51	51.71	1821.47	1965.13	-87.60	1747.39	1948.63	13.76	1755.80	487.81	-312.92	79.49	1083.56	-328.23	77.08	500.44
10.57000	2154.56	92.63	63.88	2120.86	86.39	88.70	1959.76	133.88	179.57	1995.00	140.74	213.83	2160.60	-20.06	44.75	2124.25	-21.27	50.94	1933.51	-53.88	42.75	1932.14	-56.02	81.65	2069.03	1.84	1401.79	0.00	0.00	0.00	2139.82	-59.31	1808.71	2114.44	51.51	1821.06	1974.37	-87.94	1746.98	1957.75	14.13	1755.42	487.81	-312.84	79.37	1083.83	-328.07	77.32	500.33
10.58000	2190.63	90.57	64.01	2156.10	84.38	87.09	1989.42	132.91	168.68	2022.75	140.42	204.87	2161.02	-19.86	45.05	2124.28	-21.34	51.14	1933.43	-53.97	42.85	1932.05	-56.16	81.93	2078.18	1.41	1401.14	0.00	0.00	0.00	2148.55	-59.26	1808.46	2123.35	51.51	1820.59	1983.58	-88.27	1746.48	1965.92	13.20	1754.53	487.82	-313.02	79.47	1083.75	-328.07	77.25	499.42
10.59000	2228.49	88.98	65.11	2191.30	82.76	85.60	2020.00	131.07	157.42	2050.96	139.23	195.67	2162.04	-19.72	45.35	2124.24	-21.41	51.31	1933.59	-53.85	42.88	1932.37	-55.84	82.00	2087.04	1.01	1400.37	0.00	0.00	0.00	2157.37	-59.23	1808.02	2131.93	51.54	1820.03	1992.78	-88.68	1745.84	1974.86	12.48	1753.70	487.90	-312.98	79.47	1083.96	-328.28	77.19	499.85
10.60000	2264.89	87.93	65.95	2227.02	81.51	84.66	2050.81	129.16	146.31	2079.50	137.98	186.40	2162.73	-19.94	45.59	2123.72	-22.35	51.88	1933.66	-53.72	42.92	1932.14	-55.90	82.23	2095.97	0.64	1399.49	0.00	0.00	0.00	2166.98	-59.26	1807.26	2140.57	51.44	1819.38	2002.10	-88.85	1745.15	1984.42	11.97	1753.00	487.91	-312.86	79.37	1083.43	-327.90	77.33	499.51
10.61000	2301.71	87.17	67.40	2262.39	80.58	83.91	2082.13	126.84	135.40	2108.75	136.53	177.26	2162.18	-20.12	45.24	2123.06	-22.89	51.85	1933.68	-53.64	43.05	1932.08	-55.98	82.46	2104.65	0.33	1398.55	0.00	0.00	0.00	2176.18	-59.34	1806.47	2149.65	51.34	1818.50	2011.38	-89.20	1744.35	1993.66	12.20	1752.22	487.82	-312.90	79.53	1083.29	-328.02	77.38	499.81
10.62000	2337.38	86.69	68.86	2297.31	79.84	83.50	2114.15	124.29	124.69	2137.92	134.82	168.39	2162.24	-20.30	45.12	2123.04	-23.36	52.02	1933.85	-53.41	43.12	1932.34	-55.74	82.59	2113.45	0.10	1397.55	0.00	0.00	0.00	2185.41	-59.42	1805.41	2158.66	51.36	1817.47	2011.38	-89.20	1744.35	2002.75	11.73	1750.77	487.80	-312.95	79.67	1083.15	-328.12	77.28	499.93
10.63000	2372.93	86.21	71.06	2332.33	79.11	83.84	2146.77	120.98	114.32	2167.41	133.51	159.88	2162.44	-20.61	45.14	2123.33	-23.55	51.82	1933.92	-53.29	43.34	1932.53	-55.58	82.87	2122.22	-0.06	1396.46	0.00	0.00	0.00	2194.86	-59.57	1804.19	2168.51	51.32	1816.28	2011.38	-89.20	1744.35	2012.21	11.15	1749.72	487.82	-312.88	79.72	1084.08	-328.01	77.34	500.22
10.64000	2408.06	85.64	74.06	2366.34	78.28	84.49	2178.49	119.67	105.26	2197.37	131.65	151.48	2164.22	-21.41	41.04	2124.25	-23.39	51.57	1933.96	-53.22	43.61	1932.67	-55.45	83.06	2130.81	-0.19	1395.32	0.00	0.00	0.00	2204.19	-59.71	1802.83	2178.09	51.04	1814.96	2011.38	-89.20	1744.35	2022.01	10.52	1748.89	487.88	-313.24	79.54	1084.39	-327.84	77.57	500.93
10.65000	2443.03	84.98	77.90	2400.57	77.44	86.14	2210.81	117.73	96.46	2227.37	129.65	143.67	2164.12	-21.23	40.78	2125.15	-23.01	51.03	1934.17	-52.94	43.83	1932.67	-55.63	83.53	2139.19	-0.23	1394.11	0.00	0.00	0.00	2214.03	-59.90	1801.29	2187.96	50.88	1813.47	2011.38	-89.20	1744.35	2031.07	11.13	1747.76	487.85	-312.59	79.70	1083.87	-327.58	77.44	500.41
10.66000	2476.45	84.11	81.97	2434.71	76.51	88.81	2243.95	114.93	88.18	2257.80	127.56	136.40	2163.90	-21.39	40.63	2125.51	-22.52	50.35	1934.30	-52.75	44.16	1932.78	-55.71	83.93	2147.82	-0.21	1392.77	0.00	0.00	0.00	2223.73	-60.04	1799.63	2196.89	50.80	1812.17	2011.38	-89.20	1744.35	2040.60	11.18	1746.66	487.88	-313.02	79.66	1083.29	-327.63	77.42	500.35
10.67000	2509.55	83.42	87.20	2467.46	75.70	91.85	2276.50	113.08	80.91	2287.85	125.78	129.88	2164.16	-21.44	40.71	2125.76	-22.44	50.28	1934.42	-52.58	44.63	1933.11	-55.45	84.26	2156.52	-0.19	1391.36	0.00	0.00	0.00	2233.41	-60.18	1797.92	2207.07	50.42	1810.60	2011.38	-89.20	1744.35	2050.34	11.13	1745.54	487.83	-312.93	79.49	1083.61	-327.77	77.46	499.62
10.68000	2541.13	82.92	92.87	2499.87	75.14	96.01	2307.77	112.45	74.97	2317.39	124.39	124.12	2163.87	-21.70	40.36	2125.32	-22.58	50.08	1934.58	-52.48	45.10	1933.12	-55.91	85.13	2165.38	-0.11	1389.87	0.00	0.00	0.00	2243.45	-60.28	1796.05	2216.66	50.75	1808.79	2011.38	-89.20	1744.35	2059.95	11.55	1744.28	487.80	-312.91	79.58	1083.65	-327.67	77.36	499.13
10.69000	2573.07	82.91	100.23	2530.72	74.96	100.74	2339.55	111.42	69.82	2346.76	122.79	119.31	2164.02	-21.68	40.40	2124.91	-22.60	49.86	1934.70	-52.45	45.68	1933.68	-55.56	85.58	2174.35	-0.00	1388.32	0.00	0.00	0.00	2253.07	-60.37	1794.15	2227.20	50.45	1807.14	2011.38	-89.20	1744.35	2069.75	12.08	1743.04	487.80	-312.71	79.57	1084.09	-327.64	77.43	498.67
10.70000	2602.87	83.40	108.20	2560.95	75.29	106.83	2369.95	110.88	65.81	2375.14	121.62	115.53	2163.91	-21.71	40.28	2125.01	-22.60	49.81	1935.01	-52.11	46.12	1933.87	-55.75	86.17	2183.25	0.17	1386.76	0.00	0.00	0.00	2263.07	-60.45	1792.12	2237.78	50.19	1805.26	2011.38	-89.20	1744.35	2079.34	12.89	1741.76	487.79	-313.09	79.39	1083.96	-327.46	77.48	500.27
10.71000	2631.32	84.58	117.23	2589.68	76.21	113.90	2400.63	109.15	62.25	2402.50	120.71	112.78	2163.36	-21.73	39.97	2125.07	-22.76	49.88	1935.35	-51.81	46.53	1933.59	-56.68	87.19	2192.15	0.33	1385.21	0.00	0.00	0.00	2272.88	-60.53	1790.05	2247.54	50.33	1803.37	2011.38	-89.20	1744.35	2089.74	12.88	1740.56	487.86	-312.96	79.36	1083.71	-327.62	77.32	499.78
10.72000	2658.88	86.40	127.52	2616.80	77.65	121.77	2429.76	108.17	59.85	2428.77	119.93	110.78	2164.26	-21.70	40.19	2125.17	-22.64	49.64	1935.29	-52.12	47.31	1933.78	-56.84	87.90	2201.28	0.45	1383.59	0.00	0.00	0.00	2282.88	-60.57	1787.90	2258.01	50.27	1801.36	2011.38	-89.20	1744.35	2099.45	13.72	1739.20	487.83	-312.90	79.51	1083.89	-327.77	77.26	499.69
10.73000	2684.76	88.71	138.51	2642.41	79.44	130.35	2457.25	107.82	58.60	2454.16	119.24	109.55	2164.52	-21.75	40.09	2124.94	-22.65	49.45	1935.58	-51.94	47.79	1934.15	-56.96	88.62	2210.34	0.60	1381.97	0.00	0.00	0.00	2293.07	-60.57	1785.72	2268.50	50.07	1799.44	2011.38	-89.20	1744.35	2109.41	14.40	1737.80	487.87	-313.01	79.38	1083.58	-327.75	77.31	500.19
10.74000	2708.23	91.21	149.16	2666.21	81.48	139.14	2483.99	107.45	58.35	2478.23	119.08	109.38	2164.31	-21.79	40.05	2125.05	-22.86	49.51	1935.79	-51.95	48.42	1934.69	-56.98	89.25	2219.70	0.79	1380.36	0.00	0.00	0.00	2302.89	-60.53	1783.58	2278.63	50.45	1797.36	2011.38	-89.20	1744.35	2119.46	15.17	1736.29	487.84	-312.83	79.50	1084.40	-327.97	77.54	500.04
10.75000	2729.74	93.71	159.71	2695.35	82.40	146.14	2483.99	107.45	58.35	2478.23	119.08	109.38	2164.42	-21.78	40.13	2124.84	-23.03	49.28	1935.85	-52.27	49.30	1935.07	-57.17	90.00	2229.06	0.97	1378.65	0.00	0.00	0.00	2313.08	-60.31	1781.50	2288.74	50.78	1795.46	2011.38	-89.20	1744.35	2129.83	15.79	1734.71	487.87	-312.72	79.64	1084.36	-327.70	77.61	500.08
10.76000	2749.94	96.13	169.91	2721.08	82.95	151.63	2483.99	107.45	58.35	2478.23	119.08	109.38	2164.45	-21.82	40.02	2125.17	-22.90	48.97	1936.10	-52.35	50.13	1935.40	-57.53	91.02	2238.62	1.18	1376.91	0.00	0.00	0.00	2323.19	-60.17	1779.55	2299.23	51.02	1793.46	2011.38	-89.20	1744.35	2139.94	16.87	1732.93	487.88	-312.51	79.61	1083.67	-327.85	77.30	499.64
10.77000	2768.21	98.34	179.11	2743.61	83.18	155.70	2483.99	107.45	58.35	2478.23	119.08	109.38	2164.21	-22.01	39.74	2125.27	-23.15	49.04	1936.17	-52.74	51.34	1936.13	-57.45	91.90	2248.38	1.41	1375.09	0.00	0.00	0.00	2333.15	-59.89	1777.75	2309.89	51.34	1791.47	2011.38	-89.20	1744.35	2150.30	17.78	1731.21	487.86	-312.88	79.49	1084.15	-328.01	77.25	499.98
10.78000	2784.74	100.50	187.21	2763.17	83.12	158.44	2483.99	107.45	58.35	2478.23	119.08	109.38	2163.80	-21.87	39.67	2125.00	-23.36	48.95	1936.58	-52.88	52.55	1937.09	-57.38	92.88	2257.77	1.64	1373.22	0.00	0.00	0.00	2343.17	-59.54	1776.00	2320.61	51.72	1789.65	2011.38	-89.20	1744.35	2160.73	18.65	1729.54	487.91	-312.93	79.45	1083.57	-327.95	77.25	500.26
10.79000	2798.86	101.99	193.58	2779.99	82.80	159.96	2483.99	107.45	58.35	2478.23	119.08	109.38	2164.32	-22.03	39.79	2125.14	-23.45	48.82	1936.80	-53.26	54.03	1937.92	-57.39	94.09	2267.40	1.90	1371.40	0.00	0.00	0.00	2353.29	-59.13	1774.36	2330.68	52.59	1787.81	2011.38	-89.20	1744.35	2171.41	19.43	1727.86	487.83	-312.87	79.57	1083.63	-327.76	77.45	499.90
10.80000	2811.18	103.55	198.12	2794.30	82.25	160.35	2483.99	107.45	58.35	2478.23	119.08	109.38	2164.03	-22.21	39.41	2125.34	-23.40	48.67	1937.35	-53.28	55.36	1939.28	-56.80	95.25	2277.30	2.16	1369.61	0.00	0.00	0.00	2363.51	-58.70	1772.82	2341.41	52.97	1786.14	2011.38	-89.20	1744.35	2182.00	20.48	1726.28	487.86	-312.59	79.66	1083.91	-327.60	77.52	499.59
10.81000	2822.54	104.22	201.21	2806.31	81.52	159.70	2483.99	107.45	58.35	2478.23	119.08	109.38	2164.33	-22.42	39.42	2125.43	-23.70	48.66	1937.66	-53.74	56.96	1939.92	-57.62	96.96	2287.17	2.44	1367.95	0.00	0.00	0.00	2373.57	-58.23	1771.34	2351.78	53.82	1784.54	2011.38	-89.20	1744.35	2192.09	22.19	1724.70	487.84	-312.82	79.63	1083.77	-327.55	77.49	499.48
10.82000	2831.17	104.44	201.12	2816.25	80.63	158.11	2483.99	107.45	58.35	2478.23	119.08	109.38	2163.84	-22.41	39.08	2125.40	-23.94	48.57	1938.09	-54.19	58.56	1941.34	-57.47	98.57	2297.33	2.76	1366.40	0.00	0.00	0.00	2384.17	-57.68	1769.93	2362.74	54.28	1783.05	2011.38	-89.20	1744.35	2202.93	23.24	1723.29	487.90	-312.75	79.54	1084.33	-327.52	77.82	499.95
10.83000	2840.19	103.61	199.47	2824.36	79.63	155.68	2483.99	107.45	58.35	2478.23	119.08	109.38	2163.96	-22.14	39.48	2125.29	-24.02	48.28	1938.28	-55.08	60.60	1942.19	-58.25	100.66	2307.44	3.12	1365.03	0.00	0.00	0.00	2394.76	-57.04	1768.58	2373.43	54.96	1781.78	2011.38	-89.20	1744.35	2213.67	24.53	1722.06	487.83	-312.63	79.45	1084.04	-327.56	77.60	499.96
10.84000	2846.36	101.78	194.69	2830.84	78.54	152.51	2483.99	107.45	58.35	2478.23	119.08	109.38	2163.73	-22.47	39.06	2125.99	-24.06	48.24	1938.72	-55.80	62.70	1943.56	-58.73	102.88	2317.79	3.58	1363.78	0.00	0.00	0.00	2404.75	-56.41	1767.39	2384.05	55.66	1780.53	2011.38	-89.20	1744.35	2224.33	26.09	1720.88	487.82	-312.54	79.52	1084.57	-327.85	77.55	499.99
10.85000	2852.97	99.37	189.01	2835.94	77.39	148.70	2483.99	107.45	58.35	2478.23	119.08	109.38	2164.04	-22.56	39.00	2126.09	-24.30	48.13	1939.11	-56.72	65.13	1944.61	-59.91	105.61	2328.06	4.04	1362.70	0.00	0.00	0.00	2415.76	-55.72	1766.20	2395.06	56.75	1779.27	2011.38	-89.20	1744.35	2235.03	27.78	1719.81	487.81	-312.50	79.58	1084.03	-327.80	77.50	498.98
10.86000	2856.64	96.33	180.35	2839.86	76.24	144.33	2483.99	107.45	58.35	2478.23	119.08	109.38	2164.18	-22.80	38.82	2126.27	-24.26	47.93	1939.83	-57.51	67.75	1945.73	-61.38	108.64	2338.51	4.57	1361.77	0.00	0.00	0.00	2425.88	-54.83	1765.20	2406.16	57.74	1778.09	2011.38	-89.20	1744.35	2245.95	29.10	1718.83	487.81	-313.08	79.62	1083.36	-327.68	77.21	499.96
10.87000	2860.61	93.26	171.57	2842.85	75.10	139.50	2483.99	107.45	58.35	2478.23	119.08	109.38	2164.08	-22.75	38.78	2126.49	-24.32	47.79	1940.68	-58.37	70.70	1947.48	-62.16	111.51	2349.18	5.12	1360.96	0.00	0.00	0.00	2436.73	-54.05	1763.94	2417.04	58.86	1777.10	2011.38	-89.20	1744.35	2256.68	31.03	1717.85	487.86	-313.25	79.56	1083.67	-327.75	77.37	500.65
10.88000	2863.53	90.16	162.61	2845.12	74.02	134.32	2483.99	107.45	58.35	2478.23	119.08	109.38	2164.16	-22.47	38.87	2127.14	-24.39	47.89	1942.11	-58.76	73.75	1949.88	-62.34	114.21	2359.71	5.64	1360.26	0.00	0.00	0.00	2444.22	-53.49	1762.99	2427.73	60.22	1776.13	2011.38	-89.20	1744.35	2267.35	33.15	1716.84	487.85	-313.19	79.39	1083.43	-327.67	77.35	500.38
10.89000	2867.07	87.59	153.39	2846.90	73.03	128.88	2483.99	107.45	58.35	2478.23	119.08	109.38	2164.29	-22.93	38.67	2127.03	-24.46	47.59	1943.66	-59.37	77.08	1952.41	-62.51	117.28	2370.60	6.11	1359.66	0.00	0.00	0.00	2449.77	-52.98	1762.40	2439.00	61.17	1775.52	2011.38	-89.20	1744.35	2278.62	34.87	1715.99	487.88	-313.08	79.38	1083.08	-327.70	77.28	500.25
[truncated: 75 more rows]
[truncated: 35 more columns]
