# Supplementary material for: The impact of mobile phone use on where we look and how we walk when negotiating floor based obstacles
Source: PLoS One. 2017 Jun 30;12(6):e0179802. doi: 10.1371/journal.pone.0179802 (PMC5493336; doi:10.1371/journal.pone.0179802)
Supplement: S1 File — (ZIP) [file pone.0179802.s001.zip › Gait/PP11/JS obs talk 2.txt]

CODAmotion Analysis Text
Codamotion Analysis Text Save of: JS obs talk 2.mdf
Time	Markers
Time	1:LTOE.X	1:LTOE.Y	1:LTOE.Z	2:L2nd.X	2:L2nd.Y	2:L2nd.Z	3:LHEE.X	3:LHEE.Y	3:LHEE.Z	4:LANK.X	4:LANK.Y	4:LANK.Z	5:RTOE.X	5:RTOE.Y	5:RTOE.Z	6:R2nd.X	6:R2nd.Y	6:R2nd.Z	7:RHEE.X	7:RHEE.Y	7:RHEE.Z	8:RANK.X	8:RANK.Y	8:RANK.Z	9:STRN.X	9:STRN.Y	9:STRN.Z	10:Marker 10.X	10:Marker 10.Y	10:Marker 10.Z	11:FRHD.X	11:FRHD.Y	11:FRHD.Z	12:FLHD.X	12:FLHD.Y	12:FLHD.Z	13:BRHD.X	13:BRHD.Y	13:BRHD.Z	14:BLHD.X	14:BLHD.Y	14:BLHD.Z	15:BLSTEP.X	15:BLSTEP.Y	15:BLSTEP.Z	16:FLSTEP.X	16:FLSTEP.Y	16:FLSTEP.Z	17:BRSTEP.X
(s)	(mm)	(mm)	(mm)	(mm)	(mm)	(mm)	(mm)	(mm)	(mm)	(mm)	(mm)	(mm)	(mm)	(mm)	(mm)	(mm)	(mm)	(mm)	(mm)	(mm)	(mm)	(mm)	(mm)	(mm)	(mm)	(mm)	(mm)	(mm)	(mm)	(mm)	(mm)	(mm)	(mm)	(mm)	(mm)	(mm)	(mm)	(mm)	(mm)	(mm)	(mm)	(mm)	(mm)	(mm)	(mm)	(mm)	(mm)	(mm)	(mm)
0.00000	-3599.47	181.16	-8.58	-3618.19	180.81	33.48	-3656.58	-16.91	6.15	-3580.56	-25.11	42.65	-4017.99	-98.81	21.41	-4100.77	-59.01	34.47	-1881.46	91.99	320.34	-1864.43	74.77	314.47	-4032.59	-0.96	1343.01	0.00	0.00	0.00	-3528.24	29.28	1713.22	-4044.71	-149.53	1757.49	-3067.71	32.82	1319.54	-3013.90	-50.12	1293.78	368.95	-223.24	60.66	803.39	-228.69	57.62	362.42
0.01000	-3599.47	181.16	-8.58	-3618.19	180.81	33.48	-3656.58	-16.91	6.15	-3580.56	-25.11	42.65	-4017.99	-98.81	21.41	-4100.77	-59.01	34.47	-1881.46	91.99	320.34	-1864.43	74.77	314.47	-4032.59	-0.96	1343.01	0.00	0.00	0.00	-3528.24	29.28	1713.22	-4044.71	-149.53	1757.49	-3067.71	32.82	1319.54	-3013.90	-50.12	1293.78	368.95	-223.24	60.66	803.39	-228.69	57.62	362.42
0.02000	-3599.47	181.16	-8.58	-3618.19	180.81	33.48	-3656.58	-16.91	6.15	-3580.56	-25.11	42.65	-4017.99	-98.81	21.41	-4100.77	-59.01	34.47	-1881.46	91.99	320.34	-1864.43	74.77	314.47	-4032.59	-0.96	1343.01	0.00	0.00	0.00	-3528.24	29.28	1713.22	-4044.71	-149.53	1757.49	-3067.71	32.82	1319.54	-3013.90	-50.12	1293.78	368.95	-223.24	60.66	803.39	-228.69	57.62	362.42
0.03000	-3599.47	181.16	-8.58	-3618.19	180.81	33.48	-3656.71	-16.91	6.15	-3580.73	-25.11	42.65	-4017.99	-98.81	21.41	-4100.77	-59.01	34.47	-1881.46	91.99	320.34	-1864.43	74.77	314.47	-4032.59	-0.96	1343.01	0.00	0.00	0.00	-3528.24	29.28	1713.22	-4044.71	-149.53	1757.49	-3068.51	32.82	1319.88	-3014.75	-50.13	1294.15	369.07	-223.32	60.68	803.66	-228.77	57.64	362.56
0.04000	-3599.47	181.16	-8.58	-3618.19	180.81	33.48	-3785.09	-16.46	6.53	-3755.70	-24.94	47.41	-4017.99	-98.81	21.41	-4100.77	-59.01	34.47	-1881.46	91.99	320.34	-1864.43	74.77	314.47	-4032.59	-0.96	1343.01	0.00	0.00	0.00	-3528.24	29.28	1713.22	-4044.71	-149.53	1757.49	-3860.15	40.07	1662.59	-3868.87	-64.09	1666.06	485.07	-294.00	79.73	1082.61	-308.35	77.44	498.71
0.05000	-3599.47	181.16	-8.58	-3618.19	180.81	33.48	-3751.79	-15.97	11.20	-3781.93	-26.47	45.20	-4017.99	-98.81	21.41	-4100.77	-59.01	34.47	-1881.46	91.99	320.34	-1864.43	74.77	314.47	-4032.59	-0.96	1343.01	0.00	0.00	0.00	-3528.24	29.28	1713.22	-4044.71	-149.53	1757.49	-3901.44	39.47	1665.06	-3843.00	-63.56	1664.96	485.96	-293.79	79.76	1082.92	-308.32	77.63	498.68
0.06000	-3599.47	181.16	-8.58	-3618.19	180.81	33.48	-3777.69	-16.01	8.32	-3780.06	-25.11	43.81	-4017.99	-98.81	21.41	-4100.77	-59.01	34.47	-1881.46	91.99	320.34	-1864.43	74.77	314.47	-4032.59	-0.96	1343.01	0.00	0.00	0.00	-3528.24	29.28	1713.22	-4044.71	-149.53	1757.49	-3887.98	40.04	1663.27	-3831.54	-66.14	1663.56	485.49	-293.93	79.74	1083.07	-308.22	77.81	499.49
0.07000	-3599.47	181.16	-8.58	-3618.19	180.81	33.48	-3773.54	-16.54	7.68	-3775.34	-25.18	44.61	-4017.99	-98.81	21.41	-4100.77	-59.01	34.47	-1881.46	91.99	320.34	-1864.43	74.77	314.47	-4032.59	-0.96	1343.01	0.00	0.00	0.00	-3528.24	29.28	1713.22	-4044.71	-149.53	1757.49	-3869.70	38.52	1661.25	-3877.07	-67.12	1665.31	485.20	-294.02	79.68	1082.66	-308.06	77.66	499.56
0.08000	-3599.47	181.16	-8.58	-3618.19	180.81	33.48	-3783.14	-16.55	7.15	-3780.65	-25.36	43.95	-4017.99	-98.81	21.41	-4100.77	-59.01	34.47	-1881.46	91.99	320.34	-1864.43	74.77	314.47	-4032.59	-0.96	1343.01	0.00	0.00	0.00	-3528.24	29.28	1713.22	-4044.71	-149.53	1757.49	-3915.39	38.24	1661.96	-3828.53	-66.85	1663.74	485.16	-294.08	79.59	1082.72	-308.16	77.64	499.46
0.09000	-3599.47	181.16	-8.58	-3618.19	180.81	33.48	-3779.30	-16.49	7.31	-3760.25	-25.96	46.23	-4017.99	-98.81	21.41	-4100.77	-59.01	34.47	-1881.46	91.99	320.34	-1864.43	74.77	314.47	-4032.59	-0.96	1343.01	0.00	0.00	0.00	-3528.24	29.28	1713.22	-4044.71	-149.53	1757.49	-3877.06	35.56	1661.77	-3881.91	-69.76	1665.64	485.19	-293.99	79.64	1082.73	-308.30	77.54	499.52
0.10000	-3599.47	181.16	-8.58	-3618.19	180.81	33.48	-3784.13	-16.41	7.27	-3772.91	-26.11	44.13	-4017.99	-98.81	21.41	-4100.77	-59.01	34.47	-1881.46	91.99	320.34	-1864.43	74.77	314.47	-4032.59	-0.96	1343.01	0.00	0.00	0.00	-3528.24	29.28	1713.22	-4044.71	-149.53	1757.49	-3845.24	34.62	1660.33	-3853.80	-69.18	1664.70	485.61	-293.99	79.74	1082.60	-308.21	77.58	498.76
0.11000	-3599.47	181.16	-8.58	-3618.19	180.81	33.48	-3785.69	-16.81	6.76	-3767.38	-25.70	45.44	-4017.99	-98.81	21.41	-4100.77	-59.01	34.47	-1881.46	91.99	320.34	-1864.43	74.77	314.47	-4032.59	-0.96	1343.01	0.00	0.00	0.00	-3528.24	29.28	1713.22	-4044.71	-149.53	1757.49	-3906.69	34.79	1663.48	-3869.00	-68.48	1664.21	486.25	-293.96	79.83	1082.99	-308.19	77.66	498.60
0.12000	-3599.47	181.16	-8.58	-3618.19	180.81	33.48	-3780.04	-15.23	7.13	-3762.73	-25.28	45.70	-4017.99	-98.81	21.41	-4100.77	-59.01	34.47	-1881.46	91.99	320.34	-1864.43	74.77	314.47	-4032.59	-0.96	1343.01	0.00	0.00	0.00	-3528.24	29.28	1713.22	-4044.71	-149.53	1757.49	-3883.11	33.13	1661.84	-3838.07	-67.89	1661.30	485.19	-294.19	79.52	1082.65	-308.45	77.44	498.96
0.13000	-3599.47	181.16	-8.58	-3618.19	180.81	33.48	-3760.69	-14.84	10.29	-3782.87	-26.34	43.81	-4017.99	-98.81	21.41	-4100.77	-59.01	34.47	-1881.46	91.99	320.34	-1864.43	74.77	314.47	-4032.59	-0.96	1343.01	0.00	0.00	0.00	-3528.24	29.28	1713.22	-4044.71	-149.53	1757.49	-3839.15	34.55	1659.95	-3835.42	-69.91	1662.13	485.37	-293.91	79.78	1082.37	-308.25	77.54	499.01
0.14000	-3599.47	181.16	-8.58	-3618.19	180.81	33.48	-3771.80	-15.80	9.29	-3788.85	-27.06	41.95	-4017.99	-98.81	21.41	-4100.77	-59.01	34.47	-1881.46	91.99	320.34	-1864.43	74.77	314.47	-4032.59	-0.96	1343.01	0.00	0.00	0.00	-3528.24	29.28	1713.22	-4044.71	-149.53	1757.49	-3842.90	33.21	1660.49	-3867.42	-70.89	1664.24	485.42	-293.88	79.82	1082.45	-308.36	77.38	499.20
0.15000	-3599.47	181.16	-8.58	-3618.19	180.81	33.48	-3762.24	-15.74	10.80	-3782.67	-26.36	42.50	-4017.99	-98.81	21.41	-4100.77	-59.01	34.47	-1881.46	91.99	320.34	-1864.43	74.77	314.47	-4032.59	-0.96	1343.01	0.00	0.00	0.00	-3528.24	29.28	1713.22	-4044.71	-149.53	1757.49	-3840.94	31.21	1661.98	-3841.73	-72.96	1663.55	485.61	-293.90	79.74	1082.30	-308.27	77.34	499.62
0.16000	-3599.47	181.16	-8.58	-3618.19	180.81	33.48	-3775.94	-15.38	8.51	-3764.62	-26.94	45.30	-4017.99	-98.81	21.41	-4100.77	-59.01	34.47	-1881.46	91.99	320.34	-1864.43	74.77	314.47	-4032.59	-0.96	1343.01	0.00	0.00	0.00	-3528.24	29.28	1713.22	-4044.71	-149.53	1757.49	-3892.98	31.03	1665.03	-3845.03	-72.11	1662.63	485.44	-293.83	79.71	1082.36	-308.32	77.47	498.72
0.17000	-3599.47	181.16	-8.58	-3618.19	180.81	33.48	-3763.12	-16.23	11.58	-3792.49	-26.29	41.21	-4017.99	-98.81	21.41	-4100.77	-59.01	34.47	-1881.46	91.99	320.34	-1864.43	74.77	314.47	-4032.59	-0.96	1343.01	0.00	0.00	0.00	-3528.24	29.28	1713.22	-4044.71	-149.53	1757.49	-3859.17	30.67	1664.80	-3873.36	-73.43	1664.48	485.29	-293.89	79.58	1082.86	-307.91	77.76	498.84
0.18000	-3599.47	181.16	-8.58	-3618.19	180.81	33.48	-3757.81	-15.64	11.86	-3792.63	-26.07	41.65	-4017.99	-98.81	21.41	-4100.77	-59.01	34.47	-1881.46	91.99	320.34	-1864.43	74.77	314.47	-4032.59	-0.96	1343.01	0.00	0.00	0.00	-3528.24	29.28	1713.22	-4044.71	-149.53	1757.49	-3913.03	27.83	1665.69	-3894.31	-74.50	1667.33	485.86	-294.15	79.69	1083.01	-308.30	77.70	497.98
0.19000	-3599.47	181.16	-8.58	-3618.19	180.81	33.48	-3754.42	-15.66	13.09	-3746.79	-25.15	47.56	-4017.99	-98.81	21.41	-4100.77	-59.01	34.47	-1881.46	91.99	320.34	-1864.43	74.77	314.47	-4032.59	-0.96	1343.01	0.00	0.00	0.00	-3528.24	29.28	1713.22	-4044.71	-149.53	1757.49	-3896.04	28.03	1666.71	-3883.54	-76.01	1667.53	484.96	-294.23	79.48	1082.90	-308.09	77.56	497.96
0.20000	-3599.47	181.16	-8.58	-3618.19	180.81	33.48	-3769.15	-16.09	10.29	-3777.53	-26.97	44.10	-4017.99	-98.81	21.41	-4100.77	-59.01	34.47	-1881.46	91.99	320.34	-1864.43	74.77	314.47	-4032.59	-0.96	1343.01	0.00	0.00	0.00	-3528.24	29.28	1713.22	-4044.71	-149.53	1757.49	-3893.12	27.92	1668.64	-3881.80	-76.05	1666.99	484.83	-293.99	79.50	1082.88	-308.23	77.50	499.54
0.21000	-3599.47	181.16	-8.58	-3618.19	180.81	33.48	-3783.77	-17.15	8.23	-3755.50	-26.41	46.91	-4017.99	-98.81	21.41	-4100.77	-59.01	34.47	-1881.46	91.99	320.34	-1864.43	74.77	314.47	-4032.59	-0.96	1343.01	0.00	0.00	0.00	-3528.24	29.28	1713.22	-4044.71	-149.53	1757.49	-3894.01	26.91	1669.50	-3883.76	-78.18	1668.15	484.88	-293.96	79.55	1082.45	-308.24	77.25	499.18
0.22000	-3599.47	181.16	-8.58	-3618.19	180.81	33.48	-3759.36	-15.55	11.41	-3763.85	-27.03	45.55	-4017.99	-98.81	21.41	-4100.77	-59.01	34.47	-1881.46	91.99	320.34	-1864.43	74.77	314.47	-4032.59	-0.96	1343.01	0.00	0.00	0.00	-3528.24	29.28	1713.22	-4044.71	-149.53	1757.49	-3881.25	26.53	1669.88	-3889.42	-75.99	1668.74	485.97	-294.11	79.73	1083.31	-308.06	77.76	499.22
0.23000	-3599.47	181.16	-8.58	-3618.19	180.81	33.48	-3781.34	-16.22	7.80	-3771.20	-25.93	45.08	-4017.99	-98.81	21.41	-4100.77	-59.01	34.47	-1881.46	91.99	320.34	-1864.43	74.77	314.47	-4032.59	-0.96	1343.01	0.00	0.00	0.00	-3528.24	29.28	1713.22	-4044.71	-149.53	1757.49	-3871.52	24.40	1668.87	-3869.21	-75.76	1668.68	485.89	-294.28	79.74	1083.07	-308.44	77.56	498.70
0.24000	-3599.47	181.16	-8.58	-3618.19	180.81	33.48	-3738.83	-15.66	15.28	-3756.26	-26.33	46.79	-4017.99	-98.81	21.41	-4100.77	-59.01	34.47	-1881.46	91.99	320.34	-1864.43	74.77	314.47	-4032.59	-0.96	1343.01	0.00	0.00	0.00	-3528.24	29.28	1713.22	-4044.71	-149.53	1757.49	-3876.75	26.68	1670.03	-3842.56	-75.78	1667.07	484.71	-294.48	79.51	1082.44	-308.45	77.57	498.28
0.25000	-3599.47	181.16	-8.58	-3618.19	180.81	33.48	-3767.14	-16.04	9.70	-3762.99	-26.37	44.72	-4017.99	-98.81	21.41	-4100.77	-59.01	34.47	-1881.46	91.99	320.34	-1864.43	74.77	314.47	-4032.59	-0.96	1343.01	0.00	0.00	0.00	-3528.24	29.28	1713.22	-4044.71	-149.53	1757.49	-3874.62	25.30	1670.58	-3874.16	-76.20	1667.79	484.98	-294.11	79.55	1082.26	-308.36	77.32	498.58
0.26000	-3599.47	181.16	-8.58	-3618.19	180.81	33.48	-3797.03	-16.61	6.23	-3768.20	-25.87	44.60	-4017.99	-98.81	21.41	-4100.77	-59.01	34.47	-1881.46	91.99	320.34	-1864.43	74.77	314.47	-4032.59	-0.96	1343.01	0.00	0.00	0.00	-3528.24	29.28	1713.22	-4044.71	-149.53	1757.49	-3871.58	25.98	1670.61	-3878.34	-76.50	1669.17	485.28	-294.23	79.58	1082.40	-308.34	77.36	499.81
0.27000	-3599.47	181.16	-8.58	-3618.19	180.81	33.48	-3793.18	-16.37	5.98	-3759.53	-25.98	46.55	-4017.99	-98.81	21.41	-4100.77	-59.01	34.47	-1881.46	91.99	320.34	-1864.43	74.77	314.47	-4032.59	-0.96	1343.01	0.00	0.00	0.00	-3528.24	29.28	1713.22	-4044.71	-149.53	1757.49	-3882.55	24.05	1672.15	-3882.73	-79.27	1669.19	486.01	-293.95	79.90	1082.59	-308.26	77.54	499.75
0.28000	-3599.47	181.16	-8.58	-3618.19	180.81	33.48	-3757.31	-16.70	11.75	-3785.69	-26.28	42.37	-4017.99	-98.81	21.41	-4100.77	-59.01	34.47	-1881.46	91.99	320.34	-1864.43	74.77	314.47	-4032.59	-0.96	1343.01	0.00	0.00	0.00	-3528.24	29.28	1713.22	-4044.71	-149.53	1757.49	-3878.52	24.99	1672.04	-3852.94	-78.61	1668.40	485.71	-293.61	79.77	1082.51	-308.64	77.39	499.19
0.29000	-3599.47	181.16	-8.58	-3618.19	180.81	33.48	-3765.72	-16.49	9.98	-3764.79	-25.84	45.29	-4017.99	-98.81	21.41	-4100.77	-59.01	34.47	-1881.46	91.99	320.34	-1864.43	74.77	314.47	-4032.59	-0.96	1343.01	0.00	0.00	0.00	-3528.24	29.28	1713.22	-4044.71	-149.53	1757.49	-3878.89	24.24	1671.86	-3847.33	-77.68	1668.05	486.00	-293.99	79.74	1083.34	-308.40	77.70	498.68
0.30000	-3599.47	181.16	-8.58	-3618.19	180.81	33.48	-3772.83	-17.11	8.04	-3746.39	-26.64	48.79	-4017.99	-98.81	21.41	-4100.77	-59.01	34.47	-1881.46	91.99	320.34	-1864.43	74.77	314.47	-4032.59	-0.96	1343.01	0.00	0.00	0.00	-3528.24	29.28	1713.22	-4044.71	-149.53	1757.49	-3893.06	23.17	1672.90	-3872.63	-78.58	1668.46	486.12	-294.04	79.91	1082.93	-308.07	77.82	499.06
0.31000	-3599.47	181.16	-8.58	-3618.19	180.81	33.48	-3780.41	-16.14	8.01	-3770.38	-26.52	44.62	-4017.99	-98.81	21.41	-4100.77	-59.01	34.47	-1881.46	91.99	320.34	-1864.43	74.77	314.47	-4032.59	-0.96	1343.01	0.00	0.00	0.00	-3528.24	29.28	1713.22	-4044.71	-149.53	1757.49	-3869.12	24.26	1672.53	-3851.56	-78.70	1668.76	485.79	-293.95	79.78	1082.21	-308.26	77.62	499.91
0.32000	-3599.47	181.16	-8.58	-3618.19	180.81	33.48	-3799.58	-17.30	4.28	-3764.90	-26.40	45.07	-4017.99	-98.81	21.41	-4100.77	-59.01	34.47	-1881.46	91.99	320.34	-1864.43	74.77	314.47	-4032.59	-0.96	1343.01	0.00	0.00	0.00	-3528.24	29.28	1713.22	-4044.71	-149.53	1757.49	-3902.34	23.93	1673.32	-3847.76	-78.57	1668.71	486.13	-294.15	79.67	1082.53	-308.18	77.62	499.50
0.33000	-3599.47	181.16	-8.58	-3618.19	180.81	33.48	-3797.17	-17.18	4.56	-3752.78	-26.41	46.61	-4017.99	-98.81	21.41	-4100.77	-59.01	34.47	-1881.46	91.99	320.34	-1864.43	74.77	314.47	-4032.59	-0.96	1343.01	0.00	0.00	0.00	-3528.24	29.28	1713.22	-4044.71	-149.53	1757.49	-3885.57	24.06	1673.43	-3848.41	-77.07	1669.40	485.61	-294.24	79.58	1082.35	-308.32	77.51	499.66
0.34000	-3599.47	181.16	-8.58	-3618.19	180.81	33.48	-3771.91	-17.30	8.83	-3776.73	-27.66	44.65	-4017.99	-98.81	21.41	-4100.77	-59.01	34.47	-1881.46	91.99	320.34	-1864.43	74.77	314.47	-4032.59	-0.96	1343.01	0.00	0.00	0.00	-3528.24	29.28	1713.22	-4044.71	-149.53	1757.49	-3875.84	24.01	1672.32	-3860.16	-76.47	1670.11	486.06	-293.85	79.74	1082.33	-308.57	77.37	498.21
0.35000	-3599.47	181.16	-8.58	-3618.19	180.81	33.48	-3785.20	-16.88	6.59	-3775.99	-28.09	43.33	-4017.99	-98.81	21.41	-4100.77	-59.01	34.47	-1881.46	91.99	320.34	-1864.43	74.77	314.47	-4032.59	-0.96	1343.01	0.00	0.00	0.00	-3528.24	29.28	1713.22	-4044.71	-149.53	1757.49	-3905.04	23.26	1672.76	-3854.89	-74.83	1669.40	485.38	-294.11	79.57	1082.85	-308.44	77.56	498.42
0.36000	-3599.47	181.16	-8.58	-3618.19	180.81	33.48	-3760.41	-16.88	10.96	-3783.48	-26.02	42.25	-4017.99	-98.81	21.41	-4100.77	-59.01	34.47	-1881.46	91.99	320.34	-1864.43	74.77	314.47	-4032.59	-0.96	1343.01	0.00	0.00	0.00	-3528.24	29.28	1713.22	-4044.71	-149.53	1757.49	-3893.08	23.66	1672.39	-3873.31	-76.75	1669.48	485.13	-294.12	79.62	1082.35	-308.49	77.38	499.29
0.37000	-3599.47	181.16	-8.58	-3618.19	180.81	33.48	-3775.31	-16.25	8.69	-3760.24	-27.15	46.10	-4017.99	-98.81	21.41	-4100.77	-59.01	34.47	-1881.46	91.99	320.34	-1864.43	74.77	314.47	-4032.59	-0.96	1343.01	0.00	0.00	0.00	-3528.24	29.28	1713.22	-4044.71	-149.53	1757.49	-3862.61	24.99	1670.72	-3864.61	-76.92	1668.95	485.34	-293.99	79.71	1083.29	-308.47	77.66	499.02
0.38000	-3599.47	181.16	-8.58	-3618.19	180.81	33.48	-3789.71	-17.57	6.17	-3776.31	-26.27	43.24	-4017.99	-98.81	21.41	-4100.77	-59.01	34.47	-1881.46	91.99	320.34	-1864.43	74.77	314.47	-4032.59	-0.96	1343.01	0.00	0.00	0.00	-3528.24	29.28	1713.22	-4044.71	-149.53	1757.49	-3839.95	26.02	1670.18	-3843.85	-74.56	1668.68	485.77	-293.83	79.86	1082.79	-308.40	77.64	499.83
0.39000	-3599.47	181.16	-8.58	-3618.19	180.81	33.48	-3794.85	-18.01	5.04	-3757.40	-26.86	46.81	-4017.99	-98.81	21.41	-4100.77	-59.01	34.47	-1881.46	91.99	320.34	-1864.43	74.77	314.47	-4032.59	-0.96	1343.01	0.00	0.00	0.00	-3528.24	29.28	1713.22	-4044.71	-149.53	1757.49	-3894.10	26.46	1671.11	-3872.32	-73.68	1670.03	485.34	-293.79	79.73	1082.83	-308.19	77.72	498.85
0.40000	-3599.47	181.16	-8.58	-3618.19	180.81	33.48	-3786.57	-17.15	5.66	-3763.91	-26.77	45.97	-4017.99	-98.81	21.41	-4100.77	-59.01	34.47	-1881.46	91.99	320.34	-1864.43	74.77	314.47	-4032.59	-0.96	1343.01	0.00	0.00	0.00	-3528.24	29.28	1713.22	-4044.71	-149.53	1757.49	-3909.42	26.44	1671.44	-3856.92	-72.92	1669.18	485.26	-293.93	79.57	1082.68	-308.29	77.61	498.50
0.41000	-3599.47	181.16	-8.58	-3618.19	180.81	33.48	-3787.69	-16.41	6.42	-3783.82	-27.07	42.88	-4017.99	-98.81	21.41	-4100.77	-59.01	34.47	-1881.46	91.99	320.34	-1864.43	74.77	314.47	-4032.59	-0.96	1343.01	0.00	0.00	0.00	-3528.24	29.28	1713.22	-4044.71	-149.53	1757.49	-3914.26	27.65	1671.97	-3883.93	-73.13	1669.95	484.71	-293.88	79.53	1082.50	-307.97	77.58	498.82
0.42000	-3599.47	181.16	-8.58	-3618.19	180.81	33.48	-3782.71	-17.42	7.45	-3764.29	-26.57	45.13	-4017.99	-98.81	21.41	-4100.77	-59.01	34.47	-1881.46	91.99	320.34	-1864.43	74.77	314.47	-4032.59	-0.96	1343.01	0.00	0.00	0.00	-3528.24	29.28	1713.22	-4044.71	-149.53	1757.49	-3876.70	27.19	1670.36	-3890.51	-72.19	1670.13	484.91	-294.10	79.58	1082.84	-308.22	77.71	499.06
0.43000	-3599.47	181.16	-8.58	-3618.19	180.81	33.48	-3760.26	-17.09	9.91	-3784.44	-26.86	42.23	-4017.99	-98.81	21.41	-4100.77	-59.01	34.47	-1881.46	91.99	320.34	-1864.43	74.77	314.47	-4032.59	-0.96	1343.01	0.00	0.00	0.00	-3528.24	29.28	1713.22	-4044.71	-149.53	1757.49	-3909.59	26.46	1671.21	-3871.55	-72.65	1668.58	485.47	-294.16	79.68	1083.00	-308.25	77.75	498.47
0.44000	-3599.47	181.16	-8.58	-3618.19	180.81	33.48	-3760.02	-16.91	11.79	-3782.43	-26.94	43.91	-4017.99	-98.81	21.41	-4100.77	-59.01	34.47	-1881.46	91.99	320.34	-1864.43	74.77	314.47	-4032.59	-0.96	1343.01	0.00	0.00	0.00	-3528.24	29.28	1713.22	-4044.71	-149.53	1757.49	-3912.06	27.98	1671.30	-3846.05	-70.34	1669.25	485.39	-294.17	79.66	1082.31	-308.41	77.38	499.51
0.45000	-3599.47	181.16	-8.58	-3618.19	180.81	33.48	-3781.40	-16.95	7.20	-3753.80	-26.95	46.41	-4017.99	-98.81	21.41	-4100.77	-59.01	34.47	-1881.46	91.99	320.34	-1864.43	74.77	314.47	-4032.59	-0.96	1343.01	0.00	0.00	0.00	-3528.24	29.28	1713.22	-4044.71	-149.53	1757.49	-3916.82	28.45	1671.27	-3868.99	-68.21	1669.47	485.43	-293.93	79.71	1082.84	-308.15	77.55	498.87
0.46000	-3599.47	181.16	-8.58	-3618.19	180.81	33.48	-3782.27	-17.06	7.87	-3784.70	-26.53	41.60	-4017.99	-98.81	21.41	-4100.77	-59.01	34.47	-1881.46	91.99	320.34	-1864.43	74.77	314.47	-4032.59	-0.96	1343.01	0.00	0.00	0.00	-3528.24	29.28	1713.22	-4044.71	-149.53	1757.49	-3921.50	28.91	1671.25	-3869.30	-66.99	1670.72	485.08	-293.71	79.63	1082.49	-308.19	77.54	498.70
0.47000	-3599.47	181.16	-8.58	-3618.19	180.81	33.48	-3776.64	-16.93	8.13	-3778.04	-26.65	42.59	-4017.99	-98.81	21.41	-4100.77	-59.01	34.47	-1881.46	91.99	320.34	-1864.43	74.77	314.47	-4032.59	-0.96	1343.01	0.00	0.00	0.00	-3528.24	29.28	1713.22	-4044.71	-149.53	1757.49	-3926.10	29.37	1671.23	-3871.87	-66.65	1671.32	485.59	-293.99	79.69	1082.89	-308.03	77.78	498.86
0.48000	-3599.47	181.16	-8.58	-3618.19	180.81	33.48	-3797.76	-16.70	4.50	-3767.02	-26.61	44.65	-4017.99	-98.81	21.41	-4100.77	-59.01	34.47	-1881.46	91.99	320.34	-1864.43	74.77	314.47	-4032.59	-0.96	1343.01	0.00	0.00	0.00	-3528.24	29.28	1713.22	-4044.71	-149.53	1757.49	-3930.62	29.82	1671.22	-3892.00	-65.01	1671.43	485.71	-294.17	79.82	1082.66	-307.90	77.80	498.73
0.49000	-3599.47	181.16	-8.58	-3618.19	180.81	33.48	-3777.62	-16.25	7.91	-3768.14	-25.49	46.09	-4017.99	-98.81	21.41	-4100.77	-59.01	34.47	-1881.46	91.99	320.34	-1864.43	74.77	314.47	-4032.59	-0.96	1343.01	0.00	0.00	0.00	-3528.24	29.28	1713.22	-4044.71	-149.53	1757.49	-3935.07	30.27	1671.21	-3883.06	-65.21	1670.30	485.77	-293.89	79.79	1082.63	-308.09	77.66	498.87
0.50000	-3599.47	181.16	-8.58	-3618.19	180.81	33.48	-3762.06	-16.69	11.07	-3774.85	-26.50	44.09	-4017.99	-98.81	21.41	-4100.77	-59.01	34.47	-1881.46	91.99	320.34	-1864.43	74.77	314.47	-4032.59	-0.96	1343.01	0.00	0.00	0.00	-3528.24	29.28	1713.22	-4044.71	-149.53	1757.49	-3939.44	30.71	1671.21	-3897.10	-62.69	1671.35	486.08	-293.92	79.78	1082.85	-308.09	77.64	498.85
0.51000	-3599.47	181.16	-8.58	-3618.19	180.81	33.48	-3794.84	-17.27	5.13	-3797.43	-26.14	40.39	-4017.99	-98.81	21.41	-4100.77	-59.01	34.47	-1881.46	91.99	320.34	-1864.43	74.77	314.47	-4032.59	-0.96	1343.01	0.00	0.00	0.00	-3528.24	29.28	1713.22	-4044.71	-149.53	1757.49	-3943.73	31.15	1671.21	-3883.13	-61.45	1670.00	485.48	-293.95	79.73	1082.04	-308.27	77.34	499.24
0.52000	-3599.47	181.16	-8.58	-3618.19	180.81	33.48	-3773.11	-16.84	8.58	-3777.12	-25.48	43.08	-4017.99	-98.81	21.41	-4100.77	-59.01	34.47	-1881.46	91.99	320.34	-1864.43	74.77	314.47	-4032.59	-0.96	1343.01	0.00	0.00	0.00	-3528.24	29.28	1713.22	-4044.71	-149.53	1757.49	-3947.95	31.58	1671.21	-3863.47	-57.38	1670.42	485.18	-293.82	79.59	1082.41	-308.23	77.44	499.53
0.53000	-3599.47	181.16	-8.58	-3618.19	180.81	33.48	-3765.15	-16.35	10.06	-3758.46	-25.12	45.87	-4017.99	-98.81	21.41	-4100.77	-59.01	34.47	-1881.46	91.99	320.34	-1864.43	74.77	314.47	-4032.59	-0.96	1343.01	0.00	0.00	0.00	-3528.24	29.28	1713.22	-4044.71	-149.53	1757.49	-3952.08	32.00	1671.22	-3887.18	-55.56	1671.77	485.06	-293.81	79.68	1083.08	-308.45	77.61	498.81
0.54000	-3599.47	181.16	-8.58	-3618.19	180.81	33.48	-3792.15	-15.96	5.40	-3781.40	-24.58	41.60	-4017.99	-98.81	21.41	-4100.77	-59.01	34.47	-1881.46	91.99	320.34	-1864.43	74.77	314.47	-4032.59	-0.96	1343.01	0.00	0.00	0.00	-3528.24	29.28	1713.22	-4044.71	-149.53	1757.49	-3956.14	32.42	1671.23	-3888.95	-54.57	1671.29	485.44	-294.03	79.62	1082.49	-308.35	77.43	499.39
0.55000	-3599.47	181.16	-8.58	-3618.19	180.81	33.48	-3808.25	-15.68	3.42	-3810.01	-25.39	37.01	-4017.99	-98.81	21.41	-4100.77	-59.01	34.47	-1881.46	91.99	320.34	-1864.43	74.77	314.47	-4032.59	-0.96	1343.01	0.00	0.00	0.00	-3528.24	29.28	1713.22	-4044.71	-149.53	1757.49	-3960.13	32.83	1671.24	-3896.72	-50.17	1672.36	485.25	-293.96	79.53	1082.35	-308.11	77.53	499.32
0.56000	-3599.47	181.16	-8.58	-3618.19	180.81	33.48	-3793.88	-16.34	5.65	-3804.82	-24.62	38.17	-4017.99	-98.81	21.41	-4100.77	-59.01	34.47	-1881.46	91.99	320.34	-1864.43	74.77	314.47	-4032.59	-0.96	1343.01	0.00	0.00	0.00	-3528.24	29.28	1713.22	-4044.71	-149.53	1757.49	-3964.03	33.24	1671.26	-3895.15	-47.56	1672.60	484.92	-293.81	79.60	1082.74	-308.54	77.51	499.58
0.57000	-3599.47	181.16	-8.58	-3618.19	180.81	33.48	-3773.26	-15.83	9.02	-3813.47	-24.40	36.49	-4017.99	-98.81	21.41	-4100.77	-59.01	34.47	-1881.46	91.99	320.34	-1864.43	74.77	314.47	-4032.59	-0.96	1343.01	0.00	0.00	0.00	-3528.24	29.28	1713.22	-4044.71	-149.53	1757.49	-3967.86	33.64	1671.29	-3935.98	-45.75	1673.81	485.26	-294.03	79.69	1082.40	-308.45	77.25	499.50
0.58000	-3599.47	181.16	-8.58	-3618.19	180.81	33.48	-3799.06	-16.46	5.19	-3780.40	-24.77	42.14	-4017.99	-98.81	21.41	-4100.77	-59.01	34.47	-1881.46	91.99	320.34	-1864.43	74.77	314.47	-4032.59	-0.96	1343.01	0.00	0.00	0.00	-3528.24	29.28	1713.22	-4044.71	-149.53	1757.49	-3971.62	34.04	1671.31	-3874.49	-41.81	1672.99	485.32	-294.13	79.68	1082.65	-308.24	77.41	499.40
0.59000	-3599.47	181.16	-8.58	-3618.19	180.81	33.48	-3769.77	-15.63	9.39	-3796.63	-25.02	39.77	-4017.99	-98.81	21.41	-4100.77	-59.01	34.47	-1881.46	91.99	320.34	-1864.43	74.77	314.47	-4032.59	-0.96	1343.01	0.00	0.00	0.00	-3528.24	29.28	1713.22	-4044.71	-149.53	1757.49	-3975.29	34.43	1671.35	-3845.68	-37.60	1674.82	485.34	-293.84	79.73	1082.58	-308.18	77.56	498.66
0.60000	-3599.47	181.16	-8.58	-3618.19	180.81	33.48	-3772.21	-15.48	9.21	-3787.49	-23.99	42.32	-4017.99	-98.81	21.41	-4100.77	-59.01	34.47	-1881.46	91.99	320.34	-1864.43	74.77	314.47	-4032.59	-0.96	1343.01	0.00	0.00	0.00	-3528.24	29.28	1713.22	-4044.71	-149.53	1757.49	-3978.90	34.82	1671.38	-3868.59	-35.83	1675.02	485.41	-294.09	79.62	1082.91	-308.19	77.52	498.18
0.61000	-3599.47	181.16	-8.58	-3618.19	180.81	33.48	-3783.38	-15.38	6.49	-3770.93	-23.77	45.47	-4017.99	-98.81	21.41	-4100.77	-59.01	34.47	-1881.46	91.99	320.34	-1864.43	74.77	314.47	-4032.59	-0.96	1343.01	0.00	0.00	0.00	-3528.24	29.28	1713.22	-4044.71	-149.53	1757.49	-3982.42	35.20	1671.42	-3906.47	-33.98	1676.49	485.10	-293.95	79.62	1082.20	-308.30	77.36	498.84
0.62000	-3599.47	181.16	-8.58	-3618.19	180.81	33.48	-3781.92	-17.05	8.00	-3772.33	-23.46	45.91	-4017.99	-98.81	21.41	-4100.77	-59.01	34.47	-1881.46	91.99	320.34	-1864.43	74.77	314.47	-4032.59	-0.96	1343.01	0.00	0.00	0.00	-3528.24	29.28	1713.22	-4044.71	-149.53	1757.49	-3985.88	35.57	1671.47	-3918.93	-30.88	1677.16	485.11	-293.77	79.63	1082.10	-308.21	77.33	498.77
0.63000	-3599.47	181.16	-8.58	-3618.19	180.81	33.48	-3769.86	-15.88	8.75	-3757.30	-23.43	48.26	-4017.99	-98.81	21.41	-4100.77	-59.01	34.47	-1881.46	91.99	320.34	-1864.43	74.77	314.47	-4032.59	-0.96	1343.01	0.00	0.00	0.00	-3528.24	29.28	1713.22	-4044.71	-149.53	1757.49	-3989.25	35.94	1671.51	-3915.85	-26.27	1679.89	485.24	-293.91	79.66	1082.29	-308.36	77.38	498.92
0.64000	-3599.47	181.16	-8.58	-3618.19	180.81	33.48	-3774.67	-15.48	8.54	-3759.65	-24.13	48.25	-4017.99	-98.81	21.41	-4100.77	-59.01	34.47	-1881.46	91.99	320.34	-1864.43	74.77	314.47	-4032.59	-0.96	1343.01	0.00	0.00	0.00	-3528.24	29.28	1713.22	-4044.71	-149.53	1757.49	-3992.55	36.31	1671.56	-3929.22	-22.81	1680.48	485.63	-293.99	79.85	1082.29	-308.24	77.50	498.75
0.65000	-3599.47	181.16	-8.58	-3618.19	180.81	33.48	-3759.31	-16.10	11.23	-3757.91	-23.29	48.05	-4017.99	-98.81	21.41	-4100.77	-59.01	34.47	-1881.46	91.99	320.34	-1864.43	74.77	314.47	-4032.59	-0.96	1343.01	0.00	0.00	0.00	-3528.24	29.28	1713.22	-4044.71	-149.53	1757.49	-3995.78	36.66	1671.62	-3939.58	-18.45	1683.40	485.43	-294.18	79.61	1083.08	-308.24	77.70	498.59
0.66000	-3599.47	181.16	-8.58	-3618.19	180.81	33.48	-3768.68	-15.86	9.41	-3781.59	-22.77	45.67	-4017.99	-98.81	21.41	-4100.77	-59.01	34.47	-1881.46	91.99	320.34	-1864.43	74.77	314.47	-4032.59	-0.96	1343.01	0.00	0.00	0.00	-3528.24	29.28	1713.22	-4044.71	-149.53	1757.49	-3998.93	37.02	1671.68	-3964.15	-16.47	1685.72	485.17	-293.83	79.63	1083.18	-308.38	77.80	499.50
0.67000	-3599.47	181.16	-8.58	-3618.19	180.81	33.48	-3758.74	-14.45	10.70	-3747.71	-23.00	50.72	-4017.99	-98.81	21.41	-4100.77	-59.01	34.47	-1881.46	91.99	320.34	-1864.43	74.77	314.47	-4032.59	-0.96	1343.01	0.00	0.00	0.00	-3528.24	29.28	1713.22	-4044.71	-149.53	1757.49	-4002.01	37.36	1671.74	-3965.62	-12.53	1686.87	485.40	-294.18	79.60	1083.52	-308.19	77.89	499.28
0.68000	-3599.47	181.16	-8.58	-3618.19	180.81	33.48	-3758.97	-16.13	10.66	-3774.61	-23.07	47.04	-4017.99	-98.81	21.41	-4100.77	-59.01	34.47	-1881.46	91.99	320.34	-1864.43	74.77	314.47	-4032.59	-0.96	1343.01	0.00	0.00	0.00	-3528.24	29.28	1713.22	-4044.71	-149.53	1757.49	-4005.01	37.71	1671.81	-3964.25	-8.14	1690.48	486.19	-293.90	79.90	1083.12	-308.28	77.75	498.76
0.69000	-3599.47	181.16	-8.58	-3618.19	180.81	33.48	-3786.88	-16.02	6.33	-3765.85	-22.43	48.73	-4017.99	-98.81	21.41	-4100.77	-59.01	34.47	-1881.46	91.99	320.34	-1864.43	74.77	314.47	-4032.59	-0.96	1343.01	0.00	0.00	0.00	-3528.24	29.28	1713.22	-4044.71	-149.53	1757.49	-4007.94	38.04	1671.88	-3978.82	-4.18	1693.28	485.43	-293.96	79.58	1082.68	-308.44	77.46	498.80
0.70000	-3599.47	181.16	-8.58	-3618.19	180.81	33.48	-3766.33	-16.15	9.39	-3767.01	-23.40	49.25	-4017.99	-98.81	21.41	-4100.77	-59.01	34.47	-1881.46	91.99	320.34	-1864.43	74.77	314.47	-4032.59	-0.96	1343.01	0.00	0.00	0.00	-3528.24	29.28	1713.22	-4044.71	-149.53	1757.49	-4010.80	38.38	1671.96	-3984.06	-0.64	1694.90	485.15	-293.95	79.60	1083.01	-308.07	77.62	498.79
0.71000	-3599.47	181.16	-8.58	-3618.19	180.81	33.48	-3774.16	-16.21	7.30	-3760.26	-23.06	50.07	-4017.99	-98.81	21.41	-4100.77	-59.01	34.47	-1881.46	91.99	320.34	-1864.43	74.77	314.47	-4032.59	-0.96	1343.01	0.00	0.00	0.00	-3528.24	29.28	1713.22	-4044.71	-149.53	1757.49	-4013.58	38.70	1672.03	-3993.51	2.31	1697.62	485.78	-293.75	79.77	1082.93	-308.22	77.54	499.08
0.72000	-3599.47	181.16	-8.58	-3618.19	180.81	33.48	-3786.03	-16.76	6.35	-3759.42	-22.92	50.95	-4017.99	-98.81	21.41	-4100.77	-59.01	34.47	-1881.46	91.99	320.34	-1864.43	74.77	314.47	-4032.59	-0.96	1343.01	0.00	0.00	0.00	-3528.24	29.28	1713.22	-4044.71	-149.53	1757.49	-4016.29	39.02	1672.12	-3992.27	6.11	1700.26	484.99	-294.05	79.52	1082.49	-308.33	77.51	498.88
0.73000	-3599.47	181.16	-8.58	-3618.19	180.81	33.48	-3777.52	-16.07	7.63	-3769.30	-23.49	50.68	-4017.99	-98.81	21.41	-4100.77	-59.01	34.47	-1881.46	91.99	320.34	-1864.43	74.77	314.47	-4032.59	-0.96	1343.01	0.00	0.00	0.00	-3528.24	29.28	1713.22	-4044.71	-149.53	1757.49	-4018.92	39.34	1672.20	-3994.00	9.57	1702.53	485.16	-293.95	79.53	1082.79	-308.11	77.69	498.47
0.74000	-3599.47	181.16	-8.58	-3618.19	180.81	33.48	-3786.67	-15.95	6.15	-3750.56	-22.58	52.89	-4017.99	-98.81	21.41	-4100.77	-59.01	34.47	-1881.46	91.99	320.34	-1864.43	74.77	314.47	-4032.59	-0.96	1343.01	0.00	0.00	0.00	-3528.24	29.28	1713.22	-4044.71	-149.53	1757.49	-4021.49	39.65	1672.29	-4024.49	12.05	1706.05	485.00	-293.83	79.62	1082.55	-308.10	77.68	498.73
0.75000	-3599.47	181.16	-8.58	-3618.19	180.81	33.48	-3806.20	-16.42	4.43	-3760.60	-22.27	51.96	-4017.99	-98.81	21.41	-4100.77	-59.01	34.47	-1881.46	91.99	320.34	-1864.43	74.77	314.47	-4032.59	-0.96	1343.01	0.00	0.00	0.00	-3528.24	29.28	1713.22	-4044.71	-149.53	1757.49	-4023.98	39.96	1672.39	-4013.58	16.73	1706.80	484.85	-294.00	79.54	1083.01	-308.07	77.74	498.35
0.76000	-3599.47	181.16	-8.58	-3618.19	180.81	33.48	-3783.59	-16.01	8.07	-3755.06	-22.47	52.62	-4017.99	-98.81	21.41	-4100.77	-59.01	34.47	-1881.46	91.99	320.34	-1864.43	74.77	314.47	-4032.59	-0.96	1343.01	0.00	0.00	0.00	-3528.24	29.28	1713.22	-4044.71	-149.53	1757.49	-4026.39	40.26	1672.48	-4019.13	18.79	1709.06	484.84	-293.94	79.45	1082.96	-308.36	77.60	498.96
0.77000	-3599.47	181.16	-8.58	-3618.19	180.81	33.48	-3781.36	-14.71	8.54	-3781.99	-22.50	49.79	-4017.99	-98.81	21.41	-4100.77	-59.01	34.47	-1881.46	91.99	320.34	-1864.43	74.77	314.47	-4032.59	-0.96	1343.01	0.00	0.00	0.00	-3528.24	29.28	1713.22	-4044.71	-149.53	1757.49	-4028.74	40.55	1672.58	-4030.05	23.15	1712.10	485.10	-294.10	79.47	1082.71	-308.09	77.54	499.58
0.78000	-3599.47	181.16	-8.58	-3618.19	180.81	33.48	-3752.75	-13.95	14.04	-3769.84	-22.29	51.70	-4017.99	-98.81	21.41	-4100.77	-59.01	34.47	-1881.46	91.99	320.34	-1864.43	74.77	314.47	-4032.59	-0.96	1343.01	0.00	0.00	0.00	-3528.24	29.28	1713.22	-4044.71	-149.53	1757.49	-4031.01	40.84	1672.69	-4047.81	24.79	1715.47	485.11	-294.06	79.56	1082.71	-308.19	77.61	499.99
0.79000	-3599.47	181.16	-8.58	-3618.19	180.81	33.48	-3797.85	-13.99	7.59	-3751.56	-21.42	54.45	-4017.99	-98.81	21.41	-4100.77	-59.01	34.47	-1881.46	91.99	320.34	-1864.43	74.77	314.47	-4032.59	-0.96	1343.01	0.00	0.00	0.00	-3528.24	29.28	1713.22	-4044.71	-149.53	1757.49	-4033.21	41.13	1672.79	-4072.08	26.64	1716.82	485.77	-293.89	79.78	1082.27	-308.20	77.51	499.11
0.80000	-3599.47	181.16	-8.58	-3618.19	180.81	33.48	-3773.41	-13.28	11.31	-3778.22	-21.08	51.51	-4017.99	-98.81	21.41	-4100.77	-59.01	34.47	-1881.46	91.99	320.34	-1864.43	74.77	314.47	-4032.59	-0.96	1343.01	0.00	0.00	0.00	-3528.24	29.28	1713.22	-4044.71	-149.53	1757.49	-4035.34	41.41	1672.91	-4070.13	28.35	1718.71	485.05	-294.19	79.57	1082.62	-308.50	77.46	499.34
0.81000	-3599.47	181.16	-8.58	-3618.19	180.81	33.48	-3772.48	-12.46	11.43	-3755.01	-19.97	55.98	-4017.99	-98.81	21.41	-4100.77	-59.01	34.47	-1881.46	91.99	320.34	-1864.43	74.77	314.47	-4032.59	-0.96	1343.01	0.00	0.00	0.00	-3528.24	29.28	1713.22	-4044.71	-149.53	1757.49	-4037.40	41.68	1673.02	-4054.36	31.57	1718.14	484.88	-294.00	79.57	1082.68	-308.44	77.57	498.50
0.82000	-3599.47	181.16	-8.58	-3618.19	180.81	33.48	-3754.67	-11.97	14.45	-3756.73	-21.52	54.46	-4017.99	-98.81	21.41	-4100.77	-59.01	34.47	-1881.46	91.99	320.34	-1864.43	74.77	314.47	-4032.59	-0.96	1343.01	0.00	0.00	0.00	-3528.24	29.28	1713.22	-4044.71	-149.53	1757.49	-4039.38	41.95	1673.14	-4028.69	34.41	1719.13	485.73	-294.08	79.88	1082.28	-308.12	77.49	498.38
0.83000	-3599.47	181.16	-8.58	-3618.19	180.81	33.48	-3747.22	-11.34	17.11	-3732.42	-20.67	59.20	-4017.99	-98.81	21.41	-4100.77	-59.01	34.47	-1881.46	91.99	320.34	-1864.43	74.77	314.47	-4032.59	-0.96	1343.01	0.00	0.00	0.00	-3528.24	29.28	1713.22	-4044.71	-149.53	1757.49	-4041.30	42.21	1673.26	-4053.23	34.77	1720.16	485.82	-294.04	79.88	1083.11	-308.13	77.73	499.03
0.84000	-3599.47	181.16	-8.58	-3618.19	180.81	33.48	-3759.07	-11.81	14.04	-3773.14	-20.33	53.37	-4017.99	-98.81	21.41	-4100.77	-59.01	34.47	-1881.46	91.99	320.34	-1864.43	74.77	314.47	-4032.59	-0.96	1343.01	0.00	0.00	0.00	-3528.24	29.28	1713.22	-4044.71	-149.53	1757.49	-4043.14	42.47	1673.38	-4066.41	34.96	1721.06	486.03	-294.05	79.76	1083.41	-308.18	77.85	499.22
0.85000	-3599.47	181.16	-8.58	-3618.19	180.81	33.48	-3770.98	-12.32	13.37	-3767.84	-20.41	54.85	-4017.99	-98.81	21.41	-4100.77	-59.01	34.47	-1881.46	91.99	320.34	-1864.43	74.77	314.47	-4032.59	-0.96	1343.01	0.00	0.00	0.00	-3528.24	29.28	1713.22	-4044.71	-149.53	1757.49	-4044.91	42.73	1673.51	-4083.25	36.87	1721.01	485.05	-293.99	79.49	1083.02	-308.38	77.71	499.86
0.86000	-3599.47	181.16	-8.58	-3618.19	180.81	33.48	-3768.53	-12.12	12.82	-3769.15	-20.03	55.39	-4017.99	-98.81	21.41	-4100.77	-59.01	34.47	-1881.46	91.99	320.34	-1864.43	74.77	314.47	-4032.59	-0.96	1343.01	0.00	0.00	0.00	-3528.24	29.28	1713.22	-4044.73	-149.53	1757.49	-4046.62	42.98	1673.65	-4108.68	37.51	1722.55	485.16	-294.16	79.59	1082.48	-308.15	77.47	499.20
0.87000	-3599.47	181.16	-8.58	-3618.19	180.81	33.48	-3766.29	-11.44	12.92	-3787.96	-20.38	52.92	-4017.99	-98.81	21.41	-4100.77	-59.01	34.47	-1881.46	91.99	320.34	-1864.43	74.77	314.47	-4032.59	-0.96	1343.01	0.00	0.00	0.00	-3528.24	29.28	1713.22	-4062.86	-150.65	1756.64	-4048.25	43.22	1673.78	-4137.64	36.20	1724.88	485.25	-293.97	79.61	1082.40	-308.34	77.46	498.66
0.88000	-3599.47	181.16	-8.58	-3618.19	180.81	33.48	-3764.33	-11.09	12.84	-3749.50	-20.00	58.22	-4017.99	-98.81	21.41	-4100.77	-59.01	34.47	-1881.46	91.99	320.34	-1864.43	74.77	314.47	-4032.59	-0.96	1343.01	0.00	0.00	0.00	-3528.24	29.28	1713.22	-4057.69	-147.86	1756.32	-4049.81	43.46	1673.92	-4124.42	37.42	1723.24	485.67	-294.11	79.72	1082.69	-308.35	77.66	499.62
0.89000	-3599.47	181.16	-8.58	-3618.19	180.81	33.48	-3777.69	-9.88	10.50	-3759.21	-20.14	56.13	-4017.99	-98.81	21.41	-4100.77	-59.01	34.47	-1881.46	91.99	320.34	-1864.43	74.77	314.47	-4032.59	-0.96	1343.01	0.00	0.00	0.00	-3528.24	29.28	1713.22	-4054.58	-149.28	1755.09	-4051.30	43.70	1674.06	-4165.01	37.66	1725.06	484.90	-294.06	79.54	1082.58	-308.07	77.66	498.85
0.90000	-3599.47	181.16	-8.58	-3618.19	180.81	33.48	-3778.20	-9.30	9.42	-3763.25	-19.43	55.03	-4017.99	-98.81	21.41	-4100.77	-59.01	34.47	-1881.46	91.99	320.34	-1864.43	74.77	314.47	-4032.59	-0.96	1343.01	0.00	0.00	0.00	-3528.24	29.28	1713.22	-4058.86	-148.59	1756.67	-4052.72	43.92	1674.21	-4125.20	36.33	1723.82	486.48	-293.70	79.99	1082.76	-308.24	77.61	498.62
0.91000	-3599.47	181.16	-8.58	-3618.19	180.81	33.48	-3780.52	-8.85	8.91	-3764.48	-17.64	55.07	-4017.99	-98.81	21.41	-4100.77	-59.01	34.47	-1881.46	91.99	320.34	-1864.43	74.77	314.47	-4032.59	-0.96	1343.01	0.00	0.00	0.00	-3528.24	29.28	1713.22	-4069.01	-147.99	1756.76	-4054.07	44.15	1674.36	-4086.56	36.65	1720.84	485.74	-294.23	79.70	1082.46	-308.52	77.42	499.23
0.92000	-3599.47	181.16	-8.58	-3618.19	180.81	33.48	-3770.22	-5.89	10.41	-3769.16	-16.24	53.94	-4017.99	-98.81	21.41	-4100.77	-59.01	34.47	-1881.46	91.99	320.34	-1864.43	74.77	314.47	-4032.59	-0.96	1343.01	0.00	0.00	0.00	-3528.24	29.28	1713.22	-4042.68	-145.34	1752.66	-4055.36	44.37	1674.51	-4084.92	36.83	1720.62	485.08	-294.24	79.57	1082.24	-307.83	77.51	498.10
0.93000	-3599.47	181.16	-8.58	-3618.19	180.81	33.48	-3764.04	-4.03	11.22	-3773.97	-13.81	53.42	-4017.99	-98.81	21.41	-4100.77	-59.01	34.47	-1881.46	91.99	320.34	-1864.43	74.77	314.47	-4032.59	-0.96	1343.01	0.00	0.00	0.00	-3528.24	29.28	1713.22	-4061.16	-146.48	1753.84	-4056.57	44.58	1674.66	-4083.25	37.00	1720.40	485.19	-294.09	79.57	1082.70	-308.35	77.58	498.47
0.94000	-3599.47	181.16	-8.58	-3618.19	180.81	33.48	-3771.30	-2.51	9.84	-3771.90	-10.73	54.04	-4017.99	-98.81	21.41	-4100.77	-59.01	34.47	-1881.46	91.99	320.34	-1864.43	74.77	314.47	-4032.59	-0.96	1343.01	0.00	0.00	0.00	-3528.24	29.28	1713.22	-4044.16	-144.18	1753.47	-4057.71	44.79	1674.82	-4081.55	37.18	1720.17	485.89	-293.71	79.89	1082.90	-308.42	77.68	498.17
0.95000	-3599.47	181.16	-8.58	-3618.19	180.81	33.48	-3780.04	1.29	7.58	-3778.87	-8.56	51.59	-4017.99	-98.81	21.41	-4100.77	-59.01	34.47	-1881.46	91.99	320.34	-1864.43	74.77	314.47	-4032.59	-0.96	1343.01	0.00	0.00	0.00	-3528.24	29.28	1713.22	-4029.84	-143.25	1752.04	-4058.79	45.00	1674.98	-4079.81	37.36	1719.94	484.84	-294.07	79.50	1083.19	-308.08	77.69	499.13
0.96000	-3599.47	181.16	-8.58	-3618.19	180.81	33.48	-3793.86	4.73	4.72	-3792.15	-5.63	51.27	-4017.99	-98.81	21.41	-4100.77	-59.01	34.47	-1881.46	91.99	320.34	-1864.43	74.77	314.47	-4032.59	-0.96	1343.01	0.00	0.00	0.00	-3528.24	29.28	1713.22	-4054.65	-141.24	1753.90	-4059.80	45.20	1675.15	-4078.04	37.54	1719.70	484.55	-294.20	79.46	1082.28	-308.69	77.39	498.86
0.97000	-3599.47	181.16	-8.58	-3618.19	180.81	33.48	-3796.41	7.52	4.79	-3797.78	-1.75	49.91	-4017.99	-98.81	21.41	-4100.77	-59.01	34.47	-1881.46	91.99	320.34	-1864.43	74.77	314.47	-4032.59	-0.96	1343.01	0.00	0.00	0.00	-3528.24	29.28	1713.22	-4067.08	-140.13	1753.65	-4060.74	45.39	1675.32	-4076.24	37.72	1719.45	484.55	-293.70	79.46	1082.79	-308.15	77.62	499.28
0.98000	-3599.47	181.16	-8.58	-3618.19	180.81	33.48	-3796.41	10.98	4.40	-3796.43	2.19	50.26	-4017.99	-98.81	21.41	-4100.77	-59.01	34.47	-1881.46	91.99	320.34	-1864.43	74.77	314.47	-4032.59	-0.96	1343.01	0.00	0.00	0.00	-3528.24	29.28	1713.22	-4081.70	-139.80	1754.10	-4061.61	45.58	1675.49	-4074.41	37.91	1719.20	485.02	-293.98	79.64	1082.50	-308.31	77.48	499.22
0.99000	-3599.47	181.16	-8.58	-3618.19	180.81	33.48	-3785.94	15.95	6.15	-3818.05	5.95	47.63	-4017.99	-98.81	21.41	-4100.77	-59.01	34.47	-1881.46	91.99	320.34	-1864.43	74.77	314.47	-4032.59	-0.96	1343.01	0.00	0.00	0.00	-3528.24	29.28	1713.22	-4053.27	-136.56	1754.51	-4062.41	45.77	1675.66	-4072.55	38.09	1718.94	485.51	-293.92	79.85	1082.60	-308.33	77.63	498.62
1.00000	-3599.47	181.16	-8.58	-3618.19	180.81	33.48	-3774.42	19.01	7.68	-3804.32	10.99	49.82	-4017.99	-98.81	21.41	-4100.77	-59.01	34.47	-1881.46	91.99	320.34	-1864.43	74.77	314.47	-4032.59	-0.96	1343.01	0.00	0.00	0.00	-3528.24	29.28	1713.22	-4032.29	-132.21	1753.41	-4063.14	45.95	1675.84	-4070.65	38.28	1718.68	485.87	-293.88	79.92	1082.67	-308.45	77.61	498.37
1.01000	-3599.47	181.16	-8.58	-3618.19	180.81	33.48	-3797.45	23.27	5.10	-3797.62	16.99	51.07	-4017.99	-98.81	21.41	-4100.77	-59.01	34.47	-1881.46	91.99	320.34	-1864.43	74.77	314.47	-4032.59	-0.96	1343.01	0.00	0.00	0.00	-3528.24	29.28	1713.22	-4036.81	-128.97	1753.36	-4063.81	46.12	1676.02	-4068.72	38.46	1718.41	485.77	-293.89	79.66	1082.26	-308.39	77.43	498.51
1.02000	-3599.47	181.16	-8.58	-3618.19	180.81	33.48	-3789.29	27.23	8.16	-3805.32	21.42	50.79	-4017.99	-98.81	21.41	-4100.77	-59.01	34.47	-1881.46	91.99	320.34	-1864.43	74.77	314.47	-4032.59	-0.96	1343.01	0.00	0.00	0.00	-3528.24	29.28	1713.22	-4042.21	-127.98	1755.73	-4064.41	46.29	1676.20	-4066.76	38.65	1718.13	485.97	-293.45	79.86	1083.03	-308.66	77.59	499.00
1.03000	-3599.47	181.16	-8.58	-3618.19	180.81	33.48	-3800.57	31.72	6.76	-3830.27	25.40	46.96	-4017.99	-98.81	21.41	-4100.77	-59.01	34.47	-1881.46	91.99	320.34	-1864.43	74.77	314.47	-4032.59	-0.96	1343.01	0.00	0.00	0.00	-3528.24	29.28	1713.22	-4017.15	-123.84	1753.93	-4064.94	46.46	1676.39	-4064.77	38.84	1717.85	485.09	-293.63	79.71	1082.60	-308.46	77.48	499.78
1.04000	-3599.47	181.16	-8.58	-3618.19	180.81	33.48	-3819.51	36.09	4.08	-3819.62	30.82	48.74	-4017.99	-98.81	21.41	-4100.77	-59.01	34.47	-1881.46	91.99	320.34	-1864.43	74.77	314.47	-4032.59	-0.96	1343.01	0.00	0.00	0.00	-3528.24	29.28	1713.22	-4021.65	-120.61	1756.30	-4065.41	46.62	1676.58	-4062.74	39.03	1717.57	485.60	-294.08	79.77	1082.58	-308.34	77.34	499.32
1.05000	-3599.47	181.16	-8.58	-3618.19	180.81	33.48	-3807.83	39.79	7.12	-3796.17	36.41	53.86	-4017.99	-98.81	21.41	-4100.77	-59.01	34.47	-1881.46	91.99	320.34	-1864.43	74.77	314.47	-4032.59	-0.96	1343.01	0.00	0.00	0.00	-3528.24	29.28	1713.22	-4043.78	-119.45	1757.11	-4065.80	46.78	1676.77	-4060.69	39.22	1717.28	485.76	-293.69	79.93	1082.78	-308.25	77.57	498.40
1.06000	-3599.47	181.16	-8.58	-3618.19	180.81	33.48	-3783.54	46.53	12.04	-3812.72	40.49	52.36	-4017.99	-98.81	21.41	-4100.77	-59.01	34.47	-1881.46	91.99	320.34	-1864.43	74.77	314.47	-4032.59	-0.96	1343.01	0.00	0.00	0.00	-3528.24	29.28	1713.22	-4032.91	-115.89	1757.03	-4066.14	46.93	1676.97	-4058.60	39.41	1716.98	484.62	-294.11	79.53	1082.30	-308.48	77.48	498.89
1.07000	-3599.47	181.16	-8.58	-3618.19	180.81	33.48	-3820.04	49.78	6.89	-3812.34	46.14	52.43	-4017.99	-98.81	21.41	-4100.77	-59.01	34.47	-1881.46	91.99	320.34	-1864.43	74.77	314.47	-4032.59	-0.96	1343.01	0.00	0.00	0.00	-3528.24	29.28	1713.22	-4028.57	-112.71	1757.96	-4066.40	47.08	1677.16	-4056.48	39.60	1716.68	485.73	-294.02	79.74	1082.58	-308.24	77.64	498.88
1.08000	-3599.47	181.16	-8.58	-3618.19	180.81	33.48	-3812.25	53.65	7.82	-3798.85	51.40	55.00	-4017.99	-98.81	21.41	-4100.77	-59.01	34.47	-1881.46	91.99	320.34	-1864.43	74.77	314.47	-4032.59	-0.96	1343.01	0.00	0.00	0.00	-3528.24	29.28	1713.22	-4016.70	-109.99	1757.85	-4066.60	47.22	1677.37	-4054.32	39.79	1716.37	484.96	-294.01	79.60	1082.58	-308.63	77.48	498.31
1.09000	-3599.47	181.16	-8.58	-3618.19	180.81	33.48	-3809.46	58.66	8.64	-3824.59	55.51	52.17	-4017.99	-98.81	21.41	-4100.77	-59.01	34.47	-1881.46	91.99	320.34	-1864.43	74.77	314.47	-4032.59	-0.96	1343.01	0.00	0.00	0.00	-3528.24	29.28	1713.22	-3989.66	-106.67	1757.56	-4066.73	47.36	1677.57	-4052.14	39.99	1716.06	485.33	-293.97	79.82	1082.73	-308.73	77.53	498.61
1.10000	-3599.47	181.16	-8.58	-3618.19	180.81	33.48	-3804.25	63.63	10.06	-3826.27	60.11	51.84	-4017.99	-98.81	21.41	-4100.77	-59.01	34.47	-1881.46	91.99	320.34	-1864.43	74.77	314.47	-4032.59	-0.96	1343.01	0.00	0.00	0.00	-3528.24	29.28	1713.22	-3996.21	-101.48	1759.06	-4066.80	47.49	1677.78	-4049.92	40.18	1715.74	485.03	-294.23	79.45	1082.86	-308.18	77.60	498.98
1.11000	-3599.47	181.16	-8.58	-3618.19	180.81	33.48	-3804.93	68.41	11.07	-3810.84	65.60	53.84	-4017.99	-98.81	21.41	-4100.77	-59.01	34.47	-1881.46	91.99	320.34	-1864.43	74.77	314.47	-4032.59	-0.96	1343.01	0.00	0.00	0.00	-3528.24	29.28	1713.22	-4014.79	-98.12	1760.48	-4066.80	47.62	1677.99	-4047.67	40.38	1715.42	484.93	-294.03	79.57	1082.81	-308.34	77.69	498.79
1.12000	-3599.47	181.16	-8.58	-3618.19	180.81	33.48	-3809.03	74.68	10.69	-3813.95	72.83	54.16	-4017.99	-98.81	21.41	-4100.77	-59.01	34.47	-1881.46	91.99	320.34	-1864.43	74.77	314.47	-4032.59	-0.96	1343.01	0.00	0.00	0.00	-3528.24	29.28	1713.22	-4008.86	-93.75	1759.83	-4066.74	47.74	1678.20	-4045.39	40.58	1715.09	484.54	-294.31	79.36	1082.30	-308.25	77.45	498.04
1.13000	-3599.47	181.16	-8.58	-3618.19	180.81	33.48	-3814.33	81.54	10.41	-3817.97	78.54	53.46	-4017.99	-98.81	21.41	-4100.77	-59.01	34.47	-1881.46	91.99	320.34	-1864.43	74.77	314.47	-4032.59	-0.96	1343.01	0.00	0.00	0.00	-3528.24	29.28	1713.22	-3986.00	-90.33	1759.34	-4066.61	47.86	1678.41	-4043.07	40.77	1714.76	485.03	-294.02	79.71	1082.22	-308.26	77.44	498.73
1.14000	-3599.47	181.16	-8.58	-3618.19	180.81	33.48	-3816.64	87.49	11.36	-3803.94	83.60	55.57	-4017.99	-98.81	21.41	-4100.77	-59.01	34.47	-1881.46	91.99	320.34	-1864.43	74.77	314.47	-4032.59	-0.96	1343.01	0.00	0.00	0.00	-3528.24	29.28	1713.22	-3968.54	-84.48	1759.00	-4066.41	47.98	1678.63	-4040.73	40.97	1714.42	485.55	-293.71	79.87	1082.48	-308.06	77.58	499.01
1.15000	-3599.47	181.16	-8.58	-3618.19	180.81	33.48	-3816.21	93.84	11.57	-3822.40	90.56	53.55	-4017.99	-98.81	21.41	-4100.77	-59.01	34.47	-1881.46	91.99	320.34	-1864.43	74.77	314.47	-4032.59	-0.96	1343.01	0.00	0.00	0.00	-3528.24	29.28	1713.22	-4010.26	-82.95	1761.60	-4066.16	48.09	1678.85	-4038.35	41.17	1714.08	485.56	-294.07	79.76	1082.52	-308.33	77.40	498.36
1.16000	-3599.47	181.16	-8.58	-3618.19	180.81	33.48	-3825.16	100.58	10.98	-3826.30	97.01	53.00	-4017.99	-98.81	21.41	-4100.77	-59.01	34.47	-1881.46	91.99	320.34	-1864.43	74.77	314.47	-4032.59	-0.96	1343.01	0.00	0.00	0.00	-3528.24	29.28	1713.22	-3989.12	-77.37	1761.48	-4065.83	48.20	1679.08	-4035.94	41.38	1713.73	486.07	-293.91	79.99	1082.62	-308.17	77.45	499.00
1.17000	-3599.47	181.16	-8.58	-3618.19	180.81	33.48	-3815.09	107.29	12.70	-3798.95	104.36	57.24	-4017.99	-98.81	21.41	-4100.77	-59.01	34.47	-1881.46	91.99	320.34	-1864.43	74.77	314.47	-4032.59	-0.96	1343.01	0.00	0.00	0.00	-3528.24	29.28	1713.22	-3962.81	-71.59	1761.11	-4065.44	48.30	1679.30	-4033.49	41.58	1713.38	486.32	-293.53	80.12	1082.71	-308.30	77.55	499.32
1.18000	-3599.47	181.16	-8.58	-3618.19	180.81	33.48	-3810.59	115.86	12.52	-3816.22	111.03	54.48	-4017.99	-98.81	21.41	-4100.77	-59.01	34.47	-1881.46	91.99	320.34	-1864.43	74.77	314.47	-4032.59	-0.96	1343.01	0.00	0.00	0.00	-3528.24	29.28	1713.22	-3953.58	-68.26	1760.51	-4064.99	48.39	1679.53	-4031.02	41.78	1713.02	484.90	-293.71	79.57	1082.55	-308.31	77.61	498.25
1.19000	-3599.47	181.16	-8.58	-3618.19	180.81	33.48	-3838.81	122.45	7.72	-3821.60	117.98	53.52	-4017.99	-98.81	21.41	-4100.77	-59.01	34.47	-1881.46	91.99	320.34	-1864.43	74.77	314.47	-4032.59	-0.96	1343.01	0.00	0.00	0.00	-3528.24	29.28	1713.22	-3961.13	-64.66	1761.67	-4064.47	48.49	1679.76	-4028.51	41.99	1712.66	485.70	-293.85	79.74	1082.87	-308.14	77.68	498.76
1.20000	-3599.47	181.16	-8.58	-3618.19	180.81	33.48	-3792.81	131.18	15.71	-3807.04	126.31	56.35	-4017.99	-98.81	21.41	-4100.77	-59.01	34.47	-1881.46	91.99	320.34	-1864.43	74.77	314.47	-4032.59	-0.96	1343.01	0.00	0.00	0.00	-3528.24	29.28	1713.22	-3985.93	-61.38	1763.25	-4063.89	48.58	1680.00	-4025.97	42.19	1712.29	485.59	-293.85	79.72	1082.94	-308.34	77.61	498.81
1.21000	-3599.47	181.16	-8.58	-3618.19	180.81	33.48	-3807.32	138.05	13.99	-3824.94	133.29	54.36	-4017.99	-98.81	21.41	-4100.77	-59.01	34.47	-1881.46	91.99	320.34	-1864.43	74.77	314.47	-4032.59	-0.96	1343.01	0.00	0.00	0.00	-3528.24	29.28	1713.22	-3951.50	-54.28	1761.56	-4063.25	48.66	1680.23	-4023.40	42.40	1711.92	484.66	-294.01	79.52	1082.44	-308.36	77.50	499.23
1.22000	-3599.47	181.16	-8.58	-3618.19	180.81	33.48	-3803.35	147.88	15.15	-3816.68	140.78	56.94	-4017.99	-98.81	21.41	-4100.77	-59.01	34.47	-1881.46	91.99	320.34	-1864.43	74.77	314.47	-4032.59	-0.96	1343.01	0.00	0.00	0.00	-3528.24	29.28	1713.22	-3992.79	-47.56	1762.75	-4062.54	48.74	1680.47	-4020.80	42.60	1711.55	485.96	-294.07	79.87	1082.47	-308.67	77.35	499.06
1.23000	-3599.47	181.16	-8.58	-3618.19	180.81	33.48	-3806.77	154.71	14.43	-3809.59	147.65	57.24	-4017.99	-98.81	21.41	-4100.77	-59.01	34.47	-1881.46	91.99	320.34	-1864.43	74.77	314.47	-4032.59	-0.96	1343.01	0.00	0.00	0.00	-3528.24	29.28	1713.22	-3970.36	-42.09	1762.59	-4061.77	48.81	1680.72	-4018.16	42.81	1711.17	485.12	-294.04	79.72	1082.59	-308.61	77.44	499.17
1.24000	-3599.47	181.16	-8.58	-3618.19	180.81	33.48	-3793.98	163.31	18.13	-3805.29	157.38	57.39	-4017.99	-98.81	21.41	-4100.77	-59.01	34.47	-1881.46	91.99	320.34	-1864.43	74.77	314.47	-4032.59	-0.96	1343.01	0.00	0.00	0.00	-3528.24	29.28	1713.22	-3912.68	-38.81	1760.98	-4060.94	48.88	1680.96	-4015.49	43.02	1710.79	485.65	-293.91	79.90	1082.83	-307.83	77.70	498.64
1.25000	-3599.47	181.16	-8.58	-3618.19	180.81	33.48	-3827.22	170.82	13.06	-3830.54	164.27	53.68	-4017.99	-98.81	21.41	-4100.77	-59.01	34.47	-1881.46	91.99	320.34	-1864.43	74.77	314.47	-4032.59	-0.96	1343.01	0.00	0.00	0.00	-3528.24	29.28	1713.22	-3914.63	-36.43	1760.75	-4060.04	48.95	1681.21	-4012.79	43.23	1710.40	485.72	-294.05	79.81	1082.72	-308.03	77.66	498.91
1.26000	-3599.47	181.16	-8.58	-3618.19	180.81	33.48	-3799.85	177.42	16.30	-3828.93	171.01	54.71	-4017.99	-98.81	21.41	-4100.77	-59.01	34.47	-1881.46	91.99	320.34	-1864.43	74.77	314.47	-4032.59	-0.96	1343.01	0.00	0.00	0.00	-3528.24	29.28	1713.22	-3902.10	-29.53	1760.08	-4059.08	49.01	1681.46	-4010.06	43.44	1710.01	485.69	-294.11	79.73	1083.10	-308.11	77.76	499.43
1.27000	-3599.47	181.16	-8.58	-3618.19	180.81	33.48	-3839.13	186.61	12.25	-3808.12	178.41	57.49	-4017.99	-98.81	21.41	-4100.77	-59.01	34.47	-1881.46	91.99	320.34	-1864.43	74.77	314.47	-4032.59	-0.96	1343.01	0.00	0.00	0.00	-3528.24	29.28	1713.22	-3931.30	-24.44	1760.82	-4058.06	49.07	1681.71	-4007.29	43.66	1709.61	485.33	-294.08	79.60	1082.87	-308.05	77.60	499.19
1.28000	-3599.47	181.16	-8.58	-3618.19	180.81	33.48	-3819.63	193.88	15.53	-3815.79	186.88	56.36	-4017.99	-98.81	21.41	-4100.77	-59.01	34.47	-1881.46	91.99	320.34	-1864.43	74.77	314.47	-4032.59	-0.96	1343.01	0.00	0.00	0.00	-3528.24	29.28	1713.22	-3909.82	-19.05	1758.46	-4056.98	49.12	1681.96	-4004.50	43.87	1709.22	485.01	-294.18	79.52	1082.83	-308.31	77.50	498.97
1.29000	-3599.47	181.16	-8.58	-3618.19	180.81	33.48	-3836.55	201.40	13.05	-3816.76	193.56	56.67	-4017.99	-98.81	21.41	-4100.77	-59.01	34.47	-1881.46	91.99	320.34	-1864.43	74.77	314.47	-4032.59	-0.96	1343.01	0.00	0.00	0.00	-3528.24	29.28	1713.22	-3941.30	-16.48	1760.94	-4055.83	49.17	1682.22	-4001.67	44.08	1708.81	485.19	-293.73	79.62	1082.70	-308.24	77.54	498.52
1.30000	-3599.47	181.16	-8.58	-3618.19	180.81	33.48	-3805.44	207.40	17.82	-3809.92	201.03	58.22	-4017.99	-98.81	21.41	-4100.77	-59.01	34.47	-1881.46	91.99	320.34	-1864.43	74.77	314.47	-4032.59	-0.96	1343.01	0.00	0.00	0.00	-3528.24	29.28	1713.22	-3921.44	-11.46	1758.53	-4054.62	49.21	1682.48	-3998.81	44.30	1708.41	485.25	-294.15	79.36	1083.44	-308.23	77.77	499.25
1.31000	-3599.47	181.16	-8.58	-3618.19	180.81	33.48	-3819.60	216.15	15.73	-3814.09	207.28	56.77	-4017.99	-98.81	21.41	-4100.77	-59.01	34.47	-1881.46	91.99	320.34	-1864.43	74.77	314.47	-4032.63	-0.96	1343.01	0.00	0.00	0.00	-3528.24	29.28	1713.22	-3891.51	-5.63	1755.55	-4053.35	49.25	1682.74	-3995.91	44.52	1707.99	485.45	-294.27	79.53	1083.13	-308.31	77.62	499.64
1.32000	-3599.47	181.16	-8.58	-3618.19	180.81	33.48	-3807.43	221.87	19.82	-3809.73	214.29	58.87	-4017.99	-98.81	21.41	-4100.77	-59.01	34.47	-1881.46	91.99	320.34	-1864.43	74.77	314.47	-4071.83	0.15	1344.03	0.00	0.00	0.00	-3528.24	29.28	1713.22	-3885.71	-0.01	1755.04	-4052.02	49.29	1683.01	-3992.99	44.73	1707.58	485.16	-293.92	79.60	1082.70	-308.32	77.43	499.64
1.33000	-3599.47	181.16	-8.58	-3618.19	180.81	33.48	-3847.61	229.73	14.76	-3792.55	220.75	61.40	-4017.99	-98.81	21.41	-4100.77	-59.01	34.47	-1881.46	91.99	320.34	-1864.43	74.77	314.47	-4029.64	4.47	1343.70	0.00	0.00	0.00	-3528.24	29.28	1713.22	-3910.62	4.19	1755.39	-4050.63	49.32	1683.27	-3990.03	44.95	1707.16	485.12	-293.82	79.67	1082.80	-308.32	77.41	498.77
1.34000	-3599.47	181.16	-8.58	-3618.19	180.81	33.48	-3857.18	235.08	13.60	-3834.17	228.65	54.82	-4017.99	-98.81	21.41	-4100.77	-59.01	34.47	-1881.46	91.99	320.34	-1864.43	74.77	314.47	-4019.21	8.00	1343.53	0.00	0.00	0.00	-3528.24	29.28	1713.22	-3906.23	9.61	1753.97	-4049.17	49.35	1683.54	-3987.04	45.17	1706.74	484.46	-293.99	79.39	1082.66	-308.19	77.57	498.80
1.35000	-3599.47	181.16	-8.58	-3618.19	180.81	33.48	-3824.66	241.19	20.26	-3820.12	234.49	57.21	-4017.99	-98.81	21.41	-4100.77	-59.01	34.47	-1881.46	91.99	320.34	-1864.43	74.77	314.47	-3973.10	7.34	1344.71	0.00	0.00	0.00	-3528.24	29.28	1713.22	-3847.45	15.70	1750.48	-4047.66	49.37	1683.81	-3984.01	45.39	1706.31	485.42	-293.91	79.68	1082.31	-308.25	77.51	499.67
1.36000	-3599.47	181.16	-8.58	-3618.19	180.81	33.48	-3824.38	248.56	21.31	-3834.24	239.61	56.55	-4017.99	-98.81	21.41	-4100.77	-59.01	34.47	-1881.46	91.99	320.34	-1864.43	74.77	314.47	-3980.98	10.88	1345.26	0.00	0.00	0.00	-3528.24	29.28	1713.22	-3863.09	20.63	1751.31	-4046.08	49.39	1684.09	-3980.96	45.61	1705.89	485.53	-293.84	79.62	1082.55	-308.36	77.49	499.68
1.37000	-3599.47	181.16	-8.58	-3618.19	180.81	33.48	-3824.07	255.81	22.43	-3853.76	243.34	51.97	-4017.99	-98.81	21.41	-4100.77	-59.01	34.47	-1881.46	91.99	320.34	-1864.43	74.77	314.47	-3969.93	13.98	1345.78	0.00	0.00	0.00	-3528.24	29.28	1713.22	-3831.49	25.28	1748.78	-4044.45	49.41	1684.36	-3977.87	45.84	1705.45	485.36	-294.32	79.56	1082.74	-308.17	77.58	499.45
1.38000	-3599.47	181.16	-8.58	-3618.19	180.81	33.48	-3823.74	262.94	23.62	-3798.90	247.44	61.23	-4017.99	-98.81	21.41	-4100.77	-59.01	34.47	-1881.46	91.99	320.34	-1864.43	74.77	314.47	-3986.71	13.44	1344.28	0.00	0.00	0.00	-3528.24	29.28	1713.22	-3839.78	32.60	1746.81	-4042.75	49.42	1684.64	-3974.75	46.06	1705.02	484.88	-294.16	79.52	1082.17	-308.36	77.31	499.02
1.39000	-3599.47	181.16	-8.58	-3618.19	180.81	33.48	-3823.38	269.95	24.88	-3842.95	252.37	55.71	-4017.99	-98.81	21.41	-4100.77	-59.01	34.47	-1881.46	91.99	320.34	-1864.43	74.77	314.47	-3964.45	17.87	1344.77	0.00	0.00	0.00	-3528.24	29.28	1713.22	-3867.80	36.83	1746.47	-4041.00	49.42	1684.92	-3971.60	46.28	1704.58	485.33	-293.75	79.77	1082.46	-308.51	77.60	499.72
1.40000	-3599.47	181.16	-8.58	-3618.19	180.81	33.48	-3822.98	276.84	26.21	-3852.81	254.96	53.75	-4017.99	-98.81	21.41	-4100.77	-59.01	34.47	-1881.46	91.99	320.34	-1864.43	74.77	314.47	-3979.51	20.66	1344.34	0.00	0.00	0.00	-3528.24	29.28	1713.22	-3876.19	41.16	1746.68	-4039.18	49.43	1685.20	-3968.42	46.51	1704.14	484.88	-293.95	79.55	1082.31	-308.34	77.69	498.21
1.41000	-3599.47	181.16	-8.58	-3618.19	180.81	33.48	-3822.56	283.62	27.60	-3817.10	258.06	58.09	-4017.99	-98.81	21.41	-4100.77	-59.01	34.47	-1881.46	91.99	320.34	-1864.43	74.77	314.47	-3984.97	24.39	1344.88	0.00	0.00	0.00	-3528.24	29.28	1713.22	-3883.83	45.13	1746.62	-4037.31	49.43	1685.49	-3965.20	46.74	1703.69	485.33	-294.06	79.56	1082.48	-308.16	77.67	498.53
1.42000	-3599.47	181.16	-8.58	-3618.19	180.81	33.48	-3822.11	290.27	29.07	-3815.45	262.77	58.38	-4017.99	-98.81	21.41	-4100.77	-59.01	34.47	-1881.46	91.99	320.34	-1864.43	74.77	314.47	-3970.41	27.39	1344.16	0.00	0.00	0.00	-3528.24	29.28	1713.22	-3878.14	49.78	1745.35	-4035.37	49.42	1685.77	-3961.95	46.96	1703.24	485.33	-293.83	79.58	1082.54	-308.34	77.54	498.65
1.43000	-3599.47	181.16	-8.58	-3618.19	180.81	33.48	-3821.62	296.81	30.59	-3813.76	267.39	58.76	-4017.99	-98.81	21.41	-4100.77	-59.01	34.47	-1881.46	91.99	320.34	-1864.43	74.77	314.47	-3943.65	29.68	1343.62	0.00	0.00	0.00	-3528.24	29.28	1713.22	-3833.96	55.01	1743.54	-4033.38	49.41	1686.06	-3958.67	47.19	1702.79	485.52	-293.85	79.68	1083.05	-308.50	77.51	499.58
1.44000	-3599.47	181.16	-8.58	-3618.19	180.81	33.48	-3821.11	303.24	32.18	-3812.06	271.93	59.22	-4017.99	-98.81	21.41	-4100.77	-59.01	34.47	-1881.46	91.99	320.34	-1864.43	74.77	314.47	-3954.25	30.76	1342.13	0.00	0.00	0.00	-3528.24	29.28	1713.22	-3844.01	58.84	1742.76	-4031.32	49.40	1686.35	-3955.36	47.42	1702.34	485.48	-293.91	79.71	1082.36	-308.38	77.44	499.46
1.45000	-3599.47	181.16	-8.58	-3618.19	180.81	33.48	-3820.56	309.55	33.84	-3810.33	276.39	59.77	-4017.99	-98.81	21.41	-4100.77	-59.01	34.47	-1881.46	91.99	320.34	-1864.43	74.77	314.47	-3970.95	35.10	1343.03	0.00	0.00	0.00	-3528.24	29.28	1713.22	-3859.26	63.74	1741.92	-4029.21	49.38	1686.64	-3952.01	47.65	1701.88	485.00	-294.02	79.54	1082.47	-308.27	77.59	499.30
1.46000	-3599.47	181.16	-8.58	-3618.19	180.81	33.48	-3819.98	315.74	35.56	-3808.57	280.76	60.40	-4017.99	-98.81	21.41	-4100.77	-59.01	34.47	-1881.46	91.99	320.34	-1864.43	74.77	314.47	-3955.83	37.21	1343.18	0.00	0.00	0.00	-3528.24	29.28	1713.22	-3854.36	68.35	1741.07	-4027.04	49.36	1686.94	-3948.63	47.88	1701.42	486.00	-293.98	80.04	1082.14	-308.16	77.35	500.07
1.47000	-3599.47	181.16	-8.58	-3618.19	180.81	33.48	-3819.37	321.83	37.34	-3806.79	285.06	61.11	-4017.99	-98.81	21.41	-4100.77	-59.01	34.47	-1881.46	91.99	320.34	-1864.43	74.77	314.47	-3943.75	42.37	1343.47	0.00	0.00	0.00	-3528.24	29.28	1713.22	-3819.74	72.30	1738.97	-4024.81	49.33	1687.24	-3945.22	48.12	1700.95	485.52	-293.68	79.82	1082.12	-308.17	77.43	498.25
1.48000	-3599.47	181.16	-8.58	-3618.19	180.81	33.48	-3818.72	327.80	39.19	-3804.98	289.27	61.90	-4017.99	-98.81	21.41	-4100.77	-59.01	34.47	-1881.46	91.99	320.34	-1864.43	74.77	314.47	-3932.00	43.58	1344.03	0.00	0.00	0.00	-3528.24	29.28	1713.22	-3846.12	77.36	1739.98	-4022.52	49.30	1687.53	-3941.78	48.35	1700.49	485.73	-293.94	79.76	1082.48	-307.89	77.71	498.78
1.49000	-3599.47	181.16	-8.58	-3618.19	180.81	33.48	-3818.05	333.65	41.09	-3803.15	293.40	62.77	-4017.99	-98.81	21.41	-4100.77	-59.01	34.47	-1881.46	91.99	320.34	-1864.43	74.77	314.47	-3913.16	46.24	1343.09	0.00	0.00	0.00	-3528.24	29.28	1713.22	-3849.70	79.57	1739.98	-4020.18	49.27	1687.83	-3938.31	48.58	1700.02	485.62	-293.85	79.75	1082.00	-308.34	77.45	499.24
1.50000	-3599.47	181.16	-8.58	-3618.19	180.81	33.48	-3817.34	339.40	43.06	-3801.29	297.46	63.71	-4017.99	-98.81	21.41	-4100.77	-59.01	34.47	-1881.46	91.99	320.34	-1864.43	74.77	314.47	-3911.51	48.53	1343.00	0.00	0.00	0.00	-3528.24	29.28	1713.22	-3837.74	84.30	1739.49	-4017.77	49.23	1688.14	-3934.80	48.82	1699.55	485.30	-293.91	79.66	1082.62	-308.29	77.46	498.40
1.51000	-3599.47	181.16	-8.58	-3618.19	180.81	33.48	-3816.59	345.03	45.08	-3799.40	301.43	64.74	-4017.99	-98.81	21.41	-4100.77	-59.01	34.47	-1881.46	91.99	320.34	-1864.43	74.77	314.47	-3900.65	51.85	1345.13	0.00	0.00	0.00	-3528.24	29.28	1713.22	-3824.34	91.26	1736.59	-4015.31	49.19	1688.44	-3931.26	49.05	1699.07	485.33	-294.00	79.65	1082.61	-308.23	77.45	499.42
1.52000	-3599.47	181.16	-8.58	-3618.19	180.81	33.48	-3815.81	350.56	47.16	-3797.48	305.33	65.84	-4017.99	-98.81	21.41	-4100.77	-59.01	34.47	-1881.46	91.99	320.34	-1864.43	74.77	314.47	-3918.80	54.02	1343.75	0.00	0.00	0.00	-3528.24	29.28	1713.22	-3807.31	95.05	1736.10	-4012.79	49.14	1688.75	-3927.69	49.29	1698.60	485.31	-293.94	79.65	1082.55	-308.15	77.41	499.49
1.53000	-3599.47	181.16	-8.58	-3618.19	180.81	33.48	-3815.00	355.98	49.30	-3795.54	309.15	67.02	-4017.99	-98.81	21.41	-4100.77	-59.01	34.47	-1881.46	91.99	320.34	-1864.43	74.77	314.47	-3932.14	55.33	1343.07	0.00	0.00	0.00	-3528.24	29.28	1713.22	-3800.01	96.27	1737.43	-4010.21	49.09	1689.06	-3924.08	49.53	1698.12	485.05	-294.00	79.53	1082.51	-308.57	77.33	499.68
1.54000	-3599.47	181.16	-8.58	-3618.19	180.81	33.48	-3814.15	361.28	51.50	-3793.57	312.89	68.27	-4017.99	-98.81	21.41	-4100.77	-59.01	34.47	-1881.46	91.99	320.34	-1864.43	74.77	314.47	-3894.33	58.79	1344.44	0.00	0.00	0.00	-3528.24	29.28	1713.22	-3783.42	98.80	1737.87	-4007.58	49.04	1689.37	-3920.45	49.77	1697.64	485.92	-293.72	79.84	1082.83	-308.43	77.60	498.92
1.55000	-3599.47	181.16	-8.58	-3618.19	180.81	33.48	-3813.27	366.48	53.76	-3791.57	316.55	69.60	-4017.99	-98.81	21.41	-4100.77	-59.01	34.47	-1881.46	91.99	320.34	-1864.43	74.77	314.47	-3861.20	62.54	1344.65	0.00	0.00	0.00	-3528.24	29.28	1713.22	-3775.47	104.35	1736.28	-4004.89	48.98	1689.68	-3916.78	50.01	1697.15	486.02	-293.84	79.84	1082.68	-308.49	77.63	498.90
1.56000	-3599.47	181.16	-8.58	-3618.19	180.81	33.48	-3812.35	371.57	56.06	-3789.55	320.14	70.99	-4017.99	-98.81	21.41	-4100.77	-59.01	34.47	-1881.46	91.99	320.34	-1864.43	74.77	314.47	-3880.23	66.68	1343.42	0.00	0.00	0.00	-3528.24	29.28	1713.22	-3777.37	107.54	1737.29	-4002.14	48.92	1689.99	-3913.08	50.25	1696.67	486.06	-293.82	79.98	1082.51	-308.33	77.60	499.17
1.57000	-3599.47	181.16	-8.58	-3618.19	180.81	33.48	-3811.40	376.56	58.43	-3787.49	323.65	72.47	-4017.99	-98.81	21.41	-4100.77	-59.01	34.47	-1881.46	91.99	320.34	-1864.43	74.77	314.47	-3861.30	68.18	1343.04	0.00	0.00	0.00	-3528.24	29.28	1713.22	-3760.82	110.42	1737.24	-3999.34	48.86	1690.31	-3909.34	50.49	1696.18	486.06	-293.94	79.92	1082.30	-308.18	77.45	499.31
1.58000	-3599.47	181.16	-8.58	-3618.20	180.81	33.48	-3810.41	381.44	60.85	-3785.40	327.08	74.01	-4017.99	-98.81	21.41	-4100.77	-59.01	34.47	-1881.46	91.99	320.34	-1864.43	74.77	314.47	-3859.93	70.03	1343.12	0.00	0.00	0.00	-3528.24	29.28	1713.22	-3704.22	115.41	1733.52	-3996.48	48.79	1690.63	-3905.58	50.74	1695.69	485.39	-293.96	79.69	1082.38	-308.11	77.39	498.30
1.59000	-3599.47	181.16	-8.58	-3630.97	181.38	31.68	-3809.38	386.22	63.32	-3783.29	330.45	75.62	-4017.99	-98.81	21.41	-4100.77	-59.01	34.47	-1881.46	91.99	320.34	-1864.43	74.77	314.47	-3854.19	71.85	1342.62	0.00	0.00	0.00	-3528.24	29.28	1713.22	-3711.25	117.81	1733.96	-3993.56	48.72	1690.94	-3901.78	50.98	1695.20	485.06	-294.03	79.53	1082.54	-308.16	77.50	499.40
1.60000	-3599.47	181.16	-8.58	-3660.93	182.71	27.45	-3808.32	390.89	65.84	-3781.15	333.73	77.30	-4017.99	-98.81	21.41	-4100.77	-59.01	34.47	-1881.46	91.99	320.34	-1864.43	74.77	314.47	-3846.84	73.22	1342.69	0.00	0.00	0.00	-3528.24	29.28	1713.22	-3707.38	119.98	1733.39	-3990.59	48.64	1691.27	-3897.95	51.22	1694.70	484.33	-294.16	79.37	1082.53	-308.25	77.50	499.17
1.61000	-3599.47	181.16	-8.58	-3695.58	184.23	22.58	-3807.22	395.46	68.42	-3778.97	336.94	79.05	-4017.99	-98.81	21.41	-4100.77	-59.01	34.47	-1881.46	91.99	320.34	-1864.43	74.77	314.47	-3854.74	75.28	1342.71	0.00	0.00	0.00	-3528.24	29.28	1713.22	-3715.61	123.88	1734.17	-3987.56	48.56	1691.59	-3894.09	51.47	1694.21	484.66	-294.06	79.50	1082.73	-308.29	77.40	498.63
1.62000	-3599.47	181.16	-8.58	-3722.46	185.35	18.81	-3806.08	399.92	71.04	-3776.77	340.08	80.87	-4017.99	-98.81	21.41	-4100.77	-59.01	34.47	-1881.46	91.99	320.34	-1864.43	74.77	314.47	-3811.47	77.58	1342.02	0.00	0.00	0.00	-3528.24	29.28	1713.22	-3696.49	127.33	1731.65	-3984.48	48.48	1691.91	-3890.19	51.72	1693.71	484.54	-294.00	79.49	1083.14	-308.24	77.62	498.85
1.63000	-3599.47	181.16	-8.58	-3729.07	185.51	17.93	-3804.91	404.28	73.72	-3774.53	343.15	82.75	-4017.99	-98.81	21.41	-4100.77	-59.01	34.47	-1881.46	91.99	320.34	-1864.43	74.77	314.47	-3804.00	79.95	1342.58	0.00	0.00	0.00	-3528.24	29.28	1713.22	-3683.03	126.84	1731.26	-3981.34	48.39	1692.24	-3886.27	51.97	1693.21	486.05	-293.64	79.86	1082.76	-308.25	77.45	499.09
1.64000	-3599.47	181.16	-8.58	-3702.93	184.12	21.69	-3803.69	408.55	76.44	-3772.27	346.14	84.70	-4017.99	-98.81	21.41	-4100.77	-59.01	34.47	-1881.46	91.99	320.34	-1864.43	74.77	314.47	-3799.34	81.08	1341.89	0.00	0.00	0.00	-3528.24	29.28	1713.22	-3733.83	130.99	1733.11	-3978.15	48.30	1692.57	-3882.31	52.21	1692.71	485.80	-293.87	79.72	1082.08	-307.96	77.42	499.11
1.65000	-3599.47	181.16	-8.58	-3621.95	182.04	33.58	-3802.44	412.71	79.21	-3769.97	349.06	86.72	-4017.99	-98.81	21.41	-4100.77	-59.01	34.47	-1881.46	91.99	320.34	-1864.43	74.77	314.47	-3826.37	84.09	1341.91	0.00	0.00	0.00	-3528.24	29.28	1713.22	-3678.34	133.48	1730.86	-3974.90	48.20	1692.89	-3878.31	52.46	1692.20	484.71	-294.06	79.47	1081.95	-308.32	77.37	498.70
1.66000	-3599.47	181.16	-8.58	-3628.15	179.15	33.33	-3801.15	416.77	82.03	-3767.64	351.91	88.80	-4017.99	-98.81	21.41	-4100.72	-59.01	34.48	-1881.46	91.99	320.34	-1864.43	74.77	314.47	-3794.63	85.79	1341.70	0.00	0.00	0.00	-3528.24	29.28	1713.22	-3688.39	135.32	1733.11	-3971.60	48.11	1693.22	-3874.29	52.72	1691.70	484.77	-293.99	79.41	1082.14	-308.62	77.23	498.34
1.67000	-3599.47	181.16	-8.58	-3649.22	180.64	28.16	-3799.81	420.73	84.90	-3765.28	354.69	90.94	-4017.99	-98.81	21.41	-4046.87	-59.67	40.61	-1881.46	91.99	320.34	-1864.43	74.77	314.47	-3792.31	88.14	1343.15	0.00	0.00	0.00	-3528.24	29.28	1713.22	-3664.34	139.28	1731.96	-3968.24	48.00	1693.56	-3870.23	52.97	1691.19	485.09	-294.19	79.50	1082.85	-308.35	77.53	498.42
1.68000	-3599.47	181.16	-8.58	-3618.43	179.11	36.56	-3798.44	424.59	87.81	-3762.88	357.40	93.14	-4017.99	-98.81	21.41	-4049.26	-58.56	36.82	-1881.46	91.99	320.34	-1864.43	74.77	314.47	-3789.96	88.81	1342.90	0.00	0.00	0.00	-3528.24	29.28	1713.22	-3633.46	140.59	1728.40	-3964.83	47.90	1693.89	-3866.14	53.22	1690.69	484.97	-293.89	79.51	1082.77	-307.92	77.64	498.72
1.69000	-3599.47	181.16	-8.58	-3624.54	179.16	33.79	-3797.03	428.36	90.77	-3760.45	360.04	95.41	-4017.94	-98.80	21.41	-4062.66	-60.39	30.50	-1881.46	91.99	320.34	-1864.43	74.77	314.47	-3795.13	92.68	1344.13	0.00	0.00	0.00	-3528.24	29.28	1713.22	-3619.19	140.88	1728.18	-3961.36	47.79	1694.23	-3862.02	53.47	1690.18	485.73	-294.12	79.76	1082.60	-308.20	77.46	498.14
1.70000	-3599.47	181.16	-8.58	-3620.10	178.94	34.32	-3795.58	432.03	93.77	-3757.99	362.61	97.73	-3971.83	-95.83	25.20	-4076.89	-61.97	26.21	-1881.46	91.99	320.34	-1864.43	74.77	314.47	-3780.70	94.58	1343.20	0.00	0.00	0.00	-3528.24	29.28	1713.22	-3618.47	143.19	1729.29	-3957.84	47.68	1694.56	-3857.87	53.73	1689.67	485.25	-294.00	79.65	1082.94	-308.50	77.56	498.86
1.71000	-3599.47	181.16	-8.58	-3619.03	179.42	34.27	-3794.09	435.60	96.81	-3755.50	365.11	100.12	-3950.84	-94.78	23.24	-4034.10	-59.46	31.10	-1881.46	91.99	320.34	-1864.43	74.77	314.47	-3769.78	97.51	1343.94	0.00	0.00	0.00	-3528.24	29.28	1713.22	-3602.40	145.03	1729.32	-3954.27	47.56	1694.90	-3853.68	53.98	1689.15	485.17	-293.95	79.62	1082.60	-308.39	77.50	499.37
1.72000	-3599.47	181.16	-8.58	-3611.85	180.19	35.50	-3792.56	439.08	99.90	-3752.97	367.54	102.56	-3984.18	-93.26	13.20	-3953.23	-53.03	38.37	-1881.46	91.99	320.34	-1864.43	74.77	314.47	-3766.24	99.66	1344.56	0.00	0.00	0.00	-3528.24	29.28	1713.22	-3567.03	147.13	1727.30	-3950.64	47.44	1695.24	-3849.46	54.24	1688.64	485.76	-293.69	79.74	1082.45	-308.16	77.52	498.99
1.73000	-3599.47	181.16	-8.58	-3597.06	179.19	37.73	-3790.98	442.46	103.03	-3750.41	369.91	105.06	-3956.70	-84.75	13.41	-4005.43	-50.05	27.69	-1881.46	91.99	320.34	-1864.43	74.77	314.47	-3749.68	100.47	1344.61	0.00	0.00	0.00	-3528.24	29.28	1713.22	-3584.69	147.20	1728.60	-3946.96	47.32	1695.58	-3845.21	54.50	1688.13	485.21	-293.90	79.65	1082.19	-307.90	77.57	498.74
1.74000	-3599.47	181.16	-8.58	-3599.91	182.74	38.25	-3789.36	445.75	106.20	-3747.82	372.20	107.62	-3897.48	-80.01	16.35	-3947.51	-43.10	29.96	-1881.46	91.99	320.34	-1864.43	74.77	314.47	-3756.99	103.06	1344.99	0.00	0.00	0.00	-3528.24	29.28	1713.22	-3619.12	149.22	1731.15	-3943.22	47.19	1695.92	-3840.93	54.76	1687.61	485.07	-293.84	79.64	1082.25	-307.67	77.70	499.45
1.75000	-3599.47	181.16	-8.58	-3595.19	183.21	39.21	-3787.71	448.94	109.41	-3745.19	374.43	110.23	-3929.39	-76.89	8.02	-3912.37	-40.18	32.90	-1881.46	91.99	320.34	-1864.43	74.77	314.47	-3738.73	104.64	1344.74	0.00	0.00	0.00	-3528.24	29.28	1713.22	-3617.83	150.20	1731.52	-3939.44	47.06	1696.27	-3836.61	55.02	1687.09	484.68	-293.96	79.39	1082.99	-308.33	77.74	499.09
1.76000	-3599.47	181.16	-8.58	-3590.51	183.32	40.25	-3786.00	452.05	112.66	-3742.52	376.60	112.90	-3917.62	-72.19	4.59	-3909.69	-35.69	31.31	-1881.46	91.99	320.34	-1864.43	74.77	314.47	-3725.53	106.69	1345.04	0.00	0.00	0.00	-3528.24	29.28	1713.22	-3598.85	149.76	1729.67	-3935.60	46.92	1696.61	-3832.26	55.28	1686.58	484.50	-293.85	79.40	1082.71	-308.71	77.44	499.09
1.77000	-3599.47	181.16	-8.58	-3585.98	183.13	41.32	-3784.26	455.06	115.95	-3739.82	378.70	115.62	-3904.85	-67.66	1.46	-3842.44	-29.33	36.25	-1881.46	91.99	320.34	-1864.43	74.77	314.47	-3756.35	109.07	1345.33	0.00	0.00	0.00	-3528.24	29.28	1713.22	-3618.30	151.39	1730.49	-3931.71	46.79	1696.96	-3827.88	55.54	1686.06	485.32	-293.82	79.85	1082.55	-308.22	77.62	499.00
1.78000	-3599.47	181.16	-8.58	-3581.68	182.69	42.41	-3782.47	457.97	119.28	-3737.08	380.73	118.39	-3891.14	-63.28	-1.37	-3864.19	-25.35	28.47	-1881.46	91.99	320.34	-1864.43	74.77	314.47	-3745.30	110.72	1345.15	0.00	0.00	0.00	-3528.24	29.28	1713.22	-3599.06	152.77	1729.35	-3927.76	46.65	1697.31	-3823.47	55.80	1685.54	485.57	-293.66	79.82	1082.85	-308.23	77.66	498.95
1.79000	-3599.47	181.16	-8.58	-3577.71	182.05	43.48	-3780.64	460.80	122.64	-3734.31	382.70	121.22	-3876.53	-59.07	-3.90	-3810.50	-20.37	35.34	-1881.46	91.99	320.34	-1864.43	74.77	314.47	-3705.98	112.29	1345.51	0.00	0.00	0.00	-3528.24	29.28	1713.22	-3630.81	152.44	1732.36	-3923.77	46.50	1697.66	-3819.02	56.06	1685.02	485.54	-294.00	79.73	1082.87	-308.52	77.57	498.81
1.80000	-3599.47	181.16	-8.58	-3574.15	181.26	44.50	-3778.77	463.54	126.04	-3731.50	384.61	124.10	-3861.08	-55.01	-6.16	-3790.30	-17.93	35.74	-1881.46	91.99	320.34	-1864.43	74.77	314.47	-3710.69	115.78	1346.14	0.00	0.00	0.00	-3528.24	29.28	1713.22	-3585.08	153.04	1730.48	-3919.72	46.35	1698.01	-3814.54	56.33	1684.50	485.13	-293.84	79.66	1082.43	-308.69	77.32	498.74
1.81000	-3599.47	181.16	-8.58	-3571.10	180.37	45.45	-3776.85	466.19	129.47	-3728.66	386.45	127.03	-3844.83	-51.11	-8.15	-3817.31	-14.61	30.72	-1881.46	91.99	320.34	-1864.43	74.77	314.47	-3701.87	117.62	1344.65	0.00	0.00	0.00	-3528.24	29.28	1713.22	-3564.30	153.45	1730.34	-3915.62	46.20	1698.36	-3810.03	56.59	1683.97	485.45	-294.09	79.68	1082.25	-308.19	77.48	499.03
1.82000	-3599.47	181.16	-8.58	-3568.66	179.44	46.28	-3774.88	468.75	132.95	-3725.77	388.23	130.00	-3827.82	-47.36	-9.88	-3807.74	-14.45	29.88	-1881.46	91.99	320.34	-1864.43	74.77	314.47	-3696.97	119.00	1344.43	0.00	0.00	0.00	-3528.24	29.28	1713.22	-3574.61	153.65	1731.53	-3911.46	46.05	1698.71	-3805.49	56.86	1683.45	484.81	-294.00	79.40	1083.13	-308.27	77.74	498.21
1.83000	-3599.47	181.16	-8.58	-3566.92	178.52	46.98	-3772.87	471.22	136.45	-3722.85	389.95	133.03	-3810.12	-43.76	-11.36	-3740.60	-8.24	37.06	-1881.46	91.99	320.34	-1864.43	74.77	314.47	-3689.28	119.75	1344.39	0.00	0.00	0.00	-3528.24	29.28	1713.22	-3571.50	153.90	1730.01	-3907.26	45.89	1699.07	-3800.92	57.13	1682.93	485.64	-293.81	79.73	1082.61	-308.34	77.41	498.21
1.84000	-3599.47	181.16	-8.58	-3565.96	177.65	47.52	-3770.82	473.61	139.99	-3719.90	391.60	136.10	-3791.76	-40.31	-12.61	-3703.37	-6.87	39.99	-1881.46	91.99	320.34	-1864.43	74.77	314.47	-3691.06	121.01	1343.46	0.00	0.00	0.00	-3528.24	29.28	1713.22	-3623.30	154.15	1732.27	-3903.01	45.73	1699.42	-3796.31	57.39	1682.41	485.63	-294.02	79.75	1082.57	-308.31	77.54	499.83
1.85000	-3599.47	181.16	-8.58	-3565.87	176.90	47.85	-3768.72	475.91	143.56	-3716.90	393.19	139.22	-3772.80	-37.00	-13.62	-3686.52	-5.73	40.59	-1881.46	91.99	320.34	-1864.43	74.77	314.47	-3667.22	122.61	1342.89	0.00	0.00	0.00	-3528.24	29.28	1713.22	-3572.87	152.42	1730.08	-3898.70	45.56	1699.78	-3791.67	57.66	1681.88	485.51	-293.60	79.82	1082.62	-308.15	77.65	499.78
1.86000	-3599.47	181.16	-8.58	-3566.77	176.30	47.96	-3766.57	478.12	147.16	-3713.87	394.73	142.39	-3753.28	-33.83	-14.42	-3705.12	-6.44	36.06	-1881.46	91.99	320.34	-1864.43	74.77	314.47	-3671.13	121.87	1341.92	0.00	0.00	0.00	-3528.24	29.28	1713.22	-3549.10	150.55	1730.28	-3894.34	45.39	1700.13	-3786.99	57.93	1681.36	484.52	-293.63	79.53	1082.62	-308.31	77.56	499.49
1.87000	-3599.47	181.16	-8.58	-3568.72	175.93	47.81	-3764.38	480.25	150.79	-3710.80	396.20	145.60	-3733.25	-30.80	-15.00	-3662.84	-4.61	39.66	-1881.46	91.99	320.34	-1864.43	74.77	314.47	-3684.11	122.49	1341.72	0.00	0.00	0.00	-3528.24	29.28	1713.22	-3584.22	151.89	1733.23	-3889.94	45.22	1700.49	-3782.29	58.20	1680.83	485.18	-293.80	79.72	1082.66	-308.60	77.50	499.01
1.88000	-3599.47	181.16	-8.58	-3571.83	175.82	47.37	-3762.14	482.30	154.45	-3707.68	397.61	148.86	-3712.77	-27.90	-15.39	-3652.58	-8.65	37.74	-1881.46	91.99	320.34	-1864.43	74.77	314.47	-3682.82	124.97	1340.64	0.00	0.00	0.00	-3528.24	29.28	1713.22	-3531.96	150.83	1732.90	-3885.48	45.05	1700.85	-3777.55	58.48	1680.31	485.58	-294.25	79.77	1082.49	-308.60	77.38	498.55
1.89000	-3599.47	181.16	-8.58	-3576.19	176.02	46.62	-3759.85	484.26	158.14	-3704.53	398.96	152.15	-3691.88	-25.14	-15.59	-3629.94	-6.39	40.57	-1881.46	91.99	320.34	-1864.43	74.77	314.47	-3671.20	125.47	1339.78	0.00	0.00	0.00	-3528.24	29.28	1713.22	-3477.35	151.30	1730.73	-3880.97	44.87	1701.21	-3772.78	58.75	1679.78	484.60	-294.16	79.41	1082.21	-308.10	77.33	498.59
1.90000	-3599.47	181.16	-8.58	-3581.89	176.60	45.52	-3757.52	486.14	161.86	-3701.34	400.25	155.49	-3670.63	-22.51	-15.61	-3600.33	-10.08	41.74	-1881.46	91.99	320.34	-1864.43	74.77	314.47	-3656.43	124.04	1339.16	0.00	0.00	0.00	-3528.24	29.28	1713.22	-3484.46	148.23	1730.20	-3876.42	44.69	1701.57	-3767.98	59.02	1679.26	485.76	-293.61	79.81	1081.85	-308.11	77.31	498.81
1.91000	-3599.47	181.16	-8.58	-3589.02	177.60	44.04	-3755.14	487.94	165.61	-3698.11	401.49	158.88	-3649.06	-20.00	-15.47	-3601.22	-11.78	41.20	-1881.46	91.99	320.34	-1864.43	74.77	314.47	-3655.01	127.11	1338.61	0.00	0.00	0.00	-3528.24	29.28	1713.22	-3450.11	148.39	1728.42	-3871.81	44.50	1701.94	-3763.14	59.30	1678.73	485.58	-293.87	79.80	1082.63	-308.07	77.54	498.38
1.92000	-3599.47	181.16	-8.58	-3597.68	179.07	42.15	-3752.71	489.65	169.38	-3694.84	402.67	162.30	-3627.23	-17.63	-15.16	-3565.06	-9.32	43.69	-1881.46	91.99	320.34	-1864.43	74.77	314.47	-3650.66	127.28	1338.24	0.00	0.00	0.00	-3528.24	29.28	1713.22	-3438.31	147.49	1728.90	-3867.15	44.32	1702.30	-3758.28	59.57	1678.21	485.19	-293.79	79.74	1082.60	-308.12	77.57	498.95
1.93000	-3599.47	181.16	-8.58	-3607.94	181.07	39.84	-3750.23	491.29	173.18	-3691.53	403.79	165.76	-3605.19	-15.37	-14.71	-3555.43	-7.87	45.12	-1881.46	91.99	320.34	-1864.43	74.77	314.47	-3636.42	127.15	1336.64	0.00	0.00	0.00	-3528.24	29.28	1713.22	-3463.86	150.12	1730.50	-3862.45	44.12	1702.67	-3753.38	59.85	1677.68	484.82	-293.78	79.53	1082.86	-308.31	77.53	500.40
1.94000	-3599.47	181.16	-8.58	-3606.21	183.77	40.04	-3747.70	492.84	177.00	-3688.18	404.85	169.26	-3582.98	-13.24	-14.11	-3528.58	-10.29	43.16	-1881.46	91.99	320.34	-1864.43	74.77	314.47	-3640.79	126.77	1336.70	0.00	0.00	0.00	-3528.24	29.28	1713.22	-3442.17	146.42	1729.92	-3857.69	43.93	1703.03	-3748.44	60.13	1677.16	485.75	-294.13	79.73	1082.57	-308.15	77.52	498.64
1.95000	-3599.47	181.16	-8.58	-3646.15	185.23	32.08	-3745.13	494.32	180.85	-3684.79	405.86	172.79	-3560.66	-11.22	-13.39	-3445.11	-8.77	56.00	-1881.46	91.99	320.34	-1864.43	74.77	314.47	-3635.92	126.04	1335.35	0.00	0.00	0.00	-3528.24	29.28	1713.22	-3429.33	143.77	1729.52	-3852.89	43.73	1703.40	-3743.48	60.40	1676.63	486.08	-294.38	79.65	1082.45	-308.16	77.44	497.98
1.96000	-3599.47	181.16	-8.58	-3614.09	184.98	36.26	-3742.50	495.72	184.72	-3681.36	406.81	176.37	-3538.27	-9.32	-12.55	-3408.20	-8.76	59.42	-1881.46	91.99	320.34	-1864.43	74.77	314.47	-3643.65	125.46	1333.71	0.00	0.00	0.00	-3528.24	29.28	1713.22	-3414.30	143.92	1728.69	-3848.04	43.53	1703.76	-3738.48	60.68	1676.11	485.83	-293.84	79.69	1082.21	-308.21	77.39	499.30
1.97000	-3599.47	181.16	-8.58	-3654.32	188.50	30.55	-3739.82	497.04	188.62	-3677.88	407.71	179.98	-3515.85	-7.53	-11.61	-3367.32	-8.49	63.58	-1881.46	91.99	320.34	-1864.43	74.77	314.47	-3614.62	125.48	1332.62	0.00	0.00	0.00	-3528.24	29.28	1713.22	-3463.92	142.76	1732.12	-3843.13	43.33	1704.13	-3733.45	60.96	1675.58	485.42	-293.63	79.69	1082.58	-307.95	77.59	499.49
1.98000	-3599.47	181.16	-8.58	-3694.94	192.27	24.54	-3737.10	498.28	192.53	-3674.36	408.55	183.62	-3493.47	-5.85	-10.56	-3323.02	-7.98	68.38	-1881.46	91.99	320.34	-1864.43	74.77	314.47	-3621.35	126.64	1332.05	0.00	0.00	0.00	-3528.24	29.28	1713.22	-3443.71	141.14	1732.04	-3838.18	43.12	1704.50	-3728.39	61.24	1675.06	485.94	-293.96	79.87	1082.89	-308.00	77.72	498.27
1.99000	-3599.47	181.16	-8.58	-3739.77	195.43	17.81	-3734.32	499.45	196.47	-3670.80	409.33	187.30	-3471.16	-4.28	-9.43	-3275.89	-7.25	73.73	-1881.46	91.99	320.34	-1864.43	74.77	314.47	-3600.72	127.55	1330.38	0.00	0.00	0.00	-3528.20	29.28	1713.22	-3447.15	141.67	1730.41	-3833.19	42.91	1704.87	-3723.29	61.53	1674.54	485.05	-294.19	79.52	1082.75	-308.25	77.53	497.81
2.00000	-3599.47	181.16	-8.58	-3745.86	195.92	16.46	-3731.49	500.54	200.43	-3667.20	410.07	191.01	-3448.98	-2.81	-8.22	-3226.49	-6.32	79.53	-1881.46	91.99	320.34	-1864.43	74.77	314.47	-3609.38	127.72	1329.07	0.00	0.00	0.00	-3490.22	30.76	1710.93	-3475.65	143.54	1731.08	-3828.14	42.70	1705.24	-3718.16	61.81	1674.01	485.16	-294.08	79.51	1082.53	-308.16	77.49	498.96
2.01000	-3599.47	181.16	-8.58	-3670.39	191.67	26.59	-3728.61	501.56	204.41	-3663.55	410.75	194.75	-3426.98	-1.45	-6.94	-3175.38	-5.21	85.67	-1881.46	91.99	320.34	-1864.43	74.77	314.47	-3602.85	126.85	1328.05	0.00	0.00	0.00	-3457.75	29.87	1708.83	-3483.20	142.79	1728.97	-3823.05	42.48	1705.61	-3713.00	62.09	1673.49	485.25	-294.05	79.57	1082.46	-308.38	77.36	499.14
2.02000	-3599.47	181.16	-8.58	-3605.09	188.02	35.53	-3725.68	502.50	208.40	-3659.86	411.38	198.53	-3405.20	-0.18	-5.60	-3123.13	-3.95	92.05	-1881.46	91.99	320.34	-1864.43	74.77	314.47	-3600.71	125.85	1326.55	0.00	0.00	0.00	-3466.79	27.92	1709.97	-3481.89	139.80	1729.83	-3817.91	42.26	1705.99	-3707.81	62.38	1672.97	485.85	-294.15	79.67	1082.61	-307.99	77.60	498.81
2.03000	-3599.47	181.16	-8.58	-3549.93	183.73	41.50	-3722.69	503.37	212.42	-3656.13	411.95	202.33	-3383.69	0.99	-4.21	-3070.32	-2.56	98.58	-1881.46	91.99	320.34	-1864.43	74.77	314.47	-3594.78	125.30	1325.42	0.00	0.00	0.00	-3470.57	22.35	1708.45	-3487.46	138.39	1731.30	-3812.72	42.04	1706.36	-3702.59	62.66	1672.45	485.17	-294.00	79.61	1082.27	-308.19	77.47	498.86
2.04000	-3599.47	181.16	-8.58	-3566.44	182.10	36.04	-3719.66	504.17	216.45	-3652.35	412.48	206.17	-3362.50	2.07	-2.79	-3017.51	-1.05	105.16	-1881.46	91.99	320.34	-1864.43	74.77	314.47	-3596.03	126.16	1324.18	0.00	0.00	0.00	-3428.76	24.22	1707.81	-3449.37	137.42	1728.95	-3807.48	41.82	1706.73	-3697.33	62.95	1671.93	485.79	-293.84	79.78	1082.30	-308.08	77.51	498.40
2.05000	-3599.47	181.16	-8.58	-3618.64	182.67	26.14	-3716.57	504.89	220.50	-3648.53	412.95	210.03	-3341.68	3.05	-1.34	-2965.26	0.55	111.67	-1881.46	91.99	320.34	-1864.43	74.77	314.47	-3573.69	125.04	1322.13	0.00	0.00	0.00	-3428.82	22.90	1706.19	-3442.40	135.94	1728.82	-3802.20	41.59	1707.11	-3692.04	63.24	1671.41	485.32	-293.91	79.60	1082.56	-308.15	77.64	498.23
2.06000	-3599.47	181.16	-8.58	-3670.59	184.98	18.77	-3713.43	505.55	224.56	-3644.66	413.37	213.92	-3321.29	3.95	0.13	-2914.15	2.21	118.03	-1881.46	91.99	320.34	-1864.43	74.77	314.47	-3556.92	123.81	1320.94	0.00	0.00	0.00	-3436.45	19.98	1706.23	-3442.43	134.01	1728.59	-3796.87	41.36	1707.48	-3686.72	63.53	1670.89	485.65	-294.07	79.61	1082.42	-308.44	77.43	497.86
2.07000	-3599.47	181.16	-8.58	-3686.39	188.57	20.88	-3710.23	506.13	228.64	-3640.75	413.74	217.84	-3301.35	4.76	1.61	-2864.75	3.93	124.14	-1881.46	91.99	320.34	-1864.43	74.77	314.47	-3551.43	123.40	1319.11	0.00	0.00	0.00	-3426.56	18.91	1706.21	-3432.43	134.18	1728.19	-3791.49	41.12	1707.86	-3681.36	63.82	1670.37	486.21	-293.89	79.99	1082.09	-308.57	77.30	499.35
2.08000	-3599.47	181.16	-8.58	-3679.27	190.61	25.46	-3706.98	506.65	232.73	-3636.79	414.07	221.78	-3281.94	5.48	3.08	-2817.61	5.68	129.89	-1881.46	91.99	320.34	-1864.43	74.77	314.47	-3549.88	121.59	1318.26	0.00	0.00	0.00	-3436.08	15.70	1705.14	-3419.96	131.70	1727.87	-3786.07	40.89	1708.23	-3675.97	64.11	1669.85	485.07	-293.80	79.63	1083.03	-308.20	77.64	498.71
2.09000	-3599.47	181.16	-8.58	-3684.16	190.97	25.17	-3703.68	507.09	236.83	-3632.78	414.34	225.75	-3263.09	6.13	4.54	-2773.32	7.43	135.18	-1881.46	91.99	320.34	-1864.43	74.77	314.47	-3535.65	120.92	1316.31	0.00	0.00	0.00	-3433.22	16.26	1706.45	-3415.92	130.64	1727.41	-3780.60	40.65	1708.61	-3670.55	64.40	1669.34	485.14	-293.89	79.62	1082.66	-308.16	77.55	498.57
2.10000	-3599.47	181.16	-8.58	-3688.98	191.23	24.71	-3700.32	507.47	240.95	-3628.73	414.57	229.74	-3244.85	6.69	5.98	-2732.43	9.16	139.92	-1881.46	91.99	320.34	-1864.43	74.77	314.47	-3545.62	118.78	1314.50	0.00	0.00	0.00	-3405.86	14.90	1705.27	-3405.95	126.31	1728.09	-3775.09	40.40	1708.99	-3665.10	64.69	1668.82	485.00	-293.75	79.58	1082.37	-308.25	77.56	498.59
2.11000	-3599.47	181.16	-8.58	-3693.69	191.40	24.08	-3696.91	507.78	245.08	-3624.64	414.74	233.76	-3227.28	7.18	7.39	-2695.52	10.86	144.00	-1881.46	91.99	320.34	-1864.43	74.77	314.47	-3527.27	117.52	1314.11	0.00	0.00	0.00	-3413.72	10.88	1704.11	-3395.53	124.46	1727.51	-3769.53	40.16	1709.37	-3659.61	64.98	1668.31	485.55	-293.85	79.73	1082.40	-308.13	77.51	498.15
2.12000	-3599.47	181.16	-8.58	-3698.22	191.48	23.33	-3693.44	508.02	249.22	-3620.49	414.88	237.79	-3210.41	7.60	8.76	-2663.16	12.51	147.32	-1881.46	91.99	320.34	-1864.43	74.77	314.47	-3516.73	117.25	1312.26	0.00	0.00	0.00	-3379.52	9.73	1701.56	-3407.62	123.58	1729.75	-3763.92	39.91	1709.75	-3654.10	65.28	1667.80	485.99	-294.22	79.70	1082.78	-308.27	77.50	498.48
2.13000	-3599.47	181.16	-8.58	-3702.52	191.47	22.46	-3689.91	508.20	253.37	-3616.30	414.96	241.85	-3194.31	7.95	10.07	-2635.90	14.07	149.79	-1881.46	91.99	320.34	-1864.43	74.77	314.47	-3510.26	114.91	1311.58	0.00	0.00	0.00	-3420.76	6.10	1703.96	-3415.82	120.02	1730.41	-3758.27	39.66	1710.12	-3648.55	65.57	1667.29	485.70	-293.78	79.69	1082.95	-308.55	77.47	498.55
2.14000	-3599.47	181.16	-8.58	-3706.52	191.39	21.51	-3686.33	508.31	257.53	-3612.07	415.00	245.93	-3179.01	8.22	11.32	-2614.33	15.53	151.30	-1881.46	91.99	320.34	-1864.43	74.77	314.47	-3507.89	113.42	1310.98	0.00	0.00	0.00	-3420.74	1.76	1704.83	-3404.53	116.87	1730.64	-3752.57	39.40	1710.50	-3642.96	65.87	1666.78	485.69	-293.84	79.71	1082.36	-308.24	77.40	498.05
2.15000	-3599.47	181.16	-8.58	-3710.18	191.23	20.50	-3682.70	508.35	261.70	-3607.78	414.99	250.03	-3164.57	8.44	12.50	-2599.00	16.87	151.75	-1881.46	91.99	320.34	-1864.43	74.77	314.47	-3498.08	111.42	1309.82	0.00	0.00	0.00	-3403.26	2.05	1702.23	-3400.70	115.10	1729.50	-3746.83	39.15	1710.88	-3637.35	66.16	1666.27	485.57	-293.98	79.63	1082.62	-308.36	77.57	498.27
2.16000	-3599.47	181.16	-8.58	-3713.42	191.00	19.45	-3679.00	508.33	265.87	-3603.45	414.93	254.15	-3151.04	8.59	13.59	-2590.49	18.07	151.04	-1881.46	91.99	320.34	-1864.43	74.77	314.47	-3502.19	109.40	1309.14	0.00	0.00	0.00	-3376.12	-1.69	1702.33	-3405.01	113.18	1729.68	-3741.04	38.89	1711.26	-3631.70	66.46	1665.76	485.38	-294.32	79.56	1082.69	-308.53	77.30	498.35
2.17000	-3599.47	181.16	-8.58	-3716.20	190.70	18.38	-3675.25	508.25	270.05	-3599.07	414.83	258.28	-3138.46	8.68	14.60	-2589.36	19.10	149.08	-1881.46	91.99	320.34	-1864.43	74.77	314.47	-3477.95	107.31	1309.30	0.00	0.00	0.00	-3324.34	-1.13	1700.64	-3393.77	107.91	1729.32	-3735.21	38.62	1711.64	-3626.02	66.76	1665.26	485.22	-294.17	79.68	1082.60	-308.57	77.38	499.23
2.18000	-3599.47	181.16	-8.58	-3718.44	190.35	17.32	-3671.45	508.11	274.24	-3594.64	414.69	262.43	-3126.89	8.71	15.49	-2596.18	19.95	145.76	-1881.46	91.99	320.34	-1864.43	74.77	314.47	-3479.42	105.92	1309.18	0.00	0.00	0.00	-3342.44	-4.01	1702.22	-3383.77	104.60	1731.32	-3729.34	38.36	1712.03	-3620.30	67.06	1664.75	485.69	-293.84	79.90	1082.58	-308.36	77.44	498.90
2.19000	-3599.47	181.16	-8.58	-3720.11	189.94	16.30	-3667.58	507.90	278.43	-3590.16	414.50	266.60	-3116.36	8.69	16.28	-2611.52	20.59	140.99	-1881.46	91.99	320.34	-1864.43	74.77	314.47	-3481.74	104.35	1309.87	0.00	0.00	0.00	-3358.24	-9.90	1702.70	-3373.03	102.47	1732.45	-3723.42	38.09	1712.41	-3614.56	67.36	1664.25	485.36	-293.75	79.76	1082.92	-308.39	77.44	498.66
2.20000	-3599.47	181.16	-8.58	-3721.12	189.48	15.32	-3663.66	507.64	282.63	-3585.63	414.27	270.78	-3106.94	8.62	16.95	-2635.95	21.01	134.65	-1881.46	91.99	320.34	-1864.43	74.77	314.47	-3467.84	101.09	1309.94	0.00	0.00	0.00	-3337.61	-14.65	1702.70	-3352.66	98.36	1733.55	-3717.45	37.82	1712.79	-3608.78	67.66	1663.75	485.38	-293.98	79.69	1082.54	-308.46	77.33	498.40
2.21000	-3599.47	181.16	-8.58	-3721.44	188.97	14.42	-3659.68	507.31	286.83	-3581.05	414.00	274.98	-3098.67	8.49	17.48	-2670.04	21.17	126.66	-1881.46	91.99	320.34	-1864.43	74.77	314.47	-3456.00	100.11	1309.86	0.00	0.00	0.00	-3317.46	-13.07	1705.59	-3380.18	92.67	1737.07	-3711.45	37.54	1713.17	-3602.97	67.96	1663.25	485.38	-294.09	79.71	1082.54	-308.04	77.51	498.42
2.22000	-3599.47	181.16	-8.58	-3720.99	188.42	13.62	-3655.64	506.92	291.04	-3576.42	413.69	279.18	-3091.59	8.32	17.86	-2714.35	21.06	116.91	-1881.46	91.99	320.34	-1864.43	74.77	314.47	-3437.92	98.63	1310.58	0.00	0.00	0.00	-3318.61	-18.40	1705.82	-3342.88	90.52	1739.46	-3705.40	37.27	1713.55	-3597.12	68.27	1662.76	484.42	-293.91	79.48	1082.83	-308.46	77.58	498.37
2.23000	-3599.47	181.16	-8.58	-3719.72	187.84	12.95	-3651.54	506.48	295.24	-3571.74	413.33	283.40	-3085.76	8.11	18.10	-2769.45	20.66	105.30	-1881.46	91.99	320.34	-1864.43	74.77	314.47	-3441.18	96.61	1311.87	0.00	0.00	0.00	-3367.49	-23.19	1709.80	-3371.66	86.74	1742.63	-3699.30	36.99	1713.94	-3591.25	68.57	1662.26	485.17	-294.09	79.59	1082.74	-308.23	77.44	499.66
2.24000	-3599.47	181.16	-8.58	-3717.57	187.23	12.42	-3647.38	505.97	299.45	-3567.01	412.93	287.64	-3081.22	7.85	18.17	-2835.90	19.95	91.74	-1881.46	91.99	320.34	-1864.43	74.77	314.47	-3419.59	94.63	1313.51	0.00	0.00	0.00	-3304.34	-22.89	1709.54	-3334.34	83.93	1740.73	-3693.16	36.71	1714.32	-3585.34	68.88	1661.77	485.64	-294.27	79.64	1082.52	-308.04	77.57	499.33
2.25000	-3599.47	181.16	-8.58	-3714.48	186.60	12.06	-3643.16	505.41	303.65	-3562.23	412.49	291.88	-3078.03	7.56	18.07	-2914.29	18.90	76.11	-1881.46	91.99	320.34	-1864.43	74.77	314.47	-3432.70	92.22	1314.68	0.00	0.00	0.00	-3334.21	-28.81	1713.82	-3315.06	78.49	1744.02	-3686.98	36.42	1714.70	-3579.40	69.18	1661.28	486.10	-294.18	79.76	1082.82	-308.02	77.65	498.33
2.26000	-3599.47	181.16	-8.58	-3710.40	185.94	11.89	-3638.88	504.79	307.86	-3557.40	412.02	296.13	-3076.24	7.23	17.79	-3005.17	17.50	58.33	-1881.46	91.99	320.34	-1864.43	74.77	314.47	-3421.07	90.21	1317.16	0.00	0.00	0.00	-3305.46	-31.48	1714.62	-3332.29	75.78	1747.93	-3680.76	36.13	1715.09	-3573.42	69.49	1660.79	484.76	-294.13	79.47	1082.45	-308.24	77.62	498.47
2.27000	-3599.47	181.16	-8.58	-3705.26	185.27	11.94	-3634.54	504.12	312.07	-3552.52	411.50	300.39	-3075.88	6.86	17.31	-3109.06	15.72	38.30	-1881.46	91.99	320.34	-1864.43	74.77	314.47	-3408.53	87.87	1318.70	0.00	0.00	0.00	-3330.55	-38.62	1717.68	-3315.71	73.96	1750.42	-3674.49	35.84	1715.47	-3567.42	69.80	1660.31	484.67	-293.92	79.53	1082.58	-308.28	77.62	498.60
2.28000	-3599.47	181.16	-8.58	-3699.01	184.58	12.23	-3630.14	503.39	316.27	-3547.58	410.94	304.66	-3077.02	6.46	16.63	-3164.33	14.74	27.71	-1881.46	91.99	320.34	-1864.43	74.77	314.47	-3400.39	85.08	1320.78	0.00	0.00	0.00	-3290.48	-40.96	1718.67	-3297.44	69.55	1752.97	-3668.18	35.55	1715.85	-3561.38	70.10	1659.82	484.87	-294.03	79.48	1082.66	-308.34	77.48	499.64
2.29000	-3599.47	181.16	-8.58	-3691.59	183.89	12.78	-3625.67	502.60	320.47	-3542.59	410.34	308.94	-3079.72	6.04	15.73	-3166.33	14.13	25.55	-1881.46	91.99	320.34	-1864.43	74.77	314.47	-3376.83	83.81	1323.03	0.00	0.00	0.00	-3328.87	-43.89	1722.74	-3303.88	66.14	1755.50	-3661.83	35.26	1716.24	-3555.31	70.41	1659.34	485.49	-294.21	79.58	1082.75	-308.42	77.57	499.16
2.30000	-3599.47	181.16	-8.58	-3682.93	183.20	13.62	-3621.15	501.76	324.67	-3537.55	409.71	313.22	-3115.18	4.77	8.73	-3139.75	15.54	30.91	-1881.46	91.99	320.34	-1864.43	74.77	314.47	-3379.48	81.60	1325.93	0.00	0.00	0.00	-3317.93	-45.48	1724.33	-3270.51	62.08	1756.45	-3655.44	34.96	1716.62	-3549.20	70.72	1658.86	484.99	-293.86	79.55	1082.17	-308.38	77.41	498.79
2.31000	-3599.47	181.16	-8.58	-3672.99	182.52	14.76	-3616.56	500.87	328.86	-3532.46	409.04	317.50	-3111.24	7.54	10.46	-3164.67	16.61	28.15	-1881.46	91.99	320.34	-1864.43	74.77	314.47	-3361.57	79.90	1328.42	0.00	0.00	0.00	-3298.15	-49.70	1726.20	-3284.40	59.45	1759.05	-3649.01	34.66	1717.01	-3543.06	71.03	1658.39	485.49	-293.66	79.68	1082.15	-308.08	77.46	498.15
2.32000	-3599.47	181.16	-8.58	-3661.69	181.84	16.24	-3611.91	499.93	333.05	-3527.31	408.33	321.79	-3099.00	3.19	12.05	-3132.83	15.93	35.16	-1881.46	91.99	320.34	-1864.43	74.77	314.47	-3344.45	76.99	1330.33	0.00	0.00	0.00	-3325.10	-52.85	1730.92	-3299.18	56.24	1762.38	-3642.53	34.36	1717.39	-3536.89	71.35	1657.91	485.14	-293.92	79.68	1082.81	-308.21	77.63	498.52
2.33000	-3599.47	181.16	-8.58	-3649.01	181.18	18.07	-3607.20	498.93	337.23	-3522.11	407.59	326.08	-3144.41	3.35	2.86	-3124.13	14.45	34.72	-1881.46	91.99	320.34	-1864.43	74.77	314.47	-3339.21	75.14	1332.29	0.00	0.00	0.00	-3315.57	-55.54	1733.49	-3297.43	54.68	1766.73	-3636.01	34.05	1717.78	-3530.69	71.66	1657.44	485.80	-293.43	80.07	1082.80	-308.22	77.73	498.83
2.34000	-3599.47	181.16	-8.58	-3654.86	180.14	14.66	-3602.43	497.88	341.41	-3516.86	406.81	330.38	-3050.06	6.12	18.16	-3153.05	14.54	27.23	-1881.46	91.99	320.34	-1864.43	74.77	314.47	-3336.45	73.41	1334.60	0.00	0.00	0.00	-3348.72	-57.73	1737.45	-3270.81	50.93	1767.98	-3629.45	33.74	1718.16	-3524.46	71.97	1656.97	486.13	-293.69	79.91	1082.18	-308.41	77.29	499.11
2.35000	-3599.47	181.16	-8.58	-3635.06	178.39	17.12	-3597.59	496.78	345.57	-3511.55	405.99	334.68	-3092.25	0.73	11.70	-3143.02	14.07	28.03	-1881.46	91.99	320.34	-1864.43	74.77	314.47	-3317.10	72.25	1335.18	0.00	0.00	0.00	-3276.10	-58.89	1737.06	-3244.50	49.38	1770.42	-3622.85	33.43	1718.54	-3518.19	72.29	1656.51	485.96	-293.84	79.87	1082.71	-308.39	77.46	498.57
2.36000	-3599.47	181.16	-8.58	-3626.98	177.87	17.78	-3592.69	495.64	349.73	-3506.19	405.14	338.97	-3087.99	3.76	11.07	-3122.81	13.67	33.33	-1881.46	91.99	320.34	-1864.43	74.77	314.47	-3317.36	70.50	1336.48	0.00	0.00	0.00	-3284.90	-63.17	1737.05	-3266.27	45.72	1774.75	-3616.21	33.12	1718.93	-3511.89	72.60	1656.04	484.54	-293.99	79.45	1082.21	-308.33	77.50	498.61
2.37000	-3599.47	181.16	-8.58	-3609.39	177.16	20.89	-3587.72	494.44	353.88	-3500.77	404.25	343.27	-3077.04	2.99	12.57	-3103.16	12.49	38.36	-1881.46	91.99	320.34	-1864.43	74.77	314.47	-3308.25	68.80	1337.73	0.00	0.00	0.00	-3273.43	-65.48	1741.16	-3267.85	44.59	1776.99	-3609.53	32.80	1719.31	-3505.55	72.92	1655.58	485.15	-293.99	79.56	1082.42	-308.17	77.53	498.28
2.38000	-3599.43	181.17	-8.58	-3584.17	177.07	24.31	-3582.69	493.20	358.02	-3495.30	403.33	347.56	-3102.94	2.51	7.81	-3150.95	13.80	30.89	-1881.46	91.99	320.34	-1864.43	74.77	314.47	-3309.46	67.78	1339.21	0.00	0.00	0.00	-3265.44	-69.34	1743.94	-3245.01	41.97	1779.03	-3602.81	32.49	1719.70	-3499.19	73.24	1655.12	484.84	-294.04	79.43	1082.81	-308.24	77.46	498.47
2.39000	-3563.74	183.06	-4.10	-3590.61	178.07	23.71	-3577.60	491.90	362.15	-3489.77	402.38	351.86	-3089.55	3.46	11.81	-3126.24	13.21	33.75	-1881.46	91.99	320.34	-1864.43	74.77	314.47	-3295.78	65.18	1340.17	0.00	0.00	0.00	-3271.89	-69.27	1745.62	-3234.41	40.92	1780.69	-3596.05	32.17	1720.08	-3492.79	73.56	1654.67	484.76	-294.14	79.45	1083.20	-308.31	77.80	498.59
2.40000	-3565.65	183.19	-0.86	-3591.59	178.16	27.68	-3572.44	490.57	366.27	-3484.19	401.40	356.15	-3092.70	2.15	11.87	-3123.49	11.75	34.65	-1881.46	91.99	320.34	-1864.43	74.77	314.47	-3286.11	63.93	1341.37	0.00	0.00	0.00	-3255.98	-68.48	1745.64	-3211.45	40.00	1780.12	-3589.24	31.84	1720.47	-3486.36	73.88	1654.22	484.70	-294.21	79.45	1083.12	-308.32	77.71	499.13
2.41000	-3543.01	184.06	3.77	-3546.54	177.60	37.60	-3567.21	489.18	370.37	-3478.55	400.38	360.43	-3110.61	2.88	7.63	-3134.63	11.68	34.28	-1881.46	91.99	320.34	-1864.43	74.77	314.47	-3278.06	61.37	1342.47	0.00	0.00	0.00	-3241.90	-70.96	1749.57	-3213.94	39.30	1782.60	-3582.40	31.52	1720.85	-3479.89	74.20	1653.77	485.61	-294.05	79.68	1083.13	-308.00	77.72	498.30
2.42000	-3534.37	184.79	6.11	-3512.06	177.87	44.99	-3561.92	487.75	374.46	-3472.85	399.33	364.71	-3149.96	2.60	1.78	-3120.56	11.52	35.10	-1881.46	91.99	320.34	-1864.43	74.77	314.47	-3268.44	60.36	1344.69	0.00	0.00	0.00	-3234.55	-72.18	1750.28	-3183.36	36.70	1784.14	-3575.52	31.19	1721.23	-3473.40	74.52	1653.32	486.61	-294.02	79.91	1082.98	-308.36	77.51	498.60
2.43000	-3507.03	185.63	10.82	-3467.46	176.83	52.97	-3556.56	486.28	378.54	-3467.10	398.25	368.99	-3109.03	3.52	10.09	-3140.09	11.13	34.43	-1881.46	91.99	320.34	-1864.43	74.77	314.47	-3258.59	59.08	1346.45	0.00	0.00	0.00	-3248.08	-73.72	1753.53	-3230.10	35.25	1788.89	-3568.60	30.86	1721.62	-3466.87	74.84	1652.88	485.82	-293.97	79.76	1082.83	-308.55	77.52	499.70
2.44000	-3480.73	183.14	13.90	-3441.24	175.33	57.64	-3551.14	484.76	382.61	-3461.29	397.14	373.25	-3095.79	4.16	10.57	-3133.80	12.71	32.85	-1881.46	91.99	320.34	-1864.43	74.77	314.47	-3239.58	59.34	1347.49	0.00	0.00	0.00	-3217.51	-73.27	1753.27	-3185.46	36.69	1786.62	-3561.64	30.53	1722.00	-3460.31	75.16	1652.44	485.40	-293.91	79.75	1082.94	-308.17	77.67	498.98
2.45000	-3438.04	181.97	20.65	-3400.73	172.94	63.29	-3545.65	483.20	386.65	-3455.42	396.00	377.51	-3107.78	2.21	7.52	-3114.88	12.69	37.96	-1881.46	91.99	320.34	-1864.43	74.77	314.47	-3240.55	57.83	1348.84	0.00	0.00	0.00	-3215.06	-75.16	1754.57	-3182.70	38.94	1788.90	-3554.64	30.20	1722.38	-3453.71	75.48	1652.00	485.63	-293.90	79.80	1083.48	-308.03	77.87	498.91
2.46000	-3445.05	178.68	16.22	-3386.34	169.58	64.27	-3540.09	481.59	390.69	-3449.49	394.83	381.76	-3100.94	2.69	9.83	-3108.62	12.38	39.44	-1881.46	91.99	320.34	-1864.43	74.77	314.47	-3233.25	57.02	1350.22	0.00	0.00	0.00	-3212.37	-73.84	1757.13	-3204.75	35.55	1791.44	-3547.60	29.86	1722.77	-3447.08	75.81	1651.57	484.29	-293.88	79.40	1082.89	-308.06	77.63	498.76
2.47000	-3372.89	174.15	24.52	-3388.07	166.45	60.76	-3534.46	479.94	394.70	-3443.51	393.62	386.00	-3060.25	3.43	18.66	-3149.64	11.83	31.95	-1881.46	91.99	320.34	-1864.43	74.77	314.47	-3234.09	56.54	1351.57	0.00	0.00	0.00	-3211.92	-73.75	1760.63	-3212.43	33.88	1794.82	-3540.52	29.52	1723.15	-3440.42	76.13	1651.14	484.90	-293.99	79.54	1082.86	-308.44	77.51	498.84
2.48000	-3339.54	171.88	25.83	-3346.93	163.00	64.56	-3528.77	478.26	398.70	-3437.46	392.40	390.23	-3066.14	4.69	17.72	-3091.53	11.52	41.26	-1881.46	91.99	320.34	-1864.43	74.77	314.47	-3232.70	55.82	1351.84	0.00	0.00	0.00	-3219.03	-73.72	1761.62	-3197.08	37.38	1795.36	-3533.41	29.18	1723.53	-3433.73	76.46	1650.72	484.74	-294.00	79.59	1083.29	-308.41	77.68	498.97
2.49000	-3319.80	167.29	26.36	-3332.55	158.62	63.34	-3523.00	476.53	402.67	-3431.36	391.14	394.45	-3067.00	5.32	16.54	-3121.25	14.72	36.57	-1881.46	91.99	320.34	-1864.43	74.77	314.47	-3224.20	56.46	1352.92	0.00	0.00	0.00	-3221.85	-74.54	1764.00	-3175.91	35.26	1793.82	-3526.25	28.84	1723.91	-3427.01	76.79	1650.29	484.78	-294.02	79.38	1082.95	-308.44	77.59	498.76
2.50000	-3265.41	160.70	32.83	-3333.27	153.63	59.17	-3517.17	474.76	406.63	-3425.20	389.85	398.66	-3047.52	4.25	20.71	-3131.49	13.04	33.83	-1881.46	91.99	320.34	-1864.43	74.77	314.47	-3212.97	55.36	1354.39	0.00	0.00	0.00	-3192.74	-71.44	1764.07	-3199.88	39.00	1797.48	-3519.06	28.49	1724.29	-3420.25	77.11	1649.87	484.91	-293.87	79.51	1082.93	-308.09	77.64	499.14
2.51000	-3247.51	156.62	31.24	-3302.36	149.35	58.97	-3511.27	472.96	410.57	-3418.98	388.54	402.85	-3112.27	3.54	9.99	-3135.20	13.82	35.71	-1881.46	91.99	320.34	-1864.43	74.77	314.47	-3202.57	54.65	1355.01	0.00	0.00	0.00	-3160.37	-69.59	1765.21	-3186.52	41.95	1800.08	-3511.83	28.14	1724.67	-3413.46	77.44	1649.46	485.64	-294.26	79.67	1082.57	-308.38	77.38	499.78
2.52000	-3257.29	150.68	23.71	-3278.83	142.95	58.33	-3505.30	471.11	414.49	-3412.70	387.20	407.03	-3122.36	3.86	6.33	-3118.15	15.25	39.68	-1881.46	91.99	320.34	-1864.43	74.77	314.47	-3192.32	54.63	1355.30	0.00	0.00	0.00	-3193.90	-68.99	1769.59	-3154.99	43.43	1800.67	-3504.57	27.79	1725.06	-3406.63	77.77	1649.05	485.61	-294.02	79.69	1082.89	-308.39	77.65	498.72
2.53000	-3242.94	145.17	23.69	-3246.00	139.25	58.00	-3499.26	469.23	418.38	-3406.36	385.84	411.20	-3093.27	5.43	12.12	-3109.92	15.85	39.23	-1881.46	91.99	320.34	-1864.43	74.77	314.47	-3186.07	53.76	1355.53	0.00	0.00	0.00	-3172.79	-66.19	1768.95	-3140.75	44.26	1798.94	-3497.26	27.44	1725.44	-3399.78	78.10	1648.64	484.65	-293.89	79.43	1082.99	-308.21	77.66	498.63
2.54000	-3184.80	137.96	27.58	-3212.02	133.59	56.95	-3493.15	467.31	422.25	-3399.96	384.45	415.35	-3067.30	5.95	18.29	-3099.96	16.71	40.94	-1881.46	91.99	320.34	-1864.43	74.77	314.47	-3189.37	53.91	1355.91	0.00	0.00	0.00	-3154.77	-64.57	1768.95	-3149.06	48.08	1799.69	-3489.92	27.09	1725.82	-3392.89	78.43	1648.24	485.82	-293.67	79.79	1082.85	-308.16	77.66	498.52
2.55000	-3162.59	133.95	26.75	-3169.58	129.20	58.48	-3486.97	465.36	426.10	-3393.50	383.03	419.48	-3102.31	5.37	12.40	-3094.21	16.96	42.26	-1881.46	91.99	320.34	-1864.43	74.77	314.47	-3181.50	53.36	1355.65	0.00	0.00	0.00	-3154.53	-62.13	1771.04	-3142.70	48.40	1801.03	-3482.54	26.73	1726.20	-3385.97	78.77	1647.84	485.31	-293.98	79.68	1082.92	-308.19	77.81	499.20
2.56000	-3097.97	129.25	32.12	-3142.68	124.51	57.76	-3480.72	463.37	429.93	-3386.98	381.59	423.59	-3130.63	5.00	7.41	-3092.18	16.71	43.12	-1881.46	91.99	320.34	-1864.43	74.77	314.47	-3164.34	52.72	1356.15	0.00	0.00	0.00	-3130.01	-62.34	1769.11	-3109.60	49.97	1798.69	-3475.13	26.37	1726.57	-3379.01	79.10	1647.44	485.21	-294.24	79.61	1083.05	-308.52	77.56	499.13
2.57000	-3110.55	123.74	26.27	-3110.41	118.86	56.19	-3474.40	461.35	433.72	-3380.39	380.13	427.69	-3087.55	7.08	14.01	-3093.37	16.08	43.44	-1881.46	91.99	320.34	-1864.43	74.77	314.47	-3170.55	51.96	1356.14	0.00	0.00	0.00	-3115.07	-61.17	1770.11	-3121.27	50.65	1799.28	-3467.67	26.01	1726.95	-3372.02	79.43	1647.05	485.33	-294.32	79.61	1082.59	-308.32	77.43	498.49
2.58000	-3098.25	117.88	22.51	-3076.85	114.05	55.81	-3468.00	459.29	437.50	-3373.75	378.64	431.76	-3073.70	8.55	18.09	-3097.29	15.17	43.15	-1881.46	91.99	320.34	-1864.43	74.77	314.47	-3143.91	51.90	1355.07	0.00	0.00	0.00	-3106.53	-57.84	1769.65	-3076.54	53.12	1797.08	-3460.18	25.65	1727.33	-3365.00	79.77	1646.66	484.88	-294.14	79.32	1083.12	-308.32	77.60	499.15
2.59000	-3014.15	114.01	32.42	-3050.54	110.14	54.13	-3461.54	457.20	441.24	-3367.04	377.13	435.82	-3078.25	7.50	18.36	-3103.46	14.10	42.18	-1881.46	91.99	320.34	-1864.43	74.77	314.47	-3138.57	52.25	1355.03	0.00	0.00	0.00	-3126.07	-55.83	1771.87	-3110.69	55.96	1799.67	-3452.66	25.28	1727.71	-3357.95	80.10	1646.28	484.74	-293.99	79.35	1082.09	-308.41	77.22	498.65
2.60000	-2977.99	108.44	33.31	-3042.28	106.21	49.98	-3455.00	455.07	444.96	-3360.27	375.60	439.85	-3073.81	7.05	18.92	-3135.01	14.41	38.13	-1881.46	91.99	320.34	-1864.43	74.77	314.47	-3135.70	51.60	1354.29	0.00	0.00	0.00	-3098.68	-53.99	1772.36	-3081.92	55.76	1798.06	-3445.10	24.92	1728.09	-3350.87	80.44	1645.90	484.74	-293.87	79.43	1082.34	-308.47	77.43	498.62
2.61000	-2943.31	103.05	33.93	-2998.90	104.52	51.06	-3448.39	452.92	448.65	-3353.44	374.05	443.86	-3107.48	5.29	11.72	-3073.51	13.05	46.69	-1881.46	91.99	320.34	-1864.43	74.77	314.47	-3122.74	51.05	1352.96	0.00	0.00	0.00	-3065.49	-52.15	1770.60	-3081.87	59.85	1797.36	-3437.50	24.55	1728.46	-3343.75	80.78	1645.53	485.00	-294.22	79.46	1082.39	-308.45	77.53	499.85
2.62000	-2910.10	97.85	34.29	-2962.54	100.91	51.82	-3441.70	450.73	452.31	-3346.54	372.47	447.85	-3099.17	4.00	14.44	-3133.70	9.87	35.75	-1881.46	91.99	320.34	-1864.43	74.77	314.47	-3124.78	51.49	1351.35	0.00	0.00	0.00	-3083.46	-52.75	1771.69	-3069.39	61.84	1795.98	-3429.87	24.18	1728.84	-3336.60	81.12	1645.16	485.55	-293.93	79.71	1082.53	-308.37	77.46	499.62
2.63000	-2878.31	92.84	34.39	-2941.59	100.14	49.97	-3434.95	448.52	455.95	-3339.58	370.88	451.82	-3099.77	5.04	10.61	-3118.91	8.11	36.22	-1881.46	91.99	320.34	-1864.43	74.77	314.47	-3111.53	51.05	1349.99	0.00	0.00	0.00	-3062.26	-50.01	1770.09	-3060.52	60.54	1795.64	-3422.20	23.80	1729.21	-3329.41	81.46	1644.79	485.06	-294.09	79.52	1083.20	-308.31	77.71	498.52
2.64000	-2847.94	88.00	34.25	-2901.82	98.87	53.83	-3428.11	446.27	459.55	-3332.56	369.26	455.76	-3095.12	1.38	12.93	-3117.57	10.31	35.61	-1881.46	91.99	320.34	-1864.43	74.77	314.47	-3092.64	51.01	1348.95	0.00	0.00	0.00	-3036.54	-45.96	1769.16	-3052.67	66.26	1794.65	-3414.50	23.43	1729.59	-3322.20	81.80	1644.43	484.29	-293.74	79.47	1083.11	-308.25	77.64	498.41
2.65000	-2818.95	83.34	33.87	-2857.81	97.90	57.43	-3421.21	444.00	463.12	-3325.47	367.62	459.67	-3071.39	2.18	15.53	-3151.14	8.70	28.16	-1881.46	91.99	320.34	-1864.43	74.77	314.47	-3090.36	50.80	1347.87	0.00	0.00	0.00	-3045.36	-44.55	1767.71	-3022.92	68.07	1789.52	-3406.76	23.05	1729.96	-3314.95	82.14	1644.07	485.03	-293.78	79.62	1082.64	-308.33	77.60	498.63
2.66000	-2791.32	78.85	33.25	-2856.11	99.71	53.05	-3414.23	441.69	466.65	-3318.32	365.97	463.56	-3112.42	0.50	6.88	-3140.14	7.20	31.47	-1881.46	91.99	320.34	-1864.43	74.77	314.47	-3084.75	50.18	1346.00	0.00	0.00	0.00	-3023.75	-42.00	1766.45	-3045.39	69.07	1791.13	-3398.98	22.67	1730.33	-3307.67	82.48	1643.72	485.92	-293.47	79.87	1082.44	-308.35	77.68	498.38
2.67000	-2765.01	74.54	32.41	-2826.78	98.30	52.78	-3407.18	439.36	470.16	-3311.11	364.29	467.41	-3037.73	3.28	18.55	-3130.54	4.99	34.18	-1881.46	91.99	320.34	-1864.43	74.77	314.47	-3058.86	50.61	1344.04	0.00	0.00	0.00	-3030.25	-40.36	1765.39	-3037.69	72.24	1788.97	-3391.18	22.29	1730.71	-3300.35	82.82	1643.37	485.72	-294.03	79.77	1082.36	-308.30	77.57	497.93
2.68000	-2740.02	70.40	31.35	-2799.66	97.22	52.28	-3400.05	437.01	473.63	-3303.83	362.60	471.24	-3088.63	-1.69	10.82	-3118.16	7.31	34.12	-1881.46	91.99	320.34	-1864.43	74.77	314.47	-3051.09	51.38	1342.23	0.00	0.00	0.00	-3050.11	-38.50	1765.32	-2975.45	73.04	1784.47	-3383.33	21.91	1731.08	-3293.00	83.16	1643.03	484.98	-293.84	79.49	1082.34	-308.30	77.49	498.62
2.69000	-2716.30	66.43	30.08	-2774.65	96.45	51.58	-3392.84	434.62	477.06	-3296.48	360.89	475.04	-3079.80	-1.04	11.69	-3108.34	7.05	34.27	-1881.46	91.99	320.34	-1864.43	74.77	314.47	-3061.59	50.99	1340.93	0.00	0.00	0.00	-3014.05	-37.67	1763.28	-2997.98	74.74	1784.66	-3375.46	21.52	1731.45	-3285.62	83.51	1642.69	484.95	-293.96	79.42	1082.03	-308.64	77.29	499.02
2.70000	-2693.84	62.62	28.60	-2751.65	95.96	50.68	-3385.56	432.22	480.46	-3289.07	359.16	478.81	-3108.06	0.35	7.82	-3205.83	6.96	19.28	-1881.46	91.99	320.34	-1864.43	74.77	314.47	-3040.52	51.31	1339.01	0.00	0.00	0.00	-3020.40	-33.66	1762.70	-3019.28	75.20	1784.84	-3367.54	21.14	1731.82	-3278.21	83.85	1642.36	485.35	-294.11	79.58	1082.51	-308.41	77.32	499.12
2.71000	-2672.60	58.99	26.93	-2730.54	95.73	49.62	-3378.20	429.78	483.83	-3281.59	357.42	482.55	-3122.45	-0.64	1.52	-3103.60	7.25	36.52	-1881.46	91.99	320.34	-1864.43	74.77	314.47	-3034.93	52.52	1337.16	0.00	0.00	0.00	-3006.83	-32.77	1760.07	-3015.37	78.49	1782.67	-3359.60	20.75	1732.19	-3270.76	84.20	1642.03	484.71	-294.12	79.59	1082.76	-308.22	77.50	498.57
2.72000	-2652.57	55.51	25.07	-2711.22	95.75	48.42	-3370.77	427.33	487.15	-3274.05	355.66	486.26	-3089.56	-0.71	9.94	-3116.29	6.81	34.38	-1881.46	91.99	320.34	-1864.43	74.77	314.47	-3029.11	52.64	1335.00	0.00	0.00	0.00	-2975.32	-29.22	1758.04	-2976.73	82.24	1780.49	-3351.62	20.36	1732.56	-3263.28	84.55	1641.71	485.27	-293.88	79.72	1082.65	-307.98	77.70	498.69
2.73000	-2633.72	52.19	23.02	-2693.59	95.98	47.09	-3363.26	424.85	490.44	-3266.44	353.88	489.93	-3126.91	-1.37	2.19	-3110.31	7.34	35.95	-1881.46	91.99	320.34	-1864.43	74.77	314.47	-3023.26	52.43	1333.38	0.00	0.00	0.00	-2955.76	-27.68	1756.85	-2991.01	82.70	1781.10	-3343.61	19.96	1732.92	-3255.77	84.89	1641.39	486.05	-293.66	79.92	1082.92	-308.15	77.72	498.11
2.74000	-2616.02	49.04	20.80	-2677.54	96.41	45.65	-3355.67	422.34	493.69	-3258.76	352.09	493.57	-3085.89	-1.09	11.42	-3158.37	7.36	28.17	-1881.46	91.99	320.34	-1864.43	74.77	314.47	-3018.28	52.78	1331.66	0.00	0.00	0.00	-2956.64	-25.35	1754.30	-2976.33	84.18	1775.91	-3335.56	19.57	1733.29	-3248.23	85.24	1641.08	485.53	-293.69	79.62	1081.61	-308.61	77.22	499.05
2.75000	-2599.44	46.03	18.41	-2662.96	97.02	44.14	-3348.01	419.82	496.90	-3251.02	350.28	497.18	-3082.28	-0.63	11.16	-3148.74	4.60	29.85	-1881.46	91.99	320.34	-1864.43	74.77	314.47	-3000.97	54.14	1330.24	0.00	0.00	0.00	-2943.07	-22.96	1750.96	-2959.05	89.13	1772.10	-3327.49	19.17	1733.66	-3240.65	85.59	1640.77	485.12	-293.75	79.54	1082.61	-308.36	77.47	498.79
2.76000	-2583.96	43.19	15.85	-2649.73	97.77	42.56	-3340.26	417.28	500.07	-3243.20	348.46	500.74	-3091.04	-2.65	9.51	-3139.37	4.46	30.82	-1881.46	91.99	320.34	-1864.43	74.77	314.47	-2980.84	54.93	1327.51	0.00	0.00	0.00	-2944.72	-22.28	1750.87	-2927.66	89.49	1770.23	-3319.37	18.78	1734.02	-3233.04	85.94	1640.47	485.70	-293.96	79.77	1083.47	-308.23	77.75	498.54
2.77000	-2569.56	40.49	13.15	-2637.77	98.66	40.94	-3332.44	414.71	503.20	-3235.32	346.63	504.28	-3060.00	0.21	13.54	-3132.83	4.67	33.53	-1881.46	91.99	320.34	-1864.43	74.77	314.47	-2976.99	55.44	1325.79	0.00	0.00	0.00	-2935.12	-19.45	1750.35	-2914.23	92.72	1767.46	-3311.23	18.38	1734.38	-3225.40	86.29	1640.17	485.23	-294.23	79.68	1082.93	-308.36	77.51	497.81
2.78000	-2556.21	37.95	10.29	-2626.95	99.65	39.30	-3324.54	412.13	506.29	-3227.38	344.78	507.77	-3088.66	0.22	9.53	-3152.68	6.04	29.56	-1881.46	91.99	320.34	-1864.43	74.77	314.47	-2979.97	56.17	1323.99	0.00	0.00	0.00	-2930.22	-16.28	1747.84	-2917.25	96.04	1766.77	-3303.05	17.98	1734.75	-3217.72	86.64	1639.88	484.89	-294.14	79.54	1082.60	-308.60	77.41	498.75
2.79000	-2543.89	35.55	7.29	-2617.18	100.72	37.66	-3316.56	409.53	509.34	-3219.36	342.93	511.22	-3091.06	0.15	9.22	-3146.90	6.34	30.62	-1881.46	91.99	320.34	-1864.43	74.77	314.47	-2971.69	57.23	1322.05	0.00	0.00	0.00	-2917.70	-15.14	1746.48	-2935.64	97.21	1766.86	-3294.85	17.57	1735.11	-3210.01	87.00	1639.59	485.51	-293.95	79.72	1082.91	-308.25	77.57	499.40
2.80000	-2532.56	33.30	4.16	-2608.34	101.86	36.05	-3308.51	406.90	512.34	-3211.27	341.05	514.64	-3058.41	-1.11	15.06	-3091.82	6.46	40.54	-1881.46	91.99	320.34	-1864.43	74.77	314.47	-2959.78	58.19	1320.96	0.00	0.00	0.00	-2894.93	-13.50	1743.91	-2896.40	98.22	1763.35	-3286.60	17.17	1735.47	-3202.27	87.35	1639.31	485.62	-293.88	79.79	1083.20	-308.29	77.74	498.08
2.81000	-2522.20	31.20	0.91	-2600.33	103.04	34.47	-3300.37	404.27	515.29	-3203.12	339.17	518.02	-3046.34	-1.65	17.92	-3119.79	6.61	34.76	-1881.46	91.99	320.34	-1864.43	74.77	314.47	-2934.39	58.81	1319.78	0.00	0.00	0.00	-2886.44	-11.31	1741.42	-2888.01	101.16	1762.11	-3278.33	16.76	1735.83	-3194.50	87.71	1639.03	485.17	-293.83	79.64	1082.90	-308.28	77.58	498.59
2.82000	-2512.79	29.23	-2.47	-2593.04	104.23	32.96	-3292.15	401.61	518.21	-3194.89	337.28	521.35	-3098.09	-0.97	9.53	-3147.50	6.22	31.23	-1881.46	91.99	320.34	-1864.43	74.77	314.47	-2937.14	60.24	1318.77	0.00	0.00	0.00	-2892.58	-8.28	1740.66	-2896.12	104.65	1761.68	-3270.03	16.35	1736.19	-3186.69	88.06	1638.76	484.54	-294.14	79.55	1082.92	-308.29	77.70	499.32
2.83000	-2504.30	27.41	-5.96	-2586.37	105.43	31.53	-3283.85	398.94	521.07	-3186.60	335.37	524.64	-3084.73	-1.82	13.24	-3157.45	6.10	31.15	-1881.46	91.99	320.34	-1864.43	74.77	314.47	-2927.37	61.61	1318.10	0.00	0.00	0.00	-2853.44	-5.76	1738.65	-2882.19	107.04	1759.99	-3261.69	15.95	1736.54	-3178.85	88.42	1638.50	485.93	-294.01	79.95	1082.68	-308.27	77.45	498.22
2.84000	-2496.71	25.72	-9.55	-2580.20	106.59	30.21	-3275.47	396.25	523.89	-3178.23	333.46	527.89	-3115.72	-0.63	7.69	-3110.33	7.18	39.35	-1881.46	91.99	320.34	-1864.43	74.77	314.47	-2920.22	62.75	1317.31	0.00	0.00	0.00	-2856.30	-3.40	1737.99	-2870.26	110.87	1758.90	-3253.32	15.53	1736.90	-3170.98	88.77	1638.24	484.99	-293.85	79.66	1082.48	-308.65	77.24	499.07
2.85000	-2489.98	24.17	-13.25	-2574.44	107.71	29.01	-3267.01	393.55	526.67	-3169.80	331.54	531.09	-3072.62	-0.17	15.01	-3134.56	6.53	35.08	-1881.46	91.99	320.34	-1864.43	74.77	314.47	-2906.74	64.70	1317.28	0.00	0.00	0.00	-2846.43	-1.49	1737.74	-2865.27	112.09	1760.17	-3244.93	15.12	1737.26	-3163.07	89.13	1637.99	484.82	-294.03	79.51	1083.25	-308.69	77.56	498.87
2.86000	-2484.10	22.75	-17.03	-2568.97	108.75	27.96	-3258.47	390.84	529.39	-3161.29	329.61	534.25	-3079.51	2.07	13.13	-3107.34	6.03	38.90	-1881.46	91.99	320.34	-1864.43	74.77	314.47	-2901.51	65.97	1317.22	0.00	0.00	0.00	-2818.08	1.37	1736.82	-2848.93	114.45	1759.21	-3236.50	14.71	1737.61	-3155.14	89.49	1637.74	484.69	-293.89	79.47	1082.89	-308.42	77.57	498.31
2.87000	-2479.04	21.46	-20.90	-2563.68	109.70	27.08	-3249.85	388.11	532.06	-3152.72	327.67	537.37	-3106.85	1.60	8.63	-3108.24	6.16	38.55	-1881.46	91.99	320.34	-1864.43	74.77	314.47	-2891.07	68.00	1317.47	0.00	0.00	0.00	-2807.92	4.57	1737.74	-2862.64	116.45	1760.38	-3228.04	14.29	1737.96	-3147.16	89.85	1637.50	485.93	-293.47	79.77	1082.64	-308.34	77.51	499.00
2.88000	-2474.77	20.30	-24.84	-2558.48	110.54	26.38	-3241.14	385.37	534.69	-3144.07	325.72	540.43	-3126.54	-2.74	6.34	-3120.89	6.27	38.98	-1881.46	91.99	320.34	-1864.43	74.77	314.47	-2882.93	69.50	1318.64	0.00	0.00	0.00	-2825.51	6.75	1739.09	-2839.71	120.40	1759.69	-3219.55	13.87	1738.31	-3139.16	90.21	1637.27	486.10	-294.02	79.74	1082.77	-308.37	77.56	498.55
2.89000	-2471.27	19.27	-28.86	-2553.24	111.23	25.89	-3232.35	382.62	537.26	-3135.35	323.76	543.45	-3113.81	-2.81	9.49	-3124.85	6.38	41.26	-1881.46	91.99	320.34	-1864.43	74.77	314.47	-2875.51	71.58	1319.06	0.00	0.00	0.00	-2779.36	7.88	1738.88	-2836.84	119.85	1760.42	-3211.02	13.45	1738.66	-3131.12	90.57	1637.04	485.17	-294.18	79.55	1082.33	-308.16	77.41	498.17
2.90000	-2468.51	18.36	-32.94	-2547.88	111.77	25.64	-3223.48	379.86	539.79	-3126.55	321.80	546.42	-3110.74	-2.70	9.49	-3116.63	6.32	45.75	-1881.46	91.99	320.34	-1864.43	74.77	314.47	-2859.91	73.23	1320.23	0.00	0.00	0.00	-2775.30	10.04	1739.79	-2801.81	124.11	1760.81	-3202.47	13.03	1739.01	-3123.05	90.93	1636.81	485.17	-294.24	79.53	1082.00	-308.23	77.31	497.91
2.91000	-2466.47	17.57	-37.07	-2542.27	112.12	25.63	-3214.52	377.09	542.26	-3117.69	319.83	549.34	-3087.70	-3.02	14.20	-3105.35	6.03	49.69	-1881.46	91.99	320.34	-1864.43	74.77	314.47	-2854.73	75.19	1321.83	0.00	0.00	0.00	-2791.41	12.93	1742.57	-2759.95	125.62	1760.87	-3193.89	12.61	1739.36	-3114.95	91.29	1636.60	484.36	-293.82	79.46	1082.42	-308.00	77.58	497.96
2.92000	-2465.12	16.91	-41.26	-2536.30	112.27	25.90	-3205.49	374.31	544.68	-3108.75	317.86	552.21	-3102.48	-3.76	13.49	-3100.12	5.44	50.32	-1881.46	91.99	320.34	-1864.43	74.77	314.47	-2831.12	76.82	1323.31	0.00	0.00	0.00	-2786.41	12.59	1744.36	-2781.27	128.82	1763.15	-3185.28	12.19	1739.71	-3106.82	91.66	1636.39	484.89	-293.96	79.48	1082.67	-308.30	77.45	499.20
2.93000	-2464.43	16.36	-45.48	-2518.31	112.52	27.84	-3196.36	371.52	547.04	-3099.74	315.88	555.03	-3085.23	-1.73	15.53	-3110.06	4.50	44.90	-1881.46	91.99	320.34	-1864.43	74.77	314.47	-2822.43	78.76	1325.02	0.00	0.00	0.00	-2791.72	15.10	1746.31	-2760.64	130.65	1763.95	-3176.64	11.76	1740.05	-3098.65	92.02	1636.18	484.25	-294.46	79.10	1082.92	-308.44	77.49	498.95
2.94000	-2464.38	15.93	-49.74	-2532.88	112.53	23.42	-3187.16	368.72	549.35	-3090.65	313.90	557.80	-3068.19	-2.40	21.18	-3141.47	1.62	36.41	-1881.46	91.99	320.34	-1864.43	74.77	314.47	-2816.14	80.63	1327.02	0.00	0.00	0.00	-2763.00	17.28	1747.55	-2780.08	133.20	1767.32	-3167.97	11.33	1740.40	-3090.45	92.39	1635.99	484.68	-294.31	79.32	1083.31	-308.62	77.54	499.84
2.95000	-2464.94	15.62	-54.03	-2488.15	113.24	32.00	-3177.87	365.91	551.60	-3081.50	311.91	560.51	-3060.34	-3.88	19.99	-3119.67	5.11	34.67	-1881.46	91.99	320.34	-1864.43	74.77	314.47	-2793.88	82.66	1328.93	0.00	0.00	0.00	-2727.21	19.55	1747.32	-2735.66	134.81	1766.28	-3159.27	10.91	1740.74	-3082.21	92.75	1635.79	484.95	-293.93	79.59	1082.98	-308.23	77.70	499.30
2.96000	-2466.10	15.41	-58.34	-2493.22	112.66	29.50	-3168.49	363.10	553.80	-3072.26	309.92	563.17	-3127.13	-4.23	8.88	-3133.02	4.28	26.69	-1881.46	91.99	320.34	-1864.43	74.77	314.47	-2784.49	83.98	1330.67	0.00	0.00	0.00	-2747.37	21.30	1750.19	-2725.83	138.26	1766.64	-3150.55	10.48	1741.08	-3073.94	93.12	1635.61	484.66	-293.81	79.37	1082.86	-308.21	77.59	499.29
2.97000	-2467.81	15.32	-62.66	-2520.50	111.57	25.13	-3159.03	360.28	555.94	-3062.96	307.92	565.78	-3164.56	-3.54	-0.47	-3114.55	4.55	27.17	-1881.46	91.99	320.34	-1864.43	74.77	314.47	-2782.85	85.45	1332.72	0.00	0.00	0.00	-2742.77	24.63	1753.60	-2732.78	139.53	1770.27	-3141.79	10.04	1741.42	-3065.64	93.49	1635.43	486.53	-294.19	79.64	1083.01	-308.62	77.59	499.57
2.98000	-2470.06	15.34	-66.99	-2508.40	112.34	26.61	-3149.48	357.46	558.03	-3053.57	305.92	568.32	-3027.02	-1.05	19.97	-3100.59	4.02	27.18	-1881.46	91.99	320.34	-1864.43	74.77	314.47	-2770.23	86.60	1334.35	0.00	0.00	0.00	-2719.73	26.49	1753.19	-2741.84	141.55	1771.58	-3133.01	9.61	1741.76	-3057.31	93.86	1635.26	486.43	-294.20	79.76	1082.99	-308.63	77.56	499.33
2.99000	-2472.82	15.46	-71.31	-2504.53	112.64	27.29	-3139.85	354.63	560.05	-3044.12	303.92	570.82	-3058.24	-1.71	11.72	-3059.22	4.25	33.47	-1881.46	91.99	320.34	-1864.43	74.77	314.47	-2758.38	87.83	1336.15	0.00	0.00	0.00	-2693.61	27.90	1753.77	-2701.30	144.13	1769.91	-3124.19	9.18	1742.09	-3048.95	94.23	1635.10	485.22	-294.18	79.50	1082.89	-308.28	77.56	498.76
3.00000	-2476.07	15.68	-75.63	-2498.44	112.17	28.35	-3130.13	351.80	562.02	-3034.59	301.92	573.25	-3056.66	-4.14	7.33	-3051.48	3.08	32.24	-1881.46	91.99	320.34	-1864.43	74.77	314.47	-2749.11	88.77	1337.58	0.00	0.00	0.00	-2686.43	30.61	1755.60	-2691.82	144.81	1770.19	-3115.35	8.74	1742.43	-3040.55	94.60	1634.94	485.27	-294.13	79.47	1082.12	-308.33	77.32	499.05
3.01000	-2479.78	16.00	-79.94	-2489.45	112.20	30.67	-3120.32	348.97	563.92	-3024.98	299.92	575.63	-3062.48	-6.56	2.58	-3035.25	0.91	34.69	-1881.46	91.99	320.34	-1864.43	74.77	314.47	-2739.22	89.89	1339.42	0.00	0.00	0.00	-2671.42	31.89	1756.21	-2687.59	147.52	1772.36	-3106.48	8.31	1742.76	-3032.12	94.97	1634.79	484.63	-294.20	79.33	1082.67	-308.31	77.62	499.43
3.02000	-2483.92	16.43	-84.22	-2501.16	112.85	28.51	-3110.43	346.13	565.76	-3015.29	297.92	577.94	-3072.25	-7.69	-1.03	-3009.99	-1.16	40.44	-1881.46	91.99	320.34	-1864.43	74.77	314.47	-2721.60	89.75	1340.87	0.00	0.00	0.00	-2692.09	34.86	1758.32	-2686.60	150.52	1774.98	-3097.59	7.87	1743.10	-3023.65	95.34	1634.64	486.46	-294.66	79.45	1082.59	-308.27	77.40	499.38
3.03000	-2488.47	16.95	-88.47	-2524.37	114.02	23.86	-3100.45	343.29	567.55	-3005.53	295.91	580.20	-3045.49	-8.93	7.17	-2994.14	-2.01	47.69	-1881.46	91.99	320.34	-1864.43	74.77	314.47	-2719.10	90.88	1342.37	0.00	0.00	0.00	-2663.52	36.37	1759.79	-2657.80	151.16	1775.10	-3088.66	7.43	1743.43	-3015.15	95.71	1634.50	484.94	-294.29	79.40	1082.35	-308.18	77.48	498.33
3.04000	-2493.40	17.57	-92.69	-2525.52	115.04	22.02	-3090.38	340.45	569.27	-2995.70	293.91	582.39	-3032.72	-10.55	12.11	-2966.81	-2.34	57.88	-1881.46	91.99	320.34	-1864.43	74.77	314.47	-2709.92	92.37	1343.53	0.00	0.00	0.00	-2651.28	38.61	1762.13	-2644.91	153.98	1775.14	-3079.71	6.99	1743.76	-3006.62	96.08	1634.37	484.85	-294.07	79.43	1082.16	-308.34	77.45	498.25
3.05000	-2498.69	18.28	-96.87	-2500.67	113.65	29.43	-3080.22	337.61	570.92	-2985.78	291.91	584.52	-2998.15	-11.28	22.03	-2948.42	-4.27	64.60	-1881.46	91.99	320.34	-1864.43	74.77	314.47	-2702.76	93.58	1345.03	0.00	0.00	0.00	-2657.16	40.25	1764.38	-2623.40	156.63	1775.39	-3070.73	6.54	1744.08	-2998.06	96.46	1634.25	485.16	-294.04	79.49	1082.22	-308.28	77.53	498.84
3.06000	-2504.31	19.08	-100.99	-2497.17	113.32	28.82	-3069.97	334.77	572.51	-2975.79	289.91	586.59	-2951.81	-12.38	31.95	-2914.48	-4.93	73.50	-1881.46	91.99	320.34	-1864.43	74.77	314.47	-2692.51	94.59	1346.03	0.00	0.00	0.00	-2629.84	42.04	1764.55	-2623.44	160.00	1777.60	-3061.73	6.10	1744.41	-2989.46	96.83	1634.13	485.04	-294.03	79.45	1082.20	-308.04	77.60	498.87
3.07000	-2510.23	19.97	-105.06	-2498.79	115.00	30.39	-3059.64	331.94	574.04	-2965.72	287.91	588.60	-2932.63	-13.19	35.60	-2901.18	-6.05	76.57	-1881.46	91.99	320.34	-1864.43	74.77	314.47	-2681.64	96.04	1347.58	0.00	0.00	0.00	-2626.52	42.09	1766.00	-2642.73	158.58	1780.65	-3052.69	5.66	1744.73	-2980.83	97.21	1634.02	484.94	-294.30	79.45	1082.81	-308.15	77.56	499.75
3.08000	-2516.44	20.95	-109.06	-2507.41	114.70	28.57	-3049.21	329.10	575.50	-2955.58	285.92	590.54	-2911.60	-12.84	40.13	-2874.18	-5.98	81.86	-1881.46	91.99	320.34	-1864.43	74.77	314.47	-2675.57	97.30	1348.93	0.00	0.00	0.00	-2642.25	43.98	1769.05	-2632.71	161.28	1781.79	-3043.63	5.21	1745.06	-2972.17	97.59	1633.92	484.65	-294.48	79.47	1082.56	-308.47	77.42	498.41
3.09000	-2522.90	22.01	-112.99	-2521.33	114.17	23.99	-3038.70	326.27	576.90	-2945.35	283.93	592.41	-2860.70	-11.57	47.36	-2837.25	-5.10	86.62	-1881.46	91.99	320.34	-1864.43	74.77	314.47	-2664.15	98.08	1349.97	0.00	0.00	0.00	-2623.15	45.96	1770.23	-2594.56	161.55	1780.41	-3034.55	4.76	1745.38	-2963.48	97.96	1633.83	485.25	-293.86	79.66	1082.76	-308.49	77.38	497.95
3.10000	-2529.59	23.15	-116.85	-2513.91	114.20	27.00	-3028.10	323.44	578.22	-2935.05	281.94	594.22	-2829.77	-11.48	50.90	-2811.82	-5.55	89.49	-1881.46	91.99	320.34	-1864.43	74.77	314.47	-2654.21	98.77	1351.28	0.00	0.00	0.00	-2604.89	47.09	1770.33	-2614.98	163.28	1784.01	-3025.44	4.32	1745.70	-2954.75	98.34	1633.74	485.27	-293.96	79.50	1082.59	-308.11	77.58	499.01
3.11000	-2536.48	24.38	-120.62	-2500.85	115.06	30.50	-3017.40	320.62	579.48	-2924.66	279.96	595.96	-2780.38	-9.83	55.28	-2778.68	-4.59	91.54	-1881.46	91.99	320.34	-1864.43	74.77	314.47	-2648.09	100.29	1352.78	0.00	0.00	0.00	-2591.19	47.83	1770.75	-2610.82	163.82	1785.30	-3016.30	3.87	1746.01	-2945.99	98.72	1633.66	485.54	-293.77	79.71	1082.50	-308.08	77.56	498.44
3.12000	-2543.55	25.68	-124.29	-2514.11	115.69	25.92	-3006.62	317.80	580.67	-2914.20	277.98	597.63	-2747.93	-9.41	57.28	-2754.50	-4.06	91.29	-1881.46	91.99	320.34	-1864.43	74.77	314.47	-2642.91	101.55	1353.92	0.00	0.00	0.00	-2586.84	48.99	1771.13	-2580.23	165.14	1784.41	-3007.14	3.42	1746.33	-2937.19	99.10	1633.59	485.39	-293.78	79.75	1082.54	-308.22	77.43	499.26
3.13000	-2550.78	27.06	-127.87	-2488.73	115.50	32.18	-2995.74	314.98	581.79	-2903.66	276.00	599.23	-2740.33	-8.02	52.27	-2746.83	-2.67	88.28	-1881.46	91.99	320.34	-1864.43	74.77	314.47	-2631.23	103.12	1355.47	0.00	0.00	0.00	-2570.42	47.85	1771.31	-2567.87	165.73	1785.12	-2997.95	2.96	1746.64	-2928.37	99.48	1633.52	484.91	-293.94	79.44	1082.43	-308.35	77.42	498.42
3.14000	-2558.13	28.51	-131.34	-2480.52	115.89	33.55	-2984.77	312.18	582.84	-2893.04	274.03	600.77	-2696.83	-6.70	54.64	-2714.45	-2.02	87.70	-1881.46	91.99	320.34	-1864.43	74.77	314.47	-2625.42	103.51	1356.44	0.00	0.00	0.00	-2586.21	47.69	1773.58	-2548.65	165.03	1786.50	-2988.73	2.51	1746.95	-2919.51	99.86	1633.47	485.90	-293.81	79.80	1082.38	-308.46	77.43	499.38
3.15000	-2565.58	30.04	-134.69	-2478.18	114.32	34.72	-2973.71	309.38	583.82	-2882.33	272.07	602.23	-2673.79	-4.45	53.31	-2663.77	0.70	89.75	-1881.46	91.99	320.34	-1864.43	74.77	314.47	-2608.29	105.12	1357.73	0.00	0.00	0.00	-2558.53	50.76	1772.56	-2565.11	166.85	1788.02	-2979.49	2.06	1747.27	-2910.61	100.24	1633.42	485.95	-293.96	79.78	1082.92	-308.71	77.43	499.88
3.16000	-2573.10	31.63	-137.92	-2507.78	113.97	28.74	-2962.56	306.58	584.73	-2871.55	270.12	603.61	-2638.18	-2.50	51.89	-2642.27	2.13	86.28	-1881.46	91.99	320.34	-1864.43	74.77	314.47	-2609.73	106.15	1358.60	0.00	0.00	0.00	-2543.99	50.28	1773.77	-2532.26	164.93	1786.90	-2970.23	1.60	1747.57	-2901.69	100.63	1633.37	485.61	-293.97	79.74	1083.12	-308.47	77.61	499.03
3.17000	-2580.68	33.29	-141.03	-2502.24	115.66	30.73	-2951.32	303.80	585.56	-2860.69	268.17	604.93	-2588.97	0.48	54.72	-2621.12	5.26	82.11	-1881.46	91.99	320.34	-1864.43	74.77	314.47	-2594.70	107.75	1359.55	0.00	0.00	0.00	-2525.69	49.54	1772.72	-2533.45	165.58	1788.15	-2960.94	1.15	1747.88	-2892.73	101.01	1633.34	485.42	-294.10	79.58	1082.58	-308.66	77.41	499.02
3.18000	-2588.27	35.02	-144.00	-2499.45	114.07	31.30	-2939.98	301.02	586.32	-2849.74	266.23	606.17	-2563.70	4.55	51.27	-2573.53	7.56	82.47	-1881.46	91.99	320.34	-1864.43	74.77	314.47	-2584.22	108.96	1359.31	0.00	0.00	0.00	-2518.50	50.95	1773.19	-2525.17	164.77	1788.70	-2951.63	0.69	1748.18	-2883.74	101.40	1633.31	486.55	-293.84	79.81	1082.44	-308.63	77.59	499.63
3.19000	-2595.87	36.81	-146.83	-2491.99	113.25	33.88	-2928.55	298.26	587.01	-2838.71	264.30	607.34	-2544.12	7.64	47.42	-2563.90	9.25	76.30	-1881.46	91.99	320.34	-1864.43	74.77	314.47	-2570.60	110.26	1359.77	0.00	0.00	0.00	-2515.52	49.31	1772.46	-2526.19	165.67	1789.72	-2942.29	0.23	1748.49	-2874.71	101.78	1633.30	486.44	-293.72	79.90	1082.16	-308.02	77.55	499.14
3.20000	-2603.44	38.66	-149.51	-2496.82	113.99	34.32	-2917.03	295.50	587.62	-2827.61	262.37	608.43	-2496.10	11.12	49.26	-2524.46	12.11	74.24	-1881.46	91.99	320.34	-1864.43	74.77	314.47	-2573.31	111.78	1360.25	0.00	0.00	0.00	-2517.43	49.09	1774.37	-2513.69	164.65	1790.49	-2932.93	-0.23	1748.79	-2865.66	102.17	1633.29	485.84	-294.00	79.91	1082.42	-307.97	77.57	498.78
3.21000	-2610.96	40.58	-152.04	-2497.21	113.11	34.59	-2905.41	292.76	588.15	-2816.41	260.46	609.44	-2457.50	15.16	48.12	-2483.21	15.24	73.75	-1881.46	91.99	320.34	-1864.43	74.77	314.47	-2572.12	112.87	1360.12	0.00	0.00	0.00	-2501.14	49.69	1772.98	-2501.45	164.61	1790.28	-2923.54	-0.69	1749.09	-2856.56	102.55	1633.28	484.63	-293.70	79.62	1083.07	-308.28	77.64	499.09
3.22000	-2618.39	42.55	-154.40	-2457.11	112.30	42.76	-2893.70	290.03	588.61	-2805.14	258.55	610.37	-2420.17	18.63	47.16	-2465.66	17.16	67.67	-1881.46	91.99	320.34	-1864.43	74.77	314.47	-2558.86	113.89	1360.65	0.00	0.00	0.00	-2486.11	48.89	1772.64	-2511.58	164.60	1791.55	-2914.13	-1.15	1749.38	-2847.44	102.94	1633.29	485.37	-293.88	79.67	1082.50	-308.29	77.50	498.65
3.23000	-2625.73	44.57	-156.59	-2499.69	112.98	35.23	-2881.90	287.31	588.99	-2793.79	256.66	611.23	-2389.88	23.32	46.78	-2444.53	21.89	63.61	-1881.46	91.99	320.34	-1864.43	74.77	314.47	-2558.68	114.82	1360.17	0.00	0.00	0.00	-2505.61	48.26	1773.80	-2495.33	162.82	1790.68	-2904.70	-1.61	1749.68	-2838.28	103.33	1633.30	485.37	-294.22	79.57	1082.86	-308.07	77.80	498.65
3.24000	-2632.93	46.65	-158.60	-2488.97	114.13	37.29	-2870.00	284.61	589.29	-2782.35	254.78	612.01	-2352.32	26.09	45.35	-2418.94	25.25	59.79	-1881.46	91.99	320.34	-1864.43	74.77	314.47	-2540.79	115.69	1360.16	0.00	0.00	0.00	-2476.12	50.05	1771.84	-2514.88	163.79	1792.13	-2895.24	-2.08	1749.97	-2829.09	103.72	1633.33	485.39	-293.98	79.60	1082.69	-308.23	77.37	499.30
3.25000	-2639.98	48.78	-160.43	-2489.95	116.05	37.75	-2858.00	281.92	589.51	-2770.82	252.91	612.71	-2356.96	31.20	38.67	-2390.88	29.22	57.25	-1881.46	91.99	320.34	-1864.43	74.77	314.47	-2529.16	116.22	1359.99	0.00	0.00	0.00	-2490.26	46.77	1773.11	-2468.49	162.14	1790.03	-2885.76	-2.54	1750.26	-2819.87	104.11	1633.36	484.98	-293.78	79.50	1082.43	-307.98	77.39	499.81
3.26000	-2646.84	50.95	-162.07	-2496.03	117.38	34.93	-2845.91	279.24	589.65	-2759.22	251.05	613.32	-2325.12	35.00	37.76	-2376.82	34.07	52.29	-1881.46	91.99	320.34	-1864.43	74.77	314.47	-2514.68	117.85	1359.75	0.00	0.00	0.00	-2468.73	46.16	1771.26	-2464.40	163.01	1788.85	-2876.26	-3.01	1750.55	-2810.62	104.50	1633.40	485.24	-293.91	79.69	1082.83	-308.25	77.59	498.43
3.27000	-2653.50	53.18	-163.51	-2513.81	119.05	30.90	-2833.72	276.58	589.71	-2747.52	249.20	613.86	-2280.29	39.28	42.27	-2360.39	37.81	48.62	-1881.46	91.99	320.34	-1864.43	74.77	314.47	-2518.76	118.56	1358.94	0.00	0.00	0.00	-2490.01	47.29	1773.14	-2454.85	162.75	1788.12	-2866.73	-3.47	1750.84	-2801.33	104.89	1633.44	486.30	-294.19	79.78	1082.52	-308.10	77.58	498.93
3.28000	-2659.93	55.44	-164.74	-2514.57	120.36	29.07	-2821.44	273.94	589.69	-2735.75	247.37	614.31	-2282.23	43.51	37.17	-2320.73	42.13	50.20	-1881.46	91.99	320.34	-1864.43	74.77	314.47	-2509.25	118.94	1358.54	0.00	0.00	0.00	-2459.79	45.37	1770.10	-2460.69	162.56	1788.99	-2857.19	-3.94	1751.12	-2792.00	105.29	1633.50	485.17	-294.07	79.62	1082.73	-308.00	77.68	499.04
3.29000	-2666.10	57.75	-165.76	-2527.96	120.34	24.51	-2809.06	271.31	589.58	-2723.89	245.55	614.67	-2229.69	47.54	41.76	-2317.48	45.10	44.46	-1881.46	91.99	320.34	-1864.43	74.77	314.47	-2498.15	119.59	1357.68	0.00	0.00	0.00	-2421.34	45.79	1767.32	-2447.11	162.72	1788.29	-2847.62	-4.41	1751.40	-2782.65	105.68	1633.56	484.41	-293.90	79.41	1082.41	-308.30	77.41	499.68
3.30000	-2671.98	60.10	-166.56	-2490.04	120.65	31.61	-2796.58	268.70	589.40	-2711.94	243.74	614.96	-2195.96	51.94	44.30	-2283.44	48.92	46.62	-1881.46	91.99	320.34	-1864.43	74.77	314.47	-2488.00	120.40	1356.61	0.00	0.00	0.00	-2411.12	45.06	1767.26	-2413.59	160.85	1785.26	-2838.02	-4.88	1751.68	-2773.26	106.07	1633.64	484.78	-293.91	79.52	1082.85	-308.01	77.55	499.54
3.31000	-2677.56	62.49	-167.13	-2502.99	120.51	30.02	-2784.00	266.11	589.13	-2699.91	241.95	615.15	-2179.37	52.24	45.53	-2242.57	52.34	49.91	-1881.46	91.99	320.34	-1864.43	74.77	314.47	-2488.28	120.18	1355.68	0.00	0.00	0.00	-2421.58	43.64	1765.72	-2434.20	160.39	1786.29	-2828.41	-5.35	1751.96	-2763.84	106.47	1633.72	485.02	-293.78	79.64	1083.42	-308.29	77.70	499.32
3.32000	-2682.80	64.92	-167.47	-2493.70	120.73	31.72	-2771.33	263.54	588.77	-2687.79	240.17	615.26	-2165.63	57.04	47.27	-2222.13	56.86	49.54	-1881.46	91.99	320.34	-1864.43	74.77	314.47	-2482.37	120.07	1354.87	0.00	0.00	0.00	-2428.42	43.07	1765.67	-2422.09	159.38	1785.53	-2818.77	-5.82	1752.24	-2754.39	106.86	1633.81	485.91	-294.06	79.82	1082.55	-308.24	77.49	498.35
3.33000	-2687.68	67.38	-167.57	-2493.27	121.37	31.20	-2758.56	260.99	588.33	-2675.59	238.41	615.28	-2129.42	60.82	54.14	-2162.81	62.75	59.17	-1881.46	91.99	320.34	-1864.43	74.77	314.47	-2462.25	120.68	1353.78	0.00	0.00	0.00	-2413.18	42.57	1763.09	-2398.28	157.36	1781.96	-2809.11	-6.29	1752.51	-2744.90	107.26	1633.91	485.44	-293.94	79.65	1082.70	-308.20	77.61	499.07
3.34000	-2692.17	69.87	-167.42	-2493.67	121.97	30.35	-2745.69	258.46	587.80	-2663.30	236.67	615.22	-2135.55	61.78	54.19	-2129.61	67.21	60.50	-1881.46	91.99	320.34	-1864.43	74.77	314.47	-2453.00	121.08	1352.30	0.00	0.00	0.00	-2386.44	42.86	1760.90	-2390.69	157.93	1780.88	-2799.43	-6.76	1752.78	-2735.38	107.66	1634.02	485.34	-293.90	79.46	1082.64	-308.09	77.60	499.57
3.35000	-2696.25	72.39	-167.01	-2494.83	122.52	29.21	-2732.72	255.95	587.18	-2650.92	234.94	615.06	-2047.11	66.97	75.46	-2099.85	71.27	61.70	-1881.46	91.99	320.34	-1864.43	74.77	314.47	-2457.49	121.34	1351.27	0.00	0.00	0.00	-2378.37	43.43	1758.22	-2382.65	156.63	1780.03	-2789.73	-7.23	1753.05	-2725.83	108.05	1634.13	485.26	-293.71	79.64	1082.45	-308.43	77.38	499.55
3.36000	-2699.90	74.93	-166.35	-2496.67	123.03	27.82	-2719.65	253.47	586.48	-2638.46	233.23	614.81	-2088.24	69.76	71.59	-2073.33	74.93	62.76	-1881.46	91.99	320.34	-1864.43	74.77	314.47	-2443.86	121.59	1349.54	0.00	0.00	0.00	-2370.60	39.78	1756.98	-2375.82	155.14	1777.32	-2780.01	-7.71	1753.32	-2716.24	108.45	1634.26	485.78	-293.72	79.82	1082.96	-308.20	77.63	499.01
3.37000	-2703.08	77.51	-165.41	-2499.10	123.52	26.21	-2706.49	251.00	585.69	-2625.91	231.54	614.48	-2034.12	72.08	83.58	-2049.88	78.22	63.69	-1881.46	91.99	320.34	-1864.43	74.77	314.47	-2430.79	121.86	1347.99	0.00	0.00	0.00	-2383.72	40.00	1755.55	-2371.59	154.46	1776.46	-2770.27	-8.18	1753.58	-2706.62	108.85	1634.39	484.95	-293.73	79.53	1083.22	-308.01	77.69	498.50
3.38000	-2705.77	80.10	-164.20	-2502.05	123.97	24.42	-2693.22	248.56	584.80	-2613.27	229.86	614.05	-2005.36	74.78	93.42	-2029.28	81.18	64.47	-1881.46	91.99	320.34	-1864.43	74.77	314.47	-2420.51	121.77	1346.25	0.00	0.00	0.00	-2375.51	39.24	1753.40	-2367.18	154.21	1773.44	-2760.51	-8.66	1753.84	-2696.97	109.25	1634.54	485.20	-293.35	79.59	1082.18	-308.34	77.34	498.30
3.39000	-2707.95	82.72	-162.70	-2505.43	124.40	22.49	-2679.85	246.15	583.83	-2600.54	228.21	613.52	-1984.04	75.99	102.80	-2011.36	83.81	65.10	-1881.46	91.99	320.34	-1864.43	74.77	314.47	-2413.44	121.66	1344.44	0.00	0.00	0.00	-2345.50	38.30	1749.35	-2330.95	152.16	1769.74	-2750.72	-9.13	1754.10	-2687.28	109.65	1634.69	484.89	-293.91	79.57	1082.35	-308.13	77.42	499.09
3.40000	-2709.58	85.36	-160.91	-2509.16	124.81	20.47	-2666.38	243.76	582.77	-2587.73	226.57	612.91	-1968.71	76.24	111.13	-1995.90	86.14	65.57	-1881.46	91.99	320.34	-1864.43	74.77	314.47	-2401.59	121.02	1342.41	0.00	0.00	0.00	-2359.36	35.96	1747.90	-2321.42	151.63	1767.39	-2740.92	-9.61	1754.36	-2677.57	110.06	1634.85	485.25	-293.98	79.62	1082.57	-308.01	77.56	498.68
3.41000	-2710.65	88.01	-158.83	-2513.16	125.21	18.38	-2652.81	241.39	581.61	-2574.82	224.95	612.19	-1957.91	76.10	117.84	-1982.72	88.20	65.87	-1881.46	91.99	320.34	-1864.43	74.77	314.47	-2387.39	121.01	1340.80	0.00	0.00	0.00	-2335.43	36.07	1745.01	-2314.82	149.92	1766.28	-2731.10	-10.09	1754.61	-2667.81	110.46	1635.03	484.75	-294.35	79.50	1082.98	-308.05	77.76	499.15
3.42000	-2711.13	90.68	-156.44	-2517.36	125.60	16.28	-2639.14	239.05	580.36	-2561.83	223.36	611.39	-1950.20	76.08	122.33	-1971.63	90.00	66.01	-1881.46	91.99	320.34	-1864.43	74.77	314.47	-2389.47	120.96	1339.10	0.00	0.00	0.00	-2307.98	34.19	1742.56	-2307.83	148.43	1765.15	-2721.25	-10.56	1754.87	-2658.03	110.86	1635.21	485.08	-294.00	79.63	1082.47	-308.22	77.42	498.08
3.43000	-2711.00	93.36	-153.74	-2521.66	125.99	14.19	-2625.37	236.74	579.02	-2548.75	221.78	610.48	-1944.12	76.75	124.03	-1962.43	91.57	65.97	-1881.46	91.99	320.34	-1864.43	74.77	314.47	-2388.94	120.58	1337.24	0.00	0.00	0.00	-2323.67	32.06	1741.93	-2307.28	148.14	1763.05	-2711.39	-11.04	1755.11	-2648.21	111.27	1635.40	485.35	-293.76	79.72	1082.62	-308.26	77.51	497.90
3.44000	-2710.22	96.05	-150.72	-2525.99	126.39	12.15	-2611.50	234.46	577.58	-2535.57	220.23	609.48	-1938.21	78.63	122.33	-1954.92	92.94	65.75	-1881.46	91.99	320.34	-1864.43	74.77	314.47	-2377.35	120.09	1335.53	0.00	0.00	0.00	-2319.48	29.85	1740.09	-2310.88	145.79	1763.14	-2701.51	-11.52	1755.36	-2638.36	111.67	1635.60	485.30	-293.99	79.67	1082.40	-308.26	77.51	498.74
3.45000	-2708.77	98.75	-147.37	-2530.27	126.79	10.21	-2597.52	232.21	576.05	-2522.31	218.69	608.38	-1931.03	82.27	116.66	-1948.92	94.12	65.34	-1881.46	91.99	320.34	-1864.43	74.77	314.47	-2346.76	119.21	1334.19	0.00	0.00	0.00	-2320.18	28.86	1738.15	-2291.49	141.41	1760.82	-2691.61	-12.00	1755.61	-2628.48	112.08	1635.81	485.41	-294.02	79.74	1082.64	-308.38	77.34	498.61
3.46000	-2706.63	101.46	-143.69	-2534.41	127.20	8.40	-2583.44	229.98	574.42	-2508.96	217.18	607.18	-1920.26	87.90	112.18	-1944.22	95.14	64.74	-1881.46	91.99	320.34	-1864.43	74.77	314.47	-2347.85	119.11	1332.64	0.00	0.00	0.00	-2291.76	26.12	1733.74	-2294.75	138.79	1760.15	-2681.69	-12.48	1755.85	-2618.56	112.48	1636.03	486.08	-293.70	79.99	1083.02	-308.35	77.60	498.05
3.47000	-2703.76	104.17	-139.67	-2538.34	127.64	6.77	-2569.26	227.78	572.69	-2495.51	215.70	605.88	-1915.41	90.10	104.87	-1940.64	96.02	63.93	-1881.46	91.99	320.34	-1864.43	74.77	314.47	-2341.18	118.17	1331.20	0.00	0.00	0.00	-2276.03	23.19	1732.26	-2285.72	138.40	1757.00	-2671.75	-12.96	1756.09	-2608.61	112.89	1636.26	484.55	-293.94	79.44	1082.80	-308.04	77.60	498.63
3.48000	-2700.16	106.88	-135.31	-2541.98	128.10	5.34	-2554.98	225.62	570.87	-2481.98	214.23	604.48	-1913.57	94.57	96.62	-1937.97	96.79	62.92	-1881.46	91.99	320.34	-1864.43	74.77	314.47	-2335.24	117.53	1329.85	0.00	0.00	0.00	-2256.56	20.31	1729.86	-2264.12	135.96	1755.31	-2661.79	-13.44	1756.33	-2598.63	113.30	1636.50	485.05	-293.93	79.66	1082.65	-308.04	77.71	499.39
3.49000	-2695.78	109.60	-130.59	-2545.23	128.58	4.17	-2540.59	223.49	568.95	-2468.35	212.79	602.97	-1908.54	94.12	90.12	-1936.03	97.46	61.70	-1881.46	91.99	320.34	-1864.43	74.77	314.47	-2318.98	116.94	1328.97	0.00	0.00	0.00	-2241.84	17.27	1728.19	-2264.13	131.61	1754.33	-2651.81	-13.93	1756.56	-2588.61	113.71	1636.74	485.58	-293.92	79.68	1082.30	-308.09	77.46	499.12
3.50000	-2690.60	112.31	-125.51	-2548.03	129.10	3.28	-2526.09	221.39	566.93	-2454.64	211.38	601.37	-1903.49	92.19	74.03	-1934.62	98.06	60.25	-1881.46	91.99	320.34	-1864.43	74.77	314.47	-2314.14	116.16	1328.54	0.00	0.00	0.00	-2243.11	15.11	1727.16	-2236.05	128.79	1753.28	-2641.82	-14.41	1756.79	-2578.56	114.12	1637.00	485.88	-294.10	79.70	1082.02	-307.97	77.30	498.91
3.51000	-2684.61	115.02	-120.06	-2550.29	129.66	2.71	-2511.50	219.32	564.81	-2440.83	209.99	599.66	-1892.89	91.00	64.47	-1933.54	98.61	58.59	-1881.46	91.99	320.34	-1864.43	74.77	314.47	-2305.16	115.50	1328.20	0.00	0.00	0.00	-2218.84	14.03	1725.52	-2240.43	126.11	1754.72	-2631.81	-14.89	1757.02	-2568.48	114.53	1637.27	485.71	-293.85	79.78	1081.79	-308.17	77.27	499.31
3.52000	-2677.76	117.72	-114.23	-2551.94	130.27	2.51	-2496.79	217.28	562.59	-2426.92	208.62	597.84	-1877.26	91.62	58.94	-1932.61	99.14	56.69	-1881.46	91.99	320.34	-1864.43	74.77	314.47	-2288.88	114.48	1328.29	0.00	0.00	0.00	-2239.33	9.56	1726.99	-2255.64	123.23	1756.01	-2621.78	-15.37	1757.25	-2558.36	114.94	1637.55	485.95	-294.02	79.80	1082.54	-308.41	77.58	499.60
3.53000	-2670.05	120.41	-108.03	-2552.88	130.92	2.72	-2481.98	215.28	560.26	-2412.93	207.28	595.92	-1892.68	91.30	54.51	-1931.62	99.66	54.54	-1881.46	91.99	320.34	-1864.43	74.77	314.47	-2282.61	113.20	1328.86	0.00	0.00	0.00	-2219.79	5.77	1725.55	-2228.10	119.66	1755.14	-2611.73	-15.86	1757.47	-2548.21	115.35	1637.84	485.45	-293.69	79.65	1082.89	-308.45	77.66	499.21
3.54000	-2661.43	123.09	-101.43	-2553.04	131.63	3.37	-2467.07	213.32	557.84	-2398.84	205.97	593.89	-1893.54	93.62	49.50	-1933.59	100.05	45.97	-1881.46	91.99	320.34	-1864.43	74.77	314.47	-2271.06	113.11	1329.61	0.00	0.00	0.00	-2217.50	2.57	1725.92	-2206.72	115.30	1755.56	-2601.66	-16.34	1757.69	-2538.03	115.76	1638.14	485.26	-293.73	79.56	1082.63	-308.26	77.53	498.50
3.55000	-2651.89	125.76	-94.43	-2552.33	132.40	4.50	-2452.05	211.39	555.31	-2384.66	204.69	591.76	-1891.42	94.64	45.22	-1929.17	102.97	47.41	-1881.46	91.99	320.34	-1864.43	74.77	314.47	-2253.90	112.11	1330.84	0.00	0.00	0.00	-2211.28	-0.61	1726.49	-2204.73	112.56	1756.78	-2591.58	-16.83	1757.91	-2527.82	116.18	1638.44	485.25	-293.80	79.66	1082.63	-308.29	77.52	498.87
3.56000	-2641.40	128.42	-87.04	-2550.69	133.23	6.14	-2436.93	209.50	552.68	-2370.39	203.43	589.51	-1888.21	93.86	41.92	-1926.66	102.54	46.11	-1881.46	91.99	320.34	-1864.43	74.77	314.47	-2255.50	111.10	1332.70	0.00	0.00	0.00	-2180.20	-4.02	1726.47	-2183.20	110.83	1756.39	-2581.48	-17.31	1758.13	-2517.57	116.59	1638.76	485.19	-293.95	79.63	1082.69	-308.38	77.74	498.96
3.57000	-2629.93	131.06	-79.23	-2548.02	134.14	8.35	-2421.69	207.64	549.94	-2356.02	202.20	587.16	-1889.92	95.72	37.43	-1926.61	103.13	43.76	-1881.46	91.99	320.34	-1864.43	74.77	314.47	-2241.28	109.81	1334.52	0.00	0.00	0.00	-2161.36	-6.52	1725.22	-2155.35	105.76	1757.02	-2571.37	-17.80	1758.34	-2507.29	117.01	1639.09	485.03	-293.55	79.58	1083.40	-308.17	77.74	498.87
3.58000	-2617.46	133.68	-71.00	-2544.24	135.12	11.15	-2406.35	205.82	547.09	-2341.55	201.00	584.70	-1889.48	96.32	34.95	-1924.89	101.87	43.11	-1881.46	91.99	320.34	-1864.43	74.77	314.47	-2229.21	109.17	1336.34	0.00	0.00	0.00	-2178.10	-9.70	1727.45	-2183.79	102.07	1761.25	-2561.23	-18.28	1758.55	-2496.97	117.42	1639.43	485.01	-293.85	79.57	1083.08	-308.06	77.48	499.26
3.59000	-2603.96	136.28	-62.35	-2539.28	136.18	14.59	-2390.91	204.05	544.14	-2327.00	199.83	582.12	-1887.58	95.34	34.08	-1924.15	102.05	42.55	-1881.46	91.99	320.34	-1864.43	74.77	314.47	-2213.94	108.34	1338.40	0.00	0.00	0.00	-2166.63	-11.79	1727.68	-2163.07	99.99	1760.80	-2551.08	-18.77	1758.75	-2486.63	117.84	1639.78	484.78	-294.12	79.51	1083.21	-308.17	77.66	499.30
3.60000	-2589.41	138.85	-53.27	-2533.05	137.32	18.71	-2375.35	202.31	541.09	-2312.34	198.69	579.43	-1889.52	97.45	31.99	-1924.83	103.13	41.40	-1881.46	91.99	320.34	-1864.43	74.77	314.47	-2210.07	107.06	1340.74	0.00	0.00	0.00	-2161.58	-16.12	1728.60	-2151.41	96.46	1762.69	-2540.92	-19.26	1758.96	-2476.25	118.25	1640.14	484.88	-294.00	79.51	1082.84	-308.09	77.65	498.55
3.61000	-2573.78	141.40	-43.75	-2525.47	138.56	23.53	-2359.69	200.61	537.92	-2297.60	197.57	576.63	-1889.12	97.92	30.60	-1924.31	102.61	41.22	-1881.46	91.99	320.34	-1864.43	74.77	314.47	-2191.20	105.91	1341.98	0.00	0.00	0.00	-2143.87	-18.66	1729.03	-2135.76	93.22	1762.01	-2530.74	-19.74	1759.16	-2465.83	118.67	1640.51	485.02	-294.36	79.50	1082.22	-308.20	77.42	497.87
3.62000	-2557.05	143.93	-33.78	-2516.47	139.89	29.11	-2343.92	198.95	534.65	-2282.75	196.49	573.72	-1889.22	97.90	30.06	-1924.00	102.47	40.84	-1881.46	91.99	320.34	-1864.43	74.77	314.47	-2184.28	105.08	1343.67	0.00	0.00	0.00	-2123.89	-22.36	1728.86	-2129.73	91.09	1762.74	-2520.54	-20.23	1759.36	-2455.39	119.09	1640.89	485.07	-293.83	79.47	1082.34	-308.13	77.40	499.00
3.63000	-2539.19	146.42	-23.36	-2505.95	141.33	35.48	-2328.04	197.33	531.26	-2267.81	195.44	570.69	-1890.30	98.95	28.77	-1924.16	102.33	40.36	-1881.46	91.99	320.34	-1864.43	74.77	314.47	-2173.27	103.91	1344.89	0.00	0.00	0.00	-2102.17	-23.95	1728.45	-2123.29	89.04	1763.24	-2510.33	-20.72	1759.55	-2444.91	119.51	1641.29	485.19	-293.95	79.57	1082.44	-308.23	77.54	499.22
3.64000	-2520.17	148.88	-12.48	-2493.84	142.87	42.68	-2312.05	195.76	527.77	-2252.78	194.42	567.55	-1890.20	98.79	27.97	-1923.51	101.58	40.18	-1881.46	91.99	320.34	-1864.43	74.77	314.47	-2163.32	103.10	1345.71	0.00	0.00	0.00	-2099.78	-26.54	1729.63	-2115.27	85.37	1765.81	-2500.10	-21.21	1759.75	-2434.39	119.93	1641.69	484.85	-293.93	79.49	1082.13	-308.10	77.43	498.93
3.65000	-2499.98	151.31	-1.13	-2480.06	144.52	50.75	-2295.95	194.23	524.16	-2237.64	193.44	564.29	-1888.74	97.14	28.37	-1924.76	102.63	39.17	-1881.46	91.99	320.34	-1864.43	74.77	314.47	-2151.73	102.02	1346.79	0.00	0.00	0.00	-2110.62	-29.75	1731.35	-2095.24	82.58	1765.92	-2489.85	-21.70	1759.94	-2423.85	120.35	1642.10	485.31	-294.04	79.67	1082.93	-308.17	77.61	498.64
3.66000	-2478.57	153.70	10.69	-2464.52	146.29	59.72	-2279.75	192.74	520.45	-2222.42	192.49	560.91	-1888.32	96.57	28.24	-1924.71	102.52	38.98	-1881.46	91.99	320.34	-1864.43	74.77	314.47	-2146.03	101.21	1347.71	0.00	0.00	0.00	-2106.25	-30.81	1731.21	-2090.53	81.11	1767.09	-2479.60	-22.18	1760.12	-2413.27	120.77	1642.53	485.41	-293.90	79.72	1082.64	-308.25	77.66	498.79
3.67000	-2455.93	156.06	23.00	-2447.16	148.18	69.64	-2263.43	191.29	516.62	-2207.09	191.57	557.41	-1889.59	97.67	27.42	-1924.95	102.83	38.53	-1881.46	91.99	320.34	-1864.43	74.77	314.47	-2134.80	101.01	1348.33	0.00	0.00	0.00	-2083.17	-33.39	1731.28	-2077.64	79.11	1766.87	-2469.32	-22.67	1760.31	-2402.65	121.20	1642.96	485.54	-293.94	79.74	1082.32	-308.37	77.38	498.47
3.68000	-2432.04	158.37	35.79	-2427.87	150.20	80.54	-2247.00	189.89	512.67	-2191.67	190.68	553.79	-1890.59	98.42	26.51	-1924.82	102.70	38.45	-1881.46	91.99	320.34	-1864.43	74.77	314.47	-2119.98	99.93	1349.24	0.00	0.00	0.00	-2067.41	-33.65	1732.66	-2061.68	77.00	1767.76	-2459.03	-23.16	1760.49	-2392.01	121.62	1643.41	485.11	-293.93	79.73	1082.37	-308.21	77.58	498.43
3.69000	-2406.86	160.64	49.08	-2406.59	152.35	92.46	-2230.46	188.54	508.62	-2176.14	189.83	550.06	-1890.36	98.55	26.28	-1923.79	101.64	38.74	-1881.46	91.99	320.34	-1864.43	74.77	314.47	-2115.70	99.49	1350.44	0.00	0.00	0.00	-2059.79	-36.72	1732.92	-2064.59	75.58	1770.04	-2448.73	-23.65	1760.66	-2381.33	122.04	1643.87	484.63	-293.76	79.52	1082.24	-308.05	77.62	498.69
3.70000	-2380.37	162.87	62.87	-2383.24	154.64	105.45	-2213.81	187.24	504.44	-2160.52	189.01	546.20	-1889.76	98.04	26.57	-1923.32	101.12	38.81	-1881.46	91.99	320.34	-1864.43	74.77	314.47	-2109.76	99.19	1352.10	0.00	0.00	0.00	-2058.90	-39.48	1733.42	-2046.49	73.08	1770.15	-2438.42	-24.14	1760.84	-2370.62	122.47	1644.34	485.25	-293.79	79.56	1083.00	-308.27	77.61	498.94
3.71000	-2352.55	165.05	77.17	-2357.72	157.07	119.53	-2197.05	185.98	500.15	-2144.80	188.23	542.22	-1890.06	98.25	26.10	-1924.52	102.34	38.10	-1881.46	91.99	320.34	-1864.43	74.77	314.47	-2100.77	97.91	1353.82	0.00	0.00	0.00	-2062.90	-41.91	1734.68	-2061.20	71.70	1773.87	-2428.08	-24.63	1761.01	-2359.87	122.89	1644.82	485.25	-294.05	79.73	1082.29	-308.69	77.17	499.31
3.72000	-2323.37	167.19	91.99	-2331.26	160.29	133.80	-2180.17	184.77	495.75	-2128.99	187.49	538.11	-1890.67	99.04	25.51	-1925.10	103.06	37.62	-1881.46	91.99	320.34	-1864.43	74.77	314.47	-2094.69	97.84	1355.00	0.00	0.00	0.00	-2046.88	-43.15	1735.82	-2026.14	68.16	1772.88	-2417.74	-25.12	1761.18	-2349.09	123.32	1645.31	485.31	-294.07	79.74	1082.58	-308.47	77.57	498.69
3.73000	-2297.76	170.02	107.11	-2308.37	163.47	148.01	-2163.19	183.60	491.22	-2113.07	186.78	533.89	-1890.74	99.27	25.48	-1924.14	102.09	38.19	-1881.46	91.99	320.34	-1864.43	74.77	314.47	-2082.01	97.43	1355.92	0.00	0.00	0.00	-2048.33	-43.71	1736.13	-2012.09	67.83	1773.41	-2407.38	-25.61	1761.34	-2338.28	123.74	1645.81	485.17	-294.01	79.74	1083.10	-308.41	77.62	499.00
3.74000	-2249.03	174.42	125.90	-2282.84	166.46	162.82	-2146.09	182.49	486.58	-2097.05	186.11	529.54	-1889.95	98.46	25.84	-1923.35	101.21	38.53	-1881.46	91.99	320.34	-1864.43	74.77	314.47	-2072.78	97.04	1357.71	0.00	0.00	0.00	-2039.28	-46.44	1736.68	-2001.22	66.14	1774.79	-2397.01	-26.10	1761.50	-2327.43	124.17	1646.32	486.35	-293.59	79.98	1082.99	-308.27	77.76	499.54
3.75000	-2236.30	176.22	137.77	-2258.25	167.82	176.34	-2128.87	181.43	481.82	-2080.94	185.47	525.06	-1889.00	97.49	26.49	-1923.60	101.36	38.61	-1881.46	91.99	320.34	-1864.43	74.77	314.47	-2069.62	96.71	1359.24	0.00	0.00	0.00	-2013.51	-46.51	1737.07	-2000.53	65.06	1776.25	-2386.63	-26.59	1761.66	-2316.56	124.60	1646.85	485.41	-293.76	79.73	1083.06	-308.43	77.72	498.95
3.76000	-2214.75	177.61	150.11	-2233.33	170.78	189.37	-2111.55	180.42	476.94	-2064.72	184.88	520.45	-1890.59	99.09	25.49	-1923.33	101.21	38.67	-1881.46	91.99	320.34	-1864.43	74.77	314.47	-2052.59	96.22	1360.57	0.00	0.00	0.00	-2020.80	-47.32	1738.01	-2003.97	64.37	1778.78	-2376.23	-27.08	1761.82	-2305.64	125.03	1647.39	484.53	-294.10	79.43	1083.06	-308.39	77.65	498.74
3.77000	-2174.42	179.01	165.87	-2216.64	172.11	200.57	-2094.11	179.46	471.94	-2048.41	184.32	515.72	-1890.32	98.47	25.69	-1924.57	102.34	38.07	-1881.46	91.99	320.34	-1864.43	74.77	314.47	-2049.93	95.64	1361.42	0.00	0.00	0.00	-2010.66	-47.28	1738.71	-2000.48	64.83	1779.24	-2365.82	-27.57	1761.97	-2294.70	125.46	1647.93	485.49	-293.98	79.78	1082.55	-308.29	77.50	498.86
3.78000	-2156.33	179.71	176.70	-2192.05	173.35	212.72	-2076.56	178.55	466.81	-2031.99	183.80	510.86	-1889.79	98.04	25.83	-1924.52	102.12	38.11	-1881.46	91.99	320.34	-1864.43	74.77	314.47	-2042.20	95.71	1363.49	0.00	0.00	0.00	-2007.12	-48.17	1743.01	-1977.88	62.27	1780.14	-2355.39	-28.06	1762.12	-2283.72	125.89	1648.49	485.72	-293.75	79.88	1082.89	-308.40	77.63	499.10
3.79000	-2148.04	180.56	184.99	-2159.18	173.29	225.16	-2058.89	177.69	461.57	-2015.47	183.32	505.87	-1888.97	97.48	26.28	-1924.36	101.92	38.25	-1881.46	91.99	320.34	-1864.43	74.77	314.47	-2031.00	95.57	1364.63	0.00	0.00	0.00	-1982.61	-48.51	1743.32	-1974.67	62.14	1780.96	-2344.96	-28.55	1762.26	-2272.71	126.32	1649.07	485.95	-293.82	79.96	1082.41	-308.39	77.51	498.33
3.80000	-2121.90	179.28	196.37	-2146.41	174.23	234.21	-2041.11	176.89	456.20	-1998.85	182.88	500.75	-1889.49	97.71	26.11	-1924.29	101.78	38.25	-1881.46	91.99	320.34	-1864.43	74.77	314.47	-2029.12	94.89	1365.58	0.00	0.00	0.00	-1975.03	-48.62	1743.78	-1981.84	61.49	1783.94	-2334.51	-29.04	1762.41	-2261.67	126.75	1649.65	485.67	-294.09	79.67	1083.09	-308.19	77.75	499.47
3.81000	-2075.47	180.39	210.55	-2118.02	174.15	244.68	-2023.21	176.15	450.71	-1982.13	182.48	495.50	-1890.25	98.52	25.90	-1923.60	100.81	38.76	-1881.46	91.99	320.34	-1864.43	74.77	314.47	-2024.58	94.29	1366.44	0.00	0.00	0.00	-1962.35	-49.81	1744.84	-1962.89	61.86	1785.38	-2324.05	-29.53	1762.55	-2250.59	127.19	1650.24	485.73	-294.40	79.75	1083.21	-308.21	77.85	499.05
3.82000	-2066.16	180.03	218.37	-2092.38	174.07	253.14	-2005.20	175.45	445.09	-1965.30	182.13	490.12	-1889.82	98.25	25.96	-1925.21	102.31	38.08	-1881.46	91.99	320.34	-1864.43	74.77	314.47	-2013.55	93.97	1367.39	0.00	0.00	0.00	-1946.67	-49.68	1745.12	-1942.56	60.41	1785.35	-2313.58	-30.02	1762.68	-2239.48	127.62	1650.85	485.29	-294.38	79.66	1083.27	-308.29	77.54	499.87
3.83000	-2034.07	180.80	228.04	-2064.40	174.63	261.95	-1987.07	174.82	439.34	-1948.38	181.81	484.60	-1890.25	98.10	25.75	-1925.12	101.86	38.11	-1881.46	91.99	320.34	-1864.43	74.77	314.47	-2005.96	93.37	1368.03	0.00	0.00	0.00	-1964.17	-49.96	1747.34	-1942.57	59.89	1785.48	-2303.09	-30.51	1762.81	-2228.33	128.05	1651.47	484.66	-294.22	79.45	1082.59	-308.53	77.48	500.18
3.84000	-2000.59	186.73	241.71	-2025.73	175.31	269.83	-1968.82	174.24	433.47	-1931.35	181.54	478.95	-1889.40	97.30	26.25	-1924.08	100.94	38.55	-1881.46	91.99	320.34	-1864.43	74.77	314.47	-1992.54	93.19	1368.70	0.00	0.00	0.00	-1972.65	-50.88	1749.89	-1944.39	60.10	1786.21	-2292.60	-31.00	1762.94	-2217.15	128.49	1652.10	484.89	-294.39	79.50	1082.55	-308.30	77.61	498.86
3.85000	-1973.99	187.71	248.29	-2001.84	180.67	280.54	-1950.46	173.72	427.48	-1914.22	181.31	473.17	-1889.07	96.48	26.80	-1923.81	100.66	38.82	-1881.46	91.99	320.34	-1864.43	74.77	314.47	-1981.48	92.13	1368.95	0.00	0.00	0.00	-1942.96	-49.93	1749.09	-1917.75	60.63	1785.49	-2282.09	-31.49	1763.07	-2205.94	128.92	1652.74	485.49	-294.02	79.66	1081.98	-308.28	77.52	498.16
3.86000	-1940.95	186.13	255.74	-1969.03	180.72	286.60	-1931.98	173.25	421.35	-1896.98	181.12	467.25	-1888.99	96.74	26.72	-1924.55	101.71	38.29	-1881.46	91.99	320.34	-1864.43	74.77	314.47	-1982.12	91.33	1369.14	0.00	0.00	0.00	-1930.85	-50.72	1748.87	-1926.74	60.11	1787.23	-2271.57	-31.98	1763.19	-2194.70	129.36	1653.40	485.86	-294.02	79.87	1082.19	-308.21	77.50	498.79
3.87000	-1904.52	186.95	262.92	-1936.62	180.11	292.04	-1913.39	172.85	415.10	-1879.64	180.98	461.19	-1890.43	98.32	25.94	-1924.19	101.03	38.67	-1881.46	91.99	320.34	-1864.43	74.77	314.47	-1971.99	90.87	1369.31	0.00	0.00	0.00	-1922.08	-52.10	1749.87	-1893.94	61.38	1786.11	-2261.05	-32.47	1763.31	-2183.42	129.80	1654.07	485.44	-294.08	79.61	1081.93	-308.56	77.27	498.87
3.88000	-1872.99	185.38	268.50	-1905.17	179.32	296.77	-1894.67	172.50	408.72	-1862.20	180.88	454.99	-1889.84	97.77	26.29	-1923.00	99.86	39.51	-1881.46	91.99	320.34	-1864.43	74.77	314.47	-1966.05	90.41	1369.29	0.00	0.00	0.00	-1921.91	-51.65	1751.34	-1881.78	61.09	1786.06	-2250.51	-32.96	1763.42	-2172.11	130.23	1654.74	485.12	-294.14	79.51	1081.90	-308.61	77.30	498.32
3.89000	-1840.55	184.71	274.24	-1876.21	177.76	300.61	-1875.84	172.22	402.20	-1844.65	180.82	448.66	-1889.43	97.67	26.46	-1922.62	99.54	39.75	-1881.46	91.99	320.34	-1864.43	74.77	314.47	-1960.78	90.14	1368.94	0.00	0.00	0.00	-1913.79	-50.84	1750.98	-1883.86	62.12	1787.57	-2239.96	-33.45	1763.53	-2160.77	130.67	1655.44	486.13	-294.02	79.88	1081.90	-308.14	77.56	498.21
3.90000	-1811.55	184.44	278.99	-1840.70	176.39	305.36	-1856.89	171.99	395.56	-1827.00	180.81	442.19	-1888.33	96.33	27.35	-1922.15	99.16	40.02	-1881.46	91.99	320.34	-1864.43	74.77	314.47	-1954.33	89.53	1368.78	0.00	0.00	0.00	-1890.26	-49.17	1749.91	-1879.66	65.36	1794.37	-2229.40	-33.94	1763.64	-2149.39	131.11	1656.14	485.32	-293.85	79.76	1082.14	-308.27	77.45	497.99
3.91000	-1770.95	182.81	284.78	-1809.29	174.60	308.83	-1837.82	171.83	388.78	-1809.24	180.85	435.58	-1889.65	97.81	26.40	-1922.34	99.28	39.90	-1881.46	91.99	320.34	-1864.43	74.77	314.47	-1948.10	89.01	1368.44	0.00	0.00	0.00	-1902.77	-49.98	1752.02	-1876.81	68.11	1795.87	-2218.83	-34.43	1763.74	-2137.98	131.55	1656.86	484.56	-294.07	79.43	1082.61	-308.05	77.74	498.88
3.92000	-1742.35	181.26	288.26	-1774.40	173.01	311.78	-1818.64	171.73	381.87	-1791.38	180.93	428.82	-1888.68	96.81	27.01	-1922.48	99.48	39.69	-1881.46	91.99	320.34	-1864.43	74.77	314.47	-1940.82	88.28	1368.05	0.00	0.00	0.00	-1890.12	-50.59	1751.91	-1869.91	67.74	1795.50	-2208.25	-34.92	1763.85	-2126.54	131.99	1657.59	484.73	-294.01	79.65	1082.11	-307.94	77.41	499.02
3.93000	-1708.69	177.94	292.87	-1743.39	170.79	313.95	-1799.33	171.69	374.83	-1773.41	181.06	421.93	-1888.31	96.68	26.97	-1922.63	99.55	39.53	-1881.46	91.99	320.34	-1864.43	74.77	314.47	-1932.91	88.38	1367.51	0.00	0.00	0.00	-1890.79	-49.47	1752.11	-1858.37	68.00	1794.23	-2197.66	-35.41	1763.94	-2115.06	132.43	1658.33	485.15	-294.06	79.76	1082.38	-308.04	77.53	499.07
3.94000	-1672.65	176.62	296.51	-1713.19	168.78	315.47	-1779.90	171.72	367.65	-1755.33	181.24	414.89	-1888.46	96.19	27.17	-1923.56	100.27	39.16	-1881.46	91.99	320.34	-1864.43	74.77	314.47	-1914.67	87.48	1366.62	0.00	0.00	0.00	-1858.17	-48.99	1750.01	-1841.72	69.13	1793.50	-2187.06	-35.90	1764.04	-2103.55	132.88	1659.08	485.48	-294.37	79.67	1082.27	-308.36	77.35	499.08
3.95000	-1642.09	174.86	299.32	-1679.44	167.07	316.97	-1760.36	171.81	360.34	-1737.15	181.46	407.70	-1887.71	95.46	27.43	-1923.37	100.05	39.24	-1881.46	91.99	320.34	-1864.43	74.77	314.47	-1914.44	87.21	1365.84	0.00	0.00	0.00	-1856.38	-49.35	1749.48	-1835.70	68.60	1792.66	-2176.45	-36.38	1764.12	-2092.01	133.32	1659.85	486.04	-294.37	79.85	1082.48	-308.08	77.59	498.97
3.96000	-1610.26	171.57	301.77	-1646.88	165.07	317.74	-1740.69	171.97	352.89	-1718.86	181.74	400.38	-1889.04	96.81	26.63	-1922.96	99.33	39.45	-1881.46	91.99	320.34	-1864.43	74.77	314.47	-1907.44	91.73	1373.66	0.00	0.00	0.00	-1841.53	-47.77	1748.56	-1824.31	69.78	1791.56	-2165.84	-36.87	1764.21	-2080.43	133.76	1660.63	485.24	-294.11	79.66	1082.07	-308.15	77.43	498.79
3.97000	-1572.46	170.27	304.66	-1615.59	163.02	317.66	-1720.90	172.19	345.31	-1700.47	182.06	392.90	-1888.75	96.54	26.67	-1922.67	99.04	39.50	-1881.46	91.99	320.34	-1864.43	74.77	314.47	-1900.65	91.77	1374.20	0.00	0.00	0.00	-1825.34	-46.11	1747.06	-1813.77	70.14	1790.15	-2155.21	-37.36	1764.29	-2068.82	134.21	1661.42	484.63	-293.99	79.55	1082.32	-308.42	77.48	498.59
3.98000	-1542.10	168.32	305.10	-1585.57	160.95	316.60	-1700.99	172.48	337.58	-1681.97	182.43	385.28	-1889.02	96.58	26.66	-1923.50	99.88	38.95	-1881.46	91.99	320.34	-1864.43	74.77	314.47	-1892.10	90.95	1373.14	0.00	0.00	0.00	-1830.30	-45.15	1747.96	-1813.30	71.24	1789.36	-2144.58	-37.85	1764.37	-2057.18	134.65	1662.22	485.48	-294.08	79.60	1082.66	-307.94	77.84	499.44
3.99000	-1511.10	167.29	304.43	-1551.65	160.34	315.00	-1680.96	172.83	329.72	-1663.36	182.85	377.52	-1889.56	97.53	25.95	-1923.39	99.83	39.00	-1881.46	91.99	320.34	-1864.43	74.77	314.47	-1882.45	90.37	1372.18	0.00	0.00	0.00	-1826.01	-44.49	1747.74	-1798.62	72.49	1787.63	-2133.93	-38.33	1764.45	-2045.50	135.10	1663.04	485.79	-293.94	79.77	1082.39	-307.92	77.52	499.44
4.00000	-1483.96	165.58	304.14	-1522.48	158.42	311.95	-1660.81	173.26	321.72	-1644.64	183.33	369.60	-1888.49	96.22	26.63	-1922.98	99.30	39.20	-1881.46	91.99	320.34	-1864.43	74.77	314.47	-1876.79	89.83	1370.92	0.00	0.00	0.00	-1811.56	-43.49	1746.10	-1787.89	74.60	1786.24	-2123.28	-38.82	1764.52	-2033.79	135.54	1663.87	485.18	-294.01	79.69	1082.74	-308.23	77.67	499.04
4.01000	-1449.55	163.16	302.31	-1497.10	155.56	308.39	-1640.54	173.75	313.59	-1625.81	183.85	361.53	-1888.15	96.20	26.33	-1924.04	100.17	38.54	-1881.46	91.99	320.34	-1864.43	74.77	314.47	-1867.48	89.46	1369.54	0.00	0.00	0.00	-1810.60	-43.35	1744.79	-1790.06	75.54	1785.86	-2112.62	-39.31	1764.58	-2022.05	135.99	1664.72	485.52	-294.07	79.74	1082.64	-308.41	77.57	498.58
4.02000	-1429.96	163.53	296.81	-1464.65	154.80	304.07	-1620.14	174.31	305.30	-1606.88	184.43	353.32	-1889.66	97.60	25.47	-1922.93	99.18	38.92	-1881.46	91.99	320.34	-1864.43	74.77	314.47	-1862.49	89.30	1368.16	0.00	0.00	0.00	-1793.00	-34.31	1753.39	-1768.82	77.10	1783.15	-2101.95	-39.79	1764.65	-2010.27	136.44	1665.57	485.63	-293.90	79.72	1082.74	-308.51	77.44	498.15
4.03000	-1393.19	161.31	294.10	-1435.33	153.85	299.07	-1599.62	174.95	296.88	-1587.84	185.05	344.95	-1888.48	96.66	25.95	-1922.75	99.18	38.79	-1881.46	91.99	320.34	-1864.43	74.77	314.47	-1850.92	88.93	1366.57	0.00	0.00	0.00	-1781.14	-31.35	1754.04	-1761.44	77.96	1781.60	-2091.28	-40.28	1764.71	-1998.46	136.89	1666.44	485.68	-294.16	79.72	1082.63	-308.27	77.62	498.73
4.04000	-1366.12	163.27	292.73	-1408.61	152.31	293.62	-1578.98	175.65	288.32	-1568.68	185.73	336.43	-1889.53	97.87	25.14	-1923.30	99.69	38.47	-1881.46	91.99	320.34	-1864.43	74.77	314.47	-1845.14	88.13	1365.08	0.00	0.00	0.00	-1769.29	-29.78	1752.44	-1757.54	79.56	1780.08	-2080.60	-40.76	1764.76	-1986.62	137.33	1667.33	484.77	-294.25	79.46	1082.32	-308.22	77.49	500.06
4.05000	-1339.10	163.26	289.07	-1374.73	153.38	290.19	-1558.21	176.43	279.61	-1549.42	186.46	327.76	-1889.14	97.48	25.05	-1923.40	99.65	38.34	-1881.46	91.99	320.34	-1864.43	74.77	314.47	-1836.97	87.88	1363.60	0.00	0.00	0.00	-1765.90	-28.86	1751.42	-1749.82	80.65	1778.02	-2069.91	-41.25	1764.81	-1974.74	137.78	1668.22	485.31	-294.02	79.79	1082.44	-308.32	77.60	499.66
4.06000	-1311.87	164.45	286.89	-1356.99	155.93	286.98	-1537.32	177.27	270.76	-1530.05	187.25	318.94	-1889.90	98.50	24.62	-1923.02	99.44	38.34	-1881.46	91.99	320.34	-1864.43	74.77	314.47	-1830.23	87.59	1362.03	0.00	0.00	0.00	-1754.91	-27.12	1750.09	-1739.93	81.46	1776.07	-2059.21	-41.73	1764.86	-1962.83	138.23	1669.14	484.80	-294.38	79.49	1082.52	-308.29	77.61	498.40
4.07000	-1285.40	165.06	286.13	-1330.81	156.78	284.41	-1516.31	178.20	261.76	-1510.57	188.09	309.96	-1887.89	96.04	25.79	-1923.20	99.34	38.29	-1881.46	91.99	320.34	-1864.43	74.77	314.47	-1823.37	87.31	1360.49	0.00	0.00	0.00	-1744.77	-25.86	1748.55	-1731.73	84.08	1774.25	-2048.51	-42.22	1764.91	-1950.89	138.69	1670.06	485.86	-294.08	79.85	1082.65	-308.58	77.44	499.53
4.08000	-1262.90	167.72	283.85	-1305.89	158.65	281.66	-1495.17	179.19	252.62	-1490.97	188.99	300.82	-1889.19	97.41	24.76	-1923.24	99.22	38.24	-1881.46	91.99	320.34	-1864.43	74.77	314.47	-1815.29	86.88	1358.96	0.00	0.00	0.00	-1731.80	-24.84	1746.60	-1731.11	85.21	1772.92	-2037.80	-42.70	1764.95	-1938.91	139.14	1671.00	484.99	-294.08	79.48	1082.98	-308.04	77.78	499.12
4.09000	-1238.81	169.41	282.79	-1280.51	158.55	279.69	-1473.90	180.26	243.34	-1471.27	189.94	291.53	-1888.66	96.35	25.20	-1924.43	100.22	37.62	-1881.46	91.99	320.34	-1864.43	74.77	314.47	-1808.92	86.92	1357.59	0.00	0.00	0.00	-1719.75	-23.26	1744.99	-1715.91	87.28	1770.66	-2027.08	-43.18	1764.98	-1926.90	139.59	1671.95	484.81	-294.06	79.57	1083.04	-308.19	77.75	498.88
4.10000	-1214.87	170.04	281.88	-1257.08	158.96	277.19	-1452.51	181.40	233.90	-1451.45	190.94	282.08	-1889.17	96.93	24.66	-1923.65	99.36	37.97	-1881.46	91.99	320.34	-1864.43	74.77	314.47	-1799.55	87.16	1356.17	0.00	0.00	0.00	-1710.92	-22.00	1743.73	-1706.30	89.51	1768.55	-2016.36	-43.67	1765.01	-1914.86	140.04	1672.91	485.26	-294.14	79.65	1082.82	-308.43	77.49	499.10
4.11000	-1191.44	167.44	281.41	-1234.86	159.85	273.94	-1430.99	182.62	224.32	-1431.52	192.01	272.47	-1889.49	97.30	24.59	-1923.92	99.61	37.74	-1881.46	91.99	320.34	-1864.43	74.77	314.47	-1791.46	87.39	1354.59	0.00	0.00	0.00	-1707.17	-20.25	1742.60	-1693.59	90.30	1766.22	-2005.63	-44.15	1765.04	-1902.78	140.50	1673.89	484.90	-294.29	79.49	1082.51	-308.15	77.44	499.50
4.12000	-1172.04	169.05	278.52	-1213.52	159.78	270.51	-1408.72	182.85	214.77	-1410.66	191.92	262.59	-1889.88	97.47	24.40	-1923.40	99.00	38.01	-1881.46	91.99	320.34	-1864.43	74.77	314.47	-1783.59	87.30	1353.19	0.00	0.00	0.00	-1697.31	-19.27	1740.94	-1686.93	91.89	1764.72	-1994.89	-44.63	1765.07	-1890.67	140.95	1674.88	485.44	-294.15	79.75	1082.63	-308.55	77.48	499.20
4.13000	-1152.14	168.36	276.21	-1193.16	158.63	267.14	-1386.98	183.30	205.21	-1389.91	193.13	253.49	-1888.55	96.12	25.26	-1923.91	99.35	37.72	-1881.46	91.99	320.34	-1864.43	74.77	314.47	-1772.57	87.36	1351.58	0.00	0.00	0.00	-1688.23	-17.98	1739.04	-1680.78	93.70	1762.80	-1984.15	-45.11	1765.09	-1878.53	141.41	1675.89	484.27	-294.32	79.33	1081.84	-308.47	77.21	498.71
4.14000	-1134.56	167.24	273.61	-1174.61	157.60	263.69	-1365.73	184.62	196.16	-1370.44	193.69	244.31	-1887.75	95.20	25.43	-1923.09	98.43	38.11	-1881.46	91.99	320.34	-1864.43	74.77	314.47	-1763.48	87.24	1350.23	0.00	0.00	0.00	-1678.53	-16.82	1737.61	-1667.02	94.72	1760.68	-1973.40	-45.59	1765.10	-1866.35	141.86	1676.90	485.06	-294.29	79.53	1082.05	-308.43	77.52	498.32
4.15000	-1116.42	163.84	272.11	-1157.35	156.74	260.12	-1345.06	186.97	187.90	-1351.73	194.99	235.61	-1889.16	96.63	24.64	-1923.58	98.91	37.82	-1881.46	91.99	320.34	-1864.43	74.77	314.47	-1753.84	87.77	1348.65	0.00	0.00	0.00	-1669.26	-15.67	1736.43	-1662.31	96.07	1759.32	-1962.65	-46.07	1765.11	-1854.14	142.32	1677.94	486.39	-293.97	79.91	1082.40	-308.19	77.61	499.25
4.16000	-1101.78	163.17	269.50	-1135.57	156.48	256.22	-1326.05	188.34	179.47	-1334.72	195.70	226.96	-1889.34	96.71	24.53	-1923.70	98.81	37.87	-1881.46	91.99	320.34	-1864.43	74.77	314.47	-1745.26	87.66	1347.21	0.00	0.00	0.00	-1661.73	-14.49	1735.31	-1656.20	96.55	1758.20	-1951.90	-46.55	1765.12	-1841.90	142.78	1678.99	486.44	-294.06	80.04	1082.77	-308.30	77.55	499.19
4.17000	-1088.09	160.38	268.09	-1116.07	156.15	251.54	-1307.60	190.71	171.59	-1318.10	197.68	219.02	-1889.65	96.84	24.48	-1923.17	98.43	37.89	-1881.46	91.99	320.34	-1864.43	74.77	314.47	-1734.21	88.19	1345.69	0.00	0.00	0.00	-1649.85	-12.72	1733.98	-1645.44	98.73	1756.12	-1941.13	-47.03	1765.12	-1829.62	143.24	1680.05	485.73	-293.97	79.99	1082.95	-308.17	77.73	498.36
4.18000	-1076.37	159.46	265.66	-1098.74	155.74	246.14	-1291.64	192.04	163.58	-1303.67	198.71	210.78	-1888.98	96.33	24.53	-1923.39	98.64	37.64	-1881.46	91.99	320.34	-1864.43	74.77	314.47	-1726.23	88.11	1344.19	0.00	0.00	0.00	-1641.00	-11.73	1732.89	-1633.22	99.53	1755.01	-1930.37	-47.51	1765.12	-1817.31	143.70	1681.12	485.34	-293.85	79.59	1082.98	-308.41	77.59	498.73
4.19000	-1065.11	156.25	264.10	-1083.45	155.28	240.09	-1277.86	192.82	155.26	-1290.29	200.87	203.21	-1890.03	97.41	23.97	-1923.78	98.82	37.53	-1881.46	91.99	320.34	-1864.43	74.77	314.47	-1713.48	88.30	1342.67	0.00	0.00	0.00	-1630.23	-10.54	1731.28	-1622.24	100.30	1753.48	-1919.60	-47.98	1765.12	-1804.97	144.15	1682.21	486.24	-293.59	79.91	1082.56	-308.27	77.68	498.97
4.20000	-1055.36	154.17	261.63	-1070.09	154.76	233.45	-1265.63	193.69	147.22	-1278.17	203.32	195.95	-1889.45	96.57	24.22	-1923.00	98.02	37.91	-1881.46	91.99	320.34	-1864.43	74.77	314.47	-1702.01	88.74	1340.99	0.00	0.00	0.00	-1620.67	-9.61	1730.32	-1612.99	101.68	1751.87	-1908.82	-48.46	1765.11	-1792.59	144.61	1683.31	485.03	-293.99	79.50	1082.38	-308.30	77.67	498.15
4.21000	-1046.86	151.87	258.49	-1058.54	154.20	226.29	-1255.80	193.85	139.19	-1268.48	204.61	188.43	-1889.91	97.00	24.20	-1923.35	98.31	37.66	-1881.46	91.99	320.34	-1864.43	74.77	314.47	-1690.13	88.28	1339.53	0.00	0.00	0.00	-1610.85	-8.82	1729.42	-1602.04	102.01	1750.80	-1898.04	-48.94	1765.10	-1780.18	145.08	1684.43	484.49	-293.89	79.46	1082.86	-308.49	77.54	498.79
4.22000	-1040.58	152.02	252.98	-1048.68	153.60	218.66	-1247.57	194.25	131.21	-1259.78	206.69	181.30	-1889.64	96.60	24.09	-1923.28	98.31	37.61	-1881.46	91.99	320.34	-1864.43	74.77	314.47	-1679.83	88.54	1338.04	0.00	0.00	0.00	-1604.31	-7.90	1728.74	-1591.19	103.69	1749.34	-1887.26	-49.41	1765.08	-1767.74	145.54	1685.57	485.83	-293.71	79.88	1082.67	-308.18	77.49	498.99
4.23000	-1034.74	150.74	247.17	-1040.38	152.97	210.64	-1241.28	194.82	123.70	-1253.65	207.23	173.67	-1889.96	96.85	23.76	-1922.65	97.67	37.73	-1881.46	91.99	320.34	-1864.43	74.77	314.47	-1669.50	89.05	1336.76	0.00	0.00	0.00	-1593.26	-7.15	1727.59	-1591.05	104.29	1749.15	-1876.47	-49.89	1765.06	-1755.26	146.00	1686.71	485.98	-293.41	79.94	1082.68	-308.05	77.68	498.92
4.24000	-1030.02	150.56	239.98	-1033.54	152.33	202.29	-1236.07	195.85	116.26	-1248.78	207.70	166.08	-1889.75	96.52	23.72	-1923.08	98.09	37.34	-1881.46	91.99	320.34	-1864.43	74.77	314.47	-1657.27	89.09	1335.48	0.00	0.00	0.00	-1581.69	-5.88	1727.07	-1576.24	105.09	1747.47	-1865.68	-50.36	1765.03	-1742.75	146.46	1687.87	485.47	-293.90	79.77	1082.31	-308.28	77.52	499.39
4.25000	-1026.27	149.91	232.06	-1028.02	151.67	193.67	-1233.27	195.59	108.07	-1246.02	206.87	157.57	-1890.66	97.28	23.12	-1922.89	97.83	37.32	-1881.46	91.99	320.34	-1864.43	74.77	314.47	-1646.66	89.41	1334.25	0.00	0.00	0.00	-1572.24	-5.37	1726.28	-1561.25	106.97	1746.48	-1854.89	-50.83	1765.00	-1730.20	146.93	1689.05	485.55	-293.84	79.76	1082.80	-308.09	77.60	498.64
4.26000	-1024.20	151.05	223.08	-1023.71	151.01	184.85	-1232.27	194.40	99.50	-1245.04	205.04	148.83	-1889.39	95.51	23.56	-1923.58	98.35	36.68	-1881.46	91.99	320.34	-1864.43	74.77	314.47	-1633.44	89.18	1332.97	0.00	0.00	0.00	-1558.44	-4.58	1725.57	-1548.18	107.64	1748.00	-1844.09	-51.31	1764.96	-1717.63	147.39	1690.24	485.40	-294.08	79.70	1083.02	-308.09	77.77	499.04
4.27000	-1022.56	151.63	213.20	-1020.49	150.35	175.89	-1232.43	193.30	90.49	-1244.88	203.69	139.88	-1891.07	97.12	22.72	-1923.63	98.40	36.37	-1881.46	91.99	320.34	-1864.43	74.77	314.47	-1621.40	89.44	1331.99	0.00	0.00	0.00	-1546.90	-3.68	1725.45	-1537.42	108.30	1748.24	-1833.29	-51.78	1764.92	-1705.01	147.86	1691.44	486.47	-293.84	79.91	1082.87	-308.05	77.77	499.01
4.28000	-1022.79	153.22	202.61	-1018.24	149.71	166.85	-1233.08	193.49	81.85	-1245.52	202.91	131.17	-1890.86	96.82	22.72	-1923.82	98.43	35.93	-1881.46	91.99	320.34	-1864.43	74.77	314.47	-1608.57	89.51	1330.96	0.00	0.00	0.00	-1536.26	-2.97	1725.24	-1523.63	108.71	1747.40	-1822.49	-52.25	1764.88	-1692.37	148.32	1692.66	486.08	-293.83	79.93	1083.14	-308.12	77.78	499.40
4.29000	-1024.03	154.08	191.15	-1016.83	149.09	157.81	-1236.37	191.47	71.94	-1247.53	201.74	122.35	-1889.36	95.15	23.36	-1924.13	98.66	35.59	-1881.46	91.99	320.34	-1864.43	74.77	314.47	-1596.03	89.13	1329.80	0.00	0.00	0.00	-1527.60	-2.17	1725.30	-1515.73	110.29	1747.36	-1811.68	-52.72	1764.83	-1679.69	148.79	1693.90	484.62	-294.08	79.44	1081.79	-308.19	77.39	498.95
4.30000	-1025.78	154.36	178.62	-1016.16	148.50	148.81	-1239.28	192.12	63.04	-1249.70	201.65	113.79	-1890.28	95.85	23.05	-1923.93	98.26	35.55	-1881.46	91.99	320.34	-1864.43	74.77	314.47	-1582.94	89.20	1329.04	0.00	0.00	0.00	-1513.78	-1.26	1725.13	-1501.74	110.64	1746.99	-1800.88	-53.19	1764.78	-1666.98	149.25	1695.15	484.67	-293.98	79.48	1081.94	-308.31	77.28	499.04
4.31000	-1029.20	154.53	165.14	-1016.09	147.95	139.94	-1243.79	191.71	53.59	-1253.71	200.29	104.93	-1890.60	96.19	22.57	-1923.86	98.35	35.33	-1881.46	91.99	320.34	-1864.43	74.77	314.47	-1569.59	88.05	1329.32	0.00	0.00	0.00	-1502.22	-0.27	1725.38	-1488.45	112.03	1746.46	-1790.07	-53.65	1764.72	-1654.24	149.72	1696.41	485.80	-293.91	79.68	1082.67	-308.15	77.59	499.03
4.32000	-1030.44	150.07	154.84	-1016.52	147.45	131.25	-1247.06	193.36	46.59	-1257.20	199.87	97.06	-1890.09	95.42	23.17	-1924.03	98.35	35.41	-1881.46	91.99	320.34	-1864.43	74.77	314.47	-1555.47	88.15	1328.77	0.00	0.00	0.00	-1490.60	0.92	1725.54	-1476.28	112.69	1746.33	-1779.26	-54.12	1764.66	-1641.46	150.19	1697.69	485.55	-293.64	79.64	1083.12	-308.38	77.74	499.39
4.33000	-1031.46	151.13	144.86	-1017.31	147.00	122.80	-1245.28	191.18	44.13	-1258.04	196.07	92.17	-1891.25	96.69	22.73	-1924.49	97.87	36.21	-1881.46	91.99	320.34	-1864.43	74.77	314.47	-1542.40	88.03	1328.18	0.00	0.00	0.00	-1476.94	2.06	1725.62	-1464.78	114.07	1746.19	-1768.44	-54.59	1764.59	-1628.65	150.66	1698.99	485.05	-294.01	79.53	1083.11	-308.51	77.50	498.85
4.34000	-1018.73	152.64	136.58	-1018.35	146.61	114.67	-1235.55	191.19	41.86	-1246.36	194.90	93.04	-1890.72	96.01	22.89	-1926.12	95.92	38.86	-1881.46	91.99	320.34	-1864.43	74.77	314.47	-1527.15	88.39	1327.73	0.00	0.00	0.00	-1463.07	3.15	1726.46	-1455.59	115.35	1746.78	-1757.63	-55.05	1764.52	-1615.80	151.13	1700.30	486.14	-294.03	79.87	1082.65	-308.14	77.61	498.33
4.35000	-1002.96	151.36	125.94	-1019.53	146.30	106.91	-1231.06	190.17	39.62	-1233.21	195.50	91.50	-1890.54	95.87	22.94	-1926.78	93.73	41.87	-1881.46	91.99	320.34	-1864.43	74.77	314.47	-1512.92	88.60	1327.70	0.00	0.00	0.00	-1449.64	3.99	1728.04	-1441.29	115.95	1748.03	-1746.81	-55.52	1764.45	-1602.92	151.60	1701.62	486.39	-294.37	79.93	1082.63	-307.97	77.71	498.92
4.36000	-998.86	153.39	111.70	-1020.71	146.07	99.59	-1227.24	189.96	41.43	-1227.24	196.04	89.43	-1889.47	94.73	23.66	-1925.75	92.60	43.82	-1881.46	91.99	320.34	-1864.43	74.77	314.47	-1499.60	88.73	1327.88	0.00	0.00	0.00	-1434.97	4.86	1729.64	-1424.27	116.93	1749.19	-1735.99	-55.98	1764.37	-1590.01	152.07	1702.96	485.02	-294.19	79.60	1082.80	-308.25	77.72	499.21
4.37000	-994.53	149.93	102.23	-1021.78	145.92	92.78	-1226.52	189.32	40.23	-1226.46	195.76	88.30	-1890.32	95.49	23.41	-1924.10	94.11	43.25	-1881.46	91.99	320.34	-1864.43	74.77	314.47	-1486.15	88.80	1328.38	0.00	0.00	0.00	-1421.30	5.68	1731.18	-1409.81	117.68	1750.73	-1725.18	-56.44	1764.28	-1577.07	152.54	1704.32	484.73	-294.05	79.44	1082.60	-308.29	77.54	499.31
4.38000	-990.23	150.47	93.86	-1022.63	145.88	86.53	-1225.17	189.41	39.07	-1223.94	196.00	87.82	-1890.64	95.98	23.32	-1922.78	97.05	41.07	-1881.46	91.99	320.34	-1864.43	74.77	314.47	-1472.69	88.92	1329.48	0.00	0.00	0.00	-1412.22	6.54	1733.21	-1397.27	118.89	1752.36	-1714.36	-56.90	1764.19	-1564.09	153.01	1705.69	485.07	-293.70	79.69	1082.70	-308.28	77.52	498.84
4.39000	-986.10	150.74	86.81	-1023.12	145.94	80.92	-1224.05	189.32	38.57	-1220.52	196.79	87.05	-1890.37	95.66	23.44	-1922.23	97.88	40.79	-1881.46	91.99	320.34	-1864.43	74.77	314.47	-1459.89	89.03	1331.04	0.00	0.00	0.00	-1394.29	8.05	1735.03	-1381.13	119.67	1754.41	-1703.54	-57.37	1764.10	-1551.08	153.49	1707.07	484.94	-294.01	79.54	1083.03	-308.14	77.59	498.99
4.40000	-983.49	152.07	80.26	-1023.15	146.11	76.00	-1222.86	189.80	38.86	-1218.63	197.80	85.97	-1891.23	96.69	22.91	-1920.64	97.56	41.23	-1881.46	91.99	320.34	-1864.43	74.77	314.47	-1444.64	88.72	1333.03	0.00	0.00	0.00	-1385.40	8.85	1737.32	-1365.20	120.50	1756.28	-1692.72	-57.82	1764.00	-1538.03	153.96	1708.47	484.96	-294.19	79.57	1082.63	-307.95	77.63	499.06
4.41000	-981.08	153.49	74.58	-1022.58	146.40	71.85	-1222.13	189.90	39.14	-1216.69	198.89	85.29	-1889.91	95.58	23.48	-1919.04	97.93	41.23	-1881.46	91.99	320.34	-1864.43	74.77	314.47	-1431.15	88.95	1335.03	0.00	0.00	0.00	-1371.33	9.93	1739.32	-1350.57	121.44	1758.00	-1681.90	-58.28	1763.89	-1524.95	154.44	1709.89	483.91	-294.28	79.29	1082.88	-307.96	77.62	499.06
4.42000	-979.64	154.34	69.60	-1021.86	150.24	66.83	-1221.35	189.92	39.64	-1215.11	199.32	84.63	-1888.80	94.98	23.32	-1917.29	99.29	40.43	-1881.46	91.99	320.34	-1864.43	74.77	314.47	-1417.05	89.22	1337.12	0.00	0.00	0.00	-1356.80	11.10	1741.26	-1336.04	122.51	1759.75	-1671.08	-58.74	1763.79	-1511.84	154.91	1711.32	485.41	-293.93	79.75	1083.28	-308.16	77.73	498.96
4.43000	-978.31	155.32	65.34	-1020.83	149.95	63.00	-1220.27	190.43	40.76	-1213.76	200.10	84.11	-1887.72	96.51	21.88	-1913.52	99.64	39.67	-1881.46	91.99	320.34	-1864.43	74.77	314.47	-1402.04	89.73	1339.17	0.00	0.00	0.00	-1338.41	12.58	1742.65	-1321.56	124.25	1760.86	-1660.26	-59.20	1763.67	-1498.69	155.39	1712.77	485.04	-294.19	79.66	1083.04	-307.99	77.67	498.16
4.44000	-977.26	155.13	60.88	-1020.10	149.91	59.24	-1219.03	191.31	41.45	-1212.39	200.51	83.62	-1882.95	94.94	21.56	-1907.45	98.72	41.85	-1881.46	91.99	320.34	-1864.43	74.77	314.47	-1387.84	90.25	1340.87	0.00	0.00	0.00	-1326.61	13.99	1744.65	-1308.66	126.04	1762.04	-1649.44	-59.65	1763.56	-1485.51	155.86	1714.23	485.13	-294.05	79.59	1082.70	-308.11	77.57	498.19
4.45000	-975.64	154.44	57.44	-1018.68	149.29	56.18	-1218.59	191.34	41.20	-1211.47	199.90	82.77	-1879.31	94.61	19.70	-1900.04	97.30	45.36	-1881.46	91.99	320.34	-1864.43	74.77	314.47	-1376.49	90.46	1342.52	0.00	0.00	0.00	-1315.77	15.20	1746.16	-1294.19	127.50	1762.93	-1638.62	-60.11	1763.43	-1472.64	156.41	1715.72	485.43	-293.79	79.66	1082.30	-308.39	77.51	498.59
4.46000	-975.43	153.11	52.55	-1018.01	148.76	52.75	-1218.02	191.71	41.08	-1209.62	200.30	82.51	-1876.83	92.88	17.42	-1892.20	94.70	49.11	-1881.46	91.99	320.34	-1864.43	74.77	314.47	-1364.14	91.20	1343.91	0.00	0.00	0.00	-1301.09	16.52	1747.61	-1281.46	129.00	1763.91	-1627.81	-60.56	1763.31	-1459.64	157.42	1717.01	486.30	-293.91	79.86	1082.57	-308.14	77.71	498.34
4.47000	-974.25	152.82	49.31	-1017.01	147.69	49.71	-1217.84	191.56	40.53	-1208.12	199.92	82.19	-1878.50	92.08	12.62	-1887.25	92.23	52.72	-1881.46	91.99	320.34	-1864.43	74.77	314.47	-1352.82	92.20	1345.15	0.00	0.00	0.00	-1288.31	17.98	1749.29	-1271.86	130.78	1764.87	-1616.99	-61.01	1763.17	-1446.98	158.32	1718.32	485.52	-293.88	79.78	1082.96	-308.03	77.76	498.73
4.48000	-973.56	152.95	46.71	-1016.45	147.42	47.72	-1217.73	191.43	40.06	-1206.73	199.78	82.20	-1880.68	89.76	19.17	-1881.71	86.88	59.40	-1881.46	91.99	320.34	-1864.43	74.77	314.47	-1342.33	93.04	1346.32	0.00	0.00	0.00	-1275.33	19.25	1750.80	-1256.06	131.96	1765.44	-1606.17	-61.46	1763.04	-1435.48	158.43	1719.52	485.29	-293.95	79.68	1082.97	-308.13	77.69	498.70
4.49000	-972.55	151.93	45.45	-1015.64	146.87	46.62	-1217.34	191.74	39.98	-1205.99	199.41	82.15	-1875.41	82.75	35.43	-1879.47	85.38	72.24	-1881.46	91.99	320.34	-1864.43	74.77	314.47	-1332.54	93.68	1347.47	0.00	0.00	0.00	-1265.49	19.45	1752.74	-1245.88	132.70	1766.63	-1595.36	-61.91	1762.89	-1423.38	159.28	1720.54	484.77	-294.20	79.50	1082.34	-308.25	77.46	498.62
4.50000	-972.48	152.37	43.45	-1014.65	146.05	45.25	-1217.32	191.36	39.63	-1205.77	198.80	81.90	-1866.56	75.96	54.14	-1870.06	83.73	88.45	-1881.46	91.99	320.34	-1864.43	74.77	314.47	-1322.70	94.28	1348.71	0.00	0.00	0.00	-1250.70	20.70	1754.19	-1234.80	133.75	1767.82	-1584.55	-62.36	1762.75	-1413.23	158.00	1721.98	485.12	-293.96	79.73	1082.40	-308.25	77.40	499.51
4.51000	-971.97	151.80	42.76	-1017.74	145.72	43.50	-1217.10	191.40	39.59	-1205.34	198.95	82.02	-1859.63	69.92	68.08	-1858.96	82.35	105.49	-1881.46	91.99	320.34	-1864.41	74.77	314.49	-1311.89	94.83	1350.06	0.00	0.00	0.00	-1237.95	21.04	1755.78	-1221.66	134.07	1768.84	-1573.74	-62.81	1762.60	-1402.11	158.29	1723.35	485.08	-293.89	79.71	1082.06	-308.40	77.36	500.00
4.52000	-971.17	151.96	41.23	-1015.05	146.04	43.98	-1216.99	191.50	39.57	-1205.12	198.95	81.91	-1841.73	70.43	87.16	-1844.45	81.46	123.75	-1881.43	91.99	320.36	-1844.46	75.37	333.27	-1300.79	94.81	1351.52	0.00	0.00	0.00	-1229.08	21.30	1757.72	-1210.98	134.78	1770.25	-1562.93	-63.25	1762.44	-1390.57	159.43	1724.62	485.52	-294.38	79.64	1083.04	-308.35	77.64	499.03
4.53000	-970.20	151.01	41.22	-1017.07	145.63	43.08	-1216.93	191.50	39.55	-1205.05	199.20	82.03	-1830.81	71.80	104.28	-1831.90	81.35	140.77	-1858.56	89.41	340.72	-1822.14	74.24	352.15	-1290.79	94.51	1353.18	0.00	0.00	0.00	-1218.78	21.13	1759.41	-1202.81	134.52	1772.11	-1552.12	-63.70	1762.28	-1380.41	159.10	1726.38	485.11	-294.47	79.36	1082.74	-308.64	77.52	498.82
4.54000	-968.41	150.83	40.95	-1017.65	145.95	42.68	-1216.87	191.57	39.60	-1205.24	199.14	81.98	-1813.44	71.94	122.70	-1814.19	81.01	159.75	-1836.17	87.75	360.22	-1799.61	72.82	370.42	-1281.73	94.69	1354.98	0.00	0.00	0.00	-1208.94	20.92	1761.27	-1191.16	134.79	1773.45	-1541.32	-64.14	1762.11	-1370.90	157.78	1728.49	484.70	-294.13	79.44	1082.81	-308.66	77.48	498.28
4.55000	-974.75	151.24	39.48	-1016.72	145.96	42.91	-1217.00	191.30	39.43	-1205.29	199.26	81.99	-1793.43	71.69	140.78	-1794.16	80.09	178.80	-1814.18	86.56	378.90	-1777.80	72.20	387.82	-1270.88	94.23	1356.98	0.00	0.00	0.00	-1198.48	20.88	1763.04	-1181.01	134.48	1775.30	-1530.52	-64.58	1761.94	-1360.56	158.17	1730.30	484.86	-294.11	79.52	1082.62	-308.24	77.55	499.15
4.56000	-977.89	151.28	38.24	-1019.14	145.99	42.03	-1216.93	191.40	39.52	-1205.35	199.26	81.92	-1775.25	70.80	158.69	-1773.95	80.01	197.23	-1791.78	84.65	397.09	-1756.79	72.18	404.22	-1259.31	94.06	1359.28	0.00	0.00	0.00	-1186.00	20.13	1764.46	-1172.13	133.61	1777.30	-1519.72	-65.02	1761.76	-1350.97	157.72	1732.33	485.27	-293.60	79.55	1081.98	-308.44	77.25	499.30
4.57000	-973.06	151.05	38.96	-1020.20	146.58	41.79	-1217.08	191.22	39.42	-1205.24	199.60	82.12	-1755.04	71.19	175.90	-1757.11	78.81	214.40	-1769.73	82.87	414.34	-1734.51	70.36	420.61	-1250.55	93.50	1361.81	0.00	0.00	0.00	-1180.25	18.68	1766.22	-1163.31	132.44	1779.49	-1508.93	-65.46	1761.58	-1341.83	156.86	1734.52	485.65	-293.80	79.68	1082.71	-308.58	77.41	500.10
4.58000	-972.94	151.50	38.63	-1018.99	146.10	42.03	-1216.93	191.44	39.45	-1205.49	199.27	82.01	-1738.28	69.76	192.04	-1735.29	77.86	230.94	-1748.98	82.46	429.99	-1713.06	69.55	435.81	-1240.68	93.32	1364.16	0.00	0.00	0.00	-1171.45	18.25	1767.90	-1154.06	131.76	1781.43	-1498.13	-65.90	1761.39	-1332.38	156.78	1736.57	485.16	-293.79	79.63	1083.36	-308.32	77.66	499.22
4.59000	-971.96	151.89	38.57	-1016.97	146.15	41.98	-1217.12	191.16	39.32	-1205.57	199.15	81.98	-1709.93	67.49	208.07	-1716.13	76.84	245.31	-1727.08	80.54	444.65	-1690.66	68.06	450.18	-1230.89	93.29	1366.39	0.00	0.00	0.00	-1159.39	16.89	1768.93	-1145.72	130.77	1783.50	-1487.35	-66.34	1761.20	-1323.13	156.62	1738.58	485.93	-293.60	79.83	1082.80	-308.18	77.61	498.75
4.60000	-974.23	152.66	37.44	-1016.98	146.35	42.02	-1216.86	191.57	39.39	-1205.62	199.07	81.99	-1687.53	65.57	221.57	-1691.16	74.74	258.97	-1705.29	78.62	457.86	-1668.78	66.58	463.26	-1223.24	93.37	1368.68	0.00	0.00	0.00	-1150.94	15.93	1770.24	-1136.14	129.44	1785.29	-1476.56	-66.77	1761.00	-1314.55	155.66	1740.66	485.88	-293.87	79.85	1082.90	-308.21	77.85	498.63
4.61000	-977.73	151.27	36.40	-1017.55	146.35	41.56	-1216.80	191.72	39.43	-1205.54	199.15	82.18	-1666.07	63.90	232.75	-1668.53	73.18	270.69	-1683.28	76.21	469.76	-1646.50	63.89	475.34	-1213.13	94.22	1370.72	0.00	0.00	0.00	-1143.61	14.59	1771.62	-1128.11	127.93	1787.56	-1465.78	-67.21	1760.80	-1306.10	154.76	1742.57	485.48	-294.05	79.63	1082.60	-308.36	77.70	498.81
4.62000	-975.58	152.56	36.40	-1017.51	146.55	41.24	-1216.78	191.67	39.37	-1205.45	199.10	82.33	-1635.76	61.65	244.41	-1640.90	71.25	281.58	-1660.99	72.78	480.35	-1624.70	61.53	486.17	-1204.38	94.35	1372.54	0.00	0.00	0.00	-1137.77	13.48	1772.86	-1118.18	126.42	1789.40	-1455.00	-67.64	1760.59	-1297.94	153.83	1744.28	485.54	-293.85	79.55	1082.52	-308.55	77.62	498.92
4.63000	-977.57	151.82	35.50	-1017.59	146.93	40.94	-1216.96	191.31	39.10	-1205.48	198.96	82.40	-1606.85	59.55	253.81	-1614.66	69.51	290.80	-1639.07	69.33	489.19	-1603.16	59.17	495.09	-1194.89	95.09	1374.17	0.00	0.00	0.00	-1126.85	11.96	1773.83	-1112.80	124.67	1791.59	-1444.23	-68.07	1760.38	-1290.29	152.28	1745.96	485.54	-294.06	79.57	1082.28	-308.49	77.43	498.91
4.64000	-973.35	152.51	36.32	-1015.06	146.89	41.45	-1216.71	191.65	39.32	-1205.46	198.82	82.43	-1582.89	58.85	263.20	-1587.09	66.76	300.57	-1617.43	66.26	496.00	-1582.31	57.31	502.17	-1186.47	95.55	1375.55	0.00	0.00	0.00	-1116.66	11.06	1774.90	-1103.19	123.87	1793.61	-1433.46	-68.50	1760.16	-1281.81	152.02	1747.33	485.95	-294.03	79.71	1082.62	-308.25	77.63	499.89
4.65000	-969.66	152.70	36.55	-1016.51	147.00	40.88	-1216.54	191.87	39.36	-1205.40	198.75	82.59	-1556.92	57.36	269.16	-1558.97	64.86	306.99	-1595.79	63.02	501.15	-1560.32	53.58	507.91	-1178.02	96.03	1376.84	0.00	0.00	0.00	-1111.28	9.32	1776.42	-1096.29	121.57	1795.61	-1422.70	-68.93	1759.94	-1274.35	150.23	1748.68	485.30	-293.82	79.56	1082.55	-308.34	77.70	499.02
4.66000	-969.31	152.03	36.15	-1016.90	146.96	40.31	-1216.72	191.50	39.21	-1205.30	198.71	82.77	-1529.74	55.58	273.18	-1532.20	63.22	311.14	-1574.80	60.27	504.25	-1539.31	50.72	511.82	-1168.33	96.47	1378.07	0.00	0.00	0.00	-1104.98	7.51	1777.56	-1086.69	120.58	1797.21	-1411.94	-69.36	1759.71	-1266.14	149.74	1749.78	486.17	-293.94	79.82	1083.22	-308.21	77.86	498.30
4.67000	-970.63	152.98	35.18	-1016.73	147.21	40.24	-1216.52	191.66	39.22	-1205.29	198.49	82.83	-1499.40	54.19	276.46	-1504.98	61.62	314.10	-1553.65	57.01	505.70	-1518.49	48.58	513.91	-1159.90	96.68	1379.27	0.00	0.00	0.00	-1095.08	5.94	1778.46	-1077.58	119.14	1799.22	-1401.19	-69.78	1759.47	-1258.43	148.46	1750.69	486.09	-293.80	79.86	1083.16	-308.12	77.96	499.17
4.68000	-972.06	153.63	34.21	-1016.12	147.10	40.21	-1216.68	191.41	39.01	-1205.12	198.36	82.99	-1472.09	52.79	277.59	-1478.69	59.98	315.22	-1532.81	54.30	505.11	-1497.35	45.86	514.39	-1152.32	96.41	1380.34	0.00	0.00	0.00	-1089.17	4.16	1779.80	-1071.92	117.21	1801.02	-1390.44	-70.21	1759.23	-1250.76	147.45	1751.60	485.45	-293.70	79.74	1082.79	-308.10	77.91	499.51
4.69000	-969.99	153.16	34.35	-1015.42	147.68	39.92	-1216.40	191.64	39.09	-1205.00	198.26	83.12	-1443.77	52.24	277.39	-1451.16	58.58	314.83	-1511.47	51.29	502.77	-1475.52	42.11	513.47	-1143.72	96.27	1381.28	0.00	0.00	0.00	-1083.47	2.53	1781.06	-1064.47	115.90	1802.46	-1379.70	-70.63	1758.99	-1242.38	147.42	1751.98	485.44	-294.04	79.67	1082.48	-308.39	77.66	499.20
4.70000	-976.44	153.15	32.26	-1013.25	147.51	40.15	-1216.28	191.78	39.07	-1204.69	198.39	83.36	-1413.45	50.33	275.75	-1421.43	56.72	313.19	-1490.39	48.69	498.53	-1454.28	39.03	510.68	-1134.31	96.06	1382.15	0.00	0.00	0.00	-1077.03	0.72	1781.92	-1058.47	113.62	1804.20	-1368.96	-71.05	1758.74	-1234.91	146.08	1752.64	485.40	-293.79	79.77	1082.86	-308.37	77.63	499.40
4.71000	-974.66	153.23	32.41	-1015.96	147.50	39.27	-1216.40	191.69	38.98	-1204.94	197.81	83.24	-1384.52	49.66	270.84	-1396.46	55.44	309.31	-1469.20	46.16	492.47	-1433.04	36.48	505.71	-1125.02	95.86	1382.96	0.00	0.00	0.00	-1068.69	-0.93	1782.89	-1051.21	112.25	1805.70	-1358.23	-71.47	1758.48	-1226.74	145.57	1753.03	485.07	-293.91	79.60	1082.23	-308.48	77.38	499.41
4.72000	-974.60	153.60	31.29	-1015.89	147.66	39.18	-1216.18	191.90	39.07	-1204.74	197.94	83.42	-1356.11	48.06	266.45	-1368.76	54.84	303.13	-1447.85	43.90	484.47	-1412.46	34.69	498.95	-1116.13	95.68	1383.66	0.00	0.00	0.00	-1062.98	-2.58	1783.65	-1043.48	110.64	1806.89	-1347.50	-71.89	1758.22	-1218.47	145.38	1753.23	485.87	-293.63	79.80	1082.80	-308.49	77.51	498.92
4.73000	-971.41	153.13	32.03	-1017.12	147.61	38.67	-1216.17	191.90	38.99	-1204.60	197.97	83.52	-1321.98	46.34	261.74	-1337.04	52.76	297.69	-1426.10	41.52	474.98	-1391.45	32.41	490.86	-1107.11	95.34	1384.25	0.00	0.00	0.00	-1054.10	-4.40	1784.37	-1037.88	108.88	1808.22	-1336.78	-72.31	1757.96	-1210.64	144.62	1753.38	485.49	-294.10	79.60	1082.74	-308.66	77.45	499.16
4.74000	-973.48	153.12	31.10	-1014.23	147.61	39.26	-1216.23	191.77	39.00	-1204.62	197.88	83.65	-1293.54	44.43	254.59	-1305.52	50.80	290.89	-1403.83	38.63	464.19	-1370.15	29.99	481.27	-1099.11	95.05	1384.90	0.00	0.00	0.00	-1045.45	-6.03	1784.84	-1030.74	106.93	1809.41	-1326.07	-72.72	1757.68	-1202.61	143.82	1753.57	484.79	-293.59	79.56	1082.51	-308.74	77.55	499.05
4.75000	-974.92	153.79	31.04	-1015.75	147.49	38.20	-1215.94	192.14	39.18	-1204.39	198.14	83.95	-1259.12	42.58	247.88	-1278.16	48.79	282.42	-1380.53	35.00	452.11	-1348.76	28.09	470.35	-1090.82	94.76	1385.28	0.00	0.00	0.00	-1039.34	-7.54	1785.47	-1023.68	105.15	1810.29	-1315.36	-73.13	1757.41	-1194.97	142.54	1753.66	484.31	-294.34	79.35	1082.97	-308.30	77.64	499.35
4.76000	-971.99	153.30	30.83	-1016.70	147.53	37.97	-1215.96	191.94	39.06	-1204.42	197.80	84.03	-1225.39	38.03	241.39	-1244.75	44.81	274.26	-1356.68	31.48	438.64	-1325.42	24.35	458.56	-1082.59	94.62	1385.58	0.00	0.00	0.00	-1032.15	-8.81	1785.88	-1017.99	103.95	1811.23	-1304.66	-73.55	1757.12	-1186.96	141.91	1753.48	484.31	-294.25	79.37	1082.87	-308.40	77.58	498.52
4.77000	-974.84	152.82	30.22	-1016.99	147.25	37.70	-1215.92	191.93	39.10	-1204.39	197.55	84.16	-1194.36	35.16	232.66	-1214.90	40.29	265.31	-1333.27	28.96	423.42	-1302.03	20.85	445.38	-1074.63	94.59	1385.84	0.00	0.00	0.00	-1024.80	-10.36	1786.32	-1009.52	102.58	1811.93	-1293.97	-73.96	1756.84	-1179.63	139.98	1753.53	484.80	-294.07	79.42	1082.54	-308.39	77.46	498.44
4.78000	-968.11	152.59	31.55	-1015.28	146.98	37.85	-1215.73	192.18	39.26	-1204.53	197.03	84.18	-1163.61	31.68	222.92	-1181.62	36.73	255.05	-1309.36	26.36	407.08	-1278.90	18.37	430.59	-1066.23	94.56	1386.00	0.00	0.00	0.00	-1017.73	-12.35	1786.48	-1000.50	100.27	1812.37	-1283.29	-74.36	1756.54	-1171.33	139.53	1753.29	484.89	-294.09	79.53	1082.65	-308.33	77.58	499.04
4.79000	-971.17	151.95	30.13	-1015.94	146.41	37.64	-1215.84	191.74	39.07	-1204.11	197.31	84.62	-1128.31	27.85	213.89	-1151.47	32.67	243.48	-1283.90	22.88	390.00	-1255.07	15.51	415.06	-1057.99	94.74	1386.06	0.00	0.00	0.00	-1011.47	-13.78	1786.57	-993.03	98.75	1812.92	-1272.61	-74.77	1756.24	-1163.68	137.82	1753.08	485.03	-293.84	79.52	1082.56	-308.44	77.47	499.02
4.80000	-972.71	151.44	29.62	-1017.05	146.19	37.30	-1215.80	191.75	39.10	-1204.14	196.90	84.81	-1095.84	23.72	203.03	-1119.65	28.71	231.95	-1258.23	19.65	371.86	-1230.88	12.57	398.42	-1050.46	94.58	1385.95	0.00	0.00	0.00	-1001.20	-14.96	1786.37	-986.01	96.94	1813.21	-1261.94	-75.17	1755.94	-1155.89	136.36	1752.80	485.69	-294.10	79.74	1082.71	-308.65	77.53	499.09
4.81000	-973.39	151.66	29.69	-1013.85	145.93	37.75	-1215.87	191.46	39.11	-1204.07	196.61	84.95	-1060.47	18.90	192.89	-1084.88	24.39	220.35	-1232.76	17.27	352.43	-1204.99	8.40	381.47	-1040.05	94.37	1385.73	0.00	0.00	0.00	-993.26	-16.67	1786.01	-978.78	95.14	1813.51	-1251.28	-75.58	1755.63	-1147.90	134.76	1752.37	485.41	-294.01	79.63	1083.09	-308.43	77.59	498.73
4.82000	-974.53	151.46	29.11	-1014.41	145.64	37.54	-1215.92	191.17	39.12	-1203.98	196.28	85.19	-1026.95	14.18	182.25	-1052.19	19.91	208.53	-1205.61	13.87	332.81	-1180.28	6.38	362.82	-1031.24	93.57	1385.42	0.00	0.00	0.00	-986.18	-18.03	1785.76	-969.09	93.16	1813.63	-1240.62	-75.98	1755.31	-1139.89	133.12	1751.85	484.94	-293.86	79.51	1082.69	-308.63	77.47	499.11
4.83000	-970.45	151.51	29.96	-1012.71	145.23	37.94	-1215.54	191.35	39.40	-1203.75	196.18	85.52	-989.19	7.97	172.69	-1018.22	14.48	196.69	-1177.01	9.18	313.06	-1154.21	3.10	344.18	-1022.57	93.22	1385.18	0.00	0.00	0.00	-978.33	-19.63	1785.41	-961.47	91.61	1813.77	-1229.97	-76.38	1754.99	-1131.69	132.04	1751.22	485.56	-293.95	79.65	1082.22	-308.59	77.45	500.14
4.84000	-971.00	151.04	29.10	-1014.11	145.46	37.08	-1215.50	190.95	39.49	-1203.73	195.70	85.72	-955.84	2.18	162.19	-984.72	8.23	184.96	-1148.04	4.73	292.67	-1126.16	-1.95	325.82	-1013.86	90.45	1383.38	0.00	0.00	0.00	-968.36	-21.52	1784.62	-951.83	90.24	1813.18	-1219.34	-76.78	1754.66	-1123.80	130.27	1750.54	486.16	-293.73	79.94	1082.99	-308.32	77.71	498.78
4.85000	-970.05	150.47	29.04	-1016.70	143.52	35.31	-1215.16	190.82	39.88	-1203.67	195.32	85.99	-921.59	-4.58	152.04	-949.63	1.77	173.86	-1118.96	1.59	271.50	-1098.59	-5.48	306.33	-1005.54	89.15	1382.57	0.00	0.00	0.00	-961.94	-22.91	1784.22	-945.39	88.45	1813.23	-1208.71	-77.17	1754.33	-1115.60	128.77	1749.59	485.64	-293.76	79.71	1083.58	-307.85	78.01	497.92
4.86000	-971.83	150.47	28.15	-1012.64	143.66	36.11	-1215.01	190.29	40.25	-1203.47	195.12	86.40	-884.25	-11.69	143.17	-914.80	-5.05	162.95	-1089.17	-1.93	250.43	-1071.04	-8.71	286.39	-994.87	88.22	1381.87	0.00	0.00	0.00	-953.33	-24.84	1783.38	-939.95	86.67	1813.10	-1198.09	-77.57	1753.99	-1107.49	126.95	1748.65	485.70	-293.94	79.61	1082.12	-308.77	77.31	498.81
4.87000	-974.65	148.92	26.34	-1014.90	143.50	35.34	-1214.69	189.89	40.73	-1203.53	194.42	86.71	-847.62	-19.52	135.15	-880.96	-12.23	152.16	-1058.76	-5.40	229.32	-1042.73	-12.00	266.56	-987.47	87.61	1381.21	0.00	0.00	0.00	-945.03	-26.29	1782.51	-929.91	85.41	1812.39	-1187.48	-77.96	1753.64	-1099.41	124.71	1747.70	485.73	-293.79	79.83	1082.35	-308.32	77.47	499.44
4.88000	-974.61	149.41	26.13	-1009.90	144.37	36.81	-1214.90	188.60	40.93	-1203.32	194.07	87.11	-812.65	-27.81	127.48	-845.89	-20.23	142.70	-1027.62	-8.96	208.69	-1014.51	-14.49	246.61	-977.79	86.37	1380.31	0.00	0.00	0.00	-936.58	-28.32	1781.56	-923.00	83.00	1812.03	-1176.87	-78.35	1753.29	-1091.27	122.52	1746.63	485.73	-293.89	79.85	1083.36	-308.15	77.78	499.15
4.89000	-973.87	149.96	26.81	-1008.31	145.79	38.28	-1214.15	188.47	41.75	-1203.50	193.15	87.36	-775.12	-37.20	121.45	-810.46	-28.07	134.07	-995.27	-14.10	189.11	-985.77	-17.00	227.01	-969.64	85.19	1379.31	0.00	0.00	0.00	-927.68	-29.63	1780.50	-914.71	81.18	1811.43	-1166.28	-78.74	1752.93	-1082.00	121.67	1745.30	485.57	-293.46	79.81	1082.47	-308.41	77.44	498.30
4.90000	-968.43	151.52	28.78	-1010.67	146.68	38.31	-1213.73	187.94	42.47	-1203.24	192.74	87.88	-740.27	-46.41	115.96	-776.73	-36.85	126.30	-962.51	-19.00	170.02	-955.68	-21.24	208.83	-959.82	83.85	1378.12	0.00	0.00	0.00	-919.83	-31.26	1779.42	-904.57	79.28	1810.69	-1155.70	-79.13	1752.57	-1073.87	118.72	1744.01	485.25	-294.16	79.53	1082.83	-308.34	77.49	498.67
4.91000	-967.04	153.07	29.87	-1014.09	146.98	37.76	-1213.75	186.74	43.04	-1203.07	192.14	88.42	-706.27	-56.64	111.73	-741.42	-45.06	120.23	-930.45	-23.20	151.62	-925.52	-25.92	191.36	-948.81	82.97	1377.03	0.00	0.00	0.00	-910.16	-33.40	1778.35	-897.54	77.84	1809.91	-1145.12	-79.51	1752.20	-1065.52	116.03	1742.67	484.89	-294.10	79.60	1082.73	-308.41	77.50	498.65
4.92000	-967.19	153.11	30.17	-1013.93	146.57	37.49	-1213.21	186.22	43.96	-1202.85	191.60	89.06	-671.63	-66.05	109.31	-708.42	-53.34	115.04	-898.21	-27.56	134.34	-895.07	-31.14	175.49	-938.80	81.38	1375.75	0.00	0.00	0.00	-901.73	-35.11	1777.09	-892.35	75.62	1809.32	-1134.56	-79.89	1751.83	-1056.87	113.75	1741.13	484.88	-294.49	79.54	1082.70	-308.50	77.52	498.62
4.93000	-965.54	153.04	30.38	-1013.99	147.60	37.20	-1212.94	185.27	44.96	-1202.34	191.25	89.83	-640.60	-74.32	107.47	-677.37	-61.37	111.27	-866.63	-31.94	118.54	-866.04	-35.40	160.27	-931.83	79.73	1374.33	0.00	0.00	0.00	-891.68	-36.91	1775.71	-881.99	73.39	1808.13	-1124.01	-80.27	1751.45	-1048.05	111.55	1739.36	485.08	-294.39	79.46	1082.43	-308.26	77.66	498.38
4.94000	-973.12	153.54	28.29	-1013.04	147.50	37.54	-1213.07	183.81	45.92	-1202.20	190.32	90.45	-609.63	-82.00	107.56	-645.28	-68.40	109.55	-836.16	-36.64	104.73	-837.66	-40.43	147.16	-921.19	78.03	1372.72	0.00	0.00	0.00	-883.83	-38.92	1774.35	-874.30	71.60	1806.95	-1113.46	-80.65	1751.06	-1039.21	109.00	1737.55	485.42	-294.18	79.48	1082.52	-308.06	77.54	498.49
4.95000	-972.63	152.99	28.21	-1013.14	147.64	37.30	-1212.82	183.00	47.25	-1201.80	189.73	91.26	-579.93	-87.13	108.58	-615.35	-73.42	108.70	-806.78	-41.88	93.08	-811.17	-44.84	135.25	-912.07	76.09	1371.24	0.00	0.00	0.00	-873.29	-40.80	1772.70	-864.07	69.18	1805.37	-1102.93	-81.03	1750.67	-1030.33	106.34	1735.63	485.30	-294.21	79.56	1083.10	-307.86	77.80	498.44
4.96000	-972.79	153.07	28.11	-1011.91	147.72	37.50	-1212.15	182.82	48.83	-1201.17	189.48	92.29	-553.61	-90.21	109.95	-586.85	-76.40	108.85	-779.07	-48.01	83.79	-785.38	-50.17	125.53	-901.83	74.28	1369.50	0.00	0.00	0.00	-867.00	-42.78	1771.35	-856.43	66.02	1803.48	-1092.41	-81.41	1750.27	-1020.96	104.16	1733.60	485.26	-293.79	79.69	1082.35	-308.30	77.57	497.96
4.97000	-966.55	153.45	28.96	-1011.39	147.49	37.60	-1211.75	182.42	50.11	-1200.62	188.95	93.23	-527.48	-90.41	112.23	-558.62	-77.91	110.21	-753.22	-54.00	75.99	-762.58	-53.68	116.46	-891.83	72.41	1367.76	0.00	0.00	0.00	-856.04	-45.25	1769.53	-845.72	63.62	1801.60	-1081.90	-81.78	1749.87	-1012.02	101.18	1731.54	485.29	-294.11	79.69	1082.86	-308.11	77.77	498.11
4.98000	-966.55	153.40	29.55	-1010.69	147.59	37.71	-1211.52	181.90	51.38	-1199.89	188.88	94.44	-503.82	-89.27	114.27	-537.92	-78.52	109.96	-729.70	-59.26	69.19	-740.15	-59.68	109.89	-883.25	70.41	1366.02	0.00	0.00	0.00	-845.94	-47.99	1767.60	-841.13	60.76	1800.44	-1071.40	-82.15	1749.46	-1002.98	98.25	1729.44	485.87	-293.87	79.95	1082.72	-308.24	77.66	498.70
4.99000	-968.47	152.94	28.70	-1011.93	147.32	37.34	-1210.80	182.20	52.99	-1198.97	188.94	95.74	-486.68	-88.26	115.18	-518.21	-78.02	109.93	-708.81	-63.94	63.11	-720.45	-64.01	103.61	-873.23	67.84	1364.32	0.00	0.00	0.00	-836.31	-50.25	1765.66	-830.41	58.28	1798.91	-1060.91	-82.52	1749.04	-993.93	95.33	1727.33	484.52	-293.93	79.49	1082.54	-308.51	77.60	498.44
5.00000	-971.73	153.01	28.23	-1012.34	147.43	37.29	-1210.06	182.59	54.77	-1197.76	189.44	97.37	-468.22	-85.25	115.94	-500.63	-77.24	109.96	-690.58	-67.56	57.46	-702.55	-69.31	98.70	-862.12	65.78	1362.64	0.00	0.00	0.00	-829.79	-52.69	1764.29	-818.72	55.53	1796.85	-1050.43	-82.89	1748.62	-984.81	92.25	1725.49	485.93	-293.69	79.94	1082.40	-308.58	77.49	498.44
5.01000	-973.45	153.30	27.39	-1013.77	147.62	36.83	-1209.73	182.46	56.40	-1196.59	189.87	99.04	-451.94	-82.36	116.42	-485.59	-75.43	109.20	-675.21	-70.81	52.68	-687.54	-72.59	93.76	-851.45	63.22	1360.95	0.00	0.00	0.00	-821.14	-55.74	1762.57	-811.27	52.75	1795.42	-1039.97	-83.25	1748.19	-975.44	89.43	1723.57	485.36	-293.96	79.65	1082.34	-308.73	77.46	499.08
5.02000	-965.29	153.38	29.31	-1010.71	147.92	37.65	-1209.21	182.74	58.34	-1195.49	190.05	100.80	-439.30	-79.89	113.79	-473.48	-74.43	107.27	-663.24	-74.08	50.92	-674.37	-75.78	90.26	-841.96	60.48	1359.52	0.00	0.00	0.00	-811.08	-58.40	1760.88	-800.76	49.93	1793.78	-1029.52	-83.62	1747.76	-966.12	86.38	1721.71	484.42	-293.89	79.48	1082.48	-308.50	77.53	499.20
5.03000	-971.23	153.30	27.86	-1012.19	147.78	37.21	-1208.76	182.84	60.48	-1193.76	191.09	103.08	-430.17	-78.65	104.71	-464.77	-72.72	101.85	-655.47	-75.60	46.27	-664.16	-77.43	86.69	-833.34	57.81	1357.98	0.00	0.00	0.00	-800.94	-61.34	1759.25	-792.93	47.46	1792.45	-1019.08	-83.98	1747.32	-956.98	83.00	1720.16	485.47	-294.12	79.63	1082.42	-308.15	77.71	499.38
5.04000	-967.51	153.42	28.89	-1012.91	147.92	36.89	-1208.19	182.97	62.79	-1192.16	191.68	105.44	-423.82	-76.76	88.88	-459.38	-71.09	87.81	-653.79	-75.50	44.96	-659.19	-76.20	83.65	-823.20	55.42	1356.85	0.00	0.00	0.00	-789.06	-64.31	1757.52	-785.43	44.06	1791.15	-1008.65	-84.34	1746.87	-947.90	79.41	1718.84	485.71	-293.68	79.73	1082.78	-308.24	77.85	499.30
5.05000	-965.98	152.91	29.46	-1010.92	148.15	37.24	-1207.60	183.19	65.60	-1190.06	192.58	108.35	-421.75	-74.92	70.84	-457.28	-69.50	69.01	-652.87	-74.84	43.70	-657.95	-75.58	82.52	-813.06	52.89	1356.04	0.00	0.00	0.00	-782.06	-67.45	1756.73	-774.54	40.77	1790.54	-998.23	-84.69	1746.42	-938.44	76.49	1717.98	485.68	-293.63	79.81	1082.66	-308.20	77.68	498.65
5.06000	-970.99	153.31	28.06	-1011.33	148.40	36.90	-1206.49	183.87	69.08	-1187.90	193.26	111.63	-418.10	-74.97	56.29	-454.10	-68.98	56.57	-649.97	-75.67	43.53	-655.07	-76.78	81.75	-804.82	50.26	1355.42	0.00	0.00	0.00	-770.44	-70.86	1756.15	-766.52	37.67	1790.66	-987.83	-85.05	1745.96	-928.95	72.77	1717.78	485.25	-293.72	79.68	1082.75	-308.20	77.75	498.94
5.07000	-972.72	152.90	27.57	-1008.87	147.90	37.69	-1204.59	185.12	73.32	-1184.91	194.51	115.65	-413.40	-76.35	45.74	-451.11	-69.93	50.17	-647.33	-75.96	44.77	-650.65	-77.93	80.81	-792.85	47.71	1355.32	0.00	0.00	0.00	-761.62	-74.50	1756.12	-755.49	33.74	1790.86	-977.44	-85.40	1745.49	-919.38	69.30	1717.81	485.16	-294.17	79.53	1082.45	-308.55	77.63	498.44
5.08000	-965.86	153.38	29.04	-1012.26	148.54	37.09	-1202.15	186.46	78.22	-1181.68	195.50	120.09	-411.65	-78.01	41.98	-448.02	-71.02	48.93	-646.00	-75.55	43.48	-647.64	-78.10	80.03	-783.88	44.77	1355.64	0.00	0.00	0.00	-752.11	-78.10	1756.34	-745.76	29.70	1791.45	-967.06	-85.75	1745.02	-909.95	65.29	1718.23	484.95	-294.03	79.53	1082.57	-308.22	77.59	499.55
5.09000	-971.11	152.47	27.98	-1012.53	147.87	37.11	-1199.48	187.45	83.67	-1177.71	196.27	124.89	-412.37	-77.85	39.86	-446.98	-71.06	47.74	-645.51	-75.90	43.80	-646.30	-78.59	80.35	-772.14	41.67	1356.64	0.00	0.00	0.00	-743.25	-82.10	1756.83	-735.55	25.91	1792.27	-956.70	-86.10	1744.54	-900.20	61.45	1718.94	485.84	-293.76	79.73	1082.47	-308.19	77.67	499.69
5.10000	-971.12	152.73	28.29	-1007.91	148.63	38.42	-1196.55	187.83	89.70	-1172.82	197.25	130.49	-410.51	-77.52	38.14	-447.64	-70.41	46.43	-645.27	-75.84	43.60	-646.43	-78.63	80.38	-761.65	38.42	1358.05	0.00	0.00	0.00	-730.58	-86.23	1757.63	-728.27	21.70	1793.68	-946.35	-86.44	1744.06	-890.77	56.80	1720.02	486.02	-294.09	79.63	1083.10	-308.18	77.87	499.05
5.11000	-968.06	152.55	28.93	-1008.49	147.56	38.91	-1192.45	188.39	96.70	-1166.98	197.96	136.93	-409.62	-78.40	36.77	-445.21	-71.15	46.14	-644.95	-75.92	43.34	-645.94	-78.63	80.54	-750.96	35.63	1359.93	0.00	0.00	0.00	-721.49	-90.09	1758.87	-719.25	17.70	1795.25	-936.01	-86.79	1743.57	-881.10	52.72	1721.31	485.66	-293.88	79.63	1082.60	-307.83	77.86	498.27
5.12000	-965.60	152.91	28.89	-1008.87	147.28	39.26	-1187.30	188.83	104.70	-1160.45	198.07	143.86	-407.40	-78.43	35.48	-446.47	-71.81	44.64	-644.59	-75.94	43.12	-644.95	-79.13	80.69	-740.58	32.39	1361.78	0.00	0.00	0.00	-711.25	-94.22	1760.03	-708.36	13.03	1797.19	-925.69	-87.13	1743.07	-871.29	48.75	1722.86	484.99	-293.77	79.64	1082.57	-307.94	77.86	497.90
5.13000	-972.34	153.22	27.58	-1005.36	146.95	41.26	-1181.29	188.26	113.24	-1152.24	198.52	151.60	-406.27	-78.85	34.83	-444.11	-71.42	44.57	-644.35	-76.02	43.08	-644.38	-79.50	80.97	-729.94	29.31	1364.14	0.00	0.00	0.00	-702.46	-98.70	1761.32	-697.58	8.56	1798.86	-915.38	-87.47	1742.57	-861.59	44.65	1724.65	485.07	-293.74	79.72	1082.53	-308.19	77.70	497.83
5.14000	-967.32	151.78	28.73	-994.45	146.10	45.52	-1174.09	187.04	122.57	-1143.06	198.12	160.08	-404.07	-78.51	34.78	-444.80	-71.73	43.99	-644.24	-76.23	43.10	-644.30	-79.83	81.24	-718.95	26.33	1366.62	0.00	0.00	0.00	-692.12	-102.77	1762.68	-686.89	4.39	1800.55	-905.09	-87.80	1742.06	-851.74	41.08	1726.53	485.17	-294.08	79.57	1081.86	-308.29	77.57	498.95
5.15000	-964.41	152.93	29.36	-1010.02	146.26	41.30	-1166.28	184.54	132.23	-1132.53	197.14	168.75	-403.59	-78.18	34.52	-444.94	-72.05	43.43	-644.23	-76.12	42.97	-644.51	-79.29	80.88	-706.25	23.51	1369.21	0.00	0.00	0.00	-683.88	-106.36	1764.17	-677.16	0.58	1802.15	-894.81	-88.14	1741.55	-841.94	37.70	1728.54	485.10	-294.27	79.44	1082.45	-307.97	77.63	499.36
5.16000	-967.21	152.53	28.52	-1006.72	145.61	42.41	-1156.02	183.06	143.10	-1121.28	194.80	177.27	-405.32	-78.62	33.44	-445.57	-72.30	43.10	-644.17	-76.11	42.99	-644.32	-79.20	80.91	-697.22	20.95	1371.77	0.00	0.00	0.00	-674.73	-110.27	1765.58	-669.94	-2.85	1804.00	-884.55	-88.47	1741.02	-832.86	33.72	1730.53	485.75	-294.00	79.76	1082.40	-307.83	77.71	498.86
5.17000	-968.08	151.85	27.62	-1006.08	145.45	42.06	-1145.33	180.48	154.52	-1109.26	191.98	185.79	-405.43	-79.28	34.23	-445.35	-72.11	43.07	-644.17	-75.96	42.88	-644.39	-79.09	80.78	-686.49	18.45	1374.22	0.00	0.00	0.00	-667.05	-113.80	1767.16	-661.56	-7.19	1805.82	-874.30	-88.80	1740.49	-823.26	30.98	1732.26	485.19	-293.74	79.79	1082.49	-308.11	77.71	499.15
5.18000	-962.77	151.59	27.59	-1004.86	144.39	42.25	-1133.66	177.77	166.55	-1097.22	188.03	194.48	-405.56	-78.94	34.05	-445.49	-72.26	42.93	-643.98	-76.34	43.05	-644.50	-78.92	80.63	-675.54	15.67	1376.56	0.00	0.00	0.00	-658.43	-117.23	1768.60	-651.91	-10.44	1807.22	-864.06	-89.13	1739.96	-814.08	27.47	1734.07	484.82	-293.66	79.55	1082.84	-308.02	77.79	499.41
5.19000	-961.72	150.68	25.94	-1000.14	142.87	43.87	-1122.06	173.98	178.44	-1084.93	184.10	203.74	-401.74	-78.50	34.27	-445.47	-72.57	42.68	-644.15	-76.13	42.89	-644.70	-78.64	80.45	-665.73	13.76	1378.34	0.00	0.00	0.00	-647.30	-120.23	1769.99	-642.66	-13.39	1808.67	-853.84	-89.45	1739.42	-804.72	24.92	1735.52	485.80	-293.91	79.59	1082.57	-308.14	77.78	499.92
5.20000	-958.73	150.01	24.42	-992.88	141.66	45.83	-1110.16	169.51	190.09	-1071.45	180.95	213.52	-403.80	-78.73	33.51	-446.21	-73.00	42.15	-644.17	-76.11	42.84	-644.44	-79.10	80.64	-655.04	11.71	1380.06	0.00	0.00	0.00	-639.11	-123.56	1771.84	-632.96	-16.25	1810.23	-843.64	-89.78	1738.87	-795.58	21.65	1736.92	486.31	-294.05	79.84	1082.52	-308.56	77.56	499.51
5.21000	-954.02	150.65	23.26	-986.60	140.57	48.14	-1096.80	166.33	202.09	-1056.81	177.74	223.19	-405.32	-78.56	33.72	-444.64	-72.73	42.44	-644.15	-76.14	42.80	-644.38	-78.92	80.53	-644.16	9.75	1381.53	0.00	0.00	0.00	-629.90	-126.41	1773.43	-626.83	-18.95	1812.29	-833.45	-90.10	1738.31	-786.46	18.89	1738.15	486.03	-293.97	79.80	1083.13	-308.67	77.65	499.58
5.22000	-949.44	150.39	21.18	-978.21	139.72	50.31	-1082.42	163.28	213.81	-1041.77	174.23	232.54	-402.91	-78.65	33.58	-445.28	-72.90	42.40	-644.16	-76.18	42.80	-644.12	-79.47	80.82	-635.67	7.57	1382.69	0.00	0.00	0.00	-619.60	-128.95	1774.83	-615.73	-20.68	1813.63	-823.28	-90.41	1737.75	-777.47	16.09	1739.36	485.57	-294.32	79.65	1082.48	-308.60	77.48	499.23
5.23000	-946.63	150.86	19.79	-968.06	139.45	52.59	-1067.47	159.90	224.70	-1026.34	170.44	241.26	-403.50	-78.68	33.24	-445.26	-72.48	42.23	-644.21	-76.04	42.68	-644.07	-79.24	80.77	-627.15	5.91	1383.80	0.00	0.00	0.00	-611.24	-131.53	1776.72	-606.23	-24.11	1815.14	-813.13	-90.73	1737.19	-768.23	14.35	1740.17	486.11	-294.24	79.78	1082.84	-308.21	77.61	499.16
5.24000	-937.64	151.98	21.60	-958.32	139.44	55.92	-1052.32	155.90	234.11	-1009.99	167.28	249.59	-400.50	-78.31	34.11	-444.66	-72.36	42.49	-644.05	-76.15	42.74	-643.93	-79.54	81.01	-618.57	3.90	1384.65	0.00	0.00	0.00	-600.48	-133.76	1778.20	-597.44	-26.49	1816.83	-802.99	-91.04	1736.61	-759.41	11.71	1741.09	485.40	-293.91	79.62	1082.50	-308.62	77.43	499.46
5.25000	-926.50	152.60	26.02	-944.61	139.42	61.47	-1036.42	151.45	242.35	-993.65	163.34	256.87	-402.79	-78.39	33.24	-445.63	-72.96	41.97	-644.07	-76.11	42.73	-644.08	-79.19	80.82	-610.37	1.85	1385.40	0.00	0.00	0.00	-594.43	-135.99	1780.10	-589.25	-27.76	1818.16	-792.86	-91.35	1736.03	-750.15	9.98	1741.76	485.50	-294.05	79.50	1082.11	-308.79	77.37	500.07
5.26000	-911.38	153.37	31.84	-930.04	139.08	67.24	-1019.56	147.81	249.61	-976.64	160.03	263.75	-403.79	-78.55	33.31	-444.84	-72.32	42.41	-643.87	-76.53	42.93	-643.76	-79.84	81.25	-600.31	0.01	1386.20	0.00	0.00	0.00	-583.74	-137.60	1781.60	-579.38	-29.57	1819.51	-782.76	-91.66	1735.44	-741.09	8.25	1742.45	485.42	-294.29	79.48	1082.59	-308.28	77.75	499.42
5.27000	-897.12	153.55	36.26	-912.88	138.48	72.32	-1002.34	143.97	255.45	-958.98	157.43	270.05	-403.12	-78.48	33.35	-445.82	-72.58	41.91	-643.92	-76.50	42.90	-644.19	-78.98	81.02	-591.17	-2.27	1387.02	0.00	0.00	0.00	-575.17	-139.34	1783.10	-570.68	-31.09	1820.86	-772.67	-91.97	1734.85	-732.42	5.87	1743.30	485.80	-294.15	79.68	1082.87	-308.54	77.69	498.90
5.28000	-875.40	152.89	41.30	-893.87	137.36	76.96	-984.25	141.31	260.33	-940.44	155.18	275.13	-403.45	-78.73	33.02	-445.81	-72.73	41.96	-643.99	-76.29	42.81	-644.01	-79.18	81.28	-581.67	-4.24	1387.99	0.00	0.00	0.00	-566.63	-140.72	1784.67	-560.42	-32.89	1822.16	-762.60	-92.27	1734.25	-723.23	4.99	1743.91	485.58	-294.38	79.61	1082.74	-308.48	77.50	499.47
5.29000	-859.15	151.36	44.29	-874.80	135.60	80.47	-965.49	139.11	263.81	-921.70	152.72	278.92	-403.16	-78.39	33.11	-445.99	-72.54	42.10	-643.93	-76.40	42.89	-644.09	-79.00	81.38	-572.66	-6.00	1389.06	0.00	0.00	0.00	-558.10	-142.28	1785.97	-550.13	-33.60	1823.30	-752.54	-92.57	1733.64	-714.39	3.60	1744.77	485.92	-294.16	79.69	1083.06	-308.58	77.75	499.86
5.30000	-838.27	148.79	46.92	-853.51	133.34	83.41	-946.18	136.77	265.77	-902.81	150.45	281.36	-402.97	-78.58	33.13	-445.95	-72.66	41.93	-644.07	-76.18	42.80	-643.89	-79.50	81.80	-563.31	-7.60	1390.01	0.00	0.00	0.00	-549.56	-143.11	1787.49	-544.53	-34.58	1824.68	-742.51	-92.87	1733.02	-705.89	1.69	1745.73	485.65	-294.11	79.66	1082.87	-308.66	77.44	499.61
5.31000	-815.55	146.00	49.00	-832.41	130.43	85.11	-926.49	134.79	266.54	-883.38	148.07	282.54	-403.19	-78.56	33.25	-446.03	-72.05	41.89	-643.81	-76.62	43.04	-644.48	-78.22	81.36	-555.08	-9.02	1391.08	0.00	0.00	0.00	-539.79	-144.10	1788.79	-536.44	-35.64	1825.64	-732.49	-93.16	1732.40	-697.13	0.70	1746.57	485.92	-293.88	79.81	1082.63	-308.23	77.48	499.27
5.32000	-794.36	142.86	49.74	-811.10	126.93	85.75	-906.67	132.86	265.99	-863.44	145.87	282.46	-404.62	-78.47	32.63	-443.78	-71.46	42.77	-643.94	-76.41	42.91	-644.19	-78.95	81.94	-545.91	-10.50	1392.19	0.00	0.00	0.00	-530.09	-144.78	1789.96	-526.96	-36.48	1826.68	-722.49	-93.46	1731.77	-688.45	-0.51	1747.54	486.07	-294.09	79.85	1082.45	-308.26	77.54	499.17
5.33000	-776.23	137.36	48.94	-788.49	122.68	85.61	-886.26	130.91	264.18	-843.15	143.89	281.34	-404.60	-78.05	32.74	-442.86	-71.57	42.73	-643.96	-76.47	42.91	-644.35	-78.80	82.11	-537.61	-11.56	1393.16	0.00	0.00	0.00	-521.07	-145.13	1791.16	-520.58	-36.92	1827.81	-712.50	-93.75	1731.14	-679.87	-1.66	1748.49	486.78	-293.94	79.90	1083.14	-308.23	77.65	498.75
5.34000	-747.02	131.52	48.66	-765.43	117.52	84.26	-865.36	129.08	261.24	-822.67	141.48	278.94	-401.96	-77.99	33.29	-442.28	-71.29	42.93	-643.79	-76.78	43.10	-644.32	-78.83	82.37	-529.84	-12.44	1393.98	0.00	0.00	0.00	-513.31	-145.71	1792.18	-508.98	-37.13	1828.39	-702.54	-94.03	1730.50	-671.57	-3.10	1749.35	486.19	-293.97	79.69	1083.37	-308.50	77.84	498.91
5.35000	-722.89	127.27	47.84	-741.85	112.82	82.62	-844.63	126.75	256.91	-801.35	139.85	275.90	-402.59	-78.02	33.14	-442.40	-71.76	42.49	-643.86	-76.72	43.10	-644.45	-78.53	82.46	-522.66	-13.18	1394.66	0.00	0.00	0.00	-504.64	-146.09	1793.10	-500.02	-37.15	1828.93	-692.59	-94.32	1729.85	-663.24	-4.32	1750.23	485.35	-294.13	79.45	1083.10	-308.51	77.87	498.44
5.36000	-687.13	121.74	48.83	-712.86	107.89	81.57	-822.93	124.92	251.68	-780.32	137.49	271.75	-401.92	-77.89	33.25	-443.46	-72.01	42.07	-643.82	-76.63	43.07	-644.39	-79.13	82.85	-515.22	-13.65	1395.18	0.00	0.00	0.00	-496.48	-146.07	1794.08	-493.23	-37.03	1829.68	-682.66	-94.60	1729.19	-654.93	-5.28	1750.89	485.84	-293.93	79.51	1082.50	-308.38	77.59	497.94
5.37000	-659.93	115.56	47.09	-685.18	103.35	79.67	-800.92	122.82	245.43	-758.65	135.37	266.87	-401.83	-78.09	33.22	-444.19	-71.70	42.03	-643.79	-76.65	43.11	-644.26	-78.99	83.05	-508.32	-14.56	1395.61	0.00	0.00	0.00	-485.77	-145.75	1794.75	-482.78	-36.98	1829.73	-672.76	-94.88	1728.53	-646.63	-5.85	1751.36	486.07	-293.72	79.67	1082.57	-308.51	77.72	498.47
5.38000	-627.90	111.65	47.10	-657.35	98.37	77.51	-778.31	121.65	238.53	-736.46	133.08	261.27	-404.76	-78.26	32.49	-445.06	-72.77	41.33	-643.89	-76.49	43.05	-644.62	-78.22	82.86	-500.94	-15.61	1395.90	0.00	0.00	0.00	-476.44	-145.53	1795.41	-475.68	-36.72	1830.25	-662.87	-95.16	1727.86	-638.50	-6.60	1751.79	485.89	-293.85	79.62	1082.30	-308.73	77.55	499.12
5.39000	-596.91	105.96	46.00	-623.67	94.83	76.91	-754.83	120.04	230.66	-714.41	130.10	254.61	-404.09	-78.04	32.59	-445.81	-73.08	41.07	-643.81	-76.47	43.17	-644.43	-78.53	83.21	-492.15	-16.93	1396.08	0.00	0.00	0.00	-468.89	-145.12	1796.09	-466.84	-36.38	1830.30	-653.00	-95.43	1727.18	-630.23	-6.98	1751.94	485.19	-294.05	79.44	1082.06	-308.54	77.43	498.95
5.40000	-565.82	100.39	44.86	-593.39	90.19	74.76	-730.88	118.46	222.07	-691.49	127.69	247.47	-404.17	-78.57	32.35	-446.51	-73.68	40.66	-643.79	-76.18	43.15	-644.45	-78.47	83.45	-484.72	-18.17	1395.97	0.00	0.00	0.00	-460.22	-144.77	1796.70	-458.27	-35.70	1830.25	-643.14	-95.70	1726.50	-622.12	-7.47	1751.92	485.29	-294.16	79.47	1082.08	-308.41	77.61	498.66
5.41000	-532.90	95.57	43.66	-563.93	85.64	72.16	-706.28	117.21	212.82	-667.93	125.57	239.84	-403.52	-78.60	32.83	-445.09	-73.26	41.25	-643.54	-76.39	43.43	-644.22	-78.53	83.80	-477.06	-19.65	1395.71	0.00	0.00	0.00	-450.77	-144.36	1796.98	-451.21	-34.82	1830.22	-633.31	-95.97	1725.81	-613.76	-7.50	1751.75	485.36	-293.92	79.71	1082.44	-308.49	77.51	498.62
5.42000	-500.86	90.09	42.21	-532.03	81.55	70.04	-680.90	115.68	203.01	-644.12	123.29	231.61	-402.54	-78.31	33.24	-444.78	-72.96	41.50	-643.43	-76.29	43.52	-644.09	-78.59	84.00	-469.43	-20.49	1395.29	0.00	0.00	0.00	-441.83	-143.87	1797.30	-443.01	-34.23	1830.04	-623.50	-96.24	1725.11	-605.63	-8.26	1751.55	485.26	-293.96	79.43	1082.91	-308.72	77.64	499.44
5.43000	-468.75	85.20	40.97	-500.17	76.91	67.68	-655.32	113.72	192.67	-619.32	121.47	223.14	-403.82	-78.73	33.07	-445.64	-72.53	41.68	-643.33	-76.17	43.67	-644.33	-78.16	84.01	-461.25	-21.71	1394.66	0.00	0.00	0.00	-433.76	-143.48	1797.62	-435.92	-33.68	1829.90	-613.71	-96.50	1724.41	-597.48	-8.84	1751.18	485.60	-294.19	79.44	1082.07	-308.51	77.48	499.21
5.44000	-434.23	80.64	40.42	-467.18	72.69	65.86	-628.94	111.40	181.79	-594.18	119.29	214.21	-403.79	-78.67	33.37	-444.93	-73.17	41.72	-643.27	-76.12	43.83	-644.43	-77.77	84.03	-454.08	-22.64	1393.82	0.00	0.00	0.00	-425.18	-142.76	1797.78	-426.65	-32.40	1829.17	-603.94	-96.76	1723.70	-589.26	-8.98	1750.56	485.65	-294.30	79.60	1082.08	-308.61	77.40	499.61
5.45000	-398.08	76.61	40.77	-435.02	68.68	63.83	-601.90	108.83	170.75	-568.61	117.13	205.06	-403.81	-79.07	33.46	-446.19	-72.51	41.80	-643.34	-75.57	43.72	-644.36	-77.76	84.28	-445.63	-23.34	1392.90	0.00	0.00	0.00	-415.56	-142.18	1797.69	-415.38	-31.99	1828.45	-594.19	-97.02	1722.98	-580.82	-8.54	1749.90	485.95	-294.01	79.73	1082.16	-308.55	77.38	499.22
5.46000	-365.47	72.97	40.74	-401.66	65.30	62.19	-574.41	106.04	159.44	-542.71	114.62	195.71	-402.40	-79.46	34.34	-445.47	-74.97	40.79	-643.25	-75.57	43.92	-644.26	-77.82	84.50	-438.79	-24.00	1392.09	0.00	0.00	0.00	-407.07	-141.83	1797.47	-409.08	-31.63	1828.07	-585.55	-97.24	1722.59	-572.72	-9.13	1749.25	485.48	-293.76	79.67	1082.81	-308.26	77.74	498.70
5.47000	-331.74	69.85	40.39	-368.57	62.18	60.66	-546.10	103.62	148.38	-516.50	112.32	186.40	-401.55	-79.96	34.78	-444.66	-73.08	42.22	-643.12	-75.46	44.06	-644.51	-77.21	84.44	-428.70	-24.73	1391.09	0.00	0.00	0.00	-397.50	-141.13	1797.17	-401.61	-30.94	1827.46	-576.34	-98.40	1721.75	-564.38	-9.06	1748.42	485.95	-294.09	79.72	1082.51	-308.50	77.65	499.58
5.48000	-295.13	67.13	42.13	-336.44	59.22	58.95	-517.83	100.37	137.13	-489.71	109.21	176.83	-398.25	-80.36	36.87	-444.08	-73.33	42.70	-643.16	-74.99	44.07	-644.68	-76.63	84.34	-421.19	-25.24	1390.01	0.00	0.00	0.00	-390.19	-140.66	1797.07	-391.78	-29.75	1826.53	-567.64	-98.52	1721.24	-555.92	-8.82	1747.48	485.53	-293.94	79.61	1083.62	-308.71	77.75	498.48
5.49000	-261.93	64.60	42.24	-302.29	56.93	58.02	-488.65	96.74	126.09	-462.45	106.57	167.71	-397.29	-81.57	37.87	-442.18	-73.56	43.25	-642.97	-75.12	44.45	-644.54	-76.66	84.63	-415.16	-26.38	1388.85	0.00	0.00	0.00	-379.37	-140.16	1796.34	-385.49	-28.97	1825.82	-558.63	-98.95	1720.49	-547.28	-8.65	1746.49	485.88	-294.08	79.88	1083.09	-308.35	77.81	498.82
5.50000	-226.57	62.66	43.00	-270.08	54.87	56.44	-459.38	92.96	115.51	-435.22	103.16	158.53	-397.85	-81.63	37.80	-442.85	-73.96	43.29	-642.88	-74.85	44.55	-644.37	-76.69	85.00	-406.43	-26.85	1387.66	0.00	0.00	0.00	-372.98	-139.48	1795.92	-375.71	-28.24	1824.63	-550.09	-98.35	1719.99	-538.58	-8.23	1745.46	485.98	-293.87	79.76	1082.24	-308.23	77.62	498.99
5.51000	-194.28	61.81	43.66	-236.48	53.25	55.64	-429.99	88.79	105.43	-407.49	100.30	149.96	-398.73	-82.15	37.84	-441.97	-73.85	43.34	-642.86	-74.54	44.70	-644.31	-76.70	85.23	-399.28	-27.07	1386.33	0.00	0.00	0.00	-362.81	-138.79	1795.12	-366.13	-27.96	1823.65	-541.37	-98.15	1719.30	-529.80	-7.73	1744.44	486.61	-293.74	79.99	1082.41	-308.39	77.73	498.33
5.52000	-158.43	60.05	44.72	-203.44	51.18	54.97	-400.59	84.05	95.92	-379.85	96.91	141.77	-399.53	-81.65	36.97	-443.77	-73.99	42.86	-642.69	-74.45	45.02	-644.16	-76.52	85.48	-392.28	-27.60	1385.12	0.00	0.00	0.00	-354.47	-138.07	1794.41	-358.69	-27.03	1822.69	-532.25	-98.61	1718.43	-521.11	-7.87	1743.51	486.49	-293.63	79.91	1081.65	-308.51	77.49	498.38
5.53000	-121.16	58.71	47.48	-166.89	49.61	56.02	-370.63	80.44	87.82	-351.83	93.70	134.42	-396.01	-80.99	37.25	-445.24	-73.77	42.27	-642.61	-74.26	45.28	-644.02	-76.56	85.98	-384.63	-28.06	1383.74	0.00	0.00	0.00	-345.79	-137.52	1793.28	-348.76	-25.70	1821.37	-523.33	-98.47	1717.57	-512.22	-7.39	1742.40	485.83	-293.67	79.79	1081.41	-308.46	77.26	498.53
5.54000	-94.66	58.61	49.92	-133.15	48.36	57.82	-340.80	76.61	80.43	-324.32	90.11	127.78	-400.54	-80.30	35.34	-445.67	-74.47	41.87	-642.55	-74.00	45.56	-644.46	-75.55	85.80	-376.88	-28.42	1382.37	0.00	0.00	0.00	-338.22	-136.90	1792.38	-338.15	-25.00	1819.81	-514.25	-98.54	1716.58	-503.21	-6.53	1741.12	485.39	-293.79	79.74	1082.57	-308.23	77.66	498.40
5.55000	-61.12	57.26	55.23	-103.68	46.76	60.70	-311.47	72.76	73.91	-297.41	86.47	122.07	-404.13	-79.96	33.76	-446.36	-75.01	41.50	-642.40	-73.96	45.93	-644.00	-76.35	86.59	-368.53	-28.81	1380.93	0.00	0.00	0.00	-328.09	-136.20	1791.18	-328.57	-24.51	1818.31	-505.48	-97.78	1715.74	-494.28	-6.01	1739.93	485.77	-293.73	79.83	1082.35	-308.02	77.69	498.48
5.56000	-33.39	56.21	61.17	-75.43	45.62	64.94	-282.77	68.84	68.34	-271.19	82.76	117.26	-404.24	-80.02	33.36	-445.96	-73.82	42.08	-642.35	-73.67	46.26	-643.93	-76.05	86.95	-359.83	-28.97	1379.43	0.00	0.00	0.00	-319.59	-135.60	1789.85	-320.18	-23.49	1816.85	-496.59	-97.42	1714.70	-485.28	-5.65	1738.56	485.65	-293.45	79.81	1082.80	-307.98	77.88	498.05
5.57000	-5.48	55.08	68.49	-48.15	44.09	70.02	-255.22	65.28	63.96	-245.93	79.39	113.44	-405.01	-79.68	33.08	-446.47	-73.57	41.79	-642.19	-73.59	46.75	-643.60	-76.23	87.53	-350.64	-28.60	1378.03	0.00	0.00	0.00	-309.35	-134.65	1788.37	-310.75	-23.25	1815.39	-487.60	-96.92	1713.61	-476.27	-4.99	1737.18	485.68	-293.56	79.75	1082.84	-307.98	77.86	498.57
5.58000	23.06	53.68	77.25	-23.12	42.85	75.88	-228.52	61.35	60.27	-221.42	76.12	110.54	-407.00	-79.65	32.47	-445.24	-73.28	42.18	-642.00	-73.50	47.27	-643.41	-76.00	88.10	-343.83	-29.01	1376.36	0.00	0.00	0.00	-300.99	-133.95	1787.10	-304.35	-22.21	1813.89	-478.44	-96.66	1712.28	-467.29	-4.92	1735.83	486.44	-293.52	80.26	1081.93	-308.20	77.47	498.78
5.59000	44.29	53.18	84.95	3.61	41.53	83.16	-203.14	58.17	57.75	-198.45	72.64	108.31	-406.47	-79.74	32.80	-444.27	-73.23	42.46	-641.80	-73.46	47.92	-643.19	-76.00	88.70	-335.44	-28.95	1374.62	0.00	0.00	0.00	-292.03	-133.37	1785.46	-294.73	-21.18	1812.04	-469.33	-95.84	1711.02	-458.20	-4.51	1734.37	485.85	-293.52	79.95	1082.62	-308.07	77.78	498.90
5.60000	68.90	52.85	93.72	23.31	40.99	88.61	-179.66	55.23	55.92	-177.20	69.39	106.71	-407.17	-79.34	32.62	-446.24	-73.42	41.90	-641.63	-73.42	48.58	-642.73	-76.10	89.48	-327.65	-28.14	1372.99	0.00	0.00	0.00	-281.39	-132.54	1783.77	-286.50	-20.74	1810.42	-460.08	-95.56	1709.53	-448.85	-3.16	1732.60	485.21	-293.88	79.70	1082.03	-308.14	77.56	499.49
5.61000	87.05	51.54	101.09	43.84	39.47	95.06	-157.93	52.18	54.48	-157.43	66.46	105.57	-406.35	-79.13	32.81	-445.88	-73.81	41.56	-641.44	-73.33	49.37	-642.41	-76.29	90.36	-319.78	-27.88	1371.29	0.00	0.00	0.00	-272.03	-131.76	1782.20	-276.62	-20.01	1808.64	-450.74	-94.91	1708.05	-439.54	-2.00	1730.94	486.10	-293.63	79.97	1081.94	-308.20	77.42	498.80
5.62000	107.80	50.59	108.76	62.46	38.78	100.41	-138.21	49.65	53.65	-139.51	63.44	104.59	-406.63	-79.25	32.64	-445.54	-74.02	41.42	-641.25	-73.46	50.31	-641.90	-76.48	91.30	-312.20	-27.64	1369.52	0.00	0.00	0.00	-263.03	-131.17	1780.50	-267.61	-19.11	1807.07	-441.43	-94.09	1706.59	-430.34	-1.07	1729.35	486.31	-293.63	79.94	1081.95	-307.93	77.57	499.13
5.63000	117.49	50.40	111.74	78.74	37.48	104.74	-120.79	47.03	52.98	-123.44	60.97	103.95	-407.96	-79.73	32.24	-444.11	-74.18	41.84	-641.01	-73.74	51.42	-641.29	-76.99	92.53	-301.88	-27.24	1367.83	0.00	0.00	0.00	-254.80	-130.53	1778.89	-258.21	-18.12	1805.16	-432.46	-92.69	1705.27	-421.02	0.11	1727.74	485.68	-293.65	79.90	1082.75	-308.13	77.87	498.69
5.64000	131.92	49.96	116.40	93.25	36.07	108.43	-105.38	44.41	52.29	-109.19	58.00	103.04	-406.14	-79.34	32.73	-444.37	-74.09	41.75	-640.76	-74.20	52.64	-641.13	-77.07	93.65	-294.52	-26.99	1366.24	0.00	0.00	0.00	-245.47	-129.63	1777.35	-249.37	-17.41	1803.53	-423.32	-91.78	1703.89	-411.44	1.96	1726.11	485.47	-294.07	79.71	1082.65	-308.32	77.76	499.20
5.65000	143.80	49.30	118.84	105.51	35.01	110.29	-92.01	41.86	51.45	-96.73	55.14	102.00	-407.33	-79.14	32.30	-444.09	-74.49	41.68	-640.53	-74.76	54.04	-640.48	-77.72	95.03	-286.28	-26.60	1364.63	0.00	0.00	0.00	-236.01	-128.61	1775.72	-237.86	-16.44	1801.54	-414.37	-90.33	1702.65	-402.25	2.74	1724.84	486.04	-293.92	79.93	1082.17	-308.11	77.62	499.00
5.66000	153.99	46.55	119.84	115.88	32.49	110.99	-81.10	38.53	49.92	-86.11	52.54	100.75	-406.77	-79.63	32.45	-443.11	-74.64	41.98	-640.30	-75.36	55.47	-639.77	-78.48	96.68	-277.88	-26.28	1363.22	0.00	0.00	0.00	-226.03	-127.80	1774.18	-228.42	-15.35	1799.89	-405.16	-89.46	1701.39	-392.91	4.07	1723.54	486.51	-293.81	80.11	1082.20	-308.25	77.50	499.38
5.67000	162.55	43.79	119.01	124.25	30.10	109.85	-72.30	35.47	50.09	-77.43	49.37	99.20	-408.32	-79.36	31.73	-444.15	-74.62	41.54	-640.07	-76.00	57.01	-639.00	-79.39	98.50	-268.46	-25.52	1362.01	0.00	0.00	0.00	-217.64	-126.69	1772.84	-220.26	-14.23	1798.33	-396.18	-87.90	1700.37	-383.49	5.50	1722.40	485.52	-293.78	79.84	1082.21	-308.36	77.41	499.02
5.68000	169.46	40.05	115.00	130.99	26.77	107.59	-65.93	32.57	50.50	-70.54	46.48	97.79	-406.37	-79.93	32.56	-445.74	-74.64	40.93	-639.82	-76.73	58.79	-637.80	-80.75	100.70	-259.82	-25.32	1360.87	0.00	0.00	0.00	-209.10	-125.85	1771.54	-211.01	-13.57	1797.03	-387.26	-86.17	1699.54	-374.14	6.85	1721.33	485.21	-294.06	79.61	1082.38	-308.21	77.65	499.73
5.69000	183.94	33.25	111.36	135.74	22.04	102.38	-61.92	30.22	50.93	-65.58	43.51	96.00	-407.80	-79.90	32.00	-444.95	-74.78	41.04	-639.58	-77.27	60.61	-637.20	-80.85	102.55	-250.49	-25.28	1359.87	0.00	0.00	0.00	-199.35	-124.34	1770.32	-200.69	-12.48	1795.69	-378.32	-84.95	1698.65	-364.80	8.69	1720.32	485.72	-293.90	80.04	1082.58	-308.06	77.75	499.33
5.70000	187.24	27.16	102.70	138.70	15.34	94.21	-59.68	28.26	50.92	-62.23	41.55	94.25	-409.18	-79.92	31.77	-445.44	-75.26	40.91	-638.97	-78.34	62.97	-636.08	-81.53	104.89	-241.11	-24.36	1359.08	0.00	0.00	0.00	-191.64	-123.27	1769.48	-190.83	-11.18	1794.57	-369.52	-83.13	1698.04	-355.34	10.58	1719.49	486.09	-293.69	80.19	1082.26	-308.17	77.63	499.64
5.71000	187.08	20.62	93.52	141.11	9.75	85.88	-57.82	26.91	50.05	-59.55	39.61	92.37	-408.63	-79.83	31.72	-446.51	-75.23	40.46	-638.43	-78.81	65.35	-634.66	-82.41	107.56	-231.46	-23.72	1358.37	0.00	0.00	0.00	-182.08	-121.90	1768.65	-181.64	-9.81	1793.59	-360.71	-81.25	1697.62	-346.18	11.84	1718.95	485.61	-294.18	79.89	1082.56	-308.30	77.56	499.67
5.72000	183.12	15.67	82.75	144.77	5.49	78.40	-54.96	26.76	49.59	-55.29	39.30	91.54	-407.69	-79.59	31.83	-445.46	-75.23	40.46	-637.51	-79.87	68.32	-632.74	-83.91	110.65	-221.58	-23.23	1358.04	0.00	0.00	0.00	-173.20	-120.49	1768.11	-173.06	-8.67	1792.98	-351.76	-79.40	1697.41	-336.77	13.71	1718.58	486.03	-293.99	80.10	1081.83	-308.28	77.46	499.09
5.73000	191.07	14.12	75.51	148.53	3.72	71.83	-52.00	26.82	49.41	-50.37	39.55	90.96	-407.94	-79.65	31.72	-445.12	-75.33	40.36	-636.36	-80.81	71.73	-631.34	-83.54	113.32	-213.15	-22.76	1357.83	0.00	0.00	0.00	-163.36	-119.19	1768.02	-162.19	-7.37	1792.78	-342.88	-77.11	1697.59	-327.23	15.97	1718.53	486.05	-293.79	80.08	1081.60	-307.89	77.60	499.87
5.74000	192.51	14.54	67.72	155.09	3.88	67.74	-50.02	27.31	49.42	-46.75	40.19	90.31	-407.94	-79.78	31.71	-444.04	-75.46	40.27	-634.70	-81.83	75.67	-628.69	-85.34	117.51	-203.54	-21.95	1357.79	0.00	0.00	0.00	-155.92	-118.14	1768.49	-152.85	-5.86	1792.83	-333.60	-75.70	1697.87	-317.73	18.37	1718.73	486.42	-293.81	80.24	1081.36	-308.11	77.31	499.29
5.75000	197.22	15.02	62.56	154.67	4.54	61.66	-49.32	28.16	49.20	-44.62	40.48	89.95	-406.83	-79.92	31.98	-446.76	-75.63	39.51	-632.43	-83.19	80.32	-626.12	-85.84	121.41	-195.00	-21.82	1358.23	0.00	0.00	0.00	-148.16	-116.59	1769.24	-144.34	-4.40	1793.33	-324.55	-73.39	1698.46	-308.38	20.20	1719.15	485.86	-293.86	80.09	1082.22	-308.37	77.62	498.96
5.76000	196.76	16.48	57.24	156.49	6.05	57.56	-48.88	28.69	48.73	-42.92	40.94	89.82	-407.33	-80.09	31.47	-445.53	-75.67	39.67	-629.92	-84.30	85.38	-622.83	-87.03	126.06	-186.64	-21.42	1359.08	0.00	0.00	0.00	-137.86	-115.12	1769.99	-134.80	-2.84	1793.99	-315.50	-71.17	1699.16	-298.77	22.71	1719.59	485.83	-293.92	80.01	1082.22	-308.13	77.72	498.74
5.77000	198.96	16.90	53.23	157.85	5.60	54.45	-48.63	29.22	48.12	-41.25	41.25	89.76	-408.64	-79.97	31.19	-444.69	-75.44	39.63	-627.02	-85.28	90.90	-618.45	-89.18	131.70	-182.06	-20.44	1358.79	0.00	0.00	0.00	-128.94	-113.61	1770.99	-126.70	-1.26	1794.92	-306.45	-69.06	1699.97	-289.23	25.27	1720.21	485.70	-293.68	79.91	1082.18	-308.40	77.51	498.76
5.78000	197.07	15.70	49.02	157.17	4.96	51.95	-48.30	29.92	47.56	-39.33	41.33	89.86	-407.82	-80.00	31.37	-443.78	-75.14	40.44	-623.50	-86.50	97.05	-613.63	-90.84	137.46	-173.26	-19.80	1359.70	0.00	0.00	0.00	-120.12	-112.10	1772.19	-117.22	0.46	1795.54	-297.59	-66.35	1701.11	-279.90	27.38	1721.05	485.61	-293.90	79.94	1081.99	-308.31	77.58	498.33
5.79000	200.75	15.82	47.72	156.69	4.06	50.23	-48.05	30.00	47.13	-37.74	41.13	89.80	-407.32	-80.51	31.59	-445.84	-71.68	41.08	-619.23	-87.52	103.75	-607.67	-92.53	143.96	-164.00	-19.13	1361.04	0.00	0.00	0.00	-111.40	-110.59	1773.46	-108.88	2.05	1796.62	-288.49	-64.40	1702.32	-270.62	29.45	1721.99	486.28	-293.93	80.17	1082.54	-308.06	77.73	498.66
5.80000	199.27	15.97	44.54	157.60	4.24	49.11	-47.78	30.35	46.86	-36.53	41.36	89.82	-408.22	-80.41	31.07	-447.63	-74.71	42.10	-614.08	-88.20	111.02	-600.57	-94.37	151.18	-153.63	-18.57	1362.41	0.00	0.00	0.00	-102.95	-108.75	1775.15	-100.42	4.08	1797.71	-279.65	-62.01	1703.80	-261.29	31.49	1723.02	486.24	-293.80	80.14	1082.60	-307.99	77.86	499.14
5.81000	200.22	16.04	43.34	158.42	4.06	47.99	-47.57	30.39	46.58	-35.57	41.27	89.69	-406.19	-80.14	31.60	-445.90	-75.89	43.99	-607.96	-88.15	118.70	-592.01	-96.10	158.72	-145.89	-17.84	1363.78	0.00	0.00	0.00	-93.47	-107.06	1776.65	-89.36	6.15	1798.57	-270.74	-59.81	1705.46	-251.93	33.80	1724.07	486.85	-293.60	80.42	1082.69	-307.79	77.89	498.75
5.82000	199.77	16.56	42.10	158.47	4.07	47.53	-47.38	30.32	46.50	-35.00	40.66	89.51	-406.08	-80.75	31.59	-444.37	-75.14	44.52	-600.58	-88.12	127.13	-582.18	-97.44	166.56	-130.09	-17.43	1366.37	0.00	0.00	0.00	-85.68	-105.01	1778.42	-81.10	8.16	1799.76	-261.80	-58.13	1707.13	-242.64	36.07	1725.22	486.54	-293.71	80.29	1082.63	-307.89	77.81	499.08
5.83000	200.69	16.52	41.32	158.72	3.69	47.08	-47.31	30.26	46.49	-34.67	40.77	89.62	-405.36	-80.73	31.82	-443.07	-74.97	45.24	-591.98	-88.25	136.44	-571.21	-98.71	175.04	-126.20	-16.90	1366.97	0.00	0.00	0.00	-76.10	-102.98	1780.01	-71.69	9.99	1800.77	-253.16	-56.02	1708.82	-233.39	38.39	1726.28	486.18	-293.87	80.14	1082.35	-307.91	77.58	498.82
5.84000	200.70	15.73	40.86	159.25	3.58	46.74	-47.21	30.11	46.46	-34.49	40.12	89.37	-404.21	-80.57	31.61	-442.20	-74.96	45.24	-582.21	-88.66	146.89	-559.53	-99.66	183.93	-116.21	-16.64	1368.30	0.00	0.00	0.00	-67.11	-101.30	1781.60	-62.86	12.07	1801.77	-244.64	-53.73	1710.49	-224.36	40.40	1727.32	485.76	-293.95	80.07	1082.06	-308.14	77.46	499.10
5.85000	201.82	15.73	40.92	160.42	3.48	46.65	-47.10	30.21	46.45	-34.38	39.81	89.22	-402.15	-81.32	30.87	-438.57	-74.99	46.13	-571.35	-89.43	158.47	-546.55	-100.87	193.82	-106.81	-16.29	1369.68	0.00	0.00	0.00	-60.01	-99.41	1783.49	-52.98	14.12	1802.73	-236.14	-51.61	1711.99	-215.47	42.35	1728.27	485.99	-294.05	79.99	1082.02	-308.06	77.53	499.41
5.86000	201.51	16.03	40.08	160.21	3.63	46.33	-47.02	30.34	46.45	-34.27	39.83	89.15	-398.59	-81.59	30.01	-434.20	-75.32	47.77	-559.61	-90.05	170.71	-533.03	-101.56	204.12	-96.59	-15.91	1371.09	0.00	0.00	0.00	-51.84	-97.56	1785.25	-45.08	16.34	1803.84	-227.55	-49.57	1713.39	-206.69	44.35	1729.17	485.37	-293.79	79.78	1082.59	-308.05	77.64	499.62
5.87000	202.19	16.06	39.91	159.75	3.49	45.90	-46.99	30.11	46.32	-34.20	39.90	89.15	-397.41	-82.56	28.29	-426.91	-75.98	50.39	-547.14	-90.07	183.08	-518.34	-102.91	215.26	-91.63	-15.67	1372.25	0.00	0.00	0.00	-42.87	-95.64	1786.86	-35.92	18.65	1804.80	-219.19	-47.32	1714.75	-197.89	46.56	1729.81	485.90	-293.69	80.08	1082.64	-308.20	77.73	500.18
5.88000	201.81	15.94	39.34	159.51	3.53	45.72	-46.95	30.08	46.28	-34.18	39.71	88.94	-392.35	-83.23	26.89	-416.97	-79.33	52.62	-533.65	-90.80	196.03	-502.65	-104.08	226.67	-80.45	-15.27	1373.14	0.00	0.00	0.00	-35.33	-93.71	1788.62	-25.81	20.44	1805.62	-210.52	-45.69	1715.90	-189.14	48.34	1730.42	486.15	-293.89	80.15	1082.21	-307.95	77.57	499.36
5.89000	200.86	16.63	39.12	159.71	3.87	45.54	-46.95	30.15	46.25	-34.11	39.98	88.96	-385.10	-84.60	25.64	-406.72	-80.62	55.94	-519.23	-92.17	209.13	-485.79	-105.65	238.31	-71.85	-14.80	1373.84	0.00	0.00	0.00	-27.15	-92.02	1790.38	-18.40	22.10	1806.74	-202.00	-44.01	1716.85	-180.37	50.24	1730.91	485.43	-293.91	80.10	1082.52	-308.00	77.56	498.42
5.90000	200.14	16.21	38.77	159.45	3.88	45.41	-46.96	30.07	46.16	-34.10	40.07	88.93	-380.68	-86.81	24.76	-396.16	-83.45	59.02	-503.37	-93.94	222.09	-468.10	-106.58	249.18	-63.02	-14.53	1374.39	0.00	0.00	0.00	-18.74	-90.28	1792.03	-10.85	23.58	1807.88	-193.60	-42.23	1717.75	-171.69	52.32	1731.30	485.46	-293.58	80.04	1081.94	-308.00	77.47	498.47
5.91000	201.24	15.76	38.26	159.62	4.12	45.35	-46.92	30.26	46.16	-34.07	39.88	88.79	-371.67	-88.90	30.43	-384.98	-85.96	66.04	-484.79	-95.33	234.26	-449.33	-107.65	259.09	-55.09	-14.28	1375.04	0.00	0.00	0.00	-11.06	-88.75	1793.62	-2.87	25.66	1808.75	-185.30	-40.48	1718.69	-163.09	53.71	1731.72	486.42	-293.90	80.11	1082.27	-308.04	77.58	499.43
5.92000	199.72	16.54	38.17	159.66	4.56	45.37	-46.93	30.11	46.11	-33.95	40.34	88.96	-357.46	-91.74	39.04	-372.20	-88.24	74.41	-465.88	-96.74	245.28	-430.57	-108.51	268.89	-48.40	-13.73	1375.82	0.00	0.00	0.00	-3.80	-87.30	1795.11	7.08	27.23	1809.44	-177.10	-38.46	1719.63	-154.49	55.38	1732.09	485.93	-293.96	80.07	1081.68	-308.59	77.15	499.56
5.93000	199.94	16.61	38.11	159.53	4.40	45.12	-46.91	30.34	46.16	-33.96	40.12	88.91	-339.88	-95.36	48.11	-353.68	-91.01	83.47	-448.00	-96.59	254.14	-412.07	-108.83	278.30	-39.49	-13.44	1376.58	0.00	0.00	0.00	6.11	-85.70	1796.52	13.43	28.49	1810.52	-168.89	-36.91	1720.43	-145.96	57.05	1732.48	485.68	-294.10	79.98	1082.26	-308.12	77.36	498.80
5.94000	201.93	16.24	38.60	159.10	4.45	44.98	-46.85	30.47	46.18	-33.94	40.38	89.04	-319.87	-98.31	57.74	-334.63	-94.11	92.51	-429.21	-97.48	262.65	-392.72	-109.83	287.38	-32.15	-13.10	1377.42	0.00	0.00	0.00	13.13	-84.52	1797.91	21.88	30.19	1811.39	-160.61	-35.35	1721.35	-137.56	58.53	1732.97	485.79	-294.10	79.99	1082.50	-308.29	77.57	499.48
5.95000	200.48	16.54	38.06	159.58	4.42	44.98	-46.83	30.64	46.26	-33.91	40.26	89.01	-297.15	-100.99	66.70	-313.77	-96.63	100.96	-409.32	-98.42	270.11	-373.23	-109.85	295.07	-23.97	-12.79	1378.40	0.00	0.00	0.00	19.67	-83.46	1799.43	30.48	31.22	1812.07	-152.42	-34.24	1722.26	-129.18	59.66	1733.66	485.05	-293.85	79.66	1082.22	-308.24	77.69	499.76
5.96000	201.50	16.25	38.60	158.83	4.48	44.67	-46.82	30.60	46.24	-33.97	40.15	88.99	-274.54	-103.25	74.86	-290.72	-99.08	109.09	-388.71	-99.62	276.68	-352.92	-111.08	302.06	-16.19	-12.29	1379.38	0.00	0.00	0.00	28.89	-82.39	1800.37	38.82	32.02	1812.91	-144.33	-33.11	1723.32	-120.84	60.85	1734.52	484.92	-293.97	79.66	1082.86	-307.82	77.91	498.92
5.97000	199.78	16.97	37.68	158.43	4.35	44.59	-46.87	30.43	46.18	-34.11	40.06	89.04	-249.82	-105.39	82.70	-268.16	-100.89	116.03	-367.70	-100.97	282.25	-332.26	-111.94	307.82	-10.50	-11.75	1380.70	0.00	0.00	0.00	38.41	-81.25	1801.18	47.59	32.51	1813.81	-136.15	-31.98	1724.44	-112.48	61.90	1735.49	484.90	-294.35	79.62	1082.94	-308.15	77.76	498.84
5.98000	199.52	16.39	37.39	158.81	4.77	44.75	-46.78	30.39	46.12	-34.20	40.04	89.06	-224.84	-106.86	89.60	-245.32	-102.48	122.32	-346.31	-102.48	286.90	-310.94	-113.11	312.83	-1.84	-11.14	1381.82	0.00	0.00	0.00	45.69	-80.71	1802.21	56.10	33.50	1814.71	-128.23	-30.70	1725.66	-104.12	63.19	1736.50	485.08	-294.19	79.69	1081.78	-308.37	77.47	499.77
5.99000	200.08	17.23	37.99	160.08	4.80	44.99	-46.78	30.68	46.31	-34.33	40.05	89.15	-200.60	-108.85	95.41	-220.76	-103.51	128.13	-324.35	-103.86	290.50	-289.51	-113.87	316.77	5.71	-10.51	1383.10	0.00	0.00	0.00	53.22	-80.12	1803.11	64.01	34.07	1815.60	-120.42	-29.57	1726.89	-95.88	64.02	1737.76	485.53	-294.10	79.83	1082.35	-308.30	77.61	498.49
6.00000	198.06	17.11	37.23	158.53	4.95	44.32	-46.76	30.70	46.33	-34.46	39.84	89.20	-172.63	-110.20	101.68	-194.55	-104.82	133.59	-302.07	-105.12	292.99	-267.87	-114.85	319.96	11.74	-9.70	1384.28	0.00	0.00	0.00	59.76	-79.73	1803.85	72.95	34.76	1816.32	-112.56	-28.83	1728.15	-87.68	64.66	1739.08	484.25	-294.49	79.50	1082.33	-308.49	77.64	498.82
6.01000	200.06	17.05	37.78	158.92	4.94	44.56	-46.79	30.40	46.21	-34.58	39.56	89.18	-142.95	-111.63	107.48	-164.58	-105.03	139.20	-279.56	-106.39	294.56	-246.04	-115.25	322.14	22.04	-8.39	1385.37	0.00	0.00	0.00	69.37	-79.07	1804.38	80.44	35.25	1817.09	-104.64	-28.18	1729.31	-79.56	65.36	1740.42	485.47	-294.17	79.95	1082.34	-308.39	77.58	498.62
6.02000	201.23	16.57	37.78	159.61	4.67	44.84	-46.84	30.35	46.16	-34.64	39.62	89.34	-112.95	-112.73	112.92	-134.49	-106.08	144.44	-256.59	-107.49	295.19	-224.07	-115.72	323.53	26.78	-7.08	1386.33	0.00	0.00	0.00	77.09	-78.95	1805.01	89.48	35.40	1817.92	-96.80	-27.28	1730.52	-71.54	66.20	1741.67	485.91	-294.16	80.09	1082.38	-308.39	77.57	498.07
6.03000	201.47	17.22	38.23	159.54	4.75	44.73	-46.77	30.52	46.21	-34.70	39.53	89.44	-85.34	-113.30	117.30	-105.36	-107.06	149.42	-233.32	-108.45	294.96	-201.67	-116.25	324.16	35.18	-5.88	1387.13	0.00	0.00	0.00	85.62	-78.68	1805.43	97.18	35.72	1818.59	-88.88	-26.84	1731.56	-63.68	66.62	1742.95	485.80	-293.95	80.01	1082.24	-308.16	77.48	499.68
6.04000	200.43	17.04	37.49	159.81	4.58	44.60	-46.86	30.24	46.12	-34.81	39.25	89.44	-52.74	-114.34	123.23	-78.08	-108.81	152.69	-209.74	-109.38	293.93	-178.90	-116.25	323.83	40.22	-4.66	1388.23	0.00	0.00	0.00	93.66	-78.33	1805.98	105.56	36.03	1819.22	-81.02	-26.24	1732.56	-55.73	67.12	1744.04	485.63	-294.10	79.96	1082.77	-308.17	77.69	498.71
6.05000	200.71	16.20	37.41	159.60	4.63	44.59	-46.79	30.61	46.28	-34.83	39.22	89.60	-25.02	-115.12	127.27	-49.85	-109.87	156.01	-185.57	-109.63	291.91	-155.82	-116.32	322.83	48.62	-3.43	1388.81	0.00	0.00	0.00	101.27	-78.22	1806.42	113.59	35.92	1820.03	-73.17	-25.63	1733.35	-47.85	67.59	1744.99	485.88	-294.17	79.85	1082.67	-308.44	77.51	498.96
6.06000	200.19	16.80	37.39	159.63	4.22	44.68	-46.81	30.47	46.28	-34.92	39.02	89.69	7.48	-116.19	131.80	-20.80	-109.97	158.73	-161.00	-110.09	289.28	-132.47	-116.18	320.96	56.33	-2.24	1389.50	0.00	0.00	0.00	108.48	-78.17	1807.03	120.57	35.97	1820.77	-65.39	-24.93	1734.04	-39.95	68.08	1745.83	485.06	-294.15	79.69	1082.22	-308.48	77.49	499.27
6.07000	200.75	17.04	37.41	159.48	4.49	44.79	-46.77	30.49	46.35	-34.97	38.82	89.78	37.74	-117.14	135.41	9.47	-110.64	161.30	-136.11	-110.41	285.99	-108.71	-115.98	318.54	62.81	-1.11	1390.14	0.00	0.00	0.00	114.83	-78.25	1807.54	126.49	35.71	1821.71	-57.59	-24.71	1734.52	-32.06	68.32	1746.56	485.71	-293.96	79.89	1082.08	-308.29	77.46	499.54
6.08000	201.48	16.44	37.51	159.88	4.58	44.96	-46.70	30.13	46.25	-35.00	38.64	89.92	68.95	-117.17	139.08	39.76	-110.44	163.88	-110.81	-110.58	282.09	-84.99	-115.41	315.35	68.98	0.01	1390.50	0.00	0.00	0.00	124.13	-78.18	1807.72	134.51	35.99	1822.24	-49.73	-24.36	1734.90	-24.09	68.86	1747.11	486.27	-293.93	80.07	1082.40	-308.15	77.70	499.71
6.09000	202.53	15.63	37.58	159.64	4.56	45.31	-46.60	30.44	46.47	-35.07	38.42	90.10	100.98	-117.50	142.81	70.85	-110.08	166.29	-85.28	-110.68	277.64	-60.41	-114.98	311.69	76.10	1.04	1390.82	0.00	0.00	0.00	131.64	-78.24	1808.13	143.29	36.11	1822.70	-41.87	-24.08	1735.11	-16.11	69.33	1747.60	485.36	-293.80	79.93	1082.29	-307.89	77.66	499.55
6.10000	202.11	16.26	37.47	159.60	4.41	45.10	-46.51	30.64	46.66	-35.08	38.16	90.20	132.78	-116.78	146.12	101.78	-109.60	168.27	-58.95	-110.48	272.68	-35.43	-114.72	307.55	82.36	2.03	1391.08	0.00	0.00	0.00	137.86	-78.42	1808.44	150.38	36.00	1823.30	-34.15	-23.75	1735.27	-8.22	69.23	1748.06	484.92	-293.81	79.78	1082.28	-308.44	77.34	499.19
6.11000	200.95	16.92	37.25	159.00	4.83	44.94	-46.51	30.33	46.58	-35.12	37.92	90.32	164.88	-115.57	149.43	132.80	-108.61	170.10	-32.21	-109.67	267.08	-10.27	-114.16	302.81	91.26	2.90	1391.05	0.00	0.00	0.00	147.03	-78.25	1808.45	159.73	36.23	1823.60	-26.35	-23.17	1735.37	-0.32	69.91	1748.29	485.46	-293.98	79.80	1082.01	-308.27	77.28	499.36
6.12000	202.88	16.58	38.06	161.34	5.45	44.95	-46.44	30.29	46.65	-35.15	37.61	90.46	197.36	-113.71	152.70	164.98	-106.58	172.12	-5.17	-109.19	261.16	15.27	-113.76	297.77	99.12	3.83	1391.04	0.00	0.00	0.00	154.61	-78.15	1808.63	166.84	35.82	1824.01	-18.37	-23.01	1735.32	7.53	70.07	1748.53	485.73	-294.18	79.80	1082.68	-308.27	77.67	499.12
6.13000	202.38	17.41	36.96	161.12	5.31	44.43	-46.39	30.10	46.72	-35.18	37.39	90.64	231.08	-111.45	156.07	196.18	-104.46	173.61	22.01	-108.42	254.79	40.84	-112.94	292.13	106.24	4.62	1391.07	0.00	0.00	0.00	162.93	-78.23	1808.59	175.94	36.08	1824.17	-10.50	-22.44	1735.32	15.49	70.45	1748.67	485.75	-294.21	79.81	1082.21	-308.38	77.35	498.95
6.14000	199.92	17.83	36.02	160.70	4.94	43.91	-46.26	30.08	46.88	-35.14	37.45	90.97	262.35	-108.59	158.84	227.97	-101.91	175.20	49.47	-107.52	248.16	66.97	-112.28	286.30	112.62	5.27	1391.05	0.00	0.00	0.00	171.20	-78.30	1808.46	183.53	36.11	1824.44	-2.53	-22.20	1735.13	23.42	70.57	1748.74	485.50	-293.87	79.91	1082.49	-307.88	77.69	499.19
6.15000	203.49	17.05	36.49	162.04	4.63	43.75	-46.15	30.03	47.12	-35.13	37.28	91.25	293.17	-105.55	161.45	258.49	-99.07	176.59	77.65	-106.40	241.21	93.38	-110.61	279.87	120.89	6.05	1390.97	0.00	0.00	0.00	178.65	-78.06	1808.39	190.74	35.94	1824.49	5.51	-22.48	1734.81	31.45	70.57	1748.73	485.47	-293.59	79.81	1083.11	-307.80	77.98	498.84
6.16000	202.48	17.08	35.77	161.37	4.43	44.33	-46.02	29.74	47.31	-35.13	36.84	91.39	325.29	-102.60	164.29	289.79	-96.11	178.27	105.95	-104.90	234.11	119.98	-109.35	273.49	127.82	6.75	1390.66	0.00	0.00	0.00	187.15	-78.17	1807.97	198.27	36.05	1824.50	13.57	-22.55	1734.49	39.61	70.97	1748.57	485.71	-293.61	80.12	1082.59	-308.20	77.73	498.77
6.17000	200.31	15.80	35.71	161.02	4.78	44.45	-45.92	29.56	47.60	-35.14	36.46	91.62	356.85	-99.05	167.35	320.65	-93.00	179.55	134.23	-103.33	227.01	146.51	-107.84	266.93	136.11	7.70	1390.40	0.00	0.00	0.00	195.42	-77.96	1807.55	205.02	35.95	1824.56	21.78	-22.41	1734.17	47.83	70.86	1748.48	485.60	-293.86	80.03	1082.93	-307.77	77.90	499.61
6.18000	202.82	16.95	36.79	161.09	5.30	44.74	-45.71	29.47	47.97	-35.09	36.38	91.95	388.14	-95.54	170.82	351.80	-89.35	181.54	162.66	-101.78	219.98	173.35	-106.61	260.49	142.33	8.28	1389.93	0.00	0.00	0.00	203.10	-77.84	1807.14	213.97	36.31	1824.15	30.05	-22.26	1733.82	56.05	71.19	1748.22	485.12	-293.76	79.96	1082.47	-307.78	77.67	499.53
6.19000	204.83	17.05	37.17	161.14	5.71	45.04	-45.50	29.36	48.38	-35.05	36.21	92.28	418.62	-92.07	174.20	382.52	-86.36	183.40	191.40	-99.73	212.98	200.34	-104.36	253.79	151.10	9.18	1389.48	0.00	0.00	0.00	211.87	-77.84	1806.52	221.67	36.13	1823.85	38.44	-22.44	1733.30	64.24	71.09	1747.95	485.24	-294.02	79.84	1082.06	-307.65	77.74	499.07
6.20000	202.80	17.21	36.89	161.82	6.03	45.25	-45.40	28.57	48.52	-35.06	35.95	92.62	450.74	-88.73	178.17	411.83	-83.29	185.29	220.41	-97.54	206.05	227.27	-101.92	247.05	158.38	9.77	1388.97	0.00	0.00	0.00	219.67	-77.58	1805.97	230.46	36.07	1823.47	47.04	-22.90	1732.68	72.36	70.97	1747.62	485.99	-293.86	79.99	1082.28	-307.96	77.54	500.01
6.21000	200.75	17.22	36.30	161.15	6.36	45.07	-45.21	28.34	48.96	-35.12	35.42	92.85	478.91	-85.27	181.30	441.19	-80.00	187.18	248.75	-94.69	198.94	253.80	-100.35	240.80	166.27	10.17	1388.31	0.00	0.00	0.00	228.88	-77.51	1805.24	238.77	36.53	1822.98	55.48	-22.85	1732.12	80.61	71.01	1747.13	485.66	-294.66	80.10	1081.72	-307.81	77.48	499.79
6.22000	203.62	17.28	37.20	160.95	6.51	45.02	-45.02	27.94	49.41	-35.04	35.43	93.27	507.23	-82.10	184.58	469.03	-76.85	188.94	276.39	-91.07	191.68	279.66	-97.84	234.48	171.90	10.71	1387.66	0.00	0.00	0.00	236.94	-77.41	1804.37	248.07	36.16	1822.26	63.95	-22.90	1731.45	88.80	70.75	1746.59	486.34	-294.92	80.43	1082.17	-308.01	77.52	499.61
6.23000	202.98	18.14	36.59	160.95	5.96	44.91	-44.85	27.43	49.73	-35.01	34.93	93.58	536.88	-78.39	188.54	497.78	-73.61	191.18	303.71	-88.11	185.19	305.27	-95.67	228.61	181.32	11.26	1386.91	0.00	0.00	0.00	244.89	-77.39	1803.53	256.54	36.52	1821.50	72.43	-22.99	1730.67	97.00	70.53	1745.89	485.66	-295.03	80.36	1082.24	-308.34	77.48	499.68
6.24000	204.77	17.21	36.85	160.92	6.33	44.84	-44.65	27.29	50.28	-34.87	34.64	93.97	563.23	-75.12	191.85	525.50	-70.16	193.20	330.81	-85.01	179.09	330.78	-94.24	223.36	188.86	11.88	1385.98	0.00	0.00	0.00	253.67	-77.44	1802.59	264.41	36.47	1820.76	80.93	-23.45	1729.70	105.19	70.32	1745.08	484.46	-295.15	80.02	1081.81	-308.14	77.34	498.33
6.25000	204.11	18.00	36.91	160.20	7.00	44.61	-44.50	26.60	50.67	-34.82	34.26	94.34	588.33	-71.68	194.85	551.95	-66.86	195.43	356.95	-82.29	173.56	355.33	-92.27	218.30	196.27	12.26	1385.05	0.00	0.00	0.00	263.47	-77.38	1801.49	271.94	36.43	1820.05	89.39	-23.87	1728.69	113.39	69.97	1744.12	483.98	-295.20	79.87	1081.92	-307.99	77.45	498.33
6.26000	204.79	18.14	37.47	160.99	6.90	44.80	-44.27	26.07	51.12	-34.70	33.76	94.70	612.48	-67.86	197.84	578.87	-63.76	198.02	381.72	-80.20	168.86	378.62	-89.90	213.40	204.33	12.78	1383.95	0.00	0.00	0.00	271.90	-77.49	1800.47	281.04	36.53	1819.12	98.66	-24.08	1727.91	121.53	69.31	1743.14	484.65	-295.36	80.05	1082.32	-307.96	77.58	497.07
6.27000	201.49	18.02	36.42	161.35	6.70	44.98	-44.01	25.91	51.82	-34.52	33.95	95.31	634.82	-64.38	200.57	597.34	-60.66	196.79	405.16	-78.44	164.71	400.68	-87.67	208.88	212.36	12.98	1382.89	0.00	0.00	0.00	280.56	-77.39	1799.46	290.24	36.86	1818.11	107.87	-24.26	1727.18	129.70	68.95	1741.98	484.88	-295.43	80.13	1082.33	-308.43	77.54	498.24
6.28000	203.26	18.06	36.59	161.10	7.21	44.65	-43.75	25.56	52.44	-34.40	33.50	95.72	655.97	-59.96	202.94	617.93	-57.33	197.64	427.14	-77.05	161.11	421.44	-85.30	204.59	220.19	13.49	1381.62	0.00	0.00	0.00	288.23	-77.72	1798.49	296.56	36.21	1817.44	117.02	-24.41	1726.49	137.81	68.31	1740.85	484.52	-295.42	80.20	1082.09	-308.12	77.67	497.34
6.29000	203.16	18.45	36.60	161.26	7.08	44.52	-43.57	24.94	52.97	-34.19	33.50	96.30	674.79	-56.28	204.15	637.28	-53.93	198.21	447.64	-75.35	157.64	440.87	-82.78	200.46	227.79	13.61	1380.45	0.00	0.00	0.00	297.31	-78.24	1797.26	305.06	36.07	1816.43	126.12	-24.53	1725.85	145.96	67.80	1739.67	485.30	-295.19	80.31	1082.28	-308.14	77.67	496.41
6.30000	203.12	18.48	36.72	160.27	7.48	44.37	-43.37	24.77	53.66	-33.96	33.21	96.81	692.18	-53.01	205.52	655.21	-50.68	198.72	466.60	-73.98	154.56	458.88	-80.60	196.60	235.19	13.74	1379.20	0.00	0.00	0.00	306.18	-78.68	1796.01	313.98	35.84	1815.57	135.16	-24.63	1725.26	154.03	66.86	1738.58	485.77	-295.37	80.50	1082.33	-308.35	77.55	496.46
6.31000	201.97	18.46	35.89	161.43	7.73	44.53	-43.15	24.48	54.31	-33.72	33.18	97.47	708.97	-49.75	206.55	671.15	-47.29	199.09	483.56	-72.94	151.63	475.34	-78.19	192.81	243.53	13.85	1378.02	0.00	0.00	0.00	313.71	-79.49	1794.84	322.28	34.95	1814.84	144.15	-24.69	1724.71	162.20	65.98	1737.49	486.23	-295.38	80.58	1082.00	-308.51	77.34	498.30
6.32000	202.47	18.35	35.99	161.40	8.04	44.27	-42.99	24.30	54.99	-33.35	33.24	98.19	723.39	-46.42	206.96	685.48	-44.81	198.75	498.55	-71.70	148.62	489.72	-75.94	189.09	252.50	13.90	1376.86	0.00	0.00	0.00	323.03	-79.97	1793.62	329.63	34.50	1814.25	153.08	-24.73	1724.21	170.43	65.52	1736.41	485.70	-295.52	80.43	1081.59	-308.01	77.42	497.69
6.33000	201.59	18.27	35.82	161.40	7.04	43.80	-42.82	24.09	55.74	-32.94	33.27	99.01	735.52	-43.45	206.58	698.00	-41.83	197.87	511.70	-71.03	145.77	502.40	-74.57	185.76	260.81	14.09	1375.65	0.00	0.00	0.00	332.39	-80.72	1792.51	337.68	33.93	1813.59	161.96	-24.74	1723.75	178.77	64.79	1735.45	484.71	-295.55	80.10	1081.85	-308.19	77.46	497.85
6.34000	202.79	18.28	36.06	161.42	7.27	43.78	-42.56	24.45	56.77	-32.43	33.56	100.00	746.26	-39.60	205.31	708.70	-38.63	196.24	523.09	-69.80	142.55	513.48	-73.28	182.43	269.26	13.91	1374.79	0.00	0.00	0.00	340.66	-81.69	1791.52	347.38	32.91	1812.86	170.78	-24.72	1723.34	187.28	63.63	1734.59	484.25	-295.91	80.10	1081.93	-308.47	77.41	498.04
6.35000	202.22	18.18	35.88	161.50	7.05	43.60	-42.38	24.20	57.65	-31.84	33.78	101.19	755.71	-35.76	202.92	717.78	-35.11	193.67	532.60	-68.67	139.25	522.81	-71.36	178.73	277.07	13.71	1373.89	0.00	0.00	0.00	348.14	-82.67	1790.68	355.78	31.78	1812.39	179.54	-24.68	1722.97	195.80	62.51	1733.83	485.26	-294.82	80.05	1081.73	-308.49	77.47	498.29
6.36000	202.44	18.28	35.80	161.58	7.38	43.60	-42.15	24.54	58.92	-31.15	34.41	102.69	761.00	-32.42	198.79	725.25	-31.44	189.79	540.35	-67.41	135.68	530.54	-70.41	175.33	285.62	13.79	1373.23	0.00	0.00	0.00	356.26	-83.81	1789.83	362.26	30.46	1812.31	188.25	-24.61	1722.64	204.29	61.53	1733.17	486.12	-294.20	80.27	1082.69	-307.91	77.90	498.09
6.37000	203.34	18.17	36.13	161.58	7.13	43.69	-41.98	24.82	60.24	-30.45	35.00	104.35	767.45	-28.33	194.35	731.09	-27.69	185.28	546.31	-66.10	132.11	536.83	-68.67	171.43	295.38	13.59	1372.57	0.00	0.00	0.00	365.77	-84.88	1789.00	370.53	29.34	1812.05	196.90	-24.52	1722.35	212.79	60.42	1732.66	486.53	-294.26	80.32	1082.27	-308.26	77.54	499.03
6.38000	200.56	18.68	35.46	161.58	7.40	43.49	-41.65	25.27	61.86	-29.62	35.59	106.27	771.19	-24.34	187.55	735.18	-24.35	179.17	550.21	-64.55	131.20	542.00	-67.66	168.22	302.03	13.23	1372.20	0.00	0.00	0.00	373.74	-86.11	1788.54	378.65	28.13	1812.14	205.50	-24.40	1722.10	221.42	58.99	1732.43	485.12	-294.68	80.05	1082.66	-308.37	77.59	499.10
6.39000	204.17	18.22	36.28	161.64	7.47	43.55	-41.18	26.03	63.81	-28.60	36.50	108.50	774.04	-20.08	177.52	738.40	-20.60	170.54	553.43	-62.04	129.24	545.49	-66.02	164.82	311.95	12.96	1372.03	0.00	0.00	0.00	382.70	-87.32	1788.25	387.36	26.94	1812.22	214.04	-24.26	1721.90	229.94	57.74	1732.32	485.98	-294.84	80.10	1082.48	-308.18	77.76	498.65
6.40000	204.20	17.78	36.30	161.53	7.71	43.16	-40.72	26.56	65.93	-27.48	37.12	110.79	776.25	-16.03	167.11	740.21	-17.45	160.56	556.55	-58.99	127.72	547.76	-64.10	162.32	322.25	12.68	1372.13	0.00	0.00	0.00	390.01	-88.66	1788.37	395.42	25.08	1812.80	222.52	-24.10	1721.73	238.56	56.71	1732.46	485.27	-294.79	79.78	1082.45	-308.26	77.83	499.28
6.41000	202.52	18.26	35.21	161.47	7.70	43.00	-40.01	27.25	68.31	-26.09	38.28	113.50	778.98	-13.03	157.08	742.38	-15.09	150.98	558.75	-58.77	126.63	551.19	-63.10	161.22	330.06	12.07	1372.54	0.00	0.00	0.00	400.10	-90.31	1788.57	405.51	23.51	1813.37	230.94	-23.91	1721.61	247.24	55.08	1732.95	484.41	-295.11	79.55	1082.77	-308.11	77.96	499.20
6.42000	201.20	18.43	35.07	161.29	7.66	42.76	-39.28	27.73	70.86	-24.53	39.39	116.35	782.68	-12.17	149.09	745.37	-14.23	144.52	560.95	-59.64	125.83	555.39	-63.07	160.60	339.47	11.68	1373.10	0.00	0.00	0.00	408.38	-91.74	1789.21	413.25	22.11	1814.72	239.31	-23.71	1721.52	256.13	53.73	1733.78	485.32	-294.80	80.10	1082.85	-308.10	77.98	499.18
6.43000	202.83	17.82	35.71	161.04	7.98	42.54	-38.21	29.01	74.03	-22.70	40.81	119.56	785.32	-12.47	144.43	747.69	-14.69	141.67	562.18	-60.79	125.06	558.37	-63.50	160.09	347.94	11.22	1374.05	0.00	0.00	0.00	417.81	-93.18	1790.21	421.83	20.40	1816.14	247.62	-23.48	1721.47	265.01	52.08	1734.87	485.51	-294.71	80.04	1082.37	-308.41	77.68	499.10
6.44000	201.95	17.96	35.38	160.83	9.36	41.04	-36.90	30.46	77.44	-20.60	42.34	122.93	785.10	-13.61	140.17	749.73	-15.21	140.38	562.49	-61.39	124.96	559.59	-63.73	159.89	357.39	10.65	1375.32	0.00	0.00	0.00	425.70	-94.99	1791.56	429.00	18.47	1817.97	255.88	-23.23	1721.45	273.93	50.83	1736.01	485.94	-294.65	80.16	1082.41	-308.46	77.67	499.02
6.45000	202.86	18.22	35.75	160.75	9.56	40.75	-35.47	31.38	80.98	-18.22	44.26	126.63	786.75	-15.12	136.05	751.36	-16.61	137.09	562.75	-61.77	124.90	560.32	-64.61	160.20	367.54	9.93	1376.73	0.00	0.00	0.00	434.52	-96.87	1793.13	438.13	16.39	1819.99	264.08	-22.97	1721.48	282.90	49.12	1737.39	485.96	-295.06	79.91	1082.30	-308.06	77.77	498.26
6.46000	204.85	17.85	36.14	160.79	10.01	40.62	-33.56	33.17	85.21	-15.44	46.40	130.67	788.70	-15.98	130.59	751.46	-17.44	132.99	563.14	-62.18	125.21	561.86	-64.34	159.74	376.98	9.22	1378.53	0.00	0.00	0.00	443.89	-98.47	1795.00	447.51	14.89	1821.99	272.22	-22.68	1721.54	291.96	47.44	1739.00	486.34	-294.96	80.00	1082.70	-308.40	77.79	498.80
6.47000	202.25	18.27	35.47	160.88	9.84	40.32	-31.30	34.73	89.81	-12.25	48.16	134.83	792.54	-16.35	124.19	753.75	-16.85	129.66	563.86	-62.69	124.62	564.51	-64.22	158.88	387.14	8.63	1380.42	0.00	0.00	0.00	452.64	-100.16	1797.20	455.29	12.80	1824.45	280.30	-22.38	1721.63	301.06	45.92	1740.80	486.60	-294.82	80.04	1082.43	-308.33	77.79	498.22
6.48000	202.34	17.88	35.32	161.09	10.09	40.26	-28.59	36.49	95.02	-8.44	50.67	139.65	795.80	-15.81	118.95	756.52	-16.90	126.77	565.12	-62.30	123.67	567.22	-64.43	158.26	397.51	7.94	1382.74	0.00	0.00	0.00	462.30	-101.86	1799.38	464.42	10.83	1827.11	288.33	-22.06	1721.76	310.32	44.40	1742.89	486.19	-294.96	79.97	1082.00	-308.40	77.55	498.42
6.49000	200.36	17.97	34.46	161.46	10.26	40.27	-25.27	38.06	100.64	-4.07	52.52	144.60	795.46	-15.84	115.19	757.56	-17.51	124.41	565.75	-62.47	123.48	568.64	-64.40	158.06	407.45	7.27	1385.19	0.00	0.00	0.00	471.16	-103.51	1802.04	474.00	8.88	1829.95	296.30	-21.72	1721.92	319.62	42.78	1745.32	485.66	-294.96	79.81	1082.71	-308.30	77.80	498.83
6.50000	203.82	17.28	35.18	162.09	10.54	40.22	-21.27	39.87	106.75	1.01	54.78	149.99	796.13	-16.08	113.70	757.76	-17.60	123.45	565.99	-62.42	123.16	568.83	-64.16	157.76	417.23	6.44	1388.04	0.00	0.00	0.00	479.69	-105.43	1804.85	483.93	7.06	1832.90	304.21	-21.37	1722.12	328.85	40.85	1748.08	485.42	-294.99	79.58	1082.36	-308.33	77.85	498.92
6.51000	203.88	17.09	34.95	162.90	10.67	40.10	-16.73	41.76	113.25	6.68	56.88	155.47	796.73	-16.16	112.88	758.49	-17.48	123.23	566.16	-62.52	123.06	568.95	-63.90	157.60	425.72	5.77	1391.19	0.00	0.00	0.00	489.93	-107.19	1807.52	491.88	4.71	1836.13	312.07	-21.00	1722.35	337.90	39.28	1751.00	486.13	-294.92	79.61	1082.54	-308.33	77.93	498.51
6.52000	204.10	17.68	34.92	163.31	11.07	41.03	-11.51	43.62	119.92	13.12	59.14	161.08	797.31	-16.09	112.07	757.35	-18.10	122.98	566.30	-62.61	123.02	569.20	-64.00	157.69	434.21	4.99	1394.68	0.00	0.00	0.00	498.36	-108.76	1810.64	500.26	3.06	1839.58	319.87	-20.62	1722.61	346.83	37.29	1754.16	485.45	-295.21	79.30	1082.09	-308.52	77.70	498.71
6.53000	204.42	17.72	34.91	163.79	11.30	42.31	-5.67	45.31	126.77	20.48	61.97	166.90	797.73	-16.04	111.88	757.86	-18.42	122.84	566.42	-62.40	122.81	569.26	-63.93	157.62	442.59	4.45	1398.41	0.00	0.00	0.00	505.73	-110.35	1813.97	509.16	1.43	1842.71	327.61	-20.22	1722.90	355.57	35.79	1757.32	485.55	-295.39	79.31	1082.16	-308.73	77.63	498.92
6.54000	202.88	18.95	34.19	164.57	7.71	45.25	0.77	47.48	134.14	28.58	64.81	172.91	796.88	-16.32	111.50	757.76	-18.54	122.62	566.51	-62.48	122.74	569.27	-63.56	157.42	453.44	3.85	1402.00	0.00	0.00	0.00	514.62	-111.85	1817.14	517.17	-0.25	1846.07	335.29	-19.81	1723.23	364.09	33.94	1760.54	486.49	-295.20	79.36	1081.98	-308.97	77.54	499.53
6.55000	203.02	19.89	34.05	166.54	8.32	45.69	7.65	49.57	142.11	37.46	67.53	179.33	797.53	-16.02	111.31	758.25	-18.84	122.57	566.56	-62.60	122.70	569.37	-63.93	157.57	463.82	3.40	1405.78	0.00	0.00	0.00	522.18	-113.52	1820.55	524.96	-1.72	1849.41	342.92	-19.38	1723.58	372.30	32.06	1763.63	485.34	-295.03	78.98	1082.55	-308.81	77.81	498.85
6.56000	205.80	20.58	33.65	169.26	9.64	47.02	14.77	51.61	151.16	46.44	69.36	186.40	798.25	-16.32	111.39	757.82	-18.68	122.11	566.65	-62.67	122.68	569.49	-63.75	157.44	474.46	3.12	1409.30	0.00	0.00	0.00	531.35	-114.93	1823.55	534.64	-3.17	1852.55	350.48	-18.95	1723.96	380.28	30.02	1766.60	486.11	-295.13	79.19	1082.74	-308.76	77.87	499.06
6.57000	207.77	21.36	33.16	173.15	11.04	50.04	22.03	53.02	161.21	55.54	71.00	194.75	797.86	-16.28	110.97	758.41	-18.87	122.20	566.68	-62.59	122.61	569.50	-63.93	157.53	482.21	2.90	1412.68	0.00	0.00	0.00	539.83	-116.56	1826.51	542.55	-4.65	1855.68	357.99	-18.50	1724.38	388.08	28.25	1769.36	485.82	-295.21	79.08	1082.52	-308.56	77.92	499.32
6.58000	211.61	22.10	32.96	178.42	12.99	54.34	29.77	54.19	172.34	64.86	71.63	203.93	797.16	-16.23	110.52	758.01	-18.84	121.89	566.71	-62.83	122.70	569.56	-64.11	157.59	490.91	2.58	1415.95	0.00	0.00	0.00	547.79	-117.72	1829.67	548.70	-6.27	1859.06	365.44	-18.04	1724.82	395.67	26.64	1771.90	486.13	-295.19	79.13	1082.67	-308.59	77.92	499.33
6.59000	214.27	23.36	32.62	182.51	15.04	57.27	38.35	55.18	184.10	74.93	72.59	214.15	797.17	-16.50	110.49	758.12	-18.98	121.84	566.79	-62.72	122.64	569.50	-63.87	157.40	498.77	2.46	1418.77	0.00	0.00	0.00	555.56	-118.87	1832.66	555.80	-6.97	1862.11	372.84	-17.57	1725.28	403.16	25.18	1774.34	486.41	-295.45	79.21	1082.42	-308.65	77.67	499.51
6.60000	219.04	25.36	32.66	189.93	18.84	61.68	48.12	56.37	196.41	85.88	73.41	224.57	797.88	-16.53	110.92	758.46	-19.05	121.84	566.83	-62.57	122.54	569.54	-64.28	157.57	507.51	2.38	1421.57	0.00	0.00	0.00	562.20	-120.23	1835.82	564.80	-8.71	1865.05	380.17	-17.09	1725.78	410.49	23.43	1776.75	485.17	-295.83	78.81	1082.55	-308.43	77.88	498.54
6.61000	222.23	27.11	33.90	196.74	21.29	66.61	58.66	57.27	208.87	97.50	74.51	235.26	797.95	-16.37	110.65	757.77	-19.03	121.42	566.81	-62.65	122.59	569.50	-64.27	157.59	516.44	2.20	1424.22	0.00	0.00	0.00	569.88	-121.57	1838.78	569.50	-10.17	1868.46	387.45	-16.60	1726.30	417.61	22.34	1779.02	486.03	-295.56	79.05	1082.18	-308.75	77.74	499.10
6.62000	226.73	30.30	39.80	203.30	23.73	73.71	69.81	57.90	221.40	109.26	75.33	245.92	797.43	-16.18	110.45	757.31	-18.81	121.13	566.83	-62.66	122.61	569.46	-63.77	157.41	523.49	1.85	1426.78	0.00	0.00	0.00	576.83	-122.75	1841.59	575.54	-11.16	1871.49	394.67	-16.11	1726.84	424.64	21.47	1781.21	485.94	-295.15	79.09	1081.97	-309.04	77.57	498.87
6.63000	233.56	34.09	48.10	211.25	26.88	82.80	80.91	58.28	233.84	120.89	76.39	257.01	797.98	-16.43	110.51	757.88	-18.85	121.27	566.86	-62.53	122.53	569.38	-63.97	157.52	529.75	1.46	1429.36	0.00	0.00	0.00	582.95	-124.10	1844.53	582.51	-12.70	1874.35	401.83	-15.60	1727.42	431.61	20.18	1783.45	485.68	-295.13	78.99	1082.41	-308.84	77.55	498.98
6.64000	241.89	38.32	57.85	220.05	30.68	92.16	92.12	58.60	245.93	132.51	77.40	268.40	797.67	-16.53	110.36	757.97	-18.80	121.02	566.83	-62.65	122.59	569.34	-63.63	157.32	538.69	1.18	1431.73	0.00	0.00	0.00	589.48	-125.36	1847.17	589.11	-13.61	1877.17	408.94	-15.09	1728.01	438.41	19.59	1785.61	485.63	-295.50	78.84	1082.20	-308.34	77.76	498.94
6.65000	250.49	43.15	66.18	228.60	34.55	101.07	103.89	59.21	257.69	144.61	78.17	279.56	797.82	-16.29	110.34	756.61	-19.10	120.84	566.81	-62.80	122.68	569.15	-63.91	157.45	546.20	0.88	1434.24	0.00	0.00	0.00	595.02	-126.47	1849.87	595.62	-14.94	1880.14	415.98	-14.57	1728.63	445.13	18.95	1787.81	485.98	-295.55	79.06	1082.82	-308.31	77.99	499.55
6.66000	263.92	47.93	76.28	236.98	38.40	109.79	116.36	59.79	268.70	157.25	79.12	290.15	798.19	-16.19	110.67	756.69	-19.18	120.93	566.84	-62.74	122.66	569.10	-63.76	157.44	555.11	0.65	1436.74	0.00	0.00	0.00	601.86	-127.48	1852.48	601.71	-15.86	1882.96	422.97	-14.05	1729.27	451.77	17.82	1790.11	486.49	-295.41	79.21	1082.43	-308.75	77.54	499.17
6.67000	275.16	51.60	84.73	249.85	41.63	119.03	129.62	61.00	279.12	170.49	80.64	300.25	797.45	-16.50	110.52	757.86	-18.96	121.10	566.82	-62.62	122.63	569.01	-63.56	157.42	563.41	0.59	1439.17	0.00	0.00	0.00	608.28	-128.09	1855.00	608.96	-16.93	1885.58	429.90	-13.52	1729.94	458.33	16.98	1792.45	485.92	-295.21	79.07	1082.13	-308.62	77.61	499.31
6.68000	287.29	55.40	92.62	261.78	44.74	127.10	143.24	62.47	288.49	184.40	82.14	309.41	797.40	-16.45	110.25	757.59	-19.14	121.05	566.79	-62.69	122.69	568.82	-63.52	157.54	570.71	0.33	1441.79	0.00	0.00	0.00	614.64	-128.79	1857.40	613.89	-17.37	1888.41	436.76	-12.99	1730.62	464.72	16.55	1794.71	486.14	-294.79	79.07	1081.55	-308.38	77.73	499.46
6.69000	296.64	59.12	99.05	274.49	48.30	134.59	157.16	64.19	296.76	198.70	83.86	317.63	797.23	-16.67	110.52	759.09	-19.08	121.53	566.79	-62.59	122.68	568.65	-63.55	157.60	577.63	0.20	1444.28	0.00	0.00	0.00	620.51	-129.57	1859.85	619.51	-17.99	1891.17	443.58	-12.45	1731.33	470.99	16.32	1797.01	485.29	-294.97	78.83	1081.83	-308.22	77.96	499.54
6.70000	312.90	62.71	106.72	288.19	51.65	141.38	171.32	66.08	303.85	213.14	85.14	324.61	796.82	-16.28	110.34	758.19	-18.92	121.14	566.79	-62.69	122.72	568.48	-63.56	157.70	584.61	0.23	1447.00	0.00	0.00	0.00	626.24	-130.25	1862.27	626.03	-18.35	1893.60	450.33	-11.91	1732.06	477.11	16.01	1799.32	486.32	-294.96	79.01	1081.92	-308.60	77.60	499.65
6.71000	325.79	67.23	112.19	302.20	54.82	146.94	185.80	67.94	309.57	227.76	86.43	330.35	796.84	-16.39	110.33	757.15	-19.10	120.95	566.73	-62.69	122.74	568.30	-63.92	157.99	591.43	0.62	1449.46	0.00	0.00	0.00	632.75	-130.53	1864.56	631.32	-18.94	1896.21	457.02	-11.36	1732.81	483.12	15.61	1801.55	486.48	-295.13	79.15	1082.22	-308.27	77.78	499.45
6.72000	341.88	70.49	117.45	318.25	58.49	152.28	200.67	69.46	313.86	242.53	88.10	335.04	797.08	-16.26	110.81	757.82	-19.15	121.04	566.76	-62.56	122.71	568.26	-63.60	157.93	596.98	0.85	1451.96	0.00	0.00	0.00	636.72	-130.65	1867.10	637.95	-18.81	1898.52	463.65	-10.82	1733.57	489.08	15.31	1803.69	485.80	-294.99	79.09	1083.14	-308.36	78.18	499.07
6.73000	358.80	75.37	121.69	333.02	61.37	155.85	215.90	71.22	316.97	257.48	89.77	338.51	797.77	-16.53	110.76	757.65	-19.00	120.98	566.71	-62.68	122.77	568.04	-63.39	157.97	602.97	0.85	1454.34	0.00	0.00	0.00	643.23	-130.54	1869.37	643.70	-18.17	1900.56	470.23	-10.27	1734.36	494.88	15.56	1805.65	486.00	-294.95	79.11	1082.65	-308.60	78.01	498.78
6.74000	375.33	78.61	125.10	350.70	64.97	159.30	231.43	72.98	318.71	272.65	91.30	340.75	796.42	-16.39	110.41	757.04	-19.26	120.85	566.74	-62.65	122.77	567.94	-63.58	158.04	607.34	1.20	1456.49	0.00	0.00	0.00	649.82	-130.22	1871.54	649.12	-17.78	1902.67	476.74	-9.73	1735.16	500.46	15.88	1807.48	485.91	-295.08	79.07	1082.71	-308.20	78.09	498.65
6.75000	395.04	81.66	127.90	368.39	67.30	161.06	247.17	74.91	319.17	287.94	93.33	341.86	796.21	-16.46	110.50	757.18	-19.08	120.82	566.76	-62.75	122.84	567.86	-63.28	158.01	613.40	1.31	1458.52	0.00	0.00	0.00	655.32	-129.75	1873.72	654.45	-17.19	1904.49	483.20	-9.18	1735.98	505.96	16.27	1809.14	486.27	-294.81	79.23	1082.47	-308.27	78.03	498.79
6.76000	413.79	84.83	130.07	385.42	71.14	163.01	263.25	76.89	318.39	303.58	95.02	341.71	797.93	-16.46	111.04	757.34	-19.33	120.97	566.74	-62.59	122.76	567.70	-63.28	158.03	619.03	1.49	1460.37	0.00	0.00	0.00	660.90	-129.00	1875.97	660.42	-16.54	1906.13	489.60	-8.63	1736.82	511.42	16.27	1810.76	486.58	-294.81	79.25	1082.19	-308.47	77.98	499.18
6.77000	436.92	87.31	131.64	404.61	73.95	163.74	279.51	78.91	316.34	319.39	96.81	340.47	796.71	-16.30	110.92	757.80	-19.23	121.22	566.73	-62.71	122.83	567.57	-63.56	158.17	624.44	1.65	1462.10	0.00	0.00	0.00	666.19	-128.38	1878.13	665.35	-15.75	1907.83	495.94	-8.09	1737.67	516.77	16.74	1812.11	486.40	-294.82	79.23	1082.84	-308.29	78.16	499.36
6.78000	459.75	89.81	132.99	425.82	76.68	164.07	296.02	80.84	313.09	335.62	98.63	338.23	797.06	-16.43	110.71	757.37	-19.33	121.24	566.72	-62.62	122.77	567.43	-63.38	158.11	630.11	1.71	1463.63	0.00	0.00	0.00	671.34	-127.54	1880.28	670.13	-14.83	1909.55	502.22	-7.54	1738.54	522.01	17.13	1813.36	486.12	-294.89	79.12	1082.97	-308.39	78.16	499.43
6.79000	479.32	92.98	132.81	447.22	79.08	163.97	312.81	83.01	308.78	352.26	100.47	335.02	796.57	-16.56	110.74	756.33	-19.19	120.77	566.70	-62.57	122.75	567.28	-63.42	158.16	634.53	1.79	1465.15	0.00	0.00	0.00	676.13	-126.89	1882.30	674.43	-13.81	1911.18	508.44	-7.00	1739.43	527.25	17.59	1814.54	485.00	-294.94	78.78	1082.12	-308.32	77.94	499.01
6.80000	503.57	94.99	133.67	469.14	81.47	163.11	330.08	85.00	303.29	369.17	102.26	330.79	796.80	-16.35	110.84	756.94	-19.54	121.22	566.66	-62.67	122.79	567.06	-63.51	158.19	640.58	1.70	1466.40	0.00	0.00	0.00	681.49	-125.89	1884.15	681.37	-12.33	1912.19	514.60	-6.46	1740.32	532.40	18.16	1815.46	485.02	-295.43	79.28	1082.09	-308.61	77.90	497.52
6.81000	527.29	97.83	134.73	489.83	83.39	161.27	348.07	87.29	296.84	386.36	104.05	325.57	796.46	-16.29	110.85	756.96	-19.31	121.19	566.64	-62.59	122.72	566.92	-63.53	158.22	646.16	1.53	1467.55	0.00	0.00	0.00	686.21	-124.86	1886.20	686.83	-10.86	1913.29	520.70	-5.93	1741.23	537.54	18.88	1816.25	484.65	-295.60	79.30	1082.55	-308.91	77.91	497.62
6.82000	548.18	100.34	133.59	511.85	85.16	159.53	366.58	89.58	289.54	403.79	105.94	319.52	796.03	-16.16	110.78	757.56	-19.36	121.28	566.59	-62.59	122.73	566.80	-63.54	158.19	651.76	1.44	1468.68	0.00	0.00	0.00	692.13	-123.36	1887.96	690.47	-9.60	1914.67	526.74	-5.40	1742.16	542.67	19.56	1816.95	483.88	-295.72	79.22	1081.86	-309.02	77.71	498.39
6.83000	572.03	101.58	132.33	535.81	86.65	157.57	385.39	92.07	281.45	421.48	107.68	312.60	796.90	-16.18	111.04	756.85	-19.18	120.94	566.55	-62.80	122.86	566.61	-63.79	158.33	657.38	1.22	1469.68	0.00	0.00	0.00	696.82	-122.07	1889.65	696.03	-8.36	1915.57	532.72	-4.88	1743.09	547.77	20.33	1817.55	484.47	-295.73	79.36	1081.84	-308.75	77.96	496.73
6.84000	596.34	102.49	130.03	560.39	88.17	155.27	404.61	94.59	272.56	439.59	109.35	304.96	796.30	-16.11	110.73	756.55	-19.24	120.95	566.52	-62.75	122.83	566.47	-63.75	158.32	662.71	1.21	1470.38	0.00	0.00	0.00	702.11	-120.84	1891.22	701.04	-6.79	1916.48	538.64	-4.36	1744.04	552.84	21.28	1817.97	485.15	-295.89	79.56	1082.20	-308.84	77.86	498.49
6.85000	620.61	103.03	127.99	585.67	90.00	152.77	424.05	96.83	262.98	457.98	110.82	296.60	797.14	-16.24	110.91	756.69	-19.19	120.79	566.52	-62.76	122.84	566.34	-63.55	158.26	667.83	1.14	1471.03	0.00	0.00	0.00	706.65	-119.71	1892.69	706.22	-5.52	1917.46	544.50	-3.85	1745.00	557.91	22.78	1818.20	484.81	-295.76	79.51	1082.53	-308.79	77.81	498.72
6.86000	645.24	103.29	125.35	611.75	91.92	150.40	443.90	99.47	253.00	476.98	113.24	288.06	796.34	-16.36	110.61	756.95	-19.03	120.81	566.49	-62.77	122.85	566.16	-63.75	158.39	673.69	1.05	1471.47	0.00	0.00	0.00	710.91	-118.15	1894.22	709.97	-3.51	1918.10	550.30	-3.34	1745.96	563.07	23.85	1818.40	484.83	-295.76	79.56	1082.98	-309.06	77.84	498.66
6.87000	671.53	105.07	124.03	637.88	93.91	146.16	464.25	101.55	242.34	496.42	114.66	278.73	796.98	-16.17	110.88	758.25	-19.06	121.34	566.49	-62.67	122.80	566.07	-63.77	158.40	678.32	1.01	1471.97	0.00	0.00	0.00	716.79	-116.79	1895.32	714.89	-2.13	1918.77	556.04	-2.85	1746.94	568.31	24.56	1818.55	484.76	-295.74	79.47	1082.56	-309.21	77.73	499.01
6.88000	698.61	106.78	122.96	664.25	95.70	143.83	485.34	103.95	231.52	515.98	116.93	269.33	797.18	-16.08	110.95	758.55	-18.83	121.28	566.48	-62.75	122.85	565.93	-63.40	158.32	683.74	0.99	1472.30	0.00	0.00	0.00	721.86	-115.36	1896.42	720.69	-0.78	1919.38	561.73	-2.36	1747.93	573.50	26.09	1818.45	485.47	-295.30	79.62	1082.09	-309.16	77.48	498.68
6.89000	727.15	109.00	121.39	688.07	96.74	141.42	506.88	106.33	220.49	535.55	118.64	259.54	796.98	-15.74	111.04	757.58	-18.79	121.09	566.46	-62.78	122.88	565.79	-63.09	158.27	689.11	1.10	1472.59	0.00	0.00	0.00	725.65	-113.50	1897.70	725.40	0.97	1919.80	567.35	-1.88	1748.92	578.70	27.34	1818.37	485.48	-295.03	79.27	1082.12	-309.22	77.65	498.31
6.90000	752.65	110.36	120.67	714.78	98.15	139.66	528.48	108.74	209.45	555.28	120.47	249.71	796.92	-15.67	111.44	757.47	-18.86	121.05	566.48	-62.73	122.88	565.71	-63.31	158.41	694.29	1.18	1472.75	0.00	0.00	0.00	729.86	-112.55	1898.64	729.95	2.33	1920.15	572.91	-1.41	1749.92	583.93	28.48	1818.24	484.95	-294.92	78.68	1082.54	-309.24	77.82	498.49
6.91000	779.09	111.95	120.55	739.46	99.76	137.29	550.13	111.11	198.58	575.13	121.97	239.90	796.96	-15.56	111.63	757.22	-18.85	121.19	566.47	-62.64	122.81	565.58	-63.32	158.50	700.16	1.46	1472.81	0.00	0.00	0.00	736.01	-110.97	1899.31	734.87	4.04	1920.25	578.41	-0.95	1750.93	589.32	29.74	1818.03	485.57	-294.58	78.71	1082.72	-308.84	78.00	498.59
6.92000	803.68	113.15	120.28	763.58	101.25	135.33	571.81	113.05	187.93	594.94	123.93	230.54	797.04	-16.06	112.22	756.90	-19.11	121.29	566.44	-62.71	122.85	565.38	-63.55	158.67	705.10	1.57	1472.93	0.00	0.00	0.00	739.56	-109.44	1900.20	741.06	5.73	1920.37	583.85	-0.50	1751.95	594.55	31.07	1817.74	485.56	-294.76	78.63	1082.60	-309.06	77.88	499.10
6.93000	829.13	114.89	121.21	787.82	102.04	134.41	593.41	115.38	178.02	614.94	125.87	221.63	796.11	-15.88	111.94	756.40	-19.32	121.44	566.46	-62.77	122.85	565.33	-63.45	158.75	710.66	1.69	1472.73	0.00	0.00	0.00	745.36	-108.14	1900.54	745.12	7.16	1920.70	589.23	-0.06	1752.97	599.92	32.48	1817.43	485.28	-295.03	78.61	1082.78	-308.91	77.75	498.57
6.94000	853.13	115.40	122.47	811.63	103.06	133.68	615.13	116.50	168.35	634.98	127.68	213.28	793.64	-16.15	113.92	756.03	-19.62	121.79	566.43	-62.77	122.88	565.27	-63.30	158.78	714.95	1.99	1472.60	0.00	0.00	0.00	750.60	-106.79	1900.99	751.71	8.65	1920.52	594.55	0.36	1753.99	605.38	33.90	1817.03	486.25	-294.91	78.91	1083.25	-308.59	78.19	498.72
6.95000	876.64	115.50	124.26	833.19	103.65	133.41	636.72	118.19	159.78	654.44	129.21	205.60	793.36	-16.65	114.58	755.74	-19.81	122.02	566.44	-62.74	122.84	565.15	-63.51	158.95	720.62	2.26	1472.36	0.00	0.00	0.00	755.29	-105.26	1901.34	756.91	9.89	1920.43	599.81	0.77	1755.02	610.77	35.42	1816.61	485.83	-294.70	78.92	1083.09	-308.65	78.11	498.72
6.96000	898.66	115.80	127.02	855.33	103.91	134.10	657.46	119.12	151.92	673.03	130.27	198.68	795.30	-16.77	115.76	756.89	-20.10	122.66	566.46	-62.75	122.84	565.09	-63.19	158.94	726.00	2.62	1472.07	0.00	0.00	0.00	760.20	-103.76	1901.63	761.93	11.16	1920.40	605.00	1.17	1756.05	616.22	36.99	1816.12	485.26	-294.95	78.75	1082.89	-308.53	78.12	498.43
6.97000	919.16	115.84	129.39	875.75	103.83	135.25	677.09	119.91	144.97	690.84	130.58	192.35	792.80	-17.42	115.81	756.38	-20.48	122.79	566.49	-62.62	122.80	565.14	-63.07	159.11	730.63	2.82	1471.71	0.00	0.00	0.00	765.86	-102.56	1901.56	766.38	12.83	1920.25	610.14	1.55	1757.09	621.67	38.66	1815.49	485.90	-294.53	79.08	1083.53	-308.64	78.07	498.39
6.98000	939.28	115.41	132.76	896.54	101.47	134.74	695.57	120.33	138.98	707.45	131.01	187.05	793.62	-17.40	116.27	757.22	-20.75	123.14	566.55	-62.71	122.85	565.13	-62.76	159.14	737.02	3.32	1471.22	0.00	0.00	0.00	769.89	-101.05	1901.74	771.68	14.51	1919.81	615.22	1.92	1758.13	627.15	40.16	1814.89	486.37	-294.53	79.21	1083.01	-308.69	77.88	498.16
6.99000	955.99	114.84	135.82	913.89	101.85	136.93	712.59	120.24	133.75	722.87	130.99	182.50	794.38	-17.29	116.34	757.44	-21.27	123.41	566.55	-62.81	122.89	565.02	-62.88	159.43	740.73	3.65	1470.80	0.00	0.00	0.00	774.56	-99.72	1901.53	776.31	16.34	1919.35	620.23	2.28	1759.17	632.62	41.71	1814.29	486.06	-294.53	79.12	1082.54	-308.44	77.75	498.24
7.00000	972.23	114.79	139.18	930.18	102.23	139.28	728.16	119.52	129.16	736.91	130.37	178.64	792.04	-17.89	116.00	757.11	-21.56	123.46	566.57	-62.87	122.93	565.07	-62.58	159.54	745.70	4.25	1470.21	0.00	0.00	0.00	780.32	-98.00	1901.24	782.00	17.75	1918.77	625.19	2.61	1760.21	637.98	43.33	1813.70	485.08	-294.46	78.80	1082.68	-308.36	77.79	498.23
7.01000	984.58	114.80	140.78	943.47	102.52	140.80	742.02	118.36	125.22	749.42	129.66	175.44	792.53	-17.51	115.92	757.52	-22.19	123.67	566.63	-62.63	122.82	565.13	-62.40	159.71	750.17	4.88	1469.81	0.00	0.00	0.00	784.60	-96.39	1901.03	787.47	19.21	1918.16	630.08	2.94	1761.26	643.27	44.65	1813.16	485.11	-294.62	78.81	1083.21	-308.36	77.95	498.48
7.02000	997.78	114.74	142.81	955.30	102.54	141.52	754.24	116.56	121.90	760.43	128.38	172.62	793.09	-17.64	115.99	757.53	-22.57	123.64	566.63	-62.76	122.89	565.18	-62.47	160.03	755.29	5.50	1469.26	0.00	0.00	0.00	790.08	-95.19	1900.46	791.87	21.29	1917.50	634.91	3.24	1762.30	648.39	46.60	1812.55	486.03	-294.51	78.99	1083.05	-308.45	77.89	499.38
7.03000	1007.85	114.54	142.94	965.66	101.89	141.93	765.06	114.35	123.37	770.12	126.64	170.80	793.90	-17.32	115.85	757.41	-22.28	123.31	566.68	-62.85	122.97	565.29	-62.51	160.34	760.64	6.17	1468.78	0.00	0.00	0.00	795.08	-93.31	1900.10	797.04	22.62	1916.97	639.68	3.52	1763.34	653.37	48.67	1811.99	485.28	-294.71	78.74	1082.87	-308.26	77.80	499.02
7.04000	1015.36	114.55	140.13	972.55	100.74	139.89	773.45	112.90	123.98	778.14	124.87	169.58	795.88	-17.54	116.33	757.92	-22.59	123.52	566.75	-62.83	123.02	565.43	-62.50	160.69	764.85	6.89	1468.23	0.00	0.00	0.00	799.98	-91.40	1899.49	801.89	24.40	1916.22	644.39	3.79	1764.38	658.35	50.40	1811.52	485.91	-294.51	78.96	1083.09	-308.27	77.74	498.49
7.05000	1021.09	114.10	135.24	977.46	100.06	137.40	777.82	112.96	123.20	784.49	122.96	168.46	795.29	-17.63	116.05	757.70	-22.51	123.30	566.85	-62.60	123.03	565.58	-62.46	161.02	769.30	7.75	1467.80	0.00	0.00	0.00	804.27	-89.71	1899.11	807.23	26.44	1915.29	649.04	4.04	1765.42	663.25	52.26	1811.07	486.60	-294.55	79.19	1083.63	-308.12	77.97	498.79
7.06000	1022.12	112.55	126.87	979.33	98.93	131.09	778.47	113.60	122.70	788.11	121.33	167.80	793.39	-18.05	115.55	758.62	-22.64	123.60	566.91	-62.56	123.20	565.77	-62.19	161.31	773.75	8.64	1467.39	0.00	0.00	0.00	809.04	-87.89	1898.59	813.20	27.95	1914.53	653.63	4.26	1766.45	667.98	54.49	1810.66	485.67	-294.40	78.85	1082.96	-308.44	77.68	498.98
7.07000	1023.22	110.01	118.87	980.66	97.10	124.69	779.00	112.86	122.80	788.36	120.03	167.31	794.30	-17.49	115.50	757.61	-22.57	123.11	567.01	-62.33	123.45	565.98	-61.86	161.65	779.58	9.72	1466.94	0.00	0.00	0.00	813.83	-85.90	1898.09	817.39	29.96	1914.04	658.15	4.47	1767.48	672.67	56.78	1810.24	485.75	-294.79	78.89	1082.39	-309.00	77.33	499.03
7.08000	1022.60	110.97	118.20	981.71	95.68	123.06	779.20	111.77	122.56	787.68	119.22	166.70	795.34	-17.68	115.81	759.17	-22.46	123.57	567.11	-62.07	123.85	566.23	-61.75	162.22	783.59	10.77	1466.59	0.00	0.00	0.00	818.22	-84.02	1897.69	821.17	31.76	1913.62	662.62	4.66	1768.51	677.34	59.18	1809.81	486.15	-294.59	79.09	1082.19	-308.45	77.43	499.04
7.09000	1022.72	109.91	119.65	980.70	96.72	126.15	779.06	111.89	122.68	787.67	118.95	166.62	795.49	-17.86	115.97	758.83	-22.32	123.23	567.26	-61.64	124.27	566.53	-62.07	163.00	789.15	11.72	1466.33	0.00	0.00	0.00	821.96	-81.93	1897.54	825.46	33.82	1913.20	667.02	4.82	1769.53	682.06	61.22	1809.52	485.77	-294.26	79.12	1082.66	-308.13	77.63	498.85
7.10000	1023.63	110.86	116.95	980.87	96.83	124.60	779.16	112.43	122.17	788.60	118.91	166.55	793.77	-18.08	115.32	758.59	-22.51	123.07	567.47	-61.19	124.90	567.02	-61.83	163.86	792.59	12.78	1466.14	0.00	0.00	0.00	824.79	-79.92	1897.69	830.60	35.69	1912.89	671.36	4.96	1770.55	686.69	63.90	1809.23	484.62	-294.48	78.87	1082.84	-308.14	77.71	498.84
7.11000	1024.47	111.27	114.88	981.84	97.23	123.34	779.64	112.75	121.72	790.21	119.52	166.41	794.10	-18.20	115.31	758.71	-22.23	122.90	567.78	-60.70	125.78	567.55	-61.86	164.98	797.05	13.80	1465.99	0.00	0.00	0.00	829.61	-77.75	1897.75	835.47	37.70	1912.83	675.64	5.08	1771.56	691.32	66.09	1809.11	484.87	-294.40	78.96	1082.87	-308.07	77.70	499.39
7.12000	1025.34	110.45	113.78	983.91	96.10	121.26	779.79	113.21	121.60	791.29	119.97	166.39	794.89	-18.04	115.32	759.04	-22.25	122.95	568.23	-60.11	127.05	568.27	-61.44	166.18	800.96	15.03	1466.05	0.00	0.00	0.00	833.96	-75.57	1898.03	840.05	39.84	1912.95	679.85	5.17	1772.57	695.88	68.51	1809.09	484.38	-294.48	78.78	1083.66	-308.16	77.87	499.13
7.13000	1025.73	111.78	112.46	984.21	96.78	120.34	780.01	113.59	121.49	791.62	120.75	166.35	796.24	-18.24	115.67	758.90	-22.20	122.77	568.74	-59.73	128.86	569.20	-61.15	167.86	805.03	16.07	1466.08	0.00	0.00	0.00	838.59	-73.26	1898.32	844.58	41.75	1913.13	684.01	5.24	1773.57	700.37	71.04	1809.10	485.43	-294.25	79.11	1083.79	-308.14	78.06	498.64
7.14000	1025.97	110.90	111.95	985.02	97.73	120.27	780.10	114.19	121.27	792.01	121.73	166.30	795.90	-17.64	115.14	758.68	-22.26	122.70	569.47	-59.42	131.45	570.47	-61.15	170.19	808.91	17.15	1466.31	0.00	0.00	0.00	842.86	-71.33	1898.59	849.07	44.47	1913.16	688.10	5.28	1774.56	704.77	73.59	1809.09	485.73	-294.33	79.35	1083.38	-307.86	77.98	498.55
7.15000	1025.66	111.69	110.58	985.12	98.56	120.04	780.23	114.53	121.11	792.15	122.20	166.18	794.76	-17.97	114.73	759.42	-21.99	122.48	570.40	-59.53	134.86	572.18	-61.03	172.95	813.57	18.33	1466.67	0.00	0.00	0.00	847.63	-68.89	1898.89	852.79	46.38	1913.50	692.13	5.30	1775.54	709.08	75.72	1809.22	486.17	-294.08	79.53	1083.29	-307.81	77.93	498.75
7.16000	1025.99	111.70	110.60	985.28	98.65	119.76	780.29	114.88	121.09	792.15	122.56	166.15	794.74	-17.99	114.77	759.95	-21.92	122.31	571.43	-59.69	138.59	574.55	-61.54	176.72	818.70	19.46	1466.99	0.00	0.00	0.00	851.62	-66.81	1899.46	856.56	48.93	1913.81	696.10	5.29	1776.51	713.37	78.04	1809.36	485.41	-293.84	79.48	1082.77	-308.36	77.59	498.67
7.17000	1025.77	111.41	110.18	985.65	98.91	119.68	780.45	114.83	121.02	792.26	122.61	166.09	796.17	-17.87	115.10	760.39	-22.07	122.09	572.82	-59.96	142.61	577.44	-62.82	181.31	822.33	20.40	1467.40	0.00	0.00	0.00	855.55	-64.52	1899.99	860.96	50.75	1914.10	700.00	5.25	1777.47	717.54	80.09	1809.53	484.98	-294.28	79.24	1082.68	-308.33	77.72	498.96
7.18000	1027.52	111.79	110.56	985.04	99.16	119.36	780.53	115.07	121.14	792.35	122.37	166.03	796.93	-18.39	115.49	759.29	-22.57	121.58	575.04	-59.85	147.16	580.94	-64.08	186.36	826.70	21.25	1467.87	0.00	0.00	0.00	859.35	-62.45	1900.65	865.41	53.32	1914.19	703.85	5.19	1778.42	721.60	82.41	1809.63	484.95	-294.11	79.27	1082.95	-308.14	77.72	498.95
7.19000	1027.08	111.83	109.82	984.92	99.17	119.20	780.65	114.77	121.08	792.41	121.96	165.86	796.61	-18.53	115.40	760.18	-22.50	121.64	578.38	-60.18	152.81	585.03	-66.42	192.24	831.29	21.98	1468.17	0.00	0.00	0.00	862.44	-60.52	1901.36	869.62	55.36	1914.39	707.63	5.10	1779.36	725.70	84.09	1809.76	485.16	-293.70	79.53	1083.11	-308.16	77.80	498.35
7.20000	1026.47	111.49	109.53	984.86	99.19	119.32	780.82	114.51	121.03	792.48	121.46	165.68	797.76	-19.61	116.03	761.77	-23.20	122.23	581.45	-61.23	158.04	589.58	-69.72	198.77	837.70	22.46	1468.48	0.00	0.00	0.00	865.93	-58.60	1901.92	872.52	57.17	1914.81	711.35	4.98	1780.29	729.69	85.91	1809.75	485.09	-293.57	79.64	1083.54	-307.86	77.96	499.28
7.21000	1027.33	111.94	109.67	985.38	99.62	119.26	780.88	114.51	121.03	792.57	121.48	165.64	797.47	-20.72	115.74	763.34	-23.77	122.40	584.69	-62.56	163.20	594.60	-72.83	205.01	842.11	22.90	1468.67	0.00	0.00	0.00	870.69	-56.45	1902.52	877.08	59.28	1914.77	715.00	4.83	1781.21	733.76	87.58	1809.68	485.11	-293.83	79.50	1083.08	-307.82	77.92	499.24
7.22000	1027.22	111.90	109.82	985.40	99.70	119.09	780.92	114.48	121.01	792.57	121.44	165.49	799.54	-22.32	116.21	765.30	-25.03	123.11	588.12	-63.76	167.80	599.81	-75.57	210.78	847.11	23.44	1468.73	0.00	0.00	0.00	874.03	-54.46	1903.01	880.08	61.05	1915.00	718.60	4.65	1782.11	737.80	89.21	1809.55	485.69	-293.60	79.85	1082.70	-307.66	78.03	498.93
7.23000	1027.35	112.21	109.52	985.76	99.85	118.96	780.87	114.79	121.08	792.51	121.54	165.37	801.25	-24.50	116.67	767.01	-27.23	122.48	591.72	-64.91	171.86	605.18	-78.31	216.16	851.27	23.98	1468.72	0.00	0.00	0.00	877.32	-53.18	1903.57	884.19	62.93	1915.06	722.13	4.43	1783.00	741.81	90.55	1809.47	485.78	-293.76	79.81	1082.44	-307.76	77.83	498.61
7.24000	1025.62	112.30	108.94	985.67	100.35	118.92	780.94	114.73	120.97	792.45	121.96	165.43	805.33	-28.43	118.24	771.19	-29.99	124.26	596.18	-65.82	175.40	610.64	-79.95	220.54	854.83	24.47	1468.83	0.00	0.00	0.00	880.74	-52.30	1904.00	887.75	64.19	1915.29	725.60	4.19	1783.88	745.73	92.06	1809.38	485.95	-294.11	79.82	1082.04	-307.76	77.82	499.06
7.25000	1027.61	112.55	109.41	985.66	100.26	118.69	780.93	114.70	120.94	792.43	121.94	165.36	811.31	-31.70	119.60	775.89	-33.08	128.06	602.38	-67.43	178.74	616.93	-81.67	224.13	858.78	24.90	1468.96	0.00	0.00	0.00	884.53	-51.09	1904.48	891.87	64.88	1915.71	729.00	3.91	1784.74	749.61	93.58	1809.41	485.20	-293.70	79.67	1082.19	-308.15	77.81	500.26
7.26000	1026.70	111.81	108.90	985.11	100.35	118.38	780.92	114.86	121.02	792.39	121.77	165.29	818.59	-35.12	121.21	784.22	-36.07	130.62	609.83	-69.49	181.49	624.32	-83.29	226.82	863.68	25.39	1469.38	0.00	0.00	0.00	887.33	-50.08	1905.07	895.03	66.39	1916.05	732.34	3.60	1785.58	753.54	94.67	1809.66	485.64	-293.54	79.69	1082.86	-307.83	78.00	499.75
7.27000	1026.81	112.66	109.28	985.00	100.36	118.13	780.92	114.86	121.05	792.31	121.84	165.34	827.69	-38.94	122.64	791.63	-39.92	131.86	618.28	-71.74	183.62	632.49	-84.75	228.45	867.39	25.71	1469.94	0.00	0.00	0.00	890.97	-49.44	1905.75	899.10	67.40	1916.45	735.62	3.26	1786.41	757.38	95.68	1810.09	485.22	-293.75	79.56	1082.83	-307.97	77.97	499.00
7.28000	1027.00	112.22	108.75	986.35	100.50	118.58	780.95	115.00	121.17	792.26	121.83	165.49	837.31	-43.18	122.72	802.75	-43.90	133.01	627.53	-74.24	184.63	641.49	-85.94	228.92	870.88	26.10	1470.66	0.00	0.00	0.00	894.58	-48.77	1906.34	902.07	67.38	1917.37	738.84	2.88	1787.22	761.12	96.08	1810.80	485.53	-293.44	79.81	1083.11	-307.73	78.22	499.14
7.29000	1027.06	112.59	108.90	985.85	100.61	118.25	780.97	114.90	121.16	792.25	121.47	165.52	849.57	-48.32	123.09	813.49	-48.95	133.36	637.34	-76.71	184.21	651.06	-87.41	228.37	874.39	26.65	1471.52	0.00	0.00	0.00	897.65	-48.55	1907.02	906.81	67.75	1917.98	741.99	2.47	1788.02	764.78	96.66	1811.55	485.19	-293.69	79.76	1082.96	-307.71	78.25	498.39
7.30000	1027.30	111.96	108.99	985.52	100.30	118.13	780.98	114.88	121.23	792.21	121.16	165.67	861.21	-55.35	123.61	826.09	-54.59	133.89	648.15	-79.03	182.54	661.23	-89.08	226.87	878.10	27.26	1472.41	0.00	0.00	0.00	901.87	-48.35	1907.63	910.90	67.88	1918.76	745.08	2.03	1788.79	768.29	97.11	1812.37	483.80	-294.01	79.23	1082.60	-307.80	78.06	498.00
7.31000	1027.06	112.50	108.73	985.51	99.98	118.02	781.04	114.75	121.30	792.14	120.94	165.80	875.01	-62.25	124.40	838.63	-60.68	133.88	659.78	-81.64	179.91	672.10	-90.19	223.98	881.55	27.93	1473.35	0.00	0.00	0.00	905.13	-48.33	1908.28	913.21	67.73	1919.80	748.11	1.54	1789.55	771.73	97.16	1813.32	485.53	-293.78	79.83	1082.08	-308.04	78.00	498.01
7.32000	1027.39	112.05	108.75	985.92	100.15	118.02	781.08	114.66	121.34	792.11	120.66	165.94	889.28	-69.22	125.10	853.03	-66.27	133.78	672.17	-84.59	176.51	683.57	-91.48	220.20	885.05	28.83	1474.18	0.00	0.00	0.00	908.23	-48.63	1908.71	917.07	67.15	1920.60	751.07	1.02	1790.29	775.03	97.15	1814.25	485.09	-293.57	79.73	1082.58	-307.84	78.21	498.32
7.33000	1026.95	112.28	109.06	985.79	99.99	118.01	781.06	114.73	121.47	792.01	120.53	166.07	906.05	-75.05	124.40	868.54	-71.73	133.90	685.36	-87.41	172.21	695.84	-92.85	215.49	887.14	29.58	1475.00	0.00	0.00	0.00	911.24	-49.34	1909.14	920.30	66.64	1921.47	753.97	0.46	1791.01	778.14	96.79	1815.25	485.44	-294.04	79.71	1082.60	-307.87	78.29	499.10
7.34000	1027.13	112.32	108.79	985.77	99.90	117.96	781.09	114.67	121.52	791.88	120.55	166.25	922.83	-80.69	125.07	883.55	-76.94	133.61	699.20	-90.57	167.41	708.75	-93.74	209.75	890.44	30.40	1475.65	0.00	0.00	0.00	915.28	-49.77	1909.39	923.01	66.50	1922.06	756.80	-0.13	1791.70	781.14	96.65	1816.10	484.77	-294.46	79.47	1082.86	-308.09	78.31	499.58
7.35000	1027.98	112.28	109.17	985.23	100.30	118.15	781.11	114.75	121.58	791.78	120.38	166.33	937.94	-86.41	125.52	900.01	-81.95	133.75	713.80	-93.34	161.93	722.23	-95.33	203.84	892.84	31.22	1476.29	0.00	0.00	0.00	917.33	-50.75	1909.64	926.21	65.35	1922.71	759.58	-0.77	1792.38	784.01	96.21	1816.85	484.75	-294.13	79.49	1082.81	-307.83	78.45	499.31
7.36000	1026.62	112.05	109.02	985.34	99.93	118.17	781.11	114.72	121.61	791.68	120.20	166.44	955.34	-90.67	126.67	918.47	-86.09	133.37	728.98	-96.30	156.14	735.90	-97.75	197.81	895.98	31.74	1476.92	0.00	0.00	0.00	920.92	-51.51	1909.53	928.96	64.13	1923.26	762.29	-1.44	1793.03	786.73	95.55	1817.50	485.70	-293.87	79.90	1083.04	-307.79	78.23	498.80
7.37000	1028.37	112.34	109.36	985.79	100.21	118.12	781.18	114.35	121.55	791.68	120.02	166.52	971.77	-94.31	126.83	934.36	-88.91	132.64	744.63	-98.73	149.86	750.20	-100.11	191.56	898.47	32.10	1477.42	0.00	0.00	0.00	923.54	-52.26	1909.60	931.43	63.18	1923.62	764.93	-2.16	1793.66	789.35	95.22	1817.89	485.77	-294.01	79.99	1083.36	-308.02	78.21	498.47
7.38000	1028.67	112.38	109.73	985.70	100.07	118.46	781.15	114.61	121.75	791.66	119.70	166.56	987.75	-96.54	126.07	951.72	-90.51	131.66	760.65	-101.36	143.61	764.97	-102.95	185.56	901.38	32.53	1477.71	0.00	0.00	0.00	925.15	-53.41	1909.58	933.16	61.75	1924.21	767.51	-2.91	1794.27	791.96	94.27	1818.25	485.67	-294.20	79.82	1082.57	-308.42	78.01	498.59
7.39000	1026.07	112.70	108.91	985.85	100.16	118.23	781.24	114.31	121.71	791.59	119.42	166.62	1005.13	-97.00	124.50	968.27	-92.03	129.06	777.23	-104.32	137.35	780.44	-105.61	179.32	903.16	32.68	1477.84	0.00	0.00	0.00	926.98	-54.85	1909.24	936.26	60.78	1924.02	770.03	-3.71	1794.85	794.44	93.64	1818.37	485.84	-294.18	79.97	1082.38	-308.31	78.06	498.54
7.40000	1028.09	112.22	109.41	986.18	100.10	118.59	781.27	114.40	121.82	791.57	119.28	166.70	1023.45	-96.61	121.72	986.12	-92.89	127.19	794.11	-106.76	130.78	796.18	-108.48	173.29	906.72	32.78	1477.82	0.00	0.00	0.00	928.94	-56.25	1908.91	938.68	59.50	1923.96	772.48	-4.54	1795.41	796.80	92.72	1818.35	485.49	-294.26	79.79	1082.77	-308.28	78.45	498.82
7.41000	1027.75	112.62	109.39	986.02	99.98	118.64	781.31	114.22	121.85	791.63	119.20	166.73	1040.36	-96.00	115.18	1002.86	-91.61	124.51	808.32	-109.54	122.52	811.87	-110.95	167.58	909.59	32.82	1477.57	0.00	0.00	0.00	930.99	-57.52	1908.54	940.21	58.34	1923.89	774.87	-5.43	1795.94	799.00	92.15	1818.08	486.14	-294.15	79.82	1082.89	-308.02	78.56	499.40
7.42000	1028.02	112.62	109.58	986.48	100.09	118.68	781.40	114.19	121.83	791.67	119.03	166.74	1054.44	-95.94	111.02	1015.47	-92.63	122.48	821.10	-110.59	122.22	825.45	-112.33	163.92	912.90	32.80	1477.19	0.00	0.00	0.00	932.52	-58.88	1907.92	942.00	56.45	1923.84	777.20	-6.35	1796.45	801.20	90.85	1817.76	486.30	-293.92	79.94	1082.71	-308.56	78.27	499.64
7.43000	1027.42	112.78	109.21	986.41	99.86	118.65	781.47	114.01	121.76	791.81	119.06	166.80	1061.06	-96.51	109.76	1021.67	-93.31	121.54	827.36	-111.31	121.70	833.00	-112.65	162.48	916.12	32.48	1476.71	0.00	0.00	0.00	934.75	-60.39	1907.12	943.31	54.86	1923.78	779.46	-7.32	1796.93	803.29	89.97	1817.32	486.43	-293.68	80.08	1082.38	-307.69	78.27	500.03
7.44000	1027.55	112.91	109.29	985.97	99.71	118.51	781.38	114.18	121.79	791.96	118.91	166.88	1060.26	-96.05	110.33	1022.18	-93.06	121.61	827.27	-111.43	121.80	831.67	-111.76	162.77	918.38	32.16	1476.18	0.00	0.00	0.00	937.79	-61.49	1906.53	944.77	53.82	1923.62	781.65	-8.33	1797.38	805.36	89.09	1816.98	485.55	-294.23	79.66	1083.11	-307.86	78.45	499.16
7.45000	1027.34	112.69	109.29	986.27	99.80	118.49	781.23	114.30	121.90	791.81	118.85	167.06	1060.04	-95.21	111.61	1020.42	-92.60	121.82	826.37	-111.24	121.96	826.91	-110.68	164.44	921.16	31.64	1475.64	0.00	0.00	0.00	939.65	-63.11	1906.10	947.76	52.05	1923.67	783.78	-9.39	1797.81	807.40	88.08	1816.85	485.83	-294.18	79.77	1083.03	-308.19	78.31	498.32
7.46000	1027.39	112.22	108.97	986.27	100.02	118.54	781.33	114.19	121.91	792.07	118.55	167.21	1059.14	-95.71	111.50	1020.04	-92.73	121.98	826.10	-110.95	121.57	825.78	-110.13	165.18	923.38	31.19	1475.11	0.00	0.00	0.00	941.13	-64.52	1905.84	949.37	50.24	1923.93	785.85	-10.49	1798.20	809.39	86.67	1816.91	485.34	-293.89	79.70	1082.84	-308.43	78.24	498.54
7.47000	1028.62	112.71	109.32	986.39	99.85	118.58	781.36	114.29	122.13	792.21	118.56	167.46	1059.64	-95.62	111.01	1020.45	-92.98	121.84	826.35	-111.05	121.37	826.85	-110.21	164.64	926.39	30.66	1474.97	0.00	0.00	0.00	942.80	-66.53	1905.30	950.36	48.73	1924.31	787.85	-11.64	1798.57	811.17	85.72	1816.92	485.67	-294.07	79.86	1082.68	-308.39	78.11	499.11
7.48000	1028.19	112.24	109.34	987.06	99.59	118.78	781.44	114.14	122.17	792.46	118.33	167.63	1059.66	-95.49	110.83	1020.23	-92.96	121.42	826.36	-111.08	121.37	827.08	-109.71	163.80	928.82	30.02	1475.06	0.00	0.00	0.00	943.95	-67.74	1905.05	952.31	46.84	1924.50	789.79	-12.84	1798.91	812.99	84.53	1817.09	485.94	-294.12	79.89	1082.36	-308.59	77.85	498.07
7.49000	1028.32	112.23	109.16	986.19	99.86	118.69	781.46	114.19	122.37	792.54	118.46	167.99	1060.14	-95.54	111.00	1020.51	-92.91	121.37	826.35	-111.12	121.43	826.62	-109.79	163.89	930.89	29.34	1475.43	0.00	0.00	0.00	946.76	-69.26	1904.55	953.30	45.62	1924.78	791.67	-14.09	1799.22	814.80	82.94	1817.51	486.80	-294.01	80.06	1083.22	-308.47	78.07	499.28
7.50000	1027.48	111.94	109.06	986.47	99.84	118.64	781.61	113.89	122.47	792.81	118.45	168.34	1060.05	-95.52	111.03	1021.71	-93.10	121.68	826.46	-111.05	121.41	826.81	-109.64	163.90	933.58	28.70	1475.91	0.00	0.00	0.00	948.31	-70.86	1904.30	955.94	43.17	1925.26	793.48	-15.38	1799.49	816.50	81.52	1818.04	486.45	-294.30	79.87	1082.47	-308.33	77.93	498.69
7.51000	1026.94	112.14	109.33	986.73	99.76	118.70	781.61	113.96	122.86	793.04	118.26	168.75	1060.14	-95.98	110.64	1021.17	-92.93	121.23	826.54	-110.97	121.38	827.05	-109.64	163.84	934.97	28.14	1476.49	0.00	0.00	0.00	950.48	-72.57	1903.84	957.60	41.64	1925.60	795.22	-16.72	1799.74	818.02	80.16	1818.65	486.37	-293.91	79.89	1082.50	-308.37	77.86	499.53
7.52000	1028.29	112.21	109.49	986.84	99.55	118.87	781.79	113.59	123.06	793.23	118.37	169.26	1059.85	-95.85	110.57	1021.07	-92.89	121.16	826.57	-110.91	121.34	826.95	-109.68	163.90	938.17	27.82	1477.21	0.00	0.00	0.00	952.12	-74.11	1903.47	959.31	40.58	1925.74	797.12	-17.81	1799.85	819.51	78.74	1819.30	486.10	-293.90	79.90	1082.25	-308.56	77.74	499.05
7.53000	1028.39	112.43	109.54	987.46	99.91	119.19	781.83	113.54	123.38	793.45	118.12	169.64	1059.54	-95.96	110.56	1021.78	-92.99	121.27	826.57	-110.97	121.34	826.81	-109.76	164.01	939.36	27.32	1478.00	0.00	0.00	0.00	954.82	-75.38	1903.05	960.75	39.04	1925.96	798.86	-18.96	1800.03	820.88	77.32	1819.95	487.01	-293.78	80.23	1082.42	-308.33	77.92	499.21
7.54000	1028.50	111.93	109.66	986.97	99.36	119.14	781.93	113.37	123.63	793.62	118.19	170.06	1059.76	-95.79	110.37	1021.36	-93.18	121.17	826.58	-111.09	121.38	826.81	-109.55	163.97	941.14	27.06	1478.55	0.00	0.00	0.00	956.69	-76.61	1902.66	961.92	37.67	1926.22	800.46	-20.41	1800.28	822.12	75.80	1820.61	486.54	-294.03	79.99	1082.70	-308.46	78.14	498.84
7.55000	1026.90	111.80	108.91	986.83	99.58	119.02	781.99	113.31	123.95	793.79	118.17	170.46	1059.61	-95.71	110.31	1021.04	-93.23	121.09	826.63	-110.99	121.37	826.65	-109.83	164.22	942.70	26.92	1479.07	0.00	0.00	0.00	958.18	-77.93	1902.41	964.20	36.37	1926.19	801.99	-21.77	1800.60	823.34	74.40	1821.18	485.81	-293.90	79.86	1082.96	-308.31	78.19	498.12
7.56000	1027.02	111.86	109.44	986.60	99.65	119.12	782.09	113.01	124.11	793.96	118.06	170.77	1060.51	-95.78	110.56	1020.81	-93.01	120.82	826.62	-110.91	121.36	826.53	-109.55	164.20	943.67	26.71	1479.55	0.00	0.00	0.00	959.83	-79.24	1902.13	966.16	35.08	1926.16	803.40	-23.28	1800.91	824.58	72.66	1821.76	487.19	-293.93	80.18	1082.51	-308.02	78.13	498.47
7.57000	1027.49	112.08	109.44	986.20	99.43	118.91	782.14	112.89	124.36	794.08	117.95	171.06	1059.77	-95.40	110.37	1020.88	-93.18	120.84	826.64	-110.89	121.36	826.54	-109.04	164.04	945.98	26.41	1479.99	0.00	0.00	0.00	961.35	-80.45	1902.00	967.66	33.79	1926.22	804.78	-24.49	1801.18	825.71	71.38	1822.19	486.24	-293.98	79.89	1082.91	-308.27	78.13	499.08
7.58000	1027.53	112.39	109.28	987.07	99.17	119.04	782.24	112.72	124.61	794.25	117.72	171.28	1059.33	-95.81	110.12	1021.38	-93.25	121.08	826.62	-110.88	121.33	826.37	-109.48	164.14	946.83	25.97	1480.42	0.00	0.00	0.00	963.02	-81.55	1901.87	968.66	32.66	1926.29	806.06	-25.63	1801.43	826.76	70.07	1822.51	486.08	-293.93	79.83	1082.42	-308.35	77.99	499.11
7.59000	1027.56	111.97	109.24	986.43	99.37	119.06	782.32	112.53	124.82	794.33	117.56	171.52	1060.22	-95.51	110.61	1021.48	-93.12	121.08	826.59	-111.04	121.38	826.24	-109.54	164.15	948.93	25.47	1480.65	0.00	0.00	0.00	964.24	-82.46	1901.94	968.86	31.84	1926.53	807.26	-26.72	1801.54	827.83	68.90	1822.68	486.46	-293.98	79.90	1082.25	-308.56	77.96	499.05
7.60000	1027.22	112.13	109.10	986.77	99.56	119.21	782.36	112.44	125.03	794.44	117.35	171.64	1059.94	-95.76	110.44	1021.52	-93.23	120.99	826.56	-110.96	121.29	826.19	-109.38	164.06	950.66	24.89	1480.72	0.00	0.00	0.00	965.13	-83.64	1901.90	970.94	30.72	1926.34	808.42	-27.87	1801.55	828.91	67.91	1822.68	486.23	-294.06	79.91	1082.30	-308.50	77.84	499.23
7.61000	1028.47	111.98	109.28	986.94	99.60	119.16	782.40	112.35	125.24	794.50	117.22	171.82	1059.77	-95.96	110.28	1021.03	-93.10	120.78	826.54	-111.13	121.32	825.98	-109.48	164.04	953.51	24.37	1480.87	0.00	0.00	0.00	966.01	-84.63	1901.93	971.73	29.11	1926.62	809.47	-28.67	1801.43	830.03	66.97	1822.61	485.50	-294.47	79.56	1082.36	-308.14	78.16	498.90
7.62000	1027.92	112.05	109.39	987.44	99.13	119.17	782.44	112.20	125.33	794.56	117.05	171.93	1060.42	-95.37	110.70	1021.71	-93.14	121.02	826.52	-111.06	121.26	825.96	-109.24	163.91	954.00	23.58	1480.78	0.00	0.00	0.00	967.61	-85.50	1901.85	973.27	28.37	1926.64	810.46	-29.50	1801.20	831.13	66.12	1822.52	485.72	-294.40	79.66	1082.30	-308.27	77.89	499.41
7.63000	1028.61	112.12	109.74	986.71	99.23	118.94	782.49	111.90	125.33	794.57	117.00	171.98	1059.83	-95.84	110.43	1020.69	-93.17	120.77	826.54	-110.85	121.10	825.80	-109.38	163.88	955.72	22.85	1480.67	0.00	0.00	0.00	966.88	-86.74	1902.14	973.70	27.14	1926.91	811.47	-30.22	1800.87	832.20	65.38	1822.30	485.77	-294.12	79.84	1082.52	-308.25	77.94	499.01
7.64000	1026.86	112.27	108.82	986.46	99.18	119.14	782.51	112.01	125.44	794.59	116.79	172.00	1060.16	-95.45	110.82	1020.98	-93.15	120.82	826.46	-111.01	121.10	825.68	-109.32	163.75	957.41	22.18	1480.55	0.00	0.00	0.00	966.80	-87.58	1902.37	974.38	25.88	1927.04	812.46	-30.80	1800.48	833.26	64.90	1822.00	485.96	-294.17	79.79	1083.42	-308.63	78.11	499.12
7.65000	1027.95	112.51	109.85	986.36	99.33	119.02	782.58	111.75	125.40	794.53	116.74	172.05	1060.34	-95.39	110.60	1021.03	-93.17	120.84	826.44	-110.99	121.04	825.58	-109.67	163.81	959.02	21.41	1480.35	0.00	0.00	0.00	968.74	-88.52	1902.25	974.59	25.12	1927.35	813.48	-31.30	1800.01	834.30	64.32	1821.67	486.08	-294.18	79.81	1082.98	-308.60	78.04	498.84
7.66000	1027.96	112.25	109.69	986.24	99.28	118.94	782.56	111.74	125.43	794.57	116.47	172.02	1059.49	-95.89	110.15	1020.49	-93.13	120.69	826.42	-110.97	121.01	825.51	-109.65	163.76	960.88	20.61	1480.17	0.00	0.00	0.00	969.30	-89.34	1902.27	975.48	23.91	1927.57	814.48	-31.81	1799.53	835.42	63.75	1821.29	485.61	-294.27	79.74	1082.64	-308.55	78.02	498.74
7.67000	1028.68	111.75	109.60	987.85	99.24	119.36	782.55	111.58	125.38	794.45	116.69	172.11	1060.29	-95.72	110.64	1019.98	-93.26	120.49	826.38	-111.14	121.06	825.45	-109.58	163.70	962.36	19.74	1480.09	0.00	0.00	0.00	969.45	-90.21	1902.38	974.74	23.44	1927.74	815.53	-32.18	1799.04	836.50	63.29	1820.89	486.90	-293.93	80.01	1082.75	-308.54	78.06	498.85
7.68000	1027.31	112.12	109.15	986.90	99.04	119.28	782.60	111.52	125.36	794.44	116.58	172.07	1060.83	-95.72	110.80	1020.58	-93.36	120.80	826.37	-111.11	121.03	825.43	-109.24	163.55	964.46	19.09	1480.04	0.00	0.00	0.00	969.74	-90.96	1902.49	976.37	22.52	1927.81	816.55	-32.73	1798.52	837.61	62.54	1820.57	485.26	-294.29	79.53	1082.34	-308.58	77.74	498.22
7.69000	1029.27	111.98	110.14	986.16	99.35	118.96	782.61	111.40	125.31	794.43	116.48	172.08	1060.30	-95.88	110.60	1020.20	-93.34	120.59	826.35	-111.07	121.00	825.40	-109.42	163.59	966.39	18.46	1479.87	0.00	0.00	0.00	971.01	-91.82	1902.43	976.65	21.76	1927.99	817.60	-33.29	1798.01	838.69	62.08	1820.23	485.79	-294.25	79.72	1082.39	-308.80	77.79	498.36
7.70000	1027.84	112.47	109.94	986.71	99.17	119.27	782.58	111.56	125.38	794.40	116.45	172.10	1061.00	-95.70	110.67	1021.00	-93.18	120.77	826.39	-111.00	120.97	825.35	-109.48	163.61	967.33	17.86	1479.70	0.00	0.00	0.00	971.44	-92.59	1902.48	976.91	20.71	1928.34	818.69	-33.83	1797.59	839.73	61.51	1819.91	486.70	-293.85	80.06	1081.99	-308.36	77.97	498.59
7.71000	1028.31	112.01	109.57	986.99	99.06	119.24	782.58	111.56	125.37	794.40	116.52	172.18	1059.55	-95.75	110.40	1021.40	-93.21	120.99	826.36	-111.02	120.97	825.34	-109.34	163.63	969.73	17.30	1479.57	0.00	0.00	0.00	972.93	-93.24	1902.40	978.24	20.06	1928.33	819.83	-34.38	1797.22	840.76	60.89	1819.64	485.75	-293.73	79.75	1082.83	-307.96	78.25	499.60
7.72000	1027.88	111.75	109.69	987.15	99.14	119.50	782.57	111.72	125.46	794.39	116.30	172.14	1059.92	-95.57	110.60	1020.06	-93.18	120.51	826.35	-111.00	120.98	825.29	-109.47	163.69	971.04	16.91	1479.39	0.00	0.00	0.00	972.67	-93.76	1902.59	978.85	20.12	1928.30	820.97	-35.07	1796.83	841.79	60.45	1819.35	486.03	-294.05	79.81	1082.93	-308.45	78.05	499.54
7.73000	1028.63	111.82	109.82	986.02	99.10	119.02	782.64	111.49	125.41	794.40	116.39	172.21	1060.29	-95.91	110.52	1021.60	-93.15	121.02	826.37	-111.00	120.99	825.30	-109.43	163.71	971.92	16.38	1479.26	0.00	0.00	0.00	973.51	-94.23	1902.54	979.85	19.28	1928.39	822.17	-35.74	1796.51	842.84	59.39	1819.24	485.70	-294.25	79.68	1082.68	-308.25	77.99	499.50
7.74000	1027.60	112.19	109.33	985.95	98.98	118.98	782.59	111.54	125.47	794.44	116.15	172.18	1060.04	-95.56	110.69	1020.37	-93.03	120.56	826.35	-111.21	121.08	825.33	-109.28	163.69	974.18	16.11	1479.08	0.00	0.00	0.00	976.06	-94.72	1902.26	980.87	18.59	1928.40	823.39	-36.33	1796.30	843.89	58.74	1819.04	485.07	-294.19	79.54	1082.65	-308.31	77.99	499.27
7.75000	1027.70	112.03	109.73	986.76	99.21	119.30	782.63	111.38	125.48	794.44	116.21	172.24	1060.30	-95.54	110.65	1020.33	-93.28	120.62	826.38	-111.17	121.10	825.39	-109.16	163.66	974.93	15.61	1479.00	0.00	0.00	0.00	976.98	-95.26	1902.25	981.89	17.80	1928.55	824.61	-37.11	1796.08	844.92	58.13	1818.90	485.44	-294.25	79.70	1082.84	-308.41	77.97	498.06
7.76000	1026.60	112.11	109.06	986.61	98.94	119.00	782.72	111.02	125.44	794.41	116.19	172.36	1059.87	-95.54	110.32	1020.32	-93.17	120.54	826.39	-111.01	121.02	825.34	-109.27	163.73	976.32	15.26	1479.02	0.00	0.00	0.00	977.72	-96.00	1902.13	982.39	17.51	1928.42	825.85	-37.87	1795.89	845.90	57.61	1818.79	485.10	-294.31	79.53	1082.43	-308.37	77.81	498.89
7.77000	1027.66	112.20	109.47	986.05	99.36	119.08	782.72	111.26	125.68	794.45	116.00	172.42	1060.07	-95.85	110.38	1021.51	-93.10	120.95	826.37	-111.19	121.11	825.36	-109.54	163.85	977.51	14.90	1478.95	0.00	0.00	0.00	978.97	-96.55	1902.14	983.65	17.41	1928.34	827.12	-38.38	1795.79	847.03	56.76	1818.78	485.30	-294.15	79.60	1082.40	-308.52	77.82	499.09
7.78000	1028.02	112.32	109.35	986.76	99.16	119.20	782.79	111.04	125.72	794.49	115.92	172.51	1059.48	-95.58	110.37	1020.54	-93.35	120.64	826.40	-111.08	121.07	825.47	-109.22	163.76	978.81	14.47	1478.90	0.00	0.00	0.00	980.69	-96.88	1901.93	985.97	16.19	1928.28	828.40	-39.14	1795.69	848.06	56.30	1818.69	484.89	-294.49	79.39	1081.98	-308.63	77.59	498.72
7.79000	1026.90	112.01	109.48	987.00	98.98	119.45	782.84	110.96	125.80	794.46	115.89	172.59	1060.16	-95.40	110.50	1021.84	-92.99	120.90	826.41	-111.07	121.08	825.45	-109.61	163.97	979.68	14.20	1478.91	0.00	0.00	0.00	981.98	-97.20	1901.79	986.62	15.75	1928.22	829.70	-39.88	1795.61	849.24	55.46	1818.73	486.16	-294.12	79.88	1082.36	-308.81	77.82	499.02
7.80000	1027.33	111.61	109.21	986.70	98.99	119.27	782.88	110.87	125.86	794.48	115.72	172.65	1059.40	-95.31	110.43	1021.21	-93.23	120.79	826.46	-111.04	121.09	825.56	-109.34	163.87	981.53	13.82	1478.90	0.00	0.00	0.00	982.73	-97.97	1901.65	988.01	15.41	1928.23	831.04	-40.44	1795.57	850.48	54.42	1818.79	485.39	-293.39	80.26	1081.79	-308.83	77.83	499.52
7.81000	1027.92	111.94	109.41	986.73	99.02	119.32	782.95	110.57	125.83	794.52	115.68	172.73	1059.26	-95.61	109.98	1020.84	-93.12	120.62	826.51	-110.97	121.09	825.67	-109.16	163.82	983.45	13.47	1478.85	0.00	0.00	0.00	985.00	-98.28	1901.32	988.78	14.83	1928.07	832.34	-40.99	1795.55	851.58	54.24	1818.70	485.35	-293.55	80.04	1082.57	-308.31	77.85	499.05
7.82000	1027.98	111.81	109.41	986.61	99.04	119.16	782.93	110.77	126.00	794.50	115.76	172.81	1060.10	-96.05	110.33	1020.75	-93.20	120.54	826.52	-110.96	121.10	825.63	-109.22	163.88	984.41	13.18	1478.83	0.00	0.00	0.00	985.73	-98.81	1901.25	991.09	14.80	1927.62	833.67	-41.61	1795.54	852.80	53.61	1818.69	485.88	-294.39	79.68	1082.47	-308.58	77.78	498.77
7.83000	1026.61	112.04	109.00	986.59	99.14	119.27	782.96	110.59	125.93	794.55	115.65	172.84	1059.93	-95.85	110.28	1021.28	-93.06	120.67	826.53	-111.01	121.15	825.74	-109.28	163.97	985.65	12.82	1478.75	0.00	0.00	0.00	988.57	-99.08	1900.91	992.49	14.24	1927.54	834.96	-42.26	1795.54	854.03	53.18	1818.68	486.24	-294.56	79.92	1082.99	-308.45	77.97	499.34
7.84000	1027.66	112.30	109.29	986.28	99.35	119.10	782.96	110.61	126.01	794.55	115.76	172.91	1060.19	-95.60	110.47	1020.81	-93.37	120.77	826.52	-111.09	121.19	825.63	-109.55	164.10	987.17	12.42	1478.65	0.00	0.00	0.00	989.75	-99.24	1900.69	994.41	13.95	1927.31	836.31	-42.90	1795.56	855.25	52.56	1818.76	486.58	-294.04	80.08	1083.18	-308.20	78.12	498.96
7.85000	1027.48	112.20	109.31	986.47	99.04	119.15	782.92	110.75	126.07	794.59	115.62	172.91	1060.17	-95.92	110.42	1021.06	-93.07	120.58	826.52	-110.97	121.16	825.71	-109.36	164.05	987.71	12.19	1478.59	0.00	0.00	0.00	991.56	-99.79	1900.45	996.26	13.39	1927.04	837.65	-43.50	1795.62	856.46	51.77	1818.80	486.12	-293.94	79.86	1082.48	-308.17	77.97	498.84
7.86000	1028.17	112.08	109.53	986.80	98.90	119.29	782.95	110.71	126.06	794.61	115.61	172.91	1060.44	-95.44	110.56	1020.99	-93.25	120.60	826.49	-111.12	121.24	825.76	-109.35	164.04	989.62	11.96	1478.42	0.00	0.00	0.00	993.26	-99.81	1900.19	996.91	13.73	1926.86	839.01	-43.85	1795.71	857.61	51.30	1818.81	486.03	-294.20	79.84	1082.67	-307.93	78.15	498.87
7.87000	1028.17	111.92	109.61	986.77	99.18	119.17	782.95	110.69	126.06	794.58	115.78	172.99	1060.51	-95.36	110.45	1021.53	-93.07	120.68	826.54	-110.95	121.18	825.88	-109.08	163.93	990.98	11.73	1478.31	0.00	0.00	0.00	994.88	-99.86	1900.04	998.46	13.84	1926.49	840.37	-44.45	1795.85	858.71	50.68	1818.83	485.79	-294.03	79.88	1081.96	-308.49	77.72	499.48
7.88000	1027.72	111.54	109.48	986.70	99.23	119.46	782.97	110.68	126.04	794.57	115.70	173.02	1059.61	-95.62	110.26	1021.94	-92.86	120.70	826.55	-110.95	121.16	825.83	-109.45	164.11	991.79	11.45	1478.10	0.00	0.00	0.00	995.95	-100.02	1899.83	999.21	13.65	1926.42	841.77	-45.15	1795.99	859.78	49.99	1818.92	486.44	-294.00	80.02	1082.42	-308.68	77.89	499.20
7.89000	1028.07	112.55	109.51	986.69	99.06	119.33	782.92	110.82	126.10	794.59	115.44	172.93	1059.88	-95.84	110.29	1021.99	-93.05	120.84	826.54	-111.00	121.19	825.80	-109.54	164.10	991.70	11.18	1478.10	0.00	0.00	0.00	997.75	-100.11	1899.68	1000.33	13.42	1926.15	843.11	-45.95	1796.13	860.82	49.33	1819.01	485.29	-294.13	79.70	1082.25	-308.47	77.85	499.41
7.90000	1028.54	112.26	109.59	986.83	99.41	119.30	782.96	110.65	126.02	794.65	115.36	172.93	1060.95	-95.84	110.56	1021.10	-93.11	120.60	826.53	-111.02	121.19	825.77	-109.59	164.12	993.06	10.94	1477.90	0.00	0.00	0.00	999.56	-99.97	1899.51	1002.02	13.84	1925.76	844.47	-46.73	1796.33	861.77	48.71	1819.10	485.33	-294.38	79.62	1081.78	-308.46	77.63	499.27
7.91000	1028.49	111.78	109.90	986.19	99.30	118.92	783.00	110.67	126.03	794.58	115.58	173.03	1059.72	-95.77	110.10	1020.31	-93.06	120.24	826.54	-111.04	121.19	825.74	-109.69	164.15	993.70	10.71	1477.74	0.00	0.00	0.00	1001.71	-99.94	1899.14	1002.92	13.88	1925.53	845.86	-47.59	1796.50	862.70	47.67	1819.26	485.76	-294.34	79.74	1081.83	-308.31	77.69	498.93
7.92000	1027.88	111.93	109.32	986.34	98.93	119.39	782.94	110.73	126.07	794.58	115.47	173.02	1060.92	-95.30	110.67	1020.94	-93.06	120.42	826.51	-111.07	121.21	825.80	-109.62	164.10	994.81	10.51	1477.63	0.00	0.00	0.00	1004.03	-99.68	1898.96	1004.25	14.12	1925.32	847.26	-48.63	1796.67	863.45	46.90	1819.33	486.59	-294.19	80.04	1082.66	-308.34	78.01	499.33
7.93000	1027.65	111.57	109.28	986.52	99.26	119.17	782.95	110.59	126.00	794.61	115.24	172.99	1060.25	-95.31	110.48	1020.91	-93.24	120.49	826.50	-111.07	121.20	825.81	-109.73	164.12	995.56	10.49	1477.46	0.00	0.00	0.00	1006.05	-99.30	1898.71	1006.02	14.20	1924.94	848.64	-49.77	1796.90	864.13	45.92	1819.48	485.67	-294.38	79.80	1082.29	-308.32	77.85	499.31
7.94000	1028.26	112.18	110.02	987.10	98.94	119.43	783.01	110.55	125.99	794.57	115.33	173.05	1059.76	-95.37	110.36	1020.84	-93.25	120.47	826.51	-111.00	121.13	825.85	-109.28	163.88	996.53	10.41	1477.28	0.00	0.00	0.00	1007.67	-99.06	1898.52	1007.91	15.09	1924.38	850.03	-50.68	1797.19	864.67	45.18	1819.62	485.81	-294.09	79.81	1082.63	-308.38	77.88	498.73
7.95000	1027.34	111.96	109.50	987.27	99.06	119.49	782.95	110.83	126.12	794.55	115.24	173.02	1060.00	-95.24	110.49	1021.13	-93.38	120.75	826.49	-111.08	121.16	825.76	-109.54	163.96	996.70	10.18	1477.16	0.00	0.00	0.00	1009.77	-98.58	1898.29	1009.14	15.32	1924.20	851.40	-51.87	1797.42	865.18	44.06	1819.87	486.48	-294.03	80.08	1082.47	-308.38	77.91	499.14
7.96000	1026.87	111.60	109.19	986.72	99.28	119.18	782.99	110.60	126.01	794.53	115.17	173.05	1059.92	-95.52	110.23	1021.33	-93.21	120.69	826.49	-111.15	121.19	825.68	-109.76	164.08	997.92	10.10	1477.01	0.00	0.00	0.00	1012.28	-98.19	1898.04	1009.84	15.53	1924.01	852.78	-53.19	1797.63	865.59	43.19	1819.99	486.19	-293.63	79.99	1082.83	-308.27	78.06	499.15
7.97000	1027.62	111.83	109.63	986.64	99.08	119.22	782.94	110.60	125.99	794.51	115.10	173.03	1059.96	-95.53	110.23	1021.20	-93.25	120.63	826.51	-111.08	121.15	825.71	-109.82	164.04	997.56	9.95	1476.96	0.00	0.00	0.00	1014.07	-97.86	1897.85	1010.60	16.37	1923.81	854.18	-54.41	1797.87	866.04	42.04	1820.14	486.72	-294.15	80.11	1082.28	-308.47	77.73	498.25
7.98000	1028.78	111.65	109.53	986.86	99.38	119.47	782.97	110.50	125.92	794.48	115.23	173.12	1059.71	-96.05	110.21	1021.27	-93.29	120.67	826.47	-111.11	121.16	825.71	-109.69	164.00	998.58	9.89	1476.86	0.00	0.00	0.00	1015.76	-97.07	1897.78	1011.48	16.91	1923.60	855.54	-55.74	1798.07	866.47	40.67	1820.35	485.61	-294.12	79.84	1082.81	-308.46	77.96	498.54
7.99000	1027.74	111.61	109.13	986.07	98.75	119.24	782.99	110.47	125.91	794.48	115.22	173.10	1060.48	-95.53	110.54	1021.68	-93.01	120.68	826.47	-111.17	121.20	825.73	-109.47	163.84	998.90	9.74	1476.80	0.00	0.00	0.00	1017.10	-96.39	1897.64	1012.13	17.33	1923.42	856.93	-56.90	1798.25	866.88	39.67	1820.45	485.53	-294.14	79.80	1082.93	-308.40	78.19	498.85
8.00000	1027.87	111.71	109.57	986.48	99.08	119.30	782.97	110.37	125.82	794.42	115.15	173.10	1059.86	-95.56	110.46	1021.41	-93.12	120.66	826.46	-111.10	121.15	825.80	-109.31	163.82	999.66	9.73	1476.73	0.00	0.00	0.00	1019.29	-96.03	1897.52	1013.21	17.67	1923.22	858.25	-58.04	1798.41	867.23	38.88	1820.51	485.80	-294.06	79.89	1082.17	-308.62	77.82	498.87
8.01000	1027.42	111.58	109.31	986.18	98.79	119.02	782.92	110.56	125.92	794.36	115.30	173.18	1059.91	-95.52	110.38	1020.79	-93.46	120.66	826.47	-111.07	121.13	825.63	-109.68	163.90	1000.59	9.60	1476.70	0.00	0.00	0.00	1021.36	-95.73	1897.32	1013.84	18.24	1923.19	859.52	-59.23	1798.51	867.63	37.74	1820.62	485.75	-293.82	79.89	1081.93	-308.36	77.79	498.82
8.02000	1028.70	112.20	109.60	985.73	98.82	119.05	782.95	110.43	125.82	794.36	115.13	173.11	1060.58	-95.46	110.40	1020.86	-93.32	120.60	826.46	-111.03	121.10	825.68	-109.53	163.84	1001.02	9.38	1476.57	0.00	0.00	0.00	1021.88	-95.29	1897.46	1015.30	18.49	1923.02	860.78	-60.32	1798.61	868.07	36.72	1820.69	486.28	-293.94	79.94	1082.77	-308.30	78.17	498.75
8.03000	1027.81	111.90	109.55	986.62	98.82	119.08	782.94	110.34	125.76	794.34	115.06	173.07	1060.25	-95.57	110.48	1020.35	-93.35	120.48	826.45	-111.09	121.11	825.64	-109.61	163.81	1001.14	9.26	1476.53	0.00	0.00	0.00	1024.02	-94.84	1897.29	1015.09	19.15	1922.88	862.03	-61.22	1798.72	868.55	35.36	1820.83	485.59	-294.45	79.72	1082.91	-308.61	77.97	499.56
8.04000	1028.83	111.70	109.92	986.35	99.04	119.25	782.93	110.41	125.74	794.31	114.83	172.97	1060.01	-95.39	110.39	1020.20	-93.48	120.44	826.43	-111.05	121.07	825.58	-109.54	163.71	1001.99	9.14	1476.37	0.00	0.00	0.00	1025.42	-94.13	1897.27	1016.18	19.32	1922.75	863.18	-62.23	1798.74	868.91	34.74	1820.80	485.58	-294.15	79.70	1083.11	-308.39	78.21	499.41
8.05000	1028.02	112.69	109.87	986.75	98.75	119.21	782.95	110.45	125.69	794.23	115.04	173.04	1059.61	-95.45	110.49	1020.93	-93.45	120.67	826.41	-111.14	121.07	825.64	-109.50	163.67	1003.03	9.06	1476.24	0.00	0.00	0.00	1026.56	-94.17	1897.23	1018.23	19.39	1922.45	864.28	-63.14	1798.72	869.31	34.05	1820.71	485.12	-294.02	79.61	1083.07	-308.47	78.17	499.06
8.06000	1027.86	112.11	109.49	986.60	98.63	119.11	782.89	110.41	125.61	794.28	114.61	172.86	1059.27	-95.38	110.22	1020.27	-93.29	120.39	826.38	-111.19	121.06	825.54	-109.95	163.81	1002.61	8.90	1476.12	0.00	0.00	0.00	1027.46	-93.99	1897.20	1018.54	19.87	1922.42	865.33	-64.01	1798.69	869.84	33.02	1820.73	485.79	-294.14	79.87	1082.64	-308.81	77.97	498.86
8.07000	1027.40	112.27	109.26	986.15	98.91	119.07	782.94	110.06	125.40	794.21	114.88	172.92	1059.40	-95.30	110.30	1021.94	-93.11	120.90	826.35	-111.09	120.98	825.56	-109.82	163.70	1003.96	8.81	1476.05	0.00	0.00	0.00	1029.56	-93.66	1897.04	1019.23	20.10	1922.35	866.36	-64.90	1798.65	870.37	31.97	1820.76	486.10	-293.92	79.91	1082.52	-308.90	77.73	499.82
8.08000	1028.30	112.74	109.86	986.76	98.92	119.26	782.85	110.55	125.48	794.11	115.02	172.90	1059.38	-95.81	110.09	1021.20	-93.27	120.65	826.38	-110.98	120.93	825.50	-109.74	163.60	1004.84	8.70	1475.89	0.00	0.00	0.00	1030.16	-93.86	1896.92	1018.88	20.08	1922.42	867.34	-65.74	1798.57	870.83	31.34	1820.69	485.78	-294.06	79.73	1082.70	-308.62	77.80	499.61
8.09000	1028.33	111.74	109.55	986.51	99.30	119.35	782.81	110.48	125.38	794.10	114.88	172.84	1060.25	-95.61	110.39	1020.52	-93.21	120.40	826.35	-111.04	120.92	825.55	-109.78	163.62	1005.00	8.53	1475.77	0.00	0.00	0.00	1030.73	-93.79	1896.92	1019.48	19.96	1922.30	868.31	-66.29	1798.53	871.36	30.57	1820.65	485.96	-294.10	79.85	1082.53	-308.49	77.87	498.39
8.10000	1027.19	112.15	109.56	985.99	99.05	119.08	782.82	110.45	125.28	794.08	114.75	172.75	1060.13	-95.67	110.45	1020.58	-93.17	120.42	826.32	-111.25	121.02	825.50	-109.82	163.56	1005.62	8.52	1475.61	0.00	0.00	0.00	1032.10	-93.72	1896.98	1019.20	19.97	1922.35	869.22	-66.91	1798.45	871.82	30.09	1820.60	485.33	-294.35	79.60	1081.70	-308.79	77.55	498.98
8.11000	1027.38	112.36	109.55	986.59	99.23	119.18	782.80	110.49	125.24	793.98	114.97	172.83	1059.87	-95.29	110.51	1021.06	-93.24	120.70	826.33	-111.12	120.93	825.47	-110.01	163.64	1004.92	8.34	1475.52	0.00	0.00	0.00	1032.71	-93.76	1896.87	1020.24	19.45	1922.40	870.07	-67.55	1798.34	872.30	29.75	1820.55	484.77	-294.42	79.52	1082.02	-308.48	77.80	498.87
8.12000	1026.47	111.99	109.25	986.10	98.51	119.10	782.78	110.51	125.19	793.94	114.79	172.72	1060.13	-95.68	110.51	1020.60	-93.24	120.56	826.29	-111.17	120.94	825.44	-109.80	163.51	1005.72	8.26	1475.45	0.00	0.00	0.00	1034.38	-93.62	1896.61	1020.70	19.38	1922.45	870.95	-67.90	1798.28	872.87	29.24	1820.51	485.88	-294.12	79.75	1082.73	-308.37	78.03	498.53
8.13000	1028.10	112.23	109.71	986.95	99.02	119.54	782.77	110.47	125.15	793.98	114.45	172.50	1060.31	-95.62	110.36	1020.56	-93.25	120.53	826.29	-111.16	120.93	825.60	-109.37	163.35	1006.37	8.06	1475.28	0.00	0.00	0.00	1034.92	-94.11	1896.56	1021.91	19.36	1922.28	871.74	-68.30	1798.20	873.49	28.65	1820.51	485.90	-293.99	79.75	1082.32	-308.39	77.90	498.72
8.14000	1028.51	112.14	109.72	986.52	99.08	119.46	782.76	110.42	125.07	793.85	114.77	172.67	1060.47	-95.61	110.55	1020.72	-93.02	120.59	826.28	-111.13	120.92	825.54	-109.64	163.44	1007.16	8.04	1475.07	0.00	0.00	0.00	1036.29	-94.19	1896.37	1021.55	19.28	1922.39	872.47	-68.83	1798.07	874.12	28.27	1820.45	485.38	-294.06	79.65	1082.71	-308.07	78.06	499.31
8.15000	1027.39	112.01	109.91	986.27	98.76	119.12	782.72	110.70	125.14	793.83	114.69	172.62	1059.90	-95.65	110.45	1021.33	-93.01	120.77	826.24	-111.18	120.94	825.52	-109.76	163.43	1007.17	7.82	1474.98	0.00	0.00	0.00	1036.15	-94.46	1896.45	1022.50	18.76	1922.42	873.20	-69.01	1798.01	874.72	28.01	1820.36	484.92	-294.12	79.45	1082.57	-308.32	77.93	498.80
8.16000	1028.30	111.72	110.03	986.89	98.64	119.35	782.74	110.42	124.99	793.79	114.75	172.63	1059.57	-95.25	110.40	1020.61	-93.08	120.45	826.28	-111.13	120.91	825.51	-109.85	163.48	1007.54	7.68	1474.86	0.00	0.00	0.00	1037.39	-94.35	1896.36	1022.91	18.79	1922.26	873.93	-69.25	1797.93	875.42	27.72	1820.34	486.19	-293.78	79.96	1082.61	-308.29	77.92	498.59
8.17000	1027.94	112.19	110.08	986.49	99.41	119.24	782.68	110.65	125.07	793.79	114.49	172.54	1059.61	-95.28	110.31	1021.08	-93.19	120.72	826.28	-111.15	120.90	825.57	-109.70	163.42	1007.69	7.66	1474.79	0.00	0.00	0.00	1037.24	-94.63	1896.39	1023.48	18.32	1922.23	874.61	-69.62	1797.86	876.08	27.47	1820.32	486.14	-293.91	79.88	1082.50	-308.65	77.96	498.66
8.18000	1027.06	111.38	109.74	986.07	99.04	119.21	782.65	110.77	125.10	793.71	114.65	172.60	1059.84	-95.52	110.48	1020.88	-93.13	120.64	826.26	-111.22	120.94	825.52	-109.85	163.46	1008.07	7.58	1474.67	0.00	0.00	0.00	1038.89	-95.05	1896.07	1024.34	18.04	1922.17	875.28	-69.86	1797.80	876.79	27.10	1820.29	485.88	-293.95	79.89	1082.41	-308.51	77.93	499.10
8.19000	1026.67	112.03	109.45	986.49	98.89	119.27	782.66	110.54	125.02	793.73	114.60	172.58	1059.54	-95.62	110.25	1021.40	-93.03	120.81	826.29	-111.10	120.87	825.53	-110.02	163.56	1008.33	7.43	1474.63	0.00	0.00	0.00	1039.37	-95.32	1896.08	1025.78	17.76	1921.98	875.96	-70.07	1797.78	877.36	27.11	1820.23	486.03	-294.10	79.79	1082.87	-308.33	78.02	498.95
8.20000	1026.88	111.87	109.44	986.96	98.98	119.54	782.74	110.62	125.05	793.68	114.56	172.57	1059.94	-95.26	110.49	1020.76	-93.02	120.49	826.24	-111.20	120.93	825.56	-109.73	163.37	1009.49	7.29	1474.48	0.00	0.00	0.00	1040.01	-95.10	1896.05	1026.47	17.59	1921.86	876.59	-70.29	1797.77	878.02	26.95	1820.18	485.65	-294.16	79.66	1082.26	-308.58	77.82	498.36
8.21000	1028.20	111.91	109.97	986.83	99.00	119.41	782.72	110.45	124.97	793.65	114.59	172.61	1060.05	-95.54	110.67	1021.01	-93.42	120.80	826.25	-111.25	120.99	825.57	-109.82	163.42	1010.08	7.19	1474.38	0.00	0.00	0.00	1040.38	-95.60	1895.97	1025.94	17.57	1922.01	877.23	-70.49	1797.77	878.61	27.03	1820.14	485.92	-294.15	79.80	1081.76	-308.72	77.68	498.87
8.22000	1027.81	112.17	109.76	986.62	98.94	119.50	782.68	110.54	125.00	793.66	114.43	172.54	1060.48	-95.70	110.59	1020.82	-93.14	120.67	826.25	-111.24	120.94	825.53	-109.96	163.44	1010.00	7.11	1474.38	0.00	0.00	0.00	1040.93	-95.60	1896.03	1027.68	17.63	1921.68	877.82	-70.77	1797.76	879.29	26.44	1820.16	485.99	-294.20	79.72	1082.61	-308.72	77.88	499.30
8.23000	1027.62	112.28	109.87	986.26	99.10	119.22	782.72	110.38	124.95	793.62	114.55	172.60	1059.29	-95.61	110.43	1020.15	-93.09	120.34	826.29	-111.13	120.90	825.60	-110.05	163.53	1009.44	6.90	1474.34	0.00	0.00	0.00	1042.18	-95.59	1895.93	1028.03	17.07	1921.67	878.46	-70.75	1797.82	879.84	26.51	1820.12	486.27	-294.13	79.79	1082.40	-308.67	77.82	498.92
8.24000	1028.43	111.66	109.96	986.67	99.10	119.58	782.68	110.68	125.08	793.63	114.50	172.60	1058.74	-95.67	110.13	1020.41	-93.37	120.64	826.26	-111.15	120.91	825.61	-110.00	163.49	1010.72	6.76	1474.26	0.00	0.00	0.00	1043.36	-95.86	1895.64	1028.43	17.36	1921.53	879.08	-70.95	1797.84	880.46	26.37	1820.10	486.30	-294.27	79.92	1082.43	-308.63	77.66	499.30
8.25000	1028.00	112.01	109.60	986.64	98.87	119.46	782.65	110.66	125.06	793.60	114.59	172.68	1058.71	-95.86	109.94	1021.67	-93.47	121.05	826.25	-111.23	120.96	825.67	-110.03	163.56	1011.77	6.73	1474.19	0.00	0.00	0.00	1042.85	-96.11	1895.72	1029.21	17.19	1921.50	879.63	-71.31	1797.84	881.07	26.06	1820.15	485.97	-294.14	80.00	1081.99	-308.44	77.70	499.25
8.26000	1027.23	112.00	109.44	986.41	98.87	119.23	782.71	110.53	125.04	793.62	114.40	172.62	1059.52	-95.62	110.27	1020.67	-93.14	120.53	826.27	-111.22	120.97	825.62	-110.06	163.59	1011.41	6.56	1474.04	0.00	0.00	0.00	1043.71	-96.23	1895.62	1030.62	16.90	1921.35	880.24	-71.44	1797.88	881.63	25.79	1820.11	485.55	-293.98	79.82	1081.84	-308.49	77.63	499.00
8.27000	1026.71	112.24	109.45	985.55	99.02	119.06	782.70	110.58	125.10	793.70	114.21	172.58	1059.64	-95.74	110.54	1021.43	-93.14	120.79	826.30	-111.21	120.96	825.68	-110.10	163.65	1012.13	6.40	1474.05	0.00	0.00	0.00	1044.40	-96.25	1895.67	1030.49	17.03	1921.24	880.85	-71.56	1797.94	882.19	25.65	1820.09	485.93	-293.82	79.93	1082.25	-308.47	77.86	498.98
8.28000	1028.18	111.53	109.70	986.81	98.88	119.37	782.78	110.25	124.98	793.65	114.53	172.76	1059.35	-95.70	110.12	1020.91	-93.33	120.76	826.32	-111.16	120.95	825.73	-109.93	163.53	1012.22	6.24	1474.06	0.00	0.00	0.00	1045.38	-96.30	1895.59	1031.41	17.02	1921.15	881.45	-71.77	1797.97	882.72	25.40	1820.07	485.94	-293.85	79.91	1082.28	-308.49	77.78	499.39
8.29000	1027.74	112.46	109.72	986.72	99.04	119.67	782.78	110.27	125.04	793.64	114.46	172.73	1059.60	-95.50	110.49	1020.90	-93.26	120.57	826.31	-111.19	120.98	825.73	-110.06	163.61	1012.30	6.10	1474.07	0.00	0.00	0.00	1046.07	-96.26	1895.64	1031.26	16.76	1921.31	882.05	-72.02	1798.01	883.27	24.96	1820.07	486.05	-294.00	80.00	1082.25	-308.51	77.71	499.01
8.30000	1027.02	111.75	109.43	986.66	98.57	119.45	782.72	110.68	125.24	793.66	114.46	172.79	1060.28	-95.45	110.72	1021.26	-93.25	120.77	826.30	-111.24	121.01	825.69	-110.13	163.68	1012.83	5.96	1474.02	0.00	0.00	0.00	1045.96	-96.43	1895.66	1032.15	16.48	1921.17	882.61	-72.26	1798.02	883.72	24.89	1820.07	486.19	-293.88	79.90	1082.58	-308.30	77.86	498.63
8.31000	1027.52	112.20	109.77	986.35	98.89	119.33	782.79	110.39	125.20	793.68	114.49	172.88	1060.36	-95.73	110.43	1020.12	-93.38	120.42	826.32	-111.25	121.03	825.73	-110.01	163.68	1013.44	5.84	1474.00	0.00	0.00	0.00	1046.61	-96.53	1895.57	1032.95	16.75	1921.05	883.17	-72.57	1798.05	884.15	24.57	1820.04	485.93	-294.26	79.81	1082.74	-308.49	77.83	499.11
8.32000	1028.01	111.69	109.47	986.52	99.03	119.22	782.83	110.23	125.20	793.70	114.51	172.91	1060.12	-95.80	110.35	1020.90	-93.39	120.62	826.35	-111.12	121.01	825.78	-110.05	163.67	1014.36	5.70	1473.96	0.00	0.00	0.00	1046.94	-96.44	1895.66	1034.08	16.91	1920.86	883.73	-72.86	1798.08	884.60	24.39	1820.05	485.73	-294.24	79.89	1082.40	-308.62	77.71	499.45
8.33000	1027.46	112.05	109.46	986.60	99.02	119.56	782.85	110.41	125.33	793.75	114.32	172.91	1060.20	-95.78	110.47	1021.58	-93.12	120.75	826.36	-111.12	121.00	825.86	-110.03	163.72	1014.94	5.51	1473.92	0.00	0.00	0.00	1047.57	-96.83	1895.52	1034.70	16.64	1921.00	884.30	-72.98	1798.11	885.09	24.17	1820.02	486.35	-294.12	80.01	1082.32	-308.48	77.87	498.77
8.34000	1027.01	111.94	109.46	986.48	99.10	119.31	782.88	110.36	125.37	793.82	114.19	172.93	1059.85	-95.76	110.22	1021.07	-93.03	120.55	826.36	-111.19	121.03	825.88	-110.31	163.90	1014.65	5.35	1473.95	0.00	0.00	0.00	1048.06	-96.47	1895.63	1035.46	16.17	1920.94	884.78	-73.38	1798.10	885.54	23.90	1820.00	485.50	-293.94	79.83	1081.98	-308.29	77.89	499.55
8.35000	1027.60	112.30	109.84	986.57	99.00	119.35	782.92	110.25	125.42	793.82	114.39	173.09	1060.20	-95.87	110.32	1021.14	-93.07	120.54	826.36	-111.19	121.05	825.84	-110.29	163.88	1015.24	5.19	1473.94	0.00	0.00	0.00	1049.53	-96.57	1895.57	1034.81	16.55	1920.88	885.34	-73.47	1798.15	885.99	23.57	1820.00	485.20	-293.89	79.77	1082.16	-308.34	77.89	498.66
8.36000	1029.28	111.85	110.08	986.43	99.10	119.12	782.87	110.40	125.52	793.82	114.45	173.16	1059.88	-95.91	110.20	1021.47	-92.99	120.56	826.38	-111.23	121.11	825.93	-109.93	163.74	1015.05	5.03	1474.00	0.00	0.00	0.00	1049.55	-96.57	1895.61	1034.51	16.23	1921.04	885.82	-73.72	1798.16	886.49	23.06	1820.06	485.05	-294.29	79.58	1082.58	-308.41	77.92	499.25
8.37000	1027.86	112.22	109.78	986.90	98.98	119.58	782.92	110.17	125.49	793.91	114.07	173.09	1060.26	-95.57	110.46	1021.76	-93.06	120.74	826.42	-111.14	121.09	825.97	-109.95	163.79	1016.33	4.79	1473.93	0.00	0.00	0.00	1049.08	-96.80	1895.81	1035.28	15.88	1920.97	886.31	-73.85	1798.19	886.90	23.01	1819.99	485.44	-294.38	79.88	1082.38	-308.40	77.79	499.74
8.38000	1028.92	112.26	109.78	986.89	98.90	119.24	782.95	110.17	125.56	793.90	114.45	173.28	1059.68	-95.54	110.21	1021.57	-93.19	120.69	826.39	-111.19	121.15	825.97	-110.04	163.88	1016.79	4.68	1473.91	0.00	0.00	0.00	1050.28	-97.02	1895.60	1036.41	15.85	1920.87	886.76	-74.12	1798.20	887.29	22.73	1819.99	485.16	-294.29	79.75	1081.91	-308.43	77.53	499.15
8.39000	1027.27	112.38	109.33	986.65	99.21	119.42	782.96	110.09	125.59	793.91	114.43	173.34	1059.18	-95.46	110.21	1021.06	-93.01	120.45	826.43	-111.16	121.12	826.02	-110.00	163.90	1017.19	4.42	1473.84	0.00	0.00	0.00	1050.71	-97.49	1895.55	1036.90	16.05	1920.70	887.20	-74.30	1798.20	887.69	22.67	1819.96	485.63	-294.22	79.72	1082.74	-308.51	77.83	499.57
8.40000	1026.30	111.86	109.16	986.55	99.20	119.32	782.96	110.35	125.77	793.97	114.38	173.37	1059.03	-95.48	110.09	1020.97	-93.29	120.54	826.41	-111.20	121.18	825.98	-110.15	163.97	1017.52	4.33	1473.85	0.00	0.00	0.00	1052.08	-97.47	1895.49	1037.10	15.99	1920.69	887.63	-74.47	1798.18	888.06	22.71	1819.90	485.82	-293.94	79.78	1082.53	-308.93	77.68	499.68
8.41000	1028.71	112.06	109.93	986.44	98.58	119.23	783.01	110.20	125.74	794.03	114.23	173.38	1059.74	-95.65	110.27	1021.22	-93.07	120.51	826.43	-111.24	121.21	826.09	-109.90	163.86	1017.63	4.12	1473.91	0.00	0.00	0.00	1052.16	-97.57	1895.52	1037.40	15.53	1920.76	888.02	-74.67	1798.18	888.49	22.55	1819.86	485.18	-294.21	79.54	1082.63	-308.90	77.84	499.39
8.42000	1027.42	111.54	109.40	986.03	99.12	119.03	783.00	110.30	125.82	794.00	114.47	173.51	1060.43	-95.88	110.36	1021.90	-93.14	120.77	826.44	-111.29	121.24	826.07	-109.97	163.93	1017.93	3.92	1473.82	0.00	0.00	0.00	1051.53	-97.83	1895.71	1037.42	15.20	1920.84	888.41	-74.85	1798.17	888.83	22.30	1819.82	486.01	-294.06	79.98	1082.70	-308.88	77.71	499.18
8.43000	1028.53	112.19	109.70	987.09	99.04	119.26	783.06	110.03	125.76	794.03	114.40	173.52	1059.82	-96.03	110.03	1020.39	-93.24	120.30	826.43	-111.15	121.18	826.07	-109.91	163.94	1018.80	3.81	1473.77	0.00	0.00	0.00	1052.60	-98.01	1895.58	1037.40	15.11	1920.76	888.79	-75.09	1798.12	889.32	21.95	1819.80	486.35	-294.05	80.02	1082.98	-308.53	78.08	498.66
8.44000	1027.43	112.48	109.46	986.42	99.16	119.05	783.05	110.19	125.86	794.08	114.36	173.55	1060.03	-95.56	109.97	1021.23	-93.08	120.53	826.44	-111.15	121.20	826.08	-109.94	163.90	1019.63	3.59	1473.74	0.00	0.00	0.00	1053.01	-98.16	1895.58	1038.41	15.04	1920.67	889.16	-75.30	1798.09	889.70	21.88	1819.73	485.66	-294.44	79.81	1082.52	-308.65	77.80	499.39
8.45000	1026.69	112.52	109.33	986.75	99.03	119.42	783.10	110.04	125.88	794.12	114.32	173.59	1059.62	-95.90	109.82	1021.13	-93.22	120.50	826.43	-111.16	121.21	826.13	-109.83	163.91	1020.03	3.32	1473.65	0.00	0.00	0.00	1053.75	-98.39	1895.47	1038.80	14.85	1920.56	889.49	-75.55	1798.03	890.02	21.65	1819.68	486.30	-293.97	80.07	1082.31	-308.63	77.78	499.23
8.46000	1028.39	112.15	109.33	986.83	98.78	119.14	783.03	110.31	125.99	794.13	114.36	173.65	1060.34	-95.76	110.23	1022.08	-93.14	120.84	826.46	-111.10	121.20	826.15	-110.13	164.02	1019.97	3.10	1473.71	0.00	0.00	0.00	1053.90	-98.38	1895.48	1038.74	14.45	1920.73	889.82	-75.66	1798.01	890.41	21.43	1819.67	485.87	-294.14	79.88	1082.47	-308.57	77.71	498.77
8.47000	1028.00	111.75	109.72	986.50	99.00	119.28	783.06	110.19	125.99	794.18	114.27	173.67	1060.16	-95.54	110.23	1020.18	-93.18	120.25	826.50	-111.02	121.18	826.13	-109.93	163.97	1019.43	2.87	1473.70	0.00	0.00	0.00	1053.72	-98.80	1895.53	1039.48	14.04	1920.71	890.16	-75.86	1797.95	890.72	21.39	1819.61	485.28	-294.31	79.55	1082.70	-308.46	77.94	499.54
8.48000	1027.94	112.17	109.60	987.30	98.93	119.50	783.12	110.03	125.94	794.19	114.26	173.66	1060.09	-95.72	110.26	1021.12	-93.10	120.41	826.49	-111.07	121.18	826.13	-110.05	164.02	1020.50	2.69	1473.60	0.00	0.00	0.00	1053.09	-99.22	1895.68	1039.32	13.85	1920.69	890.47	-76.05	1797.91	891.14	21.19	1819.58	485.90	-294.01	79.83	1083.00	-308.10	78.17	499.45
8.49000	1028.23	112.58	109.71	985.71	98.96	118.85	783.11	110.04	125.99	794.19	114.41	173.78	1059.32	-95.79	110.05	1020.82	-93.03	120.34	826.49	-111.05	121.19	826.16	-109.77	163.89	1020.76	2.44	1473.57	0.00	0.00	0.00	1054.16	-99.55	1895.46	1040.52	13.88	1920.47	890.81	-76.17	1797.87	891.54	20.94	1819.55	485.87	-293.82	79.99	1082.39	-308.59	77.78	498.92
8.50000	1028.20	112.15	109.68	985.92	99.06	119.04	783.13	109.98	126.03	794.21	114.31	173.76	1060.09	-95.78	110.20	1021.30	-93.24	120.59	826.49	-111.08	121.22	826.23	-109.82	163.88	1021.01	2.20	1473.54	0.00	0.00	0.00	1054.76	-99.71	1895.42	1040.82	13.83	1920.37	891.14	-76.42	1797.81	891.90	20.91	1819.42	486.19	-294.00	79.96	1082.58	-308.72	77.71	499.39
8.51000	1027.94	111.58	109.72	986.36	98.93	118.96	783.14	110.17	126.11	794.22	114.40	173.83	1060.51	-95.30	110.33	1020.63	-93.35	120.44	826.47	-111.11	121.23	826.20	-110.07	164.00	1021.80	2.04	1473.52	0.00	0.00	0.00	1055.27	-99.86	1895.31	1040.56	13.07	1920.63	891.47	-76.60	1797.77	892.33	20.50	1819.44	485.41	-294.19	79.70	1081.84	-308.62	77.54	498.93
8.52000	1028.87	111.77	109.76	987.10	99.31	119.48	783.10	110.23	126.17	794.27	114.25	173.80	1059.72	-95.98	110.24	1021.18	-93.33	120.55	826.49	-111.16	121.28	826.21	-110.02	164.00	1022.13	1.78	1473.46	0.00	0.00	0.00	1055.42	-100.18	1895.30	1041.28	13.05	1920.38	891.81	-76.79	1797.73	892.66	20.42	1819.31	485.53	-294.24	79.65	1082.02	-308.64	77.64	499.44
8.53000	1026.47	111.55	109.07	985.75	99.10	119.17	783.09	110.21	126.20	794.25	114.33	173.85	1059.76	-95.81	110.15	1021.06	-93.28	120.54	826.47	-111.09	121.25	826.17	-110.11	164.05	1022.21	1.46	1473.35	0.00	0.00	0.00	1055.06	-100.53	1895.45	1042.13	12.53	1920.34	892.13	-76.94	1797.70	892.91	20.47	1819.22	486.13	-293.85	79.85	1081.99	-308.94	77.61	499.14
8.54000	1027.86	111.70	109.66	986.15	98.89	119.08	783.14	110.05	126.12	794.30	114.21	173.87	1060.11	-95.81	110.23	1021.06	-93.24	120.47	826.49	-111.05	121.21	826.22	-109.94	163.97	1022.96	1.27	1473.37	0.00	0.00	0.00	1055.24	-101.04	1895.36	1041.93	12.47	1920.37	892.45	-77.12	1797.69	893.35	20.13	1819.25	485.68	-293.63	79.90	1082.60	-308.85	77.73	499.46
8.55000	1026.87	112.21	109.33	986.36	98.54	119.09	783.13	110.11	126.20	794.37	114.03	173.81	1059.92	-95.77	109.99	1021.24	-93.21	120.50	826.48	-111.07	121.24	826.23	-109.93	163.97	1022.78	0.95	1473.33	0.00	0.00	0.00	1056.35	-101.24	1895.20	1042.96	12.37	1920.28	892.78	-77.29	1797.65	893.69	19.88	1819.21	486.15	-293.95	80.07	1082.20	-308.73	77.66	498.23
8.56000	1028.14	111.92	109.87	986.53	99.05	119.11	783.19	109.98	126.15	794.31	114.25	173.91	1060.17	-95.40	110.22	1021.29	-93.42	120.63	826.51	-111.03	121.22	826.27	-109.68	163.82	1024.13	0.75	1473.23	0.00	0.00	0.00	1056.73	-101.36	1895.23	1042.78	12.04	1920.33	893.07	-77.55	1797.60	893.99	19.80	1819.12	485.99	-294.15	79.71	1082.60	-308.38	77.84	498.23
8.57000	1027.56	111.78	109.11	985.98	99.50	118.85	783.10	110.35	126.30	794.34	114.12	173.87	1060.13	-95.53	110.52	1020.97	-93.29	120.45	826.50	-110.97	121.18	826.26	-109.92	163.93	1024.30	0.63	1473.22	0.00	0.00	0.00	1056.88	-101.42	1895.22	1042.22	11.81	1920.39	893.40	-77.66	1797.58	894.36	19.62	1819.09	486.40	-294.15	79.98	1082.72	-308.28	77.90	499.12
8.58000	1027.91	111.98	109.65	986.41	98.95	119.13	783.15	110.13	126.23	794.37	114.14	173.93	1059.51	-95.62	110.07	1021.02	-93.38	120.57	826.49	-111.05	121.20	826.24	-109.95	163.94	1023.06	0.32	1473.26	0.00	0.00	0.00	1056.62	-101.72	1895.28	1043.60	11.98	1920.13	893.71	-77.79	1797.56	894.65	19.34	1819.08	486.57	-294.00	80.14	1082.59	-308.72	77.77	498.69
8.59000	1028.29	112.05	109.76	986.32	99.05	119.09	783.14	110.06	126.22	794.36	114.28	173.99	1059.89	-95.67	110.35	1020.66	-93.19	120.28	826.48	-111.05	121.21	826.30	-109.81	163.85	1024.22	0.09	1473.17	0.00	0.00	0.00	1057.72	-101.85	1895.19	1042.99	11.75	1920.20	894.04	-78.08	1797.54	894.96	19.14	1819.01	485.80	-293.94	79.94	1082.64	-308.72	77.87	499.02
8.60000	1028.72	112.69	109.66	986.14	98.83	118.95	783.15	110.06	126.24	794.36	114.36	174.04	1060.26	-95.69	110.25	1020.86	-93.16	120.42	826.50	-111.10	121.23	826.36	-109.57	163.76	1024.44	-0.19	1473.22	0.00	0.00	0.00	1057.87	-102.29	1895.13	1042.84	11.45	1920.27	894.33	-78.36	1797.48	895.30	18.83	1818.95	485.93	-293.90	79.85	1082.89	-308.70	77.96	499.13
8.61000	1027.03	112.14	109.25	986.76	99.01	119.39	783.15	110.11	126.26	794.39	114.24	174.04	1060.16	-96.00	110.38	1020.68	-93.12	120.38	826.48	-111.08	121.20	826.26	-109.82	163.83	1024.67	-0.38	1473.10	0.00	0.00	0.00	1058.00	-102.23	1895.23	1043.81	10.89	1920.25	894.62	-78.58	1797.46	895.61	18.75	1818.86	485.83	-294.04	79.79	1083.11	-308.52	77.76	499.35
8.62000	1027.83	112.46	109.24	986.18	98.49	119.29	783.24	109.88	126.18	794.40	114.17	174.03	1058.84	-95.53	110.01	1021.07	-93.22	120.55	826.45	-111.13	121.22	826.23	-109.88	163.87	1025.37	-0.57	1473.02	0.00	0.00	0.00	1058.27	-102.66	1895.14	1045.46	10.74	1919.92	894.94	-78.91	1797.41	895.98	18.32	1818.87	486.16	-294.13	79.92	1082.41	-308.45	77.72	498.72
8.63000	1028.46	112.26	109.49	986.27	98.84	119.13	783.16	110.14	126.27	794.44	114.03	174.00	1059.22	-95.85	109.99	1021.13	-93.22	120.55	826.45	-111.16	121.22	826.20	-110.08	163.92	1025.19	-0.74	1473.06	0.00	0.00	0.00	1058.31	-102.82	1895.17	1044.13	10.56	1920.05	895.29	-79.13	1797.38	896.25	18.24	1818.75	485.83	-294.14	79.78	1083.14	-308.35	78.00	498.85
8.64000	1026.90	112.56	109.25	986.60	99.24	119.28	783.15	109.99	126.21	794.43	114.14	174.03	1059.89	-95.56	110.22	1020.71	-93.22	120.42	826.44	-111.13	121.21	826.26	-109.80	163.77	1025.72	-1.08	1473.07	0.00	0.00	0.00	1058.39	-103.02	1895.21	1044.82	10.53	1919.93	895.64	-79.28	1797.37	896.58	18.01	1818.69	485.58	-294.30	79.62	1082.53	-308.51	77.81	498.43
8.65000	1027.11	112.73	109.27	985.96	98.73	119.20	783.14	110.13	126.28	794.42	114.29	174.09	1059.73	-95.71	110.03	1021.46	-93.43	120.84	826.43	-111.10	121.15	826.18	-109.97	163.77	1026.54	-1.20	1472.97	0.00	0.00	0.00	1059.63	-102.89	1895.10	1045.37	10.30	1919.86	895.96	-79.59	1797.32	896.91	17.69	1818.64	485.13	-293.91	79.58	1082.06	-308.45	77.66	498.86
8.66000	1027.88	112.26	109.37	986.21	98.68	119.20	783.14	110.27	126.33	794.41	114.29	174.10	1060.00	-95.92	110.23	1021.45	-93.13	120.58	826.44	-111.11	121.15	826.18	-109.99	163.76	1027.07	-1.48	1472.87	0.00	0.00	0.00	1060.93	-103.20	1894.93	1045.44	9.77	1920.03	896.28	-79.85	1797.27	897.17	17.48	1818.58	485.43	-294.04	79.68	1082.56	-308.42	77.92	498.94
8.67000	1028.08	111.79	109.78	986.96	98.85	119.43	783.18	110.07	126.25	794.40	114.47	174.19	1060.29	-95.59	110.44	1020.29	-93.19	120.34	826.43	-111.08	121.11	826.11	-110.24	163.81	1027.45	-1.67	1472.82	0.00	0.00	0.00	1059.82	-103.62	1895.04	1046.49	9.62	1919.87	896.60	-80.22	1797.19	897.56	17.09	1818.55	486.42	-294.39	79.99	1082.50	-308.24	77.90	499.33
8.68000	1027.76	112.08	109.24	985.95	98.95	118.94	783.14	110.20	126.35	794.46	114.10	174.07	1059.53	-95.63	110.25	1020.53	-93.16	120.36	826.39	-111.13	121.14	826.12	-110.18	163.82	1027.66	-1.89	1472.75	0.00	0.00	0.00	1059.44	-104.13	1895.11	1046.33	9.29	1919.94	896.96	-80.52	1797.13	897.92	16.63	1818.53	485.90	-294.37	79.73	1082.04	-308.38	77.81	498.96
8.69000	1026.64	112.17	109.06	986.31	99.10	119.04	783.18	110.00	126.27	794.47	114.05	174.08	1060.20	-95.68	110.53	1021.35	-93.06	120.55	826.40	-111.16	121.16	826.11	-109.97	163.66	1027.67	-2.24	1472.65	0.00	0.00	0.00	1060.21	-104.33	1894.90	1046.14	9.09	1919.83	897.32	-80.69	1797.11	898.21	16.36	1818.47	485.75	-294.10	79.87	1082.89	-308.73	77.84	498.71
8.70000	1027.56	112.57	109.36	986.59	98.97	119.13	783.22	109.85	126.24	794.44	114.11	174.11	1059.72	-95.97	110.51	1021.23	-93.02	120.57	826.42	-111.17	121.15	826.17	-109.81	163.63	1027.51	-2.38	1472.67	0.00	0.00	0.00	1060.94	-104.31	1894.86	1047.00	9.04	1919.71	897.64	-81.09	1797.05	898.55	16.09	1818.41	486.87	-293.89	80.16	1082.63	-308.51	78.01	498.59
8.71000	1027.98	112.14	109.46	986.65	99.43	119.25	783.21	109.99	126.34	794.47	114.09	174.12	1059.18	-95.40	110.12	1020.72	-93.18	120.46	826.38	-111.19	121.16	826.21	-109.86	163.63	1028.01	-2.66	1472.64	0.00	0.00	0.00	1061.61	-104.32	1894.90	1046.80	8.60	1919.66	897.98	-81.36	1797.03	898.79	16.11	1818.30	485.89	-293.99	79.87	1082.34	-308.54	77.80	499.64
8.72000	1027.56	112.07	109.65	986.55	98.99	119.16	783.20	109.83	126.28	794.46	114.17	174.20	1060.16	-95.27	110.38	1021.59	-92.97	120.55	826.40	-111.16	121.15	826.23	-110.03	163.69	1028.68	-2.80	1472.58	0.00	0.00	0.00	1062.23	-104.64	1894.83	1047.26	8.81	1919.55	898.33	-81.69	1796.98	899.12	15.54	1818.31	485.57	-294.11	79.68	1082.45	-308.60	77.77	498.72
8.73000	1028.51	111.54	109.63	986.65	98.96	119.18	783.24	109.97	126.39	794.45	114.12	174.23	1059.62	-95.79	110.10	1021.46	-93.10	120.67	826.41	-111.10	121.11	826.24	-110.05	163.71	1028.31	-3.02	1472.57	0.00	0.00	0.00	1062.65	-105.09	1894.70	1048.45	8.35	1919.50	898.70	-81.97	1796.95	899.42	15.49	1818.25	485.16	-294.10	79.67	1082.58	-308.68	77.75	498.24
8.74000	1027.30	112.19	109.00	986.31	99.01	119.17	783.19	109.92	126.40	794.49	114.10	174.24	1060.13	-95.95	110.13	1021.61	-93.04	120.69	826.41	-111.09	121.13	826.23	-110.02	163.69	1029.27	-3.23	1472.55	0.00	0.00	0.00	1062.61	-105.56	1894.65	1048.15	8.12	1919.45	899.07	-82.27	1796.92	899.79	15.05	1818.26	486.21	-294.10	80.11	1082.68	-309.11	77.74	499.05
8.75000	1026.51	112.41	109.13	986.15	98.78	119.03	783.27	109.76	126.38	794.52	114.03	174.26	1059.73	-95.40	110.33	1020.66	-93.20	120.34	826.43	-111.11	121.15	826.25	-110.04	163.71	1029.72	-3.48	1472.56	0.00	0.00	0.00	1062.99	-105.61	1894.73	1048.97	8.04	1919.39	899.43	-82.68	1796.88	900.10	14.69	1818.25	486.10	-294.31	79.91	1082.67	-308.72	77.71	499.19
8.76000	1028.08	111.96	109.69	987.27	98.82	119.52	783.26	109.90	126.49	794.52	114.05	174.36	1060.33	-95.53	110.37	1021.32	-93.24	120.63	826.42	-111.14	121.18	826.21	-110.24	163.83	1029.54	-3.73	1472.54	0.00	0.00	0.00	1063.36	-105.97	1894.61	1049.14	7.74	1919.45	899.82	-82.87	1796.89	900.40	14.40	1818.22	485.43	-294.24	79.76	1082.14	-308.57	77.61	499.27
8.77000	1028.12	112.10	109.66	987.31	99.10	119.76	783.24	109.94	126.55	794.58	113.85	174.32	1059.87	-95.74	110.25	1020.39	-93.34	120.40	826.44	-111.10	121.16	826.28	-110.11	163.77	1030.13	-3.91	1472.44	0.00	0.00	0.00	1064.04	-106.00	1894.55	1050.60	7.57	1919.16	900.21	-83.32	1796.85	900.77	13.93	1818.23	485.36	-294.18	79.65	1082.09	-308.65	77.56	499.23
8.78000	1028.37	112.54	109.82	986.47	98.68	118.93	783.28	109.87	126.60	794.51	114.19	174.47	1059.63	-95.90	109.97	1021.09	-93.20	120.50	826.45	-111.13	121.18	826.32	-110.06	163.79	1030.66	-4.13	1472.34	0.00	0.00	0.00	1064.10	-106.41	1894.56	1050.87	7.18	1919.16	900.61	-83.58	1796.86	901.15	13.56	1818.19	485.49	-294.25	79.76	1083.06	-308.46	77.87	500.03
8.79000	1029.06	112.17	109.61	986.37	99.04	119.15	783.25	110.02	126.70	794.58	113.95	174.43	1060.49	-95.89	110.40	1021.16	-93.22	120.50	826.45	-111.14	121.20	826.33	-110.09	163.82	1030.01	-4.31	1472.37	0.00	0.00	0.00	1064.06	-106.54	1894.57	1050.63	6.77	1919.25	900.99	-83.89	1796.88	901.45	13.14	1818.20	486.17	-294.35	80.08	1082.54	-308.49	77.79	498.86
8.80000	1028.96	111.92	109.81	986.58	99.09	119.28	783.31	109.87	126.71	794.53	114.27	174.62	1060.51	-95.96	110.17	1020.89	-93.19	120.38	826.48	-111.07	121.17	826.39	-110.10	163.81	1030.60	-4.58	1472.35	0.00	0.00	0.00	1064.29	-106.73	1894.58	1051.04	6.56	1919.20	901.35	-84.27	1796.90	901.75	12.84	1818.23	486.06	-293.82	79.95	1082.41	-308.77	77.80	498.72
8.81000	1027.90	112.13	109.39	985.91	98.42	119.08	783.31	109.91	126.78	794.61	113.98	174.54	1060.24	-95.82	110.35	1022.49	-93.13	120.89	826.48	-111.11	121.23	826.42	-110.14	163.85	1030.50	-4.86	1472.32	0.00	0.00	0.00	1064.89	-107.09	1894.43	1051.27	6.27	1919.09	901.73	-84.64	1796.95	902.03	12.64	1818.25	486.02	-294.07	79.95	1081.95	-308.52	77.72	498.70
8.82000	1029.22	111.92	109.76	986.36	98.96	119.15	783.34	109.80	126.78	794.61	114.01	174.63	1060.01	-95.66	110.36	1020.97	-93.19	120.43	826.44	-111.23	121.27	826.44	-109.88	163.70	1031.33	-5.06	1472.34	0.00	0.00	0.00	1065.20	-107.30	1894.41	1052.10	5.99	1918.99	902.11	-84.99	1797.00	902.26	12.33	1818.23	485.62	-293.92	79.79	1082.36	-308.48	77.77	499.09
8.83000	1027.12	111.66	109.41	986.50	99.20	119.25	783.36	109.62	126.79	794.68	113.80	174.58	1060.53	-95.49	110.37	1020.91	-93.52	120.66	826.47	-111.21	121.28	826.47	-110.03	163.80	1031.90	-5.28	1472.21	0.00	0.00	0.00	1066.56	-107.20	1894.13	1052.86	6.03	1918.73	902.50	-85.27	1797.07	902.59	11.79	1818.35	485.77	-294.27	79.70	1083.06	-308.39	77.90	498.94
8.84000	1027.70	112.29	109.53	986.92	98.77	119.32	783.41	109.56	126.82	794.68	113.76	174.63	1059.84	-95.99	110.08	1020.77	-93.20	120.30	826.49	-111.02	121.21	826.42	-110.18	163.90	1031.82	-5.54	1472.26	0.00	0.00	0.00	1067.62	-107.47	1893.90	1052.05	5.80	1918.77	902.85	-85.69	1797.16	902.95	11.43	1818.43	485.71	-294.51	79.69	1082.73	-308.49	77.71	499.70
8.85000	1027.02	112.41	109.14	987.01	98.94	119.32	783.41	109.65	126.91	794.72	113.82	174.71	1059.61	-95.78	109.99	1020.62	-93.46	120.34	826.48	-111.13	121.29	826.50	-109.95	163.83	1032.44	-5.76	1472.17	0.00	0.00	0.00	1067.37	-107.65	1893.94	1052.78	5.52	1918.60	903.23	-86.02	1797.25	903.24	11.09	1818.49	485.01	-294.14	79.59	1082.84	-308.41	77.75	499.34
8.86000	1027.22	111.90	109.35	986.68	99.24	119.15	783.43	109.68	127.04	794.67	114.07	174.90	1060.01	-96.02	110.19	1020.94	-93.11	120.31	826.55	-110.91	121.21	826.60	-109.95	163.84	1032.39	-5.95	1472.12	0.00	0.00	0.00	1067.50	-107.78	1893.88	1053.07	5.35	1918.55	903.61	-86.22	1797.34	903.56	10.78	1818.53	485.29	-294.50	79.58	1082.56	-308.48	77.77	499.15
8.87000	1028.22	112.13	109.46	986.72	99.07	119.19	783.47	109.46	127.01	794.74	113.82	174.87	1059.57	-96.49	109.92	1021.58	-93.33	120.63	826.53	-111.09	121.33	826.53	-110.23	163.96	1032.34	-6.25	1472.18	0.00	0.00	0.00	1067.96	-108.00	1893.87	1054.12	5.20	1918.37	904.01	-86.56	1797.38	903.90	10.58	1818.53	486.21	-294.36	79.85	1082.48	-308.72	77.70	498.39
8.88000	1028.15	112.29	109.73	986.68	99.08	119.13	783.46	109.42	127.09	794.79	113.78	174.91	1059.64	-95.62	110.03	1021.50	-93.33	120.68	826.55	-111.06	121.34	826.64	-110.09	163.96	1033.26	-6.54	1472.13	0.00	0.00	0.00	1069.08	-108.23	1893.77	1054.34	5.27	1918.25	904.45	-86.87	1797.40	904.23	10.32	1818.44	486.09	-293.78	80.01	1082.31	-308.51	77.71	498.67
8.89000	1028.50	111.87	109.57	986.14	99.11	118.90	783.44	109.67	127.27	794.88	113.58	174.91	1060.20	-95.62	110.05	1021.29	-93.14	120.40	826.57	-111.00	121.31	826.54	-110.51	164.14	1032.51	-6.78	1472.21	0.00	0.00	0.00	1069.72	-108.30	1893.73	1053.89	4.92	1918.40	904.84	-87.33	1797.35	904.56	10.11	1818.37	486.45	-293.85	80.11	1082.06	-308.62	77.55	498.49
8.90000	1028.04	111.50	109.51	986.60	99.05	119.30	783.53	109.52	127.30	794.84	113.71	175.04	1060.02	-95.72	109.94	1020.33	-93.23	120.05	826.57	-111.04	121.35	826.63	-110.25	164.05	1033.64	-6.99	1472.18	0.00	0.00	0.00	1069.72	-108.42	1893.91	1053.99	4.97	1918.48	905.23	-87.60	1797.31	904.93	9.60	1818.30	484.89	-294.25	79.73	1082.61	-308.53	77.77	498.83
8.91000	1026.63	112.36	108.91	986.13	98.75	119.00	783.54	109.23	127.25	794.89	113.74	175.15	1059.70	-95.57	110.04	1021.11	-93.32	120.38	826.57	-111.14	121.43	826.68	-110.13	164.02	1033.41	-7.29	1472.14	0.00	0.00	0.00	1069.74	-108.66	1894.01	1054.89	4.79	1918.45	905.65	-87.81	1797.25	905.22	9.37	1818.17	485.64	-294.21	79.78	1082.55	-308.56	77.62	498.84
8.92000	1028.23	112.08	109.40	986.76	99.13	119.54	783.56	109.39	127.39	794.92	113.66	175.15	1060.13	-95.63	110.02	1021.64	-93.30	120.56	826.56	-111.10	121.43	826.57	-110.53	164.22	1033.66	-7.56	1472.13	0.00	0.00	0.00	1070.75	-108.62	1894.04	1054.38	4.34	1918.69	906.02	-88.08	1797.16	905.53	8.87	1818.10	485.57	-294.13	79.80	1082.80	-308.71	77.77	499.18
8.93000	1027.48	112.21	109.24	986.72	98.86	119.24	783.60	109.26	127.40	794.94	113.79	175.27	1060.22	-95.84	110.23	1021.43	-93.48	120.54	826.55	-111.16	121.47	826.62	-110.42	164.21	1033.75	-7.85	1472.10	0.00	0.00	0.00	1070.17	-108.80	1894.30	1054.45	4.31	1918.74	906.36	-88.48	1797.03	905.81	8.70	1817.96	486.01	-294.19	79.96	1082.39	-308.46	77.81	498.80
8.94000	1026.91	112.38	109.13	986.84	98.96	119.12	783.56	109.55	127.54	794.94	113.73	175.29	1060.57	-95.75	110.02	1021.41	-93.27	120.46	826.57	-111.04	121.44	826.74	-110.08	164.00	1034.37	-8.15	1472.12	0.00	0.00	0.00	1070.84	-108.99	1894.33	1054.35	4.52	1918.71	906.73	-88.75	1796.93	905.94	8.59	1817.76	485.72	-294.18	79.79	1082.56	-308.46	77.87	498.99
8.95000	1027.39	111.98	109.37	986.40	98.84	119.21	783.54	109.40	127.47	794.99	113.57	175.23	1060.46	-96.09	110.05	1021.13	-93.40	120.48	826.56	-111.14	121.48	826.71	-110.15	164.08	1035.19	-8.39	1472.05	0.00	0.00	0.00	1070.97	-109.12	1894.53	1055.14	4.22	1918.66	907.08	-88.94	1796.83	906.21	8.24	1817.60	485.47	-294.02	79.78	1082.62	-308.64	77.73	499.16
8.96000	1027.71	111.77	109.59	986.72	98.75	119.15	783.59	109.38	127.46	794.97	113.64	175.24	1059.08	-95.97	109.81	1020.90	-93.37	120.37	826.60	-111.02	121.43	826.83	-110.28	164.08	1035.11	-8.59	1471.98	0.00	0.00	0.00	1070.39	-109.42	1894.84	1055.29	4.02	1918.85	907.36	-89.37	1796.67	906.45	7.84	1817.46	485.47	-294.07	79.84	1082.54	-308.57	77.70	499.27
8.97000	1027.77	112.36	109.52	987.08	99.03	119.06	783.58	109.42	127.39	794.93	113.54	175.16	1060.17	-96.11	109.94	1021.34	-93.13	120.40	826.61	-110.93	121.40	827.15	-110.43	164.11	1035.27	-8.98	1471.99	0.00	0.00	0.00	1071.02	-109.79	1894.68	1055.54	3.61	1918.85	907.67	-89.71	1796.53	906.77	6.97	1817.38	486.18	-294.36	79.93	1082.51	-308.31	77.92	499.23
8.98000	1027.98	112.33	109.17	986.19	99.02	119.04	783.58	109.34	127.30	794.95	113.51	175.11	1060.25	-95.64	110.03	1020.27	-93.40	120.13	826.61	-110.99	121.45	827.55	-110.39	164.03	1035.93	-9.21	1471.89	0.00	0.00	0.00	1072.14	-110.06	1894.59	1054.78	3.33	1918.94	908.00	-89.97	1796.37	906.91	7.13	1817.11	486.49	-294.39	80.05	1083.01	-308.05	78.02	498.85
8.99000	1028.08	112.63	109.72	986.78	98.88	119.08	783.49	109.63	127.30	794.95	113.53	175.07	1060.72	-95.42	110.27	1021.77	-93.19	120.62	826.60	-110.95	121.43	827.78	-110.75	164.04	1036.62	-9.57	1471.89	0.00	0.00	0.00	1070.64	-110.28	1895.03	1055.18	3.12	1918.99	908.26	-90.44	1796.19	907.13	6.66	1816.93	485.75	-294.27	79.70	1082.18	-308.40	77.80	499.49
9.00000	1027.02	112.40	108.93	986.68	98.76	119.25	783.51	109.35	127.12	794.95	113.52	174.98	1060.02	-95.60	110.19	1021.55	-93.14	120.61	826.59	-110.92	121.41	827.99	-110.75	164.00	1036.64	-9.84	1471.72	0.00	0.00	0.00	1071.26	-110.57	1895.12	1055.43	2.61	1919.12	908.57	-90.82	1796.05	907.31	6.28	1816.78	485.67	-294.24	79.75	1082.55	-308.48	77.77	498.91
9.01000	1028.86	112.16	109.79	987.02	99.05	119.31	783.46	109.46	127.02	794.84	114.15	175.09	1060.11	-95.86	110.08	1020.82	-93.14	120.30	826.55	-110.96	121.38	828.19	-110.66	163.88	1036.92	-10.16	1471.69	0.00	0.00	0.00	1071.68	-110.97	1895.04	1056.39	2.40	1919.00	908.84	-91.19	1795.90	907.52	5.99	1816.61	485.55	-294.35	79.85	1081.70	-308.46	77.44	499.30
9.02000	1028.48	112.28	109.60	986.45	99.20	119.16	783.44	109.27	126.78	794.87	113.68	174.82	1059.20	-95.49	109.97	1021.09	-93.09	120.44	826.52	-111.09	121.43	828.27	-110.89	163.86	1037.49	-10.44	1471.62	0.00	0.00	0.00	1071.90	-111.16	1895.16	1055.52	2.27	1919.08	909.12	-91.55	1795.74	907.88	5.64	1816.44	485.94	-294.25	79.81	1082.33	-308.49	77.70	498.78
9.03000	1027.49	112.74	109.65	985.91	99.51	118.97	783.35	109.31	126.58	794.84	113.68	174.68	1059.32	-95.37	110.24	1020.86	-93.17	120.62	826.51	-110.97	121.35	828.33	-110.95	163.81	1038.03	-10.85	1471.50	0.00	0.00	0.00	1072.95	-111.65	1894.96	1055.97	1.70	1919.03	909.42	-91.95	1795.59	908.12	5.13	1816.32	486.31	-294.08	79.85	1081.93	-308.71	77.53	499.10
9.04000	1028.22	112.04	109.68	985.95	99.08	119.07	783.27	109.52	126.40	794.81	113.60	174.45	1059.03	-95.53	109.98	1021.69	-93.33	120.89	826.48	-110.99	121.31	828.43	-111.25	163.88	1037.90	-11.09	1471.38	0.00	0.00	0.00	1072.57	-112.22	1894.84	1056.14	1.40	1918.90	909.74	-92.38	1795.42	908.42	4.78	1816.19	485.24	-294.18	79.65	1081.97	-308.77	77.50	499.36
9.05000	1027.98	111.75	109.76	986.34	99.01	119.03	783.17	109.53	126.13	794.74	113.57	174.24	1059.41	-95.55	110.26	1021.98	-93.21	121.04	826.40	-111.19	121.31	828.49	-111.11	163.69	1038.56	-11.56	1471.30	0.00	0.00	0.00	1072.93	-112.48	1894.76	1055.27	0.76	1918.95	910.06	-92.76	1795.25	908.82	4.34	1816.07	485.58	-294.33	79.86	1082.23	-308.32	77.74	499.29
9.06000	1028.04	111.98	109.88	986.07	99.17	119.10	783.06	109.66	125.87	794.72	113.93	174.16	1059.22	-95.19	110.38	1020.46	-93.20	120.64	826.34	-111.12	121.19	828.42	-111.15	163.50	1039.57	-11.86	1471.10	0.00	0.00	0.00	1072.82	-113.12	1894.61	1057.27	0.05	1918.65	910.45	-93.16	1795.10	909.31	3.97	1815.89	485.91	-294.09	79.94	1082.50	-308.55	77.69	498.46
9.07000	1027.44	112.45	109.59	986.13	99.14	119.21	782.97	109.77	125.62	794.80	113.94	173.94	1059.53	-95.42	110.61	1020.90	-93.09	120.95	826.24	-111.24	121.11	828.43	-111.29	163.32	1040.10	-12.30	1470.91	0.00	0.00	0.00	1073.10	-113.62	1894.48	1057.50	-0.26	1918.41	910.85	-93.48	1794.93	909.78	3.72	1815.74	485.90	-294.13	79.83	1082.76	-308.56	77.76	498.89
9.08000	1027.17	112.23	109.90	985.97	99.13	119.16	782.80	109.94	125.40	794.80	114.00	173.72	1058.27	-95.61	110.39	1020.36	-92.87	120.81	826.14	-111.19	120.97	828.39	-110.99	162.92	1040.08	-12.75	1470.69	0.00	0.00	0.00	1075.09	-114.18	1893.94	1058.08	-0.94	1918.09	911.29	-93.92	1794.76	910.43	3.00	1815.64	485.55	-294.08	79.61	1082.74	-308.53	78.03	498.51
9.09000	1027.11	112.56	110.17	986.08	98.97	119.16	782.68	109.77	125.05	794.82	114.00	173.44	1059.19	-95.13	111.04	1021.03	-92.74	121.20	825.94	-111.28	120.91	828.22	-111.43	162.82	1040.69	-13.24	1470.40	0.00	0.00	0.00	1075.24	-114.76	1893.58	1059.28	-1.48	1917.71	911.77	-94.35	1794.59	911.02	2.85	1815.36	485.40	-294.25	79.61	1082.45	-308.23	78.02	498.85
9.10000	1027.03	112.00	109.98	985.53	99.20	118.95	782.63	109.78	124.81	794.89	114.16	173.22	1058.33	-94.72	111.13	1020.70	-92.63	121.43	825.79	-111.31	120.88	828.12	-111.47	162.55	1040.79	-13.74	1470.15	0.00	0.00	0.00	1074.69	-115.50	1893.28	1058.84	-1.94	1917.48	912.32	-94.83	1794.39	911.77	2.31	1815.17	485.49	-294.05	79.73	1082.06	-308.36	77.87	498.77
9.11000	1027.97	112.12	110.25	985.83	99.18	119.47	782.53	109.91	124.65	795.11	114.14	172.95	1058.88	-94.82	111.73	1019.48	-92.50	121.34	825.64	-111.32	120.87	827.99	-111.23	162.17	1040.87	-14.35	1469.75	0.00	0.00	0.00	1075.19	-116.42	1892.96	1060.08	-3.16	1917.11	913.00	-95.27	1794.19	912.63	1.60	1815.04	485.92	-293.95	79.92	1082.39	-308.13	78.16	499.60
9.12000	1027.60	111.82	110.53	986.28	98.70	119.67	782.37	110.44	124.75	795.28	114.27	172.83	1058.94	-94.81	111.93	1020.10	-92.16	121.66	825.52	-111.22	120.81	827.75	-111.85	162.27	1041.78	-14.89	1469.33	0.00	0.00	0.00	1076.19	-117.12	1892.52	1061.41	-3.99	1916.63	913.72	-95.86	1793.98	913.54	1.13	1814.75	485.85	-294.12	79.76	1082.27	-308.21	77.83	498.88
9.13000	1026.56	112.76	110.21	986.19	98.95	119.58	782.40	110.16	124.60	795.51	114.55	172.85	1058.12	-94.56	112.01	1020.21	-92.11	121.77	825.36	-111.31	120.85	827.67	-111.84	162.07	1041.98	-15.59	1468.97	0.00	0.00	0.00	1078.11	-118.00	1891.86	1063.11	-4.31	1916.02	914.57	-96.42	1793.79	914.57	0.67	1814.49	484.83	-294.15	79.47	1081.90	-308.76	77.62	498.44
9.14000	1027.27	112.20	110.24	985.94	99.16	119.39	782.40	110.14	124.69	795.80	114.51	172.86	1058.77	-94.20	112.61	1019.38	-92.09	121.76	825.30	-111.27	120.81	827.61	-111.82	161.89	1043.30	-16.25	1468.62	0.00	0.00	0.00	1078.71	-118.80	1891.68	1064.92	-5.13	1915.63	915.54	-97.03	1793.57	915.76	0.05	1814.31	485.05	-294.16	79.57	1083.07	-308.46	78.22	498.41
9.15000	1027.07	112.17	110.46	984.97	99.25	119.30	782.48	110.25	124.98	796.19	114.60	173.05	1058.56	-94.34	112.70	1019.52	-92.06	121.82	825.24	-111.38	120.85	827.60	-111.78	161.73	1043.81	-17.01	1468.34	0.00	0.00	0.00	1080.46	-119.45	1891.22	1065.18	-6.00	1915.33	916.65	-97.57	1793.41	916.96	-0.65	1814.14	485.94	-294.34	79.83	1082.15	-308.57	77.93	498.28
9.16000	1027.84	111.80	110.39	986.00	99.11	119.49	782.59	110.01	125.31	796.55	114.85	173.36	1058.25	-94.33	112.44	1019.44	-92.07	121.83	825.20	-111.41	120.88	827.65	-111.74	161.56	1044.41	-17.88	1468.06	0.00	0.00	0.00	1081.49	-120.58	1890.85	1067.16	-7.16	1914.95	917.71	-98.31	1793.26	918.24	-1.30	1814.01	485.08	-294.44	79.60	1082.14	-308.57	77.89	499.06
9.17000	1027.35	112.90	110.27	985.52	98.82	119.45	782.80	109.83	125.93	797.01	114.85	173.74	1058.94	-94.34	112.64	1019.83	-92.09	122.02	825.17	-111.41	120.85	827.55	-112.06	161.55	1044.99	-18.72	1467.82	0.00	0.00	0.00	1082.88	-121.54	1890.28	1068.35	-8.09	1914.62	918.82	-99.06	1793.18	919.53	-2.21	1814.03	484.95	-294.02	79.60	1082.72	-308.40	78.02	498.72
9.18000	1027.24	112.04	110.23	985.35	98.66	119.34	783.10	109.38	126.73	797.49	115.23	174.44	1057.76	-93.78	112.29	1019.07	-92.02	121.79	825.15	-111.28	120.76	827.51	-112.13	161.49	1045.45	-19.50	1467.57	0.00	0.00	0.00	1084.10	-122.37	1889.77	1069.78	-8.56	1914.08	920.02	-99.92	1793.09	920.93	-2.91	1813.95	485.04	-294.22	79.57	1081.97	-308.65	77.83	498.30
9.19000	1026.54	112.89	110.02	985.88	99.20	119.36	783.49	108.93	127.81	798.10	115.14	175.11	1057.86	-94.02	112.41	1019.76	-91.96	121.92	825.11	-111.32	120.77	827.37	-112.46	161.49	1046.01	-20.44	1467.38	0.00	0.00	0.00	1085.20	-122.96	1889.49	1071.60	-9.57	1913.54	921.34	-100.72	1793.03	922.27	-3.43	1813.78	485.45	-294.12	79.61	1081.89	-308.92	77.81	499.41
9.20000	1027.12	112.41	110.00	985.78	99.27	119.13	783.81	108.91	129.31	798.78	115.29	176.08	1057.96	-93.50	112.48	1018.58	-91.88	121.57	825.05	-111.39	120.77	827.32	-112.13	161.16	1046.83	-21.31	1467.17	0.00	0.00	0.00	1086.65	-124.03	1889.04	1073.44	-10.30	1913.10	922.77	-101.65	1792.96	923.67	-4.48	1813.70	485.75	-294.11	79.72	1082.25	-308.44	77.92	499.22
9.21000	1027.77	112.47	109.90	987.02	98.99	119.47	784.33	108.47	130.84	799.57	115.30	177.20	1057.72	-94.10	112.46	1019.80	-91.86	121.92	825.04	-111.34	120.72	827.23	-112.22	161.05	1048.57	-22.05	1466.91	0.00	0.00	0.00	1088.10	-125.17	1888.52	1075.28	-11.37	1912.69	924.22	-102.67	1792.92	925.19	-5.78	1813.66	485.81	-294.11	79.65	1082.09	-308.50	77.98	498.35
9.22000	1028.97	111.99	110.27	986.93	99.37	119.37	784.79	108.54	132.92	800.54	115.32	178.63	1057.78	-94.30	112.25	1018.76	-91.82	121.47	825.03	-111.34	120.68	827.10	-112.61	161.08	1048.85	-22.96	1466.76	0.00	0.00	0.00	1090.00	-125.81	1888.08	1076.77	-12.21	1912.27	925.73	-103.84	1792.93	926.71	-7.16	1813.63	485.60	-294.17	79.62	1082.33	-308.50	77.97	499.46
9.23000	1027.80	112.70	109.63	987.11	98.96	119.50	785.49	108.20	135.14	801.67	115.19	180.37	1057.72	-94.60	111.76	1020.02	-91.93	121.75	825.05	-111.37	120.63	827.01	-112.58	160.92	1050.27	-23.84	1466.46	0.00	0.00	0.00	1091.66	-126.70	1887.72	1078.61	-13.14	1911.74	927.35	-105.07	1792.96	928.14	-7.98	1813.54	485.81	-293.94	79.82	1082.82	-308.22	78.24	499.11
9.24000	1028.79	112.27	109.95	986.51	100.06	119.52	786.21	108.31	137.83	802.96	115.50	182.60	1058.98	-94.52	112.19	1019.01	-92.27	121.52	825.05	-111.41	120.61	826.99	-112.68	160.86	1051.26	-24.74	1466.23	0.00	0.00	0.00	1094.52	-127.33	1887.21	1079.75	-13.80	1911.27	929.01	-106.40	1793.04	929.65	-8.96	1813.47	485.61	-294.06	79.67	1083.55	-308.19	78.37	498.50
9.25000	1029.08	111.82	110.08	986.73	100.15	119.43	787.09	108.30	140.79	804.56	115.82	185.24	1058.10	-94.79	111.48	1019.12	-92.20	121.28	825.02	-111.55	120.64	826.88	-112.94	160.83	1052.31	-25.64	1466.10	0.00	0.00	0.00	1096.02	-128.25	1886.98	1081.79	-14.82	1910.98	930.76	-107.57	1793.19	931.33	-10.36	1813.58	485.91	-294.06	79.83	1082.93	-308.18	78.23	498.03
9.26000	1028.88	112.47	110.08	986.36	100.48	119.37	788.21	108.37	144.17	806.49	116.18	188.30	1058.25	-94.96	111.37	1019.30	-92.27	121.26	825.05	-111.49	120.58	826.76	-113.17	160.86	1053.81	-26.61	1465.94	0.00	0.00	0.00	1098.63	-129.11	1886.59	1084.12	-15.61	1910.45	932.57	-108.79	1793.35	933.08	-11.62	1813.64	485.56	-294.25	79.78	1082.40	-308.59	77.81	498.51
9.27000	1028.35	112.84	109.56	987.50	100.24	119.70	789.49	109.02	148.13	808.65	116.90	191.98	1058.58	-94.65	111.35	1019.78	-92.17	121.33	825.06	-111.51	120.52	826.68	-113.25	160.80	1055.09	-27.66	1465.68	0.00	0.00	0.00	1101.20	-129.94	1886.17	1086.30	-16.31	1910.13	934.46	-109.98	1793.47	934.79	-12.55	1813.59	486.17	-293.99	79.89	1082.82	-308.22	78.16	497.79
9.28000	1029.06	112.56	109.77	986.58	100.13	119.63	791.06	109.52	152.47	811.18	117.65	196.00	1059.31	-94.84	111.45	1019.63	-92.37	121.21	825.07	-111.52	120.47	826.64	-113.06	160.68	1056.34	-28.53	1465.54	0.00	0.00	0.00	1103.12	-130.85	1885.86	1087.95	-17.29	1909.78	936.40	-111.24	1793.51	936.70	-14.01	1813.60	485.26	-294.13	79.61	1082.36	-308.51	77.92	498.62
9.29000	1029.44	112.02	109.67	987.26	100.02	120.50	793.05	109.86	157.07	814.12	118.71	200.37	1058.20	-94.55	111.02	1019.43	-92.40	120.97	825.03	-111.51	120.44	826.48	-113.37	160.67	1057.59	-29.51	1465.31	0.00	0.00	0.00	1104.97	-131.81	1885.57	1089.82	-17.96	1909.37	938.37	-112.51	1793.49	938.68	-15.17	1813.43	484.99	-294.05	79.43	1082.48	-308.54	77.93	498.21
9.30000	1029.12	112.39	109.39	986.64	99.97	120.89	795.31	110.39	162.12	817.59	119.37	204.92	1058.74	-94.97	111.23	1019.40	-92.40	120.92	825.04	-111.51	120.41	826.34	-113.39	160.53	1058.55	-30.45	1464.99	0.00	0.00	0.00	1106.89	-132.39	1885.34	1091.49	-18.77	1908.92	940.44	-113.53	1793.39	940.69	-16.26	1813.16	485.31	-294.51	79.36	1082.42	-308.50	77.84	498.41
9.31000	1029.99	112.81	109.98	988.16	99.03	121.22	798.00	110.80	167.45	821.52	119.69	209.60	1058.50	-94.85	111.11	1019.29	-92.50	120.80	824.98	-111.61	120.45	826.29	-113.06	160.27	1060.55	-31.30	1464.56	0.00	0.00	0.00	1108.90	-133.24	1885.14	1094.13	-19.76	1908.48	942.54	-114.70	1793.11	942.81	-17.40	1812.72	485.15	-294.18	79.43	1083.28	-308.55	78.08	499.05
9.32000	1027.88	112.58	109.00	989.40	97.30	121.07	800.90	111.73	173.25	825.84	120.18	214.56	1058.98	-94.60	111.22	1019.67	-92.61	121.01	824.94	-111.69	120.45	826.01	-113.42	160.32	1061.98	-32.16	1464.17	0.00	0.00	0.00	1111.17	-134.11	1884.92	1096.90	-20.58	1907.99	944.73	-115.72	1792.69	944.87	-18.48	1812.11	485.80	-294.25	79.58	1082.62	-308.47	77.85	497.84
9.33000	1028.89	112.38	109.36	989.11	98.61	123.86	804.30	112.11	178.97	830.44	120.70	219.64	1059.04	-94.98	111.38	1019.75	-92.71	120.95	824.90	-111.76	120.47	825.88	-113.41	160.21	1063.29	-32.95	1463.68	0.00	0.00	0.00	1113.00	-134.92	1884.88	1098.08	-21.39	1907.77	946.96	-116.80	1792.14	947.00	-19.28	1811.35	485.63	-294.52	79.45	1082.95	-308.55	77.82	498.52
9.34000	1030.85	112.53	109.76	990.08	96.95	121.92	807.98	111.95	184.64	835.36	121.46	224.93	1058.68	-95.29	111.27	1019.21	-92.98	120.86	824.89	-111.60	120.35	825.76	-113.54	160.11	1065.31	-33.76	1463.18	0.00	0.00	0.00	1115.53	-135.96	1884.77	1099.97	-21.78	1907.62	949.19	-117.79	1791.49	949.18	-20.06	1810.55	485.08	-294.59	79.49	1082.92	-309.00	77.69	498.51
9.35000	1031.26	112.15	109.61	989.90	98.60	124.60	811.76	112.19	190.63	840.58	121.66	230.01	1058.35	-95.25	111.25	1019.32	-93.07	120.86	824.85	-111.60	120.34	825.62	-113.63	160.00	1067.18	-34.49	1462.58	0.00	0.00	0.00	1116.75	-136.74	1884.86	1102.62	-22.81	1907.30	951.48	-118.71	1790.76	951.23	-20.52	1809.68	484.92	-294.58	79.22	1083.48	-308.78	77.95	498.03
9.36000	1031.14	112.69	109.34	991.04	98.64	125.25	815.60	112.65	196.81	845.94	121.89	235.20	1057.39	-95.35	110.78	1019.60	-92.85	120.82	824.82	-111.71	120.39	825.43	-113.64	159.92	1069.84	-35.13	1462.00	0.00	0.00	0.00	1118.40	-137.85	1884.90	1102.51	-23.49	1907.44	953.81	-119.52	1790.00	953.45	-21.92	1809.02	485.35	-294.41	79.40	1083.73	-308.59	78.11	498.61
9.37000	1032.87	112.78	109.75	993.60	98.85	126.22	819.74	112.38	202.72	851.23	121.73	240.37	1058.07	-95.69	111.01	1019.27	-92.89	120.68	824.78	-111.76	120.37	825.35	-113.62	159.85	1071.61	-35.70	1461.42	0.00	0.00	0.00	1121.10	-138.52	1884.73	1104.41	-24.64	1907.42	956.12	-120.40	1789.17	955.68	-22.77	1808.26	485.81	-294.71	79.43	1082.71	-308.85	77.85	499.01
9.38000	1036.92	112.78	110.16	995.65	99.28	127.59	824.39	111.40	208.38	856.51	121.65	245.69	1058.92	-95.20	111.39	1018.76	-93.08	120.69	824.73	-111.74	120.34	825.24	-113.41	159.68	1074.88	-36.21	1460.88	0.00	0.00	0.00	1122.89	-139.51	1884.54	1106.30	-25.81	1907.45	958.44	-121.31	1788.33	957.83	-23.23	1807.49	485.02	-294.85	79.18	1082.96	-308.89	77.96	498.43
9.39000	1041.88	113.61	111.54	1000.86	99.59	130.06	829.65	110.21	213.49	862.21	120.92	250.62	1058.51	-95.34	111.26	1018.81	-93.08	120.63	824.71	-111.79	120.37	825.02	-113.87	159.86	1077.25	-36.69	1460.38	0.00	0.00	0.00	1125.39	-140.43	1884.37	1109.02	-27.16	1907.46	960.87	-122.13	1787.56	960.26	-24.48	1806.99	485.54	-294.60	79.36	1083.11	-308.93	77.91	498.67
9.40000	1046.55	114.09	113.55	1006.48	100.26	132.92	835.66	109.34	218.17	868.40	120.48	255.09	1058.76	-95.37	111.38	1018.67	-92.96	120.47	824.69	-111.82	120.38	824.94	-113.85	159.83	1079.51	-37.15	1459.92	0.00	0.00	0.00	1127.14	-141.42	1884.25	1111.82	-27.87	1907.34	963.38	-122.78	1786.94	962.71	-25.38	1806.55	485.18	-294.67	79.39	1083.16	-308.91	77.99	499.18
9.41000	1051.84	115.90	116.05	1012.97	100.69	135.86	842.43	108.02	221.91	875.24	119.56	258.82	1059.13	-95.53	111.48	1019.17	-92.95	120.73	824.69	-111.81	120.38	824.91	-113.94	159.85	1081.70	-37.42	1459.63	0.00	0.00	0.00	1129.49	-142.03	1884.01	1113.35	-28.50	1907.33	965.96	-123.41	1786.50	965.06	-26.23	1806.28	485.12	-294.80	79.29	1082.94	-309.10	77.78	499.65
9.42000	1060.96	116.06	118.74	1020.30	101.97	137.76	849.94	106.87	225.03	882.68	118.76	261.95	1058.90	-95.63	111.50	1019.16	-92.81	120.60	824.68	-111.81	120.40	824.92	-113.88	159.85	1084.97	-37.62	1459.32	0.00	0.00	0.00	1133.37	-142.58	1883.59	1116.22	-29.11	1907.12	968.68	-124.09	1786.22	967.48	-26.63	1806.14	484.50	-294.91	79.02	1083.76	-308.82	78.08	499.08
9.43000	1067.57	116.93	121.60	1026.45	102.80	141.38	858.11	105.36	227.20	890.83	117.50	264.16	1059.64	-95.40	111.83	1019.00	-92.92	120.67	824.69	-111.82	120.38	824.88	-113.85	159.88	1087.79	-37.86	1459.13	0.00	0.00	0.00	1135.93	-143.43	1883.14	1118.73	-29.79	1906.93	971.41	-124.91	1786.12	970.15	-27.37	1806.23	485.10	-294.53	79.21	1082.54	-309.28	78.55	498.72
9.44000	1077.47	117.51	123.22	1035.27	102.91	142.91	867.09	103.55	228.38	899.63	116.05	265.54	1058.13	-96.07	113.04	1020.23	-92.61	120.86	824.72	-111.70	120.33	824.94	-113.72	159.86	1090.75	-38.09	1459.05	0.00	0.00	0.00	1138.99	-143.75	1882.84	1122.39	-30.45	1906.57	974.30	-125.62	1786.16	972.94	-28.19	1806.35	486.03	-294.26	79.56	1082.31	-309.54	78.79	498.51
9.45000	1086.81	117.21	124.81	1045.83	102.71	144.30	876.59	102.20	228.88	909.09	114.70	266.20	1057.62	-96.27	112.96	1019.59	-92.74	120.69	824.69	-111.80	120.38	824.97	-113.83	159.97	1093.51	-38.27	1459.03	0.00	0.00	0.00	1140.69	-144.40	1882.44	1124.91	-30.56	1906.20	977.45	-126.21	1786.29	975.88	-28.76	1806.51	486.34	-294.19	79.74	1082.44	-309.47	78.82	498.84
9.46000	1098.65	117.14	125.89	1057.17	102.23	145.39	886.95	100.81	228.48	919.21	113.48	266.15	1057.66	-96.51	113.27	1020.04	-92.96	121.00	824.71	-111.74	120.36	824.96	-113.90	160.03	1097.81	-38.42	1458.81	0.00	0.00	0.00	1145.23	-144.57	1881.84	1128.65	-30.61	1905.49	980.72	-126.77	1786.45	979.06	-29.09	1806.54	485.73	-294.56	79.50	1082.96	-309.28	78.85	498.64
9.47000	1111.00	116.51	126.38	1070.00	101.38	146.32	898.02	99.32	227.23	930.05	111.97	265.23	1058.52	-96.81	113.57	1019.48	-93.00	120.81	824.72	-111.76	120.39	825.00	-113.93	160.09	1101.44	-38.59	1458.68	0.00	0.00	0.00	1149.24	-144.31	1881.14	1131.64	-30.99	1905.00	984.23	-127.25	1786.62	982.48	-29.59	1806.65	485.64	-294.70	79.54	1083.52	-309.45	79.19	499.49
9.48000	1124.68	115.31	127.38	1084.05	100.08	147.00	909.87	98.06	225.27	941.28	110.78	263.70	1057.57	-96.87	113.39	1020.03	-92.67	120.80	824.71	-111.81	120.43	825.01	-113.67	160.05	1105.10	-38.80	1458.39	0.00	0.00	0.00	1153.86	-144.34	1880.29	1136.31	-30.90	1903.95	987.85	-127.80	1786.78	986.16	-30.23	1806.72	485.25	-294.43	79.46	1082.44	-309.56	78.82	499.48
9.49000	1137.90	112.93	127.72	1098.15	98.63	146.98	922.36	97.32	222.70	953.01	109.62	261.41	1056.55	-97.07	113.18	1019.05	-92.91	120.59	824.70	-111.87	120.43	825.08	-113.74	160.19	1108.45	-39.02	1458.04	0.00	0.00	0.00	1157.73	-144.48	1879.47	1142.50	-30.85	1902.72	991.66	-128.32	1786.97	989.96	-30.46	1806.65	485.69	-294.25	79.37	1082.96	-309.55	78.97	499.53
9.50000	1154.42	111.30	128.05	1112.33	96.83	146.41	935.57	96.44	219.31	965.34	108.55	258.48	1056.47	-96.87	113.17	1019.52	-92.97	120.81	824.70	-111.73	120.37	825.04	-113.75	160.23	1112.58	-39.08	1457.57	0.00	0.00	0.00	1162.35	-144.14	1878.56	1146.47	-30.89	1901.71	995.68	-128.70	1787.17	994.01	-30.65	1806.68	485.94	-294.42	79.46	1082.70	-309.49	78.91	499.38
9.51000	1168.91	108.81	127.65	1127.85	95.13	145.88	949.16	95.71	215.33	978.14	107.90	255.05	1055.79	-97.83	113.55	1019.01	-93.03	120.67	824.71	-111.80	120.41	825.08	-113.75	160.27	1116.79	-39.19	1456.99	0.00	0.00	0.00	1167.73	-144.06	1877.32	1151.07	-30.34	1900.40	999.94	-128.94	1787.40	998.30	-30.90	1806.63	486.52	-294.46	79.72	1082.64	-309.35	78.69	499.43
9.52000	1186.29	106.81	126.28	1144.66	92.86	145.26	963.31	95.16	210.85	991.92	106.67	250.88	1055.91	-97.87	113.66	1018.89	-93.16	120.73	824.72	-111.71	120.40	825.08	-113.77	160.31	1120.95	-39.35	1456.31	0.00	0.00	0.00	1173.30	-143.65	1876.00	1157.24	-29.83	1898.70	1004.35	-129.03	1787.60	1002.83	-30.72	1806.54	485.97	-294.21	79.51	1083.48	-309.22	79.06	499.80
9.53000	1202.05	104.40	125.47	1161.14	90.85	144.10	977.95	94.77	205.94	1006.16	105.73	246.36	1056.33	-97.97	113.98	1018.68	-93.35	120.68	824.72	-111.77	120.42	825.09	-113.74	160.34	1126.26	-39.29	1455.49	0.00	0.00	0.00	1178.18	-143.55	1874.56	1162.00	-29.61	1897.08	1008.95	-129.13	1787.75	1007.75	-31.00	1806.49	484.96	-294.36	79.26	1083.33	-309.35	79.07	499.70
9.54000	1219.56	101.94	123.87	1178.56	88.70	142.83	993.43	94.75	200.77	1020.86	105.23	241.63	1056.41	-98.29	114.13	1019.11	-93.52	120.89	824.69	-111.99	120.56	825.18	-113.54	160.30	1130.43	-39.31	1454.55	0.00	0.00	0.00	1183.78	-143.35	1872.97	1167.56	-29.36	1895.22	1013.84	-128.99	1787.83	1012.86	-30.57	1806.27	485.25	-294.51	79.34	1082.28	-309.16	78.51	499.87
9.55000	1237.16	99.54	123.30	1196.65	86.84	141.48	1009.40	94.97	195.36	1036.15	104.39	236.44	1055.90	-98.36	114.04	1019.43	-93.86	121.00	824.68	-111.79	120.47	825.16	-113.68	160.41	1135.36	-39.31	1453.61	0.00	0.00	0.00	1189.67	-143.24	1871.11	1174.08	-28.91	1893.31	1019.02	-128.88	1787.81	1018.33	-30.29	1806.04	485.42	-294.30	79.47	1082.07	-309.11	78.41	499.05
9.56000	1255.90	97.33	122.38	1214.53	84.90	139.81	1025.87	94.94	189.60	1051.97	104.26	231.23	1055.96	-98.32	114.12	1019.49	-93.86	120.95	824.69	-111.67	120.42	825.27	-113.52	160.39	1139.20	-39.16	1452.61	0.00	0.00	0.00	1196.21	-142.86	1869.21	1181.11	-28.63	1891.26	1024.52	-128.49	1787.71	1024.10	-29.97	1805.79	485.37	-294.59	79.37	1082.08	-309.26	78.47	499.07
9.57000	1273.17	95.11	121.05	1232.17	83.28	137.83	1042.93	94.76	183.52	1068.15	104.31	225.90	1058.29	-98.40	114.60	1019.82	-94.00	121.08	824.70	-111.73	120.46	825.30	-113.49	160.44	1144.45	-39.01	1451.46	0.00	0.00	0.00	1202.51	-142.70	1867.15	1187.78	-28.51	1889.24	1030.22	-128.12	1787.50	1030.17	-29.46	1805.38	485.64	-294.40	79.44	1082.12	-309.18	78.35	499.37
9.58000	1294.14	92.74	120.09	1251.47	81.83	136.39	1060.62	94.65	177.45	1084.60	104.50	220.50	1056.47	-98.16	113.80	1020.33	-94.00	121.20	824.66	-111.83	120.53	825.38	-113.29	160.40	1149.15	-38.89	1450.25	0.00	0.00	0.00	1208.95	-142.66	1865.12	1194.37	-27.98	1887.15	1036.18	-127.71	1787.18	1036.55	-29.07	1804.90	485.56	-294.49	79.47	1082.71	-308.28	78.09	498.90
9.59000	1311.88	91.10	118.80	1270.36	80.65	134.73	1078.42	95.51	171.70	1101.27	104.87	215.14	1058.41	-97.45	112.42	1020.72	-94.00	121.33	824.68	-111.77	120.51	825.36	-113.44	160.56	1154.22	-38.50	1449.04	0.00	0.00	0.00	1215.12	-142.47	1862.94	1202.80	-27.80	1884.72	1042.41	-127.02	1786.77	1043.26	-28.71	1804.36	485.06	-294.38	79.41	1082.75	-308.54	77.66	499.28
9.60000	1332.41	90.38	118.11	1289.37	79.89	133.10	1096.63	95.50	165.61	1118.19	105.27	209.76	1059.23	-97.03	112.52	1020.83	-93.80	121.26	824.68	-111.69	120.52	825.48	-113.43	160.60	1159.18	-38.13	1447.74	0.00	0.00	0.00	1223.15	-142.09	1860.56	1209.99	-27.29	1882.28	1048.84	-126.27	1786.28	1050.19	-27.91	1803.66	485.82	-294.43	79.61	1082.48	-308.54	77.57	498.99
9.61000	1351.84	89.66	117.26	1307.37	79.42	130.95	1115.03	95.57	159.67	1135.55	105.81	204.49	1059.16	-96.98	112.42	1019.90	-94.16	121.06	824.65	-111.79	120.58	825.51	-113.40	160.66	1164.67	-37.73	1446.19	0.00	0.00	0.00	1230.01	-141.83	1858.17	1217.95	-27.12	1879.79	1055.46	-125.51	1785.66	1057.40	-27.06	1802.84	486.08	-294.34	79.69	1082.22	-308.09	77.49	498.63
9.62000	1371.42	89.23	116.86	1327.18	79.25	129.69	1133.77	95.96	153.93	1153.09	106.87	199.44	1059.99	-96.69	112.16	1019.36	-94.06	120.84	824.67	-111.63	120.57	825.59	-113.37	160.74	1170.39	-37.30	1444.66	0.00	0.00	0.00	1237.99	-141.30	1855.71	1225.47	-26.62	1877.35	1062.33	-124.60	1784.96	1064.90	-26.16	1801.93	485.10	-294.10	79.42	1082.91	-307.99	77.70	498.90
9.63000	1392.17	89.14	116.10	1347.24	79.48	128.78	1152.66	96.60	148.28	1170.79	107.64	194.37	1059.34	-97.12	111.86	1019.38	-94.04	120.92	824.66	-111.73	120.63	825.71	-113.27	160.81	1175.96	-36.85	1442.98	0.00	0.00	0.00	1245.94	-140.72	1853.14	1234.30	-26.04	1874.53	1069.42	-123.72	1784.16	1072.59	-24.87	1800.86	485.41	-294.07	79.56	1082.88	-307.95	77.51	499.16
9.64000	1411.49	90.59	116.14	1365.66	80.38	127.46	1171.65	97.58	142.92	1188.75	108.18	189.33	1058.95	-96.52	111.66	1018.73	-93.99	120.70	824.71	-111.60	120.59	825.79	-113.09	160.80	1181.94	-36.22	1441.29	0.00	0.00	0.00	1254.13	-140.35	1850.26	1242.21	-25.23	1871.70	1076.72	-122.74	1783.30	1080.61	-23.83	1799.74	485.39	-293.97	79.59	1082.56	-308.23	77.38	499.23
9.65000	1430.94	91.32	116.11	1386.71	81.60	127.30	1190.86	98.42	137.55	1206.79	109.11	184.52	1059.26	-96.67	111.71	1019.48	-94.20	121.14	824.72	-111.47	120.58	825.87	-113.24	160.95	1188.51	-35.57	1439.41	0.00	0.00	0.00	1261.14	-139.85	1847.58	1251.19	-24.72	1868.65	1084.26	-121.64	1782.39	1088.89	-22.75	1798.51	485.47	-294.22	79.53	1083.64	-308.23	77.74	498.87
9.66000	1450.14	92.44	116.42	1408.30	81.43	122.79	1209.95	100.02	132.62	1224.41	110.72	180.14	1058.09	-96.44	111.21	1019.17	-94.05	120.94	824.73	-111.47	120.63	825.93	-113.23	161.02	1194.55	-34.89	1437.53	0.00	0.00	0.00	1270.41	-139.04	1844.59	1260.26	-23.82	1865.41	1092.02	-120.44	1781.43	1097.25	-21.36	1797.18	485.90	-294.34	79.71	1083.38	-308.44	77.53	498.13
9.67000	1470.99	95.09	117.46	1426.68	84.90	123.30	1229.12	101.10	127.62	1242.01	112.11	175.86	1058.60	-96.77	111.48	1019.66	-94.16	121.06	824.73	-111.42	120.67	826.12	-113.08	161.14	1201.18	-34.27	1435.51	0.00	0.00	0.00	1278.57	-138.13	1841.69	1269.10	-22.84	1862.19	1099.98	-119.25	1780.38	1105.83	-20.38	1795.79	485.82	-294.05	79.72	1083.23	-308.39	77.55	498.46
9.68000	1489.06	97.91	118.44	1448.16	84.95	122.89	1248.05	102.26	122.80	1259.44	113.65	171.74	1057.65	-96.75	110.89	1019.09	-94.15	120.79	824.78	-111.38	120.73	826.18	-113.16	161.33	1208.29	-33.51	1433.45	0.00	0.00	0.00	1287.74	-137.41	1838.63	1279.33	-21.92	1858.74	1108.16	-118.01	1779.21	1114.49	-18.53	1794.12	485.45	-294.25	79.62	1082.79	-308.40	77.63	498.16
9.69000	1508.52	101.32	120.71	1467.66	88.93	123.75	1266.79	103.64	118.20	1276.93	114.77	167.59	1058.15	-96.77	111.35	1018.89	-94.35	120.72	824.81	-111.33	120.78	826.41	-113.17	161.50	1214.89	-32.70	1431.26	0.00	0.00	0.00	1296.32	-136.60	1835.52	1288.74	-20.80	1855.21	1116.60	-116.69	1777.90	1123.48	-17.42	1792.45	486.34	-293.97	79.89	1083.37	-308.55	77.80	498.67
9.70000	1527.95	104.14	123.79	1486.22	91.16	124.92	1285.60	104.65	113.57	1294.09	116.26	163.73	1058.12	-96.24	111.11	1020.29	-94.46	121.12	824.83	-111.40	120.91	826.62	-113.01	161.62	1221.82	-31.86	1428.98	0.00	0.00	0.00	1305.04	-135.52	1832.44	1297.83	-19.74	1851.83	1125.20	-115.28	1776.45	1132.60	-16.12	1790.54	486.04	-293.70	79.92	1083.13	-308.65	77.52	498.40
9.71000	1544.85	108.37	125.53	1504.71	94.46	126.73	1304.03	106.15	109.37	1310.80	118.12	160.15	1058.90	-96.43	111.19	1020.09	-94.48	120.97	824.87	-111.32	120.99	826.72	-113.10	161.85	1228.82	-30.86	1426.56	0.00	0.00	0.00	1313.34	-134.51	1829.46	1307.29	-18.97	1848.49	1134.04	-113.67	1774.84	1141.80	-14.24	1788.40	485.56	-294.41	79.68	1083.34	-308.46	77.65	499.60
9.72000	1564.28	112.02	128.95	1522.93	98.10	128.56	1322.26	107.71	105.41	1327.55	119.70	156.61	1058.15	-97.13	110.70	1019.84	-94.53	120.74	824.95	-111.22	121.09	826.97	-112.90	162.01	1236.15	-30.02	1424.11	0.00	0.00	0.00	1323.36	-133.41	1826.41	1317.39	-17.48	1844.96	1143.19	-111.78	1772.99	1151.36	-12.90	1786.16	485.29	-294.10	79.70	1084.02	-308.30	78.00	499.12
9.73000	1581.79	116.74	132.15	1541.01	102.05	130.36	1340.35	109.29	101.61	1344.04	121.55	153.33	1057.99	-97.38	110.72	1019.65	-94.65	120.71	824.99	-111.26	121.29	827.24	-112.65	162.20	1243.51	-29.07	1421.54	0.00	0.00	0.00	1332.94	-132.18	1823.38	1326.86	-16.43	1841.76	1152.50	-109.80	1770.90	1161.03	-11.01	1783.61	485.37	-293.95	79.76	1083.45	-308.11	78.00	498.33
9.74000	1598.36	119.32	134.89	1558.72	105.35	132.18	1357.95	111.04	98.04	1360.12	123.23	150.12	1058.53	-97.16	110.69	1020.45	-94.67	120.89	825.14	-110.99	121.43	827.49	-112.59	162.50	1251.83	-28.07	1418.79	0.00	0.00	0.00	1342.12	-130.98	1820.55	1336.62	-14.86	1838.49	1161.84	-107.91	1768.53	1170.76	-9.00	1780.87	485.14	-294.07	79.65	1083.19	-308.28	77.89	498.94
9.75000	1615.04	122.96	138.17	1574.58	109.36	133.83	1375.07	112.62	94.61	1375.80	124.92	146.99	1059.18	-97.08	110.79	1019.52	-94.78	120.42	825.25	-110.79	121.67	827.71	-112.64	162.86	1259.77	-26.96	1415.86	0.00	0.00	0.00	1351.38	-129.48	1817.89	1346.66	-13.81	1835.37	1171.24	-105.69	1766.06	1180.72	-7.12	1778.07	484.89	-293.89	79.59	1083.33	-308.43	77.74	499.17
9.76000	1630.63	126.68	140.78	1591.84	112.25	135.80	1391.91	113.83	91.19	1391.10	126.76	144.03	1058.35	-96.63	110.44	1020.37	-94.68	120.46	825.37	-110.73	122.09	828.06	-112.25	163.12	1268.34	-25.85	1412.90	0.00	0.00	0.00	1360.46	-128.23	1815.06	1356.22	-12.21	1832.36	1180.65	-103.55	1763.45	1190.77	-5.26	1775.17	485.14	-294.04	79.75	1083.51	-308.48	77.70	499.17
9.77000	1645.56	130.15	143.35	1607.69	114.97	137.81	1408.00	115.79	88.19	1406.19	128.23	141.01	1058.64	-97.50	110.17	1020.03	-94.60	120.09	825.55	-110.53	122.57	828.37	-112.11	163.60	1277.42	-24.75	1409.95	0.00	0.00	0.00	1369.78	-127.03	1812.43	1366.76	-10.45	1829.17	1190.19	-101.17	1760.72	1200.98	-3.11	1772.15	486.13	-294.01	79.87	1083.11	-308.43	77.66	498.55
9.78000	1660.11	132.11	145.42	1623.83	116.80	134.79	1423.64	117.49	85.15	1420.61	129.89	138.09	1059.96	-97.02	110.39	1020.15	-95.02	120.32	825.69	-110.35	123.16	828.74	-112.01	164.15	1286.29	-23.63	1406.83	0.00	0.00	0.00	1379.70	-125.59	1809.66	1376.48	-8.92	1826.18	1199.90	-98.52	1757.96	1211.27	-0.44	1768.86	485.56	-293.68	79.92	1082.78	-308.56	77.66	497.74
9.79000	1673.41	134.13	147.98	1637.90	118.52	136.10	1438.72	119.28	82.15	1434.59	131.55	135.10	1059.45	-97.58	110.04	1021.24	-94.86	120.52	825.87	-110.07	123.86	829.16	-111.78	164.79	1295.56	-22.42	1403.77	0.00	0.00	0.00	1389.87	-123.77	1807.00	1386.56	-7.41	1823.19	1209.79	-95.88	1755.11	1221.76	2.24	1765.61	485.81	-293.94	79.80	1083.06	-308.61	77.73	498.13
9.80000	1687.21	135.69	150.21	1650.76	119.62	137.42	1452.87	121.21	79.15	1447.98	132.81	132.00	1059.31	-97.52	109.97	1020.73	-94.97	120.25	826.11	-109.90	124.72	829.53	-111.93	165.67	1305.16	-21.26	1400.61	0.00	0.00	0.00	1398.71	-122.13	1804.27	1397.41	-5.70	1820.05	1219.81	-93.27	1752.13	1232.52	4.42	1762.42	485.40	-293.77	79.80	1083.16	-308.58	77.65	498.69
9.81000	1698.76	136.65	151.13	1663.17	120.55	137.94	1466.43	123.03	76.04	1460.98	133.94	128.68	1059.01	-97.76	109.81	1020.61	-94.85	120.08	826.35	-109.78	125.75	830.06	-111.76	166.54	1314.96	-19.98	1397.49	0.00	0.00	0.00	1408.96	-120.10	1801.38	1408.29	-3.28	1816.61	1230.13	-90.42	1749.23	1243.15	7.69	1759.02	484.61	-294.01	79.59	1082.76	-308.86	77.42	497.39
9.82000	1711.09	136.12	151.56	1674.70	121.52	137.75	1479.14	124.72	72.78	1473.28	134.73	125.11	1059.70	-97.33	110.23	1020.18	-95.08	119.99	826.61	-109.71	126.97	830.58	-111.74	167.63	1325.42	-18.59	1394.30	0.00	0.00	0.00	1419.53	-117.94	1798.38	1419.14	-1.30	1813.21	1240.50	-87.60	1746.36	1254.08	10.42	1755.75	485.17	-294.00	79.72	1082.31	-308.74	77.32	497.80
9.83000	1722.88	136.66	151.50	1685.56	120.98	136.65	1490.81	126.08	69.20	1484.55	135.66	121.40	1060.23	-97.88	110.21	1020.32	-95.24	119.99	826.95	-109.65	128.42	831.18	-111.82	168.87	1335.87	-17.23	1391.12	0.00	0.00	0.00	1430.64	-115.51	1795.33	1429.95	1.29	1809.58	1251.22	-84.73	1743.56	1265.24	13.13	1752.49	484.87	-293.76	79.75	1083.00	-308.56	77.60	498.21
9.84000	1732.67	135.16	149.88	1695.36	120.20	134.47	1501.03	127.80	65.63	1494.72	136.69	117.64	1059.03	-97.70	109.60	1020.14	-95.30	119.80	827.36	-109.62	130.08	831.87	-111.99	170.33	1346.60	-15.76	1387.84	0.00	0.00	0.00	1441.21	-113.05	1792.13	1441.61	4.03	1805.76	1262.38	-81.50	1740.87	1276.54	16.28	1749.12	484.83	-293.76	79.63	1083.41	-308.68	77.67	498.60
9.85000	1741.91	134.03	147.52	1704.37	119.42	131.33	1510.32	128.72	61.50	1503.54	137.97	113.81	1059.09	-97.97	109.79	1020.55	-95.50	119.85	827.82	-109.74	132.00	832.69	-112.12	171.98	1356.69	-14.23	1384.57	0.00	0.00	0.00	1452.66	-109.96	1788.87	1453.11	6.86	1801.91	1273.80	-78.52	1738.14	1288.01	19.73	1745.65	485.34	-293.75	79.81	1083.22	-308.69	77.64	498.29
9.86000	1749.17	130.82	143.27	1711.80	117.53	127.56	1518.05	129.76	57.21	1511.74	138.16	109.23	1060.03	-97.65	109.87	1020.31	-95.46	119.69	828.37	-109.86	134.05	833.66	-112.38	173.94	1367.10	-12.64	1381.33	0.00	0.00	0.00	1464.64	-106.71	1785.46	1465.03	9.91	1797.80	1285.34	-75.83	1735.35	1299.67	23.42	1742.20	484.49	-293.76	79.65	1083.06	-308.57	77.56	498.78
9.87000	1754.54	129.22	137.86	1718.01	114.14	122.86	1524.69	130.08	52.30	1518.70	138.21	104.34	1058.92	-98.22	109.39	1019.46	-95.67	119.40	828.87	-110.17	136.34	834.82	-112.59	176.08	1377.73	-10.94	1378.03	0.00	0.00	0.00	1476.09	-103.64	1782.00	1477.01	12.70	1793.75	1297.21	-72.78	1732.65	1311.78	26.54	1738.82	484.63	-293.79	79.60	1082.86	-308.64	77.68	498.73
9.88000	1762.17	126.42	133.06	1723.29	112.09	116.97	1529.66	130.82	47.36	1524.43	138.06	99.01	1058.67	-98.44	108.94	1020.97	-95.81	119.84	829.54	-110.56	138.85	836.22	-112.85	178.52	1389.09	-9.09	1374.71	0.00	0.00	0.00	1488.76	-100.15	1778.32	1490.16	16.62	1789.25	1309.30	-69.51	1730.00	1324.01	30.10	1735.40	484.89	-293.47	79.70	1082.44	-308.67	77.50	498.84
9.89000	1764.37	123.19	125.18	1726.87	110.23	110.38	1532.65	129.92	44.89	1529.26	137.84	93.89	1059.23	-98.36	109.03	1020.72	-95.75	119.49	830.32	-111.16	141.70	837.85	-113.35	181.33	1400.66	-7.14	1371.42	0.00	0.00	0.00	1502.34	-96.24	1774.49	1503.36	19.90	1784.71	1321.59	-66.15	1727.35	1336.62	33.79	1732.07	483.88	-293.80	79.33	1082.74	-308.79	77.50	498.85
9.90000	1769.34	121.57	115.20	1729.88	108.27	102.12	1535.51	127.81	41.74	1532.90	136.62	89.52	1058.83	-98.35	109.23	1020.33	-95.99	119.17	831.22	-112.03	144.97	839.64	-114.26	184.68	1412.40	-5.13	1368.04	0.00	0.00	0.00	1515.34	-92.40	1770.68	1516.17	23.37	1780.19	1334.25	-62.49	1724.84	1349.45	37.70	1728.69	484.70	-293.85	79.56	1082.61	-308.88	77.38	498.69
9.91000	1774.70	120.79	100.88	1736.47	107.65	89.34	1538.75	126.77	40.59	1537.95	134.93	87.48	1058.91	-98.75	109.13	1020.72	-96.18	118.88	832.50	-112.71	148.56	841.96	-114.85	188.19	1424.70	-3.03	1364.79	0.00	0.00	0.00	1528.69	-88.27	1766.89	1529.08	27.62	1775.68	1347.29	-58.66	1722.53	1362.55	41.64	1725.61	484.16	-294.05	79.37	1082.37	-308.81	77.32	498.29
9.92000	1782.52	121.98	85.05	1743.58	108.69	76.23	1542.25	126.96	40.42	1545.21	134.89	86.55	1058.74	-98.68	108.99	1020.93	-96.17	118.50	834.30	-113.58	152.82	844.74	-115.99	192.47	1436.65	-0.74	1361.64	0.00	0.00	0.00	1541.83	-84.12	1763.77	1544.15	31.49	1771.51	1360.62	-55.01	1720.77	1375.93	45.79	1723.11	484.86	-294.08	79.65	1082.96	-308.82	77.52	498.72
9.93000	1786.57	123.39	73.01	1747.63	110.13	66.63	1544.79	127.46	41.29	1550.66	135.72	84.75	1058.21	-98.31	109.01	1021.50	-96.19	118.24	836.61	-114.63	157.91	848.38	-116.63	197.24	1448.04	1.52	1358.99	0.00	0.00	0.00	1556.24	-80.26	1760.61	1558.47	36.15	1767.75	1374.45	-51.00	1719.72	1389.75	49.85	1721.29	484.54	-293.75	79.54	1082.49	-308.95	77.44	498.47
9.94000	1787.23	124.04	64.91	1746.52	112.32	63.96	1545.87	128.28	42.70	1553.12	136.69	84.00	1058.11	-98.41	108.84	1021.40	-96.29	118.20	839.64	-115.57	163.86	852.65	-117.70	202.97	1459.18	3.75	1356.79	0.00	0.00	0.00	1571.60	-76.01	1757.55	1572.79	40.40	1764.18	1388.79	-46.76	1719.06	1404.01	53.90	1719.93	484.65	-293.80	79.48	1082.32	-308.56	77.53	497.86
9.95000	1788.69	125.22	59.74	1747.37	113.14	59.77	1546.87	128.38	42.90	1554.35	137.41	84.30	1059.17	-98.57	108.99	1023.20	-95.96	118.86	843.37	-116.74	170.85	857.81	-118.65	209.54	1470.36	6.03	1355.03	0.00	0.00	0.00	1586.22	-71.47	1754.70	1587.97	45.13	1760.49	1403.61	-42.77	1718.49	1418.58	58.27	1718.65	484.38	-293.72	79.52	1081.94	-308.61	77.28	498.20
9.96000	1789.97	125.14	55.62	1748.01	113.16	57.12	1547.64	128.81	42.55	1555.92	137.75	84.44	1058.18	-98.71	108.90	1021.40	-96.37	114.94	848.29	-116.88	178.45	864.28	-119.24	216.93	1480.94	8.24	1353.59	0.00	0.00	0.00	1601.36	-66.69	1751.83	1603.33	49.79	1756.85	1418.85	-38.55	1718.07	1433.26	62.73	1717.35	486.05	-293.63	79.94	1081.51	-308.57	77.21	499.12
9.97000	1792.27	124.39	50.67	1749.00	112.18	54.18	1548.38	129.54	41.79	1558.61	138.03	84.31	1057.99	-98.84	108.73	1021.51	-95.36	115.56	854.33	-116.84	187.12	872.28	-119.20	225.15	1492.07	10.49	1352.38	0.00	0.00	0.00	1616.65	-61.57	1748.84	1618.78	54.86	1752.95	1434.14	-34.44	1717.78	1448.14	66.71	1716.20	485.75	-294.03	79.75	1082.14	-308.41	77.34	498.00
9.98000	1793.87	123.49	44.44	1750.04	111.55	52.02	1549.02	130.76	41.14	1561.41	138.53	84.15	1058.03	-98.90	108.60	1021.55	-95.11	120.49	861.89	-116.06	196.73	881.87	-119.01	234.07	1503.48	12.67	1351.37	0.00	0.00	0.00	1632.22	-56.77	1745.83	1633.83	60.21	1748.88	1449.27	-30.78	1717.69	1463.11	70.44	1715.21	486.39	-293.59	80.06	1082.72	-308.18	77.69	498.55
9.99000	1795.28	124.12	42.38	1752.61	112.04	48.64	1549.72	130.86	40.92	1563.34	138.68	84.08	1057.84	-99.26	108.60	1021.40	-95.04	122.79	871.10	-114.42	207.18	893.47	-118.29	243.44	1515.53	15.01	1350.53	0.00	0.00	0.00	1647.31	-51.90	1742.79	1648.72	65.33	1744.80	1464.42	-27.42	1717.82	1477.84	74.41	1714.38	485.41	-293.71	79.80	1082.94	-308.44	77.59	499.57
10.00000	1794.91	123.41	40.29	1751.04	111.88	49.30	1550.00	130.60	40.71	1564.00	138.09	83.94	1057.86	-99.37	108.49	1021.34	-94.46	123.11	882.11	-112.16	218.46	907.14	-117.25	253.12	1528.14	17.47	1349.98	0.00	0.00	0.00	1663.20	-47.11	1739.72	1663.19	70.59	1741.06	1479.54	-24.10	1718.23	1492.15	77.94	1713.88	485.24	-293.56	79.72	1082.30	-308.46	77.22	499.51
10.01000	1795.24	123.67	39.96	1751.11	111.50	49.08	1550.16	130.53	40.55	1564.43	138.03	83.83	1059.08	-98.63	108.62	1023.05	-93.76	123.85	894.85	-109.65	230.56	922.62	-116.61	263.58	1540.42	20.05	1349.74	0.00	0.00	0.00	1678.02	-42.58	1737.25	1677.53	75.15	1737.88	1494.17	-20.98	1718.86	1506.01	81.32	1713.70	485.70	-293.63	79.83	1081.94	-308.56	77.17	498.75
10.02000	1795.26	123.86	38.40	1751.75	111.47	48.70	1550.33	130.61	40.50	1564.94	138.02	83.65	1061.73	-98.08	107.96	1026.20	-92.99	125.80	908.93	-106.99	243.42	939.20	-114.56	274.49	1553.11	22.78	1349.74	0.00	0.00	0.00	1691.73	-38.52	1735.36	1691.90	79.40	1735.27	1508.25	-17.87	1719.64	1519.70	84.24	1713.96	485.99	-293.63	79.93	1082.72	-308.55	77.39	497.99
10.03000	1795.78	123.92	38.14	1751.81	111.47	48.32	1550.38	130.80	40.52	1565.29	138.18	83.59	1065.90	-97.42	107.43	1029.21	-90.30	130.74	924.33	-105.26	257.48	957.24	-112.37	286.22	1565.36	25.38	1349.99	0.00	0.00	0.00	1703.89	-35.17	1734.16	1704.77	83.09	1733.73	1521.83	-15.05	1720.48	1532.91	87.28	1714.48	484.99	-293.55	79.63	1081.86	-308.98	77.71	498.44
10.04000	1794.32	123.68	37.02	1751.52	111.70	47.83	1550.44	130.86	40.46	1565.55	138.33	83.53	1071.84	-97.28	106.00	1038.24	-89.49	133.63	941.65	-102.30	271.51	976.63	-110.00	298.15	1577.40	27.89	1350.38	0.00	0.00	0.00	1730.79	-31.37	1727.47	1717.19	86.58	1732.76	1535.11	-12.05	1721.39	1545.71	90.24	1715.18	485.59	-293.66	79.74	1080.95	-309.09	77.52	499.15
10.05000	1794.95	123.54	37.14	1751.86	111.50	47.95	1550.44	130.98	40.47	1565.64	138.57	83.50	1079.04	-97.46	104.20	1051.83	-88.93	136.64	960.41	-99.50	285.55	997.26	-107.21	310.03	1588.90	29.98	1350.90	0.00	0.00	0.00	1746.21	-28.46	1726.03	1729.74	89.60	1732.55	1547.67	-9.39	1722.30	1558.02	93.15	1715.97	485.78	-293.76	79.85	1081.08	-308.76	77.32	498.94
10.06000	1795.22	123.83	37.01	1752.30	111.52	48.14	1550.59	130.82	40.33	1565.88	138.63	83.46	1086.27	-97.22	103.55	1063.56	-88.94	138.47	979.86	-97.46	299.63	1019.02	-104.00	321.43	1600.51	31.47	1351.50	0.00	0.00	0.00	1758.17	-26.05	1726.62	1742.27	92.14	1732.98	1559.74	-6.56	1723.21	1570.01	95.75	1716.79	485.72	-293.81	79.78	1081.82	-308.81	77.75	499.05
10.07000	1795.36	124.11	36.61	1752.06	111.46	47.92	1550.44	131.32	40.50	1566.01	138.82	83.42	1098.17	-96.80	107.90	1078.00	-88.09	144.57	1002.51	-95.60	313.19	1041.75	-100.94	331.83	1612.24	32.45	1352.35	0.00	0.00	0.00	1769.64	-24.04	1727.64	1753.82	94.19	1734.09	1571.00	-4.23	1724.14	1581.68	98.12	1717.67	485.71	-293.77	79.78	1080.68	-308.83	77.37	499.05
10.08000	1796.03	123.51	36.40	1753.64	110.20	45.08	1550.72	131.05	40.34	1566.20	138.96	83.41	1115.81	-94.33	114.87	1096.75	-85.76	152.11	1026.38	-92.68	323.08	1065.40	-97.61	340.49	1623.50	33.34	1353.52	0.00	0.00	0.00	1780.84	-21.97	1729.47	1765.27	95.81	1735.69	1581.94	-1.92	1725.21	1592.94	100.73	1718.59	485.95	-293.87	79.72	1082.07	-307.92	77.16	499.25
10.09000	1796.38	123.75	36.30	1753.55	112.81	46.18	1550.68	131.41	40.40	1566.39	139.12	83.44	1135.66	-91.36	121.52	1119.45	-83.01	159.48	1049.70	-89.56	331.00	1089.51	-94.32	348.07	1635.18	34.26	1354.89	0.00	0.00	0.00	1776.04	-20.91	1738.17	1775.44	97.05	1737.89	1592.71	0.39	1726.50	1604.07	102.81	1719.76	485.72	-294.03	79.74	1082.05	-307.56	77.18	499.52
10.10000	1796.11	124.04	35.93	1754.05	112.59	45.76	1550.90	131.17	40.17	1566.33	139.75	83.63	1158.83	-88.52	127.01	1144.73	-80.11	165.50	1073.75	-85.88	336.79	1113.79	-91.16	354.25	1646.46	35.18	1356.51	0.00	0.00	0.00	1783.81	-19.86	1741.98	1785.99	98.08	1740.41	1603.02	2.16	1727.87	1614.66	105.13	1721.13	485.35	-293.93	79.59	1082.61	-307.81	77.20	499.24
10.11000	1795.76	124.01	35.60	1753.55	112.41	45.03	1550.80	131.68	40.26	1566.40	140.08	83.70	1184.57	-84.85	131.08	1169.51	-76.91	169.48	1098.95	-82.45	340.86	1138.82	-87.88	358.41	1657.58	36.39	1358.32	0.00	0.00	0.00	1794.89	-18.97	1744.51	1796.14	98.76	1743.46	1613.07	3.75	1729.40	1625.28	106.31	1722.94	485.41	-293.80	79.60	1082.13	-307.85	76.95	499.67
10.12000	1795.33	124.01	35.17	1753.66	112.69	44.89	1550.79	131.90	40.27	1566.59	139.95	83.62	1211.69	-81.05	133.94	1196.57	-73.30	172.50	1124.53	-79.10	343.13	1164.30	-84.81	360.97	1668.84	37.88	1360.43	0.00	0.00	0.00	1804.10	-18.67	1747.51	1806.41	99.28	1746.68	1622.83	5.06	1731.14	1635.69	107.31	1725.01	485.77	-293.84	79.89	1082.23	-307.71	77.08	499.89
10.13000	1796.04	124.14	35.55	1753.89	113.40	45.26	1550.64	132.37	40.33	1566.55	140.35	83.90	1238.80	-77.78	135.04	1222.98	-69.46	173.37	1150.47	-76.16	343.71	1190.33	-81.68	361.71	1680.10	39.56	1362.77	0.00	0.00	0.00	1813.95	-18.10	1750.59	1816.17	99.39	1750.31	1632.49	6.17	1732.98	1645.75	108.36	1727.26	485.75	-293.82	79.92	1082.42	-307.85	77.31	499.32
10.14000	1795.94	123.65	35.39	1753.93	113.82	45.35	1550.68	132.58	40.40	1566.64	140.22	84.13	1265.81	-72.56	135.51	1251.06	-65.51	172.99	1176.91	-73.14	342.58	1216.77	-78.66	360.84	1691.68	41.45	1365.27	0.00	0.00	0.00	1822.83	-18.24	1753.73	1825.62	99.39	1753.99	1641.89	7.05	1734.89	1655.77	109.12	1729.80	486.14	-293.61	79.96	1082.66	-307.95	77.33	500.39
10.15000	1796.18	123.99	34.65	1753.88	114.11	45.28	1550.71	132.66	40.40	1566.71	140.16	84.51	1295.34	-67.39	134.60	1280.46	-61.52	171.64	1203.88	-70.11	339.67	1243.13	-76.41	358.68	1702.93	43.42	1367.90	0.00	0.00	0.00	1832.45	-18.21	1756.84	1835.67	98.95	1757.81	1651.23	7.55	1736.83	1665.54	109.51	1732.41	486.35	-293.60	79.89	1082.39	-308.28	77.23	499.32
10.16000	1795.95	124.36	34.92	1753.52	114.12	45.10	1550.77	132.81	40.63	1566.76	139.93	84.93	1326.95	-63.31	132.22	1311.33	-57.65	169.15	1231.17	-67.21	335.15	1270.06	-74.02	355.04	1714.21	45.26	1370.61	0.00	0.00	0.00	1841.15	-18.41	1759.99	1844.52	98.67	1761.91	1660.66	8.12	1738.77	1675.21	109.61	1735.14	486.17	-293.88	79.77	1081.94	-307.78	77.33	498.90
10.17000	1795.51	124.15	34.69	1753.68	114.19	45.15	1550.95	132.57	40.87	1566.95	139.63	85.46	1360.18	-59.27	129.09	1343.10	-53.88	165.51	1258.76	-64.63	329.14	1297.29	-71.51	349.93	1725.39	47.09	1373.34	0.00	0.00	0.00	1849.75	-18.87	1763.14	1854.38	98.11	1765.84	1669.86	8.33	1740.57	1684.61	109.57	1737.83	485.00	-294.04	79.41	1082.35	-307.77	77.40	498.43
10.18000	1796.38	124.35	35.17	1753.78	114.45	45.25	1551.24	132.21	41.35	1567.04	139.48	86.17	1394.79	-55.21	125.44	1375.21	-50.22	160.75	1287.15	-61.71	321.52	1325.30	-69.03	343.49	1736.30	48.81	1376.13	0.00	0.00	0.00	1858.89	-19.40	1766.09	1862.51	97.69	1769.97	1678.79	8.24	1742.26	1693.84	109.37	1740.51	484.78	-293.67	79.36	1082.68	-307.88	77.50	498.74
10.19000	1796.41	124.83	35.29	1753.82	114.53	45.25	1551.53	131.74	42.02	1567.29	139.16	86.90	1429.99	-51.37	120.60	1409.92	-46.69	155.46	1316.26	-59.06	312.71	1353.22	-67.56	336.26	1746.92	50.52	1378.80	0.00	0.00	0.00	1867.09	-20.35	1769.09	1870.92	97.16	1774.02	1687.67	8.23	1743.76	1702.99	109.00	1743.09	485.46	-293.63	79.72	1082.36	-308.32	77.22	498.55
10.20000	1795.62	123.90	34.58	1753.36	115.06	45.46	1551.78	131.48	42.90	1567.46	139.12	87.82	1467.77	-48.04	115.49	1446.85	-43.32	149.83	1346.24	-56.60	302.68	1382.38	-64.93	327.33	1757.74	52.26	1381.26	0.00	0.00	0.00	1876.22	-20.69	1772.07	1879.86	96.23	1778.05	1696.40	8.23	1745.06	1712.04	108.61	1745.45	485.31	-293.76	79.72	1082.90	-307.91	77.52	499.12
10.21000	1795.94	124.56	35.00	1753.43	114.89	45.18	1551.90	131.46	43.97	1567.65	139.08	88.76	1507.86	-45.25	108.77	1483.47	-40.40	143.27	1376.64	-54.53	291.70	1412.00	-62.88	317.59	1768.41	53.99	1383.43	0.00	0.00	0.00	1884.58	-21.63	1774.74	1888.58	95.20	1781.99	1705.10	8.16	1746.11	1721.21	107.94	1747.63	485.85	-293.98	79.86	1082.88	-308.06	77.55	499.66
10.22000	1796.37	124.70	34.86	1753.63	115.06	45.43	1552.23	131.14	44.97	1567.96	138.98	89.83	1546.42	-42.09	102.09	1522.39	-37.66	137.01	1408.22	-52.40	279.53	1442.51	-61.00	306.98	1778.70	55.80	1385.29	0.00	0.00	0.00	1892.13	-22.43	1777.53	1896.63	94.39	1785.75	1713.65	7.77	1746.82	1730.20	107.87	1749.36	484.98	-293.86	79.65	1082.64	-308.11	77.37	498.83
10.23000	1795.73	125.06	34.49	1754.14	115.29	45.58	1552.57	130.84	46.14	1568.25	138.99	91.03	1586.47	-39.77	96.11	1561.10	-35.53	130.04	1440.32	-51.06	266.74	1473.22	-60.08	295.86	1788.85	57.54	1386.85	0.00	0.00	0.00	1900.71	-23.72	1779.89	1904.37	93.42	1789.41	1722.30	7.65	1747.27	1739.46	107.21	1750.98	483.89	-294.18	79.09	1082.49	-307.86	77.39	498.57
10.24000	1796.53	124.50	34.52	1754.56	114.82	45.23	1552.98	130.28	47.34	1568.58	138.88	92.23	1627.05	-38.12	91.51	1600.62	-33.63	122.61	1473.42	-49.96	253.28	1504.97	-58.63	283.61	1799.19	59.19	1388.07	0.00	0.00	0.00	1908.92	-24.66	1782.13	1913.61	92.36	1792.56	1731.06	7.52	1747.43	1748.58	106.93	1752.20	484.46	-294.05	79.36	1082.85	-307.69	77.78	498.46
10.25000	1796.94	124.15	34.57	1754.37	114.65	44.83	1553.18	130.15	48.89	1568.94	138.69	93.50	1669.05	-36.62	85.86	1642.03	-31.98	115.71	1507.49	-48.55	239.10	1537.34	-57.63	270.93	1809.64	60.77	1389.00	0.00	0.00	0.00	1917.48	-26.02	1783.91	1921.90	91.14	1795.57	1739.93	7.62	1747.35	1757.69	106.63	1753.14	483.70	-294.20	79.16	1083.17	-307.98	77.86	498.90
10.26000	1797.46	124.39	34.91	1755.73	114.40	45.19	1553.80	129.42	50.28	1569.53	138.02	94.65	1712.46	-35.68	78.58	1684.30	-30.53	109.24	1542.55	-47.33	224.33	1571.06	-56.39	257.63	1820.35	62.16	1389.65	0.00	0.00	0.00	1925.62	-26.80	1785.67	1930.63	90.02	1798.10	1748.80	7.49	1747.02	1766.81	106.25	1753.73	483.49	-293.86	79.20	1083.06	-307.78	77.87	498.75
10.27000	1795.49	126.42	36.86	1755.48	114.89	45.52	1554.24	128.94	51.72	1569.64	138.27	96.29	1755.53	-35.27	72.63	1725.75	-29.43	102.43	1578.58	-46.76	209.24	1604.92	-55.88	244.16	1831.14	63.38	1390.02	0.00	0.00	0.00	1935.13	-27.41	1786.82	1939.63	88.74	1800.19	1757.88	7.32	1746.46	1775.90	106.22	1753.96	484.89	-293.96	79.55	1082.46	-308.02	77.39	499.25
10.28000	1797.65	125.90	37.52	1756.08	114.98	45.94	1554.55	128.65	53.23	1570.30	137.46	97.50	1799.39	-34.56	67.59	1768.60	-28.71	96.17	1614.81	-47.06	194.46	1640.08	-54.83	230.27	1841.73	64.50	1390.06	0.00	0.00	0.00	1943.41	-28.47	1787.70	1948.67	88.28	1801.72	1767.35	7.22	1745.65	1785.41	105.80	1753.92	484.99	-293.79	79.54	1082.42	-307.75	77.60	498.77
10.29000	1796.29	126.67	37.79	1755.42	115.54	46.27	1554.97	128.25	54.66	1570.76	136.97	98.87	1844.65	-34.54	63.25	1811.61	-28.43	90.19	1652.11	-47.43	179.89	1675.97	-54.09	216.26	1852.40	65.46	1389.84	0.00	0.00	0.00	1952.99	-28.79	1788.20	1957.87	87.36	1802.94	1777.22	7.06	1744.60	1794.96	105.49	1753.45	485.60	-293.66	79.76	1082.61	-307.84	77.64	498.34
10.30000	1795.70	127.18	37.97	1755.05	116.65	46.99	1555.43	127.84	56.00	1570.99	137.15	100.47	1888.89	-35.05	59.08	1856.40	-28.49	85.24	1691.08	-46.64	164.74	1712.44	-53.66	202.60	1863.21	66.31	1389.25	0.00	0.00	0.00	1962.47	-29.34	1788.43	1966.98	87.27	1803.65	1787.27	6.51	1743.24	1804.70	105.33	1752.66	486.14	-293.92	79.79	1082.08	-308.01	77.35	498.91
10.31000	1795.33	128.24	38.68	1755.21	116.85	47.14	1555.94	127.27	57.26	1571.62	136.68	101.71	1934.46	-35.32	55.81	1900.81	-29.05	80.58	1730.25	-46.86	150.29	1749.44	-53.73	189.39	1874.31	67.10	1388.30	0.00	0.00	0.00	1972.57	-29.32	1788.21	1977.33	86.63	1803.82	1797.68	6.02	1741.65	1814.88	104.86	1751.52	485.53	-294.10	79.69	1082.22	-308.20	77.22	498.49
10.32000	1795.28	128.42	38.55	1755.43	116.77	46.67	1556.22	127.22	58.63	1571.99	136.70	103.11	1979.67	-36.82	53.33	1944.26	-30.08	76.15	1770.32	-47.04	136.42	1787.20	-53.90	176.63	1885.05	67.78	1387.03	0.00	0.00	0.00	1982.92	-29.56	1787.52	1987.15	86.83	1803.57	1808.22	5.16	1739.76	1825.21	104.33	1750.13	485.77	-293.61	79.84	1082.27	-308.42	77.17	499.32
10.33000	1796.60	126.33	35.52	1755.72	116.72	45.96	1556.74	126.87	59.74	1572.51	136.64	104.36	2025.24	-38.96	51.88	1988.22	-31.60	72.88	1811.53	-46.75	123.04	1826.32	-53.28	163.91	1896.26	68.38	1385.45	0.00	0.00	0.00	1994.63	-29.57	1786.36	1997.25	86.62	1802.98	1819.44	4.63	1737.71	1836.04	103.54	1748.36	485.86	-293.76	79.70	1082.42	-308.27	77.59	498.59
10.34000	1797.29	126.17	35.51	1756.49	116.47	45.43	1557.22	126.69	60.89	1573.00	136.80	105.62	2070.44	-41.33	51.51	2032.43	-33.68	70.69	1853.21	-46.75	110.32	1865.36	-53.28	152.17	1907.35	68.88	1383.60	0.00	0.00	0.00	2005.56	-29.31	1785.06	2008.22	87.31	1801.54	1831.12	4.10	1735.46	1846.70	103.31	1746.28	485.27	-293.85	79.52	1082.85	-308.15	77.63	499.06
10.35000	1798.13	126.25	35.56	1756.91	116.12	44.87	1557.48	126.87	62.08	1573.50	137.09	106.88	2114.30	-43.14	53.55	2076.32	-36.29	69.57	1894.38	-48.17	99.02	1904.03	-54.72	141.78	1918.64	69.31	1381.50	0.00	0.00	0.00	2017.90	-28.69	1783.05	2019.99	87.45	1799.88	1843.18	3.49	1733.10	1857.81	103.16	1744.02	485.43	-293.88	79.75	1083.00	-308.03	77.73	499.18
10.36000	1798.90	125.11	34.29	1756.29	115.90	44.10	1557.86	126.95	63.17	1574.12	137.37	108.05	2159.34	-46.46	56.04	2121.13	-39.31	70.16	1936.50	-49.50	88.95	1944.26	-54.76	131.61	1930.12	69.70	1379.19	0.00	0.00	0.00	2030.09	-28.17	1780.74	2032.18	87.68	1797.62	1855.39	2.53	1730.56	1869.40	102.74	1741.64	485.89	-293.56	79.99	1082.48	-308.06	77.55	499.63
10.37000	1797.70	125.21	33.72	1756.09	115.98	43.86	1558.16	127.37	64.39	1574.68	137.81	109.27	2204.24	-50.11	59.87	2164.91	-42.64	71.69	1978.89	-50.32	79.67	1984.81	-54.64	122.44	1941.32	69.91	1376.70	0.00	0.00	0.00	2042.68	-27.75	1778.03	2044.22	88.20	1794.94	1868.04	1.70	1728.00	1881.65	102.02	1739.20	485.49	-293.72	79.85	1082.54	-308.11	77.45	498.94
10.38000	1797.99	125.20	33.84	1756.40	116.03	43.77	1558.70	127.31	65.43	1575.32	138.24	110.57	2248.22	-53.95	64.86	2208.64	-45.94	74.97	2020.85	-51.88	71.87	2023.73	-56.80	115.11	1952.66	70.04	1374.05	0.00	0.00	0.00	2051.12	-27.73	1777.07	2056.74	88.47	1791.89	1881.08	0.74	1725.41	1893.91	101.41	1736.73	485.57	-293.97	79.88	1083.26	-307.91	77.71	498.85
10.39000	1797.84	124.21	33.60	1756.72	116.12	43.54	1559.10	127.67	66.75	1576.00	138.72	111.88	2292.07	-57.57	71.41	2251.20	-48.77	79.54	2020.85	-51.88	71.87	2023.73	-56.80	115.11	1964.45	70.05	1371.22	0.00	0.00	0.00	2064.24	-27.41	1773.85	2069.90	88.74	1788.30	1894.77	0.06	1722.85	1906.30	101.11	1734.03	484.81	-293.97	79.48	1082.46	-307.96	77.40	498.49
10.40000	1797.03	124.53	33.84	1755.96	116.08	42.79	1559.64	127.91	68.22	1576.89	139.07	113.38	2333.31	-59.83	79.20	2292.82	-51.09	85.50	2020.85	-51.88	71.87	2023.73	-56.80	115.11	1976.48	69.94	1368.25	0.00	0.00	0.00	2078.32	-27.08	1769.78	2083.88	89.18	1784.33	1908.55	-0.96	1720.24	1919.40	100.19	1731.51	484.61	-293.81	79.40	1083.36	-308.11	77.81	498.00
10.41000	1797.59	124.65	33.54	1756.53	116.27	42.84	1560.26	128.29	69.94	1577.78	139.51	115.13	2373.12	-61.51	87.77	2333.37	-52.85	92.83	2020.85	-51.88	71.87	2023.73	-56.80	115.11	1988.33	69.77	1365.20	0.00	0.00	0.00	2093.10	-26.87	1765.37	2097.82	89.17	1780.19	1922.40	-2.33	1717.64	1932.57	99.89	1728.82	485.01	-293.51	79.64	1082.50	-308.32	77.50	498.15
10.42000	1796.58	125.36	32.96	1756.53	116.19	42.39	1561.04	128.38	71.73	1579.04	139.55	116.85	2411.35	-62.39	97.72	2371.69	-53.94	101.00	2020.85	-51.88	71.87	2023.73	-56.80	115.11	2000.56	69.50	1362.07	0.00	0.00	0.00	2107.86	-26.65	1760.69	2112.37	89.13	1775.64	1936.74	-3.43	1715.07	1946.61	98.99	1726.17	485.60	-293.78	79.76	1082.82	-308.17	77.54	498.50
10.43000	1797.58	124.75	33.11	1756.13	116.39	42.07	1561.84	128.56	73.82	1580.27	139.89	118.85	2447.92	-62.60	108.89	2408.05	-54.40	110.17	2020.85	-51.88	71.87	2023.73	-56.80	115.11	2013.00	69.17	1358.92	0.00	0.00	0.00	2123.10	-26.65	1755.63	2127.11	88.94	1770.92	1951.61	-4.47	1712.53	1960.95	98.10	1723.51	485.37	-293.69	79.70	1082.77	-307.82	77.60	500.44
10.44000	1798.15	125.60	32.88	1756.68	116.46	42.12	1562.85	128.68	76.07	1581.67	140.32	121.09	2481.93	-62.46	120.30	2443.38	-53.48	117.59	2020.85	-51.88	71.87	2023.73	-56.80	115.11	2025.94	68.78	1355.72	0.00	0.00	0.00	2139.01	-26.80	1750.40	2142.64	88.79	1765.83	1967.01	-5.39	1710.02	1976.04	96.28	1721.07	484.90	-294.11	79.43	1082.37	-308.18	77.37	501.13
10.45000	1797.70	125.16	32.91	1756.48	116.56	41.75	1563.86	129.09	78.65	1583.42	140.47	123.37	2513.01	-61.18	131.97	2475.66	-53.09	126.79	2020.85	-51.88	71.87	2023.73	-56.80	115.11	2038.72	68.35	1352.52	0.00	0.00	0.00	2154.99	-27.21	1745.03	2157.95	88.61	1760.71	1982.62	-6.45	1707.44	1990.95	95.42	1718.38	485.85	-294.00	79.90	1082.55	-308.20	77.50	501.13
10.46000	1798.19	125.21	32.49	1756.95	115.93	41.44	1565.27	129.13	81.28	1585.27	140.96	125.90	2541.90	-59.46	143.66	2504.69	-51.55	135.99	2020.85	-51.88	71.87	2023.73	-56.80	115.11	2051.99	67.89	1349.36	0.00	0.00	0.00	2171.70	-27.71	1739.61	2173.37	88.07	1755.66	1998.46	-7.83	1704.83	2006.61	93.86	1715.86	485.71	-293.58	80.05	1082.80	-308.06	77.58	501.14
10.47000	1797.96	125.22	32.34	1756.83	116.02	41.40	1566.68	129.55	84.38	1587.29	141.77	128.88	2567.55	-56.11	154.61	2531.83	-49.29	144.58	2020.85	-51.88	71.87	2023.73	-56.80	115.11	2065.39	67.43	1346.31	0.00	0.00	0.00	2187.43	-28.50	1734.30	2189.79	87.20	1750.54	2014.53	-9.37	1702.24	2022.23	92.78	1713.25	485.28	-293.48	79.79	1082.25	-307.98	77.49	501.18
10.48000	1798.01	124.83	32.72	1756.97	116.11	41.58	1568.28	130.11	87.86	1589.68	142.59	132.07	2590.27	-52.08	163.45	2554.68	-45.82	151.21	2020.85	-51.88	71.87	2023.73	-56.80	115.11	2079.05	66.85	1343.42	0.00	0.00	0.00	2203.63	-29.58	1729.06	2205.72	86.17	1745.58	2030.64	-11.06	1699.77	2038.33	91.05	1710.79	485.70	-293.73	79.83	1081.98	-308.13	77.24	501.24
10.49000	1798.31	125.54	32.49	1757.00	116.08	41.70	1570.29	130.51	91.44	1592.52	143.45	135.47	2610.88	-46.86	169.94	2580.24	-42.30	145.84	2020.85	-51.88	71.87	2023.73	-56.80	115.11	2093.46	66.30	1340.67	0.00	0.00	0.00	2220.38	-30.87	1723.92	2222.14	84.85	1740.83	2046.79	-12.83	1697.39	2054.46	89.08	1708.59	485.88	-293.36	80.04	1082.19	-308.30	77.34	501.24
10.50000	1797.91	125.07	32.24	1756.95	115.76	41.92	1572.57	131.23	95.41	1595.66	144.52	139.11	2624.65	-39.82	179.74	2597.97	-36.54	147.91	2020.85	-51.88	71.87	2023.73	-56.80	115.11	2107.82	65.76	1338.10	0.00	0.00	0.00	2236.43	-32.50	1719.20	2238.45	83.05	1736.61	2062.78	-14.99	1695.00	2070.82	86.81	1706.51	486.14	-293.88	79.96	1082.53	-308.43	77.34	501.17
10.51000	1798.59	125.25	32.38	1757.29	115.84	42.52	1575.04	132.49	99.87	1599.24	145.81	143.05	2638.88	-32.81	181.60	2612.56	-30.19	148.28	2020.85	-51.88	71.87	2023.73	-56.80	115.11	2122.61	65.21	1335.71	0.00	0.00	0.00	2253.03	-34.30	1714.72	2254.72	80.81	1732.95	2062.78	-14.99	1695.00	2086.91	84.96	1704.42	486.20	-293.87	79.87	1082.82	-308.17	77.57	501.17
10.52000	1798.32	125.14	32.37	1757.25	115.78	43.07	1577.87	133.89	104.68	1603.57	146.74	147.00	2650.33	-25.09	179.30	2626.98	-22.15	150.53	2020.85	-51.88	71.87	2023.73	-56.80	115.11	2137.73	64.63	1333.55	0.00	0.00	0.00	2268.94	-36.46	1710.88	2270.54	78.90	1729.63	2062.78	-14.99	1695.00	2102.90	82.94	1702.49	486.33	-293.38	79.97	1082.15	-307.85	77.48	501.16
10.53000	1799.04	125.31	32.32	1758.11	113.65	43.01	1581.36	134.92	109.59	1608.43	147.93	151.28	2659.41	-15.94	171.49	2629.86	-15.51	151.68	2020.85	-51.88	71.87	2023.73	-56.80	115.11	2153.02	63.93	1331.55	0.00	0.00	0.00	2285.25	-38.76	1707.36	2286.73	76.00	1726.95	2062.78	-14.99	1695.00	2119.00	80.37	1700.58	485.88	-293.63	79.90	1082.47	-307.97	77.52	501.18
10.54000	1798.02	125.56	31.84	1758.60	114.11	43.18	1585.20	136.57	115.22	1613.87	149.46	155.89	2668.50	-6.06	158.70	2630.99	-8.81	147.57	2020.85	-51.88	71.87	2023.73	-56.80	115.11	2168.99	63.14	1329.70	0.00	0.00	0.00	2300.84	-41.38	1704.48	2302.39	73.25	1724.82	2062.78	-14.99	1695.00	2134.79	77.54	1698.88	486.75	-294.22	79.76	1082.52	-308.29	77.56	501.26
10.55000	1797.79	125.66	31.71	1758.84	113.68	44.08	1590.04	137.73	121.06	1620.24	150.84	160.68	2679.57	2.42	141.35	2640.15	-0.60	134.04	2020.85	-51.88	71.87	2023.73	-56.80	115.11	2184.96	62.21	1328.01	0.00	0.00	0.00	2316.05	-44.24	1702.24	2317.78	70.21	1723.35	2062.78	-14.99	1695.00	2150.42	74.49	1697.51	486.88	-293.57	80.02	1082.83	-308.06	77.62	501.20
10.56000	1799.17	125.34	31.68	1759.29	113.55	44.61	1595.78	139.70	127.77	1627.95	152.02	165.72	2691.71	8.68	123.35	2653.11	7.05	119.88	2020.85	-51.88	71.87	2023.73	-56.80	115.11	2200.95	61.14	1326.67	0.00	0.00	0.00	2331.54	-47.37	1700.78	2333.31	66.95	1722.86	2062.78	-14.99	1695.00	2165.81	71.63	1696.61	487.07	-294.19	79.71	1083.04	-307.92	77.65	501.10
10.57000	1798.16	125.50	31.96	1759.59	113.53	45.26	1602.65	141.91	135.30	1636.55	154.14	171.51	2699.02	12.84	109.83	2660.02	10.65	108.95	2020.85	-51.88	71.87	2023.73	-56.80	115.11	2217.07	60.06	1325.68	0.00	0.00	0.00	2347.71	-50.63	1699.91	2348.90	63.65	1723.10	2062.78	-14.99	1695.00	2181.89	67.66	1696.43	487.09	-294.46	79.49	1082.29	-307.87	77.48	501.14
10.58000	1798.40	125.61	32.22	1760.53	113.67	45.91	1611.26	143.02	143.25	1647.01	155.22	177.48	2703.36	14.62	97.10	2664.47	12.22	98.19	2020.85	-51.88	71.87	2023.73	-56.80	115.11	2232.55	59.07	1325.17	0.00	0.00	0.00	2363.03	-54.17	1699.61	2364.54	59.82	1723.85	2062.78	-14.99	1695.00	2197.81	63.73	1696.63	487.04	-293.94	79.72	1082.61	-307.77	77.65	501.14
10.59000	1798.75	125.54	32.09	1761.57	113.14	46.75	1621.35	143.97	152.37	1658.99	156.35	184.33	2707.19	13.80	86.48	2668.11	11.42	89.14	2020.85	-51.88	71.87	2023.73	-56.80	115.11	2247.29	58.09	1325.20	0.00	0.00	0.00	2378.52	-57.73	1699.49	2379.93	55.79	1725.03	2062.78	-14.99	1695.00	2213.03	60.57	1696.90	487.09	-294.05	79.64	1082.97	-307.77	77.66	501.18
10.60000	1799.67	125.70	32.51	1763.32	113.86	48.22	1633.43	144.00	162.60	1672.69	157.16	192.01	2710.68	12.04	76.95	2671.05	9.76	80.84	2020.85	-51.88	71.87	2023.73	-56.80	115.11	2261.72	57.06	1325.66	0.00	0.00	0.00	2393.83	-61.33	1699.47	2395.47	52.14	1726.27	2062.78	-14.99	1695.00	2228.19	57.34	1697.39	487.16	-294.21	79.51	1082.82	-307.92	77.70	501.09
10.61000	1800.65	125.60	32.21	1764.57	113.57	51.26	1647.25	143.12	173.80	1687.83	157.47	200.47	2713.02	10.85	68.08	2673.63	8.66	73.57	2020.85	-51.88	71.87	2023.73	-56.80	115.11	2276.58	55.91	1326.47	0.00	0.00	0.00	2408.84	-64.82	1699.45	2410.37	48.15	1727.74	2062.78	-14.99	1695.00	2243.84	53.66	1698.26	487.10	-294.27	79.46	1082.99	-307.84	77.73	501.13
10.62000	1802.42	125.44	33.55	1766.47	115.39	56.21	1662.45	142.61	186.37	1704.69	157.00	209.63	2714.33	11.38	59.99	2675.47	9.19	67.23	2020.85	-51.88	71.87	2023.73	-56.80	115.11	2291.34	54.77	1327.47	0.00	0.00	0.00	2423.67	-68.11	1699.26	2425.37	44.37	1728.87	2062.78	-14.99	1695.00	2258.38	51.33	1698.92	487.10	-294.73	79.55	1082.86	-307.89	77.60	501.16
10.63000	1803.29	127.03	34.52	1772.72	115.19	58.28	1680.13	140.67	198.83	1723.24	156.15	219.24	2715.44	13.15	54.27	2677.00	10.89	62.84	2020.85	-51.88	71.87	2023.73	-56.80	115.11	2305.95	53.77	1328.71	0.00	0.00	0.00	2438.19	-71.09	1699.15	2439.93	41.13	1729.85	2062.78	-14.99	1695.00	2273.69	47.96	1700.12	487.19	-294.40	79.68	1082.46	-308.00	77.45	501.17
10.64000	1808.01	127.13	33.04	1781.03	115.26	60.75	1699.43	139.57	211.73	1743.66	155.26	228.71	2716.35	13.58	51.27	2677.62	11.39	60.46	2020.85	-51.88	71.87	2023.73	-56.80	115.11	2320.40	53.01	1330.18	0.00	0.00	0.00	2452.12	-73.65	1699.19	2454.40	38.52	1730.73	2062.78	-14.99	1695.00	2288.22	45.31	1701.49	487.14	-294.59	79.65	1083.08	-307.74	77.60	501.11
10.65000	1814.03	127.56	31.34	1791.49	115.65	63.31	1721.19	138.48	224.25	1765.99	154.39	237.67	2717.40	13.31	49.83	2678.18	11.05	59.20	2020.85	-51.88	71.87	2023.73	-56.80	115.11	2334.57	52.55	1331.88	0.00	0.00	0.00	2465.91	-75.74	1699.53	2468.36	36.03	1731.84	2062.78	-14.99	1695.00	2301.50	43.95	1703.03	487.16	-294.83	79.58	1083.04	-308.20	77.46	501.09
10.66000	1817.62	128.73	27.96	1803.68	116.86	64.68	1745.12	138.38	236.35	1789.67	154.22	245.92	2717.44	13.26	48.81	2678.40	11.05	58.51	2020.85	-51.88	71.87	2023.73	-56.80	115.11	2348.53	52.31	1333.79	0.00	0.00	0.00	2479.70	-77.45	1700.31	2482.03	34.06	1733.26	2062.78	-14.99	1695.00	2315.02	42.06	1704.99	487.13	-294.73	79.58	1083.18	-308.16	77.56	501.13
10.67000	1826.20	129.60	27.06	1815.67	118.60	66.27	1770.79	137.94	247.47	1815.03	153.79	253.21	2717.68	13.18	48.16	2678.71	10.92	58.09	2020.85	-51.88	71.87	2023.73	-56.80	115.11	2362.40	52.26	1335.93	0.00	0.00	0.00	2493.43	-78.57	1701.59	2495.40	32.71	1734.96	2062.78	-14.99	1695.00	2327.98	40.69	1707.05	487.12	-294.22	79.75	1083.15	-308.26	77.56	501.11
10.68000	1836.62	130.56	30.65	1829.76	119.55	70.90	1796.49	137.70	257.02	1840.77	153.40	259.96	2718.01	13.16	48.01	2678.79	10.88	57.78	2020.85	-51.88	71.87	2023.73	-56.80	115.11	2375.85	52.18	1338.28	0.00	0.00	0.00	2506.13	-79.28	1703.66	2507.51	32.11	1737.29	2062.78	-14.99	1695.00	2340.87	39.14	1709.28	487.15	-294.88	79.33	1083.10	-308.18	77.53	501.11
10.69000	1856.20	131.60	38.16	1848.50	120.28	78.25	1822.12	137.60	265.20	1866.47	153.63	266.62	2718.14	13.13	47.85	2678.87	10.84	57.56	2020.85	-51.88	71.87	2023.73	-56.80	115.11	2389.03	52.01	1340.77	0.00	0.00	0.00	2519.20	-79.49	1706.20	2517.10	31.48	1742.24	2062.78	-14.99	1695.00	2353.13	38.10	1711.56	487.14	-294.83	79.42	1082.82	-308.41	77.48	501.18
10.70000	1881.05	132.58	45.03	1872.82	120.99	85.26	1847.52	137.04	272.19	1892.03	154.04	273.22	2718.42	13.11	47.79	2678.98	10.85	57.44	2020.85	-51.88	71.87	2023.73	-56.80	115.11	2401.82	51.75	1343.44	0.00	0.00	0.00	2532.01	-79.24	1709.19	2528.49	31.61	1745.70	2062.78	-14.99	1695.00	2365.18	37.27	1713.99	487.11	-294.46	79.66	1082.62	-308.50	77.52	501.19
10.71000	1909.35	133.05	50.32	1901.10	121.45	90.37	1873.44	137.11	277.68	1918.15	154.13	279.43	2718.30	13.12	47.54	2679.22	10.80	57.40	2020.85	-51.88	71.87	2023.73	-56.80	115.11	2414.70	51.45	1346.22	0.00	0.00	0.00	2544.51	-78.59	1712.54	2540.09	32.26	1748.94	2062.78	-14.99	1695.00	2377.01	36.35	1716.62	487.17	-294.57	79.41	1082.20	-308.12	77.42	501.17
10.72000	1941.29	132.49	55.04	1932.67	121.05	95.07	1900.41	137.16	281.40	1945.63	153.94	284.21	2718.49	13.06	47.53	2679.27	10.75	57.25	2020.85	-51.88	71.87	2023.73	-56.80	115.11	2427.46	51.11	1349.17	0.00	0.00	0.00	2556.77	-77.47	1716.25	2551.25	33.35	1752.53	2062.78	-14.99	1695.00	2388.12	36.06	1719.42	487.20	-294.93	79.29	1081.89	-308.28	77.19	501.13
10.73000	1974.71	130.83	58.66	1966.71	119.71	99.22	1927.74	138.13	283.78	1973.45	154.04	287.67	2718.31	13.09	47.32	2679.42	10.75	57.22	2020.85	-51.88	71.87	2023.73	-56.80	115.11	2439.97	50.80	1352.31	0.00	0.00	0.00	2568.88	-76.03	1720.29	2562.23	34.88	1756.32	2062.78	-14.99	1695.00	2399.50	34.98	1722.54	487.11	-294.38	79.52	1082.09	-308.37	77.24	501.13
10.74000	2010.71	128.72	61.86	2000.46	118.14	101.84	1956.52	138.76	284.53	2002.04	154.11	289.67	2718.45	13.04	47.36	2679.26	10.71	57.04	2020.85	-51.88	71.87	2023.73	-56.80	115.11	2452.22	50.57	1355.58	0.00	0.00	0.00	2580.70	-74.19	1724.55	2572.70	36.70	1760.33	2062.78	-14.99	1695.00	2410.49	34.44	1725.70	487.14	-294.81	79.59	1082.53	-308.13	77.55	501.12
10.75000	2047.13	126.56	64.01	2036.59	116.34	104.05	1985.15	139.68	283.97	2031.19	153.99	290.23	2718.10	13.08	47.13	2679.35	10.71	56.99	2020.85	-51.88	71.87	2023.73	-56.80	115.11	2464.14	50.40	1359.02	0.00	0.00	0.00	2591.89	-72.07	1729.19	2582.99	38.85	1764.43	2062.78	-14.99	1695.00	2420.92	34.27	1728.92	487.13	-294.12	79.82	1082.27	-308.41	77.37	501.16
10.76000	2085.11	124.54	65.71	2072.56	114.85	105.11	2014.43	140.50	282.08	2060.30	154.23	289.72	2718.22	13.11	47.18	2679.29	10.68	56.88	2020.85	-51.88	71.87	2023.73	-56.80	115.11	2476.06	50.34	1362.58	0.00	0.00	0.00	2601.75	-70.21	1733.22	2592.81	41.24	1768.72	2062.78	-14.99	1695.00	2430.87	34.54	1732.10	487.14	-294.34	79.54	1082.76	-308.28	77.49	501.22
10.77000	2122.92	122.90	66.07	2109.73	113.62	105.51	2044.13	140.55	278.71	2090.00	154.32	287.96	2718.15	13.12	47.12	2679.20	10.64	56.81	2020.85	-51.88	71.87	2023.73	-56.80	115.11	2487.55	50.34	1366.22	0.00	0.00	0.00	2612.07	-67.44	1738.08	2602.51	43.89	1773.07	2062.78	-14.99	1695.00	2440.27	35.12	1735.29	487.20	-294.49	79.41	1082.46	-307.83	77.57	501.26
10.78000	2162.42	121.67	66.06	2147.53	112.71	105.00	2073.86	140.94	274.30	2119.96	154.16	285.01	2718.15	13.11	47.11	2678.91	10.66	56.56	2020.85	-51.88	71.87	2023.73	-56.80	115.11	2498.97	50.36	1369.86	0.00	0.00	0.00	2625.05	-64.08	1743.87	2611.96	46.72	1777.45	2062.78	-14.99	1695.00	2449.90	35.24	1738.49	487.15	-294.78	79.52	1084.10	-308.73	76.26	501.29
10.79000	2202.72	120.99	65.34	2186.90	112.14	104.16	2104.58	140.72	268.37	2150.38	154.07	281.06	2718.26	13.10	47.15	2679.06	10.58	56.65	2020.85	-51.88	71.87	2023.73	-56.80	115.11	2510.23	50.39	1373.48	0.00	0.00	0.00	2635.13	-61.05	1749.17	2621.03	49.74	1781.88	2062.78	-14.99	1695.00	2459.72	34.89	1741.61	487.07	-294.24	79.68	1084.66	-309.18	75.89	501.19
10.80000	2244.43	120.88	64.46	2229.49	111.96	104.25	2135.20	140.38	261.42	2181.31	153.40	275.86	2718.15	13.10	47.13	2678.92	10.52	56.48	2020.85	-51.88	71.87	2023.73	-56.80	115.11	2521.31	50.40	1376.98	0.00	0.00	0.00	2645.29	-57.84	1754.40	2629.77	52.89	1786.26	2062.78	-14.99	1695.00	2469.43	34.66	1744.57	487.11	-294.53	79.40	1084.75	-309.38	75.67	501.18
10.81000	2286.32	121.12	62.95	2269.86	112.18	102.00	2167.44	139.23	253.13	2212.11	153.20	270.05	2718.30	13.09	47.23	2679.08	10.50	56.51	2020.85	-51.88	71.87	2023.73	-56.80	115.11	2532.03	50.36	1380.31	0.00	0.00	0.00	2655.55	-54.52	1759.49	2638.35	56.13	1790.49	2062.78	-14.99	1695.00	2478.53	34.93	1747.27	487.14	-294.65	79.45	1084.66	-308.89	75.90	501.15
10.82000	2329.01	122.04	61.22	2311.46	112.70	99.78	2199.09	139.28	244.11	2243.89	152.21	263.24	2718.46	13.03	47.34	2679.07	10.42	56.48	2020.85	-51.88	71.87	2023.73	-56.80	115.11	2542.72	50.27	1383.47	0.00	0.00	0.00	2666.17	-51.05	1764.29	2646.79	59.41	1794.52	2062.78	-14.99	1695.00	2487.91	34.85	1749.69	487.12	-294.45	79.41	1084.62	-309.16	75.95	501.23
10.83000	2371.61	123.22	58.69	2353.30	113.60	97.22	2232.03	138.86	233.91	2275.89	151.55	255.51	2718.09	12.98	47.07	2679.06	10.33	56.42	2020.85	-51.88	71.87	2023.73	-56.80	115.11	2553.03	50.16	1386.42	0.00	0.00	0.00	2677.11	-47.51	1768.69	2655.34	62.69	1798.29	2062.78	-14.99	1695.00	2496.74	35.53	1751.70	487.10	-294.82	79.41	1084.58	-308.95	75.98	501.22
10.84000	2416.98	124.56	56.89	2393.61	114.75	92.57	2264.87	139.31	223.05	2308.33	151.51	247.02	2718.41	12.95	47.25	2679.32	10.29	56.45	2020.85	-51.88	71.87	2023.73	-56.80	115.11	2563.76	50.11	1389.12	0.00	0.00	0.00	2688.53	-44.25	1773.69	2663.48	65.99	1801.89	2062.78	-14.99	1695.00	2505.25	36.67	1753.48	487.09	-294.64	79.36	1084.70	-308.92	75.86	501.18
10.85000	2465.44	126.19	57.96	2437.70	116.06	89.91	2298.67	140.03	211.49	2341.06	151.45	237.80	2718.84	13.02	47.47	2679.45	10.27	56.49	2020.85	-51.88	71.87	2023.73	-56.80	115.11	2574.43	50.12	1391.51	0.00	0.00	0.00	2699.27	-41.40	1777.90	2671.34	69.29	1805.23	2062.78	-14.99	1695.00	2514.49	37.13	1755.07	487.15	-295.05	79.38	1084.69	-309.00	75.80	501.15
10.86000	2509.55	128.15	56.62	2481.62	117.59	87.11	2333.13	140.93	199.20	2373.57	152.63	228.28	2719.11	12.94	47.52	2679.44	10.18	56.40	2020.85	-51.88	71.87	2023.73	-56.80	115.11	2585.02	50.09	1393.60	0.00	0.00	0.00	2709.40	-38.91	1781.37	2679.97	72.56	1808.13	2062.78	-14.99	1695.00	2523.46	37.70	1756.37	487.14	-294.87	79.57	1084.71	-309.44	75.81	501.13
10.87000	2555.93	130.54	56.12	2525.60	119.71	84.31	2369.04	141.23	186.24	2407.29	153.23	217.89	2719.26	12.96	47.54	2679.99	10.17	56.68	2020.85	-51.88	71.87	2023.73	-56.80	115.11	2595.72	50.07	1395.44	0.00	0.00	0.00	2719.00	-36.74	1784.15	2688.11	75.69	1810.81	2062.78	-14.99	1695.00	2532.04	38.97	1757.27	487.07	-294.40	79.76	1084.71	-309.00	75.93	501.12
10.88000	2602.38	133.25	55.88	2569.76	122.04	81.56	2405.77	141.79	172.79	2441.82	154.16	207.00	2719.51	12.96	47.69	2679.62	10.11	56.44	2020.85	-51.88	71.87	2023.73	-56.80	115.11	2606.54	50.12	1396.95	0.00	0.00	0.00	2728.12	-34.85	1786.29	2697.24	79.04	1814.21	2062.78	-14.99	1695.00	2532.04	38.97	1757.27	487.13	-294.33	79.74	1084.69	-309.04	75.84	501.15
10.89000	2649.00	136.03	55.98	2614.51	124.35	79.31	2443.49	142.53	159.14	2441.82	154.16	207.00	2719.60	13.01	47.78	2679.58	10.08	56.43	2020.85	-51.88	71.87	2023.73	-56.80	115.11	2617.50	50.26	1398.06	0.00	0.00	0.00	2736.83	-33.21	1787.83	2706.23	82.00	1816.82	2062.78	-14.99	1695.00	2532.04	38.97	1757.27	487.12	-294.50	79.57	1084.72	-309.01	75.74	501.10
10.90000	2696.13	138.89	56.75	2659.54	126.74	77.32	2443.49	142.53	159.14	2441.82	154.16	207.00	2719.24	13.13	47.68	2679.53	10.09	56.38	2020.85	-51.88	71.87	2023.73	-56.80	115.11	2628.41	50.48	1398.78	0.00	0.00	0.00	2745.20	-31.76	1788.84	2715.10	84.62	1818.68	2062.78	-14.99	1695.00	2532.04	38.97	1757.27	487.15	-294.67	79.52	1084.67	-308.92	75.85	501.06
10.91000	2742.87	141.83	57.86	2705.06	129.37	75.91	2443.49	142.53	159.14	2441.82	154.16	207.00	2718.81	13.32	47.62	2679.63	10.14	56.48	2020.85	-51.88	71.87	2023.73	-56.80	115.11	2639.42	50.80	1399.19	0.00	0.00	0.00	2753.30	-30.48	1789.34	2723.89	86.93	1819.85	2062.78	-14.99	1695.00	2532.04	38.97	1757.27	487.11	-294.20	79.60	1084.49	-308.80	76.08	501.04
10.92000	2788.49	144.93	59.18	2750.47	132.15	75.10	2443.49	142.53	159.14	2441.82	154.16	207.00	2718.59	13.54	47.51	2679.73	10.27	56.67	2020.85	-51.88	71.87	2023.73	-56.80	115.11	2650.42	51.16	1399.32	0.00	0.00	0.00	2761.19	-29.32	1789.40	2732.62	88.98	1820.39	2062.78	-14.99	1695.00	2532.04	38.97	1757.27	487.10	-294.40	79.62	1084.56	-308.97	76.00	501.15
10.93000	2834.69	148.17	62.07	2795.82	135.02	75.40	2443.49	142.53	159.14	2441.82	154.16	207.00	2718.91	13.66	47.87	2679.97	10.36	56.93	2020.85	-51.88	71.87	2023.73	-56.80	115.11	2661.40	51.51	1399.15	0.00	0.00	0.00	2768.93	-28.25	1789.06	2741.30	90.81	1820.34	2062.78	-14.99	1695.00	2532.04	38.97	1757.27	487.05	-294.31	79.58	1084.61	-308.90	75.92	501.17
10.94000	2880.12	151.36	65.75	2840.80	137.89	76.65	2443.49	142.53	159.14	2441.82	154.16	207.00	2719.18	13.79	48.24	2680.36	10.34	57.10	2020.85	-51.88	71.87	2023.73	-56.80	115.11	2672.28	51.95	1398.71	0.00	0.00	0.00	2776.60	-27.22	1788.37	2749.98	92.46	1819.75	2062.78	-14.99	1695.00	2532.04	38.97	1757.27	487.10	-294.48	79.43	1084.55	-308.52	76.11	501.13
10.95000	2925.57	154.47	71.21	2885.16	140.64	78.83	2443.49	142.53	159.14	2441.82	154.16	207.00	2719.77	13.87	48.57	2680.21	10.27	56.82	2020.85	-51.88	71.87	2023.73	-56.80	115.11	2683.08	52.44	1397.98	0.00	0.00	0.00	2784.26	-26.19	1787.39	2758.68	93.97	1818.69	2062.78	-14.99	1695.00	2532.04	38.97	1757.27	487.14	-294.49	79.65	1084.61	-308.62	76.09	501.10
10.96000	2970.92	157.24	78.34	2929.13	143.24	82.49	2443.49	142.53	159.14	2441.82	154.16	207.00	2719.79	13.64	48.12	2680.01	10.10	56.55	2020.85	-51.88	71.87	2023.73	-56.80	115.11	2693.66	53.02	1396.96	0.00	0.00	0.00	2791.98	-25.12	1786.15	2767.42	95.37	1817.20	2062.78	-14.99	1695.00	2532.04	38.97	1757.27	487.07	-294.14	79.58	1084.56	-308.61	76.09	501.06
10.97000	3014.49	159.66	86.46	2973.24	145.63	88.39	2443.49	142.53	159.14	2441.82	154.16	207.00	2719.22	13.20	47.51	2679.35	9.90	56.13	2020.85	-51.88	71.87	2023.73	-56.80	115.11	2704.32	53.67	1395.60	0.00	0.00	0.00	2799.82	-23.98	1784.70	2776.22	96.71	1815.34	2062.78	-14.99	1695.00	2532.04	38.97	1757.27	487.08	-294.15	79.74	1084.50	-308.69	76.08	501.21
10.98000	3057.21	161.65	96.89	3015.84	147.67	95.96	2443.49	142.53	159.14	2441.82	154.16	207.00	2718.69	12.92	47.20	2679.19	9.75	56.10	2020.85	-51.88	71.87	2023.73	-56.80	115.11	2714.95	54.34	1393.89	0.00	0.00	0.00	2807.85	-22.73	1783.10	2785.12	98.03	1813.16	2062.78	-14.99	1695.00	2532.04	38.97	1757.27	487.07	-294.13	79.64	1084.59	-308.92	75.90	501.15
10.99000	3096.99	163.36	108.72	3056.30	149.48	105.09	2443.49	142.53	159.14	2441.82	154.16	207.00	2718.19	12.77	46.95	2679.29	9.69	56.14	2020.85	-51.88	71.87	2023.73	-56.80	115.11	2725.47	55.02	1391.87	0.00	0.00	0.00	2816.13	-21.32	1781.40	2794.15	99.37	1810.71	2062.78	-14.99	1695.00	2532.04	38.97	1757.27	487.12	-294.19	79.66	1084.63	-309.08	75.84	501.11
11.00000	3134.40	164.96	122.50	3094.18	151.18	116.05	2443.49	142.53	159.14	2441.82	154.16	207.00	2718.49	12.74	47.18	2679.37	9.66	56.22	2020.85	-51.88	71.87	2023.73	-56.80	115.11	2736.16	55.69	1389.55	0.00	0.00	0.00	2824.74	-19.71	1779.64	2803.32	100.77	1808.04	2062.78	-14.99	1695.00	2532.04	38.97	1757.27	487.13	-294.13	79.69	1084.67	-309.22	75.82	501.21
11.01000	3169.10	166.46	137.76	3129.36	152.77	128.74	2443.49	142.53	159.14	2441.82	154.16	207.00	2718.51	12.69	47.24	2679.44	9.61	56.26	2020.85	-51.88	71.87	2023.73	-56.80	115.11	2746.83	56.32	1387.02	0.00	0.00	0.00	2833.73	-17.87	1777.87	2812.66	102.27	1805.21	2062.78	-14.99	1695.00	2532.04	38.97	1757.27	487.11	-294.43	79.62	1084.61	-309.07	75.88	501.15
[truncated: 113 more rows]
[truncated: 35 more columns]
