# Supplementary material for: The impact of mobile phone use on where we look and how we walk when negotiating floor based obstacles
Source: PLoS One. 2017 Jun 30;12(6):e0179802. doi: 10.1371/journal.pone.0179802 (PMC5493336; doi:10.1371/journal.pone.0179802)
Supplement: S1 File — (ZIP) [file pone.0179802.s001.zip › Gait/PP11/JS obs talk 3.txt]

CODAmotion Analysis Text
Codamotion Analysis Text Save of: JS obs talk 3.mdf
Time	Markers
Time	1:LTOE.X	1:LTOE.Y	1:LTOE.Z	2:L2nd.X	2:L2nd.Y	2:L2nd.Z	3:LHEE.X	3:LHEE.Y	3:LHEE.Z	4:LANK.X	4:LANK.Y	4:LANK.Z	5:RTOE.X	5:RTOE.Y	5:RTOE.Z	6:R2nd.X	6:R2nd.Y	6:R2nd.Z	7:RHEE.X	7:RHEE.Y	7:RHEE.Z	8:RANK.X	8:RANK.Y	8:RANK.Z	9:STRN.X	9:STRN.Y	9:STRN.Z	10:Marker 10.X	10:Marker 10.Y	10:Marker 10.Z	11:FRHD.X	11:FRHD.Y	11:FRHD.Z	12:FLHD.X	12:FLHD.Y	12:FLHD.Z	13:BRHD.X	13:BRHD.Y	13:BRHD.Z	14:BLHD.X	14:BLHD.Y	14:BLHD.Z	15:BLSTEP.X	15:BLSTEP.Y	15:BLSTEP.Z	16:FLSTEP.X	16:FLSTEP.Y	16:FLSTEP.Z	17:BRSTEP.X
(s)	(mm)	(mm)	(mm)	(mm)	(mm)	(mm)	(mm)	(mm)	(mm)	(mm)	(mm)	(mm)	(mm)	(mm)	(mm)	(mm)	(mm)	(mm)	(mm)	(mm)	(mm)	(mm)	(mm)	(mm)	(mm)	(mm)	(mm)	(mm)	(mm)	(mm)	(mm)	(mm)	(mm)	(mm)	(mm)	(mm)	(mm)	(mm)	(mm)	(mm)	(mm)	(mm)	(mm)	(mm)	(mm)	(mm)	(mm)	(mm)	(mm)
0.00000	-2740.87	182.28	3.43	-3599.51	168.31	45.35	-3643.46	119.06	12.71	-3620.73	110.36	43.71	-3537.53	-52.30	-2.26	-3522.00	-36.20	18.67	-1849.75	81.97	394.64	-1854.93	75.06	436.22	-3902.73	176.89	1340.90	0.00	0.00	0.00	-3539.42	-46.97	1713.15	-4088.46	107.47	1748.21	-3165.57	210.38	1308.73	-3111.57	130.74	1317.54	372.66	-210.57	60.60	806.99	-215.59	57.65	-2793.55
0.01000	-2740.87	182.28	3.43	-3599.51	168.31	45.35	-3643.46	119.06	12.71	-3620.73	110.36	43.71	-3537.53	-52.30	-2.26	-3522.00	-36.20	18.67	-1849.75	81.97	394.64	-1854.93	75.06	436.22	-3902.73	176.89	1340.90	0.00	0.00	0.00	-3539.42	-46.97	1713.15	-4088.46	107.47	1748.21	-3165.57	210.38	1308.73	-3111.57	130.74	1317.54	372.66	-210.57	60.60	806.99	-215.59	57.65	-2793.55
0.02000	-2740.87	182.28	3.43	-3599.51	168.31	45.35	-3643.46	119.06	12.71	-3620.73	110.36	43.71	-3537.53	-52.30	-2.26	-3522.00	-36.20	18.67	-1849.75	81.97	394.64	-1854.93	75.06	436.22	-3902.73	176.89	1340.90	0.00	0.00	0.00	-3539.42	-46.97	1713.15	-4088.46	107.47	1748.21	-3165.57	210.38	1308.73	-3111.57	130.74	1317.54	372.66	-210.57	60.60	806.99	-215.59	57.65	-2791.45
0.03000	-2740.87	182.28	3.43	-3599.51	168.31	45.35	-3643.62	119.07	12.70	-3620.94	110.37	43.71	-3537.53	-52.30	-2.26	-3522.00	-36.20	18.67	-1849.75	81.97	394.64	-1854.93	75.06	436.22	-3902.73	176.89	1340.90	0.00	0.00	0.00	-3539.42	-46.97	1713.15	-4088.46	107.47	1748.21	-3166.40	210.44	1309.07	-3112.46	130.78	1317.92	372.78	-210.64	60.62	807.27	-215.66	57.67	-693.66
0.04000	-2740.87	182.28	3.43	-3599.51	168.31	45.35	-3812.95	124.31	6.15	-3837.54	119.18	45.25	-3537.53	-52.30	-2.26	-3522.00	-36.20	18.67	-1849.75	81.97	394.64	-1854.93	75.06	436.22	-3902.73	176.89	1340.90	0.00	0.00	0.00	-3539.42	-46.97	1713.15	-4088.46	107.47	1748.21	-3998.65	266.27	1649.78	-4006.94	172.26	1695.85	489.75	-278.03	79.85	1086.91	-291.22	78.06	501.11
0.05000	-2740.87	182.28	3.43	-3599.51	168.31	45.35	-3799.54	123.84	7.93	-3811.15	117.74	49.03	-3537.53	-52.30	-2.26	-3522.00	-36.20	18.67	-1849.75	81.97	394.64	-1854.93	75.06	436.22	-3902.73	176.89	1340.90	0.00	0.00	0.00	-3539.42	-46.97	1713.15	-4088.46	107.47	1748.21	-3979.33	267.07	1649.47	-3982.26	170.21	1696.20	489.10	-278.43	79.74	1086.67	-291.78	78.06	499.84
0.06000	-2740.87	182.28	3.43	-3599.51	168.31	45.35	-3796.61	123.43	8.19	-3810.90	117.29	49.01	-3537.53	-52.30	-2.26	-3522.00	-36.20	18.67	-1849.75	81.97	394.64	-1854.93	75.06	436.22	-3902.73	176.89	1340.90	0.00	0.00	0.00	-3539.42	-46.97	1713.15	-4088.46	107.47	1748.21	-3977.12	267.67	1649.92	-3960.13	171.66	1694.41	489.55	-278.37	79.79	1087.24	-291.57	78.23	501.02
0.07000	-2740.87	182.28	3.43	-3599.51	168.31	45.35	-3801.22	123.34	7.78	-3814.71	116.46	49.58	-3537.53	-52.30	-2.26	-3522.00	-36.20	18.67	-1849.75	81.97	394.64	-1854.93	75.06	436.22	-3902.73	176.89	1340.90	0.00	0.00	0.00	-3539.42	-46.97	1713.15	-4088.46	107.47	1748.21	-3952.86	266.60	1649.33	-3993.78	174.27	1695.20	489.54	-278.51	79.65	1086.86	-291.69	78.05	500.35
0.08000	-2740.87	182.28	3.43	-3599.51	168.31	45.35	-3787.91	122.73	9.27	-3792.72	117.93	53.28	-3537.53	-52.30	-2.26	-3522.00	-36.20	18.67	-1849.75	81.97	394.64	-1854.93	75.06	436.22	-3902.73	176.89	1340.90	0.00	0.00	0.00	-3539.42	-46.97	1713.15	-4088.46	107.47	1748.21	-3987.07	268.03	1650.68	-3968.69	174.52	1695.99	489.75	-278.36	79.85	1087.21	-291.71	78.29	500.12
0.09000	-2740.87	182.28	3.43	-3599.51	168.31	45.35	-3795.89	123.18	9.22	-3822.29	116.41	48.43	-3537.53	-52.30	-2.26	-3522.00	-36.20	18.67	-1849.75	81.97	394.64	-1854.93	75.06	436.22	-3902.73	176.89	1340.90	0.00	0.00	0.00	-3539.42	-46.97	1713.15	-4088.46	107.47	1748.21	-3953.49	267.63	1649.57	-3951.11	172.75	1693.33	489.22	-278.47	79.74	1086.58	-291.70	78.08	500.26
0.10000	-2740.87	182.28	3.43	-3599.51	168.31	45.35	-3802.70	124.21	8.34	-3836.36	117.43	46.10	-3537.53	-52.30	-2.26	-3522.00	-36.20	18.67	-1849.75	81.97	394.64	-1854.93	75.06	436.22	-3902.73	176.89	1340.90	0.00	0.00	0.00	-3539.42	-46.97	1713.15	-4088.46	107.47	1748.21	-3965.52	269.37	1651.08	-4008.18	175.18	1696.16	489.32	-278.55	79.72	1086.24	-291.79	77.99	500.05
0.11000	-2740.87	182.28	3.43	-3599.51	168.31	45.35	-3791.07	123.09	9.07	-3809.01	117.05	49.67	-3537.53	-52.30	-2.26	-3522.00	-36.20	18.67	-1849.75	81.97	394.64	-1854.93	75.06	436.22	-3902.73	176.89	1340.90	0.00	0.00	0.00	-3539.42	-46.97	1713.15	-4088.46	107.47	1748.21	-3949.95	269.19	1650.24	-3960.09	174.38	1695.31	489.21	-278.49	79.72	1085.62	-291.80	77.79	499.99
0.12000	-2740.87	182.28	3.43	-3599.51	168.31	45.35	-3811.98	123.92	5.82	-3799.04	116.44	51.83	-3537.53	-52.30	-2.26	-3522.00	-36.20	18.67	-1849.75	81.97	394.64	-1854.93	75.06	436.22	-3902.73	176.89	1340.90	0.00	0.00	0.00	-3539.42	-46.97	1713.15	-4088.46	107.47	1748.21	-3980.52	269.81	1651.79	-3982.25	174.10	1696.93	489.33	-278.34	79.62	1086.31	-291.57	78.03	501.20
0.13000	-2740.87	182.28	3.43	-3599.51	168.31	45.35	-3801.61	124.19	7.36	-3809.36	117.27	49.84	-3537.53	-52.30	-2.26	-3522.00	-36.20	18.67	-1849.75	81.97	394.64	-1854.93	75.06	436.22	-3902.73	176.89	1340.90	0.00	0.00	0.00	-3539.42	-46.97	1713.15	-4088.46	107.47	1748.21	-3990.92	270.05	1652.42	-4003.75	176.23	1696.14	489.51	-278.51	79.70	1086.50	-291.54	78.01	501.20
0.14000	-2740.87	182.28	3.43	-3599.51	168.31	45.35	-3793.67	124.28	9.10	-3814.58	117.30	48.67	-3537.53	-52.30	-2.26	-3522.00	-36.20	18.67	-1849.75	81.97	394.64	-1854.93	75.06	436.22	-3902.73	176.89	1340.90	0.00	0.00	0.00	-3539.42	-46.97	1713.15	-4088.46	107.47	1748.21	-3989.03	270.99	1652.90	-3977.77	175.86	1695.66	489.31	-278.51	79.69	1086.74	-291.42	78.24	500.58
0.15000	-2740.87	182.28	3.43	-3599.51	168.31	45.35	-3782.93	123.66	11.65	-3832.57	116.94	46.42	-3537.53	-52.30	-2.26	-3522.00	-36.20	18.67	-1849.75	81.97	394.64	-1854.93	75.06	436.22	-3902.73	176.89	1340.90	0.00	0.00	0.00	-3539.42	-46.97	1713.15	-4088.46	107.47	1748.21	-3974.39	271.12	1652.90	-4000.75	175.37	1696.83	489.33	-278.25	79.68	1087.07	-291.24	78.41	500.10
0.16000	-2740.87	182.28	3.43	-3599.51	168.31	45.35	-3780.77	123.96	11.04	-3820.62	116.89	48.62	-3537.53	-52.30	-2.26	-3522.00	-36.20	18.67	-1849.75	81.97	394.64	-1854.93	75.06	436.22	-3902.73	176.89	1340.90	0.00	0.00	0.00	-3539.42	-46.97	1713.15	-4088.46	107.47	1748.21	-3984.84	272.13	1654.98	-3989.95	175.36	1695.18	489.55	-278.31	79.72	1086.20	-291.63	77.97	500.48
0.17000	-2740.87	182.28	3.43	-3599.51	168.31	45.35	-3801.06	123.25	6.74	-3804.24	116.49	51.01	-3537.53	-52.30	-2.26	-3522.00	-36.20	18.67	-1849.75	81.97	394.64	-1854.93	75.06	436.22	-3902.73	176.89	1340.90	0.00	0.00	0.00	-3539.42	-46.97	1713.15	-4088.46	107.47	1748.21	-3978.86	272.87	1654.86	-3994.86	176.29	1696.68	489.88	-278.43	79.85	1086.19	-291.72	77.89	500.15
0.18000	-2740.87	182.28	3.43	-3599.51	168.31	45.35	-3775.12	124.03	11.17	-3813.78	117.48	49.86	-3537.53	-52.30	-2.26	-3522.00	-36.20	18.67	-1849.75	81.97	394.64	-1854.93	75.06	436.22	-3902.73	176.89	1340.90	0.00	0.00	0.00	-3539.42	-46.97	1713.15	-4088.46	107.47	1748.21	-3995.58	272.64	1655.76	-3998.02	176.02	1696.94	489.94	-277.87	79.94	1086.34	-291.75	77.94	499.76
0.19000	-2740.87	182.28	3.43	-3599.51	168.31	45.35	-3795.24	123.32	9.25	-3811.79	117.64	50.02	-3537.53	-52.30	-2.26	-3522.00	-36.20	18.67	-1849.75	81.97	394.64	-1854.93	75.06	436.22	-3902.73	176.89	1340.90	0.00	0.00	0.00	-3539.42	-46.97	1713.15	-4088.46	107.47	1748.21	-3992.38	273.58	1657.14	-3999.94	176.03	1697.82	490.24	-278.03	79.97	1086.64	-291.66	78.09	499.46
0.20000	-2740.87	182.28	3.43	-3599.51	168.31	45.35	-3796.64	123.59	8.87	-3811.27	116.69	49.97	-3537.53	-52.30	-2.26	-3522.00	-36.20	18.67	-1849.75	81.97	394.64	-1854.93	75.06	436.22	-3902.73	176.89	1340.90	0.00	0.00	0.00	-3539.42	-46.97	1713.15	-4088.46	107.47	1748.21	-4005.45	273.55	1657.31	-3983.24	176.54	1697.44	490.57	-277.92	80.26	1086.79	-291.58	78.15	500.26
0.21000	-2740.87	182.28	3.43	-3599.51	168.31	45.35	-3796.64	123.78	9.33	-3849.72	116.11	44.29	-3537.53	-52.30	-2.26	-3522.00	-36.20	18.67	-1849.75	81.97	394.64	-1854.93	75.06	436.22	-3902.73	176.89	1340.90	0.00	0.00	0.00	-3539.42	-46.97	1713.15	-4088.46	107.47	1748.21	-3966.52	273.07	1654.97	-3975.73	176.45	1695.68	489.50	-278.21	79.86	1086.77	-291.53	78.11	500.81
0.22000	-2740.87	182.28	3.43	-3599.51	168.31	45.35	-3805.13	124.02	6.84	-3804.80	116.30	51.89	-3537.53	-52.30	-2.26	-3522.00	-36.20	18.67	-1849.75	81.97	394.64	-1854.93	75.06	436.22	-3902.73	176.89	1340.90	0.00	0.00	0.00	-3539.42	-46.97	1713.15	-4088.46	107.47	1748.21	-3973.32	272.94	1655.96	-3979.78	177.50	1695.72	489.52	-278.20	79.96	1086.82	-291.69	78.09	500.54
0.23000	-2740.87	182.28	3.43	-3599.51	168.31	45.35	-3799.22	124.45	8.26	-3826.83	116.47	48.42	-3537.53	-52.30	-2.26	-3522.00	-36.20	18.67	-1849.75	81.97	394.64	-1854.93	75.06	436.22	-3902.73	176.89	1340.90	0.00	0.00	0.00	-3539.42	-46.97	1713.15	-4088.46	107.47	1748.21	-3975.29	273.47	1656.89	-3991.04	177.91	1696.11	488.95	-278.31	79.68	1086.66	-291.96	77.97	500.25
0.24000	-2740.87	182.28	3.43	-3599.51	168.31	45.35	-3771.74	124.22	11.74	-3822.41	117.34	48.38	-3537.53	-52.30	-2.26	-3522.00	-36.20	18.67	-1849.75	81.97	394.64	-1854.93	75.06	436.22	-3902.73	176.89	1340.90	0.00	0.00	0.00	-3539.42	-46.97	1713.15	-4088.46	107.47	1748.21	-3993.71	273.97	1657.32	-4000.80	178.32	1697.32	489.86	-278.38	79.81	1087.03	-291.76	78.19	501.07
0.25000	-2740.87	182.28	3.43	-3599.51	168.31	45.35	-3811.68	123.51	5.97	-3840.40	117.65	46.33	-3537.53	-52.30	-2.26	-3522.00	-36.20	18.67	-1849.75	81.97	394.64	-1854.93	75.06	436.22	-3902.73	176.89	1340.90	0.00	0.00	0.00	-3539.42	-46.97	1713.15	-4088.46	107.47	1748.21	-3987.87	273.34	1657.30	-4029.89	178.37	1698.48	489.79	-278.46	79.81	1086.49	-291.89	77.96	500.94
0.26000	-2740.87	182.28	3.43	-3599.51	168.31	45.35	-3806.51	124.58	7.38	-3840.08	118.14	46.18	-3537.53	-52.30	-2.26	-3522.00	-36.20	18.67	-1849.75	81.97	394.64	-1854.93	75.06	436.22	-3902.73	176.89	1340.90	0.00	0.00	0.00	-3539.42	-46.97	1713.15	-4088.46	107.47	1748.21	-3982.89	273.23	1658.31	-4012.12	175.99	1698.76	489.10	-278.59	79.52	1087.04	-291.90	78.13	500.06
0.27000	-2740.87	182.28	3.43	-3599.51	168.31	45.35	-3783.55	123.70	11.47	-3835.75	117.54	46.47	-3537.53	-52.30	-2.26	-3522.00	-36.20	18.67	-1849.75	81.97	394.64	-1854.93	75.06	436.22	-3902.73	176.89	1340.90	0.00	0.00	0.00	-3539.42	-46.97	1713.15	-4088.46	107.47	1748.21	-4003.04	273.34	1658.30	-3977.89	177.66	1697.05	489.88	-278.46	79.78	1086.75	-291.64	77.93	500.22
0.28000	-2740.87	182.28	3.43	-3599.51	168.31	45.35	-3787.13	124.13	10.19	-3819.47	116.43	48.36	-3537.53	-52.30	-2.26	-3522.00	-36.20	18.67	-1849.75	81.97	394.64	-1854.93	75.06	436.22	-3902.73	176.89	1340.90	0.00	0.00	0.00	-3539.42	-46.97	1713.15	-4088.46	107.47	1748.21	-4026.50	275.00	1658.30	-3985.45	178.10	1697.15	489.37	-278.27	79.68	1086.15	-291.65	77.77	499.54
0.29000	-2740.87	182.28	3.43	-3599.51	168.31	45.35	-3810.71	124.42	5.87	-3813.71	117.99	49.44	-3537.53	-52.30	-2.26	-3522.00	-36.20	18.67	-1849.75	81.97	394.64	-1854.93	75.06	436.22	-3902.73	176.89	1340.90	0.00	0.00	0.00	-3539.42	-46.97	1713.15	-4088.46	107.47	1748.21	-3973.81	274.10	1656.64	-3951.60	179.08	1694.20	489.18	-278.16	79.62	1086.12	-291.48	77.89	500.06
0.30000	-2740.87	182.28	3.43	-3599.51	168.31	45.35	-3816.39	124.09	4.44	-3815.49	117.15	49.55	-3537.53	-52.30	-2.26	-3522.00	-36.20	18.67	-1849.75	81.97	394.64	-1854.93	75.06	436.22	-3902.73	176.89	1340.90	0.00	0.00	0.00	-3539.42	-46.97	1713.15	-4088.46	107.47	1748.21	-3986.41	273.73	1656.68	-3962.05	178.02	1694.73	490.02	-278.14	79.89	1086.69	-291.62	78.14	500.40
0.31000	-2740.87	182.28	3.43	-3599.51	168.31	45.35	-3801.36	123.74	8.41	-3854.46	115.90	44.58	-3537.53	-52.30	-2.26	-3522.00	-36.20	18.67	-1849.75	81.97	394.64	-1854.93	75.06	436.22	-3902.73	176.89	1340.90	0.00	0.00	0.00	-3539.42	-46.97	1713.15	-4088.46	107.47	1748.21	-3973.28	273.59	1656.75	-3990.44	177.78	1696.69	489.50	-278.63	79.54	1086.51	-291.67	78.12	500.58
0.32000	-2740.87	182.28	3.43	-3599.51	168.31	45.35	-3794.07	123.26	9.78	-3824.12	117.28	48.24	-3537.53	-52.30	-2.26	-3522.00	-36.20	18.67	-1849.75	81.97	394.64	-1854.93	75.06	436.22	-3902.73	176.89	1340.90	0.00	0.00	0.00	-3539.42	-46.97	1713.15	-4088.46	107.47	1748.21	-3999.02	275.25	1657.80	-3996.68	178.09	1696.95	489.73	-278.45	79.79	1086.42	-291.70	77.99	501.33
0.33000	-2740.87	182.28	3.43	-3599.51	168.31	45.35	-3802.35	123.35	6.36	-3801.23	117.18	50.71	-3537.53	-52.30	-2.26	-3522.00	-36.20	18.67	-1849.75	81.97	394.64	-1854.93	75.06	436.22	-3902.73	176.89	1340.90	0.00	0.00	0.00	-3539.42	-46.97	1713.15	-4088.46	107.47	1748.21	-3984.39	274.81	1656.41	-3990.65	178.14	1695.85	490.11	-278.41	80.09	1086.25	-291.67	77.99	500.59
0.34000	-2740.87	182.28	3.43	-3599.51	168.31	45.35	-3785.32	123.18	10.84	-3834.84	116.31	46.02	-3537.53	-52.30	-2.26	-3522.00	-36.20	18.67	-1849.75	81.97	394.64	-1854.93	75.06	436.22	-3902.73	176.89	1340.90	0.00	0.00	0.00	-3539.42	-46.97	1713.15	-4088.46	107.47	1748.21	-4000.18	274.89	1657.37	-3977.85	178.92	1695.04	490.04	-278.32	79.94	1086.83	-291.92	78.07	500.26
0.35000	-2740.87	182.28	3.43	-3599.51	168.31	45.35	-3801.85	124.23	8.26	-3822.97	117.23	48.41	-3537.53	-52.30	-2.26	-3522.00	-36.20	18.67	-1849.75	81.97	394.64	-1854.93	75.06	436.22	-3902.73	176.89	1340.90	0.00	0.00	0.00	-3539.42	-46.97	1713.15	-4088.46	107.47	1748.21	-3972.47	274.47	1655.03	-3974.39	178.60	1695.47	489.93	-278.31	79.85	1086.57	-291.50	78.02	500.55
0.36000	-2740.87	182.28	3.43	-3599.51	168.31	45.35	-3798.77	124.60	8.10	-3824.30	116.90	47.50	-3537.53	-52.30	-2.26	-3522.00	-36.20	18.67	-1849.75	81.97	394.64	-1854.93	75.06	436.22	-3902.73	176.89	1340.90	0.00	0.00	0.00	-3539.42	-46.97	1713.15	-4088.46	107.47	1748.21	-3966.80	274.41	1653.72	-3966.83	179.45	1695.48	489.90	-278.42	79.72	1086.63	-291.49	78.07	500.81
0.37000	-2740.87	182.28	3.43	-3599.51	168.31	45.35	-3773.87	123.88	11.79	-3849.90	117.04	44.39	-3537.53	-52.30	-2.26	-3522.00	-36.20	18.67	-1849.75	81.97	394.64	-1854.93	75.06	436.22	-3902.73	176.89	1340.90	0.00	0.00	0.00	-3539.42	-46.97	1713.15	-4088.46	107.47	1748.21	-4003.61	274.79	1655.89	-4008.07	180.09	1697.12	488.87	-278.45	79.47	1086.74	-291.65	78.14	500.34
0.38000	-2740.87	182.28	3.43	-3599.51	168.31	45.35	-3789.30	123.13	10.07	-3841.15	116.36	46.61	-3537.53	-52.30	-2.26	-3522.00	-36.20	18.67	-1849.75	81.97	394.64	-1854.93	75.06	436.22	-3902.73	176.89	1340.90	0.00	0.00	0.00	-3539.42	-46.97	1713.15	-4088.46	107.47	1748.21	-3993.07	275.62	1656.17	-4012.91	181.40	1695.54	490.09	-278.44	79.95	1086.33	-291.46	78.09	500.17
0.39000	-2740.87	182.28	3.43	-3599.51	168.31	45.35	-3810.02	123.37	7.16	-3831.38	116.75	48.30	-3537.53	-52.30	-2.26	-3522.00	-36.20	18.67	-1849.75	81.97	394.64	-1854.93	75.06	436.22	-3902.73	176.89	1340.90	0.00	0.00	0.00	-3539.42	-46.97	1713.15	-4088.46	107.47	1748.21	-3995.18	276.05	1655.70	-3975.07	180.70	1694.49	489.35	-278.49	79.73	1086.36	-291.07	78.27	499.85
0.40000	-2740.87	182.28	3.43	-3599.51	168.31	45.35	-3803.12	123.68	7.67	-3811.78	117.68	51.43	-3537.53	-52.30	-2.26	-3522.00	-36.20	18.67	-1849.75	81.97	394.64	-1854.93	75.06	436.22	-3902.73	176.89	1340.90	0.00	0.00	0.00	-3539.42	-46.97	1713.15	-4088.46	107.47	1748.21	-3999.82	277.32	1655.87	-4003.82	181.89	1694.89	489.88	-278.33	79.95	1086.74	-291.46	78.16	499.68
0.41000	-2740.87	182.28	3.43	-3599.51	168.31	45.35	-3801.08	124.51	9.05	-3842.70	117.37	46.03	-3537.53	-52.30	-2.26	-3522.00	-36.20	18.67	-1849.75	81.97	394.64	-1854.93	75.06	436.22	-3902.73	176.89	1340.90	0.00	0.00	0.00	-3539.42	-46.97	1713.15	-4088.46	107.47	1748.21	-4004.35	277.74	1655.32	-3978.01	181.92	1694.84	489.76	-278.42	79.88	1086.71	-291.54	78.08	500.15
0.42000	-2740.87	182.28	3.43	-3599.51	168.31	45.35	-3809.50	123.66	7.39	-3827.07	117.22	48.28	-3537.53	-52.30	-2.26	-3522.00	-36.20	18.67	-1849.75	81.97	394.64	-1854.93	75.06	436.22	-3902.73	176.89	1340.90	0.00	0.00	0.00	-3539.42	-46.97	1713.15	-4088.46	107.47	1748.21	-4011.12	277.74	1656.69	-3980.25	181.41	1695.61	489.68	-278.65	79.66	1087.10	-291.43	78.31	500.41
0.43000	-2740.87	182.28	3.43	-3599.51	168.31	45.35	-3789.93	123.30	9.63	-3831.51	116.97	48.38	-3537.53	-52.30	-2.26	-3522.00	-36.20	18.67	-1849.75	81.97	394.64	-1854.93	75.06	436.22	-3902.73	176.89	1340.90	0.00	0.00	0.00	-3539.42	-46.97	1713.15	-4088.46	107.47	1748.21	-3977.35	275.45	1654.25	-4007.45	180.78	1695.70	489.88	-278.42	79.72	1086.88	-291.51	78.26	500.17
0.44000	-2740.87	182.28	3.43	-3599.51	168.31	45.35	-3787.13	124.04	11.07	-3849.09	116.74	43.92	-3537.53	-52.30	-2.26	-3522.00	-36.20	18.67	-1849.75	81.97	394.64	-1854.93	75.06	436.22	-3902.73	176.89	1340.90	0.00	0.00	0.00	-3539.42	-46.97	1713.15	-4088.46	107.47	1748.21	-3996.11	277.07	1655.79	-4030.48	182.71	1696.36	490.20	-278.18	79.92	1086.46	-291.39	78.18	500.60
0.45000	-2740.87	182.28	3.43	-3599.51	168.31	45.35	-3796.18	123.60	9.48	-3822.75	116.59	49.63	-3537.53	-52.30	-2.26	-3522.00	-36.20	18.67	-1849.75	81.97	394.64	-1854.93	75.06	436.22	-3902.73	176.89	1340.90	0.00	0.00	0.00	-3539.42	-46.97	1713.15	-4088.46	107.47	1748.21	-3994.71	278.53	1654.72	-3996.80	182.88	1695.50	490.05	-278.40	79.90	1086.04	-291.36	78.00	500.24
0.46000	-2740.87	182.28	3.43	-3599.51	168.31	45.35	-3804.50	122.97	7.96	-3829.98	116.88	47.79	-3537.53	-52.30	-2.26	-3522.00	-36.20	18.67	-1849.75	81.97	394.64	-1854.93	75.06	436.22	-3902.73	176.89	1340.90	0.00	0.00	0.00	-3539.42	-46.97	1713.15	-4088.46	107.47	1748.21	-3960.99	278.65	1653.49	-3973.55	183.67	1694.42	490.08	-278.12	80.05	1086.80	-291.38	78.06	500.20
0.47000	-2740.87	182.28	3.43	-3599.51	168.31	45.35	-3780.75	124.24	11.71	-3826.02	117.25	48.01	-3537.53	-52.30	-2.26	-3522.00	-36.20	18.67	-1849.75	81.97	394.64	-1854.93	75.06	436.22	-3902.73	176.89	1340.90	0.00	0.00	0.00	-3539.42	-46.97	1713.15	-4088.46	107.47	1748.21	-4004.97	278.75	1655.51	-3995.91	182.75	1694.60	489.84	-278.27	79.91	1086.83	-291.46	78.11	500.29
0.48000	-2740.87	182.28	3.43	-3599.51	168.31	45.35	-3793.40	124.11	9.39	-3838.67	116.27	47.49	-3537.53	-52.30	-2.26	-3522.00	-36.20	18.67	-1849.75	81.97	394.64	-1854.93	75.06	436.22	-3902.73	176.89	1340.90	0.00	0.00	0.00	-3539.42	-46.97	1713.15	-4088.46	107.47	1748.21	-4007.01	278.46	1656.32	-3988.32	184.70	1694.67	489.54	-278.55	79.73	1086.91	-291.84	78.13	500.42
0.49000	-2740.87	182.28	3.43	-3599.51	168.31	45.35	-3799.31	124.14	8.79	-3826.67	115.80	49.16	-3537.53	-52.30	-2.26	-3522.00	-36.20	18.67	-1849.75	81.97	394.64	-1854.93	75.06	436.22	-3902.73	176.89	1340.90	0.00	0.00	0.00	-3539.42	-46.97	1713.15	-4088.46	107.47	1748.21	-4019.44	278.95	1656.07	-3990.24	184.59	1693.20	488.82	-278.41	79.62	1086.61	-291.76	77.93	500.63
0.50000	-2740.87	182.28	3.43	-3599.51	168.31	45.35	-3796.40	122.96	8.59	-3823.16	115.87	49.83	-3537.53	-52.30	-2.26	-3522.00	-36.20	18.67	-1849.75	81.97	394.64	-1854.93	75.06	436.22	-3902.73	176.89	1340.90	0.00	0.00	0.00	-3539.42	-46.97	1713.15	-4088.46	107.47	1748.21	-4020.26	279.77	1656.48	-3983.12	185.22	1693.03	488.81	-278.11	79.64	1086.75	-291.34	78.26	500.58
0.51000	-2740.87	182.28	3.43	-3599.51	168.31	45.35	-3802.73	123.66	7.96	-3824.09	117.25	48.95	-3537.53	-52.30	-2.26	-3522.00	-36.20	18.67	-1849.75	81.97	394.64	-1854.93	75.06	436.22	-3902.73	176.89	1340.90	0.00	0.00	0.00	-3539.42	-46.97	1713.15	-4088.46	107.47	1748.21	-3993.15	279.77	1654.99	-3982.50	184.35	1694.05	489.85	-278.30	80.00	1086.66	-291.27	78.15	499.86
0.52000	-2740.87	182.28	3.43	-3599.51	168.31	45.35	-3808.05	123.61	7.41	-3819.77	116.63	49.74	-3537.53	-52.30	-2.26	-3522.00	-36.20	18.67	-1849.75	81.97	394.64	-1854.93	75.06	436.22	-3902.73	176.89	1340.90	0.00	0.00	0.00	-3539.42	-46.97	1713.15	-4088.46	107.47	1748.21	-4003.15	281.32	1656.81	-3975.34	185.26	1692.46	490.01	-278.28	79.92	1086.91	-291.38	78.17	499.60
0.53000	-2740.87	182.28	3.43	-3599.51	168.31	45.35	-3793.70	124.20	9.22	-3835.29	116.87	46.89	-3537.53	-52.30	-2.26	-3522.00	-36.20	18.67	-1849.75	81.97	394.64	-1854.93	75.06	436.22	-3902.73	176.89	1340.90	0.00	0.00	0.00	-3539.42	-46.97	1713.15	-4088.46	107.47	1748.21	-3996.67	281.99	1655.99	-3975.60	185.98	1691.94	490.33	-278.25	79.83	1086.67	-291.56	78.16	500.24
0.54000	-2740.87	182.28	3.43	-3599.51	168.31	45.35	-3788.59	124.52	10.23	-3845.21	116.95	46.11	-3537.53	-52.30	-2.26	-3522.00	-36.20	18.67	-1849.75	81.97	394.64	-1854.93	75.06	436.22	-3902.73	176.89	1340.90	0.00	0.00	0.00	-3539.42	-46.97	1713.15	-4088.46	107.47	1748.21	-3979.86	281.83	1655.73	-4009.93	187.61	1694.42	489.42	-278.44	79.63	1086.49	-291.63	78.08	500.76
0.55000	-2740.87	182.28	3.43	-3599.51	168.31	45.35	-3789.19	124.06	10.72	-3827.64	117.82	48.80	-3537.53	-52.30	-2.26	-3522.00	-36.20	18.67	-1849.75	81.97	394.64	-1854.93	75.06	436.22	-3902.73	176.89	1340.90	0.00	0.00	0.00	-3539.42	-46.97	1713.15	-4088.46	107.47	1748.21	-3975.16	281.70	1656.58	-4031.82	188.27	1694.98	489.39	-278.06	79.70	1086.49	-291.65	78.10	500.52
0.56000	-2740.87	182.28	3.43	-3599.51	168.31	45.35	-3792.65	123.56	10.47	-3837.51	116.92	47.48	-3537.53	-52.30	-2.26	-3522.00	-36.20	18.67	-1849.75	81.97	394.64	-1854.93	75.06	436.22	-3902.73	176.89	1340.90	0.00	0.00	0.00	-3539.42	-46.97	1713.15	-4088.46	107.47	1748.21	-4009.04	284.60	1656.93	-3987.76	189.34	1692.67	489.48	-278.18	79.85	1085.90	-291.71	77.96	500.23
0.57000	-2740.87	182.28	3.43	-3599.51	168.31	45.35	-3793.15	124.33	9.40	-3826.26	116.66	48.76	-3537.53	-52.30	-2.26	-3522.00	-36.20	18.67	-1849.75	81.97	394.64	-1854.93	75.06	436.22	-3902.73	176.89	1340.90	0.00	0.00	0.00	-3539.42	-46.97	1713.15	-4088.46	107.47	1748.21	-3991.51	284.61	1655.95	-3985.67	189.70	1694.24	489.67	-278.19	79.84	1086.19	-291.42	78.14	499.78
0.58000	-2740.87	182.28	3.43	-3599.51	168.31	45.35	-3786.66	123.14	10.20	-3842.19	116.05	45.90	-3537.53	-52.30	-2.26	-3522.00	-36.20	18.67	-1849.75	81.97	394.64	-1854.93	75.06	436.22	-3902.73	176.89	1340.90	0.00	0.00	0.00	-3539.42	-46.97	1713.15	-4088.46	107.47	1748.21	-4006.68	285.18	1656.54	-3976.48	189.60	1692.84	490.50	-278.14	80.06	1086.69	-291.32	78.15	499.73
0.59000	-2740.87	182.28	3.43	-3599.51	168.31	45.35	-3800.31	124.53	8.88	-3814.62	115.56	50.11	-3537.53	-52.30	-2.26	-3522.00	-36.20	18.67	-1849.75	81.97	394.64	-1854.93	75.06	436.22	-3902.73	176.89	1340.90	0.00	0.00	0.00	-3539.42	-46.97	1713.15	-4088.46	107.47	1748.21	-4013.28	285.95	1657.65	-4024.05	191.44	1693.73	489.94	-278.23	79.74	1086.60	-291.64	78.00	500.56
0.60000	-2740.87	182.28	3.43	-3599.51	168.31	45.35	-3787.75	123.62	10.26	-3831.17	117.48	48.47	-3537.53	-52.30	-2.26	-3522.00	-36.20	18.67	-1849.75	81.97	394.64	-1854.93	75.06	436.22	-3902.73	176.89	1340.90	0.00	0.00	0.00	-3539.42	-46.97	1713.15	-4088.46	107.47	1748.21	-4023.96	286.73	1657.99	-4003.96	191.99	1694.04	489.54	-278.35	79.64	1086.55	-291.62	77.96	499.32
0.61000	-2740.87	182.28	3.43	-3599.51	168.31	45.35	-3804.68	124.53	8.20	-3829.98	116.54	47.22	-3537.53	-52.30	-2.26	-3522.00	-36.20	18.67	-1849.75	81.97	394.64	-1854.93	75.06	436.22	-3902.73	176.89	1340.90	0.00	0.00	0.00	-3539.42	-46.97	1713.15	-4088.46	107.47	1748.21	-3995.91	287.14	1656.62	-3985.48	191.82	1693.50	489.46	-278.48	79.70	1086.56	-291.53	78.19	499.56
0.62000	-2740.87	182.28	3.43	-3599.51	168.31	45.35	-3826.63	124.12	4.90	-3849.00	116.84	46.18	-3537.53	-52.30	-2.26	-3522.00	-36.20	18.67	-1849.75	81.97	394.64	-1854.93	75.06	436.22	-3902.73	176.89	1340.90	0.00	0.00	0.00	-3539.42	-46.97	1713.15	-4088.46	107.47	1748.21	-4008.35	288.95	1656.25	-3999.77	192.75	1694.06	488.78	-278.29	79.49	1086.35	-291.75	78.12	499.97
0.63000	-2740.87	182.28	3.43	-3599.51	168.31	45.35	-3831.72	123.06	3.66	-3812.27	116.28	50.66	-3537.53	-52.30	-2.26	-3522.00	-36.20	18.67	-1849.75	81.97	394.64	-1854.93	75.06	436.22	-3902.73	176.89	1340.90	0.00	0.00	0.00	-3539.42	-46.97	1713.15	-4088.46	107.47	1748.21	-4003.47	289.50	1657.17	-3965.43	194.36	1691.91	489.50	-278.38	79.77	1086.48	-291.99	77.97	500.39
0.64000	-2740.87	182.28	3.43	-3599.51	168.31	45.35	-3808.01	123.98	7.02	-3826.85	116.01	48.60	-3537.53	-52.30	-2.26	-3522.00	-36.20	18.67	-1849.75	81.97	394.64	-1854.93	75.06	436.22	-3902.73	176.89	1340.90	0.00	0.00	0.00	-3539.42	-46.97	1713.15	-4088.46	107.47	1748.21	-4006.17	289.85	1656.74	-4014.61	193.83	1693.97	490.36	-278.50	80.02	1086.32	-291.48	77.96	500.70
0.65000	-2740.87	182.28	3.43	-3599.51	168.31	45.35	-3789.74	123.51	10.09	-3790.05	116.58	54.33	-3537.53	-52.30	-2.26	-3522.00	-36.20	18.67	-1849.75	81.97	394.64	-1854.93	75.06	436.22	-3902.73	176.89	1340.90	0.00	0.00	0.00	-3539.42	-46.97	1713.15	-4088.46	107.47	1748.21	-3999.62	290.59	1657.28	-4012.52	195.39	1694.19	489.05	-278.56	79.51	1085.97	-291.70	77.74	500.34
0.66000	-2740.87	182.28	3.43	-3599.51	168.31	45.35	-3816.24	123.66	6.01	-3826.87	116.47	49.36	-3537.53	-52.30	-2.26	-3522.00	-36.20	18.67	-1849.75	81.97	394.64	-1854.93	75.06	436.22	-3902.73	176.89	1340.90	0.00	0.00	0.00	-3539.42	-46.97	1713.15	-4088.46	107.47	1748.21	-4020.83	292.32	1658.11	-4010.30	195.70	1694.32	489.15	-278.37	79.58	1086.96	-291.58	78.03	499.78
0.67000	-2740.87	182.28	3.43	-3599.51	168.31	45.35	-3802.86	123.86	7.61	-3821.72	116.45	49.10	-3537.53	-52.30	-2.26	-3522.00	-36.20	18.67	-1849.75	81.97	394.64	-1854.93	75.06	436.22	-3902.73	176.89	1340.90	0.00	0.00	0.00	-3539.42	-46.97	1713.15	-4088.46	107.47	1748.21	-4025.64	290.73	1658.52	-4007.98	197.19	1694.30	489.30	-278.39	79.82	1086.74	-291.62	78.08	500.31
0.68000	-2740.87	182.28	3.43	-3599.51	168.31	45.35	-3775.25	124.22	12.62	-3827.85	116.61	49.05	-3537.53	-52.30	-2.26	-3522.00	-36.20	18.67	-1849.75	81.97	394.64	-1854.93	75.06	436.22	-3902.73	176.89	1340.90	0.00	0.00	0.00	-3539.42	-46.97	1713.15	-4088.46	107.47	1748.21	-4007.06	292.95	1658.81	-4008.93	197.89	1693.49	489.92	-278.34	79.87	1086.56	-291.52	78.15	500.51
0.69000	-2740.87	182.28	3.43	-3599.51	168.31	45.35	-3812.29	124.40	6.42	-3816.27	117.13	49.80	-3537.53	-52.30	-2.26	-3522.00	-36.20	18.67	-1849.75	81.97	394.64	-1854.93	75.06	436.22	-3902.73	176.89	1340.90	0.00	0.00	0.00	-3539.42	-46.97	1713.15	-4088.46	107.47	1748.21	-3998.01	294.24	1658.63	-3972.76	197.97	1691.87	489.04	-278.32	79.70	1086.52	-291.73	78.01	500.54
0.70000	-2740.87	182.28	3.43	-3599.51	168.31	45.35	-3800.80	124.03	8.90	-3859.33	116.32	43.98	-3537.53	-52.30	-2.26	-3522.00	-36.20	18.67	-1849.75	81.97	394.64	-1854.93	75.06	436.22	-3902.73	176.89	1340.90	0.00	0.00	0.00	-3539.42	-46.97	1713.15	-4088.46	107.47	1748.21	-4022.14	296.44	1659.23	-4006.28	201.42	1693.55	489.08	-278.16	79.63	1086.64	-291.60	78.02	500.75
0.71000	-2740.87	182.28	3.43	-3599.51	168.31	45.35	-3808.97	123.78	7.48	-3813.63	115.83	49.98	-3537.53	-52.30	-2.26	-3522.00	-36.20	18.67	-1849.75	81.97	394.64	-1854.93	75.06	436.22	-3902.73	176.89	1340.90	0.00	0.00	0.00	-3539.42	-46.97	1713.15	-4088.46	107.47	1748.21	-4002.96	296.80	1658.39	-3964.07	202.37	1692.98	489.59	-278.11	79.82	1086.44	-291.62	77.91	500.27
0.72000	-2740.87	182.28	3.43	-3599.51	168.31	45.35	-3808.41	123.36	6.93	-3847.38	115.15	45.15	-3537.53	-52.30	-2.26	-3522.00	-36.20	18.67	-1849.75	81.97	394.64	-1854.93	75.06	436.22	-3902.73	176.89	1340.90	0.00	0.00	0.00	-3539.42	-46.97	1713.15	-4088.46	107.47	1748.21	-4026.03	298.20	1659.26	-3989.66	202.90	1693.07	489.46	-278.22	79.81	1086.53	-291.37	78.08	500.55
0.73000	-2740.87	182.28	3.43	-3599.51	168.31	45.35	-3812.51	123.47	6.77	-3813.83	115.10	50.07	-3537.53	-52.30	-2.26	-3522.00	-36.20	18.67	-1849.75	81.97	394.64	-1854.93	75.06	436.22	-3902.73	176.89	1340.90	0.00	0.00	0.00	-3539.42	-46.97	1713.15	-4088.46	107.47	1748.21	-4003.61	300.74	1658.76	-4014.82	203.63	1693.84	489.50	-278.33	79.77	1086.27	-291.53	77.93	500.01
0.74000	-2740.87	182.28	3.43	-3599.51	168.31	45.35	-3810.61	123.77	7.53	-3821.11	116.59	50.54	-3537.53	-52.30	-2.26	-3522.00	-36.20	18.67	-1849.75	81.97	394.64	-1854.93	75.06	436.22	-3902.73	176.89	1340.90	0.00	0.00	0.00	-3539.42	-46.97	1713.15	-4088.46	107.47	1748.21	-4004.36	301.63	1658.94	-4024.62	206.72	1694.08	489.49	-278.40	79.70	1086.63	-291.61	77.99	500.63
0.75000	-2740.87	182.28	3.43	-3599.51	168.31	45.35	-3793.75	123.39	10.53	-3822.85	116.73	49.80	-3537.53	-52.30	-2.26	-3522.00	-36.20	18.67	-1849.75	81.97	394.64	-1854.93	75.06	436.22	-3902.73	176.89	1340.90	0.00	0.00	0.00	-3539.42	-46.97	1713.15	-4088.46	107.47	1748.21	-3995.65	301.74	1659.38	-4023.12	207.35	1693.54	489.86	-278.37	79.95	1086.39	-291.52	77.95	499.93
0.76000	-2740.87	182.28	3.43	-3599.51	168.31	45.35	-3799.98	124.24	8.81	-3826.86	116.60	48.67	-3537.53	-52.30	-2.26	-3522.00	-36.20	18.67	-1849.75	81.97	394.64	-1854.93	75.06	436.22	-3902.73	176.89	1340.90	0.00	0.00	0.00	-3539.42	-46.97	1713.15	-4088.46	107.47	1748.21	-3986.82	304.46	1659.08	-3979.29	207.58	1691.34	490.15	-278.36	79.89	1086.58	-291.39	77.98	500.37
0.77000	-2740.87	182.28	3.43	-3599.51	168.31	45.35	-3804.79	124.38	8.53	-3815.53	116.74	49.90	-3537.53	-52.30	-2.26	-3522.00	-36.20	18.67	-1849.75	81.97	394.64	-1854.93	75.06	436.22	-3902.73	176.89	1340.90	0.00	0.00	0.00	-3539.42	-46.97	1713.15	-4088.46	107.47	1748.21	-3961.56	303.44	1658.89	-3986.18	208.33	1692.00	489.17	-278.58	79.68	1086.34	-291.60	77.99	500.24
0.78000	-2740.87	182.28	3.43	-3599.51	168.31	45.35	-3792.99	123.33	9.78	-3807.71	117.35	51.31	-3537.53	-52.30	-2.26	-3522.00	-36.20	18.67	-1849.75	81.97	394.64	-1854.93	75.06	436.22	-3902.73	176.89	1340.90	0.00	0.00	0.00	-3539.42	-46.97	1713.15	-4088.46	107.47	1748.21	-3997.15	305.99	1659.46	-3997.16	210.81	1692.79	490.10	-278.39	79.89	1086.32	-291.39	77.96	499.99
0.79000	-2740.87	182.28	3.43	-3599.51	168.31	45.35	-3793.74	123.22	10.27	-3813.41	116.21	50.73	-3537.53	-52.30	-2.26	-3522.00	-36.20	18.67	-1849.75	81.97	394.64	-1854.93	75.06	436.22	-3902.73	176.89	1340.90	0.00	0.00	0.00	-3539.42	-46.97	1713.15	-4088.46	107.47	1748.21	-3966.84	307.67	1659.19	-4008.44	210.48	1692.83	490.61	-278.42	80.07	1086.25	-291.46	78.02	500.25
0.80000	-2740.87	182.28	3.43	-3599.51	168.31	45.35	-3798.07	124.10	10.49	-3796.85	116.01	53.52	-3537.53	-52.30	-2.26	-3522.00	-36.20	18.67	-1849.75	81.97	394.64	-1854.93	75.06	436.22	-3902.73	176.89	1340.90	0.00	0.00	0.00	-3539.42	-46.97	1713.15	-4088.46	107.47	1748.21	-4009.51	308.66	1660.54	-3995.85	212.54	1692.86	489.79	-278.33	79.91	1086.79	-291.41	78.21	500.89
0.81000	-2740.87	182.28	3.43	-3599.51	168.31	45.35	-3802.03	123.85	9.18	-3825.17	116.26	48.50	-3537.53	-52.30	-2.26	-3522.00	-36.20	18.67	-1849.75	81.97	394.64	-1854.93	75.06	436.22	-3902.73	176.89	1340.90	0.00	0.00	0.00	-3539.42	-46.97	1713.15	-4088.46	107.47	1748.21	-4012.04	310.03	1660.84	-4007.36	215.24	1693.35	489.27	-278.32	79.74	1087.27	-291.54	78.26	500.21
0.82000	-2740.87	182.28	3.43	-3599.51	168.31	45.35	-3803.55	124.72	8.97	-3826.95	117.73	48.98	-3537.53	-52.30	-2.26	-3522.00	-36.20	18.67	-1849.75	81.97	394.64	-1854.93	75.06	436.22	-3902.73	176.89	1340.90	0.00	0.00	0.00	-3539.42	-46.97	1713.15	-4088.46	107.47	1748.21	-4014.51	311.38	1661.13	-3977.30	215.87	1689.69	489.36	-278.33	79.72	1086.62	-291.90	78.07	499.91
0.83000	-2740.87	182.28	3.43	-3599.51	168.31	45.35	-3797.76	123.60	9.25	-3843.11	116.08	47.12	-3537.53	-52.30	-2.26	-3522.00	-36.20	18.67	-1849.75	81.97	394.64	-1854.93	75.06	436.22	-3902.73	176.89	1340.90	0.00	0.00	0.00	-3539.42	-46.97	1713.15	-4088.46	107.47	1748.21	-4016.92	312.71	1661.44	-3981.21	217.98	1690.39	489.43	-278.32	79.74	1086.53	-291.57	78.01	499.75
0.84000	-2740.87	182.28	3.43	-3599.51	168.31	45.35	-3792.57	124.73	10.19	-3829.82	116.73	49.90	-3537.53	-52.30	-2.26	-3522.00	-36.20	18.67	-1849.75	81.97	394.64	-1854.93	75.06	436.22	-3902.73	176.89	1340.90	0.00	0.00	0.00	-3539.42	-46.97	1713.15	-4088.46	107.47	1748.21	-4019.28	314.01	1661.74	-4032.14	222.05	1692.15	489.77	-278.23	79.87	1086.53	-291.73	77.98	500.00
0.85000	-2740.87	182.28	3.43	-3599.51	168.31	45.35	-3798.91	123.36	9.08	-3829.51	116.71	49.17	-3537.53	-52.30	-2.26	-3522.00	-36.20	18.67	-1849.75	81.97	394.64	-1854.93	75.06	436.22	-3902.73	176.89	1340.90	0.00	0.00	0.00	-3539.42	-46.97	1713.15	-4088.46	107.47	1748.21	-4021.57	315.29	1662.05	-4000.94	221.28	1690.40	490.05	-278.15	79.98	1086.98	-291.79	78.12	500.78
0.86000	-2740.87	182.28	3.43	-3599.51	168.31	45.35	-3798.91	124.03	9.85	-3827.82	116.85	50.66	-3537.53	-52.30	-2.26	-3522.00	-36.20	18.67	-1849.75	81.97	394.64	-1854.93	75.06	436.22	-3902.73	176.89	1340.90	0.00	0.00	0.00	-3539.42	-46.97	1713.15	-4088.46	107.47	1748.21	-4023.81	316.54	1662.36	-4021.69	224.71	1691.82	489.34	-278.51	79.73	1086.17	-291.41	77.93	501.06
0.87000	-2740.87	182.28	3.43	-3599.51	168.31	45.35	-3809.41	123.65	8.24	-3801.50	116.19	54.05	-3537.53	-52.30	-2.26	-3522.00	-36.20	18.67	-1849.75	81.97	394.64	-1854.93	75.06	436.22	-3902.73	176.89	1340.90	0.00	0.00	0.00	-3539.42	-46.97	1713.15	-4088.46	107.47	1748.21	-4026.00	317.77	1662.67	-3994.21	226.68	1690.78	489.70	-278.27	79.87	1086.32	-291.63	77.92	500.95
0.88000	-2740.87	182.28	3.43	-3599.51	168.31	45.35	-3808.49	123.66	7.97	-3832.96	116.10	49.67	-3537.53	-52.30	-2.26	-3522.00	-36.20	18.67	-1849.75	81.97	394.64	-1854.93	75.06	436.22	-3902.73	176.89	1340.90	0.00	0.00	0.00	-3539.42	-46.97	1713.15	-4088.46	107.47	1748.21	-4028.12	318.98	1662.98	-3996.18	228.78	1689.65	489.85	-278.29	79.89	1086.74	-291.59	78.13	500.90
0.89000	-2740.87	182.28	3.43	-3599.51	168.31	45.35	-3802.33	123.98	9.15	-3813.96	115.30	51.64	-3537.53	-52.30	-2.26	-3522.00	-36.20	18.67	-1849.75	81.97	394.64	-1854.93	75.06	436.22	-3902.73	176.89	1340.90	0.00	0.00	0.00	-3539.42	-46.97	1713.15	-4088.46	107.47	1748.21	-4030.19	320.16	1663.30	-4026.66	231.81	1690.66	490.03	-278.43	79.95	1086.62	-291.46	78.17	501.61
0.90000	-2740.87	182.28	3.43	-3599.51	168.31	45.35	-3802.53	124.01	8.88	-3800.55	114.58	53.08	-3537.53	-52.30	-2.26	-3522.00	-36.20	18.67	-1849.75	81.97	394.64	-1854.93	75.06	436.22	-3902.73	176.89	1340.90	0.00	0.00	0.00	-3539.42	-46.97	1713.15	-4088.46	107.47	1748.21	-4032.20	321.31	1663.61	-4005.23	232.75	1689.69	489.87	-278.47	79.73	1086.94	-291.45	78.19	500.27
0.91000	-2740.87	182.28	3.43	-3599.51	168.31	45.35	-3794.02	124.28	10.75	-3816.98	114.56	51.78	-3537.53	-52.30	-2.26	-3522.00	-36.20	18.67	-1849.75	81.97	394.64	-1854.93	75.06	436.22	-3902.73	176.89	1340.90	0.00	0.00	0.00	-3539.42	-46.97	1713.15	-4088.46	107.47	1748.21	-4034.15	322.44	1663.93	-4006.62	235.34	1688.41	490.00	-278.32	79.80	1086.23	-291.32	78.10	499.56
0.92000	-2740.87	182.28	3.43	-3599.51	168.31	45.35	-3797.15	123.53	9.46	-3812.61	116.12	51.93	-3537.53	-52.30	-2.26	-3522.00	-36.20	18.67	-1849.75	81.97	394.64	-1854.93	75.06	436.22	-3902.73	176.89	1340.90	0.00	0.00	0.00	-3539.42	-46.97	1713.15	-4088.46	107.47	1748.21	-4036.05	323.55	1664.26	-4024.92	239.29	1689.46	489.55	-278.40	79.74	1085.92	-291.40	77.91	500.54
0.93000	-2740.87	182.28	3.43	-3599.51	168.31	45.35	-3799.74	123.10	9.78	-3831.75	115.52	49.92	-3537.53	-52.30	-2.26	-3522.00	-36.20	18.67	-1849.75	81.97	394.64	-1854.93	75.06	436.22	-3902.73	176.89	1340.90	0.00	0.00	0.00	-3539.42	-46.97	1713.15	-4088.46	107.47	1748.21	-4037.89	324.64	1664.58	-4054.78	241.89	1689.80	488.52	-278.18	79.50	1086.29	-291.50	78.16	500.02
0.94000	-2740.87	182.28	3.43	-3599.51	168.31	45.35	-3786.90	123.73	11.45	-3822.51	115.52	51.12	-3537.53	-52.30	-2.26	-3522.00	-36.20	18.67	-1849.75	81.97	394.64	-1854.93	75.06	436.22	-3902.73	176.89	1340.90	0.00	0.00	0.00	-3539.42	-46.97	1713.15	-4088.46	107.47	1748.21	-4039.68	325.70	1664.91	-4020.65	243.44	1687.84	489.53	-278.68	79.65	1086.41	-291.55	78.04	499.82
0.95000	-2740.87	182.28	3.43	-3599.51	168.31	45.35	-3777.45	123.48	13.06	-3813.00	115.92	52.53	-3537.53	-52.30	-2.26	-3522.00	-36.20	18.67	-1849.75	81.97	394.64	-1854.93	75.06	436.22	-3902.73	176.89	1340.90	0.00	0.00	0.00	-3539.42	-46.97	1713.15	-4088.46	107.47	1748.21	-4041.40	326.73	1665.23	-4006.28	246.19	1688.13	489.42	-278.50	79.80	1086.43	-291.53	78.14	500.58
0.96000	-2740.87	182.28	3.43	-3599.51	168.31	45.35	-3799.72	124.08	9.72	-3811.20	115.77	52.78	-3537.53	-52.30	-2.26	-3522.00	-36.20	18.67	-1849.75	81.97	394.64	-1854.93	75.06	436.22	-3902.73	176.89	1340.90	0.00	0.00	0.00	-3539.42	-46.97	1713.15	-4088.46	107.47	1748.21	-4043.07	327.75	1665.56	-4047.81	250.60	1689.71	489.98	-278.20	79.85	1086.41	-291.63	78.01	500.49
0.97000	-2740.87	182.28	3.43	-3599.51	168.31	45.35	-3783.45	124.17	10.86	-3823.17	116.04	50.48	-3537.53	-52.30	-2.26	-3522.00	-36.20	18.67	-1849.75	81.97	394.64	-1854.93	75.06	436.22	-3902.73	176.89	1340.90	0.00	0.00	0.00	-3539.42	-46.97	1713.15	-4088.46	107.47	1748.21	-4044.69	328.74	1665.90	-4022.12	253.30	1689.14	489.93	-278.23	79.83	1086.80	-291.69	78.13	499.94
0.98000	-2740.87	182.28	3.43	-3599.51	168.31	45.35	-3816.30	124.54	6.27	-3808.60	115.69	52.97	-3537.53	-52.30	-2.26	-3522.00	-36.20	18.67	-1849.75	81.97	394.64	-1854.93	75.06	436.22	-3902.73	176.89	1340.90	0.00	0.00	0.00	-3539.42	-46.97	1713.15	-4088.46	107.47	1748.21	-4046.25	329.70	1666.23	-4031.33	255.12	1689.89	489.87	-278.35	79.73	1087.32	-291.56	78.25	500.00
0.99000	-2740.87	182.28	3.43	-3599.51	168.31	45.35	-3803.16	123.94	7.30	-3796.81	115.75	55.29	-3537.53	-52.30	-2.26	-3522.00	-36.20	18.67	-1849.75	81.97	394.64	-1854.93	75.06	436.22	-3902.73	176.89	1340.90	0.00	0.00	0.00	-3539.42	-46.97	1713.15	-4088.46	107.47	1748.21	-4047.75	330.65	1666.57	-4000.81	257.77	1688.81	489.46	-278.40	79.65	1086.49	-291.53	78.04	500.56
1.00000	-2740.87	182.28	3.43	-3599.51	168.31	45.35	-3794.56	123.17	9.98	-3807.25	116.57	52.14	-3537.53	-52.30	-2.26	-3522.00	-36.20	18.67	-1849.75	81.97	394.64	-1854.93	75.06	436.22	-3902.73	176.89	1340.90	0.00	0.00	0.00	-3539.42	-46.97	1713.15	-4088.46	107.47	1748.21	-4049.20	331.57	1666.91	-4034.06	261.40	1689.77	489.57	-278.29	79.80	1086.99	-291.22	78.30	500.71
1.01000	-2740.87	182.28	3.43	-3599.51	168.31	45.35	-3812.41	123.58	6.83	-3831.78	117.33	48.11	-3537.53	-52.30	-2.26	-3522.00	-36.20	18.67	-1849.75	81.97	394.64	-1854.93	75.06	436.22	-3902.73	176.89	1340.90	0.00	0.00	0.00	-3539.42	-46.97	1713.15	-4088.46	107.47	1748.21	-4050.59	332.47	1667.25	-4035.36	263.22	1691.78	489.63	-278.33	79.78	1087.18	-291.29	78.23	500.51
1.02000	-2740.87	182.28	3.43	-3599.51	168.31	45.35	-3790.80	124.87	9.65	-3812.60	117.76	50.80	-3537.53	-52.30	-2.26	-3522.00	-36.20	18.67	-1849.75	81.97	394.64	-1854.93	75.06	436.22	-3902.73	176.89	1340.90	0.00	0.00	0.00	-3539.42	-46.97	1713.15	-4088.46	107.47	1748.21	-4051.92	333.34	1667.59	-4057.43	266.57	1692.83	489.90	-278.39	79.81	1086.82	-291.41	78.06	500.22
1.03000	-2740.87	182.28	3.43	-3599.51	168.31	45.35	-3788.52	124.43	10.21	-3851.80	118.14	46.62	-3537.53	-52.30	-2.26	-3522.00	-36.20	18.67	-1849.75	81.97	394.64	-1854.93	75.06	436.22	-3902.73	176.89	1340.90	0.00	0.00	0.00	-3539.42	-46.97	1713.15	-4088.46	107.47	1748.21	-4053.20	334.19	1667.93	-4042.88	268.33	1692.45	489.71	-278.36	79.83	1086.78	-291.70	78.05	499.88
1.04000	-2740.87	182.28	3.43	-3599.51	168.31	45.35	-3796.71	124.59	8.37	-3793.42	118.65	54.97	-3537.53	-52.30	-2.26	-3522.00	-36.20	18.67	-1849.75	81.97	394.64	-1854.93	75.06	436.22	-3902.73	176.89	1340.90	0.00	0.00	0.00	-3539.42	-46.97	1713.15	-4088.46	107.47	1748.21	-4054.43	335.02	1668.28	-4002.47	270.51	1692.21	490.30	-278.13	80.02	1086.57	-291.71	78.07	500.21
1.05000	-2740.87	182.28	3.43	-3599.51	168.31	45.35	-3773.80	125.96	12.07	-3768.71	119.40	58.38	-3537.53	-52.30	-2.26	-3522.00	-36.20	18.67	-1849.75	81.97	394.64	-1854.93	75.06	436.22	-3902.73	176.89	1340.90	0.00	0.00	0.00	-3539.42	-46.97	1713.15	-4088.46	107.47	1748.21	-4055.60	335.83	1668.63	-4046.54	271.44	1694.80	489.58	-278.27	79.71	1086.50	-291.44	77.99	499.89
1.06000	-2740.87	182.28	3.43	-3599.51	168.31	45.35	-3776.02	127.44	10.59	-3797.00	120.83	53.75	-3537.53	-52.30	-2.26	-3522.00	-36.20	18.67	-1849.75	81.97	394.64	-1854.93	75.06	436.22	-3902.73	176.89	1340.90	0.00	0.00	0.00	-3539.42	-46.97	1713.15	-4088.46	107.47	1748.21	-4056.71	336.61	1668.97	-4039.38	273.91	1695.90	489.72	-278.17	79.81	1086.51	-291.35	78.09	499.64
1.07000	-2740.87	182.28	3.43	-3599.51	168.31	45.35	-3810.89	128.01	4.81	-3785.74	122.91	54.83	-3537.53	-52.30	-2.26	-3522.00	-36.20	18.67	-1849.75	81.97	394.64	-1854.93	75.06	436.22	-3902.73	176.89	1340.90	0.00	0.00	0.00	-3539.42	-46.97	1713.15	-4088.46	107.47	1748.21	-4057.77	337.38	1669.33	-4029.36	276.38	1697.97	489.58	-278.40	79.65	1086.12	-291.30	78.08	500.35
1.08000	-2740.87	182.28	3.43	-3599.51	168.31	45.35	-3776.74	130.06	11.45	-3770.74	124.85	55.77	-3537.53	-52.30	-2.26	-3522.00	-36.20	18.67	-1849.75	81.97	394.64	-1854.93	75.06	436.22	-3902.73	176.89	1340.90	0.00	0.00	0.00	-3539.42	-46.97	1713.15	-4088.46	107.47	1748.21	-4058.78	338.12	1669.68	-4049.58	277.73	1699.37	489.93	-278.42	79.86	1086.42	-291.44	78.02	500.37
1.09000	-2740.87	182.28	3.43	-3599.51	168.31	45.35	-3794.79	132.33	7.73	-3789.73	124.98	49.75	-3537.53	-52.30	-2.26	-3522.00	-36.20	18.67	-1849.75	81.97	394.64	-1854.93	75.06	436.22	-3902.73	176.89	1340.90	0.00	0.00	0.00	-3539.42	-46.97	1713.15	-4088.46	107.47	1748.21	-4059.73	338.83	1670.03	-4045.96	279.73	1700.28	489.81	-278.24	79.83	1087.05	-291.28	78.20	500.13
1.10000	-2740.87	182.28	3.43	-3599.51	168.31	45.35	-3784.52	135.94	9.19	-3816.59	129.28	45.46	-3537.53	-52.30	-2.26	-3522.00	-36.20	18.67	-1849.75	81.97	394.64	-1854.93	75.06	436.22	-3902.73	176.89	1340.90	0.00	0.00	0.00	-3539.42	-46.97	1713.15	-4088.46	107.47	1748.21	-4060.62	339.53	1670.39	-4049.87	279.78	1700.76	489.71	-278.29	79.82	1086.66	-291.25	78.18	500.45
1.11000	-2740.87	182.28	3.43	-3599.51	168.31	45.35	-3792.14	140.22	8.64	-3819.62	132.78	49.41	-3537.53	-52.30	-2.26	-3522.00	-36.20	18.67	-1849.75	81.97	394.64	-1854.93	75.06	436.22	-3902.73	176.89	1340.90	0.00	0.00	0.00	-3539.42	-46.97	1713.15	-4088.46	107.47	1748.21	-4061.46	340.20	1670.75	-4069.70	281.95	1702.63	489.39	-278.27	79.78	1086.57	-291.44	78.11	500.24
1.12000	-2740.87	182.28	3.43	-3599.51	168.31	45.35	-3782.81	144.28	10.22	-3809.94	138.03	53.20	-3537.53	-52.30	-2.26	-3522.00	-36.20	18.67	-1849.75	81.97	394.64	-1854.93	75.06	436.22	-3902.73	176.89	1340.90	0.00	0.00	0.00	-3539.42	-46.97	1713.15	-4088.46	107.47	1748.21	-4062.25	340.86	1671.11	-4049.09	282.38	1703.45	489.13	-278.16	79.70	1086.96	-291.64	78.19	500.87
1.13000	-2740.87	182.28	3.43	-3599.51	168.31	45.35	-3789.57	150.16	9.68	-3815.63	142.76	51.82	-3537.53	-52.30	-2.26	-3522.00	-36.20	18.67	-1849.75	81.97	394.64	-1854.93	75.06	436.22	-3902.73	176.89	1340.90	0.00	0.00	0.00	-3539.42	-46.97	1713.15	-4088.46	107.47	1748.21	-4062.98	341.49	1671.47	-4060.56	284.20	1704.29	489.29	-278.26	79.74	1087.92	-291.40	78.47	500.70
1.14000	-2740.87	182.28	3.43	-3599.51	168.31	45.35	-3773.24	156.42	12.95	-3814.94	147.82	50.08	-3537.53	-52.30	-2.26	-3522.00	-36.20	18.67	-1849.75	81.97	394.64	-1854.93	75.06	436.22	-3902.73	176.89	1340.90	0.00	0.00	0.00	-3539.42	-46.97	1713.15	-4088.46	107.47	1748.21	-4063.66	342.10	1671.84	-4057.55	285.40	1704.45	488.54	-278.43	79.49	1086.89	-291.43	78.16	500.10
1.15000	-2740.87	182.28	3.43	-3599.51	168.31	45.35	-3785.90	163.63	10.57	-3814.02	154.46	49.73	-3537.53	-52.30	-2.26	-3522.00	-36.20	18.67	-1849.75	81.97	394.64	-1854.93	75.06	436.22	-3902.73	176.89	1340.90	0.00	0.00	0.00	-3539.42	-46.97	1713.15	-4088.46	107.47	1748.21	-4064.29	342.68	1672.20	-4046.45	284.68	1704.44	488.89	-278.61	79.65	1086.48	-291.35	78.11	500.71
1.16000	-2740.87	182.28	3.43	-3599.51	168.31	45.35	-3796.71	168.93	7.89	-3798.64	161.18	51.59	-3537.53	-52.30	-2.26	-3522.00	-36.20	18.67	-1849.75	81.97	394.64	-1854.93	75.06	436.22	-3902.73	176.89	1340.90	0.00	0.00	0.00	-3539.42	-46.97	1713.15	-4088.46	107.47	1748.21	-4064.86	343.25	1672.57	-4064.27	287.28	1705.11	488.96	-278.45	79.59	1086.55	-291.37	78.04	500.24
1.17000	-2740.87	182.28	3.43	-3599.51	168.31	45.35	-3782.14	175.58	9.94	-3804.39	167.44	50.24	-3537.53	-52.30	-2.26	-3522.00	-36.20	18.67	-1849.75	81.97	394.64	-1854.93	75.06	436.22	-3902.73	176.89	1340.90	0.00	0.00	0.00	-3539.42	-46.97	1713.15	-4088.46	107.47	1748.21	-4065.37	343.79	1672.94	-4029.96	286.39	1704.66	489.20	-278.66	79.54	1086.31	-291.41	78.02	500.01
1.18000	-2740.87	182.28	3.43	-3599.51	168.31	45.35	-3784.12	180.03	8.32	-3793.57	173.22	51.80	-3537.53	-52.30	-2.26	-3522.00	-36.20	18.67	-1849.75	81.97	394.64	-1854.93	75.06	436.22	-3902.73	176.89	1340.90	0.00	0.00	0.00	-3539.42	-46.97	1713.15	-4088.46	107.47	1748.21	-4065.84	344.32	1673.31	-4035.20	287.11	1705.17	489.65	-278.42	79.57	1086.77	-291.46	78.14	499.83
1.19000	-2740.87	182.28	3.43	-3599.51	168.31	45.35	-3779.22	187.94	10.03	-3794.02	180.26	52.18	-3537.53	-52.30	-2.26	-3522.00	-36.20	18.67	-1849.75	81.97	394.64	-1854.93	75.06	436.22	-3902.73	176.89	1340.90	0.00	0.00	0.00	-3539.42	-46.97	1713.15	-4088.46	107.47	1748.21	-4066.25	344.82	1673.68	-4039.68	287.13	1705.65	489.79	-278.48	79.85	1086.38	-291.62	78.01	500.35
1.20000	-2740.87	182.28	3.43	-3599.51	168.31	45.35	-3783.50	195.47	11.39	-3810.73	186.87	49.74	-3537.53	-52.30	-2.26	-3522.00	-36.20	18.67	-1849.75	81.97	394.64	-1854.93	75.06	436.22	-3902.73	176.89	1340.90	0.00	0.00	0.00	-3539.42	-46.97	1713.15	-4088.48	107.47	1748.21	-4066.60	345.30	1674.05	-4029.01	286.26	1705.87	489.91	-278.40	79.79	1086.21	-291.36	78.17	500.41
1.21000	-2740.87	182.28	3.43	-3599.51	168.31	45.35	-3782.03	202.26	10.23	-3806.64	193.83	50.10	-3537.53	-52.30	-2.26	-3522.00	-36.20	18.67	-1849.75	81.97	394.64	-1854.93	75.06	436.22	-3902.73	176.89	1340.90	0.00	0.00	0.00	-3539.42	-46.97	1713.15	-4104.89	105.19	1747.21	-4066.91	345.76	1674.43	-4041.60	286.85	1706.16	489.54	-278.64	79.59	1086.50	-291.41	78.20	500.23
1.22000	-2740.87	182.28	3.43	-3599.51	168.31	45.35	-3783.75	209.44	11.70	-3782.64	201.28	54.68	-3537.53	-52.30	-2.26	-3522.00	-36.20	18.67	-1849.75	81.97	394.64	-1854.93	75.06	436.22	-3902.73	176.89	1340.90	0.00	0.00	0.00	-3539.42	-46.97	1713.15	-4095.16	105.46	1746.03	-4067.16	346.20	1674.80	-4048.13	286.99	1707.65	489.39	-278.67	79.45	1086.47	-291.57	78.09	500.88
1.23000	-2740.87	182.28	3.43	-3599.51	168.31	45.35	-3761.73	216.57	14.80	-3794.35	208.49	52.81	-3537.53	-52.30	-2.26	-3522.00	-36.20	18.67	-1849.75	81.97	394.64	-1854.93	75.06	436.22	-3902.73	176.89	1340.90	0.00	0.00	0.00	-3539.42	-46.97	1713.15	-4052.84	103.96	1745.23	-4067.36	346.62	1675.18	-4035.74	287.79	1707.27	489.50	-278.16	79.75	1086.36	-291.51	78.15	500.34
1.24000	-2740.87	182.28	3.43	-3599.51	168.31	45.35	-3787.47	225.11	10.66	-3763.61	215.36	58.25	-3537.53	-52.30	-2.26	-3522.00	-36.20	18.67	-1849.75	81.97	394.64	-1854.93	75.06	436.22	-3902.73	176.89	1340.90	0.00	0.00	0.00	-3539.42	-46.97	1713.15	-4048.30	104.17	1744.35	-4067.50	347.02	1675.56	-4028.97	288.37	1707.49	489.46	-278.25	79.73	1086.98	-291.60	78.07	500.21
1.25000	-2740.87	182.28	3.43	-3599.51	168.31	45.35	-3782.02	232.09	12.12	-3800.30	222.50	52.62	-3537.53	-52.30	-2.26	-3522.00	-36.20	18.67	-1849.75	81.97	394.64	-1854.93	75.06	436.22	-3902.73	176.89	1340.90	0.00	0.00	0.00	-3539.42	-46.97	1713.15	-4023.61	106.65	1742.54	-4067.59	347.40	1675.94	-4056.73	286.83	1709.79	488.74	-278.41	79.50	1086.36	-291.84	77.90	500.88
1.26000	-2740.87	182.28	3.43	-3599.51	168.31	45.35	-3771.65	238.81	14.61	-3797.68	229.84	54.01	-3537.53	-52.30	-2.26	-3522.00	-36.20	18.67	-1849.75	81.97	394.64	-1854.93	75.06	436.22	-3902.73	176.89	1340.90	0.00	0.00	0.00	-3539.42	-46.97	1713.15	-4032.25	105.97	1742.83	-4067.63	347.76	1676.32	-4037.37	285.85	1708.29	489.31	-278.14	79.71	1086.88	-291.70	78.25	500.79
1.27000	-2740.87	182.28	3.43	-3599.51	168.31	45.35	-3797.31	246.75	11.11	-3795.16	237.58	53.87	-3537.53	-52.30	-2.26	-3522.00	-36.20	18.67	-1849.75	81.97	394.64	-1854.93	75.06	436.22	-3902.73	176.89	1340.90	0.00	0.00	0.00	-3539.42	-46.97	1713.15	-4043.54	106.18	1743.52	-4067.62	348.09	1676.71	-4008.42	283.42	1707.75	489.29	-278.31	79.62	1086.55	-291.57	78.13	500.77
1.28000	-2740.87	182.28	3.43	-3599.51	168.31	45.35	-3765.47	255.61	16.15	-3792.39	244.60	54.41	-3537.53	-52.30	-2.26	-3522.00	-36.20	18.67	-1849.75	81.97	394.64	-1854.93	75.06	436.22	-3902.73	176.89	1340.90	0.00	0.00	0.00	-3539.42	-46.97	1713.15	-4009.36	107.71	1742.89	-4067.56	348.41	1677.09	-4022.50	284.62	1708.44	489.84	-278.01	79.91	1086.67	-291.56	78.31	500.82
1.29000	-2740.87	182.28	3.43	-3599.51	168.31	45.35	-3795.13	263.58	12.55	-3789.79	251.84	54.95	-3537.53	-52.30	-2.26	-3522.00	-36.20	18.67	-1849.75	81.97	394.64	-1854.93	75.06	436.22	-3902.73	176.89	1340.90	0.00	0.00	0.00	-3539.42	-46.97	1713.15	-4000.82	109.55	1741.20	-4067.44	348.71	1677.48	-4019.78	284.22	1708.70	489.35	-278.48	79.81	1086.17	-291.43	78.06	499.70
1.30000	-2740.87	182.28	3.43	-3599.51	168.31	45.35	-3783.82	272.72	14.53	-3763.24	258.78	59.46	-3537.53	-52.30	-2.26	-3522.00	-36.20	18.67	-1849.75	81.97	394.64	-1854.93	75.06	436.22	-3902.73	176.89	1340.90	0.00	0.00	0.00	-3539.42	-46.97	1713.15	-4018.80	109.59	1742.39	-4067.27	348.99	1677.87	-4017.03	283.84	1708.95	489.65	-278.28	79.81	1086.41	-291.43	78.09	499.84
1.31000	-2740.87	182.28	3.43	-3599.51	168.31	45.35	-3808.58	279.56	11.29	-3741.48	265.89	61.74	-3537.53	-52.30	-2.26	-3522.00	-36.20	18.67	-1849.75	81.97	394.64	-1854.93	75.06	436.22	-3902.73	176.89	1340.90	0.00	0.00	0.00	-3539.42	-46.97	1713.15	-4018.24	112.91	1741.80	-4067.05	349.24	1678.26	-4014.26	283.47	1709.19	489.28	-278.34	79.78	1086.39	-291.59	77.92	500.19
1.32000	-2740.87	182.28	3.43	-3599.51	168.31	45.35	-3761.47	285.56	19.30	-3753.14	273.77	61.56	-3537.53	-52.30	-2.26	-3522.00	-36.20	18.67	-1849.75	81.97	394.64	-1854.93	75.06	436.22	-3902.73	176.89	1340.90	0.00	0.00	0.00	-3539.42	-46.97	1713.15	-4022.87	114.19	1743.98	-4066.78	349.48	1678.65	-4011.48	283.13	1709.42	489.93	-278.66	79.73	1085.87	-291.82	77.68	500.39
1.33000	-2740.87	182.28	3.43	-3599.51	168.31	45.35	-3792.33	293.68	15.05	-3761.77	280.23	59.74	-3537.53	-52.30	-2.26	-3522.00	-36.20	18.67	-1849.75	81.97	394.64	-1854.93	75.06	436.22	-3902.73	176.89	1340.90	0.00	0.00	0.00	-3539.42	-46.97	1713.15	-3989.69	114.40	1742.14	-4066.45	349.70	1679.04	-4008.67	282.79	1709.65	490.46	-278.31	80.01	1086.07	-291.75	77.75	500.05
1.34000	-2740.87	182.28	3.43	-3599.51	168.31	45.35	-3776.32	300.55	17.40	-3758.54	287.73	59.84	-3537.53	-52.30	-2.26	-3522.00	-36.20	18.67	-1849.75	81.97	394.64	-1854.93	75.06	436.22	-3902.73	176.89	1340.90	0.00	0.00	0.00	-3539.42	-46.97	1713.15	-3965.22	115.73	1741.28	-4066.07	349.90	1679.43	-4005.85	282.48	1709.86	489.38	-278.02	79.79	1085.95	-291.87	77.79	500.05
1.35000	-2740.87	182.28	3.43	-3599.51	168.31	45.35	-3796.08	307.42	14.84	-3751.50	294.62	60.72	-3537.53	-52.30	-2.26	-3522.00	-36.20	18.67	-1849.75	81.97	394.64	-1854.93	75.06	436.22	-3902.73	176.89	1340.90	0.00	0.00	0.00	-3539.42	-46.97	1713.15	-3985.97	117.97	1741.91	-4065.65	350.08	1679.83	-4003.00	282.18	1710.06	488.94	-278.44	79.62	1086.03	-291.59	77.92	500.64
1.36000	-2740.87	182.28	3.43	-3599.51	168.31	45.35	-3783.54	313.68	15.96	-3746.80	301.43	61.10	-3537.53	-52.30	-2.26	-3522.00	-36.20	18.67	-1849.75	81.97	394.64	-1854.93	75.06	436.22	-3902.73	176.89	1340.90	0.00	0.00	0.00	-3539.42	-46.97	1713.15	-3968.30	118.65	1740.83	-4065.17	350.24	1680.22	-4000.13	281.90	1710.25	489.41	-278.22	79.79	1086.38	-291.57	78.11	500.49
1.37000	-2740.87	182.28	3.43	-3599.51	168.31	45.35	-3781.01	321.25	19.01	-3747.23	308.09	60.73	-3537.53	-52.30	-2.26	-3522.00	-36.20	18.67	-1849.75	81.97	394.64	-1854.93	75.06	436.22	-3902.73	176.89	1340.90	0.00	0.00	0.00	-3539.42	-46.97	1713.15	-3948.17	120.32	1738.82	-4064.64	350.38	1680.62	-3997.25	281.63	1710.43	489.43	-278.35	79.78	1086.34	-291.50	77.97	500.47
1.38000	-2740.87	182.28	3.43	-3599.51	168.31	45.35	-3779.70	325.12	14.62	-3772.70	314.87	55.78	-3537.53	-52.30	-2.26	-3522.00	-36.20	18.67	-1849.75	81.97	394.64	-1854.93	75.06	436.22	-3902.73	176.89	1340.90	0.00	0.00	0.00	-3539.42	-46.97	1713.15	-3956.92	122.39	1740.16	-4064.06	350.50	1681.02	-3994.34	281.38	1710.61	488.50	-278.55	79.49	1086.67	-291.43	78.07	500.21
1.39000	-2740.87	182.28	3.43	-3599.51	168.31	45.35	-3793.22	333.36	11.92	-3747.96	319.07	60.04	-3537.53	-52.30	-2.26	-3522.00	-36.20	18.67	-1849.75	81.97	394.64	-1854.93	75.06	436.22	-3902.73	176.89	1340.90	0.00	0.00	0.00	-3539.42	-46.97	1713.15	-3959.37	122.15	1740.35	-4063.43	350.60	1681.42	-3991.41	281.15	1710.77	489.69	-278.78	79.56	1086.74	-291.53	78.14	500.36
1.40000	-2740.87	182.28	3.43	-3599.51	168.31	45.35	-3782.48	337.42	12.59	-3741.94	324.49	58.71	-3537.53	-52.30	-2.26	-3522.00	-36.20	18.67	-1849.75	81.97	394.64	-1854.93	75.06	436.22	-3902.73	176.89	1340.90	0.00	0.00	0.00	-3539.42	-46.97	1713.15	-3959.49	122.57	1741.15	-4062.74	350.69	1681.82	-3988.46	280.93	1710.92	490.01	-278.24	79.91	1086.78	-291.71	78.21	500.11
1.41000	-2740.87	182.28	3.43	-3599.51	168.31	45.35	-3788.85	340.85	12.03	-3768.75	329.34	54.21	-3537.53	-52.30	-2.26	-3522.00	-36.20	18.67	-1849.75	81.97	394.64	-1854.93	75.06	436.22	-3902.73	176.89	1340.90	0.00	0.00	0.00	-3539.42	-46.97	1713.15	-3934.92	125.10	1739.72	-4062.01	350.75	1682.22	-3985.50	280.73	1711.07	489.77	-278.43	79.83	1086.32	-291.73	77.89	500.55
1.42000	-2740.87	182.28	3.43	-3599.51	168.31	45.35	-3816.97	343.97	4.60	-3751.04	331.10	55.22	-3537.53	-52.30	-2.26	-3522.00	-36.20	18.67	-1849.75	81.97	394.64	-1854.93	75.06	436.22	-3902.73	176.89	1340.90	0.00	0.00	0.00	-3539.42	-46.97	1713.15	-3939.86	127.85	1740.08	-4061.23	350.80	1682.62	-3982.51	280.54	1711.20	489.24	-278.30	79.78	1086.65	-291.46	78.23	500.23
1.43000	-2740.87	182.28	3.43	-3599.51	168.31	45.35	-3827.77	342.41	3.56	-3777.55	333.25	50.27	-3537.53	-52.30	-2.26	-3522.00	-36.20	18.67	-1849.75	81.97	394.64	-1854.93	75.06	436.22	-3902.73	176.89	1340.90	0.00	0.00	0.00	-3539.42	-46.97	1713.15	-3910.74	128.84	1738.03	-4060.39	350.83	1683.02	-3979.50	280.37	1711.33	488.94	-278.48	79.59	1086.88	-291.76	78.24	500.05
1.44000	-2740.87	182.28	3.43	-3599.51	168.31	45.35	-3785.38	343.39	7.81	-3762.25	333.62	50.63	-3537.53	-52.30	-2.26	-3522.00	-36.20	18.67	-1849.75	81.97	394.64	-1854.93	75.06	436.22	-3902.73	176.89	1340.90	0.00	0.00	0.00	-3539.42	-46.97	1713.15	-3939.38	130.01	1738.49	-4059.51	350.84	1683.43	-3976.47	280.22	1711.45	489.90	-278.49	79.77	1086.60	-291.84	77.94	500.41
1.45000	-2740.87	182.28	3.43	-3599.51	168.31	45.35	-3793.17	343.61	7.27	-3748.38	332.35	52.40	-3537.53	-52.30	-2.26	-3522.00	-36.20	18.67	-1849.75	81.97	394.64	-1854.93	75.06	436.22	-3902.73	176.89	1340.90	0.00	0.00	0.00	-3539.42	-46.97	1713.15	-3912.60	130.57	1737.56	-4058.57	350.83	1683.83	-3973.42	280.08	1711.56	490.00	-278.24	79.84	1086.39	-291.72	77.93	499.96
1.46000	-2740.87	182.28	3.43	-3599.51	168.31	45.35	-3773.52	343.91	10.00	-3785.79	332.85	47.01	-3537.53	-52.30	-2.26	-3522.00	-36.20	18.67	-1849.75	81.97	394.64	-1854.93	75.06	436.22	-3902.73	176.89	1340.90	0.00	0.00	0.00	-3539.42	-46.97	1713.15	-3897.30	130.82	1736.97	-4057.59	350.80	1684.24	-3970.35	279.95	1711.66	489.81	-278.20	79.87	1086.54	-291.71	78.02	499.54
1.47000	-2740.87	182.28	3.43	-3599.51	168.31	45.35	-3803.23	344.92	4.13	-3776.08	332.68	48.22	-3537.53	-52.30	-2.26	-3522.00	-36.20	18.67	-1849.75	81.97	394.64	-1854.93	75.06	436.22	-3902.73	176.89	1340.90	0.00	0.00	0.00	-3539.42	-46.97	1713.15	-3884.25	133.12	1736.27	-4056.56	350.76	1684.65	-3967.26	279.84	1711.75	489.20	-278.52	79.75	1086.23	-291.49	77.97	500.46
1.48000	-2740.87	182.28	3.43	-3599.51	168.31	45.35	-3827.58	345.43	0.76	-3763.98	332.14	49.98	-3537.53	-52.30	-2.26	-3522.00	-36.20	18.67	-1849.75	81.97	394.64	-1854.93	75.06	436.22	-3902.73	176.89	1340.90	0.00	0.00	0.00	-3539.42	-46.97	1713.15	-3843.30	134.41	1735.34	-4055.47	350.69	1685.06	-3964.15	279.74	1711.83	488.94	-278.24	79.72	1086.44	-291.33	78.06	500.83
1.49000	-2740.87	182.28	3.43	-3599.51	168.31	45.35	-3786.76	343.66	8.08	-3768.08	331.39	47.95	-3537.53	-52.30	-2.26	-3522.00	-36.20	18.67	-1849.75	81.97	394.64	-1854.93	75.06	436.22	-3902.73	176.89	1340.90	0.00	0.00	0.00	-3539.42	-46.97	1713.15	-3893.54	136.32	1736.33	-4054.34	350.61	1685.47	-3961.02	279.66	1711.90	488.78	-278.48	79.54	1086.37	-291.38	78.10	501.02
1.50000	-2740.87	182.28	3.43	-3599.51	168.31	45.35	-3855.37	345.58	-2.23	-3783.79	332.40	45.07	-3537.53	-52.30	-2.26	-3522.00	-36.20	18.67	-1849.75	81.97	394.64	-1854.93	75.06	436.22	-3902.73	176.89	1340.90	0.00	0.00	0.00	-3539.42	-46.97	1713.15	-3849.29	138.75	1734.47	-4053.15	350.51	1685.88	-3957.87	279.59	1711.97	489.63	-278.29	79.80	1085.82	-291.77	77.71	500.88
1.51000	-2740.87	182.28	3.43	-3599.51	168.31	45.35	-3817.41	344.35	3.45	-3762.74	332.42	48.35	-3537.53	-52.30	-2.26	-3522.00	-36.20	18.67	-1849.75	81.97	394.64	-1854.93	75.06	436.22	-3902.73	176.89	1340.90	0.00	0.00	0.00	-3539.42	-46.97	1713.15	-3858.97	138.69	1732.91	-4051.92	350.39	1686.29	-3954.70	279.54	1712.02	489.46	-278.24	79.84	1086.22	-291.61	77.83	499.73
1.52000	-2740.87	182.28	3.43	-3599.51	168.31	45.35	-3822.71	344.05	1.66	-3768.71	332.57	46.62	-3537.53	-52.30	-2.26	-3522.00	-36.20	18.67	-1849.75	81.97	394.64	-1854.93	75.06	436.22	-3902.73	176.89	1340.90	0.00	0.00	0.00	-3539.42	-46.97	1713.15	-3825.74	139.52	1730.96	-4050.64	350.26	1686.70	-3951.51	279.50	1712.07	490.28	-278.09	80.13	1086.69	-291.53	78.13	499.68
1.53000	-2740.87	182.28	3.43	-3599.51	168.31	45.35	-3818.61	343.14	1.87	-3776.85	334.99	45.17	-3537.53	-52.30	-2.26	-3522.00	-36.20	18.67	-1849.75	81.97	394.64	-1854.93	75.06	436.22	-3902.73	176.89	1340.90	0.00	0.00	0.00	-3539.42	-46.97	1713.15	-3847.57	138.98	1731.83	-4049.31	350.11	1687.12	-3948.29	279.47	1712.11	489.89	-278.30	79.89	1086.39	-291.50	78.08	499.69
1.54000	-2740.87	182.28	3.43	-3599.51	168.31	45.35	-3799.50	341.71	6.05	-3759.20	333.68	48.27	-3537.53	-52.30	-2.26	-3522.00	-36.20	18.67	-1849.75	81.97	394.64	-1854.93	75.06	436.22	-3902.73	176.89	1340.90	0.00	0.00	0.00	-3539.42	-46.97	1713.15	-3803.01	140.07	1729.25	-4047.93	349.94	1687.53	-3945.06	279.46	1712.14	489.33	-278.45	79.69	1086.97	-291.37	78.15	500.11
1.55000	-2740.87	182.28	3.43	-3599.51	168.31	45.35	-3839.42	345.56	0.24	-3787.14	333.75	42.47	-3537.53	-52.30	-2.26	-3522.00	-36.20	18.67	-1849.75	81.97	394.64	-1854.93	75.06	436.22	-3902.73	176.89	1340.90	0.00	0.00	0.00	-3539.42	-46.97	1713.15	-3820.43	143.09	1728.26	-4046.50	349.75	1687.95	-3941.80	279.46	1712.16	488.70	-278.39	79.57	1086.69	-291.27	78.22	499.94
1.56000	-2740.87	182.28	3.43	-3599.51	168.31	45.35	-3793.58	345.11	7.58	-3771.92	333.42	44.41	-3537.53	-52.30	-2.26	-3522.00	-36.20	18.67	-1849.75	81.97	394.64	-1854.93	75.06	436.22	-3902.73	176.89	1340.90	0.00	0.00	0.00	-3539.42	-46.97	1713.15	-3787.76	142.61	1725.24	-4045.02	349.55	1688.36	-3938.53	279.48	1712.18	489.95	-278.22	79.91	1086.21	-291.40	78.04	500.14
1.57000	-2740.87	182.28	3.43	-3599.51	168.31	45.35	-3778.29	342.29	8.90	-3762.34	334.57	46.03	-3537.53	-52.30	-2.26	-3522.00	-36.20	18.67	-1849.75	81.97	394.64	-1854.93	75.06	436.22	-3902.73	176.89	1340.90	0.00	0.00	0.00	-3539.42	-46.97	1713.15	-3796.81	143.70	1725.46	-4043.50	349.33	1688.78	-3935.23	279.51	1712.18	489.81	-278.32	79.79	1086.29	-291.50	78.03	499.50
1.58000	-2740.87	182.28	3.43	-3599.51	168.31	45.35	-3810.39	344.48	4.66	-3778.39	335.02	42.72	-3537.53	-52.30	-2.26	-3522.00	-36.20	18.67	-1849.75	81.97	394.64	-1854.93	75.06	436.22	-3902.73	176.89	1340.90	0.00	0.00	0.00	-3539.42	-46.97	1713.15	-3784.69	144.29	1724.74	-4041.92	349.09	1689.20	-3931.91	279.55	1712.18	489.82	-278.35	79.81	1086.76	-291.86	78.09	499.99
1.59000	-2740.87	182.28	3.43	-3599.51	168.31	45.35	-3779.84	343.95	9.71	-3769.51	334.35	43.36	-3537.53	-52.30	-2.26	-3522.00	-36.20	18.67	-1849.75	81.97	394.64	-1854.93	75.06	436.22	-3902.73	176.89	1340.90	0.00	0.00	0.00	-3539.42	-46.97	1713.15	-3799.89	147.71	1724.17	-4040.30	348.83	1689.62	-3928.58	279.60	1712.17	490.01	-278.20	79.91	1086.21	-291.77	77.87	500.30
1.60000	-2740.87	182.28	3.43	-3599.51	168.31	45.35	-3787.78	343.04	7.79	-3778.89	334.87	41.83	-3537.53	-52.30	-2.26	-3522.00	-36.20	18.67	-1849.75	81.97	394.64	-1854.93	75.06	436.22	-3902.73	176.89	1340.90	0.00	0.00	0.00	-3539.42	-46.97	1713.15	-3794.89	148.13	1722.02	-4038.63	348.56	1690.04	-3925.22	279.67	1712.15	489.84	-278.54	79.70	1086.74	-291.86	78.21	499.54
1.61000	-2740.87	182.28	3.43	-3599.51	168.31	45.35	-3794.01	344.89	8.17	-3752.11	334.75	45.93	-3537.53	-52.30	-2.26	-3522.00	-36.20	18.67	-1849.75	81.97	394.64	-1854.93	75.06	436.22	-3902.73	176.89	1340.90	0.00	0.00	0.00	-3539.42	-46.97	1713.15	-3792.26	148.68	1722.15	-4036.91	348.27	1690.46	-3921.84	279.75	1712.13	490.07	-278.34	79.99	1086.70	-291.61	78.10	500.96
1.62000	-2740.87	182.28	3.43	-3599.51	168.31	45.35	-3808.72	343.86	4.85	-3774.33	334.91	42.39	-3537.53	-52.30	-2.26	-3522.00	-36.20	18.67	-1849.75	81.97	394.64	-1854.93	75.06	436.22	-3902.73	176.89	1340.90	0.00	0.00	0.00	-3539.42	-46.97	1713.15	-3778.35	150.62	1721.72	-4035.14	347.97	1690.88	-3918.44	279.85	1712.09	489.69	-278.40	79.81	1086.32	-291.55	78.00	500.81
1.63000	-2740.87	182.28	3.43	-3599.51	168.31	45.35	-3813.77	342.62	4.31	-3780.54	334.61	41.12	-3537.53	-52.30	-2.26	-3522.00	-36.20	18.67	-1849.75	81.97	394.64	-1854.93	75.06	436.22	-3902.73	176.89	1340.90	0.00	0.00	0.00	-3539.42	-46.97	1713.15	-3748.94	151.84	1719.28	-4033.33	347.64	1691.30	-3915.02	279.95	1712.05	489.62	-278.38	79.63	1086.13	-291.76	77.84	500.10
1.64000	-2740.87	182.28	3.43	-3599.51	168.31	45.35	-3808.01	343.75	4.27	-3775.34	335.03	41.82	-3537.53	-52.30	-2.26	-3522.00	-36.20	18.67	-1849.75	81.97	394.64	-1854.93	75.06	436.22	-3902.73	176.89	1340.90	0.00	0.00	0.00	-3539.42	-46.97	1713.15	-3742.90	152.73	1716.60	-4031.46	347.31	1691.72	-3911.57	280.07	1712.00	489.23	-278.29	79.61	1086.51	-291.66	78.08	499.40
1.65000	-2740.87	182.28	3.43	-3599.51	168.31	45.35	-3817.22	343.47	3.71	-3786.53	335.68	40.07	-3537.53	-52.30	-2.26	-3522.00	-36.20	18.67	-1849.75	81.97	394.64	-1854.93	75.06	436.22	-3902.73	176.89	1340.90	0.00	0.00	0.00	-3539.42	-46.97	1713.15	-3771.71	155.28	1715.56	-4029.55	346.95	1692.14	-3908.11	280.20	1711.95	489.60	-278.56	79.76	1086.24	-291.55	78.10	499.91
1.66000	-2740.87	182.28	3.43	-3599.51	168.31	45.35	-3836.41	344.79	1.44	-3759.91	335.02	44.52	-3537.53	-52.30	-2.26	-3522.00	-36.20	18.67	-1849.75	81.97	394.64	-1854.93	75.06	436.22	-3902.73	176.89	1340.90	0.00	0.00	0.00	-3539.42	-46.97	1713.15	-3769.11	154.77	1715.51	-4027.59	346.58	1692.57	-3904.63	280.34	1711.89	489.78	-278.58	79.66	1086.30	-291.95	77.90	500.75
1.67000	-2740.87	182.28	3.43	-3599.51	168.31	45.35	-3796.50	344.24	7.27	-3770.62	335.68	42.21	-3537.53	-52.30	-2.26	-3522.00	-36.20	18.67	-1849.75	81.97	394.64	-1854.93	75.06	436.22	-3902.73	176.89	1340.90	0.00	0.00	0.00	-3539.42	-46.97	1713.15	-3730.54	156.27	1715.11	-4025.59	346.19	1692.99	-3901.12	280.49	1711.81	490.00	-278.59	79.94	1086.38	-291.66	78.00	500.33
1.68000	-2740.87	182.28	3.43	-3599.51	168.31	45.35	-3821.57	343.85	2.23	-3752.01	335.53	45.44	-3537.53	-52.30	-2.26	-3522.00	-36.20	18.67	-1849.75	81.97	394.64	-1854.93	75.06	436.22	-3902.73	176.89	1340.90	0.00	0.00	0.00	-3539.42	-46.97	1713.15	-3730.02	157.23	1715.19	-4023.54	345.79	1693.41	-3897.59	280.66	1711.74	489.64	-278.42	79.87	1086.73	-291.73	78.09	499.65
1.69000	-2740.87	182.28	3.43	-3599.51	168.31	45.35	-3819.60	344.87	2.43	-3790.38	337.34	39.16	-3537.53	-52.30	-2.26	-3522.00	-36.20	18.67	-1849.75	81.97	394.64	-1854.93	75.06	436.22	-3902.73	176.89	1340.90	0.00	0.00	0.00	-3539.42	-46.97	1713.15	-3690.94	158.07	1713.66	-4021.44	345.37	1693.84	-3894.05	280.84	1711.65	489.42	-278.40	79.59	1087.24	-291.52	78.27	500.19
1.70000	-2740.87	182.28	3.43	-3599.51	168.31	45.35	-3793.72	344.72	8.16	-3778.58	336.00	41.58	-3537.53	-52.30	-2.26	-3522.00	-36.20	18.67	-1849.75	81.97	394.64	-1854.93	75.06	436.22	-3902.73	176.89	1340.90	0.00	0.00	0.00	-3539.42	-46.97	1713.15	-3691.10	160.05	1712.46	-4019.29	344.94	1694.27	-3890.48	281.03	1711.56	489.18	-278.51	79.52	1086.43	-291.65	77.97	499.98
1.71000	-2740.87	182.28	3.43	-3599.51	168.31	45.35	-3791.98	343.42	8.23	-3786.61	337.28	39.37	-3537.53	-52.30	-2.26	-3522.00	-36.20	18.67	-1849.75	81.97	394.64	-1854.93	75.06	436.22	-3902.73	176.89	1340.90	0.00	0.00	0.00	-3539.42	-46.97	1713.15	-3705.02	160.41	1713.13	-4017.10	344.49	1694.69	-3886.89	281.22	1711.46	489.39	-278.36	79.65	1086.76	-291.57	78.16	500.74
1.72000	-2740.87	182.28	3.43	-3599.51	168.31	45.35	-3803.69	344.22	4.82	-3785.70	336.62	39.07	-3537.53	-52.30	-2.26	-3522.00	-36.20	18.67	-1849.75	81.97	394.64	-1854.93	75.06	436.22	-3902.73	176.89	1340.90	0.00	0.00	0.00	-3539.42	-46.97	1713.15	-3694.78	161.44	1712.18	-4014.86	344.02	1695.12	-3883.28	281.44	1711.35	488.73	-278.52	79.42	1086.93	-291.35	78.34	500.98
1.73000	-2740.87	182.28	3.43	-3599.51	168.31	45.35	-3779.80	343.22	9.05	-3774.42	336.82	40.13	-3537.53	-52.30	-2.26	-3522.00	-36.20	18.67	-1849.75	81.97	394.64	-1854.93	75.06	436.22	-3902.74	176.89	1340.91	0.00	0.00	0.00	-3539.42	-46.97	1713.15	-3682.59	162.56	1709.93	-4012.57	343.54	1695.55	-3879.64	281.66	1711.24	489.44	-278.23	79.68	1086.55	-291.47	78.09	500.97
1.74000	-2740.87	182.28	3.43	-3599.51	168.31	45.35	-3824.04	344.89	2.97	-3788.18	336.66	38.39	-3537.53	-52.30	-2.26	-3522.00	-36.20	18.67	-1849.75	81.97	394.64	-1854.93	75.06	436.22	-3908.38	178.58	1342.02	0.00	0.00	0.00	-3539.42	-46.97	1713.15	-3683.36	163.80	1712.02	-4010.23	343.04	1695.97	-3875.99	281.89	1711.12	489.41	-278.24	79.65	1086.44	-291.56	77.95	500.87
1.75000	-2740.87	182.28	3.43	-3599.51	168.31	45.35	-3836.99	345.24	0.41	-3764.81	336.49	41.76	-3537.53	-52.30	-2.26	-3522.00	-36.20	18.67	-1849.75	81.97	394.64	-1854.93	75.06	436.22	-3905.08	178.87	1341.86	0.00	0.00	0.00	-3539.42	-46.97	1713.15	-3672.55	161.86	1712.11	-4007.86	342.53	1696.40	-3872.31	282.13	1710.99	488.98	-278.39	79.54	1086.60	-291.68	78.09	500.96
1.76000	-2740.87	182.28	3.43	-3599.51	168.31	45.35	-3796.56	341.92	8.21	-3769.23	336.52	40.91	-3537.53	-52.30	-2.26	-3522.00	-36.20	18.67	-1849.75	81.97	394.64	-1854.93	75.06	436.22	-3887.44	176.07	1339.38	0.00	0.00	0.00	-3539.42	-46.97	1713.15	-3684.01	164.36	1711.99	-4005.43	342.00	1696.83	-3868.62	282.39	1710.86	489.52	-278.50	79.74	1086.74	-291.74	78.11	500.41
1.77000	-2740.87	182.28	3.43	-3599.51	168.31	45.35	-3804.16	344.22	5.73	-3764.87	336.07	41.34	-3537.53	-52.30	-2.26	-3522.00	-36.20	18.67	-1849.75	81.97	394.64	-1854.93	75.06	436.22	-3886.96	176.10	1339.29	0.00	0.00	0.00	-3539.42	-46.97	1713.15	-3703.75	163.87	1714.78	-4002.96	341.46	1697.26	-3864.90	282.65	1710.72	489.36	-278.76	79.72	1086.98	-291.56	78.18	500.21
1.78000	-2740.87	182.28	3.43	-3599.51	168.31	45.35	-3800.58	344.71	6.21	-3781.51	338.01	38.93	-3537.53	-52.30	-2.26	-3522.00	-36.20	18.67	-1849.75	81.97	394.64	-1854.93	75.06	436.22	-3874.91	175.12	1339.37	0.00	0.00	0.00	-3539.42	-46.97	1713.15	-3710.92	163.67	1714.36	-4000.44	340.91	1697.69	-3861.16	282.93	1710.57	489.56	-278.38	79.85	1086.60	-291.68	78.15	500.23
1.79000	-2740.87	182.28	3.43	-3599.51	168.31	45.35	-3840.50	345.04	0.57	-3784.90	338.08	38.85	-3537.53	-52.30	-2.26	-3522.00	-36.20	18.67	-1849.75	81.97	394.64	-1854.93	75.06	436.22	-3883.03	174.96	1342.15	0.00	0.00	0.00	-3539.42	-46.97	1713.15	-3684.10	164.98	1713.23	-3997.88	340.33	1698.12	-3857.40	283.21	1710.42	489.83	-278.33	79.90	1087.00	-291.45	78.26	499.40
1.80000	-2740.87	182.28	3.43	-3599.51	168.31	45.35	-3795.88	343.55	6.58	-3790.78	337.78	38.30	-3537.53	-52.30	-2.26	-3522.00	-36.20	18.67	-1849.75	81.97	394.64	-1854.93	75.06	436.22	-3871.37	172.36	1341.72	0.00	0.00	0.00	-3539.42	-46.97	1713.15	-3662.18	164.76	1712.51	-3995.27	339.75	1698.55	-3853.62	283.51	1710.26	489.47	-278.27	79.76	1086.47	-291.24	78.15	499.58
1.81000	-2740.87	182.28	3.43	-3599.51	168.31	45.35	-3794.49	342.75	6.84	-3771.19	337.63	40.61	-3537.53	-52.30	-2.26	-3522.00	-36.20	18.67	-1849.75	81.97	394.64	-1854.93	75.06	436.22	-3834.16	171.07	1340.98	0.00	0.00	0.00	-3539.42	-46.97	1713.15	-3667.94	165.27	1713.54	-3992.61	339.15	1698.98	-3849.81	283.81	1710.09	489.32	-278.09	79.72	1086.69	-291.61	78.15	499.92
1.82000	-2740.87	182.28	3.43	-3599.51	168.31	45.35	-3794.08	342.57	7.99	-3759.55	336.35	42.21	-3537.53	-52.30	-2.26	-3522.00	-36.20	18.67	-1849.75	81.97	394.64	-1854.93	75.06	436.22	-3838.76	172.24	1341.11	0.00	0.00	0.00	-3539.42	-46.97	1713.15	-3679.71	166.87	1714.73	-3989.91	338.53	1699.41	-3845.99	284.13	1709.92	489.86	-277.98	79.93	1086.72	-291.46	78.08	500.15
1.83000	-2740.87	182.28	3.43	-3599.51	168.31	45.35	-3820.29	342.89	4.22	-3767.89	336.85	41.00	-3537.53	-52.30	-2.26	-3522.00	-36.20	18.67	-1849.75	81.97	394.64	-1854.93	75.06	436.22	-3844.08	170.66	1340.81	0.00	0.00	0.00	-3539.42	-46.97	1713.15	-3671.09	166.31	1713.47	-3987.16	337.90	1699.84	-3842.14	284.45	1709.74	490.30	-278.17	79.90	1086.79	-291.63	78.20	500.80
1.84000	-2740.87	182.28	3.43	-3599.51	168.31	45.35	-3797.05	343.36	7.54	-3792.49	337.86	36.50	-3537.53	-52.30	-2.26	-3522.00	-36.20	18.67	-1849.75	81.97	394.64	-1854.93	75.06	436.22	-3832.98	169.69	1340.51	0.00	0.00	0.00	-3539.42	-46.97	1713.15	-3691.15	165.11	1714.61	-3984.37	337.26	1700.27	-3838.27	284.78	1709.56	489.41	-278.67	79.45	1086.27	-291.82	77.91	500.87
1.85000	-2740.87	182.28	3.43	-3599.51	168.31	45.35	-3798.12	341.84	6.05	-3752.51	337.26	42.64	-3537.53	-52.30	-2.26	-3522.00	-36.20	18.67	-1849.75	81.97	394.64	-1854.93	75.06	436.22	-3861.88	168.82	1340.53	0.00	0.00	0.00	-3539.42	-46.97	1713.15	-3657.98	164.46	1714.38	-3981.54	336.60	1700.70	-3834.38	285.13	1709.37	489.18	-278.55	79.32	1086.85	-291.96	77.94	500.66
1.86000	-2740.87	182.28	3.43	-3599.51	168.31	45.35	-3789.27	343.09	8.23	-3773.03	338.09	39.81	-3537.53	-52.30	-2.26	-3522.00	-36.20	18.67	-1849.75	81.97	394.64	-1854.93	75.06	436.22	-3826.79	167.37	1340.31	0.00	0.00	0.00	-3539.42	-46.97	1713.15	-3624.17	164.31	1713.72	-3978.66	335.92	1701.13	-3830.47	285.48	1709.17	489.23	-278.46	79.55	1086.73	-291.89	78.01	500.17
1.87000	-2740.87	182.28	3.43	-3599.51	168.31	45.35	-3798.53	344.04	7.44	-3772.99	338.12	39.47	-3537.53	-52.30	-2.26	-3522.00	-36.20	18.67	-1849.75	81.97	394.64	-1854.93	75.06	436.22	-3842.44	166.64	1340.95	0.00	0.00	0.00	-3539.42	-46.97	1713.15	-3605.96	161.42	1713.33	-3975.73	335.24	1701.57	-3826.54	285.84	1708.97	489.31	-278.44	79.68	1086.12	-291.61	77.86	499.58
1.88000	-2740.87	182.28	3.43	-3599.51	168.31	45.35	-3783.69	342.51	10.20	-3778.49	339.15	38.90	-3537.53	-52.30	-2.26	-3522.00	-36.20	18.67	-1849.75	81.97	394.64	-1854.93	75.06	436.22	-3809.44	165.75	1341.63	0.00	0.00	0.00	-3539.42	-46.97	1713.15	-3594.50	161.59	1713.53	-3972.76	334.54	1702.00	-3822.58	286.21	1708.76	489.93	-278.49	79.82	1086.40	-291.76	77.89	500.58
1.89000	-2740.87	182.28	3.43	-3599.51	168.31	45.35	-3831.38	344.58	1.80	-3783.21	338.35	38.31	-3537.53	-52.30	-2.26	-3522.00	-36.20	18.67	-1849.75	81.97	394.64	-1854.93	75.06	436.22	-3792.96	164.42	1340.92	0.00	0.00	0.00	-3539.42	-46.97	1713.15	-3565.56	161.73	1713.12	-3969.75	333.82	1702.43	-3818.61	286.59	1708.55	490.13	-278.22	79.90	1086.28	-291.70	78.00	500.21
1.90000	-2740.87	182.28	3.43	-3599.51	168.31	45.35	-3818.62	343.19	4.54	-3758.88	338.63	41.70	-3537.53	-52.30	-2.26	-3522.00	-36.20	18.67	-1849.75	81.97	394.64	-1854.93	75.06	436.22	-3821.62	163.38	1340.68	0.00	0.00	0.00	-3539.42	-46.97	1713.15	-3540.79	158.74	1712.82	-3966.69	333.09	1702.86	-3814.61	286.97	1708.33	489.33	-278.59	79.58	1085.69	-291.59	77.83	500.08
1.91000	-2740.87	182.28	3.43	-3599.51	168.31	45.35	-3801.37	343.52	6.86	-3766.05	338.79	40.67	-3537.53	-52.30	-2.26	-3522.00	-36.20	18.67	-1849.75	81.97	394.64	-1854.93	75.06	436.22	-3813.13	162.11	1339.02	0.00	0.00	0.00	-3539.42	-46.97	1713.15	-3576.35	158.02	1714.17	-3963.58	332.35	1703.30	-3810.59	287.37	1708.10	489.74	-278.69	79.75	1086.70	-291.54	78.17	500.58
1.92000	-2740.87	182.28	3.43	-3599.51	168.31	45.35	-3802.70	343.26	7.41	-3758.45	338.55	41.88	-3537.53	-52.30	-2.26	-3522.00	-36.20	18.67	-1849.75	81.97	394.64	-1854.93	75.06	436.22	-3787.28	161.29	1339.48	0.00	0.00	0.00	-3539.42	-46.97	1713.15	-3591.02	156.69	1715.82	-3960.43	331.60	1703.73	-3806.54	287.77	1707.87	490.03	-278.64	79.67	1086.03	-291.74	77.85	499.82
1.93000	-2740.87	182.28	3.43	-3599.51	168.31	45.35	-3810.79	341.13	5.81	-3780.59	339.23	39.08	-3537.53	-52.30	-2.26	-3522.00	-36.20	18.67	-1849.75	81.97	394.64	-1854.93	75.06	436.22	-3793.65	159.30	1340.22	0.00	0.00	0.00	-3539.42	-46.97	1713.15	-3601.98	157.23	1715.73	-3957.24	330.83	1704.16	-3802.48	288.18	1707.64	489.63	-278.32	79.81	1085.68	-291.75	77.77	499.66
1.94000	-2740.87	182.28	3.43	-3599.51	168.31	45.35	-3817.70	342.22	3.46	-3771.11	338.78	40.77	-3537.53	-52.30	-2.26	-3522.00	-36.20	18.67	-1849.75	81.97	394.64	-1854.93	75.06	436.22	-3768.81	158.12	1341.44	0.00	0.00	0.00	-3539.42	-46.97	1713.15	-3588.31	154.06	1715.21	-3954.01	330.05	1704.59	-3798.39	288.60	1707.40	488.78	-278.50	79.56	1086.62	-291.49	78.07	500.36
1.95000	-2740.87	182.28	3.43	-3599.51	168.31	45.35	-3793.95	341.79	8.13	-3776.38	338.64	38.76	-3537.53	-52.30	-2.26	-3522.00	-36.20	18.67	-1849.75	81.97	394.64	-1854.93	75.06	436.22	-3755.46	157.75	1340.35	0.00	0.00	0.00	-3539.42	-46.97	1713.15	-3584.69	153.87	1717.13	-3950.73	329.25	1705.03	-3794.29	289.03	1707.15	489.72	-278.19	79.84	1087.31	-291.70	78.26	500.36
1.96000	-2740.87	182.28	3.43	-3599.51	168.31	45.35	-3785.58	341.56	10.02	-3765.22	339.33	40.92	-3537.53	-52.30	-2.26	-3522.00	-36.20	18.67	-1849.75	81.97	394.64	-1854.93	75.06	436.22	-3763.02	154.75	1340.50	0.00	0.00	0.00	-3539.42	-46.97	1713.15	-3587.52	153.55	1718.31	-3947.40	328.44	1705.46	-3790.16	289.47	1706.90	489.62	-278.45	79.64	1086.44	-291.81	78.04	499.93
1.97000	-2740.87	182.28	3.43	-3599.51	168.31	45.35	-3809.23	342.66	6.53	-3767.20	339.26	40.60	-3537.53	-52.30	-2.26	-3522.00	-36.20	18.67	-1849.75	81.97	394.64	-1854.93	75.06	436.22	-3780.57	153.55	1340.00	0.00	0.00	0.00	-3539.42	-46.97	1713.15	-3581.44	148.76	1717.54	-3944.04	327.62	1705.89	-3786.00	289.91	1706.64	489.53	-278.46	79.74	1086.67	-291.34	78.30	500.00
1.98000	-2740.87	182.28	3.43	-3599.51	168.31	45.35	-3784.49	341.94	9.72	-3786.55	340.05	37.29	-3537.53	-52.30	-2.26	-3522.00	-36.20	18.67	-1849.75	81.97	394.64	-1854.93	75.06	436.22	-3767.70	152.87	1339.97	0.00	0.00	0.00	-3539.42	-46.97	1713.15	-3620.42	148.16	1720.46	-3940.62	326.79	1706.33	-3781.83	290.36	1706.38	489.70	-278.62	79.87	1086.83	-291.40	78.18	499.87
1.99000	-2740.87	182.28	3.43	-3599.51	168.31	45.35	-3805.10	341.41	6.08	-3769.52	339.00	39.38	-3537.53	-52.30	-2.26	-3522.00	-36.20	18.67	-1849.75	81.97	394.64	-1854.93	75.06	436.22	-3772.20	150.46	1340.01	0.00	0.00	0.00	-3539.42	-46.97	1713.15	-3580.13	147.04	1719.08	-3937.17	325.94	1706.76	-3777.63	290.81	1706.11	489.11	-278.30	79.69	1086.60	-291.47	78.13	500.40
2.00000	-2740.87	182.28	3.43	-3599.51	168.31	45.35	-3786.16	342.01	9.74	-3755.98	339.40	42.02	-3537.53	-52.30	-2.26	-3522.00	-36.20	18.67	-1849.75	81.97	394.64	-1854.93	75.06	436.22	-3755.96	146.99	1339.44	0.00	0.00	0.00	-3539.42	-46.97	1713.15	-3598.67	143.54	1722.70	-3933.67	325.08	1707.19	-3773.42	291.28	1705.84	489.41	-278.04	79.77	1086.31	-291.56	77.92	500.05
2.01000	-2740.87	182.28	3.43	-3599.51	168.31	45.35	-3816.15	342.61	5.38	-3760.42	338.75	41.71	-3537.53	-52.30	-2.26	-3522.00	-36.20	18.67	-1849.75	81.97	394.64	-1854.93	75.06	436.22	-3749.60	145.26	1338.55	0.00	0.00	0.00	-3539.42	-46.97	1713.15	-3598.95	141.20	1722.18	-3930.13	324.21	1707.62	-3769.18	291.75	1705.57	489.69	-278.47	79.75	1086.86	-291.62	78.08	500.03
2.02000	-2740.87	182.28	3.43	-3599.51	168.31	45.35	-3810.83	343.30	5.53	-3775.54	339.00	39.99	-3537.53	-52.30	-2.26	-3522.00	-36.20	18.67	-1849.75	81.97	394.64	-1854.93	75.06	436.22	-3745.68	143.82	1338.50	0.00	0.00	0.00	-3539.42	-46.97	1713.15	-3593.63	138.51	1722.44	-3926.55	323.33	1708.06	-3764.91	292.23	1705.28	489.63	-278.44	79.75	1086.34	-291.82	77.91	499.26
2.03000	-2740.87	182.28	3.43	-3599.51	168.31	45.35	-3802.20	342.12	7.30	-3782.30	339.05	38.88	-3537.53	-52.30	-2.26	-3522.00	-36.20	18.67	-1849.75	81.97	394.64	-1854.93	75.06	436.22	-3749.84	142.01	1338.70	0.00	0.00	0.00	-3539.42	-46.97	1713.15	-3550.75	136.12	1723.55	-3922.93	322.43	1708.49	-3760.63	292.71	1705.00	490.04	-278.25	79.84	1086.69	-291.41	78.15	499.57
2.04000	-2740.87	182.28	3.43	-3599.51	168.31	45.35	-3826.05	342.06	3.91	-3776.67	339.02	40.22	-3537.53	-52.30	-2.26	-3522.00	-36.20	18.67	-1849.75	81.97	394.64	-1854.93	75.06	436.22	-3745.40	139.72	1338.72	0.00	0.00	0.00	-3539.42	-46.97	1713.15	-3541.58	132.45	1725.88	-3919.26	321.52	1708.92	-3756.32	293.20	1704.71	489.51	-278.36	79.58	1086.86	-291.50	78.22	500.20
2.05000	-2740.87	182.28	3.43	-3599.51	168.31	45.35	-3809.14	340.73	7.20	-3757.32	339.00	42.54	-3537.53	-52.30	-2.26	-3522.00	-36.20	18.67	-1849.75	81.97	394.64	-1854.93	75.06	436.22	-3718.21	138.29	1337.79	0.00	0.00	0.00	-3539.42	-46.97	1713.15	-3576.50	131.08	1727.74	-3915.55	320.60	1709.35	-3751.99	293.70	1704.41	489.07	-278.43	79.50	1086.04	-291.73	77.91	500.28
2.06000	-2740.87	182.28	3.43	-3599.51	168.31	45.35	-3792.73	341.83	8.38	-3756.65	340.08	42.67	-3537.53	-52.30	-2.26	-3522.00	-36.20	18.67	-1849.75	81.97	394.64	-1854.93	75.06	436.22	-3714.85	136.47	1337.99	0.00	0.00	0.00	-3539.42	-46.97	1713.15	-3541.16	128.20	1727.28	-3911.79	319.67	1709.78	-3747.64	294.20	1704.11	489.22	-278.47	79.62	1086.23	-291.83	77.89	499.78
2.07000	-2740.87	182.28	3.43	-3599.51	168.31	45.35	-3803.21	341.61	7.21	-3781.98	340.57	38.79	-3537.53	-52.30	-2.26	-3522.00	-36.20	18.67	-1849.75	81.97	394.64	-1854.93	75.06	436.22	-3716.56	133.99	1338.14	0.00	0.00	0.00	-3539.42	-46.97	1713.15	-3550.72	125.83	1728.20	-3908.00	318.72	1710.22	-3743.27	294.71	1703.81	489.74	-278.23	79.90	1086.47	-291.73	77.98	500.12
2.08000	-2740.87	182.28	3.43	-3599.51	168.31	45.35	-3832.42	342.77	3.00	-3783.35	340.83	38.66	-3537.53	-52.30	-2.26	-3522.00	-36.20	18.67	-1849.75	81.97	394.64	-1854.93	75.06	436.22	-3725.89	132.57	1337.92	0.00	0.00	0.00	-3539.42	-46.97	1713.15	-3513.60	123.48	1728.61	-3904.16	317.77	1710.65	-3738.87	295.23	1703.50	489.73	-278.15	79.90	1086.90	-291.74	78.24	500.58
2.09000	-2740.87	182.28	3.43	-3599.51	168.31	45.35	-3805.20	340.89	7.71	-3784.23	340.22	39.09	-3537.53	-52.30	-2.26	-3522.00	-36.20	18.67	-1849.75	81.97	394.64	-1854.93	75.06	436.22	-3721.51	130.65	1338.53	0.00	0.00	0.00	-3539.42	-46.97	1713.15	-3560.77	122.22	1732.26	-3900.28	316.80	1711.08	-3734.45	295.75	1703.19	490.08	-278.28	79.92	1086.66	-291.88	78.13	500.33
2.10000	-2740.87	182.28	3.43	-3599.51	168.31	45.35	-3811.14	341.44	6.77	-3753.94	338.23	43.04	-3537.53	-52.30	-2.26	-3522.00	-36.20	18.67	-1849.75	81.97	394.64	-1854.93	75.06	436.22	-3686.80	128.27	1337.62	0.00	0.00	0.00	-3539.42	-46.97	1713.15	-3520.97	118.30	1731.73	-3896.36	315.82	1711.51	-3730.01	296.28	1702.87	489.04	-278.38	79.71	1086.81	-291.71	78.24	500.16
2.11000	-2740.87	182.28	3.43	-3599.51	168.31	45.35	-3803.80	342.19	7.79	-3794.39	339.02	37.47	-3537.53	-52.30	-2.26	-3522.00	-36.20	18.67	-1849.75	81.97	394.64	-1854.93	75.06	436.22	-3695.38	126.87	1337.57	0.00	0.00	0.00	-3539.42	-46.97	1713.15	-3502.76	113.96	1732.25	-3892.39	314.83	1711.94	-3725.55	296.81	1702.55	489.43	-278.39	79.72	1086.43	-291.54	78.07	501.12
2.12000	-2740.87	182.28	3.43	-3599.51	168.31	45.35	-3783.82	340.67	9.95	-3785.77	339.59	39.14	-3537.53	-52.30	-2.26	-3522.00	-36.20	18.67	-1849.75	81.97	394.64	-1854.93	75.06	436.22	-3684.51	124.35	1337.38	0.00	0.00	0.00	-3539.42	-46.97	1713.15	-3494.12	111.68	1732.60	-3888.39	313.82	1712.37	-3721.06	297.35	1702.23	489.38	-278.51	79.59	1086.67	-291.66	78.15	500.05
2.13000	-2740.87	182.28	3.43	-3599.51	168.31	45.35	-3808.84	342.25	6.74	-3762.16	340.00	41.93	-3537.53	-52.30	-2.26	-3522.00	-36.20	18.67	-1849.75	81.97	394.64	-1854.93	75.06	436.22	-3681.82	121.09	1337.32	0.00	0.00	0.00	-3539.42	-46.97	1713.15	-3506.80	110.48	1734.16	-3884.34	312.81	1712.80	-3716.56	297.89	1701.90	489.75	-278.54	79.83	1086.69	-291.49	78.16	500.09
2.14000	-2740.87	182.28	3.43	-3599.51	168.31	45.35	-3814.21	341.99	5.06	-3782.50	338.89	38.76	-3537.53	-52.30	-2.26	-3522.00	-36.20	18.67	-1849.75	81.97	394.64	-1854.93	75.06	436.22	-3673.59	119.69	1337.44	0.00	0.00	0.00	-3539.42	-46.97	1713.15	-3518.08	107.94	1734.78	-3880.25	311.78	1713.23	-3712.03	298.44	1701.57	488.99	-278.55	79.52	1086.71	-291.84	78.03	500.15
2.15000	-2740.87	182.28	3.43	-3599.51	168.31	45.35	-3808.96	341.59	6.30	-3751.45	338.84	44.31	-3537.53	-52.30	-2.26	-3522.00	-36.20	18.67	-1849.75	81.97	394.64	-1854.93	75.06	436.22	-3671.54	116.36	1336.86	0.00	0.00	0.00	-3539.42	-46.97	1713.15	-3490.58	103.34	1735.01	-3876.12	310.75	1713.66	-3707.47	298.99	1701.23	490.00	-278.59	79.77	1086.77	-291.60	78.13	500.06
2.16000	-2740.87	182.28	3.43	-3599.51	168.31	45.35	-3802.47	341.52	6.93	-3779.41	338.24	39.98	-3537.53	-52.30	-2.26	-3522.00	-36.20	18.67	-1849.75	81.97	394.64	-1854.93	75.06	436.22	-3674.11	113.50	1337.27	0.00	0.00	0.00	-3539.42	-46.97	1713.15	-3496.48	99.40	1734.90	-3871.95	309.70	1714.09	-3702.90	299.55	1700.89	489.88	-278.39	79.78	1085.98	-291.40	77.83	500.64
2.17000	-2740.87	182.28	3.43	-3599.51	168.31	45.35	-3770.66	340.63	12.57	-3775.48	338.71	41.60	-3537.53	-52.30	-2.26	-3522.00	-36.20	18.67	-1849.75	81.97	394.64	-1854.93	75.06	436.22	-3656.74	108.74	1337.94	0.00	0.00	0.00	-3539.42	-46.97	1713.15	-3495.49	97.74	1735.86	-3867.74	308.64	1714.52	-3698.30	300.11	1700.55	488.95	-278.41	79.48	1086.30	-291.66	77.92	499.66
2.18000	-2740.87	182.28	3.43	-3599.51	168.31	45.35	-3806.86	340.20	6.55	-3785.50	338.50	39.86	-3537.53	-52.30	-2.26	-3522.00	-36.20	18.67	-1849.75	81.97	394.64	-1854.93	75.06	436.22	-3671.90	105.50	1337.59	0.00	0.00	0.00	-3539.42	-46.97	1713.15	-3548.93	92.61	1739.24	-3863.49	307.57	1714.95	-3693.68	300.68	1700.20	489.98	-278.36	79.84	1086.64	-291.66	78.10	499.88
2.19000	-2740.87	182.28	3.43	-3599.51	168.31	45.35	-3807.76	340.62	5.93	-3775.76	336.07	41.75	-3537.53	-52.30	-2.26	-3522.00	-36.20	18.67	-1849.75	81.97	394.64	-1854.93	75.06	436.22	-3654.97	103.36	1338.06	0.00	0.00	0.00	-3539.42	-46.97	1713.15	-3534.33	91.05	1739.05	-3859.20	306.49	1715.38	-3689.03	301.25	1699.85	489.74	-278.33	79.74	1086.98	-291.69	78.14	500.47
2.20000	-2740.87	182.28	3.43	-3599.51	168.31	45.35	-3818.37	339.69	5.76	-3767.53	336.68	44.32	-3537.53	-52.30	-2.26	-3522.00	-36.20	18.67	-1849.75	81.97	394.64	-1854.93	75.06	436.22	-3663.43	101.54	1338.16	0.00	0.00	0.00	-3539.42	-46.97	1713.15	-3533.90	87.64	1739.46	-3854.86	305.40	1715.80	-3684.37	301.83	1699.50	489.47	-278.09	79.69	1086.33	-291.70	78.00	500.44
2.21000	-2740.87	182.28	3.43	-3599.51	168.31	45.35	-3815.68	339.23	5.69	-3789.58	336.36	41.19	-3537.53	-52.30	-2.26	-3522.00	-36.20	18.67	-1849.75	81.97	394.64	-1854.93	75.06	436.22	-3676.49	99.65	1337.95	0.00	0.00	0.00	-3539.42	-46.97	1713.15	-3536.42	86.56	1740.91	-3850.49	304.30	1716.23	-3679.68	302.40	1699.14	490.17	-278.13	79.77	1086.87	-291.83	78.20	499.89
2.22000	-2740.87	182.28	3.43	-3599.51	168.31	45.35	-3787.10	336.55	11.58	-3771.98	334.08	44.02	-3537.53	-52.30	-2.26	-3522.00	-36.20	18.67	-1849.75	81.97	394.64	-1854.93	75.06	436.22	-3654.36	97.23	1338.55	0.00	0.00	0.00	-3539.42	-46.97	1713.15	-3522.27	82.47	1741.06	-3846.07	303.19	1716.66	-3674.97	302.99	1698.78	489.85	-278.45	79.75	1086.52	-291.84	78.01	500.02
2.23000	-2740.87	182.28	3.43	-3599.51	168.31	45.35	-3808.87	335.64	9.11	-3761.99	332.88	46.81	-3537.53	-52.30	-2.26	-3522.00	-36.20	18.67	-1849.75	81.97	394.64	-1854.93	75.06	436.22	-3643.43	92.58	1338.73	0.00	0.00	0.00	-3539.42	-46.97	1713.15	-3538.87	77.16	1742.42	-3841.62	302.07	1717.08	-3670.23	303.57	1698.41	489.71	-278.50	79.69	1086.44	-291.33	78.02	500.42
2.24000	-2740.87	182.28	3.43	-3599.51	168.31	45.35	-3821.76	335.36	8.61	-3744.01	330.71	51.09	-3537.53	-52.30	-2.26	-3522.00	-36.20	18.67	-1849.75	81.97	394.64	-1854.93	75.06	436.22	-3626.71	89.26	1339.19	0.00	0.00	0.00	-3539.42	-46.97	1713.15	-3537.90	75.33	1744.52	-3837.12	300.93	1717.51	-3665.48	304.17	1698.05	489.63	-278.49	79.77	1086.03	-291.80	77.93	500.19
2.25000	-2740.87	182.28	3.43	-3599.51	168.31	45.35	-3803.96	331.91	15.49	-3731.88	328.79	54.57	-3537.53	-52.30	-2.26	-3522.00	-36.20	18.67	-1849.75	81.97	394.64	-1854.93	75.06	436.22	-3638.45	86.77	1338.93	0.00	0.00	0.00	-3539.42	-46.97	1713.15	-3530.08	73.30	1745.00	-3832.59	299.79	1717.93	-3660.70	304.76	1697.68	489.89	-278.26	79.78	1086.19	-291.76	77.89	499.89
2.26000	-2740.87	182.28	3.43	-3599.51	168.31	45.35	-3821.81	331.63	14.95	-3742.51	327.83	54.86	-3537.53	-52.30	-2.26	-3522.00	-36.20	18.67	-1849.75	81.97	394.64	-1854.93	75.06	436.22	-3637.76	84.95	1339.91	0.00	0.00	0.00	-3539.42	-46.97	1713.15	-3516.49	68.87	1746.84	-3828.01	298.64	1718.36	-3655.89	305.36	1697.30	490.20	-278.38	79.91	1086.95	-291.33	78.13	500.51
2.27000	-2740.87	182.28	3.43	-3599.51	168.31	45.35	-3792.60	330.86	21.82	-3733.34	326.00	58.52	-3537.53	-52.30	-2.26	-3522.00	-36.20	18.67	-1849.75	81.97	394.64	-1854.93	75.06	436.22	-3626.39	84.11	1339.53	0.00	0.00	0.00	-3539.42	-46.97	1713.15	-3530.34	67.00	1745.88	-3823.40	297.48	1718.78	-3651.07	305.96	1696.93	489.65	-278.32	79.74	1086.20	-291.37	77.96	501.12
2.28000	-2740.87	182.28	3.43	-3599.51	168.31	45.35	-3802.06	325.84	22.83	-3730.35	323.88	61.60	-3537.53	-52.30	-2.26	-3522.00	-36.20	18.67	-1849.75	81.97	394.64	-1854.93	75.06	436.22	-3611.24	80.95	1339.69	0.00	0.00	0.00	-3539.43	-46.97	1713.15	-3588.00	61.45	1751.81	-3818.74	296.31	1719.20	-3646.22	306.56	1696.55	490.07	-278.29	79.97	1086.42	-291.86	77.89	500.00
2.29000	-2740.87	182.28	3.43	-3599.52	168.31	45.35	-3825.34	326.43	23.08	-3702.35	322.56	70.20	-3537.53	-52.30	-2.26	-3522.00	-36.20	18.67	-1849.75	81.97	394.64	-1854.93	75.06	436.22	-3594.53	78.61	1340.72	0.00	0.00	0.00	-3548.09	-49.59	1714.53	-3530.70	58.17	1751.66	-3814.05	295.13	1719.62	-3641.35	307.17	1696.17	489.27	-278.30	79.74	1086.84	-291.75	78.02	500.31
2.30000	-2740.87	182.28	3.43	-3607.20	165.37	43.34	-3817.14	325.11	29.22	-3712.19	322.14	72.89	-3537.53	-52.30	-2.26	-3522.00	-36.20	18.67	-1849.75	81.97	394.64	-1854.93	75.06	436.22	-3619.98	77.28	1341.07	0.00	0.00	0.00	-3521.66	-50.82	1712.72	-3535.89	54.27	1753.16	-3809.32	293.93	1720.05	-3636.45	307.78	1695.79	488.71	-278.36	79.46	1086.76	-291.37	78.03	500.22
2.31000	-2740.87	182.28	3.43	-3635.57	165.66	39.41	-3818.60	322.88	32.78	-3700.70	318.92	78.81	-3537.53	-52.30	-2.26	-3522.00	-36.20	18.67	-1849.75	81.97	394.64	-1854.93	75.06	436.22	-3600.78	74.85	1341.84	0.00	0.00	0.00	-3529.99	-54.60	1716.31	-3509.22	51.22	1753.42	-3804.54	292.73	1720.47	-3631.53	308.39	1695.40	489.23	-278.44	79.64	1086.33	-291.29	78.11	500.41
2.32000	-2740.87	182.28	3.43	-3618.00	163.34	40.68	-3799.24	319.56	41.02	-3718.18	317.50	81.24	-3537.53	-52.30	-2.26	-3522.00	-36.20	18.67	-1849.75	81.97	394.64	-1854.93	75.06	436.22	-3597.48	72.22	1342.39	0.00	0.00	0.00	-3527.21	-57.92	1718.04	-3498.42	50.45	1754.72	-3799.73	291.53	1720.89	-3626.59	309.00	1695.01	489.53	-278.26	79.72	1086.08	-291.27	78.01	500.62
2.33000	-2740.87	182.28	3.43	-3621.06	163.57	45.62	-3774.90	316.83	50.95	-3702.96	315.06	91.04	-3537.53	-52.30	-2.26	-3522.00	-36.20	18.67	-1849.75	81.97	394.64	-1854.93	75.06	436.22	-3586.01	70.56	1342.95	0.00	0.00	0.00	-3527.24	-62.45	1719.25	-3517.45	46.31	1757.22	-3794.88	290.31	1721.31	-3621.63	309.62	1694.62	489.60	-278.07	79.78	1086.34	-291.61	77.97	500.10
2.34000	-2740.87	182.28	3.43	-3567.42	161.08	58.61	-3788.27	315.37	55.75	-3686.58	311.54	99.76	-3537.53	-52.30	-2.26	-3522.00	-36.20	18.67	-1849.75	81.97	394.64	-1854.93	75.06	436.22	-3599.19	68.97	1343.69	0.00	0.00	0.00	-3514.82	-63.24	1721.31	-3532.89	45.30	1759.22	-3789.99	289.08	1721.73	-3616.64	310.24	1694.22	489.67	-278.15	79.82	1086.28	-291.19	78.10	500.28
2.35000	-2740.87	182.28	3.43	-3498.46	157.60	71.97	-3779.23	311.05	62.48	-3691.80	307.38	104.28	-3537.53	-52.30	-2.26	-3522.00	-36.20	18.67	-1849.75	81.97	394.64	-1854.93	75.06	436.22	-3579.70	66.49	1343.30	0.00	0.00	0.00	-3513.02	-63.08	1721.84	-3519.75	44.27	1760.01	-3785.06	287.84	1722.14	-3611.63	310.86	1693.83	489.48	-278.41	79.79	1086.02	-291.34	77.99	500.75
2.36000	-2740.87	182.28	3.43	-3534.70	156.33	64.07	-3781.28	306.43	68.30	-3681.97	304.11	111.90	-3537.53	-52.30	-2.26	-3522.00	-36.20	18.67	-1849.75	81.97	394.64	-1854.93	75.06	436.22	-3583.88	65.47	1343.27	0.00	0.00	0.00	-3490.08	-65.75	1722.22	-3513.11	40.33	1761.27	-3780.09	286.60	1722.56	-3606.60	311.48	1693.43	489.33	-278.48	79.65	1086.47	-291.50	77.98	500.18
2.37000	-2740.87	182.28	3.43	-3664.18	157.59	39.72	-3771.35	303.81	77.01	-3709.66	300.30	114.73	-3537.53	-52.30	-2.26	-3522.00	-36.20	18.67	-1849.75	81.97	394.64	-1854.93	75.06	436.22	-3585.39	62.45	1343.50	0.00	0.00	0.00	-3507.94	-67.23	1723.80	-3525.22	38.98	1762.10	-3775.09	285.34	1722.98	-3601.54	312.10	1693.03	489.64	-278.35	79.82	1086.39	-291.32	78.02	500.10
2.38000	-2740.87	182.28	3.43	-3662.92	156.85	36.94	-3754.06	300.24	86.54	-3676.32	296.57	124.80	-3537.53	-52.30	-2.26	-3522.00	-36.20	18.67	-1849.75	81.97	394.64	-1854.93	75.06	436.22	-3568.48	60.75	1343.23	0.00	0.00	0.00	-3522.57	-72.03	1725.47	-3513.66	35.96	1762.51	-3770.05	284.08	1723.39	-3596.46	312.73	1692.63	489.53	-278.43	79.69	1085.98	-291.81	77.67	499.94
2.39000	-2740.87	182.28	3.43	-3657.28	159.88	37.09	-3761.09	295.70	90.71	-3677.53	292.20	130.60	-3537.53	-52.30	-2.26	-3522.00	-36.20	18.67	-1849.75	81.97	394.64	-1854.93	75.06	436.22	-3574.73	58.87	1343.05	0.00	0.00	0.00	-3523.73	-74.03	1728.18	-3532.32	33.10	1768.20	-3764.96	282.81	1723.81	-3591.36	313.36	1692.22	490.55	-278.44	79.89	1086.46	-291.45	77.84	499.83
2.40000	-2740.87	182.28	3.43	-3650.98	159.53	37.67	-3776.96	289.91	94.61	-3695.19	287.95	133.12	-3537.53	-52.30	-2.26	-3522.00	-36.20	18.67	-1849.75	81.97	394.64	-1854.93	75.06	436.22	-3572.96	58.03	1343.51	0.00	0.00	0.00	-3416.77	-72.39	1721.29	-3485.35	34.50	1764.25	-3759.84	281.53	1724.22	-3586.23	313.98	1691.82	489.50	-278.63	79.52	1086.69	-291.37	78.19	499.65
2.41000	-2740.87	182.28	3.43	-3630.60	157.72	40.44	-3741.95	283.02	105.61	-3650.64	281.09	141.38	-3537.53	-52.30	-2.26	-3522.00	-36.20	18.67	-1849.75	81.97	394.64	-1854.93	75.06	436.22	-3560.75	57.32	1343.54	0.00	0.00	0.00	-3484.40	-74.77	1726.99	-3484.90	33.88	1763.53	-3754.68	280.24	1724.63	-3581.08	314.61	1691.41	490.17	-278.40	79.81	1086.87	-291.58	78.15	499.81
2.42000	-2740.87	182.28	3.43	-3637.74	158.71	38.11	-3767.00	278.90	106.21	-3633.58	273.38	148.33	-3537.53	-52.30	-2.26	-3522.00	-36.20	18.67	-1849.75	81.97	394.64	-1854.93	75.06	436.22	-3551.28	55.85	1343.37	0.00	0.00	0.00	-3450.97	-73.65	1726.66	-3483.56	33.03	1764.59	-3749.49	278.94	1725.05	-3575.91	315.24	1691.00	489.88	-278.23	79.86	1086.68	-291.68	78.08	499.62
2.43000	-2740.87	182.28	3.43	-3618.06	159.03	37.46	-3741.28	269.91	114.08	-3622.55	267.84	155.34	-3537.53	-52.30	-2.26	-3522.00	-36.20	18.67	-1849.75	81.97	394.64	-1854.93	75.06	436.22	-3563.33	54.11	1343.99	0.00	0.00	0.00	-3464.83	-75.82	1729.33	-3452.73	32.54	1767.53	-3744.25	277.64	1725.46	-3570.71	315.88	1690.59	488.90	-278.34	79.59	1086.59	-291.73	77.99	499.99
2.44000	-2740.87	182.28	3.43	-3601.30	159.93	39.53	-3735.65	263.92	120.95	-3611.67	262.39	162.33	-3537.53	-52.30	-2.26	-3522.00	-36.20	18.67	-1849.75	81.97	394.64	-1854.93	75.06	436.22	-3533.33	53.03	1343.67	0.00	0.00	0.00	-3428.03	-75.94	1729.90	-3454.99	31.04	1767.25	-3738.98	276.32	1725.87	-3565.49	316.51	1690.17	489.58	-278.30	79.75	1086.72	-291.52	78.13	499.74
2.45000	-2740.87	182.28	3.43	-3620.98	159.61	29.68	-3730.09	258.04	127.85	-3600.92	257.04	169.31	-3537.53	-52.30	-2.26	-3522.00	-36.20	18.67	-1849.75	81.97	394.64	-1854.93	75.06	436.22	-3546.42	52.04	1344.48	0.00	0.00	0.00	-3446.40	-75.80	1731.84	-3503.64	31.05	1770.26	-3733.67	275.00	1726.28	-3560.24	317.14	1689.76	489.99	-278.09	79.93	1086.49	-291.71	77.96	500.26
2.46000	-2740.87	182.28	3.43	-3583.44	158.94	32.34	-3724.60	252.27	134.77	-3590.32	251.80	176.27	-3537.53	-52.30	-2.26	-3522.00	-36.20	18.67	-1849.75	81.97	394.64	-1854.93	75.06	436.22	-3557.56	50.83	1344.90	0.00	0.00	0.00	-3455.98	-75.93	1733.45	-3461.09	30.46	1767.92	-3728.33	273.67	1726.68	-3554.98	317.77	1689.34	489.03	-278.37	79.61	1086.24	-291.55	77.95	500.34
2.47000	-2740.87	182.28	3.43	-3558.88	159.64	31.39	-3719.18	246.60	141.72	-3579.86	246.65	183.23	-3537.53	-52.30	-2.26	-3522.00	-36.20	18.67	-1849.75	81.97	394.64	-1854.93	75.06	436.22	-3533.14	50.63	1344.24	0.00	0.00	0.00	-3456.39	-77.78	1735.53	-3488.90	30.65	1770.92	-3722.94	272.34	1727.09	-3549.69	318.41	1688.92	489.76	-278.23	79.77	1086.09	-291.50	77.79	500.75
2.48000	-2740.87	182.28	3.43	-3549.01	159.79	29.20	-3713.83	241.04	148.69	-3569.53	241.60	190.16	-3537.53	-52.30	-2.26	-3522.00	-36.20	18.67	-1849.75	81.97	394.64	-1854.93	75.06	436.22	-3536.15	49.45	1343.91	0.00	0.00	0.00	-3429.44	-77.58	1736.22	-3457.80	30.58	1770.22	-3717.52	270.99	1727.50	-3544.37	319.04	1688.51	489.47	-278.25	79.65	1086.42	-291.37	77.96	500.44
2.49000	-2740.87	182.28	3.43	-3523.52	159.86	29.54	-3708.55	235.58	155.69	-3559.34	236.65	197.09	-3537.53	-52.30	-2.26	-3522.00	-36.20	18.67	-1849.75	81.97	394.64	-1854.93	75.06	436.22	-3529.00	48.92	1343.96	0.00	0.00	0.00	-3387.98	-75.16	1734.08	-3462.86	31.70	1770.85	-3712.07	269.64	1727.90	-3539.03	319.67	1688.09	489.12	-278.21	79.66	1086.04	-291.38	77.87	500.21
2.50000	-2740.87	182.28	3.43	-3487.81	158.14	31.62	-3703.33	230.23	162.71	-3549.29	231.80	204.00	-3537.53	-52.30	-2.26	-3522.00	-36.20	18.67	-1849.75	81.97	394.64	-1854.93	75.06	436.22	-3520.33	48.66	1343.66	0.00	0.00	0.00	-3438.46	-76.33	1737.24	-3496.82	33.57	1773.31	-3706.57	268.28	1728.31	-3533.67	320.31	1687.66	489.30	-278.58	79.70	1086.52	-291.64	78.04	499.68
2.51000	-2740.87	182.28	3.43	-3462.22	157.73	31.92	-3698.18	224.99	169.76	-3539.37	227.04	210.90	-3537.53	-52.30	-2.26	-3522.00	-36.20	18.67	-1849.75	81.97	394.64	-1854.93	75.06	436.22	-3510.46	48.22	1343.12	0.00	0.00	0.00	-3464.22	-76.94	1739.38	-3430.63	34.00	1769.96	-3701.04	266.91	1728.71	-3528.29	320.94	1687.24	488.90	-278.60	79.61	1086.64	-291.49	78.07	500.26
2.52000	-2740.87	182.28	3.43	-3448.70	155.00	29.56	-3693.09	219.84	176.83	-3529.58	222.37	217.78	-3537.53	-52.30	-2.26	-3522.00	-36.20	18.67	-1849.75	81.97	394.64	-1854.93	75.06	436.22	-3502.23	48.13	1342.97	0.00	0.00	0.00	-3441.23	-76.49	1740.15	-3470.47	34.76	1772.95	-3695.47	265.54	1729.11	-3522.88	321.57	1686.82	488.90	-278.66	79.54	1086.45	-291.61	77.99	500.22
2.53000	-2740.87	182.28	3.43	-3407.18	154.51	33.50	-3688.06	214.80	183.92	-3519.93	217.80	224.65	-3537.53	-52.30	-2.26	-3522.00	-36.20	18.67	-1849.75	81.97	394.64	-1854.93	75.06	436.22	-3503.05	46.88	1342.43	0.00	0.00	0.00	-3448.79	-74.89	1740.72	-3452.08	34.77	1774.20	-3689.87	264.16	1729.51	-3517.45	322.20	1686.39	489.36	-278.59	79.67	1087.13	-291.43	78.23	500.41
2.54000	-2740.87	182.28	3.43	-3405.23	152.89	31.21	-3683.10	209.86	191.03	-3510.40	213.33	231.50	-3537.53	-52.30	-2.26	-3522.00	-36.20	18.67	-1849.75	81.97	394.64	-1854.93	75.06	436.22	-3504.19	44.96	1341.54	0.00	0.00	0.00	-3443.94	-73.79	1741.72	-3440.89	35.27	1771.85	-3684.23	262.77	1729.91	-3511.99	322.83	1685.97	489.19	-278.26	79.56	1087.47	-291.62	78.21	499.72
2.55000	-2740.87	182.28	3.43	-3333.94	149.78	39.93	-3678.20	205.03	198.17	-3501.00	208.95	238.34	-3537.53	-52.30	-2.26	-3522.00	-36.20	18.67	-1849.75	81.97	394.64	-1854.93	75.06	436.22	-3489.53	45.39	1340.80	0.00	0.00	0.00	-3381.65	-71.90	1739.86	-3441.67	36.10	1774.08	-3678.55	261.37	1730.31	-3506.51	323.46	1685.54	489.61	-278.40	79.75	1086.46	-291.66	77.93	500.14
2.56000	-2740.87	182.28	3.43	-3354.25	146.95	35.73	-3673.36	200.29	205.32	-3491.73	204.66	245.16	-3537.53	-52.30	-2.26	-3522.00	-36.20	18.67	-1849.75	81.97	394.64	-1854.93	75.06	436.22	-3477.85	44.61	1339.70	0.00	0.00	0.00	-3413.56	-72.02	1741.10	-3412.43	38.20	1770.86	-3672.84	259.97	1730.71	-3501.01	324.09	1685.11	489.71	-278.38	79.87	1086.56	-291.83	78.13	500.61
2.57000	-2740.87	182.28	3.43	-3294.69	144.56	43.21	-3668.57	195.65	212.49	-3482.59	200.46	251.96	-3537.53	-52.30	-2.26	-3522.00	-36.20	18.67	-1849.75	81.97	394.64	-1854.93	75.06	436.22	-3468.53	44.46	1338.40	0.00	0.00	0.00	-3372.92	-67.64	1740.00	-3413.45	38.74	1770.18	-3667.09	258.56	1731.10	-3495.48	324.72	1684.69	489.15	-277.77	79.84	1085.90	-291.79	77.87	500.55
2.58000	-2740.87	182.28	3.43	-3270.39	141.94	45.54	-3663.85	191.11	219.68	-3473.57	196.36	258.74	-3537.53	-52.30	-2.26	-3522.00	-36.20	18.67	-1849.75	81.97	394.64	-1854.93	75.06	436.22	-3476.27	44.00	1337.97	0.00	0.00	0.00	-3382.58	-67.62	1741.61	-3403.56	43.05	1771.01	-3661.31	257.15	1731.50	-3489.93	325.35	1684.26	489.13	-278.20	79.68	1086.33	-291.63	78.01	500.25
2.59000	-2740.87	182.28	3.43	-3285.08	139.58	43.12	-3659.18	186.67	226.88	-3464.67	192.34	265.51	-3537.53	-52.30	-2.26	-3522.00	-36.20	18.67	-1849.75	81.97	394.64	-1854.93	75.06	436.22	-3460.29	43.40	1336.44	0.00	0.00	0.00	-3354.15	-65.08	1740.56	-3414.00	43.56	1771.07	-3655.48	255.73	1731.89	-3484.35	325.97	1683.83	489.77	-278.60	79.80	1086.50	-291.57	77.88	500.12
2.60000	-2740.87	182.28	3.43	-3246.23	137.97	47.24	-3654.57	182.33	234.10	-3455.90	188.42	272.26	-3537.53	-52.30	-2.26	-3522.00	-36.20	18.67	-1849.75	81.97	394.64	-1854.93	75.06	436.22	-3455.64	43.13	1334.55	0.00	0.00	0.00	-3369.31	-65.58	1740.27	-3414.99	45.55	1769.41	-3649.63	254.30	1732.28	-3478.75	326.60	1683.40	489.73	-278.64	79.82	1086.42	-291.70	77.90	500.72
2.61000	-2740.87	182.28	3.43	-3220.99	135.72	49.24	-3650.02	178.08	241.34	-3447.25	184.59	279.00	-3537.53	-52.30	-2.26	-3522.00	-36.20	18.67	-1849.75	81.97	394.64	-1854.93	75.06	436.22	-3444.79	43.15	1334.27	0.00	0.00	0.00	-3362.47	-65.34	1741.52	-3379.09	46.63	1768.15	-3643.74	252.86	1732.68	-3473.13	327.22	1682.97	490.16	-278.46	79.89	1086.62	-291.93	77.90	500.33
2.62000	-2740.87	182.28	3.43	-3196.72	133.82	50.94	-3645.52	173.93	248.60	-3438.71	180.84	285.71	-3537.53	-52.30	-2.26	-3522.00	-36.20	18.67	-1849.75	81.97	394.64	-1854.93	75.06	436.22	-3443.69	42.25	1332.12	0.00	0.00	0.00	-3334.45	-62.48	1739.59	-3398.92	49.25	1768.88	-3637.81	251.42	1733.07	-3467.48	327.84	1682.54	490.39	-278.34	80.16	1086.64	-291.68	78.02	500.88
2.63000	-2740.87	182.28	3.43	-3173.41	132.25	52.37	-3641.07	169.87	255.86	-3430.29	177.18	292.41	-3537.53	-52.30	-2.26	-3522.00	-36.20	18.67	-1849.75	81.97	394.64	-1854.93	75.06	436.22	-3443.32	42.21	1330.34	0.00	0.00	0.00	-3321.50	-61.34	1738.68	-3392.97	50.29	1766.27	-3631.85	249.97	1733.45	-3461.81	328.46	1682.11	489.74	-278.41	79.80	1086.94	-291.82	78.14	500.49
2.64000	-2740.87	182.28	3.43	-3151.05	131.00	53.54	-3636.67	165.91	263.14	-3421.99	173.61	299.09	-3537.53	-52.30	-2.26	-3522.00	-36.20	18.67	-1849.75	81.97	394.64	-1854.93	75.06	436.22	-3428.58	42.69	1328.84	0.00	0.00	0.00	-3343.95	-58.74	1739.92	-3373.59	52.33	1764.83	-3625.85	248.52	1733.84	-3456.11	329.07	1681.68	489.49	-278.43	79.66	1086.72	-291.47	78.09	500.63
2.65000	-2740.87	182.28	3.43	-3129.62	130.05	54.46	-3632.33	162.04	270.44	-3413.81	170.13	305.74	-3537.53	-52.30	-2.26	-3522.00	-36.20	18.67	-1849.75	81.97	394.64	-1854.93	75.06	436.22	-3437.89	42.94	1326.25	0.00	0.00	0.00	-3345.21	-58.33	1739.63	-3378.05	52.52	1764.91	-3619.82	247.06	1734.23	-3450.40	329.68	1681.25	489.20	-278.26	79.58	1086.59	-291.67	78.06	500.56
2.66000	-2740.87	182.28	3.43	-3109.10	129.38	55.14	-3628.03	158.27	277.74	-3405.74	166.73	312.38	-3537.53	-52.30	-2.26	-3522.00	-36.20	18.67	-1849.75	81.97	394.64	-1854.93	75.06	436.22	-3411.05	43.00	1324.41	0.00	0.00	0.00	-3342.37	-53.96	1738.75	-3392.36	55.08	1764.84	-3613.75	245.60	1734.61	-3444.65	330.29	1680.82	489.58	-278.47	79.62	1086.63	-291.51	78.27	500.43
2.67000	-2740.87	182.28	3.43	-3089.47	128.98	55.60	-3623.79	154.59	285.06	-3397.78	163.42	319.00	-3537.53	-52.30	-2.26	-3522.00	-36.20	18.67	-1849.75	81.97	394.64	-1854.93	75.06	436.22	-3413.98	42.69	1322.74	0.00	0.00	0.00	-3337.98	-54.11	1737.29	-3352.71	56.83	1760.75	-3607.65	244.13	1734.99	-3438.88	330.90	1680.39	489.69	-278.83	79.64	1086.79	-291.24	78.25	500.41
2.68000	-2740.87	182.28	3.43	-3070.72	128.84	55.85	-3619.59	151.00	292.39	-3389.93	160.19	325.60	-3537.53	-52.30	-2.26	-3522.00	-36.20	18.67	-1849.75	81.97	394.64	-1854.93	75.06	436.22	-3401.26	44.52	1320.96	0.00	0.00	0.00	-3318.16	-53.63	1735.16	-3310.62	59.63	1757.02	-3601.52	242.65	1735.37	-3433.09	331.51	1679.96	489.09	-278.67	79.55	1086.51	-291.71	77.99	500.45
2.69000	-2740.87	182.28	3.43	-3052.84	128.94	55.90	-3615.44	147.50	299.72	-3382.20	157.04	332.18	-3537.53	-52.30	-2.26	-3522.00	-36.20	18.67	-1849.75	81.97	394.64	-1854.93	75.06	436.22	-3394.68	44.44	1319.64	0.00	0.00	0.00	-3307.63	-50.43	1733.42	-3322.30	61.66	1756.70	-3595.34	241.17	1735.75	-3427.28	332.11	1679.53	488.92	-278.17	79.58	1086.18	-291.74	78.01	500.44
2.70000	-2740.87	182.28	3.43	-3035.79	129.25	55.76	-3611.34	144.09	307.07	-3374.57	153.98	338.73	-3537.53	-52.30	-2.26	-3522.00	-36.20	18.67	-1849.75	81.97	394.64	-1854.93	75.06	436.22	-3390.51	44.29	1318.30	0.00	0.00	0.00	-3313.67	-48.33	1734.25	-3359.37	62.96	1757.83	-3589.14	239.68	1736.13	-3421.44	332.71	1679.11	488.48	-278.44	79.43	1086.88	-291.65	78.25	500.64
2.71000	-2740.87	182.28	3.43	-3019.57	129.78	55.45	-3607.28	140.77	314.42	-3367.05	151.01	345.27	-3537.53	-52.30	-2.26	-3522.00	-36.20	18.67	-1849.75	81.97	394.64	-1854.93	75.06	436.22	-3376.23	45.05	1316.47	0.00	0.00	0.00	-3295.76	-46.33	1731.84	-3337.30	65.37	1755.07	-3582.90	238.19	1736.51	-3415.57	333.30	1678.68	489.35	-278.57	79.70	1086.64	-291.40	78.08	501.06
2.72000	-2740.87	182.28	3.43	-3004.17	130.49	54.98	-3603.27	137.54	321.78	-3359.63	148.11	351.78	-3537.53	-52.30	-2.26	-3522.00	-36.20	18.67	-1849.75	81.97	394.64	-1854.93	75.06	436.22	-3370.16	45.85	1314.61	0.00	0.00	0.00	-3297.77	-45.59	1730.84	-3278.54	67.21	1750.63	-3576.63	236.69	1736.88	-3409.68	333.90	1678.25	489.95	-278.17	79.87	1086.64	-291.39	78.09	500.38
2.73000	-2740.87	182.28	3.43	-2989.55	131.38	54.37	-3599.30	134.39	329.15	-3352.32	145.30	358.27	-3537.53	-52.30	-2.26	-3522.00	-36.20	18.67	-1849.75	81.97	394.64	-1854.93	75.06	436.22	-3365.22	46.43	1312.39	0.00	0.00	0.00	-3316.25	-43.99	1731.66	-3296.14	69.85	1749.67	-3570.32	235.19	1737.26	-3403.77	334.49	1677.82	489.99	-278.57	79.82	1086.45	-291.58	78.02	500.37
2.74000	-2740.87	182.28	3.43	-2975.71	132.43	53.61	-3595.37	131.34	336.52	-3345.11	142.56	364.74	-3537.53	-52.30	-2.26	-3522.00	-36.20	18.67	-1849.75	81.97	394.64	-1854.93	75.06	436.22	-3360.64	47.56	1310.72	0.00	0.00	0.00	-3260.64	-39.35	1726.75	-3290.48	72.70	1749.32	-3563.98	233.68	1737.63	-3397.83	335.07	1677.39	490.04	-278.59	79.98	1086.53	-291.44	78.01	499.73
2.75000	-2740.87	182.28	3.43	-2962.63	133.63	52.74	-3591.49	128.37	343.90	-3338.01	139.91	371.18	-3537.53	-52.30	-2.26	-3522.00	-36.20	18.67	-1849.75	81.97	394.64	-1854.93	75.06	436.22	-3342.88	49.10	1309.30	0.00	0.00	0.00	-3255.51	-36.79	1725.51	-3301.61	75.26	1749.90	-3557.61	232.17	1738.00	-3391.87	335.65	1676.97	490.11	-278.54	79.98	1086.97	-291.51	78.00	500.06
2.76000	-2740.87	182.28	3.43	-2950.30	134.95	51.76	-3587.64	125.49	351.28	-3331.00	137.33	377.61	-3537.53	-52.30	-2.26	-3522.00	-36.20	18.67	-1849.75	81.97	394.64	-1854.93	75.06	436.22	-3345.32	49.17	1308.28	0.00	0.00	0.00	-3258.07	-35.29	1724.74	-3278.12	76.70	1744.81	-3551.20	230.66	1738.37	-3385.88	336.23	1676.54	489.90	-278.42	79.82	1086.40	-291.60	77.87	499.92
2.77000	-2740.87	182.28	3.43	-2938.68	136.39	50.68	-3583.84	122.69	358.67	-3324.10	134.84	384.01	-3537.53	-52.30	-2.26	-3522.00	-36.20	18.67	-1849.75	81.97	394.64	-1854.93	75.06	436.22	-3336.96	50.41	1307.09	0.00	0.00	0.00	-3243.71	-32.59	1721.47	-3243.49	79.64	1742.16	-3544.76	229.13	1738.74	-3379.87	336.80	1676.12	490.00	-278.39	79.64	1086.49	-291.34	78.12	499.22
2.78000	-2740.87	182.28	3.43	-2927.78	137.92	49.51	-3580.07	119.98	366.06	-3317.29	132.42	390.38	-3537.53	-52.30	-2.26	-3522.00	-36.20	18.67	-1849.75	81.97	394.64	-1854.93	75.06	436.22	-3332.07	52.14	1306.42	0.00	0.00	0.00	-3242.16	-28.91	1721.03	-3277.10	80.15	1742.45	-3538.28	227.61	1739.10	-3373.84	337.37	1675.69	489.91	-278.50	79.77	1086.68	-291.54	78.05	499.27
2.79000	-2740.87	182.28	3.43	-2917.57	139.54	48.28	-3576.34	117.35	373.45	-3310.58	130.08	396.73	-3537.53	-52.30	-2.26	-3522.00	-36.20	18.67	-1849.75	81.97	394.64	-1854.93	75.06	436.22	-3319.44	52.51	1305.62	0.00	0.00	0.00	-3232.18	-25.11	1720.69	-3226.94	86.41	1736.80	-3531.77	226.08	1739.47	-3367.78	337.94	1675.27	490.03	-278.25	79.87	1086.23	-291.52	77.94	499.95
2.80000	-2740.87	182.28	3.43	-2908.03	141.22	46.98	-3572.64	114.80	380.84	-3303.96	127.81	403.06	-3537.53	-52.30	-2.26	-3522.00	-36.20	18.67	-1849.75	81.97	394.64	-1854.93	75.06	436.22	-3310.79	54.40	1305.54	0.00	0.00	0.00	-3192.06	-22.41	1717.12	-3219.02	89.24	1735.40	-3525.23	224.54	1739.83	-3361.69	338.50	1674.85	489.49	-278.46	79.77	1086.25	-291.35	78.08	500.03
2.81000	-2740.87	182.28	3.43	-2899.15	142.95	45.64	-3568.98	112.34	388.23	-3297.44	125.63	409.36	-3537.53	-52.30	-2.26	-3522.00	-36.20	18.67	-1849.75	81.97	394.64	-1854.93	75.06	436.22	-3298.76	55.77	1305.39	0.00	0.00	0.00	-3176.66	-19.27	1715.34	-3234.31	91.28	1736.94	-3518.66	223.00	1740.19	-3355.58	339.05	1674.43	489.08	-278.30	79.66	1086.39	-291.70	78.03	499.96
2.82000	-2740.87	182.28	3.43	-2890.91	144.71	44.27	-3565.36	109.95	395.62	-3291.01	123.51	415.64	-3537.53	-52.30	-2.26	-3522.00	-36.20	18.67	-1849.75	81.97	394.64	-1854.93	75.06	436.22	-3286.81	57.36	1304.82	0.00	0.00	0.00	-3162.24	-16.18	1713.89	-3255.49	92.83	1738.55	-3512.05	221.46	1740.55	-3349.45	339.61	1674.01	488.21	-278.37	79.40	1086.81	-291.92	77.97	498.97
2.83000	-2740.87	182.28	3.43	-2883.29	146.49	42.87	-3561.77	107.65	403.02	-3284.68	121.48	421.89	-3537.53	-52.30	-2.26	-3522.00	-36.20	18.67	-1849.75	81.97	394.64	-1854.93	75.06	436.22	-3282.08	58.96	1304.58	0.00	0.00	0.00	-3148.75	-13.14	1712.76	-3222.85	97.15	1735.45	-3505.41	219.91	1740.91	-3343.29	340.15	1673.59	489.17	-278.60	79.58	1086.78	-291.63	78.16	499.66
2.84000	-2740.87	182.28	3.43	-2876.28	148.28	41.47	-3558.21	105.43	410.40	-3278.43	119.51	428.11	-3537.53	-52.30	-2.26	-3522.00	-36.20	18.67	-1849.75	81.97	394.64	-1854.93	75.06	436.22	-3267.61	60.79	1304.69	0.00	0.00	0.00	-3136.14	-10.15	1711.92	-3164.51	99.16	1731.00	-3498.74	218.36	1741.26	-3337.11	340.69	1673.17	489.69	-278.32	79.85	1086.18	-291.30	77.99	499.59
2.85000	-2740.87	182.28	3.43	-2869.86	150.05	40.07	-3554.68	103.29	417.79	-3272.27	117.62	434.31	-3537.53	-52.30	-2.26	-3522.00	-36.20	18.67	-1849.75	81.97	394.64	-1854.93	75.06	436.22	-3253.82	62.78	1305.07	0.00	0.00	0.00	-3124.36	-7.22	1711.37	-3215.72	104.04	1732.00	-3492.04	216.81	1741.62	-3330.90	341.23	1672.76	489.59	-277.99	79.80	1086.70	-291.38	78.20	500.38
2.86000	-2740.87	182.28	3.43	-2864.01	151.80	38.70	-3551.19	101.23	425.17	-3266.20	115.80	440.48	-3537.53	-52.30	-2.26	-3522.00	-36.20	18.67	-1849.75	81.97	394.64	-1854.93	75.06	436.22	-3257.56	65.43	1305.54	0.00	0.00	0.00	-3113.37	-4.34	1711.09	-3173.84	108.15	1729.88	-3485.30	215.25	1741.97	-3324.67	341.76	1672.34	489.74	-278.30	79.73	1087.51	-291.50	78.32	500.36
2.87000	-2740.87	182.28	3.43	-2858.72	153.50	37.35	-3547.72	99.24	432.55	-3260.21	114.06	446.63	-3537.53	-52.30	-2.26	-3522.00	-36.20	18.67	-1849.75	81.97	394.64	-1854.93	75.06	436.22	-3243.15	67.97	1305.81	0.00	0.00	0.00	-3103.12	-1.52	1711.07	-3178.80	110.41	1730.64	-3478.53	213.69	1742.32	-3318.41	342.28	1671.93	489.56	-278.71	79.51	1086.46	-291.52	78.01	500.39
2.88000	-2740.87	182.28	3.43	-2853.97	155.14	36.04	-3544.28	97.33	439.93	-3254.31	112.38	452.75	-3537.53	-52.30	-2.26	-3522.00	-36.20	18.67	-1849.75	81.97	394.64	-1854.93	75.06	436.22	-3231.80	70.14	1306.92	0.00	0.00	0.00	-3093.56	1.23	1711.28	-3137.74	111.20	1728.56	-3471.73	212.12	1742.67	-3312.13	342.80	1671.52	489.57	-278.34	79.72	1086.93	-291.44	78.42	500.19
2.89000	-2740.87	182.28	3.43	-2849.74	156.71	34.79	-3540.87	95.50	447.30	-3248.49	110.78	458.84	-3537.53	-52.30	-2.26	-3522.00	-36.20	18.67	-1849.75	81.97	394.64	-1854.93	75.06	436.22	-3211.47	72.50	1307.48	0.00	0.00	0.00	-3084.65	3.93	1711.71	-3123.13	113.23	1728.33	-3464.90	210.55	1743.01	-3305.82	343.31	1671.11	489.51	-278.37	79.90	1087.26	-291.40	78.48	499.93
2.90000	-2740.87	182.28	3.43	-2846.01	158.18	33.61	-3537.48	93.75	454.66	-3242.76	109.24	464.90	-3537.53	-52.30	-2.26	-3522.00	-36.20	18.67	-1849.75	81.97	394.64	-1854.93	75.06	436.22	-3199.11	73.46	1308.77	0.00	0.00	0.00	-3076.33	6.56	1712.35	-3083.75	117.11	1727.54	-3458.03	208.98	1743.36	-3299.49	343.82	1670.71	490.22	-278.24	80.08	1086.68	-291.32	78.25	500.35
2.91000	-2740.87	182.28	3.43	-2842.77	159.55	32.51	-3534.13	92.06	462.01	-3237.10	107.78	470.94	-3537.53	-52.30	-2.26	-3522.00	-36.20	18.67	-1849.75	81.97	394.64	-1854.93	75.06	436.22	-3200.44	75.74	1310.49	0.00	0.00	0.00	-3068.57	9.13	1713.18	-3118.71	123.15	1730.18	-3451.14	207.40	1743.70	-3293.14	344.32	1670.30	489.58	-278.45	79.65	1086.28	-291.43	78.12	499.85
2.92000	-2740.87	182.28	3.43	-2840.01	160.80	31.51	-3530.79	90.46	469.36	-3231.53	106.38	476.94	-3537.53	-52.30	-2.26	-3522.00	-36.20	18.67	-1849.75	81.97	394.64	-1854.93	75.06	436.22	-3173.45	78.22	1312.43	0.00	0.00	0.00	-3061.30	11.62	1714.19	-3144.13	124.85	1732.44	-3444.21	205.82	1744.04	-3286.75	344.82	1669.90	489.24	-278.34	79.65	1087.32	-291.69	78.28	499.91
2.93000	-2740.87	182.28	3.43	-2837.70	161.91	30.61	-3527.48	88.93	476.70	-3226.03	105.05	482.92	-3537.53	-52.30	-2.26	-3522.00	-36.20	18.67	-1849.75	81.97	394.64	-1854.93	75.06	436.22	-3172.25	79.48	1313.77	0.00	0.00	0.00	-3054.49	14.05	1715.35	-3072.16	128.00	1730.52	-3437.25	204.24	1744.38	-3280.35	345.30	1669.50	489.24	-278.28	79.80	1087.06	-291.75	78.16	499.98
2.94000	-2740.87	182.28	3.43	-2835.82	162.86	29.83	-3524.19	87.47	484.03	-3220.61	103.79	488.87	-3537.53	-52.30	-2.26	-3522.00	-36.20	18.67	-1849.75	81.97	394.64	-1854.93	75.06	436.22	-3162.19	81.48	1316.03	0.00	0.00	0.00	-3048.09	16.40	1716.67	-3080.56	130.14	1732.37	-3430.26	202.66	1744.72	-3273.92	345.79	1669.10	490.21	-277.98	79.98	1086.52	-291.33	78.23	499.09
2.95000	-2740.87	182.28	3.43	-2834.37	163.64	29.18	-3520.92	86.08	491.35	-3215.26	102.59	494.78	-3537.53	-52.30	-2.26	-3522.00	-36.20	18.67	-1849.75	81.97	394.64	-1854.93	75.06	436.22	-3160.92	84.58	1318.56	0.00	0.00	0.00	-3042.05	18.68	1718.11	-3072.25	132.92	1732.54	-3423.24	201.07	1745.05	-3267.46	346.26	1668.70	489.58	-278.45	79.74	1086.42	-291.34	78.19	499.71
2.96000	-2740.87	182.28	3.43	-2833.32	164.24	28.68	-3517.68	84.76	498.66	-3209.99	101.47	500.67	-3537.53	-52.30	-2.26	-3522.00	-36.20	18.67	-1849.75	81.97	394.64	-1854.93	75.06	436.22	-3137.01	86.77	1320.25	0.00	0.00	0.00	-3036.33	20.88	1719.67	-3036.91	135.68	1733.16	-3416.18	199.48	1745.39	-3260.98	346.73	1668.31	489.77	-278.64	79.81	1086.91	-291.34	78.22	500.44
2.97000	-2740.87	182.28	3.43	-2832.64	164.64	28.34	-3514.45	83.52	505.95	-3204.79	100.40	506.53	-3537.53	-52.30	-2.26	-3522.00	-36.20	18.67	-1849.75	81.97	394.64	-1854.93	75.06	436.22	-3113.92	88.93	1322.21	0.00	0.00	0.00	-3030.87	23.01	1721.32	-3059.17	137.96	1735.91	-3409.10	197.89	1745.72	-3254.47	347.19	1667.91	489.06	-278.76	79.61	1086.94	-291.68	78.25	500.30
2.98000	-2740.87	182.28	3.43	-2819.00	163.73	30.39	-3511.24	82.35	513.24	-3199.66	99.40	512.35	-3537.53	-52.30	-2.26	-3522.00	-36.20	18.67	-1849.75	81.97	394.64	-1854.93	75.06	436.22	-3109.52	91.37	1324.78	0.00	0.00	0.00	-3025.63	25.05	1723.06	-3045.41	141.44	1735.05	-3401.99	196.29	1746.05	-3247.94	347.64	1667.52	489.00	-278.59	79.53	1087.22	-291.54	78.39	500.06
2.99000	-2740.87	182.28	3.43	-2840.05	165.10	25.04	-3508.05	81.24	520.51	-3194.60	98.47	518.15	-3537.49	-52.30	-2.25	-3522.00	-36.20	18.67	-1849.75	81.97	394.64	-1854.93	75.06	436.22	-3110.58	93.79	1326.06	0.00	0.00	0.00	-3020.56	27.01	1724.87	-3034.83	141.69	1737.07	-3394.84	194.69	1746.37	-3241.39	348.09	1667.14	489.28	-278.24	79.65	1086.77	-291.58	78.25	500.32
3.00000	-2740.87	182.28	3.43	-2827.61	164.47	28.81	-3504.87	80.20	527.76	-3189.62	97.59	523.91	-3495.96	-52.00	2.98	-3522.00	-36.20	18.67	-1849.75	81.97	394.64	-1854.93	75.06	436.22	-3107.91	95.84	1328.00	0.00	0.00	0.00	-3015.61	28.89	1726.72	-2998.50	144.00	1737.19	-3387.66	193.09	1746.70	-3234.80	348.53	1666.75	489.52	-278.29	79.74	1086.75	-291.58	78.13	500.68
3.01000	-2740.87	182.28	3.43	-2837.37	166.08	27.05	-3501.71	79.24	535.00	-3184.69	96.79	529.65	-3496.21	-52.45	-1.03	-3522.00	-36.20	18.67	-1849.75	81.97	394.64	-1854.93	75.06	436.22	-3097.55	98.49	1329.04	0.00	0.00	0.00	-3010.74	30.68	1728.62	-3002.25	148.66	1739.91	-3380.46	191.49	1747.02	-3228.20	348.96	1666.37	489.03	-278.43	79.77	1086.75	-291.33	78.09	500.05
3.02000	-2740.87	182.28	3.43	-2818.65	164.20	29.26	-3498.57	78.33	542.23	-3179.84	96.04	535.35	-3500.17	-52.38	-5.30	-3521.98	-36.20	18.67	-1849.75	81.97	394.64	-1854.93	75.06	436.22	-3084.50	99.83	1331.06	0.00	0.00	0.00	-3005.90	32.38	1730.54	-2997.41	148.72	1742.12	-3373.22	189.89	1747.34	-3221.56	349.39	1665.99	489.94	-278.48	79.93	1086.62	-291.43	78.07	500.24
3.03000	-2740.87	182.28	3.43	-2845.13	167.03	22.23	-3495.44	77.50	549.44	-3175.05	95.35	541.02	-3487.74	-52.66	-5.42	-3506.43	-34.79	17.22	-1849.75	81.97	394.64	-1854.93	75.06	436.22	-3067.40	101.85	1332.15	0.00	0.00	0.00	-3001.04	33.99	1732.46	-2973.24	151.08	1742.13	-3365.96	188.28	1747.66	-3214.91	349.80	1665.61	489.51	-278.51	79.76	1086.29	-291.95	77.89	499.39
3.04000	-2740.87	182.28	3.43	-2831.08	168.71	25.83	-3492.32	76.73	556.63	-3170.32	94.72	546.65	-3472.05	-48.12	-4.05	-3448.79	-30.94	28.63	-1849.75	81.97	394.64	-1854.93	75.06	436.22	-3063.76	103.01	1334.18	0.00	0.00	0.00	-2996.11	35.51	1734.37	-2969.75	153.15	1744.66	-3358.66	186.68	1747.97	-3208.22	350.21	1665.24	489.72	-278.42	79.78	1086.09	-291.85	78.07	499.90
3.05000	-2740.87	182.28	3.43	-2848.14	167.16	23.61	-3489.21	76.03	563.81	-3165.65	94.16	552.25	-3475.37	-41.33	-2.76	-3406.28	-24.53	37.26	-1849.75	81.97	394.64	-1854.93	75.06	436.22	-3056.32	105.34	1335.28	0.00	0.00	0.00	-2991.07	36.94	1736.26	-2932.51	153.15	1745.63	-3351.33	185.07	1748.29	-3201.52	350.61	1664.87	489.34	-278.44	79.74	1086.71	-291.25	78.17	500.29
3.06000	-2740.87	182.28	3.43	-2824.33	167.71	28.14	-3486.12	75.39	570.97	-3161.05	93.65	557.82	-3431.04	-35.04	6.77	-3362.68	-18.08	47.03	-1849.75	81.97	394.64	-1854.93	75.06	436.22	-3039.22	105.48	1337.44	0.00	0.00	0.00	-2985.87	38.27	1738.11	-2944.55	154.84	1749.64	-3343.98	183.45	1748.60	-3194.78	351.00	1664.50	488.89	-278.39	79.51	1086.52	-291.53	78.03	501.09
3.07000	-2740.87	182.28	3.43	-2811.38	166.93	29.94	-3483.03	74.81	578.10	-3156.50	93.20	563.36	-3354.69	-22.81	19.72	-3366.23	-12.59	50.05	-1849.75	81.97	394.64	-1854.93	75.06	436.22	-3020.40	106.81	1339.39	0.00	0.00	0.00	-2980.47	39.50	1739.90	-2919.69	155.98	1748.64	-3336.59	181.84	1748.91	-3188.02	351.38	1664.14	489.27	-278.31	79.70	1086.74	-291.62	78.18	501.15
3.08000	-2740.87	182.28	3.43	-2828.36	167.47	27.10	-3479.95	74.30	585.22	-3152.01	92.81	568.86	-3335.89	-15.66	22.19	-3359.99	-3.93	52.26	-1849.75	81.97	394.64	-1854.93	75.06	436.22	-3016.41	108.67	1341.31	0.00	0.00	0.00	-2974.81	40.63	1741.63	-2943.51	157.54	1752.52	-3329.18	180.23	1749.22	-3181.24	351.76	1663.77	489.67	-278.17	79.94	1086.65	-291.50	78.08	500.02
3.09000	-2740.87	182.28	3.43	-2838.71	166.50	25.41	-3476.88	73.85	592.32	-3147.58	92.48	574.32	-3290.38	-4.40	29.45	-3347.27	2.34	55.40	-1849.75	81.97	394.64	-1854.93	75.06	436.22	-3010.76	108.84	1342.54	0.00	0.00	0.00	-2968.84	41.66	1743.26	-2921.50	159.09	1753.19	-3321.73	178.61	1749.52	-3174.43	352.13	1663.42	489.26	-278.07	79.63	1086.67	-291.84	78.00	499.18
3.10000	-2740.87	182.28	3.43	-2794.58	168.63	32.71	-3473.81	73.46	599.39	-3143.21	92.20	579.75	-3291.91	2.64	29.95	-3314.99	9.98	60.73	-1849.75	81.97	394.64	-1854.93	75.06	436.22	-2989.33	109.85	1344.48	0.00	0.00	0.00	-2962.53	42.58	1744.79	-2894.44	161.45	1753.92	-3314.26	177.00	1749.82	-3167.60	352.48	1663.06	489.50	-278.38	79.50	1086.75	-291.67	78.00	499.94
3.11000	-2740.87	182.28	3.43	-2850.99	167.37	22.38	-3470.76	73.13	606.44	-3138.89	91.98	585.15	-3266.97	10.15	33.22	-3276.78	17.89	65.80	-1849.75	81.97	394.64	-1854.93	75.06	436.22	-2997.88	111.32	1346.74	0.00	0.00	0.00	-2955.82	43.40	1746.21	-2928.04	162.07	1757.87	-3306.76	175.38	1750.12	-3160.74	352.83	1662.71	489.72	-278.38	79.60	1086.66	-291.95	77.98	499.58
3.12000	-2740.87	182.28	3.43	-2822.52	167.39	28.61	-3467.70	72.86	613.47	-3134.62	91.81	590.51	-3251.75	17.22	34.80	-3249.54	23.91	68.87	-1849.75	81.97	394.64	-1854.93	75.06	436.22	-2981.67	112.36	1348.25	0.00	0.00	0.00	-2948.66	44.11	1747.49	-2903.88	162.22	1759.29	-3299.22	173.76	1750.42	-3153.85	353.17	1662.36	489.27	-278.38	79.66	1087.02	-291.79	78.09	500.44
3.13000	-2740.87	182.28	3.43	-2850.45	168.51	22.13	-3464.65	72.65	620.48	-3130.40	91.70	595.83	-3232.33	23.43	34.95	-3240.43	28.05	67.80	-1849.75	81.97	394.64	-1854.93	75.06	436.22	-2973.86	113.42	1350.28	0.00	0.00	0.00	-2941.02	44.71	1748.62	-2889.45	162.37	1759.93	-3291.66	172.14	1750.72	-3146.94	353.50	1662.02	489.43	-278.30	79.69	1086.20	-291.65	77.83	500.33
3.14000	-2740.87	182.28	3.43	-2801.56	168.11	32.62	-3461.60	72.50	627.46	-3126.23	91.64	601.12	-3178.60	29.65	41.74	-3200.88	34.21	71.87	-1849.75	81.97	394.64	-1854.93	75.06	436.22	-2961.61	114.81	1351.42	0.00	0.00	0.00	-2932.83	45.19	1749.59	-2883.53	161.79	1761.12	-3284.07	170.52	1751.01	-3140.00	353.82	1661.68	490.42	-278.46	80.00	1086.29	-291.92	77.77	499.51
3.15000	-2740.87	182.28	3.43	-2830.03	168.52	26.82	-3458.56	72.41	634.41	-3122.11	91.64	606.37	-3183.79	31.72	36.43	-3162.79	37.35	74.04	-1849.75	81.97	394.64	-1854.93	75.06	436.22	-2956.17	116.73	1352.83	0.00	0.00	0.00	-2924.06	45.56	1750.38	-2892.04	161.91	1764.41	-3276.45	168.90	1751.30	-3133.04	354.13	1661.34	489.67	-278.81	79.58	1086.45	-291.72	77.99	500.62
3.16000	-2740.87	182.28	3.43	-2801.64	167.34	31.56	-3455.51	72.37	641.34	-3118.04	91.69	611.59	-3130.33	36.24	40.95	-3135.51	40.55	73.50	-1849.75	81.97	394.64	-1854.93	75.06	436.22	-2953.53	117.74	1353.74	0.00	0.00	0.00	-2914.65	45.82	1750.97	-2906.40	161.93	1767.34	-3268.81	167.28	1751.59	-3126.05	354.43	1661.00	489.30	-278.58	79.61	1085.97	-291.60	77.77	500.38
3.17000	-2740.87	182.28	3.43	-2814.87	166.50	30.02	-3452.47	72.39	648.24	-3114.01	91.79	616.77	-3111.99	38.85	39.32	-3103.46	42.87	74.28	-1849.75	81.97	394.64	-1854.93	75.06	436.22	-2934.85	119.19	1354.91	0.00	0.00	0.00	-2904.56	45.96	1751.35	-2851.91	161.30	1766.26	-3261.13	165.65	1751.88	-3119.04	354.72	1660.67	488.91	-278.58	79.58	1086.61	-291.47	78.11	499.31
3.18000	-2740.87	182.28	3.43	-2827.22	168.98	28.66	-3449.42	72.47	655.12	-3110.03	91.94	621.91	-3050.01	40.48	44.92	-3073.09	43.47	73.72	-1849.75	81.97	394.64	-1854.93	75.06	436.22	-2913.02	120.74	1355.39	0.00	0.00	0.00	-2893.75	45.98	1751.51	-2836.75	162.71	1766.64	-3253.43	164.03	1752.16	-3112.00	355.00	1660.35	489.88	-278.44	79.79	1086.41	-291.58	78.11	499.26
3.19000	-2740.87	182.28	3.43	-2835.17	168.39	26.68	-3446.37	72.60	661.96	-3106.10	92.14	627.01	-3028.33	40.55	42.97	-3059.00	43.88	70.01	-1849.75	81.97	394.64	-1854.93	75.06	436.22	-2929.00	121.57	1355.56	0.00	0.00	0.00	-2882.16	45.87	1751.42	-2859.54	162.65	1768.12	-3245.70	162.41	1752.44	-3104.93	355.27	1660.03	489.43	-278.30	79.71	1086.43	-291.47	78.11	500.49
3.20000	-2740.87	182.28	3.43	-2802.14	166.67	32.17	-3443.32	72.79	668.78	-3102.20	92.39	632.07	-2996.35	41.56	43.75	-2986.64	44.85	74.51	-1849.75	81.97	394.64	-1854.93	75.06	436.22	-2908.14	122.88	1356.46	0.00	0.00	0.00	-2869.74	45.65	1751.08	-2876.66	160.13	1769.77	-3237.94	160.78	1752.72	-3097.84	355.53	1659.71	488.81	-278.54	79.35	1087.02	-291.44	78.20	500.52
3.21000	-2740.87	182.28	3.43	-2855.84	167.71	23.01	-3440.26	73.03	675.56	-3098.35	92.69	637.10	-2995.14	42.03	38.24	-2968.75	44.68	71.52	-1849.75	81.97	394.64	-1854.93	75.06	436.22	-2897.17	123.90	1356.91	0.00	0.00	0.00	-2856.44	45.29	1750.47	-2827.59	161.31	1767.69	-3230.15	159.16	1753.00	-3090.72	355.78	1659.39	488.60	-278.54	79.34	1086.63	-291.66	78.03	500.36
3.22000	-2740.87	182.28	3.43	-2819.19	169.41	31.09	-3437.20	73.32	682.32	-3094.53	93.04	642.08	-2932.92	43.74	41.11	-2946.89	44.43	68.20	-1849.75	81.97	394.64	-1854.93	75.06	436.22	-2890.98	125.00	1356.83	0.00	0.00	0.00	-2830.86	47.19	1749.78	-2827.63	159.26	1770.32	-3222.34	157.54	1753.27	-3083.58	356.02	1659.09	489.47	-278.40	79.56	1085.88	-291.63	77.93	500.08
3.23000	-2740.87	182.28	3.43	-2813.91	167.08	32.30	-3434.13	73.67	689.04	-3090.75	93.44	647.03	-2902.16	43.03	39.67	-2908.50	43.33	67.61	-1849.75	81.97	394.64	-1854.93	75.06	436.22	-2895.26	125.94	1357.47	0.00	0.00	0.00	-2813.79	46.90	1748.78	-2799.58	157.77	1769.88	-3214.49	155.92	1753.54	-3076.41	356.25	1658.78	489.84	-278.11	79.76	1086.44	-291.53	77.94	500.93
3.24000	-2740.87	182.28	3.43	-2818.31	167.50	31.76	-3431.05	74.06	695.73	-3087.01	93.88	651.94	-2880.88	42.24	37.80	-2886.20	42.51	63.35	-1849.75	81.97	394.64	-1854.93	75.06	436.22	-2875.14	126.89	1357.17	0.00	0.00	0.00	-2819.34	44.67	1749.86	-2809.50	159.80	1770.83	-3206.62	154.29	1753.81	-3069.22	356.46	1658.48	489.72	-278.26	79.76	1087.16	-291.77	78.15	501.05
3.25000	-2740.87	182.28	3.43	-2766.68	167.13	42.57	-3427.97	74.51	702.39	-3083.31	94.37	656.81	-2783.77	40.10	45.13	-2835.60	43.53	64.43	-1849.75	81.97	394.64	-1854.93	75.06	436.22	-2869.02	128.01	1356.52	0.00	0.00	0.00	-2793.62	43.99	1747.96	-2795.06	157.25	1769.97	-3198.73	152.67	1754.08	-3062.00	356.67	1658.18	488.93	-278.48	79.44	1086.78	-291.59	78.12	500.46
3.26000	-2740.87	182.28	3.43	-2796.26	165.73	37.24	-3424.88	75.00	709.02	-3079.64	94.90	661.63	-2772.78	37.86	41.22	-2810.87	41.44	60.62	-1849.75	81.97	394.64	-1854.93	75.06	436.22	-2857.97	129.22	1355.87	0.00	0.00	0.00	-2786.17	43.65	1747.27	-2788.96	155.03	1770.88	-3190.80	151.05	1754.34	-3054.75	356.87	1657.89	489.54	-278.29	79.55	1086.58	-291.48	78.13	500.61
3.27000	-2740.87	182.28	3.43	-2818.24	167.61	34.29	-3421.77	75.55	715.61	-3076.00	95.48	666.42	-2758.96	36.62	36.54	-2769.12	40.04	58.78	-1849.75	81.97	394.64	-1854.93	75.06	436.22	-2856.64	129.46	1355.93	0.00	0.00	0.00	-2755.29	44.05	1744.90	-2771.34	155.70	1769.12	-3182.85	149.43	1754.60	-3047.48	357.05	1657.60	489.24	-278.09	79.80	1086.46	-291.61	77.86	500.70
3.28000	-2740.87	182.28	3.43	-2822.64	165.18	35.11	-3418.66	76.15	722.16	-3072.39	96.11	671.16	-2706.30	34.74	39.22	-2761.57	39.57	53.38	-1849.75	81.97	394.64	-1854.93	75.06	436.22	-2847.81	130.81	1355.78	0.00	0.00	0.00	-2794.09	41.60	1746.54	-2777.48	154.95	1770.05	-3174.87	147.81	1754.86	-3040.18	357.22	1657.32	488.88	-278.49	79.65	1086.57	-291.84	77.86	501.00
3.29000	-2740.87	182.28	3.43	-2814.88	166.55	37.10	-3415.53	76.79	728.68	-3068.81	96.78	675.87	-2671.11	33.02	38.72	-2708.03	39.03	54.89	-1849.75	81.97	394.64	-1854.93	75.06	436.22	-2848.91	131.05	1355.08	0.00	0.00	0.00	-2777.62	40.91	1745.24	-2747.30	155.48	1768.81	-3166.87	146.19	1755.11	-3032.85	357.38	1657.04	489.21	-278.24	79.65	1086.22	-291.58	78.03	500.40
3.30000	-2740.87	182.28	3.43	-2822.57	166.34	33.07	-3412.39	77.48	735.16	-3065.27	97.49	680.53	-2626.67	32.09	41.67	-2697.85	37.19	50.51	-1849.75	81.97	394.64	-1854.93	75.06	436.22	-2837.34	131.67	1354.00	0.00	0.00	0.00	-2753.12	39.68	1744.25	-2734.64	153.37	1767.71	-3158.83	144.57	1755.37	-3025.50	357.53	1656.77	489.52	-278.36	79.85	1086.32	-291.45	77.98	500.62
3.31000	-2740.87	182.28	3.43	-2791.51	166.40	35.32	-3409.23	78.21	741.61	-3061.74	98.25	685.15	-2586.98	31.06	43.74	-2650.33	36.04	52.75	-1849.75	81.97	394.64	-1854.93	75.06	436.22	-2826.43	132.19	1353.09	0.00	0.00	0.00	-2753.87	39.40	1742.39	-2717.04	154.12	1765.89	-3150.77	142.95	1755.62	-3018.13	357.67	1656.50	488.92	-278.53	79.56	1086.50	-291.38	78.06	499.39
3.32000	-2740.87	182.28	3.43	-2807.06	168.20	32.79	-3406.06	78.99	748.01	-3058.25	99.04	689.73	-2543.64	28.77	45.42	-2612.61	35.40	53.70	-1849.75	81.97	394.64	-1854.93	75.06	436.22	-2820.86	132.65	1352.01	0.00	0.00	0.00	-2755.98	38.26	1741.88	-2726.79	152.33	1765.47	-3142.69	141.33	1755.86	-3010.72	357.79	1656.24	489.74	-278.42	79.85	1086.33	-291.40	78.17	499.68
3.33000	-2740.87	182.28	3.43	-2841.12	171.68	26.53	-3402.88	79.82	754.38	-3054.78	99.88	694.26	-2527.59	26.88	47.24	-2619.09	35.34	46.17	-1849.75	81.97	394.64	-1854.93	75.06	436.22	-2793.60	132.67	1350.92	0.00	0.00	0.00	-2728.43	37.27	1739.36	-2711.06	150.54	1764.15	-3134.58	139.72	1756.11	-3003.29	357.90	1655.98	489.79	-278.42	79.85	1085.93	-291.71	77.96	500.06
3.34000	-2740.87	182.28	3.43	-2832.67	172.80	28.13	-3399.67	80.69	760.71	-3051.33	100.76	698.75	-2501.71	27.98	46.98	-2584.29	33.90	47.49	-1849.75	81.97	394.64	-1854.93	75.06	436.22	-2802.52	133.31	1349.70	0.00	0.00	0.00	-2715.91	35.57	1736.78	-2714.87	150.58	1764.19	-3126.44	138.10	1756.35	-2995.84	358.00	1655.72	489.18	-278.59	79.53	1086.41	-291.65	78.06	500.06
3.35000	-2740.87	182.28	3.43	-2843.31	171.97	24.54	-3396.45	81.61	766.99	-3047.91	101.67	703.20	-2463.04	28.53	51.94	-2567.01	36.91	46.77	-1849.75	81.97	394.64	-1854.93	75.06	436.22	-2787.69	133.33	1348.42	0.00	0.00	0.00	-2712.27	34.61	1734.88	-2702.17	151.80	1762.29	-3118.27	136.49	1756.59	-2988.36	358.09	1655.48	489.36	-278.35	79.69	1086.46	-291.59	78.05	500.18
3.36000	-2740.87	182.28	3.43	-2817.91	173.32	30.30	-3393.21	82.56	773.24	-3044.50	102.63	707.60	-2428.05	28.15	53.81	-2540.17	36.92	45.40	-1849.75	81.97	394.64	-1854.93	75.06	436.22	-2784.04	133.31	1347.47	0.00	0.00	0.00	-2701.90	34.12	1732.70	-2690.54	149.00	1760.09	-3110.08	134.88	1756.83	-2980.85	358.17	1655.23	489.38	-278.36	79.66	1086.33	-291.58	77.82	500.26
3.37000	-2740.87	182.28	3.43	-2815.19	172.76	30.34	-3389.95	83.56	779.44	-3041.12	103.62	711.96	-2398.26	28.53	55.15	-2514.83	37.43	44.25	-1849.75	81.97	394.64	-1854.93	75.06	436.22	-2781.95	133.46	1346.16	0.00	0.00	0.00	-2686.90	33.56	1731.08	-2681.63	148.55	1759.34	-3101.87	133.27	1757.06	-2973.32	358.23	1655.00	489.12	-278.34	79.58	1086.38	-291.43	78.02	500.07
3.38000	-2740.87	182.28	3.43	-2816.61	175.42	29.02	-3386.67	84.60	785.60	-3037.75	104.66	716.28	-2373.22	29.60	56.02	-2490.97	38.38	43.31	-1849.75	81.97	394.64	-1854.93	75.06	436.22	-2770.84	133.31	1344.41	0.00	0.00	0.00	-2666.07	33.62	1727.56	-2679.16	147.72	1757.64	-3093.63	131.66	1757.29	-2965.76	358.28	1654.76	488.45	-278.54	79.37	1086.16	-291.30	78.05	500.50
3.39000	-2740.87	182.28	3.43	-2797.40	172.79	33.16	-3383.36	85.68	791.71	-3034.40	105.73	720.55	-2352.49	31.24	56.44	-2468.59	39.72	42.54	-1849.75	81.97	394.64	-1854.93	75.06	436.22	-2757.32	132.55	1343.04	0.00	0.00	0.00	-2679.85	30.65	1728.14	-2682.32	144.94	1756.48	-3085.36	130.05	1757.52	-2958.17	358.31	1654.54	488.35	-278.53	79.37	1087.24	-291.61	78.15	500.01
3.40000	-2740.87	182.28	3.43	-2849.44	175.01	22.98	-3380.04	86.80	797.78	-3031.07	106.83	724.78	-2335.62	33.39	56.46	-2447.69	41.38	41.94	-1849.75	81.97	394.64	-1854.93	75.06	436.22	-2736.62	132.21	1341.81	0.00	0.00	0.00	-2659.78	30.48	1724.06	-2671.45	143.89	1752.87	-3077.07	128.44	1757.74	-2950.56	358.34	1654.32	488.48	-278.40	79.42	1086.71	-291.46	78.06	500.31
3.41000	-2740.87	182.28	3.43	-2827.60	174.23	27.74	-3376.68	87.96	803.81	-3027.75	107.97	728.96	-2322.18	35.95	56.11	-2428.25	43.32	41.47	-1849.75	81.97	394.64	-1854.93	75.06	436.22	-2741.97	132.51	1340.10	0.00	0.00	0.00	-2643.97	29.42	1721.48	-2657.45	143.29	1752.48	-3068.75	126.84	1757.96	-2942.92	358.35	1654.10	488.87	-278.50	79.56	1086.41	-291.65	77.95	499.79
3.42000	-2740.87	182.28	3.43	-2827.23	172.25	27.55	-3373.31	89.16	809.79	-3024.44	109.15	733.09	-2311.71	38.82	55.43	-2410.28	45.49	41.11	-1849.75	81.97	394.64	-1854.93	75.06	436.22	-2728.40	132.08	1337.78	0.00	0.00	0.00	-2666.00	27.51	1720.98	-2632.13	142.22	1747.95	-3060.41	125.24	1758.18	-2935.25	358.34	1653.89	489.28	-278.35	79.62	1086.13	-291.99	77.75	500.14
3.43000	-2740.87	182.28	3.43	-2842.07	174.84	24.16	-3369.90	90.40	815.72	-3021.15	110.36	737.18	-2303.79	41.93	54.47	-2393.76	47.83	40.83	-1849.75	81.97	394.64	-1854.93	75.06	436.22	-2713.83	131.42	1336.96	0.00	0.00	0.00	-2611.39	26.12	1715.40	-2630.65	140.36	1747.82	-3052.04	123.64	1758.40	-2927.56	358.32	1653.69	489.98	-278.46	79.71	1086.33	-291.80	77.94	500.94
3.44000	-2740.87	182.28	3.43	-2808.46	172.76	31.50	-3366.47	91.67	821.61	-3017.86	111.60	741.22	-2297.96	45.18	53.26	-2378.69	50.28	40.62	-1849.75	81.97	394.64	-1854.93	75.06	436.22	-2706.43	131.06	1335.18	0.00	0.00	0.00	-2658.94	25.05	1718.57	-2634.66	139.81	1746.48	-3043.64	122.05	1758.61	-2919.84	358.29	1653.49	489.64	-278.35	79.68	1086.90	-291.72	78.11	501.18
3.45000	-2740.87	182.28	3.43	-2805.58	173.23	31.76	-3363.01	92.98	827.45	-3014.58	112.88	745.21	-2293.79	48.48	51.84	-2365.06	52.79	40.45	-1849.75	81.97	394.64	-1854.93	75.06	436.22	-2695.92	130.83	1334.19	0.00	0.00	0.00	-2634.19	23.25	1713.32	-2626.67	137.55	1745.67	-3035.23	120.45	1758.82	-2912.09	358.25	1653.30	490.06	-278.26	79.90	1087.14	-291.48	78.20	499.95
3.46000	-2740.87	182.28	3.43	-2790.89	173.87	35.59	-3359.53	94.33	833.23	-3011.31	114.19	749.16	-2290.83	51.74	50.25	-2352.87	55.32	40.29	-1849.75	81.97	394.64	-1854.93	75.06	436.22	-2695.34	129.84	1333.34	0.00	0.00	0.00	-2620.73	21.24	1711.37	-2609.85	133.97	1743.27	-3026.78	118.86	1759.03	-2904.32	358.19	1653.11	489.71	-277.94	79.91	1087.02	-291.25	78.30	499.39
3.47000	-2740.87	182.28	3.43	-2774.88	172.66	38.56	-3356.01	95.71	838.97	-3008.05	115.53	753.06	-2288.64	54.87	48.53	-2342.10	57.80	40.12	-1849.75	81.97	394.64	-1854.93	75.06	436.22	-2681.64	129.53	1332.03	0.00	0.00	0.00	-2601.13	20.13	1708.95	-2603.66	134.24	1741.39	-3018.32	117.27	1759.23	-2896.52	358.11	1652.93	489.79	-278.28	79.81	1086.50	-291.66	77.94	500.30
3.48000	-2740.87	182.28	3.43	-2797.91	174.17	34.30	-3352.46	97.12	844.66	-3004.79	116.91	756.91	-2286.77	57.79	46.72	-2332.76	60.18	39.93	-1849.75	81.97	394.64	-1854.93	75.06	436.22	-2676.18	128.73	1330.93	0.00	0.00	0.00	-2628.13	17.65	1709.93	-2586.04	131.38	1740.91	-3009.82	115.69	1759.43	-2888.70	358.03	1652.75	490.49	-277.93	80.03	1086.73	-291.48	78.21	500.84
3.49000	-2740.87	182.28	3.43	-2815.65	174.62	32.55	-3348.88	98.57	850.30	-3001.54	118.31	760.71	-2284.79	60.40	44.85	-2324.84	62.41	39.67	-1849.75	81.97	394.64	-1854.93	75.06	436.22	-2674.49	128.02	1330.26	0.00	0.00	0.00	-2628.57	16.72	1710.21	-2593.29	129.67	1741.10	-3001.31	114.10	1759.63	-2880.85	357.92	1652.59	489.51	-278.44	79.76	1086.44	-291.77	78.14	500.27
3.50000	-2740.87	182.28	3.43	-2757.62	173.73	42.45	-3345.26	100.05	855.88	-2998.28	119.74	764.47	-2282.25	62.62	42.97	-2318.33	64.44	39.34	-1849.75	81.97	394.64	-1854.93	75.06	436.22	-2651.01	126.89	1330.06	0.00	0.00	0.00	-2591.30	15.73	1706.70	-2599.15	128.84	1741.38	-2992.77	112.52	1759.82	-2872.97	357.81	1652.42	489.95	-278.28	79.89	1086.68	-291.94	78.09	500.13
3.51000	-2740.87	182.28	3.43	-2756.31	175.73	46.32	-3341.62	101.56	861.41	-2995.03	121.20	768.17	-2278.71	64.35	41.12	-2313.22	66.20	38.90	-1849.75	81.97	394.64	-1854.93	75.06	436.22	-2650.42	126.33	1329.74	0.00	0.00	0.00	-2566.60	12.48	1704.83	-2585.72	127.02	1740.72	-2984.20	110.95	1760.02	-2865.06	357.67	1652.27	489.45	-278.38	79.74	1086.80	-291.27	78.26	500.21
3.52000	-2740.87	182.28	3.43	-2744.84	176.47	50.43	-3337.93	103.11	866.89	-2991.78	122.69	771.83	-2273.72	65.51	39.32	-2309.51	67.65	38.34	-1849.75	81.97	394.64	-1854.93	75.06	436.22	-2640.86	125.51	1329.54	0.00	0.00	0.00	-2561.19	10.57	1705.55	-2565.42	122.66	1741.39	-2975.62	109.37	1760.20	-2857.13	357.53	1652.12	490.01	-278.31	79.81	1085.89	-291.58	77.89	500.11
3.53000	-2740.87	182.28	3.43	-2739.75	176.79	53.40	-3334.21	104.68	872.31	-2988.52	124.21	775.44	-2266.82	66.01	37.64	-2307.19	68.74	37.62	-1849.75	81.97	394.64	-1854.93	75.06	436.22	-2632.80	124.53	1330.42	0.00	0.00	0.00	-2550.82	8.68	1706.09	-2544.15	121.08	1740.47	-2967.00	107.80	1760.39	-2849.17	357.36	1651.98	489.89	-278.20	79.76	1086.14	-291.68	77.92	499.46
3.54000	-2740.87	182.28	3.43	-2739.81	176.76	55.25	-3330.46	106.29	877.68	-2985.26	125.75	778.99	-2222.19	66.68	42.04	-2306.26	69.40	36.73	-1849.75	81.97	394.64	-1854.93	75.06	436.22	-2623.95	123.80	1331.48	0.00	0.00	0.00	-2533.92	7.24	1705.75	-2524.49	119.98	1742.00	-2958.37	106.23	1760.57	-2841.19	357.19	1651.84	489.17	-278.28	79.70	1086.66	-291.21	78.15	499.74
3.55000	-2740.87	182.28	3.43	-2743.74	176.45	56.00	-3326.66	107.92	882.99	-2982.00	127.32	782.50	-2222.27	66.80	36.67	-2306.70	69.59	35.64	-1849.75	81.97	394.64	-1854.93	75.06	436.22	-2604.43	123.06	1332.09	0.00	0.00	0.00	-2523.60	4.77	1705.25	-2540.69	116.67	1743.94	-2949.71	104.67	1760.75	-2833.17	356.99	1651.71	489.91	-278.15	79.95	1086.32	-291.29	78.09	500.20
3.56000	-2740.87	182.28	3.43	-2750.28	175.94	55.66	-3322.83	109.58	888.25	-2978.73	128.92	785.95	-2221.74	66.19	35.01	-2307.56	69.54	33.21	-1849.75	81.97	394.64	-1854.93	75.06	436.22	-2595.20	122.50	1333.40	0.00	0.00	0.00	-2510.64	3.78	1705.56	-2509.86	113.64	1743.80	-2941.02	103.11	1760.93	-2825.13	356.78	1651.59	489.77	-277.98	79.80	1086.93	-291.48	78.22	500.61
3.57000	-2740.87	182.28	3.43	-2758.19	175.29	54.25	-3318.95	111.27	893.45	-2975.46	130.54	789.36	-2234.63	65.33	29.20	-2304.21	70.37	32.21	-1849.75	81.97	394.64	-1854.93	75.06	436.22	-2592.94	122.04	1334.88	0.00	0.00	0.00	-2532.40	-0.15	1707.69	-2503.59	111.63	1745.12	-2932.32	101.55	1761.10	-2817.07	356.56	1651.47	489.04	-278.41	79.70	1086.85	-291.54	78.14	500.51
3.58000	-2740.87	182.28	3.43	-2766.20	174.58	51.78	-3315.04	112.99	898.59	-2972.17	132.19	792.71	-2220.50	67.99	29.36	-2290.47	70.20	34.82	-1849.75	81.97	394.64	-1854.93	75.06	436.22	-2575.18	121.02	1336.90	0.00	0.00	0.00	-2512.05	-0.78	1706.98	-2500.40	109.97	1745.98	-2923.59	100.00	1761.27	-2808.97	356.32	1651.37	488.81	-278.50	79.60	1086.52	-291.42	78.16	500.86
3.59000	-2740.87	182.28	3.43	-2773.05	173.88	48.27	-3311.08	114.73	903.67	-2968.88	133.86	796.01	-2228.88	67.76	27.75	-2313.67	70.76	29.83	-1849.75	81.97	394.64	-1854.93	75.06	436.22	-2573.09	120.77	1338.45	0.00	0.00	0.00	-2495.32	-1.29	1708.15	-2503.95	108.65	1747.39	-2914.84	98.45	1761.43	-2800.85	356.06	1651.26	489.40	-278.20	79.85	1086.46	-291.45	78.18	500.82
3.60000	-2740.87	182.28	3.43	-2777.53	173.25	43.73	-3307.08	116.50	908.69	-2965.57	135.55	799.26	-2236.17	66.60	26.10	-2294.03	68.77	33.01	-1849.75	81.97	394.64	-1854.93	75.06	436.22	-2550.75	120.03	1340.30	0.00	0.00	0.00	-2470.48	-2.57	1706.20	-2476.16	106.58	1747.55	-2906.06	96.91	1761.60	-2792.71	355.79	1651.17	489.77	-278.29	79.73	1086.53	-291.57	78.15	500.76
3.61000	-2740.87	182.28	3.43	-2812.28	172.79	35.36	-3303.04	118.29	913.65	-2962.25	137.26	802.46	-2245.89	65.98	24.06	-2323.02	69.33	27.45	-1849.75	81.97	394.64	-1854.93	75.06	436.22	-2548.70	119.71	1341.30	0.00	0.00	0.00	-2469.66	-4.63	1708.53	-2455.60	104.59	1747.89	-2897.26	95.37	1761.76	-2784.53	355.50	1651.08	488.88	-278.48	79.55	1086.89	-291.25	78.24	500.43
3.62000	-2740.87	182.28	3.43	-2780.49	173.05	33.75	-3298.95	120.11	918.55	-2958.92	139.00	805.60	-2247.18	66.20	22.73	-2339.19	68.37	24.07	-1849.75	81.97	394.64	-1854.93	75.06	436.22	-2537.35	118.28	1343.08	0.00	0.00	0.00	-2489.08	-7.23	1711.17	-2476.01	104.59	1750.00	-2888.44	93.83	1761.91	-2776.33	355.20	1651.00	489.89	-278.31	79.91	1086.72	-291.31	77.99	500.09
3.63000	-2740.87	182.28	3.43	-2782.93	170.81	30.49	-3294.81	121.95	923.39	-2955.57	140.75	808.69	-2230.72	65.29	25.37	-2317.95	67.21	27.35	-1849.75	81.97	394.64	-1854.93	75.06	436.22	-2526.60	118.06	1344.39	0.00	0.00	0.00	-2487.83	-8.25	1713.05	-2437.22	102.62	1749.31	-2879.60	92.30	1762.06	-2768.10	354.87	1650.93	490.18	-277.92	80.03	1086.28	-291.58	77.87	500.20
3.64000	-2740.87	182.28	3.43	-2756.72	171.87	34.97	-3290.63	123.82	928.16	-2952.21	142.53	811.73	-2226.11	66.62	25.42	-2324.97	69.73	25.25	-1849.75	81.97	394.64	-1854.93	75.06	436.22	-2510.12	117.62	1345.70	0.00	0.00	0.00	-2455.01	-7.64	1713.04	-2422.65	102.66	1749.75	-2870.73	90.77	1762.21	-2759.85	354.54	1650.86	489.99	-278.05	79.96	1086.55	-291.51	78.04	500.27
3.65000	-2740.87	182.28	3.43	-2740.46	172.54	37.28	-3286.40	125.70	932.87	-2948.83	144.33	814.71	-2241.73	65.91	22.99	-2308.53	68.36	29.48	-1849.75	81.97	394.64	-1854.93	75.06	436.22	-2498.92	117.10	1346.71	0.00	0.00	0.00	-2442.99	-9.28	1713.06	-2436.81	104.17	1752.66	-2861.85	89.24	1762.36	-2751.57	354.18	1650.80	490.08	-278.13	79.88	1087.09	-291.70	78.23	499.71
3.66000	-2740.85	182.28	3.43	-2714.14	174.17	41.33	-3282.12	127.61	937.52	-2945.43	146.14	817.64	-2256.98	64.19	19.44	-2319.48	67.24	26.93	-1849.75	81.97	394.64	-1854.93	75.06	436.22	-2492.35	116.67	1347.39	0.00	0.00	0.00	-2441.07	-10.94	1714.20	-2427.86	102.28	1753.28	-2852.94	87.73	1762.50	-2743.26	353.81	1650.75	489.79	-278.42	79.79	1086.50	-291.75	78.03	500.32
3.67000	-2719.83	184.34	4.75	-2690.67	175.63	46.18	-3277.79	129.53	942.10	-2942.01	147.98	820.52	-2249.59	63.47	22.25	-2312.70	68.10	28.86	-1849.75	81.97	394.64	-1854.93	75.06	436.22	-2489.73	116.45	1348.34	0.00	0.00	0.00	-2431.61	-11.18	1714.86	-2424.18	100.48	1756.33	-2844.00	86.21	1762.64	-2734.92	353.42	1650.71	489.86	-278.33	79.90	1086.66	-291.99	77.94	499.62
3.68000	-2701.81	186.97	6.63	-2680.79	176.93	49.30	-3273.41	131.48	946.61	-2938.56	149.83	823.34	-2234.33	63.67	24.55	-2328.16	68.06	25.80	-1849.75	81.97	394.64	-1854.93	75.06	436.22	-2476.31	116.13	1349.02	0.00	0.00	0.00	-2437.96	-11.05	1716.25	-2409.41	100.64	1755.82	-2835.05	84.70	1762.78	-2726.55	353.01	1650.67	490.29	-278.10	80.02	1086.49	-291.88	78.08	500.20
3.69000	-2708.39	189.84	7.52	-2648.47	179.46	58.86	-3268.98	133.45	951.06	-2935.10	151.70	826.10	-2229.40	63.56	25.56	-2296.59	68.02	31.67	-1849.75	81.97	394.64	-1854.93	75.06	436.22	-2469.88	115.12	1350.18	0.00	0.00	0.00	-2415.11	-9.80	1717.25	-2408.13	100.38	1757.32	-2826.07	83.20	1762.91	-2718.16	352.59	1650.65	490.33	-278.44	80.02	1085.85	-291.62	77.91	501.13
3.70000	-2656.53	193.32	19.29	-2632.75	183.68	64.60	-3264.50	135.43	955.45	-2931.60	153.58	828.81	-2225.76	64.57	24.71	-2322.24	67.85	27.71	-1849.75	81.97	394.64	-1854.93	75.06	436.22	-2455.75	114.80	1350.78	0.00	0.00	0.00	-2402.58	-9.97	1717.66	-2381.69	101.24	1757.41	-2817.08	81.70	1763.04	-2709.74	352.14	1650.63	490.42	-278.20	79.96	1085.80	-291.85	77.72	500.79
3.71000	-2612.92	196.09	28.42	-2603.08	185.51	70.28	-3259.96	137.43	959.76	-2928.09	155.48	831.47	-2250.12	62.98	20.48	-2313.86	67.03	28.09	-1849.75	81.97	394.64	-1854.93	75.06	436.22	-2452.24	115.47	1352.18	0.00	0.00	0.00	-2408.84	-9.64	1719.70	-2365.01	102.58	1755.98	-2808.06	80.20	1763.16	-2701.30	351.69	1650.61	489.74	-278.45	79.78	1085.88	-291.67	77.73	500.14
3.72000	-2583.51	197.49	32.33	-2587.94	187.58	72.60	-3255.36	139.45	964.00	-2924.54	157.40	834.06	-2243.36	65.68	21.21	-2321.58	67.59	26.92	-1849.75	81.97	394.64	-1854.93	75.06	436.22	-2441.35	115.35	1352.89	0.00	0.00	0.00	-2395.03	-8.70	1721.33	-2369.01	103.04	1757.66	-2799.02	78.71	1763.28	-2692.82	351.21	1650.61	490.28	-278.72	79.93	1086.95	-291.52	78.15	500.86
3.73000	-2567.29	200.44	34.30	-2555.20	189.20	77.13	-3250.71	141.49	968.18	-2920.97	159.32	836.60	-2242.63	64.06	21.50	-2299.52	67.64	31.44	-1849.75	81.97	394.64	-1854.93	75.06	436.22	-2434.96	115.94	1353.43	0.00	0.00	0.00	-2373.90	-7.17	1720.31	-2380.27	101.85	1759.27	-2789.95	77.23	1763.40	-2684.32	350.71	1650.61	489.42	-278.64	79.73	1086.26	-291.24	78.00	501.02
3.74000	-2523.47	201.41	38.38	-2526.68	190.49	79.30	-3246.01	143.54	972.28	-2917.37	161.27	839.09	-2243.13	64.42	22.83	-2302.69	67.36	29.30	-1849.75	81.97	394.64	-1854.93	75.06	436.22	-2415.27	116.10	1354.26	0.00	0.00	0.00	-2361.50	-6.32	1721.60	-2364.66	103.68	1759.83	-2780.87	75.75	1763.51	-2675.79	350.20	1650.62	489.36	-278.20	79.84	1086.39	-291.70	77.96	500.18
3.75000	-2502.66	201.40	37.94	-2496.83	192.00	79.56	-3241.24	145.60	976.32	-2913.74	163.22	841.51	-2227.17	62.69	25.01	-2287.54	68.61	34.61	-1849.75	81.97	394.64	-1854.93	75.06	436.22	-2418.99	116.09	1355.09	0.00	0.00	0.00	-2344.36	-5.53	1723.10	-2328.69	104.11	1758.20	-2771.77	74.28	1763.62	-2667.24	349.67	1650.64	489.25	-278.25	79.66	1086.52	-291.37	78.13	499.86
3.76000	-2461.19	201.18	41.03	-2461.40	192.36	80.79	-3236.42	147.68	980.28	-2910.07	165.19	843.88	-2224.21	64.10	26.63	-2285.49	68.05	34.39	-1849.75	81.97	394.64	-1854.93	75.06	436.22	-2407.94	116.77	1355.87	0.00	0.00	0.00	-2320.46	-4.38	1721.84	-2322.57	107.74	1760.52	-2762.64	72.81	1763.73	-2658.66	349.12	1650.67	489.99	-278.11	79.90	1086.44	-291.48	77.99	499.88
3.77000	-2451.66	204.03	38.04	-2444.39	193.93	77.68	-3231.53	149.78	984.17	-2906.37	167.17	846.19	-2219.00	64.18	27.16	-2306.25	69.40	30.34	-1849.75	81.97	394.64	-1854.93	75.06	436.22	-2398.91	116.92	1356.46	0.00	0.00	0.00	-2304.57	-3.33	1722.40	-2315.35	109.42	1760.30	-2753.50	71.35	1763.83	-2650.04	348.55	1650.71	489.18	-278.22	79.71	1086.79	-291.84	78.09	500.41
3.78000	-2435.76	204.55	35.28	-2419.60	194.33	75.33	-3226.59	151.88	987.98	-2902.63	169.16	848.45	-2241.23	64.24	24.91	-2305.43	69.82	31.21	-1849.75	81.97	394.64	-1854.93	75.06	436.22	-2386.00	116.83	1357.26	0.00	0.00	0.00	-2289.20	-2.06	1722.83	-2299.11	111.06	1758.80	-2744.33	69.89	1763.93	-2641.41	347.96	1650.75	489.25	-278.67	79.54	1086.84	-291.61	78.10	500.15
3.79000	-2406.91	203.79	32.99	-2396.79	195.22	71.54	-3221.58	154.00	991.72	-2898.86	171.16	850.64	-2245.77	65.73	22.94	-2316.98	69.61	29.26	-1849.75	81.97	394.64	-1854.93	75.06	436.22	-2376.36	116.94	1357.43	0.00	0.00	0.00	-2274.31	-0.57	1723.12	-2286.12	113.43	1758.77	-2735.14	68.44	1764.03	-2632.74	347.35	1650.80	490.63	-278.49	79.96	1086.49	-291.63	77.78	500.33
3.80000	-2355.76	206.15	36.36	-2360.20	196.89	70.90	-3216.51	156.13	995.39	-2895.05	173.17	852.78	-2249.21	65.33	22.01	-2337.21	70.47	25.91	-1849.75	81.97	394.64	-1854.93	75.06	436.22	-2368.92	117.22	1358.33	0.00	0.00	0.00	-2259.90	1.13	1723.28	-2285.33	115.70	1759.54	-2725.93	67.00	1764.12	-2624.05	346.73	1650.87	489.05	-278.53	79.58	1086.52	-291.55	77.97	500.59
3.81000	-2323.58	205.83	34.47	-2349.44	198.26	64.97	-3211.38	158.27	998.98	-2891.20	175.19	854.85	-2216.39	68.17	29.72	-2320.65	71.30	29.34	-1849.75	81.97	394.64	-1854.93	75.06	436.22	-2357.06	118.68	1358.53	0.00	0.00	0.00	-2245.95	3.03	1723.33	-2290.96	118.12	1760.11	-2716.71	65.56	1764.21	-2615.33	346.08	1650.94	490.34	-278.06	79.96	1086.56	-291.45	78.13	499.83
3.82000	-2325.71	208.70	28.05	-2331.31	199.88	60.62	-3206.18	160.41	1002.49	-2887.32	177.21	856.87	-2232.20	68.51	25.41	-2322.05	72.02	30.82	-1849.75	81.97	394.64	-1854.93	75.06	436.22	-2351.35	118.51	1359.16	0.00	0.00	0.00	-2232.45	5.11	1723.28	-2268.45	120.23	1757.99	-2707.46	64.13	1764.30	-2606.58	345.42	1651.02	490.29	-278.16	80.01	1086.44	-291.40	78.13	500.04
3.83000	-2271.17	208.59	31.34	-2313.49	201.21	56.39	-3200.92	162.57	1005.93	-2883.38	179.25	858.82	-2233.93	67.28	26.10	-2296.59	71.96	36.21	-1849.75	81.97	394.64	-1854.93	75.06	436.22	-2346.93	118.33	1358.93	0.00	0.00	0.00	-2219.37	7.36	1723.12	-2277.47	122.74	1759.14	-2698.19	62.71	1764.38	-2597.80	344.73	1651.10	488.83	-278.33	79.63	1086.72	-291.40	78.03	500.13
3.84000	-2265.29	210.36	25.95	-2292.59	202.46	51.74	-3195.59	164.74	1009.29	-2879.41	181.29	860.72	-2240.45	68.29	25.86	-2317.99	71.02	32.27	-1849.75	81.97	394.64	-1854.93	75.06	436.22	-2338.10	119.05	1358.45	0.00	0.00	0.00	-2206.70	9.79	1722.88	-2251.78	126.76	1757.18	-2688.90	61.29	1764.45	-2589.00	344.03	1651.20	488.87	-278.67	79.50	1086.36	-291.52	77.98	500.71
3.85000	-2233.54	211.62	24.62	-2271.38	203.73	47.74	-3190.19	166.91	1012.57	-2875.39	183.34	862.55	-2219.52	67.77	29.67	-2307.93	71.70	35.30	-1849.75	81.97	394.64	-1854.93	75.06	436.22	-2316.47	119.26	1358.03	0.00	0.00	0.00	-2194.43	12.37	1722.57	-2250.30	129.25	1756.26	-2679.60	59.88	1764.53	-2580.16	343.31	1651.30	489.55	-278.63	79.61	1086.17	-291.28	77.93	500.45
3.86000	-2211.32	212.91	23.90	-2250.78	205.72	44.13	-3184.72	169.09	1015.77	-2871.33	185.39	864.33	-2235.49	68.74	27.14	-2333.48	69.07	29.78	-1849.75	81.97	394.64	-1854.93	75.06	436.22	-2307.20	119.95	1357.65	0.00	0.00	0.00	-2182.53	15.10	1722.18	-2231.22	131.39	1753.13	-2670.27	58.47	1764.60	-2571.30	342.56	1651.42	488.85	-278.39	79.38	1086.77	-291.18	78.20	500.26
3.87000	-2174.37	214.75	26.10	-2210.93	207.29	43.51	-3179.18	171.28	1018.89	-2867.21	187.45	866.04	-2212.75	67.17	31.75	-2276.80	68.50	39.88	-1849.75	81.97	394.64	-1854.93	75.06	436.22	-2302.58	120.26	1356.74	0.00	0.00	0.00	-2171.00	17.97	1721.74	-2232.02	135.76	1753.54	-2660.92	57.07	1764.66	-2562.42	341.80	1651.54	488.91	-278.31	79.52	1086.18	-291.36	78.05	500.27
3.88000	-2114.67	214.41	31.96	-2177.31	209.97	43.32	-3173.58	173.47	1021.93	-2863.05	189.51	867.69	-2238.12	66.53	25.40	-2304.32	67.28	33.91	-1849.75	81.97	394.64	-1854.93	75.06	436.22	-2295.23	121.00	1356.33	0.00	0.00	0.00	-2159.82	20.96	1721.24	-2213.26	138.04	1752.32	-2651.56	55.68	1764.73	-2553.50	341.02	1651.67	488.59	-278.50	79.57	1086.15	-291.77	77.85	500.14
3.89000	-2113.17	218.96	28.71	-2137.82	210.30	44.16	-3167.90	175.67	1024.88	-2858.84	191.57	869.28	-2225.86	64.67	28.25	-2323.17	67.61	29.54	-1849.75	81.97	394.64	-1854.93	75.06	436.22	-2288.08	121.04	1354.93	0.00	0.00	0.00	-2148.96	24.08	1720.71	-2203.68	140.95	1750.00	-2642.17	54.30	1764.78	-2544.56	340.21	1651.82	489.46	-278.26	79.81	1086.94	-291.66	78.18	501.18
3.90000	-2042.96	217.36	39.06	-2117.67	212.78	42.45	-3162.14	177.87	1027.76	-2854.58	193.64	870.80	-2252.42	64.73	21.95	-2294.44	68.51	34.64	-1849.75	81.97	394.64	-1854.93	75.06	436.22	-2281.88	122.22	1353.88	0.00	0.00	0.00	-2138.42	27.29	1720.14	-2211.50	144.71	1749.45	-2632.77	52.92	1764.84	-2535.59	339.39	1651.97	489.43	-278.45	79.70	1086.82	-291.32	78.25	500.49
3.91000	-2050.78	236.63	44.98	-2069.25	214.63	45.51	-3156.32	180.07	1030.55	-2850.27	195.71	872.27	-2241.25	64.60	23.55	-2308.77	65.05	31.91	-1849.75	81.97	394.64	-1854.93	75.06	436.22	-2263.11	122.44	1353.07	0.00	0.00	0.00	-2128.17	30.61	1719.56	-2186.74	146.84	1746.44	-2623.34	51.55	1764.89	-2526.59	338.54	1652.13	489.43	-278.26	79.76	1086.69	-291.39	78.15	500.53
3.92000	-2015.33	238.43	48.42	-2050.27	223.72	52.14	-3150.42	182.28	1033.26	-2845.90	197.78	873.67	-2244.36	63.17	22.67	-2276.69	67.93	36.90	-1849.75	81.97	394.64	-1854.93	75.06	436.22	-2260.60	122.93	1351.35	0.00	0.00	0.00	-2118.21	34.02	1718.96	-2170.11	149.42	1744.78	-2613.90	50.19	1764.93	-2517.56	337.68	1652.30	488.66	-278.63	79.46	1086.20	-291.58	77.82	500.38
3.93000	-1977.60	236.32	53.31	-2019.66	224.71	53.74	-3144.44	184.49	1035.88	-2841.48	199.85	875.00	-2258.40	61.27	20.66	-2327.26	64.55	26.98	-1849.75	81.97	394.64	-1854.93	75.06	436.22	-2247.98	123.70	1350.04	0.00	0.00	0.00	-2108.51	37.50	1718.36	-2173.21	153.61	1742.85	-2604.44	48.83	1764.98	-2508.50	336.79	1652.48	489.00	-278.05	79.71	1086.42	-291.63	77.97	500.47
3.94000	-1948.18	240.84	56.43	-1986.29	226.65	56.26	-3138.38	186.70	1038.42	-2837.00	201.93	876.28	-2236.81	62.33	24.95	-2296.08	63.79	33.18	-1849.75	81.97	394.64	-1854.93	75.06	436.22	-2237.07	124.77	1347.77	0.00	0.00	0.00	-2099.06	41.05	1717.76	-2141.39	155.98	1739.73	-2594.96	47.48	1765.01	-2499.42	335.88	1652.67	489.56	-278.24	79.78	1086.27	-291.65	77.95	501.03
3.95000	-1917.88	243.02	61.80	-1952.14	227.31	61.62	-3132.25	188.91	1040.86	-2832.46	204.00	877.49	-2229.10	61.93	25.73	-2304.56	65.25	32.26	-1849.75	81.97	394.64	-1854.93	75.06	436.22	-2231.32	126.09	1346.18	0.00	0.00	0.00	-2089.84	44.65	1717.18	-2144.54	158.45	1737.92	-2585.46	46.14	1765.05	-2490.31	334.95	1652.86	489.00	-278.66	79.48	1085.83	-291.60	77.96	500.45
3.96000	-1888.23	242.03	69.64	-1919.57	229.37	67.64	-3126.04	191.12	1043.23	-2827.87	206.07	878.63	-2255.22	61.75	19.89	-2293.95	65.38	33.19	-1849.75	81.97	394.64	-1854.93	75.06	436.22	-2225.93	127.38	1343.89	0.00	0.00	0.00	-2080.84	48.31	1716.63	-2134.64	161.59	1736.10	-2575.95	44.81	1765.08	-2481.17	334.00	1653.07	489.36	-278.40	79.65	1086.66	-291.45	78.08	499.97
3.97000	-1862.16	242.06	77.11	-1906.63	235.30	74.46	-3119.75	193.32	1045.50	-2823.21	208.14	879.71	-2240.91	61.18	21.11	-2303.81	64.06	31.65	-1849.75	81.97	394.64	-1854.93	75.06	436.22	-2218.00	127.95	1341.51	0.00	0.00	0.00	-2072.04	52.00	1716.11	-2110.01	164.53	1732.66	-2566.41	43.49	1765.11	-2472.00	333.03	1653.29	488.96	-278.41	79.73	1086.44	-291.62	78.08	500.03
3.98000	-1841.34	244.39	83.69	-1883.29	234.75	80.86	-3113.38	195.53	1047.69	-2818.49	210.20	880.72	-2254.63	61.81	20.50	-2280.30	62.94	35.39	-1849.75	81.97	394.64	-1854.93	75.06	436.22	-2197.26	128.90	1339.42	0.00	0.00	0.00	-2063.42	55.72	1715.64	-2093.41	168.16	1729.65	-2556.86	42.17	1765.13	-2462.80	332.04	1653.52	489.83	-278.28	79.95	1086.76	-291.44	78.31	500.53
3.99000	-1822.38	244.70	89.95	-1865.23	236.61	84.86	-3106.93	197.73	1049.78	-2813.71	212.27	881.67	-2234.10	60.88	23.72	-2273.53	64.44	36.30	-1849.75	81.97	394.64	-1854.93	75.06	436.22	-2194.36	130.58	1337.51	0.00	0.00	0.00	-2054.97	59.46	1715.22	-2090.55	170.21	1728.70	-2547.29	40.86	1765.15	-2453.58	331.02	1653.76	490.16	-278.25	80.00	1086.60	-291.60	77.98	500.81
4.00000	-1804.16	241.72	95.67	-1846.88	234.70	89.53	-3100.39	199.94	1051.79	-2808.87	214.32	882.56	-2230.99	61.72	25.15	-2275.97	65.02	35.28	-1849.75	81.97	394.64	-1854.93	75.06	436.22	-2189.90	132.10	1335.22	0.00	0.00	0.00	-2046.67	63.21	1714.86	-2074.97	173.95	1726.27	-2537.70	39.56	1765.16	-2444.33	329.99	1654.00	489.77	-278.64	79.81	1086.90	-291.49	78.21	500.18
4.01000	-1790.15	240.78	98.43	-1831.08	232.08	92.63	-3093.77	202.13	1053.71	-2803.95	216.38	883.37	-2222.47	61.67	26.88	-2307.16	63.61	32.00	-1849.75	81.97	394.64	-1854.93	75.06	436.22	-2183.65	133.36	1333.40	0.00	0.00	0.00	-2038.50	66.96	1714.58	-2083.33	176.66	1725.06	-2528.09	38.27	1765.17	-2435.05	328.93	1654.26	489.69	-278.68	79.68	1086.47	-291.39	78.23	499.82
4.02000	-1776.59	238.13	100.63	-1821.19	232.81	92.41	-3087.07	204.32	1055.53	-2798.97	218.43	884.12	-2223.20	61.13	25.93	-2333.90	65.28	27.19	-1849.75	81.97	394.64	-1854.93	75.06	436.22	-2174.03	134.84	1332.06	0.00	0.00	0.00	-2030.46	70.69	1714.38	-2070.87	177.93	1722.83	-2518.47	36.98	1765.17	-2425.74	327.84	1654.53	489.79	-278.47	79.74	1085.84	-291.65	77.86	499.64
4.03000	-1770.98	240.34	97.43	-1810.14	229.01	92.62	-3080.28	206.51	1057.26	-2793.93	220.47	884.80	-2242.46	61.95	22.12	-2309.78	63.47	32.89	-1849.75	81.97	394.64	-1854.93	75.06	436.22	-2170.12	136.39	1330.40	0.00	0.00	0.00	-2022.51	74.40	1714.27	-2064.54	181.24	1720.78	-2508.83	35.71	1765.18	-2416.40	326.74	1654.81	489.60	-278.10	79.86	1086.85	-291.79	78.11	500.14
4.04000	-1761.53	235.06	94.14	-1803.43	227.25	89.41	-3073.40	208.69	1058.90	-2788.81	222.51	885.42	-2215.26	61.81	27.01	-2290.42	63.43	35.49	-1849.75	81.97	394.64	-1854.93	75.06	436.22	-2154.92	137.93	1329.31	0.00	0.00	0.00	-2014.66	78.08	1714.26	-2053.39	184.93	1719.73	-2499.17	34.44	1765.17	-2407.04	325.61	1655.10	489.15	-278.46	79.61	1086.98	-291.43	78.18	499.72
4.05000	-1757.55	232.77	86.78	-1798.90	223.76	84.36	-3066.44	210.87	1060.44	-2783.62	224.54	885.97	-2229.27	60.91	25.78	-2312.50	63.93	32.07	-1849.75	81.97	394.64	-1854.93	75.06	436.22	-2145.44	139.74	1328.30	0.00	0.00	0.00	-2006.87	81.72	1714.36	-2054.46	189.40	1718.02	-2489.49	33.18	1765.17	-2397.64	324.47	1655.39	488.93	-278.54	79.61	1086.47	-291.60	78.00	500.07
4.06000	-1753.67	226.68	78.67	-1797.03	220.58	75.54	-3059.38	213.03	1061.89	-2778.36	226.56	886.45	-2215.31	62.46	27.72	-2272.06	63.03	39.67	-1849.75	81.97	394.64	-1854.93	75.06	436.22	-2134.61	142.38	1327.53	0.00	0.00	0.00	-1999.13	85.31	1714.58	-2042.14	192.16	1717.08	-2479.80	31.93	1765.16	-2388.22	323.29	1655.70	489.29	-278.56	79.60	1086.95	-291.66	78.13	499.07
4.07000	-1753.26	225.06	66.60	-1794.79	217.31	64.97	-3052.24	215.19	1063.25	-2773.03	228.57	886.86	-2230.81	60.13	26.15	-2282.47	63.14	38.35	-1849.75	81.97	394.64	-1854.93	75.06	436.22	-2128.03	143.77	1326.81	0.00	0.00	0.00	-1991.44	88.84	1714.92	-2012.05	198.32	1722.27	-2470.09	30.69	1765.14	-2378.77	322.10	1656.02	488.77	-278.49	79.56	1086.83	-291.73	78.03	500.16
4.08000	-1749.54	223.97	56.06	-1790.79	215.22	57.70	-3045.01	217.34	1064.50	-2767.62	230.57	887.20	-2226.45	59.25	26.60	-2298.47	63.67	36.21	-1849.75	81.97	394.64	-1854.93	75.06	436.22	-2115.48	145.47	1326.58	0.00	0.00	0.00	-1983.76	92.29	1715.41	-1996.99	201.74	1723.06	-2460.36	29.46	1765.12	-2369.29	320.88	1656.35	489.27	-278.24	79.65	1086.73	-291.93	77.78	500.83
4.09000	-1743.09	221.47	49.40	-1789.52	217.52	51.27	-3037.68	219.48	1065.66	-2762.13	232.57	887.48	-2210.63	60.96	30.38	-2288.53	63.82	40.52	-1849.75	81.97	394.64	-1854.93	75.06	436.22	-2111.64	148.04	1326.89	0.00	0.00	0.00	-1976.09	95.66	1716.04	-1994.24	205.16	1723.80	-2450.62	28.24	1765.10	-2359.78	319.64	1656.70	489.67	-278.34	79.74	1086.60	-291.53	78.04	500.19
4.10000	-1737.20	219.18	42.67	-1786.78	217.31	47.30	-3030.26	221.61	1066.72	-2756.57	234.55	887.68	-2218.89	58.80	29.00	-2283.06	63.86	44.26	-1849.75	81.97	394.64	-1854.93	75.06	436.22	-2102.68	149.74	1326.96	0.00	0.00	0.00	-1968.41	98.95	1716.84	-1974.57	208.30	1723.06	-2440.86	27.02	1765.07	-2350.25	318.37	1657.05	489.22	-278.61	79.62	1086.61	-291.59	78.15	500.64
4.11000	-1731.83	217.09	35.87	-1785.90	218.12	43.66	-3022.75	223.73	1067.69	-2750.92	236.52	887.82	-2228.63	61.28	27.45	-2266.10	63.48	50.69	-1849.75	81.97	394.64	-1854.93	75.06	436.22	-2086.06	151.95	1328.06	0.00	0.00	0.00	-1960.70	102.13	1717.79	-1969.55	210.68	1723.77	-2431.08	25.82	1765.04	-2340.68	317.09	1657.41	489.65	-278.54	79.78	1086.25	-291.68	77.98	500.70
4.12000	-1727.00	215.20	29.02	-1784.37	217.00	41.98	-3015.14	225.84	1068.55	-2745.20	238.48	887.88	-2233.05	60.53	25.44	-2245.21	62.98	57.50	-1849.75	81.97	394.64	-1854.93	75.06	436.22	-2077.28	153.96	1329.52	0.00	0.00	0.00	-1952.94	105.20	1718.93	-1960.56	214.47	1725.36	-2421.29	24.63	1765.00	-2331.09	315.77	1657.78	489.51	-278.61	79.79	1086.08	-291.77	77.90	500.22
4.13000	-1722.66	213.50	22.12	-1784.76	217.63	40.84	-3007.44	227.93	1069.32	-2739.40	240.43	887.88	-2228.12	60.76	28.81	-2227.95	62.66	62.39	-1849.75	81.97	394.64	-1854.93	75.06	436.22	-2067.37	155.88	1330.81	0.00	0.00	0.00	-1945.13	108.15	1720.24	-1954.15	216.65	1727.05	-2411.48	23.44	1764.96	-2321.47	314.44	1658.17	488.90	-278.38	79.71	1086.70	-291.90	77.96	500.17
4.14000	-1718.83	211.98	15.17	-1784.05	217.46	40.20	-2999.64	230.01	1069.98	-2733.51	242.36	887.80	-2234.21	61.08	27.10	-2221.86	62.83	63.05	-1849.75	81.97	394.64	-1854.93	75.06	436.22	-2059.08	157.78	1332.41	0.00	0.00	0.00	-1937.24	110.97	1721.76	-1943.69	220.42	1728.07	-2401.65	22.26	1764.91	-2311.82	313.08	1658.56	489.68	-277.95	79.91	1086.74	-291.73	78.11	500.61
4.15000	-1715.47	210.63	8.20	-1783.84	217.83	39.56	-2991.75	232.08	1070.54	-2727.53	244.28	887.66	-2246.64	59.48	23.42	-2234.53	63.79	57.17	-1849.75	81.97	394.64	-1854.93	75.06	436.22	-2039.30	159.95	1334.44	0.00	0.00	0.00	-1929.26	113.64	1723.47	-1933.75	222.48	1729.08	-2391.81	21.10	1764.86	-2302.14	311.69	1658.97	489.23	-278.55	79.59	1086.87	-291.63	78.07	499.82
4.16000	-1712.59	209.47	1.20	-1784.14	218.01	39.08	-2983.75	234.13	1071.00	-2721.48	246.19	887.44	-2227.08	59.85	27.54	-2297.02	65.12	40.98	-1849.75	81.97	394.64	-1854.93	75.06	436.22	-2038.91	161.28	1336.30	0.00	0.00	0.00	-1921.16	116.17	1725.40	-1931.83	225.62	1730.81	-2381.95	19.94	1764.81	-2292.43	310.29	1659.39	489.07	-278.49	79.56	1086.33	-291.55	77.99	500.11
4.17000	-1710.15	208.46	-5.83	-1783.85	217.73	39.10	-2975.66	236.16	1071.36	-2715.33	248.08	887.15	-2206.72	59.87	28.63	-2276.19	66.22	40.02	-1849.75	81.97	394.64	-1854.93	75.06	436.22	-2028.65	163.33	1337.95	0.00	0.00	0.00	-1912.95	118.54	1727.56	-1918.04	227.92	1731.81	-2372.08	18.80	1764.75	-2282.69	308.85	1659.82	489.24	-278.23	79.74	1086.95	-291.60	78.10	500.22
4.18000	-1708.16	207.62	-12.86	-1784.18	218.33	38.58	-2967.46	238.19	1071.61	-2709.10	249.95	886.79	-2220.89	60.06	20.57	-2240.37	66.58	46.02	-1849.75	81.97	394.64	-1854.93	75.06	436.22	-2018.29	165.06	1339.56	0.00	0.00	0.00	-1904.59	120.73	1729.94	-1907.57	230.21	1732.99	-2362.19	17.66	1764.68	-2272.93	307.40	1660.26	489.21	-278.19	79.73	1086.78	-291.57	78.11	500.39
4.19000	-1706.60	206.94	-19.90	-1783.88	218.01	38.65	-2959.17	240.19	1071.75	-2702.77	251.81	886.35	-2216.18	61.21	17.16	-2233.34	66.50	48.07	-1849.75	81.97	394.64	-1854.93	75.06	436.22	-2008.48	166.15	1340.81	0.00	0.00	0.00	-1896.81	123.48	1732.06	-1911.45	233.26	1735.52	-2352.28	16.53	1764.62	-2263.13	305.91	1660.71	488.97	-278.49	79.58	1087.10	-291.45	78.27	500.16
4.20000	-1705.45	206.41	-26.94	-1784.17	218.52	38.21	-2950.77	242.17	1071.80	-2696.36	253.65	885.84	-2198.41	62.98	22.71	-2221.45	68.90	55.95	-1849.75	81.97	394.64	-1854.93	75.06	436.22	-2009.60	166.59	1342.03	0.00	0.00	0.00	-1888.83	125.72	1734.39	-1899.81	236.26	1737.13	-2342.37	15.42	1764.54	-2253.31	304.41	1661.17	489.79	-278.36	79.85	1086.03	-291.47	77.94	499.90
4.21000	-1704.70	206.02	-33.97	-1784.27	218.82	37.96	-2942.26	244.14	1071.73	-2689.85	255.47	885.26	-2195.17	66.81	35.16	-2217.75	71.83	69.02	-1849.75	81.97	394.64	-1854.93	75.06	436.22	-1990.14	167.02	1343.39	0.00	0.00	0.00	-1881.33	128.11	1736.74	-1882.88	237.72	1738.28	-2332.43	14.31	1764.47	-2243.46	302.88	1661.65	489.64	-278.16	79.79	1086.10	-291.63	77.96	499.54
4.22000	-1704.33	205.78	-40.98	-1783.83	218.51	37.98	-2933.66	246.09	1071.56	-2683.25	257.27	884.61	-2180.85	71.28	52.43	-2227.65	76.36	81.95	-1849.75	81.97	394.64	-1854.93	75.06	436.22	-1985.17	173.41	1351.98	0.00	0.00	0.00	-1874.14	130.46	1739.24	-1884.18	240.27	1740.51	-2322.48	13.22	1764.39	-2233.58	301.32	1662.14	488.57	-278.25	79.52	1086.47	-291.52	78.09	499.59
4.23000	-1704.34	205.66	-47.96	-1784.22	218.94	37.65	-2924.94	248.02	1071.28	-2676.55	259.05	883.88	-2180.80	77.51	67.95	-2214.22	81.74	99.57	-1849.75	81.97	394.64	-1854.93	75.06	436.22	-1979.77	174.83	1354.38	0.00	0.00	0.00	-1866.19	131.91	1741.56	-1877.65	241.64	1742.61	-2312.52	12.13	1764.30	-2223.67	299.74	1662.64	489.47	-278.33	79.79	1086.56	-291.38	78.13	499.80
4.24000	-1704.71	205.68	-54.92	-1784.04	218.53	37.95	-2916.12	249.93	1070.89	-2669.76	260.82	883.08	-2158.01	84.10	86.91	-2181.43	86.71	120.32	-1849.75	81.97	394.64	-1854.93	75.06	436.22	-1973.27	175.50	1355.58	0.00	0.00	0.00	-1858.45	133.20	1743.89	-1878.59	242.83	1744.48	-2302.54	11.06	1764.21	-2213.73	298.13	1663.15	489.34	-278.31	79.78	1086.53	-291.47	77.93	500.68
4.25000	-1705.42	205.82	-61.84	-1784.15	218.71	37.72	-2907.19	251.82	1070.40	-2662.87	262.56	882.20	-2135.30	89.44	105.04	-2170.63	92.15	136.37	-1849.75	81.97	394.64	-1854.93	75.06	436.22	-1961.41	175.89	1356.91	0.00	0.00	0.00	-1850.88	134.07	1746.06	-1862.73	245.26	1746.30	-2292.54	9.99	1764.11	-2203.76	296.50	1663.67	489.50	-278.54	79.68	1086.79	-291.64	78.11	500.73
4.26000	-1706.47	206.08	-68.71	-1784.54	219.22	37.41	-2898.16	253.68	1069.79	-2655.88	264.28	881.25	-2129.88	94.49	119.07	-2153.86	96.19	152.62	-1849.75	81.97	394.64	-1854.93	75.06	436.22	-1958.10	176.26	1358.58	0.00	0.00	0.00	-1843.36	134.97	1748.20	-1857.53	246.10	1748.48	-2282.53	8.94	1764.01	-2193.76	294.84	1664.20	488.82	-278.82	79.44	1087.23	-291.56	78.29	501.00
4.27000	-1707.84	206.45	-75.53	-1785.28	219.78	37.15	-2889.01	255.52	1069.07	-2648.79	265.98	880.23	-2119.34	98.25	133.90	-2128.53	99.38	169.95	-1849.75	81.97	394.64	-1854.93	75.06	436.22	-1949.99	176.75	1360.50	0.00	0.00	0.00	-1835.93	135.34	1750.24	-1846.46	246.20	1749.99	-2272.51	7.90	1763.91	-2183.74	293.15	1664.75	489.24	-278.51	79.58	1086.29	-291.76	77.83	500.11
4.28000	-1709.51	206.93	-82.29	-1785.28	219.96	37.10	-2879.76	257.34	1068.24	-2641.60	267.66	879.12	-2090.36	98.93	151.17	-2115.94	100.50	184.54	-1849.75	81.97	394.64	-1854.93	75.06	436.22	-1942.16	177.14	1362.71	0.00	0.00	0.00	-1828.29	135.36	1752.19	-1836.27	247.20	1751.79	-2262.47	6.87	1763.80	-2173.68	291.44	1665.31	489.18	-278.11	79.62	1086.52	-291.76	78.00	500.32
4.29000	-1711.47	207.51	-88.98	-1785.37	219.91	37.03	-2870.39	259.14	1067.30	-2634.30	269.31	877.95	-2075.23	100.42	164.73	-2097.25	101.28	200.01	-1849.75	81.97	394.64	-1854.93	75.06	436.22	-1930.49	177.49	1365.04	0.00	0.00	0.00	-1821.30	135.83	1754.11	-1831.64	247.58	1754.43	-2252.42	5.85	1763.68	-2163.60	289.70	1665.88	489.90	-277.92	79.87	1086.77	-291.46	78.18	500.10
4.30000	-1713.72	208.19	-95.59	-1785.05	219.72	37.09	-2860.91	260.91	1066.24	-2626.90	270.94	876.69	-2054.48	98.92	178.09	-2084.56	101.48	212.53	-1849.75	81.97	394.64	-1854.93	75.06	436.22	-1921.13	177.61	1367.13	0.00	0.00	0.00	-1814.58	136.20	1755.97	-1818.33	246.58	1756.25	-2242.35	4.84	1763.57	-2153.48	287.94	1666.46	489.03	-278.20	79.55	1086.96	-291.55	78.16	500.08
4.31000	-1716.22	208.96	-102.13	-1785.94	220.55	36.68	-2851.32	262.65	1065.07	-2619.40	272.55	875.36	-2030.57	97.64	193.21	-2056.86	100.14	226.45	-1849.75	81.97	394.64	-1854.93	75.06	436.22	-1913.87	178.09	1369.13	0.00	0.00	0.00	-1808.30	136.91	1757.90	-1818.84	246.67	1759.05	-2232.27	3.84	1763.44	-2143.34	286.15	1667.06	489.19	-278.23	79.74	1086.77	-291.74	78.08	499.87
4.32000	-1718.98	209.81	-108.58	-1786.34	221.06	36.30	-2841.61	264.37	1063.79	-2611.79	274.12	873.95	-1994.03	97.16	207.74	-2035.01	99.10	238.58	-1849.75	81.97	394.64	-1854.93	75.06	436.22	-1905.45	178.53	1370.86	0.00	0.00	0.00	-1800.64	135.87	1759.45	-1807.44	246.26	1760.54	-2222.18	2.86	1763.31	-2133.17	284.33	1667.66	489.46	-278.27	79.75	1087.12	-291.64	78.09	499.88
4.33000	-1721.98	210.75	-114.93	-1786.25	221.01	36.35	-2831.78	266.07	1062.39	-2604.07	275.68	872.47	-1977.68	95.74	218.28	-2007.95	97.42	250.69	-1849.75	81.97	394.64	-1854.93	75.06	436.22	-1899.16	179.59	1372.11	0.00	0.00	0.00	-1793.54	135.34	1761.17	-1793.27	245.58	1762.01	-2212.07	1.88	1763.18	-2122.97	282.49	1668.28	489.25	-278.71	79.65	1087.29	-291.66	78.22	500.35
4.34000	-1725.20	211.75	-121.17	-1786.21	220.97	36.31	-2821.84	267.73	1060.88	-2596.24	277.20	870.91	-1968.51	93.28	227.44	-1981.31	95.55	260.54	-1849.75	81.97	394.64	-1854.93	75.06	436.22	-1890.71	180.22	1373.09	0.00	0.00	0.00	-1786.55	134.54	1762.72	-1793.96	246.03	1764.75	-2201.95	0.92	1763.04	-2112.74	280.62	1668.92	489.81	-278.52	79.87	1086.61	-291.68	78.19	500.01
4.35000	-1728.63	212.83	-127.31	-1785.46	220.39	36.66	-2811.79	269.37	1059.25	-2588.30	278.70	869.26	-1941.15	93.86	241.64	-1950.41	93.39	270.46	-1849.75	81.97	394.64	-1854.93	75.06	436.22	-1884.93	180.82	1374.18	0.00	0.00	0.00	-1779.87	133.90	1764.35	-1780.82	243.81	1766.28	-2191.82	-0.03	1762.90	-2102.48	278.72	1669.56	489.45	-278.48	79.62	1086.40	-291.45	78.05	500.70
4.36000	-1732.26	213.97	-133.33	-1786.48	221.72	35.92	-2801.61	270.97	1057.50	-2580.24	280.17	867.55	-1911.61	91.33	250.54	-1928.85	97.35	280.83	-1849.75	81.97	394.64	-1854.93	75.06	436.22	-1874.38	181.40	1375.04	0.00	0.00	0.00	-1773.45	133.40	1765.86	-1776.32	242.40	1768.36	-2181.67	-0.97	1762.75	-2092.19	276.80	1670.22	490.17	-278.48	79.93	1086.43	-291.69	77.96	500.62
4.37000	-1736.08	215.17	-139.22	-1785.68	220.91	36.36	-2791.31	272.55	1055.63	-2572.07	281.62	865.75	-1877.50	88.69	259.47	-1900.36	95.92	288.11	-1849.75	81.97	394.64	-1854.93	75.06	436.22	-1868.15	182.02	1375.98	0.00	0.00	0.00	-1766.86	132.53	1767.27	-1772.87	241.50	1770.65	-2171.51	-1.89	1762.60	-2081.87	274.85	1670.89	490.48	-278.63	79.98	1086.59	-291.81	77.95	500.93
4.38000	-1740.06	216.42	-144.98	-1785.28	220.57	36.65	-2780.90	274.10	1053.64	-2563.79	283.03	863.87	-1844.81	86.44	266.38	-1872.48	93.78	293.68	-1849.75	81.97	394.64	-1854.93	75.06	436.22	-1861.48	182.97	1376.80	0.00	0.00	0.00	-1760.10	131.35	1768.55	-1763.23	241.66	1772.46	-2161.33	-2.81	1762.44	-2071.52	272.87	1671.57	489.81	-278.27	79.81	1086.32	-291.73	77.94	499.27
4.39000	-1744.20	217.72	-150.60	-1784.77	219.90	36.99	-2770.36	275.61	1051.53	-2555.39	284.41	861.92	-1826.04	84.33	270.21	-1847.18	92.35	297.65	-1849.75	81.97	394.64	-1854.93	75.06	436.22	-1855.81	183.28	1377.13	0.00	0.00	0.00	-1766.42	126.72	1767.31	-1755.13	238.69	1773.80	-2151.15	-3.71	1762.28	-2061.15	270.86	1672.27	489.31	-278.36	79.63	1086.79	-291.43	78.20	499.35
4.40000	-1748.48	219.06	-156.07	-1785.61	220.67	36.49	-2759.70	277.10	1049.31	-2546.88	285.76	859.88	-1787.44	82.07	276.56	-1814.67	90.70	302.15	-1849.75	81.97	394.64	-1854.93	75.06	436.22	-1842.85	183.78	1377.48	0.00	0.00	0.00	-1748.33	125.17	1766.70	-1747.76	237.94	1775.67	-2140.95	-4.60	1762.11	-2050.74	268.83	1672.98	490.20	-278.50	79.91	1086.49	-291.21	78.18	499.58
4.41000	-1752.89	220.43	-161.39	-1785.32	220.54	36.82	-2748.91	278.55	1046.96	-2538.24	287.08	857.77	-1760.44	80.30	280.41	-1785.23	88.90	305.02	-1849.75	81.97	394.64	-1854.93	75.06	436.22	-1836.88	184.32	1377.60	0.00	0.00	0.00	-1747.18	123.50	1767.86	-1739.66	236.37	1777.34	-2130.73	-5.48	1761.94	-2040.30	266.77	1673.70	489.98	-278.60	79.94	1086.26	-291.44	78.04	499.72
4.42000	-1757.42	221.84	-166.55	-1785.21	220.79	36.73	-2738.01	279.96	1044.48	-2529.48	288.37	855.57	-1730.59	79.56	283.47	-1755.65	87.13	307.58	-1849.75	81.97	394.64	-1854.93	75.06	436.22	-1827.86	184.23	1377.61	0.00	0.00	0.00	-1735.77	122.33	1768.59	-1737.55	234.95	1779.63	-2120.51	-6.34	1761.76	-2029.84	264.68	1674.44	489.47	-278.44	79.77	1086.47	-291.42	77.99	499.87
4.43000	-1762.06	223.27	-171.54	-1784.32	220.02	37.03	-2726.97	281.35	1041.89	-2520.61	289.63	853.29	-1694.66	77.01	287.32	-1727.05	85.27	308.93	-1849.75	81.97	394.64	-1854.93	75.06	436.22	-1821.14	184.96	1377.31	0.00	0.00	0.00	-1732.12	121.28	1769.55	-1735.44	233.85	1780.79	-2110.27	-7.19	1761.58	-2019.34	262.56	1675.19	489.19	-278.28	79.63	1086.64	-291.30	78.16	500.48
4.44000	-1766.78	224.72	-176.35	-1783.89	219.71	37.11	-2715.81	282.70	1039.17	-2511.61	290.85	850.94	-1670.20	76.05	288.21	-1697.78	83.91	309.76	-1849.75	81.97	394.64	-1854.91	75.06	436.21	-1813.73	185.28	1377.08	0.00	0.00	0.00	-1720.62	119.76	1770.18	-1727.31	233.53	1782.28	-2100.02	-8.03	1761.40	-2008.82	260.41	1675.95	489.89	-278.15	79.90	1086.57	-291.60	78.15	500.98
4.45000	-1771.57	226.19	-180.99	-1783.76	219.80	36.96	-2704.53	284.01	1036.33	-2502.48	292.04	848.50	-1634.84	74.91	290.55	-1668.07	82.41	310.14	-1849.72	81.96	394.63	-1831.19	74.50	428.96	-1806.97	185.48	1376.66	0.00	0.00	0.00	-1718.35	118.24	1771.09	-1710.52	230.76	1783.45	-2089.76	-8.86	1761.20	-1998.26	258.24	1676.72	489.62	-278.21	79.83	1086.42	-291.56	78.04	500.35
4.46000	-1776.43	227.66	-185.43	-1784.24	220.55	36.39	-2693.11	285.28	1033.36	-2493.23	293.19	845.98	-1599.23	73.97	292.09	-1637.88	81.30	309.49	-1823.93	80.47	385.96	-1804.10	70.68	422.12	-1797.50	185.73	1376.22	0.00	0.00	0.00	-1707.43	116.95	1771.29	-1704.56	230.71	1784.80	-2079.49	-9.67	1761.01	-1987.68	256.03	1677.51	488.80	-278.36	79.65	1086.54	-291.82	78.04	499.68
4.47000	-1781.34	229.14	-189.67	-1784.06	220.04	36.59	-2681.56	286.52	1030.27	-2483.85	294.31	843.37	-1577.16	72.52	292.60	-1605.72	80.10	308.23	-1797.61	78.64	376.49	-1781.26	70.96	412.87	-1791.10	186.05	1375.55	0.00	0.00	0.00	-1703.34	115.18	1771.66	-1698.30	228.75	1785.86	-2069.20	-10.48	1760.80	-1977.07	253.80	1678.32	489.43	-278.22	79.78	1086.71	-291.77	78.15	499.86
4.48000	-1786.28	230.62	-193.71	-1784.40	220.15	36.41	-2669.89	287.73	1027.04	-2474.35	295.39	840.69	-1548.14	71.34	291.49	-1580.57	79.17	306.89	-1770.60	76.59	366.51	-1754.13	67.29	403.96	-1784.85	186.44	1374.90	0.00	0.00	0.00	-1700.50	114.48	1772.48	-1682.29	226.60	1786.84	-2058.90	-11.26	1760.60	-1966.42	251.54	1679.13	489.05	-278.33	79.78	1086.66	-291.70	78.00	499.88
4.49000	-1791.24	232.08	-197.53	-1783.77	218.98	36.96	-2658.08	288.89	1023.70	-2464.71	296.43	837.92	-1518.21	71.99	289.95	-1550.04	78.38	303.84	-1743.49	74.42	355.93	-1728.50	65.32	394.03	-1776.41	186.31	1374.16	0.00	0.00	0.00	-1692.32	113.31	1772.56	-1685.73	225.94	1788.49	-2048.59	-12.04	1760.39	-1955.75	249.25	1679.96	489.20	-278.31	79.74	1086.25	-291.57	77.93	500.36
4.50000	-1796.21	233.54	-201.14	-1784.77	219.90	36.35	-2646.14	290.01	1020.22	-2454.94	297.44	835.07	-1491.41	71.33	286.64	-1522.54	77.38	299.59	-1717.28	73.36	344.28	-1703.26	64.25	382.76	-1770.36	186.43	1373.46	0.00	0.00	0.00	-1685.08	111.86	1772.58	-1680.69	223.24	1789.27	-2038.27	-12.80	1760.17	-1945.05	246.93	1680.81	489.43	-278.65	79.60	1086.97	-291.55	78.25	500.22
4.51000	-1801.18	234.98	-204.52	-1784.14	219.25	36.55	-2634.07	291.10	1016.61	-2445.04	298.41	832.13	-1457.06	70.45	283.24	-1494.34	76.75	294.09	-1690.59	72.38	331.98	-1678.31	63.83	371.02	-1762.54	186.22	1372.50	0.00	0.00	0.00	-1676.50	110.92	1772.34	-1670.90	221.86	1789.51	-2027.94	-13.55	1759.95	-1934.32	244.58	1681.66	489.27	-278.52	79.59	1086.48	-291.50	78.15	500.12
4.52000	-1806.13	236.39	-207.67	-1784.71	219.78	36.29	-2621.86	292.14	1012.88	-2435.01	299.34	829.12	-1429.15	68.57	277.80	-1465.72	75.92	287.64	-1663.51	70.86	319.69	-1651.00	60.76	360.12	-1754.38	186.18	1371.81	0.00	0.00	0.00	-1665.84	109.66	1771.74	-1673.48	221.60	1790.83	-2017.60	-14.28	1759.72	-1923.55	242.20	1682.53	489.15	-278.67	79.61	1085.64	-291.71	77.78	499.96
4.53000	-1811.04	237.77	-210.58	-1784.00	219.18	36.57	-2609.52	293.15	1009.01	-2424.84	300.23	826.01	-1402.62	68.16	270.87	-1438.34	74.37	280.16	-1636.64	69.87	307.10	-1625.99	60.87	347.31	-1746.46	186.12	1371.03	0.00	0.00	0.00	-1664.00	108.59	1771.90	-1664.60	220.72	1791.44	-2007.24	-15.00	1759.48	-1912.76	239.79	1683.42	489.42	-278.52	79.64	1086.50	-291.56	77.93	499.16
4.54000	-1815.91	239.12	-213.24	-1784.12	219.46	36.56	-2597.04	294.11	1005.01	-2414.54	301.08	822.83	-1373.81	66.99	263.02	-1410.69	73.36	271.55	-1609.93	68.93	294.11	-1600.66	60.17	334.57	-1739.38	185.82	1370.29	0.00	0.00	0.00	-1655.23	107.40	1771.15	-1653.20	219.29	1791.79	-1996.88	-15.71	1759.25	-1901.94	237.35	1684.32	489.93	-278.59	79.78	1086.57	-291.58	78.14	500.37
4.55000	-1820.72	240.43	-215.64	-1783.51	218.87	36.81	-2584.42	295.02	1000.88	-2404.10	301.89	819.55	-1351.65	65.34	253.64	-1382.38	72.01	262.77	-1582.94	67.19	281.14	-1574.95	58.70	321.85	-1730.79	185.68	1369.21	0.00	0.00	0.00	-1648.13	106.45	1770.61	-1643.29	217.37	1791.28	-1986.50	-16.40	1759.00	-1891.09	234.89	1685.23	489.94	-278.67	79.83	1086.05	-292.00	77.91	501.10
4.56000	-1825.45	241.69	-217.78	-1784.04	219.65	36.40	-2571.67	295.90	996.62	-2393.51	302.66	816.20	-1321.63	63.54	245.28	-1356.67	69.97	252.89	-1556.93	66.26	267.79	-1549.65	57.56	308.84	-1723.54	185.57	1368.16	0.00	0.00	0.00	-1642.74	105.20	1770.02	-1640.20	216.21	1791.20	-1976.11	-17.08	1758.75	-1880.20	232.39	1686.16	489.54	-278.53	79.74	1086.05	-291.61	78.04	500.38
4.57000	-1830.10	242.90	-219.65	-1783.77	219.18	36.54	-2558.77	296.73	992.22	-2382.79	303.39	812.75	-1290.08	61.53	237.18	-1330.64	68.02	243.21	-1529.98	63.89	254.56	-1526.89	58.51	295.06	-1716.86	185.25	1366.99	0.00	0.00	0.00	-1630.41	104.06	1768.66	-1626.84	212.96	1790.51	-1965.71	-17.75	1758.50	-1869.29	229.86	1687.10	489.12	-278.40	79.70	1086.52	-291.68	78.07	500.68
4.58000	-1834.65	244.05	-221.24	-1783.42	218.88	36.81	-2545.74	297.51	987.69	-2371.93	304.07	809.23	-1270.48	59.56	228.03	-1305.84	66.10	233.78	-1505.26	63.11	240.93	-1502.31	56.17	282.19	-1708.44	184.89	1365.91	0.00	0.00	0.00	-1627.65	103.17	1768.28	-1625.31	212.77	1790.10	-1955.31	-18.40	1758.24	-1858.35	227.30	1688.06	490.49	-278.41	79.56	1086.38	-291.86	78.02	500.33
4.59000	-1839.08	245.14	-222.55	-1783.73	219.48	36.45	-2532.56	298.25	983.03	-2360.92	304.71	805.61	-1242.55	58.02	220.94	-1282.59	64.66	225.24	-1482.05	62.84	226.81	-1478.79	54.07	269.31	-1701.10	184.25	1364.80	0.00	0.00	0.00	-1617.59	102.01	1767.27	-1623.92	211.21	1790.11	-1944.89	-19.03	1757.98	-1847.38	224.71	1689.03	489.74	-278.52	79.46	1086.40	-291.82	77.98	500.48
4.60000	-1843.39	246.16	-223.57	-1783.88	219.42	36.42	-2519.24	298.95	978.22	-2349.77	305.30	801.91	-1220.27	55.08	214.24	-1258.34	62.97	217.70	-1458.81	61.62	213.04	-1457.67	53.09	255.84	-1688.86	183.65	1363.55	0.00	0.00	0.00	-1606.69	100.41	1766.01	-1610.14	208.56	1789.32	-1934.46	-19.66	1757.71	-1836.38	222.09	1690.01	489.87	-278.52	79.71	1086.35	-291.75	78.03	500.85
4.61000	-1847.55	247.11	-224.29	-1783.88	219.41	36.48	-2505.78	299.59	973.28	-2338.48	305.85	798.12	-1200.33	52.98	208.28	-1233.16	60.72	212.24	-1437.74	61.40	198.97	-1437.79	52.86	242.05	-1683.37	183.15	1362.23	0.00	0.00	0.00	-1601.31	98.94	1764.88	-1601.28	207.89	1788.43	-1924.02	-20.26	1757.43	-1825.34	219.44	1691.01	489.45	-278.25	79.86	1086.14	-291.65	77.96	499.53
4.62000	-1851.57	247.98	-224.70	-1784.72	220.47	35.84	-2492.18	300.19	968.21	-2327.03	306.36	794.25	-1177.11	51.49	204.74	-1212.50	59.70	206.39	-1416.50	58.99	185.92	-1419.41	52.16	228.59	-1674.34	182.53	1361.07	0.00	0.00	0.00	-1593.86	97.90	1763.84	-1601.92	207.96	1788.09	-1913.57	-20.86	1757.15	-1814.28	216.76	1692.03	489.49	-278.87	79.61	1086.93	-291.59	78.19	500.08
4.63000	-1855.41	248.77	-224.80	-1784.02	219.68	36.24	-2478.43	300.74	962.99	-2315.44	306.82	790.28	-1159.46	49.87	200.72	-1197.57	57.86	200.34	-1397.39	57.85	172.98	-1401.43	50.69	215.82	-1664.91	181.85	1359.76	0.00	0.00	0.00	-1584.17	96.38	1762.26	-1601.30	205.54	1787.82	-1903.11	-21.43	1756.87	-1803.19	214.05	1693.06	488.69	-278.77	79.43	1087.01	-291.41	78.22	499.69
4.64000	-1859.07	249.47	-224.58	-1784.48	220.01	36.05	-2464.53	301.24	957.64	-2303.70	307.23	786.23	-1144.32	48.42	197.00	-1175.66	56.00	196.83	-1378.83	55.77	160.95	-1385.31	49.98	202.90	-1656.73	181.01	1358.36	0.00	0.00	0.00	-1579.90	95.35	1761.46	-1592.88	203.62	1787.01	-1892.64	-22.00	1756.57	-1792.07	211.30	1694.10	489.18	-278.65	79.59	1086.94	-291.75	78.08	499.51
4.65000	-1862.54	250.07	-224.04	-1784.61	220.33	35.81	-2450.48	301.69	952.14	-2291.81	307.59	782.09	-1125.65	46.73	194.87	-1164.26	53.80	192.20	-1361.68	53.55	149.63	-1369.70	48.16	191.24	-1648.51	180.07	1357.08	0.00	0.00	0.00	-1569.57	93.72	1760.08	-1571.20	202.17	1785.10	-1882.16	-22.55	1756.28	-1780.91	208.53	1695.16	489.09	-278.90	79.46	1086.87	-291.95	77.85	499.34
4.66000	-1865.80	250.57	-223.15	-1785.28	221.10	35.43	-2436.29	302.10	946.51	-2279.76	307.91	777.86	-1111.80	45.79	191.30	-1150.12	52.71	187.84	-1344.56	49.60	139.73	-1355.62	46.54	180.31	-1641.02	178.94	1355.56	0.00	0.00	0.00	-1560.42	92.17	1758.87	-1559.47	201.29	1784.19	-1871.67	-23.08	1755.98	-1769.73	205.72	1696.23	489.28	-278.74	79.69	1086.76	-291.97	77.98	500.27
4.67000	-1868.83	250.97	-221.93	-1784.80	220.55	35.62	-2421.95	302.44	940.74	-2267.56	308.18	773.55	-1100.19	44.27	187.92	-1137.03	51.39	183.89	-1330.02	46.82	130.09	-1341.92	43.58	170.77	-1628.01	177.61	1354.10	0.00	0.00	0.00	-1556.91	90.10	1757.89	-1557.02	198.50	1783.55	-1861.17	-23.60	1755.67	-1758.52	202.88	1697.32	489.41	-278.43	79.74	1086.45	-291.81	77.89	500.10
4.68000	-1871.64	251.25	-220.35	-1784.64	220.43	35.80	-2407.46	302.74	934.82	-2255.21	308.40	769.14	-1090.40	43.19	184.46	-1126.43	49.25	179.35	-1316.89	43.87	121.19	-1330.40	41.36	161.49	-1621.32	176.64	1352.60	0.00	0.00	0.00	-1546.05	88.19	1756.19	-1545.38	195.86	1782.44	-1850.67	-24.10	1755.35	-1747.27	200.01	1698.42	489.38	-278.23	79.64	1086.72	-291.76	77.91	499.37
4.69000	-1874.19	251.41	-218.42	-1785.45	221.48	35.30	-2392.81	302.99	928.76	-2242.70	308.56	764.64	-1084.87	41.58	180.39	-1116.52	48.37	175.37	-1305.77	40.80	113.01	-1320.42	38.86	152.98	-1612.49	175.35	1350.88	0.00	0.00	0.00	-1536.90	86.12	1755.24	-1543.08	194.12	1782.06	-1840.15	-24.59	1755.04	-1736.00	197.11	1699.54	488.73	-278.71	79.51	1086.35	-291.66	77.90	500.25
4.70000	-1876.48	251.46	-216.13	-1786.72	222.75	34.49	-2378.02	303.18	922.55	-2230.03	308.68	760.06	-1072.48	42.65	177.29	-1109.50	48.84	170.47	-1297.55	39.43	104.39	-1311.63	35.54	145.29	-1602.60	173.88	1349.56	0.00	0.00	0.00	-1529.90	83.78	1754.37	-1535.40	192.20	1781.71	-1829.63	-25.06	1754.71	-1724.70	194.17	1700.68	489.13	-278.72	79.59	1086.91	-291.78	77.95	500.89
4.71000	-1878.49	251.37	-213.46	-1785.19	221.04	35.30	-2363.07	303.31	916.21	-2217.21	308.75	755.38	-1071.97	41.68	170.93	-1104.16	47.79	164.60	-1291.27	38.14	96.23	-1306.38	35.17	136.95	-1593.28	172.56	1347.88	0.00	0.00	0.00	-1520.81	81.77	1753.49	-1535.61	189.11	1781.07	-1819.09	-25.52	1754.38	-1713.36	191.21	1701.83	489.63	-278.36	79.72	1087.03	-291.78	78.12	500.77
4.72000	-1880.22	251.16	-210.42	-1785.67	221.29	35.16	-2347.96	303.39	909.71	-2204.22	308.76	750.61	-1066.10	42.56	165.53	-1099.36	47.75	158.99	-1286.83	36.99	88.14	-1301.89	33.53	129.37	-1583.96	170.98	1346.28	0.00	0.00	0.00	-1510.09	79.14	1752.45	-1523.01	186.93	1779.87	-1808.55	-25.96	1754.05	-1702.00	188.21	1702.99	489.83	-278.36	79.75	1086.79	-291.61	78.10	500.09
4.73000	-1881.64	250.80	-206.99	-1785.86	221.78	34.71	-2332.70	303.42	903.07	-2191.07	308.72	745.76	-1060.59	42.72	159.63	-1096.48	48.48	152.32	-1284.52	36.70	79.80	-1299.47	33.38	121.59	-1570.21	169.21	1344.98	0.00	0.00	0.00	-1499.69	76.41	1751.63	-1512.22	183.13	1779.01	-1798.00	-26.39	1753.71	-1690.60	185.18	1704.17	489.16	-278.66	79.60	1087.02	-291.58	78.00	499.98
4.74000	-1882.74	250.30	-203.17	-1787.61	223.65	33.69	-2317.29	303.39	896.29	-2177.76	308.62	740.81	-1063.74	42.90	151.42	-1095.66	47.87	144.38	-1282.93	35.85	71.82	-1297.31	31.79	114.71	-1561.49	167.47	1343.76	0.00	0.00	0.00	-1490.54	73.56	1751.10	-1502.43	183.47	1782.16	-1787.44	-26.80	1753.36	-1679.17	182.11	1705.37	489.34	-278.56	79.69	1086.50	-291.63	77.98	500.22
4.75000	-1883.51	249.65	-198.95	-1787.41	223.00	33.86	-2301.72	303.30	889.35	-2164.29	308.48	735.76	-1061.05	42.70	143.98	-1095.75	48.97	136.64	-1282.43	36.28	63.44	-1297.18	31.35	107.45	-1552.61	159.59	1336.84	0.00	0.00	0.00	-1484.26	71.24	1750.68	-1487.04	180.37	1782.02	-1776.87	-27.19	1753.01	-1667.72	179.01	1706.58	489.83	-278.46	79.75	1087.11	-291.45	78.11	500.07
4.76000	-1883.94	248.84	-194.32	-1787.45	222.70	33.94	-2285.99	303.16	882.27	-2150.64	308.27	730.63	-1067.34	43.61	135.08	-1097.75	48.09	127.80	-1284.39	35.38	56.19	-1299.34	32.26	99.68	-1545.82	156.58	1334.88	0.00	0.00	0.00	-1476.97	68.47	1750.36	-1474.07	177.52	1781.17	-1766.29	-27.57	1752.65	-1656.23	175.88	1707.80	489.62	-278.43	79.59	1086.94	-291.38	78.20	499.26
4.77000	-1884.02	247.87	-189.27	-1786.72	221.63	34.62	-2270.10	302.95	875.04	-2136.84	308.02	725.40	-1064.78	44.09	127.25	-1099.64	49.36	119.55	-1284.51	29.83	48.12	-1301.63	32.40	92.31	-1533.78	154.54	1334.30	0.00	0.00	0.00	-1462.52	65.21	1749.18	-1471.08	173.72	1780.55	-1755.71	-27.93	1752.29	-1644.71	172.72	1709.05	489.78	-278.40	79.80	1086.66	-291.89	78.06	500.04
4.78000	-1883.72	246.74	-183.81	-1787.71	222.89	33.75	-2254.05	302.69	867.66	-2122.86	307.70	720.09	-1074.87	44.11	118.14	-1103.66	48.63	111.68	-1288.60	33.64	44.47	-1304.02	33.03	86.35	-1516.71	155.10	1340.94	0.00	0.00	0.00	-1452.08	61.96	1748.62	-1460.18	170.82	1779.95	-1745.11	-28.28	1751.92	-1633.16	169.52	1710.31	490.02	-278.30	79.96	1086.87	-291.84	78.12	500.33
4.79000	-1883.04	245.43	-177.91	-1788.54	223.53	33.36	-2237.84	302.37	860.13	-2108.71	307.33	714.67	-1070.98	42.43	110.91	-1099.88	46.56	103.99	-1284.60	33.31	41.64	-1303.11	36.99	82.43	-1501.92	153.02	1341.35	0.00	0.00	0.00	-1439.77	58.82	1748.22	-1441.31	166.32	1779.05	-1734.51	-28.61	1751.54	-1621.58	166.29	1711.58	489.24	-278.38	79.63	1086.50	-291.70	77.99	500.36
4.80000	-1881.96	243.95	-171.58	-1787.08	221.73	34.69	-2221.46	301.98	852.45	-2094.40	306.90	709.17	-1058.94	38.79	99.37	-1091.04	44.40	96.79	-1273.35	25.38	40.63	-1292.71	36.33	83.11	-1492.87	150.89	1340.86	0.00	0.00	0.00	-1430.47	55.13	1748.45	-1438.36	162.55	1779.65	-1723.91	-28.92	1751.16	-1609.97	163.03	1712.87	490.05	-278.45	79.80	1086.53	-291.59	78.14	500.99
4.81000	-1880.47	242.29	-164.81	-1781.82	215.90	38.42	-2204.93	301.54	844.62	-2079.91	306.41	703.57	-1049.08	38.02	86.07	-1083.29	45.05	86.58	-1275.27	33.42	38.61	-1284.05	34.31	81.23	-1482.09	148.25	1340.70	0.00	0.00	0.00	-1420.84	51.00	1748.78	-1425.62	159.41	1780.69	-1713.29	-29.22	1750.78	-1598.33	159.73	1714.18	489.95	-278.49	79.74	1086.47	-291.62	78.20	500.41
4.82000	-1878.55	240.43	-157.58	-1784.42	219.24	36.74	-2188.23	301.03	836.63	-2065.24	305.87	697.88	-1045.68	38.75	75.94	-1081.46	46.35	76.01	-1275.28	35.81	37.96	-1280.77	32.51	80.03	-1469.82	145.96	1341.05	0.00	0.00	0.00	-1408.48	47.37	1749.35	-1414.81	155.53	1781.43	-1702.67	-29.50	1750.38	-1586.66	156.40	1715.50	489.01	-278.54	79.67	1086.65	-291.72	78.12	499.28
4.83000	-1876.20	238.39	-149.90	-1784.53	219.90	36.51	-2171.36	300.46	828.49	-2050.40	305.26	692.09	-1042.26	38.51	69.01	-1080.25	48.15	68.98	-1275.23	37.30	38.29	-1277.47	32.31	76.28	-1457.92	143.56	1341.66	0.00	0.00	0.00	-1398.02	43.31	1750.52	-1402.71	151.10	1782.60	-1692.04	-29.76	1749.99	-1574.96	153.04	1716.84	489.17	-278.78	79.55	1086.17	-291.57	78.06	500.23
4.84000	-1873.39	236.14	-141.76	-1783.21	218.85	37.33	-2154.33	299.82	820.20	-2035.39	304.59	686.21	-1040.35	40.49	63.78	-1077.65	48.41	65.46	-1274.02	37.97	39.73	-1274.49	32.11	72.94	-1448.18	141.29	1342.55	0.00	0.00	0.00	-1384.75	39.29	1751.23	-1394.73	146.66	1784.55	-1681.40	-30.00	1749.58	-1563.23	149.64	1718.19	489.36	-278.41	79.59	1086.36	-291.76	78.08	500.30
4.85000	-1870.12	233.69	-133.14	-1783.11	219.68	37.29	-2137.13	299.13	811.75	-2020.20	303.87	680.23	-1040.31	40.60	59.14	-1074.68	47.66	63.22	-1273.13	39.07	40.97	-1271.81	31.93	69.97	-1436.23	138.36	1343.62	0.00	0.00	0.00	-1374.08	35.21	1752.45	-1377.73	142.42	1785.95	-1670.75	-30.23	1749.17	-1551.46	146.20	1719.57	489.19	-278.42	79.72	1086.72	-291.43	78.31	500.15
4.86000	-1866.37	231.03	-124.04	-1781.19	218.11	38.94	-2119.76	298.36	803.14	-2004.83	303.08	674.15	-1036.13	39.98	55.93	-1073.62	46.42	59.82	-1271.60	39.87	42.06	-1269.42	31.76	67.38	-1425.12	135.42	1344.94	0.00	0.00	0.00	-1360.02	31.19	1753.69	-1360.12	138.42	1787.20	-1660.10	-30.45	1748.76	-1539.67	142.73	1720.95	488.86	-278.73	79.47	1087.34	-291.23	78.39	500.40
4.87000	-1862.12	228.15	-114.45	-1779.44	216.31	40.41	-2102.22	297.53	794.38	-1989.27	302.22	667.99	-1038.11	38.93	50.87	-1070.76	45.14	56.12	-1270.10	39.78	42.26	-1267.31	31.60	65.14	-1412.56	132.29	1346.53	0.00	0.00	0.00	-1349.17	27.28	1754.89	-1352.58	133.68	1789.48	-1649.44	-30.64	1748.34	-1527.84	139.23	1722.36	489.60	-278.61	79.73	1087.34	-291.61	78.34	499.86
4.88000	-1857.37	225.05	-104.37	-1779.73	217.23	40.38	-2084.52	296.64	785.46	-1973.54	301.31	661.72	-1038.25	38.10	46.25	-1070.70	44.49	52.47	-1269.45	39.38	41.40	-1265.46	31.46	63.23	-1399.08	129.74	1348.22	0.00	0.00	0.00	-1338.93	23.27	1755.89	-1342.95	129.14	1791.05	-1638.77	-30.82	1747.91	-1515.99	135.69	1723.78	488.81	-278.63	79.46	1086.53	-291.38	78.16	499.49
4.89000	-1852.10	221.73	-93.79	-1778.07	216.60	41.16	-2066.64	295.68	776.39	-1957.63	300.33	655.36	-1033.75	38.54	43.37	-1069.11	44.78	49.13	-1269.12	39.14	40.62	-1263.86	31.32	61.64	-1387.50	126.64	1349.79	0.00	0.00	0.00	-1323.15	19.22	1756.60	-1329.57	125.29	1792.13	-1628.10	-30.98	1747.48	-1504.10	132.12	1725.22	488.28	-278.64	79.35	1086.03	-291.52	78.00	499.94
4.90000	-1846.30	218.17	-82.70	-1775.87	216.74	42.08	-2048.59	294.64	767.15	-1941.52	299.29	648.90	-1029.27	40.23	40.88	-1071.06	46.35	46.07	-1269.02	39.26	40.28	-1262.51	31.19	60.35	-1375.35	123.48	1351.39	0.00	0.00	0.00	-1312.27	15.30	1757.50	-1324.61	121.81	1793.83	-1617.42	-31.12	1747.04	-1492.14	128.86	1726.33	489.14	-278.29	79.65	1085.97	-291.69	77.92	500.19
4.91000	-1839.95	214.38	-71.10	-1773.06	218.08	42.29	-2030.37	293.55	757.75	-1925.24	298.18	642.34	-1035.77	41.91	36.55	-1071.05	47.60	43.39	-1268.90	39.52	39.92	-1261.38	31.07	59.34	-1362.78	120.91	1352.82	0.00	0.00	0.00	-1298.97	11.57	1757.94	-1310.50	118.25	1794.08	-1606.74	-31.25	1746.59	-1480.37	126.06	1727.63	489.01	-278.50	79.58	1086.22	-291.52	78.13	499.75
4.92000	-1833.04	210.34	-58.97	-1769.40	219.21	43.63	-2011.97	292.38	748.20	-1908.77	297.01	635.69	-1032.09	41.84	35.60	-1072.21	48.20	41.85	-1268.42	39.19	40.02	-1260.46	30.97	58.61	-1351.41	117.88	1354.10	0.00	0.00	0.00	-1287.77	8.67	1758.55	-1295.67	114.79	1794.81	-1596.05	-31.35	1746.14	-1470.26	121.30	1729.07	488.97	-278.45	79.72	1086.66	-291.53	78.24	500.53
4.93000	-1825.56	206.06	-46.31	-1763.73	218.84	46.92	-1993.40	291.14	738.48	-1892.10	295.77	628.94	-1034.28	42.41	34.46	-1069.15	48.21	41.82	-1268.48	39.54	39.75	-1259.74	30.87	58.12	-1341.19	115.29	1355.24	0.00	0.00	0.00	-1277.13	5.38	1759.12	-1283.99	111.81	1795.45	-1585.35	-31.44	1745.68	-1459.46	118.05	1730.58	489.34	-278.26	79.69	1087.14	-291.73	78.21	500.77
4.94000	-1817.49	201.52	-33.11	-1758.56	219.40	50.39	-1974.65	289.83	728.60	-1875.25	294.46	622.09	-1033.27	41.58	33.69	-1071.60	47.97	41.01	-1268.43	39.27	39.82	-1259.21	30.79	57.86	-1330.43	112.67	1356.41	0.00	0.00	0.00	-1266.04	1.99	1759.67	-1268.44	108.30	1795.85	-1574.65	-31.51	1745.22	-1448.60	115.92	1731.79	489.00	-278.46	79.60	1086.64	-291.69	78.07	500.34
4.95000	-1808.82	196.72	-19.38	-1753.56	218.13	54.18	-1955.72	288.45	718.56	-1858.21	293.09	615.14	-1037.34	42.38	32.62	-1068.38	47.86	41.44	-1268.40	39.38	39.53	-1258.86	30.72	57.82	-1322.10	110.14	1357.52	0.00	0.00	0.00	-1256.76	-0.86	1760.50	-1258.77	105.99	1796.69	-1563.94	-31.57	1744.75	-1438.89	111.69	1733.34	489.33	-278.65	79.65	1086.19	-291.47	78.10	500.22
4.96000	-1799.54	191.66	-5.08	-1750.60	216.01	56.90	-1936.62	287.00	708.36	-1840.98	291.65	608.09	-1030.87	41.82	33.49	-1068.36	47.90	40.94	-1268.21	39.21	39.57	-1258.67	30.66	57.98	-1310.58	107.75	1358.65	0.00	0.00	0.00	-1248.41	-3.92	1761.46	-1252.26	103.28	1797.93	-1553.22	-31.60	1744.28	-1427.95	109.66	1734.53	489.60	-278.26	79.79	1086.94	-291.49	78.18	500.95
4.97000	-1789.62	186.33	9.77	-1749.32	209.61	63.94	-1917.34	285.47	697.99	-1823.55	290.14	600.94	-1032.95	41.91	32.63	-1065.59	47.69	41.21	-1268.57	39.65	39.30	-1258.63	30.61	58.32	-1300.92	105.76	1359.68	0.00	0.00	0.00	-1237.94	-6.71	1762.37	-1241.01	100.27	1798.62	-1542.50	-31.62	1743.80	-1418.41	106.57	1735.84	488.94	-278.49	79.51	1086.56	-291.67	78.02	500.79
4.98000	-1779.07	180.72	25.18	-1749.35	198.47	70.01	-1897.88	283.87	687.45	-1805.93	288.55	593.70	-1033.24	42.12	32.41	-1067.73	47.88	40.68	-1267.93	38.79	39.68	-1258.72	30.57	58.83	-1289.40	103.90	1360.73	0.00	0.00	0.00	-1226.23	-9.40	1763.06	-1231.36	97.88	1799.77	-1531.77	-31.62	1743.31	-1409.49	103.37	1737.06	488.78	-278.80	79.41	1086.82	-291.75	78.07	500.13
4.99000	-1767.86	174.83	41.17	-1745.86	187.90	84.53	-1878.23	282.20	676.76	-1788.11	286.90	586.35	-1031.72	42.10	32.45	-1069.59	47.61	40.12	-1268.24	39.21	39.45	-1258.94	30.54	59.49	-1279.57	101.95	1361.93	0.00	0.00	0.00	-1220.13	-12.30	1764.15	-1225.08	94.85	1801.15	-1521.04	-31.60	1742.82	-1400.30	100.28	1738.29	488.45	-278.90	79.32	1086.74	-291.81	78.01	500.03
5.00000	-1755.98	168.65	57.75	-1741.52	177.41	100.77	-1858.41	280.45	665.89	-1770.09	285.18	578.90	-1032.43	41.80	32.08	-1068.72	47.50	40.18	-1268.63	39.55	39.30	-1259.27	30.53	60.27	-1273.05	100.24	1363.24	0.00	0.00	0.00	-1211.02	-14.71	1765.09	-1216.71	92.45	1802.21	-1510.31	-31.56	1742.32	-1390.51	98.81	1739.65	489.20	-278.49	79.71	1086.73	-291.69	78.05	499.93
5.01000	-1743.43	162.18	74.91	-1733.80	165.87	118.26	-1838.40	278.62	654.86	-1751.88	283.39	571.35	-1034.74	41.50	31.24	-1069.47	47.98	39.93	-1268.42	39.39	39.29	-1259.70	30.53	61.17	-1263.31	98.52	1364.60	0.00	0.00	0.00	-1200.94	-16.85	1766.04	-1201.30	89.69	1803.12	-1499.57	-31.50	1741.81	-1380.98	97.56	1740.80	490.40	-277.95	80.18	1086.83	-291.45	78.35	499.63
5.02000	-1736.14	148.20	95.16	-1721.86	157.28	136.92	-1818.21	276.72	643.66	-1733.46	281.52	563.70	-1034.26	41.97	31.69	-1070.02	47.25	39.75	-1268.29	39.06	39.40	-1260.22	30.54	62.17	-1254.04	97.14	1365.95	0.00	0.00	0.00	-1189.98	-19.16	1766.90	-1197.65	87.47	1804.92	-1488.82	-31.43	1741.30	-1372.01	95.52	1742.29	489.85	-278.35	79.96	1086.50	-291.64	78.04	500.44
5.03000	-1725.52	137.63	114.01	-1714.99	149.61	155.42	-1797.83	274.74	632.29	-1714.84	279.58	555.95	-1036.64	41.40	31.29	-1070.77	47.51	39.52	-1268.19	38.85	39.48	-1260.80	30.56	63.25	-1245.47	95.49	1367.63	0.00	0.00	0.00	-1181.96	-21.24	1768.05	-1191.18	86.20	1806.19	-1478.07	-31.33	1740.78	-1363.99	93.04	1743.82	489.75	-278.88	79.88	1086.41	-291.47	78.06	499.48
5.04000	-1715.37	130.79	132.06	-1702.99	141.24	174.68	-1777.26	272.69	620.75	-1696.02	277.57	548.10	-1032.99	41.97	31.72	-1069.94	48.01	39.62	-1268.72	39.45	39.10	-1261.45	30.59	64.39	-1238.24	94.15	1369.17	0.00	0.00	0.00	-1173.58	-23.01	1769.47	-1179.73	84.31	1807.18	-1467.31	-31.22	1740.26	-1355.69	91.59	1745.03	489.90	-278.41	79.87	1086.95	-291.33	78.39	500.28
5.05000	-1704.32	127.08	148.49	-1693.34	135.22	191.66	-1756.51	270.55	609.04	-1677.00	275.48	540.15	-1034.85	41.81	31.45	-1069.21	47.15	39.52	-1268.73	39.32	39.13	-1262.15	30.64	65.58	-1230.47	92.79	1370.89	0.00	0.00	0.00	-1165.72	-24.83	1770.68	-1170.75	81.77	1808.54	-1456.55	-31.09	1739.73	-1348.33	88.93	1746.61	489.67	-278.33	79.84	1086.45	-291.42	78.13	499.71
5.06000	-1691.21	123.44	163.17	-1679.32	132.27	206.67	-1735.57	268.34	597.16	-1657.77	273.31	532.09	-1029.04	41.78	32.47	-1069.40	47.62	39.86	-1268.79	39.40	39.11	-1262.87	30.70	66.80	-1221.28	91.43	1372.48	0.00	0.00	0.00	-1156.48	-26.24	1772.30	-1163.03	81.11	1810.18	-1445.78	-30.94	1739.19	-1340.53	87.63	1747.89	489.49	-278.42	79.92	1086.37	-291.38	78.12	499.37
5.07000	-1679.24	122.58	175.91	-1665.43	131.96	218.87	-1714.45	266.04	585.10	-1638.33	271.08	523.93	-1031.46	42.29	32.05	-1069.38	47.85	39.70	-1268.62	39.15	39.14	-1263.63	30.77	68.03	-1213.61	89.91	1374.17	0.00	0.00	0.00	-1148.99	-28.11	1774.07	-1156.92	79.92	1811.61	-1435.01	-30.77	1738.65	-1333.56	85.32	1749.48	489.19	-278.35	79.69	1086.59	-291.55	78.33	499.81
5.08000	-1661.90	123.00	186.50	-1652.49	132.24	228.98	-1693.13	263.67	572.88	-1618.69	268.76	515.67	-1035.15	41.84	31.14	-1070.87	47.70	39.38	-1268.61	39.02	39.21	-1264.39	30.85	69.26	-1205.55	88.66	1375.73	0.00	0.00	0.00	-1142.48	-29.44	1775.81	-1150.97	78.74	1813.27	-1424.24	-30.58	1738.10	-1325.43	85.22	1750.24	489.18	-278.52	79.66	1086.66	-291.82	78.25	500.12
5.09000	-1641.71	124.77	196.17	-1636.60	132.95	237.69	-1671.62	261.21	560.48	-1598.83	266.37	507.30	-1035.45	42.22	31.10	-1068.63	47.74	39.74	-1268.44	38.96	39.24	-1265.14	30.95	70.47	-1199.04	87.67	1377.34	0.00	0.00	0.00	-1136.24	-30.88	1777.70	-1144.27	76.93	1815.02	-1413.46	-30.37	1737.54	-1319.06	82.36	1751.46	488.69	-278.65	79.54	1086.90	-292.28	78.03	499.76
5.10000	-1627.36	126.03	202.59	-1617.30	134.88	244.47	-1649.92	258.67	547.91	-1578.76	263.90	498.83	-1032.67	41.79	31.52	-1071.21	47.30	38.98	-1268.51	38.98	39.26	-1265.88	31.06	71.63	-1191.19	86.25	1378.76	0.00	0.00	0.00	-1128.94	-32.12	1779.51	-1135.63	76.06	1816.30	-1402.68	-30.14	1736.98	-1311.50	81.62	1752.51	489.29	-278.30	79.80	1086.78	-291.54	78.38	499.72
5.11000	-1606.28	127.53	207.69	-1603.38	136.05	248.67	-1628.03	256.05	535.16	-1558.49	261.35	490.26	-1032.24	41.70	32.17	-1069.79	47.82	39.35	-1268.44	38.96	39.30	-1266.59	31.18	72.75	-1184.54	85.45	1380.11	0.00	0.00	0.00	-1120.59	-33.10	1781.06	-1127.47	74.73	1817.50	-1391.90	-29.89	1736.41	-1305.32	79.41	1753.52	489.22	-278.21	79.90	1086.64	-291.56	78.36	500.57
5.12000	-1589.83	128.99	210.05	-1578.73	137.07	252.62	-1605.94	253.34	522.24	-1538.00	258.72	481.58	-1032.91	41.54	31.60	-1069.21	47.55	39.54	-1268.71	39.34	39.10	-1267.26	31.31	73.79	-1174.68	84.65	1381.37	0.00	0.00	0.00	-1114.16	-34.21	1782.70	-1120.26	73.75	1819.13	-1381.11	-29.62	1735.84	-1298.33	78.38	1754.15	489.75	-278.24	79.81	1086.42	-291.49	78.04	500.33
5.13000	-1567.23	131.50	211.81	-1561.62	138.23	253.62	-1583.66	250.55	509.14	-1517.29	256.02	472.80	-1035.10	42.09	31.17	-1068.92	47.76	39.72	-1268.66	39.15	39.21	-1267.87	31.46	74.74	-1168.57	83.45	1382.44	0.00	0.00	0.00	-1108.67	-35.13	1784.13	-1114.43	73.01	1820.39	-1370.31	-29.33	1735.26	-1291.57	77.29	1754.71	490.10	-278.48	80.01	1087.23	-291.76	78.37	500.22
5.14000	-1537.17	134.49	212.06	-1535.56	139.17	254.49	-1561.18	247.68	495.86	-1496.37	253.23	463.91	-1033.49	41.93	31.58	-1070.94	47.25	39.01	-1268.44	38.90	39.33	-1268.42	31.62	75.58	-1159.75	82.13	1383.48	0.00	0.00	0.00	-1102.22	-35.96	1785.54	-1108.72	72.00	1821.74	-1359.52	-29.02	1734.67	-1284.47	76.43	1755.19	488.91	-278.33	79.62	1087.00	-291.45	78.37	500.46
5.15000	-1516.60	135.32	211.67	-1514.14	138.56	252.97	-1538.50	244.71	482.41	-1475.22	250.36	454.91	-1029.53	41.51	32.52	-1069.87	47.43	39.29	-1268.90	39.41	39.03	-1268.88	31.79	76.31	-1152.11	81.21	1384.23	0.00	0.00	0.00	-1092.67	-36.81	1786.42	-1102.01	71.63	1822.79	-1348.72	-28.70	1734.07	-1278.39	74.08	1755.64	488.86	-278.50	79.61	1086.61	-291.52	78.28	500.30
5.16000	-1494.22	137.29	207.29	-1490.27	140.34	249.71	-1515.63	241.67	468.78	-1453.87	247.41	445.81	-1032.43	41.67	31.82	-1068.39	47.30	39.65	-1268.72	39.24	39.10	-1269.26	31.98	76.89	-1143.59	79.93	1384.79	0.00	0.00	0.00	-1088.56	-37.93	1787.69	-1096.83	70.52	1823.90	-1337.91	-28.35	1733.47	-1271.03	73.99	1755.70	489.79	-278.18	79.96	1086.83	-291.73	78.29	500.04
5.17000	-1463.68	140.60	203.10	-1465.02	141.68	245.03	-1492.56	238.53	454.96	-1432.29	244.38	436.61	-1032.52	41.63	31.95	-1070.19	47.60	39.14	-1269.09	39.44	39.00	-1269.52	32.18	77.31	-1136.20	78.67	1385.43	0.00	0.00	0.00	-1079.75	-38.36	1788.64	-1089.58	69.44	1824.59	-1327.11	-27.98	1732.87	-1262.53	75.72	1755.22	489.22	-278.20	79.78	1087.04	-291.75	78.34	499.67
5.18000	-1438.30	143.75	196.40	-1437.00	143.53	239.48	-1469.28	235.31	440.97	-1410.49	241.26	427.30	-1034.03	41.26	31.33	-1068.08	47.51	39.55	-1268.98	39.39	38.99	-1269.67	32.39	77.57	-1126.31	77.30	1385.73	0.00	0.00	0.00	-1072.35	-39.05	1789.40	-1086.12	69.24	1825.22	-1316.30	-27.59	1732.25	-1256.68	72.94	1755.45	488.95	-278.39	79.60	1086.33	-291.50	78.13	499.89
5.19000	-1409.35	145.68	188.77	-1405.72	142.08	231.30	-1445.81	232.00	426.80	-1391.36	239.42	422.90	-1033.90	41.84	31.19	-1068.28	47.54	39.54	-1268.87	39.23	39.01	-1270.18	33.30	77.30	-1119.04	76.51	1385.86	0.00	0.00	0.00	-1067.85	-39.74	1790.32	-1072.85	68.55	1824.82	-1305.49	-27.18	1731.63	-1250.28	70.92	1755.47	489.02	-278.49	79.61	1086.70	-291.42	78.29	500.05
5.20000	-1370.92	147.01	182.03	-1381.35	144.78	223.09	-1422.14	228.60	412.45	-1373.12	236.00	416.77	-1032.08	42.11	31.60	-1071.01	47.04	38.65	-1268.78	39.16	39.05	-1270.27	33.28	77.44	-1112.30	75.26	1386.03	0.00	0.00	0.00	-1060.63	-40.15	1790.74	-1071.06	68.16	1825.71	-1294.67	-26.75	1731.01	-1242.79	70.79	1755.12	489.69	-278.22	79.89	1087.18	-291.63	78.32	500.89
5.21000	-1343.27	148.77	172.73	-1348.11	145.64	214.37	-1402.72	225.36	402.80	-1354.22	232.51	409.08	-1034.82	41.36	30.92	-1071.43	47.08	38.58	-1268.59	39.01	39.13	-1269.61	32.59	78.00	-1103.91	74.15	1386.06	0.00	0.00	0.00	-1052.13	-40.54	1791.24	-1062.86	67.80	1825.73	-1283.85	-26.30	1730.37	-1235.99	69.60	1754.88	489.54	-278.32	79.85	1086.50	-291.44	78.02	500.60
5.22000	-1310.82	151.26	164.13	-1318.02	147.04	204.68	-1381.88	223.23	392.22	-1334.07	230.03	400.41	-1033.77	41.69	31.21	-1069.33	47.06	38.93	-1268.68	39.16	39.08	-1270.14	33.33	77.76	-1096.58	72.96	1385.85	0.00	0.00	0.00	-1046.85	-41.22	1791.71	-1056.09	67.34	1826.08	-1273.04	-25.82	1729.74	-1228.46	68.96	1754.35	489.70	-278.50	79.87	1085.82	-291.40	77.96	500.70
5.23000	-1278.64	153.76	155.26	-1287.25	147.25	194.49	-1360.79	220.39	380.24	-1313.85	226.99	390.32	-1031.17	41.56	31.46	-1068.76	47.26	39.30	-1268.96	39.68	38.74	-1270.11	33.49	78.16	-1088.83	71.90	1385.69	0.00	0.00	0.00	-1036.66	-41.50	1791.53	-1043.52	67.31	1825.27	-1262.21	-25.33	1729.09	-1221.10	68.70	1753.77	489.76	-278.18	79.92	1086.26	-291.59	78.04	500.76
5.24000	-1246.45	155.80	144.91	-1258.08	151.61	185.32	-1339.16	217.57	367.00	-1292.63	224.28	379.33	-1031.36	41.77	31.68	-1069.17	47.41	39.13	-1269.00	39.76	38.79	-1270.38	33.59	78.43	-1081.31	70.94	1385.34	0.00	0.00	0.00	-1028.94	-41.54	1791.55	-1038.12	67.01	1825.40	-1251.39	-24.82	1728.44	-1213.03	69.38	1753.15	489.05	-278.08	79.91	1086.58	-291.53	78.15	501.01
5.25000	-1211.15	155.14	135.00	-1227.51	153.26	174.28	-1317.25	214.05	352.42	-1270.79	221.48	367.21	-1029.03	41.78	32.47	-1072.97	47.92	38.39	-1269.05	39.83	38.74	-1269.95	33.26	78.92	-1074.03	69.98	1384.94	0.00	0.00	0.00	-1023.34	-41.84	1791.60	-1031.76	66.52	1825.03	-1240.56	-24.28	1727.78	-1205.43	68.81	1752.60	489.07	-278.34	79.76	1086.62	-290.91	78.35	499.69
5.26000	-1179.97	155.22	123.80	-1194.96	152.87	163.09	-1294.24	210.74	336.72	-1249.23	217.87	353.88	-1031.65	41.73	31.68	-1070.65	47.97	39.09	-1268.72	39.48	38.90	-1270.01	33.87	78.99	-1066.37	68.92	1384.43	0.00	0.00	0.00	-1012.62	-41.84	1791.11	-1024.58	66.71	1824.49	-1229.74	-23.73	1727.11	-1197.63	68.89	1751.96	489.00	-278.30	79.66	1086.94	-291.46	78.37	499.96
5.27000	-1144.93	154.29	113.67	-1161.57	150.63	152.25	-1270.54	207.61	320.17	-1226.66	214.57	339.75	-1030.14	41.97	31.92	-1069.75	47.03	39.19	-1268.58	39.44	38.96	-1270.39	34.29	79.07	-1057.70	68.02	1383.87	0.00	0.00	0.00	-1006.00	-41.74	1790.77	-1013.16	67.20	1823.52	-1218.91	-23.15	1726.44	-1189.71	68.41	1751.17	489.36	-278.64	79.76	1086.94	-291.57	78.16	500.31
5.28000	-1108.72	152.87	104.65	-1127.19	147.90	141.70	-1246.30	203.95	302.63	-1203.31	211.55	324.96	-1032.66	41.69	31.55	-1067.58	47.91	40.13	-1268.27	39.15	39.13	-1269.86	33.95	79.60	-1051.60	66.88	1383.29	0.00	0.00	0.00	-997.60	-41.55	1790.38	-1009.93	67.76	1822.95	-1208.08	-22.55	1725.76	-1181.05	69.42	1750.38	489.37	-278.26	79.72	1086.86	-291.30	78.31	500.10
5.29000	-1070.59	149.99	96.05	-1094.41	144.77	130.86	-1222.74	197.58	283.39	-1179.48	207.83	309.29	-1030.86	41.21	31.86	-1068.07	47.32	40.05	-1268.33	39.30	39.09	-1269.87	34.39	79.89	-1044.09	65.89	1382.54	0.00	0.00	0.00	-989.91	-41.74	1789.65	-998.99	67.71	1821.92	-1197.24	-21.93	1725.07	-1172.83	69.06	1749.68	488.93	-278.64	79.45	1086.47	-291.61	78.22	500.41
5.30000	-1031.31	145.65	88.67	-1058.76	141.52	121.26	-1196.96	193.15	264.53	-1156.25	201.92	292.33	-1030.68	41.86	32.16	-1067.49	47.40	40.48	-1268.43	39.65	38.97	-1269.57	34.28	80.42	-1034.33	64.93	1381.73	0.00	0.00	0.00	-979.64	-41.29	1788.77	-990.12	68.22	1820.90	-1186.41	-21.29	1724.38	-1164.51	69.15	1748.95	489.25	-278.85	79.48	1086.61	-291.81	78.00	500.63
5.31000	-995.67	142.09	80.73	-1025.02	137.36	111.33	-1168.62	190.70	246.46	-1131.70	197.03	275.40	-1032.70	41.36	31.79	-1068.41	46.91	39.76	-1268.37	39.82	39.03	-1269.00	33.93	80.91	-1028.10	63.68	1380.83	0.00	0.00	0.00	-971.90	-40.88	1788.09	-984.02	68.33	1819.81	-1175.57	-20.62	1723.68	-1156.90	68.00	1748.43	489.36	-278.90	79.60	1086.54	-291.94	78.07	499.98
5.32000	-955.82	137.64	74.36	-987.94	132.71	103.01	-1140.08	187.70	228.18	-1105.33	193.31	258.96	-1031.35	41.08	30.85	-1065.63	46.45	40.34	-1268.35	40.37	38.90	-1270.48	36.49	80.31	-1021.27	62.79	1379.83	0.00	0.00	0.00	-963.28	-40.51	1787.19	-973.12	68.92	1818.29	-1164.74	-19.93	1722.97	-1148.37	68.18	1747.42	489.18	-278.91	79.58	1086.69	-291.82	78.07	499.35
5.33000	-916.53	134.13	68.58	-950.66	128.52	95.35	-1111.00	183.47	209.78	-1078.05	190.25	242.97	-1036.86	41.05	29.94	-1067.30	46.44	39.90	-1267.97	40.31	39.26	-1269.68	36.24	80.72	-1014.03	61.84	1378.90	0.00	0.00	0.00	-954.89	-40.04	1786.28	-967.26	69.28	1817.21	-1153.90	-19.23	1722.26	-1139.25	68.92	1746.41	488.65	-278.73	79.51	1087.13	-291.76	78.19	499.90
5.34000	-880.15	130.10	63.37	-913.96	124.21	88.40	-1081.31	179.17	191.68	-1050.21	186.60	227.02	-1032.46	41.58	30.50	-1067.00	46.36	39.87	-1267.73	40.70	39.50	-1268.83	35.79	81.50	-1004.90	60.78	1377.84	0.00	0.00	0.00	-946.03	-39.72	1785.04	-956.30	70.08	1815.65	-1143.06	-18.50	1721.54	-1130.74	68.46	1745.70	489.84	-278.38	79.92	1086.60	-291.62	78.09	500.11
5.35000	-842.63	126.86	59.55	-877.72	120.73	82.33	-1050.13	175.44	174.44	-1022.23	182.54	211.46	-1037.01	40.75	29.41	-1067.33	45.36	40.21	-1267.41	41.00	39.82	-1268.81	36.26	81.68	-997.97	60.05	1376.74	0.00	0.00	0.00	-937.12	-39.08	1783.77	-948.36	70.59	1814.01	-1132.22	-17.74	1720.81	-1122.12	68.34	1744.83	490.09	-278.49	80.02	1086.55	-291.53	78.13	500.30
5.36000	-803.00	124.13	57.58	-841.11	117.73	77.27	-1018.79	171.45	157.86	-993.64	178.50	196.61	-1032.44	39.91	30.93	-1065.34	45.59	40.44	-1267.30	41.58	39.98	-1268.81	36.73	82.08	-989.69	59.23	1375.56	0.00	0.00	0.00	-928.81	-38.69	1782.53	-940.32	70.76	1812.57	-1121.38	-16.97	1720.08	-1112.94	68.73	1743.96	489.42	-278.52	79.80	1086.64	-291.51	78.13	500.01
5.37000	-766.42	121.32	55.90	-805.20	115.06	73.27	-987.87	165.57	141.41	-964.27	175.51	182.88	-1027.34	40.53	31.83	-1068.88	46.05	38.77	-1266.81	41.65	40.54	-1269.02	37.45	82.55	-981.32	58.40	1374.32	0.00	0.00	0.00	-918.73	-38.12	1781.10	-932.54	71.44	1810.92	-1110.54	-16.17	1719.34	-1104.00	68.50	1743.14	489.90	-278.43	79.95	1086.34	-291.43	78.17	499.69
5.38000	-729.17	119.22	56.24	-769.91	112.77	70.79	-956.95	159.90	126.03	-934.97	172.05	169.83	-1031.99	40.73	29.80	-1069.18	44.75	38.15	-1266.55	41.97	40.97	-1268.66	37.51	83.07	-973.69	58.31	1373.00	0.00	0.00	0.00	-910.34	-37.77	1779.62	-919.84	72.55	1808.63	-1099.70	-15.35	1718.59	-1094.09	69.86	1742.13	490.14	-278.48	80.01	1086.84	-291.41	78.48	499.87
5.39000	-689.87	118.81	58.34	-733.23	111.18	69.99	-925.56	154.73	112.22	-906.17	168.30	157.62	-1033.15	40.49	29.79	-1067.91	44.57	37.98	-1266.63	42.39	41.45	-1268.27	37.11	83.93	-964.01	57.21	1371.62	0.00	0.00	0.00	-898.47	-37.32	1777.51	-910.64	72.69	1806.64	-1088.86	-14.51	1717.84	-1084.96	69.89	1741.19	489.98	-278.45	79.79	1086.93	-291.22	78.57	500.14
5.40000	-656.41	117.45	60.09	-700.34	109.41	69.66	-894.74	150.09	99.77	-877.96	163.89	146.30	-1030.00	40.13	29.81	-1071.08	44.44	37.29	-1266.46	42.76	41.92	-1267.81	36.67	84.90	-956.95	56.74	1370.35	0.00	0.00	0.00	-888.46	-36.61	1775.84	-901.01	73.27	1804.49	-1080.38	-12.72	1717.56	-1075.36	70.48	1740.18	489.55	-278.36	79.86	1086.35	-291.24	78.26	499.32
5.41000	-625.18	116.39	63.07	-666.76	107.88	70.79	-863.85	146.18	89.27	-849.88	160.14	136.51	-1031.51	40.37	29.51	-1067.04	46.17	38.30	-1266.04	42.52	42.81	-1268.70	38.14	85.04	-947.33	56.37	1368.95	0.00	0.00	0.00	-877.78	-36.12	1773.73	-891.95	73.82	1802.34	-1069.64	-14.29	1716.51	-1065.46	71.16	1739.16	489.35	-278.51	79.81	1086.83	-291.62	78.37	500.39
5.42000	-592.79	114.88	67.49	-634.36	106.35	73.05	-834.30	142.86	80.55	-823.04	156.60	128.18	-1033.04	40.37	29.39	-1069.25	46.87	37.59	-1265.74	42.78	44.07	-1267.51	36.98	86.57	-937.51	56.18	1367.58	0.00	0.00	0.00	-869.32	-35.51	1771.73	-879.74	74.26	1799.73	-1060.99	-12.88	1716.01	-1055.83	71.49	1738.15	489.16	-278.27	79.80	1086.68	-291.22	78.38	500.11
5.43000	-562.81	112.44	72.88	-606.42	104.08	75.81	-806.15	139.64	73.34	-798.01	152.26	120.95	-1032.00	40.20	29.56	-1069.34	46.66	37.34	-1265.65	42.82	44.67	-1267.47	37.37	87.25	-932.49	55.75	1366.10	0.00	0.00	0.00	-859.31	-34.95	1769.56	-869.65	75.10	1797.25	-1051.18	-12.65	1714.98	-1045.61	72.43	1736.97	489.48	-278.04	79.94	1086.61	-291.20	78.17	500.29
5.44000	-539.34	111.80	77.79	-581.09	102.49	79.62	-780.69	136.29	67.35	-775.02	149.01	115.40	-1030.30	40.73	29.74	-1067.46	46.20	37.87	-1265.48	42.58	45.67	-1266.75	36.54	88.43	-921.33	55.91	1364.58	0.00	0.00	0.00	-851.02	-34.16	1767.33	-859.22	75.75	1794.36	-1042.61	-10.30	1714.56	-1035.17	73.98	1735.64	488.72	-278.00	79.66	1086.72	-290.95	78.33	499.99
5.45000	-514.99	109.42	85.17	-557.67	100.46	84.67	-757.16	133.46	62.58	-754.07	146.04	110.99	-1033.24	40.52	29.05	-1066.94	46.32	37.70	-1265.04	41.92	46.90	-1265.59	35.11	90.12	-911.46	55.85	1362.88	0.00	0.00	0.00	-839.74	-33.48	1764.86	-849.16	76.55	1791.70	-1033.19	-8.87	1713.75	-1024.45	75.80	1734.19	489.57	-278.60	79.67	1086.71	-291.29	78.27	500.59
5.46000	-489.26	107.75	93.57	-535.18	98.62	90.42	-736.23	130.91	58.71	-735.52	143.23	107.34	-1032.17	40.30	29.37	-1067.99	45.97	37.37	-1265.35	42.06	47.58	-1265.61	35.23	91.09	-903.59	55.84	1361.21	0.00	0.00	0.00	-831.73	-33.03	1762.56	-838.17	77.67	1788.80	-1022.76	-7.62	1712.95	-1014.71	75.88	1732.93	488.88	-278.49	79.49	1086.92	-291.52	78.21	501.16
5.47000	-477.14	106.83	97.80	-518.43	97.92	94.79	-718.87	127.64	54.99	-719.89	140.36	104.13	-1031.84	40.91	29.31	-1067.64	45.96	37.17	-1265.13	41.36	48.75	-1265.74	35.60	92.10	-893.60	55.80	1359.63	0.00	0.00	0.00	-820.00	-32.47	1760.02	-828.85	78.24	1785.93	-1012.58	-6.26	1712.16	-1004.55	77.08	1731.47	489.84	-278.25	79.93	1087.04	-291.69	78.08	501.08
5.48000	-463.72	105.27	101.43	-504.86	95.95	97.20	-704.17	124.89	51.69	-706.98	137.19	100.91	-1030.96	40.80	29.51	-1069.37	46.23	36.46	-1264.83	40.42	50.11	-1266.46	36.78	92.92	-884.58	56.01	1357.97	0.00	0.00	0.00	-811.32	-31.66	1757.86	-818.13	78.98	1783.29	-1002.62	-4.80	1711.39	-994.27	78.45	1730.15	489.36	-278.39	79.70	1087.15	-291.35	78.27	500.62
5.49000	-453.15	103.70	103.02	-493.92	94.62	98.11	-692.45	122.20	48.39	-696.09	134.89	97.99	-1031.51	40.86	29.77	-1067.56	45.70	36.49	-1264.73	39.82	51.43	-1264.08	33.84	95.61	-874.18	55.80	1356.43	0.00	0.00	0.00	-800.19	-30.91	1755.50	-806.10	80.29	1780.29	-992.82	-3.26	1710.66	-983.27	80.68	1728.74	488.93	-278.19	79.73	1086.68	-291.21	78.21	500.40
5.50000	-444.79	102.65	102.03	-485.63	93.08	96.68	-683.61	118.51	46.76	-687.60	132.30	94.89	-1031.94	40.57	29.08	-1067.94	45.79	36.50	-1264.41	38.78	53.21	-1263.36	33.33	97.56	-863.30	55.92	1355.09	0.00	0.00	0.00	-792.13	-29.91	1753.51	-792.99	81.50	1777.51	-983.16	-1.66	1710.01	-973.31	81.49	1727.69	489.17	-278.60	79.69	1086.86	-291.35	78.22	499.71
5.51000	-438.99	99.85	98.06	-479.72	91.21	93.71	-677.52	115.36	47.50	-681.27	129.24	92.44	-1031.16	40.71	29.43	-1068.22	47.02	36.93	-1263.76	37.42	55.51	-1261.86	32.07	99.92	-854.39	55.85	1353.78	0.00	0.00	0.00	-781.43	-29.00	1751.46	-783.42	82.61	1775.05	-973.59	-0.01	1709.46	-962.83	83.49	1726.61	489.80	-278.15	79.87	1086.49	-291.41	78.10	499.60
5.52000	-436.10	96.70	89.14	-476.92	87.50	86.36	-674.70	112.74	47.40	-677.29	126.28	90.24	-1030.76	40.63	29.52	-1068.42	47.24	36.67	-1263.42	36.73	57.70	-1261.20	31.73	102.00	-844.11	55.95	1352.75	0.00	0.00	0.00	-769.84	-27.89	1749.50	-772.91	83.51	1772.78	-964.06	1.67	1709.02	-952.35	85.18	1725.53	490.43	-277.90	80.10	1086.53	-291.28	78.29	500.36
5.53000	-434.48	92.81	78.71	-475.13	83.21	76.25	-673.27	111.21	47.21	-674.74	123.53	88.39	-1029.86	41.82	31.07	-1068.46	47.21	36.26	-1262.70	35.39	60.40	-1260.30	31.76	104.23	-836.80	55.72	1351.80	0.00	0.00	0.00	-760.36	-26.74	1748.10	-764.02	84.72	1770.98	-954.55	3.36	1708.72	-942.21	86.89	1724.77	490.08	-278.33	80.03	1086.79	-291.82	78.28	500.77
5.54000	-431.88	89.19	67.53	-472.26	79.85	65.46	-671.18	110.27	46.88	-671.50	122.08	87.69	-1030.26	41.08	30.65	-1068.49	47.04	35.99	-1262.31	34.31	62.80	-1257.97	29.51	107.75	-825.27	56.27	1351.08	0.00	0.00	0.00	-749.44	-25.37	1747.05	-751.67	86.36	1769.16	-945.00	5.05	1708.59	-931.85	88.69	1724.11	489.36	-278.46	79.74	1086.71	-291.70	78.26	500.09
5.55000	-426.40	87.73	56.69	-470.37	79.17	56.92	-668.63	110.46	46.75	-666.34	121.70	86.92	-1029.95	41.19	31.01	-1068.98	47.56	35.31	-1261.84	33.66	64.89	-1254.33	26.30	112.09	-814.98	56.29	1350.58	0.00	0.00	0.00	-740.27	-23.93	1746.71	-741.68	87.85	1768.14	-935.39	6.72	1708.65	-921.35	91.02	1723.67	488.88	-278.29	79.65	1087.03	-291.32	78.49	500.58
5.56000	-424.29	87.99	48.34	-466.66	78.62	50.98	-667.53	111.47	46.44	-661.66	122.25	86.28	-1030.09	41.52	30.92	-1069.14	47.43	34.99	-1259.62	32.23	70.38	-1251.76	24.72	115.93	-806.43	56.51	1350.47	0.00	0.00	0.00	-729.73	-23.16	1746.58	-731.79	89.16	1767.54	-925.66	8.35	1708.92	-911.12	92.39	1723.80	489.02	-278.09	79.72	1086.74	-291.70	78.16	500.29
5.57000	-425.24	87.68	42.56	-467.41	78.56	46.25	-667.44	112.38	45.99	-658.96	122.19	86.27	-1030.49	41.99	30.43	-1069.81	47.80	34.46	-1257.31	30.69	76.04	-1248.31	22.45	120.59	-795.25	56.48	1350.72	0.00	0.00	0.00	-717.84	-21.69	1746.59	-723.15	90.60	1767.45	-915.77	9.92	1709.42	-900.52	94.59	1724.13	489.75	-278.38	79.88	1086.67	-291.66	78.11	500.50
5.58000	-424.64	87.76	40.66	-464.62	77.40	45.59	-667.50	112.62	45.45	-657.34	121.83	86.47	-1029.86	41.52	30.93	-1070.51	47.97	34.13	-1254.68	29.35	81.62	-1244.49	20.94	125.37	-786.41	56.23	1351.20	0.00	0.00	0.00	-708.65	-20.26	1747.16	-712.41	91.93	1767.25	-905.70	11.43	1710.19	-889.90	96.76	1724.52	489.21	-278.58	79.67	1086.20	-291.56	78.00	499.78
5.59000	-419.98	86.65	39.83	-465.13	76.61	44.11	-667.53	112.83	45.10	-655.81	121.89	86.84	-1029.88	42.01	30.92	-1070.64	47.68	34.27	-1251.00	27.27	88.15	-1239.59	18.38	131.36	-775.09	55.85	1352.08	0.00	0.00	0.00	-699.20	-18.62	1747.97	-700.37	93.64	1767.48	-895.38	12.84	1711.23	-879.74	98.14	1725.22	489.31	-278.41	79.82	1086.73	-291.46	78.29	499.61
5.60000	-418.29	87.27	37.46	-463.00	77.31	43.13	-667.13	113.36	44.74	-654.46	121.98	86.83	-1029.76	41.11	30.98	-1070.47	47.16	34.51	-1246.48	25.67	95.18	-1232.48	14.50	138.47	-764.98	55.98	1353.32	0.00	0.00	0.00	-689.54	-17.45	1748.90	-689.04	95.03	1767.65	-884.80	14.15	1712.58	-869.36	100.10	1726.06	489.68	-278.43	79.83	1086.97	-291.39	78.29	499.92
5.61000	-420.32	87.28	34.23	-462.67	77.57	41.88	-666.73	113.67	44.42	-652.99	122.22	86.53	-1029.77	41.67	30.76	-1070.37	46.71	35.41	-1240.58	23.75	103.15	-1224.81	11.81	145.59	-754.80	55.99	1354.58	0.00	0.00	0.00	-679.54	-15.97	1749.72	-679.45	96.74	1768.17	-873.89	15.35	1714.25	-859.34	101.71	1726.92	489.70	-278.60	79.84	1086.20	-291.72	77.99	500.24
5.62000	-418.71	87.62	33.91	-463.47	77.59	41.20	-666.49	113.85	44.35	-652.42	122.17	86.34	-1029.64	41.35	30.91	-1069.36	47.35	39.48	-1233.05	21.50	111.87	-1215.36	8.71	153.47	-745.54	55.85	1356.20	0.00	0.00	0.00	-670.12	-14.35	1750.86	-669.67	98.40	1768.58	-863.96	17.02	1716.02	-848.97	104.14	1727.90	489.54	-278.55	79.90	1085.74	-291.51	77.82	500.54
5.63000	-421.22	87.24	32.66	-461.97	77.66	41.36	-666.55	113.70	44.25	-652.31	122.05	86.42	-1029.04	40.94	30.83	-1064.16	37.68	46.82	-1224.10	19.21	121.39	-1206.21	8.23	160.81	-733.29	56.32	1357.77	0.00	0.00	0.00	-659.63	-12.88	1751.71	-658.44	99.94	1768.73	-853.97	17.99	1717.51	-838.99	105.96	1728.99	489.35	-278.48	79.88	1085.93	-291.40	78.01	499.71
5.64000	-417.92	87.33	32.90	-462.35	77.56	40.77	-666.47	113.67	44.23	-652.18	121.70	86.34	-1028.75	41.36	30.36	-1062.55	45.14	42.02	-1215.03	18.40	131.20	-1194.50	5.83	169.44	-723.50	56.56	1359.51	0.00	0.00	0.00	-649.14	-11.39	1752.76	-647.50	101.67	1768.84	-843.63	18.48	1719.06	-829.22	107.48	1730.23	489.32	-277.95	79.80	1086.44	-291.29	78.12	500.60
5.65000	-418.34	87.99	32.43	-461.60	77.86	40.89	-666.31	113.85	44.29	-651.97	121.54	86.18	-1026.87	40.78	30.52	-1060.98	45.11	42.12	-1203.94	16.06	142.48	-1181.79	3.44	178.74	-713.37	56.63	1361.21	0.00	0.00	0.00	-640.27	-10.09	1753.88	-639.57	103.48	1769.27	-833.53	18.66	1720.73	-819.56	108.77	1731.45	489.04	-278.17	79.75	1086.13	-291.15	78.16	500.44
5.66000	-417.47	87.60	32.58	-463.15	77.69	40.11	-666.47	113.43	44.05	-652.02	121.30	86.06	-1024.88	39.25	29.21	-1056.85	44.43	44.32	-1193.10	14.84	153.75	-1169.41	2.28	188.10	-701.77	56.28	1362.77	0.00	0.00	0.00	-630.55	-8.70	1754.90	-627.25	104.50	1769.57	-824.52	20.45	1722.50	-810.05	110.20	1732.52	489.46	-278.10	79.91	1086.72	-291.34	78.15	499.97
5.67000	-420.36	87.74	31.54	-460.59	77.86	40.76	-666.41	113.54	44.05	-651.97	121.31	85.94	-1020.21	39.32	29.01	-1051.06	43.00	47.19	-1181.21	13.31	165.55	-1154.96	-1.35	198.76	-691.54	56.00	1364.13	0.00	0.00	0.00	-621.00	-7.41	1756.12	-620.62	106.17	1770.18	-815.06	21.54	1724.29	-800.48	111.86	1733.59	490.06	-278.06	80.03	1086.43	-291.28	78.21	499.91
5.68000	-420.52	87.13	31.37	-462.93	77.98	40.03	-666.28	113.76	44.08	-651.94	121.52	85.93	-1014.56	37.90	28.72	-1046.89	40.20	48.62	-1169.38	11.81	177.77	-1139.74	-4.46	209.78	-683.21	55.21	1365.41	0.00	0.00	0.00	-612.13	-6.48	1757.25	-610.70	107.05	1771.00	-805.63	21.74	1725.67	-791.11	113.20	1734.63	489.87	-278.05	79.97	1086.28	-291.44	78.10	500.51
5.69000	-419.30	87.37	31.32	-461.37	78.16	40.28	-666.19	114.08	44.17	-651.86	121.66	85.90	-1008.90	36.64	27.45	-1038.88	37.81	51.06	-1156.05	8.63	190.69	-1123.86	-7.39	220.81	-673.85	54.50	1366.49	0.00	0.00	0.00	-602.72	-5.65	1758.61	-602.40	107.97	1771.60	-796.41	22.87	1727.38	-781.94	114.24	1735.69	490.69	-277.93	80.17	1086.56	-291.28	78.13	500.35
5.70000	-417.97	87.57	31.92	-462.04	78.15	40.15	-666.31	113.68	43.90	-651.82	121.84	85.92	-1008.02	33.19	23.06	-1028.90	33.96	53.39	-1141.78	5.23	203.43	-1106.55	-11.00	232.35	-665.45	53.79	1367.35	0.00	0.00	0.00	-591.95	-4.72	1759.84	-593.29	109.60	1772.36	-787.49	23.77	1728.97	-772.99	114.92	1736.72	490.10	-278.10	80.09	1086.73	-291.35	78.10	499.44
5.71000	-423.61	88.35	30.07	-462.58	78.35	39.82	-666.30	113.77	43.89	-651.73	122.14	86.03	-1003.04	28.91	22.04	-1017.16	29.03	56.42	-1125.16	1.18	216.29	-1088.90	-14.06	243.26	-656.57	53.72	1368.36	0.00	0.00	0.00	-583.77	-3.97	1761.27	-584.64	110.21	1773.20	-778.38	24.62	1730.23	-763.54	116.20	1737.66	489.49	-277.96	79.81	1086.50	-291.29	78.12	499.57
5.72000	-419.33	88.54	31.25	-462.26	78.43	39.96	-666.18	114.08	43.98	-651.77	122.06	86.04	-992.46	24.09	26.72	-1002.62	24.95	63.15	-1106.51	-1.82	227.28	-1070.98	-16.43	252.63	-647.72	53.70	1369.47	0.00	0.00	0.00	-573.49	-3.44	1762.48	-573.87	110.81	1773.88	-769.35	25.42	1731.75	-754.34	116.74	1738.74	489.34	-278.22	79.70	1086.34	-291.28	78.16	499.97
5.73000	-419.08	88.33	31.23	-462.62	78.26	39.78	-666.18	114.10	43.94	-651.77	122.11	86.07	-976.15	18.28	34.85	-989.18	19.65	70.32	-1087.92	-4.99	237.22	-1051.93	-19.85	261.52	-640.93	52.98	1370.70	0.00	0.00	0.00	-567.00	-2.93	1763.87	-564.45	111.18	1774.56	-760.48	26.52	1733.34	-744.81	118.14	1739.71	490.03	-278.22	79.90	1086.80	-291.29	78.23	500.07
5.74000	-420.15	87.87	31.13	-462.95	78.56	39.73	-666.16	114.38	44.02	-651.78	122.37	86.16	-957.37	11.68	42.13	-970.02	13.89	77.75	-1070.15	-6.58	244.72	-1033.34	-22.04	269.72	-633.48	53.11	1372.10	0.00	0.00	0.00	-558.43	-2.77	1765.17	-554.15	111.22	1775.39	-751.84	27.72	1735.11	-735.95	118.24	1741.04	489.45	-278.11	79.88	1086.48	-291.41	78.24	499.30
5.75000	-420.50	88.28	30.93	-462.02	78.35	39.94	-666.11	114.49	44.04	-651.94	122.11	86.12	-934.67	4.29	49.25	-951.91	7.76	83.74	-1051.76	-8.43	251.02	-1014.19	-24.59	276.97	-624.58	52.64	1373.83	0.00	0.00	0.00	-549.66	-2.66	1766.37	-545.05	111.49	1776.25	-743.08	28.10	1736.87	-726.90	118.79	1742.29	489.63	-278.11	79.80	1085.94	-291.63	78.01	499.58
5.76000	-420.28	88.80	30.86	-463.19	78.62	39.49	-665.99	114.71	44.12	-651.98	122.25	86.25	-915.86	-2.60	54.69	-928.53	1.60	89.88	-1031.61	-11.26	256.33	-993.98	-27.40	282.77	-613.55	52.53	1375.59	0.00	0.00	0.00	-540.67	-2.78	1767.36	-537.51	111.40	1777.19	-733.92	27.71	1738.33	-718.05	118.92	1743.87	490.33	-278.06	79.99	1086.29	-291.62	78.04	500.15
5.77000	-418.32	88.90	31.51	-461.18	78.68	40.09	-666.14	114.48	43.99	-652.06	122.32	86.37	-895.36	-9.69	58.79	-906.70	-4.41	94.18	-1010.81	-14.21	260.27	-973.64	-29.61	286.92	-605.09	52.33	1377.45	0.00	0.00	0.00	-531.67	-3.08	1768.44	-528.46	111.30	1778.00	-725.38	27.92	1740.08	-709.26	118.98	1745.49	490.28	-278.10	80.05	1087.18	-291.42	78.34	501.23
5.78000	-418.56	88.45	31.44	-462.76	78.74	39.62	-666.10	114.52	43.95	-652.05	122.43	86.54	-871.61	-16.26	62.44	-884.22	-10.26	97.43	-989.50	-17.05	262.71	-952.78	-31.77	289.49	-597.08	52.84	1379.32	0.00	0.00	0.00	-521.22	-3.17	1769.15	-519.67	111.17	1778.98	-716.50	27.72	1741.87	-700.56	118.96	1747.19	490.68	-278.07	80.16	1086.63	-291.52	78.17	501.13
5.79000	-419.79	88.77	31.09	-463.05	78.84	39.60	-666.01	114.79	44.08	-652.29	122.09	86.58	-849.97	-22.24	64.29	-860.31	-15.45	99.84	-967.57	-20.16	263.79	-931.86	-33.76	290.58	-588.21	52.91	1381.15	0.00	0.00	0.00	-512.82	-3.71	1769.88	-511.00	110.71	1779.71	-707.75	26.71	1743.58	-691.91	118.58	1749.00	489.78	-278.19	79.87	1086.87	-291.18	78.44	500.26
5.80000	-419.00	88.56	31.15	-462.80	78.45	39.78	-666.03	114.74	44.10	-652.36	121.95	86.71	-821.55	-27.53	66.74	-836.61	-20.61	100.84	-945.47	-23.11	263.32	-910.43	-36.11	290.66	-581.10	53.33	1383.07	0.00	0.00	0.00	-504.63	-4.20	1770.59	-501.59	110.18	1780.72	-699.25	26.23	1745.13	-683.19	118.61	1750.73	489.95	-278.01	79.90	1086.42	-291.50	78.24	500.23
5.81000	-420.40	88.72	30.94	-462.15	78.61	39.88	-665.94	115.05	44.25	-652.51	121.75	86.80	-795.07	-33.24	67.55	-811.90	-25.43	101.12	-922.93	-26.49	261.72	-888.43	-38.55	289.31	-574.31	53.52	1384.83	0.00	0.00	0.00	-496.26	-4.64	1771.13	-492.49	109.49	1781.53	-690.83	25.47	1746.83	-674.57	118.58	1752.41	489.49	-278.01	79.72	1086.39	-291.16	78.28	500.05
5.82000	-421.94	88.15	30.24	-460.80	78.91	40.24	-666.07	114.69	44.11	-652.59	121.66	86.96	-769.78	-38.03	67.48	-786.98	-30.14	100.32	-900.07	-29.47	258.56	-866.36	-40.75	286.70	-565.44	53.61	1386.56	0.00	0.00	0.00	-488.90	-5.29	1771.69	-486.67	108.97	1782.51	-682.82	25.01	1748.44	-666.52	117.41	1754.17	489.58	-278.18	79.79	1086.48	-291.63	78.27	500.52
5.83000	-418.25	88.55	31.57	-462.15	78.65	39.90	-665.88	115.19	44.33	-652.66	121.58	87.11	-739.45	-42.08	66.12	-758.87	-34.29	99.51	-876.79	-32.28	254.03	-844.00	-43.11	283.04	-556.28	54.39	1388.25	0.00	0.00	0.00	-479.43	-5.97	1771.95	-476.06	108.21	1783.04	-674.31	23.39	1749.49	-658.32	116.98	1755.65	488.90	-278.05	79.67	1086.48	-291.45	78.30	501.33
5.84000	-419.41	88.47	31.30	-462.66	78.52	39.74	-666.07	114.80	44.18	-652.78	121.39	87.22	-709.53	-46.25	65.18	-732.79	-39.17	96.63	-853.51	-34.83	248.14	-821.29	-45.23	278.06	-547.56	54.91	1389.65	0.00	0.00	0.00	-472.15	-7.06	1772.37	-467.99	107.28	1783.75	-665.92	22.19	1750.45	-650.50	115.66	1757.12	489.38	-277.75	79.84	1086.37	-291.28	78.26	500.52
5.85000	-419.51	87.67	30.84	-460.70	78.45	40.11	-666.13	114.63	44.15	-652.82	121.29	87.40	-681.17	-50.51	63.11	-702.09	-43.12	94.37	-829.17	-38.02	241.38	-797.72	-48.25	272.37	-540.43	55.50	1390.82	0.00	0.00	0.00	-464.19	-8.07	1772.58	-461.63	106.34	1784.53	-658.30	22.05	1751.54	-642.29	115.10	1758.20	488.95	-278.13	79.62	1086.17	-291.45	78.16	500.38
5.86000	-418.20	88.02	31.25	-461.33	78.28	39.96	-666.04	114.74	44.27	-652.91	121.11	87.55	-650.75	-53.84	61.06	-671.33	-46.43	91.52	-804.35	-40.90	233.43	-773.93	-51.09	265.63	-532.75	55.84	1391.81	0.00	0.00	0.00	-455.11	-8.89	1772.79	-452.76	105.09	1785.29	-650.38	21.11	1752.10	-634.57	113.63	1759.28	489.20	-278.17	79.57	1086.63	-291.66	78.09	500.46
5.87000	-420.59	88.35	30.90	-462.06	78.27	39.75	-666.02	114.52	44.29	-653.10	120.57	87.55	-616.58	-57.45	60.10	-638.77	-49.26	89.46	-778.51	-45.08	225.08	-750.59	-51.85	257.12	-523.51	55.86	1392.52	0.00	0.00	0.00	-447.05	-10.32	1772.74	-443.47	104.04	1785.78	-642.40	20.08	1752.50	-626.30	112.89	1760.02	489.47	-277.97	79.92	1086.59	-291.39	78.22	500.81
5.88000	-419.05	87.66	31.24	-460.87	78.71	40.16	-665.99	114.55	44.45	-653.11	120.41	87.73	-583.17	-59.57	57.90	-607.19	-52.24	86.11	-752.02	-49.00	215.86	-725.63	-54.68	248.77	-515.20	56.28	1393.05	0.00	0.00	0.00	-439.35	-11.38	1772.77	-435.19	102.36	1786.27	-634.50	19.35	1752.76	-618.46	111.63	1760.64	489.10	-278.31	79.61	1087.14	-291.27	78.42	500.31
5.89000	-419.69	88.40	31.16	-461.39	78.67	40.05	-665.94	114.45	44.52	-653.11	120.25	87.92	-549.36	-62.41	55.17	-575.79	-54.74	82.33	-724.85	-52.67	205.79	-699.79	-57.88	239.77	-507.61	56.44	1393.43	0.00	0.00	0.00	-432.00	-12.80	1772.49	-426.93	100.97	1786.53	-626.22	17.95	1752.61	-610.25	110.85	1761.03	489.65	-278.22	79.84	1086.85	-291.45	78.35	500.08
5.90000	-414.93	88.51	32.44	-460.87	78.81	40.07	-665.80	114.43	44.66	-653.13	120.06	88.14	-515.34	-63.56	52.75	-543.02	-56.65	78.78	-697.48	-55.40	194.82	-673.34	-61.23	230.38	-500.06	56.97	1393.61	0.00	0.00	0.00	-423.39	-14.20	1772.13	-419.75	99.86	1786.83	-618.48	17.61	1752.57	-602.22	109.77	1761.31	489.80	-278.44	79.70	1086.37	-291.59	78.19	500.11
5.91000	-418.76	87.71	31.63	-460.10	78.96	40.62	-665.59	114.53	44.91	-653.24	119.63	88.22	-479.60	-64.89	50.72	-507.62	-57.82	75.67	-669.09	-58.25	183.57	-646.47	-64.07	220.36	-491.10	57.19	1393.52	0.00	0.00	0.00	-416.66	-15.40	1771.90	-414.96	98.42	1787.46	-610.04	15.34	1751.84	-594.35	108.28	1761.46	489.22	-278.41	79.64	1086.53	-291.48	78.19	500.81
5.92000	-419.70	88.60	31.50	-461.31	78.50	40.67	-665.64	114.25	44.94	-653.46	118.94	88.19	-445.37	-66.00	48.46	-473.40	-59.07	72.34	-640.18	-60.92	171.92	-619.27	-66.47	209.87	-483.07	57.52	1393.16	0.00	0.00	0.00	-406.64	-16.83	1771.13	-407.93	97.14	1787.61	-602.30	14.86	1751.38	-586.47	106.72	1761.42	490.65	-278.31	80.13	1086.32	-291.54	78.10	500.93
5.93000	-418.95	88.81	32.26	-461.05	79.13	41.16	-665.60	113.99	44.95	-653.39	119.02	88.47	-408.94	-67.22	47.18	-439.71	-60.38	68.84	-610.37	-63.45	160.10	-591.35	-68.44	199.04	-475.94	57.64	1392.64	0.00	0.00	0.00	-398.79	-18.28	1770.47	-397.06	95.15	1787.42	-594.19	13.52	1750.62	-578.25	105.56	1761.22	489.78	-278.43	79.91	1087.08	-291.66	78.36	500.47
5.94000	-418.42	88.88	32.67	-460.18	79.93	41.91	-665.55	113.85	45.14	-653.45	118.67	88.56	-370.00	-68.27	46.59	-404.30	-61.12	66.03	-580.03	-65.17	147.90	-563.53	-69.07	187.40	-468.03	57.69	1392.03	0.00	0.00	0.00	-391.86	-19.68	1769.69	-389.77	93.67	1787.27	-585.66	11.27	1749.45	-570.07	104.44	1760.85	489.75	-278.21	79.91	1086.26	-291.64	78.06	499.93
5.95000	-420.05	89.27	32.49	-458.53	81.08	43.91	-665.51	113.73	45.28	-653.55	118.42	88.74	-331.45	-69.32	46.01	-369.17	-62.33	63.44	-549.52	-65.89	135.50	-534.52	-70.73	176.55	-458.76	57.67	1391.24	0.00	0.00	0.00	-383.31	-21.14	1768.65	-379.90	91.88	1786.73	-577.35	9.68	1748.25	-562.14	102.28	1760.59	489.84	-278.34	79.90	1085.89	-291.44	77.96	499.90
5.96000	-423.20	90.53	33.80	-459.55	82.57	44.71	-665.34	113.52	45.46	-653.46	118.40	89.02	-298.74	-71.59	45.46	-333.41	-63.93	61.35	-518.16	-66.93	123.76	-505.32	-71.96	165.66	-450.93	57.37	1390.29	0.00	0.00	0.00	-375.91	-22.82	1767.56	-371.10	90.67	1786.32	-569.06	8.39	1747.14	-553.84	100.67	1760.06	490.22	-278.68	80.00	1085.86	-291.11	77.99	500.14
5.97000	-416.34	91.92	35.60	-456.91	83.37	45.71	-665.18	113.38	45.69	-653.53	118.09	89.20	-258.84	-72.98	46.04	-297.60	-65.87	59.67	-486.19	-68.55	112.84	-475.58	-72.72	155.19	-441.52	57.08	1389.33	0.00	0.00	0.00	-365.76	-24.35	1766.08	-364.55	88.68	1786.12	-560.68	6.97	1745.75	-545.62	98.79	1759.56	489.55	-278.31	79.74	1086.48	-290.99	78.25	501.24
5.98000	-414.65	92.33	36.36	-455.86	83.98	45.71	-665.14	112.86	45.88	-653.52	117.71	89.40	-227.75	-76.07	46.60	-263.30	-68.25	59.14	-453.62	-69.80	102.59	-445.87	-72.37	144.89	-434.46	56.87	1388.27	0.00	0.00	0.00	-357.96	-26.06	1764.72	-355.31	86.71	1785.66	-551.81	4.26	1744.03	-537.47	96.60	1758.93	489.71	-278.18	79.71	1085.95	-291.28	78.04	500.92
5.99000	-413.87	92.40	35.83	-456.54	82.79	44.16	-665.10	112.32	46.06	-653.48	117.46	89.66	-189.17	-78.07	48.67	-226.39	-69.87	59.31	-421.48	-69.60	92.53	-415.76	-72.94	135.67	-425.03	56.27	1387.00	0.00	0.00	0.00	-348.46	-27.58	1763.23	-348.96	85.17	1785.12	-543.44	2.84	1742.59	-528.87	95.22	1758.06	489.99	-277.97	79.94	1085.63	-291.67	77.85	500.48
6.00000	-415.00	91.95	34.92	-457.47	81.47	42.54	-664.83	112.18	46.47	-653.33	117.47	90.08	-159.86	-80.37	50.91	-195.10	-72.50	60.35	-389.23	-69.53	83.70	-386.17	-72.45	126.97	-417.24	55.78	1385.74	0.00	0.00	0.00	-340.46	-29.59	1761.54	-338.22	83.33	1784.52	-534.89	1.56	1740.94	-520.30	93.34	1757.27	489.42	-278.25	79.71	1085.20	-291.68	77.49	500.89
6.01000	-415.94	91.59	33.65	-460.81	80.48	40.81	-664.67	111.74	46.86	-653.40	116.91	90.31	-126.99	-82.34	55.06	-162.15	-73.46	62.75	-357.64	-68.76	75.66	-356.61	-72.53	119.55	-407.67	55.75	1384.28	0.00	0.00	0.00	-332.90	-31.72	1759.88	-331.06	80.63	1784.02	-526.07	-0.46	1739.02	-511.40	91.61	1756.20	490.34	-278.09	80.02	1084.94	-291.63	77.51	500.84
6.02000	-419.05	90.25	31.38	-461.32	80.53	40.43	-664.40	111.45	47.36	-653.26	116.75	90.72	-93.10	-83.73	61.23	-130.65	-74.60	66.54	-326.18	-68.11	68.98	-327.22	-73.23	113.64	-398.71	55.21	1382.71	0.00	0.00	0.00	-323.42	-33.89	1758.01	-322.66	78.74	1783.09	-517.24	-2.28	1737.05	-502.69	89.21	1755.17	490.00	-278.00	79.86	1085.04	-291.44	77.52	500.38
6.03000	-416.66	89.90	32.12	-461.37	80.38	40.28	-664.15	111.15	47.96	-653.19	116.25	91.03	-62.68	-83.99	67.99	-98.75	-74.46	71.55	-295.85	-67.38	63.47	-298.92	-74.02	108.88	-389.61	54.98	1381.11	0.00	0.00	0.00	-315.94	-35.84	1756.28	-312.28	75.86	1782.05	-508.34	-4.18	1734.82	-493.80	86.86	1753.86	488.66	-278.11	79.57	1084.99	-291.88	77.48	500.45
6.04000	-416.69	89.33	32.05	-462.08	80.42	40.19	-663.87	110.63	48.51	-652.99	115.99	91.49	-34.44	-83.36	75.29	-69.46	-74.24	77.32	-266.62	-66.94	59.35	-271.97	-73.67	104.77	-381.94	54.74	1379.42	0.00	0.00	0.00	-306.06	-38.11	1754.21	-304.47	73.68	1781.09	-499.42	-5.87	1732.44	-484.81	84.62	1752.48	490.07	-278.15	79.91	1086.00	-291.71	77.91	500.87
6.05000	-417.33	89.27	31.89	-460.94	80.32	40.23	-663.82	109.67	48.91	-652.72	115.80	91.98	-7.26	-82.63	83.13	-41.23	-73.36	83.80	-238.90	-66.76	56.46	-246.42	-73.06	101.54	-374.33	54.37	1377.56	0.00	0.00	0.00	-297.29	-40.57	1752.15	-296.14	71.10	1780.22	-490.39	-7.88	1729.92	-475.49	83.11	1750.78	489.66	-278.00	79.79	1085.78	-291.49	78.07	500.60
6.06000	-419.77	89.10	31.00	-459.05	80.01	40.45	-663.32	109.93	49.88	-652.47	115.51	92.48	17.57	-80.66	91.08	-15.53	-72.46	90.13	-212.68	-66.71	54.63	-222.52	-72.47	99.37	-365.38	53.60	1375.57	0.00	0.00	0.00	-288.15	-43.27	1750.04	-285.74	68.26	1779.07	-480.72	-9.82	1727.72	-466.53	80.78	1749.04	489.63	-278.34	79.84	1086.21	-291.33	78.11	500.42
6.07000	-420.27	89.13	30.83	-459.79	80.45	40.34	-663.24	109.07	50.41	-652.09	115.30	93.06	39.99	-79.21	98.22	4.86	-71.22	95.12	-188.27	-66.31	53.38	-199.92	-72.29	98.09	-356.25	53.13	1373.47	0.00	0.00	0.00	-279.80	-45.71	1747.90	-275.42	65.21	1777.68	-471.09	-11.67	1725.63	-457.30	78.91	1747.28	489.84	-278.19	79.89	1085.85	-291.48	78.04	500.73
6.08000	-415.70	90.14	31.87	-459.88	80.25	40.14	-663.03	108.53	51.17	-651.67	115.18	93.76	60.19	-77.48	104.80	25.05	-69.57	100.42	-166.11	-65.90	52.71	-179.27	-72.15	97.41	-348.88	52.38	1371.53	0.00	0.00	0.00	-272.23	-48.42	1745.86	-268.83	62.27	1776.58	-461.49	-13.42	1723.65	-448.29	76.43	1745.49	490.29	-277.92	80.03	1086.64	-291.92	78.20	500.75
6.09000	-417.38	89.07	31.18	-458.94	80.33	40.29	-662.81	108.06	51.98	-651.22	114.91	94.46	78.19	-75.17	110.42	43.27	-67.75	105.17	-146.48	-65.38	52.51	-160.97	-71.56	96.95	-339.02	51.73	1369.53	0.00	0.00	0.00	-262.15	-51.14	1743.64	-261.10	59.10	1775.28	-451.93	-15.07	1721.78	-439.09	74.49	1743.57	489.85	-278.10	79.78	1086.35	-292.15	78.23	500.33
6.10000	-416.19	89.47	31.37	-459.64	80.57	40.06	-662.56	107.80	52.90	-650.56	115.03	95.37	96.35	-72.96	115.59	59.24	-65.41	109.10	-129.50	-64.27	52.29	-144.86	-70.34	96.35	-331.86	50.68	1367.62	0.00	0.00	0.00	-253.87	-53.94	1741.65	-252.22	56.15	1773.91	-442.41	-16.64	1720.00	-429.82	72.21	1741.83	489.42	-278.12	79.76	1086.57	-292.08	78.41	501.28
6.11000	-416.91	89.72	31.29	-458.75	80.48	40.32	-662.40	107.39	53.77	-649.85	115.11	96.36	108.41	-69.25	118.36	72.70	-62.55	110.99	-115.22	-63.25	53.22	-131.16	-68.62	95.72	-321.88	49.72	1365.88	0.00	0.00	0.00	-244.66	-56.92	1739.53	-241.12	53.07	1772.56	-432.92	-18.10	1718.34	-420.77	69.82	1740.11	489.50	-277.94	79.88	1086.04	-292.36	78.07	500.53
6.12000	-416.60	89.58	31.19	-460.42	80.68	39.58	-662.07	107.59	54.96	-649.13	115.18	97.39	118.45	-64.49	118.43	83.95	-58.64	111.55	-103.99	-61.83	54.26	-119.67	-66.87	94.96	-313.62	48.42	1364.20	0.00	0.00	0.00	-237.37	-59.82	1737.70	-232.78	49.66	1771.50	-423.47	-19.48	1716.77	-411.59	67.60	1738.42	489.01	-278.08	79.67	1086.51	-291.92	77.97	500.70
6.13000	-418.64	89.46	30.53	-459.74	81.09	39.66	-661.88	107.51	56.17	-648.10	115.82	98.83	127.74	-59.71	117.25	92.71	-53.35	110.39	-95.25	-59.56	54.77	-110.94	-64.60	93.45	-304.77	46.81	1362.75	0.00	0.00	0.00	-228.61	-62.82	1735.95	-224.00	46.12	1770.39	-414.06	-20.77	1715.31	-402.31	65.61	1736.83	489.14	-278.16	79.51	1086.42	-291.59	78.12	500.18
6.14000	-416.90	90.30	31.15	-459.12	81.09	39.66	-661.56	107.81	57.70	-646.91	116.80	100.59	136.29	-52.97	113.34	98.80	-47.65	106.85	-88.64	-56.92	54.46	-104.34	-62.74	91.66	-296.00	45.53	1361.39	0.00	0.00	0.00	-218.98	-65.69	1734.29	-216.34	43.11	1769.63	-404.68	-21.98	1713.94	-393.23	63.04	1735.53	489.75	-278.24	79.82	1086.49	-291.13	78.24	499.68
6.15000	-416.92	89.47	31.37	-459.85	81.36	39.47	-661.18	108.30	59.51	-645.73	117.52	102.43	139.97	-46.67	105.48	102.69	-42.28	100.60	-84.77	-54.36	52.56	-99.92	-61.05	89.38	-287.22	44.19	1360.27	0.00	0.00	0.00	-209.48	-68.94	1732.74	-206.75	39.65	1768.56	-395.34	-23.09	1712.67	-384.19	60.56	1734.37	489.33	-278.42	79.81	1086.58	-291.28	78.31	500.50
6.16000	-416.92	89.44	31.15	-458.38	81.23	39.66	-660.66	108.84	61.56	-644.32	118.50	104.57	142.05	-39.44	96.58	104.83	-37.09	91.08	-82.78	-52.49	50.88	-97.79	-58.99	87.13	-278.06	42.45	1359.48	0.00	0.00	0.00	-202.35	-72.22	1731.67	-197.90	36.12	1767.96	-386.03	-24.13	1711.50	-375.26	57.77	1733.51	490.22	-278.18	80.06	1086.92	-291.41	78.29	500.41
6.17000	-416.29	89.46	31.54	-459.76	81.72	38.98	-660.03	109.38	63.93	-642.62	119.80	107.13	144.96	-34.66	86.36	107.74	-32.96	81.78	-80.34	-51.71	49.59	-94.85	-58.20	86.10	-267.29	40.71	1358.80	0.00	0.00	0.00	-193.17	-75.55	1730.58	-190.52	32.67	1767.76	-376.75	-25.08	1710.42	-366.19	55.05	1732.80	489.36	-278.10	79.76	1087.20	-291.36	78.22	500.42
6.18000	-416.40	90.03	31.31	-460.53	81.71	38.38	-658.97	110.61	66.98	-640.70	121.02	109.96	150.97	-33.68	76.54	112.54	-31.24	74.00	-77.34	-52.01	48.85	-89.61	-58.33	85.45	-259.55	39.26	1358.47	0.00	0.00	0.00	-184.68	-78.60	1730.03	-180.74	29.32	1767.77	-367.51	-25.95	1709.44	-357.07	52.41	1732.57	488.77	-278.19	79.72	1087.57	-291.30	78.34	500.84
6.19000	-417.31	89.54	31.00	-459.20	82.40	38.20	-657.78	111.19	70.33	-638.43	122.28	113.34	152.69	-34.53	67.47	117.62	-31.45	68.83	-75.42	-52.76	48.40	-85.22	-59.14	84.79	-250.47	37.57	1358.55	0.00	0.00	0.00	-175.27	-81.99	1729.77	-171.82	25.72	1768.03	-358.31	-26.73	1708.54	-348.15	49.37	1732.71	490.39	-278.06	80.05	1086.81	-291.22	78.26	500.45
6.20000	-417.60	89.17	30.58	-460.61	81.69	38.23	-655.93	112.26	74.60	-635.53	123.95	117.45	154.71	-36.55	60.79	120.35	-33.20	63.52	-74.58	-53.24	48.87	-82.82	-59.36	83.82	-240.18	35.70	1358.78	0.00	0.00	0.00	-166.83	-85.20	1729.88	-162.20	22.12	1768.54	-349.14	-27.45	1707.74	-339.25	46.43	1733.08	489.69	-278.15	79.86	1087.01	-291.22	78.34	500.71
6.21000	-417.52	89.71	30.92	-453.85	81.82	40.26	-653.78	113.07	79.37	-632.27	125.31	121.97	158.78	-38.16	55.00	120.42	-34.34	57.85	-74.29	-54.04	48.91	-81.33	-59.53	83.29	-231.68	33.65	1359.60	0.00	0.00	0.00	-159.34	-88.61	1730.22	-153.85	18.83	1769.44	-340.01	-28.08	1707.02	-330.41	43.08	1733.69	489.79	-278.10	79.94	1086.45	-291.38	78.31	500.73
6.22000	-419.06	89.54	30.06	-453.42	81.69	40.34	-651.28	113.57	84.67	-628.29	126.71	127.05	159.24	-38.15	49.51	122.87	-34.38	54.77	-74.51	-55.36	48.34	-79.54	-60.06	83.19	-222.36	31.64	1360.59	0.00	0.00	0.00	-149.08	-91.77	1730.68	-145.96	14.98	1770.61	-330.91	-28.64	1706.39	-321.57	39.89	1734.61	489.18	-278.04	79.72	1086.19	-291.24	78.16	500.29
6.23000	-419.01	89.81	30.25	-449.71	82.17	41.65	-648.09	114.35	90.82	-623.68	127.78	132.55	160.19	-36.95	45.68	124.02	-33.77	52.38	-74.21	-55.66	47.54	-77.63	-60.36	83.22	-212.02	29.61	1361.98	0.00	0.00	0.00	-140.18	-94.79	1731.55	-137.63	11.60	1772.03	-321.84	-29.12	1705.85	-312.78	36.61	1735.79	490.13	-278.17	79.97	1086.58	-291.28	78.18	500.77
6.24000	-416.41	89.00	30.47	-454.61	81.71	40.83	-643.91	115.46	97.80	-618.26	128.90	138.66	161.28	-36.62	43.04	123.48	-33.04	50.45	-73.81	-55.85	47.04	-76.28	-60.46	83.38	-202.31	27.54	1363.62	0.00	0.00	0.00	-131.06	-98.05	1732.57	-129.34	8.53	1773.41	-312.81	-29.54	1705.39	-303.84	34.01	1737.02	490.13	-278.34	79.93	1086.47	-291.38	78.15	500.76
6.25000	-413.94	89.45	31.24	-454.52	80.85	41.31	-638.91	116.57	105.45	-611.91	129.91	145.40	163.37	-36.68	41.37	125.51	-33.79	49.60	-73.45	-55.78	46.55	-75.88	-60.08	83.20	-191.50	26.46	1365.42	0.00	0.00	0.00	-122.44	-101.20	1733.88	-119.73	5.34	1774.83	-303.81	-29.88	1705.01	-295.20	30.32	1738.59	489.88	-278.16	79.94	1085.95	-291.36	77.91	500.76
6.26000	-416.21	89.82	30.46	-455.20	81.00	41.87	-633.01	116.99	113.76	-604.56	130.64	152.66	163.19	-36.92	39.43	125.64	-34.53	48.21	-73.16	-55.86	46.22	-75.29	-60.71	83.40	-188.79	24.20	1366.12	0.00	0.00	0.00	-115.09	-104.50	1735.29	-111.02	2.27	1776.47	-294.84	-30.15	1704.71	-286.59	27.19	1740.24	489.54	-278.02	79.77	1085.79	-291.33	77.89	501.12
6.27000	-417.73	89.29	29.81	-451.22	80.85	44.19	-625.67	117.70	122.97	-596.20	130.64	160.16	163.85	-36.84	38.66	126.03	-34.08	47.83	-72.95	-55.95	46.18	-75.02	-60.50	83.36	-180.60	22.32	1367.88	0.00	0.00	0.00	-106.59	-107.35	1736.69	-102.82	-0.54	1778.08	-285.91	-30.36	1704.49	-277.98	24.37	1741.84	489.52	-278.02	79.79	1085.59	-291.21	78.05	501.01
6.28000	-417.44	89.24	29.74	-451.51	80.48	44.77	-617.37	117.58	132.51	-586.48	130.97	168.12	163.49	-37.11	37.66	125.51	-34.44	47.05	-72.85	-55.82	46.08	-74.95	-60.04	83.36	-165.38	21.66	1371.22	0.00	0.00	0.00	-96.93	-109.96	1738.10	-94.77	-3.43	1779.63	-277.01	-30.49	1704.35	-269.49	21.19	1743.43	489.95	-278.20	79.95	1085.64	-291.36	78.04	500.89
6.29000	-416.75	90.26	29.84	-455.27	80.17	43.94	-608.02	117.31	142.63	-575.68	131.00	176.28	163.64	-37.40	37.29	126.69	-34.34	46.85	-72.66	-55.94	46.16	-74.65	-60.08	83.52	-155.25	19.53	1373.45	0.00	0.00	0.00	-88.49	-112.60	1739.62	-87.61	-5.95	1781.16	-268.14	-30.57	1704.29	-260.98	18.61	1744.91	490.58	-278.03	80.06	1086.09	-291.57	78.16	500.46
6.30000	-416.04	89.76	29.55	-454.70	79.83	44.31	-598.22	116.30	153.14	-564.24	130.40	184.52	165.23	-37.19	37.41	125.40	-34.58	46.15	-72.62	-55.75	46.07	-74.66	-60.03	83.45	-144.61	17.64	1375.57	0.00	0.00	0.00	-79.48	-115.17	1741.18	-76.73	-8.32	1782.32	-259.31	-30.58	1704.30	-252.52	15.57	1746.46	489.42	-278.21	79.86	1086.02	-291.72	77.99	500.68
6.31000	-415.29	89.11	28.68	-452.37	79.78	44.77	-587.82	115.13	164.23	-551.93	130.51	193.71	164.83	-36.94	36.96	126.05	-34.36	46.22	-72.53	-55.81	46.07	-74.55	-60.35	83.58	-135.94	15.32	1377.44	0.00	0.00	0.00	-71.33	-117.62	1742.85	-69.40	-10.80	1783.89	-250.51	-30.53	1704.38	-244.13	12.67	1747.91	488.68	-278.08	79.62	1086.21	-291.67	77.87	500.08
6.32000	-412.62	89.77	27.48	-447.96	79.15	46.25	-576.29	114.74	176.07	-538.93	130.34	203.22	164.94	-36.75	36.95	125.30	-34.54	45.91	-72.53	-55.81	46.01	-74.74	-60.00	83.34	-126.89	13.47	1379.11	0.00	0.00	0.00	-62.63	-119.78	1744.41	-60.48	-12.90	1785.23	-241.74	-30.42	1704.53	-235.80	10.32	1749.25	489.60	-278.02	79.88	1086.67	-291.79	78.08	500.94
6.33000	-407.31	90.01	27.01	-443.25	79.34	48.46	-563.83	114.51	188.21	-525.29	130.05	212.87	163.95	-37.00	36.38	125.68	-34.48	45.69	-72.53	-56.02	46.01	-74.63	-60.28	83.33	-118.40	11.85	1380.62	0.00	0.00	0.00	-53.54	-121.67	1745.99	-52.20	-14.94	1786.68	-233.00	-30.25	1704.76	-227.51	7.59	1750.47	489.94	-278.07	79.91	1086.29	-291.63	77.92	500.63
6.34000	-405.67	90.52	25.28	-435.28	79.90	51.46	-550.19	114.27	200.35	-510.60	129.92	222.52	162.58	-36.48	35.52	126.16	-34.86	45.45	-72.51	-55.99	45.91	-74.56	-60.65	83.41	-109.16	10.78	1381.92	0.00	0.00	0.00	-46.98	-123.81	1747.77	-44.59	-17.11	1788.11	-224.30	-30.03	1705.05	-219.22	5.66	1751.53	488.73	-278.22	79.49	1086.21	-291.87	77.97	499.72
6.35000	-400.06	91.07	24.09	-426.74	80.35	53.89	-535.37	114.45	212.34	-494.82	129.54	231.81	164.89	-36.40	35.98	125.94	-33.98	45.69	-72.49	-56.02	45.88	-74.51	-60.87	83.47	-101.63	9.56	1383.17	0.00	0.00	0.00	-38.79	-125.69	1749.40	-35.56	-18.80	1789.44	-215.62	-29.74	1705.41	-211.00	3.45	1752.58	489.60	-278.59	79.57	1086.01	-291.95	77.97	500.13
6.36000	-394.95	92.08	22.67	-417.61	82.14	56.05	-519.50	114.82	223.78	-477.91	130.00	240.96	164.44	-36.48	35.69	126.05	-34.79	45.04	-72.46	-56.22	45.89	-74.53	-60.62	83.41	-93.09	8.11	1384.22	0.00	0.00	0.00	-29.17	-127.30	1750.86	-27.34	-19.86	1790.69	-206.98	-29.41	1705.83	-202.58	1.96	1753.50	489.07	-278.55	79.52	1086.06	-291.86	77.99	500.59
6.37000	-387.33	94.23	23.11	-406.02	84.39	59.80	-503.05	115.52	234.33	-460.62	130.29	249.56	164.09	-36.69	35.58	126.67	-34.34	45.38	-72.45	-56.13	45.86	-74.49	-60.67	83.42	-83.65	7.05	1385.23	0.00	0.00	0.00	-20.42	-129.12	1752.25	-20.19	-21.84	1792.11	-198.37	-29.02	1706.32	-194.34	-0.05	1754.48	489.25	-278.47	79.46	1086.49	-292.09	78.05	500.39
6.38000	-376.77	97.48	27.75	-394.10	86.97	65.37	-485.81	115.61	243.73	-442.99	131.63	258.02	164.40	-36.84	35.23	125.47	-33.68	45.35	-72.45	-56.13	45.79	-74.54	-60.65	83.45	-76.04	5.40	1386.24	0.00	0.00	0.00	-12.37	-130.64	1753.65	-11.15	-23.30	1793.23	-189.80	-28.58	1706.87	-185.97	-1.53	1755.37	489.78	-278.68	79.56	1086.26	-292.06	77.71	501.14
6.39000	-362.11	101.44	35.28	-380.20	90.61	72.56	-468.34	115.41	252.13	-425.63	132.35	265.99	164.14	-36.78	35.16	125.18	-33.98	45.31	-72.35	-56.41	45.95	-74.38	-61.11	83.73	-67.86	3.90	1387.32	0.00	0.00	0.00	-3.50	-131.66	1754.86	-3.17	-24.40	1794.24	-181.25	-28.09	1707.48	-177.63	-2.62	1756.26	489.28	-278.36	79.52	1086.42	-291.71	77.86	501.02
6.40000	-343.16	105.17	42.44	-362.63	94.40	79.30	-450.87	115.82	259.83	-408.05	132.81	273.53	165.53	-36.45	35.65	125.23	-34.34	45.03	-72.41	-56.12	45.85	-74.45	-60.56	83.52	-60.00	2.48	1388.21	0.00	0.00	0.00	5.49	-132.52	1755.97	6.00	-25.16	1795.26	-172.73	-27.56	1708.15	-169.29	-3.98	1757.31	489.29	-278.15	79.64	1086.54	-291.80	77.92	500.53
6.41000	-325.24	110.33	48.27	-343.24	98.15	85.12	-432.84	115.96	266.24	-389.93	133.11	280.26	163.24	-36.68	34.97	125.90	-32.96	45.93	-72.34	-56.22	45.90	-74.35	-60.66	83.64	-52.49	1.27	1389.26	0.00	0.00	0.00	13.43	-133.44	1757.22	14.63	-25.85	1796.10	-164.25	-26.97	1708.88	-160.98	-5.03	1758.30	489.83	-278.63	79.73	1085.95	-291.71	77.70	500.61
6.42000	-305.62	114.02	53.56	-323.83	101.33	90.29	-414.03	116.31	271.48	-371.11	133.78	286.03	164.13	-37.13	35.07	126.09	-33.33	45.74	-72.33	-56.12	45.87	-74.33	-60.77	83.81	-43.97	-0.30	1390.23	0.00	0.00	0.00	22.44	-134.03	1758.19	21.97	-25.96	1796.92	-155.79	-26.35	1709.66	-152.82	-6.29	1759.42	489.57	-278.79	79.64	1086.90	-292.01	77.82	500.17
6.43000	-281.23	116.86	59.46	-301.23	103.84	95.48	-394.75	116.93	275.51	-351.79	134.11	290.58	162.49	-36.68	34.81	125.93	-33.61	45.66	-72.25	-56.28	45.96	-74.30	-60.74	83.86	-35.58	-1.12	1391.43	0.00	0.00	0.00	31.29	-134.29	1759.19	31.62	-26.20	1797.69	-147.37	-25.67	1710.50	-144.58	-6.75	1760.45	489.11	-278.57	79.42	1087.16	-291.66	78.21	500.58
6.44000	-259.84	119.14	63.65	-277.29	105.54	100.14	-374.99	117.81	278.49	-331.93	134.88	294.21	163.55	-36.90	35.00	126.09	-33.27	45.73	-72.27	-56.16	45.93	-74.38	-60.43	83.78	-28.73	-2.56	1392.58	0.00	0.00	0.00	39.83	-134.21	1760.24	39.21	-26.36	1798.62	-138.98	-24.96	1711.39	-136.46	-7.49	1761.54	489.49	-278.44	79.65	1086.34	-291.85	77.90	500.33
6.45000	-235.62	120.68	67.78	-255.01	106.99	103.45	-354.60	118.84	280.30	-311.75	135.70	296.79	164.55	-36.80	35.54	124.88	-33.16	45.69	-72.27	-56.21	45.95	-74.44	-60.34	83.93	-21.36	-3.12	1393.62	0.00	0.00	0.00	48.35	-134.29	1761.27	48.09	-25.76	1799.27	-130.61	-24.21	1712.34	-128.29	-8.24	1762.59	489.04	-278.00	79.62	1086.25	-291.88	77.76	500.42
6.46000	-207.67	120.82	71.95	-228.84	107.55	107.16	-333.99	119.97	281.04	-291.37	136.30	298.37	164.38	-36.88	35.72	125.55	-33.35	45.72	-72.24	-56.26	45.94	-74.54	-60.57	84.04	-12.96	-3.82	1394.59	0.00	0.00	0.00	58.10	-133.96	1762.27	56.90	-25.21	1799.88	-122.28	-23.42	1713.33	-120.18	-8.61	1763.63	488.68	-278.11	79.42	1086.35	-291.41	77.91	500.12
6.47000	-180.90	120.76	75.19	-202.84	107.55	110.10	-313.09	121.28	280.75	-270.65	137.03	299.16	163.35	-36.81	35.29	124.99	-34.74	45.24	-72.26	-56.29	45.98	-74.69	-60.44	84.01	-5.93	-4.67	1395.53	0.00	0.00	0.00	66.08	-133.56	1763.42	64.99	-24.69	1800.61	-113.97	-22.59	1714.37	-112.14	-9.16	1764.59	489.31	-278.18	79.61	1086.70	-291.39	78.11	499.44
6.48000	-152.44	120.33	78.66	-175.77	107.60	112.98	-291.77	122.60	279.55	-249.80	137.89	299.23	163.72	-36.30	35.46	125.76	-34.77	45.30	-72.31	-56.23	45.93	-74.88	-60.19	84.01	0.64	-5.25	1396.43	0.00	0.00	0.00	74.20	-132.81	1764.68	72.89	-23.63	1801.19	-105.70	-21.72	1715.46	-104.14	-9.61	1765.40	490.21	-278.39	79.96	1086.10	-291.59	77.94	500.04
6.49000	-123.15	118.72	82.16	-147.37	106.90	115.76	-270.01	123.92	277.42	-228.43	138.76	298.58	164.42	-36.54	35.70	125.38	-33.32	45.69	-72.29	-56.37	46.02	-74.97	-60.60	84.17	8.34	-5.63	1397.13	0.00	0.00	0.00	82.52	-131.99	1765.83	79.77	-22.77	1801.98	-97.45	-20.82	1716.60	-96.16	-10.06	1766.04	489.46	-278.35	79.75	1086.48	-291.53	78.04	500.21
6.50000	-91.86	116.73	85.99	-118.55	105.69	118.69	-248.08	125.09	274.46	-206.38	139.80	297.32	163.75	-36.57	35.61	123.62	-34.66	44.76	-72.35	-56.36	46.02	-74.98	-60.78	84.30	14.16	-6.33	1397.78	0.00	0.00	0.00	92.67	-131.12	1766.79	87.01	-22.22	1802.76	-89.24	-19.89	1717.78	-88.28	-9.98	1766.53	488.97	-278.21	79.56	1086.14	-291.62	78.06	499.98
6.51000	-63.03	114.12	89.01	-91.35	104.46	120.84	-225.36	126.25	270.74	-184.16	140.38	295.27	163.72	-36.12	35.59	125.49	-34.50	45.19	-72.37	-56.27	45.98	-75.21	-60.21	84.04	22.15	-6.74	1398.26	0.00	0.00	0.00	99.84	-130.28	1768.09	96.31	-20.67	1803.03	-81.05	-18.92	1719.00	-80.45	-9.82	1766.88	489.97	-278.24	79.79	1086.11	-291.68	78.02	499.80
6.52000	-29.36	113.40	93.76	-61.28	103.18	123.39	-201.71	127.14	266.33	-161.74	140.56	292.46	164.14	-36.34	35.59	125.23	-34.69	44.78	-72.39	-56.23	45.99	-75.22	-60.65	84.32	29.23	-6.89	1398.63	0.00	0.00	0.00	107.35	-129.55	1769.28	102.77	-19.57	1803.70	-72.89	-17.93	1720.26	-72.73	-9.88	1767.12	490.24	-278.19	79.87	1086.01	-291.45	77.99	501.46
6.53000	7.77	111.49	98.17	-29.47	101.00	126.76	-178.04	127.70	261.30	-138.68	140.73	289.07	163.20	-36.65	35.36	125.27	-34.68	45.20	-72.41	-56.12	45.96	-75.42	-60.59	84.34	35.45	-7.33	1398.68	0.00	0.00	0.00	117.29	-128.78	1770.21	111.00	-18.50	1804.24	-64.76	-16.91	1721.56	-64.96	-9.53	1767.19	489.47	-278.30	79.57	1086.36	-291.78	77.96	500.55
6.54000	42.46	109.53	102.59	4.62	99.68	129.67	-153.78	127.76	255.66	-115.52	140.93	285.25	165.60	-37.00	36.29	124.70	-34.51	44.97	-72.43	-56.10	45.99	-75.68	-60.13	84.15	42.36	-8.54	1398.80	0.00	0.00	0.00	124.63	-127.90	1771.32	119.92	-17.28	1804.58	-56.66	-15.86	1722.90	-57.12	-9.16	1767.06	489.84	-278.14	79.71	1086.68	-292.12	78.05	500.25
6.55000	70.53	108.44	105.67	40.94	98.50	133.40	-128.98	127.54	249.58	-92.18	140.05	280.68	163.63	-37.37	35.86	126.31	-34.59	45.56	-72.45	-56.00	45.99	-75.70	-60.39	84.30	49.60	-9.37	1398.65	0.00	0.00	0.00	132.76	-127.12	1772.38	127.82	-15.88	1804.82	-48.59	-14.79	1724.28	-49.29	-8.99	1766.95	490.36	-277.85	79.86	1086.69	-291.91	78.15	500.53
6.56000	102.70	107.06	109.97	75.43	97.16	136.73	-104.07	126.98	243.24	-68.02	139.82	276.19	162.56	-36.93	35.75	124.76	-34.58	45.23	-72.41	-56.15	46.09	-75.76	-60.38	84.36	59.10	-9.37	1398.26	0.00	0.00	0.00	139.79	-126.31	1773.29	134.64	-15.31	1805.41	-40.55	-13.69	1725.69	-41.33	-8.35	1766.58	490.01	-278.07	79.64	1086.01	-291.64	77.89	500.84
6.57000	135.29	106.62	114.36	99.51	96.25	138.15	-78.28	126.53	236.79	-43.91	138.95	271.32	164.83	-36.54	36.72	124.54	-34.78	45.37	-72.46	-56.05	46.06	-76.01	-59.90	84.17	64.62	-10.23	1397.95	0.00	0.00	0.00	147.66	-125.43	1774.10	141.91	-14.40	1805.54	-32.53	-12.57	1727.14	-33.30	-7.77	1766.19	489.96	-278.22	79.54	1086.43	-291.46	78.02	500.20
6.58000	165.78	106.09	118.56	132.18	95.52	141.11	-52.06	125.93	230.31	-19.43	137.73	266.21	163.50	-36.09	36.49	127.60	-34.92	46.32	-72.45	-56.07	46.10	-76.04	-60.23	84.48	72.96	-10.28	1397.24	0.00	0.00	0.00	157.02	-124.62	1774.62	149.46	-13.15	1805.71	-24.54	-11.43	1728.61	-25.22	-7.07	1765.71	489.84	-278.15	79.73	1086.40	-291.59	77.90	500.48
6.59000	200.26	105.43	123.22	164.13	95.24	143.72	-25.61	124.90	223.79	5.44	136.05	260.85	163.41	-36.78	36.42	126.64	-35.05	46.00	-72.49	-56.09	46.15	-76.21	-60.21	84.55	80.64	-10.46	1396.79	0.00	0.00	0.00	163.74	-123.86	1775.33	159.17	-12.00	1805.57	-16.58	-10.27	1730.12	-17.10	-6.36	1765.18	489.84	-278.22	79.69	1086.14	-291.98	77.85	500.46
6.60000	229.25	105.78	126.71	194.59	95.35	145.77	1.32	123.72	217.27	30.23	134.42	255.47	162.42	-37.54	36.30	125.89	-35.20	45.65	-72.54	-55.91	46.10	-76.31	-60.00	84.52	83.99	-9.80	1395.54	0.00	0.00	0.00	172.59	-122.67	1775.69	166.16	-10.83	1805.36	-8.64	-9.09	1731.65	-9.02	-5.86	1764.64	490.09	-278.37	79.75	1086.05	-292.10	77.84	500.97
6.61000	260.09	106.70	130.39	222.69	95.10	147.52	28.15	122.93	211.04	55.55	132.83	250.08	161.44	-36.84	35.52	125.87	-35.22	45.34	-72.54	-55.91	46.11	-76.51	-59.43	84.40	90.22	-10.08	1394.78	0.00	0.00	0.00	180.89	-121.71	1776.02	176.29	-9.70	1804.91	-0.74	-7.90	1733.21	-0.90	-5.32	1764.05	490.11	-278.08	79.51	1086.14	-291.91	77.98	500.46
6.62000	291.83	106.68	134.97	254.48	95.32	150.09	55.36	121.41	204.65	81.20	131.10	244.70	164.29	-36.81	36.12	125.39	-35.14	45.03	-72.51	-56.00	46.18	-76.40	-59.81	84.71	98.70	-10.29	1394.09	0.00	0.00	0.00	189.92	-120.62	1776.12	185.01	-8.82	1804.47	7.14	-6.69	1734.80	7.42	-4.38	1763.36	489.89	-278.23	79.51	1086.26	-292.53	77.77	499.86
6.63000	322.37	106.81	139.77	284.09	95.60	152.71	82.86	119.97	198.40	106.85	129.50	239.35	166.79	-36.42	36.38	126.03	-35.22	45.16	-72.51	-56.01	46.20	-76.51	-59.64	84.71	104.42	-10.25	1393.39	0.00	0.00	0.00	198.16	-119.62	1776.21	190.85	-7.34	1804.19	14.99	-5.47	1736.41	15.90	-3.40	1762.61	489.76	-278.22	79.48	1086.45	-292.19	77.90	500.78
6.64000	349.36	106.90	143.68	315.24	95.46	155.85	110.50	118.73	192.23	132.55	128.63	234.32	164.88	-36.73	35.86	126.38	-35.33	45.29	-72.45	-56.12	46.24	-76.45	-59.43	84.80	111.88	-10.21	1392.39	0.00	0.00	0.00	205.99	-118.64	1776.20	199.50	-6.18	1803.67	22.82	-4.24	1738.05	24.43	-2.36	1761.78	490.29	-278.11	79.55	1086.40	-291.98	77.88	499.95
6.65000	383.21	107.51	149.93	345.21	95.63	159.37	138.07	117.09	185.94	157.97	127.41	229.15	163.10	-36.79	35.21	125.49	-35.45	45.19	-72.48	-55.93	46.14	-76.48	-59.02	84.80	119.30	-10.34	1391.63	0.00	0.00	0.00	215.67	-117.48	1775.92	209.48	-4.70	1802.81	30.62	-2.99	1739.70	33.12	-1.44	1760.92	490.40	-278.09	79.64	1086.65	-291.98	77.97	500.21
6.66000	416.02	107.65	155.82	378.72	94.83	163.30	165.24	116.18	180.16	183.37	126.49	224.15	164.77	-36.67	35.69	126.31	-35.55	45.64	-72.45	-55.90	46.14	-76.29	-58.75	84.95	127.37	-10.30	1390.55	0.00	0.00	0.00	224.68	-116.26	1775.61	218.94	-3.32	1801.86	38.39	-1.74	1741.38	41.97	-0.67	1760.01	490.86	-277.85	79.76	1086.66	-291.71	77.96	500.60
6.67000	436.86	106.36	159.50	396.84	94.04	165.01	192.51	115.17	174.57	208.94	125.55	219.30	163.76	-37.27	35.44	126.80	-35.65	45.74	-72.40	-55.97	46.16	-76.02	-59.01	85.31	133.69	-10.22	1389.57	0.00	0.00	0.00	233.32	-115.07	1775.27	226.96	-1.59	1800.89	46.14	-0.48	1743.07	50.87	0.51	1759.00	489.83	-277.97	79.31	1086.62	-291.68	77.89	500.63
6.68000	465.80	105.17	165.02	424.05	92.97	168.46	219.75	113.92	169.15	234.28	124.88	214.79	164.14	-37.54	35.66	124.74	-35.85	45.26	-72.34	-55.99	46.16	-75.85	-59.06	85.69	143.06	-10.00	1388.46	0.00	0.00	0.00	242.23	-113.74	1774.77	236.54	-0.28	1799.87	53.86	0.78	1744.78	59.83	1.83	1757.83	489.99	-277.77	79.36	1086.12	-291.77	77.84	500.41
6.69000	492.14	103.07	170.25	450.38	91.10	172.34	246.41	113.41	164.30	259.04	124.52	210.65	164.40	-37.66	35.70	126.41	-35.79	45.75	-72.33	-55.98	46.15	-75.81	-58.91	85.94	150.27	-9.78	1387.20	0.00	0.00	0.00	250.67	-112.41	1774.21	243.11	1.39	1798.98	61.56	2.05	1746.51	68.87	3.37	1756.61	490.33	-277.48	79.42	1086.38	-291.73	78.20	499.16
6.70000	517.08	99.62	175.12	476.94	88.90	176.16	272.18	112.85	159.90	282.97	123.71	206.65	163.53	-37.26	35.26	125.34	-35.75	45.34	-72.26	-55.89	46.12	-75.60	-58.69	86.13	157.94	-9.58	1386.16	0.00	0.00	0.00	259.34	-110.93	1773.57	252.13	2.76	1797.62	69.23	3.32	1748.25	77.99	4.71	1755.39	490.78	-277.55	79.51	1086.63	-291.54	78.38	500.37
6.71000	542.23	96.04	180.66	499.87	85.42	178.82	296.98	112.56	156.01	306.15	123.11	203.12	164.79	-37.44	35.41	125.06	-37.51	43.96	-72.16	-55.97	46.22	-75.30	-58.71	86.55	165.06	-9.36	1384.85	0.00	0.00	0.00	268.33	-109.71	1772.77	262.22	4.37	1796.28	76.87	4.59	1750.00	87.07	6.49	1754.04	489.27	-277.95	79.32	1086.09	-291.44	78.17	500.94
6.72000	562.45	92.73	184.24	527.54	82.36	183.69	320.63	112.40	152.61	328.39	122.43	199.87	162.82	-37.70	34.81	123.94	-36.08	44.50	-71.99	-55.96	46.37	-75.17	-58.26	86.77	172.32	-8.92	1383.56	0.00	0.00	0.00	277.94	-108.33	1771.80	270.99	5.80	1794.93	84.49	5.86	1751.76	96.18	8.10	1752.59	488.82	-277.88	79.30	1086.33	-291.34	78.11	499.05
6.73000	587.44	88.84	188.83	544.32	79.55	183.45	343.27	111.74	149.39	349.82	121.83	196.97	163.09	-37.45	34.82	124.78	-35.92	44.61	-71.84	-55.86	46.57	-74.77	-58.52	87.34	180.45	-8.59	1382.17	0.00	0.00	0.00	286.46	-106.70	1770.98	279.54	7.81	1793.56	92.08	7.13	1753.53	105.39	10.04	1751.05	489.17	-277.80	79.37	1086.12	-291.61	78.06	498.51
6.74000	606.50	86.43	191.99	563.88	76.81	185.72	364.51	111.11	146.46	369.84	120.96	194.15	164.61	-37.51	34.86	125.87	-35.79	44.54	-71.64	-55.46	46.72	-74.61	-57.67	87.47	188.04	-8.22	1380.92	0.00	0.00	0.00	293.97	-105.25	1770.18	289.33	9.48	1792.11	99.65	8.40	1755.30	114.50	12.11	1749.43	489.65	-277.95	79.53	1085.87	-291.74	77.90	498.97
6.75000	626.52	82.46	195.11	582.00	73.72	186.80	383.83	110.05	143.52	388.08	120.41	191.59	164.53	-37.31	34.37	126.32	-35.71	44.37	-71.34	-55.21	47.12	-74.29	-57.62	88.17	196.78	-7.78	1379.37	0.00	0.00	0.00	303.83	-103.54	1769.12	298.44	10.62	1790.74	107.20	9.66	1757.09	123.50	13.89	1747.89	488.63	-277.80	79.19	1086.16	-291.66	78.08	498.96
6.76000	640.18	80.33	195.72	598.38	72.16	187.55	401.12	109.25	140.81	404.43	119.48	188.97	164.55	-37.63	34.02	127.11	-35.72	44.40	-70.98	-55.01	47.70	-73.96	-57.44	88.80	202.71	-7.28	1378.07	0.00	0.00	0.00	313.00	-101.94	1768.08	306.19	12.91	1789.35	114.72	10.91	1758.87	132.37	15.77	1746.33	488.07	-278.18	79.19	1085.91	-291.64	77.88	498.01
6.77000	655.66	78.86	196.47	612.97	70.47	187.08	416.17	108.16	138.14	418.80	118.39	186.36	164.68	-37.83	33.87	127.01	-35.78	44.08	-70.68	-54.46	48.20	-73.51	-57.38	89.58	210.47	-6.65	1376.67	0.00	0.00	0.00	322.35	-100.19	1767.04	316.73	14.48	1787.69	122.21	12.16	1760.66	141.23	18.09	1744.80	488.55	-277.80	79.28	1085.97	-291.75	77.96	498.30
6.78000	666.92	77.07	194.87	625.62	69.25	185.54	429.09	107.14	135.64	431.28	117.23	183.82	165.42	-37.48	33.84	126.44	-35.98	43.70	-70.31	-54.36	48.97	-73.07	-57.20	90.41	220.04	-6.12	1375.39	0.00	0.00	0.00	331.41	-98.43	1765.99	326.62	16.37	1786.11	129.68	13.39	1762.46	149.87	20.13	1743.50	489.69	-277.72	79.65	1086.47	-291.65	78.12	498.73
6.79000	677.24	76.66	191.67	636.67	68.54	182.67	439.89	105.65	132.98	441.98	115.96	181.25	163.68	-37.85	33.00	126.91	-36.01	43.57	-69.99	-53.99	49.70	-72.54	-57.48	91.51	226.89	-5.57	1374.51	0.00	0.00	0.00	338.30	-96.70	1765.13	334.74	18.81	1784.64	137.13	14.62	1764.25	158.38	22.28	1742.23	487.43	-277.86	78.86	1086.64	-291.69	78.09	498.41
6.80000	685.44	76.04	186.85	645.96	68.06	178.17	448.53	104.20	130.23	450.84	114.72	178.60	165.14	-37.59	33.41	127.26	-36.11	43.38	-69.72	-53.80	50.57	-71.98	-57.81	92.71	234.08	-4.84	1373.59	0.00	0.00	0.00	347.18	-94.60	1764.27	343.85	20.85	1783.40	144.55	15.83	1766.04	166.89	24.48	1741.18	489.10	-277.79	79.38	1086.75	-291.95	78.07	498.80
6.81000	694.38	77.15	181.38	653.45	67.34	172.53	455.33	102.46	127.23	458.00	113.41	175.77	164.21	-37.28	32.72	126.64	-36.23	42.90	-69.38	-53.85	51.64	-71.52	-57.67	93.75	242.95	-3.99	1372.82	0.00	0.00	0.00	355.14	-92.31	1763.72	350.42	23.14	1782.36	151.95	17.03	1767.82	175.33	26.57	1740.19	488.12	-278.09	79.11	1086.72	-291.56	77.99	497.70
6.82000	697.92	76.26	173.68	659.11	66.87	166.07	460.26	100.72	123.97	463.54	111.79	172.51	162.97	-37.78	32.31	125.99	-36.24	42.52	-69.07	-53.88	52.75	-70.94	-58.07	95.18	250.84	-3.06	1372.11	0.00	0.00	0.00	363.31	-90.06	1763.13	358.78	25.13	1781.47	159.33	18.21	1769.60	183.73	28.64	1739.45	487.89	-278.21	79.17	1086.86	-291.37	78.17	498.19
6.83000	704.07	76.18	167.10	663.07	67.75	158.87	463.59	99.52	120.90	467.71	110.35	168.98	165.37	-37.77	32.73	127.62	-36.34	42.75	-68.79	-54.08	54.10	-70.29	-58.31	96.65	258.00	-2.24	1371.83	0.00	0.00	0.00	371.54	-87.62	1762.86	367.17	27.96	1780.64	166.68	19.38	1771.38	191.96	30.93	1738.79	488.83	-278.20	79.40	1086.19	-291.40	77.95	498.94
6.84000	707.97	75.42	158.54	665.69	65.59	150.27	464.65	99.07	121.05	470.62	108.74	165.76	163.52	-37.57	32.48	127.60	-36.60	42.45	-68.46	-54.32	55.69	-69.39	-59.37	98.57	267.50	-1.05	1371.53	0.00	0.00	0.00	379.28	-85.41	1762.81	374.67	30.64	1780.11	174.01	20.52	1773.14	200.11	33.53	1738.20	488.08	-278.43	79.25	1086.21	-291.41	77.99	498.11
6.85000	707.20	75.01	146.37	666.85	65.59	139.33	464.52	97.98	119.00	472.33	106.68	162.27	163.35	-37.63	32.25	127.20	-36.60	41.96	-68.15	-54.58	57.42	-68.47	-59.94	100.58	276.26	0.05	1371.45	0.00	0.00	0.00	387.44	-83.13	1763.01	382.39	32.87	1780.00	181.32	21.65	1774.90	208.21	36.28	1737.79	489.06	-278.40	79.57	1086.54	-291.68	78.07	497.75
6.86000	705.07	73.24	137.46	667.70	64.77	133.68	464.73	95.98	118.02	472.18	104.49	160.26	162.70	-37.74	32.00	127.74	-36.68	41.67	-67.78	-55.02	59.41	-67.42	-60.49	102.82	285.16	1.21	1371.68	0.00	0.00	0.00	394.91	-80.97	1763.78	390.39	34.90	1780.33	188.60	22.75	1776.65	216.28	39.03	1737.62	487.38	-278.69	79.19	1086.45	-291.65	78.07	498.80
6.87000	708.48	74.11	135.11	666.23	64.08	133.48	465.02	94.85	117.90	472.43	103.05	159.87	163.39	-36.90	31.95	127.16	-36.63	41.00	-67.34	-55.67	61.84	-66.15	-61.12	105.40	294.50	2.34	1371.96	0.00	0.00	0.00	402.10	-78.68	1764.99	399.02	37.08	1781.16	195.86	23.83	1778.38	224.49	42.20	1737.75	487.39	-278.83	79.27	1085.23	-291.50	77.64	498.90
6.88000	708.86	72.99	137.21	667.69	63.31	134.79	465.60	94.59	118.63	473.92	102.62	160.66	164.48	-36.84	32.21	127.61	-36.71	40.62	-66.73	-56.30	64.30	-64.82	-61.79	108.26	301.34	3.65	1372.57	0.00	0.00	0.00	409.80	-76.55	1766.71	407.80	39.63	1782.32	203.10	24.89	1780.10	232.72	45.02	1738.28	488.01	-278.86	79.45	1085.64	-291.66	77.85	499.96
6.89000	710.14	72.81	133.95	669.05	62.73	132.64	466.27	95.79	119.35	475.82	103.41	162.08	163.84	-36.90	31.76	126.85	-36.60	39.81	-66.05	-57.05	67.03	-62.98	-62.76	111.48	310.35	4.93	1373.36	0.00	0.00	0.00	416.55	-74.57	1768.85	414.32	41.91	1784.25	210.32	25.92	1781.81	241.05	48.31	1739.06	488.35	-278.69	79.41	1086.03	-291.56	77.88	498.48
6.90000	713.14	74.45	129.65	670.88	64.51	130.39	467.19	96.82	119.41	478.27	104.72	163.24	164.12	-36.74	31.89	126.68	-36.39	39.08	-64.89	-58.35	70.37	-60.90	-63.85	115.02	317.39	5.94	1374.51	0.00	0.00	0.00	424.64	-72.06	1771.18	423.73	44.36	1786.14	217.51	26.92	1783.49	249.51	51.59	1740.10	488.45	-278.61	79.49	1085.89	-291.71	77.70	499.16
6.91000	713.14	75.29	126.00	671.74	66.40	128.80	468.07	97.83	119.59	481.00	105.89	163.99	164.99	-36.50	31.72	126.94	-36.16	38.53	-63.33	-59.33	74.04	-58.45	-65.39	118.84	325.69	7.02	1375.84	0.00	0.00	0.00	431.88	-69.86	1773.65	430.25	46.85	1788.31	224.69	27.90	1785.16	258.05	55.11	1741.14	488.90	-278.59	79.51	1085.80	-291.76	77.69	499.56
6.92000	715.65	76.95	123.71	672.90	66.73	127.58	468.95	98.68	119.81	483.33	106.93	164.43	163.68	-36.89	31.43	126.81	-36.07	38.26	-61.10	-60.37	78.33	-55.73	-66.41	122.70	334.14	8.15	1377.49	0.00	0.00	0.00	440.02	-67.24	1776.16	438.64	49.16	1790.37	231.84	28.84	1786.81	266.60	58.65	1742.36	488.72	-278.73	79.58	1086.57	-291.49	77.98	499.54
6.93000	715.71	76.70	121.28	674.88	66.91	126.62	469.48	98.97	119.93	484.61	107.22	164.50	163.50	-36.34	31.44	125.96	-35.93	37.86	-58.51	-61.40	82.94	-52.64	-67.40	126.88	342.42	8.98	1379.47	0.00	0.00	0.00	448.93	-64.67	1778.83	448.74	52.24	1792.24	238.97	29.75	1788.44	275.21	61.92	1743.83	487.75	-278.71	79.19	1086.55	-291.78	78.12	499.01
6.94000	716.21	77.47	120.05	673.88	66.73	125.73	469.70	98.90	119.72	485.12	107.31	164.37	163.81	-36.75	31.38	126.56	-35.63	37.83	-55.64	-62.41	87.88	-48.91	-68.91	131.62	353.21	10.19	1381.67	0.00	0.00	0.00	456.34	-61.84	1781.81	456.79	55.09	1794.49	246.07	30.62	1790.04	283.82	65.35	1745.55	488.32	-278.63	79.33	1086.64	-291.54	78.21	499.44
6.95000	716.63	76.32	118.89	674.97	66.64	125.42	469.85	98.69	119.46	485.38	107.13	163.95	164.80	-36.66	31.80	125.41	-35.47	37.38	-52.40	-63.53	93.22	-44.78	-69.96	136.45	361.78	11.44	1384.18	0.00	0.00	0.00	464.28	-58.92	1784.77	464.48	58.30	1796.78	253.16	31.47	1791.62	292.40	69.18	1747.52	489.78	-278.71	79.91	1086.60	-291.14	78.34	499.61
6.96000	715.01	76.74	117.90	674.75	66.10	125.22	469.93	98.52	119.31	485.52	106.80	163.47	163.07	-36.52	31.16	126.34	-35.63	37.68	-48.63	-65.11	98.94	-39.93	-71.11	141.68	368.96	13.02	1387.05	0.00	0.00	0.00	471.55	-55.91	1788.07	473.43	61.32	1799.03	260.23	32.27	1793.17	300.89	72.39	1749.89	488.94	-278.64	79.63	1086.67	-291.51	78.11	500.02
6.97000	716.42	76.63	117.91	672.96	66.55	124.20	469.97	98.43	119.16	485.67	106.57	163.15	164.16	-36.79	31.22	126.65	-35.58	37.57	-44.58	-66.41	104.71	-34.45	-72.71	147.28	379.69	14.37	1390.04	0.00	0.00	0.00	480.18	-52.79	1791.38	482.63	64.77	1801.29	267.27	33.03	1794.70	309.39	75.72	1752.51	488.85	-278.71	79.51	1086.89	-291.63	78.11	498.82
6.98000	715.82	76.78	117.39	675.08	65.08	123.13	470.04	98.43	118.95	485.83	106.69	162.89	163.83	-37.20	30.90	127.10	-35.71	37.91	-40.09	-67.69	110.66	-28.41	-73.95	152.91	386.95	15.63	1393.35	0.00	0.00	0.00	489.40	-49.50	1794.68	490.09	68.37	1803.74	274.30	33.76	1796.19	317.83	78.92	1755.37	488.73	-278.52	79.46	1086.88	-291.61	78.07	499.14
6.99000	716.63	77.19	117.23	675.22	65.47	123.06	470.04	98.83	118.84	485.91	107.09	162.81	164.66	-36.83	31.48	127.32	-35.80	38.32	-35.15	-68.73	116.98	-21.50	-76.05	159.26	395.64	16.77	1396.74	0.00	0.00	0.00	496.56	-45.96	1798.36	498.35	71.43	1806.35	281.30	34.44	1797.66	326.16	82.09	1758.27	488.61	-278.60	79.45	1086.11	-291.72	77.89	498.82
7.00000	716.24	77.44	116.84	676.02	65.58	123.13	470.11	99.05	118.71	486.02	107.09	162.66	165.20	-36.75	31.18	128.24	-34.38	39.69	-29.83	-69.22	123.73	-13.94	-77.67	165.90	404.47	17.74	1400.22	0.00	0.00	0.00	505.12	-42.32	1801.96	507.65	74.80	1808.94	288.29	35.09	1799.09	334.38	85.45	1760.97	488.97	-278.70	79.61	1086.84	-291.71	78.20	499.47
7.01000	716.52	77.20	116.70	676.09	66.09	123.17	470.11	99.29	118.64	486.09	107.33	162.67	163.78	-37.14	30.37	130.36	-34.44	40.83	-24.06	-68.98	131.00	-6.01	-78.72	172.91	411.30	18.50	1403.75	0.00	0.00	0.00	512.88	-38.83	1805.67	515.88	78.17	1811.59	295.25	35.68	1800.49	342.42	88.77	1763.62	488.42	-278.76	79.41	1086.05	-291.75	78.12	499.11
7.02000	716.44	76.96	116.49	675.09	66.16	122.81	470.16	99.45	118.61	486.11	107.25	162.56	166.41	-37.11	30.42	132.64	-34.68	42.23	-17.81	-68.27	139.01	2.40	-79.56	180.51	422.39	19.28	1407.11	0.00	0.00	0.00	520.23	-35.14	1809.43	522.39	81.84	1814.30	302.19	36.23	1801.86	350.19	91.84	1766.18	488.26	-278.62	79.24	1086.29	-291.75	78.06	499.05
7.03000	716.25	76.95	116.33	675.23	66.01	122.73	470.18	99.28	118.49	486.11	107.31	162.49	168.70	-36.92	29.97	135.32	-34.89	44.26	-11.07	-67.47	147.77	11.27	-80.22	188.81	430.56	20.20	1410.30	0.00	0.00	0.00	527.59	-31.84	1813.16	529.87	85.26	1816.94	309.12	36.74	1803.18	357.83	94.92	1768.59	488.06	-278.67	79.27	1086.54	-291.84	77.91	499.00
7.04000	716.04	77.37	116.04	675.33	66.13	122.67	470.14	99.20	118.36	486.11	107.44	162.45	170.00	-37.33	29.15	138.74	-35.35	46.59	-3.63	-67.32	157.53	20.48	-79.97	197.32	439.90	21.13	1413.24	0.00	0.00	0.00	533.88	-28.72	1816.96	536.12	88.63	1819.79	316.02	37.19	1804.47	365.29	98.09	1770.89	488.91	-278.99	79.55	1086.95	-291.47	78.27	499.58
7.05000	717.87	77.38	116.43	675.70	66.18	122.76	470.13	99.29	118.27	486.10	107.29	162.30	175.37	-38.11	29.66	143.58	-36.85	49.73	4.49	-67.83	168.16	30.14	-79.65	206.44	447.23	22.39	1415.85	0.00	0.00	0.00	541.65	-25.49	1820.48	543.07	91.40	1822.53	322.91	37.59	1805.72	372.52	100.48	1773.14	488.99	-278.83	79.57	1086.64	-291.61	78.20	499.24
7.06000	716.91	77.00	116.13	675.49	65.92	122.53	470.11	99.25	118.15	486.02	107.34	162.23	179.08	-40.41	29.24	149.09	-38.82	53.77	13.23	-68.42	179.24	40.43	-79.22	215.91	455.16	23.65	1418.26	0.00	0.00	0.00	549.28	-22.38	1823.92	550.53	94.14	1825.14	329.77	37.94	1806.93	379.52	103.05	1775.25	488.06	-279.16	79.39	1086.50	-291.45	78.16	498.87
7.07000	716.59	77.56	116.00	674.74	66.61	122.36	470.08	99.16	117.99	485.96	107.52	162.24	183.51	-41.83	29.39	157.07	-40.93	58.21	22.94	-68.59	190.33	51.41	-78.74	225.54	462.11	24.87	1420.58	0.00	0.00	0.00	555.19	-19.47	1827.41	556.81	96.93	1827.75	336.62	38.24	1808.09	386.33	105.52	1777.29	488.57	-278.92	79.46	1086.21	-291.74	77.89	498.46
7.08000	716.97	77.40	116.22	674.34	66.11	122.07	470.03	99.39	117.98	485.84	107.67	162.21	190.19	-44.12	31.43	166.72	-43.96	62.50	33.79	-67.74	200.95	63.35	-78.72	235.13	467.88	25.85	1423.01	0.00	0.00	0.00	562.48	-16.62	1830.54	563.49	100.07	1830.30	343.45	38.49	1809.21	393.10	107.92	1779.29	489.09	-278.69	79.50	1086.12	-291.60	77.96	498.86
7.09000	717.09	77.59	115.82	674.85	65.88	121.99	470.00	99.35	117.89	485.70	107.62	162.17	197.20	-46.44	37.39	173.95	-46.06	69.23	45.68	-67.64	211.65	75.65	-78.19	244.18	474.99	26.95	1425.32	0.00	0.00	0.00	569.04	-14.19	1833.61	569.75	102.16	1832.85	350.26	38.67	1810.28	399.68	110.24	1781.24	489.30	-278.89	79.68	1086.64	-291.26	78.27	499.62
7.10000	716.96	77.30	115.88	674.51	66.40	122.23	469.96	99.25	117.74	485.54	107.49	162.09	207.06	-49.43	45.30	184.63	-48.12	77.40	57.30	-66.53	221.07	87.79	-77.68	253.37	481.59	27.83	1427.66	0.00	0.00	0.00	574.99	-12.24	1836.43	576.40	104.40	1835.32	357.05	38.80	1811.31	406.15	112.31	1783.21	488.96	-279.03	79.58	1086.91	-291.24	78.23	498.87
7.11000	716.80	77.61	116.04	674.39	66.53	122.23	469.93	99.14	117.59	485.39	107.59	162.09	217.55	-53.20	53.63	197.07	-50.18	85.99	69.40	-66.07	229.97	100.13	-76.84	262.22	488.84	28.64	1429.90	0.00	0.00	0.00	582.38	-9.94	1839.03	583.50	106.81	1837.56	363.82	38.87	1812.29	412.52	113.71	1785.22	488.77	-279.02	79.34	1085.95	-291.38	77.88	498.90
7.12000	716.80	76.62	115.88	675.05	67.00	122.52	469.93	99.34	117.62	485.21	107.58	162.11	231.95	-56.58	63.18	210.26	-52.22	94.57	82.47	-65.75	238.50	113.00	-75.92	270.58	495.13	29.69	1432.08	0.00	0.00	0.00	588.29	-8.04	1841.69	590.35	108.65	1839.82	370.58	38.88	1813.21	418.76	115.53	1787.26	488.48	-278.83	79.33	1086.48	-291.75	77.98	498.76
7.13000	716.35	77.69	115.89	674.99	66.77	122.51	469.90	99.34	117.59	485.02	107.56	162.12	246.61	-58.92	72.20	223.98	-54.48	103.12	96.25	-65.32	246.30	126.46	-75.23	278.42	501.95	30.61	1434.42	0.00	0.00	0.00	594.77	-6.42	1844.24	596.44	110.31	1842.15	377.31	38.82	1814.09	424.95	116.95	1789.33	490.08	-278.74	79.80	1087.25	-291.44	78.25	498.95
7.14000	716.07	77.77	116.02	674.96	67.01	122.69	469.89	99.29	117.56	484.86	107.59	162.18	262.39	-60.97	80.61	239.08	-56.39	111.13	110.49	-65.45	253.46	140.34	-74.47	285.31	507.47	31.47	1436.73	0.00	0.00	0.00	599.62	-5.05	1846.63	601.63	112.30	1844.39	384.03	38.70	1814.91	431.07	118.36	1791.44	490.57	-278.78	80.05	1086.68	-291.41	78.04	498.89
7.15000	716.04	77.36	116.04	674.15	67.39	122.82	469.82	99.64	117.67	484.65	107.68	162.26	278.99	-63.21	88.71	253.78	-57.98	118.41	125.04	-65.33	259.54	154.59	-73.97	291.47	514.28	32.35	1438.91	0.00	0.00	0.00	606.31	-3.63	1848.94	607.98	113.23	1846.61	390.73	38.52	1815.67	437.06	119.62	1793.61	489.85	-278.70	79.74	1087.20	-291.26	78.29	498.80
7.16000	716.24	77.68	116.15	674.43	67.24	122.98	469.82	99.46	117.61	484.41	107.80	162.34	294.85	-64.74	95.73	269.75	-59.39	125.17	139.80	-64.99	264.63	169.23	-73.93	297.01	520.55	33.38	1441.26	0.00	0.00	0.00	612.06	-2.49	1851.17	613.90	114.63	1848.85	397.42	38.26	1816.38	442.91	120.70	1795.74	489.02	-278.73	79.50	1087.52	-291.31	78.34	497.84
7.17000	716.01	78.01	115.97	674.61	67.68	123.25	469.83	99.53	117.60	484.20	107.36	162.27	312.36	-66.02	102.26	286.27	-60.62	131.29	155.00	-65.17	268.99	184.24	-73.70	301.52	526.78	34.21	1443.64	0.00	0.00	0.00	618.36	-1.55	1853.23	619.53	115.87	1851.12	404.08	37.94	1817.03	448.68	121.99	1797.81	489.71	-279.02	79.89	1087.12	-291.66	78.17	499.72
7.18000	715.87	78.22	116.02	674.16	67.76	122.96	469.78	99.19	117.47	483.97	107.35	162.41	332.12	-67.28	108.56	304.35	-61.57	136.81	170.56	-65.12	272.25	199.66	-73.41	305.06	533.17	35.16	1445.87	0.00	0.00	0.00	625.01	-0.60	1855.18	624.97	116.44	1853.34	410.73	37.55	1817.62	454.39	123.13	1799.90	491.03	-278.78	80.23	1086.73	-291.39	78.08	499.83
7.19000	715.64	78.21	116.10	674.05	67.78	123.18	469.79	99.33	117.60	483.77	107.25	162.48	350.49	-69.07	113.58	323.93	-62.52	141.80	186.71	-65.62	274.77	215.46	-73.71	307.93	540.44	36.33	1447.92	0.00	0.00	0.00	630.05	-0.01	1857.32	630.40	117.01	1855.64	417.37	37.09	1818.15	459.97	123.71	1802.07	489.83	-278.68	79.66	1087.04	-291.47	78.24	498.81
7.20000	715.70	77.61	116.07	674.42	67.61	123.16	469.81	99.13	117.60	483.53	107.19	162.61	371.75	-69.85	118.29	343.28	-63.54	145.99	203.32	-66.05	276.26	231.52	-74.22	309.87	544.10	37.33	1450.05	0.00	0.00	0.00	635.13	0.41	1859.24	635.63	117.66	1857.92	423.98	36.55	1818.62	465.36	124.53	1804.07	488.98	-279.01	79.52	1087.05	-291.53	78.31	499.53
7.21000	715.58	78.11	116.06	674.62	67.51	123.25	469.80	99.15	117.68	483.33	106.82	162.66	390.43	-70.54	121.70	363.41	-64.24	149.33	220.24	-66.76	276.87	247.55	-74.26	310.69	550.46	38.58	1452.01	0.00	0.00	0.00	640.49	1.03	1861.06	641.27	118.19	1860.13	430.58	35.94	1819.02	470.74	125.03	1806.03	489.58	-278.81	79.51	1086.48	-291.58	78.18	499.45
7.22000	715.53	77.84	115.74	674.11	67.31	122.78	469.88	98.83	117.67	483.16	106.75	162.82	411.38	-70.89	124.90	383.66	-64.92	152.03	237.34	-67.16	276.42	263.90	-74.65	310.68	555.47	39.76	1453.68	0.00	0.00	0.00	645.43	1.23	1862.91	646.04	118.60	1862.37	437.17	35.26	1819.35	475.92	125.12	1808.02	490.70	-278.64	79.85	1086.14	-291.37	78.01	499.80
7.23000	715.94	77.49	116.01	674.34	67.02	122.49	469.89	99.16	117.91	482.98	106.68	163.00	431.68	-71.63	127.40	404.22	-65.87	154.26	254.60	-67.81	275.11	280.55	-75.37	309.87	559.90	41.04	1455.44	0.00	0.00	0.00	650.70	1.23	1864.53	650.58	118.54	1864.57	443.73	34.49	1819.62	480.97	125.51	1809.78	490.24	-278.75	79.85	1086.51	-291.52	77.90	499.61
7.24000	716.19	77.12	115.64	673.86	66.71	121.99	469.91	98.77	117.89	482.83	106.39	163.05	452.32	-72.04	129.68	424.28	-66.43	155.36	272.19	-68.91	273.16	297.61	-75.70	308.07	566.46	42.30	1456.90	0.00	0.00	0.00	654.49	1.39	1866.36	656.07	118.62	1866.71	450.28	33.65	1819.82	486.01	125.35	1811.55	489.26	-278.91	79.63	1086.72	-291.50	78.17	499.23
7.25000	715.26	77.68	115.39	673.49	66.51	121.54	469.93	98.95	118.09	482.71	106.33	163.22	473.84	-73.05	131.72	444.90	-66.96	156.10	290.22	-69.63	270.17	315.05	-75.83	305.44	570.60	43.41	1458.27	0.00	0.00	0.00	658.88	1.47	1868.02	660.42	118.43	1868.90	456.82	32.72	1819.95	490.92	125.08	1813.09	489.07	-279.19	79.76	1086.70	-291.69	78.00	499.21
7.26000	715.69	78.00	115.13	674.76	66.70	121.61	469.99	98.71	118.12	482.56	106.14	163.37	495.26	-73.34	132.83	465.09	-67.15	156.06	308.84	-70.59	266.60	333.04	-76.14	302.09	577.18	44.79	1459.48	0.00	0.00	0.00	664.41	1.55	1869.56	664.82	118.35	1871.11	463.34	31.71	1820.01	495.70	125.06	1814.47	489.16	-279.25	79.87	1086.72	-291.59	78.09	498.74
7.27000	716.07	77.43	115.22	674.22	66.77	121.30	469.98	98.69	118.25	482.44	105.97	163.47	515.86	-73.45	133.10	487.54	-66.67	155.84	328.02	-71.19	262.18	351.31	-75.98	297.84	581.14	45.88	1460.59	0.00	0.00	0.00	670.42	1.24	1870.93	668.53	118.13	1873.24	469.84	30.62	1819.99	500.42	124.71	1815.70	489.26	-279.60	80.03	1087.10	-291.83	78.10	498.70
7.28000	716.60	77.76	115.12	674.00	66.73	121.04	470.02	98.81	118.36	482.30	105.88	163.59	538.71	-73.13	133.53	508.90	-66.51	155.17	347.67	-72.30	257.29	369.66	-76.50	293.33	586.99	46.76	1461.64	0.00	0.00	0.00	673.62	0.79	1872.38	673.11	117.53	1875.26	476.33	29.45	1819.90	505.08	124.18	1816.84	488.67	-279.72	79.92	1086.93	-291.64	78.19	499.71
7.29000	716.91	77.87	114.95	674.60	66.96	120.98	470.07	98.79	118.45	482.19	105.70	163.64	564.11	-73.04	133.04	532.32	-66.30	154.54	367.43	-73.19	251.74	388.41	-77.39	288.39	592.46	47.65	1462.57	0.00	0.00	0.00	679.40	0.52	1873.46	677.26	117.16	1877.32	482.81	28.18	1819.73	509.64	123.58	1817.90	488.51	-279.43	79.65	1086.85	-291.47	78.09	499.10
7.30000	715.68	77.36	114.59	674.19	66.84	121.13	470.11	98.82	118.54	482.14	105.70	163.76	587.80	-72.61	132.76	554.75	-66.73	153.83	387.57	-73.83	245.56	407.42	-78.33	282.98	598.55	48.50	1463.31	0.00	0.00	0.00	683.65	0.27	1874.68	682.00	116.76	1879.17	489.26	26.83	1819.49	514.10	122.74	1818.88	489.50	-279.43	80.15	1086.64	-291.64	77.97	498.80
7.31000	716.33	77.94	115.10	674.58	67.22	121.46	470.15	98.79	118.62	482.06	105.56	163.86	611.69	-72.09	132.41	578.54	-67.01	153.00	408.08	-74.59	238.98	426.85	-79.04	277.10	603.66	49.25	1463.98	0.00	0.00	0.00	687.66	-0.17	1875.90	685.88	116.18	1881.09	495.71	25.39	1819.16	518.62	122.14	1819.68	489.25	-279.35	80.01	1086.23	-291.84	77.89	499.11
7.32000	716.65	77.74	115.11	674.24	67.53	121.52	470.22	98.75	118.73	481.99	105.44	164.00	637.17	-72.28	132.52	601.96	-67.06	151.54	429.01	-75.46	232.16	446.80	-79.44	270.74	609.18	50.04	1464.53	0.00	0.00	0.00	693.24	-0.84	1876.75	689.99	115.66	1882.92	502.14	23.85	1818.76	523.12	120.95	1820.46	489.52	-279.10	79.95	1086.31	-291.49	77.92	499.37
7.33000	716.71	78.64	115.17	674.13	68.11	121.89	470.31	98.73	118.89	481.99	105.38	164.19	660.34	-72.29	131.34	627.01	-66.09	150.34	450.51	-76.08	224.95	467.19	-79.93	264.12	614.64	50.64	1465.04	0.00	0.00	0.00	698.51	-1.33	1877.61	694.06	115.14	1884.59	508.55	22.23	1818.27	527.58	120.04	1821.05	488.95	-278.86	79.69	1087.01	-291.65	78.21	499.92
7.34000	716.66	78.04	115.05	674.22	68.02	121.83	470.38	98.75	119.07	482.03	105.27	164.35	685.71	-72.15	130.74	650.76	-66.62	148.05	472.52	-76.54	217.59	487.63	-79.91	257.09	620.27	51.24	1465.48	0.00	0.00	0.00	703.50	-1.91	1878.40	698.00	114.40	1886.52	514.95	20.51	1817.69	532.05	118.74	1821.58	488.61	-278.94	79.57	1086.27	-291.66	77.91	499.05
7.35000	715.65	78.11	114.46	674.11	68.38	122.06	470.48	98.84	119.28	482.03	105.11	164.53	710.60	-72.38	129.81	675.83	-67.67	146.16	494.38	-76.36	209.81	508.24	-80.15	250.20	625.55	51.70	1465.88	0.00	0.00	0.00	708.67	-2.75	1879.07	702.31	113.44	1888.17	521.34	18.69	1817.03	536.65	117.33	1822.03	487.90	-279.02	79.25	1087.03	-291.93	78.14	500.08
7.36000	715.70	79.05	114.79	672.67	69.13	124.04	470.60	98.56	119.35	482.04	105.22	164.82	733.85	-72.66	128.75	699.79	-67.10	144.42	516.52	-74.82	201.30	528.97	-80.17	243.12	631.42	52.24	1466.21	0.00	0.00	0.00	713.33	-3.48	1879.82	706.37	112.64	1889.85	527.71	16.78	1816.29	541.23	115.44	1822.46	488.56	-279.22	79.54	1086.47	-291.75	78.16	499.16
7.37000	716.34	78.92	115.12	672.02	71.16	125.19	470.68	98.51	119.50	482.07	104.96	164.97	758.66	-72.89	128.53	722.68	-67.33	142.25	538.90	-72.80	192.72	549.95	-80.03	236.16	636.86	52.64	1466.46	0.00	0.00	0.00	717.39	-4.08	1880.46	710.44	112.10	1891.39	534.07	14.76	1815.45	545.75	113.95	1822.69	489.46	-279.12	79.80	1086.21	-291.84	78.05	499.33
7.38000	712.79	79.94	117.09	671.31	72.77	126.40	470.73	98.74	119.76	482.04	104.65	165.09	783.53	-72.78	128.63	747.37	-66.85	141.30	561.44	-71.53	184.78	571.09	-79.45	229.13	642.41	53.05	1466.54	0.00	0.00	0.00	723.07	-4.84	1880.67	715.05	110.82	1892.73	540.42	12.65	1814.53	550.37	111.99	1822.93	488.75	-279.00	79.60	1086.85	-292.03	78.07	499.04
7.39000	713.08	80.80	117.83	671.85	75.06	128.25	470.82	98.35	119.80	482.04	104.81	165.37	808.92	-72.52	129.47	771.62	-66.40	140.42	584.11	-70.89	177.59	592.36	-78.64	222.33	649.07	53.46	1466.63	0.00	0.00	0.00	728.22	-6.01	1880.74	719.46	109.68	1894.09	546.75	10.43	1813.51	555.01	110.11	1823.08	488.05	-279.07	79.37	1085.92	-291.76	78.00	499.43
7.40000	711.47	81.93	118.37	671.92	77.46	129.89	470.93	98.21	119.91	481.98	104.44	165.49	832.95	-71.66	130.52	794.67	-65.44	140.48	606.69	-70.67	171.07	613.26	-77.16	215.52	654.57	53.68	1466.54	0.00	0.00	0.00	733.17	-6.87	1880.89	723.29	108.39	1895.42	553.07	8.11	1812.40	559.64	108.37	1823.14	488.39	-279.18	79.45	1086.10	-291.74	77.93	499.08
7.41000	714.39	83.07	120.19	672.62	79.12	130.91	470.94	98.51	120.20	481.95	104.45	165.71	855.39	-70.45	131.91	817.86	-64.06	140.74	628.75	-70.43	165.08	633.90	-75.03	208.79	661.00	53.94	1466.58	0.00	0.00	0.00	739.01	-8.14	1880.63	728.58	106.76	1896.24	559.38	5.69	1811.19	564.34	106.37	1823.19	488.71	-279.16	79.64	1086.65	-291.81	78.18	499.12
7.42000	714.28	84.14	120.47	673.64	80.12	131.57	471.06	98.53	120.38	481.91	104.32	165.90	878.52	-68.82	133.95	840.60	-62.24	141.32	650.64	-69.59	159.42	654.52	-72.71	202.49	666.45	54.12	1466.46	0.00	0.00	0.00	744.21	-8.99	1880.47	732.07	105.86	1897.12	565.67	3.16	1809.89	568.96	104.50	1823.08	488.50	-279.33	79.68	1086.90	-291.97	78.22	498.60
7.43000	714.54	83.17	119.94	674.56	80.59	131.79	471.10	98.17	120.40	481.87	104.11	166.08	900.56	-66.59	136.43	862.87	-60.61	142.27	672.10	-68.85	154.36	674.68	-70.62	196.88	672.31	54.14	1466.32	0.00	0.00	0.00	749.80	-10.22	1880.07	737.04	104.63	1897.79	571.48	1.16	1808.79	573.70	101.88	1823.02	488.61	-279.15	79.54	1086.99	-291.86	78.41	499.39
7.44000	715.28	83.43	120.06	675.79	80.45	131.45	471.19	98.03	120.52	481.86	103.86	166.27	923.03	-64.82	139.17	883.85	-58.73	143.66	692.86	-67.55	149.73	694.13	-68.64	191.88	678.58	54.23	1466.11	0.00	0.00	0.00	755.45	-11.34	1879.62	741.09	103.21	1898.37	577.22	-1.04	1807.63	578.43	99.71	1822.76	488.66	-279.19	79.60	1086.93	-292.05	78.17	499.46
7.45000	713.44	84.12	119.13	676.60	79.93	130.51	471.30	97.94	120.73	481.84	103.77	166.55	942.39	-62.56	141.53	903.70	-56.25	145.36	712.76	-65.89	145.52	712.72	-67.36	187.78	683.97	54.16	1465.96	0.00	0.00	0.00	760.21	-12.75	1879.22	746.48	101.57	1898.64	583.06	-3.23	1806.45	583.17	97.31	1822.42	489.30	-279.00	79.62	1087.02	-292.14	77.99	498.83
7.46000	715.23	84.32	119.11	676.80	75.32	125.63	471.35	98.00	121.02	481.77	103.64	166.83	962.11	-60.54	144.14	923.47	-54.34	146.83	731.73	-64.02	141.75	730.55	-65.36	183.90	690.34	54.03	1465.66	0.00	0.00	0.00	765.18	-13.86	1878.67	750.83	99.58	1899.04	588.79	-5.73	1805.18	587.78	94.70	1821.96	489.00	-279.39	79.66	1086.94	-292.37	77.93	499.13
7.47000	716.72	83.82	118.49	677.38	74.55	124.56	471.48	97.83	121.25	481.76	103.19	167.02	979.33	-57.83	146.17	940.79	-52.01	148.15	749.22	-62.17	138.37	746.85	-64.45	180.93	696.24	53.76	1465.39	0.00	0.00	0.00	770.78	-15.40	1877.98	755.27	98.14	1899.14	594.50	-8.16	1803.94	592.51	91.92	1821.44	490.15	-278.99	79.94	1086.77	-292.10	78.13	497.95
7.48000	718.47	82.09	115.57	678.24	73.42	123.79	471.59	97.50	121.46	481.73	102.88	167.30	995.92	-55.34	148.71	957.16	-50.01	149.26	765.27	-60.59	135.48	761.97	-62.98	178.09	702.79	53.46	1464.94	0.00	0.00	0.00	776.41	-16.52	1877.35	760.05	96.62	1899.07	600.15	-10.74	1802.62	597.21	89.12	1820.82	489.29	-279.00	79.60	1086.34	-291.88	77.93	497.79
7.49000	718.58	82.06	115.14	678.46	72.74	123.64	471.70	97.13	121.68	481.73	102.72	167.66	1009.63	-53.12	150.20	972.35	-47.55	150.49	779.98	-59.13	132.97	775.87	-61.84	175.72	709.88	53.04	1464.45	0.00	0.00	0.00	782.26	-18.18	1876.49	763.52	94.75	1899.16	605.73	-13.43	1801.26	601.91	86.26	1820.13	489.68	-279.14	79.77	1086.51	-291.64	78.06	498.84
7.50000	719.61	81.90	114.80	678.12	72.09	123.29	471.91	96.78	121.95	481.80	102.39	167.93	1023.10	-51.40	151.51	985.32	-45.80	151.08	793.24	-57.75	130.76	788.39	-60.89	173.70	715.39	52.64	1463.94	0.00	0.00	0.00	787.74	-20.01	1875.57	767.36	93.01	1898.97	611.23	-16.09	1799.88	606.55	83.51	1819.38	489.25	-279.48	79.77	1086.46	-292.60	78.87	498.22
7.51000	719.51	81.76	113.99	677.69	71.76	122.65	472.02	96.64	122.32	481.88	101.96	168.14	1033.27	-48.97	152.13	996.75	-43.89	151.57	804.94	-56.51	128.87	799.53	-59.67	171.81	721.54	52.17	1463.36	0.00	0.00	0.00	791.84	-21.79	1874.73	773.02	90.77	1898.57	616.74	-18.84	1798.51	611.29	80.68	1818.58	489.14	-279.29	79.60	1086.72	-292.85	79.19	498.39
7.52000	719.42	81.71	113.88	677.34	71.21	122.40	472.14	96.33	122.62	482.00	101.79	168.45	1043.85	-47.13	152.64	1006.44	-42.07	151.44	815.07	-55.28	127.13	809.20	-58.36	169.95	726.78	51.57	1462.75	0.00	0.00	0.00	797.72	-23.45	1873.85	777.64	88.68	1898.27	622.18	-21.56	1797.12	616.00	77.66	1817.83	489.10	-279.16	79.52	1086.57	-292.84	79.19	498.81
7.53000	719.18	81.48	113.34	676.24	70.92	121.78	472.27	96.18	123.05	482.27	101.46	168.71	1051.83	-45.46	152.42	1015.06	-40.34	151.15	823.64	-54.09	125.49	817.53	-57.06	168.22	733.21	50.82	1462.20	0.00	0.00	0.00	802.43	-25.52	1872.92	782.07	86.06	1897.99	627.53	-24.22	1795.72	620.71	74.83	1817.07	490.25	-279.00	79.84	1085.79	-292.74	78.83	498.35
7.54000	719.61	81.25	113.40	677.64	70.59	121.87	472.47	95.59	123.35	482.59	101.29	169.04	1057.69	-44.13	150.37	1021.41	-38.71	149.26	830.80	-52.95	125.78	824.67	-55.75	166.64	738.47	50.15	1461.58	0.00	0.00	0.00	807.09	-28.07	1871.82	785.50	83.87	1897.67	632.81	-26.96	1794.27	625.49	71.52	1816.35	488.74	-279.00	79.38	1085.68	-292.74	78.87	498.07
7.55000	720.15	80.92	113.25	676.85	70.64	121.25	472.66	95.38	123.88	483.01	101.16	169.40	1063.60	-42.47	146.93	1026.62	-37.37	146.24	836.67	-51.62	125.12	830.42	-54.53	164.98	745.08	49.47	1460.88	0.00	0.00	0.00	812.37	-30.52	1870.70	790.96	80.72	1897.25	638.04	-29.63	1792.76	630.38	68.67	1815.49	489.88	-279.04	79.73	1085.31	-292.95	78.86	499.30
7.56000	719.26	81.10	112.69	677.39	70.33	121.50	472.89	95.15	124.43	483.51	101.04	169.79	1067.44	-40.76	142.14	1030.74	-35.93	142.49	840.63	-50.87	123.57	834.66	-53.65	163.29	751.16	48.69	1460.28	0.00	0.00	0.00	818.55	-33.30	1869.50	795.28	77.96	1896.90	643.24	-32.39	1791.17	635.15	66.01	1814.54	490.17	-278.97	79.88	1084.88	-293.37	78.78	498.64
7.57000	718.65	81.09	112.13	676.88	70.10	120.95	473.14	94.91	125.06	484.15	101.12	170.26	1070.10	-37.89	135.88	1032.13	-32.86	137.21	841.58	-51.49	122.75	837.29	-53.06	161.67	757.21	47.95	1459.70	0.00	0.00	0.00	823.02	-36.11	1868.57	799.44	74.68	1896.86	648.35	-35.03	1789.60	639.91	63.13	1813.69	489.29	-279.17	79.68	1085.13	-293.08	78.66	499.14
7.58000	719.34	80.60	112.17	676.82	70.20	120.94	473.38	94.82	125.87	484.90	101.26	170.88	1070.96	-34.96	128.79	1033.19	-30.21	130.85	842.33	-50.67	123.13	838.39	-52.60	160.30	763.11	47.23	1459.14	0.00	0.00	0.00	828.48	-38.99	1867.64	803.76	71.82	1896.52	653.36	-37.70	1788.09	644.74	59.81	1812.90	488.70	-279.16	79.47	1086.17	-292.99	78.02	498.64
7.59000	719.86	80.98	112.17	676.77	70.09	120.62	473.70	94.38	126.68	485.72	101.31	171.50	1072.86	-34.65	123.20	1034.32	-30.20	127.33	842.63	-50.72	123.26	839.28	-52.99	159.56	769.05	46.38	1458.62	0.00	0.00	0.00	832.82	-42.12	1866.96	807.70	68.29	1896.56	658.42	-40.48	1786.64	649.54	56.99	1812.10	488.98	-279.23	79.58	1086.04	-291.95	78.15	498.59
7.60000	719.41	80.94	111.90	677.55	70.28	120.79	474.10	94.12	127.81	486.66	101.35	172.24	1074.41	-36.70	120.29	1036.84	-31.97	126.28	843.02	-51.05	122.51	841.10	-52.81	159.02	775.20	45.41	1458.33	0.00	0.00	0.00	837.09	-44.91	1866.64	812.66	64.82	1896.78	663.51	-43.22	1785.41	654.37	53.89	1811.49	487.94	-279.33	79.31	1085.61	-291.40	78.32	499.24
7.61000	719.50	80.55	111.62	677.58	70.28	120.43	474.60	93.65	129.26	487.80	101.38	173.27	1075.93	-37.40	117.94	1037.70	-32.57	125.49	843.59	-51.42	122.05	842.76	-53.28	159.03	782.25	44.55	1458.19	0.00	0.00	0.00	841.82	-48.55	1866.35	816.71	61.40	1897.33	668.59	-45.86	1784.42	659.17	50.74	1811.09	489.08	-279.24	79.54	1085.66	-290.39	78.68	499.78
7.62000	718.35	80.91	111.02	676.77	70.12	120.03	475.20	93.17	130.88	489.13	101.35	174.63	1078.27	-37.52	115.44	1037.99	-33.12	124.44	844.21	-51.29	121.63	844.17	-53.20	158.82	788.46	43.60	1458.19	0.00	0.00	0.00	846.40	-51.66	1866.49	820.81	57.91	1897.94	673.67	-48.74	1783.61	663.99	48.07	1810.70	489.41	-279.20	79.70	1086.89	-291.35	78.63	498.52
7.63000	721.31	81.01	111.74	677.61	69.99	120.00	475.92	92.45	132.89	490.68	101.61	176.57	1078.57	-37.70	114.28	1039.29	-33.46	123.97	844.45	-51.52	121.61	844.81	-53.80	158.91	794.34	42.57	1458.39	0.00	0.00	0.00	851.03	-54.56	1866.69	825.65	54.60	1898.54	678.81	-51.59	1782.96	668.84	45.34	1810.43	489.06	-278.97	79.46	1086.85	-291.73	78.47	499.51
7.64000	720.81	81.12	111.32	677.18	70.00	119.97	476.73	92.29	135.48	492.48	101.70	178.90	1078.90	-38.22	113.26	1040.10	-33.65	123.30	844.70	-51.71	121.42	845.06	-54.26	158.99	800.83	41.67	1458.95	0.00	0.00	0.00	855.48	-57.74	1866.95	829.86	51.24	1899.26	684.01	-54.20	1782.47	673.77	42.29	1810.35	489.12	-279.25	79.54	1086.32	-291.57	78.35	498.71
7.65000	720.21	80.86	111.34	677.30	71.42	119.65	477.72	92.48	138.46	494.45	101.98	181.66	1079.16	-38.35	112.57	1040.42	-33.98	122.56	845.01	-51.49	121.10	845.53	-54.35	158.85	807.00	40.64	1459.60	0.00	0.00	0.00	859.76	-61.20	1867.35	834.41	47.69	1900.12	689.19	-56.82	1782.08	678.76	39.52	1810.32	488.81	-279.03	79.36	1086.44	-291.73	78.48	497.95
7.66000	719.89	81.35	111.01	677.69	71.47	119.32	479.12	92.87	142.19	496.73	102.76	185.01	1079.24	-38.90	111.54	1039.49	-34.54	121.90	845.12	-51.76	121.10	845.80	-54.06	158.83	815.13	39.69	1460.30	0.00	0.00	0.00	865.11	-64.10	1867.80	840.27	44.90	1900.72	694.42	-59.46	1781.89	683.84	36.70	1810.44	488.67	-279.09	79.38	1086.31	-291.64	78.35	500.40
7.67000	719.73	81.29	110.94	677.78	71.39	118.94	480.84	93.48	146.45	499.39	104.15	188.95	1080.04	-39.08	111.19	1040.34	-34.58	121.69	845.35	-51.64	120.95	845.92	-53.88	158.87	820.19	38.72	1461.39	0.00	0.00	0.00	870.38	-67.00	1868.36	844.69	41.50	1901.79	699.54	-62.05	1781.91	688.92	33.74	1810.85	489.38	-278.81	79.49	1085.77	-291.34	78.24	499.27
7.68000	720.58	80.29	110.76	677.36	71.58	118.72	482.66	94.37	151.10	502.40	105.70	193.17	1080.07	-38.57	110.84	1040.82	-34.86	121.50	845.51	-51.78	120.99	846.09	-53.98	159.07	826.34	37.72	1462.49	0.00	0.00	0.00	875.32	-69.88	1869.10	848.81	38.48	1902.90	704.64	-64.61	1782.12	693.91	31.14	1811.40	489.40	-278.83	79.69	1086.17	-291.84	78.22	498.21
7.69000	720.55	80.61	110.78	678.20	71.83	119.07	484.91	95.33	156.18	505.82	107.43	197.87	1080.34	-38.91	110.56	1041.19	-34.85	121.31	845.64	-51.74	121.00	846.28	-54.08	159.23	833.54	36.70	1463.76	0.00	0.00	0.00	880.42	-72.58	1869.93	854.12	35.45	1903.99	709.73	-67.13	1782.52	698.97	28.59	1812.03	489.70	-278.75	79.74	1086.35	-291.80	78.00	499.79
7.70000	720.16	81.18	110.98	677.47	72.25	119.32	487.60	96.62	161.82	509.86	109.22	203.07	1081.12	-38.98	110.69	1040.77	-35.16	121.16	845.79	-51.52	120.91	846.41	-53.65	159.13	839.35	35.66	1465.08	0.00	0.00	0.00	884.96	-75.55	1870.76	858.38	32.56	1905.16	714.84	-69.43	1783.06	703.98	26.13	1812.74	489.13	-278.87	79.50	1086.51	-291.92	78.05	500.34
7.71000	720.95	81.43	111.15	678.88	72.37	120.30	490.86	98.46	168.15	514.64	111.22	208.62	1080.80	-38.60	110.39	1041.45	-35.20	121.30	845.85	-51.45	120.88	846.48	-53.70	159.19	845.48	34.55	1466.55	0.00	0.00	0.00	889.63	-77.91	1871.79	863.49	30.02	1906.20	719.96	-71.94	1783.63	708.98	23.66	1813.49	489.92	-278.90	79.74	1086.60	-291.83	78.03	500.14
7.72000	720.21	81.87	110.72	678.79	72.54	121.34	494.71	99.88	174.71	520.07	113.26	214.52	1080.31	-39.24	110.09	1040.50	-35.11	120.74	845.86	-51.58	120.92	846.48	-53.56	159.14	852.45	33.53	1467.97	0.00	0.00	0.00	894.88	-80.29	1872.72	868.27	27.40	1907.43	725.09	-74.22	1784.24	714.00	21.07	1814.22	489.57	-278.70	79.82	1086.57	-291.90	78.01	500.22
7.73000	720.58	81.77	110.49	680.65	71.97	122.66	499.22	101.08	181.46	526.04	115.44	220.66	1079.68	-39.36	109.86	1040.84	-34.85	120.65	845.87	-51.64	120.95	846.46	-53.81	159.22	860.28	32.39	1469.24	0.00	0.00	0.00	899.39	-82.49	1873.82	873.55	25.21	1908.34	730.24	-76.63	1784.73	718.95	18.74	1814.79	488.68	-278.89	79.59	1086.86	-292.15	78.03	499.36
7.74000	722.72	82.28	111.01	680.82	72.71	124.46	504.11	102.96	188.71	532.79	117.69	226.95	1080.43	-39.26	110.05	1040.55	-35.08	120.59	845.91	-51.68	120.95	846.44	-53.84	159.22	866.37	31.15	1470.54	0.00	0.00	0.00	903.97	-84.52	1874.84	878.05	22.89	1909.35	735.46	-78.90	1785.13	723.89	16.29	1815.25	489.31	-278.91	79.74	1086.42	-292.12	77.80	499.24
7.75000	722.73	82.67	110.73	681.42	71.53	124.57	509.37	104.57	195.90	539.82	119.69	233.27	1078.96	-39.29	109.98	1040.66	-35.38	120.56	845.94	-51.69	120.93	846.46	-53.88	159.18	873.12	29.93	1471.59	0.00	0.00	0.00	909.55	-86.34	1875.74	882.21	21.26	1910.24	740.70	-81.05	1785.44	728.90	13.70	1815.62	489.57	-279.01	79.91	1086.53	-292.21	77.80	499.25
7.76000	723.86	83.82	110.59	684.14	72.64	126.08	514.95	106.05	203.08	547.03	122.02	239.86	1079.96	-39.18	110.00	1040.83	-35.32	120.44	845.96	-51.66	120.91	846.46	-53.74	159.10	880.91	28.90	1472.42	0.00	0.00	0.00	913.86	-87.91	1876.77	886.12	19.31	1911.25	746.00	-83.07	1785.63	733.74	12.08	1815.74	489.95	-278.96	79.99	1086.51	-292.09	77.91	499.51
7.77000	727.60	85.43	111.47	686.68	74.17	128.06	520.88	107.74	210.50	554.36	124.26	246.58	1080.64	-39.21	110.35	1040.58	-35.38	120.27	846.01	-51.70	120.92	846.43	-53.63	159.04	885.41	27.93	1473.19	0.00	0.00	0.00	918.93	-89.80	1877.55	891.25	17.81	1911.87	751.28	-85.00	1785.74	738.75	10.08	1815.83	489.00	-278.93	79.69	1086.74	-292.17	77.82	499.12
7.78000	730.38	88.02	111.96	690.95	76.42	130.79	527.16	109.51	218.08	561.76	126.41	253.57	1080.00	-38.76	109.97	1040.65	-35.59	120.13	846.03	-51.74	120.96	846.36	-53.95	159.22	891.54	26.88	1473.59	0.00	0.00	0.00	923.36	-91.54	1878.38	896.42	15.85	1912.57	756.56	-86.76	1785.74	743.85	8.04	1815.89	488.91	-279.20	79.86	1086.76	-291.63	78.09	499.85
7.79000	737.10	90.95	113.20	696.82	79.66	133.59	534.55	110.79	225.56	569.67	128.33	260.59	1079.82	-39.03	109.78	1040.44	-35.53	120.05	846.08	-51.67	120.91	846.39	-53.79	159.17	897.96	25.95	1473.94	0.00	0.00	0.00	928.06	-93.13	1879.21	900.67	14.38	1913.39	761.85	-88.32	1785.66	749.02	6.18	1815.88	488.50	-279.25	79.42	1087.21	-291.67	78.21	499.75
7.80000	744.86	95.70	114.44	700.55	84.41	136.36	542.73	112.02	232.61	578.19	129.93	267.14	1080.50	-38.91	110.04	1041.85	-35.63	120.39	846.09	-51.75	120.97	846.45	-53.62	159.20	903.72	25.12	1474.16	0.00	0.00	0.00	933.76	-94.85	1879.72	906.96	12.98	1913.89	767.16	-89.58	1785.56	754.10	5.00	1815.77	489.00	-279.19	79.45	1086.23	-292.24	77.54	499.24
7.81000	751.92	100.65	115.28	707.31	88.71	138.36	551.67	112.59	238.73	587.44	131.08	272.92	1080.44	-38.56	110.10	1040.98	-35.91	120.19	846.13	-51.77	121.01	846.39	-53.74	159.39	909.45	24.45	1474.17	0.00	0.00	0.00	938.38	-95.94	1880.54	911.27	11.76	1914.80	772.49	-90.60	1785.47	759.28	3.89	1815.71	489.01	-279.03	79.39	1086.81	-292.02	77.90	499.45
7.82000	759.93	105.24	116.73	717.75	93.24	140.69	561.26	113.46	244.17	597.35	131.78	277.83	1079.87	-38.63	109.68	1039.86	-35.47	119.46	846.26	-51.58	120.93	846.36	-53.57	159.43	915.29	23.86	1474.31	0.00	0.00	0.00	943.50	-97.17	1881.23	915.61	10.21	1915.66	777.88	-91.65	1785.35	764.57	2.87	1815.67	488.74	-279.01	79.26	1086.48	-292.05	77.96	500.01
7.83000	767.98	110.97	117.80	728.03	98.27	142.46	571.44	113.57	248.38	607.89	131.71	281.66	1080.30	-38.54	109.88	1040.87	-35.89	119.91	846.29	-51.65	120.99	846.33	-53.64	159.64	919.62	23.28	1474.59	0.00	0.00	0.00	948.13	-98.32	1882.09	921.86	8.84	1916.41	783.34	-92.47	1785.30	769.99	1.77	1815.76	489.72	-278.74	79.86	1086.75	-292.08	78.06	500.44
7.84000	778.25	117.99	119.19	739.37	103.72	144.03	582.24	114.22	251.76	618.97	131.67	284.63	1081.24	-38.74	110.28	1041.57	-35.81	120.11	846.33	-51.60	121.02	846.36	-53.47	159.72	925.04	22.83	1474.92	0.00	0.00	0.00	953.14	-99.17	1882.88	927.02	8.01	1917.04	788.81	-93.23	1785.28	775.36	1.18	1815.85	488.97	-278.91	79.52	1086.56	-292.21	77.86	499.93
7.85000	790.18	124.59	120.44	750.83	108.96	144.77	593.66	114.35	253.80	630.60	131.75	286.65	1080.57	-38.99	109.72	1040.45	-35.82	119.65	846.33	-51.62	121.08	846.37	-53.23	159.73	929.86	22.44	1475.34	0.00	0.00	0.00	957.93	-99.98	1883.73	937.75	8.58	1916.16	794.37	-93.72	1785.43	780.89	0.06	1816.17	489.02	-279.17	79.57	1086.45	-292.07	77.94	499.79
7.86000	801.07	131.05	120.98	764.75	113.90	145.71	605.86	114.44	254.70	642.79	131.89	287.63	1080.35	-38.98	109.69	1040.75	-35.70	119.67	846.37	-51.69	121.15	846.31	-53.28	159.92	935.15	22.12	1475.82	0.00	0.00	0.00	963.51	-100.69	1884.46	944.18	8.15	1916.61	799.91	-94.21	1785.72	786.30	0.23	1816.40	488.77	-279.15	79.36	1086.42	-292.09	78.05	499.58
7.87000	813.45	136.37	121.17	777.50	118.59	145.79	618.75	114.62	254.48	655.33	131.66	287.47	1080.88	-38.93	109.86	1040.54	-36.06	119.76	846.40	-51.72	121.22	846.25	-53.19	160.06	940.42	21.83	1476.42	0.00	0.00	0.00	968.30	-101.16	1885.25	949.26	7.61	1917.44	805.48	-94.60	1786.15	791.74	-0.42	1816.96	489.47	-278.96	79.50	1086.98	-292.29	77.96	499.97
7.88000	826.61	142.30	122.42	792.57	122.93	145.84	632.37	114.92	253.12	668.15	131.65	286.30	1080.88	-39.08	109.78	1040.58	-35.98	119.79	846.42	-51.71	121.27	846.11	-53.09	160.13	945.10	21.58	1477.09	0.00	0.00	0.00	973.21	-101.35	1886.01	954.36	7.40	1918.24	810.98	-94.95	1786.77	797.04	-0.67	1817.54	490.14	-278.70	79.92	1087.15	-292.43	78.00	500.22
7.89000	841.07	147.08	122.40	806.64	126.83	144.97	646.57	115.06	250.44	681.42	131.86	284.08	1080.34	-39.24	109.63	1040.88	-36.05	119.82	846.42	-51.64	121.26	846.00	-53.20	160.34	949.36	21.48	1477.72	0.00	0.00	0.00	979.43	-101.22	1886.76	959.68	7.19	1918.94	816.42	-95.28	1787.55	802.28	-1.16	1818.31	489.89	-278.44	80.00	1086.97	-292.19	78.06	498.94
7.90000	857.74	149.79	121.71	822.63	129.98	144.06	660.99	115.55	246.66	695.09	132.24	280.90	1080.03	-39.37	109.56	1040.62	-35.95	119.84	846.46	-51.50	121.25	845.90	-53.12	160.44	954.23	21.26	1478.44	0.00	0.00	0.00	984.96	-101.08	1887.53	965.10	7.20	1919.60	821.87	-95.35	1788.46	807.53	-1.41	1819.08	489.84	-278.75	79.91	1086.23	-292.09	78.05	498.44
7.91000	873.62	153.29	120.91	840.03	132.76	142.98	675.80	116.08	241.78	709.07	132.91	276.81	1080.39	-38.99	109.74	1040.52	-36.02	119.80	846.42	-51.53	121.32	845.81	-53.01	160.53	959.01	21.06	1479.10	0.00	0.00	0.00	990.35	-100.72	1888.30	970.33	7.78	1920.16	827.26	-95.54	1789.42	812.84	-1.63	1819.88	489.31	-278.73	79.62	1086.32	-292.33	77.73	499.13
7.92000	892.54	154.83	120.14	857.08	134.90	141.28	691.08	116.56	235.79	723.52	133.50	271.76	1079.60	-39.26	109.31	1040.40	-36.10	119.76	846.41	-51.59	121.38	845.64	-52.53	160.41	963.96	20.91	1479.71	0.00	0.00	0.00	995.70	-100.22	1889.03	975.64	8.41	1920.62	832.64	-95.49	1790.49	817.92	-1.35	1820.60	489.52	-278.79	79.75	1087.06	-292.16	77.97	499.63
7.93000	912.50	156.18	119.60	875.31	136.25	139.85	706.81	117.53	229.03	738.47	133.88	265.90	1080.55	-39.30	109.75	1040.33	-35.97	119.52	846.41	-51.62	121.43	845.48	-52.35	160.47	968.93	20.93	1480.27	0.00	0.00	0.00	1001.23	-99.62	1889.68	981.01	9.54	1920.82	837.99	-95.51	1791.56	823.11	-1.26	1821.39	490.26	-278.57	80.12	1086.55	-292.34	77.78	498.97
7.94000	932.82	155.97	119.08	896.34	136.73	138.89	723.14	119.06	221.92	753.89	134.67	259.57	1080.28	-39.50	109.66	1040.15	-35.79	119.41	846.44	-51.35	121.33	845.27	-52.49	160.60	973.05	20.99	1480.72	0.00	0.00	0.00	1007.14	-98.26	1890.28	986.62	10.37	1920.99	843.29	-95.11	1792.71	828.29	-0.81	1822.09	489.99	-278.46	79.97	1086.59	-292.26	77.89	499.54
7.95000	954.92	154.62	117.17	916.66	136.42	137.69	739.90	120.95	214.29	769.92	135.16	252.61	1080.56	-39.07	109.93	1040.91	-35.86	119.74	846.37	-51.49	121.41	845.19	-52.26	160.59	977.97	20.86	1481.14	0.00	0.00	0.00	1012.67	-97.21	1890.88	992.19	11.74	1921.08	848.59	-94.79	1793.86	833.51	-0.45	1822.78	489.02	-279.09	79.52	1086.42	-292.05	77.94	498.98
7.96000	977.24	152.32	117.01	937.06	134.97	136.42	757.19	122.91	206.38	786.34	135.73	245.30	1080.32	-39.31	109.88	1040.69	-35.85	119.71	846.34	-51.45	121.42	844.99	-52.07	160.54	982.86	20.77	1481.34	0.00	0.00	0.00	1019.04	-96.12	1891.20	997.65	13.55	1920.91	853.86	-94.44	1794.95	838.73	-0.17	1823.41	489.25	-278.71	79.60	1086.44	-292.02	77.93	499.51
7.97000	999.76	149.09	117.07	956.49	132.96	134.93	775.20	124.54	198.08	802.65	137.22	238.04	1080.14	-38.97	109.92	1040.67	-35.87	119.81	846.37	-51.38	121.38	844.82	-51.78	160.44	987.27	20.90	1481.58	0.00	0.00	0.00	1023.69	-94.85	1891.78	1003.20	15.01	1920.72	859.15	-93.84	1796.01	843.96	0.41	1823.93	489.16	-278.80	79.60	1086.76	-292.22	77.91	500.09
7.98000	1022.65	146.49	118.03	978.27	130.21	134.41	793.43	126.00	189.48	818.99	138.72	230.65	1079.86	-38.82	110.14	1040.93	-35.85	119.86	846.34	-51.42	121.42	844.61	-51.50	160.41	991.78	20.94	1481.65	0.00	0.00	0.00	1028.83	-93.16	1892.18	1008.86	16.52	1920.44	864.45	-93.12	1797.00	849.18	1.50	1824.29	490.26	-278.51	79.84	1086.69	-292.17	77.92	500.62
7.99000	1043.97	141.63	118.71	1000.78	127.20	134.41	811.33	128.16	181.31	835.53	140.04	223.17	1080.43	-38.65	110.37	1041.51	-35.82	120.18	846.30	-51.45	121.44	844.34	-51.58	160.50	996.17	21.06	1481.57	0.00	0.00	0.00	1035.05	-91.48	1892.35	1014.57	17.70	1920.27	869.75	-92.30	1797.88	854.34	2.52	1824.50	490.26	-278.57	79.98	1086.15	-292.08	77.83	500.39
8.00000	1064.87	138.03	119.48	1023.90	121.38	130.23	829.48	128.86	172.56	852.24	141.65	215.97	1080.63	-38.82	110.40	1041.14	-35.94	120.11	846.26	-51.38	121.42	844.22	-51.59	160.53	1001.47	21.32	1481.36	0.00	0.00	0.00	1040.58	-89.79	1892.56	1020.01	19.78	1919.74	875.02	-91.43	1798.65	859.59	3.35	1824.61	490.59	-278.35	80.02	1086.74	-292.10	77.80	500.42
8.01000	1085.92	133.81	121.29	1044.81	118.91	130.58	847.63	130.03	164.42	868.81	142.87	208.99	1079.43	-39.01	109.95	1041.73	-35.89	120.38	846.25	-51.35	121.39	844.05	-51.32	160.47	1005.82	21.60	1481.07	0.00	0.00	0.00	1046.19	-87.85	1892.72	1020.97	21.03	1920.88	880.29	-90.52	1799.23	864.85	4.72	1824.54	490.22	-278.40	79.98	1086.62	-292.23	77.78	500.34
8.02000	1104.82	130.67	122.76	1064.53	116.99	130.74	865.57	130.98	156.83	885.10	143.84	202.42	1080.29	-39.34	110.58	1042.26	-35.86	120.65	846.24	-51.19	121.28	843.91	-51.30	160.46	1009.15	21.98	1480.63	0.00	0.00	0.00	1050.90	-86.01	1892.89	1024.21	23.01	1920.74	885.60	-89.35	1799.68	870.06	6.14	1824.32	489.73	-278.61	79.82	1086.21	-292.04	77.89	500.12
8.03000	1124.04	126.57	125.17	1082.40	114.70	131.59	883.05	131.97	149.88	901.19	144.18	196.20	1079.86	-39.18	110.85	1041.45	-35.73	120.31	846.25	-51.12	121.25	843.77	-51.15	160.48	1014.59	22.56	1479.92	0.00	0.00	0.00	1056.58	-83.63	1892.86	1028.56	25.44	1920.03	890.93	-87.97	1800.01	875.20	7.57	1823.93	490.18	-278.67	79.96	1086.92	-291.71	78.32	499.84
8.04000	1141.73	124.77	127.23	1100.00	113.27	132.44	899.85	132.23	143.46	916.55	144.80	190.82	1079.70	-38.95	112.59	1040.85	-35.79	120.22	846.19	-51.16	121.27	843.72	-51.12	160.56	1018.62	23.03	1479.32	0.00	0.00	0.00	1062.47	-81.29	1892.72	1035.31	28.15	1919.08	896.18	-86.62	1800.21	880.44	9.03	1823.50	489.64	-278.90	79.85	1086.66	-292.98	78.84	500.52
8.05000	1158.37	123.17	129.56	1116.09	111.91	133.04	915.78	132.76	137.93	930.80	145.61	186.27	1077.93	-39.25	112.67	1040.89	-35.53	120.27	846.16	-51.32	121.33	843.73	-51.08	160.65	1023.09	23.73	1478.60	0.00	0.00	0.00	1067.81	-79.09	1892.43	1041.09	30.63	1918.06	901.45	-85.16	1800.31	885.55	10.68	1822.87	490.49	-278.94	79.92	1086.68	-293.45	79.02	500.47
8.06000	1171.94	122.31	131.04	1130.62	111.94	133.40	930.52	132.47	132.92	944.03	145.43	181.98	1078.86	-38.97	113.16	1040.04	-35.89	120.28	846.19	-51.25	121.29	843.73	-51.01	160.72	1026.16	24.45	1477.92	0.00	0.00	0.00	1072.83	-76.33	1892.29	1044.32	33.50	1917.09	906.66	-83.49	1800.37	890.56	12.65	1822.22	489.91	-278.27	80.00	1087.11	-293.20	79.06	500.59
8.07000	1185.73	122.81	132.27	1144.26	111.74	133.91	943.97	131.96	128.69	956.15	145.24	178.40	1077.78	-39.39	113.09	1040.43	-35.96	120.34	846.18	-51.34	121.34	843.77	-50.76	160.71	1030.61	25.35	1477.12	0.00	0.00	0.00	1077.41	-73.98	1891.86	1050.27	36.26	1915.90	911.77	-81.80	1800.41	895.68	14.43	1821.65	490.30	-278.30	80.20	1086.01	-293.30	78.66	500.31
8.08000	1199.41	123.45	133.13	1156.35	112.62	134.00	956.05	131.14	125.06	967.17	144.53	175.25	1078.14	-39.61	113.45	1041.16	-36.18	120.80	846.19	-51.37	121.31	843.88	-50.67	160.90	1034.74	26.46	1476.38	0.00	0.00	0.00	1083.14	-71.26	1891.20	1054.19	38.87	1914.99	916.79	-79.85	1800.46	900.61	16.30	1821.12	489.90	-278.32	80.14	1086.89	-293.23	78.91	500.69
8.09000	1208.96	125.79	132.08	1167.66	113.71	133.12	965.96	130.81	121.97	977.24	143.97	172.71	1077.12	-39.38	113.16	1040.19	-36.08	120.35	846.26	-51.20	121.27	844.04	-50.76	161.11	1038.42	27.63	1475.67	0.00	0.00	0.00	1087.66	-68.50	1890.68	1058.39	41.55	1913.85	921.72	-77.97	1800.48	905.50	18.19	1820.72	489.76	-278.31	79.91	1087.33	-293.03	78.94	500.24
8.10000	1217.40	127.50	129.56	1177.33	115.06	131.56	974.47	129.94	121.43	986.11	142.60	170.80	1076.97	-39.65	113.26	1040.46	-36.26	120.65	846.27	-51.40	121.42	844.12	-50.95	161.42	1041.98	28.94	1475.15	0.00	0.00	0.00	1094.14	-65.80	1889.63	1065.38	44.27	1912.43	926.55	-75.93	1800.51	910.31	20.50	1820.33	489.32	-278.74	79.77	1086.44	-293.30	78.71	500.06
8.11000	1225.10	129.48	125.76	1183.99	116.85	127.97	981.61	128.33	121.52	993.52	140.75	169.61	1077.67	-39.39	113.57	1040.15	-36.34	120.59	846.30	-51.45	121.55	844.30	-50.98	161.72	1045.54	30.47	1474.53	0.00	0.00	0.00	1098.56	-62.93	1888.81	1069.40	47.37	1911.16	931.24	-73.79	1800.52	915.00	22.96	1819.96	489.02	-278.90	79.67	1086.38	-293.21	78.74	500.01
8.12000	1230.76	133.14	118.43	1190.04	118.00	122.13	985.91	126.98	121.67	999.47	138.78	168.67	1076.63	-39.32	113.43	1039.64	-36.24	120.60	846.35	-51.32	121.65	844.47	-50.98	161.94	1048.76	32.14	1474.06	0.00	0.00	0.00	1103.29	-60.05	1887.93	1074.49	49.99	1910.17	935.76	-71.53	1800.51	919.58	25.22	1819.72	489.71	-278.62	79.90	1087.30	-293.23	79.05	500.05
8.13000	1233.11	136.02	109.34	1191.86	120.70	118.72	988.44	125.47	122.03	1003.45	136.70	167.70	1076.96	-39.20	113.33	1039.53	-36.52	120.59	846.46	-51.08	121.70	844.70	-50.72	162.14	1051.95	33.92	1473.64	0.00	0.00	0.00	1107.78	-57.00	1886.89	1078.86	52.90	1908.94	940.13	-69.12	1800.44	924.01	27.92	1819.51	489.28	-278.46	79.82	1086.93	-293.13	78.91	499.31
8.14000	1233.57	133.98	102.39	1192.07	119.19	113.49	989.35	124.76	122.38	1004.77	134.51	167.38	1076.02	-39.32	113.20	1040.16	-36.25	120.68	846.49	-51.03	121.93	844.95	-50.81	162.52	1055.29	35.77	1473.20	0.00	0.00	0.00	1111.95	-54.46	1885.91	1083.94	55.86	1907.86	944.28	-66.60	1800.37	928.44	30.35	1819.38	489.42	-278.52	79.72	1086.22	-293.30	78.58	499.99
8.15000	1233.67	131.74	99.79	1193.35	116.84	111.63	989.44	124.38	122.20	1004.41	132.98	167.14	1077.43	-39.31	113.80	1040.16	-36.24	120.71	846.60	-50.94	122.22	845.16	-51.12	163.07	1058.88	37.80	1472.75	0.00	0.00	0.00	1116.91	-51.28	1884.95	1087.97	58.88	1906.92	948.43	-63.67	1800.34	932.62	33.35	1819.21	489.89	-278.50	79.90	1085.85	-293.48	78.63	500.52
8.16000	1233.65	130.59	101.49	1192.80	115.84	111.89	989.13	124.17	121.69	1003.84	132.14	166.60	1076.45	-38.78	113.05	1040.39	-36.40	120.88	846.72	-50.75	122.61	845.58	-50.97	163.54	1062.54	39.77	1472.36	0.00	0.00	0.00	1121.00	-48.12	1884.30	1092.70	62.43	1906.04	952.26	-61.09	1800.25	936.64	36.36	1819.05	489.90	-278.53	79.92	1086.52	-293.46	78.86	500.28
8.17000	1232.36	131.94	100.90	1193.04	116.51	111.89	988.89	124.37	121.28	1003.35	132.17	166.08	1077.33	-39.00	113.32	1040.22	-36.18	120.51	846.90	-50.49	123.20	846.10	-51.04	164.29	1065.96	41.68	1471.86	0.00	0.00	0.00	1125.43	-45.30	1883.76	1097.60	65.32	1905.42	956.09	-58.11	1800.24	940.59	39.20	1819.00	489.55	-278.46	79.83	1086.25	-293.35	78.66	500.55
8.18000	1233.73	132.44	99.43	1193.09	116.86	110.86	989.07	124.29	120.85	1003.44	132.91	165.65	1078.13	-38.90	113.57	1040.24	-36.23	120.45	847.13	-50.42	124.10	846.64	-50.80	165.11	1069.09	43.60	1471.45	0.00	0.00	0.00	1129.12	-42.43	1883.59	1101.36	68.11	1905.17	959.82	-55.04	1800.32	944.45	42.24	1818.96	489.50	-278.32	79.78	1085.53	-293.36	78.52	500.60
8.19000	1232.79	131.64	97.84	1192.75	117.03	109.40	989.18	124.55	120.80	1003.91	133.28	165.33	1078.16	-38.89	113.56	1040.99	-36.38	120.65	847.45	-50.23	125.27	847.41	-51.01	166.41	1071.68	45.43	1471.14	0.00	0.00	0.00	1133.12	-39.06	1883.81	1104.76	71.32	1905.14	963.53	-51.81	1800.51	948.20	45.53	1818.95	490.09	-278.20	80.06	1085.80	-293.47	78.66	500.11
8.20000	1233.52	131.72	97.25	1192.14	116.46	108.80	989.33	124.49	120.71	1004.20	133.58	165.32	1077.03	-38.87	112.96	1041.12	-36.33	120.65	847.79	-50.35	126.88	848.22	-51.17	168.01	1074.44	47.18	1471.02	0.00	0.00	0.00	1136.56	-35.98	1884.16	1108.60	74.67	1905.30	967.12	-48.58	1800.80	951.90	48.75	1819.05	489.07	-278.52	79.78	1086.15	-293.35	78.86	500.26
8.21000	1232.84	131.78	95.95	1193.26	116.67	108.44	989.43	124.79	120.71	1004.64	134.01	165.39	1076.90	-38.53	112.76	1041.23	-36.15	120.44	848.26	-50.53	128.99	849.29	-51.33	169.94	1078.36	48.81	1470.95	0.00	0.00	0.00	1139.42	-32.89	1884.89	1111.66	78.20	1905.57	970.64	-45.28	1801.16	955.54	51.89	1819.18	489.02	-278.27	79.66	1086.12	-293.26	78.76	499.94
8.22000	1233.29	131.82	95.08	1193.11	116.52	107.71	989.63	124.87	120.62	1004.99	134.45	165.33	1077.14	-38.80	112.83	1041.45	-36.30	120.42	848.87	-50.45	131.43	850.86	-51.38	172.06	1081.81	50.49	1471.21	0.00	0.00	0.00	1141.98	-29.72	1885.72	1115.24	81.44	1905.85	974.10	-42.07	1801.56	959.09	55.20	1819.24	489.06	-278.43	79.51	1086.59	-293.25	78.94	499.81
8.23000	1233.21	131.27	93.91	1193.27	116.33	107.14	989.75	124.93	120.55	1005.22	134.88	165.39	1076.83	-39.00	112.63	1041.25	-36.34	120.36	849.56	-50.86	134.53	852.52	-51.89	174.77	1085.45	52.21	1471.55	0.00	0.00	0.00	1145.92	-26.46	1886.57	1119.49	84.77	1906.25	977.52	-38.79	1802.03	962.38	58.82	1819.28	489.39	-278.44	79.78	1086.09	-293.33	78.78	500.50
8.24000	1234.40	130.77	93.88	1193.59	116.22	106.80	989.81	125.06	120.49	1005.29	134.90	165.37	1077.82	-38.78	112.68	1041.25	-36.28	120.11	850.47	-51.14	137.75	854.32	-52.24	177.81	1088.77	53.83	1472.00	0.00	0.00	0.00	1149.16	-23.42	1887.48	1122.44	87.79	1906.85	980.82	-35.62	1802.57	965.82	61.88	1819.52	489.69	-278.68	79.83	1086.10	-293.31	78.81	500.16
8.25000	1233.02	132.07	93.43	1193.13	116.27	106.22	989.86	125.01	120.48	1005.35	134.68	165.31	1078.28	-39.17	113.13	1041.78	-36.50	120.19	851.57	-51.67	141.45	856.48	-52.33	181.21	1092.67	55.67	1472.62	0.00	0.00	0.00	1152.83	-20.32	1888.29	1125.00	91.47	1907.44	984.02	-32.66	1803.12	969.08	65.09	1819.78	489.76	-278.05	80.03	1086.19	-293.23	78.92	500.88
8.26000	1233.55	131.70	92.78	1193.07	116.38	105.67	989.89	125.19	120.59	1005.37	134.49	165.29	1078.07	-38.91	112.87	1042.14	-36.58	120.03	852.92	-52.40	145.68	858.93	-53.06	185.28	1096.66	57.48	1473.25	0.00	0.00	0.00	1155.00	-17.22	1889.40	1127.37	94.72	1908.05	987.21	-29.53	1803.70	972.31	68.24	1820.00	489.72	-278.34	79.84	1086.82	-292.98	79.08	500.05
8.27000	1233.41	131.87	92.30	1193.27	116.44	105.40	989.99	124.98	120.53	1005.44	134.01	165.13	1077.44	-39.41	112.82	1041.85	-36.66	119.96	854.70	-52.92	150.28	861.90	-53.72	189.79	1101.20	59.37	1473.89	0.00	0.00	0.00	1158.24	-13.98	1890.31	1131.09	97.90	1908.45	990.36	-26.44	1804.22	975.49	71.32	1820.09	489.72	-278.55	79.92	1087.13	-293.06	79.34	500.02
8.28000	1233.64	131.83	92.08	1193.09	116.70	104.76	990.08	124.87	120.47	1005.41	133.93	165.07	1078.95	-38.77	113.12	1042.84	-36.51	120.15	857.00	-53.07	155.24	865.21	-54.94	194.87	1106.24	61.16	1474.45	0.00	0.00	0.00	1161.25	-11.13	1891.19	1133.62	100.94	1908.99	993.51	-23.47	1804.58	978.65	74.38	1820.08	489.04	-278.44	79.72	1086.80	-293.13	79.29	500.03
8.29000	1233.33	132.35	91.55	1192.98	116.34	104.57	990.15	124.86	120.38	1005.37	134.09	164.98	1080.15	-39.11	113.64	1044.40	-35.90	120.64	859.71	-53.08	160.64	869.03	-55.78	200.23	1110.86	62.95	1474.90	0.00	0.00	0.00	1163.64	-8.37	1892.14	1136.13	103.81	1909.41	996.59	-20.65	1804.75	981.90	77.17	1819.95	489.98	-278.40	79.84	1087.14	-292.87	79.35	499.87
8.30000	1233.74	132.26	91.34	1193.30	116.78	104.06	990.22	124.83	120.31	1005.31	134.15	164.87	1077.28	-38.87	112.53	1043.15	-37.65	117.46	862.71	-53.28	166.30	873.24	-57.21	206.15	1113.86	64.70	1475.17	0.00	0.00	0.00	1165.65	-5.73	1893.04	1139.01	106.50	1909.86	999.61	-17.95	1804.72	985.03	79.75	1819.61	488.92	-278.41	79.58	1086.60	-293.08	79.19	500.75
8.31000	1233.97	131.91	90.89	1193.99	116.93	104.00	990.23	124.98	120.24	1005.29	134.35	164.72	1078.52	-39.37	113.12	1043.38	-37.89	117.62	865.91	-53.42	171.98	877.92	-58.07	211.91	1117.90	66.55	1474.99	0.00	0.00	0.00	1168.62	-2.77	1893.72	1141.34	109.30	1910.03	1002.63	-15.29	1804.50	988.09	82.68	1819.05	488.94	-278.29	79.65	1086.43	-292.94	79.11	499.93
8.32000	1233.17	132.25	90.68	1193.45	117.02	103.55	990.19	125.16	120.22	1005.22	134.63	164.64	1079.65	-39.01	112.80	1044.21	-37.73	118.14	869.29	-53.60	177.63	882.80	-59.25	217.90	1121.82	68.22	1474.58	0.00	0.00	0.00	1170.91	-0.47	1894.39	1145.02	111.86	1910.18	1005.73	-12.64	1804.16	991.28	85.26	1818.48	489.95	-278.19	79.86	1086.31	-292.83	79.09	499.56
8.33000	1234.07	131.10	90.31	1192.72	117.09	103.04	990.26	125.19	120.13	1005.20	134.87	164.61	1080.77	-38.48	112.43	1045.86	-37.85	119.17	872.84	-53.32	183.03	887.80	-60.01	223.73	1124.44	69.81	1473.95	0.00	0.00	0.00	1174.76	1.90	1894.81	1147.09	114.58	1910.48	1008.74	-10.22	1803.68	994.34	88.16	1817.69	489.97	-277.99	79.94	1086.78	-292.89	79.23	500.89
8.34000	1232.87	131.70	89.17	1192.86	117.24	102.80	990.27	125.36	120.16	1005.32	134.84	164.50	1083.82	-39.13	112.71	1054.75	-35.87	126.24	876.58	-53.60	188.79	892.93	-60.79	229.64	1127.00	70.88	1473.42	0.00	0.00	0.00	1177.09	4.11	1895.41	1150.57	116.63	1910.61	1011.79	-7.78	1803.13	997.60	90.55	1816.93	490.12	-277.84	80.10	1087.15	-292.74	79.43	500.48
8.35000	1233.08	131.99	88.71	1193.49	117.68	102.30	990.33	125.41	120.14	1005.32	134.96	164.56	1087.20	-38.88	112.85	1054.63	-35.75	126.81	881.17	-54.24	194.83	898.44	-60.99	235.31	1130.22	71.92	1472.78	0.00	0.00	0.00	1178.38	5.98	1896.08	1153.74	118.73	1910.73	1014.81	-5.59	1802.53	1000.82	92.95	1816.13	490.04	-277.67	80.03	1087.62	-292.64	79.61	500.41
8.36000	1233.17	131.43	88.23	1193.16	117.13	102.12	990.48	125.39	120.17	1005.47	134.99	164.61	1091.73	-38.91	114.01	1057.97	-36.25	128.68	886.77	-55.08	200.50	904.69	-60.96	240.38	1133.02	72.94	1472.16	0.00	0.00	0.00	1181.54	8.20	1896.44	1155.40	120.68	1910.95	1017.90	-3.36	1801.94	1004.00	95.30	1815.31	489.54	-277.91	79.94	1086.01	-292.88	79.07	500.23
8.37000	1234.06	132.02	87.63	1194.05	117.59	101.56	990.61	125.35	120.23	1005.72	134.69	164.56	1097.81	-39.41	116.68	1063.07	-36.32	131.51	893.25	-55.49	205.11	911.55	-61.52	244.89	1136.63	73.84	1471.60	0.00	0.00	0.00	1184.73	10.01	1896.82	1159.01	122.71	1910.96	1021.05	-1.14	1801.39	1007.23	97.55	1814.58	488.53	-278.20	79.52	1085.98	-293.06	79.01	500.30
8.38000	1233.40	131.77	86.87	1193.48	117.73	100.90	990.77	125.34	120.29	1005.96	134.77	164.72	1104.34	-39.81	118.76	1069.51	-36.65	134.00	900.46	-55.89	208.74	918.96	-61.66	248.34	1139.88	74.81	1471.30	0.00	0.00	0.00	1187.61	11.77	1897.09	1162.12	124.75	1911.01	1024.24	0.82	1800.86	1010.56	99.68	1813.86	489.04	-278.08	79.79	1086.66	-292.91	79.28	500.15
8.39000	1233.74	131.99	86.44	1193.94	117.38	100.85	991.00	125.28	120.37	1006.22	134.79	164.86	1112.80	-40.03	120.76	1077.73	-37.32	136.38	908.42	-56.56	211.55	927.01	-61.93	250.96	1142.89	75.69	1471.11	0.00	0.00	0.00	1189.88	14.01	1897.62	1163.75	126.55	1911.28	1027.50	2.80	1800.46	1013.99	101.49	1813.30	489.64	-278.04	79.98	1086.93	-292.71	79.32	499.90
8.40000	1232.89	132.22	85.39	1194.40	117.69	100.13	991.17	125.38	120.50	1006.63	134.38	164.84	1123.55	-40.24	120.95	1087.31	-37.69	138.32	917.17	-56.82	213.17	935.77	-62.08	252.52	1147.36	76.47	1470.93	0.00	0.00	0.00	1194.19	15.57	1897.64	1167.03	128.43	1911.16	1030.77	4.52	1800.08	1017.37	103.50	1812.82	489.50	-278.20	79.85	1086.70	-292.82	79.21	500.12
8.41000	1235.31	131.66	85.23	1194.74	117.74	99.79	991.29	125.53	120.71	1007.00	134.19	164.93	1133.57	-40.83	121.83	1096.45	-38.08	139.04	926.58	-57.06	213.76	944.96	-62.13	253.19	1150.70	77.19	1470.89	0.00	0.00	0.00	1196.89	16.82	1897.85	1171.23	129.72	1911.24	1034.07	6.11	1799.75	1020.85	104.93	1812.48	489.60	-277.82	79.98	1087.09	-292.61	79.32	500.17
8.42000	1233.67	131.56	84.26	1194.00	117.02	99.60	991.47	125.51	120.82	1007.28	134.28	165.11	1143.94	-41.45	122.28	1107.40	-38.74	139.68	936.58	-57.49	213.46	954.75	-62.45	253.01	1154.88	78.07	1470.93	0.00	0.00	0.00	1199.34	17.92	1897.93	1174.63	131.15	1911.20	1037.43	7.73	1799.48	1024.30	106.44	1812.19	489.29	-278.30	79.75	1086.74	-292.64	79.24	500.66
8.43000	1232.73	131.58	83.46	1194.81	116.77	99.49	991.63	125.51	120.93	1007.51	134.43	165.32	1155.55	-42.06	122.25	1119.05	-39.35	139.65	947.33	-57.60	212.14	965.12	-62.72	251.88	1157.44	78.92	1471.06	0.00	0.00	0.00	1202.69	19.28	1897.96	1177.01	132.45	1911.30	1040.85	9.18	1799.27	1027.75	107.99	1811.96	490.06	-278.39	79.95	1087.69	-292.55	79.51	500.56
8.44000	1234.61	131.82	83.18	1193.88	116.91	98.65	991.81	125.46	121.11	1007.90	134.21	165.40	1168.11	-42.54	121.24	1131.11	-40.09	138.91	958.52	-57.94	209.93	976.09	-62.76	249.78	1161.67	79.94	1471.19	0.00	0.00	0.00	1206.74	20.34	1897.83	1180.83	133.34	1911.12	1044.21	10.32	1799.05	1031.21	109.51	1811.67	489.90	-278.21	79.84	1086.83	-292.50	79.18	500.38
8.45000	1233.56	131.32	82.23	1194.77	117.16	98.12	992.06	125.50	121.33	1008.17	134.34	165.64	1180.93	-43.52	119.90	1143.64	-40.68	137.28	970.49	-58.07	206.69	987.42	-62.73	246.74	1165.69	81.16	1471.12	0.00	0.00	0.00	1209.44	21.43	1897.84	1183.95	134.46	1911.05	1047.66	11.36	1798.88	1034.79	110.71	1811.48	489.42	-278.16	79.75	1086.45	-292.53	79.12	500.76
8.46000	1234.17	132.22	81.93	1194.29	116.96	97.41	992.32	125.50	121.62	1008.65	134.14	165.79	1193.97	-44.19	118.18	1157.98	-41.22	135.25	982.96	-58.00	202.50	999.31	-62.58	242.79	1167.50	82.24	1471.01	0.00	0.00	0.00	1213.59	22.23	1897.54	1188.26	135.26	1910.84	1051.10	12.47	1798.80	1038.35	111.59	1811.42	489.18	-278.02	79.75	1086.57	-292.46	78.99	500.38
8.47000	1235.04	131.86	81.38	1193.69	117.82	98.83	992.63	125.16	121.79	1009.13	133.79	165.91	1208.48	-44.93	115.53	1172.74	-41.42	132.76	995.80	-58.22	197.61	1011.57	-62.81	238.25	1170.48	83.32	1470.84	0.00	0.00	0.00	1215.88	22.85	1897.41	1191.62	135.67	1910.75	1054.51	13.23	1798.72	1041.90	112.27	1811.37	489.38	-278.16	79.77	1086.53	-292.55	79.16	500.03
8.48000	1234.00	131.66	79.89	1193.92	117.89	98.45	992.86	125.24	122.18	1009.52	133.72	166.14	1221.82	-45.53	112.17	1187.60	-41.68	129.62	1009.06	-58.65	192.09	1024.19	-63.05	233.03	1173.35	84.43	1470.64	0.00	0.00	0.00	1219.42	23.70	1897.15	1195.09	136.75	1910.35	1057.98	14.03	1798.66	1045.40	112.97	1811.35	490.08	-278.02	79.93	1086.20	-292.94	79.23	500.17
8.49000	1232.73	132.75	81.02	1193.84	117.72	97.75	993.07	125.17	122.50	1009.88	133.83	166.47	1237.29	-45.95	108.90	1201.91	-42.09	125.78	1022.81	-58.95	185.91	1037.61	-62.68	227.06	1176.49	85.31	1470.38	0.00	0.00	0.00	1222.95	24.06	1896.82	1197.62	137.47	1910.26	1061.40	14.55	1798.63	1048.91	113.48	1811.32	490.63	-277.88	80.24	1086.43	-292.77	79.23	500.41
8.50000	1232.30	133.36	80.61	1194.52	117.66	97.45	993.38	125.01	122.78	1010.26	133.68	166.69	1253.83	-45.56	105.27	1216.97	-42.18	121.60	1037.13	-59.78	179.61	1051.31	-63.13	220.87	1179.44	86.28	1470.18	0.00	0.00	0.00	1227.03	24.45	1896.44	1201.97	137.52	1910.02	1064.84	14.87	1798.55	1052.37	114.12	1811.24	490.10	-278.29	79.95	1086.07	-292.70	79.16	499.40
8.51000	1231.36	133.51	79.90	1193.25	117.52	96.54	993.61	125.00	123.14	1010.68	133.38	166.82	1268.53	-45.58	100.47	1233.02	-42.07	117.28	1051.93	-60.25	172.76	1065.52	-63.11	214.06	1182.93	87.16	1469.97	0.00	0.00	0.00	1230.29	24.91	1896.18	1205.59	137.81	1909.66	1068.36	15.27	1798.46	1055.76	114.68	1811.14	489.90	-278.28	79.87	1085.89	-292.66	78.91	500.62
8.52000	1232.10	134.08	80.11	1193.36	117.53	96.27	993.89	124.64	123.30	1010.96	133.55	167.15	1284.63	-44.88	95.47	1248.16	-41.71	111.97	1067.14	-60.52	165.62	1080.37	-62.92	206.91	1186.13	87.90	1469.71	0.00	0.00	0.00	1234.02	24.82	1895.71	1208.28	138.06	1909.46	1071.88	15.55	1798.32	1059.28	114.71	1811.14	489.17	-278.18	79.71	1086.36	-292.60	79.01	500.72
8.53000	1230.73	132.87	78.46	1193.01	117.45	95.82	994.02	124.87	123.71	1011.31	133.36	167.32	1301.19	-44.24	90.78	1264.08	-40.86	106.58	1082.90	-60.68	158.35	1095.60	-63.17	199.70	1189.19	88.47	1469.46	0.00	0.00	0.00	1237.39	24.93	1895.22	1213.86	138.01	1908.88	1075.45	15.59	1798.08	1062.74	114.76	1810.98	490.28	-278.04	80.06	1086.65	-292.63	79.08	500.65
8.54000	1231.41	134.63	79.37	1193.19	117.33	95.42	994.33	124.57	123.90	1011.73	133.30	167.51	1317.49	-43.04	85.50	1281.62	-39.79	101.71	1099.25	-60.48	150.78	1110.98	-63.41	192.39	1192.86	89.09	1469.15	0.00	0.00	0.00	1241.20	24.85	1894.75	1216.39	138.07	1908.66	1079.07	15.78	1797.78	1066.25	114.67	1810.78	490.21	-278.33	80.01	1086.44	-292.57	79.11	500.86
8.55000	1230.59	134.78	78.23	1193.17	117.25	94.90	994.61	124.53	124.26	1012.22	133.23	167.73	1334.50	-41.03	80.48	1297.42	-38.39	96.24	1115.65	-60.12	143.33	1126.53	-63.94	185.45	1197.00	89.53	1468.77	0.00	0.00	0.00	1245.53	24.42	1894.15	1219.55	137.85	1908.44	1082.64	15.59	1797.34	1069.81	114.30	1810.58	490.13	-278.18	80.04	1086.23	-292.51	79.02	501.10
8.56000	1228.99	135.02	77.31	1192.51	117.39	94.06	994.89	124.66	124.77	1012.75	133.25	168.01	1351.75	-38.86	75.54	1314.09	-35.83	90.72	1132.07	-60.19	136.21	1142.44	-63.87	178.39	1200.45	89.90	1468.41	0.00	0.00	0.00	1248.51	24.23	1893.73	1223.04	137.76	1908.16	1086.34	15.49	1796.81	1073.40	114.04	1810.20	490.09	-277.97	80.07	1086.72	-292.43	79.24	501.38
8.57000	1228.44	136.21	77.37	1192.64	117.48	93.47	995.25	124.37	125.11	1013.32	133.22	168.26	1368.74	-36.53	70.81	1331.48	-33.72	86.43	1148.75	-60.17	129.51	1158.59	-63.69	171.84	1204.69	90.23	1468.00	0.00	0.00	0.00	1253.10	24.20	1893.00	1226.66	137.30	1907.80	1090.10	15.21	1796.15	1076.90	113.89	1809.68	490.12	-278.10	80.10	1087.06	-292.54	79.43	500.93
8.58000	1229.39	136.98	77.25	1193.19	117.51	92.96	995.58	124.48	125.61	1013.83	133.37	168.62	1385.83	-33.20	66.61	1348.19	-30.60	81.84	1165.77	-59.72	123.17	1174.68	-63.74	165.83	1209.42	90.44	1467.53	0.00	0.00	0.00	1255.84	23.53	1892.51	1230.71	136.62	1907.36	1093.91	14.85	1795.40	1080.54	113.14	1809.14	489.29	-278.44	79.76	1087.63	-292.35	79.51	501.22
8.59000	1228.79	137.06	76.42	1192.65	117.77	92.16	995.81	124.46	126.02	1014.40	133.19	168.80	1402.32	-29.09	62.87	1364.91	-27.45	77.81	1182.60	-59.41	117.47	1190.82	-63.39	160.20	1213.74	90.63	1466.94	0.00	0.00	0.00	1259.61	23.35	1891.99	1235.03	136.10	1906.70	1097.81	14.21	1794.49	1084.13	112.57	1808.43	489.26	-278.08	79.79	1087.33	-292.29	79.41	501.15
8.60000	1228.91	138.29	76.49	1192.47	117.92	91.37	996.05	124.55	126.39	1014.89	133.16	169.03	1419.10	-24.89	59.35	1381.71	-23.55	74.18	1199.38	-58.57	112.22	1207.01	-62.99	155.20	1217.89	90.82	1466.28	0.00	0.00	0.00	1264.13	22.96	1891.18	1239.33	135.49	1906.01	1101.73	13.44	1793.51	1087.73	111.93	1807.57	489.53	-278.13	79.70	1087.61	-292.18	79.47	501.40
8.61000	1227.85	138.45	75.40	1192.57	117.99	90.93	996.31	124.37	126.62	1015.33	133.17	169.23	1435.08	-21.22	56.27	1398.09	-19.69	71.06	1215.95	-57.87	107.72	1223.24	-61.78	150.42	1222.23	90.89	1465.49	0.00	0.00	0.00	1267.14	22.39	1890.44	1248.78	135.96	1902.66	1105.70	12.52	1792.41	1091.46	110.91	1806.66	489.71	-278.16	79.89	1087.37	-292.13	79.25	500.97
8.62000	1228.05	139.70	75.48	1192.48	118.27	90.41	996.52	124.38	126.90	1015.73	133.22	169.41	1451.05	-15.97	54.10	1414.16	-15.74	68.59	1232.09	-56.51	103.48	1238.58	-60.79	146.49	1226.23	90.85	1464.66	0.00	0.00	0.00	1270.93	21.67	1889.59	1253.76	135.45	1901.24	1109.86	11.74	1791.30	1095.16	110.00	1805.61	490.22	-278.34	79.88	1086.54	-292.44	79.14	500.99
8.63000	1228.93	140.01	75.41	1193.85	118.60	90.62	996.64	124.52	127.18	1016.01	133.36	169.63	1467.20	-12.03	53.10	1429.36	-12.10	66.96	1247.50	-54.83	99.59	1253.21	-59.30	142.97	1231.12	90.73	1463.68	0.00	0.00	0.00	1274.60	21.07	1888.65	1257.37	134.86	1900.36	1113.99	10.78	1790.05	1098.87	108.93	1804.48	489.34	-278.30	79.65	1087.16	-292.14	79.22	501.34
8.64000	1231.50	136.96	72.32	1192.84	118.71	90.15	996.71	124.47	127.27	1016.24	133.54	169.70	1483.14	-7.65	52.81	1443.64	-8.15	65.75	1262.24	-52.65	96.04	1267.07	-58.08	140.14	1235.93	90.50	1462.67	0.00	0.00	0.00	1279.12	20.31	1887.44	1260.80	134.38	1899.23	1118.23	9.63	1788.69	1102.69	107.82	1803.20	489.87	-278.32	79.70	1087.37	-292.05	79.25	500.86
8.65000	1231.14	136.00	71.78	1192.74	118.86	90.15	996.63	124.49	127.19	1016.32	133.44	169.64	1496.72	-3.83	53.26	1458.07	-4.58	65.73	1276.20	-50.59	93.04	1280.12	-56.24	137.52	1240.97	90.14	1461.52	0.00	0.00	0.00	1283.21	19.75	1886.34	1264.63	133.24	1898.23	1122.57	8.50	1787.24	1106.66	106.51	1801.82	490.06	-278.33	79.78	1086.97	-292.16	79.21	501.21
8.66000	1232.29	136.30	72.69	1193.63	119.13	90.75	996.49	124.48	126.92	1016.18	133.55	169.49	1510.79	-0.16	54.02	1471.46	-1.44	66.52	1289.20	-48.50	90.41	1292.06	-54.38	135.28	1246.25	89.80	1460.25	0.00	0.00	0.00	1287.06	18.71	1884.99	1268.33	132.36	1896.89	1126.95	7.17	1785.65	1110.59	105.12	1800.36	489.82	-278.43	79.79	1087.31	-292.08	79.45	500.69
8.67000	1231.65	136.27	72.45	1193.58	119.13	91.24	996.20	124.58	126.61	1016.01	133.63	169.27	1522.39	3.10	54.82	1484.11	1.79	67.26	1301.19	-46.11	87.98	1303.12	-52.16	133.10	1250.62	89.29	1458.93	0.00	0.00	0.00	1291.05	17.56	1883.50	1272.21	131.10	1895.52	1131.45	5.86	1784.01	1114.69	103.43	1798.77	489.83	-278.19	79.76	1087.02	-291.90	79.23	500.21
8.68000	1233.09	135.96	73.04	1193.33	119.37	91.45	996.03	124.35	126.23	1015.81	133.66	169.03	1534.73	6.09	55.88	1495.66	4.76	67.65	1312.39	-43.35	85.52	1313.22	-49.82	131.06	1255.85	88.89	1457.33	0.00	0.00	0.00	1295.13	16.47	1882.02	1276.07	129.97	1894.05	1136.05	4.36	1782.20	1118.92	101.89	1796.98	489.93	-277.85	79.85	1087.05	-291.97	79.32	501.17
8.69000	1233.43	136.17	73.18	1193.45	119.61	91.60	995.91	124.36	126.10	1015.82	133.66	168.79	1544.75	8.45	56.15	1507.01	6.93	67.88	1322.42	-40.80	83.28	1322.58	-47.47	128.97	1260.70	88.31	1455.71	0.00	0.00	0.00	1299.73	15.42	1880.24	1280.46	127.80	1892.63	1140.67	2.73	1780.24	1123.09	100.04	1795.15	489.89	-278.08	79.88	1086.68	-292.11	79.22	499.94
8.70000	1233.43	136.35	73.36	1193.56	119.77	91.74	995.90	124.31	126.11	1015.99	133.57	168.65	1554.75	10.26	55.54	1516.38	8.69	66.80	1331.55	-37.88	80.75	1331.20	-45.01	126.64	1266.07	87.83	1453.87	0.00	0.00	0.00	1303.73	14.07	1878.53	1284.49	126.14	1891.01	1145.40	1.14	1778.15	1127.37	98.02	1793.22	489.89	-278.12	79.64	1086.95	-292.02	79.24	499.97
8.71000	1232.82	135.28	72.25	1193.94	120.01	91.80	995.87	124.16	126.09	1016.19	133.66	168.63	1563.37	10.68	54.31	1524.73	9.58	65.15	1339.76	-34.46	77.88	1339.16	-42.07	124.03	1270.51	87.03	1451.96	0.00	0.00	0.00	1308.35	12.70	1876.70	1288.34	125.13	1889.19	1150.21	-0.72	1775.89	1131.77	96.15	1791.14	489.65	-278.10	79.64	1086.74	-291.95	79.17	500.60
8.72000	1233.98	135.72	72.69	1193.26	120.29	91.56	995.84	124.35	126.23	1016.50	133.46	168.52	1570.49	10.54	51.99	1531.91	9.77	63.09	1346.60	-31.38	75.00	1345.83	-39.64	121.52	1275.70	86.31	1449.78	0.00	0.00	0.00	1313.71	10.97	1874.62	1292.48	123.66	1887.39	1155.12	-2.62	1773.56	1136.34	93.88	1789.11	490.05	-278.10	79.85	1086.66	-292.01	79.27	500.40
8.73000	1234.19	136.66	72.73	1193.44	120.45	91.72	995.92	124.02	126.14	1016.72	133.71	168.52	1577.22	10.19	49.67	1538.43	10.24	60.24	1352.37	-28.20	71.99	1351.41	-37.63	119.15	1280.30	85.52	1447.58	0.00	0.00	0.00	1318.49	9.57	1872.65	1296.91	121.58	1885.66	1160.15	-4.43	1771.17	1141.04	91.51	1786.99	489.90	-278.27	79.77	1086.15	-291.81	78.97	499.83
8.74000	1234.27	135.87	72.46	1192.71	120.57	91.59	995.85	124.14	126.22	1016.99	133.68	168.44	1582.31	10.03	46.43	1544.23	10.49	57.30	1357.16	-25.27	69.03	1356.38	-35.23	116.43	1285.09	84.58	1445.37	0.00	0.00	0.00	1323.24	7.39	1870.42	1301.45	119.55	1883.76	1165.19	-6.58	1768.60	1145.78	89.36	1784.71	490.24	-278.23	79.86	1085.86	-291.95	78.87	500.24
8.75000	1235.40	135.98	72.70	1193.92	120.88	92.16	995.75	124.13	126.23	1017.20	133.35	168.26	1585.90	10.04	42.64	1547.77	11.39	54.69	1359.72	-22.63	66.15	1360.18	-32.83	113.99	1290.89	83.61	1443.15	0.00	0.00	0.00	1326.70	5.19	1868.26	1306.04	117.41	1881.73	1170.42	-8.68	1765.93	1150.76	86.58	1782.44	490.30	-277.91	79.87	1086.13	-292.08	79.10	500.30
8.76000	1233.85	137.27	72.69	1193.10	121.05	92.36	995.74	123.82	126.02	1017.23	133.47	168.17	1587.55	10.29	38.61	1550.02	11.85	51.27	1361.36	-20.37	64.57	1362.38	-29.68	111.65	1296.16	82.55	1440.83	0.00	0.00	0.00	1332.44	3.00	1865.78	1310.52	115.57	1879.56	1175.76	-10.89	1763.17	1155.65	84.30	1779.98	490.06	-278.22	79.87	1087.10	-291.91	79.34	500.21
8.77000	1233.98	137.08	73.66	1194.26	121.41	93.28	995.50	123.90	125.85	1017.08	133.65	168.03	1589.32	11.17	35.79	1551.47	13.15	48.97	1362.38	-17.55	62.50	1363.33	-27.01	109.50	1301.03	81.60	1438.55	0.00	0.00	0.00	1337.84	0.62	1863.31	1315.48	112.67	1877.49	1181.19	-13.18	1760.28	1160.72	81.50	1777.47	489.18	-278.23	79.71	1086.51	-291.89	79.10	499.65
8.78000	1234.62	136.84	74.36	1193.32	121.75	93.90	995.23	123.59	125.34	1016.74	133.71	167.71	1589.53	12.29	34.89	1551.14	14.92	46.96	1362.05	-15.17	60.46	1363.10	-23.15	106.69	1307.18	80.59	1436.18	0.00	0.00	0.00	1343.55	-1.53	1860.57	1320.12	110.71	1874.96	1186.61	-15.90	1757.19	1165.83	78.97	1774.82	488.70	-278.02	79.49	1086.94	-291.88	79.40	499.24
8.79000	1234.53	137.87	75.80	1192.97	121.97	94.73	994.91	123.36	124.83	1016.36	133.52	167.22	1588.85	12.78	34.95	1551.22	16.59	47.60	1360.88	-12.82	57.71	1361.02	-19.73	104.04	1312.88	79.54	1433.71	0.00	0.00	0.00	1348.29	-4.41	1857.71	1324.94	108.18	1872.46	1192.07	-18.86	1753.96	1171.08	76.01	1772.16	489.32	-277.95	79.60	1086.70	-291.79	79.04	499.86
8.80000	1234.64	137.02	76.26	1192.54	122.22	95.51	994.53	123.53	124.57	1015.89	133.47	166.79	1589.27	13.95	35.84	1550.73	17.10	47.91	1359.57	-10.86	55.47	1359.23	-15.96	101.18	1318.69	78.44	1431.26	0.00	0.00	0.00	1353.71	-7.01	1854.91	1329.88	105.62	1869.87	1197.69	-21.55	1750.69	1176.57	72.47	1769.53	489.61	-277.92	79.85	1086.23	-291.92	79.06	499.49
8.81000	1233.75	136.94	77.12	1193.79	122.41	96.53	994.34	123.29	124.29	1015.55	133.37	166.41	1589.13	14.19	35.25	1550.89	17.47	47.85	1359.05	-9.66	53.87	1358.17	-14.13	99.30	1324.57	77.46	1428.62	0.00	0.00	0.00	1359.62	-9.72	1851.67	1335.17	102.47	1867.33	1203.36	-24.25	1747.35	1181.84	69.81	1766.59	488.86	-278.01	79.72	1086.84	-291.82	79.25	499.56
8.82000	1234.11	136.78	77.30	1192.75	122.48	96.39	994.36	122.79	124.16	1015.52	133.11	166.20	1590.32	14.19	34.94	1551.21	17.45	47.07	1359.05	-8.68	52.55	1358.25	-12.56	97.40	1330.08	76.42	1425.93	0.00	0.00	0.00	1365.53	-12.63	1848.64	1340.32	99.44	1864.77	1209.10	-27.10	1743.98	1187.37	66.80	1763.71	489.55	-278.34	79.78	1087.59	-291.94	79.55	500.41
8.83000	1233.50	137.67	77.50	1192.66	122.47	96.34	994.44	122.75	124.55	1015.68	133.00	166.22	1590.16	13.96	34.69	1552.02	17.44	47.11	1358.90	-7.68	50.56	1358.17	-11.20	95.21	1336.02	75.37	1423.17	0.00	0.00	0.00	1371.20	-15.32	1845.59	1345.82	95.92	1862.31	1214.87	-30.12	1740.56	1192.97	63.91	1760.87	489.88	-278.29	79.88	1086.48	-292.06	79.14	499.77
8.84000	1234.07	137.99	77.24	1193.12	122.66	96.17	994.76	122.45	125.05	1016.11	133.17	166.60	1590.48	13.95	34.20	1551.38	17.44	46.77	1358.57	-7.27	48.87	1357.63	-10.59	93.39	1341.90	74.27	1420.43	0.00	0.00	0.00	1376.14	-18.97	1842.63	1351.34	92.56	1859.98	1220.71	-33.24	1737.18	1198.79	60.62	1758.30	489.54	-278.45	79.77	1087.01	-291.81	79.32	499.81
8.85000	1234.06	138.51	76.22	1192.43	122.68	95.14	995.22	122.19	125.77	1016.89	132.88	167.00	1590.24	13.73	34.42	1551.32	17.45	46.32	1358.24	-7.50	47.47	1357.48	-10.27	91.65	1348.24	73.05	1417.74	0.00	0.00	0.00	1381.60	-22.42	1839.63	1356.67	89.40	1857.65	1226.68	-36.23	1733.91	1204.67	57.54	1755.86	489.09	-278.25	79.66	1086.44	-292.05	79.13	500.31
8.86000	1234.77	138.55	75.26	1193.50	122.76	94.56	995.84	121.67	126.73	1017.79	132.86	167.80	1589.19	14.39	33.99	1550.66	17.44	45.99	1358.01	-7.78	46.34	1357.39	-10.48	90.41	1353.81	71.88	1415.24	0.00	0.00	0.00	1387.10	-26.29	1836.72	1362.58	85.66	1855.59	1232.77	-39.29	1730.64	1210.62	54.66	1753.51	488.71	-278.26	79.72	1085.72	-292.00	78.82	499.76
8.87000	1233.94	138.76	73.12	1191.85	123.02	92.70	996.57	121.56	128.16	1019.12	132.33	168.71	1590.64	13.86	34.17	1550.73	17.56	45.87	1357.69	-8.17	45.49	1357.35	-10.63	89.27	1359.69	70.64	1413.02	0.00	0.00	0.00	1394.60	-30.17	1833.47	1368.73	81.28	1853.64	1238.92	-42.15	1727.46	1216.84	51.60	1751.27	489.04	-278.27	79.80	1085.98	-291.99	78.83	500.22
8.88000	1233.78	138.25	71.12	1193.97	123.10	91.71	997.67	120.74	129.64	1020.66	131.95	169.94	1589.78	14.21	34.05	1551.11	17.47	46.01	1357.43	-8.47	44.69	1357.19	-10.98	88.33	1365.37	69.39	1410.89	0.00	0.00	0.00	1401.82	-33.93	1830.32	1374.91	77.29	1851.67	1245.15	-44.89	1724.34	1223.01	48.57	1749.24	489.48	-278.17	79.88	1086.41	-291.96	79.03	499.80
8.89000	1234.32	139.87	69.13	1194.41	123.45	89.94	998.94	120.34	131.72	1022.60	131.45	171.40	1589.29	14.20	34.15	1550.62	17.10	45.94	1357.13	-8.87	43.99	1357.20	-11.18	87.15	1371.82	68.15	1408.89	0.00	0.00	0.00	1406.48	-38.09	1827.43	1381.85	71.99	1850.05	1251.35	-47.71	1721.21	1229.46	45.37	1747.34	488.43	-277.91	79.49	1085.90	-292.14	78.90	499.79
8.90000	1234.24	139.16	65.58	1194.76	123.72	87.68	1000.65	119.64	134.09	1025.05	131.03	173.26	1589.25	14.10	34.13	1550.74	17.22	45.69	1356.94	-9.07	43.61	1357.07	-11.40	86.13	1377.71	67.01	1407.05	0.00	0.00	0.00	1413.37	-42.50	1824.10	1388.59	67.21	1848.23	1257.56	-50.38	1718.14	1235.89	42.61	1745.47	488.59	-278.00	79.67	1087.10	-291.83	79.23	499.59
8.91000	1233.25	140.02	62.69	1195.01	123.97	85.00	1002.74	119.29	137.12	1027.93	130.81	175.55	1588.81	14.23	34.19	1551.05	17.45	45.59	1356.83	-8.93	43.37	1357.16	-11.22	85.23	1383.45	66.06	1405.38	0.00	0.00	0.00	1419.73	-46.45	1820.92	1395.47	62.58	1846.49	1263.83	-52.89	1715.17	1242.27	40.32	1743.64	489.34	-277.73	79.96	1086.85	-291.66	79.04	500.01
8.92000	1233.25	140.00	58.75	1196.19	124.12	82.18	1005.35	119.02	140.73	1031.53	130.79	178.29	1590.40	14.46	34.58	1551.14	17.58	45.67	1356.83	-8.52	43.26	1357.18	-10.71	84.37	1389.99	65.09	1403.72	0.00	0.00	0.00	1427.30	-50.54	1817.41	1402.46	58.54	1844.57	1270.07	-55.30	1712.31	1248.77	37.99	1742.02	489.33	-277.98	79.81	1087.58	-291.93	79.46	500.28
8.93000	1233.10	142.18	55.52	1195.65	124.42	78.44	1008.57	118.77	144.93	1035.90	130.77	181.33	1590.22	14.61	34.63	1551.12	17.61	45.75	1356.85	-8.23	43.22	1357.19	-10.17	83.68	1396.74	64.26	1402.18	0.00	0.00	0.00	1433.65	-55.15	1814.10	1409.63	53.81	1842.83	1276.33	-57.77	1709.61	1255.48	35.25	1740.72	488.17	-278.64	79.30	1087.53	-291.83	79.41	500.07
8.94000	1232.33	142.05	50.51	1196.45	124.44	75.09	1012.36	118.69	149.76	1041.17	131.16	184.80	1589.76	14.74	34.77	1551.00	17.66	45.66	1356.79	-8.11	43.21	1357.13	-10.05	83.25	1402.27	63.34	1400.82	0.00	0.00	0.00	1440.90	-59.34	1810.83	1417.28	48.71	1841.37	1282.68	-59.88	1707.23	1262.32	32.66	1739.70	489.02	-278.15	79.50	1087.10	-291.65	79.14	500.17
8.95000	1232.66	142.53	46.95	1196.67	124.63	71.74	1016.74	119.24	155.09	1047.29	131.84	188.58	1589.23	14.93	34.48	1551.04	17.82	45.65	1356.73	-8.13	43.21	1357.16	-10.10	82.88	1408.93	62.62	1399.53	0.00	0.00	0.00	1447.05	-63.86	1807.75	1424.94	43.47	1840.09	1288.87	-61.98	1705.13	1269.17	30.43	1739.05	489.25	-278.23	79.59	1087.22	-292.01	79.39	499.56
8.96000	1233.43	143.42	44.06	1197.13	125.35	69.11	1021.69	119.97	160.60	1053.86	133.04	192.68	1589.81	14.88	34.51	1551.17	17.61	45.78	1356.67	-8.17	43.11	1357.04	-10.45	82.70	1415.14	61.86	1398.56	0.00	0.00	0.00	1453.73	-68.19	1804.77	1432.44	39.09	1838.91	1295.02	-63.86	1703.33	1276.08	28.07	1738.72	489.58	-278.35	79.64	1085.87	-292.09	78.79	500.47
8.97000	1233.08	145.16	42.18	1197.89	126.84	67.62	1027.36	120.42	165.78	1060.72	134.69	197.13	1589.03	15.19	34.72	1550.66	17.43	45.71	1356.62	-8.28	43.00	1357.20	-10.49	82.45	1420.61	61.09	1397.78	0.00	0.00	0.00	1460.52	-72.37	1802.02	1440.30	34.27	1837.82	1300.99	-65.71	1701.83	1282.95	25.93	1738.63	489.31	-278.19	79.60	1086.24	-292.19	78.91	500.42
8.98000	1235.27	147.65	42.73	1199.79	129.33	67.72	1033.44	120.82	170.38	1067.78	136.61	201.43	1588.70	14.92	34.48	1550.71	17.53	45.55	1356.56	-8.44	42.94	1357.14	-10.96	82.45	1425.98	60.40	1397.19	0.00	0.00	0.00	1467.18	-76.13	1799.50	1448.12	29.88	1836.90	1306.94	-67.32	1700.65	1289.97	23.89	1738.81	489.22	-278.15	79.68	1087.67	-291.79	79.34	500.12
8.99000	1238.80	152.42	43.29	1203.47	133.19	68.74	1039.92	121.25	173.95	1075.37	137.84	205.05	1589.31	14.89	34.56	1551.84	17.69	45.71	1356.52	-8.57	42.90	1357.23	-11.11	82.37	1431.76	59.71	1396.88	0.00	0.00	0.00	1473.48	-79.82	1797.19	1455.64	26.35	1835.96	1312.92	-68.67	1699.81	1296.90	21.99	1739.09	488.43	-278.19	79.42	1086.05	-292.10	78.84	500.20
9.00000	1244.92	156.48	44.85	1209.40	137.44	70.50	1047.51	122.35	176.42	1083.39	139.63	208.49	1589.12	15.02	34.64	1551.06	17.63	45.36	1356.47	-8.75	42.94	1357.09	-11.68	82.60	1437.58	59.05	1396.71	0.00	0.00	0.00	1480.20	-82.90	1795.28	1463.30	22.60	1835.27	1318.78	-69.94	1699.28	1303.61	20.74	1739.37	488.66	-278.25	79.56	1086.90	-291.44	78.39	499.79
9.01000	1252.65	160.94	48.57	1218.58	140.95	73.23	1055.84	124.10	178.00	1092.29	141.73	211.08	1589.46	15.32	34.74	1550.63	17.56	45.27	1356.46	-8.81	42.91	1357.10	-11.85	82.57	1443.25	58.36	1396.70	0.00	0.00	0.00	1486.57	-85.70	1793.78	1470.54	20.15	1834.46	1324.71	-71.16	1699.02	1310.31	19.21	1739.79	489.05	-278.35	79.50	1087.44	-291.13	78.25	501.34
9.02000	1261.37	162.34	50.00	1228.69	142.75	75.38	1065.93	126.24	179.45	1102.26	143.85	212.89	1589.29	15.24	34.60	1550.86	17.42	45.40	1356.49	-8.73	42.91	1357.21	-11.73	82.62	1449.23	57.69	1396.77	0.00	0.00	0.00	1493.32	-87.56	1792.71	1477.69	17.95	1833.94	1330.59	-72.44	1699.07	1316.83	17.96	1740.28	489.46	-278.26	79.59	1086.30	-291.23	77.89	500.86
9.03000	1274.87	163.40	52.89	1239.34	143.53	76.78	1077.64	129.27	180.92	1113.82	145.94	214.12	1589.16	14.98	34.33	1551.11	17.41	45.52	1356.58	-8.61	42.88	1357.24	-11.68	82.62	1455.04	56.99	1396.90	0.00	0.00	0.00	1499.49	-89.42	1792.05	1484.61	16.68	1833.45	1336.68	-73.41	1699.44	1323.31	16.75	1740.79	489.62	-278.23	79.75	1086.73	-291.35	78.12	500.33
9.04000	1288.49	162.84	53.94	1254.21	143.67	78.61	1090.42	132.91	182.05	1126.46	148.24	214.69	1589.41	15.21	34.80	1551.09	17.53	45.35	1356.54	-8.77	43.02	1357.42	-11.37	82.51	1460.58	56.11	1397.04	0.00	0.00	0.00	1506.34	-90.62	1791.83	1491.45	15.52	1833.27	1342.72	-74.53	1700.08	1329.66	15.65	1741.41	489.33	-278.16	79.62	1086.53	-291.55	78.06	500.14
9.05000	1301.28	162.56	54.12	1267.37	143.89	78.86	1103.93	136.08	182.14	1139.88	150.75	214.54	1589.06	14.75	34.60	1551.66	17.51	45.57	1356.57	-8.71	42.98	1357.27	-11.58	82.69	1466.36	55.16	1397.33	0.00	0.00	0.00	1512.10	-91.22	1792.16	1489.48	13.31	1837.78	1348.62	-75.73	1700.98	1335.90	14.60	1742.07	488.87	-278.06	79.47	1086.65	-291.26	78.16	500.20
9.06000	1316.49	162.34	54.94	1282.90	144.67	79.23	1117.98	138.52	180.97	1153.72	153.20	213.56	1588.67	15.06	34.21	1550.94	17.39	45.31	1356.62	-8.54	42.91	1357.35	-11.28	82.57	1471.16	54.02	1397.69	0.00	0.00	0.00	1518.92	-91.29	1792.80	1494.07	12.53	1839.06	1354.69	-76.82	1702.08	1341.92	13.89	1742.77	489.00	-278.04	79.54	1087.02	-291.14	78.14	499.90
9.07000	1332.59	163.33	55.40	1299.36	145.84	79.23	1132.33	140.91	178.81	1167.98	155.63	211.84	1589.20	15.18	34.27	1550.94	17.45	45.38	1356.59	-8.59	42.91	1357.21	-11.49	82.72	1476.88	52.79	1398.06	0.00	0.00	0.00	1525.06	-91.32	1793.78	1501.01	12.78	1839.39	1360.82	-77.70	1703.37	1347.84	13.27	1743.35	489.44	-278.38	79.75	1087.38	-291.00	78.32	500.29
9.08000	1349.71	162.08	53.63	1314.91	147.53	78.45	1147.06	143.61	175.94	1182.82	158.07	209.57	1589.58	14.78	34.61	1550.49	17.13	45.45	1356.63	-8.58	42.95	1357.19	-11.38	82.63	1482.85	51.44	1398.57	0.00	0.00	0.00	1530.84	-90.93	1795.06	1507.31	13.03	1839.73	1367.03	-78.49	1704.76	1353.74	12.62	1743.90	488.91	-278.26	79.47	1087.19	-290.97	78.17	500.29
9.09000	1365.87	165.38	54.82	1332.21	149.36	77.62	1162.56	146.19	172.52	1198.22	160.57	206.77	1589.91	14.70	34.77	1550.94	17.10	45.61	1356.52	-8.77	43.07	1356.97	-11.71	82.79	1488.16	49.93	1399.10	0.00	0.00	0.00	1537.66	-89.90	1796.49	1520.57	16.42	1835.48	1373.23	-79.44	1706.13	1359.66	11.85	1744.35	488.58	-277.98	79.41	1086.79	-291.31	77.93	500.25
9.10000	1382.95	167.30	53.66	1350.27	151.17	76.32	1178.92	148.57	168.61	1214.26	162.66	203.35	1589.55	14.35	34.40	1550.51	17.17	45.21	1356.49	-8.72	43.09	1356.71	-11.82	82.90	1493.90	48.41	1399.65	0.00	0.00	0.00	1543.99	-88.56	1798.02	1527.84	18.91	1834.55	1379.47	-80.40	1707.46	1365.45	11.34	1744.65	488.71	-278.20	79.58	1086.39	-291.56	77.83	499.39
9.11000	1403.09	168.85	52.88	1369.77	152.91	75.07	1196.25	151.10	164.25	1230.78	164.93	199.62	1589.26	14.25	34.46	1550.31	16.84	45.53	1356.50	-8.58	43.08	1356.75	-11.29	82.61	1499.90	46.95	1400.04	0.00	0.00	0.00	1549.37	-87.13	1799.84	1533.54	20.12	1834.84	1385.73	-81.45	1708.74	1371.11	11.02	1744.83	489.11	-278.40	79.54	1087.25	-291.37	78.11	500.32
9.12000	1422.13	170.36	51.50	1388.76	154.51	73.25	1214.02	154.05	159.67	1247.97	167.19	195.56	1588.90	14.43	34.39	1550.71	16.99	45.58	1356.51	-8.38	43.04	1356.59	-11.20	82.58	1505.59	45.47	1400.26	0.00	0.00	0.00	1556.03	-85.82	1801.23	1539.37	20.99	1835.24	1392.22	-82.20	1710.00	1376.90	10.50	1744.93	489.04	-278.36	79.50	1087.17	-291.68	78.04	499.02
9.13000	1445.15	171.62	51.33	1409.55	156.09	71.65	1232.29	156.75	154.47	1265.54	169.65	191.14	1589.14	14.72	34.77	1550.60	17.09	45.49	1356.48	-8.44	43.13	1356.38	-11.15	82.58	1511.69	43.90	1400.41	0.00	0.00	0.00	1561.82	-84.28	1802.95	1544.50	23.71	1835.20	1398.77	-82.73	1711.16	1382.52	10.25	1744.78	488.92	-278.24	79.36	1087.48	-291.54	78.30	499.76
9.14000	1465.92	172.84	50.18	1431.11	157.36	70.35	1251.20	159.31	148.71	1283.74	171.94	186.26	1589.08	15.01	34.92	1550.98	17.27	45.52	1356.53	-8.17	43.07	1356.23	-10.91	82.44	1517.90	42.30	1400.46	0.00	0.00	0.00	1567.41	-82.72	1804.68	1550.09	25.32	1835.19	1405.26	-83.38	1712.22	1388.27	9.90	1744.59	489.62	-278.16	79.73	1087.61	-291.62	78.23	500.26
9.15000	1489.39	173.00	47.15	1453.25	158.59	69.00	1270.93	161.30	142.37	1302.41	174.45	181.12	1589.38	14.86	34.95	1551.46	17.49	45.53	1356.49	-8.08	43.10	1355.94	-10.91	82.51	1524.15	40.69	1400.44	0.00	0.00	0.00	1573.24	-80.93	1806.27	1555.32	27.46	1835.12	1411.72	-84.06	1713.14	1394.08	9.42	1744.25	488.42	-278.37	79.37	1087.46	-291.66	78.18	499.05
9.16000	1512.23	173.36	46.84	1475.30	159.54	67.57	1291.22	163.26	135.70	1321.68	176.84	175.81	1589.22	15.35	35.10	1551.39	17.52	45.64	1356.38	-8.32	43.25	1355.76	-10.83	82.47	1530.46	39.08	1400.36	0.00	0.00	0.00	1579.15	-79.43	1807.67	1560.83	29.67	1834.87	1418.24	-84.61	1713.99	1399.83	9.36	1743.78	488.35	-278.19	79.21	1087.93	-291.39	78.41	498.59
9.17000	1535.85	174.05	46.18	1498.22	160.16	66.36	1312.32	165.06	128.89	1341.19	179.03	170.27	1589.40	14.68	34.85	1550.81	17.51	45.52	1356.51	-8.00	43.11	1355.66	-10.68	82.51	1537.01	37.59	1400.15	0.00	0.00	0.00	1585.86	-77.65	1808.87	1566.59	30.98	1834.78	1424.83	-85.22	1714.68	1405.65	9.19	1743.19	488.40	-278.31	79.39	1088.24	-291.31	78.51	498.94
9.18000	1558.82	173.58	45.87	1521.79	160.64	65.26	1333.98	166.54	122.08	1361.10	180.99	164.56	1589.23	15.07	35.05	1550.43	17.59	45.37	1356.47	-7.98	43.15	1355.37	-10.82	82.64	1543.15	36.14	1399.79	0.00	0.00	0.00	1591.31	-75.97	1810.13	1572.12	32.91	1834.39	1431.52	-85.70	1715.31	1411.72	8.75	1742.64	488.48	-278.40	79.33	1087.73	-291.33	78.35	499.09
9.19000	1582.38	173.30	45.34	1544.66	160.91	63.84	1355.82	168.02	115.31	1381.97	182.03	158.59	1589.15	14.86	35.22	1550.42	17.56	45.63	1356.35	-8.16	43.31	1355.29	-10.79	82.65	1549.17	34.77	1399.42	0.00	0.00	0.00	1598.09	-74.14	1811.11	1577.53	34.75	1834.04	1438.28	-86.21	1715.80	1417.92	8.27	1742.02	488.48	-278.04	79.51	1087.43	-291.53	78.12	499.27
9.20000	1606.95	173.30	45.09	1567.65	160.84	62.63	1378.04	169.18	108.48	1403.14	183.00	152.69	1586.87	14.93	37.84	1550.50	17.59	45.70	1356.37	-8.14	43.30	1355.26	-10.55	82.57	1555.11	33.55	1398.91	0.00	0.00	0.00	1604.59	-72.76	1812.00	1583.08	36.83	1833.43	1445.10	-86.63	1716.20	1424.16	7.97	1741.28	488.10	-278.24	79.42	1087.83	-291.42	78.27	498.98
9.21000	1632.81	172.72	45.95	1592.08	160.61	62.11	1400.54	170.75	102.16	1424.86	183.33	146.70	1588.00	14.98	38.69	1550.66	17.68	45.95	1356.36	-7.99	43.26	1355.02	-10.80	82.65	1560.95	32.42	1398.33	0.00	0.00	0.00	1610.58	-71.60	1812.78	1589.43	37.69	1832.92	1451.99	-87.05	1716.43	1430.18	8.19	1740.46	488.69	-278.01	79.56	1087.37	-291.17	78.36	498.79
9.22000	1656.60	172.12	45.65	1615.77	159.95	61.44	1423.82	171.03	95.62	1447.05	183.35	140.81	1588.05	14.70	39.05	1549.76	17.42	45.99	1356.38	-8.00	43.30	1354.99	-10.37	82.51	1567.08	31.32	1397.73	0.00	0.00	0.00	1616.33	-70.64	1813.38	1595.39	39.21	1832.13	1458.85	-87.44	1716.51	1436.58	8.02	1739.69	488.29	-278.15	79.51	1087.30	-291.54	78.19	498.95
9.23000	1681.49	169.88	47.12	1639.60	158.76	61.24	1447.06	172.11	89.84	1469.34	183.38	135.35	1586.70	14.04	39.42	1550.06	17.19	46.49	1356.35	-7.97	43.35	1354.77	-10.87	82.81	1573.13	30.37	1396.99	0.00	0.00	0.00	1618.40	-69.94	1815.20	1601.45	40.07	1831.51	1465.76	-87.86	1716.42	1443.13	7.77	1738.90	488.58	-278.24	79.37	1087.40	-291.23	78.42	499.16
9.24000	1706.87	167.69	48.86	1665.19	157.02	62.14	1470.85	172.29	84.19	1491.90	182.67	130.09	1585.51	13.36	39.63	1548.67	16.89	46.22	1356.32	-8.04	43.39	1354.90	-10.39	82.59	1578.67	29.56	1396.27	0.00	0.00	0.00	1628.58	-68.94	1814.14	1608.20	40.19	1830.94	1472.63	-88.24	1716.20	1449.68	7.64	1738.06	488.72	-278.20	79.43	1087.07	-291.18	78.37	499.91
9.25000	1731.81	165.35	50.33	1689.01	154.63	62.71	1494.54	172.13	78.96	1514.54	181.79	125.27	1585.50	13.51	39.66	1548.69	16.32	46.67	1356.36	-7.96	43.37	1354.78	-10.71	82.81	1584.38	28.80	1395.42	0.00	0.00	0.00	1632.19	-68.78	1815.15	1615.02	40.73	1830.24	1479.57	-88.60	1715.82	1456.39	7.55	1737.27	489.24	-278.35	79.45	1086.96	-291.47	78.06	500.05
9.26000	1756.98	161.54	52.69	1713.67	151.56	63.85	1518.53	171.28	74.06	1537.32	180.52	120.80	1585.87	13.15	40.36	1548.15	15.72	46.66	1356.39	-7.98	43.41	1354.88	-10.33	82.76	1590.24	28.19	1394.55	0.00	0.00	0.00	1637.98	-68.50	1815.13	1621.48	41.81	1829.28	1486.78	-88.65	1715.34	1463.22	7.63	1736.32	489.20	-278.16	79.56	1087.53	-291.54	78.20	499.16
9.27000	1782.03	157.72	55.02	1739.73	146.47	63.41	1542.80	169.61	69.39	1559.99	179.14	116.80	1584.61	12.76	40.00	1548.17	15.05	46.98	1356.45	-7.85	43.37	1354.74	-10.79	83.12	1596.29	27.71	1393.55	0.00	0.00	0.00	1644.91	-68.53	1814.65	1628.72	41.38	1828.55	1493.95	-88.92	1714.70	1470.35	7.18	1735.53	489.05	-278.38	79.57	1087.86	-291.50	78.26	499.53
9.28000	1807.00	153.20	57.69	1763.82	142.48	64.83	1566.57	168.09	65.41	1582.79	177.30	113.24	1584.88	12.40	40.03	1549.19	14.94	47.06	1356.52	-7.66	43.35	1354.93	-10.48	83.12	1602.34	27.19	1392.55	0.00	0.00	0.00	1652.93	-68.42	1813.48	1635.79	41.30	1827.60	1501.16	-89.17	1713.94	1477.49	6.89	1734.80	488.72	-278.01	79.45	1087.16	-291.30	78.27	500.36
9.29000	1830.44	147.87	60.54	1788.44	137.70	67.09	1590.50	165.87	61.80	1605.30	174.96	110.03	1586.70	12.64	36.57	1549.49	15.05	46.68	1356.54	-7.69	43.47	1355.11	-10.29	83.25	1608.27	26.82	1391.50	0.00	0.00	0.00	1659.38	-68.79	1812.57	1643.48	40.36	1826.71	1508.38	-89.33	1713.11	1484.88	6.46	1734.13	488.74	-277.84	79.45	1087.38	-291.54	78.41	500.05
9.30000	1854.71	143.50	60.88	1811.39	133.84	68.21	1613.99	163.24	58.61	1627.30	172.17	107.20	1587.59	13.23	36.43	1550.67	15.25	46.55	1356.58	-7.70	43.58	1355.23	-10.24	83.42	1614.01	26.49	1390.38	0.00	0.00	0.00	1666.41	-69.36	1811.39	1650.78	40.41	1825.72	1515.51	-89.42	1712.21	1492.20	6.29	1733.37	488.83	-278.19	79.52	1087.60	-291.34	78.46	499.98
9.31000	1877.50	138.19	64.10	1834.32	129.22	70.33	1636.63	160.40	55.98	1648.85	169.08	104.85	1588.81	13.02	36.18	1550.41	14.98	46.36	1356.66	-7.51	43.61	1355.27	-10.39	83.74	1619.59	26.31	1389.22	0.00	0.00	0.00	1675.25	-69.73	1809.72	1658.27	40.17	1824.38	1522.63	-89.46	1711.22	1499.59	6.55	1732.60	490.05	-277.78	79.93	1087.21	-291.46	78.21	499.72
9.32000	1899.89	133.48	67.38	1856.46	124.45	72.74	1659.14	156.73	53.64	1670.17	165.46	102.92	1588.57	12.86	35.67	1550.30	15.35	45.91	1356.84	-7.09	43.64	1355.50	-10.11	83.82	1625.45	26.16	1387.98	0.00	0.00	0.00	1681.68	-70.30	1808.25	1666.02	39.95	1823.09	1529.56	-89.64	1710.15	1507.39	6.10	1731.98	489.33	-278.10	79.67	1086.35	-291.51	78.00	499.25
9.33000	1921.59	128.85	70.75	1878.12	120.12	75.67	1681.08	152.68	51.67	1690.43	161.98	101.40	1589.13	12.79	34.99	1550.93	15.69	45.80	1356.94	-6.94	43.85	1355.60	-10.10	84.08	1631.19	26.13	1386.74	0.00	0.00	0.00	1688.78	-70.97	1806.47	1674.01	39.16	1821.75	1536.63	-89.51	1709.07	1514.91	6.40	1731.25	489.01	-278.25	79.43	1087.12	-291.50	78.23	499.08
9.34000	1942.63	124.24	75.42	1898.47	115.93	78.69	1702.20	148.33	50.04	1710.29	157.60	99.95	1589.65	12.94	35.10	1550.80	15.61	45.78	1357.09	-6.67	44.03	1355.70	-10.11	84.43	1636.93	26.20	1385.41	0.00	0.00	0.00	1697.44	-71.64	1804.37	1681.96	38.77	1820.19	1543.77	-89.36	1707.93	1522.41	6.83	1730.48	489.00	-278.11	79.39	1087.71	-291.65	78.35	499.72
9.35000	1962.38	120.45	78.57	1920.09	111.69	79.43	1722.26	143.83	48.82	1729.21	153.29	98.98	1590.35	13.18	35.28	1549.98	15.74	45.37	1357.32	-6.09	44.15	1355.81	-10.21	84.86	1643.08	26.28	1384.04	0.00	0.00	0.00	1704.65	-72.40	1802.38	1690.74	37.53	1818.69	1551.01	-89.04	1706.81	1529.94	7.17	1729.76	488.92	-278.11	79.51	1087.21	-291.41	78.35	500.51
9.36000	1980.42	117.85	82.94	1938.41	108.43	82.80	1741.43	138.97	47.79	1747.00	148.74	98.17	1589.72	13.24	34.93	1550.20	15.47	45.55	1357.38	-6.04	44.56	1355.91	-10.29	85.31	1649.01	26.45	1382.67	0.00	0.00	0.00	1712.49	-73.10	1800.22	1699.37	36.58	1817.19	1558.18	-88.83	1705.69	1537.68	7.36	1729.02	489.06	-278.22	79.55	1086.94	-291.71	78.19	499.33
9.37000	1997.99	114.61	86.63	1956.08	105.08	85.71	1759.41	133.66	46.83	1763.79	143.93	97.44	1588.92	12.87	34.30	1550.12	15.59	45.39	1357.50	-5.75	44.94	1356.30	-9.89	85.62	1655.53	26.66	1381.25	0.00	0.00	0.00	1720.25	-73.84	1797.97	1707.52	36.87	1815.17	1565.44	-88.50	1704.57	1545.35	7.96	1728.18	489.50	-278.08	79.69	1086.53	-291.72	77.91	499.13
9.38000	2015.48	112.74	89.75	1972.79	102.89	87.58	1776.12	128.04	45.92	1779.50	138.51	96.44	1589.11	13.21	34.40	1550.44	15.23	45.65	1357.69	-5.57	45.41	1356.56	-9.93	86.13	1661.88	26.94	1379.83	0.00	0.00	0.00	1729.26	-74.27	1795.47	1716.40	36.05	1813.29	1572.63	-88.12	1703.44	1553.19	8.34	1727.42	489.35	-278.09	79.47	1086.98	-291.53	78.05	499.33
9.39000	2029.62	110.75	92.47	1987.93	100.43	90.51	1791.28	122.49	45.17	1793.63	133.45	95.84	1589.01	13.25	34.80	1549.89	15.26	45.31	1357.87	-5.43	45.95	1356.70	-10.17	86.81	1668.18	27.24	1378.37	0.00	0.00	0.00	1736.66	-74.86	1793.30	1725.22	35.14	1811.50	1579.87	-87.60	1702.39	1561.19	8.89	1726.67	489.43	-278.21	79.60	1088.11	-291.42	78.39	499.69
9.40000	2043.67	108.94	94.78	2000.95	98.07	92.35	1805.06	116.79	44.36	1806.61	128.51	95.18	1588.68	13.46	34.26	1550.07	15.16	45.27	1358.09	-5.22	46.47	1357.23	-9.74	87.26	1675.11	27.53	1376.90	0.00	0.00	0.00	1744.78	-75.22	1791.00	1733.17	36.32	1809.34	1587.12	-87.01	1701.38	1569.19	9.59	1725.82	488.84	-277.97	79.53	1087.41	-291.44	78.21	499.32
9.41000	2055.36	106.89	96.24	2013.47	95.26	93.20	1817.50	111.16	43.63	1818.46	123.45	94.48	1588.52	13.53	34.35	1549.96	15.17	44.95	1358.26	-5.24	47.18	1357.37	-10.27	88.16	1681.84	27.83	1375.48	0.00	0.00	0.00	1756.50	-74.85	1787.43	1741.92	36.27	1807.27	1594.41	-86.31	1700.50	1577.09	10.70	1725.04	488.46	-277.99	79.42	1087.27	-291.55	78.27	500.14
9.42000	2065.72	105.04	96.63	2024.41	92.79	93.74	1828.44	105.57	42.84	1828.93	118.42	93.63	1588.20	13.33	34.44	1550.31	15.08	45.01	1358.52	-5.14	47.83	1357.72	-10.56	88.98	1688.48	28.09	1374.14	0.00	0.00	0.00	1764.98	-75.46	1784.72	1740.47	34.71	1810.84	1601.82	-85.46	1699.77	1585.34	11.15	1724.46	489.36	-278.08	79.64	1086.90	-291.49	78.14	499.78
9.43000	2075.57	101.80	96.70	2033.84	88.70	93.86	1837.94	100.10	41.96	1838.04	113.83	92.86	1588.42	13.01	34.44	1550.41	15.00	44.70	1358.68	-5.36	48.72	1358.01	-11.16	90.00	1695.30	28.37	1372.81	0.00	0.00	0.00	1772.72	-75.23	1782.68	1747.31	33.93	1810.43	1609.27	-84.49	1699.18	1593.44	12.09	1723.87	489.91	-278.12	79.83	1086.68	-291.39	78.16	499.02
9.44000	2082.96	98.44	95.29	2041.87	85.40	92.42	1846.16	94.54	41.15	1845.87	109.09	91.74	1589.22	12.91	34.17	1550.35	14.85	44.55	1358.91	-5.54	49.61	1358.60	-11.30	90.85	1702.63	28.68	1371.63	0.00	0.00	0.00	1781.95	-74.93	1780.51	1755.19	34.25	1808.68	1616.67	-83.59	1698.75	1601.53	13.19	1723.40	489.29	-278.19	79.71	1086.64	-291.55	78.16	499.91
9.45000	2089.80	93.84	93.36	2048.85	80.88	91.23	1853.25	88.80	41.28	1852.59	104.20	90.74	1589.10	13.22	34.32	1551.13	14.34	44.84	1359.01	-6.14	50.81	1359.01	-12.29	92.19	1710.09	28.98	1370.54	0.00	0.00	0.00	1789.71	-74.46	1778.62	1763.82	34.78	1806.91	1624.02	-82.69	1698.50	1609.49	14.62	1722.89	489.19	-278.13	79.65	1087.16	-291.66	78.21	500.15
9.46000	2094.96	88.72	90.13	2053.25	75.47	88.74	1858.70	83.73	41.66	1857.93	99.74	89.69	1590.80	10.80	30.01	1552.54	14.34	45.22	1359.27	-6.33	51.84	1359.59	-12.83	93.37	1717.38	29.31	1369.65	0.00	0.00	0.00	1797.58	-74.04	1776.87	1772.72	35.74	1805.12	1631.40	-81.58	1698.38	1617.69	15.62	1722.58	489.65	-278.15	79.79	1086.54	-291.56	78.03	500.05
9.47000	2099.18	81.78	86.46	2057.47	69.29	85.69	1862.74	79.17	41.89	1862.22	95.46	88.44	1590.67	12.03	29.74	1553.99	11.26	39.91	1359.51	-6.83	53.12	1360.12	-14.00	94.98	1724.74	29.57	1368.83	0.00	0.00	0.00	1806.05	-73.37	1775.19	1781.14	36.98	1803.25	1638.85	-80.11	1698.43	1625.73	17.15	1722.24	489.09	-277.85	79.59	1086.58	-291.91	78.02	500.03
9.48000	2101.94	73.76	81.70	2059.63	61.25	81.47	1864.94	76.29	42.48	1865.37	91.61	87.07	1590.48	12.32	30.24	1554.01	10.45	39.39	1359.86	-7.23	54.35	1361.02	-14.63	96.62	1732.12	29.81	1368.13	0.00	0.00	0.00	1813.36	-72.71	1773.92	1789.53	38.17	1801.52	1646.07	-78.86	1698.57	1633.77	19.00	1721.92	489.06	-277.97	79.60	1086.70	-291.74	78.05	499.86
9.49000	2103.40	63.71	76.45	2059.82	53.55	78.13	1866.41	73.94	42.97	1867.45	88.75	85.71	1590.79	12.50	30.09	1554.23	10.43	39.19	1360.14	-7.65	55.72	1362.05	-15.26	98.41	1739.83	30.18	1367.53	0.00	0.00	0.00	1821.45	-71.31	1772.91	1798.39	39.26	1799.89	1653.24	-77.49	1698.78	1642.00	20.37	1721.65	489.21	-277.79	79.84	1087.30	-291.54	78.33	500.80
9.50000	2104.07	55.97	71.38	2060.71	45.96	73.23	1868.00	72.26	42.75	1869.61	86.52	84.35	1590.88	12.31	29.90	1554.65	10.89	38.51	1360.47	-8.25	57.42	1363.11	-16.08	100.39	1747.97	30.44	1367.12	0.00	0.00	0.00	1828.72	-70.46	1772.18	1806.74	40.43	1798.76	1660.57	-75.83	1699.11	1649.85	22.57	1721.27	489.12	-278.05	79.73	1086.79	-291.51	78.19	500.86
9.51000	2105.99	49.53	65.91	2064.05	39.72	66.46	1869.88	71.36	42.43	1872.55	85.41	83.50	1591.31	11.77	29.58	1554.61	10.60	38.32	1360.76	-9.30	59.63	1364.57	-16.74	102.65	1755.64	30.67	1366.83	0.00	0.00	0.00	1836.68	-68.88	1771.88	1815.18	41.80	1797.81	1667.89	-74.18	1699.56	1657.69	24.59	1721.15	490.01	-278.19	79.94	1087.09	-291.51	78.28	499.23
9.52000	2108.51	45.53	59.92	2064.15	37.45	64.32	1871.58	71.36	42.45	1876.46	84.80	83.01	1591.02	11.92	29.83	1554.60	10.34	38.14	1361.33	-10.05	61.90	1366.22	-17.30	105.03	1763.86	30.89	1366.76	0.00	0.00	0.00	1845.15	-67.46	1771.90	1824.11	43.06	1797.23	1675.31	-72.26	1700.26	1665.49	26.72	1721.28	489.70	-278.00	79.85	1086.75	-291.39	78.17	499.44
9.53000	2110.51	46.48	53.49	2066.34	38.00	58.92	1872.69	71.66	42.20	1879.48	84.80	82.62	1591.48	11.45	29.43	1554.76	10.56	37.61	1362.20	-10.81	64.65	1367.88	-18.70	108.26	1771.61	30.99	1366.95	0.00	0.00	0.00	1851.79	-66.57	1772.52	1832.18	44.87	1797.28	1682.60	-70.35	1701.19	1673.15	28.96	1721.61	488.98	-278.06	79.73	1086.95	-291.45	78.15	500.04
9.54000	2110.39	48.99	50.70	2068.32	40.60	56.16	1873.27	72.46	41.63	1881.47	85.08	82.46	1591.48	11.85	29.50	1554.69	10.54	37.28	1363.37	-11.75	68.01	1369.98	-20.00	111.79	1779.64	30.98	1367.43	0.00	0.00	0.00	1858.90	-65.18	1773.46	1839.36	46.93	1797.67	1689.91	-68.46	1702.25	1680.99	30.89	1722.13	489.47	-277.91	79.87	1087.28	-291.14	78.25	500.54
9.55000	2112.18	48.55	48.68	2068.56	39.88	56.14	1873.72	72.47	41.19	1882.88	85.17	82.35	1592.24	11.32	28.95	1554.66	10.50	37.05	1364.97	-12.72	71.93	1372.62	-20.99	115.61	1787.72	30.84	1368.13	0.00	0.00	0.00	1866.43	-63.72	1774.75	1846.34	48.67	1798.39	1697.25	-66.33	1703.42	1688.41	33.60	1722.61	489.93	-278.14	79.90	1086.77	-291.13	78.10	500.74
9.56000	2113.19	47.16	47.24	2068.75	39.08	55.19	1873.53	73.14	41.27	1883.96	84.75	82.35	1591.80	12.16	29.59	1554.40	10.61	36.78	1367.03	-13.89	76.44	1375.79	-22.34	120.01	1796.18	30.58	1369.18	0.00	0.00	0.00	1873.46	-62.11	1776.42	1854.02	50.36	1799.41	1704.45	-64.26	1704.65	1696.27	35.58	1723.28	489.60	-277.75	79.82	1086.69	-291.16	77.94	500.15
9.57000	2113.45	47.51	46.09	2067.88	40.20	56.45	1873.88	73.10	40.86	1884.44	85.20	82.59	1592.60	11.34	28.96	1554.17	10.91	36.41	1369.53	-15.43	81.72	1379.55	-23.57	124.65	1804.78	30.29	1370.41	0.00	0.00	0.00	1880.09	-60.71	1778.43	1861.79	52.27	1800.56	1711.67	-62.08	1706.08	1703.94	37.92	1724.06	489.88	-277.85	79.76	1087.08	-291.33	78.20	500.35
9.58000	2113.64	48.28	45.10	2070.12	39.92	53.38	1873.99	73.66	40.55	1885.43	85.33	82.50	1592.85	11.99	28.86	1554.15	11.31	35.83	1372.66	-16.78	87.42	1383.60	-25.92	130.33	1813.63	30.10	1371.84	0.00	0.00	0.00	1887.13	-58.72	1780.70	1869.59	54.16	1801.80	1718.77	-59.94	1707.60	1711.22	40.57	1724.88	489.70	-278.18	79.88	1086.33	-291.26	78.06	500.50
9.59000	2113.80	47.99	43.66	2068.74	40.95	55.16	1874.13	74.12	40.31	1886.27	85.98	82.41	1593.16	11.97	28.62	1554.17	10.99	35.91	1376.53	-18.40	93.72	1388.93	-27.38	135.95	1822.36	29.95	1373.37	0.00	0.00	0.00	1894.36	-56.98	1782.92	1876.51	56.19	1803.26	1725.83	-57.84	1709.15	1718.48	43.03	1725.70	489.88	-277.91	79.85	1086.22	-291.35	78.01	500.33
9.60000	2113.84	48.03	43.46	2068.87	40.85	54.87	1874.39	73.90	39.97	1886.84	85.85	82.25	1592.99	11.33	28.84	1554.41	11.07	36.01	1381.29	-20.11	100.54	1395.06	-29.63	142.35	1831.12	29.89	1374.99	0.00	0.00	0.00	1900.86	-55.19	1785.35	1883.02	58.23	1804.98	1732.82	-55.84	1710.76	1725.94	45.21	1726.71	489.04	-277.82	79.74	1086.78	-291.10	78.09	499.86
9.61000	2114.66	47.80	42.93	2069.32	40.83	54.71	1874.37	74.05	39.96	1886.65	86.05	82.34	1593.42	12.16	28.54	1554.57	11.21	36.47	1387.04	-20.96	107.44	1402.14	-31.82	149.11	1840.02	29.85	1376.70	0.00	0.00	0.00	1907.25	-53.32	1787.89	1890.21	60.19	1806.64	1739.84	-53.60	1712.41	1733.14	47.54	1727.64	489.12	-278.01	79.78	1086.87	-291.16	78.04	500.38
9.62000	2114.40	48.20	42.50	2069.28	40.83	54.36	1874.39	74.06	39.91	1886.81	85.72	82.23	1593.54	11.35	28.36	1554.91	11.72	37.16	1393.24	-22.37	115.10	1410.11	-34.24	156.13	1848.55	29.83	1378.36	0.00	0.00	0.00	1913.63	-51.54	1790.49	1896.78	62.59	1808.15	1746.84	-51.42	1714.00	1740.44	49.63	1728.53	490.07	-278.30	79.87	1087.10	-291.14	78.12	500.70
9.63000	2114.33	48.41	41.85	2069.36	40.81	54.09	1874.45	74.03	39.92	1887.08	85.17	81.93	1593.99	11.42	28.13	1555.14	14.92	37.81	1400.15	-23.74	123.30	1418.83	-36.74	163.61	1857.37	29.65	1380.00	0.00	0.00	0.00	1919.49	-49.81	1792.91	1903.39	64.54	1809.81	1753.67	-49.30	1715.48	1747.78	51.64	1729.33	489.64	-278.08	79.85	1086.77	-291.22	78.10	500.24
9.64000	2115.12	48.05	42.05	2069.54	40.85	53.93	1874.42	74.14	39.92	1886.94	85.26	81.92	1594.61	11.64	27.83	1556.72	18.64	38.44	1407.76	-25.08	132.17	1428.25	-39.15	171.60	1866.47	29.29	1381.57	0.00	0.00	0.00	1925.83	-48.15	1795.37	1910.25	66.65	1811.31	1760.51	-47.09	1716.89	1754.97	53.81	1730.02	490.64	-278.14	79.95	1087.45	-291.33	78.25	500.62
9.65000	2114.58	48.13	41.58	2070.23	40.93	53.99	1874.59	73.85	39.76	1886.85	85.30	81.77	1596.42	10.44	27.00	1559.62	18.09	40.10	1415.89	-26.87	141.92	1438.60	-41.08	179.95	1874.87	28.82	1383.06	0.00	0.00	0.00	1932.83	-46.51	1797.57	1917.48	68.81	1812.68	1767.21	-44.95	1718.14	1762.10	56.29	1730.50	491.03	-278.39	79.81	1087.16	-291.18	78.18	499.98
9.66000	2114.05	48.34	41.38	2070.40	40.98	53.94	1874.70	73.76	39.71	1886.95	84.97	81.51	1598.07	10.50	27.40	1563.74	17.21	42.85	1424.67	-29.35	152.56	1449.95	-43.29	188.96	1884.22	28.41	1384.28	0.00	0.00	0.00	1939.35	-44.54	1800.03	1924.12	70.33	1814.22	1773.89	-42.84	1719.28	1769.59	58.05	1731.01	491.12	-278.40	79.68	1086.96	-291.30	77.94	500.33
9.67000	2114.10	48.01	41.07	2069.99	41.09	53.68	1874.44	74.25	39.89	1886.80	85.36	81.57	1601.56	8.86	27.03	1568.98	16.82	46.69	1434.51	-31.60	163.42	1462.24	-45.34	198.34	1892.81	28.01	1385.27	0.00	0.00	0.00	1945.38	-43.29	1802.32	1930.34	72.61	1815.64	1780.67	-40.67	1720.35	1776.86	60.00	1731.35	491.04	-278.39	79.68	1087.29	-291.33	78.14	500.69
9.68000	2114.21	48.51	41.51	2069.98	41.19	53.49	1874.67	73.94	39.72	1886.88	85.38	81.46	1606.43	7.50	26.38	1569.29	11.87	60.05	1445.57	-33.68	174.23	1475.24	-47.88	208.30	1901.01	27.70	1386.13	0.00	0.00	0.00	1951.84	-41.37	1804.61	1937.16	74.06	1817.04	1787.39	-38.68	1721.32	1783.78	62.66	1731.52	490.99	-278.40	79.69	1087.30	-291.20	78.24	500.45
9.69000	2114.20	48.65	40.86	2070.07	41.30	53.44	1874.92	73.66	39.49	1886.87	85.61	81.46	1610.75	5.35	26.35	1575.74	9.29	63.58	1457.71	-36.71	185.39	1489.22	-50.00	217.99	1908.87	27.45	1386.88	0.00	0.00	0.00	1958.76	-39.64	1806.68	1943.90	76.05	1818.18	1794.16	-36.79	1722.11	1790.70	64.99	1731.55	491.05	-278.41	79.72	1087.01	-291.24	78.10	499.64
9.70000	2114.65	47.99	40.67	2070.46	41.35	53.48	1874.48	74.34	39.67	1887.11	85.41	81.34	1616.47	1.25	25.61	1584.95	6.06	65.78	1471.09	-39.53	196.19	1504.19	-52.48	227.57	1916.63	27.36	1387.48	0.00	0.00	0.00	1964.74	-38.29	1808.73	1950.74	77.55	1819.31	1801.07	-34.92	1722.82	1798.22	66.41	1731.59	491.06	-278.31	79.73	1087.10	-291.29	78.10	499.70
9.71000	2114.39	48.46	40.51	2070.24	41.43	53.28	1874.54	74.34	39.62	1887.08	85.68	81.37	1624.00	3.32	24.36	1596.20	1.84	68.39	1485.27	-42.98	206.98	1519.37	-56.06	236.87	1924.44	27.33	1388.08	0.00	0.00	0.00	1970.46	-37.02	1810.57	1957.80	79.13	1820.25	1807.94	-33.30	1723.38	1805.53	68.04	1731.57	490.97	-278.74	79.53	1086.84	-290.85	78.32	499.21
9.72000	2114.64	47.88	40.77	2070.42	41.41	53.20	1874.69	74.25	39.55	1886.89	86.07	81.57	1634.48	-1.91	28.67	1607.22	-1.92	73.78	1501.27	-45.24	216.27	1535.46	-58.40	244.80	1932.36	27.34	1388.72	0.00	0.00	0.00	1977.62	-35.59	1812.27	1963.98	80.83	1821.43	1815.04	-31.63	1723.95	1812.74	69.92	1731.51	490.94	-278.27	79.69	1087.10	-290.83	78.26	498.62
9.73000	2113.14	48.13	42.59	2070.16	41.52	52.98	1874.38	74.84	39.73	1887.13	85.72	81.43	1643.46	-5.47	44.62	1620.78	-6.33	79.83	1517.17	-47.26	224.12	1552.15	-59.84	251.92	1939.61	27.33	1389.37	0.00	0.00	0.00	1983.67	-34.63	1813.93	1970.64	82.32	1822.41	1822.08	-30.22	1724.50	1820.08	71.62	1731.53	490.99	-277.78	79.87	1087.04	-291.29	78.23	498.58
9.74000	2113.73	48.58	42.40	2070.61	41.52	53.10	1874.77	74.29	39.46	1887.37	85.50	81.36	1659.91	-10.74	51.41	1637.56	-11.38	85.58	1533.20	-49.23	230.37	1568.52	-62.68	258.90	1947.15	27.44	1390.05	0.00	0.00	0.00	1990.43	-33.29	1815.48	1977.82	83.45	1823.29	1829.33	-28.82	1725.08	1827.57	73.09	1731.73	490.93	-278.41	79.70	1087.13	-291.14	78.23	499.35
9.75000	2112.71	48.18	42.08	2070.48	41.58	52.97	1874.62	74.60	39.56	1887.27	85.69	81.50	1678.20	-17.21	56.47	1656.44	-16.61	90.90	1550.39	-51.97	235.71	1585.99	-64.85	264.35	1954.32	27.58	1390.74	0.00	0.00	0.00	1997.82	-32.57	1816.75	1985.20	84.47	1824.22	1836.58	-27.65	1725.68	1835.22	74.25	1731.92	490.93	-278.32	79.80	1087.20	-291.36	78.19	499.35
9.76000	2113.49	48.13	42.34	2070.32	41.62	52.81	1874.86	74.28	39.41	1887.17	85.75	81.67	1698.54	-22.96	61.11	1676.96	-21.82	95.44	1569.34	-54.56	239.77	1604.03	-67.12	268.64	1961.39	27.73	1391.50	0.00	0.00	0.00	2005.18	-31.52	1817.96	1992.32	85.24	1825.15	1843.85	-26.71	1726.29	1842.60	75.49	1732.34	490.93	-278.35	79.75	1086.98	-291.30	78.03	500.18
9.77000	2113.50	48.38	42.05	2070.09	41.67	52.67	1874.64	74.72	39.53	1887.33	85.44	81.60	1719.34	-28.93	64.36	1697.26	-27.02	98.52	1588.96	-57.23	242.57	1623.18	-69.20	271.38	1968.77	27.93	1392.34	0.00	0.00	0.00	2012.06	-30.89	1819.07	2000.19	85.87	1826.01	1851.17	-25.87	1726.97	1850.24	76.17	1732.97	491.02	-278.56	79.71	1087.45	-291.05	78.24	499.95
9.78000	2112.99	48.26	41.95	2070.18	41.73	52.64	1874.76	74.58	39.45	1887.53	85.08	81.58	1741.66	-34.58	67.09	1719.32	-32.16	101.05	1608.94	-60.08	243.99	1642.72	-71.17	272.81	1976.02	28.22	1393.20	0.00	0.00	0.00	2019.48	-30.79	1819.88	2007.41	86.40	1826.89	1858.68	-24.98	1727.76	1858.00	76.68	1733.78	490.97	-278.58	79.78	1087.62	-290.82	78.56	499.91
9.79000	2112.56	47.98	41.94	2070.27	41.73	52.71	1874.89	74.49	39.39	1887.40	85.30	81.75	1765.93	-40.20	69.49	1743.61	-37.18	103.24	1629.93	-62.43	243.90	1663.05	-72.74	273.05	1983.22	28.67	1394.09	0.00	0.00	0.00	2027.15	-30.32	1820.60	2015.46	86.66	1827.67	1866.15	-24.40	1728.55	1865.43	77.43	1734.57	490.97	-279.00	79.65	1086.97	-291.15	78.26	500.15
9.80000	2112.86	48.42	41.54	2070.14	41.77	52.60	1874.84	74.62	39.35	1887.41	85.23	81.85	1791.53	-46.04	70.93	1767.89	-42.15	104.17	1651.16	-65.13	242.64	1683.82	-74.36	272.03	1990.04	29.26	1394.94	0.00	0.00	0.00	2034.47	-30.10	1821.33	2023.21	86.40	1828.61	1873.69	-24.03	1729.29	1873.16	77.98	1735.48	490.99	-278.21	79.78	1087.02	-290.91	78.43	500.04
9.81000	2113.20	48.28	41.77	2070.26	41.82	52.65	1874.88	74.71	39.34	1887.42	85.27	81.99	1817.79	-51.75	71.87	1793.53	-47.06	104.71	1672.78	-68.31	240.13	1704.80	-76.20	269.83	1997.30	29.89	1395.78	0.00	0.00	0.00	2037.99	-30.26	1823.76	2030.22	86.55	1829.48	1881.47	-23.35	1730.08	1880.60	78.54	1736.35	490.98	-278.64	79.63	1087.49	-290.92	78.52	500.55
9.82000	2112.52	48.28	41.56	2069.83	41.83	52.49	1874.69	75.02	39.44	1887.28	85.47	82.18	1846.31	-56.88	72.96	1821.40	-51.68	105.16	1695.08	-71.50	236.45	1726.04	-78.98	266.98	2004.36	30.58	1396.59	0.00	0.00	0.00	2045.25	-30.26	1824.43	2037.76	86.89	1830.06	1889.07	-23.13	1730.72	1888.13	78.99	1737.25	490.92	-278.30	79.56	1086.61	-290.96	78.23	500.56
9.83000	2112.71	48.07	41.60	2069.74	41.79	52.42	1874.60	75.19	39.56	1887.29	85.34	82.30	1874.28	-61.62	72.98	1848.63	-55.98	104.40	1718.11	-74.14	231.34	1748.18	-80.96	262.81	2011.53	31.37	1397.28	0.00	0.00	0.00	2053.11	-30.43	1824.60	2045.83	86.51	1830.68	1896.63	-22.92	1731.28	1896.03	78.84	1738.18	490.97	-278.39	79.55	1086.34	-291.19	78.02	500.38
9.84000	2112.71	48.11	41.63	2069.60	41.75	52.42	1874.84	74.83	39.39	1887.33	85.13	82.37	1902.41	-65.56	74.49	1876.96	-60.11	103.26	1742.01	-76.75	225.10	1770.67	-83.34	257.62	2018.61	32.18	1397.86	0.00	0.00	0.00	2060.84	-30.73	1824.65	2053.73	85.99	1831.29	1904.12	-22.94	1731.77	1903.70	78.73	1739.03	491.05	-278.35	79.72	1086.24	-291.11	78.11	501.03
9.85000	2112.57	48.42	41.34	2069.35	41.59	52.21	1874.78	75.00	39.49	1887.49	84.72	82.46	1931.69	-69.74	73.67	1906.79	-64.26	101.97	1766.51	-79.16	217.99	1793.74	-86.15	251.67	2025.49	32.96	1398.37	0.00	0.00	0.00	2068.71	-31.06	1824.65	2061.99	85.40	1831.76	1911.87	-22.81	1732.19	1911.12	78.79	1739.81	490.99	-278.39	79.74	1086.80	-291.15	78.19	500.81
9.86000	2113.22	48.31	41.39	2069.56	41.48	52.23	1874.91	74.71	39.46	1887.39	84.78	82.72	1962.95	-73.81	72.77	1937.09	-68.15	99.92	1792.01	-81.57	209.95	1817.82	-87.77	244.24	2033.00	33.78	1398.75	0.00	0.00	0.00	2076.20	-31.44	1824.62	2069.40	85.17	1832.17	1919.22	-23.28	1732.40	1918.69	78.68	1740.48	490.95	-278.73	79.59	1087.14	-291.07	78.36	500.25
9.87000	2112.68	48.13	41.25	2069.47	41.38	52.13	1875.07	74.53	39.48	1887.57	84.28	82.76	1993.96	-77.65	71.32	1967.73	-71.59	97.57	1817.42	-84.71	201.54	1842.23	-90.16	236.44	2040.52	34.52	1399.04	0.00	0.00	0.00	2084.18	-31.86	1824.42	2077.50	84.80	1832.45	1927.04	-23.29	1732.54	1926.40	78.14	1741.03	490.95	-278.34	79.60	1086.39	-291.38	77.99	500.71
9.88000	2112.50	47.38	41.64	2069.91	41.26	52.29	1874.92	74.75	39.60	1887.40	84.36	83.01	2027.68	-81.36	67.69	1998.05	-74.67	94.64	1843.93	-87.38	192.20	1867.52	-92.21	227.82	2047.65	35.25	1399.17	0.00	0.00	0.00	2091.88	-32.35	1824.20	2085.16	84.27	1832.65	1934.75	-23.70	1732.46	1934.14	77.57	1741.42	490.90	-277.98	79.83	1086.49	-291.43	78.01	500.92
9.89000	2110.75	50.20	43.76	2070.21	41.05	52.35	1874.90	74.89	39.77	1887.59	83.94	83.07	2060.33	-83.84	66.40	2029.32	-77.22	91.97	1870.80	-90.51	182.40	1893.71	-93.91	218.70	2055.28	35.95	1399.17	0.00	0.00	0.00	2100.03	-32.94	1823.82	2092.64	83.64	1832.94	1942.61	-24.10	1732.21	1941.59	77.34	1741.59	490.91	-278.05	79.85	1086.34	-291.24	78.02	501.28
9.90000	2112.06	49.90	44.38	2070.69	40.83	52.54	1875.05	74.67	39.75	1887.50	84.01	83.36	2093.58	-86.27	65.13	2061.95	-79.39	89.82	1898.78	-93.28	172.13	1919.64	-97.08	209.81	2063.03	36.64	1399.00	0.00	0.00	0.00	2107.66	-33.39	1823.52	2100.34	82.71	1833.38	1950.54	-24.62	1731.81	1949.15	76.87	1741.65	490.91	-278.51	79.72	1086.56	-291.66	78.10	500.99
9.91000	2112.47	49.85	44.65	2071.03	40.68	52.70	1875.33	74.34	39.70	1887.60	83.79	83.54	2127.64	-88.58	64.14	2094.69	-81.33	87.60	1927.88	-95.10	161.26	1946.27	-99.80	200.29	2070.74	37.25	1398.73	0.00	0.00	0.00	2115.73	-33.96	1823.07	2107.70	82.23	1833.50	1958.56	-25.24	1731.26	1957.06	76.06	1741.61	490.95	-278.40	79.68	1086.04	-291.61	77.80	501.38
9.92000	2113.08	49.60	44.84	2071.82	40.58	53.07	1875.01	74.79	40.06	1887.69	83.52	83.75	2161.59	-90.43	63.67	2127.68	-83.20	85.48	1957.57	-97.29	150.47	1974.31	-100.96	190.01	2078.51	37.81	1398.37	0.00	0.00	0.00	2123.40	-34.41	1822.65	2115.36	81.63	1833.49	1966.69	-25.90	1730.58	1964.84	75.12	1741.42	490.94	-278.43	79.65	1086.99	-291.32	78.18	500.43
9.93000	2113.88	50.23	42.75	2071.98	40.71	53.18	1875.22	74.45	40.12	1887.62	83.53	84.03	2197.29	-92.01	63.77	2161.54	-84.87	83.90	1986.87	-100.65	140.14	2002.63	-103.10	180.07	2086.48	38.32	1397.90	0.00	0.00	0.00	2131.76	-34.81	1821.99	2123.22	80.88	1833.38	1974.79	-26.94	1729.76	1972.49	74.39	1741.00	490.91	-278.58	79.62	1086.85	-291.14	78.25	499.96
9.94000	2114.10	50.85	43.82	2072.24	40.85	53.37	1875.34	74.24	40.29	1887.54	83.59	84.42	2231.66	-93.62	63.97	2195.48	-86.57	82.54	2017.05	-103.55	129.38	2031.25	-105.36	170.49	2094.27	38.77	1397.32	0.00	0.00	0.00	2140.11	-35.16	1821.23	2130.91	80.48	1833.09	1983.01	-28.14	1728.81	1980.28	73.40	1740.65	490.97	-278.39	79.65	1087.15	-291.28	78.36	502.51
9.95000	2113.34	51.60	44.02	2072.06	41.14	53.26	1875.30	74.29	40.59	1887.66	83.30	84.63	2267.01	-95.72	64.67	2229.58	-88.43	81.61	2046.25	-106.38	118.81	2059.02	-107.42	161.69	2102.43	39.14	1396.61	0.00	0.00	0.00	2148.50	-35.47	1820.28	2138.31	80.07	1832.78	1991.61	-29.21	1727.81	1987.94	72.21	1740.11	490.96	-278.04	79.67	1087.02	-291.42	78.14	503.50
9.96000	2112.71	51.59	43.57	2071.85	41.35	53.02	1875.47	74.03	40.87	1887.69	83.19	84.92	2302.17	-97.57	66.13	2263.26	-90.38	80.93	2074.47	-109.16	108.44	2085.97	-109.27	153.63	2110.35	39.47	1395.82	0.00	0.00	0.00	2156.63	-35.63	1819.33	2146.24	79.53	1832.29	2000.40	-30.35	1726.75	1995.57	71.10	1739.47	490.93	-278.38	79.65	1086.57	-291.21	78.22	503.49
9.97000	2112.94	52.12	43.68	2071.44	41.87	52.48	1875.42	73.93	41.23	1887.74	82.95	85.28	2336.47	-99.36	67.76	2297.21	-92.37	81.12	2101.74	-111.87	98.25	2112.09	-110.93	146.29	2118.18	39.79	1394.91	0.00	0.00	0.00	2165.93	-35.64	1818.05	2154.02	79.14	1831.70	2009.19	-31.69	1725.61	2003.68	69.24	1738.86	490.95	-278.62	79.80	1087.04	-290.89	78.28	503.47
9.98000	2114.75	49.53	41.16	2071.32	42.32	52.14	1875.76	73.35	41.58	1887.98	82.49	85.54	2370.04	-101.57	69.80	2331.22	-94.32	82.15	2128.07	-114.52	88.26	2137.40	-112.40	139.62	2125.91	40.04	1393.91	0.00	0.00	0.00	2175.70	-35.63	1816.64	2161.96	78.80	1830.93	2017.95	-33.45	1724.30	2011.50	67.81	1738.02	490.92	-278.63	79.86	1087.32	-291.46	78.23	503.51
9.99000	2114.81	49.63	40.29	2071.56	42.52	52.10	1875.73	73.24	42.24	1887.91	82.32	85.96	2403.50	-103.26	72.90	2364.18	-96.16	83.51	2153.48	-117.11	78.47	2161.90	-113.69	133.60	2133.76	40.24	1392.79	0.00	0.00	0.00	2184.51	-35.57	1815.30	2170.16	78.41	1830.03	2027.06	-34.98	1722.92	2019.63	65.78	1737.13	490.94	-278.67	79.63	1088.05	-292.13	76.96	503.54
10.00000	2115.10	49.64	39.97	2071.32	42.67	51.92	1875.90	72.80	42.78	1888.08	81.79	86.25	2436.44	-104.35	77.04	2396.75	-97.71	85.66	2177.98	-119.64	68.87	2185.61	-114.80	128.20	2141.78	40.38	1391.52	0.00	0.00	0.00	2193.25	-35.42	1813.82	2177.67	78.46	1828.96	2036.25	-36.86	1721.41	2027.94	63.67	1736.15	490.97	-278.59	79.71	1088.23	-291.74	76.63	503.48
10.01000	2116.10	49.67	39.69	2071.54	42.81	51.94	1876.02	72.53	43.46	1888.29	81.32	86.63	2468.65	-105.58	81.30	2429.25	-98.83	88.67	2201.59	-122.11	59.47	2208.52	-115.75	123.39	2149.91	40.44	1390.13	0.00	0.00	0.00	2203.00	-35.25	1812.08	2185.22	78.54	1827.84	2045.62	-38.90	1719.74	2036.21	61.79	1734.96	490.95	-278.40	79.78	1088.33	-292.31	76.52	503.50
10.02000	2116.08	49.44	38.99	2071.08	42.94	51.68	1876.10	72.27	44.24	1888.26	81.27	87.21	2500.72	-106.74	86.14	2460.85	-99.83	92.36	2224.32	-124.51	50.26	2230.66	-116.54	119.13	2157.79	40.46	1388.60	0.00	0.00	0.00	2212.90	-35.02	1810.30	2193.77	78.08	1826.61	2055.33	-40.74	1718.03	2044.47	59.82	1733.73	491.01	-278.84	79.60	1088.23	-292.30	76.67	503.46
10.03000	2116.67	49.51	39.40	2071.81	42.98	51.94	1876.14	72.18	45.06	1888.52	80.79	87.59	2530.71	-107.20	91.80	2492.01	-100.48	96.97	2246.19	-126.85	41.25	2252.02	-117.17	115.39	2166.18	40.38	1386.98	0.00	0.00	0.00	2222.83	-34.74	1808.34	2202.08	77.96	1825.11	2055.33	-40.74	1718.03	2053.16	57.46	1732.39	490.98	-278.85	79.63	1087.04	-291.87	77.87	503.43
10.04000	2116.68	49.19	38.81	2071.89	43.03	51.90	1876.37	71.65	45.66	1888.47	80.91	88.32	2560.61	-107.50	98.47	2521.96	-100.69	100.03	2267.21	-129.13	32.43	2272.63	-117.66	112.15	2174.33	40.28	1385.25	0.00	0.00	0.00	2233.04	-34.51	1806.30	2210.68	77.69	1823.55	2055.33	-40.74	1718.03	2061.34	56.01	1730.85	490.95	-278.73	79.57	1088.07	-292.55	76.74	503.48
10.05000	2116.75	49.43	38.92	2072.38	43.05	52.04	1876.23	71.76	46.58	1888.64	80.83	89.02	2589.07	-108.26	105.78	2549.71	-100.64	106.02	2287.39	-131.36	23.81	2292.47	-118.02	109.36	2182.46	40.11	1383.48	0.00	0.00	0.00	2242.47	-34.36	1804.29	2232.27	79.15	1812.61	2055.33	-40.74	1718.03	2070.15	53.67	1729.45	491.01	-278.53	79.61	1088.28	-292.08	76.57	503.48
10.06000	2116.66	48.64	39.05	2072.33	43.09	51.96	1876.66	71.11	47.19	1889.01	80.43	89.55	2615.40	-107.89	114.78	2577.11	-101.31	113.00	2306.76	-133.51	15.39	2311.58	-118.24	107.01	2190.89	39.95	1381.64	0.00	0.00	0.00	2252.54	-34.22	1801.98	2244.40	78.93	1808.75	2055.33	-40.74	1718.03	2078.79	51.81	1728.01	490.99	-278.57	79.67	1088.30	-292.06	76.65	503.45
10.07000	2116.73	48.75	38.34	2073.32	43.28	49.55	1876.56	71.41	48.20	1888.98	80.84	90.51	2640.69	-108.18	124.00	2601.60	-100.90	120.77	2325.33	-135.61	7.17	2329.94	-118.33	105.05	2199.20	39.73	1379.81	0.00	0.00	0.00	2263.44	-34.15	1799.44	2252.70	79.32	1806.73	2055.33	-40.74	1718.03	2087.57	49.19	1727.26	490.98	-278.41	79.65	1088.32	-292.18	76.51	503.42
10.08000	2117.25	49.30	39.27	2074.06	42.52	48.86	1876.96	70.76	48.84	1889.49	80.45	91.20	2663.49	-106.69	134.16	2624.70	-100.23	128.71	2343.11	-137.65	-0.86	2347.58	-118.32	103.45	2207.69	39.47	1377.91	0.00	0.00	0.00	2273.55	-34.36	1797.02	2262.85	77.60	1804.96	2055.33	-40.74	1718.03	2097.05	47.33	1726.15	490.95	-278.44	79.72	1088.18	-292.18	76.74	503.36
10.09000	2117.38	48.57	38.62	2074.22	42.90	49.11	1877.40	70.17	49.52	1889.83	80.47	92.11	2681.90	-103.80	148.47	2646.00	-98.88	136.53	2360.11	-139.63	-8.68	2364.50	-118.19	102.19	2216.35	39.18	1376.00	0.00	0.00	0.00	2284.07	-34.71	1794.41	2272.56	76.54	1803.13	2055.33	-40.74	1718.03	2106.69	45.44	1724.82	491.00	-278.67	79.69	1088.24	-291.85	76.70	503.41
10.10000	2117.67	48.51	38.68	2074.46	42.66	48.77	1877.71	69.87	50.40	1890.23	80.62	93.14	2699.67	-100.97	157.45	2665.31	-96.89	143.41	2376.36	-141.55	-16.31	2380.71	-117.95	101.23	2225.17	38.87	1374.11	0.00	0.00	0.00	2294.54	-35.18	1791.78	2281.72	75.83	1801.08	2055.33	-40.74	1718.03	2116.36	43.64	1723.42	491.01	-278.72	79.85	1088.21	-292.23	76.77	503.49
10.11000	2117.68	49.19	38.71	2074.29	43.14	48.77	1877.78	70.05	51.64	1890.92	80.63	94.16	2715.83	-97.65	164.96	2678.82	-93.54	154.45	2391.87	-143.41	-23.74	2396.21	-117.63	100.54	2233.89	38.51	1372.25	0.00	0.00	0.00	2305.68	-35.53	1789.29	2291.45	74.47	1799.15	2055.33	-40.74	1718.03	2125.80	40.93	1721.23	490.94	-278.39	79.84	1088.19	-292.03	76.71	503.48
10.12000	2116.68	49.01	38.78	2074.64	42.94	48.56	1878.48	69.59	52.54	1891.38	81.28	95.49	2729.22	-94.20	170.43	2691.88	-90.46	159.19	2406.65	-145.20	-30.96	2411.02	-117.21	100.09	2242.72	38.13	1370.46	0.00	0.00	0.00	2316.55	-36.36	1787.01	2301.64	72.63	1797.37	2055.33	-40.74	1718.03	2135.51	38.66	1719.73	490.95	-278.52	79.72	1088.13	-291.83	76.67	503.52
10.13000	2117.33	48.85	38.67	2074.84	43.37	48.43	1878.96	69.53	53.75	1892.36	81.55	96.79	2740.16	-90.72	173.39	2702.73	-87.37	161.35	2420.72	-146.94	-37.99	2425.15	-116.71	99.85	2251.51	37.70	1368.77	0.00	0.00	0.00	2327.16	-37.64	1784.94	2311.10	71.47	1795.69	2055.33	-40.74	1718.03	2145.90	35.77	1718.62	490.95	-278.40	79.80	1088.28	-292.29	76.59	503.49
10.14000	2117.26	48.60	38.45	2075.17	43.18	48.01	1879.19	70.24	55.33	1893.40	82.03	98.24	2749.08	-87.21	173.55	2714.02	-84.40	163.67	2434.09	-148.62	-44.82	2438.60	-116.14	99.79	2260.31	37.31	1367.23	0.00	0.00	0.00	2337.53	-39.32	1783.07	2321.60	68.95	1794.28	2055.33	-40.74	1718.03	2155.50	34.16	1717.40	490.99	-278.21	79.89	1088.16	-292.23	76.72	503.46
10.15000	2117.53	49.06	38.41	2075.22	43.32	47.74	1879.72	70.62	56.85	1894.25	83.23	100.22	2755.45	-83.65	170.02	2718.29	-82.42	161.14	2446.78	-150.24	-51.44	2451.39	-115.50	99.87	2269.16	36.89	1365.85	0.00	0.00	0.00	2347.66	-41.39	1781.40	2330.86	67.92	1792.71	2055.33	-40.74	1718.03	2165.34	32.12	1716.37	491.00	-278.47	79.76	1088.23	-292.24	76.78	503.46
10.16000	2117.25	49.37	38.13	2075.24	43.55	47.41	1880.45	71.02	58.77	1895.44	84.16	102.22	2761.02	-79.51	164.15	2723.31	-77.94	153.12	2458.81	-151.79	-57.87	2463.52	-114.80	100.06	2278.32	36.42	1364.65	0.00	0.00	0.00	2357.58	-43.79	1779.93	2342.52	63.52	1791.98	2055.33	-40.74	1718.03	2175.34	29.82	1715.52	490.98	-278.79	79.62	1088.19	-291.69	76.85	503.49
10.17000	2117.29	49.34	37.86	2075.56	43.50	46.80	1881.07	71.90	61.01	1896.86	85.19	104.49	2764.25	-74.92	155.82	2729.58	-73.29	146.09	2470.18	-153.29	-64.09	2474.99	-114.05	100.33	2287.45	35.92	1363.65	0.00	0.00	0.00	2367.29	-46.51	1778.65	2352.04	61.40	1790.82	2055.33	-40.74	1718.03	2185.21	27.65	1714.67	490.90	-278.45	79.79	1088.30	-292.04	76.57	503.43
10.18000	2118.09	49.06	37.99	2075.46	43.66	46.31	1881.74	73.03	63.70	1898.66	85.75	106.83	2766.70	-69.84	146.24	2732.99	-68.80	138.17	2480.91	-154.73	-70.11	2485.83	-113.26	100.66	2296.92	35.36	1362.85	0.00	0.00	0.00	2376.82	-49.50	1777.55	2362.25	58.15	1790.06	2055.33	-40.74	1718.03	2195.23	25.09	1714.00	490.91	-278.38	79.60	1088.24	-292.34	76.62	503.43
10.19000	2117.83	48.83	37.41	2075.90	43.92	45.94	1882.90	73.71	66.60	1900.50	86.57	109.57	2769.34	-64.54	137.92	2735.09	-64.30	130.21	2491.03	-156.11	-75.92	2496.03	-112.42	101.00	2306.52	34.72	1362.23	0.00	0.00	0.00	2386.17	-52.73	1776.63	2371.17	56.14	1789.53	2055.33	-40.74	1718.03	2204.63	23.11	1713.32	490.95	-277.97	79.77	1088.18	-292.28	76.70	503.42
10.20000	2117.56	49.26	37.84	2075.71	44.10	45.49	1883.60	75.33	70.20	1902.54	87.53	112.64	2772.97	-60.13	130.73	2738.17	-60.50	124.19	2500.54	-157.43	-81.54	2505.61	-111.55	101.33	2316.44	34.02	1361.81	0.00	0.00	0.00	2395.37	-56.17	1775.89	2381.75	51.69	1789.35	2055.33	-40.74	1718.03	2214.20	20.83	1712.67	490.93	-278.45	79.59	1088.30	-292.34	76.49	503.40
10.21000	2117.73	49.36	37.26	2075.87	43.75	44.71	1885.10	76.38	73.89	1904.70	88.88	116.25	2779.73	-56.44	122.20	2742.78	-57.80	117.87	2509.45	-158.70	-86.95	2514.58	-110.66	101.62	2326.62	33.25	1361.62	0.00	0.00	0.00	2404.42	-59.79	1775.32	2391.29	48.38	1789.58	2055.33	-40.74	1718.03	2224.18	17.57	1712.46	490.93	-278.05	79.75	1088.34	-292.26	76.51	503.47
10.22000	2117.50	50.15	37.85	2076.59	43.61	44.51	1887.05	76.95	77.87	1907.00	90.61	120.36	2786.33	-52.99	112.48	2748.00	-54.40	109.48	2517.80	-159.90	-92.15	2522.93	-109.75	101.83	2336.99	32.46	1361.71	0.00	0.00	0.00	2413.34	-63.55	1774.92	2400.33	45.53	1790.26	2055.33	-40.74	1718.03	2233.55	14.80	1712.26	490.96	-278.51	79.84	1088.32	-292.29	76.64	503.46
10.23000	2118.02	49.59	37.32	2076.28	44.04	44.35	1889.21	77.65	82.34	1910.54	90.99	124.22	2790.69	-50.43	103.36	2751.25	-52.08	101.29	2525.58	-161.05	-97.15	2530.69	-108.83	101.94	2347.41	31.67	1362.10	0.00	0.00	0.00	2422.15	-67.41	1774.67	2409.00	42.78	1791.03	2055.33	-40.74	1718.03	2242.63	12.28	1712.24	490.98	-278.65	79.68	1088.36	-292.06	76.60	503.41
10.24000	2118.92	49.11	37.38	2076.88	44.01	44.53	1891.96	78.27	87.25	1913.99	92.20	128.84	2793.68	-48.89	95.31	2754.20	-50.70	94.43	2532.81	-162.13	-101.95	2537.86	-107.91	101.90	2358.03	30.86	1362.82	0.00	0.00	0.00	2430.86	-71.35	1774.59	2417.62	39.89	1792.20	2055.33	-40.74	1718.03	2252.15	8.97	1712.33	490.97	-278.36	79.66	1088.28	-291.85	76.72	503.37
10.25000	2119.27	49.47	36.93	2076.86	43.89	44.21	1894.36	80.01	92.95	1918.26	92.82	133.53	2796.56	-48.59	88.76	2756.82	-50.53	88.85	2539.52	-163.16	-106.54	2544.45	-106.99	101.70	2368.43	30.05	1363.77	0.00	0.00	0.00	2439.48	-75.33	1774.65	2427.40	35.11	1793.93	2055.33	-40.74	1718.03	2261.59	5.64	1712.65	490.93	-278.22	79.86	1088.29	-291.70	76.75	503.44
10.26000	2119.35	49.24	37.15	2077.38	43.88	44.61	1898.05	80.71	98.68	1922.69	94.14	138.75	2798.80	-49.33	82.44	2758.99	-51.11	83.71	2545.71	-164.13	-110.92	2550.47	-106.09	101.29	2379.17	29.31	1364.98	0.00	0.00	0.00	2448.03	-79.31	1774.87	2434.90	32.86	1795.57	2055.33	-40.74	1718.03	2270.86	2.52	1712.96	490.96	-278.21	79.77	1088.41	-292.33	76.62	503.42
10.27000	2118.50	49.13	39.53	2077.67	43.98	45.05	1902.31	81.32	104.75	1928.05	95.22	144.21	2800.70	-50.25	76.26	2760.97	-51.88	78.62	2551.39	-165.04	-115.10	2555.93	-105.20	100.65	2389.74	28.58	1366.41	0.00	0.00	0.00	2456.52	-83.27	1775.22	2429.83	28.01	1808.07	2055.33	-40.74	1718.03	2280.32	-0.80	1713.51	490.86	-277.87	80.04	1088.32	-292.26	76.69	503.47
10.28000	2119.14	49.66	39.60	2078.30	43.81	45.28	1907.09	82.26	111.46	1934.17	96.46	149.94	2802.38	-50.52	70.09	2763.03	-52.08	73.76	2556.60	-165.90	-119.07	2560.83	-104.34	99.75	2400.53	27.93	1368.01	0.00	0.00	0.00	2464.97	-87.16	1775.71	2435.38	23.33	1812.78	2055.33	-40.74	1718.03	2289.52	-3.67	1714.13	490.87	-278.53	79.76	1088.35	-292.19	76.55	503.47
10.29000	2118.83	49.94	38.96	2079.09	43.52	46.25	1912.20	83.71	118.88	1940.59	98.14	156.15	2804.13	-49.52	63.97	2765.06	-51.18	69.07	2561.33	-166.69	-122.84	2565.19	-103.51	98.55	2411.26	27.27	1369.73	0.00	0.00	0.00	2473.40	-90.97	1776.34	2444.42	19.68	1814.63	2055.33	-40.74	1718.03	2298.99	-6.98	1714.87	490.96	-278.37	79.65	1088.32	-292.29	76.56	503.48
10.30000	2119.21	50.00	39.07	2079.02	43.53	48.12	1918.94	84.02	126.31	1948.73	98.61	162.22	2805.49	-48.05	58.44	2766.41	-49.77	64.83	2565.61	-167.43	-126.39	2569.01	-102.72	97.02	2422.04	26.62	1371.47	0.00	0.00	0.00	2481.81	-94.64	1777.09	2467.38	16.75	1805.87	2055.33	-40.74	1718.03	2308.43	-10.12	1715.65	490.97	-278.46	79.76	1088.23	-291.93	76.71	503.44
10.31000	2119.35	50.11	38.86	2080.13	42.99	50.75	1926.31	84.25	134.30	1957.27	99.87	168.92	2806.44	-47.55	54.68	2767.78	-49.29	62.48	2569.45	-168.11	-129.74	2572.29	-101.97	95.13	2432.65	25.97	1373.27	0.00	0.00	0.00	2490.22	-98.15	1777.97	2477.92	15.51	1805.05	2055.33	-40.74	1718.03	2317.36	-12.57	1716.36	490.97	-278.46	79.67	1088.27	-292.13	76.66	503.41
10.32000	2120.19	50.06	39.07	2079.68	43.81	55.46	1933.96	85.34	143.23	1966.92	100.81	176.09	2807.24	-47.55	52.62	2768.36	-49.32	60.99	2572.86	-168.74	-132.88	2573.81	-101.61	94.09	2443.16	25.36	1375.00	0.00	0.00	0.00	2498.64	-101.46	1778.97	2486.27	12.47	1806.68	2055.33	-40.74	1718.03	2326.85	-15.44	1717.19	490.96	-278.44	79.70	1088.38	-292.43	76.46	503.45
10.33000	2120.32	49.98	38.60	2081.80	43.64	56.56	1942.79	85.92	152.72	1977.74	101.35	183.53	2807.73	-47.45	51.48	2768.90	-49.23	60.25	2575.86	-169.31	-135.82	2576.59	-101.04	92.74	2453.54	24.80	1376.71	0.00	0.00	0.00	2507.10	-104.54	1780.08	2495.20	8.91	1808.69	2055.33	-40.74	1718.03	2335.87	-17.68	1718.00	490.99	-278.47	79.70	1088.26	-292.12	76.59	503.38
10.34000	2121.55	52.32	40.86	2084.44	43.58	57.49	1952.54	86.14	162.73	1989.70	101.49	191.47	2807.81	-47.37	50.54	2769.06	-49.21	59.69	2578.47	-169.82	-138.54	2578.13	-100.78	92.09	2463.83	24.29	1378.41	0.00	0.00	0.00	2515.60	-107.36	1781.30	2504.62	4.64	1810.61	2055.33	-40.74	1718.03	2344.74	-19.40	1718.80	491.01	-279.04	79.61	1088.42	-292.29	76.45	503.38
10.35000	2123.29	52.13	39.83	2088.50	43.47	59.28	1963.68	86.31	173.44	2001.90	102.48	200.13	2807.85	-47.47	49.95	2769.18	-49.34	59.33	2580.70	-170.27	-141.05	2578.65	-100.76	92.00	2474.18	23.81	1380.08	0.00	0.00	0.00	2524.16	-109.89	1782.62	2513.23	1.79	1812.37	2055.33	-40.74	1718.03	2354.30	-22.10	1719.87	491.03	-279.08	79.41	1088.38	-292.37	76.47	503.44
10.36000	2126.31	51.99	39.15	2093.57	43.47	61.66	1976.12	86.46	184.25	2015.65	102.77	208.78	2808.05	-47.52	49.70	2769.39	-49.39	59.20	2582.56	-170.66	-143.36	2578.43	-100.92	92.31	2484.28	23.44	1381.71	0.00	0.00	0.00	2532.79	-112.08	1784.04	2521.74	-0.68	1814.18	2055.33	-40.74	1718.03	2363.34	-23.79	1720.84	490.98	-278.76	79.59	1088.36	-292.46	76.49	503.42
10.37000	2129.84	52.05	38.35	2099.58	43.84	64.36	1989.95	86.99	195.51	2031.14	102.42	217.12	2807.96	-47.55	49.38	2769.39	-49.52	58.97	2584.08	-171.00	-145.45	2577.69	-101.18	92.88	2494.21	23.23	1383.27	0.00	0.00	0.00	2541.52	-113.91	1785.56	2529.97	-2.41	1815.66	2055.33	-40.74	1718.03	2372.65	-25.58	1721.91	491.05	-278.55	79.68	1088.33	-292.56	76.52	503.44
10.38000	2134.12	52.53	37.49	2107.44	44.72	67.13	2005.85	86.81	206.18	2047.87	102.42	225.27	2808.09	-47.70	49.25	2769.49	-49.60	58.91	2585.26	-171.29	-147.33	2576.69	-101.46	93.56	2503.76	23.07	1384.76	0.00	0.00	0.00	2550.34	-115.34	1787.17	2539.94	-6.05	1817.65	2055.33	-40.74	1718.03	2381.86	-27.09	1722.98	490.99	-278.66	79.48	1088.30	-292.72	76.62	503.47
10.39000	2139.19	53.60	36.65	2116.53	46.01	69.55	2022.05	88.92	217.27	2064.38	104.01	233.51	2807.99	-47.70	49.07	2769.46	-49.72	58.77	2586.12	-171.51	-149.00	2575.67	-101.70	94.19	2513.28	23.06	1386.24	0.00	0.00	0.00	2559.28	-116.33	1788.86	2548.34	-7.32	1819.33	2055.33	-40.74	1718.03	2391.12	-28.53	1724.07	490.95	-278.59	79.67	1088.34	-292.59	76.59	503.38
10.40000	2145.34	55.07	35.91	2125.70	48.06	71.63	2040.42	89.33	227.11	2082.47	104.73	240.84	2808.02	-47.74	48.94	2769.33	-49.78	58.56	2586.67	-171.68	-150.46	2574.88	-101.83	94.62	2522.82	23.19	1387.68	0.00	0.00	0.00	2568.35	-116.87	1790.63	2556.41	-7.24	1820.72	2055.33	-40.74	1718.03	2400.16	-29.38	1725.15	490.98	-278.45	79.74	1088.35	-292.51	76.55	503.33
10.41000	2153.12	57.53	36.30	2136.89	50.67	74.59	2057.86	91.13	236.08	2100.99	105.57	247.59	2807.88	-47.77	48.75	2769.51	-49.83	58.60	2586.94	-171.80	-151.71	2574.58	-101.76	94.70	2532.19	23.43	1389.08	0.00	0.00	0.00	2577.57	-116.90	1792.48	2565.37	-8.24	1822.34	2055.33	-40.74	1718.03	2408.99	-29.93	1726.25	490.98	-278.62	79.63	1088.43	-292.27	76.46	503.36
10.42000	2166.02	61.25	40.84	2150.08	53.76	79.40	2075.51	91.19	243.43	2119.11	106.84	253.96	2808.19	-47.73	48.80	2769.62	-49.83	58.55	2586.94	-171.85	-152.74	2574.10	-101.58	94.18	2541.42	23.71	1390.43	0.00	0.00	0.00	2586.95	-116.40	1794.40	2573.33	-9.37	1824.98	2055.33	-40.74	1718.03	2418.06	-30.76	1727.39	490.95	-278.93	79.50	1088.45	-292.39	76.40	503.38
10.43000	2182.41	65.90	46.23	2166.25	57.74	84.69	2094.02	90.37	249.60	2137.87	106.85	259.55	2807.93	-47.74	48.60	2769.48	-49.83	58.43	2586.67	-171.86	-153.56	2575.76	-101.59	95.17	2550.37	23.95	1391.80	0.00	0.00	0.00	2596.51	-115.33	1796.38	2574.44	-10.44	1828.36	2055.33	-40.74	1718.03	2427.02	-31.40	1728.59	490.94	-279.13	79.33	1088.33	-292.00	76.59	503.40
10.44000	2200.82	71.64	50.46	2185.50	62.46	89.10	2112.52	90.34	254.82	2155.90	108.20	265.18	2808.21	-47.75	48.68	2769.33	-49.84	58.29	2586.16	-171.80	-154.17	2574.18	-101.48	94.24	2558.95	24.12	1393.15	0.00	0.00	0.00	2606.25	-113.66	1798.43	2573.45	-10.89	1832.59	2055.33	-40.74	1718.03	2435.80	-31.79	1729.84	490.95	-278.92	79.52	1088.41	-291.95	76.34	503.43
10.45000	2222.11	77.53	54.26	2207.07	67.49	92.76	2132.00	90.45	258.64	2175.24	109.05	269.75	2808.35	-47.68	48.69	2769.54	-49.79	58.34	2585.43	-171.69	-154.57	2574.36	-100.97	94.10	2567.42	24.23	1394.52	0.00	0.00	0.00	2616.20	-111.36	1800.53	2575.11	-10.13	1837.79	2055.33	-40.74	1718.03	2444.46	-32.07	1731.03	490.97	-279.21	79.37	1088.44	-292.26	76.23	503.43
10.46000	2245.36	83.00	57.61	2231.08	72.09	96.37	2151.97	91.15	261.22	2195.68	109.12	272.73	2808.31	-47.68	48.63	2769.44	-49.78	58.24	2584.47	-171.53	-154.75	2574.96	-101.35	94.89	2575.67	24.30	1395.84	0.00	0.00	0.00	2626.37	-108.39	1802.69	2584.15	-7.62	1844.05	2055.33	-40.74	1718.03	2452.76	-31.68	1732.11	491.02	-278.87	79.55	1088.38	-292.39	76.47	503.47
10.47000	2269.41	88.10	59.91	2259.92	76.48	101.30	2172.60	92.14	262.23	2216.31	109.75	274.49	2808.56	-47.66	48.74	2769.44	-49.78	58.21	2583.33	-171.31	-154.71	2576.60	-101.13	95.90	2583.70	24.40	1397.14	0.00	0.00	0.00	2636.77	-104.72	1804.89	2594.38	-5.39	1850.25	2055.33	-40.74	1718.03	2461.17	-31.55	1733.37	491.04	-278.83	79.58	1088.37	-292.73	76.42	503.44
10.48000	2294.56	92.66	61.25	2284.58	80.48	102.20	2194.46	92.94	261.70	2237.36	110.67	274.94	2808.59	-47.61	48.74	2769.53	-49.78	58.23	2581.99	-171.04	-154.46	2576.81	-101.04	96.15	2591.82	24.57	1398.40	0.00	0.00	0.00	2647.42	-100.31	1807.13	2602.58	-2.68	1851.53	2055.33	-40.74	1718.03	2470.11	-31.95	1734.72	491.04	-279.00	79.53	1088.28	-292.23	76.53	503.37
10.49000	2320.59	97.01	61.65	2309.25	84.21	101.76	2216.20	94.31	259.93	2258.84	112.04	274.19	2808.48	-47.66	48.65	2769.55	-49.81	58.19	2580.49	-170.70	-154.00	2576.90	-100.94	96.22	2599.84	24.74	1399.63	0.00	0.00	0.00	2660.39	-96.03	1809.89	2610.54	0.45	1852.71	2055.33	-40.74	1718.03	2478.63	-31.87	1735.96	491.00	-278.74	79.52	1088.34	-292.23	76.48	503.40
10.50000	2347.51	101.03	60.94	2336.79	87.86	101.85	2238.78	95.14	256.55	2280.47	113.51	272.30	2808.43	-47.67	48.64	2769.64	-49.84	58.22	2578.84	-170.32	-153.32	2576.89	-100.82	96.15	2607.82	24.93	1400.82	0.00	0.00	0.00	2669.79	-92.18	1811.97	2618.26	3.96	1853.82	2055.33	-40.74	1718.03	2487.35	-31.88	1737.35	490.98	-279.01	79.55	1088.28	-292.12	76.58	503.41
10.51000	2377.58	104.83	61.16	2361.46	91.27	99.18	2261.85	96.14	251.96	2302.73	115.08	269.25	2808.60	-47.68	48.73	2769.65	-49.85	58.18	2577.05	-169.88	-152.42	2576.78	-100.68	95.94	2616.05	25.20	1401.95	0.00	0.00	0.00	2679.14	-88.09	1813.99	2625.96	7.64	1854.80	2055.33	-40.74	1718.03	2495.41	-31.13	1738.48	490.96	-279.19	79.57	1088.26	-292.30	76.62	503.44
10.52000	2409.87	108.39	60.79	2390.21	94.63	97.20	2284.48	98.40	246.49	2326.43	115.56	264.76	2808.27	-47.74	48.54	2769.73	-49.90	58.22	2575.13	-169.39	-151.31	2576.59	-100.53	95.60	2624.27	25.55	1402.98	0.00	0.00	0.00	2688.08	-83.86	1816.08	2633.21	11.55	1855.70	2055.33	-40.74	1718.03	2503.57	-30.34	1739.52	490.99	-278.85	79.61	1088.35	-292.24	76.47	503.42
10.53000	2441.87	111.72	60.57	2421.61	97.82	95.92	2307.59	100.83	239.99	2349.34	117.63	259.78	2808.38	-47.74	48.64	2769.79	-49.90	58.21	2573.11	-168.84	-149.97	2576.32	-100.36	95.16	2632.49	25.97	1403.90	0.00	0.00	0.00	2697.05	-79.40	1818.01	2641.28	15.65	1856.16	2055.33	-40.74	1718.03	2512.37	-30.50	1740.59	490.99	-278.74	79.45	1088.38	-292.59	76.48	503.39
10.54000	2472.70	114.96	58.82	2453.26	100.78	94.14	2332.77	101.88	231.97	2372.24	120.46	254.11	2808.49	-47.76	48.70	2769.91	-49.91	58.27	2570.99	-168.23	-148.43	2575.99	-100.18	94.63	2640.80	26.45	1404.71	0.00	0.00	0.00	2706.20	-74.71	1819.71	2648.63	19.93	1856.65	2055.33	-40.74	1718.03	2520.46	-29.50	1741.41	490.99	-278.88	79.62	1088.40	-292.72	76.38	503.41
10.55000	2505.84	118.03	57.65	2485.10	103.70	91.94	2356.60	105.63	223.87	2396.52	122.26	247.29	2808.40	-47.78	48.62	2769.89	-49.96	58.20	2568.80	-167.58	-146.66	2575.60	-99.99	94.02	2649.16	26.99	1405.36	0.00	0.00	0.00	2714.94	-69.83	1821.42	2656.09	24.34	1856.92	2055.33	-40.74	1718.03	2529.10	-29.02	1742.13	491.00	-278.68	79.54	1088.47	-292.45	76.23	503.42
10.56000	2540.16	121.05	56.61	2517.36	106.64	89.41	2382.17	108.10	214.40	2420.93	124.57	239.79	2808.37	-47.81	48.63	2770.08	-49.95	58.27	2566.55	-166.87	-144.67	2575.16	-99.79	93.34	2657.64	27.60	1405.87	0.00	0.00	0.00	2723.80	-64.94	1823.02	2663.20	28.88	1857.11	2055.33	-40.74	1718.03	2537.47	-28.33	1742.50	490.94	-278.80	79.61	1088.47	-292.61	76.37	503.41
10.57000	2576.62	124.23	56.64	2550.51	109.72	87.08	2407.24	112.25	204.66	2445.52	127.51	231.82	2808.37	-47.87	48.56	2770.04	-50.00	58.17	2564.24	-166.10	-142.47	2574.68	-99.59	92.62	2666.05	28.21	1406.21	0.00	0.00	0.00	2732.57	-59.95	1824.49	2670.41	33.45	1857.08	2055.33	-40.74	1718.03	2545.88	-27.51	1742.76	490.98	-278.70	79.56	1088.35	-292.71	76.42	503.45
10.58000	2612.36	127.43	56.24	2584.58	112.94	85.12	2433.81	115.43	193.87	2470.79	130.87	223.35	2808.56	-47.96	48.62	2770.11	-50.05	58.18	2561.91	-165.28	-140.05	2574.18	-99.37	91.86	2674.32	28.81	1406.35	0.00	0.00	0.00	2741.02	-54.83	1825.92	2677.45	38.06	1856.90	2055.33	-40.74	1718.03	2554.50	-26.55	1742.87	490.92	-278.80	79.60	1088.38	-292.21	76.50	503.44
10.59000	2649.12	130.86	56.38	2619.46	116.31	83.38	2460.38	119.95	183.09	2470.79	130.87	223.35	2808.61	-48.03	48.66	2769.99	-50.15	58.09	2559.55	-164.41	-137.40	2573.65	-99.15	91.08	2682.63	29.49	1406.34	0.00	0.00	0.00	2749.27	-49.66	1827.23	2684.57	42.73	1856.56	2055.33	-40.74	1718.03	2562.74	-25.18	1742.65	490.92	-279.08	79.49	1088.44	-292.46	76.47	503.43
10.60000	2685.84	134.68	56.51	2654.53	119.94	81.68	2489.02	122.97	171.24	2470.79	130.87	223.35	2808.71	-48.10	48.65	2769.89	-50.20	58.04	2557.20	-163.48	-134.54	2573.11	-98.93	90.30	2690.92	30.33	1406.14	0.00	0.00	0.00	2757.79	-44.47	1828.36	2690.96	47.34	1856.32	2055.33	-40.74	1718.03	2570.69	-23.29	1742.06	490.96	-278.58	79.52	1088.45	-292.84	76.32	503.40
10.61000	2723.04	138.86	57.15	2689.52	124.09	79.89	2489.02	122.97	171.24	2470.79	130.87	223.35	2808.40	-48.24	48.46	2769.69	-50.29	57.94	2554.86	-162.50	-131.46	2572.58	-98.70	89.52	2699.12	31.29	1405.74	0.00	0.00	0.00	2766.09	-39.22	1829.38	2698.08	52.03	1855.68	2055.33	-40.74	1718.03	2578.79	-21.42	1741.35	491.02	-278.86	79.63	1088.35	-292.25	76.55	503.40
10.62000	2759.26	143.65	57.55	2724.57	128.82	78.25	2489.02	122.97	171.24	2470.79	130.87	223.35	2808.44	-48.34	48.48	2769.46	-50.37	57.79	2552.55	-161.47	-128.15	2572.05	-98.48	88.77	2707.25	32.32	1405.17	0.00	0.00	0.00	2774.20	-33.98	1830.26	2705.01	56.74	1854.96	2055.33	-40.74	1718.03	2578.79	-21.42	1741.35	491.03	-278.99	79.46	1088.35	-292.62	76.59	503.37
10.63000	2795.85	149.42	58.54	2760.04	134.36	77.06	2489.02	122.97	171.24	2470.79	130.87	223.35	2808.30	-48.44	48.38	2769.48	-50.44	57.79	2550.28	-160.38	-124.63	2571.53	-98.25	88.05	2715.52	33.40	1404.48	0.00	0.00	0.00	2782.20	-28.81	1831.01	2711.48	61.42	1854.18	2055.33	-40.74	1718.03	2578.79	-21.42	1741.35	491.01	-278.82	79.54	1088.32	-292.39	76.52	503.41
10.64000	2831.49	155.98	59.37	2795.14	140.49	76.00	2489.02	122.97	171.24	2470.79	130.87	223.35	2808.36	-48.53	48.42	2769.48	-50.51	57.77	2548.06	-159.24	-120.88	2571.05	-98.02	87.39	2723.78	34.53	1403.71	0.00	0.00	0.00	2790.21	-23.65	1831.60	2718.41	66.06	1853.23	2055.33	-40.74	1718.03	2578.79	-21.42	1741.35	490.93	-278.61	79.62	1088.35	-292.55	76.42	503.43
10.65000	2866.35	163.36	59.89	2830.00	147.32	74.97	2489.02	122.97	171.24	2470.79	130.87	223.35	2808.38	-48.60	48.49	2769.57	-50.55	57.87	2545.93	-158.05	-116.91	2570.60	-97.80	86.79	2731.97	35.72	1402.85	0.00	0.00	0.00	2797.94	-18.55	1832.05	2725.13	70.70	1852.11	2055.33	-40.74	1718.03	2578.79	-21.42	1741.35	490.93	-278.65	79.69	1088.34	-292.63	76.49	503.45
10.66000	2901.63	171.24	61.08	2864.07	154.61	73.72	2489.02	122.97	171.24	2470.79	130.87	223.35	2808.64	-48.62	48.69	2769.68	-50.57	58.02	2543.88	-156.81	-112.72	2570.19	-97.59	86.28	2740.10	37.02	1401.91	0.00	0.00	0.00	2805.50	-13.55	1832.34	2731.78	75.34	1850.85	2055.33	-40.74	1718.03	2578.79	-21.42	1741.35	490.98	-278.94	79.50	1088.21	-292.19	76.60	503.44
10.67000	2935.50	179.64	61.88	2897.36	162.35	72.28	2489.02	122.97	171.24	2470.79	130.87	223.35	2808.61	-48.66	48.89	2769.85	-50.60	58.10	2541.93	-155.51	-108.30	2569.84	-97.37	85.86	2748.25	38.48	1400.82	0.00	0.00	0.00	2812.91	-8.67	1832.43	2738.80	80.01	1849.46	2055.33	-40.74	1718.03	2578.79	-21.42	1741.35	491.03	-278.81	79.67	1088.29	-292.16	76.58	503.46
10.68000	2968.85	188.46	63.08	2930.49	170.55	71.84	2489.02	122.97	171.24	2470.79	130.87	223.35	2808.62	-48.71	48.96	2769.85	-50.54	58.11	2540.10	-154.16	-103.67	2569.56	-97.17	85.55	2756.44	40.06	1399.60	0.00	0.00	0.00	2820.84	-3.82	1832.18	2746.16	84.60	1847.83	2055.33	-40.74	1718.03	2578.79	-21.42	1741.35	490.96	-278.63	79.64	1088.26	-292.28	76.61	503.44
10.69000	3002.29	197.86	66.24	2963.90	179.24	73.17	2489.02	122.97	171.24	2470.79	130.87	223.35	2808.68	-48.67	48.93	2769.71	-50.54	57.98	2538.41	-152.76	-98.80	2569.34	-96.98	85.37	2764.59	41.80	1398.27	0.00	0.00	0.00	2828.65	0.88	1831.72	2753.52	89.20	1845.99	2055.33	-40.74	1718.03	2578.79	-21.42	1741.35	491.04	-278.54	79.79	1088.26	-292.27	76.62	503.47
10.70000	3034.96	207.71	71.29	2996.33	188.19	75.81	2489.02	122.97	171.24	2470.79	130.87	223.35	2808.74	-48.65	48.74	2769.43	-50.59	57.80	2536.86	-151.30	-93.72	2569.21	-96.79	85.33	2772.87	43.69	1396.80	0.00	0.00	0.00	2836.28	5.45	1831.03	2761.33	93.82	1844.01	2055.33	-40.74	1718.03	2578.79	-21.42	1741.35	490.99	-279.07	79.55	1088.35	-292.29	76.56	503.45
10.71000	3065.17	217.92	76.77	3027.56	197.45	79.81	2489.02	122.97	171.24	2470.79	130.87	223.35	2808.38	-48.62	48.41	2769.09	-50.57	57.58	2535.48	-149.80	-88.40	2569.17	-96.62	85.44	2781.06	45.73	1395.16	0.00	0.00	0.00	2844.05	9.82	1830.09	2768.96	98.31	1842.03	2055.33	-40.74	1718.03	2578.79	-21.42	1741.35	491.00	-278.87	79.63	1088.34	-291.83	76.57	503.49
10.72000	3094.37	228.12	83.71	3057.85	206.90	85.35	2489.02	122.97	171.24	2470.79	130.87	223.35	2808.25	-48.62	48.23	2768.90	-50.60	57.51	2534.28	-148.24	-82.87	2569.23	-96.46	85.72	2789.23	47.96	1393.39	0.00	0.00	0.00	2851.99	14.07	1828.87	2776.68	102.78	1839.88	2055.33	-40.74	1718.03	2578.79	-21.42	1741.35	490.96	-278.60	79.61	1088.26	-291.51	76.66	503.46
10.73000	3122.33	238.23	91.93	3085.70	216.29	91.19	2489.02	122.97	171.24	2470.79	130.87	223.35	2807.82	-48.56	47.99	2769.04	-50.57	57.57	2533.27	-146.63	-77.11	2569.40	-96.32	86.18	2797.06	50.36	1391.52	0.00	0.00	0.00	2860.14	18.16	1827.38	2785.23	107.18	1837.50	2055.33	-40.74	1718.03	2578.79	-21.42	1741.35	490.99	-278.69	79.55	1088.18	-291.72	76.71	503.45
10.74000	3148.59	248.23	101.25	3111.13	225.29	97.44	2489.02	122.97	171.24	2470.79	130.87	223.35	2807.83	-48.53	48.05	2769.09	-50.53	57.55	2532.47	-144.97	-71.12	2569.69	-96.19	86.84	2804.81	52.87	1389.58	0.00	0.00	0.00	2868.45	22.03	1825.64	2793.32	111.54	1835.21	2055.33	-40.74	1718.03	2578.79	-21.42	1741.35	491.01	-278.67	79.63	1088.31	-292.18	76.65	503.46
10.75000	3172.30	257.67	110.70	3135.71	233.57	105.23	2489.02	122.97	171.24	2470.79	130.87	223.35	2808.11	-48.41	48.14	2769.13	-50.51	57.53	2531.90	-143.26	-64.90	2570.11	-96.08	87.71	2812.56	55.51	1387.57	0.00	0.00	0.00	2876.94	25.74	1823.65	2802.63	115.70	1832.74	2055.33	-40.74	1718.03	2578.79	-21.42	1741.35	490.97	-278.76	79.54	1088.40	-292.18	76.45	503.41
10.76000	3195.57	267.06	120.50	3157.78	241.58	112.87	2489.02	122.97	171.24	2470.79	130.87	223.35	2808.10	-48.44	48.06	2769.29	-50.46	57.53	2531.56	-141.49	-58.46	2570.67	-95.98	88.81	2820.34	58.31	1385.57	0.00	0.00	0.00	2885.46	29.41	1821.49	2811.90	119.99	1830.21	2055.33	-40.74	1718.03	2578.79	-21.42	1741.35	491.00	-278.24	79.63	1088.32	-292.12	76.57	503.46
10.77000	3212.73	274.15	128.41	3177.48	249.00	120.04	2489.02	122.97	171.24	2470.79	130.87	223.35	2808.42	-48.41	48.16	2769.39	-50.45	57.53	2531.48	-139.68	-51.79	2571.37	-95.91	90.16	2827.98	61.28	1383.58	0.00	0.00	0.00	2894.14	32.94	1819.16	2821.19	124.16	1827.85	2055.33	-40.74	1718.03	2578.79	-21.42	1741.35	490.98	-278.59	79.58	1088.19	-292.06	76.73	503.49
10.78000	3229.80	281.17	135.80	3177.48	249.00	120.04	2489.02	122.97	171.24	2470.79	130.87	223.35	2808.50	-48.42	48.15	2769.43	-50.43	57.46	2531.67	-137.81	-44.90	2572.23	-95.86	91.75	2835.47	64.32	1381.69	0.00	0.00	0.00	2902.73	36.43	1816.72	2830.78	128.26	1825.41	2055.33	-40.74	1718.03	2578.79	-21.42	1741.35	490.96	-278.55	79.72	1088.32	-292.45	76.50	503.46
10.79000	3244.92	286.77	141.63	3177.48	249.00	120.04	2489.02	122.97	171.24	2470.79	130.87	223.35	2808.70	-48.47	48.16	2769.36	-50.37	57.31	2532.15	-135.89	-37.77	2573.26	-95.84	93.62	2842.82	67.42	1379.93	0.00	0.00	0.00	2911.27	39.81	1814.18	2840.36	132.33	1822.98	2055.33	-40.74	1718.03	2578.79	-21.42	1741.35	490.97	-278.75	79.62	1088.26	-292.25	76.63	503.47
10.80000	3244.92	286.77	141.63	3177.48	249.00	120.04	2489.02	122.97	171.24	2470.79	130.87	223.35	2808.68	-48.45	48.03	2769.47	-50.40	57.27	2532.92	-133.92	-30.42	2574.46	-95.83	95.77	2850.24	70.52	1378.32	0.00	0.00	0.00	2919.63	43.25	1811.65	2849.62	136.62	1820.56	2055.33	-40.74	1718.03	2578.79	-21.42	1741.35	490.96	-278.92	79.59	1088.28	-292.14	76.62	503.43
10.81000	3244.92	286.77	141.63	3177.48	249.00	120.04	2489.02	122.97	171.24	2470.79	130.87	223.35	2808.96	-48.43	48.09	2769.44	-50.37	57.18	2534.01	-131.91	-22.84	2575.85	-95.86	98.22	2857.64	73.64	1376.85	0.00	0.00	0.00	2927.81	46.92	1809.20	2859.03	140.94	1818.00	2055.33	-40.74	1718.03	2578.79	-21.42	1741.35	490.90	-278.78	79.67	1088.30	-292.36	76.53	503.38
10.82000	3244.92	286.77	141.63	3177.48	249.00	120.04	2489.02	122.97	171.24	2470.79	130.87	223.35	2808.73	-48.46	47.89	2769.60	-50.40	57.19	2535.43	-129.84	-15.03	2577.43	-95.91	100.99	2865.05	76.75	1375.49	0.00	0.00	0.00	2935.92	50.86	1806.95	2867.58	145.33	1815.66	2055.33	-40.74	1718.03	2578.79	-21.42	1741.35	490.94	-278.51	79.62	1088.30	-292.18	76.54	503.37
10.83000	3244.92	286.77	141.63	3177.48	249.00	120.04	2489.02	122.97	171.24	2470.79	130.87	223.35	2808.66	-48.50	47.83	2769.75	-50.44	57.20	2537.20	-127.72	-6.99	2579.21	-95.99	104.08	2872.38	79.95	1374.26	0.00	0.00	0.00	2943.62	55.08	1805.09	2875.62	150.02	1813.47	2055.33	-40.74	1718.03	2578.79	-21.42	1741.35	490.96	-279.00	79.58	1088.33	-292.23	76.59	503.43
10.84000	3244.92	286.77	141.63	3177.48	249.00	120.04	2489.02	122.97	171.24	2470.79	130.87	223.35	2808.87	-48.53	47.91	2769.70	-50.50	57.12	2539.32	-125.55	1.28	2581.21	-96.10	107.52	2879.76	83.26	1373.14	0.00	0.00	0.00	2950.98	59.65	1803.69	2883.21	154.96	1811.56	2055.33	-40.74	1718.03	2578.79	-21.42	1741.35	490.98	-278.57	79.66	1088.36	-292.43	76.55	503.40
10.85000	3244.92	286.77	141.63	3177.48	249.00	120.04	2489.02	122.97	171.24	2470.79	130.87	223.35	2809.03	-48.54	48.00	2769.80	-50.56	57.14	2541.82	-123.33	9.78	2583.42	-96.24	111.31	2887.25	86.68	1372.19	0.00	0.00	0.00	2957.69	64.59	1802.85	2889.88	160.04	1809.98	2055.33	-40.74	1718.03	2578.79	-21.42	1741.35	491.00	-278.36	79.67	1088.32	-292.61	76.51	503.41
10.86000	3244.92	286.77	141.63	3177.48	249.00	120.04	2489.02	122.97	171.24	2470.79	130.87	223.35	2808.64	-48.60	47.76	2769.84	-50.63	57.11	2544.71	-121.06	18.52	2585.87	-96.41	115.48	2895.36	90.19	1370.78	0.00	0.00	0.00	2963.87	69.83	1802.62	2896.04	165.32	1808.78	2055.33	-40.74	1718.03	2578.79	-21.42	1741.35	490.98	-278.62	79.48	1088.33	-292.64	76.54	503.38
10.87000	3244.92	286.77	141.63	3177.48	249.00	120.04	2489.02	122.97	171.24	2470.79	130.87	223.35	2808.57	-48.62	47.72	2769.94	-50.69	57.11	2548.01	-118.74	27.48	2587.89	-96.99	118.66	2903.38	93.69	1369.54	0.00	0.00	0.00	2969.41	75.37	1803.17	2901.65	170.79	1808.17	2055.33	-40.74	1718.03	2578.79	-21.42	1741.35	490.98	-278.73	79.62	1088.23	-292.26	76.70	503.39
10.88000	3244.92	286.77	141.63	3177.48	249.00	120.04	2489.02	122.97	171.24	2470.79	130.87	223.35	2808.72	-48.67	47.79	2769.98	-50.77	57.07	2551.73	-116.37	36.68	2590.94	-97.32	122.88	2911.32	97.17	1368.47	0.00	0.00	0.00	2974.73	81.28	1804.48	2906.73	176.44	1808.15	2055.33	-40.74	1718.03	2578.79	-21.42	1741.35	490.99	-278.88	79.61	1088.21	-292.05	76.63	503.40
10.89000	3244.92	286.77	141.63	3177.48	249.00	120.04	2489.02	122.97	171.24	2470.79	130.87	223.35	2808.88	-48.61	47.83	2770.34	-50.77	57.19	2555.88	-113.95	46.10	2591.78	-98.18	125.70	2919.16	100.64	1367.55	0.00	0.00	0.00	2979.92	87.47	1806.26	2910.85	182.29	1808.63	2055.33	-40.74	1718.03	2578.79	-21.42	1741.35	491.03	-278.99	79.53	1088.20	-292.06	76.73	503.43
10.90000	3244.92	286.77	141.63	3177.48	249.00	120.04	2489.02	122.97	171.24	2470.79	130.87	223.35	2808.92	-48.63	47.79	2770.36	-50.80	57.08	2560.49	-111.48	55.76	2592.95	-98.15	129.24	2926.91	104.10	1366.78	0.00	0.00	0.00	2984.49	94.02	1808.50	2914.78	188.30	1809.39	2055.33	-40.74	1718.03	2578.79	-21.42	1741.35	490.99	-278.88	79.71	1088.19	-292.32	76.66	503.45
10.91000	3244.92	286.77	141.63	3177.48	249.00	120.04	2489.02	122.97	171.24	2470.79	130.87	223.35	2808.96	-48.64	47.72	2770.70	-50.75	57.19	2565.56	-108.96	65.66	2594.67	-98.32	133.25	2934.58	107.54	1366.16	0.00	0.00	0.00	2989.05	100.87	1811.12	2918.45	194.57	1810.41	2055.33	-40.74	1718.03	2578.79	-21.42	1741.35	490.97	-278.95	79.62	1088.25	-292.44	76.61	503.43
10.92000	3244.92	286.77	141.63	3177.48	249.00	120.04	2489.02	122.97	171.24	2470.79	130.87	223.35	2808.96	-48.65	47.60	2770.60	-50.65	57.17	2571.11	-106.40	75.79	2597.70	-98.08	137.23	2942.17	110.97	1365.68	0.00	0.00	0.00	2993.20	108.02	1814.11	2921.60	200.97	1811.58	2055.33	-40.74	1718.03	2578.79	-21.42	1741.35	490.98	-278.92	79.66	1088.34	-292.53	76.49	503.40
10.93000	3244.92	286.77	141.63	3177.48	249.00	120.04	2489.02	122.97	171.24	2470.79	130.87	223.35	2809.01	-48.64	47.59	2770.60	-50.49	57.38	2577.15	-103.78	86.15	2600.27	-97.85	142.20	2949.68	114.38	1365.33	0.00	0.00	0.00	2997.16	115.18	1817.22	2924.79	207.48	1812.76	2055.33	-40.74	1718.03	2578.79	-21.42	1741.35	491.03	-278.56	79.66	1088.39	-292.62	76.38	503.38
10.94000	3244.92	286.77	141.63	3177.48	249.00	120.04	2489.02	122.97	171.24	2470.79	130.87	223.35	2809.08	-48.68	47.58	2770.76	-50.33	57.84	2583.71	-101.11	96.74	2604.08	-97.50	147.52	2957.12	117.78	1365.11	0.00	0.00	0.00	3000.82	122.64	1820.41	2928.07	213.98	1813.85	2055.33	-40.74	1718.03	2578.79	-21.42	1741.35	490.97	-278.40	79.76	1088.43	-292.79	76.28	503.42
10.95000	3244.92	286.77	141.63	3177.48	249.00	120.04	2489.02	122.97	171.24	2470.79	130.87	223.35	2808.93	-48.76	47.42	2771.14	-50.09	58.55	2590.80	-98.40	107.57	2610.42	-96.33	154.60	2964.48	121.16	1365.01	0.00	0.00	0.00	3004.73	130.05	1823.53	2930.94	220.42	1814.92	2055.33	-40.74	1718.03	2578.79	-21.42	1741.35	490.99	-278.58	79.72	1088.38	-292.87	76.41	503.38
10.96000	3244.92	286.77	141.63	3177.48	249.00	120.04	2489.02	122.97	171.24	2470.79	130.87	223.35	2808.95	-48.73	47.43	2771.65	-49.97	59.53	2598.42	-95.64	118.64	2616.30	-95.01	161.40	2971.77	124.53	1365.04	0.00	0.00	0.00	3008.27	137.70	1826.66	2933.96	226.94	1815.87	2055.33	-40.74	1718.03	2578.79	-21.42	1741.35	491.01	-278.49	79.72	1088.17	-292.37	76.66	503.43
10.97000	3244.92	286.77	141.63	3177.48	249.00	120.04	2489.02	122.97	171.24	2470.79	130.87	223.35	2808.79	-48.74	47.33	2772.93	-49.90	60.96	2604.36	-93.85	127.53	2622.81	-93.51	168.17	2978.98	127.88	1365.17	0.00	0.00	0.00	3011.81	145.31	1829.67	2936.85	233.56	1816.79	2055.33	-40.74	1718.03	2578.79	-21.42	1741.35	491.00	-278.65	79.60	1088.22	-291.53	76.69	503.47
10.98000	3244.92	286.77	141.63	3177.48	249.00	120.04	2489.02	122.97	171.24	2470.79	130.87	223.35	2808.88	-48.74	47.32	2773.71	-49.69	62.16	2610.08	-91.60	135.31	2629.22	-91.21	174.63	2986.14	131.21	1365.42	0.00	0.00	0.00	3015.63	153.12	1832.48	2940.88	240.21	1817.45	2055.33	-40.74	1718.03	2578.79	-21.42	1741.35	490.97	-278.52	79.65	1088.20	-291.36	76.68	503.46
10.99000	3244.92	286.77	141.63	3177.48	249.00	120.04	2489.02	122.97	171.24	2470.79	130.87	223.35	2808.95	-48.60	47.18	2774.42	-49.41	62.99	2616.38	-88.93	143.38	2634.88	-89.93	181.06	2993.22	134.52	1365.76	0.00	0.00	0.00	3019.39	160.84	1835.07	2940.88	240.21	1817.45	2055.33	-40.74	1718.03	2578.79	-21.42	1741.35	490.98	-278.67	79.60	1088.31	-292.30	76.52	503.43
[truncated: 108 more rows]
[truncated: 35 more columns]
