# Supplementary material for: The impact of mobile phone use on where we look and how we walk when negotiating floor based obstacles
Source: PLoS One. 2017 Jun 30;12(6):e0179802. doi: 10.1371/journal.pone.0179802 (PMC5493336; doi:10.1371/journal.pone.0179802)
Supplement: S1 File — (ZIP) [file pone.0179802.s001.zip › Gait/PP11/JS obs write 1.txt]

CODAmotion Analysis Text
Codamotion Analysis Text Save of: JS obs write 1.mdf
Time	Markers
Time	1:LTOE.X	1:LTOE.Y	1:LTOE.Z	2:L2nd.X	2:L2nd.Y	2:L2nd.Z	3:LHEE.X	3:LHEE.Y	3:LHEE.Z	4:LANK.X	4:LANK.Y	4:LANK.Z	5:RTOE.X	5:RTOE.Y	5:RTOE.Z	6:R2nd.X	6:R2nd.Y	6:R2nd.Z	7:RHEE.X	7:RHEE.Y	7:RHEE.Z	8:RANK.X	8:RANK.Y	8:RANK.Z	9:STRN.X	9:STRN.Y	9:STRN.Z	10:Marker 10.X	10:Marker 10.Y	10:Marker 10.Z	11:FRHD.X	11:FRHD.Y	11:FRHD.Z	12:FLHD.X	12:FLHD.Y	12:FLHD.Z	13:BRHD.X	13:BRHD.Y	13:BRHD.Z	14:BLHD.X	14:BLHD.Y	14:BLHD.Z	15:BLSTEP.X	15:BLSTEP.Y	15:BLSTEP.Z	16:FLSTEP.X	16:FLSTEP.Y	16:FLSTEP.Z	17:BRSTEP.X
(s)	(mm)	(mm)	(mm)	(mm)	(mm)	(mm)	(mm)	(mm)	(mm)	(mm)	(mm)	(mm)	(mm)	(mm)	(mm)	(mm)	(mm)	(mm)	(mm)	(mm)	(mm)	(mm)	(mm)	(mm)	(mm)	(mm)	(mm)	(mm)	(mm)	(mm)	(mm)	(mm)	(mm)	(mm)	(mm)	(mm)	(mm)	(mm)	(mm)	(mm)	(mm)	(mm)	(mm)	(mm)	(mm)	(mm)	(mm)	(mm)	(mm)
0.00000	-3012.51	160.13	1.68	-3638.19	91.53	34.89	-3801.16	40.20	9.00	-3793.18	33.05	47.55	-4044.27	-129.78	-0.48	-4066.77	-95.71	23.20	-1884.12	70.21	318.16	-1856.81	53.81	317.86	-4075.38	-3.04	1343.73	0.00	0.00	0.00	-3462.67	-110.77	1680.44	-4069.94	-182.61	1676.03	-3937.13	144.15	1721.29	-4022.90	40.53	1735.20	368.59	-223.17	60.61	804.01	-227.81	57.26	361.65
0.01000	-3012.51	160.13	1.68	-3638.19	91.53	34.89	-3808.65	40.70	7.66	-3793.85	32.30	46.56	-4044.27	-129.78	-0.48	-4066.77	-95.71	23.20	-1884.12	70.21	318.16	-1856.81	53.81	317.86	-4075.38	-3.04	1343.73	0.00	0.00	0.00	-3462.67	-110.77	1680.44	-4069.94	-182.61	1676.03	-3954.10	143.74	1723.02	-4018.83	42.07	1734.57	368.59	-223.17	60.61	804.01	-227.81	57.26	361.65
0.02000	-3012.51	160.13	1.68	-3638.19	91.53	34.89	-3779.73	41.07	13.62	-3785.28	33.37	49.24	-4044.27	-129.78	-0.48	-4066.77	-95.71	23.20	-1884.12	70.21	318.16	-1856.81	53.81	317.86	-4075.38	-3.04	1343.73	0.00	0.00	0.00	-3462.67	-110.77	1680.44	-4069.94	-182.61	1676.03	-3971.22	144.12	1724.29	-4032.21	39.13	1735.96	368.70	-223.24	60.63	804.29	-227.89	57.28	361.65
0.03000	-3012.51	160.13	1.68	-3638.19	91.53	34.89	-3797.60	41.57	10.99	-3790.47	32.67	46.66	-4044.27	-129.78	-0.48	-4066.77	-95.71	23.20	-1884.12	70.21	318.16	-1856.81	53.81	317.86	-4075.38	-3.04	1343.73	0.00	0.00	0.00	-3462.67	-110.77	1680.44	-4069.94	-182.61	1676.03	-3949.24	143.13	1723.35	-3975.09	41.05	1732.52	485.14	-293.97	79.62	1082.07	-308.12	77.22	361.79
0.04000	-3012.51	160.13	1.68	-3638.19	91.53	34.89	-3824.56	41.27	6.23	-3793.14	32.29	47.46	-4044.27	-129.78	-0.48	-4066.77	-95.71	23.20	-1884.12	70.21	318.16	-1856.81	53.81	317.86	-4075.38	-3.04	1343.73	0.00	0.00	0.00	-3462.67	-110.77	1680.44	-4069.94	-182.61	1676.03	-3951.83	143.73	1722.65	-4002.35	41.17	1734.15	484.70	-294.08	79.59	1082.22	-308.50	77.39	499.70
0.05000	-3012.51	160.13	1.68	-3638.19	91.53	34.89	-3809.21	40.55	8.64	-3797.35	32.05	46.22	-4044.27	-129.78	-0.48	-4066.77	-95.71	23.20	-1884.12	70.21	318.16	-1856.81	53.81	317.86	-4075.38	-3.04	1343.73	0.00	0.00	0.00	-3462.67	-110.77	1680.44	-4069.94	-182.61	1676.03	-3950.56	143.29	1722.62	-3963.58	41.38	1731.17	484.93	-294.01	79.57	1082.85	-308.36	77.54	499.42
0.06000	-3012.51	160.13	1.68	-3638.19	91.53	34.89	-3802.69	41.61	8.29	-3784.31	32.08	48.77	-4044.27	-129.78	-0.48	-4066.77	-95.71	23.20	-1884.12	70.21	318.16	-1856.81	53.81	317.86	-4075.38	-3.04	1343.73	0.00	0.00	0.00	-3462.67	-110.77	1680.44	-4069.94	-182.61	1676.03	-3962.54	142.84	1723.60	-4003.14	40.81	1735.19	485.06	-294.02	79.53	1083.38	-308.36	77.70	498.85
0.07000	-3012.51	160.13	1.68	-3638.19	91.53	34.89	-3790.49	41.30	11.29	-3773.58	32.08	50.40	-4044.27	-129.78	-0.48	-4066.77	-95.71	23.20	-1884.12	70.21	318.16	-1856.81	53.81	317.86	-4075.38	-3.04	1343.73	0.00	0.00	0.00	-3462.67	-110.77	1680.44	-4069.94	-182.61	1676.03	-3977.95	143.76	1724.14	-4000.30	39.93	1736.59	484.34	-293.96	79.29	1083.05	-308.38	77.69	498.68
0.08000	-3012.51	160.13	1.68	-3638.19	91.53	34.89	-3812.61	41.02	7.28	-3797.45	32.30	47.06	-4044.27	-129.78	-0.48	-4066.77	-95.71	23.20	-1884.12	70.21	318.16	-1856.81	53.81	317.86	-4075.38	-3.04	1343.73	0.00	0.00	0.00	-3462.67	-110.77	1680.44	-4069.94	-182.61	1676.03	-3960.58	143.48	1724.18	-3936.24	41.08	1732.61	485.26	-293.88	79.62	1082.83	-308.18	77.63	498.87
0.09000	-3012.51	160.13	1.68	-3638.19	91.53	34.89	-3813.90	41.18	7.56	-3791.51	32.87	47.38	-4044.27	-129.78	-0.48	-4066.77	-95.71	23.20	-1884.12	70.21	318.16	-1856.81	53.81	317.86	-4075.38	-3.04	1343.73	0.00	0.00	0.00	-3462.67	-110.77	1680.44	-4069.94	-182.61	1676.03	-3951.48	141.98	1724.06	-4001.79	40.29	1734.49	485.27	-293.86	79.72	1082.30	-308.19	77.44	498.69
0.10000	-3012.51	160.13	1.68	-3638.19	91.53	34.89	-3820.71	41.19	5.81	-3779.99	32.69	49.36	-4044.27	-129.78	-0.48	-4066.77	-95.71	23.20	-1884.12	70.21	318.16	-1856.81	53.81	317.86	-4075.38	-3.04	1343.73	0.00	0.00	0.00	-3462.67	-110.77	1680.44	-4069.94	-182.61	1676.03	-3957.37	142.68	1723.11	-4006.99	39.04	1735.85	484.99	-293.75	79.64	1082.09	-308.56	77.38	499.45
0.11000	-3012.51	160.13	1.68	-3638.19	91.53	34.89	-3800.88	40.99	11.18	-3816.85	31.99	43.72	-4044.27	-129.78	-0.48	-4066.77	-95.71	23.20	-1884.12	70.21	318.16	-1856.81	53.81	317.86	-4075.38	-3.04	1343.73	0.00	0.00	0.00	-3462.67	-110.77	1680.44	-4069.94	-182.61	1676.03	-3953.62	142.18	1722.56	-3965.25	38.74	1733.23	484.82	-294.17	79.39	1083.12	-308.02	78.01	499.32
0.12000	-3012.51	160.13	1.68	-3638.19	91.53	34.89	-3838.25	38.99	3.07	-3811.51	31.67	44.55	-4044.27	-129.78	-0.48	-4066.77	-95.71	23.20	-1884.12	70.21	318.16	-1856.81	53.81	317.86	-4075.38	-3.04	1343.73	0.00	0.00	0.00	-3462.67	-110.77	1680.44	-4069.94	-182.61	1676.03	-3963.22	142.85	1723.12	-3991.87	38.26	1734.85	485.46	-293.86	79.79	1082.88	-308.04	77.87	498.38
0.13000	-3012.51	160.13	1.68	-3638.19	91.53	34.89	-3821.29	40.52	6.83	-3792.49	32.96	47.76	-4044.27	-129.78	-0.48	-4066.77	-95.71	23.20	-1884.12	70.21	318.16	-1856.81	53.81	317.86	-4075.38	-3.04	1343.73	0.00	0.00	0.00	-3462.67	-110.77	1680.44	-4069.94	-182.61	1676.03	-3957.53	142.27	1723.13	-3973.80	40.36	1732.93	486.05	-293.90	79.86	1082.45	-308.28	77.47	498.11
0.14000	-3012.51	160.13	1.68	-3638.19	91.53	34.89	-3786.47	40.58	11.77	-3817.63	32.70	44.62	-4044.27	-129.78	-0.48	-4066.77	-95.71	23.20	-1884.12	70.21	318.16	-1856.81	53.81	317.86	-4075.38	-3.04	1343.73	0.00	0.00	0.00	-3462.67	-110.77	1680.44	-4069.94	-182.61	1676.03	-3961.62	141.93	1723.47	-4028.10	39.48	1735.83	485.83	-293.95	79.77	1082.09	-308.29	77.49	498.48
0.15000	-3012.51	160.13	1.68	-3638.19	91.53	34.89	-3837.70	40.78	4.33	-3792.01	32.41	48.14	-4044.27	-129.78	-0.48	-4066.77	-95.71	23.20	-1884.12	70.21	318.16	-1856.81	53.81	317.86	-4075.38	-3.04	1343.73	0.00	0.00	0.00	-3462.67	-110.77	1680.44	-4069.94	-182.61	1676.03	-3947.06	141.46	1722.73	-3988.46	39.76	1735.43	485.54	-293.91	79.79	1082.36	-308.26	77.48	499.20
0.16000	-3012.51	160.13	1.68	-3638.19	91.53	34.89	-3820.19	41.37	6.50	-3825.72	31.49	42.52	-4044.27	-129.78	-0.48	-4066.77	-95.71	23.20	-1884.12	70.21	318.16	-1856.81	53.81	317.86	-4075.38	-3.04	1343.73	0.00	0.00	0.00	-3462.67	-110.77	1680.44	-4069.94	-182.61	1676.03	-3966.47	141.84	1723.38	-4001.21	39.66	1735.73	485.05	-293.99	79.61	1082.77	-308.15	77.51	499.39
0.17000	-3012.51	160.13	1.68	-3638.19	91.53	34.89	-3821.91	41.21	5.91	-3780.66	32.28	49.25	-4044.27	-129.78	-0.48	-4066.77	-95.71	23.20	-1884.12	70.21	318.16	-1856.81	53.81	317.86	-4075.38	-3.04	1343.73	0.00	0.00	0.00	-3462.67	-110.77	1680.44	-4069.94	-182.61	1676.03	-3977.04	140.68	1723.51	-4000.49	37.73	1734.26	485.77	-294.08	79.73	1082.99	-308.46	77.59	498.55
0.18000	-3012.51	160.13	1.68	-3638.19	91.53	34.89	-3789.37	40.15	10.46	-3796.37	31.67	46.69	-4044.27	-129.78	-0.48	-4066.77	-95.71	23.20	-1884.12	70.21	318.16	-1856.81	53.81	317.86	-4075.38	-3.04	1343.73	0.00	0.00	0.00	-3462.67	-110.77	1680.44	-4069.94	-182.61	1676.03	-3975.35	140.66	1723.06	-3964.28	38.71	1732.28	484.82	-294.08	79.45	1082.98	-308.36	77.69	497.87
0.19000	-3012.51	160.13	1.68	-3638.19	91.53	34.89	-3792.28	40.72	10.08	-3788.16	33.40	49.00	-4044.27	-129.78	-0.48	-4066.77	-95.71	23.20	-1884.12	70.21	318.16	-1856.81	53.81	317.86	-4075.38	-3.04	1343.73	0.00	0.00	0.00	-3462.67	-110.77	1680.44	-4069.94	-182.61	1676.03	-3979.63	141.03	1724.10	-3972.61	38.39	1731.98	484.76	-294.10	79.53	1082.68	-308.16	77.64	498.22
0.20000	-3012.51	160.13	1.68	-3638.19	91.53	34.89	-3812.52	41.51	7.36	-3804.57	32.60	44.98	-4044.27	-129.78	-0.48	-4066.77	-95.71	23.20	-1884.12	70.21	318.16	-1856.81	53.81	317.86	-4075.38	-3.04	1343.73	0.00	0.00	0.00	-3462.67	-110.77	1680.44	-4069.94	-182.61	1676.03	-3961.29	140.14	1723.62	-3979.76	37.51	1733.17	485.10	-294.11	79.68	1082.48	-308.10	77.57	498.87
0.21000	-3012.51	160.13	1.68	-3638.19	91.53	34.89	-3822.26	41.25	6.80	-3779.62	32.13	49.49	-4044.27	-129.78	-0.48	-4066.77	-95.71	23.20	-1884.12	70.21	318.16	-1856.81	53.81	317.86	-4075.38	-3.04	1343.73	0.00	0.00	0.00	-3462.67	-110.77	1680.44	-4069.94	-182.61	1676.03	-3951.08	140.10	1723.39	-3990.85	39.48	1734.09	484.93	-294.31	79.43	1083.06	-308.28	77.64	499.15
0.22000	-3012.51	160.13	1.68	-3638.19	91.53	34.89	-3798.16	41.64	9.43	-3791.27	32.33	46.96	-4044.27	-129.78	-0.48	-4066.77	-95.71	23.20	-1884.12	70.21	318.16	-1856.81	53.81	317.86	-4075.38	-3.04	1343.73	0.00	0.00	0.00	-3462.67	-110.77	1680.44	-4069.94	-182.61	1676.03	-3941.54	140.04	1722.95	-4036.87	37.08	1735.09	484.59	-294.09	79.45	1082.79	-308.31	77.58	498.34
0.23000	-3012.51	160.13	1.68	-3638.19	91.53	34.89	-3795.20	39.77	10.30	-3796.57	32.42	47.26	-4044.27	-129.78	-0.48	-4066.77	-95.71	23.20	-1884.12	70.21	318.16	-1856.81	53.81	317.86	-4075.38	-3.04	1343.73	0.00	0.00	0.00	-3462.67	-110.77	1680.44	-4069.94	-182.61	1676.03	-3962.19	139.12	1723.67	-3994.32	36.94	1733.43	485.16	-293.74	79.75	1082.92	-308.10	77.68	498.44
0.24000	-3012.51	160.13	1.68	-3638.19	91.53	34.89	-3796.29	41.87	10.14	-3808.29	31.98	44.56	-4044.27	-129.78	-0.48	-4066.77	-95.71	23.20	-1884.12	70.21	318.16	-1856.81	53.81	317.86	-4075.38	-3.04	1343.73	0.00	0.00	0.00	-3462.67	-110.77	1680.44	-4069.94	-182.61	1676.03	-3955.43	138.95	1722.91	-3984.24	35.72	1733.24	486.03	-293.83	79.94	1082.62	-308.35	77.47	498.66
0.25000	-3012.51	160.13	1.68	-3638.19	91.53	34.89	-3816.97	41.53	6.52	-3801.10	31.92	46.60	-4044.27	-129.78	-0.48	-4066.77	-95.71	23.20	-1884.12	70.21	318.16	-1856.81	53.81	317.86	-4075.38	-3.04	1343.73	0.00	0.00	0.00	-3462.67	-110.77	1680.44	-4069.94	-182.61	1676.03	-3965.67	138.78	1723.56	-3991.73	36.96	1732.74	485.85	-293.97	79.81	1082.87	-308.15	77.72	498.62
0.26000	-3012.51	160.13	1.68	-3638.19	91.53	34.89	-3811.53	40.91	8.10	-3784.37	30.63	48.39	-4044.27	-129.78	-0.48	-4066.77	-95.71	23.20	-1884.12	70.21	318.16	-1856.81	53.81	317.86	-4075.38	-3.04	1343.73	0.00	0.00	0.00	-3462.67	-110.77	1680.44	-4069.94	-182.61	1676.03	-3959.23	139.20	1723.47	-3985.79	37.87	1732.52	485.51	-293.89	79.73	1082.66	-308.50	77.51	498.75
0.27000	-3012.51	160.13	1.68	-3638.19	91.53	34.89	-3804.14	40.42	9.20	-3814.56	31.89	44.23	-4044.27	-129.78	-0.48	-4066.77	-95.71	23.20	-1884.12	70.21	318.16	-1856.81	53.81	317.86	-4075.38	-3.04	1343.73	0.00	0.00	0.00	-3462.67	-110.77	1680.44	-4069.94	-182.61	1676.03	-3948.79	138.18	1722.25	-3996.17	37.12	1733.57	484.62	-294.08	79.57	1082.10	-308.26	77.34	498.40
0.28000	-3012.51	160.13	1.68	-3638.19	91.53	34.89	-3820.25	41.01	5.66	-3788.94	31.90	48.03	-4044.27	-129.78	-0.48	-4066.77	-95.71	23.20	-1884.12	70.21	318.16	-1856.81	53.81	317.86	-4075.38	-3.04	1343.73	0.00	0.00	0.00	-3462.67	-110.77	1680.44	-4069.94	-182.61	1676.03	-3958.36	138.22	1723.12	-4003.63	37.79	1733.57	485.25	-294.02	79.64	1082.59	-308.17	77.47	498.29
0.29000	-3012.51	160.13	1.68	-3638.19	91.53	34.89	-3806.44	41.36	9.15	-3778.99	31.40	49.67	-4044.27	-129.78	-0.48	-4066.77	-95.71	23.20	-1884.12	70.21	318.16	-1856.81	53.81	317.86	-4075.38	-3.04	1343.73	0.00	0.00	0.00	-3462.67	-110.77	1680.44	-4069.94	-182.61	1676.03	-3959.83	137.48	1723.47	-3973.37	35.56	1731.87	484.72	-294.20	79.46	1082.20	-308.16	77.37	499.01
0.30000	-3012.51	160.13	1.68	-3638.19	91.53	34.89	-3832.70	40.30	4.38	-3802.90	32.18	45.82	-4044.27	-129.78	-0.48	-4066.77	-95.71	23.20	-1884.12	70.21	318.16	-1856.81	53.81	317.86	-4075.38	-3.04	1343.73	0.00	0.00	0.00	-3462.67	-110.77	1680.44	-4069.94	-182.61	1676.03	-3984.97	138.34	1724.71	-3989.73	34.18	1733.87	484.49	-293.83	79.55	1082.67	-308.27	77.55	498.10
0.31000	-3012.51	160.13	1.68	-3638.19	91.53	34.89	-3811.71	41.50	7.89	-3810.39	32.64	44.74	-4044.27	-129.78	-0.48	-4066.77	-95.71	23.20	-1884.12	70.21	318.16	-1856.81	53.81	317.86	-4075.38	-3.04	1343.73	0.00	0.00	0.00	-3462.67	-110.77	1680.44	-4069.94	-182.61	1676.03	-3980.32	138.00	1724.19	-3975.66	34.96	1733.11	484.96	-294.07	79.59	1082.64	-308.08	77.60	498.55
0.32000	-3012.51	160.13	1.68	-3638.19	91.53	34.89	-3811.58	41.40	7.95	-3792.49	31.71	47.10	-4044.27	-129.78	-0.48	-4066.77	-95.71	23.20	-1884.12	70.21	318.16	-1856.81	53.81	317.86	-4075.38	-3.04	1343.73	0.00	0.00	0.00	-3462.67	-110.77	1680.44	-4069.94	-182.61	1676.03	-3957.90	137.05	1723.00	-4011.89	36.16	1734.85	485.71	-294.08	79.80	1082.96	-308.18	77.77	498.70
0.33000	-3012.51	160.13	1.68	-3638.19	91.53	34.89	-3811.07	39.69	8.48	-3788.40	32.09	47.81	-4044.27	-129.78	-0.48	-4066.77	-95.71	23.20	-1884.12	70.21	318.16	-1856.81	53.81	317.86	-4075.38	-3.04	1343.73	0.00	0.00	0.00	-3462.67	-110.77	1680.44	-4069.94	-182.61	1676.03	-3971.14	136.75	1724.49	-4002.01	36.88	1734.74	485.22	-293.95	79.69	1082.90	-307.86	77.89	498.79
0.34000	-3012.51	160.13	1.68	-3638.19	91.53	34.89	-3773.27	41.34	14.78	-3807.14	32.80	44.94	-4044.27	-129.78	-0.48	-4066.77	-95.71	23.20	-1884.12	70.21	318.16	-1856.81	53.81	317.86	-4075.38	-3.04	1343.73	0.00	0.00	0.00	-3462.67	-110.77	1680.44	-4069.94	-182.61	1676.03	-3984.48	136.33	1724.61	-4019.18	37.16	1735.30	485.51	-293.67	79.90	1082.73	-308.26	77.57	498.89
0.35000	-3012.51	160.13	1.68	-3638.19	91.53	34.89	-3804.10	41.02	8.96	-3784.23	31.64	47.97	-4044.27	-129.78	-0.48	-4066.77	-95.71	23.20	-1884.12	70.21	318.16	-1856.81	53.81	317.86	-4075.38	-3.04	1343.73	0.00	0.00	0.00	-3462.67	-110.77	1680.44	-4069.94	-182.61	1676.03	-3970.11	136.29	1724.70	-4023.12	35.85	1735.01	485.04	-293.85	79.54	1082.47	-308.73	77.31	499.09
0.36000	-3012.51	160.13	1.68	-3638.19	91.53	34.89	-3798.37	42.96	10.71	-3797.66	31.84	46.39	-4044.27	-129.78	-0.48	-4066.77	-95.71	23.20	-1884.12	70.21	318.16	-1856.81	53.81	317.86	-4075.38	-3.04	1343.73	0.00	0.00	0.00	-3462.67	-110.77	1680.44	-4069.94	-182.61	1676.03	-3951.74	136.89	1723.05	-3971.31	35.30	1733.73	484.28	-293.98	79.35	1082.52	-308.16	77.50	498.74
0.37000	-3012.51	160.13	1.68	-3638.19	91.53	34.89	-3782.15	41.63	13.20	-3813.11	31.83	44.42	-4044.27	-129.78	-0.48	-4066.77	-95.71	23.20	-1884.12	70.21	318.16	-1856.81	53.81	317.86	-4075.38	-3.04	1343.73	0.00	0.00	0.00	-3462.67	-110.77	1680.44	-4069.94	-182.61	1676.03	-3968.62	135.38	1723.43	-3963.06	35.06	1733.51	484.93	-294.10	79.58	1082.49	-308.11	77.46	498.96
0.38000	-3012.51	160.13	1.68	-3638.19	91.53	34.89	-3806.34	40.95	8.68	-3804.46	30.98	45.36	-4044.27	-129.78	-0.48	-4066.77	-95.71	23.20	-1884.12	70.21	318.16	-1856.81	53.81	317.86	-4075.38	-3.04	1343.73	0.00	0.00	0.00	-3462.67	-110.77	1680.44	-4069.94	-182.61	1676.03	-3964.56	135.44	1723.54	-3996.39	32.56	1733.70	485.69	-294.32	79.70	1082.35	-308.50	77.30	498.86
0.39000	-3012.51	160.13	1.68	-3638.19	91.53	34.89	-3802.18	41.18	10.22	-3804.08	32.91	45.57	-4044.27	-129.78	-0.48	-4066.77	-95.71	23.20	-1884.12	70.21	318.16	-1856.81	53.81	317.86	-4075.38	-3.04	1343.73	0.00	0.00	0.00	-3462.67	-110.77	1680.44	-4069.94	-182.61	1676.03	-3944.78	135.21	1722.48	-3992.16	32.85	1733.49	485.09	-294.29	79.56	1082.46	-308.39	77.55	498.56
0.40000	-3012.51	160.13	1.68	-3638.19	91.53	34.89	-3807.56	40.03	9.37	-3784.64	32.37	49.00	-4044.27	-129.78	-0.48	-4066.77	-95.71	23.20	-1884.12	70.21	318.16	-1856.81	53.81	317.86	-4075.38	-3.04	1343.73	0.00	0.00	0.00	-3462.67	-110.77	1680.44	-4069.94	-182.61	1676.03	-3947.39	134.64	1722.82	-3974.42	33.06	1733.39	485.07	-293.86	79.63	1082.55	-308.40	77.52	498.45
0.41000	-3012.51	160.13	1.68	-3638.19	91.53	34.89	-3818.97	41.08	7.22	-3805.76	31.88	45.55	-4044.27	-129.78	-0.48	-4066.77	-95.71	23.20	-1884.12	70.21	318.16	-1856.81	53.81	317.86	-4075.38	-3.04	1343.73	0.00	0.00	0.00	-3462.67	-110.77	1680.44	-4069.94	-182.61	1676.03	-3954.88	134.42	1723.66	-3972.86	31.70	1733.31	485.36	-294.03	79.71	1082.68	-308.65	77.55	499.12
0.42000	-3012.51	160.13	1.68	-3638.19	91.53	34.89	-3810.61	40.61	7.63	-3806.04	32.76	45.77	-4044.27	-129.78	-0.48	-4066.77	-95.71	23.20	-1884.12	70.21	318.16	-1856.81	53.81	317.86	-4075.38	-3.04	1343.73	0.00	0.00	0.00	-3462.67	-110.77	1680.44	-4069.94	-182.61	1676.03	-3946.37	133.98	1722.84	-3960.15	31.56	1732.26	485.29	-294.08	79.70	1082.32	-308.18	77.59	498.90
0.43000	-3012.51	160.13	1.68	-3638.19	91.53	34.89	-3819.05	39.71	6.19	-3816.33	32.21	44.04	-4044.27	-129.78	-0.48	-4066.77	-95.71	23.20	-1884.12	70.21	318.16	-1856.81	53.81	317.86	-4075.38	-3.04	1343.73	0.00	0.00	0.00	-3462.67	-110.77	1680.44	-4069.94	-182.61	1676.03	-3960.30	133.16	1723.04	-3997.50	32.53	1733.30	484.91	-294.08	79.53	1082.34	-308.27	77.58	498.50
0.44000	-3012.51	160.13	1.68	-3638.19	91.53	34.89	-3806.71	40.53	7.62	-3781.90	32.71	49.11	-4044.27	-129.78	-0.48	-4066.77	-95.71	23.20	-1884.12	70.21	318.16	-1856.81	53.81	317.86	-4075.38	-3.04	1343.73	0.00	0.00	0.00	-3462.67	-110.77	1680.44	-4069.94	-182.61	1676.03	-3950.06	132.76	1722.72	-4038.78	31.30	1737.81	485.68	-293.91	79.85	1082.70	-308.28	77.50	498.64
0.45000	-3012.51	160.13	1.68	-3638.19	91.53	34.89	-3806.83	39.99	9.13	-3785.44	30.83	47.79	-4044.27	-129.78	-0.48	-4066.77	-95.71	23.20	-1884.12	70.21	318.16	-1856.81	53.81	317.86	-4075.38	-3.04	1343.73	0.00	0.00	0.00	-3462.67	-110.77	1680.44	-4069.94	-182.61	1676.03	-3954.63	132.03	1723.56	-3976.70	29.98	1733.76	485.67	-294.02	79.84	1081.98	-308.34	77.23	498.60
0.46000	-3012.51	160.13	1.68	-3638.19	91.53	34.89	-3796.35	40.63	9.57	-3801.56	31.94	46.21	-4044.27	-129.78	-0.48	-4066.77	-95.71	23.20	-1884.12	70.21	318.16	-1856.81	53.81	317.86	-4075.38	-3.04	1343.73	0.00	0.00	0.00	-3462.67	-110.77	1680.44	-4069.94	-182.61	1676.03	-3974.72	131.67	1725.06	-3995.83	29.19	1735.01	485.71	-294.23	79.68	1082.39	-308.31	77.43	499.02
0.47000	-3012.51	160.13	1.68	-3638.19	91.53	34.89	-3787.19	40.77	11.78	-3781.27	31.89	48.27	-4044.27	-129.78	-0.48	-4066.77	-95.71	23.20	-1884.12	70.21	318.16	-1856.81	53.81	317.86	-4075.38	-3.04	1343.73	0.00	0.00	0.00	-3462.67	-110.77	1680.44	-4069.94	-182.61	1676.03	-3949.69	131.09	1723.15	-3980.66	28.28	1733.91	485.50	-294.37	79.63	1083.33	-308.28	77.76	498.40
0.48000	-3012.51	160.13	1.68	-3638.19	91.53	34.89	-3807.00	40.59	8.30	-3789.18	31.43	47.52	-4044.27	-129.78	-0.48	-4066.77	-95.71	23.20	-1884.12	70.21	318.16	-1856.81	53.81	317.86	-4075.38	-3.04	1343.73	0.00	0.00	0.00	-3462.67	-110.77	1680.44	-4069.94	-182.61	1676.03	-3964.13	130.07	1723.85	-3973.87	27.79	1733.41	486.04	-293.63	79.86	1082.64	-308.56	77.47	498.84
0.49000	-3012.51	160.13	1.68	-3638.19	91.53	34.89	-3811.99	40.63	7.98	-3782.06	32.58	48.30	-4044.27	-129.78	-0.48	-4066.77	-95.71	23.20	-1884.12	70.21	318.16	-1856.81	53.81	317.86	-4075.38	-3.04	1343.73	0.00	0.00	0.00	-3462.67	-110.77	1680.44	-4069.94	-182.61	1676.03	-3956.28	128.91	1724.21	-3981.34	26.49	1731.43	485.31	-294.29	79.69	1082.15	-308.23	77.46	499.15
0.50000	-3012.51	160.13	1.68	-3638.19	91.53	34.89	-3814.16	40.20	7.74	-3792.38	31.64	46.62	-4044.27	-129.78	-0.48	-4066.77	-95.71	23.20	-1884.12	70.21	318.16	-1856.81	53.81	317.86	-4075.38	-3.04	1343.73	0.00	0.00	0.00	-3462.67	-110.77	1680.44	-4069.94	-182.61	1676.03	-3972.24	129.48	1725.27	-4010.42	26.55	1735.87	485.57	-293.99	79.76	1082.57	-308.38	77.42	499.58
0.51000	-3012.51	160.13	1.68	-3638.19	91.53	34.89	-3798.03	40.91	9.75	-3768.95	31.63	50.94	-4044.27	-129.78	-0.48	-4066.77	-95.71	23.20	-1884.12	70.21	318.16	-1856.81	53.81	317.86	-4075.38	-3.04	1343.73	0.00	0.00	0.00	-3462.67	-110.77	1680.44	-4069.94	-182.61	1676.03	-3973.71	129.96	1725.27	-4031.03	26.50	1737.43	485.49	-293.75	79.88	1083.04	-308.33	77.53	498.95
0.52000	-3012.51	160.13	1.68	-3638.19	91.53	34.89	-3805.25	40.82	8.99	-3807.73	31.47	45.54	-4044.27	-129.78	-0.48	-4066.77	-95.71	23.20	-1884.12	70.21	318.16	-1856.81	53.81	317.86	-4075.38	-3.04	1343.73	0.00	0.00	0.00	-3462.67	-110.77	1680.44	-4069.94	-182.61	1676.03	-3965.83	129.44	1724.30	-4023.34	25.22	1735.06	485.79	-293.94	79.81	1083.17	-308.35	77.68	498.68
0.53000	-3012.51	160.13	1.68	-3638.19	91.53	34.89	-3796.32	41.91	10.82	-3813.91	31.64	44.26	-4044.27	-129.78	-0.48	-4066.77	-95.71	23.20	-1884.12	70.21	318.16	-1856.81	53.81	317.86	-4075.38	-3.04	1343.73	0.00	0.00	0.00	-3462.67	-110.77	1680.44	-4069.94	-182.61	1676.03	-3962.01	127.95	1724.56	-4002.13	23.88	1734.48	486.04	-293.92	79.97	1082.94	-308.34	77.57	498.73
0.54000	-3012.51	160.13	1.68	-3638.19	91.53	34.89	-3810.80	40.51	8.85	-3815.99	31.56	43.59	-4044.27	-129.78	-0.48	-4066.77	-95.71	23.20	-1884.12	70.21	318.16	-1856.81	53.81	317.86	-4075.38	-3.04	1343.73	0.00	0.00	0.00	-3462.67	-110.77	1680.44	-4069.94	-182.61	1676.03	-3973.63	128.16	1725.16	-3965.61	24.55	1733.25	485.17	-294.09	79.54	1082.58	-308.48	77.55	498.50
0.55000	-3012.51	160.13	1.68	-3638.19	91.53	34.89	-3792.14	40.84	11.43	-3799.52	30.59	45.49	-4044.27	-129.78	-0.48	-4066.77	-95.71	23.20	-1884.12	70.21	318.16	-1856.81	53.81	317.86	-4075.38	-3.04	1343.73	0.00	0.00	0.00	-3462.67	-110.77	1680.44	-4069.94	-182.61	1676.03	-3951.02	127.11	1724.65	-3970.11	23.46	1733.79	485.18	-293.88	79.64	1082.59	-308.50	77.55	499.18
0.56000	-3012.51	160.13	1.68	-3638.19	91.53	34.89	-3809.34	41.09	8.05	-3787.13	30.79	48.19	-4044.27	-129.78	-0.48	-4066.77	-95.71	23.20	-1884.12	70.21	318.16	-1856.81	53.81	317.86	-4075.38	-3.04	1343.73	0.00	0.00	0.00	-3462.67	-110.77	1680.44	-4069.94	-182.61	1676.03	-3943.84	126.07	1724.63	-3986.29	22.76	1733.36	485.29	-293.98	79.61	1083.19	-308.34	77.61	499.42
0.57000	-3012.51	160.13	1.68	-3638.19	91.53	34.89	-3800.51	41.54	7.90	-3786.66	30.85	48.58	-4044.27	-129.78	-0.48	-4066.77	-95.71	23.20	-1884.12	70.21	318.16	-1856.81	53.81	317.86	-4075.38	-3.04	1343.73	0.00	0.00	0.00	-3462.67	-110.77	1680.44	-4069.94	-182.61	1676.03	-3946.04	125.99	1724.02	-4012.85	23.74	1734.28	485.63	-294.09	79.63	1082.88	-308.17	77.46	498.93
0.58000	-3012.51	160.13	1.68	-3638.19	91.53	34.89	-3801.62	41.35	9.18	-3802.24	31.10	45.77	-4044.27	-129.78	-0.48	-4066.77	-95.71	23.20	-1884.12	70.21	318.16	-1856.81	53.81	317.86	-4075.38	-3.04	1343.73	0.00	0.00	0.00	-3462.67	-110.77	1680.44	-4069.94	-182.61	1676.03	-3954.96	125.48	1724.83	-3981.08	20.04	1733.41	485.18	-294.06	79.58	1083.01	-308.15	77.64	498.31
0.59000	-3012.51	160.13	1.68	-3638.19	91.53	34.89	-3792.42	40.45	11.27	-3813.81	30.80	43.89	-4044.27	-129.78	-0.48	-4066.77	-95.71	23.20	-1884.12	70.21	318.16	-1856.81	53.81	317.86	-4075.38	-3.04	1343.73	0.00	0.00	0.00	-3462.67	-110.77	1680.44	-4069.94	-182.61	1676.03	-3955.71	124.21	1725.81	-3956.16	21.41	1733.29	485.56	-293.96	79.79	1083.01	-308.34	77.57	499.32
0.60000	-3012.51	160.13	1.68	-3638.19	91.53	34.89	-3838.29	40.38	4.04	-3800.60	31.04	46.16	-4044.27	-129.78	-0.48	-4066.77	-95.71	23.20	-1884.12	70.21	318.16	-1856.81	53.81	317.86	-4075.38	-3.04	1343.73	0.00	0.00	0.00	-3462.67	-110.77	1680.44	-4069.94	-182.61	1676.03	-3942.78	123.50	1724.61	-3999.72	18.77	1734.32	485.26	-293.97	79.72	1082.52	-308.45	77.46	499.49
0.61000	-3012.51	160.13	1.68	-3638.19	91.53	34.89	-3821.46	41.52	6.08	-3803.88	31.34	45.31	-4044.27	-129.78	-0.48	-4066.77	-95.71	23.20	-1884.12	70.21	318.16	-1856.81	53.81	317.86	-4075.38	-3.04	1343.73	0.00	0.00	0.00	-3462.67	-110.77	1680.44	-4069.94	-182.61	1676.03	-3962.59	122.70	1724.68	-3996.75	21.93	1733.17	485.64	-293.93	79.80	1082.87	-308.56	77.57	498.26
0.62000	-3012.51	160.13	1.68	-3638.19	91.53	34.89	-3795.04	40.55	10.65	-3819.09	30.04	43.34	-4044.27	-129.78	-0.48	-4066.77	-95.71	23.20	-1884.12	70.21	318.16	-1856.81	53.81	317.86	-4075.38	-3.04	1343.73	0.00	0.00	0.00	-3462.67	-110.77	1680.44	-4069.94	-182.61	1676.03	-3955.64	122.42	1725.44	-3968.15	17.94	1732.64	485.72	-293.99	79.75	1082.85	-308.47	77.70	498.50
0.63000	-3012.51	160.13	1.68	-3638.19	91.53	34.89	-3780.32	40.82	12.04	-3818.87	29.08	43.22	-4044.27	-129.78	-0.48	-4066.77	-95.71	23.20	-1884.12	70.21	318.16	-1856.81	53.81	317.86	-4075.38	-3.04	1343.73	0.00	0.00	0.00	-3462.67	-110.77	1680.44	-4069.94	-182.61	1676.03	-3952.30	121.35	1723.87	-3952.58	17.47	1732.41	485.51	-293.89	79.77	1082.74	-308.23	77.57	498.30
0.64000	-3012.51	160.13	1.68	-3638.19	91.53	34.89	-3799.87	41.01	9.37	-3802.15	30.10	45.65	-4044.27	-129.78	-0.48	-4066.77	-95.71	23.20	-1884.12	70.21	318.16	-1856.81	53.81	317.86	-4075.38	-3.04	1343.73	0.00	0.00	0.00	-3462.67	-110.77	1680.44	-4069.94	-182.61	1676.03	-3968.41	120.73	1725.10	-4012.77	16.83	1735.00	484.43	-293.87	79.47	1082.58	-307.85	77.57	499.52
0.65000	-3012.51	160.13	1.68	-3638.19	91.53	34.89	-3816.62	40.85	6.30	-3787.52	30.07	47.24	-4044.27	-129.78	-0.48	-4066.77	-95.71	23.20	-1884.12	70.21	318.16	-1856.81	53.81	317.86	-4075.38	-3.04	1343.73	0.00	0.00	0.00	-3462.67	-110.77	1680.44	-4069.94	-182.61	1676.03	-3971.14	119.93	1725.16	-3992.88	17.41	1734.72	485.22	-294.14	79.59	1082.43	-308.03	77.44	499.77
0.66000	-3012.51	160.13	1.68	-3638.19	91.53	34.89	-3794.48	41.66	10.32	-3809.11	30.42	44.47	-4044.27	-129.78	-0.48	-4066.77	-95.71	23.20	-1884.12	70.21	318.16	-1856.81	53.81	317.86	-4075.38	-3.04	1343.73	0.00	0.00	0.00	-3462.67	-110.77	1680.44	-4069.94	-182.61	1676.03	-3973.51	119.12	1725.23	-3973.99	13.64	1733.65	485.24	-294.01	79.71	1082.54	-308.13	77.55	498.33
0.67000	-3012.51	160.13	1.68	-3638.19	91.53	34.89	-3799.54	40.63	9.15	-3817.16	29.15	43.14	-4044.27	-129.78	-0.48	-4066.77	-95.71	23.20	-1884.12	70.21	318.16	-1856.81	53.81	317.86	-4075.38	-3.04	1343.73	0.00	0.00	0.00	-3462.67	-110.77	1680.44	-4069.94	-182.61	1676.03	-3975.55	118.29	1725.29	-3942.88	11.88	1732.23	484.79	-294.12	79.53	1082.62	-308.29	77.52	499.06
0.68000	-3012.51	160.13	1.68	-3638.19	91.53	34.89	-3818.33	41.35	6.59	-3799.05	28.40	46.02	-4044.27	-129.78	-0.48	-4066.77	-95.71	23.20	-1884.12	70.21	318.16	-1856.81	53.81	317.86	-4075.38	-3.04	1343.73	0.00	0.00	0.00	-3462.67	-110.77	1680.44	-4069.94	-182.61	1676.03	-3977.28	117.46	1725.36	-3969.89	11.40	1732.46	484.24	-294.06	79.22	1082.33	-307.99	77.61	499.30
0.69000	-3012.51	160.13	1.68	-3638.19	91.53	34.89	-3802.63	39.53	9.14	-3790.18	29.83	47.45	-4044.27	-129.78	-0.48	-4066.77	-95.71	23.20	-1884.12	70.21	318.16	-1856.81	53.81	317.86	-4075.38	-3.04	1343.73	0.00	0.00	0.00	-3462.67	-110.77	1680.44	-4069.94	-182.61	1676.03	-3978.72	116.61	1725.42	-4012.40	10.38	1732.77	484.40	-294.02	79.34	1082.60	-308.22	77.66	498.81
0.70000	-3012.51	160.13	1.68	-3638.19	91.53	34.89	-3801.88	40.57	9.07	-3780.36	28.75	47.99	-4044.27	-129.78	-0.48	-4066.77	-95.71	23.20	-1884.12	70.21	318.16	-1856.81	53.81	317.86	-4075.38	-3.04	1343.73	0.00	0.00	0.00	-3462.67	-110.77	1680.44	-4069.94	-182.61	1676.03	-3979.89	115.76	1725.49	-3998.88	10.92	1733.97	484.47	-294.19	79.35	1082.82	-308.29	77.72	498.15
0.71000	-3012.51	160.13	1.68	-3638.19	91.53	34.89	-3821.25	40.81	6.09	-3791.77	28.64	46.52	-4044.27	-129.78	-0.48	-4066.77	-95.71	23.20	-1884.12	70.21	318.16	-1856.81	53.81	317.86	-4075.38	-3.04	1343.73	0.00	0.00	0.00	-3462.67	-110.77	1680.44	-4069.94	-182.61	1676.03	-3980.81	114.89	1725.55	-3994.98	10.44	1732.85	485.87	-293.95	79.82	1081.86	-308.67	77.10	498.39
0.72000	-3012.51	160.13	1.68	-3638.19	91.53	34.89	-3814.91	39.98	6.58	-3813.81	26.89	44.61	-4044.27	-129.78	-0.48	-4066.77	-95.71	23.20	-1884.12	70.21	318.16	-1856.81	53.81	317.86	-4075.38	-3.04	1343.73	0.00	0.00	0.00	-3462.67	-110.77	1680.44	-4069.94	-182.61	1676.03	-3981.51	114.02	1725.62	-3950.21	10.13	1730.67	485.61	-293.90	79.71	1081.63	-308.37	77.30	498.84
0.73000	-3012.51	160.13	1.68	-3638.19	91.53	34.89	-3813.21	41.02	6.77	-3781.97	28.67	48.14	-4044.27	-129.78	-0.48	-4066.77	-95.71	23.20	-1884.12	70.21	318.16	-1856.81	53.81	317.86	-4075.38	-3.04	1343.73	0.00	0.00	0.00	-3462.67	-110.77	1680.44	-4069.94	-182.61	1676.03	-3982.01	113.15	1725.68	-3968.36	8.79	1732.49	485.34	-293.68	79.85	1082.96	-308.07	77.57	498.60
0.74000	-3012.51	160.13	1.68	-3638.19	91.53	34.89	-3796.17	39.62	9.37	-3811.83	28.51	42.81	-4044.27	-129.78	-0.48	-4066.77	-95.71	23.20	-1884.12	70.21	318.16	-1856.81	53.81	317.86	-4075.38	-3.04	1343.73	0.00	0.00	0.00	-3462.67	-110.77	1680.44	-4069.94	-182.61	1676.03	-3982.33	112.26	1725.75	-3978.40	9.78	1732.94	485.46	-293.66	79.85	1082.66	-308.36	77.43	499.22
0.75000	-3012.51	160.13	1.68	-3638.19	91.53	34.89	-3805.46	40.18	8.21	-3804.03	27.80	45.18	-4044.27	-129.78	-0.48	-4066.77	-95.71	23.20	-1884.12	70.21	318.16	-1856.81	53.81	317.86	-4075.38	-3.04	1343.73	0.00	0.00	0.00	-3462.67	-110.77	1680.44	-4069.94	-182.61	1676.03	-3982.48	111.38	1725.82	-3989.80	8.88	1732.81	485.19	-293.93	79.56	1083.03	-308.20	77.66	499.41
0.76000	-3012.51	160.13	1.68	-3638.19	91.53	34.89	-3797.64	39.66	9.28	-3786.08	26.99	46.74	-4044.27	-129.78	-0.48	-4066.77	-95.71	23.20	-1884.12	70.21	318.16	-1856.81	53.81	317.86	-4075.38	-3.04	1343.73	0.00	0.00	0.00	-3462.67	-110.77	1680.44	-4069.94	-182.61	1676.03	-3982.50	110.49	1725.89	-4014.40	6.95	1733.59	485.36	-293.98	79.65	1082.85	-308.48	77.65	499.61
0.77000	-3012.51	160.13	1.68	-3638.19	91.53	34.89	-3808.22	40.40	7.88	-3806.61	26.27	44.62	-4044.27	-129.78	-0.48	-4066.77	-95.71	23.20	-1884.12	70.21	318.16	-1856.81	53.81	317.86	-4075.38	-3.04	1343.73	0.00	0.00	0.00	-3462.67	-110.77	1680.44	-4069.94	-182.61	1676.03	-3982.40	109.59	1725.96	-3973.10	7.10	1731.80	485.54	-293.97	79.79	1082.44	-308.36	77.51	499.42
0.78000	-3012.51	160.13	1.68	-3638.19	91.53	34.89	-3794.60	40.26	10.84	-3790.46	26.82	46.04	-4044.27	-129.78	-0.48	-4066.77	-95.71	23.20	-1884.12	70.21	318.16	-1856.81	53.81	317.86	-4075.38	-3.04	1343.73	0.00	0.00	0.00	-3462.67	-110.77	1680.44	-4069.94	-182.61	1676.03	-3982.21	108.70	1726.04	-3960.92	6.28	1731.52	485.45	-294.00	79.78	1082.68	-308.35	77.48	499.21
0.79000	-3012.51	160.13	1.68	-3638.19	91.53	34.89	-3803.73	40.17	9.41	-3807.97	26.44	42.86	-4044.27	-129.78	-0.48	-4066.77	-95.71	23.20	-1884.12	70.21	318.16	-1856.81	53.81	317.86	-4075.38	-3.04	1343.73	0.00	0.00	0.00	-3462.67	-110.77	1680.44	-4069.94	-182.61	1676.03	-3981.94	107.80	1726.12	-3939.82	4.26	1729.59	484.83	-293.93	79.53	1082.93	-308.63	77.51	499.57
0.80000	-3012.51	160.13	1.68	-3638.19	91.53	34.89	-3781.79	40.79	11.63	-3814.36	27.21	41.68	-4044.27	-129.78	-0.48	-4066.77	-95.71	23.20	-1884.12	70.21	318.16	-1856.81	53.81	317.86	-4075.38	-3.04	1343.73	0.00	0.00	0.00	-3462.67	-110.77	1680.44	-4069.94	-182.61	1676.03	-3981.63	106.90	1726.20	-3958.25	3.93	1730.89	485.73	-293.78	79.81	1082.37	-308.41	77.35	498.80
0.81000	-3012.51	160.13	1.68	-3638.19	91.53	34.89	-3790.65	41.13	12.46	-3792.07	25.51	45.86	-4044.27	-129.78	-0.48	-4066.77	-95.71	23.20	-1884.12	70.21	318.16	-1856.81	53.81	317.86	-4075.38	-3.04	1343.73	0.00	0.00	0.00	-3462.67	-110.77	1680.44	-4069.94	-182.61	1676.03	-3981.28	106.01	1726.28	-3966.03	2.80	1729.74	485.73	-293.95	79.83	1082.46	-308.58	77.42	499.05
0.82000	-3012.51	160.13	1.68	-3638.19	91.53	34.89	-3836.28	39.08	4.16	-3783.09	26.36	45.50	-4044.27	-129.78	-0.48	-4066.77	-95.71	23.20	-1884.12	70.21	318.16	-1856.81	53.81	317.86	-4075.38	-3.04	1343.73	0.00	0.00	0.00	-3462.67	-110.77	1680.44	-4069.94	-182.61	1676.03	-3980.92	105.11	1726.37	-3982.51	1.10	1729.92	485.36	-293.93	79.72	1082.66	-308.36	77.51	499.46
0.83000	-3012.51	160.13	1.68	-3638.19	91.53	34.89	-3806.27	41.73	8.16	-3787.83	27.36	45.32	-4044.27	-129.78	-0.48	-4066.77	-95.71	23.20	-1884.12	70.21	318.16	-1856.81	53.81	317.86	-4075.38	-3.04	1343.73	0.00	0.00	0.00	-3462.67	-110.77	1680.44	-4069.94	-182.61	1676.03	-3980.58	104.22	1726.46	-3997.69	-0.98	1731.60	485.93	-293.84	79.82	1083.14	-308.19	77.73	498.86
0.84000	-3012.51	160.13	1.68	-3638.19	91.53	34.89	-3789.91	41.51	11.76	-3820.37	24.29	40.02	-4044.27	-129.78	-0.48	-4066.77	-95.71	23.20	-1884.12	70.21	318.16	-1856.81	53.81	317.86	-4075.38	-3.04	1343.73	0.00	0.00	0.00	-3462.67	-110.77	1680.44	-4069.94	-182.61	1676.03	-3980.28	103.33	1726.56	-3993.75	-0.60	1732.51	485.95	-293.74	80.11	1082.32	-307.84	77.55	499.47
0.85000	-3012.51	160.13	1.68	-3638.19	91.53	34.89	-3792.19	40.02	11.02	-3762.48	26.76	49.21	-4044.27	-129.78	-0.48	-4066.77	-95.71	23.20	-1884.12	70.21	318.16	-1856.81	53.81	317.86	-4075.38	-3.04	1343.73	0.00	0.00	0.00	-3462.67	-110.77	1680.44	-4069.94	-182.61	1676.03	-3980.03	102.45	1726.66	-3980.66	-0.13	1730.32	485.09	-293.88	79.91	1082.38	-308.20	77.57	499.03
0.86000	-3012.51	160.13	1.68	-3638.19	91.53	34.89	-3818.61	40.61	8.67	-3823.35	25.54	39.57	-4044.27	-129.78	-0.48	-4066.77	-95.71	23.20	-1884.12	70.21	318.16	-1856.81	53.81	317.86	-4075.38	-3.04	1343.73	0.00	0.00	0.00	-3462.67	-110.77	1680.44	-4069.94	-182.61	1676.03	-3979.86	101.57	1726.76	-3968.06	-1.69	1729.76	485.63	-294.00	79.87	1082.16	-308.08	77.52	498.55
0.87000	-3012.51	160.13	1.68	-3638.19	91.53	34.89	-3777.84	40.08	13.14	-3806.95	25.01	42.79	-4044.27	-129.78	-0.48	-4066.77	-95.71	23.20	-1884.12	70.21	318.16	-1856.81	53.81	317.86	-4075.38	-3.04	1343.73	0.00	0.00	0.00	-3462.67	-110.77	1680.44	-4069.94	-182.61	1676.03	-3979.79	100.70	1726.87	-3976.87	-3.28	1730.11	485.55	-293.81	79.83	1082.06	-308.31	77.33	498.15
0.88000	-3012.51	160.13	1.68	-3638.19	91.53	34.89	-3794.84	40.53	10.06	-3822.69	24.26	39.09	-4044.27	-129.78	-0.48	-4066.77	-95.71	23.20	-1884.12	70.21	318.16	-1856.81	53.81	317.86	-4075.38	-3.04	1343.73	0.00	0.00	0.00	-3462.67	-110.77	1680.44	-4069.94	-182.61	1676.03	-3979.85	99.83	1726.98	-3968.39	-3.66	1730.62	485.22	-294.08	79.65	1082.38	-308.33	77.47	499.80
0.89000	-3012.51	160.13	1.68	-3638.19	91.53	34.89	-3808.13	39.58	9.42	-3806.52	24.96	41.54	-4044.27	-129.78	-0.48	-4066.77	-95.71	23.20	-1884.12	70.21	318.16	-1856.81	53.81	317.86	-4075.38	-3.04	1343.73	0.00	0.00	0.00	-3462.67	-110.77	1680.44	-4069.94	-182.61	1676.03	-3980.04	98.97	1727.10	-3981.36	-4.22	1729.50	485.21	-293.81	79.69	1081.95	-308.19	77.37	499.05
0.90000	-3012.51	160.13	1.68	-3638.19	91.53	34.89	-3796.13	40.52	10.90	-3796.52	25.10	42.74	-4044.27	-129.78	-0.48	-4066.77	-95.71	23.20	-1884.12	70.21	318.16	-1856.81	53.81	317.86	-4075.38	-3.04	1343.73	0.00	0.00	0.00	-3462.67	-110.77	1680.44	-4069.94	-182.61	1676.03	-3980.41	98.12	1727.23	-3974.11	-5.71	1729.53	484.65	-294.09	79.39	1082.62	-308.25	77.54	498.83
0.91000	-3012.51	160.13	1.68	-3638.19	91.53	34.89	-3800.70	40.48	10.38	-3809.23	26.25	40.73	-4044.27	-129.78	-0.48	-4066.77	-95.71	23.20	-1884.12	70.21	318.16	-1856.81	53.81	317.86	-4075.38	-3.04	1343.73	0.00	0.00	0.00	-3462.67	-110.77	1680.44	-4069.94	-182.61	1676.03	-3980.96	97.28	1727.36	-3963.59	-5.66	1729.89	485.43	-294.16	79.67	1082.44	-307.96	77.61	498.55
0.92000	-3012.51	160.13	1.68	-3638.19	91.53	34.89	-3796.63	40.01	10.25	-3786.36	25.85	44.10	-4044.27	-129.78	-0.48	-4066.77	-95.71	23.20	-1884.12	70.21	318.16	-1856.81	53.81	317.86	-4075.38	-3.04	1343.73	0.00	0.00	0.00	-3462.67	-110.77	1680.44	-4069.94	-182.61	1676.03	-3981.72	96.45	1727.50	-3956.09	-5.65	1728.35	485.59	-294.03	79.72	1082.59	-307.99	77.54	499.64
0.93000	-3012.51	160.13	1.68	-3638.19	91.53	34.89	-3798.79	40.68	10.28	-3831.51	24.95	37.65	-4044.27	-129.78	-0.48	-4066.77	-95.71	23.20	-1884.12	70.21	318.16	-1856.81	53.81	317.86	-4075.38	-3.04	1343.73	0.00	0.00	0.00	-3462.67	-110.77	1680.44	-4069.94	-182.61	1676.03	-3982.70	95.63	1727.64	-3999.68	-8.85	1731.24	485.00	-294.13	79.41	1083.07	-308.22	77.67	499.72
0.94000	-3012.51	160.13	1.68	-3638.19	91.53	34.89	-3799.90	38.99	9.23	-3822.41	25.25	38.03	-4044.27	-129.78	-0.48	-4066.77	-95.71	23.20	-1884.12	70.21	318.16	-1856.81	53.81	317.86	-4075.38	-3.04	1343.73	0.00	0.00	0.00	-3462.67	-110.77	1680.44	-4069.94	-182.61	1676.03	-3983.95	94.83	1727.79	-3975.80	-7.11	1731.74	485.96	-293.93	79.76	1082.97	-308.28	77.65	499.75
0.95000	-3012.51	160.13	1.68	-3638.19	91.53	34.89	-3825.79	40.82	5.17	-3814.53	24.90	39.35	-4044.27	-129.78	-0.48	-4066.77	-95.71	23.20	-1884.12	70.21	318.16	-1856.81	53.81	317.86	-4075.38	-3.04	1343.73	0.00	0.00	0.00	-3462.67	-110.77	1680.44	-4069.94	-182.61	1676.03	-3985.46	94.04	1727.94	-3934.79	-7.29	1728.38	486.02	-293.73	79.96	1082.86	-308.17	77.73	499.76
0.96000	-3012.51	160.13	1.68	-3638.19	91.53	34.89	-3782.78	40.22	13.50	-3812.68	25.56	38.75	-4044.27	-129.78	-0.48	-4066.77	-95.71	23.20	-1884.12	70.21	318.16	-1856.81	53.81	317.86	-4075.38	-3.04	1343.73	0.00	0.00	0.00	-3462.67	-110.77	1680.44	-4069.94	-182.61	1676.03	-3987.27	93.26	1728.11	-3947.07	-8.70	1729.15	484.87	-294.13	79.51	1082.83	-308.08	77.74	499.18
0.97000	-3012.51	160.13	1.68	-3638.19	91.53	34.89	-3807.79	39.34	8.25	-3816.68	24.56	39.32	-4044.27	-129.78	-0.48	-4066.77	-95.71	23.20	-1884.12	70.21	318.16	-1856.81	53.81	317.86	-4075.38	-3.04	1343.73	0.00	0.00	0.00	-3462.67	-110.77	1680.44	-4069.94	-182.61	1676.03	-3989.40	92.49	1728.28	-3974.66	-9.06	1729.44	485.56	-293.88	79.71	1082.29	-308.26	77.52	499.55
0.98000	-3012.51	160.13	1.68	-3638.19	91.53	34.89	-3791.19	40.25	10.35	-3789.67	25.06	42.64	-4044.27	-129.78	-0.48	-4066.77	-95.71	23.20	-1884.12	70.21	318.16	-1856.81	53.81	317.86	-4075.38	-3.04	1343.73	0.00	0.00	0.00	-3462.67	-110.77	1680.44	-4069.94	-182.61	1676.03	-3991.87	91.75	1728.46	-3983.97	-10.34	1731.30	484.98	-294.33	79.61	1082.02	-308.07	77.39	499.16
0.99000	-3012.51	160.13	1.68	-3638.19	91.53	34.89	-3824.99	40.10	4.80	-3778.44	25.59	44.66	-4044.27	-129.78	-0.48	-4066.77	-95.71	23.20	-1884.12	70.21	318.16	-1856.81	53.81	317.86	-4075.38	-3.04	1343.73	0.00	0.00	0.00	-3462.67	-110.77	1680.44	-4069.94	-182.61	1676.03	-3994.68	91.01	1728.64	-3963.43	-10.32	1730.92	485.22	-294.07	79.74	1082.36	-308.35	77.34	498.41
1.00000	-3012.51	160.13	1.68	-3638.19	91.53	34.89	-3788.74	40.03	10.39	-3800.17	23.77	40.69	-4044.27	-129.78	-0.48	-4066.77	-95.71	23.20	-1884.12	70.21	318.16	-1856.81	53.81	317.86	-4075.38	-3.04	1343.73	0.00	0.00	0.00	-3462.67	-110.77	1680.44	-4069.94	-182.61	1676.03	-3986.25	89.77	1728.16	-3966.12	-8.96	1731.16	484.85	-293.92	79.61	1082.21	-308.25	77.37	498.58
1.01000	-3012.51	160.13	1.68	-3638.19	91.53	34.89	-3813.10	39.30	7.41	-3828.32	24.59	37.25	-4044.27	-129.78	-0.48	-4066.77	-95.71	23.20	-1884.12	70.21	318.16	-1856.81	53.81	317.86	-4075.38	-3.04	1343.73	0.00	0.00	0.00	-3462.67	-110.77	1680.44	-4069.94	-182.61	1676.03	-4020.06	88.53	1729.77	-3957.71	-10.50	1731.05	484.99	-294.16	79.73	1082.60	-308.46	77.57	499.16
1.02000	-3012.51	160.13	1.68	-3638.19	91.53	34.89	-3811.78	39.48	8.07	-3804.24	25.04	40.81	-4044.27	-129.78	-0.48	-4066.77	-95.71	23.20	-1884.12	70.21	318.16	-1856.81	53.81	317.86	-4075.38	-3.04	1343.73	0.00	0.00	0.00	-3462.67	-110.77	1680.44	-4069.94	-182.61	1676.03	-3996.29	87.45	1728.91	-3951.07	-9.39	1731.37	484.79	-294.18	79.61	1082.23	-308.23	77.46	499.46
1.03000	-3012.51	160.13	1.68	-3638.19	91.53	34.89	-3805.29	39.69	8.63	-3813.80	25.45	39.46	-4044.27	-129.78	-0.48	-4066.77	-95.71	23.20	-1884.12	70.21	318.16	-1856.81	53.81	317.86	-4075.38	-3.04	1343.73	0.00	0.00	0.00	-3462.67	-110.77	1680.44	-4069.94	-182.61	1676.03	-4002.19	88.87	1728.91	-3979.75	-11.75	1732.68	484.91	-294.01	79.57	1082.75	-308.26	77.53	499.20
1.04000	-3012.51	160.13	1.68	-3638.19	91.53	34.89	-3789.59	40.28	11.31	-3812.17	25.20	38.96	-4044.27	-129.78	-0.48	-4066.77	-95.71	23.20	-1884.12	70.21	318.16	-1856.81	53.81	317.86	-4075.38	-3.04	1343.73	0.00	0.00	0.00	-3462.67	-110.77	1680.44	-4069.94	-182.61	1676.03	-4005.77	88.53	1729.60	-3966.87	-10.84	1730.79	486.12	-293.96	80.05	1083.16	-308.20	77.71	499.38
1.05000	-3012.51	160.13	1.68	-3638.19	91.53	34.89	-3827.43	40.50	5.88	-3800.45	24.89	42.06	-4044.27	-129.78	-0.48	-4066.77	-95.71	23.20	-1884.12	70.21	318.16	-1856.81	53.81	317.86	-4075.38	-3.04	1343.73	0.00	0.00	0.00	-3462.67	-110.77	1680.44	-4069.94	-182.61	1676.03	-4012.80	87.89	1729.81	-3964.44	-10.35	1732.12	485.05	-293.68	79.74	1082.65	-308.38	77.44	499.50
1.06000	-3012.51	160.13	1.68	-3638.19	91.53	34.89	-3819.04	40.83	7.88	-3815.18	25.16	38.45	-4044.27	-129.78	-0.48	-4066.77	-95.71	23.20	-1884.12	70.21	318.16	-1856.81	53.81	317.86	-4075.38	-3.04	1343.73	0.00	0.00	0.00	-3462.67	-110.77	1680.44	-4069.94	-182.61	1676.03	-4001.21	86.03	1729.29	-3966.85	-10.73	1733.03	484.82	-293.65	79.65	1082.47	-307.93	77.62	498.92
1.07000	-3012.51	160.13	1.68	-3638.19	91.53	34.89	-3814.14	40.60	7.61	-3815.63	24.38	38.46	-4044.27	-129.78	-0.48	-4066.77	-95.71	23.20	-1884.12	70.21	318.16	-1856.81	53.81	317.86	-4075.38	-3.04	1343.73	0.00	0.00	0.00	-3462.67	-110.77	1680.44	-4069.94	-182.61	1676.03	-4062.70	86.65	1733.10	-3973.91	-10.14	1732.83	485.07	-293.94	79.65	1082.60	-308.00	77.77	499.16
1.08000	-3012.51	160.13	1.68	-3638.19	91.53	34.89	-3808.88	40.52	9.44	-3822.29	25.11	38.22	-4044.27	-129.78	-0.48	-4066.77	-95.71	23.20	-1884.12	70.21	318.16	-1856.81	53.81	317.86	-4075.38	-3.04	1343.73	0.00	0.00	0.00	-3462.67	-110.77	1680.44	-4069.94	-182.61	1676.03	-4004.37	85.57	1729.07	-3953.83	-8.12	1731.89	485.98	-293.94	79.82	1082.97	-308.06	77.82	498.79
1.09000	-3012.51	160.13	1.68	-3638.19	91.53	34.89	-3775.40	41.14	13.23	-3815.61	25.94	38.83	-4044.27	-129.78	-0.48	-4066.77	-95.71	23.20	-1884.12	70.21	318.16	-1856.81	53.81	317.86	-4075.38	-3.04	1343.73	0.00	0.00	0.00	-3462.67	-110.77	1680.44	-4069.94	-182.61	1676.03	-4006.04	84.74	1729.31	-3973.90	-9.11	1733.61	484.97	-293.95	79.52	1082.81	-308.29	77.68	499.09
1.10000	-3012.51	160.13	1.68	-3638.19	91.53	34.89	-3808.98	40.96	8.57	-3783.59	25.77	44.05	-4044.27	-129.78	-0.48	-4066.77	-95.71	23.20	-1884.12	70.21	318.16	-1856.81	53.81	317.86	-4075.38	-3.04	1343.73	0.00	0.00	0.00	-3462.67	-110.77	1680.44	-4069.94	-182.61	1676.03	-4005.52	84.08	1729.27	-3979.51	-9.28	1734.68	485.23	-294.12	79.49	1082.62	-308.36	77.50	498.76
1.11000	-3012.51	160.13	1.68	-3638.19	91.53	34.89	-3809.65	40.48	8.43	-3781.83	26.18	43.23	-4044.27	-129.78	-0.48	-4066.77	-95.71	23.20	-1884.12	70.21	318.16	-1856.81	53.81	317.86	-4075.38	-3.04	1343.73	0.00	0.00	0.00	-3462.67	-110.77	1680.44	-4069.94	-182.61	1676.03	-4004.98	83.44	1729.23	-3977.69	-11.06	1734.19	485.52	-293.80	79.75	1083.06	-308.19	77.61	499.31
1.12000	-3012.51	160.13	1.68	-3638.19	91.53	34.89	-3788.88	40.76	11.80	-3802.91	26.01	40.40	-4044.27	-129.78	-0.48	-4066.77	-95.71	23.20	-1884.12	70.21	318.16	-1856.81	53.81	317.86	-4075.38	-3.04	1343.73	0.00	0.00	0.00	-3462.67	-110.77	1680.44	-4069.94	-182.61	1676.03	-4004.42	82.80	1729.18	-3993.47	-10.37	1734.98	485.62	-293.70	79.86	1083.08	-308.12	77.57	499.15
1.13000	-3012.51	160.13	1.68	-3638.19	91.53	34.89	-3819.93	40.39	6.47	-3799.73	25.81	41.15	-4044.27	-129.78	-0.48	-4066.77	-95.71	23.20	-1884.12	70.21	318.16	-1856.81	53.81	317.86	-4075.38	-3.04	1343.73	0.00	0.00	0.00	-3462.67	-110.77	1680.44	-4069.94	-182.61	1676.03	-4003.85	82.16	1729.14	-3974.40	-9.49	1733.51	485.20	-294.01	79.61	1082.68	-308.29	77.51	498.63
1.14000	-3012.51	160.13	1.68	-3638.19	91.53	34.89	-3809.99	40.72	8.51	-3789.86	25.29	42.86	-4044.27	-129.78	-0.48	-4066.77	-95.71	23.20	-1884.12	70.21	318.16	-1856.81	53.81	317.86	-4075.38	-3.04	1343.73	0.00	0.00	0.00	-3462.67	-110.77	1680.44	-4069.94	-182.61	1676.03	-4003.27	81.54	1729.09	-3968.12	-8.21	1733.93	485.52	-294.14	79.50	1082.52	-308.32	77.50	499.09
1.15000	-3012.51	160.13	1.68	-3638.19	91.53	34.89	-3791.90	39.41	10.98	-3819.97	26.44	37.50	-4044.27	-129.78	-0.48	-4066.77	-95.71	23.20	-1884.12	70.21	318.16	-1856.81	53.81	317.86	-4075.38	-3.04	1343.73	0.00	0.00	0.00	-3462.67	-110.77	1680.44	-4069.94	-182.61	1676.03	-4002.68	80.92	1729.04	-3976.25	-10.55	1734.42	486.03	-294.17	79.78	1082.16	-308.12	77.52	498.64
1.16000	-3012.51	160.13	1.68	-3638.19	91.53	34.89	-3816.30	39.26	7.44	-3817.79	26.72	37.66	-4044.27	-129.78	-0.48	-4066.77	-95.71	23.20	-1884.12	70.21	318.16	-1856.81	53.81	317.86	-4075.38	-3.04	1343.73	0.00	0.00	0.00	-3462.67	-110.77	1680.44	-4069.94	-182.61	1676.03	-4002.07	80.31	1728.99	-4007.19	-11.33	1735.84	486.47	-294.34	79.90	1082.22	-308.00	77.48	498.70
1.17000	-3012.51	160.13	1.68	-3638.19	91.53	34.89	-3782.80	40.50	11.99	-3796.39	26.55	40.76	-4044.27	-129.78	-0.48	-4066.77	-95.71	23.20	-1884.12	70.21	318.16	-1856.81	53.81	317.86	-4075.38	-3.04	1343.73	0.00	0.00	0.00	-3462.67	-110.77	1680.44	-4069.94	-182.61	1676.03	-4001.44	79.70	1728.94	-3976.67	-10.52	1734.28	484.98	-294.13	79.55	1082.18	-308.20	77.47	498.09
1.18000	-3012.51	160.13	1.68	-3638.19	91.53	34.89	-3796.93	40.08	9.70	-3810.89	26.85	39.93	-4044.27	-129.78	-0.48	-4066.77	-95.71	23.20	-1884.12	70.21	318.16	-1856.81	53.81	317.86	-4075.38	-3.04	1343.73	0.00	0.00	0.00	-3462.67	-110.77	1680.44	-4069.94	-182.61	1676.03	-4000.80	79.10	1728.89	-3996.70	-9.78	1735.78	485.52	-294.01	79.76	1082.32	-308.16	77.63	498.57
1.19000	-3012.51	160.13	1.68	-3638.19	91.53	34.89	-3795.14	39.62	10.34	-3829.24	26.93	36.12	-4044.27	-129.78	-0.48	-4066.77	-95.71	23.20	-1884.12	70.21	318.16	-1856.81	53.81	317.86	-4075.38	-3.04	1343.73	0.00	0.00	0.00	-3462.67	-110.77	1680.44	-4069.94	-182.61	1676.03	-4000.15	78.51	1728.84	-3994.25	-10.09	1735.14	485.74	-294.04	79.71	1082.84	-308.03	77.77	498.55
1.20000	-3012.51	160.13	1.68	-3638.19	91.53	34.89	-3816.56	40.05	7.44	-3809.39	26.56	39.55	-4044.27	-129.78	-0.48	-4066.77	-95.71	23.20	-1884.12	70.21	318.16	-1856.81	53.81	317.86	-4075.38	-3.04	1343.73	0.00	0.00	0.00	-3462.67	-110.77	1680.44	-4069.94	-182.61	1676.03	-3999.48	77.93	1728.78	-3991.84	-10.00	1735.36	485.52	-293.88	79.69	1082.77	-308.15	77.69	498.91
1.21000	-3012.51	160.13	1.68	-3638.19	91.53	34.89	-3800.82	40.18	9.68	-3818.85	27.34	38.38	-4044.27	-129.78	-0.48	-4066.77	-95.71	23.20	-1884.12	70.21	318.16	-1856.81	53.81	317.86	-4075.38	-3.04	1343.73	0.00	0.00	0.00	-3462.67	-110.77	1680.44	-4069.94	-182.61	1676.03	-3998.80	77.35	1728.73	-4013.48	-11.18	1736.53	485.60	-293.86	79.74	1082.38	-308.31	77.47	498.63
1.22000	-3012.51	160.13	1.68	-3638.19	91.53	34.89	-3786.77	39.36	10.92	-3785.41	27.34	43.19	-4044.27	-129.78	-0.48	-4066.77	-95.71	23.20	-1884.12	70.21	318.16	-1856.81	53.81	317.86	-4075.38	-3.04	1343.73	0.00	0.00	0.00	-3462.67	-110.77	1680.44	-4069.94	-182.61	1676.03	-3998.11	76.78	1728.67	-4003.25	-9.79	1734.65	485.63	-293.90	79.79	1082.69	-308.30	77.72	498.75
1.23000	-3012.51	160.13	1.68	-3638.19	91.53	34.89	-3799.05	39.23	9.43	-3792.02	27.90	43.51	-4044.27	-129.78	-0.48	-4066.77	-95.71	23.20	-1884.12	70.21	318.16	-1856.81	53.81	317.86	-4075.38	-3.04	1343.73	0.00	0.00	0.00	-3462.67	-110.77	1680.44	-4069.94	-182.61	1676.03	-3997.40	76.21	1728.62	-4006.47	-10.81	1734.49	485.49	-293.91	79.67	1082.82	-308.28	77.67	498.18
1.24000	-3012.51	160.13	1.68	-3638.19	91.53	34.89	-3818.34	39.82	5.36	-3802.37	26.98	40.62	-4044.27	-129.78	-0.48	-4066.77	-95.71	23.20	-1884.12	70.21	318.16	-1856.81	53.81	317.86	-4075.38	-3.04	1343.73	0.00	0.00	0.00	-3462.67	-110.77	1680.44	-4069.94	-182.61	1676.03	-3996.67	75.66	1728.56	-4017.43	-10.87	1734.11	485.14	-293.80	79.64	1082.45	-308.27	77.48	498.30
1.25000	-3012.51	160.13	1.68	-3638.19	91.53	34.89	-3797.96	39.92	9.36	-3768.60	27.89	46.06	-4044.27	-129.78	-0.48	-4066.77	-95.71	23.20	-1884.12	70.21	318.16	-1856.81	53.81	317.86	-4075.38	-3.04	1343.73	0.00	0.00	0.00	-3462.67	-110.77	1680.44	-4069.94	-182.61	1676.03	-3995.94	75.11	1728.50	-3981.87	-9.81	1732.08	485.67	-293.79	79.66	1083.23	-308.18	77.77	498.74
1.26000	-3012.51	160.13	1.68	-3638.19	91.53	34.89	-3818.29	39.69	6.63	-3789.51	27.68	43.73	-4044.27	-129.78	-0.48	-4066.77	-95.71	23.20	-1884.12	70.21	318.16	-1856.81	53.81	317.86	-4075.38	-3.04	1343.73	0.00	0.00	0.00	-3462.67	-110.77	1680.44	-4069.94	-182.61	1676.03	-3995.18	74.56	1728.44	-4007.72	-10.50	1734.11	484.59	-294.01	79.49	1082.52	-308.15	77.76	498.20
1.27000	-3012.51	160.13	1.68	-3638.19	91.53	34.89	-3798.97	39.53	9.53	-3791.83	28.10	40.96	-4044.27	-129.78	-0.48	-4066.77	-95.71	23.20	-1884.12	70.21	318.16	-1856.81	53.81	317.86	-4075.38	-3.04	1343.73	0.00	0.00	0.00	-3462.67	-110.77	1680.44	-4069.94	-182.61	1676.03	-3994.42	74.03	1728.38	-4021.56	-9.81	1735.20	485.20	-294.05	79.70	1082.89	-308.14	77.62	499.29
1.28000	-3012.51	160.13	1.68	-3638.19	91.53	34.89	-3826.27	38.53	4.11	-3797.98	26.36	41.06	-4044.27	-129.78	-0.48	-4066.77	-95.71	23.20	-1884.12	70.21	318.16	-1856.81	53.81	317.86	-4075.38	-3.04	1343.73	0.00	0.00	0.00	-3462.67	-110.77	1680.44	-4069.94	-182.61	1676.03	-3993.64	73.50	1728.32	-4036.03	-10.26	1733.90	485.06	-293.95	79.62	1082.66	-307.88	77.75	498.93
1.29000	-3012.51	160.13	1.68	-3638.19	91.53	34.89	-3816.14	39.27	6.23	-3786.17	27.06	43.24	-4044.27	-129.78	-0.48	-4066.77	-95.71	23.20	-1884.12	70.21	318.16	-1856.81	53.81	317.86	-4075.38	-3.04	1343.73	0.00	0.00	0.00	-3462.67	-110.77	1680.44	-4069.94	-182.61	1676.03	-3992.85	72.97	1728.25	-4030.91	-9.72	1733.95	484.96	-293.83	79.60	1082.99	-308.27	77.82	498.11
1.30000	-3012.51	160.13	1.68	-3638.19	91.53	34.89	-3788.26	39.54	10.57	-3816.76	28.63	38.53	-4044.27	-129.78	-0.48	-4066.77	-95.71	23.20	-1884.12	70.21	318.16	-1856.81	53.81	317.86	-4075.38	-3.04	1343.73	0.00	0.00	0.00	-3462.67	-110.77	1680.44	-4069.94	-182.61	1676.03	-3992.04	72.46	1728.19	-4031.35	-9.57	1732.95	485.71	-293.66	79.87	1082.87	-308.07	77.75	497.99
1.31000	-3012.51	160.13	1.68	-3638.19	91.53	34.89	-3783.51	39.55	10.47	-3813.53	29.02	38.17	-4044.27	-129.78	-0.48	-4066.77	-95.71	23.20	-1884.12	70.21	318.16	-1856.81	53.81	317.86	-4075.38	-3.04	1343.73	0.00	0.00	0.00	-3462.67	-110.77	1680.44	-4069.94	-182.61	1676.03	-3991.22	71.95	1728.13	-4050.20	-9.45	1735.00	485.65	-293.90	79.65	1082.76	-307.96	77.86	499.09
1.32000	-3012.51	160.13	1.68	-3638.19	91.53	34.89	-3799.26	39.53	8.38	-3795.54	29.13	40.47	-4044.27	-129.78	-0.48	-4066.77	-95.71	23.20	-1884.12	70.21	318.16	-1856.81	53.81	317.86	-4075.38	-3.04	1343.73	0.00	0.00	0.00	-3462.67	-110.77	1680.44	-4069.94	-182.61	1676.03	-3990.38	71.44	1728.06	-4022.95	-8.60	1735.05	486.08	-293.91	79.83	1082.81	-308.25	77.72	498.89
1.33000	-3012.51	160.13	1.68	-3638.19	91.53	34.89	-3768.99	40.25	13.31	-3776.60	28.68	43.93	-4044.27	-129.78	-0.48	-4066.77	-95.71	23.20	-1884.12	70.21	318.16	-1856.81	53.81	317.86	-4075.38	-3.04	1343.73	0.00	0.00	0.00	-3462.67	-110.77	1680.44	-4069.94	-182.61	1676.03	-3989.53	70.95	1727.99	-3986.80	-9.02	1732.50	486.01	-294.12	79.75	1082.76	-308.13	77.76	498.83
1.34000	-3012.51	160.13	1.68	-3638.19	91.53	34.89	-3797.06	39.09	8.20	-3795.05	28.14	40.85	-4044.27	-129.78	-0.48	-4066.77	-95.71	23.20	-1884.12	70.21	318.16	-1856.81	53.81	317.86	-4075.38	-3.04	1343.73	0.00	0.00	0.00	-3462.67	-110.77	1680.44	-4069.94	-182.61	1676.03	-3988.67	70.46	1727.93	-4010.53	-8.92	1733.10	485.52	-293.72	79.76	1082.70	-308.13	77.59	499.00
1.35000	-3012.51	160.13	1.68	-3638.19	91.53	34.89	-3812.64	38.79	5.18	-3789.74	28.87	41.61	-4044.27	-129.78	-0.48	-4066.77	-95.71	23.20	-1884.12	70.21	318.16	-1856.81	53.81	317.86	-4075.38	-3.04	1343.73	0.00	0.00	0.00	-3462.67	-110.77	1680.44	-4069.94	-182.61	1676.03	-3987.80	69.97	1727.86	-4027.18	-9.45	1733.93	485.61	-293.36	79.92	1082.95	-308.21	77.69	499.22
1.36000	-3012.51	160.13	1.68	-3638.19	91.53	34.89	-3787.91	38.82	9.88	-3804.85	28.79	40.19	-4044.27	-129.78	-0.48	-4066.77	-95.71	23.20	-1884.12	70.21	318.16	-1856.81	53.81	317.86	-4075.38	-3.04	1343.73	0.00	0.00	0.00	-3462.67	-110.77	1680.44	-4069.94	-182.61	1676.03	-3986.90	69.49	1727.79	-4035.25	-8.89	1734.05	485.93	-293.70	79.82	1082.77	-308.37	77.46	498.76
1.37000	-3012.51	160.13	1.68	-3638.19	91.53	34.89	-3780.49	38.78	10.76	-3781.16	29.32	43.36	-4044.27	-129.78	-0.48	-4066.77	-95.71	23.20	-1884.12	70.21	318.16	-1856.81	53.81	317.86	-4075.38	-3.04	1343.73	0.00	0.00	0.00	-3462.67	-110.77	1680.44	-4069.94	-182.61	1676.03	-3986.00	69.02	1727.72	-4041.20	-8.13	1734.73	485.62	-293.98	79.75	1082.29	-308.08	77.41	499.06
1.38000	-3012.51	160.13	1.68	-3638.19	91.53	34.89	-3803.66	39.95	5.98	-3776.51	30.77	44.38	-4044.27	-129.78	-0.48	-4066.77	-95.71	23.20	-1884.12	70.21	318.16	-1856.81	53.81	317.86	-4075.38	-3.04	1343.73	0.00	0.00	0.00	-3462.67	-110.77	1680.44	-4069.94	-182.61	1676.03	-3985.08	68.56	1727.64	-4039.79	-7.83	1735.83	485.68	-294.14	79.72	1082.25	-308.25	77.39	498.56
1.39000	-3012.51	160.13	1.68	-3638.19	91.53	34.89	-3779.36	39.79	9.91	-3797.20	30.75	41.26	-4044.27	-129.78	-0.48	-4066.77	-95.71	23.20	-1884.12	70.21	318.16	-1856.81	53.81	317.86	-4075.38	-3.04	1343.73	0.00	0.00	0.00	-3462.67	-110.77	1680.44	-4069.94	-182.61	1676.03	-3984.15	68.10	1727.57	-4043.45	-6.58	1735.55	485.45	-294.06	79.63	1082.31	-308.01	77.57	498.48
1.40000	-3012.51	160.13	1.68	-3638.19	91.53	34.89	-3790.30	40.00	8.64	-3796.81	31.65	40.74	-4044.27	-129.78	-0.48	-4066.77	-95.71	23.20	-1884.12	70.21	318.16	-1856.81	53.81	317.86	-4075.38	-3.04	1343.73	0.00	0.00	0.00	-3462.67	-110.77	1680.44	-4069.94	-182.61	1676.03	-3983.21	67.65	1727.50	-4041.75	-6.49	1735.65	484.41	-293.97	79.45	1082.65	-308.27	77.62	497.99
1.41000	-3012.51	160.13	1.68	-3638.19	91.53	34.89	-3790.23	39.03	7.93	-3767.03	30.59	46.84	-4044.27	-129.78	-0.48	-4066.77	-95.71	23.20	-1884.12	70.21	318.16	-1856.81	53.81	317.86	-4075.38	-3.04	1343.73	0.00	0.00	0.00	-3462.67	-110.77	1680.44	-4069.94	-182.61	1676.03	-3982.25	67.21	1727.42	-4043.85	-6.98	1735.97	484.65	-293.85	79.53	1082.44	-308.32	77.52	497.88
1.42000	-3012.51	160.13	1.68	-3638.19	91.53	34.89	-3771.04	40.12	10.18	-3749.32	32.15	48.39	-4044.27	-129.78	-0.48	-4066.77	-95.71	23.20	-1884.12	70.21	318.16	-1856.81	53.81	317.86	-4075.38	-3.04	1343.73	0.00	0.00	0.00	-3462.67	-110.77	1680.44	-4069.94	-182.61	1676.03	-3981.27	66.77	1727.35	-4046.60	-7.18	1735.40	485.27	-294.00	79.62	1082.28	-308.36	77.45	497.83
1.43000	-3012.51	160.13	1.68	-3638.19	91.53	34.89	-3772.58	40.50	9.60	-3770.43	31.62	46.00	-4044.27	-129.78	-0.48	-4066.77	-95.71	23.20	-1884.12	70.21	318.16	-1856.81	53.81	317.86	-4075.38	-3.04	1343.73	0.00	0.00	0.00	-3462.67	-110.77	1680.44	-4069.94	-182.61	1676.03	-3980.29	66.34	1727.27	-4056.28	-6.22	1735.68	485.49	-294.27	79.65	1082.67	-308.19	77.57	498.06
1.44000	-3012.51	160.13	1.68	-3638.19	91.53	34.89	-3792.85	39.55	5.97	-3768.19	31.88	46.53	-4044.27	-129.78	-0.48	-4066.77	-95.71	23.20	-1884.12	70.21	318.16	-1856.81	53.81	317.86	-4075.38	-3.04	1343.73	0.00	0.00	0.00	-3462.67	-110.77	1680.44	-4069.94	-182.61	1676.03	-3979.29	65.91	1727.20	-4030.17	-4.63	1733.39	485.49	-293.82	79.78	1082.90	-308.12	77.59	497.97
1.45000	-3012.51	160.13	1.68	-3638.19	91.53	34.89	-3813.26	40.17	2.21	-3784.62	34.05	43.12	-4044.27	-129.78	-0.48	-4066.77	-95.71	23.20	-1884.12	70.21	318.16	-1856.81	53.81	317.86	-4075.38	-3.04	1343.73	0.00	0.00	0.00	-3462.67	-110.77	1680.44	-4069.94	-182.61	1676.03	-3978.27	65.49	1727.12	-4069.90	-4.45	1736.88	485.47	-293.61	79.69	1082.90	-308.13	77.56	499.57
1.46000	-3012.51	160.13	1.68	-3638.19	91.53	34.89	-3805.07	40.66	2.60	-3780.76	34.84	45.53	-4044.27	-129.78	-0.48	-4066.77	-95.71	23.20	-1884.12	70.21	318.16	-1856.81	53.81	317.86	-4075.38	-3.04	1343.73	0.00	0.00	0.00	-3462.67	-110.77	1680.44	-4069.94	-182.61	1676.03	-3977.24	65.08	1727.04	-4079.27	-5.05	1736.36	485.35	-293.97	79.69	1082.85	-308.08	77.57	500.47
1.47000	-3012.51	160.13	1.68	-3638.19	91.53	34.89	-3825.81	41.75	-0.44	-3772.60	34.91	46.50	-4044.27	-129.78	-0.48	-4066.77	-95.71	23.20	-1884.12	70.21	318.16	-1856.81	53.81	317.86	-4075.38	-3.04	1343.73	0.00	0.00	0.00	-3462.67	-110.77	1680.44	-4069.94	-182.61	1676.03	-3976.20	64.67	1726.96	-4066.82	-4.67	1735.55	484.60	-294.01	79.51	1083.03	-308.19	77.70	499.51
1.48000	-3012.51	160.13	1.68	-3638.19	91.53	34.89	-3814.56	42.16	0.72	-3747.66	37.18	51.62	-4044.27	-129.78	-0.48	-4066.77	-95.71	23.20	-1884.12	70.21	318.16	-1856.81	53.81	317.86	-4075.38	-3.04	1343.73	0.00	0.00	0.00	-3462.67	-110.77	1680.44	-4069.94	-182.61	1676.03	-3975.15	64.27	1726.88	-4055.47	-4.09	1735.55	484.60	-294.12	79.54	1082.85	-308.06	77.66	498.80
1.49000	-3012.51	160.13	1.68	-3638.19	91.53	34.89	-3782.25	44.19	5.60	-3770.90	38.36	46.88	-4044.27	-129.78	-0.48	-4066.77	-95.71	23.20	-1884.12	70.21	318.16	-1856.81	53.81	317.86	-4075.38	-3.04	1343.73	0.00	0.00	0.00	-3462.67	-110.77	1680.44	-4069.94	-182.61	1676.03	-3974.08	63.88	1726.80	-4072.80	-4.85	1736.15	485.44	-293.71	79.88	1082.46	-308.01	77.57	498.43
1.50000	-3012.51	160.13	1.68	-3638.19	91.53	34.89	-3781.08	45.52	6.15	-3788.04	40.67	46.08	-4044.27	-129.78	-0.48	-4066.77	-95.71	23.20	-1884.12	70.21	318.16	-1856.81	53.81	317.86	-4075.38	-3.04	1343.73	0.00	0.00	0.00	-3462.67	-110.77	1680.44	-4069.94	-182.61	1676.03	-3973.00	63.49	1726.71	-4078.78	-5.36	1736.34	485.45	-293.74	79.77	1082.75	-308.45	77.58	497.96
1.51000	-3012.51	160.13	1.68	-3638.19	91.53	34.89	-3788.39	47.66	5.50	-3789.16	42.64	46.51	-4044.27	-129.78	-0.48	-4066.77	-95.71	23.20	-1884.12	70.21	318.16	-1856.81	53.81	317.86	-4075.38	-3.04	1343.73	0.00	0.00	0.00	-3462.67	-110.77	1680.44	-4069.94	-182.61	1676.03	-3971.90	63.11	1726.63	-4062.00	-3.85	1735.18	485.63	-293.87	79.79	1083.28	-308.25	77.67	498.96
1.52000	-3012.51	160.13	1.68	-3638.19	91.53	34.89	-3796.31	49.63	3.99	-3765.94	46.40	51.09	-4044.27	-129.78	-0.48	-4066.77	-95.71	23.20	-1884.12	70.21	318.16	-1856.81	53.81	317.86	-4075.38	-3.04	1343.73	0.00	0.00	0.00	-3462.67	-110.77	1680.44	-4069.94	-182.61	1676.03	-3970.79	62.74	1726.54	-4065.01	-4.17	1734.33	485.74	-293.81	79.78	1083.06	-308.06	77.59	498.50
1.53000	-3012.51	160.13	1.68	-3638.19	91.53	34.89	-3787.36	52.98	5.93	-3787.66	49.66	47.93	-4044.27	-129.78	-0.48	-4066.77	-95.71	23.20	-1884.12	70.21	318.16	-1856.81	53.81	317.86	-4075.38	-3.04	1343.73	0.00	0.00	0.00	-3462.67	-110.77	1680.44	-4069.94	-182.61	1676.03	-3969.67	62.37	1726.46	-4048.81	-4.30	1733.81	485.84	-293.88	79.85	1082.98	-308.34	77.52	497.80
1.54000	-3012.51	160.13	1.68	-3638.19	91.53	34.89	-3797.14	56.64	4.46	-3804.65	52.50	47.05	-4044.27	-129.78	-0.48	-4066.77	-95.71	23.20	-1884.12	70.21	318.16	-1856.81	53.81	317.86	-4075.38	-3.04	1343.73	0.00	0.00	0.00	-3462.67	-110.77	1680.44	-4069.94	-182.61	1676.03	-3968.53	62.01	1726.37	-4055.19	-3.77	1735.48	485.60	-294.05	79.65	1083.03	-308.39	77.58	499.10
1.55000	-3012.51	160.13	1.68	-3638.19	91.53	34.89	-3781.79	61.13	8.10	-3795.00	58.00	48.68	-4044.27	-129.78	-0.48	-4066.77	-95.71	23.20	-1884.12	70.21	318.16	-1856.81	53.81	317.86	-4075.38	-3.04	1343.73	0.00	0.00	0.00	-3462.67	-110.77	1680.44	-4069.94	-182.61	1676.03	-3967.38	61.65	1726.29	-4086.32	-3.77	1736.92	485.79	-294.40	79.51	1082.87	-308.16	77.60	498.64
1.56000	-3012.51	160.13	1.68	-3638.19	91.53	34.89	-3790.46	65.15	7.67	-3809.45	61.14	47.52	-4044.27	-129.78	-0.48	-4066.77	-95.71	23.20	-1884.12	70.21	318.16	-1856.81	53.81	317.86	-4075.38	-3.04	1343.73	0.00	0.00	0.00	-3462.67	-110.77	1680.44	-4069.94	-182.61	1676.03	-3966.22	61.30	1726.20	-4084.36	-3.24	1736.03	485.38	-294.32	79.65	1082.50	-308.24	77.52	498.55
1.57000	-3012.51	160.13	1.68	-3638.19	91.53	34.89	-3801.75	71.49	6.63	-3822.36	67.13	46.69	-4044.27	-129.78	-0.48	-4066.77	-95.71	23.20	-1884.12	70.21	318.16	-1856.81	53.81	317.86	-4075.38	-3.04	1343.73	0.00	0.00	0.00	-3462.67	-110.77	1680.44	-4069.94	-182.61	1676.03	-3965.04	60.96	1726.11	-4095.80	-3.64	1735.91	485.80	-293.88	79.89	1083.09	-308.18	77.74	498.39
1.58000	-3012.51	160.13	1.68	-3638.19	91.53	34.89	-3811.30	75.58	5.74	-3792.07	72.10	52.09	-4044.27	-129.78	-0.48	-4066.77	-95.71	23.20	-1884.12	70.21	318.16	-1856.81	53.81	317.86	-4075.38	-3.04	1343.73	0.00	0.00	0.00	-3462.67	-110.77	1680.44	-4069.94	-182.61	1676.03	-3963.85	60.62	1726.02	-4068.24	-2.96	1734.72	484.92	-293.86	79.69	1082.70	-308.49	77.57	498.68
1.59000	-3012.51	160.13	1.68	-3638.19	91.53	34.89	-3807.32	79.61	7.75	-3797.82	76.60	51.88	-4044.27	-129.78	-0.48	-4066.77	-95.71	23.20	-1884.12	70.21	318.16	-1856.81	53.81	317.86	-4075.38	-3.04	1343.73	0.00	0.00	0.00	-3462.67	-110.77	1680.44	-4069.94	-182.61	1676.03	-3962.65	60.29	1725.93	-4093.32	-2.69	1736.74	486.06	-293.77	79.91	1082.78	-308.27	77.63	498.96
1.60000	-3012.51	160.13	1.68	-3638.19	91.53	34.89	-3791.39	83.15	12.04	-3814.10	81.03	49.91	-4044.27	-129.78	-0.48	-4066.77	-95.71	23.20	-1884.12	70.21	318.16	-1856.81	53.81	317.86	-4075.38	-3.04	1343.73	0.00	0.00	0.00	-3462.67	-110.77	1680.44	-4069.94	-182.61	1676.03	-3961.43	59.96	1725.84	-4120.67	-2.64	1737.89	485.40	-293.89	79.73	1082.72	-308.41	77.43	499.23
1.61000	-3012.51	160.13	1.68	-3638.19	91.53	34.89	-3794.71	88.02	11.63	-3817.35	84.99	49.90	-4044.27	-129.78	-0.48	-4066.77	-95.71	23.20	-1884.12	70.21	318.16	-1856.81	53.81	317.86	-4075.38	-3.04	1343.73	0.00	0.00	0.00	-3462.67	-110.77	1680.44	-4069.94	-182.61	1676.03	-3960.20	59.64	1725.74	-4111.16	-3.16	1737.79	484.96	-293.67	79.73	1083.11	-308.47	77.49	498.67
1.62000	-3012.51	160.13	1.68	-3638.19	91.53	34.89	-3828.11	91.78	6.66	-3819.78	90.03	50.96	-4044.27	-129.78	-0.48	-4066.77	-95.71	23.20	-1884.12	70.21	318.16	-1856.81	53.81	317.86	-4075.38	-3.04	1343.73	0.00	0.00	0.00	-3462.67	-110.77	1680.44	-4069.94	-182.61	1676.03	-3958.96	59.33	1725.65	-4085.96	-1.63	1735.11	485.89	-293.86	79.98	1083.12	-308.20	77.66	497.57
1.63000	-3012.51	160.13	1.68	-3638.19	91.53	34.89	-3816.15	94.35	9.76	-3807.54	93.00	53.28	-4044.27	-129.78	-0.48	-4066.77	-95.71	23.20	-1884.12	70.21	318.16	-1856.81	53.81	317.86	-4075.38	-3.04	1343.73	0.00	0.00	0.00	-3462.67	-110.77	1680.44	-4066.65	-180.35	1676.33	-3957.70	59.02	1725.56	-4088.67	0.76	1734.66	485.22	-294.14	79.62	1083.67	-308.22	77.83	498.48
1.64000	-3012.51	160.13	1.68	-3638.19	91.53	34.89	-3825.80	97.50	9.22	-3824.45	97.37	50.96	-4044.27	-129.78	-0.48	-4066.77	-95.71	23.20	-1884.12	70.21	318.16	-1856.81	53.81	317.86	-4075.38	-3.04	1343.73	0.00	0.00	0.00	-3462.67	-110.77	1680.44	-4055.23	-177.51	1677.00	-3956.43	58.72	1725.46	-4079.25	2.00	1735.96	485.84	-293.81	79.76	1082.58	-308.33	77.41	498.72
1.65000	-3012.51	160.13	1.68	-3638.19	91.53	34.89	-3836.31	102.25	8.59	-3828.62	100.41	51.07	-4044.27	-129.78	-0.48	-4066.77	-95.71	23.20	-1884.12	70.21	318.16	-1856.81	53.81	317.86	-4075.38	-3.04	1343.73	0.00	0.00	0.00	-3462.67	-110.77	1680.44	-4050.83	-176.02	1678.03	-3955.14	58.43	1725.36	-4073.74	2.94	1735.94	486.81	-293.83	80.19	1082.86	-308.40	77.51	499.25
1.66000	-3012.51	160.13	1.68	-3638.19	91.53	34.89	-3802.48	105.21	13.67	-3828.67	104.42	52.12	-4044.27	-129.78	-0.48	-4066.77	-95.71	23.20	-1884.12	70.21	318.16	-1856.81	53.81	317.86	-4075.38	-3.04	1343.73	0.00	0.00	0.00	-3462.67	-110.77	1680.44	-4026.99	-176.66	1677.39	-3953.85	58.14	1725.27	-4097.62	3.89	1738.50	486.26	-293.57	80.07	1082.75	-308.13	77.55	499.13
1.67000	-3012.51	160.13	1.68	-3638.19	91.53	34.89	-3821.05	109.16	13.10	-3826.76	108.21	52.59	-4044.27	-129.78	-0.48	-4066.77	-95.71	23.20	-1884.12	70.21	318.16	-1856.81	53.81	317.86	-4075.38	-3.04	1343.73	0.00	0.00	0.00	-3462.67	-110.77	1680.44	-4006.05	-173.52	1675.48	-3952.54	57.85	1725.17	-4069.65	4.85	1736.99	485.07	-293.89	79.69	1082.35	-308.28	77.44	498.61
1.68000	-3012.51	160.13	1.68	-3638.19	91.53	34.89	-3838.03	111.89	11.66	-3823.90	112.10	52.98	-4044.27	-129.78	-0.48	-4066.77	-95.71	23.20	-1884.12	70.21	318.16	-1856.81	53.81	317.86	-4075.38	-3.04	1343.73	0.00	0.00	0.00	-3462.67	-110.77	1680.44	-4010.65	-171.53	1676.62	-3951.21	57.58	1725.07	-4071.64	7.55	1736.55	484.38	-293.95	79.47	1082.61	-308.41	77.33	499.30
1.69000	-3012.51	160.13	1.68	-3638.19	91.53	34.89	-3818.60	116.21	13.90	-3848.91	115.96	48.33	-4044.27	-129.78	-0.48	-4066.77	-95.71	23.20	-1884.12	70.21	318.16	-1856.81	53.81	317.86	-4075.38	-3.04	1343.73	0.00	0.00	0.00	-3462.67	-110.77	1680.44	-4031.52	-169.89	1679.54	-3949.87	57.31	1724.97	-4081.78	7.64	1735.93	484.43	-293.90	79.62	1082.80	-308.37	77.32	499.05
1.70000	-3012.51	160.13	1.68	-3638.19	91.53	34.89	-3851.18	120.31	10.71	-3840.95	119.65	52.10	-4044.27	-129.78	-0.48	-4066.77	-95.71	23.20	-1884.12	70.21	318.16	-1856.81	53.81	317.86	-4075.38	-3.04	1343.73	0.00	0.00	0.00	-3462.67	-110.77	1680.44	-4044.13	-170.22	1681.40	-3948.52	57.04	1724.87	-4095.70	7.79	1736.09	485.16	-294.25	79.59	1082.32	-308.28	77.25	498.89
1.71000	-3012.51	160.13	1.68	-3638.19	91.53	34.89	-3834.05	125.37	12.41	-3841.29	123.36	51.92	-4044.27	-129.78	-0.48	-4066.77	-95.71	23.20	-1884.12	70.21	318.16	-1856.81	53.81	317.86	-4075.38	-3.04	1343.73	0.00	0.00	0.00	-3462.67	-110.77	1680.44	-4018.23	-165.36	1680.30	-3947.16	56.78	1724.77	-4103.47	10.03	1737.61	484.44	-294.31	79.39	1083.24	-308.08	77.72	499.24
1.72000	-3012.51	160.13	1.68	-3638.19	91.53	34.89	-3832.72	127.56	13.34	-3856.87	128.39	49.31	-4044.27	-129.78	-0.48	-4066.77	-95.71	23.20	-1884.12	70.21	318.16	-1856.81	53.81	317.86	-4075.38	-3.04	1343.73	0.00	0.00	0.00	-3462.67	-110.77	1680.44	-3978.41	-161.24	1678.92	-3945.78	56.53	1724.67	-4095.28	12.91	1737.33	484.66	-294.14	79.59	1082.48	-307.97	77.58	499.27
1.73000	-3012.51	160.13	1.68	-3638.19	91.53	34.89	-3839.29	132.10	11.65	-3852.42	131.94	49.91	-4044.27	-129.78	-0.48	-4066.77	-95.71	23.20	-1884.12	70.21	318.16	-1856.81	53.81	317.86	-4075.36	-3.04	1343.73	0.00	0.00	0.00	-3462.67	-110.77	1680.44	-4000.44	-159.73	1680.27	-3944.39	56.28	1724.57	-4067.04	15.96	1736.23	485.85	-293.79	79.87	1082.74	-308.33	77.58	499.49
1.74000	-3012.51	160.13	1.68	-3638.19	91.53	34.89	-3821.84	137.77	14.96	-3840.38	136.17	51.48	-4044.27	-129.78	-0.48	-4066.77	-95.71	23.20	-1884.12	70.21	318.16	-1856.81	53.81	317.86	-4053.33	-3.10	1343.84	0.00	0.00	0.00	-3462.67	-110.77	1680.44	-4029.98	-158.57	1682.88	-3942.99	56.04	1724.46	-4069.01	18.27	1735.90	485.35	-293.88	79.76	1083.02	-308.35	77.64	498.98
1.75000	-3012.51	160.13	1.68	-3638.19	91.53	34.89	-3836.62	141.34	12.62	-3857.11	141.23	49.29	-4044.27	-129.78	-0.48	-4066.77	-95.71	23.20	-1884.12	70.21	318.16	-1856.81	53.81	317.86	-4082.76	-1.57	1344.84	0.00	0.00	0.00	-3462.67	-110.77	1680.44	-4002.33	-154.59	1683.75	-3941.57	55.80	1724.36	-4108.53	19.17	1737.54	485.49	-293.52	80.03	1082.56	-308.29	77.45	498.45
1.76000	-3012.51	160.13	1.68	-3638.19	91.53	34.89	-3815.23	144.86	17.34	-3842.85	145.60	51.34	-4044.27	-129.78	-0.48	-4066.77	-95.71	23.20	-1884.12	70.21	318.16	-1856.81	53.81	317.86	-4059.08	-0.31	1344.93	0.00	0.00	0.00	-3462.67	-110.77	1680.44	-3982.29	-150.85	1683.24	-3940.14	55.57	1724.25	-4084.99	21.25	1735.90	485.56	-293.89	79.97	1082.54	-308.10	77.39	498.33
1.77000	-3012.51	160.13	1.68	-3638.19	91.53	34.89	-3832.06	150.18	15.45	-3843.11	149.10	52.19	-4044.27	-129.78	-0.48	-4066.77	-95.71	23.20	-1884.12	70.21	318.16	-1856.81	53.81	317.86	-4072.24	-0.05	1344.30	0.00	0.00	0.00	-3462.67	-110.77	1680.44	-4020.72	-149.75	1685.68	-3938.70	55.34	1724.15	-4056.01	24.67	1735.25	485.71	-294.38	79.92	1082.49	-308.26	77.44	498.70
1.78000	-3012.51	160.13	1.68	-3638.19	91.53	34.89	-3877.95	155.59	8.30	-3831.42	154.22	54.53	-4044.27	-129.78	-0.48	-4066.77	-95.71	23.20	-1884.12	70.21	318.16	-1856.81	53.81	317.86	-4026.61	1.90	1344.21	0.00	0.00	0.00	-3462.67	-110.77	1680.44	-4008.27	-147.37	1686.35	-3937.24	55.13	1724.04	-4075.41	25.90	1734.66	486.49	-294.09	79.87	1082.66	-308.24	77.56	498.86
1.79000	-3012.51	160.13	1.68	-3638.19	91.53	34.89	-3830.25	160.75	15.76	-3837.86	157.24	53.18	-4044.27	-129.78	-0.48	-4066.77	-95.71	23.20	-1884.12	70.21	318.16	-1856.81	53.81	317.86	-4055.94	2.11	1344.21	0.00	0.00	0.00	-3462.67	-110.77	1680.44	-3970.12	-142.89	1686.55	-3935.78	54.91	1723.94	-4073.82	28.16	1734.31	486.09	-294.13	79.79	1082.52	-308.19	77.52	499.00
1.80000	-3012.51	160.13	1.68	-3638.19	91.53	34.89	-3808.19	162.01	19.09	-3836.17	161.41	53.71	-4044.27	-129.78	-0.48	-4066.77	-95.71	23.20	-1884.12	70.21	318.16	-1856.81	53.81	317.86	-4046.60	4.24	1344.61	0.00	0.00	0.00	-3462.67	-110.77	1680.44	-3952.09	-137.46	1686.68	-3934.29	54.70	1723.83	-4072.21	30.40	1733.96	484.46	-294.32	79.35	1082.54	-308.46	77.50	498.80
1.81000	-3012.51	160.13	1.68	-3638.19	91.53	34.89	-3884.54	167.79	8.88	-3845.70	165.52	51.84	-4044.27	-129.78	-0.48	-4066.77	-95.71	23.20	-1884.12	70.21	318.16	-1856.81	53.81	317.86	-4050.09	6.06	1345.69	0.00	0.00	0.00	-3462.67	-110.77	1680.44	-3942.09	-134.03	1688.89	-3932.80	54.50	1723.72	-4070.58	32.62	1733.60	484.79	-294.22	79.48	1082.67	-308.30	77.48	499.32
1.82000	-3012.51	160.13	1.68	-3638.19	91.53	34.89	-3872.10	167.09	11.44	-3834.73	169.35	52.95	-4044.27	-129.78	-0.48	-4066.77	-95.71	23.20	-1884.12	70.21	318.16	-1856.81	53.81	317.86	-4062.13	6.51	1344.72	0.00	0.00	0.00	-3462.67	-110.77	1680.44	-3967.81	-131.11	1688.03	-3931.29	54.31	1723.61	-4068.93	34.82	1733.25	484.44	-293.98	79.46	1082.50	-308.14	77.57	499.12
1.83000	-3012.51	160.13	1.68	-3638.19	91.53	34.89	-3859.46	172.50	13.00	-3840.03	172.10	52.13	-4044.27	-129.78	-0.48	-4066.77	-95.71	23.20	-1884.12	70.21	318.16	-1856.81	53.81	317.86	-4067.62	9.17	1344.49	0.00	0.00	0.00	-3462.67	-110.77	1680.44	-3985.22	-127.99	1689.59	-3929.77	54.11	1723.50	-4067.27	37.00	1732.90	484.70	-293.74	79.59	1082.76	-308.08	77.59	499.50
1.84000	-3012.51	160.13	1.68	-3638.19	91.53	34.89	-3892.76	176.78	10.19	-3860.00	174.82	50.32	-4044.27	-129.78	-0.48	-4066.77	-95.71	23.20	-1884.12	70.21	318.16	-1856.81	53.81	317.86	-4052.00	11.12	1344.82	0.00	0.00	0.00	-3462.67	-110.77	1680.44	-3978.19	-124.85	1690.82	-3928.24	53.93	1723.39	-4065.59	39.15	1732.55	484.68	-293.86	79.51	1082.73	-308.35	77.44	498.99
1.85000	-3012.51	160.13	1.68	-3638.19	91.53	34.89	-3902.49	180.91	9.51	-3825.18	177.84	54.21	-4044.27	-129.78	-0.48	-4066.77	-95.71	23.20	-1884.12	70.21	318.16	-1856.81	53.81	317.86	-4044.84	11.72	1345.22	0.00	0.00	0.00	-3462.67	-110.77	1680.44	-3943.00	-121.54	1689.52	-3926.69	53.75	1723.27	-4063.89	41.29	1732.20	484.75	-294.10	79.57	1083.04	-308.26	77.75	498.74
1.86000	-3012.51	160.13	1.68	-3638.19	91.53	34.89	-3912.11	185.01	8.87	-3839.71	178.11	52.18	-4044.27	-129.78	-0.48	-4066.77	-95.71	23.20	-1884.12	70.21	318.16	-1856.81	53.81	317.86	-4011.65	12.72	1344.90	0.00	0.00	0.00	-3462.67	-110.77	1680.44	-3957.08	-118.77	1691.26	-3925.13	53.58	1723.16	-4062.18	43.40	1731.85	485.73	-294.07	79.78	1082.98	-308.30	77.67	498.68
1.87000	-3012.51	160.13	1.68	-3638.19	91.53	34.89	-3921.63	189.06	8.27	-3839.30	181.21	52.10	-4044.27	-129.78	-0.48	-4066.77	-95.71	23.20	-1884.12	70.21	318.16	-1856.81	53.81	317.86	-3994.16	14.33	1343.70	0.00	0.00	0.00	-3462.67	-110.77	1680.44	-3907.12	-111.40	1689.53	-3923.55	53.41	1723.05	-4060.45	45.49	1731.50	485.65	-294.05	79.85	1082.80	-308.17	77.61	499.15
1.88000	-3012.51	160.13	1.68	-3638.19	91.53	34.89	-3931.05	193.07	7.71	-3862.51	184.77	47.85	-4044.27	-129.78	-0.48	-4066.77	-95.71	23.20	-1884.12	70.21	318.16	-1856.81	53.81	317.86	-4010.01	15.81	1344.31	0.00	0.00	0.00	-3462.67	-110.77	1680.44	-3882.05	-105.94	1689.56	-3921.97	53.24	1722.93	-4058.70	47.56	1731.15	484.70	-294.12	79.50	1083.06	-308.28	77.68	498.15
1.89000	-3012.51	160.13	1.68	-3638.19	91.53	34.89	-3940.35	197.03	7.20	-3830.97	184.84	52.26	-4044.27	-129.78	-0.48	-4066.77	-95.71	23.20	-1884.12	70.21	318.16	-1856.81	53.81	317.86	-4026.14	15.87	1343.80	0.00	0.00	0.00	-3462.67	-110.77	1680.44	-3893.10	-103.38	1690.60	-3920.37	53.09	1722.82	-4056.94	49.61	1730.80	484.98	-293.80	79.69	1082.90	-308.38	77.63	498.63
1.90000	-3012.51	160.13	1.68	-3638.19	91.53	34.89	-3949.55	200.96	6.72	-3860.54	186.67	48.03	-4044.27	-129.78	-0.48	-4066.77	-95.71	23.20	-1884.12	70.21	318.16	-1856.81	53.81	317.86	-4041.09	19.92	1344.55	0.00	0.00	0.00	-3462.67	-110.77	1680.44	-3913.58	-102.14	1691.49	-3918.76	52.93	1722.70	-4055.16	51.64	1730.46	485.06	-294.51	79.57	1082.82	-308.35	77.51	499.10
1.91000	-3012.51	160.13	1.68	-3638.19	91.53	34.89	-3958.65	204.84	6.28	-3841.79	187.66	50.46	-4044.27	-129.78	-0.48	-4066.77	-95.71	23.20	-1884.12	70.21	318.16	-1856.81	53.81	317.86	-3988.98	21.26	1344.20	0.00	0.00	0.00	-3462.67	-110.77	1680.44	-3931.27	-98.69	1692.03	-3917.13	52.79	1722.59	-4053.36	53.65	1730.11	485.32	-294.09	79.65	1083.03	-307.94	77.82	498.94
1.92000	-3012.51	160.13	1.68	-3638.19	91.53	34.89	-3967.64	208.68	5.88	-3868.32	187.71	46.84	-4044.27	-129.78	-0.48	-4066.77	-95.71	23.20	-1884.12	70.21	318.16	-1856.81	53.81	317.86	-4004.16	22.94	1343.95	0.00	0.00	0.00	-3462.67	-110.77	1680.44	-3910.56	-94.89	1692.41	-3915.49	52.65	1722.47	-4051.55	55.63	1729.76	485.36	-294.16	79.68	1083.06	-307.98	77.78	499.43
1.93000	-3012.51	160.13	1.68	-3638.19	91.53	34.89	-3976.53	212.48	5.52	-3805.60	188.69	55.75	-4044.27	-129.78	-0.48	-4066.77	-95.71	23.20	-1884.12	70.21	318.16	-1856.81	53.81	317.86	-4004.94	24.27	1344.44	0.00	0.00	0.00	-3462.67	-110.77	1680.44	-3890.89	-90.55	1692.05	-3913.84	52.51	1722.35	-4049.72	57.60	1729.42	484.40	-294.11	79.47	1082.91	-308.12	77.61	498.77
1.94000	-3012.51	160.13	1.68	-3638.19	91.53	34.89	-3985.31	216.24	5.20	-3809.57	189.32	56.87	-4044.27	-129.78	-0.48	-4066.77	-95.71	23.20	-1884.12	70.21	318.16	-1856.81	53.81	317.86	-3985.57	25.00	1344.31	0.00	0.00	0.00	-3462.67	-110.77	1680.44	-3879.51	-86.64	1692.16	-3912.18	52.38	1722.23	-4047.87	59.54	1729.07	484.44	-294.22	79.39	1082.74	-308.34	77.53	498.97
1.95000	-3012.51	160.13	1.68	-3638.19	91.53	34.89	-3993.99	219.96	4.92	-3873.46	191.72	44.10	-4044.27	-129.78	-0.48	-4066.77	-95.71	23.20	-1884.12	70.21	318.16	-1856.81	53.81	317.86	-3986.22	26.11	1344.38	0.00	0.00	0.00	-3462.67	-110.77	1680.44	-3896.84	-83.49	1694.45	-3910.50	52.26	1722.11	-4046.00	61.47	1728.73	484.91	-294.13	79.47	1082.72	-308.31	77.59	498.79
1.96000	-3012.51	160.13	1.68	-3638.19	91.53	34.89	-4002.56	223.63	4.68	-3907.30	191.40	37.07	-4044.27	-129.78	-0.48	-4066.77	-95.71	23.20	-1884.12	70.21	318.16	-1856.81	53.81	317.86	-3976.98	27.07	1343.15	0.00	0.00	0.00	-3462.67	-110.77	1680.44	-3871.46	-80.49	1693.06	-3908.82	52.14	1721.99	-4044.12	63.37	1728.39	485.26	-293.94	79.57	1082.72	-308.10	77.66	498.86
1.97000	-3012.51	160.13	1.68	-3638.19	91.53	34.89	-4011.03	227.27	4.47	-3894.41	188.54	38.08	-4044.27	-129.78	-0.48	-4066.77	-95.71	23.20	-1884.12	70.21	318.16	-1856.81	53.81	317.86	-3986.98	29.23	1344.46	0.00	0.00	0.00	-3462.67	-110.77	1680.44	-3838.23	-75.76	1692.54	-3907.11	52.02	1721.87	-4042.23	65.25	1728.04	484.93	-293.84	79.54	1083.02	-308.39	77.75	498.84
1.98000	-3012.51	160.13	1.68	-3638.19	91.53	34.89	-4019.39	230.86	4.30	-3860.61	188.41	43.64	-4044.27	-129.78	-0.48	-4066.77	-95.71	23.20	-1884.12	70.21	318.16	-1856.81	53.81	317.86	-3972.90	32.23	1344.23	0.00	0.00	0.00	-3462.67	-110.77	1680.44	-3849.28	-72.53	1692.99	-3905.40	51.91	1721.75	-4040.31	67.12	1727.70	485.66	-294.03	79.81	1082.97	-308.62	77.61	498.68
1.99000	-3012.51	160.13	1.68	-3638.19	91.53	34.89	-4027.66	234.42	4.17	-3808.34	191.04	53.29	-4044.27	-129.78	-0.48	-4066.77	-95.71	23.20	-1884.12	70.21	318.16	-1856.81	53.81	317.86	-3964.95	32.45	1342.93	0.00	0.00	0.00	-3462.67	-110.77	1680.44	-3881.24	-69.88	1694.16	-3903.67	51.81	1721.63	-4038.38	68.96	1727.36	485.71	-293.81	79.81	1082.99	-308.70	77.60	498.75
2.00000	-3012.51	160.13	1.68	-3638.19	91.53	34.89	-4035.82	237.93	4.08	-3841.75	191.81	47.29	-4044.27	-129.78	-0.48	-4066.77	-95.71	23.20	-1884.12	70.21	318.16	-1856.81	53.81	317.86	-3968.06	34.78	1343.03	0.00	0.00	0.00	-3462.67	-110.77	1680.44	-3897.57	-67.36	1694.43	-3901.93	51.71	1721.51	-4036.43	70.78	1727.02	485.29	-293.99	79.63	1082.38	-308.35	77.40	498.61
2.01000	-3012.51	160.13	1.68	-3638.19	91.53	34.89	-4043.87	241.40	4.03	-3831.48	192.79	48.09	-4044.27	-129.78	-0.48	-4066.77	-95.71	23.20	-1884.12	70.21	318.16	-1856.81	53.81	317.86	-3992.29	35.52	1342.99	0.00	0.00	0.00	-3462.67	-110.77	1680.44	-3856.74	-62.25	1694.31	-3900.18	51.62	1721.38	-4034.47	72.59	1726.68	485.38	-294.13	79.69	1082.69	-308.27	77.47	498.83
2.02000	-3012.51	160.13	1.68	-3638.23	91.53	34.89	-4051.83	244.84	4.01	-3865.27	194.98	40.81	-4044.27	-129.78	-0.48	-4066.77	-95.71	23.20	-1884.12	70.21	318.16	-1856.81	53.81	317.86	-3972.47	36.96	1342.65	0.00	0.00	0.00	-3462.67	-110.77	1680.44	-3858.83	-57.39	1694.27	-3898.41	51.53	1721.26	-4032.49	74.37	1726.34	485.08	-294.25	79.63	1083.20	-308.42	77.59	498.23
2.03000	-3012.51	160.13	1.68	-3674.98	94.95	29.89	-4059.68	248.23	4.03	-3799.48	193.76	50.00	-4044.27	-129.78	-0.48	-4066.77	-95.71	23.20	-1884.12	70.21	318.16	-1856.81	53.81	317.86	-3953.39	38.76	1342.43	0.00	0.00	0.00	-3462.67	-110.77	1680.44	-3840.96	-52.15	1693.63	-3896.64	51.45	1721.13	-4030.49	76.13	1726.00	485.58	-293.86	79.86	1082.59	-308.07	77.57	499.01
2.04000	-3012.51	160.13	1.68	-3696.04	96.16	27.57	-4067.43	251.59	4.08	-3851.35	194.43	45.17	-4044.27	-129.78	-0.48	-4066.77	-95.71	23.20	-1884.12	70.21	318.16	-1856.81	53.81	317.86	-3969.64	40.82	1340.85	0.00	0.00	0.00	-3462.67	-110.77	1680.44	-3842.07	-48.44	1693.69	-3894.84	51.37	1721.01	-4028.48	77.87	1725.66	485.01	-293.92	79.67	1082.44	-308.35	77.33	498.82
2.05000	-3012.51	160.13	1.68	-3671.17	93.67	30.77	-4075.08	254.90	4.18	-3851.77	195.03	45.04	-4044.27	-129.78	-0.48	-4066.77	-95.71	23.20	-1884.12	70.21	318.16	-1856.81	53.81	317.86	-3970.53	41.31	1341.06	0.00	0.00	0.00	-3462.67	-110.77	1680.44	-3873.38	-46.00	1696.08	-3893.04	51.30	1720.88	-4026.45	79.60	1725.32	484.91	-293.86	79.63	1082.56	-308.17	77.45	498.37
2.06000	-3012.51	160.13	1.68	-3650.47	91.31	31.51	-4082.63	258.18	4.30	-3852.15	195.62	44.94	-4044.27	-129.78	-0.48	-4066.77	-95.71	23.20	-1884.12	70.21	318.16	-1856.81	53.81	317.86	-3982.06	43.97	1340.74	0.00	0.00	0.00	-3462.67	-110.77	1680.44	-3849.86	-42.19	1693.88	-3891.23	51.24	1720.75	-4024.41	81.30	1724.99	484.81	-293.85	79.51	1082.40	-308.06	77.63	498.51
2.07000	-3012.51	160.13	1.68	-3655.15	94.86	32.15	-4090.08	261.41	4.47	-3852.49	196.20	44.88	-4044.27	-129.78	-0.48	-4066.77	-95.71	23.20	-1884.12	70.21	318.16	-1856.81	53.81	317.86	-3972.15	45.49	1340.81	0.00	0.00	0.00	-3462.67	-110.77	1680.44	-3837.60	-36.55	1693.49	-3889.40	51.17	1720.63	-4022.34	82.98	1724.65	485.14	-293.79	79.57	1082.29	-308.55	77.37	498.84
2.08000	-3012.51	160.13	1.68	-3654.58	94.91	33.12	-4097.43	264.61	4.67	-3852.80	196.76	44.85	-4044.27	-129.78	-0.48	-4066.77	-95.71	23.20	-1884.12	70.21	318.16	-1856.81	53.81	317.86	-3952.56	47.64	1340.74	0.00	0.00	0.00	-3462.67	-110.77	1680.44	-3802.62	-32.13	1691.85	-3887.56	51.12	1720.50	-4020.26	84.65	1724.31	485.39	-293.80	79.73	1082.74	-308.58	77.47	498.68
2.09000	-3012.51	160.13	1.68	-3660.09	92.61	33.35	-4104.67	267.77	4.90	-3853.06	197.31	44.86	-4044.27	-129.78	-0.48	-4066.77	-95.71	23.20	-1884.12	70.21	318.16	-1856.81	53.81	317.86	-3944.19	49.13	1339.77	0.00	0.00	0.00	-3462.67	-110.77	1680.44	-3797.52	-29.44	1692.39	-3885.70	51.07	1720.37	-4018.17	86.29	1723.98	484.88	-293.89	79.58	1082.57	-308.66	77.36	498.65
2.10000	-3012.51	160.13	1.68	-3665.46	91.42	31.85	-4111.82	270.88	5.17	-3853.29	197.85	44.90	-4044.27	-129.78	-0.48	-4066.77	-95.71	23.20	-1884.12	70.21	318.16	-1856.81	53.81	317.86	-3959.68	50.26	1339.70	0.00	0.00	0.00	-3462.67	-110.77	1680.44	-3821.58	-27.44	1694.87	-3883.83	51.02	1720.24	-4016.06	87.92	1723.65	485.13	-293.97	79.61	1082.83	-308.38	77.45	498.23
2.11000	-3012.51	160.13	1.68	-3654.72	91.28	31.34	-4118.87	273.96	5.48	-3853.48	198.37	44.98	-4044.27	-129.78	-0.48	-4066.77	-95.71	23.20	-1884.12	70.21	318.16	-1856.81	53.81	317.86	-3950.32	50.90	1338.49	0.00	0.00	0.00	-3462.67	-110.77	1680.44	-3844.94	-23.33	1695.64	-3881.96	50.98	1720.11	-4013.93	89.52	1723.31	485.42	-293.73	79.78	1082.00	-308.31	77.30	497.94
2.12000	-3012.51	160.13	1.68	-3682.82	92.55	26.95	-4125.81	277.01	5.82	-3853.63	198.88	45.09	-4044.27	-129.78	-0.48	-4066.77	-95.71	23.20	-1884.12	70.21	318.16	-1856.81	53.81	317.86	-3951.25	52.84	1338.33	0.00	0.00	0.00	-3462.67	-110.77	1680.44	-3827.29	-19.89	1696.71	-3880.06	50.94	1719.98	-4011.79	91.11	1722.98	484.96	-293.87	79.62	1082.21	-308.39	77.30	499.17
2.13000	-3012.51	160.13	1.68	-3685.12	90.32	25.37	-4132.66	280.01	6.19	-3853.74	199.38	45.23	-4044.27	-129.78	-0.48	-4066.77	-95.71	23.20	-1884.12	70.21	318.16	-1856.81	53.81	317.86	-3924.76	54.92	1338.38	0.00	0.00	0.00	-3462.67	-110.77	1680.44	-3826.67	-16.52	1697.52	-3878.16	50.91	1719.85	-4009.63	92.68	1722.65	485.26	-294.12	79.68	1082.70	-308.28	77.56	499.74
2.14000	-3012.51	160.13	1.68	-3697.75	88.95	23.60	-4139.41	282.98	6.60	-3853.82	199.86	45.41	-4044.27	-129.78	-0.48	-4066.77	-95.71	23.20	-1884.12	70.21	318.16	-1856.81	53.81	317.86	-3904.12	57.20	1338.38	0.00	0.00	0.00	-3462.67	-110.77	1680.44	-3819.02	-13.36	1697.07	-3876.24	50.89	1719.71	-4007.45	94.22	1722.31	484.68	-294.15	79.54	1082.62	-308.50	77.43	499.23
2.15000	-3012.51	160.13	1.68	-3702.50	88.16	24.63	-4146.06	285.90	7.04	-3853.86	200.33	45.63	-4044.27	-129.78	-0.48	-4066.77	-95.71	23.20	-1884.12	70.21	318.16	-1856.81	53.81	317.86	-3922.47	58.79	1338.10	0.00	0.00	0.00	-3462.67	-110.77	1680.44	-3811.33	-10.06	1695.47	-3874.31	50.86	1719.58	-4005.26	95.75	1721.98	485.15	-294.08	79.52	1083.01	-308.05	77.58	498.70
2.16000	-3012.51	160.13	1.68	-3698.69	88.12	26.65	-4152.61	288.79	7.52	-3853.86	200.79	45.87	-4044.27	-129.78	-0.48	-4066.77	-95.71	23.20	-1884.12	70.21	318.16	-1856.81	53.81	317.86	-3924.57	61.08	1338.27	0.00	0.00	0.00	-3462.67	-110.77	1680.44	-3786.62	-6.56	1696.58	-3872.37	50.85	1719.45	-4003.05	97.26	1721.65	485.40	-293.80	79.71	1083.96	-308.23	77.87	499.34
2.17000	-3012.51	160.13	1.68	-3685.64	89.03	27.86	-4159.07	291.65	8.03	-3853.83	201.23	46.15	-4044.27	-129.78	-0.48	-4066.77	-95.71	23.20	-1884.12	70.21	318.16	-1856.81	53.81	317.86	-3918.42	61.95	1338.46	0.00	0.00	0.00	-3462.67	-110.77	1680.44	-3790.35	-2.71	1697.54	-3870.42	50.84	1719.31	-4000.83	98.76	1721.32	484.79	-294.13	79.53	1082.74	-308.62	77.51	498.99
2.18000	-3012.51	160.13	1.68	-3688.22	89.76	24.86	-4165.42	294.46	8.58	-3853.75	201.66	46.46	-4044.27	-129.78	-0.48	-4066.77	-95.71	23.20	-1884.12	70.21	318.16	-1856.81	53.81	317.86	-3898.58	65.42	1339.29	0.00	0.00	0.00	-3462.67	-110.77	1680.44	-3773.21	1.47	1697.13	-3868.45	50.83	1719.18	-3998.58	100.23	1721.00	484.58	-294.22	79.41	1082.98	-308.22	77.67	499.27
2.19000	-3012.51	160.13	1.68	-3647.22	91.16	31.25	-4171.68	297.24	9.15	-3853.64	202.08	46.81	-4044.27	-129.78	-0.48	-4066.77	-95.71	23.20	-1884.12	70.21	318.16	-1856.81	53.81	317.86	-3933.82	67.05	1339.52	0.00	0.00	0.00	-3462.67	-110.77	1680.44	-3757.17	5.46	1697.00	-3866.47	50.83	1719.04	-3996.33	101.68	1720.67	484.95	-293.89	79.54	1083.35	-307.96	77.74	499.15
2.20000	-3012.51	160.13	1.68	-3685.26	93.46	27.11	-4177.84	299.98	9.76	-3853.49	202.49	47.19	-4044.27	-129.78	-0.48	-4066.77	-95.71	23.20	-1884.12	70.21	318.16	-1856.81	53.81	317.86	-3927.98	68.48	1339.44	0.00	0.00	0.00	-3462.67	-110.77	1680.44	-3743.50	9.30	1698.45	-3864.48	50.83	1718.91	-3994.06	103.12	1720.34	485.25	-293.84	79.52	1082.85	-308.27	77.59	498.74
2.21000	-3012.51	160.13	1.68	-3617.31	87.31	35.92	-4183.91	302.68	10.40	-3853.31	202.88	47.60	-4044.27	-129.78	-0.48	-4066.77	-95.71	23.20	-1884.12	70.21	318.16	-1856.81	53.81	317.86	-3918.82	69.71	1339.43	0.00	0.00	0.00	-3462.67	-110.77	1680.44	-3758.04	12.07	1699.70	-3862.48	50.84	1718.77	-3991.77	104.54	1720.01	485.95	-293.62	79.76	1082.62	-308.37	77.34	498.03
2.22000	-3012.51	160.13	1.68	-3664.74	89.02	31.12	-4189.88	305.35	11.08	-3853.09	203.26	48.04	-4044.27	-129.78	-0.48	-4066.77	-95.71	23.20	-1884.12	70.21	318.16	-1856.81	53.81	317.86	-3916.82	72.24	1339.68	0.00	0.00	0.00	-3462.67	-110.77	1680.44	-3767.98	17.43	1701.34	-3860.46	50.85	1718.63	-3989.46	105.94	1719.69	485.43	-293.70	79.78	1082.68	-308.12	77.49	498.67
2.23000	-3012.51	160.13	1.68	-3673.63	88.95	31.71	-4195.75	307.98	11.79	-3852.83	203.63	48.51	-4044.27	-129.78	-0.48	-4066.77	-95.71	23.20	-1884.12	70.21	318.16	-1856.81	53.81	317.86	-3898.93	74.25	1340.42	0.00	0.00	0.00	-3462.67	-110.77	1680.44	-3757.81	21.84	1701.93	-3858.43	50.87	1718.49	-3987.14	107.32	1719.36	484.84	-293.92	79.41	1082.32	-308.39	77.39	498.62
2.24000	-3012.51	160.13	1.68	-3674.57	90.42	33.52	-4201.52	310.57	12.53	-3852.53	203.99	49.02	-4044.27	-129.78	-0.48	-4066.77	-95.71	23.20	-1884.12	70.21	318.16	-1856.81	53.81	317.86	-3893.16	75.88	1340.89	0.00	0.00	0.00	-3462.67	-110.77	1680.44	-3748.85	25.25	1703.22	-3856.39	50.90	1718.35	-3984.80	108.68	1719.04	484.78	-293.59	79.61	1082.24	-308.26	77.42	498.89
2.25000	-3012.51	160.13	1.68	-3669.19	91.91	35.45	-4207.20	313.13	13.30	-3852.20	204.33	49.55	-4044.27	-129.78	-0.48	-4066.79	-95.71	23.19	-1884.12	70.21	318.16	-1856.81	53.81	317.86	-3913.90	78.76	1341.28	0.00	0.00	0.00	-3462.67	-110.77	1680.44	-3770.88	27.81	1706.20	-3854.34	50.92	1718.22	-3982.45	110.03	1718.72	484.73	-293.92	79.51	1082.50	-308.17	77.48	498.63
2.26000	-3012.51	160.13	1.68	-3659.15	91.87	36.39	-4212.79	315.65	14.10	-3851.84	204.66	50.12	-4044.22	-129.78	-0.47	-4087.57	-94.88	15.73	-1884.12	70.21	318.16	-1856.81	53.81	317.86	-3906.35	79.53	1342.45	0.00	0.00	0.00	-3462.67	-110.77	1680.44	-3765.91	32.25	1707.52	-3852.28	50.96	1718.08	-3980.08	111.35	1718.39	484.20	-293.77	79.50	1082.71	-307.82	77.57	499.04
2.27000	-3012.51	160.13	1.68	-3646.11	88.77	35.23	-4218.27	318.14	14.93	-3851.43	204.98	50.72	-3999.97	-128.14	5.27	-4032.30	-93.48	24.85	-1884.12	70.21	318.16	-1856.81	53.81	317.86	-3894.95	81.31	1342.92	0.00	0.00	0.00	-3462.67	-110.77	1680.44	-3773.02	37.70	1709.94	-3850.20	50.99	1717.94	-3977.70	112.66	1718.07	484.84	-293.98	79.55	1082.76	-308.23	77.56	498.69
2.28000	-3012.51	160.13	1.68	-3639.12	86.20	33.94	-4223.67	320.59	15.80	-3850.99	205.29	51.35	-4002.90	-126.68	3.80	-4016.54	-94.44	24.49	-1884.12	70.21	318.16	-1856.81	53.81	317.86	-3888.09	81.88	1342.43	0.00	0.00	0.00	-3462.67	-110.77	1680.44	-3776.43	40.45	1711.18	-3848.11	51.04	1717.79	-3975.30	113.95	1717.75	485.09	-294.22	79.56	1082.60	-308.30	77.57	498.41
2.29000	-3012.51	160.13	1.68	-3642.92	84.34	31.74	-4228.97	323.00	16.69	-3850.51	205.59	52.01	-3948.78	-122.57	8.93	-4008.21	-92.43	24.78	-1884.12	70.21	318.16	-1856.81	53.81	317.86	-3887.76	84.22	1342.27	0.00	0.00	0.00	-3462.67	-110.77	1680.44	-3778.72	43.05	1712.58	-3846.01	51.08	1717.65	-3972.88	115.22	1717.43	484.90	-294.08	79.62	1082.05	-308.18	77.45	498.35
2.30000	-3012.51	160.13	1.68	-3663.31	85.48	29.69	-4234.17	325.38	17.62	-3850.00	205.87	52.70	-3986.84	-121.36	-1.41	-4003.09	-89.56	23.68	-1884.12	70.21	318.16	-1856.81	53.81	317.86	-3902.06	85.56	1343.06	0.00	0.00	0.00	-3462.67	-110.77	1680.44	-3784.91	48.01	1715.39	-3843.89	51.13	1717.51	-3970.45	116.48	1717.11	485.40	-294.00	79.77	1082.94	-308.23	77.59	498.73
2.31000	-3012.51	160.13	1.68	-3673.35	87.39	29.03	-4239.28	327.72	18.58	-3849.45	206.14	53.42	-3959.02	-120.50	1.15	-3985.61	-86.72	24.41	-1884.12	70.21	318.16	-1856.81	53.81	317.86	-3904.12	86.45	1343.21	0.00	0.00	0.00	-3462.67	-110.77	1680.44	-3777.23	52.77	1716.56	-3841.77	51.19	1717.37	-3968.00	117.72	1716.79	485.17	-294.02	79.66	1082.33	-308.16	77.50	498.44
2.32000	-3012.51	160.13	1.68	-3680.59	87.08	25.65	-4244.30	330.03	19.57	-3848.86	206.40	54.17	-3958.60	-116.94	-0.71	-4001.30	-87.85	18.26	-1884.12	70.21	318.16	-1856.81	53.81	317.86	-3865.46	87.05	1343.95	0.00	0.00	0.00	-3462.67	-110.77	1680.44	-3734.02	55.45	1716.47	-3839.63	51.25	1717.23	-3965.54	118.94	1716.48	485.01	-293.78	79.50	1082.72	-308.27	77.52	499.32
2.33000	-3012.51	160.13	1.68	-3657.86	90.77	33.34	-4249.22	332.30	20.58	-3848.24	206.65	54.95	-3922.12	-116.78	5.45	-3957.88	-85.01	25.55	-1884.12	70.21	318.16	-1856.81	53.81	317.86	-3863.29	87.45	1344.90	0.00	0.00	0.00	-3462.67	-110.77	1680.44	-3694.51	57.54	1714.80	-3837.48	51.32	1717.08	-3963.06	120.14	1716.16	484.62	-294.03	79.33	1082.67	-308.30	77.51	500.25
2.34000	-3012.51	160.13	1.68	-3689.34	85.90	26.39	-4254.05	334.54	21.63	-3847.58	206.89	55.76	-3919.03	-113.98	4.54	-3978.79	-87.65	21.53	-1884.12	70.21	318.16	-1856.81	53.81	317.86	-3873.28	89.72	1345.33	0.00	0.00	0.00	-3462.67	-110.77	1680.44	-3700.54	59.95	1715.40	-3835.31	51.39	1716.94	-3960.57	121.33	1715.84	484.77	-293.84	79.75	1082.65	-308.00	77.63	499.71
2.35000	-3012.51	160.13	1.68	-3656.44	86.75	31.06	-4258.78	336.74	22.71	-3846.89	207.12	56.60	-3878.20	-110.36	7.07	-3932.73	-85.59	26.77	-1884.12	70.21	318.16	-1856.81	53.81	317.86	-3841.39	89.71	1344.79	0.00	0.00	0.00	-3462.67	-110.77	1680.44	-3741.21	64.37	1719.24	-3833.14	51.46	1716.79	-3958.06	122.49	1715.53	485.20	-293.77	79.76	1082.80	-308.11	77.50	497.85
2.36000	-3012.51	160.13	1.68	-3639.18	89.44	33.17	-4263.43	338.91	23.81	-3846.16	207.33	57.47	-3861.33	-110.78	9.42	-3906.40	-86.16	29.52	-1884.12	70.21	318.16	-1856.81	53.81	317.86	-3840.25	91.49	1345.23	0.00	0.00	0.00	-3462.67	-110.77	1680.44	-3747.87	66.84	1721.59	-3830.95	51.54	1716.65	-3955.53	123.64	1715.21	485.40	-293.98	79.64	1082.94	-308.34	77.61	498.28
2.37000	-3012.51	160.13	1.68	-3627.67	90.07	35.82	-4267.98	341.04	24.94	-3845.40	207.53	58.37	-3850.52	-111.81	8.01	-3919.50	-84.63	26.30	-1884.12	70.21	318.16	-1856.81	53.81	317.86	-3842.45	91.45	1344.51	0.00	0.00	0.00	-3462.67	-110.77	1680.44	-3743.07	68.93	1722.27	-3828.75	51.62	1716.50	-3952.99	124.78	1714.90	485.04	-294.05	79.56	1082.91	-307.99	77.57	498.09
2.38000	-3012.51	160.13	1.68	-3631.74	88.59	34.47	-4272.44	343.14	26.11	-3844.60	207.72	59.29	-3856.72	-113.31	8.52	-3901.96	-87.06	28.90	-1884.12	70.21	318.16	-1856.81	53.81	317.86	-3839.17	92.59	1345.62	0.00	0.00	0.00	-3462.67	-110.77	1680.44	-3747.94	72.08	1722.41	-3826.54	51.71	1716.35	-3950.43	125.89	1714.59	485.77	-293.90	79.88	1082.91	-308.12	77.52	497.89
2.39000	-3012.51	160.13	1.68	-3650.34	86.48	31.02	-4276.80	345.21	27.30	-3843.76	207.90	60.25	-3842.57	-112.55	9.28	-3868.80	-88.27	30.73	-1884.12	70.21	318.16	-1856.81	53.81	317.86	-3835.87	92.80	1346.01	0.00	0.00	0.00	-3462.67	-110.77	1680.44	-3745.17	74.50	1721.10	-3824.32	51.81	1716.21	-3947.86	126.99	1714.27	485.58	-293.88	79.73	1082.23	-308.05	77.36	498.80
2.40000	-3012.51	160.13	1.68	-3656.74	86.78	31.65	-4281.08	347.24	28.52	-3842.89	208.07	61.23	-3828.91	-111.82	10.00	-3914.45	-91.75	23.25	-1884.12	70.21	318.16	-1856.81	53.81	317.86	-3830.76	93.43	1346.65	0.00	0.00	0.00	-3462.67	-110.77	1680.44	-3730.23	75.74	1720.43	-3822.08	51.90	1716.06	-3945.27	128.08	1713.96	484.72	-294.04	79.60	1082.23	-307.96	77.32	498.88
2.41000	-3012.51	160.13	1.68	-3661.79	87.61	29.43	-4285.26	349.24	29.77	-3841.98	208.23	62.24	-3815.75	-111.10	10.67	-3861.33	-92.21	29.04	-1884.12	70.21	318.16	-1856.81	53.81	317.86	-3844.60	93.99	1346.44	0.00	0.00	0.00	-3462.67	-110.77	1680.44	-3726.58	77.01	1719.72	-3819.83	52.01	1715.91	-3942.67	129.14	1713.65	485.13	-293.89	79.56	1082.75	-307.83	77.72	499.10
2.42000	-3012.51	160.13	1.68	-3628.49	90.67	37.28	-4289.36	351.20	31.04	-3841.04	208.38	63.28	-3803.06	-110.42	11.30	-3866.80	-95.57	27.11	-1884.12	70.21	318.16	-1856.81	53.81	317.86	-3819.02	94.39	1346.14	0.00	0.00	0.00	-3462.67	-110.77	1680.44	-3712.84	77.97	1717.84	-3817.57	52.11	1715.76	-3940.05	130.19	1713.34	485.69	-293.66	79.85	1082.73	-308.31	77.55	499.10
2.43000	-3012.51	160.13	1.68	-3639.61	88.16	35.34	-4293.36	353.14	32.35	-3840.06	208.52	64.34	-3790.85	-109.75	11.89	-3802.17	-94.93	34.92	-1884.12	70.21	318.16	-1856.81	53.81	317.86	-3847.78	94.80	1346.87	0.00	0.00	0.00	-3462.67	-110.77	1680.44	-3715.53	77.88	1718.24	-3815.30	52.22	1715.61	-3937.41	131.22	1713.03	484.65	-293.98	79.47	1083.26	-308.29	77.67	498.14
2.44000	-3012.51	160.13	1.68	-3680.25	90.49	29.17	-4297.27	355.03	33.68	-3839.05	208.64	65.43	-3779.11	-109.11	12.44	-3800.23	-94.52	32.57	-1884.12	70.21	318.16	-1856.81	53.81	317.86	-3830.40	94.36	1347.62	0.00	0.00	0.00	-3462.67	-110.77	1680.44	-3712.89	78.71	1717.39	-3813.02	52.34	1715.46	-3934.76	132.24	1712.73	484.36	-294.03	79.34	1082.62	-308.12	77.64	497.47
2.45000	-3012.51	160.13	1.68	-3680.39	88.47	29.48	-4301.09	356.90	35.04	-3838.01	208.76	66.55	-3767.83	-108.48	12.95	-3809.19	-96.55	28.71	-1884.12	70.21	318.16	-1856.81	53.81	317.86	-3848.73	94.93	1347.34	0.00	0.00	0.00	-3462.67	-110.77	1680.44	-3699.37	81.14	1714.15	-3810.72	52.46	1715.31	-3932.10	133.24	1712.42	484.64	-294.06	79.50	1082.63	-308.19	77.62	498.48
2.46000	-3012.51	160.13	1.68	-3658.64	86.58	33.35	-4304.82	358.73	36.42	-3836.93	208.86	67.70	-3757.01	-107.88	13.43	-3791.33	-98.68	29.64	-1884.12	70.21	318.16	-1856.81	53.81	317.86	-3825.51	95.09	1346.88	0.00	0.00	0.00	-3462.67	-110.77	1680.44	-3674.01	83.19	1711.21	-3808.41	52.58	1715.16	-3929.42	134.22	1712.11	485.02	-294.32	79.44	1082.97	-308.33	77.55	498.72
2.47000	-3012.51	160.13	1.68	-3650.12	88.25	34.99	-4308.46	360.53	37.83	-3835.81	208.95	68.87	-3746.63	-107.30	13.86	-3751.83	-94.97	31.70	-1884.12	70.21	318.16	-1856.81	53.81	317.86	-3855.28	93.86	1347.05	0.00	0.00	0.00	-3462.67	-110.77	1680.44	-3719.83	82.08	1713.74	-3806.10	52.71	1715.01	-3926.72	135.19	1711.81	485.97	-294.02	79.83	1082.57	-308.34	77.42	498.81
2.48000	-3012.51	160.13	1.68	-3672.03	87.51	31.65	-4312.01	362.30	39.27	-3834.66	209.04	70.07	-3736.69	-106.75	14.25	-3718.15	-97.64	36.16	-1884.12	70.21	318.16	-1856.81	53.81	317.86	-3817.11	94.12	1346.87	0.00	0.00	0.00	-3462.67	-110.77	1680.44	-3709.91	81.47	1713.56	-3803.76	52.84	1714.86	-3924.01	136.14	1711.50	485.52	-293.92	79.71	1082.65	-308.25	77.52	499.40
2.49000	-3012.51	160.13	1.68	-3724.81	88.54	22.72	-4315.48	364.03	40.74	-3833.47	209.11	71.30	-3727.18	-106.21	14.61	-3721.53	-96.73	32.95	-1884.12	70.21	318.16	-1856.81	53.81	317.86	-3825.86	94.51	1346.92	0.00	0.00	0.00	-3462.67	-110.77	1680.44	-3680.14	81.83	1711.17	-3801.42	52.98	1714.71	-3921.28	137.07	1711.20	485.48	-293.89	79.73	1082.93	-307.95	77.72	499.51
2.50000	-3012.51	160.13	1.68	-3705.90	89.21	26.69	-4318.85	365.73	42.23	-3832.25	209.17	72.55	-3718.10	-105.69	14.94	-3713.40	-92.46	33.27	-1884.12	70.21	318.16	-1856.81	53.81	317.86	-3816.10	93.94	1347.80	0.00	0.00	0.00	-3462.67	-110.77	1680.44	-3702.04	84.06	1708.93	-3799.07	53.12	1714.56	-3918.54	137.99	1710.90	485.33	-294.02	79.68	1082.54	-308.23	77.55	498.74
2.51000	-3012.51	160.13	1.68	-3602.77	87.52	44.60	-4322.14	367.40	43.75	-3831.00	209.22	73.83	-3709.44	-105.19	15.22	-3648.22	-88.29	42.06	-1884.12	70.21	318.16	-1856.81	53.81	317.86	-3824.99	93.33	1346.59	0.00	0.00	0.00	-3462.67	-110.77	1680.44	-3644.74	83.30	1706.67	-3796.70	53.27	1714.40	-3915.78	138.90	1710.60	485.56	-294.08	79.63	1083.20	-308.39	77.77	498.27
2.52000	-3012.51	160.13	1.68	-3630.55	87.72	39.35	-4325.33	369.04	45.29	-3829.71	209.27	75.13	-3701.19	-104.71	15.48	-3629.92	-87.06	42.77	-1884.12	70.21	318.16	-1856.81	53.81	317.86	-3810.15	94.17	1347.18	0.00	0.00	0.00	-3462.67	-110.77	1680.44	-3643.38	84.71	1704.93	-3794.32	53.42	1714.25	-3913.01	139.78	1710.29	485.64	-293.97	79.72	1083.43	-308.08	77.83	498.53
2.53000	-3012.51	160.13	1.68	-3668.04	88.34	32.97	-4328.44	370.65	46.86	-3828.39	209.30	76.46	-3693.35	-104.25	15.70	-3628.14	-86.17	40.87	-1884.12	70.21	318.16	-1856.81	53.81	317.86	-3796.80	93.89	1346.70	0.00	0.00	0.00	-3462.67	-110.77	1680.44	-3671.38	85.16	1704.43	-3791.93	53.57	1714.10	-3910.22	140.65	1709.99	484.97	-294.16	79.56	1082.12	-308.25	77.35	498.54
2.54000	-3012.51	160.13	1.68	-3733.31	88.10	24.29	-4331.46	372.22	48.45	-3827.03	209.32	77.81	-3685.90	-103.81	15.88	-3641.35	-85.61	36.63	-1884.12	70.21	318.16	-1856.81	53.81	317.86	-3817.19	93.54	1346.93	0.00	0.00	0.00	-3462.67	-110.77	1680.44	-3683.96	84.23	1704.38	-3789.53	53.73	1713.94	-3907.42	141.51	1709.70	485.31	-293.87	79.63	1082.14	-308.65	77.30	498.89
2.55000	-3012.51	160.13	1.68	-3647.47	89.67	36.24	-4334.40	373.76	50.07	-3825.64	209.33	79.19	-3678.84	-103.39	16.03	-3668.05	-85.34	30.27	-1884.12	70.21	318.16	-1856.81	53.81	317.86	-3810.77	93.41	1347.64	0.00	0.00	0.00	-3462.67	-110.77	1680.44	-3643.23	83.22	1703.36	-3787.11	53.89	1713.79	-3904.60	142.35	1709.40	486.11	-294.01	79.83	1082.33	-308.33	77.53	499.19
2.56000	-3012.51	160.13	1.68	-3680.78	88.69	30.14	-4337.24	375.28	51.71	-3824.22	209.33	80.59	-3672.17	-102.98	16.15	-3706.73	-85.31	22.05	-1884.12	70.21	318.16	-1856.81	53.81	317.86	-3791.22	92.35	1347.08	0.00	0.00	0.00	-3462.67	-110.77	1680.44	-3603.12	81.75	1701.47	-3784.69	54.06	1713.63	-3901.77	143.17	1709.10	485.53	-293.95	79.73	1081.77	-308.20	77.33	498.42
2.57000	-3012.51	160.13	1.68	-3680.05	89.10	30.36	-4340.00	376.76	53.37	-3822.76	209.32	82.02	-3665.87	-102.59	16.24	-3755.87	-85.50	12.22	-1884.12	70.21	318.16	-1856.81	53.81	317.86	-3798.57	92.08	1347.23	0.00	0.00	0.00	-3462.67	-110.77	1680.44	-3623.41	82.20	1702.75	-3782.25	54.23	1713.47	-3898.92	143.98	1708.80	485.87	-294.09	79.64	1082.10	-308.25	77.45	497.95
2.58000	-3012.51	160.13	1.68	-3674.44	90.46	30.86	-4342.67	378.21	55.06	-3821.27	209.30	83.47	-3659.94	-102.22	16.30	-3813.97	-85.86	1.01	-1884.12	70.21	318.16	-1856.81	53.81	317.86	-3806.86	91.14	1347.36	0.00	0.00	0.00	-3462.67	-110.77	1680.44	-3630.15	82.20	1703.23	-3779.80	54.40	1713.32	-3896.06	144.77	1708.51	485.31	-293.98	79.64	1082.65	-308.10	77.61	506.42
2.59000	-3012.51	160.13	1.68	-3658.27	90.78	33.60	-4345.26	379.63	56.78	-3819.74	209.28	84.94	-3654.38	-101.87	16.32	-3879.52	-86.38	-11.33	-1884.12	70.21	318.16	-1856.81	53.81	317.86	-3771.29	91.15	1346.73	0.00	0.00	0.00	-3462.67	-110.77	1680.44	-3632.01	81.82	1702.63	-3777.34	54.58	1713.16	-3893.18	145.55	1708.21	486.39	-293.67	80.05	1082.62	-308.20	77.49	501.55
2.60000	-3012.51	160.13	1.68	-3646.14	90.50	34.86	-4347.76	381.01	58.52	-3818.18	209.24	86.44	-3649.17	-101.53	16.32	-3951.00	-87.00	-24.55	-1884.12	70.21	318.16	-1856.81	53.81	317.86	-3777.90	90.45	1347.28	0.00	0.00	0.00	-3462.67	-110.77	1680.44	-3610.56	81.91	1700.64	-3774.86	54.77	1713.00	-3890.28	146.31	1707.92	485.82	-293.56	79.96	1082.63	-308.22	77.33	498.59
2.61000	-3012.51	160.13	1.68	-3653.04	87.43	33.33	-4350.18	382.37	60.28	-3816.59	209.19	87.96	-3644.30	-101.20	16.29	-4026.91	-87.70	-38.40	-1884.12	70.21	318.16	-1856.81	53.81	317.86	-3767.18	89.44	1346.83	0.00	0.00	0.00	-3462.67	-110.77	1680.44	-3634.50	79.60	1700.97	-3772.38	54.95	1712.85	-3887.38	147.06	1707.63	485.80	-293.62	79.95	1082.59	-308.27	77.48	498.83
2.62000	-3012.51	160.13	1.68	-3613.96	89.73	40.42	-4352.51	383.70	62.07	-3814.97	209.14	89.51	-3639.78	-100.89	16.23	-4105.72	-88.44	-52.65	-1884.12	70.21	318.16	-1856.81	53.81	317.86	-3777.21	89.09	1346.09	0.00	0.00	0.00	-3462.67	-110.77	1680.44	-3625.11	78.83	1700.35	-3769.88	55.14	1712.69	-3884.45	147.79	1707.34	485.40	-294.24	79.55	1082.52	-308.52	77.23	498.67
2.63000	-3012.51	160.13	1.68	-3691.94	90.70	27.32	-4354.75	385.00	63.87	-3813.31	209.07	91.08	-3635.60	-100.60	16.14	-4185.94	-89.18	-67.04	-1884.12	70.21	318.16	-1856.81	53.81	317.86	-3776.41	88.66	1346.89	0.00	0.00	0.00	-3462.67	-110.77	1680.44	-3638.19	78.74	1700.58	-3767.37	55.34	1712.53	-3881.51	148.51	1707.05	484.98	-294.04	79.53	1082.74	-308.30	77.42	504.94
2.64000	-3012.51	160.13	1.68	-3704.15	93.25	23.20	-4356.91	386.26	65.70	-3811.61	209.00	92.67	-3631.74	-100.32	16.03	-4266.05	-89.89	-81.34	-1884.12	70.21	318.16	-1856.81	53.81	317.86	-3763.23	87.71	1346.66	0.00	0.00	0.00	-3462.67	-110.77	1680.44	-3634.59	78.58	1700.51	-3764.86	55.54	1712.37	-3878.56	149.21	1706.76	485.96	-293.82	79.97	1083.26	-308.31	77.54	500.90
2.65000	-3012.51	160.13	1.68	-3657.02	92.13	32.19	-4358.98	387.50	67.56	-3809.89	208.91	94.28	-3628.20	-100.05	15.89	-4344.54	-90.53	-95.29	-1884.12	70.21	318.16	-1856.81	53.81	317.86	-3774.49	86.93	1346.67	0.00	0.00	0.00	-3462.67	-110.77	1680.44	-3630.79	77.77	1700.61	-3762.32	55.74	1712.21	-3875.59	149.90	1706.47	485.99	-293.75	79.99	1082.82	-308.11	77.75	498.93
2.66000	-3012.51	160.13	1.68	-3670.04	91.18	28.13	-4360.97	388.71	69.43	-3808.13	208.82	95.92	-3624.97	-99.80	15.72	-4419.91	-91.08	-108.64	-1884.12	70.21	318.16	-1856.81	53.81	317.86	-3769.33	86.05	1346.59	0.00	0.00	0.00	-3462.67	-110.77	1680.44	-3576.72	75.21	1698.33	-3759.78	55.95	1712.05	-3872.61	150.57	1706.18	485.22	-294.08	79.65	1083.12	-308.09	77.80	498.94
2.67000	-3012.51	160.13	1.68	-3688.80	93.07	25.40	-4362.88	389.89	71.33	-3806.34	208.71	97.58	-3622.05	-99.56	15.53	-4490.62	-91.49	-121.17	-1884.12	70.21	318.16	-1856.81	53.81	317.86	-3752.50	85.19	1345.73	0.00	0.00	0.00	-3462.67	-110.77	1680.44	-3584.33	74.23	1699.19	-3757.23	56.16	1711.89	-3869.61	151.23	1705.89	485.74	-293.98	79.80	1082.42	-308.40	77.42	498.96
2.68000	-3012.51	160.13	1.68	-3644.71	91.07	33.33	-4364.70	391.04	73.25	-3804.51	208.60	99.26	-3619.42	-99.33	15.31	-4555.19	-91.73	-132.61	-1884.12	70.21	318.16	-1856.81	53.81	317.86	-3740.69	84.86	1345.67	0.00	0.00	0.00	-3462.67	-110.77	1680.44	-3544.40	74.64	1697.90	-3754.66	56.38	1711.73	-3866.60	151.87	1705.61	484.84	-294.25	79.58	1082.82	-308.22	77.65	507.59
2.69000	-3012.51	160.13	1.68	-3701.70	90.80	22.17	-4366.44	392.16	75.19	-3802.66	208.48	100.96	-3617.09	-99.11	15.07	-4612.10	-91.76	-142.73	-1884.12	70.21	318.16	-1856.81	53.81	317.86	-3752.69	84.07	1345.36	0.00	0.00	0.00	-3462.67	-110.77	1680.44	-3544.59	74.20	1697.03	-3752.08	56.60	1711.57	-3863.57	152.50	1705.32	484.99	-294.27	79.51	1082.21	-308.33	77.48	502.35
2.70000	-3012.51	160.13	1.68	-3675.20	92.12	26.19	-4368.10	393.25	77.16	-3800.77	208.35	102.69	-3615.05	-98.91	14.81	-4659.83	-91.56	-151.28	-1884.12	70.21	318.16	-1856.81	53.81	317.86	-3764.83	80.28	1345.57	0.00	0.00	0.00	-3462.67	-110.77	1680.44	-3590.08	70.79	1697.50	-3749.49	56.82	1711.41	-3860.53	153.11	1705.04	484.73	-294.00	79.48	1082.45	-308.51	77.40	497.87
2.71000	-3012.51	160.13	1.68	-3719.31	94.96	20.52	-4369.67	394.31	79.14	-3798.84	208.21	104.43	-3613.28	-98.72	14.53	-4696.87	-91.07	-158.01	-1884.12	70.21	318.16	-1856.81	53.81	317.86	-3754.06	79.62	1344.18	0.00	0.00	0.00	-3462.67	-110.77	1680.44	-3620.64	69.77	1697.66	-3746.89	57.05	1711.24	-3857.47	153.71	1704.76	485.33	-293.98	79.75	1082.47	-308.54	77.35	498.09
2.72000	-3012.51	160.13	1.68	-3655.14	92.73	30.54	-4371.16	395.34	81.15	-3796.89	208.07	106.20	-3611.78	-98.54	14.22	-4721.72	-90.28	-162.68	-1884.12	70.21	318.16	-1856.81	53.81	317.86	-3745.43	76.57	1344.50	0.00	0.00	0.00	-3462.67	-110.77	1680.44	-3604.67	69.17	1697.94	-3744.28	57.28	1711.08	-3854.40	154.30	1704.48	485.01	-294.04	79.62	1083.15	-308.29	77.68	499.21
2.73000	-3012.51	160.13	1.68	-3593.57	91.07	40.97	-4372.57	396.35	83.17	-3794.90	207.91	107.99	-3610.54	-98.37	13.89	-4732.86	-89.14	-165.05	-1884.12	70.21	318.16	-1856.81	53.81	317.86	-3740.18	75.30	1344.29	0.00	0.00	0.00	-3462.67	-110.77	1680.44	-3591.98	69.68	1696.57	-3741.66	57.51	1710.92	-3851.31	154.87	1704.20	485.87	-293.84	79.83	1082.57	-308.24	77.48	508.35
2.74000	-3012.51	160.13	1.68	-3680.84	91.98	23.06	-4373.89	397.32	85.22	-3792.88	207.75	109.79	-3609.57	-98.21	13.55	-4728.78	-87.62	-164.86	-1884.12	70.21	318.16	-1856.81	53.81	317.86	-3729.93	75.34	1343.21	0.00	0.00	0.00	-3462.67	-110.77	1680.44	-3589.43	68.40	1695.24	-3739.02	57.75	1710.76	-3848.21	155.43	1703.92	485.58	-294.17	79.57	1082.41	-307.97	77.63	502.04
2.75000	-3012.51	160.13	1.68	-3644.41	94.12	34.46	-4375.14	398.27	87.29	-3790.83	207.57	111.62	-3608.84	-98.06	13.18	-4707.98	-85.69	-161.87	-1884.12	70.21	318.16	-1856.81	53.81	317.86	-3736.25	74.32	1343.00	0.00	0.00	0.00	-3462.67	-110.77	1680.44	-3615.50	65.11	1696.00	-3736.37	57.99	1710.59	-3845.09	155.97	1703.64	485.75	-294.28	79.62	1082.60	-308.30	77.60	498.25
2.76000	-3012.51	160.13	1.68	-3674.38	91.71	28.41	-4376.30	399.19	89.37	-3788.75	207.39	113.47	-3608.35	-97.91	12.79	-4668.94	-83.30	-155.84	-1884.12	70.21	318.16	-1856.81	53.81	317.86	-3745.90	70.96	1342.76	0.00	0.00	0.00	-3462.67	-110.77	1680.44	-3602.43	62.29	1695.33	-3733.72	58.24	1710.43	-3841.96	156.50	1703.36	485.14	-294.00	79.63	1082.61	-308.14	77.60	499.05
2.77000	-3012.51	160.13	1.68	-3707.57	92.56	22.27	-4377.38	400.08	91.48	-3786.63	207.20	115.34	-3608.10	-97.78	12.39	-4610.14	-80.43	-146.53	-1884.12	70.21	318.16	-1856.81	53.81	317.86	-3730.66	70.38	1342.04	0.00	0.00	0.00	-3462.67	-110.77	1680.44	-3575.34	61.23	1693.54	-3731.05	58.49	1710.26	-3838.82	157.02	1703.08	485.15	-294.07	79.58	1082.79	-308.11	77.73	498.49
2.78000	-3012.51	160.13	1.68	-3683.40	91.57	24.17	-4378.38	400.95	93.61	-3784.48	207.01	117.23	-3608.08	-97.66	11.97	-4530.09	-77.03	-133.68	-1884.12	70.21	318.16	-1856.81	53.81	317.86	-3720.36	67.39	1342.83	0.00	0.00	0.00	-3462.67	-110.77	1680.44	-3574.65	59.34	1692.93	-3728.37	58.74	1710.10	-3835.66	157.52	1702.81	485.62	-294.24	79.72	1082.57	-308.09	77.63	493.93
2.79000	-3012.51	160.13	1.68	-3666.65	91.82	30.44	-4379.30	401.78	95.75	-3782.30	206.80	119.14	-3608.27	-97.54	11.53	-4427.26	-73.08	-117.05	-1884.12	70.21	318.16	-1856.81	53.81	317.86	-3720.29	63.88	1342.37	0.00	0.00	0.00	-3462.67	-110.77	1680.44	-3596.71	56.99	1693.24	-3725.67	59.00	1709.94	-3832.48	158.01	1702.53	484.90	-294.11	79.50	1083.04	-308.45	77.62	497.02
2.80000	-3012.51	160.13	1.68	-3678.78	90.54	28.43	-4380.13	402.59	97.92	-3780.09	206.59	121.07	-3608.69	-97.43	11.08	-4300.16	-68.54	-96.39	-1884.12	70.21	318.16	-1856.81	53.81	317.86	-3736.75	64.54	1342.58	0.00	0.00	0.00	-3462.67	-110.77	1680.44	-3611.22	53.67	1693.96	-3722.97	59.26	1709.77	-3829.29	158.48	1702.26	485.46	-294.27	79.66	1083.13	-308.05	77.82	498.46
2.81000	-3012.51	160.13	1.68	-3661.19	93.18	30.63	-4380.89	403.38	100.10	-3777.85	206.36	123.01	-3609.31	-97.33	10.61	-4147.25	-63.38	-71.47	-1884.12	70.21	318.16	-1856.81	53.81	317.86	-3735.63	62.79	1342.64	0.00	0.00	0.00	-3462.67	-110.77	1680.44	-3605.98	53.53	1691.92	-3720.25	59.52	1709.60	-3826.09	158.94	1701.99	484.86	-294.06	79.49	1083.01	-307.84	77.81	498.07
2.82000	-3012.51	160.13	1.68	-3679.99	92.43	29.56	-4381.57	404.13	102.30	-3775.57	206.13	124.98	-3610.12	-97.24	10.12	-3967.05	-57.55	-42.03	-1884.12	70.21	318.16	-1856.81	53.81	317.86	-3701.90	61.34	1342.61	0.00	0.00	0.00	-3462.67	-110.77	1680.44	-3584.92	51.57	1691.88	-3717.53	59.79	1709.44	-3822.87	159.39	1701.71	485.41	-294.12	79.68	1083.19	-307.99	77.71	497.55
2.83000	-3012.51	160.13	1.68	-3661.09	92.42	34.68	-4382.17	404.86	104.53	-3773.26	205.89	126.96	-3611.14	-97.15	9.62	-3758.03	-51.02	-7.84	-1884.12	70.21	318.16	-1856.81	53.81	317.86	-3713.00	59.30	1342.83	0.00	0.00	0.00	-3462.67	-110.77	1680.44	-3576.19	49.34	1692.56	-3714.79	60.07	1709.27	-3819.64	159.83	1701.44	484.94	-293.99	79.43	1082.86	-308.15	77.52	478.20
2.84000	-3012.51	160.13	1.68	-3645.68	93.52	36.42	-4382.69	405.56	106.76	-3770.93	205.65	128.97	-3612.33	-97.07	9.11	-3518.82	-43.77	31.34	-1884.12	70.21	318.16	-1856.81	53.81	317.86	-3696.73	55.26	1343.12	0.00	0.00	0.00	-3462.67	-110.77	1680.44	-3578.75	47.16	1693.73	-3712.04	60.34	1709.10	-3816.39	160.25	1701.17	484.29	-294.16	79.38	1082.67	-308.20	77.54	491.36
2.85000	-3012.51	160.13	1.68	-3633.40	91.86	37.82	-4383.13	406.24	109.02	-3768.56	205.40	130.99	-3613.71	-96.99	8.58	-3391.32	-39.96	52.23	-1884.12	70.21	318.16	-1856.81	53.81	317.86	-3706.58	53.69	1342.89	0.00	0.00	0.00	-3462.67	-110.77	1680.44	-3582.96	46.14	1693.40	-3709.28	60.62	1708.94	-3813.13	160.66	1700.91	484.94	-293.83	79.71	1082.52	-308.31	77.44	499.41
2.86000	-3012.51	160.13	1.68	-3631.03	91.10	39.58	-4383.49	406.88	111.30	-3766.16	205.13	133.03	-3615.26	-96.92	8.04	-3252.65	-34.86	74.94	-1884.12	70.21	318.16	-1856.81	53.81	317.86	-3717.52	51.39	1343.66	0.00	0.00	0.00	-3462.67	-110.77	1680.44	-3572.28	44.34	1693.93	-3706.51	60.90	1708.77	-3809.86	161.05	1700.64	484.98	-293.71	79.72	1081.71	-307.92	77.46	499.18
2.87000	-3012.51	160.13	1.68	-3658.87	89.09	31.94	-4383.77	407.51	113.59	-3763.72	204.87	135.09	-3616.97	-96.85	7.49	-3276.34	-33.63	71.02	-1884.12	70.21	318.16	-1856.81	53.81	317.86	-3702.79	49.89	1343.05	0.00	0.00	0.00	-3462.67	-110.77	1680.44	-3558.69	39.75	1693.44	-3703.73	61.19	1708.60	-3806.57	161.43	1700.37	484.76	-294.07	79.49	1082.03	-308.01	77.43	498.89
2.88000	-3012.51	160.13	1.68	-3643.91	91.12	36.22	-4383.98	408.10	115.90	-3761.26	204.59	137.16	-3618.84	-96.79	6.93	-3381.11	-34.98	53.79	-1884.12	70.21	318.16	-1856.81	53.81	317.86	-3699.75	47.87	1343.51	0.00	0.00	0.00	-3462.67	-110.77	1680.44	-3566.28	38.87	1694.86	-3700.93	61.48	1708.43	-3803.26	161.80	1700.11	485.39	-293.91	79.80	1082.34	-308.23	77.51	493.60
2.89000	-3012.51	160.13	1.68	-3609.30	90.60	41.13	-4384.11	408.67	118.23	-3758.77	204.31	139.25	-3620.87	-96.73	6.36	-3485.67	-37.64	36.57	-1884.12	70.21	318.16	-1856.81	53.81	317.86	-3717.05	46.18	1344.30	0.00	0.00	0.00	-3462.67	-110.77	1680.44	-3575.13	38.71	1695.71	-3698.13	61.77	1708.27	-3799.94	162.16	1699.84	484.71	-294.15	79.45	1082.76	-308.59	77.53	496.10
2.90000	-3012.51	160.13	1.68	-3610.13	91.82	40.38	-4384.15	409.22	120.57	-3756.24	204.01	141.36	-3623.03	-96.68	5.78	-3508.86	-40.36	32.67	-1884.12	70.21	318.16	-1856.81	53.81	317.86	-3696.33	44.77	1343.84	0.00	0.00	0.00	-3462.67	-110.77	1680.44	-3550.51	34.86	1693.64	-3695.31	62.07	1708.10	-3796.61	162.50	1699.58	484.74	-293.98	79.46	1082.49	-308.58	77.38	498.62
2.91000	-3012.51	160.13	1.68	-3627.76	92.05	37.52	-4384.13	409.74	122.93	-3753.69	203.72	143.49	-3625.33	-96.63	5.19	-3475.82	-42.71	38.14	-1884.12	70.21	318.16	-1856.81	53.81	317.86	-3695.00	42.26	1343.89	0.00	0.00	0.00	-3462.67	-110.77	1680.44	-3567.07	34.45	1695.13	-3692.48	62.37	1707.93	-3793.26	162.83	1699.32	485.77	-294.16	79.65	1082.69	-308.20	77.65	498.69
2.92000	-3012.51	160.13	1.68	-3624.38	90.82	39.73	-4384.02	410.23	125.31	-3751.10	203.41	145.63	-3627.76	-96.58	4.59	-3452.83	-42.67	41.54	-1884.12	70.21	318.16	-1856.81	53.81	317.86	-3678.66	40.47	1343.96	0.00	0.00	0.00	-3462.67	-110.77	1680.44	-3534.79	32.66	1693.58	-3689.64	62.67	1707.76	-3789.90	163.15	1699.06	484.79	-294.20	79.57	1082.87	-308.34	77.63	498.08
2.93000	-3012.51	160.13	1.68	-3614.33	90.36	40.92	-4383.84	410.70	127.70	-3748.48	203.10	147.79	-3630.32	-96.53	3.99	-3429.42	-43.98	45.17	-1884.12	70.21	318.16	-1856.81	53.81	317.86	-3689.97	37.00	1344.30	0.00	0.00	0.00	-3462.67	-110.77	1680.44	-3508.67	31.01	1693.12	-3686.79	62.98	1707.59	-3786.53	163.46	1698.80	484.87	-294.04	79.62	1082.11	-308.21	77.47	480.75
2.94000	-3012.51	160.13	1.68	-3701.87	91.81	27.39	-4383.58	411.14	130.11	-3745.84	202.78	149.97	-3632.99	-96.49	3.37	-3410.05	-44.68	48.21	-1884.12	70.21	318.16	-1856.81	53.81	317.86	-3680.37	35.86	1344.91	0.00	0.00	0.00	-3462.67	-110.77	1680.44	-3499.77	28.84	1693.23	-3683.93	63.29	1707.42	-3783.14	163.75	1698.54	485.27	-294.20	79.59	1082.57	-307.88	77.50	492.09
2.95000	-3012.51	160.13	1.68	-3627.88	90.78	37.92	-4383.25	411.56	132.53	-3743.16	202.45	152.16	-3635.76	-96.45	2.76	-3396.45	-44.77	50.33	-1884.12	70.21	318.16	-1856.81	53.81	317.86	-3689.23	35.19	1344.27	0.00	0.00	0.00	-3462.67	-110.77	1680.44	-3515.19	26.56	1693.38	-3681.06	63.61	1707.25	-3779.73	164.03	1698.28	485.31	-293.94	79.70	1083.17	-308.16	77.71	498.39
2.96000	-3012.51	160.13	1.68	-3673.33	89.51	33.01	-4382.83	411.95	134.97	-3740.45	202.12	154.37	-3638.64	-96.40	2.13	-3390.36	-44.27	51.22	-1884.12	70.21	318.16	-1856.81	53.81	317.86	-3653.57	32.64	1344.79	0.00	0.00	0.00	-3462.67	-110.77	1680.44	-3505.22	25.01	1693.77	-3678.18	63.92	1707.08	-3776.31	164.30	1698.03	485.54	-294.08	79.78	1083.33	-308.26	77.80	499.09
2.97000	-3012.51	160.13	1.68	-3645.93	90.04	39.26	-4382.35	412.32	137.43	-3737.71	201.78	156.59	-3641.61	-96.36	1.50	-3393.53	-43.19	50.57	-1884.12	70.21	318.16	-1856.81	53.81	317.86	-3651.21	30.81	1345.39	0.00	0.00	0.00	-3462.67	-110.77	1680.44	-3512.86	21.04	1695.94	-3675.28	64.24	1706.91	-3772.88	164.56	1697.77	485.65	-293.83	79.99	1082.88	-307.90	77.69	499.06
2.98000	-3012.51	160.13	1.68	-3593.84	93.03	49.03	-4381.79	412.66	139.90	-3734.94	201.43	158.83	-3644.67	-96.32	0.87	-3407.68	-41.52	48.08	-1884.12	70.21	318.16	-1856.81	53.81	317.86	-3657.40	29.50	1346.25	0.00	0.00	0.00	-3462.67	-110.77	1680.44	-3512.03	19.33	1696.39	-3672.38	64.57	1706.74	-3769.44	164.80	1697.52	485.92	-293.80	79.84	1083.34	-308.18	77.71	499.90
2.99000	-3012.51	160.13	1.68	-3587.36	95.16	49.96	-4381.15	412.98	142.38	-3732.14	201.07	161.09	-3647.81	-96.28	0.23	-3417.78	-40.55	46.31	-1884.12	70.21	318.16	-1856.81	53.81	317.86	-3658.35	26.76	1346.60	0.00	0.00	0.00	-3462.67	-110.77	1680.44	-3507.03	21.01	1694.66	-3669.46	64.90	1706.56	-3765.98	165.03	1697.26	485.37	-294.07	79.63	1082.58	-308.48	77.45	498.95
3.00000	-3012.51	160.13	1.68	-3619.35	93.94	42.35	-4380.44	413.28	144.88	-3729.31	200.71	163.36	-3651.02	-96.24	-0.41	-3414.76	-40.17	46.66	-1884.12	70.21	318.16	-1856.81	53.81	317.86	-3663.55	24.90	1346.91	0.00	0.00	0.00	-3462.67	-110.77	1680.44	-3502.10	22.11	1693.18	-3666.53	65.23	1706.39	-3762.50	165.25	1697.01	484.87	-294.05	79.61	1082.05	-308.45	77.25	499.27
3.01000	-3012.51	160.13	1.68	-3634.84	97.63	42.39	-4379.65	413.55	147.40	-3726.45	200.35	165.64	-3654.30	-96.20	-1.05	-3412.59	-39.84	46.88	-1884.12	70.21	318.16	-1856.81	53.81	317.86	-3652.36	23.61	1347.24	0.00	0.00	0.00	-3462.67	-110.77	1680.44	-3501.43	18.66	1694.40	-3663.59	65.56	1706.22	-3759.01	165.46	1696.76	485.16	-293.95	79.61	1082.15	-308.19	77.29	498.66
3.02000	-3012.51	160.13	1.68	-3641.21	95.86	39.89	-4378.79	413.80	149.93	-3723.56	199.97	167.94	-3657.64	-96.15	-1.70	-3411.22	-39.57	46.98	-1884.12	70.21	318.16	-1856.81	53.81	317.86	-3666.45	21.24	1347.80	0.00	0.00	0.00	-3462.67	-110.77	1680.44	-3502.86	15.13	1696.09	-3660.65	65.90	1706.05	-3755.51	165.66	1696.51	485.56	-294.24	79.65	1082.47	-308.48	77.47	498.55
3.03000	-3012.51	160.13	1.68	-3637.79	96.29	42.14	-4377.85	414.02	152.47	-3720.65	199.59	170.25	-3661.03	-96.11	-2.34	-3410.62	-39.34	46.97	-1884.12	70.21	318.16	-1856.81	53.81	317.86	-3662.91	19.83	1347.67	0.00	0.00	0.00	-3462.67	-110.77	1680.44	-3504.32	11.74	1697.40	-3657.68	66.24	1705.87	-3751.99	165.84	1696.26	485.29	-294.09	79.69	1082.63	-308.39	77.49	481.71
3.04000	-3012.51	160.13	1.68	-3606.94	97.43	48.67	-4376.85	414.22	155.02	-3717.70	199.21	172.58	-3664.46	-96.06	-2.99	-3410.74	-39.16	46.85	-1884.12	70.21	318.16	-1856.81	53.81	317.86	-3670.68	18.34	1347.87	0.00	0.00	0.00	-3462.67	-110.77	1680.44	-3502.93	11.05	1697.28	-3654.71	66.58	1705.70	-3748.46	166.02	1696.02	485.02	-293.89	79.46	1082.79	-308.16	77.66	491.84
3.05000	-3012.51	160.13	1.68	-3641.44	100.27	41.52	-4375.76	414.40	157.59	-3714.72	198.81	174.92	-3667.93	-96.01	-3.63	-3411.53	-39.02	46.63	-1884.12	70.21	318.16	-1856.81	53.81	317.86	-3661.62	17.69	1348.13	0.00	0.00	0.00	-3462.67	-110.77	1680.44	-3493.37	11.53	1696.59	-3651.73	66.93	1705.53	-3744.92	166.18	1695.77	485.02	-294.27	79.32	1083.31	-307.99	78.06	498.80
3.06000	-3012.51	160.13	1.68	-3617.88	99.15	43.53	-4374.61	414.55	160.17	-3711.71	198.41	177.28	-3671.44	-95.96	-4.28	-3412.96	-38.92	46.32	-1884.12	70.21	318.16	-1856.81	53.81	317.86	-3648.77	16.68	1348.63	0.00	0.00	0.00	-3462.67	-110.77	1680.44	-3470.31	11.63	1696.16	-3648.74	67.28	1705.36	-3741.36	166.33	1695.52	485.52	-294.16	79.53	1082.58	-307.78	77.67	499.42
3.07000	-3012.51	160.13	1.68	-3679.61	100.83	36.06	-4373.38	414.68	162.77	-3708.67	198.01	179.64	-3674.96	-95.90	-4.92	-3414.98	-38.87	45.92	-1884.12	70.21	318.16	-1856.81	53.81	317.86	-3635.33	15.54	1348.14	0.00	0.00	0.00	-3462.67	-110.77	1680.44	-3454.51	11.34	1696.16	-3645.73	67.63	1705.18	-3737.79	166.47	1695.28	484.76	-294.10	79.46	1082.83	-308.11	77.57	498.53
3.08000	-3012.51	160.13	1.68	-3680.17	103.29	35.37	-4372.08	414.79	165.38	-3705.61	197.60	182.02	-3678.51	-95.84	-5.56	-3417.54	-38.86	45.43	-1884.12	70.21	318.16	-1856.81	53.81	317.86	-3653.56	14.80	1348.43	0.00	0.00	0.00	-3462.67	-110.77	1680.44	-3441.99	10.15	1696.14	-3642.72	67.99	1705.01	-3734.21	166.60	1695.04	485.41	-293.98	79.68	1082.40	-308.16	77.56	469.37
3.09000	-3012.51	160.13	1.68	-3661.79	103.25	37.54	-4370.71	414.87	168.00	-3702.51	197.18	184.42	-3682.06	-95.77	-6.20	-3420.61	-38.88	44.87	-1884.12	70.21	318.16	-1856.81	53.81	317.86	-3654.50	13.79	1348.69	0.00	0.00	0.00	-3462.67	-110.77	1680.44	-3451.19	7.83	1696.47	-3639.69	68.35	1704.83	-3730.61	166.71	1694.80	485.46	-294.00	79.74	1082.97	-308.62	77.67	487.24
3.10000	-3012.51	160.13	1.68	-3644.50	104.88	39.51	-4369.26	414.94	170.63	-3699.39	196.76	186.83	-3685.61	-95.70	-6.83	-3424.13	-38.94	44.25	-1884.12	70.21	318.16	-1856.81	53.81	317.86	-3665.28	12.45	1348.88	0.00	0.00	0.00	-3462.67	-110.77	1680.44	-3470.33	5.51	1697.05	-3636.66	68.71	1704.66	-3726.99	166.82	1694.56	485.86	-293.94	79.74	1083.62	-308.20	78.08	499.48
3.11000	-3012.51	160.13	1.68	-3645.82	105.95	38.61	-4367.75	414.98	173.27	-3696.23	196.33	189.25	-3689.16	-95.63	-7.46	-3428.07	-39.03	43.56	-1884.12	70.21	318.16	-1856.81	53.81	317.86	-3633.77	12.07	1348.73	0.00	0.00	0.00	-3462.67	-110.77	1680.44	-3487.64	4.33	1697.78	-3633.61	69.08	1704.48	-3723.37	166.91	1694.32	484.97	-293.85	79.47	1082.98	-307.97	77.88	499.88
3.12000	-3012.51	160.13	1.68	-3628.39	106.84	39.17	-4366.16	415.00	175.93	-3693.05	195.90	191.68	-3692.70	-95.55	-8.08	-3432.39	-39.15	42.81	-1884.12	70.21	318.16	-1856.81	53.81	317.86	-3638.97	11.17	1349.04	0.00	0.00	0.00	-3462.67	-110.77	1680.44	-3493.86	4.21	1698.17	-3630.55	69.45	1704.31	-3719.72	167.00	1694.08	485.50	-294.08	79.81	1083.17	-308.04	77.82	498.95
3.13000	-3012.51	160.13	1.68	-3586.41	106.58	44.42	-4364.50	414.99	178.60	-3689.84	195.46	194.12	-3696.22	-95.46	-8.70	-3437.03	-39.30	42.01	-1884.12	70.21	318.16	-1856.81	53.81	317.86	-3630.40	9.62	1348.82	0.00	0.00	0.00	-3462.67	-110.77	1680.44	-3481.19	4.47	1697.81	-3627.48	69.82	1704.13	-3716.07	167.07	1693.84	485.28	-294.25	79.57	1082.88	-307.80	77.78	489.67
3.14000	-3012.51	160.13	1.68	-3640.78	109.24	35.62	-4362.77	414.97	181.28	-3686.60	195.01	196.58	-3699.71	-95.37	-9.31	-3441.97	-39.48	41.17	-1884.12	70.21	318.16	-1856.81	53.81	317.86	-3633.29	8.82	1349.74	0.00	0.00	0.00	-3462.67	-110.77	1680.44	-3442.20	5.62	1696.48	-3624.40	70.20	1703.96	-3712.40	167.13	1693.61	485.37	-294.05	79.70	1082.46	-307.87	77.67	495.50
3.15000	-3012.51	160.13	1.68	-3615.07	109.62	36.79	-4360.97	414.92	183.97	-3683.33	194.56	199.05	-3703.17	-95.27	-9.92	-3447.14	-39.68	40.29	-1884.12	70.21	318.16	-1856.81	53.81	317.86	-3638.05	7.26	1349.60	0.00	0.00	0.00	-3462.67	-110.77	1680.44	-3419.90	6.02	1696.04	-3621.31	70.57	1703.78	-3708.72	167.18	1693.37	485.93	-293.95	79.94	1082.65	-308.19	77.71	499.51
3.16000	-3012.51	160.13	1.68	-3620.39	109.20	35.13	-4359.10	414.85	186.67	-3680.03	194.10	201.53	-3706.59	-95.16	-10.51	-3452.52	-39.91	39.38	-1884.12	70.21	318.16	-1856.81	53.81	317.86	-3629.36	6.15	1348.91	0.00	0.00	0.00	-3462.66	-110.77	1680.44	-3457.25	4.09	1698.39	-3618.21	70.96	1703.61	-3705.03	167.22	1693.14	485.64	-294.14	79.92	1082.48	-308.14	77.63	498.51
3.17000	-3012.51	160.13	1.68	-3642.14	102.68	29.54	-4357.15	414.76	189.38	-3676.71	193.64	204.02	-3709.97	-95.05	-11.10	-3458.05	-40.16	38.45	-1884.12	70.21	318.16	-1856.81	53.81	317.86	-3637.74	6.28	1350.13	0.00	0.00	0.00	-3454.30	-110.72	1679.84	-3497.98	2.28	1700.57	-3615.09	71.34	1703.43	-3701.32	167.25	1692.91	484.50	-293.83	79.50	1083.55	-308.15	77.78	499.02
3.18000	-3012.51	160.13	1.68	-3577.87	103.59	37.12	-4355.14	414.65	192.10	-3673.35	193.17	206.52	-3713.29	-94.93	-11.68	-3463.70	-40.43	37.50	-1884.12	70.21	318.16	-1856.81	53.81	317.86	-3636.70	5.85	1350.58	0.00	0.00	0.00	-3432.79	-110.58	1678.30	-3509.29	1.21	1701.57	-3611.97	71.73	1703.26	-3697.59	167.27	1692.68	485.20	-293.94	79.53	1082.52	-308.27	77.54	471.83
3.19000	-3012.51	160.13	1.68	-3592.29	106.20	33.10	-4353.06	414.51	194.83	-3669.97	192.70	209.03	-3716.55	-94.80	-12.25	-3469.42	-40.72	36.54	-1884.12	70.21	318.16	-1856.81	53.81	317.86	-3623.94	4.60	1350.38	0.00	0.00	0.00	-3403.41	-110.41	1676.21	-3523.26	-0.40	1702.73	-3608.84	72.12	1703.08	-3693.86	167.28	1692.45	484.48	-294.10	79.44	1082.76	-308.19	77.68	488.83
3.20000	-3012.51	160.13	1.68	-3582.76	58.92	31.42	-4350.91	414.36	197.58	-3666.56	192.23	211.56	-3719.74	-94.66	-12.81	-3475.16	-41.03	35.57	-1884.12	70.21	318.16	-1856.81	53.81	317.86	-3615.69	5.10	1350.22	0.00	0.00	0.00	-3371.45	-110.27	1673.97	-3538.53	-2.37	1703.94	-3605.69	72.51	1702.90	-3690.11	167.28	1692.22	485.13	-293.89	79.63	1082.36	-308.13	77.55	498.27
3.21000	-3012.51	160.13	1.68	-3576.80	110.99	30.69	-4348.69	414.18	200.33	-3663.12	191.74	214.09	-3722.85	-94.51	-13.36	-3480.89	-41.35	34.60	-1884.12	70.21	318.16	-1856.81	53.81	317.86	-3639.24	3.67	1350.33	0.00	0.00	0.00	-3342.22	-110.22	1671.97	-3553.78	-4.57	1705.14	-3602.54	72.90	1702.73	-3686.34	167.27	1691.99	485.04	-293.75	79.77	1082.54	-308.26	77.56	498.58
3.22000	-3012.51	160.13	1.68	-3617.21	115.29	22.80	-4346.40	413.99	203.09	-3659.65	191.26	216.63	-3725.89	-94.35	-13.90	-3486.56	-41.68	33.64	-1884.12	70.21	318.16	-1856.81	53.81	317.86	-3620.51	2.54	1350.09	0.00	0.00	0.00	-3320.99	-110.30	1670.60	-3567.65	-6.81	1706.22	-3599.37	73.30	1702.55	-3682.57	167.25	1691.77	485.69	-293.88	79.83	1082.67	-308.29	77.52	498.73
3.23000	-3012.51	160.13	1.68	-3581.00	115.35	27.21	-4344.05	413.77	205.86	-3656.16	190.76	219.19	-3728.83	-94.18	-14.42	-3492.13	-42.02	32.69	-1884.12	70.21	318.16	-1856.81	53.81	317.86	-3624.81	2.01	1349.77	0.00	0.00	0.00	-3313.07	-110.58	1670.27	-3578.80	-8.94	1707.12	-3596.20	73.70	1702.37	-3678.78	167.22	1691.54	485.51	-294.06	79.72	1082.32	-308.29	77.40	500.12
3.24000	-3012.51	160.13	1.68	-3505.40	116.39	36.44	-4341.62	413.54	208.64	-3652.63	190.27	221.75	-3731.68	-94.00	-14.94	-3497.55	-42.38	31.76	-1884.12	70.21	318.16	-1856.81	53.81	317.86	-3617.01	2.70	1349.44	0.00	0.00	0.00	-3323.75	-111.11	1671.36	-3585.89	-10.81	1707.74	-3593.01	74.11	1702.20	-3674.97	167.18	1691.32	485.29	-293.66	79.76	1083.03	-307.96	77.74	498.81
3.25000	-3012.51	160.13	1.68	-3494.33	116.41	36.89	-4339.13	413.28	211.43	-3649.08	189.76	224.32	-3734.42	-93.81	-15.43	-3502.78	-42.74	30.86	-1884.12	70.21	318.16	-1856.81	53.81	317.86	-3597.72	2.23	1349.53	0.00	0.00	0.00	-3358.31	-111.94	1674.26	-3587.57	-12.24	1708.01	-3589.81	74.52	1702.02	-3671.16	167.13	1691.10	485.13	-294.04	79.57	1082.38	-308.16	77.63	499.13
3.26000	-3012.51	160.13	1.68	-3459.95	117.07	40.19	-4336.57	413.01	214.23	-3645.50	189.26	226.91	-3737.06	-93.61	-15.92	-3507.78	-43.10	29.99	-1884.12	70.21	318.16	-1856.81	53.81	317.86	-3605.74	2.53	1349.27	0.00	0.00	0.00	-3421.99	-113.12	1679.37	-3582.49	-13.08	1707.83	-3586.60	74.93	1701.84	-3667.33	167.07	1690.88	484.40	-294.33	79.40	1082.70	-308.02	77.59	499.40
3.27000	-3012.51	160.13	1.68	-3465.41	117.14	36.55	-4333.95	412.71	217.03	-3641.90	188.75	229.50	-3739.57	-93.40	-16.39	-3512.51	-43.47	29.17	-1884.12	70.21	318.16	-1856.81	53.81	317.86	-3605.92	2.34	1349.14	0.00	0.00	0.00	-3462.01	-113.82	1682.55	-3569.33	-13.17	1707.13	-3583.38	75.34	1701.66	-3663.48	166.99	1690.66	485.79	-294.14	79.78	1082.75	-308.31	77.46	498.32
3.28000	-3012.51	160.13	1.68	-3458.84	117.79	36.60	-4331.25	412.39	219.85	-3638.26	188.23	232.10	-3741.96	-93.17	-16.84	-3516.91	-43.84	28.38	-1884.12	70.21	318.16	-1856.81	53.81	317.86	-3596.35	2.78	1349.28	0.00	0.00	0.00	-3491.42	-115.04	1684.70	-3546.72	-12.34	1705.82	-3580.15	75.75	1701.48	-3659.63	166.91	1690.44	485.81	-293.81	79.83	1082.71	-308.41	77.53	476.00
3.29000	-3012.51	160.13	1.68	-3495.35	118.15	29.15	-4328.49	412.06	222.67	-3634.60	187.71	234.71	-3744.23	-92.94	-17.28	-3520.96	-44.20	27.65	-1884.12	70.21	318.16	-1856.81	53.81	317.86	-3579.04	1.76	1348.95	0.00	0.00	0.00	-3464.99	-115.92	1682.20	-3513.34	-10.44	1703.81	-3576.91	76.17	1701.31	-3655.76	166.82	1690.22	486.11	-294.05	79.75	1082.28	-308.56	77.44	490.22
3.30000	-3012.51	160.13	1.68	-3413.18	119.49	40.84	-4325.66	411.71	225.50	-3630.91	187.19	237.32	-3746.35	-92.69	-17.70	-3524.60	-44.57	26.97	-1884.12	70.21	318.16	-1856.81	53.81	317.86	-3589.22	2.03	1348.47	0.00	0.00	0.00	-3426.16	-116.13	1678.76	-3467.83	-7.31	1701.03	-3573.66	76.59	1701.13	-3651.87	166.73	1690.01	485.85	-294.04	79.72	1082.07	-308.14	77.46	498.26
3.31000	-3012.51	160.13	1.68	-3411.11	118.65	38.29	-4322.77	411.33	228.33	-3627.20	186.66	239.95	-3748.32	-92.42	-18.10	-3527.79	-44.93	26.36	-1884.12	70.21	318.16	-1856.81	53.81	317.86	-3579.88	1.70	1348.51	0.00	0.00	0.00	-3418.29	-115.34	1678.10	-3408.88	-2.78	1697.39	-3570.40	77.02	1700.95	-3647.98	166.62	1689.79	485.33	-294.23	79.74	1082.38	-308.12	77.52	498.27
3.32000	-3012.51	160.13	1.68	-3403.25	119.26	38.83	-4319.81	410.94	231.18	-3623.45	186.13	242.58	-3750.15	-92.15	-18.48	-3530.49	-45.29	25.82	-1884.12	70.21	318.16	-1856.81	53.81	317.86	-3574.21	2.34	1348.35	0.00	0.00	0.00	-3429.34	-114.65	1679.08	-3375.82	-0.14	1695.34	-3567.13	77.44	1700.77	-3644.07	166.50	1689.58	485.77	-293.95	79.84	1082.07	-308.33	77.46	498.66
3.33000	-3012.51	160.13	1.68	-3380.28	119.11	40.57	-4316.79	410.53	234.03	-3619.68	185.59	245.23	-3751.81	-91.86	-18.85	-3532.65	-45.63	25.36	-1884.12	70.21	318.16	-1856.81	53.81	317.86	-3571.27	2.73	1347.97	0.00	0.00	0.00	-3448.60	-114.61	1680.69	-3349.17	2.21	1693.19	-3563.85	77.87	1700.59	-3640.14	166.37	1689.37	485.09	-293.98	79.68	1082.70	-308.43	77.53	499.99
3.34000	-3012.51	160.13	1.68	-3412.40	119.97	34.27	-4313.70	410.10	236.89	-3615.89	185.05	247.87	-3753.30	-91.55	-19.19	-3534.24	-45.97	24.98	-1884.12	70.21	318.16	-1856.81	53.81	317.86	-3569.82	2.27	1347.52	0.00	0.00	0.00	-3472.99	-115.56	1682.78	-3367.61	1.33	1693.49	-3560.56	78.30	1700.41	-3636.21	166.23	1689.16	485.69	-294.19	79.86	1082.96	-308.19	77.72	499.44
3.35000	-3012.51	160.13	1.68	-3404.99	120.43	33.64	-4310.54	409.65	239.75	-3612.06	184.50	250.53	-3754.63	-91.23	-19.52	-3535.20	-46.30	24.69	-1884.12	70.21	318.16	-1856.81	53.81	317.86	-3557.13	2.72	1347.61	0.00	0.00	0.00	-3473.78	-115.80	1683.16	-3391.26	0.06	1694.70	-3557.25	78.74	1700.23	-3632.26	166.09	1688.95	484.75	-294.11	79.48	1082.77	-307.92	77.84	498.71
3.36000	-3012.51	160.13	1.68	-3397.30	120.98	32.99	-4307.32	409.18	242.62	-3608.21	183.96	253.19	-3755.77	-90.89	-19.82	-3535.50	-46.61	24.50	-1884.12	70.21	318.16	-1856.81	53.81	317.86	-3562.67	3.82	1347.39	0.00	0.00	0.00	-3422.32	-113.65	1679.69	-3380.27	1.21	1695.31	-3553.94	79.17	1700.06	-3628.30	165.93	1688.74	484.39	-293.95	79.40	1082.56	-308.14	77.61	498.77
3.37000	-3012.51	160.13	1.68	-3389.35	121.62	32.34	-4304.04	408.70	245.50	-3604.33	183.40	255.86	-3756.72	-90.54	-20.10	-3535.10	-46.90	24.41	-1884.12	70.21	318.16	-1856.81	53.81	317.86	-3541.95	4.12	1346.54	0.00	0.00	0.00	-3378.73	-111.70	1676.62	-3359.47	2.87	1695.21	-3550.62	79.61	1699.88	-3624.32	165.77	1688.54	485.43	-293.99	79.63	1081.98	-308.18	77.35	498.98
3.38000	-3012.51	160.13	1.68	-3381.15	122.35	31.69	-4300.69	408.20	248.38	-3600.43	182.85	258.54	-3757.48	-90.17	-20.36	-3533.94	-47.18	24.42	-1884.12	70.21	318.16	-1856.81	53.81	317.86	-3530.78	4.22	1345.88	0.00	0.00	0.00	-3340.28	-109.97	1674.52	-3339.48	4.44	1695.19	-3547.28	80.05	1699.70	-3620.33	165.60	1688.33	484.89	-293.71	79.59	1082.71	-308.14	77.46	500.14
3.39000	-3012.51	160.13	1.68	-3372.73	123.15	31.04	-4297.28	407.68	251.27	-3596.50	182.29	261.22	-3758.04	-89.79	-20.60	-3531.98	-47.44	24.56	-1884.12	70.21	318.16	-1856.81	53.81	317.86	-3552.85	4.56	1345.70	0.00	0.00	0.00	-3345.27	-109.96	1675.91	-3331.55	4.96	1694.89	-3543.94	80.50	1699.52	-3616.33	165.42	1688.13	485.03	-294.03	79.62	1082.76	-307.99	77.66	498.85
3.40000	-3012.51	160.13	1.68	-3364.09	124.02	30.39	-4293.80	407.14	254.16	-3592.54	181.72	263.91	-3758.38	-89.39	-20.81	-3529.19	-47.68	24.81	-1884.12	70.21	318.16	-1856.81	53.81	317.86	-3554.25	5.00	1345.40	0.00	0.00	0.00	-3366.41	-110.34	1677.96	-3334.92	4.85	1694.50	-3540.58	80.95	1699.34	-3612.31	165.23	1687.92	484.66	-294.00	79.56	1083.04	-308.11	77.82	498.63
3.41000	-3012.51	160.13	1.68	-3355.27	124.95	29.75	-4290.26	406.58	257.06	-3588.56	181.16	266.61	-3758.51	-88.97	-21.00	-3525.52	-47.89	25.19	-1884.12	70.21	318.16	-1856.81	53.81	317.86	-3525.65	6.50	1345.07	0.00	0.00	0.00	-3376.44	-109.80	1677.81	-3348.80	4.52	1694.25	-3537.22	81.39	1699.16	-3608.29	165.03	1687.72	485.37	-293.73	79.70	1083.23	-308.10	77.90	498.52
3.42000	-3012.51	160.13	1.68	-3346.27	125.94	29.12	-4286.66	406.01	259.96	-3584.54	180.58	269.31	-3758.42	-88.53	-21.16	-3520.92	-48.08	25.71	-1884.12	70.21	318.16	-1856.81	53.81	317.86	-3528.83	6.17	1344.37	0.00	0.00	0.00	-3382.52	-108.85	1677.20	-3358.80	4.43	1694.96	-3533.84	81.85	1698.98	-3604.25	164.82	1687.52	485.53	-294.00	79.58	1082.98	-308.30	77.67	498.32
3.43000	-3012.51	160.13	1.68	-3337.12	126.99	28.51	-4282.99	405.42	262.87	-3580.51	180.01	272.02	-3758.10	-88.07	-21.30	-3515.37	-48.24	26.36	-1884.12	70.21	318.16	-1856.81	53.81	317.86	-3523.74	6.68	1343.82	0.00	0.00	0.00	-3361.08	-107.86	1674.03	-3376.58	4.02	1693.29	-3530.46	82.30	1698.80	-3600.19	164.61	1687.32	485.58	-293.83	79.79	1082.78	-308.46	77.58	497.92
3.44000	-3012.51	160.13	1.68	-3327.84	128.07	27.91	-4279.26	404.81	265.78	-3576.45	179.43	274.73	-3757.54	-87.60	-21.41	-3514.72	-47.60	25.49	-1884.12	70.21	318.16	-1856.81	53.81	317.86	-3518.55	7.27	1343.11	0.00	0.00	0.00	-3345.90	-104.09	1672.91	-3394.06	5.52	1694.88	-3527.06	82.76	1698.62	-3596.13	164.39	1687.13	484.67	-294.00	79.53	1082.92	-308.33	77.72	498.70
3.45000	-3012.51	160.13	1.68	-3318.43	129.19	27.33	-4275.47	404.19	268.70	-3572.36	178.85	277.45	-3756.73	-87.11	-21.50	-3488.76	-48.61	29.15	-1884.12	70.21	318.16	-1856.81	53.81	317.86	-3513.26	7.93	1342.27	0.00	0.00	0.00	-3367.34	-105.65	1674.75	-3384.01	6.15	1694.62	-3523.66	83.22	1698.44	-3592.05	164.16	1686.93	485.17	-294.11	79.63	1082.94	-308.22	77.69	498.82
3.46000	-3012.51	160.13	1.68	-3308.92	130.35	26.77	-4271.62	403.54	271.62	-3568.24	178.27	280.17	-3755.67	-86.59	-21.55	-3485.78	-48.65	30.23	-1884.12	70.21	318.16	-1856.81	53.81	317.86	-3507.89	8.67	1341.32	0.00	0.00	0.00	-3383.82	-104.73	1675.98	-3368.13	6.98	1692.37	-3520.24	83.68	1698.26	-3587.95	163.92	1686.74	485.67	-294.03	79.80	1082.91	-308.21	77.67	498.64
3.47000	-3012.51	160.13	1.68	-3299.34	131.53	26.24	-4267.71	402.89	274.54	-3564.10	177.68	282.90	-3754.36	-86.06	-21.58	-3459.58	-49.60	34.27	-1884.12	70.21	318.16	-1856.81	53.81	317.86	-3502.43	9.48	1340.26	0.00	0.00	0.00	-3376.41	-104.00	1673.73	-3364.87	9.48	1693.50	-3516.81	84.14	1698.08	-3583.85	163.67	1686.54	485.43	-293.80	79.83	1083.43	-307.93	77.78	498.14
3.48000	-3012.51	160.13	1.68	-3289.68	132.72	25.73	-4263.73	402.21	277.47	-3559.93	177.09	285.63	-3752.78	-85.51	-21.58	-3487.55	-48.73	29.60	-1884.12	70.21	318.16	-1856.81	53.81	317.86	-3496.89	10.37	1339.11	0.00	0.00	0.00	-3353.57	-101.80	1672.51	-3350.69	10.41	1692.00	-3513.38	84.61	1697.90	-3579.73	163.41	1686.35	485.24	-293.94	79.64	1082.80	-308.40	77.59	497.97
3.49000	-3012.51	160.13	1.68	-3279.98	133.93	25.26	-4259.70	401.52	280.40	-3555.74	176.50	288.37	-3750.92	-84.93	-21.55	-3474.37	-50.09	31.15	-1884.12	70.21	318.16	-1856.81	53.81	317.86	-3491.28	11.34	1337.90	0.00	0.00	0.00	-3348.91	-99.56	1670.32	-3354.20	13.54	1691.96	-3509.93	85.08	1697.72	-3575.60	163.15	1686.16	484.60	-293.91	79.46	1082.80	-308.53	77.49	498.54
3.50000	-3012.51	160.13	1.68	-3270.26	135.14	24.81	-4255.60	400.82	283.34	-3551.52	175.90	291.11	-3748.79	-84.34	-21.49	-3441.41	-48.99	37.44	-1884.12	70.21	318.16	-1856.81	53.81	317.86	-3485.59	12.38	1336.63	0.00	0.00	0.00	-3339.12	-96.63	1667.58	-3345.11	15.30	1690.30	-3506.47	85.55	1697.54	-3571.46	162.88	1685.97	484.34	-293.96	79.35	1082.36	-308.30	77.34	499.01
3.51000	-3012.51	160.13	1.68	-3260.52	136.35	24.41	-4251.44	400.09	286.28	-3547.28	175.31	293.85	-3746.37	-83.72	-21.40	-3492.96	-48.94	29.68	-1884.12	70.21	318.16	-1856.81	53.81	317.86	-3479.83	13.49	1335.32	0.00	0.00	0.00	-3336.26	-98.52	1669.27	-3365.11	15.29	1689.28	-3503.00	86.02	1697.36	-3567.30	162.60	1685.79	484.71	-294.08	79.51	1082.62	-308.14	77.39	498.24
3.52000	-3012.51	160.13	1.68	-3250.79	137.55	24.05	-4247.22	399.36	289.21	-3543.01	174.70	296.60	-3743.65	-83.08	-21.28	-3501.83	-49.31	26.71	-1884.12	70.21	318.16	-1856.81	53.81	317.86	-3474.01	14.67	1334.00	0.00	0.00	0.00	-3363.56	-96.68	1669.24	-3332.44	16.91	1688.57	-3499.53	86.50	1697.18	-3563.13	162.31	1685.60	485.54	-294.06	79.70	1082.64	-308.23	77.41	498.00
3.53000	-3012.51	160.13	1.68	-3241.09	138.74	23.73	-4242.95	398.60	292.16	-3538.72	174.10	299.35	-3740.64	-82.42	-21.12	-3503.66	-49.35	26.32	-1884.12	70.21	318.16	-1856.81	53.81	317.86	-3468.12	15.93	1332.66	0.00	0.00	0.00	-3364.85	-96.38	1667.87	-3323.13	18.71	1685.76	-3496.04	86.97	1697.00	-3558.95	162.02	1685.42	484.66	-294.00	79.41	1082.21	-308.04	77.26	498.86
3.54000	-3012.51	160.13	1.68	-3231.43	139.91	23.45	-4238.61	397.83	295.10	-3534.40	173.49	302.10	-3737.32	-81.74	-20.94	-3482.41	-49.36	30.37	-1884.12	70.21	318.16	-1856.81	53.81	317.86	-3462.17	17.26	1331.34	0.00	0.00	0.00	-3344.98	-94.17	1666.49	-3304.39	19.04	1684.71	-3492.54	87.45	1696.82	-3554.75	161.72	1685.23	484.74	-294.24	79.44	1082.29	-308.17	77.34	499.20
3.55000	-3012.51	160.13	1.68	-3221.83	141.04	23.23	-4234.21	397.05	298.05	-3530.06	172.89	304.86	-3733.68	-81.03	-20.71	-3474.36	-47.31	31.11	-1884.12	70.21	318.16	-1856.81	53.81	317.86	-3456.17	18.66	1330.05	0.00	0.00	0.00	-3274.37	-88.61	1662.99	-3308.26	24.63	1683.23	-3489.03	87.93	1696.63	-3550.55	161.41	1685.05	485.17	-293.76	79.76	1082.99	-308.41	77.56	498.85
3.56000	-3012.51	160.13	1.68	-3212.31	142.15	23.06	-4229.75	396.25	300.99	-3525.69	172.28	307.62	-3729.72	-80.30	-20.46	-3487.43	-47.37	28.94	-1884.12	70.21	318.16	-1856.81	53.81	317.86	-3450.13	20.14	1328.80	0.00	0.00	0.00	-3285.96	-86.96	1662.88	-3286.30	25.44	1681.21	-3485.52	88.42	1696.45	-3546.33	161.09	1684.87	485.18	-293.96	79.74	1082.89	-308.15	77.75	498.36
3.57000	-3012.51	160.13	1.68	-3202.89	143.21	22.94	-4225.24	395.44	303.94	-3521.29	171.66	310.38	-3725.43	-79.55	-20.17	-3467.46	-49.12	33.48	-1884.12	70.21	318.16	-1856.81	53.81	317.86	-3444.03	21.68	1327.60	0.00	0.00	0.00	-3343.67	-86.17	1664.32	-3287.11	27.72	1680.78	-3481.99	88.91	1696.27	-3542.09	160.77	1684.69	485.33	-294.12	79.56	1082.83	-308.08	77.70	498.26
3.58000	-3012.51	160.13	1.68	-3193.59	144.23	22.88	-4220.66	394.61	306.89	-3516.87	171.05	313.14	-3720.80	-78.77	-19.84	-3468.00	-49.17	34.70	-1884.12	70.21	318.16	-1856.81	53.81	317.86	-3437.89	23.30	1326.49	0.00	0.00	0.00	-3314.68	-83.78	1663.78	-3287.81	30.71	1679.30	-3478.45	89.39	1696.09	-3537.85	160.44	1684.51	485.38	-293.98	79.51	1082.56	-308.43	77.58	498.39
3.59000	-3012.51	160.13	1.68	-3184.42	145.19	22.88	-4216.03	393.76	309.85	-3512.43	170.43	315.91	-3715.83	-77.96	-19.48	-3456.01	-47.38	36.49	-1884.12	70.21	318.16	-1856.81	53.81	317.86	-3431.71	24.98	1325.46	0.00	0.00	0.00	-3321.59	-82.41	1662.87	-3257.05	32.24	1677.32	-3474.90	89.88	1695.91	-3533.59	160.10	1684.34	485.32	-293.98	79.60	1082.08	-308.31	77.41	498.87
3.60000	-3012.51	160.13	1.68	-3175.40	146.09	22.94	-4211.34	392.91	312.80	-3507.96	169.81	318.68	-3710.51	-77.14	-19.08	-3489.91	-46.52	31.16	-1884.12	70.21	318.16	-1856.81	53.81	317.86	-3425.50	26.73	1324.55	0.00	0.00	0.00	-3293.64	-77.77	1660.34	-3252.72	35.11	1676.97	-3471.34	90.38	1695.73	-3529.32	159.75	1684.16	485.04	-294.01	79.49	1082.64	-308.57	77.49	498.36
3.61000	-3012.51	160.13	1.68	-3166.56	146.92	23.07	-4206.59	392.03	315.75	-3503.47	169.19	321.45	-3704.84	-76.28	-18.64	-3444.48	-46.66	38.26	-1884.12	70.21	318.16	-1856.81	53.81	317.86	-3419.26	28.55	1323.75	0.00	0.00	0.00	-3288.67	-75.33	1658.77	-3238.09	36.33	1676.46	-3467.78	90.87	1695.55	-3525.04	159.40	1683.99	485.10	-293.93	79.52	1081.96	-308.63	77.32	498.53
3.62000	-3012.51	160.13	1.68	-3157.90	147.68	23.28	-4201.79	391.15	318.70	-3498.95	168.56	324.22	-3698.79	-75.40	-18.16	-3448.58	-49.05	40.15	-1884.12	70.21	318.16	-1856.81	53.81	317.86	-3412.99	30.44	1323.10	0.00	0.00	0.00	-3265.52	-74.82	1657.75	-3265.41	39.69	1677.60	-3464.20	91.37	1695.37	-3520.74	159.04	1683.82	485.04	-293.80	79.61	1082.71	-308.46	77.56	499.17
3.63000	-3012.51	160.13	1.68	-3149.45	148.36	23.55	-4196.93	390.25	321.66	-3494.41	167.94	326.99	-3692.38	-74.49	-17.65	-3472.14	-48.23	32.36	-1884.12	70.21	318.16	-1856.81	53.81	317.86	-3406.69	32.40	1322.60	0.00	0.00	0.00	-3264.46	-72.05	1657.76	-3240.68	42.52	1675.38	-3460.61	91.87	1695.19	-3516.44	158.68	1683.65	485.31	-294.00	79.77	1082.98	-308.14	77.77	498.43
3.64000	-3012.51	160.13	1.68	-3141.22	148.95	23.90	-4192.01	389.33	324.61	-3489.84	167.31	329.77	-3685.59	-73.56	-17.10	-3485.64	-50.63	31.86	-1884.12	70.21	318.16	-1856.81	53.81	317.86	-3400.38	34.42	1322.28	0.00	0.00	0.00	-3251.27	-69.36	1657.80	-3283.74	44.04	1676.30	-3457.01	92.37	1695.01	-3512.12	158.31	1683.48	484.94	-294.05	79.78	1082.93	-308.27	77.62	498.35
3.65000	-3012.51	160.13	1.68	-3133.24	149.45	24.33	-4187.03	388.40	327.56	-3485.25	166.68	332.54	-3678.41	-72.60	-16.50	-3402.95	-48.56	45.78	-1884.12	70.21	318.16	-1856.81	53.81	317.86	-3394.05	36.51	1322.15	0.00	0.00	0.00	-3239.39	-67.83	1656.83	-3238.61	48.45	1674.16	-3453.40	92.87	1694.83	-3507.78	157.93	1683.31	485.07	-293.93	79.76	1082.65	-308.39	77.53	497.89
3.66000	-3012.51	160.13	1.68	-3125.51	149.86	24.84	-4182.00	387.46	330.52	-3480.63	166.05	335.31	-3670.84	-71.61	-15.86	-3423.67	-46.91	41.52	-1884.12	70.21	318.16	-1856.81	53.81	317.86	-3387.71	38.67	1322.22	0.00	0.00	0.00	-3253.28	-62.93	1658.83	-3247.64	49.78	1674.61	-3449.79	93.38	1694.64	-3503.44	157.54	1683.14	485.36	-294.03	79.68	1082.49	-308.60	77.47	498.40
3.67000	-3012.51	160.13	1.68	-3118.07	150.15	25.44	-4176.91	386.51	333.47	-3475.99	165.42	338.09	-3662.87	-70.59	-15.19	-3447.60	-45.03	39.12	-1884.12	70.21	318.16	-1856.81	53.81	317.86	-3381.36	40.89	1322.51	0.00	0.00	0.00	-3257.53	-62.30	1658.62	-3239.15	51.50	1674.77	-3446.16	93.88	1694.46	-3499.08	157.15	1682.98	485.68	-294.05	79.57	1082.28	-308.43	77.44	497.45
3.68000	-3012.51	160.13	1.68	-3110.92	150.33	26.13	-4171.76	385.54	336.42	-3471.33	164.78	340.87	-3654.50	-69.54	-14.47	-3443.90	-43.71	39.28	-1884.12	70.21	318.16	-1856.81	53.81	317.86	-3375.00	43.18	1323.03	0.00	0.00	0.00	-3246.71	-58.79	1658.53	-3255.01	52.96	1676.78	-3442.52	94.39	1694.28	-3494.71	156.75	1682.82	485.46	-294.17	79.56	1082.50	-308.45	77.50	498.39
3.69000	-3012.51	160.13	1.68	-3104.05	150.39	26.91	-4166.56	384.56	339.37	-3466.64	164.15	343.64	-3645.71	-68.47	-13.71	-3427.24	-45.30	41.50	-1884.12	70.21	318.16	-1856.81	53.81	317.86	-3368.65	45.53	1323.81	0.00	0.00	0.00	-3236.09	-56.59	1659.17	-3228.73	55.61	1674.76	-3438.87	94.90	1694.10	-3490.33	156.35	1682.65	485.55	-294.13	79.80	1082.63	-308.54	77.63	498.74
3.70000	-3012.51	160.13	1.68	-3057.68	149.91	34.49	-4161.31	383.57	342.31	-3461.93	163.51	346.42	-3636.50	-67.36	-12.90	-3457.13	-48.93	36.14	-1884.12	70.21	318.16	-1856.81	53.81	317.86	-3362.30	47.94	1324.86	0.00	0.00	0.00	-3203.64	-52.46	1658.82	-3229.53	59.04	1675.19	-3435.22	95.42	1693.92	-3485.94	155.94	1682.49	485.63	-294.07	79.74	1082.63	-308.55	77.59	498.62
3.71000	-3012.51	160.13	1.68	-3092.50	150.54	27.66	-4156.00	382.56	345.26	-3457.20	162.87	349.19	-3626.86	-66.23	-12.05	-3413.72	-47.91	46.08	-1884.12	70.21	318.16	-1856.81	53.81	317.86	-3355.96	50.42	1326.20	0.00	0.00	0.00	-3214.52	-50.57	1658.65	-3270.45	62.02	1678.84	-3431.55	95.93	1693.74	-3481.53	155.52	1682.33	485.40	-294.03	79.70	1082.68	-308.41	77.50	498.78
3.72000	-3012.51	160.13	1.68	-3104.07	150.29	24.52	-4150.63	381.54	348.20	-3452.44	162.23	351.96	-3616.78	-65.06	-11.15	-3403.22	-48.63	49.38	-1884.12	70.21	318.16	-1856.81	53.81	317.86	-3356.84	52.69	1327.38	0.00	0.00	0.00	-3224.26	-47.34	1660.04	-3224.55	64.01	1676.90	-3427.87	96.45	1693.56	-3477.11	155.10	1682.18	485.26	-294.06	79.60	1082.66	-308.06	77.54	499.16
3.73000	-3012.51	160.13	1.68	-3067.89	149.45	32.41	-4145.22	380.51	351.14	-3447.65	161.59	354.74	-3606.27	-63.87	-10.21	-3400.77	-48.73	52.08	-1884.12	70.21	318.16	-1856.81	53.81	317.86	-3326.55	54.05	1329.40	0.00	0.00	0.00	-3238.84	-46.33	1663.07	-3193.33	66.58	1677.71	-3424.19	96.97	1693.38	-3472.68	154.67	1682.02	485.75	-294.19	79.73	1082.99	-308.06	77.56	498.49
3.74000	-3012.51	160.13	1.68	-3073.47	148.69	30.90	-4139.74	379.47	354.08	-3442.85	160.95	357.51	-3595.30	-62.64	-9.22	-3404.56	-48.37	54.04	-1884.12	70.21	318.16	-1856.81	53.81	317.86	-3328.00	56.74	1330.79	0.00	0.00	0.00	-3228.06	-43.62	1663.95	-3196.31	70.50	1678.80	-3420.49	97.49	1693.20	-3468.24	154.24	1681.87	485.49	-293.96	79.65	1083.03	-308.18	77.69	499.18
3.75000	-3012.51	160.13	1.68	-3072.56	151.44	30.21	-4134.21	378.41	357.02	-3438.02	160.31	360.28	-3583.88	-61.39	-8.19	-3412.80	-47.69	55.12	-1884.12	70.21	318.16	-1856.81	53.81	317.86	-3329.99	59.27	1331.77	0.00	0.00	0.00	-3208.15	-41.22	1664.24	-3191.40	72.21	1680.00	-3416.79	98.01	1693.02	-3463.79	153.80	1681.71	485.18	-293.79	79.75	1082.31	-308.55	77.37	499.23
3.76000	-3012.51	160.13	1.68	-3052.51	150.70	33.63	-4128.63	377.35	359.95	-3433.17	159.66	363.04	-3572.00	-60.10	-7.11	-3423.70	-46.86	55.18	-1884.12	70.21	318.16	-1856.81	53.81	317.86	-3343.31	62.23	1332.90	0.00	0.00	0.00	-3231.95	-38.36	1666.56	-3205.95	73.73	1682.31	-3413.07	98.53	1692.84	-3459.32	153.35	1681.56	485.73	-293.59	79.84	1083.06	-308.15	77.72	499.44
3.77000	-3012.51	160.13	1.68	-3055.30	148.55	32.26	-4123.00	376.27	362.88	-3428.29	159.02	365.81	-3559.64	-58.77	-5.98	-3435.46	-46.04	54.05	-1884.12	70.21	318.16	-1856.81	53.81	317.86	-3319.48	64.33	1334.29	0.00	0.00	0.00	-3199.81	-34.74	1668.35	-3205.36	77.13	1684.07	-3409.34	99.06	1692.66	-3454.84	152.90	1681.41	484.85	-294.14	79.39	1082.75	-308.22	77.74	497.93
3.78000	-3012.51	160.13	1.68	-3093.34	151.59	27.89	-4117.31	375.18	365.81	-3423.39	158.37	368.58	-3546.81	-57.42	-4.80	-3446.28	-45.38	51.60	-1884.12	70.21	318.16	-1856.81	53.81	317.86	-3314.00	66.85	1335.80	0.00	0.00	0.00	-3198.93	-32.81	1669.51	-3192.55	79.80	1684.98	-3405.61	99.59	1692.47	-3450.35	152.44	1681.26	484.81	-294.02	79.52	1083.01	-308.04	77.92	498.38
3.79000	-3012.51	160.13	1.68	-3038.10	152.83	36.12	-4111.57	374.07	368.73	-3418.47	157.73	371.34	-3533.49	-56.03	-3.57	-3454.38	-45.04	47.68	-1884.12	70.21	318.16	-1856.81	53.81	317.86	-3311.62	69.13	1336.11	0.00	0.00	0.00	-3188.08	-31.22	1670.55	-3199.43	82.31	1686.63	-3401.86	100.11	1692.29	-3445.85	151.98	1681.12	485.04	-294.14	79.55	1083.04	-308.19	77.70	498.38
3.80000	-3012.51	160.13	1.68	-3051.84	150.96	32.96	-4105.78	372.96	371.65	-3413.53	157.08	374.10	-3519.68	-54.61	-2.29	-3457.91	-45.18	42.15	-1884.12	70.21	318.16	-1856.81	53.81	317.86	-3315.09	71.45	1338.38	0.00	0.00	0.00	-3183.29	-26.47	1671.93	-3175.92	84.73	1686.85	-3398.11	100.65	1692.11	-3441.33	151.51	1680.97	485.17	-294.32	79.53	1082.91	-308.56	77.61	498.33
3.81000	-3012.51	160.13	1.68	-3047.26	152.11	33.31	-4099.94	371.84	374.57	-3408.56	156.44	376.85	-3505.38	-53.16	-0.96	-3409.09	-45.32	44.74	-1884.12	70.21	318.16	-1856.81	53.81	317.86	-3297.72	72.92	1339.30	0.00	0.00	0.00	-3175.14	-23.88	1674.09	-3157.86	87.47	1686.88	-3394.35	101.18	1691.93	-3436.80	151.04	1680.83	484.47	-294.15	79.47	1083.05	-308.18	77.85	498.36
3.82000	-3012.51	160.13	1.68	-3045.68	151.21	34.01	-4094.04	370.70	377.48	-3403.57	155.79	379.61	-3490.56	-51.67	0.42	-3495.43	-47.54	24.68	-1884.12	70.21	318.16	-1856.81	53.81	317.86	-3283.52	74.42	1340.72	0.00	0.00	0.00	-3123.90	-21.62	1672.17	-3178.21	89.05	1690.07	-3390.57	101.71	1691.75	-3432.26	150.56	1680.69	484.25	-293.89	79.46	1082.52	-308.23	77.63	498.62
3.83000	-3012.51	160.13	1.68	-3051.47	151.28	32.23	-4088.09	369.56	380.38	-3398.56	155.14	382.36	-3475.21	-50.14	1.86	-3477.16	-46.61	23.72	-1884.12	70.21	318.16	-1856.81	53.81	317.86	-3289.18	76.92	1341.69	0.00	0.00	0.00	-3134.12	-20.70	1675.80	-3153.56	93.30	1690.72	-3386.79	102.25	1691.57	-3427.71	150.08	1680.55	484.92	-293.94	79.58	1082.32	-308.05	77.51	498.24
3.84000	-3012.51	160.13	1.68	-3082.51	152.76	27.78	-4082.09	368.40	383.29	-3393.52	154.49	385.10	-3431.60	-48.35	4.63	-3455.95	-44.64	24.24	-1884.12	70.21	318.16	-1856.81	53.81	317.86	-3278.59	78.82	1342.84	0.00	0.00	0.00	-3136.84	-18.88	1677.18	-3149.37	93.87	1690.79	-3383.00	102.79	1691.39	-3423.15	149.59	1680.41	485.10	-294.23	79.54	1082.33	-308.17	77.42	497.64
3.85000	-3012.51	160.13	1.68	-3068.70	152.13	29.65	-4076.04	367.24	386.18	-3388.46	153.85	387.85	-3462.16	-50.36	-1.43	-3457.01	-43.47	23.24	-1884.12	70.21	318.16	-1856.81	53.81	317.86	-3261.16	79.45	1343.33	0.00	0.00	0.00	-3124.07	-16.88	1677.50	-3146.17	93.89	1692.85	-3379.19	103.32	1691.21	-3418.58	149.10	1680.27	484.91	-294.06	79.53	1082.29	-308.12	77.52	498.13
3.86000	-3012.51	160.13	1.68	-3110.25	153.14	24.63	-4069.94	366.06	389.08	-3383.38	153.20	390.59	-3434.78	-49.90	-0.56	-3428.03	-42.68	25.84	-1884.12	70.21	318.16	-1856.81	53.81	317.86	-3254.08	80.95	1343.75	0.00	0.00	0.00	-3115.11	-14.82	1680.06	-3131.18	95.87	1692.83	-3375.38	103.87	1691.03	-3413.99	148.60	1680.13	485.40	-293.95	79.66	1082.31	-308.10	77.59	499.28
3.87000	-3012.51	160.13	1.68	-3078.52	152.87	28.87	-4063.79	364.87	391.96	-3378.28	152.55	393.32	-3435.69	-51.51	-1.77	-3439.24	-43.11	23.37	-1884.12	70.21	318.16	-1856.81	53.81	317.86	-3261.93	83.03	1344.59	0.00	0.00	0.00	-3128.60	-12.61	1680.14	-3129.18	98.06	1695.42	-3371.56	104.41	1690.85	-3409.39	148.10	1680.00	485.68	-293.68	79.80	1082.20	-308.15	77.48	498.99
3.88000	-3012.51	160.13	1.68	-3091.47	151.17	27.07	-4057.59	363.68	394.84	-3373.15	151.90	396.05	-3427.84	-49.70	0.05	-3414.06	-41.29	31.17	-1884.12	70.21	318.16	-1856.81	53.81	317.86	-3253.78	84.19	1344.10	0.00	0.00	0.00	-3111.14	-10.90	1680.66	-3130.47	101.33	1695.82	-3367.73	104.95	1690.67	-3404.78	147.59	1679.87	485.26	-293.81	79.71	1082.82	-308.25	77.71	499.55
3.89000	-3012.51	160.13	1.68	-3074.24	152.72	29.37	-4051.34	362.47	397.72	-3368.01	151.25	398.78	-3431.08	-46.69	1.64	-3408.19	-37.56	36.06	-1884.12	70.21	318.16	-1856.81	53.81	317.86	-3238.50	84.98	1344.67	0.00	0.00	0.00	-3122.84	-8.53	1681.89	-3133.68	102.83	1695.61	-3363.89	105.50	1690.49	-3400.16	147.08	1679.74	485.26	-294.10	79.62	1082.70	-308.22	77.68	499.27
3.90000	-3012.51	160.13	1.68	-3094.94	152.90	26.52	-4045.04	361.25	400.59	-3362.84	150.60	401.50	-3378.46	-41.25	11.93	-3362.26	-32.58	47.09	-1884.12	70.21	318.16	-1856.81	53.81	317.86	-3249.35	86.20	1344.89	0.00	0.00	0.00	-3104.96	-6.44	1681.87	-3094.57	103.50	1693.99	-3360.04	106.04	1690.31	-3395.52	146.56	1679.61	485.35	-294.24	79.68	1083.04	-308.20	77.71	499.51
3.91000	-3012.51	160.13	1.68	-3078.72	152.99	28.16	-4038.69	360.03	403.45	-3357.65	149.96	404.22	-3355.69	-35.39	19.59	-3359.83	-28.83	50.11	-1884.12	70.21	318.16	-1856.81	53.81	317.86	-3237.81	87.84	1345.94	0.00	0.00	0.00	-3138.50	-6.38	1684.78	-3096.67	106.38	1695.55	-3356.18	106.59	1690.13	-3390.88	146.04	1679.48	484.62	-294.17	79.45	1083.04	-308.31	77.73	499.74
3.92000	-3012.51	160.13	1.68	-3076.04	151.66	29.35	-4032.29	358.79	406.30	-3352.43	149.31	406.93	-3296.60	-28.17	30.05	-3375.56	-23.91	50.38	-1884.12	70.21	318.16	-1856.81	53.81	317.86	-3235.97	88.09	1346.74	0.00	0.00	0.00	-3100.83	-4.70	1686.25	-3102.90	107.67	1697.24	-3352.31	107.14	1689.95	-3386.22	145.52	1679.35	484.78	-294.17	79.49	1082.61	-308.23	77.68	499.52
3.93000	-3012.51	160.13	1.68	-3085.13	153.27	27.16	-4025.84	357.55	409.15	-3347.20	148.66	409.64	-3319.35	-23.01	27.44	-3332.68	-17.44	58.06	-1884.12	70.21	318.16	-1856.81	53.81	317.86	-3213.30	89.17	1346.94	0.00	0.00	0.00	-3095.75	-2.18	1683.55	-3073.75	109.14	1695.95	-3348.43	107.69	1689.77	-3381.55	144.99	1679.23	485.24	-294.02	79.77	1082.71	-308.14	77.65	499.42
3.94000	-3012.51	160.13	1.68	-3075.93	151.83	29.12	-4019.34	356.30	411.99	-3341.94	148.02	412.34	-3272.33	-17.09	35.89	-3322.26	-13.78	59.69	-1884.12	70.21	318.16	-1856.81	53.81	317.86	-3199.61	89.89	1347.44	0.00	0.00	0.00	-3102.65	-0.62	1685.22	-3085.59	109.16	1697.42	-3344.54	108.25	1689.59	-3376.87	144.46	1679.10	485.20	-294.04	79.74	1082.48	-308.37	77.55	498.93
3.95000	-3012.51	160.13	1.68	-3057.65	153.52	32.21	-4012.80	355.03	414.83	-3336.66	147.37	415.04	-3282.19	-12.50	31.67	-3313.76	-8.41	60.04	-1884.12	70.21	318.16	-1856.81	53.81	317.86	-3199.98	90.04	1347.85	0.00	0.00	0.00	-3104.02	-2.08	1684.85	-3078.17	111.13	1697.61	-3340.64	108.80	1689.41	-3372.18	143.92	1678.98	485.19	-294.48	79.63	1082.45	-308.15	77.54	498.45
3.96000	-3012.51	160.13	1.68	-3072.37	152.59	29.82	-4006.20	353.76	417.66	-3331.36	146.72	417.72	-3257.68	-8.12	36.69	-3287.04	-4.89	62.87	-1884.12	70.21	318.16	-1856.81	53.81	317.86	-3205.96	90.21	1348.29	0.00	0.00	0.00	-3078.12	-1.18	1684.14	-3077.42	112.09	1697.57	-3336.74	109.36	1689.24	-3367.47	143.38	1678.86	484.88	-294.52	79.51	1082.50	-307.94	77.62	498.83
3.97000	-3012.51	160.13	1.68	-3061.81	151.84	31.63	-3999.56	352.49	420.47	-3326.04	146.08	420.41	-3243.20	-3.51	37.22	-3268.85	0.26	63.34	-1884.12	70.21	318.16	-1856.81	53.81	317.86	-3209.05	90.98	1348.88	0.00	0.00	0.00	-3076.11	-1.15	1683.93	-3071.56	112.37	1698.20	-3332.82	109.91	1689.06	-3362.76	142.83	1678.74	485.65	-293.95	79.72	1082.46	-308.35	77.41	498.62
3.98000	-3012.51	160.13	1.68	-3045.79	152.50	35.32	-3992.87	351.20	423.29	-3320.70	145.43	423.08	-3232.30	2.56	37.47	-3238.39	4.16	66.61	-1884.12	70.21	318.16	-1856.81	53.81	317.86	-3200.80	92.94	1349.76	0.00	0.00	0.00	-3075.10	-0.36	1685.74	-3070.13	112.39	1698.50	-3328.90	110.47	1688.88	-3358.03	142.28	1678.63	486.25	-294.10	79.85	1082.71	-307.95	77.57	481.42
3.99000	-3012.51	160.13	1.68	-3057.31	153.11	34.26	-3986.14	349.90	426.09	-3315.34	144.79	425.75	-3188.68	5.16	42.22	-3228.32	7.20	63.80	-1884.12	70.21	318.16	-1856.81	53.81	317.86	-3190.92	94.91	1350.80	0.00	0.00	0.00	-3075.85	0.50	1687.49	-3071.59	111.81	1698.37	-3324.96	111.03	1688.70	-3353.29	141.73	1678.51	485.96	-293.95	79.87	1082.96	-307.98	77.60	491.34
4.00000	-3012.51	160.13	1.68	-3065.28	152.37	31.47	-3979.36	348.60	428.88	-3309.95	144.15	428.42	-3139.62	7.81	43.51	-3188.34	8.56	66.77	-1884.12	70.21	318.16	-1856.81	53.81	317.86	-3177.16	96.49	1350.83	0.00	0.00	0.00	-3068.47	0.76	1686.91	-3065.94	111.90	1698.13	-3321.02	111.59	1688.52	-3348.54	141.17	1678.40	485.80	-293.95	79.78	1082.23	-308.23	77.46	498.30
4.01000	-3012.51	160.13	1.68	-3050.64	151.76	34.62	-3972.53	347.29	431.67	-3304.55	143.51	431.07	-3129.87	8.34	43.26	-3166.16	10.58	65.99	-1884.12	70.21	318.16	-1856.81	53.81	317.86	-3176.81	96.55	1351.57	0.00	0.00	0.00	-3060.38	1.46	1686.72	-3043.19	113.96	1698.12	-3317.06	112.15	1688.34	-3343.78	140.61	1678.28	484.03	-294.36	79.22	1082.74	-308.35	77.64	499.51
4.02000	-3012.51	160.13	1.68	-3075.80	151.88	32.15	-3965.65	345.97	434.45	-3299.12	142.87	433.72	-3097.64	10.88	43.38	-3135.07	11.80	65.83	-1884.12	70.21	318.16	-1856.81	53.81	317.86	-3172.67	96.93	1351.39	0.00	0.00	0.00	-3040.24	2.84	1687.07	-3025.85	115.70	1698.22	-3313.10	112.72	1688.16	-3339.01	140.05	1678.17	485.01	-294.06	79.48	1082.98	-308.27	77.68	499.36
4.03000	-3012.51	160.13	1.68	-3097.51	151.22	27.49	-3958.73	344.65	437.22	-3293.67	142.23	436.36	-3056.75	11.77	45.66	-3136.19	12.97	60.82	-1884.12	70.21	318.16	-1856.81	53.81	317.86	-3173.32	97.92	1350.89	0.00	0.00	0.00	-3031.10	3.19	1687.06	-3003.90	117.36	1698.15	-3309.13	113.28	1687.99	-3334.22	139.48	1678.07	485.53	-293.85	79.79	1082.54	-307.97	77.72	500.28
4.04000	-3012.51	160.13	1.68	-3068.07	150.64	32.43	-3951.77	343.31	439.97	-3288.20	141.59	438.99	-3040.23	11.90	44.79	-3080.85	13.26	63.50	-1884.12	70.21	318.16	-1856.81	53.81	317.86	-3168.75	98.59	1351.85	0.00	0.00	0.00	-3035.74	3.11	1687.13	-2993.68	117.42	1697.97	-3305.15	113.85	1687.81	-3329.43	138.91	1677.96	485.33	-294.01	79.67	1082.85	-308.03	77.73	499.49
4.05000	-3012.51	160.13	1.68	-3045.32	150.21	37.99	-3944.75	341.97	442.72	-3282.71	140.95	441.62	-3005.34	12.62	46.30	-3049.92	13.62	62.61	-1884.12	70.21	318.16	-1856.81	53.81	317.86	-3159.37	98.62	1351.28	0.00	0.00	0.00	-3038.57	3.61	1687.87	-2992.48	116.74	1698.01	-3301.16	114.41	1687.63	-3324.62	138.34	1677.85	485.17	-294.02	79.61	1083.12	-308.26	77.76	499.43
4.06000	-3012.51	160.13	1.68	-3065.48	151.22	36.39	-3937.70	340.63	445.46	-3277.20	140.32	444.24	-2980.87	13.01	44.13	-3019.39	15.02	62.49	-1884.12	70.21	318.16	-1856.81	53.81	317.86	-3145.97	99.16	1351.98	0.00	0.00	0.00	-3039.63	4.35	1687.24	-2997.66	116.20	1698.58	-3297.16	114.98	1687.45	-3319.80	137.76	1677.75	485.18	-293.71	79.75	1083.23	-308.47	77.66	498.65
4.07000	-3012.51	160.13	1.68	-3052.15	151.22	37.21	-3930.59	339.27	448.19	-3271.67	139.68	446.84	-2961.69	11.14	43.91	-3000.61	14.86	60.35	-1884.12	70.21	318.16	-1856.81	53.81	317.86	-3139.27	99.94	1352.21	0.00	0.00	0.00	-3013.87	3.91	1688.31	-3020.62	117.30	1700.11	-3293.15	115.55	1687.27	-3314.97	137.18	1677.65	485.57	-293.94	79.75	1082.80	-308.69	77.39	498.70
4.08000	-3012.51	160.13	1.68	-3028.94	151.70	40.45	-3923.45	337.91	450.91	-3266.12	139.05	449.44	-2937.82	11.89	43.25	-2980.75	14.62	58.94	-1884.12	70.21	318.16	-1856.81	53.81	317.86	-3145.48	100.89	1351.31	0.00	0.00	0.00	-3033.84	3.01	1689.51	-2989.53	114.75	1698.95	-3289.13	116.12	1687.10	-3310.13	136.59	1677.55	485.09	-293.99	79.64	1082.94	-308.26	77.62	498.96
4.09000	-3012.51	160.13	1.68	-3076.77	150.94	31.52	-3916.26	336.54	453.62	-3260.55	138.42	452.04	-2918.67	10.19	42.64	-2951.37	14.83	60.26	-1884.12	70.21	318.16	-1856.81	53.81	317.86	-3136.51	100.68	1351.08	0.00	0.00	0.00	-3022.67	3.67	1688.11	-2998.60	116.55	1698.05	-3285.10	116.70	1686.92	-3305.28	136.01	1677.45	485.55	-293.85	79.66	1082.76	-308.02	77.63	498.81
4.10000	-3012.51	160.13	1.68	-3055.89	152.48	35.88	-3909.02	335.17	456.32	-3254.96	137.79	454.62	-2902.29	11.61	41.79	-2923.56	14.44	60.97	-1884.12	70.21	318.16	-1856.81	53.81	317.86	-3128.26	100.58	1350.38	0.00	0.00	0.00	-2995.97	4.46	1685.09	-3003.50	118.23	1699.79	-3281.07	117.27	1686.74	-3300.41	135.42	1677.35	484.56	-294.39	79.35	1082.79	-308.30	77.60	498.64
4.11000	-3012.51	160.13	1.68	-3065.85	154.60	32.31	-3901.74	333.79	459.00	-3249.34	137.16	457.19	-2878.58	14.31	44.18	-2897.60	14.10	61.40	-1884.12	70.21	318.16	-1856.81	53.81	317.86	-3122.04	101.17	1350.51	0.00	0.00	0.00	-2999.32	1.98	1687.01	-2963.73	115.44	1697.70	-3277.02	117.84	1686.57	-3295.54	134.83	1677.25	485.40	-293.71	79.74	1082.31	-308.45	77.44	499.08
4.12000	-3012.51	160.13	1.68	-3062.88	153.89	31.94	-3894.42	332.40	461.68	-3243.71	136.54	459.75	-2851.75	12.99	44.11	-2852.87	13.67	67.63	-1884.12	70.21	318.16	-1856.81	53.81	317.86	-3122.06	101.69	1349.85	0.00	0.00	0.00	-2970.78	2.72	1684.81	-2983.21	116.15	1698.23	-3272.97	118.42	1686.39	-3290.65	134.23	1677.16	485.41	-293.58	79.80	1082.36	-308.16	77.61	499.04
4.13000	-3012.51	160.13	1.68	-3029.50	154.21	37.40	-3887.05	331.01	464.34	-3238.06	135.91	462.31	-2827.34	13.11	44.12	-2858.57	14.28	64.00	-1884.12	70.21	318.16	-1856.81	53.81	317.86	-3112.06	101.51	1349.79	0.00	0.00	0.00	-2951.31	1.54	1683.34	-2979.26	116.49	1698.25	-3268.90	118.99	1686.21	-3285.75	133.64	1677.07	485.32	-293.90	79.83	1082.07	-307.95	77.52	498.87
4.14000	-3012.51	160.13	1.68	-3075.92	156.22	27.58	-3879.65	329.62	467.00	-3232.39	135.29	464.85	-2804.56	13.07	44.11	-2832.45	14.35	64.62	-1884.12	70.21	318.16	-1856.81	53.81	317.86	-3100.64	101.34	1348.52	0.00	0.00	0.00	-2946.10	3.04	1683.42	-2956.24	116.38	1697.45	-3264.83	119.57	1686.04	-3280.84	133.04	1676.98	485.77	-293.97	79.76	1082.84	-308.56	77.63	498.39
4.15000	-3012.51	160.13	1.68	-3083.26	157.79	25.87	-3872.20	328.21	469.64	-3226.69	134.67	467.38	-2783.34	12.86	44.08	-2806.46	14.51	65.61	-1884.12	70.21	318.16	-1856.81	53.81	317.86	-3091.21	102.52	1348.74	0.00	0.00	0.00	-2921.23	3.32	1681.86	-2975.81	115.73	1698.04	-3260.75	120.15	1685.86	-3275.92	132.43	1676.89	485.68	-293.86	79.66	1082.55	-308.55	77.51	498.37
4.16000	-3012.51	160.13	1.68	-3057.15	155.25	32.53	-3864.70	326.80	472.27	-3220.98	134.06	469.90	-2763.58	12.52	44.02	-2780.68	14.73	66.94	-1884.12	70.21	318.16	-1856.81	53.81	317.86	-3089.48	102.17	1347.59	0.00	0.00	0.00	-2946.14	1.77	1682.49	-2975.66	114.31	1697.82	-3256.66	120.73	1685.69	-3270.99	131.83	1676.80	484.58	-294.22	79.44	1082.89	-308.06	77.77	498.17
4.17000	-3012.51	160.13	1.68	-3072.15	157.51	29.32	-3857.17	325.39	474.88	-3215.25	133.44	472.42	-2745.22	12.04	43.95	-2755.19	15.01	68.55	-1884.12	70.21	318.16	-1856.81	53.81	317.86	-3077.83	101.70	1347.23	0.00	0.00	0.00	-2953.54	0.94	1682.48	-2947.20	114.35	1696.74	-3252.56	121.31	1685.51	-3266.05	131.22	1676.72	484.45	-294.00	79.43	1082.25	-308.50	77.46	499.00
4.18000	-3012.51	160.13	1.68	-3109.92	155.42	22.76	-3849.59	323.97	477.49	-3209.50	132.83	474.92	-2728.19	11.43	43.86	-2730.09	15.34	70.39	-1884.12	70.21	318.16	-1856.81	53.81	317.86	-3053.87	102.06	1346.08	0.00	0.00	0.00	-2959.77	0.22	1681.67	-2946.00	112.26	1696.19	-3248.45	121.89	1685.34	-3261.10	130.61	1676.63	484.91	-293.94	79.62	1082.38	-308.68	77.44	499.40
4.19000	-3012.51	160.13	1.68	-3095.60	156.68	24.80	-3841.97	322.55	480.08	-3203.73	132.22	477.41	-2712.39	10.72	43.75	-2705.45	15.70	72.44	-1884.12	70.21	318.16	-1856.81	53.81	317.86	-3063.28	101.37	1345.66	0.00	0.00	0.00	-2936.79	0.59	1680.68	-2940.14	111.75	1694.40	-3244.33	122.47	1685.16	-3256.13	130.00	1676.55	485.36	-293.85	79.76	1082.66	-308.66	77.61	499.00
4.20000	-3012.51	160.13	1.68	-3092.77	156.87	25.37	-3834.31	321.12	482.66	-3197.94	131.61	479.89	-2697.76	9.91	43.62	-2681.36	16.08	74.63	-1884.12	70.21	318.16	-1856.81	53.81	317.86	-3048.29	101.14	1344.75	0.00	0.00	0.00	-2906.80	-0.32	1678.63	-2896.91	112.95	1691.90	-3240.20	123.05	1684.99	-3251.16	129.39	1676.47	485.23	-294.23	79.61	1082.83	-308.33	77.67	499.15
4.21000	-3012.51	160.13	1.68	-3064.61	157.12	30.17	-3826.61	319.69	485.22	-3192.13	131.00	482.35	-2684.22	9.02	43.48	-2657.92	16.47	76.93	-1884.12	70.21	318.16	-1856.81	53.81	317.86	-3044.31	100.66	1343.21	0.00	0.00	0.00	-2905.42	-1.25	1678.28	-2923.17	111.46	1693.21	-3236.07	123.64	1684.81	-3246.17	128.77	1676.39	485.84	-293.90	79.76	1082.77	-308.49	77.49	498.27
4.22000	-3012.51	160.13	1.68	-3056.06	156.12	32.96	-3818.87	318.25	487.77	-3186.30	130.40	484.81	-2671.70	8.05	43.32	-2635.20	16.85	79.29	-1884.12	70.21	318.16	-1856.81	53.81	317.86	-3040.87	100.51	1342.44	0.00	0.00	0.00	-2921.34	-0.93	1677.24	-2940.48	110.89	1693.38	-3231.92	124.22	1684.64	-3241.17	128.16	1676.32	485.98	-293.85	79.92	1083.00	-308.21	77.54	498.75
4.23000	-3012.51	160.13	1.68	-3100.24	156.75	24.11	-3811.09	316.81	490.31	-3180.45	129.80	487.25	-2660.11	7.01	43.14	-2613.28	17.22	81.66	-1884.12	70.21	318.16	-1856.81	53.81	317.86	-3032.92	100.88	1342.33	0.00	0.00	0.00	-2911.22	-3.15	1676.35	-2920.31	110.60	1691.87	-3227.77	124.81	1684.46	-3236.17	127.54	1676.24	486.07	-294.06	79.86	1082.70	-308.38	77.49	498.75
4.24000	-3012.51	160.13	1.68	-3091.24	158.12	25.02	-3803.26	315.36	492.84	-3174.59	129.20	489.68	-2649.38	5.93	42.95	-2592.27	17.56	84.01	-1884.12	70.21	318.16	-1856.81	53.81	317.86	-3020.45	100.69	1340.76	0.00	0.00	0.00	-2888.87	-3.29	1674.64	-2895.01	108.89	1689.97	-3223.61	125.40	1684.29	-3231.15	126.92	1676.17	485.07	-294.04	79.57	1082.60	-308.27	77.50	498.68
4.25000	-3012.51	160.13	1.68	-3084.21	157.22	26.18	-3795.40	313.92	495.34	-3168.70	128.60	492.10	-2639.43	4.80	42.75	-2572.24	17.85	86.28	-1884.12	70.21	318.16	-1856.81	53.81	317.86	-3019.10	99.60	1339.39	0.00	0.00	0.00	-2914.27	-4.12	1674.90	-2888.03	107.79	1689.36	-3219.44	125.98	1684.11	-3226.12	126.29	1676.10	484.26	-293.99	79.42	1083.33	-308.08	77.81	498.21
4.26000	-3012.51	160.13	1.68	-3114.34	158.01	20.53	-3787.50	312.46	497.84	-3162.80	128.01	494.51	-2630.19	3.65	42.54	-2553.27	18.10	88.44	-1884.12	70.21	318.16	-1856.81	53.81	317.86	-3006.15	99.36	1338.27	0.00	0.00	0.00	-2916.02	-6.25	1674.86	-2863.60	106.47	1688.32	-3215.25	126.57	1683.94	-3221.08	125.67	1676.03	484.90	-293.94	79.52	1082.33	-308.10	77.61	499.05
4.27000	-3012.51	160.13	1.68	-3072.90	157.73	29.27	-3779.56	311.01	500.32	-3156.87	127.42	496.90	-2621.57	2.48	42.31	-2535.46	18.28	90.44	-1884.12	70.21	318.16	-1856.81	53.81	317.86	-3000.31	98.33	1337.32	0.00	0.00	0.00	-2890.29	-8.82	1673.41	-2870.97	106.64	1687.74	-3211.07	127.16	1683.77	-3216.02	125.04	1675.96	485.53	-293.88	79.78	1083.05	-308.39	77.60	498.66
4.28000	-3012.51	160.13	1.68	-3048.50	155.97	34.02	-3771.58	309.55	502.79	-3150.93	126.84	499.28	-2613.51	1.31	42.07	-2518.89	18.38	92.23	-1884.12	70.21	318.16	-1856.81	53.81	317.86	-3002.71	97.30	1336.24	0.00	0.00	0.00	-2883.16	-10.57	1672.16	-2874.16	106.39	1686.58	-3206.87	127.75	1683.60	-3210.96	124.42	1675.89	486.08	-294.01	79.93	1082.36	-308.45	77.44	500.72
4.29000	-3012.51	160.13	1.68	-3071.10	159.60	30.11	-3763.56	308.08	505.24	-3144.97	126.25	501.65	-2605.93	0.15	41.82	-2503.64	18.38	93.76	-1884.12	70.21	318.16	-1856.81	53.81	317.86	-2997.01	96.81	1335.43	0.00	0.00	0.00	-2876.02	-10.99	1670.35	-2869.41	104.78	1685.08	-3202.66	128.34	1683.42	-3205.89	123.79	1675.83	485.24	-293.84	79.69	1082.75	-308.23	77.61	499.25
4.30000	-3012.51	160.13	1.68	-3033.73	157.69	34.96	-3755.51	306.62	507.67	-3138.99	125.67	504.00	-2598.74	-1.00	41.56	-2489.81	18.29	95.01	-1884.12	70.21	318.16	-1856.81	53.81	317.86	-2978.36	95.99	1334.74	0.00	0.00	0.00	-2871.53	-11.21	1668.51	-2860.21	102.07	1684.36	-3198.44	128.93	1683.25	-3200.80	123.16	1675.77	485.36	-293.84	79.71	1082.87	-308.30	77.61	498.00
4.31000	-3012.51	160.13	1.68	-3062.67	158.17	33.22	-3747.41	305.15	510.09	-3132.99	125.10	506.34	-2591.87	-2.11	41.29	-2477.47	18.08	95.91	-1884.12	70.21	318.16	-1856.81	53.81	317.86	-2974.87	94.83	1332.98	0.00	0.00	0.00	-2830.69	-12.72	1666.99	-2837.12	101.10	1682.26	-3194.22	129.52	1683.08	-3195.71	122.53	1675.71	485.50	-294.21	79.65	1082.71	-308.28	77.72	498.01
4.32000	-3012.51	160.13	1.68	-3089.37	158.59	27.85	-3739.28	303.67	512.50	-3126.98	124.52	508.67	-2585.25	-3.18	41.01	-2466.71	17.74	96.43	-1884.12	70.21	318.16	-1856.81	53.81	317.86	-2972.65	93.70	1331.56	0.00	0.00	0.00	-2841.46	-14.25	1665.45	-2834.94	100.08	1682.76	-3189.99	130.11	1682.91	-3190.60	121.90	1675.65	485.91	-294.11	79.92	1082.42	-308.19	77.57	498.91
4.33000	-3012.51	160.13	1.68	-3074.87	158.39	30.79	-3731.11	302.20	514.88	-3120.94	123.95	510.98	-2578.79	-4.20	40.73	-2457.62	17.27	96.51	-1884.12	70.21	318.16	-1856.81	53.81	317.86	-2970.16	92.13	1330.74	0.00	0.00	0.00	-2815.69	-15.20	1664.20	-2829.81	99.01	1682.66	-3185.74	130.71	1682.74	-3185.49	121.27	1675.59	485.72	-293.91	79.87	1082.58	-308.16	77.53	483.26
4.34000	-3012.51	160.13	1.68	-3043.27	160.00	35.66	-3722.90	300.72	517.26	-3114.89	123.39	513.28	-2572.43	-5.15	40.44	-2450.29	16.64	96.13	-1884.12	70.21	318.16	-1856.81	53.81	317.86	-2956.12	91.16	1329.12	0.00	0.00	0.00	-2804.27	-16.55	1663.28	-2828.83	97.55	1681.52	-3181.49	131.30	1682.56	-3180.36	120.63	1675.53	485.14	-293.90	79.73	1082.83	-308.38	77.61	493.08
4.35000	-3012.51	160.13	1.68	-3034.71	158.39	38.03	-3714.65	299.24	519.61	-3108.82	122.82	515.56	-2566.08	-6.02	40.14	-2444.79	15.84	95.22	-1884.12	70.21	318.16	-1856.81	53.81	317.86	-2958.58	89.98	1328.66	0.00	0.00	0.00	-2824.32	-19.40	1662.14	-2823.35	95.51	1679.08	-3177.23	131.90	1682.39	-3175.22	120.00	1675.48	485.56	-293.97	79.75	1082.16	-308.24	77.38	499.18
4.36000	-3012.51	160.13	1.68	-3047.71	159.09	35.27	-3706.37	297.76	521.95	-3102.73	122.26	517.83	-2559.67	-6.81	39.84	-2441.23	14.87	93.75	-1884.12	70.21	318.16	-1856.81	53.81	317.86	-2938.08	88.33	1327.34	0.00	0.00	0.00	-2822.29	-19.91	1661.12	-2823.45	95.06	1678.73	-3172.97	132.49	1682.22	-3170.08	119.36	1675.43	485.20	-293.77	79.71	1082.26	-308.34	77.41	498.43
4.37000	-3012.51	160.13	1.68	-3052.50	158.52	35.52	-3698.06	296.28	524.27	-3096.63	121.71	520.08	-2553.12	-7.49	39.53	-2439.67	13.71	91.68	-1884.12	70.21	318.16	-1856.81	53.81	317.86	-2935.38	86.98	1326.71	0.00	0.00	0.00	-2806.13	-23.55	1659.21	-2807.88	93.21	1678.36	-3168.69	133.09	1682.05	-3164.92	118.73	1675.38	485.25	-293.93	79.80	1082.01	-308.22	77.24	498.11
4.38000	-3012.51	160.13	1.68	-3063.10	157.10	31.82	-3689.70	294.79	526.58	-3090.50	121.15	522.32	-2546.35	-8.06	39.22	-2440.21	12.35	88.95	-1884.12	70.21	318.16	-1856.81	53.81	317.86	-2919.16	85.27	1326.37	0.00	0.00	0.00	-2801.10	-24.52	1659.46	-2801.08	90.43	1678.38	-3164.40	133.68	1681.88	-3159.75	118.09	1675.33	484.94	-293.95	79.54	1082.31	-308.09	77.55	466.12
4.39000	-3012.51	160.13	1.68	-3052.89	157.54	35.44	-3681.31	293.30	528.86	-3084.36	120.61	524.54	-2539.29	-8.50	38.91	-2442.93	10.78	85.52	-1884.12	70.21	318.16	-1856.81	53.81	317.86	-2913.61	83.54	1325.96	0.00	0.00	0.00	-2793.18	-25.63	1660.26	-2794.42	87.63	1678.37	-3160.11	134.28	1681.71	-3154.57	117.46	1675.28	483.98	-293.89	79.47	1082.37	-308.29	77.50	486.91
4.40000	-3012.51	160.13	1.68	-3024.88	158.08	41.74	-3672.89	291.82	531.13	-3078.20	120.06	526.75	-2531.86	-8.81	38.60	-2447.93	8.98	81.35	-1884.12	70.21	318.16	-1856.81	53.81	317.86	-2911.22	81.65	1326.36	0.00	0.00	0.00	-2759.37	-27.88	1658.15	-2782.81	85.42	1678.26	-3155.81	134.88	1681.54	-3149.38	116.82	1675.24	485.21	-294.02	79.78	1082.94	-308.56	77.58	499.90
4.41000	-3012.51	160.13	1.68	-3005.78	158.58	47.52	-3664.42	290.33	533.39	-3072.02	119.52	528.94	-2523.98	-8.97	38.28	-2455.28	6.94	76.40	-1884.12	70.21	318.16	-1856.81	53.81	317.86	-2897.73	80.39	1326.86	0.00	0.00	0.00	-2781.22	-31.65	1659.77	-2775.62	85.61	1677.29	-3151.49	135.47	1681.37	-3144.18	116.18	1675.20	485.54	-293.73	79.86	1082.95	-308.09	77.68	499.13
4.42000	-3012.51	160.13	1.68	-3007.81	158.64	49.49	-3655.93	288.84	535.62	-3065.83	118.99	531.12	-2515.58	-8.97	37.96	-2465.06	4.65	70.61	-1884.12	70.21	318.16	-1856.81	53.81	317.86	-2897.02	77.84	1327.44	0.00	0.00	0.00	-2755.84	-32.41	1659.45	-2780.57	82.60	1678.54	-3147.17	136.07	1681.20	-3138.97	115.55	1675.15	484.28	-294.03	79.38	1082.50	-308.34	77.34	498.46
4.43000	-3012.51	160.13	1.68	-3020.75	158.35	48.89	-3647.40	287.34	537.84	-3059.62	118.45	533.28	-2506.58	-8.80	37.65	-2477.38	2.09	63.95	-1884.12	70.21	318.16	-1856.81	53.81	317.86	-2878.59	76.25	1328.06	0.00	0.00	0.00	-2768.90	-33.57	1660.13	-2783.11	80.01	1678.92	-3142.85	136.67	1681.04	-3133.74	114.91	1675.11	484.90	-294.19	79.45	1082.27	-308.16	77.36	500.12
4.44000	-3012.51	160.13	1.68	-3034.39	157.83	46.99	-3638.83	285.85	540.03	-3053.39	117.93	535.42	-2496.90	-8.44	37.33	-2492.31	-0.74	56.37	-1884.12	70.21	318.16	-1856.81	53.81	317.86	-2855.19	74.77	1329.13	0.00	0.00	0.00	-2773.34	-35.98	1661.17	-2768.41	77.78	1679.39	-3138.51	137.27	1680.87	-3128.51	114.27	1675.08	485.73	-293.90	79.79	1082.78	-308.43	77.41	499.80
4.45000	-3012.51	160.13	1.68	-3038.51	157.18	45.05	-3630.23	284.36	542.21	-3047.14	117.40	537.54	-2487.25	-6.33	33.83	-2509.92	-3.85	47.83	-1884.12	70.21	318.16	-1856.81	53.81	317.86	-2864.23	73.38	1330.42	0.00	0.00	0.00	-2738.83	-40.46	1661.40	-2745.08	76.31	1679.90	-3134.16	137.87	1680.70	-3123.27	113.63	1675.04	485.94	-293.85	79.78	1083.09	-308.52	77.73	499.61
4.46000	-3012.51	160.13	1.68	-3026.01	156.89	45.14	-3621.60	282.86	544.37	-3040.88	116.88	539.65	-2461.32	-6.25	35.89	-2519.40	-5.48	43.32	-1884.12	70.21	318.16	-1856.81	53.81	317.86	-2849.29	71.28	1331.73	0.00	0.00	0.00	-2744.61	-41.74	1663.36	-2725.46	74.83	1680.79	-3129.81	138.47	1680.53	-3118.02	113.00	1675.01	484.89	-293.99	79.56	1082.89	-308.29	77.62	499.61
4.47000	-3012.51	160.13	1.68	-3042.96	156.10	41.86	-3612.93	281.37	546.51	-3034.60	116.37	541.74	-2421.41	-5.04	42.09	-2514.91	-5.02	40.71	-1884.12	70.21	318.16	-1856.81	53.81	317.86	-2852.61	69.68	1333.52	0.00	0.00	0.00	-2730.36	-44.39	1664.72	-2722.49	71.76	1682.03	-3125.45	139.07	1680.37	-3112.75	112.36	1674.98	485.41	-294.15	79.67	1083.19	-308.35	77.70	499.10
4.48000	-3012.51	160.13	1.68	-3025.78	156.39	42.97	-3604.23	279.87	548.63	-3028.30	115.86	543.82	-2431.31	-6.62	38.46	-2522.01	-3.13	38.26	-1884.12	70.21	318.16	-1856.81	53.81	317.86	-2841.40	68.30	1334.95	0.00	0.00	0.00	-2709.76	-45.24	1665.24	-2697.22	69.07	1682.03	-3121.07	139.67	1680.20	-3107.48	111.72	1674.95	485.39	-293.79	79.84	1082.43	-307.91	77.61	500.61
4.49000	-3012.51	160.13	1.68	-3019.54	154.25	44.14	-3595.50	278.38	550.73	-3021.98	115.35	545.87	-2422.45	-5.66	40.51	-2531.93	-3.02	34.92	-1884.12	70.21	318.16	-1856.81	53.81	317.86	-2836.60	65.81	1336.67	0.00	0.00	0.00	-2699.88	-45.77	1666.38	-2690.69	67.85	1683.70	-3116.69	140.27	1680.03	-3102.20	111.08	1674.92	485.07	-294.26	79.58	1082.48	-307.98	77.41	499.64
4.50000	-3012.51	160.13	1.68	-3036.48	155.06	42.38	-3586.73	276.89	552.81	-3015.65	114.85	547.91	-2432.75	-5.49	37.99	-2595.14	-3.84	24.63	-1884.12	70.21	318.16	-1856.81	53.81	317.86	-2815.70	63.84	1338.36	0.00	0.00	0.00	-2705.59	-47.31	1668.58	-2720.78	68.44	1687.22	-3112.31	140.87	1679.87	-3096.90	110.45	1674.89	484.76	-294.32	79.46	1082.35	-308.15	77.62	498.08
4.51000	-3012.51	160.13	1.68	-3047.06	153.98	40.25	-3577.93	275.39	554.87	-3009.30	114.35	549.93	-2460.90	-7.28	31.06	-2554.24	-4.88	30.89	-1884.12	70.21	318.16	-1856.81	53.81	317.86	-2815.54	62.20	1340.16	0.00	0.00	0.00	-2714.30	-49.55	1671.35	-2709.84	65.49	1690.27	-3107.91	141.47	1679.70	-3091.60	109.81	1674.87	485.86	-294.02	79.83	1082.75	-308.17	77.76	497.74
4.52000	-3012.51	160.13	1.68	-3040.87	154.11	37.67	-3569.10	273.90	556.91	-3002.94	113.86	551.93	-2448.86	-6.40	34.21	-2539.40	-4.45	33.60	-1884.12	70.21	318.16	-1856.81	53.81	317.86	-2804.52	60.88	1341.96	0.00	0.00	0.00	-2682.09	-50.91	1672.71	-2702.61	63.57	1691.45	-3103.50	142.08	1679.53	-3086.28	109.18	1674.85	485.15	-294.10	79.67	1082.57	-307.95	77.80	498.75
4.53000	-3012.51	160.13	1.68	-3057.02	152.32	28.52	-3560.24	272.40	558.93	-2996.56	113.38	553.92	-2415.03	-5.51	39.32	-2536.45	-4.00	34.37	-1884.12	70.21	318.16	-1856.81	53.81	317.86	-2797.52	59.04	1343.22	0.00	0.00	0.00	-2662.95	-51.74	1673.47	-2707.92	60.67	1693.90	-3099.09	142.68	1679.37	-3080.96	108.54	1674.83	485.01	-293.99	79.62	1082.89	-307.91	77.75	499.74
4.54000	-3012.51	160.13	1.68	-3044.84	152.86	25.45	-3551.34	270.91	560.93	-2990.16	112.89	555.88	-2485.71	-7.33	24.20	-2550.15	-5.28	31.65	-1884.12	70.21	318.16	-1856.81	53.81	317.86	-2798.09	56.86	1345.01	0.00	0.00	0.00	-2668.98	-53.73	1674.94	-2706.22	58.48	1695.99	-3094.67	143.28	1679.21	-3075.62	107.91	1674.81	485.99	-293.63	79.94	1082.54	-308.34	77.58	499.26
4.55000	-3012.51	160.13	1.68	-3033.10	150.99	23.40	-3542.41	269.42	562.91	-2983.75	112.42	557.83	-2449.39	-7.30	31.17	-2548.34	-6.11	29.76	-1884.12	70.21	318.16	-1856.81	53.81	317.86	-2779.03	56.25	1346.17	0.00	0.00	0.00	-2685.29	-56.97	1677.86	-2700.40	57.11	1698.08	-3090.24	143.88	1679.04	-3070.28	107.28	1674.79	485.71	-293.63	79.78	1082.72	-308.41	77.63	498.32
4.56000	-3012.51	160.13	1.68	-3031.85	150.57	23.02	-3533.46	267.93	564.87	-2977.32	111.95	559.75	-2450.63	-6.65	30.10	-2518.50	-4.89	34.01	-1884.12	70.21	318.16	-1856.81	53.81	317.86	-2782.16	55.15	1346.87	0.00	0.00	0.00	-2697.66	-60.11	1680.29	-2658.55	55.94	1697.84	-3085.80	144.49	1678.88	-3064.92	106.65	1674.77	484.76	-293.98	79.58	1083.01	-308.26	77.54	499.13
4.57000	-3012.51	160.13	1.68	-2993.39	149.32	28.56	-3524.47	266.44	566.80	-2970.87	111.48	561.66	-2390.21	-6.69	40.27	-2541.31	-5.13	31.00	-1884.12	70.21	318.16	-1856.81	53.81	317.86	-2766.14	55.09	1347.73	0.00	0.00	0.00	-2644.29	-60.51	1678.94	-2666.74	54.26	1700.71	-3081.35	145.09	1678.71	-3059.56	106.01	1674.76	485.44	-294.14	79.75	1083.02	-308.33	77.58	498.48
4.58000	-3012.50	160.13	1.68	-3001.05	148.51	27.29	-3515.45	264.95	568.72	-2964.41	111.02	563.55	-2429.95	-5.15	34.23	-2531.37	-4.60	29.98	-1884.12	70.21	318.16	-1856.81	53.81	317.86	-2765.91	54.22	1348.63	0.00	0.00	0.00	-2628.33	-61.18	1680.45	-2671.76	53.35	1702.00	-3076.90	145.69	1678.55	-3054.18	105.38	1674.75	486.04	-293.79	79.82	1082.40	-308.34	77.55	499.95
4.59000	-2996.17	162.35	1.44	-2986.41	148.39	28.76	-3506.40	263.47	570.61	-2957.93	110.56	565.42	-2410.35	-4.85	33.28	-2579.78	-5.97	23.01	-1884.12	70.21	318.16	-1856.81	53.81	317.86	-2752.45	53.46	1349.13	0.00	0.00	0.00	-2634.02	-62.23	1682.26	-2668.28	52.64	1702.95	-3072.43	146.30	1678.39	-3048.80	104.76	1674.74	485.34	-293.69	79.77	1083.23	-307.92	77.79	499.44
4.60000	-3000.02	160.93	-0.93	-2975.32	147.76	30.91	-3497.32	261.98	572.48	-2951.44	110.11	567.26	-2403.22	-4.86	35.77	-2517.17	-4.69	33.19	-1884.12	70.21	318.16	-1856.81	53.81	317.86	-2749.94	51.81	1350.22	0.00	0.00	0.00	-2617.07	-63.62	1681.74	-2664.17	52.09	1706.45	-3067.96	146.90	1678.22	-3043.40	104.13	1674.73	485.47	-293.57	79.80	1082.99	-307.99	77.74	498.66
4.61000	-2976.07	161.01	0.49	-2961.28	147.54	33.36	-3488.21	260.50	574.33	-2944.93	109.67	569.09	-2469.90	-5.46	21.56	-2533.80	-6.04	29.99	-1884.12	70.21	318.16	-1856.81	53.81	317.86	-2739.27	50.53	1350.76	0.00	0.00	0.00	-2643.39	-66.35	1683.77	-2612.76	49.49	1703.61	-3063.48	147.50	1678.06	-3038.00	103.50	1674.73	485.64	-293.99	79.86	1082.26	-308.33	77.35	498.34
4.62000	-2970.13	160.98	2.30	-2960.12	147.61	35.63	-3479.07	259.02	576.15	-2938.40	109.23	570.90	-2457.14	-6.47	23.93	-2526.34	-5.90	31.98	-1884.12	70.21	318.16	-1856.81	53.81	317.86	-2735.20	49.90	1350.91	0.00	0.00	0.00	-2632.27	-66.23	1684.98	-2614.70	46.99	1703.21	-3058.99	148.11	1677.90	-3032.58	102.88	1674.73	485.05	-294.00	79.65	1082.38	-308.30	77.58	498.26
4.63000	-2939.39	162.31	7.43	-2935.54	147.60	42.37	-3469.90	257.54	577.95	-2931.86	108.80	572.68	-2427.69	-6.52	28.51	-2516.26	-5.48	31.31	-1884.12	70.21	318.16	-1856.81	53.81	317.86	-2718.16	49.14	1351.53	0.00	0.00	0.00	-2643.08	-67.65	1685.67	-2618.54	46.03	1704.43	-3054.49	148.71	1677.74	-3027.16	102.26	1674.72	485.74	-293.78	79.92	1082.42	-308.15	77.52	500.41
4.64000	-2921.49	161.78	11.61	-2905.71	146.53	48.03	-3460.71	256.07	579.73	-2925.31	108.37	574.45	-2464.84	-6.10	20.48	-2523.11	-4.66	31.13	-1884.12	70.21	318.16	-1856.81	53.81	317.86	-2719.96	48.90	1352.32	0.00	0.00	0.00	-2645.63	-68.55	1685.72	-2633.49	47.43	1707.10	-3049.99	149.31	1677.58	-3021.72	101.63	1674.72	485.19	-293.93	79.67	1082.21	-308.66	77.40	500.00
4.65000	-2914.87	161.35	12.74	-2899.36	145.67	50.15	-3451.48	254.59	581.48	-2918.73	107.95	576.19	-2464.96	-7.24	21.31	-2543.24	-4.77	27.41	-1884.12	70.21	318.16	-1856.81	53.81	317.86	-2713.47	47.74	1352.93	0.00	0.00	0.00	-2652.73	-68.93	1687.49	-2626.88	48.64	1707.50	-3045.48	149.92	1677.42	-3016.28	101.01	1674.73	485.47	-293.99	79.73	1082.36	-308.37	77.53	499.60
4.66000	-2887.05	160.32	15.92	-2876.48	144.63	53.33	-3442.23	253.12	583.22	-2912.15	107.53	577.91	-2445.97	-8.08	22.03	-2533.67	-7.05	29.03	-1884.12	70.21	318.16	-1856.81	53.81	317.86	-2713.12	47.96	1353.67	0.00	0.00	0.00	-2609.47	-68.58	1685.81	-2637.00	48.12	1708.86	-3040.96	150.52	1677.26	-3010.82	100.40	1674.73	485.23	-294.09	79.71	1082.62	-308.31	77.61	499.60
4.67000	-2864.68	156.56	19.01	-2846.69	141.47	56.92	-3432.95	251.66	584.92	-2905.54	107.12	579.62	-2426.38	-7.21	27.26	-2525.19	-4.63	30.82	-1884.12	70.21	318.16	-1856.81	53.81	317.86	-2696.22	46.35	1354.76	0.00	0.00	0.00	-2618.82	-69.86	1687.05	-2583.15	47.28	1707.33	-3036.43	151.12	1677.10	-3005.36	99.78	1674.74	485.79	-293.94	79.83	1083.21	-308.10	77.78	499.08
4.68000	-2876.56	154.03	13.94	-2839.05	139.61	55.37	-3423.64	250.19	586.61	-2898.93	106.71	581.30	-2430.34	-6.54	28.24	-2504.97	-4.48	34.20	-1884.12	70.21	318.16	-1856.81	53.81	317.86	-2689.22	46.33	1354.75	0.00	0.00	0.00	-2593.20	-68.83	1686.68	-2557.21	47.68	1706.80	-3031.89	151.73	1676.94	-2999.88	99.17	1674.75	486.02	-293.76	79.91	1090.47	-308.55	80.41	491.33
4.69000	-2832.39	151.61	17.98	-2818.05	136.40	55.59	-3414.30	248.73	588.27	-2892.29	106.32	582.95	-2430.46	-7.85	25.95	-2519.62	-6.92	31.98	-1884.12	70.21	318.16	-1856.81	53.81	317.86	-2683.06	44.93	1355.43	0.00	0.00	0.00	-2577.56	-67.75	1686.95	-2563.56	48.39	1707.39	-3027.34	152.33	1676.78	-2994.40	98.55	1674.76	485.73	-293.94	79.98	1084.98	-308.38	78.47	495.25
4.70000	-2782.38	148.11	22.87	-2789.23	133.62	56.78	-3404.94	247.27	589.90	-2885.65	105.92	584.59	-2481.53	-6.24	17.06	-2524.09	-6.36	30.91	-1884.12	70.21	318.16	-1856.81	53.81	317.86	-2687.98	44.03	1356.10	0.00	0.00	0.00	-2593.65	-69.31	1688.32	-2577.91	48.46	1707.86	-3022.79	152.93	1676.62	-2988.91	97.94	1674.77	484.98	-293.62	79.70	1082.55	-308.29	77.56	499.18
4.71000	-2781.18	143.19	19.47	-2777.55	130.30	54.18	-3395.54	245.82	591.51	-2878.98	105.54	586.20	-2448.10	-7.34	23.07	-2514.10	-4.58	32.51	-1884.12	70.21	318.16	-1856.81	53.81	317.86	-2684.92	44.12	1357.17	0.00	0.00	0.00	-2576.74	-68.22	1688.93	-2580.92	47.38	1709.71	-3018.23	153.54	1676.47	-2983.40	97.34	1674.78	485.89	-293.72	79.75	1082.91	-308.25	77.80	499.79
4.72000	-2754.10	139.77	18.66	-2732.16	127.44	56.46	-3386.13	244.37	593.10	-2872.31	105.16	587.79	-2440.24	-6.22	24.61	-2526.76	-4.86	29.09	-1884.12	70.21	318.16	-1856.81	53.81	317.86	-2671.86	43.74	1356.93	0.00	0.00	0.00	-2560.27	-67.34	1689.00	-2571.19	48.21	1709.35	-3013.66	154.14	1676.31	-2977.89	96.73	1674.80	485.10	-294.05	79.46	1082.10	-308.30	77.42	499.41
4.73000	-2753.80	136.97	14.32	-2721.81	124.95	53.59	-3376.68	242.92	594.66	-2865.61	104.79	589.36	-2442.78	-7.89	23.35	-2546.22	-5.09	27.35	-1884.12	70.21	318.16	-1856.81	53.81	317.86	-2657.91	43.26	1357.47	0.00	0.00	0.00	-2544.09	-66.23	1688.80	-2571.52	49.37	1710.33	-3009.08	154.74	1676.15	-2972.37	96.13	1674.82	485.11	-294.23	79.53	1084.46	-309.27	76.43	501.77
4.74000	-2741.45	134.88	12.13	-2694.67	122.20	52.95	-3367.21	241.48	596.19	-2858.91	104.42	590.90	-2405.58	-5.21	29.77	-2560.38	-6.39	23.58	-1884.12	70.21	318.16	-1856.81	53.81	317.86	-2653.39	42.99	1357.77	0.00	0.00	0.00	-2548.65	-66.46	1689.91	-2568.07	49.99	1710.93	-3004.49	155.35	1676.00	-2966.83	95.53	1674.84	485.43	-293.96	79.67	1083.40	-308.59	77.19	500.76
4.75000	-2684.43	129.67	16.62	-2656.26	119.89	54.54	-3357.72	240.04	597.70	-2852.19	104.06	592.42	-2435.91	-4.56	25.32	-2532.34	-5.11	30.22	-1884.12	70.21	318.16	-1856.81	53.81	317.86	-2664.15	42.48	1358.27	0.00	0.00	0.00	-2574.85	-68.18	1693.26	-2549.87	48.20	1709.62	-2999.90	155.95	1675.84	-2961.29	94.93	1674.86	485.37	-293.89	79.65	1082.51	-308.38	77.34	499.07
4.76000	-2633.22	128.88	22.29	-2651.45	118.27	50.34	-3348.20	238.61	599.18	-2845.45	103.71	593.92	-2446.81	-5.88	22.37	-2514.64	-4.84	32.65	-1884.12	70.21	318.16	-1856.81	53.81	317.86	-2644.48	42.07	1358.10	0.00	0.00	0.00	-2555.51	-67.21	1692.59	-2554.78	50.16	1711.90	-2995.29	156.55	1675.68	-2955.74	94.33	1674.88	484.93	-294.21	79.38	1082.33	-308.29	77.42	498.05
4.77000	-2610.36	127.29	20.65	-2604.93	116.59	52.84	-3338.65	237.18	600.64	-2838.70	103.36	595.39	-2424.15	-5.53	27.61	-2544.81	-3.95	27.96	-1884.12	70.21	318.16	-1856.81	53.81	317.86	-2629.38	41.99	1357.70	0.00	0.00	0.00	-2544.94	-66.89	1691.65	-2554.44	50.92	1712.32	-2990.68	157.15	1675.53	-2950.18	93.74	1674.91	484.42	-293.94	79.35	1083.01	-308.22	77.77	499.18
4.78000	-2614.08	125.84	16.43	-2587.29	115.63	51.14	-3329.08	235.75	602.07	-2831.94	103.02	596.84	-2436.97	-4.11	23.80	-2531.68	-5.33	29.78	-1884.12	70.21	318.16	-1856.81	53.81	317.86	-2630.96	41.27	1358.03	0.00	0.00	0.00	-2548.96	-66.88	1692.28	-2538.93	51.70	1711.72	-2986.06	157.76	1675.37	-2944.61	93.15	1674.94	484.42	-293.94	79.33	1085.15	-306.64	76.25	500.54
4.79000	-2589.69	124.74	18.46	-2577.65	116.39	47.23	-3319.48	234.33	603.47	-2825.16	102.69	598.27	-2447.68	-5.18	24.02	-2529.93	-4.68	29.53	-1884.12	70.21	318.16	-1856.81	53.81	317.86	-2619.87	41.95	1358.24	0.00	0.00	0.00	-2550.41	-66.45	1693.97	-2528.18	51.29	1711.38	-2981.44	158.36	1675.22	-2939.03	92.56	1674.97	485.64	-293.88	79.78	1083.49	-307.62	77.08	499.82
4.80000	-2566.24	125.46	17.07	-2548.56	116.15	47.16	-3309.86	232.92	604.85	-2818.37	102.36	599.67	-2443.32	-2.41	24.39	-2534.52	-3.89	30.91	-1884.12	70.21	318.16	-1856.81	53.81	317.86	-2617.49	41.91	1358.67	0.00	0.00	0.00	-2530.84	-65.51	1695.72	-2551.49	49.90	1714.94	-2976.80	158.96	1675.07	-2933.44	91.97	1675.00	485.87	-294.01	79.76	1082.42	-308.07	77.67	499.41
4.81000	-2524.89	126.60	18.99	-2535.59	116.75	43.25	-3300.21	231.51	606.20	-2811.56	102.04	601.04	-2417.79	-1.84	30.53	-2535.74	-4.81	30.28	-1884.12	70.21	318.16	-1856.81	53.81	317.86	-2613.27	41.59	1358.41	0.00	0.00	0.00	-2519.31	-64.08	1693.88	-2528.05	51.35	1711.98	-2972.16	159.56	1674.91	-2927.84	91.39	1675.03	485.07	-293.73	79.60	1082.57	-308.12	77.74	498.66
4.82000	-2514.75	126.98	15.75	-2508.27	118.98	42.92	-3290.54	230.10	607.53	-2804.74	101.73	602.39	-2445.87	-2.54	25.33	-2517.81	-3.38	34.74	-1884.12	70.21	318.16	-1856.81	53.81	317.86	-2618.86	41.11	1358.58	0.00	0.00	0.00	-2497.73	-63.64	1692.97	-2521.74	51.88	1714.89	-2967.51	160.16	1674.76	-2922.23	90.81	1675.07	485.49	-293.91	79.71	1083.10	-307.98	77.75	498.39
4.83000	-2480.68	128.44	18.70	-2487.76	120.56	41.00	-3280.85	228.71	608.82	-2797.90	101.43	603.72	-2437.72	-2.18	28.55	-2516.22	-3.60	34.86	-1884.12	70.21	318.16	-1856.81	53.81	317.86	-2607.21	41.76	1358.18	0.00	0.00	0.00	-2486.47	-63.56	1692.92	-2502.49	53.50	1713.87	-2962.85	160.76	1674.61	-2916.61	90.24	1675.11	485.49	-294.10	79.72	1085.46	-309.71	76.61	500.21
4.84000	-2462.37	130.57	18.17	-2463.79	122.78	40.02	-3271.14	227.31	610.09	-2791.06	101.13	605.02	-2443.18	-1.94	27.32	-2538.93	-3.56	30.80	-1884.12	70.21	318.16	-1856.81	53.81	317.86	-2602.04	42.25	1357.75	0.00	0.00	0.00	-2492.94	-63.36	1694.00	-2496.30	54.38	1711.99	-2958.19	161.36	1674.46	-2910.98	89.67	1675.15	485.29	-293.98	79.64	1084.29	-309.05	77.36	498.93
4.85000	-2435.98	131.26	18.62	-2438.60	125.09	39.67	-3261.40	225.92	611.33	-2784.19	100.84	606.30	-2445.98	-2.96	27.08	-2536.54	-3.67	30.86	-1884.12	70.21	318.16	-1856.81	53.81	317.86	-2600.99	42.55	1357.58	0.00	0.00	0.00	-2513.63	-62.73	1695.37	-2508.01	53.92	1712.35	-2953.51	161.96	1674.31	-2905.34	89.10	1675.19	485.38	-293.97	79.69	1082.97	-308.32	77.71	498.11
4.86000	-2410.27	132.25	19.75	-2430.24	127.72	36.70	-3251.63	224.54	612.54	-2777.32	100.56	607.54	-2389.76	-2.55	35.43	-2505.75	-3.80	37.03	-1884.12	70.21	318.16	-1856.81	53.81	317.86	-2587.80	42.63	1357.04	0.00	0.00	0.00	-2488.40	-61.18	1693.44	-2500.61	54.33	1711.07	-2948.83	162.56	1674.15	-2899.70	88.53	1675.24	485.69	-293.88	79.73	1082.45	-308.29	77.56	499.05
4.87000	-2385.24	133.52	21.51	-2409.16	130.23	36.88	-3241.85	223.17	613.72	-2770.43	100.28	608.77	-2426.96	-2.20	28.04	-2545.64	-4.09	30.02	-1884.12	70.21	318.16	-1856.81	53.81	317.86	-2582.26	43.11	1356.40	0.00	0.00	0.00	-2468.11	-60.65	1692.30	-2474.42	55.13	1711.30	-2944.14	163.16	1674.00	-2894.04	87.97	1675.28	484.85	-293.78	79.61	1082.11	-308.45	77.33	498.76
4.88000	-2360.89	135.05	23.83	-2386.23	132.69	37.84	-3232.04	221.80	614.88	-2763.53	100.01	609.97	-2404.27	-3.34	32.58	-2522.11	-4.93	33.01	-1884.12	70.21	318.16	-1856.81	53.81	317.86	-2576.07	43.43	1355.92	0.00	0.00	0.00	-2468.19	-60.12	1691.74	-2465.53	56.22	1710.97	-2939.44	163.76	1673.86	-2888.37	87.41	1675.33	484.29	-294.09	79.30	1082.34	-307.89	77.78	500.20
4.89000	-2337.24	136.81	26.65	-2375.93	134.40	35.83	-3222.22	220.44	616.00	-2756.61	99.75	611.14	-2424.13	-4.78	28.33	-2517.41	-6.12	33.76	-1884.12	70.21	318.16	-1856.81	53.81	317.86	-2582.93	43.52	1355.95	0.00	0.00	0.00	-2480.81	-59.37	1691.95	-2470.00	57.36	1710.17	-2934.74	164.36	1673.71	-2882.70	86.86	1675.38	484.99	-294.18	79.52	1082.90	-308.04	77.73	499.09
4.90000	-2314.28	138.80	29.92	-2382.40	137.91	30.54	-3212.37	219.08	617.10	-2749.68	99.50	612.28	-2438.31	-4.73	25.48	-2540.90	-5.79	27.86	-1884.12	70.21	318.16	-1856.81	53.81	317.86	-2571.05	44.28	1355.65	0.00	0.00	0.00	-2477.69	-58.60	1691.79	-2469.94	58.52	1708.75	-2930.03	164.96	1673.56	-2877.02	86.30	1675.43	485.58	-294.02	79.61	1082.51	-308.28	77.48	498.68
4.91000	-2292.02	140.98	33.59	-2338.90	139.73	37.21	-3202.49	217.73	618.17	-2742.74	99.25	613.40	-2432.83	-5.17	26.45	-2514.13	-7.66	33.34	-1884.12	70.21	318.16	-1856.81	53.81	317.86	-2560.96	44.62	1354.87	0.00	0.00	0.00	-2468.31	-56.65	1690.98	-2463.74	58.45	1708.93	-2925.31	165.55	1673.41	-2871.32	85.76	1675.49	486.27	-293.95	79.96	1083.01	-308.10	77.64	499.45
4.92000	-2270.48	143.35	37.59	-2328.93	141.03	35.58	-3192.60	216.39	619.21	-2735.79	99.02	614.49	-2455.01	-6.65	20.81	-2521.77	-7.82	31.69	-1884.12	70.21	318.16	-1856.81	53.81	317.86	-2558.20	45.85	1354.28	0.00	0.00	0.00	-2460.75	-58.25	1689.19	-2455.22	60.31	1707.88	-2920.58	166.15	1673.26	-2865.62	85.21	1675.54	485.65	-293.69	79.80	1082.80	-308.32	77.65	498.93
4.93000	-2249.65	145.87	41.87	-2290.04	143.17	41.00	-3182.69	215.05	620.21	-2728.82	98.79	615.55	-2415.13	-7.19	28.83	-2539.86	-9.96	28.69	-1884.12	70.21	318.16	-1856.81	53.81	317.86	-2549.28	46.48	1352.99	0.00	0.00	0.00	-2463.08	-57.62	1689.04	-2447.47	60.25	1707.23	-2915.84	166.75	1673.11	-2859.91	84.67	1675.60	484.98	-294.01	79.55	1091.36	-309.09	81.16	500.91
4.94000	-2229.54	148.54	46.37	-2248.91	143.10	46.99	-3172.76	213.72	621.19	-2721.84	98.57	616.59	-2428.65	-6.63	26.69	-2543.33	-9.74	27.49	-1884.12	70.21	318.16	-1856.81	53.81	317.86	-2544.28	47.43	1351.75	0.00	0.00	0.00	-2456.67	-55.27	1688.47	-2444.33	60.61	1706.02	-2911.10	167.34	1672.97	-2854.19	84.14	1675.66	485.60	-293.98	79.73	1085.98	-308.61	78.86	499.77
4.95000	-2210.16	151.33	51.02	-2238.99	146.22	47.45	-3162.80	212.40	622.14	-2714.84	98.35	617.59	-2457.88	-7.93	19.38	-2536.76	-10.07	28.36	-1884.12	70.21	318.16	-1856.81	53.81	317.86	-2539.82	48.71	1351.35	0.00	0.00	0.00	-2428.18	-53.24	1685.76	-2451.51	62.04	1705.33	-2906.35	167.94	1672.82	-2848.46	83.61	1675.73	485.72	-294.00	79.71	1082.84	-308.15	77.65	499.48
4.96000	-2191.51	154.22	55.79	-2216.33	149.51	51.54	-3152.83	211.09	623.06	-2707.84	98.15	618.57	-2451.45	-8.38	21.83	-2537.55	-9.91	28.29	-1884.12	70.21	318.16	-1856.81	53.81	317.86	-2533.50	49.45	1350.80	0.00	0.00	0.00	-2425.79	-51.65	1685.12	-2432.30	64.52	1702.60	-2901.59	168.53	1672.68	-2842.72	83.08	1675.79	485.23	-293.70	79.55	1082.93	-308.02	77.74	499.03
4.97000	-2173.61	157.19	60.60	-2192.18	152.00	54.31	-3142.84	209.79	623.94	-2700.82	97.95	619.53	-2441.93	-9.01	22.70	-2514.04	-10.71	31.76	-1884.12	70.21	318.16	-1856.81	53.81	317.86	-2528.02	50.30	1349.47	0.00	0.00	0.00	-2421.57	-50.65	1683.45	-2412.16	65.76	1700.16	-2896.82	169.13	1672.53	-2836.97	82.56	1675.86	485.64	-293.70	79.89	1082.56	-308.15	77.52	498.14
4.98000	-2156.44	160.23	65.40	-2170.29	154.69	57.38	-3132.82	208.49	624.80	-2693.79	97.76	620.45	-2441.53	-6.79	23.96	-2521.27	-8.67	31.14	-1884.12	70.21	318.16	-1856.81	53.81	317.86	-2518.66	51.71	1348.33	0.00	0.00	0.00	-2405.67	-49.63	1681.71	-2400.58	66.59	1698.89	-2892.05	169.72	1672.39	-2831.22	82.04	1675.93	485.16	-293.72	79.60	1085.08	-308.25	75.41	498.13
4.99000	-2140.03	163.31	70.14	-2150.54	157.53	60.69	-3122.79	207.20	625.62	-2686.74	97.58	621.34	-2421.64	-7.98	27.30	-2524.76	-10.30	31.02	-1884.12	70.21	318.16	-1856.81	53.81	317.86	-2512.68	52.58	1347.61	0.00	0.00	0.00	-2398.88	-48.34	1680.75	-2400.37	67.67	1698.60	-2887.26	170.31	1672.24	-2825.45	81.53	1676.00	484.55	-293.49	79.68	1083.16	-307.74	76.85	498.80
5.00000	-2124.38	166.41	74.74	-2132.82	160.51	64.14	-3112.74	205.92	626.42	-2679.69	97.41	622.21	-2432.84	-8.33	25.84	-2521.30	-9.72	30.88	-1884.12	70.21	318.16	-1856.81	53.81	317.86	-2510.84	53.83	1346.41	0.00	0.00	0.00	-2421.72	-46.80	1681.39	-2393.72	69.42	1697.26	-2882.47	170.90	1672.10	-2819.67	81.02	1676.07	485.21	-293.60	79.63	1082.04	-308.11	77.53	499.20
5.01000	-2109.49	169.51	79.17	-2116.99	163.57	67.68	-3102.67	204.65	627.18	-2672.62	97.25	623.05	-2447.35	-8.67	21.78	-2521.83	-8.43	30.82	-1884.12	70.21	318.16	-1856.81	53.81	317.86	-2505.63	55.01	1345.76	0.00	0.00	0.00	-2401.47	-45.20	1679.28	-2393.06	71.88	1696.22	-2877.68	171.49	1671.96	-2813.89	80.51	1676.15	484.56	-294.01	79.40	1082.79	-308.20	77.76	498.87
5.02000	-2095.37	172.60	83.36	-2102.93	166.68	71.23	-3092.58	203.38	627.91	-2665.54	97.09	623.86	-2444.99	-10.17	21.67	-2534.01	-8.99	29.13	-1884.12	70.21	318.16	-1856.81	53.81	317.86	-2496.88	56.28	1344.78	0.00	0.00	0.00	-2370.28	-42.22	1676.95	-2383.63	74.40	1695.42	-2872.87	172.09	1671.82	-2808.10	80.01	1676.23	485.23	-293.93	79.61	1083.09	-308.21	77.72	499.63
5.03000	-2082.02	175.66	87.25	-2090.52	169.81	74.70	-3082.48	202.13	628.61	-2658.45	96.95	624.63	-2419.70	-8.20	27.53	-2531.41	-8.45	30.06	-1884.12	70.21	318.16	-1856.81	53.81	317.86	-2495.11	57.33	1343.36	0.00	0.00	0.00	-2359.20	-39.94	1674.84	-2367.46	75.33	1693.84	-2868.06	172.68	1671.67	-2802.30	79.52	1676.31	485.26	-293.98	79.51	1089.19	-308.58	80.38	492.49
5.04000	-2069.46	178.65	90.78	-2079.63	172.92	78.03	-3072.35	200.88	629.27	-2651.34	96.81	625.38	-2447.27	-9.69	21.34	-2553.98	-9.04	25.81	-1884.12	70.21	318.16	-1856.81	53.81	317.86	-2483.15	58.52	1342.37	0.00	0.00	0.00	-2368.27	-38.40	1674.28	-2358.78	76.14	1692.25	-2863.24	173.26	1671.53	-2796.49	79.03	1676.39	485.58	-293.89	79.60	1084.61	-308.25	78.59	496.03
5.05000	-2057.68	181.58	93.90	-2070.14	175.98	81.13	-3062.21	199.64	629.91	-2644.22	96.68	626.10	-2428.63	-9.80	25.29	-2522.68	-7.15	32.58	-1884.12	70.21	318.16	-1856.81	53.81	317.86	-2475.63	60.37	1340.72	0.00	0.00	0.00	-2370.99	-36.48	1674.40	-2367.65	77.93	1691.61	-2858.41	173.85	1671.39	-2790.67	78.54	1676.47	485.75	-293.86	79.79	1082.13	-308.26	77.60	499.25
5.06000	-2046.69	184.41	96.55	-2061.94	178.95	83.94	-3052.06	198.41	630.51	-2637.10	96.56	626.79	-2421.44	-8.99	27.22	-2530.82	-10.21	30.51	-1884.12	70.21	318.16	-1856.81	53.81	317.86	-2469.78	62.04	1340.11	0.00	0.00	0.00	-2363.60	-35.79	1673.55	-2360.30	81.36	1690.24	-2853.58	174.44	1671.25	-2784.84	78.06	1676.56	485.13	-293.64	79.62	1082.44	-308.45	77.47	498.47
5.07000	-2036.51	187.13	98.68	-2054.88	181.78	86.38	-3041.88	197.20	631.07	-2629.96	96.45	627.45	-2456.04	-9.06	20.57	-2551.65	-9.85	26.74	-1884.12	70.21	318.16	-1856.81	53.81	317.86	-2474.56	63.85	1338.72	0.00	0.00	0.00	-2371.26	-34.14	1672.88	-2354.47	82.47	1688.51	-2848.73	175.03	1671.11	-2779.00	77.59	1676.65	485.67	-293.75	79.79	1082.88	-308.44	77.63	497.97
5.08000	-2027.13	189.71	100.22	-2048.86	184.46	88.37	-3031.69	195.99	631.61	-2622.80	96.35	628.07	-2444.88	-9.05	21.78	-2532.21	-8.21	31.28	-1884.12	70.21	318.16	-1856.81	53.81	317.86	-2461.57	65.15	1337.45	0.00	0.00	0.00	-2355.49	-32.74	1670.92	-2330.59	83.56	1687.06	-2843.88	175.61	1670.98	-2773.15	77.12	1676.74	485.57	-293.98	79.75	1085.08	-308.02	75.49	501.74
5.09000	-2018.56	192.14	101.12	-2043.75	186.93	89.84	-3021.48	194.79	632.11	-2615.64	96.26	628.67	-2449.29	-10.15	21.83	-2547.52	-10.30	27.64	-1884.12	70.21	318.16	-1856.81	53.81	317.86	-2457.40	66.73	1336.61	0.00	0.00	0.00	-2340.11	-30.15	1669.40	-2322.68	85.86	1686.31	-2839.03	176.20	1670.84	-2767.30	76.65	1676.83	485.04	-293.95	79.62	1083.55	-307.87	76.93	499.42
5.10000	-2010.80	194.40	101.32	-2039.42	189.17	90.72	-3011.26	193.60	632.57	-2608.47	96.17	629.24	-2454.38	-8.98	20.18	-2512.65	-8.53	36.41	-1884.12	70.21	318.16	-1856.81	53.81	317.86	-2437.44	69.16	1335.53	0.00	0.00	0.00	-2350.79	-26.42	1669.75	-2339.39	89.59	1685.63	-2834.16	176.78	1670.70	-2761.44	76.19	1676.93	485.38	-293.82	79.78	1082.61	-307.84	77.63	498.77
5.11000	-2003.87	196.46	100.76	-2035.75	191.13	90.92	-3001.02	192.42	633.01	-2601.28	96.10	629.77	-2453.87	-9.69	21.07	-2535.78	-10.67	30.01	-1884.12	70.21	318.16	-1856.81	53.81	317.86	-2429.95	71.24	1335.02	0.00	0.00	0.00	-2338.86	-25.19	1668.60	-2350.79	92.60	1684.89	-2829.29	177.36	1670.56	-2755.56	75.74	1677.02	485.08	-294.17	79.61	1082.58	-308.25	77.59	498.98
5.12000	-1997.77	198.32	99.38	-2032.62	192.79	90.37	-2990.77	191.25	633.41	-2594.08	96.04	630.28	-2454.27	-9.93	20.27	-2535.77	-9.48	30.76	-1884.12	70.21	318.16	-1856.81	53.81	317.86	-2428.04	73.26	1333.99	0.00	0.00	0.00	-2333.60	-22.88	1667.07	-2321.13	94.50	1682.64	-2824.41	177.95	1670.43	-2749.68	75.29	1677.12	485.99	-294.12	79.72	1082.82	-308.31	77.63	499.29
5.13000	-1992.50	199.94	97.14	-2029.90	194.11	88.99	-2980.50	190.09	633.77	-2586.88	95.98	630.75	-2434.55	-8.57	24.18	-2536.59	-10.86	30.69	-1884.12	70.21	318.16	-1856.81	53.81	317.86	-2422.95	75.05	1333.04	0.00	0.00	0.00	-2325.86	-20.27	1665.98	-2306.43	96.71	1680.78	-2819.52	178.53	1670.29	-2743.79	74.85	1677.22	485.45	-293.92	79.65	1086.15	-309.95	74.67	499.09
5.14000	-1988.08	201.31	93.96	-2027.47	195.04	86.72	-2970.21	188.94	634.10	-2579.66	95.93	631.19	-2453.38	-8.81	20.77	-2524.22	-9.70	34.18	-1884.12	70.21	318.16	-1856.81	53.81	317.86	-2414.88	77.38	1331.60	0.00	0.00	0.00	-2322.30	-16.81	1665.72	-2309.23	99.66	1680.05	-2814.63	179.11	1670.16	-2737.89	74.41	1677.33	485.83	-293.95	79.62	1083.74	-308.37	76.75	498.68
5.15000	-1984.50	202.41	89.80	-2025.21	195.56	83.48	-2959.91	187.80	634.39	-2572.43	95.90	631.59	-2440.26	-7.54	23.84	-2522.74	-9.34	34.66	-1884.12	70.21	318.16	-1856.81	53.81	317.86	-2406.02	79.51	1330.97	0.00	0.00	0.00	-2322.10	-13.76	1666.20	-2312.57	103.26	1679.19	-2809.72	179.69	1670.02	-2731.99	73.98	1677.43	484.93	-294.09	79.43	1082.45	-308.16	77.58	498.56
5.16000	-1981.77	203.22	84.60	-2022.99	195.62	79.18	-2949.60	186.67	634.65	-2565.18	95.87	631.97	-2438.53	-8.33	25.10	-2518.72	-8.38	34.30	-1884.12	70.21	318.16	-1856.81	53.81	317.86	-2401.62	81.38	1330.31	0.00	0.00	0.00	-2316.75	-10.62	1664.37	-2328.02	105.89	1680.24	-2804.82	180.27	1669.89	-2726.07	73.55	1677.54	485.07	-294.23	79.58	1082.47	-308.38	77.54	498.79
5.17000	-1977.27	204.62	77.08	-2018.19	195.72	74.32	-2939.27	185.56	634.88	-2557.93	95.86	632.31	-2460.05	-11.77	22.45	-2539.07	-8.54	31.84	-1884.12	70.21	318.16	-1856.81	53.81	317.86	-2399.47	83.50	1330.02	0.00	0.00	0.00	-2293.38	-7.79	1664.01	-2291.28	109.89	1678.22	-2799.90	180.84	1669.76	-2720.15	73.13	1677.65	485.06	-293.76	79.56	1082.26	-308.26	77.48	499.32
5.18000	-1976.20	207.33	69.13	-2015.24	196.19	68.88	-2928.93	184.45	635.07	-2550.67	95.85	632.62	-2458.76	-10.43	21.43	-2533.23	-7.29	32.02	-1884.12	70.21	318.16	-1856.81	53.81	317.86	-2389.21	86.20	1330.18	0.00	0.00	0.00	-2280.31	-5.77	1662.79	-2274.59	111.84	1676.70	-2794.97	181.42	1669.62	-2714.21	72.72	1677.76	484.67	-293.87	79.54	1094.63	-308.12	81.93	500.71
5.19000	-1972.30	206.16	64.32	-2013.75	197.36	63.83	-2918.57	183.36	635.22	-2543.40	95.85	632.90	-2430.49	-9.46	27.18	-2538.96	-10.25	31.03	-1884.12	70.21	318.16	-1856.81	53.81	317.86	-2379.80	89.00	1330.55	0.00	0.00	0.00	-2278.51	-4.16	1662.69	-2272.18	112.76	1676.60	-2790.04	181.99	1669.49	-2708.27	72.31	1677.88	484.36	-293.91	79.42	1087.11	-308.35	79.28	499.92
5.20000	-1970.03	205.89	59.52	-2012.21	197.83	59.90	-2908.21	182.28	635.34	-2536.11	95.86	633.14	-2453.23	-8.40	23.38	-2525.11	-9.35	34.29	-1884.12	70.21	318.16	-1856.81	53.81	317.86	-2381.19	91.42	1331.17	0.00	0.00	0.00	-2274.98	-1.76	1663.65	-2261.45	115.01	1676.59	-2785.11	182.57	1669.36	-2702.32	71.91	1678.00	484.83	-293.71	79.56	1082.77	-308.23	77.69	499.39
5.21000	-1969.80	207.28	54.70	-2011.59	198.29	56.19	-2897.83	181.21	635.42	-2528.82	95.89	633.35	-2487.39	-9.22	17.19	-2531.21	-9.45	34.22	-1884.12	70.21	318.16	-1856.81	53.81	317.86	-2375.73	93.58	1331.83	0.00	0.00	0.00	-2274.98	0.58	1663.69	-2282.07	117.06	1679.35	-2780.16	183.14	1669.23	-2696.36	71.52	1678.11	485.11	-293.78	79.65	1082.68	-308.13	77.61	499.08
5.22000	-1967.19	205.47	51.70	-2010.43	192.50	48.75	-2887.43	180.15	635.46	-2521.51	95.92	633.53	-2427.87	-10.11	27.66	-2526.08	-9.85	34.99	-1884.12	70.21	318.16	-1856.81	53.81	317.86	-2367.49	96.57	1333.17	0.00	0.00	0.00	-2252.02	3.53	1662.96	-2270.95	119.64	1678.49	-2775.21	183.71	1669.10	-2690.40	71.13	1678.24	485.05	-294.17	79.67	1081.96	-308.06	77.52	498.85
5.23000	-1968.36	206.65	48.25	-2014.18	192.96	45.34	-2877.03	179.10	635.47	-2514.20	95.96	633.67	-2429.20	-9.01	27.89	-2504.16	-9.04	40.45	-1884.12	70.21	318.16	-1856.81	53.81	317.86	-2359.89	98.72	1334.31	0.00	0.00	0.00	-2235.99	5.04	1662.35	-2275.11	121.50	1679.43	-2770.25	184.28	1668.97	-2684.42	70.75	1678.36	484.98	-294.25	79.56	1083.86	-308.55	75.29	498.36
5.24000	-1968.65	208.34	45.22	-2003.61	192.00	45.98	-2866.61	178.07	635.44	-2506.87	96.02	633.78	-2445.10	-8.86	25.27	-2513.39	-8.32	40.68	-1884.12	70.21	318.16	-1856.81	53.81	317.86	-2345.08	101.59	1335.62	0.00	0.00	0.00	-2232.44	6.70	1664.05	-2259.53	123.76	1680.49	-2765.28	184.85	1668.84	-2678.44	70.37	1678.48	485.55	-293.95	79.56	1083.66	-308.42	77.00	498.20
5.25000	-1965.73	205.78	45.41	-2010.35	192.16	43.21	-2856.18	177.04	635.38	-2499.53	96.08	633.86	-2462.85	-9.79	22.82	-2486.38	-8.12	47.47	-1884.12	70.21	318.16	-1856.81	53.81	317.86	-2345.36	104.40	1336.75	0.00	0.00	0.00	-2239.84	10.23	1667.58	-2221.43	126.95	1680.67	-2760.30	185.42	1668.72	-2672.45	70.01	1678.61	485.38	-293.75	79.66	1082.60	-308.00	77.68	498.23
5.26000	-1967.27	207.69	43.38	-2008.60	192.57	43.35	-2845.74	176.03	635.27	-2492.19	96.15	633.90	-2428.94	-8.91	30.09	-2505.35	-8.26	44.68	-1884.12	70.21	318.16	-1856.81	53.81	317.86	-2340.36	106.90	1337.98	0.00	0.00	0.00	-2229.02	12.01	1668.31	-2217.15	129.40	1681.90	-2755.32	185.99	1668.59	-2666.45	69.64	1678.74	485.11	-293.99	79.65	1082.59	-307.96	77.70	498.70
5.27000	-1966.46	207.12	43.60	-2006.42	192.49	43.23	-2835.28	175.04	635.13	-2484.83	96.24	633.90	-2437.23	-8.35	26.50	-2506.59	-7.66	42.48	-1884.12	70.21	318.16	-1856.81	53.81	317.86	-2338.63	109.14	1339.89	0.00	0.00	0.00	-2229.89	14.06	1668.82	-2220.49	132.11	1684.38	-2750.33	186.56	1668.46	-2660.44	69.29	1678.88	484.69	-293.81	79.38	1082.12	-307.80	77.59	498.52
5.28000	-1967.98	208.37	43.22	-2007.90	192.87	43.21	-2824.82	174.05	634.95	-2477.47	96.33	633.87	-2452.99	-9.82	25.10	-2504.11	-8.58	43.64	-1884.12	70.21	318.16	-1856.81	53.81	317.86	-2330.18	111.59	1340.93	0.00	0.00	0.00	-2211.45	16.15	1669.15	-2215.05	134.55	1685.48	-2745.34	187.12	1668.34	-2654.42	68.94	1679.01	484.60	-294.11	79.54	1089.40	-308.39	80.68	499.74
5.29000	-1966.90	207.73	43.81	-2012.32	193.12	42.81	-2814.34	173.08	634.74	-2470.09	96.44	633.81	-2417.71	-6.36	29.90	-2500.72	-7.30	43.15	-1884.12	70.21	318.16	-1856.81	53.81	317.86	-2314.21	113.88	1341.89	0.00	0.00	0.00	-2198.47	18.49	1670.49	-2207.81	136.76	1686.00	-2740.33	187.68	1668.21	-2648.40	68.60	1679.15	484.83	-294.02	79.47	1084.95	-308.40	78.77	499.66
5.30000	-1966.81	207.37	45.26	-2003.78	193.01	45.06	-2803.86	172.12	634.48	-2462.71	96.55	633.71	-2449.68	-10.72	24.12	-2476.86	-5.31	44.42	-1884.12	70.21	318.16	-1856.81	53.81	317.86	-2308.87	115.68	1343.61	0.00	0.00	0.00	-2208.34	20.60	1672.51	-2206.20	138.75	1687.33	-2735.32	188.25	1668.09	-2642.36	68.26	1679.29	485.17	-294.21	79.47	1082.05	-308.49	77.34	498.70
5.31000	-1965.77	207.63	45.98	-2009.85	193.28	44.37	-2793.36	171.18	634.19	-2455.31	96.68	633.57	-2437.05	-7.49	25.42	-2501.77	-5.95	37.66	-1884.12	70.21	318.16	-1856.81	53.81	317.86	-2298.58	117.87	1344.50	0.00	0.00	0.00	-2201.25	23.27	1674.19	-2204.54	141.71	1688.56	-2730.31	188.81	1667.96	-2636.32	67.94	1679.43	484.80	-293.79	79.46	1082.46	-308.33	77.48	499.20
5.32000	-1967.71	210.01	45.83	-2007.98	194.44	45.66	-2782.86	170.25	633.86	-2447.91	96.82	633.40	-2410.89	-6.84	26.99	-2451.88	-4.39	45.40	-1884.12	70.21	318.16	-1856.81	53.81	317.86	-2292.31	119.59	1345.69	0.00	0.00	0.00	-2190.81	25.54	1674.64	-2180.87	142.63	1688.88	-2725.28	189.37	1667.84	-2630.27	67.62	1679.57	485.57	-293.84	79.73	1082.27	-308.22	77.55	499.64
5.33000	-1967.79	209.55	47.31	-2008.29	195.41	46.75	-2772.35	169.33	633.49	-2440.50	96.97	633.19	-2424.20	-7.97	22.04	-2438.84	-4.21	48.51	-1884.12	70.21	318.16	-1856.81	53.81	317.86	-2280.96	120.84	1346.87	0.00	0.00	0.00	-2182.27	27.56	1674.99	-2157.08	145.02	1688.56	-2720.25	189.93	1667.72	-2624.21	67.31	1679.72	485.71	-293.98	79.78	1083.48	-308.78	75.04	500.12
5.34000	-1966.48	208.68	49.45	-2002.15	194.52	49.62	-2761.82	168.42	633.07	-2433.07	97.13	632.95	-2398.50	-9.73	25.08	-2424.06	-4.41	50.58	-1884.12	70.21	318.16	-1856.81	53.81	317.86	-2280.05	122.76	1347.73	0.00	0.00	0.00	-2178.73	29.45	1675.84	-2154.17	147.30	1688.85	-2715.21	190.48	1667.60	-2618.15	67.00	1679.87	485.50	-293.94	79.76	1083.53	-308.27	76.90	499.68
5.35000	-1967.74	210.39	49.81	-2002.65	195.79	49.88	-2751.29	167.53	632.62	-2425.64	97.30	632.67	-2416.86	-10.78	23.16	-2424.15	-4.90	52.55	-1884.12	70.21	318.16	-1856.81	53.81	317.86	-2272.88	123.78	1348.31	0.00	0.00	0.00	-2184.69	31.90	1677.61	-2179.69	148.87	1690.95	-2710.17	191.04	1667.48	-2612.07	66.70	1680.02	484.88	-293.82	79.70	1082.51	-308.47	77.38	499.18
5.36000	-1965.05	207.91	52.79	-1998.80	196.30	51.45	-2740.75	166.66	632.14	-2418.20	97.48	632.35	-2403.48	-11.09	27.47	-2417.20	-4.33	56.17	-1884.12	70.21	318.16	-1856.81	53.81	317.86	-2263.02	125.72	1349.56	0.00	0.00	0.00	-2164.75	33.68	1678.67	-2163.02	150.05	1691.07	-2705.12	191.59	1667.36	-2605.99	66.41	1680.17	485.36	-293.98	79.78	1082.52	-308.40	77.47	497.88
5.37000	-1967.01	209.66	53.10	-1990.69	196.65	54.73	-2730.20	165.79	631.61	-2410.75	97.67	632.00	-2388.73	-12.12	31.22	-2413.37	-5.25	58.10	-1884.12	70.21	318.16	-1856.81	53.81	317.86	-2256.23	127.37	1350.59	0.00	0.00	0.00	-2161.15	35.32	1679.79	-2144.42	152.55	1690.79	-2700.06	192.15	1667.24	-2599.90	66.13	1680.32	486.10	-293.83	80.02	1082.58	-308.16	77.64	497.73
5.38000	-1965.76	208.59	55.51	-1984.95	195.89	57.41	-2719.64	164.95	631.04	-2403.29	97.88	631.60	-2352.16	-11.62	39.33	-2403.73	-5.25	61.30	-1884.12	70.21	318.16	-1856.81	53.81	317.86	-2253.46	128.49	1351.33	0.00	0.00	0.00	-2164.09	36.77	1680.73	-2128.25	153.96	1691.47	-2694.99	192.70	1667.12	-2593.80	65.85	1680.48	485.06	-293.75	79.63	1084.02	-305.11	76.91	498.57
5.39000	-1966.59	209.54	56.26	-1998.52	198.10	55.65	-2709.07	164.11	630.43	-2395.82	98.09	631.18	-2352.16	-13.69	39.35	-2402.98	-5.42	61.53	-1884.12	70.21	318.16	-1856.81	53.81	317.86	-2253.26	129.27	1351.91	0.00	0.00	0.00	-2164.87	38.26	1681.48	-2127.08	155.26	1692.67	-2689.92	193.25	1667.00	-2587.69	65.59	1680.64	485.09	-293.71	79.59	1083.18	-306.86	77.51	499.42
5.40000	-1966.57	209.70	57.70	-2015.99	198.76	53.34	-2698.50	163.29	629.78	-2388.35	98.32	630.71	-2361.57	-12.37	36.71	-2379.77	-5.37	65.00	-1884.12	70.21	318.16	-1856.81	53.81	317.86	-2254.23	129.89	1352.41	0.00	0.00	0.00	-2153.91	39.97	1682.70	-2133.09	157.12	1693.62	-2684.84	193.80	1666.88	-2581.58	65.33	1680.80	485.31	-293.88	79.71	1082.43	-308.32	77.46	498.60
5.41000	-1966.57	209.88	59.08	-2018.94	199.47	54.00	-2687.92	162.49	629.08	-2380.86	98.56	630.21	-2331.80	-11.27	40.63	-2387.04	-3.71	62.55	-1884.12	70.21	318.16	-1856.81	53.81	317.86	-2254.93	130.56	1352.96	0.00	0.00	0.00	-2140.12	41.77	1682.80	-2127.14	159.16	1693.42	-2679.75	194.34	1666.77	-2575.46	65.08	1680.97	484.70	-294.20	79.58	1082.27	-308.33	77.36	498.71
5.42000	-1966.58	210.08	60.40	-2021.68	200.22	54.70	-2677.33	161.70	628.35	-2373.37	98.81	629.66	-2324.06	-11.23	40.06	-2371.60	-3.15	64.35	-1884.12	70.21	318.16	-1856.81	53.81	317.86	-2253.95	131.46	1353.67	0.00	0.00	0.00	-2134.64	43.23	1683.83	-2113.63	161.22	1693.70	-2674.65	194.89	1666.65	-2569.33	64.83	1681.13	484.62	-293.87	79.59	1082.46	-308.09	77.65	498.20
5.43000	-1966.60	210.29	61.65	-2024.23	201.00	55.41	-2666.74	160.93	627.58	-2365.86	99.07	629.08	-2307.98	-9.64	41.43	-2347.81	-1.15	66.22	-1884.12	70.21	318.16	-1856.81	53.81	317.86	-2249.87	132.79	1354.64	0.00	0.00	0.00	-2144.28	43.95	1684.27	-2114.24	160.93	1694.48	-2669.55	195.43	1666.53	-2563.19	64.60	1681.30	484.07	-293.76	79.41	1084.19	-309.20	74.94	498.50
5.44000	-1966.63	210.51	62.84	-2026.58	201.81	56.13	-2656.13	160.17	626.76	-2358.35	99.34	628.47	-2271.51	-7.36	46.40	-2336.60	0.34	64.90	-1884.12	70.21	318.16	-1856.81	53.81	317.86	-2241.26	134.73	1355.98	0.00	0.00	0.00	-2141.27	44.92	1684.00	-2114.78	160.48	1695.32	-2664.45	195.98	1666.42	-2557.04	64.37	1681.48	485.64	-293.95	79.89	1084.02	-308.35	76.95	499.00
5.45000	-1966.67	210.75	63.96	-2028.75	202.64	56.86	-2645.53	159.43	625.91	-2350.83	99.63	627.81	-2280.66	-3.80	40.60	-2338.79	2.99	60.57	-1884.12	70.21	318.16	-1856.81	53.81	317.86	-2226.75	137.35	1358.03	0.00	0.00	0.00	-2100.90	47.83	1683.60	-2098.24	162.69	1695.78	-2659.33	196.52	1666.31	-2550.89	64.15	1681.65	485.86	-294.25	79.69	1082.76	-308.13	77.76	499.30
5.46000	-1966.72	210.99	65.01	-2030.73	203.49	57.60	-2634.91	158.70	625.01	-2343.31	99.93	627.11	-2242.31	0.10	44.50	-2310.23	6.67	62.40	-1884.12	70.21	318.16	-1856.81	53.81	317.86	-2223.28	138.97	1358.74	0.00	0.00	0.00	-2106.46	47.74	1683.74	-2098.12	163.79	1695.48	-2654.21	197.06	1666.19	-2544.73	63.94	1681.83	485.46	-294.07	79.67	1082.41	-308.38	77.51	498.60
5.47000	-1966.78	211.24	65.99	-2032.53	204.35	58.33	-2624.29	157.99	624.07	-2335.77	100.24	626.38	-2258.34	2.82	37.31	-2288.88	10.12	61.23	-1884.12	70.21	318.16	-1856.81	53.81	317.86	-2210.38	140.00	1359.56	0.00	0.00	0.00	-2103.31	49.79	1684.23	-2086.31	165.55	1695.65	-2649.08	197.59	1666.08	-2538.56	63.74	1682.00	484.90	-294.13	79.54	1082.34	-308.33	77.64	499.16
5.48000	-1966.85	211.49	66.90	-2034.15	205.22	59.07	-2613.67	157.29	623.08	-2328.23	100.56	625.60	-2239.55	6.61	36.59	-2286.14	12.95	57.40	-1884.12	70.21	318.16	-1856.81	53.81	317.86	-2213.89	141.17	1360.08	0.00	0.00	0.00	-2104.58	50.90	1685.11	-2078.76	166.05	1696.14	-2643.95	198.13	1665.97	-2532.38	63.55	1682.18	484.96	-293.90	79.69	1084.73	-310.96	74.00	499.40
5.49000	-1966.93	211.75	67.74	-2035.60	206.10	59.79	-2603.04	156.62	622.06	-2320.67	100.89	624.79	-2212.97	10.52	37.95	-2260.91	15.96	56.46	-1884.12	70.21	318.16	-1856.81	53.81	317.86	-2205.69	142.15	1360.69	0.00	0.00	0.00	-2098.91	51.67	1686.20	-2077.27	166.56	1697.35	-2638.81	198.66	1665.86	-2526.19	63.36	1682.37	485.56	-294.10	79.77	1083.59	-309.32	76.43	499.30
5.50000	-1967.01	212.01	68.50	-2036.87	206.97	60.50	-2592.41	155.95	620.99	-2313.11	101.24	623.93	-2192.69	14.65	36.72	-2258.07	19.21	52.09	-1884.12	70.21	318.16	-1856.81	53.81	317.86	-2197.28	143.46	1361.12	0.00	0.00	0.00	-2077.51	52.29	1686.70	-2076.41	168.85	1698.57	-2633.66	199.20	1665.75	-2520.00	63.18	1682.55	485.39	-294.03	79.77	1082.59	-308.36	77.53	499.05
5.51000	-1967.10	212.27	69.19	-2037.98	207.83	61.19	-2581.77	155.31	619.88	-2305.55	101.59	623.04	-2202.37	18.09	30.39	-2242.71	23.09	49.56	-1884.12	70.21	318.16	-1856.81	53.81	317.86	-2202.40	144.32	1361.63	0.00	0.00	0.00	-2091.90	53.71	1687.63	-2078.63	168.87	1699.07	-2628.50	199.73	1665.64	-2513.80	63.02	1682.74	485.27	-293.92	79.61	1082.83	-308.48	77.52	498.61
5.52000	-1967.19	212.54	69.80	-2038.93	208.68	61.85	-2571.12	154.68	618.72	-2297.97	101.97	622.11	-2181.37	22.05	31.62	-2217.33	26.62	49.20	-1884.12	70.21	318.16	-1856.81	53.81	317.86	-2198.64	145.65	1362.38	0.00	0.00	0.00	-2106.93	53.55	1689.21	-2073.95	170.69	1700.41	-2623.34	200.26	1665.53	-2507.59	62.86	1682.93	486.03	-294.17	79.80	1082.66	-308.46	77.51	499.15
5.53000	-1967.29	212.80	70.34	-2039.71	209.50	62.49	-2560.48	154.06	617.52	-2290.39	102.35	621.13	-2161.80	25.45	30.41	-2193.88	28.98	48.02	-1884.12	70.21	318.16	-1856.81	53.81	317.86	-2194.41	146.83	1363.10	0.00	0.00	0.00	-2104.63	55.12	1689.94	-2072.21	171.90	1701.09	-2618.17	200.78	1665.43	-2501.37	62.71	1683.12	486.69	-293.86	80.07	1097.05	-305.54	83.90	502.27
5.54000	-1967.39	213.05	70.79	-2040.34	210.31	63.10	-2549.83	153.47	616.28	-2282.80	102.74	620.12	-2134.32	29.18	30.81	-2190.96	31.73	43.18	-1884.12	70.21	318.16	-1856.81	53.81	317.86	-2186.12	147.18	1363.37	0.00	0.00	0.00	-2086.13	56.84	1690.07	-2069.51	172.67	1701.35	-2613.00	201.31	1665.32	-2495.15	62.57	1683.32	485.32	-293.99	79.55	1087.44	-307.47	79.74	500.16
5.55000	-1967.49	213.30	71.17	-2040.81	211.08	63.67	-2539.17	152.89	615.00	-2275.20	103.15	619.06	-2118.74	31.43	29.62	-2146.34	35.19	46.40	-1884.12	70.21	318.16	-1856.81	53.81	317.86	-2176.78	147.19	1363.37	0.00	0.00	0.00	-2072.91	57.44	1690.97	-2066.69	172.52	1701.75	-2607.81	201.83	1665.21	-2488.92	62.44	1683.52	485.28	-294.13	79.71	1082.66	-308.20	77.67	499.03
5.56000	-1967.60	213.55	71.46	-2041.13	211.83	64.20	-2528.52	152.33	613.66	-2267.59	103.57	617.96	-2090.96	34.29	31.87	-2150.40	36.43	40.80	-1884.12	70.21	318.16	-1856.81	53.81	317.86	-2169.38	147.32	1363.29	0.00	0.00	0.00	-2078.96	57.92	1690.80	-2061.31	174.74	1702.51	-2602.62	202.36	1665.11	-2482.68	62.31	1683.72	485.97	-294.14	79.83	1082.77	-308.34	77.56	498.67
5.57000	-1967.71	213.79	71.67	-2041.31	212.53	64.68	-2517.86	151.79	612.29	-2259.98	104.00	616.83	-2081.42	37.91	30.58	-2145.99	39.42	37.23	-1884.12	70.21	318.16	-1856.81	53.81	317.86	-2166.93	148.05	1363.34	0.00	0.00	0.00	-2064.67	59.16	1690.64	-2040.25	173.89	1701.45	-2597.43	202.88	1665.00	-2476.43	62.20	1683.92	484.56	-294.16	79.41	1082.37	-308.23	77.46	498.64
5.58000	-1967.82	214.01	71.79	-2041.35	213.18	65.12	-2507.19	151.26	610.87	-2252.36	104.45	615.65	-2076.23	41.25	28.89	-2127.35	42.07	36.48	-1884.12	70.21	318.16	-1856.81	53.81	317.86	-2162.86	149.21	1363.46	0.00	0.00	0.00	-2063.41	59.58	1690.36	-2045.21	174.28	1701.80	-2592.23	203.40	1664.90	-2470.18	62.10	1684.12	485.25	-293.92	79.67	1084.53	-308.88	75.01	498.96
5.59000	-1967.93	214.23	71.83	-2041.25	213.78	65.50	-2496.53	150.75	609.40	-2244.73	104.91	614.42	-2043.55	44.19	33.03	-2082.31	45.34	41.23	-1884.12	70.21	318.16	-1856.81	53.81	317.86	-2173.06	149.26	1363.58	0.00	0.00	0.00	-2056.91	59.72	1689.95	-2054.67	175.44	1702.30	-2587.02	203.91	1664.80	-2463.92	62.00	1684.33	484.92	-294.20	79.57	1083.22	-308.26	76.52	499.25
5.60000	-1968.04	214.43	71.78	-2041.01	214.33	65.81	-2485.86	150.26	607.89	-2237.10	105.38	613.16	-2028.11	46.38	32.61	-2049.24	47.48	43.24	-1884.12	70.21	318.16	-1856.81	53.81	317.86	-2168.97	150.29	1363.18	0.00	0.00	0.00	-2036.46	60.11	1689.68	-2038.12	177.24	1701.63	-2581.80	204.43	1664.70	-2457.65	61.92	1684.54	485.75	-294.33	79.76	1082.95	-308.14	77.73	499.35
5.61000	-1968.15	214.62	71.65	-2040.64	214.82	66.07	-2475.19	149.79	606.34	-2229.46	105.87	611.86	-1997.49	50.65	37.40	-2040.60	50.62	41.85	-1884.12	70.21	318.16	-1856.81	53.81	317.86	-2146.56	149.73	1362.93	0.00	0.00	0.00	-2033.95	61.14	1689.23	-2041.85	177.22	1702.25	-2576.58	204.94	1664.60	-2451.37	61.84	1684.75	485.56	-294.19	79.71	1083.04	-307.98	77.68	498.65
5.62000	-1968.26	214.79	71.42	-2040.14	215.24	66.25	-2464.52	149.34	604.74	-2221.81	106.36	610.51	-1976.99	53.62	41.10	-2015.93	53.23	46.12	-1884.12	70.21	318.16	-1856.81	53.81	317.86	-2153.88	150.38	1363.29	0.00	0.00	0.00	-2039.70	62.43	1688.70	-2030.60	177.61	1701.50	-2571.35	205.45	1664.50	-2445.09	61.78	1684.96	485.47	-294.00	79.62	1083.07	-308.13	77.64	499.33
5.63000	-1968.36	214.95	71.10	-2039.52	215.59	66.37	-2453.85	148.90	603.09	-2214.16	106.87	609.12	-1948.06	54.58	43.72	-1987.49	54.71	49.56	-1884.12	70.21	318.16	-1856.81	53.81	317.86	-2143.95	151.07	1362.80	0.00	0.00	0.00	-2031.02	63.18	1688.09	-2031.84	177.04	1700.13	-2566.12	205.96	1664.40	-2438.80	61.72	1685.18	485.71	-294.13	79.77	1082.98	-303.59	77.64	499.25
5.64000	-1968.46	215.08	70.69	-2038.77	215.86	66.40	-2443.18	148.48	601.40	-2206.49	107.40	607.68	-1954.23	56.81	43.52	-2006.92	56.08	43.59	-1884.12	70.21	318.16	-1856.81	53.81	317.86	-2142.12	151.04	1362.70	0.00	0.00	0.00	-2022.37	63.20	1688.28	-2025.89	178.71	1701.84	-2560.88	206.47	1664.30	-2432.50	61.67	1685.40	485.05	-294.19	79.58	1082.31	-306.85	77.46	498.80
5.65000	-1968.56	215.20	70.19	-2037.91	216.05	66.35	-2432.50	148.09	599.66	-2198.83	107.94	606.21	-1945.17	59.85	44.54	-1969.98	60.11	49.48	-1884.12	70.21	318.16	-1856.81	53.81	317.86	-2140.50	151.03	1362.61	0.00	0.00	0.00	-2040.88	63.79	1689.98	-2003.50	182.99	1707.07	-2555.63	206.97	1664.20	-2426.19	61.64	1685.62	484.77	-293.91	79.44	1082.42	-308.24	77.60	498.23
5.66000	-1968.66	215.29	69.59	-2036.94	216.15	66.22	-2421.83	147.71	597.87	-2191.15	108.49	604.69	-1952.44	59.89	41.77	-1970.06	61.94	48.85	-1884.12	70.21	318.16	-1856.81	53.81	317.86	-2137.79	150.99	1361.99	0.00	0.00	0.00	-2012.84	63.31	1688.22	-2000.84	184.09	1708.06	-2550.37	207.48	1664.10	-2419.88	61.61	1685.84	485.24	-294.04	79.52	1082.50	-308.17	77.52	498.62
5.67000	-1968.74	215.37	68.89	-2035.85	216.15	65.99	-2411.16	147.35	596.04	-2183.47	109.05	603.12	-1943.70	62.23	41.11	-1938.40	63.35	52.96	-1884.12	70.21	318.16	-1856.81	53.81	317.86	-2136.50	151.20	1361.77	0.00	0.00	0.00	-2011.57	62.89	1687.65	-2000.28	186.00	1707.80	-2545.11	207.98	1664.01	-2413.56	61.60	1686.07	485.09	-294.04	79.49	1082.28	-308.49	77.30	498.37
5.68000	-1968.83	215.41	68.10	-2034.66	216.06	65.67	-2400.49	147.01	594.16	-2175.78	109.63	601.52	-1905.90	61.92	60.15	-1907.72	64.86	56.66	-1884.12	70.21	318.16	-1856.81	53.81	317.86	-2125.09	151.24	1361.92	0.00	0.00	0.00	-1991.07	63.55	1686.29	-1993.05	185.55	1707.14	-2539.85	208.48	1663.91	-2407.23	61.59	1686.30	484.95	-293.95	79.62	1085.13	-310.55	74.38	498.30
5.69000	-1968.90	215.43	67.21	-2033.37	215.87	65.25	-2389.81	146.68	592.23	-2168.09	110.22	599.87	-1886.98	65.08	58.20	-1890.61	65.83	58.34	-1884.12	70.21	318.16	-1856.81	53.81	317.86	-2125.64	151.13	1361.88	0.00	0.00	0.00	-1986.55	64.20	1685.58	-1985.06	184.50	1706.01	-2534.57	208.98	1663.82	-2400.89	61.59	1686.53	485.49	-294.02	79.86	1083.52	-308.78	76.45	498.30
5.70000	-1968.97	215.42	66.21	-2031.97	215.56	64.72	-2379.14	146.38	590.26	-2160.39	110.83	598.17	-1886.39	67.37	60.20	-1882.96	65.92	59.34	-1884.12	70.21	318.16	-1856.81	53.81	317.86	-2126.17	150.87	1362.08	0.00	0.00	0.00	-2012.62	64.30	1685.90	-1983.68	185.89	1705.43	-2529.29	209.47	1663.72	-2394.55	61.61	1686.76	484.88	-294.20	79.67	1082.44	-308.16	77.50	498.32
5.71000	-1969.03	215.38	65.12	-2030.48	215.15	64.08	-2368.47	146.10	588.24	-2152.69	111.45	596.43	-1861.80	65.42	59.33	-1889.38	68.15	56.77	-1884.12	70.21	318.16	-1856.81	53.81	317.86	-2109.72	150.68	1361.51	0.00	0.00	0.00	-1993.73	62.74	1684.96	-1979.59	185.61	1705.17	-2524.01	209.96	1663.63	-2388.20	61.63	1687.00	485.23	-294.04	79.82	1082.06	-308.35	77.36	498.45
5.72000	-1969.08	215.31	63.92	-2028.90	214.61	63.33	-2357.80	145.84	586.17	-2144.97	112.08	594.65	-1878.92	64.42	53.07	-1907.09	68.59	56.47	-1884.12	70.21	318.16	-1856.81	53.81	317.86	-2109.58	150.96	1361.57	0.00	0.00	0.00	-2006.20	63.09	1685.06	-1977.49	183.66	1705.69	-2518.71	210.45	1663.54	-2381.84	61.67	1687.24	485.55	-294.08	79.75	1082.20	-308.37	77.37	498.80
5.73000	-1969.12	215.21	62.62	-2027.23	213.95	62.46	-2347.13	145.60	584.05	-2137.26	112.73	592.82	-1862.19	62.37	59.66	-1901.23	68.39	55.38	-1884.12	70.21	318.16	-1856.81	53.81	317.86	-2102.94	150.89	1361.43	0.00	0.00	0.00	-1997.96	62.42	1684.81	-1964.57	183.80	1704.70	-2513.41	210.94	1663.45	-2375.48	61.72	1687.48	484.84	-293.93	79.64	1082.89	-308.35	77.55	498.05
5.74000	-1969.15	215.07	61.21	-2025.47	213.15	61.46	-2336.47	145.38	581.88	-2129.53	113.39	590.94	-1860.09	65.29	56.16	-1894.60	66.94	54.43	-1884.12	70.21	318.16	-1856.81	53.81	317.86	-2099.28	150.49	1361.43	0.00	0.00	0.00	-2007.63	61.99	1684.85	-1963.86	182.74	1704.52	-2508.11	211.43	1663.36	-2369.11	61.77	1687.72	484.43	-293.59	79.58	1082.86	-308.23	77.65	499.03
5.75000	-1969.17	214.90	59.69	-2023.64	212.22	60.34	-2325.81	145.17	579.67	-2121.81	114.06	589.03	-1855.43	62.48	55.95	-1887.17	65.99	54.55	-1884.12	70.21	318.16	-1856.81	53.81	317.86	-2097.91	150.04	1361.53	0.00	0.00	0.00	-1985.12	61.47	1683.11	-1967.69	183.73	1704.74	-2502.80	211.91	1663.27	-2362.73	61.84	1687.97	485.13	-293.96	79.56	1082.91	-308.22	77.71	498.29
5.76000	-1969.18	214.69	58.07	-2021.72	211.15	59.09	-2315.14	144.99	577.40	-2114.07	114.75	587.06	-1852.41	60.38	55.66	-1884.80	65.94	53.18	-1884.12	70.21	318.16	-1856.81	53.81	317.86	-2098.15	149.80	1361.66	0.00	0.00	0.00	-1980.88	60.48	1683.28	-1965.22	182.75	1704.82	-2497.48	212.40	1663.18	-2356.34	61.92	1688.22	485.73	-294.02	79.73	1082.89	-308.03	77.63	498.39
5.77000	-1969.18	214.44	56.34	-2019.73	209.94	57.69	-2304.49	144.83	575.09	-2106.33	115.45	585.05	-1850.92	58.88	54.98	-1884.19	65.68	52.64	-1884.12	70.21	318.16	-1856.81	53.81	317.86	-2098.60	149.94	1362.03	0.00	0.00	0.00	-1989.82	60.34	1683.81	-1967.39	182.81	1705.53	-2492.15	212.88	1663.10	-2349.95	62.01	1688.47	485.50	-294.13	79.73	1082.08	-308.19	77.32	498.34
5.78000	-1969.16	214.15	54.49	-2017.67	208.57	56.16	-2293.83	144.69	572.73	-2098.59	116.17	582.99	-1851.45	58.46	53.49	-1889.24	64.77	53.87	-1884.12	70.21	318.16	-1856.81	53.81	317.86	-2099.31	149.57	1361.57	0.00	0.00	0.00	-1987.13	59.90	1684.08	-1963.21	182.15	1705.86	-2486.82	213.35	1663.01	-2343.55	62.11	1688.72	484.68	-294.02	79.60	1081.72	-307.89	77.39	499.34
5.79000	-1969.13	213.82	52.54	-2015.54	207.05	54.48	-2283.18	144.58	570.32	-2090.84	116.90	580.89	-1850.74	56.75	51.97	-1889.58	63.95	52.61	-1884.12	70.21	318.16	-1856.81	53.81	317.86	-2091.33	148.56	1362.36	0.00	0.00	0.00	-1976.30	58.99	1684.19	-1955.95	180.70	1706.07	-2481.49	213.83	1662.92	-2337.14	62.22	1688.98	485.03	-293.77	79.58	1082.10	-308.12	77.52	498.98
5.80000	-1969.09	213.44	50.47	-2013.34	205.36	52.65	-2272.53	144.48	567.86	-2083.08	117.65	578.74	-1851.87	57.53	48.94	-1890.29	64.26	50.19	-1884.12	70.21	318.16	-1856.81	53.81	317.86	-2084.60	148.31	1362.27	0.00	0.00	0.00	-1960.61	58.02	1683.90	-1953.14	179.12	1706.40	-2476.14	214.30	1662.84	-2330.73	62.34	1689.24	485.58	-293.88	79.70	1082.78	-308.17	77.72	498.66
5.81000	-1969.00	213.22	47.92	-1999.21	199.28	49.99	-2261.89	144.40	565.34	-2075.32	118.41	576.55	-1853.90	60.02	45.98	-1891.36	65.33	47.91	-1884.12	70.21	318.16	-1856.81	53.81	317.86	-2075.37	147.42	1362.37	0.00	0.00	0.00	-1973.14	56.84	1685.07	-1948.30	178.23	1706.72	-2470.79	214.77	1662.76	-2324.31	62.48	1689.50	485.07	-294.14	79.50	1083.05	-308.13	77.70	498.94
5.82000	-1968.19	211.35	46.50	-2007.83	197.55	47.43	-2251.25	144.35	562.78	-2067.55	119.19	574.31	-1853.59	59.19	45.33	-1891.17	65.43	46.94	-1884.12	70.21	318.16	-1856.81	53.81	317.86	-2074.04	147.14	1362.25	0.00	0.00	0.00	-1976.28	56.34	1686.76	-1942.00	176.96	1707.42	-2465.44	215.24	1662.67	-2317.88	62.62	1689.76	485.07	-293.96	79.70	1082.26	-308.12	77.57	498.81
5.83000	-1971.09	214.24	42.65	-1997.57	196.93	48.01	-2240.61	144.32	560.17	-2059.78	119.98	572.02	-1853.72	60.30	44.60	-1891.18	66.17	46.67	-1884.12	70.21	318.16	-1856.81	53.81	317.86	-2066.76	146.36	1361.97	0.00	0.00	0.00	-1959.30	54.85	1686.72	-1940.86	176.13	1708.51	-2460.08	215.71	1662.59	-2311.44	62.78	1690.03	485.52	-294.14	79.71	1082.17	-307.92	77.57	498.38
5.84000	-1969.54	211.65	42.32	-1999.65	196.89	45.36	-2229.98	144.31	557.51	-2052.00	120.78	569.68	-1853.97	61.15	43.53	-1891.77	67.32	45.74	-1884.12	70.21	318.16	-1856.81	53.81	317.86	-2064.03	145.15	1362.20	0.00	0.00	0.00	-1948.89	54.26	1685.85	-1939.74	174.24	1708.94	-2454.71	216.17	1662.51	-2305.00	62.95	1690.30	484.70	-294.21	79.52	1081.97	-308.04	77.29	498.60
5.85000	-1969.68	211.96	39.67	-2004.85	196.92	42.83	-2219.35	144.32	554.79	-2044.22	121.60	567.30	-1853.10	60.69	41.73	-1890.60	66.90	45.09	-1884.12	70.21	318.16	-1856.81	53.81	317.86	-2058.64	144.55	1362.37	0.00	0.00	0.00	-1956.95	52.21	1687.30	-1931.24	174.12	1708.72	-2449.33	216.64	1662.43	-2298.55	63.13	1690.57	484.65	-294.00	79.68	1082.80	-308.08	77.70	499.04
5.86000	-1969.05	211.55	38.36	-1996.83	195.79	42.71	-2208.73	144.35	552.03	-2036.44	122.44	564.87	-1850.82	59.28	40.78	-1890.20	67.15	43.92	-1884.12	70.21	318.16	-1856.81	53.81	317.86	-2059.70	143.41	1362.11	0.00	0.00	0.00	-1952.34	51.51	1686.84	-1928.11	171.58	1709.20	-2443.95	217.10	1662.35	-2292.10	63.32	1690.84	484.64	-293.96	79.49	1082.51	-307.97	77.73	499.37
5.87000	-1967.98	209.90	37.69	-2000.82	196.43	40.15	-2198.12	144.41	549.21	-2028.65	123.29	562.39	-1850.78	59.93	38.84	-1889.22	67.08	43.28	-1884.12	70.21	318.16	-1856.81	53.81	317.86	-2057.28	142.42	1362.63	0.00	0.00	0.00	-1958.91	49.67	1687.63	-1940.49	170.87	1711.15	-2438.57	217.55	1662.27	-2285.64	63.52	1691.12	484.93	-294.10	79.55	1083.18	-308.16	77.78	498.63
5.88000	-1969.12	211.31	34.95	-2009.00	194.85	38.55	-2187.51	144.49	546.34	-2020.85	124.15	559.86	-1850.65	60.50	37.13	-1888.58	67.26	42.60	-1884.12	70.21	318.16	-1856.81	53.81	317.86	-2052.46	141.63	1363.00	0.00	0.00	0.00	-1957.49	48.66	1687.91	-1933.85	169.25	1711.38	-2433.17	218.01	1662.20	-2279.17	63.73	1691.40	485.30	-294.18	79.68	1078.82	-307.39	76.05	500.34
5.89000	-1967.79	209.77	34.76	-2000.89	195.02	38.87	-2176.90	144.59	543.42	-2013.05	125.03	557.29	-1851.04	61.47	34.60	-1888.13	67.48	41.49	-1884.12	70.21	318.16	-1856.81	53.81	317.86	-2048.17	140.03	1362.88	0.00	0.00	0.00	-1950.60	46.92	1688.43	-1920.75	167.77	1711.16	-2427.77	218.46	1662.12	-2272.69	63.96	1691.68	484.92	-293.97	79.50	1081.25	-308.06	77.09	499.53
5.90000	-1966.87	209.56	33.47	-2005.70	195.56	37.16	-2166.31	144.71	540.45	-2005.25	125.93	554.66	-1849.65	60.84	33.13	-1887.07	67.03	40.82	-1884.12	70.21	318.16	-1856.81	53.81	317.86	-2041.70	138.43	1363.24	0.00	0.00	0.00	-1954.26	44.17	1689.79	-1919.05	166.89	1712.13	-2422.37	218.91	1662.04	-2266.21	64.20	1691.96	485.14	-293.99	79.71	1082.92	-308.02	77.72	498.88
5.91000	-1966.56	209.59	32.71	-2000.87	194.63	37.56	-2155.72	144.86	537.43	-1997.44	126.84	551.99	-1848.43	60.31	32.11	-1885.92	66.27	40.51	-1884.12	70.21	318.16	-1856.81	53.81	317.86	-2036.58	136.96	1363.39	0.00	0.00	0.00	-1933.48	42.30	1689.18	-1918.16	165.23	1712.83	-2416.96	219.36	1661.97	-2259.72	64.45	1692.25	484.69	-294.08	79.56	1082.70	-308.17	77.58	498.14
5.92000	-1967.42	210.53	31.45	-2000.04	194.20	37.37	-2145.13	145.03	534.35	-1989.63	127.76	549.27	-1848.40	60.77	30.97	-1885.54	66.23	40.05	-1884.12	70.21	318.16	-1856.81	53.81	317.86	-2034.59	136.17	1363.35	0.00	0.00	0.00	-1927.21	40.69	1689.08	-1914.35	162.75	1713.29	-2411.54	219.80	1661.90	-2253.22	64.71	1692.54	485.21	-294.09	79.83	1082.60	-308.36	77.59	498.96
5.93000	-1969.39	212.80	29.56	-2008.24	194.92	35.23	-2134.56	145.22	531.22	-1981.81	128.70	546.50	-1847.29	59.55	30.86	-1885.98	66.88	39.43	-1884.12	70.21	318.16	-1856.81	53.81	317.86	-2033.93	135.65	1363.16	0.00	0.00	0.00	-1919.37	39.75	1688.67	-1919.02	158.88	1710.97	-2406.12	220.24	1661.82	-2246.72	64.99	1692.83	485.06	-294.01	79.63	1081.84	-308.30	77.36	498.83
5.94000	-1966.10	210.62	29.50	-2007.29	199.42	38.35	-2123.99	145.44	528.04	-1973.99	129.66	543.68	-1847.92	60.74	29.91	-1886.49	67.71	38.61	-1884.12	70.21	318.16	-1856.81	53.81	317.86	-2032.80	134.96	1362.91	0.00	0.00	0.00	-1922.07	38.12	1689.09	-1929.08	154.68	1707.93	-2400.69	220.68	1661.75	-2240.21	65.28	1693.12	485.69	-293.63	79.91	1081.92	-308.37	77.44	498.68
5.95000	-1968.50	213.18	27.80	-2006.82	199.44	38.26	-2113.43	145.68	524.81	-1966.17	130.63	540.81	-1847.74	60.99	29.30	-1886.47	67.74	38.44	-1884.12	70.21	318.16	-1856.81	53.81	317.86	-2029.41	133.68	1362.64	0.00	0.00	0.00	-1930.13	35.30	1690.92	-1931.84	152.37	1706.90	-2395.26	221.12	1661.68	-2233.70	65.58	1693.42	484.95	-293.90	79.64	1082.29	-308.48	77.52	498.45
5.96000	-1966.85	211.72	28.00	-2006.47	199.45	37.90	-2102.87	145.94	521.52	-1958.34	131.62	537.89	-1848.67	62.04	28.51	-1885.83	67.33	38.37	-1884.12	70.21	318.16	-1856.81	53.81	317.86	-2021.97	131.40	1362.42	0.00	0.00	0.00	-1922.83	33.07	1689.72	-1939.39	149.04	1707.68	-2389.81	221.55	1661.61	-2227.17	65.89	1693.72	483.82	-293.96	79.37	1082.65	-308.10	77.41	498.97
5.97000	-1965.78	210.78	28.37	-2005.82	199.21	37.79	-2092.33	146.23	518.17	-1950.51	132.62	534.92	-1848.74	61.90	28.15	-1886.05	67.67	38.02	-1884.12	70.21	318.16	-1856.81	53.81	317.86	-2013.52	128.64	1362.33	0.00	0.00	0.00	-1917.95	31.35	1689.61	-1918.84	147.24	1707.42	-2384.37	221.99	1661.54	-2220.64	66.21	1694.02	485.15	-293.75	79.65	1082.41	-308.12	77.33	498.33
5.98000	-1965.21	210.37	28.25	-2006.45	199.78	37.63	-2081.79	146.54	514.78	-1942.67	133.64	531.90	-1848.54	62.19	27.57	-1885.36	66.92	38.21	-1884.12	70.21	318.16	-1856.81	53.81	317.86	-2005.33	126.94	1362.13	0.00	0.00	0.00	-1907.33	30.13	1689.69	-1910.64	144.56	1707.32	-2378.91	222.41	1661.47	-2214.11	66.55	1694.33	485.94	-293.78	79.89	1083.02	-308.22	77.47	498.27
5.99000	-1965.82	211.08	27.33	-2007.51	201.09	36.58	-2071.27	146.88	511.33	-1934.84	134.68	528.83	-1847.81	60.89	28.09	-1884.86	66.57	38.25	-1884.12	70.21	318.16	-1856.81	53.81	317.86	-2001.73	125.43	1361.99	0.00	0.00	0.00	-1922.91	27.66	1690.76	-1914.69	143.93	1707.91	-2373.46	222.84	1661.41	-2207.57	66.90	1694.63	486.02	-293.94	79.79	1083.17	-308.15	77.84	498.31
6.00000	-1966.00	211.42	27.29	-2007.98	201.23	36.25	-2060.75	147.24	507.82	-1926.99	135.73	525.71	-1846.86	60.39	28.10	-1885.10	66.79	37.93	-1884.12	70.21	318.16	-1856.81	53.81	317.86	-2011.28	123.31	1362.33	0.00	0.00	0.00	-1917.74	25.16	1691.40	-1908.02	141.44	1709.37	-2367.99	223.26	1661.34	-2201.02	67.26	1694.94	485.22	-294.06	79.70	1082.64	-308.44	77.54	499.05
6.01000	-1966.82	212.19	26.86	-2006.65	199.10	37.61	-2050.24	147.63	504.26	-1919.15	136.80	522.53	-1847.89	61.40	27.81	-1885.48	67.19	37.66	-1884.12	70.21	318.16	-1856.81	53.81	317.86	-1999.00	121.56	1362.33	0.00	0.00	0.00	-1914.12	23.51	1691.98	-1887.68	138.89	1706.49	-2362.52	223.69	1661.28	-2194.46	67.64	1695.25	484.98	-293.91	79.79	1082.35	-308.36	77.45	498.65
6.02000	-1966.13	212.03	26.65	-2005.89	197.45	38.51	-2039.74	148.04	500.65	-1911.30	137.88	519.31	-1849.12	62.30	27.34	-1885.34	67.16	37.64	-1884.12	70.21	318.16	-1856.81	53.81	317.86	-1998.90	119.41	1362.93	0.00	0.00	0.00	-1908.40	21.02	1690.40	-1876.40	141.26	1712.99	-2357.04	224.10	1661.21	-2187.90	68.03	1695.57	485.39	-293.81	79.71	1083.34	-308.01	77.64	497.48
6.03000	-1965.84	211.63	26.77	-2005.42	196.75	38.90	-2029.26	148.47	496.98	-1903.45	138.98	516.04	-1847.41	60.72	28.15	-1884.73	66.56	37.87	-1884.12	70.21	318.16	-1856.81	53.81	317.86	-1998.33	117.30	1363.30	0.00	0.00	0.00	-1908.45	19.48	1690.15	-1876.84	140.27	1715.48	-2351.56	224.52	1661.15	-2181.33	68.43	1695.89	484.94	-293.70	79.71	1082.80	-308.24	77.61	497.55
6.04000	-1966.57	212.86	26.23	-2004.69	197.20	38.88	-2018.78	148.93	493.25	-1895.59	140.09	512.71	-1847.17	60.75	27.99	-1885.25	67.14	37.46	-1884.12	70.21	318.16	-1856.81	53.81	317.86	-1993.09	115.05	1363.66	0.00	0.00	0.00	-1900.03	16.58	1690.14	-1873.98	138.13	1715.70	-2346.07	224.93	1661.09	-2174.76	68.84	1696.21	485.18	-293.92	79.88	1082.32	-308.20	77.53	498.15
6.05000	-1965.33	211.94	26.47	-2003.16	199.00	38.55	-2008.31	149.42	489.47	-1887.73	141.23	509.33	-1848.00	61.64	27.51	-1885.03	66.98	37.40	-1884.12	70.21	318.16	-1856.81	53.81	317.86	-1984.38	113.36	1363.85	0.00	0.00	0.00	-1892.74	15.10	1688.94	-1871.87	135.21	1715.88	-2340.58	225.34	1661.03	-2168.18	69.27	1696.53	485.83	-294.12	79.86	1083.02	-308.11	77.61	498.66
6.06000	-1964.96	212.08	26.45	-2002.93	201.88	37.32	-1997.85	149.93	485.64	-1879.87	142.38	505.90	-1847.35	60.85	27.80	-1884.69	66.76	37.51	-1884.12	70.21	318.16	-1856.81	53.81	317.86	-1981.86	112.01	1364.07	0.00	0.00	0.00	-1890.59	11.98	1689.94	-1862.76	133.49	1715.52	-2335.08	225.75	1660.97	-2161.59	69.71	1696.85	485.15	-294.49	79.54	1082.71	-308.19	77.54	498.66
6.07000	-1962.11	210.70	26.79	-1999.15	201.19	38.88	-1987.41	150.47	481.75	-1872.01	143.54	502.42	-1846.27	60.57	27.62	-1884.69	66.67	37.30	-1884.12	70.21	318.16	-1856.81	53.81	317.86	-1977.53	109.64	1364.09	0.00	0.00	0.00	-1876.67	9.53	1688.93	-1860.32	131.31	1715.60	-2329.58	226.16	1660.91	-2155.00	70.17	1697.18	485.61	-293.97	79.84	1082.41	-308.22	77.50	498.89
6.08000	-1963.43	215.37	24.71	-1998.68	197.92	35.86	-1976.97	151.03	477.80	-1864.14	144.72	498.88	-1847.30	61.46	27.30	-1884.52	66.37	37.42	-1884.12	70.21	318.16	-1856.81	53.81	317.86	-1969.30	107.78	1364.17	0.00	0.00	0.00	-1872.81	7.67	1689.24	-1849.82	129.17	1714.90	-2324.06	226.56	1660.85	-2148.40	70.64	1697.51	484.13	-293.94	79.44	1082.20	-308.23	77.57	498.35
6.09000	-1959.50	215.80	26.02	-1990.75	200.66	40.05	-1966.55	151.62	473.79	-1856.27	145.92	495.30	-1846.09	60.35	27.96	-1884.32	66.11	37.43	-1884.12	70.21	318.16	-1856.81	53.81	317.86	-1976.98	105.95	1364.02	0.00	0.00	0.00	-1881.98	4.59	1690.51	-1863.26	127.80	1715.59	-2318.55	226.96	1660.80	-2141.79	71.12	1697.85	485.14	-293.97	79.76	1082.63	-307.91	77.57	498.02
6.10000	-1954.09	215.83	28.96	-1990.00	202.01	44.49	-1956.14	152.23	469.73	-1848.40	147.13	491.66	-1846.07	60.19	28.09	-1884.44	66.26	37.18	-1884.12	70.21	318.16	-1856.81	53.81	317.86	-1974.06	103.97	1364.26	0.00	0.00	0.00	-1890.92	2.15	1690.64	-1855.57	125.70	1715.65	-2313.03	227.35	1660.74	-2135.18	71.62	1698.18	485.46	-294.07	79.77	1082.20	-308.33	77.44	498.26
6.11000	-1953.47	219.86	31.12	-1980.64	203.60	51.87	-1945.74	152.87	465.61	-1840.52	148.37	487.96	-1845.69	59.97	28.23	-1884.35	66.07	37.27	-1884.12	70.21	318.16	-1856.81	53.81	317.86	-1971.12	102.23	1364.65	0.00	0.00	0.00	-1866.71	1.63	1689.15	-1850.91	121.76	1715.31	-2307.50	227.75	1660.69	-2128.56	72.12	1698.52	485.90	-293.94	79.83	1082.37	-308.26	77.44	498.85
6.12000	-1948.59	218.92	39.82	-1979.34	203.82	59.78	-1935.36	153.54	461.44	-1832.64	149.61	484.22	-1846.67	61.05	27.48	-1884.34	65.91	37.34	-1884.12	70.21	318.16	-1856.81	53.81	317.86	-1968.16	100.70	1365.19	0.00	0.00	0.00	-1873.68	-1.51	1690.10	-1853.43	120.11	1715.65	-2301.96	228.14	1660.63	-2121.94	72.65	1698.86	484.69	-293.72	79.57	1082.74	-308.34	77.57	498.81
6.13000	-1952.24	214.81	42.87	-1974.22	205.51	69.36	-1924.99	154.23	457.21	-1824.76	150.88	480.41	-1845.09	59.17	28.42	-1884.16	65.53	37.43	-1884.12	70.21	318.16	-1856.81	53.81	317.86	-1965.17	99.38	1365.86	0.00	0.00	0.00	-1871.17	-3.22	1689.02	-1847.72	118.04	1715.26	-2296.42	228.52	1660.58	-2115.31	73.18	1699.21	484.41	-293.89	79.38	1082.55	-308.20	77.35	499.16
6.14000	-1929.25	215.22	55.81	-1966.92	207.08	79.95	-1914.63	154.95	452.92	-1816.88	152.16	476.56	-1845.91	60.03	27.89	-1884.47	65.88	37.24	-1884.12	70.21	318.16	-1856.81	53.81	317.86	-1962.17	98.25	1366.63	0.00	0.00	0.00	-1868.97	-3.08	1688.88	-1836.25	116.81	1715.01	-2290.88	228.91	1660.53	-2108.67	73.74	1699.55	484.70	-294.07	79.42	1082.72	-308.09	77.58	499.33
6.15000	-1937.02	216.86	63.33	-1958.44	208.60	91.11	-1904.28	155.70	448.57	-1809.00	153.46	472.65	-1845.34	59.56	27.96	-1884.86	66.17	37.03	-1884.12	70.21	318.16	-1856.81	53.81	317.86	-1959.13	97.29	1367.49	0.00	0.00	0.00	-1875.99	-6.11	1688.86	-1832.78	112.97	1714.08	-2285.33	229.29	1660.48	-2102.03	74.30	1699.90	485.87	-293.77	79.88	1082.56	-308.16	77.48	499.46
6.16000	-1933.57	216.72	73.57	-1951.88	209.15	102.46	-1893.95	156.47	444.16	-1801.11	154.78	468.69	-1846.20	60.31	27.61	-1884.52	65.77	37.05	-1884.12	70.21	318.16	-1856.81	53.81	317.86	-1956.07	96.48	1368.43	0.00	0.00	0.00	-1870.97	-9.51	1688.07	-1834.74	112.76	1713.90	-2279.77	229.67	1660.43	-2095.38	74.88	1700.25	485.82	-293.58	80.02	1082.49	-308.29	77.54	499.22
6.17000	-1917.85	218.86	86.10	-1950.49	210.70	112.87	-1883.63	157.27	439.70	-1793.22	156.11	464.67	-1846.51	60.74	27.25	-1884.47	65.58	37.12	-1884.12	70.21	318.16	-1856.81	53.81	317.86	-1952.98	95.80	1369.41	0.00	0.00	0.00	-1871.37	-11.40	1687.54	-1832.78	111.35	1714.24	-2274.21	230.04	1660.38	-2088.72	75.47	1700.61	485.36	-293.80	79.71	1082.83	-308.39	77.56	498.41
6.18000	-1913.57	219.53	97.21	-1943.28	210.70	124.89	-1873.33	158.10	435.18	-1785.33	157.46	460.60	-1846.36	60.92	27.08	-1884.32	65.62	36.94	-1884.12	70.21	318.16	-1856.81	53.81	317.86	-1949.85	95.25	1370.44	0.00	0.00	0.00	-1858.66	-12.71	1687.13	-1831.37	109.16	1713.79	-2268.64	230.42	1660.33	-2082.06	76.08	1700.97	485.96	-294.33	79.82	1082.61	-302.99	77.82	501.01
6.19000	-1904.38	220.62	108.72	-1930.46	210.48	137.98	-1863.04	158.96	430.60	-1777.44	158.83	456.47	-1845.46	59.31	27.87	-1884.45	65.85	36.91	-1884.12	70.21	318.16	-1856.81	53.81	317.86	-1946.69	94.80	1371.48	0.00	0.00	0.00	-1841.03	-13.91	1685.75	-1825.20	107.25	1712.65	-2263.07	230.78	1660.29	-2075.40	76.70	1701.33	485.63	-294.10	79.83	1082.37	-306.24	77.78	500.09
6.20000	-1893.16	220.35	121.01	-1921.17	209.56	149.97	-1852.76	159.84	425.96	-1769.55	160.22	452.29	-1845.99	60.19	26.98	-1884.66	66.04	36.66	-1884.12	70.21	318.16	-1856.81	53.81	317.86	-1943.50	94.43	1372.52	0.00	0.00	0.00	-1822.92	-16.85	1682.92	-1819.89	107.58	1711.80	-2257.49	231.15	1660.24	-2068.72	77.34	1701.69	485.21	-293.94	79.63	1082.53	-308.00	77.58	498.47
6.21000	-1890.85	220.58	131.64	-1912.20	208.74	161.81	-1842.50	160.75	421.26	-1761.65	161.62	448.06	-1845.96	60.32	26.89	-1884.09	65.53	36.80	-1884.12	70.21	318.16	-1856.81	53.81	317.86	-1940.26	94.13	1373.54	0.00	0.00	0.00	-1835.32	-17.79	1682.85	-1809.46	105.03	1711.29	-2251.90	231.51	1660.20	-2062.04	77.99	1702.05	485.21	-294.06	79.59	1082.63	-308.10	77.55	498.24
6.22000	-1878.17	218.30	144.57	-1901.83	208.08	173.86	-1832.26	161.69	416.50	-1753.76	163.04	443.76	-1848.47	62.82	25.49	-1883.48	65.04	37.04	-1884.12	70.21	318.16	-1856.81	53.81	317.86	-1936.99	93.88	1374.53	0.00	0.00	0.00	-1837.57	-18.51	1682.91	-1814.29	102.84	1711.36	-2246.31	231.87	1660.15	-2055.36	78.66	1702.42	484.76	-294.28	79.44	1082.96	-308.02	77.73	498.69
6.23000	-1859.10	217.27	157.82	-1889.83	207.08	185.69	-1822.03	162.66	411.68	-1745.86	164.48	439.42	-1847.18	61.81	26.14	-1884.98	66.64	36.08	-1884.12	70.21	318.16	-1856.81	53.81	317.86	-1933.67	93.67	1375.47	0.00	0.00	0.00	-1830.32	-16.80	1686.52	-1811.90	101.56	1711.17	-2240.72	232.23	1660.11	-2048.67	79.34	1702.79	484.65	-294.10	79.40	1082.66	-303.45	77.79	498.42
6.24000	-1851.96	215.71	169.51	-1879.53	205.72	196.91	-1811.82	163.66	406.80	-1737.96	165.94	435.01	-1847.47	62.47	25.67	-1885.37	66.93	35.89	-1884.12	70.21	318.16	-1856.81	53.81	317.86	-1930.31	93.48	1376.33	0.00	0.00	0.00	-1814.90	-14.73	1691.11	-1805.97	100.46	1710.99	-2235.12	232.59	1660.07	-2041.97	80.03	1703.17	485.38	-293.87	79.75	1082.88	-306.63	77.73	498.38
6.25000	-1831.41	213.80	181.80	-1866.53	203.23	207.79	-1801.62	164.68	401.86	-1730.06	167.41	430.55	-1847.16	62.20	25.73	-1885.06	66.48	36.14	-1884.12	70.21	318.16	-1856.81	53.81	317.86	-1926.91	93.28	1377.11	0.00	0.00	0.00	-1807.16	-14.83	1693.04	-1803.72	98.25	1710.62	-2229.51	232.94	1660.03	-2035.27	80.74	1703.54	485.10	-294.26	79.74	1082.81	-307.88	77.76	499.11
6.26000	-1825.56	212.19	190.87	-1852.38	201.37	217.67	-1791.44	165.74	396.86	-1722.16	168.91	426.04	-1848.78	63.75	24.86	-1884.70	65.99	36.37	-1884.12	70.21	318.16	-1856.81	53.81	317.86	-1923.45	93.07	1377.78	0.00	0.00	0.00	-1806.81	-15.49	1693.18	-1793.24	96.43	1710.99	-2223.90	233.28	1659.99	-2028.56	81.47	1703.92	485.51	-294.04	79.89	1082.57	-308.22	77.72	499.20
6.27000	-1810.34	210.90	199.78	-1836.98	198.38	226.88	-1781.28	166.82	391.81	-1714.25	170.42	421.46	-1847.43	62.09	26.02	-1885.04	66.23	36.24	-1884.12	70.21	318.16	-1856.81	53.81	317.86	-1919.95	92.83	1378.32	0.00	0.00	0.00	-1798.09	-16.67	1693.09	-1795.81	94.54	1711.41	-2218.28	233.63	1659.95	-2021.84	82.21	1704.30	484.81	-294.03	79.68	1082.50	-308.63	77.51	499.31
6.28000	-1786.59	207.43	210.40	-1817.81	195.79	235.83	-1771.13	167.93	386.69	-1706.35	171.94	416.83	-1848.39	63.03	25.47	-1885.36	66.53	36.14	-1884.12	70.21	318.16	-1856.81	53.81	317.86	-1916.39	92.54	1378.73	0.00	0.00	0.00	-1799.39	-17.40	1693.98	-1786.09	93.95	1711.12	-2212.66	233.97	1659.92	-2015.12	82.96	1704.69	485.30	-294.24	79.73	1082.34	-308.41	77.49	498.06
6.29000	-1771.59	203.63	218.39	-1802.87	192.55	243.16	-1761.00	169.07	381.50	-1698.44	173.49	412.14	-1847.56	61.99	25.96	-1885.19	66.24	36.32	-1884.12	70.21	318.16	-1856.81	53.81	317.86	-1912.78	92.18	1378.97	0.00	0.00	0.00	-1791.69	-18.60	1693.58	-1787.72	93.58	1711.66	-2207.03	234.31	1659.88	-2008.40	83.73	1705.08	485.43	-293.95	79.91	1082.68	-308.25	77.60	497.89
6.30000	-1752.47	199.73	226.65	-1786.48	189.29	250.28	-1750.89	170.24	376.26	-1690.54	175.06	407.40	-1848.22	62.78	25.56	-1885.13	66.14	36.40	-1884.12	70.21	318.16	-1856.81	53.81	317.86	-1909.11	91.74	1379.04	0.00	0.00	0.00	-1787.83	-19.87	1693.35	-1783.09	92.14	1711.81	-2201.39	234.64	1659.85	-2001.67	84.52	1705.47	483.94	-294.03	79.57	1082.41	-308.37	77.56	498.68
6.31000	-1735.69	195.87	233.49	-1773.43	187.26	255.82	-1740.80	171.44	370.96	-1682.63	176.64	402.60	-1846.11	60.29	27.00	-1884.53	65.66	36.62	-1884.12	70.21	318.16	-1856.81	53.81	317.86	-1905.38	91.20	1378.91	0.00	0.00	0.00	-1784.48	-20.91	1693.21	-1777.03	90.74	1711.29	-2195.76	234.97	1659.81	-1994.93	85.32	1705.86	485.04	-294.00	79.74	1082.81	-308.25	77.79	497.80
6.32000	-1712.66	192.53	241.46	-1754.71	184.43	261.54	-1730.72	172.67	365.59	-1674.72	178.24	397.74	-1846.03	60.57	26.92	-1884.33	65.25	36.88	-1884.12	70.21	318.16	-1856.81	53.81	317.86	-1901.60	90.54	1378.56	0.00	0.00	0.00	-1779.24	-21.64	1693.14	-1778.72	90.31	1711.42	-2190.11	235.30	1659.78	-1988.19	86.13	1706.26	485.49	-293.85	79.77	1083.24	-308.26	77.74	497.67
6.33000	-1690.92	190.13	247.49	-1734.13	181.60	267.32	-1720.67	173.93	360.17	-1666.82	179.86	392.82	-1847.13	61.59	26.36	-1884.56	65.52	36.78	-1884.12	70.21	318.16	-1856.81	53.81	317.86	-1897.85	89.53	1378.13	0.00	0.00	0.00	-1777.33	-22.22	1692.85	-1771.74	88.92	1710.84	-2184.46	235.63	1659.75	-1981.44	86.97	1706.65	484.93	-293.94	79.63	1085.92	-309.63	79.37	499.97
6.34000	-1683.03	187.46	251.41	-1719.06	179.46	271.27	-1710.63	175.21	354.68	-1658.91	181.50	387.84	-1847.57	61.63	26.32	-1885.07	65.94	36.53	-1884.12	70.21	318.16	-1856.81	53.81	317.86	-1894.08	88.30	1377.81	0.00	0.00	0.00	-1773.65	-23.14	1692.24	-1765.40	87.89	1710.21	-2178.81	235.95	1659.72	-1974.68	87.81	1707.05	485.77	-293.98	79.88	1083.14	-308.75	77.91	499.18
6.35000	-1659.03	184.87	257.30	-1699.11	177.33	275.07	-1700.61	176.53	349.12	-1651.00	183.16	382.81	-1846.95	61.32	26.69	-1884.52	65.27	36.89	-1884.12	70.21	318.16	-1856.81	53.81	317.86	-1890.94	87.98	1377.44	0.00	0.00	0.00	-1763.97	-24.70	1691.44	-1763.02	87.99	1709.99	-2173.15	236.27	1659.69	-1967.92	88.68	1707.46	485.31	-293.99	79.72	1083.16	-308.10	77.73	498.99
6.36000	-1646.43	182.89	259.90	-1683.46	175.75	277.50	-1690.61	177.88	343.51	-1643.09	184.83	377.72	-1848.32	62.46	25.95	-1884.82	65.59	36.63	-1884.12	70.21	318.16	-1856.81	53.81	317.86	-1887.90	87.76	1376.98	0.00	0.00	0.00	-1762.48	-25.44	1691.53	-1767.67	86.94	1709.90	-2167.48	236.58	1659.67	-1961.16	89.55	1707.87	485.35	-293.68	79.69	1083.10	-308.22	77.49	499.18
6.37000	-1614.56	182.75	265.64	-1662.47	174.70	280.11	-1680.63	179.26	337.83	-1635.18	186.53	372.57	-1846.12	60.49	26.96	-1884.55	65.22	36.89	-1884.12	70.21	318.16	-1856.81	53.81	317.86	-1884.02	86.79	1376.52	0.00	0.00	0.00	-1761.21	-26.36	1690.60	-1766.68	82.34	1702.13	-2161.81	236.89	1659.64	-1954.39	90.45	1708.27	486.86	-294.08	80.16	1082.76	-308.33	77.51	499.12
6.38000	-1601.02	180.32	267.21	-1644.30	173.52	281.75	-1670.67	180.67	332.09	-1627.27	188.24	367.36	-1845.95	60.18	27.21	-1884.56	65.21	36.75	-1884.12	70.21	318.16	-1856.81	53.81	317.86	-1881.36	87.00	1376.18	0.00	0.00	0.00	-1757.16	-26.79	1690.00	-1766.55	82.17	1701.89	-2156.13	237.20	1659.61	-1947.61	91.36	1708.69	485.27	-294.23	79.65	1084.33	-309.35	74.83	499.12
6.39000	-1582.73	180.09	269.32	-1624.69	173.26	283.21	-1660.73	182.11	326.29	-1619.36	189.97	362.09	-1846.94	61.20	26.42	-1884.58	65.01	36.73	-1884.12	70.21	318.16	-1856.81	53.81	317.86	-1877.81	86.33	1375.71	0.00	0.00	0.00	-1751.76	-27.26	1689.23	-1756.78	84.35	1705.61	-2150.45	237.50	1659.59	-1940.83	92.29	1709.10	484.85	-294.06	79.60	1083.43	-308.59	76.67	498.93
6.40000	-1558.50	180.00	271.25	-1610.21	173.69	282.35	-1650.81	183.58	320.42	-1611.45	191.72	356.76	-1846.47	60.67	26.78	-1884.92	65.31	36.62	-1884.12	70.21	318.16	-1856.81	53.81	317.86	-1873.54	85.12	1375.14	0.00	0.00	0.00	-1748.41	-28.21	1688.31	-1740.04	84.27	1706.42	-2144.77	237.80	1659.57	-1934.04	93.23	1709.52	484.11	-294.34	79.30	1082.53	-308.23	77.50	498.80
6.41000	-1546.31	181.42	271.02	-1582.58	173.70	283.57	-1640.91	185.08	314.49	-1603.54	193.49	351.37	-1847.08	60.78	26.79	-1885.08	65.41	36.48	-1884.12	70.21	318.16	-1856.81	53.81	317.86	-1870.33	85.08	1374.70	0.00	0.00	0.00	-1745.71	-29.06	1687.76	-1737.71	83.59	1705.04	-2139.07	238.10	1659.55	-1927.25	94.19	1709.94	485.54	-294.21	79.70	1083.26	-307.97	77.77	498.41
6.42000	-1522.48	182.90	271.15	-1564.98	174.34	282.57	-1631.03	186.62	308.50	-1595.64	195.28	345.92	-1847.84	61.87	25.85	-1884.13	64.47	37.04	-1884.12	70.21	318.16	-1856.81	53.81	317.86	-1867.34	85.38	1374.21	0.00	0.00	0.00	-1738.02	-29.11	1686.47	-1733.78	82.49	1704.70	-2133.38	238.40	1659.52	-1920.45	95.16	1710.36	485.37	-294.01	79.64	1083.21	-308.05	77.77	499.59
6.43000	-1512.99	185.09	269.84	-1550.71	175.52	280.05	-1621.17	188.18	302.44	-1587.73	197.09	340.41	-1846.90	60.37	26.70	-1884.05	64.26	37.13	-1884.12	70.21	318.16	-1856.81	53.81	317.86	-1864.12	85.52	1373.66	0.00	0.00	0.00	-1735.67	-29.70	1685.84	-1736.22	79.70	1701.25	-2127.67	238.69	1659.50	-1913.65	96.16	1710.79	485.22	-293.96	79.72	1085.00	-310.59	74.27	499.81
6.44000	-1491.51	185.77	271.10	-1527.64	177.16	279.45	-1611.34	189.78	296.31	-1579.82	198.92	334.84	-1846.80	60.74	26.42	-1884.69	65.14	36.55	-1884.12	70.21	318.16	-1856.81	53.81	317.86	-1859.96	84.81	1373.17	0.00	0.00	0.00	-1732.60	-30.36	1685.17	-1739.47	77.24	1697.02	-2121.97	238.97	1659.49	-1906.84	97.16	1711.22	485.43	-294.04	79.64	1083.60	-309.23	76.51	499.28
6.45000	-1468.65	187.80	271.26	-1504.51	178.11	278.20	-1601.52	191.41	290.12	-1571.91	200.76	329.21	-1846.64	60.30	26.73	-1884.11	64.58	36.87	-1884.12	70.21	318.16	-1856.81	53.81	317.86	-1856.68	85.14	1372.62	0.00	0.00	0.00	-1725.66	-30.80	1683.95	-1745.19	76.59	1695.18	-2116.25	239.26	1659.47	-1900.02	98.19	1711.65	485.38	-293.87	79.67	1083.20	-308.43	77.66	498.71
6.46000	-1448.64	190.35	270.02	-1486.58	178.62	277.43	-1591.73	193.07	283.87	-1564.00	202.63	323.52	-1846.65	60.36	26.80	-1884.65	65.15	36.51	-1884.12	70.21	318.16	-1856.81	53.81	317.86	-1852.68	84.76	1372.15	0.00	0.00	0.00	-1718.61	-31.16	1683.10	-1726.70	76.35	1693.68	-2110.54	239.54	1659.45	-1893.20	99.23	1712.09	485.15	-293.83	79.73	1083.29	-308.18	77.81	498.83
6.47000	-1430.83	191.60	267.65	-1469.02	180.40	274.60	-1581.96	194.76	277.55	-1556.10	204.52	317.77	-1847.68	61.93	25.71	-1884.31	64.72	36.72	-1884.12	70.21	318.16	-1856.81	53.81	317.86	-1848.87	84.68	1371.59	0.00	0.00	0.00	-1718.54	-31.55	1682.63	-1727.69	74.62	1692.66	-2104.81	239.81	1659.44	-1886.38	100.29	1712.52	485.30	-293.83	79.80	1082.84	-308.28	77.70	498.89
6.48000	-1413.83	194.02	266.64	-1450.92	181.50	271.10	-1572.22	196.49	271.17	-1548.19	206.42	311.95	-1846.15	59.94	26.64	-1883.98	64.44	37.01	-1884.12	70.21	318.16	-1856.81	53.81	317.86	-1845.63	85.23	1371.07	0.00	0.00	0.00	-1714.73	-31.99	1681.97	-1722.22	73.80	1691.91	-2099.09	240.09	1659.43	-1879.55	101.36	1712.96	485.78	-293.95	79.87	1083.60	-305.78	76.65	498.56
6.49000	-1396.44	198.09	263.08	-1435.75	183.73	266.61	-1562.49	198.24	264.72	-1540.29	208.35	306.08	-1847.85	61.73	25.84	-1883.69	64.13	37.08	-1884.12	70.21	318.16	-1856.81	53.81	317.86	-1841.77	85.16	1370.53	0.00	0.00	0.00	-1709.61	-32.40	1681.33	-1714.88	73.94	1691.42	-2093.35	240.35	1659.41	-1872.71	102.45	1713.41	485.98	-294.06	79.85	1083.55	-307.39	77.31	498.33
6.50000	-1376.37	199.86	260.58	-1416.38	185.21	262.57	-1552.79	200.03	258.20	-1532.38	210.29	300.14	-1846.64	60.52	26.49	-1884.15	64.71	36.76	-1884.12	70.21	318.16	-1856.81	53.81	317.86	-1837.30	84.56	1369.92	0.00	0.00	0.00	-1706.64	-32.93	1680.96	-1701.82	74.40	1690.36	-2087.61	240.62	1659.40	-1865.87	103.56	1713.85	485.73	-294.15	79.65	1083.04	-308.33	77.64	498.62
6.51000	-1358.29	201.00	256.62	-1398.23	187.21	258.01	-1543.12	201.86	251.62	-1524.48	212.26	294.14	-1846.89	60.98	26.35	-1883.24	63.82	37.24	-1884.12	70.21	318.16	-1856.81	53.81	317.86	-1833.59	84.90	1369.33	0.00	0.00	0.00	-1700.14	-32.91	1680.01	-1704.04	73.62	1690.00	-2081.87	240.88	1659.39	-1859.02	104.69	1714.30	484.74	-294.36	79.37	1082.18	-308.40	77.39	498.72
6.52000	-1340.94	204.12	252.20	-1376.53	189.48	253.78	-1533.46	203.71	244.98	-1516.58	214.24	288.08	-1847.12	61.07	26.22	-1883.91	64.44	36.85	-1884.12	70.21	318.16	-1856.81	53.81	317.86	-1829.14	84.63	1368.62	0.00	0.00	0.00	-1695.12	-32.82	1679.50	-1699.96	74.64	1688.82	-2076.12	241.14	1659.38	-1852.17	105.83	1714.75	485.02	-294.15	79.47	1082.80	-308.32	77.48	498.76
6.53000	-1323.15	206.93	247.53	-1363.33	191.67	247.81	-1523.83	205.60	238.26	-1508.68	216.24	281.96	-1846.17	60.08	26.94	-1883.89	64.46	36.84	-1884.12	70.21	318.16	-1856.81	53.81	317.86	-1824.93	84.80	1367.88	0.00	0.00	0.00	-1693.03	-32.79	1679.18	-1689.76	74.96	1687.62	-2070.37	241.39	1659.37	-1845.31	106.99	1715.21	485.57	-294.40	79.65	1084.51	-308.70	75.27	499.11
6.54000	-1306.07	207.92	243.10	-1344.91	193.35	243.11	-1514.23	207.52	231.48	-1500.78	218.27	275.78	-1845.86	60.21	26.59	-1884.98	65.53	36.21	-1884.12	70.21	318.16	-1856.81	53.81	317.86	-1821.15	85.26	1367.16	0.00	0.00	0.00	-1690.18	-32.89	1678.68	-1682.41	74.79	1687.15	-2064.61	241.64	1659.37	-1838.45	108.17	1715.67	485.20	-294.19	79.72	1082.75	-308.31	76.62	499.07
6.55000	-1289.31	210.56	239.10	-1326.64	195.11	238.58	-1504.65	209.47	224.63	-1492.88	220.31	269.53	-1845.68	59.78	26.74	-1884.53	64.94	36.58	-1884.12	70.21	318.16	-1856.81	53.81	317.86	-1816.52	85.16	1366.43	0.00	0.00	0.00	-1683.21	-33.31	1677.52	-1689.28	74.43	1687.18	-2058.85	241.89	1659.36	-1831.58	109.36	1716.13	485.70	-294.43	79.70	1082.85	-308.46	77.59	498.05
6.56000	-1274.58	212.15	234.40	-1315.48	198.75	234.34	-1495.09	211.46	217.72	-1484.99	222.38	263.22	-1847.38	61.49	25.84	-1884.30	64.62	36.85	-1884.12	70.21	318.16	-1856.81	53.81	317.86	-1812.17	85.37	1365.51	0.00	0.00	0.00	-1677.62	-32.79	1677.11	-1680.92	74.42	1687.28	-2053.08	242.13	1659.36	-1824.71	110.57	1716.59	484.50	-294.23	79.35	1082.63	-308.40	77.51	498.76
6.57000	-1259.19	214.62	231.78	-1299.91	200.81	231.18	-1485.56	213.48	210.74	-1477.09	224.46	256.84	-1846.14	60.24	26.65	-1884.19	64.40	36.83	-1884.12	70.21	318.16	-1856.81	53.81	317.86	-1807.95	86.01	1364.68	0.00	0.00	0.00	-1672.90	-32.64	1676.22	-1679.33	73.78	1686.42	-2047.31	242.37	1659.36	-1817.84	111.80	1717.06	485.27	-294.06	79.74	1082.85	-308.18	77.67	498.54
6.58000	-1244.75	215.84	230.33	-1288.25	204.46	226.80	-1476.06	215.54	203.69	-1469.20	226.57	250.41	-1845.91	60.05	26.79	-1885.34	65.64	36.27	-1884.12	70.21	318.16	-1856.81	53.81	317.86	-1802.72	85.56	1363.69	0.00	0.00	0.00	-1670.29	-32.30	1675.60	-1681.31	73.74	1685.62	-2041.53	242.61	1659.36	-1810.95	113.05	1717.53	485.99	-293.94	79.83	1084.25	-307.84	75.78	498.44
6.59000	-1231.30	217.44	229.32	-1274.85	206.46	224.64	-1466.58	217.63	196.57	-1461.31	228.69	243.91	-1846.76	60.50	26.44	-1884.83	64.98	36.60	-1884.12	70.21	318.16	-1856.81	53.81	317.86	-1798.10	86.06	1362.80	0.00	0.00	0.00	-1666.23	-31.83	1674.67	-1674.30	74.65	1684.20	-2035.75	242.84	1659.35	-1804.07	114.31	1718.00	485.82	-293.82	79.87	1083.20	-308.28	76.93	498.51
6.60000	-1219.50	220.38	228.61	-1262.61	208.85	222.62	-1457.13	219.75	189.38	-1453.42	230.84	237.34	-1848.24	61.78	25.84	-1884.69	64.72	36.77	-1884.12	70.21	318.16	-1856.81	53.81	317.86	-1793.22	86.43	1361.70	0.00	0.00	0.00	-1660.41	-31.45	1673.54	-1652.98	75.87	1682.77	-2029.96	243.07	1659.36	-1797.17	115.60	1718.47	485.29	-294.28	79.79	1082.49	-308.26	77.53	499.11
6.61000	-1208.57	220.51	228.33	-1250.74	209.90	221.62	-1447.70	221.91	182.13	-1445.53	233.01	230.71	-1847.20	60.87	26.16	-1884.95	65.10	36.52	-1884.12	70.21	318.16	-1856.81	53.81	317.86	-1789.25	87.83	1360.63	0.00	0.00	0.00	-1651.20	-30.90	1672.36	-1648.19	75.98	1681.52	-2024.17	243.29	1659.36	-1790.28	116.90	1718.95	485.80	-294.22	79.81	1082.67	-308.36	77.45	498.85
6.62000	-1198.82	220.98	227.80	-1240.00	210.90	220.54	-1436.01	224.86	175.25	-1437.64	235.19	224.02	-1847.18	60.84	26.15	-1884.78	64.76	36.69	-1884.12	70.21	318.16	-1856.81	53.81	317.86	-1784.25	88.33	1359.65	0.00	0.00	0.00	-1649.83	-29.87	1671.98	-1651.74	76.20	1680.98	-2018.37	243.51	1659.36	-1783.38	118.21	1719.43	485.14	-294.28	79.64	1082.58	-308.37	77.47	499.20
6.63000	-1189.42	223.05	227.34	-1230.34	211.82	218.90	-1425.81	226.98	168.21	-1427.65	237.96	217.62	-1847.61	61.08	25.97	-1884.03	63.87	37.08	-1884.12	70.21	318.16	-1856.81	53.81	317.86	-1778.92	88.69	1358.63	0.00	0.00	0.00	-1646.90	-29.23	1671.27	-1648.04	76.43	1679.75	-2012.57	243.72	1659.37	-1776.47	119.55	1719.91	485.14	-294.20	79.65	1084.24	-308.00	75.67	498.48
6.64000	-1180.41	222.37	226.91	-1222.33	213.40	216.58	-1417.50	227.37	160.67	-1418.92	240.04	211.32	-1847.11	60.42	26.36	-1884.85	64.76	36.61	-1884.12	70.21	318.16	-1856.81	53.81	317.86	-1773.95	89.58	1357.59	0.00	0.00	0.00	-1643.04	-28.72	1670.40	-1639.60	78.09	1679.82	-2006.76	243.94	1659.37	-1769.56	120.90	1720.40	484.60	-294.13	79.53	1083.04	-308.52	76.69	497.99
6.65000	-1175.53	225.71	223.29	-1214.49	214.02	214.41	-1408.47	229.86	154.29	-1410.00	243.30	205.60	-1847.98	61.08	25.95	-1884.89	64.73	36.67	-1884.12	70.21	318.16	-1856.81	53.81	317.86	-1765.28	86.41	1351.94	0.00	0.00	0.00	-1636.72	-28.06	1669.47	-1639.06	78.95	1679.10	-2000.95	244.14	1659.38	-1762.64	122.28	1720.89	484.96	-294.05	79.59	1083.01	-308.30	77.58	498.50
6.66000	-1168.69	225.12	221.51	-1207.98	214.87	211.65	-1401.12	231.18	147.61	-1402.73	245.20	199.43	-1848.01	61.37	25.94	-1885.09	65.00	36.52	-1884.12	70.21	318.16	-1856.81	53.81	317.86	-1762.56	86.61	1350.10	0.00	0.00	0.00	-1633.75	-27.28	1668.72	-1623.48	83.51	1683.41	-1995.14	244.35	1659.39	-1755.72	123.67	1721.38	485.27	-294.02	79.76	1082.75	-308.24	77.66	498.79
6.67000	-1163.47	226.19	218.87	-1202.68	216.00	208.32	-1393.83	233.45	141.48	-1397.01	246.31	193.28	-1845.98	59.30	26.99	-1885.18	64.79	36.54	-1884.12	70.21	318.16	-1856.81	53.81	317.86	-1756.87	87.42	1349.10	0.00	0.00	0.00	-1627.08	-26.51	1667.74	-1618.15	84.92	1683.85	-1989.32	244.55	1659.40	-1748.79	125.08	1721.88	485.65	-293.74	79.91	1082.77	-308.18	77.63	499.04
6.68000	-1158.30	225.19	216.58	-1196.50	214.54	205.94	-1387.23	236.14	135.93	-1391.47	248.35	187.41	-1846.28	59.60	26.59	-1884.18	63.87	36.87	-1884.12	70.21	318.16	-1856.81	53.81	317.86	-1751.92	88.42	1347.98	0.00	0.00	0.00	-1624.45	-25.71	1667.11	-1612.81	83.79	1680.09	-1983.49	244.74	1659.41	-1741.86	126.50	1722.38	484.99	-294.25	79.76	1084.29	-307.80	75.74	498.74
6.69000	-1155.01	225.57	213.78	-1193.23	215.69	202.12	-1382.54	237.64	129.98	-1386.75	250.20	181.74	-1846.11	59.05	26.91	-1884.65	64.26	36.63	-1884.12	70.21	318.16	-1856.81	53.81	317.86	-1745.31	92.44	1351.65	0.00	0.00	0.00	-1619.41	-24.58	1666.44	-1610.42	82.48	1675.80	-1977.66	244.94	1659.42	-1734.93	127.95	1722.88	485.14	-294.01	79.66	1083.07	-307.98	76.99	498.40
6.70000	-1152.13	226.52	209.59	-1188.90	213.77	199.36	-1378.56	239.32	124.43	-1384.48	249.74	175.28	-1846.12	59.27	26.93	-1883.95	63.49	36.96	-1884.12	70.21	318.16	-1856.81	53.81	317.86	-1739.71	94.48	1351.32	0.00	0.00	0.00	-1609.80	-23.15	1665.32	-1611.60	83.14	1675.16	-1971.82	245.12	1659.43	-1727.98	129.41	1723.38	485.28	-293.78	79.82	1082.90	-308.22	77.70	498.78
6.71000	-1149.46	225.49	206.71	-1187.45	215.26	194.36	-1375.28	241.09	118.99	-1382.28	250.24	169.14	-1847.35	60.84	25.80	-1885.19	64.71	36.32	-1884.12	70.21	318.16	-1856.81	53.81	317.86	-1733.69	95.59	1350.30	0.00	0.00	0.00	-1603.06	-22.34	1664.67	-1594.78	88.45	1679.54	-1965.98	245.31	1659.45	-1721.04	130.90	1723.89	484.92	-293.94	79.62	1082.46	-308.44	77.39	498.64
6.72000	-1146.61	223.25	203.49	-1185.36	214.29	190.11	-1373.06	242.62	113.61	-1380.95	250.45	163.11	-1847.17	60.18	26.10	-1884.89	64.35	36.50	-1884.12	70.21	318.16	-1856.81	53.81	317.86	-1727.26	96.47	1349.28	0.00	0.00	0.00	-1596.50	-20.91	1663.95	-1592.94	90.86	1680.25	-1960.14	245.49	1659.46	-1714.09	132.40	1724.40	484.60	-294.21	79.60	1082.16	-308.20	77.47	499.60
6.73000	-1146.13	223.41	198.14	-1182.95	211.77	186.34	-1372.07	243.29	108.13	-1380.46	250.18	157.17	-1848.07	60.97	25.81	-1885.40	64.91	36.24	-1884.12	70.21	318.16	-1856.81	53.81	317.86	-1720.60	97.28	1348.28	0.00	0.00	0.00	-1590.39	-19.74	1663.42	-1585.31	92.77	1681.94	-1954.29	245.66	1659.48	-1707.13	133.92	1724.91	486.63	-292.47	79.26	1084.97	-309.65	76.81	498.54
6.74000	-1145.18	221.84	193.26	-1181.66	210.19	181.58	-1371.72	243.90	102.80	-1380.54	249.92	151.18	-1847.30	59.82	26.37	-1885.76	65.08	36.07	-1884.12	70.21	318.16	-1856.81	53.81	317.86	-1714.53	99.00	1347.37	0.00	0.00	0.00	-1585.88	-18.37	1663.10	-1575.35	93.47	1681.95	-1948.44	245.83	1659.50	-1700.18	135.46	1725.43	485.47	-293.49	79.51	1083.18	-308.85	77.15	498.38
6.75000	-1145.51	221.40	187.25	-1183.67	211.82	174.82	-1371.24	245.41	97.77	-1380.44	250.52	145.73	-1846.11	58.93	26.89	-1885.68	65.02	36.21	-1884.12	70.21	318.16	-1856.81	53.81	317.86	-1707.60	100.08	1346.46	0.00	0.00	0.00	-1582.35	-16.76	1662.71	-1564.64	95.13	1681.68	-1942.58	246.00	1659.52	-1693.21	137.02	1725.95	484.63	-294.02	79.48	1082.99	-307.98	77.70	498.71
6.76000	-1147.29	221.08	181.23	-1184.70	210.78	168.81	-1372.59	245.02	91.99	-1381.16	250.64	140.31	-1845.97	58.72	26.76	-1885.47	64.67	36.30	-1884.12	70.21	318.16	-1856.81	53.81	317.86	-1700.72	101.29	1345.53	0.00	0.00	0.00	-1575.88	-15.52	1662.24	-1556.15	97.17	1681.28	-1936.71	246.16	1659.54	-1686.24	138.59	1726.47	484.82	-293.97	79.62	1082.71	-308.04	77.60	498.11
6.77000	-1148.18	218.78	175.01	-1187.07	210.73	161.90	-1373.90	245.11	86.37	-1382.83	250.01	134.56	-1848.08	60.72	25.95	-1885.50	64.55	36.23	-1884.12	70.21	318.16	-1856.81	53.81	317.86	-1693.15	101.95	1344.72	0.00	0.00	0.00	-1568.42	-13.79	1661.76	-1549.90	99.07	1680.93	-1930.85	246.32	1659.56	-1679.27	140.19	1726.99	484.71	-293.81	79.53	1083.26	-308.03	77.76	498.24
6.78000	-1150.22	216.51	169.14	-1188.90	208.91	155.64	-1374.80	246.37	81.40	-1384.75	249.45	128.90	-1847.88	60.28	26.05	-1885.25	64.44	36.22	-1884.12	70.21	318.16	-1856.81	53.81	317.86	-1685.70	103.06	1343.98	0.00	0.00	0.00	-1561.43	-12.22	1661.48	-1545.66	100.55	1680.57	-1924.97	246.48	1659.59	-1672.29	141.81	1727.52	486.55	-292.86	79.01	1083.36	-308.20	77.64	498.34
6.79000	-1152.16	213.86	162.33	-1191.45	206.89	148.98	-1376.33	247.30	76.23	-1387.14	248.90	123.30	-1847.87	60.19	26.13	-1885.27	64.39	36.12	-1884.12	70.21	318.16	-1856.81	53.81	317.86	-1678.54	104.80	1343.21	0.00	0.00	0.00	-1554.05	-10.38	1661.34	-1540.01	102.28	1680.17	-1919.10	246.63	1659.61	-1665.31	143.44	1728.05	485.48	-293.56	79.34	1083.11	-308.29	77.47	498.62
6.80000	-1155.80	212.97	154.36	-1193.80	204.02	142.43	-1379.43	246.71	70.31	-1389.47	248.86	118.01	-1848.16	60.14	25.91	-1884.73	63.80	36.35	-1884.12	70.21	318.16	-1856.81	53.81	317.86	-1671.14	106.48	1342.57	0.00	0.00	0.00	-1546.26	-8.53	1660.89	-1530.43	104.74	1679.80	-1913.22	246.77	1659.64	-1658.32	145.10	1728.59	484.56	-293.98	79.47	1083.10	-308.25	77.53	499.57
6.81000	-1156.90	206.64	148.69	-1197.50	201.93	135.07	-1381.55	247.81	65.13	-1392.80	247.76	112.29	-1847.50	59.65	26.04	-1884.16	63.21	36.43	-1884.12	70.21	318.16	-1856.81	53.81	317.86	-1663.09	107.91	1341.95	0.00	0.00	0.00	-1538.88	-6.42	1660.89	-1523.01	106.62	1679.22	-1907.33	246.92	1659.67	-1651.33	146.77	1729.12	485.09	-294.03	79.57	1082.48	-308.12	77.47	498.69
6.82000	-1160.96	204.85	140.56	-1201.26	199.60	127.67	-1385.11	247.52	58.99	-1395.63	247.79	107.08	-1849.34	61.55	25.12	-1884.69	63.63	36.00	-1884.12	70.21	318.16	-1856.81	53.81	317.86	-1654.66	109.24	1341.41	0.00	0.00	0.00	-1528.00	-4.25	1660.46	-1512.92	108.79	1678.71	-1901.44	247.05	1659.70	-1644.34	148.46	1729.66	484.02	-294.01	79.35	1082.55	-308.13	77.38	497.91
6.83000	-1164.87	201.63	133.48	-1204.75	196.84	120.34	-1389.26	246.65	53.20	-1398.20	248.24	102.07	-1848.24	60.47	25.66	-1884.43	63.42	35.93	-1884.12	70.21	318.16	-1856.81	53.81	317.86	-1646.74	111.47	1340.83	0.00	0.00	0.00	-1520.73	-2.11	1660.37	-1504.85	110.50	1678.35	-1895.54	247.19	1659.73	-1637.34	150.18	1730.21	465.79	-297.84	74.69	1093.82	-306.10	81.75	498.34
6.84000	-1169.82	201.30	126.43	-1206.53	193.06	114.77	-1391.45	243.91	51.34	-1400.33	248.39	97.78	-1848.72	60.62	25.55	-1884.13	63.16	35.83	-1884.12	70.21	318.16	-1856.81	53.81	317.86	-1637.90	112.91	1340.29	0.00	0.00	0.00	-1515.46	0.10	1660.67	-1498.37	112.64	1678.42	-1889.65	247.32	1659.76	-1630.33	151.91	1730.75	479.70	-294.92	78.37	1086.61	-307.59	78.88	498.87
6.85000	-1165.74	195.75	123.29	-1203.01	190.51	114.67	-1388.87	241.91	50.43	-1398.93	246.97	95.66	-1848.00	59.95	25.96	-1885.27	64.33	34.96	-1884.12	70.21	318.16	-1856.81	53.81	317.86	-1629.29	114.90	1339.75	0.00	0.00	0.00	-1508.81	2.40	1660.67	-1490.95	115.61	1678.40	-1883.74	247.44	1659.79	-1623.32	153.66	1731.30	485.40	-293.91	79.73	1081.99	-308.30	77.32	499.43
6.86000	-1158.95	199.62	114.64	-1196.99	190.63	111.90	-1384.42	241.02	47.06	-1391.03	246.14	95.14	-1847.73	59.14	26.25	-1884.28	63.33	35.20	-1884.12	70.21	318.16	-1856.81	53.81	317.86	-1620.65	117.04	1339.19	0.00	0.00	0.00	-1500.93	4.58	1661.32	-1484.58	117.61	1678.56	-1877.83	247.56	1659.83	-1616.31	155.44	1731.85	485.46	-294.15	79.64	1082.32	-308.22	77.51	499.32
6.87000	-1149.72	198.35	106.50	-1191.30	194.86	98.33	-1381.26	243.70	45.49	-1383.57	246.44	93.86	-1849.33	60.65	25.56	-1884.53	63.63	34.82	-1884.12	70.21	318.16	-1856.81	53.81	317.86	-1612.25	119.12	1338.99	0.00	0.00	0.00	-1493.04	7.13	1661.75	-1474.87	120.08	1678.90	-1871.92	247.68	1659.86	-1609.29	157.23	1732.41	485.35	-294.33	79.72	1082.34	-308.54	77.32	498.65
6.88000	-1147.78	199.66	96.05	-1189.00	198.24	87.50	-1379.49	244.13	44.84	-1380.42	247.19	92.67	-1847.34	58.92	26.42	-1884.55	63.68	34.60	-1884.12	70.21	318.16	-1856.81	53.81	317.86	-1603.95	120.81	1339.12	0.00	0.00	0.00	-1483.16	9.50	1661.99	-1461.23	122.34	1679.06	-1866.00	247.79	1659.90	-1602.27	159.04	1732.97	485.56	-294.19	79.65	1082.92	-308.59	77.35	498.34
6.89000	-1146.39	202.36	88.69	-1186.58	201.34	78.64	-1378.86	243.60	43.91	-1380.04	247.11	91.67	-1846.87	58.58	26.60	-1884.07	63.47	34.64	-1884.12	70.21	318.16	-1856.81	53.81	317.86	-1596.07	122.72	1339.45	0.00	0.00	0.00	-1471.31	12.00	1662.48	-1455.42	124.16	1679.52	-1860.08	247.90	1659.94	-1595.25	160.88	1733.53	486.06	-294.18	79.94	1083.18	-308.17	77.67	498.54
6.90000	-1143.15	205.87	82.94	-1185.07	202.72	75.46	-1378.04	243.71	43.34	-1378.34	247.68	91.22	-1847.58	59.34	26.18	-1884.41	63.89	34.34	-1884.12	70.21	318.16	-1856.81	53.81	317.86	-1587.99	124.80	1339.88	0.00	0.00	0.00	-1463.17	14.24	1662.97	-1443.16	127.27	1679.81	-1854.16	248.00	1659.98	-1588.22	162.73	1734.09	485.45	-294.10	79.65	1083.36	-308.13	77.86	498.42
6.91000	-1140.94	208.16	77.31	-1182.50	204.17	71.45	-1377.55	243.71	42.93	-1375.79	248.55	90.65	-1848.01	59.65	25.80	-1883.58	63.06	34.70	-1884.12	70.21	318.16	-1856.81	53.81	317.86	-1578.99	126.64	1340.43	0.00	0.00	0.00	-1457.56	16.69	1663.80	-1435.19	129.73	1680.40	-1848.23	248.10	1660.02	-1581.18	164.60	1734.66	485.96	-294.05	79.77	1083.19	-308.19	77.72	498.93
6.92000	-1138.71	209.26	72.83	-1181.05	205.37	66.99	-1376.62	244.01	43.09	-1374.55	249.03	89.77	-1848.21	59.74	25.83	-1883.93	63.32	34.62	-1884.12	70.21	318.16	-1856.81	53.81	317.86	-1570.03	128.82	1341.18	0.00	0.00	0.00	-1446.08	19.66	1664.52	-1423.63	132.03	1680.60	-1842.29	248.19	1660.06	-1574.14	166.50	1735.23	485.03	-293.97	79.65	1083.21	-308.23	77.69	499.63
6.93000	-1138.04	208.26	68.08	-1178.79	203.75	64.65	-1375.84	243.78	43.10	-1373.22	249.85	89.25	-1847.89	59.10	26.24	-1885.16	64.06	34.36	-1884.12	70.21	318.16	-1856.81	53.81	317.86	-1561.24	127.79	1338.45	0.00	0.00	0.00	-1432.96	22.85	1665.00	-1414.50	135.35	1681.15	-1836.35	248.28	1660.11	-1567.10	168.41	1735.80	484.61	-293.94	79.63	1082.74	-308.31	77.50	499.06
6.94000	-1135.37	209.12	65.88	-1177.46	203.42	62.17	-1375.03	243.98	43.25	-1372.11	250.14	88.77	-1847.73	58.46	26.44	-1885.55	63.56	34.95	-1884.12	70.21	318.16	-1856.81	53.81	317.86	-1553.11	129.68	1338.83	0.00	0.00	0.00	-1425.34	25.39	1665.86	-1406.70	138.18	1681.39	-1830.41	248.36	1660.15	-1560.06	170.35	1736.38	486.05	-294.10	79.85	1083.01	-308.19	77.63	499.08
6.95000	-1134.38	209.20	62.67	-1176.57	201.16	60.50	-1374.36	244.20	43.51	-1370.92	250.70	88.48	-1846.65	57.69	27.01	-1885.91	62.11	36.87	-1884.12	70.21	318.16	-1856.81	53.81	317.86	-1546.18	132.16	1339.79	0.00	0.00	0.00	-1414.57	28.76	1666.41	-1395.83	141.51	1681.90	-1824.46	248.44	1660.20	-1553.01	172.30	1736.96	485.33	-294.07	79.69	1083.25	-308.50	77.59	498.86
6.96000	-1134.21	208.71	59.55	-1174.85	200.87	59.24	-1373.87	244.40	43.72	-1369.74	251.61	88.23	-1847.72	58.65	26.62	-1885.21	57.74	41.70	-1884.12	70.21	318.16	-1856.81	53.81	317.86	-1534.92	133.62	1342.38	0.00	0.00	0.00	-1407.01	31.79	1667.32	-1386.47	144.75	1682.23	-1818.51	248.52	1660.25	-1545.95	174.28	1737.54	485.51	-294.01	79.69	1082.94	-308.47	77.32	498.49
6.97000	-1132.76	208.38	57.61	-1174.44	201.73	57.41	-1373.25	245.02	44.03	-1368.79	252.31	88.02	-1848.88	59.54	25.96	-1884.66	56.94	43.64	-1884.12	70.21	318.16	-1856.81	53.81	317.86	-1526.29	135.76	1343.86	0.00	0.00	0.00	-1396.62	34.81	1667.99	-1376.07	147.56	1682.62	-1812.56	248.59	1660.30	-1538.89	176.27	1738.12	484.74	-293.93	79.48	1082.90	-308.01	77.53	498.69
6.98000	-1131.69	208.78	55.75	-1173.55	201.62	56.05	-1373.17	245.01	43.85	-1367.55	253.18	87.96	-1848.66	59.70	25.72	-1883.85	60.77	41.31	-1884.12	70.21	318.16	-1856.81	53.81	317.86	-1516.91	138.29	1345.20	0.00	0.00	0.00	-1390.87	37.91	1668.94	-1369.51	150.76	1683.33	-1806.60	248.65	1660.35	-1531.83	178.29	1738.71	485.23	-294.00	79.69	1082.67	-308.29	77.39	498.44
6.99000	-1131.53	208.18	53.08	-1172.80	201.71	54.41	-1372.70	245.50	43.85	-1366.49	253.73	87.84	-1848.39	59.27	25.82	-1882.49	63.31	39.80	-1884.12	70.21	318.16	-1856.81	53.81	317.86	-1509.95	140.56	1346.34	0.00	0.00	0.00	-1377.11	41.06	1669.51	-1361.52	152.61	1682.85	-1800.63	248.72	1660.40	-1524.76	180.33	1739.31	485.80	-293.78	79.81	1082.73	-308.52	77.42	498.61
7.00000	-1130.22	208.15	51.47	-1173.59	200.63	51.33	-1372.30	245.85	43.81	-1365.49	254.03	87.72	-1849.23	59.78	25.63	-1881.47	63.50	39.99	-1884.12	70.21	318.16	-1856.81	53.81	317.86	-1501.99	142.89	1347.53	0.00	0.00	0.00	-1368.45	44.64	1670.66	-1350.62	155.35	1683.25	-1794.66	248.77	1660.45	-1517.69	182.39	1739.90	485.28	-294.05	79.70	1082.49	-308.59	77.46	498.74
7.01000	-1129.53	208.12	49.27	-1174.63	200.60	49.25	-1372.12	245.89	43.61	-1364.69	254.06	87.55	-1847.45	58.91	25.78	-1880.07	62.97	40.82	-1884.12	70.21	318.16	-1856.81	53.81	317.86	-1494.08	145.09	1348.65	0.00	0.00	0.00	-1361.91	47.67	1671.71	-1346.42	158.54	1684.22	-1788.69	248.83	1660.51	-1510.62	184.47	1740.50	485.68	-294.05	79.72	1082.82	-308.05	77.52	498.08
7.02000	-1129.20	207.52	46.94	-1172.90	199.53	47.60	-1371.98	245.92	43.37	-1363.64	254.15	87.49	-1846.65	58.48	25.55	-1878.96	63.44	41.13	-1884.12	70.21	318.16	-1856.81	53.81	317.86	-1484.14	147.40	1349.75	0.00	0.00	0.00	-1352.39	50.78	1672.60	-1334.30	161.47	1684.88	-1782.71	248.87	1660.57	-1503.54	186.58	1741.10	485.05	-294.44	79.47	1082.39	-308.06	77.35	498.48
7.03000	-1129.16	206.14	44.54	-1174.13	199.20	45.51	-1371.81	245.81	43.15	-1363.10	253.56	87.24	-1847.28	59.86	24.30	-1876.17	62.91	41.91	-1884.12	70.21	318.16	-1856.81	53.81	317.86	-1477.40	149.30	1350.83	0.00	0.00	0.00	-1344.00	53.74	1673.58	-1326.35	164.84	1685.87	-1776.73	248.92	1660.62	-1496.45	188.70	1741.70	485.79	-294.01	79.65	1082.36	-308.09	77.43	498.36
7.04000	-1128.19	204.94	42.90	-1176.67	198.27	43.19	-1371.61	245.86	42.97	-1362.04	253.52	87.22	-1845.34	59.03	24.35	-1873.16	62.73	42.37	-1884.12	70.21	318.16	-1856.81	53.81	317.86	-1470.59	151.45	1351.78	0.00	0.00	0.00	-1337.40	56.43	1674.73	-1316.49	167.56	1686.52	-1770.75	248.95	1660.68	-1489.37	190.84	1742.31	485.01	-293.84	79.50	1082.21	-308.31	77.44	498.70
7.05000	-1127.73	205.24	41.32	-1172.62	198.30	42.88	-1371.57	245.67	42.78	-1361.47	252.93	87.02	-1842.93	59.11	23.52	-1870.28	63.23	43.07	-1884.12	70.21	318.16	-1856.81	53.81	317.86	-1462.39	153.23	1352.70	0.00	0.00	0.00	-1329.80	59.54	1675.96	-1312.65	170.47	1687.19	-1764.76	248.99	1660.74	-1482.28	193.01	1742.92	485.10	-293.90	79.53	1082.63	-308.29	77.52	498.98
7.06000	-1127.32	204.22	40.23	-1173.61	197.79	41.59	-1371.26	245.86	42.69	-1361.18	252.52	86.93	-1839.58	58.54	22.95	-1865.08	62.20	45.02	-1884.12	70.21	318.16	-1856.81	53.81	317.86	-1455.00	155.32	1353.45	0.00	0.00	0.00	-1319.49	61.74	1677.01	-1301.08	173.12	1687.94	-1758.76	249.02	1660.81	-1475.18	195.20	1743.53	485.19	-294.09	79.54	1082.97	-308.66	77.59	499.36
7.07000	-1128.58	204.70	38.47	-1173.76	198.20	40.84	-1371.25	245.82	42.58	-1360.86	252.35	86.89	-1836.39	57.98	22.44	-1859.57	61.37	47.16	-1884.12	70.21	318.16	-1856.81	53.81	317.86	-1445.87	156.96	1354.12	0.00	0.00	0.00	-1313.73	64.53	1678.29	-1294.69	176.01	1688.87	-1752.77	249.04	1660.87	-1468.08	197.41	1744.15	485.73	-293.99	79.89	1082.68	-308.46	77.53	499.26
7.08000	-1127.04	203.85	38.93	-1169.97	197.53	41.19	-1371.32	245.74	42.51	-1360.84	252.04	86.78	-1834.67	58.60	20.92	-1854.06	60.34	49.61	-1884.12	70.21	318.16	-1856.81	53.81	317.86	-1438.61	158.29	1354.86	0.00	0.00	0.00	-1305.35	67.11	1679.23	-1286.76	178.52	1689.64	-1746.77	249.06	1660.94	-1460.90	199.96	1744.73	484.66	-293.99	79.44	1082.69	-308.47	77.55	498.24
7.09000	-1127.54	203.37	38.23	-1172.53	197.06	40.48	-1371.09	246.04	42.55	-1360.27	252.49	86.95	-1832.86	57.75	19.62	-1849.81	59.45	52.00	-1884.12	70.21	318.16	-1856.81	53.81	317.86	-1429.74	161.35	1358.11	0.00	0.00	0.00	-1299.16	69.44	1680.32	-1278.35	180.43	1690.35	-1740.76	249.07	1661.00	-1454.26	202.02	1745.24	485.40	-294.24	79.62	1083.38	-308.42	77.63	499.47
7.10000	-1126.67	203.83	38.32	-1173.38	197.85	39.99	-1371.16	245.97	42.53	-1360.09	252.65	86.90	-1832.84	56.81	18.02	-1846.79	58.61	54.43	-1884.12	70.21	318.16	-1856.81	53.81	317.86	-1422.28	162.88	1359.37	0.00	0.00	0.00	-1291.52	71.80	1681.26	-1275.07	182.90	1691.07	-1734.75	249.08	1661.07	-1447.37	204.28	1745.90	485.88	-294.14	79.70	1083.69	-308.36	77.84	499.54
7.11000	-1127.10	204.16	37.75	-1172.19	197.65	39.86	-1371.25	245.84	42.31	-1359.92	252.59	86.77	-1835.86	58.66	19.78	-1845.23	59.38	59.82	-1884.12	70.21	318.16	-1856.81	53.81	317.86	-1415.54	164.22	1360.22	0.00	0.00	0.00	-1284.87	73.90	1682.34	-1269.16	184.77	1692.06	-1728.74	249.09	1661.14	-1441.12	206.07	1746.52	484.98	-293.99	79.53	1082.92	-308.34	77.70	499.20
7.12000	-1127.00	205.61	37.26	-1176.09	198.01	38.60	-1371.06	246.08	42.41	-1359.69	252.77	86.74	-1836.98	59.68	27.63	-1845.76	59.18	63.46	-1884.12	70.21	318.16	-1856.81	53.81	317.86	-1409.20	165.76	1361.05	0.00	0.00	0.00	-1276.80	75.74	1682.96	-1260.65	186.89	1692.74	-1722.72	249.08	1661.21	-1434.89	207.91	1747.00	485.88	-293.87	79.81	1083.15	-307.98	77.77	498.45
7.13000	-1127.83	202.20	35.28	-1173.37	197.71	39.15	-1371.11	246.10	42.32	-1359.13	253.38	86.90	-1837.08	60.75	37.18	-1846.95	61.56	72.40	-1884.12	70.21	318.16	-1856.81	53.81	317.86	-1403.52	167.39	1361.80	0.00	0.00	0.00	-1269.00	77.93	1683.82	-1257.62	189.06	1693.57	-1716.70	249.08	1661.28	-1428.81	209.74	1747.55	486.47	-293.91	80.09	1082.66	-308.33	77.60	498.43
7.14000	-1127.22	204.69	36.59	-1172.33	197.62	39.29	-1371.36	245.81	42.13	-1358.89	253.64	86.92	-1834.69	60.67	50.68	-1842.91	65.52	84.09	-1884.12	70.21	318.16	-1856.81	53.81	317.86	-1397.87	169.04	1362.48	0.00	0.00	0.00	-1263.43	79.42	1684.64	-1249.39	190.77	1694.03	-1710.67	249.07	1661.36	-1422.12	212.41	1747.85	486.14	-294.06	80.02	1082.47	-308.54	77.40	498.26
7.15000	-1126.06	203.08	35.21	-1172.68	197.65	38.88	-1370.97	246.31	42.37	-1358.76	253.80	86.83	-1831.49	61.07	59.77	-1837.15	69.15	97.53	-1884.12	70.21	318.16	-1856.81	53.81	317.86	-1392.52	170.46	1363.16	0.00	0.00	0.00	-1257.95	80.76	1685.35	-1246.02	192.74	1694.85	-1704.64	249.05	1661.43	-1417.57	212.59	1748.61	485.73	-294.02	79.75	1083.32	-308.37	77.68	498.85
7.16000	-1127.14	203.77	36.31	-1172.61	197.96	38.97	-1370.94	246.33	42.34	-1358.70	253.81	86.75	-1829.19	64.70	73.66	-1839.66	74.06	109.95	-1884.12	70.21	318.16	-1856.79	53.82	317.88	-1387.50	172.01	1363.83	0.00	0.00	0.00	-1250.64	82.69	1686.11	-1235.92	194.37	1695.25	-1698.61	249.03	1661.51	-1411.80	214.67	1749.22	485.58	-294.23	79.72	1082.94	-307.86	77.67	498.79
7.17000	-1126.75	205.53	36.31	-1170.78	198.14	39.18	-1371.03	246.27	42.25	-1358.65	253.83	86.62	-1828.19	70.33	87.96	-1834.18	78.74	124.69	-1884.11	70.21	318.17	-1844.25	55.51	333.35	-1382.39	172.94	1364.57	0.00	0.00	0.00	-1246.18	84.34	1686.85	-1230.36	195.78	1695.68	-1692.57	249.01	1661.59	-1407.03	215.47	1749.79	485.19	-293.77	79.65	1082.55	-308.35	77.41	498.31
7.18000	-1135.11	203.97	32.56	-1170.81	197.94	38.84	-1371.07	246.12	42.17	-1358.26	254.26	86.77	-1821.07	76.19	103.60	-1828.71	82.84	139.38	-1870.46	70.33	336.00	-1830.35	55.97	349.48	-1377.37	174.11	1365.39	0.00	0.00	0.00	-1242.68	85.84	1687.88	-1228.81	196.81	1696.78	-1686.53	248.98	1661.67	-1402.03	216.53	1750.21	484.67	-293.97	79.51	1082.77	-308.28	77.46	499.05
7.19000	-1130.62	205.14	33.60	-1170.67	198.30	38.82	-1370.92	246.34	42.27	-1358.35	254.18	86.67	-1819.45	81.08	118.47	-1819.71	87.13	155.70	-1856.75	70.84	353.45	-1816.83	57.68	365.36	-1372.58	174.96	1366.21	0.00	0.00	0.00	-1238.98	86.98	1688.69	-1223.62	197.93	1697.57	-1680.49	248.94	1661.75	-1397.47	217.31	1751.03	484.37	-294.01	79.39	1082.84	-308.22	77.62	499.27
7.20000	-1128.46	203.70	33.40	-1174.39	198.48	37.94	-1371.00	246.23	42.18	-1358.21	254.39	86.69	-1812.48	85.83	133.58	-1813.89	89.35	172.25	-1842.95	71.41	370.63	-1802.19	57.98	381.54	-1368.09	176.14	1367.05	0.00	0.00	0.00	-1232.54	87.87	1689.53	-1220.29	198.77	1698.65	-1674.44	248.90	1661.83	-1393.54	217.51	1751.83	484.90	-294.04	79.48	1082.52	-308.25	77.56	498.62
7.21000	-1135.46	204.52	32.17	-1172.94	198.61	38.16	-1370.95	246.17	42.17	-1358.23	254.35	86.65	-1802.66	88.11	149.75	-1804.07	91.52	189.14	-1829.75	72.94	387.22	-1789.73	60.78	396.45	-1363.52	177.00	1367.83	0.00	0.00	0.00	-1228.63	88.64	1690.39	-1214.34	199.94	1699.51	-1668.39	248.86	1661.92	-1388.39	219.23	1752.41	485.46	-293.96	79.67	1082.73	-308.24	77.56	498.96
7.22000	-1126.82	205.32	35.52	-1172.30	198.85	38.36	-1370.73	246.40	42.32	-1358.18	254.54	86.70	-1793.14	90.55	166.05	-1796.20	93.35	204.78	-1816.87	75.00	402.97	-1776.00	62.47	410.97	-1358.84	177.74	1368.60	0.00	0.00	0.00	-1225.21	89.36	1691.34	-1210.36	200.56	1700.61	-1662.33	248.81	1662.00	-1384.38	219.60	1753.26	485.50	-294.18	79.62	1083.02	-308.47	77.63	499.25
7.23000	-1127.16	204.78	35.27	-1173.53	198.76	38.02	-1370.80	246.22	42.26	-1358.47	254.17	86.51	-1783.75	91.73	181.69	-1787.77	95.72	219.68	-1803.47	76.71	418.03	-1762.23	64.07	425.06	-1354.14	178.50	1369.39	0.00	0.00	0.00	-1219.14	89.95	1692.23	-1207.18	201.08	1701.74	-1656.27	248.75	1662.09	-1380.96	219.21	1754.28	484.99	-294.24	79.52	1082.58	-308.41	77.45	499.22
7.24000	-1136.83	203.99	31.80	-1174.67	198.80	37.75	-1370.77	246.32	42.36	-1358.39	254.37	86.59	-1775.15	93.31	195.63	-1776.83	98.55	233.63	-1790.71	79.04	431.99	-1750.26	67.77	437.80	-1349.50	179.43	1370.14	0.00	0.00	0.00	-1217.23	90.41	1693.47	-1204.50	201.42	1702.93	-1650.21	248.69	1662.18	-1377.02	219.58	1754.99	486.07	-294.17	79.86	1082.23	-308.51	77.19	498.91
7.25000	-1127.21	205.00	35.41	-1171.81	198.82	38.53	-1370.93	245.98	42.16	-1358.40	254.52	86.58	-1766.02	95.37	207.96	-1766.65	99.65	246.41	-1777.65	80.98	444.83	-1737.02	69.94	450.07	-1344.99	180.23	1370.94	0.00	0.00	0.00	-1209.09	91.40	1694.26	-1200.17	201.87	1704.29	-1644.14	248.62	1662.27	-1372.46	221.03	1755.58	485.46	-294.10	79.69	1082.99	-308.73	77.53	498.29
7.26000	-1127.10	205.25	35.49	-1170.73	199.39	38.51	-1370.74	246.17	42.36	-1358.77	254.07	86.35	-1746.29	97.21	221.20	-1752.44	101.85	258.47	-1764.04	82.02	456.83	-1723.22	71.39	461.99	-1340.28	180.98	1371.75	0.00	0.00	0.00	-1206.97	91.64	1695.55	-1194.26	202.13	1705.53	-1638.07	248.55	1662.36	-1368.78	220.77	1756.56	485.91	-293.88	79.83	1083.32	-308.58	77.64	498.52
7.27000	-1127.84	205.47	35.13	-1175.69	199.51	37.41	-1370.74	246.02	42.29	-1358.65	254.40	86.48	-1737.41	98.60	231.02	-1734.68	103.14	269.87	-1750.79	83.26	467.63	-1709.82	72.57	473.22	-1335.77	181.36	1372.51	0.00	0.00	0.00	-1202.95	91.96	1696.77	-1191.06	201.90	1707.06	-1631.99	248.48	1662.45	-1364.35	222.14	1757.18	485.17	-294.06	79.62	1082.62	-308.55	77.51	499.20
7.28000	-1127.55	205.54	35.16	-1173.45	199.42	38.29	-1370.76	245.93	42.30	-1359.05	253.91	86.28	-1717.13	100.15	240.87	-1719.02	104.58	279.21	-1736.99	83.61	477.26	-1695.37	73.29	483.32	-1331.14	182.05	1373.23	0.00	0.00	0.00	-1199.58	92.26	1697.73	-1187.98	202.25	1708.35	-1625.91	248.39	1662.55	-1360.40	222.45	1757.92	484.98	-294.18	79.56	1082.91	-308.07	77.79	498.70
7.29000	-1127.24	206.42	35.34	-1171.56	199.88	38.86	-1370.68	245.96	42.32	-1359.09	253.99	86.38	-1700.56	101.62	249.20	-1703.76	105.77	287.28	-1723.47	84.13	485.39	-1682.55	74.95	491.72	-1326.54	182.67	1373.92	0.00	0.00	0.00	-1196.49	92.56	1698.87	-1183.72	202.09	1709.41	-1619.83	248.31	1662.64	-1356.83	222.35	1758.67	485.14	-293.97	79.51	1082.85	-308.39	77.67	497.96
7.30000	-1127.61	205.80	35.09	-1171.94	199.89	38.73	-1370.63	245.99	42.40	-1359.19	253.87	86.35	-1681.16	103.18	256.36	-1686.95	107.77	294.17	-1710.00	84.59	491.97	-1668.82	75.48	498.95	-1321.92	183.17	1374.62	0.00	0.00	0.00	-1196.18	92.76	1699.94	-1181.13	201.96	1710.66	-1613.74	248.21	1662.74	-1353.90	221.75	1759.59	484.79	-294.00	79.57	1082.61	-308.49	77.55	498.39
7.31000	-1127.56	205.71	34.97	-1172.61	199.77	38.24	-1370.50	246.07	42.45	-1359.15	253.91	86.45	-1662.65	105.05	262.10	-1668.31	108.55	300.09	-1696.90	85.13	497.06	-1656.53	76.97	504.33	-1317.46	184.12	1375.22	0.00	0.00	0.00	-1190.80	92.74	1700.83	-1174.49	202.25	1711.49	-1607.65	248.12	1662.84	-1349.87	222.55	1760.10	485.48	-294.14	79.62	1082.90	-308.38	77.49	498.66
7.32000	-1127.49	206.50	34.95	-1171.98	199.80	38.26	-1370.51	245.93	42.40	-1359.43	253.56	86.30	-1647.82	106.77	265.67	-1651.69	110.23	304.31	-1684.46	86.12	500.49	-1643.88	77.79	508.55	-1313.04	184.81	1375.84	0.00	0.00	0.00	-1184.49	92.76	1701.41	-1169.27	202.14	1712.58	-1601.56	248.01	1662.94	-1345.75	223.35	1760.64	486.27	-294.10	79.85	1083.25	-308.07	77.72	498.18
7.33000	-1127.30	206.96	34.65	-1172.91	199.40	38.17	-1370.62	245.78	42.35	-1359.50	253.42	86.32	-1623.86	107.37	270.08	-1634.44	111.46	307.45	-1672.08	86.85	502.51	-1631.30	78.55	511.43	-1308.74	185.54	1376.34	0.00	0.00	0.00	-1180.01	92.79	1702.36	-1167.44	202.39	1713.47	-1595.46	247.91	1663.05	-1341.27	224.48	1760.95	485.93	-294.13	79.83	1082.88	-308.54	77.50	498.27
7.34000	-1126.94	206.52	34.83	-1172.32	199.97	37.80	-1370.61	245.71	42.37	-1359.71	253.07	86.22	-1607.76	108.69	271.70	-1615.09	112.46	309.63	-1659.62	87.35	503.24	-1618.44	78.72	513.02	-1304.34	186.08	1376.81	0.00	0.00	0.00	-1180.56	92.98	1703.16	-1164.99	202.26	1714.21	-1589.36	247.79	1663.15	-1337.97	224.19	1761.64	485.85	-294.17	79.72	1082.59	-308.65	77.41	498.36
7.35000	-1128.78	205.80	32.80	-1172.99	199.98	37.71	-1370.66	245.67	42.26	-1359.64	253.07	86.27	-1586.72	109.44	272.92	-1596.88	113.05	310.93	-1647.11	87.79	502.54	-1606.05	79.38	513.34	-1299.66	186.60	1377.23	0.00	0.00	0.00	-1176.17	92.91	1703.60	-1160.84	202.28	1714.88	-1583.26	247.67	1663.25	-1334.25	224.49	1762.08	485.03	-294.05	79.54	1082.88	-308.34	77.74	498.14
7.36000	-1124.81	205.58	32.86	-1170.36	199.97	38.18	-1370.34	245.94	42.41	-1359.84	252.72	86.15	-1565.08	109.38	273.52	-1575.27	113.62	311.22	-1634.63	88.33	500.41	-1594.27	80.31	512.30	-1295.16	187.13	1377.61	0.00	0.00	0.00	-1169.14	92.94	1703.95	-1155.26	202.09	1715.39	-1577.15	247.55	1663.36	-1329.93	225.87	1762.19	485.76	-294.01	79.85	1082.31	-308.41	77.44	498.29
7.37000	-1126.17	205.59	31.82	-1170.18	199.98	37.69	-1370.50	245.76	42.28	-1359.56	252.89	86.28	-1549.20	108.96	271.98	-1557.27	113.24	309.77	-1621.84	88.45	497.12	-1582.63	80.99	509.88	-1290.75	187.77	1377.93	0.00	0.00	0.00	-1167.59	92.96	1704.62	-1154.08	202.51	1716.09	-1571.04	247.42	1663.47	-1326.80	225.25	1762.54	485.85	-294.01	79.89	1082.80	-308.53	77.56	498.64
7.38000	-1122.36	205.99	31.85	-1173.48	200.10	36.64	-1370.41	245.82	42.16	-1359.68	252.51	86.16	-1529.68	108.65	269.62	-1536.79	113.04	307.50	-1609.66	89.17	492.21	-1570.59	81.70	506.31	-1286.41	188.51	1378.16	0.00	0.00	0.00	-1164.75	92.91	1705.12	-1148.07	202.61	1716.30	-1564.92	247.29	1663.58	-1322.51	226.16	1762.60	486.04	-294.30	79.82	1082.20	-308.43	77.43	498.35
7.39000	-1132.00	207.18	28.64	-1171.28	200.40	36.73	-1370.50	245.62	42.04	-1359.33	252.71	86.31	-1502.77	108.00	268.10	-1519.16	112.35	303.97	-1597.08	89.39	486.08	-1558.02	81.31	501.68	-1281.98	188.97	1378.26	0.00	0.00	0.00	-1157.31	93.01	1705.06	-1142.08	202.51	1716.61	-1558.80	247.15	1663.69	-1318.39	226.86	1762.73	485.28	-294.20	79.70	1082.32	-308.27	77.54	497.63
7.40000	-1129.33	206.45	29.24	-1170.70	200.48	36.61	-1370.01	246.18	42.25	-1359.46	252.31	86.15	-1486.94	107.05	263.06	-1495.19	111.63	300.22	-1584.66	89.98	478.46	-1546.31	82.52	495.19	-1278.01	189.78	1378.47	0.00	0.00	0.00	-1154.11	93.52	1705.32	-1140.82	203.13	1716.82	-1552.68	247.00	1663.81	-1314.85	226.88	1762.87	485.22	-294.10	79.79	1082.23	-308.52	77.41	498.79
7.41000	-1132.38	205.87	27.80	-1171.36	200.32	36.11	-1370.26	245.80	42.04	-1359.38	252.18	86.13	-1459.53	106.43	259.03	-1476.02	110.12	294.87	-1571.95	90.30	469.59	-1534.18	83.06	487.57	-1273.72	190.59	1378.59	0.00	0.00	0.00	-1150.91	93.52	1705.52	-1135.92	202.93	1717.03	-1546.56	246.85	1663.92	-1310.98	227.37	1762.94	485.47	-293.88	79.67	1083.12	-308.43	77.70	498.42
7.42000	-1126.49	206.95	28.81	-1172.10	200.03	35.64	-1370.01	246.05	42.10	-1359.29	252.10	86.11	-1443.90	105.51	252.00	-1458.27	109.67	287.88	-1558.93	90.67	459.46	-1521.57	83.04	478.69	-1269.29	191.16	1378.63	0.00	0.00	0.00	-1150.61	93.63	1705.80	-1131.66	203.30	1716.83	-1540.43	246.69	1664.04	-1306.85	228.11	1762.78	485.24	-294.06	79.62	1082.39	-308.32	77.45	498.79
7.43000	-1129.29	206.84	27.99	-1169.49	200.48	36.08	-1369.96	246.04	42.05	-1359.35	251.94	86.11	-1417.98	104.46	245.78	-1437.59	108.55	280.59	-1545.02	90.12	448.58	-1509.11	83.52	468.67	-1264.92	191.54	1378.68	0.00	0.00	0.00	-1146.29	94.31	1706.06	-1130.39	203.52	1717.26	-1534.29	246.53	1664.16	-1303.34	227.81	1763.02	485.77	-294.01	79.95	1082.65	-308.57	77.53	498.58
7.44000	-1124.87	206.74	28.72	-1170.68	200.49	35.47	-1370.02	245.87	41.98	-1359.32	251.89	86.15	-1395.61	100.25	239.62	-1416.73	107.11	272.70	-1530.93	89.64	436.54	-1496.48	84.11	457.63	-1260.98	192.06	1378.72	0.00	0.00	0.00	-1140.85	94.36	1705.89	-1126.14	203.68	1717.15	-1528.16	246.36	1664.28	-1299.20	228.62	1762.82	485.31	-294.03	79.70	1082.62	-308.57	77.63	498.80
7.45000	-1129.30	206.35	26.86	-1172.78	200.31	34.87	-1370.13	245.63	41.90	-1359.32	251.72	86.10	-1375.41	98.49	231.78	-1394.36	104.83	264.24	-1515.64	88.09	423.73	-1482.25	82.92	446.16	-1256.62	192.62	1378.79	0.00	0.00	0.00	-1135.44	94.43	1705.67	-1118.60	203.59	1716.86	-1522.02	246.19	1664.40	-1294.47	229.70	1762.68	485.89	-294.31	79.70	1082.50	-308.42	77.56	497.56
7.46000	-1130.78	206.19	26.48	-1168.15	200.43	37.14	-1369.83	245.98	42.02	-1359.57	251.27	85.98	-1352.28	96.54	223.92	-1375.90	101.38	255.51	-1501.00	87.81	409.52	-1467.91	82.18	433.54	-1252.27	193.26	1378.81	0.00	0.00	0.00	-1135.82	94.66	1706.24	-1119.52	204.22	1717.27	-1515.88	246.01	1664.52	-1290.72	229.86	1762.69	485.80	-294.15	79.68	1082.67	-307.96	77.55	498.10
7.47000	-1128.58	205.77	27.47	-1168.10	200.25	36.98	-1369.89	245.79	41.91	-1359.33	251.40	86.10	-1333.85	93.96	214.42	-1352.29	98.75	246.10	-1485.62	87.26	394.56	-1453.37	81.32	420.26	-1247.81	193.62	1378.86	0.00	0.00	0.00	-1130.40	95.32	1705.78	-1112.07	204.74	1717.13	-1509.73	245.83	1664.64	-1286.56	230.28	1762.60	485.31	-293.92	79.64	1083.01	-308.39	77.54	498.99
7.48000	-1128.55	205.29	26.62	-1167.59	199.93	37.14	-1369.85	245.71	41.89	-1359.30	251.37	86.19	-1308.62	91.48	205.89	-1330.38	95.92	235.76	-1469.76	86.70	378.90	-1438.57	80.72	405.95	-1243.28	194.30	1378.92	0.00	0.00	0.00	-1124.77	95.64	1705.71	-1108.42	204.99	1717.07	-1503.58	245.64	1664.77	-1282.34	230.80	1762.43	485.90	-294.05	79.79	1083.10	-308.62	77.46	498.82
7.49000	-1122.42	205.63	27.73	-1167.78	199.82	36.90	-1369.88	245.57	41.88	-1359.41	251.11	86.12	-1286.02	88.68	196.64	-1310.36	93.52	224.88	-1454.98	84.01	361.21	-1423.66	80.21	391.07	-1238.57	194.35	1379.03	0.00	0.00	0.00	-1118.92	96.21	1705.60	-1102.70	205.25	1716.92	-1497.43	245.44	1664.90	-1278.37	230.66	1762.64	484.98	-294.29	79.66	1082.88	-308.71	77.51	498.90
7.50000	-1125.14	205.31	27.53	-1167.96	199.16	36.62	-1369.83	245.73	41.92	-1359.44	251.02	86.17	-1264.13	86.02	186.93	-1287.76	91.24	214.19	-1436.96	85.20	345.92	-1408.08	79.64	375.82	-1233.89	194.51	1379.12	0.00	0.00	0.00	-1114.92	96.24	1705.51	-1100.46	205.40	1717.18	-1491.27	245.24	1665.03	-1273.43	231.77	1762.38	485.23	-293.94	79.71	1083.17	-308.47	77.64	497.94
7.51000	-1129.71	205.34	25.87	-1171.32	198.47	34.46	-1369.58	245.93	42.05	-1359.58	250.77	86.20	-1241.81	82.20	177.21	-1263.71	88.70	203.93	-1419.48	84.90	328.89	-1390.30	77.07	361.01	-1229.15	194.86	1379.17	0.00	0.00	0.00	-1110.84	96.45	1705.52	-1095.18	206.24	1716.89	-1485.11	245.03	1665.16	-1269.67	231.09	1762.55	485.81	-294.26	79.76	1082.92	-308.29	77.53	498.47
7.52000	-1129.27	205.12	26.21	-1168.91	198.64	34.88	-1369.62	245.76	41.97	-1359.84	250.42	86.14	-1216.10	78.58	167.88	-1242.44	85.77	192.85	-1401.43	84.02	311.64	-1374.62	77.62	344.20	-1224.43	195.18	1379.30	0.00	0.00	0.00	-1106.56	96.97	1705.61	-1091.95	206.25	1716.91	-1478.95	244.82	1665.29	-1264.93	232.59	1762.34	485.26	-294.30	79.61	1082.78	-308.45	77.49	498.46
7.53000	-1126.56	204.28	26.85	-1171.06	198.67	34.43	-1369.71	245.63	42.00	-1359.89	250.35	86.27	-1193.09	75.22	158.26	-1219.82	82.73	182.28	-1383.12	83.54	294.14	-1357.85	77.20	327.78	-1219.58	195.50	1379.31	0.00	0.00	0.00	-1103.59	97.44	1705.65	-1088.21	206.50	1716.90	-1472.78	244.60	1665.43	-1260.87	232.66	1762.32	485.68	-294.02	79.79	1083.06	-308.62	77.56	498.73
7.54000	-1130.71	204.32	25.30	-1170.34	198.28	34.69	-1369.70	245.54	41.96	-1359.94	250.23	86.32	-1168.14	71.83	149.10	-1195.19	79.21	171.83	-1363.69	82.13	276.58	-1340.30	76.85	311.31	-1214.96	195.79	1379.29	0.00	0.00	0.00	-1099.69	97.71	1705.57	-1083.24	207.03	1716.97	-1466.61	244.38	1665.56	-1256.72	232.47	1762.33	485.89	-294.06	79.93	1083.03	-308.68	77.44	498.89
7.55000	-1126.87	205.36	26.56	-1168.44	198.50	35.05	-1369.44	245.83	42.10	-1359.93	250.31	86.50	-1143.81	67.76	140.00	-1172.89	75.72	160.96	-1343.57	80.65	259.02	-1322.28	76.35	294.67	-1210.14	196.05	1379.20	0.00	0.00	0.00	-1093.18	97.68	1705.33	-1077.29	207.78	1717.10	-1460.44	244.15	1665.70	-1252.21	232.65	1762.32	484.35	-294.03	79.39	1082.83	-308.51	77.48	498.95
7.56000	-1125.09	205.55	26.73	-1168.90	199.13	34.96	-1369.63	245.53	42.04	-1360.12	249.92	86.50	-1119.64	65.10	131.09	-1149.31	72.77	150.95	-1323.66	80.18	241.23	-1303.97	75.78	277.98	-1205.57	196.31	1379.10	0.00	0.00	0.00	-1089.87	98.20	1705.53	-1072.49	208.28	1716.86	-1454.26	243.91	1665.84	-1247.90	232.88	1762.18	484.52	-293.96	79.42	1082.13	-308.44	77.30	499.30
7.57000	-1127.80	205.94	26.22	-1167.45	199.53	35.47	-1369.61	245.44	42.06	-1360.21	249.79	86.58	-1092.52	61.27	123.12	-1125.31	69.49	141.52	-1303.16	79.33	223.73	-1285.07	74.76	261.61	-1200.81	196.21	1378.98	0.00	0.00	0.00	-1085.90	98.71	1705.56	-1069.10	208.40	1716.79	-1448.08	243.67	1665.98	-1243.60	232.99	1762.02	484.70	-294.23	79.36	1082.76	-308.43	77.53	498.81
7.58000	-1126.02	205.65	26.79	-1171.41	199.31	34.59	-1369.53	245.43	42.07	-1360.24	249.66	86.64	-1071.26	58.00	115.32	-1102.54	66.70	132.49	-1282.32	78.21	206.71	-1264.73	71.97	246.11	-1195.91	196.25	1378.82	0.00	0.00	0.00	-1080.03	99.19	1705.51	-1065.70	208.43	1716.75	-1441.90	243.42	1666.12	-1239.17	233.29	1761.77	486.63	-293.13	78.93	1084.60	-311.10	77.54	499.39
7.59000	-1122.71	206.06	27.68	-1167.11	200.32	36.36	-1369.48	245.42	42.15	-1360.39	249.45	86.66	-1044.37	54.95	109.32	-1079.12	64.01	124.60	-1260.55	76.22	190.49	-1245.68	71.30	230.25	-1191.13	196.13	1378.61	0.00	0.00	0.00	-1074.14	99.21	1705.35	-1061.18	208.53	1716.75	-1435.72	243.17	1666.27	-1235.21	232.54	1761.59	485.05	-293.91	79.22	1082.93	-308.96	77.58	499.27
7.60000	-1122.79	206.56	28.54	-1172.29	196.47	31.51	-1369.49	245.30	42.18	-1360.51	249.10	86.62	-1020.71	51.45	103.62	-1054.45	61.02	117.77	-1238.75	74.40	174.94	-1226.49	70.60	215.23	-1186.44	196.34	1378.32	0.00	0.00	0.00	-1069.40	99.08	1705.32	-1055.18	208.90	1716.71	-1429.53	242.91	1666.41	-1230.10	233.18	1761.16	485.09	-293.85	79.60	1083.36	-308.13	77.68	498.59
7.61000	-1119.14	208.71	30.60	-1162.94	202.83	39.49	-1369.24	245.50	42.30	-1360.47	249.10	86.74	-994.86	48.69	99.18	-1030.44	57.93	111.70	-1217.34	72.93	160.21	-1207.49	70.04	200.65	-1181.41	196.55	1377.93	0.00	0.00	0.00	-1067.59	99.03	1705.21	-1051.08	209.11	1716.63	-1423.34	242.65	1666.56	-1225.58	232.81	1760.82	484.98	-294.04	79.55	1083.38	-308.12	77.69	498.75
7.62000	-1120.67	208.78	30.54	-1165.16	203.76	39.86	-1369.45	245.27	42.25	-1360.64	248.80	86.73	-969.21	46.23	95.99	-1007.32	55.56	106.19	-1195.70	70.78	146.71	-1187.87	68.20	187.47	-1176.38	196.11	1377.51	0.00	0.00	0.00	-1062.57	99.11	1705.06	-1047.55	209.44	1716.45	-1417.14	242.38	1666.71	-1220.96	232.08	1760.59	484.37	-294.01	79.24	1082.54	-308.54	77.26	498.25
7.63000	-1120.43	209.40	31.52	-1159.86	204.39	41.24	-1369.16	245.55	42.46	-1360.55	248.81	86.83	-946.24	44.16	92.62	-983.59	53.46	101.78	-1173.72	67.99	134.30	-1167.87	65.97	175.68	-1171.44	195.90	1377.08	0.00	0.00	0.00	-1058.23	98.97	1704.85	-1044.86	209.37	1716.40	-1410.94	242.10	1666.86	-1216.22	231.60	1760.17	486.55	-292.28	79.19	1082.32	-308.78	77.10	498.68
7.64000	-1121.20	209.33	31.61	-1158.21	203.89	41.19	-1369.24	245.46	42.44	-1360.76	248.50	86.86	-925.97	41.87	89.50	-960.83	51.83	97.89	-1151.69	64.64	123.23	-1147.87	63.34	164.72	-1166.48	195.88	1376.53	0.00	0.00	0.00	-1051.64	98.69	1704.28	-1039.59	208.93	1715.92	-1404.74	241.82	1667.01	-1211.13	231.69	1759.60	485.80	-293.44	79.52	1082.48	-308.57	77.26	498.66
7.65000	-1125.37	211.08	30.79	-1165.01	202.87	38.67	-1369.32	245.19	42.43	-1360.73	248.45	86.96	-904.69	40.67	87.20	-941.53	50.38	93.79	-1130.77	62.02	113.01	-1128.69	61.18	154.63	-1161.40	195.73	1375.91	0.00	0.00	0.00	-1044.76	98.42	1703.73	-1032.08	208.64	1715.11	-1398.54	241.53	1667.16	-1206.32	230.90	1759.06	484.80	-294.07	79.52	1082.19	-308.05	77.42	498.67
7.66000	-1128.60	208.70	28.74	-1166.06	201.71	37.21	-1369.03	245.33	42.65	-1360.81	248.16	87.01	-880.03	39.63	86.14	-918.27	49.57	91.34	-1110.54	59.50	103.69	-1109.03	57.77	145.80	-1156.32	195.52	1375.24	0.00	0.00	0.00	-1037.67	98.52	1702.93	-1025.60	208.64	1714.58	-1392.33	241.23	1667.32	-1201.35	230.38	1758.45	485.28	-293.97	79.75	1082.66	-308.18	77.53	498.35
7.67000	-1127.75	208.76	28.21	-1169.20	200.99	35.81	-1369.28	244.90	42.48	-1360.45	248.57	87.32	-857.75	39.73	85.38	-899.16	48.93	88.95	-1090.86	57.11	95.26	-1090.07	54.16	138.21	-1151.17	195.07	1374.53	0.00	0.00	0.00	-1035.31	98.65	1702.63	-1020.57	208.38	1713.93	-1386.12	240.93	1667.48	-1195.52	230.92	1757.63	485.00	-294.05	79.64	1082.98	-308.16	77.56	498.35
7.68000	-1127.30	207.69	27.07	-1173.22	200.51	34.47	-1369.18	244.84	42.61	-1360.56	248.34	87.43	-842.09	39.58	83.98	-878.68	48.59	87.54	-1072.18	55.24	87.62	-1071.60	51.07	131.11	-1146.10	194.39	1373.83	0.00	0.00	0.00	-1029.67	98.53	1702.10	-1015.07	208.06	1713.26	-1379.91	240.63	1667.64	-1190.40	229.97	1756.96	486.55	-292.48	79.31	1084.40	-310.87	77.34	497.77
7.69000	-1125.79	207.78	27.18	-1167.31	200.68	35.59	-1368.97	244.95	42.83	-1360.51	248.18	87.52	-819.90	39.67	84.83	-860.15	48.31	86.73	-1053.91	52.57	81.37	-1054.24	48.26	125.05	-1140.89	193.89	1373.07	0.00	0.00	0.00	-1022.37	97.83	1701.08	-1009.88	207.60	1712.35	-1373.69	240.31	1667.80	-1185.53	228.60	1756.32	484.99	-293.81	79.21	1083.19	-308.98	77.46	498.12
7.70000	-1124.28	206.31	27.45	-1170.39	201.61	34.79	-1369.21	244.35	42.77	-1360.43	248.13	87.71	-805.06	40.53	85.52	-842.05	48.54	86.99	-1036.71	50.41	75.78	-1038.52	46.06	119.40	-1135.76	193.41	1372.29	0.00	0.00	0.00	-1014.22	97.11	1699.74	-1004.56	207.30	1711.37	-1367.47	240.00	1667.96	-1180.03	227.73	1755.63	484.82	-294.28	79.37	1082.84	-308.05	77.69	498.48
7.71000	-1135.83	206.69	24.17	-1168.51	201.72	35.12	-1368.50	245.02	43.25	-1360.35	248.03	87.87	-788.09	41.53	87.47	-823.34	48.93	88.29	-1019.61	46.91	71.65	-1022.55	42.72	115.16	-1130.25	192.85	1371.50	0.00	0.00	0.00	-1012.10	96.58	1699.04	-999.95	206.78	1710.46	-1361.25	239.67	1668.12	-1174.69	226.58	1754.90	485.35	-293.90	79.54	1083.18	-308.06	77.87	497.44
7.72000	-1130.36	207.08	25.55	-1170.13	201.14	34.66	-1369.05	244.10	43.09	-1360.45	247.60	87.94	-771.70	43.03	90.18	-810.88	49.25	89.07	-1003.80	43.78	67.97	-1008.46	40.40	111.22	-1124.85	191.89	1370.74	0.00	0.00	0.00	-1007.78	95.98	1698.03	-995.92	206.35	1709.36	-1355.02	239.34	1668.29	-1168.87	225.80	1754.06	485.21	-294.19	79.66	1082.63	-308.23	77.56	497.78
7.73000	-1130.04	207.30	25.11	-1168.14	201.20	35.12	-1368.46	244.49	43.55	-1360.15	247.71	88.17	-759.21	43.90	92.60	-794.10	49.87	91.45	-989.53	41.42	64.47	-995.41	38.72	107.43	-1119.44	191.32	1369.94	0.00	0.00	0.00	-1002.98	95.64	1697.00	-992.17	206.26	1708.46	-1348.79	239.00	1668.46	-1162.79	225.26	1753.24	486.51	-292.81	79.17	1083.95	-310.89	77.30	499.01
7.74000	-1128.16	207.04	25.93	-1169.32	201.27	34.80	-1368.36	244.38	43.81	-1360.38	247.06	88.14	-748.69	44.58	94.48	-784.06	50.32	92.74	-976.06	38.55	61.62	-983.48	36.60	104.33	-1114.03	190.76	1369.21	0.00	0.00	0.00	-994.87	94.85	1695.63	-985.32	205.50	1707.42	-1342.56	238.66	1668.63	-1157.33	223.65	1752.69	485.53	-293.69	79.55	1083.03	-309.49	77.34	498.36
7.75000	-1125.38	207.23	26.25	-1170.30	200.98	34.47	-1368.19	244.23	44.04	-1359.74	247.59	88.65	-735.10	45.14	97.11	-770.06	49.61	94.92	-963.95	36.05	59.22	-972.08	34.05	102.04	-1108.55	189.62	1368.50	0.00	0.00	0.00	-984.52	93.46	1693.99	-976.68	204.02	1706.19	-1336.33	238.31	1668.80	-1151.79	221.68	1752.17	485.25	-294.07	79.62	1082.85	-308.30	77.69	498.76
7.76000	-1124.72	206.70	26.83	-1170.44	201.34	34.21	-1368.26	243.69	44.19	-1359.61	247.36	88.88	-724.09	46.24	98.89	-759.44	49.42	96.10	-952.95	33.60	57.42	-961.71	31.53	100.08	-1102.98	188.97	1367.72	0.00	0.00	0.00	-981.32	92.73	1693.19	-968.88	202.88	1704.98	-1330.09	237.96	1668.97	-1145.63	220.76	1751.37	485.14	-294.03	79.62	1082.41	-308.30	77.50	499.12
7.77000	-1128.68	207.18	25.84	-1169.84	201.20	34.46	-1367.90	243.74	44.74	-1359.34	247.24	89.21	-716.84	46.87	99.85	-750.09	48.93	97.00	-943.14	31.37	55.87	-952.32	29.31	98.29	-1097.34	187.81	1366.98	0.00	0.00	0.00	-976.79	91.13	1692.12	-965.01	202.40	1704.07	-1323.85	237.59	1669.15	-1139.48	219.75	1750.64	485.20	-294.13	79.83	1083.27	-308.06	77.95	499.25
7.78000	-1126.09	207.18	25.85	-1167.65	201.27	34.94	-1367.89	243.21	45.06	-1359.22	246.88	89.47	-707.36	47.28	101.12	-742.05	49.28	97.07	-934.20	29.39	54.45	-944.19	27.49	96.66	-1091.77	186.69	1366.28	0.00	0.00	0.00	-972.19	90.31	1691.14	-961.22	201.90	1703.18	-1317.61	237.23	1669.32	-1133.37	218.33	1749.94	479.07	-296.93	80.10	1084.27	-310.42	77.18	498.85
7.79000	-1127.77	206.67	25.69	-1171.46	201.38	33.89	-1367.72	242.78	45.62	-1358.74	246.80	89.93	-701.15	47.32	100.75	-734.58	49.81	96.89	-926.30	27.20	53.31	-936.78	25.73	95.23	-1086.20	185.80	1365.59	0.00	0.00	0.00	-965.28	89.24	1690.04	-955.55	200.54	1702.35	-1311.36	236.85	1669.50	-1127.75	216.47	1749.40	483.23	-295.06	79.68	1083.08	-309.15	77.48	498.85
7.80000	-1129.67	206.43	25.22	-1169.68	201.14	34.22	-1367.11	242.99	46.56	-1358.51	246.55	90.41	-695.25	47.39	99.64	-728.32	49.52	95.81	-919.91	25.57	52.66	-930.48	24.63	93.73	-1080.65	184.70	1364.96	0.00	0.00	0.00	-957.95	87.67	1688.90	-947.02	198.62	1701.31	-1305.11	236.47	1669.68	-1121.82	214.63	1748.88	484.35	-294.24	79.35	1082.80	-308.33	77.70	498.70
7.81000	-1125.17	207.29	26.17	-1170.61	201.06	33.91	-1366.97	242.44	47.30	-1358.17	246.46	90.97	-689.26	47.58	97.24	-723.28	49.41	93.70	-914.86	24.55	51.58	-925.18	23.49	92.47	-1074.89	183.81	1364.35	0.00	0.00	0.00	-951.08	85.93	1687.77	-941.00	196.89	1700.62	-1298.86	236.09	1669.86	-1116.25	212.15	1748.45	484.29	-294.25	79.36	1082.32	-308.28	77.42	498.84
7.82000	-1126.09	207.32	25.69	-1168.98	201.63	34.31	-1366.46	242.32	48.24	-1357.83	246.35	91.55	-683.41	47.37	93.86	-719.40	48.99	91.03	-911.31	23.90	50.01	-920.81	22.30	91.24	-1069.03	182.37	1363.73	0.00	0.00	0.00	-944.43	84.13	1686.78	-935.46	195.41	1699.58	-1292.61	235.69	1670.04	-1110.13	210.26	1747.88	484.60	-294.21	79.49	1082.93	-308.03	77.53	498.81
7.83000	-1129.49	206.67	24.86	-1168.59	201.64	34.36	-1365.81	242.59	49.38	-1357.34	246.31	92.26	-685.96	47.60	88.51	-717.21	49.05	86.88	-909.72	22.57	48.34	-918.78	22.89	89.12	-1063.02	180.71	1363.19	0.00	0.00	0.00	-939.39	82.58	1685.93	-929.90	194.15	1698.83	-1286.35	235.30	1670.23	-1104.21	207.68	1747.41	486.57	-292.60	79.14	1084.04	-310.50	77.05	498.33
7.84000	-1126.47	206.40	24.87	-1169.62	201.60	34.02	-1365.30	242.66	50.41	-1356.98	246.17	93.04	-682.66	47.72	83.78	-716.31	49.25	81.84	-909.60	22.94	46.86	-917.80	22.88	87.48	-1057.03	179.69	1362.72	0.00	0.00	0.00	-934.05	80.93	1685.16	-924.25	192.49	1698.36	-1280.09	234.89	1670.42	-1097.67	206.16	1746.83	485.78	-293.49	79.57	1083.51	-308.87	77.55	498.36
7.85000	-1124.13	207.11	25.94	-1168.88	201.40	34.07	-1365.09	242.45	51.27	-1356.26	246.40	93.93	-679.46	48.28	79.77	-715.79	49.41	76.98	-909.12	23.65	45.86	-917.21	22.47	86.31	-1050.75	178.04	1362.33	0.00	0.00	0.00	-926.75	78.93	1684.02	-917.18	190.45	1697.63	-1273.83	234.48	1670.61	-1091.63	203.87	1746.53	485.34	-294.35	79.62	1082.71	-308.43	77.66	499.13
7.86000	-1128.48	207.15	24.89	-1167.71	201.24	34.29	-1364.56	242.76	52.44	-1355.27	247.13	95.11	-677.05	47.50	75.53	-714.69	48.57	73.04	-907.34	24.17	45.58	-916.27	22.61	85.17	-1044.65	176.62	1361.93	0.00	0.00	0.00	-920.00	77.19	1683.51	-913.82	188.23	1697.41	-1267.56	234.06	1670.80	-1085.73	201.30	1746.44	484.90	-294.04	79.48	1082.57	-308.35	77.77	499.42
7.87000	-1126.31	206.55	25.32	-1167.14	201.75	34.52	-1364.21	242.95	53.54	-1354.73	247.14	96.10	-677.31	46.38	69.58	-712.90	48.42	69.09	-905.19	24.67	45.25	-914.15	22.34	84.38	-1038.37	175.36	1361.64	0.00	0.00	0.00	-914.95	74.96	1682.98	-906.06	185.97	1696.93	-1261.30	233.64	1670.99	-1079.40	199.20	1746.39	484.98	-294.04	79.57	1082.84	-308.20	77.78	499.55
7.88000	-1132.43	206.02	23.56	-1168.75	201.63	34.14	-1363.73	243.39	54.84	-1354.01	247.43	97.36	-676.28	44.31	64.43	-712.76	47.40	64.28	-904.12	24.27	44.71	-912.39	22.31	83.60	-1032.51	173.79	1361.48	0.00	0.00	0.00	-910.69	73.12	1682.53	-898.49	184.21	1696.42	-1255.03	233.21	1671.18	-1072.56	197.99	1746.05	486.67	-292.53	79.16	1084.48	-309.73	76.56	498.32
7.89000	-1131.46	207.36	24.12	-1168.56	201.58	33.94	-1363.37	243.51	56.19	-1353.32	247.54	98.59	-672.33	43.05	59.49	-709.48	46.20	60.10	-903.12	23.81	44.47	-910.88	21.67	82.99	-1026.46	171.98	1361.45	0.00	0.00	0.00	-903.91	71.01	1682.15	-891.32	182.24	1696.25	-1248.75	232.77	1671.38	-1066.74	194.65	1746.24	485.55	-293.56	79.46	1083.38	-308.50	77.29	498.54
7.90000	-1129.18	206.87	24.26	-1168.43	201.21	34.06	-1363.02	243.76	57.66	-1352.66	247.69	100.00	-673.63	41.88	53.75	-710.14	45.09	55.14	-902.55	23.40	44.65	-909.65	20.60	82.53	-1020.27	170.37	1361.46	0.00	0.00	0.00	-892.67	68.47	1681.50	-885.82	179.52	1696.27	-1242.48	232.32	1671.57	-1060.03	192.67	1746.29	485.96	-294.20	79.98	1083.12	-307.83	77.83	498.75
7.91000	-1124.49	206.08	25.74	-1168.97	202.06	33.60	-1362.47	244.15	59.31	-1351.94	247.68	101.38	-671.01	42.14	48.91	-708.57	44.91	51.26	-902.30	23.07	44.77	-908.50	20.20	81.91	-1014.13	168.88	1361.55	0.00	0.00	0.00	-888.20	66.20	1681.52	-879.52	177.35	1696.40	-1236.20	231.87	1671.77	-1053.22	190.69	1746.39	485.50	-293.76	79.89	1082.70	-308.00	77.70	498.82
7.92000	-1130.15	206.59	24.38	-1168.38	201.85	33.51	-1362.21	244.16	60.83	-1351.18	247.92	103.04	-670.07	41.61	45.38	-707.84	45.00	48.49	-901.86	22.78	44.27	-907.31	20.01	81.37	-1007.74	167.28	1361.70	0.00	0.00	0.00	-883.25	63.83	1681.46	-871.05	174.91	1696.11	-1229.92	231.42	1671.97	-1046.51	188.54	1746.60	485.69	-294.04	79.73	1082.73	-308.00	77.86	498.43
7.93000	-1128.41	206.52	24.61	-1168.13	202.31	33.37	-1361.45	244.82	62.74	-1351.08	247.07	104.28	-670.79	41.90	42.82	-708.44	44.49	47.28	-901.29	22.48	43.97	-906.23	19.99	81.30	-1001.34	165.45	1361.90	0.00	0.00	0.00	-877.36	61.93	1681.32	-865.35	172.92	1696.14	-1223.63	230.95	1672.18	-1039.97	186.14	1746.81	483.77	-291.26	77.89	1081.65	-304.94	79.30	498.77
7.94000	-1125.65	206.16	24.94	-1167.65	202.22	33.29	-1360.99	245.21	64.61	-1349.52	248.27	106.36	-667.57	42.21	41.09	-706.46	44.67	46.44	-901.14	22.10	43.81	-905.74	20.36	81.27	-994.74	163.70	1362.17	0.00	0.00	0.00	-870.20	59.69	1681.35	-859.30	170.82	1696.40	-1217.35	230.49	1672.38	-1033.09	184.38	1747.09	484.82	-293.15	79.15	1082.47	-307.34	78.20	498.81
7.95000	-1128.02	206.91	24.95	-1166.82	202.13	33.34	-1360.84	244.89	66.17	-1348.31	248.90	108.32	-671.03	41.79	38.26	-705.33	44.74	45.45	-901.11	22.37	43.31	-904.99	20.03	81.43	-988.34	161.80	1362.49	0.00	0.00	0.00	-862.67	56.66	1681.53	-849.84	168.37	1696.44	-1211.06	230.01	1672.59	-1026.68	181.79	1747.48	484.67	-294.01	79.53	1082.69	-308.33	77.63	498.31
7.96000	-1122.88	205.74	25.65	-1168.09	202.32	32.67	-1360.24	245.20	68.26	-1346.81	249.62	110.43	-668.22	42.54	37.40	-705.18	44.29	44.60	-900.82	22.23	43.13	-904.29	20.05	81.56	-981.98	159.86	1362.91	0.00	0.00	0.00	-858.32	54.36	1681.75	-844.12	165.75	1696.87	-1204.77	229.53	1672.80	-1020.19	179.24	1748.07	485.44	-294.08	79.76	1083.05	-308.07	77.70	497.30
7.97000	-1128.24	206.48	24.69	-1167.56	202.53	32.76	-1359.41	245.65	70.54	-1345.36	250.22	112.57	-666.39	42.13	36.22	-704.27	44.61	43.77	-900.70	22.50	42.82	-903.17	19.58	81.92	-975.34	157.84	1363.27	0.00	0.00	0.00	-849.76	52.20	1682.03	-838.76	162.90	1697.50	-1198.47	229.04	1673.01	-1013.68	176.96	1748.56	485.69	-293.84	79.88	1082.69	-308.36	77.50	497.99
7.98000	-1122.80	206.47	25.62	-1165.79	202.71	32.89	-1358.05	246.71	73.28	-1343.24	251.55	115.11	-666.00	41.74	34.60	-705.87	44.28	42.39	-900.33	22.29	42.79	-902.99	20.32	81.69	-968.76	155.56	1363.64	0.00	0.00	0.00	-843.88	50.25	1682.35	-833.59	160.64	1697.89	-1192.18	228.54	1673.22	-1007.17	174.76	1748.88	485.28	-294.13	79.64	1083.81	-315.25	74.63	498.86
7.99000	-1127.99	207.00	24.14	-1167.56	202.47	32.77	-1356.56	247.81	76.11	-1341.00	252.90	117.82	-666.48	41.82	33.67	-704.71	44.43	42.29	-900.17	22.45	42.60	-902.51	20.67	81.57	-962.44	153.69	1364.01	0.00	0.00	0.00	-837.40	47.79	1682.67	-827.13	158.50	1698.19	-1185.88	228.04	1673.43	-1000.41	172.47	1749.31	484.47	-294.19	79.41	1083.62	-310.64	76.67	498.39
8.00000	-1126.39	205.77	24.95	-1165.94	202.39	32.81	-1355.10	248.72	79.11	-1338.56	254.17	120.66	-666.31	41.83	32.98	-704.99	44.71	41.71	-899.98	22.57	42.56	-901.68	19.90	82.03	-956.12	151.34	1364.38	0.00	0.00	0.00	-828.14	44.60	1682.82	-819.60	155.80	1698.66	-1179.58	227.53	1673.65	-993.98	169.82	1749.81	484.36	-294.16	79.44	1082.78	-308.63	77.56	498.59
8.01000	-1126.62	206.51	24.72	-1167.71	202.47	32.21	-1353.90	248.96	81.92	-1336.10	255.31	123.51	-669.87	41.68	31.35	-703.40	44.62	41.55	-899.86	22.67	42.56	-901.78	20.90	81.72	-949.75	148.82	1364.82	0.00	0.00	0.00	-822.88	42.28	1683.27	-813.01	153.31	1699.03	-1173.27	227.01	1673.86	-987.51	167.36	1750.17	485.01	-293.93	79.55	1082.74	-308.16	77.73	498.61
8.02000	-1126.24	206.62	24.28	-1165.82	202.63	32.42	-1352.99	248.48	84.51	-1333.86	255.96	126.37	-665.92	41.41	31.62	-704.79	44.39	41.06	-899.69	22.62	42.59	-901.65	21.44	81.55	-943.22	146.28	1365.28	0.00	0.00	0.00	-816.66	39.84	1683.91	-805.77	150.91	1699.46	-1166.97	226.49	1674.08	-981.22	164.63	1750.74	485.44	-293.87	79.72	1082.76	-308.17	77.71	499.24
8.03000	-1126.90	206.04	24.56	-1165.80	202.57	32.65	-1351.94	248.00	87.32	-1331.09	256.71	129.42	-666.08	41.69	31.34	-704.48	44.81	40.99	-899.58	22.69	42.61	-901.33	21.37	81.52	-936.70	144.29	1365.75	0.00	0.00	0.00	-812.81	37.83	1684.53	-801.32	148.69	1699.77	-1160.66	225.96	1674.30	-974.43	162.91	1751.11	486.74	-293.02	78.96	1084.74	-309.12	75.95	498.74
8.04000	-1127.76	206.24	24.09	-1167.26	202.56	32.14	-1349.77	248.56	90.94	-1328.17	257.44	132.63	-665.86	41.35	31.26	-703.95	44.73	41.02	-899.51	22.75	42.57	-901.21	21.68	81.40	-930.03	141.95	1366.32	0.00	0.00	0.00	-807.00	35.63	1684.95	-796.28	146.36	1700.22	-1154.35	225.43	1674.53	-968.24	160.42	1751.64	485.97	-293.57	79.68	1083.60	-308.42	76.99	498.62
8.05000	-1126.38	206.49	24.18	-1168.43	202.60	31.89	-1347.56	248.78	94.57	-1324.78	258.19	136.14	-664.84	41.22	31.18	-702.97	44.37	40.95	-899.40	22.67	42.57	-900.91	21.44	81.47	-923.72	139.47	1367.01	0.00	0.00	0.00	-797.28	32.84	1685.14	-788.33	143.46	1700.93	-1148.03	224.88	1674.75	-961.67	158.37	1752.18	484.99	-294.09	79.61	1083.51	-308.28	77.90	498.27
8.06000	-1122.58	206.30	25.07	-1165.08	202.62	32.62	-1344.72	249.60	98.74	-1320.74	259.33	139.99	-663.85	41.49	31.34	-703.01	44.39	40.97	-899.53	22.81	42.51	-900.98	21.67	81.33	-917.17	136.98	1367.77	0.00	0.00	0.00	-791.14	30.42	1685.71	-780.82	141.59	1701.32	-1141.72	224.33	1674.98	-955.47	155.61	1752.94	485.08	-293.75	79.76	1083.12	-308.03	77.90	498.36
8.07000	-1130.22	206.26	23.22	-1166.01	202.87	32.34	-1341.71	250.08	103.00	-1316.53	260.55	144.11	-666.04	41.25	30.71	-703.36	44.41	40.81	-899.64	23.03	42.40	-901.30	22.28	80.93	-910.66	134.82	1368.55	0.00	0.00	0.00	-784.89	27.92	1686.23	-775.49	138.91	1701.97	-1135.40	223.78	1675.21	-949.81	152.26	1753.73	485.54	-293.83	79.91	1082.73	-307.94	77.90	498.83
8.08000	-1125.30	206.05	24.38	-1167.65	202.68	31.46	-1339.14	249.65	107.09	-1311.95	261.73	148.29	-666.78	41.58	30.60	-702.34	44.52	40.87	-899.52	22.86	42.42	-900.93	21.75	81.01	-904.34	132.38	1369.32	0.00	0.00	0.00	-779.54	26.03	1686.86	-769.45	136.40	1702.44	-1129.08	223.21	1675.44	-943.42	149.85	1754.51	485.89	-293.68	80.05	1082.19	-308.28	77.61	498.84
8.09000	-1123.08	206.46	24.57	-1166.84	202.88	31.45	-1335.67	249.62	111.71	-1306.96	262.78	152.80	-664.82	41.51	30.76	-701.57	44.65	41.11	-899.45	22.78	42.48	-901.15	21.99	80.92	-898.21	130.23	1370.19	0.00	0.00	0.00	-772.02	23.55	1687.39	-765.06	134.20	1703.21	-1122.75	222.64	1675.67	-937.39	147.24	1755.36	485.26	-293.73	79.73	1082.04	-308.34	77.48	498.65
8.10000	-1123.06	206.74	24.63	-1165.06	202.70	32.45	-1330.99	250.76	117.25	-1301.65	263.60	157.55	-664.95	42.32	30.77	-702.01	44.52	40.98	-899.49	22.73	42.48	-900.59	21.19	81.18	-892.18	127.87	1371.04	0.00	0.00	0.00	-766.67	20.94	1688.00	-760.08	131.94	1703.95	-1116.43	222.07	1675.90	-931.33	145.30	1756.08	485.34	-293.96	79.81	1082.98	-307.85	77.97	497.54
8.11000	-1124.87	205.88	24.22	-1164.94	201.00	34.34	-1325.91	251.68	123.11	-1295.61	264.64	162.72	-665.76	40.75	30.27	-703.38	44.64	40.43	-899.60	22.98	42.27	-900.84	21.43	80.89	-886.08	125.90	1371.83	0.00	0.00	0.00	-759.45	18.92	1688.63	-750.64	129.70	1704.63	-1110.10	221.48	1676.14	-925.85	142.26	1756.95	485.56	-294.13	79.90	1082.75	-308.14	77.61	498.36
8.12000	-1125.28	206.93	23.81	-1162.53	201.18	35.41	-1321.12	251.59	128.97	-1288.90	266.02	168.32	-664.75	41.37	30.67	-703.71	44.20	40.40	-899.46	22.72	42.38	-900.42	20.54	81.15	-880.41	123.84	1372.55	0.00	0.00	0.00	-754.22	16.49	1689.51	-747.88	126.92	1705.70	-1103.77	220.89	1676.38	-920.19	140.30	1757.67	485.59	-293.86	79.87	1082.47	-308.27	77.69	499.12
8.13000	-1124.17	205.71	23.51	-1162.66	201.20	35.93	-1315.74	251.90	135.70	-1281.51	267.36	174.19	-662.75	41.68	31.17	-703.32	44.37	40.46	-899.64	23.01	42.21	-900.68	21.11	80.80	-874.60	122.05	1373.20	0.00	0.00	0.00	-748.72	14.57	1690.17	-742.77	125.17	1706.36	-1097.44	220.30	1676.62	-914.40	138.49	1758.28	486.91	-292.63	79.11	1084.68	-308.36	75.37	498.98
8.14000	-1126.10	206.32	22.42	-1160.68	201.35	36.93	-1309.48	252.48	143.06	-1273.78	268.08	180.50	-665.59	41.23	30.47	-703.44	44.18	40.25	-899.70	23.06	42.10	-900.59	20.73	80.77	-868.99	119.99	1373.78	0.00	0.00	0.00	-743.79	12.52	1690.87	-736.74	123.48	1707.07	-1091.11	219.69	1676.86	-908.96	136.44	1758.87	486.78	-293.60	79.84	1082.79	-308.21	76.68	498.77
8.15000	-1122.40	205.84	22.27	-1160.03	200.72	38.23	-1303.63	251.75	150.59	-1265.67	268.65	187.19	-662.17	41.75	31.35	-703.49	44.40	40.35	-899.73	23.10	42.09	-900.84	21.19	80.51	-863.46	117.99	1374.26	0.00	0.00	0.00	-738.71	9.82	1691.78	-730.05	120.70	1708.12	-1084.77	219.08	1677.10	-903.54	134.52	1759.37	485.96	-294.12	79.92	1082.53	-308.02	77.90	499.02
8.16000	-1118.41	205.90	22.01	-1156.79	201.05	40.12	-1296.21	252.48	159.33	-1257.21	268.50	193.62	-667.06	41.16	30.05	-702.10	44.36	40.57	-899.42	22.56	42.34	-900.55	20.57	80.63	-858.04	116.27	1374.68	0.00	0.00	0.00	-733.50	7.78	1692.51	-724.73	118.71	1709.06	-1078.43	218.46	1677.35	-898.68	131.75	1760.01	485.47	-294.11	79.69	1082.37	-308.10	77.68	499.50
8.17000	-1120.14	206.32	20.73	-1152.97	200.68	41.97	-1288.52	252.88	168.13	-1248.85	267.65	200.37	-667.64	41.70	30.05	-702.85	44.28	40.31	-899.50	22.71	42.22	-900.53	20.51	80.57	-852.59	114.54	1374.95	0.00	0.00	0.00	-728.30	5.53	1693.17	-719.47	116.56	1709.69	-1072.09	217.84	1677.59	-893.67	129.36	1760.44	485.60	-293.97	79.78	1082.88	-308.28	77.74	499.24
8.18000	-1114.61	206.22	20.30	-1148.27	200.85	44.04	-1280.11	253.43	177.48	-1240.05	266.50	207.15	-667.09	41.22	30.08	-703.08	44.24	40.20	-899.62	22.90	42.11	-900.48	20.45	80.46	-847.46	112.91	1375.14	0.00	0.00	0.00	-723.07	3.61	1693.72	-715.20	115.08	1710.43	-1065.75	217.20	1677.84	-888.09	128.09	1760.69	486.88	-292.23	79.21	1084.54	-309.37	76.15	498.67
8.19000	-1113.80	206.67	19.50	-1143.75	201.21	46.01	-1270.93	254.33	186.78	-1230.76	265.44	214.12	-666.49	41.22	30.17	-704.40	44.14	39.79	-899.51	22.75	42.15	-900.45	20.47	80.44	-842.45	111.05	1375.29	0.00	0.00	0.00	-717.98	2.10	1693.95	-710.01	113.45	1710.84	-1059.40	216.57	1678.09	-882.74	126.56	1760.94	486.08	-292.99	79.61	1082.59	-308.66	76.94	497.67
8.20000	-1106.91	207.01	19.77	-1136.41	201.46	48.75	-1262.43	253.16	195.20	-1221.73	262.98	220.53	-665.78	41.41	30.12	-704.49	44.25	39.75	-899.51	22.69	42.16	-900.48	20.50	80.39	-837.39	109.43	1375.41	0.00	0.00	0.00	-713.41	0.25	1694.36	-702.21	110.83	1711.12	-1053.05	215.92	1678.35	-877.47	124.88	1761.23	484.96	-294.09	79.59	1082.57	-308.50	77.68	498.49
8.21000	-1105.25	208.05	19.36	-1131.48	202.31	50.95	-1252.70	252.87	203.50	-1211.55	261.75	227.08	-664.82	41.67	30.65	-703.92	44.18	39.86	-899.46	22.65	42.21	-900.40	20.40	80.37	-832.58	107.84	1375.61	0.00	0.00	0.00	-707.50	-0.99	1694.34	-698.32	109.14	1711.43	-1046.70	215.27	1678.60	-872.28	123.44	1761.36	485.29	-294.14	79.67	1082.81	-308.28	77.74	498.80
8.22000	-1101.15	208.99	21.38	-1123.51	203.03	54.54	-1242.97	251.14	210.50	-1201.39	260.17	233.29	-666.05	41.20	30.17	-704.05	44.36	39.68	-899.47	22.71	42.08	-900.14	19.85	80.46	-827.76	106.47	1375.66	0.00	0.00	0.00	-701.35	-2.52	1694.33	-691.21	108.01	1711.29	-1040.35	214.60	1678.86	-867.39	121.69	1761.55	485.07	-294.11	79.73	1083.04	-308.29	77.79	498.87
8.23000	-1089.99	210.96	26.46	-1114.62	204.27	59.15	-1233.89	248.08	216.02	-1191.24	258.32	238.83	-663.91	41.14	30.51	-702.72	44.14	40.06	-899.43	22.55	42.15	-900.15	19.91	80.34	-822.93	105.16	1375.77	0.00	0.00	0.00	-696.14	-3.84	1694.22	-687.27	107.07	1711.25	-1034.00	213.94	1679.12	-862.15	120.75	1761.62	486.55	-292.53	79.32	1083.47	-312.37	78.49	498.64
8.24000	-1080.80	214.00	30.66	-1104.77	205.62	63.27	-1223.65	246.06	221.08	-1180.81	256.57	243.69	-664.65	41.50	30.57	-704.53	43.82	39.66	-899.41	22.42	42.23	-899.93	19.68	80.58	-818.20	103.99	1375.96	0.00	0.00	0.00	-691.84	-4.83	1693.94	-683.57	106.24	1710.96	-1027.64	213.26	1679.38	-857.21	119.16	1761.90	486.14	-293.58	79.76	1083.33	-309.81	78.01	499.01
8.25000	-1070.20	215.64	33.98	-1093.50	206.96	66.92	-1212.31	244.17	225.39	-1169.33	255.17	248.15	-663.99	41.17	30.98	-703.31	44.01	39.83	-899.55	22.72	42.03	-899.96	19.74	80.62	-813.82	102.61	1376.13	0.00	0.00	0.00	-686.81	-5.97	1693.73	-677.83	104.86	1710.67	-1021.28	212.58	1679.64	-852.29	118.01	1762.03	485.98	-293.93	79.87	1083.07	-308.39	77.75	499.20
8.26000	-1054.34	216.62	38.35	-1079.90	208.11	70.30	-1200.66	242.12	228.64	-1157.42	253.44	251.55	-664.51	41.09	30.49	-702.89	44.09	40.00	-899.42	22.55	42.15	-900.36	20.37	80.23	-809.94	100.45	1374.79	0.00	0.00	0.00	-682.30	-6.75	1693.41	-672.15	104.12	1710.25	-1014.92	211.89	1679.90	-847.46	116.70	1762.24	485.14	-293.93	79.55	1082.63	-308.52	77.61	499.06
8.27000	-1042.22	218.37	40.65	-1066.43	208.77	72.82	-1188.04	240.74	231.09	-1144.88	251.93	254.07	-664.02	41.19	30.70	-703.20	43.85	39.78	-899.12	22.03	42.39	-900.22	20.21	80.30	-808.17	99.29	1374.71	0.00	0.00	0.00	-676.90	-7.99	1692.97	-667.12	103.57	1709.91	-1008.56	211.20	1680.17	-842.65	115.81	1762.40	484.84	-293.82	79.43	1082.21	-308.46	77.44	498.49
8.28000	-1030.84	217.19	41.11	-1051.49	208.80	74.77	-1174.98	239.23	232.28	-1131.58	250.60	255.58	-662.82	40.90	30.93	-703.47	43.95	39.66	-899.27	22.23	42.28	-900.33	20.34	80.31	-804.15	98.21	1374.97	0.00	0.00	0.00	-672.02	-8.52	1692.70	-663.01	102.98	1709.47	-1002.20	210.49	1680.44	-837.74	115.16	1762.67	486.57	-292.04	79.29	1083.95	-310.20	76.74	498.69
8.29000	-1013.29	218.17	43.15	-1036.96	208.48	75.72	-1161.18	237.95	232.42	-1118.27	249.29	256.03	-663.51	40.74	31.07	-703.03	44.06	39.81	-899.31	22.32	42.21	-900.11	19.87	80.41	-799.91	97.19	1375.32	0.00	0.00	0.00	-667.73	-8.79	1692.79	-658.81	102.48	1709.28	-995.83	209.78	1680.71	-833.05	114.33	1762.88	486.28	-293.20	79.68	1083.52	-308.87	77.41	498.36
8.30000	-996.35	216.85	43.72	-1023.25	206.23	75.11	-1147.14	236.86	231.46	-1104.99	247.56	255.25	-664.77	40.69	30.41	-702.87	43.90	39.90	-899.39	22.40	42.18	-900.19	20.08	80.48	-795.57	96.49	1375.55	0.00	0.00	0.00	-662.74	-9.71	1692.85	-652.63	102.10	1709.14	-989.46	209.06	1680.98	-828.58	113.48	1763.20	485.40	-294.18	79.65	1082.39	-308.26	77.57	499.03
8.31000	-980.46	215.95	43.78	-1007.79	205.27	74.69	-1132.93	235.69	229.36	-1090.56	246.81	253.82	-664.32	41.24	30.69	-702.57	43.99	39.75	-899.42	22.52	42.17	-900.13	19.98	80.57	-791.76	95.61	1375.86	0.00	0.00	0.00	-659.73	-10.12	1692.91	-648.92	101.44	1709.29	-983.09	208.34	1681.25	-824.09	112.86	1763.55	483.98	-294.29	79.17	1082.81	-308.47	77.48	498.75
8.32000	-962.36	214.71	43.20	-989.44	204.00	73.86	-1118.04	235.06	226.39	-1076.40	245.07	251.07	-664.07	40.85	30.65	-703.80	44.45	39.64	-899.45	22.55	42.15	-899.82	19.62	80.79	-787.67	94.62	1376.08	0.00	0.00	0.00	-655.28	-10.49	1692.98	-643.08	101.22	1709.15	-976.72	207.61	1681.53	-819.64	112.73	1763.78	484.49	-294.29	79.40	1082.70	-308.16	77.64	498.31
8.33000	-942.82	213.16	42.52	-971.16	202.61	72.69	-1102.87	233.99	222.12	-1061.35	244.42	247.87	-664.54	41.60	30.62	-701.64	44.16	40.04	-899.30	22.27	42.28	-900.29	20.39	80.49	-784.38	94.23	1376.26	0.00	0.00	0.00	-651.39	-10.80	1693.21	-641.39	100.88	1709.35	-970.35	206.87	1681.81	-815.79	111.48	1764.14	486.50	-293.28	78.81	1084.04	-310.31	76.84	498.61
8.34000	-926.24	210.28	40.73	-952.17	200.56	71.05	-1086.87	233.50	217.17	-1046.57	242.89	243.57	-665.53	41.34	30.30	-701.63	44.04	40.04	-899.30	22.37	42.21	-900.12	19.95	80.76	-779.07	93.28	1376.35	0.00	0.00	0.00	-647.17	-11.07	1693.85	-638.86	100.62	1709.88	-963.97	206.12	1682.09	-811.59	111.08	1764.32	484.86	-294.16	79.20	1083.24	-309.25	77.20	498.96
8.35000	-898.52	208.60	41.85	-932.08	198.44	69.36	-1070.50	232.99	211.34	-1031.00	241.72	238.73	-664.14	41.44	30.66	-703.25	44.23	39.86	-899.29	22.36	42.23	-900.00	19.74	80.87	-772.79	93.52	1378.06	0.00	0.00	0.00	-642.54	-11.45	1694.43	-630.42	100.52	1710.15	-957.59	205.37	1682.37	-807.66	110.11	1764.64	484.86	-294.26	79.52	1083.43	-308.43	77.90	498.50
8.36000	-877.05	205.60	40.82	-907.36	196.10	69.10	-1053.77	232.39	204.76	-1014.78	240.94	233.44	-664.17	40.99	30.42	-702.69	44.01	39.73	-899.29	22.42	42.22	-900.30	20.18	80.69	-768.42	93.42	1378.36	0.00	0.00	0.00	-638.54	-11.72	1695.08	-628.62	99.89	1710.84	-951.21	204.60	1682.65	-803.80	109.59	1764.79	484.50	-294.10	79.46	1082.79	-308.28	77.64	499.21
8.37000	-855.85	202.76	39.60	-885.75	193.65	67.06	-1036.07	231.91	197.53	-998.34	239.93	227.39	-662.80	41.34	31.05	-701.90	44.04	39.88	-899.36	22.54	42.19	-900.63	20.69	80.52	-763.94	92.38	1378.38	0.00	0.00	0.00	-632.68	-12.09	1695.54	-624.26	99.64	1711.26	-944.83	203.83	1682.94	-800.12	108.45	1764.96	485.29	-293.88	79.72	1082.98	-308.30	77.77	499.14
8.38000	-831.02	199.75	38.84	-863.24	191.05	64.87	-1017.91	231.26	189.69	-981.34	239.13	220.87	-666.53	41.52	29.87	-700.93	44.22	40.42	-899.32	22.54	42.18	-900.34	20.17	80.69	-759.85	91.45	1378.44	0.00	0.00	0.00	-629.59	-12.42	1696.08	-620.66	99.32	1711.73	-938.45	203.06	1683.23	-796.02	108.46	1764.99	486.65	-292.40	79.26	1084.24	-310.23	76.85	498.93
8.39000	-809.83	196.96	36.87	-841.94	188.50	62.33	-999.75	229.72	181.05	-963.47	238.50	214.03	-665.17	40.92	30.45	-702.05	43.82	39.92	-899.36	22.59	42.23	-900.14	19.99	80.84	-755.60	90.48	1378.47	0.00	0.00	0.00	-626.90	-12.88	1696.44	-616.50	98.91	1712.03	-932.07	202.27	1683.52	-791.74	108.63	1765.03	485.69	-293.54	79.69	1082.69	-308.76	77.22	499.94
8.40000	-781.89	193.98	36.43	-818.82	186.13	59.66	-980.43	229.06	172.37	-945.43	237.38	206.66	-663.87	41.14	30.95	-703.86	44.08	39.44	-899.24	22.47	42.29	-900.24	20.05	80.87	-751.44	90.05	1378.41	0.00	0.00	0.00	-622.30	-13.46	1696.79	-611.93	98.14	1712.45	-925.68	201.48	1683.81	-788.17	107.42	1765.29	484.75	-293.87	79.60	1082.51	-308.36	77.55	498.20
8.41000	-758.02	191.71	34.84	-796.10	183.85	57.18	-961.45	226.72	162.69	-926.74	237.04	199.20	-663.00	41.24	31.04	-702.33	43.74	39.77	-899.29	22.53	42.28	-900.52	20.48	80.65	-747.25	89.58	1378.37	0.00	0.00	0.00	-617.37	-13.81	1697.00	-608.30	98.18	1712.49	-919.29	200.68	1684.10	-783.96	107.26	1765.15	484.90	-293.73	79.71	1082.83	-308.48	77.75	498.69
8.42000	-735.99	189.33	33.35	-770.66	181.75	55.20	-941.81	224.64	152.94	-908.26	235.46	191.11	-664.98	41.12	30.89	-703.75	43.26	39.40	-899.23	22.45	42.33	-900.24	20.15	80.86	-743.15	88.68	1378.23	0.00	0.00	0.00	-613.53	-14.13	1697.13	-603.82	97.83	1712.62	-912.90	199.88	1684.40	-779.97	106.78	1765.10	485.48	-293.48	79.94	1082.68	-308.19	77.78	498.40
8.43000	-708.35	187.80	33.33	-748.20	180.41	52.97	-922.01	222.16	142.83	-889.29	233.70	182.83	-664.19	40.71	31.10	-703.33	43.27	39.53	-899.33	22.60	42.28	-900.32	20.20	80.81	-738.97	87.86	1378.06	0.00	0.00	0.00	-609.72	-14.49	1697.22	-599.52	97.38	1712.70	-906.51	199.06	1684.70	-775.60	106.80	1764.86	486.59	-292.39	79.23	1084.17	-309.93	76.70	498.27
8.44000	-681.65	186.13	33.41	-722.35	178.86	51.31	-900.90	220.51	133.30	-870.18	232.16	174.67	-664.71	41.14	31.12	-702.51	43.61	39.97	-899.32	22.69	42.29	-900.68	20.68	80.60	-734.87	87.29	1377.86	0.00	0.00	0.00	-605.69	-14.91	1697.05	-595.58	96.88	1712.49	-900.11	198.24	1685.00	-771.18	106.81	1764.67	484.85	-293.55	79.26	1082.97	-308.66	77.37	498.75
8.45000	-657.20	185.44	33.31	-695.98	177.69	50.37	-879.88	218.54	123.77	-851.10	229.73	166.24	-666.73	40.54	31.13	-702.90	43.66	39.98	-899.38	22.71	42.30	-900.67	20.57	80.77	-730.72	86.56	1377.50	0.00	0.00	0.00	-600.73	-15.27	1696.90	-593.25	96.78	1712.28	-893.72	197.41	1685.30	-766.78	106.38	1764.44	485.25	-293.78	79.82	1082.96	-308.01	77.84	499.26
8.46000	-631.20	184.84	33.90	-671.73	176.53	49.25	-858.54	216.36	114.46	-831.24	227.64	158.15	-666.38	40.94	31.33	-702.39	43.80	40.35	-899.24	22.51	42.39	-900.79	20.72	80.68	-726.72	86.46	1377.16	0.00	0.00	0.00	-597.16	-15.77	1696.63	-586.73	96.08	1711.81	-887.32	196.58	1685.60	-762.08	106.58	1764.11	484.62	-293.83	79.70	1082.68	-307.86	77.68	499.22
8.47000	-608.58	183.03	33.95	-648.08	175.59	48.03	-836.64	214.17	105.57	-811.41	225.37	150.15	-665.67	40.88	31.65	-702.69	43.43	40.26	-899.33	22.74	42.32	-900.75	20.57	80.73	-722.40	85.87	1376.79	0.00	0.00	0.00	-590.73	-16.06	1696.05	-583.35	95.65	1711.43	-880.92	195.73	1685.91	-757.84	105.80	1763.89	483.99	-293.73	79.63	1082.49	-307.97	77.61	498.58
8.48000	-580.33	183.08	35.90	-622.63	174.70	47.81	-814.57	212.37	97.31	-791.47	222.91	142.36	-662.76	40.99	32.66	-703.26	42.75	40.18	-899.30	22.66	42.38	-900.97	20.99	80.58	-718.11	85.25	1376.35	0.00	0.00	0.00	-586.42	-16.33	1695.76	-578.29	95.53	1710.97	-874.52	194.88	1686.22	-753.05	106.08	1763.45	486.17	-291.78	79.46	1084.05	-310.40	76.92	498.25
8.49000	-555.09	181.28	37.18	-598.21	173.59	47.60	-792.54	210.29	89.40	-770.90	221.33	135.43	-664.41	40.38	32.57	-701.35	42.70	40.53	-899.23	22.57	42.45	-900.74	20.65	80.80	-713.94	85.17	1375.89	0.00	0.00	0.00	-582.48	-16.55	1695.24	-573.19	95.49	1710.25	-868.12	194.02	1686.53	-748.06	106.05	1762.93	485.84	-293.24	79.88	1083.14	-308.85	77.53	498.64
8.50000	-530.89	180.61	38.79	-574.91	172.64	47.64	-770.41	207.98	81.98	-750.41	219.77	129.02	-663.42	40.67	32.72	-703.78	43.71	40.18	-899.43	22.89	42.33	-900.94	20.81	80.70	-709.63	84.45	1375.44	0.00	0.00	0.00	-578.20	-16.98	1694.48	-568.17	94.94	1709.41	-861.71	193.16	1686.84	-743.39	105.76	1762.62	485.52	-293.79	79.84	1083.11	-308.18	77.90	498.79
8.51000	-504.86	179.67	41.96	-549.44	171.69	48.93	-748.37	206.35	75.40	-730.32	217.86	122.95	-667.45	40.81	32.66	-701.32	43.46	40.83	-899.53	23.00	42.22	-900.81	20.73	80.84	-705.34	84.35	1374.87	0.00	0.00	0.00	-571.81	-17.03	1693.67	-564.80	94.84	1708.77	-855.31	192.28	1687.15	-738.37	106.27	1761.98	484.83	-293.76	79.53	1082.82	-308.06	77.64	498.57
8.52000	-486.51	179.70	43.15	-526.83	170.88	50.13	-726.25	205.11	69.55	-709.93	216.52	117.72	-667.75	40.80	32.94	-700.66	43.37	41.01	-899.30	22.64	42.48	-901.03	21.10	80.60	-700.86	84.04	1374.26	0.00	0.00	0.00	-568.58	-17.22	1693.07	-560.76	94.88	1708.08	-848.90	191.40	1687.47	-733.44	106.72	1761.40	485.30	-293.79	79.71	1082.77	-308.17	77.82	498.59
8.53000	-458.73	177.88	47.40	-503.97	169.63	51.97	-704.43	203.82	64.36	-690.04	215.10	113.06	-662.11	41.37	33.91	-699.72	43.39	41.22	-899.19	22.40	42.61	-900.67	20.43	80.89	-696.29	83.78	1373.64	0.00	0.00	0.00	-564.24	-17.29	1692.41	-556.34	94.92	1707.34	-842.49	190.51	1687.79	-728.63	106.73	1760.79	486.73	-292.48	79.19	1084.24	-309.99	76.70	498.15
8.54000	-438.96	177.86	50.38	-483.42	169.01	53.41	-683.26	203.11	60.03	-670.74	213.70	109.03	-663.32	41.10	33.40	-700.83	43.20	40.99	-899.30	22.76	42.41	-900.82	20.63	80.81	-691.85	84.18	1372.96	0.00	0.00	0.00	-559.23	-17.26	1691.51	-550.84	95.05	1706.30	-836.08	189.61	1688.11	-723.96	106.19	1760.25	485.63	-293.53	79.35	1083.48	-308.90	77.32	498.92
8.55000	-418.03	176.81	53.47	-460.64	168.35	56.13	-662.81	202.21	56.27	-651.89	212.62	105.71	-659.51	40.65	34.02	-702.74	42.89	40.36	-899.41	22.89	42.36	-901.13	21.18	80.61	-687.30	83.86	1372.30	0.00	0.00	0.00	-553.76	-17.38	1690.45	-545.97	94.92	1705.32	-829.67	188.71	1688.43	-719.14	106.49	1759.53	485.44	-293.85	79.77	1082.39	-308.31	77.55	498.52
8.56000	-396.24	176.58	57.50	-440.68	168.00	58.11	-643.06	201.87	53.41	-633.49	212.09	103.15	-661.13	40.95	33.11	-702.72	43.05	40.31	-899.40	22.84	42.40	-900.94	20.91	80.86	-682.77	83.79	1371.51	0.00	0.00	0.00	-549.14	-17.15	1689.55	-539.93	95.47	1704.09	-823.26	187.79	1688.75	-714.00	107.12	1758.83	484.89	-293.96	79.56	1082.37	-308.35	77.60	498.78
8.57000	-380.41	175.45	59.79	-421.92	167.78	60.21	-624.49	201.87	51.32	-616.27	211.51	101.14	-664.05	40.59	32.42	-702.62	42.69	40.62	-899.39	22.91	42.34	-901.06	21.15	80.74	-678.27	84.54	1370.67	0.00	0.00	0.00	-545.87	-17.06	1688.73	-533.70	95.58	1703.04	-816.84	186.87	1689.08	-709.02	107.28	1758.13	484.94	-293.84	79.47	1082.54	-308.18	77.77	498.27
8.58000	-363.51	175.61	62.10	-403.91	167.24	62.35	-606.96	202.05	49.82	-599.74	211.22	99.67	-665.46	40.30	31.72	-702.38	42.42	40.70	-899.49	23.02	42.28	-900.62	20.50	80.97	-673.69	84.70	1369.81	0.00	0.00	0.00	-540.82	-16.91	1687.87	-528.29	95.90	1702.14	-810.43	185.94	1689.41	-703.96	107.82	1757.28	486.51	-291.54	79.44	1084.04	-310.32	76.92	498.17
8.59000	-342.40	175.21	66.04	-387.87	167.15	64.10	-590.57	202.16	48.75	-584.18	211.12	98.62	-661.43	40.13	32.61	-702.54	42.60	40.63	-899.39	22.88	42.42	-901.02	21.23	80.66	-668.99	84.76	1368.92	0.00	0.00	0.00	-535.28	-16.51	1686.95	-523.89	96.34	1701.33	-804.01	185.01	1689.74	-698.74	108.74	1756.41	485.48	-292.97	79.67	1082.63	-309.07	77.18	498.26
8.60000	-331.08	174.74	67.58	-373.20	166.67	65.96	-575.26	202.54	48.17	-569.78	211.04	97.90	-666.68	40.62	31.11	-703.00	42.24	40.42	-899.46	22.95	42.32	-901.01	21.40	80.64	-664.21	85.60	1368.06	0.00	0.00	0.00	-530.76	-16.02	1685.95	-519.81	96.63	1700.42	-797.59	184.06	1690.07	-693.64	109.11	1755.62	485.56	-293.79	79.74	1082.18	-308.26	77.55	499.07
8.61000	-316.02	174.75	70.33	-358.88	166.08	67.91	-561.42	202.92	47.76	-556.68	211.01	97.43	-665.60	39.20	31.62	-702.14	42.38	40.68	-899.38	22.90	42.41	-900.55	20.94	80.94	-659.65	85.74	1367.07	0.00	0.00	0.00	-526.65	-15.58	1685.14	-513.54	97.34	1699.20	-791.17	183.11	1690.41	-688.51	109.66	1754.79	485.03	-293.98	79.56	1082.00	-308.11	77.46	498.80
8.62000	-302.80	174.03	73.01	-345.57	165.90	70.16	-548.97	202.67	47.29	-544.94	210.50	96.92	-664.54	39.04	31.94	-703.37	42.11	40.38	-899.38	22.96	42.39	-900.81	21.64	80.75	-654.93	85.97	1366.18	0.00	0.00	0.00	-520.50	-15.08	1684.06	-508.41	97.76	1698.33	-784.75	182.15	1690.74	-683.03	110.79	1753.86	484.51	-294.19	79.42	1082.77	-308.03	77.84	497.77
8.63000	-294.63	173.73	74.72	-334.33	165.36	72.13	-537.77	202.31	47.09	-534.48	209.99	96.57	-665.94	39.16	31.32	-702.43	42.33	40.52	-899.36	22.97	42.43	-900.47	21.35	81.06	-650.11	86.45	1365.26	0.00	0.00	0.00	-516.50	-14.67	1683.32	-505.03	98.31	1697.58	-778.32	181.18	1691.08	-677.90	111.13	1753.00	486.52	-292.51	79.07	1084.29	-310.06	76.82	498.67
8.64000	-284.07	173.17	76.77	-324.41	164.58	73.81	-528.00	201.81	47.26	-525.17	209.48	96.31	-665.10	39.45	31.51	-702.21	42.42	40.51	-899.33	23.03	42.45	-900.45	21.59	81.05	-645.19	87.30	1364.32	0.00	0.00	0.00	-511.96	-13.99	1682.48	-500.30	99.04	1696.67	-771.90	180.21	1691.42	-672.49	112.12	1752.10	485.77	-293.58	79.50	1083.30	-309.08	77.37	498.92
8.65000	-275.89	172.40	76.87	-317.36	163.97	74.13	-519.81	200.77	47.15	-517.32	208.53	95.87	-665.07	39.48	31.28	-702.30	42.17	40.32	-899.36	23.22	42.47	-900.39	21.72	81.26	-640.44	87.84	1363.40	0.00	0.00	0.00	-504.96	-13.09	1681.31	-492.10	99.91	1695.34	-765.47	179.22	1691.77	-667.09	113.08	1751.30	484.76	-294.08	79.53	1081.80	-308.47	77.34	498.04
8.66000	-269.39	171.80	76.29	-312.33	163.00	73.31	-513.35	199.57	46.94	-510.73	207.72	95.40	-663.32	39.37	31.62	-701.86	42.38	40.47	-899.27	23.30	42.55	-899.99	21.40	81.68	-635.38	88.51	1362.64	0.00	0.00	0.00	-500.37	-12.35	1680.33	-486.61	100.43	1694.37	-759.05	178.23	1692.11	-661.73	114.05	1750.60	485.77	-294.03	79.84	1082.53	-308.15	77.63	498.21
8.67000	-262.61	170.34	75.15	-306.70	162.45	72.14	-508.47	198.80	46.74	-505.72	206.92	94.81	-664.69	39.26	31.17	-701.14	42.20	40.64	-899.29	23.58	42.62	-899.76	21.62	81.85	-630.19	89.13	1361.77	0.00	0.00	0.00	-494.29	-11.28	1679.40	-481.82	101.47	1693.38	-752.62	177.23	1692.46	-656.59	114.96	1749.86	485.17	-293.78	79.73	1082.63	-308.18	77.72	499.29
8.68000	-265.17	168.51	70.10	-304.89	161.09	69.48	-505.39	198.23	46.27	-502.24	205.91	93.89	-666.17	39.15	30.87	-701.54	42.34	40.28	-899.10	23.55	42.91	-899.53	21.42	82.37	-624.74	88.36	1361.47	0.00	0.00	0.00	-489.60	-10.52	1678.63	-477.25	102.35	1692.59	-746.19	176.22	1692.81	-651.30	115.78	1749.23	486.39	-291.49	79.43	1084.06	-307.00	74.74	499.76
8.69000	-260.97	167.07	66.73	-303.53	159.42	65.84	-504.29	198.18	45.73	-500.10	205.29	93.00	-665.51	39.08	30.91	-702.95	42.45	40.22	-899.05	23.84	43.11	-899.12	21.33	82.74	-619.41	88.90	1360.86	0.00	0.00	0.00	-484.24	-9.57	1678.02	-471.07	103.46	1691.89	-739.76	175.21	1693.16	-645.79	117.24	1748.49	485.56	-293.31	79.38	1082.60	-308.13	76.44	499.17
8.70000	-263.32	164.43	61.21	-302.56	157.33	61.51	-503.71	197.08	45.75	-499.58	204.49	91.93	-663.39	39.12	31.74	-703.15	42.37	40.13	-898.83	23.87	43.57	-899.28	22.21	82.99	-613.97	89.61	1360.24	0.00	0.00	0.00	-476.74	-8.31	1677.09	-463.39	104.46	1690.93	-733.32	174.18	1693.51	-640.38	118.50	1747.80	485.65	-294.02	79.84	1082.94	-308.33	77.76	498.19
8.71000	-261.64	161.47	57.49	-302.13	155.33	57.64	-502.99	196.40	46.18	-499.29	204.42	91.15	-665.66	39.61	30.82	-702.30	42.74	40.11	-898.74	24.16	44.04	-899.19	22.28	83.70	-608.37	90.51	1359.66	0.00	0.00	0.00	-472.31	-7.21	1676.75	-457.23	105.95	1690.30	-726.89	173.15	1693.87	-635.20	119.41	1747.24	486.03	-294.18	79.85	1082.85	-308.37	77.75	498.21
8.72000	-258.68	161.39	54.43	-303.57	154.04	53.75	-502.03	195.91	46.13	-498.18	204.16	90.47	-666.11	39.13	31.02	-703.70	42.14	39.68	-898.51	24.28	44.70	-898.27	21.70	84.67	-602.99	90.99	1359.05	0.00	0.00	0.00	-467.51	-6.02	1676.33	-455.56	107.01	1690.10	-720.45	172.11	1694.23	-629.71	120.86	1746.67	485.83	-294.16	79.73	1082.79	-308.44	77.64	498.33
8.73000	-256.75	161.67	51.35	-302.45	154.61	51.48	-501.18	196.38	45.92	-496.34	203.92	90.07	-664.67	39.70	30.87	-702.66	42.25	40.02	-898.18	24.14	45.57	-898.01	21.95	85.45	-597.54	91.62	1358.54	0.00	0.00	0.00	-462.51	-5.02	1675.97	-452.64	107.74	1689.77	-714.02	171.06	1694.59	-577.82	87.38	1726.89	486.77	-295.14	79.99	1083.02	-308.38	77.76	498.40
8.74000	-256.66	163.17	47.03	-300.92	155.37	48.89	-500.81	196.79	45.48	-494.50	204.17	89.88	-661.14	39.44	31.58	-700.86	42.67	40.48	-898.11	24.48	46.32	-897.73	22.15	86.24	-592.11	91.96	1358.19	0.00	0.00	0.00	-457.20	-3.78	1676.00	-446.53	108.84	1689.51	-707.58	170.01	1694.95	-605.20	113.66	1740.28	485.10	-294.42	79.61	1083.06	-308.61	77.73	499.40
8.75000	-255.71	163.66	44.20	-300.02	156.79	47.29	-500.43	197.44	45.13	-493.27	204.24	89.55	-666.51	39.03	30.34	-703.45	42.17	39.50	-897.91	24.49	47.40	-896.73	21.42	87.72	-586.51	92.82	1357.85	0.00	0.00	0.00	-452.88	-2.37	1676.23	-439.34	110.83	1689.17	-701.14	168.94	1695.31	-612.94	125.21	1745.57	485.15	-294.25	79.62	1083.48	-308.58	77.90	498.71
8.76000	-259.10	164.16	41.39	-298.46	156.42	46.53	-500.18	198.10	44.85	-492.35	204.36	89.31	-666.14	39.54	30.36	-702.44	41.92	39.68	-897.58	24.29	48.69	-896.19	21.31	89.13	-580.92	93.77	1357.59	0.00	0.00	0.00	-446.24	-0.82	1676.15	-431.43	111.94	1689.07	-694.70	167.87	1695.68	-607.39	126.46	1745.31	484.93	-294.26	79.52	1082.73	-308.27	77.65	498.49
8.77000	-252.50	163.20	42.54	-298.89	156.63	46.01	-500.18	198.21	44.70	-491.66	204.29	89.20	-665.06	39.39	30.54	-702.83	41.76	39.67	-897.15	23.90	50.23	-895.82	21.50	90.37	-575.26	94.36	1357.42	0.00	0.00	0.00	-439.54	0.46	1676.27	-425.86	113.15	1688.88	-688.26	166.79	1696.05	-601.73	127.92	1745.16	485.79	-294.01	79.76	1082.85	-308.31	77.83	498.93
8.78000	-257.30	164.22	40.44	-297.97	155.84	45.80	-500.13	198.17	44.50	-491.05	204.50	89.35	-667.42	39.33	30.06	-703.30	42.23	39.42	-896.78	23.34	52.00	-895.08	21.16	92.02	-569.53	95.32	1357.39	0.00	0.00	0.00	-434.34	1.64	1676.39	-422.03	114.31	1688.90	-681.82	165.70	1696.42	-524.18	75.00	1715.22	486.81	-294.95	79.91	1082.70	-308.19	77.74	498.47
8.79000	-255.12	164.41	39.71	-298.61	155.88	45.05	-499.98	198.48	44.38	-490.51	204.66	89.43	-661.12	38.49	31.26	-702.32	41.20	39.23	-896.41	22.79	53.87	-894.42	20.73	93.84	-563.67	96.35	1357.49	0.00	0.00	0.00	-429.49	3.00	1676.73	-416.98	115.86	1689.15	-675.37	164.60	1696.79	-569.67	115.53	1736.52	485.88	-294.57	79.64	1082.37	-308.32	77.57	498.81
8.80000	-255.32	163.78	38.75	-298.34	156.24	44.38	-499.87	198.61	44.14	-489.89	204.77	89.38	-665.69	38.74	30.29	-700.62	42.23	39.75	-896.05	22.30	55.72	-893.15	19.59	96.23	-558.01	97.05	1357.68	0.00	0.00	0.00	-423.31	4.72	1677.09	-407.63	117.65	1689.26	-668.93	163.50	1697.17	-584.69	132.62	1745.30	485.32	-294.09	79.68	1082.16	-308.22	77.62	498.70
8.81000	-252.45	163.85	38.12	-297.72	156.50	43.83	-499.62	199.11	44.13	-489.25	204.81	89.28	-662.35	39.12	31.29	-702.01	42.30	39.21	-895.84	21.93	57.53	-891.97	18.79	98.60	-552.17	98.26	1357.97	0.00	0.00	0.00	-417.02	6.13	1677.44	-402.42	119.18	1689.48	-662.48	162.39	1697.54	-578.97	134.10	1745.55	485.65	-294.18	79.70	1082.38	-308.24	77.81	497.78
8.82000	-252.54	164.48	36.86	-297.91	156.28	43.35	-499.52	199.11	43.98	-488.76	204.84	89.27	-667.10	38.93	30.03	-703.43	42.02	38.91	-895.47	21.33	59.65	-891.14	18.49	100.95	-546.24	99.67	1358.35	0.00	0.00	0.00	-412.61	7.69	1678.03	-398.02	120.50	1689.96	-656.03	161.26	1697.92	-573.09	136.11	1745.71	486.70	-293.84	80.08	1082.84	-308.15	77.98	498.01
8.83000	-253.71	163.58	35.82	-297.06	156.20	43.09	-499.33	199.24	43.98	-488.51	204.58	89.19	-666.60	38.71	30.33	-702.97	42.11	38.64	-894.97	20.72	61.85	-889.42	17.01	104.03	-540.39	100.87	1358.77	0.00	0.00	0.00	-405.60	8.96	1678.29	-394.09	121.86	1690.31	-649.59	160.13	1698.31	-567.48	137.67	1746.08	486.87	-292.56	79.19	1084.20	-310.06	76.85	498.65
8.84000	-252.82	163.80	35.80	-296.21	156.10	42.97	-499.29	199.05	43.88	-488.29	204.42	89.14	-666.87	38.83	29.88	-703.49	41.83	38.38	-894.07	19.66	64.46	-887.44	15.47	107.07	-534.77	101.87	1359.29	0.00	0.00	0.00	-398.91	10.31	1678.86	-388.94	123.27	1690.94	-643.14	158.99	1698.69	-561.80	138.95	1746.60	486.00	-293.59	79.66	1083.27	-308.98	77.31	499.07
8.85000	-253.27	163.54	35.15	-297.03	156.27	42.47	-499.15	199.04	43.86	-488.08	204.22	89.05	-663.89	39.24	30.66	-704.87	41.65	37.79	-893.35	19.12	67.10	-885.94	15.05	109.89	-529.13	102.87	1359.87	0.00	0.00	0.00	-394.37	11.97	1679.84	-381.97	124.80	1691.77	-636.69	157.85	1699.08	-555.80	141.06	1747.13	485.08	-294.29	79.53	1082.53	-308.34	77.54	498.98
8.86000	-251.51	163.67	34.94	-296.51	156.05	42.54	-499.09	198.97	43.84	-487.90	204.04	88.93	-665.58	38.53	30.28	-701.50	41.66	38.47	-892.15	18.31	70.16	-884.01	14.12	113.17	-523.31	104.24	1360.49	0.00	0.00	0.00	-389.69	13.48	1680.57	-377.11	126.14	1692.46	-630.24	156.69	1699.46	-550.13	142.76	1747.75	485.24	-294.28	79.46	1081.96	-308.70	77.36	498.60
8.87000	-253.40	163.69	34.29	-296.06	156.02	42.32	-499.02	198.96	43.80	-487.73	203.97	88.80	-663.34	39.20	30.81	-703.24	41.50	37.80	-890.77	17.69	73.50	-881.82	13.43	116.49	-517.28	106.12	1361.23	0.00	0.00	0.00	-383.57	14.73	1681.46	-370.56	127.72	1693.26	-623.78	155.53	1699.85	-544.38	144.20	1748.45	485.10	-294.18	79.53	1082.72	-308.58	77.70	498.76
8.88000	-252.94	163.99	34.06	-295.97	155.96	42.13	-498.97	198.90	43.72	-487.57	203.98	88.72	-664.16	38.57	30.21	-702.55	41.38	37.88	-888.80	16.84	77.31	-879.23	12.13	120.30	-511.40	107.54	1361.98	0.00	0.00	0.00	-378.21	16.07	1682.27	-364.38	129.06	1693.88	-617.33	154.36	1700.25	-475.44	97.16	1723.23	486.56	-295.29	80.02	1082.67	-308.25	77.52	498.90
8.89000	-252.68	163.89	34.00	-296.40	156.02	41.88	-498.85	199.11	43.79	-487.49	203.83	88.51	-663.92	39.02	30.33	-702.18	41.48	37.83	-886.77	16.10	81.29	-876.55	11.29	124.20	-505.49	108.81	1362.79	0.00	0.00	0.00	-372.71	17.55	1683.34	-358.45	130.33	1694.84	-610.88	153.18	1700.64	-514.50	134.41	1742.49	486.24	-294.71	79.94	1081.70	-308.41	77.33	498.88
8.90000	-251.79	163.94	34.22	-295.53	156.31	42.13	-498.89	198.89	43.61	-487.39	203.83	88.37	-664.43	38.62	30.25	-701.06	41.38	38.03	-884.59	15.66	85.46	-873.98	11.31	127.77	-499.25	110.78	1363.69	0.00	0.00	0.00	-366.48	19.11	1684.50	-352.52	131.75	1696.00	-604.42	151.99	1701.04	-527.20	149.89	1750.86	485.76	-294.06	79.74	1082.36	-308.21	77.67	499.62
8.91000	-251.89	163.56	33.69	-294.94	156.04	42.01	-498.82	198.90	43.60	-487.24	204.03	88.31	-665.66	38.85	29.94	-700.28	41.75	38.16	-882.00	15.15	89.99	-869.99	9.59	132.46	-493.31	112.16	1364.63	0.00	0.00	0.00	-361.48	20.49	1685.73	-347.42	133.13	1697.33	-597.97	150.79	1701.44	-521.64	151.62	1751.62	485.48	-294.39	79.76	1082.90	-308.28	77.69	498.82
8.92000	-251.57	163.73	33.40	-295.16	156.06	41.82	-498.74	199.21	43.70	-487.19	204.06	88.18	-664.49	38.95	30.30	-698.90	42.13	39.38	-879.09	14.65	94.90	-865.79	8.48	137.12	-487.18	113.66	1365.54	0.00	0.00	0.00	-356.82	21.92	1687.03	-340.73	134.40	1698.47	-591.51	149.58	1701.84	-515.85	153.78	1752.38	485.64	-294.54	79.65	1082.73	-308.10	77.51	498.90
8.93000	-250.84	163.99	34.02	-295.26	156.16	41.74	-498.81	199.01	43.61	-487.16	204.13	88.12	-665.25	38.39	30.03	-702.10	42.94	38.51	-875.78	14.36	100.12	-861.64	8.15	141.91	-481.06	115.41	1366.45	0.00	0.00	0.00	-351.94	23.15	1688.05	-336.09	135.50	1699.55	-585.05	148.37	1702.24	-437.14	96.48	1723.74	486.72	-295.47	80.12	1082.89	-308.43	77.67	499.03
8.94000	-251.05	163.93	33.70	-296.04	156.26	41.54	-498.85	198.93	43.54	-487.19	204.13	87.98	-663.79	38.50	30.69	-703.05	42.75	39.30	-871.95	14.03	105.76	-856.84	8.05	146.76	-475.04	116.84	1367.40	0.00	0.00	0.00	-346.10	24.65	1689.25	-331.56	136.94	1700.64	-578.59	147.15	1702.65	-483.69	140.98	1745.51	485.72	-294.78	79.67	1082.38	-308.41	77.56	498.48
8.95000	-251.91	164.08	33.62	-295.98	156.59	41.52	-498.76	199.01	43.58	-487.21	204.26	87.86	-664.06	38.76	30.19	-702.10	45.00	43.25	-867.55	13.65	111.86	-851.15	7.34	152.22	-469.08	118.44	1368.30	0.00	0.00	0.00	-340.06	26.46	1690.97	-325.14	138.75	1701.92	-572.13	145.92	1703.06	-499.43	159.77	1754.80	485.38	-294.13	79.76	1082.52	-308.40	77.49	499.11
8.96000	-252.59	163.92	33.35	-295.24	156.50	41.66	-498.73	199.06	43.58	-487.23	204.32	87.74	-662.60	38.72	30.72	-700.98	42.49	43.03	-862.99	14.01	118.03	-844.82	6.73	158.08	-463.32	119.66	1369.08	0.00	0.00	0.00	-334.02	28.19	1692.10	-319.97	140.47	1702.97	-565.67	144.68	1703.47	-494.10	161.29	1755.54	485.93	-294.17	79.96	1082.32	-308.04	77.39	498.82
8.97000	-252.60	164.52	33.19	-294.98	156.46	41.66	-498.73	199.06	43.57	-487.19	204.59	87.72	-665.01	38.07	29.96	-698.59	41.86	42.64	-857.43	13.63	125.10	-838.17	6.57	164.08	-457.62	120.81	1369.78	0.00	0.00	0.00	-329.36	29.36	1693.30	-314.43	141.47	1704.04	-559.21	143.43	1703.88	-488.66	163.24	1756.14	485.94	-293.98	79.84	1082.80	-308.12	77.70	499.83
8.98000	-253.20	164.28	32.90	-296.01	156.56	41.37	-498.71	199.05	43.56	-487.32	204.42	87.49	-665.32	38.68	29.54	-697.21	42.04	43.29	-851.79	13.73	132.44	-831.26	6.79	170.25	-451.91	122.18	1370.38	0.00	0.00	0.00	-324.78	30.54	1694.34	-308.55	142.70	1704.84	-552.75	142.17	1704.29	-483.20	165.42	1756.55	486.80	-295.27	80.06	1082.78	-308.37	77.64	498.97
8.99000	-250.45	164.40	33.86	-296.08	156.74	41.25	-498.67	199.11	43.58	-487.37	204.51	87.38	-663.25	38.16	29.45	-696.62	41.89	43.81	-845.95	14.31	139.91	-824.34	7.37	176.89	-446.31	123.65	1370.92	0.00	0.00	0.00	-320.23	31.91	1695.37	-302.95	144.06	1705.60	-546.29	140.91	1704.71	-477.96	167.09	1756.96	485.49	-294.68	79.66	1082.44	-307.98	77.66	499.02
9.00000	-251.61	164.05	33.79	-295.59	156.83	41.52	-498.66	199.11	43.58	-487.44	204.61	87.27	-661.48	38.15	28.70	-694.04	41.82	44.80	-839.49	14.47	147.97	-817.10	8.12	183.69	-440.80	124.88	1371.28	0.00	0.00	0.00	-314.60	33.56	1696.60	-298.44	145.60	1706.76	-539.82	139.63	1705.13	-472.86	168.75	1757.15	485.26	-294.12	79.66	1082.69	-308.16	77.67	498.71
9.01000	-250.24	164.11	33.61	-295.17	156.79	41.61	-498.67	199.14	43.57	-487.42	204.76	87.19	-658.96	37.94	28.28	-690.10	41.74	46.41	-832.45	14.58	156.30	-808.51	7.44	191.34	-435.50	126.07	1371.45	0.00	0.00	0.00	-310.62	35.12	1697.63	-292.39	146.75	1707.45	-533.36	138.35	1705.55	-467.69	170.10	1757.39	485.68	-294.04	79.81	1082.06	-308.03	77.64	498.84
9.02000	-252.93	164.12	33.10	-295.94	156.74	41.33	-498.65	199.14	43.56	-487.43	204.90	87.09	-656.68	37.69	27.57	-686.88	41.50	47.81	-825.22	14.95	164.61	-800.59	8.62	198.39	-430.31	127.00	1371.61	0.00	0.00	0.00	-304.18	36.47	1698.39	-286.41	148.12	1707.93	-526.89	137.06	1705.97	-462.50	171.33	1757.55	485.03	-293.96	79.60	1082.38	-307.95	77.61	499.08
9.03000	-252.89	164.18	33.07	-295.28	156.95	41.53	-498.55	199.39	43.62	-487.45	204.98	87.01	-653.00	37.38	26.76	-680.85	40.84	49.99	-817.79	15.71	172.78	-791.79	9.14	205.75	-425.11	128.11	1371.67	0.00	0.00	0.00	-298.16	37.72	1699.00	-281.60	149.48	1708.44	-520.43	135.76	1706.40	-457.35	172.95	1757.58	485.78	-294.11	79.86	1082.41	-308.39	77.36	499.36
9.04000	-253.09	164.10	32.78	-295.65	156.84	41.19	-498.65	199.14	43.50	-487.42	205.07	86.89	-649.65	36.36	25.89	-675.52	39.97	51.83	-810.04	16.41	180.88	-782.38	9.34	213.17	-420.10	129.13	1371.62	0.00	0.00	0.00	-293.21	38.99	1699.44	-277.02	150.70	1708.85	-513.96	134.45	1706.83	-452.04	174.61	1757.43	486.03	-294.02	79.96	1081.99	-308.46	77.38	498.99
9.05000	-250.46	164.22	33.60	-296.39	156.86	41.01	-498.68	199.17	43.47	-487.35	205.36	86.93	-643.73	35.04	25.56	-670.08	38.73	53.38	-801.92	17.26	188.54	-772.47	9.70	220.43	-414.37	130.38	1371.90	0.00	0.00	0.00	-286.00	40.39	1699.65	-271.64	152.06	1709.05	-507.49	133.13	1707.26	-446.99	175.67	1757.43	485.55	-293.90	79.77	1082.69	-308.41	77.62	498.64
9.06000	-250.42	164.37	33.56	-296.54	156.76	41.02	-498.57	199.36	43.53	-487.26	205.61	86.92	-641.19	33.28	24.69	-662.79	37.18	55.26	-793.40	18.25	195.87	-762.33	9.98	227.13	-408.90	131.56	1372.18	0.00	0.00	0.00	-281.59	41.54	1699.96	-267.57	153.07	1709.31	-501.03	131.80	1707.69	-441.83	176.74	1757.40	485.39	-294.13	79.59	1082.91	-307.97	77.87	497.62
9.07000	-251.58	164.00	33.19	-294.75	156.54	41.33	-498.58	199.44	43.54	-487.35	205.41	86.77	-634.00	30.81	27.13	-657.42	34.96	57.87	-783.85	19.35	202.27	-752.09	10.80	233.00	-403.70	132.68	1372.44	0.00	0.00	0.00	-276.37	42.66	1700.07	-262.53	154.37	1709.25	-494.56	130.47	1708.13	-436.71	177.87	1757.35	485.29	-294.02	79.57	1082.86	-308.27	77.75	498.76
9.08000	-252.21	163.91	33.03	-295.32	156.28	41.04	-498.53	199.41	43.54	-487.29	205.58	86.81	-625.73	27.73	31.26	-648.13	32.93	62.24	-773.54	20.65	207.33	-741.38	11.06	238.51	-398.73	133.73	1372.70	0.00	0.00	0.00	-272.42	43.57	1700.06	-255.94	155.66	1709.05	-488.09	129.12	1708.56	-431.74	178.33	1757.42	485.16	-293.72	79.56	1082.51	-308.62	77.40	499.10
9.09000	-252.75	163.47	32.95	-296.72	156.66	40.80	-498.61	199.25	43.44	-487.26	205.69	86.82	-614.58	24.24	35.37	-638.05	30.29	66.04	-763.07	21.83	211.47	-730.22	11.36	243.41	-393.98	134.73	1372.94	0.00	0.00	0.00	-266.30	44.72	1699.96	-251.34	156.45	1708.81	-481.62	127.77	1709.00	-426.39	179.85	1757.30	485.77	-293.71	79.88	1082.72	-308.62	77.53	499.38
9.10000	-252.08	163.73	33.39	-296.61	156.56	40.82	-498.55	199.46	43.54	-487.26	205.51	86.71	-601.70	21.08	39.40	-625.02	27.39	69.83	-751.55	22.97	214.68	-718.74	12.48	246.79	-389.43	135.67	1373.16	0.00	0.00	0.00	-262.87	45.57	1699.92	-246.68	157.45	1708.70	-475.15	126.41	1709.45	-421.19	180.71	1757.33	485.94	-293.98	79.92	1082.19	-308.34	77.63	498.98
9.11000	-253.60	163.15	32.63	-295.83	156.32	40.98	-498.57	199.50	43.56	-487.20	205.59	86.72	-589.50	18.04	41.78	-610.82	25.01	73.00	-738.81	23.45	217.09	-706.43	13.38	249.25	-385.05	136.55	1373.37	0.00	0.00	0.00	-256.25	46.53	1699.70	-240.88	158.31	1708.57	-468.68	125.04	1709.89	-416.18	181.50	1757.47	486.01	-293.79	79.96	1082.71	-308.59	77.79	498.99
9.12000	-253.59	163.52	32.50	-296.17	156.23	40.81	-498.54	199.48	43.54	-487.12	205.85	86.84	-574.08	15.17	44.65	-596.34	22.68	75.25	-725.42	23.72	218.43	-693.81	14.37	250.52	-380.83	137.38	1373.56	0.00	0.00	0.00	-252.72	47.24	1699.67	-236.36	158.99	1708.53	-462.21	123.66	1710.34	-411.12	182.13	1757.66	485.41	-293.81	79.80	1082.52	-308.77	77.63	498.84
9.13000	-254.90	163.22	32.03	-295.47	156.46	40.98	-498.59	199.42	43.49	-487.13	205.80	86.84	-559.24	12.67	46.01	-581.92	20.42	76.20	-711.51	23.97	218.58	-680.61	15.09	250.68	-376.75	138.14	1373.73	0.00	0.00	0.00	-247.68	47.90	1699.57	-231.49	159.97	1708.32	-455.73	122.27	1710.78	-405.98	183.00	1757.93	485.02	-293.99	79.52	1082.49	-308.19	77.65	498.01
9.14000	-251.93	163.40	33.02	-295.40	156.42	40.91	-498.55	199.55	43.56	-487.06	205.86	86.86	-542.23	9.89	47.68	-565.16	18.42	76.99	-697.13	24.00	217.63	-667.00	15.57	249.86	-372.79	138.85	1373.88	0.00	0.00	0.00	-241.23	48.67	1699.35	-225.96	160.73	1708.18	-449.26	120.87	1711.24	-401.06	183.22	1758.35	484.99	-294.02	79.59	1082.07	-308.36	77.38	498.51
9.15000	-251.83	163.36	32.92	-295.42	156.26	40.75	-498.58	199.57	43.56	-487.14	205.65	86.83	-522.91	8.33	48.84	-546.74	16.77	77.37	-682.52	23.96	215.44	-652.42	15.20	248.25	-368.93	139.51	1374.00	0.00	0.00	0.00	-236.42	49.46	1699.41	-221.00	161.05	1708.21	-442.79	119.47	1711.69	-396.14	183.56	1758.69	485.96	-293.82	79.84	1082.49	-308.54	77.42	499.22
9.16000	-251.61	163.48	33.16	-294.52	156.24	41.04	-498.58	199.40	43.49	-487.06	205.77	86.91	-502.70	6.37	49.55	-528.80	15.08	77.08	-667.42	23.82	212.09	-637.81	15.40	245.45	-365.15	140.11	1374.10	0.00	0.00	0.00	-231.36	49.78	1699.41	-216.90	161.66	1708.35	-436.32	118.05	1712.14	-391.05	184.50	1758.95	485.91	-293.86	79.76	1082.47	-308.23	77.55	499.06
9.17000	-253.04	163.34	32.69	-295.34	156.61	40.66	-498.64	199.32	43.49	-487.08	205.65	86.93	-484.96	4.96	48.79	-510.15	13.92	76.35	-651.41	23.23	207.92	-622.88	15.96	241.44	-361.43	140.66	1374.16	0.00	0.00	0.00	-226.81	50.31	1699.49	-212.16	162.25	1708.54	-429.84	116.63	1712.60	-386.27	184.75	1759.31	485.89	-293.78	79.74	1083.07	-307.86	77.90	499.05
9.18000	-251.82	163.66	32.68	-295.48	156.61	40.52	-498.62	199.43	43.55	-487.04	205.66	86.99	-461.41	3.93	49.26	-490.39	13.19	74.99	-634.64	22.27	202.94	-607.46	15.85	236.89	-357.76	141.16	1374.20	0.00	0.00	0.00	-221.24	50.64	1699.61	-206.07	162.61	1708.75	-423.37	115.20	1713.06	-381.38	185.15	1759.65	485.74	-293.64	79.92	1082.96	-308.18	77.71	499.13
9.19000	-252.05	163.51	32.83	-295.29	156.76	40.80	-498.56	199.46	43.60	-487.04	205.40	86.95	-440.60	3.38	48.45	-466.70	12.76	74.49	-617.21	20.90	197.23	-591.37	15.46	231.61	-354.10	141.60	1374.21	0.00	0.00	0.00	-216.69	51.06	1699.94	-200.94	162.84	1709.13	-416.89	113.75	1713.53	-376.54	185.73	1759.88	485.69	-293.65	79.81	1082.78	-308.29	77.67	498.81
9.20000	-251.72	163.66	32.84	-296.19	157.01	40.35	-498.57	199.56	43.64	-486.99	205.53	87.05	-417.31	3.57	47.91	-446.75	13.04	72.40	-599.40	19.99	190.55	-574.87	15.27	225.57	-350.45	141.99	1374.18	0.00	0.00	0.00	-213.23	51.35	1700.38	-196.26	163.43	1709.58	-410.42	112.30	1713.99	-371.72	186.23	1760.07	485.45	-293.87	79.80	1082.61	-308.48	77.44	498.99
9.21000	-249.89	164.33	33.70	-294.89	157.25	40.74	-498.55	199.45	43.67	-487.07	205.33	87.07	-395.63	4.17	46.39	-424.20	13.06	70.26	-580.78	18.48	183.42	-557.58	14.58	218.92	-346.79	142.33	1374.11	0.00	0.00	0.00	-208.45	51.57	1700.70	-192.23	163.57	1709.98	-403.94	110.84	1714.46	-367.05	186.26	1760.30	485.32	-294.17	79.60	1083.02	-308.36	77.54	499.12
9.22000	-250.93	163.99	33.35	-296.26	157.55	40.33	-498.51	199.43	43.71	-487.07	205.24	87.09	-373.00	4.93	44.76	-400.71	13.50	68.19	-561.70	17.15	175.59	-539.58	13.27	211.98	-343.08	142.63	1374.01	0.00	0.00	0.00	-203.44	51.69	1701.04	-187.27	163.53	1710.43	-397.46	109.37	1714.93	-362.16	186.72	1760.37	485.34	-294.27	79.67	1083.65	-308.02	77.97	498.56
9.23000	-254.61	163.97	32.25	-295.92	157.52	40.61	-498.45	199.44	43.74	-486.97	205.47	87.30	-347.64	5.98	43.67	-377.46	13.90	65.78	-542.40	16.35	167.11	-521.22	12.28	204.44	-339.32	142.87	1373.86	0.00	0.00	0.00	-197.81	51.89	1701.26	-183.39	163.77	1710.94	-390.99	107.89	1715.40	-357.33	187.13	1760.39	485.38	-294.13	79.68	1082.88	-308.09	77.74	499.47
9.24000	-253.36	164.54	33.00	-294.49	157.23	41.16	-498.48	199.46	43.85	-487.05	205.20	87.23	-321.45	6.74	42.63	-353.28	14.47	63.42	-522.50	15.78	158.26	-502.27	11.40	196.50	-335.49	143.07	1373.68	0.00	0.00	0.00	-192.07	52.07	1701.50	-179.68	164.12	1711.31	-384.51	106.41	1715.87	-352.46	187.30	1760.40	485.74	-294.04	79.83	1082.28	-307.99	77.57	498.93
9.25000	-252.34	163.88	33.35	-296.30	157.53	40.91	-498.48	199.34	43.83	-487.06	205.22	87.32	-296.49	7.03	41.38	-329.07	14.40	61.36	-501.87	15.18	149.23	-482.80	10.10	188.61	-331.56	143.22	1373.45	0.00	0.00	0.00	-188.02	52.19	1701.76	-172.48	163.91	1711.34	-378.03	104.91	1716.35	-347.48	187.47	1760.37	485.16	-293.85	79.79	1081.84	-308.14	77.40	498.26
9.26000	-252.88	165.14	33.74	-295.11	157.08	41.45	-498.44	199.37	43.89	-487.08	205.08	87.30	-267.43	7.01	41.27	-305.51	14.51	59.07	-480.64	14.40	140.28	-463.28	9.71	180.21	-327.52	143.32	1373.18	0.00	0.00	0.00	-183.48	52.12	1701.87	-164.90	164.05	1711.39	-371.55	103.40	1716.83	-342.40	187.74	1760.24	485.54	-293.99	79.89	1082.50	-308.22	77.61	499.38
9.27000	-253.33	164.90	33.70	-296.67	157.46	41.21	-498.57	198.92	43.74	-487.12	205.00	87.36	-239.46	6.94	40.95	-280.30	14.28	57.35	-459.09	13.85	131.32	-443.49	9.92	171.70	-323.34	143.37	1372.86	0.00	0.00	0.00	-179.06	52.33	1701.97	-162.51	164.36	1711.57	-365.08	101.89	1717.31	-337.40	187.84	1760.06	485.64	-294.01	79.82	1082.46	-308.55	77.65	499.15
9.28000	-252.93	165.05	34.33	-295.70	157.89	41.74	-498.49	199.06	43.88	-487.17	204.86	87.33	-211.53	6.63	41.26	-252.54	14.00	56.40	-437.33	13.67	122.42	-422.99	9.04	163.87	-319.01	143.39	1372.48	0.00	0.00	0.00	-173.55	52.45	1701.93	-157.43	164.40	1711.65	-358.60	100.37	1717.80	-332.30	187.85	1759.89	485.12	-294.04	79.59	1082.36	-308.37	77.54	498.73
9.29000	-251.56	165.19	35.40	-294.94	158.11	42.13	-498.42	199.15	43.94	-487.17	204.87	87.46	-189.14	5.89	40.56	-223.02	13.07	56.05	-415.15	13.33	113.89	-402.65	9.12	155.88	-314.51	143.35	1372.06	0.00	0.00	0.00	-168.54	52.56	1701.80	-152.09	164.45	1711.52	-352.12	98.83	1718.28	-327.07	187.66	1759.68	485.45	-294.49	79.61	1082.29	-308.36	77.55	499.13
9.30000	-251.56	165.80	35.30	-294.61	158.56	43.71	-498.44	199.09	43.96	-487.21	204.75	87.51	-166.33	4.76	40.36	-195.56	12.45	55.60	-393.10	13.48	105.68	-381.77	8.32	148.56	-309.82	143.28	1371.59	0.00	0.00	0.00	-163.09	52.59	1701.63	-146.23	164.31	1711.34	-345.64	97.29	1718.77	-321.59	188.00	1759.34	484.65	-294.43	79.31	1082.67	-308.14	77.60	500.05
9.31000	-251.17	166.60	35.66	-294.21	159.19	44.25	-498.36	199.13	44.07	-487.18	204.74	87.60	-142.54	3.64	41.19	-174.94	11.33	54.46	-370.57	13.16	98.11	-360.78	8.49	141.25	-304.92	143.16	1371.06	0.00	0.00	0.00	-156.93	52.48	1701.20	-141.33	164.40	1711.09	-339.16	95.74	1719.26	-316.22	187.83	1759.06	484.96	-294.00	79.59	1081.80	-308.51	77.24	499.16
9.32000	-246.60	167.74	39.37	-293.45	159.84	44.76	-498.36	198.94	44.08	-487.28	204.52	87.65	-117.38	2.83	42.56	-150.95	10.44	54.25	-347.52	12.70	91.21	-339.37	8.15	134.56	-299.78	143.00	1370.47	0.00	0.00	0.00	-150.53	52.00	1700.74	-135.70	164.11	1710.84	-332.68	94.18	1719.75	-310.79	187.70	1758.67	484.62	-294.22	79.44	1082.84	-308.07	77.81	500.44
9.33000	-248.28	168.12	39.43	-292.68	160.27	44.90	-498.48	198.65	44.01	-487.35	204.29	87.70	-91.61	2.11	44.24	-128.49	9.47	54.38	-324.59	12.05	84.89	-318.25	8.02	128.14	-294.40	142.80	1369.83	0.00	0.00	0.00	-145.46	51.90	1700.46	-130.74	164.10	1710.52	-326.20	92.61	1720.25	-269.87	158.40	1745.77	486.49	-295.48	80.05	1082.56	-307.88	77.78	499.99
9.34000	-246.96	168.10	39.18	-290.39	160.66	45.32	-498.36	198.77	44.22	-487.34	204.23	87.87	-67.62	1.29	46.38	-106.08	9.03	55.05	-301.51	11.54	79.04	-296.79	7.79	122.31	-288.74	142.56	1369.12	0.00	0.00	0.00	-140.86	51.84	1699.97	-125.46	163.95	1709.99	-319.72	91.03	1720.75	-289.53	178.78	1754.28	485.98	-294.73	79.77	1082.31	-308.26	77.64	500.08
9.35000	-248.71	168.77	38.68	-290.73	160.49	44.73	-498.42	198.29	44.11	-487.44	204.02	87.95	-41.09	0.64	49.73	-80.52	8.67	56.83	-278.37	10.88	73.74	-275.33	7.48	117.13	-282.80	142.28	1368.35	0.00	0.00	0.00	-134.76	51.53	1699.20	-119.19	163.41	1709.44	-313.24	89.44	1721.25	-294.09	186.75	1757.42	485.84	-294.04	79.80	1081.23	-308.70	77.24	499.38
9.36000	-251.68	168.45	37.32	-290.89	160.32	44.22	-498.28	198.40	44.30	-487.37	204.10	88.24	-17.88	0.61	52.47	-55.32	8.58	59.05	-255.32	9.90	69.21	-253.99	7.28	112.43	-276.38	142.08	1367.73	0.00	0.00	0.00	-129.91	51.24	1698.61	-114.33	163.42	1708.92	-306.76	87.84	1721.75	-288.35	186.56	1756.90	485.35	-294.08	79.69	1081.91	-308.51	77.36	498.79
9.37000	-246.69	167.77	37.25	-292.07	159.86	43.38	-498.23	198.28	44.45	-487.43	203.78	88.34	5.74	0.83	55.80	-32.37	8.35	60.82	-232.29	9.29	65.21	-232.65	7.56	108.12	-272.71	141.85	1366.98	0.00	0.00	0.00	-124.48	51.10	1698.02	-109.08	163.23	1708.38	-300.28	86.23	1722.26	-282.57	185.80	1756.36	485.12	-294.04	79.55	1081.81	-308.52	77.33	499.30
9.38000	-247.68	168.54	37.02	-293.84	158.98	42.24	-498.20	198.08	44.56	-487.48	203.47	88.41	28.82	0.27	59.26	-10.33	8.09	62.78	-209.38	9.03	61.82	-211.10	7.46	104.68	-266.46	141.76	1366.32	0.00	0.00	0.00	-119.27	50.79	1697.39	-104.37	163.00	1707.98	-293.80	84.61	1722.76	-214.57	133.60	1732.76	486.51	-295.41	80.14	1082.63	-308.52	77.57	499.46
9.39000	-250.39	167.60	35.59	-294.83	159.04	41.79	-498.22	197.73	44.63	-487.50	203.37	88.66	52.59	-0.12	63.00	12.62	8.23	65.37	-186.97	8.80	59.04	-190.13	7.59	101.76	-260.69	141.59	1365.55	0.00	0.00	0.00	-113.00	50.16	1696.55	-98.46	162.40	1707.27	-287.32	82.99	1723.27	-253.07	169.80	1748.45	486.08	-294.70	79.94	1082.18	-308.43	77.51	499.35
9.40000	-249.08	165.85	34.46	-295.78	158.70	41.37	-498.17	197.51	44.84	-487.49	203.21	88.83	74.92	-0.15	66.67	35.43	8.24	68.23	-165.07	8.68	56.89	-169.48	7.47	99.49	-256.85	141.29	1364.93	0.00	0.00	0.00	-106.29	49.47	1695.65	-91.49	161.73	1706.30	-280.84	81.35	1723.79	-265.04	184.38	1754.31	485.54	-294.01	79.67	1081.87	-308.32	77.54	499.15
9.41000	-250.88	165.77	33.89	-295.27	158.36	41.59	-498.09	197.32	45.09	-487.49	202.91	89.00	95.75	-0.13	70.43	56.76	7.75	71.19	-143.83	8.62	55.27	-149.26	6.78	98.06	-252.77	140.80	1364.34	0.00	0.00	0.00	-99.77	49.02	1694.80	-85.27	161.29	1705.43	-274.36	79.71	1724.30	-259.09	183.63	1753.58	485.76	-293.63	79.87	1082.32	-308.33	77.71	498.74
9.42000	-249.92	165.14	33.91	-295.88	158.29	41.39	-498.08	196.91	45.25	-487.43	202.83	89.20	119.02	-0.31	75.28	77.89	7.79	74.67	-123.44	8.39	54.27	-129.86	6.24	97.08	-243.18	140.26	1363.36	0.00	0.00	0.00	-94.54	48.18	1693.87	-78.40	160.87	1704.59	-267.88	78.05	1724.82	-253.12	183.04	1752.72	485.77	-293.86	79.88	1082.33	-308.44	77.63	498.83
9.43000	-250.16	165.76	34.04	-295.61	158.33	41.33	-497.93	196.69	45.58	-487.37	202.68	89.44	130.53	-0.78	78.94	97.77	7.56	78.85	-103.92	8.51	53.50	-111.59	6.81	95.94	-237.13	139.93	1362.38	0.00	0.00	0.00	-88.19	47.14	1692.91	-71.85	159.99	1703.65	-261.40	76.39	1725.34	-247.21	182.05	1751.87	485.31	-294.34	79.62	1082.27	-308.48	77.59	499.93
9.44000	-251.91	165.44	33.32	-294.95	158.49	41.28	-497.83	196.49	45.89	-487.28	202.47	89.68	146.37	-0.74	83.83	117.86	7.50	83.80	-84.80	8.17	53.28	-93.92	6.81	95.42	-229.26	139.49	1361.46	0.00	0.00	0.00	-81.85	46.23	1691.88	-66.86	159.00	1702.92	-254.92	74.71	1725.86	-241.19	181.02	1750.96	485.57	-294.03	79.64	1082.24	-308.32	77.49	499.63
9.45000	-249.55	165.46	34.17	-295.82	158.37	41.00	-497.76	196.15	46.23	-487.20	202.30	89.92	162.79	-0.71	89.09	135.12	7.32	88.55	-66.73	8.06	53.21	-76.98	6.58	95.26	-227.93	138.86	1360.41	0.00	0.00	0.00	-75.22	45.53	1690.80	-60.61	157.73	1702.02	-248.44	73.03	1726.38	-235.04	180.15	1749.93	485.46	-294.25	79.65	1082.79	-308.37	77.53	499.60
9.46000	-251.08	165.48	33.82	-295.13	158.45	41.12	-497.65	195.93	46.62	-487.11	202.09	90.17	178.14	-0.96	95.02	145.64	7.14	92.51	-49.70	8.18	53.30	-60.90	6.03	95.49	-221.53	138.24	1359.34	0.00	0.00	0.00	-68.78	44.42	1689.58	-54.85	157.14	1700.92	-241.96	71.34	1726.91	-228.89	178.89	1748.94	485.72	-294.20	79.98	1082.36	-308.27	77.59	499.16
9.47000	-252.60	165.26	32.90	-294.58	158.48	41.28	-497.49	195.83	47.13	-486.89	202.13	90.60	194.62	-0.30	100.82	157.85	6.81	96.41	-33.75	7.86	53.78	-46.13	6.61	95.40	-214.93	137.56	1358.25	0.00	0.00	0.00	-63.88	43.28	1688.62	-47.78	156.00	1699.82	-235.48	69.63	1727.44	-222.53	177.67	1747.93	485.69	-294.19	79.94	1082.40	-308.32	77.48	499.89
9.48000	-250.32	165.50	33.42	-295.27	158.74	41.05	-497.43	195.40	47.54	-486.73	201.88	90.90	208.19	-0.18	106.30	171.25	6.84	100.57	-19.03	7.85	54.51	-32.42	5.95	96.10	-208.62	136.58	1357.34	0.00	0.00	0.00	-58.57	42.33	1687.61	-42.14	155.02	1698.82	-229.00	67.92	1727.97	-160.93	131.02	1726.23	486.62	-295.35	80.11	1082.41	-308.46	77.64	499.65
9.49000	-252.83	165.59	32.96	-294.51	158.65	41.12	-497.30	194.95	48.01	-486.51	201.81	91.38	220.50	-0.26	110.68	183.91	7.29	104.70	-5.74	7.89	54.98	-19.81	6.37	96.36	-201.99	135.90	1356.28	0.00	0.00	0.00	-51.42	41.02	1686.28	-36.27	153.74	1697.68	-222.52	66.20	1728.51	-193.64	162.56	1739.93	486.15	-294.21	79.93	1082.54	-308.04	77.71	498.72
9.50000	-253.69	165.32	32.49	-295.45	158.67	40.80	-497.12	194.69	48.58	-486.29	201.48	91.74	231.78	0.62	114.78	195.18	7.90	107.88	6.30	8.13	55.31	-8.55	6.25	96.68	-198.33	134.99	1355.30	0.00	0.00	0.00	-42.87	39.22	1684.69	-29.14	152.50	1696.29	-216.04	64.47	1729.04	-203.02	174.11	1744.91	486.18	-293.78	80.06	1082.91	-308.12	77.77	498.93
9.51000	-251.27	165.75	33.42	-295.17	158.66	40.69	-497.07	194.21	49.07	-485.91	201.56	92.34	239.21	0.94	116.93	205.12	8.17	110.20	16.74	8.73	55.46	1.48	6.85	96.66	-190.56	134.12	1354.36	0.00	0.00	0.00	-36.43	38.04	1683.42	-22.62	150.92	1695.20	-209.56	62.73	1729.58	-196.49	172.80	1743.85	486.21	-293.81	79.92	1082.45	-308.56	77.57	499.72
9.52000	-249.02	165.01	33.69	-296.04	158.73	40.58	-496.90	194.07	49.79	-485.65	201.21	92.84	248.75	1.10	118.78	213.76	8.39	111.63	25.73	9.08	56.16	10.11	7.41	96.59	-185.25	133.26	1353.36	0.00	0.00	0.00	-30.27	36.48	1682.07	-15.52	149.44	1693.99	-203.08	60.98	1730.13	-189.92	171.25	1742.81	486.11	-293.84	79.93	1081.57	-308.37	77.31	500.06
9.53000	-251.05	165.98	33.31	-294.03	158.80	40.92	-496.77	193.77	50.43	-485.14	201.35	93.53	255.37	1.80	118.79	221.06	8.89	111.72	33.09	9.58	56.44	17.38	7.91	96.22	-178.82	132.06	1352.33	0.00	0.00	0.00	-25.10	35.08	1680.98	-9.85	148.16	1692.97	-196.60	59.22	1730.67	-118.54	114.99	1716.65	486.79	-295.27	80.11	1082.13	-308.34	77.52	498.80
9.54000	-251.61	165.32	32.85	-295.94	158.91	40.51	-496.57	193.74	51.27	-484.63	201.47	94.33	262.95	2.70	117.44	227.02	9.53	110.34	39.14	10.52	56.69	23.27	8.71	95.29	-172.62	130.94	1351.50	0.00	0.00	0.00	-19.30	33.41	1679.88	-3.91	146.66	1691.96	-190.12	57.45	1731.22	-158.15	152.43	1733.72	485.91	-294.65	79.76	1082.99	-308.37	77.66	497.84
9.55000	-253.12	165.50	32.10	-294.65	158.63	40.76	-496.48	193.37	52.02	-484.10	201.53	95.23	267.41	3.77	114.07	231.54	10.37	107.64	43.65	11.96	56.54	27.87	9.12	94.38	-165.67	129.90	1350.66	0.00	0.00	0.00	-11.54	31.47	1678.50	4.09	144.83	1690.65	-183.64	55.67	1731.77	-170.14	166.77	1740.10	485.19	-294.14	79.73	1082.27	-308.37	77.65	498.45
9.56000	-250.52	165.19	32.92	-293.34	158.90	41.02	-496.26	193.26	52.94	-483.45	201.79	96.28	271.91	4.68	109.47	234.61	11.75	103.22	46.70	13.02	56.19	30.92	9.87	92.92	-159.06	128.43	1349.91	0.00	0.00	0.00	-5.81	30.01	1677.31	9.92	143.04	1689.77	-177.16	53.88	1732.32	-163.52	165.23	1739.26	485.32	-294.40	79.70	1082.46	-308.45	77.58	498.68
9.57000	-251.67	165.74	32.69	-294.47	159.11	40.54	-496.08	193.15	53.97	-482.89	201.58	97.23	272.89	6.58	103.11	236.52	13.30	97.27	48.55	14.26	55.31	32.62	11.04	91.02	-152.38	127.31	1349.32	0.00	0.00	0.00	0.95	28.24	1676.27	16.83	141.11	1688.76	-170.68	52.08	1732.87	-156.77	163.25	1738.58	486.04	-294.23	79.91	1082.53	-308.59	77.60	498.67
9.58000	-252.47	165.84	32.27	-293.67	158.87	40.71	-495.71	193.52	55.32	-482.20	201.78	98.41	274.13	8.68	97.39	237.82	15.22	91.24	49.88	15.06	54.02	34.04	11.61	89.50	-147.05	125.90	1348.74	0.00	0.00	0.00	6.80	26.63	1675.30	22.43	139.61	1687.97	-164.20	50.27	1733.43	-111.72	130.03	1723.16	486.81	-295.88	80.39	1082.65	-308.35	77.87	499.41
9.59000	-252.42	165.62	32.35	-293.21	159.50	40.61	-495.36	193.79	56.67	-481.41	202.09	99.76	277.50	9.93	91.56	239.81	15.92	86.13	51.64	15.02	52.83	36.36	10.74	88.83	-139.67	124.51	1348.20	0.00	0.00	0.00	13.66	24.55	1674.49	29.09	137.75	1687.40	-157.72	48.45	1733.99	-132.24	150.54	1733.29	485.92	-294.72	79.96	1082.21	-308.40	77.65	500.25
9.60000	-251.28	165.58	32.55	-294.50	159.61	40.10	-495.08	194.00	58.12	-480.42	202.66	101.38	279.54	9.37	85.02	242.93	16.01	81.45	53.58	14.82	51.74	39.72	10.13	88.13	-132.41	123.26	1347.89	0.00	0.00	0.00	21.91	22.18	1673.51	37.13	135.22	1686.70	-151.24	46.62	1734.55	-136.36	157.53	1737.30	484.86	-294.16	79.68	1081.91	-308.41	77.39	499.60
9.61000	-253.45	165.53	31.95	-295.21	159.33	39.62	-494.60	194.34	59.85	-479.30	203.48	103.32	281.05	8.87	78.85	249.28	16.30	78.99	55.11	14.39	51.01	42.47	10.18	87.08	-125.71	121.78	1347.66	0.00	0.00	0.00	28.64	20.01	1672.82	44.97	133.24	1686.13	-144.76	44.78	1735.11	-129.47	155.26	1737.31	485.55	-293.99	80.00	1081.95	-308.30	77.38	499.75
9.62000	-249.28	165.34	33.28	-294.35	159.64	39.77	-494.06	194.73	61.81	-478.03	204.14	105.44	283.46	8.60	73.59	249.04	15.70	73.59	56.08	14.14	50.48	44.54	9.43	86.52	-118.11	120.30	1347.93	0.00	0.00	0.00	34.25	17.87	1672.47	50.76	130.98	1685.97	-138.28	42.93	1735.68	-122.47	153.29	1737.33	485.77	-293.83	79.95	1082.04	-308.11	77.58	498.70
9.63000	-250.66	165.18	32.99	-295.12	160.00	39.14	-493.52	194.84	63.87	-476.77	204.49	107.61	286.58	8.64	69.43	250.40	14.93	69.36	56.79	13.61	50.28	45.81	8.74	86.05	-110.69	118.79	1348.10	0.00	0.00	0.00	39.35	15.94	1672.07	56.37	129.07	1685.83	-131.81	41.08	1736.25	-55.47	99.23	1712.16	486.76	-295.33	80.15	1082.15	-308.11	77.64	498.52
9.64000	-252.04	165.72	32.11	-294.51	160.17	38.67	-492.69	195.40	66.28	-475.29	205.05	110.11	286.58	7.88	64.90	250.17	14.87	65.37	57.17	13.36	50.25	46.95	8.09	85.70	-103.84	117.39	1348.50	0.00	0.00	0.00	46.35	13.75	1671.90	63.39	126.88	1685.96	-125.33	39.21	1736.82	-91.22	133.70	1730.68	485.38	-294.47	79.86	1082.62	-308.12	77.85	498.84
9.65000	-249.54	164.85	32.79	-294.43	159.71	38.96	-491.89	195.41	68.75	-473.55	205.69	112.79	286.71	7.87	60.73	249.82	14.56	61.54	57.48	12.84	50.52	48.16	7.39	85.68	-97.47	115.81	1349.06	0.00	0.00	0.00	55.76	11.20	1671.68	72.59	124.07	1685.94	-118.85	37.33	1737.39	-101.26	146.61	1738.51	485.66	-293.84	79.95	1082.69	-308.28	77.89	499.17
9.66000	-252.96	165.12	31.43	-295.13	159.58	38.45	-490.62	196.18	71.77	-471.60	206.34	115.70	288.53	7.99	57.47	252.19	15.14	59.51	57.72	12.34	50.74	49.33	7.25	85.34	-89.90	114.34	1349.71	0.00	0.00	0.00	62.48	8.75	1671.66	79.25	122.04	1686.17	-112.37	35.44	1737.97	-94.01	144.32	1739.22	485.73	-294.34	79.81	1082.24	-308.48	77.53	498.15
9.67000	-252.69	165.15	31.42	-293.80	159.78	38.76	-489.02	197.45	75.31	-469.33	207.25	118.93	288.16	8.71	54.01	252.65	15.66	56.66	57.90	11.99	50.68	50.72	6.46	85.47	-81.10	113.09	1350.43	0.00	0.00	0.00	70.17	6.50	1671.63	87.15	119.74	1686.47	-105.90	33.54	1738.55	-86.72	141.96	1740.05	485.30	-294.08	79.72	1082.35	-308.37	77.60	498.96
9.68000	-251.13	165.29	31.31	-293.74	159.67	38.60	-487.41	198.25	78.91	-466.69	208.40	122.45	290.27	8.46	51.10	253.24	15.62	54.64	57.97	11.79	50.30	51.73	6.78	85.16	-75.21	111.49	1351.09	0.00	0.00	0.00	76.63	4.38	1671.62	93.99	117.81	1686.73	-99.42	31.63	1739.13	-79.38	139.44	1740.95	486.75	-295.48	80.12	1082.14	-308.38	77.48	499.93
9.69000	-250.09	165.16	31.53	-292.01	159.79	39.04	-485.34	199.56	82.98	-463.76	209.59	126.17	290.96	8.15	48.55	254.77	15.48	53.33	58.05	11.44	49.89	53.15	6.49	85.29	-68.50	109.66	1351.94	0.00	0.00	0.00	82.97	2.09	1671.93	100.10	115.40	1687.31	-92.95	29.72	1739.72	-72.17	137.06	1741.92	486.52	-294.39	80.15	1082.54	-308.17	77.62	499.66
9.70000	-252.62	165.19	30.93	-291.68	159.61	38.97	-483.25	200.30	87.20	-460.63	210.30	129.97	291.50	7.56	45.86	255.96	14.40	52.07	58.19	11.14	49.35	54.20	7.24	84.86	-60.40	107.97	1353.02	0.00	0.00	0.00	90.22	-0.53	1672.34	106.20	112.35	1688.08	-86.47	27.79	1740.30	-65.11	134.23	1742.98	486.29	-293.75	80.04	1082.51	-308.06	77.72	498.40
9.71000	-252.56	165.20	30.54	-291.85	159.62	38.98	-480.71	201.00	91.70	-457.04	211.07	134.04	291.78	7.47	43.63	256.32	14.27	50.91	58.44	10.97	48.99	55.22	7.37	84.68	-52.32	106.36	1353.97	0.00	0.00	0.00	97.36	-2.91	1672.67	113.60	109.92	1688.64	-80.00	25.85	1740.89	-58.04	131.53	1744.06	485.48	-293.97	79.87	1082.81	-308.03	77.81	498.35
9.72000	-250.41	165.03	31.20	-292.05	159.57	38.92	-477.67	201.91	96.77	-452.79	212.45	138.69	293.62	7.50	42.45	257.60	14.17	50.17	58.72	11.00	48.78	56.02	7.40	84.75	-46.23	104.45	1354.91	0.00	0.00	0.00	104.51	-5.22	1673.03	121.10	107.49	1689.24	-73.52	23.90	1741.48	-50.98	128.90	1745.10	485.52	-293.73	79.85	1082.38	-308.42	77.64	498.55
9.73000	-249.43	165.12	30.99	-291.44	159.50	39.21	-474.10	202.89	102.22	-448.07	213.64	143.67	293.02	7.76	40.81	257.84	13.89	49.70	58.91	11.14	48.57	56.57	7.61	84.76	-40.11	102.48	1355.95	0.00	0.00	0.00	110.35	-7.22	1673.41	125.86	105.41	1689.91	-67.05	21.94	1742.08	10.47	79.80	1720.50	486.77	-295.42	80.25	1081.68	-308.51	77.40	499.83
9.74000	-251.19	164.91	30.82	-292.87	159.79	38.81	-469.98	203.88	108.23	-442.65	215.05	149.07	292.94	7.14	39.72	257.56	13.38	48.97	59.12	11.27	48.38	56.94	7.74	84.73	-32.51	100.40	1357.11	0.00	0.00	0.00	116.72	-9.47	1674.08	131.44	103.22	1690.78	-60.57	19.97	1742.68	-21.20	110.46	1740.00	486.49	-294.70	79.98	1082.46	-308.42	77.47	499.59
9.75000	-250.39	165.86	30.60	-291.38	159.76	38.95	-465.49	204.23	114.41	-436.71	216.38	154.83	293.78	6.92	39.07	258.70	13.27	48.87	59.34	11.05	48.42	57.15	7.88	84.58	-24.12	98.39	1358.53	0.00	0.00	0.00	125.06	-12.32	1674.83	140.61	100.63	1691.65	-54.10	18.00	1743.28	-29.95	120.81	1748.73	485.90	-293.67	80.03	1082.61	-308.10	77.69	499.24
9.76000	-250.36	165.30	30.32	-290.66	159.73	39.23	-460.08	204.96	121.42	-429.97	218.07	161.09	295.04	7.28	39.04	258.72	13.11	48.59	59.49	11.07	48.35	57.44	7.80	84.62	-17.62	96.30	1359.96	0.00	0.00	0.00	131.94	-14.61	1675.55	147.91	98.12	1692.48	-47.63	16.01	1743.88	-23.04	118.26	1749.93	485.55	-293.78	79.92	1082.50	-308.12	77.82	499.58
9.77000	-247.54	164.76	31.19	-290.21	159.49	40.68	-454.02	205.57	128.99	-422.62	219.32	167.61	294.70	6.81	38.73	258.40	12.34	48.00	59.58	11.32	48.15	57.50	8.16	84.47	-10.74	94.14	1361.41	0.00	0.00	0.00	138.04	-17.10	1676.50	154.06	95.68	1693.34	-41.16	14.01	1744.48	-16.15	115.39	1751.17	485.65	-293.76	79.89	1082.59	-308.25	77.71	499.18
9.78000	-251.46	165.55	29.58	-289.69	158.73	41.88	-447.36	205.77	137.14	-414.43	220.69	174.80	295.19	6.91	38.25	258.76	11.73	47.71	59.62	11.16	48.13	57.63	8.37	84.24	-2.54	91.94	1362.77	0.00	0.00	0.00	143.98	-19.18	1677.22	160.62	93.68	1694.09	-34.69	12.00	1745.09	66.93	47.54	1715.10	486.87	-295.56	80.33	1081.30	-308.46	77.30	500.13
9.79000	-251.21	165.44	28.98	-289.02	158.59	43.04	-439.69	206.51	146.49	-405.48	221.64	182.45	294.87	6.71	37.93	258.96	12.20	47.85	59.72	11.17	48.05	57.84	7.88	84.37	4.08	90.13	1364.09	0.00	0.00	0.00	150.95	-21.22	1677.98	167.36	91.69	1695.05	-28.21	9.98	1745.70	19.08	91.18	1742.75	485.94	-294.63	80.00	1081.48	-307.95	77.50	498.64
9.80000	-247.58	165.67	29.11	-286.33	158.52	44.07	-431.24	207.48	156.59	-395.85	221.91	190.34	294.05	6.15	37.29	259.16	11.47	47.40	59.77	11.20	47.93	57.88	7.86	84.27	10.27	88.11	1365.44	0.00	0.00	0.00	159.40	-23.72	1678.97	175.17	89.23	1696.18	-21.74	7.95	1746.31	3.49	107.48	1754.45	485.90	-293.92	80.07	1082.08	-308.12	77.69	499.33
9.81000	-248.19	165.37	27.96	-283.31	158.25	45.82	-421.88	208.07	167.19	-385.16	222.09	198.77	295.23	6.27	37.14	258.96	11.76	48.03	59.76	11.22	47.82	57.99	7.41	84.40	16.25	86.44	1366.56	0.00	0.00	0.00	165.70	-25.84	1679.79	179.85	86.78	1697.32	-15.27	5.91	1746.93	9.70	104.93	1755.40	485.44	-293.75	80.14	1082.23	-307.99	77.81	498.83
9.82000	-242.52	165.58	27.94	-279.29	158.62	47.89	-411.60	208.33	178.12	-373.68	221.27	207.11	295.85	6.09	37.30	259.39	11.57	47.94	59.82	11.12	47.79	58.04	7.76	84.17	24.58	84.78	1367.45	0.00	0.00	0.00	171.70	-27.96	1680.70	187.36	84.61	1698.18	-8.81	3.86	1747.55	15.86	102.20	1756.25	485.90	-294.11	80.20	1082.36	-308.06	77.90	498.69
9.83000	-240.79	165.47	26.83	-272.66	158.55	50.69	-400.46	207.95	189.23	-361.09	220.74	215.96	294.94	6.09	36.89	258.27	11.59	47.48	59.83	11.00	47.76	58.10	7.32	84.26	31.68	83.20	1368.36	0.00	0.00	0.00	177.53	-29.87	1681.42	192.80	82.61	1699.11	-2.34	1.80	1748.17	70.81	60.67	1733.67	487.04	-295.51	80.27	1082.16	-308.33	77.45	499.45
9.84000	-234.86	166.24	26.76	-266.17	159.13	53.39	-388.29	207.46	200.56	-347.49	219.79	224.75	296.24	6.52	37.02	258.12	11.44	47.42	59.83	10.92	47.74	58.01	7.29	84.15	35.30	81.61	1369.09	0.00	0.00	0.00	183.73	-31.94	1682.03	198.39	80.48	1700.04	4.13	-0.27	1748.79	41.97	86.02	1751.07	485.58	-294.90	79.96	1082.04	-308.23	77.63	498.68
9.85000	-232.45	166.38	25.20	-257.93	159.76	56.06	-374.87	206.84	211.73	-332.77	219.17	233.59	295.64	5.97	36.71	259.15	11.71	47.29	59.89	10.75	47.75	57.97	7.53	84.08	42.98	80.34	1369.87	0.00	0.00	0.00	190.45	-34.38	1682.81	205.90	77.76	1701.03	10.60	-2.35	1749.41	33.92	94.90	1758.54	485.11	-294.51	79.73	1082.36	-308.32	77.51	499.01
9.86000	-227.57	167.54	24.76	-248.31	161.45	59.39	-360.63	206.17	222.58	-317.61	218.18	242.34	295.41	6.10	36.84	258.95	11.56	47.26	59.88	10.79	47.69	57.93	7.42	84.09	50.45	78.96	1370.60	0.00	0.00	0.00	196.85	-36.47	1683.41	211.20	75.94	1701.87	17.06	-4.44	1750.04	39.94	92.79	1759.16	485.49	-294.85	79.85	1081.74	-308.68	77.43	498.92
9.87000	-219.06	168.91	26.47	-239.20	162.97	63.04	-345.71	205.35	232.72	-302.20	217.14	251.07	295.19	6.47	36.59	257.67	11.28	46.91	59.90	10.72	47.66	58.09	7.22	84.20	54.06	77.60	1371.31	0.00	0.00	0.00	202.83	-38.40	1683.90	217.36	74.06	1702.70	23.13	-7.09	1750.48	46.04	90.48	1759.85	485.82	-294.55	80.15	1082.39	-308.56	77.52	498.93
9.88000	-207.94	171.57	33.26	-227.03	164.51	70.28	-330.53	203.27	242.19	-286.89	215.62	259.48	295.00	6.77	36.50	258.77	11.23	47.18	59.89	10.75	47.62	58.12	7.33	84.16	61.38	76.34	1372.01	0.00	0.00	0.00	207.87	-40.13	1684.25	222.28	72.23	1703.34	29.10	-8.91	1750.94	52.09	88.64	1760.45	486.81	-295.74	80.37	1082.17	-308.73	77.47	498.86
9.89000	-191.40	174.49	42.19	-212.36	166.64	78.95	-315.58	201.12	251.15	-271.68	214.09	268.22	294.06	6.14	36.39	258.32	11.33	46.97	59.85	10.87	47.55	58.19	7.35	84.20	67.14	75.20	1372.89	0.00	0.00	0.00	213.20	-41.77	1684.44	227.60	70.39	1703.81	35.01	-10.85	1751.42	57.93	86.54	1761.21	485.41	-295.17	79.76	1082.37	-308.94	77.44	498.57
9.90000	-175.33	177.59	50.67	-195.06	168.76	87.43	-300.18	198.63	259.43	-256.05	212.59	277.07	295.63	6.30	36.83	257.79	11.23	46.85	59.90	11.04	47.45	58.31	7.18	84.32	70.80	73.96	1373.80	0.00	0.00	0.00	219.62	-43.73	1684.89	234.21	68.36	1704.53	40.95	-12.68	1751.97	63.82	84.57	1761.96	485.71	-294.85	79.78	1082.14	-308.83	77.39	499.16
9.91000	-156.25	179.81	59.51	-177.59	169.82	95.86	-283.88	196.57	267.19	-239.77	211.08	285.45	294.54	6.41	36.42	258.03	10.95	47.05	59.97	10.88	47.52	58.30	7.10	84.35	75.53	72.86	1374.64	0.00	0.00	0.00	226.31	-45.40	1684.98	240.24	66.78	1704.93	46.80	-14.50	1752.57	69.64	82.90	1762.73	485.11	-294.89	79.68	1083.02	-308.73	77.77	499.57
9.92000	-136.12	181.19	68.88	-159.01	170.75	104.20	-266.94	194.78	274.29	-223.10	209.71	293.29	294.52	6.03	36.44	258.77	10.96	47.18	59.97	10.91	47.50	58.29	7.47	84.23	81.79	71.99	1375.53	0.00	0.00	0.00	232.01	-46.97	1685.18	245.36	65.17	1705.39	52.56	-16.06	1753.25	75.31	81.28	1763.56	485.49	-294.63	79.79	1082.28	-308.59	77.57	498.60
9.93000	-115.17	182.06	77.70	-137.25	171.34	112.87	-249.35	193.51	280.81	-205.77	208.60	300.49	294.75	6.31	36.56	258.26	10.72	47.23	60.02	10.89	47.51	58.28	7.51	84.21	85.28	70.79	1376.42	0.00	0.00	0.00	237.08	-48.23	1685.36	250.46	64.01	1705.70	58.29	-17.99	1753.98	81.04	79.91	1764.36	486.68	-295.59	80.13	1082.06	-308.61	77.31	498.84
9.94000	-91.03	182.69	86.81	-115.95	171.03	120.85	-231.71	192.48	286.41	-187.92	207.49	306.94	294.09	6.12	36.26	258.15	10.79	47.14	60.00	10.79	47.55	58.25	7.45	84.28	89.86	69.75	1377.51	0.00	0.00	0.00	242.06	-49.26	1685.89	255.64	63.06	1706.22	63.89	-19.10	1754.89	86.60	78.51	1765.25	485.43	-294.85	79.81	1082.03	-308.77	77.30	498.91
9.95000	-68.85	182.40	95.26	-94.63	170.46	128.22	-213.78	191.43	291.16	-170.21	206.06	312.55	293.77	5.94	36.26	258.05	10.61	47.27	60.01	10.77	47.57	58.21	7.43	84.34	95.00	68.46	1378.47	0.00	0.00	0.00	248.32	-50.74	1686.48	261.08	61.64	1706.95	69.45	-20.58	1755.73	91.96	77.12	1766.14	485.01	-294.79	79.67	1082.74	-308.62	77.50	499.20
9.96000	-44.34	181.56	103.57	-70.20	169.85	136.44	-195.26	190.61	295.06	-152.49	204.60	317.32	294.05	5.98	36.19	257.54	10.71	47.04	60.00	10.75	47.59	58.15	7.68	84.29	99.63	67.34	1379.49	0.00	0.00	0.00	253.50	-51.69	1687.21	266.80	60.55	1707.65	74.75	-21.49	1756.64	97.18	75.51	1767.04	484.91	-294.81	79.61	1082.57	-308.51	77.44	498.73
9.97000	-18.87	179.97	111.70	-46.02	168.95	143.85	-176.67	189.73	298.07	-134.29	203.46	321.46	294.72	5.53	36.56	258.48	10.75	47.26	59.96	10.81	47.59	58.08	7.64	84.42	104.19	66.36	1380.37	0.00	0.00	0.00	257.87	-52.42	1688.04	271.64	59.50	1708.30	80.06	-22.76	1757.47	102.26	74.31	1767.89	484.48	-294.49	79.45	1082.34	-308.60	77.32	498.99
9.98000	5.75	178.79	119.23	-19.97	168.01	151.94	-157.86	188.89	300.25	-115.98	201.80	324.63	294.84	6.13	36.68	257.21	10.80	46.85	59.91	10.79	47.61	58.03	7.73	84.45	109.31	65.35	1381.33	0.00	0.00	0.00	262.52	-53.09	1688.68	276.45	58.79	1708.88	85.32	-24.14	1758.21	107.28	73.45	1768.57	485.46	-293.13	79.99	1082.33	-308.47	77.39	498.49
9.99000	30.73	176.94	126.72	1.14	166.72	157.97	-138.71	187.55	301.47	-97.54	200.91	327.27	293.48	5.70	36.34	258.02	10.98	46.99	59.88	10.70	47.63	57.91	7.98	84.42	116.27	64.62	1381.89	0.00	0.00	0.00	268.17	-53.71	1689.54	281.52	58.29	1709.72	90.42	-25.30	1758.96	112.33	72.88	1769.21	484.77	-294.15	79.72	1082.32	-308.25	77.48	498.33
10.00000	56.58	175.55	134.53	24.98	165.76	164.53	-119.23	186.28	302.03	-78.83	199.39	329.02	295.41	6.32	36.87	257.95	10.80	47.15	59.88	10.86	47.60	57.93	8.02	84.49	119.15	63.74	1382.59	0.00	0.00	0.00	274.70	-54.50	1690.66	287.11	57.58	1710.81	95.40	-26.15	1759.70	117.20	71.47	1769.90	484.85	-294.77	79.55	1081.83	-308.06	77.40	498.63
10.01000	78.34	174.50	140.86	49.25	163.39	170.42	-99.73	184.86	301.88	-59.76	197.70	330.10	294.39	6.29	36.76	259.26	10.87	47.35	59.91	10.64	47.72	57.88	8.34	84.39	123.68	62.86	1383.11	0.00	0.00	0.00	279.53	-55.13	1691.65	292.40	56.61	1711.59	100.45	-27.14	1760.30	122.06	71.03	1770.37	485.59	-294.55	79.84	1082.85	-308.28	77.83	498.88
10.02000	110.18	171.81	149.39	73.98	161.35	175.83	-79.74	183.53	301.12	-40.63	196.12	330.53	295.51	5.84	36.93	258.11	11.02	46.85	59.90	10.90	47.63	57.85	8.18	84.55	129.68	62.03	1383.75	0.00	0.00	0.00	284.55	-55.60	1692.55	297.50	56.05	1712.41	105.52	-28.35	1760.81	126.82	70.01	1770.92	484.94	-294.58	79.61	1082.21	-308.47	77.56	498.26
10.03000	134.96	170.65	155.73	101.77	159.61	181.84	-59.16	181.87	299.67	-21.27	194.51	330.41	296.38	5.94	36.91	258.01	11.14	46.82	59.88	11.04	47.57	57.74	8.37	84.54	133.45	61.30	1384.18	0.00	0.00	0.00	288.86	-56.23	1693.35	301.88	55.58	1713.13	110.39	-28.86	1761.32	162.28	45.14	1756.60	486.36	-295.70	80.18	1082.30	-308.38	77.54	498.61
10.04000	160.30	169.38	161.37	128.19	158.14	186.83	-38.53	180.11	297.63	-1.60	192.77	329.68	295.98	6.36	36.68	256.76	11.35	46.25	59.89	11.03	47.62	57.69	8.64	84.53	139.14	60.39	1384.52	0.00	0.00	0.00	293.86	-56.86	1693.95	306.26	55.19	1713.76	115.41	-30.17	1761.66	145.13	61.30	1767.49	485.72	-294.80	79.97	1082.11	-308.19	77.66	499.20
10.05000	191.60	169.01	168.89	153.26	157.57	191.40	-17.54	178.27	295.14	18.36	191.35	328.47	295.16	6.64	36.54	257.37	11.56	46.32	60.00	10.84	47.70	57.79	8.48	84.62	143.48	59.55	1384.77	0.00	0.00	0.00	300.05	-57.47	1694.67	311.40	54.44	1714.58	120.33	-30.65	1762.01	141.02	67.60	1772.03	485.17	-294.62	79.72	1081.99	-308.50	77.42	499.21
10.06000	223.04	168.23	175.27	178.31	157.20	195.75	3.92	176.67	292.14	38.19	189.74	326.71	294.87	6.41	36.40	258.44	11.87	46.39	60.00	11.00	47.65	57.78	8.47	84.75	147.54	58.80	1384.95	0.00	0.00	0.00	305.34	-57.84	1695.15	316.63	54.20	1715.00	125.33	-31.45	1762.25	145.84	66.68	1772.31	485.28	-294.61	79.77	1082.31	-308.65	77.63	499.52
10.07000	248.12	167.68	180.74	207.26	156.51	200.38	25.40	175.01	288.75	58.45	188.13	324.46	294.52	6.29	36.24	257.26	11.85	45.98	60.03	11.08	47.63	57.70	8.55	84.76	153.12	58.06	1385.13	0.00	0.00	0.00	310.33	-58.52	1695.48	322.02	53.56	1715.31	130.40	-32.42	1762.43	150.71	66.17	1772.37	485.54	-294.67	79.82	1082.04	-308.68	77.54	498.76
10.08000	273.61	167.13	185.86	245.92	155.36	206.55	47.01	173.47	284.94	79.11	186.48	321.70	294.23	7.02	36.45	257.77	11.83	46.15	60.02	11.15	47.60	57.64	8.96	84.68	157.17	57.37	1385.35	0.00	0.00	0.00	315.29	-58.97	1695.73	327.00	53.07	1715.61	135.38	-33.07	1762.50	214.59	20.22	1744.36	486.54	-295.80	80.36	1082.42	-308.20	77.69	499.03
10.09000	301.00	165.86	191.58	265.57	154.70	209.17	69.24	171.61	280.59	99.90	185.12	318.62	296.02	7.02	36.70	257.77	11.58	46.13	60.00	11.03	47.66	57.58	9.32	84.55	161.06	56.67	1385.34	0.00	0.00	0.00	320.51	-59.33	1695.62	331.50	52.64	1715.68	140.46	-33.83	1762.52	177.44	51.51	1764.50	485.32	-295.11	79.94	1082.54	-308.45	77.64	498.84
10.10000	329.07	165.52	197.03	291.31	153.85	212.73	91.62	170.15	275.95	120.66	183.64	315.11	294.89	7.04	36.28	258.46	11.65	46.35	59.97	11.21	47.59	57.69	8.84	84.85	165.62	55.86	1385.38	0.00	0.00	0.00	326.05	-59.81	1695.60	336.44	52.05	1715.83	145.63	-34.79	1762.51	165.30	63.46	1772.69	485.12	-294.79	79.77	1082.01	-308.73	77.31	498.33
10.11000	354.69	165.12	201.46	315.92	153.50	215.95	114.25	168.50	271.01	141.73	182.23	311.25	294.83	7.33	36.47	258.36	11.84	46.10	60.00	11.23	47.61	57.55	9.46	84.59	168.55	55.26	1385.46	0.00	0.00	0.00	331.27	-60.23	1695.38	340.62	52.00	1715.70	150.73	-35.50	1762.45	170.44	62.92	1772.61	485.17	-295.16	79.72	1081.88	-308.78	77.32	498.38
10.12000	378.14	164.01	205.90	341.52	152.95	219.23	136.98	167.37	265.99	162.67	181.16	307.22	293.38	6.71	35.79	258.28	11.74	45.99	60.05	11.08	47.69	57.52	9.56	84.64	174.55	54.58	1385.13	0.00	0.00	0.00	337.09	-60.89	1695.08	347.30	51.52	1715.28	155.82	-36.28	1762.36	175.68	62.36	1772.43	484.67	-295.44	79.61	1081.76	-308.75	77.43	498.71
10.13000	403.40	164.31	210.53	368.43	151.89	222.65	159.65	166.17	260.72	183.73	180.05	302.87	293.76	6.66	35.83	258.90	11.79	46.00	60.03	11.17	47.65	57.50	9.71	84.66	179.13	53.80	1385.05	0.00	0.00	0.00	341.77	-61.33	1694.86	351.89	50.72	1715.11	160.98	-36.98	1762.21	248.36	9.82	1739.76	486.26	-296.27	80.43	1082.07	-308.69	77.50	498.36
10.14000	426.52	163.11	214.26	396.91	151.16	225.89	182.46	165.40	255.42	205.13	179.01	298.34	294.23	6.87	35.76	259.25	11.61	46.20	59.98	11.33	47.56	57.57	9.65	84.85	184.80	53.12	1384.87	0.00	0.00	0.00	346.19	-61.76	1694.52	356.05	49.98	1714.85	166.24	-37.43	1762.09	205.45	46.13	1762.89	486.28	-295.58	80.14	1081.98	-308.66	77.41	499.31
10.15000	452.27	162.26	218.92	417.93	150.29	228.21	205.51	164.58	249.98	226.57	178.20	293.64	295.20	6.75	36.03	259.25	11.51	46.14	60.05	11.09	47.67	57.64	9.44	85.01	189.36	52.55	1384.66	0.00	0.00	0.00	351.88	-62.44	1694.07	361.13	49.99	1714.41	171.45	-37.90	1761.91	191.16	60.23	1772.19	485.72	-295.06	80.09	1082.18	-308.86	77.43	498.99
10.16000	477.89	162.10	223.27	446.97	149.41	232.10	228.62	163.79	244.56	247.88	176.93	288.74	295.72	6.97	36.20	259.59	11.24	46.31	60.07	11.11	47.69	57.53	10.09	84.78	194.60	52.00	1384.47	0.00	0.00	0.00	356.28	-62.78	1693.70	366.83	49.23	1713.91	176.66	-38.60	1761.69	196.35	59.75	1771.91	484.40	-295.70	80.39	1082.24	-308.74	77.62	499.16
10.17000	502.42	161.19	227.63	461.93	148.84	232.89	251.50	163.18	239.12	269.09	175.99	283.88	295.04	6.60	35.89	258.97	11.52	46.05	60.05	11.14	47.66	57.62	9.94	84.97	198.28	51.40	1384.23	0.00	0.00	0.00	361.76	-63.30	1693.15	372.53	48.45	1713.44	181.94	-39.24	1761.42	201.53	59.03	1771.71	484.38	-295.82	80.55	1082.29	-309.05	77.44	497.79
10.18000	525.83	159.68	231.46	479.73	148.23	234.65	274.11	162.71	233.79	289.81	175.08	278.96	294.95	6.63	35.60	259.23	11.18	46.31	60.03	11.23	47.62	57.65	10.09	85.01	203.70	50.86	1383.86	0.00	0.00	0.00	366.32	-63.73	1692.66	377.83	48.03	1712.91	187.18	-39.61	1761.14	206.72	58.63	1771.46	486.32	-296.46	80.80	1082.67	-308.97	77.63	497.35
10.19000	546.02	159.28	235.17	501.09	147.38	236.81	296.23	162.28	228.46	310.35	174.31	274.10	295.04	6.38	36.04	259.94	10.96	46.64	60.04	11.21	47.62	57.60	10.38	84.92	208.75	50.22	1383.55	0.00	0.00	0.00	371.04	-64.19	1692.19	382.46	47.95	1712.36	192.38	-40.05	1760.87	211.97	58.61	1771.08	486.78	-295.84	81.12	1082.21	-309.09	77.43	498.02
10.20000	563.74	158.18	238.08	521.11	146.89	237.05	317.95	162.05	223.34	330.58	173.50	269.27	294.67	6.26	35.79	258.93	10.88	46.40	60.04	11.29	47.60	57.71	10.10	85.15	212.02	49.70	1383.29	0.00	0.00	0.00	376.37	-64.72	1691.75	387.14	47.73	1711.81	197.53	-40.30	1760.56	217.19	58.19	1770.70	484.38	-296.03	80.66	1082.73	-309.02	77.62	498.70
10.21000	584.34	157.35	241.06	542.03	146.33	238.83	339.45	161.49	218.26	350.75	173.05	264.62	295.13	6.15	36.07	257.91	10.80	46.33	60.07	11.20	47.64	57.67	10.20	85.18	218.50	49.08	1382.85	0.00	0.00	0.00	381.65	-65.18	1691.23	392.19	47.23	1711.37	202.71	-40.47	1760.25	222.47	57.53	1770.42	483.78	-296.10	80.59	1083.05	-308.97	77.75	497.55
10.22000	605.91	156.02	244.27	562.44	145.49	240.45	360.70	161.73	213.61	370.54	172.66	260.13	294.99	5.77	36.12	257.94	10.77	46.48	60.05	11.24	47.61	57.72	10.24	85.29	223.33	48.66	1382.43	0.00	0.00	0.00	386.98	-65.50	1690.68	397.28	46.79	1710.73	207.88	-40.61	1759.93	227.74	57.58	1769.94	483.66	-295.84	80.44	1082.60	-308.87	77.68	498.01
10.23000	624.24	154.50	246.96	582.03	144.22	242.01	381.28	161.94	209.11	389.69	172.90	255.96	294.41	5.75	35.92	257.04	10.83	46.18	60.07	11.08	47.70	57.75	10.26	85.33	226.40	48.10	1382.01	0.00	0.00	0.00	391.28	-65.98	1690.25	401.75	46.43	1710.32	213.04	-40.67	1759.60	233.03	57.53	1769.54	485.84	-296.49	80.78	1082.78	-308.82	77.75	497.18
10.24000	645.54	152.47	249.87	601.13	142.47	243.34	401.12	162.31	204.74	408.17	172.60	251.66	294.21	5.81	35.95	257.95	10.61	46.64	60.11	11.25	47.64	57.91	10.40	85.38	233.37	47.68	1381.60	0.00	0.00	0.00	395.83	-66.32	1689.84	406.55	46.12	1709.87	218.23	-40.87	1759.26	238.35	57.31	1769.11	485.43	-295.94	80.85	1082.85	-308.85	77.67	498.43
10.25000	663.25	151.81	252.02	619.59	141.23	244.49	420.14	162.31	200.35	425.93	172.60	247.57	295.27	6.05	36.19	257.80	10.40	46.65	60.10	11.18	47.67	57.83	10.39	85.46	238.39	47.23	1381.07	0.00	0.00	0.00	401.56	-66.59	1689.32	412.26	45.67	1709.21	223.39	-40.91	1758.87	243.64	57.60	1768.60	485.65	-295.59	80.86	1082.41	-308.55	77.65	497.85
10.26000	680.80	149.88	254.02	637.29	140.63	244.99	438.47	162.55	196.28	443.11	172.64	243.67	294.85	5.90	36.38	258.14	10.34	46.71	60.13	11.15	47.71	57.89	10.47	85.65	243.70	46.69	1380.62	0.00	0.00	0.00	407.08	-66.67	1688.86	417.41	45.37	1708.62	228.53	-40.71	1758.49	248.93	57.69	1768.07	484.93	-295.50	80.60	1082.73	-308.81	77.74	498.25
10.27000	695.75	148.48	255.15	653.92	139.35	246.08	456.02	162.89	192.43	459.56	172.94	240.00	293.69	5.53	36.04	256.51	10.31	46.21	60.18	11.18	47.73	57.94	10.56	85.76	248.32	46.17	1380.21	0.00	0.00	0.00	412.51	-66.90	1688.35	421.90	45.23	1708.01	233.72	-40.60	1758.09	254.30	57.36	1767.52	484.31	-295.24	80.96	1082.60	-308.72	77.70	498.13
10.28000	711.02	148.48	254.09	669.73	138.68	246.48	473.04	163.17	188.79	475.64	172.97	236.41	294.56	5.61	36.18	257.00	10.34	46.27	60.17	11.44	47.65	58.00	10.81	85.84	252.40	45.69	1379.84	0.00	0.00	0.00	417.08	-67.14	1687.94	426.51	44.99	1707.49	238.83	-40.48	1757.66	336.75	-3.27	1728.23	467.54	-167.59	691.32	1081.83	-309.22	77.44	497.89
10.29000	725.92	147.07	254.81	684.97	137.95	245.99	489.29	163.82	185.40	491.03	173.01	232.97	294.17	5.71	36.25	258.79	10.15	46.87	60.25	11.31	47.78	58.08	10.67	86.06	256.09	45.24	1379.49	0.00	0.00	0.00	422.00	-67.26	1687.51	432.10	44.96	1706.90	244.06	-40.55	1757.21	287.08	40.06	1755.28	478.48	-254.93	273.88	1082.02	-308.95	77.64	497.53
10.30000	740.25	145.45	254.63	699.32	136.71	245.63	504.77	163.78	181.85	505.60	173.42	229.79	293.45	5.44	35.89	258.33	10.47	46.51	60.30	11.33	47.86	58.15	10.98	86.07	259.55	44.84	1379.15	0.00	0.00	0.00	428.36	-67.28	1687.01	439.27	44.88	1706.05	249.25	-40.09	1756.79	270.11	57.92	1765.82	484.50	-295.49	80.22	1082.93	-308.66	77.93	496.85
10.31000	753.66	145.07	254.02	712.97	135.97	244.28	519.22	163.80	178.44	519.32	173.31	226.51	294.09	5.74	35.91	257.51	10.28	46.27	60.36	11.51	47.85	58.35	10.38	86.59	262.92	44.48	1378.80	0.00	0.00	0.00	433.44	-67.37	1686.53	443.01	45.32	1705.68	254.52	-39.80	1756.38	275.45	58.38	1765.20	485.05	-294.94	80.00	1082.81	-308.99	77.86	497.14
10.32000	766.30	143.99	252.84	725.75	134.43	242.50	532.71	163.87	175.22	532.19	172.98	223.33	293.83	5.73	35.85	256.57	10.26	45.98	60.40	11.56	47.91	58.43	10.89	86.49	266.36	44.17	1378.42	0.00	0.00	0.00	438.31	-67.37	1686.14	449.23	45.22	1705.02	259.80	-39.46	1755.90	280.88	58.65	1764.58	485.78	-294.69	80.04	1082.48	-308.85	77.65	498.16
10.33000	778.49	142.71	250.38	738.12	133.89	240.20	545.19	164.02	172.13	544.25	172.94	220.33	293.30	5.78	35.62	257.57	10.24	46.17	60.47	11.69	47.97	58.61	10.66	86.87	270.03	43.92	1378.01	0.00	0.00	0.00	443.11	-67.34	1685.73	453.69	45.17	1704.47	265.02	-38.97	1755.43	362.55	-1.93	1726.03	487.02	-295.42	80.29	1082.32	-309.07	77.72	498.80
10.34000	789.82	140.52	247.40	749.63	132.54	236.88	556.78	164.37	169.17	555.60	172.80	217.35	293.19	5.62	35.45	257.13	10.19	46.10	60.50	11.82	48.07	58.79	10.57	87.14	274.07	43.72	1377.56	0.00	0.00	0.00	448.58	-67.06	1685.36	459.21	45.34	1703.96	270.39	-38.53	1755.00	313.55	42.01	1752.45	485.13	-294.87	79.60	1082.21	-308.96	77.70	498.91
10.35000	800.25	139.00	244.72	760.38	131.80	233.77	567.51	164.69	166.18	566.08	172.79	214.35	294.48	5.58	36.07	258.25	10.50	46.26	60.66	11.62	48.34	58.85	10.72	87.28	278.63	43.59	1377.04	0.00	0.00	0.00	454.67	-66.77	1684.99	466.87	45.89	1703.39	275.82	-38.03	1754.54	297.05	60.15	1762.74	484.84	-294.56	79.55	1082.68	-308.78	77.85	498.92
10.36000	809.92	138.42	240.78	770.34	130.38	230.08	577.37	164.75	162.98	575.79	172.81	211.31	295.13	5.80	35.94	259.08	10.33	46.53	60.70	11.97	48.42	58.99	10.89	87.47	283.87	43.53	1376.44	0.00	0.00	0.00	459.96	-66.41	1684.65	471.97	45.92	1702.97	281.23	-37.52	1754.00	302.49	60.48	1762.17	484.82	-294.43	79.71	1082.31	-308.58	78.00	499.05
10.37000	819.01	137.60	237.58	779.41	129.85	226.72	586.46	164.71	159.53	584.62	172.73	208.05	294.84	5.45	35.79	257.75	10.13	46.24	60.80	12.13	48.59	59.17	11.32	87.58	289.95	43.54	1375.76	0.00	0.00	0.00	465.82	-66.13	1684.28	475.99	46.26	1702.67	286.68	-36.68	1753.52	308.08	60.99	1761.44	485.31	-294.49	79.67	1082.34	-308.66	77.83	499.35
10.38000	826.80	136.50	234.48	787.44	128.74	223.55	594.68	164.52	155.84	592.57	172.60	204.50	294.91	5.27	35.83	257.91	10.06	46.19	60.79	12.44	48.73	59.36	10.75	88.20	297.01	43.63	1374.97	0.00	0.00	0.00	470.84	-65.87	1683.99	480.43	46.62	1702.22	292.27	-36.01	1752.98	390.14	0.19	1723.63	486.96	-294.91	79.87	1082.23	-308.50	77.80	499.54
10.39000	833.95	135.70	231.75	794.47	128.45	220.80	602.21	164.32	151.96	599.69	172.44	200.75	295.06	4.89	35.74	258.96	10.26	46.42	60.92	12.45	49.13	59.52	11.52	88.21	305.20	43.80	1374.07	0.00	0.00	0.00	476.23	-65.41	1683.77	486.63	47.24	1701.68	297.95	-35.26	1752.43	341.38	45.00	1749.41	485.63	-294.86	79.60	1082.30	-308.62	77.79	499.10
10.40000	840.16	135.09	229.22	800.75	126.98	217.87	609.01	164.11	147.84	606.05	172.39	196.92	295.58	4.93	36.01	258.28	10.17	46.11	61.10	12.62	49.55	59.75	11.52	88.70	314.69	44.05	1373.03	0.00	0.00	0.00	483.09	-64.77	1683.46	493.62	47.69	1701.18	303.68	-34.19	1751.96	325.14	63.17	1759.50	485.47	-294.24	79.56	1082.45	-308.59	77.81	499.10
10.41000	845.65	134.91	226.02	806.35	126.61	214.70	614.99	164.16	143.74	611.73	172.45	193.00	296.67	4.45	35.37	258.57	10.04	46.13	61.36	12.58	50.23	60.04	11.12	89.50	325.61	44.39	1371.86	0.00	0.00	0.00	487.89	-64.38	1683.31	499.79	48.55	1700.81	309.49	-33.31	1751.41	330.98	64.42	1758.79	485.42	-294.01	79.73	1082.51	-308.29	77.87	499.41
10.42000	850.71	134.37	222.36	811.26	125.71	211.19	620.26	163.78	139.37	616.75	172.75	189.07	296.78	4.40	35.23	259.64	10.03	46.41	61.59	12.62	50.96	60.31	11.00	90.29	331.46	44.59	1371.23	0.00	0.00	0.00	492.93	-63.84	1683.20	506.04	49.13	1700.30	315.42	-32.30	1750.92	337.01	64.96	1758.17	485.10	-294.27	79.75	1082.37	-308.75	77.76	499.20
10.43000	855.01	134.01	218.46	815.68	124.75	206.63	624.86	163.51	134.96	621.29	172.43	184.74	296.75	4.23	35.08	258.83	9.80	46.16	61.79	12.62	51.73	60.53	11.39	90.93	339.70	44.79	1370.35	0.00	0.00	0.00	498.01	-63.29	1683.01	511.63	49.72	1699.94	321.31	-31.18	1750.47	393.00	25.91	1733.97	486.81	-294.80	79.87	1082.20	-308.63	77.64	499.53
10.44000	859.09	131.93	213.17	819.33	124.29	202.16	628.61	163.02	131.87	625.25	172.46	180.67	296.76	4.94	35.17	259.67	9.69	46.48	62.10	12.25	52.75	60.86	10.80	91.90	347.48	45.06	1369.58	0.00	0.00	0.00	504.68	-62.55	1682.84	517.73	50.54	1699.67	327.41	-30.02	1750.09	363.61	55.85	1750.16	486.08	-294.36	79.80	1082.20	-308.79	77.63	499.58
10.45000	862.20	131.85	206.82	822.25	123.68	196.28	631.35	161.46	130.15	628.65	172.01	177.01	296.81	4.13	35.01	261.37	9.83	46.87	62.38	12.15	53.69	61.25	11.22	92.55	354.85	45.38	1368.92	0.00	0.00	0.00	512.71	-61.85	1682.68	524.99	51.69	1699.23	333.52	-28.76	1749.78	355.55	68.22	1756.49	486.04	-293.99	79.94	1082.47	-308.00	77.84	498.98
10.46000	865.33	131.72	197.97	825.49	122.39	187.52	633.37	158.84	128.98	631.15	170.96	174.24	296.90	3.88	35.11	260.98	9.53	46.85	62.68	11.91	54.74	61.57	11.20	93.53	361.86	45.76	1368.37	0.00	0.00	0.00	517.86	-61.03	1682.69	531.24	52.33	1699.08	339.77	-27.56	1749.51	361.97	69.39	1756.06	484.93	-294.33	79.65	1082.57	-308.37	77.79	498.40
10.47000	869.10	130.09	187.21	829.22	122.04	177.03	635.36	157.88	128.31	634.36	169.76	172.91	296.90	4.05	35.28	258.93	9.30	46.10	62.97	11.58	55.95	62.04	10.75	94.79	368.55	46.20	1367.95	0.00	0.00	0.00	524.83	-60.13	1682.71	537.86	52.86	1699.01	346.26	-26.25	1749.44	368.69	70.54	1755.73	485.23	-294.39	79.58	1082.72	-308.46	77.78	498.41
10.48000	872.97	128.49	176.85	833.92	119.21	167.34	638.04	158.04	127.77	638.88	169.26	172.27	296.83	4.00	35.15	256.59	9.15	45.28	63.26	11.22	57.25	62.55	10.31	96.10	375.00	46.70	1367.66	0.00	0.00	0.00	530.49	-59.50	1682.79	543.50	53.53	1698.93	352.89	-24.98	1749.55	436.47	20.80	1727.27	486.68	-307.09	84.37	1082.45	-308.36	77.71	499.35
10.49000	877.56	128.01	167.29	837.99	118.97	159.63	640.68	158.50	126.91	643.25	169.88	171.66	296.79	3.87	34.88	257.16	9.31	45.26	63.53	10.92	58.58	63.09	9.76	97.73	381.25	47.26	1367.50	0.00	0.00	0.00	537.09	-58.57	1683.15	550.17	54.53	1699.11	359.68	-23.54	1749.86	400.07	58.53	1747.67	485.46	-298.17	81.15	1082.35	-308.18	77.72	499.33
10.50000	881.08	127.49	159.99	840.88	118.62	154.16	642.69	159.31	126.32	646.45	170.74	170.77	296.91	3.74	34.79	258.30	8.93	45.69	63.91	10.29	60.20	63.80	9.03	99.47	387.34	47.88	1367.48	0.00	0.00	0.00	544.61	-57.31	1683.52	558.59	55.37	1699.32	366.61	-22.38	1750.17	389.68	74.34	1756.09	485.32	-293.76	79.71	1082.76	-308.38	77.83	499.95
10.51000	882.07	128.22	154.04	842.33	121.15	149.65	644.09	159.47	125.90	648.54	171.35	170.06	296.81	3.45	34.86	258.50	9.05	45.53	64.22	9.52	61.89	64.49	8.47	101.17	393.34	48.56	1367.60	0.00	0.00	0.00	552.43	-56.02	1683.95	565.33	56.69	1699.59	373.62	-20.85	1750.54	396.89	76.25	1756.23	485.79	-293.86	79.92	1082.99	-308.19	77.87	499.42
10.52000	883.31	126.99	150.02	842.99	121.22	147.69	644.77	159.82	125.79	649.87	171.72	169.72	296.87	3.61	34.82	258.56	8.84	45.45	64.52	8.93	63.54	65.24	7.94	102.94	399.30	49.30	1367.88	0.00	0.00	0.00	559.93	-54.83	1684.63	572.95	57.92	1699.86	380.86	-19.17	1751.05	404.28	77.66	1756.50	485.66	-294.39	79.86	1082.61	-308.02	77.71	498.46
10.53000	884.08	128.09	147.35	842.42	120.21	145.56	645.17	160.08	125.78	650.65	171.73	169.45	296.85	3.86	34.58	259.19	8.68	45.67	64.95	8.14	65.36	66.08	7.20	104.91	405.27	50.11	1368.31	0.00	0.00	0.00	566.56	-53.71	1685.12	579.16	59.16	1700.20	388.23	-17.51	1751.62	442.99	53.51	1742.86	486.61	-294.72	79.80	1082.21	-307.88	77.67	498.77
10.54000	884.56	129.26	145.46	842.67	121.03	144.12	645.53	160.01	125.55	651.12	172.10	169.40	296.91	4.39	34.78	258.80	8.55	45.41	65.40	7.48	67.25	67.16	5.88	107.40	411.30	50.98	1368.90	0.00	0.00	0.00	573.66	-52.47	1685.79	586.43	60.55	1700.75	395.71	-15.83	1752.38	428.36	73.40	1753.40	485.99	-294.23	79.81	1082.45	-307.93	77.83	498.83
10.55000	884.87	129.72	143.59	843.85	121.32	142.80	645.74	160.47	125.50	651.60	172.38	169.32	297.03	3.78	34.81	259.48	8.55	45.37	65.99	6.64	69.32	68.24	5.23	109.63	417.45	51.90	1369.65	0.00	0.00	0.00	582.17	-51.11	1686.65	595.73	61.89	1701.34	403.48	-14.23	1753.24	427.04	82.48	1758.05	484.90	-293.95	79.66	1082.19	-308.07	77.80	498.69
10.56000	886.35	129.24	141.49	844.45	121.74	141.33	646.08	160.89	125.45	652.25	172.94	169.28	296.98	4.09	34.53	259.82	8.18	45.42	66.66	5.86	71.55	69.42	4.44	112.06	423.76	52.90	1370.58	0.00	0.00	0.00	589.84	-49.67	1687.48	603.32	63.55	1701.85	411.35	-12.50	1754.21	434.85	84.18	1758.76	485.23	-294.16	79.69	1082.22	-308.16	77.69	498.24
10.57000	885.52	129.92	138.53	843.46	122.13	138.93	646.46	161.21	125.34	653.12	173.29	169.00	297.12	4.00	34.22	259.19	7.91	45.15	67.46	5.02	73.94	70.81	3.51	114.77	430.29	53.95	1371.69	0.00	0.00	0.00	597.60	-48.22	1688.37	610.92	65.27	1702.56	419.38	-10.81	1755.26	442.75	85.81	1759.56	485.38	-294.31	79.75	1082.20	-308.36	77.51	498.97
10.58000	887.73	130.82	136.80	844.83	123.01	136.27	646.86	161.47	125.32	653.92	173.81	168.81	297.19	4.47	34.41	259.72	7.91	45.14	68.42	4.32	76.42	72.33	2.24	117.70	437.10	55.07	1372.98	0.00	0.00	0.00	604.19	-46.88	1689.24	617.86	66.75	1703.07	426.20	-9.33	1756.14	449.38	87.28	1760.17	485.79	-294.10	79.85	1081.95	-308.52	77.46	498.83
10.59000	887.57	132.43	134.52	846.67	123.47	134.61	647.16	161.49	125.27	654.64	173.87	168.47	297.24	3.94	34.41	259.56	7.57	44.99	69.46	3.71	79.08	74.01	1.72	120.40	444.24	56.25	1374.45	0.00	0.00	0.00	612.00	-45.15	1690.28	625.69	68.46	1703.82	434.06	-7.82	1757.31	457.17	89.02	1761.07	485.33	-294.02	79.88	1082.56	-308.15	77.76	499.10
10.60000	890.12	132.82	132.98	845.79	124.63	132.75	647.39	161.35	125.17	655.20	173.84	168.11	297.16	3.75	34.41	259.81	7.55	44.87	70.69	3.06	81.95	75.74	0.81	123.50	451.75	57.49	1376.12	0.00	0.00	0.00	622.04	-42.98	1691.39	635.25	70.62	1704.81	444.00	-5.96	1758.78	467.23	91.09	1762.29	485.68	-294.13	79.91	1082.39	-308.04	77.76	498.71
10.61000	889.49	133.36	131.07	845.62	125.91	131.95	647.54	161.41	125.15	655.60	173.93	167.81	297.30	3.64	34.29	259.21	7.48	44.82	72.06	2.49	84.93	77.73	0.18	126.48	459.70	58.80	1377.99	0.00	0.00	0.00	630.01	-41.48	1692.50	642.43	72.37	1705.76	452.22	-4.46	1760.08	475.42	93.00	1763.39	485.25	-294.04	79.79	1083.00	-307.79	78.08	498.67
10.62000	888.50	133.73	129.54	847.02	126.56	131.20	647.75	161.36	125.04	656.02	173.88	167.50	297.32	4.40	34.66	258.98	7.53	44.58	73.67	1.93	88.13	79.97	-0.91	129.91	467.21	59.99	1379.45	0.00	0.00	0.00	637.27	-39.62	1693.77	651.45	73.84	1706.66	460.43	-2.76	1761.52	483.64	95.12	1764.58	484.24	-294.20	79.51	1083.13	-307.94	78.03	498.74
10.63000	889.30	134.03	128.26	847.07	126.08	130.45	647.89	161.50	124.97	656.51	174.04	167.37	297.30	4.27	34.42	259.23	7.39	44.80	75.36	1.42	91.51	82.32	-0.95	132.97	474.51	61.17	1380.93	0.00	0.00	0.00	644.26	-38.04	1694.78	658.16	75.15	1707.56	467.39	-1.42	1762.71	490.55	96.81	1765.59	484.94	-294.02	79.69	1082.97	-307.79	78.11	498.46
10.64000	890.78	133.81	127.06	847.76	125.93	129.59	648.10	161.48	124.74	657.12	173.91	167.13	297.31	4.37	34.34	258.93	7.62	44.85	77.18	1.10	94.95	85.01	-1.81	136.54	482.59	62.42	1382.68	0.00	0.00	0.00	652.07	-36.21	1696.08	665.13	77.13	1708.77	475.02	0.41	1764.49	498.28	98.53	1767.18	484.16	-294.57	79.40	1082.11	-308.19	77.77	499.28
10.65000	891.24	134.52	125.57	847.44	124.94	127.86	648.29	161.87	124.63	657.77	174.02	166.98	297.26	4.37	34.33	260.59	8.02	45.68	79.21	0.83	98.44	87.80	-2.23	140.03	488.71	63.63	1384.47	0.00	0.00	0.00	660.73	-34.10	1697.76	674.32	79.76	1710.12	484.71	2.94	1766.75	508.24	100.72	1769.19	484.87	-294.35	79.58	1082.97	-308.13	77.99	499.27
10.66000	891.16	134.26	124.25	848.90	125.43	127.72	648.53	161.64	124.25	658.46	173.90	166.77	297.31	3.58	34.48	258.21	7.66	44.64	81.41	0.71	102.03	90.90	-3.09	143.84	496.33	64.89	1386.41	0.00	0.00	0.00	669.17	-32.05	1699.21	682.13	81.83	1711.44	492.67	4.76	1768.77	516.22	102.63	1771.01	484.85	-294.00	79.71	1082.81	-308.25	78.02	498.65
10.67000	891.09	134.05	123.02	848.95	125.80	127.10	648.65	161.97	124.11	659.01	174.01	166.66	297.05	3.79	34.27	257.29	9.82	44.56	83.82	0.83	105.61	94.30	-3.93	147.76	504.11	66.05	1388.51	0.00	0.00	0.00	676.94	-30.03	1700.87	690.39	83.67	1712.82	500.57	6.68	1770.90	524.14	104.69	1772.88	484.28	-294.18	79.53	1082.78	-308.20	77.99	498.76
10.68000	891.81	134.45	122.51	848.82	124.76	126.06	648.75	162.13	123.93	659.50	173.89	166.52	297.01	4.06	34.52	256.90	10.00	44.37	86.50	0.70	109.46	97.93	-4.57	151.55	510.77	67.25	1390.78	0.00	0.00	0.00	683.95	-28.24	1702.37	698.44	85.31	1713.96	508.32	8.37	1773.10	592.18	53.50	1746.37	486.07	-294.67	79.76	1082.10	-308.10	77.73	498.33
10.69000	892.94	133.93	121.58	849.56	124.73	125.62	648.92	162.19	123.77	659.97	174.03	166.49	296.94	3.39	34.47	256.85	9.58	44.82	89.41	0.49	113.50	101.80	-5.17	155.55	518.38	68.47	1393.04	0.00	0.00	0.00	690.98	-26.36	1704.50	705.67	87.24	1715.83	516.01	10.43	1775.53	556.83	93.69	1768.88	485.68	-294.20	79.80	1082.23	-308.08	77.77	498.45
10.70000	892.16	133.71	120.63	849.46	125.46	125.56	649.07	162.09	123.52	660.41	174.01	166.45	296.88	3.42	34.50	262.14	9.80	48.21	92.50	0.75	117.44	106.03	-5.85	159.70	526.02	69.74	1395.56	0.00	0.00	0.00	699.58	-24.07	1706.96	712.78	89.88	1718.19	523.52	12.20	1777.98	546.94	111.12	1779.33	485.56	-293.74	80.02	1082.05	-308.29	77.84	498.89
10.71000	892.13	133.16	119.63	849.27	124.88	124.76	649.20	162.18	123.36	660.85	173.88	166.39	296.81	3.15	34.31	260.46	9.89	47.85	95.92	0.58	121.79	110.47	-6.39	163.74	534.82	71.10	1397.99	0.00	0.00	0.00	706.45	-22.17	1709.37	719.63	91.57	1720.43	530.90	14.26	1780.48	554.18	113.63	1781.55	485.04	-293.94	79.67	1082.48	-308.14	77.83	499.58
10.72000	892.58	134.14	119.39	850.51	124.90	124.62	649.26	162.25	123.28	661.20	173.71	166.34	296.89	3.00	33.84	261.06	9.51	47.91	99.49	0.44	126.20	115.17	-7.13	167.98	541.34	72.33	1400.55	0.00	0.00	0.00	713.48	-20.05	1711.91	727.35	93.57	1722.68	538.14	15.93	1782.96	561.38	115.56	1783.87	484.85	-294.17	79.60	1082.53	-308.10	78.05	498.45
10.73000	892.49	133.14	118.79	849.76	124.80	124.16	649.31	162.22	123.21	661.41	173.74	166.31	297.13	2.99	34.26	260.77	9.65	48.04	103.27	0.44	130.80	120.01	-7.90	172.46	547.83	73.37	1403.16	0.00	0.00	0.00	719.88	-18.39	1714.12	732.72	95.37	1724.68	545.13	17.67	1785.54	637.02	56.51	1753.95	486.27	-294.78	79.88	1082.98	-308.07	78.24	498.07
10.74000	891.69	133.60	118.40	850.57	123.69	123.82	649.34	162.43	123.24	661.55	173.61	166.27	297.29	2.50	33.72	262.04	9.38	48.31	107.21	0.39	135.67	124.87	-8.10	176.75	554.74	74.52	1405.78	0.00	0.00	0.00	726.33	-16.65	1716.91	738.43	97.35	1727.16	552.00	19.67	1788.18	594.83	102.30	1779.31	485.81	-293.96	79.80	1082.57	-307.79	78.21	498.58
10.75000	890.54	133.38	117.87	850.43	124.51	124.01	649.40	162.13	123.04	661.66	173.59	166.24	297.84	2.63	33.56	263.15	9.18	48.66	111.26	0.38	140.79	129.90	-8.94	181.55	561.53	75.62	1408.27	0.00	0.00	0.00	734.16	-14.34	1720.27	747.29	99.70	1730.15	558.66	21.48	1790.77	581.64	121.69	1791.01	484.70	-293.74	79.51	1083.09	-307.89	78.33	498.72
10.76000	892.22	133.47	118.56	850.71	124.25	123.88	649.42	162.25	123.08	661.73	173.50	166.19	298.59	2.27	33.18	263.93	8.99	48.98	115.59	-0.11	146.39	135.06	-9.25	186.34	567.85	76.58	1410.76	0.00	0.00	0.00	739.68	-12.53	1723.37	753.24	101.42	1732.82	565.23	23.43	1793.34	588.03	123.94	1793.27	484.44	-293.95	79.49	1083.18	-308.17	78.48	498.55
10.77000	892.61	133.89	118.18	849.97	124.85	124.13	649.45	162.26	123.04	661.81	173.41	166.14	299.56	2.55	33.16	265.70	8.12	48.99	120.17	-0.28	152.24	140.70	-9.65	191.47	574.75	77.41	1413.21	0.00	0.00	0.00	746.05	-11.00	1726.27	760.53	103.12	1735.37	571.67	25.10	1795.84	594.31	126.10	1795.44	484.86	-293.86	79.64	1082.08	-308.04	78.05	498.63
10.78000	892.63	133.63	117.94	850.51	124.49	123.77	649.50	162.22	123.01	661.86	173.34	166.07	301.07	2.21	32.80	268.59	8.03	49.84	125.16	-0.23	158.42	146.60	-10.22	197.06	580.45	77.98	1415.75	0.00	0.00	0.00	751.59	-9.52	1728.85	766.17	104.31	1737.73	590.01	25.06	1785.71	614.93	123.81	1786.57	485.14	-293.53	79.76	1081.83	-307.98	77.92	498.54
10.79000	892.18	132.30	117.61	849.94	124.49	123.44	649.52	162.15	122.96	661.88	173.39	166.10	303.09	2.80	32.51	270.93	8.57	51.96	130.45	-0.28	165.12	152.85	-10.33	202.85	585.79	78.69	1417.94	0.00	0.00	0.00	757.73	-8.00	1731.37	771.44	105.60	1740.13	587.07	28.04	1797.33	610.68	128.37	1796.56	484.69	-293.66	79.62	1082.24	-308.30	77.91	498.59
10.80000	893.61	132.99	117.68	850.94	123.53	123.00	649.54	162.13	122.95	661.89	173.39	166.09	305.64	2.64	32.13	275.39	8.58	53.67	135.91	-0.32	172.34	159.18	-10.02	209.04	592.46	79.47	1420.07	0.00	0.00	0.00	765.02	-6.39	1734.46	778.59	107.53	1742.91	589.78	30.11	1802.81	612.44	131.49	1801.68	485.82	-293.65	79.96	1082.05	-308.08	77.95	498.93
10.81000	893.33	133.50	117.60	848.92	124.83	123.97	649.59	162.20	122.97	661.93	173.07	165.95	308.36	1.92	31.74	279.24	7.79	55.76	141.46	0.38	179.90	165.69	-9.76	216.02	598.46	80.07	1422.19	0.00	0.00	0.00	771.09	-4.59	1736.96	783.34	109.17	1745.23	595.43	31.67	1804.87	618.17	133.44	1803.40	486.30	-293.93	79.87	1082.79	-307.94	78.18	498.66
10.82000	894.19	133.05	117.18	849.24	124.73	123.96	649.64	162.13	122.89	661.94	173.13	165.95	311.13	1.46	31.72	283.31	6.91	58.14	147.16	1.70	187.85	172.35	-8.66	223.17	604.85	80.82	1424.05	0.00	0.00	0.00	777.02	-3.37	1739.20	789.33	110.37	1747.18	601.07	33.45	1806.81	623.97	134.63	1805.09	485.35	-293.89	79.62	1082.82	-308.19	77.94	498.65
10.83000	893.93	132.94	117.08	849.34	124.99	123.52	649.71	162.14	122.87	661.96	173.09	165.93	313.68	0.27	31.83	287.20	5.85	61.50	152.85	3.01	196.47	179.41	-7.78	231.02	610.77	81.55	1425.86	0.00	0.00	0.00	781.97	-2.20	1741.23	794.25	111.41	1748.86	737.61	3.72	1756.37	751.54	117.07	1762.47	485.20	-293.80	79.57	1082.17	-307.89	77.80	499.20
10.84000	894.06	133.20	116.62	849.94	124.77	123.65	649.75	162.23	122.87	662.00	173.01	165.90	315.60	-0.54	36.89	290.33	5.85	67.22	158.70	4.67	205.96	186.56	-7.21	239.59	616.37	82.29	1427.52	0.00	0.00	0.00	786.28	-1.27	1742.91	799.25	112.34	1750.26	645.57	28.57	1796.80	669.71	132.31	1795.39	485.68	-293.81	79.70	1082.36	-307.93	77.91	497.93
10.85000	893.74	133.49	116.00	849.88	124.81	123.27	649.83	162.12	122.76	662.02	172.76	165.79	316.88	-0.52	45.02	293.41	6.07	74.80	164.73	6.08	216.10	193.18	-4.95	248.47	622.99	83.09	1429.74	0.00	0.00	0.00	791.25	-0.08	1744.98	804.96	113.68	1752.23	616.36	37.88	1811.99	639.72	138.69	1809.62	486.05	-293.72	79.89	1081.70	-307.84	77.94	498.27
10.86000	894.18	133.29	115.59	849.50	124.92	122.75	649.90	162.21	122.74	662.06	172.52	165.71	319.57	-0.13	53.75	296.28	6.85	83.42	170.35	8.23	226.52	199.63	-3.11	258.41	629.57	83.88	1431.94	0.00	0.00	0.00	796.73	0.79	1746.42	810.61	114.58	1753.43	621.22	39.14	1813.46	644.66	139.92	1810.91	486.02	-293.52	79.67	1082.52	-307.72	78.21	498.97
10.87000	891.96	132.90	114.18	850.86	125.26	122.69	649.98	162.25	122.67	662.14	172.53	165.67	324.71	1.17	63.63	301.44	8.39	93.31	176.40	9.94	237.63	206.19	-1.63	269.05	636.10	84.66	1434.12	0.00	0.00	0.00	801.15	1.69	1747.85	815.26	115.35	1754.66	625.94	39.97	1814.86	649.41	140.93	1812.18	485.42	-293.62	79.49	1082.82	-307.74	78.13	499.34
10.88000	893.91	133.04	114.05	849.75	125.01	122.26	650.01	162.39	122.67	662.20	172.57	165.68	330.04	2.29	74.02	306.29	9.60	103.71	182.77	12.06	248.87	213.00	-0.34	280.27	642.59	85.43	1436.28	0.00	0.00	0.00	805.40	2.34	1748.96	819.65	116.20	1755.62	629.96	40.82	1816.05	653.39	141.73	1813.20	485.87	-293.39	79.71	1083.08	-307.71	78.26	499.32
10.89000	894.29	133.09	113.70	849.57	125.59	121.65	650.06	162.41	122.60	662.27	172.36	165.58	334.99	3.66	84.30	311.65	11.44	114.12	189.48	13.49	260.46	220.16	0.18	291.86	649.04	86.20	1438.42	0.00	0.00	0.00	809.68	2.75	1749.98	823.62	116.82	1756.60	634.09	41.72	1817.28	657.52	142.39	1814.29	485.24	-293.91	79.42	1082.41	-307.87	78.20	499.78
10.90000	895.02	133.63	113.37	849.97	125.11	121.83	650.15	162.43	122.56	662.24	172.32	165.57	341.51	5.53	95.08	317.62	13.17	124.82	196.54	14.01	272.29	227.47	0.49	303.37	655.44	86.95	1440.55	0.00	0.00	0.00	814.71	3.30	1751.37	827.52	117.57	1757.96	639.39	42.99	1818.86	662.92	143.33	1815.71	485.55	-293.72	79.35	1082.22	-307.90	78.10	499.90
10.91000	893.86	133.46	112.74	850.28	125.47	121.58	650.15	162.60	122.58	662.27	172.27	165.57	346.78	6.35	105.03	324.68	14.30	135.63	203.91	14.25	283.97	234.96	1.41	314.35	661.80	87.70	1442.66	0.00	0.00	0.00	819.09	3.91	1752.54	833.02	117.59	1759.04	643.55	43.52	1820.09	667.12	144.09	1816.92	486.64	-293.19	79.78	1082.37	-307.76	78.36	499.17
10.92000	894.44	133.38	112.68	850.56	125.35	121.54	650.20	162.65	122.59	662.21	172.32	165.61	352.98	7.88	115.24	331.32	15.16	145.82	211.50	14.31	295.18	242.71	2.06	324.84	668.12	88.44	1444.75	0.00	0.00	0.00	822.78	4.33	1753.70	836.51	118.05	1760.19	647.59	44.12	1821.36	671.23	145.01	1817.99	485.75	-293.27	79.58	1083.08	-307.46	78.66	499.62
10.93000	893.51	133.70	112.10	850.57	125.28	121.57	650.23	162.57	122.51	662.16	172.21	165.56	360.98	8.26	125.20	338.03	14.39	156.01	219.46	14.51	305.67	250.63	3.21	334.52	674.40	89.17	1446.83	0.00	0.00	0.00	826.30	4.59	1754.71	839.64	118.22	1761.16	651.45	44.60	1822.60	742.43	83.28	1790.61	486.82	-294.03	79.58	1082.87	-307.72	78.47	499.81
10.94000	893.27	133.48	111.92	850.30	125.55	121.36	650.22	162.62	122.54	662.09	172.12	165.55	368.62	7.69	134.08	345.13	13.27	165.46	227.74	14.65	315.16	258.94	4.25	343.35	680.63	89.89	1448.88	0.00	0.00	0.00	829.69	4.62	1755.94	843.00	118.42	1762.31	655.21	45.37	1823.87	698.28	128.10	1812.11	485.98	-293.35	79.49	1082.78	-307.81	78.35	498.89
10.95000	893.86	133.80	111.79	851.39	125.54	121.62	650.23	162.81	122.62	661.99	172.29	165.64	376.46	6.82	142.45	353.41	11.55	174.26	236.31	14.58	323.72	267.53	4.41	351.54	686.82	90.60	1450.92	0.00	0.00	0.00	833.59	4.69	1757.38	847.68	118.81	1763.78	658.76	45.69	1825.07	682.53	146.45	1821.50	485.18	-293.22	79.41	1082.95	-307.88	78.40	499.21
[truncated: 843 more rows]
[truncated: 35 more columns]
