# Supplementary material for: The impact of mobile phone use on where we look and how we walk when negotiating floor based obstacles
Source: PLoS One. 2017 Jun 30;12(6):e0179802. doi: 10.1371/journal.pone.0179802 (PMC5493336; doi:10.1371/journal.pone.0179802)
Supplement: S1 File — (ZIP) [file pone.0179802.s001.zip › Gait/PP11/JS obs write 2.txt]

CODAmotion Analysis Text
Codamotion Analysis Text Save of: JS obs write 2.mdf
Time	Markers
Time	1:LTOE.X	1:LTOE.Y	1:LTOE.Z	2:L2nd.X	2:L2nd.Y	2:L2nd.Z	3:LHEE.X	3:LHEE.Y	3:LHEE.Z	4:LANK.X	4:LANK.Y	4:LANK.Z	5:RTOE.X	5:RTOE.Y	5:RTOE.Z	6:R2nd.X	6:R2nd.Y	6:R2nd.Z	7:RHEE.X	7:RHEE.Y	7:RHEE.Z	8:RANK.X	8:RANK.Y	8:RANK.Z	9:STRN.X	9:STRN.Y	9:STRN.Z	10:Marker 10.X	10:Marker 10.Y	10:Marker 10.Z	11:FRHD.X	11:FRHD.Y	11:FRHD.Z	12:FLHD.X	12:FLHD.Y	12:FLHD.Z	13:BRHD.X	13:BRHD.Y	13:BRHD.Z	14:BLHD.X	14:BLHD.Y	14:BLHD.Z	15:BLSTEP.X	15:BLSTEP.Y	15:BLSTEP.Z	16:FLSTEP.X	16:FLSTEP.Y	16:FLSTEP.Z	17:BRSTEP.X
(s)	(mm)	(mm)	(mm)	(mm)	(mm)	(mm)	(mm)	(mm)	(mm)	(mm)	(mm)	(mm)	(mm)	(mm)	(mm)	(mm)	(mm)	(mm)	(mm)	(mm)	(mm)	(mm)	(mm)	(mm)	(mm)	(mm)	(mm)	(mm)	(mm)	(mm)	(mm)	(mm)	(mm)	(mm)	(mm)	(mm)	(mm)	(mm)	(mm)	(mm)	(mm)	(mm)	(mm)	(mm)	(mm)	(mm)	(mm)	(mm)	(mm)
0.00000	-3441.58	104.57	-6.04	-3530.80	108.64	25.22	-3780.95	138.24	1.36	-3774.88	121.51	41.07	-4023.96	-23.38	-12.17	-4020.20	5.16	24.21	-1794.57	-2.98	351.71	-1787.97	-16.39	336.33	-3993.54	51.91	1338.90	0.00	0.00	0.00	-2946.45	-119.38	1678.85	-4036.99	-88.71	1695.64	175.93	-37.06	1761.93	-3245.79	194.15	1334.87	369.43	-240.85	60.55	804.52	-243.76	57.41	360.04
0.01000	-3441.58	104.57	-6.04	-3530.80	108.64	25.22	-3780.95	138.24	1.36	-3774.88	121.51	41.07	-4023.96	-23.38	-12.17	-4020.20	5.16	24.21	-1794.57	-2.98	351.71	-1787.97	-16.39	336.33	-3993.54	51.91	1338.90	0.00	0.00	0.00	-2946.45	-119.38	1678.85	-4036.99	-88.71	1695.64	175.93	-37.06	1761.93	-3245.79	194.15	1334.87	369.43	-240.85	60.55	804.52	-243.76	57.41	360.04
0.02000	-3441.58	104.57	-6.04	-3530.80	108.64	25.22	-3780.95	138.24	1.36	-3774.88	121.51	41.07	-4023.96	-23.38	-12.17	-4020.20	5.16	24.21	-1794.57	-2.98	351.71	-1787.97	-16.39	336.33	-3993.54	51.91	1338.90	0.00	0.00	0.00	-2946.45	-119.38	1678.85	-4036.99	-88.71	1695.64	175.93	-37.06	1761.93	-3245.79	194.15	1334.87	369.43	-240.85	60.55	804.52	-243.76	57.41	360.04
0.03000	-3441.58	104.57	-6.04	-3530.80	108.64	25.22	-3781.02	138.25	1.37	-3775.02	121.52	41.08	-4023.96	-23.38	-12.17	-4020.20	5.16	24.21	-1794.57	-2.98	351.71	-1787.97	-16.39	336.33	-3993.54	51.91	1338.90	0.00	0.00	0.00	-2946.45	-119.38	1678.85	-4036.99	-88.71	1695.64	175.93	-37.06	1761.93	-3246.70	194.20	1335.26	369.54	-240.92	60.57	804.80	-243.84	57.43	360.17
0.04000	-3441.58	104.57	-6.04	-3530.80	108.64	25.22	-3846.01	148.22	14.57	-3906.35	134.61	53.41	-4023.96	-23.38	-12.17	-4020.20	5.16	24.21	-1794.57	-2.98	351.71	-1787.97	-16.39	336.33	-3993.54	51.91	1338.90	0.00	0.00	0.00	-2946.45	-119.38	1678.85	-4036.99	-88.71	1695.64	175.93	-37.06	1761.93	-4159.95	248.21	1720.25	486.22	-316.50	79.59	1084.10	-328.62	77.57	496.84
0.05000	-3441.58	104.57	-6.04	-3530.80	108.64	25.22	-3860.60	148.23	10.25	-3908.29	133.81	52.34	-4023.96	-23.38	-12.17	-4020.20	5.16	24.21	-1794.57	-2.98	351.71	-1787.97	-16.39	336.33	-3993.54	51.91	1338.90	0.00	0.00	0.00	-2946.45	-119.38	1678.85	-4036.99	-88.71	1695.64	175.93	-37.06	1761.93	-4189.32	248.38	1721.84	487.12	-315.97	79.80	1083.67	-328.72	77.56	496.83
0.06000	-3441.58	104.57	-6.04	-3530.80	108.64	25.22	-3851.65	148.75	11.53	-3903.68	133.96	52.28	-4023.96	-23.38	-12.17	-4020.20	5.16	24.21	-1794.57	-2.98	351.71	-1787.97	-16.39	336.33	-3993.54	51.91	1338.90	0.00	0.00	0.00	-2946.45	-119.38	1678.85	-4036.99	-88.71	1695.64	175.93	-37.06	1761.93	-4159.01	247.74	1720.23	487.13	-315.93	79.86	1083.48	-328.61	77.45	496.76
0.07000	-3441.58	104.57	-6.04	-3530.80	108.64	25.22	-3837.88	148.44	13.55	-3905.32	135.08	50.71	-4023.96	-23.38	-12.17	-4020.20	5.16	24.21	-1794.57	-2.98	351.71	-1787.97	-16.39	336.33	-3993.54	51.91	1338.90	0.00	0.00	0.00	-2946.45	-119.38	1678.85	-4036.99	-88.71	1695.64	175.93	-37.06	1761.93	-4161.23	246.28	1721.12	486.68	-316.37	79.74	1083.54	-328.68	77.46	496.19
0.08000	-3441.58	104.57	-6.04	-3530.80	108.64	25.22	-3837.66	149.38	12.76	-3877.47	135.24	54.07	-4023.96	-23.38	-12.17	-4020.20	5.16	24.21	-1794.57	-2.98	351.71	-1787.97	-16.39	336.33	-3993.54	51.91	1338.90	0.00	0.00	0.00	-2946.45	-119.38	1678.85	-4036.99	-88.71	1695.64	175.93	-37.06	1761.93	-4195.34	244.85	1723.14	486.37	-316.35	79.57	1084.10	-328.59	77.72	496.17
0.09000	-3441.58	104.57	-6.04	-3530.80	108.64	25.22	-3870.33	149.88	7.02	-3857.54	136.38	55.42	-4023.96	-23.38	-12.17	-4020.20	5.16	24.21	-1794.57	-2.98	351.71	-1787.97	-16.39	336.33	-3993.54	51.91	1338.90	0.00	0.00	0.00	-2946.45	-119.38	1678.85	-4036.99	-88.71	1695.64	175.93	-37.06	1761.93	-4131.13	242.24	1721.05	485.95	-316.33	79.37	1084.32	-328.34	77.81	496.85
0.10000	-3441.58	104.57	-6.04	-3530.80	108.64	25.22	-3848.68	150.10	9.16	-3868.96	135.92	53.76	-4023.96	-23.38	-12.17	-4020.20	5.16	24.21	-1794.57	-2.98	351.71	-1787.97	-16.39	336.33	-3993.54	51.91	1338.90	0.00	0.00	0.00	-2946.45	-119.38	1678.85	-4036.99	-88.71	1695.64	175.93	-37.06	1761.93	-4118.38	242.33	1720.66	486.24	-316.17	79.55	1083.34	-328.49	77.53	496.84
0.11000	-3441.58	104.57	-6.04	-3530.80	108.64	25.22	-3842.29	149.80	10.44	-3867.59	136.65	53.18	-4023.96	-23.38	-12.17	-4020.20	5.16	24.21	-1794.57	-2.98	351.71	-1787.97	-16.39	336.33	-3993.54	51.91	1338.90	0.00	0.00	0.00	-2946.45	-119.38	1678.85	-4036.99	-88.71	1695.64	175.93	-37.06	1761.93	-4110.18	240.83	1719.80	486.54	-315.95	79.74	1082.90	-328.41	77.41	496.98
0.12000	-3441.58	104.57	-6.04	-3530.80	108.64	25.22	-3862.00	148.96	6.11	-3845.49	136.89	55.01	-4023.96	-23.38	-12.17	-4020.20	5.16	24.21	-1794.57	-2.98	351.71	-1787.97	-16.39	336.33	-3993.54	51.91	1338.90	0.00	0.00	0.00	-2946.45	-119.38	1678.85	-4036.99	-88.71	1695.64	175.93	-37.06	1761.93	-4122.64	238.11	1720.02	486.28	-315.95	79.63	1083.36	-329.13	77.34	497.09
0.13000	-3441.58	104.57	-6.04	-3530.80	108.64	25.22	-3834.21	149.63	10.43	-3863.13	136.79	51.51	-4023.96	-23.38	-12.17	-4020.20	5.16	24.21	-1794.57	-2.98	351.71	-1787.97	-16.39	336.33	-3993.54	51.91	1338.90	0.00	0.00	0.00	-2946.45	-119.38	1678.85	-4036.99	-88.71	1695.64	175.93	-37.06	1761.93	-4116.25	238.20	1720.19	486.49	-316.14	79.81	1083.54	-328.89	77.25	497.21
0.14000	-3441.58	104.57	-6.04	-3530.80	108.64	25.22	-3831.88	150.24	10.13	-3879.09	137.11	48.53	-4023.96	-23.38	-12.17	-4020.20	5.16	24.21	-1794.57	-2.98	351.71	-1787.97	-16.39	336.33	-3993.54	51.91	1338.90	0.00	0.00	0.00	-2946.45	-119.38	1678.85	-4036.99	-88.71	1695.64	175.93	-37.06	1761.93	-4106.27	235.34	1720.55	486.57	-316.04	79.77	1083.08	-328.48	77.26	497.14
0.15000	-3441.58	104.57	-6.04	-3530.80	108.64	25.22	-3824.89	149.04	10.73	-3871.41	137.22	49.92	-4023.96	-23.38	-12.17	-4020.20	5.16	24.21	-1794.57	-2.98	351.71	-1787.97	-16.39	336.33	-3993.54	51.91	1338.90	0.00	0.00	0.00	-2946.45	-119.38	1678.85	-4036.99	-88.71	1695.64	175.93	-37.06	1761.93	-4135.33	235.03	1721.88	486.78	-316.22	79.74	1082.84	-328.54	77.36	496.66
0.16000	-3441.58	104.57	-6.04	-3530.80	108.64	25.22	-3858.78	150.33	6.09	-3878.18	137.78	48.38	-4023.96	-23.38	-12.17	-4020.20	5.16	24.21	-1794.57	-2.98	351.71	-1787.97	-16.39	336.33	-3993.54	51.91	1338.90	0.00	0.00	0.00	-2946.45	-119.38	1678.85	-4036.99	-88.71	1695.64	175.93	-37.06	1761.93	-4099.71	231.48	1722.21	486.36	-316.01	79.75	1084.28	-328.75	77.65	496.74
0.17000	-3441.58	104.57	-6.04	-3530.80	108.64	25.22	-3835.14	149.97	8.61	-3882.14	136.17	47.38	-4023.96	-23.38	-12.17	-4020.20	5.16	24.21	-1794.57	-2.98	351.71	-1787.97	-16.39	336.33	-3993.54	51.91	1338.90	0.00	0.00	0.00	-2946.45	-119.38	1678.85	-4036.99	-88.71	1695.64	175.93	-37.06	1761.93	-4094.20	230.62	1720.10	486.31	-316.02	79.55	1083.65	-328.53	77.65	496.74
0.18000	-3441.58	104.57	-6.04	-3530.80	108.64	25.22	-3836.64	150.38	8.65	-3878.78	137.93	47.70	-4023.96	-23.38	-12.17	-4020.20	5.16	24.21	-1794.57	-2.98	351.71	-1787.97	-16.39	336.33	-3993.54	51.91	1338.90	0.00	0.00	0.00	-2946.45	-119.38	1678.85	-4036.99	-88.71	1695.64	175.93	-37.06	1761.93	-4094.29	227.74	1720.78	485.88	-316.38	79.46	1083.21	-328.77	77.33	497.14
0.19000	-3441.58	104.57	-6.04	-3530.80	108.64	25.22	-3836.04	150.04	8.42	-3851.26	136.79	50.39	-4023.96	-23.38	-12.17	-4020.20	5.16	24.21	-1794.57	-2.98	351.71	-1787.97	-16.39	336.33	-3993.54	51.91	1338.90	0.00	0.00	0.00	-2946.45	-119.38	1678.85	-4036.99	-88.71	1695.64	175.93	-37.06	1761.93	-4086.58	225.69	1720.64	486.35	-316.18	79.73	1083.22	-328.71	77.25	497.39
0.20000	-3441.58	104.57	-6.04	-3530.80	108.64	25.22	-3855.49	149.87	5.13	-3841.63	137.77	53.08	-4023.96	-23.38	-12.17	-4020.20	5.16	24.21	-1794.57	-2.98	351.71	-1787.97	-16.39	336.33	-3993.54	51.91	1338.90	0.00	0.00	0.00	-2946.45	-119.38	1678.85	-4036.99	-88.71	1695.64	175.93	-37.06	1761.93	-4085.49	223.87	1720.70	486.32	-315.98	79.78	1083.82	-328.61	77.43	497.39
0.21000	-3441.58	104.57	-6.04	-3530.80	108.64	25.22	-3847.24	150.36	6.62	-3845.92	136.71	52.20	-4023.96	-23.38	-12.17	-4020.20	5.16	24.21	-1794.57	-2.98	351.71	-1787.97	-16.39	336.33	-3993.54	51.91	1338.90	0.00	0.00	0.00	-2946.45	-119.38	1678.85	-4036.99	-88.71	1695.64	175.93	-37.06	1761.93	-4071.38	221.92	1721.65	485.71	-316.11	79.62	1083.32	-328.68	77.39	496.86
0.22000	-3441.58	104.57	-6.04	-3530.80	108.64	25.22	-3845.08	150.80	7.19	-3852.46	138.01	50.82	-4023.96	-23.38	-12.17	-4020.20	5.16	24.21	-1794.57	-2.98	351.71	-1787.97	-16.39	336.33	-3993.54	51.91	1338.90	0.00	0.00	0.00	-2946.45	-119.38	1678.85	-4036.99	-88.71	1695.64	175.93	-37.06	1761.93	-4093.00	220.41	1721.73	486.44	-316.02	79.68	1083.60	-328.78	77.53	497.08
0.23000	-3441.58	104.57	-6.04	-3530.80	108.64	25.22	-3842.31	149.92	7.91	-3840.27	136.79	52.35	-4023.96	-23.38	-12.17	-4020.20	5.16	24.21	-1794.57	-2.98	351.71	-1787.97	-16.39	336.33	-3993.54	51.91	1338.90	0.00	0.00	0.00	-2946.45	-119.38	1678.85	-4036.99	-88.71	1695.64	175.93	-37.06	1761.93	-4066.39	219.27	1720.97	486.88	-316.06	79.71	1083.54	-328.62	77.40	497.06
0.24000	-3441.58	104.57	-6.04	-3530.80	108.64	25.22	-3849.15	149.11	6.44	-3844.64	136.83	51.99	-4023.96	-23.38	-12.17	-4020.20	5.16	24.21	-1794.57	-2.98	351.71	-1787.97	-16.39	336.33	-3993.54	51.91	1338.90	0.00	0.00	0.00	-2946.45	-119.38	1678.85	-4036.99	-88.71	1695.64	175.93	-37.06	1761.93	-4093.69	216.06	1721.92	486.96	-316.26	79.74	1083.68	-328.63	77.47	496.42
0.25000	-3441.58	104.57	-6.04	-3530.80	108.64	25.22	-3864.27	150.24	4.36	-3853.01	136.61	50.00	-4023.96	-23.38	-12.17	-4020.20	5.16	24.21	-1794.57	-2.98	351.71	-1787.97	-16.39	336.33	-3993.54	51.91	1338.90	0.00	0.00	0.00	-2946.45	-119.38	1678.85	-4036.99	-88.71	1695.64	175.93	-37.06	1761.93	-4092.35	214.31	1722.82	486.70	-316.16	79.76	1084.24	-328.42	77.85	496.62
0.26000	-3441.58	104.57	-6.04	-3530.80	108.64	25.22	-3843.79	150.34	7.17	-3863.54	136.54	48.15	-4023.96	-23.38	-12.17	-4020.20	5.16	24.21	-1794.57	-2.98	351.71	-1787.97	-16.39	336.33	-3993.54	51.91	1338.90	0.00	0.00	0.00	-2946.45	-119.38	1678.85	-4036.99	-88.71	1695.64	175.93	-37.06	1761.93	-4074.52	212.84	1722.82	486.14	-316.12	79.62	1083.58	-328.39	77.51	496.63
0.27000	-3441.58	104.57	-6.04	-3530.80	108.64	25.22	-3857.86	150.40	4.65	-3861.63	136.47	47.69	-4023.96	-23.38	-12.17	-4020.20	5.16	24.21	-1794.57	-2.98	351.71	-1787.97	-16.39	336.33	-3993.54	51.91	1338.90	0.00	0.00	0.00	-2946.45	-119.38	1678.85	-4036.99	-88.71	1695.64	175.93	-37.06	1761.93	-4098.48	210.72	1722.34	486.02	-316.32	79.64	1083.22	-328.56	77.36	496.48
0.28000	-3441.58	104.57	-6.04	-3530.80	108.64	25.22	-3844.11	150.04	6.73	-3870.12	136.87	46.85	-4023.96	-23.38	-12.17	-4020.20	5.16	24.21	-1794.57	-2.98	351.71	-1787.97	-16.39	336.33	-3993.54	51.91	1338.90	0.00	0.00	0.00	-2946.45	-119.38	1678.85	-4036.99	-88.71	1695.64	175.93	-37.06	1761.93	-4074.02	207.94	1722.68	486.40	-316.43	79.51	1083.12	-328.41	77.34	496.40
0.29000	-3441.58	104.57	-6.04	-3530.80	108.64	25.22	-3833.43	150.61	9.50	-3851.95	136.67	48.68	-4023.96	-23.38	-12.17	-4020.20	5.16	24.21	-1794.57	-2.98	351.71	-1787.97	-16.39	336.33	-3993.54	51.91	1338.90	0.00	0.00	0.00	-2946.45	-119.38	1678.85	-4036.99	-88.71	1695.64	175.93	-37.06	1761.93	-4072.97	206.41	1722.37	485.94	-316.35	79.43	1083.58	-328.78	77.41	496.67
0.30000	-3441.58	104.57	-6.04	-3530.80	108.64	25.22	-3820.54	150.97	10.53	-3865.91	136.41	46.29	-4023.96	-23.38	-12.17	-4020.20	5.16	24.21	-1794.57	-2.98	351.71	-1787.97	-16.39	336.33	-3993.54	51.91	1338.90	0.00	0.00	0.00	-2946.45	-119.38	1678.85	-4036.99	-88.71	1695.64	175.93	-37.06	1761.93	-4052.96	205.26	1722.37	485.49	-316.26	79.32	1084.04	-328.88	77.48	496.45
0.31000	-3441.58	104.57	-6.04	-3530.80	108.64	25.22	-3842.75	150.29	7.10	-3864.95	135.71	47.22	-4023.96	-23.38	-12.17	-4020.20	5.16	24.21	-1794.57	-2.98	351.71	-1787.97	-16.39	336.33	-3993.54	51.91	1338.90	0.00	0.00	0.00	-2946.45	-119.38	1678.85	-4036.99	-88.71	1695.64	175.93	-37.06	1761.93	-4044.06	203.44	1720.95	485.99	-316.27	79.58	1083.71	-328.64	77.61	496.71
0.32000	-3441.58	104.57	-6.04	-3530.80	108.64	25.22	-3852.30	150.53	5.49	-3851.91	136.06	48.25	-4023.96	-23.38	-12.17	-4020.20	5.16	24.21	-1794.57	-2.98	351.71	-1787.97	-16.39	336.33	-3993.54	51.91	1338.90	0.00	0.00	0.00	-2946.45	-119.38	1678.85	-4036.99	-88.71	1695.64	175.93	-37.06	1761.93	-4089.58	201.02	1723.96	486.90	-316.44	79.65	1083.61	-328.44	77.58	496.91
0.33000	-3441.58	104.57	-6.04	-3530.80	108.64	25.22	-3857.92	149.85	5.25	-3844.56	136.63	49.15	-4023.96	-23.38	-12.17	-4020.20	5.16	24.21	-1794.57	-2.98	351.71	-1787.97	-16.39	336.33	-3993.54	51.91	1338.90	0.00	0.00	0.00	-2946.45	-119.38	1678.85	-4036.99	-88.71	1695.64	175.93	-37.06	1761.93	-4050.57	199.40	1721.47	487.33	-316.09	79.96	1083.77	-328.52	77.50	496.62
0.34000	-3441.58	104.57	-6.04	-3530.80	108.64	25.22	-3829.35	149.73	9.72	-3862.72	136.30	46.41	-4023.96	-23.38	-12.17	-4020.20	5.16	24.21	-1794.57	-2.98	351.71	-1787.97	-16.39	336.33	-3993.54	51.91	1338.90	0.00	0.00	0.00	-2946.45	-119.38	1678.85	-4036.99	-88.71	1695.64	175.93	-37.06	1761.93	-4063.66	198.17	1722.66	487.17	-316.33	79.91	1083.49	-328.83	77.28	496.87
0.35000	-3441.58	104.57	-6.04	-3530.80	108.64	25.22	-3838.55	149.56	8.01	-3861.15	136.74	46.38	-4023.96	-23.38	-12.17	-4020.20	5.16	24.21	-1794.57	-2.98	351.71	-1787.97	-16.39	336.33	-3993.54	51.91	1338.90	0.00	0.00	0.00	-2946.45	-119.38	1678.85	-4036.99	-88.71	1695.64	175.93	-37.06	1761.93	-4041.82	196.57	1722.94	486.75	-316.28	79.67	1083.02	-328.86	77.19	496.79
0.36000	-3441.58	104.57	-6.04	-3530.80	108.64	25.22	-3844.53	149.73	7.47	-3862.33	137.17	45.81	-4023.96	-23.38	-12.17	-4020.20	5.16	24.21	-1794.57	-2.98	351.71	-1787.97	-16.39	336.33	-3993.54	51.91	1338.90	0.00	0.00	0.00	-2946.45	-119.38	1678.85	-4036.99	-88.71	1695.64	175.93	-37.06	1761.93	-4016.45	193.03	1720.45	486.66	-316.47	79.65	1082.79	-329.06	77.02	496.94
0.37000	-3441.58	104.57	-6.04	-3530.80	108.64	25.22	-3842.53	150.23	7.24	-3867.96	135.90	45.53	-4023.96	-23.38	-12.17	-4020.20	5.16	24.21	-1794.57	-2.98	351.71	-1787.97	-16.39	336.33	-3993.54	51.91	1338.90	0.00	0.00	0.00	-2946.45	-119.38	1678.85	-4036.99	-88.71	1695.64	175.93	-37.06	1761.93	-4035.92	190.75	1722.32	486.66	-316.35	79.70	1083.64	-328.62	77.47	496.77
0.38000	-3441.58	104.57	-6.04	-3530.80	108.64	25.22	-3832.44	150.33	8.99	-3883.84	135.27	42.58	-4023.96	-23.38	-12.17	-4020.20	5.16	24.21	-1794.57	-2.98	351.71	-1787.97	-16.39	336.33	-3993.54	51.91	1338.90	0.00	0.00	0.00	-2946.45	-119.38	1678.85	-4036.99	-88.71	1695.64	175.93	-37.06	1761.93	-4052.12	188.46	1722.49	486.54	-316.36	79.66	1083.60	-328.33	77.59	497.38
0.39000	-3441.58	104.57	-6.04	-3530.80	108.64	25.22	-3852.73	149.90	6.18	-3872.64	135.67	43.90	-4023.96	-23.38	-12.17	-4020.20	5.16	24.21	-1794.57	-2.98	351.71	-1787.97	-16.39	336.33	-3993.54	51.91	1338.90	0.00	0.00	0.00	-2946.45	-119.38	1678.85	-4036.99	-88.71	1695.64	175.93	-37.06	1761.93	-4047.79	187.43	1723.21	486.30	-316.27	79.64	1083.71	-328.70	77.25	496.77
0.40000	-3441.58	104.57	-6.04	-3530.80	108.64	25.22	-3845.77	150.00	7.07	-3873.04	135.91	43.19	-4023.96	-23.38	-12.17	-4020.20	5.16	24.21	-1794.57	-2.98	351.71	-1787.97	-16.39	336.33	-3993.54	51.91	1338.90	0.00	0.00	0.00	-2946.45	-119.38	1678.85	-4036.99	-88.71	1695.64	175.93	-37.06	1761.93	-4026.41	184.80	1722.03	485.80	-316.24	79.58	1082.89	-329.08	77.13	496.87
0.41000	-3441.58	104.57	-6.04	-3530.80	108.64	25.22	-3837.81	150.07	7.71	-3874.38	136.05	42.94	-4023.96	-23.38	-12.17	-4020.20	5.16	24.21	-1794.57	-2.98	351.71	-1787.97	-16.39	336.33	-3993.54	51.91	1338.90	0.00	0.00	0.00	-2946.45	-119.38	1678.85	-4036.99	-88.71	1695.64	175.93	-37.06	1761.93	-4043.83	182.69	1723.60	485.96	-316.55	79.38	1083.16	-328.60	77.44	496.94
0.42000	-3441.58	104.57	-6.04	-3530.80	108.64	25.22	-3847.42	151.07	7.09	-3859.97	136.01	44.69	-4023.96	-23.38	-12.17	-4020.20	5.16	24.21	-1794.57	-2.98	351.71	-1787.97	-16.39	336.33	-3993.54	51.91	1338.90	0.00	0.00	0.00	-2946.45	-119.38	1678.85	-4036.99	-88.71	1695.64	175.93	-37.06	1761.93	-4015.92	180.57	1722.68	486.31	-316.16	79.55	1083.16	-328.37	77.38	496.56
0.43000	-3441.58	104.57	-6.04	-3530.80	108.64	25.22	-3843.38	149.58	7.67	-3874.66	134.02	42.57	-4023.96	-23.38	-12.17	-4020.20	5.16	24.21	-1794.57	-2.98	351.71	-1787.97	-16.39	336.33	-3993.54	51.91	1338.90	0.00	0.00	0.00	-2946.45	-119.38	1678.85	-4036.99	-88.71	1695.64	175.93	-37.06	1761.93	-4031.40	179.37	1723.94	486.49	-316.40	79.73	1083.33	-328.64	77.36	497.09
0.44000	-3441.58	104.57	-6.04	-3530.80	108.64	25.22	-3851.34	150.68	6.23	-3885.19	134.65	40.57	-4023.96	-23.38	-12.17	-4020.20	5.16	24.21	-1794.57	-2.98	351.71	-1787.97	-16.39	336.33	-3993.54	51.91	1338.90	0.00	0.00	0.00	-2946.45	-119.38	1678.85	-4036.99	-88.71	1695.64	175.93	-37.06	1761.93	-4036.31	178.29	1723.73	486.32	-316.31	79.62	1083.09	-328.73	77.26	496.68
0.45000	-3441.58	104.57	-6.04	-3530.80	108.64	25.22	-3850.42	149.39	6.68	-3865.28	135.73	43.77	-4023.96	-23.38	-12.17	-4020.20	5.16	24.21	-1794.57	-2.98	351.71	-1787.97	-16.39	336.33	-3993.54	51.91	1338.90	0.00	0.00	0.00	-2946.45	-119.38	1678.85	-4036.99	-88.71	1695.64	175.93	-37.06	1761.93	-4030.02	174.58	1722.58	486.44	-316.13	79.71	1083.34	-328.84	77.21	497.04
0.46000	-3441.58	104.57	-6.04	-3530.80	108.64	25.22	-3848.18	149.81	6.92	-3875.95	135.02	41.82	-4023.96	-23.38	-12.17	-4020.20	5.16	24.21	-1794.57	-2.98	351.71	-1787.97	-16.39	336.33	-3993.54	51.91	1338.90	0.00	0.00	0.00	-2946.45	-119.38	1678.85	-4036.99	-88.71	1695.64	175.93	-37.06	1761.93	-4012.38	172.90	1722.47	486.77	-316.41	79.71	1083.94	-328.76	77.47	497.10
0.47000	-3441.58	104.57	-6.04	-3530.80	108.64	25.22	-3853.33	150.46	7.00	-3856.28	134.67	44.91	-4023.96	-23.38	-12.17	-4020.20	5.16	24.21	-1794.57	-2.98	351.71	-1787.97	-16.39	336.33	-3993.54	51.91	1338.90	0.00	0.00	0.00	-2946.45	-119.38	1678.85	-4036.99	-88.71	1695.64	175.93	-37.06	1761.93	-4010.88	172.11	1723.67	487.29	-316.14	79.89	1083.72	-328.14	77.56	496.69
0.48000	-3441.58	104.57	-6.04	-3530.80	108.64	25.22	-3874.72	150.94	2.81	-3876.38	134.21	41.76	-4023.96	-23.38	-12.17	-4020.20	5.16	24.21	-1794.57	-2.98	351.71	-1787.97	-16.39	336.33	-3993.54	51.91	1338.90	0.00	0.00	0.00	-2946.45	-119.38	1678.85	-4036.99	-88.71	1695.64	175.93	-37.06	1761.93	-4018.96	168.83	1723.29	486.72	-316.46	79.69	1083.50	-328.45	77.37	497.04
0.49000	-3441.58	104.57	-6.04	-3530.80	108.64	25.22	-3865.05	150.32	4.36	-3860.49	134.69	43.59	-4023.96	-23.38	-12.17	-4020.20	5.16	24.21	-1794.57	-2.98	351.71	-1787.97	-16.39	336.33	-3993.54	51.91	1338.90	0.00	0.00	0.00	-2946.45	-119.38	1678.85	-4036.99	-88.71	1695.64	175.93	-37.06	1761.93	-4005.33	168.12	1723.90	486.62	-316.40	79.69	1083.40	-328.42	77.55	496.22
0.50000	-3441.58	104.57	-6.04	-3530.80	108.64	25.22	-3857.90	150.11	5.20	-3857.55	134.48	44.21	-4023.96	-23.38	-12.17	-4020.20	5.16	24.21	-1794.57	-2.98	351.71	-1787.97	-16.39	336.33	-3993.54	51.91	1338.90	0.00	0.00	0.00	-2946.45	-119.38	1678.85	-4036.99	-88.71	1695.64	175.93	-37.06	1761.93	-3995.18	165.79	1722.82	486.29	-316.43	79.57	1083.53	-328.76	77.35	496.40
0.51000	-3441.58	104.57	-6.04	-3530.80	108.64	25.22	-3836.08	150.38	9.10	-3876.84	134.36	41.34	-4023.96	-23.38	-12.17	-4020.20	5.16	24.21	-1794.57	-2.98	351.71	-1787.97	-16.39	336.33	-3993.54	51.91	1338.90	0.00	0.00	0.00	-2946.45	-119.38	1678.85	-4036.99	-88.71	1695.64	175.93	-37.06	1761.93	-4004.93	163.31	1723.72	486.82	-316.23	79.73	1083.42	-328.72	77.29	496.20
0.52000	-3441.58	104.57	-6.04	-3530.80	108.64	25.22	-3847.61	149.51	7.42	-3849.25	134.38	44.35	-4023.96	-23.38	-12.17	-4020.20	5.16	24.21	-1794.57	-2.98	351.71	-1787.97	-16.39	336.33	-3993.54	51.91	1338.90	0.00	0.00	0.00	-2946.45	-119.38	1678.85	-4036.99	-88.71	1695.64	175.93	-37.06	1761.93	-3987.15	162.38	1723.00	485.78	-316.23	79.40	1083.49	-328.72	77.33	496.89
0.53000	-3441.58	104.57	-6.04	-3530.80	108.64	25.22	-3856.73	151.03	5.35	-3853.61	133.61	43.77	-4023.96	-23.38	-12.17	-4020.20	5.16	24.21	-1794.57	-2.98	351.71	-1787.97	-16.39	336.33	-3993.54	51.91	1338.90	0.00	0.00	0.00	-2946.45	-119.38	1678.85	-4036.99	-88.71	1695.64	175.93	-37.06	1761.93	-3981.78	160.85	1723.75	485.77	-316.13	79.35	1083.55	-328.54	77.43	497.06
0.54000	-3441.58	104.57	-6.04	-3530.80	108.64	25.22	-3850.48	149.57	6.58	-3851.12	133.36	44.62	-4023.96	-23.38	-12.17	-4020.20	5.16	24.21	-1794.57	-2.98	351.71	-1787.97	-16.39	336.33	-3993.54	51.91	1338.90	0.00	0.00	0.00	-2946.45	-119.38	1678.85	-4036.99	-88.71	1695.64	175.93	-37.06	1761.93	-3995.24	159.01	1724.40	486.63	-316.40	79.62	1083.82	-328.25	77.67	497.55
0.55000	-3441.58	104.57	-6.04	-3530.80	108.64	25.22	-3862.64	150.46	5.21	-3865.56	133.30	41.68	-4023.96	-23.38	-12.17	-4020.20	5.16	24.21	-1794.57	-2.98	351.71	-1787.97	-16.39	336.33	-3993.54	51.91	1338.90	0.00	0.00	0.00	-2946.45	-119.38	1678.85	-4036.99	-88.71	1695.64	175.93	-37.06	1761.93	-4038.66	158.05	1726.42	486.39	-316.14	79.78	1083.91	-328.77	77.50	497.31
0.56000	-3441.58	104.57	-6.04	-3530.80	108.64	25.22	-3860.37	150.55	4.90	-3860.57	133.55	42.28	-4023.96	-23.38	-12.17	-4020.20	5.16	24.21	-1794.57	-2.98	351.71	-1787.97	-16.39	336.33	-3993.54	51.91	1338.90	0.00	0.00	0.00	-2946.45	-119.38	1678.85	-4036.99	-88.71	1695.64	175.93	-37.06	1761.93	-3982.85	155.58	1724.02	486.14	-316.64	79.43	1083.55	-328.72	77.41	495.99
0.57000	-3441.58	104.57	-6.04	-3530.80	108.64	25.22	-3843.30	150.38	7.66	-3854.99	132.99	43.35	-4023.96	-23.38	-12.17	-4020.20	5.16	24.21	-1794.57	-2.98	351.71	-1787.97	-16.39	336.33	-3993.54	51.91	1338.90	0.00	0.00	0.00	-2946.45	-119.38	1678.85	-4036.99	-88.71	1695.64	175.93	-37.06	1761.93	-4008.68	153.62	1725.20	486.31	-316.36	79.48	1083.67	-328.70	77.43	495.99
0.58000	-3441.58	104.57	-6.04	-3530.80	108.64	25.22	-3852.22	150.49	6.93	-3865.35	133.10	41.52	-4023.96	-23.38	-12.17	-4020.20	5.16	24.21	-1794.57	-2.98	351.71	-1787.97	-16.39	336.33	-3993.54	51.91	1338.90	0.00	0.00	0.00	-2946.45	-119.38	1678.85	-4036.99	-88.71	1695.64	175.93	-37.06	1761.93	-4008.89	152.17	1726.12	486.17	-316.46	79.48	1083.23	-328.47	77.43	495.93
0.59000	-3441.58	104.57	-6.04	-3530.80	108.64	25.22	-3860.12	149.71	5.23	-3851.35	133.61	43.41	-4023.96	-23.38	-12.17	-4020.20	5.16	24.21	-1794.57	-2.98	351.71	-1787.97	-16.39	336.33	-3993.54	51.91	1338.90	0.00	0.00	0.00	-2946.45	-119.38	1678.85	-4036.99	-88.71	1695.64	175.93	-37.06	1761.93	-4016.99	151.13	1726.22	486.36	-316.13	79.58	1083.27	-328.47	77.38	496.12
0.60000	-3441.58	104.57	-6.04	-3530.80	108.64	25.22	-3851.50	150.56	5.94	-3844.04	133.23	44.55	-4023.96	-23.38	-12.17	-4020.20	5.16	24.21	-1794.57	-2.98	351.71	-1787.97	-16.39	336.33	-3993.54	51.91	1338.90	0.00	0.00	0.00	-2946.45	-119.38	1678.85	-4036.99	-88.71	1695.64	175.93	-37.06	1761.93	-4008.61	150.49	1726.41	486.23	-315.76	79.63	1083.09	-328.69	77.30	496.82
0.61000	-3441.58	104.57	-6.04	-3530.80	108.64	25.22	-3858.81	149.49	5.00	-3879.06	133.03	39.31	-4023.96	-23.38	-12.17	-4020.20	5.16	24.21	-1794.57	-2.98	351.71	-1787.97	-16.39	336.33	-3993.54	51.91	1338.90	0.00	0.00	0.00	-2946.45	-119.38	1678.85	-4036.99	-88.71	1695.64	175.93	-37.06	1761.93	-4007.02	149.00	1728.94	486.16	-316.09	79.62	1083.69	-328.81	77.48	496.34
0.62000	-3441.58	104.57	-6.04	-3530.80	108.64	25.22	-3856.77	148.47	6.17	-3863.07	132.65	41.12	-4023.96	-23.38	-12.17	-4020.20	5.16	24.21	-1794.57	-2.98	351.71	-1787.97	-16.39	336.33	-3993.54	51.91	1338.90	0.00	0.00	0.00	-2946.45	-119.38	1678.85	-4036.99	-88.71	1695.64	175.93	-37.06	1761.93	-3995.47	145.94	1727.96	485.92	-316.47	79.40	1083.34	-329.01	77.24	496.73
0.63000	-3441.58	104.57	-6.04	-3530.80	108.64	25.22	-3842.59	150.13	8.30	-3873.18	132.79	38.90	-4023.96	-23.38	-12.17	-4020.20	5.16	24.21	-1794.57	-2.98	351.71	-1787.97	-16.39	336.33	-3993.54	51.91	1338.90	0.00	0.00	0.00	-2946.45	-119.38	1678.85	-4036.99	-88.71	1695.64	175.93	-37.06	1761.93	-3985.16	143.62	1728.22	486.10	-316.36	79.59	1083.30	-328.68	77.36	497.25
0.64000	-3441.58	104.57	-6.04	-3530.80	108.64	25.22	-3841.74	149.78	8.36	-3873.18	134.06	39.23	-4023.96	-23.38	-12.17	-4020.20	5.16	24.21	-1794.57	-2.98	351.71	-1787.97	-16.39	336.33	-3993.54	51.91	1338.90	0.00	0.00	0.00	-2946.45	-119.38	1678.85	-4036.99	-88.71	1695.64	175.93	-37.06	1761.93	-3991.62	142.13	1728.04	486.92	-316.23	79.70	1083.19	-328.51	77.53	497.21
0.65000	-3441.58	104.57	-6.04	-3530.80	108.64	25.22	-3840.59	150.74	8.42	-3871.31	133.91	39.85	-4023.96	-23.38	-12.17	-4020.20	5.16	24.21	-1794.57	-2.98	351.71	-1787.97	-16.39	336.33	-3993.54	51.91	1338.90	0.00	0.00	0.00	-2946.45	-119.38	1678.85	-4036.99	-88.71	1695.64	175.93	-37.06	1761.93	-3988.85	140.24	1728.41	486.26	-316.47	79.43	1083.61	-328.41	77.74	497.07
0.66000	-3441.58	104.57	-6.04	-3530.80	108.64	25.22	-3854.29	150.54	6.86	-3879.00	133.37	39.48	-4023.96	-23.38	-12.17	-4020.20	5.16	24.21	-1794.57	-2.98	351.71	-1787.97	-16.39	336.33	-3993.54	51.91	1338.90	0.00	0.00	0.00	-2946.45	-119.38	1678.85	-4036.99	-88.71	1695.64	175.93	-37.06	1761.93	-4002.84	138.59	1729.14	484.96	-316.34	79.17	1083.26	-328.45	77.57	496.64
0.67000	-3441.58	104.57	-6.04	-3530.80	108.64	25.22	-3834.45	150.18	10.16	-3854.33	133.72	42.48	-4023.96	-23.38	-12.17	-4020.20	5.16	24.21	-1794.57	-2.98	351.71	-1787.97	-16.39	336.33	-3993.54	51.91	1338.90	0.00	0.00	0.00	-2946.45	-119.38	1678.85	-4036.99	-88.71	1695.64	175.93	-37.06	1761.93	-3980.07	137.65	1728.77	486.01	-316.36	79.47	1083.09	-328.48	77.42	497.08
0.68000	-3441.58	104.57	-6.04	-3530.80	108.64	25.22	-3843.96	149.85	7.64	-3844.90	132.84	43.29	-4023.96	-23.38	-12.17	-4020.20	5.16	24.21	-1794.57	-2.98	351.71	-1787.97	-16.39	336.33	-3993.54	51.91	1338.90	0.00	0.00	0.00	-2946.45	-119.38	1678.85	-4036.99	-88.71	1695.64	175.93	-37.06	1761.93	-3993.54	137.51	1728.10	486.15	-316.41	79.56	1083.74	-328.65	77.46	497.35
0.69000	-3441.58	104.57	-6.04	-3530.80	108.64	25.22	-3851.88	151.04	7.20	-3863.62	133.33	40.61	-4023.96	-23.38	-12.17	-4020.20	5.16	24.21	-1794.57	-2.98	351.71	-1787.97	-16.39	336.33	-3993.54	51.91	1338.90	0.00	0.00	0.00	-2946.45	-119.38	1678.85	-4036.99	-88.71	1695.64	175.93	-37.06	1761.93	-3998.16	135.69	1730.36	485.73	-316.18	79.56	1083.50	-328.57	77.55	497.28
0.70000	-3441.58	104.57	-6.04	-3530.80	108.64	25.22	-3838.81	149.64	9.33	-3849.47	133.87	42.89	-4023.96	-23.38	-12.17	-4020.20	5.16	24.21	-1794.57	-2.98	351.71	-1787.97	-16.39	336.33	-3993.54	51.91	1338.90	0.00	0.00	0.00	-2946.45	-119.38	1678.85	-4036.99	-88.71	1695.64	175.93	-37.06	1761.93	-3980.79	133.01	1730.14	486.83	-316.18	79.74	1083.50	-328.74	77.26	496.63
0.71000	-3441.58	104.57	-6.04	-3530.80	108.64	25.22	-3854.36	150.82	7.00	-3876.23	133.41	38.86	-4023.96	-23.38	-12.17	-4020.20	5.16	24.21	-1794.57	-2.98	351.71	-1787.97	-16.39	336.33	-3993.54	51.91	1338.90	0.00	0.00	0.00	-2946.45	-119.38	1678.85	-4036.99	-88.71	1695.64	175.93	-37.06	1761.93	-3979.83	132.82	1729.91	486.50	-316.19	79.73	1083.84	-328.74	77.45	496.53
0.72000	-3441.58	104.57	-6.04	-3530.80	108.64	25.22	-3845.15	150.36	7.58	-3859.72	133.57	41.87	-4023.96	-23.38	-12.17	-4020.20	5.16	24.21	-1794.57	-2.98	351.71	-1787.97	-16.39	336.33	-3993.54	51.91	1338.90	0.00	0.00	0.00	-2946.45	-119.38	1678.85	-4036.99	-88.71	1695.64	175.93	-37.06	1761.93	-3978.63	131.63	1730.16	486.44	-316.37	79.67	1083.47	-328.73	77.46	496.04
0.73000	-3441.58	104.57	-6.04	-3530.80	108.64	25.22	-3849.85	150.01	8.64	-3858.57	133.14	41.58	-4023.96	-23.38	-12.17	-4020.20	5.16	24.21	-1794.57	-2.98	351.71	-1787.97	-16.39	336.33	-3993.54	51.91	1338.90	0.00	0.00	0.00	-2946.45	-119.38	1678.85	-4036.99	-88.71	1695.64	175.93	-37.06	1761.93	-4001.76	132.56	1731.81	486.56	-316.05	79.66	1083.14	-328.84	77.30	495.94
0.74000	-3441.58	104.57	-6.04	-3530.80	108.64	25.22	-3844.04	150.28	9.16	-3863.55	133.56	40.61	-4023.96	-23.38	-12.17	-4020.20	5.16	24.21	-1794.57	-2.98	351.71	-1787.97	-16.39	336.33	-3993.54	51.91	1338.90	0.00	0.00	0.00	-2946.45	-119.38	1678.85	-4036.99	-88.71	1695.64	175.93	-37.06	1761.93	-3973.83	132.07	1730.89	486.52	-316.30	79.67	1083.00	-328.83	77.20	496.17
0.75000	-3441.58	104.57	-6.04	-3530.80	108.64	25.22	-3867.28	149.57	5.28	-3858.89	134.44	41.59	-4023.96	-23.38	-12.17	-4020.20	5.16	24.21	-1794.57	-2.98	351.71	-1787.97	-16.39	336.33	-3993.54	51.91	1338.90	0.00	0.00	0.00	-2946.45	-119.38	1678.85	-4036.99	-88.71	1695.64	175.93	-37.06	1761.93	-3993.39	130.06	1732.23	487.23	-316.05	80.01	1083.25	-328.55	77.37	496.09
0.76000	-3441.58	104.57	-6.04	-3530.80	108.64	25.22	-3850.99	149.59	8.60	-3855.08	133.94	42.24	-4023.96	-23.38	-12.17	-4020.20	5.16	24.21	-1794.57	-2.98	351.71	-1787.97	-16.39	336.33	-3993.54	51.91	1338.90	0.00	0.00	0.00	-2946.45	-119.38	1678.85	-4036.99	-88.71	1695.64	175.93	-37.06	1761.93	-3984.45	128.97	1732.09	487.14	-316.08	79.91	1083.35	-328.87	77.34	496.79
0.77000	-3441.58	104.57	-6.04	-3530.80	108.64	25.22	-3844.87	149.69	8.32	-3864.09	134.32	41.20	-4023.96	-23.38	-12.17	-4020.20	5.16	24.21	-1794.57	-2.98	351.71	-1787.97	-16.39	336.33	-3993.54	51.91	1338.90	0.00	0.00	0.00	-2946.45	-119.38	1678.85	-4036.99	-88.71	1695.64	175.93	-37.06	1761.93	-4002.12	127.64	1732.38	486.52	-316.03	79.82	1082.85	-328.84	77.16	496.63
0.78000	-3441.58	104.57	-6.04	-3530.80	108.64	25.22	-3859.88	149.88	6.24	-3862.68	133.27	40.88	-4023.96	-23.38	-12.17	-4020.20	5.16	24.21	-1794.57	-2.98	351.71	-1787.97	-16.39	336.33	-3993.54	51.91	1338.90	0.00	0.00	0.00	-2946.45	-119.38	1678.85	-4036.99	-88.71	1695.64	175.93	-37.06	1761.93	-3985.59	128.25	1733.24	486.62	-316.25	79.71	1083.63	-328.57	77.49	496.47
0.79000	-3441.58	104.57	-6.04	-3530.80	108.64	25.22	-3833.09	149.00	10.29	-3867.08	134.00	40.38	-4023.96	-23.38	-12.17	-4020.20	5.16	24.21	-1794.57	-2.98	351.71	-1787.97	-16.39	336.33	-3993.54	51.91	1338.90	0.00	0.00	0.00	-2946.45	-119.38	1678.85	-4036.99	-88.71	1695.64	175.93	-37.06	1761.93	-3987.20	128.57	1733.43	486.65	-316.17	79.60	1083.30	-328.59	77.37	496.99
0.80000	-3441.58	104.57	-6.04	-3530.80	108.64	25.22	-3837.48	150.17	9.79	-3865.68	133.57	40.67	-4023.96	-23.38	-12.17	-4020.20	5.16	24.21	-1794.57	-2.98	351.71	-1787.97	-16.39	336.33	-3993.54	51.91	1338.90	0.00	0.00	0.00	-2946.45	-119.38	1678.85	-4036.99	-88.71	1695.64	175.93	-37.06	1761.93	-3965.85	128.18	1732.82	486.83	-316.14	79.72	1083.51	-328.55	77.43	497.30
0.81000	-3441.58	104.57	-6.04	-3530.80	108.64	25.22	-3870.18	149.63	4.15	-3846.25	134.34	43.49	-4023.96	-23.38	-12.17	-4020.20	5.16	24.21	-1794.57	-2.98	351.71	-1787.97	-16.39	336.33	-3993.54	51.91	1338.90	0.00	0.00	0.00	-2946.45	-119.38	1678.85	-4036.99	-88.71	1695.64	175.93	-37.06	1761.93	-3990.75	126.89	1733.52	486.37	-316.22	79.55	1083.43	-328.36	77.59	496.61
0.82000	-3441.58	104.57	-6.04	-3530.80	108.64	25.22	-3851.34	150.00	7.15	-3856.67	133.91	41.18	-4023.96	-23.38	-12.17	-4020.20	5.16	24.21	-1794.57	-2.98	351.71	-1787.97	-16.39	336.33	-3993.54	51.91	1338.90	0.00	0.00	0.00	-2946.45	-119.38	1678.85	-4036.99	-88.71	1695.64	175.93	-37.06	1761.93	-3968.16	126.30	1733.07	486.45	-316.22	79.71	1083.40	-329.03	77.30	496.85
0.83000	-3441.58	104.57	-6.04	-3530.80	108.64	25.22	-3842.11	150.48	8.37	-3865.49	133.90	40.10	-4023.96	-23.38	-12.17	-4020.20	5.16	24.21	-1794.57	-2.98	351.71	-1787.97	-16.39	336.33	-3993.54	51.91	1338.90	0.00	0.00	0.00	-2946.45	-119.38	1678.85	-4036.99	-88.71	1695.64	175.93	-37.06	1761.93	-3956.36	126.53	1733.29	486.45	-316.14	79.66	1083.60	-328.70	77.51	496.97
0.84000	-3441.58	104.57	-6.04	-3530.80	108.64	25.22	-3845.01	150.15	7.76	-3838.05	133.84	44.02	-4023.96	-23.38	-12.17	-4020.20	5.16	24.21	-1794.57	-2.98	351.71	-1787.97	-16.39	336.33	-3993.54	51.91	1338.90	0.00	0.00	0.00	-2946.45	-119.38	1678.85	-4036.99	-88.71	1695.64	175.93	-37.06	1761.93	-3974.13	127.08	1733.70	486.38	-315.97	79.76	1083.36	-328.55	77.26	497.13
0.85000	-3441.58	104.57	-6.04	-3530.80	108.64	25.22	-3866.82	149.86	4.56	-3843.55	134.15	44.31	-4023.96	-23.38	-12.17	-4020.20	5.16	24.21	-1794.57	-2.98	351.71	-1787.97	-16.39	336.33	-3993.54	51.91	1338.90	0.00	0.00	0.00	-2946.45	-119.38	1678.85	-4036.99	-88.71	1695.64	175.93	-37.06	1761.93	-3966.93	126.15	1732.49	485.82	-316.19	79.57	1083.68	-328.94	77.32	495.99
0.86000	-3441.58	104.57	-6.04	-3530.80	108.64	25.22	-3859.52	149.38	6.51	-3864.34	133.89	40.13	-4023.96	-23.38	-12.17	-4020.20	5.16	24.21	-1794.57	-2.98	351.71	-1787.97	-16.39	336.33	-3993.54	51.91	1338.90	0.00	0.00	0.00	-2946.45	-119.38	1678.85	-4036.99	-88.71	1695.64	175.93	-37.06	1761.93	-3961.70	126.78	1733.16	486.00	-316.12	79.48	1083.68	-329.33	77.24	495.89
0.87000	-3441.58	104.57	-6.04	-3530.80	108.64	25.22	-3844.34	150.26	8.98	-3853.05	134.29	42.06	-4023.96	-23.38	-12.17	-4020.20	5.16	24.21	-1794.57	-2.98	351.71	-1787.97	-16.39	336.33	-3993.54	51.91	1338.90	0.00	0.00	0.00	-2946.45	-119.38	1678.85	-4036.99	-88.71	1695.64	175.93	-37.06	1761.93	-3950.68	125.91	1733.28	485.56	-316.44	79.39	1083.30	-329.18	77.05	496.21
0.88000	-3441.58	104.57	-6.04	-3530.80	108.64	25.22	-3838.74	150.35	8.74	-3845.74	134.70	43.64	-4023.96	-23.38	-12.17	-4020.20	5.16	24.21	-1794.57	-2.98	351.71	-1787.97	-16.39	336.33	-3993.54	51.91	1338.90	0.00	0.00	0.00	-2946.45	-119.38	1678.85	-4036.99	-88.71	1695.64	175.93	-37.06	1761.93	-3971.08	125.67	1735.16	486.40	-316.12	79.76	1083.36	-328.83	77.29	496.43
0.89000	-3441.58	104.57	-6.04	-3530.80	108.64	25.22	-3857.82	149.67	6.32	-3861.43	134.73	40.37	-4023.96	-23.38	-12.17	-4020.20	5.16	24.21	-1794.57	-2.98	351.71	-1787.97	-16.39	336.33	-3993.54	51.91	1338.90	0.00	0.00	0.00	-2946.45	-119.38	1678.85	-4036.99	-88.71	1695.64	175.93	-37.06	1761.93	-3995.29	126.24	1735.22	486.86	-316.21	79.69	1083.43	-328.89	77.28	496.75
0.90000	-3441.58	104.57	-6.04	-3530.80	108.64	25.22	-3837.95	149.13	9.14	-3860.09	133.90	41.37	-4023.96	-23.38	-12.17	-4020.20	5.16	24.21	-1794.57	-2.98	351.71	-1787.97	-16.39	336.33	-3993.54	51.91	1338.90	0.00	0.00	0.00	-2946.45	-119.38	1678.85	-4036.99	-88.71	1695.64	175.93	-37.06	1761.93	-3972.85	125.88	1734.26	486.17	-316.12	79.52	1083.60	-328.44	77.43	496.41
0.91000	-3441.58	104.57	-6.04	-3530.80	108.64	25.22	-3839.72	149.60	8.14	-3862.29	134.29	40.76	-4023.96	-23.38	-12.17	-4020.20	5.16	24.21	-1794.57	-2.98	351.71	-1787.97	-16.39	336.33	-3993.54	51.91	1338.90	0.00	0.00	0.00	-2946.45	-119.38	1678.85	-4036.99	-88.71	1695.64	175.93	-37.06	1761.93	-3970.76	125.67	1734.57	485.98	-316.29	79.35	1083.64	-328.81	77.45	496.39
0.92000	-3441.58	104.57	-6.04	-3530.80	108.64	25.22	-3844.43	150.82	8.59	-3861.00	134.27	41.06	-4023.96	-23.38	-12.17	-4020.20	5.16	24.21	-1794.57	-2.98	351.71	-1787.97	-16.39	336.33	-3993.54	51.91	1338.90	0.00	0.00	0.00	-2946.45	-119.38	1678.85	-4036.99	-88.71	1695.64	175.93	-37.06	1761.93	-3984.78	126.01	1735.49	486.38	-316.34	79.42	1082.92	-328.78	77.24	496.31
0.93000	-3441.58	104.57	-6.04	-3530.80	108.64	25.22	-3843.30	149.76	8.18	-3867.68	135.43	39.89	-4023.96	-23.38	-12.17	-4020.20	5.16	24.21	-1794.57	-2.98	351.71	-1787.97	-16.39	336.33	-3993.54	51.91	1338.90	0.00	0.00	0.00	-2946.45	-119.38	1678.85	-4036.99	-88.71	1695.64	175.93	-37.06	1761.93	-3985.78	126.81	1736.28	486.67	-316.41	79.67	1083.32	-328.38	77.39	496.55
0.94000	-3441.58	104.57	-6.04	-3530.80	108.64	25.22	-3837.01	150.34	9.37	-3849.16	135.22	42.55	-4023.96	-23.38	-12.17	-4020.20	5.16	24.21	-1794.57	-2.98	351.71	-1787.97	-16.39	336.33	-3993.54	51.91	1338.90	0.00	0.00	0.00	-2946.45	-119.38	1678.85	-4036.99	-88.71	1695.64	175.93	-37.06	1761.93	-3955.68	125.74	1733.32	487.32	-316.10	79.91	1082.74	-328.35	77.37	496.81
0.95000	-3441.58	104.57	-6.04	-3530.80	108.64	25.22	-3850.57	150.10	7.00	-3867.41	135.23	39.77	-4023.96	-23.38	-12.17	-4020.20	5.16	24.21	-1794.57	-2.98	351.71	-1787.97	-16.39	336.33	-3993.54	51.91	1338.90	0.00	0.00	0.00	-2946.45	-119.38	1678.85	-4036.99	-88.71	1695.64	175.93	-37.06	1761.93	-3935.84	126.65	1732.60	485.98	-316.20	79.56	1082.71	-328.36	77.27	497.13
0.96000	-3441.58	104.57	-6.04	-3530.80	108.64	25.22	-3844.68	150.04	8.71	-3873.25	136.36	40.13	-4023.96	-23.38	-12.17	-4020.20	5.16	24.21	-1794.57	-2.98	351.71	-1787.97	-16.39	336.33	-3993.54	51.91	1338.90	0.00	0.00	0.00	-2946.45	-119.38	1678.85	-4036.99	-88.71	1695.64	175.93	-37.06	1761.93	-3954.85	126.12	1732.82	485.61	-316.28	79.48	1083.17	-328.79	77.26	496.85
0.97000	-3441.58	104.57	-6.04	-3530.80	108.64	25.22	-3841.22	149.98	9.55	-3861.69	136.98	40.96	-4023.96	-23.38	-12.17	-4020.20	5.16	24.21	-1794.57	-2.98	351.71	-1787.97	-16.39	336.33	-3993.54	51.91	1338.90	0.00	0.00	0.00	-2946.45	-119.38	1678.85	-4036.99	-88.71	1695.64	175.93	-37.06	1761.93	-3973.24	126.03	1735.32	486.32	-316.21	79.57	1083.82	-328.59	77.59	496.83
0.98000	-3441.58	104.57	-6.04	-3530.80	108.64	25.22	-3854.22	149.91	7.64	-3849.52	135.99	42.86	-4023.96	-23.38	-12.17	-4020.20	5.16	24.21	-1794.57	-2.98	351.71	-1787.97	-16.39	336.33	-3993.54	51.91	1338.90	0.00	0.00	0.00	-2946.45	-119.38	1678.85	-4036.99	-88.71	1695.64	175.93	-37.06	1761.93	-3967.04	124.92	1734.30	486.06	-316.05	79.60	1083.33	-328.78	77.28	496.90
0.99000	-3441.58	104.57	-6.04	-3530.80	108.64	25.22	-3847.59	150.85	7.08	-3855.20	136.45	42.79	-4023.96	-23.38	-12.17	-4020.20	5.16	24.21	-1794.57	-2.98	351.71	-1787.97	-16.39	336.33	-3993.54	51.91	1338.90	0.00	0.00	0.00	-2946.45	-119.38	1678.85	-4036.99	-88.71	1695.64	175.93	-37.06	1761.93	-3955.00	124.76	1734.14	486.91	-315.70	79.95	1083.53	-328.51	77.48	496.45
1.00000	-3441.58	104.57	-6.04	-3530.80	108.64	25.22	-3850.15	149.86	6.70	-3872.47	137.16	39.66	-4023.96	-23.38	-12.17	-4020.20	5.16	24.21	-1794.57	-2.98	351.71	-1787.97	-16.39	336.33	-3993.54	51.91	1338.90	0.00	0.00	0.00	-2946.45	-119.38	1678.85	-4036.99	-88.71	1695.64	175.93	-37.06	1761.93	-4007.27	124.81	1736.16	485.99	-316.18	79.43	1083.73	-328.56	77.51	496.44
1.01000	-3441.58	104.57	-6.04	-3530.80	108.64	25.22	-3853.39	151.43	6.79	-3859.02	136.73	41.33	-4023.96	-23.38	-12.17	-4020.20	5.16	24.21	-1794.57	-2.98	351.71	-1787.97	-16.39	336.33	-3993.54	51.91	1338.90	0.00	0.00	0.00	-2946.45	-119.38	1678.85	-4036.99	-88.71	1695.64	175.93	-37.06	1761.93	-3990.99	124.79	1734.87	486.11	-316.17	79.64	1083.40	-328.71	77.33	496.20
1.02000	-3441.58	104.57	-6.04	-3530.80	108.64	25.22	-3858.57	149.97	5.64	-3861.90	137.10	41.24	-4023.96	-23.38	-12.17	-4020.20	5.16	24.21	-1794.57	-2.98	351.71	-1787.97	-16.39	336.33	-3993.54	51.91	1338.90	0.00	0.00	0.00	-2946.45	-119.38	1678.85	-4036.99	-88.71	1695.64	175.93	-37.06	1761.93	-3990.68	123.80	1735.17	486.59	-316.09	79.67	1083.48	-328.66	77.45	495.81
1.03000	-3441.58	104.57	-6.04	-3530.80	108.64	25.22	-3872.76	149.67	2.59	-3840.69	137.75	44.13	-4023.96	-23.38	-12.17	-4020.20	5.16	24.21	-1794.57	-2.98	351.71	-1787.97	-16.39	336.33	-3993.54	51.91	1338.90	0.00	0.00	0.00	-2946.45	-119.38	1678.85	-4036.99	-88.71	1695.64	175.93	-37.06	1761.93	-3978.08	123.38	1735.65	486.75	-316.24	79.58	1083.99	-328.76	77.55	496.06
1.04000	-3441.58	104.57	-6.04	-3530.80	108.64	25.22	-3854.16	150.45	7.04	-3861.94	136.06	40.74	-4023.96	-23.38	-12.17	-4020.20	5.16	24.21	-1794.57	-2.98	351.71	-1787.97	-16.39	336.33	-3993.54	51.91	1338.90	0.00	0.00	0.00	-2946.45	-119.38	1678.85	-4036.99	-88.71	1695.64	175.93	-37.06	1761.93	-3976.49	124.73	1734.84	486.82	-316.02	79.67	1083.38	-328.57	77.45	495.86
1.05000	-3441.58	104.57	-6.04	-3530.80	108.64	25.22	-3850.37	150.70	7.78	-3866.06	137.93	40.19	-4023.96	-23.38	-12.17	-4020.20	5.16	24.21	-1794.57	-2.98	351.71	-1787.97	-16.39	336.33	-3993.54	51.91	1338.90	0.00	0.00	0.00	-2946.45	-119.38	1678.85	-4036.99	-88.71	1695.64	175.93	-37.06	1761.93	-4011.33	124.20	1736.25	485.80	-315.92	79.59	1083.50	-328.45	77.57	496.36
1.06000	-3441.58	104.57	-6.04	-3530.80	108.64	25.22	-3860.88	151.81	5.30	-3844.95	138.05	44.29	-4023.96	-23.38	-12.17	-4020.20	5.16	24.21	-1794.57	-2.98	351.71	-1787.97	-16.39	336.33	-3993.54	51.91	1338.90	0.00	0.00	0.00	-2946.45	-119.38	1678.85	-4036.99	-88.71	1695.64	175.93	-37.06	1761.93	-3992.14	122.21	1735.82	485.80	-316.28	79.41	1083.14	-328.49	77.48	496.62
1.07000	-3441.58	104.57	-6.04	-3530.80	108.64	25.22	-3861.73	149.82	5.16	-3861.13	137.70	40.79	-4023.96	-23.38	-12.17	-4020.20	5.16	24.21	-1794.57	-2.98	351.71	-1787.97	-16.39	336.33	-3993.54	51.91	1338.90	0.00	0.00	0.00	-2946.45	-119.38	1678.85	-4036.99	-88.71	1695.64	175.93	-37.06	1761.93	-3984.37	122.17	1735.60	486.04	-316.53	79.46	1082.69	-328.69	77.15	496.11
1.08000	-3441.58	104.57	-6.04	-3530.80	108.64	25.22	-3845.03	150.87	7.25	-3874.83	138.79	39.08	-4023.96	-23.38	-12.17	-4020.20	5.16	24.21	-1794.57	-2.98	351.71	-1787.97	-16.39	336.33	-3993.54	51.91	1338.90	0.00	0.00	0.00	-2946.45	-119.38	1678.85	-4036.99	-88.71	1695.64	175.93	-37.06	1761.93	-3999.76	121.62	1736.24	485.53	-316.52	79.45	1082.77	-328.95	77.11	496.36
1.09000	-3441.58	104.57	-6.04	-3530.80	108.64	25.22	-3857.09	150.33	5.78	-3859.04	138.47	40.72	-4023.96	-23.38	-12.17	-4020.20	5.16	24.21	-1794.57	-2.98	351.71	-1787.97	-16.39	336.33	-3993.54	51.91	1338.90	0.00	0.00	0.00	-2946.45	-119.38	1678.85	-4036.99	-88.71	1695.64	175.93	-37.06	1761.93	-4025.24	122.67	1738.11	486.43	-316.20	79.76	1083.16	-328.79	77.34	497.29
1.10000	-3441.58	104.57	-6.04	-3530.80	108.64	25.22	-3859.40	149.87	5.97	-3835.84	138.00	44.21	-4023.96	-23.38	-12.17	-4020.20	5.16	24.21	-1794.57	-2.98	351.71	-1787.97	-16.39	336.33	-3993.54	51.91	1338.90	0.00	0.00	0.00	-2946.45	-119.38	1678.85	-4036.99	-88.71	1695.64	175.93	-37.06	1761.93	-3988.87	121.68	1736.82	487.12	-316.25	79.81	1083.53	-328.81	77.31	497.46
1.11000	-3441.58	104.57	-6.04	-3530.80	108.64	25.22	-3854.61	149.36	5.99	-3824.41	138.11	46.27	-4023.96	-23.38	-12.17	-4020.20	5.16	24.21	-1794.57	-2.98	351.71	-1787.97	-16.39	336.33	-3993.54	51.91	1338.90	0.00	0.00	0.00	-2946.45	-119.38	1678.85	-4036.99	-88.71	1695.64	175.93	-37.06	1761.93	-4007.52	120.62	1738.21	486.37	-316.28	79.62	1082.93	-328.93	77.20	496.62
1.12000	-3441.58	104.57	-6.04	-3530.80	108.64	25.22	-3829.33	149.16	9.34	-3852.23	137.89	43.05	-4023.96	-23.38	-12.17	-4020.20	5.16	24.21	-1794.57	-2.98	351.71	-1787.97	-16.39	336.33	-3993.54	51.91	1338.90	0.00	0.00	0.00	-2946.45	-119.38	1678.85	-4036.99	-88.71	1695.64	175.93	-37.06	1761.93	-4027.75	119.33	1740.04	486.18	-316.11	79.55	1083.43	-328.60	77.47	496.34
1.13000	-3441.58	104.57	-6.04	-3530.80	108.64	25.22	-3864.12	149.70	4.31	-3846.85	138.70	43.54	-4023.96	-23.38	-12.17	-4020.20	5.16	24.21	-1794.57	-2.98	351.71	-1787.97	-16.39	336.33	-3993.54	51.91	1338.90	0.00	0.00	0.00	-2946.45	-119.38	1678.85	-4036.99	-88.71	1695.64	175.93	-37.06	1761.93	-3994.32	119.05	1738.10	486.62	-315.92	79.78	1083.68	-328.89	77.27	496.99
1.14000	-3441.58	104.57	-6.04	-3530.80	108.64	25.22	-3828.65	150.17	9.64	-3862.19	138.38	41.24	-4023.96	-23.38	-12.17	-4020.20	5.16	24.21	-1794.57	-2.98	351.71	-1787.97	-16.39	336.33	-3993.54	51.91	1338.90	0.00	0.00	0.00	-2946.45	-119.38	1678.85	-4036.99	-88.71	1695.64	175.93	-37.06	1761.93	-4011.13	118.60	1739.57	487.00	-315.97	79.93	1083.40	-328.64	77.37	496.77
1.15000	-3441.58	104.57	-6.04	-3530.80	108.64	25.22	-3834.05	149.34	8.66	-3848.36	138.79	42.40	-4023.96	-23.38	-12.17	-4020.20	5.16	24.21	-1794.57	-2.98	351.71	-1787.97	-16.39	336.33	-3993.54	51.91	1338.90	0.00	0.00	0.00	-2946.45	-119.38	1678.85	-4036.99	-88.71	1695.64	175.93	-37.06	1761.93	-4019.38	116.95	1739.82	486.90	-315.93	79.87	1083.09	-328.71	77.24	496.78
1.16000	-3441.58	104.57	-6.04	-3530.80	108.64	25.22	-3863.52	148.75	3.75	-3846.58	138.88	43.17	-4023.96	-23.38	-12.17	-4020.20	5.16	24.21	-1794.57	-2.98	351.71	-1787.97	-16.39	336.33	-3993.54	51.91	1338.90	0.00	0.00	0.00	-2946.45	-119.38	1678.85	-4036.99	-88.71	1695.64	175.93	-37.06	1761.93	-4031.89	114.93	1740.79	486.47	-316.12	79.75	1083.83	-328.61	77.66	497.27
1.17000	-3441.58	104.57	-6.04	-3530.80	108.64	25.22	-3864.01	149.89	3.37	-3850.28	138.43	43.02	-4023.96	-23.38	-12.17	-4020.20	5.16	24.21	-1794.57	-2.98	351.71	-1787.97	-16.39	336.33	-3993.54	51.91	1338.90	0.00	0.00	0.00	-2946.45	-119.38	1678.85	-4036.99	-88.71	1695.64	175.93	-37.06	1761.93	-4026.52	115.97	1739.26	486.74	-316.26	79.74	1083.54	-328.62	77.50	496.88
1.18000	-3441.58	104.57	-6.04	-3530.80	108.64	25.22	-3836.75	149.31	7.71	-3852.49	138.52	41.91	-4023.96	-23.38	-12.17	-4020.20	5.16	24.21	-1794.57	-2.98	351.71	-1787.97	-16.39	336.33	-3993.54	51.91	1338.90	0.00	0.00	0.00	-2946.45	-119.38	1678.85	-4036.99	-88.71	1695.64	175.93	-37.06	1761.93	-4009.04	114.47	1739.56	486.15	-315.99	79.69	1083.09	-328.95	77.12	496.93
1.19000	-3441.58	104.57	-6.04	-3530.80	108.64	25.22	-3857.09	148.71	4.23	-3852.15	138.59	42.19	-4023.96	-23.38	-12.17	-4020.20	5.16	24.21	-1794.57	-2.98	351.71	-1787.97	-16.39	336.33	-3993.54	51.91	1338.90	0.00	0.00	0.00	-2946.45	-119.38	1678.85	-4036.99	-88.71	1695.64	175.93	-37.06	1761.93	-4004.44	111.38	1739.90	487.16	-316.12	79.89	1083.37	-328.86	77.29	497.04
1.20000	-3441.58	104.57	-6.04	-3530.80	108.64	25.22	-3846.88	149.13	5.32	-3860.97	139.08	40.97	-4023.96	-23.38	-12.17	-4020.20	5.16	24.21	-1794.57	-2.98	351.71	-1787.97	-16.39	336.33	-3993.54	51.91	1338.90	0.00	0.00	0.00	-2946.45	-119.38	1678.85	-4036.99	-88.71	1695.64	175.93	-37.06	1761.93	-4018.38	111.78	1739.94	486.29	-316.46	79.47	1083.67	-328.81	77.46	498.91
1.21000	-3441.58	104.57	-6.04	-3530.80	108.64	25.22	-3832.80	149.09	7.70	-3857.38	139.18	41.65	-4023.96	-23.38	-12.17	-4020.20	5.16	24.21	-1794.57	-2.98	351.71	-1787.97	-16.39	336.33	-3993.54	51.91	1338.90	0.00	0.00	0.00	-2946.45	-119.38	1678.85	-4036.99	-88.71	1695.64	175.93	-37.06	1761.93	-4007.43	111.92	1738.90	486.58	-316.10	79.58	1083.57	-328.81	77.30	496.78
1.22000	-3441.58	104.57	-6.04	-3530.80	108.64	25.22	-3834.86	149.41	6.78	-3841.08	138.90	44.01	-4023.96	-23.38	-12.17	-4020.20	5.16	24.21	-1794.57	-2.98	351.71	-1787.97	-16.39	336.33	-3993.54	51.91	1338.90	0.00	0.00	0.00	-2946.45	-119.38	1678.85	-4036.99	-88.71	1695.64	175.93	-37.06	1761.93	-4006.51	111.06	1739.30	486.47	-315.82	79.76	1083.89	-328.73	77.44	496.50
1.23000	-3441.58	104.57	-6.04	-3530.80	108.64	25.22	-3851.15	149.91	5.03	-3868.76	140.46	39.20	-4023.96	-23.38	-12.17	-4020.20	5.16	24.21	-1794.57	-2.98	351.71	-1787.97	-16.39	336.33	-3993.54	51.91	1338.90	0.00	0.00	0.00	-2946.45	-119.38	1678.85	-4036.99	-88.71	1695.64	175.93	-37.06	1761.93	-4049.12	110.28	1740.56	486.94	-316.22	79.71	1083.62	-328.91	77.41	496.67
1.24000	-3441.58	104.57	-6.04	-3530.80	108.64	25.22	-3847.57	149.21	5.78	-3834.53	140.63	44.71	-4023.96	-23.38	-12.17	-4020.20	5.16	24.21	-1794.57	-2.98	351.71	-1787.97	-16.39	336.33	-3993.54	51.91	1338.90	0.00	0.00	0.00	-2946.45	-119.38	1678.85	-4036.99	-88.71	1695.64	175.93	-37.06	1761.93	-4044.17	108.89	1740.68	486.40	-315.93	79.66	1083.27	-328.69	77.22	496.85
1.25000	-3441.58	104.57	-6.04	-3530.80	108.64	25.22	-3834.15	148.99	7.09	-3841.68	140.20	43.98	-4023.96	-23.38	-12.17	-4020.20	5.16	24.21	-1794.57	-2.98	351.71	-1787.97	-16.39	336.33	-3993.54	51.91	1338.90	0.00	0.00	0.00	-2946.45	-119.38	1678.85	-4036.99	-88.71	1695.64	175.93	-37.06	1761.93	-4014.26	107.17	1739.87	486.05	-316.08	79.67	1083.44	-328.57	77.31	497.50
1.26000	-3441.58	104.57	-6.04	-3530.80	108.64	25.22	-3853.61	148.70	5.05	-3833.92	141.00	44.65	-4023.96	-23.38	-12.17	-4020.20	5.16	24.21	-1794.57	-2.98	351.71	-1787.97	-16.39	336.33	-3993.54	51.91	1338.90	0.00	0.00	0.00	-2946.45	-119.38	1678.85	-4036.99	-88.71	1695.64	175.93	-37.06	1761.93	-4051.78	107.46	1740.15	485.92	-316.15	79.49	1083.62	-328.79	77.41	496.94
1.27000	-3441.58	104.57	-6.04	-3530.80	108.64	25.22	-3852.20	149.14	5.10	-3826.51	141.37	44.84	-4023.96	-23.38	-12.17	-4020.20	5.16	24.21	-1794.57	-2.98	351.71	-1787.97	-16.39	336.33	-3993.54	51.91	1338.90	0.00	0.00	0.00	-2946.45	-119.38	1678.85	-4036.99	-88.71	1695.64	175.93	-37.06	1761.93	-4045.30	104.54	1740.67	485.75	-316.54	79.27	1083.94	-328.40	77.55	496.93
1.28000	-3441.58	104.57	-6.04	-3530.80	108.64	25.22	-3826.01	149.44	8.85	-3839.06	141.13	43.65	-4023.96	-23.38	-12.17	-4020.20	5.16	24.21	-1794.57	-2.98	351.71	-1787.97	-16.39	336.33	-3993.54	51.91	1338.90	0.00	0.00	0.00	-2946.45	-119.38	1678.85	-4036.99	-88.71	1695.64	175.93	-37.06	1761.93	-4050.26	103.01	1740.59	486.55	-316.46	79.68	1084.17	-328.39	77.66	496.47
1.29000	-3441.58	104.57	-6.04	-3530.80	108.64	25.22	-3844.16	149.99	5.44	-3835.80	142.19	44.07	-4023.96	-23.38	-12.17	-4020.20	5.16	24.21	-1794.57	-2.98	351.71	-1787.97	-16.39	336.33	-3993.54	51.91	1338.90	0.00	0.00	0.00	-2946.45	-119.38	1678.85	-4036.99	-88.71	1695.64	175.93	-37.06	1761.93	-4017.11	102.65	1738.43	485.54	-316.10	79.40	1083.65	-328.73	77.51	496.21
1.30000	-3441.58	104.57	-6.04	-3530.80	108.64	25.22	-3857.26	150.45	3.53	-3820.62	144.35	45.71	-4023.96	-23.38	-12.17	-4020.20	5.16	24.21	-1794.57	-2.98	351.71	-1787.97	-16.39	336.33	-3993.54	51.91	1338.90	0.00	0.00	0.00	-2946.45	-119.38	1678.85	-4036.99	-88.71	1695.64	175.93	-37.06	1761.93	-4060.21	101.01	1739.80	485.41	-316.19	79.30	1083.20	-328.62	77.31	496.36
1.31000	-3441.58	104.57	-6.04	-3530.80	108.64	25.22	-3848.87	150.79	5.08	-3833.73	144.71	43.30	-4023.96	-23.38	-12.17	-4020.20	5.16	24.21	-1794.57	-2.98	351.71	-1787.97	-16.39	336.33	-3993.54	51.91	1338.90	0.00	0.00	0.00	-2946.45	-119.38	1678.85	-4036.99	-88.71	1695.64	175.93	-37.06	1761.93	-4057.10	100.75	1739.07	486.36	-316.05	79.62	1083.00	-328.44	77.31	496.41
1.32000	-3441.58	104.57	-6.04	-3530.80	108.64	25.22	-3834.08	151.03	6.05	-3841.89	145.68	42.37	-4023.96	-23.38	-12.17	-4020.20	5.16	24.21	-1794.57	-2.98	351.71	-1787.97	-16.39	336.33	-3993.54	51.91	1338.90	0.00	0.00	0.00	-2946.45	-119.38	1678.85	-4036.99	-88.71	1695.64	175.93	-37.06	1761.93	-4057.01	100.54	1738.67	486.28	-316.27	79.64	1082.95	-328.68	77.29	496.20
1.33000	-3441.58	104.57	-6.04	-3530.80	108.64	25.22	-3846.67	151.29	3.92	-3823.02	147.07	45.81	-4023.96	-23.38	-12.17	-4020.20	5.16	24.21	-1794.57	-2.98	351.71	-1787.97	-16.39	336.33	-3993.54	51.91	1338.90	0.00	0.00	0.00	-2946.45	-119.38	1678.85	-4036.99	-88.71	1695.64	175.93	-37.06	1761.93	-4036.42	99.52	1738.68	486.26	-316.61	79.47	1083.36	-329.12	77.24	496.41
1.34000	-3441.58	104.57	-6.04	-3530.80	108.64	25.22	-3837.45	152.10	4.20	-3836.04	148.13	43.62	-4023.96	-23.38	-12.17	-4020.20	5.16	24.21	-1794.57	-2.98	351.71	-1787.97	-16.39	336.33	-3993.54	51.91	1338.90	0.00	0.00	0.00	-2946.45	-119.38	1678.85	-4036.99	-88.71	1695.64	175.93	-37.06	1761.93	-4064.78	98.69	1738.50	485.59	-316.44	79.29	1083.49	-328.71	77.30	496.44
1.35000	-3441.58	104.57	-6.04	-3530.80	108.64	25.22	-3843.13	152.34	3.81	-3829.92	148.35	44.46	-4023.96	-23.38	-12.17	-4020.20	5.16	24.21	-1794.57	-2.98	351.71	-1787.97	-16.39	336.33	-3993.54	51.91	1338.90	0.00	0.00	0.00	-2946.45	-119.38	1678.85	-4036.99	-88.71	1695.64	175.93	-37.06	1761.93	-4074.72	96.66	1739.21	486.45	-316.52	79.50	1083.78	-328.61	77.56	496.61
1.36000	-3441.58	104.57	-6.04	-3530.80	108.64	25.22	-3829.45	153.09	5.92	-3824.34	150.88	45.45	-4023.96	-23.38	-12.17	-4020.20	5.16	24.21	-1794.57	-2.98	351.71	-1787.97	-16.39	336.33	-3993.54	51.91	1338.90	0.00	0.00	0.00	-2946.45	-119.38	1678.85	-4036.99	-88.71	1695.64	175.93	-37.06	1761.93	-4045.18	98.83	1737.57	486.41	-316.25	79.54	1083.83	-328.94	77.44	496.39
1.37000	-3441.58	104.57	-6.04	-3530.80	108.64	25.22	-3832.03	154.56	4.88	-3830.42	151.21	44.59	-4023.96	-23.38	-12.17	-4020.20	5.16	24.21	-1794.57	-2.98	351.71	-1787.97	-16.39	336.33	-3993.54	51.91	1338.90	0.00	0.00	0.00	-2946.45	-119.38	1678.85	-4036.99	-88.71	1695.64	175.93	-37.06	1761.93	-4062.49	97.13	1738.17	486.54	-316.56	79.50	1083.63	-328.75	77.50	496.15
1.38000	-3441.58	104.57	-6.04	-3530.80	108.64	25.22	-3837.04	156.14	4.21	-3821.71	152.65	46.40	-4023.96	-23.38	-12.17	-4020.20	5.16	24.21	-1794.57	-2.98	351.71	-1787.97	-16.39	336.33	-3993.54	51.91	1338.90	0.00	0.00	0.00	-2946.45	-119.38	1678.85	-4036.98	-88.71	1695.64	175.93	-37.06	1761.93	-4073.06	97.29	1738.68	487.52	-316.13	79.91	1083.12	-328.82	77.24	496.80
1.39000	-3441.58	104.57	-6.04	-3530.80	108.64	25.22	-3833.03	157.52	4.90	-3825.47	154.66	46.52	-4023.96	-23.38	-12.17	-4020.20	5.16	24.21	-1794.57	-2.98	351.71	-1787.97	-16.39	336.33	-3993.54	51.91	1338.90	0.00	0.00	0.00	-2946.45	-119.38	1678.85	-4028.22	-87.84	1696.56	175.93	-37.06	1761.93	-4065.15	96.70	1737.62	486.72	-316.16	79.83	1083.54	-328.69	77.35	497.38
1.40000	-3441.58	104.57	-6.04	-3530.80	108.64	25.22	-3806.64	158.14	8.68	-3824.02	156.81	46.59	-4023.96	-23.38	-12.17	-4020.20	5.16	24.21	-1794.57	-2.98	351.71	-1787.97	-16.39	336.33	-3993.54	51.91	1338.90	0.00	0.00	0.00	-2946.45	-119.38	1678.85	-4039.18	-88.14	1697.92	175.93	-37.06	1761.93	-4044.99	97.13	1736.96	486.74	-316.19	79.74	1083.34	-328.37	77.40	496.84
1.41000	-3441.58	104.57	-6.04	-3530.80	108.64	25.22	-3826.90	159.17	5.23	-3837.63	157.06	45.90	-4023.96	-23.38	-12.17	-4020.20	5.16	24.21	-1794.57	-2.98	351.71	-1787.97	-16.39	336.33	-3993.54	51.91	1338.90	0.00	0.00	0.00	-2946.45	-119.38	1678.85	-4053.02	-87.26	1698.85	175.93	-37.06	1761.93	-4066.05	98.00	1737.85	486.21	-316.26	79.54	1083.21	-328.53	77.27	496.67
1.42000	-3441.58	104.57	-6.04	-3530.80	108.64	25.22	-3830.50	160.04	5.72	-3814.87	158.95	49.42	-4023.96	-23.38	-12.17	-4020.20	5.16	24.21	-1794.57	-2.98	351.71	-1787.97	-16.39	336.33	-3993.54	51.91	1338.90	0.00	0.00	0.00	-2946.45	-119.38	1678.85	-4056.45	-84.41	1699.29	175.93	-37.06	1761.93	-4067.62	97.94	1737.76	486.33	-316.41	79.52	1083.06	-328.79	77.22	496.70
1.43000	-3441.58	104.57	-6.04	-3530.80	108.64	25.22	-3835.08	161.11	3.80	-3838.18	160.58	46.64	-4023.96	-23.38	-12.17	-4020.20	5.16	24.21	-1794.57	-2.98	351.71	-1787.97	-16.39	336.33	-3993.54	51.91	1338.90	0.00	0.00	0.00	-2946.45	-119.38	1678.85	-4026.07	-81.92	1700.32	175.93	-37.06	1761.93	-4069.12	97.86	1737.66	486.17	-316.22	79.59	1083.76	-328.70	77.49	496.24
1.44000	-3441.58	104.57	-6.04	-3530.80	108.64	25.22	-3829.35	162.62	5.03	-3823.84	161.57	49.18	-4023.96	-23.38	-12.17	-4020.20	5.16	24.21	-1794.57	-2.98	351.71	-1787.97	-16.39	336.33	-3993.54	51.91	1338.90	0.00	0.00	0.00	-2946.45	-119.38	1678.85	-4032.61	-79.34	1702.53	175.93	-37.06	1761.93	-4070.57	97.77	1737.55	486.79	-316.14	79.76	1083.77	-328.65	77.56	495.76
1.45000	-3441.58	104.57	-6.04	-3530.80	108.64	25.22	-3832.78	163.52	5.31	-3826.31	163.51	49.35	-4023.96	-23.38	-12.17	-4020.20	5.16	24.21	-1794.57	-2.98	351.71	-1787.97	-16.39	336.33	-3993.54	51.91	1338.90	0.00	0.00	0.00	-2946.45	-119.38	1678.85	-3969.16	-75.43	1701.00	175.93	-37.06	1761.93	-4071.95	97.67	1737.45	486.23	-316.20	79.57	1083.62	-328.66	77.44	496.30
1.46000	-3441.58	104.57	-6.04	-3530.80	108.64	25.22	-3817.50	163.88	6.53	-3820.52	165.09	49.82	-4023.96	-23.38	-12.17	-4020.20	5.16	24.21	-1794.57	-2.98	351.71	-1787.97	-16.39	336.33	-3993.54	51.91	1338.90	0.00	0.00	0.00	-2946.45	-119.38	1678.85	-3935.22	-74.26	1702.12	175.93	-37.06	1761.93	-4073.28	97.56	1737.33	486.19	-315.99	79.77	1083.67	-328.42	77.62	496.27
1.47000	-3441.58	104.57	-6.04	-3530.80	108.64	25.22	-3818.97	164.69	7.90	-3813.81	164.85	52.12	-4023.96	-23.38	-12.17	-4020.20	5.16	24.21	-1794.57	-2.98	351.71	-1787.97	-16.39	336.33	-3993.54	51.91	1338.90	0.00	0.00	0.00	-2946.45	-119.38	1678.85	-3914.79	-69.68	1702.52	175.93	-37.06	1761.93	-4074.55	97.44	1737.22	486.03	-316.34	79.54	1083.49	-328.56	77.47	495.74
1.48000	-3441.58	104.57	-6.04	-3530.80	108.64	25.22	-3824.32	164.92	6.76	-3836.16	165.63	48.36	-4023.96	-23.38	-12.17	-4020.20	5.16	24.21	-1794.57	-2.98	351.71	-1787.97	-16.39	336.33	-3993.54	51.91	1338.90	0.00	0.00	0.00	-2946.45	-119.38	1678.85	-3942.32	-66.97	1703.99	175.93	-37.06	1761.93	-4075.76	97.32	1737.09	486.44	-316.53	79.46	1083.21	-328.90	77.28	496.49
1.49000	-3441.58	104.57	-6.04	-3530.80	108.64	25.22	-3839.35	165.12	5.54	-3811.20	166.15	52.56	-4023.96	-23.38	-12.17	-4020.20	5.16	24.21	-1794.57	-2.98	351.71	-1787.97	-16.39	336.33	-3993.54	51.91	1338.90	0.00	0.00	0.00	-2946.45	-119.38	1678.85	-3919.72	-64.83	1705.07	175.93	-37.06	1761.93	-4076.92	97.18	1736.97	486.13	-316.33	79.50	1083.04	-328.64	77.27	496.48
1.50000	-3441.58	104.57	-6.04	-3530.80	108.64	25.22	-3838.57	167.07	5.99	-3824.35	166.30	51.69	-4023.96	-23.38	-12.17	-4020.20	5.16	24.21	-1794.57	-2.98	351.71	-1787.97	-16.39	336.33	-3993.54	51.91	1338.90	0.00	0.00	0.00	-2946.45	-119.38	1678.85	-3938.27	-63.34	1708.17	175.93	-37.06	1761.93	-4078.01	97.03	1736.84	485.71	-316.48	79.37	1083.01	-328.71	77.32	496.87
1.51000	-3441.58	104.57	-6.04	-3530.80	108.64	25.22	-3775.86	166.37	16.31	-3827.69	167.00	51.39	-4023.96	-23.38	-12.17	-4020.20	5.16	24.21	-1794.57	-2.98	351.71	-1787.97	-16.39	336.33	-3993.54	51.91	1338.90	0.00	0.00	0.00	-2946.45	-119.38	1678.85	-3898.11	-57.01	1708.73	175.93	-37.06	1761.93	-4079.05	96.88	1736.70	486.45	-316.47	79.69	1083.33	-328.79	77.43	496.77
1.52000	-3441.58	104.57	-6.04	-3530.80	108.64	25.22	-3788.21	166.38	15.18	-3803.99	167.12	55.29	-4023.96	-23.38	-12.17	-4020.20	5.16	24.21	-1794.57	-2.98	351.71	-1787.97	-16.39	336.33	-3993.54	51.91	1338.90	0.00	0.00	0.00	-2946.45	-119.38	1678.85	-3874.22	-55.69	1708.54	175.93	-37.06	1761.93	-4080.03	96.71	1736.57	486.94	-316.00	79.87	1083.50	-328.74	77.46	496.69
1.53000	-3441.58	104.57	-6.04	-3530.80	108.64	25.22	-3823.67	167.08	9.86	-3807.55	168.16	54.42	-4023.96	-23.38	-12.17	-4020.20	5.16	24.21	-1794.57	-2.98	351.71	-1787.97	-16.39	336.33	-3993.54	51.91	1338.90	0.00	0.00	0.00	-2946.45	-119.38	1678.85	-3889.02	-51.92	1710.99	175.93	-37.06	1761.93	-4080.96	96.54	1736.42	486.77	-316.11	79.71	1083.57	-328.84	77.49	497.28
1.54000	-3441.58	104.57	-6.04	-3530.80	108.64	25.22	-3781.77	166.95	15.53	-3776.46	169.28	57.31	-4023.96	-23.38	-12.17	-4020.20	5.16	24.21	-1794.57	-2.98	351.71	-1787.97	-16.39	336.33	-3993.54	51.91	1338.90	0.00	0.00	0.00	-2946.45	-119.38	1678.85	-3893.27	-47.70	1711.97	175.93	-37.06	1761.93	-4081.82	96.36	1736.28	486.59	-315.95	79.75	1083.26	-328.84	77.29	496.87
1.55000	-3441.58	104.57	-6.04	-3530.80	108.64	25.22	-3790.99	168.41	13.01	-3763.97	169.11	59.30	-4023.96	-23.38	-12.17	-4020.20	5.16	24.21	-1794.57	-2.98	351.71	-1787.97	-16.39	336.33	-3993.54	51.91	1338.90	0.00	0.00	0.00	-2946.45	-119.38	1678.85	-3883.42	-43.70	1713.09	175.93	-37.06	1761.93	-4082.63	96.17	1736.12	486.50	-316.19	79.73	1083.23	-328.46	77.41	497.42
1.56000	-3441.58	104.57	-6.04	-3530.80	108.64	25.22	-3791.90	169.42	12.53	-3793.00	170.93	54.73	-4023.96	-23.38	-12.17	-4020.20	5.16	24.21	-1794.57	-2.98	351.71	-1787.97	-16.39	336.33	-3993.54	51.91	1338.90	0.00	0.00	0.00	-2946.45	-119.38	1678.85	-3870.60	-38.42	1714.77	175.93	-37.06	1761.93	-4083.38	95.97	1735.97	485.88	-316.37	79.38	1083.61	-328.38	77.50	496.90
1.57000	-3441.58	104.57	-6.04	-3530.80	108.64	25.22	-3779.49	170.14	14.11	-3775.16	171.18	56.85	-4023.96	-23.38	-12.17	-4020.20	5.16	24.21	-1794.57	-2.98	351.71	-1787.97	-16.39	336.33	-3993.54	51.91	1338.90	0.00	0.00	0.00	-2946.45	-119.38	1678.85	-3890.05	-37.15	1716.45	175.93	-37.06	1761.93	-4084.08	95.76	1735.81	487.23	-316.05	79.87	1083.46	-328.42	77.47	496.63
1.58000	-3441.58	104.57	-6.04	-3530.80	108.64	25.22	-3764.35	170.95	16.52	-3809.97	171.39	51.67	-4023.96	-23.38	-12.17	-4020.20	5.16	24.21	-1794.57	-2.98	351.71	-1787.97	-16.39	336.33	-3993.54	51.91	1338.90	0.00	0.00	0.00	-2946.45	-119.38	1678.85	-3891.88	-36.01	1718.98	175.93	-37.06	1761.93	-4084.72	95.54	1735.65	486.23	-316.10	79.56	1083.21	-328.44	77.45	495.84
1.59000	-3441.58	104.57	-6.04	-3530.80	108.64	25.22	-3762.85	171.20	16.32	-3779.56	173.08	56.15	-4023.96	-23.38	-12.17	-4020.20	5.16	24.21	-1794.57	-2.98	351.71	-1787.97	-16.39	336.33	-3993.54	51.91	1338.90	0.00	0.00	0.00	-2946.45	-119.38	1678.85	-3894.18	-32.27	1721.87	175.93	-37.06	1761.93	-4085.30	95.31	1735.48	485.92	-316.22	79.52	1083.38	-328.64	77.36	496.40
1.60000	-3441.58	104.57	-6.04	-3530.80	108.64	25.22	-3776.18	172.38	13.74	-3762.60	174.24	58.31	-4023.96	-23.38	-12.17	-4020.20	5.16	24.21	-1794.57	-2.98	351.71	-1787.97	-16.39	336.33	-3993.54	51.91	1338.90	0.00	0.00	0.00	-2946.45	-119.38	1678.85	-3914.70	-29.29	1723.52	175.93	-37.06	1761.93	-4085.82	95.08	1735.31	486.43	-316.34	79.63	1082.96	-328.96	77.20	496.22
1.61000	-3441.58	104.57	-6.04	-3530.80	108.64	25.22	-3744.94	174.47	17.94	-3763.44	175.50	58.07	-4023.96	-23.38	-12.17	-4020.20	5.16	24.21	-1794.57	-2.98	351.71	-1787.97	-16.39	336.33	-3993.54	51.91	1338.90	0.00	0.00	0.00	-2946.45	-119.38	1678.85	-3916.38	-26.62	1724.33	175.93	-37.06	1761.93	-4086.29	94.83	1735.13	486.48	-316.11	79.71	1083.13	-328.97	77.30	496.12
1.62000	-3441.58	104.57	-6.04	-3530.80	108.64	25.22	-3764.84	175.87	14.15	-3740.75	176.82	60.73	-4023.96	-23.38	-12.17	-4020.20	5.16	24.21	-1794.57	-2.98	351.71	-1787.97	-16.39	336.33	-3993.54	51.91	1338.90	0.00	0.00	0.00	-2946.45	-119.38	1678.85	-3885.20	-23.69	1724.11	175.93	-37.06	1761.93	-4086.70	94.58	1734.95	486.66	-315.89	79.74	1083.32	-328.79	77.41	496.35
1.63000	-3441.58	104.57	-6.04	-3530.80	108.64	25.22	-3758.23	176.87	14.36	-3744.52	177.52	60.90	-4023.96	-23.38	-12.17	-4020.20	5.16	24.21	-1794.57	-2.98	351.71	-1787.97	-16.39	336.33	-3993.54	51.91	1338.90	0.00	0.00	0.00	-2946.45	-119.38	1678.85	-3839.07	-20.49	1723.70	175.93	-37.06	1761.93	-4087.06	94.32	1734.77	485.71	-316.12	79.46	1083.25	-328.82	77.50	496.80
1.64000	-3441.58	104.57	-6.04	-3530.80	108.64	25.22	-3739.64	177.77	16.26	-3732.62	178.14	60.14	-4023.96	-23.38	-12.17	-4020.20	5.16	24.21	-1794.57	-2.98	351.71	-1787.97	-16.39	336.33	-3993.54	51.91	1338.90	0.00	0.00	0.00	-2946.45	-119.38	1678.85	-3856.57	-17.08	1726.16	175.93	-37.06	1761.93	-4087.36	94.05	1734.58	486.22	-316.38	79.61	1083.37	-328.66	77.48	496.05
1.65000	-3441.58	104.57	-6.04	-3530.80	108.64	25.22	-3758.53	179.31	12.81	-3742.39	180.21	59.28	-4023.96	-23.38	-12.17	-4020.20	5.16	24.21	-1794.57	-2.98	351.71	-1787.97	-16.39	336.33	-3993.56	51.91	1338.90	0.00	0.00	0.00	-2946.45	-119.38	1678.85	-3860.60	-15.32	1728.01	175.93	-37.06	1761.93	-4087.61	93.78	1734.39	486.13	-316.63	79.58	1083.70	-328.81	77.48	496.51
1.66000	-3441.58	104.57	-6.04	-3530.80	108.64	25.22	-3724.93	181.58	18.07	-3728.56	182.27	60.65	-4023.96	-23.38	-12.17	-4020.20	5.16	24.21	-1794.57	-2.98	351.71	-1787.97	-16.39	336.33	-4012.80	52.73	1340.08	0.00	0.00	0.00	-2946.45	-119.38	1678.85	-3890.54	-12.08	1731.09	175.93	-37.06	1761.93	-4087.80	93.49	1734.20	485.94	-315.87	79.72	1083.64	-328.81	77.31	497.28
1.67000	-3441.58	104.57	-6.04	-3530.80	108.64	25.22	-3729.56	182.68	15.00	-3708.28	183.93	63.63	-4023.96	-23.38	-12.17	-4020.20	5.16	24.21	-1794.57	-2.98	351.71	-1787.97	-16.39	336.33	-4003.34	52.30	1337.59	0.00	0.00	0.00	-2946.45	-119.38	1678.85	-3860.63	-10.63	1730.12	175.93	-37.06	1761.93	-4087.93	93.20	1734.00	486.71	-316.26	79.75	1083.71	-328.59	77.40	496.56
1.68000	-3441.58	104.57	-6.04	-3530.80	108.64	25.22	-3712.09	185.90	17.77	-3705.71	183.94	63.60	-4023.96	-23.38	-12.17	-4020.20	5.16	24.21	-1794.57	-2.98	351.71	-1787.97	-16.39	336.33	-4053.41	50.36	1337.76	0.00	0.00	0.00	-2946.45	-119.38	1678.85	-3856.03	-7.11	1730.38	175.93	-37.06	1761.93	-4088.01	92.90	1733.80	487.12	-316.19	79.76	1084.12	-328.58	77.61	496.85
1.69000	-3441.58	104.57	-6.04	-3530.80	108.64	25.22	-3707.75	185.35	18.59	-3722.38	186.28	60.41	-4023.96	-23.38	-12.17	-4020.20	5.16	24.21	-1794.57	-2.98	351.71	-1787.97	-16.39	336.33	-4011.97	51.34	1340.52	0.00	0.00	0.00	-2946.45	-119.38	1678.85	-3842.59	-5.28	1731.60	175.93	-37.06	1761.93	-4088.03	92.59	1733.59	487.40	-316.14	79.88	1083.50	-328.89	77.39	496.62
1.70000	-3441.58	104.57	-6.04	-3530.80	108.64	25.22	-3706.47	187.73	18.18	-3703.72	188.55	63.03	-4023.96	-23.38	-12.17	-4020.20	5.16	24.21	-1794.57	-2.98	351.71	-1787.97	-16.39	336.33	-4031.13	50.48	1337.33	0.00	0.00	0.00	-2946.45	-119.38	1678.85	-3825.34	-2.40	1730.78	175.93	-37.06	1761.93	-4088.00	92.27	1733.39	487.02	-316.09	79.70	1083.67	-328.37	77.49	496.61
1.71000	-3441.58	104.57	-6.04	-3530.80	108.64	25.22	-3744.22	192.10	13.20	-3698.04	189.97	63.21	-4023.96	-23.38	-12.17	-4020.20	5.16	24.21	-1794.57	-2.98	351.71	-1787.97	-16.39	336.33	-3998.61	50.36	1338.07	0.00	0.00	0.00	-2946.45	-119.38	1678.85	-3852.24	0.62	1732.24	175.93	-37.06	1761.93	-4087.91	91.95	1733.17	486.16	-316.45	79.51	1083.34	-328.54	77.38	496.59
1.72000	-3441.58	104.57	-6.04	-3530.80	108.64	25.22	-3723.27	193.23	16.60	-3693.41	191.52	64.03	-4023.96	-23.38	-12.17	-4020.20	5.16	24.21	-1794.57	-2.98	351.71	-1787.97	-16.39	336.33	-3986.68	50.86	1336.25	0.00	0.00	0.00	-2946.45	-119.38	1678.85	-3871.45	3.31	1734.53	175.93	-37.06	1761.93	-4087.77	91.61	1732.96	485.91	-316.29	79.49	1083.30	-328.69	77.36	496.76
1.73000	-3441.58	104.57	-6.04	-3530.80	108.64	25.22	-3716.47	194.98	18.48	-3674.88	194.28	66.93	-4023.96	-23.38	-12.17	-4020.20	5.16	24.21	-1794.57	-2.98	351.71	-1787.97	-16.39	336.33	-3996.87	50.29	1336.42	0.00	0.00	0.00	-2946.45	-119.38	1678.85	-3885.62	4.06	1734.19	175.93	-37.06	1761.93	-4087.58	91.27	1732.74	486.46	-316.03	79.78	1083.34	-328.96	77.37	497.04
1.74000	-3441.58	104.57	-6.04	-3530.80	108.64	25.22	-3727.61	196.87	17.28	-3669.45	194.98	66.92	-4023.96	-23.38	-12.17	-4020.20	5.16	24.21	-1794.57	-2.98	351.71	-1787.97	-16.39	336.33	-3979.06	51.00	1337.68	0.00	0.00	0.00	-2946.45	-119.38	1678.85	-3901.49	5.04	1735.49	175.93	-37.06	1761.93	-4087.33	90.93	1732.52	486.10	-315.94	79.68	1083.32	-328.74	77.47	496.14
1.75000	-3441.58	104.57	-6.04	-3530.80	108.64	25.22	-3723.11	196.94	18.51	-3661.95	195.19	68.14	-4023.96	-23.38	-12.17	-4020.20	5.16	24.21	-1794.57	-2.98	351.71	-1787.97	-16.39	336.33	-3979.07	51.16	1335.76	0.00	0.00	0.00	-2946.45	-119.38	1678.85	-3897.45	5.43	1735.16	175.93	-37.06	1761.93	-4087.02	90.57	1732.29	486.65	-316.17	79.71	1083.23	-328.70	77.36	497.11
1.76000	-3441.58	104.57	-6.04	-3530.80	108.64	25.22	-3697.74	197.96	23.36	-3674.98	196.72	64.89	-4023.96	-23.38	-12.17	-4020.20	5.16	24.21	-1794.57	-2.98	351.71	-1787.97	-16.39	336.33	-3991.06	51.97	1336.82	0.00	0.00	0.00	-2946.45	-119.38	1678.85	-3867.71	7.99	1733.21	175.93	-37.06	1761.93	-4086.66	90.21	1732.06	486.95	-316.01	79.95	1083.79	-328.26	77.62	497.47
1.77000	-3441.58	104.57	-6.04	-3530.80	108.64	25.22	-3692.98	199.58	24.56	-3678.08	199.47	64.40	-4023.96	-23.38	-12.17	-4020.20	5.16	24.21	-1794.57	-2.98	351.71	-1787.97	-16.39	336.33	-3997.32	51.84	1335.93	0.00	0.00	0.00	-2946.45	-119.38	1678.85	-3826.37	10.59	1732.41	175.93	-37.06	1761.93	-4086.25	89.84	1731.83	486.55	-316.04	79.77	1083.98	-328.73	77.68	496.63
1.78000	-3441.58	104.57	-6.04	-3530.80	108.64	25.22	-3688.20	201.15	25.66	-3662.74	199.86	65.54	-4023.96	-23.38	-12.17	-4020.20	5.16	24.21	-1794.57	-2.98	351.71	-1787.97	-16.39	336.33	-3983.20	52.76	1335.35	0.00	0.00	0.00	-2946.45	-119.38	1678.85	-3845.19	12.48	1733.31	175.93	-37.06	1761.93	-4085.78	89.46	1731.59	486.24	-316.34	79.58	1083.32	-328.62	77.43	496.12
1.79000	-3441.58	104.57	-6.04	-3530.80	108.64	25.22	-3683.42	202.69	26.68	-3639.47	199.49	67.47	-4023.96	-23.38	-12.17	-4020.20	5.16	24.21	-1794.57	-2.98	351.71	-1787.97	-16.39	336.33	-3956.37	52.61	1335.54	0.00	0.00	0.00	-2946.45	-119.38	1678.85	-3871.00	13.89	1735.23	175.93	-37.06	1761.93	-4085.26	89.08	1731.35	487.03	-315.98	79.90	1083.14	-328.64	77.35	496.64
1.80000	-3441.58	104.57	-6.04	-3530.80	108.64	25.22	-3678.63	204.17	27.61	-3633.03	200.61	68.20	-4023.96	-23.38	-12.17	-4020.20	5.16	24.21	-1794.57	-2.98	351.71	-1787.97	-16.39	336.33	-3967.74	52.83	1334.34	0.00	0.00	0.00	-2946.45	-119.38	1678.85	-3863.83	16.82	1736.54	175.93	-37.06	1761.93	-4084.68	88.69	1731.11	486.68	-316.24	79.67	1083.77	-328.65	77.44	495.94
1.81000	-3441.58	104.57	-6.04	-3530.80	108.64	25.22	-3673.84	205.61	28.46	-3639.31	201.90	67.13	-4023.96	-23.38	-12.17	-4020.20	5.16	24.21	-1794.57	-2.98	351.71	-1787.97	-16.39	336.33	-3964.05	54.04	1333.21	0.00	0.00	0.00	-2946.45	-119.38	1678.85	-3812.47	20.21	1734.62	175.93	-37.06	1761.93	-4084.06	88.29	1730.87	486.00	-316.24	79.55	1084.07	-328.72	77.68	496.58
1.82000	-3441.58	104.57	-6.04	-3530.80	108.64	25.22	-3669.04	207.01	29.22	-3635.89	200.77	67.70	-4023.96	-23.38	-12.17	-4020.20	5.16	24.21	-1794.57	-2.98	351.71	-1787.97	-16.39	336.33	-3923.53	55.17	1333.45	0.00	0.00	0.00	-2946.45	-119.38	1678.85	-3815.60	24.60	1732.94	175.93	-37.06	1761.93	-4083.38	87.88	1730.62	485.71	-316.20	79.46	1083.91	-328.83	77.52	496.52
1.83000	-3441.58	104.57	-6.04	-3530.80	108.64	25.22	-3664.25	208.37	29.91	-3682.74	201.48	59.28	-4023.96	-23.38	-12.17	-4020.20	5.16	24.21	-1794.57	-2.98	351.71	-1787.97	-16.39	336.33	-3953.11	54.54	1334.49	0.00	0.00	0.00	-2946.45	-119.38	1678.85	-3834.34	26.40	1734.86	175.93	-37.06	1761.93	-4082.64	87.47	1730.37	486.56	-316.50	79.58	1083.80	-328.97	77.51	495.75
1.84000	-3441.58	104.57	-6.04	-3530.80	108.64	25.22	-3659.46	209.68	30.52	-3663.52	202.48	60.09	-4023.96	-23.38	-12.17	-4020.20	5.16	24.21	-1794.57	-2.98	351.71	-1787.97	-16.39	336.33	-3906.59	55.38	1332.46	0.00	0.00	0.00	-2946.45	-119.38	1678.85	-3840.49	26.95	1735.19	175.93	-37.06	1761.93	-4081.85	87.05	1730.11	486.59	-316.55	79.78	1083.58	-328.77	77.46	496.13
1.85000	-3441.58	104.57	-6.04	-3530.80	108.64	25.22	-3654.68	210.95	31.06	-3650.75	201.90	61.76	-4023.96	-23.38	-12.17	-4020.20	5.16	24.21	-1794.57	-2.98	351.71	-1787.97	-16.39	336.33	-3917.02	56.00	1332.03	0.00	0.00	0.00	-2946.45	-119.38	1678.85	-3833.03	31.38	1734.36	175.93	-37.06	1761.93	-4081.01	86.63	1729.86	485.93	-316.39	79.46	1082.97	-328.81	77.22	497.01
1.86000	-3441.58	104.57	-6.04	-3530.80	108.64	25.22	-3649.90	212.18	31.52	-3642.24	204.96	61.11	-4023.96	-23.38	-12.17	-4020.20	5.16	24.21	-1794.57	-2.98	351.71	-1787.97	-16.39	336.33	-3891.47	55.95	1333.16	0.00	0.00	0.00	-2946.45	-119.38	1678.85	-3840.81	31.90	1735.66	175.93	-37.06	1761.93	-4080.12	86.19	1729.60	485.82	-316.49	79.33	1083.38	-328.83	77.39	496.85
1.87000	-3441.58	104.57	-6.04	-3530.80	108.64	25.22	-3645.14	213.37	31.91	-3611.35	205.25	65.58	-4023.96	-23.38	-12.17	-4020.20	5.16	24.21	-1794.57	-2.98	351.71	-1787.97	-16.39	336.33	-3916.87	56.90	1332.08	0.00	0.00	0.00	-2946.45	-119.38	1678.85	-3816.69	38.92	1733.53	175.93	-37.06	1761.93	-4079.17	85.75	1729.33	486.63	-316.38	79.66	1083.99	-328.52	77.61	496.34
1.88000	-3441.58	104.57	-6.04	-3530.80	108.64	25.22	-3640.38	214.51	32.23	-3593.17	206.46	67.51	-4023.96	-23.38	-12.17	-4020.20	5.16	24.21	-1794.57	-2.98	351.71	-1787.97	-16.39	336.33	-3908.06	58.40	1331.35	0.00	0.00	0.00	-2946.45	-119.38	1678.85	-3801.02	39.61	1734.02	175.93	-37.06	1761.93	-4078.17	85.31	1729.07	486.25	-316.18	79.68	1083.05	-328.57	77.32	496.58
1.89000	-3441.58	104.57	-6.04	-3530.80	108.64	25.22	-3635.65	215.62	32.49	-3590.52	207.30	67.40	-4023.96	-23.38	-12.17	-4020.20	5.16	24.21	-1794.57	-2.98	351.71	-1787.97	-16.39	336.33	-3903.82	58.36	1330.86	0.00	0.00	0.00	-2946.45	-119.38	1678.85	-3824.69	42.68	1734.78	175.93	-37.06	1761.93	-4077.12	84.86	1728.80	486.23	-315.99	79.62	1083.26	-328.24	77.52	496.05
1.90000	-3441.58	104.57	-6.04	-3530.80	108.64	25.22	-3630.93	216.68	32.69	-3599.69	207.85	65.52	-4023.96	-23.38	-12.17	-4020.20	5.16	24.21	-1794.57	-2.98	351.71	-1787.97	-16.39	336.33	-3893.83	60.57	1331.14	0.00	0.00	0.00	-2946.45	-119.38	1678.85	-3799.15	46.02	1733.34	175.93	-37.06	1761.93	-4076.02	84.40	1728.53	486.44	-316.04	79.64	1083.31	-328.72	77.44	496.50
1.91000	-3441.58	104.57	-6.04	-3530.80	108.64	25.22	-3626.23	217.71	32.82	-3616.96	208.21	62.15	-4023.96	-23.38	-12.17	-4020.20	5.16	24.21	-1794.57	-2.98	351.71	-1787.97	-16.39	336.33	-3916.26	59.71	1330.68	0.00	0.00	0.00	-2946.45	-119.38	1678.85	-3793.35	47.31	1732.56	175.93	-37.06	1761.93	-4074.86	83.93	1728.25	486.71	-315.86	79.84	1083.72	-328.78	77.53	497.19
1.92000	-3441.58	104.57	-6.04	-3530.80	108.64	25.22	-3621.55	218.69	32.89	-3638.60	208.46	57.57	-4023.96	-23.38	-12.17	-4020.20	5.16	24.21	-1794.57	-2.98	351.71	-1787.97	-16.39	336.33	-3906.60	61.30	1331.18	0.00	0.00	0.00	-2946.45	-119.38	1678.85	-3808.53	50.65	1733.93	175.93	-37.06	1761.93	-4073.66	83.46	1727.98	486.28	-316.07	79.55	1083.55	-328.41	77.53	496.50
1.93000	-3441.58	104.57	-6.04	-3530.80	108.64	25.22	-3616.89	219.64	32.91	-3660.93	208.67	52.07	-4023.96	-23.38	-12.17	-4020.20	5.16	24.21	-1794.57	-2.98	351.71	-1787.97	-16.39	336.33	-3879.27	63.73	1330.06	0.00	0.00	0.00	-2946.45	-119.38	1678.85	-3790.77	53.53	1733.80	175.93	-37.06	1761.93	-4072.40	82.99	1727.70	487.09	-316.21	79.85	1083.15	-328.92	77.31	496.58
1.94000	-3441.58	104.57	-6.04	-3530.80	108.64	25.22	-3612.26	220.55	32.87	-3707.00	208.43	43.23	-4023.96	-23.38	-12.17	-4020.20	5.16	24.21	-1794.57	-2.98	351.71	-1787.97	-16.39	336.33	-3862.04	64.60	1330.91	0.00	0.00	0.00	-2946.45	-119.38	1678.85	-3796.47	56.14	1733.95	175.93	-37.06	1761.93	-4071.08	82.50	1727.41	486.26	-316.15	79.65	1083.68	-328.91	77.17	496.82
1.95000	-3441.58	104.57	-6.04	-3530.80	108.64	25.22	-3607.66	221.42	32.78	-3683.63	209.03	43.16	-4023.96	-23.38	-12.17	-4020.20	5.16	24.21	-1794.57	-2.98	351.71	-1787.97	-16.39	336.33	-3866.71	66.17	1330.99	0.00	0.00	0.00	-2946.45	-119.38	1678.85	-3758.48	60.51	1731.63	175.93	-37.06	1761.93	-4069.72	82.02	1727.13	486.52	-316.20	79.59	1083.70	-328.83	77.34	496.16
1.96000	-3441.58	104.57	-6.04	-3530.80	108.64	25.22	-3603.09	222.26	32.63	-3688.22	209.57	43.44	-4023.96	-23.38	-12.17	-4020.20	5.16	24.21	-1794.57	-2.98	351.71	-1787.97	-16.39	336.33	-3888.46	65.77	1329.12	0.00	0.00	0.00	-2946.45	-119.38	1678.85	-3728.23	61.86	1730.61	175.93	-37.06	1761.93	-4068.31	81.52	1726.84	486.21	-316.46	79.44	1083.32	-328.64	77.48	496.29
1.97000	-3441.58	104.57	-6.04	-3530.80	108.64	25.22	-3598.56	223.06	32.44	-3610.90	208.80	54.78	-4023.96	-23.38	-12.17	-4020.20	5.16	24.21	-1794.57	-2.98	351.71	-1787.97	-16.39	336.33	-3856.05	68.37	1330.09	0.00	0.00	0.00	-2946.45	-119.38	1678.85	-3705.05	64.68	1730.90	175.93	-37.06	1761.93	-4066.84	81.02	1726.55	486.61	-316.30	79.61	1083.20	-328.26	77.54	496.16
1.98000	-3441.58	104.57	-6.04	-3530.80	108.64	25.22	-3594.06	223.82	32.20	-3593.76	208.94	56.65	-4023.96	-23.38	-12.17	-4020.20	5.16	24.21	-1794.57	-2.98	351.71	-1787.97	-16.39	336.33	-3835.63	68.36	1330.23	0.00	0.00	0.00	-2946.45	-119.38	1678.85	-3728.56	67.85	1731.40	175.93	-37.06	1761.93	-4065.33	80.51	1726.26	486.94	-316.13	79.78	1083.34	-328.26	77.58	495.82
1.99000	-3441.58	104.57	-6.04	-3530.80	108.64	25.22	-3589.59	224.54	31.92	-3625.72	209.37	51.02	-4023.96	-23.38	-12.17	-4020.20	5.16	24.21	-1794.57	-2.98	351.71	-1787.97	-16.39	336.33	-3840.61	69.90	1330.74	0.00	0.00	0.00	-2946.45	-119.38	1678.85	-3702.50	69.87	1730.08	175.93	-37.06	1761.93	-4063.76	80.00	1725.96	486.51	-316.18	79.69	1083.25	-328.84	77.34	496.89
2.00000	-3441.58	104.57	-6.04	-3530.80	108.64	25.22	-3585.17	225.23	31.59	-3653.45	209.29	47.20	-4023.96	-23.38	-12.17	-4020.20	5.16	24.21	-1794.57	-2.98	351.71	-1787.97	-16.39	336.33	-3828.41	70.55	1330.76	0.00	0.00	0.00	-2946.45	-119.38	1678.85	-3740.29	73.91	1732.77	175.93	-37.06	1761.93	-4062.14	79.49	1725.67	486.62	-316.12	79.66	1083.62	-328.69	77.50	497.13
2.01000	-3441.58	104.57	-6.04	-3530.80	108.64	25.22	-3580.79	225.88	31.22	-3644.47	209.60	47.72	-4023.96	-23.38	-12.17	-4020.20	5.16	24.21	-1794.57	-2.98	351.71	-1787.97	-16.39	336.33	-3819.24	71.33	1329.57	0.00	0.00	0.00	-2946.45	-119.38	1678.85	-3734.61	75.94	1732.62	175.93	-37.06	1761.93	-4060.47	78.96	1725.37	486.05	-316.17	79.67	1083.65	-328.83	77.48	496.27
2.02000	-3441.58	104.57	-6.04	-3530.80	108.64	25.22	-3576.45	226.50	30.82	-3663.41	210.83	44.16	-4023.96	-23.38	-12.17	-4020.20	5.16	24.21	-1794.57	-2.98	351.71	-1787.97	-16.39	336.33	-3833.80	73.14	1331.41	0.00	0.00	0.00	-2946.45	-119.38	1678.85	-3716.99	79.13	1731.70	175.93	-37.06	1761.93	-4058.75	78.43	1725.07	486.38	-316.13	79.71	1083.53	-328.79	77.35	496.37
2.03000	-3441.58	104.57	-6.04	-3530.80	108.64	25.22	-3572.16	227.09	30.38	-3645.74	209.92	47.79	-4023.96	-23.38	-12.17	-4020.20	5.16	24.21	-1794.57	-2.98	351.71	-1787.97	-16.39	336.33	-3830.53	74.63	1331.81	0.00	0.00	0.00	-2946.45	-119.38	1678.85	-3692.69	82.00	1730.06	175.93	-37.06	1761.93	-4056.98	77.90	1724.76	486.52	-316.23	79.59	1083.70	-328.56	77.48	496.41
2.04000	-3441.58	104.57	-6.04	-3530.80	108.64	25.22	-3567.92	227.64	29.91	-3645.41	211.39	46.54	-4023.96	-23.38	-12.17	-4020.20	5.16	24.21	-1794.57	-2.98	351.71	-1787.97	-16.39	336.33	-3815.39	75.88	1332.40	0.00	0.00	0.00	-2946.45	-119.38	1678.85	-3693.45	82.79	1731.61	175.93	-37.06	1761.93	-4055.16	77.36	1724.46	486.53	-316.15	79.73	1083.68	-328.53	77.51	497.08
2.05000	-3441.58	104.57	-6.04	-3530.80	108.64	25.22	-3563.73	228.16	29.40	-3609.47	209.59	50.95	-4023.96	-23.38	-12.17	-4020.20	5.16	24.21	-1794.57	-2.98	351.71	-1787.97	-16.39	336.33	-3799.79	78.12	1332.89	0.00	0.00	0.00	-2946.45	-119.38	1678.85	-3695.98	86.47	1731.44	175.93	-37.06	1761.93	-4053.29	76.82	1724.15	485.88	-316.56	79.45	1083.07	-328.40	77.35	496.69
2.06000	-3441.58	104.57	-6.04	-3530.80	108.64	25.22	-3559.59	228.64	28.87	-3632.76	211.91	49.37	-4023.96	-23.38	-12.17	-4020.20	5.16	24.21	-1794.57	-2.98	351.71	-1787.97	-16.39	336.33	-3806.06	79.56	1333.60	0.00	0.00	0.00	-2946.45	-119.38	1678.85	-3653.47	87.32	1728.04	175.93	-37.06	1761.93	-4051.37	76.27	1723.84	486.55	-316.36	79.56	1083.11	-328.75	77.29	496.50
2.07000	-3441.58	104.57	-6.04	-3530.80	108.64	25.22	-3555.51	229.10	28.30	-3622.79	211.58	48.51	-4023.96	-23.38	-12.17	-4020.20	5.16	24.21	-1794.57	-2.98	351.71	-1787.97	-16.39	336.33	-3775.58	81.68	1334.37	0.00	0.00	0.00	-2946.45	-119.38	1678.85	-3700.96	91.19	1730.70	175.93	-37.06	1761.93	-4049.40	75.71	1723.52	486.16	-316.10	79.64	1083.36	-328.42	77.51	496.25
2.08000	-3441.58	104.57	-6.04	-3530.80	108.64	25.22	-3551.49	229.52	27.72	-3653.64	211.98	43.98	-4023.96	-23.38	-12.17	-4020.20	5.16	24.21	-1794.57	-2.98	351.71	-1787.97	-16.39	336.33	-3776.55	83.92	1335.19	0.00	0.00	0.00	-2946.45	-119.38	1678.85	-3680.30	93.35	1728.60	175.93	-37.06	1761.93	-4047.38	75.15	1723.21	485.72	-316.15	79.44	1083.45	-328.17	77.54	496.32
2.09000	-3441.58	104.57	-6.04	-3534.44	108.60	24.56	-3547.52	229.91	27.11	-3612.31	213.59	49.74	-4023.96	-23.38	-12.17	-4020.20	5.16	24.21	-1794.57	-2.98	351.71	-1787.97	-16.39	336.33	-3773.17	86.56	1335.54	0.00	0.00	0.00	-2946.45	-119.38	1678.85	-3652.96	94.32	1729.35	175.93	-37.06	1761.93	-4045.31	74.59	1722.89	486.26	-316.39	79.60	1083.64	-328.22	77.48	497.02
2.10000	-3441.58	104.57	-6.04	-3539.53	108.64	23.51	-3543.62	230.26	26.48	-3632.15	213.81	47.89	-4023.96	-23.38	-12.17	-4020.20	5.16	24.21	-1794.57	-2.98	351.71	-1787.97	-16.39	336.33	-3767.95	87.92	1335.67	0.00	0.00	0.00	-2946.45	-119.38	1678.85	-3615.38	95.94	1727.54	175.93	-37.06	1761.93	-4043.19	74.02	1722.57	485.99	-316.11	79.74	1083.36	-328.65	77.20	496.75
2.11000	-3441.58	104.57	-6.04	-3537.36	108.98	23.47	-3539.79	230.59	25.83	-3600.71	215.09	50.83	-4023.96	-23.38	-12.17	-4020.20	5.16	24.21	-1794.57	-2.98	351.71	-1787.97	-16.39	336.33	-3756.27	89.47	1338.03	0.00	0.00	0.00	-2946.45	-119.38	1678.85	-3606.02	96.60	1727.42	175.93	-37.06	1761.93	-4041.02	73.45	1722.25	486.16	-316.33	79.43	1083.57	-328.63	77.31	496.27
2.12000	-3441.58	104.57	-6.04	-3519.21	109.86	25.81	-3536.02	230.89	25.16	-3619.47	216.97	48.01	-4023.96	-23.38	-12.17	-4020.20	5.16	24.21	-1794.57	-2.98	351.71	-1787.97	-16.39	336.33	-3731.12	91.81	1337.88	0.00	0.00	0.00	-2946.45	-119.38	1678.85	-3598.49	98.86	1726.89	175.93	-37.06	1761.93	-4038.81	72.87	1721.93	486.38	-316.37	79.51	1083.75	-328.45	77.56	495.75
2.13000	-3441.58	104.57	-6.04	-3504.69	110.46	27.82	-3532.32	231.16	24.48	-3612.19	216.16	48.18	-4023.96	-23.38	-12.17	-4020.20	5.16	24.21	-1794.57	-2.98	351.71	-1787.97	-16.39	336.33	-3744.94	94.31	1338.67	0.00	0.00	0.00	-2946.45	-119.38	1678.85	-3563.97	97.87	1723.06	175.93	-37.06	1761.93	-4036.54	72.28	1721.61	486.41	-315.92	79.68	1083.45	-328.35	77.49	496.89
2.14000	-3441.58	104.57	-6.04	-3486.53	110.28	31.64	-3528.69	231.40	23.79	-3616.24	212.74	47.80	-4023.96	-23.38	-12.17	-4020.20	5.16	24.21	-1794.57	-2.98	351.71	-1787.97	-16.39	336.33	-3742.56	95.24	1338.27	0.00	0.00	0.00	-2946.45	-119.38	1678.85	-3585.19	99.76	1724.06	175.93	-37.06	1761.93	-4034.22	71.70	1721.28	487.65	-315.81	80.19	1083.35	-328.70	77.45	496.88
2.15000	-3441.58	104.57	-6.04	-3488.05	109.73	31.78	-3525.14	231.60	23.09	-3603.63	214.80	50.28	-4023.96	-23.38	-12.17	-4020.18	5.16	24.21	-1794.57	-2.98	351.71	-1787.97	-16.39	336.33	-3748.75	97.24	1339.26	0.00	0.00	0.00	-2946.45	-119.38	1678.85	-3569.46	102.28	1721.76	175.93	-37.06	1761.93	-4031.86	71.10	1720.95	486.57	-316.34	79.75	1082.59	-328.83	77.12	496.76
2.16000	-3441.58	104.57	-6.04	-3493.89	111.05	30.42	-3521.66	231.79	22.38	-3594.17	216.98	49.45	-4023.96	-23.38	-12.17	-3997.75	6.13	25.65	-1794.57	-2.98	351.71	-1787.97	-16.39	336.33	-3710.85	98.77	1340.89	0.00	0.00	0.00	-2946.45	-119.38	1678.85	-3570.61	101.89	1721.32	175.93	-37.06	1761.93	-4029.45	70.51	1720.62	486.21	-316.19	79.66	1082.87	-328.96	77.09	496.47
2.17000	-3441.58	104.57	-6.04	-3513.77	109.06	24.77	-3518.27	231.94	21.66	-3580.91	214.43	51.71	-4023.89	-23.37	-12.16	-3974.40	8.52	26.17	-1794.57	-2.98	351.71	-1787.97	-16.39	336.33	-3727.14	99.55	1340.49	0.00	0.00	0.00	-2946.45	-119.38	1678.85	-3520.64	102.57	1720.79	175.93	-37.06	1761.93	-4026.99	69.91	1720.29	486.88	-316.07	80.00	1083.48	-329.03	77.43	496.36
2.18000	-3441.58	104.57	-6.04	-3505.29	109.22	28.01	-3514.95	232.06	20.95	-3581.94	217.22	52.44	-3946.62	-21.79	-4.91	-3975.20	13.54	24.94	-1794.57	-2.98	351.71	-1787.97	-16.39	336.33	-3730.15	101.22	1341.08	0.00	0.00	0.00	-2946.45	-119.38	1678.85	-3511.04	102.35	1719.73	175.93	-37.06	1761.93	-4024.48	69.30	1719.96	486.90	-316.26	79.99	1083.63	-328.85	77.48	496.88
2.19000	-3441.58	104.57	-6.04	-3464.86	109.87	35.47	-3511.71	232.16	20.23	-3588.57	216.33	50.37	-3937.66	-16.04	-5.31	-3969.79	9.17	23.73	-1794.57	-2.98	351.71	-1787.97	-16.39	336.33	-3704.42	102.25	1340.97	0.00	0.00	0.00	-2946.45	-119.38	1678.85	-3530.93	101.87	1720.31	175.93	-37.06	1761.93	-4021.92	68.69	1719.62	486.56	-316.56	79.59	1083.52	-328.75	77.24	496.82
2.20000	-3441.58	104.57	-6.04	-3439.84	109.69	39.87	-3508.56	232.23	19.51	-3640.07	216.15	44.08	-3901.05	-15.29	-1.54	-3928.59	11.67	29.08	-1794.57	-2.98	351.71	-1787.97	-16.39	336.33	-3684.69	104.45	1342.08	0.00	0.00	0.00	-2946.45	-119.38	1678.85	-3513.42	102.07	1718.59	175.93	-37.06	1761.93	-4019.31	68.08	1719.28	486.26	-316.34	79.52	1083.59	-328.68	77.41	496.51
2.21000	-3441.58	104.57	-6.04	-3463.80	109.18	35.63	-3505.50	232.28	18.79	-3643.40	217.51	44.46	-3913.25	-10.89	-4.96	-3934.54	11.69	26.99	-1794.57	-2.98	351.71	-1787.97	-16.39	336.33	-3678.76	103.66	1343.14	0.00	0.00	0.00	-2946.45	-119.38	1678.85	-3470.19	101.53	1716.81	175.93	-37.06	1761.93	-4016.66	67.46	1718.95	486.49	-316.20	79.56	1083.61	-328.75	77.53	496.63
2.22000	-3441.58	104.57	-6.04	-3525.72	108.46	26.55	-3502.53	232.30	18.08	-3609.61	216.93	48.80	-3877.15	-9.30	-0.56	-3882.21	13.01	34.33	-1794.57	-2.98	351.71	-1787.97	-16.39	336.33	-3665.92	103.09	1342.57	0.00	0.00	0.00	-2946.45	-119.38	1678.85	-3476.23	103.41	1716.57	175.93	-37.06	1761.93	-4013.96	66.84	1718.61	486.14	-316.25	79.63	1083.24	-328.63	77.40	496.53
2.23000	-3441.58	104.57	-6.04	-3508.28	110.03	28.29	-3499.65	232.29	17.38	-3632.39	217.54	44.20	-3855.21	-10.34	2.83	-3885.70	12.05	33.59	-1794.57	-2.98	351.71	-1787.97	-16.39	336.33	-3656.18	104.42	1343.17	0.00	0.00	0.00	-2946.45	-119.38	1678.85	-3499.19	101.70	1715.41	175.93	-37.06	1761.93	-4011.21	66.21	1718.27	485.80	-316.42	79.44	1083.70	-328.64	77.64	497.10
2.24000	-3441.58	104.57	-6.04	-3456.14	109.73	34.40	-3496.87	232.26	16.69	-3572.72	216.14	55.98	-3831.26	-7.81	2.83	-3874.74	12.98	34.34	-1794.57	-2.98	351.71	-1787.97	-16.39	336.33	-3668.42	105.58	1344.27	0.00	0.00	0.00	-2946.45	-119.38	1678.85	-3522.43	102.59	1714.39	175.93	-37.06	1761.93	-4008.41	65.59	1717.92	486.10	-316.60	79.50	1083.75	-328.78	77.46	496.17
2.25000	-3441.58	104.57	-6.04	-3486.44	109.92	32.32	-3494.18	232.21	16.00	-3582.90	214.91	52.45	-3824.16	-7.45	4.84	-3856.65	12.96	34.42	-1794.57	-2.98	351.71	-1787.97	-16.39	336.33	-3648.55	107.37	1344.59	0.00	0.00	0.00	-2946.45	-119.38	1678.85	-3547.79	102.71	1715.15	175.93	-37.06	1761.93	-4005.57	64.95	1717.58	485.74	-316.31	79.48	1083.62	-328.75	77.40	496.06
2.26000	-3441.58	104.57	-6.04	-3487.50	109.92	32.24	-3491.59	232.13	15.34	-3600.91	218.11	50.53	-3780.08	-5.25	10.77	-3821.23	13.96	40.08	-1794.57	-2.98	351.71	-1787.97	-16.39	336.33	-3654.41	109.03	1345.68	0.00	0.00	0.00	-2946.45	-119.38	1678.85	-3545.75	101.91	1714.39	175.93	-37.06	1761.93	-4002.68	64.32	1717.23	485.37	-316.04	79.41	1083.49	-328.55	77.48	496.38
2.27000	-3441.58	104.57	-6.04	-3480.77	110.21	32.43	-3489.10	232.03	14.68	-3602.37	218.70	48.80	-3733.76	-5.10	17.75	-3843.99	13.71	36.06	-1794.57	-2.98	351.71	-1787.97	-16.39	336.33	-3654.41	110.31	1346.03	0.00	0.00	0.00	-2946.45	-119.38	1678.85	-3513.13	102.65	1712.63	175.93	-37.06	1761.93	-3999.74	63.68	1716.89	485.37	-316.10	79.40	1083.23	-328.46	77.37	497.05
2.28000	-3441.58	104.57	-6.04	-3491.34	110.03	30.51	-3486.72	231.90	14.05	-3601.69	214.67	50.59	-3805.15	-6.91	5.15	-3819.84	11.36	38.83	-1794.57	-2.98	351.71	-1787.97	-16.39	336.33	-3649.12	111.87	1345.73	0.00	0.00	0.00	-2946.45	-119.38	1678.85	-3508.80	102.10	1712.63	175.93	-37.06	1761.93	-3996.75	63.03	1716.54	485.73	-316.17	79.54	1083.35	-328.74	77.28	497.00
2.29000	-3441.58	104.57	-6.04	-3447.32	111.63	37.39	-3484.44	231.76	13.44	-3619.70	215.72	47.98	-3720.35	-5.50	15.87	-3779.71	10.53	44.09	-1794.57	-2.98	351.71	-1787.97	-16.39	336.33	-3629.87	113.16	1345.97	0.00	0.00	0.00	-2946.45	-119.38	1678.85	-3513.31	100.92	1711.93	175.93	-37.06	1761.93	-3993.72	62.39	1716.19	486.46	-316.23	79.71	1083.53	-328.87	77.30	496.61
2.30000	-3441.58	104.57	-6.04	-3493.44	109.81	29.54	-3482.27	231.59	12.85	-3583.44	215.38	54.08	-3700.95	-6.02	20.46	-3737.78	10.54	49.92	-1794.57	-2.98	351.71	-1787.97	-16.39	336.33	-3622.74	111.96	1346.18	0.00	0.00	0.00	-2946.45	-119.38	1678.85	-3478.86	100.00	1710.35	175.93	-37.06	1761.93	-3990.64	61.74	1715.84	486.05	-316.26	79.57	1083.66	-328.69	77.47	496.80
2.31000	-3441.58	104.57	-6.04	-3463.28	110.20	35.47	-3480.21	231.39	12.28	-3611.37	214.90	49.50	-3665.98	-4.52	24.25	-3746.00	8.98	46.56	-1794.57	-2.98	351.71	-1787.97	-16.39	336.33	-3602.02	112.70	1346.44	0.00	0.00	0.00	-2946.45	-119.38	1678.85	-3489.45	103.40	1711.75	175.93	-37.06	1761.93	-3987.52	61.08	1715.49	485.84	-316.13	79.49	1083.50	-328.68	77.40	496.42
2.32000	-3441.58	104.57	-6.04	-3467.10	110.03	37.05	-3478.26	231.18	11.74	-3623.48	215.14	48.08	-3672.46	-6.17	21.44	-3710.59	9.43	50.04	-1794.57	-2.98	351.71	-1787.97	-16.39	336.33	-3631.16	113.84	1346.57	0.00	0.00	0.00	-2946.45	-119.38	1678.85	-3478.70	101.99	1710.07	175.93	-37.06	1761.93	-3984.35	60.43	1715.13	486.86	-316.20	79.75	1083.62	-328.53	77.30	495.87
2.33000	-3441.58	104.57	-6.04	-3510.37	109.72	26.50	-3476.42	230.95	11.23	-3602.33	215.25	50.52	-3678.15	-8.26	16.53	-3727.45	6.16	44.74	-1794.57	-2.98	351.71	-1787.97	-16.39	336.33	-3621.15	113.31	1346.31	0.00	0.00	0.00	-2946.45	-119.38	1678.85	-3506.03	101.17	1710.89	175.93	-37.06	1761.93	-3981.13	59.77	1714.78	486.34	-316.65	79.52	1083.51	-328.66	77.29	497.01
2.34000	-3441.58	104.57	-6.04	-3519.98	108.19	25.34	-3474.71	230.69	10.75	-3584.66	215.09	52.98	-3685.80	-8.60	14.64	-3673.13	4.39	52.03	-1794.57	-2.98	351.71	-1787.97	-16.39	336.33	-3613.61	113.41	1346.21	0.00	0.00	0.00	-2946.45	-119.38	1678.85	-3489.28	99.93	1710.64	175.93	-37.06	1761.93	-3977.87	59.10	1714.43	486.15	-316.39	79.57	1083.38	-328.47	77.40	496.00
2.35000	-3441.58	104.57	-6.04	-3481.69	108.59	34.36	-3473.11	230.42	10.30	-3596.42	214.87	53.12	-3674.32	-9.10	14.79	-3655.24	4.93	51.71	-1794.57	-2.98	351.71	-1787.97	-16.39	336.33	-3616.26	113.14	1345.88	0.00	0.00	0.00	-2946.45	-119.38	1678.85	-3474.19	100.82	1709.54	175.93	-37.06	1761.93	-3974.56	58.44	1714.07	486.33	-315.91	79.71	1083.39	-328.52	77.38	496.22
2.36000	-3441.58	104.57	-6.04	-3389.65	112.98	51.61	-3471.64	230.13	9.89	-3639.00	214.28	45.50	-3662.05	-9.68	14.99	-3624.79	3.16	54.22	-1794.57	-2.98	351.71	-1787.97	-16.39	336.33	-3610.10	113.73	1345.87	0.00	0.00	0.00	-2946.45	-119.38	1678.85	-3472.86	99.59	1709.35	175.93	-37.06	1761.93	-3971.20	57.77	1713.71	486.67	-316.18	79.68	1083.12	-328.25	77.47	497.15
2.37000	-3441.58	104.57	-6.04	-3472.89	111.15	38.27	-3470.29	229.81	9.52	-3649.24	214.51	44.03	-3649.05	-10.34	15.23	-3598.33	3.50	56.13	-1794.57	-2.98	351.71	-1787.97	-16.39	336.33	-3587.11	113.38	1345.44	0.00	0.00	0.00	-2946.45	-119.38	1678.85	-3457.02	100.24	1708.28	175.93	-37.06	1761.93	-3967.80	57.10	1713.35	486.17	-316.27	79.58	1083.08	-328.38	77.37	496.07
2.38000	-3441.58	104.57	-6.04	-3506.96	111.15	31.90	-3469.06	229.48	9.19	-3620.25	213.91	47.13	-3635.34	-11.08	15.51	-3532.89	4.00	63.75	-1794.57	-2.98	351.71	-1787.97	-16.39	336.33	-3589.86	113.48	1345.35	0.00	0.00	0.00	-2946.45	-119.38	1678.85	-3426.44	100.55	1705.89	175.93	-37.06	1761.93	-3964.35	56.42	1713.00	485.22	-316.35	79.37	1083.40	-328.77	77.38	495.65
2.39000	-3441.58	104.57	-6.04	-3455.70	110.70	39.73	-3467.97	229.14	8.90	-3649.49	212.54	44.38	-3620.97	-11.89	15.83	-3566.79	4.33	56.35	-1794.57	-2.98	351.71	-1787.97	-16.39	336.33	-3586.08	113.79	1344.64	0.00	0.00	0.00	-2946.45	-119.38	1678.85	-3428.49	100.08	1706.39	175.93	-37.06	1761.93	-3960.86	55.75	1712.64	486.33	-316.25	79.68	1083.67	-328.26	77.65	496.73
2.40000	-3441.58	104.57	-6.04	-3461.87	108.62	40.46	-3467.00	228.77	8.65	-3622.12	211.30	48.33	-3605.97	-12.76	16.18	-3544.51	3.82	57.32	-1794.57	-2.98	351.71	-1787.97	-16.39	336.33	-3580.42	112.80	1344.37	0.00	0.00	0.00	-2946.45	-119.38	1678.85	-3427.02	99.18	1706.31	175.93	-37.06	1761.93	-3957.33	55.07	1712.28	486.92	-316.34	79.78	1083.36	-328.49	77.45	496.88
2.41000	-3441.58	104.57	-6.04	-3470.96	109.37	40.54	-3466.17	228.38	8.45	-3617.81	212.16	47.62	-3590.39	-13.71	16.57	-3522.42	3.20	58.21	-1794.57	-2.98	351.71	-1787.97	-16.39	336.33	-3573.90	112.40	1344.51	0.00	0.00	0.00	-2946.45	-119.38	1678.85	-3432.13	98.52	1705.60	175.93	-37.06	1761.93	-3953.74	54.38	1711.91	486.60	-316.19	79.71	1083.86	-328.51	77.76	496.29
2.42000	-3441.58	104.57	-6.04	-3509.35	110.16	32.15	-3465.47	227.98	8.29	-3645.84	214.84	45.68	-3574.25	-14.71	16.98	-3500.52	2.47	59.03	-1794.57	-2.98	351.71	-1787.97	-16.39	336.33	-3573.79	112.38	1344.60	0.00	0.00	0.00	-2946.45	-119.38	1678.85	-3441.33	98.83	1706.64	175.93	-37.06	1761.93	-3950.12	53.70	1711.55	486.47	-316.20	79.61	1083.42	-328.49	77.50	496.04
2.43000	-3441.58	104.57	-6.04	-3457.81	105.96	42.32	-3464.91	227.57	8.19	-3633.64	214.16	48.01	-3557.59	-15.78	17.42	-3478.83	1.63	59.78	-1794.57	-2.98	351.71	-1787.97	-16.39	336.33	-3557.24	112.78	1343.89	0.00	0.00	0.00	-2946.45	-119.38	1678.85	-3406.64	98.66	1703.63	175.93	-37.06	1761.93	-3946.44	53.01	1711.19	485.93	-316.13	79.48	1083.30	-328.76	77.31	496.83
2.44000	-3441.58	104.57	-6.04	-3455.80	108.55	37.98	-3464.49	227.13	8.14	-3606.98	213.41	50.08	-3540.46	-16.90	17.89	-3457.36	0.70	60.46	-1794.57	-2.98	351.71	-1787.97	-16.39	336.33	-3545.20	110.84	1344.06	0.00	0.00	0.00	-2946.45	-119.38	1678.85	-3423.36	97.69	1703.73	175.93	-37.06	1761.93	-3942.73	52.32	1710.83	485.57	-316.09	79.29	1083.79	-328.56	77.69	497.13
2.45000	-3441.58	104.57	-6.04	-3501.20	110.48	31.18	-3464.21	226.69	8.15	-3668.63	212.44	40.90	-3522.88	-18.08	18.38	-3436.12	-0.34	61.07	-1794.57	-2.98	351.71	-1787.97	-16.39	336.33	-3555.46	111.48	1343.24	0.00	0.00	0.00	-2946.45	-119.38	1678.85	-3466.66	98.22	1705.78	175.93	-37.06	1761.93	-3938.97	51.63	1710.46	485.90	-316.24	79.52	1083.59	-328.45	77.58	496.87
2.46000	-3441.58	104.57	-6.04	-3447.85	111.86	40.62	-3464.08	226.22	8.21	-3616.27	213.06	51.38	-3504.90	-19.31	18.88	-3415.13	-1.46	61.61	-1794.57	-2.98	351.71	-1787.97	-16.39	336.33	-3546.14	111.04	1343.48	0.00	0.00	0.00	-2946.45	-119.38	1678.85	-3421.44	96.65	1703.07	175.93	-37.06	1761.93	-3935.16	50.94	1710.10	486.63	-316.22	79.76	1083.80	-328.54	77.55	495.32
2.47000	-3441.58	104.57	-6.04	-3469.36	110.66	35.81	-3464.10	225.75	8.33	-3648.46	212.95	45.95	-3486.56	-20.58	19.41	-3394.39	-2.67	62.09	-1794.57	-2.98	351.71	-1787.97	-16.39	336.33	-3539.66	109.25	1343.14	0.00	0.00	0.00	-2946.45	-119.38	1678.85	-3390.99	95.50	1701.98	175.93	-37.06	1761.93	-3931.31	50.24	1709.73	486.56	-316.21	79.74	1083.94	-328.58	77.68	495.62
2.48000	-3441.58	104.57	-6.04	-3449.73	111.41	34.71	-3464.26	225.25	8.52	-3602.83	212.54	52.46	-3467.89	-21.90	19.94	-3373.92	-3.96	62.50	-1794.57	-2.98	351.71	-1787.97	-16.39	336.33	-3526.93	108.43	1342.68	0.00	0.00	0.00	-2946.45	-119.38	1678.85	-3409.27	96.03	1702.20	175.93	-37.06	1761.93	-3927.42	49.55	1709.37	486.46	-316.19	79.74	1083.78	-328.79	77.44	496.51
2.49000	-3441.58	104.57	-6.04	-3449.72	114.98	35.88	-3464.57	224.75	8.76	-3619.63	211.41	49.75	-3448.93	-23.26	20.49	-3353.74	-5.33	62.85	-1794.57	-2.98	351.71	-1787.97	-16.39	336.33	-3539.13	108.75	1342.53	0.00	0.00	0.00	-2946.45	-119.38	1678.85	-3387.49	94.62	1701.05	175.93	-37.06	1761.93	-3923.48	48.85	1709.00	486.49	-316.30	79.60	1084.07	-328.90	77.51	496.90
2.50000	-3441.58	104.57	-6.04	-3533.19	113.25	20.18	-3465.04	224.23	9.08	-3645.75	211.27	45.82	-3429.71	-24.66	21.05	-3333.84	-6.77	63.13	-1794.57	-2.98	351.71	-1787.97	-16.39	336.33	-3530.42	108.46	1342.15	0.00	0.00	0.00	-2946.45	-119.38	1678.85	-3367.44	93.96	1700.05	175.93	-37.06	1761.93	-3919.50	48.15	1708.63	486.76	-316.27	79.84	1083.09	-328.87	77.24	496.30
2.51000	-3441.58	104.57	-6.04	-3498.01	114.90	25.55	-3465.66	223.70	9.46	-3647.81	211.74	45.03	-3410.27	-26.10	21.61	-3314.26	-8.28	63.35	-1794.57	-2.98	351.71	-1787.97	-16.39	336.33	-3520.65	106.72	1341.80	0.00	0.00	0.00	-2946.45	-119.38	1678.85	-3365.81	95.08	1699.14	175.93	-37.06	1761.93	-3915.47	47.44	1708.27	486.44	-316.02	79.82	1083.19	-328.85	77.31	496.55
2.52000	-3441.58	104.57	-6.04	-3488.50	114.82	26.11	-3466.44	223.16	9.91	-3619.99	212.11	47.07	-3390.66	-27.56	22.17	-3294.99	-9.85	63.52	-1794.57	-2.98	351.71	-1787.97	-16.39	336.33	-3521.05	105.05	1341.28	0.00	0.00	0.00	-2946.45	-119.38	1678.85	-3369.20	91.81	1698.39	175.93	-37.06	1761.93	-3911.40	46.74	1707.90	486.82	-316.48	79.75	1083.51	-328.81	77.51	497.16
2.53000	-3441.58	104.57	-6.04	-3488.27	115.53	26.91	-3467.38	222.60	10.43	-3649.17	212.00	44.18	-3370.91	-29.06	22.74	-3276.06	-11.48	63.62	-1794.57	-2.98	351.71	-1787.97	-16.39	336.33	-3514.06	104.68	1340.28	0.00	0.00	0.00	-2946.45	-119.38	1678.85	-3358.77	91.02	1697.87	175.93	-37.06	1761.93	-3907.29	46.03	1707.53	486.37	-316.23	79.59	1083.35	-328.73	77.38	496.48
2.54000	-3441.58	104.57	-6.04	-3477.59	115.41	28.15	-3468.49	222.03	11.03	-3653.35	212.44	44.92	-3351.05	-30.58	23.31	-3257.47	-13.16	63.67	-1794.57	-2.98	351.71	-1787.97	-16.39	336.33	-3491.53	103.50	1340.47	0.00	0.00	0.00	-2946.45	-119.38	1678.85	-3351.79	88.76	1696.43	175.93	-37.06	1761.93	-3903.14	45.32	1707.16	486.87	-316.10	79.82	1083.61	-328.56	77.51	496.68
2.55000	-3441.58	104.57	-6.04	-3440.92	115.51	34.94	-3469.76	221.46	11.70	-3623.69	211.15	46.70	-3331.12	-32.12	23.87	-3239.24	-14.89	63.66	-1794.57	-2.98	351.71	-1787.97	-16.39	336.33	-3487.42	102.64	1338.97	0.00	0.00	0.00	-2946.45	-119.38	1678.85	-3338.11	86.34	1695.92	175.93	-37.06	1761.93	-3898.94	44.61	1706.79	486.77	-316.18	79.91	1084.06	-328.57	77.43	496.32
2.56000	-3441.58	104.57	-6.04	-3512.88	118.33	23.39	-3471.19	220.87	12.45	-3621.86	210.51	48.95	-3311.16	-33.69	24.42	-3221.37	-16.66	63.59	-1794.57	-2.98	351.71	-1787.97	-16.39	336.33	-3483.25	102.47	1338.38	0.00	0.00	0.00	-2946.45	-119.38	1678.85	-3333.89	84.79	1693.91	175.93	-37.06	1761.93	-3894.70	43.90	1706.43	487.14	-316.02	80.07	1083.23	-328.82	77.19	496.60
2.57000	-3441.58	104.57	-6.04	-3495.32	116.17	25.97	-3472.80	220.27	13.29	-3629.43	209.11	47.54	-3291.21	-35.27	24.96	-3203.89	-18.47	63.48	-1794.57	-2.98	351.71	-1787.97	-16.39	336.33	-3471.58	101.66	1337.10	0.00	0.00	0.00	-2946.45	-119.38	1678.85	-3344.82	84.08	1693.16	175.93	-37.06	1761.93	-3890.41	43.19	1706.06	486.43	-316.04	79.79	1083.78	-328.87	77.37	496.52
2.58000	-3441.58	104.57	-6.04	-3485.51	118.09	27.48	-3474.58	219.66	14.20	-3649.54	210.34	44.72	-3271.31	-36.86	25.49	-3186.80	-20.31	63.31	-1794.57	-2.98	351.71	-1787.97	-16.39	336.33	-3455.46	100.11	1336.45	0.00	0.00	0.00	-2946.45	-119.38	1678.85	-3325.76	83.68	1692.26	175.93	-37.06	1761.93	-3886.08	42.48	1705.69	486.62	-316.10	79.71	1084.11	-328.34	77.69	496.75
2.59000	-3441.58	104.57	-6.04	-3540.78	116.74	20.34	-3476.53	219.05	15.20	-3641.52	210.21	45.27	-3251.48	-38.46	26.01	-3170.12	-22.18	63.09	-1794.57	-2.98	351.71	-1787.97	-16.39	336.33	-3453.99	98.65	1335.45	0.00	0.00	0.00	-2946.45	-119.38	1678.85	-3319.22	82.33	1690.92	175.93	-37.06	1761.93	-3881.71	41.76	1705.32	486.38	-316.47	79.71	1083.68	-328.48	77.45	496.83
2.60000	-3441.58	104.57	-6.04	-3504.45	116.84	25.70	-3478.66	218.42	16.29	-3580.10	210.81	53.31	-3231.78	-40.08	26.50	-3153.86	-24.08	62.82	-1794.57	-2.98	351.71	-1787.97	-16.39	336.33	-3451.41	97.84	1333.91	0.00	0.00	0.00	-2946.45	-119.38	1678.85	-3332.14	78.48	1691.05	175.93	-37.06	1761.93	-3877.30	41.05	1704.95	486.28	-316.41	79.46	1083.06	-328.56	77.20	497.34
2.61000	-3441.58	104.57	-6.04	-3524.08	117.36	22.45	-3480.96	217.79	17.47	-3630.98	209.58	46.04	-3212.23	-41.69	26.98	-3138.04	-25.99	62.50	-1794.57	-2.98	351.71	-1787.97	-16.39	336.33	-3446.52	97.02	1332.63	0.00	0.00	0.00	-2946.45	-119.38	1678.85	-3314.50	75.91	1687.67	175.93	-37.06	1761.93	-3872.85	40.33	1704.58	487.00	-316.32	79.77	1083.38	-328.63	77.31	496.77
2.62000	-3441.58	104.57	-6.04	-3545.47	118.20	18.04	-3483.45	217.15	18.74	-3646.38	210.56	43.65	-3192.88	-43.31	27.44	-3122.65	-27.92	62.13	-1794.57	-2.98	351.71	-1787.97	-16.39	336.33	-3446.60	95.68	1331.08	0.00	0.00	0.00	-2946.45	-119.38	1678.85	-3316.30	73.92	1686.76	175.93	-37.06	1761.93	-3868.35	39.62	1704.21	486.59	-316.10	79.70	1082.59	-328.43	77.19	496.65
2.63000	-3441.58	104.57	-6.04	-3472.52	119.17	31.85	-3486.12	216.50	20.10	-3598.28	209.44	50.17	-3173.76	-44.92	27.87	-3107.72	-29.86	61.72	-1794.57	-2.98	351.71	-1787.97	-16.39	336.33	-3438.37	93.19	1330.35	0.00	0.00	0.00	-2946.45	-119.38	1678.85	-3296.82	72.84	1684.05	175.93	-37.06	1761.93	-3863.81	38.90	1703.84	486.31	-316.18	79.57	1083.25	-328.87	77.25	496.01
2.64000	-3441.58	104.57	-6.04	-3462.58	115.85	30.56	-3488.97	215.84	21.56	-3616.82	209.48	48.72	-3154.91	-46.53	28.27	-3093.26	-31.80	61.27	-1794.57	-2.98	351.71	-1787.97	-16.39	336.33	-3423.24	91.85	1328.63	0.00	0.00	0.00	-2946.45	-119.38	1678.85	-3240.86	71.61	1679.22	175.93	-37.06	1761.93	-3859.23	38.18	1703.48	486.59	-316.19	79.69	1083.42	-328.79	77.39	496.47
2.65000	-3441.58	104.57	-6.04	-3524.24	117.30	22.94	-3492.01	215.18	23.12	-3628.82	210.38	47.05	-3136.36	-48.13	28.64	-3079.29	-33.74	60.77	-1794.57	-2.98	351.71	-1787.97	-16.39	336.33	-3430.92	90.18	1327.12	0.00	0.00	0.00	-2946.45	-119.38	1678.85	-3267.50	66.16	1679.77	175.93	-37.06	1761.93	-3854.61	37.46	1703.11	485.41	-316.30	79.38	1083.43	-328.71	77.48	496.95
2.66000	-3441.58	104.57	-6.04	-3508.55	114.76	25.29	-3495.25	214.51	24.78	-3630.41	209.51	45.76	-3118.16	-49.72	28.97	-3065.81	-35.68	60.23	-1794.57	-2.98	351.71	-1787.97	-16.39	336.33	-3416.86	88.14	1325.54	0.00	0.00	0.00	-2946.45	-119.38	1678.85	-3267.84	65.41	1678.86	175.93	-37.06	1761.93	-3849.95	36.74	1702.74	486.41	-316.33	79.60	1082.98	-328.54	77.31	495.93
2.67000	-3441.58	104.57	-6.04	-3505.26	115.94	26.46	-3498.67	213.84	26.54	-3600.16	208.86	50.80	-3100.34	-51.30	29.28	-3052.83	-37.60	59.65	-1794.57	-2.98	351.71	-1787.97	-16.39	336.33	-3404.13	87.37	1324.21	0.00	0.00	0.00	-2946.45	-119.38	1678.85	-3257.57	62.30	1677.89	175.93	-37.06	1761.93	-3845.24	36.02	1702.37	486.02	-316.40	79.55	1083.98	-328.82	77.50	496.37
2.68000	-3441.58	104.57	-6.04	-3471.89	116.01	30.43	-3502.29	213.16	28.40	-3648.24	208.19	44.21	-3082.94	-52.86	29.54	-3040.37	-39.51	59.03	-1794.57	-2.98	351.71	-1787.97	-16.39	336.33	-3391.71	85.85	1322.84	0.00	0.00	0.00	-2946.45	-119.38	1678.85	-3255.29	58.40	1677.25	175.93	-37.06	1761.93	-3840.49	35.30	1702.00	486.57	-316.23	79.61	1083.54	-328.73	77.39	496.78
2.69000	-3441.58	104.57	-6.04	-3456.39	117.83	34.76	-3506.11	212.47	30.37	-3609.90	208.13	49.40	-3065.99	-54.39	29.76	-3028.45	-41.41	58.37	-1794.57	-2.98	351.71	-1787.97	-16.39	336.33	-3405.66	83.69	1321.76	0.00	0.00	0.00	-2946.45	-119.38	1678.85	-3252.91	56.81	1675.91	175.93	-37.06	1761.93	-3835.71	34.57	1701.63	486.46	-316.51	79.56	1083.71	-328.83	77.35	496.23
2.70000	-3441.58	104.57	-6.04	-3526.06	115.23	24.47	-3510.12	211.79	32.45	-3622.13	206.99	50.94	-3049.53	-55.91	29.94	-3017.07	-43.27	57.67	-1794.57	-2.98	351.71	-1787.97	-16.39	336.33	-3391.95	82.42	1320.57	0.00	0.00	0.00	-2946.45	-119.38	1678.85	-3245.19	53.87	1674.84	175.93	-37.06	1761.93	-3830.88	33.85	1701.27	485.76	-316.26	79.39	1083.08	-328.82	77.17	496.87
2.71000	-3441.58	104.57	-6.04	-3476.76	115.78	29.72	-3514.34	211.10	34.65	-3622.15	207.49	51.35	-3033.61	-57.39	30.07	-3006.25	-45.11	56.95	-1794.57	-2.98	351.71	-1787.97	-16.39	336.33	-3398.14	80.81	1319.66	0.00	0.00	0.00	-2946.45	-119.38	1678.85	-3244.76	50.71	1674.13	175.93	-37.06	1761.93	-3826.01	33.13	1700.90	485.85	-316.52	79.26	1083.38	-328.67	77.42	496.65
2.72000	-3441.58	104.57	-6.04	-3441.27	116.64	37.73	-3518.76	210.40	36.95	-3597.19	209.02	56.29	-3018.25	-58.85	30.15	-2995.99	-46.92	56.18	-1794.57	-2.98	351.71	-1787.97	-16.39	336.33	-3379.24	79.08	1318.08	0.00	0.00	0.00	-2946.45	-119.38	1678.85	-3259.08	47.39	1674.24	175.93	-37.06	1761.93	-3821.10	32.41	1700.53	486.76	-316.41	79.58	1083.48	-328.45	77.41	496.88
2.73000	-3441.58	104.57	-6.04	-3473.43	118.61	30.56	-3523.38	209.70	39.37	-3628.61	207.04	52.34	-3003.50	-60.27	30.18	-2986.32	-48.68	55.39	-1794.57	-2.98	351.71	-1787.97	-16.39	336.33	-3383.44	76.90	1317.22	0.00	0.00	0.00	-2946.45	-119.38	1678.85	-3252.43	46.04	1672.12	175.93	-37.06	1761.93	-3816.15	31.68	1700.17	486.53	-316.25	79.68	1083.19	-328.63	77.37	496.56
2.74000	-3441.58	104.57	-6.04	-3438.10	117.29	37.71	-3528.21	209.00	41.91	-3632.42	208.40	52.36	-2989.39	-61.66	30.15	-2977.24	-50.40	54.56	-1794.57	-2.98	351.71	-1787.97	-16.39	336.33	-3358.94	74.47	1315.46	0.00	0.00	0.00	-2946.45	-119.38	1678.85	-3195.89	44.40	1669.48	175.93	-37.06	1761.93	-3811.15	30.96	1699.80	486.74	-316.18	79.70	1083.48	-328.51	77.50	496.29
2.75000	-3441.58	104.57	-6.04	-3474.72	116.07	30.56	-3533.26	208.30	44.57	-3597.79	209.92	58.32	-2975.95	-63.01	30.07	-2968.77	-52.08	53.70	-1794.57	-2.98	351.71	-1787.97	-16.39	336.33	-3360.08	72.67	1314.90	0.00	0.00	0.00	-2946.45	-119.38	1678.85	-3184.84	41.24	1668.88	175.93	-37.06	1761.93	-3806.12	30.24	1699.44	486.75	-316.14	79.72	1083.11	-328.56	77.39	496.54
2.76000	-3441.58	104.57	-6.04	-3519.17	116.46	23.10	-3538.51	207.60	47.35	-3582.50	209.61	62.10	-2963.24	-64.32	29.93	-2960.92	-53.70	52.81	-1794.57	-2.98	351.71	-1787.97	-16.39	336.33	-3345.78	71.05	1314.48	0.00	0.00	0.00	-2946.45	-119.38	1678.85	-3199.14	36.30	1669.84	175.93	-37.06	1761.93	-3801.05	29.51	1699.07	487.01	-316.12	79.88	1083.67	-328.87	77.50	496.86
2.77000	-3441.58	104.57	-6.04	-3488.31	116.67	26.11	-3543.99	206.89	50.25	-3604.29	208.12	59.37	-2951.28	-65.58	29.73	-2953.70	-55.26	51.90	-1794.57	-2.98	351.71	-1787.97	-16.39	336.33	-3344.31	68.15	1314.72	0.00	0.00	0.00	-2946.45	-119.38	1678.85	-3198.71	31.54	1669.73	175.93	-37.06	1761.93	-3795.94	28.79	1698.71	486.32	-316.26	79.64	1084.00	-328.91	77.45	496.90
2.78000	-3441.58	104.57	-6.04	-3526.36	116.14	19.89	-3549.67	206.19	53.28	-3634.15	206.87	58.90	-2940.11	-66.79	29.46	-2947.13	-56.76	50.96	-1794.57	-2.98	351.71	-1787.97	-16.39	336.33	-3320.05	65.42	1313.99	0.00	0.00	0.00	-2946.45	-119.38	1678.85	-3181.33	29.31	1668.80	175.93	-37.06	1761.93	-3790.79	28.07	1698.35	486.45	-316.38	79.65	1084.01	-328.88	77.47	496.10
2.79000	-3441.58	104.57	-6.04	-3507.59	116.93	22.15	-3555.58	205.48	56.44	-3536.78	208.83	73.75	-2929.77	-67.96	29.12	-2941.21	-58.19	50.00	-1794.57	-2.98	351.71	-1787.97	-16.39	336.33	-3324.91	62.52	1314.40	0.00	0.00	0.00	-2946.45	-119.38	1678.85	-3190.91	24.27	1669.15	175.93	-37.06	1761.93	-3785.60	27.35	1697.98	486.44	-316.59	79.67	1083.70	-328.56	77.56	496.46
2.80000	-3441.58	104.57	-6.04	-3466.44	117.87	27.56	-3561.71	204.78	59.72	-3606.34	207.33	67.57	-2920.30	-69.06	28.72	-2935.96	-59.55	49.01	-1794.57	-2.98	351.71	-1787.97	-16.39	336.33	-3312.62	61.24	1315.16	0.00	0.00	0.00	-2946.45	-119.38	1678.85	-3193.11	21.07	1669.88	175.93	-37.06	1761.93	-3780.36	26.63	1697.62	487.04	-316.46	79.90	1084.19	-328.44	77.72	496.77
2.81000	-3441.58	104.57	-6.04	-3458.11	113.59	29.53	-3568.06	204.07	63.15	-3606.37	207.15	69.60	-2911.73	-70.11	28.24	-2931.39	-60.84	48.00	-1794.57	-2.98	351.71	-1787.97	-16.39	336.33	-3313.01	58.20	1315.31	0.00	0.00	0.00	-2946.45	-119.38	1678.85	-3180.09	18.86	1670.57	175.93	-37.06	1761.93	-3775.09	25.91	1697.26	486.91	-315.97	79.94	1083.63	-328.56	77.49	496.28
2.82000	-3441.58	104.57	-6.04	-3500.48	114.63	26.37	-3574.64	203.37	66.70	-3606.26	206.97	71.67	-2904.10	-71.10	27.69	-2927.52	-62.04	46.97	-1794.57	-2.98	351.71	-1787.97	-16.39	336.33	-3297.99	56.26	1315.81	0.00	0.00	0.00	-2946.45	-119.38	1678.85	-3145.92	15.95	1669.39	175.93	-37.06	1761.93	-3769.78	25.19	1696.90	486.07	-316.12	79.56	1083.87	-328.74	77.61	497.00
2.83000	-3441.58	104.57	-6.04	-3483.92	116.82	30.29	-3581.45	202.67	70.39	-3606.01	206.78	73.80	-2897.45	-72.02	27.06	-2924.35	-63.15	45.92	-1794.57	-2.98	351.71	-1787.97	-16.39	336.33	-3293.46	53.57	1316.57	0.00	0.00	0.00	-2946.45	-119.38	1678.85	-3155.19	13.45	1671.37	175.93	-37.06	1761.93	-3764.43	24.47	1696.54	485.85	-316.29	79.49	1083.53	-329.05	77.41	496.56
2.84000	-3441.58	104.57	-6.04	-3491.03	118.52	28.54	-3588.49	201.97	74.23	-3605.61	206.58	75.98	-2891.81	-72.88	26.34	-2921.90	-64.17	44.85	-1794.57	-2.98	351.71	-1787.97	-16.39	336.33	-3281.35	51.25	1317.40	0.00	0.00	0.00	-2946.45	-119.38	1678.85	-3132.79	9.27	1671.99	175.93	-37.06	1761.93	-3759.05	23.75	1696.18	485.88	-316.24	79.38	1083.36	-328.95	77.31	497.52
2.85000	-3441.58	104.57	-6.04	-3465.07	117.08	32.47	-3595.76	201.27	78.20	-3605.08	206.38	78.20	-2887.23	-73.67	25.55	-2920.19	-65.10	43.76	-1794.57	-2.98	351.71	-1787.97	-16.39	336.33	-3258.65	49.39	1319.15	0.00	0.00	0.00	-2946.45	-119.38	1678.85	-3139.34	6.85	1673.44	175.93	-37.06	1761.93	-3753.62	23.03	1695.83	486.88	-316.25	79.79	1083.03	-328.95	77.30	496.53
2.86000	-3441.58	104.57	-6.04	-3471.99	117.00	31.32	-3603.27	200.58	82.32	-3604.40	206.17	80.47	-2883.74	-74.38	24.67	-2919.21	-65.92	42.66	-1794.57	-2.98	351.71	-1787.97	-16.39	336.33	-3264.82	47.34	1320.42	0.00	0.00	0.00	-2946.45	-119.38	1678.85	-3145.75	4.80	1674.83	175.93	-37.06	1761.93	-3748.15	22.31	1695.47	485.28	-316.07	79.41	1083.57	-328.90	77.31	496.71
2.87000	-3441.58	104.57	-6.04	-3467.14	116.75	34.01	-3611.05	199.89	86.57	-3603.58	205.96	82.79	-2881.38	-75.02	23.70	-2919.00	-66.64	41.54	-1794.57	-2.98	351.71	-1787.97	-16.39	336.33	-3251.91	44.52	1321.58	0.00	0.00	0.00	-2946.45	-119.38	1678.85	-3138.04	1.05	1676.27	175.93	-37.06	1761.93	-3742.65	21.59	1695.11	485.46	-316.18	79.36	1083.92	-328.68	77.52	496.49
2.88000	-3441.58	104.57	-6.04	-3405.85	116.20	46.14	-3662.44	199.80	81.25	-3602.62	205.75	85.16	-2880.18	-75.58	22.64	-2919.55	-67.25	40.42	-1794.57	-2.98	351.71	-1787.97	-16.39	336.33	-3245.21	41.63	1322.47	0.00	0.00	0.00	-2946.45	-119.38	1678.85	-3117.41	-0.79	1676.35	175.93	-37.06	1761.93	-3737.10	20.88	1694.76	486.50	-316.02	79.61	1084.02	-328.44	77.74	496.44
2.89000	-3441.58	104.57	-6.04	-3363.19	116.31	56.79	-3652.23	199.50	87.44	-3601.52	205.53	87.57	-2880.18	-76.06	21.48	-2920.89	-67.74	39.27	-1794.57	-2.98	351.71	-1787.97	-16.39	336.33	-3241.75	38.91	1324.32	0.00	0.00	0.00	-2946.45	-119.38	1678.85	-3113.29	-2.80	1677.08	175.93	-37.06	1761.93	-3731.52	20.16	1694.41	486.04	-316.22	79.38	1084.16	-328.53	77.75	496.28
2.90000	-3441.58	104.57	-6.04	-3356.56	117.27	61.57	-3631.74	199.30	95.88	-3600.28	205.30	90.02	-2881.42	-76.45	20.23	-2923.02	-68.11	38.12	-1794.57	-2.98	351.71	-1787.97	-16.39	336.33	-3222.71	36.21	1325.42	0.00	0.00	0.00	-2946.45	-119.38	1678.85	-3100.12	-5.95	1678.55	175.93	-37.06	1761.93	-3725.90	19.45	1694.05	486.02	-316.39	79.41	1083.75	-328.81	77.50	496.27
2.91000	-3441.58	104.57	-6.04	-3376.92	117.97	60.14	-3645.95	197.88	98.84	-3598.91	205.07	92.52	-2883.94	-76.75	18.89	-2925.98	-68.35	36.96	-1794.57	-2.98	351.71	-1787.97	-16.39	336.33	-3218.20	34.05	1326.93	0.00	0.00	0.00	-2946.45	-119.38	1678.85	-3095.98	-10.05	1679.35	175.93	-37.06	1761.93	-3720.25	18.74	1693.70	486.23	-316.33	79.55	1083.69	-328.72	77.59	496.14
2.92000	-3441.58	104.57	-6.04	-3415.25	117.30	52.11	-3636.73	197.00	105.64	-3597.40	204.84	95.06	-2887.79	-76.96	17.43	-2948.15	-69.59	31.09	-1794.57	-2.98	351.71	-1787.97	-16.39	336.33	-3197.72	31.36	1328.14	0.00	0.00	0.00	-2946.45	-119.38	1678.85	-3085.93	-11.06	1680.72	175.93	-37.06	1761.93	-3714.55	18.03	1693.35	486.53	-316.10	79.60	1083.64	-328.81	77.57	495.84
2.93000	-3441.58	104.57	-6.04	-3462.52	114.15	37.15	-3648.01	195.79	113.52	-3595.76	204.60	97.64	-2910.58	-77.65	12.40	-2920.94	-67.27	35.16	-1794.57	-2.98	351.71	-1787.97	-16.39	336.33	-3192.66	28.30	1329.13	0.00	0.00	0.00	-2946.45	-119.38	1678.85	-3085.46	-12.25	1682.84	175.93	-37.06	1761.93	-3708.82	17.32	1693.00	486.31	-316.37	79.63	1083.78	-328.67	77.50	496.97
2.94000	-3441.58	104.57	-6.04	-3513.97	109.73	20.47	-3592.51	193.08	129.74	-3593.97	204.36	100.27	-2894.57	-77.37	12.81	-2947.29	-69.15	29.80	-1794.57	-2.98	351.71	-1787.97	-16.39	336.33	-3196.70	26.38	1330.15	0.00	0.00	0.00	-2946.45	-119.38	1678.85	-3076.17	-13.94	1684.01	175.93	-37.06	1761.93	-3703.05	16.61	1692.66	485.99	-316.18	79.61	1084.23	-328.51	77.54	496.75
2.95000	-3441.58	104.57	-6.04	-3508.42	109.09	16.74	-3585.49	191.84	137.57	-3592.06	204.12	102.93	-2892.31	-76.47	12.94	-2949.88	-68.88	29.55	-1794.57	-2.98	351.71	-1787.97	-16.39	336.33	-3177.19	24.97	1330.91	0.00	0.00	0.00	-2946.45	-119.38	1678.85	-3082.83	-15.77	1685.51	175.93	-37.06	1761.93	-3697.24	15.91	1692.31	486.25	-316.15	79.61	1083.66	-328.66	77.44	496.61
2.96000	-3441.58	104.57	-6.04	-3496.55	107.75	17.35	-3578.44	190.63	145.34	-3590.01	203.87	105.63	-2865.76	-76.28	17.64	-2943.26	-69.22	29.88	-1794.57	-2.98	351.71	-1787.97	-16.39	336.33	-3166.37	23.00	1331.66	0.00	0.00	0.00	-2946.45	-119.38	1678.85	-3086.91	-18.05	1686.85	175.93	-37.06	1761.93	-3691.39	15.20	1691.97	486.45	-316.18	79.64	1083.83	-328.67	77.51	496.70
2.97000	-3441.58	104.57	-6.04	-3475.86	106.61	20.28	-3571.37	189.43	153.04	-3587.83	203.61	108.37	-2923.65	-79.26	5.71	-2957.20	-69.59	27.86	-1794.57	-2.98	351.71	-1787.97	-16.39	336.33	-3163.42	21.67	1332.72	0.00	0.00	0.00	-2946.45	-119.38	1678.85	-3080.91	-21.35	1687.71	175.93	-37.06	1761.93	-3685.51	14.50	1691.62	486.13	-316.25	79.70	1083.47	-328.58	77.34	496.72
2.98000	-3441.58	104.57	-6.04	-3452.26	105.79	22.63	-3564.28	188.25	160.67	-3585.52	203.35	111.15	-2927.15	-79.05	8.63	-2967.48	-72.04	25.28	-1794.57	-2.98	351.71	-1787.97	-16.39	336.33	-3167.68	20.64	1333.77	0.00	0.00	0.00	-2946.45	-119.38	1678.85	-3063.47	-21.12	1689.87	175.93	-37.06	1761.93	-3679.59	13.80	1691.28	486.45	-316.11	79.63	1083.32	-328.36	77.34	496.85
2.99000	-3441.58	104.57	-6.04	-3413.50	104.94	27.18	-3557.17	187.09	168.24	-3583.07	203.09	113.96	-2891.63	-78.57	14.17	-2942.59	-69.20	31.95	-1794.57	-2.98	351.71	-1787.97	-16.39	336.33	-3145.93	20.26	1334.79	0.00	0.00	0.00	-2946.45	-119.38	1678.85	-3064.24	-22.84	1690.72	175.93	-37.06	1761.93	-3673.63	13.10	1690.94	486.44	-316.56	79.54	1083.23	-328.86	77.18	496.45
3.00000	-3441.59	104.57	-6.04	-3412.30	104.11	27.51	-3550.03	185.95	175.74	-3580.50	202.83	116.81	-2925.33	-77.95	6.56	-2911.11	-67.78	37.20	-1794.57	-2.98	351.71	-1787.97	-16.39	336.33	-3148.73	19.02	1334.66	0.00	0.00	0.00	-2946.45	-119.38	1678.85	-3024.03	-23.58	1689.82	175.93	-37.06	1761.93	-3667.64	12.40	1690.60	486.57	-316.35	79.67	1083.77	-328.96	77.46	496.53
3.01000	-3444.12	104.42	-8.71	-3406.00	104.31	28.60	-3542.86	184.83	183.17	-3577.80	202.56	119.69	-2912.70	-77.17	7.87	-2938.84	-69.86	33.63	-1794.57	-2.98	351.71	-1787.97	-16.39	336.33	-3134.84	17.82	1335.54	0.00	0.00	0.00	-2946.45	-119.38	1678.85	-3018.44	-26.26	1689.66	175.93	-37.06	1761.93	-3661.60	11.70	1690.26	485.79	-316.19	79.56	1083.68	-328.76	77.52	496.51
3.02000	-3397.15	105.92	-0.71	-3380.24	103.63	34.34	-3535.67	183.72	190.53	-3574.97	202.28	122.61	-2959.09	-78.03	0.52	-2949.78	-70.10	31.48	-1794.57	-2.98	351.71	-1787.97	-16.39	336.33	-3122.89	17.32	1336.24	0.00	0.00	0.00	-2946.45	-119.38	1678.85	-3005.14	-27.04	1691.40	175.93	-37.06	1761.93	-3655.54	11.01	1689.93	486.62	-315.92	79.77	1083.57	-328.80	77.63	497.21
3.03000	-3403.02	106.90	-0.89	-3354.29	104.77	39.94	-3528.46	182.63	197.82	-3572.01	202.01	125.56	-2890.44	-77.64	13.30	-2908.74	-70.40	38.03	-1794.57	-2.98	351.71	-1787.97	-16.39	336.33	-3121.67	16.26	1337.37	0.00	0.00	0.00	-2946.45	-119.38	1678.85	-2995.23	-26.06	1691.73	175.93	-37.06	1761.93	-3649.43	10.32	1689.59	486.74	-316.49	79.69	1083.62	-329.15	77.45	496.90
3.04000	-3377.53	107.70	3.00	-3351.82	104.95	42.05	-3521.23	181.56	205.05	-3568.92	201.72	128.55	-2918.53	-79.12	8.66	-2896.24	-70.05	39.85	-1794.57	-2.98	351.71	-1787.97	-16.39	336.33	-3120.13	15.27	1338.58	0.00	0.00	0.00	-2946.45	-119.38	1678.85	-3009.46	-27.53	1694.40	175.93	-37.06	1761.93	-3643.29	9.63	1689.26	486.47	-316.05	79.69	1083.87	-329.27	77.30	496.22
3.05000	-3308.07	107.91	13.33	-3339.55	104.94	44.30	-3513.97	180.51	212.21	-3565.71	201.44	131.56	-2867.29	-76.84	18.83	-2919.06	-70.16	36.34	-1794.57	-2.98	351.71	-1787.97	-16.39	336.33	-3115.35	14.26	1340.07	0.00	0.00	0.00	-2946.45	-119.38	1678.85	-2999.68	-27.09	1694.77	175.93	-37.06	1761.93	-3637.12	8.94	1688.93	485.72	-316.00	79.53	1083.90	-328.84	77.48	495.92
3.06000	-3268.49	108.90	16.87	-3324.78	105.49	46.01	-3506.68	179.48	219.30	-3562.37	201.15	134.61	-2937.98	-79.38	6.40	-2972.45	-70.79	26.52	-1794.57	-2.98	351.71	-1787.97	-16.39	336.33	-3104.46	13.52	1340.67	0.00	0.00	0.00	-2946.45	-119.38	1678.85	-2980.65	-27.07	1694.35	175.93	-37.06	1761.93	-3630.91	8.26	1688.60	485.67	-316.37	79.27	1083.66	-328.52	77.53	496.30
3.07000	-3221.58	110.25	21.82	-3294.14	104.83	48.82	-3499.37	178.46	226.32	-3558.90	200.86	137.68	-2886.87	-77.71	13.20	-2944.29	-70.29	31.74	-1794.57	-2.98	351.71	-1787.97	-16.39	336.33	-3105.57	13.08	1341.42	0.00	0.00	0.00	-2946.45	-119.38	1678.85	-2981.25	-28.02	1695.54	175.93	-37.06	1761.93	-3624.66	7.58	1688.27	485.80	-316.43	79.37	1083.82	-328.47	77.61	496.37
3.08000	-3246.64	109.42	16.76	-3277.78	104.12	48.60	-3492.04	177.46	233.27	-3555.32	200.57	140.78	-2905.90	-78.15	10.88	-2932.10	-71.66	33.58	-1794.57	-2.98	351.71	-1787.97	-16.39	336.33	-3083.52	12.77	1342.36	0.00	0.00	0.00	-2946.45	-119.38	1678.85	-2961.44	-29.73	1695.60	175.93	-37.06	1761.93	-3618.37	6.90	1687.95	486.48	-316.39	79.70	1083.54	-328.74	77.54	496.65
3.09000	-3192.09	107.82	22.55	-3227.66	102.78	52.04	-3484.68	176.48	240.16	-3551.61	200.27	143.92	-2897.98	-77.51	11.68	-2955.47	-70.69	31.00	-1794.57	-2.98	351.71	-1787.97	-16.39	336.33	-3082.42	12.66	1343.27	0.00	0.00	0.00	-2946.45	-119.38	1678.85	-2962.02	-28.15	1696.24	175.93	-37.06	1761.93	-3612.06	6.22	1687.62	486.01	-316.18	79.56	1083.42	-328.70	77.44	496.53
3.10000	-3201.04	107.00	15.63	-3217.02	100.78	49.96	-3477.30	175.51	246.98	-3547.77	199.97	147.07	-2908.97	-78.94	9.33	-2929.41	-71.01	35.58	-1794.57	-2.98	351.71	-1787.97	-16.39	336.33	-3075.23	11.55	1344.19	0.00	0.00	0.00	-2946.45	-119.38	1678.85	-2943.43	-26.81	1696.21	175.93	-37.06	1761.93	-3605.70	5.55	1687.30	486.39	-316.25	79.71	1083.41	-328.66	77.38	496.79
3.11000	-3197.78	104.79	11.53	-3188.82	98.35	49.79	-3469.89	174.56	253.72	-3543.82	199.66	150.26	-2882.13	-78.04	16.05	-2921.74	-70.96	36.82	-1794.57	-2.98	351.71	-1787.97	-16.39	336.33	-3068.66	11.28	1344.79	0.00	0.00	0.00	-2946.45	-119.38	1678.85	-2937.09	-25.67	1697.25	175.93	-37.06	1761.93	-3599.31	4.88	1686.98	486.56	-316.13	79.85	1083.67	-328.68	77.45	496.81
3.12000	-3174.10	101.05	12.43	-3168.20	96.07	46.43	-3462.46	173.63	260.40	-3539.75	199.35	153.47	-2894.84	-79.03	13.70	-2924.60	-69.39	38.02	-1794.57	-2.98	351.71	-1787.97	-16.39	336.33	-3062.85	10.76	1345.38	0.00	0.00	0.00	-2946.45	-119.38	1678.85	-2942.18	-24.49	1698.95	175.93	-37.06	1761.93	-3592.89	4.21	1686.66	486.72	-315.96	79.78	1083.74	-328.76	77.43	496.35
3.13000	-3157.21	97.58	9.21	-3117.85	93.63	49.54	-3455.00	172.71	267.01	-3535.55	199.04	156.70	-2907.45	-76.79	11.27	-2921.53	-67.67	39.82	-1794.57	-2.98	351.71	-1787.97	-16.39	336.33	-3061.67	9.84	1346.04	0.00	0.00	0.00	-2946.45	-119.40	1678.85	-2962.33	-26.22	1701.11	175.93	-37.06	1761.93	-3586.43	3.54	1686.35	485.81	-316.04	79.57	1083.33	-328.44	77.48	496.43
3.14000	-3094.56	96.83	15.42	-3103.89	91.22	45.39	-3447.52	171.81	273.55	-3531.24	198.73	159.96	-2935.22	-76.67	7.51	-2891.60	-67.72	43.82	-1794.57	-2.98	351.71	-1787.97	-16.39	336.33	-3043.66	9.44	1347.05	0.00	0.00	0.00	-2941.56	-135.19	1675.42	-2921.93	-23.85	1699.06	175.93	-37.06	1761.93	-3579.93	2.88	1686.03	486.58	-316.17	79.72	1083.57	-328.55	77.66	497.05
3.15000	-3070.26	92.77	14.64	-3074.07	88.33	46.16	-3440.01	170.93	280.03	-3526.80	198.41	163.24	-2903.13	-75.62	14.29	-2886.50	-67.23	45.32	-1794.57	-2.98	351.71	-1787.97	-16.39	336.33	-3031.15	9.00	1347.28	0.00	0.00	0.00	-2941.69	-143.29	1674.28	-2909.81	-22.15	1698.84	175.93	-37.06	1761.93	-3573.40	2.22	1685.72	486.10	-316.25	79.61	1083.29	-328.86	77.43	496.19
3.16000	-3058.72	89.97	13.15	-3047.77	85.69	45.99	-3432.48	170.06	286.43	-3522.25	198.09	166.55	-2894.94	-75.95	13.99	-2918.74	-67.76	39.16	-1794.57	-2.98	351.71	-1787.97	-16.39	336.33	-3037.14	8.38	1347.88	0.00	0.00	0.00	-2937.13	-134.20	1677.29	-2910.93	-20.94	1700.17	175.93	-37.06	1761.93	-3566.84	1.56	1685.41	486.28	-316.07	79.70	1084.12	-328.50	77.64	497.08
3.17000	-2998.72	87.59	19.90	-3020.36	84.08	45.86	-3424.92	169.21	292.76	-3517.59	197.77	169.87	-2921.51	-76.83	11.46	-2889.01	-66.85	44.88	-1794.57	-2.98	351.71	-1787.97	-16.39	336.33	-3016.46	9.26	1348.08	0.00	0.00	0.00	-2928.07	-132.12	1679.27	-2910.94	-21.65	1702.06	175.93	-37.06	1761.93	-3560.24	0.91	1685.11	486.96	-316.24	79.74	1083.39	-328.52	77.31	496.52
3.18000	-2991.58	84.93	17.85	-2976.79	83.18	48.38	-3417.34	168.38	299.03	-3512.80	197.44	173.21	-2885.78	-76.47	15.83	-2964.64	-68.31	33.17	-1794.57	-2.98	351.71	-1787.97	-16.39	336.33	-3012.06	9.03	1348.27	0.00	0.00	0.00	-2907.89	-130.65	1678.24	-2903.32	-19.23	1702.61	175.93	-37.06	1761.93	-3553.61	0.26	1684.80	486.99	-316.48	79.81	1082.99	-328.59	77.29	496.18
3.19000	-2962.53	82.07	18.35	-2969.51	81.20	45.43	-3409.73	167.56	305.22	-3507.91	197.11	176.58	-2841.42	-73.16	24.46	-2919.92	-64.61	41.65	-1794.57	-2.98	351.71	-1787.97	-16.39	336.33	-2999.85	8.51	1348.52	0.00	0.00	0.00	-2887.56	-128.07	1678.42	-2888.15	-17.21	1701.65	175.93	-37.06	1761.93	-3546.94	-0.39	1684.50	486.40	-316.17	79.76	1083.38	-328.64	77.49	496.97
3.20000	-2934.36	79.30	18.75	-2951.11	81.16	42.62	-3402.09	166.75	311.35	-3502.89	196.78	179.96	-2871.62	-73.95	20.12	-2931.75	-65.55	38.96	-1794.57	-2.98	351.71	-1787.97	-16.39	336.33	-3003.07	8.48	1348.59	0.00	0.00	0.00	-2873.58	-129.22	1680.14	-2880.69	-16.20	1701.94	175.93	-37.06	1761.93	-3540.24	-1.03	1684.20	486.71	-316.12	79.78	1083.30	-328.62	77.35	497.10
3.21000	-2907.07	76.63	19.06	-2902.64	81.89	45.99	-3394.43	165.96	317.41	-3497.77	196.44	183.36	-2889.53	-71.76	16.67	-2940.88	-66.68	39.04	-1794.57	-2.98	351.71	-1787.97	-16.39	336.33	-2995.39	9.26	1347.74	0.00	0.00	0.00	-2839.58	-126.87	1678.49	-2877.05	-15.42	1702.28	175.93	-37.06	1761.93	-3533.51	-1.67	1683.90	486.28	-316.29	79.59	1083.65	-328.58	77.61	497.59
3.22000	-2880.65	74.05	19.29	-2888.86	79.22	42.97	-3386.75	165.19	323.39	-3492.53	196.11	186.77	-2841.70	-74.70	25.76	-2936.94	-65.08	38.06	-1794.57	-2.98	351.71	-1787.97	-16.39	336.33	-2989.79	9.19	1347.73	0.00	0.00	0.00	-2867.67	-125.82	1679.71	-2869.33	-13.44	1702.39	175.93	-37.06	1761.93	-3526.74	-2.31	1683.60	485.64	-316.19	79.47	1083.88	-328.56	77.63	496.84
3.23000	-2855.08	71.56	19.42	-2852.29	81.68	44.92	-3379.03	164.43	329.31	-3487.18	195.77	190.21	-2872.05	-74.96	21.19	-2923.44	-66.64	38.93	-1794.57	-2.98	351.71	-1787.97	-16.39	336.33	-2975.93	9.85	1348.26	0.00	0.00	0.00	-2872.26	-124.12	1680.77	-2847.63	-11.64	1701.79	175.93	-37.06	1761.93	-3519.94	-2.94	1683.31	487.13	-316.12	79.86	1083.82	-328.63	77.67	496.89
3.24000	-2830.36	69.16	19.47	-2828.58	85.35	44.40	-3371.30	163.69	335.16	-3481.71	195.43	193.65	-2881.79	-73.95	19.05	-2880.40	-64.27	46.87	-1794.57	-2.98	351.71	-1787.97	-16.39	336.33	-2965.73	9.06	1346.80	0.00	0.00	0.00	-2852.91	-123.93	1678.97	-2845.25	-9.27	1700.34	175.93	-37.06	1761.93	-3513.10	-3.57	1683.02	487.21	-316.02	80.01	1084.16	-328.58	77.71	496.74
3.25000	-2806.46	66.85	19.43	-2814.81	87.30	43.12	-3363.53	162.96	340.93	-3476.14	195.08	197.11	-2863.82	-74.45	22.63	-2965.86	-66.66	31.50	-1794.57	-2.98	351.71	-1787.97	-16.39	336.33	-2969.31	9.06	1346.73	0.00	0.00	0.00	-2867.33	-122.40	1680.02	-2843.31	-7.47	1700.36	175.93	-37.06	1761.93	-3506.23	-4.19	1682.73	486.77	-316.19	79.80	1083.86	-328.51	77.55	496.30
3.26000	-2783.38	64.64	19.31	-2768.73	91.41	46.73	-3355.74	162.25	346.64	-3470.46	194.74	200.59	-2870.07	-75.52	18.65	-2951.20	-68.12	34.68	-1794.57	-2.98	351.71	-1787.97	-16.39	336.33	-2969.43	9.27	1346.19	0.00	0.00	0.00	-2875.98	-120.35	1680.77	-2835.09	-5.90	1700.47	175.93	-37.06	1761.93	-3499.33	-4.82	1682.44	486.43	-316.25	79.72	1083.23	-328.49	77.44	496.03
3.27000	-2761.10	62.51	19.11	-2757.29	93.27	45.14	-3347.92	161.55	352.28	-3464.67	194.39	204.08	-2847.24	-74.10	22.70	-2928.27	-69.83	37.27	-1794.57	-2.98	351.71	-1787.97	-16.39	336.33	-2949.18	9.86	1345.42	0.00	0.00	0.00	-2879.27	-120.51	1680.44	-2805.04	-3.37	1699.60	175.93	-37.06	1761.93	-3492.39	-5.43	1682.16	486.33	-316.06	79.60	1083.37	-328.53	77.34	496.92
3.28000	-2739.62	60.47	18.84	-2710.39	95.71	50.51	-3340.08	160.87	357.85	-3458.77	194.04	207.57	-2860.15	-75.44	20.34	-2939.79	-66.96	34.57	-1794.57	-2.98	351.71	-1787.97	-16.39	336.33	-2945.72	9.88	1344.65	0.00	0.00	0.00	-2815.42	-116.04	1677.42	-2813.60	-2.83	1698.23	175.93	-37.06	1761.93	-3485.43	-6.05	1681.88	486.39	-315.86	79.72	1083.02	-328.86	77.15	496.24
3.29000	-2718.91	58.51	18.48	-2679.47	97.91	51.51	-3332.21	160.20	363.34	-3452.76	193.68	211.08	-2881.61	-77.07	16.15	-2903.73	-69.04	40.41	-1794.57	-2.98	351.71	-1787.97	-16.39	336.33	-2942.93	10.63	1343.60	0.00	0.00	0.00	-2817.31	-114.88	1678.48	-2804.12	-1.00	1697.31	175.93	-37.06	1761.93	-3478.43	-6.66	1681.60	486.39	-316.06	79.73	1082.92	-328.46	77.27	496.84
3.30000	-2698.98	56.64	18.06	-2650.88	100.06	52.28	-3324.32	159.54	368.77	-3446.64	193.33	214.60	-2896.22	-78.30	12.48	-2929.52	-69.06	34.19	-1794.57	-2.98	351.71	-1787.97	-16.39	336.33	-2941.07	10.95	1343.09	0.00	0.00	0.00	-2782.31	-112.50	1677.32	-2778.55	0.30	1695.41	175.93	-37.06	1761.93	-3471.39	-7.26	1681.33	485.70	-316.02	79.58	1083.38	-328.60	77.41	496.53
3.31000	-2679.80	54.85	17.56	-2624.55	102.16	52.85	-3316.39	158.90	374.13	-3440.42	192.97	218.13	-2883.63	-78.63	15.58	-2931.80	-71.05	34.86	-1794.57	-2.98	351.71	-1787.97	-16.39	336.33	-2925.30	11.69	1341.83	0.00	0.00	0.00	-2775.50	-110.76	1675.99	-2762.63	1.72	1693.85	175.93	-37.06	1761.93	-3464.33	-7.86	1681.05	486.54	-316.42	79.71	1083.55	-328.91	77.33	496.97
3.32000	-2661.37	53.15	16.99	-2600.37	104.20	53.23	-3308.45	158.28	379.41	-3434.10	192.61	221.67	-2896.82	-78.12	13.61	-2956.26	-68.03	30.41	-1794.57	-2.98	351.71	-1787.97	-16.39	336.33	-2919.65	12.39	1340.95	0.00	0.00	0.00	-2812.44	-110.97	1675.72	-2784.12	3.05	1693.61	175.93	-37.06	1761.93	-3457.23	-8.46	1680.78	486.98	-316.12	79.90	1083.55	-328.56	77.52	496.12
3.33000	-2643.67	51.52	16.35	-2578.26	106.19	53.42	-3300.47	157.66	384.63	-3427.67	192.25	225.21	-2918.30	-79.50	8.38	-2974.46	-71.29	28.19	-1794.57	-2.98	351.71	-1787.97	-16.39	336.33	-2911.47	13.01	1340.09	0.00	0.00	0.00	-2791.08	-106.29	1674.69	-2769.19	5.09	1692.26	175.93	-37.06	1761.93	-3450.10	-9.05	1680.51	486.23	-316.36	79.54	1083.61	-328.47	77.58	496.30
3.34000	-2626.69	49.98	15.64	-2558.11	108.12	53.44	-3292.47	157.07	389.77	-3421.14	191.89	228.76	-2880.96	-79.06	15.16	-2897.13	-68.98	41.55	-1794.57	-2.98	351.71	-1787.97	-16.39	336.33	-2904.22	13.74	1338.77	0.00	0.00	0.00	-2792.99	-108.21	1672.31	-2754.95	8.30	1689.96	175.93	-37.06	1761.93	-3442.94	-9.64	1680.25	486.56	-316.35	79.63	1083.66	-328.11	77.69	496.29
3.35000	-2610.42	48.52	14.88	-2539.83	109.99	53.29	-3284.44	156.48	394.84	-3414.50	191.52	232.32	-2900.01	-78.45	11.68	-2923.49	-69.04	38.06	-1794.57	-2.98	351.71	-1787.97	-16.39	336.33	-2893.49	14.77	1337.23	0.00	0.00	0.00	-2767.95	-106.07	1669.86	-2758.07	9.61	1688.90	175.93	-37.06	1761.93	-3435.74	-10.22	1679.99	485.71	-316.06	79.43	1083.42	-328.32	77.40	496.16
3.36000	-2594.85	47.14	14.05	-2523.33	111.80	53.00	-3276.38	155.91	399.85	-3407.77	191.16	235.88	-2888.20	-80.62	12.10	-2933.85	-70.48	35.03	-1794.57	-2.98	351.71	-1787.97	-16.39	336.33	-2896.67	15.86	1336.01	0.00	0.00	0.00	-2753.29	-102.80	1668.93	-2762.62	10.63	1688.29	175.93	-37.06	1761.93	-3428.52	-10.80	1679.73	486.25	-316.13	79.68	1083.92	-328.38	77.53	496.07
3.37000	-2579.96	45.83	13.15	-2508.51	113.55	52.57	-3268.30	155.35	404.78	-3400.93	190.79	239.44	-2897.01	-78.76	11.77	-2926.76	-68.82	36.11	-1794.57	-2.98	351.71	-1787.97	-16.39	336.33	-2872.15	17.64	1334.93	0.00	0.00	0.00	-2773.39	-101.69	1669.65	-2745.99	12.45	1686.83	175.93	-37.06	1761.93	-3421.26	-11.37	1679.47	486.79	-316.25	79.76	1083.53	-328.31	77.55	496.03
3.38000	-2565.74	44.60	12.20	-2495.27	115.24	52.01	-3260.19	154.80	409.64	-3393.99	190.42	243.01	-2906.67	-80.18	8.10	-2928.19	-71.38	36.75	-1794.57	-2.98	351.71	-1787.97	-16.39	336.33	-2878.26	17.14	1333.73	0.00	0.00	0.00	-2757.02	-98.53	1668.51	-2741.59	16.14	1685.58	175.93	-37.06	1761.93	-3413.97	-11.94	1679.22	486.29	-316.19	79.57	1083.43	-328.70	77.51	496.57
3.39000	-2552.18	43.45	11.20	-2483.53	116.86	51.34	-3252.05	154.27	414.43	-3386.95	190.05	246.58	-2864.04	-80.04	15.43	-2912.51	-71.92	37.53	-1794.57	-2.98	351.71	-1787.97	-16.39	336.33	-2854.31	18.36	1332.48	0.00	0.00	0.00	-2741.44	-97.67	1665.83	-2717.84	18.60	1682.07	175.93	-37.06	1761.93	-3406.65	-12.51	1678.97	486.08	-316.38	79.59	1082.79	-328.92	77.28	496.19
3.40000	-2539.27	42.37	10.14	-2473.19	118.42	50.56	-3243.88	153.75	419.15	-3379.81	189.67	250.15	-2913.76	-80.00	9.20	-2922.59	-70.38	36.48	-1794.57	-2.98	351.71	-1787.97	-16.39	336.33	-2858.98	20.22	1331.63	0.00	0.00	0.00	-2732.55	-96.67	1664.06	-2709.63	19.34	1680.55	175.93	-37.06	1761.93	-3399.30	-13.07	1678.72	486.44	-316.11	79.83	1082.90	-328.69	77.30	496.48
3.41000	-2527.00	41.37	9.03	-2464.15	119.91	49.69	-3235.69	153.25	423.79	-3372.58	189.30	253.73	-2930.55	-80.71	6.00	-2905.15	-71.13	40.96	-1794.57	-2.98	351.71	-1787.97	-16.39	336.33	-2843.21	20.52	1330.56	0.00	0.00	0.00	-2724.14	-94.79	1662.42	-2712.81	19.47	1680.32	175.93	-37.06	1761.93	-3391.92	-13.62	1678.48	487.27	-315.86	80.11	1083.37	-328.54	77.41	496.37
3.42000	-2515.35	40.43	7.86	-2456.32	121.33	48.74	-3227.47	152.75	428.37	-3365.25	188.92	257.30	-2872.88	-80.22	15.67	-2911.58	-72.42	39.94	-1794.57	-2.98	351.71	-1787.97	-16.39	336.33	-2834.20	22.64	1329.56	0.00	0.00	0.00	-2718.49	-91.31	1660.57	-2706.00	21.80	1678.70	175.93	-37.06	1761.93	-3384.50	-14.17	1678.24	486.74	-316.00	79.83	1083.39	-328.68	77.41	496.57
3.43000	-2504.31	39.57	6.65	-2449.60	122.68	47.71	-3219.22	152.27	432.87	-3357.82	188.55	260.87	-2892.46	-80.31	12.86	-2924.29	-72.66	36.92	-1794.57	-2.98	351.71	-1787.97	-16.39	336.33	-2840.06	23.43	1328.30	0.00	0.00	0.00	-2684.13	-89.83	1658.22	-2713.39	23.29	1678.84	175.93	-37.06	1761.93	-3377.06	-14.71	1678.00	486.43	-315.98	79.69	1083.54	-328.74	77.42	496.44
3.44000	-2493.87	38.78	5.39	-2443.91	123.96	46.63	-3210.94	151.80	437.31	-3350.30	188.17	264.43	-2873.28	-77.57	16.24	-2932.67	-69.91	34.32	-1794.57	-2.98	351.71	-1787.97	-16.39	336.33	-2832.64	25.13	1327.07	0.00	0.00	0.00	-2689.11	-90.37	1659.10	-2682.70	26.30	1677.56	175.93	-37.06	1761.93	-3369.59	-15.25	1677.77	487.08	-316.15	79.86	1084.19	-328.37	77.59	496.70
3.45000	-2484.02	38.06	4.09	-2439.13	125.17	45.51	-3202.64	151.34	441.67	-3342.68	187.79	268.00	-2878.44	-80.20	15.69	-2916.26	-71.21	39.42	-1794.57	-2.98	351.71	-1787.97	-16.39	336.33	-2811.56	26.55	1326.46	0.00	0.00	0.00	-2699.90	-87.53	1659.25	-2658.90	26.63	1674.79	175.93	-37.06	1761.93	-3362.08	-15.79	1677.54	487.46	-316.03	80.07	1083.44	-328.73	77.31	496.34
3.46000	-2474.74	37.41	2.74	-2435.19	126.30	44.34	-3194.31	150.90	445.96	-3334.97	187.41	271.56	-2875.88	-81.32	14.45	-2924.23	-71.44	38.19	-1794.57	-2.98	351.71	-1787.97	-16.39	336.33	-2806.97	28.65	1325.74	0.00	0.00	0.00	-2658.57	-84.74	1656.39	-2678.12	29.08	1675.43	175.93	-37.06	1761.93	-3354.55	-16.31	1677.31	487.25	-316.08	79.90	1083.12	-328.89	77.33	497.56
3.47000	-2466.03	36.83	1.36	-2431.99	127.36	43.16	-3185.95	150.47	450.17	-3327.16	187.03	275.12	-2899.36	-80.65	11.66	-2907.52	-70.66	41.65	-1794.57	-2.98	351.71	-1787.97	-16.39	336.33	-2807.55	30.25	1324.63	0.00	0.00	0.00	-2682.45	-83.33	1657.29	-2668.60	31.92	1674.42	175.93	-37.06	1761.93	-3346.98	-16.84	1677.09	486.11	-316.38	79.58	1082.84	-328.90	77.18	497.20
3.48000	-2457.87	36.31	-0.07	-2429.42	128.35	41.96	-3177.56	150.05	454.32	-3319.26	186.64	278.67	-2911.63	-81.06	9.51	-2897.31	-70.04	43.26	-1794.57	-2.98	351.71	-1787.97	-16.39	336.33	-2800.87	32.61	1324.01	0.00	0.00	0.00	-2673.14	-79.71	1658.40	-2661.10	33.09	1673.91	175.93	-37.06	1761.93	-3339.38	-17.35	1676.87	486.32	-316.32	79.54	1083.32	-328.98	77.28	497.30
3.49000	-2450.25	35.85	-1.53	-2427.40	129.25	40.75	-3169.14	149.64	458.39	-3311.27	186.26	282.21	-2905.75	-78.98	12.65	-2936.56	-71.90	35.84	-1794.57	-2.98	351.71	-1787.97	-16.39	336.33	-2791.04	36.07	1323.35	0.00	0.00	0.00	-2668.88	-78.91	1657.67	-2678.00	35.36	1673.34	175.93	-37.06	1761.93	-3331.76	-17.87	1676.65	486.09	-316.40	79.43	1084.40	-328.60	77.68	495.95
3.50000	-2443.15	35.47	-3.02	-2425.83	130.08	39.56	-3160.70	149.24	462.39	-3303.19	185.87	285.75	-2874.89	-80.10	15.85	-2942.00	-71.06	36.92	-1794.57	-2.98	351.71	-1787.97	-16.39	336.33	-2778.29	38.25	1323.20	0.00	0.00	0.00	-2650.48	-77.35	1655.05	-2668.69	38.21	1672.64	175.93	-37.06	1761.93	-3324.10	-18.37	1676.43	486.07	-316.29	79.60	1084.05	-328.66	77.62	495.33
3.51000	-2436.57	35.14	-4.55	-2424.62	130.82	38.39	-3152.23	148.85	466.32	-3295.02	185.49	289.28	-2915.77	-80.59	10.78	-2923.18	-69.94	41.13	-1794.57	-2.98	351.71	-1787.97	-16.39	336.33	-2771.94	40.62	1323.35	0.00	0.00	0.00	-2657.63	-76.64	1656.17	-2660.12	39.30	1673.37	175.93	-37.06	1761.93	-3316.42	-18.87	1676.22	486.47	-316.30	79.60	1084.05	-328.51	77.69	496.70
3.52000	-2430.50	34.88	-6.11	-2423.67	131.49	37.25	-3143.73	148.48	470.18	-3286.76	185.10	292.80	-2892.47	-80.18	14.24	-2959.49	-71.74	35.57	-1794.57	-2.98	351.71	-1787.97	-16.39	336.33	-2761.33	42.94	1324.02	0.00	0.00	0.00	-2673.13	-74.16	1656.34	-2615.86	41.78	1672.28	175.93	-37.06	1761.93	-3308.70	-19.37	1676.02	486.54	-316.45	79.77	1083.75	-328.60	77.53	496.50
3.53000	-2424.91	34.67	-7.70	-2422.89	132.07	36.16	-3135.20	148.12	473.96	-3278.41	184.71	296.31	-2898.94	-80.63	11.71	-2959.67	-71.01	35.78	-1794.57	-2.98	351.71	-1787.97	-16.39	336.33	-2750.76	45.13	1324.38	0.00	0.00	0.00	-2631.84	-71.46	1656.45	-2617.06	41.68	1672.45	175.93	-37.06	1761.93	-3300.96	-19.85	1675.81	486.43	-316.46	79.54	1083.48	-328.43	77.61	496.30
3.54000	-2419.80	34.53	-9.31	-2422.18	132.57	35.12	-3126.64	147.76	477.67	-3269.98	184.33	299.81	-2920.43	-82.33	9.01	-2892.02	-69.26	49.03	-1794.57	-2.98	351.71	-1787.97	-16.39	336.33	-2741.70	47.20	1325.51	0.00	0.00	0.00	-2630.66	-70.34	1656.85	-2609.52	43.50	1673.12	175.93	-37.06	1761.93	-3293.19	-20.34	1675.61	486.24	-316.10	79.50	1083.30	-328.59	77.44	496.27
3.55000	-2415.16	34.45	-10.95	-2421.45	132.98	34.15	-3118.05	147.42	481.31	-3261.45	183.94	303.30	-2906.60	-80.98	11.27	-2906.20	-69.88	43.80	-1794.57	-2.98	351.71	-1787.97	-16.39	336.33	-2741.19	50.08	1326.50	0.00	0.00	0.00	-2637.00	-69.64	1658.88	-2607.96	46.90	1673.30	175.93	-37.06	1761.93	-3285.38	-20.81	1675.42	486.89	-316.30	79.75	1083.85	-328.84	77.48	496.49
3.56000	-2410.98	34.43	-12.61	-2420.60	133.30	33.26	-3109.43	147.09	484.88	-3252.84	183.55	306.78	-2902.60	-79.92	12.77	-2938.53	-69.86	39.53	-1794.57	-2.98	351.71	-1787.97	-16.39	336.33	-2728.11	52.50	1327.81	0.00	0.00	0.00	-2643.88	-67.20	1661.15	-2601.49	50.79	1674.21	175.93	-37.06	1761.93	-3277.55	-21.28	1675.22	486.33	-316.10	79.71	1083.58	-328.76	77.44	496.99
3.57000	-2407.24	34.46	-14.29	-2419.54	133.53	32.45	-3100.79	146.77	488.37	-3244.15	183.16	310.24	-2887.00	-79.60	14.31	-2932.04	-70.97	39.80	-1794.57	-2.98	351.71	-1787.97	-16.39	336.33	-2730.05	54.53	1329.61	0.00	0.00	0.00	-2626.15	-63.01	1661.75	-2589.82	52.98	1675.86	175.93	-37.06	1761.93	-3269.69	-21.75	1675.04	486.74	-316.22	79.66	1083.81	-328.86	77.54	497.16
3.58000	-2403.92	34.55	-15.99	-2418.18	133.68	31.75	-3092.11	146.46	491.79	-3235.37	182.77	313.69	-2874.64	-80.09	16.44	-2938.33	-71.74	39.05	-1794.57	-2.98	351.71	-1787.97	-16.39	336.33	-2711.44	57.16	1331.10	0.00	0.00	0.00	-2620.20	-59.51	1662.47	-2579.66	54.00	1677.02	175.93	-37.06	1761.93	-3261.80	-22.21	1674.85	487.23	-316.35	79.56	1083.64	-328.48	77.59	496.81
3.59000	-2401.03	34.69	-17.71	-2416.41	133.73	31.16	-3083.41	146.17	495.14	-3226.51	182.38	317.12	-2905.67	-81.64	13.92	-2931.74	-72.22	42.51	-1794.57	-2.98	351.71	-1787.97	-16.39	336.33	-2707.27	58.63	1332.52	0.00	0.00	0.00	-2610.56	-58.70	1663.27	-2588.53	56.67	1679.21	175.93	-37.06	1761.93	-3253.89	-22.66	1674.67	487.18	-316.04	79.84	1082.63	-328.50	77.19	496.99
3.60000	-2398.54	34.89	-19.44	-2415.54	133.42	29.75	-3074.68	145.88	498.42	-3217.56	181.99	320.54	-2892.43	-81.36	14.64	-2900.10	-66.57	51.61	-1794.57	-2.98	351.71	-1787.97	-16.39	336.33	-2696.63	61.81	1333.65	0.00	0.00	0.00	-2584.62	-54.81	1663.70	-2568.84	59.77	1680.28	175.93	-37.06	1761.93	-3245.94	-23.10	1674.49	486.38	-316.01	79.61	1082.75	-328.45	77.27	497.05
3.61000	-2396.45	35.14	-21.19	-2411.53	133.06	29.40	-3065.92	145.60	501.62	-3208.53	181.60	323.94	-2892.03	-81.12	14.36	-2856.68	-63.56	63.43	-1794.57	-2.98	351.71	-1787.97	-16.39	336.33	-2686.01	63.93	1335.17	0.00	0.00	0.00	-2576.76	-53.38	1665.23	-2548.47	61.73	1679.80	175.93	-37.06	1761.93	-3237.97	-23.54	1674.32	486.53	-316.20	79.77	1083.59	-328.73	77.50	497.47
3.62000	-2394.74	35.44	-22.94	-2400.76	132.11	31.40	-3057.12	145.33	504.75	-3199.43	181.21	327.32	-2885.73	-80.43	15.75	-2825.58	-64.22	69.91	-1794.57	-2.98	351.71	-1787.97	-16.39	336.33	-2684.50	66.99	1336.32	0.00	0.00	0.00	-2590.77	-51.69	1668.74	-2548.20	63.45	1682.45	175.93	-37.06	1761.93	-3229.96	-23.97	1674.15	486.19	-316.25	79.75	1083.70	-328.63	77.47	496.92
3.63000	-2393.40	35.80	-24.71	-2399.89	133.95	29.73	-3048.30	145.07	507.80	-3190.24	180.82	330.69	-2877.89	-80.04	18.48	-2850.76	-66.90	60.10	-1794.57	-2.98	351.71	-1787.97	-16.39	336.33	-2673.54	69.36	1337.83	0.00	0.00	0.00	-2578.69	-48.58	1669.69	-2559.30	65.36	1684.90	175.93	-37.06	1761.93	-3221.93	-24.40	1673.98	486.49	-316.01	79.76	1083.32	-328.67	77.32	496.62
3.64000	-2392.41	36.20	-26.48	-2400.05	134.37	28.88	-3039.45	144.82	510.78	-3180.97	180.43	334.03	-2879.67	-76.96	14.37	-2921.31	-69.60	41.79	-1794.57	-2.98	351.71	-1787.97	-16.39	336.33	-2652.35	72.13	1339.23	0.00	0.00	0.00	-2555.76	-46.03	1671.47	-2557.41	69.08	1686.13	175.93	-37.06	1761.93	-3213.88	-24.82	1673.82	486.56	-316.15	79.63	1083.72	-328.72	77.39	497.39
3.65000	-2391.78	36.65	-28.26	-2367.28	133.53	35.93	-3030.57	144.58	513.69	-3171.62	180.04	337.36	-2907.41	-79.33	8.24	-2915.92	-70.47	35.22	-1794.57	-2.98	351.71	-1787.97	-16.39	336.33	-2660.29	74.03	1339.44	0.00	0.00	0.00	-2563.08	-44.46	1673.60	-2552.78	70.63	1687.84	175.93	-37.06	1761.93	-3205.79	-25.23	1673.67	486.27	-316.29	79.57	1083.63	-328.31	77.50	497.15
3.66000	-2391.47	37.15	-30.04	-2433.10	133.80	21.60	-3021.66	144.35	516.53	-3162.19	179.65	340.66	-2882.51	-78.98	9.82	-2912.70	-70.32	31.64	-1794.57	-2.98	351.71	-1787.97	-16.39	336.33	-2654.26	75.31	1340.87	0.00	0.00	0.00	-2540.29	-41.85	1674.23	-2540.52	73.23	1689.08	175.93	-37.06	1761.93	-3197.68	-25.63	1673.51	486.51	-316.22	79.71	1083.54	-328.75	77.47	496.60
3.67000	-2391.49	37.70	-31.82	-2409.30	134.73	26.74	-3012.73	144.13	519.29	-3152.69	179.26	343.95	-2889.39	-79.02	5.58	-2891.56	-69.30	34.38	-1794.57	-2.98	351.71	-1787.97	-16.39	336.33	-2648.74	77.25	1341.28	0.00	0.00	0.00	-2538.52	-39.63	1674.93	-2524.13	74.73	1689.51	175.93	-37.06	1761.93	-3189.54	-26.03	1673.36	486.74	-316.20	79.84	1083.49	-328.76	77.47	496.21
3.68000	-2391.82	38.29	-33.60	-2427.52	134.55	22.85	-3003.76	143.92	521.98	-3143.10	178.86	347.21	-2874.94	-78.68	5.40	-2874.59	-67.60	34.43	-1794.57	-2.98	351.71	-1787.97	-16.39	336.33	-2636.09	78.82	1342.06	0.00	0.00	0.00	-2536.75	-38.10	1676.46	-2514.44	76.47	1691.04	175.93	-37.06	1761.93	-3181.37	-26.42	1673.22	486.27	-315.98	79.74	1083.46	-328.28	77.60	496.85
3.69000	-2392.45	38.93	-35.37	-2399.36	134.14	28.84	-2994.76	143.72	524.59	-3133.45	178.47	350.45	-2849.65	-79.03	7.67	-2854.02	-67.18	35.64	-1794.57	-2.98	351.71	-1787.97	-16.39	336.33	-2629.22	80.12	1342.98	0.00	0.00	0.00	-2555.13	-36.36	1678.99	-2495.98	78.34	1690.65	175.93	-37.06	1761.93	-3173.17	-26.81	1673.08	486.41	-316.44	79.56	1084.18	-328.43	77.74	497.01
3.70000	-2393.36	39.61	-37.14	-2424.23	133.87	22.50	-2985.73	143.53	527.13	-3123.71	178.08	353.66	-2848.86	-77.19	7.78	-2839.67	-66.01	39.67	-1794.57	-2.98	351.71	-1787.97	-16.39	336.33	-2619.81	81.34	1343.70	0.00	0.00	0.00	-2549.79	-34.60	1680.04	-2486.73	81.26	1691.09	175.93	-37.06	1761.93	-3164.95	-27.18	1672.94	486.18	-316.38	79.42	1084.02	-328.70	77.54	496.89
3.71000	-2394.55	40.34	-38.91	-2399.25	134.50	27.45	-2976.67	143.34	529.60	-3113.91	177.69	356.84	-2844.72	-75.05	11.45	-2814.57	-63.89	46.98	-1794.57	-2.98	351.71	-1787.97	-16.39	336.33	-2622.23	82.28	1344.30	0.00	0.00	0.00	-2524.06	-32.90	1679.72	-2492.19	83.66	1692.21	175.93	-37.06	1761.93	-3156.70	-27.55	1672.81	487.03	-316.01	79.86	1083.70	-328.64	77.49	496.86
3.72000	-2395.99	41.10	-40.66	-2395.48	135.30	29.36	-2967.58	143.17	531.99	-3104.03	177.31	360.01	-2830.82	-73.63	14.69	-2808.16	-61.66	50.80	-1794.57	-2.98	351.71	-1787.97	-16.39	336.33	-2615.98	83.73	1344.93	0.00	0.00	0.00	-2496.41	-31.20	1680.04	-2478.19	85.40	1692.76	175.93	-37.06	1761.93	-3148.43	-27.92	1672.68	486.78	-315.58	79.81	1083.41	-328.57	77.35	496.72
3.73000	-2397.69	41.91	-42.41	-2416.07	136.16	24.34	-2958.46	143.00	534.31	-3094.08	176.92	363.14	-2795.62	-69.47	22.40	-2787.22	-57.86	56.10	-1794.57	-2.98	351.71	-1787.97	-16.39	336.33	-2600.74	85.10	1345.90	0.00	0.00	0.00	-2505.08	-29.86	1680.47	-2518.55	85.23	1695.19	175.93	-37.06	1761.93	-3140.13	-28.27	1672.56	487.19	-315.86	79.96	1082.97	-328.26	77.21	496.25
3.74000	-2399.62	42.75	-44.14	-2427.25	134.41	23.54	-2949.31	142.84	536.55	-3084.05	176.53	366.25	-2780.52	-65.47	24.92	-2753.17	-54.11	62.27	-1794.57	-2.98	351.71	-1787.97	-16.39	336.33	-2589.65	86.15	1346.34	0.00	0.00	0.00	-2474.79	-26.98	1678.80	-2502.24	86.98	1694.57	175.93	-37.06	1761.93	-3131.80	-28.62	1672.44	486.45	-315.90	79.71	1083.31	-328.47	77.31	496.97
3.75000	-2401.78	43.64	-45.86	-2408.35	136.34	25.74	-2940.13	142.69	538.72	-3073.95	176.14	369.32	-2750.77	-61.84	28.71	-2747.51	-50.74	63.83	-1794.57	-2.98	351.71	-1787.97	-16.39	336.33	-2590.27	87.01	1347.79	0.00	0.00	0.00	-2500.91	-26.41	1681.44	-2469.34	87.43	1694.61	175.93	-37.06	1761.93	-3123.44	-28.96	1672.32	486.50	-316.24	79.67	1083.32	-328.43	77.44	495.67
3.76000	-2404.15	44.56	-47.56	-2401.66	135.84	27.17	-2930.91	142.55	540.81	-3063.79	175.75	372.37	-2742.35	-58.07	30.35	-2711.02	-45.48	69.53	-1794.57	-2.98	351.71	-1787.97	-16.39	336.33	-2591.94	88.26	1348.57	0.00	0.00	0.00	-2497.30	-25.00	1683.00	-2461.95	90.09	1694.06	175.93	-37.06	1761.93	-3115.06	-29.29	1672.21	486.58	-316.11	79.79	1083.80	-328.70	77.45	495.80
3.77000	-2406.72	45.52	-49.24	-2413.77	135.30	24.30	-2921.67	142.41	542.83	-3053.55	175.37	375.39	-2695.05	-52.93	36.50	-2702.65	-41.79	68.91	-1794.57	-2.98	351.71	-1787.97	-16.39	336.33	-2580.30	89.79	1349.39	0.00	0.00	0.00	-2507.45	-23.30	1683.25	-2452.75	90.99	1693.74	175.93	-37.06	1761.93	-3106.66	-29.62	1672.10	486.62	-316.37	79.84	1083.64	-328.51	77.59	496.78
3.78000	-2409.48	46.51	-50.90	-2397.98	136.49	26.51	-2912.40	142.29	544.78	-3043.25	174.98	378.38	-2697.37	-49.86	33.23	-2674.85	-37.53	70.71	-1794.57	-2.98	351.71	-1787.97	-16.39	336.33	-2564.07	90.88	1350.34	0.00	0.00	0.00	-2481.68	-22.64	1682.17	-2446.76	93.17	1693.40	175.93	-37.06	1761.93	-3098.22	-29.93	1672.00	486.36	-316.45	79.71	1083.69	-328.67	77.55	497.21
3.79000	-2412.42	47.54	-52.53	-2404.12	135.55	26.71	-2903.09	142.17	546.65	-3032.88	174.60	381.33	-2657.87	-44.81	37.24	-2649.45	-33.58	72.47	-1794.57	-2.98	351.71	-1787.97	-16.39	336.33	-2564.00	92.94	1350.95	0.00	0.00	0.00	-2465.40	-21.52	1681.62	-2443.33	93.26	1694.30	175.93	-37.06	1761.93	-3089.76	-30.24	1671.91	485.97	-316.18	79.50	1083.10	-328.80	77.30	496.64
3.80000	-2415.52	48.60	-54.15	-2392.20	134.76	27.96	-2893.76	142.06	548.45	-3022.44	174.21	384.25	-2631.21	-39.19	40.07	-2623.26	-29.25	73.04	-1794.57	-2.98	351.71	-1787.97	-16.39	336.33	-2548.47	94.74	1351.66	0.00	0.00	0.00	-2476.69	-20.74	1684.01	-2437.56	94.12	1694.78	175.93	-37.06	1761.93	-3081.28	-30.54	1671.81	485.91	-316.16	79.53	1083.50	-329.03	77.28	496.38
3.81000	-2418.78	49.70	-55.73	-2417.76	134.81	23.18	-2884.39	141.95	550.17	-3011.93	173.83	387.14	-2631.73	-35.51	34.32	-2601.95	-25.04	72.81	-1794.57	-2.98	351.71	-1787.97	-16.39	336.33	-2547.74	95.64	1352.27	0.00	0.00	0.00	-2488.20	-18.97	1684.76	-2430.73	96.28	1694.87	175.93	-37.06	1761.93	-3072.77	-30.84	1671.73	486.40	-316.22	79.58	1083.18	-328.90	77.20	496.78
3.82000	-2422.17	50.82	-57.29	-2411.12	134.95	24.54	-2874.99	141.86	551.81	-3001.36	173.45	389.99	-2587.18	-31.10	39.16	-2594.99	-21.25	69.73	-1794.57	-2.98	351.71	-1787.97	-16.39	336.33	-2552.59	97.83	1352.91	0.00	0.00	0.00	-2461.68	-19.34	1683.51	-2415.74	97.30	1695.80	175.93	-37.06	1761.93	-3064.24	-31.12	1671.64	486.38	-316.50	79.70	1083.24	-328.84	77.28	496.11
3.83000	-2425.70	51.98	-58.81	-2418.61	134.75	22.94	-2865.57	141.77	553.39	-2990.72	173.07	392.81	-2548.84	-26.28	39.48	-2583.67	-17.82	66.73	-1794.57	-2.98	351.71	-1787.97	-16.39	336.33	-2537.04	99.21	1353.76	0.00	0.00	0.00	-2462.55	-17.28	1684.32	-2421.61	97.25	1696.71	175.93	-37.06	1761.93	-3055.68	-31.40	1671.56	486.80	-316.20	79.74	1083.27	-328.63	77.46	496.99
3.84000	-2429.34	53.16	-60.31	-2391.86	136.07	28.85	-2856.10	141.69	554.88	-2980.02	172.69	395.59	-2529.50	-23.50	38.34	-2541.81	-13.32	67.99	-1794.57	-2.98	351.71	-1787.97	-16.39	336.33	-2531.71	99.64	1354.48	0.00	0.00	0.00	-2454.91	-16.35	1684.37	-2424.47	98.17	1697.00	175.93	-37.06	1761.93	-3047.09	-31.67	1671.49	487.24	-315.87	79.84	1083.71	-328.50	77.53	496.50
3.85000	-2433.08	54.38	-61.77	-2386.24	135.94	30.36	-2846.61	141.61	556.30	-2969.25	172.31	398.33	-2509.06	-19.29	38.38	-2534.04	-10.05	64.01	-1794.57	-2.98	351.71	-1787.97	-16.39	336.33	-2523.78	101.44	1354.45	0.00	0.00	0.00	-2433.69	-14.80	1685.28	-2394.31	98.05	1696.72	175.93	-37.06	1761.93	-3038.48	-31.93	1671.42	486.84	-315.93	79.78	1083.30	-328.58	77.30	496.32
3.86000	-2436.92	55.62	-63.19	-2411.71	134.80	25.49	-2837.09	141.54	557.65	-2958.43	171.93	401.04	-2468.21	-14.39	40.95	-2497.21	-6.88	65.22	-1794.57	-2.98	351.71	-1787.97	-16.39	336.33	-2519.12	102.04	1354.99	0.00	0.00	0.00	-2429.30	-14.29	1685.79	-2406.54	99.29	1698.22	175.93	-37.06	1761.93	-3029.85	-32.18	1671.36	486.22	-316.18	79.62	1083.13	-328.74	77.32	496.09
3.87000	-2440.84	56.88	-64.57	-2402.23	135.27	27.21	-2827.54	141.48	558.92	-2947.54	171.56	403.71	-2441.87	-10.77	39.17	-2490.13	-5.23	60.33	-1794.57	-2.98	351.71	-1787.97	-16.39	336.33	-2510.22	102.63	1355.08	0.00	0.00	0.00	-2441.09	-13.65	1686.74	-2405.68	100.28	1698.88	175.93	-37.06	1761.93	-3021.19	-32.42	1671.30	486.62	-316.33	79.68	1083.29	-328.84	77.38	495.94
3.88000	-2444.82	58.17	-65.91	-2391.87	134.03	29.36	-2817.95	141.42	560.11	-2936.59	171.18	406.33	-2422.51	-9.54	38.33	-2454.98	-2.89	60.17	-1794.57	-2.98	351.71	-1787.97	-16.39	336.33	-2506.16	104.07	1355.17	0.00	0.00	0.00	-2428.15	-13.56	1687.68	-2385.88	102.49	1699.26	175.93	-37.06	1761.93	-3012.51	-32.66	1671.25	486.63	-315.93	79.77	1083.50	-328.46	77.41	495.59
3.89000	-2448.86	59.49	-67.21	-2401.55	134.84	28.05	-2808.33	141.38	561.23	-2925.58	170.81	408.92	-2387.04	-7.57	39.14	-2439.56	-1.86	56.24	-1794.57	-2.98	351.71	-1787.97	-16.39	336.33	-2502.20	104.83	1355.31	0.00	0.00	0.00	-2419.20	-13.18	1686.86	-2382.63	102.10	1699.44	175.93	-37.06	1761.93	-3003.80	-32.88	1671.20	486.42	-315.89	79.75	1083.49	-328.81	77.42	496.82
3.90000	-2452.95	60.83	-68.47	-2394.45	134.63	30.91	-2798.68	141.33	562.27	-2914.51	170.44	411.46	-2366.27	-6.88	37.90	-2429.52	-1.54	51.82	-1794.57	-2.98	351.71	-1787.97	-16.39	336.33	-2498.76	105.81	1355.70	0.00	0.00	0.00	-2398.04	-11.95	1686.19	-2378.29	102.77	1699.02	175.93	-37.06	1761.93	-2995.07	-33.10	1671.15	486.73	-316.07	79.87	1083.49	-328.62	77.54	497.36
3.91000	-2457.07	62.19	-69.68	-2410.99	133.59	28.03	-2789.00	141.30	563.24	-2903.38	170.07	413.97	-2361.45	-6.14	33.07	-2399.98	-1.40	51.35	-1794.57	-2.98	351.71	-1787.97	-16.39	336.33	-2488.32	105.72	1355.57	0.00	0.00	0.00	-2407.00	-11.68	1687.57	-2368.88	103.20	1699.81	175.93	-37.06	1761.93	-2986.31	-33.31	1671.11	487.20	-316.19	79.80	1083.53	-328.56	77.44	497.12
3.92000	-2461.20	63.57	-70.84	-2388.25	134.51	32.52	-2779.28	141.27	564.13	-2892.20	169.70	416.42	-2325.68	-5.71	34.24	-2368.58	-0.69	50.33	-1794.57	-2.98	351.71	-1787.97	-16.39	336.33	-2479.14	106.95	1355.77	0.00	0.00	0.00	-2406.88	-10.93	1687.22	-2361.42	104.93	1699.91	175.93	-37.06	1761.93	-2977.53	-33.51	1671.08	486.70	-316.04	79.86	1083.51	-328.70	77.45	496.59
3.93000	-2465.35	64.97	-71.95	-2394.41	135.51	32.13	-2769.54	141.24	564.95	-2880.96	169.34	418.84	-2274.21	-6.04	38.93	-2374.92	-0.43	43.33	-1794.57	-2.98	351.71	-1787.97	-16.39	336.33	-2465.96	107.65	1355.40	0.00	0.00	0.00	-2396.53	-10.51	1688.05	-2345.96	105.28	1699.21	175.93	-37.06	1761.93	-2968.73	-33.70	1671.05	486.53	-316.11	79.76	1083.46	-328.41	77.42	497.16
3.94000	-2469.49	66.39	-73.00	-2382.88	133.97	35.62	-2759.76	141.22	565.69	-2869.66	168.97	421.21	-2257.18	-6.09	38.23	-2345.14	-0.65	43.18	-1794.57	-2.98	351.71	-1787.97	-16.39	336.33	-2472.05	108.42	1355.20	0.00	0.00	0.00	-2336.68	-8.92	1685.10	-2352.54	105.82	1699.05	175.93	-37.06	1761.93	-2959.90	-33.88	1671.03	486.52	-316.26	79.66	1083.07	-328.82	77.14	497.10
3.95000	-2473.61	67.83	-74.00	-2411.20	135.41	31.26	-2749.95	141.21	566.35	-2858.30	168.61	423.53	-2258.92	-6.92	33.53	-2340.86	-1.37	39.48	-1794.57	-2.98	351.71	-1787.97	-16.39	336.33	-2472.20	108.62	1355.59	0.00	0.00	0.00	-2374.06	-9.00	1687.05	-2331.12	104.91	1698.57	175.93	-37.06	1761.93	-2951.05	-34.06	1671.01	486.09	-315.97	79.64	1083.40	-329.04	77.20	496.56
3.96000	-2477.70	69.29	-74.95	-2384.19	134.72	35.01	-2740.10	141.20	566.94	-2846.90	168.25	425.81	-2231.83	-7.74	35.01	-2321.36	-0.53	37.33	-1794.57	-2.98	351.71	-1787.97	-16.39	336.33	-2455.39	108.76	1355.14	0.00	0.00	0.00	-2361.30	-7.19	1685.69	-2335.53	106.67	1697.98	175.93	-37.06	1761.93	-2942.17	-34.22	1671.00	485.50	-316.08	79.60	1083.45	-328.51	77.49	497.57
3.97000	-2481.76	70.76	-75.84	-2372.55	134.86	37.08	-2730.23	141.20	567.45	-2835.43	167.89	428.04	-2226.02	-7.33	31.73	-2283.90	-0.41	39.99	-1794.57	-2.98	351.71	-1787.97	-16.39	336.33	-2450.34	108.93	1354.95	0.00	0.00	0.00	-2387.72	-7.97	1687.23	-2340.31	106.11	1697.80	175.93	-37.06	1761.93	-2933.28	-34.37	1670.99	485.71	-315.88	79.52	1083.38	-328.69	77.58	497.11
3.98000	-2485.76	72.24	-76.66	-2408.83	135.12	29.43	-2720.32	141.20	567.89	-2823.92	167.53	430.22	-2179.98	-5.66	39.36	-2267.57	0.76	39.41	-1794.57	-2.98	351.71	-1787.97	-16.39	336.33	-2447.69	109.37	1354.47	0.00	0.00	0.00	-2361.02	-8.22	1685.86	-2327.87	106.90	1696.87	175.93	-37.06	1761.93	-2924.36	-34.52	1670.99	486.55	-316.02	79.78	1083.46	-328.81	77.42	496.35
3.99000	-2489.70	73.74	-77.43	-2388.00	138.51	32.45	-2710.38	141.21	568.24	-2812.35	167.18	432.35	-2208.48	-6.77	31.74	-2274.27	0.38	34.41	-1794.57	-2.98	351.71	-1787.97	-16.39	336.33	-2440.22	109.40	1353.90	0.00	0.00	0.00	-2337.75	-6.56	1685.12	-2312.56	106.80	1696.13	175.93	-37.06	1761.93	-2915.41	-34.66	1670.99	486.77	-316.15	79.82	1083.33	-328.54	77.49	496.74
4.00000	-2493.56	75.26	-78.13	-2402.73	139.62	29.96	-2700.40	141.22	568.52	-2800.73	166.82	434.44	-2163.44	-7.51	38.71	-2222.54	1.26	40.72	-1794.57	-2.98	351.71	-1787.97	-16.39	336.33	-2429.25	109.65	1353.37	0.00	0.00	0.00	-2332.90	-7.03	1684.39	-2309.56	107.79	1695.66	175.93	-37.06	1761.93	-2906.45	-34.78	1671.00	486.63	-316.17	79.69	1083.88	-328.31	77.60	495.96
4.01000	-2497.33	76.78	-78.76	-2378.05	139.66	32.21	-2690.40	141.24	568.73	-2789.06	166.47	436.47	-2176.76	-6.54	34.58	-2184.81	5.09	44.68	-1794.57	-2.98	351.71	-1787.97	-16.39	336.33	-2422.27	109.49	1352.80	0.00	0.00	0.00	-2341.45	-8.05	1683.99	-2309.28	108.10	1695.25	175.93	-37.06	1761.93	-2897.46	-34.90	1671.01	486.92	-316.17	79.79	1083.31	-328.65	77.48	496.39
4.02000	-2501.00	78.32	-79.33	-2390.01	139.25	29.50	-2680.36	141.26	568.86	-2777.34	166.13	438.45	-2140.96	-4.26	41.14	-2176.99	4.54	46.35	-1794.57	-2.98	351.71	-1787.97	-16.39	336.33	-2427.97	109.29	1352.89	0.00	0.00	0.00	-2342.44	-7.91	1684.54	-2292.46	106.42	1694.49	175.93	-37.06	1761.93	-2888.45	-35.01	1671.03	486.51	-316.85	79.52	1083.06	-328.82	77.32	496.14
4.03000	-2504.55	79.86	-79.82	-2423.06	138.94	23.57	-2670.28	141.29	568.91	-2765.57	165.78	440.37	-2133.35	-2.71	43.58	-2153.06	5.36	47.27	-1794.57	-2.98	351.71	-1787.97	-16.39	336.33	-2410.20	109.02	1351.73	0.00	0.00	0.00	-2320.79	-7.35	1681.95	-2294.01	107.69	1693.81	175.93	-37.06	1761.93	-2879.42	-35.11	1671.06	486.35	-316.56	79.57	1083.13	-328.80	77.31	496.32
4.04000	-2507.98	81.41	-80.24	-2388.60	140.83	30.77	-2660.18	141.32	568.88	-2753.76	165.44	442.24	-2137.68	-2.17	42.58	-2129.84	6.15	48.02	-1794.57	-2.98	351.71	-1787.97	-16.39	336.33	-2412.56	108.82	1350.91	0.00	0.00	0.00	-2339.75	-7.69	1682.17	-2289.42	107.33	1692.10	175.93	-37.06	1761.93	-2870.36	-35.19	1671.09	486.38	-316.13	79.74	1083.26	-328.62	77.37	496.22
4.05000	-2511.28	82.98	-80.59	-2389.58	140.27	30.85	-2650.04	141.35	568.78	-2741.89	165.09	444.06	-2089.33	2.06	52.44	-2107.31	6.89	48.59	-1794.57	-2.98	351.71	-1787.97	-16.39	336.33	-2408.04	108.76	1350.51	0.00	0.00	0.00	-2339.59	-7.04	1682.01	-2283.55	106.15	1691.53	175.93	-37.06	1761.93	-2861.28	-35.27	1671.12	486.48	-316.14	79.65	1083.97	-328.61	77.56	495.49
4.06000	-2514.42	84.54	-80.86	-2410.66	138.52	25.62	-2639.87	141.39	568.60	-2729.98	164.76	445.83	-2045.67	2.93	64.83	-2085.46	7.59	48.98	-1794.57	-2.98	351.71	-1787.97	-16.39	336.33	-2407.87	108.21	1349.91	0.00	0.00	0.00	-2320.00	-7.16	1680.90	-2278.61	105.27	1691.19	175.93	-37.06	1761.93	-2852.18	-35.34	1671.16	486.53	-316.14	79.65	1083.39	-328.63	77.46	496.21
4.07000	-2517.40	86.12	-81.06	-2407.69	139.71	26.22	-2629.66	141.44	568.34	-2718.02	164.42	447.53	-2061.39	4.45	63.66	-2064.30	8.26	49.21	-1794.57	-2.98	351.71	-1787.97	-16.39	336.33	-2395.99	107.43	1348.62	0.00	0.00	0.00	-2283.35	-8.07	1678.40	-2283.09	106.22	1690.54	175.93	-37.06	1761.93	-2843.06	-35.40	1671.21	486.21	-316.31	79.57	1083.10	-328.48	77.38	496.81
4.08000	-2520.21	87.69	-81.17	-2406.56	140.60	26.12	-2619.42	141.48	568.01	-2706.02	164.08	449.18	-2044.55	5.82	68.18	-2043.79	8.89	49.28	-1794.57	-2.98	351.71	-1787.97	-16.39	336.33	-2376.40	106.81	1348.05	0.00	0.00	0.00	-2295.23	-9.51	1677.49	-2270.15	106.08	1688.63	175.93	-37.06	1761.93	-2833.92	-35.45	1671.26	486.21	-316.27	79.62	1083.22	-328.61	77.38	497.23
4.09000	-2522.83	89.27	-81.20	-2415.70	140.11	24.75	-2609.15	141.53	567.60	-2693.97	163.75	450.78	-2029.61	6.50	72.58	-2023.96	9.49	49.18	-1794.57	-2.98	351.71	-1787.97	-16.39	336.33	-2375.14	106.20	1347.32	0.00	0.00	0.00	-2280.80	-8.92	1675.54	-2256.64	104.62	1688.84	175.93	-37.06	1761.93	-2824.75	-35.49	1671.32	486.47	-316.23	79.71	1083.56	-328.52	77.47	496.24
4.10000	-2525.26	90.86	-81.15	-2386.15	140.99	29.74	-2598.84	141.59	567.11	-2681.88	163.43	452.31	-2016.38	6.56	76.83	-2004.77	10.05	48.93	-1794.57	-2.98	351.71	-1787.97	-16.39	336.33	-2366.54	106.03	1346.54	0.00	0.00	0.00	-2282.70	-8.54	1675.76	-2247.18	102.93	1687.43	175.93	-37.06	1761.93	-2815.57	-35.52	1671.39	486.20	-316.06	79.68	1083.82	-328.59	77.62	496.73
4.11000	-2527.48	92.44	-81.01	-2416.87	141.14	23.75	-2588.50	141.65	566.54	-2669.75	163.10	453.78	-2004.67	6.07	80.85	-1986.22	10.57	48.52	-1794.57	-2.98	351.71	-1787.97	-16.39	336.33	-2363.65	105.30	1345.51	0.00	0.00	0.00	-2282.62	-9.38	1676.06	-2246.25	101.96	1685.71	175.93	-37.06	1761.93	-2806.36	-35.54	1671.46	486.09	-316.09	79.65	1083.41	-328.84	77.34	496.70
4.12000	-2529.47	94.03	-80.78	-2385.02	141.56	30.47	-2578.12	141.71	565.90	-2657.57	162.78	455.20	-1994.30	5.12	84.58	-1968.31	11.06	47.96	-1794.57	-2.98	351.71	-1787.97	-16.39	336.33	-2359.47	103.93	1344.56	0.00	0.00	0.00	-2270.06	-11.27	1673.86	-2247.97	102.58	1685.11	175.93	-37.06	1761.93	-2797.13	-35.54	1671.53	486.67	-316.27	79.70	1083.48	-328.87	77.41	496.05
4.13000	-2531.23	95.61	-80.46	-2263.86	140.75	58.59	-2567.72	141.77	565.18	-2645.35	162.46	456.55	-1985.09	3.79	87.97	-1951.03	11.51	47.26	-1794.57	-2.98	351.71	-1787.97	-16.39	336.33	-2349.90	103.70	1343.65	0.00	0.00	0.00	-2270.37	-12.63	1673.85	-2238.66	101.17	1683.58	175.93	-37.06	1761.93	-2787.88	-35.54	1671.62	486.58	-316.27	79.68	1083.85	-328.50	77.48	496.63
4.14000	-2532.74	97.20	-80.05	-2282.77	140.22	54.93	-2557.27	141.84	564.38	-2633.10	162.14	457.84	-1976.84	2.14	90.95	-1934.36	11.93	46.41	-1794.57	-2.98	351.71	-1787.97	-16.39	336.33	-2353.34	102.90	1342.72	0.00	0.00	0.00	-2266.63	-13.88	1672.51	-2215.47	100.34	1681.64	175.93	-37.06	1761.93	-2778.61	-35.53	1671.70	487.02	-316.03	79.82	1083.22	-328.89	77.25	496.31
4.15000	-2534.00	98.78	-79.55	-2328.01	140.04	44.71	-2546.80	141.91	563.50	-2620.80	161.83	459.07	-1969.37	0.27	93.46	-1918.30	12.32	45.42	-1794.57	-2.98	351.71	-1787.97	-16.39	336.33	-2344.35	102.41	1341.75	0.00	0.00	0.00	-2261.27	-15.05	1670.98	-2198.92	99.29	1679.69	175.93	-37.06	1761.93	-2769.32	-35.50	1671.80	486.69	-316.34	79.63	1083.26	-328.87	77.25	496.11
4.16000	-2534.99	100.35	-78.95	-2392.32	140.87	30.20	-2536.29	141.98	562.54	-2608.46	161.52	460.23	-1962.50	-1.76	95.43	-1902.85	12.68	44.29	-1794.57	-2.98	351.71	-1787.97	-16.39	336.33	-2338.46	101.39	1340.06	0.00	0.00	0.00	-2249.61	-16.26	1669.29	-2196.98	97.69	1678.63	175.93	-37.06	1761.93	-2760.01	-35.47	1671.90	486.89	-316.37	79.74	1083.07	-328.69	77.30	495.90
4.17000	-2535.69	101.92	-78.25	-2396.96	139.76	28.78	-2525.74	142.06	561.51	-2596.09	161.21	461.33	-1956.03	-3.87	96.81	-1887.99	13.00	43.03	-1794.57	-2.98	351.71	-1787.97	-16.39	336.33	-2321.40	101.24	1339.25	0.00	0.00	0.00	-2247.09	-17.33	1668.66	-2195.44	95.86	1677.52	175.93	-37.06	1761.93	-2750.68	-35.43	1672.00	486.76	-316.42	79.80	1083.22	-328.65	77.47	496.50
4.18000	-2536.10	103.49	-77.45	-2402.19	140.91	27.67	-2515.16	142.14	560.40	-2583.68	160.90	462.36	-1949.78	-5.97	97.54	-1873.71	13.30	41.64	-1794.57	-2.98	351.71	-1787.97	-16.39	336.33	-2321.81	100.48	1338.04	0.00	0.00	0.00	-2219.70	-19.17	1666.59	-2201.27	94.23	1677.94	175.93	-37.06	1761.93	-2741.33	-35.37	1672.12	486.12	-316.10	79.67	1083.24	-328.95	77.20	496.84
4.19000	-2536.20	105.05	-76.55	-2397.03	139.64	29.17	-2504.55	142.22	559.21	-2571.23	160.60	463.33	-1943.57	-8.00	97.56	-1860.01	13.56	40.12	-1794.57	-2.98	351.71	-1787.97	-16.39	336.33	-2315.84	99.25	1337.21	0.00	0.00	0.00	-2224.96	-20.61	1665.59	-2175.61	93.90	1674.90	175.93	-37.06	1761.93	-2731.96	-35.30	1672.23	486.05	-316.48	79.62	1084.08	-328.95	77.44	495.80
4.20000	-2535.98	106.60	-75.55	-2367.17	140.99	34.84	-2493.90	142.30	557.94	-2558.75	160.30	464.23	-1937.21	-9.87	96.80	-1846.88	13.79	38.48	-1794.57	-2.98	351.71	-1787.97	-16.39	336.33	-2305.69	98.46	1336.27	0.00	0.00	0.00	-2222.38	-23.11	1664.90	-2175.52	92.72	1674.38	175.93	-37.06	1761.93	-2722.56	-35.23	1672.36	486.24	-316.32	79.63	1083.67	-328.98	77.39	496.52
4.21000	-2535.44	108.14	-74.44	-2403.39	140.02	26.54	-2483.21	142.39	556.59	-2546.23	160.01	465.06	-1930.51	-11.50	95.20	-1834.30	13.99	36.72	-1794.57	-2.98	351.71	-1787.97	-16.39	336.33	-2299.22	97.62	1335.38	0.00	0.00	0.00	-2217.44	-25.43	1663.62	-2176.26	90.89	1673.85	175.93	-37.06	1761.93	-2713.15	-35.14	1672.49	485.80	-316.26	79.51	1083.92	-328.68	77.64	497.20
4.22000	-2534.55	109.67	-73.22	-2409.72	142.12	26.33	-2472.50	142.47	555.16	-2533.68	159.72	465.82	-1923.28	-12.83	92.70	-1822.28	14.17	34.85	-1794.57	-2.98	351.71	-1787.97	-16.39	336.33	-2297.16	95.88	1334.55	0.00	0.00	0.00	-2217.98	-26.17	1662.44	-2166.77	89.95	1672.33	175.93	-37.06	1761.93	-2703.72	-35.04	1672.63	485.81	-316.14	79.53	1083.06	-328.63	77.28	496.90
4.23000	-2533.30	111.20	-71.89	-2407.96	141.06	27.13	-2461.74	142.56	553.66	-2521.09	159.43	466.52	-1915.35	-13.76	89.24	-1810.80	14.31	32.86	-1794.57	-2.98	351.71	-1787.97	-16.39	336.33	-2290.80	94.31	1333.46	0.00	0.00	0.00	-2190.54	-28.75	1658.33	-2143.62	86.95	1669.63	175.93	-37.06	1761.93	-2694.27	-34.93	1672.77	485.89	-316.48	79.44	1083.41	-328.38	77.53	496.76
4.24000	-2531.69	112.70	-70.45	-2415.82	139.99	25.98	-2450.95	142.65	552.08	-2508.47	159.15	467.14	-1906.51	-14.24	84.76	-1799.85	14.43	30.76	-1794.57	-2.98	351.71	-1787.97	-16.39	336.33	-2278.21	93.26	1332.86	0.00	0.00	0.00	-2179.63	-29.20	1658.06	-2157.28	85.05	1670.25	175.93	-37.06	1761.93	-2684.80	-34.81	1672.92	485.92	-316.13	79.55	1083.67	-328.49	77.51	496.55
4.25000	-2529.70	114.20	-68.89	-2388.58	139.36	31.77	-2440.13	142.74	550.42	-2495.82	158.87	467.69	-1896.60	-14.16	79.20	-1789.43	14.52	28.56	-1794.57	-2.98	351.71	-1787.97	-16.39	336.33	-2267.53	91.95	1332.10	0.00	0.00	0.00	-2175.35	-30.55	1657.65	-2146.89	83.55	1669.33	175.93	-37.06	1761.93	-2675.31	-34.67	1673.08	486.54	-316.11	79.70	1083.71	-328.59	77.51	496.04
4.26000	-2527.32	115.68	-67.22	-2414.84	140.20	25.17	-2429.27	142.84	548.68	-2483.14	158.59	468.17	-1885.43	-13.47	72.50	-1779.53	14.58	26.26	-1794.57	-2.98	351.71	-1787.97	-16.39	336.33	-2260.55	90.39	1331.29	0.00	0.00	0.00	-2175.84	-32.95	1657.35	-2134.65	82.10	1668.48	175.93	-37.06	1761.93	-2665.80	-34.53	1673.24	486.26	-316.22	79.69	1084.36	-328.39	77.72	495.62
4.27000	-2524.53	117.15	-65.43	-2378.84	140.28	33.20	-2418.38	142.93	546.86	-2470.43	158.32	468.57	-1891.22	-10.32	66.50	-1770.13	14.62	23.85	-1794.57	-2.98	351.71	-1787.97	-16.39	336.33	-2254.48	89.32	1331.03	0.00	0.00	0.00	-2176.29	-36.22	1656.47	-2134.99	79.47	1668.38	175.93	-37.06	1761.93	-2656.27	-34.37	1673.41	486.18	-316.32	79.58	1083.62	-328.65	77.55	496.70
4.28000	-2521.33	118.60	-63.53	-2391.80	140.68	31.76	-2407.45	143.03	544.96	-2457.69	158.05	468.90	-1855.83	-14.57	63.91	-1761.24	14.63	21.35	-1794.57	-2.98	351.71	-1787.97	-16.39	336.33	-2243.78	87.41	1330.80	0.00	0.00	0.00	-2145.20	-37.39	1653.99	-2131.01	78.18	1667.35	175.93	-37.06	1761.93	-2646.73	-34.20	1673.58	486.65	-315.94	79.86	1083.35	-328.70	77.61	496.75
4.29000	-2517.71	120.03	-61.50	-2415.51	141.59	27.24	-2396.49	143.12	542.98	-2444.92	157.78	469.16	-1843.68	-15.20	59.23	-1752.84	14.62	18.76	-1794.57	-2.98	351.71	-1787.97	-16.39	336.33	-2245.39	85.39	1330.32	0.00	0.00	0.00	-2140.33	-39.11	1653.96	-2121.49	75.78	1666.67	175.93	-37.06	1761.93	-2637.16	-34.03	1673.76	487.00	-316.44	79.96	1083.50	-328.71	77.55	496.63
4.30000	-2513.64	121.45	-59.34	-2393.16	141.34	30.91	-2385.49	143.22	540.92	-2432.12	157.52	469.34	-1832.08	-15.83	54.47	-1744.92	14.58	16.08	-1794.57	-2.98	351.71	-1787.97	-16.39	336.33	-2232.96	84.21	1329.85	0.00	0.00	0.00	-2140.34	-40.80	1653.14	-2113.54	74.35	1665.87	175.93	-37.06	1761.93	-2627.58	-33.83	1673.95	486.72	-316.28	79.89	1083.67	-328.66	77.45	496.31
4.31000	-2509.12	122.85	-57.06	-2396.65	141.86	30.99	-2374.45	143.32	538.79	-2419.29	157.26	469.44	-1821.00	-16.45	49.66	-1737.48	14.52	13.31	-1794.57	-2.98	351.71	-1787.97	-16.39	336.33	-2222.45	82.40	1330.04	0.00	0.00	0.00	-2139.62	-42.71	1652.97	-2108.04	72.37	1666.20	175.93	-37.06	1761.93	-2617.98	-33.63	1674.15	485.92	-316.52	79.55	1084.04	-328.29	77.61	496.83
4.32000	-2504.14	124.22	-54.65	-2373.83	141.50	35.97	-2363.38	143.42	536.57	-2406.44	157.01	469.46	-1810.45	-17.07	44.79	-1730.51	14.43	10.47	-1794.57	-2.98	351.71	-1787.97	-16.39	336.33	-2213.55	80.42	1329.93	0.00	0.00	0.00	-2116.82	-44.62	1652.82	-2108.14	69.80	1667.46	175.93	-37.06	1761.93	-2608.36	-33.42	1674.35	486.02	-316.20	79.60	1084.03	-328.54	77.58	496.03
4.33000	-2498.68	125.58	-52.12	-2404.14	141.55	30.97	-2352.27	143.52	534.27	-2393.57	156.76	469.41	-1800.42	-17.68	39.87	-1723.99	14.32	7.54	-1794.57	-2.98	351.71	-1787.97	-16.39	336.33	-2209.43	78.66	1330.36	0.00	0.00	0.00	-2118.69	-46.34	1653.17	-2094.69	66.61	1667.07	175.93	-37.06	1761.93	-2598.72	-33.19	1674.56	486.14	-316.41	79.63	1083.10	-328.81	77.28	496.82
4.34000	-2492.74	126.91	-49.45	-2342.91	141.30	45.75	-2341.13	143.62	531.90	-2380.67	156.51	469.28	-1790.89	-18.29	34.90	-1717.92	14.19	4.54	-1794.57	-2.98	351.71	-1787.97	-16.39	336.33	-2194.62	76.90	1331.09	0.00	0.00	0.00	-2112.45	-48.59	1653.38	-2085.18	64.95	1668.25	175.93	-37.06	1761.93	-2589.06	-32.95	1674.77	486.37	-316.13	79.68	1083.17	-328.56	77.32	496.50
4.35000	-2486.29	128.22	-46.65	-2312.66	141.37	53.75	-2329.95	143.72	529.44	-2367.74	156.27	469.07	-1781.86	-18.90	29.88	-1712.30	14.04	1.47	-1794.57	-2.98	351.71	-1787.97	-16.39	336.33	-2189.00	75.02	1332.05	0.00	0.00	0.00	-2084.09	-50.43	1652.65	-2076.71	62.94	1668.56	175.93	-37.06	1761.93	-2579.39	-32.70	1674.99	487.27	-316.34	79.99	1083.48	-328.42	77.49	496.21
4.36000	-2479.34	129.50	-43.71	-2287.99	141.86	60.05	-2318.74	143.82	526.91	-2354.79	156.04	468.77	-1773.33	-19.50	24.82	-1707.11	13.87	-1.67	-1794.57	-2.98	351.71	-1787.97	-16.39	336.33	-2186.54	73.05	1332.61	0.00	0.00	0.00	-2072.44	-53.09	1653.22	-2070.38	60.68	1668.88	175.93	-37.06	1761.93	-2569.69	-32.44	1675.22	486.79	-316.22	79.84	1083.93	-328.47	77.60	496.68
4.37000	-2471.86	130.76	-40.63	-2270.84	142.49	64.30	-2307.49	143.92	524.30	-2341.82	155.80	468.40	-1765.27	-20.09	19.72	-1702.35	13.67	-4.87	-1794.57	-2.98	351.71	-1787.97	-16.39	336.33	-2177.26	70.75	1333.50	0.00	0.00	0.00	-2101.48	-56.66	1655.57	-2065.84	58.44	1669.75	175.93	-37.06	1761.93	-2559.98	-32.17	1675.46	487.01	-315.99	79.96	1083.13	-328.77	77.36	497.73
4.38000	-2463.84	132.00	-37.41	-2263.13	142.97	66.19	-2296.20	144.02	521.60	-2328.83	155.58	467.94	-1757.68	-20.68	14.58	-1698.00	13.46	-8.13	-1794.57	-2.98	351.71	-1787.97	-16.39	336.33	-2166.59	68.52	1335.12	0.00	0.00	0.00	-2099.45	-59.01	1656.90	-2051.05	55.40	1670.08	175.93	-37.06	1761.93	-2550.26	-31.88	1675.70	486.37	-316.37	79.75	1083.71	-328.64	77.40	496.39
4.39000	-2455.27	133.20	-34.06	-2266.78	143.03	65.37	-2284.88	144.12	518.83	-2315.82	155.35	467.40	-1750.56	-21.26	9.42	-1694.06	13.23	-11.45	-1794.57	-2.98	351.71	-1787.97	-16.39	336.33	-2161.12	66.63	1336.16	0.00	0.00	0.00	-2047.54	-60.95	1656.89	-2044.47	53.36	1671.37	175.93	-37.06	1761.93	-2540.51	-31.58	1675.95	486.23	-316.09	79.69	1083.56	-328.64	77.42	496.23
4.40000	-2446.15	134.38	-30.56	-2283.69	142.40	61.51	-2273.52	144.22	515.97	-2302.78	155.13	466.77	-1743.90	-21.84	4.22	-1690.52	12.98	-14.83	-1794.57	-2.98	351.71	-1787.97	-16.39	336.33	-2148.88	64.17	1337.54	0.00	0.00	0.00	-2049.01	-62.93	1657.68	-2045.65	51.39	1672.57	175.93	-37.06	1761.93	-2530.75	-31.27	1676.21	486.44	-316.12	79.79	1083.19	-328.79	77.36	496.93
4.41000	-2436.45	135.53	-26.91	-2281.08	139.75	60.43	-2262.12	144.32	513.04	-2289.73	154.92	466.06	-1737.68	-22.41	-1.00	-1687.37	12.71	-18.25	-1794.57	-2.98	351.71	-1787.97	-16.39	336.33	-2139.71	61.40	1338.56	0.00	0.00	0.00	-2065.69	-65.50	1659.00	-2040.12	49.27	1673.72	175.93	-37.06	1761.93	-2520.97	-30.94	1676.47	486.00	-316.07	79.55	1083.38	-328.68	77.42	497.11
4.42000	-2426.17	136.64	-23.11	-2314.40	141.73	55.20	-2250.69	144.42	510.02	-2276.66	154.71	465.26	-1731.90	-22.97	-6.25	-1684.61	12.42	-21.73	-1794.57	-2.98	351.71	-1787.97	-16.39	336.33	-2131.89	58.88	1340.18	0.00	0.00	0.00	-2049.46	-68.56	1660.61	-2016.75	47.02	1674.86	175.93	-37.06	1761.93	-2511.18	-30.61	1676.74	485.32	-316.16	79.34	1083.43	-328.48	77.40	496.95
4.43000	-2415.29	137.73	-19.17	-2364.64	140.86	44.18	-2239.22	144.52	506.93	-2263.57	154.51	464.38	-1726.54	-23.53	-11.51	-1682.22	12.11	-25.24	-1794.57	-2.98	351.71	-1787.97	-16.39	336.33	-2120.08	57.54	1341.72	0.00	0.00	0.00	-2037.06	-71.04	1660.84	-2008.80	43.82	1675.31	175.93	-37.06	1761.93	-2501.36	-30.26	1677.02	486.03	-316.13	79.58	1083.64	-328.31	77.51	496.56
4.44000	-2403.81	138.78	-15.07	-2368.30	141.12	40.69	-2227.71	144.61	503.75	-2250.47	154.31	463.41	-1721.61	-24.08	-16.79	-1680.20	11.79	-28.80	-1794.57	-2.98	351.71	-1787.97	-16.39	336.33	-2113.35	55.26	1343.21	0.00	0.00	0.00	-2030.17	-72.16	1662.75	-2000.56	41.74	1677.15	175.93	-37.06	1761.93	-2491.54	-29.90	1677.30	485.59	-316.28	79.52	1082.88	-328.85	77.18	496.39
4.45000	-2391.70	139.80	-10.82	-2373.39	138.64	36.77	-2216.17	144.71	500.50	-2237.35	154.11	462.35	-1717.09	-24.63	-22.08	-1678.53	11.46	-32.39	-1794.57	-2.98	351.71	-1787.97	-16.39	336.33	-2106.17	52.29	1344.62	0.00	0.00	0.00	-2026.76	-73.63	1663.90	-1994.15	39.12	1678.17	175.93	-37.06	1761.93	-2481.69	-29.52	1677.59	486.18	-316.28	79.70	1082.89	-328.76	77.32	496.32
4.46000	-2378.96	140.78	-6.42	-2351.76	139.97	38.81	-2204.59	144.80	497.16	-2224.21	153.92	461.20	-1712.98	-25.17	-27.37	-1677.22	11.10	-36.02	-1794.57	-2.98	351.71	-1787.97	-16.39	336.33	-2096.58	49.93	1345.85	0.00	0.00	0.00	-2019.09	-76.17	1664.90	-1990.52	36.64	1679.52	175.93	-37.06	1761.93	-2471.83	-29.13	1677.89	486.02	-316.52	79.64	1083.38	-328.54	77.41	495.76
4.47000	-2365.57	141.73	-1.86	-2351.79	139.13	38.34	-2192.97	144.90	493.74	-2211.06	153.73	459.96	-1709.25	-25.70	-32.68	-1676.24	10.73	-39.67	-1794.57	-2.98	351.71	-1787.97	-16.39	336.33	-2091.29	47.69	1347.26	0.00	0.00	0.00	-1994.26	-80.38	1665.81	-1988.55	34.27	1681.94	175.93	-37.06	1761.93	-2461.95	-28.73	1678.20	486.50	-316.57	79.71	1083.58	-328.48	77.46	496.14
4.48000	-2351.53	142.64	2.86	-2327.29	138.78	42.07	-2181.32	144.99	490.24	-2197.89	153.55	458.62	-1705.92	-26.22	-37.98	-1675.60	10.35	-43.36	-1794.57	-2.98	351.71	-1787.97	-16.39	336.33	-2088.55	46.32	1347.88	0.00	0.00	0.00	-2000.84	-80.98	1667.45	-1979.16	32.18	1682.56	175.93	-37.06	1761.93	-2452.06	-28.32	1678.51	486.40	-316.32	79.72	1083.43	-328.44	77.58	497.28
4.49000	-2336.82	143.52	7.75	-2306.15	138.07	46.67	-2169.63	145.08	486.66	-2184.72	153.38	457.20	-1702.96	-26.74	-43.28	-1675.29	9.96	-47.06	-1794.57	-2.98	351.71	-1787.97	-16.39	336.33	-2081.43	44.28	1348.71	0.00	0.00	0.00	-1996.64	-84.05	1669.95	-1974.24	29.91	1684.36	175.93	-37.06	1761.93	-2442.15	-27.89	1678.83	486.52	-316.22	79.76	1083.68	-328.53	77.63	497.85
4.50000	-2321.42	144.35	12.79	-2301.02	137.67	48.07	-2157.90	145.16	483.00	-2171.53	153.21	455.68	-1700.37	-27.24	-48.58	-1675.29	9.55	-50.78	-1794.57	-2.98	351.71	-1787.97	-16.39	336.33	-2075.48	42.68	1349.26	0.00	0.00	0.00	-1982.48	-86.00	1670.53	-1972.24	27.20	1685.46	175.93	-37.06	1761.93	-2432.22	-27.45	1679.16	486.23	-316.35	79.72	1083.78	-328.72	77.63	496.97
4.51000	-2293.96	143.92	16.03	-2286.98	137.95	51.37	-2146.13	145.25	479.26	-2158.33	153.04	454.07	-1698.14	-27.74	-53.87	-1675.60	9.13	-54.52	-1794.57	-2.98	351.71	-1787.97	-16.39	336.33	-2067.45	41.58	1349.96	0.00	0.00	0.00	-1974.20	-88.07	1670.35	-1969.16	25.53	1686.29	175.93	-37.06	1761.93	-2422.28	-27.00	1679.49	486.54	-316.25	79.72	1083.22	-328.48	77.36	495.83
4.52000	-2311.40	143.08	10.00	-2287.20	138.72	52.17	-2134.33	145.33	475.44	-2145.11	152.88	452.37	-1696.26	-28.23	-59.14	-1676.20	8.69	-58.28	-1794.57	-2.98	351.71	-1787.97	-16.39	336.33	-2061.06	40.27	1350.06	0.00	0.00	0.00	-1984.44	-90.33	1671.54	-1951.98	25.30	1686.90	175.93	-37.06	1761.93	-2412.33	-26.53	1679.84	486.57	-315.94	79.75	1083.27	-328.58	77.41	496.39
4.53000	-2262.50	145.63	17.52	-2265.99	139.51	57.98	-2122.49	145.42	471.53	-2131.89	152.73	450.56	-1694.73	-28.72	-64.40	-1677.10	8.25	-62.04	-1794.57	-2.98	351.71	-1787.97	-16.39	336.33	-2053.59	38.39	1351.21	0.00	0.00	0.00	-1985.55	-93.01	1672.76	-1962.82	23.30	1688.82	175.93	-37.06	1761.93	-2402.35	-26.05	1680.19	486.76	-316.37	79.89	1083.61	-328.70	77.41	496.65
4.54000	-2242.42	147.49	24.53	-2261.03	140.50	63.27	-2110.61	145.50	467.55	-2118.66	152.58	448.67	-1693.53	-29.19	-69.65	-1678.28	7.79	-65.81	-1794.57	-2.98	351.71	-1787.97	-16.39	336.33	-2047.55	37.03	1351.43	0.00	0.00	0.00	-1965.64	-94.43	1673.02	-1940.32	21.54	1688.79	175.93	-37.06	1761.93	-2392.37	-25.56	1680.54	486.96	-316.51	79.76	1083.28	-328.57	77.56	496.97
4.55000	-2226.99	147.69	34.22	-2269.82	141.96	68.85	-2098.70	145.57	463.48	-2105.42	152.43	446.67	-1692.65	-29.66	-74.86	-1679.74	7.32	-69.57	-1794.57	-2.98	351.71	-1787.97	-16.39	336.33	-2046.70	36.07	1352.10	0.00	0.00	0.00	-1960.70	-95.36	1673.25	-1919.06	20.01	1688.25	175.93	-37.06	1761.93	-2382.36	-25.05	1680.91	486.89	-316.29	79.79	1083.29	-328.51	77.53	496.19
4.56000	-2226.31	149.66	41.72	-2273.18	142.87	74.82	-2086.74	145.65	459.33	-2092.18	152.30	444.58	-1692.09	-30.12	-80.06	-1681.46	6.85	-73.34	-1794.57	-2.98	351.71	-1787.97	-16.39	336.33	-2046.12	34.72	1352.43	0.00	0.00	0.00	-1960.26	-96.57	1673.15	-1908.51	18.73	1687.98	175.93	-37.06	1761.93	-2372.35	-24.53	1681.28	486.86	-316.38	79.94	1082.72	-328.81	77.25	495.00
4.57000	-2225.85	151.92	46.94	-2265.43	143.61	82.40	-2074.75	145.72	455.10	-2078.93	152.16	442.39	-1691.84	-30.57	-85.22	-1683.44	6.36	-77.10	-1794.57	-2.98	351.71	-1787.97	-16.39	336.33	-2033.56	34.12	1353.21	0.00	0.00	0.00	-1963.23	-99.70	1673.75	-1912.73	17.34	1689.23	175.93	-37.06	1761.93	-2362.32	-24.00	1681.66	485.56	-316.53	79.48	1083.16	-328.57	77.39	496.12
4.58000	-2207.20	151.26	58.92	-2254.13	143.48	91.67	-2062.72	145.79	450.79	-2065.67	152.04	440.09	-1691.89	-31.00	-90.35	-1685.67	5.87	-80.86	-1794.57	-2.98	351.71	-1787.97	-16.39	336.33	-2025.69	32.69	1354.02	0.00	0.00	0.00	-1936.57	-100.14	1672.96	-1912.96	15.59	1689.69	175.93	-37.06	1761.93	-2352.27	-23.45	1682.05	485.51	-316.30	79.40	1084.01	-328.49	77.76	496.32
4.59000	-2219.69	151.69	63.28	-2234.06	142.98	102.05	-2050.65	145.85	446.39	-2052.40	151.91	437.70	-1692.23	-31.43	-95.44	-1688.14	5.36	-84.60	-1794.57	-2.98	351.71	-1787.97	-16.39	336.33	-2015.14	31.34	1354.82	0.00	0.00	0.00	-1955.00	-102.63	1673.42	-1899.83	13.44	1689.83	175.93	-37.06	1761.93	-2342.21	-22.89	1682.45	485.12	-316.65	79.23	1083.82	-328.69	77.53	496.12
4.60000	-2211.27	151.95	71.24	-2222.77	141.99	110.78	-2038.54	145.92	441.92	-2039.14	151.80	435.21	-1692.85	-31.85	-100.50	-1690.84	4.85	-88.33	-1794.57	-2.98	351.71	-1787.97	-16.39	336.33	-2008.72	30.11	1355.16	0.00	0.00	0.00	-1953.33	-103.96	1673.52	-1902.49	11.66	1690.01	175.93	-37.06	1761.93	-2332.13	-22.31	1682.85	486.34	-316.61	79.59	1083.69	-328.93	77.53	496.51
4.61000	-2196.18	149.67	80.22	-2207.37	139.78	119.73	-2026.40	145.98	437.36	-2025.86	151.69	432.61	-1693.75	-32.26	-105.51	-1693.77	4.34	-92.04	-1794.57	-2.98	351.71	-1787.97	-16.39	336.33	-2014.73	28.80	1356.47	0.00	0.00	0.00	-1942.41	-104.55	1674.16	-1903.12	11.10	1690.45	175.93	-37.06	1761.93	-2322.04	-21.72	1683.26	486.58	-316.27	79.76	1083.51	-328.42	77.63	496.97
4.62000	-2189.53	147.18	88.30	-2189.56	138.18	129.17	-2014.22	146.03	432.72	-2012.59	151.58	429.91	-1694.91	-32.66	-110.47	-1696.91	3.81	-95.73	-1794.57	-2.98	351.71	-1787.97	-16.39	336.33	-2008.24	27.61	1356.98	0.00	0.00	0.00	-1927.18	-105.13	1674.50	-1888.83	11.36	1690.91	175.93	-37.06	1761.93	-2311.94	-21.12	1683.68	486.38	-316.13	79.78	1083.37	-328.47	77.57	496.92
4.63000	-2167.84	145.50	99.04	-2172.14	136.00	137.50	-2002.00	146.08	428.00	-1999.32	151.49	427.11	-1696.33	-33.05	-115.39	-1700.25	3.28	-99.39	-1794.57	-2.98	351.71	-1787.97	-16.39	336.33	-2003.84	25.93	1357.97	0.00	0.00	0.00	-1930.83	-106.47	1676.12	-1883.31	9.61	1691.83	175.93	-37.06	1761.93	-2301.82	-20.50	1684.11	486.46	-315.89	79.78	1083.35	-328.75	77.44	497.53
4.64000	-2143.90	142.30	108.08	-2143.14	132.87	148.37	-1989.74	146.13	423.19	-1986.04	151.39	424.20	-1697.99	-33.43	-120.25	-1703.80	2.75	-103.02	-1794.57	-2.98	351.71	-1787.97	-16.39	336.33	-1994.41	24.75	1359.01	0.00	0.00	0.00	-1895.32	-107.78	1675.06	-1875.53	8.40	1692.12	175.93	-37.06	1761.93	-2291.69	-19.87	1684.54	486.46	-316.27	79.59	1082.88	-328.84	77.31	496.74
4.65000	-2106.65	138.99	119.48	-2123.69	130.44	156.08	-1977.44	146.18	418.31	-1972.76	151.31	421.18	-1699.90	-33.80	-125.05	-1707.54	2.21	-106.62	-1794.57	-2.98	351.71	-1787.97	-16.39	336.33	-1990.83	24.15	1359.55	0.00	0.00	0.00	-1882.84	-13.12	1689.65	-1867.43	7.04	1692.28	175.93	-37.06	1761.93	-2281.55	-19.22	1684.98	486.82	-316.28	79.74	1083.51	-328.85	77.46	496.29
4.66000	-2096.50	135.79	126.77	-2114.27	128.01	162.21	-1965.10	146.22	413.34	-1959.49	151.23	418.06	-1702.03	-34.16	-129.80	-1711.46	1.67	-110.18	-1794.57	-2.98	351.71	-1787.97	-16.39	336.33	-1978.07	23.41	1359.78	0.00	0.00	0.00	-1891.86	-88.77	1680.10	-1862.81	6.39	1692.74	175.93	-37.06	1761.93	-2271.39	-18.56	1685.44	486.32	-316.12	79.71	1083.66	-328.64	77.60	496.51
4.67000	-2064.13	132.91	137.09	-2084.32	125.86	172.14	-1952.72	146.26	408.29	-1946.21	151.15	414.83	-1704.39	-34.51	-134.48	-1715.55	1.12	-113.71	-1794.57	-2.98	351.71	-1787.97	-16.39	336.33	-1974.96	22.84	1360.12	0.00	0.00	0.00	-1888.99	-108.75	1677.55	-1861.24	6.30	1693.47	175.93	-37.06	1761.93	-2261.22	-17.88	1685.89	486.88	-316.35	79.83	1083.62	-328.32	77.63	497.42
4.68000	-2033.17	129.28	146.69	-2072.23	124.02	178.83	-1940.31	146.29	403.15	-1932.94	151.08	411.49	-1706.96	-34.84	-139.09	-1719.81	0.57	-117.19	-1794.57	-2.98	351.71	-1787.97	-16.39	336.33	-1972.55	21.91	1360.28	0.00	0.00	0.00	-1898.41	-110.77	1680.17	-1857.25	5.18	1694.69	175.93	-37.06	1761.93	-2251.03	-17.19	1686.36	487.36	-316.02	80.03	1083.16	-328.61	77.41	497.26
4.69000	-2016.46	129.81	154.64	-2047.36	122.77	187.14	-1927.85	146.32	397.93	-1919.67	151.02	408.05	-1709.74	-35.17	-143.63	-1724.23	0.02	-120.62	-1794.57	-2.98	351.71	-1787.97	-16.39	336.33	-1964.55	20.93	1360.61	0.00	0.00	0.00	-1896.14	-112.68	1681.00	-1836.55	9.48	1702.15	175.93	-37.06	1761.93	-2240.83	-16.49	1686.84	486.76	-316.04	79.86	1083.41	-328.29	77.59	496.48
4.70000	-2021.27	127.79	156.99	-2035.19	121.45	192.44	-1915.36	146.34	392.64	-1906.40	150.97	404.49	-1712.71	-35.48	-148.10	-1728.79	-0.54	-124.01	-1794.57	-2.98	351.71	-1787.97	-16.39	336.33	-1964.05	19.85	1361.07	0.00	0.00	0.00	-1836.78	-12.41	1699.84	-1830.43	11.06	1706.19	175.93	-37.06	1761.93	-2230.62	-15.77	1687.32	486.54	-315.93	79.86	1083.26	-328.44	77.51	497.03
4.71000	-1994.35	127.20	164.81	-2014.67	120.25	198.11	-1902.83	146.36	387.25	-1893.14	150.92	400.82	-1715.86	-35.78	-152.49	-1733.49	-1.10	-127.34	-1794.57	-2.98	351.71	-1787.97	-16.39	336.33	-1961.83	18.93	1361.71	0.00	0.00	0.00	-1872.89	-93.92	1685.92	-1833.01	9.24	1704.94	175.93	-37.06	1761.93	-2220.40	-15.04	1687.81	486.51	-316.08	79.76	1083.93	-328.52	77.63	496.24
4.72000	-1965.68	133.49	177.51	-1993.22	120.02	203.93	-1890.26	146.38	381.79	-1879.88	150.88	397.04	-1719.20	-36.07	-156.80	-1738.33	-1.65	-130.62	-1794.57	-2.98	351.71	-1787.97	-16.39	336.33	-1954.26	18.64	1361.44	0.00	0.00	0.00	-1871.67	-113.26	1682.63	-1821.39	9.01	1705.39	175.93	-37.06	1761.93	-2210.16	-14.29	1688.31	485.84	-316.26	79.43	1083.38	-328.57	77.55	496.73
4.73000	-1939.86	133.52	183.49	-1968.39	125.34	214.28	-1877.65	146.39	376.24	-1866.63	150.84	393.15	-1722.71	-36.35	-161.02	-1743.29	-2.21	-133.83	-1794.57	-2.98	351.71	-1787.97	-16.39	336.33	-1953.26	17.64	1361.69	0.00	0.00	0.00	-1866.67	-113.92	1681.92	-1834.09	3.36	1699.38	175.93	-37.06	1761.93	-2199.91	-13.52	1688.82	487.26	-316.39	79.97	1083.15	-328.43	77.63	495.96
4.74000	-1921.81	132.08	188.34	-1943.98	124.36	219.07	-1865.00	146.39	370.61	-1853.38	150.81	389.14	-1726.37	-36.61	-165.16	-1748.36	-2.77	-136.99	-1794.57	-2.98	351.71	-1787.97	-16.39	336.33	-1946.29	16.95	1362.12	0.00	0.00	0.00	-1837.85	-112.39	1681.95	-1817.19	1.71	1698.35	175.93	-37.06	1761.93	-2189.65	-12.75	1689.33	486.32	-316.41	79.71	1082.97	-328.52	77.35	496.63
4.75000	-1888.04	132.65	194.09	-1919.45	123.58	223.13	-1852.31	146.39	364.89	-1840.15	150.79	385.02	-1730.19	-36.86	-169.21	-1753.54	-3.32	-140.07	-1794.57	-2.98	351.71	-1787.97	-16.39	336.33	-1936.19	16.17	1362.04	0.00	0.00	0.00	-1830.12	-114.29	1681.27	-1818.08	1.33	1698.88	175.93	-37.06	1761.93	-2179.38	-11.95	1689.86	486.28	-316.65	79.50	1083.27	-328.84	77.27	496.69
4.76000	-1861.95	132.14	199.75	-1893.93	123.18	227.28	-1839.58	146.39	359.09	-1826.92	150.77	380.79	-1734.16	-37.10	-173.16	-1758.82	-3.88	-143.09	-1794.57	-2.98	351.71	-1787.97	-16.39	336.33	-1929.17	15.36	1362.12	0.00	0.00	0.00	-1834.27	-114.86	1682.43	-1807.04	0.72	1698.48	175.93	-37.06	1761.93	-2169.09	-11.14	1690.39	486.42	-316.04	79.77	1083.12	-328.81	77.34	496.13
4.77000	-1836.22	131.79	204.60	-1865.96	123.10	231.29	-1826.81	146.38	353.21	-1813.70	150.76	376.44	-1738.26	-37.33	-177.01	-1764.19	-4.43	-146.03	-1794.57	-2.98	351.71	-1787.97	-16.39	336.33	-1931.80	14.53	1362.05	0.00	0.00	0.00	-1830.35	-114.69	1682.73	-1793.44	0.46	1697.83	175.93	-37.06	1761.93	-2158.80	-10.32	1690.93	486.34	-315.90	79.72	1083.90	-328.79	77.62	495.62
4.78000	-1799.84	132.10	210.84	-1840.72	123.04	234.58	-1814.00	146.36	347.24	-1800.49	150.76	371.97	-1742.48	-37.54	-180.77	-1769.64	-4.98	-148.89	-1794.57	-2.98	351.71	-1787.97	-16.39	336.33	-1922.91	13.69	1361.99	0.00	0.00	0.00	-1824.80	-113.88	1681.66	-1794.85	0.48	1698.45	175.93	-37.06	1761.93	-2148.49	-9.48	1691.48	485.98	-316.39	79.51	1083.99	-329.11	77.54	496.59
4.79000	-1785.05	132.63	212.57	-1813.95	122.46	237.23	-1801.15	146.34	341.19	-1787.29	150.76	367.38	-1746.83	-37.74	-184.41	-1775.17	-5.53	-151.67	-1794.57	-2.98	351.71	-1787.97	-16.39	336.33	-1922.01	12.95	1361.83	0.00	0.00	0.00	-1812.13	-114.73	1681.54	-1796.00	0.69	1697.46	175.93	-37.06	1761.93	-2138.17	-8.63	1692.04	486.50	-316.13	79.81	1083.36	-328.77	77.56	496.75
4.80000	-1757.79	133.05	216.33	-1788.50	122.21	239.63	-1788.26	146.31	335.06	-1774.10	150.78	362.67	-1751.28	-37.93	-187.95	-1780.75	-6.07	-154.37	-1794.57	-2.98	351.71	-1787.97	-16.39	336.33	-1920.30	12.18	1361.75	0.00	0.00	0.00	-1800.88	-115.76	1680.40	-1783.29	0.48	1696.94	175.93	-37.06	1761.93	-2127.83	-7.76	1692.60	486.80	-316.15	79.81	1083.03	-328.52	77.37	496.74
4.81000	-1728.20	131.34	220.49	-1761.25	121.51	242.17	-1775.33	146.28	328.85	-1760.93	150.79	357.85	-1755.84	-38.10	-191.38	-1786.40	-6.61	-156.98	-1794.57	-2.98	351.71	-1787.97	-16.39	336.33	-1910.10	11.47	1361.43	0.00	0.00	0.00	-1809.94	-116.42	1681.35	-1781.87	0.48	1697.30	175.93	-37.06	1761.93	-2117.49	-6.87	1693.18	486.76	-316.19	79.80	1083.32	-328.57	77.42	496.99
4.82000	-1694.24	130.05	225.12	-1739.72	120.61	243.31	-1762.36	146.24	322.54	-1747.77	150.82	352.90	-1760.48	-38.26	-194.69	-1792.09	-7.14	-159.50	-1794.57	-2.98	351.71	-1787.97	-16.39	336.33	-1901.73	10.71	1361.31	0.00	0.00	0.00	-1805.30	-114.33	1681.14	-1779.13	-0.45	1697.12	175.93	-37.06	1761.93	-2107.13	-5.97	1693.76	486.81	-316.31	79.67	1083.98	-328.54	77.68	496.24
4.83000	-1671.86	129.68	227.40	-1708.77	119.86	245.52	-1749.35	146.19	316.16	-1734.62	150.85	347.84	-1765.22	-38.40	-197.88	-1797.82	-7.67	-161.92	-1794.57	-2.98	351.71	-1787.97	-16.39	336.33	-1899.60	9.70	1360.75	0.00	0.00	0.00	-1794.56	-116.65	1680.47	-1771.36	-1.16	1696.57	175.93	-37.06	1761.93	-2096.77	-5.05	1694.35	486.48	-316.11	79.71	1083.54	-328.61	77.56	496.33
4.84000	-1649.69	128.85	229.10	-1686.95	119.14	246.24	-1736.30	146.14	309.69	-1721.49	150.89	342.65	-1770.02	-38.53	-200.96	-1803.59	-8.19	-164.25	-1794.57	-2.98	351.71	-1787.97	-16.39	336.33	-1897.23	9.49	1360.20	0.00	0.00	0.00	-1785.02	-116.86	1679.24	-1760.15	-0.73	1695.44	175.93	-37.06	1761.93	-2086.39	-4.12	1694.96	486.75	-315.97	79.87	1083.18	-328.48	77.45	496.83
4.85000	-1624.07	128.09	230.81	-1657.10	118.31	247.75	-1723.21	146.08	303.14	-1708.37	150.94	337.34	-1774.89	-38.65	-203.90	-1809.37	-8.71	-166.47	-1794.57	-2.98	351.71	-1787.97	-16.39	336.33	-1893.45	8.36	1359.90	0.00	0.00	0.00	-1779.77	-117.75	1678.52	-1759.95	-0.76	1694.86	175.93	-37.06	1761.93	-2076.00	-3.17	1695.56	486.68	-316.15	79.86	1083.71	-328.79	77.54	496.52
4.86000	-1592.23	127.10	233.58	-1638.04	117.37	246.78	-1710.08	146.02	296.50	-1695.27	150.99	331.90	-1779.82	-38.75	-206.72	-1815.17	-9.22	-168.59	-1794.57	-2.98	351.71	-1787.97	-16.39	336.33	-1879.21	7.70	1359.70	0.00	0.00	0.00	-1774.86	-117.95	1678.32	-1755.99	-1.24	1694.50	175.93	-37.06	1761.93	-2065.60	-2.21	1696.18	485.95	-316.28	79.44	1083.58	-328.44	77.63	496.51
4.87000	-1573.99	126.40	232.93	-1608.78	116.74	246.96	-1696.91	145.95	289.78	-1682.18	151.05	326.34	-1784.80	-38.84	-209.40	-1820.98	-9.72	-170.60	-1794.57	-2.98	351.71	-1787.97	-16.39	336.33	-1875.90	7.10	1358.90	0.00	0.00	0.00	-1756.40	-116.83	1677.75	-1731.06	-1.67	1693.84	175.93	-37.06	1761.93	-2055.19	-1.23	1696.81	486.15	-316.43	79.45	1083.75	-328.47	77.54	497.04
4.88000	-1537.81	126.84	234.68	-1584.18	115.84	245.97	-1683.70	145.87	282.97	-1669.11	151.12	320.65	-1789.82	-38.91	-211.95	-1826.78	-10.21	-172.50	-1794.57	-2.98	351.71	-1787.97	-16.39	336.33	-1872.94	6.43	1358.29	0.00	0.00	0.00	-1764.94	-119.08	1677.86	-1735.77	-2.45	1693.29	175.93	-37.06	1761.93	-2044.77	-0.23	1697.45	486.06	-316.19	79.57	1083.68	-328.58	77.42	496.86
4.89000	-1521.17	125.77	234.25	-1562.40	115.59	243.11	-1670.45	145.78	276.08	-1656.07	151.20	314.84	-1794.87	-38.97	-214.36	-1832.58	-10.70	-174.28	-1794.57	-2.98	351.71	-1787.97	-16.39	336.33	-1864.76	5.78	1357.40	0.00	0.00	0.00	-1762.20	-119.24	1676.01	-1730.59	-2.70	1691.81	175.93	-37.06	1761.93	-2034.34	0.78	1698.09	486.10	-316.37	79.56	1083.10	-328.78	77.32	497.31
4.90000	-1501.66	124.32	231.22	-1539.16	113.58	241.43	-1657.15	145.69	269.11	-1643.04	151.28	308.90	-1799.94	-39.01	-216.63	-1838.35	-11.17	-175.95	-1794.57	-2.98	351.71	-1787.97	-16.39	336.33	-1868.47	5.15	1356.94	0.00	0.00	0.00	-1755.01	-119.22	1675.79	-1733.57	-2.53	1691.30	175.93	-37.06	1761.93	-2023.90	1.81	1698.74	486.52	-316.32	79.69	1083.74	-328.72	77.50	496.52
4.91000	-1471.93	123.76	229.30	-1516.47	112.69	237.60	-1643.82	145.59	262.05	-1630.03	151.37	302.83	-1805.03	-39.03	-218.75	-1844.10	-11.64	-177.49	-1794.57	-2.98	351.71	-1787.97	-16.39	336.33	-1854.18	5.10	1355.85	0.00	0.00	0.00	-1741.93	-119.17	1674.33	-1737.34	-3.27	1691.29	175.93	-37.06	1761.93	-2013.45	2.86	1699.41	485.92	-316.61	79.53	1084.04	-328.98	77.44	496.79
4.92000	-1448.70	123.97	225.62	-1491.14	112.43	233.67	-1630.44	145.48	254.91	-1617.04	151.47	296.64	-1810.12	-39.04	-220.72	-1849.81	-12.09	-178.91	-1794.57	-2.98	351.71	-1787.97	-16.39	336.33	-1849.56	4.30	1355.21	0.00	0.00	0.00	-1735.63	-119.61	1673.91	-1727.72	-3.51	1690.88	175.93	-37.06	1761.93	-2002.99	3.92	1700.08	486.37	-316.15	79.71	1083.34	-328.88	77.27	496.00
4.93000	-1428.24	122.71	220.26	-1469.71	111.70	228.15	-1617.03	145.37	247.68	-1604.07	151.58	290.31	-1815.21	-39.03	-222.54	-1855.47	-12.53	-180.19	-1794.57	-2.98	351.71	-1787.97	-16.39	336.33	-1842.72	3.92	1354.51	0.00	0.00	0.00	-1741.42	-120.82	1674.66	-1717.96	-3.81	1689.34	175.93	-37.06	1761.93	-1992.52	4.99	1700.76	487.11	-316.37	79.75	1083.73	-328.76	77.50	496.58
4.94000	-1413.70	121.59	213.85	-1447.87	110.90	222.49	-1603.57	145.24	240.36	-1591.13	151.70	283.85	-1820.29	-39.01	-224.20	-1861.09	-12.96	-181.35	-1794.57	-2.98	351.71	-1787.97	-16.39	336.33	-1840.92	3.70	1353.51	0.00	0.00	0.00	-1719.51	-111.46	1682.39	-1704.52	-3.92	1687.64	175.93	-37.06	1761.93	-1982.04	6.09	1701.45	486.55	-316.56	79.57	1083.47	-328.80	77.32	497.02
4.95000	-1384.00	119.88	209.78	-1426.80	109.58	216.74	-1590.07	145.11	232.96	-1578.21	151.82	277.26	-1825.35	-38.97	-225.70	-1866.64	-13.38	-182.37	-1794.57	-2.98	351.71	-1787.97	-16.39	336.33	-1835.23	3.21	1352.56	0.00	0.00	0.00	-1711.38	-109.96	1683.12	-1703.39	-4.37	1687.15	175.93	-37.06	1761.93	-1971.56	7.20	1702.15	487.06	-316.25	79.73	1083.36	-328.96	77.26	497.25
4.96000	-1364.93	117.73	204.46	-1405.32	108.29	211.33	-1576.53	144.97	225.48	-1565.31	151.95	270.54	-1830.38	-38.92	-227.04	-1872.12	-13.79	-183.25	-1794.57	-2.98	351.71	-1787.97	-16.39	336.33	-1830.71	8.05	1360.39	0.00	0.00	0.00	-1703.92	-109.78	1682.03	-1693.93	-4.24	1685.26	175.93	-37.06	1761.93	-1961.06	8.33	1702.86	486.92	-316.22	79.91	1083.93	-329.13	77.42	495.90
4.97000	-1349.13	114.41	199.64	-1385.09	106.58	206.42	-1562.94	144.83	217.91	-1552.44	152.09	263.69	-1835.37	-38.85	-228.21	-1877.53	-14.18	-183.98	-1794.57	-2.98	351.71	-1787.97	-16.39	336.33	-1826.40	8.62	1360.87	0.00	0.00	0.00	-1699.13	-110.28	1681.16	-1679.85	-4.34	1683.62	175.93	-37.06	1761.93	-1950.55	9.47	1703.57	486.27	-316.25	79.53	1083.73	-328.80	77.44	495.91
4.98000	-1319.91	112.16	198.62	-1364.96	104.76	203.02	-1549.32	144.67	210.26	-1539.60	152.23	256.70	-1840.32	-38.76	-229.21	-1882.84	-14.56	-184.57	-1794.57	-2.98	351.71	-1787.97	-16.39	336.33	-1819.08	8.39	1360.16	0.00	0.00	0.00	-1695.10	-110.40	1680.06	-1684.03	-3.29	1683.40	175.93	-37.06	1761.93	-1940.03	10.63	1704.30	485.87	-316.51	79.40	1083.11	-328.94	77.29	495.93
4.99000	-1304.49	111.69	199.21	-1345.61	102.84	201.06	-1535.65	144.51	202.52	-1526.78	152.39	249.57	-1845.21	-38.65	-230.04	-1888.07	-14.93	-185.01	-1794.57	-2.98	351.71	-1787.97	-16.39	336.33	-1814.22	8.03	1359.32	0.00	0.00	0.00	-1690.52	-110.20	1679.58	-1691.52	-3.67	1682.68	175.93	-37.06	1761.93	-1929.51	11.81	1705.03	486.51	-316.11	79.72	1083.43	-328.94	77.41	496.83
5.00000	-1286.61	110.70	199.25	-1327.20	101.64	200.00	-1521.95	144.34	194.69	-1513.99	152.55	242.31	-1850.04	-38.53	-230.69	-1893.19	-15.28	-185.29	-1794.57	-2.98	351.71	-1787.97	-16.39	336.33	-1808.72	7.43	1358.46	0.00	0.00	0.00	-1680.63	-109.78	1678.44	-1677.80	-3.02	1681.31	175.93	-37.06	1761.93	-1918.98	13.00	1705.78	486.38	-316.52	79.65	1083.35	-328.98	77.32	496.27
5.01000	-1269.66	109.02	200.07	-1307.22	100.83	199.63	-1508.20	144.16	186.78	-1501.22	152.72	234.92	-1854.80	-38.39	-231.16	-1898.20	-15.62	-185.42	-1794.57	-2.98	351.71	-1787.97	-16.39	336.33	-1803.14	7.02	1357.43	0.00	0.00	0.00	-1677.42	-109.51	1677.74	-1678.19	-3.65	1680.65	175.93	-37.06	1761.93	-1908.43	14.21	1706.53	486.27	-316.27	79.77	1083.48	-328.99	77.49	496.76
5.02000	-1253.87	108.01	200.75	-1298.57	101.80	198.00	-1494.40	143.97	178.78	-1488.48	152.90	227.38	-1859.47	-38.23	-231.45	-1903.09	-15.93	-185.39	-1794.57	-2.98	351.71	-1787.97	-16.39	336.33	-1797.42	7.08	1356.62	0.00	0.00	0.00	-1670.94	-109.07	1676.69	-1674.86	-2.96	1680.14	175.93	-37.06	1761.93	-1897.88	15.44	1707.30	486.63	-316.09	79.67	1083.46	-328.91	77.46	497.17
5.03000	-1239.71	106.73	200.26	-1283.92	100.47	196.61	-1479.03	143.60	170.42	-1474.17	153.18	219.74	-1864.06	-38.05	-231.55	-1907.85	-16.24	-185.20	-1794.57	-2.98	351.71	-1787.97	-16.39	336.33	-1790.79	6.89	1355.85	0.00	0.00	0.00	-1665.66	-109.15	1676.10	-1646.10	0.36	1686.51	175.93	-37.06	1761.93	-1887.32	16.69	1708.07	486.29	-316.41	79.53	1083.00	-328.49	77.40	496.57
5.04000	-1226.63	104.85	199.33	-1270.68	99.99	194.31	-1463.47	144.73	163.09	-1460.44	153.87	212.56	-1868.55	-37.85	-231.45	-1912.48	-16.52	-184.83	-1794.57	-2.98	351.71	-1787.97	-16.39	336.33	-1783.23	6.96	1355.06	0.00	0.00	0.00	-1656.40	-108.88	1675.86	-1630.72	1.07	1687.48	175.93	-37.06	1761.93	-1876.76	17.95	1708.85	486.46	-316.34	79.60	1083.45	-328.65	77.58	496.60
5.05000	-1214.22	103.46	198.44	-1257.61	98.18	192.38	-1450.58	143.80	155.36	-1447.73	153.85	205.40	-1872.93	-37.64	-231.17	-1916.96	-16.79	-184.30	-1794.57	-2.98	351.71	-1787.97	-16.39	336.33	-1776.02	6.82	1354.28	0.00	0.00	0.00	-1653.67	-108.64	1675.59	-1625.06	1.36	1687.02	175.93	-37.06	1761.93	-1866.18	19.23	1709.64	486.42	-316.24	79.52	1083.23	-328.67	77.39	496.79
5.06000	-1203.31	102.03	196.51	-1245.98	96.80	189.85	-1437.23	144.81	148.61	-1436.40	153.52	198.33	-1877.20	-37.41	-230.68	-1921.28	-17.04	-183.59	-1794.57	-2.98	351.71	-1787.97	-16.39	336.33	-1770.59	6.81	1353.41	0.00	0.00	0.00	-1646.36	-108.54	1675.15	-1622.13	1.01	1686.47	175.93	-37.06	1761.93	-1855.60	20.53	1710.44	485.89	-316.10	79.51	1083.34	-328.74	77.35	496.73
5.07000	-1192.13	99.64	195.63	-1235.15	95.27	187.46	-1426.01	143.98	141.28	-1425.89	153.30	191.56	-1881.34	-37.16	-230.00	-1925.45	-17.27	-182.71	-1794.57	-2.98	351.71	-1787.97	-16.39	336.33	-1764.68	6.78	1352.50	0.00	0.00	0.00	-1640.08	-108.57	1674.69	-1614.54	1.76	1686.17	175.93	-37.06	1761.93	-1845.01	21.84	1711.26	485.74	-316.11	79.55	1082.39	-328.67	77.12	497.08
5.08000	-1182.55	97.94	194.23	-1225.65	93.85	185.15	-1416.37	142.26	133.88	-1416.00	153.53	185.15	-1885.35	-36.89	-229.11	-1929.44	-17.48	-181.64	-1794.57	-2.98	351.71	-1787.97	-16.39	336.33	-1758.68	7.24	1351.83	0.00	0.00	0.00	-1632.14	-108.08	1674.57	-1605.34	1.82	1685.91	175.93	-37.06	1761.93	-1834.41	23.18	1712.08	486.52	-316.17	79.59	1082.72	-328.88	77.19	496.99
5.09000	-1175.03	97.89	192.21	-1217.02	92.64	183.08	-1406.50	142.39	127.56	-1407.44	153.66	178.86	-1889.22	-36.60	-228.02	-1933.26	-17.67	-180.39	-1794.57	-2.98	351.71	-1787.97	-16.39	336.33	-1751.31	7.17	1350.96	0.00	0.00	0.00	-1630.54	-107.93	1674.58	-1595.15	2.35	1685.52	175.93	-37.06	1761.93	-1823.80	24.53	1712.91	485.88	-316.32	79.59	1083.14	-328.91	77.43	496.95
5.10000	-1166.74	97.41	191.85	-1209.32	91.50	181.35	-1397.81	142.47	121.33	-1399.36	154.77	173.21	-1892.94	-36.29	-226.71	-1936.89	-17.84	-178.95	-1794.57	-2.98	351.71	-1787.97	-16.39	336.33	-1743.56	7.51	1350.24	0.00	0.00	0.00	-1622.96	-107.67	1674.24	-1597.18	2.04	1685.43	175.93	-37.06	1761.93	-1813.19	25.89	1713.75	485.84	-316.42	79.50	1083.73	-328.40	77.70	496.28
5.11000	-1160.55	95.80	190.42	-1203.60	91.50	179.02	-1391.58	140.85	114.79	-1393.02	154.68	167.36	-1896.50	-35.97	-225.18	-1940.32	-17.98	-177.32	-1794.57	-2.98	351.71	-1787.97	-16.39	336.33	-1735.82	7.85	1349.46	0.00	0.00	0.00	-1612.60	-107.44	1673.67	-1591.51	2.03	1684.87	175.93	-37.06	1761.93	-1802.57	27.28	1714.60	486.65	-315.94	79.77	1083.89	-328.47	77.73	496.36
5.12000	-1156.84	96.78	188.26	-1198.83	91.31	176.73	-1384.91	141.15	109.52	-1388.44	153.79	161.50	-1899.89	-35.62	-223.44	-1943.56	-18.11	-175.49	-1794.57	-2.98	351.71	-1787.97	-16.39	336.33	-1725.85	8.55	1348.60	0.00	0.00	0.00	-1609.76	-107.06	1673.50	-1582.25	2.77	1684.71	175.93	-37.06	1761.93	-1791.94	28.68	1715.45	487.29	-315.71	80.14	1083.61	-328.64	77.54	496.38
5.13000	-1155.44	97.13	184.37	-1195.40	91.50	174.06	-1379.31	141.68	104.70	-1384.48	153.28	156.02	-1903.11	-35.26	-221.48	-1946.57	-18.21	-173.47	-1794.57	-2.98	351.71	-1787.97	-16.39	336.33	-1718.88	8.83	1347.79	0.00	0.00	0.00	-1601.71	-107.11	1672.93	-1576.89	2.45	1684.12	175.93	-37.06	1761.93	-1781.30	30.10	1716.32	486.38	-315.98	79.88	1083.03	-328.54	77.46	496.25
5.14000	-1151.60	95.85	182.93	-1191.79	90.29	171.65	-1375.66	141.00	99.52	-1381.62	152.30	150.65	-1906.14	-34.87	-219.29	-1949.37	-18.30	-171.24	-1794.57	-2.98	351.71	-1787.97	-16.39	336.33	-1712.30	9.20	1347.09	0.00	0.00	0.00	-1596.23	-106.20	1672.82	-1567.29	3.01	1683.58	175.93	-37.06	1761.93	-1770.66	31.54	1717.20	486.09	-316.04	79.70	1083.69	-328.32	77.66	496.72
5.15000	-1150.24	96.76	179.22	-1189.61	90.21	167.94	-1373.51	139.70	94.17	-1380.42	149.95	144.77	-1908.98	-34.46	-216.88	-1951.94	-18.35	-168.81	-1794.57	-2.98	351.71	-1787.97	-16.39	336.33	-1706.64	9.98	1346.34	0.00	0.00	0.00	-1586.28	-106.09	1671.91	-1560.32	3.14	1683.11	175.93	-37.06	1761.93	-1760.02	33.00	1718.09	485.79	-316.10	79.68	1083.55	-328.27	77.73	496.93
5.16000	-1149.70	98.05	174.95	-1188.35	90.13	163.74	-1372.43	138.20	88.82	-1380.74	146.80	138.67	-1911.62	-34.04	-214.23	-1954.28	-18.39	-166.17	-1794.57	-2.98	351.71	-1787.97	-16.39	336.33	-1696.63	10.32	1345.73	0.00	0.00	0.00	-1581.03	-105.69	1671.88	-1551.47	3.99	1682.88	175.93	-37.06	1761.93	-1749.36	34.48	1718.99	485.83	-316.36	79.48	1083.10	-328.43	77.55	495.61
5.17000	-1148.59	97.54	170.79	-1188.48	91.14	158.65	-1372.01	137.18	83.52	-1381.63	143.92	132.55	-1914.05	-33.59	-211.35	-1956.36	-18.40	-163.32	-1794.57	-2.98	351.71	-1787.97	-16.39	336.33	-1688.77	10.74	1344.99	0.00	0.00	0.00	-1577.03	-105.10	1671.46	-1545.32	4.64	1682.52	175.93	-37.06	1761.93	-1738.70	35.97	1719.90	487.14	-316.10	79.94	1083.76	-328.23	77.62	495.61
5.18000	-1149.25	98.78	165.51	-1189.49	92.65	152.76	-1373.29	135.02	77.29	-1382.86	141.99	126.67	-1916.26	-33.12	-208.22	-1958.20	-18.38	-160.25	-1794.57	-2.98	351.71	-1787.97	-16.39	336.33	-1680.94	11.75	1344.46	0.00	0.00	0.00	-1561.83	-104.10	1670.70	-1540.41	5.11	1682.13	175.93	-37.06	1761.93	-1728.03	37.48	1720.82	487.25	-316.00	79.88	1083.40	-328.45	77.51	496.71
5.19000	-1151.35	100.66	159.25	-1190.81	93.36	146.69	-1375.66	132.99	70.93	-1385.27	139.69	120.53	-1918.24	-32.63	-204.86	-1959.77	-18.34	-156.96	-1794.57	-2.98	351.71	-1787.97	-16.39	336.33	-1671.71	12.56	1343.72	0.00	0.00	0.00	-1559.07	-103.59	1670.72	-1527.63	6.26	1681.39	175.93	-37.06	1761.93	-1717.36	39.01	1721.75	485.70	-316.28	79.55	1083.23	-328.35	77.40	496.29
5.20000	-1154.67	102.63	151.73	-1193.44	93.97	139.88	-1378.93	131.05	64.47	-1388.69	137.15	114.31	-1919.98	-32.12	-201.25	-1961.07	-18.27	-153.45	-1794.57	-2.98	351.71	-1787.97	-16.39	336.33	-1663.84	13.42	1342.98	0.00	0.00	0.00	-1552.31	-102.98	1670.06	-1521.31	6.49	1681.14	175.93	-37.06	1761.93	-1706.68	40.56	1722.69	486.08	-316.21	79.56	1084.01	-328.60	77.62	497.07
5.21000	-1157.65	102.89	144.29	-1196.83	94.41	132.23	-1383.40	129.00	57.77	-1392.41	135.46	108.49	-1921.49	-31.59	-197.39	-1962.09	-18.18	-149.72	-1794.57	-2.98	351.71	-1787.97	-16.39	336.33	-1656.96	13.96	1342.28	0.00	0.00	0.00	-1540.22	-101.79	1669.53	-1513.60	7.62	1680.54	175.93	-37.06	1761.93	-1696.00	42.13	1723.63	486.42	-316.35	79.60	1084.14	-328.59	77.65	497.05
5.22000	-1161.46	103.05	135.73	-1200.14	93.00	124.48	-1388.32	127.75	51.06	-1396.39	134.66	102.95	-1922.73	-31.04	-193.28	-1962.82	-18.05	-145.75	-1794.57	-2.98	351.71	-1787.97	-16.39	336.33	-1647.95	14.82	1341.39	0.00	0.00	0.00	-1531.04	-101.13	1668.91	-1503.81	7.74	1680.04	175.93	-37.06	1761.93	-1685.31	43.71	1724.59	486.62	-316.19	79.66	1083.32	-328.92	77.28	496.43
5.23000	-1165.63	102.03	127.38	-1204.07	92.07	115.56	-1393.84	126.28	47.51	-1400.46	134.53	97.68	-1923.72	-30.46	-188.91	-1963.26	-17.90	-141.56	-1794.57	-2.98	351.71	-1787.97	-16.39	336.33	-1636.35	15.63	1340.74	0.00	0.00	0.00	-1520.73	-99.54	1668.15	-1496.02	8.61	1679.35	175.93	-37.06	1761.93	-1674.61	45.32	1725.56	486.49	-315.93	79.74	1083.12	-328.59	77.34	496.26
5.24000	-1168.21	100.13	120.47	-1205.90	90.86	107.45	-1395.69	125.42	44.22	-1404.64	132.13	93.41	-1924.43	-29.86	-184.29	-1963.39	-17.73	-137.12	-1794.57	-2.98	351.71	-1787.97	-16.39	336.33	-1625.93	15.91	1341.37	0.00	0.00	0.00	-1515.61	-99.08	1667.96	-1488.93	10.15	1678.83	175.93	-37.06	1761.93	-1663.91	46.94	1726.54	486.76	-315.93	79.79	1083.06	-328.60	77.42	496.58
5.25000	-1163.42	100.02	114.01	-1203.49	89.19	103.06	-1391.91	124.25	43.17	-1400.81	130.14	93.13	-1924.87	-29.25	-179.40	-1963.21	-17.52	-132.45	-1794.57	-2.98	351.71	-1787.97	-16.39	336.33	-1617.08	17.08	1340.85	0.00	0.00	0.00	-1506.69	-97.55	1667.58	-1480.65	11.33	1678.37	175.93	-37.06	1761.93	-1653.20	48.58	1727.53	486.67	-315.97	79.85	1083.27	-328.80	77.49	496.93
5.26000	-1152.19	96.50	109.02	-1194.49	88.04	104.41	-1386.99	123.42	42.16	-1389.91	131.71	93.55	-1925.01	-28.60	-174.24	-1962.71	-17.28	-127.53	-1794.57	-2.98	351.71	-1787.97	-16.39	336.33	-1606.97	17.97	1340.32	0.00	0.00	0.00	-1498.82	-96.56	1667.39	-1466.47	12.25	1677.95	175.93	-37.06	1761.93	-1642.49	50.25	1728.53	485.93	-316.21	79.60	1083.87	-328.78	77.51	495.87
5.27000	-1145.92	95.90	101.46	-1187.66	88.15	95.69	-1383.40	122.70	43.03	-1383.18	133.16	92.26	-1924.86	-27.94	-168.81	-1961.88	-17.01	-122.37	-1794.57	-2.98	351.71	-1787.97	-16.39	336.33	-1598.59	18.74	1340.22	0.00	0.00	0.00	-1488.64	-95.53	1667.31	-1460.36	12.81	1677.76	175.93	-37.06	1761.93	-1631.77	51.93	1729.54	486.60	-315.88	79.78	1083.70	-328.62	77.41	496.35
5.28000	-1145.15	93.27	91.94	-1186.24	88.64	86.16	-1382.34	121.65	42.94	-1381.58	132.87	91.03	-1924.41	-27.25	-163.12	-1960.72	-16.72	-116.95	-1794.57	-2.98	351.71	-1787.97	-16.39	336.33	-1590.51	19.68	1340.26	0.00	0.00	0.00	-1481.36	-94.63	1667.30	-1448.29	14.23	1677.46	175.93	-37.06	1761.93	-1621.05	53.62	1730.56	486.26	-316.14	79.60	1083.36	-328.77	77.30	496.63
5.29000	-1142.37	93.18	86.15	-1183.58	88.68	78.64	-1381.16	121.28	43.00	-1381.04	131.78	90.26	-1923.64	-26.54	-157.14	-1959.20	-16.39	-111.28	-1794.57	-2.98	351.71	-1787.97	-16.39	336.33	-1580.95	20.78	1340.27	0.00	0.00	0.00	-1468.92	-93.36	1667.25	-1441.78	15.38	1677.45	175.93	-37.06	1761.93	-1610.33	55.34	1731.59	486.35	-316.06	79.57	1082.68	-328.85	77.16	496.56
5.30000	-1139.65	93.11	80.04	-1181.66	88.26	75.50	-1379.21	121.90	43.16	-1378.31	132.03	89.81	-1922.54	-25.81	-150.89	-1957.33	-16.02	-105.36	-1794.57	-2.98	351.71	-1787.97	-16.39	336.33	-1569.88	21.96	1340.53	0.00	0.00	0.00	-1462.04	-92.27	1667.36	-1432.72	16.60	1677.32	175.93	-37.06	1761.93	-1599.60	57.08	1732.64	486.26	-316.15	79.66	1083.14	-328.53	77.36	497.18
5.31000	-1136.59	95.12	75.59	-1178.88	87.85	72.63	-1377.90	122.27	43.39	-1375.79	132.42	89.17	-1921.12	-25.06	-144.35	-1955.10	-15.63	-99.17	-1794.57	-2.98	351.71	-1787.97	-16.39	336.33	-1560.87	22.57	1341.09	0.00	0.00	0.00	-1453.92	-90.81	1667.69	-1421.55	17.95	1677.37	175.93	-37.06	1761.93	-1588.86	58.84	1733.69	486.43	-316.04	79.79	1083.69	-328.68	77.45	497.08
5.32000	-1136.28	95.90	69.91	-1177.68	87.92	68.17	-1377.08	122.26	43.67	-1374.48	132.95	88.44	-1919.36	-24.28	-137.52	-1952.50	-15.20	-92.72	-1794.57	-2.98	351.71	-1787.97	-16.39	336.33	-1552.02	23.40	1341.88	0.00	0.00	0.00	-1442.09	-89.10	1667.93	-1408.03	19.28	1677.27	175.93	-37.06	1761.93	-1578.12	60.61	1734.75	487.05	-316.56	79.65	1083.24	-328.61	77.29	496.65
5.33000	-1134.87	95.18	66.25	-1176.41	88.15	64.75	-1375.80	123.29	44.38	-1373.31	133.78	87.93	-1917.24	-23.47	-130.41	-1949.52	-14.74	-86.00	-1794.57	-2.98	351.71	-1787.97	-16.39	336.33	-1542.08	24.58	1343.01	0.00	0.00	0.00	-1428.56	-87.63	1668.21	-1401.47	20.80	1677.84	175.93	-37.06	1761.93	-1567.38	62.41	1735.82	486.21	-316.39	79.58	1083.11	-328.21	77.52	496.78
5.34000	-1134.47	96.29	62.08	-1175.78	88.54	61.57	-1374.79	124.11	44.85	-1372.42	133.97	87.37	-1914.78	-22.65	-123.00	-1946.15	-14.25	-79.02	-1794.57	-2.98	351.71	-1787.97	-16.39	336.33	-1531.94	25.86	1344.06	0.00	0.00	0.00	-1421.22	-86.39	1668.81	-1387.89	22.39	1677.98	175.93	-37.06	1761.93	-1556.83	64.63	1736.64	486.79	-316.30	79.59	1083.38	-328.35	77.58	496.54
5.35000	-1132.78	97.01	59.79	-1175.03	89.06	58.95	-1374.10	124.63	45.09	-1371.60	134.26	86.85	-1911.94	-21.80	-115.29	-1942.38	-13.72	-71.75	-1794.57	-2.98	351.71	-1787.97	-16.39	336.33	-1523.15	27.20	1345.47	0.00	0.00	0.00	-1408.72	-84.85	1668.94	-1379.99	23.73	1678.11	175.93	-37.06	1761.93	-1546.38	66.41	1737.77	486.33	-316.30	79.65	1083.33	-328.59	77.44	497.36
5.36000	-1132.45	96.96	56.39	-1174.23	89.25	56.55	-1373.69	124.85	45.02	-1370.13	135.51	86.72	-1908.73	-20.92	-107.28	-1938.21	-13.15	-64.21	-1794.57	-2.98	351.71	-1787.97	-16.39	336.33	-1513.85	28.66	1346.79	0.00	0.00	0.00	-1396.43	-83.05	1669.50	-1372.49	25.39	1678.59	175.93	-37.06	1761.93	-1536.73	67.54	1739.01	486.52	-316.10	79.72	1083.39	-328.76	77.33	497.41
5.37000	-1132.28	97.24	52.74	-1173.58	89.41	53.85	-1373.22	125.40	45.06	-1368.86	136.37	86.58	-1905.14	-20.02	-98.97	-1933.63	-12.55	-56.39	-1794.57	-2.98	351.71	-1787.97	-16.39	336.33	-1504.21	29.98	1348.23	0.00	0.00	0.00	-1387.18	-81.32	1670.63	-1360.80	27.44	1679.32	175.93	-37.06	1761.93	-1526.35	69.51	1740.06	486.42	-316.02	79.63	1082.98	-328.53	77.33	496.97
5.38000	-1130.89	97.23	50.42	-1172.79	89.08	50.70	-1372.98	125.48	44.68	-1367.50	136.90	86.43	-1901.15	-19.10	-90.35	-1928.62	-11.92	-48.28	-1794.57	-2.98	351.71	-1787.97	-16.39	336.33	-1494.55	31.53	1349.44	0.00	0.00	0.00	-1378.32	-79.80	1671.60	-1352.05	29.32	1680.05	175.93	-37.06	1761.93	-1517.00	70.90	1741.19	487.42	-316.17	79.92	1083.65	-328.37	77.66	496.40
5.39000	-1130.79	96.55	46.88	-1173.76	87.82	47.41	-1372.26	126.32	44.67	-1366.22	137.13	86.18	-1896.77	-18.15	-81.43	-1923.18	-11.24	-39.89	-1794.57	-2.98	351.71	-1787.97	-16.39	336.33	-1486.34	33.13	1350.64	0.00	0.00	0.00	-1373.66	-78.46	1672.59	-1345.60	31.22	1680.73	175.93	-37.06	1761.93	-1507.56	72.80	1742.01	486.19	-316.03	79.63	1083.42	-328.73	77.47	496.27
5.40000	-1129.87	96.00	43.67	-1172.74	87.33	44.82	-1372.23	126.20	44.09	-1364.71	137.37	86.05	-1891.97	-17.18	-72.18	-1917.31	-10.53	-31.20	-1794.57	-2.98	351.71	-1787.97	-16.39	336.33	-1476.82	34.54	1351.78	0.00	0.00	0.00	-1366.88	-76.87	1673.51	-1337.29	33.18	1681.78	175.93	-37.06	1761.93	-1499.30	73.46	1742.96	485.87	-316.15	79.60	1083.53	-328.71	77.46	496.63
5.41000	-1127.70	94.55	41.60	-1173.53	86.81	42.11	-1372.01	126.34	43.56	-1363.08	137.46	86.01	-1886.76	-16.18	-62.62	-1910.99	-9.78	-22.22	-1794.57	-2.98	351.71	-1787.97	-16.39	336.33	-1469.33	36.20	1352.66	0.00	0.00	0.00	-1356.05	-74.80	1674.47	-1325.32	35.62	1682.93	175.93	-37.06	1761.93	-1490.33	75.25	1743.58	485.87	-316.03	79.53	1082.83	-328.64	77.25	496.22
5.42000	-1123.21	94.24	38.26	-1171.34	86.54	41.08	-1372.08	126.01	43.04	-1361.83	137.08	85.87	-1881.12	-15.16	-52.74	-1904.21	-8.99	-12.94	-1794.57	-2.98	351.71	-1787.97	-16.39	336.33	-1460.44	37.79	1353.31	0.00	0.00	0.00	-1345.90	-72.57	1675.60	-1310.37	38.32	1683.73	175.93	-37.06	1761.93	-1482.11	76.16	1744.32	486.53	-315.92	79.64	1083.07	-328.48	77.46	496.57
5.43000	-1128.94	93.54	34.26	-1169.87	86.45	40.15	-1372.23	125.56	42.40	-1361.16	136.36	85.57	-1875.05	-14.11	-42.53	-1896.97	-8.17	-3.35	-1794.57	-2.98	351.71	-1787.97	-16.39	336.33	-1451.03	39.17	1353.81	0.00	0.00	0.00	-1331.74	-70.86	1676.41	-1303.98	40.56	1684.60	175.93	-37.06	1761.93	-1473.97	77.66	1744.60	486.99	-316.13	79.81	1083.75	-328.45	77.54	496.32
5.44000	-1125.82	93.79	33.34	-1172.43	86.77	38.41	-1372.48	124.91	41.87	-1360.08	136.51	85.58	-1868.53	-13.03	-32.00	-1889.26	-7.30	6.53	-1794.57	-2.98	351.71	-1787.97	-16.39	336.33	-1442.22	40.64	1354.22	0.00	0.00	0.00	-1326.41	-69.36	1677.29	-1296.82	42.07	1685.38	175.93	-37.06	1761.93	-1465.22	79.58	1744.85	485.78	-316.07	79.42	1083.09	-328.69	77.33	496.92
5.45000	-1131.16	93.39	31.11	-1171.03	86.30	38.05	-1372.33	124.96	41.71	-1359.48	136.35	85.53	-1861.56	-11.93	-21.13	-1881.07	-6.39	16.73	-1794.57	-2.98	351.71	-1787.97	-16.39	336.33	-1434.95	41.94	1354.40	0.00	0.00	0.00	-1318.70	-68.04	1677.98	-1288.17	43.41	1685.85	175.93	-37.06	1761.93	-1457.37	80.62	1744.91	485.94	-316.14	79.61	1083.84	-328.53	77.56	496.55
5.46000	-1128.11	94.43	30.80	-1171.87	86.65	37.07	-1372.18	125.08	41.57	-1358.90	136.52	85.57	-1854.13	-10.80	-9.93	-1872.39	-5.44	27.24	-1794.57	-2.98	351.71	-1787.97	-16.39	336.33	-1427.21	43.41	1354.66	0.00	0.00	0.00	-1309.64	-66.75	1678.18	-1279.53	44.67	1685.96	175.93	-37.06	1761.93	-1449.76	81.26	1745.36	486.01	-316.00	79.61	1083.75	-328.46	77.76	496.31
5.47000	-1127.67	93.68	30.36	-1169.34	86.26	37.49	-1371.99	125.46	41.63	-1358.58	136.70	85.59	-1846.23	-9.65	1.61	-1863.21	-4.45	38.07	-1794.57	-2.98	351.71	-1787.97	-16.39	336.33	-1420.19	44.52	1354.85	0.00	0.00	0.00	-1298.75	-65.22	1678.49	-1273.54	46.62	1686.45	175.93	-37.06	1761.93	-1442.25	81.58	1745.65	486.41	-316.29	79.82	1083.76	-328.61	77.62	496.73
5.48000	-1130.99	93.84	28.98	-1168.82	86.59	37.31	-1371.89	125.44	41.59	-1358.47	136.74	85.63	-1837.85	-8.47	13.49	-1853.52	-3.42	49.21	-1794.57	-2.98	351.71	-1787.97	-16.39	336.33	-1413.10	45.52	1355.11	0.00	0.00	0.00	-1290.33	-63.70	1678.54	-1264.81	47.71	1686.44	175.93	-37.06	1761.93	-1434.22	83.19	1745.70	486.70	-316.21	79.71	1083.73	-328.60	77.61	496.61
5.49000	-1125.26	93.89	30.18	-1170.03	86.44	36.84	-1371.92	125.38	41.54	-1358.16	136.92	85.66	-1828.99	-7.26	25.72	-1843.33	-2.35	60.68	-1794.57	-2.98	351.71	-1787.97	-16.39	336.33	-1407.55	46.37	1355.54	0.00	0.00	0.00	-1286.67	-62.54	1678.64	-1255.85	49.00	1686.44	175.93	-37.06	1761.93	-1426.50	84.68	1745.94	486.38	-316.41	79.66	1083.01	-328.83	77.41	496.60
5.50000	-1131.53	93.51	28.16	-1168.46	86.31	36.92	-1371.95	125.39	41.46	-1358.60	136.23	85.35	-1820.88	-6.92	37.40	-1832.61	-1.23	72.47	-1794.57	-2.98	351.71	-1787.97	-16.39	336.33	-1400.45	47.20	1356.02	0.00	0.00	0.00	-1280.26	-61.58	1678.56	-1249.24	50.11	1686.44	175.93	-37.06	1761.93	-1419.73	84.66	1746.52	486.43	-316.08	79.74	1083.01	-328.70	77.40	497.20
5.51000	-1128.27	94.49	29.48	-1169.82	86.59	36.73	-1371.96	125.18	41.36	-1358.39	136.38	85.41	-1812.88	-4.91	50.45	-1821.36	-0.06	84.60	-1794.57	-2.98	351.71	-1787.97	-16.39	336.33	-1393.76	48.22	1356.60	0.00	0.00	0.00	-1271.67	-60.74	1678.22	-1243.70	51.12	1686.32	175.93	-37.06	1761.93	-1412.60	85.23	1746.96	486.23	-316.26	79.62	1083.38	-328.66	77.59	496.54
5.52000	-1127.18	94.65	29.58	-1169.82	86.65	36.46	-1371.95	125.24	41.38	-1358.47	136.18	85.41	-1807.58	-0.29	62.30	-1813.30	3.11	95.66	-1794.57	-2.98	351.71	-1787.97	-16.39	336.33	-1386.67	48.89	1357.23	0.00	0.00	0.00	-1260.34	-59.27	1677.87	-1235.36	52.11	1686.22	175.93	-37.06	1761.93	-1405.35	86.31	1747.46	486.37	-316.54	79.56	1084.04	-328.65	77.68	497.00
5.53000	-1124.56	95.06	29.28	-1170.68	86.56	36.14	-1371.67	125.65	41.56	-1358.21	136.48	85.54	-1795.80	-0.59	70.19	-1805.08	6.36	106.73	-1794.57	-2.98	351.71	-1787.97	-16.39	336.33	-1380.68	49.53	1358.09	0.00	0.00	0.00	-1258.57	-58.89	1677.79	-1229.63	53.34	1685.97	175.93	-37.06	1761.93	-1398.28	87.25	1748.03	486.34	-316.39	79.52	1084.00	-328.42	77.76	497.09
5.54000	-1125.62	94.87	29.08	-1170.25	86.94	36.29	-1372.03	125.19	41.37	-1358.29	136.36	85.52	-1793.20	0.90	80.90	-1797.18	8.16	118.03	-1794.57	-2.98	351.71	-1787.97	-16.39	336.33	-1373.68	49.98	1358.94	0.00	0.00	0.00	-1249.64	-57.86	1677.40	-1222.51	53.92	1686.12	175.93	-37.06	1761.93	-1391.45	88.15	1748.81	485.80	-316.00	79.46	1083.58	-328.46	77.47	497.45
5.55000	-1123.87	94.83	29.46	-1169.38	87.04	36.53	-1371.74	125.59	41.61	-1358.40	136.20	85.49	-1782.60	0.41	93.66	-1782.83	8.58	130.27	-1794.57	-2.98	351.71	-1787.95	-16.39	336.35	-1367.25	50.60	1359.94	0.00	0.00	0.00	-1244.71	-56.97	1677.60	-1217.29	55.24	1686.39	175.93	-37.06	1761.93	-1385.46	88.13	1749.89	486.27	-316.17	79.69	1083.40	-328.64	77.44	496.56
5.56000	-1129.95	94.28	28.53	-1169.62	87.22	36.42	-1371.92	125.44	41.42	-1358.32	136.34	85.61	-1773.03	0.80	104.96	-1774.52	9.07	140.81	-1794.57	-2.98	351.71	-1771.55	-16.63	348.81	-1361.49	51.47	1361.07	0.00	0.00	0.00	-1237.44	-56.35	1677.74	-1210.92	55.57	1686.63	175.93	-37.06	1761.93	-1379.19	88.94	1750.74	486.69	-316.42	79.70	1083.89	-328.44	77.63	496.32
5.57000	-1131.20	94.53	28.51	-1169.79	87.07	36.40	-1372.05	125.31	41.40	-1358.21	136.45	85.75	-1762.27	0.46	115.93	-1759.44	7.51	152.71	-1794.55	-2.98	351.72	-1755.25	-16.92	361.10	-1355.09	52.24	1362.22	0.00	0.00	0.00	-1231.17	-55.51	1678.23	-1205.39	56.51	1687.30	175.93	-37.06	1761.93	-1373.66	88.96	1751.87	486.41	-316.14	79.76	1083.51	-328.54	77.38	496.73
5.58000	-1125.37	95.18	29.31	-1171.11	87.07	35.95	-1372.00	125.38	41.44	-1358.19	136.38	85.79	-1750.22	-0.54	125.80	-1746.74	5.95	164.08	-1778.77	-2.89	363.39	-1739.76	-16.48	372.08	-1349.21	52.66	1363.33	0.00	0.00	0.00	-1225.55	-54.51	1678.98	-1199.87	56.89	1688.17	175.93	-37.06	1761.93	-1367.88	89.65	1752.66	485.91	-316.14	79.55	1083.05	-328.28	77.30	496.54
5.59000	-1128.81	96.11	28.37	-1172.59	87.37	35.45	-1372.32	124.88	41.19	-1358.17	136.32	85.87	-1735.84	-0.93	135.57	-1732.56	4.46	174.86	-1763.14	-2.71	373.95	-1724.10	-15.92	381.89	-1342.91	53.46	1364.41	0.00	0.00	0.00	-1220.45	-53.97	1680.04	-1197.43	57.48	1689.47	175.93	-37.06	1761.93	-1363.11	89.17	1753.96	486.56	-316.19	79.78	1083.06	-328.84	77.21	496.46
5.60000	-1128.51	95.48	28.07	-1170.78	87.50	36.16	-1371.96	125.52	41.42	-1358.33	136.09	85.91	-1718.64	-2.50	145.20	-1721.18	3.24	184.17	-1747.32	-3.24	383.46	-1709.03	-15.26	390.57	-1338.52	53.71	1365.43	0.00	0.00	0.00	-1213.13	-53.41	1681.20	-1191.57	57.72	1690.75	175.93	-37.06	1761.93	-1357.94	89.69	1754.90	486.97	-316.13	79.92	1083.25	-328.76	77.36	496.37
5.61000	-1124.69	95.29	29.36	-1170.20	87.95	36.03	-1371.95	125.38	41.41	-1358.48	135.84	85.90	-1704.69	-2.36	153.06	-1704.83	2.07	193.12	-1731.85	-3.92	391.88	-1692.85	-16.18	399.01	-1330.96	54.40	1366.35	0.00	0.00	0.00	-1208.70	-53.22	1682.73	-1184.45	58.79	1692.18	175.93	-37.06	1761.93	-1353.14	89.83	1755.91	486.76	-316.36	79.73	1083.79	-328.77	77.56	496.05
5.62000	-1128.06	95.29	27.96	-1170.83	87.59	35.92	-1371.96	125.36	41.31	-1358.41	135.77	85.99	-1683.18	-3.18	161.59	-1688.59	2.11	200.59	-1716.71	-4.61	399.06	-1677.76	-16.37	406.35	-1325.60	55.01	1367.08	0.00	0.00	0.00	-1201.14	-52.92	1684.01	-1177.83	58.96	1693.58	175.93	-37.06	1761.93	-1348.14	90.32	1756.74	486.96	-316.30	79.60	1083.66	-328.92	77.41	496.46
5.63000	-1128.54	94.72	27.71	-1171.95	87.86	35.48	-1371.99	125.18	41.27	-1358.52	135.72	86.04	-1662.13	-5.66	169.14	-1670.46	1.34	207.16	-1702.23	-4.95	404.82	-1662.95	-16.35	412.88	-1319.21	55.41	1367.88	0.00	0.00	0.00	-1199.14	-52.65	1685.84	-1173.98	59.54	1695.37	175.93	-37.06	1761.93	-1343.57	90.16	1757.58	486.68	-316.18	79.55	1083.19	-328.54	77.37	496.54
5.64000	-1125.11	95.86	28.54	-1169.47	87.67	35.98	-1371.74	125.63	41.51	-1358.77	135.42	86.00	-1642.71	-6.37	174.40	-1650.67	0.41	212.79	-1686.77	-6.45	409.75	-1647.27	-17.77	418.68	-1314.36	55.96	1368.59	0.00	0.00	0.00	-1194.57	-51.88	1687.27	-1169.74	59.81	1697.12	175.93	-37.06	1761.93	-1338.36	91.08	1758.21	486.63	-315.99	79.68	1083.55	-328.40	77.40	496.49
5.65000	-1127.50	96.43	28.04	-1172.39	87.72	35.23	-1372.02	125.18	41.29	-1358.72	135.47	86.04	-1625.92	-6.05	180.59	-1630.23	-0.20	219.53	-1671.26	-7.95	413.31	-1632.99	-17.55	422.62	-1308.86	56.63	1369.28	0.00	0.00	0.00	-1189.31	-51.67	1688.48	-1165.35	59.72	1698.53	175.93	-37.06	1761.93	-1333.93	90.83	1759.19	486.49	-316.35	79.57	1083.12	-328.30	77.24	496.90
5.66000	-1129.91	95.91	26.96	-1170.42	88.35	35.70	-1372.12	124.92	41.20	-1358.76	135.67	86.16	-1603.83	-7.38	184.41	-1609.07	-0.63	222.95	-1656.50	-8.75	415.25	-1617.50	-18.61	425.71	-1303.24	56.84	1369.87	0.00	0.00	0.00	-1183.70	-51.77	1689.59	-1159.13	59.47	1699.67	175.93	-37.06	1761.93	-1328.78	91.52	1759.71	486.77	-316.25	79.67	1083.16	-328.47	77.46	496.51
5.67000	-1130.54	95.55	26.96	-1169.34	87.77	36.03	-1371.77	125.38	41.47	-1359.11	135.23	85.96	-1580.34	-8.44	186.97	-1588.83	-2.50	224.97	-1641.73	-9.67	415.83	-1603.28	-18.64	427.14	-1297.99	57.02	1370.53	0.00	0.00	0.00	-1180.31	-51.51	1691.27	-1151.90	59.54	1701.11	175.93	-37.06	1761.93	-1323.80	91.75	1760.30	487.01	-316.37	79.74	1083.19	-328.52	77.46	496.34
5.68000	-1126.36	96.50	27.82	-1167.77	87.78	36.31	-1371.86	125.27	41.48	-1359.13	135.39	86.10	-1558.53	-9.58	187.91	-1568.83	-3.57	225.46	-1626.80	-10.70	414.98	-1588.64	-18.98	427.30	-1292.15	57.56	1371.04	0.00	0.00	0.00	-1174.57	-51.44	1692.13	-1146.68	59.94	1702.44	175.93	-37.06	1761.93	-1319.27	91.25	1760.92	486.74	-316.39	79.70	1083.73	-328.71	77.55	496.97
5.69000	-1129.14	95.30	27.26	-1170.88	88.14	35.51	-1371.93	125.17	41.35	-1359.50	135.27	86.03	-1538.22	-10.71	187.60	-1545.88	-4.31	225.46	-1612.30	-11.39	412.47	-1573.82	-20.13	426.24	-1285.84	58.04	1371.45	0.00	0.00	0.00	-1169.05	-51.50	1693.05	-1143.06	59.59	1703.47	175.93	-37.06	1761.93	-1314.51	90.82	1761.47	486.89	-315.99	79.83	1083.80	-328.82	77.49	496.52
5.70000	-1126.40	96.12	28.10	-1169.61	88.10	35.51	-1371.82	125.37	41.47	-1359.54	135.40	86.10	-1516.46	-11.39	183.81	-1524.70	-4.70	222.32	-1597.42	-12.29	408.65	-1559.35	-20.66	423.55	-1280.67	58.24	1371.83	0.00	0.00	0.00	-1164.27	-51.40	1693.75	-1139.71	59.49	1704.35	175.93	-37.06	1761.93	-1308.96	91.63	1761.77	487.11	-315.73	79.91	1083.87	-328.63	77.53	497.03
5.71000	-1123.53	95.94	28.61	-1171.51	88.05	35.10	-1371.88	125.33	41.46	-1359.84	135.18	86.07	-1492.75	-11.73	181.99	-1504.73	-4.89	219.33	-1581.93	-13.85	403.68	-1544.26	-21.63	419.73	-1274.21	58.42	1372.12	0.00	0.00	0.00	-1159.40	-51.23	1693.97	-1135.30	59.68	1704.65	175.93	-37.06	1761.93	-1303.65	91.84	1761.91	486.44	-316.04	79.67	1083.79	-328.36	77.59	496.56
5.72000	-1126.27	95.73	27.44	-1170.79	87.74	35.21	-1371.79	125.48	41.58	-1360.32	134.69	85.95	-1469.84	-11.83	178.51	-1481.41	-4.98	215.84	-1566.27	-15.29	397.50	-1529.69	-21.84	414.33	-1268.23	58.78	1372.36	0.00	0.00	0.00	-1153.31	-50.99	1694.29	-1129.24	60.33	1705.04	175.93	-37.06	1761.93	-1298.51	91.96	1762.17	486.41	-316.07	79.71	1083.79	-328.35	77.47	496.56
5.73000	-1123.38	94.81	28.38	-1168.80	87.86	35.65	-1371.58	125.72	41.74	-1360.25	134.77	86.11	-1445.67	-11.16	174.83	-1461.76	-5.33	210.81	-1550.88	-16.23	389.79	-1513.93	-23.60	408.21	-1264.49	59.01	1372.43	0.00	0.00	0.00	-1148.31	-51.17	1694.49	-1124.67	59.85	1705.34	175.93	-37.06	1761.93	-1293.64	91.08	1762.46	486.71	-315.82	79.71	1082.64	-328.69	77.18	496.82
5.74000	-1124.40	95.41	27.93	-1171.03	87.62	34.99	-1371.70	125.32	41.60	-1360.36	134.53	86.18	-1422.71	-12.96	170.02	-1435.87	-6.14	206.26	-1534.28	-18.40	381.22	-1499.07	-24.32	400.48	-1257.90	58.88	1372.45	0.00	0.00	0.00	-1140.92	-51.00	1694.27	-1116.59	58.99	1704.43	175.93	-37.06	1761.93	-1287.96	91.67	1762.40	487.11	-315.90	79.99	1083.09	-328.53	77.42	495.72
5.75000	-1133.36	96.36	25.77	-1171.68	87.81	34.88	-1371.70	125.26	41.59	-1360.50	134.23	86.21	-1395.10	-14.83	167.68	-1412.58	-7.61	200.66	-1518.15	-19.96	371.12	-1483.08	-26.18	392.28	-1253.14	59.17	1372.47	0.00	0.00	0.00	-1138.21	-51.21	1694.25	-1111.95	58.73	1704.27	175.93	-37.06	1761.93	-1282.83	91.54	1762.35	486.96	-316.33	79.85	1083.09	-328.67	77.38	496.29
5.76000	-1131.08	96.01	26.37	-1169.48	87.34	35.32	-1371.61	125.31	41.62	-1360.60	133.91	86.20	-1369.68	-16.44	162.57	-1388.17	-10.83	195.92	-1502.64	-20.61	359.50	-1466.70	-28.27	382.85	-1246.57	59.20	1372.41	0.00	0.00	0.00	-1133.75	-51.24	1694.01	-1108.29	58.84	1704.26	175.93	-37.06	1761.93	-1277.74	90.96	1762.30	487.72	-316.16	80.01	1083.23	-328.39	77.39	496.29
5.77000	-1123.64	95.79	27.84	-1169.37	87.40	35.24	-1371.64	125.16	41.62	-1360.43	134.04	86.44	-1344.84	-18.40	156.56	-1364.54	-13.29	189.23	-1485.78	-22.32	347.25	-1450.33	-30.15	372.19	-1241.53	59.41	1372.25	0.00	0.00	0.00	-1123.26	-50.86	1693.67	-1101.70	58.65	1703.85	175.93	-37.06	1761.93	-1272.09	91.09	1761.98	487.08	-316.22	79.93	1083.65	-328.42	77.56	496.33
5.78000	-1126.47	95.24	27.33	-1170.23	87.33	34.96	-1371.99	124.57	41.46	-1360.35	133.94	86.57	-1317.70	-20.30	150.53	-1340.78	-15.20	181.68	-1467.90	-24.57	334.20	-1434.41	-31.14	360.31	-1235.89	59.31	1372.06	0.00	0.00	0.00	-1117.45	-50.76	1693.20	-1098.08	58.32	1703.79	175.93	-37.06	1761.93	-1266.25	91.36	1761.70	486.39	-316.54	79.58	1083.36	-328.80	77.35	496.48
5.79000	-1126.41	95.26	27.11	-1167.80	87.27	35.90	-1371.40	125.48	41.85	-1360.64	133.31	86.50	-1292.97	-22.35	143.69	-1313.92	-17.66	174.20	-1450.14	-28.86	318.73	-1418.64	-31.62	347.49	-1230.71	58.87	1371.89	0.00	0.00	0.00	-1112.32	-50.90	1692.94	-1093.37	58.45	1703.59	175.93	-37.06	1761.93	-1260.40	91.51	1761.43	485.98	-316.29	79.53	1083.57	-328.94	77.51	497.06
5.80000	-1121.97	95.34	28.11	-1168.13	87.41	35.75	-1371.28	125.47	41.83	-1360.56	133.12	86.62	-1265.43	-24.97	136.87	-1289.79	-19.91	165.64	-1430.14	-30.40	305.67	-1400.14	-34.78	334.82	-1224.87	58.91	1371.67	0.00	0.00	0.00	-1107.09	-50.92	1692.60	-1088.06	58.08	1703.28	175.93	-37.06	1761.93	-1254.57	91.09	1761.30	486.58	-316.17	79.78	1083.60	-328.52	77.80	497.90
5.81000	-1125.08	95.71	27.60	-1170.83	87.51	35.18	-1371.86	124.64	41.44	-1360.44	133.05	86.74	-1240.73	-26.82	128.93	-1264.95	-22.33	156.94	-1411.25	-32.03	290.21	-1381.21	-37.93	321.34	-1218.03	59.12	1371.38	0.00	0.00	0.00	-1102.00	-51.04	1692.21	-1080.75	57.96	1702.66	175.93	-37.06	1761.93	-1249.25	90.47	1761.12	487.18	-316.37	80.01	1083.33	-328.71	77.42	496.59
5.82000	-1123.50	95.32	27.63	-1169.44	87.46	35.60	-1371.73	124.85	41.58	-1360.58	132.68	86.74	-1211.18	-29.58	122.17	-1239.35	-25.33	148.22	-1392.10	-33.12	273.70	-1363.36	-39.05	306.33	-1212.52	58.85	1371.14	0.00	0.00	0.00	-1096.41	-51.34	1691.82	-1072.46	58.31	1702.01	175.93	-37.06	1761.93	-1243.07	90.60	1760.81	485.62	-316.57	79.29	1083.87	-328.35	77.51	495.98
5.83000	-1125.65	95.65	27.33	-1171.01	87.24	35.16	-1371.56	125.03	41.69	-1360.18	133.01	87.07	-1185.15	-33.55	114.57	-1213.21	-28.28	139.46	-1372.40	-34.17	256.92	-1345.72	-39.59	290.68	-1206.59	58.79	1370.95	0.00	0.00	0.00	-1092.07	-51.30	1691.38	-1067.98	58.54	1701.57	175.93	-37.06	1761.93	-1236.79	90.71	1760.39	485.91	-316.30	79.46	1083.00	-328.25	77.59	496.21
5.84000	-1124.03	94.65	27.53	-1166.64	87.57	36.41	-1371.61	124.85	41.66	-1360.24	132.38	87.04	-1158.04	-37.25	107.44	-1187.12	-31.76	130.92	-1351.61	-36.08	240.10	-1327.35	-40.28	274.87	-1201.95	58.59	1370.64	0.00	0.00	0.00	-1086.52	-51.37	1691.09	-1063.04	58.13	1701.32	175.93	-37.06	1761.93	-1230.75	90.61	1760.13	486.62	-315.94	79.83	1083.39	-328.59	77.50	497.04
5.85000	-1127.33	95.43	26.91	-1166.82	88.05	36.85	-1371.93	124.46	41.55	-1360.30	132.03	87.10	-1133.59	-41.67	99.99	-1161.74	-35.18	122.52	-1331.32	-36.60	222.60	-1308.47	-41.22	258.99	-1195.41	58.36	1370.33	0.00	0.00	0.00	-1079.91	-51.55	1690.56	-1058.58	57.75	1701.02	175.93	-37.06	1761.93	-1225.31	89.29	1760.00	487.53	-315.84	79.95	1083.64	-328.85	77.52	496.54
5.86000	-1123.05	96.31	28.58	-1166.52	88.28	37.09	-1371.62	124.76	41.73	-1360.17	131.83	87.20	-1100.89	-46.37	95.22	-1135.52	-39.66	114.60	-1309.56	-38.02	205.48	-1288.67	-42.37	242.85	-1188.56	58.37	1369.98	0.00	0.00	0.00	-1072.39	-52.11	1690.03	-1051.26	57.48	1700.54	175.93	-37.06	1761.93	-1218.81	89.62	1759.53	486.31	-316.23	79.65	1083.21	-328.67	77.45	497.76
5.87000	-1121.14	95.62	29.26	-1163.11	88.17	38.49	-1371.63	124.68	41.71	-1360.25	131.49	87.25	-1078.28	-51.80	88.91	-1109.80	-44.13	107.08	-1285.85	-41.44	189.40	-1269.06	-43.04	226.73	-1182.54	58.04	1369.57	0.00	0.00	0.00	-1066.08	-52.68	1689.66	-1040.08	57.57	1699.75	175.93	-37.06	1761.93	-1212.84	89.09	1759.31	485.94	-316.57	79.45	1082.97	-328.42	77.36	497.09
5.88000	-1122.26	96.89	29.26	-1160.81	88.92	39.84	-1371.37	125.05	41.84	-1359.92	131.65	87.46	-1047.81	-57.15	84.54	-1080.79	-48.15	100.68	-1262.18	-44.27	173.39	-1248.51	-44.23	211.19	-1176.09	57.91	1369.25	0.00	0.00	0.00	-1059.60	-53.16	1689.38	-1036.67	57.25	1699.68	175.93	-37.06	1761.93	-1206.46	89.04	1758.88	486.34	-316.40	79.65	1083.35	-328.06	77.62	496.76
5.89000	-1124.57	97.10	28.92	-1160.71	90.18	40.64	-1371.69	124.65	41.68	-1359.77	131.60	87.65	-1019.39	-62.82	80.62	-1055.67	-52.84	94.08	-1238.90	-46.02	157.38	-1226.04	-47.69	196.85	-1171.41	57.34	1368.80	0.00	0.00	0.00	-1051.90	-53.31	1688.84	-1029.46	56.88	1699.37	175.93	-37.06	1761.93	-1200.75	88.07	1758.59	485.44	-316.24	79.39	1083.88	-328.25	77.64	496.71
5.90000	-1122.08	97.18	30.59	-1159.32	91.28	41.43	-1371.69	124.66	41.68	-1359.64	131.52	87.78	-993.51	-67.24	76.38	-1030.03	-57.11	88.56	-1215.17	-48.22	142.41	-1204.02	-50.59	182.94	-1165.20	57.16	1368.28	0.00	0.00	0.00	-1048.01	-53.61	1688.71	-1027.34	56.49	1699.15	175.93	-37.06	1761.93	-1193.93	88.37	1758.04	485.62	-316.25	79.47	1083.41	-328.57	77.60	497.05
5.91000	-1121.07	98.01	31.17	-1158.82	92.19	42.07	-1371.80	124.41	41.61	-1359.38	131.50	87.93	-964.89	-71.45	73.74	-1003.14	-60.76	84.15	-1191.89	-50.06	127.89	-1182.79	-52.59	169.28	-1158.77	56.47	1367.85	0.00	0.00	0.00	-1043.52	-54.17	1688.41	-1022.15	56.00	1698.60	175.93	-37.06	1761.93	-1187.94	87.22	1757.62	487.05	-315.82	80.14	1083.27	-328.69	77.40	496.52
5.92000	-1121.30	98.97	31.67	-1158.62	92.31	41.77	-1371.56	124.70	41.85	-1359.10	131.65	88.14	-939.75	-74.53	71.52	-977.09	-64.23	80.48	-1168.81	-51.80	114.29	-1161.56	-54.51	156.60	-1153.08	55.98	1367.26	0.00	0.00	0.00	-1035.72	-54.81	1687.65	-1010.78	55.51	1697.84	175.93	-37.06	1761.93	-1181.41	86.56	1757.04	487.18	-316.05	79.92	1083.41	-328.82	77.37	496.37
5.93000	-1120.35	98.35	31.46	-1159.81	90.86	40.12	-1371.42	124.78	41.95	-1358.90	131.67	88.35	-917.59	-77.79	69.76	-953.50	-67.22	77.09	-1145.80	-53.98	102.16	-1139.93	-57.33	145.36	-1146.48	55.72	1366.56	0.00	0.00	0.00	-1027.08	-55.31	1687.14	-1003.45	55.04	1697.29	175.93	-37.06	1761.93	-1175.34	85.16	1756.52	486.97	-315.96	79.89	1083.53	-328.72	77.57	496.53
5.94000	-1118.63	98.54	31.35	-1165.53	89.52	37.79	-1371.89	123.93	41.65	-1358.98	131.26	88.36	-893.19	-79.06	69.79	-929.45	-69.23	75.38	-1124.04	-55.62	91.15	-1119.85	-59.13	134.95	-1139.35	54.77	1365.80	0.00	0.00	0.00	-1021.81	-56.10	1686.66	-998.63	54.21	1696.83	175.93	-37.06	1761.93	-1168.40	85.19	1755.61	486.76	-316.22	79.92	1082.73	-328.77	77.28	496.34
5.95000	-1120.23	97.75	30.10	-1165.18	88.63	36.92	-1371.53	124.20	41.91	-1358.60	131.38	88.64	-870.45	-79.34	70.66	-908.87	-70.78	74.19	-1102.39	-58.20	82.17	-1099.70	-61.95	126.13	-1133.85	54.29	1364.88	0.00	0.00	0.00	-1015.51	-56.58	1686.13	-992.90	53.83	1696.32	175.93	-37.06	1761.93	-1162.00	84.25	1754.88	485.60	-316.33	79.41	1082.92	-328.87	77.26	496.89
5.96000	-1118.48	97.27	29.97	-1168.59	88.38	36.13	-1371.61	123.87	42.02	-1358.54	131.10	88.67	-850.32	-79.25	71.94	-885.75	-70.37	75.03	-1080.76	-62.00	75.12	-1080.38	-64.37	118.49	-1127.31	53.58	1363.97	0.00	0.00	0.00	-1008.32	-57.23	1685.26	-986.25	53.21	1695.52	175.93	-37.06	1761.93	-1155.41	83.46	1754.06	486.38	-316.34	79.60	1083.43	-328.42	77.68	497.05
5.97000	-1124.94	96.40	27.43	-1166.71	88.48	36.41	-1371.31	123.92	42.33	-1358.24	131.13	88.96	-830.07	-78.17	73.96	-865.56	-69.21	75.85	-1060.81	-65.04	68.88	-1062.89	-66.25	111.74	-1121.02	52.49	1362.98	0.00	0.00	0.00	-999.36	-58.11	1684.33	-979.56	52.22	1694.70	175.93	-37.06	1761.93	-1149.21	81.97	1753.12	486.44	-316.14	79.70	1083.69	-327.97	77.91	496.53
5.98000	-1121.71	96.54	28.29	-1168.85	89.69	35.57	-1371.00	124.00	42.70	-1357.84	131.28	89.33	-807.38	-76.01	77.76	-847.89	-67.77	77.00	-1042.41	-68.02	63.72	-1045.66	-69.35	106.62	-1114.99	51.99	1362.03	0.00	0.00	0.00	-994.53	-59.09	1683.44	-972.22	51.13	1693.77	175.93	-37.06	1761.93	-1142.34	81.19	1752.19	485.18	-316.19	79.47	1083.64	-328.53	77.61	495.96
5.99000	-1121.92	96.62	27.78	-1167.37	89.24	35.56	-1371.07	123.48	42.88	-1357.71	131.00	89.53	-792.31	-73.35	79.76	-829.32	-65.95	78.87	-1025.44	-70.71	59.30	-1030.14	-71.78	102.20	-1109.37	50.95	1361.01	0.00	0.00	0.00	-986.14	-60.11	1682.47	-967.57	50.32	1693.01	175.93	-37.06	1761.93	-1135.45	80.51	1751.08	485.88	-316.37	79.59	1083.65	-328.83	77.49	495.94
6.00000	-1125.37	96.98	27.33	-1168.28	89.06	35.40	-1370.72	123.44	43.34	-1357.18	131.05	89.93	-778.51	-71.04	81.73	-815.26	-64.79	80.24	-1010.15	-72.92	55.28	-1016.35	-73.34	98.10	-1103.49	50.21	1359.40	0.00	0.00	0.00	-978.56	-60.94	1681.56	-961.43	49.50	1692.18	175.93	-37.06	1761.93	-1129.20	78.50	1750.25	486.27	-316.28	79.56	1083.63	-328.56	77.50	496.48
6.01000	-1126.45	97.65	26.48	-1167.40	88.94	35.64	-1370.61	122.97	43.75	-1356.59	131.32	90.47	-768.08	-69.17	82.91	-801.75	-64.46	81.42	-996.89	-74.34	51.64	-1003.79	-75.25	94.72	-1096.10	49.08	1359.05	0.00	0.00	0.00	-971.72	-62.05	1680.46	-954.63	48.51	1691.17	175.93	-37.06	1761.93	-1122.49	76.98	1749.37	486.68	-315.84	79.99	1084.13	-328.45	77.76	496.80
6.02000	-1123.35	96.30	26.95	-1168.17	89.23	35.50	-1370.28	122.66	44.42	-1356.17	131.26	90.94	-752.38	-68.22	84.81	-790.77	-64.38	81.41	-985.45	-75.77	48.52	-992.62	-77.26	92.03	-1090.16	47.76	1358.27	0.00	0.00	0.00	-965.43	-63.64	1679.22	-948.99	47.25	1690.16	175.93	-37.06	1761.93	-1116.02	74.90	1748.46	486.48	-315.95	79.65	1084.51	-328.25	77.97	496.70
6.03000	-1126.94	96.85	26.71	-1168.27	88.99	35.26	-1369.99	122.38	45.22	-1355.78	131.02	91.36	-747.24	-68.52	82.63	-781.31	-64.42	80.68	-975.59	-77.75	48.35	-982.18	-79.68	90.28	-1083.69	46.39	1357.43	0.00	0.00	0.00	-959.40	-64.64	1678.09	-940.99	46.37	1689.00	175.93	-37.06	1761.93	-1109.51	73.03	1747.51	486.35	-316.38	79.65	1084.10	-328.57	77.67	497.07
6.04000	-1124.71	96.86	26.91	-1167.21	88.63	35.46	-1369.60	122.12	46.16	-1355.54	130.60	91.83	-737.42	-69.78	79.47	-774.11	-65.62	78.11	-968.72	-78.57	46.18	-974.36	-81.26	88.43	-1076.38	45.18	1356.64	0.00	0.00	0.00	-951.45	-66.03	1676.72	-932.91	44.66	1687.82	175.93	-37.06	1761.93	-1102.67	71.40	1746.58	486.09	-316.00	79.64	1083.33	-328.95	77.36	496.08
6.05000	-1124.06	96.14	27.10	-1166.12	88.83	35.54	-1368.94	122.06	47.21	-1355.12	130.28	92.39	-731.96	-72.10	73.39	-768.79	-66.37	73.74	-966.46	-80.35	44.21	-969.21	-81.95	86.88	-1072.47	45.41	1353.36	0.00	0.00	0.00	-946.02	-67.15	1675.59	-926.53	43.20	1686.54	175.93	-37.06	1761.93	-1096.51	69.24	1745.87	485.80	-316.02	79.59	1082.84	-328.72	77.24	496.60
6.06000	-1125.03	96.63	26.61	-1167.88	88.36	35.23	-1368.77	121.51	48.26	-1354.42	130.38	93.29	-734.06	-73.42	64.28	-770.34	-68.00	65.14	-966.54	-81.43	44.30	-967.81	-81.25	85.30	-1064.09	42.58	1354.88	0.00	0.00	0.00	-939.77	-68.52	1674.51	-920.19	42.49	1685.76	175.93	-37.06	1761.93	-1089.71	67.53	1745.08	486.53	-316.26	79.72	1083.21	-329.07	77.30	496.60
6.07000	-1122.32	96.52	26.92	-1167.26	88.71	35.49	-1368.09	121.76	49.71	-1353.95	130.08	94.12	-732.88	-74.04	58.79	-766.28	-68.14	60.06	-967.18	-80.95	43.96	-968.91	-81.00	84.71	-1057.36	40.99	1354.77	0.00	0.00	0.00	-929.88	-70.22	1673.22	-911.37	42.42	1685.30	175.93	-37.06	1761.93	-1083.29	65.27	1744.68	486.32	-316.10	79.69	1083.50	-328.77	77.64	496.46
6.08000	-1122.64	96.33	26.49	-1168.53	88.42	34.90	-1368.02	121.12	50.88	-1353.22	129.93	95.16	-732.71	-74.32	55.59	-770.45	-69.87	55.69	-967.45	-80.45	43.89	-970.25	-80.26	83.99	-1049.98	39.42	1354.40	0.00	0.00	0.00	-924.46	-71.62	1672.15	-905.03	41.26	1684.68	175.93	-37.06	1761.93	-1076.64	63.42	1744.29	486.38	-316.29	79.59	1083.56	-328.54	77.56	496.42
6.09000	-1125.77	96.97	26.13	-1166.86	88.52	35.43	-1367.35	121.37	52.57	-1352.31	130.14	96.50	-731.48	-75.19	53.71	-771.15	-69.61	53.42	-966.51	-81.06	44.86	-969.50	-80.62	83.73	-1042.68	37.99	1354.18	0.00	0.00	0.00	-916.01	-73.22	1671.29	-900.15	39.04	1684.22	175.93	-37.06	1761.93	-1070.68	60.24	1744.27	486.11	-316.18	79.61	1083.59	-328.44	77.62	496.30
6.10000	-1126.10	95.93	26.41	-1168.70	88.62	34.96	-1366.61	121.78	54.44	-1351.51	130.01	97.91	-732.17	-76.52	50.47	-770.34	-70.89	52.05	-964.98	-80.94	45.11	-967.55	-81.75	83.96	-1033.53	35.78	1355.97	0.00	0.00	0.00	-909.31	-74.69	1670.54	-894.72	37.57	1683.79	175.93	-37.06	1761.93	-1063.93	58.08	1744.27	486.89	-316.14	79.86	1083.33	-328.69	77.62	496.46
6.11000	-1120.71	96.82	27.14	-1167.86	88.58	35.02	-1365.94	122.01	56.47	-1350.51	130.20	99.68	-731.98	-76.14	46.76	-769.53	-70.64	49.77	-964.23	-80.55	44.86	-966.11	-81.83	83.76	-1029.24	34.47	1354.50	0.00	0.00	0.00	-903.20	-76.51	1670.32	-887.79	36.02	1683.75	175.93	-37.06	1761.93	-1057.32	55.82	1744.36	486.37	-316.25	79.76	1083.69	-328.75	77.59	495.95
6.12000	-1122.63	97.03	27.06	-1166.69	88.93	35.25	-1365.12	122.41	58.87	-1349.86	129.60	101.48	-729.19	-76.76	43.59	-768.21	-70.42	47.75	-963.41	-80.44	44.79	-965.34	-81.12	82.98	-1022.80	33.03	1354.48	0.00	0.00	0.00	-897.26	-78.53	1670.10	-880.84	33.77	1683.69	175.93	-37.06	1761.93	-1050.50	54.02	1744.51	486.60	-316.45	79.64	1083.83	-328.69	77.84	497.09
6.13000	-1123.02	96.13	26.64	-1166.24	89.07	35.10	-1364.14	122.81	61.54	-1348.60	129.63	103.64	-731.17	-76.65	39.69	-767.71	-70.98	46.05	-962.97	-80.50	44.31	-963.38	-82.19	83.35	-1017.96	31.28	1354.84	0.00	0.00	0.00	-889.16	-80.53	1669.92	-872.59	32.33	1683.88	175.93	-37.06	1761.93	-1043.92	51.45	1744.83	486.04	-316.60	79.49	1083.52	-328.57	77.67	497.13
6.14000	-1123.15	95.77	27.06	-1165.73	89.07	35.06	-1362.85	123.50	64.47	-1347.14	129.90	106.13	-727.51	-77.12	38.22	-765.09	-70.93	45.26	-962.53	-80.59	44.04	-961.94	-82.48	83.26	-1010.65	29.41	1355.25	0.00	0.00	0.00	-882.31	-82.69	1669.90	-865.21	30.44	1684.17	175.93	-37.06	1761.93	-1037.94	48.54	1745.21	485.67	-316.22	79.52	1083.46	-328.16	77.78	496.45
6.15000	-1120.40	95.86	27.57	-1168.19	89.18	34.49	-1361.70	123.77	67.60	-1345.34	130.46	108.94	-728.07	-77.74	35.42	-764.92	-71.48	43.76	-962.15	-80.50	43.67	-961.31	-82.18	82.70	-999.93	27.20	1357.60	0.00	0.00	0.00	-877.41	-84.45	1669.97	-858.99	28.93	1684.43	175.93	-37.06	1761.93	-1031.91	45.76	1745.82	486.33	-316.22	79.62	1083.45	-328.23	77.65	496.08
6.16000	-1120.41	96.44	27.37	-1164.95	88.77	35.32	-1360.27	124.36	71.09	-1342.95	131.48	112.18	-727.27	-77.79	34.07	-764.70	-71.79	42.87	-961.74	-80.85	43.56	-960.76	-82.61	82.62	-995.65	25.98	1356.79	0.00	0.00	0.00	-872.05	-86.11	1670.56	-854.10	26.56	1685.13	175.93	-37.06	1761.93	-1025.56	43.59	1746.48	486.27	-316.18	79.63	1083.20	-328.46	77.45	496.92
6.17000	-1127.20	96.30	26.15	-1165.23	89.18	35.15	-1358.95	124.36	74.66	-1340.15	132.88	115.82	-726.44	-78.02	33.00	-763.77	-71.84	42.43	-961.62	-80.81	43.46	-960.37	-82.89	82.59	-988.60	23.81	1357.36	0.00	0.00	0.00	-863.23	-88.03	1670.97	-848.32	23.26	1685.85	175.93	-37.06	1761.93	-1019.36	41.02	1747.36	486.32	-316.03	79.71	1083.25	-328.56	77.57	496.88
6.18000	-1125.17	97.28	26.32	-1163.77	87.66	35.90	-1356.72	125.33	79.05	-1337.28	133.91	119.71	-725.73	-77.92	32.54	-763.88	-72.12	41.75	-961.65	-80.68	43.33	-960.15	-83.18	82.74	-981.42	22.05	1358.30	0.00	0.00	0.00	-857.26	-90.12	1671.98	-842.21	21.15	1686.92	175.93	-37.06	1761.93	-1013.23	38.66	1748.25	485.63	-315.99	79.52	1083.57	-328.62	77.68	496.74
6.19000	-1125.10	96.38	26.38	-1160.12	88.31	36.78	-1354.95	125.35	83.09	-1334.17	134.75	123.83	-724.39	-78.41	32.39	-764.94	-72.45	41.14	-961.59	-80.55	43.23	-960.22	-83.01	82.59	-975.95	20.02	1359.44	0.00	0.00	0.00	-848.83	-92.34	1672.80	-835.47	19.32	1688.03	175.93	-37.06	1761.93	-1007.11	36.09	1749.36	485.95	-316.25	79.50	1083.85	-328.58	77.78	496.72
6.20000	-1127.03	96.20	25.68	-1159.15	88.33	37.27	-1352.31	126.18	87.85	-1330.49	135.92	128.20	-725.41	-77.81	31.82	-763.43	-72.13	41.42	-961.42	-80.61	43.22	-960.24	-82.38	82.28	-965.47	17.97	1362.39	0.00	0.00	0.00	-844.06	-94.18	1673.78	-829.53	17.52	1689.01	175.93	-37.06	1761.93	-1001.24	33.43	1750.47	486.27	-316.13	79.59	1083.28	-328.49	77.65	497.40
6.21000	-1129.19	95.98	25.10	-1166.38	88.26	35.75	-1349.69	126.57	92.66	-1326.05	137.45	133.03	-723.67	-78.58	31.89	-762.99	-72.25	41.28	-961.43	-80.59	43.20	-960.02	-82.63	82.47	-961.69	16.45	1361.99	0.00	0.00	0.00	-839.29	-96.08	1675.29	-823.49	15.62	1690.67	175.93	-37.06	1761.93	-994.79	31.93	1751.32	486.44	-316.37	79.49	1082.93	-328.71	77.44	497.34
6.22000	-1123.92	96.07	26.61	-1163.82	88.50	36.94	-1346.68	126.95	98.05	-1321.50	138.73	138.11	-725.46	-78.78	30.85	-765.41	-72.54	40.35	-961.42	-80.38	43.06	-960.20	-82.14	82.27	-956.20	14.24	1362.94	0.00	0.00	0.00	-830.88	-98.58	1676.82	-815.78	13.57	1692.56	175.93	-37.06	1761.93	-989.36	29.12	1752.53	485.89	-316.31	79.43	1083.42	-328.62	77.53	496.26
6.23000	-1123.31	96.49	26.46	-1162.85	88.93	37.53	-1343.48	126.81	103.41	-1315.77	141.08	143.97	-725.76	-78.62	30.76	-763.67	-72.77	40.64	-961.20	-80.71	43.20	-959.90	-82.67	82.56	-949.24	12.60	1364.16	0.00	0.00	0.00	-824.91	-100.39	1678.52	-811.21	11.56	1694.84	175.93	-37.06	1761.93	-983.68	26.85	1753.62	486.88	-315.81	79.83	1083.56	-328.67	77.53	496.63
6.24000	-1127.14	96.82	25.60	-1163.72	88.85	37.76	-1338.97	127.63	109.48	-1310.56	141.48	149.36	-724.94	-78.56	30.84	-761.79	-72.50	40.82	-961.37	-80.32	42.94	-959.84	-82.53	82.41	-942.62	10.80	1365.37	0.00	0.00	0.00	-818.03	-102.70	1680.00	-805.96	9.56	1696.62	175.93	-37.06	1761.93	-978.20	24.55	1754.63	486.53	-315.96	79.76	1083.54	-328.97	77.31	495.97
6.25000	-1124.72	96.82	25.89	-1163.71	88.81	38.43	-1333.74	128.55	116.31	-1304.42	142.04	155.05	-723.43	-78.69	30.87	-764.24	-72.55	40.13	-961.21	-80.64	43.07	-959.59	-82.62	82.44	-932.13	8.80	1368.37	0.00	0.00	0.00	-812.76	-104.32	1681.41	-800.36	7.77	1698.12	175.93	-37.06	1761.93	-972.56	22.37	1755.66	485.73	-315.82	79.51	1083.66	-328.77	77.56	496.16
6.26000	-1119.27	96.65	26.86	-1160.85	88.84	39.40	-1328.60	128.38	123.22	-1297.20	143.24	161.28	-723.27	-79.27	30.84	-764.26	-72.75	40.14	-961.29	-80.61	43.02	-960.01	-82.10	82.13	-929.00	7.01	1367.94	0.00	0.00	0.00	-807.52	-105.90	1682.92	-794.24	5.92	1699.46	175.93	-37.06	1761.93	-967.28	20.27	1756.64	486.55	-316.20	79.72	1083.28	-329.12	77.47	496.92
6.27000	-1122.05	95.95	26.18	-1162.24	88.29	39.29	-1322.08	129.46	131.07	-1290.09	143.20	167.30	-723.78	-78.31	30.79	-761.90	-72.90	40.59	-961.28	-80.53	42.93	-959.68	-82.64	82.19	-923.06	5.66	1368.60	0.00	0.00	0.00	-800.49	-108.15	1684.78	-786.42	4.06	1701.26	175.93	-37.06	1761.93	-961.79	18.28	1757.51	486.76	-316.11	79.71	1083.24	-328.73	77.51	497.15
6.28000	-1122.84	96.61	25.01	-1161.16	88.45	39.37	-1314.76	130.94	139.78	-1282.55	142.69	173.59	-725.43	-78.70	30.28	-762.71	-72.57	40.26	-961.04	-80.82	43.05	-959.71	-82.85	82.24	-915.49	4.10	1369.47	0.00	0.00	0.00	-794.93	-109.90	1686.14	-784.88	1.47	1702.84	175.93	-37.06	1761.93	-956.39	16.09	1758.22	486.67	-316.26	79.72	1083.34	-328.55	77.57	496.50
6.29000	-1124.52	96.80	23.99	-1161.90	88.28	39.26	-1308.44	130.33	148.22	-1274.43	142.69	180.56	-725.62	-78.38	30.07	-760.73	-72.96	40.63	-961.17	-80.64	42.88	-959.46	-83.03	82.29	-909.51	2.53	1370.16	0.00	0.00	0.00	-788.71	-111.76	1687.45	-777.53	-0.26	1703.91	175.93	-37.06	1761.93	-950.98	14.01	1758.91	486.02	-316.19	79.65	1083.33	-328.68	77.40	496.74
6.30000	-1121.04	96.63	23.25	-1156.32	87.97	40.99	-1301.08	130.67	157.32	-1266.08	142.25	187.73	-724.81	-78.12	30.44	-763.15	-72.96	40.09	-961.09	-80.86	43.01	-960.02	-82.39	81.78	-899.85	1.02	1372.58	0.00	0.00	0.00	-784.34	-113.26	1688.62	-771.27	-1.95	1704.95	175.93	-37.06	1761.93	-945.31	12.58	1759.35	485.88	-316.14	79.60	1083.55	-328.73	77.46	496.78
6.31000	-1117.50	96.02	22.69	-1154.20	87.42	42.42	-1294.07	129.60	166.13	-1257.56	141.49	195.20	-724.45	-78.24	30.27	-762.87	-73.17	40.02	-961.16	-80.70	42.83	-960.05	-82.50	81.66	-896.93	-0.22	1371.40	0.00	0.00	0.00	-779.70	-114.61	1689.51	-765.18	-3.41	1705.91	175.93	-37.06	1761.93	-939.52	11.54	1759.75	486.34	-315.91	79.66	1083.97	-328.71	77.65	496.84
6.32000	-1113.12	95.81	22.16	-1150.14	87.19	44.19	-1286.38	128.90	175.24	-1248.56	140.69	202.81	-724.19	-78.47	30.46	-761.18	-72.81	40.34	-961.11	-80.88	42.90	-959.47	-83.33	81.98	-890.39	-1.32	1371.41	0.00	0.00	0.00	-773.45	-116.31	1690.64	-760.51	-5.21	1707.21	175.93	-37.06	1761.93	-933.97	9.65	1760.18	486.00	-316.24	79.41	1083.68	-328.86	77.52	496.13
6.33000	-1111.86	95.78	20.94	-1143.62	87.42	46.47	-1277.97	128.41	184.40	-1239.35	139.32	210.20	-724.06	-78.63	30.69	-761.19	-73.27	40.37	-961.34	-80.57	42.72	-959.93	-82.79	81.77	-886.03	-2.33	1371.65	0.00	0.00	0.00	-766.81	-117.78	1691.28	-754.26	-6.73	1708.03	175.93	-37.06	1761.93	-928.15	8.60	1760.43	486.51	-316.57	79.48	1083.39	-329.02	77.46	496.39
6.34000	-1109.67	96.30	20.11	-1138.15	87.92	48.44	-1268.67	128.36	193.59	-1229.62	137.83	217.43	-725.32	-78.33	30.28	-759.44	-72.47	40.84	-961.16	-80.79	42.81	-959.42	-83.38	82.05	-880.01	-3.39	1371.88	0.00	0.00	0.00	-760.34	-119.01	1691.75	-750.10	-8.47	1708.50	175.93	-37.06	1761.93	-922.79	6.66	1760.62	486.61	-316.44	79.61	1083.72	-328.77	77.71	496.94
6.35000	-1103.14	97.91	20.94	-1131.18	89.16	50.80	-1259.64	126.76	201.53	-1219.43	136.73	224.37	-725.63	-78.31	29.93	-762.05	-72.41	40.16	-961.14	-80.91	42.90	-959.27	-83.89	82.28	-870.25	-4.15	1373.97	0.00	0.00	0.00	-754.30	-120.22	1692.23	-744.25	-9.52	1708.94	175.93	-37.06	1761.93	-917.42	5.19	1760.68	485.92	-316.50	79.43	1083.76	-328.22	77.81	496.37
6.36000	-1096.36	100.90	24.21	-1122.90	90.87	54.77	-1250.11	124.83	208.25	-1209.49	134.76	230.42	-722.77	-78.73	30.83	-764.53	-72.90	39.37	-961.13	-80.89	42.89	-959.96	-82.80	81.73	-868.86	-5.33	1372.56	0.00	0.00	0.00	-748.63	-121.29	1692.38	-737.34	-10.10	1709.15	175.93	-37.06	1761.93	-911.64	4.29	1760.83	486.27	-316.20	79.55	1083.45	-328.62	77.38	496.56
6.37000	-1090.41	103.59	27.09	-1114.33	93.53	59.37	-1239.22	123.61	214.61	-1199.14	133.07	236.02	-724.61	-78.97	30.26	-762.55	-72.53	39.98	-961.21	-80.82	42.79	-959.61	-83.11	81.87	-862.73	-6.43	1372.43	0.00	0.00	0.00	-742.55	-122.63	1692.44	-730.60	-11.38	1709.50	175.93	-37.06	1761.93	-905.77	3.51	1760.95	486.86	-316.30	79.58	1083.47	-328.89	77.32	496.07
6.38000	-1076.82	106.74	31.61	-1103.16	96.29	63.41	-1228.57	121.20	219.55	-1187.82	132.01	241.04	-724.21	-77.75	30.51	-762.89	-72.64	39.84	-961.27	-80.77	42.74	-959.89	-82.96	81.76	-858.27	-7.25	1372.79	0.00	0.00	0.00	-736.59	-123.38	1692.55	-725.25	-11.97	1709.64	175.93	-37.06	1761.93	-899.87	3.07	1761.24	486.47	-316.53	79.50	1084.04	-329.17	77.33	495.86
6.39000	-1065.43	110.78	34.76	-1091.15	98.52	66.15	-1216.87	118.74	223.41	-1175.95	130.50	245.07	-725.27	-78.29	30.09	-763.94	-72.66	39.43	-961.03	-81.15	42.96	-959.96	-82.84	81.79	-853.10	-8.22	1372.96	0.00	0.00	0.00	-730.39	-124.12	1692.67	-720.94	-12.94	1709.59	175.93	-37.06	1761.93	-894.36	1.67	1761.43	486.02	-316.87	79.43	1083.79	-328.99	77.44	496.78
6.40000	-1053.78	114.40	37.38	-1076.67	101.22	69.27	-1204.44	116.87	226.31	-1163.67	128.60	247.93	-725.86	-78.25	29.89	-763.83	-72.76	39.68	-961.05	-81.21	42.97	-960.08	-82.65	81.75	-847.49	-8.80	1373.36	0.00	0.00	0.00	-725.55	-124.68	1692.67	-717.03	-13.73	1709.59	175.93	-37.06	1761.93	-888.50	1.05	1761.66	486.71	-316.39	79.69	1083.38	-328.92	77.37	495.50
6.41000	-1037.54	117.89	39.88	-1064.48	103.18	70.87	-1191.02	115.61	228.28	-1150.29	127.46	250.06	-723.88	-77.93	30.41	-763.36	-72.67	39.53	-961.10	-81.08	42.90	-959.96	-82.96	81.82	-842.60	-9.43	1373.78	0.00	0.00	0.00	-720.67	-124.90	1692.61	-710.79	-13.83	1709.38	175.93	-37.06	1761.93	-883.18	-0.37	1762.16	486.10	-316.67	79.42	1083.58	-328.71	77.48	496.21
6.42000	-1021.50	119.94	41.50	-1049.17	105.38	72.39	-1176.99	114.55	228.98	-1136.32	126.70	251.11	-724.41	-78.50	30.05	-762.35	-72.30	39.92	-961.10	-81.07	42.85	-959.60	-83.68	82.31	-837.79	-10.21	1374.21	0.00	0.00	0.00	-713.41	-125.22	1692.51	-700.84	-13.60	1708.91	175.93	-37.06	1761.93	-877.10	0.18	1762.40	486.70	-316.47	79.63	1083.74	-328.93	77.41	496.67
6.43000	-1009.23	121.73	41.65	-1033.45	107.01	72.73	-1162.57	113.51	228.37	-1122.24	125.86	251.05	-724.97	-78.24	30.16	-762.67	-72.19	39.63	-961.26	-80.95	42.79	-959.49	-83.66	82.35	-832.64	-10.70	1374.60	0.00	0.00	0.00	-709.39	-125.43	1692.81	-697.47	-13.85	1708.99	175.93	-37.06	1761.93	-871.44	0.20	1762.71	486.86	-316.66	79.58	1082.88	-328.51	77.31	497.07
6.44000	-986.50	124.23	43.85	-1016.03	107.79	72.70	-1147.62	112.77	226.55	-1107.37	125.53	249.99	-723.15	-77.99	30.53	-760.70	-72.07	40.16	-961.34	-80.74	42.73	-959.49	-83.42	82.40	-828.17	-11.59	1374.99	0.00	0.00	0.00	-702.20	-125.28	1692.91	-693.01	-14.04	1709.18	175.93	-37.06	1761.93	-866.10	-0.58	1763.19	486.46	-316.72	79.50	1082.83	-328.98	77.34	497.09
6.45000	-971.05	124.83	43.06	-996.48	108.45	72.27	-1131.97	112.84	223.83	-1092.21	124.89	247.78	-725.93	-77.74	29.83	-762.63	-71.97	39.80	-961.07	-80.97	42.87	-959.95	-82.78	82.24	-821.77	-12.29	1375.14	0.00	0.00	0.00	-696.53	-125.26	1692.96	-689.76	-14.24	1709.43	175.93	-37.06	1761.93	-860.86	-1.22	1763.60	485.72	-316.57	79.43	1083.94	-328.84	77.72	497.10
6.46000	-949.27	125.10	42.63	-975.88	109.06	72.08	-1115.70	113.04	219.99	-1076.33	124.79	244.77	-722.90	-77.29	30.73	-763.80	-72.09	39.60	-961.00	-81.14	42.99	-959.89	-82.78	82.22	-817.13	-12.53	1375.55	0.00	0.00	0.00	-691.42	-125.02	1693.32	-684.00	-13.76	1709.57	175.93	-37.06	1761.93	-855.70	-1.76	1763.90	486.42	-316.66	79.67	1083.73	-328.72	77.57	496.65
6.47000	-928.97	124.44	41.35	-956.10	109.00	70.31	-1098.54	113.74	215.16	-1059.92	125.15	240.84	-725.79	-78.28	29.87	-762.50	-72.50	39.77	-961.07	-80.95	42.87	-959.68	-83.02	82.37	-812.74	-12.99	1375.81	0.00	0.00	0.00	-685.98	-124.72	1693.94	-674.44	-12.94	1709.34	175.93	-37.06	1761.93	-850.10	-1.17	1763.87	486.68	-316.54	79.56	1083.77	-328.71	77.59	496.46
6.48000	-910.17	123.49	39.55	-934.57	108.12	68.22	-1081.01	114.01	209.16	-1043.51	124.97	235.81	-725.60	-77.36	30.18	-761.67	-71.96	40.03	-961.01	-81.04	42.91	-959.90	-82.73	82.38	-807.76	-13.53	1375.83	0.00	0.00	0.00	-680.73	-124.35	1694.38	-671.24	-12.46	1709.86	175.93	-37.06	1761.93	-844.85	-1.00	1764.09	486.43	-316.80	79.50	1083.92	-328.87	77.52	496.90
6.49000	-885.56	122.38	38.29	-914.26	107.14	65.48	-1063.04	114.81	202.57	-1026.08	125.49	230.29	-723.96	-78.19	30.51	-762.06	-72.34	39.99	-961.06	-80.96	42.90	-959.74	-82.95	82.60	-801.89	-13.89	1375.83	0.00	0.00	0.00	-673.10	-124.00	1694.64	-668.05	-12.41	1710.26	175.93	-37.06	1761.93	-840.02	-1.61	1764.27	486.53	-316.72	79.50	1083.90	-328.90	77.59	496.11
6.50000	-861.40	120.70	36.84	-890.78	106.31	63.09	-1044.43	115.68	195.11	-1007.72	126.98	224.39	-721.55	-77.76	30.96	-764.85	-72.74	39.16	-961.07	-80.75	42.85	-960.62	-81.54	81.94	-796.98	-14.51	1375.69	0.00	0.00	0.00	-667.48	-123.47	1695.07	-665.01	-12.05	1710.67	175.93	-37.06	1761.93	-834.56	-1.39	1764.25	486.68	-316.26	79.83	1083.45	-328.59	77.57	496.31
6.51000	-835.94	119.13	35.18	-867.51	105.03	60.52	-1025.02	116.87	187.10	-989.58	127.40	217.50	-725.28	-77.92	30.19	-762.19	-72.70	39.70	-960.93	-80.96	42.95	-959.88	-82.31	82.51	-790.80	-14.90	1375.67	0.00	0.00	0.00	-662.37	-122.77	1695.51	-658.01	-11.13	1710.70	175.93	-37.06	1761.93	-829.04	-0.66	1764.18	486.74	-316.38	79.71	1082.99	-328.89	77.30	496.13
6.52000	-811.58	117.11	33.47	-845.44	103.66	57.68	-1005.47	117.11	178.17	-970.71	128.16	210.23	-724.38	-78.82	30.38	-762.41	-73.14	39.52	-960.80	-81.15	43.13	-959.68	-82.78	82.82	-786.80	-15.43	1375.55	0.00	0.00	0.00	-656.31	-122.09	1695.95	-647.93	-9.97	1710.52	175.93	-37.06	1761.93	-823.66	-0.32	1763.93	486.19	-316.50	79.61	1083.71	-328.78	77.61	497.28
6.53000	-784.49	115.22	32.73	-819.54	102.22	55.60	-984.85	118.70	169.35	-950.89	129.46	202.82	-723.95	-79.02	30.69	-763.19	-73.39	39.29	-961.05	-80.70	42.96	-959.78	-82.73	82.85	-781.62	-15.80	1375.31	0.00	0.00	0.00	-649.97	-121.62	1696.08	-642.62	-9.48	1710.70	175.93	-37.06	1761.93	-818.53	-0.58	1763.87	486.39	-316.24	79.71	1084.07	-328.43	77.80	497.97
6.54000	-755.79	113.57	32.38	-793.52	100.73	53.69	-963.68	119.78	159.97	-931.15	130.17	194.85	-723.66	-78.89	30.84	-762.66	-73.05	39.77	-961.07	-80.63	42.90	-960.17	-82.05	82.64	-776.88	-16.25	1374.90	0.00	0.00	0.00	-645.14	-121.24	1696.24	-638.00	-8.83	1710.49	175.93	-37.06	1761.93	-812.82	-0.02	1763.54	486.33	-316.37	79.79	1083.47	-328.51	77.60	496.97
6.55000	-729.05	111.63	32.11	-768.49	99.66	51.61	-942.00	120.64	150.18	-911.29	130.53	186.56	-722.41	-78.29	31.39	-761.34	-72.87	40.11	-961.09	-80.57	42.91	-959.76	-82.55	82.95	-776.07	-20.22	1372.81	0.00	0.00	0.00	-640.60	-120.65	1696.37	-633.32	-8.41	1710.40	175.93	-37.06	1761.93	-807.29	0.09	1763.29	486.62	-316.24	79.81	1083.00	-328.75	77.51	496.22
6.56000	-704.82	110.04	31.56	-740.39	98.60	50.59	-920.04	121.51	140.37	-890.54	131.35	178.38	-724.22	-78.48	31.28	-762.28	-73.12	40.14	-961.01	-80.61	42.98	-959.70	-82.65	83.21	-766.26	-17.10	1373.79	0.00	0.00	0.00	-635.05	-119.91	1696.10	-627.96	-7.77	1710.05	175.93	-37.06	1761.93	-801.56	0.62	1762.91	485.96	-315.95	79.57	1083.61	-328.50	77.66	496.47
6.57000	-674.23	109.31	32.74	-715.12	97.92	49.08	-897.35	122.50	130.55	-869.33	132.02	170.19	-724.24	-79.24	31.27	-761.25	-72.59	40.26	-960.84	-80.81	43.18	-959.59	-82.67	83.27	-760.85	-17.04	1373.54	0.00	0.00	0.00	-627.39	-119.22	1695.70	-622.69	-6.71	1709.73	175.93	-37.06	1761.93	-796.02	0.64	1762.57	485.43	-316.18	79.39	1082.97	-328.74	77.47	496.77
6.58000	-648.07	108.99	33.21	-688.86	97.47	48.08	-874.69	122.08	120.48	-847.85	132.95	162.09	-724.01	-79.06	31.44	-761.34	-73.15	40.13	-960.86	-80.62	43.10	-960.06	-82.09	83.10	-755.43	-17.00	1372.97	0.00	0.00	0.00	-622.69	-118.75	1695.35	-616.01	-6.22	1709.10	175.93	-37.06	1761.93	-790.10	1.21	1762.04	486.22	-316.19	79.62	1082.72	-328.60	77.50	496.54
6.59000	-621.29	108.67	33.50	-662.33	97.84	47.15	-851.69	122.14	110.75	-826.14	133.68	153.99	-723.23	-79.97	31.58	-760.25	-73.55	40.21	-960.84	-80.56	43.15	-959.81	-82.37	83.38	-749.76	-17.00	1372.45	0.00	0.00	0.00	-615.93	-117.98	1694.94	-608.53	-5.36	1708.35	175.93	-37.06	1761.93	-784.38	1.53	1761.55	486.23	-316.22	79.71	1083.77	-328.83	77.68	496.63
6.60000	-593.83	109.43	34.60	-635.76	97.76	46.65	-828.31	122.10	101.57	-803.92	134.41	146.22	-723.47	-79.84	31.86	-761.73	-73.02	39.92	-960.85	-80.40	43.13	-959.96	-82.01	83.30	-741.73	-15.99	1373.40	0.00	0.00	0.00	-610.52	-117.30	1694.36	-603.10	-5.04	1707.60	175.93	-37.06	1761.93	-778.44	2.03	1760.99	486.82	-316.10	79.85	1083.49	-328.57	77.64	496.95
6.61000	-567.55	109.70	35.48	-610.35	98.30	45.84	-804.36	122.17	92.80	-781.72	135.18	138.74	-723.59	-79.91	31.70	-760.87	-73.08	40.11	-960.62	-80.66	43.39	-959.84	-82.27	83.71	-735.99	-15.79	1372.97	0.00	0.00	0.00	-603.26	-116.68	1693.41	-597.98	-4.07	1706.78	175.93	-37.06	1761.93	-772.10	3.17	1760.24	486.97	-316.14	79.81	1083.50	-328.43	77.79	496.03
6.62000	-543.93	110.40	36.10	-584.58	98.45	45.70	-780.33	123.14	84.94	-759.59	135.36	131.52	-724.87	-80.33	31.86	-762.97	-73.56	39.61	-960.68	-80.45	43.39	-959.68	-82.32	83.79	-730.44	-15.56	1372.27	0.00	0.00	0.00	-596.88	-115.98	1692.61	-591.01	-3.34	1705.60	175.93	-37.06	1761.93	-765.89	4.10	1759.48	485.99	-315.98	79.63	1083.47	-328.52	77.63	495.86
6.63000	-514.34	110.76	39.29	-556.57	99.19	46.69	-755.83	124.25	77.85	-736.94	135.65	124.87	-722.27	-81.02	32.50	-762.55	-73.13	39.58	-960.87	-79.95	43.22	-960.45	-81.04	83.36	-725.06	-15.32	1371.47	0.00	0.00	0.00	-590.81	-115.19	1691.63	-584.39	-2.79	1704.56	175.93	-37.06	1761.93	-759.69	4.56	1758.90	485.97	-316.29	79.45	1083.56	-328.42	77.80	496.62
6.64000	-489.15	111.12	41.41	-531.10	99.60	47.74	-731.21	125.61	71.51	-714.58	136.19	118.88	-720.15	-79.79	32.56	-761.12	-73.62	40.00	-960.70	-79.93	43.38	-960.22	-81.13	83.79	-719.38	-15.11	1370.68	0.00	0.00	0.00	-585.36	-114.67	1690.73	-577.25	-1.73	1703.32	175.93	-37.06	1761.93	-753.54	5.03	1758.22	486.19	-316.35	79.57	1083.81	-328.16	77.73	497.05
6.65000	-461.59	110.96	45.62	-506.75	100.37	49.26	-706.94	126.98	65.93	-692.38	136.61	113.61	-719.04	-79.86	32.80	-760.36	-73.46	40.43	-960.34	-80.34	43.76	-959.73	-81.73	84.24	-713.51	-16.08	1369.96	0.00	0.00	0.00	-580.46	-114.10	1689.87	-571.88	-1.05	1702.24	175.93	-37.06	1761.93	-747.36	5.68	1757.42	486.45	-316.17	79.64	1083.50	-328.06	77.78	495.95
6.66000	-439.58	111.70	48.74	-480.76	100.70	52.06	-682.71	128.30	61.21	-670.20	137.25	109.31	-726.86	-80.13	30.98	-762.88	-73.86	39.78	-960.36	-80.01	43.82	-959.84	-81.51	84.31	-708.39	-14.45	1368.94	0.00	0.00	0.00	-574.25	-113.33	1688.69	-566.54	-0.46	1701.03	175.93	-37.06	1761.93	-741.17	6.09	1756.81	486.30	-316.22	79.53	1082.76	-328.64	77.47	495.98
6.67000	-411.62	112.94	54.43	-456.84	101.74	54.94	-659.09	129.19	57.19	-648.62	137.76	105.72	-722.81	-79.88	31.64	-762.02	-73.97	40.22	-960.45	-79.71	43.88	-959.83	-81.34	84.58	-706.84	-15.17	1366.31	0.00	0.00	0.00	-565.00	-112.48	1687.19	-560.14	0.29	1699.65	175.93	-37.06	1761.93	-734.63	7.09	1755.88	486.06	-316.32	79.54	1083.18	-328.24	77.70	496.41
6.68000	-389.27	113.06	58.84	-433.20	102.33	58.66	-636.06	130.25	54.18	-627.33	138.73	103.15	-723.71	-80.03	30.94	-762.85	-74.40	39.97	-960.33	-79.56	44.00	-959.67	-81.39	84.86	-701.08	-14.77	1364.98	0.00	0.00	0.00	-561.24	-111.57	1686.16	-552.13	1.14	1698.40	175.93	-37.06	1761.93	-728.29	8.07	1754.91	486.21	-316.19	79.65	1083.47	-328.38	77.79	495.73
6.69000	-366.07	114.19	64.36	-410.79	103.24	62.76	-613.69	130.90	52.01	-606.88	138.74	101.08	-726.87	-80.41	30.44	-762.70	-73.98	40.06	-960.25	-79.35	44.20	-959.76	-80.82	84.87	-696.55	-14.33	1363.96	0.00	0.00	0.00	-553.30	-110.89	1684.86	-546.67	2.15	1697.08	175.93	-37.06	1761.93	-722.10	8.36	1754.09	486.85	-316.16	79.85	1083.37	-328.60	77.64	497.36
6.70000	-348.59	114.55	68.83	-388.22	103.68	67.61	-592.51	130.93	50.38	-587.26	139.05	99.84	-726.02	-79.69	30.34	-762.48	-74.04	39.99	-960.03	-79.30	44.57	-959.66	-80.49	85.18	-686.12	-13.05	1364.55	0.00	0.00	0.00	-548.28	-110.36	1683.83	-542.10	2.84	1695.99	175.93	-37.06	1761.93	-715.51	9.46	1753.10	485.75	-316.22	79.52	1083.36	-328.23	77.67	496.56
6.71000	-327.79	115.14	74.82	-365.97	104.31	72.90	-572.34	131.23	49.66	-568.76	138.86	99.14	-725.32	-79.95	30.66	-762.95	-74.03	39.78	-959.91	-79.17	44.82	-959.32	-80.79	85.77	-683.00	-12.82	1361.92	0.00	0.00	0.00	-542.74	-109.59	1682.62	-536.46	3.49	1694.75	175.93	-37.06	1761.93	-709.06	10.58	1752.02	486.09	-315.89	79.55	1083.56	-328.17	77.72	496.84
6.72000	-310.79	115.37	80.29	-351.33	105.66	76.14	-553.67	130.76	49.23	-551.39	138.74	99.00	-722.93	-79.77	30.87	-762.51	-74.40	39.46	-959.87	-78.74	45.11	-958.89	-81.00	86.31	-678.79	-11.78	1360.46	0.00	0.00	0.00	-535.12	-108.34	1681.14	-526.29	4.49	1692.99	175.93	-37.06	1761.93	-702.70	11.56	1750.90	486.31	-316.17	79.63	1082.97	-328.28	77.60	496.78
6.73000	-294.42	117.23	86.10	-334.59	104.81	81.02	-536.38	130.01	49.12	-535.40	138.14	99.03	-723.57	-78.92	30.81	-760.77	-74.30	40.30	-959.77	-78.62	45.48	-958.60	-81.14	86.86	-672.53	-10.88	1359.26	0.00	0.00	0.00	-528.63	-107.62	1679.75	-523.41	5.17	1691.95	175.93	-37.06	1761.93	-696.08	13.14	1749.63	485.88	-316.10	79.56	1083.65	-328.31	77.61	496.89
6.74000	-279.65	116.93	91.99	-319.74	105.04	85.92	-520.80	129.28	49.13	-521.22	137.21	99.15	-725.72	-79.65	30.02	-761.18	-73.96	40.17	-959.56	-78.42	45.93	-958.52	-80.51	87.16	-666.74	-10.03	1358.09	0.00	0.00	0.00	-523.36	-106.81	1678.48	-517.04	6.33	1690.66	175.93	-37.06	1761.93	-689.78	13.97	1748.55	486.82	-315.73	79.92	1083.28	-328.55	77.36	496.89
6.75000	-266.40	116.56	98.15	-306.13	105.68	91.41	-506.76	128.47	49.19	-508.41	136.31	99.27	-723.21	-79.99	30.83	-761.66	-73.95	40.02	-959.41	-78.26	46.49	-958.43	-80.18	87.52	-656.87	-9.03	1358.48	0.00	0.00	0.00	-517.43	-105.99	1677.28	-510.71	7.19	1689.39	175.93	-37.06	1761.93	-683.19	15.35	1747.33	486.87	-316.19	79.85	1083.85	-328.79	77.52	496.98
6.76000	-255.14	114.88	102.33	-294.86	104.59	95.14	-494.25	127.32	49.37	-496.99	135.28	99.34	-724.27	-80.05	30.41	-761.13	-73.95	40.11	-959.40	-78.08	47.03	-958.37	-79.76	88.00	-654.75	-7.84	1355.82	0.00	0.00	0.00	-510.85	-104.89	1675.84	-503.54	8.28	1687.81	175.93	-37.06	1761.93	-676.59	16.85	1746.13	486.51	-316.34	79.68	1083.18	-328.44	77.58	497.33
6.77000	-245.35	114.15	105.57	-285.13	103.31	97.86	-483.60	126.10	49.61	-487.02	133.97	99.28	-726.17	-79.96	29.89	-762.02	-74.12	40.09	-959.10	-78.23	47.81	-958.11	-79.41	88.44	-649.39	-6.82	1354.37	0.00	0.00	0.00	-503.67	-103.75	1674.09	-497.60	9.74	1686.06	175.93	-37.06	1761.93	-669.96	18.58	1745.02	486.29	-316.33	79.47	1083.16	-328.29	77.64	496.87
6.78000	-237.03	112.30	106.85	-277.09	101.90	98.64	-474.84	124.86	49.99	-478.57	132.40	99.00	-723.64	-79.90	30.40	-761.30	-73.95	40.25	-958.87	-78.33	48.60	-957.65	-79.71	89.42	-643.43	-5.98	1353.24	0.00	0.00	0.00	-498.42	-102.53	1672.70	-490.52	10.73	1684.69	175.93	-37.06	1761.93	-663.20	20.68	1743.77	486.56	-316.13	79.68	1083.42	-328.62	77.44	497.08
6.79000	-230.35	109.20	105.37	-270.67	99.58	97.76	-468.19	123.65	50.20	-471.68	130.96	98.46	-723.59	-79.69	30.46	-762.26	-73.96	39.81	-958.52	-78.61	49.56	-957.49	-79.51	90.30	-637.20	-4.56	1352.12	0.00	0.00	0.00	-492.25	-101.24	1671.33	-483.89	11.75	1683.15	175.93	-37.06	1761.93	-656.74	22.23	1742.70	486.93	-316.23	79.65	1083.58	-328.55	77.56	496.93
6.80000	-225.52	107.21	102.08	-266.12	97.01	94.82	-463.70	122.74	49.92	-466.42	129.39	97.33	-724.24	-79.77	30.44	-762.49	-74.15	39.63	-958.44	-78.56	50.50	-956.40	-80.13	91.47	-630.86	-3.14	1351.11	0.00	0.00	0.00	-485.63	-100.00	1669.98	-476.85	13.16	1681.78	175.93	-37.06	1761.93	-650.34	23.74	1741.67	486.81	-316.25	79.79	1083.67	-328.66	77.71	496.86
6.81000	-222.93	104.76	95.34	-263.61	94.47	89.30	-462.09	122.56	48.43	-462.76	128.15	95.75	-725.10	-79.79	30.03	-760.94	-74.01	40.09	-958.21	-78.75	51.65	-955.94	-80.39	92.61	-624.83	-1.79	1350.19	0.00	0.00	0.00	-479.14	-98.67	1668.80	-472.50	14.65	1680.53	175.93	-37.06	1761.93	-643.96	25.48	1740.79	486.42	-316.20	79.69	1083.25	-328.46	77.49	496.22
6.82000	-221.30	100.73	87.51	-261.89	90.45	81.81	-460.77	121.09	47.66	-460.92	127.23	94.00	-723.46	-79.93	30.56	-760.75	-74.09	40.12	-958.01	-78.74	52.90	-955.59	-79.93	93.61	-619.30	-0.69	1349.41	0.00	0.00	0.00	-473.84	-97.20	1667.71	-466.40	15.88	1679.22	175.93	-37.06	1761.93	-637.53	27.63	1740.00	486.55	-316.25	79.70	1082.83	-328.37	77.51	496.82
6.83000	-219.25	94.99	79.75	-260.36	86.50	74.04	-458.93	120.19	47.01	-458.72	127.11	92.58	-722.22	-79.87	30.60	-762.35	-74.00	39.85	-957.77	-78.89	54.42	-955.01	-79.91	94.83	-612.42	0.65	1348.67	0.00	0.00	0.00	-467.92	-95.57	1667.00	-459.68	17.20	1678.45	175.93	-37.06	1761.93	-631.03	29.93	1739.26	486.14	-316.29	79.48	1083.85	-328.58	77.69	497.77
6.84000	-214.32	92.11	72.25	-257.74	84.67	67.30	-456.81	120.58	46.30	-454.86	127.62	91.66	-725.05	-79.99	30.05	-760.76	-73.82	40.22	-957.29	-79.41	56.25	-954.67	-79.67	96.29	-605.35	2.46	1348.09	0.00	0.00	0.00	-463.08	-94.43	1666.39	-452.23	18.79	1677.73	175.93	-37.06	1761.93	-624.56	32.19	1738.84	487.04	-316.21	79.89	1083.58	-328.41	77.67	497.69
6.85000	-214.49	92.80	64.55	-254.97	84.64	61.95	-455.05	121.35	45.67	-451.00	128.26	91.04	-724.68	-80.11	30.03	-761.99	-73.96	39.76	-956.75	-79.82	58.22	-953.33	-80.51	98.45	-599.09	4.27	1347.81	0.00	0.00	0.00	-457.09	-92.86	1666.07	-445.59	20.57	1677.14	175.93	-37.06	1761.93	-618.29	34.00	1738.62	486.57	-316.31	79.70	1083.70	-328.37	77.69	496.50
6.86000	-213.59	93.82	58.34	-252.29	85.23	58.36	-454.04	122.32	45.64	-448.41	128.79	90.27	-725.53	-80.05	29.72	-761.41	-74.17	39.96	-956.16	-80.34	60.40	-952.64	-80.04	100.06	-593.43	5.79	1347.81	0.00	0.00	0.00	-451.78	-90.81	1666.02	-439.06	22.52	1676.89	175.93	-37.06	1761.93	-611.87	36.34	1738.51	485.71	-316.38	79.50	1084.07	-328.52	77.74	497.13
6.87000	-211.10	96.60	54.00	-251.57	86.25	53.33	-453.65	123.02	45.74	-446.91	129.33	89.53	-724.69	-79.77	30.06	-761.68	-74.42	39.90	-955.57	-80.73	62.63	-951.33	-80.79	102.48	-587.32	7.40	1347.86	0.00	0.00	0.00	-444.58	-89.01	1666.07	-433.63	24.61	1676.78	175.93	-37.06	1761.93	-605.25	39.27	1738.42	485.93	-316.23	79.64	1083.44	-328.42	77.60	497.16
6.88000	-208.71	99.40	50.17	-250.51	89.88	50.77	-453.38	123.22	45.66	-445.80	130.21	89.10	-725.05	-80.13	29.84	-759.85	-74.13	40.62	-955.00	-80.97	64.95	-949.85	-81.35	105.06	-580.86	8.91	1348.16	0.00	0.00	0.00	-437.20	-86.94	1666.40	-426.12	26.39	1676.86	175.93	-37.06	1761.93	-598.65	42.15	1738.52	485.75	-316.57	79.47	1084.06	-328.15	78.00	497.01
6.89000	-207.29	101.56	47.27	-250.07	91.60	49.38	-453.12	124.03	45.43	-444.73	131.11	88.83	-722.15	-80.03	30.57	-761.28	-74.28	40.26	-954.12	-81.56	67.59	-948.36	-81.71	107.65	-574.94	10.60	1348.53	0.00	0.00	0.00	-431.87	-85.01	1666.97	-421.65	28.17	1677.41	175.93	-37.06	1761.93	-592.36	44.51	1738.84	486.49	-316.51	79.64	1083.21	-328.37	77.76	496.20
6.90000	-205.14	101.84	45.41	-249.44	91.85	48.23	-453.02	124.46	45.00	-443.33	131.72	88.75	-725.06	-79.77	29.98	-761.81	-74.52	39.93	-953.17	-81.89	70.36	-946.83	-82.05	110.43	-567.92	12.68	1349.10	0.00	0.00	0.00	-425.37	-82.84	1667.78	-412.70	30.42	1677.74	175.93	-37.06	1761.93	-586.12	46.39	1739.31	487.14	-316.19	79.83	1083.55	-328.21	77.81	495.88
6.91000	-205.62	101.78	43.06	-247.99	91.97	47.16	-452.72	124.83	44.72	-442.14	132.19	88.78	-723.93	-80.25	30.17	-760.91	-74.37	40.02	-952.03	-82.22	73.38	-944.96	-82.55	113.54	-561.27	14.34	1349.70	0.00	0.00	0.00	-419.79	-80.67	1668.77	-406.54	32.48	1678.34	175.93	-37.06	1761.93	-579.83	48.96	1739.83	487.17	-316.30	79.77	1083.48	-328.57	77.55	496.33
6.92000	-204.58	101.68	41.78	-247.38	92.32	46.65	-452.43	125.06	44.50	-441.43	132.24	88.67	-725.23	-80.39	29.90	-759.30	-74.08	40.37	-950.88	-82.33	76.59	-942.91	-82.95	116.79	-554.99	16.11	1350.37	0.00	0.00	0.00	-413.72	-78.49	1669.67	-401.53	34.73	1679.24	175.93	-37.06	1761.93	-573.41	51.79	1740.49	487.31	-316.04	79.89	1083.23	-328.67	77.44	495.80
6.93000	-203.04	102.47	41.02	-247.10	92.49	46.00	-452.16	125.39	44.41	-440.63	132.80	88.67	-720.88	-80.27	30.90	-758.00	-74.09	40.84	-949.39	-82.57	80.10	-941.02	-82.61	119.93	-547.34	18.12	1351.16	0.00	0.00	0.00	-407.50	-76.21	1670.91	-394.18	37.08	1680.02	175.93	-37.06	1761.93	-567.20	54.12	1741.23	486.12	-316.08	79.59	1083.07	-328.49	77.50	496.91
6.94000	-206.36	102.83	38.82	-246.98	92.46	45.35	-452.07	125.36	44.26	-439.97	132.58	88.38	-724.06	-80.27	30.11	-757.93	-73.85	41.06	-947.58	-82.99	83.98	-938.04	-83.59	123.97	-539.55	20.44	1352.00	0.00	0.00	0.00	-400.90	-74.08	1672.13	-389.14	39.18	1681.12	175.93	-37.06	1761.93	-560.89	56.85	1742.05	486.55	-316.28	79.71	1083.20	-328.70	77.56	497.24
6.95000	-205.27	102.51	38.37	-246.33	92.29	44.99	-451.96	125.22	44.14	-439.40	132.80	88.44	-726.62	-80.65	29.52	-756.33	-73.74	42.00	-945.36	-83.62	88.24	-934.90	-84.32	127.96	-532.81	22.26	1352.87	0.00	0.00	0.00	-395.43	-71.59	1673.53	-381.97	41.90	1682.11	175.93	-37.06	1761.93	-554.91	58.85	1742.96	485.59	-316.40	79.44	1083.40	-328.75	77.37	496.74
6.96000	-204.01	102.37	38.14	-247.14	92.68	44.47	-451.82	125.35	44.23	-439.21	132.41	88.27	-726.40	-80.28	29.59	-761.23	-73.25	40.25	-943.11	-83.83	92.55	-931.29	-85.17	132.28	-526.49	24.12	1353.91	0.00	0.00	0.00	-389.63	-69.38	1674.88	-376.35	43.92	1683.40	175.93	-37.06	1761.93	-548.48	62.02	1743.85	485.97	-316.47	79.53	1083.02	-328.77	77.39	497.30
6.97000	-202.12	102.60	38.06	-244.57	92.06	44.86	-451.77	125.27	44.16	-439.03	132.05	88.10	-725.74	-80.77	29.92	-761.71	-73.53	40.50	-940.93	-83.24	96.77	-927.45	-85.75	136.95	-520.06	26.71	1354.90	0.00	0.00	0.00	-382.98	-67.02	1676.32	-369.12	46.16	1684.79	175.93	-37.06	1761.93	-542.21	64.56	1744.79	486.85	-316.19	79.89	1082.61	-328.56	77.37	496.98
6.98000	-203.93	102.67	37.09	-246.99	92.24	44.00	-451.75	125.07	44.05	-438.96	131.90	87.99	-724.17	-80.34	30.04	-761.73	-73.71	40.92	-938.23	-82.66	101.45	-923.30	-85.96	141.70	-513.48	28.84	1356.06	0.00	0.00	0.00	-376.94	-64.68	1677.84	-363.56	48.30	1686.03	175.93	-37.06	1761.93	-535.89	67.06	1745.93	486.88	-316.49	79.85	1082.74	-328.88	77.32	496.91
6.99000	-203.68	101.86	36.90	-246.03	92.55	44.14	-451.68	125.26	44.14	-438.94	131.98	87.95	-724.09	-80.55	29.93	-760.55	-71.23	43.13	-934.42	-82.80	106.93	-918.54	-86.14	146.79	-506.47	29.03	1357.39	0.00	0.00	0.00	-370.80	-62.46	1679.33	-355.42	50.47	1687.27	175.93	-37.06	1761.93	-529.57	69.64	1747.07	486.51	-316.44	79.73	1084.15	-328.81	77.68	496.92
7.00000	-204.80	102.68	36.36	-246.39	92.43	43.84	-451.66	125.19	44.08	-439.01	131.68	87.79	-723.73	-80.80	30.16	-760.05	-70.71	43.65	-930.42	-82.07	112.47	-913.18	-85.74	151.95	-499.98	30.61	1358.58	0.00	0.00	0.00	-364.45	-60.58	1680.82	-349.53	52.48	1688.81	175.93	-37.06	1761.93	-523.31	72.00	1748.22	485.71	-316.30	79.61	1083.58	-328.56	77.62	497.26
7.01000	-203.29	101.90	36.91	-245.71	92.09	44.01	-451.60	125.20	44.09	-438.90	131.82	87.80	-725.69	-80.67	29.69	-759.88	-71.70	43.66	-926.02	-80.78	118.30	-907.61	-84.91	157.30	-493.96	32.75	1359.68	0.00	0.00	0.00	-359.12	-58.47	1682.38	-343.22	55.28	1690.02	175.93	-37.06	1761.93	-516.98	74.58	1749.22	486.98	-316.33	79.82	1083.93	-328.27	77.82	497.36
7.02000	-203.20	102.41	36.45	-246.48	92.04	43.59	-451.58	125.16	44.00	-439.02	131.62	87.66	-726.18	-80.68	29.34	-749.77	-72.09	46.82	-920.81	-79.65	124.66	-901.27	-83.92	163.00	-488.28	34.42	1360.81	0.00	0.00	0.00	-352.79	-56.25	1683.73	-336.33	57.29	1691.45	175.93	-37.06	1761.93	-510.72	77.29	1750.11	487.12	-316.22	79.90	1083.28	-328.58	77.50	496.66
7.03000	-203.31	102.09	36.24	-246.18	92.36	43.50	-451.55	125.19	44.02	-438.95	131.74	87.63	-722.95	-80.61	29.81	-753.71	-72.44	45.90	-915.04	-78.31	131.42	-894.66	-82.25	168.61	-481.20	36.43	1361.79	0.00	0.00	0.00	-345.59	-54.21	1685.13	-332.07	59.39	1692.84	175.93	-37.06	1761.93	-504.62	79.66	1750.94	486.97	-316.34	79.77	1082.82	-328.91	77.10	496.33
7.04000	-206.48	101.98	34.91	-245.23	91.93	43.75	-451.64	124.80	43.84	-439.01	131.73	87.49	-723.37	-80.58	29.24	-754.73	-72.51	45.70	-908.74	-77.10	138.76	-887.47	-80.60	174.67	-475.65	38.32	1362.72	0.00	0.00	0.00	-338.67	-51.89	1686.33	-324.64	61.73	1693.88	175.93	-37.06	1761.93	-498.41	82.19	1751.76	487.01	-316.29	79.79	1083.00	-328.71	77.30	497.06
7.05000	-203.14	101.71	36.00	-246.14	92.25	43.19	-451.67	124.67	43.72	-439.08	131.72	87.33	-722.62	-79.78	29.36	-755.39	-73.34	45.42	-902.38	-75.42	146.30	-879.35	-79.76	181.52	-468.24	40.14	1363.47	0.00	0.00	0.00	-333.80	-49.67	1687.49	-321.36	63.57	1695.12	175.93	-37.06	1761.93	-492.36	84.52	1752.40	486.53	-316.29	79.69	1082.23	-328.51	77.26	496.86
7.06000	-202.04	102.46	36.19	-245.93	92.39	43.26	-451.59	124.87	43.80	-438.91	132.36	87.41	-722.50	-80.13	28.32	-755.15	-72.75	45.64	-895.41	-73.55	154.20	-870.81	-78.65	188.57	-461.98	41.81	1364.19	0.00	0.00	0.00	-327.59	-47.34	1688.57	-312.52	65.94	1695.74	175.93	-37.06	1761.93	-486.35	86.85	1752.97	486.63	-316.55	79.79	1082.77	-328.88	77.08	496.50
7.07000	-206.64	101.87	34.47	-245.40	92.39	43.26	-451.50	125.14	43.87	-439.02	132.25	87.13	-718.03	-79.74	28.36	-752.10	-72.13	46.22	-888.05	-71.47	162.12	-861.66	-77.56	195.66	-456.15	43.67	1364.80	0.00	0.00	0.00	-322.64	-45.07	1689.73	-307.52	68.06	1696.61	175.93	-37.06	1761.93	-480.40	89.19	1753.42	486.04	-316.00	79.60	1083.04	-328.64	77.30	496.26
7.08000	-202.76	102.43	35.52	-245.14	92.68	43.26	-451.43	125.20	43.79	-438.96	132.77	87.07	-716.68	-79.54	27.47	-748.30	-71.48	47.12	-880.01	-69.28	169.99	-852.25	-76.18	202.80	-449.40	45.42	1365.26	0.00	0.00	0.00	-316.94	-43.12	1690.54	-301.65	70.14	1697.31	175.93	-37.06	1761.93	-474.32	91.93	1753.73	486.87	-316.21	79.85	1083.37	-328.62	77.43	496.19
7.09000	-202.48	102.97	35.75	-246.12	92.73	42.98	-451.36	125.34	43.79	-438.97	132.99	86.94	-715.25	-79.44	26.22	-743.83	-70.85	48.25	-870.95	-67.50	178.06	-842.20	-74.77	209.80	-444.24	46.85	1365.63	0.00	0.00	0.00	-310.55	-41.46	1691.29	-294.48	72.17	1697.84	175.93	-37.06	1761.93	-468.42	94.20	1754.01	486.53	-316.20	79.80	1083.19	-328.72	77.43	496.36
7.10000	-204.23	102.79	34.97	-245.56	92.62	43.01	-451.44	125.28	43.70	-438.97	133.28	86.84	-712.13	-79.71	25.55	-737.65	-70.59	49.59	-861.31	-65.72	186.01	-831.81	-73.40	216.61	-437.28	48.34	1365.83	0.00	0.00	0.00	-305.47	-39.60	1692.01	-289.33	73.69	1698.44	175.93	-37.06	1761.93	-462.81	96.06	1754.29	487.27	-316.19	79.89	1082.84	-328.47	77.37	496.95
7.11000	-200.19	102.98	35.88	-244.73	92.86	43.16	-451.40	125.24	43.60	-438.92	133.52	86.79	-708.90	-79.79	24.25	-732.70	-70.93	50.54	-851.47	-64.16	193.93	-820.86	-71.64	223.13	-433.13	49.45	1366.05	0.00	0.00	0.00	-300.32	-37.75	1692.60	-283.57	75.64	1698.99	175.93	-37.06	1761.93	-457.08	97.64	1754.46	486.60	-316.30	79.52	1083.31	-328.65	77.43	496.53
7.12000	-200.19	103.13	35.75	-247.72	93.03	42.21	-451.31	125.50	43.69	-438.92	133.53	86.71	-703.81	-80.39	22.88	-725.98	-71.40	51.56	-841.36	-62.80	201.94	-809.85	-69.40	229.30	-427.48	50.72	1366.17	0.00	0.00	0.00	-293.96	-35.97	1693.09	-277.80	77.55	1699.22	175.93	-37.06	1761.93	-451.19	99.71	1754.46	487.34	-316.06	80.01	1083.46	-328.54	77.55	497.78
7.13000	-205.07	102.62	34.37	-245.46	93.00	42.81	-451.35	125.42	43.62	-438.92	133.66	86.64	-701.88	-81.55	20.63	-719.33	-71.55	52.22	-830.64	-61.07	209.69	-798.08	-67.87	235.38	-421.65	51.78	1366.24	0.00	0.00	0.00	-288.33	-34.31	1693.51	-273.31	79.16	1699.61	175.93	-37.06	1761.93	-445.53	101.04	1754.54	487.34	-315.75	80.10	1082.80	-328.72	77.39	497.10
7.14000	-203.06	102.59	34.77	-246.58	93.15	42.36	-451.30	125.50	43.68	-438.97	133.67	86.56	-694.93	-82.14	21.13	-712.43	-72.29	53.35	-818.98	-58.75	216.57	-786.07	-66.17	241.12	-415.68	53.00	1366.33	0.00	0.00	0.00	-281.51	-32.75	1693.62	-267.13	80.36	1699.89	175.93	-37.06	1761.93	-439.83	102.71	1754.59	487.00	-315.93	79.83	1083.31	-328.74	77.60	496.60
7.15000	-203.92	102.69	34.22	-246.55	92.90	42.44	-451.17	125.73	43.73	-439.03	133.62	86.50	-686.52	-82.19	24.58	-701.65	-72.29	57.68	-806.69	-56.54	221.43	-773.67	-64.60	246.10	-409.39	55.19	1366.90	0.00	0.00	0.00	-274.93	-31.28	1693.84	-260.29	82.09	1699.92	175.93	-37.06	1761.93	-434.22	104.04	1754.67	486.94	-316.10	79.85	1083.00	-328.60	77.37	497.09
7.16000	-202.18	103.37	34.97	-246.70	92.76	42.30	-451.25	125.53	43.63	-439.17	133.39	86.36	-675.16	-82.43	29.03	-690.08	-72.14	62.20	-794.92	-55.03	224.91	-761.91	-62.57	249.98	-404.87	56.21	1367.03	0.00	0.00	0.00	-269.75	-30.02	1693.92	-256.86	83.60	1700.07	175.93	-37.06	1761.93	-428.49	105.58	1754.71	486.47	-315.87	79.73	1082.66	-328.53	77.21	497.02
7.17000	-204.00	103.63	34.19	-246.32	93.08	42.31	-451.16	125.77	43.74	-439.14	133.56	86.42	-659.02	-82.39	33.68	-674.62	-71.75	66.55	-782.70	-53.42	227.36	-749.14	-61.53	253.45	-402.38	57.41	1366.69	0.00	0.00	0.00	-265.01	-28.72	1694.05	-250.26	84.78	1699.89	175.93	-37.06	1761.93	-422.80	106.89	1754.83	486.28	-316.34	79.59	1082.94	-328.45	77.44	497.26
7.18000	-202.42	103.51	34.78	-245.80	92.72	42.41	-451.14	125.87	43.78	-439.20	133.71	86.48	-641.93	-81.98	37.42	-658.27	-70.99	70.23	-769.33	-52.29	228.95	-735.66	-60.56	255.91	-397.22	58.45	1366.84	0.00	0.00	0.00	-258.19	-27.50	1693.96	-243.42	85.94	1699.80	175.93	-37.06	1761.93	-417.06	108.34	1754.98	486.80	-316.18	79.79	1083.21	-328.75	77.50	497.00
7.19000	-202.69	103.31	34.67	-245.16	93.09	42.67	-451.15	125.84	43.76	-439.18	133.66	86.46	-623.82	-80.91	40.92	-641.61	-69.94	72.96	-755.20	-51.31	229.44	-721.99	-59.18	256.97	-390.85	59.60	1367.12	0.00	0.00	0.00	-253.42	-26.50	1693.97	-237.79	86.93	1699.85	175.93	-37.06	1761.93	-411.47	109.20	1755.26	486.42	-315.99	79.72	1083.19	-328.60	77.62	496.21
7.20000	-204.30	102.89	34.31	-246.26	92.87	42.17	-451.24	125.63	43.63	-439.22	133.67	86.50	-606.32	-79.23	43.17	-623.83	-68.28	75.14	-740.48	-50.51	228.89	-708.01	-57.95	257.03	-386.40	60.75	1367.48	0.00	0.00	0.00	-248.23	-25.72	1693.86	-231.67	88.36	1699.72	175.93	-37.06	1761.93	-406.07	109.73	1755.69	485.65	-315.83	79.61	1083.35	-328.38	77.73	496.19
7.21000	-205.61	102.79	33.59	-246.76	93.07	42.07	-451.17	125.79	43.69	-439.25	133.62	86.52	-586.26	-77.87	44.94	-605.71	-66.99	76.13	-725.31	-49.99	227.46	-693.51	-56.73	255.97	-380.70	62.19	1367.86	0.00	0.00	0.00	-243.22	-24.80	1693.72	-226.54	89.01	1699.62	175.93	-37.06	1761.93	-400.45	111.17	1755.99	486.16	-316.15	79.57	1083.19	-328.69	77.46	497.02
7.22000	-205.05	102.95	33.90	-245.64	92.81	42.29	-451.12	125.98	43.80	-439.21	133.75	86.62	-567.50	-76.70	45.73	-585.96	-65.59	76.99	-709.79	-49.27	225.00	-678.51	-55.90	254.13	-377.09	63.55	1368.35	0.00	0.00	0.00	-238.59	-23.88	1693.72	-221.83	89.53	1699.81	175.93	-37.06	1761.93	-395.00	111.98	1756.53	486.03	-316.44	79.44	1083.36	-328.50	77.52	496.63
7.23000	-203.50	102.46	34.20	-245.96	92.76	42.27	-451.14	125.93	43.77	-439.28	133.56	86.57	-545.26	-75.00	46.70	-566.89	-64.45	76.90	-693.75	-48.86	221.69	-663.35	-54.69	251.20	-372.87	64.86	1368.66	0.00	0.00	0.00	-231.91	-23.12	1693.58	-216.13	90.42	1699.63	175.93	-37.06	1761.93	-389.56	112.73	1757.02	487.15	-315.99	80.00	1083.59	-328.73	77.47	496.49
7.24000	-200.84	102.92	34.98	-245.68	92.84	42.30	-451.08	125.96	43.76	-439.31	133.53	86.63	-524.69	-72.86	46.33	-546.12	-63.22	76.46	-677.16	-48.58	217.49	-647.91	-53.67	247.49	-368.47	66.25	1368.99	0.00	0.00	0.00	-226.53	-22.50	1693.42	-209.93	91.05	1699.69	175.93	-37.06	1761.93	-384.24	113.54	1757.49	486.37	-316.19	79.74	1083.20	-328.83	77.42	497.33
7.25000	-202.72	102.94	34.05	-245.47	92.70	42.24	-451.19	125.64	43.64	-439.47	133.24	86.60	-504.83	-72.01	45.79	-526.22	-63.05	74.88	-660.49	-47.75	212.16	-632.14	-52.67	242.99	-363.22	67.88	1369.28	0.00	0.00	0.00	-222.98	-22.00	1693.69	-206.81	91.52	1699.95	175.93	-37.06	1761.93	-378.88	114.57	1757.93	487.34	-316.46	79.87	1083.10	-328.40	77.49	496.34
7.26000	-204.40	102.64	33.81	-245.75	92.47	42.14	-451.11	125.84	43.75	-439.49	133.22	86.63	-479.00	-71.51	46.27	-503.29	-62.45	73.68	-643.18	-47.47	206.40	-615.59	-52.02	237.97	-358.72	69.08	1369.45	0.00	0.00	0.00	-218.10	-21.32	1693.80	-201.59	92.17	1700.18	175.93	-37.06	1761.93	-373.82	114.85	1758.43	486.73	-316.29	79.79	1083.42	-328.24	77.52	495.90
7.27000	-204.46	102.72	33.53	-246.87	92.56	41.80	-451.11	125.81	43.74	-439.53	133.31	86.73	-454.36	-72.20	46.79	-480.96	-61.92	72.14	-625.59	-46.55	199.70	-598.39	-51.60	232.55	-355.00	70.56	1369.61	0.00	0.00	0.00	-213.20	-20.84	1693.97	-196.58	92.35	1700.61	175.93	-37.06	1761.93	-368.51	115.96	1758.69	486.21	-316.06	79.63	1082.92	-328.55	77.24	496.44
7.28000	-204.83	102.59	33.57	-245.69	92.72	42.13	-451.09	125.83	43.81	-439.69	133.12	86.69	-432.62	-72.28	45.43	-459.92	-62.06	69.85	-607.45	-45.46	192.33	-581.31	-50.81	226.27	-352.34	69.14	1368.94	0.00	0.00	0.00	-207.81	-20.46	1694.16	-191.17	92.77	1700.96	175.93	-37.06	1761.93	-363.23	117.06	1758.95	486.98	-315.98	79.85	1083.15	-328.52	77.61	496.42
7.29000	-203.58	102.67	33.95	-246.09	92.69	41.93	-451.14	125.62	43.73	-439.75	132.96	86.63	-406.74	-73.32	44.98	-436.43	-62.13	68.09	-588.74	-44.81	184.64	-563.52	-50.66	219.74	-351.48	69.72	1368.97	0.00	0.00	0.00	-202.23	-19.93	1694.31	-186.97	93.16	1701.40	175.93	-37.06	1761.93	-358.24	117.46	1759.23	487.10	-316.13	79.99	1083.00	-328.38	77.53	497.14
7.30000	-204.93	102.46	33.49	-246.36	93.15	41.82	-451.13	125.71	43.79	-439.80	133.01	86.71	-382.20	-74.26	43.89	-412.12	-62.68	66.39	-569.90	-43.65	176.23	-547.35	-50.49	213.72	-347.08	70.27	1368.89	0.00	0.00	0.00	-197.87	-19.52	1694.54	-183.06	93.58	1701.89	175.93	-37.06	1761.93	-353.14	118.19	1759.40	487.35	-316.56	79.78	1082.48	-328.54	77.13	496.57
7.31000	-203.94	102.90	33.93	-246.73	93.48	41.69	-451.05	125.78	43.85	-439.87	132.89	86.71	-355.33	-74.91	43.18	-387.57	-63.39	64.36	-550.30	-43.20	167.71	-529.44	-49.77	205.90	-339.85	71.60	1369.07	0.00	0.00	0.00	-193.54	-19.12	1694.77	-177.90	93.98	1702.17	175.93	-37.06	1761.93	-347.99	119.11	1759.49	487.28	-316.33	79.83	1082.89	-328.41	77.36	496.74
7.32000	-204.77	103.79	33.55	-245.87	93.34	41.90	-451.13	125.54	43.80	-439.83	133.05	86.83	-332.71	-76.03	41.44	-364.62	-64.44	61.85	-530.31	-42.99	159.03	-509.11	-48.36	196.71	-334.26	72.60	1369.27	0.00	0.00	0.00	-187.73	-18.61	1694.95	-171.78	94.38	1702.38	175.93	-37.06	1761.93	-342.92	119.58	1759.53	486.91	-316.51	79.63	1083.49	-328.33	77.60	497.13
7.33000	-200.71	102.76	34.68	-246.22	93.70	41.88	-451.02	125.67	43.92	-439.98	132.56	86.71	-308.46	-78.23	40.95	-340.02	-65.20	59.58	-510.04	-42.89	150.06	-490.20	-47.91	188.61	-329.79	73.40	1369.33	0.00	0.00	0.00	-182.88	-18.27	1695.05	-165.21	94.65	1702.41	175.93	-37.06	1761.93	-337.90	119.98	1759.58	486.90	-316.23	79.70	1083.45	-328.44	77.47	497.06
7.34000	-204.08	102.85	34.32	-245.55	93.53	42.02	-451.04	125.52	43.86	-440.02	132.42	86.71	-277.23	-77.80	40.52	-312.66	-65.98	58.14	-489.37	-42.60	140.99	-470.82	-47.53	180.38	-327.43	74.18	1369.28	0.00	0.00	0.00	-177.80	-17.90	1695.11	-161.48	95.15	1702.56	175.93	-37.06	1761.93	-332.75	120.76	1759.52	486.51	-316.65	79.63	1083.73	-328.63	77.61	497.27
7.35000	-203.84	103.45	34.37	-246.03	93.34	42.13	-451.01	125.55	43.91	-439.98	132.51	86.82	-250.40	-78.65	40.24	-290.41	-67.07	56.46	-468.39	-42.08	131.87	-451.46	-47.13	172.16	-321.05	74.81	1369.18	0.00	0.00	0.00	-173.81	-17.63	1695.12	-155.30	95.59	1702.51	175.93	-37.06	1761.93	-327.59	121.37	1759.40	486.87	-316.52	79.76	1083.18	-328.61	77.45	496.56
7.36000	-203.62	103.59	34.69	-246.67	93.28	42.05	-451.00	125.52	43.89	-440.08	132.33	86.82	-233.69	-81.01	38.96	-266.60	-68.29	54.80	-447.16	-42.23	123.30	-431.35	-47.66	164.48	-317.93	75.48	1369.13	0.00	0.00	0.00	-168.41	-17.08	1695.03	-150.91	96.07	1702.57	175.93	-37.06	1761.93	-322.47	121.78	1759.31	487.55	-316.07	80.02	1083.60	-328.74	77.67	496.92
7.37000	-204.24	103.16	34.44	-246.11	93.39	42.40	-451.05	125.48	43.91	-440.12	132.18	86.82	-199.66	-79.86	40.25	-239.27	-68.13	53.86	-425.55	-42.52	115.08	-411.55	-47.38	156.56	-313.78	75.98	1368.78	0.00	0.00	0.00	-163.83	-16.80	1694.83	-145.05	96.40	1702.37	175.93	-37.06	1761.93	-317.19	122.31	1759.18	486.77	-316.07	79.86	1083.23	-328.75	77.45	496.90
7.38000	-204.27	103.61	34.54	-246.44	93.76	42.58	-451.07	125.32	43.83	-440.03	132.28	86.98	-180.06	-79.90	39.66	-212.73	-67.94	53.60	-403.92	-42.78	107.23	-391.65	-47.11	149.02	-306.16	76.57	1368.61	0.00	0.00	0.00	-158.08	-16.41	1694.58	-140.40	96.60	1702.22	175.93	-37.06	1761.93	-312.01	122.56	1758.97	487.02	-316.24	79.86	1083.63	-328.67	77.54	497.38
7.39000	-202.59	104.11	35.16	-245.02	94.19	43.07	-451.06	125.31	43.91	-440.09	132.05	86.95	-156.07	-79.63	40.55	-194.28	-68.36	52.35	-381.99	-43.86	100.20	-371.71	-47.25	141.95	-301.95	77.13	1368.30	0.00	0.00	0.00	-152.11	-16.11	1694.19	-134.59	96.97	1701.80	175.93	-37.06	1761.93	-306.64	122.90	1758.70	487.42	-316.26	79.96	1083.53	-328.81	77.56	496.70
7.40000	-204.81	103.98	34.96	-245.26	94.39	43.23	-451.05	125.22	43.89	-440.17	131.73	86.93	-137.40	-79.35	40.34	-171.13	-68.03	52.13	-360.09	-44.72	93.58	-351.41	-47.32	135.35	-299.11	77.58	1367.90	0.00	0.00	0.00	-147.98	-15.86	1693.86	-129.89	97.57	1701.36	175.93	-37.06	1761.93	-301.27	123.33	1758.39	486.72	-316.27	79.80	1082.66	-329.20	77.16	496.68
7.41000	-202.93	104.29	35.70	-244.39	94.98	45.09	-451.08	125.12	43.86	-440.07	132.04	87.20	-114.77	-78.30	41.51	-143.99	-66.14	52.76	-338.20	-44.72	87.11	-331.15	-46.75	129.00	-290.44	78.01	1367.64	0.00	0.00	0.00	-142.55	-15.23	1693.33	-125.23	97.49	1701.06	175.93	-37.06	1761.93	-295.76	124.21	1757.94	486.24	-316.60	79.46	1082.98	-328.75	77.44	496.68
7.42000	-203.81	104.86	36.03	-242.99	95.81	45.92	-450.93	125.53	44.07	-440.15	131.58	87.07	-91.09	-76.41	43.22	-124.44	-65.42	52.73	-316.39	-44.94	81.35	-310.89	-46.36	123.23	-284.69	78.46	1367.26	0.00	0.00	0.00	-137.10	-14.90	1692.78	-119.65	97.83	1700.48	175.93	-37.06	1761.93	-290.33	124.41	1757.62	486.14	-316.35	79.53	1083.26	-328.49	77.46	496.89
7.43000	-203.56	105.57	37.84	-243.64	96.52	46.09	-451.03	125.22	43.97	-440.09	131.92	87.37	-67.42	-73.93	45.33	-99.69	-62.27	53.92	-294.80	-44.68	75.95	-290.64	-45.93	118.08	-281.69	78.89	1366.89	0.00	0.00	0.00	-132.22	-14.73	1692.24	-114.60	98.14	1699.86	175.93	-37.06	1761.93	-284.87	124.44	1757.30	487.03	-316.23	79.80	1083.52	-328.31	77.57	496.68
7.44000	-202.47	105.23	37.98	-241.52	97.37	46.80	-450.97	125.24	44.01	-440.07	131.68	87.39	-43.25	-70.70	48.06	-79.81	-59.60	54.75	-273.31	-44.21	71.13	-270.15	-46.31	113.76	-276.29	79.13	1366.52	0.00	0.00	0.00	-126.73	-14.46	1691.49	-107.73	98.32	1699.05	175.93	-37.06	1761.93	-279.39	124.64	1756.88	486.73	-316.20	79.72	1083.03	-328.65	77.46	496.55
7.45000	-198.77	105.84	39.12	-241.99	97.86	46.57	-451.02	125.03	43.97	-440.15	131.45	87.49	-21.04	-67.00	50.67	-58.46	-56.40	56.12	-252.14	-43.54	66.91	-250.10	-46.20	109.95	-271.82	79.26	1366.24	0.00	0.00	0.00	-120.67	-14.25	1690.82	-102.62	98.74	1698.48	175.93	-37.06	1761.93	-273.87	124.60	1756.45	487.14	-315.89	79.88	1083.02	-328.50	77.51	496.61
7.46000	-198.81	105.40	38.62	-240.56	98.04	46.62	-450.94	125.17	44.08	-440.19	131.37	87.56	0.11	-63.46	53.41	-37.92	-52.95	57.72	-231.33	-42.78	63.26	-230.18	-46.29	106.82	-267.19	79.65	1365.75	0.00	0.00	0.00	-115.70	-14.20	1690.10	-97.06	98.83	1697.72	175.93	-37.06	1761.93	-268.27	124.92	1756.04	486.40	-315.93	79.71	1083.07	-328.45	77.46	496.83
7.47000	-199.24	105.81	38.65	-241.13	97.56	45.75	-450.98	125.14	44.07	-440.24	131.13	87.67	22.17	-59.16	56.84	-15.49	-49.09	60.23	-210.62	-41.97	60.28	-210.72	-45.08	103.71	-261.49	79.98	1365.32	0.00	0.00	0.00	-110.31	-14.17	1689.33	-92.89	98.53	1697.15	175.93	-37.06	1761.93	-262.73	125.09	1755.52	487.05	-315.96	79.78	1083.30	-328.61	77.57	496.79
7.48000	-197.72	106.23	38.39	-239.61	97.15	45.73	-450.89	125.12	44.15	-440.31	130.76	87.69	40.76	-55.26	59.89	4.38	-45.44	62.62	-190.60	-40.72	57.70	-191.73	-44.49	101.59	-258.36	80.17	1364.78	0.00	0.00	0.00	-104.85	-13.92	1688.58	-87.24	98.89	1696.34	175.93	-37.06	1761.93	-257.27	125.17	1755.00	486.87	-315.92	79.88	1083.51	-328.37	77.72	496.41
7.49000	-199.92	105.90	37.14	-243.14	95.93	43.45	-450.86	125.35	44.29	-440.30	130.67	87.87	61.30	-50.70	63.85	24.56	-41.80	65.87	-171.26	-39.40	55.73	-173.66	-43.22	99.57	-249.06	80.35	1364.15	0.00	0.00	0.00	-98.56	-14.06	1687.69	-80.11	98.83	1695.57	175.93	-37.06	1761.93	-251.73	125.03	1754.51	487.18	-315.87	80.02	1083.46	-328.50	77.67	497.36
7.50000	-200.10	105.70	36.54	-243.52	95.75	43.19	-450.82	125.16	44.30	-440.26	130.70	88.04	80.33	-46.64	68.15	41.87	-38.90	68.65	-152.70	-37.82	54.20	-156.06	-41.96	98.20	-246.08	80.61	1363.59	0.00	0.00	0.00	-93.98	-14.15	1687.04	-76.00	98.67	1694.98	175.93	-37.06	1761.93	-245.95	125.42	1753.92	487.97	-316.03	80.18	1083.74	-328.48	77.73	495.86
7.51000	-198.05	106.04	36.54	-243.58	95.44	43.00	-450.85	125.02	44.32	-440.25	130.66	88.20	99.01	-43.54	73.00	59.38	-35.85	72.18	-134.92	-36.09	53.19	-139.42	-40.35	97.12	-241.66	80.62	1363.12	0.00	0.00	0.00	-87.13	-14.13	1686.18	-69.13	98.58	1694.05	175.93	-37.06	1761.93	-240.25	125.25	1753.37	487.10	-316.07	79.87	1083.48	-328.72	77.48	495.62
7.52000	-201.11	104.84	34.83	-244.27	95.25	42.86	-450.84	124.98	44.35	-440.31	130.36	88.23	113.98	-41.51	77.30	76.66	-33.53	76.42	-118.08	-34.27	52.57	-123.69	-38.46	96.35	-234.87	80.63	1362.39	0.00	0.00	0.00	-81.35	-14.34	1685.35	-64.33	98.27	1693.49	175.93	-37.06	1761.93	-234.62	124.95	1752.81	486.80	-316.21	79.59	1082.65	-328.90	77.26	496.28
7.53000	-200.95	104.98	34.76	-243.27	94.95	43.08	-450.87	124.68	44.35	-440.29	130.13	88.30	129.22	-39.20	82.52	94.45	-31.57	81.15	-102.17	-31.92	52.09	-109.00	-36.12	95.75	-229.52	80.80	1361.79	0.00	0.00	0.00	-75.99	-14.51	1684.62	-57.63	98.20	1692.67	175.93	-37.06	1761.93	-228.83	124.73	1752.23	486.26	-316.33	79.67	1083.34	-328.80	77.38	496.22
7.54000	-202.98	104.39	34.01	-244.50	94.63	42.63	-450.85	124.48	44.42	-440.09	130.28	88.56	144.39	-37.85	87.54	110.43	-30.10	85.59	-87.06	-29.11	51.74	-95.12	-33.33	95.34	-224.12	80.75	1361.30	0.00	0.00	0.00	-70.74	-15.02	1683.90	-52.78	98.08	1692.06	175.93	-37.06	1761.93	-222.94	124.53	1751.63	487.55	-316.36	80.02	1083.38	-328.95	77.36	496.63
7.55000	-200.44	104.50	34.43	-244.34	94.67	42.60	-450.81	124.41	44.47	-440.05	130.10	88.69	157.28	-37.13	91.92	120.68	-30.15	87.93	-72.78	-26.42	51.75	-82.04	-30.43	95.18	-218.78	80.91	1360.63	0.00	0.00	0.00	-64.89	-15.35	1683.11	-46.71	97.77	1691.37	175.93	-37.06	1761.93	-217.06	124.32	1751.03	486.78	-316.48	79.74	1083.48	-328.96	77.58	497.06
7.56000	-201.82	105.30	33.95	-244.50	94.90	42.53	-450.70	124.33	44.68	-439.91	130.05	88.90	168.26	-37.08	95.36	132.65	-29.15	91.03	-59.61	-23.32	51.85	-69.59	-28.04	95.40	-211.28	80.72	1359.92	0.00	0.00	0.00	-59.39	-15.65	1682.36	-41.60	97.36	1690.73	175.93	-37.06	1761.93	-211.13	124.08	1750.36	487.53	-316.40	79.93	1083.52	-329.07	77.40	496.57
7.57000	-201.50	104.83	34.37	-244.64	94.68	42.22	-450.66	124.16	44.81	-439.83	129.76	89.00	178.72	-37.20	98.84	143.88	-28.82	94.07	-47.44	-20.47	52.21	-58.29	-24.83	95.43	-204.30	80.60	1359.27	0.00	0.00	0.00	-53.69	-16.14	1681.68	-34.97	96.89	1690.00	175.93	-37.06	1761.93	-205.22	123.61	1749.65	487.28	-316.16	79.78	1082.90	-328.79	77.26	497.31
7.58000	-202.02	104.00	34.00	-245.49	94.74	42.02	-450.62	123.91	44.94	-439.65	129.62	89.16	189.68	-37.07	101.87	154.02	-28.54	96.64	-36.57	-17.30	52.44	-47.97	-22.01	95.59	-202.34	80.37	1358.73	0.00	0.00	0.00	-48.00	-16.95	1680.85	-28.39	96.28	1689.23	175.93	-37.06	1761.93	-199.29	123.21	1748.98	486.45	-316.53	79.59	1083.65	-328.57	77.66	497.55
7.59000	-201.67	104.30	34.09	-244.22	94.81	42.41	-450.37	124.10	45.28	-439.49	129.71	89.47	199.78	-37.32	104.54	163.19	-27.91	98.61	-26.83	-14.55	52.64	-38.78	-18.66	95.42	-196.50	80.05	1358.02	0.00	0.00	0.00	-42.06	-17.46	1679.98	-22.95	96.00	1688.45	175.93	-37.06	1761.93	-193.35	122.75	1748.26	486.37	-316.50	79.64	1083.37	-328.50	77.66	496.61
7.60000	-203.58	104.90	33.49	-245.25	94.69	42.01	-450.42	123.46	45.34	-439.21	129.72	89.79	206.40	-36.76	105.73	171.42	-27.23	100.23	-18.15	-12.14	52.75	-30.36	-16.71	95.57	-188.95	79.98	1357.26	0.00	0.00	0.00	-35.70	-18.28	1679.06	-17.88	94.75	1687.77	175.93	-37.06	1761.93	-187.39	122.20	1747.56	487.10	-316.43	79.96	1082.99	-328.64	77.49	496.40
7.61000	-203.75	104.71	33.73	-245.46	94.84	41.79	-450.31	123.27	45.60	-439.06	129.45	89.99	213.69	-35.80	106.66	178.57	-26.17	100.84	-10.69	-9.64	52.55	-23.12	-14.29	95.26	-184.80	79.36	1356.57	0.00	0.00	0.00	-29.45	-18.92	1678.17	-10.81	93.96	1686.88	175.93	-37.06	1761.93	-181.57	121.18	1746.96	487.09	-316.09	79.89	1082.70	-328.93	77.19	497.38
7.62000	-203.51	104.61	33.17	-245.12	94.67	41.83	-450.17	122.96	45.98	-438.69	129.70	90.44	220.38	-35.07	106.93	184.84	-24.57	101.09	-4.33	-7.62	52.28	-16.81	-12.34	94.86	-177.18	78.90	1355.79	0.00	0.00	0.00	-24.72	-19.90	1677.36	-5.16	92.99	1686.13	175.93	-37.06	1761.93	-175.53	120.93	1746.10	486.79	-316.29	79.89	1083.04	-328.75	77.48	497.65
7.63000	-202.43	104.72	33.45	-244.68	94.77	41.95	-449.93	122.93	46.50	-438.43	129.40	90.72	224.92	-33.47	106.48	189.99	-22.82	100.48	0.75	-5.79	52.00	-11.69	-9.93	94.04	-171.42	78.13	1355.32	0.00	0.00	0.00	-19.22	-20.87	1676.58	0.48	92.22	1685.36	175.93	-37.06	1761.93	-169.49	120.21	1745.37	486.61	-316.36	79.71	1082.92	-328.77	77.31	497.28
7.64000	-203.67	104.52	32.87	-244.87	94.83	41.83	-449.81	122.49	46.96	-438.07	129.47	91.17	230.82	-30.78	105.63	194.24	-20.54	99.46	4.84	-4.20	52.68	-7.44	-8.43	93.46	-167.92	77.55	1354.73	0.00	0.00	0.00	-12.70	-21.78	1675.66	7.09	91.15	1684.55	175.93	-37.06	1761.93	-163.49	119.59	1744.70	486.87	-316.48	79.85	1082.95	-328.71	77.40	496.93
7.65000	-203.46	104.26	33.35	-244.98	95.15	41.76	-449.55	122.20	47.57	-437.73	129.28	91.57	233.84	-27.90	103.16	197.35	-17.94	97.04	7.91	-2.99	53.74	-4.08	-6.81	92.50	-162.45	76.88	1353.92	0.00	0.00	0.00	-7.74	-22.94	1674.93	13.53	90.13	1683.65	175.93	-37.06	1761.93	-157.50	118.76	1743.97	486.06	-316.38	79.67	1082.65	-328.61	77.51	496.78
7.66000	-201.11	104.38	33.65	-245.22	94.59	41.66	-449.24	122.06	48.28	-437.33	129.29	92.09	236.68	-24.28	99.30	199.52	-14.96	93.77	10.04	-1.57	54.06	-1.92	-5.67	91.28	-154.23	76.06	1353.35	0.00	0.00	0.00	-1.81	-24.13	1674.14	18.97	88.90	1682.96	175.93	-37.06	1761.93	-151.48	117.82	1743.29	487.51	-316.40	79.94	1083.19	-328.88	77.44	496.80
7.67000	-202.11	104.43	33.78	-244.14	95.23	41.77	-449.11	121.56	48.92	-436.93	129.21	92.62	235.76	-20.59	94.84	200.54	-11.69	89.52	11.67	0.01	54.58	-0.89	-4.35	89.75	-149.44	75.27	1352.62	0.00	0.00	0.00	2.76	-25.24	1673.47	24.37	87.88	1682.34	175.93	-37.06	1761.93	-145.47	116.81	1742.60	486.70	-316.40	79.82	1083.21	-328.88	77.56	496.31
7.68000	-201.89	104.98	33.49	-245.74	94.83	41.37	-448.92	121.39	49.70	-436.48	129.34	93.28	238.47	-16.98	91.82	201.33	-8.88	85.82	12.90	0.60	54.53	0.08	-3.57	88.42	-142.51	74.50	1352.03	0.00	0.00	0.00	10.33	-26.51	1672.64	29.68	86.51	1681.69	175.93	-37.06	1761.93	-139.41	115.84	1741.93	486.90	-316.25	79.85	1083.19	-328.73	77.50	496.73
7.69000	-203.30	104.20	33.07	-245.05	94.93	41.56	-448.65	121.32	50.53	-436.01	129.35	93.93	240.16	-15.37	87.30	202.88	-7.34	81.87	14.38	0.79	53.97	1.94	-3.64	87.57	-136.35	73.67	1351.52	0.00	0.00	0.00	15.24	-27.89	1672.09	35.78	84.51	1681.24	175.93	-37.06	1761.93	-133.28	115.06	1741.34	486.28	-316.18	79.77	1082.71	-328.58	77.38	496.49
7.70000	-199.97	104.45	33.93	-245.50	94.98	41.33	-448.46	121.18	51.39	-435.49	129.49	94.75	241.88	-15.39	82.00	205.44	-7.17	77.84	16.24	0.84	53.24	4.70	-3.90	87.03	-133.35	73.04	1351.10	0.00	0.00	0.00	20.58	-29.26	1671.51	42.66	83.23	1680.66	175.93	-37.06	1761.93	-127.29	113.48	1741.01	486.57	-316.18	79.89	1082.78	-328.55	77.40	497.71
7.71000	-203.07	104.49	32.92	-244.82	95.17	41.37	-448.17	121.31	52.49	-434.84	129.70	95.77	243.31	-16.97	75.90	210.21	-7.01	74.85	17.84	0.67	52.35	7.41	-4.37	86.49	-124.83	72.27	1350.77	0.00	0.00	0.00	26.98	-30.72	1671.08	47.90	81.72	1680.43	175.93	-37.06	1761.93	-121.05	112.74	1740.60	486.79	-315.98	79.93	1083.17	-328.49	77.68	497.93
7.72000	-203.82	104.47	32.72	-245.28	95.01	41.17	-447.72	121.52	53.86	-434.18	129.67	96.94	244.54	-18.43	70.11	211.22	-8.08	70.05	18.84	-0.08	51.92	9.28	-4.56	85.70	-118.59	71.49	1350.50	0.00	0.00	0.00	33.48	-32.23	1670.67	54.46	80.20	1680.21	175.93	-37.06	1761.93	-114.83	111.55	1740.32	487.40	-315.86	80.09	1083.04	-328.23	77.64	496.49
7.73000	-203.15	104.31	32.91	-245.26	95.16	41.21	-447.41	121.52	55.27	-433.30	130.06	98.44	245.47	-19.73	65.83	213.41	-9.99	66.66	19.33	-0.53	51.75	10.45	-5.46	85.32	-111.13	70.81	1350.49	0.00	0.00	0.00	39.45	-33.66	1670.40	59.22	78.81	1680.12	175.93	-37.06	1761.93	-108.55	110.11	1740.20	486.66	-315.85	79.94	1082.83	-328.66	77.39	496.61
7.74000	-202.47	104.58	33.02	-244.99	95.40	41.06	-447.01	121.52	56.82	-432.43	130.16	99.96	248.32	-21.10	62.87	213.16	-11.04	63.40	19.46	-1.09	51.87	10.93	-5.93	84.89	-106.63	70.05	1350.43	0.00	0.00	0.00	44.66	-35.34	1670.22	66.30	77.22	1679.98	175.93	-37.06	1761.93	-102.18	108.83	1740.19	485.72	-316.27	79.60	1084.04	-328.70	77.94	496.35
7.75000	-201.57	104.59	33.19	-244.73	95.27	41.00	-446.77	121.41	58.37	-431.51	130.36	101.73	247.42	-21.63	59.36	211.82	-11.81	60.24	19.66	-1.61	51.93	11.68	-6.47	84.69	-99.85	69.34	1350.69	0.00	0.00	0.00	50.65	-36.86	1670.11	73.74	75.46	1680.03	175.93	-37.06	1761.93	-95.77	107.45	1740.33	486.78	-316.26	79.75	1083.31	-328.43	77.67	497.00
7.76000	-200.21	104.76	33.63	-244.62	95.54	40.70	-446.25	121.97	60.38	-430.38	130.94	103.70	247.52	-21.95	56.21	211.92	-11.72	57.82	19.94	-1.89	51.91	12.58	-6.99	84.59	-92.42	68.81	1351.06	0.00	0.00	0.00	57.55	-38.55	1670.10	79.78	73.87	1680.08	175.93	-37.06	1761.93	-89.32	105.86	1740.64	486.85	-316.37	79.83	1082.90	-328.42	77.32	497.36
7.77000	-201.99	104.36	33.27	-245.16	95.85	40.37	-445.85	122.02	62.25	-429.00	131.97	106.07	249.38	-21.11	53.33	213.79	-11.69	55.67	20.23	-2.03	51.70	13.58	-7.35	84.45	-86.42	68.02	1351.45	0.00	0.00	0.00	64.17	-39.87	1670.05	84.61	72.45	1680.36	175.93	-37.06	1761.93	-82.84	104.79	1740.95	486.46	-316.17	79.78	1083.25	-328.30	77.63	496.74
7.78000	-200.38	104.88	33.35	-244.59	95.67	40.42	-445.09	122.80	64.69	-427.62	132.47	108.37	252.08	-21.46	50.72	215.27	-11.76	54.10	20.37	-2.13	51.14	14.80	-7.71	84.41	-78.32	67.34	1351.97	0.00	0.00	0.00	70.45	-41.18	1670.16	90.85	70.65	1680.72	175.93	-37.06	1761.93	-76.54	103.34	1741.46	486.57	-316.16	79.80	1083.71	-328.66	77.79	496.41
7.79000	-201.11	104.05	33.38	-245.23	95.77	40.11	-444.28	123.13	67.19	-425.93	133.57	111.06	252.28	-21.73	47.73	216.51	-12.54	52.66	20.40	-2.37	50.40	16.01	-7.53	84.24	-73.98	66.48	1352.64	0.00	0.00	0.00	76.01	-42.84	1670.42	98.52	69.12	1681.06	175.93	-37.06	1761.93	-70.16	101.97	1742.05	486.60	-316.41	79.86	1083.15	-328.64	77.63	496.91
7.80000	-202.67	104.74	32.89	-243.97	95.69	40.20	-443.19	123.82	70.13	-424.04	134.53	113.88	251.69	-22.29	44.59	217.82	-13.00	51.58	20.41	-2.65	49.62	17.09	-7.66	84.17	-68.92	65.86	1353.30	0.00	0.00	0.00	80.92	-44.16	1670.62	104.59	67.81	1681.37	175.93	-37.06	1761.93	-63.95	100.29	1742.81	486.49	-316.22	79.70	1083.00	-328.71	77.44	497.53
7.81000	-204.05	103.78	32.34	-242.89	95.92	40.52	-441.92	124.48	73.37	-421.91	135.65	117.04	254.01	-21.98	43.17	218.73	-13.05	50.72	20.54	-2.86	49.09	18.09	-8.03	84.32	-61.84	65.02	1354.08	0.00	0.00	0.00	86.85	-45.46	1671.25	109.87	66.58	1682.19	175.93	-37.06	1761.93	-57.79	99.09	1743.55	487.08	-315.94	80.03	1082.34	-328.66	77.31	497.18
7.82000	-200.25	104.77	33.40	-242.51	96.33	40.64	-440.44	124.99	76.91	-419.37	137.00	120.61	254.58	-22.44	41.50	219.23	-12.99	49.89	20.62	-2.75	48.70	18.76	-8.09	84.40	-52.15	64.03	1354.86	0.00	0.00	0.00	94.45	-47.14	1672.00	115.70	64.87	1683.27	175.93	-37.06	1761.93	-51.50	97.85	1744.35	486.59	-315.98	79.78	1082.89	-328.68	77.37	496.62
7.83000	-202.43	104.95	32.53	-242.33	95.98	40.59	-438.48	126.19	81.11	-416.54	138.14	124.32	254.32	-22.35	39.77	219.20	-13.23	49.11	20.82	-2.85	48.55	19.16	-7.22	84.13	-46.70	62.75	1355.62	0.00	0.00	0.00	100.76	-48.29	1672.84	122.46	63.81	1684.20	175.93	-37.06	1761.93	-45.43	96.08	1745.31	486.84	-316.13	79.92	1083.41	-328.56	77.56	496.66
7.84000	-202.57	104.29	32.39	-240.94	96.41	41.06	-436.44	126.79	85.40	-413.39	139.39	128.36	255.80	-22.11	39.69	219.32	-13.31	48.56	20.97	-2.90	48.39	19.64	-7.29	84.20	-38.63	61.75	1356.60	0.00	0.00	0.00	106.03	-49.83	1673.83	128.30	62.35	1685.32	175.93	-37.06	1761.93	-39.45	94.54	1746.28	487.01	-316.22	79.93	1083.53	-328.61	77.63	497.40
7.85000	-201.72	104.76	32.23	-241.74	96.11	40.64	-433.95	127.74	90.14	-409.81	140.87	132.81	255.23	-22.27	38.58	219.82	-13.51	48.25	21.09	-2.73	48.21	19.97	-7.04	84.16	-33.99	60.85	1357.91	0.00	0.00	0.00	112.10	-50.83	1674.61	133.40	61.27	1686.24	175.93	-37.06	1761.93	-33.42	93.09	1747.24	487.60	-316.10	80.13	1083.55	-328.96	77.41	497.63
7.86000	-202.03	104.56	32.09	-242.02	96.43	40.56	-431.17	128.48	95.17	-405.82	142.41	137.58	256.19	-22.55	38.10	220.74	-13.55	48.33	21.20	-2.82	48.14	20.15	-6.66	84.05	-28.11	59.55	1358.89	0.00	0.00	0.00	118.41	-51.88	1675.70	138.87	60.07	1687.45	175.93	-37.06	1761.93	-27.51	91.70	1748.32	487.37	-316.09	80.20	1082.91	-328.65	77.37	497.33
7.87000	-203.06	104.58	31.47	-242.31	96.49	40.51	-427.80	129.64	100.73	-401.28	144.11	142.62	255.65	-22.47	37.62	220.16	-14.09	47.86	21.32	-2.67	47.92	20.51	-7.28	84.29	-22.69	57.96	1359.89	0.00	0.00	0.00	124.29	-53.49	1677.15	146.67	58.42	1688.93	175.93	-37.06	1761.93	-21.56	90.43	1749.39	485.88	-316.06	79.63	1082.61	-328.26	77.56	496.93
7.88000	-201.17	104.87	31.86	-242.81	96.34	40.20	-423.77	131.12	106.70	-396.22	145.68	147.92	257.05	-22.43	37.46	220.65	-13.92	47.69	21.41	-2.80	47.90	20.68	-6.95	84.17	-15.51	56.76	1361.14	0.00	0.00	0.00	130.36	-54.66	1678.33	150.97	57.24	1690.27	175.93	-37.06	1761.93	-15.78	88.96	1750.52	486.70	-316.13	79.92	1083.06	-328.51	77.56	496.95
7.89000	-199.32	104.64	32.15	-242.73	96.66	40.26	-419.18	132.56	113.06	-390.69	146.99	153.38	255.88	-22.83	36.96	220.96	-13.99	47.53	21.40	-2.71	47.80	20.86	-6.95	84.09	-10.06	55.53	1362.23	0.00	0.00	0.00	136.02	-55.66	1679.65	157.78	55.98	1691.47	175.93	-37.06	1761.93	-10.11	87.35	1751.58	487.26	-316.53	79.97	1083.08	-328.34	77.56	497.92
7.90000	-202.36	104.78	31.27	-241.80	96.49	41.50	-414.08	133.81	119.81	-384.34	149.11	159.30	256.40	-23.04	36.91	220.89	-13.84	47.60	21.42	-2.71	47.77	20.92	-6.66	83.89	-4.17	54.56	1363.62	0.00	0.00	0.00	141.11	-56.63	1680.77	163.90	55.12	1692.42	175.93	-37.06	1761.93	-4.64	85.95	1752.59	486.65	-316.48	79.87	1083.24	-328.62	77.48	497.15
7.91000	-203.07	104.96	30.74	-243.15	95.57	42.61	-408.31	135.16	126.99	-377.55	150.32	165.02	256.81	-22.51	36.85	220.27	-14.35	47.18	21.46	-2.71	47.69	20.99	-7.15	84.04	1.93	53.19	1364.54	0.00	0.00	0.00	146.71	-57.80	1681.95	169.47	54.24	1693.59	175.93	-37.06	1761.93	0.78	84.59	1753.56	487.07	-316.32	80.01	1083.15	-328.60	77.44	496.54
7.92000	-201.91	105.17	30.78	-241.24	95.30	44.03	-401.80	136.98	134.67	-369.86	152.09	171.19	256.13	-22.73	36.43	220.51	-14.52	47.02	21.54	-2.97	47.79	20.85	-6.61	83.68	5.49	52.15	1365.36	0.00	0.00	0.00	154.22	-59.22	1683.32	175.44	52.88	1695.23	175.93	-37.06	1761.93	6.14	83.24	1754.44	486.66	-316.51	79.81	1083.20	-328.45	77.40	497.49
7.93000	-202.79	104.77	30.19	-238.82	95.22	45.02	-394.98	138.50	142.76	-361.68	154.08	177.77	256.38	-22.88	36.32	220.92	-14.72	46.91	21.51	-2.89	47.70	20.96	-7.24	83.79	13.13	51.20	1366.20	0.00	0.00	0.00	158.63	-60.36	1684.54	179.23	51.83	1696.53	175.93	-37.06	1761.93	11.43	82.03	1755.23	486.64	-316.96	79.77	1083.16	-328.41	77.53	496.74
7.94000	-199.48	105.22	29.89	-237.85	95.56	45.79	-387.71	140.25	151.46	-352.87	156.00	184.83	257.28	-23.21	36.35	220.56	-14.39	47.04	21.53	-2.77	47.58	20.90	-7.01	83.61	20.83	50.26	1366.88	0.00	0.00	0.00	164.66	-61.28	1685.63	185.91	50.33	1697.75	175.93	-37.06	1761.93	16.69	80.96	1755.85	485.84	-316.68	79.58	1082.97	-328.39	77.58	496.49
7.95000	-197.35	104.93	29.26	-235.46	95.97	47.15	-379.96	142.01	160.74	-343.35	157.52	192.23	255.95	-22.90	36.03	219.72	-14.10	46.80	21.56	-2.89	47.60	20.93	-7.30	83.56	24.93	49.58	1367.64	0.00	0.00	0.00	170.03	-62.10	1686.60	190.71	49.59	1698.78	175.93	-37.06	1761.93	21.97	79.81	1756.45	486.19	-316.12	79.95	1082.69	-328.71	77.32	497.22
7.96000	-194.42	105.43	29.03	-230.84	96.48	49.39	-371.42	143.83	170.54	-332.74	160.02	200.48	257.07	-23.39	36.12	219.51	-14.83	46.30	21.59	-3.01	47.61	20.92	-7.46	83.52	30.68	48.74	1368.08	0.00	0.00	0.00	175.88	-62.99	1687.35	195.67	48.99	1699.62	175.93	-37.06	1761.93	27.28	78.61	1757.02	486.24	-316.19	79.95	1083.17	-328.86	77.50	497.67
7.97000	-191.59	106.47	28.31	-224.95	97.33	52.18	-362.10	145.69	180.93	-321.84	161.18	208.73	257.56	-22.95	36.24	220.38	-14.61	46.70	21.60	-3.06	47.61	21.00	-7.74	83.53	35.47	48.17	1368.26	0.00	0.00	0.00	182.24	-64.13	1688.35	201.79	47.71	1700.76	175.93	-37.06	1761.93	32.55	77.26	1757.45	487.28	-316.24	80.34	1083.31	-328.68	77.53	497.46
7.98000	-188.60	106.41	27.34	-218.93	98.68	54.94	-351.89	147.62	191.53	-310.22	162.27	217.42	257.74	-22.93	36.32	220.89	-14.22	47.00	21.59	-3.09	47.58	20.96	-7.85	83.47	40.83	47.25	1368.65	0.00	0.00	0.00	187.98	-65.14	1688.83	207.35	46.75	1701.46	175.93	-37.06	1761.93	37.90	75.99	1757.84	487.81	-316.38	80.29	1083.32	-328.89	77.46	496.53
7.99000	-182.98	107.86	27.30	-211.47	100.30	57.81	-340.59	150.48	202.71	-298.19	162.86	226.26	256.73	-23.11	36.05	220.45	-14.31	46.88	21.59	-2.98	47.53	20.91	-7.45	83.26	46.10	46.46	1369.13	0.00	0.00	0.00	194.37	-66.12	1689.34	213.58	45.82	1701.91	175.93	-37.06	1761.93	43.39	75.03	1758.16	486.73	-316.53	79.98	1083.19	-328.82	77.41	496.90
8.00000	-178.53	108.96	27.77	-203.54	102.80	61.57	-328.64	152.04	213.28	-285.76	163.21	235.26	255.94	-23.04	35.93	221.12	-14.03	47.25	21.69	-3.21	47.60	21.47	-8.06	83.46	50.67	45.84	1369.69	0.00	0.00	0.00	199.48	-66.89	1689.69	218.36	45.16	1702.30	175.93	-37.06	1761.93	48.89	74.24	1758.44	486.40	-317.02	79.57	1083.03	-329.28	77.19	496.73
8.01000	-169.70	110.74	33.47	-193.84	104.73	67.78	-316.18	152.54	223.02	-273.08	163.41	244.05	256.05	-22.82	35.77	219.83	-13.94	46.98	21.71	-3.24	47.59	21.03	-7.32	83.21	57.04	45.10	1369.86	0.00	0.00	0.00	204.24	-67.52	1689.75	223.06	44.64	1702.42	175.93	-37.06	1761.93	54.43	73.23	1758.78	487.02	-317.00	79.62	1082.81	-329.36	77.10	497.21
8.02000	-156.78	114.52	42.22	-182.87	107.46	76.23	-303.82	152.32	232.31	-260.30	163.82	252.84	255.36	-22.69	35.75	219.77	-13.69	47.24	21.69	-3.23	47.53	21.03	-7.42	83.21	60.98	44.37	1370.38	0.00	0.00	0.00	210.32	-68.39	1689.89	229.44	43.78	1702.59	175.93	-37.06	1761.93	59.87	72.26	1759.16	487.43	-316.71	79.95	1082.99	-329.27	77.15	497.43
8.03000	-142.96	117.29	50.92	-169.60	110.46	84.83	-291.33	151.80	241.08	-247.50	163.98	261.70	255.71	-23.16	35.96	220.04	-14.01	47.23	21.72	-3.18	47.53	21.14	-7.91	83.53	65.17	43.59	1370.69	0.00	0.00	0.00	215.25	-69.03	1689.90	234.37	43.26	1702.79	175.93	-37.06	1761.93	65.38	71.52	1759.54	487.58	-316.74	80.04	1083.11	-329.15	77.24	496.56
8.04000	-130.48	121.86	59.06	-155.20	113.75	92.96	-277.87	151.86	249.60	-233.86	164.68	270.56	257.63	-23.02	36.42	219.10	-14.26	46.87	21.75	-3.24	47.52	21.10	-7.59	83.39	70.45	43.13	1371.26	0.00	0.00	0.00	220.78	-69.60	1689.82	240.55	42.63	1702.72	175.93	-37.06	1761.93	70.87	70.50	1759.99	486.83	-317.03	79.81	1082.48	-329.21	77.24	496.63
8.05000	-113.13	124.94	67.81	-138.86	116.33	101.60	-263.73	151.68	257.50	-219.59	164.88	278.75	256.04	-23.38	36.03	221.05	-14.09	47.47	21.74	-3.21	47.49	21.09	-7.90	83.62	74.63	42.69	1371.72	0.00	0.00	0.00	225.79	-70.05	1689.72	245.35	42.08	1702.68	175.93	-37.06	1761.93	76.38	70.03	1760.45	486.72	-317.14	79.66	1082.54	-329.09	77.11	496.31
8.06000	-95.47	128.45	76.65	-121.78	118.40	109.96	-248.98	151.85	264.87	-204.53	165.40	286.52	256.45	-23.12	36.26	220.06	-14.31	47.14	21.73	-3.31	47.55	21.07	-7.91	83.63	78.73	42.37	1372.27	0.00	0.00	0.00	231.08	-70.40	1689.67	250.23	41.68	1702.67	175.93	-37.06	1761.93	81.85	69.12	1760.97	486.67	-317.16	79.72	1083.02	-328.89	77.33	496.40
8.07000	-77.29	130.52	84.76	-103.97	120.53	117.89	-233.55	152.37	271.75	-189.14	165.21	293.58	255.92	-23.49	35.98	220.70	-14.37	47.43	21.67	-3.37	47.57	21.05	-7.73	83.59	84.24	42.04	1372.92	0.00	0.00	0.00	236.57	-70.91	1689.67	256.36	41.05	1702.74	175.93	-37.06	1761.93	87.31	68.63	1761.52	486.64	-317.00	79.81	1083.05	-328.86	77.28	496.37
8.08000	-56.56	132.74	93.30	-89.66	122.23	124.93	-217.56	152.53	277.76	-173.48	164.79	299.84	255.03	-22.93	35.70	219.53	-14.51	46.91	21.58	-3.23	47.50	20.93	-7.37	83.53	87.68	41.50	1373.44	0.00	0.00	0.00	242.66	-71.26	1689.70	261.71	41.12	1702.77	175.93	-37.06	1761.93	92.67	68.29	1762.04	486.44	-316.96	79.67	1083.19	-329.00	77.36	496.41
8.09000	-39.21	133.92	101.12	-66.59	123.42	133.05	-200.91	152.75	282.96	-157.60	164.16	305.28	256.87	-23.38	36.22	219.80	-13.97	47.13	21.50	-3.35	47.52	20.95	-7.75	83.78	93.52	41.13	1374.10	0.00	0.00	0.00	248.94	-71.36	1689.75	265.94	40.82	1702.96	175.93	-37.06	1761.93	97.93	67.58	1762.57	486.20	-316.97	79.57	1082.95	-329.01	77.18	496.86
8.10000	-17.61	135.29	108.91	-46.68	125.65	140.68	-184.22	152.56	287.12	-141.10	164.30	310.32	256.51	-23.54	36.10	219.92	-14.38	46.93	21.35	-3.08	47.36	20.91	-7.65	83.82	96.92	40.65	1374.50	0.00	0.00	0.00	253.80	-71.59	1690.04	271.78	41.03	1703.04	175.93	-37.06	1761.93	103.25	67.05	1763.11	485.72	-316.69	79.33	1082.79	-328.76	77.35	497.20
8.11000	1.63	135.65	115.55	-38.86	124.59	144.05	-167.25	152.76	290.51	-124.42	163.85	314.30	255.45	-23.26	35.60	218.77	-14.56	46.44	21.35	-3.29	47.48	20.79	-6.99	83.68	101.75	40.16	1375.05	0.00	0.00	0.00	258.76	-71.62	1690.41	276.59	40.99	1703.34	175.93	-37.06	1761.93	108.44	66.80	1763.53	487.22	-316.77	79.88	1083.11	-328.62	77.55	496.64
8.12000	22.03	136.62	122.71	-19.11	124.58	150.06	-149.92	152.61	292.87	-107.66	163.37	317.46	256.14	-23.08	35.90	219.43	-14.34	46.56	21.32	-3.09	47.35	20.75	-6.58	83.58	106.44	39.71	1375.58	0.00	0.00	0.00	264.26	-71.71	1690.77	280.87	40.78	1703.74	175.93	-37.06	1761.93	113.50	65.91	1764.08	487.05	-316.97	79.84	1083.31	-328.97	77.51	497.44
8.13000	42.72	136.35	128.72	1.13	124.46	155.74	-132.08	152.23	294.20	-90.44	163.03	319.86	256.35	-23.01	35.91	220.65	-14.07	46.85	21.37	-3.10	47.39	20.74	-6.71	83.75	111.00	39.28	1376.07	0.00	0.00	0.00	270.57	-71.66	1691.17	286.00	40.80	1704.22	175.93	-37.06	1761.93	118.55	65.78	1764.43	486.11	-317.23	79.45	1083.17	-329.03	77.37	496.94
8.14000	65.50	135.30	134.40	23.04	124.16	161.16	-113.95	152.06	294.81	-72.65	162.57	321.38	257.66	-23.54	36.09	220.18	-14.13	46.63	21.39	-3.09	47.38	20.83	-7.05	84.04	115.46	38.88	1376.53	0.00	0.00	0.00	275.33	-71.65	1691.70	291.49	40.77	1704.60	175.93	-37.06	1761.93	123.65	65.41	1764.81	486.52	-316.75	79.63	1083.37	-328.94	77.36	496.74
8.15000	96.21	134.06	141.04	55.80	123.23	167.59	-95.43	151.64	294.52	-54.47	162.09	322.17	256.59	-23.47	35.59	220.27	-13.87	46.72	21.42	-2.99	47.39	20.70	-6.60	83.93	119.86	38.50	1376.94	0.00	0.00	0.00	280.34	-71.41	1692.22	296.43	40.88	1705.06	175.93	-37.06	1761.93	128.76	65.42	1765.02	486.69	-316.72	79.90	1083.45	-328.86	77.41	496.58
8.16000	123.24	132.99	147.21	79.90	122.64	172.08	-76.19	151.21	293.38	-36.17	161.58	322.22	256.18	-23.24	35.29	219.90	-13.68	46.39	21.46	-3.07	47.46	20.77	-6.49	84.04	124.20	38.15	1377.31	0.00	0.00	0.00	286.02	-71.45	1692.71	302.32	40.84	1705.53	175.93	-37.06	1761.93	133.75	64.79	1765.39	485.95	-316.78	79.66	1083.54	-328.75	77.63	496.38
8.17000	146.02	132.30	152.02	105.73	122.10	176.28	-56.44	150.66	291.44	-17.53	160.89	321.47	255.85	-22.85	35.10	220.19	-13.89	46.25	21.51	-3.07	47.47	20.64	-6.36	84.02	128.52	37.81	1377.63	0.00	0.00	0.00	291.49	-71.49	1693.17	307.59	41.11	1705.92	175.93	-37.06	1761.93	138.79	64.38	1765.62	486.27	-316.61	79.73	1082.52	-328.94	77.20	496.07
8.18000	171.80	131.45	157.20	147.82	121.35	183.10	-36.47	150.14	288.76	1.63	160.16	320.02	255.26	-22.68	35.06	220.18	-13.78	46.13	21.60	-3.08	47.49	20.64	-6.06	84.03	132.85	37.48	1377.90	0.00	0.00	0.00	297.26	-71.52	1693.48	312.39	41.37	1706.28	175.93	-37.06	1761.93	143.92	64.16	1765.78	486.69	-316.66	79.77	1083.59	-328.83	77.62	495.98
8.19000	198.08	130.73	162.07	160.74	119.91	184.50	-15.97	149.31	285.33	20.91	159.38	317.87	256.79	-22.74	35.46	220.11	-13.24	46.57	21.63	-2.95	47.43	20.81	-6.48	84.33	137.22	37.16	1378.11	0.00	0.00	0.00	302.44	-71.59	1693.70	318.48	41.28	1706.60	175.93	-37.06	1761.93	149.04	63.79	1765.94	487.23	-316.91	79.90	1083.39	-328.71	77.67	496.16
8.20000	222.72	129.27	165.86	186.17	119.06	187.46	5.15	148.78	281.43	40.45	158.64	315.06	256.56	-23.08	35.56	218.67	-13.26	45.98	21.67	-3.06	47.52	20.72	-6.30	84.26	141.64	36.85	1378.26	0.00	0.00	0.00	308.20	-71.38	1693.88	322.86	41.34	1706.81	175.93	-37.06	1761.93	154.32	63.61	1766.03	486.42	-316.90	79.75	1083.19	-328.84	77.51	496.97
8.21000	247.54	127.71	169.48	213.46	117.56	190.18	26.23	147.61	276.73	60.76	157.85	311.60	257.32	-22.59	35.41	220.20	-13.96	46.22	21.66	-2.85	47.44	20.62	-5.72	84.19	146.14	36.55	1378.35	0.00	0.00	0.00	314.08	-71.43	1693.93	328.73	41.23	1706.87	175.93	-37.06	1761.93	159.54	63.03	1766.08	487.63	-316.70	80.18	1082.90	-329.06	77.39	496.52
8.22000	272.07	126.02	172.63	246.41	116.20	193.79	47.84	146.52	271.43	81.49	156.90	307.53	255.93	-22.26	35.03	219.33	-13.80	45.62	21.64	-2.87	47.44	20.65	-5.79	84.33	150.76	36.24	1378.38	0.00	0.00	0.00	319.76	-71.52	1693.88	334.02	41.37	1706.83	175.93	-37.06	1761.93	164.91	62.46	1766.14	486.17	-316.78	79.82	1082.64	-329.23	77.29	496.75
8.23000	300.33	124.93	176.73	272.29	114.69	195.81	70.19	145.52	265.61	102.44	156.30	303.01	254.98	-22.71	34.88	221.25	-13.65	45.93	21.65	-2.74	47.42	20.61	-5.92	84.42	155.51	35.93	1378.33	0.00	0.00	0.00	325.80	-71.50	1693.72	340.25	41.41	1706.77	175.93	-37.06	1761.93	170.41	62.28	1766.06	485.80	-317.16	79.48	1083.19	-329.12	77.38	496.61
8.24000	325.69	122.75	179.57	297.02	113.13	197.79	92.91	144.68	259.36	123.61	155.29	297.86	255.15	-22.26	34.43	220.43	-13.57	45.50	21.68	-2.98	47.53	20.65	-5.77	84.46	160.42	35.62	1378.21	0.00	0.00	0.00	332.12	-71.49	1693.44	344.81	41.43	1706.65	175.93	-37.06	1761.93	175.97	62.05	1765.94	486.65	-317.27	79.62	1082.76	-329.23	77.18	496.55
8.25000	353.53	120.73	183.47	326.51	111.49	200.43	115.93	143.43	252.54	145.06	154.84	292.45	256.05	-22.62	34.68	219.93	-12.99	45.45	21.63	-2.73	47.40	20.65	-5.72	84.53	165.52	35.29	1378.02	0.00	0.00	0.00	337.20	-71.31	1693.28	349.28	41.37	1706.48	175.93	-37.06	1761.93	181.60	61.79	1765.78	486.18	-317.53	79.49	1082.87	-329.54	77.16	496.38
8.26000	381.00	118.94	186.92	354.21	110.06	202.45	139.41	142.95	245.67	166.54	153.89	286.45	255.81	-22.86	34.28	220.70	-13.24	45.36	21.60	-2.63	47.34	20.63	-5.72	84.63	170.83	34.96	1377.74	0.00	0.00	0.00	342.00	-71.38	1692.92	355.07	41.24	1706.06	175.93	-37.06	1761.93	187.34	61.19	1765.69	486.39	-317.73	79.64	1083.25	-329.20	77.34	496.56
8.27000	411.86	118.29	191.09	366.53	107.32	200.14	162.82	142.61	238.66	188.40	153.23	280.28	257.27	-22.58	34.46	220.23	-13.57	45.11	21.67	-2.85	47.45	20.64	-5.76	84.73	176.39	34.60	1377.38	0.00	0.00	0.00	348.45	-71.88	1692.39	362.70	41.14	1705.56	175.93	-37.06	1761.93	193.17	61.37	1765.44	486.94	-317.65	79.88	1083.06	-329.08	77.34	496.68
8.28000	432.84	117.35	193.31	384.96	106.28	200.47	186.57	142.13	231.38	210.70	152.47	273.85	257.07	-22.47	34.27	219.74	-13.78	44.88	21.61	-2.66	47.36	20.62	-5.68	84.83	182.21	34.23	1376.94	0.00	0.00	0.00	353.15	-71.83	1691.97	368.05	41.15	1705.22	175.93	-37.06	1761.93	198.98	61.09	1765.23	487.17	-317.18	80.06	1083.62	-329.12	77.41	496.80
8.29000	453.06	116.47	195.19	409.87	106.01	201.71	210.85	141.58	223.93	233.14	151.79	267.26	257.17	-22.84	34.36	220.28	-13.96	44.96	21.63	-2.59	47.34	20.57	-5.38	84.73	188.33	33.84	1376.40	0.00	0.00	0.00	359.57	-71.86	1691.43	373.66	40.95	1704.61	181.95	-37.63	1761.61	204.88	61.12	1764.93	487.06	-317.04	80.15	1083.04	-329.06	77.35	496.86
8.30000	476.91	116.19	197.49	435.24	106.17	203.05	235.23	141.51	216.64	255.44	151.11	260.61	257.19	-22.90	34.49	220.60	-14.16	45.39	21.66	-2.82	47.43	20.61	-5.12	84.70	194.76	33.42	1375.77	0.00	0.00	0.00	364.65	-71.86	1690.98	378.82	40.74	1704.14	187.92	-37.69	1761.32	210.72	60.50	1764.64	487.42	-317.49	79.99	1082.72	-329.01	77.35	494.68
8.31000	501.36	116.60	200.72	459.15	106.54	204.03	259.41	140.98	209.27	277.63	150.49	253.93	257.38	-23.29	34.55	220.28	-13.89	45.69	21.70	-2.81	47.43	20.71	-4.98	84.74	201.54	32.97	1375.04	0.00	0.00	0.00	370.47	-71.92	1690.40	384.60	40.69	1703.60	193.93	-37.95	1760.98	216.69	60.27	1764.30	487.07	-317.78	80.65	1083.06	-329.28	77.30	495.17
8.32000	527.74	116.17	203.78	484.63	106.67	205.51	283.28	140.73	202.15	299.61	149.99	247.42	257.35	-23.47	34.73	219.96	-14.72	45.64	21.68	-2.78	47.46	20.79	-5.15	84.92	205.85	32.54	1374.39	0.00	0.00	0.00	377.68	-72.01	1689.73	391.21	41.03	1702.94	199.98	-38.00	1760.59	222.66	60.52	1763.88	487.68	-317.62	81.09	1083.24	-329.19	77.48	495.23
8.33000	550.09	117.42	206.24	510.41	106.89	207.48	306.84	140.54	195.30	321.38	149.70	241.13	257.34	-24.09	34.67	220.95	-14.69	46.38	21.64	-2.80	47.46	20.72	-4.63	84.73	212.21	32.29	1373.87	0.00	0.00	0.00	383.71	-72.07	1689.10	397.05	40.58	1702.46	205.97	-37.74	1760.19	228.69	60.32	1763.48	486.89	-317.56	80.81	1083.16	-329.28	77.43	495.46
8.34000	574.31	117.46	208.70	531.49	107.01	206.27	330.19	140.72	188.90	343.13	149.32	235.02	256.35	-23.98	34.81	220.39	-14.86	46.34	21.67	-2.85	47.45	20.69	-4.38	84.77	217.86	32.01	1373.37	0.00	0.00	0.00	389.18	-72.33	1688.59	403.45	40.39	1701.79	212.03	-38.09	1759.66	234.71	60.13	1762.98	486.40	-317.53	80.62	1083.41	-329.14	77.78	494.93
8.35000	596.26	117.95	211.14	553.90	107.20	207.34	353.39	140.61	182.76	364.58	149.46	229.42	255.23	-24.11	34.60	220.42	-15.01	46.27	21.71	-2.78	47.41	20.70	-4.15	84.78	222.88	31.75	1372.84	0.00	0.00	0.00	394.22	-72.42	1688.10	409.22	40.19	1701.23	218.09	-37.94	1759.17	240.82	60.23	1762.37	486.20	-317.64	80.68	1083.57	-329.03	77.75	495.45
8.36000	618.99	117.55	214.03	575.52	108.04	208.66	375.85	140.75	177.02	385.26	149.66	224.13	256.44	-24.63	35.32	218.93	-14.95	46.09	21.74	-3.02	47.50	20.85	-4.31	84.98	227.63	31.50	1372.19	0.00	0.00	0.00	400.07	-72.44	1687.45	414.83	40.21	1700.58	224.21	-37.54	1758.66	246.91	60.33	1761.77	485.71	-317.50	80.41	1083.00	-328.90	77.48	495.25
8.37000	640.78	117.57	216.54	596.20	108.25	209.81	397.24	141.16	171.83	405.09	150.09	219.30	256.48	-24.77	35.33	220.15	-15.18	46.34	21.76	-3.01	47.53	21.00	-4.39	85.15	233.38	31.24	1371.47	0.00	0.00	0.00	407.39	-72.57	1686.62	420.93	40.14	1699.91	230.34	-37.73	1757.96	253.08	60.24	1761.10	486.12	-317.53	80.63	1082.64	-328.94	77.45	494.60
8.38000	661.21	117.33	218.67	615.96	108.27	210.64	417.55	141.80	167.19	423.91	150.39	214.80	255.71	-24.86	34.94	219.42	-14.97	46.28	21.74	-2.91	47.47	21.17	-4.73	85.43	238.44	31.02	1370.86	0.00	0.00	0.00	412.99	-72.63	1685.95	426.76	40.29	1699.12	236.40	-37.57	1757.29	259.32	60.48	1760.32	486.27	-317.24	80.47	1083.01	-329.10	77.47	494.97
8.39000	677.78	116.38	219.96	634.45	107.99	211.14	436.76	142.20	162.94	441.90	150.45	210.62	256.34	-24.48	35.12	219.58	-14.93	46.30	21.74	-2.80	47.41	21.31	-4.25	85.36	245.07	30.81	1369.90	0.00	0.00	0.00	419.36	-72.62	1685.17	433.63	40.54	1698.27	242.56	-37.48	1756.51	265.49	60.49	1759.53	484.73	-317.64	80.14	1083.26	-329.39	77.66	494.72
8.40000	692.81	116.66	218.56	651.64	107.14	211.11	454.80	142.83	159.06	458.92	150.94	206.96	257.41	-25.31	35.43	219.29	-15.44	45.92	21.82	-3.00	47.51	21.40	-3.95	85.34	251.11	30.60	1369.15	0.00	0.00	0.00	424.74	-72.68	1684.53	438.58	40.57	1697.60	248.69	-36.88	1755.74	271.77	60.72	1758.66	484.59	-317.47	79.87	1083.34	-329.03	77.65	495.53
8.41000	708.49	114.59	218.64	667.66	106.09	210.47	471.84	143.51	155.48	475.04	151.66	203.67	257.19	-25.08	35.22	219.05	-15.53	45.90	21.83	-2.82	47.41	21.53	-3.99	85.53	257.54	30.47	1368.35	0.00	0.00	0.00	430.80	-72.53	1683.75	444.06	40.52	1696.74	254.89	-36.59	1754.95	278.03	61.17	1757.76	485.46	-317.40	80.17	1082.61	-329.19	77.26	494.63
8.42000	723.35	113.44	217.74	682.82	103.03	208.59	487.64	144.19	152.19	490.13	152.24	200.54	254.82	-25.13	34.43	219.15	-15.77	45.90	21.93	-2.81	47.43	21.71	-4.32	85.86	264.51	30.31	1367.47	0.00	0.00	0.00	438.19	-72.19	1682.79	452.15	40.77	1695.50	261.13	-36.30	1754.10	284.29	61.60	1756.76	485.69	-317.13	80.12	1082.59	-328.85	77.53	494.57
8.43000	736.96	112.14	215.94	696.64	101.86	206.33	502.06	145.29	149.21	504.07	152.97	197.66	256.17	-25.36	34.78	220.14	-16.16	45.81	21.99	-2.72	47.40	21.94	-4.41	86.13	270.47	30.29	1366.53	0.00	0.00	0.00	444.44	-72.09	1681.91	457.68	40.59	1694.69	267.35	-35.83	1753.20	290.61	61.85	1755.79	485.11	-317.15	79.85	1082.69	-328.93	77.53	495.27
8.44000	749.41	108.88	213.17	709.01	99.51	203.84	514.98	146.29	146.30	516.75	153.95	194.94	255.32	-25.46	34.43	219.55	-16.40	45.37	22.08	-2.80	47.48	22.06	-3.86	86.11	274.73	30.20	1365.61	0.00	0.00	0.00	450.39	-72.04	1680.95	465.25	40.74	1693.58	273.64	-35.19	1752.29	297.06	62.29	1754.79	486.10	-317.02	80.16	1082.92	-328.85	77.57	494.78
8.45000	762.11	107.36	211.95	720.21	98.23	200.22	526.45	146.76	143.10	528.01	154.55	192.00	255.51	-25.75	34.24	220.22	-16.10	45.73	22.20	-2.88	47.61	22.23	-3.89	86.35	282.14	29.80	1369.63	0.00	0.00	0.00	455.46	-71.95	1680.15	470.49	41.06	1692.69	279.95	-34.47	1751.36	303.41	62.68	1753.78	487.22	-316.78	80.44	1082.40	-328.97	77.50	495.55
8.46000	770.48	105.33	205.51	730.02	96.39	196.40	536.54	147.70	139.92	538.02	155.38	189.05	255.79	-25.90	34.12	219.76	-16.80	45.04	22.26	-2.53	47.59	22.39	-3.95	86.79	289.37	30.59	1364.51	0.00	0.00	0.00	461.67	-71.74	1679.22	476.18	41.56	1691.67	286.34	-34.04	1750.40	309.83	63.03	1752.81	486.29	-316.45	79.81	1082.56	-328.96	77.31	496.43
8.47000	781.33	103.00	203.69	738.58	94.94	192.10	545.30	148.75	136.51	546.70	156.68	186.17	257.88	-26.14	34.52	220.22	-16.68	45.41	22.44	-2.25	47.67	22.50	-3.46	87.04	293.92	30.77	1362.85	0.00	0.00	0.00	469.84	-71.60	1677.96	484.03	41.66	1690.42	292.81	-33.47	1749.45	316.47	63.95	1751.76	485.96	-316.50	79.51	1082.63	-328.86	77.40	496.96
8.48000	785.64	101.14	198.07	745.25	95.73	187.98	552.78	149.70	132.91	554.25	157.49	182.77	257.25	-25.97	34.08	220.33	-16.98	45.18	22.67	-2.27	48.07	22.72	-3.62	87.58	302.16	31.04	1362.09	0.00	0.00	0.00	476.25	-71.20	1677.12	490.80	42.34	1689.36	299.35	-32.53	1748.58	323.09	64.62	1750.74	486.10	-316.41	79.31	1082.92	-328.71	77.44	497.37
8.49000	792.14	99.87	193.13	750.94	94.28	183.69	558.86	149.44	130.88	560.59	158.22	179.42	255.61	-25.77	33.56	220.34	-17.19	44.90	22.87	-2.07	48.45	23.09	-3.85	88.30	306.89	31.23	1361.22	0.00	0.00	0.00	482.80	-70.78	1676.13	498.13	42.81	1688.37	305.89	-31.67	1747.73	329.79	65.30	1749.81	486.75	-316.35	79.72	1083.18	-328.62	77.63	497.11
8.50000	797.06	98.54	186.05	755.08	94.29	178.33	562.60	149.05	128.62	566.66	158.51	176.43	255.42	-26.52	33.20	220.43	-17.63	44.78	23.18	-1.71	48.95	23.38	-4.01	88.94	313.60	31.19	1362.84	0.00	0.00	0.00	487.65	-70.51	1675.32	503.35	42.92	1687.54	312.50	-30.66	1746.94	336.49	66.19	1748.89	486.78	-316.24	79.82	1083.12	-328.52	77.58	496.86
8.51000	798.31	98.82	175.87	758.07	94.02	169.79	564.47	146.96	127.40	568.18	157.34	173.23	256.18	-26.58	33.10	221.34	-17.25	44.98	23.45	-1.25	49.54	23.75	-3.81	89.80	321.78	31.84	1360.13	0.00	0.00	0.00	493.59	-69.99	1674.71	508.97	43.35	1686.84	319.10	-29.62	1746.28	343.28	67.21	1748.06	487.00	-316.22	79.76	1083.31	-328.79	77.53	497.38
8.52000	800.81	97.47	163.98	760.40	92.63	158.26	565.60	145.99	127.16	570.41	156.13	171.92	256.72	-26.62	33.17	220.37	-17.11	44.55	23.81	-1.07	50.34	24.08	-3.42	90.67	328.89	32.11	1359.08	0.00	0.00	0.00	502.05	-69.19	1673.96	516.91	44.35	1685.89	325.81	-28.76	1745.77	350.16	68.28	1747.41	487.12	-316.23	79.99	1082.60	-328.73	77.37	496.66
8.53000	803.31	96.34	154.42	763.32	90.93	148.58	567.01	145.84	126.92	572.70	155.49	171.33	256.31	-27.03	32.93	220.95	-17.69	44.30	24.09	-1.03	51.35	24.66	-3.41	91.78	335.15	32.44	1358.67	0.00	0.00	0.00	508.95	-68.58	1673.40	524.06	45.24	1685.30	332.60	-27.71	1745.43	357.11	69.04	1746.96	487.11	-316.14	79.87	1083.13	-328.50	77.46	496.54
8.54000	806.93	96.16	147.85	767.30	91.34	146.14	568.76	146.01	126.37	575.86	155.15	170.66	256.82	-26.83	33.00	221.63	-17.35	44.94	24.43	-1.20	52.85	25.15	-3.04	92.92	342.13	32.77	1358.45	0.00	0.00	0.00	514.97	-67.98	1673.20	530.62	46.18	1684.85	339.43	-26.47	1745.22	364.15	70.42	1746.52	487.05	-316.49	79.92	1083.11	-328.32	77.40	497.73
8.55000	807.59	96.85	142.44	767.79	92.01	142.15	570.04	146.65	126.05	578.38	155.19	170.19	256.40	-26.94	32.56	221.57	-17.47	44.99	24.84	-1.44	54.51	25.79	-3.37	94.24	347.39	33.37	1356.18	0.00	0.00	0.00	521.03	-67.35	1672.93	536.61	46.90	1684.43	346.31	-25.09	1745.11	371.26	71.47	1746.28	486.33	-316.26	79.70	1083.10	-328.24	77.55	497.22
8.56000	809.55	98.07	138.93	766.94	92.40	138.46	570.63	147.20	126.04	579.97	155.46	169.78	257.25	-26.62	32.52	221.33	-17.85	44.88	25.19	-1.55	56.19	26.62	-4.22	96.23	354.83	33.36	1357.88	0.00	0.00	0.00	528.06	-66.23	1673.22	543.67	47.68	1684.47	353.32	-23.84	1745.11	378.32	72.58	1746.09	486.68	-316.23	79.84	1082.70	-328.35	77.59	496.99
8.57000	809.08	97.56	134.71	766.93	92.90	135.49	570.84	147.84	126.15	580.83	155.67	169.60	257.11	-26.90	32.48	221.84	-17.92	44.96	25.62	-2.15	58.27	27.31	-4.46	98.13	363.06	33.82	1358.31	0.00	0.00	0.00	535.80	-64.85	1673.60	551.69	48.70	1684.53	360.40	-22.31	1745.31	385.53	73.64	1746.00	486.62	-316.25	79.79	1083.20	-328.51	77.63	497.68
8.58000	810.10	98.93	132.04	767.27	93.58	133.13	571.13	147.91	126.06	581.57	156.00	169.55	257.14	-26.83	32.44	221.86	-17.76	44.88	25.98	-2.79	60.47	28.24	-5.29	100.39	370.36	34.30	1358.58	0.00	0.00	0.00	543.12	-63.84	1674.08	560.28	49.69	1684.77	367.59	-21.13	1745.59	392.80	75.35	1745.99	487.14	-316.26	79.90	1082.82	-328.90	77.37	497.84
8.59000	809.34	99.98	128.78	766.95	94.46	130.68	571.45	148.35	125.96	582.61	155.81	169.21	257.65	-26.59	32.46	223.63	-17.97	45.40	26.43	-3.51	62.78	29.24	-5.47	102.52	378.25	34.94	1359.03	0.00	0.00	0.00	550.78	-62.77	1674.65	567.18	50.75	1685.15	374.86	-19.89	1746.05	400.14	76.63	1746.26	486.96	-316.03	80.02	1083.54	-328.53	77.69	497.08
8.60000	811.92	100.65	125.28	769.47	95.07	129.17	571.83	148.65	125.73	583.94	155.83	168.98	257.18	-27.03	32.29	221.37	-18.28	44.75	27.02	-4.53	65.36	30.12	-5.85	104.58	422.97	40.64	1419.30	0.00	0.00	0.00	557.64	-61.71	1675.16	573.47	51.78	1685.39	382.31	-18.49	1746.75	407.61	77.96	1746.76	486.96	-316.35	79.85	1083.88	-328.36	77.81	497.23
8.61000	813.79	101.69	122.57	770.17	95.66	127.25	572.24	149.00	125.42	585.30	155.78	168.72	256.76	-27.05	32.02	221.94	-18.62	45.01	27.69	-5.23	68.00	31.55	-6.43	107.57	399.62	37.03	1369.92	0.00	0.00	0.00	564.95	-60.40	1676.17	580.12	53.11	1686.14	389.86	-16.99	1747.67	415.12	79.53	1747.44	486.40	-316.34	79.78	1083.62	-328.53	77.77	497.26
8.62000	814.86	101.49	120.15	770.98	95.88	126.07	572.72	149.21	125.04	586.49	155.65	168.52	258.11	-26.78	32.19	222.91	-18.94	45.21	28.61	-6.16	71.14	33.23	-7.15	111.04	400.16	37.13	1361.44	0.00	0.00	0.00	573.54	-58.91	1677.37	588.34	54.65	1687.17	397.50	-15.63	1748.81	422.67	80.75	1748.37	486.23	-316.45	79.76	1083.08	-328.56	77.56	497.18
8.63000	814.71	101.45	118.59	771.01	95.86	125.30	572.96	149.20	124.86	587.15	155.16	168.31	257.28	-27.30	31.42	222.99	-19.07	45.19	29.74	-6.78	74.40	34.96	-7.68	114.37	406.93	37.95	1362.85	0.00	0.00	0.00	580.75	-57.74	1678.63	595.75	55.90	1688.11	405.29	-14.15	1750.19	430.37	82.36	1749.50	486.35	-316.09	79.74	1082.73	-328.41	77.48	497.42
8.64000	814.64	102.25	117.68	770.72	95.92	124.46	573.08	149.08	124.72	587.44	155.07	168.28	257.73	-27.53	31.63	222.51	-19.14	44.95	31.09	-7.66	78.08	37.52	-8.92	119.55	415.23	38.89	1364.36	0.00	0.00	0.00	589.03	-56.11	1679.97	603.85	57.42	1689.22	413.19	-12.74	1751.81	438.20	83.59	1750.92	487.09	-316.25	79.89	1083.27	-328.44	77.57	497.32
8.65000	814.79	101.50	116.82	771.68	95.69	124.32	573.21	149.23	124.66	587.72	154.80	168.09	258.59	-27.67	31.61	223.26	-19.45	45.26	32.62	-8.29	81.88	506.93	-52.38	1494.31	470.44	46.91	1439.77	0.00	0.00	0.00	595.99	-54.88	1681.15	611.52	58.77	1690.10	421.16	-11.60	1753.60	446.00	84.82	1752.58	486.89	-316.16	79.88	1082.56	-328.75	77.21	497.50
8.66000	814.16	101.79	115.40	771.50	95.78	123.89	573.33	149.20	124.52	588.05	155.00	168.01	258.00	-27.93	31.43	222.67	-19.37	45.12	34.42	-9.23	85.98	106.04	-16.53	314.06	437.27	41.96	1379.98	0.00	0.00	0.00	603.37	-53.54	1682.95	619.14	60.20	1691.79	429.11	-10.16	1755.67	453.87	86.59	1754.38	487.44	-316.29	79.94	1082.54	-328.62	77.32	497.68
8.67000	814.80	102.06	114.86	771.38	95.79	123.38	573.47	149.41	124.44	588.39	154.94	167.80	258.11	-27.46	31.51	226.24	-19.17	46.39	36.52	-10.14	90.23	45.16	-12.40	130.84	438.78	41.78	1370.46	0.00	0.00	0.00	612.87	-51.83	1685.06	627.32	61.92	1693.88	437.10	-8.71	1757.96	461.73	87.79	1756.48	486.69	-316.11	79.71	1082.85	-328.76	77.32	497.62
8.68000	815.96	101.90	114.59	772.26	96.01	123.06	573.59	149.16	124.22	588.74	155.13	167.69	258.46	-27.59	31.31	222.48	-19.47	44.51	38.87	-11.28	94.84	48.51	-13.84	135.45	446.60	42.79	1372.82	0.00	0.00	0.00	619.29	-50.39	1687.33	634.44	63.08	1696.04	445.04	-7.54	1760.32	469.57	89.28	1758.75	486.27	-316.14	79.62	1083.55	-328.75	77.56	497.70
8.69000	816.59	102.12	114.15	771.12	96.19	122.34	573.74	149.18	124.09	589.06	155.25	167.57	258.34	-27.87	31.35	221.81	-19.49	44.52	41.39	-12.04	99.47	52.59	-14.73	141.22	453.57	43.81	1375.24	0.00	0.00	0.00	626.45	-48.91	1689.81	642.49	64.86	1698.11	452.81	-6.52	1762.79	477.35	90.69	1761.13	486.32	-316.31	79.70	1083.16	-328.62	77.67	496.97
8.70000	816.29	102.19	113.31	772.38	96.30	122.40	573.81	149.45	124.06	589.38	155.20	167.29	258.68	-27.68	31.41	221.77	-19.52	44.87	44.29	-12.50	104.10	551.81	-46.19	1506.12	460.06	44.76	1377.45	0.00	0.00	0.00	633.11	-47.53	1691.98	649.26	66.06	1700.07	460.46	-5.21	1765.45	485.15	92.30	1763.62	486.54	-316.21	79.88	1083.01	-328.90	77.42	497.42
8.71000	816.58	102.46	113.12	772.25	96.02	122.32	573.97	149.41	123.89	588.92	155.48	167.19	259.59	-27.61	31.50	221.99	-19.81	45.36	47.46	-12.94	108.88	128.41	-21.32	335.95	467.68	45.74	1380.21	0.00	0.00	0.00	640.72	-46.07	1694.84	656.42	67.34	1702.81	467.96	-3.66	1768.26	492.80	94.07	1766.18	486.22	-316.07	79.80	1082.87	-329.16	77.28	497.58
8.72000	816.27	102.68	112.77	772.18	96.30	121.84	574.04	149.24	123.74	588.33	155.82	166.93	257.91	-27.88	31.18	227.07	-18.51	48.18	51.06	-13.28	113.80	65.50	-18.28	154.72	476.98	46.80	1383.48	0.00	0.00	0.00	649.46	-44.38	1698.26	665.17	69.17	1706.06	475.27	-2.37	1771.06	500.25	95.66	1768.86	486.15	-316.24	79.87	1083.04	-328.68	77.41	497.21
8.73000	817.09	102.31	112.59	771.65	96.26	121.58	574.11	149.39	123.67	589.22	155.79	167.01	259.18	-28.02	31.45	227.79	-18.07	48.93	54.98	-13.72	118.92	70.60	-19.07	159.68	484.65	47.86	1386.34	0.00	0.00	0.00	656.56	-42.97	1701.42	672.52	70.55	1708.98	482.48	-1.22	1773.91	507.47	97.04	1771.62	486.53	-315.85	79.99	1083.46	-328.57	77.49	497.64
8.74000	815.56	102.71	111.75	772.83	96.23	121.76	574.17	149.62	123.67	589.60	155.88	166.92	259.37	-27.88	31.76	225.30	-18.22	48.56	59.35	-14.01	124.22	76.78	-20.41	166.39	492.69	48.86	1389.30	0.00	0.00	0.00	664.39	-41.59	1704.67	679.23	71.92	1712.14	489.54	0.06	1776.82	514.62	98.44	1774.39	486.99	-316.17	80.01	1083.03	-328.44	77.64	498.41
8.75000	817.34	102.20	112.05	772.74	96.47	121.51	574.20	149.59	123.56	589.94	156.18	167.06	259.70	-28.17	31.53	224.95	-18.09	49.17	64.17	-14.14	129.81	589.23	-41.01	1522.96	499.43	49.73	1391.96	0.00	0.00	0.00	670.51	-40.43	1707.56	685.11	73.20	1714.78	496.47	1.33	1779.75	521.63	100.19	1777.11	487.37	-315.72	80.15	1082.82	-328.09	77.78	497.40
8.76000	815.99	102.11	111.29	772.30	96.16	121.41	574.26	149.55	123.46	590.08	156.22	166.97	259.33	-28.33	31.08	225.45	-18.52	49.44	69.49	-14.49	135.96	158.05	-25.28	361.45	506.51	50.54	1394.87	0.00	0.00	0.00	676.59	-39.41	1710.81	691.91	74.43	1717.81	503.21	2.02	1782.55	528.45	101.36	1779.94	486.58	-315.97	79.82	1083.30	-328.24	77.74	497.70
8.77000	817.27	102.33	111.68	772.67	96.17	121.41	574.26	149.46	123.34	590.19	156.34	166.87	259.81	-28.43	30.76	226.31	-18.97	50.13	75.11	-14.37	142.44	95.50	-23.32	182.23	515.73	51.61	1398.26	0.00	0.00	0.00	684.51	-38.12	1714.71	700.81	75.74	1721.59	509.89	3.27	1785.38	535.13	102.84	1782.64	486.63	-316.00	79.84	1082.77	-328.17	77.68	497.76
8.78000	817.22	101.96	111.54	772.89	96.09	121.43	574.28	149.75	123.39	589.90	156.29	166.69	260.07	-28.24	30.30	228.55	-19.29	50.84	81.08	-14.39	149.69	102.63	-23.96	188.57	522.41	52.32	1401.24	0.00	0.00	0.00	691.32	-37.15	1718.01	707.44	77.08	1724.77	516.44	4.55	1788.20	541.62	104.39	1785.25	486.29	-316.35	79.75	1083.05	-328.52	77.69	498.23
8.79000	817.27	101.99	111.63	773.09	96.45	121.19	574.27	149.73	123.32	590.45	156.31	166.72	262.71	-27.69	30.00	231.93	-19.18	51.61	87.59	-14.64	157.75	110.52	-23.92	196.74	529.24	53.15	1404.22	0.00	0.00	0.00	697.67	-36.04	1721.30	713.86	78.11	1727.89	522.75	5.23	1790.80	547.96	105.49	1787.79	486.19	-316.21	79.56	1082.76	-328.44	77.58	497.17
8.80000	816.21	102.20	111.41	772.36	96.27	121.03	574.31	149.95	123.35	590.50	156.35	166.80	266.25	-27.26	28.82	234.83	-20.17	51.47	94.38	-14.54	166.41	623.41	-36.22	1541.17	695.86	80.12	1685.05	0.00	0.00	0.00	703.41	-35.21	1724.17	719.83	79.04	1730.57	529.00	6.19	1793.31	554.15	106.94	1790.12	486.50	-315.91	79.68	1082.50	-328.31	77.49	496.95
8.81000	816.89	102.23	111.11	771.94	96.26	120.73	574.31	149.79	123.27	589.93	156.42	166.47	268.68	-26.74	28.07	240.42	-18.93	52.44	101.77	-14.46	175.74	195.40	-25.16	394.02	569.78	59.01	1453.36	0.00	0.00	0.00	709.34	-34.46	1726.96	725.56	79.77	1733.26	535.09	7.15	1795.65	560.16	107.94	1792.33	486.73	-315.94	79.86	1083.40	-328.75	77.59	498.22
8.82000	815.70	102.61	110.81	773.03	96.05	121.18	574.30	149.90	123.27	590.44	156.49	166.48	271.27	-25.54	26.64	244.37	-18.56	53.47	109.79	-13.90	185.32	135.26	-23.20	219.27	550.85	55.65	1411.20	0.00	0.00	0.00	716.50	-33.54	1730.36	731.79	80.66	1736.70	541.06	8.21	1797.83	566.02	108.85	1794.46	486.20	-315.90	79.57	1083.38	-328.41	77.76	498.06
8.83000	816.16	102.27	110.81	772.32	96.34	120.72	574.33	149.93	123.20	590.47	156.66	166.43	274.02	-25.56	26.03	247.25	-18.58	55.68	118.49	-13.18	195.39	144.83	-22.80	227.91	556.75	56.14	1413.29	0.00	0.00	0.00	722.47	-32.52	1733.10	737.90	81.53	1739.26	546.86	9.33	1799.94	571.69	109.76	1796.43	486.41	-315.89	79.66	1083.73	-328.04	77.99	497.39
8.84000	816.31	102.32	110.80	772.32	96.43	120.79	574.32	149.78	123.12	590.57	156.72	166.46	277.56	-25.65	29.58	252.40	-19.09	61.39	127.05	-12.55	205.94	154.24	-22.10	236.89	563.15	56.72	1415.20	0.00	0.00	0.00	729.02	-31.67	1735.51	743.59	81.91	1741.70	552.58	9.94	1801.85	577.32	110.43	1798.25	486.84	-316.09	79.62	1083.41	-328.25	77.87	497.85
8.85000	816.54	102.26	110.78	772.80	96.22	120.84	574.35	149.86	123.14	591.17	156.72	166.44	280.74	-25.50	38.16	258.63	-18.74	70.09	135.87	-12.17	217.25	163.48	-20.83	246.48	568.67	57.10	1417.09	0.00	0.00	0.00	733.99	-31.09	1737.91	748.77	82.53	1743.97	558.14	10.75	1803.65	582.81	111.34	1799.90	486.57	-315.79	79.59	1083.23	-328.29	77.62	497.27
8.86000	817.47	102.27	111.09	772.10	96.52	120.51	574.31	149.76	123.02	590.37	156.89	166.24	288.98	-25.58	49.04	266.42	-17.84	80.34	144.49	-10.82	227.53	172.61	-19.71	256.78	575.54	57.35	1418.80	0.00	0.00	0.00	739.47	-30.60	1740.01	755.51	83.09	1745.85	563.59	11.44	1805.39	588.16	111.94	1801.51	486.19	-316.08	79.51	1083.35	-328.11	77.84	497.34
8.87000	816.89	102.17	110.86	772.64	96.21	120.89	574.31	149.92	123.10	589.74	156.87	166.01	297.98	-25.28	60.40	275.43	-17.25	91.57	153.57	-9.52	238.32	182.06	-18.39	267.27	579.59	57.58	1420.62	0.00	0.00	0.00	744.21	-29.93	1742.12	760.21	83.38	1747.86	569.01	11.80	1807.00	593.51	112.41	1803.10	486.13	-315.97	79.34	1083.60	-328.27	77.90	497.46
8.88000	817.42	102.66	111.23	772.62	96.37	120.61	574.30	150.02	123.12	590.57	156.94	166.16	309.87	-24.07	72.54	285.71	-15.94	102.80	163.37	-8.88	249.28	192.14	-17.47	277.96	585.17	57.62	1422.32	0.00	0.00	0.00	750.24	-29.65	1743.89	765.46	83.71	1749.67	574.36	12.38	1808.63	598.76	112.80	1804.63	486.97	-315.63	79.71	1083.54	-328.43	77.78	498.48
8.89000	817.72	102.68	111.17	772.41	96.28	120.73	574.31	149.95	123.07	590.49	156.94	166.10	319.77	-22.68	83.41	295.61	-14.88	113.65	173.52	-7.54	259.70	202.69	-17.18	288.71	591.61	57.62	1424.00	0.00	0.00	0.00	754.95	-29.73	1745.70	771.25	83.92	1751.29	579.51	12.70	1810.16	604.00	113.12	1806.16	487.45	-315.37	79.85	1083.38	-328.35	77.82	497.17
8.90000	815.86	101.88	110.42	771.34	96.56	120.28	574.33	149.84	122.99	590.29	157.11	166.19	330.50	-21.24	94.10	306.39	-13.64	124.24	184.19	-6.94	270.00	213.67	-17.44	299.35	596.31	57.66	1425.75	0.00	0.00	0.00	759.78	-29.70	1747.39	775.80	84.26	1753.04	584.54	12.68	1811.70	609.13	113.21	1807.73	487.99	-315.92	79.70	1083.43	-327.98	78.01	496.86
8.91000	816.12	102.48	110.65	772.65	96.42	120.61	574.34	150.09	123.10	590.66	157.07	166.22	342.67	-20.14	104.23	317.18	-12.35	134.12	195.32	-6.47	279.76	225.10	-17.78	309.44	602.24	57.73	1427.46	0.00	0.00	0.00	765.27	-29.81	1748.84	780.57	83.93	1754.68	589.47	12.78	1813.23	614.15	113.14	1809.32	486.64	-315.97	79.40	1084.12	-328.33	78.01	497.06
8.92000	817.26	102.08	111.03	771.96	96.13	120.62	574.31	149.93	123.02	590.64	157.19	166.29	353.05	-19.24	113.29	328.50	-11.17	143.05	206.96	-6.71	289.03	236.85	-17.41	318.51	606.43	57.86	1429.16	0.00	0.00	0.00	770.31	-30.00	1750.32	785.00	83.80	1756.41	594.26	12.92	1814.82	619.09	113.36	1810.88	486.71	-315.43	79.62	1083.66	-328.01	78.00	496.85
8.93000	816.80	102.41	110.89	772.15	96.30	120.47	574.35	150.14	123.14	589.87	157.07	166.05	366.34	-19.14	121.97	341.47	-10.59	151.78	218.98	-6.96	297.44	248.95	-17.03	326.53	611.54	57.86	1430.99	0.00	0.00	0.00	774.62	-30.45	1751.87	789.50	83.48	1758.01	598.91	12.86	1816.40	624.04	112.90	1812.59	486.71	-315.50	79.42	1083.26	-328.36	78.00	497.29
8.94000	816.59	102.41	110.88	772.14	96.15	120.52	574.36	149.89	123.01	589.94	157.09	166.03	378.93	-19.12	129.71	353.03	-10.73	159.24	231.47	-7.41	304.91	261.40	-17.49	333.86	616.29	57.87	1432.71	0.00	0.00	0.00	778.62	-30.87	1753.38	794.20	83.07	1759.58	603.44	12.87	1818.03	628.81	112.43	1814.33	487.05	-315.45	79.50	1082.97	-328.48	77.81	497.38
8.95000	816.74	102.80	111.09	772.70	96.16	120.86	574.36	149.97	123.06	590.36	157.15	166.24	393.10	-19.12	136.94	366.71	-11.22	166.48	244.31	-7.93	311.31	272.69	-17.18	340.29	618.73	56.48	1437.37	0.00	0.00	0.00	782.74	-31.30	1754.61	798.77	82.53	1760.87	607.75	12.65	1819.67	633.46	111.91	1816.16	486.41	-315.62	79.48	1082.96	-328.41	77.84	497.94
8.96000	815.94	102.11	110.80	771.53	96.30	120.33	574.34	149.90	123.03	589.60	157.22	166.11	407.32	-20.30	143.07	380.92	-12.88	173.20	257.58	-8.32	316.51	285.75	-16.98	344.22	625.79	57.54	1436.65	0.00	0.00	0.00	787.13	-31.97	1756.04	803.06	81.63	1762.58	612.01	12.47	1821.33	637.95	111.24	1817.97	486.75	-315.43	79.55	1082.56	-328.59	77.79	497.70
8.97000	815.75	102.08	110.42	771.60	96.29	120.33	574.36	150.14	123.15	590.10	157.27	166.29	422.72	-21.43	148.80	395.66	-14.42	178.87	271.25	-8.56	320.42	300.80	-17.20	349.03	630.29	57.68	1437.91	0.00	0.00	0.00	792.29	-32.76	1757.81	807.69	80.76	1764.82	616.11	12.29	1822.97	642.28	111.26	1819.61	487.38	-315.15	79.88	1083.20	-328.33	78.07	496.95
8.98000	816.77	101.92	110.89	772.98	97.36	120.62	574.33	150.20	123.19	590.49	156.98	166.38	440.31	-23.25	154.05	411.50	-16.44	183.80	285.40	-8.99	323.08	314.75	-17.72	352.04	634.98	57.39	1439.66	0.00	0.00	0.00	795.37	-33.45	1759.68	811.23	79.92	1766.82	620.17	11.82	1824.55	646.53	110.92	1821.36	486.45	-315.26	79.62	1083.15	-328.43	77.87	497.63
8.99000	816.55	102.19	111.01	771.85	96.35	120.48	574.28	150.28	123.23	590.34	157.00	166.40	455.90	-25.98	158.18	429.86	-18.89	188.19	300.03	-9.84	324.60	329.15	-17.92	353.71	639.99	57.17	1441.39	0.00	0.00	0.00	799.31	-34.42	1761.49	815.72	79.24	1768.70	624.12	11.25	1826.08	650.66	110.46	1823.03	486.42	-315.21	79.63	1082.73	-328.55	77.82	496.88
9.00000	816.16	102.05	110.72	772.57	97.33	120.38	574.35	150.22	123.20	590.09	156.86	166.32	478.12	-28.13	161.98	442.17	-19.91	190.29	315.12	-10.83	324.83	343.89	-18.94	354.42	645.06	57.06	1442.95	0.00	0.00	0.00	803.99	-35.45	1763.16	820.55	78.07	1770.71	628.02	10.74	1827.56	654.68	109.72	1824.71	486.65	-315.70	79.95	1083.13	-328.15	78.03	497.88
9.01000	815.90	102.30	110.60	772.94	98.20	121.09	574.31	150.19	123.24	589.33	156.89	166.29	496.89	-30.95	164.75	459.95	-22.34	192.60	330.77	-12.41	323.91	358.73	-20.25	353.90	648.59	56.80	1444.53	0.00	0.00	0.00	808.24	-36.22	1765.06	824.29	77.27	1772.91	631.81	10.10	1828.92	658.75	109.11	1826.26	486.94	-315.87	80.03	1083.37	-327.96	78.13	497.86
9.02000	816.37	102.50	111.08	772.69	96.24	120.48	574.29	150.29	123.27	589.91	156.82	166.45	516.26	-34.18	167.00	487.96	-27.80	195.88	346.80	-14.28	321.83	373.82	-21.97	352.39	654.36	56.52	1446.00	0.00	0.00	0.00	812.70	-37.33	1766.84	828.02	76.25	1775.06	635.59	9.50	1830.22	662.70	108.50	1827.76	486.18	-315.84	79.76	1083.52	-328.31	77.97	496.57
9.03000	814.97	102.44	110.57	772.95	97.70	120.84	574.29	150.12	123.21	589.29	156.76	166.35	536.66	-37.82	168.38	507.74	-31.12	196.51	363.15	-16.21	318.48	389.27	-23.48	349.66	659.87	56.31	1447.37	0.00	0.00	0.00	815.90	-38.52	1768.82	832.28	75.03	1777.10	639.32	8.77	1831.43	666.65	107.61	1829.24	485.68	-315.97	79.62	1083.33	-328.13	77.89	496.42
9.04000	816.41	102.01	110.77	771.66	96.19	120.03	574.30	150.13	123.25	590.32	156.46	166.76	557.09	-41.37	169.73	528.82	-34.77	196.98	379.89	-17.92	313.77	405.14	-26.37	346.28	664.17	56.08	1448.58	0.00	0.00	0.00	819.67	-39.87	1770.50	836.21	73.92	1779.13	643.08	8.27	1832.56	670.59	107.15	1830.46	486.27	-316.06	79.75	1083.86	-328.39	77.93	496.08
9.05000	816.21	102.23	110.73	771.55	96.34	119.09	574.35	150.16	123.29	589.56	156.56	166.55	576.99	-45.05	170.24	547.81	-37.53	195.56	397.05	-19.88	307.88	419.52	-28.44	342.88	668.74	56.89	1445.73	0.00	0.00	0.00	822.94	-40.91	1772.10	839.35	72.75	1780.96	646.87	7.47	1833.55	674.57	106.14	1831.71	486.73	-315.86	79.84	1083.96	-328.34	78.02	494.51
9.06000	815.74	102.14	110.25	770.53	96.13	118.49	574.32	150.15	123.29	588.57	156.35	166.42	598.70	-48.92	170.04	569.22	-40.40	194.07	414.74	-21.70	300.81	436.29	-31.03	336.35	674.47	55.63	1450.32	0.00	0.00	0.00	826.84	-42.03	1773.44	843.45	71.54	1782.54	650.64	6.62	1834.43	678.60	105.12	1832.90	485.65	-315.98	79.50	1083.82	-328.53	77.95	495.58
9.07000	815.94	102.23	110.04	770.34	95.46	117.65	574.30	150.35	123.41	589.97	156.22	166.79	621.26	-53.17	169.46	590.43	-43.08	191.46	433.06	-24.17	293.02	455.70	-34.34	329.21	679.33	55.02	1451.96	0.00	0.00	0.00	831.30	-43.67	1775.03	849.09	70.42	1784.44	654.47	5.87	1835.20	682.63	104.45	1833.93	486.26	-316.14	79.79	1083.51	-328.60	77.76	495.84
9.08000	814.76	102.31	109.69	768.21	95.40	116.42	574.32	150.24	123.40	589.37	156.14	166.68	642.83	-57.19	167.80	613.22	-46.29	188.84	452.06	-27.52	284.72	473.62	-37.05	321.52	684.43	54.63	1452.82	0.00	0.00	0.00	835.69	-44.59	1776.21	853.76	69.03	1785.76	658.32	4.90	1835.90	686.69	103.04	1834.94	485.66	-316.18	79.52	1083.50	-328.53	77.63	496.99
9.09000	813.33	102.19	109.16	766.77	94.29	114.97	574.32	150.20	123.40	590.10	155.83	166.81	669.11	-61.99	166.53	636.15	-50.50	186.18	471.73	-31.75	276.08	491.73	-39.10	312.61	688.55	54.16	1453.78	0.00	0.00	0.00	840.61	-45.75	1777.18	857.40	67.63	1787.08	662.33	4.09	1836.57	690.86	102.08	1835.79	485.86	-316.26	79.74	1083.51	-328.39	77.64	495.74
9.10000	815.43	102.17	109.57	766.70	94.68	115.21	574.29	150.13	123.40	589.35	155.84	166.77	694.08	-67.36	165.11	659.33	-55.54	183.49	491.54	-36.25	266.80	510.16	-41.52	303.21	693.57	53.65	1454.51	0.00	0.00	0.00	844.52	-47.19	1777.98	862.03	66.22	1788.19	666.42	2.92	1837.13	695.08	101.28	1836.56	485.79	-316.26	79.58	1083.00	-328.17	77.59	495.26
9.11000	815.18	102.23	109.61	765.55	95.15	115.53	574.33	150.07	123.39	589.97	155.71	166.96	716.96	-73.06	163.25	683.52	-60.40	180.53	511.80	-40.90	257.14	529.12	-45.05	293.63	699.23	53.21	1455.15	0.00	0.00	0.00	847.36	-48.47	1778.66	866.36	64.67	1789.07	670.56	1.91	1837.67	699.41	99.94	1837.33	484.84	-316.51	79.54	1083.29	-328.28	77.73	495.83
9.12000	813.18	102.24	109.48	764.19	95.87	115.66	574.33	150.07	123.43	590.01	155.63	167.10	741.48	-78.78	161.91	708.46	-65.86	177.92	532.53	-45.77	246.97	548.44	-49.77	284.16	703.36	52.64	1455.72	0.00	0.00	0.00	851.86	-49.72	1779.12	870.19	63.28	1789.85	674.78	0.80	1838.11	703.84	98.61	1837.99	486.24	-315.94	79.67	1083.53	-328.41	77.88	495.76
9.13000	814.43	102.49	110.10	764.29	96.01	116.69	574.35	150.11	123.47	589.68	155.66	167.00	765.79	-84.53	160.22	731.62	-71.52	175.01	553.85	-50.40	236.27	568.21	-54.98	274.55	707.27	52.09	1456.27	0.00	0.00	0.00	856.83	-50.97	1779.50	875.37	62.27	1790.34	679.10	-0.56	1838.45	708.19	97.52	1838.53	486.15	-315.81	79.43	1083.86	-327.99	78.14	496.12
9.14000	815.38	103.07	110.26	771.74	95.81	119.71	574.36	150.13	123.52	589.70	155.51	167.09	791.24	-90.53	159.12	756.47	-78.01	171.70	575.79	-55.85	225.74	588.63	-59.37	264.40	712.31	51.41	1456.69	0.00	0.00	0.00	861.73	-52.35	1779.62	879.42	61.01	1790.72	683.57	-1.59	1838.76	712.59	96.48	1838.95	485.59	-315.64	79.43	1083.13	-328.13	77.91	496.74
9.15000	813.69	103.11	110.20	768.69	95.25	122.85	574.39	150.03	123.49	590.15	155.22	167.23	816.38	-96.16	157.83	780.16	-83.58	168.54	598.28	-61.02	214.84	609.22	-64.24	254.22	717.51	50.61	1457.01	0.00	0.00	0.00	865.93	-53.74	1779.80	883.25	59.29	1791.24	688.05	-2.94	1838.97	717.20	95.05	1839.37	485.38	-316.11	79.32	1082.99	-328.35	77.67	496.56
9.16000	812.03	102.72	110.62	768.39	95.36	123.22	574.38	150.10	123.54	589.54	155.24	167.15	841.04	-101.77	156.54	805.16	-89.36	166.02	620.86	-65.06	203.36	629.85	-69.44	244.12	722.65	49.84	1457.36	0.00	0.00	0.00	870.15	-54.90	1779.92	888.59	58.05	1791.42	692.67	-4.30	1839.14	721.76	93.66	1839.67	485.82	-316.30	79.33	1083.09	-328.54	77.80	496.73
9.17000	808.46	104.52	111.67	767.94	95.55	123.33	574.40	150.17	123.60	589.15	155.06	167.02	865.36	-107.11	155.42	830.25	-94.16	163.80	643.43	-69.02	191.92	650.76	-74.73	234.23	728.03	48.82	1457.46	0.00	0.00	0.00	875.43	-56.44	1779.80	894.05	56.71	1791.49	697.35	-5.46	1839.28	726.33	92.21	1839.92	485.75	-316.03	79.39	1083.15	-328.77	77.63	496.74
9.18000	808.88	105.40	112.23	768.08	95.48	123.76	574.38	149.86	123.48	590.00	155.03	167.35	889.86	-111.93	155.01	854.11	-99.21	161.46	666.19	-74.75	181.86	671.66	-79.89	224.68	731.76	47.91	1457.72	0.00	0.00	0.00	879.93	-57.75	1779.74	897.49	55.66	1791.67	702.03	-7.16	1839.27	730.95	90.69	1840.06	485.98	-315.71	79.45	1082.83	-328.66	77.59	497.24
9.19000	809.29	105.99	112.93	767.52	95.69	123.70	574.38	149.85	123.52	589.97	155.05	167.44	912.77	-116.31	154.46	876.51	-104.05	159.27	688.61	-81.61	173.09	692.76	-85.03	216.99	736.32	46.94	1457.80	0.00	0.00	0.00	884.20	-59.12	1779.68	902.20	54.52	1791.54	706.70	-8.83	1839.20	735.50	89.42	1840.07	485.85	-315.54	79.50	1082.94	-328.88	77.69	497.80
9.20000	807.96	106.69	113.24	767.52	96.23	123.64	574.39	149.78	123.51	589.05	154.86	167.24	935.93	-120.05	154.49	899.14	-108.23	157.68	710.72	-88.42	165.24	850.84	-65.19	1592.85	739.92	46.01	1457.90	0.00	0.00	0.00	888.26	-60.34	1779.57	906.41	53.27	1791.55	711.33	-10.51	1839.11	740.15	87.84	1840.04	486.26	-315.65	79.67	1083.64	-328.82	77.90	497.31
9.21000	808.90	106.64	113.34	766.41	96.28	123.09	574.38	149.76	123.56	589.20	154.58	167.20	959.05	-123.30	154.81	922.01	-111.75	156.85	732.34	-94.51	158.13	752.47	-91.70	389.28	744.88	44.82	1457.77	0.00	0.00	0.00	893.17	-61.69	1779.23	911.22	51.59	1791.47	716.02	-12.32	1838.91	744.74	86.33	1839.95	486.37	-315.78	79.63	1083.88	-328.44	78.19	496.91
9.22000	811.17	107.03	114.16	767.26	96.69	123.37	574.39	149.68	123.57	589.13	154.65	167.38	979.98	-125.75	155.12	942.03	-114.51	156.00	752.86	-100.62	152.00	752.91	-101.23	193.50	751.71	43.51	1457.60	0.00	0.00	0.00	899.09	-63.19	1778.84	916.23	49.98	1791.35	720.71	-14.36	1838.61	749.41	84.29	1839.87	486.19	-315.84	79.40	1083.00	-328.75	77.85	496.77
9.23000	810.64	107.52	113.80	767.56	97.02	123.52	574.38	149.49	123.53	589.02	154.26	167.32	999.76	-126.98	155.70	962.80	-116.79	155.98	772.38	-106.77	146.85	771.19	-107.35	188.44	756.36	42.17	1457.42	0.00	0.00	0.00	903.66	-64.76	1778.56	921.46	48.15	1791.18	725.44	-16.00	1838.35	754.09	82.10	1839.71	486.22	-315.82	79.42	1082.85	-329.09	77.77	496.86
9.24000	815.37	107.00	115.16	767.94	97.38	123.34	574.38	149.41	123.57	588.93	153.97	167.42	1018.52	-127.75	156.87	982.02	-118.54	156.22	790.77	-113.02	142.61	788.39	-113.40	184.24	760.26	40.71	1457.13	0.00	0.00	0.00	908.22	-66.33	1778.21	926.00	46.41	1790.85	730.13	-17.98	1837.97	758.64	80.44	1839.37	486.21	-315.87	79.53	1083.31	-329.04	78.64	497.30
9.25000	813.86	106.74	113.87	772.32	96.54	120.37	574.36	149.35	123.62	588.89	154.04	167.50	1035.88	-127.51	158.57	998.58	-119.38	156.91	807.78	-118.79	139.01	804.39	-118.90	180.77	765.95	39.16	1456.73	0.00	0.00	0.00	912.88	-68.21	1777.70	930.01	45.10	1790.54	734.84	-20.00	1837.54	763.31	78.35	1839.04	486.76	-315.51	79.78	1082.83	-329.11	78.74	496.99
9.26000	814.16	107.33	114.03	772.52	96.89	120.07	574.38	149.22	123.62	588.53	153.86	167.57	1051.12	-127.48	160.07	1013.86	-120.39	157.69	823.36	-124.18	136.00	818.93	-124.36	178.04	770.29	37.65	1456.41	0.00	0.00	0.00	917.12	-69.72	1777.27	933.75	43.43	1790.28	739.48	-22.19	1836.99	767.89	76.20	1838.66	487.02	-315.56	79.90	1082.90	-329.38	78.81	497.24
9.27000	816.62	105.08	112.08	772.75	97.09	120.10	574.39	149.19	123.67	588.48	153.56	167.60	1065.01	-126.97	161.91	1027.80	-120.40	159.00	837.63	-128.70	133.45	832.40	-128.38	175.46	775.63	36.03	1455.97	0.00	0.00	0.00	921.78	-71.48	1776.81	939.56	41.79	1789.67	744.21	-24.49	1836.44	772.47	73.88	1838.23	487.26	-315.62	79.82	1083.40	-329.30	78.93	497.06
9.28000	817.09	104.22	111.77	772.20	97.13	119.91	574.40	148.96	123.69	588.34	153.41	167.83	1077.05	-125.27	163.43	1039.59	-119.65	160.14	850.20	-132.55	131.38	844.19	-132.36	173.57	779.93	34.22	1455.61	0.00	0.00	0.00	926.83	-73.33	1776.14	944.02	39.94	1789.19	748.97	-26.66	1835.85	776.95	71.63	1837.77	486.78	-315.35	79.80	1083.44	-329.30	78.98	497.21
9.29000	815.73	104.94	111.21	773.39	97.03	120.35	574.44	149.01	123.83	588.29	153.04	167.86	1087.67	-123.89	164.34	1050.48	-118.45	160.65	860.92	-136.19	129.87	854.49	-136.12	172.20	784.98	32.47	1455.07	0.00	0.00	0.00	931.63	-75.25	1775.51	948.23	38.08	1788.75	753.61	-29.16	1835.21	781.35	69.62	1837.21	486.50	-315.53	79.72	1082.56	-329.44	78.74	497.14
9.30000	816.79	104.27	111.40	773.08	97.08	120.19	574.44	148.85	123.91	589.15	152.81	168.26	1095.11	-121.89	163.55	1058.85	-118.32	159.98	869.73	-138.77	128.57	863.36	-138.63	170.78	790.39	30.52	1454.60	0.00	0.00	0.00	936.69	-77.05	1774.78	953.02	36.33	1788.11	758.32	-31.56	1834.57	785.83	67.23	1836.66	486.37	-315.64	79.61	1082.19	-329.57	78.64	496.82
9.31000	816.16	103.86	111.08	773.17	97.33	120.21	574.47	148.68	123.99	588.84	152.51	168.35	1102.54	-120.67	161.15	1065.63	-117.17	158.29	876.35	-140.47	126.69	869.91	-140.41	169.38	795.21	28.62	1454.15	0.00	0.00	0.00	941.24	-79.32	1774.06	957.36	34.15	1787.70	762.94	-34.26	1833.86	790.25	64.58	1836.18	486.67	-315.98	79.68	1083.28	-329.49	79.08	497.43
9.32000	817.03	104.54	111.28	772.85	97.16	120.09	574.53	148.47	124.08	588.59	152.21	168.51	1107.66	-118.49	156.95	1069.50	-115.60	154.49	880.26	-141.63	124.95	874.42	-141.43	168.03	799.95	26.59	1453.73	0.00	0.00	0.00	945.51	-81.32	1773.48	961.38	31.72	1787.27	767.61	-37.07	1833.17	794.58	61.84	1835.70	486.24	-315.97	79.53	1083.01	-329.55	79.03	496.98
9.33000	816.30	104.14	111.23	771.84	97.14	119.72	574.57	148.39	124.23	588.18	152.05	168.56	1109.85	-116.89	150.64	1070.60	-114.14	149.13	881.71	-142.22	123.61	877.02	-141.55	166.60	805.92	24.62	1453.11	0.00	0.00	0.00	950.20	-83.72	1772.64	966.08	29.40	1786.73	772.11	-39.89	1832.46	798.85	59.26	1835.18	486.09	-316.27	79.39	1082.16	-329.87	78.87	497.28
9.34000	816.87	104.12	111.17	772.47	97.17	119.89	574.60	148.18	124.42	589.06	151.63	168.97	1109.87	-115.10	144.15	1071.98	-112.28	143.14	882.15	-141.62	123.16	877.63	-141.36	165.35	810.67	22.61	1452.67	0.00	0.00	0.00	954.48	-85.94	1771.99	970.86	27.22	1786.15	776.63	-42.53	1831.76	803.20	56.36	1834.69	485.44	-316.24	79.23	1082.80	-329.93	79.08	496.90
9.35000	815.16	104.00	110.83	772.66	97.15	119.99	574.66	148.06	124.64	588.95	151.56	169.19	1109.86	-113.15	139.14	1072.00	-110.77	138.16	883.38	-140.33	123.66	877.67	-140.55	164.07	815.94	20.61	1452.15	0.00	0.00	0.00	958.37	-88.42	1771.36	974.53	24.88	1785.80	781.08	-45.54	1830.99	807.43	53.41	1834.21	486.48	-315.72	79.72	1082.45	-329.82	78.97	496.39
9.36000	817.62	104.25	111.25	771.86	97.11	119.69	574.71	147.83	124.96	589.52	151.11	169.55	1110.87	-112.98	135.24	1073.15	-110.93	134.51	885.07	-139.35	123.11	878.54	-140.48	163.15	821.11	18.44	1451.63	0.00	0.00	0.00	963.25	-90.71	1770.62	978.53	22.31	1785.50	785.54	-48.31	1830.30	811.61	50.52	1833.71	486.49	-315.35	79.83	1083.15	-329.83	79.12	497.72
9.37000	817.36	104.04	110.85	771.26	97.27	119.43	574.86	147.32	125.20	589.48	150.96	169.92	1112.83	-114.42	131.32	1075.10	-111.86	132.29	885.31	-140.53	122.80	880.57	-140.92	162.70	825.76	16.29	1451.19	0.00	0.00	0.00	968.19	-93.31	1770.02	982.99	20.15	1785.14	790.02	-51.29	1829.69	815.93	47.50	1833.36	486.23	-315.65	79.58	1083.45	-329.76	79.21	496.76
9.38000	816.82	104.67	110.71	773.73	97.00	120.25	575.05	146.84	125.72	589.63	150.60	170.44	1115.01	-116.63	126.90	1076.27	-113.67	130.13	885.19	-141.83	122.47	882.57	-141.00	161.96	829.91	14.23	1450.87	0.00	0.00	0.00	973.04	-95.91	1769.59	987.57	17.68	1784.99	794.47	-54.23	1829.15	820.16	44.54	1833.08	486.22	-315.56	79.65	1082.44	-329.91	78.93	497.12
9.39000	816.62	104.01	110.70	772.49	97.35	119.59	575.22	146.22	126.45	590.44	150.15	171.32	1116.28	-118.58	122.63	1078.75	-115.31	127.95	886.24	-141.26	122.05	883.96	-141.42	161.31	835.23	12.05	1450.57	0.00	0.00	0.00	977.42	-98.33	1769.25	992.47	14.64	1784.96	798.99	-57.36	1828.67	824.41	41.54	1832.85	485.84	-315.89	79.43	1082.30	-330.14	78.98	497.19
9.40000	817.56	103.80	110.82	773.27	97.36	119.88	575.47	145.16	127.31	590.39	149.59	171.98	1117.91	-118.79	119.39	1079.43	-115.69	125.76	886.77	-141.31	121.61	885.25	-142.00	160.94	839.91	10.07	1450.25	0.00	0.00	0.00	981.68	-100.52	1768.88	996.19	12.30	1784.95	803.46	-60.53	1828.25	828.56	38.64	1832.69	486.37	-316.02	79.68	1082.60	-329.90	78.86	497.37
9.41000	817.89	104.10	110.71	774.87	96.88	119.31	575.79	144.25	128.49	591.23	148.96	173.07	1119.21	-118.66	117.57	1080.57	-116.24	125.92	887.04	-141.46	121.51	885.75	-142.14	160.90	845.04	7.74	1450.22	0.00	0.00	0.00	985.88	-103.14	1768.71	999.67	9.78	1785.17	807.96	-63.70	1827.88	832.77	35.51	1832.60	486.41	-316.08	79.70	1083.28	-329.76	79.05	496.87
9.42000	817.76	103.75	110.66	774.79	96.71	119.10	576.20	142.99	129.96	591.12	148.31	173.99	1119.86	-118.86	116.16	1081.02	-116.55	125.02	887.36	-141.37	121.31	886.39	-141.76	160.63	851.06	5.03	1450.26	0.00	0.00	0.00	990.51	-106.37	1768.56	1004.19	6.62	1785.44	812.34	-66.87	1827.60	836.93	32.24	1832.67	486.08	-315.69	79.71	1083.46	-329.71	79.04	496.48
9.43000	817.09	104.06	110.38	774.59	96.80	119.20	576.53	141.97	131.79	592.25	147.31	175.32	1121.11	-119.12	115.16	1082.28	-116.66	124.49	887.66	-141.30	121.09	886.78	-141.63	160.42	855.64	2.65	1450.37	0.00	0.00	0.00	994.63	-109.09	1768.51	1008.58	3.71	1785.61	816.69	-70.04	1827.41	841.10	29.19	1832.74	485.54	-315.86	79.61	1082.31	-330.01	78.57	497.37
9.44000	818.83	103.68	110.86	775.25	96.58	119.45	577.03	140.32	133.52	592.69	146.37	176.74	1121.24	-119.53	113.90	1081.96	-117.06	123.67	887.86	-141.40	120.97	887.13	-141.81	160.29	861.02	0.33	1450.50	0.00	0.00	0.00	998.71	-111.72	1768.59	1012.94	1.15	1785.82	820.97	-73.15	1827.30	845.27	25.84	1832.89	485.05	-315.78	79.37	1082.32	-329.83	78.43	496.76
9.45000	819.00	104.30	110.92	775.38	96.50	119.28	577.51	139.22	135.76	594.66	145.24	178.83	1121.53	-119.35	113.02	1082.20	-116.99	123.01	888.07	-141.29	120.80	887.41	-142.04	160.24	865.27	-1.82	1450.60	0.00	0.00	0.00	1003.04	-114.01	1768.54	1016.69	-1.28	1786.09	825.11	-76.37	1827.23	849.41	22.55	1833.16	485.80	-316.07	79.47	1083.88	-329.70	78.94	496.75
9.46000	817.68	104.51	110.39	775.78	96.28	119.49	578.14	138.38	138.35	594.36	144.35	180.53	1121.78	-119.38	112.86	1082.98	-117.21	122.92	888.14	-141.47	120.83	887.49	-142.29	160.25	869.70	-4.10	1450.90	0.00	0.00	0.00	1007.69	-116.71	1768.70	1020.63	-4.07	1786.68	829.19	-79.80	1827.19	853.47	19.71	1833.41	486.18	-316.09	79.66	1083.39	-329.76	78.82	496.61
9.47000	818.79	103.72	110.36	775.96	96.55	119.30	578.90	137.69	141.26	595.92	143.57	182.91	1121.85	-118.89	112.52	1082.40	-117.08	122.37	888.21	-141.46	120.76	887.60	-142.34	160.14	875.65	-6.73	1451.27	0.00	0.00	0.00	1012.36	-120.15	1768.96	1025.45	-7.35	1787.31	833.32	-82.99	1827.28	857.51	16.70	1833.78	486.35	-315.65	79.66	1083.40	-329.75	78.80	496.48
9.48000	818.39	104.42	110.30	777.18	96.57	119.60	579.86	137.10	144.41	597.83	142.85	185.68	1121.67	-119.35	111.95	1082.82	-117.42	122.32	888.30	-141.41	120.69	887.68	-142.56	160.13	879.80	-9.07	1451.69	0.00	0.00	0.00	1016.60	-122.94	1769.37	1029.70	-10.26	1787.90	837.39	-86.21	1827.43	861.62	13.59	1834.26	486.55	-315.58	79.76	1083.11	-329.84	78.66	495.77
9.49000	818.05	104.34	110.22	775.87	97.03	119.22	580.94	136.53	147.68	599.56	142.53	188.81	1121.98	-119.65	111.99	1083.33	-117.26	122.25	888.36	-141.56	120.72	887.79	-142.30	160.03	883.87	-11.39	1452.06	0.00	0.00	0.00	1021.10	-125.78	1769.76	1033.24	-13.10	1788.68	841.43	-89.26	1827.69	865.71	10.38	1834.82	486.32	-315.79	79.72	1083.07	-330.03	78.69	496.40
9.50000	817.25	104.20	109.68	776.14	96.72	120.18	582.18	136.40	151.32	602.58	142.34	192.34	1122.52	-119.09	112.01	1083.11	-117.56	122.18	888.41	-141.48	120.68	887.88	-142.16	159.94	889.06	-13.98	1452.34	0.00	0.00	0.00	1024.95	-128.21	1770.01	1036.75	-15.51	1789.27	845.46	-92.31	1828.06	869.67	7.51	1835.37	486.33	-315.75	79.72	1082.40	-330.03	78.40	497.22
9.51000	816.96	103.86	109.84	776.29	97.11	120.46	583.68	136.07	155.10	604.79	142.39	195.92	1121.47	-119.38	111.33	1083.22	-117.23	121.83	888.44	-141.47	120.65	887.89	-142.21	159.90	894.22	-16.55	1452.61	0.00	0.00	0.00	1028.71	-130.73	1770.52	1040.84	-17.96	1789.94	849.43	-95.21	1828.50	873.46	4.99	1835.94	486.57	-315.95	79.55	1082.42	-329.89	78.31	497.37
9.52000	817.16	104.05	109.72	776.80	97.13	120.82	585.43	136.14	159.36	607.02	142.26	199.67	1122.70	-119.49	111.47	1082.49	-117.47	121.54	888.50	-141.50	120.67	887.93	-142.39	159.89	899.35	-19.09	1452.89	0.00	0.00	0.00	1033.48	-133.82	1771.33	1045.63	-21.11	1790.78	853.41	-98.05	1829.02	877.31	2.15	1836.62	486.51	-316.15	79.51	1083.06	-329.76	78.43	496.46
9.53000	819.70	104.42	110.47	776.93	97.02	121.27	587.44	136.71	164.09	610.39	142.15	203.98	1123.07	-119.95	111.48	1083.01	-117.51	121.75	888.49	-141.60	120.70	887.85	-142.53	159.91	904.45	-21.62	1453.15	0.00	0.00	0.00	1036.82	-136.49	1771.93	1049.72	-23.57	1791.56	857.29	-100.96	1829.55	881.25	-1.08	1837.35	486.07	-316.04	79.60	1083.42	-329.81	78.65	496.38
9.54000	819.93	104.13	110.50	777.29	97.17	120.81	589.85	136.64	168.95	614.11	142.09	208.51	1121.87	-119.42	111.16	1082.85	-117.53	121.68	888.50	-141.58	120.67	887.92	-142.58	159.86	909.53	-24.13	1453.42	0.00	0.00	0.00	1041.60	-138.98	1772.63	1053.00	-26.49	1792.63	861.13	-103.89	1830.09	884.97	-3.78	1838.02	486.80	-315.98	79.97	1083.08	-329.83	78.57	495.57
9.55000	818.88	104.34	110.27	777.90	96.87	121.38	592.65	136.32	174.13	617.28	142.19	213.18	1122.49	-119.70	111.27	1083.05	-117.57	121.57	888.53	-141.57	120.64	887.93	-142.52	159.79	914.57	-26.61	1453.68	0.00	0.00	0.00	1045.31	-141.13	1773.22	1056.18	-28.41	1793.29	864.85	-106.88	1830.57	888.58	-6.65	1838.66	486.43	-316.13	79.67	1083.52	-330.00	78.80	496.22
9.56000	817.80	104.72	109.75	775.91	96.66	122.26	595.81	136.35	180.06	622.37	141.81	218.49	1121.34	-119.95	110.72	1082.40	-117.62	121.38	888.53	-141.53	120.57	887.85	-142.48	159.67	919.58	-29.08	1453.94	0.00	0.00	0.00	1048.80	-143.41	1773.98	1059.84	-30.31	1794.01	868.57	-109.35	1831.11	891.90	-8.86	1839.18	486.50	-316.12	79.59	1083.48	-329.76	78.70	496.65
9.57000	819.80	103.57	110.12	776.46	96.13	122.49	599.59	135.72	186.15	627.56	140.94	223.80	1122.74	-119.48	111.16	1082.99	-117.66	121.53	888.53	-141.55	120.54	887.75	-142.51	159.52	924.57	-31.52	1454.19	0.00	0.00	0.00	1052.72	-146.44	1774.94	1064.70	-33.40	1795.14	872.09	-112.16	1831.49	895.47	-12.03	1839.80	485.53	-316.11	79.51	1083.79	-329.60	78.77	496.87
9.58000	818.01	104.42	109.65	777.40	95.76	122.93	603.77	134.51	192.46	634.14	139.97	229.55	1121.88	-119.36	110.81	1081.68	-117.67	121.03	888.58	-141.41	120.45	887.64	-142.77	159.52	929.52	-33.94	1454.44	0.00	0.00	0.00	1056.88	-148.55	1775.70	1067.52	-35.50	1796.05	875.60	-114.76	1831.81	898.73	-14.39	1840.17	485.56	-316.30	79.56	1083.68	-329.84	78.84	496.17
9.59000	820.99	104.11	110.39	778.34	95.20	123.54	608.50	133.10	199.26	640.14	138.44	235.18	1121.46	-119.63	110.95	1082.24	-117.56	120.98	888.57	-141.48	120.42	887.53	-143.09	159.51	934.45	-36.34	1454.69	0.00	0.00	0.00	1059.83	-151.01	1776.58	1070.16	-37.49	1796.93	878.99	-117.47	1831.97	901.89	-16.83	1840.43	485.87	-316.57	79.55	1083.14	-329.79	78.55	496.36
9.60000	820.62	103.75	110.26	778.94	94.85	123.77	613.57	131.19	206.21	646.28	136.72	240.36	1121.97	-119.26	110.99	1082.80	-117.72	121.12	888.53	-141.66	120.42	887.47	-143.30	159.44	939.35	-38.73	1454.94	0.00	0.00	0.00	1063.28	-152.97	1777.28	1073.04	-39.30	1797.71	882.34	-120.01	1832.01	905.13	-19.67	1840.66	485.90	-316.47	79.49	1083.83	-329.77	78.74	496.14
9.61000	822.13	102.89	110.29	780.44	93.65	124.48	618.90	129.13	213.41	652.71	134.89	246.40	1121.82	-119.75	110.70	1084.01	-117.51	121.33	888.52	-141.65	120.34	887.44	-143.40	159.26	944.22	-41.09	1455.18	0.00	0.00	0.00	1067.12	-154.92	1777.80	1076.47	-41.40	1798.44	885.73	-122.41	1831.97	908.30	-22.24	1840.77	486.04	-316.46	79.63	1083.64	-330.06	78.88	496.67
9.62000	822.70	102.06	110.07	782.65	92.56	124.95	624.41	126.83	220.94	659.05	133.10	252.83	1122.21	-119.17	110.95	1083.57	-117.81	121.19	888.50	-141.75	120.31	887.39	-143.43	159.03	949.06	-43.43	1455.42	0.00	0.00	0.00	1071.15	-157.47	1778.46	1079.80	-43.76	1799.36	889.07	-124.73	1831.87	911.32	-24.03	1840.65	485.80	-316.45	79.68	1083.52	-330.17	78.82	496.80
9.63000	825.91	101.39	110.53	785.25	91.07	126.06	630.19	124.56	228.65	665.49	131.05	259.42	1122.36	-119.66	110.84	1083.72	-117.46	120.92	888.50	-141.79	120.30	887.30	-143.88	159.03	953.87	-45.75	1455.65	0.00	0.00	0.00	1074.68	-159.35	1778.92	1083.35	-46.32	1800.03	892.41	-126.98	1831.68	914.50	-26.15	1840.62	484.95	-316.71	79.32	1083.02	-330.20	78.64	496.08
9.64000	826.42	101.29	109.83	788.15	89.81	127.07	636.25	122.00	236.43	672.14	129.09	266.16	1122.43	-119.66	110.93	1083.31	-117.75	121.04	888.51	-141.69	120.19	887.25	-143.72	158.80	958.65	-48.05	1455.88	0.00	0.00	0.00	1078.30	-161.39	1779.17	1087.48	-47.92	1800.35	895.79	-129.21	1831.49	917.86	-28.90	1840.67	486.08	-316.60	79.62	1083.49	-330.18	78.90	495.46
9.65000	826.41	97.68	108.33	791.39	88.56	128.28	642.41	119.82	244.13	678.96	126.39	272.58	1121.92	-119.50	110.58	1082.71	-117.74	120.72	888.54	-141.68	120.17	887.25	-143.70	158.75	963.40	-50.33	1456.11	0.00	0.00	0.00	1080.99	-163.40	1779.45	1091.88	-49.78	1800.63	899.26	-131.15	1831.34	921.10	-30.98	1840.64	485.58	-316.79	79.50	1083.05	-330.26	78.85	496.67
9.66000	831.44	97.25	108.92	796.32	87.71	130.16	648.63	116.97	251.27	685.91	123.68	278.84	1122.38	-119.56	110.72	1081.92	-117.84	120.33	888.49	-141.85	120.23	887.16	-144.16	158.87	968.13	-52.59	1456.34	0.00	0.00	0.00	1084.99	-165.07	1779.45	1094.43	-51.37	1800.87	902.63	-133.26	1831.13	924.38	-32.78	1840.58	486.16	-316.75	79.70	1082.30	-330.03	78.34	496.26
9.67000	835.48	98.06	109.31	800.92	87.38	131.87	655.15	114.31	257.62	693.02	120.82	284.62	1123.17	-119.46	110.91	1083.41	-117.75	120.89	888.53	-141.75	120.16	887.20	-144.14	158.83	972.82	-54.83	1456.56	0.00	0.00	0.00	1088.05	-166.88	1779.40	1097.57	-53.16	1801.00	906.15	-135.20	1830.94	927.76	-34.54	1840.57	485.92	-316.86	79.63	1082.35	-330.02	78.28	495.45
9.68000	841.79	98.90	111.79	807.72	87.71	135.04	662.25	110.71	262.83	700.54	117.80	289.76	1122.44	-119.18	110.75	1082.68	-117.85	120.52	888.52	-141.79	120.18	887.26	-144.11	158.76	977.49	-57.05	1456.78	0.00	0.00	0.00	1091.27	-168.64	1779.30	1101.06	-54.45	1801.07	909.64	-137.10	1830.77	931.37	-36.72	1840.62	486.05	-316.60	79.84	1083.28	-330.15	78.73	496.00
9.69000	849.24	100.32	114.25	815.42	87.99	138.19	670.12	106.84	267.32	708.65	114.18	294.04	1122.69	-119.41	110.86	1083.41	-117.96	120.94	888.53	-141.84	120.17	887.37	-143.93	158.66	982.13	-59.25	1456.99	0.00	0.00	0.00	1096.68	-170.13	1778.93	1104.29	-56.33	1801.14	913.24	-138.89	1830.64	934.91	-38.23	1840.62	486.31	-316.60	79.93	1083.65	-330.04	78.77	495.68
9.70000	856.96	101.12	116.67	823.85	87.70	141.04	678.80	102.54	270.79	717.30	110.49	297.49	1122.88	-119.42	110.95	1082.88	-117.84	120.60	888.54	-141.79	120.13	887.30	-143.99	158.63	986.74	-61.43	1457.21	0.00	0.00	0.00	1098.91	-171.73	1778.91	1107.64	-57.47	1801.06	916.83	-140.50	1830.61	938.41	-39.85	1840.76	485.68	-316.79	79.66	1083.47	-329.98	78.72	496.38
9.71000	866.69	101.82	118.71	833.56	88.05	143.13	688.03	99.00	273.51	726.41	107.23	300.31	1122.79	-119.84	110.59	1082.71	-118.02	120.59	888.50	-141.94	120.22	887.34	-144.19	158.73	991.33	-63.59	1457.42	0.00	0.00	0.00	1102.62	-172.80	1778.75	1110.67	-59.31	1801.14	920.45	-141.93	1830.65	941.97	-41.55	1840.93	485.67	-316.77	79.65	1083.06	-329.97	78.61	496.31
9.72000	876.62	101.71	120.33	844.50	87.56	144.97	697.84	95.09	275.06	736.20	103.52	301.98	1121.94	-119.60	110.58	1082.93	-118.08	120.71	888.55	-141.80	120.14	887.30	-144.40	158.85	995.88	-65.73	1457.62	0.00	0.00	0.00	1106.00	-174.02	1778.55	1115.17	-60.44	1800.90	924.09	-143.36	1830.73	945.51	-42.91	1841.06	486.01	-316.59	79.91	1082.97	-330.22	78.72	496.01
9.73000	882.18	102.19	122.00	853.27	86.44	146.78	708.23	91.01	275.45	746.57	99.93	302.78	1122.69	-119.13	110.72	1082.95	-118.23	120.73	888.54	-141.92	120.20	887.38	-144.12	158.75	1000.41	-67.86	1457.83	0.00	0.00	0.00	1109.35	-175.18	1778.37	1117.50	-61.15	1800.94	927.71	-144.80	1830.82	948.97	-44.02	1841.19	486.26	-316.34	79.89	1083.75	-330.02	78.78	495.52
9.74000	895.24	101.04	122.79	865.34	84.85	147.22	719.20	87.33	275.00	757.44	96.67	302.71	1122.99	-119.77	110.91	1082.72	-118.18	120.61	888.55	-141.93	120.21	887.49	-144.05	158.77	1004.91	-69.96	1458.03	0.00	0.00	0.00	1112.99	-176.18	1778.32	1121.45	-62.56	1800.99	931.33	-146.06	1830.95	952.46	-45.41	1841.35	486.51	-316.34	79.78	1083.37	-330.04	78.59	495.78
9.75000	908.52	99.00	122.84	876.55	82.52	146.76	730.79	83.85	273.60	768.98	93.46	301.72	1122.86	-119.36	110.66	1082.77	-117.85	120.38	888.57	-141.96	120.22	887.49	-144.40	158.96	1009.38	-72.04	1458.22	0.00	0.00	0.00	1116.45	-176.87	1778.38	1125.60	-63.15	1800.89	935.04	-147.17	1831.11	955.90	-46.53	1841.49	486.17	-316.34	79.88	1082.68	-330.06	78.33	496.19
9.76000	922.57	96.20	122.73	890.01	79.70	146.12	743.08	80.22	271.19	781.11	90.29	299.92	1122.87	-119.26	110.74	1083.15	-117.84	120.41	888.61	-141.94	120.18	887.63	-144.30	159.04	1013.83	-74.10	1458.42	0.00	0.00	0.00	1119.84	-177.63	1778.55	1129.46	-63.84	1800.94	938.69	-148.32	1831.26	959.32	-47.46	1841.57	486.80	-316.23	80.03	1082.93	-329.75	78.36	496.63
9.77000	939.87	93.00	122.95	905.69	76.33	145.70	755.97	77.08	268.03	793.61	87.37	297.37	1122.53	-119.27	110.26	1082.96	-118.04	120.27	888.60	-141.98	120.19	887.61	-144.28	159.08	1018.24	-76.15	1458.61	0.00	0.00	0.00	1124.21	-178.11	1778.76	1132.21	-64.11	1801.06	942.34	-149.45	1831.34	962.75	-48.72	1841.64	486.05	-316.45	79.69	1082.93	-330.00	78.34	496.34
9.78000	952.88	88.59	121.15	921.68	72.46	144.90	769.45	74.06	264.07	806.51	84.15	293.92	1122.58	-119.53	110.05	1082.93	-117.81	120.10	888.63	-142.09	120.27	887.73	-144.10	159.06	1022.63	-78.17	1458.80	0.00	0.00	0.00	1127.91	-178.75	1778.97	1135.20	-64.92	1801.39	946.02	-150.37	1831.43	966.15	-49.91	1841.69	486.38	-316.30	79.88	1083.25	-329.88	78.43	495.81
9.79000	972.12	84.46	121.40	938.91	68.45	143.78	783.58	71.06	259.24	819.63	81.36	289.97	1123.39	-118.95	110.42	1083.47	-117.73	120.17	888.67	-142.01	120.23	887.77	-144.20	159.15	1026.99	-80.18	1458.98	0.00	0.00	0.00	1131.83	-179.20	1779.26	1138.18	-65.24	1801.74	949.71	-151.23	1831.46	969.57	-50.88	1841.65	487.01	-316.40	80.04	1083.53	-329.77	78.44	496.11
9.80000	991.91	79.30	118.17	955.46	64.24	142.37	798.20	67.99	253.68	833.16	78.67	285.38	1122.61	-118.82	110.04	1084.00	-117.89	120.37	888.67	-142.01	120.25	887.83	-144.13	159.14	1031.32	-82.16	1459.16	0.00	0.00	0.00	1135.68	-179.66	1779.54	1142.05	-65.23	1801.79	953.45	-152.09	1831.43	972.92	-51.45	1841.51	485.92	-316.26	79.77	1083.42	-329.73	78.27	496.45
9.81000	1011.55	73.98	117.81	972.84	60.00	141.01	813.06	65.55	247.71	847.23	75.75	280.20	1123.40	-118.95	110.28	1083.36	-117.88	120.20	888.70	-141.96	120.23	887.90	-144.01	159.12	1035.63	-84.13	1459.34	0.00	0.00	0.00	1138.74	-179.91	1779.94	1145.20	-65.52	1802.02	957.19	-152.91	1831.36	976.45	-52.42	1841.44	485.81	-316.27	79.83	1083.93	-329.84	78.55	496.49
9.82000	1031.14	69.23	117.55	991.76	55.63	139.75	828.24	63.17	241.13	861.77	73.51	274.75	1122.91	-119.42	109.97	1084.26	-117.72	120.25	888.71	-141.96	120.24	887.97	-144.03	159.18	1039.91	-86.08	1459.52	0.00	0.00	0.00	1142.42	-179.99	1780.23	1149.04	-65.99	1802.10	961.06	-153.70	1831.23	979.81	-52.77	1841.24	485.64	-316.56	79.63	1084.12	-329.89	78.65	495.72
9.83000	1051.28	65.01	116.89	1011.65	51.63	138.69	844.02	60.26	233.93	876.75	70.88	268.79	1123.12	-118.75	110.06	1083.39	-117.72	120.11	888.71	-141.99	120.26	888.00	-144.15	159.25	1044.16	-88.00	1459.69	0.00	0.00	0.00	1146.48	-180.08	1780.32	1152.58	-65.85	1802.03	964.94	-154.42	1831.10	983.38	-53.48	1841.02	486.13	-316.52	79.78	1084.04	-329.99	78.65	496.07
9.84000	1070.95	60.43	116.67	1032.56	47.99	137.87	860.53	57.28	226.47	892.07	68.60	262.66	1122.78	-119.29	110.07	1084.00	-117.61	120.21	888.75	-141.99	120.27	888.05	-144.17	159.31	1048.39	-89.91	1459.86	0.00	0.00	0.00	1150.33	-180.35	1780.33	1156.07	-65.97	1802.04	968.89	-155.12	1830.91	987.01	-54.29	1840.84	485.82	-316.37	79.82	1083.98	-330.03	78.57	496.65
9.85000	1092.10	57.10	116.08	1052.13	44.55	136.62	877.38	55.07	219.04	907.79	66.06	256.16	1122.47	-118.59	110.15	1084.15	-117.32	120.07	888.77	-141.94	120.23	888.10	-144.14	159.32	1052.58	-91.81	1460.03	0.00	0.00	0.00	1153.70	-180.53	1780.39	1159.40	-65.90	1802.02	972.86	-155.80	1830.71	990.68	-54.85	1840.54	486.47	-316.59	79.83	1083.95	-330.05	78.59	495.74
9.86000	1112.11	53.35	115.92	1072.85	41.71	135.60	894.61	52.57	211.36	923.95	63.63	249.60	1123.57	-119.30	110.26	1084.87	-117.33	120.40	888.76	-142.06	120.31	888.14	-144.12	159.33	1056.75	-93.68	1460.19	0.00	0.00	0.00	1157.76	-180.47	1780.12	1163.29	-65.70	1801.64	976.96	-156.38	1830.47	994.32	-55.30	1840.27	486.23	-316.80	79.71	1084.11	-330.02	78.63	496.31
9.87000	1134.50	51.63	116.13	1093.93	39.62	134.59	912.03	50.31	203.77	940.43	61.65	243.01	1123.06	-118.85	110.38	1084.57	-117.11	120.15	888.79	-142.09	120.32	888.20	-144.26	159.40	1060.90	-95.53	1460.35	0.00	0.00	0.00	1162.92	-180.33	1779.72	1167.81	-65.49	1801.11	981.09	-156.84	1830.22	998.19	-55.98	1839.98	486.55	-316.55	79.88	1083.78	-330.01	78.51	496.64
9.88000	1155.03	50.71	114.63	1114.53	38.09	133.64	930.03	48.04	196.04	956.88	59.44	236.31	1122.48	-119.80	112.52	1083.76	-117.44	120.10	888.81	-142.00	120.29	888.21	-144.22	159.45	1065.01	-97.37	1460.51	0.00	0.00	0.00	1167.18	-180.26	1779.34	1171.48	-65.48	1800.72	985.26	-157.41	1829.91	1002.10	-56.18	1839.58	486.25	-316.85	79.79	1083.76	-330.08	78.57	497.19
9.89000	1176.02	49.53	114.64	1134.00	37.37	132.22	948.19	46.00	188.45	973.40	57.67	229.77	1120.74	-119.92	112.43	1083.61	-117.64	120.30	888.78	-142.16	120.38	888.37	-143.85	159.33	1069.10	-99.18	1460.66	0.00	0.00	0.00	1170.62	-180.09	1778.91	1175.34	-65.39	1800.16	989.52	-157.69	1829.61	1006.04	-56.41	1839.21	486.22	-316.37	79.71	1084.40	-330.10	78.81	497.48
9.90000	1196.00	50.43	114.32	1155.72	37.27	131.64	966.06	44.91	181.46	990.03	56.02	223.40	1120.15	-120.57	112.80	1082.88	-117.75	120.26	888.87	-142.05	120.38	888.46	-143.94	159.41	1073.17	-100.98	1460.81	0.00	0.00	0.00	1175.76	-179.93	1778.28	1179.58	-65.12	1799.42	993.80	-158.01	1829.29	1010.08	-56.93	1838.84	487.12	-316.49	80.06	1084.32	-329.97	78.68	497.44
9.91000	1216.48	50.49	114.10	1174.59	37.88	130.13	983.94	43.92	174.62	1006.99	54.67	217.20	1120.62	-120.53	113.19	1083.08	-117.89	120.45	888.94	-141.94	120.35	888.53	-144.04	159.51	1077.20	-102.76	1460.96	0.00	0.00	0.00	1180.20	-179.92	1777.58	1183.18	-65.01	1798.90	998.06	-158.31	1828.92	1014.17	-57.26	1838.42	486.06	-316.78	79.68	1084.61	-330.08	78.80	497.09
9.92000	1235.85	51.95	113.71	1195.26	38.66	129.34	1002.27	42.54	167.73	1024.06	53.58	211.16	1119.52	-121.34	113.53	1082.86	-117.93	120.32	888.99	-141.94	120.37	888.67	-143.85	159.56	1081.21	-104.52	1461.11	0.00	0.00	0.00	1184.29	-179.63	1776.84	1187.67	-64.66	1798.03	1002.41	-158.51	1828.51	1018.28	-57.37	1837.94	485.84	-316.72	79.62	1084.53	-330.07	78.70	496.96
9.93000	1256.26	53.94	113.98	1213.54	39.60	127.85	1020.35	42.63	161.76	1041.02	52.94	205.37	1119.14	-121.31	113.60	1082.06	-118.64	120.40	888.98	-142.11	120.48	888.80	-144.04	159.73	1085.20	-106.26	1461.25	0.00	0.00	0.00	1188.07	-179.51	1776.19	1190.97	-64.56	1797.35	1006.75	-158.61	1828.07	1022.49	-57.79	1837.51	486.65	-316.52	79.91	1083.66	-329.90	78.35	497.16
9.94000	1274.47	55.74	113.11	1233.96	40.93	127.25	1038.44	42.62	155.87	1057.85	52.97	199.98	1118.40	-121.96	113.74	1082.70	-119.01	120.74	889.06	-141.98	120.48	888.89	-143.76	159.73	1089.16	-107.99	1461.39	0.00	0.00	0.00	1192.57	-179.31	1775.43	1195.35	-64.56	1796.64	1011.12	-158.64	1827.59	1026.67	-57.69	1836.91	486.74	-316.42	80.08	1083.76	-330.00	78.41	496.71
9.95000	1294.52	56.76	112.92	1253.02	42.12	126.02	1056.58	42.51	150.00	1074.83	53.20	194.71	1119.35	-122.16	114.29	1082.52	-119.13	120.47	889.11	-141.97	120.49	889.03	-143.64	159.75	1093.09	-109.69	1461.53	0.00	0.00	0.00	1196.37	-179.04	1774.67	1199.77	-64.55	1795.72	1015.51	-158.65	1827.04	1030.83	-57.28	1836.23	486.42	-316.43	79.91	1083.71	-329.94	78.48	497.63
9.96000	1312.57	58.56	111.64	1270.84	43.31	124.23	1074.57	43.24	144.64	1091.52	54.17	189.89	1119.90	-121.85	114.06	1082.97	-119.40	120.48	889.12	-142.00	120.56	889.14	-143.69	159.88	1096.99	-111.38	1461.66	0.00	0.00	0.00	1200.60	-178.87	1773.88	1203.99	-64.23	1794.84	1019.89	-158.57	1826.43	1035.11	-57.69	1835.70	486.87	-316.32	80.12	1083.51	-329.76	78.34	497.59
9.97000	1331.54	58.72	110.22	1289.24	44.42	122.47	1092.13	44.46	139.73	1107.99	55.11	185.23	1119.66	-122.30	113.88	1083.94	-119.34	120.50	889.19	-141.96	120.63	889.18	-143.72	160.02	1100.87	-113.05	1461.79	0.00	0.00	0.00	1205.00	-178.40	1773.03	1207.53	-63.67	1793.92	1024.27	-158.43	1825.76	1039.36	-57.58	1834.97	487.31	-316.32	80.27	1083.17	-329.80	78.14	496.89
9.98000	1347.99	59.50	107.62	1306.72	45.16	120.21	1109.23	45.61	135.20	1124.05	56.85	181.17	1120.04	-122.09	113.30	1084.15	-119.34	120.34	889.25	-141.94	120.70	889.36	-143.48	160.02	1104.72	-114.71	1461.92	0.00	0.00	0.00	1209.95	-178.16	1772.11	1212.34	-63.36	1792.95	1028.62	-158.17	1825.05	1043.64	-57.28	1834.21	486.83	-316.25	79.95	1083.51	-329.71	78.25	497.05
9.99000	1366.95	60.40	105.96	1323.43	45.76	117.73	1125.73	47.01	131.12	1139.75	58.63	177.35	1121.02	-122.05	113.08	1084.96	-119.26	120.35	889.30	-141.86	120.79	889.42	-143.70	160.27	1108.55	-116.34	1462.05	0.00	0.00	0.00	1213.34	-177.66	1771.34	1216.89	-63.49	1792.16	1032.88	-157.80	1824.27	1047.78	-56.67	1833.28	486.75	-316.20	80.07	1083.52	-329.70	78.21	496.85
10.00000	1383.09	60.15	102.91	1339.25	46.20	114.94	1141.53	48.53	127.49	1154.99	60.48	173.93	1122.31	-120.94	110.23	1085.70	-119.21	120.34	889.42	-141.71	120.84	889.50	-143.40	160.29	1112.35	-117.96	1462.17	0.00	0.00	0.00	1217.33	-177.42	1770.35	1220.61	-62.96	1791.19	1037.06	-157.46	1823.42	1052.14	-56.35	1832.45	486.82	-316.58	80.02	1083.56	-329.48	78.02	496.50
10.01000	1396.86	60.18	99.38	1353.73	46.35	111.89	1156.59	50.62	124.51	1169.62	62.50	171.01	1122.81	-120.67	109.88	1085.04	-119.04	119.94	889.50	-141.63	120.96	889.67	-143.31	160.46	1116.13	-119.55	1462.29	0.00	0.00	0.00	1221.32	-177.19	1769.32	1225.52	-62.44	1790.05	1041.26	-157.01	1822.54	1056.44	-55.94	1831.57	486.22	-316.08	79.97	1084.32	-329.43	78.33	496.49
10.02000	1411.71	60.08	96.75	1368.57	46.28	109.34	1170.85	52.54	121.83	1183.34	64.69	168.52	1123.44	-120.65	109.60	1085.89	-119.07	119.93	889.61	-141.44	121.07	889.81	-143.28	160.69	1119.88	-121.14	1462.41	0.00	0.00	0.00	1225.12	-176.89	1768.27	1229.59	-62.08	1788.92	1045.40	-156.44	1821.62	1060.83	-55.66	1830.61	487.20	-316.29	80.25	1084.27	-329.50	78.25	496.92
10.03000	1424.52	59.09	93.55	1382.17	46.15	106.95	1184.06	54.43	119.36	1196.21	66.59	166.29	1123.44	-120.62	109.25	1086.01	-118.98	119.92	889.74	-141.16	121.15	889.95	-143.21	160.82	1123.60	-122.70	1462.52	0.00	0.00	0.00	1229.52	-176.24	1767.18	1234.21	-61.95	1787.78	1049.47	-155.91	1820.66	1065.00	-54.51	1829.56	487.14	-316.59	80.01	1083.73	-329.55	78.10	497.45
10.04000	1437.88	58.79	91.41	1394.61	45.78	104.74	1196.38	56.33	117.15	1208.14	68.89	164.48	1124.23	-120.49	109.02	1085.75	-119.01	119.73	889.80	-141.03	121.32	890.11	-143.06	160.95	1127.30	-124.24	1462.63	0.00	0.00	0.00	1233.58	-176.00	1766.02	1238.64	-61.38	1786.50	1053.55	-155.17	1819.74	1069.32	-53.91	1828.59	487.57	-316.25	80.16	1083.79	-329.49	78.24	496.74
10.05000	1448.09	57.65	88.55	1405.37	45.38	102.31	1207.67	58.28	115.19	1219.14	70.70	162.67	1124.05	-120.52	108.79	1085.30	-119.12	119.67	889.91	-140.87	121.49	890.28	-142.99	161.12	1130.97	-125.77	1462.74	0.00	0.00	0.00	1237.76	-175.59	1764.86	1242.62	-61.12	1785.46	1057.60	-154.37	1818.81	1073.47	-52.67	1827.45	486.92	-316.30	80.00	1083.54	-329.78	78.24	496.57
10.06000	1459.36	56.69	86.39	1415.34	44.96	100.10	1218.17	59.97	113.26	1229.09	72.63	161.13	1125.28	-120.56	108.91	1085.95	-119.02	119.69	890.02	-140.71	121.64	890.54	-142.58	161.12	1134.62	-127.28	1462.85	0.00	0.00	0.00	1242.14	-174.93	1763.64	1246.96	-60.97	1784.25	1061.62	-153.40	1817.92	1077.85	-52.13	1826.48	486.78	-316.47	80.04	1083.56	-329.78	78.18	496.70
10.07000	1467.99	55.66	83.85	1424.31	44.44	98.01	1227.44	61.99	111.60	1238.11	74.05	159.54	1124.05	-120.75	108.61	1085.54	-118.99	119.58	890.10	-140.55	121.76	890.67	-142.65	161.27	1138.24	-128.78	1462.95	0.00	0.00	0.00	1245.66	-174.31	1762.62	1250.49	-60.13	1783.09	1065.54	-152.51	1816.98	1082.07	-51.18	1825.45	486.49	-316.33	80.13	1083.39	-329.72	78.07	496.28
10.08000	1476.67	55.47	81.46	1432.43	44.20	95.71	1235.91	63.45	109.90	1246.33	75.37	157.98	1125.69	-120.30	108.81	1085.24	-118.87	119.36	890.16	-140.37	121.89	890.84	-142.68	161.42	1141.84	-130.25	1463.05	0.00	0.00	0.00	1249.31	-173.85	1761.67	1254.57	-59.80	1781.98	1069.42	-151.58	1816.02	1086.23	-50.03	1824.37	486.53	-316.15	80.20	1084.07	-329.65	78.38	496.57
10.09000	1483.73	54.54	78.89	1439.40	43.88	93.33	1243.49	64.77	108.16	1253.54	76.77	156.51	1124.76	-120.47	108.55	1085.50	-118.67	119.31	890.19	-140.28	122.05	890.94	-142.60	161.51	1145.41	-131.71	1463.15	0.00	0.00	0.00	1253.09	-173.48	1760.73	1258.77	-59.36	1780.81	1073.23	-150.57	1815.04	1090.39	-48.86	1823.22	487.19	-316.15	80.26	1084.32	-329.47	78.41	496.95
10.10000	1489.21	53.69	75.71	1445.74	43.73	90.59	1250.11	66.04	106.46	1260.10	77.75	154.85	1124.08	-120.41	108.16	1084.92	-118.82	119.14	890.24	-140.21	122.30	891.09	-142.63	161.65	1148.96	-133.15	1463.25	0.00	0.00	0.00	1257.14	-172.72	1759.74	1262.65	-58.60	1779.64	1077.02	-149.47	1814.02	1094.57	-47.88	1822.08	486.89	-316.23	80.03	1083.52	-329.68	78.06	496.18
10.11000	1495.15	53.88	72.63	1451.68	43.65	87.77	1255.93	66.99	104.58	1265.87	78.95	153.24	1125.23	-120.30	108.62	1085.22	-119.00	119.40	890.36	-139.96	122.53	891.36	-142.45	161.79	1152.48	-134.58	1463.34	0.00	0.00	0.00	1260.55	-172.26	1758.91	1266.85	-57.96	1778.60	1080.80	-148.12	1812.96	1098.53	-46.54	1820.81	486.73	-315.80	80.16	1083.03	-329.70	77.89	496.16
10.12000	1500.39	53.60	69.26	1455.82	43.54	84.22	1260.99	67.81	102.72	1270.97	79.71	151.36	1124.82	-120.43	108.32	1085.38	-118.86	119.16	890.49	-139.70	122.83	891.59	-142.42	162.05	1155.98	-135.99	1463.43	0.00	0.00	0.00	1264.75	-171.41	1758.04	1270.51	-57.27	1777.54	1084.48	-146.84	1811.82	1102.54	-45.17	1819.51	486.66	-316.29	80.15	1083.99	-329.70	78.29	496.64
10.13000	1504.38	53.54	64.93	1459.94	43.50	80.67	1265.26	68.73	100.69	1275.45	80.59	149.41	1125.07	-120.47	108.09	1084.54	-119.01	118.92	890.60	-139.54	123.24	891.84	-142.32	162.31	1159.45	-137.38	1463.51	0.00	0.00	0.00	1268.59	-170.78	1757.30	1274.87	-56.81	1776.61	1088.19	-145.42	1810.62	1106.54	-44.08	1818.10	486.10	-316.16	79.87	1083.86	-329.65	78.15	496.70
10.14000	1507.02	53.36	60.62	1463.82	43.27	77.17	1268.96	69.19	98.55	1279.24	81.24	147.29	1124.92	-120.32	108.00	1085.93	-119.09	119.39	890.78	-139.20	123.62	892.14	-142.65	162.80	1162.90	-138.75	1463.60	0.00	0.00	0.00	1272.81	-169.98	1756.50	1278.75	-55.87	1775.58	1091.78	-144.16	1809.29	1110.58	-42.92	1816.70	486.28	-315.62	80.28	1083.44	-329.82	78.16	496.41
10.15000	1510.21	52.43	56.24	1466.02	43.00	72.98	1271.90	69.51	96.22	1282.30	81.96	145.09	1125.02	-120.22	107.79	1085.40	-118.94	118.83	890.94	-138.96	124.05	892.50	-142.31	163.03	1166.32	-140.11	1463.68	0.00	0.00	0.00	1276.28	-169.19	1755.76	1282.43	-55.09	1774.57	1095.38	-142.89	1807.89	1114.39	-40.90	1815.05	486.24	-315.74	80.24	1083.94	-329.72	78.37	496.57
10.16000	1511.46	51.82	51.49	1467.38	42.44	68.59	1274.04	69.97	93.84	1285.00	81.95	142.50	1124.49	-120.63	107.30	1085.71	-118.89	118.72	891.08	-138.83	124.59	892.84	-141.94	163.32	1169.72	-141.45	1463.76	0.00	0.00	0.00	1278.76	-168.47	1754.94	1286.88	-54.18	1773.41	1099.03	-141.44	1806.43	1118.24	-39.05	1813.37	486.41	-315.82	80.10	1084.48	-329.63	78.48	497.08
10.17000	1512.83	49.78	46.53	1468.95	41.73	64.33	1275.64	70.27	91.24	1286.63	82.76	140.04	1124.37	-120.22	107.14	1086.07	-119.04	118.85	891.23	-138.70	125.07	893.12	-142.04	163.76	1173.09	-142.77	1463.83	0.00	0.00	0.00	1283.66	-167.71	1753.84	1291.12	-53.63	1772.26	1102.75	-139.78	1804.94	1122.29	-37.74	1811.77	486.20	-315.78	79.99	1084.36	-329.62	78.39	497.56
10.18000	1513.05	50.03	41.55	1469.38	40.86	59.77	1276.61	70.21	88.39	1287.98	82.72	137.15	1123.91	-120.37	106.96	1085.83	-119.13	118.63	891.37	-138.65	125.49	893.41	-142.31	164.27	1176.44	-144.08	1463.91	0.00	0.00	0.00	1287.97	-166.85	1752.72	1295.18	-52.98	1771.15	1106.48	-138.23	1803.34	1126.33	-36.34	1810.07	486.23	-315.82	80.05	1084.46	-329.64	78.54	496.39
10.19000	1513.06	48.11	36.44	1469.41	39.59	54.87	1276.85	70.53	85.73	1288.54	83.17	134.36	1125.41	-120.79	106.90	1086.56	-119.08	118.79	891.53	-138.51	125.83	893.79	-141.98	164.40	1179.77	-145.37	1463.98	0.00	0.00	0.00	1291.35	-166.01	1751.62	1298.94	-52.18	1769.89	1110.24	-136.64	1801.67	1130.42	-34.81	1808.28	486.30	-315.98	79.91	1083.63	-329.95	78.27	496.00
10.20000	1511.11	44.89	33.90	1469.97	35.31	47.14	1276.45	70.09	82.66	1288.68	82.65	131.27	1124.80	-119.96	106.68	1085.51	-119.03	118.27	891.61	-138.64	126.29	894.10	-142.25	164.89	1183.07	-146.64	1464.05	0.00	0.00	0.00	1294.96	-165.08	1750.30	1303.42	-51.17	1768.46	1114.09	-134.80	1799.95	1134.49	-33.18	1806.45	486.42	-315.87	80.21	1083.18	-329.91	78.13	496.69
10.21000	1508.55	43.86	34.15	1468.58	35.49	43.94	1275.64	69.90	79.55	1287.72	81.94	128.19	1125.24	-120.47	106.81	1086.40	-119.16	118.56	891.77	-138.53	126.67	894.38	-142.46	165.30	1186.34	-147.90	1464.11	0.00	0.00	0.00	1299.24	-164.17	1748.82	1307.19	-50.18	1766.96	1117.93	-133.06	1798.13	1138.61	-31.47	1804.51	485.78	-315.91	80.09	1083.36	-329.78	78.19	496.62
10.22000	1509.80	44.09	34.64	1468.19	35.71	44.85	1274.03	69.08	75.53	1285.48	80.83	124.87	1124.95	-120.18	106.53	1086.21	-119.28	118.41	891.94	-138.50	127.10	894.78	-142.52	165.65	1189.60	-149.14	1464.17	0.00	0.00	0.00	1303.04	-163.02	1747.43	1311.47	-49.10	1765.33	1121.86	-131.14	1796.29	1142.84	-30.10	1802.60	486.28	-315.75	80.07	1083.81	-329.64	78.26	496.39
10.23000	1509.58	44.10	34.52	1468.03	35.74	45.89	1272.02	68.11	71.68	1282.70	78.85	121.49	1124.58	-120.60	105.99	1085.81	-119.19	118.03	892.12	-138.37	127.58	895.17	-142.31	165.98	1192.83	-150.37	1464.23	0.00	0.00	0.00	1308.00	-161.75	1745.82	1316.43	-48.02	1763.57	1125.77	-129.33	1794.35	1147.04	-28.17	1800.54	486.24	-315.81	80.00	1083.19	-329.89	78.17	496.15
10.24000	1509.65	44.23	34.81	1467.42	35.58	45.88	1270.75	66.50	68.29	1280.76	77.01	118.40	1125.72	-120.50	106.15	1085.82	-119.29	117.96	892.66	-138.28	129.56	895.70	-142.56	167.24	1196.03	-151.57	1464.29	0.00	0.00	0.00	1311.67	-160.61	1744.20	1320.82	-46.98	1761.85	1129.72	-127.54	1792.40	1151.41	-26.58	1798.55	486.26	-315.64	80.03	1083.42	-329.97	78.30	495.94
10.25000	1509.37	44.10	33.86	1466.37	33.99	45.38	1269.52	65.36	65.35	1279.12	75.11	115.37	1125.60	-121.25	105.79	1085.61	-119.21	117.64	1261.87	-158.18	1577.85	1082.96	-100.39	860.88	1199.21	-152.77	1464.35	0.00	0.00	0.00	1316.11	-159.59	1742.70	1324.72	-46.14	1760.44	1133.70	-125.74	1790.39	1155.80	-25.09	1796.57	486.48	-315.61	80.14	1083.45	-330.00	78.36	495.97
10.26000	1509.61	44.58	33.87	1466.60	34.24	45.75	1269.00	63.71	62.86	1278.15	73.39	112.77	1125.58	-120.70	105.50	1086.55	-119.33	117.91	935.25	-140.13	296.02	921.95	-136.72	262.51	1202.37	-153.94	1464.40	0.00	0.00	0.00	1320.67	-158.33	1740.98	1328.41	-44.85	1758.79	1137.81	-123.74	1788.43	1160.11	-23.12	1794.54	486.40	-315.74	80.14	1083.01	-330.04	78.16	495.63
10.27000	1509.90	43.80	33.67	1466.72	34.07	45.54	1268.41	62.65	60.70	1277.46	71.58	110.14	1125.43	-120.84	105.47	1086.24	-119.60	117.77	892.97	-137.74	129.92	896.72	-142.84	168.21	1205.50	-155.10	1464.45	0.00	0.00	0.00	1324.71	-156.81	1738.98	1332.70	-43.06	1756.58	1142.11	-121.32	1786.53	1164.55	-21.24	1792.53	485.96	-315.90	79.96	1083.30	-330.01	78.30	495.92
10.28000	1508.00	44.00	32.72	1468.93	33.92	46.15	1267.94	61.40	58.68	1276.91	69.87	107.67	1125.94	-121.22	105.33	1085.79	-119.71	117.57	893.24	-137.61	130.64	897.14	-142.79	168.81	1208.61	-156.25	1464.50	0.00	0.00	0.00	1329.37	-155.38	1737.23	1337.01	-41.67	1754.83	1146.25	-119.47	1784.54	1169.11	-19.19	1790.52	486.55	-316.09	80.06	1084.03	-329.94	78.51	496.54
10.29000	1506.91	43.35	32.21	1468.58	33.45	45.68	1267.51	60.24	56.85	1276.27	68.24	105.44	1125.67	-121.04	105.12	1087.00	-119.55	117.71	893.53	-137.32	131.40	897.87	-142.31	169.27	1211.70	-157.37	1464.54	0.00	0.00	0.00	1333.56	-153.97	1735.56	1341.81	-40.22	1753.12	1150.49	-117.46	1782.56	1173.61	-17.35	1788.53	486.33	-316.23	79.96	1084.12	-329.91	78.62	496.20
10.30000	1505.04	44.36	31.01	1468.40	34.18	45.93	1267.14	59.09	55.09	1275.78	66.89	103.41	1126.65	-121.41	104.85	1086.32	-119.68	117.49	893.85	-136.94	132.05	898.56	-141.84	169.91	1214.76	-158.49	1464.58	0.00	0.00	0.00	1337.26	-152.63	1734.12	1345.63	-39.05	1751.66	1154.83	-115.28	1780.61	1178.16	-15.32	1786.51	486.62	-315.71	80.26	1084.09	-329.84	78.49	496.27
10.31000	1504.14	43.23	30.59	1468.22	33.41	45.24	1266.84	58.06	53.31	1275.47	65.33	101.16	1126.03	-121.60	104.33	1087.23	-119.75	117.59	894.37	-136.45	133.33	899.13	-141.82	170.98	1217.80	-159.58	1464.62	0.00	0.00	0.00	1341.37	-151.17	1732.61	1349.97	-37.62	1750.02	1159.12	-113.26	1778.59	1182.78	-13.36	1784.43	486.94	-315.94	80.19	1083.66	-329.72	78.20	496.01
10.32000	1501.82	43.02	28.99	1468.49	33.53	45.24	1266.57	57.33	51.30	1274.98	64.83	99.26	1125.67	-121.32	103.79	1087.52	-119.87	117.57	894.94	-136.05	134.86	900.00	-141.42	172.11	1220.81	-160.66	1464.66	0.00	0.00	0.00	1346.81	-149.59	1730.71	1355.65	-35.70	1747.96	1163.53	-111.00	1776.58	1187.46	-11.14	1782.28	487.94	-315.76	80.54	1083.05	-329.90	78.12	496.29
10.33000	1509.26	43.56	33.39	1468.08	33.77	44.99	1266.05	57.51	49.47	1274.59	64.55	97.30	1126.17	-121.64	103.58	1088.45	-119.89	117.57	895.52	-135.75	136.56	901.08	-140.86	173.41	1223.80	-161.73	1464.70	0.00	0.00	0.00	1350.63	-147.98	1729.12	1360.29	-34.21	1746.21	1168.00	-108.60	1774.60	1192.18	-9.20	1780.22	487.98	-315.67	80.53	1082.08	-330.27	77.92	496.38
10.34000	1509.17	43.20	33.25	1467.99	33.73	44.90	1265.54	57.87	47.64	1274.27	64.79	95.50	1126.48	-121.79	103.31	1087.86	-120.09	117.03	896.19	-135.46	138.46	902.15	-140.65	175.07	1226.77	-162.78	1464.73	0.00	0.00	0.00	1353.22	-146.35	1727.69	1365.26	-32.29	1744.34	1172.50	-106.26	1772.65	1196.83	-6.97	1778.08	486.79	-315.63	80.22	1082.97	-330.17	78.16	496.69
10.35000	1510.35	43.54	33.57	1467.96	33.52	44.62	1265.11	58.33	46.02	1274.06	65.02	93.70	1127.29	-122.07	102.73	1088.23	-120.20	116.75	896.78	-135.34	140.22	903.45	-140.28	176.94	1229.72	-163.81	1464.76	0.00	0.00	0.00	1357.36	-144.78	1726.25	1369.73	-30.68	1742.76	1177.12	-103.88	1770.75	1201.59	-4.85	1776.01	487.28	-315.80	80.26	1083.54	-330.26	78.42	496.54
10.36000	1509.22	43.61	33.04	1468.01	33.59	44.53	1264.67	59.05	44.65	1273.79	66.12	92.44	1127.34	-122.74	102.14	1088.65	-120.19	116.36	897.69	-135.33	142.69	904.88	-139.94	179.09	1232.64	-164.83	1464.78	0.00	0.00	0.00	1363.29	-142.79	1724.56	1374.01	-28.87	1741.04	1181.74	-101.86	1768.95	1206.36	-2.75	1774.05	487.34	-315.63	80.34	1083.23	-330.23	78.24	496.32
10.37000	1510.42	43.52	33.15	1467.66	33.61	44.28	1264.32	59.88	43.85	1273.83	66.51	91.22	1127.04	-122.32	101.52	1089.41	-120.46	116.22	898.73	-135.19	145.47	906.54	-139.71	181.53	1235.54	-165.84	1464.81	0.00	0.00	0.00	1369.60	-140.44	1722.65	1378.51	-26.89	1738.97	1186.37	-99.95	1767.34	1211.24	-0.87	1772.33	487.08	-315.84	80.17	1083.15	-330.20	78.28	496.44
10.38000	1509.51	43.43	33.68	1467.68	33.96	44.46	1264.14	60.26	43.41	1273.79	67.27	90.57	1127.35	-122.56	100.84	1089.74	-120.70	115.87	899.88	-135.00	148.32	908.32	-139.73	184.43	1238.42	-166.82	1464.83	0.00	0.00	0.00	1373.13	-138.59	1721.03	1383.32	-24.75	1737.14	1191.18	-97.79	1766.01	1216.02	1.24	1770.75	486.50	-316.09	79.87	1083.29	-330.02	78.22	496.36
10.39000	1509.79	43.11	33.40	1467.68	33.88	44.46	1264.20	60.09	43.09	1273.89	67.52	90.13	1128.05	-122.69	100.66	1089.84	-120.68	115.46	901.34	-134.74	151.57	910.60	-139.10	187.53	1241.27	-167.80	1464.85	0.00	0.00	0.00	1378.65	-136.48	1719.55	1388.62	-22.70	1735.35	1195.97	-95.85	1764.90	1220.91	3.13	1769.42	486.77	-315.97	79.86	1083.26	-330.13	78.14	496.66
10.40000	1510.32	43.72	33.51	1468.04	33.79	44.73	1264.07	60.33	43.01	1274.10	67.44	89.76	1128.55	-123.04	99.95	1091.16	-120.63	115.54	901.95	-134.27	155.73	913.12	-139.05	191.25	1244.11	-168.75	1464.87	0.00	0.00	0.00	1382.30	-134.80	1718.24	1392.78	-20.87	1733.84	1200.86	-93.83	1764.03	1225.56	5.17	1768.30	487.06	-315.75	80.07	1083.41	-330.22	78.22	496.17
10.41000	1507.67	43.65	32.17	1467.77	34.18	44.86	1264.04	60.55	42.96	1274.34	67.49	89.38	1129.34	-123.16	99.32	1092.30	-120.61	115.36	905.12	-134.04	159.42	916.22	-138.56	195.24	1246.92	-169.70	1464.88	0.00	0.00	0.00	1386.21	-132.94	1717.15	1396.66	-18.79	1732.53	1205.63	-92.10	1763.34	1230.20	7.16	1767.39	487.08	-315.69	80.14	1083.17	-329.96	78.05	496.20
10.42000	1501.76	43.29	29.79	1469.08	34.09	45.33	1264.02	60.46	42.79	1274.37	68.09	89.30	1129.43	-122.86	98.35	1092.83	-120.84	115.17	907.82	-133.75	163.97	919.68	-138.45	199.83	1249.70	-170.62	1464.90	0.00	0.00	0.00	1392.45	-130.58	1715.75	1401.63	-16.23	1730.90	1210.40	-90.40	1762.90	1234.69	9.13	1766.63	486.69	-315.98	79.96	1083.43	-329.90	78.11	495.66
10.43000	1502.10	43.27	29.95	1467.66	33.94	44.73	1263.92	60.75	42.78	1274.52	68.16	88.96	1130.39	-122.84	97.54	1093.91	-120.84	114.90	910.94	-133.22	168.92	923.67	-138.40	204.89	1252.47	-171.54	1464.91	0.00	0.00	0.00	1395.57	-128.50	1714.87	1406.05	-14.14	1729.58	1215.12	-88.77	1762.63	1239.12	10.72	1766.08	486.91	-315.80	80.03	1082.80	-330.06	78.03	495.86
10.44000	1502.61	43.37	29.83	1466.76	34.17	44.56	1263.90	60.57	42.60	1274.67	68.32	88.71	1131.59	-123.15	96.16	1095.84	-120.64	114.84	914.42	-132.50	174.24	928.26	-137.84	210.13	1255.21	-172.43	1464.92	0.00	0.00	0.00	1401.73	-126.19	1713.98	1409.60	-11.95	1728.58	1219.65	-87.42	1762.47	1243.32	12.33	1765.64	486.38	-316.09	79.87	1082.60	-330.15	77.99	496.43
10.45000	1504.91	43.31	31.23	1466.25	33.78	44.04	1263.79	61.01	42.71	1274.73	68.60	88.58	1132.59	-123.37	94.94	1097.81	-120.35	114.75	916.45	-134.34	181.54	933.25	-136.95	215.63	1257.93	-173.32	1464.92	0.00	0.00	0.00	1404.96	-124.33	1713.28	1413.23	-9.97	1727.54	1224.08	-85.94	1762.51	1247.45	13.45	1765.41	487.27	-315.65	80.12	1082.87	-329.89	77.96	496.59
10.46000	1505.94	43.52	31.52	1457.48	32.13	38.64	1263.78	60.94	42.61	1274.83	68.71	88.39	1133.24	-123.20	93.37	1098.89	-120.30	114.52	922.42	-131.19	186.20	938.68	-136.45	221.64	1260.63	-174.18	1464.92	0.00	0.00	0.00	1407.04	-122.62	1713.16	1416.86	-7.83	1726.95	1228.34	-84.63	1762.59	1251.21	14.96	1765.22	487.82	-315.31	80.52	1083.10	-329.91	78.12	495.91
10.47000	1506.29	43.51	31.92	1451.89	33.43	37.04	1263.88	60.75	42.51	1274.94	68.64	88.11	1135.04	-123.34	92.17	1101.37	-119.91	114.75	927.32	-129.85	192.41	944.55	-135.26	227.67	1263.30	-175.04	1464.93	0.00	0.00	0.00	1410.70	-120.32	1713.01	1421.14	-5.21	1726.32	1232.42	-83.42	1762.74	1254.79	16.34	1765.15	486.45	-315.60	80.07	1083.56	-329.80	78.25	496.27
10.48000	1507.83	43.75	32.41	1471.92	30.63	37.89	1263.81	60.65	42.46	1274.90	68.94	88.07	1135.78	-124.22	90.62	1102.95	-119.66	114.78	932.30	-128.82	199.00	950.87	-134.24	234.02	1265.95	-175.88	1464.92	0.00	0.00	0.00	1414.21	-118.77	1712.99	1424.16	-3.33	1726.02	1236.28	-82.24	1762.92	1258.06	17.94	1765.08	485.83	-315.81	79.78	1083.27	-329.93	78.08	495.81
10.49000	1507.65	43.18	32.87	1471.98	30.50	38.27	1263.72	60.95	42.63	1274.91	68.74	87.84	1137.15	-123.92	89.56	1104.55	-119.33	114.73	937.50	-128.04	205.62	957.66	-132.96	240.12	1268.59	-176.70	1464.92	0.00	0.00	0.00	1417.48	-116.84	1713.29	1428.15	-1.81	1725.93	1239.96	-81.16	1763.12	1261.40	18.97	1765.15	486.72	-315.68	79.95	1082.81	-329.97	77.92	496.09
10.50000	1507.77	43.94	33.18	1471.98	29.95	38.21	1263.84	60.62	42.55	1274.96	68.66	87.67	1138.11	-123.66	88.19	1106.67	-119.04	114.61	941.10	-128.96	212.82	964.93	-131.65	245.77	1271.20	-177.51	1464.91	0.00	0.00	0.00	1420.52	-115.43	1713.43	1431.22	-0.24	1725.90	1243.41	-80.29	1763.27	1264.61	20.00	1765.25	486.18	-315.23	79.71	1083.17	-329.84	78.10	495.84
10.51000	1508.51	43.19	33.51	1464.31	32.30	41.73	1263.84	60.61	42.55	1274.88	68.72	87.55	1138.36	-123.94	86.73	1108.91	-118.91	114.59	948.65	-126.57	218.54	972.68	-131.15	251.23	1273.78	-178.30	1464.91	0.00	0.00	0.00	1423.90	-114.24	1713.80	1434.11	1.08	1726.36	1246.77	-79.30	1763.48	1267.86	20.56	1765.53	486.45	-315.27	79.86	1083.12	-329.86	77.96	496.93
10.52000	1507.23	43.44	32.45	1468.22	32.52	43.61	1263.89	60.43	42.50	1274.97	68.44	87.32	1140.51	-123.77	85.62	1111.07	-118.90	114.46	955.27	-125.19	224.12	980.38	-130.29	256.04	1276.35	-179.09	1464.89	0.00	0.00	0.00	1427.69	-112.58	1714.34	1437.88	2.56	1726.85	1250.00	-78.37	1763.65	1270.67	22.01	1765.62	487.76	-315.61	80.22	1082.46	-329.97	77.84	496.24
10.53000	1505.44	43.19	31.63	1468.34	32.30	44.05	1263.73	60.69	42.70	1274.84	68.56	87.28	1141.87	-124.93	85.12	1113.89	-119.22	114.45	961.86	-123.82	228.78	987.91	-129.46	260.44	1278.89	-179.85	1464.88	0.00	0.00	0.00	1431.54	-111.41	1714.72	1440.63	3.53	1727.40	1253.02	-77.60	1763.83	1273.70	22.77	1765.85	487.89	-315.53	80.23	1082.25	-329.85	77.85	495.85
10.54000	1512.48	42.36	29.30	1468.23	32.83	44.21	1263.79	60.54	42.67	1274.72	68.61	87.21	1144.81	-126.85	84.18	1113.93	-119.04	114.87	968.75	-121.71	231.80	995.44	-128.79	264.02	1281.42	-180.60	1464.87	0.00	0.00	0.00	1434.78	-110.85	1715.04	1443.29	4.73	1727.87	1255.96	-76.79	1763.98	1276.72	23.28	1766.11	487.38	-315.76	79.96	1082.91	-329.65	78.14	496.32
10.55000	1512.91	41.44	28.83	1467.70	33.32	44.56	1263.95	60.00	42.47	1274.68	68.34	87.04	1149.50	-130.15	84.10	1119.65	-121.13	114.75	976.14	-119.43	233.42	1003.05	-127.91	266.26	1283.92	-181.34	1464.85	0.00	0.00	0.00	1437.51	-109.90	1715.47	1446.21	5.60	1728.30	1258.85	-76.05	1764.12	1279.68	23.68	1766.38	486.61	-315.88	79.73	1082.72	-329.75	78.14	496.80
10.56000	1512.68	41.64	29.46	1467.91	32.77	44.44	1263.82	60.26	42.65	1274.53	68.51	87.04	1156.35	-133.74	84.62	1126.11	-124.09	115.10	983.58	-117.94	233.81	1010.93	-126.84	267.24	1286.40	-182.07	1464.83	0.00	0.00	0.00	1440.90	-108.83	1715.79	1449.31	6.31	1728.68	1261.65	-75.29	1764.25	1282.27	24.83	1766.54	486.76	-315.72	79.98	1082.26	-329.91	78.00	496.25
10.57000	1512.38	41.40	29.44	1467.46	33.35	44.40	1263.77	60.34	42.73	1274.42	68.38	86.97	1165.72	-137.45	85.58	1134.75	-126.90	115.69	991.66	-116.55	233.04	1018.95	-125.85	267.09	1288.85	-182.78	1464.81	0.00	0.00	0.00	1442.66	-108.31	1716.03	1451.85	7.05	1728.96	1264.42	-74.63	1764.40	1284.92	25.94	1766.69	486.07	-315.90	79.69	1082.18	-329.95	78.05	496.30
10.58000	1508.87	43.44	33.73	1467.83	32.67	44.40	1263.79	60.17	42.70	1274.37	68.17	86.86	1176.01	-141.18	86.54	1144.61	-129.45	116.03	1000.57	-115.87	231.35	1027.40	-124.75	265.66	1291.29	-183.47	1464.78	0.00	0.00	0.00	1446.02	-107.63	1716.26	1455.15	7.58	1729.13	1267.25	-73.80	1764.60	1287.90	26.02	1766.95	486.65	-315.87	79.91	1082.72	-329.84	78.30	497.08
10.59000	1509.55	43.05	33.69	1467.69	32.89	44.57	1263.90	59.92	42.65	1274.27	68.04	86.80	1187.17	-143.92	86.99	1154.76	-131.91	115.36	1010.08	-115.85	228.69	1036.37	-123.81	262.92	1293.71	-184.15	1464.76	0.00	0.00	0.00	1448.78	-107.14	1716.42	1457.55	8.13	1729.29	1269.98	-73.26	1764.78	1290.64	26.65	1767.14	486.05	-315.81	79.71	1082.18	-330.04	78.16	495.88
10.60000	1509.73	43.72	34.29	1467.78	33.02	44.36	1263.80	60.04	42.73	1274.22	67.80	86.70	1198.85	-147.06	86.28	1167.11	-134.22	114.17	1020.19	-115.87	224.67	1045.63	-123.57	259.09	1296.10	-184.82	1464.73	0.00	0.00	0.00	1450.66	-106.71	1716.50	1460.34	8.30	1729.51	1272.72	-72.65	1764.98	1293.33	27.31	1767.37	485.81	-315.94	79.52	1082.23	-329.88	78.22	496.09
10.61000	1508.62	43.82	33.95	1467.78	33.11	44.25	1263.83	59.79	42.63	1274.06	67.73	86.70	1210.61	-149.29	84.19	1179.40	-136.47	111.77	1030.42	-116.48	219.44	1055.26	-123.69	254.06	1298.48	-185.48	1464.70	0.00	0.00	0.00	1452.53	-106.52	1716.58	1462.40	8.74	1729.62	1275.29	-72.25	1765.19	1296.40	27.12	1767.72	486.88	-315.96	79.88	1082.64	-329.73	78.21	496.63
10.62000	1509.15	43.44	34.00	1468.44	33.37	44.18	1263.88	59.66	42.62	1273.84	67.96	86.79	1223.64	-152.26	81.58	1192.11	-138.74	108.62	1041.06	-116.82	212.64	1065.39	-123.59	247.72	1300.83	-186.12	1464.66	0.00	0.00	0.00	1456.36	-106.30	1716.47	1464.54	9.05	1729.66	1277.94	-71.69	1765.41	1298.95	28.16	1767.75	485.86	-316.17	79.47	1082.43	-329.89	78.19	496.74
10.63000	1509.25	43.36	33.91	1468.34	33.07	44.18	1263.85	59.61	42.63	1273.87	67.71	86.69	1236.95	-154.55	78.54	1205.85	-140.78	104.87	1051.92	-117.97	205.00	1075.74	-124.82	240.78	1303.16	-186.74	1464.63	0.00	0.00	0.00	1458.18	-105.94	1716.35	1467.54	9.52	1729.49	1280.50	-71.19	1765.60	1301.57	28.84	1767.86	486.55	-316.05	79.68	1082.08	-329.86	78.01	497.01
10.64000	1509.30	43.67	34.10	1467.53	33.30	44.27	1263.85	59.53	42.59	1273.85	67.44	86.56	1250.78	-156.02	74.22	1220.87	-143.01	97.43	1063.33	-119.22	196.33	1086.47	-125.91	232.62	1305.47	-187.36	1464.59	0.00	0.00	0.00	1460.76	-105.75	1716.27	1470.47	9.74	1729.25	1283.12	-70.58	1765.79	1304.24	29.08	1768.02	486.28	-316.09	79.55	1082.91	-329.67	78.24	495.73
10.65000	1509.90	43.72	34.07	1467.80	33.59	43.87	1263.75	59.70	42.72	1273.58	67.80	86.67	1265.13	-158.55	69.43	1235.30	-144.95	92.20	1075.30	-121.13	187.10	1097.52	-127.62	223.82	1307.76	-187.96	1464.55	0.00	0.00	0.00	1463.49	-105.45	1716.11	1473.28	9.88	1729.07	1285.60	-70.24	1765.90	1306.76	29.65	1768.06	486.48	-315.75	79.70	1083.61	-329.33	78.41	496.17
10.66000	1509.48	43.65	34.17	1467.83	33.35	43.87	1263.68	59.59	42.66	1273.52	67.64	86.56	1281.11	-159.42	64.99	1250.07	-146.65	86.72	1087.69	-123.57	177.28	1108.96	-129.43	214.28	1310.03	-188.54	1464.51	0.00	0.00	0.00	1465.66	-105.04	1715.99	1475.42	9.83	1728.96	1288.00	-69.97	1766.01	1309.33	29.95	1768.13	486.68	-315.98	79.71	1083.32	-328.94	77.51	497.02
10.67000	1509.16	43.50	33.68	1468.09	33.57	44.22	1263.75	59.39	42.60	1273.43	67.49	86.48	1297.15	-160.91	61.70	1264.97	-148.15	80.93	1100.37	-126.53	167.02	1120.74	-131.90	204.47	1312.28	-189.12	1464.46	0.00	0.00	0.00	1467.18	-104.98	1715.84	1478.17	10.16	1728.64	1290.41	-69.61	1766.10	1311.76	30.22	1768.18	486.17	-316.01	79.63	1083.55	-328.39	77.31	496.41
10.68000	1506.46	43.32	32.99	1468.18	33.24	44.28	1263.71	59.48	42.71	1273.36	67.27	86.38	1312.72	-162.14	57.24	1281.72	-149.65	75.97	1113.36	-129.70	156.30	1132.66	-134.95	194.62	1314.51	-189.68	1464.42	0.00	0.00	0.00	1469.61	-104.77	1715.59	1480.86	10.24	1728.24	1292.72	-69.50	1766.14	1313.99	30.84	1768.09	486.61	-315.60	79.81	1083.81	-328.46	77.35	496.36
10.69000	1504.67	43.63	31.80	1468.19	33.13	43.99	1263.62	59.50	42.73	1273.25	67.11	86.29	1331.76	-162.52	54.19	1298.54	-151.21	71.49	1126.80	-132.73	145.12	1144.51	-138.56	184.60	1316.72	-190.22	1464.37	0.00	0.00	0.00	1471.58	-104.68	1715.36	1482.30	10.35	1728.08	1295.08	-69.18	1766.17	1316.40	30.73	1768.06	486.83	-316.13	79.78	1083.75	-328.57	77.40	496.12
10.70000	1507.68	43.62	33.57	1467.96	32.70	43.89	1263.67	59.33	42.68	1273.02	67.51	86.45	1348.80	-163.46	50.94	1315.64	-152.57	67.28	1140.56	-135.87	133.78	1156.57	-141.78	174.17	1318.91	-190.76	1464.32	0.00	0.00	0.00	1474.16	-104.55	1714.97	1484.38	10.75	1727.66	1297.33	-68.96	1766.12	1318.65	30.92	1767.96	485.75	-316.11	79.48	1084.20	-328.57	77.37	496.39
10.71000	1504.87	43.53	31.83	1468.31	32.77	43.55	1263.60	59.41	42.76	1272.90	67.37	86.38	1366.85	-164.72	49.19	1331.98	-154.25	63.60	1154.30	-139.60	122.61	1168.67	-145.36	164.01	1321.08	-191.28	1464.27	0.00	0.00	0.00	1475.80	-104.59	1714.61	1485.64	10.96	1727.39	1299.48	-68.84	1766.04	1320.70	31.12	1767.84	486.21	-315.97	79.70	1083.64	-328.87	77.21	496.51
10.72000	1497.37	43.22	28.25	1467.99	32.49	43.71	1263.57	59.38	42.78	1272.93	66.99	86.22	1384.43	-165.77	47.68	1349.05	-155.74	60.45	1167.95	-143.58	111.83	1181.25	-148.24	153.76	1323.22	-191.78	1464.21	0.00	0.00	0.00	1477.55	-104.45	1714.35	1487.51	10.79	1727.07	1301.50	-68.91	1765.91	1322.81	30.91	1767.67	485.91	-316.23	79.56	1083.66	-328.72	77.16	497.11
10.73000	1501.30	43.10	30.63	1468.14	32.43	43.66	1263.54	59.31	42.75	1272.76	67.16	86.28	1400.68	-167.03	46.01	1364.75	-157.46	57.48	1181.69	-147.79	101.87	1193.54	-152.00	144.18	1325.35	-192.28	1464.16	0.00	0.00	0.00	1480.18	-104.04	1713.94	1490.10	11.21	1726.40	1303.62	-68.78	1765.78	1324.79	30.94	1767.44	485.51	-316.27	79.48	1083.79	-328.47	77.36	496.74
10.74000	1503.04	42.84	31.67	1467.89	32.68	43.65	1263.60	59.09	42.70	1272.55	67.23	86.32	1417.95	-166.83	42.83	1380.43	-158.31	54.40	1195.44	-151.64	92.52	1205.53	-155.71	135.21	1327.46	-192.76	1464.10	0.00	0.00	0.00	1482.60	-104.11	1713.55	1492.12	11.31	1725.97	1305.56	-69.07	1765.51	1326.71	30.82	1767.12	485.35	-315.86	79.39	1084.08	-328.46	77.59	496.57
10.75000	1504.96	43.24	32.31	1467.83	32.89	44.05	1263.51	59.33	42.85	1272.49	67.00	86.22	1433.07	-167.43	41.32	1396.30	-159.34	52.27	1208.78	-155.07	83.81	1217.23	-159.11	126.69	1329.55	-193.23	1464.04	0.00	0.00	0.00	1484.40	-104.21	1713.12	1493.78	11.39	1725.42	1307.42	-69.25	1765.21	1328.56	30.50	1766.85	485.54	-315.78	79.66	1083.12	-328.46	77.38	497.02
10.76000	1505.90	43.20	32.49	1467.85	33.12	44.06	1263.49	59.10	42.78	1272.33	66.77	86.15	1446.14	-167.82	39.09	1410.28	-159.95	49.51	1221.60	-158.38	75.70	1228.60	-163.11	119.18	1331.61	-193.68	1463.97	0.00	0.00	0.00	1485.75	-104.19	1712.71	1495.34	11.09	1724.97	1309.18	-69.44	1764.84	1330.03	30.76	1766.37	486.35	-316.12	79.78	1083.53	-328.40	77.50	496.59
10.77000	1508.20	43.01	33.84	1467.78	32.88	44.00	1263.39	59.32	42.92	1272.13	66.69	86.20	1458.72	-168.64	37.26	1423.35	-161.26	47.15	1233.84	-161.48	68.09	1240.07	-165.81	111.84	1333.66	-194.13	1463.91	0.00	0.00	0.00	1487.22	-104.27	1712.23	1497.19	11.07	1724.35	1310.88	-69.78	1764.44	1331.66	30.27	1765.95	486.09	-316.22	79.66	1083.54	-328.47	77.32	497.06
10.78000	1509.04	43.10	34.49	1468.02	32.76	43.89	1263.58	58.70	42.70	1272.02	66.45	86.17	1471.86	-169.96	34.92	1434.40	-162.80	47.70	1242.94	-164.70	60.61	1249.89	-169.31	105.93	1335.69	-194.56	1463.84	0.00	0.00	0.00	1488.59	-104.51	1711.50	1498.83	11.17	1723.62	1312.47	-70.19	1763.99	1333.05	30.17	1765.40	486.06	-315.94	79.58	1083.26	-328.24	77.44	496.40
10.79000	1509.29	43.30	34.63	1467.70	32.78	43.92	1263.40	58.99	42.82	1271.85	66.26	86.17	1480.00	-169.76	35.00	1441.84	-163.52	46.93	1250.02	-166.82	57.57	1256.42	-170.72	101.66	1337.70	-194.97	1463.77	0.00	0.00	0.00	1490.45	-104.28	1710.86	1500.40	10.92	1722.85	1313.97	-70.48	1763.55	1334.38	29.82	1764.87	485.85	-316.02	79.61	1083.55	-328.18	77.63	496.94
10.80000	1508.69	43.13	34.50	1466.78	32.98	43.63	1263.44	58.95	42.85	1271.62	66.29	86.26	1486.42	-170.10	35.14	1447.47	-163.73	46.76	1254.88	-167.71	54.10	1260.64	-171.08	99.28	1339.69	-195.38	1463.70	0.00	0.00	0.00	1492.01	-104.46	1710.16	1501.19	10.96	1722.06	1315.39	-70.93	1763.21	1335.58	29.46	1764.42	485.62	-316.01	79.55	1083.90	-328.26	77.61	496.22
10.81000	1508.71	43.46	34.29	1467.15	32.50	43.53	1263.51	58.70	42.78	1271.57	66.02	86.28	1487.78	-170.18	34.97	1448.40	-163.57	46.32	1255.74	-168.28	53.95	1261.72	-171.14	97.82	1341.66	-195.77	1463.63	0.00	0.00	0.00	1493.01	-104.49	1709.48	1502.02	10.72	1721.38	1316.72	-71.50	1762.98	1336.77	28.86	1764.13	485.58	-316.01	79.44	1084.09	-328.49	77.42	496.11
10.82000	1508.91	43.31	34.86	1467.96	32.34	44.21	1263.54	58.48	42.68	1271.41	66.17	86.46	1486.93	-169.52	35.78	1448.22	-162.97	46.78	1254.83	-167.40	53.92	1259.12	-169.83	97.61	1343.61	-196.15	1463.55	0.00	0.00	0.00	1494.17	-104.84	1708.91	1503.25	10.36	1720.67	1318.04	-72.02	1762.93	1337.82	28.49	1763.95	485.24	-316.25	79.34	1084.36	-328.47	77.59	496.49
10.83000	1508.79	43.35	35.18	1468.19	32.21	44.17	1263.44	58.66	42.78	1271.44	65.84	86.42	1485.02	-168.93	36.36	1446.45	-162.55	47.08	1254.10	-166.41	53.53	1256.41	-168.59	97.72	1345.54	-196.52	1463.48	0.00	0.00	0.00	1495.19	-104.85	1708.54	1504.73	10.61	1719.97	1319.22	-72.73	1762.96	1338.91	27.59	1764.00	486.14	-315.86	79.80	1083.82	-328.04	77.52	496.95
10.84000	1508.78	43.07	34.39	1468.06	32.56	44.31	1263.39	58.76	42.83	1271.41	65.74	86.50	1484.99	-169.06	36.23	1446.47	-162.36	47.13	1254.06	-165.82	52.53	1256.01	-167.70	96.87	1347.45	-196.88	1463.40	0.00	0.00	0.00	1495.89	-105.47	1708.23	1505.13	10.25	1719.73	1320.35	-73.40	1763.10	1339.90	26.86	1764.04	486.27	-316.12	79.71	1083.81	-328.40	77.45	496.44
10.85000	1508.99	43.26	34.79	1467.90	32.61	44.23	1263.42	58.77	42.83	1271.46	65.51	86.53	1485.96	-169.25	35.99	1447.10	-162.43	46.72	1254.18	-165.50	51.15	1256.43	-167.51	95.56	1349.35	-197.22	1463.32	0.00	0.00	0.00	1496.90	-105.91	1708.12	1505.60	9.87	1719.69	1321.34	-74.20	1763.28	1340.73	26.11	1764.22	486.77	-316.09	79.84	1083.81	-328.57	77.47	495.91
10.86000	1510.07	43.09	34.58	1467.85	32.62	44.00	1263.47	58.53	42.74	1271.35	65.71	86.74	1486.25	-169.62	35.62	1447.32	-162.63	46.40	1254.07	-165.29	50.11	1256.33	-167.10	94.27	1351.22	-197.55	1463.24	0.00	0.00	0.00	1498.54	-106.29	1708.24	1506.86	9.37	1719.75	1322.18	-75.08	1763.46	1341.36	25.72	1764.39	485.41	-316.45	79.46	1083.75	-328.25	77.31	496.06
10.87000	1509.53	42.68	34.85	1467.03	33.09	44.14	1263.46	58.62	42.79	1271.49	65.42	86.75	1486.69	-169.28	36.01	1447.93	-162.51	46.77	1253.97	-164.80	49.51	1255.86	-166.31	93.25	1353.08	-197.87	1463.15	0.00	0.00	0.00	1498.73	-106.91	1708.66	1506.74	9.12	1720.13	1323.06	-75.65	1763.76	1342.18	24.72	1764.68	485.33	-316.32	79.41	1084.07	-328.16	77.67	496.32
10.88000	1508.40	42.75	34.21	1467.53	32.45	43.90	1263.44	58.63	42.75	1271.47	65.37	86.85	1486.50	-169.25	35.60	1447.08	-162.31	46.15	1253.93	-164.58	48.87	1255.48	-165.79	92.48	1354.91	-198.18	1463.06	0.00	0.00	0.00	1498.76	-107.79	1709.22	1507.22	8.18	1720.71	1323.79	-76.44	1764.05	1342.80	23.85	1765.02	486.28	-315.99	79.68	1083.97	-328.47	77.45	496.40
10.89000	1509.05	42.64	34.65	1467.97	31.88	43.74	1263.43	58.74	42.82	1271.49	65.39	87.04	1486.99	-169.58	36.01	1447.30	-162.64	46.39	1253.82	-164.65	48.28	1255.28	-165.52	91.76	1356.73	-198.47	1462.98	0.00	0.00	0.00	1499.94	-108.31	1709.74	1508.44	7.53	1721.21	1324.39	-77.35	1764.36	1343.24	23.36	1765.37	486.81	-315.72	79.95	1083.85	-328.26	77.46	496.64
10.90000	1509.72	42.93	34.78	1467.73	32.83	44.20	1263.41	58.75	42.82	1271.68	65.06	87.09	1486.33	-169.46	36.08	1446.56	-162.70	45.98	1249.96	-166.19	48.41	1254.86	-165.70	91.27	1358.53	-198.76	1462.89	0.00	0.00	0.00	1500.45	-108.67	1710.31	1508.96	7.01	1721.77	1324.97	-78.15	1764.73	1343.78	22.53	1765.81	485.62	-316.05	79.53	1083.76	-328.02	77.55	496.79
10.91000	1508.59	43.63	34.90	1468.03	32.54	44.11	1263.44	58.69	42.79	1271.71	64.97	87.17	1485.89	-169.19	35.76	1445.91	-162.93	45.66	1253.17	-165.12	47.12	1254.50	-166.00	90.84	1360.31	-199.03	1462.79	0.00	0.00	0.00	1501.10	-109.27	1711.07	1509.42	6.47	1722.57	1325.50	-79.06	1765.10	1344.36	21.64	1766.24	485.61	-315.94	79.54	1083.93	-328.45	77.45	496.24
10.92000	1509.23	43.09	35.03	1467.38	33.32	44.38	1263.49	58.50	42.73	1271.75	64.89	87.32	1485.88	-169.39	35.92	1445.93	-163.05	45.68	1253.45	-165.36	46.57	1254.12	-166.28	90.45	1362.07	-199.29	1462.70	0.00	0.00	0.00	1501.85	-110.41	1711.89	1510.60	5.59	1723.41	1326.05	-79.82	1765.52	1344.85	20.66	1766.72	485.48	-315.95	79.46	1083.99	-328.10	77.66	496.99
10.93000	1509.41	43.14	34.86	1467.48	32.42	44.00	1263.47	58.69	42.78	1271.85	64.74	87.44	1485.22	-169.51	35.52	1446.48	-162.98	45.82	1253.32	-165.64	46.13	1253.79	-166.71	90.19	1363.81	-199.54	1462.60	0.00	0.00	0.00	1503.38	-111.04	1712.60	1510.92	5.04	1724.31	1326.62	-80.53	1765.91	1345.27	19.95	1767.16	485.79	-315.94	79.51	1084.67	-328.37	77.87	497.47
10.94000	1509.42	43.43	34.50	1467.45	32.30	43.93	1263.43	58.76	42.85	1271.86	64.80	87.62	1485.61	-169.12	35.50	1445.33	-163.09	45.29	1253.14	-166.02	45.84	1253.51	-166.94	89.88	1365.54	-199.77	1462.51	0.00	0.00	0.00	1504.13	-111.82	1713.38	1511.65	4.11	1725.08	1327.12	-81.39	1766.26	1345.69	19.28	1767.54	486.10	-316.21	79.57	1084.48	-328.38	77.81	497.01
10.95000	1509.20	43.48	34.92	1464.61	32.03	42.30	1263.37	58.93	42.89	1271.85	64.91	87.81	1484.51	-169.73	35.02	1445.67	-162.94	45.33	1253.08	-166.09	45.46	1253.30	-166.75	89.32	1367.24	-200.00	1462.41	0.00	0.00	0.00	1504.28	-112.56	1714.13	1512.19	3.05	1725.99	1327.60	-82.32	1766.51	1346.18	18.44	1767.87	486.08	-315.92	79.61	1084.17	-328.43	77.58	496.55
10.96000	1508.51	43.50	34.29	1467.66	31.70	43.63	1263.44	58.82	42.82	1272.08	64.52	87.80	1484.16	-169.39	34.95	1446.42	-162.93	45.76	1252.92	-166.38	45.28	1252.90	-167.10	89.10	1368.93	-200.21	1462.30	0.00	0.00	0.00	1505.00	-113.31	1714.72	1512.85	2.48	1726.54	1328.10	-83.20	1766.73	1346.64	17.70	1768.16	486.20	-316.08	79.57	1084.25	-328.55	77.56	496.88
10.97000	1511.61	41.82	30.40	1467.75	32.55	44.32	1263.43	58.79	42.82	1272.07	64.49	87.96	1484.18	-169.99	34.72	1447.57	-163.01	46.40	1252.83	-166.57	45.12	1252.73	-166.79	88.59	1370.60	-200.42	1462.20	0.00	0.00	0.00	1505.48	-114.15	1715.27	1512.94	1.49	1727.30	1328.66	-84.00	1766.90	1347.12	16.86	1768.37	485.85	-316.07	79.56	1083.73	-328.64	77.38	496.03
[truncated: 684 more rows]
[truncated: 35 more columns]
