# Supplementary material for: The impact of mobile phone use on where we look and how we walk when negotiating floor based obstacles
Source: PLoS One. 2017 Jun 30;12(6):e0179802. doi: 10.1371/journal.pone.0179802 (PMC5493336; doi:10.1371/journal.pone.0179802)
Supplement: S1 File — (ZIP) [file pone.0179802.s001.zip › Gait/PP11/JS obs write 3.txt]

CODAmotion Analysis Text
Codamotion Analysis Text Save of: JS obs write 3.mdf
Time	Markers
Time	1:LTOE.X	1:LTOE.Y	1:LTOE.Z	2:L2nd.X	2:L2nd.Y	2:L2nd.Z	3:LHEE.X	3:LHEE.Y	3:LHEE.Z	4:LANK.X	4:LANK.Y	4:LANK.Z	5:RTOE.X	5:RTOE.Y	5:RTOE.Z	6:R2nd.X	6:R2nd.Y	6:R2nd.Z	7:RHEE.X	7:RHEE.Y	7:RHEE.Z	8:RANK.X	8:RANK.Y	8:RANK.Z	9:STRN.X	9:STRN.Y	9:STRN.Z	10:Marker 10.X	10:Marker 10.Y	10:Marker 10.Z	11:FRHD.X	11:FRHD.Y	11:FRHD.Z	12:FLHD.X	12:FLHD.Y	12:FLHD.Z	13:BRHD.X	13:BRHD.Y	13:BRHD.Z	14:BLHD.X	14:BLHD.Y	14:BLHD.Z	15:BLSTEP.X	15:BLSTEP.Y	15:BLSTEP.Z	16:FLSTEP.X	16:FLSTEP.Y	16:FLSTEP.Z	17:BRSTEP.X
(s)	(mm)	(mm)	(mm)	(mm)	(mm)	(mm)	(mm)	(mm)	(mm)	(mm)	(mm)	(mm)	(mm)	(mm)	(mm)	(mm)	(mm)	(mm)	(mm)	(mm)	(mm)	(mm)	(mm)	(mm)	(mm)	(mm)	(mm)	(mm)	(mm)	(mm)	(mm)	(mm)	(mm)	(mm)	(mm)	(mm)	(mm)	(mm)	(mm)	(mm)	(mm)	(mm)	(mm)	(mm)	(mm)	(mm)	(mm)	(mm)	(mm)
0.00000	-3394.49	145.41	-0.85	-3482.21	157.66	31.77	-3759.91	53.84	-2.84	-3717.87	42.07	36.80	-3938.03	-65.71	6.21	-3967.38	-28.98	18.36	-1840.06	37.76	365.98	-1833.84	25.78	350.47	-3918.99	-3.97	1339.73	0.00	0.00	0.00	-2981.94	-77.56	1679.96	-3853.19	-104.89	1761.91	-3606.08	62.42	1650.80	-3742.09	-44.53	1657.06	371.41	-216.98	60.45	806.93	-219.24	57.50	360.90
0.01000	-3394.49	145.41	-0.85	-3482.21	157.66	31.77	-3706.95	58.51	7.41	-3664.57	44.40	48.50	-3938.03	-65.71	6.21	-3967.38	-28.98	18.36	-1840.06	37.76	365.98	-1833.84	25.78	350.47	-3918.99	-3.97	1339.73	0.00	0.00	0.00	-2981.94	-77.56	1679.96	-3853.19	-104.89	1761.91	-3610.53	63.10	1652.78	-3736.43	-43.70	1657.17	371.41	-216.98	60.45	806.93	-219.24	57.50	360.90
0.02000	-3394.49	145.41	-0.85	-3482.21	157.66	31.77	-3675.07	57.12	11.43	-3631.97	44.44	53.40	-3938.03	-65.71	6.21	-3967.38	-28.98	18.36	-1840.06	37.76	365.98	-1833.84	25.78	350.47	-3918.99	-3.97	1339.73	0.00	0.00	0.00	-2981.94	-77.56	1679.96	-3853.19	-104.89	1761.91	-3616.45	63.08	1652.06	-3769.36	-42.20	1657.59	371.41	-216.98	60.45	806.93	-219.24	57.50	361.04
0.03000	-3394.49	145.41	-0.85	-3482.21	157.66	31.77	-3695.66	58.36	7.77	-3644.66	45.44	51.46	-3938.03	-65.71	6.21	-3967.38	-28.98	18.36	-1840.06	37.76	365.98	-1833.84	25.78	350.47	-3918.99	-3.97	1339.73	0.00	0.00	0.00	-2981.94	-77.56	1679.96	-3853.19	-104.89	1761.91	-3638.31	65.85	1652.68	-3770.20	-39.31	1656.11	371.53	-217.05	60.47	807.21	-219.31	57.52	497.52
0.04000	-3394.49	145.41	-0.85	-3482.21	157.66	31.77	-3693.31	58.47	9.25	-3634.87	45.18	52.32	-3938.03	-65.71	6.21	-3967.38	-28.98	18.36	-1840.06	37.76	365.98	-1833.84	25.78	350.47	-3918.99	-3.97	1339.73	0.00	0.00	0.00	-2981.94	-77.56	1679.96	-3853.19	-104.89	1761.91	-3732.51	67.48	1654.53	-3779.14	-40.15	1656.59	489.64	-285.92	79.80	1086.81	-295.86	77.87	496.80
0.05000	-3394.49	145.41	-0.85	-3482.21	157.66	31.77	-3702.76	56.95	7.29	-3627.01	45.50	53.92	-3938.03	-65.71	6.21	-3967.38	-28.98	18.36	-1840.06	37.76	365.98	-1833.84	25.78	350.47	-3918.99	-3.97	1339.73	0.00	0.00	0.00	-2981.94	-77.56	1679.96	-3853.19	-104.89	1761.91	-3751.32	67.80	1653.42	-3710.63	-35.19	1652.61	488.94	-286.03	79.65	1086.53	-295.78	78.01	496.62
0.06000	-3394.49	145.41	-0.85	-3482.21	157.66	31.77	-3701.47	57.55	8.00	-3630.58	44.13	53.30	-3938.03	-65.71	6.21	-3967.38	-28.98	18.36	-1840.06	37.76	365.98	-1833.84	25.78	350.47	-3918.99	-3.97	1339.73	0.00	0.00	0.00	-2981.94	-77.56	1679.96	-3853.19	-104.89	1761.91	-3778.37	68.64	1656.17	-3726.80	-35.63	1654.79	489.21	-285.67	79.82	1086.47	-295.64	78.08	496.02
0.07000	-3394.49	145.41	-0.85	-3482.21	157.66	31.77	-3704.50	57.06	6.86	-3658.35	44.44	49.68	-3938.03	-65.71	6.21	-3967.38	-28.98	18.36	-1840.06	37.76	365.98	-1833.84	25.78	350.47	-3918.99	-3.97	1339.73	0.00	0.00	0.00	-2981.94	-77.56	1679.96	-3853.19	-104.89	1761.91	-3817.98	69.86	1657.32	-3756.30	-32.95	1657.16	489.31	-285.77	79.74	1086.73	-295.75	78.12	495.60
0.08000	-3394.49	145.41	-0.85	-3482.21	157.66	31.77	-3689.64	57.11	10.58	-3650.95	44.43	49.68	-3938.03	-65.71	6.21	-3967.38	-28.98	18.36	-1840.06	37.76	365.98	-1833.84	25.78	350.47	-3918.99	-3.97	1339.73	0.00	0.00	0.00	-2981.94	-77.56	1679.96	-3853.19	-104.89	1761.91	-3857.36	71.08	1658.46	-3773.11	-32.65	1656.68	489.12	-286.09	79.62	1086.41	-295.83	78.20	496.39
0.09000	-3394.49	145.41	-0.85	-3482.21	157.66	31.77	-3707.30	58.33	8.10	-3658.99	44.83	49.27	-3938.03	-65.71	6.21	-3967.38	-28.98	18.36	-1840.06	37.76	365.98	-1833.84	25.78	350.47	-3918.99	-3.97	1339.73	0.00	0.00	0.00	-2981.94	-77.56	1679.96	-3853.19	-104.89	1761.91	-3896.51	72.30	1659.60	-3774.28	-31.13	1656.60	489.00	-286.00	79.65	1086.16	-295.81	78.07	497.01
0.10000	-3394.49	145.41	-0.85	-3482.21	157.66	31.77	-3726.03	57.03	4.12	-3632.99	45.17	52.97	-3938.03	-65.71	6.21	-3967.38	-28.98	18.36	-1840.06	37.76	365.98	-1833.84	25.78	350.47	-3918.99	-3.97	1339.73	0.00	0.00	0.00	-2981.94	-77.56	1679.96	-3853.19	-104.89	1761.91	-3935.44	73.52	1660.73	-3753.95	-27.56	1654.97	488.98	-285.94	79.59	1086.11	-295.91	78.01	497.02
0.11000	-3394.49	145.41	-0.85	-3482.21	157.66	31.77	-3678.72	58.10	11.57	-3644.08	45.39	52.47	-3938.03	-65.71	6.21	-3967.38	-28.98	18.36	-1840.06	37.76	365.98	-1833.84	25.78	350.47	-3918.99	-3.97	1339.73	0.00	0.00	0.00	-2981.94	-77.56	1679.96	-3853.19	-104.89	1761.91	-3974.14	74.74	1661.85	-3715.88	-26.52	1653.42	489.37	-285.94	79.86	1085.96	-295.75	78.04	496.40
0.12000	-3394.49	145.41	-0.85	-3482.21	157.66	31.77	-3685.80	57.21	10.95	-3649.18	45.55	50.73	-3938.03	-65.71	6.21	-3967.38	-28.98	18.36	-1840.06	37.76	365.98	-1833.84	25.78	350.47	-3918.99	-3.97	1339.73	0.00	0.00	0.00	-2981.94	-77.56	1679.96	-3853.19	-104.89	1761.91	-4012.62	75.95	1662.96	-3716.92	-21.49	1650.96	489.48	-286.00	79.82	1086.36	-295.90	78.21	496.54
0.13000	-3394.49	145.41	-0.85	-3482.21	157.66	31.77	-3697.18	57.88	8.30	-3649.06	44.74	50.63	-3938.03	-65.71	6.21	-3967.38	-28.98	18.36	-1840.06	37.76	365.98	-1833.84	25.78	350.47	-3918.99	-3.97	1339.73	0.00	0.00	0.00	-2981.94	-77.56	1679.96	-3853.19	-104.89	1761.91	-4050.88	77.16	1664.07	-3706.40	-19.15	1651.46	488.77	-285.95	79.59	1086.63	-296.08	77.99	496.73
0.14000	-3394.49	145.41	-0.85	-3482.21	157.66	31.77	-3682.23	57.74	10.36	-3638.18	45.91	51.77	-3938.03	-65.71	6.21	-3967.38	-28.98	18.36	-1840.06	37.76	365.98	-1833.84	25.78	350.47	-3918.99	-3.97	1339.73	0.00	0.00	0.00	-2981.94	-77.56	1679.96	-3853.19	-104.89	1761.91	-4088.91	78.37	1665.17	-3747.13	-17.59	1654.25	489.63	-286.22	79.75	1086.90	-296.20	77.96	496.75
0.15000	-3394.49	145.41	-0.85	-3482.21	157.66	31.77	-3704.69	57.95	8.21	-3683.12	43.97	46.23	-3938.03	-65.71	6.21	-3967.38	-28.98	18.36	-1840.06	37.76	365.98	-1833.84	25.78	350.47	-3918.99	-3.97	1339.73	0.00	0.00	0.00	-2981.94	-77.56	1679.96	-3853.19	-104.89	1761.91	-4126.71	79.57	1666.27	-3745.57	-14.06	1654.44	488.73	-286.21	79.50	1086.35	-295.91	78.12	497.08
0.16000	-3394.49	145.41	-0.85	-3482.21	157.66	31.77	-3674.70	57.75	12.31	-3637.81	44.66	50.96	-3938.03	-65.71	6.21	-3967.38	-28.98	18.36	-1840.06	37.76	365.98	-1833.84	25.78	350.47	-3918.99	-3.97	1339.73	0.00	0.00	0.00	-2981.94	-77.56	1679.96	-3853.19	-104.89	1761.91	-4164.30	80.78	1667.36	-3748.45	-12.22	1653.90	488.73	-285.99	79.64	1086.42	-296.04	78.00	496.91
0.17000	-3394.49	145.41	-0.85	-3482.21	157.66	31.77	-3707.05	57.55	7.17	-3648.93	45.15	49.83	-3938.03	-65.71	6.21	-3967.38	-28.98	18.36	-1840.06	37.76	365.98	-1833.84	25.78	350.47	-3918.99	-3.97	1339.73	0.00	0.00	0.00	-2981.94	-77.56	1679.96	-3853.19	-104.89	1761.91	-4201.66	81.98	1668.44	-3732.91	-8.96	1653.32	489.61	-285.72	79.86	1086.50	-296.12	77.97	496.55
0.18000	-3394.49	145.41	-0.85	-3482.21	157.66	31.77	-3706.51	58.09	7.94	-3634.96	45.45	51.83	-3938.03	-65.71	6.21	-3967.38	-28.98	18.36	-1840.06	37.76	365.98	-1833.84	25.78	350.47	-3918.99	-3.97	1339.73	0.00	0.00	0.00	-2981.94	-77.56	1679.96	-3853.19	-104.89	1761.91	-4238.80	83.18	1669.51	-3728.25	-5.39	1652.33	489.08	-285.69	79.73	1086.44	-296.23	77.95	496.45
0.19000	-3394.49	145.41	-0.85	-3482.21	157.66	31.77	-3678.34	58.26	11.92	-3658.55	45.61	49.18	-3938.03	-65.71	6.21	-3967.38	-28.98	18.36	-1840.06	37.76	365.98	-1833.84	25.78	350.47	-3918.99	-3.97	1339.73	0.00	0.00	0.00	-2981.94	-77.56	1679.96	-3853.19	-104.89	1761.91	-4275.71	84.38	1670.58	-3726.41	-1.39	1653.56	489.39	-286.00	79.85	1086.10	-296.03	78.01	495.98
0.20000	-3394.49	145.41	-0.85	-3482.21	157.66	31.77	-3694.02	57.39	9.66	-3644.32	46.03	51.05	-3938.03	-65.71	6.21	-3967.38	-28.98	18.36	-1840.06	37.76	365.98	-1833.84	25.78	350.47	-3918.99	-3.97	1339.73	0.00	0.00	0.00	-2981.94	-77.56	1679.96	-3853.19	-104.89	1761.91	-4312.41	85.57	1671.65	-3751.97	1.78	1655.08	489.28	-286.04	79.84	1086.22	-295.92	77.97	495.83
0.21000	-3394.49	145.41	-0.85	-3482.21	157.66	31.77	-3697.95	58.66	8.48	-3642.37	45.76	50.68	-3938.03	-65.71	6.21	-3967.38	-28.98	18.36	-1840.06	37.76	365.98	-1833.84	25.78	350.47	-3918.99	-3.97	1339.73	0.00	0.00	0.00	-2981.94	-77.56	1679.96	-3853.19	-104.89	1761.91	-4348.88	86.76	1672.70	-3761.12	6.34	1656.27	489.38	-286.00	79.95	1086.52	-295.82	77.91	496.51
0.22000	-3394.49	145.41	-0.85	-3482.21	157.66	31.77	-3702.22	58.60	8.50	-3653.63	47.03	48.86	-3938.03	-65.71	6.21	-3967.38	-28.98	18.36	-1840.06	37.76	365.98	-1833.84	25.78	350.47	-3918.99	-3.97	1339.73	0.00	0.00	0.00	-2981.94	-77.56	1679.96	-3853.19	-104.89	1761.91	-4385.14	87.95	1673.75	-3761.31	9.89	1656.99	488.96	-285.81	79.79	1086.39	-295.82	78.02	496.88
0.23000	-3394.49	145.41	-0.85	-3482.21	157.66	31.77	-3688.86	59.14	9.86	-3678.25	44.93	46.21	-3938.03	-65.71	6.21	-3967.38	-28.98	18.36	-1840.06	37.76	365.98	-1833.84	25.78	350.47	-3918.99	-3.97	1339.73	0.00	0.00	0.00	-2981.94	-77.56	1679.96	-3853.19	-104.89	1761.91	-4421.17	89.14	1674.79	-3762.89	12.01	1657.41	488.80	-286.13	79.70	1086.08	-296.11	77.89	496.84
0.24000	-3394.49	145.41	-0.85	-3482.21	157.66	31.77	-3702.84	58.05	7.77	-3659.30	46.46	48.32	-3938.03	-65.71	6.21	-3967.38	-28.98	18.36	-1840.06	37.76	365.98	-1833.84	25.78	350.47	-3918.99	-3.97	1339.73	0.00	0.00	0.00	-2981.94	-77.56	1679.96	-3853.19	-104.89	1761.91	-4456.98	90.32	1675.83	-3759.55	16.62	1658.27	489.21	-286.20	79.73	1086.89	-295.87	78.22	496.50
0.25000	-3394.49	145.41	-0.85	-3482.21	157.66	31.77	-3697.83	58.10	8.56	-3646.11	47.75	49.77	-3938.03	-65.71	6.21	-3967.38	-28.98	18.36	-1840.06	37.76	365.98	-1833.84	25.78	350.47	-3918.99	-3.97	1339.73	0.00	0.00	0.00	-2981.94	-77.56	1679.96	-3853.19	-104.89	1761.91	-4492.58	91.51	1676.86	-3756.05	21.66	1659.02	489.43	-285.92	79.92	1086.44	-295.83	78.06	495.82
0.26000	-3394.49	145.41	-0.85	-3482.21	157.66	31.77	-3672.09	58.62	12.47	-3602.25	46.30	56.18	-3938.03	-65.71	6.21	-3967.38	-28.98	18.36	-1840.06	37.76	365.98	-1833.84	25.78	350.47	-3918.99	-3.97	1339.73	0.00	0.00	0.00	-2981.94	-77.56	1679.96	-3853.19	-104.89	1761.91	-4527.95	92.69	1677.88	-3757.32	27.39	1660.98	488.76	-285.73	79.79	1085.97	-296.06	77.86	495.69
0.27000	-3394.49	145.41	-0.85	-3482.21	157.66	31.77	-3690.30	58.76	9.68	-3605.21	46.88	56.32	-3938.03	-65.71	6.21	-3967.38	-28.98	18.36	-1840.06	37.76	365.98	-1833.84	25.78	350.47	-3918.99	-3.97	1339.73	0.00	0.00	0.00	-2981.94	-77.56	1679.96	-3853.19	-104.89	1761.91	-4563.11	93.86	1678.90	-3782.36	29.49	1662.66	489.32	-285.71	79.93	1086.15	-295.82	77.98	496.48
0.28000	-3394.49	145.41	-0.85	-3482.21	157.66	31.77	-3707.44	58.30	6.88	-3632.36	46.59	52.34	-3938.03	-65.71	6.21	-3967.38	-28.98	18.36	-1840.06	37.76	365.98	-1833.84	25.78	350.47	-3918.99	-3.97	1339.73	0.00	0.00	0.00	-2981.94	-77.56	1679.96	-3853.19	-104.89	1761.91	-4598.05	95.04	1679.91	-3731.46	34.73	1662.96	489.06	-286.12	79.64	1086.54	-295.79	78.19	496.98
0.29000	-3394.49	145.41	-0.85	-3482.21	157.66	31.77	-3703.44	58.19	8.32	-3630.98	47.83	51.56	-3938.03	-65.71	6.21	-3967.38	-28.98	18.36	-1840.06	37.76	365.98	-1833.84	25.78	350.47	-3918.99	-3.97	1339.73	0.00	0.00	0.00	-2981.94	-77.56	1679.96	-3853.19	-104.89	1761.91	-4632.77	96.21	1680.91	-3713.50	39.31	1665.35	488.94	-285.96	79.59	1086.09	-295.91	77.93	497.30
0.30000	-3394.49	145.41	-0.85	-3482.21	157.66	31.77	-3710.18	58.12	6.29	-3616.50	47.93	53.38	-3938.03	-65.71	6.21	-3967.38	-28.98	18.36	-1840.06	37.76	365.98	-1833.84	25.78	350.47	-3918.99	-3.97	1339.73	0.00	0.00	0.00	-2981.94	-77.56	1679.96	-3853.19	-104.89	1761.91	-4667.28	97.38	1681.91	-3777.68	42.10	1667.35	488.73	-286.24	79.66	1086.11	-296.03	77.85	496.56
0.31000	-3394.49	145.41	-0.85	-3482.21	157.66	31.77	-3698.02	58.14	9.01	-3616.10	48.89	54.91	-3938.03	-65.71	6.21	-3967.38	-28.98	18.36	-1840.06	37.76	365.98	-1833.84	25.78	350.47	-3918.99	-3.97	1339.73	0.00	0.00	0.00	-2981.94	-77.56	1679.96	-3853.19	-104.89	1761.91	-4701.57	98.55	1682.90	-3799.89	46.35	1669.55	488.86	-285.81	79.66	1086.20	-295.91	77.99	496.87
0.32000	-3394.49	145.41	-0.85	-3482.21	157.66	31.77	-3659.72	58.31	14.52	-3649.11	47.52	49.81	-3938.03	-65.71	6.21	-3967.38	-28.98	18.36	-1840.06	37.76	365.98	-1833.84	25.78	350.47	-3918.99	-3.97	1339.73	0.00	0.00	0.00	-2981.94	-77.56	1679.96	-3853.19	-104.89	1761.91	-4735.64	99.72	1683.88	-3801.82	48.53	1671.38	488.85	-285.78	79.66	1086.33	-296.05	77.96	497.17
0.33000	-3394.49	145.41	-0.85	-3482.21	157.66	31.77	-3704.60	59.25	7.98	-3639.29	48.18	50.80	-3938.03	-65.71	6.21	-3967.38	-28.98	18.36	-1840.06	37.76	365.98	-1833.84	25.78	350.47	-3918.99	-3.97	1339.73	0.00	0.00	0.00	-2981.94	-77.56	1679.96	-3853.19	-104.89	1761.91	-4769.49	100.88	1684.86	-3804.89	52.71	1673.84	488.10	-285.83	79.51	1086.07	-295.67	78.00	497.07
0.34000	-3394.49	145.41	-0.85	-3482.21	157.66	31.77	-3687.64	57.70	9.43	-3605.46	48.12	56.87	-3938.03	-65.71	6.21	-3967.38	-28.98	18.36	-1840.06	37.76	365.98	-1833.84	25.78	350.47	-3918.99	-3.97	1339.73	0.00	0.00	0.00	-2981.94	-77.56	1679.96	-3853.19	-104.89	1761.91	-4803.13	102.04	1685.83	-3812.79	56.26	1674.36	488.50	-285.81	79.70	1085.80	-295.85	77.90	496.96
0.35000	-3394.49	145.41	-0.85	-3482.21	157.66	31.77	-3700.17	58.05	7.21	-3662.16	49.38	48.25	-3938.03	-65.71	6.21	-3967.38	-28.98	18.36	-1840.06	37.76	365.98	-1833.84	25.78	350.47	-3918.99	-3.97	1339.73	0.00	0.00	0.00	-2981.94	-77.56	1679.96	-3853.19	-104.89	1761.91	-4836.56	103.20	1686.80	-3821.32	60.18	1677.16	488.77	-286.00	79.69	1086.37	-295.68	78.09	497.12
0.36000	-3394.49	145.41	-0.85	-3482.21	157.66	31.77	-3693.17	57.49	8.36	-3647.34	50.28	50.39	-3938.03	-65.71	6.21	-3967.38	-28.98	18.36	-1840.06	37.76	365.98	-1833.84	25.78	350.47	-3918.99	-3.97	1339.73	0.00	0.00	0.00	-2981.94	-77.56	1679.96	-3853.22	-104.89	1761.91	-4869.77	104.35	1687.76	-3849.72	62.79	1681.52	489.22	-285.97	79.65	1086.36	-295.94	78.03	497.04
0.37000	-3394.49	145.41	-0.85	-3482.21	157.66	31.77	-3718.85	58.93	4.58	-3648.36	51.18	50.18	-3938.03	-65.71	6.21	-3967.38	-28.98	18.36	-1840.06	37.76	365.98	-1833.84	25.78	350.47	-3918.99	-3.97	1339.73	0.00	0.00	0.00	-2981.94	-77.56	1679.96	-3883.49	-105.10	1762.94	-4902.77	105.51	1688.71	-3839.78	66.13	1683.25	488.95	-285.97	79.73	1086.10	-296.17	77.91	496.33
0.38000	-3394.49	145.41	-0.85	-3482.21	157.66	31.77	-3689.12	58.06	9.87	-3657.89	49.48	49.94	-3938.03	-65.71	6.21	-3967.38	-28.98	18.36	-1840.06	37.76	365.98	-1833.84	25.78	350.47	-3918.99	-3.97	1339.73	0.00	0.00	0.00	-2981.94	-77.56	1679.96	-3883.44	-104.17	1761.05	-4935.55	106.66	1689.66	-3826.55	69.38	1684.58	488.41	-285.95	79.60	1086.13	-295.92	77.97	496.19
0.39000	-3394.49	145.41	-0.85	-3482.21	157.66	31.77	-3692.70	58.77	9.11	-3639.75	50.91	53.70	-3938.03	-65.71	6.21	-3967.38	-28.98	18.36	-1840.06	37.76	365.98	-1833.84	25.78	350.47	-3918.99	-3.97	1339.73	0.00	0.00	0.00	-2981.94	-77.56	1679.96	-3863.55	-102.80	1759.63	-4968.12	107.81	1690.60	-3849.84	72.07	1688.02	488.91	-285.96	79.75	1086.54	-296.04	78.01	496.89
0.40000	-3394.49	145.41	-0.85	-3482.21	157.66	31.77	-3692.88	58.34	8.23	-3652.07	50.16	50.56	-3938.03	-65.71	6.21	-3967.38	-28.98	18.36	-1840.06	37.76	365.98	-1833.84	25.78	350.47	-3918.99	-3.97	1339.73	0.00	0.00	0.00	-2981.94	-77.56	1679.96	-3888.34	-103.23	1759.39	-5000.48	108.96	1691.53	-3879.58	73.43	1692.29	489.67	-285.86	79.93	1086.44	-295.80	78.10	497.17
0.41000	-3394.49	145.41	-0.85	-3482.21	157.66	31.77	-3714.59	57.92	5.17	-3652.29	50.06	50.48	-3938.03	-65.71	6.21	-3967.38	-28.98	18.36	-1840.06	37.76	365.98	-1833.84	25.78	350.47	-3918.99	-3.97	1339.73	0.00	0.00	0.00	-2981.94	-77.56	1679.96	-3894.73	-101.15	1758.53	-5032.62	110.10	1692.46	-3871.32	77.73	1693.60	489.46	-286.17	79.80	1086.35	-295.96	78.06	496.75
0.42000	-3394.49	145.41	-0.85	-3482.21	157.66	31.77	-3709.66	58.00	6.55	-3646.96	51.21	52.69	-3938.03	-65.71	6.21	-3967.38	-28.98	18.36	-1840.06	37.76	365.98	-1833.84	25.78	350.47	-3918.99	-3.97	1339.73	0.00	0.00	0.00	-2981.94	-77.56	1679.96	-3841.78	-100.87	1754.95	-5064.55	111.24	1693.38	-3909.37	77.18	1698.24	488.86	-286.21	79.71	1086.44	-295.82	78.01	496.62
0.43000	-3394.49	145.41	-0.85	-3482.21	157.66	31.77	-3696.33	57.69	7.30	-3637.43	52.05	55.16	-3938.03	-65.71	6.21	-3967.38	-28.98	18.36	-1840.06	37.76	365.98	-1833.84	25.78	350.47	-3918.99	-3.97	1339.73	0.00	0.00	0.00	-2981.94	-77.56	1679.96	-3861.50	-100.41	1755.68	-5096.27	112.38	1694.29	-3904.18	80.24	1699.30	488.93	-286.13	79.70	1086.09	-295.92	77.95	496.64
0.44000	-3394.49	145.41	-0.85	-3482.21	157.66	31.77	-3680.94	57.81	9.80	-3668.11	51.60	51.03	-3938.03	-65.71	6.21	-3967.38	-28.98	18.36	-1840.06	37.76	365.98	-1833.84	25.78	350.47	-3918.99	-3.97	1339.73	0.00	0.00	0.00	-2981.94	-77.56	1679.96	-3852.37	-97.80	1754.69	-5127.78	113.52	1695.20	-3898.64	81.93	1701.28	489.10	-285.77	79.71	1086.22	-296.04	77.89	496.02
0.45000	-3394.49	145.41	-0.85	-3482.21	157.66	31.77	-3695.32	58.03	8.15	-3660.51	52.87	51.70	-3938.03	-65.71	6.21	-3967.38	-28.98	18.36	-1840.06	37.76	365.98	-1833.84	25.78	350.47	-3918.99	-3.97	1339.73	0.00	0.00	0.00	-2981.94	-77.56	1679.96	-3834.67	-96.22	1753.53	-5159.08	114.65	1696.11	-3879.39	82.48	1703.49	489.34	-285.90	79.85	1086.40	-296.10	77.94	495.80
0.46000	-3394.49	145.41	-0.85	-3482.21	157.66	31.77	-3704.57	58.37	6.55	-3649.61	52.73	54.09	-3938.03	-65.71	6.21	-3967.38	-28.98	18.36	-1840.06	37.76	365.98	-1833.84	25.78	350.47	-3918.99	-3.97	1339.73	0.00	0.00	0.00	-2981.94	-77.56	1679.96	-3838.59	-94.66	1753.19	-5190.17	115.79	1697.00	-3924.28	82.60	1706.47	487.97	-286.15	79.41	1086.06	-295.96	77.88	495.20
0.47000	-3394.49	145.41	-0.85	-3482.21	157.66	31.77	-3690.32	58.92	8.53	-3642.10	52.49	56.10	-3938.03	-65.71	6.21	-3967.38	-28.98	18.36	-1840.06	37.76	365.98	-1833.84	25.78	350.47	-3918.99	-3.97	1339.73	0.00	0.00	0.00	-2981.94	-77.56	1679.96	-3860.34	-96.13	1753.40	-5221.05	116.92	1697.89	-3881.75	83.42	1707.27	488.59	-286.15	79.54	1086.09	-296.06	77.93	495.97
0.48000	-3394.49	145.41	-0.85	-3482.21	157.66	31.77	-3721.94	58.51	4.55	-3628.80	52.25	57.45	-3938.03	-65.71	6.21	-3967.38	-28.98	18.36	-1840.06	37.76	365.98	-1833.84	25.78	350.47	-3918.99	-3.97	1339.73	0.00	0.00	0.00	-2981.94	-77.56	1679.96	-3860.82	-93.75	1753.42	-5251.72	118.04	1698.78	-3866.46	84.78	1705.95	489.34	-286.20	79.64	1086.44	-296.03	78.13	495.99
0.49000	-3394.49	145.41	-0.85	-3482.21	157.66	31.77	-3701.49	58.53	8.41	-3643.03	51.45	55.96	-3938.03	-65.71	6.21	-3967.38	-28.98	18.36	-1840.06	37.76	365.98	-1833.84	25.78	350.47	-3918.99	-3.97	1339.73	0.00	0.00	0.00	-2981.94	-77.56	1679.96	-3841.53	-92.56	1751.49	-5282.18	119.17	1699.65	-3863.25	86.10	1707.63	489.10	-286.15	79.74	1085.94	-295.91	77.93	497.37
0.50000	-3394.49	145.41	-0.85	-3482.21	157.66	31.77	-3682.38	60.30	10.45	-3666.20	52.31	52.49	-3938.03	-65.71	6.21	-3967.38	-28.98	18.36	-1840.06	37.76	365.98	-1833.84	25.78	350.47	-3918.99	-3.97	1339.73	0.00	0.00	0.00	-2981.94	-77.56	1679.96	-3854.57	-91.13	1750.46	-5312.43	120.29	1700.53	-3860.03	87.39	1709.29	488.86	-286.20	79.53	1086.05	-295.97	77.86	496.90
0.51000	-3394.49	145.41	-0.85	-3482.21	157.66	31.77	-3696.22	59.61	9.05	-3644.93	52.71	55.86	-3938.03	-65.71	6.21	-3967.38	-28.98	18.36	-1840.06	37.76	365.98	-1833.84	25.78	350.47	-3918.99	-3.97	1339.73	0.00	0.00	0.00	-2981.94	-77.56	1679.96	-3828.94	-89.50	1750.15	-5342.47	121.41	1701.39	-3856.80	88.64	1710.92	489.57	-285.83	79.76	1086.39	-295.75	78.20	497.33
0.52000	-3394.49	145.41	-0.85	-3482.21	157.66	31.77	-3704.89	60.37	8.25	-3645.70	53.30	55.92	-3938.03	-65.71	6.21	-3967.38	-28.98	18.36	-1840.06	37.76	365.98	-1833.84	25.78	350.47	-3918.99	-3.97	1339.73	0.00	0.00	0.00	-2981.94	-77.56	1679.96	-3859.55	-89.31	1751.35	-5372.31	122.53	1702.25	-3853.56	89.86	1712.53	489.56	-285.56	79.93	1086.70	-295.74	78.19	496.36
0.53000	-3394.49	145.41	-0.85	-3482.21	157.66	31.77	-3713.81	61.93	7.12	-3644.32	53.23	57.81	-3938.03	-65.71	6.21	-3967.38	-28.98	18.36	-1840.06	37.76	365.98	-1833.84	25.78	350.47	-3918.99	-3.97	1339.73	0.00	0.00	0.00	-2981.94	-77.56	1679.96	-3832.02	-85.53	1749.06	-5401.94	123.64	1703.11	-3850.32	91.03	1714.11	489.31	-285.97	79.81	1086.61	-295.86	77.93	496.67
0.54000	-3394.49	145.41	-0.85	-3482.21	157.66	31.77	-3696.73	60.60	9.66	-3613.12	54.85	61.71	-3938.03	-65.71	6.21	-3967.38	-28.98	18.36	-1840.06	37.76	365.98	-1833.84	25.78	350.47	-3918.99	-3.97	1339.73	0.00	0.00	0.00	-2981.94	-77.56	1679.96	-3830.34	-84.26	1749.32	-5431.36	124.76	1703.95	-3847.06	92.17	1715.66	488.14	-286.17	79.35	1086.24	-295.96	77.87	496.14
0.55000	-3394.49	145.41	-0.85	-3482.21	157.66	31.77	-3714.52	61.45	7.04	-3669.09	52.42	53.05	-3938.03	-65.71	6.21	-3967.38	-28.98	18.36	-1840.06	37.76	365.98	-1833.84	25.78	350.47	-3918.99	-3.97	1339.73	0.00	0.00	0.00	-2981.94	-77.56	1679.96	-3817.59	-84.04	1748.85	-5460.57	125.87	1704.80	-3843.80	93.27	1717.18	488.94	-286.15	79.60	1086.16	-295.77	77.91	496.98
0.56000	-3394.49	145.41	-0.85	-3482.21	157.66	31.77	-3711.35	62.28	7.49	-3634.37	54.27	59.71	-3938.03	-65.71	6.21	-3967.38	-28.98	18.36	-1840.06	37.76	365.98	-1833.84	25.78	350.47	-3918.99	-3.97	1339.73	0.00	0.00	0.00	-2981.94	-77.56	1679.96	-3792.11	-82.75	1746.93	-5489.58	126.98	1705.63	-3840.52	94.34	1718.68	489.19	-285.80	79.67	1086.52	-295.90	77.99	496.75
0.57000	-3394.49	145.41	-0.85	-3482.21	157.66	31.77	-3685.91	64.57	10.80	-3628.45	55.33	59.68	-3938.03	-65.71	6.21	-3967.38	-28.98	18.36	-1840.06	37.76	365.98	-1833.84	25.78	350.47	-3918.99	-3.97	1339.73	0.00	0.00	0.00	-2981.94	-77.56	1679.96	-3832.97	-83.08	1747.82	-5518.39	128.08	1706.46	-3837.24	95.37	1720.15	489.33	-285.98	79.88	1086.71	-295.94	78.07	496.84
0.58000	-3394.49	145.41	-0.85	-3482.21	157.66	31.77	-3701.89	64.60	8.69	-3656.89	56.35	53.37	-3938.03	-65.71	6.21	-3967.38	-28.98	18.36	-1840.06	37.76	365.98	-1833.84	25.78	350.47	-3918.99	-3.97	1339.73	0.00	0.00	0.00	-2981.94	-77.56	1679.96	-3850.70	-81.38	1747.99	-5546.99	129.18	1707.28	-3833.94	96.36	1721.60	489.99	-285.99	80.02	1086.38	-296.05	77.97	497.26
0.59000	-3394.49	145.41	-0.85	-3482.21	157.66	31.77	-3688.59	68.16	10.50	-3646.67	58.28	54.68	-3938.03	-65.71	6.21	-3967.38	-28.98	18.36	-1840.06	37.76	365.98	-1833.84	25.78	350.47	-3918.99	-3.97	1339.73	0.00	0.00	0.00	-2981.94	-77.56	1679.96	-3840.16	-78.45	1747.34	-5575.38	130.29	1708.10	-3830.64	97.31	1723.01	489.79	-286.06	79.79	1086.39	-295.96	78.00	496.82
0.60000	-3394.49	145.41	-0.85	-3482.21	157.66	31.77	-3682.14	69.06	10.91	-3647.39	58.95	52.49	-3938.03	-65.71	6.21	-3967.38	-28.98	18.36	-1840.06	37.76	365.98	-1833.84	25.78	350.47	-3918.99	-3.97	1339.73	0.00	0.00	0.00	-2981.94	-77.56	1679.96	-3854.16	-79.74	1747.05	-5603.57	131.38	1708.91	-3827.33	98.23	1724.41	488.90	-286.34	79.53	1086.32	-295.94	77.99	496.83
0.61000	-3394.49	145.41	-0.85	-3482.21	157.66	31.77	-3710.79	70.92	6.62	-3670.54	62.17	49.13	-3938.03	-65.71	6.21	-3967.38	-28.98	18.36	-1840.06	37.76	365.98	-1833.84	25.78	350.47	-3918.99	-3.97	1339.73	0.00	0.00	0.00	-2981.94	-77.56	1679.96	-3867.11	-77.74	1747.94	-5631.55	132.48	1709.72	-3824.00	99.12	1725.78	489.15	-286.41	79.63	1086.96	-295.96	78.05	496.36
0.62000	-3394.49	145.41	-0.85	-3482.21	157.66	31.77	-3713.34	72.45	6.12	-3714.04	63.79	45.39	-3938.03	-65.71	6.21	-3967.38	-28.98	18.36	-1840.06	37.76	365.98	-1833.84	25.78	350.47	-3918.99	-3.97	1339.73	0.00	0.00	0.00	-2981.94	-77.56	1679.96	-3846.17	-76.47	1745.48	-5659.34	133.57	1710.52	-3820.67	99.96	1727.12	488.67	-286.31	79.59	1086.06	-295.66	77.94	496.34
0.63000	-3394.49	145.41	-0.85	-3482.21	157.66	31.77	-3689.93	75.19	8.08	-3715.82	65.35	48.83	-3938.03	-65.71	6.21	-3967.38	-28.98	18.36	-1840.06	37.76	365.98	-1833.84	25.78	350.47	-3918.99	-3.97	1339.73	0.00	0.00	0.00	-2981.94	-77.56	1679.96	-3857.33	-76.63	1747.22	-5686.91	134.66	1711.31	-3817.33	100.78	1728.44	489.94	-286.01	80.12	1086.55	-295.87	78.25	496.82
0.64000	-3394.49	145.41	-0.85	-3482.21	157.66	31.77	-3684.13	76.72	9.67	-3702.56	67.24	53.19	-3938.03	-65.71	6.21	-3967.38	-28.98	18.36	-1840.06	37.76	365.98	-1833.84	25.78	350.47	-3918.99	-3.97	1339.73	0.00	0.00	0.00	-2981.94	-77.56	1679.96	-3874.66	-74.34	1747.20	-5714.29	135.75	1712.10	-3813.98	101.56	1729.73	489.50	-286.21	79.83	1085.90	-295.92	77.88	496.73
0.65000	-3394.49	145.41	-0.85	-3482.21	157.66	31.77	-3710.79	79.13	5.05	-3698.05	69.35	54.27	-3938.03	-65.71	6.21	-3967.38	-28.98	18.36	-1840.06	37.76	365.98	-1833.84	25.78	350.47	-3918.99	-3.97	1339.73	0.00	0.00	0.00	-2981.94	-77.56	1679.96	-3870.82	-73.11	1747.75	-5741.46	136.84	1712.89	-3810.62	102.30	1731.00	489.22	-286.32	79.72	1085.72	-296.09	77.75	496.77
0.66000	-3394.49	145.41	-0.85	-3482.21	157.66	31.77	-3699.75	82.74	7.05	-3714.24	73.77	50.02	-3938.03	-65.71	6.21	-3967.38	-28.98	18.36	-1840.06	37.76	365.98	-1833.84	25.78	350.47	-3918.99	-3.97	1339.73	0.00	0.00	0.00	-2981.94	-77.56	1679.96	-3837.86	-71.67	1744.77	-5768.44	137.92	1713.66	-3807.25	103.01	1732.24	489.63	-285.92	79.82	1086.03	-296.05	77.73	496.61
0.67000	-3394.49	145.41	-0.85	-3482.21	157.66	31.77	-3709.51	85.67	5.85	-3705.43	77.79	50.53	-3938.03	-65.71	6.21	-3967.38	-28.98	18.36	-1840.06	37.76	365.98	-1833.84	25.78	350.47	-3918.99	-3.97	1339.73	0.00	0.00	0.00	-2981.94	-77.56	1679.96	-3851.90	-69.53	1745.28	-5795.21	139.00	1714.43	-3803.86	103.69	1733.45	489.53	-286.04	79.90	1086.41	-295.94	78.04	497.35
0.68000	-3394.49	145.41	-0.85	-3482.21	157.66	31.77	-3687.75	89.69	9.33	-3693.96	81.17	51.22	-3938.03	-65.71	6.21	-3967.38	-28.98	18.36	-1840.06	37.76	365.98	-1833.84	25.78	350.47	-3918.99	-3.97	1339.73	0.00	0.00	0.00	-2981.94	-77.56	1679.96	-3855.76	-69.15	1746.03	-5821.78	140.08	1715.20	-3800.47	104.33	1734.65	489.56	-285.93	79.94	1085.78	-296.10	77.84	496.40
0.69000	-3394.49	145.41	-0.85	-3482.21	157.66	31.77	-3694.94	93.63	8.72	-3670.87	84.26	54.48	-3938.03	-65.71	6.21	-3967.38	-28.98	18.36	-1840.06	37.76	365.98	-1833.84	25.78	350.47	-3918.99	-3.97	1339.73	0.00	0.00	0.00	-2981.94	-77.56	1679.96	-3852.49	-68.73	1745.98	-5848.15	141.16	1715.96	-3797.07	104.94	1735.81	489.79	-286.00	79.88	1085.97	-296.03	77.83	496.01
0.70000	-3394.49	145.41	-0.85	-3482.21	157.66	31.77	-3697.93	95.94	7.76	-3701.83	89.02	50.37	-3938.03	-65.71	6.21	-3967.38	-28.98	18.36	-1840.06	37.76	365.98	-1833.84	25.78	350.47	-3918.99	-3.97	1339.73	0.00	0.00	0.00	-2981.94	-77.56	1679.96	-3851.22	-65.86	1746.24	-5874.32	142.23	1716.71	-3793.66	105.51	1736.96	489.22	-286.03	79.63	1085.64	-295.80	77.85	496.49
0.71000	-3394.49	145.41	-0.85	-3482.21	157.66	31.77	-3682.71	101.02	10.44	-3687.02	92.25	52.92	-3938.03	-65.71	6.21	-3967.38	-28.98	18.36	-1840.06	37.76	365.98	-1833.84	25.78	350.47	-3918.99	-3.97	1339.73	0.00	0.00	0.00	-2981.94	-77.56	1679.96	-3852.13	-64.87	1745.58	-5900.29	143.31	1717.46	-3790.24	106.05	1738.08	489.45	-286.29	79.60	1086.30	-295.93	78.01	495.72
0.72000	-3394.49	145.41	-0.85	-3482.21	157.66	31.77	-3694.99	104.70	7.54	-3686.66	97.66	53.42	-3938.03	-65.71	6.21	-3967.38	-28.98	18.36	-1840.06	37.76	365.98	-1833.84	25.78	350.47	-3918.99	-3.97	1339.73	0.00	0.00	0.00	-2981.94	-77.56	1679.96	-3827.37	-63.72	1743.44	-5926.06	144.38	1718.20	-3786.81	106.56	1739.17	488.74	-286.16	79.57	1086.76	-296.16	78.20	496.24
0.73000	-3394.49	145.41	-0.85	-3482.21	157.66	31.77	-3702.63	108.90	6.06	-3699.39	101.88	50.51	-3938.03	-65.71	6.21	-3967.38	-28.98	18.36	-1840.06	37.76	365.98	-1833.84	25.78	350.47	-3918.99	-3.97	1339.73	0.00	0.00	0.00	-2981.94	-77.56	1679.96	-3841.07	-61.35	1744.76	-5951.63	145.44	1718.94	-3783.37	107.03	1740.24	489.33	-285.66	79.85	1086.25	-295.73	78.08	496.22
0.74000	-3394.49	145.41	-0.85	-3482.21	157.66	31.77	-3686.72	113.01	8.02	-3667.25	106.71	55.48	-3938.03	-65.71	6.21	-3967.38	-28.98	18.36	-1840.06	37.76	365.98	-1833.84	25.78	350.47	-3918.99	-3.97	1339.73	0.00	0.00	0.00	-2981.94	-77.56	1679.96	-3851.89	-60.66	1746.19	-5977.00	146.51	1719.67	-3779.92	107.48	1741.29	488.96	-285.86	79.79	1086.19	-295.99	77.90	496.43
0.75000	-3394.49	145.41	-0.85	-3482.21	157.66	31.77	-3669.20	117.19	11.17	-3684.59	110.44	52.68	-3938.03	-65.71	6.21	-3967.38	-28.98	18.36	-1840.06	37.76	365.98	-1833.84	25.78	350.47	-3918.99	-3.97	1339.73	0.00	0.00	0.00	-2981.94	-77.56	1679.96	-3875.37	-57.54	1747.52	-6002.18	147.57	1720.39	-3776.47	107.89	1742.31	489.33	-286.09	79.72	1085.99	-296.06	77.92	496.79
0.76000	-3394.49	145.41	-0.85	-3482.21	157.66	31.77	-3673.93	121.89	11.04	-3670.61	115.47	54.72	-3938.03	-65.71	6.21	-3967.38	-28.98	18.36	-1840.06	37.76	365.98	-1833.84	25.78	350.47	-3918.99	-3.97	1339.73	0.00	0.00	0.00	-2981.94	-77.56	1679.96	-3842.35	-55.23	1745.41	-6027.15	148.63	1721.11	-3773.00	108.27	1743.31	490.05	-286.19	79.86	1085.68	-296.11	77.91	495.99
0.77000	-3394.49	145.41	-0.85	-3482.21	157.66	31.77	-3672.16	126.60	11.71	-3682.08	120.22	53.65	-3938.03	-65.71	6.21	-3967.38	-28.98	18.36	-1840.06	37.76	365.98	-1833.84	25.78	350.47	-3918.99	-3.97	1339.73	0.00	0.00	0.00	-2981.94	-77.56	1679.96	-3804.63	-52.63	1743.34	-6051.94	149.69	1721.82	-3769.52	108.61	1744.29	489.25	-285.93	79.82	1086.15	-295.97	77.97	495.77
0.78000	-3394.49	145.41	-0.85	-3482.21	157.66	31.77	-3674.53	131.09	12.04	-3677.95	125.69	55.73	-3938.03	-65.71	6.21	-3967.38	-28.98	18.36	-1840.06	37.76	365.98	-1833.84	25.78	350.47	-3918.99	-3.97	1339.73	0.00	0.00	0.00	-2981.94	-77.56	1679.96	-3813.90	-50.10	1743.26	-6076.52	150.74	1722.53	-3766.03	108.93	1745.24	488.91	-285.94	79.73	1085.87	-296.05	77.69	496.95
0.79000	-3394.49	145.41	-0.85	-3482.21	157.66	31.77	-3656.50	135.47	13.96	-3685.18	129.61	53.19	-3938.03	-65.71	6.21	-3967.38	-28.98	18.36	-1840.06	37.76	365.98	-1833.84	25.78	350.47	-3918.99	-3.97	1339.73	0.00	0.00	0.00	-2981.94	-77.56	1679.96	-3812.69	-49.05	1744.77	-6100.91	151.79	1723.23	-3762.53	109.21	1746.17	489.99	-286.17	79.94	1086.19	-296.01	77.88	497.06
0.80000	-3394.49	145.41	-0.85	-3482.21	157.66	31.77	-3654.89	140.01	14.56	-3676.20	134.98	56.12	-3938.03	-65.71	6.21	-3967.38	-28.98	18.36	-1840.06	37.76	365.98	-1833.84	25.78	350.47	-3918.99	-3.97	1339.73	0.00	0.00	0.00	-2981.94	-77.56	1679.96	-3807.86	-45.17	1743.80	-6125.10	152.84	1723.93	-3759.02	109.46	1747.08	490.19	-286.12	79.94	1085.90	-295.78	77.78	496.94
0.81000	-3394.49	145.41	-0.85	-3482.21	157.66	31.77	-3701.55	144.49	7.64	-3645.19	139.67	61.68	-3938.03	-65.71	6.21	-3967.38	-28.98	18.36	-1840.06	37.76	365.98	-1833.84	25.78	350.47	-3918.99	-3.97	1339.73	0.00	0.00	0.00	-2981.94	-77.56	1679.96	-3814.37	-45.01	1743.08	-6149.10	153.89	1724.62	-3755.50	109.68	1747.97	489.57	-286.12	79.85	1086.15	-295.90	78.12	497.26
0.82000	-3394.49	145.41	-0.85	-3482.21	157.66	31.77	-3671.96	149.01	13.95	-3638.78	144.88	61.89	-3938.03	-65.71	6.21	-3967.38	-28.98	18.36	-1840.06	37.76	365.98	-1833.84	25.78	350.47	-3918.99	-3.97	1339.73	0.00	0.00	0.00	-2981.94	-77.56	1679.96	-3787.67	-40.59	1742.03	-6172.90	154.93	1725.31	-3751.97	109.87	1748.83	489.64	-286.10	79.80	1086.48	-295.95	78.09	497.11
0.83000	-3394.49	145.41	-0.85	-3482.21	157.66	31.77	-3674.44	153.37	12.75	-3658.46	149.69	59.88	-3938.03	-65.71	6.21	-3967.38	-28.98	18.36	-1840.06	37.76	365.98	-1833.84	25.78	350.47	-3918.99	-3.97	1339.73	0.00	0.00	0.00	-2981.94	-77.56	1679.96	-3813.65	-39.24	1743.77	-6196.51	155.98	1725.99	-3748.43	110.04	1749.67	489.40	-285.82	79.88	1086.08	-295.99	77.89	496.33
0.84000	-3394.49	145.41	-0.85	-3482.21	157.66	31.77	-3684.49	157.57	13.81	-3659.58	154.05	60.83	-3938.03	-65.71	6.21	-3967.38	-28.98	18.36	-1840.06	37.76	365.98	-1833.84	25.78	350.47	-3918.99	-3.97	1339.73	0.00	0.00	0.00	-2981.94	-77.56	1679.96	-3825.76	-36.80	1744.34	-6219.92	157.02	1726.66	-3744.88	110.17	1750.48	489.00	-285.80	79.87	1086.01	-295.94	78.00	496.87
0.85000	-3394.49	145.41	-0.85	-3482.21	157.66	31.77	-3648.46	162.27	18.46	-3657.81	159.49	60.92	-3938.03	-65.71	6.21	-3967.38	-28.98	18.36	-1840.06	37.76	365.98	-1833.84	25.78	350.47	-3918.99	-3.97	1339.73	0.00	0.00	0.00	-2981.94	-77.56	1679.96	-3805.35	-33.15	1744.24	-6243.14	158.05	1727.33	-3741.32	110.27	1751.28	489.32	-286.13	79.87	1085.75	-295.78	77.88	496.75
0.86000	-3394.49	145.41	-0.85	-3482.21	157.66	31.77	-3686.83	166.52	14.17	-3656.38	163.77	61.90	-3938.03	-65.71	6.21	-3967.38	-28.98	18.36	-1840.06	37.76	365.98	-1833.84	25.78	350.47	-3918.99	-3.97	1339.73	0.00	0.00	0.00	-2981.94	-77.56	1679.96	-3831.43	-31.91	1743.48	-6266.16	159.09	1727.99	-3737.74	110.34	1752.05	489.41	-286.11	79.80	1086.47	-295.60	78.13	495.82
0.87000	-3394.49	145.41	-0.85	-3482.21	157.66	31.77	-3692.94	171.40	13.27	-3656.77	167.88	60.90	-3938.03	-65.71	6.21	-3967.38	-28.98	18.36	-1840.06	37.76	365.98	-1833.84	25.78	350.47	-3918.99	-3.97	1339.73	0.00	0.00	0.00	-2981.94	-77.56	1679.96	-3824.87	-30.75	1744.86	-6289.00	160.12	1728.65	-3734.16	110.38	1752.80	489.55	-286.12	79.85	1086.40	-295.94	78.13	496.87
0.88000	-3394.49	145.41	-0.85	-3482.21	157.66	31.77	-3675.88	175.77	17.97	-3637.82	172.17	64.17	-3938.03	-65.71	6.21	-3967.38	-28.98	18.36	-1840.06	37.76	365.98	-1833.84	25.78	350.47	-3918.99	-3.97	1339.73	0.00	0.00	0.00	-2981.94	-77.56	1679.96	-3795.03	-27.31	1743.57	-6311.64	161.15	1729.30	-3730.57	110.39	1753.53	489.28	-285.85	79.82	1086.32	-295.78	78.12	497.51
0.89000	-3394.49	145.41	-0.85	-3482.21	157.66	31.77	-3685.61	182.29	18.63	-3643.79	176.72	63.64	-3938.03	-65.71	6.21	-3967.38	-28.98	18.36	-1840.06	37.76	365.98	-1833.84	25.78	350.47	-3918.99	-3.97	1339.73	0.00	0.00	0.00	-2981.94	-77.56	1679.96	-3813.16	-23.48	1744.90	-6334.09	162.18	1729.95	-3726.97	110.37	1754.24	489.05	-286.01	79.64	1086.38	-295.78	78.02	496.89
0.90000	-3394.49	145.41	-0.85	-3482.21	157.66	31.77	-3705.65	184.45	17.39	-3632.99	180.53	65.53	-3938.03	-65.71	6.21	-3967.38	-28.98	18.36	-1840.06	37.76	365.98	-1833.84	25.78	350.47	-3918.99	-3.97	1339.73	0.00	0.00	0.00	-2981.94	-77.56	1679.96	-3804.66	-20.28	1744.79	-6356.35	163.20	1730.59	-3723.36	110.33	1754.92	488.57	-285.75	79.56	1085.77	-295.74	77.90	496.36
0.91000	-3394.49	145.41	-0.85	-3482.21	157.66	31.77	-3633.76	190.37	28.98	-3627.18	186.64	65.18	-3938.03	-65.71	6.21	-3967.38	-28.98	18.36	-1840.06	37.76	365.98	-1833.84	25.78	350.47	-3919.01	-3.97	1339.73	0.00	0.00	0.00	-2981.94	-77.56	1679.96	-3804.24	-15.68	1743.62	-6378.41	164.23	1731.22	-3719.73	110.25	1755.59	489.08	-285.91	79.76	1086.56	-295.78	78.16	496.57
0.92000	-3394.49	145.41	-0.85	-3482.21	157.66	31.77	-3624.31	195.44	31.70	-3648.02	192.36	62.62	-3938.03	-65.71	6.21	-3967.38	-28.98	18.36	-1840.06	37.76	365.98	-1833.84	25.78	350.47	-3940.05	-0.05	1339.96	0.00	0.00	0.00	-2981.94	-77.56	1679.96	-3803.20	-14.95	1744.23	-6400.29	165.25	1731.85	-3716.10	110.15	1756.23	489.63	-286.17	79.75	1086.34	-295.94	78.06	495.92
0.93000	-3394.49	145.41	-0.85	-3482.21	157.66	31.77	-3615.54	200.39	34.18	-3619.69	196.99	67.54	-3938.03	-65.71	6.21	-3967.38	-28.98	18.36	-1840.06	37.76	365.98	-1833.84	25.78	350.47	-3949.92	-1.19	1340.45	0.00	0.00	0.00	-2981.94	-77.56	1679.96	-3795.63	-11.01	1743.51	-6421.98	166.26	1732.48	-3712.46	110.02	1756.85	489.67	-285.72	79.90	1086.54	-295.79	78.16	496.53
0.94000	-3394.49	145.41	-0.85	-3482.21	157.66	31.77	-3607.46	205.21	36.44	-3637.89	203.80	64.72	-3938.03	-65.71	6.21	-3967.38	-28.98	18.36	-1840.06	37.76	365.98	-1833.84	25.78	350.47	-3921.45	0.41	1339.97	0.00	0.00	0.00	-2981.94	-77.56	1679.96	-3774.28	-7.78	1742.12	-6443.47	167.28	1733.10	-3708.80	109.86	1757.45	488.56	-285.95	79.62	1086.15	-295.87	77.99	496.54
0.95000	-3394.49	145.41	-0.85	-3482.21	157.66	31.77	-3600.03	209.90	38.48	-3625.73	207.17	66.50	-3938.03	-65.71	6.21	-3967.38	-28.98	18.36	-1840.06	37.76	365.98	-1833.84	25.78	350.47	-3921.33	4.64	1339.25	0.00	0.00	0.00	-2981.94	-77.56	1679.96	-3769.21	-3.87	1742.30	-6464.78	168.29	1733.71	-3705.14	109.68	1758.03	488.27	-286.06	79.56	1087.21	-295.90	78.15	496.70
0.96000	-3394.49	145.41	-0.85	-3482.21	157.66	31.77	-3593.26	214.48	40.29	-3616.88	214.81	67.84	-3938.03	-65.71	6.21	-3967.38	-28.98	18.36	-1840.06	37.76	365.98	-1833.84	25.78	350.47	-3907.39	6.67	1337.76	0.00	0.00	0.00	-2981.94	-77.56	1679.96	-3772.30	0.12	1742.36	-6485.89	169.30	1734.32	-3701.47	109.46	1758.59	489.14	-286.06	79.78	1086.81	-295.78	78.04	496.04
0.97000	-3394.49	145.41	-0.85	-3482.21	157.66	31.77	-3587.12	218.94	41.90	-3632.57	218.54	64.78	-3938.03	-65.71	6.21	-3967.38	-28.98	18.36	-1840.06	37.76	365.98	-1833.84	25.78	350.47	-3873.40	6.63	1340.44	0.00	0.00	0.00	-2981.94	-77.56	1679.96	-3761.56	2.67	1741.56	-6506.82	170.31	1734.93	-3697.78	109.22	1759.13	489.03	-286.17	79.44	1086.49	-295.91	78.09	496.79
0.98000	-3394.49	145.41	-0.85	-3482.21	157.66	31.77	-3581.60	223.27	43.30	-3635.37	225.44	64.32	-3938.03	-65.71	6.21	-3967.38	-28.98	18.36	-1840.06	37.76	365.98	-1833.84	25.78	350.47	-3879.52	7.78	1338.55	0.00	0.00	0.00	-2981.94	-77.56	1679.96	-3775.15	9.74	1741.69	-6527.56	171.31	1735.52	-3694.08	108.95	1759.65	489.69	-286.20	79.71	1086.32	-296.10	78.03	496.40
0.99000	-3394.49	145.41	-0.85	-3482.21	157.66	31.77	-3576.69	227.49	44.49	-3621.76	230.08	65.68	-3938.03	-65.71	6.21	-3967.38	-28.98	18.36	-1840.06	37.76	365.98	-1833.84	25.78	350.47	-3873.61	10.31	1337.14	0.00	0.00	0.00	-2981.94	-77.56	1679.96	-3775.74	12.52	1741.25	-6548.12	172.32	1736.12	-3690.38	108.66	1760.14	489.65	-286.17	79.76	1086.00	-296.03	77.97	496.21
1.00000	-3394.49	145.41	-0.85	-3482.21	157.66	31.77	-3572.37	231.60	45.50	-3632.47	234.86	63.00	-3938.03	-65.71	6.21	-3967.38	-28.98	18.36	-1840.06	37.76	365.98	-1833.84	25.78	350.47	-3891.90	12.22	1337.72	0.00	0.00	0.00	-2981.94	-77.56	1679.96	-3758.46	14.41	1738.84	-6568.48	173.32	1736.70	-3686.66	108.34	1760.62	489.49	-285.84	79.83	1086.44	-295.81	78.19	496.37
1.01000	-3394.49	145.41	-0.85	-3482.21	157.66	31.77	-3568.63	235.58	46.30	-3618.79	238.89	65.74	-3938.03	-65.71	6.21	-3967.38	-28.98	18.36	-1840.06	37.76	365.98	-1833.84	25.78	350.47	-3887.56	14.53	1337.78	0.00	0.00	0.00	-2981.94	-77.56	1679.96	-3720.22	19.52	1736.29	-6588.66	174.32	1737.29	-3682.93	107.99	1761.08	488.72	-286.16	79.59	1086.80	-295.67	78.43	496.18
1.02000	-3394.49	145.41	-0.85	-3482.21	157.66	31.77	-3565.46	239.46	46.93	-3611.87	242.97	65.01	-3938.03	-65.71	6.21	-3967.38	-28.98	18.36	-1840.06	37.76	365.98	-1833.84	25.78	350.47	-3875.95	15.41	1336.89	0.00	0.00	0.00	-2981.94	-77.56	1679.96	-3720.58	23.43	1736.99	-6608.66	175.31	1737.86	-3679.19	107.62	1761.52	488.64	-286.06	79.63	1086.34	-295.95	78.22	496.08
1.03000	-3394.49	145.41	-0.85	-3482.21	157.66	31.77	-3562.83	243.22	47.37	-3634.06	248.16	61.60	-3938.03	-65.71	6.21	-3967.38	-28.98	18.36	-1840.06	37.76	365.98	-1833.84	25.78	350.47	-3883.21	18.86	1336.93	0.00	0.00	0.00	-2981.94	-77.56	1679.96	-3731.16	27.54	1737.81	-6628.46	176.30	1738.44	-3675.44	107.22	1761.93	488.52	-286.16	79.56	1086.20	-295.85	78.15	496.71
1.04000	-3394.49	145.41	-0.85	-3482.21	157.66	31.77	-3560.75	246.87	47.64	-3652.83	251.30	57.83	-3938.03	-65.71	6.21	-3967.38	-28.98	18.36	-1840.06	37.76	365.98	-1833.84	25.78	350.47	-3851.87	21.29	1336.55	0.00	0.00	0.00	-2981.94	-77.56	1679.96	-3682.08	32.60	1735.41	-6648.08	177.29	1739.00	-3671.68	106.80	1762.33	488.92	-286.14	79.57	1085.73	-296.02	78.01	496.96
1.05000	-3394.49	145.41	-0.85	-3482.21	157.66	31.77	-3559.19	250.40	47.73	-3679.96	254.03	52.99	-3938.03	-65.71	6.21	-3967.38	-28.98	18.36	-1840.06	37.76	365.98	-1833.84	25.78	350.47	-3856.81	23.52	1336.05	0.00	0.00	0.00	-2981.94	-77.56	1679.96	-3671.13	35.55	1735.28	-6667.52	178.28	1739.56	-3667.91	106.35	1762.71	489.06	-286.05	79.74	1085.76	-295.94	78.00	497.09
1.06000	-3394.49	145.41	-0.85	-3482.21	157.66	31.77	-3558.14	253.83	47.66	-3654.50	256.52	55.99	-3938.03	-65.71	6.21	-3967.38	-28.98	18.36	-1840.06	37.76	365.98	-1833.84	25.78	350.47	-3875.06	25.90	1335.99	0.00	0.00	0.00	-2981.94	-77.56	1679.96	-3677.87	41.45	1734.70	-6686.77	179.27	1740.12	-3664.13	105.88	1763.07	489.23	-285.85	79.70	1086.71	-295.65	78.26	496.65
1.07000	-3394.49	145.41	-0.85	-3482.21	157.66	31.77	-3557.58	257.15	47.43	-3659.86	259.15	55.59	-3938.03	-65.71	6.21	-3967.38	-28.98	18.36	-1840.06	37.76	365.98	-1833.84	25.78	350.47	-3833.94	27.44	1334.89	0.00	0.00	0.00	-2981.94	-77.56	1679.96	-3685.72	44.39	1733.02	-6705.84	180.25	1740.67	-3660.34	105.38	1763.41	488.71	-286.20	79.46	1086.68	-295.64	78.16	496.03
1.08000	-3394.49	145.41	-0.85	-3482.21	157.66	31.77	-3557.51	260.37	47.05	-3624.89	258.67	60.15	-3938.03	-65.71	6.21	-3967.38	-28.98	18.36	-1840.06	37.76	365.98	-1833.84	25.78	350.47	-3823.56	29.59	1334.60	0.00	0.00	0.00	-2981.94	-77.56	1679.96	-3692.85	47.57	1733.24	-6724.72	181.23	1741.22	-3656.54	104.86	1763.73	489.97	-286.03	79.92	1086.21	-295.72	77.91	496.37
1.09000	-3394.49	145.41	-0.85	-3482.21	157.66	31.77	-3557.90	263.48	46.51	-3686.66	259.00	48.08	-3938.03	-65.71	6.21	-3967.38	-28.98	18.36	-1840.06	37.76	365.98	-1833.84	25.78	350.47	-3827.81	32.91	1335.01	0.00	0.00	0.00	-2981.94	-77.56	1679.96	-3667.64	53.28	1731.41	-6743.42	182.21	1741.76	-3652.72	104.31	1764.04	489.73	-285.93	79.93	1086.17	-295.84	77.93	496.56
1.10000	-3394.49	145.41	-0.85	-3482.21	157.66	31.77	-3558.75	266.48	45.83	-3675.80	260.20	48.50	-3938.03	-65.71	6.21	-3967.38	-28.98	18.36	-1840.06	37.76	365.98	-1833.84	25.78	350.47	-3816.18	35.96	1334.28	0.00	0.00	0.00	-2981.94	-77.56	1679.96	-3623.68	58.94	1728.42	-6761.94	183.18	1742.29	-3648.90	103.74	1764.32	489.84	-285.97	79.88	1086.41	-295.85	78.08	497.12
1.11000	-3394.49	145.41	-0.85	-3482.21	157.66	31.77	-3560.03	269.38	45.02	-3674.30	260.42	48.62	-3938.03	-65.71	6.21	-3967.38	-28.98	18.36	-1840.06	37.76	365.98	-1833.84	25.78	350.47	-3803.16	38.92	1334.23	0.00	0.00	0.00	-2981.94	-77.56	1679.96	-3650.29	63.44	1730.81	-6780.27	184.16	1742.82	-3645.06	103.14	1764.58	489.35	-286.02	79.74	1085.90	-296.04	77.91	496.40
1.12000	-3394.49	145.41	-0.85	-3482.21	157.66	31.77	-3561.75	272.18	44.06	-3625.87	259.38	55.42	-3938.03	-65.71	6.21	-3967.38	-28.98	18.36	-1840.06	37.76	365.98	-1833.84	25.78	350.47	-3808.57	41.53	1333.70	0.00	0.00	0.00	-2981.94	-77.56	1679.96	-3662.52	67.28	1730.56	-6798.42	185.13	1743.35	-3641.21	102.52	1764.83	489.12	-286.07	79.73	1085.51	-296.09	77.70	496.65
1.13000	-3394.49	145.41	-0.85	-3482.21	157.66	31.77	-3563.87	274.87	42.98	-3640.24	259.25	52.54	-3938.03	-65.71	6.21	-3967.38	-28.98	18.36	-1840.06	37.76	365.98	-1833.84	25.78	350.47	-3779.55	44.44	1334.81	0.00	0.00	0.00	-2981.94	-77.56	1679.96	-3643.44	68.80	1729.03	-6816.39	186.10	1743.87	-3637.36	101.88	1765.06	489.78	-285.79	79.84	1086.38	-295.98	78.01	496.37
1.14000	-3394.49	145.41	-0.85	-3482.21	157.66	31.77	-3566.40	277.47	41.77	-3645.25	260.78	50.98	-3938.03	-65.71	6.21	-3967.38	-28.98	18.36	-1840.06	37.76	365.98	-1833.84	25.78	350.47	-3805.07	46.51	1333.82	0.00	0.00	0.00	-2981.94	-77.56	1679.96	-3624.06	70.98	1727.87	-6834.18	187.06	1744.38	-3633.49	101.22	1765.27	489.09	-285.79	79.76	1085.98	-295.85	77.99	496.19
1.15000	-3394.49	145.41	-0.85	-3482.21	157.66	31.77	-3569.31	279.97	40.45	-3631.92	260.30	51.36	-3938.03	-65.71	6.21	-3967.38	-28.98	18.36	-1840.06	37.76	365.98	-1833.84	25.78	350.47	-3781.39	48.57	1333.51	0.00	0.00	0.00	-2981.94	-77.56	1679.96	-3621.03	74.98	1726.64	-6851.79	188.02	1744.89	-3629.61	100.53	1765.46	488.92	-285.96	79.59	1086.17	-295.76	77.93	496.74
1.16000	-3394.49	145.41	-0.85	-3482.21	157.66	31.77	-3572.59	282.37	39.01	-3629.59	259.76	52.68	-3938.03	-65.71	6.21	-3967.38	-28.98	18.36	-1840.06	37.76	365.98	-1833.84	25.78	350.47	-3773.63	51.10	1334.89	0.00	0.00	0.00	-2981.94	-77.56	1679.96	-3612.34	79.86	1725.31	-6869.22	188.98	1745.40	-3625.72	99.82	1765.64	489.48	-285.95	79.85	1085.95	-295.72	78.04	496.55
1.17000	-3394.49	145.41	-0.85	-3482.21	157.66	31.77	-3576.22	284.68	37.46	-3644.38	260.68	49.92	-3938.03	-65.71	6.21	-3967.38	-28.98	18.36	-1840.06	37.76	365.98	-1833.84	25.78	350.47	-3731.83	54.41	1334.35	0.00	0.00	0.00	-2981.94	-77.56	1679.96	-3623.58	82.14	1726.11	-6886.47	189.94	1745.90	-3621.81	99.09	1765.79	489.33	-285.86	79.94	1086.22	-295.86	77.98	496.56
1.18000	-3394.49	145.41	-0.85	-3482.21	157.66	31.77	-3580.20	286.89	35.81	-3639.48	261.69	49.95	-3938.03	-65.71	6.21	-3967.38	-28.98	18.36	-1840.06	37.76	365.98	-1833.84	25.78	350.47	-3757.82	56.24	1334.12	0.00	0.00	0.00	-2981.94	-77.56	1679.96	-3576.53	82.85	1722.47	-6903.54	190.90	1746.39	-3617.90	98.33	1765.93	489.02	-286.02	79.86	1086.51	-295.77	78.19	496.55
1.19000	-3394.49	145.41	-0.85	-3482.21	157.66	31.77	-3584.51	289.01	34.06	-3605.57	261.95	54.91	-3938.03	-65.71	6.21	-3967.38	-28.98	18.36	-1840.06	37.76	365.98	-1833.84	25.78	350.47	-3760.07	57.59	1334.23	0.00	0.00	0.00	-2981.94	-77.56	1679.96	-3592.34	87.75	1721.34	-6920.42	191.85	1746.88	-3613.98	97.56	1766.05	489.44	-286.06	79.92	1085.89	-295.69	77.96	496.86
1.20000	-3394.49	145.41	-0.85	-3482.21	157.66	31.77	-3589.13	291.03	32.22	-3606.57	262.91	52.48	-3938.03	-65.71	6.21	-3967.38	-28.98	18.36	-1840.06	37.76	365.98	-1833.84	25.78	350.47	-3760.67	61.07	1333.21	0.00	0.00	0.00	-2981.94	-77.56	1679.96	-3584.71	90.31	1721.36	-6937.13	192.80	1747.37	-3610.04	96.76	1766.16	489.21	-286.26	79.59	1086.15	-295.91	77.96	496.66
1.21000	-3394.49	145.41	-0.85	-3482.21	157.66	31.77	-3594.06	292.96	30.29	-3553.41	260.93	60.15	-3938.03	-65.71	6.21	-3967.38	-28.98	18.36	-1840.06	37.76	365.98	-1833.84	25.78	350.47	-3755.69	64.17	1333.74	0.00	0.00	0.00	-2981.94	-77.56	1679.96	-3542.35	93.54	1718.55	-6953.67	193.75	1747.85	-3606.09	95.94	1766.24	488.72	-286.23	79.51	1086.78	-295.93	78.00	496.47
1.22000	-3394.49	145.41	-0.85	-3482.19	157.66	31.78	-3599.27	294.81	28.28	-3532.64	260.95	63.51	-3938.03	-65.71	6.21	-3967.38	-28.98	18.36	-1840.06	37.76	365.98	-1833.84	25.78	350.47	-3766.29	66.97	1333.05	0.00	0.00	0.00	-2981.94	-77.56	1679.96	-3535.11	95.99	1715.50	-6970.02	194.69	1748.32	-3602.14	95.10	1766.31	488.74	-286.07	79.68	1086.53	-295.98	78.00	496.58
1.23000	-3394.49	145.41	-0.85	-3455.49	156.73	35.01	-3604.75	296.56	26.19	-3599.75	262.49	53.19	-3938.03	-65.71	6.21	-3967.38	-28.98	18.36	-1840.06	37.76	365.98	-1833.84	25.78	350.47	-3734.34	69.79	1333.06	0.00	0.00	0.00	-2981.94	-77.56	1679.96	-3535.09	96.35	1715.98	-6986.20	195.64	1748.79	-3598.17	94.23	1766.37	488.50	-286.15	79.51	1086.36	-295.72	77.91	496.22
1.24000	-3394.49	145.41	-0.85	-3459.45	153.41	32.62	-3610.49	298.23	24.03	-3623.89	263.24	48.45	-3938.03	-65.71	6.21	-3967.38	-28.98	18.36	-1840.06	37.76	365.98	-1833.84	25.78	350.47	-3726.81	72.16	1332.27	0.00	0.00	0.00	-2981.94	-77.56	1679.96	-3533.04	98.01	1714.43	-7002.20	196.58	1749.26	-3594.19	93.35	1766.40	488.82	-285.89	79.56	1085.40	-295.79	77.71	496.54
1.25000	-3394.49	145.41	-0.85	-3457.67	153.96	34.87	-3616.48	299.81	21.80	-3559.35	261.08	58.50	-3938.03	-65.71	6.21	-3967.38	-28.98	18.36	-1840.06	37.76	365.98	-1833.84	25.78	350.47	-3707.26	74.29	1333.00	0.00	0.00	0.00	-2981.94	-77.56	1679.96	-3529.03	97.07	1713.13	-7018.02	197.51	1749.72	-3590.19	92.45	1766.42	488.82	-285.76	79.66	1086.34	-295.66	78.09	496.47
1.26000	-3394.49	145.41	-0.85	-3458.51	153.36	36.00	-3622.70	301.30	19.51	-3566.39	260.23	55.81	-3938.03	-65.71	6.21	-3967.38	-28.98	18.36	-1840.06	37.76	365.98	-1833.84	25.78	350.47	-3713.82	77.73	1332.85	0.00	0.00	0.00	-2981.94	-77.56	1679.96	-3506.36	100.55	1710.47	-7033.67	198.45	1750.18	-3586.19	91.52	1766.43	489.69	-285.86	79.81	1086.65	-295.95	78.19	496.40
1.27000	-3394.49	145.41	-0.85	-3455.37	154.10	37.33	-3629.14	302.71	17.16	-3576.63	261.96	55.21	-3938.03	-65.71	6.21	-3967.38	-28.98	18.36	-1840.06	37.76	365.98	-1833.84	25.78	350.47	-3704.25	80.28	1332.53	0.00	0.00	0.00	-2981.94	-77.56	1679.96	-3485.96	99.97	1706.90	-7049.14	199.38	1750.63	-3582.18	90.58	1766.41	489.19	-285.75	79.76	1086.47	-295.65	78.23	495.88
1.28000	-3394.49	145.41	-0.85	-3470.01	157.03	35.40	-3635.78	304.04	14.77	-3576.50	263.62	55.84	-3938.03	-65.71	6.21	-3967.38	-28.98	18.36	-1840.06	37.76	365.98	-1833.84	25.78	350.47	-3697.74	83.07	1332.39	0.00	0.00	0.00	-2981.94	-77.56	1679.96	-3473.18	100.92	1704.64	-7064.43	200.31	1751.07	-3578.15	89.62	1766.39	489.62	-285.72	79.85	1086.58	-295.77	78.17	496.11
1.29000	-3394.49	145.41	-0.85	-3434.67	155.02	37.56	-3642.61	305.28	12.32	-3568.88	262.29	56.67	-3938.03	-65.71	6.21	-3967.38	-28.98	18.36	-1840.06	37.76	365.98	-1833.84	25.78	350.47	-3696.97	86.59	1332.49	0.00	0.00	0.00	-2981.94	-77.56	1679.96	-3480.68	101.63	1704.16	-7079.56	201.24	1751.51	-3574.11	88.64	1766.34	489.49	-285.94	79.86	1086.32	-296.08	77.99	496.04
1.30000	-3394.49	145.41	-0.85	-3473.83	154.58	30.80	-3649.62	306.45	9.83	-3613.03	264.63	48.69	-3938.03	-65.71	6.21	-3967.38	-28.98	18.36	-1840.06	37.76	365.98	-1833.84	25.78	350.47	-3706.00	89.56	1332.30	0.00	0.00	0.00	-2981.94	-77.56	1679.96	-3517.96	103.30	1703.43	-7094.50	202.17	1751.95	-3570.07	87.63	1766.28	489.86	-286.05	79.79	1086.40	-296.18	77.99	496.52
1.31000	-3394.49	145.41	-0.85	-3483.06	154.81	30.49	-3656.79	307.54	7.31	-3607.96	263.87	49.81	-3938.03	-65.71	6.21	-3967.38	-28.98	18.36	-1840.06	37.76	365.98	-1833.84	25.78	350.47	-3696.39	92.12	1333.21	0.00	0.00	0.00	-2981.94	-77.56	1679.96	-3522.77	103.32	1701.98	-7109.27	203.09	1752.38	-3566.01	86.61	1766.20	489.56	-286.03	79.68	1086.25	-296.13	77.93	495.96
1.32000	-3394.49	145.41	-0.85	-3465.50	153.79	34.81	-3664.10	308.54	4.76	-3634.57	264.59	45.59	-3938.03	-65.71	6.21	-3967.38	-28.98	18.36	-1840.06	37.76	365.98	-1833.84	25.78	350.47	-3691.98	95.68	1333.91	0.00	0.00	0.00	-2981.94	-77.56	1679.96	-3509.68	103.23	1701.95	-7123.87	204.01	1752.81	-3561.93	85.57	1766.11	489.00	-286.21	79.63	1086.16	-296.40	77.71	495.95
1.33000	-3394.49	145.41	-0.85	-3449.46	151.82	36.59	-3671.55	309.48	2.18	-3586.88	263.22	52.63	-3938.03	-65.71	6.21	-3967.38	-28.98	18.36	-1840.06	37.76	365.98	-1833.84	25.78	350.47	-3667.14	98.27	1332.68	0.00	0.00	0.00	-2981.94	-77.56	1679.96	-3542.47	104.82	1702.10	-7138.30	204.93	1753.23	-3557.85	84.51	1766.00	489.08	-286.31	79.53	1086.43	-296.03	77.98	496.52
1.34000	-3394.49	145.41	-0.85	-3469.89	152.69	32.15	-3679.12	310.33	-0.42	-3621.89	264.89	48.34	-3938.03	-65.71	6.21	-3967.38	-28.98	18.36	-1840.06	37.76	365.98	-1833.84	25.78	350.47	-3674.69	101.12	1333.65	0.00	0.00	0.00	-2981.94	-77.56	1679.96	-3520.36	105.67	1699.29	-7152.55	205.84	1753.65	-3553.76	83.44	1765.88	489.64	-286.22	79.76	1086.62	-295.86	78.10	496.70
1.35000	-3394.49	145.41	-0.85	-3521.98	156.22	22.01	-3686.80	311.11	-3.03	-3598.65	263.82	50.47	-3938.03	-65.71	6.21	-3967.38	-28.98	18.36	-1840.06	37.76	365.98	-1833.84	25.78	350.47	-3675.29	102.76	1333.51	0.00	0.00	0.00	-2981.94	-77.56	1679.96	-3513.46	105.46	1698.93	-7166.63	206.75	1754.06	-3549.65	82.34	1765.74	489.29	-286.21	79.67	1086.46	-295.84	78.04	496.78
1.36000	-3394.49	145.41	-0.85	-3517.61	156.38	22.76	-3694.57	311.82	-5.66	-3598.14	265.47	51.22	-3938.03	-65.71	6.21	-3967.38	-28.98	18.36	-1840.06	37.76	365.98	-1833.84	25.78	350.47	-3656.25	104.17	1334.21	0.00	0.00	0.00	-2981.94	-77.56	1679.96	-3527.54	106.48	1698.94	-7180.54	207.66	1754.47	-3545.53	81.23	1765.59	488.73	-286.12	79.52	1086.12	-296.13	77.95	496.82
1.37000	-3394.49	145.41	-0.85	-3427.36	153.72	40.08	-3702.41	312.46	-8.28	-3621.37	265.89	48.44	-3938.03	-65.71	6.21	-3967.36	-28.98	18.36	-1840.06	37.76	365.98	-1833.84	25.78	350.47	-3649.36	106.12	1333.74	0.00	0.00	0.00	-2981.94	-77.56	1679.96	-3477.52	107.21	1695.79	-7194.28	208.57	1754.87	-3541.40	80.10	1765.42	488.66	-286.05	79.63	1086.48	-296.43	78.04	497.09
1.38000	-3394.49	145.41	-0.85	-3484.34	151.96	28.79	-3710.33	313.02	-10.91	-3562.96	263.33	56.77	-3937.99	-65.71	6.21	-3945.15	-27.03	20.36	-1840.06	37.76	365.98	-1833.84	25.78	350.47	-3646.62	109.55	1333.87	0.00	0.00	0.00	-2981.94	-77.56	1679.96	-3458.38	106.65	1694.70	-7207.85	209.48	1755.27	-3537.26	78.95	1765.23	489.18	-285.87	79.79	1086.34	-295.80	78.05	496.93
1.39000	-3394.49	145.41	-0.85	-3495.51	152.33	26.22	-3718.29	313.52	-13.54	-3575.63	263.53	54.77	-3895.78	-62.72	10.61	-3950.75	-26.35	17.97	-1840.06	37.76	365.98	-1833.84	25.78	350.47	-3648.80	112.44	1334.84	0.00	0.00	0.00	-2981.94	-77.56	1679.96	-3516.26	105.35	1697.01	-7221.24	210.38	1755.66	-3533.11	77.79	1765.04	489.31	-285.81	79.82	1086.21	-295.84	78.12	497.13
1.40000	-3394.49	145.41	-0.85	-3441.66	151.38	35.59	-3726.29	313.94	-16.15	-3612.12	264.23	47.93	-3913.25	-62.09	6.20	-3931.79	-25.44	18.56	-1840.06	37.76	365.98	-1833.84	25.78	350.47	-3627.66	113.24	1334.67	0.00	0.00	0.00	-2981.94	-77.56	1679.96	-3486.69	106.39	1697.17	-7234.47	211.28	1756.05	-3528.95	76.60	1764.82	488.85	-285.81	79.79	1086.32	-295.90	77.98	496.32
1.41000	-3394.49	145.41	-0.85	-3475.24	155.36	31.36	-3734.31	314.30	-18.75	-3605.50	265.27	49.19	-3893.10	-58.46	5.04	-3920.61	-22.81	18.55	-1840.06	37.76	365.98	-1833.84	25.78	350.47	-3621.08	115.98	1335.34	0.00	0.00	0.00	-2981.94	-77.56	1679.96	-3505.31	107.54	1697.32	-7247.52	212.18	1756.44	-3524.77	75.41	1764.60	488.60	-286.19	79.56	1086.42	-295.85	78.17	496.07
1.42000	-3394.49	145.41	-0.85	-3449.10	157.64	35.35	-3742.34	314.59	-21.32	-3583.83	264.02	51.61	-3857.83	-53.97	7.46	-3880.33	-21.41	21.89	-1840.06	37.76	365.98	-1833.84	25.78	350.47	-3611.11	117.74	1335.38	0.00	0.00	0.00	-2981.94	-77.56	1679.96	-3488.87	107.98	1697.21	-7260.41	213.07	1756.82	-3520.58	74.19	1764.36	489.04	-286.17	79.68	1086.63	-295.71	78.18	496.40
1.43000	-3394.49	145.41	-0.85	-3481.36	152.82	30.47	-3750.36	314.82	-23.87	-3550.99	264.99	56.90	-3831.39	-50.28	9.37	-3899.24	-17.95	17.12	-1840.06	37.76	365.98	-1833.84	25.78	350.47	-3609.12	118.89	1335.94	0.00	0.00	0.00	-2981.94	-77.56	1679.96	-3467.04	107.78	1697.93	-7273.13	213.96	1757.19	-3516.38	72.96	1764.10	489.22	-285.70	79.70	1086.05	-295.84	77.88	496.47
1.44000	-3394.49	145.41	-0.85	-3501.30	150.73	27.63	-3758.37	314.99	-26.39	-3621.62	265.57	46.32	-3807.95	-46.66	10.28	-3859.92	-14.25	21.58	-1840.06	37.76	365.98	-1833.84	25.78	350.47	-3603.80	121.21	1336.63	0.00	0.00	0.00	-2981.94	-77.56	1679.96	-3454.36	108.78	1697.15	-7285.67	214.85	1757.56	-3512.17	71.71	1763.83	489.13	-285.87	79.64	1086.43	-295.97	78.00	496.78
1.45000	-3394.49	145.41	-0.85	-3518.08	150.94	25.48	-3766.34	315.09	-28.87	-3597.47	264.25	50.56	-3813.91	-43.80	4.66	-3884.07	-10.69	15.86	-1840.06	37.76	365.98	-1833.84	25.78	350.47	-3598.09	122.87	1337.68	0.00	0.00	0.00	-2981.94	-77.56	1679.96	-3440.16	110.02	1697.57	-7298.06	215.74	1757.93	-3507.95	70.45	1763.55	488.90	-286.23	79.61	1086.14	-295.82	77.92	496.03
1.46000	-3394.49	145.41	-0.85	-3524.69	152.15	24.94	-3774.27	315.13	-31.31	-3578.89	264.14	52.33	-3788.11	-38.63	5.12	-3848.95	-6.57	19.70	-1840.06	37.76	365.98	-1833.84	25.78	350.47	-3605.92	123.41	1337.69	0.00	0.00	0.00	-2981.94	-77.56	1679.96	-3440.88	111.39	1698.81	-7310.27	216.62	1758.29	-3503.71	69.17	1763.25	489.54	-285.90	79.93	1086.83	-295.61	78.29	495.39
1.47000	-3394.49	145.41	-0.85	-3514.10	153.06	26.94	-3782.13	315.11	-33.70	-3599.51	265.25	49.46	-3752.02	-35.49	9.86	-3795.98	-4.29	28.42	-1840.06	37.76	365.98	-1833.84	25.78	350.47	-3574.68	125.47	1338.42	0.00	0.00	0.00	-2981.94	-77.56	1679.96	-3446.46	113.75	1698.91	-7322.31	217.51	1758.65	-3499.47	67.88	1762.94	489.91	-285.81	79.95	1086.97	-295.58	78.36	496.44
1.48000	-3394.49	145.41	-0.85	-3479.33	152.39	32.37	-3789.92	315.04	-36.04	-3569.34	264.22	54.15	-3727.36	-28.74	11.61	-3791.16	-2.55	25.47	-1840.06	37.76	365.98	-1833.84	25.78	350.47	-3592.28	126.68	1339.12	0.00	0.00	0.00	-2981.94	-77.56	1679.96	-3430.34	112.64	1698.83	-7334.19	218.39	1759.00	-3495.21	66.57	1762.62	488.83	-286.06	79.47	1086.35	-295.98	77.93	496.08
1.49000	-3394.49	145.41	-0.85	-3449.26	150.19	36.26	-3797.63	314.90	-38.33	-3582.01	265.18	51.52	-3734.15	-26.65	7.89	-3772.17	0.40	26.44	-1840.06	37.76	365.98	-1833.84	25.78	350.47	-3585.26	126.58	1339.35	0.00	0.00	0.00	-2981.94	-77.56	1679.96	-3429.10	112.55	1699.67	-7345.91	219.26	1759.35	-3490.94	65.24	1762.28	488.62	-285.77	79.47	1085.92	-296.26	77.75	496.47
1.50000	-3394.49	145.41	-0.85	-3410.93	150.78	43.42	-3805.23	314.71	-40.55	-3589.37	266.05	50.05	-3719.32	-24.96	8.66	-3767.18	0.67	27.55	-1840.06	37.76	365.98	-1833.84	25.78	350.47	-3570.03	128.37	1339.45	0.00	0.00	0.00	-2981.94	-77.56	1679.96	-3425.58	116.34	1699.70	-7357.45	220.14	1759.69	-3486.65	63.91	1761.93	488.44	-286.05	79.47	1086.31	-295.93	78.00	496.13
1.51000	-3394.49	145.41	-0.85	-3383.35	150.25	48.24	-3812.71	314.46	-42.70	-3591.46	264.65	49.27	-3641.59	-23.45	17.51	-3780.00	1.48	23.68	-1840.06	37.76	365.98	-1833.84	25.78	350.47	-3560.08	129.12	1339.75	0.00	0.00	0.00	-2981.94	-77.56	1679.96	-3425.74	116.64	1699.68	-7368.84	221.01	1760.03	-3482.36	62.55	1761.57	489.35	-285.93	79.66	1086.28	-296.00	78.00	497.02
1.52000	-3394.49	145.41	-0.85	-3377.62	149.81	49.96	-3820.06	314.16	-44.78	-3609.03	264.32	48.24	-3672.37	-22.40	11.37	-3731.78	2.88	28.44	-1840.06	37.76	365.98	-1833.84	25.78	350.47	-3570.10	129.37	1339.91	0.00	0.00	0.00	-2981.94	-77.56	1679.96	-3409.19	117.28	1701.39	-7380.05	221.88	1760.36	-3478.05	61.19	1761.20	489.52	-286.02	79.69	1086.36	-295.92	78.17	496.55
1.53000	-3394.49	145.41	-0.85	-3387.95	149.46	49.37	-3827.27	313.81	-46.79	-3616.17	266.05	47.12	-3677.07	-21.03	6.03	-3684.64	3.94	33.13	-1840.06	37.76	365.98	-1833.84	25.78	350.47	-3558.14	130.34	1340.10	0.00	0.00	0.00	-2981.94	-77.56	1679.96	-3422.47	116.97	1700.96	-7391.10	222.74	1760.69	-3473.73	59.81	1760.81	489.64	-285.98	79.89	1086.35	-296.04	77.98	495.91
1.54000	-3394.49	145.41	-0.85	-3408.53	149.20	47.29	-3834.32	313.40	-48.71	-3608.79	265.56	46.60	-3600.34	-20.46	16.56	-3693.21	3.04	28.31	-1840.06	37.76	365.98	-1833.84	25.78	350.47	-3544.69	130.82	1341.16	0.00	0.00	0.00	-2981.94	-77.56	1679.96	-3427.12	117.45	1700.89	-7401.99	223.61	1761.02	-3469.40	58.41	1760.41	489.86	-285.98	79.94	1085.85	-296.38	77.74	496.47
1.55000	-3394.49	145.41	-0.85	-3433.58	149.02	44.53	-3841.20	312.94	-50.54	-3609.72	265.29	46.85	-3609.98	-19.94	10.76	-3618.00	2.22	37.84	-1840.06	37.76	365.98	-1833.84	25.78	350.47	-3536.48	130.36	1340.39	0.00	0.00	0.00	-2981.94	-77.56	1679.96	-3419.24	119.12	1701.07	-7412.72	224.47	1761.34	-3465.06	57.00	1760.00	489.63	-286.09	79.85	1086.04	-295.92	77.91	496.30
1.56000	-3394.49	145.41	-0.85	-3457.30	148.91	41.88	-3847.90	312.44	-52.28	-3582.15	265.29	51.35	-3575.71	-19.67	13.25	-3630.16	2.24	35.73	-1840.06	37.76	365.98	-1833.84	25.78	350.47	-3543.75	131.61	1340.75	0.00	0.00	0.00	-2981.94	-77.56	1679.96	-3401.74	117.11	1699.80	-7423.28	225.33	1761.66	-3460.70	55.58	1759.57	489.54	-286.22	79.78	1086.17	-295.89	77.95	495.73
1.57000	-3394.49	145.41	-0.85	-3473.91	148.88	40.16	-3854.39	311.89	-53.92	-3575.96	265.79	51.70	-3596.35	-20.23	9.61	-3623.70	1.97	35.46	-1840.06	37.76	365.98	-1833.84	25.78	350.47	-3560.09	131.42	1340.86	0.00	0.00	0.00	-2981.94	-77.56	1679.96	-3403.58	118.26	1699.97	-7433.67	226.19	1761.97	-3456.34	54.15	1759.13	488.84	-286.35	79.57	1085.83	-295.96	77.69	495.64
1.58000	-3394.49	145.41	-0.85	-3477.60	148.91	40.17	-3860.67	311.29	-55.45	-3592.68	264.53	50.24	-3581.12	-19.42	9.29	-3557.57	1.08	41.95	-1840.06	37.76	365.98	-1833.84	25.78	350.47	-3529.24	132.06	1341.18	0.00	0.00	0.00	-2981.94	-77.56	1679.96	-3408.57	118.55	1700.31	-7443.91	227.04	1762.28	-3451.96	52.70	1758.68	489.40	-286.16	79.84	1086.11	-295.81	77.90	496.67
1.59000	-3394.49	145.41	-0.85	-3462.07	149.43	42.57	-3866.72	310.64	-56.88	-3611.08	264.98	47.62	-3565.33	-18.60	9.05	-3569.64	0.04	37.56	-1840.06	37.76	365.98	-1833.84	25.78	350.47	-3526.68	132.48	1340.88	0.00	0.00	0.00	-2981.94	-77.56	1679.96	-3408.85	118.69	1699.41	-7453.98	227.89	1762.58	-3447.56	51.25	1758.22	488.78	-285.71	79.67	1086.56	-295.89	78.08	497.04
1.60000	-3394.49	145.41	-0.85	-3503.72	149.98	35.44	-3872.53	309.95	-58.19	-3599.93	264.44	49.39	-3549.01	-17.77	8.88	-3521.24	-0.72	43.03	-1840.06	37.76	365.98	-1833.84	25.78	350.47	-3522.06	131.63	1341.30	0.00	0.00	0.00	-2981.94	-77.56	1679.96	-3385.08	117.76	1699.27	-7463.89	228.74	1762.88	-3443.16	49.77	1757.75	488.96	-285.82	79.85	1086.79	-295.69	78.13	496.81
1.61000	-3394.49	145.41	-0.85	-3417.73	149.50	51.86	-3878.08	309.22	-59.39	-3592.95	265.08	50.72	-3532.21	-16.94	8.78	-3558.60	-2.24	34.83	-1840.06	37.76	365.98	-1833.84	25.78	350.47	-3529.72	132.19	1340.37	0.00	0.00	0.00	-2981.94	-77.56	1679.96	-3365.85	117.84	1698.25	-7473.64	229.59	1763.18	-3438.74	48.29	1757.27	489.54	-285.90	79.93	1086.44	-295.85	78.12	496.38
1.62000	-3394.49	145.41	-0.85	-3489.52	147.20	39.91	-3883.37	308.44	-60.45	-3575.73	263.85	52.09	-3514.96	-16.11	8.73	-3492.32	-0.06	43.21	-1840.06	37.76	365.98	-1833.84	25.78	350.47	-3525.33	131.69	1339.76	0.00	0.00	0.00	-2981.94	-77.56	1679.96	-3374.49	116.91	1697.19	-7483.23	230.43	1763.47	-3434.32	46.80	1756.77	488.66	-285.85	79.70	1086.71	-296.00	78.17	496.58
1.63000	-3394.49	145.41	-0.85	-3447.54	147.40	47.42	-3888.37	307.63	-61.39	-3585.35	264.19	49.61	-3497.30	-15.28	8.74	-3469.77	0.05	42.74	-1840.06	37.76	365.98	-1833.84	25.78	350.47	-3519.94	131.27	1339.46	0.00	0.00	0.00	-2981.94	-77.56	1679.96	-3367.38	117.56	1697.13	-7492.66	231.27	1763.76	-3429.87	45.29	1756.27	489.40	-286.33	79.78	1086.93	-296.02	78.20	495.94
1.64000	-3394.49	145.41	-0.85	-3408.28	146.63	50.55	-3893.07	306.77	-62.20	-3578.53	264.95	52.86	-3479.27	-14.45	8.81	-3459.27	1.07	42.89	-1840.06	37.76	365.98	-1833.84	25.78	350.47	-3521.39	131.57	1339.64	0.00	0.00	0.00	-2981.94	-77.56	1679.96	-3356.85	116.48	1696.04	-7501.93	232.11	1764.04	-3425.42	43.77	1755.75	489.42	-286.06	79.81	1086.22	-295.92	78.06	496.12
1.65000	-3394.49	145.41	-0.85	-3438.88	150.17	44.00	-3897.47	305.88	-62.86	-3576.75	263.80	52.83	-3460.90	-13.62	8.93	-3366.18	1.81	55.90	-1840.06	37.76	365.98	-1833.84	25.78	350.47	-3503.94	131.49	1338.77	0.00	0.00	0.00	-2981.94	-77.56	1679.96	-3364.75	116.11	1696.37	-7511.04	232.94	1764.32	-3420.96	42.25	1755.22	489.25	-285.90	79.86	1086.17	-295.79	77.95	496.74
1.66000	-3394.49	145.41	-0.85	-3384.58	149.07	53.95	-3901.53	304.95	-63.38	-3582.36	264.77	51.22	-3442.25	-12.79	9.10	-3330.51	2.06	58.97	-1840.06	37.76	365.98	-1833.84	25.78	350.47	-3504.51	131.29	1339.00	0.00	0.00	0.00	-2981.94	-77.56	1679.96	-3342.66	113.78	1694.74	-7519.99	233.78	1764.59	-3416.48	40.71	1754.68	489.61	-285.95	79.87	1086.74	-295.85	78.10	497.00
1.67000	-3394.49	145.41	-0.85	-3466.06	150.43	35.04	-3905.26	303.98	-63.75	-3570.37	263.79	53.82	-3423.34	-11.97	9.31	-3296.97	2.34	61.67	-1840.06	37.76	365.98	-1833.84	25.78	350.47	-3489.69	130.70	1338.68	0.00	0.00	0.00	-2981.94	-77.56	1679.96	-3338.80	112.68	1694.32	-7528.78	234.61	1764.86	-3411.99	39.16	1754.13	489.38	-286.09	79.84	1086.63	-296.15	78.03	496.46
1.68000	-3394.49	145.41	-0.85	-3449.28	151.30	37.51	-3908.64	302.98	-63.96	-3624.05	264.84	46.95	-3404.21	-11.15	9.56	-3265.51	2.62	63.99	-1840.06	37.76	365.98	-1833.84	25.78	350.47	-3489.96	130.33	1338.41	0.00	0.00	0.00	-2981.94	-77.56	1679.96	-3330.45	113.45	1693.26	-7537.41	235.44	1765.13	-3407.48	37.60	1753.57	489.88	-285.91	80.05	1086.67	-296.20	78.10	496.60
1.69000	-3394.49	145.41	-0.85	-3477.97	156.38	32.77	-3911.65	301.94	-64.01	-3595.38	263.68	51.53	-3384.91	-10.34	9.85	-3236.05	2.92	65.96	-1840.06	37.76	365.98	-1833.84	25.78	350.47	-3481.97	129.32	1337.40	0.00	0.00	0.00	-2981.94	-77.56	1679.96	-3347.92	111.88	1692.41	-7545.89	236.26	1765.39	-3402.97	36.03	1753.00	489.50	-286.01	79.81	1086.48	-295.98	78.06	496.32
1.70000	-3394.49	145.41	-0.85	-3472.73	159.90	33.39	-3914.28	300.87	-63.90	-3587.14	261.81	52.74	-3365.47	-9.53	10.18	-3208.53	3.23	67.59	-1840.06	37.76	365.98	-1833.84	25.78	350.47	-3471.55	128.96	1336.93	0.00	0.00	0.00	-2981.94	-77.56	1679.96	-3330.56	109.02	1691.02	-7554.21	237.09	1765.64	-3398.44	34.45	1752.42	489.40	-286.07	79.75	1086.26	-296.09	77.85	496.63
1.71000	-3394.49	145.41	-0.85	-3441.03	160.52	38.24	-3916.51	299.77	-63.61	-3600.72	263.93	51.30	-3345.93	-8.73	10.53	-3182.89	3.55	68.89	-1840.06	37.76	365.98	-1833.84	25.78	350.47	-3463.43	129.09	1336.60	0.00	0.00	0.00	-2981.94	-77.56	1679.96	-3313.96	109.07	1691.46	-7562.37	237.91	1765.90	-3393.90	32.86	1751.83	489.05	-286.14	79.70	1086.41	-296.10	77.95	496.42
1.72000	-3394.49	145.41	-0.85	-3419.67	159.86	41.31	-3918.34	298.64	-63.15	-3623.98	263.21	45.79	-3326.33	-7.95	10.92	-3159.06	3.88	69.89	-1840.06	37.76	365.98	-1833.84	25.78	350.47	-3464.91	127.48	1335.43	0.00	0.00	0.00	-2981.94	-77.56	1679.96	-3314.02	106.58	1690.56	-7570.37	238.72	1766.15	-3389.35	31.26	1751.22	489.52	-285.93	79.72	1085.96	-295.62	77.85	496.83
1.73000	-3394.49	145.41	-0.85	-3445.42	159.56	36.63	-3919.74	297.49	-62.51	-3592.78	264.12	51.98	-3306.71	-7.18	11.33	-3136.97	4.22	70.60	-1840.06	37.76	365.98	-1833.84	25.78	350.47	-3457.16	128.15	1334.77	0.00	0.00	0.00	-2981.94	-77.56	1679.96	-3305.82	106.42	1689.19	-7578.22	239.54	1766.39	-3384.78	29.65	1750.61	488.63	-286.39	79.52	1085.88	-295.91	77.75	496.39
1.74000	-3394.49	145.41	-0.85	-3533.71	161.49	22.70	-3920.71	296.30	-61.68	-3579.62	262.50	54.39	-3287.11	-6.41	11.76	-3116.56	4.56	71.04	-1840.06	37.76	365.98	-1833.84	25.78	350.47	-3441.28	127.46	1334.48	0.00	0.00	0.00	-2981.94	-77.56	1679.96	-3296.05	104.27	1687.94	-7585.92	240.35	1766.63	-3380.20	28.03	1749.99	488.78	-286.11	79.65	1085.58	-296.08	77.76	496.65
1.75000	-3394.49	145.41	-0.85	-3479.86	158.46	29.49	-3921.22	295.09	-60.65	-3607.90	262.46	50.27	-3267.57	-5.67	12.20	-3097.76	4.91	71.21	-1840.06	37.76	365.98	-1833.84	25.78	350.47	-3453.28	126.24	1333.22	0.00	0.00	0.00	-2981.94	-77.56	1679.96	-3318.67	102.85	1687.67	-7593.45	241.16	1766.87	-3375.61	26.41	1749.36	489.04	-285.97	79.81	1085.88	-296.01	77.80	496.95
1.76000	-3394.49	145.41	-0.85	-3439.93	159.85	35.93	-3921.27	293.85	-59.44	-3565.59	262.04	55.84	-3248.12	-4.93	12.67	-3080.52	5.26	71.14	-1840.06	37.76	365.98	-1833.84	25.78	350.47	-3441.11	126.29	1332.13	0.00	0.00	0.00	-2981.94	-77.56	1679.96	-3289.56	102.37	1685.38	-7600.84	241.97	1767.10	-3371.01	24.77	1748.72	488.57	-286.01	79.60	1085.77	-295.81	77.88	497.14
1.77000	-3394.49	145.41	-0.85	-3475.22	161.85	30.97	-3920.85	292.59	-58.02	-3588.06	263.37	53.56	-3228.81	-4.22	13.14	-3064.75	5.62	70.83	-1840.06	37.76	365.98	-1833.84	25.78	350.47	-3444.48	125.53	1331.49	0.00	0.00	0.00	-2981.94	-77.56	1679.96	-3290.53	100.97	1683.62	-7608.06	242.77	1767.33	-3366.39	23.13	1748.07	489.17	-285.79	79.76	1086.74	-296.02	78.13	497.08
1.78000	-3394.49	145.41	-0.85	-3454.55	160.30	34.58	-3919.93	291.31	-56.39	-3573.29	261.53	55.49	-3209.67	-3.52	13.62	-3050.40	5.98	70.32	-1840.06	37.76	365.98	-1833.84	25.78	350.47	-3427.46	124.25	1330.44	0.00	0.00	0.00	-2981.94	-77.56	1679.96	-3263.33	99.02	1682.42	-7615.14	243.58	1767.56	-3361.77	21.48	1747.42	489.93	-285.71	79.98	1086.46	-296.02	78.30	497.01
1.79000	-3394.49	145.41	-0.85	-3407.86	160.05	42.98	-3918.50	290.00	-54.55	-3608.21	263.40	49.79	-3190.74	-2.84	14.11	-3037.40	6.34	69.61	-1840.06	37.76	365.98	-1833.84	25.78	350.47	-3423.03	123.59	1329.67	0.00	0.00	0.00	-2981.94	-77.56	1679.96	-3267.30	97.71	1682.53	-7622.06	244.38	1767.78	-3357.12	19.82	1746.75	489.80	-286.12	79.87	1086.30	-295.89	78.21	496.12
1.80000	-3394.49	145.41	-0.85	-3489.15	163.08	27.53	-3916.56	288.67	-52.49	-3604.01	261.72	53.21	-3172.07	-2.18	14.59	-3025.69	6.70	68.71	-1840.06	37.76	365.98	-1833.84	25.78	350.47	-3419.27	123.44	1328.04	0.00	0.00	0.00	-2981.94	-77.56	1679.96	-3264.20	97.55	1681.32	-7628.83	245.17	1767.99	-3352.47	18.16	1746.07	489.11	-285.73	79.88	1086.48	-295.89	78.17	496.59
1.81000	-3394.49	145.41	-0.85	-3474.63	161.18	30.14	-3914.08	287.33	-50.21	-3614.71	260.72	50.06	-3153.68	-1.54	15.07	-3015.20	7.06	67.65	-1840.06	37.76	365.98	-1833.84	25.78	350.47	-3419.32	122.89	1326.64	0.00	0.00	0.00	-2981.94	-77.56	1679.96	-3261.52	97.36	1680.18	-7635.44	245.97	1768.21	-3347.80	16.49	1745.39	489.74	-285.92	79.81	1085.83	-295.91	77.89	496.80
1.82000	-3394.49	145.41	-0.85	-3450.84	158.50	36.14	-3911.06	285.97	-47.70	-3612.33	258.41	51.94	-3135.62	-0.93	15.55	-3005.87	7.41	66.44	-1840.06	37.76	365.98	-1833.84	25.78	350.47	-3405.76	121.70	1325.68	0.00	0.00	0.00	-2981.94	-77.56	1679.96	-3267.54	94.41	1678.97	-7641.91	246.76	1768.41	-3343.12	14.81	1744.69	489.40	-286.10	79.71	1086.27	-295.78	78.05	496.50
1.83000	-3394.49	145.41	-0.85	-3424.27	161.07	40.79	-3907.47	284.59	-44.95	-3582.27	259.10	55.85	-3117.93	-0.34	16.02	-2997.62	7.77	65.09	-1840.06	37.76	365.98	-1833.84	25.78	350.47	-3399.41	120.28	1324.61	0.00	0.00	0.00	-2981.94	-77.56	1679.96	-3259.00	94.61	1677.37	-7648.22	247.55	1768.62	-3338.43	13.12	1743.99	488.73	-286.15	79.64	1086.56	-295.95	78.10	496.31
1.84000	-3394.49	145.41	-0.85	-3472.18	162.83	33.62	-3903.31	283.19	-41.97	-3572.83	258.68	59.26	-3100.65	0.23	16.47	-2990.40	8.11	63.62	-1840.06	37.76	365.98	-1833.84	25.78	350.47	-3402.71	118.89	1323.62	0.00	0.00	0.00	-2981.94	-77.56	1679.96	-3240.30	91.54	1675.52	-7654.38	248.33	1768.82	-3333.72	11.43	1743.28	489.14	-286.33	79.65	1086.37	-295.92	78.01	496.52
1.85000	-3394.49	145.41	-0.85	-3432.01	158.99	37.31	-3898.56	281.78	-38.75	-3627.42	258.88	51.52	-3083.81	0.77	16.91	-2984.13	8.45	62.05	-1840.06	37.76	365.98	-1833.84	25.78	350.47	-3392.84	117.56	1322.53	0.00	0.00	0.00	-2981.94	-77.56	1679.96	-3224.25	90.48	1672.75	-7660.38	249.12	1769.02	-3329.01	9.73	1742.57	488.59	-286.08	79.54	1086.39	-295.97	78.08	496.74
1.86000	-3394.49	145.41	-0.85	-3465.08	161.21	34.48	-3893.20	280.36	-35.27	-3582.78	259.08	56.95	-3067.46	1.28	17.33	-2978.76	8.79	60.38	-1840.06	37.76	365.98	-1833.84	25.78	350.47	-3393.19	115.99	1321.82	0.00	0.00	0.00	-2981.94	-77.56	1679.96	-3232.61	87.74	1673.72	-7666.24	249.90	1769.21	-3324.27	8.02	1741.84	489.90	-286.10	80.04	1086.09	-296.14	77.93	496.71
1.87000	-3394.49	145.41	-0.85	-3472.27	159.83	33.15	-3887.23	278.92	-31.54	-3582.18	259.21	58.98	-3051.63	1.76	17.73	-2974.22	9.11	58.65	-1840.06	37.76	365.98	-1833.84	25.78	350.47	-3374.32	115.57	1321.48	0.00	0.00	0.00	-2981.94	-77.56	1679.96	-3232.11	86.21	1672.24	-7671.95	250.68	1769.40	-3319.53	6.31	1741.11	489.74	-285.93	79.90	1085.93	-296.00	77.97	496.87
1.88000	-3394.49	145.41	-0.85	-3487.08	159.71	27.76	-3880.62	277.48	-27.56	-3570.68	259.30	62.20	-3036.37	2.21	18.10	-2970.44	9.43	56.86	-1840.06	37.76	365.98	-1833.84	25.78	350.47	-3364.01	113.89	1320.33	0.00	0.00	0.00	-2981.94	-77.56	1679.96	-3232.57	85.54	1671.47	-7677.51	251.46	1769.58	-3314.77	4.60	1740.36	488.79	-286.00	79.50	1086.44	-295.55	78.19	496.54
1.89000	-3394.49	145.41	-0.85	-3456.12	161.27	35.26	-3873.37	276.02	-23.31	-3574.92	259.23	61.71	-3021.70	2.63	18.44	-2967.35	9.73	55.02	-1840.06	37.76	365.98	-1833.84	25.78	350.47	-3362.87	113.73	1319.96	0.00	0.00	0.00	-2981.94	-77.56	1679.96	-3222.97	83.81	1669.30	-7682.92	252.23	1769.76	-3310.00	2.88	1739.62	488.86	-285.99	79.56	1086.80	-295.79	78.17	496.56
1.90000	-3394.49	145.41	-0.85	-3499.02	161.10	26.79	-3865.47	274.56	-18.78	-3594.56	258.39	60.84	-3007.68	3.02	18.75	-2964.90	10.02	53.16	-1840.06	37.76	365.98	-1833.84	25.78	350.47	-3373.01	112.02	1318.35	0.00	0.00	0.00	-2981.94	-77.56	1679.96	-3214.99	83.12	1669.22	-7688.18	253.00	1769.94	-3305.22	1.15	1738.86	489.18	-285.82	79.82	1086.75	-296.17	78.06	496.33
1.91000	-3394.49	145.41	-0.85	-3481.04	157.77	30.72	-3856.89	273.09	-13.99	-3559.10	257.98	68.11	-2994.33	3.38	19.03	-2963.01	10.30	51.29	-1840.06	37.76	365.98	-1833.84	25.78	350.47	-3347.50	110.90	1317.86	0.00	0.00	0.00	-2981.94	-77.56	1679.96	-3223.38	81.45	1667.74	-7693.29	253.77	1770.12	-3300.42	-0.58	1738.10	489.50	-286.00	79.80	1086.84	-296.20	78.11	496.55
1.92000	-3394.49	145.41	-0.85	-3449.16	158.73	36.25	-3847.62	271.61	-8.91	-3561.38	257.29	69.14	-2981.70	3.69	19.26	-2961.62	10.57	49.42	-1840.06	37.76	365.98	-1833.84	25.78	350.47	-3352.39	108.92	1317.91	0.00	0.00	0.00	-2981.94	-77.56	1679.96	-3219.65	80.76	1667.06	-7698.25	254.53	1770.29	-3295.61	-2.32	1737.33	489.79	-285.92	79.83	1086.36	-295.68	78.23	497.03
1.93000	-3394.49	145.41	-0.85	-3474.34	161.29	30.35	-3837.65	270.13	-3.55	-3576.68	257.48	68.02	-2969.83	3.98	19.45	-2960.67	10.82	47.57	-1840.06	37.76	365.98	-1833.84	25.78	350.47	-3334.09	107.33	1318.03	0.00	0.00	0.00	-2981.94	-77.56	1679.96	-3184.12	79.10	1664.81	-7703.07	255.30	1770.45	-3290.79	-4.06	1736.55	489.00	-286.30	79.57	1086.58	-295.80	78.30	496.75
1.94000	-3394.49	145.41	-0.85	-3488.86	160.27	26.70	-3826.97	268.65	2.10	-3600.46	258.30	65.54	-2958.75	4.22	19.59	-2960.08	11.05	45.76	-1840.06	37.76	365.98	-1833.84	25.78	350.47	-3325.43	105.42	1317.41	0.00	0.00	0.00	-2981.94	-77.56	1679.96	-3159.84	75.88	1663.24	-7707.74	256.06	1770.61	-3285.95	-5.81	1735.76	488.65	-286.18	79.47	1086.59	-295.81	78.29	496.61
1.95000	-3394.49	145.41	-0.85	-3476.60	163.67	31.01	-3815.56	267.16	8.05	-3553.65	258.49	75.54	-2948.51	4.43	19.69	-2959.80	11.26	44.00	-1840.06	37.76	365.98	-1833.84	25.78	350.47	-3329.26	104.35	1317.86	0.00	0.00	0.00	-2981.94	-77.56	1679.96	-3184.13	74.18	1664.74	-7712.26	256.82	1770.77	-3281.11	-7.55	1734.97	489.19	-286.14	79.56	1086.56	-295.81	78.08	496.66
1.96000	-3394.49	145.41	-0.85	-3491.62	162.70	29.22	-3803.40	265.67	14.29	-3596.18	260.89	71.59	-2939.14	4.59	19.73	-2959.76	11.46	42.31	-1840.06	37.76	365.98	-1833.84	25.78	350.47	-3330.88	102.50	1318.10	0.00	0.00	0.00	-2981.94	-77.56	1679.96	-3194.51	72.99	1666.19	-7716.64	257.57	1770.93	-3276.24	-9.31	1734.17	490.05	-286.31	80.01	1086.37	-295.82	78.15	497.15
1.97000	-3394.49	145.41	-0.85	-3462.20	161.29	34.53	-3790.49	264.18	20.84	-3541.25	257.46	82.56	-2930.68	4.71	19.71	-2959.89	11.63	40.70	-1840.06	37.76	365.98	-1833.84	25.78	350.47	-3303.98	101.71	1318.76	0.00	0.00	0.00	-2981.94	-77.56	1679.96	-3178.28	70.51	1666.38	-7720.87	258.32	1771.08	-3271.37	-11.06	1733.37	488.63	-286.20	79.54	1086.24	-295.92	78.10	497.10
1.98000	-3394.49	145.41	-0.85	-3442.17	162.67	36.19	-3776.81	262.70	27.71	-3566.33	257.52	81.07	-2923.17	4.79	19.64	-2960.13	11.79	39.18	-1840.06	37.76	365.98	-1833.84	25.78	350.47	-3307.97	100.24	1319.67	0.00	0.00	0.00	-2981.94	-77.56	1679.96	-3182.46	68.06	1668.08	-7724.95	259.07	1771.23	-3266.48	-12.82	1732.56	488.61	-286.26	79.66	1086.64	-295.74	78.29	496.30
1.99000	-3394.49	145.41	-0.85	-3479.44	162.08	27.82	-3762.35	261.21	34.89	-3543.74	259.73	88.91	-2916.65	4.83	19.50	-2960.41	11.92	37.79	-1840.06	37.76	365.98	-1833.84	25.78	350.47	-3291.53	98.13	1320.80	0.00	0.00	0.00	-2981.94	-77.56	1679.96	-3158.24	66.14	1667.19	-7728.89	259.82	1771.37	-3261.58	-14.58	1731.74	489.25	-285.97	79.78	1086.47	-295.63	78.14	496.06
2.00000	-3394.49	145.41	-0.85	-3488.02	161.45	27.31	-3747.08	259.73	42.39	-3537.96	260.01	92.62	-2911.17	4.82	19.29	-2960.66	12.02	36.52	-1840.06	37.76	365.98	-1833.84	25.78	350.47	-3282.68	95.62	1321.53	0.00	0.00	0.00	-2981.94	-77.56	1679.96	-3166.55	63.53	1667.95	-7732.69	260.57	1771.51	-3256.66	-16.35	1730.92	489.61	-285.91	79.88	1086.26	-295.69	78.11	496.58
2.01000	-3394.49	145.41	-0.85	-3467.46	161.40	30.91	-3731.01	258.25	50.22	-3532.11	260.27	96.34	-2906.75	4.77	19.02	-2960.83	12.11	35.39	-1840.06	37.76	365.98	-1833.84	25.78	350.47	-3276.23	94.88	1322.64	0.00	0.00	0.00	-2981.94	-77.56	1679.96	-3152.99	60.52	1668.64	-7736.34	261.31	1771.65	-3251.73	-18.12	1730.09	489.44	-286.15	79.93	1085.96	-296.25	77.92	497.11
2.02000	-3394.49	145.41	-0.85	-3484.46	161.98	31.74	-3714.11	256.78	58.38	-3526.18	260.52	100.09	-2903.43	4.66	18.67	-2960.84	12.16	34.43	-1840.06	37.76	365.98	-1833.84	25.78	350.47	-3268.21	92.23	1323.87	0.00	0.00	0.00	-2981.94	-77.56	1679.96	-3137.35	57.58	1670.00	-7739.84	262.05	1771.78	-3246.79	-19.89	1729.26	489.35	-286.14	79.78	1085.75	-296.02	77.84	496.83
2.03000	-3394.49	145.41	-0.85	-3442.48	161.57	39.04	-3696.36	255.32	66.87	-3520.19	260.75	103.85	-2901.26	4.51	18.25	-2960.63	12.19	33.64	-1840.06	37.76	365.98	-1833.84	25.78	350.47	-3247.71	90.02	1325.17	0.00	0.00	0.00	-2981.94	-77.56	1679.96	-3105.74	56.36	1669.96	-7743.21	262.78	1771.91	-3241.84	-21.66	1728.42	489.98	-285.98	79.95	1085.90	-296.21	77.88	495.90
2.04000	-3394.49	145.41	-0.85	-3426.48	161.69	44.52	-3668.16	254.70	72.72	-3514.12	260.97	107.62	-2900.28	4.31	17.74	-2960.13	12.19	33.04	-1840.06	37.76	365.98	-1833.84	25.78	350.47	-3241.63	88.70	1327.02	0.00	0.00	0.00	-2981.94	-77.56	1679.96	-3113.67	53.68	1672.40	-7746.43	263.52	1772.03	-3236.87	-23.43	1727.57	489.65	-285.91	79.91	1086.11	-296.04	77.98	496.29
2.05000	-3394.49	145.41	-0.85	-3425.35	161.92	48.52	-3654.44	255.41	80.96	-3507.99	261.17	111.41	-2900.51	4.05	17.15	-2961.15	12.79	31.00	-1840.06	37.76	365.98	-1833.84	25.78	350.47	-3234.83	86.39	1327.85	0.00	0.00	0.00	-2981.94	-77.56	1679.96	-3105.10	51.08	1673.44	-7749.51	264.25	1772.16	-3231.88	-25.21	1726.72	489.91	-286.25	79.89	1086.49	-295.76	78.20	496.07
2.06000	-3394.49	145.41	-0.85	-3434.46	161.96	50.46	-3610.70	251.00	91.29	-3501.78	261.35	115.22	-2902.05	3.74	16.47	-2947.76	14.14	32.86	-1840.06	37.76	365.98	-1833.84	25.78	350.47	-3237.68	84.85	1329.52	0.00	0.00	0.00	-2981.94	-77.56	1679.96	-3116.89	49.07	1674.97	-7752.44	264.98	1772.27	-3226.89	-26.98	1725.86	489.65	-286.15	79.87	1086.56	-295.59	78.32	496.94
2.07000	-3394.49	145.41	-0.85	-3449.21	161.53	49.77	-3602.86	249.79	98.69	-3495.51	261.52	119.04	-2942.95	2.54	8.16	-2997.71	13.36	22.84	-1840.06	37.76	365.98	-1833.84	25.78	350.47	-3225.43	83.16	1330.78	0.00	0.00	0.00	-2981.94	-77.56	1679.96	-3114.48	48.64	1677.02	-7755.24	265.71	1772.39	-3221.88	-28.76	1725.00	489.41	-285.71	79.81	1086.41	-295.98	78.07	497.13
2.08000	-3394.49	145.41	-0.85	-3464.98	160.34	45.86	-3640.61	249.28	100.37	-3489.16	261.68	122.87	-2898.58	3.64	14.78	-2962.05	12.66	29.61	-1840.06	37.76	365.98	-1833.84	25.78	350.47	-3222.37	81.15	1332.44	0.00	0.00	0.00	-2981.94	-77.56	1679.96	-3097.56	45.87	1678.08	-7757.89	266.43	1772.50	-3216.86	-30.54	1724.14	489.80	-286.13	79.85	1086.56	-296.00	78.27	497.19
2.09000	-3394.49	145.41	-0.85	-3477.15	158.11	38.17	-3626.27	247.21	110.86	-3482.75	261.82	126.71	-2923.44	1.70	11.33	-2958.57	11.63	29.98	-1840.06	37.76	365.98	-1833.84	25.78	350.47	-3218.77	79.39	1333.91	0.00	0.00	0.00	-2981.94	-77.56	1679.96	-3099.45	41.56	1680.21	-7760.40	267.15	1772.61	-3211.82	-32.32	1723.27	489.40	-286.34	79.71	1086.34	-295.83	78.12	496.89
2.10000	-3394.49	145.41	-0.85	-3491.35	155.95	28.60	-3593.67	245.17	124.63	-3476.27	261.95	130.57	-2903.20	3.00	13.09	-2940.76	12.54	33.04	-1840.06	37.76	365.98	-1833.84	25.78	350.47	-3198.98	77.62	1335.78	0.00	0.00	0.00	-2981.94	-77.56	1679.96	-3074.28	39.72	1681.94	-7762.78	267.87	1772.71	-3206.77	-34.10	1722.39	489.63	-286.18	79.93	1086.57	-295.88	78.07	496.58
2.11000	-3394.49	145.41	-0.85	-3490.20	152.90	21.80	-3593.02	243.32	132.75	-3469.72	262.07	134.44	-2921.60	2.77	10.47	-2963.01	11.68	28.89	-1840.06	37.76	365.98	-1833.84	25.78	350.47	-3203.85	76.21	1337.86	0.00	0.00	0.00	-2981.94	-77.56	1679.96	-3088.41	37.57	1684.13	-7765.01	268.58	1772.81	-3201.71	-35.88	1721.51	489.16	-286.31	79.66	1086.39	-295.65	78.20	496.75
2.12000	-3394.49	145.41	-0.85	-3489.59	152.63	20.09	-3580.88	241.53	142.16	-3463.11	262.17	138.32	-2919.74	2.21	12.70	-2969.81	11.11	27.45	-1840.06	37.76	365.98	-1833.84	25.78	350.47	-3202.75	74.61	1338.27	0.00	0.00	0.00	-2981.94	-77.56	1679.96	-3088.43	36.14	1684.40	-7767.10	269.30	1772.91	-3196.63	-37.66	1720.63	489.07	-286.17	79.74	1085.70	-295.74	77.83	496.78
2.13000	-3394.49	145.41	-0.85	-3487.19	150.83	19.11	-3568.78	239.77	151.46	-3456.43	262.25	142.21	-2890.31	2.78	18.22	-2950.71	10.66	31.42	-1840.06	37.76	365.98	-1833.84	25.78	350.47	-3194.16	73.31	1339.56	0.00	0.00	0.00	-2981.94	-77.56	1679.96	-3064.16	35.86	1685.30	-7769.06	270.01	1773.00	-3191.54	-39.44	1719.74	489.27	-285.98	79.82	1085.99	-295.86	77.99	496.59
2.14000	-3394.49	145.41	-0.85	-3477.75	148.77	21.08	-3556.72	238.02	160.67	-3449.69	262.33	146.11	-2861.67	2.35	20.54	-2916.82	10.59	38.60	-1840.06	37.76	365.98	-1833.84	25.78	350.47	-3184.63	72.26	1340.16	0.00	0.00	0.00	-2981.94	-77.56	1679.96	-3071.00	32.47	1688.10	-7770.87	270.72	1773.09	-3186.43	-41.21	1718.85	488.74	-285.79	79.72	1086.10	-295.86	78.02	496.87
2.15000	-3394.49	145.41	-0.85	-3456.40	147.66	23.36	-3544.70	236.30	169.79	-3442.88	262.39	150.01	-2936.85	-0.17	9.54	-2929.58	10.71	35.91	-1840.06	37.76	365.98	-1833.84	25.78	350.47	-3170.03	71.08	1341.55	0.00	0.00	0.00	-2981.94	-77.56	1679.96	-3041.38	30.87	1688.24	-7772.55	271.42	1773.18	-3181.32	-42.99	1717.95	489.42	-285.95	79.79	1086.06	-296.13	77.90	496.77
2.16000	-3394.49	145.41	-0.85	-3449.50	146.71	24.38	-3532.72	234.60	178.81	-3436.00	262.43	153.93	-2928.79	-0.08	10.01	-2949.16	10.16	32.20	-1840.06	37.76	365.98	-1833.84	25.78	350.47	-3167.16	69.21	1341.53	0.00	0.00	0.00	-2981.94	-77.56	1679.96	-3067.91	30.62	1689.81	-7774.09	272.12	1773.26	-3176.18	-44.77	1717.06	489.58	-286.16	79.82	1086.79	-295.90	78.16	496.78
2.17000	-3394.49	145.41	-0.85	-3437.46	146.82	24.48	-3520.78	232.91	187.74	-3429.07	262.46	157.85	-2885.93	1.66	17.94	-2943.81	10.90	34.52	-1840.06	37.76	365.98	-1833.84	25.78	350.47	-3157.43	68.45	1342.03	0.00	0.00	0.00	-2981.94	-77.56	1679.96	-3056.47	30.52	1691.78	-7775.49	272.82	1773.34	-3171.04	-46.54	1716.15	489.50	-286.43	79.73	1086.42	-295.92	78.16	496.97
2.18000	-3394.48	145.41	-0.85	-3401.44	146.24	29.97	-3508.88	231.25	196.57	-3422.06	262.48	161.79	-2894.52	2.04	15.38	-2970.24	9.35	27.70	-1840.06	37.76	365.98	-1833.84	25.78	350.47	-3152.52	68.07	1343.12	0.00	0.00	0.00	-2981.94	-77.56	1679.96	-3025.28	30.84	1690.94	-7776.76	273.52	1773.42	-3165.88	-48.32	1715.25	489.52	-286.12	79.84	1086.28	-296.05	77.94	496.19
2.19000	-3383.02	145.07	-0.56	-3371.29	146.64	34.54	-3497.01	229.60	205.31	-3415.00	262.49	165.72	-2911.27	1.32	11.55	-2939.87	10.34	34.72	-1840.06	37.76	365.98	-1833.84	25.78	350.47	-3156.62	67.10	1343.35	0.00	0.00	0.00	-2981.94	-77.56	1679.96	-3037.64	29.60	1693.34	-7777.89	274.21	1773.49	-3160.71	-50.09	1714.34	489.06	-285.89	79.71	1086.33	-296.02	78.01	496.12
2.20000	-3359.34	147.24	5.16	-3349.85	147.71	40.79	-3485.19	227.98	213.95	-3407.88	262.48	169.67	-2915.59	1.72	12.52	-2953.86	9.29	31.57	-1840.06	37.76	365.98	-1833.84	25.78	350.47	-3139.15	67.24	1343.67	0.00	0.00	0.00	-2981.94	-77.56	1679.96	-3004.14	27.86	1692.04	-7778.88	274.91	1773.56	-3155.52	-51.86	1713.42	488.79	-286.00	79.66	1086.24	-295.78	78.12	496.28
2.21000	-3373.60	149.69	3.32	-3345.62	149.73	42.34	-3473.41	226.37	222.50	-3400.69	262.46	173.62	-2907.91	1.01	12.33	-2968.10	9.31	30.23	-1840.06	37.76	365.98	-1833.84	25.78	350.47	-3115.63	65.44	1344.70	0.00	0.00	0.00	-2981.94	-77.56	1679.96	-3022.26	26.96	1694.30	-7779.74	275.60	1773.63	-3150.32	-53.63	1712.51	489.24	-286.07	79.67	1086.42	-295.65	78.23	497.08
2.22000	-3316.91	152.40	11.81	-3307.75	151.08	48.84	-3461.66	224.79	230.95	-3393.44	262.43	177.57	-2914.83	-0.82	10.50	-2943.45	8.16	32.80	-1840.06	37.76	365.98	-1833.84	25.78	350.47	-3137.67	64.41	1344.89	0.00	0.00	0.00	-2981.94	-77.56	1679.96	-2991.66	28.27	1693.18	-7780.46	276.28	1773.69	-3145.10	-55.39	1711.59	488.63	-286.10	79.47	1086.31	-295.92	77.99	496.81
2.23000	-3314.30	155.68	8.65	-3309.36	152.08	49.13	-3449.95	223.22	239.31	-3386.13	262.39	181.53	-2895.14	0.45	15.03	-2994.21	8.44	25.57	-1840.06	37.76	365.98	-1833.84	25.78	350.47	-3110.27	64.95	1345.67	0.00	0.00	0.00	-2981.94	-77.56	1679.96	-2977.77	27.61	1693.10	-7781.05	276.97	1773.75	-3139.87	-57.16	1710.67	488.46	-286.31	79.41	1086.55	-295.66	78.20	497.24
2.24000	-3254.97	157.41	17.16	-3295.23	153.35	50.72	-3438.28	221.68	247.58	-3378.77	262.33	185.49	-2986.41	-0.82	-0.53	-2970.91	9.32	28.90	-1840.06	37.76	365.98	-1833.84	25.78	350.47	-3115.32	63.94	1345.91	0.00	0.00	0.00	-2981.94	-77.56	1679.96	-2972.77	27.91	1692.77	-7781.50	277.65	1773.81	-3134.63	-58.91	1709.74	489.19	-286.36	79.64	1086.36	-295.77	78.22	496.30
2.25000	-3208.56	158.88	22.90	-3266.95	153.94	52.85	-3426.64	220.15	255.75	-3371.34	262.27	189.45	-2900.11	1.81	14.43	-2942.88	10.14	34.83	-1840.06	37.76	365.98	-1833.84	25.78	350.47	-3103.41	63.25	1346.49	0.00	0.00	0.00	-2981.94	-77.56	1679.96	-2974.21	29.08	1694.42	-7781.82	278.33	1773.87	-3129.38	-60.67	1708.82	489.82	-285.97	80.06	1085.85	-296.11	77.86	496.07
2.26000	-3201.93	159.71	21.95	-3265.66	153.33	50.72	-3415.05	218.64	263.83	-3363.85	262.19	193.42	-2864.79	2.45	20.25	-2974.35	10.73	30.31	-1840.06	37.76	365.98	-1833.84	25.78	350.47	-3107.22	62.94	1347.75	0.00	0.00	0.00	-2981.94	-77.56	1679.96	-2978.62	28.56	1694.20	-7782.00	279.00	1773.92	-3124.10	-62.42	1707.89	488.61	-285.93	79.54	1086.04	-296.17	77.96	497.50
2.27000	-3221.66	159.61	15.19	-3218.45	154.12	53.83	-3403.48	217.15	271.81	-3356.31	262.09	197.39	-2892.79	1.88	14.59	-2928.94	10.14	39.50	-1840.06	37.76	365.98	-1833.84	25.78	350.47	-3092.77	62.61	1347.99	0.00	0.00	0.00	-2981.94	-77.56	1679.96	-2964.64	28.76	1694.85	-7782.06	279.68	1773.96	-3118.82	-64.17	1706.96	488.99	-286.12	79.52	1086.53	-295.78	78.28	496.84
2.28000	-3206.50	160.48	12.81	-3202.81	152.60	52.44	-3391.96	215.68	279.70	-3348.71	261.99	201.35	-2881.06	3.76	17.76	-2948.70	11.82	34.76	-1840.06	37.76	365.98	-1833.84	25.78	350.47	-3088.15	61.35	1348.59	0.00	0.00	0.00	-2981.94	-77.56	1679.96	-2950.38	31.50	1695.16	-7781.98	280.35	1774.01	-3113.52	-65.92	1706.02	488.60	-286.09	79.54	1086.13	-295.70	78.01	496.09
2.29000	-3198.22	157.58	11.02	-3180.87	150.97	51.07	-3380.47	214.23	287.50	-3341.05	261.88	205.32	-2872.01	2.48	20.68	-2935.36	12.83	39.14	-1840.06	37.76	365.98	-1833.84	25.78	350.47	-3085.00	60.91	1348.98	0.00	0.00	0.00	-2981.94	-77.56	1679.96	-2964.56	32.22	1694.87	-7781.76	281.01	1774.05	-3108.21	-67.66	1705.09	489.14	-286.13	79.57	1086.37	-296.00	78.16	496.68
2.30000	-3161.66	155.66	11.80	-3134.63	148.11	53.61	-3369.02	212.80	295.20	-3333.33	261.75	209.29	-2890.80	1.17	16.69	-2927.00	11.73	38.74	-1840.06	37.76	365.98	-1833.84	25.78	350.47	-3078.78	59.66	1349.24	0.00	0.00	0.00	-2981.94	-77.56	1679.96	-2951.00	32.82	1694.68	-7781.42	281.68	1774.08	-3102.88	-69.40	1704.15	489.03	-285.98	79.71	1085.99	-295.86	77.92	497.13
2.31000	-3141.61	152.24	10.61	-3113.47	145.45	51.31	-3357.60	211.39	302.81	-3325.56	261.61	213.26	-2892.02	3.30	16.03	-2930.80	12.56	38.96	-1840.06	37.76	365.98	-1833.84	25.78	350.47	-3075.72	59.52	1350.22	0.00	0.00	0.00	-2981.94	-77.56	1679.96	-2939.39	33.22	1695.51	-7780.94	282.34	1774.12	-3097.54	-71.13	1703.21	489.76	-285.87	79.89	1086.44	-295.79	78.12	496.46
2.32000	-3088.24	148.03	16.52	-3084.92	143.13	50.53	-3346.21	209.99	310.32	-3317.73	261.46	217.23	-2924.11	2.62	12.37	-2969.86	12.38	32.94	-1840.06	37.76	365.98	-1833.84	25.78	350.47	-3052.31	58.82	1350.30	0.00	0.00	0.00	-2981.91	-77.56	1679.95	-2959.31	35.85	1696.32	-7780.34	283.00	1774.15	-3092.19	-72.86	1702.27	489.60	-286.12	79.72	1086.64	-295.76	78.15	495.91
2.33000	-3056.38	145.01	17.04	-3070.92	139.70	48.27	-3334.87	208.62	317.75	-3309.85	261.31	221.19	-2913.77	0.81	13.47	-2934.95	13.45	40.22	-1840.06	37.76	365.98	-1833.84	25.78	350.47	-3049.66	58.43	1350.75	0.00	0.00	0.00	-2952.49	-74.98	1678.41	-2920.55	36.07	1695.32	-7779.60	283.66	1774.18	-3086.82	-74.58	1701.33	489.89	-286.00	80.01	1086.54	-295.79	78.15	496.88
2.34000	-3087.14	142.32	7.06	-3042.73	137.08	47.74	-3323.55	207.26	325.08	-3301.92	261.14	225.15	-2869.91	3.92	21.55	-2909.22	13.91	45.16	-1840.06	37.76	365.98	-1833.84	25.78	350.47	-3060.22	58.00	1351.03	0.00	0.00	0.00	-2954.97	-75.68	1678.44	-2943.75	37.13	1696.90	-7778.73	284.31	1774.20	-3081.43	-76.30	1700.39	489.72	-285.92	79.88	1086.76	-295.84	78.34	497.05
2.35000	-3009.61	140.28	17.42	-3001.92	136.13	49.37	-3312.27	205.92	332.31	-3293.93	260.96	229.11	-2856.53	5.45	23.50	-2938.82	13.43	39.89	-1840.06	37.76	365.98	-1833.84	25.78	350.47	-3057.05	57.78	1351.44	0.00	0.00	0.00	-2943.59	-72.90	1679.45	-2938.01	39.68	1697.01	-7777.74	284.97	1774.22	-3076.03	-78.01	1699.44	490.15	-285.87	80.08	1085.66	-295.77	77.96	496.31
2.36000	-2968.75	136.08	20.52	-2993.93	134.11	46.50	-3301.03	204.60	339.46	-3285.88	260.76	233.06	-2891.41	3.54	19.06	-2934.87	14.64	41.25	-1840.06	37.76	365.98	-1833.84	25.78	350.47	-3037.61	57.20	1351.38	0.00	0.00	0.00	-2934.47	-70.76	1680.65	-2907.70	39.97	1696.13	-7776.61	285.61	1774.24	-3070.62	-79.72	1698.50	489.29	-285.99	79.78	1085.98	-295.82	77.92	496.96
2.37000	-2936.29	137.59	20.82	-2971.67	132.79	45.46	-3289.81	203.30	346.51	-3277.79	260.56	237.01	-2919.05	4.82	14.76	-2913.75	15.41	45.74	-1840.06	37.76	365.98	-1833.84	25.78	350.47	-3037.01	56.49	1351.35	0.00	0.00	0.00	-2951.75	-72.42	1681.14	-2917.23	39.92	1696.83	-7775.36	286.26	1774.26	-3065.20	-81.42	1697.56	489.45	-286.29	79.70	1086.33	-295.93	77.99	497.04
2.38000	-2899.28	136.16	22.46	-2953.37	132.02	42.74	-3278.63	202.02	353.47	-3269.64	260.35	240.95	-2936.15	5.57	10.24	-2898.26	15.03	49.07	-1840.06	37.76	365.98	-1833.84	25.78	350.47	-3022.70	56.39	1351.41	0.00	0.00	0.00	-2917.69	-70.28	1682.21	-2908.97	42.64	1697.32	-7773.97	286.90	1774.27	-3059.76	-83.11	1696.61	489.22	-286.17	79.76	1086.01	-296.00	77.84	496.66
2.39000	-2862.60	133.92	23.96	-2911.75	131.92	44.88	-3267.49	200.75	360.33	-3261.44	260.13	244.89	-2872.99	5.16	23.33	-2894.01	13.54	49.39	-1840.06	37.76	365.98	-1833.84	25.78	350.47	-3021.20	56.10	1350.77	0.00	0.00	0.00	-2901.71	-68.44	1681.70	-2900.40	44.32	1697.74	-7772.46	287.55	1774.28	-3054.30	-84.80	1695.66	489.12	-285.86	79.68	1086.24	-296.00	77.93	496.76
2.40000	-2827.02	131.73	25.31	-2892.11	131.95	42.94	-3256.37	199.51	367.11	-3253.19	259.90	248.82	-2880.30	6.86	21.60	-2919.59	13.57	44.23	-1840.06	37.76	365.98	-1833.84	25.78	350.47	-3003.94	56.06	1350.31	0.00	0.00	0.00	-2894.56	-67.77	1681.94	-2893.77	44.59	1696.77	-7770.82	288.18	1774.29	-3048.83	-86.48	1694.72	489.27	-285.98	79.61	1086.28	-296.02	78.07	496.36
2.41000	-2792.53	129.59	26.51	-2870.38	131.98	41.37	-3245.29	198.28	373.79	-3244.89	259.66	252.75	-2912.56	6.15	15.67	-2953.76	12.99	37.54	-1840.06	37.76	365.98	-1833.84	25.78	350.47	-3015.20	55.83	1349.62	0.00	0.00	0.00	-2903.24	-68.35	1682.35	-2890.85	46.77	1697.15	-7769.06	288.82	1774.29	-3043.35	-88.15	1693.77	488.79	-286.24	79.49	1086.97	-296.10	78.33	496.48
2.42000	-2759.10	127.51	27.57	-2839.61	132.27	41.11	-3234.24	197.07	380.38	-3236.54	259.41	256.66	-2899.90	5.17	16.49	-2986.04	12.48	31.20	-1840.06	37.76	365.98	-1833.84	25.78	350.47	-3001.26	55.46	1350.06	0.00	0.00	0.00	-2890.59	-66.53	1681.44	-2877.79	47.17	1696.18	-7767.17	289.45	1774.29	-3037.85	-89.82	1692.82	490.06	-285.94	79.96	1086.77	-295.77	78.18	496.22
2.43000	-2726.72	125.48	28.49	-2800.27	134.48	43.22	-3223.22	195.87	386.87	-3228.14	259.15	260.57	-2884.20	3.13	20.33	-2981.43	11.70	30.72	-1840.06	37.76	365.98	-1833.84	25.78	350.47	-2996.88	55.22	1349.67	0.00	0.00	0.00	-2884.24	-64.60	1681.73	-2883.43	48.71	1697.69	-7765.15	290.08	1774.29	-3032.34	-91.48	1691.88	489.73	-285.99	79.85	1086.39	-295.41	78.21	496.48
2.44000	-2695.39	123.51	29.27	-2774.90	136.47	43.66	-3212.24	194.70	393.28	-3219.69	258.88	264.47	-2944.93	3.48	8.42	-2927.59	12.31	39.82	-1840.06	37.76	365.98	-1833.84	25.78	350.47	-2979.61	55.41	1349.31	0.00	0.00	0.00	-2864.78	-63.19	1681.30	-2869.71	50.86	1695.83	-7763.00	290.71	1774.28	-3026.81	-93.13	1690.93	489.61	-285.47	79.96	1086.54	-295.59	78.26	496.82
2.45000	-2665.08	121.59	29.92	-2768.03	137.75	42.09	-3201.28	193.54	399.59	-3211.20	258.60	268.36	-2900.73	4.40	17.29	-2966.04	9.01	30.17	-1840.06	37.76	365.98	-1833.84	25.78	350.47	-2977.49	55.37	1348.99	0.00	0.00	0.00	-2877.88	-61.35	1681.06	-2866.35	52.05	1696.05	-7760.73	291.34	1774.27	-3021.27	-94.77	1689.98	489.48	-285.87	80.00	1085.95	-296.01	78.03	496.68
2.46000	-2635.79	119.72	30.43	-2727.08	139.99	45.11	-3190.36	192.40	405.81	-3202.65	258.32	272.24	-2879.82	2.58	18.38	-2927.78	11.01	38.89	-1840.06	37.76	365.98	-1833.84	25.78	350.47	-2973.48	55.50	1348.26	0.00	0.00	0.00	-2863.70	-61.22	1681.04	-2851.20	52.40	1695.12	-7758.34	291.96	1774.26	-3015.71	-96.41	1689.04	489.60	-285.90	79.88	1085.86	-296.08	77.82	497.06
2.47000	-2607.49	117.90	30.81	-2747.07	140.63	37.87	-3179.47	191.28	411.94	-3194.06	258.02	276.10	-2870.63	0.51	19.83	-2912.79	11.67	41.32	-1840.06	37.76	365.98	-1833.84	25.78	350.47	-2974.11	55.69	1347.86	0.00	0.00	0.00	-2854.40	-60.50	1679.38	-2841.81	53.59	1694.49	-7755.82	292.58	1774.25	-3010.14	-98.04	1688.09	489.16	-286.16	79.68	1085.92	-295.76	77.88	497.27
2.48000	-2580.18	116.14	31.06	-2710.77	141.58	42.56	-3168.60	190.17	417.98	-3185.42	257.72	279.96	-2882.36	-0.46	18.63	-2923.38	10.72	39.00	-1840.06	37.76	365.98	-1833.84	25.78	350.47	-2968.99	56.32	1346.15	0.00	0.00	0.00	-2851.47	-59.53	1679.47	-2833.78	54.47	1692.43	-7753.18	293.20	1774.23	-3004.55	-99.65	1687.15	489.76	-285.98	79.85	1087.19	-295.87	78.35	497.26
2.49000	-2553.83	114.43	31.19	-2687.74	142.81	42.56	-3157.77	189.09	423.93	-3176.74	257.40	283.80	-2892.72	0.49	17.41	-2963.49	7.19	31.13	-1840.06	37.76	365.98	-1833.84	25.78	350.47	-2958.04	56.16	1345.33	0.00	0.00	0.00	-2829.04	-57.68	1678.22	-2824.74	55.25	1692.02	-7750.41	293.81	1774.21	-2998.95	-101.26	1686.21	489.62	-285.83	79.90	1086.63	-295.88	78.20	497.27
2.50000	-2528.45	112.77	31.20	-2665.72	143.84	42.53	-3146.97	188.02	429.78	-3168.01	257.08	287.64	-2869.63	0.26	20.37	-2947.41	8.47	35.68	-1840.06	37.76	365.98	-1833.84	25.78	350.47	-2942.75	56.53	1343.70	0.00	0.00	0.00	-2820.78	-56.62	1676.15	-2828.14	56.13	1692.11	-7747.52	294.42	1774.19	-2993.34	-102.86	1685.26	489.22	-286.08	79.66	1086.38	-295.78	77.99	496.46
2.51000	-2504.00	111.15	31.10	-2644.69	144.70	42.49	-3136.19	186.96	435.55	-3159.23	256.75	291.45	-2897.37	0.08	14.97	-2966.87	8.28	30.39	-1840.06	37.76	365.98	-1833.84	25.78	350.47	-2938.46	56.67	1343.29	0.00	0.00	0.00	-2830.09	-56.32	1675.63	-2838.51	57.03	1691.04	-7744.51	295.03	1774.16	-2987.71	-104.46	1684.32	489.24	-285.95	79.85	1086.57	-296.10	78.05	496.20
2.52000	-2480.48	109.59	30.87	-2624.64	145.38	42.41	-3125.45	185.93	441.22	-3150.41	256.42	295.26	-2874.51	0.78	19.74	-2971.38	11.44	30.40	-1840.06	37.76	365.98	-1833.84	25.78	350.47	-2928.79	56.60	1342.62	0.00	0.00	0.00	-2831.36	-53.83	1677.16	-2799.83	59.09	1687.88	-7741.37	295.64	1774.13	-2982.07	-106.04	1683.38	489.23	-285.63	79.85	1086.33	-295.64	78.17	496.62
2.53000	-2457.88	108.08	30.54	-2605.54	145.90	42.32	-3114.73	184.91	446.80	-3141.55	256.07	299.05	-2865.30	-0.47	20.89	-2958.22	9.56	33.00	-1840.06	37.76	365.98	-1833.84	25.78	350.47	-2918.63	56.83	1340.93	0.00	0.00	0.00	-2802.04	-54.87	1672.90	-2791.10	59.65	1686.49	-7738.11	296.24	1774.10	-2976.41	-107.61	1682.44	488.76	-286.20	79.74	1086.13	-295.71	77.98	496.59
2.54000	-2436.18	106.62	30.09	-2587.39	146.26	42.20	-3104.04	183.91	452.29	-3132.65	255.72	302.82	-2861.15	-1.59	21.38	-2977.03	6.00	28.43	-1840.06	37.76	365.98	-1833.84	25.78	350.47	-2926.68	56.96	1339.41	0.00	0.00	0.00	-2817.15	-53.13	1672.68	-2774.99	60.72	1685.53	-7734.74	296.84	1774.07	-2970.73	-109.17	1681.51	489.37	-285.94	79.78	1086.16	-295.87	78.04	496.94
2.55000	-2415.36	105.21	29.55	-2570.17	146.49	42.05	-3093.38	182.92	457.69	-3123.70	255.36	306.58	-2871.31	0.13	17.88	-2947.42	7.93	33.18	-1840.06	37.76	365.98	-1833.84	25.78	350.47	-2916.57	57.99	1338.50	0.00	0.00	0.00	-2784.34	-51.46	1672.31	-2788.81	61.65	1684.94	-7731.24	297.44	1774.03	-2965.04	-110.72	1680.57	489.24	-285.86	79.67	1086.30	-295.97	78.07	496.35
2.56000	-2395.41	103.84	28.89	-2553.86	146.58	41.88	-3082.75	181.95	463.00	-3114.71	254.99	310.32	-2869.01	-3.43	19.05	-2945.76	6.46	34.53	-1840.06	37.76	365.98	-1833.84	25.78	350.47	-2916.92	57.91	1337.46	0.00	0.00	0.00	-2807.06	-54.43	1671.92	-2782.53	61.86	1683.14	-7727.61	298.03	1773.99	-2959.34	-112.26	1679.64	488.61	-286.07	79.69	1086.26	-295.98	77.84	497.08
2.57000	-2376.32	102.52	28.14	-2538.45	146.56	41.69	-3072.15	181.00	468.22	-3105.68	254.61	314.05	-2885.58	-1.43	16.36	-2956.88	6.19	31.83	-1840.06	37.76	365.98	-1833.84	25.78	350.47	-2899.89	58.71	1336.28	0.00	0.00	0.00	-2800.79	-51.26	1669.55	-2780.03	63.96	1682.05	-7723.87	298.63	1773.95	-2953.62	-113.79	1678.71	488.98	-286.04	79.77	1086.26	-296.08	78.01	497.15
2.58000	-2358.07	101.25	27.29	-2523.91	146.42	41.47	-3061.57	180.07	473.35	-3096.60	254.23	317.76	-2944.79	-3.21	6.88	-2965.08	6.20	30.02	-1840.06	37.76	365.98	-1833.84	25.78	350.47	-2890.19	59.29	1334.83	0.00	0.00	0.00	-2766.90	-49.56	1667.81	-2770.02	64.44	1681.10	-7720.01	299.22	1773.90	-2947.89	-115.31	1677.78	489.67	-285.79	80.05	1086.47	-296.49	77.99	496.69
2.59000	-2340.66	100.03	26.35	-2510.24	146.18	41.24	-3051.02	179.15	478.39	-3087.49	253.84	321.44	-2914.15	-3.17	13.21	-2914.19	6.57	37.90	-1840.06	37.76	365.98	-1833.84	25.78	350.47	-2891.80	60.14	1332.78	0.00	0.00	0.00	-2759.75	-49.07	1667.25	-2765.61	67.00	1680.44	-7716.03	299.80	1773.86	-2942.14	-116.82	1676.86	488.81	-285.74	79.71	1086.14	-296.13	77.99	496.77
2.60000	-2324.05	98.85	25.31	-2497.42	145.85	40.97	-3040.50	178.25	483.34	-3078.34	253.45	325.11	-2904.32	-4.47	11.10	-2971.69	5.96	33.11	-1840.06	37.76	365.98	-1833.84	25.78	350.47	-2880.14	60.16	1331.76	0.00	0.00	0.00	-2752.88	-48.00	1665.59	-2755.01	67.25	1678.60	-7711.93	300.39	1773.80	-2936.38	-118.32	1675.93	440.31	-294.26	65.64	1088.06	-298.32	77.37	496.62
2.61000	-2308.25	97.72	24.19	-2485.44	145.44	40.68	-3030.00	177.36	488.19	-3069.14	253.04	328.77	-2971.63	-2.84	-0.00	-2948.93	6.71	35.77	-1840.06	37.76	365.98	-1833.84	25.78	350.47	-2868.33	61.64	1330.82	0.00	0.00	0.00	-2758.22	-46.71	1663.93	-2738.21	67.47	1676.48	-7707.72	300.97	1773.75	-2930.60	-119.80	1675.01	474.00	-288.34	75.51	1086.61	-296.66	77.68	497.30
2.62000	-2293.24	96.64	22.98	-2474.27	144.96	40.37	-3019.53	176.49	492.96	-3059.91	252.63	332.40	-2885.08	-0.87	17.19	-2905.40	7.90	43.10	-1840.06	37.76	365.98	-1833.84	25.78	350.47	-2862.01	62.51	1329.86	0.00	0.00	0.00	-2768.01	-45.33	1662.92	-2718.76	69.49	1675.56	-7703.38	301.55	1773.70	-2924.81	-121.27	1674.09	489.31	-286.05	79.64	1086.28	-296.10	78.04	496.73
2.63000	-2279.00	95.60	21.69	-2463.90	144.41	40.04	-3009.08	175.64	497.64	-3050.64	252.22	336.00	-2898.11	-1.14	15.11	-2915.29	8.36	40.48	-1840.06	37.76	365.98	-1833.84	25.78	350.47	-2864.51	62.62	1329.21	0.00	0.00	0.00	-2749.04	-44.55	1662.04	-2714.12	70.92	1673.96	-7698.93	302.12	1773.64	-2919.00	-122.74	1673.18	488.99	-285.96	79.70	1085.95	-296.02	77.81	496.89
2.64000	-2265.52	94.60	20.32	-2454.32	143.82	39.68	-2998.66	174.81	502.23	-3041.34	251.79	339.59	-2858.87	-1.62	21.50	-2957.02	7.51	33.58	-1840.06	37.76	365.98	-1833.84	25.78	350.47	-2845.08	63.98	1328.25	0.00	0.00	0.00	-2737.04	-44.17	1660.14	-2721.89	71.73	1673.17	-7694.36	302.70	1773.58	-2913.18	-124.18	1672.26	488.94	-285.81	79.78	1085.63	-295.97	77.72	496.28
2.65000	-2252.78	93.65	18.87	-2445.51	143.19	39.30	-2988.27	173.99	506.73	-3031.99	251.37	343.16	-2900.96	-3.78	14.59	-2973.58	5.12	32.52	-1840.06	37.76	365.98	-1833.84	25.78	350.47	-2841.28	65.03	1327.74	0.00	0.00	0.00	-2717.64	-43.93	1657.62	-2716.58	72.50	1672.48	-7689.67	303.27	1773.51	-2907.34	-125.62	1671.36	525.56	-277.79	91.06	1086.21	-298.21	77.12	495.43
2.66000	-2240.77	92.74	17.35	-2437.45	142.53	38.89	-2977.90	173.18	511.14	-3022.61	250.93	346.70	-2907.43	-1.42	14.33	-2958.04	7.79	34.85	-1840.06	37.76	365.98	-1833.84	25.78	350.47	-2834.56	65.93	1327.17	0.00	0.00	0.00	-2708.05	-42.16	1657.25	-2704.01	74.14	1672.01	-7684.86	303.84	1773.44	-2901.49	-127.04	1670.45	500.79	-283.12	83.26	1086.46	-296.54	77.87	496.42
2.67000	-2229.48	91.88	15.76	-2430.14	141.84	38.46	-2967.56	172.39	515.46	-3013.19	250.49	350.22	-2897.16	0.40	16.52	-2939.02	5.62	37.52	-1840.06	37.76	365.98	-1833.84	25.78	350.47	-2833.36	67.13	1326.40	0.00	0.00	0.00	-2715.45	-38.69	1659.03	-2692.00	76.50	1671.40	-7679.94	304.40	1773.38	-2895.62	-128.45	1669.55	489.24	-286.15	79.76	1086.13	-295.98	77.91	497.35
2.68000	-2218.90	91.06	14.10	-2423.54	141.15	38.01	-2957.24	171.62	519.69	-3003.74	250.05	353.72	-2905.66	-3.12	12.90	-2930.46	9.37	39.49	-1840.06	37.76	365.98	-1833.84	25.78	350.47	-2821.44	68.56	1326.36	0.00	0.00	0.00	-2696.82	-38.03	1659.41	-2697.91	78.29	1670.32	-7674.91	304.96	1773.30	-2889.74	-129.85	1668.65	490.20	-286.02	80.03	1086.05	-296.00	77.91	496.53
2.69000	-2209.00	90.28	12.38	-2417.65	140.46	37.53	-2946.94	170.86	523.83	-2994.25	249.59	357.19	-2894.35	-0.52	16.29	-2927.11	6.58	40.82	-1840.06	37.76	365.98	-1833.84	25.78	350.47	-2811.12	69.89	1325.53	0.00	0.00	0.00	-2693.30	-37.20	1658.28	-2691.59	79.27	1670.20	-7669.76	305.52	1773.23	-2883.84	-131.23	1667.75	489.25	-285.89	79.76	1086.74	-295.89	78.18	496.55
2.70000	-2199.77	89.55	10.60	-2412.46	139.78	37.03	-2936.67	170.12	527.88	-2984.73	249.14	360.64	-2894.02	-0.32	17.16	-2986.47	7.03	28.78	-1840.06	37.76	365.98	-1833.84	25.78	350.47	-2800.14	71.24	1325.65	0.00	0.00	0.00	-2700.36	-36.99	1657.26	-2685.51	80.73	1669.33	-7664.49	306.08	1773.15	-2877.93	-132.60	1666.86	450.18	-292.86	68.61	1106.41	-294.38	86.17	497.18
2.71000	-2191.21	88.86	8.75	-2407.94	139.12	36.51	-2926.42	169.40	531.84	-2975.18	248.68	364.06	-2931.24	-0.74	10.02	-2943.72	6.10	39.03	-1840.06	37.76	365.98	-1833.84	25.78	350.47	-2807.95	72.65	1325.77	0.00	0.00	0.00	-2700.06	-35.63	1657.59	-2674.68	82.11	1669.29	-7659.11	306.64	1773.07	-2872.00	-133.96	1665.98	476.61	-288.27	76.28	1093.72	-295.27	81.03	497.18
2.72000	-2183.29	88.20	6.86	-2404.08	138.49	35.96	-2916.19	168.69	535.72	-2965.59	248.21	367.45	-2939.56	-2.30	8.96	-2971.15	5.28	32.68	-1840.06	37.76	365.98	-1833.84	25.78	350.47	-2786.23	74.35	1326.07	0.00	0.00	0.00	-2679.34	-33.39	1659.20	-2654.26	82.80	1669.38	-7653.62	307.19	1772.99	-2866.06	-135.30	1665.09	489.29	-285.82	79.77	1086.17	-295.84	78.03	496.83
2.73000	-2176.01	87.59	4.90	-2400.86	137.90	35.39	-2905.99	167.99	539.50	-2955.97	247.74	370.82	-2933.92	-1.91	10.44	-2975.94	5.31	31.22	-1840.06	37.76	365.98	-1833.84	25.78	350.47	-2775.76	76.32	1326.56	0.00	0.00	0.00	-2665.75	-30.92	1659.56	-2669.42	84.89	1671.17	-7648.01	307.74	1772.91	-2860.10	-136.62	1664.22	489.65	-286.05	79.90	1086.35	-295.96	78.01	496.80
2.74000	-2169.34	87.02	2.90	-2398.27	137.36	34.80	-2895.81	167.32	543.20	-2946.31	247.26	374.16	-2891.81	-2.36	17.93	-2937.87	5.88	39.20	-1840.06	37.76	365.98	-1833.84	25.78	350.47	-2775.57	77.35	1326.75	0.00	0.00	0.00	-2675.19	-28.68	1660.89	-2641.40	85.85	1670.30	-7642.29	308.28	1772.82	-2854.12	-137.94	1663.34	489.16	-286.08	79.77	1086.55	-296.03	78.08	497.37
2.75000	-2163.28	86.49	0.86	-2396.30	136.88	34.18	-2885.65	166.65	546.80	-2936.63	246.78	377.47	-2898.99	-2.66	15.58	-2938.43	7.46	39.60	-1840.06	37.76	365.98	-1833.84	25.78	350.47	-2772.68	78.18	1327.45	0.00	0.00	0.00	-2677.02	-27.71	1661.78	-2635.40	87.39	1670.75	-7636.46	308.83	1772.73	-2848.13	-139.23	1662.47	490.24	-284.84	79.21	1087.31	-298.17	77.31	496.51
2.76000	-2157.80	86.00	-1.24	-2394.92	136.48	33.54	-2875.51	166.00	550.32	-2926.91	246.29	380.75	-2932.98	-2.80	10.01	-2930.78	8.35	42.14	-1840.06	37.76	365.98	-1833.84	25.78	350.47	-2753.16	79.76	1328.73	0.00	0.00	0.00	-2672.38	-26.78	1662.84	-2633.45	89.48	1671.92	-7630.51	309.37	1772.64	-2842.13	-140.51	1661.61	489.01	-285.59	79.32	1086.71	-296.56	77.91	496.64
2.77000	-2152.91	85.55	-3.37	-2394.12	136.15	32.87	-2865.40	165.37	553.76	-2917.16	245.80	384.01	-2843.29	-1.28	26.70	-2935.45	8.52	43.07	-1840.06	37.76	365.98	-1833.84	25.78	350.47	-2753.48	81.09	1329.27	0.00	0.00	0.00	-2672.51	-25.06	1665.40	-2627.31	91.96	1672.44	-7624.46	309.91	1772.55	-2836.11	-141.78	1660.75	488.82	-286.00	79.51	1086.19	-295.68	78.05	497.47
2.78000	-2148.57	85.14	-5.54	-2393.88	135.92	32.19	-2855.31	164.75	557.10	-2907.39	245.31	387.23	-2889.29	-2.57	19.30	-2947.49	8.17	42.76	-1840.06	37.76	365.98	-1833.84	25.78	350.47	-2741.61	82.57	1329.74	0.00	0.00	0.00	-2651.62	-21.71	1663.94	-2614.90	93.25	1674.31	-7618.29	310.44	1772.45	-2830.07	-143.03	1659.89	489.25	-286.10	79.71	1086.54	-296.01	78.02	496.98
2.79000	-2144.79	84.76	-7.74	-2394.20	135.79	31.48	-2845.23	164.15	560.35	-2897.58	244.81	390.42	-2912.21	-2.92	16.26	-2961.94	7.48	41.59	-1840.06	37.76	365.98	-1833.84	25.78	350.47	-2740.38	84.21	1330.84	0.00	0.00	0.00	-2611.14	-20.34	1663.53	-2604.14	94.53	1675.79	-7612.01	310.97	1772.35	-2824.02	-144.26	1659.04	488.94	-285.89	79.67	1086.11	-295.94	77.99	496.73
2.80000	-2141.53	84.42	-9.98	-2395.06	135.77	30.74	-2835.18	163.56	563.52	-2887.75	244.31	393.58	-2870.05	-0.57	23.00	-2973.85	6.66	39.94	-1840.06	37.76	365.98	-1833.84	25.78	350.47	-2720.13	85.11	1332.12	0.00	0.00	0.00	-2584.31	-20.01	1663.66	-2610.62	95.25	1678.39	-7605.62	311.50	1772.25	-2817.95	-145.48	1658.20	474.04	-288.84	75.40	1100.47	-294.63	84.28	495.73
2.81000	-2138.80	84.12	-12.24	-2406.97	134.94	27.25	-2825.15	162.99	566.60	-2877.88	243.80	396.71	-2906.45	-2.92	17.63	-2978.25	5.89	38.19	-1840.06	37.76	365.98	-1833.84	25.78	350.47	-2718.62	87.51	1333.92	0.00	0.00	0.00	-2594.69	-19.21	1666.82	-2607.73	96.61	1680.09	-7599.12	312.03	1772.15	-2811.87	-146.68	1657.36	484.44	-287.03	78.23	1090.99	-295.33	80.07	496.47
2.82000	-2136.57	83.86	-14.54	-2386.78	135.84	30.63	-2815.14	162.43	569.59	-2867.99	243.29	399.81	-2925.47	-3.53	11.58	-2970.21	5.36	36.74	-1840.06	37.76	365.98	-1833.84	25.78	350.47	-2719.29	88.76	1335.35	0.00	0.00	0.00	-2643.04	-16.74	1671.65	-2581.08	98.71	1680.26	-7592.51	312.56	1772.04	-2805.77	-147.87	1656.53	489.38	-285.98	79.82	1086.01	-295.90	77.96	497.61
2.83000	-2134.83	83.64	-16.85	-2378.08	135.60	32.15	-2805.15	161.88	572.49	-2858.07	242.78	402.87	-2869.89	-4.37	23.99	-2963.67	3.87	36.29	-1840.06	37.76	365.98	-1833.84	25.78	350.47	-2705.36	90.49	1336.24	0.00	0.00	0.00	-2593.22	-13.74	1671.87	-2563.05	100.95	1681.17	-7585.80	313.08	1771.93	-2799.66	-149.04	1655.70	489.67	-286.20	79.83	1086.26	-295.69	78.04	497.34
2.84000	-2133.57	83.45	-19.18	-2403.88	134.11	25.34	-2795.18	161.36	575.31	-2848.13	242.26	405.90	-2927.70	-2.65	11.01	-2942.31	4.99	35.71	-1840.06	37.76	365.98	-1833.84	25.78	350.47	-2696.66	91.56	1337.35	0.00	0.00	0.00	-2619.78	-13.64	1675.23	-2569.74	103.56	1682.77	-7578.97	313.60	1771.82	-2793.53	-150.19	1654.88	490.07	-285.89	80.17	1086.32	-295.86	77.98	496.58
2.85000	-2132.78	83.29	-21.54	-2410.53	136.75	25.30	-2785.23	160.84	578.04	-2838.16	241.74	408.90	-2919.44	-4.17	11.89	-2932.98	5.70	32.86	-1840.06	37.76	365.98	-1833.84	25.78	350.47	-2689.18	92.53	1339.04	0.00	0.00	0.00	-2587.33	-12.03	1675.66	-2557.22	104.67	1684.48	-7572.03	314.11	1771.71	-2787.39	-151.32	1654.06	490.49	-284.36	79.41	1086.85	-298.25	77.30	496.59
2.86000	-2132.43	83.17	-23.90	-2408.31	136.60	25.35	-2775.29	160.34	580.68	-2828.16	241.22	411.85	-2911.65	-2.33	10.81	-2927.70	4.12	31.10	-1840.06	37.76	365.98	-1833.84	25.78	350.47	-2685.00	94.07	1340.11	0.00	0.00	0.00	-2556.26	-9.76	1675.48	-2550.03	105.49	1685.95	-7564.99	314.62	1771.59	-2781.23	-152.44	1653.26	489.42	-285.58	79.59	1086.58	-296.76	77.85	495.97
2.87000	-2132.52	83.09	-26.28	-2404.66	136.14	25.62	-2765.38	159.85	583.23	-2818.14	240.69	414.78	-2928.78	-4.48	7.95	-2937.52	4.20	27.61	-1840.06	37.76	365.98	-1833.84	25.78	350.47	-2661.81	95.40	1341.41	0.00	0.00	0.00	-2556.14	-7.56	1676.65	-2558.34	108.21	1686.32	-7557.84	315.14	1771.47	-2775.05	-153.53	1652.45	489.18	-286.32	79.67	1086.69	-295.78	78.30	497.11
2.88000	-2133.03	83.04	-28.66	-2416.12	136.99	23.95	-2755.48	159.38	585.70	-2808.10	240.16	417.67	-2893.38	-4.80	10.45	-2916.82	3.96	29.99	-1840.06	37.76	365.98	-1833.84	25.78	350.47	-2651.39	97.03	1342.14	0.00	0.00	0.00	-2565.12	-6.09	1678.83	-2558.32	109.01	1688.71	-7550.58	315.64	1771.35	-2768.86	-154.61	1651.66	489.31	-286.26	79.73	1086.53	-295.90	78.17	497.80
2.89000	-2133.95	83.03	-31.06	-2388.44	135.88	29.25	-2745.60	158.92	588.08	-2798.03	239.63	420.52	-2887.94	-3.01	9.92	-2888.63	3.73	34.59	-1840.06	37.76	365.98	-1833.84	25.78	350.47	-2650.50	98.43	1342.91	0.00	0.00	0.00	-2525.83	-2.81	1679.48	-2539.35	110.69	1689.44	-7543.22	316.15	1771.23	-2762.66	-155.68	1650.87	489.54	-285.99	79.98	1086.13	-295.95	78.13	497.34
2.90000	-2135.26	83.05	-33.45	-2402.20	136.80	25.33	-2735.74	158.48	590.37	-2787.94	239.10	423.33	-2869.13	-5.83	9.81	-2892.99	2.42	32.54	-1840.06	37.76	365.98	-1833.84	25.78	350.47	-2646.41	99.58	1344.06	0.00	0.00	0.00	-2517.88	-1.75	1681.33	-2546.63	111.31	1691.53	-7535.75	316.65	1771.11	-2756.43	-156.72	1650.08	490.36	-284.03	79.52	1087.43	-298.13	77.13	497.23
2.91000	-2136.95	83.10	-35.84	-2415.42	136.94	22.07	-2725.90	158.05	592.57	-2777.82	238.57	426.11	-2882.97	-6.59	4.16	-2867.14	1.27	35.80	-1840.06	37.76	365.98	-1833.84	25.78	350.47	-2645.93	100.14	1345.32	0.00	0.00	0.00	-2521.74	-1.47	1682.63	-2547.27	112.86	1692.84	-7528.17	317.15	1770.98	-2750.19	-157.74	1649.31	489.78	-285.43	79.69	1086.40	-296.56	77.69	497.45
2.92000	-2139.00	83.18	-38.23	-2421.87	136.95	20.51	-2716.08	157.63	594.69	-2767.68	238.03	428.84	-2881.06	-7.86	1.68	-2853.34	-0.05	37.84	-1840.06	37.76	365.98	-1833.84	25.78	350.47	-2627.59	101.38	1345.53	0.00	0.00	0.00	-2499.53	1.37	1681.36	-2519.78	116.38	1692.86	-7520.49	317.65	1770.85	-2743.94	-158.75	1648.54	489.39	-286.03	79.82	1085.52	-296.02	77.76	497.15
2.93000	-2141.40	83.30	-40.61	-2423.42	137.58	21.46	-2706.27	157.23	596.73	-2757.52	237.49	431.54	-2876.68	-8.80	2.80	-2823.11	-2.07	45.54	-1840.06	37.76	365.98	-1833.84	25.78	350.47	-2617.74	102.51	1346.35	0.00	0.00	0.00	-2521.80	0.58	1685.16	-2510.33	117.20	1693.51	-7512.71	318.14	1770.72	-2737.67	-159.73	1647.78	489.04	-286.15	79.77	1086.00	-296.15	77.87	496.81
2.94000	-2144.14	83.45	-42.98	-2381.28	137.33	29.52	-2696.48	156.84	598.67	-2747.34	236.95	434.20	-2832.58	-9.08	13.34	-2818.28	-1.30	50.66	-1840.06	37.76	365.98	-1833.84	25.78	350.47	-2619.26	103.35	1347.35	0.00	0.00	0.00	-2534.49	1.79	1687.09	-2493.96	117.64	1694.01	-7504.82	318.63	1770.59	-2731.39	-160.70	1647.02	488.67	-286.10	79.56	1086.50	-295.69	78.13	497.18
2.95000	-2147.21	83.63	-45.34	-2411.26	136.88	23.65	-2686.70	156.47	600.53	-2737.14	236.40	436.81	-2809.13	-9.29	18.96	-2783.25	-2.43	58.99	-1840.06	37.76	365.98	-1833.84	25.78	350.47	-2601.84	103.55	1348.16	0.00	0.00	0.00	-2530.41	3.94	1688.16	-2480.78	118.74	1694.21	-7496.82	319.12	1770.46	-2725.08	-161.65	1646.27	458.29	-292.19	71.12	1088.91	-297.94	77.36	497.17
2.96000	-2150.58	83.84	-47.69	-2407.82	138.62	24.85	-2676.94	156.11	602.30	-2726.92	235.86	439.39	-2799.50	-9.75	22.52	-2771.27	-2.48	63.22	-1840.06	37.76	365.98	-1833.84	25.78	350.47	-2603.21	104.52	1348.26	0.00	0.00	0.00	-2507.52	6.17	1688.22	-2479.41	120.82	1694.69	-7488.72	319.61	1770.32	-2718.77	-162.58	1645.53	479.48	-288.08	76.98	1086.78	-296.78	77.65	496.95
2.97000	-2154.25	84.08	-50.01	-2401.26	138.60	26.21	-2667.20	155.76	603.99	-2716.68	235.31	441.92	-2795.60	-9.47	24.61	-2754.46	-2.70	66.35	-1840.06	37.76	365.98	-1833.84	25.78	350.47	-2600.06	105.40	1349.78	0.00	0.00	0.00	-2494.51	6.74	1689.51	-2481.03	123.45	1695.62	-7480.52	320.09	1770.18	-2712.43	-163.48	1644.80	489.34	-286.05	79.70	1086.76	-296.31	78.11	496.52
2.98000	-2158.19	84.35	-52.32	-2433.43	137.43	18.79	-2657.47	155.43	605.59	-2706.42	234.77	444.41	-2742.85	-8.52	33.59	-2728.71	-2.34	70.84	-1840.06	37.76	365.98	-1833.84	25.78	350.47	-2588.83	106.64	1350.54	0.00	0.00	0.00	-2492.84	7.48	1690.56	-2482.87	123.82	1696.52	-7472.22	320.57	1770.04	-2706.08	-164.37	1644.08	489.44	-285.77	80.00	1086.99	-296.16	78.17	496.89
2.99000	-2162.41	84.65	-54.60	-2400.55	137.75	24.77	-2647.75	155.11	607.11	-2696.15	234.22	446.86	-2708.92	-7.84	37.52	-2704.54	0.10	74.56	-1840.06	37.76	365.98	-1833.84	25.78	350.47	-2590.82	107.33	1351.22	0.00	0.00	0.00	-2489.12	7.83	1690.87	-2466.13	124.00	1697.18	-7463.81	321.05	1769.89	-2699.72	-165.23	1643.36	488.67	-285.90	79.79	1086.14	-296.11	77.85	496.56
3.00000	-2166.87	84.98	-56.85	-2388.45	137.49	27.49	-2638.05	154.80	608.54	-2685.85	233.67	449.26	-2679.38	-6.52	40.29	-2689.36	-0.56	73.95	-1840.06	37.76	365.98	-1833.84	25.78	350.47	-2577.57	108.84	1352.29	0.00	0.00	0.00	-2491.63	8.11	1691.47	-2440.28	124.78	1696.90	-7455.30	321.52	1769.75	-2693.34	-166.08	1642.65	497.23	-284.09	82.43	1079.53	-297.15	75.79	495.90
3.01000	-2171.58	85.34	-59.07	-2395.06	138.16	26.08	-2628.37	154.50	609.88	-2675.54	233.12	451.62	-2662.70	-7.05	41.00	-2668.23	0.23	75.28	-1840.06	37.76	365.98	-1833.84	25.78	350.47	-2578.08	109.88	1352.71	0.00	0.00	0.00	-2486.58	9.02	1691.73	-2430.34	126.08	1697.21	-7446.69	321.99	1769.60	-2686.94	-166.90	1641.95	492.24	-285.64	80.65	1084.81	-296.06	77.65	496.52
3.02000	-2176.50	85.73	-61.26	-2410.75	136.98	22.41	-2618.70	154.22	611.14	-2665.21	232.57	453.93	-2671.11	-6.35	35.59	-2626.33	1.62	78.28	-1840.06	37.76	365.98	-1833.84	25.78	350.47	-2559.87	111.07	1353.70	0.00	0.00	0.00	-2477.77	10.63	1691.66	-2456.00	127.33	1699.82	-7437.98	322.46	1769.45	-2680.53	-167.70	1641.26	489.49	-285.74	79.92	1087.16	-296.14	78.44	497.10
3.03000	-2181.64	86.14	-63.41	-2389.75	137.21	27.89	-2609.04	153.96	612.31	-2654.87	232.02	456.20	-2616.47	-4.17	41.26	-2613.55	2.15	76.44	-1840.06	37.76	365.98	-1833.84	25.78	350.47	-2543.32	112.02	1354.55	0.00	0.00	0.00	-2456.05	11.39	1692.05	-2436.54	127.64	1699.19	-7429.17	322.93	1769.30	-2674.10	-168.49	1640.58	489.46	-285.94	79.98	1086.44	-296.17	78.11	496.30
3.04000	-2186.98	86.58	-65.53	-2401.99	136.57	25.79	-2599.40	153.70	613.40	-2644.51	231.47	458.43	-2595.01	-4.09	40.08	-2595.45	2.34	74.47	-1840.06	37.76	365.98	-1833.84	25.78	350.47	-2555.49	113.17	1355.25	0.00	0.00	0.00	-2470.38	11.50	1693.46	-2439.45	128.08	1699.54	-7420.26	323.39	1769.15	-2667.65	-169.24	1639.91	489.40	-285.95	79.71	1085.96	-295.91	77.97	496.98
3.05000	-2192.49	87.05	-67.60	-2419.07	137.43	23.45	-2589.77	153.46	614.40	-2634.13	230.91	460.60	-2562.41	-2.78	41.13	-2568.21	3.69	74.20	-1840.06	37.76	365.98	-1833.84	25.78	350.47	-2535.54	114.81	1355.51	0.00	0.00	0.00	-2458.26	12.38	1693.52	-2442.76	128.37	1699.76	-7411.25	323.85	1768.99	-2661.19	-169.98	1639.24	493.46	-284.89	81.11	1083.60	-296.45	77.11	496.75
3.06000	-2198.18	87.55	-69.63	-2403.17	136.55	25.16	-2580.16	153.23	615.31	-2623.74	230.36	462.73	-2540.37	-1.73	39.20	-2542.73	4.17	72.48	-1840.06	37.76	365.98	-1833.84	25.78	350.47	-2538.59	115.73	1355.48	0.00	0.00	0.00	-2449.24	13.60	1693.10	-2434.61	129.01	1700.20	-7402.13	324.31	1768.83	-2654.71	-170.70	1638.59	490.36	-285.63	80.00	1085.19	-296.14	77.57	496.19
3.07000	-2204.01	88.07	-71.60	-2389.83	137.46	28.92	-2570.55	153.01	616.15	-2613.34	229.81	464.81	-2485.16	-0.93	43.59	-2514.13	4.68	70.35	-1840.06	37.76	365.98	-1833.84	25.78	350.47	-2535.60	116.75	1356.06	0.00	0.00	0.00	-2461.93	14.48	1693.13	-2413.32	129.34	1700.63	-7392.92	324.77	1768.67	-2648.22	-171.39	1637.94	489.24	-285.91	79.67	1086.22	-295.97	78.03	495.99
3.08000	-2209.99	88.62	-73.53	-2389.79	135.80	29.37	-2560.96	152.81	616.89	-2602.92	229.26	466.84	-2474.36	0.18	39.89	-2509.13	4.97	64.64	-1840.06	37.76	365.98	-1833.84	25.78	350.47	-2523.85	118.31	1356.71	0.00	0.00	0.00	-2455.83	15.06	1694.34	-2396.40	131.25	1700.72	-7383.62	325.22	1768.51	-2641.71	-172.06	1637.30	489.74	-286.09	79.90	1086.08	-295.91	77.94	496.44
3.09000	-2216.09	89.19	-75.40	-2402.92	136.31	26.33	-2551.38	152.62	617.55	-2592.50	228.71	468.82	-2452.68	-0.87	37.40	-2489.51	4.79	61.85	-1840.06	37.76	365.98	-1833.84	25.78	350.47	-2513.36	119.21	1357.05	0.00	0.00	0.00	-2415.69	13.95	1693.83	-2405.85	131.13	1702.09	-7374.21	325.67	1768.35	-2635.18	-172.70	1636.67	489.27	-285.94	79.79	1085.77	-296.32	77.78	496.46
3.10000	-2222.31	89.79	-77.22	-2373.50	137.66	32.67	-2541.82	152.44	618.13	-2582.05	228.16	470.75	-2458.74	-1.32	30.30	-2452.56	4.22	61.34	-1840.06	37.76	365.98	-1833.84	25.78	350.47	-2508.77	119.86	1357.15	0.00	0.00	0.00	-2406.23	14.35	1694.01	-2406.61	131.20	1702.65	-7364.71	326.11	1768.19	-2628.64	-173.32	1636.05	504.91	-281.02	84.32	1078.85	-297.39	75.27	497.01
3.11000	-2228.62	90.42	-78.98	-2376.33	134.75	34.55	-2532.26	152.27	618.62	-2571.60	227.61	472.63	-2389.39	-0.72	37.47	-2443.62	3.70	55.27	-1840.06	37.76	365.98	-1833.84	25.78	350.47	-2493.22	120.56	1357.15	0.00	0.00	0.00	-2415.73	15.78	1694.31	-2404.70	130.96	1702.80	-7355.10	326.56	1768.02	-2622.08	-173.92	1635.45	494.29	-284.46	81.17	1083.83	-296.28	77.20	497.55
3.12000	-2235.01	91.06	-80.67	-2391.16	134.80	31.41	-2522.72	152.12	619.03	-2561.14	227.06	474.46	-2376.60	-0.58	34.19	-2413.30	3.53	54.25	-1840.06	37.76	365.98	-1833.84	25.78	350.47	-2496.59	121.31	1357.29	0.00	0.00	0.00	-2415.67	16.51	1694.51	-2407.55	129.74	1703.73	-7345.41	327.00	1767.85	-2615.51	-174.50	1634.85	489.03	-286.22	79.71	1086.49	-296.20	77.99	497.26
3.13000	-2241.48	91.73	-82.30	-2378.11	135.89	35.56	-2513.18	151.97	619.35	-2550.66	226.51	476.24	-2368.67	-1.03	29.02	-2390.89	3.14	51.17	-1840.06	37.76	365.98	-1833.84	25.78	350.47	-2488.69	121.73	1357.13	0.00	0.00	0.00	-2405.34	17.58	1694.77	-2393.01	132.59	1703.09	-7335.61	327.44	1767.68	-2608.92	-175.05	1634.26	489.30	-285.97	79.81	1086.61	-295.66	78.29	498.09
3.14000	-2248.00	92.43	-83.86	-2390.89	134.54	32.43	-2503.66	151.84	619.59	-2540.18	225.97	477.97	-2330.18	-2.28	30.95	-2379.80	2.44	46.65	-1840.06	37.76	365.98	-1833.84	25.78	350.47	-2488.03	122.76	1356.97	0.00	0.00	0.00	-2385.33	17.61	1693.73	-2373.96	133.91	1703.31	-7325.72	327.87	1767.51	-2602.31	-175.58	1633.68	488.90	-285.92	79.70	1086.35	-295.96	78.02	496.89
3.15000	-2254.56	93.14	-85.34	-2389.33	134.56	33.73	-2494.15	151.73	619.75	-2529.68	225.42	479.64	-2297.32	-1.86	32.24	-2370.98	1.58	42.23	-1840.06	37.76	365.98	-1833.84	25.78	350.47	-2474.80	123.51	1356.96	0.00	0.00	0.00	-2381.74	17.94	1694.26	-2349.90	134.88	1702.11	-7315.74	328.31	1767.33	-2595.69	-176.08	1633.11	490.09	-284.45	79.36	1088.76	-298.40	77.25	497.56
3.16000	-2261.15	93.88	-86.75	-2376.56	135.48	35.92	-2484.65	151.62	619.82	-2519.18	224.88	481.26	-2297.14	-2.40	26.57	-2345.55	2.30	40.74	-1840.06	37.76	365.98	-1833.84	25.78	350.47	-2478.33	124.01	1356.64	0.00	0.00	0.00	-2380.63	18.43	1694.23	-2338.69	134.25	1700.97	-7305.65	328.74	1767.16	-2589.04	-176.56	1632.55	490.02	-285.46	79.82	1087.05	-296.80	77.77	496.56
3.17000	-2267.75	94.64	-88.09	-2369.33	135.78	38.53	-2475.15	151.53	619.80	-2508.67	224.34	482.82	-2242.91	-2.28	33.35	-2324.13	1.38	38.84	-1840.06	37.76	365.98	-1833.84	25.78	350.47	-2472.34	124.01	1356.43	0.00	0.00	0.00	-2363.14	19.00	1692.63	-2332.41	133.98	1700.97	-7295.48	329.16	1766.98	-2582.39	-177.01	1632.00	489.38	-285.99	79.90	1086.47	-295.99	78.23	497.05
3.18000	-2274.35	95.43	-89.34	-2354.77	134.87	42.48	-2465.67	151.44	619.71	-2498.15	223.80	484.33	-2251.68	-4.72	27.24	-2302.74	0.89	38.91	-1840.06	37.76	365.98	-1833.84	25.78	350.47	-2465.83	124.55	1356.40	0.00	0.00	0.00	-2357.78	19.62	1691.73	-2343.77	133.55	1701.04	-7285.21	329.59	1766.80	-2575.71	-177.44	1631.47	489.23	-285.93	79.89	1086.19	-295.76	78.08	496.99
3.19000	-2280.93	96.23	-90.51	-2249.04	135.31	65.07	-2456.20	151.37	619.53	-2487.62	223.26	485.79	-2236.86	-3.72	27.51	-2287.26	2.17	36.38	-1840.06	37.76	365.98	-1833.84	25.78	350.47	-2458.38	125.43	1355.46	0.00	0.00	0.00	-2366.81	20.16	1692.62	-2339.32	134.57	1700.50	-7274.85	330.01	1766.62	-2569.02	-177.84	1630.94	489.66	-285.89	79.91	1086.02	-295.78	77.98	496.95
3.20000	-2287.49	97.05	-91.60	-2241.66	137.81	66.20	-2446.73	151.32	619.26	-2477.09	222.72	487.19	-2199.33	-2.04	32.30	-2271.41	3.35	35.58	-1840.06	37.76	365.98	-1833.84	25.78	350.47	-2447.99	125.52	1355.67	0.00	0.00	0.00	-2358.64	19.89	1691.81	-2343.67	134.71	1701.11	-7264.39	330.43	1766.43	-2562.32	-178.22	1630.43	490.52	-284.72	79.37	1086.15	-297.95	77.19	496.75
3.21000	-2294.00	97.90	-92.59	-2247.75	137.34	63.27	-2437.28	151.27	618.91	-2466.55	222.19	488.53	-2231.97	-2.00	24.77	-2243.82	5.05	37.67	-1840.06	37.76	365.98	-1833.84	25.78	350.47	-2440.28	125.68	1354.86	0.00	0.00	0.00	-2346.65	19.41	1690.75	-2338.14	134.89	1700.63	-7253.84	330.85	1766.25	-2555.60	-178.57	1629.92	489.73	-285.68	79.62	1086.48	-296.09	78.07	497.14
3.22000	-2300.46	98.76	-93.49	-2269.44	139.02	57.92	-2427.83	151.23	618.48	-2456.01	221.65	489.81	-2165.07	1.58	35.63	-2196.35	8.39	44.62	-1840.06	37.76	365.98	-1833.84	25.78	350.47	-2419.34	125.94	1354.10	0.00	0.00	0.00	-2330.23	20.14	1689.43	-2330.11	135.51	1698.63	-7243.20	331.26	1766.06	-2548.86	-178.90	1629.43	489.18	-286.23	79.72	1085.67	-295.63	77.97	496.75
3.23000	-2306.84	99.64	-94.30	-2245.08	137.62	62.71	-2418.39	151.21	617.97	-2445.46	221.12	491.04	-2142.95	2.07	40.72	-2189.01	10.84	43.20	-1840.06	37.76	365.98	-1833.84	25.78	350.47	-2424.52	126.10	1353.39	0.00	0.00	0.00	-2360.52	19.54	1691.90	-2309.06	136.07	1697.29	-7232.46	331.67	1765.87	-2542.10	-179.19	1628.95	489.44	-285.89	79.93	1086.14	-296.09	77.99	496.18
3.24000	-2313.14	100.55	-95.00	-2230.95	139.96	66.80	-2408.95	151.20	617.37	-2434.91	220.60	492.20	-2148.15	6.71	39.76	-2154.32	14.61	47.40	-1840.06	37.76	365.98	-1833.84	25.78	350.47	-2421.08	125.79	1353.11	0.00	0.00	0.00	-2338.56	20.29	1690.17	-2303.22	136.56	1697.00	-7221.63	332.08	1765.68	-2535.33	-179.47	1628.48	489.08	-285.84	79.69	1086.31	-295.91	78.08	496.65
3.25000	-2319.34	101.47	-95.61	-2235.21	140.26	65.05	-2399.53	151.19	616.69	-2424.35	220.07	493.31	-2107.12	12.81	45.83	-2124.45	18.89	52.81	-1840.06	37.76	365.98	-1833.84	25.78	350.47	-2416.56	125.99	1352.32	0.00	0.00	0.00	-2323.07	19.89	1688.91	-2298.18	137.28	1696.48	-7210.72	332.48	1765.49	-2528.54	-179.71	1628.02	490.17	-284.20	79.25	1088.40	-298.41	77.37	497.30
3.26000	-2325.42	102.41	-96.11	-2232.94	140.59	64.95	-2390.11	151.20	615.92	-2413.79	219.55	494.36	-2070.28	15.63	54.77	-2096.09	21.61	55.13	-1840.06	37.76	365.98	-1833.84	25.78	350.47	-2411.55	126.14	1352.18	0.00	0.00	0.00	-2304.93	20.05	1687.18	-2294.59	137.41	1695.86	-7199.71	332.88	1765.30	-2521.73	-179.93	1627.57	489.52	-285.32	79.68	1086.76	-296.97	77.70	496.46
3.27000	-2331.38	103.36	-96.50	-2290.85	142.98	50.66	-2380.70	151.22	615.08	-2403.22	219.03	495.35	-2040.34	19.13	61.98	-2068.62	24.25	57.20	-1840.06	37.76	365.98	-1833.84	25.78	350.47	-2402.32	125.80	1351.29	0.00	0.00	0.00	-2295.88	21.60	1686.68	-2289.53	137.59	1695.31	-7188.61	333.28	1765.11	-2514.91	-180.12	1627.14	489.35	-286.19	79.77	1086.34	-295.80	78.05	496.92
3.28000	-2337.19	104.33	-96.79	-2365.12	141.74	34.12	-2371.30	151.26	614.15	-2392.66	218.52	496.27	-2082.08	20.81	54.54	-2042.04	26.80	59.01	-1840.06	37.76	365.98	-1833.84	25.78	350.47	-2404.42	125.78	1350.67	0.00	0.00	0.00	-2289.79	21.65	1684.86	-2272.64	136.39	1694.10	-7177.42	333.68	1764.91	-2508.07	-180.28	1626.72	489.01	-286.26	79.63	1086.93	-295.87	78.36	496.91
3.29000	-2342.85	105.32	-96.96	-2373.57	141.99	31.86	-2361.90	151.30	613.13	-2382.09	218.01	497.14	-2047.67	25.51	63.18	-2016.33	29.26	60.57	-1840.06	37.76	365.98	-1833.84	25.78	350.47	-2398.68	125.53	1349.52	0.00	0.00	0.00	-2303.08	20.75	1685.25	-2257.20	136.74	1692.51	-7166.14	334.07	1764.71	-2501.21	-180.42	1626.31	489.34	-286.23	79.63	1086.35	-296.13	77.98	496.56
3.30000	-2348.34	106.33	-97.01	-2417.10	143.36	23.40	-2352.50	151.35	612.04	-2371.52	217.50	497.94	-2045.75	27.03	66.09	-1991.49	31.65	61.89	-1840.06	37.76	365.98	-1833.84	25.78	350.47	-2384.71	125.14	1349.02	0.00	0.00	0.00	-2300.09	20.38	1684.61	-2258.41	137.17	1691.78	-7154.78	334.46	1764.51	-2494.34	-180.53	1625.91	512.98	-279.22	86.64	1087.73	-298.57	77.29	496.11
3.31000	-2353.65	107.35	-96.95	-2384.91	142.69	28.70	-2343.12	151.42	610.86	-2360.95	217.00	498.68	-1977.81	32.05	80.53	-1967.49	33.95	62.98	-1840.06	37.76	365.98	-1833.84	25.78	350.47	-2373.36	124.76	1347.87	0.00	0.00	0.00	-2283.39	20.15	1683.14	-2264.07	136.89	1691.42	-7143.32	334.85	1764.31	-2487.45	-180.61	1625.52	497.08	-283.53	82.10	1087.34	-296.69	78.02	496.51
3.32000	-2358.76	108.39	-96.76	-2406.27	142.70	24.58	-2333.74	151.49	609.60	-2350.38	216.49	499.35	-1951.09	35.11	87.55	-1944.35	36.17	63.83	-1840.06	37.76	365.98	-1833.84	25.78	350.47	-2376.19	124.63	1346.85	0.00	0.00	0.00	-2277.16	19.42	1681.42	-2252.33	135.05	1690.27	-7131.78	335.24	1764.11	-2480.54	-180.66	1625.15	489.64	-285.83	79.94	1086.83	-295.69	78.25	497.28
3.33000	-2363.65	109.44	-96.45	-2384.98	141.84	29.17	-2324.36	151.58	608.26	-2339.81	216.00	499.96	-1933.41	36.30	92.42	-1922.03	38.31	64.45	-1840.06	37.76	365.98	-1833.84	25.78	350.47	-2376.48	124.02	1345.78	0.00	0.00	0.00	-2255.20	19.73	1680.45	-2245.91	135.39	1689.62	-7120.14	335.62	1763.90	-2473.62	-180.68	1624.79	489.56	-286.08	79.81	1086.91	-295.42	78.59	496.77
3.34000	-2368.32	110.51	-96.01	-2384.74	141.69	28.26	-2314.99	151.67	606.84	-2329.25	215.51	500.51	-1923.19	36.07	95.37	-1900.53	40.37	64.86	-1840.06	37.76	365.98	-1833.84	25.78	350.47	-2358.05	123.35	1345.06	0.00	0.00	0.00	-2236.06	18.09	1677.98	-2230.12	133.79	1688.92	-7108.42	336.00	1763.70	-2466.68	-180.67	1624.45	488.58	-286.14	79.52	1086.30	-295.66	78.20	496.32
3.35000	-2372.75	111.59	-95.43	-2410.04	143.67	25.44	-2305.62	151.78	605.33	-2318.68	215.02	500.99	-1918.89	34.89	96.61	-1879.84	42.35	65.04	-1840.06	37.76	365.98	-1833.84	25.78	350.47	-2364.11	122.64	1344.31	0.00	0.00	0.00	-2228.02	17.54	1677.10	-2222.84	132.78	1688.22	-7096.62	336.37	1763.49	-2459.72	-180.64	1624.11	490.08	-284.90	79.09	1086.06	-295.87	78.13	496.71
3.36000	-2376.92	112.68	-94.73	-2392.22	142.59	26.60	-2296.26	151.90	603.74	-2308.12	214.53	501.41	-1918.92	33.24	96.37	-1859.94	44.26	65.01	-1840.06	37.76	365.98	-1833.84	25.78	350.47	-2359.59	122.05	1343.11	0.00	0.00	0.00	-2236.94	16.26	1677.15	-2223.42	131.72	1687.21	-7084.72	336.75	1763.28	-2452.75	-180.57	1623.79	489.81	-285.62	79.59	1086.00	-296.02	78.05	496.54
3.37000	-2380.83	113.79	-93.89	-2385.10	143.34	28.67	-2286.90	152.02	602.07	-2297.56	214.05	501.75	-1921.74	31.57	94.86	-1840.83	46.08	64.77	-1840.06	37.76	365.98	-1833.84	25.78	350.47	-2352.67	122.02	1342.13	0.00	0.00	0.00	-2234.64	13.95	1675.67	-2229.21	131.60	1686.41	-7072.74	337.12	1763.07	-2445.76	-180.48	1623.48	488.93	-286.25	79.68	1085.64	-296.08	77.75	496.28
3.38000	-2384.45	114.91	-92.90	-2376.11	142.97	31.75	-2277.54	152.16	600.32	-2287.00	213.58	502.03	-1925.77	30.37	92.30	-1822.49	47.84	64.34	-1840.06	37.76	365.98	-1833.84	25.78	350.47	-2342.67	120.63	1341.74	0.00	0.00	0.00	-2246.94	12.71	1676.48	-2211.06	128.77	1684.72	-7060.68	337.49	1762.86	-2438.75	-180.35	1623.19	488.71	-286.28	79.70	1086.02	-295.91	77.84	496.70
3.39000	-2387.78	116.04	-91.78	-2398.58	143.68	26.91	-2268.19	152.31	598.49	-2276.45	213.11	502.25	-1929.46	30.10	88.91	-1804.92	49.52	63.70	-1840.06	37.76	365.98	-1833.84	25.78	350.47	-2338.00	120.00	1340.98	0.00	0.00	0.00	-2231.88	12.45	1674.94	-2198.63	126.98	1683.94	-7048.53	337.85	1762.65	-2431.72	-180.20	1622.91	488.79	-286.10	79.73	1086.08	-295.86	77.88	497.04
3.40000	-2390.80	117.18	-90.51	-2395.19	143.44	26.49	-2258.84	152.47	596.57	-2265.90	212.65	502.39	-1931.25	31.23	84.92	-1788.10	51.13	62.87	-1840.06	37.76	365.98	-1833.84	25.78	350.47	-2330.23	118.57	1340.29	0.00	0.00	0.00	-2235.06	11.62	1674.33	-2203.60	125.77	1683.84	-7036.29	338.22	1762.43	-2424.68	-180.01	1622.65	490.29	-284.66	79.21	1086.30	-295.71	78.04	497.18
3.41000	-2393.49	118.34	-89.09	-2404.53	144.11	25.17	-2249.49	152.63	594.58	-2255.35	212.19	502.47	-1929.59	34.23	80.54	-1772.02	52.67	61.85	-1840.06	37.76	365.98	-1833.84	25.78	350.47	-2323.50	117.33	1339.81	0.00	0.00	0.00	-2233.35	9.42	1672.98	-2206.31	124.25	1683.47	-7023.98	338.58	1762.22	-2417.62	-179.79	1622.39	489.85	-285.54	79.70	1086.40	-295.72	78.16	496.75
3.42000	-2395.84	119.51	-87.51	-2413.20	144.93	24.24	-2240.14	152.81	592.50	-2244.81	211.73	502.47	-1948.79	39.32	72.07	-1756.67	54.14	60.65	-1840.06	37.76	365.98	-1833.84	25.78	350.47	-2313.19	116.53	1339.47	0.00	0.00	0.00	-2220.68	6.97	1671.28	-2185.86	121.73	1681.30	-7011.57	338.93	1762.00	-2410.54	-179.55	1622.16	489.12	-286.10	79.86	1086.29	-295.76	78.10	496.83
3.43000	-2397.84	120.69	-85.79	-2391.32	145.02	28.10	-2230.80	153.00	590.34	-2234.28	211.28	502.41	-1920.65	42.55	73.29	-1742.04	55.53	59.27	-1840.06	37.76	365.98	-1833.84	25.78	350.47	-2307.27	115.27	1338.22	0.00	0.00	0.00	-2208.66	4.65	1669.50	-2174.82	119.12	1681.31	-6999.09	339.29	1761.78	-2403.45	-179.27	1621.93	489.96	-285.79	80.02	1086.54	-296.01	78.21	496.40
3.44000	-2399.47	121.87	-83.90	-2384.02	143.96	30.06	-2221.46	153.19	588.10	-2223.76	210.84	502.27	-1897.82	43.88	73.94	-1728.11	56.86	57.71	-1840.06	37.76	365.98	-1833.84	25.78	350.47	-2301.40	113.50	1337.68	0.00	0.00	0.00	-2223.66	2.31	1671.00	-2189.42	117.64	1681.74	-6986.51	339.64	1761.56	-2396.34	-178.96	1621.72	490.14	-285.73	80.12	1086.72	-295.91	78.20	495.94
3.45000	-2400.72	123.07	-81.86	-2390.03	143.80	28.59	-2212.12	153.40	585.78	-2213.24	210.40	502.06	-1938.01	46.95	61.89	-1714.88	58.13	55.99	-1840.06	37.76	365.98	-1833.84	25.78	350.47	-2282.89	112.17	1337.10	0.00	0.00	0.00	-2227.96	-0.25	1670.72	-2198.90	115.91	1681.66	-6973.86	339.99	1761.34	-2389.21	-178.62	1621.53	490.59	-284.52	79.29	1086.43	-295.88	78.08	496.07
3.46000	-2401.58	124.28	-79.65	-2398.94	142.39	25.79	-2202.78	153.62	583.38	-2202.73	209.97	501.78	-1893.40	49.50	65.29	-1702.34	59.32	54.11	-1840.06	37.76	365.98	-1833.84	25.78	350.47	-2277.57	111.30	1336.11	0.00	0.00	0.00	-2207.81	-2.09	1669.16	-2191.41	113.99	1681.05	-6961.13	340.33	1761.12	-2382.07	-178.25	1621.35	489.63	-285.65	79.54	1086.29	-295.79	78.06	497.02
3.47000	-2402.03	125.49	-77.27	-2401.61	142.92	27.47	-2193.44	153.84	580.90	-2192.22	209.55	501.43	-1925.49	47.52	50.66	-1690.47	60.46	52.06	-1840.06	37.76	365.98	-1833.84	25.78	350.47	-2269.75	109.96	1335.74	0.00	0.00	0.00	-2164.22	-2.64	1666.96	-2167.30	112.06	1680.59	-6948.31	340.67	1760.90	-2374.90	-177.84	1621.18	489.89	-285.88	79.95	1086.65	-295.57	78.34	497.62
3.48000	-2402.05	126.72	-74.73	-2378.52	142.15	31.53	-2184.11	154.08	578.34	-2181.73	209.13	501.00	-1925.88	49.40	45.06	-1679.26	61.52	49.87	-1840.06	37.76	365.98	-1833.84	25.78	350.47	-2268.43	108.63	1335.15	0.00	0.00	0.00	-2171.69	-5.65	1667.42	-2165.84	109.55	1680.26	-6935.41	341.01	1760.67	-2367.72	-177.40	1621.03	489.48	-285.84	79.85	1087.11	-295.75	78.24	497.19
3.49000	-2401.64	127.95	-72.01	-2397.17	145.87	28.91	-2174.77	154.32	575.70	-2171.25	208.71	500.50	-1926.32	51.23	39.54	-1668.70	62.53	47.52	-1840.06	37.76	365.98	-1833.84	25.78	350.47	-2258.48	107.15	1335.40	0.00	0.00	0.00	-2166.92	-7.14	1667.30	-2130.99	108.13	1678.86	-6922.43	341.35	1760.45	-2360.53	-176.94	1620.90	489.20	-285.85	79.87	1086.29	-295.97	78.05	496.58
3.50000	-2400.78	129.19	-69.11	-2386.41	145.57	31.48	-2165.43	154.58	572.98	-2160.77	208.31	499.92	-1926.81	52.99	34.09	-1658.78	63.47	45.03	-1840.06	37.76	365.98	-1833.84	25.78	350.47	-2247.74	106.44	1335.43	0.00	0.00	0.00	-2163.32	-9.72	1667.43	-2121.64	105.48	1679.05	-6909.37	341.68	1760.22	-2353.31	-176.43	1620.78	472.05	-289.43	74.77	1098.20	-294.76	82.91	496.69
3.51000	-2399.45	130.44	-66.04	-2365.08	144.66	36.08	-2156.09	154.84	570.17	-2150.31	207.91	499.27	-1927.33	54.71	28.70	-1649.49	64.36	42.40	-1840.06	37.76	365.98	-1833.84	25.78	350.47	-2249.64	104.79	1336.14	0.00	0.00	0.00	-2152.92	-11.97	1667.56	-2129.37	102.66	1680.51	-6896.23	342.02	1759.99	-2346.08	-175.90	1620.67	484.28	-287.06	78.33	1090.57	-295.30	79.78	496.81
3.52000	-2397.64	131.69	-62.79	-2314.43	143.41	48.88	-2146.76	155.11	567.29	-2139.86	207.52	498.54	-1927.90	56.36	23.39	-1640.81	65.18	39.64	-1840.06	37.76	365.98	-1833.84	25.78	350.47	-2241.51	103.46	1336.87	0.00	0.00	0.00	-2142.62	-13.76	1666.89	-2139.53	101.34	1681.62	-6883.01	342.34	1759.76	-2338.83	-175.33	1620.59	489.39	-285.98	79.82	1086.48	-295.83	78.19	496.87
3.53000	-2395.33	132.95	-59.35	-2283.09	143.16	57.31	-2137.42	155.39	564.33	-2129.41	207.13	497.74	-1928.51	57.97	18.15	-1632.75	65.95	36.75	-1840.06	37.76	365.98	-1833.84	25.78	350.47	-2222.16	102.01	1337.94	0.00	0.00	0.00	-2133.96	-14.84	1668.40	-2116.39	97.93	1681.34	-6869.71	342.67	1759.53	-2331.56	-174.73	1620.51	489.00	-286.35	79.69	1085.87	-295.98	77.97	496.90
3.54000	-2392.52	134.22	-55.73	-2256.94	143.44	65.34	-2128.08	155.68	561.28	-2118.99	206.75	496.86	-1929.15	59.52	12.99	-1625.27	66.66	33.73	-1840.06	37.76	365.98	-1833.84	25.78	350.47	-2220.03	100.48	1338.90	0.00	0.00	0.00	-2137.95	-16.44	1669.53	-2101.91	96.33	1680.30	-6856.34	342.99	1759.30	-2324.28	-174.09	1620.45	489.54	-286.06	79.76	1086.06	-296.09	77.86	497.32
3.55000	-2389.19	135.49	-51.91	-2236.79	144.09	72.41	-2118.73	155.98	558.16	-2108.57	206.38	495.90	-1929.83	61.01	7.90	-1618.38	67.31	30.60	-1840.06	37.76	365.98	-1833.84	25.78	350.47	-2201.46	99.47	1340.27	0.00	0.00	0.00	-2140.58	-18.58	1670.50	-2083.95	94.71	1680.37	-6842.88	343.31	1759.06	-2316.98	-173.42	1620.41	490.36	-284.31	79.25	1089.25	-297.00	76.74	497.36
3.56000	-2385.32	136.76	-47.90	-2223.44	144.93	77.98	-2109.39	156.29	554.96	-2098.17	206.01	494.86	-1930.55	62.46	2.88	-1612.07	67.90	27.35	-1840.06	37.76	365.98	-1833.84	25.78	350.47	-2200.85	98.09	1341.24	0.00	0.00	0.00	-2130.63	-21.65	1670.97	-2083.40	92.65	1682.59	-6829.34	343.63	1758.83	-2309.66	-172.72	1620.39	489.75	-285.46	79.55	1087.23	-296.20	77.72	497.37
3.57000	-2380.90	138.04	-43.70	-2217.68	145.77	81.49	-2100.05	156.60	551.68	-2087.78	205.66	493.75	-1931.30	63.85	-2.06	-1606.31	68.45	23.99	-1840.06	37.76	365.98	-1833.84	25.78	350.47	-2191.99	96.61	1342.68	0.00	0.00	0.00	-2110.57	-24.80	1671.55	-2096.92	89.98	1685.01	-6815.73	343.94	1758.59	-2302.32	-171.98	1620.38	489.31	-286.43	79.59	1085.52	-295.91	77.81	496.62
3.58000	-2375.92	139.33	-39.29	-2220.34	146.45	82.39	-2090.70	156.93	548.31	-2077.40	205.31	492.55	-1932.08	65.19	-6.93	-1601.11	68.94	20.53	-1840.06	37.76	365.98	-1833.84	25.78	350.47	-2184.37	94.87	1344.38	0.00	0.00	0.00	-2099.68	-26.51	1672.14	-2087.40	86.94	1686.46	-6802.04	344.25	1758.36	-2294.97	-171.21	1620.38	489.90	-286.33	79.83	1085.93	-295.76	77.95	495.71
3.59000	-2370.36	140.62	-34.69	-2232.19	146.79	80.12	-2081.35	157.26	544.87	-2067.04	204.97	491.27	-1932.89	66.48	-11.71	-1596.44	69.38	16.97	-1840.06	37.76	365.98	-1833.84	25.78	350.47	-2170.10	92.84	1345.51	0.00	0.00	0.00	-2094.76	-28.34	1673.14	-2074.78	84.74	1687.81	-6788.28	344.56	1758.12	-2287.60	-170.40	1620.41	488.52	-286.10	79.55	1085.58	-295.59	77.84	496.49
3.60000	-2364.21	141.91	-29.87	-2254.06	146.62	74.14	-2071.99	157.60	541.35	-2056.70	204.63	489.91	-1933.73	67.72	-16.43	-1592.30	69.76	13.31	-1840.06	37.76	365.98	-1833.84	25.78	350.47	-2173.96	91.06	1346.78	0.00	0.00	0.00	-2086.93	-29.57	1673.86	-2067.39	82.72	1689.03	-6774.44	344.87	1757.88	-2280.21	-169.56	1620.45	488.19	-285.89	79.57	1085.52	-295.45	77.93	496.64
3.61000	-2357.45	143.20	-24.85	-2286.76	145.75	63.87	-2062.63	157.95	537.75	-2046.37	204.31	488.47	-1934.60	68.91	-21.06	-1588.68	70.10	9.57	-1840.06	37.76	365.98	-1833.84	25.78	350.47	-2164.19	89.64	1347.60	0.00	0.00	0.00	-2078.64	-31.40	1674.77	-2060.25	80.91	1690.32	-6760.52	345.17	1757.64	-2272.80	-168.68	1620.51	488.86	-285.95	79.76	1086.17	-295.70	77.99	496.61
3.62000	-2350.07	144.50	-19.62	-2346.61	144.05	45.50	-2053.27	158.31	534.07	-2036.06	203.99	486.95	-1935.49	70.05	-25.61	-1585.56	70.39	5.74	-1840.06	37.76	365.98	-1833.84	25.78	350.47	-2158.77	88.08	1348.66	0.00	0.00	0.00	-2062.04	-34.63	1674.74	-2045.38	78.10	1691.46	-6746.52	345.47	1757.40	-2265.38	-167.77	1620.58	489.62	-286.09	79.85	1086.31	-295.71	78.07	495.85
3.63000	-2342.06	145.80	-14.18	-2395.56	143.51	33.76	-2043.91	158.68	530.32	-2025.77	203.68	485.35	-1936.40	71.15	-30.09	-1582.94	70.63	1.83	-1840.06	37.76	365.98	-1833.84	25.78	350.47	-2154.70	87.40	1349.82	0.00	0.00	0.00	-2072.74	-35.89	1678.19	-2041.33	77.11	1693.61	-6732.46	345.77	1757.16	-2257.94	-166.82	1620.67	489.86	-286.28	79.97	1086.32	-295.95	78.11	496.54
3.64000	-2333.39	147.10	-8.52	-2370.46	142.46	36.17	-2034.54	159.05	526.48	-2015.49	203.38	483.66	-1937.34	72.20	-34.49	-1580.80	70.83	-2.16	-1840.06	37.76	365.98	-1833.84	25.78	350.47	-2146.70	84.80	1350.96	0.00	0.00	0.00	-2083.30	-40.04	1679.93	-2030.96	74.35	1694.26	-6718.31	346.06	1756.91	-2250.48	-165.83	1620.78	489.93	-286.11	80.00	1085.99	-295.99	78.03	496.58
3.65000	-2324.07	148.40	-2.63	-2340.91	142.83	39.50	-2025.17	159.44	522.57	-2005.23	203.09	481.89	-1938.30	73.19	-38.80	-1579.13	70.98	-6.21	-1840.06	37.76	365.98	-1833.84	25.78	350.47	-2136.12	83.95	1351.22	0.00	0.00	0.00	-2092.59	-41.62	1681.03	-2027.03	72.49	1695.60	-6704.10	346.35	1756.67	-2243.00	-164.81	1620.90	485.21	-286.89	78.68	1091.71	-300.51	77.62	496.59
3.66000	-2314.07	149.70	3.47	-2318.96	143.13	44.96	-2015.79	159.83	518.57	-1994.99	202.81	480.03	-1939.27	74.15	-43.04	-1577.92	71.09	-10.33	-1840.06	37.76	365.98	-1833.84	25.78	350.47	-2135.95	82.98	1351.90	0.00	0.00	0.00	-2073.73	-42.56	1680.87	-2022.66	70.90	1696.54	-6689.80	346.64	1756.42	-2235.50	-163.75	1621.05	487.60	-286.33	79.37	1087.85	-297.46	77.91	496.54
3.67000	-2303.38	151.01	9.80	-2297.23	144.04	49.14	-2006.40	160.22	514.50	-1984.77	202.54	478.09	-1940.27	75.06	-47.19	-1577.16	71.15	-14.51	-1840.06	37.76	365.98	-1833.84	25.78	350.47	-2122.70	81.71	1352.57	0.00	0.00	0.00	-2028.55	-44.86	1681.32	-2006.55	69.25	1696.66	-6675.44	346.93	1756.18	-2227.99	-162.66	1621.21	489.38	-285.86	79.99	1086.06	-295.72	78.08	496.66
3.68000	-2291.98	152.31	16.36	-2296.38	145.94	50.68	-1997.01	160.63	510.35	-1974.58	202.27	476.06	-1941.27	75.92	-51.26	-1576.84	71.17	-18.74	-1840.06	37.76	365.98	-1833.84	25.78	350.47	-2112.24	80.96	1353.13	0.00	0.00	0.00	-2038.23	-47.25	1682.35	-2012.34	67.10	1698.32	-6661.00	347.21	1755.93	-2220.46	-161.53	1621.39	488.75	-286.14	79.57	1086.26	-295.80	78.10	496.48
3.69000	-2272.95	153.73	18.10	-2273.77	146.78	55.21	-1987.62	161.05	506.12	-1964.40	202.02	473.95	-1942.30	76.74	-55.24	-1576.94	71.15	-23.03	-1840.06	37.76	365.98	-1833.84	25.78	350.47	-2109.30	80.23	1353.33	0.00	0.00	0.00	-2027.62	-48.16	1681.55	-1990.72	66.14	1697.81	-6646.49	347.49	1755.68	-2212.91	-160.36	1621.58	489.25	-285.79	79.81	1085.93	-295.77	77.88	496.78
3.70000	-2266.69	154.36	15.36	-2271.69	148.83	56.96	-1978.22	161.47	501.82	-1954.24	201.77	471.74	-1943.33	77.51	-59.14	-1577.46	71.09	-27.36	-1840.06	37.76	365.98	-1833.84	25.78	350.47	-2104.33	79.40	1353.91	0.00	0.00	0.00	-2019.31	-49.98	1682.19	-1991.38	64.57	1698.64	-6631.91	347.77	1755.43	-2205.34	-159.15	1621.80	490.44	-285.63	78.78	1085.59	-296.01	77.62	497.11
3.71000	-2248.21	154.06	23.85	-2279.40	150.23	60.76	-1968.81	161.90	497.43	-1944.10	201.54	469.45	-1944.37	78.24	-62.96	-1578.39	70.99	-31.73	-1840.06	37.76	365.98	-1833.84	25.78	350.47	-2096.00	78.57	1354.12	0.00	0.00	0.00	-2014.10	-51.88	1682.89	-1993.22	62.47	1699.68	-6617.26	348.04	1755.18	-2197.76	-157.91	1622.03	489.79	-286.01	79.53	1085.60	-296.12	77.64	496.00
3.72000	-2223.63	156.61	35.61	-2272.59	151.13	70.08	-1959.40	162.33	492.97	-1933.99	201.31	467.07	-1945.43	78.93	-66.69	-1579.70	70.86	-36.13	-1840.06	37.76	365.98	-1833.84	25.78	350.47	-2094.70	77.93	1354.37	0.00	0.00	0.00	-2020.44	-53.62	1683.40	-1976.38	59.80	1699.98	-6602.53	348.31	1754.93	-2190.16	-156.63	1622.28	490.03	-285.96	80.04	1086.00	-295.99	78.00	496.85
3.73000	-2224.62	158.37	43.34	-2265.42	152.92	79.68	-1949.98	162.78	488.43	-1923.90	201.09	464.61	-1946.49	79.58	-70.34	-1581.40	70.69	-40.57	-1840.06	37.76	365.98	-1833.84	25.78	350.47	-2083.86	77.02	1354.75	0.00	0.00	0.00	-2008.59	-54.61	1682.08	-1977.44	58.98	1700.87	-6587.74	348.58	1754.68	-2182.54	-155.31	1622.55	489.94	-286.14	79.96	1086.14	-295.73	78.01	497.12
3.74000	-2221.29	160.42	52.49	-2261.10	154.30	89.11	-1940.55	163.23	483.81	-1913.83	200.89	462.05	-1947.55	80.19	-73.89	-1583.47	70.48	-45.03	-1840.06	37.76	365.98	-1833.84	25.78	350.47	-2077.85	76.21	1355.42	0.00	0.00	0.00	-2021.45	-56.81	1681.77	-1966.17	57.83	1700.42	-6572.87	348.84	1754.43	-2174.90	-153.95	1622.84	489.61	-286.31	79.79	1086.52	-295.77	78.16	496.90
3.75000	-2222.82	161.87	62.50	-2250.16	155.41	100.20	-1931.11	163.69	479.11	-1903.78	200.69	459.40	-1948.62	80.75	-77.37	-1585.90	70.23	-49.51	-1840.06	37.76	365.98	-1833.84	25.78	350.47	-2075.18	75.67	1355.60	0.00	0.00	0.00	-2017.86	-58.21	1681.58	-1968.66	56.42	1700.50	-6557.94	349.11	1754.18	-2167.24	-152.55	1623.14	490.35	-286.24	78.66	1086.80	-295.82	78.28	497.18
3.76000	-2226.33	163.56	71.23	-2241.03	156.22	110.67	-1921.67	164.15	474.34	-1893.76	200.50	456.66	-1949.69	81.28	-80.75	-1588.68	69.96	-54.01	-1840.06	37.76	365.98	-1833.84	25.78	350.47	-2068.54	74.82	1356.47	0.00	0.00	0.00	-2001.31	-58.85	1681.49	-1968.12	55.19	1700.39	-6542.93	349.37	1753.92	-2159.57	-151.11	1623.47	489.64	-286.03	79.46	1086.72	-295.98	78.23	496.28
3.77000	-2231.15	162.73	80.50	-2222.66	155.96	122.51	-1912.22	164.62	469.49	-1883.77	200.33	453.83	-1950.76	81.76	-84.04	-1591.79	69.65	-58.51	-1840.06	37.76	365.98	-1833.84	25.78	350.47	-2063.03	74.40	1357.37	0.00	0.00	0.00	-1985.41	-60.26	1680.84	-1955.75	54.46	1699.59	-6527.86	349.62	1753.67	-2151.88	-149.64	1623.81	489.27	-285.91	79.83	1086.58	-296.11	78.11	496.54
3.78000	-2194.54	162.46	94.41	-2191.27	156.21	136.87	-1902.76	165.10	464.56	-1873.80	200.17	450.91	-1951.84	82.21	-87.25	-1595.23	69.31	-63.03	-1840.06	37.76	365.98	-1833.84	25.78	350.47	-2054.98	73.29	1357.93	0.00	0.00	0.00	-1979.24	-59.74	1680.64	-1946.93	53.57	1700.37	-6512.71	349.88	1753.41	-2144.17	-148.12	1624.18	488.89	-286.13	79.74	1086.35	-296.10	78.04	496.66
3.79000	-2194.03	162.93	102.98	-2184.06	155.52	146.53	-1893.29	165.59	459.56	-1863.85	200.01	447.90	-1952.91	82.62	-90.36	-1598.99	68.94	-67.54	-1840.06	37.76	365.98	-1833.84	25.78	350.47	-2049.91	72.32	1358.28	0.00	0.00	0.00	-1991.99	-62.05	1682.27	-1954.28	53.21	1700.07	-6497.50	350.13	1753.16	-2136.44	-146.57	1624.56	489.26	-285.98	79.84	1086.32	-296.03	77.97	496.77
3.80000	-2152.76	162.21	119.65	-2170.58	155.15	156.42	-1883.82	166.08	454.47	-1853.94	199.87	444.79	-1953.97	82.99	-93.38	-1603.05	68.54	-72.05	-1840.06	37.76	365.98	-1833.84	25.78	350.47	-2047.41	72.30	1358.75	0.00	0.00	0.00	-1973.09	-61.82	1681.55	-1944.94	52.83	1700.14	-6482.22	350.38	1752.90	-2128.69	-144.98	1624.96	490.49	-285.53	78.82	1086.01	-295.90	77.93	496.29
3.81000	-2144.81	160.60	128.84	-2150.87	154.37	167.41	-1874.33	166.58	449.31	-1844.05	199.74	441.59	-1955.03	83.32	-96.31	-1607.40	68.12	-76.55	-1840.06	37.76	365.98	-1833.84	25.78	350.47	-2036.69	71.51	1359.88	0.00	0.00	0.00	-1948.43	-61.18	1680.75	-1931.46	52.54	1700.52	-6466.88	350.62	1752.64	-2120.93	-143.34	1625.39	489.52	-285.73	79.60	1085.92	-295.75	77.99	496.14
3.82000	-2119.86	159.38	140.34	-2134.42	153.84	178.09	-1864.83	167.09	444.08	-1834.19	199.62	438.29	-1956.08	83.62	-99.15	-1612.03	67.67	-81.04	-1840.06	37.76	365.98	-1833.84	25.78	350.47	-2036.34	70.96	1360.13	0.00	0.00	0.00	-1936.01	-61.77	1681.52	-1921.72	52.90	1700.46	-6451.47	350.86	1752.38	-2113.14	-141.67	1625.83	489.09	-285.95	79.85	1086.22	-295.51	78.10	496.96
3.83000	-2089.18	158.80	153.00	-2110.84	152.92	189.52	-1855.33	167.60	438.77	-1824.35	199.51	434.90	-1957.12	83.89	-101.90	-1616.93	67.19	-85.51	-1840.06	37.76	365.98	-1833.84	25.78	350.47	-2033.68	70.64	1360.44	0.00	0.00	0.00	-1957.15	-63.04	1682.72	-1930.49	50.95	1702.01	-6435.99	351.10	1752.12	-2105.34	-139.95	1626.29	489.55	-286.08	79.90	1086.25	-295.77	78.05	497.12
3.84000	-2075.15	159.35	164.00	-2095.87	152.77	199.43	-1845.81	168.12	433.38	-1814.55	199.41	431.41	-1958.15	84.11	-104.55	-1622.09	66.68	-89.95	-1840.06	37.76	365.98	-1833.84	25.78	350.47	-2030.05	70.44	1360.93	0.00	0.00	0.00	-1954.06	-63.45	1683.50	-1933.86	50.64	1701.94	-6420.44	351.34	1751.86	-2097.52	-138.20	1626.77	489.10	-286.16	79.77	1086.11	-296.08	77.85	497.19
3.85000	-2032.18	160.21	176.33	-2082.92	153.68	208.11	-1836.29	168.65	427.91	-1804.77	199.32	427.83	-1959.17	84.31	-107.11	-1627.49	66.16	-94.37	-1840.06	37.76	365.98	-1833.84	25.78	350.47	-2019.15	69.80	1360.92	0.00	0.00	0.00	-1958.53	-63.91	1684.28	-1928.73	49.95	1701.85	-6404.83	351.57	1751.60	-2089.69	-136.40	1627.27	490.14	-289.23	80.80	1086.21	-295.91	77.98	497.26
3.86000	-2019.99	159.72	184.66	-2061.66	153.46	216.30	-1826.75	169.18	422.37	-1795.03	199.25	424.14	-1960.18	84.46	-109.57	-1633.14	65.61	-98.75	-1840.06	37.76	365.98	-1833.84	25.78	350.47	-2010.14	69.12	1361.39	0.00	0.00	0.00	-1949.38	-63.76	1684.54	-1914.15	50.85	1703.11	-6389.15	351.80	1751.34	-2081.83	-134.56	1627.80	489.91	-286.91	80.15	1086.24	-295.88	78.11	497.09
3.87000	-1982.33	160.71	195.39	-2044.33	153.89	223.81	-1817.20	169.72	416.75	-1785.31	199.19	420.36	-1961.17	84.59	-111.94	-1639.00	65.04	-103.10	-1840.06	37.76	365.98	-1833.84	25.78	350.47	-2012.89	68.88	1361.51	0.00	0.00	0.00	-1936.13	-63.28	1684.63	-1916.65	50.89	1703.42	-6373.41	352.03	1751.08	-2073.96	-132.68	1628.34	489.99	-285.70	80.04	1086.33	-295.76	78.18	496.89
3.88000	-1989.31	166.92	205.00	-2016.33	154.51	231.87	-1807.64	170.27	411.05	-1775.63	199.14	416.49	-1962.14	84.68	-114.21	-1645.08	64.45	-107.40	-1840.06	37.76	365.98	-1833.84	25.78	350.47	-2000.68	68.47	1361.82	0.00	0.00	0.00	-1923.10	-63.90	1685.17	-1889.24	54.56	1709.61	-6357.61	352.26	1750.82	-2066.06	-130.76	1628.90	490.08	-285.79	80.26	1086.30	-295.80	77.95	497.61
3.89000	-1972.22	168.04	211.50	-1998.37	159.95	243.40	-1798.07	170.82	405.28	-1765.97	199.10	412.51	-1963.09	84.75	-116.39	-1651.37	63.84	-111.65	-1840.06	37.76	365.98	-1833.84	25.78	350.47	-1997.39	67.94	1362.05	0.00	0.00	0.00	-1925.44	-64.53	1684.91	-1872.97	55.62	1710.60	-6341.74	352.48	1750.55	-2058.15	-128.80	1629.49	489.10	-286.03	79.79	1086.30	-296.07	77.92	497.22
3.90000	-1949.60	169.48	218.18	-1971.06	160.74	250.04	-1788.49	171.38	399.44	-1756.35	199.08	408.43	-1964.03	84.78	-118.46	-1657.84	63.21	-115.85	-1840.06	37.76	365.98	-1833.84	25.78	350.47	-1996.07	67.03	1361.78	0.00	0.00	0.00	-1919.38	-64.51	1684.85	-1863.49	56.25	1711.65	-6325.80	352.70	1750.29	-2050.22	-126.79	1630.09	489.80	-285.59	79.19	1085.99	-296.02	78.07	496.81
3.91000	-1910.48	169.57	226.68	-1946.57	160.79	255.74	-1778.89	171.94	393.51	-1746.77	199.06	404.26	-1964.94	84.78	-120.44	-1664.50	62.56	-119.99	-1840.06	37.76	365.98	-1833.84	25.78	350.47	-1989.49	66.35	1362.10	0.00	0.00	0.00	-1908.52	-64.40	1685.31	-1863.95	55.39	1710.69	-6309.81	352.91	1750.02	-2042.28	-124.74	1630.72	489.20	-286.06	79.60	1085.71	-295.87	77.90	496.45
3.92000	-1896.16	171.55	230.94	-1922.57	161.65	260.68	-1769.28	172.51	387.52	-1737.21	199.06	399.98	-1965.83	84.74	-122.32	-1671.32	61.90	-124.06	-1840.06	37.76	365.98	-1833.84	25.78	350.47	-1979.97	65.94	1362.00	0.00	0.00	0.00	-1885.44	-64.79	1685.75	-1857.25	54.83	1710.63	-6293.75	353.13	1749.76	-2034.31	-122.65	1631.37	489.34	-286.12	79.85	1086.04	-295.94	77.90	496.23
3.93000	-1857.52	171.22	239.20	-1896.73	162.32	265.53	-1759.66	173.08	381.44	-1727.69	199.08	395.60	-1966.69	84.68	-124.10	-1678.30	61.23	-128.07	-1840.06	37.76	365.98	-1833.84	25.78	350.47	-1981.79	66.28	1361.87	0.00	0.00	0.00	-1904.13	-65.51	1686.96	-1850.45	55.70	1710.90	-6277.63	353.34	1749.49	-2026.32	-120.52	1632.04	489.03	-285.90	79.68	1085.69	-296.20	77.88	496.28
3.94000	-1842.25	172.08	242.80	-1870.77	163.06	269.95	-1750.03	173.66	375.29	-1718.21	199.10	391.12	-1967.52	84.60	-125.78	-1685.43	60.54	-132.01	-1840.06	37.76	365.98	-1833.84	25.78	350.47	-1970.78	65.24	1362.00	0.00	0.00	0.00	-1889.29	-66.63	1686.78	-1849.58	54.73	1710.23	-6261.45	353.54	1749.23	-2018.32	-118.34	1632.73	488.44	-285.77	79.64	1086.66	-296.14	78.19	496.03
3.95000	-1817.07	172.38	248.28	-1848.29	163.37	273.17	-1740.38	174.25	369.07	-1708.75	199.14	386.53	-1968.33	84.48	-127.35	-1692.69	59.84	-135.86	-1840.06	37.76	365.98	-1833.84	25.78	350.47	-1971.32	64.47	1361.99	0.00	0.00	0.00	-1880.19	-66.36	1686.68	-1843.01	56.72	1712.02	-6245.20	353.75	1748.96	-2010.30	-116.12	1633.44	490.13	-285.96	78.49	1086.44	-295.91	78.18	496.52
3.96000	-1792.35	174.24	252.03	-1825.56	163.46	276.17	-1730.72	174.84	362.77	-1699.34	199.19	381.85	-1969.10	84.33	-128.83	-1700.08	59.12	-139.64	-1840.06	37.76	365.98	-1833.84	25.78	350.47	-1963.25	64.21	1361.93	0.00	0.00	0.00	-1879.94	-64.98	1686.53	-1833.46	56.58	1709.40	-6228.90	353.95	1748.69	-2002.26	-113.86	1634.17	490.16	-285.88	79.55	1085.91	-295.78	78.01	496.63
3.97000	-1767.39	174.02	256.22	-1800.87	163.74	278.99	-1721.05	175.44	356.39	-1689.96	199.26	377.06	-1969.85	84.16	-130.20	-1707.57	58.40	-143.33	-1840.06	37.76	365.98	-1833.84	25.78	350.47	-1956.79	63.50	1361.57	0.00	0.00	0.00	-1902.89	-63.98	1687.74	-1825.67	52.49	1700.95	-6212.53	354.15	1748.43	-1994.20	-111.55	1634.93	490.19	-286.11	80.05	1086.07	-295.95	77.92	496.09
3.98000	-1739.70	174.00	260.19	-1773.46	164.21	281.57	-1711.36	176.04	349.94	-1680.62	199.34	372.16	-1970.56	83.96	-131.47	-1715.18	57.67	-146.92	-1840.06	37.76	365.98	-1833.84	25.78	350.47	-1953.31	63.09	1361.50	0.00	0.00	0.00	-1881.34	-64.48	1685.93	-1820.80	51.12	1699.19	-6196.11	354.34	1748.16	-1986.12	-109.20	1635.70	489.57	-286.00	80.02	1086.13	-296.16	78.07	496.34
3.99000	-1708.44	174.04	264.54	-1749.89	163.87	283.32	-1701.65	176.65	343.42	-1671.31	199.43	367.16	-1971.24	83.74	-132.64	-1722.87	56.92	-150.42	-1840.06	37.76	365.98	-1833.84	25.78	350.47	-1950.25	62.76	1361.24	0.00	0.00	0.00	-1867.67	-63.32	1684.75	-1820.86	52.53	1699.30	-6179.62	354.54	1747.89	-1978.03	-106.81	1636.50	489.27	-285.81	79.81	1086.40	-295.78	78.11	496.92
4.00000	-1680.45	174.09	267.41	-1722.65	163.48	285.10	-1691.93	177.26	336.82	-1662.04	199.54	362.05	-1971.87	83.49	-133.70	-1730.64	56.18	-153.81	-1840.06	37.76	365.98	-1833.84	25.78	350.47	-1947.28	62.30	1360.92	0.00	0.00	0.00	-1843.18	-62.82	1683.10	-1825.38	51.92	1699.36	-6163.08	354.73	1747.62	-1969.91	-104.37	1637.33	490.00	-285.99	79.41	1086.49	-295.92	78.10	496.60
4.01000	-1658.37	173.77	269.67	-1701.63	163.55	285.63	-1682.20	177.88	330.14	-1652.81	199.66	356.84	-1972.47	83.22	-134.65	-1738.47	55.42	-157.09	-1840.06	37.76	365.98	-1833.84	25.78	350.47	-1939.84	61.93	1360.61	0.00	0.00	0.00	-1834.99	-63.07	1682.50	-1822.25	51.37	1698.95	-6146.47	354.91	1747.35	-1961.78	-101.88	1638.17	489.37	-285.94	79.69	1086.33	-295.79	78.20	496.57
4.02000	-1636.61	173.69	270.52	-1675.68	163.70	286.49	-1672.45	178.50	323.39	-1643.62	199.80	351.52	-1973.03	82.92	-135.50	-1746.37	54.66	-160.27	-1840.06	37.76	365.98	-1833.84	25.78	350.47	-1930.64	61.58	1360.29	0.00	0.00	0.00	-1848.02	-64.00	1682.80	-1804.07	52.57	1697.56	-6129.81	355.10	1747.08	-1953.63	-99.35	1639.04	488.90	-286.21	79.71	1086.32	-295.46	78.21	496.56
4.03000	-1611.50	173.97	272.02	-1650.41	163.20	286.31	-1662.68	179.13	316.57	-1634.47	199.95	346.09	-1973.55	82.60	-136.25	-1754.31	53.90	-163.32	-1840.06	37.76	365.98	-1833.84	25.78	350.47	-1927.25	61.17	1359.83	0.00	0.00	0.00	-1838.25	-63.30	1682.22	-1805.06	51.88	1696.99	-6113.09	355.28	1746.81	-1945.46	-96.78	1639.93	488.06	-286.32	79.42	1086.57	-295.69	78.08	496.16
4.04000	-1592.19	175.17	271.60	-1627.83	163.98	285.32	-1652.90	179.76	309.67	-1625.36	200.11	340.55	-1974.03	82.26	-136.88	-1762.28	53.13	-166.26	-1840.06	37.76	365.98	-1833.84	25.78	350.47	-1909.55	60.86	1359.16	0.00	0.00	0.00	-1822.90	-63.47	1680.30	-1786.25	51.74	1696.02	-6096.31	355.46	1746.54	-1937.27	-94.15	1640.84	488.82	-285.81	79.83	1086.25	-295.78	77.98	496.27
4.05000	-1563.91	175.68	271.52	-1604.06	163.64	283.68	-1643.10	180.40	302.69	-1616.29	200.29	334.91	-1974.46	81.89	-137.41	-1770.28	52.36	-169.06	-1840.06	37.76	365.98	-1833.84	25.78	350.47	-1913.00	60.51	1358.84	0.00	0.00	0.00	-1814.62	-63.46	1678.81	-1781.63	51.66	1695.26	-6079.48	355.63	1746.27	-1929.06	-91.49	1641.77	488.59	-285.93	79.85	1086.33	-295.62	78.12	496.88
4.06000	-1535.16	174.30	270.91	-1580.20	164.30	281.13	-1633.29	181.04	295.65	-1607.26	200.48	329.15	-1974.84	81.50	-137.83	-1778.29	51.59	-171.74	-1840.06	37.76	365.98	-1833.84	25.78	350.47	-1907.89	60.23	1358.74	0.00	0.00	0.00	-1812.44	-63.52	1678.88	-1781.59	51.73	1694.80	-6062.59	355.81	1746.00	-1920.83	-88.78	1642.73	488.54	-286.21	79.79	1086.35	-295.57	78.21	496.09
4.07000	-1518.11	175.55	268.05	-1555.81	164.46	278.28	-1623.46	181.69	288.53	-1598.27	200.69	323.29	-1975.18	81.10	-138.14	-1786.30	50.82	-174.27	-1840.06	37.76	365.98	-1833.84	25.78	350.47	-1901.84	59.92	1357.87	0.00	0.00	0.00	-1805.24	-63.08	1680.12	-1766.88	51.51	1694.24	-6045.64	355.97	1745.73	-1912.59	-86.02	1643.71	489.10	-286.13	79.75	1086.25	-295.84	78.01	496.69
4.08000	-1492.07	176.59	266.62	-1532.46	164.70	274.32	-1613.61	182.34	281.33	-1589.32	200.91	317.31	-1975.47	80.67	-138.34	-1794.30	50.06	-176.67	-1840.06	37.76	365.98	-1833.84	25.78	350.47	-1899.65	59.53	1357.27	0.00	0.00	0.00	-1803.58	-63.89	1679.47	-1778.06	51.67	1694.10	-6028.64	356.14	1745.46	-1904.32	-83.21	1644.72	489.36	-286.06	80.00	1085.81	-296.11	77.87	496.77
4.09000	-1470.76	178.38	262.66	-1513.02	164.78	270.00	-1603.74	183.00	274.06	-1580.42	201.15	311.23	-1975.70	80.22	-138.43	-1802.27	49.29	-178.92	-1840.06	37.76	365.98	-1833.84	25.78	350.47	-1888.60	59.64	1356.42	0.00	0.00	0.00	-1795.81	-63.69	1679.16	-1765.02	52.07	1693.34	-6011.58	356.30	1745.18	-1896.04	-80.36	1645.75	489.36	-286.01	79.78	1086.21	-295.86	78.12	496.75
4.10000	-1451.66	178.38	257.54	-1488.05	165.95	265.50	-1593.86	183.66	266.72	-1571.56	201.41	305.03	-1975.88	79.76	-138.40	-1810.22	48.53	-181.01	-1840.06	37.76	365.98	-1833.84	25.78	350.47	-1884.35	63.53	1363.98	0.00	0.00	0.00	-1783.10	-60.35	1682.49	-1760.15	52.45	1692.91	-5994.47	356.47	1744.91	-1887.73	-77.46	1646.80	490.28	-286.00	79.28	1086.40	-295.83	77.96	496.43
4.11000	-1426.47	180.26	252.69	-1468.66	166.76	259.62	-1583.95	184.32	259.30	-1562.74	201.68	298.72	-1976.01	79.27	-138.27	-1818.12	47.77	-182.95	-1840.06	37.76	365.98	-1833.84	25.78	350.47	-1878.58	64.37	1364.46	0.00	0.00	0.00	-1767.11	-55.53	1686.29	-1751.08	52.49	1691.64	-5977.30	356.62	1744.64	-1879.41	-74.51	1647.88	489.59	-286.06	79.63	1085.98	-295.94	77.84	495.73
4.12000	-1408.14	181.33	247.70	-1448.19	167.63	253.76	-1574.03	184.99	251.81	-1553.97	201.96	292.29	-1976.08	78.77	-138.02	-1825.96	47.02	-184.73	-1840.06	37.76	365.98	-1833.84	25.78	350.47	-1872.93	64.49	1363.59	0.00	0.00	0.00	-1756.56	-52.91	1687.06	-1732.55	52.43	1689.17	-5960.08	356.78	1744.37	-1871.07	-71.52	1648.98	489.38	-285.90	79.87	1086.14	-295.95	77.98	496.13
4.13000	-1383.82	183.23	243.20	-1428.61	169.12	248.16	-1564.09	185.67	244.25	-1545.24	202.26	285.75	-1976.09	78.25	-137.66	-1833.74	46.28	-186.34	-1840.06	37.76	365.98	-1833.84	25.78	350.47	-1870.14	64.03	1362.93	0.00	0.00	0.00	-1747.26	-52.63	1686.13	-1737.91	52.22	1689.08	-5942.80	356.93	1744.09	-1862.71	-68.48	1650.10	489.05	-286.33	79.72	1086.14	-295.88	77.97	496.11
4.14000	-1367.59	184.42	238.63	-1408.16	171.14	243.03	-1554.13	186.34	236.61	-1536.56	202.58	279.10	-1976.05	77.72	-137.19	-1841.44	45.55	-187.78	-1840.06	37.76	365.98	-1833.84	25.78	350.47	-1859.75	63.96	1361.94	0.00	0.00	0.00	-1740.62	-52.36	1685.42	-1726.93	53.28	1688.10	-5925.47	357.08	1743.82	-1854.33	-65.39	1651.25	489.51	-286.32	79.83	1086.28	-296.04	77.98	496.77
4.15000	-1349.55	188.01	236.27	-1387.66	171.92	238.63	-1544.16	187.03	228.90	-1527.92	202.92	272.33	-1975.94	77.16	-136.60	-1849.05	44.82	-189.04	-1840.06	37.76	365.98	-1833.84	25.78	350.47	-1853.67	63.68	1361.09	0.00	0.00	0.00	-1736.75	-52.69	1684.75	-1725.64	53.41	1687.80	-5908.09	357.22	1743.55	-1845.94	-62.25	1652.43	489.27	-286.50	79.70	1086.09	-295.98	77.99	496.64
4.16000	-1330.79	189.17	232.76	-1369.00	173.10	234.23	-1534.16	187.71	221.12	-1519.33	203.26	265.45	-1975.77	76.60	-135.89	-1856.56	44.10	-190.12	-1840.06	37.76	365.98	-1833.84	25.78	350.47	-1847.14	64.07	1360.12	0.00	0.00	0.00	-1733.41	-52.66	1683.92	-1723.78	53.68	1686.88	-5890.66	357.37	1743.27	-1837.52	-59.07	1653.62	488.91	-286.53	79.56	1085.97	-296.26	77.80	496.95
4.17000	-1311.99	191.03	229.73	-1349.73	174.28	230.28	-1524.14	188.40	213.26	-1510.79	203.63	258.45	-1975.53	76.02	-135.07	-1863.96	43.40	-191.02	-1840.06	37.76	365.98	-1833.84	25.78	350.47	-1841.33	64.34	1359.23	0.00	0.00	0.00	-1725.75	-51.44	1682.99	-1720.00	55.03	1685.38	-5873.17	357.51	1743.00	-1829.08	-55.84	1654.85	488.98	-286.46	79.62	1086.13	-296.26	77.86	496.94
4.18000	-1294.68	190.09	226.96	-1336.35	176.29	227.40	-1514.10	189.09	205.33	-1502.29	204.01	251.33	-1975.23	75.42	-134.13	-1871.23	42.71	-191.72	-1840.06	37.76	365.98	-1833.84	25.78	350.47	-1835.72	64.30	1358.26	0.00	0.00	0.00	-1720.61	-51.61	1681.83	-1708.73	54.76	1683.85	-5855.63	357.64	1742.72	-1820.63	-52.55	1656.09	488.87	-286.40	79.53	1085.96	-295.99	77.91	497.00
4.19000	-1278.87	191.31	224.10	-1320.65	176.86	222.96	-1504.04	189.79	197.33	-1493.85	204.41	244.09	-1974.86	74.81	-133.07	-1878.38	42.03	-192.23	-1840.06	37.76	365.98	-1833.84	25.78	350.47	-1829.37	64.36	1357.19	0.00	0.00	0.00	-1711.06	-51.45	1680.77	-1710.27	54.21	1683.70	-5838.04	357.78	1742.45	-1812.15	-49.22	1657.37	488.60	-286.22	79.55	1085.95	-296.11	77.97	497.31
4.20000	-1263.99	190.29	221.33	-1305.29	177.91	219.31	-1493.96	190.49	189.26	-1485.45	204.83	236.74	-1974.42	74.19	-131.90	-1885.37	41.36	-192.53	-1840.06	37.76	365.98	-1833.84	25.78	350.47	-1821.25	64.78	1356.30	0.00	0.00	0.00	-1702.57	-51.54	1679.54	-1711.99	54.53	1683.08	-5820.40	357.91	1742.18	-1803.66	-45.84	1658.66	489.96	-288.52	80.59	1086.12	-295.96	77.95	496.74
4.21000	-1249.73	190.76	219.13	-1291.16	178.96	215.90	-1483.86	191.19	181.11	-1477.10	205.26	229.27	-1973.92	73.56	-130.61	-1892.21	40.71	-192.63	-1840.06	37.76	365.98	-1833.84	25.78	350.47	-1815.51	64.66	1355.21	0.00	0.00	0.00	-1695.58	-51.41	1678.42	-1704.18	55.17	1681.90	-5802.71	358.04	1741.90	-1795.15	-42.41	1659.99	489.39	-286.66	80.14	1086.42	-295.77	78.17	496.80
4.22000	-1238.05	189.89	216.12	-1279.19	179.17	211.92	-1473.74	191.90	172.89	-1468.80	205.71	221.68	-1973.33	72.92	-129.19	-1898.89	40.08	-192.52	-1840.06	37.76	365.98	-1833.84	25.78	350.47	-1805.62	65.06	1354.27	0.00	0.00	0.00	-1689.55	-50.99	1677.37	-1689.88	54.81	1680.73	-5784.97	358.16	1741.63	-1786.61	-38.93	1661.34	489.57	-286.15	79.82	1085.72	-295.79	77.93	496.53
4.23000	-1224.13	190.05	215.83	-1267.17	179.49	208.80	-1463.59	192.61	164.60	-1460.55	206.18	213.96	-1972.68	72.26	-127.66	-1905.38	39.47	-192.19	-1840.06	37.76	365.98	-1833.84	25.78	350.47	-1801.81	65.43	1353.21	0.00	0.00	0.00	-1683.35	-50.81	1676.61	-1672.14	55.46	1678.94	-5767.19	358.29	1741.35	-1778.06	-35.40	1662.71	489.32	-285.86	79.75	1085.96	-295.91	77.95	496.19
4.24000	-1213.80	189.00	213.59	-1255.43	177.99	206.30	-1451.21	193.88	156.27	-1452.35	206.67	206.13	-1971.95	71.60	-126.01	-1911.69	38.87	-191.64	-1840.06	37.76	365.98	-1833.84	25.78	350.47	-1792.05	65.73	1352.10	0.00	0.00	0.00	-1676.68	-50.20	1675.98	-1670.89	56.18	1679.12	-5749.35	358.41	1741.08	-1769.49	-31.82	1664.11	489.84	-286.12	79.87	1086.15	-295.99	77.96	496.45
4.25000	-1203.34	185.75	212.28	-1245.39	178.14	202.93	-1440.83	193.44	147.34	-1440.99	208.93	198.94	-1971.14	70.92	-124.23	-1917.79	38.30	-190.87	-1840.06	37.76	365.98	-1833.84	25.78	350.47	-1785.15	65.96	1351.06	0.00	0.00	0.00	-1668.91	-49.82	1674.97	-1660.15	56.98	1677.88	-5731.46	358.52	1740.80	-1760.90	-28.19	1665.53	490.42	-286.71	79.57	1086.26	-296.15	78.02	496.95
4.26000	-1194.48	185.79	209.98	-1235.63	176.54	200.53	-1431.04	193.48	139.12	-1431.91	209.13	191.17	-1970.25	70.24	-122.33	-1923.68	37.74	-189.86	-1840.06	37.76	365.98	-1833.84	25.78	350.47	-1778.89	66.33	1349.89	0.00	0.00	0.00	-1661.43	-49.36	1673.84	-1650.60	57.73	1676.53	-5713.53	358.64	1740.53	-1752.29	-24.51	1666.99	488.65	-286.25	79.44	1086.72	-295.90	78.26	497.27
4.27000	-1187.17	185.57	206.57	-1227.97	176.77	196.84	-1421.11	194.92	131.81	-1422.43	211.32	184.40	-1969.28	69.55	-120.31	-1929.35	37.21	-188.62	-1840.06	37.76	365.98	-1833.84	25.78	350.47	-1769.63	67.29	1348.69	0.00	0.00	0.00	-1656.95	-48.71	1673.15	-1645.00	57.92	1676.21	-5695.54	358.75	1740.26	-1743.66	-20.77	1668.46	489.07	-285.99	79.66	1087.02	-296.07	78.19	496.55
4.28000	-1181.03	185.32	203.58	-1219.64	174.08	194.42	-1413.08	195.52	124.68	-1415.43	211.20	176.97	-1968.23	68.85	-118.17	-1934.78	36.70	-187.14	-1840.06	37.76	365.98	-1833.84	25.78	350.47	-1762.48	67.77	1347.58	0.00	0.00	0.00	-1647.55	-48.28	1671.99	-1640.72	59.42	1674.95	-5677.51	358.85	1739.98	-1735.02	-16.99	1669.97	489.12	-286.15	79.72	1086.11	-295.96	77.92	497.14
4.29000	-1175.68	185.24	200.07	-1213.45	173.21	190.85	-1404.60	197.68	118.63	-1409.11	211.37	170.13	-1967.09	68.14	-115.90	-1939.96	36.22	-185.41	-1840.06	37.76	365.98	-1833.84	25.78	350.47	-1754.62	68.86	1346.42	0.00	0.00	0.00	-1640.24	-47.84	1671.08	-1626.80	58.72	1673.11	-5659.44	358.96	1739.71	-1726.35	-13.15	1671.50	489.06	-285.93	79.83	1085.91	-295.73	77.96	496.93
4.30000	-1170.45	184.13	197.20	-1207.13	170.37	188.15	-1398.36	198.24	112.20	-1404.01	211.26	163.13	-1965.87	67.43	-113.50	-1944.89	35.76	-183.43	-1840.06	37.76	365.98	-1833.84	25.78	350.47	-1744.35	69.66	1345.41	0.00	0.00	0.00	-1632.20	-47.47	1670.24	-1631.32	58.40	1670.06	-5641.31	359.06	1739.43	-1717.66	-9.27	1673.05	489.23	-286.16	79.76	1086.49	-295.82	78.12	496.66
4.31000	-1165.50	182.27	193.86	-1202.90	169.98	183.98	-1393.23	198.45	106.01	-1400.95	209.54	155.73	-1964.57	66.71	-110.98	-1949.55	35.33	-181.20	-1840.06	37.76	365.98	-1833.84	25.78	350.47	-1738.48	70.50	1344.37	0.00	0.00	0.00	-1624.09	-46.81	1669.36	-1625.45	59.96	1671.75	-5623.14	359.16	1739.16	-1708.96	-5.33	1674.64	489.25	-286.34	79.63	1086.17	-295.86	78.06	496.49
4.32000	-1162.93	182.45	189.40	-1198.74	167.93	180.30	-1388.97	198.31	99.82	-1398.53	207.73	148.79	-1963.17	65.98	-108.33	-1953.93	34.92	-178.71	-1840.06	37.76	365.98	-1833.84	25.78	350.47	-1728.15	71.50	1343.07	0.00	0.00	0.00	-1618.33	-45.92	1668.48	-1595.97	63.22	1678.52	-5604.93	359.25	1738.88	-1700.23	-1.34	1676.25	488.51	-286.21	79.57	1086.45	-295.83	78.16	496.34
4.33000	-1159.24	179.97	185.77	-1197.93	169.78	174.09	-1385.81	197.81	93.71	-1396.25	206.53	142.08	-1961.68	65.25	-105.56	-1958.02	34.55	-175.95	-1840.06	37.76	365.98	-1833.84	25.78	350.47	-1718.84	72.27	1341.95	0.00	0.00	0.00	-1605.47	-45.24	1667.11	-1581.35	64.34	1679.00	-5586.67	359.35	1738.61	-1691.48	2.71	1677.88	489.31	-285.96	79.75	1086.30	-295.73	78.11	495.92
4.34000	-1158.61	181.52	179.85	-1194.18	168.70	170.01	-1383.51	197.11	87.55	-1395.39	204.36	135.31	-1960.10	64.52	-102.66	-1961.81	34.20	-172.92	-1840.06	37.76	365.98	-1833.84	25.78	350.47	-1712.30	73.43	1341.00	0.00	0.00	0.00	-1598.23	-44.42	1666.24	-1569.02	64.98	1677.69	-5568.37	359.44	1738.34	-1682.72	6.80	1679.55	489.27	-285.95	79.84	1086.49	-295.73	78.24	496.79
4.35000	-1156.81	179.70	175.14	-1190.37	165.79	169.17	-1382.82	195.52	81.16	-1395.07	202.49	128.89	-1958.43	63.78	-99.63	-1965.28	33.89	-169.61	-1840.06	37.76	365.98	-1833.84	25.78	350.47	-1701.87	74.28	1339.99	0.00	0.00	0.00	-1592.24	-43.91	1665.45	-1564.01	65.85	1677.23	-5550.02	359.52	1738.06	-1673.93	10.95	1681.24	490.25	-287.01	79.69	1086.42	-295.88	77.93	496.58
4.36000	-1159.01	182.38	167.52	-1187.60	162.26	168.64	-1383.11	193.66	74.33	-1394.56	201.66	122.92	-1956.66	63.05	-96.47	-1968.43	33.60	-166.03	-1840.06	37.76	365.98	-1833.84	25.78	350.47	-1691.09	75.17	1338.93	0.00	0.00	0.00	-1584.29	-43.11	1664.70	-1559.69	66.80	1676.58	-5531.62	359.61	1737.79	-1665.13	15.15	1682.96	489.52	-286.19	79.69	1086.85	-295.95	77.96	496.36
4.37000	-1158.57	179.46	162.25	-1187.02	159.32	165.45	-1383.26	193.13	67.78	-1395.10	200.34	116.65	-1954.80	62.30	-93.18	-1971.25	33.35	-162.16	-1840.06	37.76	365.98	-1833.84	25.78	350.47	-1681.83	76.49	1338.06	0.00	0.00	0.00	-1570.63	-41.87	1663.49	-1547.08	67.68	1675.60	-5513.19	359.69	1737.52	-1656.31	19.41	1684.71	488.54	-286.29	79.50	1086.40	-296.18	77.95	496.13
4.38000	-1159.48	177.48	155.70	-1189.75	158.17	156.67	-1383.69	193.30	61.57	-1395.69	199.88	110.76	-1952.83	61.56	-89.76	-1973.71	33.14	-158.00	-1840.06	37.76	365.98	-1833.84	25.78	350.47	-1673.24	77.29	1337.17	0.00	0.00	0.00	-1562.80	-40.86	1662.95	-1535.84	68.67	1674.65	-5494.71	359.77	1737.24	-1647.46	23.72	1686.48	489.78	-286.21	79.82	1086.45	-296.01	78.11	497.27
4.39000	-1161.77	176.26	147.78	-1196.91	160.00	139.35	-1386.27	191.91	54.14	-1397.41	198.73	104.54	-1950.77	60.82	-86.21	-1975.82	32.96	-153.55	-1840.06	37.76	365.98	-1833.84	25.78	350.47	-1664.78	78.40	1336.31	0.00	0.00	0.00	-1553.99	-39.71	1662.29	-1525.36	70.10	1673.94	-5476.19	359.84	1736.97	-1638.60	28.08	1688.28	489.96	-285.76	80.06	1086.26	-295.89	78.02	496.79
4.40000	-1163.96	172.42	140.40	-1201.78	161.86	128.06	-1388.34	192.70	48.18	-1399.43	197.92	98.48	-1948.60	60.07	-82.52	-1977.56	32.81	-148.79	-1840.06	37.76	365.98	-1833.84	25.78	350.47	-1653.57	79.31	1335.33	0.00	0.00	0.00	-1545.79	-38.67	1661.55	-1517.95	71.83	1673.06	-5457.62	359.91	1736.70	-1629.72	32.50	1690.11	490.37	-285.58	80.22	1086.52	-295.92	78.04	496.36
4.41000	-1167.01	171.00	133.09	-1205.03	161.83	114.96	-1384.76	198.63	45.56	-1400.83	196.91	93.67	-1946.33	59.33	-78.71	-1978.92	32.71	-143.74	-1840.06	37.76	365.98	-1833.84	25.78	350.47	-1642.40	80.95	1334.36	0.00	0.00	0.00	-1534.88	-37.59	1660.79	-1509.65	73.29	1672.37	-5439.02	359.98	1736.42	-1620.81	36.97	1691.97	489.96	-285.82	80.01	1086.14	-295.82	78.02	497.02
4.42000	-1164.27	170.29	126.14	-1204.08	160.20	104.72	-1376.87	206.17	43.10	-1398.53	193.49	91.75	-1943.96	58.59	-74.76	-1979.89	32.64	-138.37	-1840.06	37.76	365.98	-1833.84	25.78	350.47	-1632.41	82.46	1333.53	0.00	0.00	0.00	-1522.38	-36.49	1659.91	-1498.05	73.84	1671.84	-5420.37	360.05	1736.15	-1611.89	41.49	1693.86	489.22	-286.14	79.59	1086.28	-295.77	78.03	496.90
4.43000	-1152.13	166.31	118.69	-1200.04	157.53	96.79	-1371.82	202.62	43.51	-1387.99	192.91	92.15	-1941.48	57.85	-70.68	-1980.45	32.61	-132.68	-1840.06	37.76	365.98	-1833.84	25.78	350.47	-1621.36	83.75	1332.65	0.00	0.00	0.00	-1511.05	-35.22	1659.73	-1485.52	75.53	1671.32	-5401.68	360.11	1735.88	-1602.95	46.07	1695.77	489.00	-286.27	79.77	1086.76	-295.58	78.28	496.49
4.44000	-1143.74	165.21	106.47	-1194.00	154.40	90.60	-1376.01	187.63	43.40	-1378.16	193.85	91.08	-1938.89	57.11	-66.46	-1980.60	32.62	-126.68	-1840.06	37.76	365.98	-1833.84	25.78	350.47	-1611.83	85.26	1332.28	0.00	0.00	0.00	-1500.01	-33.80	1659.65	-1472.97	76.55	1671.22	-5382.95	360.17	1735.61	-1593.99	50.71	1697.71	489.73	-286.01	79.94	1086.69	-295.58	78.19	496.10
4.45000	-1140.05	163.05	94.92	-1187.09	151.39	85.58	-1373.90	185.88	43.90	-1374.03	193.76	89.78	-1936.19	56.37	-62.11	-1980.32	32.67	-120.36	-1840.06	37.76	365.98	-1833.84	25.78	350.47	-1602.80	86.94	1332.34	0.00	0.00	0.00	-1495.50	-32.65	1659.78	-1463.22	77.50	1671.13	-5364.18	360.23	1735.33	-1585.00	55.40	1699.69	489.82	-285.98	79.98	1086.35	-295.58	78.10	496.15
4.46000	-1136.94	160.14	86.53	-1180.41	149.06	81.19	-1372.55	184.43	43.61	-1371.88	193.32	88.92	-1933.38	55.64	-57.62	-1979.61	32.77	-113.70	-1840.06	37.76	365.98	-1833.84	25.78	350.47	-1591.95	88.25	1332.49	0.00	0.00	0.00	-1486.73	-31.32	1660.26	-1454.08	78.84	1671.46	-5345.38	360.28	1735.06	-1576.00	60.14	1701.69	489.47	-285.97	79.88	1086.30	-295.91	78.06	496.56
4.47000	-1133.76	159.46	78.92	-1175.06	148.00	76.84	-1370.83	184.48	43.71	-1368.88	192.99	88.37	-1930.45	54.91	-52.99	-1978.45	32.91	-106.71	-1840.06	37.76	365.98	-1833.84	25.78	350.47	-1581.82	89.39	1332.72	0.00	0.00	0.00	-1469.43	-29.73	1660.61	-1440.27	81.04	1671.72	-5326.53	360.33	1734.79	-1566.98	64.94	1703.72	489.19	-285.78	79.90	1086.83	-295.80	78.36	495.43
4.48000	-1130.96	158.14	72.97	-1172.16	148.76	71.99	-1369.90	184.52	43.84	-1365.79	193.62	88.04	-1927.42	54.19	-48.23	-1976.83	33.10	-99.38	-1840.06	37.76	365.98	-1833.84	25.78	350.47	-1569.05	89.76	1334.89	0.00	0.00	0.00	-1453.61	-28.04	1660.93	-1432.75	81.96	1672.15	-5307.64	360.38	1734.52	-1557.94	69.80	1705.78	489.18	-285.87	79.86	1086.32	-295.93	78.12	496.09
4.49000	-1128.69	158.71	68.61	-1171.36	150.74	65.51	-1368.89	184.89	44.36	-1364.20	194.39	87.26	-1924.26	53.47	-43.33	-1974.74	33.33	-91.71	-1840.06	37.76	365.98	-1833.84	25.78	350.47	-1558.19	90.92	1336.05	0.00	0.00	0.00	-1443.93	-26.47	1661.50	-1415.66	84.38	1672.39	-5288.72	360.43	1734.25	-1548.88	74.71	1707.86	489.39	-286.09	79.77	1086.38	-295.97	78.11	496.28
4.50000	-1128.30	159.69	64.13	-1170.23	152.05	61.96	-1368.11	185.30	44.71	-1363.26	195.33	86.63	-1920.99	52.76	-38.29	-1972.17	33.61	-83.68	-1840.06	37.76	365.98	-1833.84	25.78	350.47	-1548.62	92.70	1337.21	0.00	0.00	0.00	-1435.93	-25.12	1662.04	-1405.18	86.39	1673.35	-5269.76	360.47	1733.98	-1539.79	79.68	1709.98	488.51	-286.14	79.50	1085.73	-295.88	77.79	496.71
4.51000	-1127.43	161.94	60.59	-1168.49	153.61	60.55	-1367.54	186.22	45.07	-1361.86	196.83	86.47	-1917.59	52.05	-33.11	-1969.10	33.93	-75.31	-1840.06	37.76	365.98	-1833.84	25.78	350.47	-1537.78	94.25	1338.49	0.00	0.00	0.00	-1425.90	-23.16	1662.85	-1395.42	88.24	1674.34	-5250.76	360.51	1733.71	-1530.69	84.71	1712.13	488.02	-286.08	79.44	1086.22	-296.01	78.00	496.51
4.52000	-1126.62	162.59	57.17	-1168.04	153.57	57.57	-1367.09	186.80	45.13	-1361.20	197.44	86.10	-1914.08	51.36	-27.79	-1965.54	34.31	-66.57	-1840.06	37.76	365.98	-1833.84	25.78	350.47	-1527.46	96.07	1339.84	0.00	0.00	0.00	-1409.21	-20.62	1663.72	-1381.41	89.24	1674.33	-5231.72	360.54	1733.44	-1521.57	89.79	1714.31	488.39	-286.10	79.65	1086.08	-295.93	77.92	496.46
4.53000	-1125.25	162.98	54.59	-1167.74	153.36	54.45	-1366.76	187.09	45.01	-1360.20	198.23	85.84	-1910.44	50.67	-22.33	-1961.45	34.74	-57.47	-1840.06	37.76	365.98	-1833.84	25.78	350.47	-1515.31	98.04	1341.35	0.00	0.00	0.00	-1399.30	-18.39	1664.53	-1370.63	92.37	1675.35	-5212.65	360.58	1733.17	-1512.43	94.93	1716.51	489.64	-286.16	79.90	1086.71	-295.69	78.09	497.88
4.54000	-1124.48	163.75	51.36	-1166.57	154.05	52.17	-1366.65	187.20	44.67	-1359.06	198.54	85.64	-1906.68	49.98	-16.73	-1956.84	35.22	-48.00	-1840.06	37.76	365.98	-1833.84	25.78	350.47	-1505.73	100.08	1342.67	0.00	0.00	0.00	-1388.33	-16.40	1665.24	-1358.48	94.83	1676.03	-5193.54	360.61	1732.91	-1503.21	100.08	1718.72	489.44	-286.13	79.80	1085.91	-295.66	77.81	497.29
4.55000	-1123.47	161.98	48.14	-1165.86	153.33	49.39	-1366.28	187.60	44.53	-1357.79	198.49	85.43	-1902.79	49.31	-10.98	-1951.70	35.75	-38.16	-1840.06	37.76	365.98	-1833.84	25.78	350.47	-1496.64	101.86	1344.01	0.00	0.00	0.00	-1379.48	-14.50	1665.92	-1348.43	96.62	1676.61	-5174.39	360.63	1732.64	-1442.11	51.57	1695.86	489.91	-285.98	79.91	1085.56	-295.62	77.80	496.78
4.56000	-1123.32	162.15	44.62	-1164.91	152.39	47.06	-1366.07	187.85	44.11	-1356.38	198.47	85.33	-1898.77	48.65	-5.09	-1946.00	36.33	-27.94	-1840.06	37.76	365.98	-1833.84	25.78	350.47	-1486.11	103.74	1345.12	0.00	0.00	0.00	-1371.05	-12.12	1666.76	-1339.34	98.63	1677.14	-5155.21	360.66	1732.37	-1486.36	112.76	1724.74	489.91	-285.86	79.94	1085.52	-295.84	77.87	496.03
4.57000	-1121.99	161.59	42.82	-1168.32	151.56	43.48	-1366.11	187.58	43.65	-1355.30	198.09	85.21	-1894.62	48.00	0.94	-1939.74	36.97	-17.34	-1840.06	37.76	365.98	-1833.84	25.78	350.47	-1477.85	106.05	1346.17	0.00	0.00	0.00	-1361.72	-9.11	1667.79	-1327.64	102.10	1677.92	-5136.00	360.68	1732.10	-1498.37	138.39	1736.88	489.37	-286.07	79.77	1086.27	-295.89	78.13	496.74
4.58000	-1120.92	161.15	41.16	-1164.98	151.67	42.92	-1365.95	187.61	43.37	-1354.37	197.87	85.14	-1890.35	47.35	7.11	-1932.92	37.67	-6.34	-1840.06	37.76	365.98	-1833.84	25.78	350.47	-1467.18	107.84	1347.04	0.00	0.00	0.00	-1350.25	-7.00	1668.63	-1319.81	104.02	1678.50	-5116.75	360.70	1731.84	-1487.99	141.14	1737.52	489.39	-285.77	79.80	1086.28	-295.89	78.19	497.06
4.59000	-1120.72	160.64	39.26	-1162.71	151.98	42.34	-1365.99	187.41	43.13	-1353.60	197.71	85.09	-1885.94	46.72	13.43	-1925.51	38.42	5.04	-1840.06	37.76	365.98	-1833.84	25.78	350.47	-1457.16	109.72	1347.73	0.00	0.00	0.00	-1339.31	-5.28	1669.46	-1309.31	105.99	1678.98	-5097.46	360.71	1731.57	-1478.01	143.41	1738.11	489.30	-285.89	79.71	1086.67	-296.17	78.10	496.55
4.60000	-1122.20	160.01	35.76	-1167.16	151.42	40.16	-1365.79	187.36	42.92	-1353.12	197.45	84.99	-1881.40	46.11	19.89	-1917.50	39.23	16.83	-1840.06	37.76	365.98	-1833.84	25.78	350.47	-1448.34	111.39	1348.31	0.00	0.00	0.00	-1331.59	-3.45	1670.20	-1300.68	107.87	1679.60	-5078.14	360.72	1731.31	-1413.07	90.66	1713.81	491.08	-287.13	79.67	1086.13	-296.27	77.79	497.26
4.61000	-1122.09	160.90	35.40	-1163.63	151.27	40.33	-1365.66	187.40	42.89	-1352.99	196.99	84.76	-1879.85	46.51	17.36	-1908.89	40.10	29.01	-1840.06	37.76	365.98	-1833.84	25.78	350.47	-1440.38	112.86	1348.84	0.00	0.00	0.00	-1323.52	-1.23	1671.05	-1291.57	110.05	1680.44	-5058.79	360.73	1731.04	-1443.39	131.67	1732.02	490.14	-286.26	79.87	1086.55	-295.87	78.20	497.18
4.62000	-1124.49	160.80	33.76	-1163.84	151.25	39.99	-1365.70	187.22	42.67	-1352.51	197.30	84.87	-1879.04	45.91	15.78	-1899.67	41.03	41.61	-1840.06	37.76	365.98	-1833.84	25.78	350.47	-1431.74	114.06	1349.35	0.00	0.00	0.00	-1312.01	1.53	1672.21	-1279.10	112.65	1681.09	-5039.41	360.74	1730.78	-1450.29	149.31	1739.74	488.80	-286.00	79.64	1085.69	-295.65	77.95	496.78
4.63000	-1123.14	160.28	33.47	-1164.46	151.41	39.31	-1365.45	187.49	42.84	-1352.50	197.05	84.85	-1876.68	45.16	21.22	-1889.82	42.02	54.62	-1840.06	37.76	365.98	-1833.84	25.78	350.47	-1424.09	114.86	1349.95	0.00	0.00	0.00	-1300.21	3.11	1672.84	-1273.29	114.58	1682.17	-5019.99	360.74	1730.51	-1441.63	150.84	1740.41	489.22	-286.04	79.75	1085.94	-295.44	78.06	496.83
4.64000	-1121.94	160.37	33.02	-1162.09	151.40	39.56	-1365.56	187.31	42.76	-1352.55	196.70	84.69	-1872.66	44.63	31.56	-1879.33	43.08	68.04	-1840.06	37.76	365.98	-1833.84	25.78	350.47	-1416.80	116.08	1350.60	0.00	0.00	0.00	-1291.19	5.06	1673.69	-1262.71	116.43	1682.58	-5000.55	360.74	1730.25	-1432.85	152.80	1740.96	489.16	-286.12	79.75	1085.84	-295.94	77.90	496.71
4.65000	-1123.16	160.54	32.58	-1166.31	151.58	38.30	-1365.48	187.26	42.72	-1352.39	196.82	84.75	-1866.50	43.12	43.24	-1875.46	44.47	78.46	-1840.06	37.76	365.98	-1833.84	25.78	350.47	-1408.37	117.25	1351.44	0.00	0.00	0.00	-1283.25	6.07	1674.30	-1255.80	117.87	1683.16	-4981.07	360.74	1729.99	-1357.54	81.62	1707.83	489.11	-286.21	79.69	1086.20	-295.96	77.87	497.06
4.66000	-1119.14	161.55	33.17	-1164.93	151.34	38.22	-1365.60	187.07	42.61	-1352.19	196.81	84.78	-1858.72	41.67	56.87	-1866.62	46.00	89.94	-1840.06	37.76	365.98	-1833.84	25.78	350.47	-1400.13	118.34	1352.30	0.00	0.00	0.00	-1275.73	7.49	1674.94	-1248.37	119.23	1683.75	-4961.56	360.73	1729.73	-1396.71	135.95	1732.69	488.98	-286.13	79.63	1086.38	-295.99	77.91	497.36
4.67000	-1127.29	161.05	30.95	-1163.11	151.15	38.53	-1365.33	187.32	42.64	-1352.15	196.68	84.74	-1852.02	39.44	65.08	-1853.65	46.72	103.29	-1840.06	37.76	365.98	-1833.84	25.78	350.47	-1393.39	119.29	1353.24	0.00	0.00	0.00	-1266.70	10.11	1675.91	-1238.22	121.06	1684.46	-4942.01	360.72	1729.47	-1407.91	158.58	1743.31	488.41	-285.95	79.48	1086.46	-295.65	78.18	496.46
4.68000	-1120.34	160.60	31.73	-1164.41	151.57	37.94	-1365.20	187.54	42.73	-1352.12	196.59	84.72	-1843.60	40.29	78.04	-1846.17	48.86	115.78	-1840.06	37.76	365.98	-1833.84	25.78	350.47	-1385.29	120.63	1354.39	0.00	0.00	0.00	-1256.63	12.02	1676.40	-1229.54	122.75	1685.01	-4922.44	360.71	1729.21	-1400.81	159.33	1744.27	489.55	-285.80	79.86	1086.46	-295.52	78.20	496.76
4.69000	-1125.80	161.12	30.32	-1165.79	151.67	37.69	-1365.57	187.06	42.41	-1351.84	196.91	84.89	-1834.86	41.28	91.22	-1837.17	49.57	128.56	-1840.06	37.76	365.98	-1833.84	25.78	350.47	-1378.15	121.55	1355.54	0.00	0.00	0.00	-1251.02	13.46	1677.00	-1222.42	124.31	1685.72	-4902.84	360.70	1728.95	-1392.96	161.20	1745.09	489.62	-285.89	79.75	1086.38	-296.06	78.09	495.79
4.70000	-1123.76	160.75	30.96	-1165.57	151.59	37.27	-1365.47	187.33	42.50	-1351.77	196.95	84.90	-1819.36	42.46	105.55	-1827.39	50.86	141.33	-1840.06	37.76	365.98	-1833.82	25.78	350.48	-1370.70	122.54	1356.77	0.00	0.00	0.00	-1245.26	14.65	1677.51	-1215.53	125.46	1686.12	-4883.21	360.68	1728.69	-1337.24	115.45	1724.34	489.29	-286.98	79.58	1085.98	-296.09	77.88	495.87
4.71000	-1121.04	160.79	30.83	-1163.92	151.95	37.53	-1365.38	187.36	42.47	-1351.63	197.06	85.01	-1809.70	44.78	118.00	-1808.16	50.11	156.24	-1840.06	37.76	365.98	-1816.45	25.43	364.59	-1362.39	123.74	1358.21	0.00	0.00	0.00	-1238.44	16.06	1678.39	-1210.00	126.96	1686.82	-4863.55	360.66	1728.43	-1365.10	150.03	1741.12	489.67	-286.32	79.94	1086.26	-296.12	77.77	496.71
4.72000	-1121.45	161.78	30.49	-1167.10	151.65	36.66	-1365.42	187.33	42.38	-1351.59	197.13	85.08	-1795.43	44.03	130.79	-1792.53	49.78	170.24	-1840.05	37.76	365.99	-1799.78	26.23	377.72	-1355.20	124.85	1359.49	0.00	0.00	0.00	-1227.84	18.05	1679.50	-1204.48	129.46	1687.95	-4843.86	360.63	1728.17	-1371.89	165.56	1748.58	490.05	-286.14	79.97	1086.54	-295.73	78.00	496.89
4.73000	-1128.76	161.23	28.51	-1164.60	151.68	37.13	-1365.38	187.35	42.42	-1351.94	196.53	84.88	-1777.17	43.47	143.92	-1781.16	49.59	182.85	-1823.50	37.87	379.33	-1783.17	26.86	390.40	-1348.70	126.01	1360.83	0.00	0.00	0.00	-1223.56	19.74	1680.43	-1198.06	130.70	1688.83	-4824.15	360.61	1727.92	-1365.76	166.36	1749.98	490.01	-286.04	80.01	1085.98	-296.00	77.74	497.13
4.74000	-1117.94	161.61	30.97	-1164.65	151.98	37.02	-1365.28	187.52	42.48	-1351.77	196.81	85.10	-1762.45	42.34	156.06	-1764.31	49.07	195.63	-1806.34	37.45	391.86	-1766.68	27.60	402.01	-1342.31	127.55	1362.09	0.00	0.00	0.00	-1219.16	21.16	1681.90	-1191.03	131.71	1690.03	-4804.40	360.58	1727.66	-1358.94	168.17	1751.06	488.87	-286.08	79.64	1086.33	-296.14	77.86	496.35
4.75000	-1124.29	161.80	28.85	-1167.60	152.21	36.39	-1365.25	187.43	42.42	-1351.89	196.60	85.09	-1739.37	42.09	168.47	-1751.91	47.71	206.47	-1789.56	37.31	403.39	-1748.65	26.66	413.52	-1337.37	128.64	1363.27	0.00	0.00	0.00	-1212.69	22.38	1682.93	-1185.00	132.98	1690.99	-4784.63	360.54	1727.40	-1286.95	99.77	1718.62	487.97	-286.27	79.29	1086.34	-296.18	77.80	496.79
4.76000	-1121.92	161.10	29.55	-1162.96	152.00	37.13	-1365.44	187.27	42.38	-1352.00	196.51	85.15	-1726.36	41.02	178.77	-1729.55	46.86	218.11	-1772.83	37.07	413.72	-1732.08	27.25	423.72	-1329.25	129.69	1364.47	0.00	0.00	0.00	-1204.96	23.46	1684.34	-1179.27	134.28	1692.43	-4764.84	360.51	1727.15	-1328.02	150.50	1743.69	488.31	-286.24	79.36	1086.24	-295.83	77.87	496.33
4.77000	-1121.63	161.83	29.17	-1161.99	152.35	37.29	-1365.46	187.08	42.30	-1352.22	196.27	85.14	-1706.96	39.69	188.30	-1713.79	45.55	227.40	-1756.35	36.91	422.99	-1716.57	28.79	432.65	-1323.23	130.90	1365.63	0.00	0.00	0.00	-1199.56	25.09	1686.33	-1171.78	135.42	1694.19	-4745.01	360.47	1726.90	-1340.75	172.57	1754.44	489.01	-285.74	79.76	1086.05	-295.82	77.87	496.58
4.78000	-1120.56	161.60	29.43	-1163.89	152.62	36.54	-1365.32	187.34	42.46	-1352.00	196.63	85.30	-1686.97	38.63	196.95	-1691.83	44.76	236.44	-1740.11	37.03	430.73	-1700.05	29.21	440.69	-1316.96	131.89	1366.62	0.00	0.00	0.00	-1192.19	25.85	1687.72	-1167.46	136.59	1695.89	-4725.16	360.43	1726.64	-1334.83	173.92	1755.53	490.22	-285.85	79.99	1086.59	-295.77	78.02	497.25
4.79000	-1120.63	162.31	29.03	-1163.31	152.76	36.74	-1365.30	187.22	42.40	-1352.21	196.48	85.33	-1661.31	36.92	205.77	-1672.06	44.11	243.58	-1723.34	36.18	437.39	-1683.87	29.36	447.66	-1310.89	133.11	1367.68	0.00	0.00	0.00	-1186.48	27.18	1689.06	-1160.22	136.48	1696.73	-4705.28	360.38	1726.39	-1329.32	175.04	1756.65	489.56	-286.07	79.93	1087.30	-295.97	78.06	497.27
4.80000	-1120.30	162.33	29.20	-1164.02	152.67	36.73	-1364.90	187.71	42.66	-1352.41	196.32	85.32	-1646.62	36.33	211.23	-1652.72	43.38	249.74	-1707.12	35.85	442.39	-1667.88	29.52	453.24	-1305.07	134.08	1368.66	0.00	0.00	0.00	-1181.43	28.26	1690.56	-1152.49	137.05	1697.71	-4685.38	360.33	1726.14	-1323.46	176.48	1757.47	489.51	-286.05	79.91	1087.17	-295.98	78.16	497.24
4.81000	-1118.08	162.15	29.80	-1162.61	152.60	36.90	-1365.31	187.10	42.34	-1352.71	195.97	85.20	-1623.05	35.14	217.04	-1629.47	42.99	254.95	-1691.03	35.28	446.02	-1652.63	30.42	457.29	-1298.85	134.87	1369.62	0.00	0.00	0.00	-1176.51	29.42	1692.20	-1147.60	138.14	1699.29	-4665.46	360.28	1725.89	-1318.13	177.61	1758.37	489.20	-285.96	79.74	1086.73	-295.78	78.12	495.92
4.82000	-1121.66	161.22	28.18	-1163.80	152.92	36.50	-1365.13	187.29	42.43	-1352.82	195.86	85.22	-1599.74	35.23	223.54	-1611.47	42.56	258.51	-1675.15	34.85	448.11	-1636.40	29.68	460.24	-1292.37	135.83	1370.51	0.00	0.00	0.00	-1169.21	30.66	1693.76	-1145.41	139.19	1701.54	-4645.51	360.23	1725.64	-1312.10	179.20	1759.23	488.59	-286.14	79.51	1086.56	-295.77	77.98	496.06
4.83000	-1118.18	161.95	29.40	-1163.19	152.43	36.53	-1364.91	187.61	42.59	-1353.08	195.65	85.20	-1576.22	35.25	226.43	-1590.12	41.95	262.97	-1658.62	33.90	448.90	-1620.81	29.63	461.63	-1285.95	136.89	1371.37	0.00	0.00	0.00	-1165.54	31.85	1695.32	-1142.38	140.17	1702.84	-4625.54	360.17	1725.39	-1306.34	180.77	1759.87	488.65	-286.03	79.52	1086.63	-295.73	78.13	495.30
4.84000	-1122.70	161.43	28.04	-1164.61	152.84	36.13	-1364.83	187.65	42.73	-1353.15	195.64	85.26	-1558.73	36.15	226.70	-1569.01	42.04	264.41	-1642.24	32.95	448.14	-1604.83	29.13	461.75	-1279.67	137.65	1372.12	0.00	0.00	0.00	-1159.53	32.75	1696.33	-1133.61	141.04	1703.87	-4605.54	360.11	1725.15	-1300.94	181.70	1760.65	489.55	-285.64	79.83	1086.68	-295.92	78.08	495.83
4.85000	-1123.31	162.42	27.73	-1164.42	152.82	36.25	-1365.21	187.10	42.51	-1353.21	195.47	85.31	-1536.51	36.75	224.64	-1548.55	43.05	262.13	-1625.77	31.67	446.09	-1588.82	28.37	460.59	-1274.57	138.52	1372.81	0.00	0.00	0.00	-1156.71	33.55	1697.44	-1127.66	141.77	1704.85	-4585.52	360.04	1724.90	-1239.69	127.62	1737.77	490.68	-286.46	79.42	1086.18	-296.17	77.85	496.46
4.86000	-1120.62	162.24	28.14	-1163.78	152.80	36.22	-1365.11	187.23	42.60	-1353.41	195.21	85.30	-1516.64	37.73	223.23	-1525.97	43.43	260.97	-1609.86	31.22	442.41	-1571.99	27.21	458.00	-1267.73	139.54	1373.42	0.00	0.00	0.00	-1152.30	34.51	1698.15	-1122.34	142.74	1705.56	-4565.48	359.98	1724.65	-1273.20	168.83	1754.93	488.74	-285.89	79.59	1086.73	-296.01	78.09	497.05
4.87000	-1119.16	161.98	28.59	-1162.95	152.79	36.25	-1365.16	187.23	42.66	-1353.38	195.17	85.42	-1489.46	39.26	221.95	-1504.65	44.58	258.57	-1593.32	30.21	437.52	-1555.55	26.00	454.30	-1261.01	140.66	1373.88	0.00	0.00	0.00	-1144.12	35.64	1698.67	-1115.26	144.03	1706.44	-4545.41	359.91	1724.41	-1283.29	186.54	1761.98	488.57	-286.09	79.56	1086.41	-295.96	78.05	496.34
4.88000	-1120.28	161.67	28.60	-1163.82	152.98	35.99	-1364.98	187.28	42.73	-1353.63	194.70	85.40	-1465.38	40.46	219.53	-1482.76	45.97	255.15	-1575.89	28.39	431.44	-1539.64	25.17	449.18	-1255.76	141.71	1374.34	0.00	0.00	0.00	-1138.46	36.99	1699.56	-1111.41	145.16	1706.99	-4525.33	359.84	1724.17	-1278.17	187.17	1762.42	489.77	-285.81	79.82	1085.85	-295.65	78.03	496.00
4.89000	-1127.28	162.47	26.55	-1162.49	153.19	36.37	-1364.66	187.80	42.98	-1353.64	194.62	85.50	-1446.18	42.43	214.76	-1459.22	46.79	250.97	-1559.48	27.94	423.67	-1523.32	24.30	442.71	-1249.86	142.74	1374.74	0.00	0.00	0.00	-1131.64	38.09	1699.97	-1106.11	145.78	1707.54	-4505.22	359.76	1723.92	-1273.19	187.48	1762.92	489.51	-286.02	79.77	1085.89	-295.86	77.95	496.45
4.90000	-1120.07	162.51	27.56	-1164.27	152.77	35.64	-1364.82	187.62	42.97	-1353.82	194.19	85.53	-1419.63	44.64	210.23	-1437.94	48.54	245.38	-1542.06	26.50	415.04	-1506.62	23.41	435.16	-1243.77	143.59	1374.98	0.00	0.00	0.00	-1127.23	39.00	1700.54	-1099.90	146.53	1707.84	-4485.09	359.68	1723.68	-1188.58	106.73	1728.12	489.57	-286.03	79.79	1085.87	-296.09	77.91	495.92
4.91000	-1120.43	161.64	27.42	-1162.61	152.46	36.03	-1364.85	187.49	42.87	-1353.57	194.32	85.78	-1395.41	44.46	206.73	-1414.86	49.14	238.98	-1525.13	26.10	404.89	-1489.32	22.18	426.65	-1237.82	144.85	1375.24	0.00	0.00	0.00	-1122.35	39.83	1700.73	-1093.28	147.77	1707.93	-4464.94	359.60	1723.44	-1238.79	166.85	1753.24	489.25	-285.95	79.72	1086.19	-295.72	78.10	496.74
4.92000	-1120.06	162.14	27.23	-1161.59	152.49	36.02	-1364.84	187.49	42.93	-1353.88	193.73	85.73	-1372.21	44.96	200.20	-1391.44	47.76	233.50	-1507.58	25.62	393.80	-1472.39	21.58	416.86	-1231.53	145.61	1375.47	0.00	0.00	0.00	-1114.56	41.01	1700.72	-1087.92	149.31	1708.28	-4444.77	359.51	1723.20	-1256.17	191.34	1763.49	489.16	-285.79	79.76	1086.30	-295.96	77.95	496.36
4.93000	-1119.55	161.35	27.27	-1162.88	152.38	35.74	-1365.05	187.07	42.75	-1353.78	193.72	85.94	-1346.21	45.74	193.99	-1369.20	46.87	225.88	-1490.03	23.24	380.36	-1455.20	21.25	406.07	-1226.00	146.72	1375.61	0.00	0.00	0.00	-1108.95	41.81	1700.94	-1082.51	150.53	1708.36	-4424.58	359.43	1722.96	-1249.79	193.17	1763.43	488.50	-285.92	79.51	1086.43	-296.01	77.96	496.53
4.94000	-1122.16	161.01	27.07	-1164.55	152.09	34.98	-1364.76	187.50	43.00	-1354.16	192.83	85.82	-1323.01	45.77	186.55	-1343.88	47.32	218.10	-1470.84	22.99	367.27	-1437.43	20.56	394.62	-1220.53	147.74	1375.76	0.00	0.00	0.00	-1104.46	42.73	1701.07	-1078.74	151.34	1708.38	-4404.38	359.34	1722.73	-1244.15	194.25	1763.43	488.43	-286.48	79.51	1086.65	-295.91	78.12	496.70
4.95000	-1119.51	161.27	26.67	-1163.01	151.52	35.51	-1364.78	187.34	42.95	-1354.01	192.58	86.08	-1296.09	45.22	179.56	-1321.54	47.18	208.94	-1451.84	22.55	353.73	-1418.99	19.76	382.59	-1213.82	148.49	1375.79	0.00	0.00	0.00	-1100.58	43.66	1701.23	-1072.50	152.19	1708.27	-4384.15	359.24	1722.49	-1190.51	145.62	1743.60	491.62	-286.21	79.21	1086.72	-296.07	78.15	496.46
4.96000	-1115.77	161.36	27.25	-1164.75	151.60	34.91	-1364.93	187.13	42.90	-1353.76	192.59	86.38	-1269.88	44.75	172.22	-1296.54	46.66	200.08	-1433.03	24.15	340.32	-1401.33	20.34	369.22	-1208.73	149.53	1375.78	0.00	0.00	0.00	-1094.89	44.76	1701.22	-1065.66	153.37	1708.17	-4363.91	359.14	1722.25	-1218.95	182.29	1757.72	489.27	-286.13	79.36	1086.16	-296.17	78.07	496.13
4.97000	-1114.58	160.87	27.96	-1164.53	151.30	35.04	-1364.94	187.04	42.90	-1353.93	192.00	86.39	-1241.91	43.45	164.20	-1270.50	46.02	190.92	-1413.21	24.46	325.40	-1382.49	19.89	355.61	-1202.98	150.49	1375.79	0.00	0.00	0.00	-1086.98	45.90	1701.15	-1060.98	154.96	1708.31	-4343.65	359.04	1722.02	-1227.09	197.54	1763.42	488.85	-286.18	79.69	1086.25	-296.13	78.00	496.38
4.98000	-1119.13	160.70	26.76	-1161.62	151.08	35.67	-1364.85	187.02	42.90	-1353.49	192.25	86.74	-1218.61	42.42	154.95	-1243.43	45.24	181.70	-1392.62	24.19	310.00	-1363.96	20.87	341.05	-1197.37	151.49	1375.73	0.00	0.00	0.00	-1080.97	46.95	1701.10	-1054.97	155.92	1708.22	-4323.37	358.94	1721.79	-1221.58	198.19	1763.32	489.81	-285.87	79.86	1086.17	-295.90	78.03	496.82
4.99000	-1115.00	160.86	27.61	-1163.92	151.34	35.00	-1364.78	187.21	42.97	-1353.51	192.01	86.86	-1191.46	41.10	146.62	-1217.55	44.13	172.02	-1371.55	24.38	294.03	-1345.32	22.62	325.90	-1190.79	152.25	1375.61	0.00	0.00	0.00	-1073.99	48.24	1700.96	-1052.92	156.67	1708.03	-4303.07	358.83	1721.56	-1215.92	199.12	1763.13	489.22	-286.22	79.62	1086.32	-295.80	78.24	496.76
5.00000	-1119.61	160.94	26.54	-1161.90	150.87	35.76	-1364.89	187.01	42.93	-1353.39	191.91	87.06	-1163.98	38.91	138.13	-1191.90	43.26	162.00	-1350.21	25.23	277.45	-1324.51	22.24	311.12	-1184.00	153.13	1375.45	0.00	0.00	0.00	-1069.64	49.10	1700.73	-1046.23	157.38	1707.68	-4282.76	358.72	1721.33	-1210.17	200.08	1762.89	489.02	-287.53	80.05	1086.61	-295.57	78.32	496.85
5.01000	-1121.21	161.08	26.31	-1161.26	151.62	35.90	-1364.58	187.36	43.19	-1352.97	192.24	87.44	-1135.21	37.72	129.93	-1164.74	41.80	152.61	-1328.63	26.67	260.48	-1304.30	23.48	295.40	-1178.89	153.80	1375.27	0.00	0.00	0.00	-1065.33	49.82	1700.39	-1037.52	158.38	1707.20	-4262.43	358.61	1721.10	-1203.80	201.82	1762.53	490.01	-286.51	80.16	1085.87	-295.88	78.09	497.00
5.02000	-1119.80	161.18	26.15	-1161.89	151.83	35.68	-1364.99	186.66	42.97	-1353.22	191.55	87.40	-1107.35	36.74	121.73	-1138.32	41.03	143.06	-1306.19	27.80	243.60	-1283.17	24.38	279.62	-1172.60	154.64	1375.02	0.00	0.00	0.00	-1058.23	50.93	1700.14	-1032.77	159.63	1706.92	-4242.08	358.50	1720.87	-1198.58	201.96	1762.32	489.21	-285.78	79.87	1086.09	-295.80	78.01	496.42
5.03000	-1121.46	161.09	26.44	-1161.60	151.33	35.93	-1364.88	186.63	43.11	-1353.00	191.56	87.63	-1083.10	35.73	113.13	-1111.66	40.46	133.72	-1283.36	29.55	226.56	-1262.43	26.49	263.22	-1166.44	155.28	1374.79	0.00	0.00	0.00	-1052.60	51.79	1699.87	-1024.06	160.73	1706.52	-4221.72	358.38	1720.64	-1192.80	202.56	1761.99	488.48	-285.94	79.64	1086.69	-295.88	77.99	497.10
5.04000	-1118.90	161.84	26.91	-1159.82	151.07	36.30	-1364.53	186.66	43.36	-1352.79	191.52	87.95	-1051.68	35.15	106.42	-1085.23	40.42	124.88	-1259.97	31.20	209.59	-1240.93	27.85	247.27	-1159.89	155.78	1374.39	0.00	0.00	0.00	-1046.72	52.86	1699.64	-1020.21	161.32	1706.26	-4201.35	358.26	1720.42	-1186.82	203.52	1761.58	488.93	-286.11	79.68	1086.54	-295.85	78.06	496.69
5.05000	-1119.10	161.83	26.72	-1155.59	152.63	38.38	-1364.40	186.50	43.46	-1352.95	190.96	87.91	-1023.55	34.77	99.86	-1058.13	40.18	116.90	-1236.13	32.90	192.99	-1218.71	29.31	231.65	-1155.17	156.09	1373.98	0.00	0.00	0.00	-1041.22	53.80	1699.34	-1016.34	162.08	1706.01	-4180.96	358.13	1720.19	-1180.78	204.43	1761.01	486.66	-286.40	78.56	1086.51	-295.97	78.16	496.48
5.06000	-1117.83	163.05	28.48	-1156.19	154.44	39.69	-1364.46	186.06	43.64	-1352.80	190.89	88.16	-997.15	34.51	93.89	-1030.33	40.23	109.54	-1211.22	33.86	177.38	-1197.13	32.15	215.93	-1148.01	156.61	1373.55	0.00	0.00	0.00	-1034.73	54.40	1698.88	-1010.21	163.02	1705.42	-4160.55	358.00	1719.97	-1174.80	205.14	1760.38	488.93	-285.65	79.56	1086.82	-296.07	78.09	496.07
5.07000	-1115.82	164.03	30.42	-1154.18	155.93	40.86	-1364.37	185.77	43.80	-1352.71	190.70	88.25	-966.78	34.39	89.61	-1002.01	40.73	103.09	-1186.15	35.01	162.29	-1174.32	34.10	201.21	-1141.77	156.98	1373.05	0.00	0.00	0.00	-1028.10	54.86	1698.55	-1000.57	164.26	1704.54	-4140.14	357.87	1719.75	-1168.72	205.88	1759.83	489.69	-285.77	79.86	1087.06	-295.98	78.12	496.33
5.08000	-1122.03	165.88	29.71	-1154.11	156.56	41.50	-1364.25	185.55	43.98	-1352.80	190.31	88.43	-938.82	34.30	85.31	-973.89	41.03	97.80	-1161.07	36.85	147.82	-1151.72	36.47	187.24	-1135.57	157.38	1372.49	0.00	0.00	0.00	-1020.02	55.59	1697.83	-994.34	164.78	1704.05	-4119.71	357.74	1719.53	-1162.76	206.27	1759.19	489.49	-285.54	79.85	1086.79	-295.58	78.16	496.43
5.09000	-1112.16	167.12	33.10	-1156.85	155.97	40.24	-1364.48	184.82	44.05	-1352.82	190.06	88.61	-912.52	33.61	82.51	-947.04	41.29	93.24	-1135.24	38.18	134.40	-1128.58	38.87	174.15	-1129.28	157.71	1371.79	0.00	0.00	0.00	-1011.81	56.40	1697.29	-990.06	165.45	1703.49	-4099.26	357.60	1719.31	-1156.54	206.89	1758.56	488.80	-285.52	79.79	1086.96	-295.51	78.33	496.38
5.10000	-1115.37	165.60	31.06	-1157.92	154.51	38.65	-1364.01	184.94	44.54	-1352.92	189.61	88.66	-883.80	33.77	81.16	-919.42	41.33	89.95	-1110.35	40.63	121.65	-1104.35	38.70	162.85	-1122.93	157.80	1371.13	0.00	0.00	0.00	-1005.17	56.79	1696.89	-984.50	165.98	1702.96	-4078.81	357.46	1719.09	-1150.26	207.42	1757.83	488.85	-285.67	79.74	1086.42	-295.67	78.19	496.71
5.11000	-1116.05	163.74	30.19	-1161.71	152.87	36.30	-1363.74	184.93	44.85	-1353.08	189.06	88.73	-856.51	33.80	80.59	-893.73	41.53	87.33	-1085.62	43.31	109.94	-1081.46	41.25	151.54	-1116.90	158.09	1370.45	0.00	0.00	0.00	-1000.22	57.22	1696.39	-978.12	166.52	1702.30	-4058.34	357.32	1718.87	-1144.27	207.22	1757.18	489.52	-286.16	79.88	1086.02	-295.67	78.01	496.75
5.12000	-1116.03	161.61	28.19	-1162.77	153.32	35.19	-1364.11	184.00	44.77	-1353.23	188.59	88.85	-831.97	33.41	80.03	-868.33	42.03	85.50	-1060.77	45.97	99.45	-1057.23	41.74	141.91	-1110.69	157.97	1369.65	0.00	0.00	0.00	-994.57	58.24	1695.68	-971.53	167.22	1701.44	-4037.86	357.17	1718.66	-1137.89	207.75	1756.44	488.71	-286.33	79.58	1086.27	-295.95	78.00	496.68
5.13000	-1113.38	161.85	27.96	-1161.29	153.15	35.29	-1363.63	184.13	45.32	-1352.78	188.99	89.27	-806.66	33.77	80.65	-841.76	43.22	84.70	-1036.27	48.50	90.14	-1034.67	44.01	132.83	-1103.35	158.25	1368.87	0.00	0.00	0.00	-988.09	58.73	1694.96	-966.57	167.66	1701.06	-4017.37	357.02	1718.45	-1131.41	208.11	1755.54	489.58	-286.07	79.84	1086.35	-295.83	78.09	496.68
5.14000	-1120.72	162.67	25.48	-1163.49	153.62	34.71	-1363.63	183.63	45.59	-1352.39	189.20	89.73	-782.19	34.52	81.39	-817.62	44.12	84.47	-1012.24	50.95	82.07	-1012.61	46.44	124.67	-1098.35	158.43	1367.99	0.00	0.00	0.00	-980.57	58.57	1694.22	-957.59	167.94	1700.14	-3996.87	356.87	1718.23	-1125.33	207.64	1754.73	489.02	-285.85	79.87	1086.21	-295.69	78.05	496.36
5.15000	-1121.77	162.79	25.51	-1162.79	153.46	35.00	-1363.69	182.98	45.79	-1352.24	189.18	90.14	-760.39	36.54	82.67	-792.24	45.57	84.88	-988.75	53.00	75.40	-989.67	46.77	118.68	-1090.55	158.00	1367.02	0.00	0.00	0.00	-975.09	58.85	1693.55	-949.45	168.36	1699.16	-3976.36	356.72	1718.02	-1118.94	207.27	1753.84	488.89	-286.72	81.14	1086.44	-296.04	78.12	496.80
5.16000	-1119.11	162.01	25.89	-1161.38	153.17	35.18	-1363.43	182.77	46.27	-1352.26	188.71	90.38	-735.94	38.75	84.59	-771.31	48.06	85.24	-965.95	54.35	70.21	-968.93	48.97	112.79	-1084.12	157.79	1366.13	0.00	0.00	0.00	-968.46	59.15	1692.56	-942.21	168.60	1698.12	-3955.84	356.56	1717.81	-1111.91	207.69	1752.84	489.05	-286.42	80.16	1086.39	-295.96	78.05	496.98
5.17000	-1119.49	161.83	25.82	-1161.18	153.86	35.16	-1362.96	182.83	46.90	-1351.93	188.91	90.93	-711.09	41.82	87.27	-749.43	50.69	86.11	-944.16	56.22	65.54	-948.52	50.27	108.25	-1077.60	157.89	1365.20	0.00	0.00	0.00	-958.99	59.15	1691.30	-934.73	168.69	1697.29	-3935.31	356.39	1717.61	-1105.13	207.47	1751.82	489.70	-285.97	79.85	1086.61	-296.00	77.99	496.11
5.18000	-1121.73	162.78	24.95	-1163.09	153.18	34.83	-1363.02	182.21	47.36	-1351.61	189.14	91.58	-690.38	44.64	89.99	-728.14	52.73	87.85	-922.96	57.35	61.78	-929.48	52.27	104.08	-1070.74	157.85	1364.17	0.00	0.00	0.00	-951.82	59.42	1690.33	-930.36	168.77	1696.54	-3914.78	356.23	1717.40	-1098.59	206.62	1750.98	490.00	-286.02	79.96	1086.50	-295.73	78.16	496.86
5.19000	-1120.10	162.73	25.54	-1163.06	153.91	34.48	-1362.75	181.93	47.94	-1351.78	188.54	91.91	-676.50	47.90	91.58	-708.88	55.36	89.93	-903.27	59.11	58.36	-911.29	53.49	100.85	-1063.88	157.60	1363.15	0.00	0.00	0.00	-945.09	58.95	1689.20	-925.24	168.45	1695.64	-3894.23	356.06	1717.20	-1091.72	206.10	1750.08	488.98	-286.30	79.65	1085.99	-295.79	78.01	496.54
5.20000	-1125.39	162.64	23.98	-1161.90	153.66	34.61	-1362.52	181.69	48.60	-1351.94	187.96	92.25	-657.82	51.42	95.30	-691.14	57.96	92.69	-884.84	60.90	55.35	-894.12	53.97	98.90	-1056.84	157.46	1362.07	0.00	0.00	0.00	-938.41	58.90	1688.28	-918.56	168.54	1694.75	-3873.67	355.89	1716.99	-1034.12	157.22	1729.13	488.41	-286.80	79.36	1086.22	-296.00	78.07	496.62
5.21000	-1121.22	162.03	25.29	-1159.72	153.88	35.17	-1362.47	181.18	49.14	-1351.47	188.22	93.01	-642.68	53.32	99.33	-674.92	60.38	95.95	-867.24	61.53	53.45	-878.72	54.61	97.27	-1050.23	157.18	1361.05	0.00	0.00	0.00	-931.22	58.42	1687.07	-909.99	168.48	1693.66	-3853.11	355.72	1716.79	-1063.52	190.43	1742.55	488.76	-286.28	79.72	1086.66	-295.96	78.23	496.40
5.22000	-1123.26	162.50	24.63	-1161.30	153.65	34.87	-1362.01	181.37	49.92	-1350.75	188.77	93.85	-626.35	55.94	103.59	-660.78	61.70	98.54	-851.63	62.63	51.69	-865.09	55.87	95.67	-1042.89	157.07	1359.97	0.00	0.00	0.00	-923.14	57.41	1685.41	-902.71	168.19	1692.48	-3832.54	355.54	1716.59	-1070.84	203.83	1747.47	489.47	-286.02	79.79	1085.97	-295.93	78.00	495.74
5.23000	-1119.58	162.20	25.29	-1163.11	153.90	34.30	-1361.97	181.13	50.53	-1350.78	188.54	94.42	-614.39	59.05	107.56	-648.34	64.78	101.83	-838.02	63.77	50.29	-852.88	56.85	94.62	-1037.19	156.67	1358.95	0.00	0.00	0.00	-916.59	57.08	1684.33	-895.16	167.57	1691.50	-3811.97	355.36	1716.39	-1063.62	203.06	1746.62	489.17	-286.37	79.63	1086.32	-296.18	78.05	495.47
5.24000	-1120.87	162.50	24.98	-1160.91	153.83	34.85	-1361.72	181.07	51.31	-1350.19	188.95	95.26	-605.67	61.44	110.33	-637.50	67.22	104.81	-826.05	64.74	49.49	-841.92	57.68	94.01	-1028.88	156.33	1357.92	0.00	0.00	0.00	-909.93	56.40	1683.07	-888.50	166.79	1690.75	-3791.38	355.18	1716.19	-1056.49	201.43	1745.85	489.23	-286.36	79.74	1086.55	-295.71	78.23	496.50
5.25000	-1112.46	162.97	27.03	-1161.10	153.83	34.64	-1361.23	181.51	52.30	-1349.91	188.98	96.04	-594.34	64.73	114.01	-628.51	69.64	107.40	-816.18	65.95	49.04	-832.96	59.00	93.31	-1021.89	155.84	1356.86	0.00	0.00	0.00	-902.57	55.69	1681.88	-882.60	166.01	1690.02	-3770.79	354.99	1716.00	-976.81	132.94	1714.67	489.22	-286.00	78.89	1085.96	-296.00	77.82	496.06
5.26000	-1119.75	162.43	25.47	-1161.58	153.78	34.54	-1360.74	181.85	53.35	-1349.16	189.38	97.04	-591.64	67.71	114.89	-621.08	72.08	109.03	-808.59	68.19	48.25	-825.78	61.32	92.21	-1014.12	155.28	1355.88	0.00	0.00	0.00	-894.25	54.54	1680.71	-873.82	165.02	1689.15	-3750.20	354.80	1715.81	-1020.60	180.12	1735.49	489.45	-285.84	79.60	1085.45	-296.21	77.74	495.99
5.27000	-1119.19	162.64	25.22	-1160.89	154.11	34.66	-1360.27	182.26	54.53	-1348.59	189.58	98.06	-583.50	70.46	116.08	-615.33	75.51	109.56	-802.38	69.67	47.73	-820.01	63.42	91.08	-1007.09	154.88	1355.08	0.00	0.00	0.00	-886.81	53.26	1679.46	-863.10	163.87	1688.02	-3729.60	354.61	1715.61	-1033.46	198.76	1743.53	489.28	-286.00	79.71	1086.17	-295.91	78.03	496.14
5.28000	-1119.01	162.57	25.38	-1161.71	154.02	34.41	-1359.39	183.16	56.12	-1347.67	190.26	99.36	-575.30	72.48	116.08	-610.88	78.39	108.64	-798.60	71.49	48.53	-815.42	65.04	90.16	-998.90	154.21	1354.30	0.00	0.00	0.00	-877.96	52.38	1678.39	-852.16	163.18	1687.24	-3709.00	354.41	1715.42	-1025.60	198.04	1742.74	488.32	-286.31	79.35	1085.82	-295.65	77.99	495.86
5.29000	-1119.79	162.12	25.45	-1161.63	154.30	34.29	-1359.29	183.04	57.23	-1346.64	190.98	100.80	-574.85	75.52	111.83	-608.41	80.27	105.47	-796.31	73.36	49.17	-812.34	66.92	88.68	-990.89	153.57	1353.59	0.00	0.00	0.00	-870.62	51.33	1677.34	-845.98	162.07	1686.57	-3688.39	354.21	1715.23	-1018.07	196.37	1742.31	488.81	-286.25	79.56	1086.45	-295.67	78.16	496.16
5.30000	-1114.28	161.67	26.39	-1161.19	153.96	34.39	-1358.58	183.66	58.79	-1345.78	191.55	102.23	-572.37	78.93	106.63	-606.76	83.34	100.58	-795.22	75.70	49.92	-811.54	69.86	86.44	-983.34	152.74	1353.09	0.00	0.00	0.00	-863.85	50.41	1676.47	-840.50	161.12	1685.91	-3667.78	354.01	1715.05	-1009.98	195.27	1741.82	489.00	-286.29	79.54	1086.33	-296.07	78.06	496.44
5.31000	-1114.15	162.67	26.63	-1161.74	154.79	34.30	-1358.31	183.60	60.22	-1344.91	192.07	103.72	-575.28	83.01	99.74	-605.80	87.22	94.58	-794.66	77.08	49.14	-810.70	71.59	84.47	-975.31	151.91	1352.56	0.00	0.00	0.00	-856.49	49.13	1675.80	-833.80	159.73	1685.46	-3647.16	353.81	1714.86	-1001.91	194.33	1741.26	489.11	-286.15	79.59	1086.28	-295.62	78.20	496.34
5.32000	-1118.41	162.38	25.49	-1162.00	154.79	34.06	-1357.46	184.25	62.11	-1343.71	193.00	105.49	-570.92	86.97	95.21	-604.22	91.37	89.54	-793.20	78.30	47.62	-809.73	73.77	82.43	-966.27	151.22	1352.21	0.00	0.00	0.00	-847.96	47.62	1674.92	-823.72	158.23	1685.04	-3626.55	353.60	1714.68	-993.76	193.15	1740.88	489.19	-285.87	79.76	1086.07	-295.91	78.07	496.85
5.33000	-1119.77	161.69	24.82	-1158.67	154.90	34.51	-1357.16	184.19	63.80	-1342.60	193.80	107.38	-567.55	89.79	89.52	-601.46	93.41	84.52	-790.40	78.69	46.74	-805.52	73.79	81.79	-957.99	150.35	1352.01	0.00	0.00	0.00	-839.18	46.25	1674.24	-815.75	156.58	1684.60	-3605.93	353.39	1714.50	-985.44	192.11	1740.70	488.70	-285.87	79.76	1085.27	-295.94	77.83	497.77
5.34000	-1115.40	161.96	26.00	-1160.02	154.81	34.02	-1356.18	185.05	66.11	-1341.30	194.71	109.42	-562.84	92.23	83.29	-597.75	94.90	80.06	-787.45	79.01	46.14	-800.84	73.66	81.21	-950.15	149.50	1351.88	0.00	0.00	0.00	-830.97	44.79	1673.88	-807.69	154.80	1684.31	-3585.30	353.17	1714.31	-977.09	190.80	1740.67	488.99	-285.95	79.77	1085.56	-295.78	77.95	497.52
5.35000	-1121.12	161.99	24.72	-1159.23	155.29	34.03	-1356.03	184.65	68.11	-1340.09	195.29	111.56	-561.83	94.37	76.32	-594.64	97.15	75.08	-785.21	79.08	45.75	-797.17	73.62	80.47	-941.14	148.76	1352.05	0.00	0.00	0.00	-823.61	43.39	1673.49	-801.40	153.26	1684.24	-3564.68	352.95	1714.14	-968.45	189.98	1740.68	489.09	-288.02	80.52	1086.54	-295.82	78.25	496.90
5.36000	-1118.63	162.46	25.25	-1154.97	153.90	35.13	-1354.39	185.94	71.15	-1338.31	196.29	114.09	-556.61	96.22	71.37	-592.31	98.91	70.56	-783.81	79.42	45.62	-794.52	73.43	80.08	-932.50	147.89	1352.37	0.00	0.00	0.00	-816.37	41.89	1673.64	-793.72	151.80	1684.52	-3544.06	352.73	1713.96	-960.42	188.04	1741.13	489.06	-286.31	80.02	1086.64	-296.02	78.23	496.83
5.37000	-1117.86	162.84	25.62	-1157.74	153.73	34.31	-1352.74	187.10	74.34	-1335.99	197.69	117.05	-556.73	96.32	65.84	-591.19	98.83	65.76	-782.65	79.21	46.15	-793.21	74.10	79.45	-924.41	147.08	1352.84	0.00	0.00	0.00	-808.40	40.24	1673.84	-783.83	150.00	1684.54	-3523.43	352.51	1713.78	-952.03	186.90	1741.60	489.81	-286.22	79.98	1086.54	-296.02	78.19	496.99
5.38000	-1119.90	162.46	24.91	-1157.85	153.47	34.33	-1350.58	188.86	78.11	-1333.78	198.92	120.12	-556.14	95.23	61.30	-589.63	98.03	62.42	-781.79	79.47	46.44	-791.99	74.04	79.11	-915.49	146.28	1353.40	0.00	0.00	0.00	-799.57	38.94	1674.13	-774.00	148.66	1684.88	-3502.80	352.28	1713.61	-943.39	185.66	1742.24	488.90	-286.11	79.76	1086.85	-295.62	78.37	496.90
5.39000	-1113.28	162.35	26.63	-1154.55	154.02	35.15	-1348.50	190.21	81.81	-1331.45	199.66	123.22	-554.12	94.55	57.98	-587.60	98.24	59.92	-781.05	79.13	46.65	-790.69	73.68	79.01	-906.38	145.75	1354.30	0.00	0.00	0.00	-790.85	37.42	1674.51	-765.64	147.00	1685.59	-3482.18	352.05	1713.44	-934.70	184.50	1742.90	488.55	-285.95	79.60	1086.18	-295.77	78.10	496.05
5.40000	-1119.06	162.56	25.52	-1154.81	153.83	34.90	-1347.15	190.30	85.19	-1328.70	200.62	126.59	-551.44	94.97	54.87	-588.20	98.28	56.95	-780.57	79.06	46.44	-789.65	73.36	78.89	-898.78	144.96	1355.27	0.00	0.00	0.00	-783.39	36.07	1674.93	-758.09	145.77	1686.13	-3461.55	351.82	1713.27	-926.17	182.90	1743.91	491.80	-287.31	82.15	1086.07	-296.10	77.97	496.33
5.41000	-1119.20	161.77	24.83	-1158.12	154.49	34.09	-1345.26	190.82	89.18	-1325.23	202.16	130.45	-551.48	95.77	51.48	-588.61	98.66	53.73	-780.17	79.02	46.02	-788.42	73.32	78.82	-890.20	144.38	1356.45	0.00	0.00	0.00	-775.70	34.53	1675.82	-749.96	144.21	1687.11	-3440.93	351.58	1713.10	-917.54	181.70	1744.98	489.67	-286.46	80.72	1086.57	-295.83	78.26	497.31
5.42000	-1120.18	161.87	24.60	-1156.31	154.23	34.18	-1342.88	191.72	93.57	-1320.99	204.08	134.62	-548.93	96.80	49.05	-586.56	99.48	51.67	-779.90	78.84	45.55	-787.33	73.60	78.79	-882.31	143.73	1357.66	0.00	0.00	0.00	-765.49	32.79	1676.76	-739.45	142.02	1688.37	-3420.30	351.34	1712.94	-909.08	180.30	1746.09	489.28	-285.88	79.94	1086.18	-295.96	78.12	497.07
5.43000	-1117.15	162.55	25.03	-1159.65	154.97	33.36	-1339.28	193.70	98.67	-1315.99	206.89	139.48	-548.28	97.13	45.90	-585.67	100.03	50.07	-779.77	78.88	44.88	-785.97	73.48	79.00	-872.63	142.96	1358.92	0.00	0.00	0.00	-758.74	31.19	1677.81	-731.67	140.44	1689.37	-3399.68	351.10	1712.77	-900.88	178.97	1747.14	489.43	-285.80	79.96	1086.14	-295.89	78.07	496.64
5.44000	-1113.52	162.79	25.05	-1158.79	154.82	33.22	-1335.20	195.77	103.99	-1310.96	209.12	144.29	-546.31	97.04	43.88	-586.05	99.96	48.14	-779.58	78.75	44.13	-784.80	73.54	79.01	-864.66	142.40	1360.13	0.00	0.00	0.00	-750.48	29.54	1678.79	-723.00	138.87	1690.55	-3379.06	350.85	1712.61	-892.64	177.73	1748.29	489.51	-285.87	80.01	1086.62	-296.14	78.23	496.00
5.45000	-1117.61	162.71	24.08	-1159.48	154.80	32.91	-1331.32	197.09	109.09	-1305.04	212.20	149.60	-546.36	96.96	41.11	-584.20	100.02	46.98	-779.39	78.54	43.64	-783.84	73.62	79.03	-856.20	141.65	1361.31	0.00	0.00	0.00	-741.02	28.07	1679.78	-714.76	137.30	1691.76	-3358.45	350.61	1712.45	-884.62	176.42	1749.38	489.58	-285.67	80.12	1085.77	-295.66	78.09	496.18
5.46000	-1116.60	161.79	24.37	-1157.95	154.85	33.45	-1326.25	199.21	114.79	-1298.50	215.36	154.88	-545.36	97.20	38.92	-584.74	100.46	45.52	-779.16	78.50	43.35	-783.15	74.39	78.85	-846.63	141.02	1362.46	0.00	0.00	0.00	-733.91	26.86	1680.73	-708.83	135.97	1692.97	-3337.83	350.35	1712.29	-876.66	175.32	1750.39	489.09	-286.18	79.86	1086.41	-295.44	78.41	497.26
5.47000	-1116.72	162.36	24.26	-1157.38	154.25	35.14	-1321.05	200.99	120.64	-1290.62	219.50	160.69	-542.97	97.69	37.65	-583.69	100.48	44.55	-778.88	78.42	43.23	-782.13	74.37	79.07	-838.70	140.19	1363.55	0.00	0.00	0.00	-727.85	25.38	1681.78	-699.96	134.60	1694.02	-3317.22	350.10	1712.14	-868.68	174.26	1751.46	488.66	-286.28	79.67	1086.53	-295.81	78.27	497.23
5.48000	-1117.37	162.95	23.62	-1157.35	155.01	35.66	-1315.53	202.57	126.68	-1282.17	223.79	166.65	-542.97	97.63	36.09	-584.42	100.50	43.51	-778.53	78.27	43.12	-781.69	74.98	78.92	-831.19	139.74	1364.56	0.00	0.00	0.00	-718.79	23.84	1682.79	-691.08	133.03	1695.18	-3296.62	349.84	1711.98	-860.93	172.99	1752.40	489.67	-285.83	80.04	1086.30	-295.90	78.24	496.59
5.49000	-1117.82	162.38	22.94	-1155.06	155.41	36.37	-1308.84	205.14	133.39	-1273.45	227.76	172.64	-545.21	97.76	34.39	-582.94	100.39	43.03	-778.45	78.52	42.96	-781.39	75.23	78.89	-822.72	138.83	1365.50	0.00	0.00	0.00	-711.71	22.87	1683.90	-684.49	131.92	1696.42	-3276.02	349.58	1711.83	-853.14	171.77	1753.27	489.76	-286.04	80.03	1086.67	-295.93	78.35	496.56
5.50000	-1117.65	163.56	22.22	-1154.39	156.03	36.57	-1301.40	208.44	140.98	-1264.86	230.60	178.57	-544.34	97.64	33.60	-581.67	100.53	42.85	-778.32	78.51	42.89	-781.01	75.13	78.95	-813.73	137.94	1366.40	0.00	0.00	0.00	-704.75	21.87	1684.81	-677.67	130.99	1697.37	-3255.42	349.31	1711.68	-771.58	92.69	1717.56	489.83	-285.92	80.05	1086.74	-295.85	78.49	497.67
5.51000	-1117.98	163.38	21.57	-1152.75	156.57	37.71	-1293.36	212.12	149.48	-1255.94	233.22	184.75	-543.14	97.58	33.32	-581.16	100.54	42.63	-778.27	78.68	42.73	-780.85	75.65	78.85	-806.19	137.25	1367.27	0.00	0.00	0.00	-697.39	20.87	1685.75	-669.98	129.94	1698.35	-3234.83	349.05	1711.53	-816.84	147.45	1744.37	489.48	-285.84	79.92	1086.24	-295.84	78.28	496.37
5.52000	-1115.70	163.52	20.95	-1150.05	157.57	39.40	-1284.80	216.10	158.49	-1245.93	236.58	191.76	-541.88	97.32	33.40	-580.58	100.18	42.68	-778.18	78.59	42.76	-780.59	75.15	78.94	-798.83	136.75	1367.94	0.00	0.00	0.00	-689.76	19.53	1687.02	-660.45	128.35	1699.68	-3214.24	348.78	1711.38	-830.77	169.24	1755.68	488.51	-286.02	79.52	1086.15	-295.76	78.20	496.04
5.53000	-1110.73	164.24	21.20	-1147.36	158.83	41.75	-1274.41	221.66	168.85	-1235.26	239.62	199.04	-543.05	97.78	32.50	-579.99	100.10	42.38	-777.97	78.30	42.81	-780.60	75.22	78.85	-792.25	136.20	1368.58	0.00	0.00	0.00	-680.16	18.71	1687.89	-654.00	127.30	1700.81	-3193.66	348.50	1711.24	-823.50	168.13	1756.40	489.94	-285.76	80.07	1086.46	-295.70	78.18	496.41
5.54000	-1110.05	164.74	19.82	-1141.43	159.83	44.95	-1264.50	225.10	178.51	-1223.80	242.13	206.41	-543.39	97.81	32.01	-580.71	100.06	41.99	-778.13	78.44	42.59	-780.65	75.30	78.77	-783.50	135.48	1369.26	0.00	0.00	0.00	-675.40	17.82	1689.02	-648.03	126.72	1701.89	-3173.09	348.23	1711.10	-815.87	167.62	1756.97	489.59	-285.83	80.05	1086.30	-295.82	78.09	496.91
5.55000	-1106.66	165.21	19.56	-1136.87	161.30	47.14	-1253.16	229.64	188.45	-1212.02	243.81	213.28	-543.43	97.67	32.09	-581.50	100.13	41.65	-778.14	78.41	42.52	-780.41	74.82	78.90	-776.19	135.06	1369.90	0.00	0.00	0.00	-668.51	17.00	1689.77	-640.87	126.26	1702.66	-3152.52	347.94	1710.96	-765.56	122.99	1737.94	489.13	-287.01	79.79	1086.74	-295.95	78.10	496.70
5.56000	-1105.21	165.67	18.67	-1130.82	162.78	49.74	-1241.13	233.59	197.88	-1198.39	247.03	220.54	-544.58	97.48	31.52	-580.21	99.96	41.88	-778.11	78.38	42.50	-780.43	74.92	78.89	-768.42	134.70	1370.47	0.00	0.00	0.00	-660.26	16.39	1690.38	-632.99	125.65	1703.33	-3131.96	347.66	1710.82	-789.29	153.09	1752.54	488.95	-286.66	79.70	1086.54	-295.88	78.17	496.28
5.57000	-1100.32	166.30	18.36	-1123.13	164.26	52.09	-1228.61	237.41	206.72	-1185.00	249.37	227.06	-542.75	97.34	31.92	-580.77	99.99	41.56	-778.23	78.58	42.36	-780.63	75.59	78.51	-761.93	134.66	1371.15	0.00	0.00	0.00	-651.06	15.67	1691.28	-626.43	124.62	1704.38	-3111.41	347.37	1710.68	-794.38	165.35	1758.66	488.71	-286.27	79.68	1086.22	-295.65	78.15	497.22
5.58000	-1096.36	167.59	17.46	-1116.08	166.68	53.94	-1215.08	241.48	214.67	-1170.98	251.76	233.02	-544.56	97.50	31.21	-581.14	100.06	41.49	-778.30	78.65	42.22	-780.54	75.15	78.66	-754.90	134.49	1371.80	0.00	0.00	0.00	-644.90	15.39	1691.99	-618.28	123.85	1705.15	-3090.86	347.09	1710.55	-787.28	164.92	1759.17	488.83	-286.25	79.76	1086.32	-295.87	78.06	497.56
5.59000	-1089.55	169.26	17.50	-1107.22	168.76	56.01	-1201.32	245.33	221.72	-1156.00	255.19	238.75	-543.31	97.25	31.74	-581.52	100.23	41.20	-778.36	78.66	42.17	-780.66	75.61	78.44	-747.68	134.52	1372.39	0.00	0.00	0.00	-637.65	14.91	1692.51	-610.20	123.46	1705.67	-3070.33	346.79	1710.42	-779.99	164.74	1759.65	489.18	-286.39	79.89	1086.13	-295.89	78.05	496.75
5.60000	-1081.47	172.73	19.38	-1097.59	171.78	58.83	-1187.50	247.91	227.52	-1141.17	258.11	243.63	-543.90	97.50	31.76	-581.59	100.09	41.34	-778.32	78.53	42.19	-780.42	75.24	78.56	-742.42	134.82	1373.03	0.00	0.00	0.00	-631.81	14.58	1693.03	-602.74	123.31	1706.08	-3049.80	346.50	1710.29	-710.45	99.07	1730.40	488.96	-286.85	79.55	1086.18	-296.09	77.87	496.95
5.61000	-1064.59	176.56	24.54	-1084.69	175.84	63.15	-1173.03	250.46	232.68	-1126.29	261.06	248.12	-542.34	97.13	31.90	-582.01	100.35	41.11	-778.08	78.07	42.38	-780.56	75.57	78.50	-735.21	134.89	1373.73	0.00	0.00	0.00	-625.01	14.49	1693.40	-596.19	123.39	1706.32	-3029.29	346.20	1710.16	-748.18	145.62	1752.28	488.49	-286.52	79.42	1086.10	-296.01	77.90	496.06
5.62000	-1054.81	181.70	26.82	-1069.63	180.40	66.80	-1158.50	252.91	236.94	-1111.20	264.19	252.48	-542.73	97.26	31.59	-582.48	99.85	40.85	-778.02	78.02	42.41	-780.40	75.29	78.69	-729.67	134.74	1374.45	0.00	0.00	0.00	-616.44	14.33	1693.85	-589.17	122.90	1706.64	-3008.78	345.90	1710.04	-759.37	164.38	1761.59	488.67	-286.14	79.76	1086.08	-296.18	77.94	496.62
5.63000	-1036.07	186.97	29.95	-1053.19	185.40	69.36	-1143.10	255.68	240.26	-1095.90	266.82	256.05	-542.60	97.48	31.55	-581.87	99.87	40.99	-778.22	78.44	42.22	-780.51	75.49	78.64	-722.80	135.15	1375.18	0.00	0.00	0.00	-609.10	14.35	1694.14	-582.58	123.24	1707.12	-2988.29	345.59	1709.91	-752.79	164.10	1762.33	489.22	-286.13	79.91	1085.73	-296.38	77.74	496.72
5.64000	-1016.40	192.72	32.86	-1035.14	190.94	71.38	-1127.00	258.14	242.44	-1080.01	269.41	258.85	-542.31	97.49	31.84	-579.89	100.24	41.60	-778.22	78.41	42.23	-780.65	75.89	78.59	-716.12	135.61	1375.94	0.00	0.00	0.00	-603.21	14.60	1694.76	-577.75	123.57	1707.65	-2967.80	345.28	1709.79	-745.83	164.54	1762.99	489.62	-286.00	79.85	1085.92	-296.67	77.78	496.68
5.65000	-1000.18	198.55	33.61	-1016.73	196.23	72.56	-1110.45	260.81	243.61	-1063.36	271.86	260.75	-541.73	97.79	31.79	-579.91	99.94	41.42	-778.09	78.17	42.35	-780.74	75.81	78.67	-711.09	136.01	1376.66	0.00	0.00	0.00	-597.81	14.58	1695.17	-573.12	123.56	1708.07	-2947.32	344.97	1709.67	-703.30	128.05	1747.06	490.39	-286.77	79.68	1086.23	-296.07	77.90	496.50
5.66000	-981.10	204.50	34.45	-995.72	201.25	73.52	-1093.27	263.50	243.83	-1046.35	274.21	261.67	-543.22	97.19	31.43	-581.30	100.25	40.96	-778.19	78.33	42.22	-780.43	75.23	78.92	-704.58	136.23	1377.33	0.00	0.00	0.00	-591.51	15.06	1695.71	-566.80	123.94	1708.51	-2926.86	344.65	1709.56	-722.55	154.05	1759.72	489.63	-286.33	79.73	1086.32	-296.23	78.06	497.03
5.67000	-960.39	209.59	34.62	-976.28	206.26	73.27	-1075.34	266.22	242.97	-1029.29	276.26	261.50	-542.88	97.09	31.67	-580.63	99.95	41.28	-778.42	78.72	42.02	-780.89	75.82	78.73	-699.24	136.37	1378.13	0.00	0.00	0.00	-582.70	16.04	1696.31	-558.98	124.69	1709.15	-2906.41	344.34	1709.44	-726.53	164.84	1765.36	489.24	-286.19	79.64	1086.04	-296.35	77.96	497.10
5.68000	-937.00	215.38	34.92	-953.15	211.54	73.03	-1057.18	268.63	240.95	-1011.88	277.95	260.25	-541.83	97.26	31.60	-582.02	100.00	40.88	-778.45	78.70	42.00	-780.83	75.70	78.83	-693.63	136.35	1378.83	0.00	0.00	0.00	-577.67	16.62	1697.17	-551.59	125.71	1709.53	-2885.97	344.02	1709.33	-720.18	165.37	1766.08	488.98	-286.24	79.77	1086.38	-295.88	78.08	497.80
5.69000	-909.98	221.13	35.38	-931.57	216.10	71.80	-1038.52	271.60	238.08	-993.85	280.09	258.25	-542.82	97.05	31.74	-581.71	100.10	41.06	-778.45	78.61	42.06	-780.72	75.37	79.01	-688.54	136.44	1379.50	0.00	0.00	0.00	-572.00	17.19	1697.94	-546.50	126.40	1710.47	-2865.55	343.69	1709.22	-714.13	165.48	1766.71	489.32	-286.41	79.83	1086.65	-296.17	78.19	496.99
5.70000	-887.52	226.27	34.25	-908.07	220.76	70.63	-1019.91	273.79	233.85	-975.75	282.13	255.36	-542.56	97.33	31.68	-580.76	100.14	41.11	-778.17	78.22	42.25	-781.23	76.09	78.70	-682.14	136.51	1380.03	0.00	0.00	0.00	-566.46	17.70	1698.68	-539.05	127.19	1710.94	-2845.14	343.36	1709.12	-648.13	104.55	1738.43	491.19	-287.18	79.83	1086.22	-295.77	78.11	496.88
5.71000	-861.36	229.93	33.02	-884.66	223.85	68.27	-1000.74	276.07	228.71	-957.36	284.46	251.71	-543.22	97.29	31.52	-579.82	100.10	41.46	-778.37	78.54	42.14	-781.04	75.61	79.05	-676.98	136.70	1380.57	0.00	0.00	0.00	-559.34	18.47	1699.49	-531.53	128.05	1711.46	-2824.74	343.03	1709.01	-685.16	148.62	1759.44	490.00	-286.68	79.73	1086.26	-295.91	78.25	496.97
5.72000	-832.24	235.57	33.50	-857.44	228.23	67.23	-981.05	278.67	222.73	-938.39	286.89	247.46	-542.68	97.34	31.72	-580.22	100.05	41.51	-778.32	78.47	42.22	-781.11	75.85	79.01	-671.02	136.55	1380.89	0.00	0.00	0.00	-551.45	19.43	1700.44	-525.23	128.99	1712.31	-2804.35	342.70	1708.91	-696.44	167.07	1768.06	490.02	-285.95	80.00	1085.77	-295.69	78.13	497.16
5.73000	-802.89	240.69	33.84	-830.08	232.76	66.06	-961.22	281.04	215.92	-919.27	288.85	242.22	-543.41	97.55	31.56	-581.08	100.02	41.18	-778.18	78.37	42.34	-781.07	75.72	79.20	-664.71	136.42	1381.10	0.00	0.00	0.00	-544.56	20.29	1701.26	-520.01	129.78	1713.09	-2783.98	342.36	1708.81	-690.73	167.25	1768.39	489.39	-285.99	79.83	1085.23	-295.89	77.80	496.20
5.74000	-775.05	245.47	33.85	-803.04	236.95	64.78	-940.39	283.57	208.37	-900.03	290.69	236.32	-544.30	97.42	31.53	-580.78	100.15	41.36	-778.30	78.58	42.28	-780.97	75.75	79.34	-659.29	136.21	1381.15	0.00	0.00	0.00	-539.41	20.89	1702.11	-512.70	130.79	1713.75	-2763.63	342.02	1708.71	-684.96	167.71	1768.52	489.64	-285.91	79.86	1086.22	-296.15	77.99	497.33
5.75000	-741.46	248.66	34.88	-773.95	241.10	63.82	-918.97	285.80	200.05	-879.93	292.80	229.86	-542.99	97.27	31.78	-580.91	100.12	41.19	-778.22	78.61	42.27	-781.20	76.67	79.03	-652.77	136.24	1381.17	0.00	0.00	0.00	-533.10	21.71	1702.75	-507.67	131.70	1714.33	-2743.29	341.68	1708.62	-680.13	168.11	1768.64	489.86	-285.89	79.85	1086.03	-296.13	77.94	496.23
5.76000	-716.36	251.60	33.76	-743.78	243.34	63.06	-897.45	287.34	190.90	-859.16	294.65	222.83	-544.47	97.91	31.25	-581.77	99.81	40.93	-778.19	78.58	42.33	-781.21	76.62	79.25	-646.27	135.96	1381.03	0.00	0.00	0.00	-526.06	22.66	1703.18	-502.75	132.66	1714.64	-2722.97	341.33	1708.52	-674.53	168.58	1768.55	489.32	-285.85	79.87	1085.86	-295.83	78.11	495.70
5.77000	-683.77	254.10	34.61	-715.45	245.96	61.29	-874.86	288.93	181.12	-837.95	296.61	215.20	-543.39	97.24	31.69	-580.33	99.71	41.42	-778.28	78.85	42.26	-781.14	76.69	79.25	-640.64	136.06	1380.87	0.00	0.00	0.00	-519.08	23.51	1703.82	-495.99	133.66	1714.96	-2702.66	340.98	1708.43	-667.36	169.11	1768.51	489.24	-285.95	79.82	1086.09	-295.71	78.17	495.98
5.78000	-650.76	256.02	34.91	-687.41	248.47	59.33	-851.42	290.79	171.13	-816.63	297.89	206.92	-543.08	97.01	31.41	-580.64	99.68	41.19	-778.03	78.47	42.44	-780.82	76.49	79.58	-634.23	136.10	1380.62	0.00	0.00	0.00	-512.93	24.43	1704.19	-490.09	134.66	1715.28	-2682.37	340.63	1708.34	-661.39	169.37	1768.36	489.02	-285.68	79.84	1086.10	-295.76	78.14	496.60
5.79000	-620.24	257.07	35.07	-658.05	250.31	57.66	-828.12	291.99	160.51	-794.23	299.49	198.42	-543.50	97.29	31.52	-580.01	99.71	41.22	-778.10	78.65	42.40	-780.82	76.81	79.57	-628.10	135.78	1380.34	0.00	0.00	0.00	-504.93	25.30	1704.19	-481.73	135.73	1715.12	-2662.10	340.27	1708.26	-655.24	169.95	1768.08	488.79	-285.98	79.70	1086.49	-295.97	78.23	496.20
5.80000	-592.10	259.66	34.61	-628.60	251.65	56.09	-803.97	292.54	149.54	-771.78	300.50	189.27	-542.32	97.41	32.03	-581.72	99.76	40.71	-778.18	78.98	42.23	-780.55	76.45	79.80	-621.88	135.44	1380.15	0.00	0.00	0.00	-498.89	25.90	1704.29	-476.40	136.51	1715.20	-2641.84	339.91	1708.18	-577.67	102.76	1737.67	491.48	-287.26	79.87	1086.59	-295.81	78.37	496.18
5.81000	-561.55	261.25	34.76	-598.04	253.39	54.84	-779.56	292.51	138.34	-748.68	301.67	180.22	-543.76	97.03	31.90	-580.25	99.94	41.20	-778.15	78.89	42.28	-780.85	77.04	79.65	-617.31	135.59	1379.69	0.00	0.00	0.00	-493.16	26.41	1704.01	-471.25	137.01	1714.84	-2621.61	339.55	1708.10	-622.41	151.21	1758.75	489.24	-286.59	79.61	1086.13	-296.00	78.09	496.66
5.82000	-529.17	262.79	35.57	-569.06	254.88	53.34	-754.56	292.67	127.46	-725.27	302.17	170.86	-543.30	97.21	32.25	-580.77	99.95	41.13	-778.13	78.83	42.30	-780.37	76.54	80.04	-610.81	135.54	1379.21	0.00	0.00	0.00	-486.31	27.21	1703.70	-463.95	137.54	1714.37	-2601.39	339.18	1708.02	-636.78	170.94	1767.00	489.01	-286.19	79.86	1085.47	-295.70	78.07	496.94
5.83000	-498.44	264.30	36.60	-539.53	255.92	52.38	-728.60	292.99	116.99	-701.65	302.53	161.69	-543.77	96.90	32.10	-581.49	99.98	41.06	-778.00	78.60	42.44	-780.54	77.06	79.97	-603.71	135.61	1378.71	0.00	0.00	0.00	-479.13	27.93	1703.20	-456.67	138.47	1713.58	-2581.19	338.82	1707.94	-630.12	171.68	1766.47	488.84	-286.29	79.69	1086.00	-295.94	78.11	496.28
5.84000	-469.42	265.55	37.49	-509.31	257.21	51.92	-702.23	293.81	107.18	-677.69	302.18	152.53	-541.49	96.91	33.19	-581.74	99.75	40.97	-777.82	78.31	42.57	-780.53	77.31	79.93	-598.29	135.71	1378.17	0.00	0.00	0.00	-472.67	28.37	1702.52	-451.69	139.32	1712.86	-2561.01	338.44	1707.87	-623.48	172.13	1765.92	488.86	-286.25	79.66	1085.49	-296.15	77.92	495.93
5.85000	-439.20	266.44	39.25	-479.09	258.06	52.03	-675.23	294.60	98.01	-653.20	302.27	144.06	-543.69	96.46	32.58	-581.37	99.43	41.05	-777.96	78.53	42.42	-780.42	77.51	80.02	-592.29	136.21	1377.62	0.00	0.00	0.00	-466.80	28.96	1701.90	-444.97	139.94	1712.18	-2540.85	338.07	1707.80	-541.05	100.89	1733.33	490.14	-286.61	79.53	1085.96	-296.13	77.95	495.50
5.86000	-409.02	267.69	41.67	-449.03	258.90	52.60	-648.10	295.26	89.37	-628.80	301.88	135.85	-541.43	96.18	33.15	-578.91	99.55	41.40	-778.11	78.93	42.22	-780.03	77.20	80.32	-586.80	136.18	1376.93	0.00	0.00	0.00	-460.45	29.60	1700.90	-437.64	140.38	1711.21	-2520.70	337.69	1707.73	-588.33	152.44	1755.56	489.76	-286.42	79.83	1085.93	-295.95	78.00	496.85
5.87000	-379.91	268.41	44.36	-421.35	259.87	53.22	-621.14	295.51	81.32	-603.71	302.49	128.73	-539.97	95.25	34.35	-579.68	99.36	41.20	-777.97	78.65	42.39	-779.93	77.35	80.48	-579.55	136.38	1376.29	0.00	0.00	0.00	-452.79	30.04	1699.70	-431.63	141.01	1710.14	-2500.58	337.31	1707.67	-603.45	173.07	1764.28	489.53	-286.46	79.72	1085.96	-296.07	78.01	498.08
5.88000	-349.98	268.81	48.20	-392.62	260.32	55.06	-594.01	296.17	74.29	-579.19	302.60	122.12	-539.63	96.00	33.98	-577.27	98.81	41.69	-777.79	78.44	42.51	-780.26	77.99	80.35	-573.68	136.95	1375.47	0.00	0.00	0.00	-446.08	30.98	1698.75	-423.93	141.67	1708.85	-2480.49	336.92	1707.60	-596.38	173.93	1763.55	489.27	-286.47	79.70	1086.08	-296.21	77.94	497.31
5.89000	-324.00	269.78	51.58	-365.44	260.66	57.44	-567.37	296.62	68.06	-554.41	303.38	116.70	-539.21	95.57	34.10	-577.98	98.71	41.51	-777.94	78.67	42.46	-779.81	77.63	80.60	-567.67	137.13	1374.66	0.00	0.00	0.00	-438.96	31.18	1697.39	-417.84	142.13	1707.67	-2460.41	336.54	1707.54	-589.46	174.23	1762.74	489.59	-286.20	79.90	1086.10	-296.22	77.96	497.24
5.90000	-296.51	269.21	56.51	-338.40	260.64	60.60	-541.12	296.67	62.62	-530.04	304.11	112.17	-538.72	95.43	33.75	-576.81	98.65	41.87	-777.76	78.44	42.56	-779.55	77.44	80.97	-562.30	137.61	1373.87	0.00	0.00	0.00	-433.96	31.67	1696.36	-412.03	142.52	1706.56	-2440.35	336.14	1707.49	-443.59	148.16	1712.71	489.38	-286.45	79.69	1086.34	-296.35	77.85	496.95
5.91000	-268.53	269.50	62.12	-313.79	260.77	63.73	-515.76	296.84	58.15	-506.68	304.60	108.40	-539.12	95.62	33.31	-580.94	98.54	40.76	-777.92	78.78	42.42	-779.53	77.52	81.09	-555.08	138.13	1372.88	0.00	0.00	0.00	-428.34	32.30	1695.03	-405.71	143.16	1705.20	-2420.32	335.75	1707.43	-535.68	167.72	1746.96	489.41	-286.38	79.69	1085.84	-296.38	77.69	496.42
5.92000	-245.48	269.06	67.87	-288.88	260.68	68.32	-491.06	297.74	54.95	-484.30	305.10	105.45	-538.52	95.70	33.01	-579.86	98.37	41.12	-777.91	78.81	42.43	-779.38	77.60	81.29	-549.10	138.83	1371.84	0.00	0.00	0.00	-420.03	32.94	1693.34	-398.56	144.20	1703.66	-2400.31	335.35	1707.38	-568.93	176.20	1760.22	488.99	-286.32	79.66	1086.44	-296.36	77.92	496.39
5.93000	-224.63	269.21	72.92	-265.00	261.06	73.26	-467.90	298.01	52.21	-463.14	305.64	103.29	-541.60	95.90	31.96	-580.15	98.25	41.13	-777.88	78.91	42.44	-779.30	77.83	81.35	-543.14	139.64	1370.83	0.00	0.00	0.00	-413.18	33.54	1691.85	-390.97	144.66	1702.15	-2380.32	334.95	1707.33	-561.97	176.71	1759.35	489.21	-286.47	79.75	1085.97	-296.47	77.82	496.71
5.94000	-200.69	269.18	80.57	-241.14	261.87	79.10	-446.27	298.08	50.19	-443.39	306.07	101.77	-544.05	95.71	31.54	-579.15	98.48	41.24	-777.75	78.78	42.60	-779.29	78.29	81.43	-536.99	140.21	1369.92	0.00	0.00	0.00	-406.56	34.12	1690.22	-384.03	144.95	1700.62	-2360.35	334.55	1707.29	-554.90	177.48	1758.37	490.07	-286.36	79.94	1085.50	-296.18	77.86	496.98
5.95000	-179.60	270.63	87.45	-224.68	262.65	82.85	-425.72	298.26	48.92	-424.91	305.87	100.63	-544.59	95.78	31.07	-580.43	98.42	40.89	-777.71	78.94	42.65	-779.04	78.27	81.74	-529.87	141.10	1368.88	0.00	0.00	0.00	-400.05	34.57	1688.81	-378.62	145.49	1699.32	-2340.41	334.14	1707.24	-412.84	150.65	1707.43	490.67	-286.10	80.00	1085.45	-296.21	77.90	496.56
5.96000	-166.91	270.45	91.95	-206.92	263.12	88.13	-407.01	297.81	48.04	-407.73	305.78	100.07	-541.65	95.46	31.65	-581.99	98.59	40.49	-777.57	79.02	42.82	-778.55	78.00	82.22	-523.79	141.64	1367.96	0.00	0.00	0.00	-394.03	35.15	1687.46	-372.74	146.23	1697.96	-2320.50	333.73	1707.20	-502.27	171.27	1742.09	489.31	-286.05	79.58	1086.32	-295.90	78.14	496.27
5.97000	-151.30	269.85	97.89	-191.12	263.17	92.34	-390.25	296.88	47.50	-392.38	305.07	99.66	-542.62	95.77	31.11	-580.83	98.44	40.68	-777.52	79.39	42.98	-778.36	78.32	82.55	-517.73	142.40	1367.06	0.00	0.00	0.00	-387.59	36.06	1685.87	-363.94	146.93	1696.20	-2300.61	333.32	1707.16	-534.35	180.37	1755.58	489.11	-286.37	79.50	1086.30	-295.84	78.14	496.41
5.98000	-136.00	271.70	102.12	-176.82	262.94	96.02	-375.17	295.71	47.66	-378.52	303.86	99.37	-543.41	95.66	30.87	-581.11	98.54	40.63	-777.39	79.56	43.31	-778.12	78.43	83.08	-511.76	143.31	1366.09	0.00	0.00	0.00	-382.30	36.57	1684.54	-358.21	147.35	1694.93	-2280.74	332.90	1707.13	-527.65	181.13	1754.69	489.44	-286.54	79.60	1085.87	-296.34	77.90	496.61
5.99000	-124.03	271.86	104.24	-164.43	262.41	98.37	-362.07	293.96	47.99	-366.24	302.57	99.23	-543.86	95.21	30.95	-580.25	98.61	40.76	-777.11	79.73	43.80	-777.84	78.61	83.53	-505.51	143.92	1365.24	0.00	0.00	0.00	-374.36	37.70	1683.19	-350.85	148.16	1693.59	-2260.90	332.48	1707.09	-520.79	182.46	1753.73	489.55	-286.22	79.66	1085.69	-296.44	77.83	496.81
6.00000	-112.90	271.81	105.90	-153.53	262.10	99.88	-350.98	292.11	48.23	-355.62	300.97	98.84	-542.59	95.21	31.09	-579.99	98.29	40.59	-777.03	80.23	44.19	-777.13	78.05	84.47	-498.86	144.82	1364.38	0.00	0.00	0.00	-369.10	38.38	1682.12	-346.32	149.01	1692.52	-2241.08	332.06	1707.06	-515.14	183.55	1752.95	489.16	-286.17	79.64	1085.41	-296.27	77.77	496.89
6.01000	-103.95	269.95	105.10	-144.64	260.91	99.47	-341.93	290.24	48.38	-346.63	299.25	98.13	-541.42	95.04	31.24	-579.54	98.50	40.83	-776.79	80.48	44.88	-776.84	78.27	85.16	-491.81	145.77	1363.53	0.00	0.00	0.00	-363.94	38.97	1681.25	-340.00	149.84	1691.54	-2221.30	331.63	1707.04	-508.93	185.07	1752.09	489.22	-286.28	79.68	1085.89	-296.44	77.72	497.18
6.02000	-95.54	267.93	103.86	-137.44	259.69	97.81	-334.84	288.56	48.24	-339.41	297.40	97.00	-540.35	95.26	31.49	-580.71	98.75	40.43	-776.50	80.51	45.71	-776.47	78.63	85.87	-484.03	146.46	1362.74	0.00	0.00	0.00	-355.68	39.80	1679.97	-329.54	150.25	1690.24	-2201.54	331.20	1707.01	-500.85	187.01	1750.95	490.06	-286.22	79.94	1086.19	-296.12	77.92	497.59
6.03000	-88.57	264.81	100.02	-132.46	257.19	94.14	-329.95	287.21	47.67	-333.81	295.32	95.44	-541.91	95.60	30.99	-579.22	98.52	40.71	-776.25	80.55	46.73	-775.89	78.64	86.86	-478.04	147.65	1361.98	0.00	0.00	0.00	-351.42	40.56	1679.32	-322.89	151.37	1689.30	-2181.80	330.77	1706.99	-494.40	188.32	1750.09	489.54	-286.46	79.59	1086.74	-295.83	78.14	497.42
6.04000	-89.15	261.63	92.12	-129.64	253.55	88.48	-327.79	286.70	46.34	-329.56	294.16	94.17	-543.01	95.46	30.67	-580.45	98.76	40.36	-775.97	80.63	47.82	-775.22	78.19	88.16	-471.60	148.79	1361.27	0.00	0.00	0.00	-345.41	41.53	1678.59	-318.39	151.99	1688.68	-2162.10	330.33	1706.97	-487.81	189.94	1749.14	489.87	-286.48	79.72	1086.31	-295.73	78.08	497.01
6.05000	-84.15	256.99	84.75	-127.23	248.83	81.12	-326.08	285.00	45.52	-327.21	292.87	92.78	-543.27	94.85	30.66	-579.93	98.42	40.36	-775.62	80.44	49.16	-774.68	78.30	89.32	-464.83	149.65	1360.60	0.00	0.00	0.00	-340.27	42.35	1678.01	-313.48	152.87	1687.90	-2142.42	329.89	1706.96	-331.98	159.78	1695.56	490.04	-286.26	79.86	1086.02	-296.20	77.79	495.87
6.06000	-84.82	252.46	75.05	-125.51	244.73	72.63	-324.31	283.88	45.03	-325.16	292.05	91.60	-541.78	95.32	30.86	-579.74	98.43	40.29	-775.34	80.41	50.58	-774.02	78.36	90.59	-457.95	150.86	1360.07	0.00	0.00	0.00	-334.06	43.40	1677.74	-307.13	153.97	1687.44	-2122.77	329.45	1706.94	-432.11	183.89	1732.62	489.21	-286.14	79.73	1085.83	-296.67	77.66	496.72
6.07000	-79.52	248.46	67.27	-121.31	241.43	66.50	-322.48	283.83	44.68	-321.68	291.65	91.01	-543.50	95.64	30.35	-579.31	98.25	40.61	-775.08	80.26	52.26	-773.15	77.94	92.31	-450.51	151.98	1359.63	0.00	0.00	0.00	-327.39	44.68	1677.39	-300.04	155.16	1687.07	-2103.15	329.00	1706.94	-468.58	195.11	1747.42	489.69	-286.21	79.71	1085.93	-296.37	77.80	496.43
6.08000	-76.48	248.00	59.40	-120.41	241.08	59.86	-320.95	284.59	44.73	-317.67	291.86	90.57	-543.55	95.42	30.12	-580.31	97.86	40.22	-774.76	79.98	54.16	-772.04	77.45	94.20	-444.27	153.37	1359.40	0.00	0.00	0.00	-320.14	45.71	1677.25	-292.83	155.97	1686.92	-2083.56	328.55	1706.93	-461.93	196.84	1747.22	488.69	-286.14	79.62	1086.49	-296.14	78.01	496.65
6.09000	-75.71	249.52	52.50	-117.86	241.94	54.77	-320.37	285.97	45.01	-314.55	291.91	89.93	-543.00	95.49	30.40	-581.28	98.08	40.02	-774.10	79.20	56.57	-770.89	76.80	96.41	-437.68	154.74	1359.46	0.00	0.00	0.00	-314.11	46.83	1677.46	-288.19	157.36	1687.02	-2064.00	328.10	1706.92	-455.27	198.31	1747.14	489.45	-286.20	79.71	1086.48	-296.33	77.98	496.68
6.10000	-76.24	250.48	45.50	-117.31	243.26	49.51	-320.17	286.52	44.56	-312.21	292.29	89.49	-542.16	95.14	30.79	-580.60	97.85	40.01	-773.73	79.21	58.71	-769.71	76.27	98.82	-431.55	155.84	1359.61	0.00	0.00	0.00	-309.94	47.71	1677.68	-282.08	158.48	1686.95	-2044.47	327.65	1706.92	-380.19	125.97	1713.25	489.78	-286.22	79.77	1086.13	-296.52	77.65	496.72
6.11000	-72.84	252.08	42.50	-115.95	244.39	47.47	-319.62	286.96	44.01	-310.35	292.58	89.21	-543.20	95.00	30.06	-581.27	97.74	40.06	-772.99	78.70	61.31	-768.07	75.32	101.74	-424.54	157.16	1359.94	0.00	0.00	0.00	-305.23	49.01	1678.40	-275.05	159.68	1687.33	-2024.97	327.19	1706.93	-422.31	181.07	1737.49	489.86	-286.27	79.81	1086.61	-296.25	78.03	496.53
6.12000	-72.59	251.66	40.91	-116.52	244.58	46.52	-319.42	287.30	43.93	-308.68	292.69	89.20	-542.43	95.03	30.28	-580.64	97.53	39.83	-772.31	78.48	63.95	-766.28	74.67	104.77	-418.48	158.36	1360.45	0.00	0.00	0.00	-297.96	50.82	1679.16	-267.44	161.04	1687.92	-2005.51	326.72	1706.93	-435.64	203.94	1747.62	489.53	-286.35	79.83	1085.85	-296.27	77.88	496.68
6.13000	-72.36	251.68	39.37	-115.07	243.70	45.75	-319.13	287.54	43.92	-307.58	292.74	89.30	-543.38	95.23	29.82	-580.40	97.58	39.65	-771.45	78.16	66.95	-764.69	74.51	107.85	-410.87	159.80	1361.02	0.00	0.00	0.00	-291.06	52.18	1679.88	-262.54	162.21	1688.60	-1986.07	326.26	1706.94	-429.00	205.87	1748.14	489.65	-286.38	79.85	1086.07	-296.35	77.96	497.29
6.14000	-71.43	251.29	38.45	-115.18	243.78	45.08	-318.86	287.83	43.87	-307.32	292.72	89.27	-541.73	95.04	30.66	-578.83	97.94	40.10	-770.17	77.47	70.47	-762.71	74.19	111.35	-404.53	161.08	1361.93	0.00	0.00	0.00	-285.48	53.69	1680.88	-255.31	163.60	1689.56	-1966.67	325.79	1706.95	-422.24	207.90	1748.73	489.02	-286.48	79.55	1086.56	-296.33	78.25	497.01
6.15000	-72.04	251.11	37.39	-113.81	243.83	45.05	-318.84	287.88	43.60	-306.84	293.26	89.47	-542.35	94.69	30.06	-579.02	98.04	40.15	-768.59	76.99	74.32	-760.01	73.12	115.35	-396.87	162.96	1362.96	0.00	0.00	0.00	-280.33	54.92	1681.70	-248.63	164.91	1690.16	-1947.30	325.32	1706.96	-288.48	173.46	1698.71	489.69	-286.39	79.84	1086.29	-296.40	78.01	497.48
6.16000	-70.62	251.44	37.12	-115.57	243.93	44.02	-318.67	288.25	43.52	-306.16	293.49	89.31	-542.59	95.19	29.91	-577.86	98.03	40.55	-766.75	76.69	78.52	-757.17	72.38	119.44	-390.90	164.15	1363.96	0.00	0.00	0.00	-273.97	56.29	1682.92	-242.09	166.21	1691.11	-1927.96	324.84	1706.98	-372.77	201.13	1735.77	489.72	-286.44	79.91	1086.40	-296.45	77.98	497.60
6.17000	-70.62	251.69	36.24	-113.73	244.04	44.24	-318.61	288.22	43.35	-305.63	293.80	89.36	-541.82	95.28	30.15	-574.96	98.17	41.79	-764.27	75.96	83.31	-754.28	72.03	123.75	-383.19	165.48	1365.03	0.00	0.00	0.00	-265.79	57.92	1684.37	-236.13	167.41	1692.49	-1908.65	324.37	1707.00	-402.93	213.70	1751.26	489.84	-286.46	79.71	1086.25	-296.09	78.13	496.55
6.18000	-72.44	251.80	35.51	-113.43	243.63	44.23	-318.51	288.40	43.40	-305.58	293.48	89.30	-542.69	95.07	29.95	-573.31	98.09	42.94	-761.72	75.65	88.26	-750.83	71.43	128.42	-376.27	166.88	1366.14	0.00	0.00	0.00	-259.24	59.62	1685.80	-229.25	168.90	1693.79	-1889.38	323.89	1707.03	-396.61	215.44	1752.20	490.23	-286.66	79.91	1086.29	-296.19	77.99	496.87
6.19000	-70.40	252.03	35.90	-111.75	243.57	44.37	-318.48	288.47	43.39	-305.51	293.35	89.26	-542.51	94.77	29.65	-579.15	98.89	40.52	-758.59	74.86	93.71	-746.90	71.13	133.31	-369.07	168.43	1367.39	0.00	0.00	0.00	-254.10	60.90	1687.29	-223.73	170.78	1695.20	-1870.14	323.40	1707.05	-390.01	217.57	1753.01	490.15	-286.30	79.77	1086.30	-296.31	78.09	496.91
6.20000	-70.32	251.34	35.61	-114.35	243.60	43.71	-318.40	288.52	43.42	-305.44	293.10	89.15	-540.23	95.08	30.49	-578.48	102.43	43.00	-755.09	74.36	99.46	-742.38	70.75	138.64	-362.52	169.91	1368.50	0.00	0.00	0.00	-248.68	62.03	1688.63	-218.49	172.15	1696.43	-1850.94	322.91	1707.08	-247.49	180.32	1705.46	489.11	-286.19	79.57	1086.03	-296.29	77.97	497.42
6.21000	-69.51	251.27	35.65	-113.59	244.00	43.61	-318.40	288.34	43.32	-305.41	292.91	89.10	-541.95	94.75	30.00	-578.34	101.07	42.90	-751.14	74.26	105.44	-737.35	70.91	144.19	-354.62	171.15	1369.65	0.00	0.00	0.00	-242.63	63.35	1690.18	-212.27	173.06	1697.84	-1831.77	322.42	1707.11	-338.11	210.09	1741.02	489.72	-286.27	79.75	1085.95	-296.55	77.78	496.92
6.22000	-71.62	251.86	34.88	-113.71	243.72	43.35	-318.35	288.43	43.35	-305.44	292.64	88.98	-543.50	94.80	29.68	-574.54	100.13	44.54	-746.78	74.61	111.77	-731.80	71.41	149.80	-347.77	172.39	1370.77	0.00	0.00	0.00	-235.78	65.16	1691.96	-203.95	174.30	1699.42	-1812.64	321.93	1707.15	-370.97	223.55	1755.86	489.30	-286.22	79.62	1085.85	-296.04	77.74	497.33
6.23000	-68.85	251.29	35.45	-113.17	243.74	43.35	-318.34	288.26	43.27	-305.47	292.55	88.83	-540.81	95.01	30.42	-573.36	100.19	44.91	-741.62	74.83	118.62	-725.49	71.52	156.07	-341.39	173.88	1371.80	0.00	0.00	0.00	-230.14	66.56	1693.63	-198.78	175.24	1701.05	-1793.55	321.43	1707.19	-364.84	225.00	1756.82	489.39	-286.24	79.73	1085.87	-296.31	77.68	496.82
6.24000	-71.08	251.43	34.41	-114.61	244.04	42.86	-318.25	288.45	43.33	-305.45	292.69	88.75	-542.07	95.07	29.80	-576.90	99.85	44.02	-736.10	75.74	125.65	-718.70	72.44	162.38	-334.49	175.25	1372.73	0.00	0.00	0.00	-221.81	67.83	1694.85	-192.25	176.16	1702.50	-1774.49	320.93	1707.23	-358.70	226.41	1757.71	489.20	-286.08	79.66	1086.44	-296.17	78.02	497.59
6.25000	-70.06	251.71	35.00	-114.04	243.90	42.90	-318.24	288.53	43.30	-305.41	292.97	88.68	-543.16	95.11	29.36	-576.09	99.66	44.13	-730.06	76.77	133.25	-711.39	73.03	169.28	-328.01	176.28	1373.67	0.00	0.00	0.00	-217.32	68.83	1696.23	-186.66	177.05	1703.69	-1755.46	320.43	1707.28	-344.02	218.31	1747.51	489.93	-286.05	79.93	1085.69	-296.07	77.84	497.38
6.26000	-72.62	252.25	33.71	-113.74	244.10	42.93	-318.21	288.59	43.23	-305.48	292.89	88.42	-539.87	95.17	29.77	-576.02	99.66	44.13	-723.77	78.29	141.19	-703.66	74.09	176.33	-321.35	177.12	1374.31	0.00	0.00	0.00	-212.99	69.70	1697.46	-180.42	177.92	1704.68	-1736.48	319.92	1707.33	-343.89	226.82	1755.84	489.70	-286.48	79.67	1086.22	-296.20	77.81	496.65
6.27000	-69.29	251.49	34.92	-112.37	244.28	43.29	-318.16	288.69	43.21	-305.42	293.36	88.37	-538.74	94.99	28.99	-572.05	99.89	45.19	-716.95	79.88	149.47	-695.04	74.33	184.15	-316.02	178.24	1374.90	0.00	0.00	0.00	-205.44	70.74	1698.68	-172.96	178.96	1705.99	-1717.53	319.41	1707.38	-340.23	230.98	1759.50	490.46	-286.11	79.86	1086.24	-296.14	77.74	497.42
6.28000	-69.84	251.63	34.58	-112.67	244.19	43.26	-318.15	288.80	43.17	-305.38	293.69	88.21	-536.57	95.41	28.94	-569.41	100.01	46.07	-709.44	81.39	157.99	-686.04	75.28	191.66	-309.45	179.14	1375.27	0.00	0.00	0.00	-198.85	72.09	1699.79	-167.12	179.56	1707.07	-1698.62	318.89	1707.43	-334.10	232.11	1759.94	490.21	-286.27	79.80	1086.25	-296.18	77.85	497.20
6.29000	-70.16	251.93	34.32	-113.73	244.30	42.90	-318.21	288.63	43.04	-305.37	293.87	88.03	-534.26	94.96	28.10	-566.57	100.23	47.08	-701.43	83.23	166.36	-676.06	75.81	199.35	-302.58	180.17	1375.61	0.00	0.00	0.00	-192.07	72.78	1700.69	-161.33	180.35	1707.94	-1679.75	318.38	1707.49	-327.85	233.41	1760.13	489.67	-286.38	79.81	1086.14	-296.54	77.72	497.14
6.30000	-70.36	252.52	34.20	-114.34	244.58	42.51	-318.20	288.74	43.01	-305.31	294.15	87.93	-531.84	95.34	27.25	-561.59	100.40	48.71	-692.35	84.38	174.93	-665.21	75.60	207.24	-296.40	180.89	1375.84	0.00	0.00	0.00	-187.34	73.57	1701.55	-156.62	181.05	1708.77	-1660.92	317.86	1707.55	-194.74	192.44	1716.70	490.09	-286.16	79.88	1086.65	-296.38	77.92	497.66
6.31000	-69.52	251.84	34.60	-114.32	244.78	42.64	-318.13	288.96	43.07	-305.26	294.32	87.80	-528.84	95.31	26.17	-555.83	100.70	50.40	-682.71	85.46	183.41	-654.16	76.15	214.79	-291.02	181.51	1375.89	0.00	0.00	0.00	-182.81	74.08	1702.16	-150.76	181.54	1709.27	-1642.13	317.33	1707.62	-279.19	223.22	1747.97	490.08	-286.42	79.77	1086.05	-296.14	77.79	497.79
6.32000	-70.52	252.10	34.40	-113.33	244.56	42.77	-318.18	288.88	42.98	-305.21	294.43	87.67	-525.37	94.36	24.87	-549.02	99.65	51.94	-672.79	86.22	191.90	-642.93	76.69	222.27	-285.70	182.13	1375.91	0.00	0.00	0.00	-175.51	74.65	1702.84	-142.81	181.89	1709.86	-1623.37	316.81	1707.69	-309.56	236.37	1760.61	490.34	-286.29	79.79	1085.69	-296.01	77.64	496.77
6.33000	-71.25	252.42	33.94	-114.52	244.41	42.58	-318.19	288.86	42.91	-305.18	294.57	87.61	-519.64	93.05	23.79	-542.90	98.77	53.26	-662.22	86.35	200.62	-631.17	77.36	229.43	-279.13	182.52	1375.81	0.00	0.00	0.00	-170.72	75.11	1703.35	-136.62	182.48	1710.17	-1604.66	316.28	1707.76	-303.49	237.08	1760.72	489.89	-285.81	79.88	1085.97	-296.05	77.81	497.01
6.34000	-69.08	252.13	34.52	-114.45	244.57	42.65	-318.09	289.12	43.01	-305.12	294.62	87.52	-517.26	91.71	21.87	-535.66	97.36	54.52	-651.10	87.23	208.91	-619.05	78.04	236.11	-273.89	182.61	1375.83	0.00	0.00	0.00	-163.73	75.71	1703.56	-131.81	182.83	1710.51	-1585.99	315.74	1707.83	-297.38	237.44	1760.82	489.75	-285.88	79.79	1086.16	-296.28	77.84	496.98
6.35000	-72.52	251.82	33.62	-113.93	244.41	42.77	-318.16	288.86	42.90	-305.10	294.63	87.45	-509.85	90.02	24.16	-527.45	96.12	57.35	-639.19	88.43	215.61	-606.70	78.61	242.22	-269.83	183.21	1375.86	0.00	0.00	0.00	-157.75	75.53	1703.65	-125.65	183.14	1710.54	-1567.36	315.21	1707.91	-291.24	237.77	1760.93	490.24	-286.22	79.75	1086.10	-296.33	77.96	497.38
6.36000	-71.30	251.95	33.85	-113.09	244.17	43.00	-318.07	289.15	43.02	-305.07	294.65	87.39	-498.56	87.77	29.07	-516.07	94.86	61.97	-627.35	90.04	220.22	-594.37	79.12	247.35	-264.32	183.69	1375.93	0.00	0.00	0.00	-152.38	75.73	1703.69	-119.92	182.96	1710.52	-1548.77	314.67	1708.00	-285.04	238.25	1760.96	489.56	-286.23	79.71	1086.21	-296.60	77.86	497.32
6.37000	-70.83	251.88	34.24	-114.17	244.28	42.76	-318.13	288.90	42.89	-305.01	294.70	87.39	-484.69	85.39	33.74	-502.81	92.96	66.34	-615.24	91.10	223.91	-581.96	79.95	251.71	-262.64	181.64	1375.10	0.00	0.00	0.00	-146.87	75.92	1703.71	-112.93	182.94	1710.27	-1530.22	314.12	1708.08	-278.80	238.68	1761.06	489.76	-286.23	79.80	1086.24	-296.15	77.99	496.54
6.38000	-70.99	251.49	34.08	-114.34	244.16	42.67	-318.11	289.03	42.98	-304.97	294.74	87.36	-469.02	83.15	37.99	-488.98	90.97	69.84	-602.04	91.98	226.58	-568.88	80.67	254.99	-257.63	183.04	1375.41	0.00	0.00	0.00	-139.46	75.50	1703.38	-107.84	182.73	1710.33	-1511.71	313.58	1708.17	-272.64	238.70	1761.28	490.15	-286.14	79.82	1086.36	-296.04	78.07	498.09
6.39000	-71.29	251.67	34.02	-113.50	243.92	42.84	-318.13	289.07	42.97	-304.87	294.97	87.41	-452.41	81.14	41.60	-471.80	89.73	73.13	-587.92	92.66	227.98	-555.34	81.52	256.98	-251.93	183.25	1375.88	0.00	0.00	0.00	-134.86	75.40	1703.30	-101.07	182.50	1710.06	-1493.25	313.03	1708.26	-266.42	238.69	1761.52	490.67	-285.79	79.92	1085.62	-296.41	77.78	497.22
6.40000	-71.65	251.23	33.66	-114.71	244.11	42.34	-318.06	289.31	43.06	-304.80	294.98	87.38	-434.20	79.49	44.33	-455.34	88.07	75.20	-573.18	93.07	228.22	-541.12	82.17	257.66	-245.74	183.82	1376.20	0.00	0.00	0.00	-129.34	75.32	1703.12	-96.20	182.27	1709.95	-1474.83	312.47	1708.36	-250.39	225.40	1749.97	489.87	-286.29	79.76	1085.80	-296.38	77.76	497.53
6.41000	-71.53	251.46	33.61	-114.21	243.99	42.53	-318.09	289.17	42.99	-304.74	295.01	87.37	-414.35	77.53	46.53	-436.49	86.70	76.92	-558.00	93.39	227.23	-526.26	82.74	257.13	-240.70	184.66	1376.45	0.00	0.00	0.00	-123.84	74.90	1702.95	-90.89	181.79	1709.80	-1456.45	311.92	1708.46	-251.32	234.60	1758.84	489.09	-286.24	79.69	1085.78	-296.19	78.00	497.16
6.42000	-70.11	251.42	34.03	-112.48	243.78	42.80	-318.10	289.19	43.02	-304.73	295.06	87.38	-395.46	76.63	47.50	-417.76	84.97	77.65	-542.09	93.66	225.11	-511.05	83.26	255.55	-234.85	184.50	1376.77	0.00	0.00	0.00	-118.72	74.14	1702.88	-83.46	181.30	1709.54	-1438.12	311.36	1708.56	-248.06	238.07	1762.72	489.02	-285.98	79.65	1086.01	-296.39	77.92	496.06
6.43000	-71.03	250.99	33.72	-113.93	243.86	42.45	-318.13	289.14	42.99	-304.76	294.96	87.34	-373.98	74.94	48.42	-399.30	84.05	77.06	-525.72	93.57	221.86	-495.57	83.47	252.94	-230.12	184.85	1377.25	0.00	0.00	0.00	-112.44	73.61	1702.55	-77.93	180.61	1709.47	-1419.83	310.80	1708.67	-241.94	237.85	1763.11	490.01	-286.12	79.81	1085.98	-296.31	77.93	496.74
6.44000	-72.14	251.16	33.64	-113.76	243.86	42.29	-318.08	289.21	43.03	-304.69	295.17	87.47	-352.16	73.40	48.76	-377.34	82.47	76.92	-508.95	93.47	217.50	-479.64	83.53	249.39	-225.80	185.20	1377.69	0.00	0.00	0.00	-105.71	73.05	1702.31	-70.78	179.66	1709.26	-1401.59	310.23	1708.78	-235.85	237.40	1763.49	490.07	-285.85	79.78	1086.15	-296.51	77.71	496.57
6.45000	-71.48	250.66	33.56	-113.71	244.05	42.28	-318.10	289.13	43.04	-304.70	295.01	87.44	-330.18	71.70	48.64	-355.06	80.99	76.19	-491.59	92.88	212.28	-463.20	83.57	244.76	-221.26	185.69	1377.96	0.00	0.00	0.00	-101.23	72.52	1702.25	-66.61	179.14	1709.18	-1383.39	309.66	1708.89	-105.03	190.38	1719.16	489.56	-286.01	79.71	1085.62	-296.41	77.58	496.89
6.46000	-70.40	251.56	33.93	-113.92	244.12	42.16	-318.09	289.18	43.10	-304.70	294.96	87.50	-307.64	70.57	47.75	-331.93	79.39	74.86	-473.66	92.30	206.15	-446.43	83.31	239.41	-214.27	185.26	1378.04	0.00	0.00	0.00	-96.99	71.62	1702.34	-62.24	178.44	1709.36	-1365.24	309.09	1709.01	-188.19	223.00	1751.42	489.75	-286.09	79.69	1086.08	-296.21	77.98	497.01
6.47000	-71.78	251.65	33.38	-114.10	244.70	42.07	-318.05	289.25	43.13	-304.72	294.86	87.54	-283.15	67.90	47.21	-308.68	77.92	73.44	-455.06	91.30	199.32	-429.07	82.61	233.36	-208.65	185.62	1378.25	0.00	0.00	0.00	-90.06	70.62	1702.19	-54.95	177.39	1709.58	-1347.14	308.51	1709.13	-218.25	235.90	1764.59	489.26	-286.26	79.47	1085.89	-296.18	77.84	497.52
6.48000	-72.08	251.93	33.36	-113.59	244.71	42.11	-318.11	289.05	43.07	-304.71	294.73	87.54	-255.86	65.92	47.25	-284.82	75.99	71.83	-436.01	90.05	191.81	-411.14	81.87	226.49	-208.33	184.28	1378.32	0.00	0.00	0.00	-85.16	69.50	1702.21	-48.89	176.20	1709.74	-1329.08	307.93	1709.25	-212.38	235.35	1764.80	489.54	-286.09	79.74	1086.59	-296.43	77.99	496.98
6.49000	-70.85	252.25	33.40	-114.52	244.91	41.78	-318.01	289.25	43.19	-304.75	294.55	87.55	-232.69	63.33	46.08	-260.50	73.83	69.93	-416.45	88.44	183.65	-392.75	80.55	219.21	-205.05	183.96	1378.46	0.00	0.00	0.00	-79.97	68.80	1702.34	-42.92	174.82	1709.76	-1311.06	307.35	1709.38	-206.50	234.71	1764.93	489.13	-285.94	79.74	1086.69	-296.07	78.03	498.11
6.50000	-69.80	251.91	34.19	-114.68	245.23	41.85	-318.05	289.13	43.19	-304.77	294.39	87.57	-207.02	60.64	45.08	-235.73	71.46	67.79	-396.03	86.31	174.99	-373.83	79.47	211.30	-198.71	183.73	1378.41	0.00	0.00	0.00	-74.33	67.84	1702.30	-37.81	173.99	1709.92	-1293.10	306.76	1709.51	-190.42	223.43	1754.78	489.98	-286.32	79.75	1086.58	-296.30	77.90	497.85
6.51000	-70.39	252.21	33.82	-113.97	245.02	41.96	-318.05	289.11	43.21	-304.76	294.42	87.68	-174.53	57.82	45.25	-209.87	68.48	65.86	-374.91	83.90	165.90	-354.64	77.97	202.88	-194.57	183.57	1378.31	0.00	0.00	0.00	-68.39	66.62	1702.06	-32.66	173.17	1710.02	-1275.18	306.18	1709.64	-191.73	230.00	1762.16	489.68	-286.16	79.66	1085.71	-296.21	77.77	497.77
6.52000	-71.27	252.84	33.64	-115.03	244.80	41.98	-318.07	288.88	43.14	-304.85	294.15	87.61	-145.76	54.16	44.78	-184.55	64.93	63.47	-353.45	81.37	156.45	-334.65	75.40	194.61	-183.70	184.13	1378.26	0.00	0.00	0.00	-63.01	65.37	1701.92	-25.95	171.81	1709.97	-1257.32	305.58	1709.78	-188.79	232.02	1765.13	489.61	-286.03	79.79	1086.20	-296.49	77.87	496.82
6.53000	-70.66	252.41	33.98	-113.90	244.63	42.33	-318.05	289.02	43.23	-304.80	294.32	87.76	-121.12	50.12	43.52	-155.09	61.50	62.25	-331.37	78.51	146.85	-314.23	72.80	185.99	-176.57	184.43	1378.00	0.00	0.00	0.00	-57.26	64.35	1701.74	-21.20	170.62	1710.06	-1239.50	304.99	1709.92	-182.80	231.06	1765.02	490.00	-285.98	79.94	1086.06	-296.25	77.90	496.78
6.54000	-70.84	252.21	34.33	-113.94	244.29	42.58	-317.98	289.16	43.32	-304.86	294.11	87.73	-96.27	45.45	42.32	-128.89	57.14	59.99	-309.06	75.94	137.06	-293.23	69.43	177.43	-172.43	184.03	1377.85	0.00	0.00	0.00	-51.68	62.87	1701.46	-14.15	169.45	1709.86	-1221.73	304.39	1710.07	-176.76	229.98	1764.81	490.23	-285.88	80.05	1085.71	-296.42	77.70	496.95
6.55000	-70.60	252.31	34.88	-114.14	244.70	42.56	-318.06	289.05	43.30	-304.86	294.14	87.81	-68.82	39.84	42.07	-101.49	52.13	58.33	-286.41	72.96	127.41	-272.36	66.75	168.40	-166.75	184.22	1377.54	0.00	0.00	0.00	-46.63	61.82	1701.13	-9.09	168.21	1709.81	-1204.01	303.79	1710.22	-45.17	180.07	1719.20	489.80	-286.13	79.95	1085.52	-296.38	77.76	496.41
6.56000	-71.85	252.52	34.69	-114.73	244.72	42.40	-318.05	288.90	43.26	-304.90	294.03	87.82	-43.88	33.99	41.40	-77.00	46.53	56.36	-263.74	70.03	117.73	-250.89	63.13	159.83	-160.92	182.73	1377.24	0.00	0.00	0.00	-41.45	60.76	1700.62	-3.93	166.75	1709.39	-1186.33	303.18	1710.37	-128.72	214.12	1751.17	489.61	-286.40	79.89	1085.60	-296.42	77.92	497.32
6.57000	-71.15	253.04	34.92	-113.32	245.02	42.85	-318.05	288.89	43.26	-304.97	293.89	87.79	-17.89	28.46	41.28	-52.34	40.49	54.63	-240.50	66.87	108.32	-229.10	59.67	151.47	-155.81	182.49	1376.74	0.00	0.00	0.00	-35.73	59.31	1700.18	2.26	165.15	1708.90	-1168.71	302.57	1710.53	-158.96	227.02	1763.90	489.77	-286.10	79.94	1085.50	-296.30	77.64	497.98
6.58000	-69.55	253.49	35.31	-113.98	245.43	42.72	-318.06	288.84	43.25	-304.95	294.02	87.91	7.31	22.08	41.38	-26.75	34.43	53.84	-216.98	62.77	99.74	-207.76	56.50	143.17	-151.09	181.33	1376.40	0.00	0.00	0.00	-29.76	58.18	1699.54	9.14	163.90	1708.14	-1151.14	301.96	1710.69	-152.92	225.87	1763.44	490.23	-285.99	80.03	1085.77	-296.15	77.73	497.10
6.59000	-71.52	253.18	35.14	-112.69	244.70	43.58	-318.08	288.77	43.22	-305.01	293.87	87.89	33.56	15.32	42.42	-1.45	28.09	53.30	-193.65	58.49	91.78	-186.12	52.10	135.90	-145.06	180.43	1375.76	0.00	0.00	0.00	-23.28	56.42	1698.71	13.16	162.22	1707.71	-1133.63	301.35	1710.85	-146.79	224.66	1762.91	490.35	-286.32	79.92	1086.06	-296.08	77.85	496.82
6.60000	-69.77	253.99	36.96	-111.83	245.40	43.80	-318.06	288.74	43.25	-305.09	293.71	87.91	57.53	9.10	43.43	23.10	22.24	53.33	-170.43	53.85	84.62	-164.56	47.89	128.86	-138.16	179.20	1375.02	0.00	0.00	0.00	-17.99	55.21	1698.11	17.36	161.04	1707.21	-1116.16	300.73	1711.02	-141.76	223.57	1762.52	488.65	-286.31	79.46	1085.99	-296.27	77.85	497.23
6.61000	-68.74	253.56	36.72	-110.90	245.62	44.00	-318.00	288.91	43.38	-305.10	293.70	88.05	83.24	2.85	45.81	46.83	16.72	53.79	-147.33	48.50	78.46	-143.35	43.55	122.45	-133.06	178.47	1374.44	0.00	0.00	0.00	-12.72	53.81	1697.34	23.53	159.74	1706.41	-1098.75	300.10	1711.19	-135.94	222.18	1761.87	489.43	-286.29	79.76	1086.72	-296.39	78.19	496.65
6.62000	-66.61	253.55	37.00	-113.02	245.81	43.29	-318.03	288.77	43.34	-305.14	293.53	88.10	112.29	-2.41	49.02	70.50	11.10	54.64	-124.88	43.16	72.89	-122.40	38.78	116.86	-128.47	177.26	1373.80	0.00	0.00	0.00	-5.88	51.98	1696.29	31.28	157.92	1705.51	-1081.38	299.48	1711.37	-128.31	220.52	1761.01	489.90	-286.40	79.80	1087.03	-296.08	78.26	496.61
6.63000	-68.99	253.89	36.23	-113.01	245.73	43.10	-318.06	288.59	43.33	-305.18	293.35	88.18	126.88	-7.66	50.10	94.15	6.03	56.44	-102.69	37.40	68.24	-101.67	33.50	112.20	-122.08	176.48	1372.77	0.00	0.00	0.00	-0.75	50.27	1695.41	38.56	156.43	1704.44	-1064.08	298.85	1711.55	-122.10	219.03	1760.22	490.19	-286.41	79.86	1086.23	-296.45	77.81	496.64
6.64000	-67.39	253.92	36.46	-111.74	245.75	43.40	-318.04	288.53	43.38	-305.14	293.30	88.39	149.06	-11.94	53.24	119.34	1.79	59.70	-80.78	31.33	64.49	-81.44	28.60	108.15	-116.14	175.42	1371.98	0.00	0.00	0.00	6.49	48.37	1694.28	44.43	154.66	1703.55	-1046.82	298.22	1711.73	-115.94	217.10	1759.36	488.99	-286.32	79.53	1085.65	-296.27	77.76	496.17
6.65000	-67.94	253.95	36.05	-112.12	245.50	43.19	-318.02	288.40	43.43	-305.19	292.96	88.48	169.03	-15.62	57.14	134.76	-2.91	61.13	-59.85	25.47	61.35	-61.92	23.70	104.84	-111.11	174.15	1371.03	0.00	0.00	0.00	12.71	46.91	1693.30	49.48	153.39	1702.72	-1029.62	297.58	1711.92	15.54	165.73	1712.15	489.67	-286.29	79.61	1086.06	-296.45	77.85	496.85
6.66000	-69.30	253.95	35.55	-113.97	245.45	42.45	-318.00	288.23	43.45	-305.23	292.59	88.59	188.76	-19.49	61.32	153.79	-6.26	64.46	-39.97	20.37	58.52	-43.33	17.96	102.58	-108.93	171.50	1370.11	0.00	0.00	0.00	18.70	45.27	1692.12	54.99	151.68	1701.64	-1012.47	296.95	1712.11	-67.73	199.00	1744.27	489.58	-286.22	79.73	1086.43	-296.33	77.97	496.67
6.67000	-68.31	253.25	35.36	-113.38	245.46	42.63	-317.97	288.11	43.52	-305.07	292.80	88.96	208.35	-22.07	66.31	172.38	-9.86	67.79	-21.21	15.11	56.49	-25.82	13.16	100.44	-101.90	169.91	1369.07	0.00	0.00	0.00	25.30	43.10	1690.79	62.32	149.31	1700.39	-995.38	296.30	1712.31	-97.75	211.45	1756.60	490.28	-286.17	80.09	1086.37	-296.19	77.98	496.80
6.68000	-68.27	253.18	35.38	-113.97	245.30	42.42	-317.99	287.85	43.52	-305.08	292.31	89.01	224.95	-24.84	70.79	190.32	-12.13	71.88	-3.69	10.29	54.84	-9.52	9.35	98.50	-97.93	168.57	1368.02	0.00	0.00	0.00	30.82	41.15	1689.51	68.53	147.30	1699.05	-978.34	295.66	1712.51	-91.54	209.47	1755.60	489.64	-286.32	79.81	1086.00	-296.25	77.87	498.00
6.69000	-67.51	253.53	34.88	-113.57	245.27	42.74	-317.90	287.84	43.69	-304.93	292.24	89.25	242.90	-26.24	76.30	207.68	-14.49	75.93	12.47	6.05	53.51	5.78	4.57	97.51	-92.49	166.88	1367.10	0.00	0.00	0.00	37.42	39.23	1688.22	74.23	145.75	1697.80	-961.36	295.01	1712.71	-85.34	207.52	1754.58	489.07	-286.38	79.65	1086.44	-296.57	78.00	497.41
6.70000	-69.39	252.78	34.42	-113.14	245.13	42.67	-317.85	287.69	43.89	-304.85	291.81	89.41	257.18	-27.69	80.60	221.42	-16.55	79.34	27.40	1.89	52.64	19.64	0.44	96.65	-86.94	165.46	1366.18	0.00	0.00	0.00	43.46	37.03	1686.87	81.07	143.40	1696.64	-944.43	294.36	1712.92	-79.16	205.41	1753.58	489.19	-286.59	79.76	1086.49	-296.28	77.99	496.55
6.71000	-71.47	252.74	33.98	-113.75	245.11	42.71	-317.73	287.53	44.05	-304.65	291.73	89.75	269.78	-28.86	84.52	234.63	-17.86	82.42	40.87	-1.34	52.02	32.11	-2.96	95.92	-82.55	163.87	1365.25	0.00	0.00	0.00	47.81	34.80	1685.68	86.36	141.59	1695.38	-927.56	293.70	1713.13	-72.96	203.07	1752.66	489.63	-286.48	79.72	1085.32	-296.32	77.64	497.27
6.72000	-72.82	252.69	33.29	-114.69	245.07	42.40	-317.67	287.12	44.19	-304.42	291.55	90.07	281.43	-29.86	86.99	247.35	-19.32	85.05	52.92	-4.86	52.80	43.69	-6.54	95.78	-72.17	163.86	1364.62	0.00	0.00	0.00	54.72	32.67	1684.20	91.64	139.12	1694.17	-910.75	293.05	1713.34	-66.71	201.11	1751.73	489.97	-286.49	79.89	1085.39	-296.69	77.66	497.13
6.73000	-69.37	252.69	34.19	-114.23	245.11	42.39	-317.56	286.85	44.50	-304.20	291.24	90.39	291.86	-30.67	88.32	257.39	-20.18	86.04	63.33	-7.55	53.09	53.51	-9.05	95.30	-64.34	162.55	1363.86	0.00	0.00	0.00	61.26	30.18	1682.74	98.25	137.15	1692.93	-894.00	292.38	1713.56	-60.63	198.68	1750.93	489.80	-286.22	79.93	1085.44	-296.54	77.65	497.01
6.74000	-70.91	252.84	33.74	-114.63	245.05	42.09	-317.44	286.39	44.78	-303.90	290.89	90.76	299.60	-31.72	87.75	265.04	-21.46	85.65	71.78	-9.34	53.04	61.73	-10.55	94.58	-58.96	160.57	1363.05	0.00	0.00	0.00	68.03	28.09	1681.36	104.37	134.76	1691.69	-877.30	291.72	1713.78	-54.60	195.99	1750.19	489.58	-286.64	79.77	1086.07	-296.31	77.81	496.53
6.75000	-70.57	252.95	33.83	-113.98	245.10	42.35	-317.30	285.84	45.15	-303.49	290.74	91.32	307.15	-32.36	86.17	270.44	-21.94	83.69	78.19	-10.55	52.84	68.09	-11.81	93.90	-52.98	159.30	1362.31	0.00	0.00	0.00	72.96	25.96	1680.18	110.33	132.75	1690.51	-860.66	291.05	1714.01	-37.40	186.02	1736.89	489.55	-286.58	79.75	1086.31	-296.55	77.92	497.17
6.76000	-70.19	252.36	34.03	-114.54	245.09	42.09	-317.06	285.41	45.77	-303.03	290.38	91.85	309.96	-32.95	82.16	275.06	-22.70	80.90	82.37	-10.64	52.26	72.48	-12.20	92.94	-51.83	155.23	1362.03	0.00	0.00	0.00	77.62	23.47	1679.16	115.91	130.37	1689.56	-844.08	290.38	1714.24	-39.47	188.88	1745.24	490.12	-286.52	79.86	1085.81	-296.58	77.72	496.95
6.77000	-71.30	252.44	33.39	-113.56	245.17	42.33	-316.84	284.80	46.50	-302.57	290.01	92.50	311.41	-33.44	77.36	277.14	-23.50	77.06	84.62	-10.22	51.65	74.82	-11.50	91.69	-44.98	152.79	1361.34	0.00	0.00	0.00	84.41	20.71	1677.86	121.93	127.44	1688.53	-827.56	289.70	1714.48	-36.88	188.35	1748.34	489.87	-286.60	79.71	1085.80	-296.27	77.83	497.95
6.78000	-69.27	252.37	34.00	-113.36	244.83	42.39	-316.56	284.17	47.35	-302.02	289.66	93.22	311.45	-33.31	72.56	276.51	-23.12	71.95	85.58	-9.72	51.37	75.41	-11.07	90.57	-38.72	150.81	1360.76	0.00	0.00	0.00	89.82	18.08	1676.92	127.25	125.01	1687.75	-811.09	289.03	1714.71	-31.07	185.62	1747.84	490.01	-286.42	79.98	1086.03	-296.04	77.93	497.24
6.79000	-70.09	252.42	33.46	-113.19	244.83	42.33	-316.21	283.65	48.52	-301.42	289.28	94.02	311.13	-33.83	68.61	276.85	-23.14	67.78	85.99	-9.15	51.18	74.99	-10.20	89.61	-32.85	148.67	1360.23	0.00	0.00	0.00	94.81	15.73	1676.12	133.24	122.28	1687.06	-794.69	288.34	1714.96	-25.26	183.00	1747.27	490.40	-286.16	80.21	1085.92	-295.87	77.93	497.33
6.80000	-69.32	252.42	33.70	-113.40	244.91	42.21	-315.76	283.37	50.02	-300.66	289.18	95.16	312.30	-34.74	65.13	277.98	-24.30	64.38	86.43	-9.43	50.61	75.65	-10.58	89.08	-26.60	146.20	1360.03	0.00	0.00	0.00	99.22	13.48	1675.43	138.89	120.08	1686.40	-778.35	287.66	1715.20	107.01	132.11	1697.85	490.36	-286.35	80.02	1086.19	-296.32	77.74	497.45
6.81000	-70.46	252.67	33.31	-114.89	244.84	41.66	-315.25	283.28	51.72	-299.83	289.22	96.54	312.50	-36.24	60.37	279.13	-25.67	61.52	87.03	-10.24	50.09	77.51	-11.30	88.46	-20.93	143.83	1359.68	0.00	0.00	0.00	105.27	10.84	1675.21	144.11	117.63	1686.29	-762.07	286.97	1715.46	22.49	163.68	1732.62	489.91	-286.25	79.99	1086.34	-296.09	77.82	497.32
6.82000	-70.66	252.29	32.94	-112.79	245.06	42.22	-314.76	283.07	53.54	-298.90	288.99	98.07	313.91	-37.47	54.98	279.49	-27.07	57.33	87.09	-11.12	49.84	79.76	-12.61	88.10	-14.86	141.30	1359.52	0.00	0.00	0.00	113.56	7.67	1674.84	148.19	114.52	1686.34	-745.85	286.28	1715.71	-8.23	174.84	1746.68	489.44	-286.35	79.90	1085.96	-296.19	77.87	496.78
6.83000	-70.65	252.21	32.75	-113.65	244.79	41.81	-314.16	282.91	55.66	-297.98	288.55	99.77	316.77	-38.33	50.04	281.10	-28.02	53.96	86.94	-12.13	49.88	81.42	-13.11	87.46	-8.58	138.64	1359.47	0.00	0.00	0.00	118.98	5.08	1674.93	155.60	111.87	1686.27	-729.69	285.58	1715.97	-2.57	171.86	1746.75	489.48	-286.26	79.99	1084.94	-296.43	77.46	496.31
6.84000	-70.47	252.66	32.68	-112.66	244.79	42.05	-313.33	283.29	58.24	-296.75	288.58	101.95	317.48	-38.30	46.13	282.68	-27.85	52.75	87.15	-12.61	49.58	83.03	-13.07	86.90	-2.04	136.12	1359.76	0.00	0.00	0.00	124.36	2.08	1675.11	161.48	108.96	1686.56	-713.59	284.89	1716.24	3.07	169.14	1746.81	489.18	-286.55	79.66	1085.36	-296.43	77.65	495.96
6.85000	-70.74	252.91	32.29	-112.59	244.88	42.19	-312.51	283.33	60.85	-295.46	288.50	104.30	318.51	-38.00	43.84	282.77	-27.46	51.51	87.30	-12.57	48.92	84.42	-13.69	87.04	3.43	133.40	1360.25	0.00	0.00	0.00	129.21	-0.32	1675.30	166.51	106.48	1686.82	-697.55	284.19	1716.50	20.43	157.00	1736.35	489.44	-286.67	79.68	1086.01	-296.04	77.86	496.88
6.86000	-70.27	252.90	32.17	-114.23	245.25	41.37	-311.61	283.30	63.60	-293.92	288.66	106.98	319.50	-38.80	41.70	284.01	-28.07	50.14	87.60	-13.04	48.78	85.45	-14.64	87.30	8.61	130.37	1360.69	0.00	0.00	0.00	134.45	-2.94	1675.91	171.60	103.79	1687.50	-681.58	283.48	1716.78	17.60	160.62	1744.40	490.06	-286.47	79.96	1086.30	-295.98	77.99	497.19
6.87000	-70.78	252.79	31.93	-111.67	245.09	42.40	-310.56	283.48	66.67	-292.15	288.97	109.96	322.17	-39.61	39.20	285.01	-28.17	49.26	87.92	-13.15	48.26	86.10	-14.52	86.93	17.01	127.35	1361.31	0.00	0.00	0.00	140.65	-6.21	1676.63	178.65	100.78	1688.14	-665.67	282.77	1717.05	19.76	160.37	1748.06	489.16	-286.13	79.69	1086.06	-296.06	77.96	497.65
6.88000	-68.43	252.29	32.51	-112.73	245.15	42.09	-309.31	283.77	69.99	-290.25	289.11	113.07	322.93	-40.11	37.61	285.26	-28.95	47.98	88.13	-13.17	47.82	86.74	-15.07	86.80	24.50	127.00	1362.14	0.00	0.00	0.00	146.02	-9.16	1677.30	183.98	97.51	1689.02	-649.83	282.06	1717.33	25.21	157.18	1748.76	489.51	-285.83	79.94	1085.98	-295.97	77.85	497.76
6.89000	-70.93	252.98	31.63	-112.24	245.19	42.14	-307.87	284.17	73.51	-288.10	289.14	116.31	323.37	-40.45	36.33	285.58	-29.13	47.50	88.29	-13.31	47.76	87.04	-15.26	86.88	29.17	121.67	1363.35	0.00	0.00	0.00	152.63	-12.10	1678.15	190.79	94.92	1689.93	-634.05	281.35	1717.62	30.81	154.28	1749.52	489.50	-286.07	80.00	1085.98	-296.01	78.01	496.87
6.90000	-70.41	252.47	31.51	-110.59	245.24	43.03	-306.28	284.48	77.36	-285.54	289.69	120.14	323.64	-40.19	35.54	285.69	-29.11	46.99	88.48	-13.44	47.71	87.27	-14.83	86.71	34.03	118.27	1364.38	0.00	0.00	0.00	157.67	-14.55	1678.95	195.66	92.49	1690.76	-618.33	280.63	1717.91	161.31	104.85	1702.14	489.11	-286.16	79.84	1085.82	-296.19	78.02	497.58
6.91000	-69.69	253.20	31.76	-111.92	244.96	42.82	-304.50	284.63	81.46	-282.81	290.04	124.09	323.88	-40.11	34.62	285.83	-29.43	46.52	88.66	-13.44	47.70	87.44	-14.54	86.60	41.48	115.35	1365.55	0.00	0.00	0.00	162.85	-17.18	1680.25	200.15	89.81	1692.05	-602.68	279.91	1718.20	77.74	134.98	1737.60	489.62	-286.38	79.92	1086.29	-296.20	78.03	496.94
6.92000	-70.94	252.21	31.43	-111.69	245.38	42.96	-302.38	284.85	85.95	-279.70	290.35	128.37	324.24	-40.20	34.53	285.74	-29.08	46.05	88.80	-13.54	47.73	87.82	-15.05	86.80	46.43	112.42	1366.76	0.00	0.00	0.00	169.65	-20.57	1681.68	206.35	86.60	1693.58	-587.09	279.18	1718.50	47.16	145.16	1752.70	489.77	-286.20	80.00	1086.10	-296.07	77.93	496.95
6.93000	-69.48	252.52	31.83	-111.79	245.40	43.20	-300.03	284.73	90.76	-276.22	290.62	133.01	324.35	-40.32	33.88	286.21	-29.82	45.43	88.90	-13.11	47.48	88.07	-15.05	86.86	53.30	109.48	1368.13	0.00	0.00	0.00	175.24	-23.37	1683.23	211.34	83.60	1695.07	-571.57	278.45	1718.80	52.72	142.13	1753.85	490.02	-286.31	80.04	1085.50	-296.28	77.64	496.62
6.94000	-70.90	252.60	31.05	-111.24	245.23	43.71	-297.34	284.31	95.94	-272.32	290.80	138.05	324.56	-40.52	33.51	285.67	-30.54	44.75	88.98	-13.21	47.51	88.15	-15.01	86.86	59.11	106.31	1369.28	0.00	0.00	0.00	181.65	-26.20	1684.75	216.58	80.55	1696.88	-556.12	277.72	1719.11	58.26	139.34	1755.07	490.16	-286.19	80.13	1085.19	-295.96	77.65	496.78
6.95000	-69.35	252.89	31.41	-110.79	244.99	43.98	-294.25	283.55	101.55	-267.90	290.64	143.39	324.65	-40.55	33.15	286.18	-29.90	45.05	89.00	-13.38	47.56	88.14	-14.47	86.56	66.52	103.25	1370.67	0.00	0.00	0.00	186.94	-28.53	1686.14	220.54	78.22	1698.37	-540.73	276.99	1719.42	62.84	136.91	1756.14	489.64	-286.29	80.16	1085.81	-296.02	77.86	496.64
6.96000	-70.14	252.91	31.06	-111.20	244.87	44.04	-290.59	282.85	107.82	-262.86	290.44	149.27	324.69	-41.03	32.96	286.83	-29.79	45.23	89.05	-13.27	47.44	88.30	-15.02	86.72	69.25	100.29	1372.03	0.00	0.00	0.00	192.70	-31.31	1687.74	226.20	75.55	1699.96	-525.41	276.25	1719.73	67.88	133.74	1757.40	489.44	-286.21	79.97	1086.22	-295.78	77.98	497.12
6.97000	-70.37	252.84	30.89	-111.39	244.51	44.18	-286.42	281.59	114.58	-257.31	289.67	155.36	324.78	-41.03	32.66	285.16	-30.22	44.71	89.06	-13.47	47.51	88.17	-14.64	86.42	76.51	96.99	1373.37	0.00	0.00	0.00	199.67	-34.96	1689.67	234.50	71.67	1701.87	-510.16	275.51	1720.05	74.45	129.50	1758.98	489.15	-286.10	79.86	1085.53	-295.90	77.90	497.05
6.98000	-70.72	252.68	30.96	-110.78	244.45	44.60	-281.74	280.16	121.98	-251.33	288.28	161.80	324.80	-40.25	32.75	286.40	-29.45	44.93	89.06	-13.40	47.43	88.21	-14.80	86.38	82.40	93.92	1374.83	0.00	0.00	0.00	205.98	-37.98	1691.18	240.12	68.99	1703.51	-494.97	274.76	1720.37	79.76	126.47	1760.19	488.98	-286.41	79.85	1085.22	-295.52	77.87	495.93
6.99000	-70.36	251.96	30.69	-109.07	243.81	45.36	-276.35	279.03	130.31	-244.77	286.90	168.91	324.73	-41.06	32.42	286.63	-30.58	44.13	89.01	-13.39	47.34	88.11	-15.20	86.41	88.30	90.90	1375.98	0.00	0.00	0.00	211.58	-40.55	1692.70	245.03	66.26	1705.19	-479.86	274.01	1720.70	85.02	123.26	1761.32	488.75	-286.17	79.82	1085.63	-295.73	77.91	495.94
7.00000	-68.74	252.73	30.94	-108.33	243.57	45.79	-270.50	277.24	139.22	-237.54	285.51	176.69	324.72	-40.25	32.23	285.99	-30.14	44.43	89.07	-13.56	47.36	88.10	-15.14	86.26	94.23	87.73	1377.04	0.00	0.00	0.00	216.35	-43.04	1694.06	250.14	63.81	1706.55	-464.81	273.26	1721.04	102.09	107.31	1750.36	489.15	-285.91	80.03	1085.52	-295.63	78.04	496.12
7.01000	-68.46	251.69	30.53	-106.38	242.76	46.64	-263.85	275.57	148.86	-229.74	283.41	184.72	324.74	-40.58	32.14	285.85	-30.70	43.62	89.00	-13.44	47.25	87.90	-15.13	86.03	100.84	84.64	1377.98	0.00	0.00	0.00	221.76	-45.87	1695.09	255.93	61.05	1707.61	-449.83	272.51	1721.37	98.95	113.20	1759.81	489.25	-285.83	80.06	1085.63	-295.69	78.17	496.71
7.02000	-67.01	251.35	29.99	-103.39	240.92	46.79	-256.54	272.84	158.67	-220.96	281.75	193.30	324.74	-40.70	31.98	285.11	-30.15	43.94	89.01	-13.58	47.24	87.87	-15.06	85.77	103.28	81.60	1378.84	0.00	0.00	0.00	229.44	-49.22	1696.21	262.44	57.57	1708.99	-434.92	271.75	1721.71	100.79	113.80	1764.07	489.36	-285.82	80.17	1085.48	-295.54	78.21	496.88
7.03000	-65.45	251.77	29.54	-99.65	240.12	47.31	-248.19	270.54	169.19	-211.41	279.26	201.79	324.71	-40.96	31.95	286.71	-30.22	44.38	89.00	-13.66	47.22	87.85	-15.61	85.86	110.90	78.53	1379.40	0.00	0.00	0.00	234.11	-52.00	1697.14	267.64	55.14	1709.99	-420.08	270.99	1722.06	106.02	110.80	1764.70	489.65	-285.79	80.26	1085.87	-295.25	78.37	496.04
7.04000	-61.97	250.47	29.26	-93.98	238.82	48.86	-238.99	267.79	179.97	-200.93	276.01	210.19	324.68	-40.43	31.89	285.72	-29.98	43.91	88.95	-13.47	47.11	87.77	-15.68	85.72	115.73	75.85	1379.84	0.00	0.00	0.00	240.59	-54.52	1697.82	273.92	52.32	1710.78	-405.31	270.22	1722.41	111.32	107.78	1765.29	489.56	-286.15	80.03	1086.11	-295.68	78.19	495.94
7.05000	-58.71	250.20	28.56	-88.70	237.42	50.71	-228.91	265.21	191.04	-189.67	272.73	218.86	324.65	-40.41	32.03	285.71	-30.22	43.97	89.01	-13.67	47.16	87.75	-15.90	85.69	121.19	73.31	1380.37	0.00	0.00	0.00	245.27	-57.01	1698.46	278.94	49.89	1711.50	-390.62	269.45	1722.77	115.71	105.24	1765.74	489.74	-286.36	79.97	1085.62	-295.91	77.93	496.20
7.06000	-53.64	250.24	27.98	-82.80	236.41	53.20	-218.40	261.72	201.95	-177.77	268.49	227.50	324.65	-40.33	31.97	285.62	-30.42	44.01	89.04	-13.64	47.14	87.80	-15.69	85.47	126.90	71.00	1380.70	0.00	0.00	0.00	250.22	-59.67	1698.69	283.47	47.37	1711.81	-375.99	268.68	1723.13	120.79	102.62	1766.01	489.30	-286.26	80.03	1085.40	-295.70	77.80	496.30
7.07000	-49.76	249.09	27.10	-75.69	234.89	56.31	-207.13	257.61	212.64	-165.51	263.95	236.29	324.63	-40.42	32.32	286.35	-30.96	43.62	89.02	-13.56	47.09	87.79	-16.06	85.61	131.61	68.51	1380.99	0.00	0.00	0.00	257.22	-62.58	1698.97	288.41	44.60	1712.20	-361.43	267.90	1723.49	127.39	99.28	1766.42	489.70	-286.29	80.03	1085.91	-295.73	78.00	496.43
7.08000	-40.99	247.92	30.51	-66.41	232.51	62.22	-195.11	252.04	222.52	-153.12	259.36	245.22	324.57	-40.00	32.49	285.57	-30.61	43.89	89.03	-13.53	47.08	87.76	-15.82	85.48	137.95	66.39	1381.22	0.00	0.00	0.00	261.89	-65.27	1699.04	294.32	41.70	1712.43	-346.95	267.13	1723.86	132.70	96.58	1766.67	489.60	-286.66	79.90	1085.66	-296.11	77.95	495.60
7.09000	-33.58	245.30	38.41	-56.31	229.48	70.75	-182.63	247.36	232.41	-140.67	255.21	254.55	324.54	-40.14	32.52	286.48	-29.61	44.61	89.06	-13.75	47.19	87.67	-15.77	85.39	139.94	64.36	1381.33	0.00	0.00	0.00	267.69	-67.53	1698.98	300.38	39.56	1712.43	-332.54	266.34	1724.23	138.03	93.78	1766.87	488.97	-286.83	79.54	1086.03	-296.42	77.94	496.49
7.10000	-22.72	242.63	48.31	-44.44	225.88	80.56	-170.73	242.55	241.75	-128.53	250.45	263.89	324.43	-40.11	32.74	285.90	-29.92	44.05	89.06	-13.77	47.17	87.72	-15.75	85.35	145.27	62.50	1381.54	0.00	0.00	0.00	272.33	-69.58	1698.95	305.21	37.56	1712.51	-318.21	265.56	1724.61	144.69	92.96	1768.49	489.40	-286.56	79.74	1085.78	-296.16	77.77	496.76
7.11000	-6.72	237.48	59.54	-32.09	221.70	90.55	-158.11	238.25	251.00	-115.95	245.64	273.15	324.32	-40.18	32.18	286.13	-29.80	44.15	89.10	-13.79	47.16	87.73	-16.32	85.56	149.96	60.57	1381.70	0.00	0.00	0.00	277.22	-71.55	1698.69	309.98	35.55	1712.31	-303.94	264.77	1724.99	149.06	89.35	1767.61	489.31	-286.33	79.62	1086.04	-296.27	77.89	497.39
7.12000	8.21	232.00	69.70	-18.83	216.77	100.60	-145.24	233.22	259.69	-103.14	240.64	282.09	324.31	-40.11	32.43	285.96	-29.17	44.63	89.14	-13.89	47.21	87.71	-16.24	85.48	154.91	58.90	1381.86	0.00	0.00	0.00	282.75	-73.99	1698.37	316.08	32.92	1712.02	-289.75	263.98	1725.38	153.99	86.71	1767.34	489.59	-286.70	79.62	1086.28	-296.26	78.04	497.23
7.13000	26.76	225.82	81.21	-4.21	211.10	111.06	-132.19	228.09	267.88	-90.06	235.85	290.79	324.25	-40.52	32.47	285.90	-30.90	43.96	89.10	-13.92	47.20	87.64	-16.25	85.46	158.28	57.19	1382.11	0.00	0.00	0.00	288.94	-76.04	1698.00	321.68	30.99	1711.67	-275.64	263.18	1725.77	159.32	84.69	1767.52	489.81	-286.55	79.75	1085.88	-296.22	77.87	496.48
7.14000	38.86	219.82	90.44	12.31	205.74	121.59	-118.81	222.55	275.44	-76.65	231.32	299.17	324.19	-39.92	32.40	286.96	-30.82	44.15	89.08	-13.94	47.22	87.59	-16.28	85.47	163.15	55.69	1382.49	0.00	0.00	0.00	294.11	-77.95	1697.71	327.60	29.16	1711.47	-261.60	262.38	1726.17	164.57	82.55	1767.79	489.12	-286.44	79.61	1085.59	-296.22	77.71	496.35
7.15000	57.99	212.64	101.19	24.31	198.80	131.21	-105.29	217.43	282.59	-62.76	227.14	307.19	324.19	-39.76	32.06	285.31	-31.02	43.52	89.01	-13.68	47.08	87.48	-16.07	85.32	166.12	54.10	1382.81	0.00	0.00	0.00	299.17	-79.62	1697.37	331.01	27.33	1711.36	-247.63	261.58	1726.57	168.87	79.56	1767.02	489.17	-286.32	79.79	1085.88	-296.28	77.87	496.45
7.16000	73.24	206.45	110.95	36.57	192.70	140.12	-91.51	211.93	289.13	-48.71	222.35	314.43	324.20	-39.39	32.33	285.91	-30.96	43.75	89.04	-13.85	47.18	87.53	-16.18	85.47	170.31	52.69	1383.09	0.00	0.00	0.00	304.08	-81.11	1697.19	334.70	25.80	1711.22	-233.75	260.77	1726.97	174.74	78.70	1768.00	489.86	-286.20	80.03	1085.92	-296.19	77.98	496.67
7.17000	88.57	199.11	119.69	53.69	186.58	149.61	-76.90	207.53	295.36	-34.52	217.35	320.99	324.37	-40.18	32.04	287.20	-30.86	44.00	89.01	-13.55	47.03	87.33	-16.16	85.41	175.41	51.40	1383.42	0.00	0.00	0.00	309.68	-82.92	1697.07	341.73	24.14	1710.87	-219.93	259.97	1727.38	180.20	77.18	1768.68	489.24	-286.31	79.87	1085.93	-296.08	78.03	497.72
7.18000	110.47	192.86	130.02	70.38	180.41	158.53	-61.83	202.88	300.84	-19.99	212.35	326.86	324.36	-40.59	32.18	286.53	-30.79	43.74	89.04	-13.73	47.14	87.29	-16.09	85.36	178.40	49.91	1383.79	0.00	0.00	0.00	314.39	-84.41	1697.00	346.22	23.06	1710.69	-206.20	259.15	1727.80	185.30	75.70	1768.94	488.86	-286.40	79.74	1086.40	-295.96	78.04	496.98
7.19000	131.13	186.02	139.71	89.54	174.79	167.52	-46.60	197.93	305.45	-5.35	207.29	332.03	324.47	-40.40	31.90	285.50	-30.63	43.35	89.01	-13.74	47.16	87.20	-15.93	85.25	183.08	48.61	1384.22	0.00	0.00	0.00	320.40	-85.58	1696.98	351.25	21.64	1710.63	-192.54	258.34	1728.22	190.30	73.97	1769.33	488.79	-286.20	79.78	1086.42	-296.08	77.99	497.31
7.20000	148.51	180.58	148.12	108.34	169.42	175.96	-31.29	192.68	309.23	9.74	202.25	336.55	324.44	-39.82	32.03	285.82	-30.69	43.53	89.02	-13.85	47.20	87.25	-16.60	85.59	186.52	47.15	1384.49	0.00	0.00	0.00	325.08	-86.68	1696.95	355.95	20.59	1710.55	-178.95	257.52	1728.64	191.79	68.85	1766.05	488.89	-286.17	79.89	1086.24	-296.19	77.88	496.78
7.21000	168.97	175.11	157.02	135.07	164.27	184.49	-15.71	187.39	312.12	24.68	197.21	340.29	324.52	-40.44	31.82	286.12	-30.56	43.44	89.04	-13.96	47.24	87.11	-16.02	85.30	190.41	45.91	1384.70	0.00	0.00	0.00	329.32	-87.66	1697.26	360.61	19.74	1710.68	-165.45	256.70	1729.07	198.97	70.43	1768.92	489.33	-286.32	79.97	1085.25	-296.24	77.74	496.30
7.22000	196.03	169.93	166.23	156.14	159.48	191.87	0.29	182.20	314.30	39.91	192.90	343.51	324.45	-40.46	31.60	286.58	-30.30	43.57	89.02	-13.89	47.18	87.11	-16.34	85.42	195.29	44.78	1385.00	0.00	0.00	0.00	334.12	-88.86	1697.71	365.89	18.76	1710.75	-152.02	255.87	1729.51	204.64	70.52	1770.17	490.06	-285.94	80.36	1085.44	-296.00	77.90	496.50
7.23000	218.76	165.59	173.90	176.17	154.86	198.20	16.71	177.76	315.83	55.48	188.41	345.81	324.44	-39.50	31.74	287.11	-30.02	43.60	89.07	-13.76	47.15	87.07	-16.15	85.34	196.93	43.44	1385.28	0.00	0.00	0.00	339.46	-89.82	1698.07	369.73	17.60	1711.13	-138.67	255.04	1729.95	209.27	69.18	1770.39	488.95	-286.10	79.96	1085.73	-295.92	78.07	496.78
7.24000	241.76	161.11	181.46	209.16	150.23	206.23	33.05	173.05	316.49	71.59	184.30	347.40	324.36	-39.96	31.63	286.77	-29.98	43.28	89.09	-13.78	47.19	86.98	-16.05	85.33	201.88	42.16	1385.43	0.00	0.00	0.00	344.06	-90.75	1698.43	374.19	16.69	1711.29	-125.41	254.21	1730.39	213.85	67.98	1770.57	488.51	-286.51	79.83	1086.00	-296.08	77.97	497.17
7.25000	260.54	156.81	186.95	224.66	146.07	210.69	49.85	168.68	316.37	87.85	180.34	348.17	324.23	-39.70	31.65	286.27	-29.80	43.10	89.11	-13.79	47.21	86.99	-15.85	85.39	205.90	40.83	1385.35	0.00	0.00	0.00	348.33	-91.56	1698.79	378.31	15.87	1711.48	-112.22	253.37	1730.84	233.53	53.68	1757.00	489.16	-286.34	79.98	1085.65	-296.05	77.74	496.50
7.26000	280.11	153.31	192.54	243.38	142.91	214.83	67.19	164.57	315.46	104.34	176.64	348.25	324.05	-39.49	31.85	286.66	-29.94	43.41	89.10	-13.77	47.22	87.06	-15.91	85.60	210.91	39.58	1385.47	0.00	0.00	0.00	352.84	-92.33	1699.10	383.11	15.30	1711.64	-99.11	252.53	1731.29	227.32	62.50	1766.74	489.50	-286.36	80.19	1086.02	-295.79	77.99	496.44
7.27000	302.99	149.06	197.66	263.72	136.47	217.70	84.85	160.79	313.87	120.94	172.87	347.49	323.98	-39.49	31.77	286.04	-29.58	43.01	89.12	-13.71	47.21	86.94	-15.69	85.62	214.45	38.49	1385.46	0.00	0.00	0.00	358.60	-93.16	1699.41	388.10	14.70	1711.89	-86.08	251.69	1731.75	227.60	65.20	1770.71	489.25	-286.54	80.14	1085.76	-295.67	78.00	496.36
7.28000	323.79	145.64	201.94	286.37	135.31	222.66	102.81	157.35	311.50	137.89	169.33	345.96	323.92	-39.81	31.86	286.23	-29.86	43.17	89.19	-13.73	47.28	86.95	-15.47	85.61	218.42	37.23	1385.43	0.00	0.00	0.00	362.59	-94.16	1699.66	393.55	13.93	1711.95	-73.13	250.84	1732.21	232.11	64.38	1770.70	489.29	-286.34	80.03	1085.78	-295.96	77.96	497.43
7.29000	346.46	142.20	205.77	306.07	132.91	223.11	120.91	154.06	308.36	154.94	166.42	343.82	323.94	-40.04	31.84	284.69	-30.06	42.89	89.19	-13.55	47.21	87.02	-15.13	85.56	224.27	36.11	1385.35	0.00	0.00	0.00	367.15	-94.84	1699.82	398.36	12.92	1711.98	-60.26	249.99	1732.68	236.76	63.32	1770.57	489.87	-286.26	80.36	1086.29	-295.76	78.10	497.75
7.30000	372.92	138.21	209.97	329.25	125.74	226.05	139.39	151.15	304.40	172.07	163.38	340.75	323.95	-39.81	31.77	286.62	-29.89	43.37	89.21	-13.57	47.26	86.91	-14.74	85.55	228.28	34.95	1385.19	0.00	0.00	0.00	370.79	-95.53	1699.98	402.57	12.30	1711.95	-47.48	249.14	1733.15	360.20	23.12	1724.81	489.89	-286.45	80.36	1085.81	-295.76	77.93	496.65
7.31000	396.86	134.46	213.34	348.44	126.22	226.63	157.95	148.54	299.78	189.66	160.57	337.00	324.02	-39.74	31.70	286.26	-30.12	43.38	89.20	-13.43	47.23	86.97	-14.72	85.65	231.50	33.93	1385.01	0.00	0.00	0.00	375.43	-96.13	1699.77	406.82	11.86	1711.58	-34.77	248.28	1733.63	280.07	50.41	1757.11	489.64	-286.91	80.23	1085.75	-296.03	77.82	496.71
7.32000	416.11	131.69	215.63	368.48	120.25	229.23	176.77	145.56	294.22	207.57	157.59	332.39	324.11	-39.71	31.69	286.39	-30.23	43.33	89.20	-13.51	47.31	87.00	-15.08	85.92	235.36	32.76	1384.82	0.00	0.00	0.00	381.39	-96.89	1699.47	412.09	11.14	1711.22	-22.15	247.42	1734.11	250.40	61.16	1770.05	489.92	-286.75	80.28	1086.13	-296.03	77.93	496.48
7.33000	432.84	127.45	217.34	388.43	116.48	229.91	196.10	143.32	288.25	225.72	155.19	327.30	324.20	-40.00	31.32	286.16	-30.22	43.08	89.21	-13.45	47.29	87.01	-14.80	85.85	238.61	31.73	1384.64	0.00	0.00	0.00	386.54	-97.38	1699.12	416.76	10.45	1710.73	-9.61	246.56	1734.60	255.02	59.95	1769.88	489.12	-286.77	80.14	1086.21	-296.29	77.91	496.30
7.34000	449.77	125.41	218.30	410.09	114.00	230.81	216.04	141.37	281.72	244.08	152.84	321.66	324.31	-39.92	31.46	286.86	-30.00	43.06	89.22	-13.52	47.32	86.96	-14.89	86.07	243.04	30.75	1384.49	0.00	0.00	0.00	391.84	-98.16	1698.64	420.43	9.82	1710.30	2.84	245.69	1735.10	259.61	59.00	1769.65	488.38	-287.16	79.94	1086.06	-296.06	77.99	495.97
7.35000	471.15	122.11	219.83	431.93	111.72	231.45	236.05	139.40	274.67	262.52	150.69	315.49	324.40	-40.16	31.34	286.01	-30.16	42.79	89.23	-13.43	47.28	87.02	-14.65	86.09	246.22	29.50	1384.26	0.00	0.00	0.00	395.89	-98.66	1698.24	424.32	9.34	1709.88	15.22	244.82	1735.59	263.43	58.01	1769.45	488.85	-287.87	80.65	1086.62	-296.33	78.01	496.95
7.36000	494.05	119.48	221.36	452.48	109.81	231.25	256.08	137.40	267.19	280.98	148.71	308.87	324.53	-39.79	31.39	286.55	-29.95	42.74	89.28	-13.46	47.31	87.02	-14.34	86.05	252.54	28.68	1384.03	0.00	0.00	0.00	400.19	-99.18	1697.68	429.13	8.92	1709.20	27.50	243.95	1736.10	267.76	57.26	1769.19	488.96	-287.66	80.70	1085.93	-296.22	77.90	495.70
7.37000	516.47	117.47	222.48	473.99	107.76	230.92	276.15	135.42	259.32	299.40	146.54	301.76	324.67	-39.68	31.43	285.58	-29.99	42.25	89.30	-13.57	47.36	87.02	-14.54	86.31	256.78	27.51	1383.77	0.00	0.00	0.00	406.10	-100.05	1697.01	434.83	8.24	1708.30	39.71	243.07	1736.60	273.41	56.44	1768.89	488.59	-287.71	80.57	1086.21	-296.64	77.97	496.52
7.38000	538.52	116.33	223.25	495.16	105.54	230.14	296.11	133.51	251.15	317.83	144.65	294.46	324.73	-39.78	31.21	287.04	-30.16	42.68	89.34	-13.57	47.42	87.04	-14.51	86.40	259.26	26.63	1383.56	0.00	0.00	0.00	411.06	-100.41	1696.42	439.05	7.90	1707.67	51.82	242.19	1737.12	277.96	55.94	1768.57	489.30	-287.47	80.74	1085.71	-297.01	77.80	496.53
7.39000	557.60	113.79	223.48	516.66	103.84	229.30	316.02	131.63	242.82	336.31	142.75	286.85	324.71	-39.64	31.06	286.15	-30.32	42.53	89.37	-13.56	47.42	87.10	-14.60	86.59	263.99	25.58	1383.18	0.00	0.00	0.00	415.16	-101.04	1695.81	443.88	7.33	1707.02	63.86	241.31	1737.64	282.69	55.26	1768.17	488.01	-287.53	80.33	1085.71	-296.43	77.87	496.21
7.40000	578.13	112.41	223.80	537.08	101.71	228.21	335.90	130.43	234.59	354.96	141.17	279.18	324.66	-40.03	31.05	285.58	-30.14	42.22	89.39	-13.37	47.36	87.10	-14.13	86.54	267.38	24.80	1382.96	0.00	0.00	0.00	420.03	-101.58	1695.20	447.88	6.95	1706.43	75.80	240.42	1738.16	407.70	17.39	1719.67	488.65	-287.52	80.53	1085.92	-296.67	77.76	494.56
7.41000	599.58	111.00	223.87	556.80	101.06	227.01	355.78	128.85	226.21	373.19	139.73	271.53	324.62	-39.87	31.25	286.31	-30.25	42.37	89.42	-13.17	47.31	87.18	-13.98	86.65	272.81	24.04	1382.61	0.00	0.00	0.00	424.88	-102.16	1694.56	452.24	6.43	1705.73	87.66	239.53	1738.69	326.47	43.14	1753.64	488.85	-287.45	80.65	1086.31	-296.46	77.97	495.53
7.42000	617.91	110.59	223.90	577.64	100.17	226.33	375.32	128.13	218.26	390.94	138.24	263.92	324.62	-39.98	31.12	285.38	-30.28	42.22	89.45	-13.21	47.37	87.18	-13.81	86.75	276.34	23.30	1382.25	0.00	0.00	0.00	429.11	-102.81	1693.90	457.09	5.63	1704.98	99.44	238.64	1739.22	296.36	52.66	1767.21	488.80	-287.36	80.60	1086.03	-296.39	77.85	495.92
7.43000	637.80	110.47	224.98	597.58	99.94	225.97	394.21	127.39	210.47	408.07	137.16	256.60	324.55	-40.12	31.19	285.68	-30.65	42.44	89.49	-13.32	47.47	87.21	-13.80	86.82	280.36	22.38	1381.88	0.00	0.00	0.00	433.65	-103.29	1693.25	462.70	5.15	1704.17	111.12	237.74	1739.76	300.97	52.13	1766.75	488.54	-287.00	80.30	1085.86	-296.60	77.81	495.72
7.44000	656.80	110.21	225.57	618.25	99.47	225.92	412.40	126.75	203.01	424.54	136.17	249.53	324.43	-40.04	31.18	284.81	-30.69	42.33	89.50	-13.21	47.42	87.33	-13.73	86.91	284.71	21.73	1381.33	0.00	0.00	0.00	438.14	-103.67	1692.60	467.93	4.67	1703.48	122.72	236.84	1740.30	305.65	51.60	1766.22	488.43	-287.03	80.34	1086.40	-296.46	78.11	496.30
7.45000	673.55	110.78	226.33	631.35	100.10	222.48	429.82	126.03	195.85	440.47	134.90	242.69	324.36	-39.91	31.27	285.62	-30.54	42.62	89.55	-13.18	47.50	87.44	-13.84	87.05	289.53	21.00	1380.87	0.00	0.00	0.00	442.65	-104.09	1692.00	471.71	4.15	1702.90	134.23	235.93	1740.85	431.45	14.75	1716.86	489.05	-286.94	80.46	1086.70	-296.24	78.17	495.12
7.46000	689.03	111.44	226.93	647.91	100.03	221.69	446.58	125.65	189.22	455.70	134.35	236.48	324.28	-40.23	31.38	285.81	-30.69	42.69	89.58	-13.03	47.46	87.51	-13.77	87.14	293.36	20.34	1380.48	0.00	0.00	0.00	447.57	-104.70	1691.32	475.41	3.64	1702.32	145.65	235.03	1741.40	349.79	40.07	1751.21	489.20	-286.80	80.45	1086.12	-296.39	78.03	494.70
7.47000	706.19	112.09	227.81	663.33	101.67	221.70	462.55	125.39	183.15	470.47	133.68	230.50	324.15	-40.03	31.57	285.75	-30.91	42.74	89.65	-13.09	47.58	87.64	-13.45	87.11	297.55	19.88	1379.91	0.00	0.00	0.00	452.85	-105.41	1690.51	481.51	3.10	1701.55	156.99	234.11	1741.96	319.58	49.96	1764.79	489.15	-286.68	80.28	1086.18	-296.48	78.17	495.80
7.48000	720.92	112.90	229.18	677.97	102.41	221.17	477.91	125.42	177.49	484.52	133.73	225.14	324.00	-40.19	31.42	284.25	-30.77	42.27	89.71	-13.07	47.62	87.73	-13.74	87.43	302.49	19.10	1379.50	0.00	0.00	0.00	457.42	-105.95	1689.87	485.07	2.76	1700.89	168.23	233.20	1742.53	324.33	49.80	1764.22	488.17	-286.44	79.79	1086.39	-296.52	78.10	495.77
7.49000	737.47	114.04	230.82	691.60	102.68	220.75	492.41	125.19	172.08	497.83	133.46	220.01	323.91	-40.46	31.77	284.58	-31.04	42.38	89.76	-12.92	47.66	87.91	-13.79	87.71	306.79	18.67	1378.82	0.00	0.00	0.00	461.75	-106.33	1689.16	489.68	2.40	1700.11	179.39	232.28	1743.10	329.31	49.21	1763.69	488.94	-286.41	80.04	1085.99	-296.48	78.06	494.34
7.50000	747.45	114.04	230.33	704.12	102.26	220.29	505.98	125.43	167.13	510.28	133.62	215.28	323.80	-40.09	31.62	285.84	-30.70	42.69	89.88	-13.04	47.85	87.87	-13.46	87.75	311.94	18.30	1378.30	0.00	0.00	0.00	465.46	-106.68	1688.65	494.61	1.82	1699.55	190.45	231.36	1743.67	450.07	12.22	1714.21	489.00	-286.76	80.10	1086.74	-296.39	78.17	495.62
7.51000	756.70	113.25	227.50	715.57	101.98	219.94	518.63	125.80	162.46	521.85	133.76	210.73	323.63	-40.38	31.47	285.37	-30.93	42.45	89.95	-12.88	47.92	88.05	-13.73	88.05	317.03	18.00	1377.76	0.00	0.00	0.00	469.79	-107.05	1688.10	499.42	1.39	1699.06	201.42	230.44	1744.25	372.36	38.12	1748.59	489.61	-286.09	79.94	1085.71	-296.58	77.80	496.47
7.52000	769.21	110.84	229.71	726.16	100.03	218.70	530.21	126.67	158.26	532.62	134.15	206.52	323.75	-40.34	31.49	285.83	-31.00	42.63	90.00	-12.77	47.99	88.22	-13.84	88.38	322.07	17.63	1377.18	0.00	0.00	0.00	475.76	-107.63	1687.32	502.70	1.28	1698.45	212.31	229.51	1744.84	343.96	48.71	1762.16	490.31	-286.02	80.03	1086.27	-296.51	77.96	496.06
7.53000	776.66	108.43	226.26	735.83	98.38	217.44	541.01	126.56	153.79	542.61	134.53	202.47	323.71	-41.22	31.05	285.61	-31.04	42.42	90.09	-12.65	48.13	88.16	-13.06	88.28	326.61	17.09	1376.70	0.00	0.00	0.00	479.48	-107.93	1686.73	508.48	1.02	1697.70	223.10	228.58	1745.43	348.92	48.55	1761.64	489.73	-285.99	79.83	1086.34	-296.34	78.14	496.37
7.54000	785.49	105.42	224.49	744.82	95.56	215.37	550.78	126.80	149.60	551.77	134.81	198.54	323.73	-40.85	31.18	285.84	-31.06	42.39	90.15	-12.50	48.28	88.19	-13.26	88.72	330.86	17.03	1376.24	0.00	0.00	0.00	483.94	-107.95	1686.16	513.61	0.95	1697.11	233.80	227.64	1746.02	354.04	48.60	1761.17	489.43	-286.27	79.67	1086.35	-296.40	78.22	497.21
7.55000	793.24	102.64	222.92	752.96	92.08	212.80	559.68	127.31	145.68	560.17	134.90	194.65	323.72	-40.75	31.36	285.90	-31.37	42.50	90.32	-12.32	48.46	88.45	-13.41	89.14	336.87	16.77	1375.74	0.00	0.00	0.00	488.35	-108.27	1685.57	518.32	0.50	1696.61	244.41	226.70	1746.62	358.29	48.50	1760.78	490.32	-285.69	79.86	1086.52	-296.52	78.18	496.43
7.56000	800.39	99.13	220.48	760.13	89.35	209.74	567.63	127.48	141.81	567.69	135.38	191.11	323.79	-40.78	31.24	285.15	-31.43	42.24	90.48	-12.18	48.72	88.59	-13.11	89.40	342.42	16.59	1375.40	0.00	0.00	0.00	493.69	-108.47	1685.07	523.16	0.16	1696.16	254.92	225.76	1747.23	363.20	48.78	1760.37	490.20	-285.85	79.92	1086.87	-296.44	78.24	496.75
7.57000	806.83	96.23	217.30	766.65	86.48	206.29	574.64	127.64	138.00	574.53	135.48	187.52	323.97	-40.97	31.15	286.41	-31.19	42.42	90.61	-12.00	49.04	88.69	-12.93	89.73	345.97	16.52	1375.10	0.00	0.00	0.00	499.01	-108.46	1684.60	528.65	0.16	1695.60	265.34	224.81	1747.84	369.54	49.27	1759.84	489.95	-285.95	79.77	1085.78	-296.47	77.76	497.49
7.58000	812.59	93.09	213.71	772.59	84.25	202.53	580.77	127.38	134.05	580.46	135.34	183.90	323.88	-40.59	31.01	285.64	-31.41	42.22	90.92	-12.16	49.64	88.93	-12.42	90.09	351.30	16.45	1374.52	0.00	0.00	0.00	504.79	-108.34	1684.17	534.22	0.15	1695.01	275.67	223.86	1748.46	374.72	49.76	1759.40	489.62	-285.87	79.58	1085.27	-296.30	77.80	497.16
7.59000	817.50	91.41	209.53	777.42	83.45	198.31	585.98	126.10	131.76	585.85	135.06	180.51	323.91	-40.25	31.04	286.14	-31.46	42.38	91.06	-11.75	50.03	89.20	-12.46	90.70	356.54	16.62	1374.39	0.00	0.00	0.00	508.68	-108.36	1683.86	539.78	0.43	1694.55	285.90	222.91	1749.08	380.05	50.04	1759.03	489.87	-285.97	79.74	1086.11	-296.06	78.12	497.41
7.60000	822.00	89.74	203.25	781.15	82.33	193.51	589.65	124.78	129.94	590.19	134.22	177.36	324.11	-40.27	31.28	285.54	-31.32	41.94	91.32	-11.63	50.62	89.50	-12.58	91.42	362.07	16.76	1373.98	0.00	0.00	0.00	513.65	-108.29	1683.54	544.32	0.37	1694.16	296.04	221.96	1749.71	400.88	38.59	1744.76	489.93	-285.71	79.80	1085.80	-295.95	78.06	497.31
7.61000	825.11	90.26	194.94	784.10	82.84	186.61	591.35	123.12	128.46	592.71	133.18	174.97	323.95	-40.33	30.88	285.76	-31.48	42.10	91.54	-11.35	51.22	89.73	-12.16	91.90	367.68	16.98	1373.67	0.00	0.00	0.00	519.14	-107.96	1683.36	549.06	0.48	1693.95	306.09	221.00	1750.34	395.37	47.83	1754.37	490.38	-285.81	79.95	1086.30	-296.05	78.15	496.95
7.62000	827.79	88.40	188.59	786.34	81.57	177.31	592.70	121.23	127.84	594.02	132.04	173.69	324.16	-40.41	31.09	286.72	-31.51	42.28	91.76	-11.18	51.93	90.05	-12.09	92.57	373.28	17.20	1373.42	0.00	0.00	0.00	524.54	-107.55	1683.19	555.78	1.12	1693.55	316.04	220.03	1750.98	396.45	51.72	1758.11	490.03	-285.87	80.08	1085.73	-295.82	77.98	496.69
7.63000	829.05	87.25	179.23	788.16	80.52	170.50	593.71	121.05	127.47	595.53	131.67	173.24	324.16	-39.96	31.27	286.02	-31.57	42.09	92.01	-11.11	52.76	90.43	-11.54	93.18	377.65	17.41	1373.37	0.00	0.00	0.00	529.41	-107.31	1683.10	559.84	0.98	1693.55	325.89	219.07	1751.63	402.04	52.50	1757.91	489.73	-285.83	79.85	1085.88	-295.76	78.02	497.52
7.64000	830.14	87.47	175.78	790.23	79.02	166.41	594.77	121.78	127.19	597.55	131.55	173.02	324.20	-40.72	30.99	286.57	-31.47	42.17	92.25	-10.91	53.57	90.89	-11.75	94.09	383.90	17.71	1373.07	0.00	0.00	0.00	534.80	-106.82	1683.08	565.74	1.25	1693.42	335.65	218.10	1752.28	407.75	53.60	1757.77	489.19	-286.03	79.62	1085.88	-296.00	77.90	497.55
7.65000	831.22	88.87	172.08	791.91	80.00	163.23	595.47	122.79	126.78	599.29	131.88	173.01	324.12	-40.35	30.98	287.05	-31.67	42.39	92.54	-10.82	54.57	91.33	-11.61	94.95	388.44	18.06	1373.06	0.00	0.00	0.00	539.46	-106.51	1683.06	570.55	1.41	1693.29	345.31	217.13	1752.93	413.96	55.26	1758.44	489.47	-285.82	79.83	1085.73	-296.20	77.91	497.37
7.66000	832.83	90.36	168.40	793.12	81.15	160.14	595.69	123.91	126.56	600.50	132.53	173.15	324.27	-40.35	31.01	286.46	-31.46	42.20	92.84	-10.78	55.60	91.76	-11.65	95.93	394.08	18.34	1373.19	0.00	0.00	0.00	544.85	-105.86	1683.15	575.96	2.00	1693.18	354.88	216.15	1753.59	419.52	55.74	1757.78	488.75	-286.19	79.48	1086.17	-295.92	78.05	497.25
7.67000	834.45	91.77	164.95	794.09	83.27	156.68	595.77	124.65	126.31	601.33	132.88	173.18	324.43	-40.78	31.05	286.80	-31.50	42.19	93.17	-10.72	56.72	92.35	-12.05	97.14	400.33	18.80	1373.20	0.00	0.00	0.00	551.43	-104.90	1683.26	582.22	2.74	1693.17	364.34	215.17	1754.26	425.38	56.70	1757.43	489.63	-285.88	79.79	1085.92	-295.76	78.00	497.11
7.68000	833.65	93.72	161.45	794.99	85.15	153.84	595.85	125.31	126.04	602.11	133.15	172.95	324.53	-40.62	31.17	286.13	-31.48	41.92	93.50	-10.60	57.95	93.03	-12.23	98.34	406.29	19.27	1373.18	0.00	0.00	0.00	556.82	-104.25	1683.32	587.94	3.37	1693.05	373.71	214.19	1754.93	431.33	58.19	1757.18	489.36	-285.99	79.78	1085.81	-295.86	77.88	496.89
7.69000	834.97	95.70	158.54	795.83	86.70	151.66	596.14	125.73	125.61	602.99	133.49	172.58	324.41	-40.32	31.01	286.41	-31.50	42.08	93.85	-10.47	59.26	93.53	-11.51	99.18	412.24	19.74	1373.08	0.00	0.00	0.00	562.31	-103.21	1683.50	594.77	4.90	1692.76	382.98	213.20	1755.61	437.43	59.29	1757.09	489.38	-286.06	79.71	1086.32	-296.14	77.91	496.79
7.70000	837.71	96.68	156.49	796.71	88.20	149.41	596.43	126.18	125.27	603.98	133.82	172.13	324.48	-40.49	31.02	286.64	-31.50	42.08	94.29	-10.87	60.86	94.11	-11.53	100.48	417.58	20.59	1373.13	0.00	0.00	0.00	568.26	-102.01	1683.59	600.24	6.02	1692.71	392.15	212.21	1756.29	443.48	60.54	1757.04	489.07	-286.20	79.57	1085.50	-295.93	77.72	497.22
7.71000	835.65	98.17	152.43	797.51	89.27	146.84	596.84	126.48	124.99	605.01	134.24	171.78	324.54	-40.27	31.12	287.01	-31.50	42.19	94.67	-11.02	62.36	94.70	-11.47	101.78	423.18	21.30	1373.18	0.00	0.00	0.00	575.11	-101.01	1683.63	607.63	6.93	1692.51	401.23	211.21	1756.98	449.65	61.99	1757.02	489.44	-286.05	79.70	1085.66	-296.14	77.73	496.90
7.72000	837.91	98.28	149.85	798.56	90.01	147.07	597.30	126.65	124.75	606.04	134.31	171.31	324.53	-40.35	31.12	286.04	-31.78	41.96	95.00	-11.18	63.90	95.26	-11.65	103.32	428.70	22.27	1373.33	0.00	0.00	0.00	580.49	-99.71	1683.76	612.89	8.34	1692.45	410.20	210.22	1757.67	455.98	63.59	1757.10	489.76	-286.02	79.84	1085.92	-296.40	77.84	497.17
7.73000	838.75	98.52	146.53	796.50	90.19	143.46	597.86	126.62	124.52	607.16	134.47	170.86	324.60	-40.71	31.13	286.17	-31.81	41.83	95.50	-11.41	65.53	96.12	-11.77	104.94	433.83	23.07	1373.64	0.00	0.00	0.00	585.88	-98.50	1684.05	618.98	9.81	1692.38	419.08	209.22	1758.37	462.30	65.25	1757.24	489.55	-285.84	79.73	1085.66	-296.36	77.81	496.84
7.74000	841.26	98.45	144.17	799.48	89.88	141.65	598.49	126.77	124.37	608.36	134.41	170.34	324.53	-40.88	30.99	287.44	-31.78	42.22	95.89	-11.71	67.18	96.92	-12.03	106.81	440.21	24.10	1374.05	0.00	0.00	0.00	592.50	-97.09	1684.26	624.83	11.29	1692.37	427.85	208.21	1759.08	468.79	66.66	1757.48	488.96	-286.13	79.59	1085.50	-295.93	77.80	496.90
7.75000	840.54	97.50	140.42	797.85	89.26	138.71	599.14	126.91	124.30	609.57	134.40	169.87	324.72	-40.54	31.02	286.87	-31.81	41.98	96.33	-11.88	68.78	97.68	-12.31	108.70	445.45	25.06	1374.65	0.00	0.00	0.00	598.17	-95.84	1684.44	629.88	12.58	1692.41	436.52	207.20	1759.79	600.66	26.42	1706.08	489.36	-286.16	79.46	1085.56	-296.18	77.95	496.45
7.76000	841.37	97.50	137.80	798.37	88.99	136.55	599.65	126.83	124.21	610.67	134.22	169.40	324.71	-39.96	31.17	286.16	-31.81	41.65	96.84	-12.31	70.62	98.56	-12.70	110.72	451.65	26.24	1375.19	0.00	0.00	0.00	604.19	-94.19	1684.95	635.99	14.10	1692.75	445.09	206.19	1760.50	517.69	58.01	1743.45	488.35	-286.14	79.31	1085.39	-296.26	77.95	496.36
7.77000	841.69	97.26	134.90	798.72	88.95	134.32	600.07	127.03	124.30	611.71	134.20	169.03	324.64	-40.22	31.18	287.13	-31.85	41.86	97.44	-12.92	72.60	99.50	-12.90	112.73	457.16	27.41	1375.98	0.00	0.00	0.00	611.12	-92.30	1685.56	643.46	15.89	1693.18	453.56	205.18	1761.23	487.93	72.00	1758.90	489.24	-286.12	79.61	1086.13	-296.00	78.10	496.70
7.78000	843.37	97.36	132.62	799.78	89.15	132.47	600.38	127.34	124.42	612.71	134.31	168.74	324.69	-40.70	30.84	286.87	-32.08	41.61	98.20	-13.54	74.78	100.54	-13.34	114.90	463.01	28.56	1376.89	0.00	0.00	0.00	617.26	-90.44	1686.35	650.51	17.70	1693.47	461.93	204.16	1761.95	494.36	73.85	1759.61	489.18	-286.21	79.65	1086.10	-296.01	78.06	496.97
7.79000	842.38	97.28	129.65	799.74	89.52	130.51	600.73	127.20	124.33	613.66	134.38	168.44	324.70	-40.29	31.02	286.87	-32.20	41.38	98.98	-14.07	76.92	101.78	-14.03	117.33	470.99	29.94	1377.86	0.00	0.00	0.00	623.25	-88.76	1687.21	655.58	19.75	1694.17	470.20	203.14	1762.69	500.83	75.71	1760.37	489.70	-285.98	79.91	1085.46	-296.25	77.70	496.96
7.80000	844.08	98.82	128.26	801.23	90.31	129.80	600.98	127.22	124.34	614.65	134.38	168.08	324.79	-40.00	30.96	286.78	-32.20	40.89	99.83	-14.90	79.32	103.06	-14.80	119.87	477.19	31.20	1378.87	0.00	0.00	0.00	629.00	-87.23	1687.94	660.79	21.27	1694.68	478.36	202.11	1763.43	625.31	34.70	1709.73	489.58	-285.93	79.85	1086.04	-295.79	78.08	496.50
7.81000	844.48	99.80	126.13	800.89	90.73	128.76	601.20	127.83	124.53	615.54	134.66	167.81	324.71	-40.47	31.02	286.20	-32.29	40.22	100.80	-15.72	81.78	104.66	-15.77	122.57	481.95	32.54	1380.10	0.00	0.00	0.00	635.02	-85.34	1689.22	667.01	22.97	1695.69	486.42	201.09	1764.17	547.40	67.44	1747.52	489.08	-286.67	79.64	1085.76	-296.13	77.94	496.15
7.82000	845.92	100.55	124.32	802.41	91.26	127.98	601.53	127.88	124.35	616.42	134.72	167.35	324.72	-40.52	31.06	287.10	-32.24	40.09	101.87	-16.58	84.40	106.26	-16.56	125.29	488.50	33.96	1381.50	0.00	0.00	0.00	641.78	-83.16	1690.71	674.51	25.23	1696.92	494.37	200.05	1764.92	519.57	81.95	1763.55	489.79	-286.70	79.91	1084.94	-296.10	77.70	497.02
7.83000	844.53	100.78	121.97	802.81	91.82	127.06	601.77	128.28	124.28	617.17	135.23	167.09	324.69	-40.15	31.02	287.38	-32.00	39.85	103.03	-17.31	87.08	108.05	-17.41	128.18	495.06	35.49	1382.93	0.00	0.00	0.00	647.46	-80.82	1692.43	680.78	27.37	1698.19	502.22	199.02	1765.68	525.81	84.08	1764.90	489.22	-286.43	79.63	1085.30	-296.24	77.77	496.90
7.84000	846.74	101.97	121.35	802.85	92.02	126.35	602.04	128.30	124.06	617.80	135.45	166.79	324.58	-40.47	30.67	286.68	-31.84	39.45	104.31	-18.06	89.92	110.07	-18.61	131.25	499.95	37.00	1384.59	0.00	0.00	0.00	654.26	-78.92	1694.07	686.48	29.34	1699.70	509.97	197.98	1766.44	532.14	86.15	1766.39	488.43	-286.27	79.44	1085.73	-296.04	77.91	496.48
7.85000	847.43	100.96	120.32	804.51	92.34	126.26	602.20	128.25	123.90	618.18	135.71	166.60	324.54	-41.00	30.58	286.64	-31.50	39.33	105.86	-18.98	92.97	112.30	-20.05	134.58	505.16	38.54	1386.39	0.00	0.00	0.00	659.19	-77.30	1695.54	691.31	30.81	1701.10	517.61	196.94	1767.21	655.65	44.28	1716.52	489.55	-286.30	79.72	1086.49	-295.91	78.16	496.57
7.86000	848.15	101.55	120.33	803.88	92.37	125.73	602.33	128.37	123.83	618.45	135.98	166.42	324.48	-40.61	30.88	287.35	-30.83	39.58	107.49	-19.70	96.10	114.81	-20.94	137.76	511.47	40.40	1388.41	0.00	0.00	0.00	664.39	-75.39	1697.57	697.20	32.74	1702.99	525.15	195.89	1767.98	578.17	78.13	1755.13	489.79	-286.27	79.78	1086.06	-295.94	77.95	496.85
7.87000	846.76	102.40	118.95	803.57	92.60	125.24	602.50	128.22	123.67	618.72	136.13	166.19	324.46	-40.51	30.74	286.58	-31.12	38.52	109.39	-20.70	99.52	117.57	-22.07	141.23	517.57	42.02	1390.71	0.00	0.00	0.00	670.98	-72.92	1700.02	704.67	35.53	1705.15	532.58	194.84	1768.76	550.53	92.92	1772.08	489.82	-286.30	79.91	1086.15	-295.85	78.02	496.89
7.88000	846.86	102.34	118.40	803.95	92.68	125.00	602.63	128.15	123.57	619.00	136.44	166.01	324.39	-41.15	30.77	285.96	-30.29	39.16	111.43	-21.26	102.90	120.45	-23.27	144.80	523.52	43.70	1393.01	0.00	0.00	0.00	678.14	-70.55	1702.29	711.64	37.87	1707.12	539.90	193.79	1769.55	556.66	94.99	1774.29	489.74	-286.26	79.90	1086.63	-296.02	78.17	496.84
7.89000	848.69	101.92	118.44	804.60	92.74	124.85	602.73	128.38	123.58	619.21	136.77	165.86	324.23	-40.50	30.74	285.40	-30.78	39.73	113.62	-22.01	106.45	123.65	-24.57	148.51	530.03	45.48	1395.56	0.00	0.00	0.00	684.73	-68.57	1704.61	716.39	40.19	1709.45	547.12	192.73	1770.34	562.79	97.37	1776.59	489.76	-286.37	79.83	1085.82	-295.87	78.23	496.80
7.90000	847.46	101.87	117.25	804.91	92.72	124.75	602.84	128.32	123.49	619.39	136.97	165.70	324.18	-40.79	30.82	285.18	-31.42	40.43	116.10	-22.61	110.06	127.21	-26.50	152.58	536.43	47.20	1398.33	0.00	0.00	0.00	689.85	-66.70	1706.75	721.52	42.15	1711.35	554.22	191.67	1771.14	568.76	99.56	1779.07	489.41	-286.32	79.70	1086.54	-295.68	78.42	496.55
7.91000	848.22	102.55	117.49	804.01	92.77	124.22	602.95	128.34	123.43	619.56	137.07	165.50	324.18	-40.77	30.73	285.60	-32.16	41.71	118.73	-23.04	113.74	130.89	-27.41	156.19	541.13	48.86	1401.06	0.00	0.00	0.00	694.72	-64.67	1709.54	727.06	44.19	1713.89	561.23	190.61	1771.94	574.58	102.34	1781.49	488.48	-286.17	79.51	1086.38	-296.10	78.02	496.37
7.92000	848.42	102.75	116.98	804.61	92.80	124.24	603.02	128.36	123.43	619.61	137.26	165.40	324.11	-40.85	30.54	286.51	-32.33	42.77	121.66	-23.27	117.45	134.94	-28.78	160.16	548.44	50.58	1403.85	0.00	0.00	0.00	702.11	-62.08	1712.78	733.28	46.68	1717.09	568.12	189.54	1772.75	580.38	104.83	1784.05	488.87	-286.12	79.66	1086.21	-295.96	78.06	496.24
7.93000	849.16	102.75	116.56	806.09	91.06	122.08	603.15	128.29	123.30	619.68	137.29	165.21	324.15	-41.23	30.30	288.86	-31.28	44.90	124.87	-23.27	121.23	139.14	-30.16	164.08	554.69	52.21	1406.67	0.00	0.00	0.00	706.68	-60.31	1715.77	738.99	49.00	1719.80	574.91	188.47	1773.57	586.03	107.04	1786.62	489.39	-285.81	79.84	1086.34	-295.74	78.26	496.40
7.94000	848.81	102.95	116.53	805.34	92.86	123.92	603.17	128.27	123.26	619.72	137.31	165.07	324.31	-41.17	30.06	289.77	-31.36	45.44	128.29	-23.47	125.21	143.41	-30.96	167.86	560.56	53.84	1409.46	0.00	0.00	0.00	712.70	-58.06	1718.78	746.08	51.17	1722.49	581.58	187.40	1774.39	591.59	109.48	1789.19	489.01	-285.95	79.66	1086.43	-295.72	78.36	496.93
7.95000	849.16	102.57	115.98	805.47	93.05	123.82	603.24	128.37	123.28	619.68	137.62	165.05	324.73	-41.72	30.04	289.94	-31.86	45.66	131.84	-23.72	129.38	148.09	-32.56	172.17	566.03	55.18	1412.18	0.00	0.00	0.00	717.29	-56.30	1721.48	751.50	53.06	1724.92	588.15	186.32	1775.21	597.08	112.05	1791.73	489.08	-286.24	79.58	1086.24	-295.81	78.23	497.35
7.96000	848.65	102.77	115.83	806.46	91.57	122.02	603.28	128.48	123.25	619.58	137.79	165.00	325.15	-42.02	29.65	291.22	-31.81	46.42	135.59	-23.95	133.78	152.81	-34.13	176.64	572.14	56.75	1414.97	0.00	0.00	0.00	722.36	-54.25	1724.48	756.02	55.08	1727.77	594.61	185.24	1776.05	602.49	114.40	1794.24	488.60	-286.10	79.37	1086.46	-295.71	78.34	496.98
7.97000	849.09	102.84	115.42	806.56	91.90	122.31	603.32	128.42	123.19	619.45	137.95	164.92	325.83	-41.73	29.65	291.69	-32.03	46.88	139.42	-24.03	138.46	157.66	-35.43	181.20	577.10	58.20	1417.69	0.00	0.00	0.00	729.00	-51.64	1728.08	762.15	57.47	1731.26	600.95	184.16	1776.89	607.77	116.61	1796.77	489.89	-286.12	79.63	1086.85	-295.72	78.45	497.38
7.98000	848.66	103.52	114.82	806.60	91.63	121.80	603.37	128.26	123.06	619.37	138.22	164.86	326.49	-41.15	29.47	292.49	-32.31	47.16	143.61	-24.41	143.60	162.71	-36.11	185.75	583.55	59.63	1420.16	0.00	0.00	0.00	734.24	-49.42	1731.14	766.19	59.90	1734.12	607.19	183.07	1777.73	613.09	119.02	1799.09	489.71	-285.72	79.79	1086.19	-295.85	78.18	496.26
7.99000	849.11	103.15	114.90	806.86	92.49	122.19	603.39	128.48	123.11	619.27	138.39	164.74	327.59	-41.81	29.18	294.36	-32.11	47.28	148.07	-24.47	148.87	168.08	-36.83	190.48	588.57	61.22	1422.59	0.00	0.00	0.00	739.59	-47.41	1734.12	772.24	61.87	1736.82	613.32	181.98	1778.58	618.30	121.51	1801.34	489.42	-285.84	79.77	1085.86	-295.75	78.18	496.27
8.00000	849.38	103.27	114.40	806.48	91.88	121.73	603.40	128.36	123.03	619.11	138.66	164.69	328.94	-41.71	28.92	295.99	-33.33	47.31	152.80	-24.89	154.53	173.70	-37.40	195.23	593.79	62.75	1424.92	0.00	0.00	0.00	743.99	-45.67	1736.75	750.80	-24.00	1737.34	619.33	180.88	1779.44	623.43	123.92	1803.48	489.41	-285.86	79.74	1086.63	-295.85	78.32	497.07
8.01000	848.74	102.84	114.52	806.75	92.29	122.09	603.41	128.64	123.15	618.96	138.94	164.68	330.68	-41.75	28.95	298.86	-33.88	48.55	157.77	-25.54	160.56	179.66	-37.94	200.27	599.84	64.29	1427.16	0.00	0.00	0.00	748.14	-43.80	1739.23	776.27	44.64	1741.74	625.23	179.78	1780.30	628.54	126.37	1805.51	489.52	-285.89	79.72	1085.69	-296.12	78.02	497.14
8.02000	848.44	103.05	114.32	807.07	92.40	122.26	603.43	128.29	122.95	618.75	139.07	164.61	332.69	-42.09	29.04	302.21	-33.74	50.82	162.93	-26.39	167.08	185.61	-38.26	205.69	604.52	65.63	1429.29	0.00	0.00	0.00	753.47	-41.30	1742.30	786.97	66.66	1744.76	631.02	178.68	1781.17	633.48	128.57	1807.50	489.32	-286.00	79.61	1085.16	-295.86	78.05	497.20
8.03000	847.96	103.11	113.88	806.83	91.96	121.78	603.42	128.44	123.01	618.65	139.02	164.50	334.77	-42.61	28.16	304.29	-34.61	52.22	168.33	-26.90	174.12	191.88	-38.36	211.54	608.97	67.14	1431.38	0.00	0.00	0.00	757.85	-39.54	1744.60	792.54	68.83	1746.75	636.70	177.58	1782.05	638.29	131.21	1809.21	488.86	-286.01	79.35	1085.76	-295.36	78.25	497.28
8.04000	848.79	103.74	114.17	806.34	91.84	121.59	603.38	128.54	123.05	618.40	139.33	164.57	337.14	-43.56	27.74	308.88	-35.49	54.17	173.93	-27.33	181.54	198.18	-37.72	217.61	613.36	68.68	1433.24	0.00	0.00	0.00	762.92	-37.67	1746.81	796.79	70.67	1748.75	642.26	176.47	1782.93	642.97	133.33	1810.93	489.27	-285.84	79.51	1085.93	-295.55	78.26	497.45
8.05000	848.93	103.04	114.20	806.18	92.56	121.71	603.36	128.51	123.03	618.20	139.55	164.61	339.91	-44.39	27.25	313.12	-36.72	56.20	179.79	-27.25	189.05	204.64	-37.89	224.26	617.99	70.28	1435.00	0.00	0.00	0.00	766.84	-36.05	1748.69	777.41	-13.05	1748.74	647.71	175.36	1783.82	647.58	135.61	1812.48	489.90	-285.89	79.69	1086.38	-295.65	78.32	496.47
8.06000	847.74	103.60	113.78	806.38	92.37	121.83	603.30	128.73	123.05	617.99	139.68	164.59	342.62	-45.56	26.49	318.03	-38.02	58.37	185.64	-26.64	196.45	211.03	-37.41	230.99	622.70	71.69	1436.65	0.00	0.00	0.00	770.55	-34.16	1750.25	799.78	54.40	1751.81	653.05	174.24	1784.71	652.01	137.81	1813.95	490.01	-286.13	79.65	1086.92	-295.59	78.39	496.60
8.07000	848.55	103.78	114.15	806.25	92.82	121.82	603.25	128.83	123.07	617.71	139.73	164.54	344.26	-45.09	27.99	321.82	-38.60	62.34	191.61	-26.04	204.26	217.71	-37.28	237.78	625.87	73.29	1438.23	0.00	0.00	0.00	775.79	-31.88	1752.17	809.17	76.29	1753.74	658.27	173.12	1785.61	656.31	140.04	1815.34	489.85	-285.99	79.75	1086.79	-295.65	78.36	497.34
8.08000	848.67	103.56	114.13	806.60	92.60	122.01	603.21	128.78	122.99	617.47	139.81	164.47	345.67	-44.98	32.68	323.93	-38.65	67.22	197.87	-25.49	212.51	224.47	-36.70	244.88	630.58	74.82	1439.88	0.00	0.00	0.00	779.00	-29.86	1753.79	813.41	78.18	1755.13	663.38	172.00	1786.52	660.51	142.71	1816.56	490.15	-286.11	79.67	1086.26	-295.77	78.08	497.04
8.09000	849.10	103.31	114.72	806.19	92.60	122.01	603.12	128.87	122.94	617.11	140.40	164.60	346.97	-44.49	37.63	325.40	-38.01	72.31	203.33	-24.64	220.68	230.62	-36.51	252.52	634.05	76.06	1441.37	0.00	0.00	0.00	783.02	-27.74	1755.30	817.76	80.41	1756.09	668.37	170.87	1787.43	664.57	145.06	1817.77	489.98	-285.94	79.64	1086.18	-295.80	78.10	496.81
8.10000	847.98	104.06	114.45	806.42	92.50	122.27	603.04	129.15	122.97	616.80	140.63	164.62	348.22	-44.76	42.93	327.00	-37.24	78.10	208.73	-23.85	229.39	236.61	-35.76	260.39	637.04	77.54	1442.76	0.00	0.00	0.00	785.96	-25.92	1756.64	797.79	-3.20	1756.37	673.25	169.74	1788.35	668.49	147.16	1818.99	489.84	-285.59	79.74	1086.39	-295.25	78.35	496.90
8.11000	847.51	103.42	114.18	805.72	92.49	122.17	603.00	129.23	122.93	616.48	141.12	164.71	347.50	-43.72	50.00	328.74	-36.68	84.27	214.25	-23.34	238.63	242.71	-35.38	268.77	640.41	78.89	1444.17	0.00	0.00	0.00	789.38	-24.00	1757.88	819.17	64.29	1758.12	678.01	168.61	1789.27	672.21	149.41	1820.08	489.74	-285.43	79.66	1086.38	-295.21	78.49	497.12
8.12000	846.06	103.75	113.96	805.93	92.46	122.18	602.93	129.31	122.92	616.23	141.05	164.57	346.77	-43.35	55.90	330.49	-35.79	90.57	219.89	-22.46	248.01	249.00	-34.74	277.29	644.56	80.36	1445.37	0.00	0.00	0.00	794.34	-21.67	1759.33	828.05	86.17	1759.45	682.65	167.47	1790.20	675.76	151.78	1821.12	489.98	-285.45	79.73	1086.03	-295.47	78.31	497.45
8.13000	848.97	103.38	114.78	804.97	92.71	122.11	602.86	129.49	122.95	615.97	141.62	164.72	346.21	-43.55	62.34	331.24	-34.79	96.93	225.70	-21.94	257.69	255.28	-34.47	286.06	648.11	81.83	1446.61	0.00	0.00	0.00	797.61	-19.65	1760.63	831.88	88.44	1760.43	687.18	166.33	1791.14	679.12	154.23	1822.06	490.24	-285.56	79.78	1086.07	-295.34	78.28	497.49
8.14000	848.64	104.03	114.91	805.38	93.00	122.37	602.92	129.36	122.83	615.83	141.52	164.67	347.18	-43.40	69.04	332.69	-34.82	103.82	231.53	-21.48	267.35	261.77	-35.16	295.22	651.99	83.16	1447.63	0.00	0.00	0.00	799.90	-17.74	1762.02	834.10	90.76	1761.48	691.58	165.19	1792.08	682.34	156.73	1822.93	489.31	-285.55	79.54	1085.90	-295.69	78.25	497.35
8.15000	848.47	104.26	114.74	805.80	93.17	122.54	602.88	129.48	122.86	615.71	141.65	164.74	347.43	-43.18	75.58	333.87	-34.67	110.45	237.37	-21.32	276.93	268.21	-35.71	304.12	655.74	84.63	1448.73	0.00	0.00	0.00	802.24	-15.95	1763.30	837.01	92.14	1762.40	695.88	164.04	1793.03	685.39	158.93	1823.84	489.39	-285.78	79.43	1086.81	-295.80	78.65	497.27
8.16000	848.96	103.80	114.70	805.44	92.73	122.32	602.94	129.36	122.84	615.60	141.59	164.77	348.71	-43.35	81.80	335.44	-34.58	116.81	243.32	-21.66	286.35	274.66	-36.41	312.75	658.81	86.00	1449.74	0.00	0.00	0.00	805.20	-13.97	1764.64	840.11	93.68	1763.52	700.05	162.89	1793.99	688.29	161.09	1824.74	490.55	-285.43	79.66	1085.83	-295.63	78.29	497.60
8.17000	847.48	103.79	114.78	805.46	92.96	122.36	602.94	129.44	122.92	615.45	141.40	164.72	350.53	-44.30	88.44	336.23	-35.18	123.15	249.34	-22.88	295.62	281.14	-37.41	321.04	662.06	87.20	1450.72	0.00	0.00	0.00	808.62	-11.75	1766.09	843.37	96.20	1764.89	704.10	161.73	1794.95	691.04	163.28	1825.56	490.14	-285.50	79.51	1086.39	-295.55	78.63	497.12
8.18000	848.18	103.32	114.68	805.98	93.14	122.65	602.96	129.24	122.87	615.35	141.29	164.79	352.99	-44.71	94.76	339.85	-35.95	129.79	255.50	-23.98	304.22	287.81	-38.33	328.72	664.64	88.55	1451.64	0.00	0.00	0.00	812.07	-9.65	1767.52	845.94	98.76	1766.01	708.04	160.57	1795.92	693.70	165.31	1826.39	490.13	-285.30	79.53	1086.47	-295.38	78.65	497.33
8.19000	847.17	103.86	114.39	805.63	93.27	122.80	602.94	129.10	122.88	615.24	141.22	164.85	354.93	-45.58	100.71	342.83	-36.73	135.87	261.81	-25.23	312.28	294.55	-39.15	335.89	669.24	89.81	1452.67	0.00	0.00	0.00	814.81	-7.52	1768.98	848.33	100.55	1767.21	711.85	159.41	1796.90	696.13	167.54	1827.12	490.30	-285.05	79.82	1086.32	-295.31	78.57	497.26
8.20000	848.10	103.85	114.47	805.93	93.15	122.70	602.98	129.35	123.06	615.16	140.84	164.80	356.75	-46.80	106.35	346.86	-37.40	141.63	268.34	-26.87	319.69	301.35	-40.17	342.59	671.84	91.09	1453.57	0.00	0.00	0.00	817.45	-5.58	1770.29	828.18	16.79	1769.58	715.55	158.25	1797.88	698.46	169.56	1827.90	489.18	-285.22	79.40	1086.13	-295.38	78.50	497.03
8.21000	847.84	104.52	113.87	805.41	93.25	122.53	603.05	129.05	123.01	615.04	140.77	164.88	362.91	-47.79	112.34	350.70	-38.68	147.13	274.89	-27.90	326.07	308.32	-40.91	348.67	674.71	92.19	1454.54	0.00	0.00	0.00	819.93	-3.69	1771.69	848.68	84.79	1769.89	719.12	157.08	1798.87	700.75	171.58	1828.61	490.15	-285.35	79.53	1085.98	-295.42	78.40	496.78
8.22000	848.48	104.25	114.41	805.87	93.24	122.54	603.12	129.05	123.07	614.95	140.60	164.93	370.39	-49.51	118.23	356.95	-40.39	152.79	281.61	-29.42	331.92	315.27	-41.84	354.34	678.09	93.37	1455.31	0.00	0.00	0.00	822.54	-1.63	1773.36	856.69	106.64	1770.82	722.58	155.91	1799.86	702.90	173.48	1829.32	490.68	-285.14	79.87	1086.55	-295.60	78.62	496.70
8.23000	847.27	104.63	113.83	805.82	93.20	122.57	603.14	129.03	123.09	614.82	140.58	164.95	376.20	-51.56	123.35	365.53	-41.84	158.60	288.41	-31.08	337.02	322.31	-43.01	359.53	681.35	94.80	1456.15	0.00	0.00	0.00	825.60	0.37	1774.66	858.67	109.06	1772.03	725.91	154.73	1800.86	704.98	175.54	1829.95	490.12	-285.07	79.64	1086.20	-295.75	78.56	496.48
8.24000	846.37	104.29	113.62	806.24	93.06	122.67	603.12	129.01	123.10	614.75	140.24	164.90	385.09	-53.17	128.36	373.54	-43.65	163.56	295.43	-32.53	341.20	329.51	-44.06	363.97	684.18	96.04	1456.87	0.00	0.00	0.00	828.23	2.48	1775.98	860.79	111.10	1773.19	729.12	153.55	1801.87	706.96	177.72	1830.51	489.68	-284.94	79.61	1086.33	-295.89	78.38	496.54
8.25000	848.24	104.12	114.21	805.47	93.50	122.65	603.20	129.06	123.11	614.70	140.27	164.96	396.32	-55.46	133.39	382.36	-45.51	168.03	302.82	-34.21	344.60	336.95	-45.43	367.87	688.00	97.34	1457.63	0.00	0.00	0.00	830.03	4.09	1777.19	836.65	25.05	1776.78	732.21	152.37	1802.88	708.93	179.60	1831.12	489.76	-284.93	79.58	1086.28	-295.87	78.45	495.92
8.26000	847.24	103.97	113.62	806.21	93.60	122.82	603.20	128.98	123.08	614.55	140.41	165.09	405.57	-57.74	137.04	391.24	-47.38	171.66	310.45	-36.14	347.29	344.55	-46.74	370.90	690.72	98.66	1458.32	0.00	0.00	0.00	831.90	5.77	1778.34	859.13	94.56	1775.98	735.17	151.18	1803.90	710.91	181.40	1831.67	489.70	-285.09	79.61	1085.79	-295.54	78.39	496.80
8.27000	847.48	104.63	113.38	806.09	93.76	122.74	603.22	129.10	123.15	614.48	140.60	165.21	416.55	-59.93	140.66	401.09	-49.78	175.13	318.27	-37.79	349.06	352.14	-47.84	373.06	693.23	99.91	1459.03	0.00	0.00	0.00	834.92	8.15	1779.74	867.73	116.71	1776.42	738.02	149.99	1804.93	712.87	182.93	1832.25	488.86	-285.25	79.28	1086.01	-295.57	78.43	496.54
8.28000	847.20	104.32	113.34	805.77	94.01	122.49	603.25	129.08	123.16	614.45	140.16	165.12	427.48	-62.02	143.24	411.93	-52.05	178.00	326.27	-39.52	350.03	359.89	-48.88	374.47	696.12	101.35	1459.68	0.00	0.00	0.00	837.43	9.92	1780.67	869.58	118.77	1777.42	740.74	148.80	1805.96	714.80	184.57	1832.78	489.22	-285.12	79.38	1085.24	-295.54	78.21	495.75
8.29000	848.02	104.53	113.54	805.83	94.06	122.50	603.32	129.06	123.17	614.40	140.07	165.20	440.86	-64.72	146.15	424.20	-54.56	180.66	334.44	-41.17	350.19	367.71	-50.35	375.29	698.80	102.37	1460.26	0.00	0.00	0.00	839.84	11.62	1781.62	872.07	120.44	1778.31	743.33	147.60	1807.00	716.68	186.24	1833.21	489.23	-285.19	79.52	1085.86	-295.50	78.34	496.41
8.30000	848.91	104.30	113.70	805.79	93.77	122.48	603.33	128.88	123.11	614.35	140.02	165.25	454.17	-67.29	148.43	436.16	-56.86	182.28	342.83	-43.03	349.65	375.59	-51.78	375.35	701.50	103.52	1460.81	0.00	0.00	0.00	841.95	13.10	1782.39	852.13	35.60	1781.18	745.81	146.40	1808.05	718.52	187.93	1833.59	489.61	-285.05	79.59	1085.82	-295.68	78.23	496.46
8.31000	846.93	104.47	112.83	806.23	94.05	122.33	603.39	128.80	123.10	614.32	139.89	165.30	468.96	-69.89	150.57	446.50	-59.87	184.28	351.32	-45.00	348.35	383.79	-53.01	374.65	703.63	104.73	1461.30	0.00	0.00	0.00	844.18	14.69	1783.09	871.05	104.10	1780.32	748.15	145.20	1809.10	720.32	189.67	1833.93	489.13	-285.04	79.64	1086.16	-295.56	78.38	496.02
8.32000	847.00	104.32	113.00	805.39	94.17	122.13	603.44	128.69	123.09	614.30	139.63	165.33	482.25	-73.08	151.73	460.01	-62.65	185.21	360.03	-46.78	346.19	392.04	-54.47	373.30	706.73	105.85	1461.73	0.00	0.00	0.00	847.07	16.75	1783.98	878.83	126.15	1780.46	750.37	143.99	1810.16	722.23	191.03	1834.26	488.85	-285.64	79.52	1086.74	-295.53	78.77	495.57
8.33000	848.34	104.30	112.83	806.18	94.01	122.38	603.46	128.92	123.19	614.26	139.64	165.46	496.79	-76.25	152.63	473.51	-65.38	185.63	368.93	-48.70	343.31	400.46	-55.56	371.10	709.03	107.08	1462.04	0.00	0.00	0.00	849.07	18.24	1784.73	880.26	127.94	1781.09	752.47	142.78	1811.23	724.12	192.46	1834.56	488.36	-285.85	79.39	1086.63	-295.36	78.83	497.24
8.34000	847.96	104.30	113.11	806.02	93.83	122.04	603.48	128.83	123.16	614.23	139.64	165.55	512.32	-79.53	153.25	491.47	-68.11	185.36	378.08	-50.44	339.58	409.08	-57.36	368.44	712.43	107.98	1462.45	0.00	0.00	0.00	851.22	19.98	1785.36	882.44	129.85	1781.61	754.44	141.56	1812.30	726.02	193.69	1834.81	488.59	-286.02	79.46	1086.48	-295.35	78.68	495.95
8.35000	847.93	104.53	112.47	806.32	94.43	122.03	603.49	128.88	123.18	614.19	139.49	165.57	529.15	-82.78	153.90	506.42	-70.94	184.72	387.49	-52.07	335.16	417.85	-58.84	364.91	714.75	108.99	1462.70	0.00	0.00	0.00	852.63	21.48	1785.99	858.73	42.85	1785.25	756.29	140.35	1813.38	727.91	194.99	1834.98	488.99	-285.92	79.54	1086.38	-295.72	78.55	494.63
8.36000	847.30	104.30	112.06	806.60	93.95	122.14	603.56	128.85	123.15	614.17	139.49	165.65	543.49	-86.08	153.54	520.96	-74.21	183.84	397.19	-53.83	329.98	427.00	-60.39	360.77	717.22	109.80	1462.97	0.00	0.00	0.00	854.75	22.94	1786.41	881.29	112.45	1783.09	758.00	139.12	1814.46	729.81	196.42	1835.10	488.46	-286.07	79.41	1086.15	-295.59	78.54	494.75
8.37000	847.33	104.00	112.06	806.33	94.21	121.65	603.58	128.67	123.09	614.14	139.32	165.68	558.76	-89.15	152.53	535.57	-77.16	182.34	407.26	-55.17	323.88	436.40	-62.53	356.12	720.74	110.54	1463.24	0.00	0.00	0.00	858.15	24.58	1786.74	889.33	134.64	1782.75	759.59	137.90	1815.55	731.72	197.64	1835.20	488.73	-286.00	79.32	1086.40	-295.55	78.63	496.14
8.38000	847.83	104.34	112.24	805.74	94.10	121.39	603.56	128.93	123.19	614.07	139.19	165.71	573.80	-92.51	151.33	549.66	-80.06	179.97	417.66	-56.01	316.92	446.22	-64.52	350.73	722.78	111.40	1463.48	0.00	0.00	0.00	860.47	26.08	1787.18	891.72	136.26	1782.98	761.06	136.67	1816.65	733.63	198.79	1835.26	488.51	-286.25	79.40	1086.18	-295.72	78.40	495.42
8.39000	847.56	104.23	111.71	806.43	93.89	121.41	603.65	128.92	123.23	614.03	139.11	165.80	589.23	-96.03	150.24	562.57	-82.85	176.74	428.49	-57.01	309.39	456.37	-65.65	344.39	724.66	112.14	1463.69	0.00	0.00	0.00	862.34	27.44	1787.58	893.25	137.67	1783.30	762.39	135.44	1817.76	735.56	200.25	1835.22	489.09	-286.16	79.45	1086.17	-295.82	78.43	494.07
8.40000	848.90	104.83	111.55	806.87	94.21	121.21	603.61	129.16	123.31	613.97	139.01	165.88	604.25	-99.01	147.90	579.12	-85.72	174.18	439.66	-58.50	301.60	466.92	-67.14	337.65	727.92	112.72	1463.85	0.00	0.00	0.00	864.32	28.70	1787.88	895.47	138.93	1783.40	763.60	134.20	1818.87	737.58	201.10	1835.30	488.26	-286.48	79.32	1086.58	-295.58	78.60	495.38
8.41000	848.68	104.48	111.39	806.41	94.15	120.94	603.67	128.73	123.16	613.93	138.97	165.97	618.72	-102.73	145.46	594.16	-88.63	171.03	451.22	-60.28	293.56	477.54	-68.08	330.15	729.65	113.36	1464.03	0.00	0.00	0.00	867.01	29.93	1787.94	897.77	140.30	1783.33	764.67	132.96	1819.99	739.56	202.00	1835.30	488.23	-286.74	79.37	1086.07	-295.50	78.38	495.25
8.42000	847.57	104.25	110.81	806.59	93.59	120.56	603.69	128.91	123.25	613.90	138.82	166.00	635.59	-105.25	143.03	609.15	-91.73	167.84	463.11	-62.76	285.59	488.31	-68.53	322.14	733.17	113.86	1464.12	0.00	0.00	0.00	870.20	31.33	1788.03	899.37	142.03	1783.49	765.62	131.72	1821.12	741.62	202.64	1835.34	489.06	-286.56	79.65	1085.80	-295.37	78.41	494.63
8.43000	846.87	104.34	110.70	806.39	93.57	120.16	603.74	129.00	123.29	613.86	138.70	166.07	650.84	-108.64	140.44	624.01	-94.70	164.50	475.30	-65.25	277.45	499.27	-69.55	314.11	734.61	114.25	1464.26	0.00	0.00	0.00	872.71	32.68	1788.11	901.96	143.47	1783.34	766.44	130.47	1822.25	743.61	203.34	1835.31	488.63	-286.73	79.70	1086.24	-295.71	78.48	494.41
8.44000	847.78	104.40	110.70	806.25	93.87	120.25	603.75	128.70	123.18	613.79	138.60	166.11	667.22	-112.12	138.67	639.84	-97.63	161.49	487.52	-67.31	269.11	510.40	-70.63	305.97	737.26	114.68	1464.37	0.00	0.00	0.00	875.21	33.95	1788.20	904.19	144.58	1783.26	767.12	129.22	1823.39	745.57	204.22	1835.27	489.29	-286.48	79.93	1085.87	-295.58	78.41	494.83
8.45000	847.77	104.59	110.63	806.83	93.72	120.29	603.75	128.78	123.22	613.77	138.52	166.16	683.38	-114.01	136.00	655.68	-100.26	158.70	499.92	-69.41	260.71	521.72	-72.18	298.18	740.68	114.98	1464.48	0.00	0.00	0.00	877.13	34.97	1788.28	887.50	56.82	1786.21	767.68	127.97	1824.53	747.53	204.86	1835.21	489.05	-286.25	79.82	1086.41	-295.43	78.70	494.99
8.46000	848.39	104.13	110.70	807.26	93.93	120.39	603.81	128.78	123.26	613.74	138.46	166.20	700.47	-117.03	134.41	671.89	-102.92	155.93	512.60	-71.21	252.30	533.19	-74.03	290.49	743.58	115.43	1464.54	0.00	0.00	0.00	879.40	35.76	1788.25	903.86	126.30	1783.81	768.11	126.71	1825.69	749.50	205.63	1835.11	488.70	-286.48	79.72	1085.95	-295.71	78.54	496.05
8.47000	848.49	104.08	110.54	806.38	93.76	119.98	603.81	128.69	123.22	613.69	138.30	166.23	719.30	-118.33	131.93	687.96	-104.44	152.76	525.43	-73.35	244.03	544.87	-75.64	282.71	745.93	115.50	1464.55	0.00	0.00	0.00	882.50	36.78	1788.18	910.04	147.97	1783.13	768.40	125.45	1826.85	751.51	205.89	1835.05	490.17	-286.00	79.99	1086.08	-295.48	78.52	496.25
8.48000	848.58	104.14	110.59	806.94	93.96	120.53	603.83	128.59	123.20	613.68	137.95	166.19	735.92	-120.19	129.53	704.12	-106.25	150.01	538.45	-75.46	235.93	556.80	-77.52	275.22	747.96	115.75	1464.50	0.00	0.00	0.00	885.20	37.68	1788.12	912.35	149.00	1783.07	768.56	124.18	1828.01	753.44	206.38	1834.91	489.99	-285.68	79.80	1086.84	-295.31	78.82	496.06
8.49000	847.83	104.64	110.47	807.05	93.86	120.13	603.83	128.68	123.28	613.64	138.17	166.36	752.35	-120.98	127.59	720.52	-107.68	147.46	551.56	-77.55	227.93	568.97	-79.57	267.88	748.91	115.88	1464.48	0.00	0.00	0.00	888.61	38.45	1787.97	914.47	149.88	1782.88	768.59	122.91	1829.19	755.42	206.63	1834.79	489.77	-285.68	79.96	1086.55	-295.27	78.79	496.22
8.50000	849.22	104.35	110.55	806.68	94.51	120.32	603.89	128.56	123.25	613.60	138.00	166.42	768.53	-121.45	125.78	736.81	-107.30	144.25	564.96	-79.29	220.04	581.16	-81.42	260.63	752.21	115.90	1464.34	0.00	0.00	0.00	890.86	39.20	1787.95	917.16	150.68	1782.72	768.49	121.64	1830.37	757.37	206.64	1834.69	489.60	-285.57	79.90	1086.33	-295.56	78.54	496.87
8.51000	849.31	104.62	111.03	807.04	94.19	120.48	603.88	128.56	123.26	613.56	137.97	166.52	786.40	-121.56	124.67	753.05	-108.20	141.81	578.35	-80.46	212.01	593.46	-83.13	253.53	754.56	115.90	1464.17	0.00	0.00	0.00	892.85	39.70	1787.85	919.87	151.28	1782.54	768.25	120.37	1831.55	759.36	206.75	1834.54	489.14	-285.70	79.75	1085.71	-295.17	78.51	496.50
8.52000	847.92	104.19	110.41	806.38	94.27	120.43	603.78	128.56	123.29	613.58	137.61	166.42	801.96	-121.02	122.99	768.42	-107.54	139.63	591.94	-80.50	203.58	605.75	-84.63	246.56	757.00	115.91	1463.98	0.00	0.00	0.00	895.68	40.14	1787.61	922.35	151.97	1782.32	767.88	119.09	1832.75	761.33	206.64	1834.42	489.61	-285.76	79.89	1086.23	-295.38	78.75	497.05
8.53000	849.73	104.34	111.13	806.70	94.31	120.50	603.87	128.60	123.30	613.59	137.37	166.42	817.65	-120.07	121.91	783.92	-107.50	137.60	605.43	-81.01	195.74	617.79	-85.95	239.85	758.96	115.95	1463.82	0.00	0.00	0.00	898.50	40.64	1787.41	924.00	152.63	1782.22	767.38	117.81	1833.95	763.37	206.50	1834.23	489.73	-286.03	79.77	1086.14	-295.88	78.53	497.34
8.54000	848.32	104.37	110.33	806.82	94.19	120.27	603.91	128.66	123.34	613.62	137.46	166.51	833.85	-118.78	121.75	799.23	-106.89	136.27	618.63	-81.88	188.59	629.55	-87.66	233.64	761.05	115.71	1463.69	0.00	0.00	0.00	900.02	40.85	1787.27	926.20	152.93	1781.95	766.77	116.53	1835.15	765.36	206.40	1834.06	488.89	-286.16	79.64	1086.33	-295.93	78.69	496.65
8.55000	850.00	104.61	110.71	807.14	94.47	119.98	603.97	128.60	123.34	613.65	137.52	166.63	849.66	-116.82	121.96	814.70	-105.02	135.71	631.45	-83.99	182.50	641.39	-88.63	227.54	763.17	115.56	1463.57	0.00	0.00	0.00	902.07	41.02	1787.03	912.96	63.21	1784.76	796.76	124.04	1826.23	767.43	206.12	1833.91	488.77	-286.18	79.72	1085.68	-295.91	78.60	496.37
8.56000	849.12	104.68	110.43	807.32	94.68	120.18	604.02	128.57	123.30	613.64	137.69	166.79	865.39	-114.42	122.50	828.68	-103.72	134.74	644.16	-86.03	176.95	653.14	-89.01	221.68	766.44	115.29	1463.31	0.00	0.00	0.00	904.93	40.99	1786.61	926.92	132.47	1782.12	752.16	112.23	1842.56	769.46	205.42	1833.85	489.25	-286.09	79.96	1085.89	-295.42	78.79	496.84
8.57000	849.08	104.41	110.56	806.90	94.28	119.94	603.95	128.73	123.40	613.75	137.38	166.72	878.38	-111.93	122.62	843.48	-100.76	134.65	656.84	-87.43	171.64	664.74	-90.11	216.40	768.68	114.97	1463.14	0.00	0.00	0.00	908.56	41.18	1786.21	933.37	153.66	1780.93	738.06	107.72	1848.24	771.63	204.90	1833.78	489.43	-285.84	79.90	1086.63	-295.69	78.93	496.42
8.58000	848.81	104.84	110.48	805.44	93.53	120.54	604.00	128.74	123.42	613.80	137.39	166.83	892.87	-108.55	123.24	856.84	-98.38	134.27	669.19	-89.02	166.88	676.27	-90.01	211.00	770.17	114.60	1463.08	0.00	0.00	0.00	910.44	40.96	1785.80	935.28	153.58	1780.60	740.49	107.24	1848.11	773.76	204.35	1833.69	489.03	-285.87	79.79	1086.24	-295.96	78.75	495.84
8.59000	849.87	104.35	111.01	804.87	93.94	120.60	604.06	128.71	123.40	613.84	137.32	166.94	906.36	-104.84	123.93	869.10	-95.92	133.44	681.29	-90.11	162.32	687.49	-90.09	205.99	773.06	114.33	1462.87	0.00	0.00	0.00	912.63	40.44	1785.28	937.02	153.13	1780.36	743.06	106.59	1847.97	775.93	203.62	1833.66	489.05	-285.71	79.93	1085.73	-295.95	78.64	497.26
8.60000	845.65	105.29	111.32	804.81	94.38	120.89	604.09	128.53	123.32	613.90	137.40	167.05	919.63	-101.78	124.53	881.61	-93.42	133.58	693.19	-90.82	158.01	698.48	-90.28	201.42	775.19	113.98	1462.70	0.00	0.00	0.00	914.81	40.23	1784.87	920.26	61.55	1783.87	832.91	127.02	1817.26	778.10	202.59	1833.64	489.84	-285.81	79.91	1085.66	-295.89	78.69	496.38
8.61000	845.54	105.35	111.61	804.63	94.59	120.85	604.06	128.87	123.51	613.94	137.18	167.05	932.35	-98.32	125.53	894.09	-90.47	133.53	704.74	-91.31	153.89	709.08	-90.85	197.37	777.16	113.53	1462.57	0.00	0.00	0.00	917.55	39.77	1784.41	937.66	131.17	1780.40	770.58	109.94	1839.72	780.27	201.64	1833.63	489.84	-285.87	79.98	1086.96	-295.66	79.03	496.22
8.62000	846.45	106.08	111.90	804.61	95.06	121.01	604.09	128.94	123.55	614.01	137.15	167.17	943.52	-95.09	126.27	905.92	-87.54	133.54	715.96	-91.58	149.94	719.37	-91.48	193.64	779.32	113.04	1462.49	0.00	0.00	0.00	920.35	38.95	1783.78	944.18	151.75	1779.23	750.31	103.27	1847.54	782.45	200.77	1833.55	489.04	-286.07	79.64	1086.57	-295.70	78.93	496.59
8.63000	847.16	105.68	112.35	804.76	95.05	121.11	604.12	128.97	123.57	614.11	137.06	167.26	954.94	-91.81	127.26	917.03	-85.00	133.77	726.80	-91.63	146.16	729.30	-91.73	190.12	781.06	112.69	1462.33	0.00	0.00	0.00	923.20	38.26	1783.32	946.20	151.08	1778.97	752.69	101.90	1847.35	784.60	199.60	1833.52	489.03	-285.84	79.73	1085.61	-296.02	78.67	496.43
8.64000	847.22	106.47	112.41	804.58	95.23	121.16	604.15	128.84	123.53	614.13	137.05	167.40	966.17	-88.47	128.52	927.51	-82.44	134.42	737.12	-91.58	142.65	738.77	-92.37	187.04	784.43	112.18	1462.23	0.00	0.00	0.00	925.71	37.54	1782.87	947.95	150.40	1778.80	755.13	100.87	1847.13	786.76	198.30	1833.53	489.21	-285.51	79.75	1085.77	-295.99	78.81	496.39
8.65000	847.04	106.11	112.23	805.33	95.62	121.53	604.21	128.91	123.59	614.18	136.84	167.44	976.08	-85.71	129.61	937.22	-79.98	134.76	746.87	-91.30	139.38	747.58	-93.19	184.37	786.83	111.49	1462.10	0.00	0.00	0.00	927.65	36.85	1782.50	949.49	149.80	1778.57	811.72	114.38	1827.26	788.92	197.07	1833.48	488.95	-285.89	79.80	1085.73	-296.17	78.66	496.43
8.66000	846.03	106.78	112.35	805.42	95.89	121.60	604.19	128.91	123.63	614.20	136.89	167.63	984.82	-82.72	130.73	947.01	-77.56	135.39	756.05	-91.48	136.67	756.02	-93.06	181.61	788.57	110.79	1461.92	0.00	0.00	0.00	929.71	35.78	1782.09	951.70	148.86	1778.32	773.94	101.75	1841.64	791.08	195.53	1833.52	489.55	-285.97	79.96	1086.21	-296.08	78.81	495.77
8.67000	847.04	106.42	112.39	805.55	95.78	121.50	604.20	129.00	123.69	614.24	136.75	167.73	994.16	-80.07	131.86	956.28	-74.82	136.39	764.73	-91.59	134.17	763.95	-93.21	179.15	790.62	110.17	1461.83	0.00	0.00	0.00	932.57	34.50	1781.54	954.60	147.71	1778.08	762.18	96.49	1846.62	793.18	194.38	1833.45	489.45	-285.89	79.71	1086.31	-296.22	78.79	496.16
8.68000	845.73	106.31	111.94	805.58	96.30	121.63	604.26	128.93	123.70	614.25	136.65	167.90	1002.78	-76.70	133.11	964.12	-72.33	136.66	772.96	-91.41	131.82	771.51	-93.37	176.99	793.16	109.48	1461.69	0.00	0.00	0.00	935.20	33.43	1781.13	957.06	146.63	1777.90	764.46	94.90	1846.43	795.28	192.71	1833.51	490.30	-285.61	80.01	1085.90	-295.98	78.98	496.70
8.69000	847.98	106.08	112.68	805.81	96.41	121.69	604.28	129.00	123.78	614.28	136.56	168.07	1009.69	-73.86	133.34	971.30	-69.58	136.57	780.59	-91.33	129.77	778.54	-93.21	174.90	795.13	108.74	1461.54	0.00	0.00	0.00	937.34	32.46	1780.80	959.51	145.56	1777.64	766.86	93.12	1846.18	797.31	191.22	1833.47	489.46	-285.52	79.84	1086.12	-296.10	79.11	496.35
8.70000	846.31	106.71	112.36	805.02	96.55	121.51	604.35	128.86	123.84	614.30	136.49	168.25	1017.18	-70.89	134.07	978.79	-67.90	136.66	787.61	-91.07	127.87	785.17	-93.02	173.00	798.05	107.90	1461.47	0.00	0.00	0.00	939.75	31.62	1780.42	942.34	53.03	1780.09	835.47	109.78	1822.22	799.38	189.32	1833.52	488.95	-285.58	79.73	1086.42	-296.19	79.14	496.30
8.71000	847.24	106.57	112.48	805.55	97.07	121.83	604.38	128.82	123.86	614.36	136.32	168.37	1023.47	-68.16	133.80	984.39	-65.43	135.94	794.07	-90.63	126.02	791.27	-92.75	171.27	800.46	107.07	1461.33	0.00	0.00	0.00	942.11	30.22	1780.07	959.26	121.71	1778.09	788.46	94.01	1839.58	801.31	187.72	1833.52	489.54	-285.68	79.79	1086.64	-296.01	79.17	496.04
8.72000	845.49	107.23	112.25	806.23	97.19	121.98	604.44	128.86	123.97	614.37	136.29	168.57	1029.13	-65.71	133.01	990.16	-63.03	135.48	799.84	-90.13	124.29	796.88	-92.07	169.50	802.36	106.14	1461.27	0.00	0.00	0.00	944.44	28.29	1779.75	964.51	141.77	1777.46	773.29	87.16	1845.57	803.27	185.73	1833.57	489.49	-285.74	79.71	1086.36	-295.85	79.20	496.80
8.73000	847.26	107.29	112.96	806.81	96.93	121.97	604.48	128.72	124.00	614.38	136.15	168.67	1034.59	-62.93	132.12	994.80	-60.56	133.90	805.00	-88.99	122.77	801.97	-91.66	168.01	804.96	105.18	1461.13	0.00	0.00	0.00	946.50	26.88	1779.36	967.46	140.16	1777.42	775.48	85.67	1845.44	805.17	183.68	1833.61	489.79	-285.72	79.88	1086.30	-295.83	79.27	495.96
8.74000	847.81	106.79	112.70	806.00	97.05	121.73	604.55	128.66	124.07	614.35	135.87	168.74	1038.39	-59.83	129.33	998.84	-57.82	131.94	809.20	-88.90	122.79	806.68	-90.96	166.81	807.23	104.11	1461.02	0.00	0.00	0.00	949.01	25.37	1779.02	969.62	138.98	1777.31	777.55	83.36	1845.17	806.95	181.95	1833.58	489.90	-285.71	79.86	1086.38	-295.95	79.29	495.92
8.75000	846.07	107.48	112.44	806.59	97.17	121.91	604.60	128.55	124.15	614.34	135.79	168.91	1041.22	-57.65	124.29	1002.60	-55.31	129.24	811.86	-88.74	122.44	810.47	-89.70	165.60	809.21	103.08	1460.95	0.00	0.00	0.00	951.21	24.10	1778.75	971.08	137.66	1777.27	779.58	81.31	1844.98	808.76	179.72	1833.67	489.07	-285.63	79.66	1086.50	-295.95	79.23	496.07
8.76000	846.20	106.80	112.11	805.80	97.47	121.70	604.68	128.45	124.24	614.35	135.52	169.03	1044.02	-56.66	118.87	1004.89	-53.94	126.65	812.86	-88.61	122.28	812.97	-88.86	165.02	811.76	102.02	1460.90	0.00	0.00	0.00	953.09	22.46	1778.54	972.50	135.88	1777.43	781.60	79.19	1844.81	810.54	177.52	1833.77	489.83	-285.68	79.94	1086.26	-296.22	79.05	495.94
8.77000	847.86	107.00	112.72	805.98	97.45	121.72	604.72	128.16	124.28	614.29	135.36	169.21	1043.81	-57.63	116.51	1005.34	-55.28	124.86	813.60	-87.76	122.37	813.59	-87.81	164.74	814.36	100.84	1460.82	0.00	0.00	0.00	954.71	20.39	1778.24	975.19	133.85	1777.66	783.57	76.56	1844.58	812.33	175.50	1833.87	489.27	-285.49	79.74	1086.06	-296.40	78.84	495.67
8.78000	847.98	106.91	112.66	806.68	97.35	121.85	604.77	128.08	124.41	614.34	135.38	169.45	1043.60	-58.10	117.35	1005.60	-55.40	125.18	813.35	-87.74	122.30	812.52	-86.77	164.61	816.51	99.62	1460.78	0.00	0.00	0.00	957.32	18.69	1778.08	976.95	132.05	1777.74	785.63	74.42	1844.48	814.06	173.34	1834.05	489.33	-285.61	79.68	1086.21	-296.40	78.87	496.11
8.79000	846.32	106.97	112.29	806.60	97.03	121.61	604.85	127.90	124.55	614.41	135.03	169.60	1043.55	-58.18	117.69	1005.12	-56.25	125.24	813.18	-87.53	122.14	811.06	-86.81	164.85	818.77	98.39	1460.97	0.00	0.00	0.00	959.96	16.95	1777.94	978.51	130.68	1777.94	787.67	72.03	1844.39	815.93	170.76	1834.35	489.62	-285.69	79.82	1085.59	-296.45	78.72	496.16
8.80000	847.20	106.93	112.26	806.32	97.48	121.70	604.95	127.65	124.71	614.48	134.89	169.84	1043.37	-57.81	117.44	1005.18	-55.31	125.24	813.09	-87.52	122.08	810.67	-86.31	164.49	821.63	97.29	1461.07	0.00	0.00	0.00	962.05	15.39	1777.83	980.61	129.26	1778.07	789.62	69.41	1844.37	817.74	168.40	1834.67	489.98	-285.50	80.03	1086.08	-296.22	78.80	496.37
8.81000	846.87	106.61	112.05	806.81	97.22	121.52	605.02	127.54	124.96	614.61	134.86	170.14	1044.50	-57.70	117.11	1003.99	-56.14	125.38	813.17	-87.55	121.92	810.88	-86.32	164.37	823.71	95.94	1461.20	0.00	0.00	0.00	963.81	13.39	1777.88	983.03	127.23	1778.49	791.63	66.83	1844.35	819.62	166.07	1835.04	489.21	-285.92	79.59	1085.99	-296.04	78.82	495.82
8.82000	846.40	107.01	112.05	806.17	97.23	121.35	605.15	127.22	125.16	614.79	134.63	170.43	1044.26	-57.89	115.91	1004.30	-56.32	124.82	813.36	-87.65	121.76	811.42	-86.28	164.15	825.39	94.68	1461.39	0.00	0.00	0.00	966.23	11.02	1777.88	985.26	124.71	1779.03	793.66	64.51	1844.40	821.55	163.57	1835.44	489.68	-286.01	79.75	1085.88	-296.25	78.78	496.18
8.83000	845.66	107.18	111.77	806.44	97.22	121.29	605.32	126.94	125.43	614.95	134.35	170.75	1044.44	-57.85	114.91	1004.78	-56.61	124.48	813.51	-87.60	121.60	811.68	-86.73	164.09	828.25	93.39	1461.66	0.00	0.00	0.00	967.94	8.87	1778.08	986.98	122.74	1779.62	795.66	62.01	1844.54	823.44	161.29	1835.82	490.00	-285.87	79.79	1086.26	-296.29	78.75	496.37
8.84000	846.21	107.03	111.98	807.34	97.34	121.63	605.44	126.75	125.80	615.13	134.43	171.26	1045.21	-58.37	114.66	1005.26	-56.49	124.12	813.59	-87.71	121.58	812.04	-86.52	163.82	829.99	92.09	1461.91	0.00	0.00	0.00	970.61	6.77	1778.17	989.91	120.62	1780.07	797.76	59.33	1844.63	825.36	158.82	1836.31	490.12	-285.86	79.85	1086.64	-295.97	79.07	496.55
8.85000	844.77	106.68	111.30	806.80	96.96	121.19	605.63	126.24	126.09	615.35	134.18	171.67	1045.70	-58.23	114.26	1005.61	-56.64	123.87	813.70	-87.85	121.57	812.25	-87.09	163.88	833.45	90.77	1462.32	0.00	0.00	0.00	972.45	4.84	1778.38	991.23	118.69	1780.72	799.82	57.00	1844.77	827.32	156.44	1836.79	490.50	-285.74	80.16	1086.50	-296.19	78.86	496.12
8.86000	847.47	106.35	111.93	807.31	96.88	121.25	605.80	126.31	126.58	615.57	134.16	172.20	1045.28	-58.57	113.31	1005.73	-56.72	123.52	813.78	-87.97	121.56	812.60	-87.18	163.85	835.72	89.31	1462.65	0.00	0.00	0.00	974.62	2.71	1778.59	993.22	116.59	1781.33	801.90	54.34	1844.91	829.27	154.07	1837.25	489.69	-285.63	80.01	1086.39	-296.18	78.76	496.12
8.87000	846.13	107.02	111.98	807.18	96.91	121.15	606.01	125.89	126.92	615.82	134.14	172.74	1045.85	-58.53	113.08	1006.46	-56.73	123.25	813.96	-88.01	121.50	812.86	-87.14	163.77	837.65	88.11	1463.09	0.00	0.00	0.00	976.87	0.37	1778.70	996.14	114.38	1781.86	803.99	51.71	1845.07	831.26	151.38	1837.79	489.89	-285.64	79.92	1085.85	-296.34	78.45	496.22
8.88000	847.40	107.23	112.25	807.29	96.88	121.04	606.19	125.97	127.38	616.08	134.01	173.19	1045.90	-58.52	112.65	1006.18	-56.93	123.02	814.03	-88.18	121.52	813.01	-87.62	163.94	839.19	86.68	1463.50	0.00	0.00	0.00	979.03	-1.62	1778.97	997.19	112.36	1782.38	806.02	49.24	1845.24	833.21	148.96	1838.27	489.80	-285.78	79.91	1086.13	-296.17	78.44	496.43
8.89000	848.23	106.94	112.34	808.16	96.91	121.24	606.38	125.92	127.73	616.39	134.42	173.84	1045.96	-59.06	112.45	1006.55	-57.20	122.99	814.10	-88.08	121.40	813.00	-87.58	163.88	841.44	85.24	1463.81	0.00	0.00	0.00	980.76	-3.73	1779.22	999.61	109.95	1782.94	808.11	46.89	1845.39	835.25	146.19	1838.81	489.10	-285.73	79.66	1085.70	-296.24	78.44	495.68
8.90000	846.62	106.86	111.57	807.39	96.67	120.71	606.55	126.17	128.14	616.71	134.63	174.37	1045.56	-58.44	112.14	1006.97	-57.04	122.80	814.13	-88.17	121.44	813.05	-87.37	163.78	844.35	83.89	1464.09	0.00	0.00	0.00	982.87	-6.04	1779.43	1000.67	107.76	1783.69	810.17	44.53	1845.56	837.26	143.71	1839.26	489.17	-285.57	79.74	1085.24	-296.26	78.28	496.04
8.91000	847.16	106.19	111.65	807.18	96.67	120.48	606.74	126.13	128.48	617.02	135.06	175.05	1046.62	-58.56	112.38	1007.10	-57.39	122.84	814.17	-88.08	121.39	813.12	-87.07	163.61	846.71	82.36	1464.27	0.00	0.00	0.00	985.09	-8.41	1779.61	1003.36	105.60	1784.21	812.17	41.81	1845.65	839.23	141.21	1839.64	488.98	-285.69	79.66	1085.93	-296.05	78.43	496.80
8.92000	846.48	106.64	111.39	808.38	96.86	120.86	606.92	126.20	128.83	617.39	135.35	175.62	1046.43	-58.54	111.95	1006.81	-57.23	122.44	814.25	-88.11	121.46	813.11	-87.28	163.72	849.46	80.84	1464.47	0.00	0.00	0.00	987.81	-10.47	1779.79	1005.09	104.01	1784.69	814.31	39.35	1845.73	841.18	138.75	1839.97	488.74	-285.65	79.60	1085.94	-296.31	78.51	497.01
8.93000	847.20	106.54	111.83	808.23	96.71	120.49	607.06	126.41	129.27	617.74	135.65	176.19	1046.10	-58.75	111.41	1006.65	-57.42	122.33	814.35	-87.92	121.41	813.16	-87.00	163.59	851.60	79.23	1464.69	0.00	0.00	0.00	989.56	-12.69	1780.03	1006.69	101.51	1785.27	816.47	36.90	1845.81	843.16	136.23	1840.33	488.86	-285.90	79.48	1086.23	-296.28	78.60	496.32
8.94000	847.11	106.27	111.42	807.90	96.92	120.51	607.20	126.71	129.77	618.08	136.15	176.87	1047.58	-58.78	111.84	1006.77	-57.29	122.19	814.38	-87.90	121.42	813.20	-86.65	163.40	853.42	77.68	1464.94	0.00	0.00	0.00	991.40	-14.95	1780.30	1009.63	99.33	1785.73	818.60	34.36	1845.92	845.12	133.96	1840.62	489.50	-285.82	79.69	1085.79	-296.25	78.33	496.48
8.95000	846.05	106.12	111.24	808.70	96.70	120.38	607.40	126.73	130.16	618.44	136.45	177.48	1046.76	-58.46	111.59	1006.37	-57.53	122.15	814.41	-87.82	121.37	813.11	-86.82	163.40	855.76	75.84	1465.08	0.00	0.00	0.00	993.97	-17.33	1780.40	1012.10	97.13	1786.13	820.70	31.61	1845.94	847.13	131.20	1840.98	490.17	-285.91	80.08	1085.68	-296.22	78.30	496.60
8.96000	848.33	105.95	111.84	807.21	96.76	119.74	607.64	126.68	130.62	618.78	136.80	178.17	1046.41	-58.85	111.56	1006.47	-57.47	121.97	814.45	-87.70	121.31	813.13	-86.59	163.24	857.46	74.16	1465.33	0.00	0.00	0.00	995.90	-19.59	1780.59	1013.86	94.74	1786.57	822.95	29.17	1846.02	849.06	128.75	1841.25	489.66	-286.17	79.66	1086.01	-296.15	78.28	496.15
8.97000	849.20	105.67	111.99	808.04	96.90	119.85	607.85	126.80	131.21	619.16	137.06	178.84	1047.27	-58.86	111.56	1007.07	-57.57	122.12	814.48	-87.73	121.28	813.21	-86.36	163.10	859.37	72.40	1465.43	0.00	0.00	0.00	998.81	-21.49	1780.69	1014.83	92.82	1786.98	825.15	26.64	1846.08	851.04	126.56	1841.44	488.75	-285.90	79.56	1086.57	-296.30	78.38	497.04
8.98000	847.67	105.74	111.45	808.79	96.60	119.87	608.11	126.90	131.78	619.58	137.25	179.55	1046.62	-58.71	111.41	1006.38	-57.56	121.77	814.49	-87.60	121.18	813.22	-86.44	163.05	862.27	70.45	1465.67	0.00	0.00	0.00	1000.94	-23.71	1780.83	1017.84	90.90	1787.28	827.42	24.18	1846.13	853.09	123.74	1841.75	489.56	-285.82	79.84	1085.83	-296.24	78.25	496.41
8.99000	849.53	106.24	112.39	807.83	96.69	119.28	608.32	127.05	132.50	620.00	137.72	180.38	1046.90	-58.85	111.11	1007.20	-57.48	121.85	814.51	-87.65	121.18	813.20	-86.48	162.94	864.00	68.61	1465.86	0.00	0.00	0.00	1002.93	-25.91	1780.89	1019.98	88.56	1787.55	829.66	21.53	1846.15	855.18	121.11	1841.99	489.28	-285.54	79.70	1085.62	-296.03	78.39	496.44
9.00000	848.70	106.36	112.12	808.00	96.96	119.28	608.59	127.02	133.14	620.49	137.84	181.08	1047.02	-58.79	110.97	1007.10	-57.67	121.96	814.48	-87.83	121.20	813.26	-86.58	162.89	865.94	66.66	1466.00	0.00	0.00	0.00	1004.93	-27.76	1780.94	1022.17	86.78	1787.72	873.52	33.94	1833.03	857.21	118.75	1842.18	489.62	-285.73	79.65	1085.32	-296.10	78.14	496.93
9.01000	848.28	106.36	111.90	807.82	96.89	119.05	608.92	127.24	133.99	621.05	138.00	181.88	1047.06	-58.53	111.16	1006.93	-57.61	121.64	814.48	-87.79	121.15	813.22	-86.53	162.76	868.07	64.77	1466.23	0.00	0.00	0.00	1007.33	-29.88	1780.82	1023.89	84.72	1787.83	844.85	20.11	1842.81	859.30	116.01	1842.43	489.00	-286.02	79.43	1086.12	-296.03	78.49	496.47
9.02000	848.25	106.44	111.84	808.30	96.77	118.94	609.28	127.22	134.77	621.59	138.26	182.69	1047.43	-58.59	111.39	1006.90	-57.91	121.76	814.43	-87.96	121.20	813.26	-86.51	162.69	870.19	62.81	1466.45	0.00	0.00	0.00	1010.19	-32.70	1780.66	1025.19	81.93	1788.13	836.17	13.35	1846.22	861.33	113.10	1842.72	489.19	-285.90	79.71	1085.96	-295.75	78.43	495.55
9.03000	846.88	105.88	111.26	808.35	96.91	118.79	609.58	127.40	135.63	622.14	138.80	183.65	1046.82	-58.66	111.16	1006.87	-57.83	121.66	814.50	-87.83	121.12	813.16	-86.83	162.72	873.03	60.84	1466.50	0.00	0.00	0.00	1012.15	-34.75	1780.60	1028.03	79.79	1788.12	838.28	10.70	1846.25	863.28	110.80	1842.87	489.70	-285.55	79.78	1085.99	-296.00	78.32	495.51
9.04000	847.69	105.91	111.43	808.08	97.05	118.57	609.97	127.76	136.62	622.77	139.10	184.56	1047.00	-58.82	111.05	1007.09	-57.56	121.48	814.49	-87.82	121.12	813.22	-86.67	162.60	875.10	59.00	1466.71	0.00	0.00	0.00	1014.67	-37.04	1780.34	1029.86	77.42	1788.34	840.33	7.95	1846.27	865.23	108.13	1843.05	489.81	-285.51	79.74	1086.06	-296.42	78.24	495.88
9.05000	848.45	106.54	112.08	808.31	97.08	118.50	610.45	127.41	137.43	623.41	139.43	185.51	1047.16	-58.69	111.14	1007.11	-57.71	121.63	814.49	-87.89	121.14	813.20	-86.81	162.59	877.05	57.08	1466.85	0.00	0.00	0.00	1016.65	-39.01	1780.22	1031.63	75.50	1788.37	842.45	5.48	1846.34	867.17	105.57	1843.28	489.87	-285.73	79.89	1085.79	-296.40	78.09	495.60
9.06000	848.74	106.06	111.73	807.97	97.02	118.10	610.80	127.88	138.63	624.15	140.01	186.59	1047.37	-58.26	111.21	1006.63	-57.76	121.42	814.46	-87.91	121.13	813.14	-86.70	162.44	878.15	55.17	1467.05	0.00	0.00	0.00	1018.37	-41.17	1780.13	1033.41	73.54	1788.33	844.37	2.57	1846.32	869.05	102.90	1843.53	489.97	-285.68	79.83	1085.63	-296.08	78.02	495.94
9.07000	847.38	106.02	111.25	807.38	97.13	117.78	611.29	128.20	139.87	624.93	140.42	187.70	1047.13	-58.61	111.12	1007.23	-57.84	121.72	814.49	-87.73	121.01	813.22	-86.72	162.31	880.14	53.20	1467.24	0.00	0.00	0.00	1020.58	-43.79	1779.93	1035.78	71.26	1788.37	846.30	-0.26	1846.35	870.88	100.29	1843.73	489.84	-285.38	79.94	1085.81	-295.93	78.27	496.48
9.08000	848.12	106.76	111.97	808.52	97.18	118.02	611.83	128.28	141.09	625.86	140.81	188.88	1046.96	-58.68	111.02	1007.35	-57.59	121.51	814.49	-87.75	120.97	813.10	-87.10	162.34	882.28	51.10	1467.43	0.00	0.00	0.00	1022.15	-45.94	1779.81	1037.61	68.77	1788.42	848.25	-2.81	1846.40	872.70	97.71	1843.94	489.47	-285.64	79.85	1085.81	-296.10	78.40	495.70
9.09000	847.71	106.89	111.89	807.97	97.29	117.74	612.44	128.28	142.44	626.83	141.39	190.20	1047.49	-58.53	111.05	1007.03	-57.68	121.41	814.45	-87.88	121.01	813.15	-87.23	162.28	884.36	49.05	1467.60	0.00	0.00	0.00	1024.09	-48.34	1779.69	1039.44	66.26	1788.53	850.10	-5.38	1846.44	874.43	95.13	1844.17	489.44	-285.64	79.66	1086.44	-295.99	78.41	496.07
9.10000	848.23	106.48	111.82	807.97	97.54	117.84	613.02	128.78	144.13	627.85	141.95	191.63	1047.41	-58.79	111.12	1006.59	-57.71	121.23	814.43	-87.94	120.98	813.06	-87.06	162.08	886.40	47.04	1467.76	0.00	0.00	0.00	1026.07	-50.26	1779.55	1040.75	64.29	1788.61	851.87	-7.88	1846.51	876.18	92.53	1844.43	489.18	-285.77	79.65	1086.70	-295.94	78.42	495.80
9.11000	847.35	106.57	111.61	808.10	97.53	117.71	613.77	128.86	145.85	629.06	142.58	193.24	1046.57	-58.85	110.92	1006.87	-57.86	121.36	814.42	-87.88	120.92	812.99	-87.24	161.98	888.38	45.08	1467.90	0.00	0.00	0.00	1027.95	-52.40	1779.47	1042.20	62.25	1788.75	853.59	-10.53	1846.55	877.80	90.23	1844.60	489.40	-285.69	79.78	1085.93	-296.16	78.10	496.52
9.12000	847.59	106.72	111.57	808.61	97.77	117.93	614.61	129.36	147.96	630.43	143.21	195.06	1046.27	-58.88	110.71	1006.53	-57.71	121.01	814.35	-88.03	120.96	812.95	-87.04	161.83	890.32	43.16	1468.03	0.00	0.00	0.00	1029.35	-55.21	1779.44	1044.83	59.62	1788.75	855.25	-13.16	1846.54	879.45	87.43	1844.86	489.70	-285.77	79.79	1085.76	-296.22	78.17	496.17
9.13000	847.83	106.91	111.75	808.69	97.87	117.98	615.64	129.36	150.09	632.01	144.01	197.13	1047.46	-58.73	111.24	1007.91	-57.91	121.73	814.38	-87.92	120.86	812.90	-87.23	161.72	892.21	41.29	1468.14	0.00	0.00	0.00	1031.57	-57.45	1779.41	1045.57	57.12	1789.24	856.81	-15.85	1846.50	881.03	84.91	1845.09	488.45	-285.83	79.51	1086.15	-296.49	78.17	496.57
9.14000	849.51	107.42	112.51	808.24	98.20	117.86	616.77	130.05	152.72	633.81	144.98	199.46	1046.16	-58.31	110.85	1006.88	-58.13	121.31	814.31	-87.94	120.84	812.77	-87.77	161.74	894.05	39.47	1468.24	0.00	0.00	0.00	1032.48	-59.54	1779.50	1047.29	54.70	1789.39	858.39	-18.41	1846.44	882.61	82.39	1845.25	489.49	-285.77	79.74	1085.99	-296.28	78.03	496.49
9.15000	847.33	107.33	111.50	808.89	98.22	118.01	618.17	130.44	155.49	635.79	146.22	202.12	1046.99	-58.85	111.00	1007.42	-57.98	121.40	814.28	-88.00	120.82	812.83	-87.37	161.39	895.86	37.69	1468.33	0.00	0.00	0.00	1033.92	-61.60	1779.51	1043.06	-40.12	1779.90	909.11	-1.67	1831.51	884.13	79.96	1845.37	489.81	-285.65	79.76	1085.99	-296.01	78.22	496.54
9.16000	849.26	107.82	112.33	809.09	98.37	118.10	619.67	131.58	158.79	638.24	147.16	204.88	1046.43	-58.61	111.00	1007.82	-57.92	121.42	814.28	-87.93	120.72	812.63	-87.88	161.41	897.62	35.96	1468.41	0.00	0.00	0.00	1035.69	-63.89	1779.47	1049.46	28.80	1787.65	874.20	-18.18	1842.41	885.71	77.29	1845.52	489.20	-285.81	79.52	1085.87	-296.16	78.23	497.07
9.17000	850.07	107.36	112.10	809.88	98.34	118.41	621.52	132.45	162.21	641.02	148.18	207.81	1047.63	-59.06	111.17	1006.99	-57.94	121.09	814.29	-87.84	120.61	812.66	-87.96	161.22	899.34	34.28	1468.48	0.00	0.00	0.00	1037.61	-66.49	1779.47	1052.00	48.06	1790.16	862.81	-25.48	1846.11	887.12	75.18	1845.52	489.67	-285.93	79.63	1086.08	-296.19	78.16	496.30
9.18000	848.98	107.47	111.62	809.88	98.42	118.85	623.58	133.33	165.80	644.04	149.86	211.14	1047.28	-58.81	111.02	1007.75	-57.95	121.18	814.23	-88.10	120.68	812.58	-88.24	161.13	901.02	32.66	1468.53	0.00	0.00	0.00	1039.17	-68.64	1779.37	1052.93	45.83	1790.48	864.23	-27.86	1845.88	888.51	72.78	1845.54	489.39	-286.11	79.50	1086.31	-296.11	78.30	495.75
9.19000	849.19	106.97	111.31	810.35	98.37	119.31	625.86	134.67	169.73	647.49	151.50	214.49	1046.61	-59.22	110.82	1006.76	-58.09	120.91	814.18	-88.20	120.68	812.57	-88.30	160.89	902.66	31.08	1468.58	0.00	0.00	0.00	1040.38	-70.81	1779.30	1055.00	43.62	1790.49	865.71	-30.06	1845.61	889.97	70.49	1845.42	489.49	-286.32	79.64	1085.84	-296.15	78.06	495.83
9.20000	849.49	107.32	111.27	810.76	98.57	120.13	628.37	136.37	173.85	651.33	153.50	217.99	1047.01	-59.13	110.52	1006.74	-58.30	120.90	814.19	-88.08	120.56	812.54	-88.44	160.72	904.27	29.56	1468.62	0.00	0.00	0.00	1041.49	-72.68	1779.31	1056.36	41.96	1790.62	867.12	-32.47	1845.26	891.35	68.50	1845.27	489.67	-285.63	79.73	1085.98	-296.20	78.07	496.07
9.21000	849.83	107.61	111.31	811.03	98.69	120.96	631.01	138.36	178.03	655.41	154.80	221.09	1047.55	-58.86	110.95	1006.42	-58.39	120.88	814.22	-88.05	120.50	812.44	-88.60	160.58	905.85	28.09	1468.65	0.00	0.00	0.00	1043.27	-74.37	1779.13	1057.71	40.34	1790.59	868.58	-34.66	1844.90	892.76	66.22	1845.14	488.61	-285.89	79.38	1085.89	-296.23	78.13	496.81
9.22000	850.20	108.03	111.19	811.72	99.03	121.80	633.73	140.34	182.07	659.29	157.68	225.02	1046.82	-59.19	110.54	1007.36	-58.26	121.03	814.13	-88.17	120.50	812.33	-88.78	160.44	907.39	26.67	1468.67	0.00	0.00	0.00	1045.77	-76.35	1778.74	1059.33	37.92	1790.49	870.09	-36.70	1844.54	894.26	64.08	1844.90	489.44	-285.87	79.66	1085.43	-296.35	77.85	496.36
9.23000	851.09	107.97	110.94	812.50	99.81	122.72	636.42	142.30	185.88	663.22	159.70	228.40	1046.85	-59.42	110.62	1007.18	-58.42	120.98	814.13	-88.25	120.49	812.29	-89.02	160.33	908.90	25.31	1468.68	0.00	0.00	0.00	1047.40	-78.18	1778.48	1061.13	36.22	1790.37	871.64	-38.81	1844.10	895.69	62.21	1844.63	489.59	-285.82	79.72	1086.13	-296.24	78.12	496.53
9.24000	852.02	108.63	111.14	812.51	100.61	123.51	639.07	144.30	189.60	667.09	161.92	231.90	1045.78	-59.23	110.37	1006.63	-58.60	120.77	814.08	-88.30	120.47	812.21	-89.36	160.28	910.39	24.00	1468.68	0.00	0.00	0.00	1049.81	-79.97	1777.99	1062.43	34.46	1790.14	873.23	-40.88	1843.65	897.24	60.00	1844.41	488.78	-285.84	79.54	1085.96	-296.32	78.04	496.10
9.25000	852.99	110.13	111.68	815.01	101.86	125.10	641.75	146.22	193.24	670.87	163.91	235.27	1045.52	-59.64	110.24	1007.33	-58.42	120.87	814.10	-88.22	120.41	812.21	-89.48	160.17	911.84	22.75	1468.68	0.00	0.00	0.00	1051.18	-81.45	1777.68	1064.05	33.09	1789.91	874.83	-42.91	1843.17	898.77	58.01	1844.12	488.81	-285.89	79.49	1087.17	-296.19	78.47	495.87
9.26000	854.47	111.77	112.38	816.54	103.15	126.76	644.21	147.95	196.76	674.37	165.64	238.53	1046.12	-59.36	110.41	1007.52	-58.51	120.92	814.07	-88.29	120.41	812.16	-89.53	160.06	913.27	21.56	1468.67	0.00	0.00	0.00	1052.29	-82.84	1777.17	1065.60	31.56	1789.60	876.44	-44.70	1842.69	900.28	56.18	1843.85	489.85	-285.79	79.91	1086.67	-296.15	78.26	496.53
9.27000	855.90	112.98	113.00	818.20	104.80	128.55	646.98	149.34	200.01	677.81	167.01	241.64	1046.68	-59.15	110.76	1006.97	-58.63	120.84	814.05	-88.29	120.37	812.20	-89.47	159.92	914.67	20.42	1468.66	0.00	0.00	0.00	1054.12	-84.63	1776.50	1067.10	29.33	1789.34	878.01	-46.65	1842.22	901.85	54.41	1843.57	489.56	-285.69	79.76	1086.22	-296.54	77.95	495.72
9.28000	861.46	114.67	114.86	821.89	106.29	130.66	650.34	150.39	202.84	681.45	168.01	244.42	1047.08	-59.60	110.46	1007.29	-58.70	120.86	814.08	-88.16	120.29	812.13	-89.60	159.90	916.05	19.35	1468.64	0.00	0.00	0.00	1055.81	-86.11	1775.83	1068.23	27.90	1788.96	879.72	-48.12	1841.87	903.51	52.58	1843.43	489.32	-286.03	79.57	1086.28	-296.64	78.00	495.87
9.29000	865.57	116.51	115.83	826.49	108.10	132.59	654.35	151.48	205.17	685.55	168.93	246.80	1046.71	-59.38	110.53	1007.46	-58.75	120.97	814.05	-88.20	120.33	812.04	-89.74	159.90	917.41	18.33	1468.62	0.00	0.00	0.00	1057.14	-87.30	1775.29	1069.85	26.82	1788.55	881.32	-49.85	1841.51	905.10	51.23	1843.29	489.04	-286.67	79.38	1086.15	-296.36	78.12	496.28
9.30000	869.16	118.12	116.08	831.74	109.74	133.83	659.04	152.71	206.73	690.04	169.61	248.40	1046.89	-59.51	110.53	1006.85	-58.83	120.60	814.06	-88.26	120.34	812.05	-89.89	159.93	918.75	17.37	1468.59	0.00	0.00	0.00	1057.60	-88.52	1774.82	1071.80	25.60	1788.19	882.94	-51.34	1841.28	906.75	49.72	1843.24	488.99	-286.23	79.41	1086.31	-296.45	78.09	496.34
9.31000	876.78	120.54	117.86	836.67	112.17	134.98	664.32	153.63	207.23	695.03	170.00	249.11	1046.56	-59.54	110.47	1006.16	-58.79	120.35	814.02	-88.38	120.37	812.04	-90.06	159.96	920.07	16.48	1468.56	0.00	0.00	0.00	1058.86	-89.65	1774.32	1073.57	24.29	1787.92	884.56	-52.59	1841.18	908.34	48.39	1843.26	488.88	-286.42	79.52	1086.89	-296.46	78.22	496.31
9.32000	882.99	123.36	119.34	844.51	114.36	136.28	670.19	154.57	206.79	700.40	170.53	248.97	1046.83	-59.43	110.64	1006.58	-58.79	120.58	814.05	-88.38	120.36	812.07	-89.71	159.81	921.38	15.65	1468.52	0.00	0.00	0.00	1061.63	-90.86	1773.66	1074.96	23.01	1787.57	886.08	-54.01	1841.08	909.98	47.17	1843.38	489.30	-286.33	79.53	1086.95	-296.16	78.33	496.02
9.33000	892.49	126.11	120.66	852.56	116.52	136.69	676.69	155.52	205.44	706.32	171.08	248.04	1045.81	-58.98	110.30	1007.08	-58.80	120.75	814.05	-88.40	120.36	812.12	-89.75	159.86	922.66	14.87	1468.48	0.00	0.00	0.00	1063.61	-91.95	1773.15	1075.84	21.64	1787.43	887.67	-55.15	1841.11	911.54	45.97	1843.54	489.48	-286.00	79.54	1087.10	-296.02	78.27	495.59
9.34000	902.46	128.90	121.00	861.78	119.22	136.81	683.77	156.40	203.23	712.75	171.30	246.13	1046.63	-59.67	110.50	1006.09	-58.94	120.23	814.08	-88.28	120.31	812.13	-89.90	159.96	923.94	14.17	1468.44	0.00	0.00	0.00	1064.15	-92.99	1772.83	1077.83	20.84	1787.23	889.12	-56.30	1841.17	913.14	44.64	1843.81	488.58	-286.18	79.27	1086.46	-296.10	78.10	496.02
9.35000	910.61	131.05	119.63	869.55	122.39	135.74	691.54	156.90	200.12	719.74	171.50	243.42	1046.73	-59.48	110.55	1007.38	-58.93	120.76	814.04	-88.51	120.43	812.06	-90.12	160.09	925.20	13.53	1468.40	0.00	0.00	0.00	1065.27	-93.73	1772.54	1079.64	20.13	1786.93	890.55	-57.20	1841.29	914.51	43.80	1844.08	489.03	-286.47	79.33	1086.84	-296.14	78.28	497.71
9.36000	922.10	135.32	119.26	880.53	125.25	135.18	699.65	157.62	196.39	727.20	172.01	240.13	1046.83	-59.55	110.78	1007.73	-58.72	120.85	814.09	-88.26	120.36	812.13	-89.61	159.92	926.45	12.95	1468.36	0.00	0.00	0.00	1066.52	-94.37	1772.55	1080.75	19.37	1787.00	891.89	-58.08	1841.41	915.96	42.87	1844.29	489.60	-286.37	79.70	1086.03	-296.49	77.93	497.21
9.37000	932.64	138.73	118.84	891.38	128.12	133.93	708.34	158.19	191.95	735.16	172.31	236.08	1046.93	-59.30	110.46	1006.85	-58.91	120.63	814.12	-88.17	120.31	812.08	-89.77	160.02	927.69	12.44	1468.32	0.00	0.00	0.00	1068.05	-95.50	1772.38	1081.06	18.18	1787.40	893.15	-58.86	1841.52	917.36	41.99	1844.48	489.83	-286.30	79.75	1086.32	-296.21	78.20	496.99
9.38000	944.87	142.33	118.72	903.18	131.50	133.10	717.44	159.07	187.05	743.49	172.39	231.44	1046.93	-59.48	110.39	1006.64	-58.82	120.47	814.09	-88.24	120.35	812.09	-89.71	160.09	928.92	12.00	1468.27	0.00	0.00	0.00	1068.63	-95.97	1772.77	1082.56	17.42	1787.56	894.37	-59.60	1841.63	918.52	41.68	1844.62	489.71	-286.65	79.51	1086.13	-296.12	78.07	495.80
9.39000	957.52	145.26	118.50	916.02	134.61	132.48	727.06	159.62	181.46	752.26	172.75	226.53	1046.78	-59.51	110.48	1006.65	-58.55	120.30	814.09	-88.32	120.42	812.06	-89.80	160.16	930.15	11.62	1468.23	0.00	0.00	0.00	1070.02	-96.47	1772.82	1084.30	17.06	1787.68	895.58	-60.09	1841.71	919.76	41.02	1844.83	489.84	-286.14	79.79	1086.54	-296.31	78.10	495.73
9.40000	969.21	147.89	118.42	928.13	136.78	131.18	737.40	160.26	175.66	761.56	172.70	221.19	1045.96	-59.46	110.36	1006.81	-58.72	120.50	814.08	-88.29	120.40	811.98	-89.80	160.22	931.37	11.31	1468.19	0.00	0.00	0.00	1071.06	-97.05	1772.96	1072.80	-75.84	1776.06	946.33	-40.33	1827.68	920.93	40.42	1844.99	489.82	-286.17	79.70	1086.36	-296.29	78.23	496.80
9.41000	982.52	150.54	118.78	940.25	138.74	130.05	748.07	160.98	169.85	771.38	172.86	215.76	1047.02	-59.42	111.00	1006.87	-58.64	120.50	814.13	-88.13	120.33	812.08	-89.55	160.12	932.59	11.08	1468.15	0.00	0.00	0.00	1071.95	-97.69	1773.29	1083.98	-5.35	1785.52	910.63	-55.51	1838.23	922.09	40.22	1845.00	489.29	-286.26	79.66	1086.21	-296.15	78.22	497.13
9.42000	995.55	151.78	118.62	953.79	140.05	128.53	759.34	161.48	163.84	781.45	173.01	210.25	1046.22	-59.31	110.82	1006.64	-58.60	120.39	814.11	-88.24	120.38	812.04	-89.55	160.16	933.80	10.91	1468.12	0.00	0.00	0.00	1072.99	-98.47	1773.71	1087.56	15.69	1788.80	898.70	-61.28	1841.87	923.21	40.01	1845.10	489.26	-286.53	79.62	1086.31	-296.27	78.28	497.28
9.43000	1007.91	152.69	118.47	967.05	139.91	127.72	771.05	161.57	157.69	791.74	172.59	204.54	1046.41	-59.15	110.83	1007.07	-58.82	120.60	814.12	-88.28	120.41	812.04	-89.65	160.22	935.02	10.81	1468.08	0.00	0.00	0.00	1073.73	-98.63	1774.08	1088.76	15.16	1789.01	899.67	-61.54	1841.86	924.29	40.11	1845.08	489.68	-286.40	79.57	1086.61	-296.07	78.40	495.90
9.44000	1021.51	152.87	119.15	980.46	140.32	127.23	782.90	161.52	151.52	802.01	172.00	198.94	1046.85	-59.05	110.95	1006.85	-58.47	120.49	814.10	-88.36	120.45	812.04	-89.59	160.16	936.24	10.79	1468.05	0.00	0.00	0.00	1075.21	-98.97	1774.28	1089.54	14.66	1789.48	900.68	-61.61	1841.87	925.57	39.60	1845.17	489.90	-286.23	79.71	1086.75	-296.10	78.40	497.07
9.45000	1033.60	152.78	119.84	993.11	140.44	127.13	794.69	160.73	145.14	812.20	171.86	193.66	1046.00	-59.11	110.71	1007.69	-58.63	120.88	814.11	-88.25	120.39	812.03	-89.44	160.08	937.46	10.84	1468.02	0.00	0.00	0.00	1076.37	-99.47	1774.42	1090.39	14.16	1789.84	901.71	-61.52	1841.83	926.82	39.21	1845.20	489.21	-286.39	79.69	1086.77	-296.05	78.19	497.33
9.46000	1047.76	152.02	121.39	1005.88	139.83	127.23	806.33	160.00	139.07	822.31	171.58	188.56	1046.28	-58.83	111.13	1006.87	-58.62	120.52	814.13	-88.12	120.33	811.99	-89.35	160.06	938.69	10.96	1468.00	0.00	0.00	0.00	1077.69	-99.79	1774.49	1091.63	13.88	1789.97	902.67	-61.47	1841.78	928.00	39.31	1845.12	489.33	-286.21	79.59	1086.43	-296.02	78.15	497.46
9.47000	1059.44	151.58	122.77	1018.34	138.92	127.70	817.55	159.13	133.32	832.27	171.12	183.92	1046.61	-58.99	111.06	1007.20	-58.63	120.76	814.11	-88.19	120.36	811.94	-89.72	160.17	939.92	11.16	1467.98	0.00	0.00	0.00	1079.69	-99.75	1774.70	1093.53	13.63	1790.03	903.68	-61.35	1841.68	929.18	39.44	1845.11	490.38	-286.01	80.00	1086.83	-295.95	78.31	496.83
9.48000	1070.59	150.31	123.92	1029.58	138.09	128.20	828.03	157.83	128.47	842.03	169.74	179.77	1047.46	-58.69	111.59	1008.49	-58.49	121.20	814.06	-88.34	120.42	811.97	-89.24	159.99	941.16	11.43	1467.97	0.00	0.00	0.00	1080.04	-99.97	1774.79	1094.05	13.49	1790.16	904.67	-61.16	1841.54	930.41	39.58	1844.99	489.35	-286.14	79.79	1086.96	-296.05	78.31	497.03
9.49000	1082.68	150.05	126.46	1040.31	137.04	129.28	838.30	156.05	125.22	851.02	167.88	176.60	1046.52	-58.97	111.44	1008.25	-58.42	121.14	814.09	-88.09	120.30	811.90	-89.23	159.97	942.40	11.78	1467.96	0.00	0.00	0.00	1081.04	-100.15	1774.81	1096.01	13.16	1790.06	905.75	-60.70	1841.39	931.58	40.17	1844.76	488.86	-286.30	79.61	1086.80	-295.88	78.33	496.67
9.50000	1090.91	149.68	127.86	1049.75	136.03	130.18	847.32	154.23	122.90	859.05	165.74	174.14	1047.22	-58.99	111.79	1007.79	-58.32	121.03	814.06	-88.22	120.35	811.85	-89.30	160.05	943.66	12.21	1467.96	0.00	0.00	0.00	1081.66	-100.30	1774.80	1090.41	-78.75	1776.15	952.23	-42.85	1829.09	932.87	40.43	1844.69	489.09	-285.81	79.81	1085.88	-295.90	78.00	497.10
9.51000	1099.23	150.41	128.76	1058.16	136.06	130.68	855.22	151.86	121.93	866.23	163.36	172.35	1046.60	-59.19	111.35	1007.85	-58.32	120.97	814.03	-88.27	120.38	811.79	-89.47	160.14	944.93	12.71	1467.97	0.00	0.00	0.00	1082.49	-100.16	1774.61	1096.47	-8.32	1786.77	919.52	-55.31	1837.91	934.10	41.00	1844.53	489.39	-286.02	79.74	1086.23	-295.99	78.19	496.99
9.52000	1105.83	151.67	128.58	1064.68	136.56	130.78	861.68	150.19	122.30	872.78	160.49	170.92	1045.92	-58.79	111.34	1007.55	-58.04	120.89	814.01	-88.22	120.34	811.76	-89.27	160.08	946.22	13.29	1467.98	0.00	0.00	0.00	1083.58	-99.89	1774.43	1099.00	13.09	1789.98	908.65	-59.29	1840.88	935.42	41.42	1844.44	489.05	-286.28	79.52	1086.33	-296.23	78.24	497.60
9.53000	1110.61	152.26	125.85	1069.29	137.22	131.63	865.63	149.43	122.53	877.86	157.98	170.21	1046.81	-59.10	111.71	1007.13	-58.03	120.80	814.00	-88.26	120.37	811.74	-89.18	160.07	947.52	13.95	1468.00	0.00	0.00	0.00	1084.52	-99.85	1774.20	1100.15	13.54	1789.71	909.72	-58.40	1840.78	936.77	41.99	1844.33	489.77	-286.24	79.92	1087.35	-296.28	78.40	497.57
9.54000	1113.75	150.66	121.82	1071.22	136.63	128.60	867.42	148.58	123.09	880.78	155.26	170.36	1046.90	-59.40	111.48	1007.86	-58.02	121.09	814.01	-88.20	120.32	811.78	-88.82	159.99	948.84	14.69	1468.03	0.00	0.00	0.00	1085.03	-99.46	1774.00	1102.13	13.56	1789.37	910.75	-57.60	1840.68	938.09	42.82	1844.22	489.60	-286.38	79.80	1087.72	-295.94	78.53	497.29
9.55000	1113.68	150.77	117.43	1071.40	135.77	125.34	868.27	147.26	124.04	881.80	153.19	171.03	1046.51	-59.40	111.57	1007.41	-57.78	120.83	813.98	-88.30	120.40	811.71	-89.09	160.23	950.17	15.52	1468.07	0.00	0.00	0.00	1086.33	-99.31	1773.70	1103.10	13.49	1789.22	911.78	-56.67	1840.62	939.46	43.60	1844.19	489.14	-286.29	79.60	1086.97	-295.92	78.44	497.62
9.56000	1113.53	151.08	117.54	1072.58	135.28	124.00	868.98	145.16	124.93	881.32	151.37	171.62	1046.14	-58.92	111.62	1007.90	-57.85	121.05	813.96	-88.29	120.39	811.72	-88.90	160.22	951.53	16.42	1468.12	0.00	0.00	0.00	1087.64	-98.81	1773.44	1103.73	13.99	1789.18	912.75	-55.78	1840.55	940.81	44.49	1844.17	489.60	-286.31	79.72	1086.71	-296.03	78.38	497.12
9.57000	1113.74	150.88	117.70	1070.81	135.88	125.54	869.05	144.41	125.18	880.50	150.50	172.22	1046.34	-58.69	111.83	1007.19	-58.05	120.89	813.98	-88.33	120.41	811.72	-89.05	160.41	952.90	17.41	1468.18	0.00	0.00	0.00	1088.52	-98.08	1773.24	1105.25	15.04	1788.92	913.84	-54.45	1840.58	942.09	45.49	1844.18	488.85	-286.31	79.43	1086.82	-295.76	78.58	497.06
9.58000	1114.32	151.37	116.90	1071.33	135.97	125.08	869.25	144.63	125.22	880.72	150.56	172.36	1046.06	-59.05	111.36	1007.73	-57.70	120.88	814.00	-88.34	120.41	811.78	-88.65	160.37	954.30	18.48	1468.25	0.00	0.00	0.00	1088.74	-97.33	1773.16	1105.91	15.64	1788.95	914.86	-53.40	1840.57	943.37	46.65	1844.23	488.93	-286.54	79.44	1086.86	-295.81	78.58	497.56
9.59000	1113.22	151.43	115.26	1073.87	134.99	122.11	868.87	146.18	124.63	881.44	151.48	171.96	1046.79	-58.65	111.61	1008.13	-58.22	121.25	814.03	-88.22	120.38	811.86	-88.54	160.41	955.72	19.63	1468.33	0.00	0.00	0.00	1089.11	-96.61	1773.20	1107.33	16.35	1788.84	915.94	-51.92	1840.62	944.68	47.92	1844.26	489.32	-286.50	79.57	1086.49	-296.13	78.32	497.73
9.60000	1115.12	152.08	114.23	1074.17	136.38	122.18	868.60	147.48	123.75	881.94	152.81	171.57	1046.48	-58.64	111.52	1008.26	-57.93	121.21	814.04	-88.33	120.43	811.89	-88.72	160.66	957.17	20.87	1468.42	0.00	0.00	0.00	1089.50	-95.81	1773.18	1093.52	-74.11	1776.18	989.22	-25.18	1821.19	945.87	49.49	1844.22	489.50	-285.97	79.85	1085.93	-296.15	78.11	496.81
9.61000	1114.85	152.23	113.24	1073.48	136.75	121.04	868.35	148.30	122.96	882.03	154.50	171.22	1046.25	-58.83	111.38	1007.47	-58.25	121.05	814.06	-88.21	120.41	811.99	-88.54	160.69	958.65	22.20	1468.53	0.00	0.00	0.00	1090.50	-94.67	1773.28	1106.56	-3.04	1785.93	936.63	-42.50	1835.65	947.01	50.86	1844.25	489.20	-285.95	79.74	1086.64	-296.22	78.24	497.49
9.62000	1114.93	152.62	113.21	1074.12	137.16	121.47	868.09	148.90	122.32	881.96	156.17	170.85	1046.29	-58.60	111.43	1007.46	-57.94	120.85	814.05	-88.42	120.54	812.05	-88.53	160.87	960.16	23.61	1468.65	0.00	0.00	0.00	1091.47	-93.55	1773.42	1111.00	19.08	1788.93	918.81	-47.36	1840.80	948.25	52.36	1844.27	489.19	-286.15	79.78	1086.67	-296.04	78.45	497.01
9.63000	1115.53	152.88	112.99	1074.01	138.02	121.47	867.81	149.60	121.97	881.74	157.40	170.54	1046.33	-58.75	111.34	1007.71	-58.09	121.11	814.11	-88.24	120.47	812.16	-88.29	160.97	962.08	24.95	1468.68	0.00	0.00	0.00	1092.99	-92.26	1773.62	1111.87	20.42	1789.06	919.79	-45.41	1840.95	949.43	54.02	1844.27	489.37	-286.27	79.72	1086.71	-295.97	78.62	496.34
9.64000	1114.87	152.77	112.67	1073.70	138.04	121.13	867.68	149.94	121.71	881.56	158.20	170.30	1047.12	-58.94	111.45	1007.81	-57.90	121.01	814.12	-88.24	120.50	812.20	-88.45	161.21	963.01	26.32	1468.72	0.00	0.00	0.00	1093.51	-90.85	1773.86	1112.55	21.88	1789.24	920.79	-43.66	1841.04	950.53	55.59	1844.30	488.85	-286.46	79.48	1086.67	-295.94	78.60	497.23
9.65000	1115.64	153.12	112.59	1073.23	138.30	120.67	867.64	149.95	121.49	881.40	158.62	170.16	1046.87	-58.70	111.31	1007.97	-57.88	120.99	814.16	-88.32	120.56	812.36	-88.04	161.26	963.30	27.64	1468.90	0.00	0.00	0.00	1094.45	-89.61	1774.09	1097.80	-68.12	1777.12	991.99	-18.36	1822.23	951.63	57.31	1844.32	488.59	-286.67	79.40	1086.01	-296.07	78.34	497.53
9.66000	1115.04	153.66	112.06	1073.43	138.57	120.77	867.67	150.01	121.50	881.30	158.49	170.01	1046.60	-58.98	111.32	1007.81	-57.96	121.01	814.16	-88.21	120.54	812.46	-87.88	161.39	965.41	28.88	1469.03	0.00	0.00	0.00	1095.65	-88.15	1774.43	1110.74	3.01	1786.89	940.86	-33.91	1836.39	952.75	58.74	1844.48	489.04	-286.19	79.69	1085.99	-296.10	78.32	497.08
9.67000	1115.67	152.90	112.10	1074.28	138.78	120.74	867.76	149.86	121.47	881.18	158.02	169.80	1046.48	-58.29	111.20	1007.33	-57.86	120.79	814.14	-88.34	120.61	812.54	-87.88	161.58	966.25	30.14	1469.17	0.00	0.00	0.00	1096.67	-86.40	1774.84	1115.56	26.09	1790.01	923.54	-38.01	1841.48	953.73	60.84	1844.46	489.30	-286.19	79.69	1087.18	-296.07	78.81	497.25
9.68000	1116.59	152.71	112.27	1073.88	138.12	120.49	867.80	149.87	121.60	881.00	157.65	169.68	1046.68	-58.49	111.41	1007.06	-57.80	120.73	814.17	-88.36	120.65	812.64	-87.78	161.73	968.65	31.46	1469.32	0.00	0.00	0.00	1098.24	-84.93	1775.14	1117.00	27.30	1790.23	924.41	-36.26	1841.63	954.64	63.05	1844.35	489.29	-286.21	79.81	1087.25	-295.72	78.86	497.05
9.69000	1114.64	153.37	111.76	1073.87	137.98	120.31	867.95	149.40	121.46	880.88	156.99	169.42	1047.00	-58.34	111.57	1006.68	-57.73	120.53	814.25	-88.06	120.56	812.64	-87.63	161.86	970.69	32.85	1469.50	0.00	0.00	0.00	1098.43	-83.15	1775.65	1117.97	28.93	1790.49	925.36	-34.26	1841.77	955.65	64.90	1844.40	488.78	-286.23	79.61	1086.84	-295.80	78.61	497.36
9.70000	1114.22	152.96	111.32	1073.70	138.39	120.40	867.97	149.47	121.60	880.72	156.50	169.18	1046.78	-58.64	111.44	1006.89	-57.66	120.63	814.25	-88.21	120.65	812.74	-87.50	161.96	971.25	34.17	1469.65	0.00	0.00	0.00	1098.60	-81.85	1776.04	1104.15	-60.19	1778.77	992.79	-10.72	1824.31	956.64	66.71	1844.42	489.13	-286.23	79.72	1086.50	-295.95	78.36	497.13
9.71000	1115.13	152.98	111.69	1075.05	138.15	120.65	868.00	149.31	121.57	880.63	155.90	168.88	1046.47	-58.67	111.28	1008.28	-57.50	120.99	814.26	-88.18	120.68	812.86	-87.21	161.99	972.45	35.58	1469.81	0.00	0.00	0.00	1099.45	-80.33	1776.39	1116.54	11.37	1788.23	944.42	-24.78	1837.44	957.58	68.71	1844.36	489.62	-285.85	79.80	1086.65	-295.99	78.47	497.06
9.72000	1114.88	152.86	111.41	1074.66	137.86	120.61	868.02	149.20	121.57	880.54	155.48	168.70	1046.13	-58.74	110.97	1007.91	-57.46	120.95	814.27	-88.23	120.74	813.00	-87.33	162.30	974.56	36.99	1469.90	0.00	0.00	0.00	1100.99	-78.25	1776.82	1121.11	34.55	1791.12	928.13	-28.37	1842.14	958.52	70.54	1844.35	490.08	-285.93	80.01	1085.97	-296.11	78.29	496.66
9.73000	1115.14	152.38	111.43	1074.95	138.19	120.67	868.04	149.00	121.51	880.41	154.91	168.45	1046.34	-58.74	111.27	1007.15	-57.31	120.70	814.31	-88.21	120.79	813.05	-87.59	162.62	975.69	38.50	1470.09	0.00	0.00	0.00	1102.57	-76.49	1777.15	1122.53	36.04	1791.33	929.02	-26.49	1842.19	959.36	72.64	1844.28	488.98	-286.14	79.74	1086.42	-296.10	78.38	497.02
9.74000	1115.28	153.13	111.73	1074.13	137.94	120.41	868.02	148.91	121.43	880.29	154.87	168.32	1046.08	-58.75	111.06	1006.58	-57.27	120.42	814.39	-88.05	120.82	813.38	-86.81	162.54	976.92	40.02	1470.21	0.00	0.00	0.00	1103.65	-74.67	1777.38	1122.66	38.25	1791.54	930.01	-24.58	1842.26	960.34	74.38	1844.27	488.87	-285.79	79.76	1086.93	-295.95	78.62	497.66
9.75000	1115.76	153.00	111.72	1074.40	137.72	120.46	868.06	148.80	121.33	880.19	154.83	168.17	1046.72	-58.65	111.24	1008.26	-57.19	120.98	814.41	-88.15	120.96	813.60	-86.50	162.74	979.48	41.61	1470.17	0.00	0.00	0.00	1104.67	-73.14	1777.61	1123.34	39.96	1791.68	931.01	-22.52	1842.34	961.24	76.43	1844.20	489.07	-286.16	79.90	1087.07	-295.95	78.66	497.92
9.76000	1115.08	153.14	111.54	1074.26	137.86	120.64	868.00	148.89	121.29	880.03	155.15	168.13	1046.30	-58.56	111.14	1007.79	-57.42	120.85	814.49	-88.04	121.03	813.79	-86.39	162.97	980.20	43.26	1470.26	0.00	0.00	0.00	1105.61	-71.37	1777.75	1124.46	41.70	1791.72	931.95	-20.69	1842.41	962.20	77.96	1844.21	489.22	-286.23	79.85	1087.15	-295.90	78.66	497.22
9.77000	1114.85	152.59	111.35	1074.01	138.19	120.40	867.98	149.07	121.30	879.85	155.18	167.97	1046.65	-58.42	111.34	1007.47	-57.52	120.83	814.62	-87.79	121.09	813.98	-86.30	163.29	980.94	44.95	1470.36	0.00	0.00	0.00	1106.83	-69.23	1777.92	1125.65	43.84	1791.84	932.95	-18.84	1842.43	963.07	79.89	1844.24	489.70	-286.00	80.00	1086.76	-295.83	78.53	497.09
9.78000	1114.68	152.45	111.65	1074.55	137.77	120.53	867.96	148.97	121.18	879.77	155.29	167.88	1047.26	-58.81	111.45	1008.11	-57.37	120.92	814.67	-87.74	121.22	814.16	-86.41	163.68	981.02	46.54	1470.35	0.00	0.00	0.00	1107.81	-67.16	1778.00	1126.69	45.59	1791.80	933.91	-17.08	1842.46	963.83	81.84	1844.19	489.27	-285.87	79.88	1086.51	-296.04	78.40	497.87
9.79000	1115.55	152.91	111.54	1073.96	138.02	120.53	867.95	148.98	121.15	879.60	155.43	167.76	1046.58	-58.38	111.17	1007.79	-57.18	120.73	814.76	-87.68	121.40	814.41	-86.13	163.93	982.88	48.21	1470.27	0.00	0.00	0.00	1107.30	-65.50	1778.12	1128.46	47.75	1791.61	934.90	-15.22	1842.51	964.65	83.82	1844.09	489.53	-286.03	79.96	1086.65	-296.13	78.54	497.31
9.80000	1114.46	152.78	111.45	1073.93	138.23	120.36	867.93	149.11	121.20	879.44	155.48	167.71	1046.84	-58.31	111.27	1008.44	-57.27	120.91	814.88	-87.52	121.54	814.64	-85.85	164.13	982.82	49.86	1470.28	0.00	0.00	0.00	1108.24	-63.90	1778.16	1129.40	49.40	1791.67	935.77	-13.72	1842.47	965.57	85.33	1844.13	489.39	-286.29	79.85	1086.04	-296.12	78.39	496.42
9.81000	1114.11	153.02	111.18	1074.20	138.10	120.47	867.96	148.91	121.09	879.42	155.13	167.54	1047.17	-58.86	111.45	1007.48	-57.39	120.56	814.91	-87.53	121.84	814.72	-86.43	164.75	983.43	51.51	1470.21	0.00	0.00	0.00	1110.01	-62.03	1778.09	1129.69	51.17	1791.71	936.74	-11.85	1842.50	966.25	87.23	1844.02	489.47	-285.92	80.15	1086.64	-296.10	78.58	496.44
9.82000	1114.78	152.72	111.35	1073.30	138.44	120.28	867.99	148.86	121.08	879.31	155.27	167.57	1047.04	-58.87	110.99	1009.21	-57.26	121.09	815.04	-87.29	122.06	815.00	-85.85	164.84	983.37	52.98	1470.24	0.00	0.00	0.00	1111.06	-59.75	1778.13	1130.21	53.57	1791.53	937.62	-10.39	1842.40	967.05	88.79	1844.00	489.52	-286.47	79.90	1086.23	-295.98	78.50	496.20
9.83000	1115.70	153.11	111.64	1074.45	138.23	120.54	868.02	148.69	121.04	879.23	155.27	167.53	1046.78	-58.52	110.79	1008.57	-57.41	120.97	815.15	-87.10	122.32	815.20	-86.05	165.40	984.52	54.52	1470.14	0.00	0.00	0.00	1112.27	-57.87	1777.99	1131.17	55.28	1791.43	938.50	-8.60	1842.40	967.74	90.65	1843.87	489.23	-286.24	79.79	1086.48	-295.90	78.50	496.23
9.84000	1115.22	153.15	111.49	1073.95	138.41	120.58	867.97	148.84	121.07	879.26	155.11	167.38	1047.74	-58.08	111.13	1008.88	-57.17	120.95	815.29	-86.80	122.56	815.39	-85.58	165.57	986.04	55.97	1470.03	0.00	0.00	0.00	1113.16	-56.12	1778.06	1132.00	57.03	1791.45	939.35	-6.89	1842.32	968.48	92.28	1843.77	489.89	-286.08	80.05	1086.85	-296.00	78.63	497.42
9.85000	1114.73	152.88	111.19	1073.94	138.33	120.53	868.01	148.73	120.98	879.15	155.34	167.38	1047.09	-58.71	110.96	1008.52	-57.33	120.94	815.41	-86.62	122.91	815.61	-85.34	165.90	985.27	57.22	1470.02	0.00	0.00	0.00	1114.00	-54.43	1778.03	1132.56	58.61	1791.41	940.15	-5.39	1842.23	969.21	93.86	1843.60	489.52	-286.13	79.94	1086.69	-296.06	78.59	497.14
9.86000	1114.43	153.20	111.05	1073.68	138.44	120.33	867.92	149.27	121.16	879.13	155.36	167.26	1047.26	-58.89	110.98	1008.03	-57.39	120.76	815.48	-86.49	123.31	815.74	-85.60	166.48	985.63	58.54	1469.86	0.00	0.00	0.00	1114.76	-52.90	1777.87	1133.20	60.20	1791.22	941.01	-3.61	1842.17	969.87	95.38	1843.46	489.67	-285.58	80.14	1086.42	-296.03	78.52	497.06
9.87000	1115.49	153.09	111.39	1073.82	138.31	120.12	867.96	149.03	121.00	879.11	155.40	167.18	1048.53	-58.63	111.38	1008.12	-57.28	120.63	815.56	-86.32	123.69	815.99	-85.42	166.79	987.56	59.91	1469.69	0.00	0.00	0.00	1116.27	-51.34	1777.59	1134.25	61.94	1790.97	941.72	-2.29	1841.98	970.62	96.87	1843.33	489.69	-286.04	80.04	1086.27	-296.02	78.54	496.67
9.88000	1114.99	152.79	111.50	1074.16	138.36	120.24	867.99	148.88	120.89	879.09	155.48	167.08	1047.29	-58.79	111.06	1008.86	-57.26	120.93	815.67	-85.97	123.97	816.20	-84.96	166.97	987.91	61.16	1469.55	0.00	0.00	0.00	1115.94	-49.73	1777.61	1135.13	63.63	1790.80	942.45	-0.76	1841.86	971.31	98.34	1843.19	489.82	-285.73	80.17	1086.19	-296.17	78.52	496.77
9.89000	1115.85	153.08	111.36	1074.16	138.83	120.10	867.96	149.10	120.98	879.03	155.65	167.04	1047.53	-58.72	110.86	1009.12	-57.20	120.93	815.81	-85.73	124.30	816.28	-85.03	167.38	988.14	62.30	1469.39	0.00	0.00	0.00	1116.93	-48.13	1777.49	1135.02	65.19	1790.74	943.21	0.82	1841.76	971.97	100.17	1842.94	489.40	-285.82	80.05	1086.44	-296.09	78.57	497.13
9.90000	1114.62	153.27	111.23	1074.59	138.53	120.48	867.99	148.83	120.82	879.02	155.81	166.99	1047.40	-58.79	110.81	1008.84	-57.34	120.84	815.86	-85.67	124.71	816.49	-84.64	167.63	988.88	63.52	1469.32	0.00	0.00	0.00	1117.06	-46.85	1777.44	1135.69	66.34	1790.67	943.94	2.36	1841.65	972.69	101.54	1842.79	488.71	-285.99	79.77	1086.94	-296.08	78.72	496.63
9.91000	1113.93	153.31	111.12	1074.91	138.14	120.37	867.98	148.78	120.79	878.92	156.03	167.02	1047.06	-58.62	110.80	1008.45	-57.33	120.82	815.91	-85.52	125.09	816.69	-84.43	167.93	989.25	64.63	1469.19	0.00	0.00	0.00	1117.57	-45.67	1777.23	1136.74	67.46	1790.39	944.54	3.74	1841.52	973.34	102.91	1842.59	488.16	-285.83	79.63	1086.64	-295.86	78.64	496.70
9.92000	1115.69	152.84	111.13	1073.76	138.34	120.06	867.95	148.99	120.83	878.92	155.86	166.85	1047.99	-58.32	110.89	1008.66	-57.23	120.94	816.00	-85.38	125.47	816.81	-84.32	168.22	990.02	65.70	1469.02	0.00	0.00	0.00	1119.11	-44.10	1776.85	1137.42	69.21	1790.00	945.14	5.09	1841.40	974.06	103.94	1842.56	488.75	-285.98	79.85	1086.37	-295.99	78.67	497.34
9.93000	1115.68	152.85	111.49	1073.62	138.41	120.05	867.96	148.94	120.81	878.85	155.96	166.79	1047.66	-58.73	111.02	1007.81	-57.11	120.51	816.09	-85.24	125.80	817.01	-84.05	168.54	990.20	66.84	1468.90	0.00	0.00	0.00	1119.17	-42.80	1776.72	1138.21	70.48	1789.64	945.72	6.53	1841.29	974.66	105.48	1842.36	489.74	-285.71	80.19	1086.60	-295.98	78.64	496.88
9.94000	1115.09	152.66	111.36	1073.48	138.64	120.01	867.96	148.90	120.78	878.79	156.02	166.74	1047.13	-58.54	110.68	1008.85	-56.94	120.79	816.19	-85.04	126.13	817.24	-83.97	168.85	990.69	67.78	1468.80	0.00	0.00	0.00	1119.76	-41.46	1776.50	1138.57	71.09	1789.56	946.30	7.97	1841.23	975.25	106.83	1842.12	489.40	-285.96	80.01	1086.72	-296.00	78.53	497.25
9.95000	1116.33	153.22	111.49	1073.51	138.53	120.07	867.87	149.03	120.81	878.76	156.09	166.71	1047.43	-58.97	110.63	1008.95	-57.16	120.90	816.25	-85.04	126.53	817.30	-84.10	169.31	991.55	68.83	1468.64	0.00	0.00	0.00	1120.22	-40.34	1776.37	1138.78	72.12	1789.29	946.82	9.28	1841.11	975.82	108.21	1841.94	489.36	-286.07	79.95	1086.94	-296.17	78.53	496.53
9.96000	1114.47	152.99	110.83	1073.94	138.64	119.98	867.91	148.90	120.74	878.70	155.96	166.57	1048.64	-58.88	111.20	1008.98	-57.50	121.17	816.38	-84.81	126.81	817.58	-83.71	169.46	992.23	69.80	1468.56	0.00	0.00	0.00	1120.50	-39.48	1776.24	1139.19	73.44	1788.97	947.29	10.65	1841.04	976.39	109.53	1841.76	489.34	-285.89	80.03	1086.70	-296.25	78.61	496.51
9.97000	1115.15	153.11	111.43	1073.86	138.92	120.35	867.87	149.05	120.78	878.61	156.06	166.53	1047.97	-58.52	110.97	1009.11	-57.27	121.05	816.46	-84.70	127.13	817.72	-83.91	169.87	992.06	70.76	1468.42	0.00	0.00	0.00	1120.48	-38.47	1776.04	1139.97	74.74	1788.74	947.76	12.01	1841.00	976.94	110.71	1841.65	488.95	-285.93	79.92	1086.64	-296.11	78.57	497.01
9.98000	1114.62	153.36	111.00	1074.46	138.86	120.44	867.85	148.98	120.74	878.50	156.22	166.50	1047.46	-58.60	110.94	1008.89	-57.30	120.97	816.55	-84.58	127.42	817.89	-83.63	170.08	992.37	71.79	1468.37	0.00	0.00	0.00	1121.01	-37.57	1775.81	1140.71	75.85	1788.44	948.13	13.20	1840.94	977.47	111.66	1841.52	488.98	-285.89	79.96	1086.67	-295.94	78.83	496.44
9.99000	1115.48	153.14	111.34	1074.04	138.52	120.18	867.86	148.94	120.70	878.45	156.13	166.39	1047.16	-58.93	110.61	1008.93	-57.51	121.09	816.61	-84.63	127.73	818.03	-83.81	170.45	992.60	72.63	1468.20	0.00	0.00	0.00	1121.01	-36.62	1775.68	1141.04	76.61	1788.13	948.54	14.25	1840.83	977.96	112.94	1841.35	489.36	-285.99	79.90	1086.91	-295.92	78.88	497.29
10.00000	1114.68	152.75	110.87	1073.80	138.80	120.16	867.89	148.93	120.67	878.36	156.22	166.34	1048.29	-58.90	111.02	1008.76	-57.43	120.98	816.70	-84.58	127.96	818.15	-83.90	170.78	993.21	73.42	1468.09	0.00	0.00	0.00	1120.99	-35.77	1775.59	1125.19	-14.42	1777.83	1023.95	39.58	1820.13	978.34	114.07	1841.19	489.30	-286.01	79.82	1086.14	-295.96	78.69	496.92
10.01000	1114.44	153.09	111.38	1073.61	138.55	119.95	867.83	148.97	120.67	878.22	156.37	166.37	1047.92	-58.62	111.01	1008.71	-57.60	121.10	816.75	-84.64	128.18	818.36	-83.70	170.90	993.26	74.17	1467.97	0.00	0.00	0.00	1121.28	-35.12	1775.48	1137.52	56.70	1785.58	968.63	22.73	1835.32	978.80	115.07	1841.08	489.76	-285.95	80.11	1085.82	-296.06	78.46	497.18
10.02000	1113.88	153.09	110.93	1074.38	138.77	120.15	867.81	149.05	120.69	878.24	156.39	166.29	1047.18	-58.64	110.78	1009.83	-57.37	121.36	816.81	-84.53	128.30	818.50	-83.80	171.10	994.24	75.04	1467.77	0.00	0.00	0.00	1122.01	-34.55	1775.26	1142.21	78.88	1787.61	949.41	17.63	1840.67	979.19	116.04	1840.97	488.87	-285.97	79.93	1085.53	-296.17	78.32	497.25
10.03000	1114.64	153.06	110.85	1073.77	138.93	119.97	867.81	148.93	120.64	878.08	156.43	166.28	1048.09	-58.40	111.02	1010.26	-57.40	121.51	816.86	-84.44	128.36	818.61	-83.63	171.12	993.64	75.77	1467.70	0.00	0.00	0.00	1122.36	-33.69	1775.18	1142.11	79.12	1787.59	949.60	18.39	1840.53	979.61	116.87	1840.89	489.37	-285.67	80.25	1086.44	-296.10	78.82	496.93
10.04000	1114.42	153.18	111.35	1073.44	138.88	119.83	867.79	149.05	120.67	878.05	156.50	166.25	1048.70	-58.47	111.27	1009.84	-57.31	121.35	816.86	-84.51	128.44	818.57	-83.73	171.28	993.93	76.46	1467.60	0.00	0.00	0.00	1122.26	-33.12	1775.02	1142.22	79.97	1787.33	949.81	19.40	1840.47	980.04	117.66	1840.81	488.97	-285.85	79.77	1086.47	-295.78	78.84	496.88
10.05000	1114.93	153.23	111.41	1074.00	138.55	120.13	867.80	148.91	120.62	877.98	156.43	166.12	1048.24	-58.59	110.98	1009.22	-57.55	121.41	816.84	-84.55	128.50	818.64	-83.74	171.29	994.80	77.12	1467.53	0.00	0.00	0.00	1122.30	-32.57	1774.92	1143.05	80.52	1787.17	949.98	20.40	1840.38	980.35	118.67	1840.68	489.36	-285.80	80.08	1086.51	-295.76	78.70	496.90
10.06000	1115.31	153.31	111.22	1073.67	138.85	120.04	867.81	148.94	120.60	877.85	156.52	166.11	1047.38	-58.35	110.80	1009.45	-57.33	121.35	816.86	-84.51	128.48	818.63	-83.76	171.33	994.70	77.75	1467.41	0.00	0.00	0.00	1122.34	-32.06	1774.87	1143.77	80.99	1787.09	950.11	21.26	1840.30	980.64	119.41	1840.57	489.05	-285.83	79.94	1086.73	-295.75	78.92	497.61
10.07000	1115.16	153.35	111.11	1073.36	138.68	120.00	867.76	149.01	120.59	877.81	156.51	166.03	1047.76	-59.22	111.11	1009.38	-57.31	121.41	816.85	-84.47	128.45	818.65	-83.78	171.33	995.36	78.16	1467.33	0.00	0.00	0.00	1122.89	-31.23	1774.76	1143.59	81.55	1787.03	950.25	21.99	1840.18	981.03	119.89	1840.53	488.42	-286.04	79.80	1086.30	-295.74	78.76	497.03
10.08000	1113.95	152.81	110.94	1073.90	138.79	120.23	867.74	149.06	120.62	877.73	156.65	166.01	1047.88	-59.00	111.15	1008.07	-57.51	121.11	816.82	-84.49	128.43	818.59	-83.84	171.35	995.02	78.67	1467.21	0.00	0.00	0.00	1121.89	-31.06	1774.77	1143.63	82.01	1786.93	950.29	22.78	1840.08	981.29	120.78	1840.36	489.46	-285.93	80.15	1086.48	-295.84	78.84	497.00
10.09000	1115.05	152.94	111.22	1073.40	139.14	120.09	867.73	148.99	120.59	877.68	156.70	165.98	1047.77	-58.72	111.19	1009.10	-57.52	121.51	816.78	-84.39	128.29	818.44	-84.08	171.39	995.88	79.15	1467.10	0.00	0.00	0.00	1121.49	-30.72	1774.77	1143.57	82.60	1786.88	950.32	23.48	1839.97	981.54	121.74	1840.23	489.32	-286.10	80.14	1087.19	-295.59	78.99	497.45
10.10000	1114.18	153.02	111.09	1074.01	139.07	120.24	867.75	148.95	120.56	877.59	156.74	165.95	1047.19	-58.59	110.95	1009.08	-57.22	121.45	816.78	-84.25	128.18	818.43	-83.79	171.17	996.19	79.58	1466.99	0.00	0.00	0.00	1121.73	-30.37	1774.68	1143.17	82.98	1786.83	950.47	24.37	1839.90	981.75	122.72	1840.03	489.03	-285.63	80.28	1087.06	-296.16	78.76	497.47
10.11000	1114.87	153.07	111.39	1073.73	138.90	120.10	867.74	148.98	120.53	877.57	156.76	165.91	1047.54	-58.53	111.24	1009.22	-57.45	121.59	816.70	-84.20	128.07	818.34	-83.51	170.91	996.51	79.91	1466.79	0.00	0.00	0.00	1122.38	-29.97	1774.55	1143.49	83.09	1786.73	950.55	25.18	1839.82	982.01	123.39	1839.90	488.58	-285.81	79.94	1086.79	-295.95	78.81	497.21
10.12000	1113.66	152.96	111.16	1073.80	139.16	120.24	867.77	148.85	120.50	877.59	156.65	165.83	1047.77	-58.47	111.29	1009.41	-57.41	121.63	816.70	-84.05	127.85	818.23	-83.37	170.78	996.43	80.32	1466.69	0.00	0.00	0.00	1121.95	-29.59	1774.51	1145.19	83.39	1786.50	950.57	25.85	1839.73	982.27	123.98	1839.77	488.97	-285.86	79.86	1086.22	-295.78	78.74	497.45
10.13000	1113.87	153.59	111.04	1073.40	138.95	120.11	867.70	148.94	120.53	877.54	156.81	165.86	1048.14	-58.59	111.52	1008.89	-57.48	121.66	816.65	-83.91	127.67	818.15	-83.13	170.54	996.51	80.64	1466.54	0.00	0.00	0.00	1122.62	-29.32	1774.43	1144.56	83.33	1786.54	950.63	26.39	1839.63	982.53	124.34	1839.64	489.50	-285.61	80.11	1085.94	-295.81	78.69	497.49
10.14000	1115.23	152.76	111.32	1073.66	138.70	120.18	867.75	148.72	120.43	877.58	156.80	165.80	1047.77	-58.76	111.27	1009.00	-57.36	121.67	816.60	-83.81	127.49	818.08	-82.85	170.25	996.30	80.88	1466.38	0.00	0.00	0.00	1122.76	-28.89	1774.34	1144.35	83.36	1786.53	950.73	27.08	1839.56	982.90	124.69	1839.58	489.80	-285.83	80.38	1086.36	-295.97	78.81	496.92
10.15000	1114.59	153.03	111.45	1073.81	138.26	120.18	867.68	149.05	120.55	877.59	156.82	165.79	1048.32	-58.86	111.47	1008.60	-57.28	121.63	816.50	-83.88	127.40	817.79	-83.01	170.19	996.30	81.20	1466.21	0.00	0.00	0.00	1122.59	-28.62	1774.24	1144.80	83.49	1786.34	950.84	27.60	1839.47	983.02	125.57	1839.34	489.14	-286.14	79.99	1086.72	-296.23	78.81	496.88
10.16000	1114.86	153.01	111.34	1073.40	138.94	120.00	867.69	148.89	120.49	877.59	156.84	165.76	1048.06	-59.01	111.51	1008.83	-56.99	121.48	816.47	-83.49	127.05	817.69	-82.75	169.89	996.76	81.47	1466.10	0.00	0.00	0.00	1122.02	-28.49	1774.12	1145.35	83.86	1786.03	950.93	28.15	1839.41	983.25	125.99	1839.25	489.82	-285.94	80.31	1086.70	-295.80	78.80	497.22
10.17000	1114.10	153.11	111.17	1073.92	139.03	120.23	867.70	148.92	120.44	877.62	156.91	165.75	1047.64	-58.55	111.38	1009.03	-57.04	121.71	816.42	-83.49	126.88	817.62	-82.51	169.57	997.48	81.62	1465.91	0.00	0.00	0.00	1121.55	-28.30	1773.96	1145.10	84.40	1785.90	951.02	28.67	1839.34	983.44	126.43	1839.12	489.23	-285.87	80.06	1086.76	-295.84	78.81	497.06
10.18000	1114.99	152.83	111.06	1073.85	138.63	120.28	867.66	149.09	120.55	877.60	157.03	165.79	1047.24	-58.75	111.55	1009.23	-57.00	121.93	816.32	-83.43	126.60	817.43	-82.23	169.22	996.93	81.70	1465.92	0.00	0.00	0.00	1121.88	-28.10	1773.91	1144.98	84.28	1785.72	951.06	29.11	1839.30	983.62	126.74	1839.00	489.35	-285.73	79.97	1086.82	-295.64	78.86	496.63
10.19000	1115.40	153.17	111.34	1073.76	138.90	120.10	867.71	148.89	120.45	877.62	157.02	165.75	1047.16	-58.86	111.39	1009.05	-56.66	121.53	816.25	-83.53	126.42	817.27	-82.52	169.09	996.89	81.85	1465.83	0.00	0.00	0.00	1122.63	-28.08	1773.68	1145.23	84.66	1785.40	951.13	29.50	1839.25	983.79	127.11	1838.87	489.70	-285.53	80.22	1086.03	-295.70	78.76	497.25
10.20000	1114.41	153.29	111.20	1073.80	138.75	120.24	867.69	148.95	120.47	877.61	157.24	165.82	1047.05	-58.84	111.41	1008.21	-56.86	121.44	816.18	-83.51	126.05	817.22	-82.21	168.73	997.00	81.93	1465.70	0.00	0.00	0.00	1123.03	-27.96	1773.55	1144.98	84.84	1785.23	951.24	30.00	1839.28	983.89	127.43	1838.78	488.81	-285.91	79.97	1086.24	-295.77	78.79	496.84
10.21000	1114.74	152.65	111.32	1074.23	139.09	120.48	867.65	149.07	120.51	877.61	157.07	165.74	1047.45	-58.58	111.58	1008.05	-56.84	121.44	816.07	-83.81	125.77	817.05	-82.44	168.52	997.23	82.08	1465.56	0.00	0.00	0.00	1122.60	-27.72	1773.49	1144.98	84.86	1785.10	951.25	30.13	1839.25	984.15	127.35	1838.75	489.04	-285.91	80.11	1086.21	-295.90	78.75	497.81
10.22000	1114.01	153.09	111.36	1073.84	138.62	120.13	867.64	149.12	120.54	877.65	157.08	165.79	1048.18	-58.59	111.64	1007.98	-56.96	121.44	816.01	-83.92	125.42	816.97	-82.08	168.13	996.72	81.99	1465.54	0.00	0.00	0.00	1121.94	-27.37	1773.43	1145.61	84.91	1784.84	951.34	30.53	1839.26	984.16	127.93	1838.63	489.16	-285.70	80.13	1086.02	-296.00	78.66	496.86
10.23000	1114.56	153.52	111.01	1073.95	138.15	120.44	867.63	149.17	120.55	877.65	157.15	165.83	1047.67	-58.82	111.63	1009.15	-56.76	121.76	815.91	-84.18	125.14	816.78	-82.42	168.00	996.72	81.98	1465.47	0.00	0.00	0.00	1121.82	-27.36	1773.36	1145.72	84.82	1784.76	951.34	30.71	1839.25	984.21	128.04	1838.59	489.60	-285.97	80.24	1086.57	-295.88	78.75	497.00
10.24000	1114.47	153.17	111.33	1073.39	138.79	120.20	867.65	148.98	120.49	877.65	157.13	165.80	1047.42	-58.58	111.59	1008.85	-56.82	121.73	815.87	-84.21	124.81	816.68	-82.52	167.75	996.97	81.99	1465.40	0.00	0.00	0.00	1121.23	-27.30	1773.37	1144.94	84.79	1784.88	951.30	30.74	1839.26	984.20	128.11	1838.54	489.03	-286.11	80.06	1086.61	-295.84	78.80	497.00
10.25000	1115.66	152.62	111.71	1073.59	138.63	119.84	867.63	149.06	120.53	877.67	157.04	165.81	1047.00	-58.43	111.84	1008.07	-56.76	121.49	815.77	-84.45	124.56	816.50	-82.59	167.54	997.21	82.00	1465.37	0.00	0.00	0.00	1121.49	-27.22	1773.27	1144.98	84.91	1784.75	951.26	30.74	1839.24	984.19	128.36	1838.46	489.31	-286.17	79.97	1086.21	-295.99	78.86	497.08
10.26000	1114.43	153.34	111.09	1073.56	138.72	120.31	867.66	148.91	120.47	877.65	157.15	165.85	1048.24	-58.28	112.00	1008.47	-57.19	121.84	815.73	-84.42	124.21	816.41	-82.76	167.36	996.59	81.96	1465.36	0.00	0.00	0.00	1121.81	-27.18	1773.22	1145.38	85.07	1784.57	951.23	30.77	1839.23	984.14	128.41	1838.47	489.54	-285.92	80.09	1086.16	-296.00	78.66	496.38
10.27000	1114.48	152.74	111.35	1073.78	138.52	120.37	867.67	149.04	120.50	877.65	156.92	165.77	1046.75	-58.57	111.60	1008.65	-56.75	121.80	815.64	-84.56	124.02	816.28	-82.90	167.20	997.37	81.92	1465.34	0.00	0.00	0.00	1120.82	-27.26	1773.34	1145.66	84.88	1784.60	951.13	30.76	1839.23	984.09	128.27	1838.48	489.43	-286.06	79.99	1086.87	-295.94	78.96	497.61
10.28000	1114.72	153.06	111.41	1073.18	138.37	120.14	867.64	148.96	120.50	877.65	156.99	165.79	1046.63	-58.33	111.46	1008.69	-57.00	121.77	815.62	-84.65	123.82	816.12	-83.10	167.10	996.65	81.85	1465.38	0.00	0.00	0.00	1121.73	-27.19	1773.22	1145.06	85.28	1784.49	950.99	30.79	1839.23	983.97	128.35	1838.49	489.46	-285.73	80.12	1086.08	-295.91	78.64	497.83
10.29000	1113.75	152.96	111.31	1073.24	138.54	120.03	867.66	148.93	120.51	877.55	157.00	165.84	1047.14	-58.93	111.59	1008.19	-56.83	121.48	815.56	-84.82	123.71	816.08	-82.89	166.90	996.67	81.86	1465.30	0.00	0.00	0.00	1121.88	-27.35	1773.15	1145.33	85.17	1784.50	950.88	30.78	1839.27	983.80	128.30	1838.51	489.70	-285.64	80.28	1086.74	-295.85	78.85	497.40
10.30000	1114.37	153.08	111.54	1073.94	138.72	120.07	867.60	149.02	120.53	877.45	157.21	165.88	1047.12	-58.91	111.54	1008.37	-56.93	121.69	815.53	-84.71	123.50	815.98	-82.79	166.75	996.50	81.75	1465.31	0.00	0.00	0.00	1121.80	-27.41	1773.18	1145.38	85.20	1784.54	950.77	30.69	1839.23	983.69	128.20	1838.56	489.79	-285.86	80.17	1086.42	-295.84	78.72	496.68
10.31000	1114.01	153.33	111.56	1073.76	138.85	120.68	867.64	149.04	120.56	877.49	156.99	165.83	1047.37	-58.72	111.86	1008.86	-56.93	121.74	815.50	-84.80	123.39	815.84	-83.03	166.75	996.69	81.75	1465.22	0.00	0.00	0.00	1121.33	-27.44	1773.27	1145.21	84.98	1784.69	950.54	30.48	1839.22	983.53	128.11	1838.61	489.19	-286.01	79.91	1086.36	-295.81	78.61	496.24
10.32000	1114.42	153.38	111.13	1073.68	138.75	120.39	867.60	149.14	120.60	877.51	156.73	165.74	1047.29	-58.62	111.97	1007.32	-57.01	121.42	815.47	-84.89	123.32	815.82	-82.90	166.55	996.78	81.67	1465.16	0.00	0.00	0.00	1121.45	-27.42	1773.19	1144.78	84.72	1784.82	950.32	30.13	1839.19	983.31	128.12	1838.66	489.37	-285.82	80.19	1086.35	-296.06	78.61	496.84
10.33000	1114.93	153.15	111.64	1073.51	138.56	120.36	867.65	148.75	120.46	877.44	156.77	165.80	1046.37	-58.57	111.58	1007.60	-56.91	121.39	815.44	-84.93	123.24	815.75	-83.09	166.56	995.91	81.62	1465.19	0.00	0.00	0.00	1120.89	-27.57	1773.28	1144.65	84.48	1784.92	950.10	29.96	1839.19	983.14	127.94	1838.70	489.46	-286.07	80.07	1086.23	-296.08	78.54	497.27
10.34000	1114.88	153.23	111.88	1074.11	138.53	120.63	867.66	148.84	120.49	877.40	156.75	165.79	1046.35	-58.81	111.67	1008.73	-56.81	121.77	815.41	-84.96	123.13	815.67	-83.14	166.46	995.51	81.53	1465.24	0.00	0.00	0.00	1120.69	-27.64	1773.38	1144.84	84.20	1785.09	949.96	30.10	1839.21	982.98	127.74	1838.79	489.78	-286.21	80.11	1085.94	-296.21	78.52	497.19
10.35000	1114.25	153.12	111.19	1073.23	138.87	120.47	867.61	148.87	120.53	877.38	156.71	165.80	1046.69	-58.80	111.32	1007.91	-56.92	121.59	815.38	-85.02	123.03	815.62	-83.04	166.30	995.55	81.43	1465.17	0.00	0.00	0.00	1120.62	-27.73	1773.44	1144.88	84.21	1785.17	949.77	29.90	1839.21	982.80	127.68	1838.84	489.68	-285.85	80.22	1085.91	-296.29	78.50	496.59
10.36000	1113.88	152.87	111.33	1073.61	138.73	120.15	867.60	148.88	120.56	877.36	156.56	165.77	1046.70	-58.55	111.65	1007.82	-57.08	121.59	815.35	-85.27	123.03	815.63	-83.05	166.22	995.29	81.32	1465.17	0.00	0.00	0.00	1120.36	-27.93	1773.49	1144.36	84.26	1785.27	949.56	29.80	1839.19	982.58	127.55	1838.86	489.10	-285.83	80.03	1086.32	-295.91	78.73	497.15
10.37000	1114.41	152.80	111.54	1073.65	138.74	120.72	867.62	148.85	120.59	877.28	156.66	165.85	1047.40	-58.38	112.16	1007.64	-57.09	121.51	815.34	-85.16	122.90	815.59	-83.13	166.21	996.31	81.28	1465.10	0.00	0.00	0.00	1119.71	-28.28	1773.59	1143.27	83.88	1785.51	949.40	29.70	1839.18	982.52	127.15	1838.93	490.36	-285.91	80.42	1086.14	-295.82	78.75	496.54
10.38000	1115.03	153.09	112.02	1073.03	138.51	120.40	867.60	148.90	120.61	877.19	156.62	165.84	1046.24	-58.72	111.54	1007.56	-56.89	121.51	815.33	-85.15	122.79	815.51	-83.43	166.23	995.18	81.05	1465.06	0.00	0.00	0.00	1119.26	-28.36	1773.68	1143.43	84.05	1785.54	949.21	29.39	1839.13	982.34	126.85	1838.97	490.15	-285.77	80.37	1086.45	-295.79	78.91	496.97
10.39000	1113.95	152.98	111.38	1073.14	138.05	120.36	867.60	148.87	120.64	877.13	156.64	165.85	1047.22	-59.05	111.88	1008.23	-56.92	121.63	815.33	-85.18	122.71	815.48	-83.20	165.99	995.81	80.85	1465.02	0.00	0.00	0.00	1119.56	-28.61	1773.75	1143.49	83.74	1785.60	949.08	29.48	1839.16	982.19	126.63	1838.98	489.48	-285.83	80.14	1086.60	-296.03	78.75	497.09
10.40000	1114.18	153.12	111.85	1073.80	138.57	120.53	867.59	148.80	120.60	877.14	156.42	165.79	1047.86	-58.59	112.28	1008.53	-57.05	121.79	815.31	-85.25	122.66	815.42	-83.33	165.97	995.32	80.63	1465.05	0.00	0.00	0.00	1119.47	-28.78	1773.77	1143.47	83.74	1785.56	948.87	29.06	1839.09	982.00	126.44	1839.02	488.91	-286.03	79.98	1086.00	-295.93	78.62	497.45
10.41000	1113.98	153.66	111.77	1073.21	138.60	120.64	867.61	148.65	120.56	877.06	156.37	165.78	1047.50	-58.39	112.10	1008.41	-57.16	121.91	815.27	-85.21	122.58	815.37	-83.25	165.88	994.87	80.45	1464.99	0.00	0.00	0.00	1119.35	-28.99	1773.72	1143.13	83.58	1785.59	948.72	28.86	1839.07	981.92	126.19	1839.01	488.72	-286.09	79.93	1086.52	-295.82	78.80	497.39
10.42000	1115.20	153.24	112.23	1073.06	138.53	120.45	867.63	148.62	120.55	877.01	156.31	165.81	1046.19	-58.48	111.62	1007.92	-57.05	121.51	815.24	-85.31	122.60	815.31	-83.47	165.92	994.49	80.14	1464.99	0.00	0.00	0.00	1119.17	-29.28	1773.73	1142.68	83.09	1785.80	948.67	28.82	1839.10	981.70	126.36	1838.98	488.71	-285.94	79.80	1085.88	-296.04	78.49	496.38
10.43000	1113.87	153.19	111.52	1073.51	138.21	120.65	867.58	148.64	120.57	876.91	156.32	165.85	1047.26	-58.51	112.03	1007.64	-57.30	121.48	815.27	-85.21	122.48	815.30	-83.36	165.85	995.00	79.98	1464.93	0.00	0.00	0.00	1119.56	-29.51	1773.65	1142.57	82.95	1785.85	948.53	28.51	1839.06	981.59	126.19	1838.96	489.13	-285.81	79.91	1085.97	-296.03	78.44	496.71
10.44000	1114.98	153.01	112.13	1073.16	138.78	120.44	867.56	148.86	120.70	876.88	156.24	165.83	1046.81	-58.28	111.93	1008.50	-57.33	121.95	815.23	-85.23	122.44	815.31	-83.29	165.72	994.02	79.76	1464.91	0.00	0.00	0.00	1119.05	-29.73	1773.70	1142.89	82.44	1785.84	948.42	28.34	1839.06	981.53	125.95	1839.00	489.02	-285.86	79.89	1086.27	-295.56	78.75	497.21
10.45000	1113.46	152.64	111.72	1073.17	138.25	120.70	867.58	148.59	120.59	876.82	156.08	165.80	1046.69	-58.75	111.79	1008.78	-57.13	121.94	815.24	-85.27	122.41	815.27	-83.27	165.66	993.76	79.57	1464.80	0.00	0.00	0.00	1119.02	-29.81	1773.69	1142.63	82.42	1785.82	948.40	28.08	1839.09	981.56	125.67	1839.03	489.53	-285.76	80.16	1086.09	-295.78	78.68	497.45
10.46000	1113.93	152.92	111.79	1073.43	138.35	120.77	867.58	148.70	120.64	876.75	156.14	165.85	1047.15	-58.87	111.95	1008.47	-57.17	121.74	815.23	-85.28	122.38	815.14	-83.54	165.72	994.26	79.30	1464.73	0.00	0.00	0.00	1119.07	-29.99	1773.71	1142.40	82.38	1785.79	948.35	28.04	1839.13	981.55	125.51	1838.99	489.12	-285.87	79.89	1085.48	-295.94	78.50	497.97
10.47000	1115.26	152.74	112.30	1073.14	138.41	120.76	867.53	148.82	120.73	876.68	156.10	165.86	1046.69	-58.67	111.72	1008.32	-57.21	121.78	815.23	-85.41	122.37	815.14	-83.47	165.60	993.56	79.09	1464.69	0.00	0.00	0.00	1118.71	-30.35	1773.80	1142.83	81.80	1785.77	948.29	27.97	1839.17	981.50	125.32	1838.98	488.93	-286.02	79.90	1086.26	-295.78	78.77	498.12
10.48000	1113.96	152.63	112.26	1072.87	138.80	120.74	867.58	148.53	120.62	876.63	155.98	165.83	1046.05	-58.66	111.52	1008.73	-57.10	121.80	815.18	-85.50	122.38	815.11	-83.40	165.48	994.17	78.94	1464.64	0.00	0.00	0.00	1119.11	-30.65	1773.83	1142.67	81.67	1785.82	948.27	27.83	1839.18	981.53	125.24	1838.93	490.09	-285.78	80.14	1086.60	-295.82	78.81	498.13
10.49000	1114.27	152.99	112.42	1072.70	138.56	120.73	867.53	148.60	120.68	876.56	155.99	165.87	1046.92	-58.58	111.80	1008.77	-57.17	121.92	815.19	-85.38	122.29	815.06	-83.58	165.51	994.28	78.60	1464.66	0.00	0.00	0.00	1119.14	-31.15	1773.71	1142.93	81.42	1785.72	948.22	27.55	1839.18	981.66	124.73	1839.02	489.78	-285.99	80.12	1086.09	-296.04	78.49	497.21
10.50000	1115.08	152.71	112.36	1073.91	138.21	120.96	867.57	148.54	120.67	876.51	155.98	165.91	1047.44	-58.37	112.04	1008.09	-57.09	121.64	815.17	-85.42	122.25	815.08	-83.34	165.34	993.59	78.36	1464.63	0.00	0.00	0.00	1119.45	-31.21	1773.73	1142.68	81.37	1785.72	948.26	27.49	1839.24	981.60	124.78	1839.00	489.19	-286.14	79.93	1086.48	-296.13	78.78	496.96
10.51000	1114.31	153.29	112.30	1073.45	138.31	120.99	867.56	148.36	120.60	876.43	155.89	165.87	1047.02	-58.98	111.88	1008.36	-57.08	121.65	815.12	-85.62	122.30	815.03	-83.41	165.40	993.47	78.11	1464.57	0.00	0.00	0.00	1119.53	-31.16	1773.86	1142.81	81.09	1785.76	948.29	27.37	1839.28	981.70	124.63	1839.01	489.27	-286.01	79.93	1086.67	-295.93	78.82	496.98
10.52000	1114.18	153.35	112.08	1073.00	138.38	120.74	867.49	148.60	120.71	876.46	155.77	165.88	1046.54	-58.73	111.71	1008.77	-57.05	121.84	815.15	-85.46	122.18	815.12	-83.20	165.22	993.28	77.84	1464.62	0.00	0.00	0.00	1119.30	-31.58	1773.90	1143.82	80.25	1785.80	948.28	26.84	1839.29	981.78	124.26	1839.06	489.11	-286.13	79.91	1086.38	-295.89	78.61	496.81
10.53000	1115.48	152.94	113.07	1073.42	138.48	120.95	867.50	148.65	120.74	876.37	155.88	165.95	1047.06	-58.84	111.71	1007.89	-57.51	121.76	815.14	-85.54	122.20	814.96	-83.53	165.34	993.84	77.56	1464.58	0.00	0.00	0.00	1119.22	-31.68	1774.03	1143.69	80.34	1785.76	948.38	26.89	1839.39	981.80	124.15	1839.09	489.13	-286.33	79.85	1086.21	-296.21	78.42	497.12
10.54000	1114.24	153.50	112.47	1073.11	137.93	120.95	867.52	148.63	120.72	876.30	155.94	166.02	1046.51	-58.31	111.84	1007.93	-57.25	121.52	815.11	-85.58	122.18	814.96	-83.55	165.28	993.21	77.19	1464.58	0.00	0.00	0.00	1119.15	-31.93	1774.16	1143.57	80.27	1785.81	948.46	26.81	1839.47	981.87	124.07	1839.09	488.57	-286.23	79.66	1086.38	-295.95	78.63	496.61
10.55000	1113.46	153.10	111.97	1073.42	138.45	120.92	867.54	148.43	120.68	876.31	155.88	166.01	1047.21	-58.64	112.14	1007.47	-57.53	121.55	815.15	-85.46	122.11	814.92	-83.61	165.27	993.60	76.89	1464.62	0.00	0.00	0.00	1119.09	-32.08	1774.18	1144.07	80.16	1785.67	948.53	26.47	1839.53	981.98	123.77	1839.14	489.30	-285.97	79.96	1087.19	-295.85	78.88	497.11
10.56000	1114.14	152.67	112.33	1073.12	138.37	120.99	867.55	148.51	120.70	876.32	155.62	165.94	1046.75	-59.00	111.86	1007.33	-57.28	121.35	815.10	-85.56	122.12	814.87	-83.61	165.21	993.17	76.61	1464.61	0.00	0.00	0.00	1119.28	-32.33	1774.13	1144.34	79.84	1785.62	948.63	26.28	1839.58	982.06	123.75	1839.12	489.91	-286.21	80.06	1085.76	-295.84	78.40	497.35
10.57000	1114.57	152.56	112.21	1072.97	138.56	121.00	867.60	148.35	120.66	876.34	155.62	165.96	1046.02	-58.99	111.63	1007.70	-57.29	121.47	815.10	-85.56	122.11	814.83	-83.57	165.16	993.54	76.34	1464.63	0.00	0.00	0.00	1118.69	-32.82	1774.23	1143.93	79.33	1785.80	948.73	26.07	1839.66	982.16	123.65	1839.15	490.13	-285.75	80.36	1086.04	-295.87	78.50	497.58
10.58000	1114.50	152.69	112.01	1073.06	138.42	120.84	867.53	148.60	120.75	876.29	155.55	165.99	1047.05	-58.41	111.82	1007.90	-57.29	121.59	815.07	-85.60	122.11	814.75	-83.73	165.20	993.08	75.99	1464.64	0.00	0.00	0.00	1120.67	-32.86	1774.13	1143.46	79.42	1785.88	948.88	26.00	1839.76	982.33	123.26	1839.21	489.49	-285.84	80.09	1086.08	-295.99	78.53	497.06
10.59000	1114.41	153.13	112.49	1073.31	138.38	120.98	867.54	148.45	120.68	876.30	155.52	166.00	1047.05	-58.34	111.97	1007.57	-57.22	121.39	815.11	-85.50	122.01	814.82	-83.43	165.02	992.65	75.57	1464.63	0.00	0.00	0.00	1119.38	-33.13	1774.29	1144.35	79.19	1785.69	948.98	25.86	1839.85	982.30	123.51	1839.14	489.58	-286.00	79.93	1086.03	-296.33	78.35	496.81
10.60000	1113.15	152.67	112.39	1072.58	138.15	120.93	867.57	148.44	120.69	876.32	155.37	166.00	1046.50	-58.27	111.81	1008.61	-57.14	121.86	815.07	-85.54	122.00	814.74	-83.45	164.95	992.26	75.29	1464.58	0.00	0.00	0.00	1119.32	-33.34	1774.39	1144.11	78.98	1785.72	949.11	25.75	1839.97	982.47	123.18	1839.19	490.55	-285.82	80.24	1086.54	-296.01	78.58	496.93
10.61000	1113.24	152.91	111.97	1073.17	138.30	120.82	867.58	148.27	120.61	876.31	155.36	166.01	1046.25	-58.51	111.72	1007.86	-57.25	121.54	815.06	-85.54	121.99	814.73	-83.48	164.94	993.31	74.80	1464.55	0.00	0.00	0.00	1119.59	-33.54	1774.43	1143.54	78.72	1785.78	949.26	25.56	1840.06	982.69	122.68	1839.25	489.81	-285.69	80.18	1086.36	-296.05	78.52	497.04
10.62000	1114.23	153.01	112.58	1073.44	138.05	120.93	867.53	148.43	120.68	876.28	155.40	166.05	1046.56	-58.32	111.72	1008.38	-56.99	121.66	815.07	-85.60	122.01	814.73	-83.34	164.88	992.68	74.47	1464.65	0.00	0.00	0.00	1119.55	-33.64	1774.47	1143.71	78.47	1785.69	949.38	25.36	1840.13	982.77	122.41	1839.28	489.84	-285.75	80.14	1086.17	-295.79	78.63	497.74
10.63000	1114.74	152.61	112.69	1073.48	137.91	120.89	867.49	148.57	120.74	876.29	155.42	166.09	1047.29	-58.81	111.98	1007.88	-57.08	121.39	815.05	-85.55	121.92	814.62	-83.50	164.88	992.79	74.08	1464.58	0.00	0.00	0.00	1120.35	-33.98	1774.43	1143.33	78.40	1785.68	949.47	25.07	1840.15	982.77	122.53	1839.20	489.87	-285.46	80.18	1086.13	-295.92	78.48	497.72
10.64000	1114.87	153.02	112.63	1072.92	138.24	120.94	867.53	148.40	120.68	876.26	155.49	166.18	1046.85	-58.80	112.09	1008.04	-57.11	121.66	815.04	-85.60	121.92	814.63	-83.45	164.79	992.29	73.80	1464.58	0.00	0.00	0.00	1120.71	-34.16	1774.39	1143.44	78.35	1785.49	949.57	24.77	1840.20	982.89	122.42	1839.20	490.11	-285.84	80.20	1086.85	-296.02	78.54	497.36
10.65000	1114.73	152.75	112.49	1073.16	137.69	120.96	867.52	148.48	120.72	876.31	155.39	166.17	1047.38	-58.74	111.98	1008.15	-57.36	121.76	815.07	-85.43	121.81	814.55	-83.77	164.85	992.49	73.33	1464.57	0.00	0.00	0.00	1121.18	-34.19	1774.41	1144.63	78.23	1785.24	949.70	24.52	1840.25	983.08	121.99	1839.20	489.30	-286.20	79.91	1086.57	-295.93	78.71	497.30
10.66000	1113.83	152.98	112.34	1073.39	138.24	121.15	867.54	148.34	120.66	876.31	155.30	166.15	1047.69	-58.36	111.90	1008.46	-57.11	121.66	815.04	-85.59	121.88	814.55	-83.89	164.92	992.33	72.95	1464.48	0.00	0.00	0.00	1121.00	-34.32	1774.46	1145.33	77.95	1785.13	949.82	24.34	1840.32	983.18	121.76	1839.19	489.81	-285.90	79.99	1086.27	-295.94	78.61	497.43
10.67000	1114.30	153.15	112.45	1073.02	138.46	121.44	867.48	148.57	120.74	876.31	155.29	166.16	1047.17	-58.34	111.91	1008.19	-57.21	121.67	815.00	-85.71	121.90	814.59	-83.51	164.74	992.26	72.46	1464.48	0.00	0.00	0.00	1120.34	-34.72	1774.43	1144.23	77.77	1785.25	949.94	23.95	1840.32	983.23	121.52	1839.16	488.97	-285.83	79.83	1086.15	-296.01	78.37	497.28
10.68000	1114.06	152.39	112.70	1073.45	138.11	121.29	867.54	148.31	120.65	876.34	155.18	166.17	1046.93	-58.64	111.93	1007.45	-57.22	121.38	815.01	-85.61	121.84	814.49	-83.63	164.70	992.26	72.11	1464.44	0.00	0.00	0.00	1120.56	-35.04	1774.46	1144.32	77.30	1785.16	950.07	23.80	1840.38	983.27	121.40	1839.08	488.71	-285.87	79.92	1086.19	-296.01	78.45	496.57
10.69000	1114.02	153.05	112.21	1072.84	138.34	120.97	867.51	148.42	120.72	876.32	155.26	166.21	1045.92	-58.61	111.64	1007.98	-57.04	121.45	814.97	-85.74	121.85	814.46	-83.79	164.73	991.90	71.76	1464.34	0.00	0.00	0.00	1120.05	-35.12	1774.49	1144.70	77.21	1785.02	950.23	23.77	1840.43	983.34	121.25	1839.01	489.89	-285.73	80.18	1086.52	-296.19	78.54	496.61
10.70000	1113.11	153.04	112.39	1072.46	138.26	120.84	867.56	148.16	120.55	876.25	155.44	166.30	1046.28	-58.64	111.59	1007.68	-57.41	121.50	814.94	-85.79	121.86	814.48	-83.72	164.61	991.13	71.46	1464.32	0.00	0.00	0.00	1120.28	-35.38	1774.48	1145.12	76.96	1784.89	950.32	23.31	1840.48	983.46	120.90	1839.01	489.88	-285.74	80.10	1086.95	-295.50	78.79	496.53
10.71000	1114.25	152.84	112.71	1073.27	138.52	121.03	867.51	148.39	120.70	876.33	155.15	166.23	1046.76	-58.77	111.85	1008.07	-57.29	121.60	814.97	-85.63	121.75	814.43	-84.01	164.75	991.89	70.97	1464.24	0.00	0.00	0.00	1120.72	-35.71	1774.42	1145.10	76.70	1784.81	950.37	22.94	1840.46	983.54	120.52	1838.95	490.46	-285.83	80.24	1086.36	-295.58	78.60	497.23
10.72000	1114.34	152.62	112.89	1072.68	138.18	120.83	867.51	148.39	120.70	876.31	155.26	166.29	1046.45	-58.54	111.72	1008.10	-57.07	121.49	814.96	-85.69	121.79	814.45	-83.70	164.54	991.51	70.57	1464.20	0.00	0.00	0.00	1120.70	-35.99	1774.35	1144.41	76.62	1784.76	950.47	22.80	1840.51	983.46	120.71	1838.77	490.20	-286.37	80.21	1085.94	-295.99	78.24	497.95
10.73000	1113.34	152.36	112.19	1073.25	138.07	120.77	867.55	148.33	120.67	876.41	154.78	166.13	1047.04	-58.39	111.89	1007.75	-57.23	121.49	814.97	-85.81	121.81	814.46	-83.86	164.57	990.87	70.11	1464.25	0.00	0.00	0.00	1120.74	-36.14	1774.43	1144.84	76.13	1784.69	950.54	22.36	1840.54	983.55	120.08	1838.83	489.11	-285.96	80.08	1086.08	-296.36	78.38	497.72
10.74000	1113.77	152.70	112.37	1073.37	138.18	121.00	867.52	148.26	120.66	876.33	155.06	166.28	1047.18	-58.38	112.08	1007.93	-57.28	121.46	814.93	-85.81	121.77	814.48	-83.70	164.48	990.67	69.81	1464.11	0.00	0.00	0.00	1120.20	-36.58	1774.41	1143.84	75.62	1784.72	950.66	22.11	1840.55	983.67	119.58	1838.85	489.20	-285.75	80.05	1086.75	-296.04	78.53	497.18
10.75000	1114.10	153.22	112.51	1073.60	138.44	121.22	867.47	148.54	120.77	876.38	154.88	166.23	1046.70	-58.40	111.87	1008.07	-57.44	121.65	814.96	-85.59	121.66	814.50	-83.65	164.44	991.18	69.44	1464.06	0.00	0.00	0.00	1121.04	-36.90	1774.38	1144.05	75.63	1784.54	950.75	21.86	1840.60	983.70	119.23	1838.83	490.02	-285.99	80.20	1086.75	-295.97	78.73	497.78
10.76000	1114.93	152.37	112.93	1072.69	138.20	120.95	867.47	148.49	120.73	876.36	154.86	166.24	1045.81	-58.86	111.50	1008.11	-57.23	121.67	814.95	-85.74	121.70	814.38	-83.94	164.51	990.58	69.09	1464.12	0.00	0.00	0.00	1121.17	-37.15	1774.36	1145.17	75.39	1784.38	950.78	21.45	1840.61	983.76	118.94	1838.82	489.74	-286.24	80.07	1086.43	-295.84	78.69	497.50
10.77000	1113.80	152.99	112.25	1073.39	138.03	121.04	867.46	148.58	120.80	876.31	155.00	166.34	1045.75	-58.82	111.59	1007.20	-57.21	121.29	814.94	-85.69	121.64	814.41	-83.97	164.46	990.18	68.82	1464.07	0.00	0.00	0.00	1120.50	-37.57	1774.38	1145.58	74.98	1784.27	950.87	21.08	1840.64	983.81	118.59	1838.81	489.88	-285.72	80.18	1086.54	-295.97	78.70	497.07
10.78000	1114.04	152.46	112.61	1072.71	138.56	120.85	867.51	148.44	120.74	876.31	154.85	166.30	1047.10	-58.45	111.94	1008.07	-57.07	121.50	814.95	-85.72	121.65	814.34	-84.09	164.52	990.56	68.29	1464.08	0.00	0.00	0.00	1120.89	-37.95	1774.33	1145.38	74.65	1784.32	950.85	20.51	1840.62	983.76	118.42	1838.72	489.90	-285.84	80.20	1086.19	-295.91	78.40	497.54
10.79000	1113.97	152.70	112.51	1073.14	138.23	121.09	867.49	148.44	120.72	876.28	155.02	166.39	1046.81	-58.47	111.71	1008.70	-57.30	121.80	814.93	-85.80	121.70	814.43	-83.88	164.40	990.05	67.94	1464.06	0.00	0.00	0.00	1121.49	-38.22	1774.30	1144.78	74.35	1784.33	950.94	20.21	1840.67	983.72	118.19	1838.68	488.82	-285.91	79.81	1086.14	-296.25	78.29	497.85
10.80000	1113.64	153.06	112.63	1072.92	137.70	120.80	867.51	148.24	120.66	876.34	154.84	166.36	1046.78	-58.88	111.71	1007.90	-57.08	121.45	814.94	-85.70	121.64	814.42	-83.81	164.32	990.60	67.55	1464.04	0.00	0.00	0.00	1121.17	-38.47	1774.38	1144.48	74.41	1784.23	951.03	19.99	1840.71	983.94	117.26	1838.83	489.43	-285.94	80.15	1086.02	-295.96	78.46	497.45
10.81000	1114.61	153.13	112.64	1072.83	138.22	121.18	867.48	148.54	120.78	876.29	154.95	166.44	1045.82	-58.52	111.58	1008.14	-57.21	121.56	814.92	-85.71	121.63	814.44	-83.90	164.33	990.81	67.21	1464.03	0.00	0.00	0.00	1121.26	-38.81	1774.31	1144.82	73.86	1784.24	951.11	19.64	1840.74	983.81	117.28	1838.77	489.07	-285.89	80.05	1086.12	-295.87	78.46	496.53
10.82000	1113.78	152.71	112.23	1072.61	138.16	121.14	867.55	148.15	120.62	876.31	154.81	166.40	1046.73	-58.59	111.73	1008.35	-57.26	121.59	814.94	-85.69	121.61	814.38	-83.81	164.27	989.84	66.86	1464.00	0.00	0.00	0.00	1121.83	-39.03	1774.25	1145.03	73.26	1784.29	951.12	19.20	1840.78	983.70	117.10	1838.71	489.04	-285.92	80.01	1085.44	-295.79	78.42	496.82
10.83000	1113.58	152.88	112.72	1073.15	138.05	121.24	867.54	148.23	120.65	876.29	154.79	166.43	1046.78	-58.30	111.74	1008.27	-57.06	121.49	814.92	-85.80	121.63	814.42	-83.70	164.20	990.50	66.49	1464.01	0.00	0.00	0.00	1121.07	-39.63	1774.35	1145.18	72.98	1784.34	951.14	18.62	1840.76	983.78	116.42	1838.82	488.45	-286.10	79.70	1085.71	-295.78	78.45	497.44
10.84000	1113.60	152.72	112.45	1073.11	138.13	121.34	867.51	148.43	120.76	876.31	154.63	166.41	1047.08	-58.41	111.67	1008.46	-57.20	121.71	814.92	-85.73	121.57	814.32	-83.90	164.28	990.60	66.06	1464.02	0.00	0.00	0.00	1121.44	-39.82	1774.40	1144.50	72.90	1784.35	951.19	18.24	1840.80	983.85	115.85	1838.84	488.97	-286.36	79.82	1086.20	-296.03	78.51	497.24
10.85000	1115.02	153.23	112.73	1072.84	137.97	120.96	867.49	148.42	120.75	876.26	154.84	166.54	1046.14	-59.04	111.49	1007.98	-57.29	121.51	814.92	-85.82	121.64	814.30	-84.01	164.28	989.55	65.59	1464.11	0.00	0.00	0.00	1121.97	-39.97	1774.48	1145.01	72.36	1784.39	951.26	17.95	1840.83	983.81	115.55	1838.87	489.59	-286.10	79.92	1086.10	-296.05	78.46	497.28
10.86000	1113.75	152.89	112.57	1072.82	137.66	120.78	867.49	148.31	120.67	876.26	154.73	166.52	1046.48	-58.62	111.80	1008.19	-57.11	121.44	814.90	-85.77	121.59	814.32	-84.07	164.21	990.41	65.20	1464.15	0.00	0.00	0.00	1122.30	-40.29	1774.55	1145.55	71.80	1784.43	951.34	17.54	1840.86	983.89	115.08	1838.89	489.40	-286.04	80.02	1086.33	-296.12	78.47	497.87
10.87000	1113.17	152.84	112.33	1072.91	137.81	120.88	867.50	148.37	120.75	876.30	154.71	166.50	1046.65	-58.26	112.02	1008.27	-56.98	121.49	814.90	-85.92	121.67	814.29	-84.00	164.19	990.87	64.82	1464.14	0.00	0.00	0.00	1121.71	-40.91	1774.62	1145.37	71.80	1784.36	951.42	17.19	1840.90	983.98	114.62	1838.96	489.32	-285.89	80.07	1086.16	-296.03	78.53	497.86
10.88000	1114.03	152.74	112.47	1073.29	138.17	121.12	867.47	148.57	120.82	876.33	154.56	166.50	1045.86	-58.43	111.62	1009.83	-57.25	122.11	814.93	-85.77	121.57	814.34	-84.10	164.25	990.91	64.43	1464.15	0.00	0.00	0.00	1122.10	-41.31	1774.57	1144.58	71.25	1784.58	951.48	16.77	1840.93	984.01	114.26	1838.95	489.01	-286.40	79.88	1086.56	-296.14	78.65	497.59
10.89000	1113.10	152.62	112.47	1073.01	138.42	121.04	867.49	148.35	120.74	876.28	154.58	166.55	1046.54	-58.98	111.83	1008.61	-57.25	121.69	814.93	-85.74	121.55	814.37	-84.12	164.23	990.30	63.97	1464.17	0.00	0.00	0.00	1122.05	-41.65	1774.70	1144.39	70.87	1784.72	951.56	16.40	1840.96	984.08	113.85	1839.00	489.01	-285.90	79.91	1086.34	-296.18	78.53	498.00
10.90000	1114.40	152.89	112.84	1072.66	137.88	121.05	867.48	148.39	120.74	876.33	154.37	166.50	1046.21	-58.89	111.55	1008.18	-57.16	121.51	814.91	-85.86	121.59	814.34	-83.99	164.12	990.48	63.67	1464.15	0.00	0.00	0.00	1122.00	-42.01	1774.70	1144.46	70.70	1784.70	951.57	15.73	1840.95	984.21	113.44	1839.03	489.55	-285.89	80.08	1085.71	-295.99	78.31	496.63
10.91000	1114.65	152.84	112.92	1073.30	138.39	121.25	867.50	148.31	120.72	876.23	154.57	166.61	1047.52	-58.31	112.04	1008.06	-57.13	121.38	814.91	-85.88	121.59	814.27	-83.93	164.10	990.46	63.17	1464.30	0.00	0.00	0.00	1122.16	-42.35	1774.68	1144.95	70.37	1784.59	951.66	15.37	1840.98	984.26	113.06	1839.02	489.59	-285.61	80.16	1086.13	-296.29	78.35	496.36
10.92000	1113.66	152.67	112.88	1073.18	137.80	121.01	867.46	148.46	120.76	876.27	154.49	166.59	1046.69	-58.45	111.74	1008.66	-57.04	121.64	814.91	-85.73	121.50	814.25	-84.24	164.18	990.47	62.78	1464.27	0.00	0.00	0.00	1122.13	-42.79	1774.78	1144.98	69.72	1784.63	951.78	15.03	1841.02	984.31	112.65	1839.03	489.60	-285.89	80.13	1086.67	-296.21	78.49	497.27
10.93000	1114.38	153.17	112.95	1072.87	137.93	121.32	867.47	148.46	120.79	876.30	154.49	166.66	1046.10	-58.44	111.62	1007.64	-57.26	121.38	814.92	-85.73	121.50	814.26	-83.94	164.03	990.66	62.38	1464.25	0.00	0.00	0.00	1123.29	-42.91	1774.71	1145.47	69.02	1784.69	951.94	14.67	1841.06	984.43	112.23	1839.04	489.09	-285.78	79.97	1086.19	-296.04	78.46	497.33
10.94000	1114.77	152.93	112.93	1073.20	137.95	121.20	867.51	148.34	120.73	876.27	154.45	166.66	1046.06	-58.33	111.64	1006.67	-57.48	121.07	814.89	-85.89	121.58	814.25	-84.18	164.07	990.54	62.07	1464.29	0.00	0.00	0.00	1121.84	-43.51	1774.80	1146.13	68.87	1784.54	952.06	14.21	1841.07	984.50	112.08	1838.99	489.01	-285.82	79.74	1086.17	-295.84	78.57	496.76
10.95000	1113.89	152.71	112.54	1072.97	137.75	120.99	867.44	148.49	120.81	876.31	154.46	166.71	1046.29	-58.77	111.50	1007.96	-57.15	121.34	814.93	-85.75	121.53	814.24	-84.36	164.19	991.09	61.72	1464.33	0.00	0.00	0.00	1122.79	-44.06	1774.78	1145.35	68.76	1784.66	952.24	13.98	1841.13	984.53	112.04	1838.93	489.92	-285.64	80.07	1086.08	-295.95	78.51	497.43
10.96000	1113.81	152.94	112.84	1073.54	138.15	121.35	867.50	148.20	120.69	876.33	154.29	166.65	1047.31	-58.21	111.77	1008.55	-57.23	121.53	814.88	-85.93	121.62	814.33	-84.14	164.11	990.93	61.35	1464.35	0.00	0.00	0.00	1123.02	-44.25	1774.82	1146.42	68.30	1784.60	952.44	13.77	1841.18	984.85	111.05	1839.03	489.75	-285.94	80.04	1085.86	-296.15	78.36	498.08
10.97000	1114.51	152.93	113.11	1073.81	137.98	121.26	867.45	148.41	120.78	876.31	154.37	166.72	1046.51	-58.77	111.76	1008.61	-57.01	121.43	814.92	-85.76	121.53	814.33	-84.07	164.08	991.20	61.02	1464.34	0.00	0.00	0.00	1123.16	-44.54	1774.84	1146.24	67.96	1784.54	952.58	13.26	1841.18	985.07	110.30	1839.11	489.30	-286.06	79.86	1086.48	-296.06	78.50	497.35
10.98000	1113.56	152.89	113.16	1073.26	137.87	121.13	867.48	148.22	120.72	876.29	154.40	166.75	1046.79	-58.27	111.67	1007.67	-57.33	121.27	814.96	-85.63	121.48	814.28	-84.34	164.20	991.52	60.56	1464.33	0.00	0.00	0.00	1124.23	-44.82	1774.72	1147.05	67.61	1784.47	952.77	12.86	1841.21	985.11	110.57	1839.02	488.78	-285.96	79.70	1086.40	-295.98	78.46	496.63
10.99000	1113.92	152.75	112.68	1073.16	137.69	121.33	867.52	148.30	120.73	876.33	154.26	166.77	1047.04	-58.27	111.84	1007.82	-57.30	121.34	814.93	-85.80	121.56	814.35	-84.15	164.04	990.92	60.21	1464.33	0.00	0.00	0.00	1123.82	-45.30	1774.76	1146.26	67.46	1784.47	952.99	12.45	1841.23	985.31	110.09	1839.05	489.52	-285.75	80.00	1086.41	-296.01	78.38	497.14
11.00000	1114.23	153.12	113.15	1073.27	137.91	121.01	867.48	148.43	120.82	876.36	154.20	166.78	1046.99	-58.64	111.63	1007.64	-57.32	121.14	814.94	-85.87	121.62	814.32	-84.23	164.12	991.30	59.88	1464.36	0.00	0.00	0.00	1124.27	-45.58	1774.71	1146.27	67.22	1784.43	953.08	11.78	1841.21	985.46	109.72	1839.04	488.93	-285.94	79.86	1086.35	-296.11	78.35	497.33
11.01000	1114.35	153.08	112.78	1072.92	138.25	121.01	867.50	148.30	120.76	876.34	154.20	166.78	1047.04	-58.70	111.69	1008.11	-57.22	121.28	814.93	-85.88	121.62	814.40	-84.05	164.05	991.92	59.49	1464.32	0.00	0.00	0.00	1124.45	-45.80	1774.72	1146.58	66.88	1784.40	953.31	11.26	1841.21	985.65	109.14	1839.07	489.30	-285.81	80.04	1085.92	-296.05	78.27	497.06
11.02000	1113.65	153.47	112.48	1072.58	137.33	120.88	867.44	148.44	120.80	876.33	154.25	166.84	1047.37	-58.34	111.81	1007.84	-57.37	121.25	814.96	-85.81	121.61	814.41	-84.16	164.11	991.88	59.15	1464.33	0.00	0.00	0.00	1124.44	-46.15	1774.71	1146.47	66.48	1784.48	953.50	10.84	1841.19	985.79	108.93	1839.04	489.86	-285.86	80.15	1086.12	-295.80	78.48	497.34
[truncated: 1,398 more rows]
[truncated: 35 more columns]
