# Supplementary material for: The impact of mobile phone use on where we look and how we walk when negotiating floor based obstacles
Source: PLoS One. 2017 Jun 30;12(6):e0179802. doi: 10.1371/journal.pone.0179802 (PMC5493336; doi:10.1371/journal.pone.0179802)
Supplement: S1 File — (ZIP) [file pone.0179802.s001.zip › Gait/PP11/JS2 obs talk 1.txt]

CODAmotion Analysis Text
Codamotion Analysis Text Save of: JS2 obs talk 1.mdf
Time	Markers
Time	1:LTOE.X	1:LTOE.Y	1:LTOE.Z	2:L2nd.X	2:L2nd.Y	2:L2nd.Z	3:LHEE.X	3:LHEE.Y	3:LHEE.Z	4:LANK.X	4:LANK.Y	4:LANK.Z	5:RTOE.X	5:RTOE.Y	5:RTOE.Z	6:R2nd.X	6:R2nd.Y	6:R2nd.Z	7:RHEE.X	7:RHEE.Y	7:RHEE.Z	8:RANK.X	8:RANK.Y	8:RANK.Z	9:STRN.X	9:STRN.Y	9:STRN.Z	10:Marker 10.X	10:Marker 10.Y	10:Marker 10.Z	11:FRHD.X	11:FRHD.Y	11:FRHD.Z	12:FLHD.X	12:FLHD.Y	12:FLHD.Z	13:BRHD.X	13:BRHD.Y	13:BRHD.Z	14:BLHD.X	14:BLHD.Y	14:BLHD.Z	15:BLSTEP.X	15:BLSTEP.Y	15:BLSTEP.Z	16:FLSTEP.X	16:FLSTEP.Y	16:FLSTEP.Z	17:BRSTEP.X
(s)	(mm)	(mm)	(mm)	(mm)	(mm)	(mm)	(mm)	(mm)	(mm)	(mm)	(mm)	(mm)	(mm)	(mm)	(mm)	(mm)	(mm)	(mm)	(mm)	(mm)	(mm)	(mm)	(mm)	(mm)	(mm)	(mm)	(mm)	(mm)	(mm)	(mm)	(mm)	(mm)	(mm)	(mm)	(mm)	(mm)	(mm)	(mm)	(mm)	(mm)	(mm)	(mm)	(mm)	(mm)	(mm)	(mm)	(mm)	(mm)	(mm)
0.00000	-3186.31	112.51	17.64	-3529.35	52.55	22.86	-3650.43	26.53	6.17	-3580.23	20.95	57.51	-3905.90	-53.26	-2.10	-3862.57	-20.33	23.94	-1863.97	62.68	335.09	-1842.12	47.46	328.71	-3871.12	3.25	1337.03	0.00	0.00	0.00	-3339.22	-6.22	1727.30	-3886.02	-127.59	1724.58	-3811.46	177.67	1725.00	-3897.82	77.23	1730.77	372.25	-207.66	60.32	806.87	-212.27	57.38	362.32
0.01000	-3186.31	112.51	17.64	-3529.35	52.55	22.86	-3647.97	24.95	7.11	-3601.94	20.58	55.22	-3905.90	-53.26	-2.10	-3862.57	-20.33	23.94	-1863.97	62.68	335.09	-1842.12	47.46	328.71	-3871.12	3.25	1337.03	0.00	0.00	0.00	-3339.22	-6.22	1727.30	-3886.02	-127.59	1724.58	-3832.76	178.12	1726.64	-3894.68	80.65	1727.46	372.25	-207.66	60.32	806.87	-212.27	57.38	362.32
0.02000	-3186.31	112.51	17.64	-3529.35	52.55	22.86	-3639.58	25.43	7.71	-3596.16	20.70	55.37	-3905.90	-53.26	-2.10	-3862.57	-20.33	23.94	-1863.97	62.68	335.09	-1842.12	47.46	328.71	-3871.12	3.25	1337.03	0.00	0.00	0.00	-3339.22	-6.22	1727.30	-3886.02	-127.59	1724.58	-3839.12	178.70	1726.90	-21.63	265.05	446.36	372.37	-207.73	60.34	807.15	-212.35	57.40	362.32
0.03000	-3186.31	112.51	17.64	-3529.35	52.55	22.86	-3641.05	25.81	7.39	-3573.89	20.89	58.78	-3905.90	-53.26	-2.10	-3862.57	-20.33	23.94	-1863.97	62.68	335.09	-1842.12	47.46	328.71	-3871.12	3.25	1337.03	0.00	0.00	0.00	-3339.22	-6.22	1727.30	-3886.02	-127.59	1724.58	-3826.84	178.54	1725.65	-2727.02	135.50	1358.18	489.61	-274.05	79.65	1086.95	-286.07	77.79	362.46
0.04000	-3186.31	112.51	17.64	-3529.35	52.55	22.86	-3652.93	24.70	6.65	-3582.01	21.55	57.92	-3905.90	-53.26	-2.10	-3862.57	-20.33	23.94	-1863.97	62.68	335.09	-1842.12	47.46	328.71	-3871.12	3.25	1337.03	0.00	0.00	0.00	-3339.22	-6.22	1727.30	-3886.02	-127.59	1724.58	-3846.39	178.03	1726.63	-3879.06	78.81	1730.62	490.06	-274.17	79.76	1086.83	-285.88	78.02	499.74
0.05000	-3186.31	112.51	17.64	-3529.35	52.55	22.86	-3630.23	25.91	9.89	-3578.53	20.65	57.81	-3905.90	-53.26	-2.10	-3862.57	-20.33	23.94	-1863.97	62.68	335.09	-1842.12	47.46	328.71	-3871.12	3.25	1337.03	0.00	0.00	0.00	-3339.22	-6.22	1727.30	-3886.02	-127.59	1724.58	-3817.73	177.89	1725.19	-3862.32	80.95	1728.46	490.05	-274.28	79.72	1086.76	-285.74	77.97	499.59
0.06000	-3186.31	112.51	17.64	-3529.35	52.55	22.86	-3630.01	26.24	9.42	-3592.29	21.72	55.96	-3905.90	-53.26	-2.10	-3862.57	-20.33	23.94	-1863.97	62.68	335.09	-1842.12	47.46	328.71	-3871.12	3.25	1337.03	0.00	0.00	0.00	-3339.22	-6.22	1727.30	-3886.02	-127.59	1724.58	-3839.31	178.02	1726.51	-3857.62	78.57	1727.95	489.70	-274.25	79.81	1086.30	-285.93	78.02	499.77
0.07000	-3186.31	112.51	17.64	-3529.35	52.55	22.86	-3636.63	24.90	8.46	-3585.74	20.85	57.35	-3905.90	-53.26	-2.10	-3862.57	-20.33	23.94	-1863.97	62.68	335.09	-1842.12	47.46	328.71	-3871.12	3.25	1337.03	0.00	0.00	0.00	-3339.22	-6.22	1727.30	-3886.02	-127.59	1724.58	-3833.77	178.03	1726.78	-3906.88	78.29	1729.49	489.85	-274.40	79.70	1086.29	-285.96	78.04	499.65
0.08000	-3186.31	112.51	17.64	-3529.35	52.55	22.86	-3629.83	25.27	9.09	-3582.42	21.55	56.88	-3905.90	-53.26	-2.10	-3862.57	-20.33	23.94	-1863.97	62.68	335.09	-1842.12	47.46	328.71	-3871.12	3.25	1337.03	0.00	0.00	0.00	-3339.22	-6.22	1727.30	-3886.02	-127.59	1724.58	-3837.41	178.15	1726.36	-3888.73	81.51	1731.28	488.98	-274.40	79.62	1087.04	-285.94	78.10	499.57
0.09000	-3186.31	112.51	17.64	-3529.35	52.55	22.86	-3641.88	24.80	7.21	-3584.24	20.89	57.22	-3905.90	-53.26	-2.10	-3862.57	-20.33	23.94	-1863.97	62.68	335.09	-1842.12	47.46	328.71	-3871.12	3.25	1337.03	0.00	0.00	0.00	-3339.22	-6.22	1727.30	-3886.02	-127.59	1724.58	-3843.70	178.57	1726.76	-3868.12	78.27	1727.78	489.81	-274.13	79.86	1086.46	-285.61	78.00	500.75
0.10000	-3186.31	112.51	17.64	-3529.35	52.55	22.86	-3641.62	24.26	6.89	-3564.47	21.67	59.34	-3905.90	-53.26	-2.10	-3862.57	-20.33	23.94	-1863.97	62.68	335.09	-1842.12	47.46	328.71	-3871.12	3.25	1337.03	0.00	0.00	0.00	-3339.22	-6.22	1727.30	-3886.02	-127.59	1724.58	-3850.26	178.47	1727.05	-3894.76	79.62	1728.30	489.48	-274.39	79.75	1086.71	-285.90	77.92	500.21
0.11000	-3186.31	112.51	17.64	-3529.35	52.55	22.86	-3644.32	26.21	6.28	-3610.52	21.53	53.34	-3905.90	-53.26	-2.10	-3862.57	-20.33	23.94	-1863.97	62.68	335.09	-1842.12	47.46	328.71	-3871.12	3.25	1337.03	0.00	0.00	0.00	-3339.22	-6.22	1727.30	-3886.02	-127.59	1724.58	-3835.77	178.43	1726.99	-3868.18	81.71	1727.88	489.59	-274.51	79.71	1086.16	-285.92	77.72	499.88
0.12000	-3186.31	112.51	17.64	-3529.35	52.55	22.86	-3642.11	25.14	8.21	-3577.64	21.27	57.64	-3905.90	-53.26	-2.10	-3862.57	-20.33	23.94	-1863.97	62.68	335.09	-1842.12	47.46	328.71	-3871.12	3.25	1337.03	0.00	0.00	0.00	-3339.22	-6.22	1727.30	-3886.02	-127.59	1724.58	-3834.32	178.37	1726.02	-3829.36	82.49	1727.37	488.96	-274.41	79.52	1086.66	-285.82	78.02	499.79
0.13000	-3186.31	112.51	17.64	-3529.35	52.55	22.86	-3647.05	25.31	7.25	-3599.32	20.87	54.93	-3905.90	-53.26	-2.10	-3862.57	-20.33	23.94	-1863.97	62.68	335.09	-1842.12	47.46	328.71	-3871.12	3.25	1337.03	0.00	0.00	0.00	-3339.22	-6.22	1727.30	-3886.02	-127.59	1724.58	-3841.94	177.88	1726.21	-3913.46	77.01	1729.83	489.98	-274.48	79.81	1086.65	-286.15	77.92	499.82
0.14000	-3186.31	112.51	17.64	-3529.35	52.55	22.86	-3638.13	26.28	8.30	-3589.03	20.10	56.50	-3905.90	-53.26	-2.10	-3862.57	-20.33	23.94	-1863.97	62.68	335.09	-1842.12	47.46	328.71	-3871.12	3.25	1337.03	0.00	0.00	0.00	-3339.22	-6.22	1727.30	-3886.02	-127.59	1724.58	-3832.17	178.70	1726.20	-3912.14	77.17	1730.96	489.82	-274.19	79.89	1087.54	-285.78	78.29	499.94
0.15000	-3186.31	112.51	17.64	-3529.35	52.55	22.86	-3643.19	25.94	7.19	-3607.70	21.00	53.88	-3905.90	-53.26	-2.10	-3862.57	-20.33	23.94	-1863.97	62.68	335.09	-1842.12	47.46	328.71	-3871.12	3.25	1337.03	0.00	0.00	0.00	-3339.22	-6.22	1727.30	-3886.02	-127.59	1724.58	-3833.44	178.29	1726.62	-3890.85	78.86	1730.95	489.44	-274.49	79.68	1086.95	-285.76	78.11	500.10
0.16000	-3186.31	112.51	17.64	-3529.35	52.55	22.86	-3653.14	24.91	5.95	-3612.39	21.48	53.20	-3905.90	-53.26	-2.10	-3862.57	-20.33	23.94	-1863.97	62.68	335.09	-1842.12	47.46	328.71	-3871.12	3.25	1337.03	0.00	0.00	0.00	-3339.22	-6.22	1727.30	-3886.02	-127.59	1724.58	-3827.52	178.95	1725.81	-3843.57	76.58	1727.28	489.47	-274.42	79.76	1086.54	-285.58	78.07	500.33
0.17000	-3186.31	112.51	17.64	-3529.35	52.55	22.86	-3624.13	25.36	10.25	-3603.45	20.93	54.60	-3905.90	-53.26	-2.10	-3862.57	-20.33	23.94	-1863.97	62.68	335.09	-1842.12	47.46	328.71	-3871.12	3.25	1337.03	0.00	0.00	0.00	-3339.22	-6.22	1727.30	-3886.02	-127.59	1724.58	-3854.71	179.35	1727.09	-3872.17	79.88	1726.75	489.23	-274.45	79.66	1086.44	-285.99	77.93	499.35
0.18000	-3186.31	112.51	17.64	-3529.35	52.55	22.86	-3645.28	24.72	6.92	-3595.96	21.07	55.10	-3905.90	-53.26	-2.10	-3862.57	-20.33	23.94	-1863.97	62.68	335.09	-1842.12	47.46	328.71	-3871.12	3.25	1337.03	0.00	0.00	0.00	-3339.22	-6.22	1727.30	-3886.02	-127.59	1724.58	-3833.79	178.97	1726.16	-3915.67	79.03	1730.46	489.51	-274.35	79.73	1086.51	-285.84	77.88	499.52
0.19000	-3186.31	112.51	17.64	-3529.35	52.55	22.86	-3646.93	25.82	6.70	-3593.31	21.65	55.29	-3905.90	-53.26	-2.10	-3862.57	-20.33	23.94	-1863.97	62.68	335.09	-1842.12	47.46	328.71	-3871.12	3.25	1337.03	0.00	0.00	0.00	-3339.22	-6.22	1727.30	-3886.02	-127.59	1724.58	-3848.19	178.84	1726.51	-3857.43	78.96	1729.02	490.27	-274.31	79.92	1086.90	-285.65	78.14	500.40
0.20000	-3186.31	112.51	17.64	-3529.35	52.55	22.86	-3649.95	25.70	6.84	-3590.82	21.49	56.51	-3905.90	-53.26	-2.10	-3862.57	-20.33	23.94	-1863.97	62.68	335.09	-1842.12	47.46	328.71	-3871.12	3.25	1337.03	0.00	0.00	0.00	-3339.22	-6.22	1727.30	-3886.02	-127.59	1724.58	-3834.01	178.29	1725.96	-3877.86	80.64	1728.66	489.61	-274.31	79.75	1086.49	-285.85	77.83	499.56
0.21000	-3186.31	112.51	17.64	-3529.35	52.55	22.86	-3655.99	24.64	5.91	-3600.04	20.55	54.52	-3905.90	-53.26	-2.10	-3862.57	-20.33	23.94	-1863.97	62.68	335.09	-1842.12	47.46	328.71	-3871.12	3.25	1337.03	0.00	0.00	0.00	-3339.22	-6.22	1727.30	-3886.02	-127.59	1724.58	-3825.48	178.10	1726.38	-3877.41	80.84	1730.64	489.35	-274.53	79.66	1086.03	-285.96	77.69	499.68
0.22000	-3186.31	112.51	17.64	-3529.35	52.55	22.86	-3645.98	24.86	7.29	-3573.62	21.08	58.89	-3905.90	-53.26	-2.10	-3862.57	-20.33	23.94	-1863.97	62.68	335.09	-1842.12	47.46	328.71	-3871.12	3.25	1337.03	0.00	0.00	0.00	-3339.22	-6.22	1727.30	-3886.02	-127.59	1724.58	-3841.49	178.55	1726.89	-3856.57	79.73	1729.62	489.72	-274.26	79.80	1086.25	-285.92	77.82	500.02
0.23000	-3186.31	112.51	17.64	-3529.35	52.55	22.86	-3626.56	26.57	10.02	-3601.72	20.43	54.31	-3905.90	-53.26	-2.10	-3862.57	-20.33	23.94	-1863.97	62.68	335.09	-1842.12	47.46	328.71	-3871.12	3.25	1337.03	0.00	0.00	0.00	-3339.22	-6.22	1727.30	-3886.02	-127.59	1724.58	-3830.71	177.53	1726.39	-3838.96	81.52	1727.92	490.43	-274.25	80.00	1086.48	-285.69	77.95	500.31
0.24000	-3186.31	112.51	17.64	-3529.35	52.55	22.86	-3636.85	25.80	8.42	-3592.86	21.13	56.07	-3905.90	-53.26	-2.10	-3862.57	-20.33	23.94	-1863.97	62.68	335.09	-1842.12	47.46	328.71	-3871.12	3.25	1337.03	0.00	0.00	0.00	-3339.22	-6.22	1727.30	-3886.02	-127.59	1724.58	-3848.23	177.44	1726.11	-3858.29	80.32	1726.79	489.92	-274.19	79.92	1086.54	-285.54	78.00	499.91
0.25000	-3186.31	112.51	17.64	-3529.35	52.55	22.86	-3672.54	24.84	2.99	-3581.26	21.63	57.06	-3905.90	-53.26	-2.10	-3862.57	-20.33	23.94	-1863.97	62.68	335.09	-1842.12	47.46	328.71	-3871.12	3.25	1337.03	0.00	0.00	0.00	-3339.22	-6.22	1727.30	-3886.02	-127.59	1724.58	-3817.27	177.80	1726.13	-3888.55	78.71	1727.72	488.44	-274.10	79.60	1086.48	-285.68	78.00	499.75
0.26000	-3186.31	112.51	17.64	-3529.35	52.55	22.86	-3618.31	25.39	11.82	-3591.88	21.32	55.56	-3905.90	-53.26	-2.10	-3862.57	-20.33	23.94	-1863.97	62.68	335.09	-1842.12	47.46	328.71	-3871.12	3.25	1337.03	0.00	0.00	0.00	-3339.22	-6.22	1727.30	-3886.02	-127.59	1724.58	-3837.03	177.80	1726.70	-3937.91	77.58	1730.30	488.76	-274.15	79.64	1086.27	-285.85	77.90	499.73
0.27000	-3186.31	112.51	17.64	-3529.35	52.55	22.86	-3647.59	24.43	6.89	-3614.21	20.85	52.39	-3905.90	-53.26	-2.10	-3862.57	-20.33	23.94	-1863.97	62.68	335.09	-1842.12	47.46	328.71	-3871.12	3.25	1337.03	0.00	0.00	0.00	-3339.22	-6.22	1727.30	-3886.02	-127.59	1724.58	-3836.50	177.50	1726.67	-3833.27	79.00	1728.37	489.82	-274.47	79.83	1086.66	-285.74	78.09	500.23
0.28000	-3186.31	112.51	17.64	-3529.35	52.55	22.86	-3644.30	24.91	7.22	-3594.77	20.74	55.70	-3905.90	-53.26	-2.10	-3862.57	-20.33	23.94	-1863.97	62.68	335.09	-1842.12	47.46	328.71	-3871.12	3.25	1337.03	0.00	0.00	0.00	-3339.22	-6.22	1727.30	-3886.02	-127.59	1724.58	-3851.15	177.03	1726.95	-3867.33	77.35	1729.23	489.74	-274.40	79.80	1086.04	-285.80	77.89	500.16
0.29000	-3186.31	112.51	17.64	-3529.35	52.55	22.86	-3649.71	24.90	6.96	-3587.29	20.80	56.06	-3905.90	-53.26	-2.10	-3862.57	-20.33	23.94	-1863.97	62.68	335.09	-1842.12	47.46	328.71	-3871.12	3.25	1337.03	0.00	0.00	0.00	-3339.22	-6.22	1727.30	-3886.02	-127.59	1724.58	-3842.31	177.38	1726.54	-3873.39	79.15	1729.66	489.00	-274.38	79.65	1086.50	-285.67	77.97	499.44
0.30000	-3186.31	112.51	17.64	-3529.35	52.55	22.86	-3636.59	24.70	8.58	-3587.43	20.33	56.06	-3905.90	-53.26	-2.10	-3862.57	-20.33	23.94	-1863.97	62.68	335.09	-1842.12	47.46	328.71	-3871.12	3.25	1337.03	0.00	0.00	0.00	-3339.22	-6.22	1727.30	-3886.02	-127.59	1724.58	-3838.54	177.59	1725.97	-3874.67	77.54	1731.23	489.02	-274.44	79.56	1085.98	-285.59	77.78	499.29
0.31000	-3186.31	112.51	17.64	-3529.35	52.55	22.86	-3642.19	24.92	7.41	-3602.74	20.98	54.06	-3905.90	-53.26	-2.10	-3862.57	-20.33	23.94	-1863.97	62.68	335.09	-1842.12	47.46	328.71	-3871.12	3.25	1337.03	0.00	0.00	0.00	-3339.22	-6.22	1727.30	-3886.02	-127.59	1724.58	-3848.54	177.65	1725.94	-3874.72	77.67	1729.99	489.56	-274.34	79.62	1086.24	-285.81	77.73	498.70
0.32000	-3186.31	112.51	17.64	-3529.35	52.55	22.86	-3636.99	25.01	8.28	-3603.60	21.48	54.55	-3905.90	-53.26	-2.10	-3862.57	-20.33	23.94	-1863.97	62.68	335.09	-1842.12	47.46	328.71	-3871.12	3.25	1337.03	0.00	0.00	0.00	-3339.22	-6.22	1727.30	-3886.02	-127.59	1724.58	-3828.31	177.31	1725.64	-3864.61	78.29	1729.10	488.57	-274.42	79.41	1086.53	-285.93	77.94	499.87
0.33000	-3186.31	112.51	17.64	-3529.35	52.55	22.86	-3665.37	25.26	4.18	-3616.01	20.68	52.42	-3905.90	-53.26	-2.10	-3862.57	-20.33	23.94	-1863.97	62.68	335.09	-1842.12	47.46	328.71	-3871.12	3.25	1337.03	0.00	0.00	0.00	-3339.22	-6.22	1727.30	-3886.02	-127.59	1724.58	-3822.00	177.10	1725.55	-3867.95	78.63	1728.93	489.51	-274.29	79.65	1086.16	-285.71	77.95	500.23
0.34000	-3186.31	112.51	17.64	-3529.35	52.55	22.86	-3656.22	24.66	5.38	-3585.68	21.38	56.50	-3905.90	-53.26	-2.10	-3862.57	-20.33	23.94	-1863.97	62.68	335.09	-1842.12	47.46	328.71	-3871.12	3.25	1337.03	0.00	0.00	0.00	-3339.22	-6.22	1727.30	-3886.02	-127.59	1724.58	-3847.91	176.36	1726.54	-3882.59	77.95	1730.54	488.90	-274.70	79.45	1086.94	-285.97	78.04	499.64
0.35000	-3186.31	112.51	17.64	-3529.35	52.55	22.86	-3637.84	25.18	8.61	-3590.84	22.28	55.90	-3905.90	-53.26	-2.10	-3862.57	-20.33	23.94	-1863.97	62.68	335.09	-1842.12	47.46	328.71	-3871.12	3.25	1337.03	0.00	0.00	0.00	-3339.22	-6.22	1727.30	-3886.02	-127.59	1724.58	-3851.44	177.48	1727.39	-3881.85	78.52	1729.95	489.15	-274.71	79.41	1086.26	-286.22	77.73	499.78
0.36000	-3186.31	112.51	17.64	-3529.35	52.55	22.86	-3661.94	24.82	4.72	-3605.98	20.39	53.90	-3905.90	-53.26	-2.10	-3862.57	-20.33	23.94	-1863.97	62.68	335.09	-1842.12	47.46	328.71	-3871.12	3.25	1337.03	0.00	0.00	0.00	-3339.22	-6.22	1727.30	-3886.02	-127.59	1724.58	-3852.64	177.07	1726.66	-3853.44	79.75	1726.80	489.29	-274.49	79.58	1086.26	-286.21	77.66	499.88
0.37000	-3186.31	112.51	17.64	-3529.35	52.55	22.86	-3639.37	25.37	7.89	-3592.79	21.44	55.75	-3905.90	-53.26	-2.10	-3862.57	-20.33	23.94	-1863.97	62.68	335.09	-1842.12	47.46	328.71	-3871.12	3.25	1337.03	0.00	0.00	0.00	-3339.22	-6.22	1727.30	-3886.02	-127.59	1724.58	-3840.81	176.69	1725.80	-3864.96	77.06	1728.93	489.68	-274.37	79.81	1086.61	-285.70	77.97	500.47
0.38000	-3186.31	112.51	17.64	-3529.35	52.55	22.86	-3639.53	25.12	8.49	-3599.07	20.82	55.31	-3905.90	-53.26	-2.10	-3862.57	-20.33	23.94	-1863.97	62.68	335.09	-1842.12	47.46	328.71	-3871.12	3.25	1337.03	0.00	0.00	0.00	-3339.22	-6.22	1727.30	-3886.02	-127.59	1724.58	-3849.22	176.53	1726.83	-3811.38	78.41	1726.75	489.13	-274.15	79.64	1086.41	-285.63	77.95	500.13
0.39000	-3186.31	112.51	17.64	-3529.35	52.55	22.86	-3632.61	25.37	9.18	-3610.26	20.64	53.65	-3905.90	-53.26	-2.10	-3862.57	-20.33	23.94	-1863.97	62.68	335.09	-1842.12	47.46	328.71	-3871.12	3.25	1337.03	0.00	0.00	0.00	-3339.22	-6.22	1727.30	-3886.02	-127.59	1724.58	-3841.98	176.55	1725.47	-3844.37	79.19	1727.79	490.01	-274.29	79.93	1086.78	-285.84	78.00	499.55
0.40000	-3186.31	112.51	17.64	-3529.35	52.55	22.86	-3656.70	25.13	5.35	-3599.76	21.27	54.57	-3905.90	-53.26	-2.10	-3862.57	-20.33	23.94	-1863.97	62.68	335.09	-1842.12	47.46	328.71	-3871.12	3.25	1337.03	0.00	0.00	0.00	-3339.22	-6.22	1727.30	-3886.02	-127.59	1724.58	-3844.99	176.95	1726.74	-3869.64	78.68	1729.72	489.66	-274.39	79.72	1086.77	-285.82	77.93	499.34
0.41000	-3186.31	112.51	17.64	-3529.35	52.55	22.86	-3653.33	25.78	5.83	-3595.52	21.28	55.43	-3905.90	-53.26	-2.10	-3862.57	-20.33	23.94	-1863.97	62.68	335.09	-1842.12	47.46	328.71	-3871.12	3.25	1337.03	0.00	0.00	0.00	-3339.22	-6.22	1727.30	-3886.02	-127.59	1724.58	-3852.91	176.30	1727.43	-3870.41	76.97	1729.01	490.01	-274.25	79.90	1086.72	-285.66	78.04	500.51
0.42000	-3186.31	112.51	17.64	-3529.35	52.55	22.86	-3640.61	25.40	8.32	-3615.84	20.80	51.95	-3905.90	-53.26	-2.10	-3862.57	-20.33	23.94	-1863.97	62.68	335.09	-1842.12	47.46	328.71	-3871.12	3.25	1337.03	0.00	0.00	0.00	-3339.22	-6.22	1727.30	-3886.02	-127.59	1724.58	-3832.07	176.23	1725.99	-3871.41	77.13	1730.74	489.02	-274.41	79.46	1086.16	-285.87	77.80	499.98
0.43000	-3186.31	112.51	17.64	-3529.35	52.55	22.86	-3663.71	24.94	4.96	-3593.29	21.40	55.88	-3905.90	-53.26	-2.10	-3862.57	-20.33	23.94	-1863.97	62.68	335.09	-1842.12	47.46	328.71	-3871.12	3.25	1337.03	0.00	0.00	0.00	-3339.22	-6.22	1727.30	-3886.02	-127.59	1724.58	-3849.10	176.15	1726.29	-3913.69	74.01	1732.50	489.11	-274.45	79.58	1086.55	-286.06	77.87	499.37
0.44000	-3186.31	112.51	17.64	-3529.35	52.55	22.86	-3642.52	25.32	7.06	-3578.62	21.09	57.88	-3905.90	-53.26	-2.10	-3862.57	-20.33	23.94	-1863.97	62.68	335.09	-1842.12	47.46	328.71	-3871.12	3.25	1337.03	0.00	0.00	0.00	-3339.22	-6.22	1727.30	-3886.02	-127.59	1724.58	-3845.57	175.54	1726.07	-3908.82	74.58	1731.69	489.54	-274.23	79.80	1086.44	-286.03	77.79	499.48
0.45000	-3186.31	112.51	17.64	-3529.35	52.55	22.86	-3643.26	25.48	7.22	-3591.56	20.67	56.16	-3905.90	-53.26	-2.10	-3862.57	-20.33	23.94	-1863.97	62.68	335.09	-1842.12	47.46	328.71	-3871.12	3.25	1337.03	0.00	0.00	0.00	-3339.22	-6.22	1727.30	-3886.02	-127.59	1724.58	-3834.66	175.34	1725.88	-3884.03	75.64	1731.02	489.39	-274.40	79.68	1086.72	-285.82	77.98	499.06
0.46000	-3186.31	112.51	17.64	-3529.35	52.55	22.86	-3645.59	25.56	7.55	-3589.67	22.14	56.10	-3905.90	-53.26	-2.10	-3862.57	-20.33	23.94	-1863.97	62.68	335.09	-1842.12	47.46	328.71	-3871.12	3.25	1337.03	0.00	0.00	0.00	-3339.22	-6.22	1727.30	-3886.02	-127.59	1724.58	-3840.11	175.16	1726.79	-3843.72	76.74	1727.77	490.55	-274.05	79.99	1086.38	-285.86	77.84	499.42
0.47000	-3186.31	112.51	17.64	-3529.35	52.55	22.86	-3645.93	25.72	7.05	-3588.38	21.59	56.15	-3905.90	-53.26	-2.10	-3862.57	-20.33	23.94	-1863.97	62.68	335.09	-1842.12	47.46	328.71	-3871.12	3.25	1337.03	0.00	0.00	0.00	-3339.22	-6.22	1727.30	-3886.02	-127.59	1724.58	-3827.67	175.02	1726.06	-3867.20	77.31	1729.60	490.32	-274.48	80.04	1086.22	-285.78	77.80	499.60
0.48000	-3186.31	112.51	17.64	-3529.35	52.55	22.86	-3657.82	25.03	5.18	-3599.78	20.87	54.70	-3905.90	-53.26	-2.10	-3862.57	-20.33	23.94	-1863.97	62.68	335.09	-1842.12	47.46	328.71	-3871.12	3.25	1337.03	0.00	0.00	0.00	-3339.22	-6.22	1727.30	-3886.02	-127.59	1724.58	-3843.09	175.22	1726.43	-3874.96	76.61	1730.27	490.18	-274.33	79.85	1086.63	-285.99	77.96	499.89
0.49000	-3186.31	112.51	17.64	-3529.35	52.55	22.86	-3656.97	25.05	5.84	-3576.75	21.10	57.77	-3905.90	-53.26	-2.10	-3862.57	-20.33	23.94	-1863.97	62.68	335.09	-1842.12	47.46	328.71	-3871.12	3.25	1337.03	0.00	0.00	0.00	-3339.22	-6.22	1727.30	-3886.02	-127.59	1724.58	-3826.01	173.87	1725.61	-3893.08	76.11	1730.31	490.42	-274.34	79.89	1086.09	-285.65	77.80	499.79
0.50000	-3186.31	112.51	17.64	-3529.35	52.55	22.86	-3662.16	24.52	3.83	-3578.70	21.22	57.43	-3905.90	-53.26	-2.10	-3862.57	-20.33	23.94	-1863.97	62.68	335.09	-1842.12	47.46	328.71	-3871.12	3.25	1337.03	0.00	0.00	0.00	-3339.22	-6.22	1727.30	-3886.02	-127.59	1724.58	-3838.32	174.72	1726.76	-3856.52	75.45	1729.74	490.10	-274.11	79.93	1086.29	-285.90	77.81	500.43
0.51000	-3186.31	112.51	17.64	-3529.35	52.55	22.86	-3647.80	25.15	6.45	-3602.71	21.10	54.20	-3905.90	-53.26	-2.10	-3862.57	-20.33	23.94	-1863.97	62.68	335.09	-1842.12	47.46	328.71	-3871.12	3.25	1337.03	0.00	0.00	0.00	-3339.22	-6.22	1727.30	-3886.02	-127.59	1724.58	-3835.75	174.19	1726.27	-3868.15	74.48	1730.22	489.24	-274.22	79.53	1086.72	-286.04	77.93	500.06
0.52000	-3186.31	112.51	17.64	-3529.35	52.55	22.86	-3647.82	26.33	6.16	-3599.15	20.33	54.93	-3905.90	-53.26	-2.10	-3862.57	-20.33	23.94	-1863.97	62.68	335.09	-1842.12	47.46	328.71	-3871.12	3.25	1337.03	0.00	0.00	0.00	-3339.22	-6.22	1727.30	-3886.02	-127.59	1724.58	-3843.06	174.04	1726.83	-3892.48	74.60	1732.45	489.03	-274.29	79.50	1086.61	-286.00	77.80	500.52
0.53000	-3186.31	112.51	17.64	-3529.35	52.55	22.86	-3661.69	24.78	4.64	-3603.06	20.36	54.73	-3905.90	-53.26	-2.10	-3862.57	-20.33	23.94	-1863.97	62.68	335.09	-1842.12	47.46	328.71	-3871.12	3.25	1337.03	0.00	0.00	0.00	-3339.22	-6.22	1727.30	-3886.02	-127.59	1724.58	-3848.74	174.69	1726.49	-3837.09	74.35	1729.02	489.08	-274.59	79.52	1086.84	-285.90	77.89	500.87
0.54000	-3186.31	112.51	17.64	-3529.35	52.55	22.86	-3632.52	25.66	9.58	-3589.33	21.50	55.94	-3905.90	-53.26	-2.10	-3862.57	-20.33	23.94	-1863.97	62.68	335.09	-1842.12	47.46	328.71	-3871.12	3.25	1337.03	0.00	0.00	0.00	-3339.22	-6.22	1727.30	-3886.02	-127.59	1724.58	-3846.54	174.46	1726.56	-3841.31	74.47	1729.38	489.99	-274.45	79.76	1086.93	-285.88	78.04	500.29
0.55000	-3186.31	112.51	17.64	-3529.35	52.55	22.86	-3639.01	25.74	7.40	-3576.92	21.18	57.75	-3905.90	-53.26	-2.10	-3862.57	-20.33	23.94	-1863.97	62.68	335.09	-1842.12	47.46	328.71	-3871.12	3.25	1337.03	0.00	0.00	0.00	-3339.22	-6.22	1727.30	-3886.02	-127.59	1724.58	-3842.52	173.98	1726.48	-3911.12	74.10	1731.60	489.01	-274.51	79.46	1086.95	-286.33	77.92	499.77
0.56000	-3186.31	112.51	17.64	-3529.35	52.55	22.86	-3633.73	25.50	8.56	-3593.95	21.35	55.15	-3905.90	-53.26	-2.10	-3862.57	-20.33	23.94	-1863.97	62.68	335.09	-1842.12	47.46	328.71	-3871.12	3.25	1337.03	0.00	0.00	0.00	-3339.22	-6.22	1727.30	-3886.02	-127.59	1724.58	-3836.72	172.35	1725.72	-3899.25	73.63	1730.82	490.25	-274.66	79.71	1086.58	-286.09	77.78	499.55
0.57000	-3186.31	112.51	17.64	-3529.35	52.55	22.86	-3637.79	25.35	8.38	-3593.95	20.62	55.03	-3905.90	-53.26	-2.10	-3862.57	-20.33	23.94	-1863.97	62.68	335.09	-1842.12	47.46	328.71	-3871.12	3.25	1337.03	0.00	0.00	0.00	-3339.22	-6.22	1727.30	-3886.02	-127.59	1724.58	-3828.00	172.28	1725.70	-3870.51	73.05	1731.61	489.63	-274.28	79.74	1085.77	-286.14	77.52	500.04
0.58000	-3186.31	112.51	17.64	-3529.35	52.55	22.86	-3643.06	25.16	8.27	-3602.98	20.71	54.16	-3905.90	-53.26	-2.10	-3862.57	-20.33	23.94	-1863.97	62.68	335.09	-1842.12	47.46	328.71	-3871.12	3.25	1337.03	0.00	0.00	0.00	-3339.22	-6.22	1727.30	-3886.02	-127.59	1724.58	-3841.90	172.33	1727.14	-3881.11	72.58	1731.23	489.37	-274.38	79.55	1086.20	-286.23	77.61	500.06
0.59000	-3186.31	112.51	17.64	-3529.35	52.55	22.86	-3632.30	26.03	8.94	-3590.45	21.90	55.21	-3905.90	-53.26	-2.10	-3862.57	-20.33	23.94	-1863.97	62.68	335.09	-1842.12	47.46	328.71	-3871.12	3.25	1337.03	0.00	0.00	0.00	-3339.22	-6.22	1727.30	-3886.02	-127.59	1724.58	-3838.66	171.98	1726.79	-3885.06	72.17	1731.94	489.33	-274.32	79.50	1085.53	-286.28	77.52	500.56
0.60000	-3186.31	112.51	17.64	-3529.35	52.55	22.86	-3654.03	24.60	5.65	-3587.65	21.13	55.49	-3905.90	-53.26	-2.10	-3862.57	-20.33	23.94	-1863.97	62.68	335.09	-1842.12	47.46	328.71	-3871.12	3.25	1337.03	0.00	0.00	0.00	-3339.22	-6.22	1727.30	-3886.02	-127.59	1724.58	-3854.00	171.14	1727.62	-3874.84	72.83	1731.71	489.79	-274.26	79.77	1086.34	-286.04	77.78	500.17
0.61000	-3186.31	112.51	17.64	-3529.35	52.55	22.86	-3638.32	25.77	8.41	-3625.46	21.00	50.75	-3905.90	-53.26	-2.10	-3862.57	-20.33	23.94	-1863.97	62.68	335.09	-1842.12	47.46	328.71	-3871.12	3.25	1337.03	0.00	0.00	0.00	-3339.22	-6.22	1727.30	-3886.02	-127.59	1724.58	-3852.34	170.79	1728.47	-3830.37	72.99	1730.01	489.59	-274.43	79.67	1086.23	-285.96	77.69	499.92
0.62000	-3186.31	112.51	17.64	-3529.35	52.55	22.86	-3647.59	25.43	7.60	-3599.06	20.49	54.15	-3905.90	-53.26	-2.10	-3862.57	-20.33	23.94	-1863.97	62.68	335.09	-1842.12	47.46	328.71	-3871.12	3.25	1337.03	0.00	0.00	0.00	-3339.22	-6.22	1727.30	-3886.02	-127.59	1724.58	-3851.72	169.93	1727.27	-3867.25	71.73	1729.88	489.73	-274.16	79.81	1086.52	-285.77	77.96	499.91
0.63000	-3186.31	112.51	17.64	-3529.35	52.55	22.86	-3645.99	24.64	7.03	-3600.86	21.37	54.34	-3905.90	-53.26	-2.10	-3862.57	-20.33	23.94	-1863.97	62.68	335.09	-1842.12	47.46	328.71	-3871.12	3.25	1337.03	0.00	0.00	0.00	-3339.22	-6.22	1727.30	-3886.02	-127.59	1724.58	-3833.53	169.56	1725.95	-3901.31	71.94	1732.59	489.14	-274.61	79.68	1086.16	-285.79	77.79	499.97
0.64000	-3186.31	112.51	17.64	-3529.35	52.55	22.86	-3645.03	25.50	7.28	-3589.77	21.54	55.68	-3905.90	-53.26	-2.10	-3862.57	-20.33	23.94	-1863.97	62.68	335.09	-1842.12	47.46	328.71	-3871.12	3.25	1337.03	0.00	0.00	0.00	-3339.22	-6.22	1727.30	-3886.02	-127.59	1724.58	-3837.86	168.97	1726.67	-3903.69	70.69	1734.05	489.31	-274.35	79.74	1086.10	-285.96	77.72	500.82
0.65000	-3186.31	112.51	17.64	-3529.35	52.55	22.86	-3628.30	25.92	9.27	-3586.00	20.48	56.16	-3905.90	-53.26	-2.10	-3862.57	-20.33	23.94	-1863.97	62.68	335.09	-1842.12	47.46	328.71	-3871.12	3.25	1337.03	0.00	0.00	0.00	-3339.22	-6.22	1727.30	-3886.02	-127.59	1724.58	-3827.83	169.70	1725.81	-3905.25	70.23	1732.52	490.31	-274.13	80.00	1086.77	-285.95	78.04	500.70
0.66000	-3186.31	112.51	17.64	-3529.35	52.55	22.86	-3631.33	25.84	8.78	-3585.96	21.00	55.83	-3905.90	-53.26	-2.10	-3862.57	-20.33	23.94	-1863.97	62.68	335.09	-1842.12	47.46	328.71	-3871.12	3.25	1337.03	0.00	0.00	0.00	-3339.22	-6.22	1727.30	-3886.02	-127.59	1724.58	-3838.74	168.73	1726.75	-3900.21	70.40	1731.75	490.12	-274.36	79.82	1086.88	-285.86	78.12	499.44
0.67000	-3186.31	112.51	17.64	-3529.35	52.55	22.86	-3647.91	24.84	6.88	-3577.21	21.19	56.70	-3905.90	-53.26	-2.10	-3862.57	-20.33	23.94	-1863.97	62.68	335.09	-1842.12	47.46	328.71	-3871.12	3.25	1337.03	0.00	0.00	0.00	-3339.22	-6.22	1727.30	-3886.02	-127.59	1724.58	-3841.48	167.56	1727.23	-3915.29	67.50	1733.11	489.83	-274.34	79.79	1086.72	-286.12	77.95	499.13
0.68000	-3186.31	112.51	17.64	-3529.35	52.55	22.86	-3635.93	25.03	8.06	-3593.80	21.11	54.64	-3905.90	-53.26	-2.10	-3862.57	-20.33	23.94	-1863.97	62.68	335.09	-1842.12	47.46	328.71	-3871.12	3.25	1337.03	0.00	0.00	0.00	-3339.22	-6.22	1727.30	-3886.02	-127.59	1724.58	-3837.03	167.12	1727.25	-3904.25	68.72	1732.88	490.10	-274.33	79.84	1086.85	-286.06	77.99	499.35
0.69000	-3186.31	112.51	17.64	-3529.35	52.55	22.86	-3642.69	25.53	7.36	-3601.68	21.02	53.41	-3905.90	-53.26	-2.10	-3862.57	-20.33	23.94	-1863.97	62.68	335.09	-1842.12	47.46	328.71	-3871.12	3.25	1337.03	0.00	0.00	0.00	-3339.22	-6.22	1727.30	-3886.02	-127.59	1724.58	-3829.63	167.80	1725.83	-3876.54	70.48	1732.41	490.31	-274.11	79.85	1086.75	-285.94	77.97	500.01
0.70000	-3186.31	112.51	17.64	-3529.35	52.55	22.86	-3638.94	25.10	8.41	-3581.56	20.50	56.21	-3905.90	-53.26	-2.10	-3862.57	-20.33	23.94	-1863.97	62.68	335.09	-1842.12	47.46	328.71	-3871.12	3.25	1337.03	0.00	0.00	0.00	-3339.22	-6.22	1727.30	-3886.02	-127.59	1724.58	-3820.81	166.35	1725.58	-3882.40	67.39	1733.30	490.37	-274.18	79.94	1086.74	-286.04	78.07	499.69
0.71000	-3186.31	112.51	17.64	-3529.35	52.55	22.86	-3641.65	24.83	7.91	-3602.25	20.38	53.91	-3905.90	-53.26	-2.10	-3862.57	-20.33	23.94	-1863.97	62.68	335.09	-1842.12	47.46	328.71	-3871.12	3.25	1337.03	0.00	0.00	0.00	-3339.22	-6.22	1727.30	-3886.02	-127.59	1724.58	-3832.23	165.18	1726.26	-3877.96	66.25	1732.67	489.46	-274.21	79.69	1086.27	-285.85	77.84	499.43
0.72000	-3186.31	112.51	17.64	-3529.35	52.55	22.86	-3650.16	25.24	5.75	-3569.52	21.60	58.31	-3905.90	-53.26	-2.10	-3862.57	-20.33	23.94	-1863.97	62.68	335.09	-1842.12	47.46	328.71	-3871.12	3.25	1337.03	0.00	0.00	0.00	-3339.22	-6.22	1727.30	-3886.02	-127.59	1724.58	-3841.25	165.58	1726.61	-3852.12	68.53	1731.02	489.22	-274.27	79.72	1086.51	-285.86	77.87	499.74
0.73000	-3186.31	112.51	17.64	-3529.35	52.55	22.86	-3645.66	24.69	6.83	-3596.65	21.54	54.31	-3905.90	-53.26	-2.10	-3862.57	-20.33	23.94	-1863.97	62.68	335.09	-1842.12	47.46	328.71	-3871.12	3.25	1337.03	0.00	0.00	0.00	-3339.22	-6.22	1727.30	-3886.02	-127.59	1724.58	-3826.68	164.62	1725.63	-3900.53	66.00	1732.84	489.60	-274.22	79.78	1086.69	-285.74	78.01	499.47
0.74000	-3186.31	112.51	17.64	-3529.35	52.55	22.86	-3649.96	25.21	6.06	-3597.52	20.75	54.10	-3905.90	-53.26	-2.10	-3862.57	-20.33	23.94	-1863.97	62.68	335.09	-1842.12	47.46	328.71	-3871.12	3.25	1337.03	0.00	0.00	0.00	-3339.22	-6.22	1727.30	-3886.02	-127.59	1724.58	-3832.35	163.64	1726.54	-3908.54	61.99	1735.32	488.65	-274.39	79.35	1086.30	-286.09	77.80	499.53
0.75000	-3186.31	112.51	17.64	-3529.35	52.55	22.86	-3645.13	25.85	6.97	-3584.88	20.81	55.36	-3905.90	-53.26	-2.10	-3862.57	-20.33	23.94	-1863.97	62.68	335.09	-1842.12	47.46	328.71	-3871.12	3.25	1337.03	0.00	0.00	0.00	-3339.22	-6.22	1727.30	-3886.02	-127.59	1724.58	-3837.67	163.20	1725.85	-3891.54	63.06	1733.36	488.93	-274.14	79.57	1086.40	-286.23	77.84	499.05
0.76000	-3186.31	112.51	17.64	-3529.35	52.55	22.86	-3650.58	24.68	6.79	-3598.29	21.03	53.67	-3905.90	-53.26	-2.10	-3862.57	-20.33	23.94	-1863.97	62.68	335.09	-1842.12	47.46	328.71	-3871.12	3.25	1337.03	0.00	0.00	0.00	-3339.22	-6.22	1727.30	-3886.02	-127.59	1724.58	-3844.17	162.30	1726.65	-3850.37	63.29	1731.47	489.68	-274.03	79.79	1086.39	-285.82	77.91	499.00
0.77000	-3186.31	112.51	17.64	-3529.35	52.55	22.86	-3657.00	24.80	5.32	-3589.17	21.17	54.47	-3905.90	-53.26	-2.10	-3862.57	-20.33	23.94	-1863.97	62.68	335.09	-1842.12	47.46	328.71	-3871.12	3.25	1337.03	0.00	0.00	0.00	-3339.22	-6.22	1727.30	-3886.02	-127.59	1724.58	-3839.82	162.15	1727.18	-3861.51	63.05	1730.55	490.58	-274.03	80.03	1086.20	-285.99	77.73	499.74
0.78000	-3186.31	112.51	17.64	-3529.35	52.55	22.86	-3632.49	25.65	9.15	-3589.42	20.93	55.04	-3905.90	-53.26	-2.10	-3862.57	-20.33	23.94	-1863.97	62.68	335.09	-1842.12	47.46	328.71	-3871.12	3.25	1337.03	0.00	0.00	0.00	-3339.22	-6.22	1727.30	-3886.02	-127.59	1724.58	-3833.49	161.59	1726.20	-3894.36	63.14	1731.94	489.79	-274.37	79.68	1086.37	-285.78	77.87	499.53
0.79000	-3186.31	112.51	17.64	-3529.35	52.55	22.86	-3647.64	25.31	6.97	-3594.10	21.25	54.10	-3905.90	-53.26	-2.10	-3862.57	-20.33	23.94	-1863.97	62.68	335.09	-1842.12	47.46	328.71	-3871.12	3.25	1337.03	0.00	0.00	0.00	-3339.22	-6.22	1727.30	-3886.02	-127.59	1724.58	-3818.46	160.51	1725.62	-3866.63	61.02	1729.75	489.14	-274.47	79.58	1085.85	-286.10	77.62	499.65
0.80000	-3186.31	112.51	17.64	-3529.35	52.55	22.86	-3639.51	26.21	8.51	-3610.82	20.47	51.30	-3905.90	-53.26	-2.10	-3862.57	-20.33	23.94	-1863.97	62.68	335.09	-1842.12	47.46	328.71	-3871.12	3.25	1337.03	0.00	0.00	0.00	-3339.22	-6.22	1727.30	-3886.02	-127.59	1724.58	-3835.31	159.44	1726.47	-3847.61	60.27	1729.66	490.11	-274.39	79.83	1085.47	-285.98	77.61	500.86
0.81000	-3186.31	112.51	17.64	-3529.35	52.55	22.86	-3659.63	25.13	5.36	-3585.08	21.34	54.90	-3905.90	-53.26	-2.10	-3862.57	-20.33	23.94	-1863.97	62.68	335.09	-1842.12	47.46	328.71	-3871.12	3.25	1337.03	0.00	0.00	0.00	-3339.22	-6.22	1727.30	-3886.02	-127.59	1724.58	-3832.82	158.76	1726.18	-3861.02	60.39	1730.64	490.28	-274.42	79.93	1085.93	-286.11	77.74	500.10
0.82000	-3186.31	112.51	17.64	-3529.35	52.55	22.86	-3674.35	24.67	2.95	-3590.51	20.04	54.53	-3905.90	-53.26	-2.10	-3862.57	-20.33	23.94	-1863.97	62.68	335.09	-1842.12	47.46	328.71	-3871.12	3.25	1337.03	0.00	0.00	0.00	-3339.22	-6.22	1727.30	-3886.02	-127.59	1724.58	-3836.75	158.39	1726.50	-3872.15	58.25	1730.27	490.05	-274.17	79.88	1086.61	-286.06	77.89	500.28
0.83000	-3186.31	112.51	17.64	-3529.35	52.55	22.86	-3625.72	24.16	10.13	-3590.88	20.79	54.46	-3905.90	-53.26	-2.10	-3862.57	-20.33	23.94	-1863.97	62.68	335.09	-1842.12	47.46	328.71	-3871.12	3.25	1337.03	0.00	0.00	0.00	-3339.22	-6.22	1727.30	-3886.02	-127.59	1724.58	-3816.85	158.11	1725.30	-3858.02	56.34	1729.95	489.57	-274.25	79.70	1086.13	-286.27	77.73	499.83
0.84000	-3186.31	112.51	17.64	-3529.35	52.55	22.86	-3633.10	25.33	9.58	-3596.56	20.57	53.16	-3905.90	-53.26	-2.10	-3862.57	-20.33	23.94	-1863.97	62.68	335.09	-1842.12	47.46	328.71	-3871.12	3.25	1337.03	0.00	0.00	0.00	-3339.22	-6.22	1727.30	-3886.02	-127.59	1724.58	-3836.93	156.71	1726.28	-3863.82	56.22	1731.97	490.06	-274.37	79.87	1086.37	-286.19	77.84	499.38
0.85000	-3186.31	112.51	17.64	-3529.35	52.55	22.86	-3623.13	24.79	10.16	-3594.89	21.59	54.54	-3905.90	-53.26	-2.10	-3862.57	-20.33	23.94	-1863.97	62.68	335.09	-1842.12	47.46	328.71	-3871.12	3.25	1337.03	0.00	0.00	0.00	-3339.22	-6.22	1727.30	-3886.02	-127.59	1724.58	-3824.70	156.38	1725.82	-3853.36	56.12	1731.98	489.63	-274.30	79.68	1086.87	-285.89	78.04	499.13
0.86000	-3186.31	112.51	17.64	-3529.35	52.55	22.86	-3642.15	24.58	7.59	-3600.45	20.00	52.06	-3905.90	-53.26	-2.10	-3862.57	-20.33	23.94	-1863.97	62.68	335.09	-1842.12	47.46	328.71	-3871.12	3.25	1337.03	0.00	0.00	0.00	-3339.22	-6.22	1727.30	-3886.02	-127.59	1724.58	-3822.49	155.75	1725.23	-3875.26	54.13	1732.60	488.90	-274.47	79.47	1086.53	-286.13	77.75	500.55
0.87000	-3186.31	112.51	17.64	-3529.35	52.55	22.86	-3659.43	25.55	5.21	-3606.84	20.02	51.52	-3905.90	-53.26	-2.10	-3862.57	-20.33	23.94	-1863.97	62.68	335.09	-1842.12	47.46	328.71	-3871.12	3.25	1337.03	0.00	0.00	0.00	-3339.22	-6.22	1727.30	-3886.02	-127.59	1724.58	-3834.54	154.50	1725.24	-3884.51	51.75	1730.49	489.01	-274.64	79.45	1086.82	-286.22	77.99	500.15
0.88000	-3186.31	112.51	17.64	-3529.35	52.55	22.86	-3632.63	25.72	9.29	-3573.43	20.16	56.01	-3905.90	-53.26	-2.10	-3862.57	-20.33	23.94	-1863.97	62.68	335.09	-1842.12	47.46	328.71	-3871.12	3.25	1337.03	0.00	0.00	0.00	-3339.22	-6.22	1727.30	-3886.02	-127.59	1724.58	-3822.79	153.82	1725.41	-3866.88	52.99	1731.12	489.62	-274.25	79.74	1086.23	-286.04	77.79	499.73
0.89000	-3186.31	112.51	17.64	-3529.35	52.55	22.86	-3645.12	25.56	7.00	-3601.01	19.85	52.66	-3905.90	-53.26	-2.10	-3862.57	-20.33	23.94	-1863.97	62.68	335.09	-1842.12	47.46	328.71	-3871.12	3.25	1337.03	0.00	0.00	0.00	-3339.22	-6.22	1727.30	-3886.02	-127.59	1724.58	-3824.97	151.93	1725.50	-3865.29	51.80	1731.73	489.08	-274.46	79.51	1086.64	-285.83	77.93	500.71
0.90000	-3186.31	112.51	17.64	-3529.35	52.55	22.86	-3651.33	24.61	6.47	-3567.84	21.09	57.82	-3905.90	-53.26	-2.10	-3862.57	-20.33	23.94	-1863.97	62.68	335.09	-1842.12	47.46	328.71	-3871.12	3.25	1337.03	0.00	0.00	0.00	-3339.22	-6.22	1727.30	-3886.02	-127.59	1724.58	-3842.60	151.23	1726.03	-3859.24	48.46	1731.56	489.22	-274.36	79.69	1086.54	-285.77	77.85	499.73
0.91000	-3186.31	112.51	17.64	-3529.35	52.55	22.86	-3647.82	25.47	6.60	-3599.37	20.79	53.21	-3905.90	-53.26	-2.10	-3862.57	-20.33	23.94	-1863.97	62.68	335.09	-1842.12	47.46	328.71	-3871.12	3.25	1337.03	0.00	0.00	0.00	-3339.22	-6.22	1727.30	-3886.02	-127.59	1724.58	-3833.19	150.51	1725.83	-3876.73	49.83	1731.50	489.69	-274.04	79.80	1086.87	-286.10	77.84	498.79
0.92000	-3186.31	112.51	17.64	-3529.35	52.55	22.86	-3634.99	24.93	9.15	-3576.61	20.30	55.22	-3905.90	-53.26	-2.10	-3862.57	-20.33	23.94	-1863.97	62.68	335.09	-1842.12	47.46	328.71	-3871.12	3.25	1337.03	0.00	0.00	0.00	-3339.22	-6.22	1727.30	-3886.02	-127.59	1724.58	-3827.07	148.98	1725.99	-3879.72	52.25	1730.78	490.19	-274.14	79.86	1086.84	-285.80	77.93	499.54
0.93000	-3186.31	112.51	17.64	-3529.35	52.55	22.86	-3651.58	24.69	6.66	-3587.52	20.36	53.46	-3905.90	-53.26	-2.10	-3862.57	-20.33	23.94	-1863.97	62.68	335.09	-1842.12	47.46	328.71	-3871.12	3.25	1337.03	0.00	0.00	0.00	-3339.22	-6.22	1727.30	-3886.02	-127.59	1724.58	-3845.53	147.29	1725.82	-3903.84	47.70	1731.68	489.82	-274.06	79.77	1086.46	-286.18	77.84	500.36
0.94000	-3186.31	112.51	17.64	-3529.35	52.55	22.86	-3646.86	24.88	6.91	-3583.44	20.74	54.83	-3905.90	-53.26	-2.10	-3862.57	-20.33	23.94	-1863.97	62.68	335.09	-1842.12	47.46	328.71	-3871.12	3.25	1337.03	0.00	0.00	0.00	-3339.22	-6.22	1727.30	-3886.02	-127.59	1724.58	-3846.15	147.66	1725.02	-3878.84	46.93	1731.22	489.22	-274.61	79.58	1086.77	-285.91	77.74	499.86
0.95000	-3186.31	112.51	17.64	-3529.35	52.55	22.86	-3644.61	25.34	7.08	-3600.32	19.76	52.06	-3905.90	-53.26	-2.10	-3862.57	-20.33	23.94	-1863.97	62.68	335.09	-1842.12	47.46	328.71	-3871.12	3.25	1337.03	0.00	0.00	0.00	-3339.22	-6.22	1727.30	-3886.02	-127.59	1724.58	-3835.36	146.00	1725.09	-3822.92	44.91	1730.35	489.33	-274.40	79.77	1086.80	-285.84	77.85	499.42
0.96000	-3186.31	112.51	17.64	-3529.35	52.55	22.86	-3650.66	25.18	6.14	-3591.46	20.48	53.15	-3905.90	-53.26	-2.10	-3862.57	-20.33	23.94	-1863.97	62.68	335.09	-1842.12	47.46	328.71	-3871.12	3.25	1337.03	0.00	0.00	0.00	-3339.22	-6.22	1727.30	-3886.02	-127.59	1724.58	-3823.89	144.52	1724.42	-3858.41	43.69	1730.08	489.33	-274.24	79.73	1086.57	-285.89	77.89	499.99
0.97000	-3186.31	112.51	17.64	-3529.35	52.55	22.86	-3643.02	24.96	7.70	-3587.70	20.46	54.32	-3905.90	-53.26	-2.10	-3862.57	-20.33	23.94	-1863.97	62.68	335.09	-1842.12	47.46	328.71	-3871.12	3.25	1337.03	0.00	0.00	0.00	-3339.22	-6.22	1727.30	-3886.02	-127.59	1724.58	-3837.14	142.81	1725.31	-3869.71	42.97	1730.98	490.22	-274.26	79.94	1086.93	-285.87	78.09	499.51
0.98000	-3186.31	112.51	17.64	-3529.35	52.55	22.86	-3642.26	24.79	7.92	-3595.48	20.08	51.63	-3905.90	-53.26	-2.10	-3862.57	-20.33	23.94	-1863.97	62.68	335.09	-1842.12	47.46	328.71	-3871.12	3.25	1337.03	0.00	0.00	0.00	-3339.22	-6.22	1727.30	-3886.02	-127.59	1724.58	-3837.56	140.73	1725.59	-3878.30	40.93	1731.66	489.63	-274.22	79.82	1086.29	-285.89	77.86	499.39
0.99000	-3186.31	112.51	17.64	-3529.35	52.55	22.86	-3644.39	26.13	8.07	-3577.09	20.46	55.23	-3905.90	-53.26	-2.10	-3862.57	-20.33	23.94	-1863.97	62.68	335.09	-1842.12	47.46	328.71	-3871.12	3.25	1337.03	0.00	0.00	0.00	-3339.22	-6.22	1727.30	-3886.02	-127.59	1724.58	-3847.63	139.84	1724.97	-3874.31	39.13	1731.32	489.70	-274.28	79.90	1086.91	-285.83	78.03	499.61
1.00000	-3186.31	112.51	17.64	-3529.35	52.55	22.86	-3658.37	24.36	5.46	-3579.62	19.76	54.49	-3905.90	-53.26	-2.10	-3862.57	-20.33	23.94	-1863.97	62.68	335.09	-1842.12	47.46	328.71	-3871.12	3.25	1337.03	0.00	0.00	0.00	-3339.22	-6.22	1727.30	-3886.02	-127.59	1724.58	-3823.87	139.18	1724.73	-3852.40	38.53	1731.25	490.04	-274.24	79.96	1086.69	-285.84	78.04	499.74
1.01000	-3186.31	112.51	17.64	-3529.35	52.55	22.86	-3642.50	24.86	7.73	-3588.22	19.46	53.45	-3905.90	-53.26	-2.10	-3862.57	-20.33	23.94	-1863.97	62.68	335.09	-1842.12	47.46	328.71	-3871.12	3.25	1337.03	0.00	0.00	0.00	-3339.22	-6.22	1727.30	-3886.02	-127.59	1724.58	-3826.47	137.56	1724.03	-3821.97	37.41	1728.18	490.01	-274.27	79.94	1086.24	-285.79	77.88	500.44
1.02000	-3186.31	112.51	17.64	-3529.35	52.55	22.86	-3636.95	24.58	8.21	-3591.37	19.65	52.38	-3905.90	-53.26	-2.10	-3862.57	-20.33	23.94	-1863.97	62.68	335.09	-1842.12	47.46	328.71	-3871.12	3.25	1337.03	0.00	0.00	0.00	-3339.22	-6.22	1727.30	-3886.02	-127.59	1724.58	-3826.21	135.34	1724.23	-3879.36	35.29	1732.24	489.64	-274.32	79.68	1085.93	-286.00	77.69	499.23
1.03000	-3186.31	112.51	17.64	-3529.35	52.55	22.86	-3644.91	24.80	7.46	-3589.77	19.52	52.82	-3905.90	-53.26	-2.10	-3862.57	-20.33	23.94	-1863.97	62.68	335.09	-1842.12	47.46	328.71	-3871.12	3.25	1337.03	0.00	0.00	0.00	-3339.22	-6.22	1727.30	-3886.02	-127.59	1724.58	-3822.68	134.27	1723.87	-3877.03	35.38	1731.17	489.34	-274.27	79.74	1086.36	-285.84	77.95	499.66
1.04000	-3186.31	112.51	17.64	-3529.35	52.55	22.86	-3656.59	24.54	5.89	-3601.07	19.83	51.10	-3905.90	-53.26	-2.10	-3862.57	-20.33	23.94	-1863.97	62.68	335.09	-1842.12	47.46	328.71	-3871.12	3.25	1337.03	0.00	0.00	0.00	-3339.22	-6.22	1727.30	-3886.02	-127.59	1724.58	-3826.89	133.65	1724.19	-3871.25	34.40	1731.81	488.96	-274.41	79.55	1086.13	-286.15	77.77	499.53
1.05000	-3186.31	112.51	17.64	-3529.35	52.55	22.86	-3650.83	25.14	6.60	-3598.79	19.93	51.65	-3905.90	-53.26	-2.10	-3862.57	-20.33	23.94	-1863.97	62.68	335.09	-1842.12	47.46	328.71	-3871.12	3.25	1337.03	0.00	0.00	0.00	-3339.22	-6.22	1727.30	-3886.02	-127.59	1724.58	-3820.65	131.42	1723.90	-3823.69	33.45	1730.23	488.76	-274.57	79.42	1085.92	-285.96	77.69	500.00
1.06000	-3186.31	112.51	17.64	-3529.35	52.55	22.86	-3656.10	25.22	6.12	-3584.53	18.64	53.87	-3905.90	-53.26	-2.10	-3862.57	-20.33	23.94	-1863.97	62.68	335.09	-1842.12	47.46	328.71	-3871.12	3.25	1337.03	0.00	0.00	0.00	-3339.22	-6.22	1727.30	-3886.02	-127.59	1724.58	-3823.98	129.59	1723.39	-3881.33	30.74	1730.85	489.35	-274.49	79.65	1086.26	-285.88	77.79	500.05
1.07000	-3186.31	112.51	17.64	-3529.35	52.55	22.86	-3651.78	24.45	6.75	-3605.42	19.13	50.03	-3905.90	-53.26	-2.10	-3862.57	-20.33	23.94	-1863.97	62.68	335.09	-1842.12	47.46	328.71	-3871.12	3.25	1337.03	0.00	0.00	0.00	-3339.22	-6.22	1727.30	-3886.02	-127.59	1724.58	-3818.83	128.30	1723.62	-3895.58	29.06	1731.44	489.46	-274.28	79.79	1086.41	-286.01	77.76	500.13
1.08000	-3186.31	112.51	17.64	-3529.35	52.55	22.86	-3666.97	24.80	4.27	-3564.08	19.54	56.32	-3905.90	-53.26	-2.10	-3862.57	-20.33	23.94	-1863.97	62.68	335.09	-1842.12	47.46	328.71	-3871.12	3.25	1337.03	0.00	0.00	0.00	-3339.22	-6.22	1727.30	-3886.02	-127.59	1724.58	-3816.28	126.91	1723.91	-3886.76	29.33	1730.52	489.02	-274.29	79.57	1086.10	-285.92	77.74	500.28
1.09000	-3186.31	112.51	17.64	-3529.35	52.55	22.86	-3643.80	24.92	7.91	-3591.56	19.58	52.37	-3905.90	-53.26	-2.10	-3862.57	-20.33	23.94	-1863.97	62.68	335.09	-1842.12	47.46	328.71	-3871.12	3.25	1337.03	0.00	0.00	0.00	-3339.22	-6.22	1727.30	-3886.02	-127.59	1724.58	-3844.36	125.19	1724.67	-3872.66	25.06	1728.79	489.62	-274.11	79.67	1086.27	-285.90	77.81	499.75
1.10000	-3186.31	112.51	17.64	-3529.35	52.55	22.86	-3655.06	24.70	7.40	-3596.07	19.32	51.55	-3905.90	-53.26	-2.10	-3862.57	-20.33	23.94	-1863.97	62.68	335.09	-1842.12	47.46	328.71	-3871.12	3.25	1337.03	0.00	0.00	0.00	-3339.22	-6.22	1727.30	-3886.02	-127.59	1724.58	-3814.93	124.22	1723.05	-3854.70	22.78	1730.04	489.28	-274.23	79.68	1086.19	-285.98	77.78	500.06
1.11000	-3186.31	112.51	17.64	-3529.35	52.55	22.86	-3633.50	26.20	9.77	-3596.50	19.29	52.18	-3905.90	-53.26	-2.10	-3862.57	-20.33	23.94	-1863.97	62.68	335.09	-1842.12	47.46	328.71	-3871.12	3.25	1337.03	0.00	0.00	0.00	-3339.22	-6.22	1727.30	-3886.02	-127.59	1724.58	-3812.68	123.18	1722.60	-3865.77	22.24	1729.99	490.21	-273.96	79.99	1086.04	-285.92	77.83	499.77
1.12000	-3186.31	112.51	17.64	-3529.35	52.55	22.86	-3671.86	23.97	3.18	-3587.72	19.65	52.87	-3905.90	-53.26	-2.10	-3862.57	-20.33	23.94	-1863.97	62.68	335.09	-1842.12	47.46	328.71	-3871.12	3.25	1337.03	0.00	0.00	0.00	-3339.22	-6.22	1727.30	-3886.02	-127.59	1724.58	-3824.72	121.20	1723.26	-3885.43	21.84	1729.78	489.28	-274.66	79.61	1087.03	-285.85	78.17	500.30
1.13000	-3186.31	112.51	17.64	-3529.35	52.55	22.86	-3656.86	24.99	5.78	-3610.13	18.59	49.30	-3905.90	-53.26	-2.10	-3862.57	-20.33	23.94	-1863.97	62.68	335.09	-1842.12	47.46	328.71	-3871.12	3.25	1337.03	0.00	0.00	0.00	-3339.22	-6.22	1727.30	-3886.02	-127.59	1724.58	-3820.81	120.62	1722.73	-3843.77	21.90	1727.30	488.49	-274.39	79.43	1086.69	-285.99	77.94	500.18
1.14000	-3186.31	112.51	17.64	-3529.35	52.55	22.86	-3655.85	24.78	6.62	-3587.84	19.56	51.65	-3905.90	-53.26	-2.10	-3862.57	-20.33	23.94	-1863.97	62.68	335.09	-1842.12	47.46	328.71	-3871.12	3.25	1337.03	0.00	0.00	0.00	-3339.22	-6.22	1727.30	-3886.02	-127.59	1724.58	-3828.99	118.34	1723.60	-3866.39	16.03	1730.83	489.68	-274.43	79.87	1086.75	-285.88	77.87	499.79
1.15000	-3186.31	112.51	17.64	-3529.35	52.55	22.86	-3645.73	24.74	7.36	-3590.87	18.87	51.99	-3905.90	-53.26	-2.10	-3862.57	-20.33	23.94	-1863.97	62.68	335.09	-1842.12	47.46	328.71	-3871.12	3.25	1337.03	0.00	0.00	0.00	-3339.22	-6.22	1727.30	-3886.02	-127.59	1724.58	-3804.94	116.32	1722.48	-3857.80	15.05	1729.81	490.00	-273.99	79.86	1086.26	-285.90	77.85	499.45
1.16000	-3186.31	112.51	17.64	-3529.35	52.55	22.86	-3634.80	24.75	8.59	-3595.67	18.43	50.86	-3905.90	-53.26	-2.10	-3862.57	-20.33	23.94	-1863.97	62.68	335.09	-1842.12	47.46	328.71	-3871.12	3.25	1337.03	0.00	0.00	0.00	-3339.22	-6.22	1727.30	-3886.02	-127.59	1724.58	-3807.81	114.16	1721.69	-3882.79	13.10	1731.01	490.07	-274.08	79.89	1085.98	-285.78	77.74	498.99
1.17000	-3186.31	112.51	17.64	-3529.35	52.55	22.86	-3657.46	24.39	5.76	-3579.77	19.46	53.18	-3905.90	-53.26	-2.10	-3862.57	-20.33	23.94	-1863.97	62.68	335.09	-1842.12	47.46	328.71	-3871.12	3.25	1337.03	0.00	0.00	0.00	-3339.22	-6.22	1727.30	-3886.02	-127.59	1724.58	-3834.26	112.96	1723.23	-3883.47	12.73	1728.89	489.77	-274.28	79.79	1086.33	-286.04	77.82	499.79
1.18000	-3186.31	112.51	17.64	-3529.35	52.55	22.86	-3632.92	24.96	10.66	-3586.20	18.91	52.43	-3905.90	-53.26	-2.10	-3862.57	-20.33	23.94	-1863.97	62.68	335.09	-1842.12	47.46	328.71	-3871.12	3.25	1337.03	0.00	0.00	0.00	-3339.22	-6.22	1727.30	-3886.02	-127.59	1724.58	-3831.32	112.14	1722.91	-3867.57	12.19	1727.24	489.09	-274.52	79.52	1086.09	-286.18	77.75	499.50
1.19000	-3186.31	112.51	17.64	-3529.35	52.55	22.86	-3659.66	23.60	5.53	-3605.29	19.05	49.12	-3905.90	-53.26	-2.10	-3862.57	-20.33	23.94	-1863.97	62.68	335.09	-1842.12	47.46	328.71	-3871.12	3.25	1337.03	0.00	0.00	0.00	-3339.22	-6.22	1727.30	-3886.02	-127.59	1724.58	-3836.18	109.82	1723.62	-3880.91	8.81	1729.10	489.64	-274.30	79.73	1086.43	-286.41	77.66	500.74
1.20000	-3186.31	112.51	17.64	-3529.35	52.55	22.86	-3664.84	24.26	4.60	-3592.43	18.61	50.81	-3905.90	-53.26	-2.10	-3862.57	-20.33	23.94	-1863.97	62.68	335.09	-1842.12	47.46	328.71	-3871.12	3.25	1337.03	0.00	0.00	0.00	-3339.22	-6.22	1727.30	-3886.02	-127.59	1724.58	-3823.45	108.40	1722.90	-3887.60	9.72	1729.83	489.25	-274.14	79.69	1086.45	-286.11	77.77	500.39
1.21000	-3186.31	112.51	17.64	-3529.35	52.55	22.86	-3624.50	25.71	11.09	-3588.36	18.74	51.78	-3905.90	-53.26	-2.10	-3862.57	-20.33	23.94	-1863.97	62.68	335.09	-1842.12	47.46	328.71	-3871.12	3.25	1337.03	0.00	0.00	0.00	-3339.22	-6.22	1727.30	-3886.02	-127.59	1724.58	-3804.39	106.83	1721.91	-3886.79	7.07	1728.29	489.78	-274.26	79.79	1086.07	-285.93	77.79	500.00
1.22000	-3186.31	112.51	17.64	-3529.35	52.55	22.86	-3647.99	25.25	7.21	-3592.95	17.77	50.97	-3905.90	-53.26	-2.10	-3862.57	-20.33	23.94	-1863.97	62.68	335.09	-1842.12	47.46	328.71	-3871.12	3.25	1337.03	0.00	0.00	0.00	-3339.22	-6.22	1727.30	-3886.02	-127.59	1724.58	-3808.37	105.10	1721.98	-3863.98	5.70	1727.17	489.82	-274.55	79.78	1086.28	-285.97	77.76	500.09
1.23000	-3186.31	112.51	17.64	-3529.35	52.55	22.86	-3644.00	24.56	7.76	-3587.96	18.60	51.27	-3905.90	-53.26	-2.10	-3862.57	-20.33	23.94	-1863.97	62.68	335.09	-1842.12	47.46	328.71	-3871.12	3.25	1337.03	0.00	0.00	0.00	-3339.22	-6.22	1727.30	-3886.02	-127.59	1724.58	-3805.14	102.70	1722.76	-3878.14	4.80	1729.12	489.93	-274.21	79.94	1086.59	-285.83	78.08	500.35
1.24000	-3186.31	112.51	17.64	-3529.35	52.55	22.86	-3653.34	24.94	6.96	-3614.59	17.12	47.25	-3905.90	-53.26	-2.10	-3862.57	-20.33	23.94	-1863.97	62.68	335.09	-1842.12	47.46	328.71	-3871.12	3.25	1337.03	0.00	0.00	0.00	-3339.22	-6.22	1727.30	-3886.02	-127.59	1724.58	-3814.95	101.35	1723.41	-3879.26	3.28	1729.16	489.76	-273.92	80.01	1086.53	-285.89	77.92	500.53
1.25000	-3186.31	112.51	17.64	-3529.35	52.55	22.86	-3643.97	24.73	8.31	-3594.45	17.07	51.24	-3905.90	-53.26	-2.10	-3862.57	-20.33	23.94	-1863.97	62.68	335.09	-1842.12	47.46	328.71	-3871.12	3.25	1337.03	0.00	0.00	0.00	-3339.22	-6.22	1727.30	-3886.02	-127.59	1724.58	-3829.41	99.97	1722.76	-3880.22	1.71	1729.20	488.81	-274.14	79.81	1086.27	-285.88	77.78	498.73
1.26000	-3186.31	112.51	17.64	-3529.35	52.55	22.86	-3630.83	25.37	9.64	-3581.26	19.08	52.89	-3905.90	-53.26	-2.10	-3862.57	-20.33	23.94	-1863.97	62.68	335.09	-1842.12	47.46	328.71	-3871.12	3.25	1337.03	0.00	0.00	0.00	-3339.22	-6.22	1727.30	-3886.02	-127.59	1724.58	-3814.86	97.45	1722.21	-3881.00	0.07	1729.24	489.43	-274.37	79.69	1086.16	-286.00	77.86	499.33
1.27000	-3186.31	112.51	17.64	-3529.35	52.55	22.86	-3654.28	24.41	6.31	-3578.15	17.56	52.66	-3905.90	-53.26	-2.10	-3862.57	-20.33	23.94	-1863.97	62.68	335.09	-1842.12	47.46	328.71	-3871.12	3.25	1337.03	0.00	0.00	0.00	-3339.22	-6.22	1727.30	-3886.02	-127.59	1724.58	-3810.68	96.55	1722.08	-3881.60	-1.61	1729.28	489.65	-274.53	79.71	1086.31	-286.06	77.91	499.71
1.28000	-3186.31	112.51	17.64	-3529.35	52.55	22.86	-3630.69	25.82	9.14	-3579.88	17.27	53.35	-3905.90	-53.26	-2.10	-3862.57	-20.33	23.94	-1863.97	62.68	335.09	-1842.12	47.46	328.71	-3871.12	3.25	1337.03	0.00	0.00	0.00	-3339.22	-6.22	1727.30	-3886.02	-127.59	1724.58	-3826.12	95.61	1722.54	-3882.03	-3.34	1729.31	489.35	-274.50	79.68	1086.17	-286.02	77.94	499.86
1.29000	-3186.31	112.51	17.64	-3529.35	52.55	22.86	-3649.81	24.86	7.19	-3583.41	18.27	52.19	-3905.90	-53.26	-2.10	-3862.57	-20.33	23.94	-1863.97	62.68	335.09	-1842.12	47.46	328.71	-3871.12	3.25	1337.03	0.00	0.00	0.00	-3339.22	-6.22	1727.30	-3886.02	-127.59	1724.58	-3827.36	93.68	1722.40	-3882.28	-5.11	1729.33	489.34	-274.25	79.70	1086.36	-286.05	77.92	500.19
1.30000	-3186.31	112.51	17.64	-3529.35	52.55	22.86	-3646.57	24.98	7.71	-3594.95	17.45	50.72	-3905.90	-53.26	-2.10	-3862.57	-20.33	23.94	-1863.97	62.68	335.09	-1842.12	47.46	328.71	-3871.12	3.25	1337.03	0.00	0.00	0.00	-3339.22	-6.22	1727.30	-3886.02	-127.59	1724.58	-3843.76	92.61	1722.85	-3882.36	-6.91	1729.34	488.91	-274.31	79.53	1086.46	-285.87	77.87	500.79
1.31000	-3186.31	112.51	17.64	-3529.35	52.55	22.86	-3655.11	24.62	6.31	-3608.14	17.39	47.06	-3905.90	-53.26	-2.10	-3862.57	-20.33	23.94	-1863.97	62.68	335.09	-1842.12	47.46	328.71	-3871.12	3.25	1337.03	0.00	0.00	0.00	-3339.22	-6.22	1727.30	-3886.02	-127.59	1724.58	-3823.91	90.83	1722.50	-3882.25	-8.74	1729.33	488.46	-274.44	79.36	1086.96	-285.91	77.99	499.83
1.32000	-3186.31	112.51	17.64	-3529.35	52.55	22.86	-3665.12	25.54	4.72	-3597.02	17.55	49.40	-3905.90	-53.26	-2.10	-3862.57	-20.33	23.94	-1863.97	62.68	335.09	-1842.12	47.46	328.71	-3871.12	3.25	1337.03	0.00	0.00	0.00	-3339.22	-6.22	1727.30	-3886.02	-127.59	1724.58	-3824.41	88.27	1722.06	-3881.96	-10.59	1729.30	488.79	-274.31	79.44	1087.03	-285.99	78.02	499.79
1.33000	-3186.31	112.51	17.64	-3529.35	52.55	22.86	-3673.11	23.79	3.86	-3590.94	17.69	51.11	-3905.90	-53.26	-2.10	-3862.57	-20.33	23.94	-1863.97	62.68	335.09	-1842.12	47.46	328.71	-3871.12	3.25	1337.03	0.00	0.00	0.00	-3339.22	-6.22	1727.30	-3886.02	-127.59	1724.58	-3807.84	87.06	1721.38	-3881.49	-12.47	1729.25	489.18	-274.60	79.50	1086.11	-285.88	77.75	500.35
1.34000	-3186.31	112.51	17.64	-3529.35	52.55	22.86	-3663.44	25.22	5.16	-3585.20	17.94	50.44	-3905.90	-53.26	-2.10	-3862.57	-20.33	23.94	-1863.97	62.68	335.09	-1842.12	47.46	328.71	-3871.12	3.25	1337.03	0.00	0.00	0.00	-3339.22	-6.22	1727.30	-3886.02	-127.59	1724.58	-3807.98	84.61	1721.56	-3880.82	-14.36	1729.17	489.01	-274.38	79.44	1086.92	-286.06	77.77	500.08
1.35000	-3186.31	112.51	17.64	-3529.35	52.55	22.86	-3658.03	24.38	6.98	-3590.91	16.87	50.47	-3905.90	-53.26	-2.10	-3862.57	-20.33	23.94	-1863.97	62.68	335.09	-1842.12	47.46	328.71	-3871.12	3.25	1337.03	0.00	0.00	0.00	-3339.22	-6.22	1727.30	-3886.02	-127.59	1724.58	-3789.96	83.23	1719.89	-3879.97	-16.25	1729.07	489.31	-274.26	79.59	1086.47	-285.95	77.79	499.61
1.36000	-3186.31	112.51	17.64	-3529.35	52.55	22.86	-3653.00	24.73	6.48	-3604.43	18.16	48.55	-3905.90	-53.26	-2.10	-3862.57	-20.33	23.94	-1863.97	62.68	335.09	-1842.12	47.46	328.71	-3871.12	3.25	1337.03	0.00	0.00	0.00	-3339.22	-6.22	1727.30	-3886.02	-127.59	1724.58	-3797.15	81.22	1720.47	-3878.94	-18.15	1728.93	489.47	-274.10	79.72	1086.57	-285.77	77.91	500.08
1.37000	-3186.31	112.51	17.64	-3529.35	52.55	22.86	-3638.24	25.26	8.50	-3592.57	16.89	50.02	-3905.90	-53.26	-2.10	-3862.57	-20.33	23.94	-1863.97	62.68	335.09	-1842.12	47.46	328.71	-3871.12	3.25	1337.03	0.00	0.00	0.00	-3339.22	-6.22	1727.30	-3886.02	-127.59	1724.58	-3807.29	79.30	1721.39	-3877.71	-20.04	1728.75	489.53	-274.29	79.75	1086.93	-285.83	78.02	499.58
1.38000	-3186.31	112.51	17.64	-3529.35	52.55	22.86	-3659.39	24.80	5.55	-3582.37	17.74	51.00	-3905.90	-53.26	-2.10	-3862.57	-20.33	23.94	-1863.97	62.68	335.09	-1842.12	47.46	328.71	-3871.12	3.25	1337.03	0.00	0.00	0.00	-3339.22	-6.22	1727.30	-3886.02	-127.59	1724.58	-3800.06	78.26	1720.49	-3876.28	-21.93	1728.53	489.82	-274.19	79.84	1086.66	-285.61	78.02	499.68
1.39000	-3186.31	112.51	17.64	-3529.35	52.55	22.86	-3648.70	24.40	7.38	-3597.02	16.61	48.34	-3905.90	-53.26	-2.10	-3862.57	-20.33	23.94	-1863.97	62.68	335.09	-1842.12	47.46	328.71	-3871.12	3.25	1337.03	0.00	0.00	0.00	-3339.22	-6.22	1727.30	-3886.02	-127.59	1724.58	-3811.74	76.39	1720.24	-3874.66	-23.81	1728.27	490.42	-274.07	79.93	1087.22	-285.52	78.28	500.43
1.40000	-3186.31	112.51	17.64	-3529.35	52.55	22.86	-3672.57	24.91	4.56	-3593.19	17.09	48.94	-3905.90	-53.26	-2.10	-3862.57	-20.33	23.94	-1863.97	62.68	335.09	-1842.12	47.46	328.71	-3871.12	3.25	1337.03	0.00	0.00	0.00	-3339.22	-6.22	1727.30	-3886.02	-127.59	1724.58	-3815.99	74.24	1721.09	-3872.85	-25.66	1727.97	489.75	-274.37	79.82	1086.32	-285.93	77.76	501.00
1.41000	-3186.31	112.51	17.64	-3529.35	52.55	22.86	-3661.78	24.33	5.16	-3596.54	16.81	48.85	-3905.90	-53.26	-2.10	-3862.57	-20.33	23.94	-1863.97	62.68	335.09	-1842.12	47.46	328.71	-3871.12	3.25	1337.03	0.00	0.00	0.00	-3339.22	-6.22	1727.30	-3886.02	-127.59	1724.58	-3803.50	72.94	1721.19	-3870.83	-27.50	1727.61	489.91	-274.30	79.86	1086.01	-285.98	77.67	500.15
1.42000	-3186.31	112.51	17.64	-3529.35	52.55	22.86	-3661.43	25.11	5.71	-3577.15	17.29	51.79	-3905.90	-53.26	-2.10	-3862.57	-20.33	23.94	-1863.97	62.68	335.09	-1842.12	47.46	328.71	-3871.12	3.25	1337.03	0.00	0.00	0.00	-3339.22	-6.22	1727.30	-3886.02	-127.59	1724.58	-3819.26	71.11	1721.50	-3868.62	-29.30	1727.20	489.99	-274.65	79.69	1085.68	-285.76	77.60	499.38
1.43000	-3186.31	112.51	17.64	-3529.35	52.55	22.86	-3653.28	24.33	7.50	-3607.99	16.72	46.50	-3905.90	-53.26	-2.10	-3862.57	-20.33	23.94	-1863.97	62.68	335.09	-1842.12	47.46	328.71	-3871.12	3.25	1337.03	0.00	0.00	0.00	-3339.22	-6.22	1727.30	-3886.02	-127.59	1724.58	-3800.48	69.29	1720.80	-3866.20	-31.07	1726.73	489.21	-274.55	79.53	1086.54	-285.80	77.94	499.21
1.44000	-3186.31	112.51	17.64	-3529.35	52.55	22.86	-3640.50	23.95	9.45	-3596.37	17.06	48.75	-3905.90	-53.26	-2.10	-3862.57	-20.33	23.94	-1863.97	62.68	335.09	-1842.12	47.46	328.71	-3871.12	3.25	1337.03	0.00	0.00	0.00	-3339.22	-6.22	1727.30	-3886.02	-127.59	1724.58	-3810.82	67.40	1720.40	-3863.56	-32.81	1726.21	489.39	-274.58	79.61	1086.17	-285.86	77.85	499.86
1.45000	-3186.31	112.51	17.64	-3529.35	52.55	22.86	-3642.69	23.81	8.94	-3589.42	17.61	50.08	-3905.90	-53.26	-2.10	-3862.57	-20.33	23.94	-1863.97	62.68	335.09	-1842.12	47.46	328.71	-3871.12	3.25	1337.03	0.00	0.00	0.00	-3339.22	-6.22	1727.30	-3886.02	-127.59	1724.58	-3799.09	66.52	1720.16	-3838.78	-34.02	1725.02	490.02	-274.45	79.76	1086.22	-285.69	77.89	499.77
1.46000	-3186.31	112.51	17.64	-3529.35	52.55	22.86	-3647.78	25.08	7.30	-3567.59	17.18	52.72	-3905.90	-53.26	-2.10	-3862.57	-20.33	23.94	-1863.97	62.68	335.09	-1842.12	47.46	328.71	-3871.12	3.25	1337.03	0.00	0.00	0.00	-3339.22	-6.22	1727.30	-3886.02	-127.59	1724.58	-3778.09	66.03	1719.74	-3907.63	-36.18	1726.90	489.72	-274.37	79.89	1085.81	-285.89	77.58	500.36
1.47000	-3186.31	112.51	17.64	-3529.35	52.55	22.86	-3643.24	24.25	8.13	-3599.31	15.98	47.53	-3905.90	-53.26	-2.10	-3862.57	-20.33	23.94	-1863.97	62.68	335.09	-1842.12	47.46	328.71	-3871.12	3.25	1337.03	0.00	0.00	0.00	-3339.22	-6.22	1727.30	-3886.02	-127.59	1724.58	-3791.34	63.18	1720.87	-3816.21	-35.13	1721.37	489.67	-274.13	79.93	1085.96	-285.88	77.64	500.94
1.48000	-3186.31	112.51	17.64	-3529.35	52.55	22.86	-3645.04	25.71	8.80	-3598.30	16.73	47.47	-3905.90	-53.26	-2.10	-3862.57	-20.33	23.94	-1863.97	62.68	335.09	-1842.12	47.46	328.71	-3871.12	3.25	1337.03	0.00	0.00	0.00	-3339.22	-6.22	1727.30	-3886.02	-127.59	1724.58	-3797.30	60.88	1721.28	-3870.98	-39.29	1721.55	489.11	-274.10	79.74	1086.07	-285.85	77.84	500.24
1.49000	-3186.31	112.51	17.64	-3529.35	52.55	22.86	-3652.27	25.16	6.71	-3585.39	17.44	50.31	-3905.90	-53.26	-2.10	-3862.57	-20.33	23.94	-1863.97	62.68	335.09	-1842.12	47.46	328.71	-3871.12	3.25	1337.03	0.00	0.00	0.00	-3339.22	-6.22	1727.30	-3886.02	-127.59	1724.58	-3792.76	59.49	1721.39	-3832.92	-41.86	1721.58	489.72	-274.42	79.78	1086.04	-285.80	77.83	499.71
1.50000	-3186.31	112.51	17.64	-3529.35	52.55	22.86	-3649.58	23.71	7.41	-3582.19	16.18	51.05	-3905.90	-53.26	-2.10	-3862.57	-20.33	23.94	-1863.97	62.68	335.09	-1842.12	47.46	328.71	-3871.12	3.25	1337.03	0.00	0.00	0.00	-3339.22	-6.22	1727.30	-3886.02	-127.59	1724.58	-3765.03	59.47	1720.37	-3889.53	-45.99	1724.83	490.06	-274.33	79.84	1086.69	-285.83	78.05	499.95
1.51000	-3186.31	112.51	17.64	-3529.35	52.55	22.86	-3660.56	24.35	6.28	-3563.46	16.61	52.77	-3905.90	-53.26	-2.10	-3862.57	-20.33	23.94	-1863.97	62.68	335.09	-1842.12	47.46	328.71	-3871.12	3.25	1337.03	0.00	0.00	0.00	-3339.22	-6.22	1727.30	-3886.02	-127.59	1724.58	-3751.15	57.69	1719.65	-3856.82	-46.80	1723.50	489.24	-274.12	79.57	1086.64	-285.90	78.04	499.82
1.52000	-3186.31	112.51	17.64	-3529.35	52.55	22.86	-3645.72	24.54	8.18	-3594.28	16.35	49.33	-3905.90	-53.26	-2.10	-3862.57	-20.33	23.94	-1863.97	62.68	335.09	-1842.12	47.46	328.71	-3871.12	3.25	1337.03	0.00	0.00	0.00	-3339.22	-6.22	1727.30	-3886.02	-127.59	1724.58	-3748.12	56.37	1719.93	-3831.53	-43.29	1723.46	488.61	-274.24	79.53	1086.94	-285.67	78.16	499.69
1.53000	-3186.31	112.51	17.64	-3529.35	52.55	22.86	-3632.94	24.79	10.28	-3596.58	16.95	47.99	-3905.90	-53.26	-2.10	-3862.57	-20.33	23.94	-1863.97	62.68	335.09	-1842.12	47.46	328.71	-3871.12	3.25	1337.03	0.00	0.00	0.00	-3339.22	-6.22	1727.30	-3886.02	-127.59	1724.58	-3722.42	55.30	1719.77	-3841.12	-44.82	1724.44	489.57	-274.32	79.78	1086.42	-285.81	77.86	500.57
1.54000	-3186.31	112.51	17.64	-3529.35	52.55	22.86	-3637.98	24.91	9.28	-3585.15	15.82	49.31	-3905.90	-53.26	-2.10	-3862.57	-20.33	23.94	-1863.97	62.68	335.09	-1842.12	47.46	328.71	-3871.12	3.25	1337.03	0.00	0.00	0.00	-3339.22	-6.22	1727.30	-3886.02	-127.59	1724.58	-3711.30	54.18	1719.84	-3814.22	-46.25	1721.54	490.62	-274.33	79.96	1085.94	-285.72	77.76	500.09
1.55000	-3186.31	112.51	17.64	-3529.35	52.55	22.86	-3643.29	24.59	8.74	-3570.43	17.11	51.95	-3905.90	-53.26	-2.10	-3862.57	-20.33	23.94	-1863.97	62.68	335.09	-1842.12	47.46	328.71	-3871.12	3.25	1337.03	0.00	0.00	0.00	-3339.22	-6.22	1727.30	-3886.02	-127.59	1724.58	-3727.09	52.79	1720.12	-3825.90	-48.85	1723.13	489.39	-274.59	79.70	1086.45	-285.82	78.00	499.99
1.56000	-3186.31	112.51	17.64	-3529.35	52.55	22.86	-3634.04	24.61	9.23	-3585.88	17.02	49.00	-3905.90	-53.26	-2.10	-3862.57	-20.33	23.94	-1863.97	62.68	335.09	-1842.12	47.46	328.71	-3871.12	3.25	1337.03	0.00	0.00	0.00	-3339.22	-6.22	1727.30	-3886.02	-127.59	1724.58	-3733.88	50.91	1720.31	-3876.20	-50.86	1722.77	488.74	-274.72	79.43	1085.87	-285.82	77.82	499.97
1.57000	-3186.31	112.51	17.64	-3529.35	52.55	22.86	-3658.06	23.86	6.35	-3582.67	16.36	49.66	-3905.90	-53.26	-2.10	-3862.57	-20.33	23.94	-1863.97	62.68	335.09	-1842.12	47.46	328.71	-3871.12	3.25	1337.03	0.00	0.00	0.00	-3339.22	-6.22	1727.30	-3886.02	-127.59	1724.58	-3742.16	49.60	1720.50	-3847.28	-52.90	1723.89	489.15	-274.50	79.47	1086.49	-285.72	77.92	499.89
1.58000	-3186.31	112.51	17.64	-3529.35	52.55	22.86	-3631.55	24.76	10.84	-3575.56	16.52	50.26	-3905.90	-53.26	-2.10	-3862.57	-20.33	23.94	-1863.97	62.68	335.09	-1842.12	47.46	328.71	-3871.12	3.25	1337.03	0.00	0.00	0.00	-3339.22	-6.22	1727.30	-3886.02	-127.59	1724.58	-3756.70	48.71	1720.51	-3839.72	-52.60	1722.84	489.02	-274.48	79.42	1086.67	-285.92	77.94	499.81
1.59000	-3186.31	112.51	17.64	-3529.35	52.55	22.86	-3648.55	24.73	8.31	-3585.77	15.71	48.73	-3905.90	-53.26	-2.10	-3862.57	-20.33	23.94	-1863.97	62.68	335.09	-1842.12	47.46	328.71	-3871.12	3.25	1337.03	0.00	0.00	0.00	-3339.22	-6.22	1727.30	-3886.02	-127.59	1724.58	-3790.73	48.43	1721.08	-3832.28	-52.42	1722.32	489.24	-274.21	79.56	1086.15	-286.20	77.58	500.01
1.60000	-3186.31	112.51	17.64	-3529.35	52.55	22.86	-3624.96	25.14	10.65	-3593.02	15.16	48.31	-3905.90	-53.26	-2.10	-3862.57	-20.33	23.94	-1863.97	62.68	335.09	-1842.12	47.46	328.71	-3871.12	3.25	1337.03	0.00	0.00	0.00	-3339.22	-6.22	1727.30	-3886.02	-127.59	1724.58	-3789.97	46.08	1721.28	-3884.70	-56.83	1724.32	490.03	-274.26	79.92	1086.48	-285.76	77.82	499.36
1.61000	-3186.31	112.51	17.64	-3529.35	52.55	22.86	-3657.27	24.29	6.74	-3578.49	15.87	50.02	-3905.90	-53.26	-2.10	-3862.57	-20.33	23.94	-1863.97	62.68	335.09	-1842.12	47.46	328.71	-3871.12	3.25	1337.03	0.00	0.00	0.00	-3339.22	-6.22	1727.30	-3886.02	-127.59	1724.58	-3800.68	45.07	1721.86	-3847.93	-58.75	1722.46	489.81	-274.31	79.77	1086.22	-285.61	77.92	499.97
1.62000	-3186.31	112.51	17.64	-3529.35	52.55	22.86	-3636.60	24.07	9.89	-3592.61	15.77	47.40	-3905.90	-53.26	-2.10	-3862.57	-20.33	23.94	-1863.97	62.68	335.09	-1842.12	47.46	328.71	-3871.12	3.25	1337.03	0.00	0.00	0.00	-3339.22	-6.22	1727.30	-3886.02	-127.59	1724.58	-3792.95	44.77	1721.71	-3829.30	-57.11	1720.78	489.83	-274.29	79.77	1085.87	-285.90	77.74	500.04
1.63000	-3186.31	112.51	17.64	-3529.35	52.55	22.86	-3651.64	23.89	7.14	-3579.11	16.02	49.97	-3905.90	-53.26	-2.10	-3862.57	-20.33	23.94	-1863.97	62.68	335.09	-1842.12	47.46	328.71	-3871.12	3.25	1337.03	0.00	0.00	0.00	-3339.22	-6.22	1727.30	-3886.02	-127.59	1724.58	-3778.97	44.36	1720.55	-3847.06	-57.41	1722.05	490.15	-274.29	79.93	1085.83	-286.05	77.74	499.98
1.64000	-3186.31	112.51	17.64	-3529.35	52.55	22.86	-3660.30	24.93	5.55	-3576.10	16.13	49.67	-3905.90	-53.26	-2.10	-3862.57	-20.33	23.94	-1863.97	62.68	335.09	-1842.12	47.46	328.71	-3871.12	3.25	1337.03	0.00	0.00	0.00	-3339.22	-6.22	1727.30	-3886.02	-127.59	1724.58	-3760.60	44.32	1720.28	-3846.21	-58.39	1722.12	490.15	-274.51	79.86	1086.36	-285.98	77.89	500.01
1.65000	-3186.31	112.51	17.64	-3529.35	52.55	22.86	-3675.17	25.18	3.68	-3606.85	14.76	45.21	-3905.90	-53.26	-2.10	-3862.57	-20.33	23.94	-1863.97	62.68	335.09	-1842.12	47.46	328.71	-3871.12	3.25	1337.03	0.00	0.00	0.00	-3339.22	-6.22	1727.30	-3886.02	-127.59	1724.58	-3764.31	42.35	1720.48	-3869.52	-60.34	1723.94	490.75	-274.13	80.14	1086.97	-285.94	78.10	500.31
1.66000	-3186.31	112.51	17.64	-3529.35	52.55	22.86	-3652.26	24.26	6.98	-3581.14	15.90	49.10	-3905.90	-53.26	-2.10	-3862.57	-20.33	23.94	-1863.97	62.68	335.09	-1842.12	47.46	328.71	-3871.12	3.25	1337.03	0.00	0.00	0.00	-3339.22	-6.22	1727.30	-3886.02	-127.59	1724.58	-3784.20	41.60	1722.05	-3855.16	-62.21	1721.64	489.80	-274.18	79.95	1087.32	-286.03	78.17	500.30
1.67000	-3186.31	112.51	17.64	-3529.35	52.55	22.86	-3628.75	23.54	10.60	-3584.31	14.98	49.36	-3905.90	-53.26	-2.10	-3862.57	-20.33	23.94	-1863.97	62.68	335.09	-1842.12	47.46	328.71	-3871.12	3.25	1337.03	0.00	0.00	0.00	-3339.22	-6.22	1727.30	-3886.02	-127.59	1724.58	-3769.75	41.53	1721.11	-3801.57	-63.89	1721.11	489.58	-274.28	79.84	1086.60	-286.06	77.96	500.34
1.68000	-3186.31	112.51	17.64	-3529.35	52.55	22.86	-3642.07	25.16	8.50	-3602.93	15.86	45.93	-3905.90	-53.26	-2.10	-3862.57	-20.33	23.94	-1863.97	62.68	335.09	-1842.12	47.46	328.71	-3871.12	3.25	1337.03	0.00	0.00	0.00	-3339.22	-6.22	1727.30	-3886.02	-127.59	1724.58	-3775.02	40.58	1721.55	-3809.00	-63.00	1721.42	489.60	-274.04	79.89	1086.74	-286.08	78.13	500.48
1.69000	-3186.31	112.51	17.64	-3529.35	52.55	22.86	-3655.59	25.27	6.99	-3586.07	15.76	48.31	-3905.90	-53.26	-2.10	-3862.57	-20.33	23.94	-1863.97	62.68	335.09	-1842.12	47.46	328.71	-3871.12	3.25	1337.03	0.00	0.00	0.00	-3339.22	-6.22	1727.30	-3886.02	-127.59	1724.58	-3792.21	40.14	1722.16	-3848.08	-62.96	1723.01	488.93	-274.56	79.67	1086.26	-286.23	77.85	500.02
1.70000	-3186.31	112.51	17.64	-3529.35	52.55	22.86	-3661.88	23.89	5.47	-3577.31	15.71	49.17	-3905.90	-53.26	-2.10	-3862.57	-20.33	23.94	-1863.97	62.68	335.09	-1842.12	47.46	328.71	-3871.12	3.25	1337.03	0.00	0.00	0.00	-3339.22	-6.22	1727.30	-3886.02	-127.59	1724.58	-3807.90	39.06	1723.30	-3848.47	-63.67	1724.28	490.04	-274.31	79.89	1086.41	-285.72	78.07	500.03
1.71000	-3186.31	112.51	17.64	-3529.35	52.55	22.86	-3654.24	24.27	6.36	-3578.13	16.10	49.38	-3905.90	-53.26	-2.10	-3862.57	-20.33	23.94	-1863.97	62.68	335.09	-1842.12	47.46	328.71	-3871.12	3.25	1337.03	0.00	0.00	0.00	-3339.22	-6.22	1727.30	-3886.02	-127.59	1724.58	-3776.89	38.97	1721.53	-3808.38	-63.65	1723.00	489.47	-274.45	79.70	1086.03	-285.85	77.95	499.89
1.72000	-3186.31	112.51	17.64	-3529.35	52.55	22.86	-3640.27	26.23	8.98	-3583.90	15.34	47.62	-3905.90	-53.26	-2.10	-3862.57	-20.33	23.94	-1863.97	62.68	335.09	-1842.12	47.46	328.71	-3871.12	3.25	1337.03	0.00	0.00	0.00	-3339.22	-6.22	1727.30	-3886.02	-127.59	1724.58	-3769.08	38.07	1722.01	-3773.77	-63.46	1720.69	489.41	-274.09	79.66	1086.69	-285.70	78.03	499.54
1.73000	-3186.31	112.51	17.64	-3529.35	52.55	22.86	-3639.98	25.25	10.28	-3576.03	15.23	49.65	-3905.90	-53.26	-2.10	-3862.57	-20.33	23.94	-1863.97	62.68	335.09	-1842.12	47.46	328.71	-3871.12	3.25	1337.03	0.00	0.00	0.00	-3339.22	-6.22	1727.30	-3886.02	-127.59	1724.58	-3791.75	38.00	1722.85	-3799.03	-63.74	1720.06	489.79	-274.38	79.61	1086.63	-285.99	77.97	499.17
1.74000	-3186.31	112.51	17.64	-3529.35	52.55	22.86	-3647.68	25.59	7.73	-3571.78	15.59	50.53	-3905.90	-53.26	-2.10	-3862.57	-20.33	23.94	-1863.97	62.68	335.09	-1842.12	47.46	328.71	-3871.12	3.25	1337.03	0.00	0.00	0.00	-3339.22	-6.22	1727.30	-3886.02	-127.59	1724.58	-3795.54	37.37	1723.16	-3859.03	-65.91	1724.53	489.43	-274.26	79.62	1086.37	-286.01	77.90	498.66
1.75000	-3186.31	112.51	17.64	-3529.35	52.55	22.86	-3659.23	24.36	6.23	-3594.09	15.10	47.33	-3905.90	-53.26	-2.10	-3862.57	-20.33	23.94	-1863.97	62.68	335.09	-1842.12	47.46	328.71	-3871.12	3.25	1337.03	0.00	0.00	0.00	-3339.22	-6.22	1727.30	-3886.02	-127.59	1724.58	-3768.37	36.60	1721.87	-3816.61	-66.72	1723.16	489.53	-274.20	79.79	1086.75	-286.06	77.95	499.23
1.76000	-3186.31	112.51	17.64	-3529.35	52.55	22.86	-3627.01	24.83	11.31	-3583.43	15.87	48.61	-3905.90	-53.26	-2.10	-3862.57	-20.33	23.94	-1863.97	62.68	335.09	-1842.12	47.46	328.71	-3871.12	3.25	1337.03	0.00	0.00	0.00	-3339.22	-6.22	1727.30	-3886.02	-127.59	1724.58	-3780.07	36.42	1722.80	-3815.11	-67.45	1722.28	490.07	-274.28	79.92	1086.84	-286.00	77.94	499.57
1.77000	-3186.31	112.51	17.64	-3529.35	52.55	22.86	-3659.82	24.08	6.62	-3568.90	16.39	50.69	-3905.90	-53.26	-2.10	-3862.57	-20.33	23.94	-1863.97	62.68	335.09	-1842.12	47.46	328.71	-3871.12	3.25	1337.03	0.00	0.00	0.00	-3339.22	-6.22	1727.30	-3886.02	-127.59	1724.58	-3773.17	35.67	1722.60	-3835.42	-67.11	1723.34	489.75	-274.57	79.80	1086.83	-285.81	77.98	500.04
1.78000	-3186.31	112.51	17.64	-3529.35	52.55	22.86	-3623.28	25.50	12.28	-3580.18	15.71	49.95	-3905.90	-53.26	-2.10	-3862.57	-20.33	23.94	-1863.97	62.68	335.09	-1842.12	47.46	328.71	-3871.12	3.25	1337.03	0.00	0.00	0.00	-3339.22	-6.22	1727.30	-3886.02	-127.59	1724.58	-3772.17	35.71	1722.19	-3833.40	-67.90	1722.11	489.57	-274.41	79.66	1087.44	-285.51	78.17	500.65
1.79000	-3186.31	112.51	17.64	-3529.35	52.55	22.86	-3641.17	24.65	9.31	-3570.97	15.82	50.64	-3905.90	-53.26	-2.10	-3862.57	-20.33	23.94	-1863.97	62.68	335.09	-1842.12	47.46	328.71	-3871.12	3.25	1337.03	0.00	0.00	0.00	-3339.22	-6.22	1727.30	-3886.02	-127.59	1724.58	-3770.52	34.30	1721.98	-3808.78	-65.87	1721.88	489.77	-274.03	79.91	1086.59	-285.88	77.84	500.15
1.80000	-3186.31	112.51	17.64	-3529.35	52.55	22.86	-3660.72	24.32	6.53	-3605.16	15.44	45.54	-3905.90	-53.26	-2.10	-3862.57	-20.33	23.94	-1863.97	62.68	335.09	-1842.12	47.46	328.71	-3871.12	3.25	1337.03	0.00	0.00	0.00	-3339.22	-6.22	1727.30	-3886.02	-127.59	1724.58	-3792.16	33.74	1723.19	-3842.01	-65.62	1721.78	489.81	-274.17	79.79	1086.55	-286.35	77.75	499.37
1.81000	-3186.31	112.51	17.64	-3529.35	52.55	22.86	-3657.96	24.27	6.82	-3580.43	16.03	49.32	-3905.90	-53.26	-2.10	-3862.57	-20.33	23.94	-1863.97	62.68	335.09	-1842.12	47.46	328.71	-3871.12	3.25	1337.03	0.00	0.00	0.00	-3339.22	-6.22	1727.30	-3886.02	-127.59	1724.58	-3777.71	33.33	1722.79	-3831.99	-69.11	1723.21	489.98	-274.37	79.90	1086.39	-285.97	77.79	499.69
1.82000	-3186.31	112.51	17.64	-3529.35	52.55	22.86	-3634.57	25.71	10.04	-3590.22	15.32	47.20	-3905.90	-53.26	-2.10	-3862.57	-20.33	23.94	-1863.97	62.68	335.09	-1842.12	47.46	328.71	-3871.12	3.25	1337.03	0.00	0.00	0.00	-3339.22	-6.22	1727.30	-3886.02	-127.59	1724.58	-3774.91	33.42	1721.64	-3839.70	-68.41	1723.98	489.55	-274.16	79.87	1086.78	-286.11	77.94	499.85
1.83000	-3186.31	112.51	17.64	-3529.35	52.55	22.86	-3664.98	23.39	5.66	-3593.20	15.49	46.53	-3905.90	-53.26	-2.10	-3862.57	-20.33	23.94	-1863.97	62.68	335.09	-1842.12	47.46	328.71	-3871.12	3.25	1337.03	0.00	0.00	0.00	-3339.22	-6.22	1727.30	-3886.02	-127.59	1724.58	-3779.06	33.36	1722.66	-3799.84	-68.68	1723.49	489.72	-274.34	79.85	1086.73	-286.10	78.06	499.82
1.84000	-3186.31	112.51	17.64	-3529.35	52.55	22.86	-3637.44	23.64	10.18	-3600.45	16.17	46.25	-3905.90	-53.26	-2.10	-3862.57	-20.33	23.94	-1863.97	62.68	335.09	-1842.12	47.46	328.71	-3871.12	3.25	1337.03	0.00	0.00	0.00	-3339.22	-6.22	1727.30	-3886.02	-127.59	1724.58	-3770.72	34.46	1721.55	-3849.41	-70.06	1724.85	489.83	-274.36	79.76	1086.49	-286.21	77.89	499.45
1.85000	-3186.31	112.51	17.64	-3529.35	52.55	22.86	-3664.79	23.95	5.94	-3588.62	15.24	47.73	-3905.90	-53.26	-2.10	-3862.57	-20.33	23.94	-1863.97	62.68	335.09	-1842.12	47.46	328.71	-3871.12	3.25	1337.03	0.00	0.00	0.00	-3339.22	-6.22	1727.30	-3886.02	-127.59	1724.58	-3792.50	33.95	1722.18	-3831.71	-70.15	1722.47	490.02	-274.61	79.73	1086.28	-286.09	77.77	500.00
1.86000	-3186.31	112.51	17.64	-3529.35	52.55	22.86	-3649.19	24.37	8.43	-3616.01	15.98	43.95	-3905.90	-53.26	-2.10	-3862.57	-20.33	23.94	-1863.97	62.68	335.09	-1842.12	47.46	328.71	-3871.12	3.25	1337.03	0.00	0.00	0.00	-3339.22	-6.22	1727.30	-3886.02	-127.59	1724.58	-3772.49	33.82	1720.63	-3799.82	-68.12	1721.88	489.92	-274.41	79.87	1085.66	-286.21	77.52	499.71
1.87000	-3186.31	112.51	17.64	-3529.35	52.55	22.86	-3648.38	24.91	7.98	-3601.92	15.57	44.80	-3905.90	-53.26	-2.10	-3862.57	-20.33	23.94	-1863.97	62.68	335.09	-1842.12	47.46	328.71	-3871.12	3.25	1337.03	0.00	0.00	0.00	-3339.22	-6.22	1727.30	-3886.02	-127.59	1724.58	-3766.84	33.50	1720.99	-3863.59	-70.03	1726.00	490.14	-274.45	80.01	1086.43	-286.29	77.74	499.96
1.88000	-3186.31	112.51	17.64	-3529.35	52.55	22.86	-3656.78	24.75	6.93	-3604.92	15.64	45.43	-3905.90	-53.26	-2.10	-3862.57	-20.33	23.94	-1863.97	62.68	335.09	-1842.12	47.46	328.71	-3871.12	3.25	1337.03	0.00	0.00	0.00	-3339.22	-6.22	1727.30	-3886.02	-127.59	1724.58	-3769.09	33.05	1720.68	-3804.76	-67.97	1722.63	489.96	-274.60	79.94	1086.14	-286.31	77.77	499.85
1.89000	-3186.31	112.51	17.64	-3529.35	52.55	22.86	-3668.19	24.54	4.69	-3582.47	15.96	48.62	-3905.90	-53.26	-2.10	-3862.57	-20.33	23.94	-1863.97	62.68	335.09	-1842.12	47.46	328.71	-3871.12	3.25	1337.03	0.00	0.00	0.00	-3339.22	-6.22	1727.30	-3886.02	-127.59	1724.58	-3754.40	33.06	1719.23	-3758.51	-67.40	1720.07	489.64	-274.33	79.78	1086.68	-286.00	77.81	499.57
1.90000	-3186.31	112.51	17.64	-3529.35	52.55	22.86	-3656.83	24.23	6.99	-3571.14	16.88	50.92	-3905.90	-53.26	-2.10	-3862.57	-20.33	23.94	-1863.97	62.68	335.09	-1842.12	47.46	328.71	-3871.12	3.25	1337.03	0.00	0.00	0.00	-3339.22	-6.22	1727.30	-3886.02	-127.59	1724.58	-3747.53	33.85	1718.68	-3783.08	-66.75	1722.08	490.03	-274.36	79.76	1086.50	-286.01	77.90	499.81
1.91000	-3186.31	112.51	17.64	-3529.35	52.55	22.86	-3642.19	25.23	8.96	-3574.40	16.96	49.99	-3905.90	-53.26	-2.10	-3862.57	-20.33	23.94	-1863.97	62.68	335.09	-1842.12	47.46	328.71	-3871.12	3.25	1337.03	0.00	0.00	0.00	-3339.22	-6.22	1727.30	-3886.02	-127.59	1724.58	-3762.55	33.15	1719.07	-3813.55	-69.15	1720.12	489.71	-274.34	79.74	1086.96	-285.87	78.08	500.06
1.92000	-3186.31	112.51	17.64	-3529.35	52.55	22.86	-3647.65	24.18	8.40	-3602.69	15.90	46.14	-3905.90	-53.26	-2.10	-3862.57	-20.33	23.94	-1863.97	62.68	335.09	-1842.12	47.46	328.71	-3871.12	3.25	1337.03	0.00	0.00	0.00	-3339.22	-6.22	1727.30	-3886.02	-127.59	1724.58	-3747.25	33.57	1717.45	-3803.62	-67.99	1721.07	489.29	-274.36	79.60	1086.29	-285.87	77.81	500.24
1.93000	-3186.31	112.51	17.64	-3529.35	52.55	22.86	-3643.22	24.52	8.42	-3581.31	14.82	48.99	-3905.90	-53.26	-2.10	-3862.57	-20.33	23.94	-1863.97	62.68	335.09	-1842.12	47.46	328.71	-3871.12	3.25	1337.03	0.00	0.00	0.00	-3339.22	-6.22	1727.30	-3886.02	-127.59	1724.58	-3767.34	33.24	1718.14	-3845.40	-67.65	1724.93	489.63	-274.65	79.72	1086.77	-286.11	77.90	500.30
1.94000	-3186.31	112.51	17.64	-3529.35	52.55	22.86	-3648.70	24.86	8.51	-3573.13	15.21	49.85	-3905.90	-53.26	-2.10	-3862.57	-20.33	23.94	-1863.97	62.68	335.09	-1842.12	47.46	328.71	-3871.12	3.25	1337.03	0.00	0.00	0.00	-3339.22	-6.22	1727.30	-3886.02	-127.59	1724.58	-3753.96	34.15	1717.14	-3839.40	-69.79	1724.47	489.64	-274.61	79.74	1086.21	-285.96	77.88	500.25
1.95000	-3186.31	112.51	17.64	-3529.35	52.55	22.86	-3644.59	24.39	8.62	-3566.31	15.32	51.12	-3905.90	-53.26	-2.10	-3862.57	-20.33	23.94	-1863.97	62.68	335.09	-1842.12	47.46	328.71	-3871.12	3.25	1337.03	0.00	0.00	0.00	-3339.22	-6.22	1727.30	-3886.02	-127.59	1724.58	-3752.08	34.06	1715.93	-3820.61	-69.40	1720.54	489.09	-274.40	79.64	1086.05	-285.89	77.58	499.72
1.96000	-3186.31	112.51	17.64	-3529.35	52.55	22.86	-3621.47	25.11	12.66	-3565.61	16.28	51.55	-3905.90	-53.26	-2.10	-3862.57	-20.33	23.94	-1863.97	62.68	335.09	-1842.12	47.46	328.71	-3871.12	3.25	1337.03	0.00	0.00	0.00	-3339.22	-6.22	1727.30	-3886.02	-127.59	1724.58	-3765.87	33.58	1716.49	-3810.40	-69.57	1719.09	489.89	-274.23	79.85	1086.45	-285.96	77.77	500.45
1.97000	-3186.31	112.51	17.64	-3529.35	52.55	22.86	-3644.83	24.57	8.80	-3604.46	16.11	45.58	-3905.90	-53.26	-2.10	-3862.57	-20.33	23.94	-1863.97	62.68	335.09	-1842.12	47.46	328.71	-3871.12	3.25	1337.03	0.00	0.00	0.00	-3339.22	-6.22	1727.30	-3886.02	-127.59	1724.58	-3740.73	34.49	1714.47	-3836.71	-71.74	1720.58	490.80	-274.10	79.98	1086.37	-285.86	77.75	499.97
1.98000	-3186.31	112.51	17.64	-3529.35	52.55	22.86	-3664.38	24.17	5.85	-3574.41	15.87	49.88	-3905.90	-53.26	-2.10	-3862.57	-20.33	23.94	-1863.97	62.68	335.09	-1842.12	47.46	328.71	-3871.12	3.25	1337.03	0.00	0.00	0.00	-3339.22	-6.22	1727.30	-3886.02	-127.59	1724.58	-3758.59	33.60	1715.15	-3820.67	-69.31	1720.66	490.34	-274.11	79.90	1087.08	-285.77	78.06	499.56
1.99000	-3186.31	112.51	17.64	-3529.35	52.55	22.86	-3663.74	24.66	6.13	-3601.89	15.96	45.51	-3905.90	-53.26	-2.10	-3862.57	-20.33	23.94	-1863.97	62.68	335.09	-1842.12	47.46	328.71	-3871.12	3.25	1337.03	0.00	0.00	0.00	-3339.22	-6.22	1727.30	-3886.02	-127.59	1724.58	-3759.63	33.46	1715.21	-3775.94	-67.36	1718.37	490.02	-274.18	79.83	1086.73	-285.78	78.13	499.61
2.00000	-3186.31	112.51	17.64	-3529.35	52.55	22.86	-3653.29	24.20	6.50	-3586.00	15.66	47.73	-3905.90	-53.26	-2.10	-3862.57	-20.33	23.94	-1863.97	62.68	335.09	-1842.12	47.46	328.71	-3871.12	3.25	1337.03	0.00	0.00	0.00	-3339.22	-6.22	1727.30	-3886.02	-127.59	1724.58	-3755.25	34.55	1714.43	-3791.43	-68.23	1717.37	490.27	-273.98	79.99	1086.66	-286.00	77.74	500.06
2.01000	-3186.31	112.51	17.64	-3529.35	52.55	22.86	-3647.69	24.78	8.29	-3605.71	14.74	45.05	-3905.90	-53.26	-2.10	-3862.57	-20.33	23.94	-1863.97	62.68	335.09	-1842.12	47.46	328.71	-3871.12	3.25	1337.03	0.00	0.00	0.00	-3339.22	-6.22	1727.30	-3886.02	-127.59	1724.58	-3770.38	34.10	1714.69	-3777.42	-68.01	1716.07	489.56	-274.24	79.71	1086.09	-286.29	77.64	499.85
2.02000	-3186.31	112.51	17.64	-3529.35	52.55	22.86	-3655.00	24.79	6.39	-3598.14	15.94	46.07	-3905.90	-53.26	-2.10	-3862.57	-20.33	23.94	-1863.97	62.68	335.09	-1842.12	47.46	328.71	-3871.12	3.25	1337.03	0.00	0.00	0.00	-3339.22	-6.22	1727.30	-3886.02	-127.59	1724.58	-3766.45	34.25	1714.15	-3762.10	-67.24	1714.69	489.71	-274.34	79.78	1085.99	-286.08	77.67	500.33
2.03000	-3186.31	112.51	17.64	-3529.35	52.55	22.86	-3650.03	24.39	8.31	-3592.32	14.55	47.60	-3905.90	-53.26	-2.10	-3862.57	-20.33	23.94	-1863.97	62.68	335.09	-1842.12	47.46	328.71	-3871.12	3.25	1337.03	0.00	0.00	0.00	-3339.22	-6.22	1727.30	-3886.02	-127.59	1724.58	-3751.04	35.06	1712.77	-3793.30	-66.25	1715.29	489.63	-274.25	79.78	1086.33	-285.60	77.93	499.49
2.04000	-3186.31	112.51	17.64	-3529.35	52.55	22.86	-3653.23	23.82	7.47	-3583.53	15.56	48.33	-3905.90	-53.26	-2.10	-3862.57	-20.33	23.94	-1863.97	62.68	335.09	-1842.12	47.46	328.71	-3871.12	3.25	1337.03	0.00	0.00	0.00	-3339.22	-6.22	1727.30	-3886.02	-127.59	1724.58	-3737.27	34.98	1710.98	-3783.94	-67.18	1713.19	488.91	-274.17	79.55	1086.23	-285.69	77.89	498.65
2.05000	-3186.31	112.51	17.64	-3529.35	52.55	22.86	-3662.99	24.54	5.95	-3581.16	15.42	49.36	-3905.90	-53.26	-2.10	-3862.57	-20.33	23.94	-1863.97	62.68	335.09	-1842.12	47.46	328.71	-3871.12	3.25	1337.03	0.00	0.00	0.00	-3339.22	-6.22	1727.30	-3886.02	-127.59	1724.58	-3731.12	35.38	1710.81	-3759.89	-66.28	1710.94	489.62	-274.15	79.82	1086.15	-285.54	77.88	499.62
2.06000	-3186.31	112.51	17.64	-3529.35	52.55	22.86	-3640.16	25.37	8.75	-3563.18	16.30	51.39	-3905.90	-53.26	-2.10	-3862.57	-20.33	23.94	-1863.97	62.68	335.09	-1842.12	47.46	328.71	-3871.12	3.25	1337.03	0.00	0.00	0.00	-3339.22	-6.22	1727.30	-3886.02	-127.59	1724.58	-3739.03	35.03	1710.74	-3778.99	-67.81	1711.85	489.18	-274.38	79.69	1086.62	-285.91	78.05	500.71
2.07000	-3186.31	112.51	17.64	-3529.35	52.55	22.86	-3646.35	25.56	8.57	-3587.91	15.35	47.80	-3905.90	-53.26	-2.10	-3862.57	-20.33	23.94	-1863.97	62.68	335.09	-1842.12	47.46	328.71	-3871.12	3.25	1337.03	0.00	0.00	0.00	-3339.22	-6.22	1727.30	-3886.02	-127.59	1724.58	-3745.27	35.26	1710.55	-3802.03	-68.01	1712.13	489.64	-274.69	79.67	1086.06	-286.02	77.88	500.78
2.08000	-3186.31	112.51	17.64	-3529.35	52.55	22.86	-3655.27	24.09	7.11	-3571.71	14.91	50.25	-3905.90	-53.26	-2.10	-3862.57	-20.33	23.94	-1863.97	62.68	335.09	-1842.12	47.46	328.71	-3871.12	3.25	1337.03	0.00	0.00	0.00	-3339.22	-6.22	1727.30	-3886.02	-127.59	1724.58	-3738.92	36.43	1709.70	-3760.73	-65.88	1709.00	489.89	-274.59	79.74	1086.99	-285.91	77.99	500.32
2.09000	-3186.31	112.51	17.64	-3529.35	52.55	22.86	-3645.94	24.02	8.23	-3595.81	14.58	47.06	-3905.90	-53.26	-2.10	-3862.57	-20.33	23.94	-1863.97	62.68	335.09	-1842.12	47.46	328.71	-3871.12	3.25	1337.03	0.00	0.00	0.00	-3339.22	-6.22	1727.30	-3886.02	-127.59	1724.58	-3737.30	36.99	1708.90	-3713.42	-65.39	1706.01	489.12	-274.50	79.53	1086.51	-286.08	77.79	499.79
2.10000	-3186.31	112.51	17.64	-3529.35	52.55	22.86	-3643.12	24.36	8.70	-3573.01	15.10	49.05	-3905.90	-53.26	-2.10	-3862.57	-20.33	23.94	-1863.97	62.68	335.09	-1842.12	47.46	328.71	-3871.12	3.25	1337.03	0.00	0.00	0.00	-3339.22	-6.22	1727.30	-3886.02	-127.59	1724.58	-3747.55	38.45	1708.70	-3768.60	-66.08	1708.61	489.20	-274.62	79.57	1086.90	-285.90	77.93	500.60
2.11000	-3186.31	112.51	17.64	-3529.35	52.55	22.86	-3611.87	24.51	13.35	-3583.71	15.09	48.57	-3905.90	-53.26	-2.10	-3862.57	-20.33	23.94	-1863.97	62.68	335.09	-1842.12	47.46	328.71	-3871.12	3.25	1337.03	0.00	0.00	0.00	-3339.22	-6.22	1727.30	-3886.02	-127.59	1724.58	-3727.58	38.25	1707.13	-3726.49	-64.28	1706.18	489.34	-274.38	79.53	1086.84	-285.96	77.82	499.74
2.12000	-3186.31	112.51	17.64	-3529.35	52.55	22.86	-3639.15	24.43	10.21	-3584.21	15.39	48.31	-3905.90	-53.26	-2.10	-3862.57	-20.33	23.94	-1863.97	62.68	335.09	-1842.12	47.46	328.71	-3871.12	3.25	1337.03	0.00	0.00	0.00	-3339.22	-6.22	1727.30	-3886.02	-127.59	1724.58	-3721.34	39.38	1706.39	-3732.69	-64.46	1705.10	489.61	-274.19	79.85	1086.20	-286.19	77.59	499.77
2.13000	-3186.31	112.51	17.64	-3529.35	52.55	22.86	-3647.52	24.57	8.17	-3562.44	14.62	51.47	-3905.90	-53.26	-2.10	-3862.57	-20.33	23.94	-1863.97	62.68	335.09	-1842.12	47.46	328.71	-3871.12	3.25	1337.03	0.00	0.00	0.00	-3339.22	-6.22	1727.30	-3886.02	-127.59	1724.58	-3723.09	40.42	1706.76	-3751.78	-63.71	1703.68	489.89	-274.18	79.89	1086.56	-285.88	77.79	499.48
2.14000	-3186.31	112.51	17.64	-3529.35	52.55	22.86	-3646.34	23.86	8.93	-3565.95	15.49	49.36	-3905.90	-53.26	-2.10	-3862.57	-20.33	23.94	-1863.97	62.68	335.09	-1842.12	47.46	328.71	-3871.12	3.25	1337.03	0.00	0.00	0.00	-3339.22	-6.22	1727.30	-3886.02	-127.59	1724.58	-3725.36	41.57	1706.43	-3742.75	-62.65	1702.99	489.56	-274.44	79.71	1086.56	-285.92	77.80	499.75
2.15000	-3186.31	112.51	17.64	-3529.35	52.55	22.86	-3680.44	24.07	2.54	-3595.04	14.33	47.10	-3905.90	-53.26	-2.10	-3862.57	-20.33	23.94	-1863.97	62.68	335.09	-1842.12	47.46	328.71	-3871.12	3.25	1337.03	0.00	0.00	0.00	-3339.22	-6.22	1727.30	-3886.02	-127.59	1724.58	-3739.27	41.08	1705.76	-3727.62	-61.69	1703.49	488.95	-274.57	79.48	1086.46	-285.91	77.88	500.13
2.16000	-3186.31	112.51	17.64	-3529.35	52.55	22.86	-3658.64	24.07	6.39	-3557.90	15.05	52.15	-3905.90	-53.26	-2.10	-3862.57	-20.33	23.94	-1863.97	62.68	335.09	-1842.12	47.46	328.71	-3871.12	3.25	1337.03	0.00	0.00	0.00	-3339.22	-6.22	1727.30	-3886.02	-127.59	1724.58	-3723.21	42.02	1704.19	-3701.37	-61.63	1701.26	489.12	-274.41	79.58	1086.75	-286.28	77.94	499.30
2.17000	-3186.31	112.51	17.64	-3529.35	52.55	22.86	-3654.39	24.58	7.30	-3581.45	15.82	48.39	-3905.90	-53.26	-2.10	-3862.57	-20.33	23.94	-1863.97	62.68	335.09	-1842.12	47.46	328.71	-3871.12	3.25	1337.03	0.00	0.00	0.00	-3339.22	-6.22	1727.30	-3886.02	-127.59	1724.58	-3719.90	41.56	1704.41	-3704.89	-61.17	1702.40	489.56	-274.52	79.74	1086.19	-286.19	77.67	499.44
2.18000	-3186.31	112.51	17.64	-3529.35	52.55	22.86	-3668.44	25.20	6.02	-3580.87	14.50	48.64	-3905.90	-53.26	-2.10	-3862.57	-20.33	23.94	-1863.97	62.68	335.09	-1842.12	47.46	328.71	-3871.12	3.25	1337.03	0.00	0.00	0.00	-3339.22	-6.22	1727.30	-3886.02	-127.59	1724.58	-3727.04	42.36	1703.80	-3717.42	-60.77	1702.34	490.03	-274.23	79.84	1086.68	-286.01	77.86	499.57
2.19000	-3186.31	112.51	17.64	-3529.35	52.55	22.86	-3641.05	26.02	8.53	-3580.11	14.88	49.16	-3905.90	-53.26	-2.10	-3862.57	-20.33	23.94	-1863.97	62.68	335.09	-1842.12	47.46	328.71	-3871.12	3.25	1337.03	0.00	0.00	0.00	-3339.22	-6.22	1727.30	-3886.02	-127.59	1724.58	-3718.93	42.88	1703.02	-3719.54	-60.99	1702.54	489.00	-274.46	79.49	1086.41	-285.98	77.89	500.18
2.20000	-3186.31	112.51	17.64	-3529.35	52.55	22.86	-3656.44	23.75	7.16	-3581.78	15.53	47.94	-3905.90	-53.26	-2.10	-3862.57	-20.33	23.94	-1863.97	62.68	335.09	-1842.12	47.46	328.71	-3871.12	3.25	1337.03	0.00	0.00	0.00	-3339.22	-6.22	1727.30	-3886.02	-127.59	1724.58	-3720.15	43.40	1703.06	-3720.83	-58.10	1701.00	489.34	-274.32	79.70	1086.25	-286.04	77.89	499.69
2.21000	-3186.31	112.51	17.64	-3529.35	52.55	22.86	-3654.17	24.34	6.77	-3573.68	15.46	50.60	-3905.90	-53.26	-2.10	-3862.57	-20.33	23.94	-1863.97	62.68	335.09	-1842.12	47.46	328.71	-3871.12	3.25	1337.03	0.00	0.00	0.00	-3339.22	-6.22	1727.30	-3886.02	-127.59	1724.58	-3714.10	44.01	1702.99	-3733.88	-58.51	1702.03	489.76	-274.10	79.85	1086.08	-285.65	77.81	499.39
2.22000	-3186.31	112.51	17.64	-3529.35	52.55	22.86	-3642.56	24.56	9.65	-3574.43	15.55	49.87	-3905.90	-53.26	-2.10	-3862.57	-20.33	23.94	-1863.97	62.68	335.09	-1842.12	47.46	328.71	-3871.12	3.25	1337.03	0.00	0.00	0.00	-3339.22	-6.22	1727.30	-3886.02	-127.59	1724.58	-3714.04	45.11	1702.28	-3724.97	-57.52	1701.73	489.60	-274.05	79.76	1086.48	-286.09	77.99	499.47
2.23000	-3186.31	112.51	17.64	-3529.35	52.55	22.86	-3640.33	25.30	9.15	-3570.99	15.10	49.88	-3905.90	-53.26	-2.10	-3862.57	-20.33	23.94	-1863.97	62.68	335.09	-1842.12	47.46	328.71	-3871.12	3.25	1337.03	0.00	0.00	0.00	-3339.22	-6.22	1727.30	-3886.02	-127.59	1724.58	-3712.87	45.77	1701.91	-3727.45	-58.20	1701.83	489.64	-274.29	79.71	1086.55	-285.99	77.92	499.80
2.24000	-3186.31	112.51	17.64	-3529.35	52.55	22.86	-3671.88	24.67	4.41	-3585.02	14.41	47.89	-3905.90	-53.26	-2.10	-3862.57	-20.33	23.94	-1863.97	62.68	335.09	-1842.12	47.46	328.71	-3871.12	3.25	1337.03	0.00	0.00	0.00	-3339.22	-6.22	1727.30	-3886.02	-127.59	1724.58	-3719.86	46.52	1702.06	-3713.17	-54.82	1701.03	490.02	-274.49	79.88	1085.68	-286.22	77.52	499.68
2.25000	-3186.31	112.51	17.64	-3529.35	52.55	22.86	-3634.61	24.87	10.61	-3583.10	15.00	48.31	-3905.90	-53.26	-2.10	-3862.57	-20.33	23.94	-1863.97	62.68	335.09	-1842.12	47.46	328.71	-3871.12	3.25	1337.03	0.00	0.00	0.00	-3339.22	-6.22	1727.30	-3886.02	-127.59	1724.58	-3707.74	47.39	1700.99	-3741.69	-54.79	1702.00	489.07	-274.28	79.63	1086.44	-285.89	78.01	500.40
2.26000	-3186.31	112.51	17.64	-3529.35	52.55	22.86	-3662.21	24.22	5.91	-3565.46	14.47	51.31	-3905.90	-53.26	-2.10	-3862.57	-20.33	23.94	-1863.97	62.68	335.09	-1842.12	47.46	328.71	-3871.12	3.25	1337.03	0.00	0.00	0.00	-3339.22	-6.22	1727.30	-3886.02	-127.59	1724.58	-3690.27	48.14	1700.28	-3710.36	-53.68	1701.19	489.39	-274.21	79.55	1086.44	-286.04	77.89	499.84
2.27000	-3186.31	112.51	17.64	-3529.35	52.55	22.86	-3664.51	23.83	5.85	-3582.99	13.48	47.85	-3905.90	-53.26	-2.10	-3862.57	-20.33	23.94	-1863.97	62.68	335.09	-1842.12	47.46	328.71	-3871.12	3.25	1337.03	0.00	0.00	0.00	-3339.22	-6.22	1727.30	-3886.02	-127.59	1724.58	-3709.71	48.49	1700.48	-3724.15	-56.10	1702.68	489.76	-274.18	79.83	1086.32	-285.74	77.93	499.33
2.28000	-3186.31	112.51	17.64	-3529.35	52.55	22.86	-3652.04	25.03	7.58	-3582.64	14.67	47.50	-3905.90	-53.26	-2.10	-3862.57	-20.33	23.94	-1863.97	62.68	335.09	-1842.12	47.46	328.71	-3871.12	3.25	1337.03	0.00	0.00	0.00	-3339.22	-6.22	1727.30	-3886.02	-127.59	1724.58	-3706.42	49.18	1700.67	-3736.19	-55.87	1703.64	489.15	-274.50	79.57	1086.22	-285.72	77.86	500.21
2.29000	-3186.31	112.51	17.64	-3529.35	52.55	22.86	-3652.33	24.78	7.01	-3586.27	13.69	47.35	-3905.90	-53.26	-2.10	-3862.57	-20.33	23.94	-1863.97	62.68	335.09	-1842.12	47.46	328.71	-3871.12	3.25	1337.03	0.00	0.00	0.00	-3339.22	-6.22	1727.30	-3886.02	-127.59	1724.58	-3726.64	49.88	1700.83	-3719.51	-54.02	1701.50	489.73	-274.53	79.69	1086.66	-285.87	77.99	500.11
2.30000	-3186.31	112.51	17.64	-3529.35	52.55	22.86	-3622.67	24.24	12.26	-3578.67	14.77	48.17	-3905.90	-53.26	-2.10	-3862.57	-20.33	23.94	-1863.97	62.68	335.09	-1842.12	47.46	328.71	-3871.12	3.25	1337.03	0.00	0.00	0.00	-3339.22	-6.22	1727.30	-3886.02	-127.59	1724.58	-3731.74	51.55	1700.96	-3713.99	-53.01	1700.92	490.59	-274.35	79.93	1086.19	-285.76	77.92	499.49
2.31000	-3186.31	112.51	17.64	-3529.35	52.55	22.86	-3635.00	25.24	9.86	-3593.23	13.98	46.63	-3905.90	-53.26	-2.10	-3862.57	-20.33	23.94	-1863.97	62.68	335.09	-1842.12	47.46	328.71	-3871.12	3.25	1337.03	0.00	0.00	0.00	-3339.22	-6.22	1727.30	-3886.02	-127.59	1724.58	-3701.84	51.71	1699.17	-3672.52	-51.47	1699.97	489.66	-274.09	79.94	1086.88	-285.72	78.04	499.89
2.32000	-3186.31	112.51	17.64	-3529.35	52.55	22.86	-3657.77	24.57	6.69	-3562.89	14.70	50.59	-3905.90	-53.26	-2.10	-3862.57	-20.33	23.94	-1863.97	62.68	335.09	-1842.12	47.46	328.71	-3871.12	3.25	1337.03	0.00	0.00	0.00	-3339.22	-6.22	1727.30	-3886.02	-127.59	1724.58	-3722.59	51.75	1699.83	-3711.20	-48.92	1702.61	489.19	-274.27	79.74	1086.43	-285.88	77.86	500.27
2.33000	-3186.31	112.51	17.64	-3529.35	52.55	22.86	-3659.83	24.44	6.89	-3574.68	15.30	49.09	-3905.90	-53.26	-2.10	-3862.57	-20.33	23.94	-1863.97	62.68	335.09	-1842.12	47.46	328.71	-3871.12	3.25	1337.03	0.00	0.00	0.00	-3339.22	-6.22	1727.30	-3886.02	-127.59	1724.58	-3718.70	51.94	1699.48	-3709.17	-48.24	1701.30	490.05	-274.20	79.98	1086.20	-285.99	77.88	500.47
2.34000	-3186.31	112.51	17.64	-3529.35	52.55	22.86	-3639.40	23.94	9.21	-3579.31	13.70	48.37	-3905.90	-53.26	-2.10	-3862.57	-20.33	23.94	-1863.97	62.68	335.09	-1842.12	47.46	328.71	-3871.12	3.25	1337.03	0.00	0.00	0.00	-3339.22	-6.22	1727.30	-3886.02	-127.59	1724.58	-3704.18	52.42	1698.51	-3704.92	-49.04	1700.07	490.18	-274.20	79.96	1086.08	-285.97	77.76	500.48
2.35000	-3186.31	112.51	17.64	-3529.35	52.55	22.86	-3640.97	24.72	9.97	-3577.76	13.48	48.93	-3905.90	-53.26	-2.10	-3862.57	-20.33	23.94	-1863.97	62.68	335.09	-1842.12	47.46	328.71	-3871.12	3.25	1337.03	0.00	0.00	0.00	-3339.22	-6.22	1727.30	-3886.02	-127.59	1724.58	-3710.83	54.20	1698.87	-3707.89	-47.41	1701.08	489.25	-274.58	79.59	1086.34	-286.21	77.57	500.27
2.36000	-3186.31	112.51	17.64	-3529.35	52.55	22.86	-3647.66	24.09	8.53	-3568.08	13.52	49.84	-3905.90	-53.26	-2.10	-3862.57	-20.33	23.94	-1863.97	62.68	335.09	-1842.12	47.46	328.71	-3871.12	3.25	1337.03	0.00	0.00	0.00	-3339.22	-6.22	1727.30	-3886.02	-127.59	1724.58	-3735.37	55.43	1699.79	-3711.05	-45.43	1698.93	489.65	-274.19	79.95	1086.04	-285.92	77.61	500.22
2.37000	-3186.31	112.51	17.64	-3529.35	52.55	22.86	-3624.83	24.71	11.72	-3556.26	14.37	51.77	-3905.90	-53.26	-2.10	-3862.57	-20.33	23.94	-1863.97	62.68	335.09	-1842.12	47.46	328.71	-3871.12	3.25	1337.03	0.00	0.00	0.00	-3339.22	-6.22	1727.30	-3886.02	-127.59	1724.58	-3745.71	54.83	1699.44	-3654.59	-46.83	1697.96	489.99	-273.93	80.14	1086.30	-285.99	77.71	500.00
2.38000	-3186.31	112.51	17.64	-3529.35	52.55	22.86	-3636.84	24.96	10.22	-3562.74	13.83	50.73	-3905.90	-53.26	-2.10	-3862.57	-20.33	23.94	-1863.97	62.68	335.09	-1842.12	47.46	328.71	-3871.12	3.25	1337.03	0.00	0.00	0.00	-3339.22	-6.22	1727.30	-3886.02	-127.59	1724.58	-3708.30	55.72	1697.22	-3684.44	-47.51	1699.49	490.19	-273.76	80.07	1086.90	-285.82	77.99	499.61
2.39000	-3186.31	112.51	17.64	-3529.35	52.55	22.86	-3660.94	23.81	6.59	-3572.51	14.98	49.89	-3905.90	-53.26	-2.10	-3862.57	-20.33	23.94	-1863.97	62.68	335.09	-1842.12	47.46	328.71	-3871.12	3.25	1337.03	0.00	0.00	0.00	-3339.22	-6.22	1727.30	-3886.02	-127.59	1724.58	-3705.34	55.69	1696.29	-3708.48	-45.59	1699.64	490.22	-273.92	79.83	1086.17	-286.02	77.68	499.51
2.40000	-3186.31	112.51	17.64	-3529.35	52.55	22.86	-3648.33	24.34	9.79	-3575.35	13.22	49.25	-3905.90	-53.26	-2.10	-3862.57	-20.33	23.94	-1863.97	62.68	335.09	-1842.12	47.46	328.71	-3871.12	3.25	1337.03	0.00	0.00	0.00	-3339.22	-6.22	1727.30	-3886.02	-127.59	1724.58	-3712.16	56.50	1696.91	-3706.48	-45.51	1698.95	489.90	-274.18	79.73	1086.35	-285.82	77.84	499.58
2.41000	-3186.31	112.51	17.64	-3529.35	52.55	22.86	-3638.16	24.97	10.28	-3581.89	13.30	47.70	-3905.90	-53.26	-2.10	-3862.57	-20.33	23.94	-1863.97	62.68	335.09	-1842.12	47.46	328.71	-3871.12	3.25	1337.03	0.00	0.00	0.00	-3339.22	-6.22	1727.30	-3886.02	-127.59	1724.58	-3725.86	56.46	1697.17	-3689.84	-44.25	1698.80	489.65	-274.16	79.76	1086.84	-285.88	77.89	499.63
2.42000	-3186.31	112.51	17.64	-3529.35	52.55	22.86	-3654.57	23.78	6.65	-3576.46	13.65	48.80	-3905.90	-53.26	-2.10	-3862.57	-20.33	23.94	-1863.97	62.68	335.09	-1842.12	47.46	328.71	-3871.12	3.25	1337.03	0.00	0.00	0.00	-3339.22	-6.22	1727.30	-3886.02	-127.59	1724.58	-3731.21	56.91	1697.07	-3681.60	-42.15	1699.13	489.80	-274.02	79.84	1086.31	-285.68	77.88	500.00
2.43000	-3186.31	112.51	17.64	-3529.35	52.55	22.86	-3637.49	24.27	9.98	-3565.59	13.35	50.39	-3905.90	-53.26	-2.10	-3862.57	-20.33	23.94	-1863.97	62.68	335.09	-1842.12	47.46	328.71	-3871.12	3.25	1337.03	0.00	0.00	0.00	-3339.22	-6.22	1727.30	-3886.02	-127.59	1724.58	-3724.32	57.20	1696.45	-3711.36	-41.63	1698.71	488.65	-274.33	79.55	1086.57	-286.03	78.00	500.01
2.44000	-3186.31	112.51	17.64	-3529.35	52.55	22.86	-3668.72	24.24	5.47	-3586.46	13.03	47.17	-3905.90	-53.26	-2.10	-3862.57	-20.33	23.94	-1863.97	62.68	335.09	-1842.12	47.46	328.71	-3871.12	3.25	1337.03	0.00	0.00	0.00	-3339.22	-6.22	1727.30	-3886.02	-127.59	1724.58	-3711.18	58.57	1695.96	-3702.86	-43.73	1697.96	490.13	-274.37	79.96	1086.90	-286.11	78.04	499.59
2.45000	-3186.31	112.51	17.64	-3529.35	52.55	22.86	-3652.33	23.35	6.76	-3587.52	13.51	47.14	-3905.90	-53.26	-2.10	-3862.57	-20.33	23.94	-1863.97	62.68	335.09	-1842.12	47.46	328.71	-3871.12	3.25	1337.03	0.00	0.00	0.00	-3339.22	-6.22	1727.30	-3886.02	-127.59	1724.58	-3721.49	59.50	1696.47	-3713.12	-42.40	1697.98	490.50	-274.27	79.89	1086.56	-286.08	77.81	500.09
2.46000	-3186.31	112.51	17.64	-3529.35	52.55	22.86	-3631.20	24.04	11.20	-3581.18	13.10	47.93	-3905.90	-53.26	-2.10	-3862.57	-20.33	23.94	-1863.97	62.68	335.09	-1842.12	47.46	328.71	-3871.12	3.25	1337.03	0.00	0.00	0.00	-3339.22	-6.22	1727.30	-3886.02	-127.59	1724.58	-3717.29	60.09	1696.10	-3709.79	-41.47	1699.11	490.06	-274.32	79.87	1086.29	-285.77	77.80	500.32
2.47000	-3186.31	112.51	17.64	-3529.35	52.55	22.86	-3633.77	24.51	10.24	-3589.97	12.91	47.11	-3905.90	-53.26	-2.10	-3862.57	-20.33	23.94	-1863.97	62.68	335.09	-1842.12	47.46	328.71	-3871.12	3.25	1337.03	0.00	0.00	0.00	-3339.22	-6.22	1727.30	-3886.02	-127.59	1724.58	-3714.81	62.50	1696.08	-3711.14	-38.86	1698.16	489.78	-274.36	79.93	1086.69	-285.93	77.96	500.23
2.48000	-3186.31	112.51	17.64	-3529.35	52.55	22.86	-3627.73	24.39	11.27	-3584.42	13.14	48.38	-3905.90	-53.26	-2.10	-3862.57	-20.33	23.94	-1863.97	62.68	335.09	-1842.12	47.46	328.71	-3871.12	3.25	1337.03	0.00	0.00	0.00	-3339.22	-6.22	1727.30	-3886.02	-127.59	1724.58	-3726.70	62.68	1694.80	-3718.94	-38.77	1698.28	489.36	-274.12	79.74	1086.64	-286.26	77.89	500.70
2.49000	-3186.31	112.51	17.64	-3529.35	52.55	22.86	-3642.55	23.23	9.39	-3593.69	13.59	46.12	-3905.90	-53.26	-2.10	-3862.57	-20.33	23.94	-1863.97	62.68	335.09	-1842.12	47.46	328.71	-3871.12	3.25	1337.03	0.00	0.00	0.00	-3339.22	-6.22	1727.30	-3886.02	-127.59	1724.58	-3746.31	62.93	1695.94	-3751.39	-39.87	1700.30	490.14	-274.22	79.83	1086.02	-286.16	77.62	500.47
2.50000	-3186.31	112.51	17.64	-3529.35	52.55	22.86	-3652.82	23.86	6.60	-3571.97	12.71	49.18	-3905.90	-53.26	-2.10	-3862.57	-20.33	23.94	-1863.97	62.68	335.09	-1842.12	47.46	328.71	-3871.12	3.25	1337.03	0.00	0.00	0.00	-3339.22	-6.22	1727.30	-3886.02	-127.59	1724.58	-3735.06	64.50	1696.62	-3717.09	-38.37	1697.62	488.97	-274.51	79.52	1086.62	-285.77	77.97	500.18
2.51000	-3186.31	112.51	17.64	-3529.35	52.55	22.86	-3662.17	24.12	5.92	-3569.67	12.44	49.18	-3905.90	-53.26	-2.10	-3862.57	-20.33	23.94	-1863.97	62.68	335.09	-1842.12	47.46	328.71	-3871.12	3.25	1337.03	0.00	0.00	0.00	-3339.22	-6.22	1727.30	-3886.02	-127.59	1724.58	-3713.86	64.90	1695.87	-3692.04	-36.59	1697.34	488.92	-274.80	79.47	1086.92	-285.68	78.07	499.42
2.52000	-3186.31	112.51	17.64	-3529.35	52.55	22.86	-3641.73	24.97	8.91	-3603.45	12.36	44.54	-3905.90	-53.26	-2.10	-3862.57	-20.33	23.94	-1863.97	62.68	335.09	-1842.12	47.46	328.71	-3871.12	3.25	1337.03	0.00	0.00	0.00	-3339.22	-6.22	1727.30	-3886.02	-127.59	1724.58	-3724.11	65.36	1695.67	-3715.09	-34.72	1698.30	489.22	-274.47	79.65	1086.44	-285.72	77.86	500.26
2.53000	-3186.31	112.51	17.64	-3529.35	52.55	22.86	-3638.86	25.04	10.19	-3583.57	12.26	47.63	-3905.90	-53.26	-2.10	-3862.57	-20.33	23.94	-1863.97	62.68	335.09	-1842.12	47.46	328.71	-3871.12	3.25	1337.03	0.00	0.00	0.00	-3339.22	-6.22	1727.30	-3886.02	-127.59	1724.58	-3739.24	66.77	1696.25	-3738.23	-33.67	1698.56	489.11	-274.38	79.50	1086.08	-285.95	77.69	499.75
2.54000	-3186.31	112.51	17.64	-3529.35	52.55	22.86	-3647.81	23.51	8.45	-3594.33	11.75	45.16	-3905.90	-53.26	-2.10	-3862.57	-20.33	23.94	-1863.97	62.68	335.09	-1842.12	47.46	328.71	-3871.12	3.25	1337.03	0.00	0.00	0.00	-3339.22	-6.22	1727.30	-3886.02	-127.59	1724.58	-3729.08	68.30	1695.55	-3726.79	-33.22	1697.65	488.93	-274.44	79.48	1086.12	-286.01	77.74	500.00
2.55000	-3186.31	112.51	17.64	-3529.35	52.55	22.86	-3660.76	24.63	5.58	-3604.50	12.01	43.95	-3905.90	-53.26	-2.10	-3862.57	-20.33	23.94	-1863.97	62.68	335.09	-1842.12	47.46	328.71	-3871.12	3.25	1337.03	0.00	0.00	0.00	-3339.22	-6.22	1727.30	-3886.02	-127.59	1724.58	-3713.71	69.47	1694.89	-3715.82	-31.92	1696.44	489.50	-274.34	79.71	1085.84	-285.83	77.50	499.94
2.56000	-3186.31	112.51	17.64	-3529.35	52.55	22.86	-3670.12	24.63	4.89	-3584.51	12.77	46.98	-3905.90	-53.26	-2.10	-3862.57	-20.33	23.94	-1863.97	62.68	335.09	-1842.12	47.46	328.71	-3871.12	3.25	1337.03	0.00	0.00	0.00	-3339.22	-6.22	1727.30	-3886.02	-127.59	1724.58	-3731.57	72.53	1695.77	-3692.52	-30.75	1696.17	489.37	-274.33	79.66	1086.07	-285.63	77.68	499.44
2.57000	-3186.31	112.51	17.64	-3529.35	52.55	22.86	-3630.71	24.11	10.65	-3584.27	12.57	46.51	-3905.90	-53.26	-2.10	-3862.57	-20.33	23.94	-1863.97	62.68	335.09	-1842.12	47.46	328.71	-3871.12	3.25	1337.03	0.00	0.00	0.00	-3339.22	-6.22	1727.30	-3886.02	-127.59	1724.58	-3720.02	72.29	1695.26	-3733.55	-30.45	1696.79	489.06	-274.42	79.62	1086.31	-285.85	77.82	500.62
2.58000	-3186.31	112.51	17.64	-3529.35	52.55	22.86	-3679.76	22.88	3.23	-3575.53	12.48	48.28	-3905.90	-53.26	-2.10	-3862.57	-20.33	23.94	-1863.97	62.68	335.09	-1842.12	47.46	328.71	-3871.12	3.25	1337.03	0.00	0.00	0.00	-3339.22	-6.22	1727.30	-3886.02	-127.59	1724.58	-3684.36	74.08	1695.12	-3762.87	-30.57	1697.64	489.35	-274.42	79.62	1086.77	-285.83	78.00	500.23
2.59000	-3186.31	112.51	17.64	-3529.35	52.55	22.86	-3640.52	23.29	8.47	-3591.33	11.50	46.09	-3905.90	-53.26	-2.10	-3862.57	-20.33	23.94	-1863.97	62.68	335.09	-1842.12	47.46	328.71	-3871.12	3.25	1337.03	0.00	0.00	0.00	-3339.22	-6.22	1727.30	-3886.02	-127.59	1724.58	-3650.15	76.29	1695.05	-3732.80	-27.09	1695.05	488.97	-274.51	79.40	1086.94	-285.94	77.95	500.05
2.60000	-3186.31	112.51	17.64	-3529.35	52.55	22.86	-3652.64	23.45	7.76	-3564.11	12.14	50.25	-3905.90	-53.26	-2.10	-3862.57	-20.33	23.94	-1863.97	62.68	335.09	-1842.12	47.46	328.71	-3871.12	3.25	1337.03	0.00	0.00	0.00	-3339.22	-6.22	1727.30	-3886.02	-127.59	1724.58	-3629.62	77.83	1694.72	-3780.08	-26.35	1696.17	489.40	-274.69	79.58	1085.93	-285.70	77.69	499.37
2.61000	-3186.31	112.51	17.64	-3529.35	52.55	22.86	-3633.91	24.44	9.94	-3593.37	11.22	46.78	-3905.90	-53.26	-2.10	-3862.57	-20.33	23.94	-1863.97	62.68	335.09	-1842.12	47.46	328.71	-3871.12	3.25	1337.03	0.00	0.00	0.00	-3339.22	-6.22	1727.30	-3886.02	-127.59	1724.58	-3671.46	79.09	1695.58	-3787.71	-25.88	1697.17	489.48	-274.57	79.54	1086.40	-285.96	77.89	500.74
2.62000	-3186.31	112.51	17.64	-3529.35	52.55	22.86	-3640.97	24.06	8.53	-3589.82	12.30	46.20	-3905.90	-53.26	-2.10	-3862.57	-20.33	23.94	-1863.97	62.68	335.09	-1842.12	47.46	328.71	-3871.12	3.25	1337.03	0.00	0.00	0.00	-3339.22	-6.22	1727.30	-3886.02	-127.59	1724.58	-3726.24	80.72	1695.95	-3749.63	-21.69	1694.86	489.10	-274.44	79.47	1086.23	-286.26	77.74	499.41
2.63000	-3186.31	112.51	17.64	-3529.35	52.55	22.86	-3626.82	24.09	11.59	-3576.64	12.37	48.40	-3905.90	-53.26	-2.10	-3862.57	-20.33	23.94	-1863.97	62.68	335.09	-1842.12	47.46	328.71	-3871.12	3.25	1337.03	0.00	0.00	0.00	-3339.22	-6.22	1727.30	-3886.02	-127.59	1724.58	-3752.43	82.04	1696.55	-3739.08	-21.68	1693.62	489.28	-274.13	79.71	1087.12	-286.08	78.05	499.30
2.64000	-3186.31	112.51	17.64	-3529.35	52.55	22.86	-3649.45	24.23	7.05	-3584.28	12.02	47.12	-3905.90	-53.26	-2.10	-3862.57	-20.33	23.94	-1863.97	62.68	335.09	-1842.12	47.46	328.71	-3871.12	3.25	1337.03	0.00	0.00	0.00	-3339.22	-6.22	1727.30	-3886.02	-127.59	1724.58	-3757.52	84.19	1696.32	-3762.23	-18.78	1693.71	489.47	-274.43	79.72	1087.20	-285.60	78.01	499.90
2.65000	-3186.31	112.51	17.64	-3529.35	52.55	22.86	-3652.32	23.24	7.85	-3593.95	12.19	46.01	-3905.90	-53.26	-2.10	-3862.57	-20.33	23.94	-1863.97	62.68	335.09	-1842.12	47.46	328.71	-3871.12	3.25	1337.03	0.00	0.00	0.00	-3339.22	-6.22	1727.30	-3886.02	-127.59	1724.58	-3757.63	85.16	1695.69	-3726.81	-15.47	1691.97	489.62	-274.49	79.67	1086.24	-286.21	77.72	500.12
2.66000	-3186.31	112.51	17.64	-3529.35	52.55	22.86	-3667.18	23.50	5.98	-3589.13	12.84	46.04	-3905.90	-53.26	-2.10	-3862.57	-20.33	23.94	-1863.97	62.68	335.09	-1842.12	47.46	328.71	-3871.12	3.25	1337.03	0.00	0.00	0.00	-3339.22	-6.22	1727.30	-3886.02	-127.59	1724.58	-3777.87	87.05	1696.14	-3721.27	-12.55	1693.24	489.78	-274.36	79.75	1086.10	-286.10	77.75	500.65
2.67000	-3186.31	112.51	17.64	-3529.35	52.55	22.86	-3660.76	24.24	5.80	-3607.25	11.68	43.71	-3905.90	-53.26	-2.10	-3862.57	-20.33	23.94	-1863.97	62.68	335.09	-1842.12	47.46	328.71	-3871.12	3.25	1337.03	0.00	0.00	0.00	-3339.22	-6.22	1727.30	-3886.02	-127.59	1724.58	-3777.86	89.84	1697.31	-3746.91	-10.93	1694.56	490.02	-274.42	79.81	1086.68	-285.74	78.10	500.11
2.68000	-3186.31	112.51	17.64	-3529.35	52.55	22.86	-3635.01	23.85	10.46	-3594.93	12.06	45.19	-3905.90	-53.26	-2.10	-3862.57	-20.33	23.94	-1863.97	62.68	335.09	-1842.12	47.46	328.71	-3871.12	3.25	1337.03	0.00	0.00	0.00	-3339.22	-6.22	1727.30	-3886.02	-127.59	1724.58	-3790.82	91.82	1697.64	-3744.00	-8.88	1694.14	489.06	-274.20	79.58	1086.51	-285.97	77.96	499.89
2.69000	-3186.31	112.51	17.64	-3529.35	52.55	22.86	-3648.64	23.57	7.21	-3572.41	12.26	49.42	-3905.90	-53.26	-2.10	-3862.57	-20.33	23.94	-1863.97	62.68	335.09	-1842.12	47.46	328.71	-3871.12	3.25	1337.03	0.00	0.00	0.00	-3339.22	-6.22	1727.30	-3886.02	-127.59	1724.58	-3803.63	93.78	1697.97	-3732.58	-4.85	1694.90	489.11	-274.22	79.67	1086.43	-286.04	77.90	499.28
2.70000	-3186.31	112.51	17.64	-3529.35	52.55	22.86	-3662.91	23.66	6.39	-3576.47	11.81	48.46	-3905.90	-53.26	-2.10	-3862.57	-20.33	23.94	-1863.97	62.68	335.09	-1842.12	47.46	328.71	-3871.12	3.25	1337.03	0.00	0.00	0.00	-3339.22	-6.22	1727.30	-3886.02	-127.59	1724.58	-3816.29	95.73	1698.30	-3758.09	-3.00	1695.98	488.80	-274.20	79.47	1086.78	-285.94	77.93	499.59
2.71000	-3186.31	112.51	17.64	-3529.35	52.55	22.86	-3653.75	23.20	6.83	-3557.08	12.96	51.58	-3905.90	-53.26	-2.10	-3862.57	-20.33	23.94	-1863.97	62.68	335.09	-1842.12	47.46	328.71	-3871.12	3.25	1337.03	0.00	0.00	0.00	-3339.22	-6.22	1727.30	-3886.02	-127.59	1724.58	-3828.82	97.66	1698.62	-3782.13	-0.46	1696.31	489.99	-274.16	79.97	1086.50	-286.23	77.68	500.20
2.72000	-3186.31	112.51	17.64	-3529.35	52.55	22.86	-3643.87	23.85	9.05	-3569.47	12.22	50.02	-3905.90	-53.26	-2.10	-3862.57	-20.33	23.94	-1863.97	62.68	335.09	-1842.12	47.46	328.71	-3871.12	3.25	1337.03	0.00	0.00	0.00	-3339.22	-6.22	1727.30	-3886.02	-127.59	1724.58	-3841.20	99.57	1698.94	-3776.22	2.77	1697.14	489.30	-274.40	79.77	1086.23	-286.24	77.81	499.63
2.73000	-3186.31	112.51	17.64	-3529.35	52.55	22.86	-3644.92	23.77	8.26	-3558.14	12.46	51.61	-3905.90	-53.26	-2.10	-3862.57	-20.33	23.94	-1863.97	62.68	335.09	-1842.12	47.46	328.71	-3871.12	3.25	1337.03	0.00	0.00	0.00	-3339.22	-6.22	1727.30	-3886.02	-127.59	1724.58	-3853.43	101.46	1699.26	-3758.17	5.98	1695.89	489.21	-274.30	79.75	1086.26	-286.21	77.85	499.43
2.74000	-3186.31	112.51	17.64	-3529.35	52.55	22.86	-3652.09	24.00	6.50	-3558.34	12.55	51.59	-3905.90	-53.26	-2.10	-3862.57	-20.33	23.94	-1863.97	62.68	335.09	-1842.12	47.46	328.71	-3871.12	3.25	1337.03	0.00	0.00	0.00	-3339.22	-6.22	1727.30	-3886.02	-127.59	1724.58	-3865.53	103.33	1699.57	-3741.81	8.17	1695.94	490.11	-274.22	80.04	1086.61	-286.23	77.75	499.94
2.75000	-3186.31	112.51	17.64	-3529.35	52.55	22.86	-3626.38	24.73	10.80	-3568.69	12.31	50.60	-3905.90	-53.26	-2.10	-3862.57	-20.33	23.94	-1863.97	62.68	335.09	-1842.12	47.46	328.71	-3871.12	3.25	1337.03	0.00	0.00	0.00	-3339.22	-6.22	1727.30	-3886.02	-127.59	1724.58	-3877.49	105.19	1699.88	-3768.13	10.50	1698.41	489.89	-274.44	79.82	1086.39	-286.18	77.75	499.48
2.76000	-3186.31	112.51	17.64	-3529.35	52.55	22.86	-3651.70	23.33	6.44	-3576.17	11.90	49.22	-3905.90	-53.26	-2.10	-3862.57	-20.33	23.94	-1863.97	62.68	335.09	-1842.12	47.46	328.71	-3871.12	3.25	1337.03	0.00	0.00	0.00	-3339.22	-6.22	1727.30	-3886.02	-127.59	1724.58	-3889.30	107.03	1700.19	-3774.09	14.19	1698.38	489.79	-274.38	79.78	1086.28	-286.18	77.80	499.22
2.77000	-3186.31	112.51	17.64	-3529.35	52.55	22.86	-3647.95	24.75	7.85	-3558.77	12.62	51.86	-3905.90	-53.26	-2.10	-3862.57	-20.33	23.94	-1863.97	62.68	335.09	-1842.12	47.46	328.71	-3871.12	3.25	1337.03	0.00	0.00	0.00	-3339.22	-6.22	1727.30	-3886.02	-127.59	1724.58	-3900.98	108.85	1700.49	-3770.43	15.09	1699.17	489.03	-274.25	79.66	1086.56	-286.05	77.90	499.88
2.78000	-3186.31	112.51	17.64	-3529.35	52.55	22.86	-3651.58	23.42	7.13	-3545.41	11.86	54.27	-3905.90	-53.26	-2.10	-3862.57	-20.33	23.94	-1863.97	62.68	335.09	-1842.12	47.46	328.71	-3871.12	3.25	1337.03	0.00	0.00	0.00	-3339.22	-6.22	1727.30	-3886.02	-127.59	1724.58	-3912.51	110.65	1700.79	-3777.70	20.30	1699.51	489.20	-274.25	79.67	1086.67	-286.07	77.89	499.95
2.79000	-3186.31	112.51	17.64	-3529.35	52.55	22.86	-3636.52	23.96	8.56	-3578.63	12.35	48.34	-3905.90	-53.26	-2.10	-3862.57	-20.33	23.94	-1863.97	62.68	335.09	-1842.12	47.46	328.71	-3871.12	3.25	1337.03	0.00	0.00	0.00	-3339.22	-6.22	1727.30	-3886.02	-127.59	1724.58	-3923.90	112.43	1701.09	-3796.78	23.41	1701.76	489.22	-274.26	79.64	1086.71	-285.93	77.93	500.52
2.80000	-3186.31	112.51	17.64	-3529.35	52.55	22.86	-3628.96	24.00	9.84	-3592.90	11.57	46.49	-3905.90	-53.26	-2.10	-3862.57	-20.33	23.94	-1863.97	62.68	335.09	-1842.12	47.46	328.71	-3871.12	3.25	1337.03	0.00	0.00	0.00	-3339.22	-6.22	1727.30	-3886.02	-127.59	1724.58	-3935.16	114.20	1701.39	-3787.45	26.77	1701.66	489.93	-274.26	79.82	1086.41	-285.79	77.81	500.45
2.81000	-3186.31	112.51	17.64	-3529.35	52.55	22.86	-3627.50	24.08	9.46	-3571.30	13.16	49.93	-3905.90	-53.26	-2.10	-3862.57	-20.33	23.94	-1863.97	62.68	335.09	-1842.12	47.46	328.71	-3871.12	3.25	1337.03	0.00	0.00	0.00	-3339.22	-6.22	1727.30	-3886.02	-127.59	1724.58	-3946.27	115.95	1701.68	-3766.84	28.87	1700.83	490.05	-274.25	79.81	1086.69	-285.92	77.97	499.87
2.82000	-3186.31	112.51	17.64	-3529.35	52.55	22.86	-3652.53	24.36	6.41	-3579.52	13.71	49.39	-3905.90	-53.26	-2.10	-3862.57	-20.33	23.94	-1863.97	62.68	335.09	-1842.12	47.46	328.71	-3871.12	3.25	1337.03	0.00	0.00	0.00	-3339.22	-6.22	1727.30	-3886.02	-127.59	1724.58	-3957.25	117.68	1701.97	-3755.56	32.84	1700.85	489.78	-274.47	79.77	1085.94	-286.04	77.70	500.29
2.83000	-3186.31	112.51	17.64	-3529.35	52.55	22.86	-3637.21	24.02	7.34	-3567.73	13.43	51.42	-3905.90	-53.26	-2.10	-3862.57	-20.33	23.94	-1863.97	62.68	335.09	-1842.12	47.46	328.71	-3871.12	3.25	1337.03	0.00	0.00	0.00	-3339.22	-6.22	1727.30	-3886.02	-127.59	1724.58	-3968.09	119.39	1702.26	-3800.26	36.81	1703.24	489.26	-274.53	79.71	1086.06	-285.88	77.77	500.77
2.84000	-3186.31	112.51	17.64	-3529.35	52.55	22.86	-3643.53	23.49	6.18	-3581.61	13.64	49.28	-3905.90	-53.26	-2.10	-3862.57	-20.33	23.94	-1863.97	62.68	335.09	-1842.12	47.46	328.71	-3871.12	3.25	1337.03	0.00	0.00	0.00	-3339.22	-6.22	1727.30	-3886.02	-127.59	1724.58	-3978.79	121.09	1702.54	-3757.13	39.32	1704.36	489.34	-274.53	79.70	1086.32	-286.33	77.77	499.98
2.85000	-3186.31	112.51	17.64	-3529.35	52.55	22.86	-3634.55	23.74	8.36	-3568.71	14.32	50.99	-3905.90	-53.26	-2.10	-3862.57	-20.33	23.94	-1863.97	62.68	335.09	-1842.12	47.46	328.71	-3871.12	3.25	1337.03	0.00	0.00	0.00	-3339.22	-6.22	1727.30	-3886.02	-127.59	1724.58	-3989.35	122.77	1702.82	-3741.24	42.06	1704.65	489.39	-274.40	79.62	1086.79	-285.99	78.02	500.39
2.86000	-3186.31	112.51	17.64	-3529.35	52.55	22.86	-3633.00	23.77	8.67	-3574.29	15.32	51.80	-3905.90	-53.26	-2.10	-3862.57	-20.33	23.94	-1863.97	62.68	335.09	-1842.12	47.46	328.71	-3871.12	3.25	1337.03	0.00	0.00	0.00	-3339.22	-6.22	1727.30	-3886.02	-127.59	1724.58	-3999.78	124.43	1703.10	-3787.60	43.73	1705.99	489.34	-274.26	79.63	1086.81	-285.69	78.04	499.52
2.87000	-3186.31	112.51	17.64	-3529.35	52.55	22.86	-3649.36	23.98	6.07	-3561.81	15.67	52.78	-3905.90	-53.26	-2.10	-3862.57	-20.33	23.94	-1863.97	62.68	335.09	-1842.12	47.46	328.71	-3871.12	3.25	1337.03	0.00	0.00	0.00	-3339.22	-6.22	1727.30	-3886.02	-127.59	1724.58	-4010.07	126.07	1703.37	-3821.86	46.13	1708.38	489.94	-274.09	79.83	1086.67	-286.12	78.00	499.77
2.88000	-3186.31	112.51	17.64	-3529.35	52.55	22.86	-3647.36	23.60	6.87	-3562.53	14.92	52.88	-3905.90	-53.26	-2.10	-3862.57	-20.33	23.94	-1863.97	62.68	335.09	-1842.12	47.46	328.71	-3871.12	3.25	1337.03	0.00	0.00	0.00	-3339.22	-6.22	1727.30	-3886.02	-127.59	1724.58	-4020.23	127.70	1703.65	-3806.09	48.19	1707.30	489.65	-274.19	79.68	1086.60	-285.92	78.02	499.38
2.89000	-3186.31	112.51	17.64	-3529.35	52.55	22.86	-3642.68	24.03	6.82	-3577.82	16.01	50.37	-3905.90	-53.26	-2.10	-3862.57	-20.33	23.94	-1863.97	62.68	335.09	-1842.12	47.46	328.71	-3871.12	3.25	1337.03	0.00	0.00	0.00	-3339.22	-6.22	1727.30	-3886.02	-127.59	1724.58	-4030.24	129.31	1703.91	-3815.87	49.77	1708.64	489.09	-274.31	79.38	1086.34	-285.80	78.02	500.07
2.90000	-3186.31	112.51	17.64	-3529.35	52.55	22.86	-3656.42	24.15	5.18	-3588.26	15.10	50.39	-3905.90	-53.26	-2.10	-3862.57	-20.33	23.94	-1863.97	62.68	335.09	-1842.12	47.46	328.71	-3871.12	3.25	1337.03	0.00	0.00	0.00	-3339.22	-6.22	1727.30	-3886.02	-127.59	1724.58	-4040.13	130.90	1704.18	-3794.14	52.42	1708.12	488.88	-274.46	79.42	1086.23	-285.94	77.83	499.92
2.91000	-3186.31	112.51	17.64	-3529.35	52.55	22.86	-3640.14	24.47	6.92	-3569.71	16.77	51.84	-3905.90	-53.26	-2.10	-3862.57	-20.33	23.94	-1863.97	62.68	335.09	-1842.12	47.46	328.71	-3871.12	3.25	1337.03	0.00	0.00	0.00	-3339.22	-6.22	1727.30	-3886.02	-127.59	1724.58	-4049.87	132.47	1704.44	-3813.29	51.82	1710.12	490.18	-274.24	79.92	1086.25	-285.89	77.68	500.14
2.92000	-3186.31	112.51	17.64	-3529.35	52.55	22.86	-3645.64	24.22	6.20	-3555.73	17.97	54.48	-3905.90	-53.26	-2.10	-3862.57	-20.33	23.94	-1863.97	62.68	335.09	-1842.12	47.46	328.71	-3871.12	3.25	1337.03	0.00	0.00	0.00	-3339.22	-6.22	1727.30	-3886.02	-127.59	1724.58	-4059.49	134.03	1704.70	-3836.75	53.87	1712.71	489.47	-274.55	79.78	1085.92	-285.87	77.70	499.68
2.93000	-3186.31	112.51	17.64	-3529.35	52.55	22.86	-3640.15	23.52	6.65	-3562.34	17.93	53.96	-3905.90	-53.26	-2.10	-3862.57	-20.33	23.94	-1863.97	62.68	335.09	-1842.12	47.46	328.71	-3871.12	3.25	1337.03	0.00	0.00	0.00	-3339.22	-6.22	1727.30	-3886.02	-127.59	1724.58	-4068.97	135.57	1704.96	-3855.09	55.24	1714.49	489.77	-274.53	79.85	1086.31	-285.70	77.88	499.75
2.94000	-3186.31	112.51	17.64	-3529.35	52.55	22.86	-3659.17	24.03	3.91	-3569.09	16.54	54.43	-3905.90	-53.26	-2.10	-3862.57	-20.33	23.94	-1863.97	62.68	335.09	-1842.12	47.46	328.71	-3871.12	3.25	1337.03	0.00	0.00	0.00	-3339.22	-6.22	1727.30	-3886.02	-127.59	1724.58	-4078.31	137.10	1705.22	-3856.65	57.04	1715.82	489.21	-274.36	79.73	1086.62	-286.21	77.82	499.51
2.95000	-3186.31	112.51	17.64	-3529.35	52.55	22.86	-3620.42	24.77	8.52	-3557.25	17.74	55.70	-3905.90	-53.26	-2.10	-3862.57	-20.33	23.94	-1863.97	62.68	335.09	-1842.12	47.46	328.71	-3871.12	3.25	1337.03	0.00	0.00	0.00	-3339.22	-6.22	1727.30	-3886.02	-127.59	1724.58	-4087.52	138.60	1705.47	-3868.93	58.99	1717.48	489.79	-274.19	79.88	1086.26	-285.95	77.76	499.70
2.96000	-3186.31	112.51	17.64	-3529.35	52.55	22.86	-3633.12	25.29	6.40	-3580.08	18.61	51.62	-3905.90	-53.26	-2.10	-3862.57	-20.33	23.94	-1863.97	62.68	335.09	-1842.12	47.46	328.71	-3871.12	3.25	1337.03	0.00	0.00	0.00	-3339.22	-6.22	1727.30	-3886.02	-127.59	1724.58	-4096.60	140.09	1705.72	-3887.25	58.67	1718.46	489.66	-274.22	79.84	1086.44	-285.90	78.00	500.22
2.97000	-3186.31	112.51	17.64	-3529.35	52.55	22.86	-3629.10	24.37	6.46	-3565.02	19.39	53.68	-3905.90	-53.26	-2.10	-3862.57	-20.33	23.94	-1863.97	62.68	335.09	-1842.12	47.46	328.71	-3871.12	3.25	1337.03	0.00	0.00	0.00	-3339.22	-6.22	1727.30	-3886.00	-127.60	1724.58	-4105.55	141.57	1705.96	-3876.79	58.79	1717.21	489.92	-274.25	79.93	1086.51	-285.97	77.97	499.32
2.98000	-3186.31	112.51	17.64	-3529.35	52.55	22.86	-3633.45	24.29	5.66	-3579.57	18.56	52.52	-3905.90	-53.26	-2.10	-3862.57	-20.33	23.94	-1863.97	62.68	335.09	-1842.12	47.46	328.71	-3871.12	3.25	1337.03	0.00	0.00	0.00	-3339.22	-6.22	1727.30	-3862.31	-128.55	1723.34	-4114.36	143.02	1706.21	-3884.70	60.29	1718.89	490.89	-274.39	80.00	1086.45	-285.91	77.98	498.98
2.99000	-3186.31	112.51	17.64	-3529.35	52.55	22.86	-3625.40	24.17	6.70	-3571.15	20.22	53.89	-3905.90	-53.26	-2.10	-3862.57	-20.33	23.94	-1863.97	62.68	335.09	-1842.12	47.46	328.71	-3871.12	3.25	1337.03	0.00	0.00	0.00	-3339.22	-6.22	1727.30	-3858.12	-130.24	1725.05	-4123.04	144.46	1706.45	-3915.77	60.39	1720.12	490.16	-274.24	79.94	1086.30	-285.86	77.88	499.91
3.00000	-3186.31	112.51	17.64	-3529.35	52.55	22.86	-3635.77	24.48	4.73	-3581.47	20.61	51.69	-3905.90	-53.26	-2.10	-3862.57	-20.33	23.94	-1863.97	62.68	335.09	-1842.12	47.46	328.71	-3871.12	3.25	1337.03	0.00	0.00	0.00	-3339.22	-6.22	1727.30	-3884.53	-131.07	1725.46	-4131.59	145.89	1706.68	-3888.01	60.40	1719.39	488.91	-274.42	79.59	1086.94	-285.50	78.10	500.14
3.01000	-3186.31	112.51	17.64	-3529.35	52.55	22.86	-3607.86	24.99	9.22	-3564.04	21.45	53.72	-3905.90	-53.26	-2.10	-3862.57	-20.33	23.94	-1863.97	62.68	335.09	-1842.12	47.46	328.71	-3871.12	3.25	1337.03	0.00	0.00	0.00	-3339.22	-6.22	1727.30	-3918.54	-132.86	1725.79	-4140.01	147.29	1706.92	-3872.86	59.20	1718.90	488.73	-274.67	79.58	1086.00	-285.90	77.70	499.87
3.02000	-3186.31	112.51	17.64	-3529.35	52.55	22.86	-3635.93	24.36	4.17	-3560.51	21.04	55.17	-3905.90	-53.26	-2.10	-3862.57	-20.33	23.94	-1863.97	62.68	335.09	-1842.12	47.46	328.71	-3871.12	3.25	1337.03	0.00	0.00	0.00	-3339.22	-6.22	1727.30	-3830.52	-127.02	1721.99	-4148.30	148.68	1707.15	-3881.50	58.82	1719.24	489.71	-274.41	79.69	1086.01	-285.97	77.60	499.67
3.03000	-3186.31	112.51	17.64	-3529.35	52.55	22.86	-3617.11	25.12	6.72	-3569.14	21.33	53.83	-3905.90	-53.26	-2.10	-3862.57	-20.33	23.94	-1863.97	62.68	335.09	-1842.12	47.46	328.71	-3871.12	3.25	1337.03	0.00	0.00	0.00	-3339.22	-6.22	1727.30	-3834.85	-128.70	1722.67	-4156.46	150.06	1707.38	-3892.19	59.31	1720.17	489.74	-274.28	79.75	1085.89	-285.94	77.77	500.11
3.04000	-3186.31	112.51	17.64	-3529.35	52.55	22.86	-3625.47	24.72	5.36	-3570.47	22.02	53.04	-3905.90	-53.26	-2.10	-3862.57	-20.33	23.94	-1863.97	62.68	335.09	-1842.12	47.46	328.71	-3871.12	3.25	1337.03	0.00	0.00	0.00	-3339.22	-6.22	1727.30	-3904.26	-129.75	1725.24	-4164.49	151.42	1707.61	-3909.16	57.96	1720.89	489.54	-274.46	79.63	1086.42	-286.09	77.86	499.58
3.05000	-3186.31	112.51	17.64	-3529.35	52.55	22.86	-3615.65	25.54	6.57	-3570.39	23.57	53.68	-3905.90	-53.26	-2.10	-3862.57	-20.33	23.94	-1863.97	62.68	335.09	-1842.12	47.46	328.71	-3871.12	3.25	1337.03	0.00	0.00	0.00	-3339.22	-6.22	1727.30	-3899.66	-128.69	1725.56	-4172.39	152.76	1707.83	-3892.08	56.29	1718.93	490.01	-274.04	79.92	1086.63	-285.99	77.82	499.11
3.06000	-3186.31	112.51	17.64	-3529.35	52.55	22.86	-3595.17	25.67	9.22	-3535.99	24.42	58.42	-3905.90	-53.26	-2.10	-3862.57	-20.33	23.94	-1863.97	62.68	335.09	-1842.12	47.46	328.71	-3871.12	3.25	1337.03	0.00	0.00	0.00	-3339.22	-6.22	1727.30	-3870.19	-125.46	1723.88	-4180.16	154.08	1708.05	-3883.69	56.60	1719.55	489.75	-274.05	79.85	1086.37	-285.93	77.64	499.77
3.07000	-3186.31	112.51	17.64	-3529.35	52.55	22.86	-3612.17	26.49	6.62	-3556.08	25.18	56.19	-3905.90	-53.26	-2.10	-3862.57	-20.33	23.94	-1863.97	62.68	335.09	-1842.12	47.46	328.71	-3871.12	3.25	1337.03	0.00	0.00	0.00	-3339.22	-6.22	1727.30	-3859.42	-123.94	1724.47	-4187.80	155.39	1708.27	-3901.37	57.73	1720.69	490.12	-274.00	79.78	1086.63	-285.58	78.03	499.44
3.08000	-3186.31	112.51	17.64	-3529.35	52.55	22.86	-3616.87	26.96	5.39	-3561.08	25.52	55.89	-3905.90	-53.26	-2.10	-3862.57	-20.33	23.94	-1863.97	62.68	335.09	-1842.12	47.46	328.71	-3871.12	3.25	1337.03	0.00	0.00	0.00	-3339.22	-6.22	1727.30	-3886.09	-122.43	1724.79	-4195.31	156.68	1708.49	-3903.67	57.52	1720.96	489.68	-273.86	79.81	1086.00	-286.13	77.70	499.92
3.09000	-3186.31	112.51	17.64	-3529.35	52.55	22.86	-3614.13	28.79	5.94	-3526.04	27.63	60.47	-3905.90	-53.26	-2.10	-3862.57	-20.33	23.94	-1863.97	62.68	335.09	-1842.12	47.46	328.71	-3871.12	3.25	1337.03	0.00	0.00	0.00	-3339.22	-6.22	1727.30	-3903.25	-120.79	1724.33	-4202.69	157.96	1708.70	-3905.90	57.30	1721.23	489.56	-273.96	79.94	1086.43	-285.99	77.81	499.70
3.10000	-3186.31	112.51	17.64	-3529.35	52.55	22.86	-3609.27	30.36	6.32	-3554.51	29.13	57.23	-3905.90	-53.26	-2.10	-3862.57	-20.33	23.94	-1863.97	62.68	335.09	-1842.12	47.46	328.71	-3871.12	3.25	1337.03	0.00	0.00	0.00	-3339.22	-6.22	1727.30	-3861.49	-118.11	1723.46	-4209.95	159.22	1708.91	-3908.05	57.08	1721.48	488.89	-274.13	79.57	1086.61	-285.94	77.91	500.41
3.11000	-3186.31	112.51	17.64	-3529.35	52.55	22.86	-3618.14	32.16	5.67	-3551.02	31.17	57.71	-3905.90	-53.26	-2.10	-3862.57	-20.33	23.94	-1863.97	62.68	335.09	-1842.12	47.46	328.71	-3871.12	3.25	1337.03	0.00	0.00	0.00	-3339.22	-6.22	1727.30	-3858.63	-117.70	1723.97	-4217.08	160.47	1709.12	-3910.13	56.87	1721.73	489.59	-274.37	79.70	1086.54	-285.83	77.82	500.27
3.12000	-3186.31	112.51	17.64	-3529.35	52.55	22.86	-3611.96	34.38	6.58	-3570.49	33.39	55.22	-3905.90	-53.26	-2.10	-3862.57	-20.33	23.94	-1863.97	62.68	335.09	-1842.12	47.46	328.71	-3871.12	3.25	1337.03	0.00	0.00	0.00	-3339.22	-6.22	1727.30	-3823.00	-114.13	1723.57	-4224.08	161.69	1709.33	-3912.14	56.65	1721.98	489.85	-274.47	79.67	1086.19	-286.11	77.82	499.69
3.13000	-3186.31	112.51	17.64	-3529.35	52.55	22.86	-3615.22	37.82	6.84	-3568.24	35.97	56.34	-3905.90	-53.26	-2.10	-3862.57	-20.33	23.94	-1863.97	62.68	335.09	-1842.12	47.46	328.71	-3871.12	3.25	1337.03	0.00	0.00	0.00	-3339.22	-6.22	1727.30	-3856.85	-113.24	1724.07	-4230.96	162.91	1709.53	-3914.07	56.43	1722.21	489.95	-274.47	79.82	1085.83	-285.90	77.85	500.15
3.14000	-3186.31	112.51	17.64	-3529.35	52.55	22.86	-3611.22	39.91	6.76	-3565.50	38.71	57.14	-3905.90	-53.26	-2.10	-3862.57	-20.33	23.94	-1863.97	62.68	335.09	-1842.12	47.46	328.71	-3871.12	3.25	1337.03	0.00	0.00	0.00	-3339.22	-6.22	1727.30	-3858.18	-111.02	1724.14	-4237.71	164.10	1709.73	-3915.93	56.20	1722.44	489.49	-274.35	79.70	1085.67	-285.66	77.80	500.52
3.15000	-3186.31	112.51	17.64	-3529.35	52.55	22.86	-3582.34	43.97	11.16	-3561.55	41.19	58.72	-3905.90	-53.26	-2.10	-3862.57	-20.33	23.94	-1863.97	62.68	335.09	-1842.12	47.46	328.71	-3871.12	3.25	1337.03	0.00	0.00	0.00	-3339.22	-6.22	1727.30	-3841.92	-108.23	1722.02	-4244.34	165.28	1709.93	-3917.72	55.98	1722.66	490.03	-274.17	79.87	1086.66	-285.93	78.13	500.41
3.16000	-3186.31	112.51	17.64	-3529.35	52.55	22.86	-3600.59	47.01	9.01	-3577.68	44.93	55.94	-3905.90	-53.26	-2.10	-3862.57	-20.33	23.94	-1863.97	62.68	335.09	-1842.12	47.46	328.71	-3871.12	3.25	1337.03	0.00	0.00	0.00	-3339.22	-6.22	1727.30	-3813.69	-104.03	1721.24	-4250.84	166.45	1710.13	-3919.43	55.76	1722.88	489.53	-274.32	79.69	1086.39	-285.87	78.04	500.15
3.17000	-3186.31	112.51	17.64	-3529.35	52.55	22.86	-3611.17	49.97	8.53	-3569.42	48.86	57.19	-3905.90	-53.26	-2.10	-3862.57	-20.33	23.94	-1863.97	62.68	335.09	-1842.12	47.46	328.71	-3871.12	3.25	1337.03	0.00	0.00	0.00	-3339.22	-6.22	1727.30	-3826.32	-103.75	1722.64	-4257.21	167.60	1710.32	-3921.08	55.53	1723.09	489.51	-274.32	79.63	1086.68	-285.49	78.06	500.07
3.18000	-3186.31	112.51	17.64	-3529.35	52.55	22.86	-3620.15	52.74	6.22	-3598.22	51.64	53.24	-3905.90	-53.26	-2.10	-3862.57	-20.33	23.94	-1863.97	62.68	335.09	-1842.12	47.46	328.71	-3871.12	3.25	1337.03	0.00	0.00	0.00	-3339.22	-6.22	1727.30	-3802.64	-102.09	1722.96	-4263.46	168.73	1710.51	-3922.64	55.31	1723.30	489.92	-274.28	79.83	1086.67	-285.68	78.06	500.12
3.19000	-3186.31	112.51	17.64	-3529.35	52.55	22.86	-3602.53	55.89	9.41	-3583.07	54.60	55.94	-3905.90	-53.26	-2.10	-3862.57	-20.33	23.94	-1863.97	62.68	335.09	-1842.12	47.46	328.71	-3871.12	3.25	1337.03	0.00	0.00	0.00	-3339.22	-6.22	1727.30	-3789.96	-97.93	1723.59	-4269.59	169.85	1710.70	-3924.14	55.08	1723.49	488.98	-274.34	79.58	1086.68	-285.82	77.98	500.36
3.20000	-3186.31	112.51	17.64	-3529.35	52.55	22.86	-3610.39	58.97	8.45	-3576.36	57.95	57.43	-3905.90	-53.26	-2.10	-3862.57	-20.33	23.94	-1863.97	62.68	335.09	-1842.12	47.46	328.71	-3871.12	3.25	1337.03	0.00	0.00	0.00	-3339.22	-6.22	1727.30	-3781.96	-94.56	1722.22	-4275.59	170.96	1710.89	-3925.57	54.85	1723.69	489.09	-274.33	79.48	1085.87	-286.13	77.53	499.69
3.21000	-3186.31	112.51	17.64	-3529.35	52.55	22.86	-3617.16	61.66	7.34	-3590.64	61.44	56.14	-3905.90	-53.26	-2.10	-3862.57	-20.33	23.94	-1863.97	62.68	335.09	-1842.12	47.46	328.71	-3871.12	3.25	1337.03	0.00	0.00	0.00	-3339.22	-6.22	1727.30	-3789.94	-91.71	1723.71	-4281.47	172.05	1711.07	-3926.92	54.62	1723.87	489.34	-274.08	79.75	1085.97	-286.11	77.73	499.65
3.22000	-3186.31	112.51	17.64	-3529.35	52.55	22.86	-3605.68	65.67	9.39	-3589.60	64.50	56.64	-3905.90	-53.26	-2.10	-3862.57	-20.33	23.94	-1863.97	62.68	335.09	-1842.12	47.46	328.71	-3871.12	3.25	1337.03	0.00	0.00	0.00	-3339.22	-6.22	1727.30	-3798.25	-89.80	1724.26	-4287.23	173.12	1711.25	-3928.20	54.40	1724.05	489.41	-274.26	79.71	1085.82	-285.84	77.85	500.64
3.23000	-3186.31	112.51	17.64	-3529.35	52.55	22.86	-3603.00	69.12	10.85	-3603.16	67.79	55.34	-3905.90	-53.26	-2.10	-3862.57	-20.33	23.94	-1863.97	62.68	335.09	-1842.12	47.46	328.71	-3871.12	3.25	1337.03	0.00	0.00	0.00	-3339.22	-6.22	1727.30	-3798.55	-86.89	1722.94	-4292.86	174.18	1711.43	-3929.41	54.17	1724.22	489.80	-274.22	79.65	1085.94	-285.71	77.92	500.25
3.24000	-3186.31	112.51	17.64	-3529.35	52.55	22.86	-3634.49	73.16	6.39	-3570.03	72.18	60.63	-3905.90	-53.26	-2.10	-3862.57	-20.33	23.94	-1863.97	62.68	335.09	-1842.12	47.46	328.71	-3871.12	3.25	1337.03	0.00	0.00	0.00	-3339.22	-6.22	1727.30	-3800.33	-83.90	1724.41	-4298.38	175.22	1711.60	-3930.55	53.94	1724.39	489.33	-274.45	79.66	1086.69	-285.58	77.94	499.54
3.25000	-3186.31	112.51	17.64	-3529.35	52.55	22.86	-3610.91	75.93	10.01	-3566.23	74.86	60.89	-3905.90	-53.26	-2.10	-3862.57	-20.33	23.94	-1863.97	62.68	335.09	-1842.12	47.46	328.71	-3871.12	3.25	1337.03	0.00	0.00	0.00	-3339.22	-6.22	1727.30	-3769.24	-80.94	1724.10	-4303.77	176.24	1711.78	-3931.62	53.70	1724.55	489.63	-274.48	79.79	1086.60	-285.86	77.95	499.21
3.26000	-3186.31	112.51	17.64	-3529.35	52.55	22.86	-3633.14	78.78	7.16	-3563.16	78.06	62.79	-3905.90	-53.26	-2.10	-3862.57	-20.33	23.94	-1863.97	62.68	335.09	-1842.12	47.46	328.71	-3871.12	3.25	1337.03	0.00	0.00	0.00	-3339.22	-6.22	1727.30	-3769.91	-77.29	1724.09	-4309.04	177.26	1711.95	-3932.61	53.47	1724.71	490.35	-274.60	79.81	1086.32	-285.89	77.85	499.35
3.27000	-3186.31	112.51	17.64	-3529.35	52.55	22.86	-3616.40	82.52	11.49	-3579.81	81.47	60.02	-3905.90	-53.26	-2.10	-3862.57	-20.33	23.94	-1863.97	62.68	335.09	-1842.12	47.46	328.71	-3871.12	3.25	1337.03	0.00	0.00	0.00	-3339.22	-6.22	1727.30	-3759.12	-73.24	1723.59	-4314.19	178.25	1712.12	-3933.54	53.24	1724.86	489.61	-274.29	79.69	1086.82	-285.63	78.08	499.25
3.28000	-3186.31	112.51	17.64	-3529.35	52.55	22.86	-3607.25	85.65	12.69	-3561.10	84.05	62.93	-3905.90	-53.26	-2.10	-3862.57	-20.33	23.94	-1863.97	62.68	335.09	-1842.12	47.46	328.71	-3871.12	3.25	1337.03	0.00	0.00	0.00	-3339.22	-6.22	1727.30	-3764.67	-70.39	1724.36	-4319.21	179.23	1712.28	-3934.39	53.01	1725.00	490.45	-274.36	79.84	1086.58	-285.72	77.95	500.00
3.29000	-3186.31	112.51	17.64	-3529.35	52.55	22.86	-3601.58	90.99	14.73	-3594.95	88.32	59.01	-3905.90	-53.26	-2.10	-3862.57	-20.33	23.94	-1863.97	62.68	335.09	-1842.12	47.46	328.71	-3871.12	3.25	1337.03	0.00	0.00	0.00	-3339.22	-6.22	1727.30	-3777.56	-68.18	1725.19	-4324.12	180.20	1712.45	-3935.18	52.77	1725.14	490.54	-274.35	79.88	1086.46	-286.18	77.84	499.38
3.30000	-3186.31	112.51	17.64	-3529.35	52.55	22.86	-3639.50	93.25	9.02	-3586.46	92.82	59.90	-3905.90	-53.26	-2.10	-3862.57	-20.33	23.94	-1863.97	62.68	335.09	-1842.12	47.46	328.71	-3871.12	3.25	1337.03	0.00	0.00	0.00	-3339.22	-6.22	1727.30	-3758.16	-63.30	1725.78	-4328.91	181.15	1712.61	-3935.89	52.54	1725.27	490.23	-274.23	79.93	1086.21	-285.68	77.83	499.57
3.31000	-3186.31	112.51	17.64	-3529.35	52.55	22.86	-3615.08	99.61	12.37	-3581.34	96.96	60.94	-3905.90	-53.26	-2.10	-3862.57	-20.33	23.94	-1863.97	62.68	335.09	-1842.12	47.46	328.71	-3871.12	3.25	1337.03	0.00	0.00	0.00	-3339.22	-6.22	1727.30	-3754.83	-62.25	1723.63	-4333.58	182.09	1712.77	-3936.53	52.30	1725.40	489.47	-274.48	79.80	1086.37	-285.87	77.88	499.57
3.32000	-3186.31	112.51	17.64	-3529.35	52.55	22.86	-3627.15	103.28	10.65	-3581.48	101.08	60.79	-3905.90	-53.26	-2.10	-3862.57	-20.33	23.94	-1863.97	62.68	335.09	-1842.12	47.46	328.71	-3868.57	4.18	1338.52	0.00	0.00	0.00	-3339.22	-6.22	1727.30	-3734.06	-59.28	1721.87	-4338.13	183.01	1712.93	-3937.11	52.07	1725.52	489.45	-274.43	79.71	1086.60	-286.01	77.79	500.43
3.33000	-3186.31	112.51	17.64	-3529.35	52.55	22.86	-3653.12	107.62	6.43	-3573.32	105.18	60.41	-3905.90	-53.26	-2.10	-3862.57	-20.33	23.94	-1863.97	62.68	335.09	-1842.12	47.46	328.71	-3918.75	4.23	1338.25	0.00	0.00	0.00	-3339.22	-6.22	1727.30	-3718.50	-54.84	1721.52	-4342.56	183.92	1713.08	-3937.61	51.83	1725.63	489.35	-274.50	79.60	1086.72	-286.10	77.89	500.58
3.34000	-3186.31	112.51	17.64	-3529.35	52.55	22.86	-3625.40	112.51	10.76	-3592.21	110.12	57.93	-3905.90	-53.26	-2.10	-3862.57	-20.33	23.94	-1863.97	62.68	335.09	-1842.12	47.46	328.71	-3835.09	6.68	1338.97	0.00	0.00	0.00	-3339.22	-6.22	1727.30	-3729.55	-51.65	1722.74	-4346.88	184.81	1713.23	-3938.05	51.60	1725.74	489.34	-274.34	79.75	1086.92	-285.74	78.05	499.88
3.35000	-3186.31	112.51	17.64	-3529.35	52.55	22.86	-3623.64	117.87	11.17	-3568.83	114.96	62.26	-3905.90	-53.26	-2.10	-3862.57	-20.33	23.94	-1863.97	62.68	335.09	-1842.12	47.46	328.71	-3834.38	7.32	1336.67	0.00	0.00	0.00	-3339.22	-6.22	1727.30	-3704.78	-47.55	1720.75	-4351.07	185.69	1713.38	-3938.41	51.36	1725.85	490.26	-274.19	79.97	1086.70	-285.83	77.94	499.36
3.36000	-3186.31	112.51	17.64	-3529.35	52.55	22.86	-3636.12	123.10	9.77	-3566.77	120.06	61.89	-3905.90	-53.26	-2.10	-3862.57	-20.33	23.94	-1863.97	62.68	335.09	-1842.12	47.46	328.71	-3867.59	7.29	1337.97	0.00	0.00	0.00	-3339.22	-6.22	1727.30	-3698.69	-44.87	1720.22	-4355.15	186.55	1713.53	-3938.71	51.13	1725.94	490.39	-274.20	79.98	1086.83	-285.70	78.10	499.86
3.37000	-3186.31	112.51	17.64	-3529.35	52.55	22.86	-3628.21	127.12	10.82	-3592.30	124.23	59.42	-3905.90	-53.26	-2.10	-3862.57	-20.33	23.94	-1863.97	62.68	335.09	-1842.12	47.46	328.71	-3829.81	7.25	1337.83	0.00	0.00	0.00	-3339.22	-6.22	1727.30	-3700.00	-41.87	1720.02	-4359.11	187.40	1713.68	-3938.93	50.89	1726.04	489.66	-274.29	79.70	1086.56	-285.90	77.96	500.47
3.38000	-3186.31	112.51	17.64	-3529.35	52.55	22.86	-3632.27	132.48	11.24	-3597.75	129.37	56.47	-3905.90	-53.26	-2.10	-3862.57	-20.33	23.94	-1863.97	62.68	335.09	-1842.12	47.46	328.71	-3838.77	8.96	1338.98	0.00	0.00	0.00	-3339.22	-6.22	1727.30	-3717.58	-39.82	1720.54	-4362.96	188.24	1713.82	-3939.09	50.65	1726.13	490.42	-274.36	79.91	1086.34	-285.71	77.72	500.62
3.39000	-3186.31	112.51	17.64	-3529.35	52.55	22.86	-3617.08	137.32	13.70	-3592.61	133.68	58.77	-3905.90	-53.26	-2.10	-3862.57	-20.33	23.94	-1863.97	62.68	335.09	-1842.12	47.46	328.71	-3847.21	7.70	1341.11	0.00	0.00	0.00	-3339.22	-6.22	1727.30	-3702.11	-37.15	1716.95	-4366.69	189.06	1713.96	-3939.18	50.42	1726.21	489.83	-274.48	79.77	1086.92	-285.59	78.09	500.58
3.40000	-3186.31	112.51	17.64	-3529.35	52.55	22.86	-3623.02	143.71	13.40	-3590.22	137.89	59.36	-3905.90	-53.26	-2.10	-3862.57	-20.33	23.94	-1863.97	62.68	335.09	-1842.12	47.46	328.71	-3826.01	10.79	1340.29	0.00	0.00	0.00	-3339.22	-6.22	1727.30	-3708.19	-35.28	1717.69	-4370.30	189.87	1714.10	-3939.20	50.18	1726.28	488.88	-274.21	79.59	1086.86	-285.92	78.07	499.93
3.41000	-3186.31	112.51	17.64	-3529.35	52.55	22.86	-3631.14	147.52	12.69	-3596.92	142.49	58.51	-3905.90	-53.26	-2.10	-3862.57	-20.33	23.94	-1863.97	62.68	335.09	-1842.12	47.46	328.71	-3826.73	10.98	1340.48	0.00	0.00	0.00	-3339.22	-6.22	1727.30	-3729.22	-32.63	1718.78	-4373.80	190.66	1714.24	-3939.15	49.94	1726.36	489.60	-274.00	79.83	1086.92	-285.77	78.09	500.07
3.42000	-3186.31	112.51	17.64	-3529.35	52.55	22.86	-3646.08	154.79	10.89	-3608.74	148.24	57.95	-3905.90	-53.26	-2.10	-3862.57	-20.33	23.94	-1863.97	62.68	335.09	-1842.12	47.46	328.71	-3830.62	10.53	1340.66	0.00	0.00	0.00	-3339.22	-6.22	1727.30	-3703.03	-29.85	1716.91	-4377.18	191.43	1714.37	-3939.03	49.71	1726.42	490.16	-274.38	79.77	1086.49	-285.64	77.91	500.24
3.43000	-3186.31	112.51	17.64	-3529.35	52.55	22.86	-3644.64	157.38	12.22	-3607.04	151.89	58.65	-3905.90	-53.26	-2.10	-3862.57	-20.33	23.94	-1863.97	62.68	335.09	-1842.12	47.46	328.71	-3813.47	10.28	1341.11	0.00	0.00	0.00	-3339.22	-6.22	1727.30	-3676.66	-26.26	1714.96	-4380.45	192.20	1714.51	-3938.85	49.47	1726.48	489.56	-274.41	79.49	1086.70	-285.92	77.90	499.55
3.44000	-3186.31	112.51	17.64	-3529.35	52.55	22.86	-3614.50	161.02	18.33	-3600.79	156.34	59.75	-3905.90	-53.26	-2.10	-3862.57	-20.33	23.94	-1863.97	62.68	335.09	-1842.12	47.46	328.71	-3808.56	10.55	1342.15	0.00	0.00	0.00	-3339.22	-6.22	1727.30	-3674.61	-21.47	1713.82	-4383.61	192.95	1714.64	-3938.60	49.23	1726.54	489.36	-274.34	79.65	1087.34	-286.06	78.08	499.98
3.45000	-3186.31	112.51	17.64	-3529.35	52.55	22.86	-3649.09	163.13	14.09	-3618.58	160.96	58.12	-3905.90	-53.26	-2.10	-3862.57	-20.33	23.94	-1863.97	62.68	335.09	-1842.12	47.46	328.71	-3796.45	11.47	1342.81	0.00	0.00	0.00	-3339.22	-6.22	1727.30	-3654.30	-18.88	1712.42	-4386.65	193.68	1714.77	-3938.28	49.00	1726.59	489.15	-274.32	79.72	1086.82	-286.16	77.82	500.74
3.46000	-3186.31	112.51	17.64	-3529.35	52.55	22.86	-3651.85	166.66	13.81	-3656.68	164.51	51.26	-3905.90	-53.26	-2.10	-3862.57	-20.33	23.94	-1863.97	62.68	335.09	-1842.12	47.46	328.71	-3785.37	13.61	1341.82	0.00	0.00	0.00	-3339.22	-6.22	1727.30	-3657.91	-16.06	1711.01	-4389.57	194.40	1714.89	-3937.89	48.76	1726.64	488.88	-274.08	79.60	1086.46	-286.13	77.89	500.92
3.47000	-3186.31	112.51	17.64	-3529.35	52.55	22.86	-3683.37	170.49	9.24	-3624.66	166.88	56.12	-3905.90	-53.26	-2.10	-3862.57	-20.33	23.94	-1863.97	62.68	335.09	-1842.12	47.46	328.71	-3789.62	13.71	1343.46	0.00	0.00	0.00	-3339.22	-6.22	1727.30	-3626.42	-12.36	1709.67	-4392.39	195.11	1715.02	-3937.43	48.52	1726.68	489.11	-274.22	79.68	1086.99	-286.08	77.97	500.67
3.48000	-3186.31	112.51	17.64	-3529.35	52.55	22.86	-3667.56	171.02	14.39	-3626.57	169.09	55.25	-3905.90	-53.26	-2.10	-3862.57	-20.33	23.94	-1863.97	62.68	335.09	-1842.12	47.46	328.71	-3802.96	12.01	1342.74	0.00	0.00	0.00	-3339.22	-6.22	1727.30	-3623.30	-11.10	1707.87	-4395.09	195.81	1715.14	-3936.91	48.29	1726.71	489.23	-274.31	79.55	1086.45	-285.95	77.93	499.89
3.49000	-3186.31	112.51	17.64	-3529.35	52.55	22.86	-3683.73	173.37	13.03	-3635.01	170.83	54.95	-3905.90	-53.26	-2.10	-3862.57	-20.33	23.94	-1863.97	62.68	335.09	-1842.12	47.46	328.71	-3795.45	13.14	1343.21	0.00	0.00	0.00	-3339.22	-6.22	1727.30	-3605.38	-5.70	1704.81	-4397.68	196.49	1715.26	-3936.32	48.05	1726.75	489.67	-274.38	79.73	1086.46	-286.07	77.83	499.61
3.50000	-3186.31	112.51	17.64	-3529.35	52.55	22.86	-3630.23	177.65	22.74	-3656.47	173.04	50.67	-3905.90	-53.26	-2.10	-3862.57	-20.33	23.94	-1863.97	62.68	335.09	-1842.12	47.46	328.71	-3780.82	14.60	1343.78	0.00	0.00	0.00	-3339.22	-6.22	1727.30	-3633.00	-5.97	1706.80	-4400.16	197.15	1715.38	-3935.67	47.82	1726.77	489.47	-274.38	79.63	1086.74	-285.87	77.97	500.09
3.51000	-3186.31	112.51	17.64	-3529.35	52.55	22.86	-3713.91	177.07	9.16	-3650.06	173.57	51.61	-3905.90	-53.26	-2.10	-3862.57	-20.33	23.94	-1863.97	62.68	335.09	-1842.12	47.46	328.71	-3784.87	14.47	1342.65	0.00	0.00	0.00	-3339.22	-6.22	1727.30	-3630.00	-2.74	1705.00	-4402.52	197.80	1715.49	-3934.94	47.58	1726.79	489.68	-274.47	79.84	1086.33	-286.00	77.86	499.48
3.52000	-3186.31	112.51	17.64	-3529.35	52.55	22.86	-3728.01	178.93	7.74	-3625.57	175.34	55.31	-3905.90	-53.26	-2.10	-3862.57	-20.33	23.94	-1863.97	62.68	335.09	-1842.12	47.46	328.71	-3756.57	15.25	1343.14	0.00	0.00	0.00	-3339.22	-6.22	1727.30	-3634.30	-0.01	1705.02	-4404.78	198.44	1715.60	-3934.15	47.34	1726.81	489.18	-274.26	79.69	1086.62	-285.63	78.06	500.18
3.53000	-3186.31	112.51	17.64	-3529.35	52.55	22.86	-3731.45	180.36	7.65	-3617.21	178.33	55.25	-3905.90	-53.26	-2.10	-3862.57	-20.33	23.94	-1863.97	62.68	335.09	-1842.12	47.46	328.71	-3789.05	14.40	1341.65	0.00	0.00	0.00	-3339.22	-6.22	1727.30	-3610.22	2.62	1701.62	-4406.92	199.07	1715.72	-3933.30	47.11	1726.82	488.58	-274.34	79.46	1086.78	-285.75	77.99	499.92
3.54000	-3186.31	112.51	17.64	-3529.35	52.55	22.86	-3726.55	181.40	8.58	-3661.72	177.82	48.70	-3905.90	-53.26	-2.10	-3862.57	-20.33	23.94	-1863.97	62.68	335.09	-1842.12	47.46	328.71	-3777.93	14.97	1341.93	0.00	0.00	0.00	-3339.22	-6.22	1727.30	-3621.64	5.50	1701.98	-4408.96	199.68	1715.83	-3932.38	46.88	1726.83	489.46	-274.53	79.80	1086.54	-285.86	77.88	499.54
3.55000	-3186.31	112.51	17.64	-3529.35	52.55	22.86	-3715.63	182.09	10.24	-3634.20	178.09	51.32	-3905.90	-53.26	-2.10	-3862.57	-20.33	23.94	-1863.97	62.68	335.09	-1842.12	47.46	328.71	-3786.37	16.62	1342.39	0.00	0.00	0.00	-3339.22	-6.22	1727.30	-3633.97	7.33	1703.29	-4410.88	200.28	1715.93	-3931.39	46.64	1726.83	489.73	-274.44	79.81	1085.71	-285.93	77.74	499.40
3.56000	-3186.31	112.51	17.64	-3529.35	52.55	22.86	-3701.03	182.47	12.32	-3666.55	177.14	48.11	-3905.90	-53.26	-2.10	-3862.57	-20.33	23.94	-1863.97	62.68	335.09	-1842.12	47.46	328.71	-3768.03	17.26	1342.77	0.00	0.00	0.00	-3339.22	-6.22	1727.30	-3592.81	10.63	1702.92	-4412.70	200.86	1716.04	-3930.33	46.41	1726.83	489.19	-274.58	79.65	1086.20	-286.07	77.82	499.36
3.57000	-3186.31	112.51	17.64	-3529.35	52.55	22.86	-3685.07	182.59	14.52	-3628.31	177.39	51.85	-3905.90	-53.26	-2.10	-3862.57	-20.33	23.94	-1863.97	62.68	335.09	-1842.12	47.46	328.71	-3737.88	17.74	1343.35	0.00	0.00	0.00	-3339.22	-6.22	1727.30	-3584.52	13.23	1699.97	-4414.40	201.43	1716.14	-3929.22	46.17	1726.83	489.77	-274.14	79.84	1086.61	-286.18	77.84	499.22
3.58000	-3186.31	112.51	17.64	-3529.35	52.55	22.86	-3670.07	182.49	16.54	-3622.88	178.15	52.12	-3905.90	-53.26	-2.10	-3862.57	-20.33	23.94	-1863.97	62.68	335.09	-1842.12	47.46	328.71	-3740.61	18.25	1344.13	0.00	0.00	0.00	-3339.22	-6.22	1727.30	-3601.63	16.48	1701.33	-4416.00	201.99	1716.24	-3928.03	45.94	1726.82	489.29	-274.16	79.77	1086.43	-285.85	77.92	499.94
3.59000	-3186.31	112.51	17.64	-3529.35	52.55	22.86	-3658.38	182.20	18.07	-3645.53	178.82	47.73	-3905.90	-53.26	-2.10	-3862.57	-20.33	23.94	-1863.97	62.68	335.09	-1842.12	47.46	328.71	-3756.33	18.72	1343.83	0.00	0.00	0.00	-3339.22	-6.22	1727.30	-3609.82	16.57	1701.88	-4417.49	202.54	1716.34	-3926.78	45.71	1726.80	488.97	-274.36	79.55	1086.81	-285.88	78.09	500.58
3.60000	-3186.31	112.51	17.64	-3529.35	52.55	22.86	-3652.31	181.77	18.81	-3621.09	177.89	51.91	-3905.90	-53.26	-2.10	-3862.57	-20.33	23.94	-1863.97	62.68	335.09	-1842.12	47.46	328.71	-3736.71	17.01	1344.58	0.00	0.00	0.00	-3339.22	-6.22	1727.30	-3603.60	20.91	1699.32	-4418.87	203.07	1716.44	-3925.47	45.48	1726.78	488.48	-274.12	79.53	1086.47	-285.86	77.84	500.37
3.61000	-3186.31	112.51	17.64	-3529.35	52.55	22.86	-3654.21	181.25	18.45	-3623.91	178.61	50.15	-3905.90	-53.26	-2.10	-3862.57	-20.33	23.94	-1863.97	62.68	335.09	-1842.12	47.46	328.71	-3731.10	17.91	1343.28	0.00	0.00	0.00	-3339.22	-6.22	1727.30	-3590.70	23.11	1699.52	-4420.14	203.59	1716.54	-3924.09	45.25	1726.76	489.04	-274.31	79.58	1086.64	-285.81	77.89	500.31
3.62000	-3186.31	112.51	17.64	-3529.35	52.55	22.86	-3682.44	180.90	14.66	-3631.63	178.80	49.88	-3905.90	-53.26	-2.10	-3862.57	-20.33	23.94	-1863.97	62.68	335.09	-1842.12	47.46	328.71	-3740.22	20.09	1343.98	0.00	0.00	0.00	-3339.22	-6.22	1727.30	-3592.80	26.49	1700.66	-4421.31	204.09	1716.63	-3922.64	45.02	1726.73	488.91	-274.40	79.58	1086.34	-286.16	77.88	500.45
3.63000	-3186.31	112.51	17.64	-3529.35	52.55	22.86	-3687.00	178.38	14.38	-3631.14	177.82	49.27	-3905.90	-53.26	-2.10	-3862.57	-20.33	23.94	-1863.97	62.68	335.09	-1842.12	47.46	328.71	-3719.54	20.27	1345.10	0.00	0.00	0.00	-3339.22	-6.22	1727.30	-3570.70	30.65	1699.64	-4422.37	204.58	1716.72	-3921.13	44.79	1726.70	490.22	-274.17	80.08	1086.10	-286.17	77.73	499.34
3.64000	-3186.31	112.51	17.64	-3529.35	52.55	22.86	-3681.47	178.24	14.59	-3610.89	177.27	50.81	-3905.90	-53.26	-2.10	-3862.57	-20.33	23.94	-1863.97	62.68	335.09	-1842.12	47.46	328.71	-3704.43	19.13	1343.93	0.00	0.00	0.00	-3339.22	-6.22	1727.30	-3545.21	31.08	1699.16	-4423.32	205.06	1716.81	-3919.56	44.56	1726.66	489.89	-274.16	80.00	1085.86	-285.92	77.73	499.14
3.65000	-3186.31	112.51	17.64	-3529.35	52.55	22.86	-3680.15	180.80	14.01	-3612.76	177.46	51.06	-3905.90	-53.26	-2.10	-3862.57	-20.33	23.94	-1863.97	62.68	335.09	-1842.12	47.46	328.71	-3707.32	21.04	1343.78	0.00	0.00	0.00	-3339.22	-6.22	1727.30	-3550.49	33.12	1697.77	-4424.17	205.53	1716.90	-3917.92	44.33	1726.62	490.07	-274.25	79.93	1086.05	-285.91	77.89	499.04
3.66000	-3186.31	112.51	17.64	-3529.35	52.55	22.86	-3622.59	180.92	22.16	-3660.02	179.64	43.51	-3905.90	-53.26	-2.10	-3862.57	-20.33	23.94	-1863.97	62.68	335.09	-1842.12	47.46	328.71	-3687.18	20.86	1343.77	0.00	0.00	0.00	-3339.22	-6.22	1727.30	-3554.52	35.13	1699.08	-4424.91	205.98	1716.99	-3916.22	44.11	1726.58	489.85	-274.33	79.76	1087.23	-285.96	78.15	499.31
3.67000	-3186.31	112.51	17.64	-3529.35	52.55	22.86	-3628.58	178.26	19.94	-3644.85	179.28	45.68	-3905.90	-53.26	-2.10	-3862.57	-20.33	23.94	-1863.97	62.68	335.09	-1842.12	47.46	328.71	-3671.33	21.80	1343.26	0.00	0.00	0.00	-3339.22	-6.22	1727.30	-3552.36	37.18	1698.46	-4425.55	206.42	1717.07	-3914.45	43.88	1726.53	488.95	-274.50	79.46	1086.44	-286.19	77.82	499.16
3.68000	-3186.31	112.51	17.64	-3529.35	52.55	22.86	-3705.35	180.19	9.46	-3621.14	179.27	48.68	-3905.90	-53.26	-2.10	-3862.57	-20.33	23.94	-1863.97	62.68	335.09	-1842.12	47.46	328.71	-3688.23	21.37	1343.43	0.00	0.00	0.00	-3339.22	-6.22	1727.30	-3557.54	41.59	1699.91	-4426.08	206.85	1717.16	-3912.62	43.66	1726.48	489.07	-274.45	79.61	1086.50	-285.72	78.00	500.05
3.69000	-3186.31	112.51	17.64	-3529.35	52.55	22.86	-3674.15	182.43	10.74	-3625.81	179.09	46.60	-3905.90	-53.26	-2.10	-3862.57	-20.33	23.94	-1863.97	62.68	335.09	-1842.12	47.46	328.71	-3691.94	21.82	1343.30	0.00	0.00	0.00	-3339.22	-6.22	1727.30	-3536.41	44.15	1698.99	-4426.51	207.27	1717.24	-3910.73	43.43	1726.42	489.85	-274.22	79.88	1086.51	-285.85	78.04	499.95
3.70000	-3186.31	112.51	17.64	-3529.35	52.55	22.86	-3707.17	180.57	8.57	-3598.84	179.78	50.08	-3905.90	-53.26	-2.10	-3862.57	-20.33	23.94	-1863.97	62.68	335.09	-1842.12	47.46	328.71	-3687.44	22.72	1342.31	0.00	0.00	0.00	-3339.22	-6.22	1727.30	-3537.51	46.17	1699.91	-4426.84	207.67	1717.32	-3908.77	43.21	1726.36	489.25	-274.20	79.67	1086.48	-285.80	78.15	499.56
3.71000	-3186.31	112.51	17.64	-3529.35	52.55	22.86	-3690.18	180.14	11.56	-3600.51	178.72	50.91	-3905.90	-53.26	-2.10	-3862.57	-20.33	23.94	-1863.97	62.68	335.09	-1842.12	47.46	328.71	-3656.74	22.83	1342.78	0.00	0.00	0.00	-3339.22	-6.22	1727.30	-3527.79	48.17	1699.74	-4427.06	208.06	1717.40	-3906.76	42.99	1726.30	489.59	-274.29	79.74	1086.85	-285.55	78.27	498.98
3.72000	-3186.31	112.51	17.64	-3529.35	52.55	22.86	-3697.73	180.77	7.59	-3614.91	180.48	47.39	-3905.90	-53.26	-2.10	-3862.57	-20.33	23.94	-1863.97	62.68	335.09	-1842.12	47.46	328.71	-3649.98	24.93	1342.30	0.00	0.00	0.00	-3339.22	-6.22	1727.30	-3522.68	49.96	1699.07	-4427.17	208.44	1717.47	-3904.67	42.76	1726.23	490.05	-274.44	79.87	1086.66	-285.94	77.84	500.09
3.73000	-3186.31	112.51	17.64	-3529.28	52.55	22.87	-3713.64	181.72	6.71	-3639.50	181.71	44.12	-3905.90	-53.26	-2.10	-3862.57	-20.33	23.94	-1863.97	62.68	335.09	-1842.12	47.46	328.71	-3647.37	25.21	1342.22	0.00	0.00	0.00	-3339.22	-6.22	1727.30	-3543.18	52.36	1700.25	-4427.19	208.80	1717.54	-3902.53	42.54	1726.16	490.29	-274.27	79.98	1086.10	-286.25	77.63	498.62
3.74000	-3186.31	112.51	17.64	-3458.14	50.10	34.25	-3627.33	178.21	20.84	-3631.62	181.65	45.26	-3905.90	-53.26	-2.10	-3862.57	-20.33	23.94	-1863.97	62.68	335.09	-1842.12	47.46	328.71	-3635.15	25.37	1342.03	0.00	0.00	0.00	-3339.22	-6.22	1727.30	-3517.01	54.08	1700.04	-4427.10	209.16	1717.62	-3900.32	42.33	1726.08	489.30	-274.29	79.71	1086.56	-286.27	77.75	499.45
3.75000	-3186.31	112.51	17.64	-3371.74	47.43	48.13	-3710.51	182.28	8.72	-3600.42	181.45	49.74	-3905.90	-53.26	-2.10	-3862.57	-20.33	23.94	-1863.97	62.68	335.09	-1842.12	47.46	328.71	-3643.24	26.56	1342.19	0.00	0.00	0.00	-3339.22	-6.22	1727.30	-3521.62	55.18	1701.18	-4426.91	209.50	1717.69	-3898.05	42.11	1726.00	488.98	-274.76	79.53	1086.25	-286.08	77.85	499.18
3.76000	-3186.31	112.51	17.64	-3370.54	48.05	48.39	-3682.11	179.11	12.22	-3601.82	181.18	48.55	-3905.90	-53.26	-2.10	-3862.57	-20.33	23.94	-1863.97	62.68	335.09	-1842.12	47.46	328.71	-3625.49	27.39	1343.37	0.00	0.00	0.00	-3339.22	-6.22	1727.30	-3489.40	57.59	1701.10	-4426.62	209.83	1717.76	-3895.72	41.89	1725.92	489.51	-274.50	79.76	1087.33	-285.92	78.12	499.51
3.77000	-3186.31	112.51	17.64	-3415.08	50.23	41.25	-3663.32	180.64	13.03	-3635.48	181.76	42.54	-3905.90	-53.26	-2.10	-3862.57	-20.33	23.94	-1863.97	62.68	335.09	-1842.12	47.46	328.71	-3630.78	28.78	1343.64	0.00	0.00	0.00	-3339.22	-6.22	1727.30	-3481.55	58.14	1700.98	-4426.23	210.14	1717.82	-3893.32	41.68	1725.83	489.50	-274.55	79.76	1086.51	-285.48	78.00	499.36
3.78000	-3186.31	112.51	17.64	-3465.89	52.20	32.94	-3672.66	178.86	12.08	-3618.25	181.69	44.52	-3905.90	-53.26	-2.10	-3862.57	-20.33	23.94	-1863.97	62.68	335.09	-1842.12	47.46	328.71	-3614.07	30.02	1343.16	0.00	0.00	0.00	-3339.22	-6.22	1727.30	-3463.24	59.81	1701.64	-4425.73	210.45	1717.89	-3890.86	41.46	1725.74	489.10	-274.26	79.61	1086.38	-285.96	77.96	499.86
3.79000	-3186.31	112.51	17.64	-3483.53	52.25	29.67	-3624.38	179.63	20.70	-3605.14	183.39	47.02	-3905.90	-53.26	-2.10	-3862.57	-20.33	23.94	-1863.97	62.68	335.09	-1842.12	47.46	328.71	-3605.09	32.85	1343.08	0.00	0.00	0.00	-3339.22	-6.22	1727.30	-3492.04	64.06	1702.72	-4425.14	210.74	1717.95	-3888.35	41.25	1725.65	490.15	-274.02	79.92	1086.79	-285.87	77.97	500.07
3.80000	-3186.31	112.51	17.64	-3476.58	50.72	31.49	-3612.32	179.47	22.53	-3601.40	182.65	46.69	-3905.90	-53.26	-2.10	-3862.57	-20.33	23.94	-1863.97	62.68	335.09	-1842.12	47.46	328.71	-3604.70	34.81	1343.13	0.00	0.00	0.00	-3339.22	-6.22	1727.30	-3459.38	67.77	1702.71	-4424.45	211.02	1718.01	-3885.77	41.04	1725.55	489.52	-274.29	79.74	1086.74	-285.79	77.84	500.02
3.81000	-3186.31	112.51	17.64	-3466.42	50.79	30.45	-3599.96	179.33	24.23	-3577.01	181.70	50.83	-3905.90	-53.26	-2.10	-3862.57	-20.33	23.94	-1863.97	62.68	335.09	-1842.12	47.46	328.71	-3596.55	37.28	1342.81	0.00	0.00	0.00	-3339.22	-6.22	1727.30	-3461.51	69.44	1705.26	-4423.65	211.29	1718.08	-3883.12	40.83	1725.45	489.26	-274.51	79.62	1086.47	-285.81	77.76	500.42
3.82000	-3186.31	112.51	17.64	-3542.94	51.89	19.11	-3587.32	179.20	25.81	-3635.39	183.24	41.58	-3905.90	-53.26	-2.10	-3862.57	-20.33	23.94	-1863.97	62.68	335.09	-1842.12	47.46	328.71	-3598.84	39.09	1342.79	0.00	0.00	0.00	-3339.22	-6.22	1727.30	-3460.31	71.98	1706.34	-4422.76	211.54	1718.13	-3880.42	40.62	1725.35	488.99	-274.38	79.62	1086.16	-285.86	77.75	499.91
3.83000	-3186.31	112.51	17.64	-3483.53	49.65	28.30	-3574.44	179.09	27.27	-3560.79	180.66	51.60	-3905.90	-53.26	-2.10	-3862.57	-20.33	23.94	-1863.97	62.68	335.09	-1842.12	47.46	328.71	-3589.65	40.07	1342.74	0.00	0.00	0.00	-3339.22	-6.22	1727.30	-3447.15	74.43	1706.98	-4421.77	211.79	1718.19	-3877.66	40.41	1725.24	488.44	-274.38	79.53	1086.92	-285.69	78.05	500.51
3.84000	-3186.31	112.51	17.64	-3508.83	50.38	23.12	-3561.32	179.00	28.61	-3585.06	180.27	48.96	-3905.90	-53.26	-2.10	-3862.57	-20.33	23.94	-1863.97	62.68	335.09	-1842.12	47.46	328.71	-3572.43	42.53	1342.19	0.00	0.00	0.00	-3339.22	-6.22	1727.30	-3469.24	74.47	1709.86	-4420.68	212.02	1718.25	-3874.83	40.21	1725.14	489.30	-274.02	79.76	1086.55	-285.82	77.92	499.83
3.85000	-3186.31	112.51	17.64	-3527.91	50.62	21.35	-3548.00	178.92	29.84	-3572.48	181.63	51.65	-3905.87	-53.26	-2.10	-3862.57	-20.33	23.94	-1863.97	62.68	335.09	-1842.12	47.46	328.71	-3588.95	44.25	1343.02	0.00	0.00	0.00	-3339.22	-6.22	1727.30	-3441.53	77.57	1710.29	-4419.49	212.24	1718.30	-3871.95	40.00	1725.02	489.80	-274.59	79.75	1086.65	-286.04	77.80	499.82
3.86000	-3186.31	112.51	17.64	-3496.83	49.26	27.72	-3534.50	178.85	30.96	-3608.33	182.52	45.71	-3871.37	-53.06	0.74	-3862.57	-20.33	23.94	-1863.97	62.68	335.09	-1842.12	47.46	328.71	-3592.60	45.60	1342.78	0.00	0.00	0.00	-3339.22	-6.22	1727.30	-3438.26	79.01	1712.39	-4418.21	212.45	1718.35	-3869.00	39.80	1724.91	488.65	-274.39	79.45	1086.81	-286.03	77.90	500.09
3.87000	-3186.31	112.51	17.64	-3418.72	50.24	40.08	-3520.84	178.80	31.98	-3591.84	183.94	48.32	-3823.29	-53.06	4.19	-3862.57	-20.33	23.94	-1863.97	62.68	335.09	-1842.12	47.46	328.71	-3565.11	46.66	1342.37	0.00	0.00	0.00	-3339.22	-6.22	1727.30	-3465.33	82.68	1714.75	-4416.82	212.64	1718.40	-3866.00	39.60	1724.79	488.97	-274.14	79.68	1085.93	-285.73	77.82	499.64
3.88000	-3186.31	112.51	17.64	-3548.55	49.00	18.07	-3507.05	178.77	32.91	-3592.55	183.66	48.67	-3799.85	-49.99	6.03	-3862.57	-20.33	23.94	-1863.97	62.68	335.09	-1842.12	47.46	328.71	-3545.98	48.73	1342.97	0.00	0.00	0.00	-3339.22	-6.22	1727.30	-3462.91	84.12	1716.10	-4415.34	212.83	1718.45	-3862.93	39.40	1724.66	489.53	-274.18	79.90	1086.23	-285.87	77.68	500.32
3.89000	-3186.31	112.51	17.64	-3506.19	46.56	22.70	-3493.15	178.74	33.75	-3632.38	184.22	41.94	-3811.63	-48.47	3.32	-3859.99	-17.77	22.84	-1863.97	62.68	335.09	-1842.12	47.46	328.71	-3563.22	49.36	1342.61	0.00	0.00	0.00	-3339.22	-6.22	1727.30	-3443.08	84.93	1718.44	-4413.77	213.00	1718.50	-3859.80	39.20	1724.54	489.30	-274.16	79.79	1086.86	-286.01	77.98	499.72
3.90000	-3186.31	112.51	17.64	-3511.59	50.59	23.52	-3479.17	178.73	34.50	-3610.18	183.83	45.52	-3763.15	-47.05	9.22	-3837.60	-15.88	25.01	-1863.97	62.68	335.09	-1842.12	47.46	328.71	-3548.66	50.22	1342.98	0.00	0.00	0.00	-3339.22	-6.22	1727.30	-3454.92	87.59	1719.46	-4412.09	213.17	1718.55	-3856.62	39.01	1724.41	489.57	-274.01	79.88	1086.48	-285.94	77.88	499.00
3.91000	-3186.31	112.51	17.64	-3520.83	47.11	21.85	-3465.13	178.73	35.16	-3583.00	183.11	49.50	-3767.89	-42.08	7.42	-3797.37	-13.32	31.53	-1863.97	62.68	335.09	-1842.12	47.46	328.71	-3548.17	51.30	1343.21	0.00	0.00	0.00	-3339.22	-6.22	1727.30	-3409.58	89.31	1720.90	-4410.33	213.32	1718.59	-3853.37	38.82	1724.28	489.69	-274.20	79.88	1086.23	-285.73	77.89	500.44
3.92000	-3186.31	112.51	17.64	-3476.78	48.22	29.72	-3451.05	178.75	35.75	-3594.26	184.54	47.32	-3733.94	-39.21	12.38	-3822.13	-15.28	29.67	-1863.97	62.68	335.09	-1842.12	47.46	328.71	-3538.15	52.04	1343.01	0.00	0.00	0.00	-3339.22	-6.22	1727.30	-3431.17	90.03	1723.55	-4408.46	213.46	1718.64	-3850.06	38.62	1724.15	490.35	-274.16	79.88	1086.67	-285.76	77.93	500.12
3.93000	-3186.31	112.51	17.64	-3468.39	49.62	30.77	-3436.96	178.78	36.27	-3609.05	184.52	45.12	-3764.10	-38.06	7.47	-3824.33	-13.38	27.47	-1863.97	62.68	335.09	-1842.12	47.46	328.71	-3534.75	53.40	1343.87	0.00	0.00	0.00	-3339.22	-6.22	1727.30	-3421.14	89.93	1723.34	-4406.51	213.59	1718.68	-3846.70	38.43	1724.01	489.73	-274.25	79.73	1086.90	-285.90	77.80	500.40
3.94000	-3186.31	112.51	17.64	-3494.21	47.93	27.10	-3422.89	178.81	36.73	-3603.44	185.00	46.40	-3719.22	-36.05	14.55	-3762.65	-11.50	35.42	-1863.97	62.68	335.09	-1842.12	47.46	328.71	-3533.76	53.91	1343.82	0.00	0.00	0.00	-3339.22	-6.22	1727.30	-3456.71	94.49	1727.36	-4404.45	213.70	1718.72	-3843.27	38.24	1723.87	489.52	-274.62	79.59	1087.05	-285.93	77.95	499.99
3.95000	-3186.31	112.51	17.64	-3499.71	48.50	26.40	-3408.85	178.86	37.12	-3575.40	185.56	51.73	-3728.23	-33.03	13.70	-3758.88	-12.48	36.08	-1863.97	62.68	335.09	-1842.12	47.46	328.71	-3522.65	55.14	1344.54	0.00	0.00	0.00	-3339.22	-6.22	1727.30	-3463.92	94.88	1729.26	-4402.31	213.81	1718.76	-3839.79	38.06	1723.73	488.72	-274.34	79.50	1087.32	-286.15	78.09	499.56
3.96000	-3186.31	112.51	17.64	-3470.03	49.90	32.24	-3394.87	178.92	37.45	-3594.83	184.43	49.27	-3697.47	-30.21	17.98	-3756.79	-11.72	37.32	-1863.97	62.68	335.09	-1842.12	47.46	328.71	-3522.63	56.34	1344.39	0.00	0.00	0.00	-3339.22	-6.22	1727.30	-3439.68	95.65	1729.41	-4400.07	213.90	1718.79	-3836.25	37.87	1723.58	489.58	-274.08	79.94	1086.68	-286.12	77.93	499.64
3.97000	-3186.31	112.51	17.64	-3483.82	47.33	29.96	-3380.97	178.99	37.73	-3570.51	183.10	51.38	-3678.25	-29.32	22.20	-3738.86	-12.54	40.76	-1863.97	62.68	335.09	-1842.12	47.46	328.71	-3515.86	56.56	1344.63	0.00	0.00	0.00	-3339.22	-6.22	1727.30	-3409.13	96.27	1730.43	-4397.73	213.99	1718.83	-3832.65	37.69	1723.43	490.21	-274.10	79.88	1086.75	-286.02	77.97	499.71
3.98000	-3186.31	112.51	17.64	-3530.44	48.33	22.23	-3367.19	179.07	37.97	-3583.16	184.32	50.31	-3682.24	-27.64	20.68	-3713.67	-11.23	44.72	-1863.97	62.68	335.09	-1842.12	47.46	328.71	-3510.21	56.94	1345.15	0.00	0.00	0.00	-3339.22	-6.22	1727.30	-3429.48	97.07	1731.68	-4395.31	214.06	1718.86	-3828.99	37.51	1723.28	490.01	-274.39	79.88	1086.61	-285.62	77.98	499.80
3.99000	-3186.31	112.51	17.64	-3467.94	49.22	33.52	-3353.53	179.16	38.16	-3563.55	184.42	51.69	-3650.06	-29.85	25.09	-3699.92	-12.91	45.77	-1863.97	62.68	335.09	-1842.12	47.46	328.71	-3495.34	58.07	1345.03	0.00	0.00	0.00	-3339.22	-6.22	1727.30	-3407.39	97.92	1731.55	-4392.79	214.12	1718.90	-3825.27	37.33	1723.13	490.41	-274.46	80.03	1086.93	-285.91	77.94	500.31
4.00000	-3186.31	112.51	17.64	-3481.43	47.37	30.96	-3340.04	179.26	38.32	-3600.00	185.68	46.73	-3571.61	-28.12	39.34	-3680.20	-11.43	49.82	-1863.97	62.68	335.09	-1842.12	47.46	328.71	-3494.27	58.68	1344.95	0.00	0.00	0.00	-3339.22	-6.22	1727.30	-3407.62	99.21	1733.77	-4390.18	214.17	1718.93	-3821.50	37.16	1722.98	489.51	-274.14	79.89	1086.54	-286.13	77.90	500.37
4.01000	-3186.31	112.51	17.64	-3488.82	50.50	33.64	-3326.72	179.36	38.44	-3557.48	184.00	52.80	-3568.39	-23.61	36.96	-3640.13	-12.64	55.75	-1863.97	62.68	335.09	-1842.12	47.46	328.71	-3497.45	59.49	1344.86	0.00	0.00	0.00	-3339.22	-6.22	1727.30	-3385.26	99.01	1733.34	-4387.47	214.21	1718.96	-3817.66	36.98	1722.82	489.63	-274.14	79.75	1086.66	-286.25	78.00	500.38
4.02000	-3186.31	112.51	17.64	-3457.33	49.61	38.82	-3313.62	179.48	38.53	-3585.07	185.05	49.07	-3525.24	-22.89	42.59	-3618.47	-12.24	57.67	-1863.97	62.68	335.09	-1842.12	47.46	328.71	-3490.30	60.37	1345.15	0.00	0.00	0.00	-3339.22	-6.22	1727.30	-3409.40	99.62	1735.08	-4384.68	214.24	1718.99	-3813.77	36.81	1722.66	489.39	-274.12	79.74	1086.13	-285.94	77.86	500.16
4.03000	-3186.31	112.51	17.64	-3470.77	47.47	35.58	-3300.74	179.60	38.61	-3601.19	184.27	46.87	-3531.31	-20.92	40.65	-3561.36	-12.07	66.29	-1863.97	62.68	335.09	-1842.12	47.46	328.71	-3507.97	60.92	1345.05	0.00	0.00	0.00	-3339.22	-6.22	1727.30	-3384.71	100.62	1736.55	-4381.79	214.26	1719.02	-3809.82	36.64	1722.50	489.55	-274.27	79.82	1086.39	-286.15	77.69	499.87
4.04000	-3186.31	112.51	17.64	-3487.44	48.84	34.73	-3288.11	179.73	38.66	-3591.93	183.51	47.82	-3480.13	-20.27	48.90	-3582.98	-10.80	61.99	-1863.97	62.68	335.09	-1842.12	47.46	328.71	-3488.24	63.05	1344.38	0.00	0.00	0.00	-3339.22	-6.22	1727.30	-3394.28	102.65	1737.59	-4378.82	214.27	1719.04	-3805.82	36.47	1722.33	489.21	-274.40	79.72	1086.37	-286.08	77.70	499.39
4.05000	-3186.31	112.51	17.64	-3471.60	47.34	36.83	-3275.76	179.87	38.70	-3601.43	184.17	44.92	-3491.33	-21.31	46.98	-3542.41	-9.81	68.15	-1863.97	62.68	335.09	-1842.12	47.46	328.71	-3482.45	63.67	1343.89	0.00	0.00	0.00	-3339.22	-6.22	1727.30	-3394.01	103.42	1739.91	-4375.75	214.27	1719.07	-3801.76	36.31	1722.16	489.94	-274.32	79.83	1086.90	-286.01	77.96	499.72
4.06000	-3186.31	112.51	17.64	-3466.95	47.27	33.57	-3263.72	180.01	38.74	-3580.90	183.30	50.42	-3400.96	-17.04	58.28	-3524.55	-8.23	69.91	-1863.97	62.68	335.09	-1842.12	47.46	328.71	-3467.03	64.14	1343.71	0.00	0.00	0.00	-3339.22	-6.22	1727.30	-3384.85	103.42	1740.73	-4372.60	214.25	1719.09	-3797.64	36.14	1722.00	489.00	-274.44	79.57	1086.69	-286.26	77.81	499.86
4.07000	-3186.31	112.51	17.64	-3472.93	47.50	32.06	-3251.99	180.16	38.77	-3618.36	184.72	46.16	-3477.29	-14.41	47.76	-3438.69	-6.52	82.34	-1863.97	62.68	335.09	-1842.12	47.46	328.71	-3464.75	64.81	1343.77	0.00	0.00	0.00	-3339.22	-6.22	1727.30	-3375.80	102.76	1740.49	-4369.35	214.23	1719.11	-3793.46	35.98	1721.82	490.01	-274.31	79.82	1087.08	-285.88	78.21	500.11
4.08000	-3186.31	112.51	17.64	-3479.94	50.00	27.07	-3240.62	180.31	38.80	-3545.63	182.96	54.03	-3409.76	-11.26	58.18	-3472.89	-5.42	75.36	-1863.97	62.68	335.09	-1842.12	47.46	328.71	-3465.41	65.80	1343.28	0.00	0.00	0.00	-3339.22	-6.22	1727.30	-3373.36	104.39	1742.87	-4366.02	214.19	1719.13	-3789.22	35.82	1721.65	490.55	-274.33	80.01	1086.60	-285.97	78.00	499.77
4.09000	-3186.31	112.51	17.64	-3476.32	52.87	25.48	-3229.63	180.47	38.84	-3575.26	183.84	50.66	-3384.50	-9.01	61.50	-3406.91	-2.76	83.32	-1863.97	62.68	335.09	-1842.12	47.46	328.71	-3459.39	67.08	1342.25	0.00	0.00	0.00	-3339.22	-6.22	1727.30	-3351.48	104.43	1743.00	-4362.60	214.15	1719.15	-3784.93	35.67	1721.48	489.60	-274.39	79.67	1086.87	-285.79	78.08	500.45
4.10000	-3186.31	112.51	17.64	-3477.15	53.66	23.90	-3219.03	180.64	38.89	-3583.94	182.89	50.06	-3359.96	-6.80	64.48	-3407.15	-1.18	82.82	-1863.97	62.68	335.09	-1842.12	47.46	328.71	-3459.46	67.94	1342.06	0.00	0.00	0.00	-3339.22	-6.22	1727.30	-3383.30	104.15	1743.01	-4359.08	214.09	1719.17	-3780.59	35.51	1721.30	489.78	-274.39	79.85	1086.41	-285.93	77.72	499.97
4.11000	-3186.31	112.51	17.64	-3478.91	54.29	22.45	-3208.85	180.81	38.95	-3617.39	183.56	45.58	-3336.13	-4.64	67.14	-3392.59	1.50	82.65	-1863.97	62.68	335.09	-1842.12	47.46	328.71	-3448.59	68.49	1341.13	0.00	0.00	0.00	-3335.87	-7.37	1727.81	-3368.45	105.33	1744.92	-4355.49	214.03	1719.19	-3776.18	35.36	1721.12	489.44	-274.49	79.76	1086.18	-285.94	77.68	499.65
4.12000	-3186.31	112.51	17.64	-3481.52	54.77	21.12	-3199.12	180.98	39.04	-3586.72	182.60	48.73	-3312.99	-2.52	69.49	-3347.01	3.27	88.60	-1863.97	62.68	335.09	-1842.12	47.46	328.71	-3447.17	69.53	1340.67	0.00	0.00	0.00	-3346.73	-5.91	1728.93	-3322.35	106.26	1742.79	-4351.80	213.95	1719.21	-3771.73	35.21	1720.94	490.06	-274.46	79.85	1086.29	-285.68	78.00	499.92
4.13000	-3186.31	112.51	17.64	-3484.93	55.11	19.92	-3189.86	181.16	39.15	-3574.67	181.85	51.34	-3290.54	-0.45	71.53	-3358.50	4.11	83.02	-1863.97	62.68	335.09	-1842.12	47.46	328.71	-3453.43	70.18	1340.57	0.00	0.00	0.00	-3308.33	-5.96	1728.02	-3328.73	106.71	1742.75	-4348.03	213.87	1719.22	-3767.21	35.07	1720.75	490.11	-274.36	79.87	1086.05	-285.76	77.97	499.77
4.14000	-3186.31	112.51	17.64	-3489.09	55.31	18.83	-3181.10	181.34	39.30	-3580.37	179.92	51.45	-3268.76	1.59	73.29	-3293.91	7.83	92.24	-1863.97	62.68	335.09	-1842.12	47.46	328.71	-3436.70	70.56	1340.05	0.00	0.00	0.00	-3319.10	-6.04	1729.23	-3297.58	108.38	1740.42	-4344.17	213.77	1719.23	-3762.64	34.92	1720.57	489.23	-274.11	79.69	1086.37	-285.58	77.95	499.69
4.15000	-3186.31	112.51	17.64	-3493.93	55.39	17.85	-3172.85	181.52	39.48	-3570.93	181.66	51.95	-3247.66	3.58	74.76	-3282.48	8.99	89.97	-1863.97	62.68	335.09	-1842.12	47.46	328.71	-3430.22	71.43	1339.55	0.00	0.00	0.00	-3348.41	-5.43	1731.29	-3332.43	106.92	1744.50	-4340.22	213.67	1719.25	-3758.01	34.78	1720.38	489.88	-274.47	79.87	1086.78	-285.76	78.05	499.88
4.16000	-3186.31	112.51	17.64	-3499.41	55.35	16.99	-3165.15	181.71	39.70	-3565.56	180.67	53.71	-3227.21	5.52	75.96	-3255.95	11.11	91.62	-1863.97	62.68	335.09	-1842.12	47.46	328.71	-3401.88	72.17	1338.57	0.00	0.00	0.00	-3327.37	-4.38	1729.61	-3302.96	106.61	1742.48	-4336.19	213.55	1719.26	-3753.33	34.65	1720.19	489.12	-274.76	79.53	1086.72	-285.63	78.01	498.96
4.17000	-3186.31	112.51	17.64	-3505.47	55.20	16.23	-3158.01	181.89	39.97	-3605.58	179.50	47.14	-3207.40	7.42	76.90	-3230.72	13.16	92.94	-1863.97	62.68	335.09	-1842.12	47.46	328.71	-3420.47	71.42	1338.61	0.00	0.00	0.00	-3314.59	-2.86	1728.69	-3315.07	107.46	1745.15	-4332.07	213.42	1719.27	-3748.60	34.51	1720.00	489.09	-274.32	79.63	1086.82	-285.71	77.93	499.24
4.18000	-3186.31	112.51	17.64	-3512.05	54.96	15.58	-3151.46	182.08	40.29	-3569.87	179.85	51.95	-3188.23	9.27	77.59	-3206.76	15.17	93.93	-1863.97	62.68	335.09	-1842.12	47.46	328.71	-3394.42	72.44	1336.48	0.00	0.00	0.00	-3335.58	-4.91	1729.32	-3311.33	108.80	1744.36	-4327.87	213.29	1719.28	-3743.81	34.38	1719.81	489.59	-274.47	79.64	1086.80	-285.79	77.90	500.35
4.19000	-3186.31	112.51	17.64	-3519.09	54.62	15.03	-3145.53	182.27	40.66	-3561.75	179.91	53.04	-3169.70	11.08	78.04	-3184.04	17.11	94.61	-1863.97	62.68	335.09	-1842.12	47.46	328.71	-3381.73	72.17	1336.59	0.00	0.00	0.00	-3304.92	-4.82	1727.84	-3301.20	110.86	1742.65	-4323.58	213.14	1719.29	-3738.96	34.25	1719.62	489.12	-274.55	79.66	1086.88	-285.88	77.96	499.71
4.20000	-3186.31	112.51	17.64	-3526.53	54.20	14.58	-3140.24	182.47	41.09	-3616.69	180.25	47.82	-3151.78	12.85	78.26	-3162.52	19.00	95.00	-1863.97	62.68	335.09	-1842.12	47.46	328.71	-3387.02	73.29	1335.87	0.00	0.00	0.00	-3289.58	-4.04	1727.21	-3300.87	112.40	1743.41	-4319.21	212.99	1719.29	-3734.06	34.12	1719.42	489.75	-274.31	79.67	1086.81	-285.87	77.88	499.87
4.21000	-3186.31	112.51	17.64	-3534.33	53.71	14.22	-3135.61	182.66	41.59	-3588.39	178.93	51.39	-3134.46	14.57	78.26	-3142.16	20.83	95.10	-1863.97	62.68	335.09	-1842.12	47.46	328.71	-3369.78	72.96	1334.98	0.00	0.00	0.00	-3283.22	-3.99	1727.93	-3288.72	112.63	1743.87	-4314.76	212.82	1719.30	-3729.10	34.00	1719.23	489.48	-274.44	79.64	1086.87	-285.86	77.98	499.95
4.22000	-3186.31	112.51	17.64	-3542.43	53.16	13.96	-3131.67	182.85	42.16	-3549.49	178.70	58.27	-3117.75	16.24	78.06	-3122.94	22.60	94.94	-1863.97	62.68	335.09	-1842.12	47.46	328.71	-3364.08	73.20	1334.21	0.00	0.00	0.00	-3324.19	-4.52	1729.26	-3273.60	113.36	1743.31	-4310.22	212.65	1719.30	-3724.09	33.88	1719.03	489.76	-274.35	79.83	1086.38	-285.84	77.91	499.84
4.23000	-3186.31	112.51	17.64	-3550.76	52.55	13.79	-3128.44	183.04	42.80	-3544.73	179.74	59.85	-3101.62	17.87	77.66	-3104.81	24.32	94.53	-1863.97	62.68	335.09	-1842.12	47.46	328.71	-3367.94	73.94	1333.37	0.00	0.00	0.00	-3296.73	-3.75	1727.07	-3284.47	110.66	1743.25	-4305.60	212.46	1719.31	-3719.03	33.76	1718.83	489.34	-274.07	79.70	1086.24	-285.58	78.04	499.95
4.24000	-3186.31	112.51	17.64	-3559.28	51.90	13.70	-3125.95	183.23	43.53	-3537.99	179.65	61.51	-3086.07	19.45	77.07	-3087.76	25.97	93.88	-1863.97	62.68	335.09	-1842.12	47.46	328.71	-3352.85	74.14	1332.81	0.00	0.00	0.00	-3251.98	-2.56	1724.48	-3293.20	110.31	1743.57	-4300.89	212.27	1719.31	-3713.91	33.64	1718.63	488.56	-274.24	79.49	1086.11	-285.79	77.79	499.41
4.25000	-3186.31	112.51	17.64	-3567.92	51.20	13.70	-3124.21	183.42	44.34	-3531.24	179.54	63.25	-3071.09	20.99	76.31	-3071.73	27.57	93.01	-1863.97	62.68	335.09	-1842.12	47.46	328.71	-3340.23	73.84	1332.13	0.00	0.00	0.00	-3244.35	-3.17	1723.05	-3294.53	110.05	1741.85	-4296.11	212.07	1719.31	-3708.74	33.53	1718.43	489.13	-274.49	79.52	1086.29	-285.69	78.09	499.47
4.26000	-3186.31	112.51	17.64	-3576.63	50.48	13.78	-3123.26	183.60	45.24	-3524.45	179.39	65.09	-3056.67	22.48	75.38	-3056.71	29.12	91.92	-1863.97	62.68	335.09	-1842.12	47.46	328.71	-3329.42	74.04	1330.56	0.00	0.00	0.00	-3276.12	-3.93	1725.63	-3262.14	109.66	1741.38	-4291.24	211.85	1719.31	-3703.52	33.42	1718.22	489.38	-274.53	79.57	1085.78	-285.83	77.82	498.86
4.27000	-3186.31	112.51	17.64	-3585.35	49.73	13.94	-3123.12	183.79	46.23	-3517.65	179.22	67.01	-3042.79	23.92	74.30	-3042.64	30.60	90.64	-1863.97	62.68	335.09	-1842.12	47.46	328.71	-3334.87	74.25	1329.70	0.00	0.00	0.00	-3237.23	-2.36	1724.73	-3251.12	108.88	1740.21	-4286.29	211.63	1719.31	-3698.24	33.31	1718.02	489.57	-274.21	79.70	1086.48	-286.02	77.82	499.68
4.28000	-3186.31	112.51	17.64	-3594.03	48.98	14.17	-3123.81	183.97	47.32	-3510.81	179.03	69.01	-3029.46	25.31	73.08	-3029.51	32.03	89.18	-1863.97	62.68	335.09	-1842.12	47.46	328.71	-3329.22	74.34	1328.92	0.00	0.00	0.00	-3225.80	-4.90	1721.98	-3245.86	106.98	1740.37	-4281.26	211.40	1719.31	-3692.91	33.21	1717.81	489.60	-274.30	79.72	1086.64	-286.10	77.64	499.18
4.29000	-3186.31	112.51	17.64	-3602.62	48.22	14.48	-3125.35	184.15	48.52	-3503.96	178.81	71.10	-3016.65	26.66	71.72	-3017.27	33.39	87.56	-1863.97	62.68	335.09	-1842.12	47.46	328.71	-3323.80	74.36	1327.52	0.00	0.00	0.00	-3210.75	-4.37	1720.60	-3250.23	110.01	1738.89	-4276.14	211.16	1719.30	-3687.52	33.11	1717.60	489.31	-274.14	79.67	1085.99	-286.04	77.72	499.50
4.30000	-3186.31	112.51	17.64	-3611.04	47.46	14.85	-3127.78	184.33	49.82	-3497.07	178.56	73.27	-3004.37	27.96	70.24	-3005.90	34.70	85.78	-1863.97	62.68	335.09	-1842.12	47.46	328.71	-3319.82	74.06	1326.03	0.00	0.00	0.00	-3216.74	-4.85	1719.49	-3242.09	108.54	1738.87	-4270.95	210.91	1719.30	-3682.09	33.01	1717.40	489.22	-274.26	79.52	1086.38	-286.21	77.75	499.28
4.31000	-3186.31	112.51	17.64	-3619.25	46.72	15.29	-3131.11	184.50	51.24	-3490.16	178.29	75.52	-2992.59	29.21	68.64	-2995.35	35.95	83.86	-1863.97	62.68	335.09	-1842.12	47.46	328.71	-3311.01	73.81	1325.03	0.00	0.00	0.00	-3227.75	-3.79	1721.11	-3217.98	107.85	1738.43	-4265.68	210.65	1719.30	-3676.60	32.92	1717.19	490.84	-273.97	80.05	1087.01	-285.92	78.05	499.21
4.32000	-3186.31	112.51	17.64	-3627.20	46.00	15.79	-3135.37	184.67	52.78	-3483.22	178.00	77.85	-2981.31	30.42	66.95	-2985.60	37.15	81.82	-1863.97	62.68	335.09	-1842.12	47.46	328.71	-3300.75	73.80	1324.88	0.00	0.00	0.00	-3194.17	-4.97	1717.96	-3243.94	109.01	1738.99	-4260.33	210.38	1719.29	-3671.06	32.83	1716.98	489.89	-274.19	79.86	1087.12	-286.03	78.11	499.59
4.33000	-3186.31	112.51	17.64	-3634.82	45.32	16.36	-3140.58	184.83	54.44	-3476.26	177.68	80.26	-2970.52	31.57	65.16	-2976.61	38.28	79.68	-1863.97	62.68	335.09	-1842.12	47.46	328.71	-3310.41	72.99	1323.72	0.00	0.00	0.00	-3179.25	-6.04	1718.16	-3215.22	108.49	1737.55	-4254.90	210.11	1719.28	-3665.46	32.74	1716.77	489.36	-274.37	79.69	1086.63	-286.34	77.86	499.90
4.34000	-3186.31	112.51	17.64	-3642.06	44.67	16.97	-3146.76	184.99	56.24	-3469.27	177.34	82.74	-2960.21	32.68	63.30	-2968.34	39.35	77.43	-1863.97	62.68	335.09	-1842.12	47.46	328.71	-3303.07	72.50	1322.71	0.00	0.00	0.00	-3205.49	-6.45	1718.85	-3213.75	107.54	1736.64	-4249.39	209.82	1719.28	-3659.81	32.66	1716.55	489.23	-274.20	79.62	1086.29	-286.06	77.87	499.85
4.35000	-3186.31	112.51	17.64	-3648.86	44.07	17.65	-3153.95	185.14	58.16	-3462.26	176.98	85.30	-2950.37	33.74	61.36	-2960.77	40.37	75.11	-1863.97	62.68	335.09	-1842.12	47.46	328.71	-3297.01	71.40	1322.31	0.00	0.00	0.00	-3202.19	-9.23	1718.22	-3155.77	104.41	1733.91	-4243.80	209.52	1719.27	-3654.12	32.58	1716.34	489.02	-274.23	79.62	1086.79	-285.96	78.02	499.83
4.36000	-3186.31	112.51	17.64	-3655.17	43.53	18.37	-3162.17	185.29	60.22	-3455.21	176.59	87.93	-2941.00	34.74	59.37	-2953.85	41.32	72.71	-1863.97	62.68	335.09	-1842.12	47.46	328.71	-3277.29	71.94	1320.93	0.00	0.00	0.00	-3171.90	-8.96	1715.63	-3178.60	103.41	1734.68	-4238.13	209.22	1719.26	-3648.36	32.50	1716.13	488.64	-274.24	79.50	1086.56	-285.77	78.10	499.58
4.37000	-3186.31	112.51	17.64	-3660.93	43.06	19.14	-3171.43	185.43	62.43	-3448.14	176.18	90.64	-2932.07	35.70	57.33	-2947.56	42.22	70.27	-1863.97	62.68	335.09	-1842.12	47.46	328.71	-3263.09	71.85	1321.11	0.00	0.00	0.00	-3178.37	-10.94	1716.32	-3226.61	102.82	1735.96	-4232.39	208.91	1719.25	-3642.56	32.43	1715.91	489.30	-274.09	79.64	1086.24	-285.59	77.97	499.53
4.38000	-3186.31	112.51	17.64	-3666.08	42.66	19.96	-3181.76	185.56	64.79	-3441.04	175.75	93.41	-2923.58	36.61	55.25	-2941.87	43.06	67.79	-1863.97	62.68	335.09	-1842.12	47.46	328.71	-3265.34	70.62	1320.52	0.00	0.00	0.00	-3161.75	-10.97	1714.23	-3196.72	100.89	1735.25	-4226.57	208.59	1719.24	-3636.71	32.36	1715.70	489.29	-274.53	79.57	1086.07	-285.71	77.80	499.58
4.39000	-3186.31	112.51	17.64	-3670.57	42.34	20.81	-3193.19	185.69	67.30	-3433.92	175.30	96.25	-2915.52	37.47	53.14	-2936.72	43.83	65.28	-1863.97	62.68	335.09	-1842.12	47.46	328.71	-3262.11	70.30	1320.28	0.00	0.00	0.00	-3154.72	-10.65	1713.65	-3194.09	99.59	1734.19	-4220.67	208.26	1719.23	-3630.80	32.29	1715.48	489.00	-274.63	79.42	1085.85	-285.92	77.71	499.76
4.40000	-3186.31	112.51	17.64	-3674.34	42.12	21.71	-3205.75	185.81	69.96	-3426.76	174.83	99.16	-2907.88	38.28	51.01	-2932.11	44.55	62.77	-1863.97	62.68	335.09	-1842.12	47.46	328.71	-3248.39	69.50	1319.47	0.00	0.00	0.00	-3153.17	-11.97	1714.42	-3188.27	98.84	1734.48	-4214.70	207.92	1719.21	-3624.85	32.23	1715.27	489.14	-274.47	79.55	1086.55	-286.21	78.01	500.05
4.41000	-3186.31	112.51	17.64	-3677.33	41.99	22.64	-3219.44	185.92	72.79	-3419.58	174.34	102.14	-2900.66	39.04	48.88	-2927.98	45.21	60.26	-1863.97	62.68	335.09	-1842.12	47.46	328.71	-3229.82	69.34	1319.41	0.00	0.00	0.00	-3155.94	-14.82	1715.06	-3147.90	98.34	1734.10	-4208.65	207.57	1719.20	-3618.84	32.17	1715.05	489.53	-274.18	79.60	1086.23	-286.29	77.64	500.12
4.42000	-3186.31	112.51	17.64	-3679.50	41.98	23.61	-3234.31	186.03	75.79	-3412.37	173.83	105.18	-2893.83	39.75	46.76	-2924.30	45.80	57.77	-1863.97	62.68	335.09	-1842.12	47.46	328.71	-3221.62	68.69	1319.48	0.00	0.00	0.00	-3153.53	-16.41	1713.71	-3135.88	97.29	1733.08	-4202.52	207.22	1719.19	-3612.78	32.11	1714.83	489.61	-274.12	79.74	1086.16	-286.27	77.62	499.88
4.43000	-3186.31	112.51	17.64	-3680.77	42.08	24.60	-3250.37	186.12	78.96	-3405.13	173.30	108.28	-2887.40	40.41	44.65	-2921.05	46.34	55.31	-1863.97	62.68	335.09	-1842.12	47.46	328.71	-3223.21	66.63	1319.77	0.00	0.00	0.00	-3149.53	-16.36	1714.43	-3155.78	93.77	1734.13	-4196.32	206.85	1719.17	-3606.68	32.06	1714.62	489.19	-274.20	79.66	1086.62	-286.00	77.97	499.80
4.44000	-3186.31	112.51	17.64	-3681.10	42.31	25.62	-3267.65	186.21	82.31	-3397.86	172.75	111.45	-2881.34	41.02	42.56	-2918.19	46.82	52.90	-1863.97	62.68	335.09	-1842.12	47.46	328.71	-3200.37	65.66	1320.72	0.00	0.00	0.00	-3102.21	-18.23	1712.28	-3137.07	92.84	1734.91	-4190.05	206.48	1719.16	-3600.52	32.01	1714.40	489.11	-274.28	79.44	1086.38	-285.81	77.82	499.64
4.45000	-3186.31	112.51	17.64	-3680.43	42.68	26.67	-3286.17	186.29	85.84	-3390.57	172.18	114.67	-2875.66	41.57	40.52	-2915.68	47.23	50.56	-1863.97	62.68	335.09	-1842.12	47.46	328.71	-3200.12	64.76	1321.85	0.00	0.00	0.00	-3121.65	-21.38	1715.55	-3090.91	92.31	1734.17	-4183.70	206.10	1719.14	-3594.31	31.97	1714.18	489.69	-274.22	79.70	1086.44	-285.66	77.94	499.57
4.46000	-3186.31	112.51	17.64	-3678.71	43.19	27.73	-3305.96	186.35	89.56	-3383.24	171.60	117.95	-2870.34	42.08	38.52	-2913.48	47.59	48.28	-1863.97	62.68	335.09	-1842.12	47.46	328.71	-3185.82	63.66	1322.97	0.00	0.00	0.00	-3107.95	-22.31	1715.72	-3098.17	89.38	1735.04	-4177.27	205.71	1719.12	-3588.05	31.93	1713.96	489.66	-274.10	79.83	1086.85	-285.87	77.98	500.07
4.47000	-3186.31	112.51	17.64	-3675.87	43.86	28.82	-3327.03	186.41	93.47	-3375.88	170.99	121.29	-2865.37	42.53	36.57	-2911.58	47.88	46.10	-1863.97	62.68	335.09	-1842.12	47.46	328.71	-3171.41	63.28	1324.52	0.00	0.00	0.00	-3122.95	-22.52	1717.74	-3071.12	88.16	1736.47	-4170.78	205.31	1719.10	-3581.74	31.89	1713.74	489.39	-274.31	79.81	1086.80	-285.98	77.91	499.98
4.48000	-3186.31	112.51	17.64	-3671.86	44.68	29.91	-3349.43	186.45	97.58	-3368.50	170.37	124.69	-2860.74	42.93	34.70	-2909.92	48.11	44.03	-1863.97	62.68	335.09	-1842.12	47.46	328.71	-3176.32	62.56	1326.58	0.00	0.00	0.00	-3110.92	-25.14	1718.47	-3068.27	85.94	1736.95	-4164.21	204.90	1719.08	-3575.38	31.86	1713.52	489.70	-274.49	79.77	1086.38	-285.76	77.91	499.87
4.49000	-3186.31	112.51	17.64	-3666.62	45.68	31.02	-3373.15	186.49	101.88	-3361.09	169.74	128.13	-2856.45	43.27	32.90	-2908.49	48.28	42.07	-1863.97	62.68	335.09	-1842.12	47.46	328.71	-3175.64	61.20	1327.95	0.00	0.00	0.00	-3120.79	-26.33	1719.47	-3085.24	84.45	1739.69	-4157.56	204.49	1719.06	-3568.97	31.83	1713.30	489.78	-274.11	79.92	1086.43	-285.82	77.95	498.82
4.50000	-3186.31	112.51	17.64	-3660.10	46.85	32.14	-3398.24	186.51	106.40	-3353.64	169.09	131.64	-2852.48	43.57	31.19	-2907.24	48.39	40.25	-1863.97	62.68	335.09	-1842.12	47.46	328.71	-3159.17	61.14	1329.28	0.00	0.00	0.00	-3053.07	-26.59	1717.57	-3061.98	83.89	1739.82	-4150.85	204.07	1719.04	-3562.52	31.80	1713.08	489.73	-274.13	79.85	1085.94	-285.76	77.67	498.60
4.51000	-3186.31	112.51	17.64	-3652.24	48.21	33.26	-3424.72	186.52	111.13	-3346.17	168.42	135.19	-2848.82	43.81	29.59	-2906.13	48.44	38.57	-1863.97	62.68	335.09	-1842.12	47.46	328.71	-3156.95	59.50	1330.95	0.00	0.00	0.00	-3046.79	-29.79	1719.14	-3069.78	82.53	1741.28	-4144.06	203.64	1719.02	-3556.01	31.78	1712.86	489.96	-274.11	79.69	1086.33	-285.83	77.85	499.12
4.52000	-3186.31	112.51	17.64	-3642.99	49.77	34.39	-3452.61	186.52	116.08	-3338.66	167.73	138.79	-2845.46	44.00	28.09	-2905.15	48.42	37.06	-1863.97	62.68	335.09	-1842.12	47.46	328.71	-3134.19	58.73	1332.40	0.00	0.00	0.00	-3067.60	-32.53	1721.85	-3067.70	79.46	1743.34	-4137.20	203.20	1719.00	-3549.45	31.77	1712.64	489.83	-274.36	79.74	1086.84	-285.84	78.10	498.82
4.53000	-3186.31	112.51	17.64	-3632.29	51.53	35.51	-3481.93	186.51	121.24	-3331.12	167.03	142.44	-2842.39	44.14	26.72	-2904.25	48.35	35.72	-1863.97	62.68	335.09	-1842.12	47.46	328.71	-3131.88	59.03	1333.42	0.00	0.00	0.00	-3055.91	-35.09	1721.27	-3058.24	77.87	1743.14	-4130.27	202.76	1718.98	-3542.85	31.75	1712.42	489.35	-274.24	79.78	1086.30	-285.83	77.84	500.09
4.54000	-3186.31	112.51	17.64	-3620.08	53.51	36.64	-3512.71	186.48	126.64	-3323.56	166.32	146.13	-2839.61	44.22	25.47	-2903.39	48.21	34.58	-1863.97	62.68	335.09	-1842.12	47.46	328.71	-3112.53	57.66	1335.64	0.00	0.00	0.00	-3042.67	-36.13	1721.91	-3022.08	76.37	1743.72	-4123.26	202.30	1718.96	-3536.19	31.74	1712.20	489.13	-274.27	79.66	1086.78	-286.01	77.95	500.21
4.55000	-3186.31	112.51	17.64	-3606.30	55.71	37.75	-3544.96	186.44	132.26	-3315.96	165.59	149.87	-2837.10	44.25	24.37	-2902.55	48.01	33.64	-1863.97	62.68	335.09	-1842.12	47.46	328.71	-3090.02	57.37	1336.58	0.00	0.00	0.00	-2998.28	-35.28	1720.02	-3042.81	75.40	1745.53	-4116.19	201.84	1718.93	-3529.49	31.74	1711.98	489.50	-274.17	79.79	1086.73	-285.97	78.05	499.49
4.56000	-3186.31	112.51	17.64	-3590.91	58.14	38.86	-3561.47	186.41	135.13	-3308.33	164.85	153.66	-2834.85	44.22	23.43	-2901.69	47.75	32.91	-1863.97	62.68	335.09	-1842.12	47.46	328.71	-3104.22	56.17	1337.50	0.00	0.00	0.00	-3015.73	-37.48	1723.24	-3008.78	74.23	1745.41	-4109.05	201.37	1718.91	-3522.74	31.74	1711.76	489.70	-274.18	79.71	1086.39	-285.52	77.99	499.99
4.57000	-3186.31	112.51	17.64	-3573.83	60.81	39.95	-3589.88	186.38	140.24	-3300.67	164.10	157.48	-2832.85	44.14	22.64	-2900.78	47.42	32.42	-1863.97	62.68	335.09	-1842.12	47.46	328.71	-3089.74	55.17	1337.43	0.00	0.00	0.00	-3020.98	-39.57	1724.84	-3013.93	74.88	1747.55	-4101.84	200.90	1718.88	-3515.95	31.74	1711.54	489.96	-274.30	79.78	1085.60	-285.73	77.72	499.53
4.58000	-3186.31	112.51	17.64	-3555.03	63.73	41.03	-3617.33	186.32	145.35	-3292.98	163.33	161.35	-2831.10	44.01	22.03	-2899.79	47.04	32.18	-1863.97	62.68	335.09	-1842.12	47.46	328.71	-3091.18	55.29	1338.18	0.00	0.00	0.00	-3003.06	-40.28	1725.72	-3006.80	74.22	1747.74	-4094.56	200.41	1718.86	-3509.10	31.75	1711.32	489.36	-274.24	79.66	1086.66	-285.70	77.97	499.19
4.59000	-3186.31	112.51	17.64	-3534.43	66.90	42.09	-3643.85	186.22	150.47	-3285.25	162.55	165.26	-2829.59	43.82	21.61	-2912.46	45.78	28.28	-1863.97	62.68	335.09	-1842.12	47.46	328.71	-3073.35	56.09	1338.65	0.00	0.00	0.00	-2984.04	-40.84	1725.06	-2965.70	71.95	1745.46	-4087.21	199.92	1718.83	-3502.21	31.76	1711.10	489.62	-274.44	79.62	1086.52	-285.80	78.03	498.50
4.60000	-3186.31	112.51	17.64	-3511.99	70.34	43.13	-3669.44	186.08	155.60	-3277.50	161.76	169.20	-2828.28	43.57	21.38	-2913.51	43.36	27.77	-1863.97	62.68	335.09	-1842.12	47.46	328.71	-3087.42	55.35	1339.55	0.00	0.00	0.00	-2982.52	-40.65	1725.81	-2998.19	69.87	1748.83	-4079.79	199.42	1718.80	-3495.26	31.77	1710.89	489.49	-274.24	79.64	1086.87	-285.75	78.13	499.07
4.61000	-3186.31	112.51	17.64	-3487.65	74.06	44.14	-3694.10	185.91	160.74	-3269.71	160.96	173.18	-2817.28	42.93	23.74	-2915.57	45.72	27.91	-1863.97	62.68	335.09	-1842.12	47.46	328.71	-3064.51	56.02	1339.81	0.00	0.00	0.00	-2998.53	-43.71	1727.27	-2973.27	70.97	1749.08	-4072.30	198.91	1718.78	-3488.27	31.80	1710.67	489.29	-274.42	79.64	1086.59	-285.73	77.85	499.88
4.62000	-3186.31	112.51	17.64	-3461.35	78.05	45.13	-3717.85	185.70	165.88	-3261.88	160.14	177.19	-2813.03	41.49	22.97	-2850.95	45.65	38.99	-1863.97	62.68	335.09	-1842.12	47.46	328.71	-3058.15	55.39	1339.52	0.00	0.00	0.00	-3001.92	-45.97	1728.46	-2997.08	69.85	1751.57	-4064.74	198.40	1718.75	-3481.24	31.82	1710.45	489.47	-274.53	79.67	1086.74	-286.00	77.96	499.75
4.63000	-3186.31	112.51	17.64	-3433.03	82.34	46.08	-3740.69	185.46	171.02	-3254.03	159.32	181.24	-2839.20	44.19	20.75	-2894.86	43.80	31.51	-1863.97	62.68	335.09	-1842.12	47.46	328.71	-3033.37	56.20	1340.30	0.00	0.00	0.00	-2939.08	-44.49	1726.78	-2951.16	70.09	1750.03	-4057.12	197.88	1718.72	-3474.16	31.85	1710.23	489.90	-274.35	79.85	1086.29	-286.13	77.93	499.21
4.64000	-3186.31	112.51	17.64	-3402.65	86.94	47.01	-3762.64	185.19	176.16	-3246.14	158.48	185.32	-2845.89	43.20	16.62	-2888.38	45.93	34.10	-1863.97	62.68	335.09	-1842.12	47.46	328.71	-3023.69	56.07	1341.42	0.00	0.00	0.00	-2923.78	-46.17	1727.13	-2959.70	68.10	1751.95	-4049.43	197.35	1718.69	-3467.03	31.88	1710.02	489.67	-274.41	79.71	1086.22	-286.23	77.77	499.53
4.65000	-3186.31	112.51	17.64	-3370.13	91.83	47.89	-3783.70	184.88	181.30	-3238.22	157.64	189.42	-2823.59	42.94	19.50	-2905.16	45.45	30.62	-1863.97	62.68	335.09	-1842.12	47.46	328.71	-3014.03	55.73	1341.68	0.00	0.00	0.00	-2951.61	-45.11	1729.89	-2946.33	67.32	1751.98	-4041.68	196.81	1718.66	-3459.85	31.92	1709.80	489.21	-274.44	79.66	1086.07	-285.86	77.74	500.51
4.66000	-3186.31	112.51	17.64	-3335.44	97.05	48.74	-3803.87	184.55	186.44	-3230.27	156.78	193.56	-2802.22	42.17	23.92	-2877.42	47.02	33.38	-1863.97	62.68	335.09	-1842.12	47.46	328.71	-3014.32	55.92	1343.33	0.00	0.00	0.00	-2936.81	-44.90	1729.04	-2906.22	70.27	1751.03	-4033.86	196.27	1718.63	-3452.62	31.96	1709.58	489.73	-274.40	79.67	1086.09	-285.68	77.90	500.38
4.67000	-3186.31	112.51	17.64	-3298.50	102.60	49.54	-3823.18	184.18	191.58	-3222.28	155.92	197.72	-2790.65	43.09	26.47	-2881.64	42.90	33.40	-1863.97	62.68	335.09	-1842.12	47.46	328.71	-3012.95	55.92	1344.30	0.00	0.00	0.00	-2919.55	-43.88	1729.30	-2901.33	68.68	1751.61	-4025.97	195.72	1718.60	-3445.35	32.01	1709.37	489.84	-274.33	79.76	1086.68	-286.23	77.84	500.15
4.68000	-3186.31	112.51	17.64	-3259.25	108.48	50.30	-3841.61	183.78	196.72	-3214.26	155.05	201.91	-2849.40	39.63	14.69	-2905.04	43.82	30.23	-1863.97	62.68	335.09	-1842.12	47.46	328.71	-3017.24	55.17	1345.33	0.00	0.00	0.00	-2937.13	-43.29	1732.26	-2906.99	69.89	1753.52	-4018.01	195.16	1718.57	-3438.04	32.06	1709.15	489.37	-274.28	79.63	1086.03	-286.15	77.56	500.00
4.69000	-3186.29	112.52	17.64	-3201.17	115.56	53.95	-3859.19	183.36	201.85	-3206.21	154.17	206.13	-2822.55	41.24	17.59	-2895.29	43.97	32.45	-1863.97	62.68	335.09	-1842.12	47.46	328.71	-2998.31	54.87	1346.44	0.00	0.00	0.00	-2933.20	-43.02	1733.37	-2914.54	71.35	1753.98	-4010.00	194.60	1718.54	-3430.68	32.12	1708.94	489.12	-274.42	79.58	1086.29	-286.07	77.81	499.63
4.70000	-3157.56	121.85	17.68	-3170.30	121.64	54.04	-3875.93	182.90	206.97	-3198.12	153.29	210.36	-2819.85	41.26	21.13	-2869.74	44.93	36.18	-1863.97	62.68	335.09	-1842.12	47.46	328.71	-2987.51	54.40	1347.73	0.00	0.00	0.00	-2911.99	-43.86	1732.67	-2930.00	70.26	1757.59	-4001.91	194.03	1718.51	-3423.27	32.18	1708.73	489.63	-274.19	79.73	1086.82	-285.92	78.15	499.82
4.71000	-3145.50	127.98	14.59	-3136.74	128.10	54.87	-3891.82	182.42	212.09	-3189.99	152.39	214.62	-2844.82	41.31	14.94	-2876.17	46.52	34.38	-1863.97	62.68	335.09	-1842.12	47.46	328.71	-2980.92	54.99	1348.93	0.00	0.00	0.00	-2931.19	-42.76	1735.17	-2915.96	70.41	1758.22	-3993.77	193.45	1718.48	-3415.81	32.24	1708.52	489.73	-274.66	79.60	1086.52	-285.95	77.98	499.89
4.72000	-3134.18	136.27	11.18	-3090.08	133.01	57.29	-3906.88	181.91	217.20	-3181.84	151.49	218.90	-2844.83	42.68	14.32	-2850.95	44.26	37.74	-1863.97	62.68	335.09	-1842.12	47.46	328.71	-2978.41	55.41	1349.66	0.00	0.00	0.00	-2884.48	-42.32	1734.29	-2904.41	71.79	1758.16	-3985.56	192.86	1718.44	-3408.32	32.31	1708.30	489.93	-274.29	79.61	1086.81	-285.91	78.05	499.97
4.73000	-3071.92	143.34	18.30	-3067.06	138.65	56.24	-3921.12	181.37	222.30	-3173.64	150.58	223.19	-2818.29	40.43	19.44	-2833.76	45.45	41.31	-1863.97	62.68	335.09	-1842.12	47.46	328.71	-2960.17	56.01	1350.46	0.00	0.00	0.00	-2875.97	-40.57	1735.92	-2885.20	73.19	1759.36	-3977.28	192.27	1718.41	-3400.77	32.39	1708.09	490.31	-274.51	79.91	1087.34	-285.97	78.06	500.27
4.74000	-3042.97	148.84	20.13	-3030.92	143.04	55.96	-3934.54	180.81	227.39	-3165.41	149.67	227.50	-2806.53	40.80	22.19	-2879.81	44.37	34.31	-1863.97	62.68	335.09	-1842.12	47.46	328.71	-2951.00	55.43	1351.11	0.00	0.00	0.00	-2895.45	-41.59	1737.03	-2895.42	75.24	1760.51	-3968.95	191.67	1718.38	-3393.18	32.47	1707.88	489.77	-274.65	79.83	1086.72	-285.96	77.85	499.88
4.75000	-3013.45	153.69	19.31	-3016.65	146.66	53.12	-3947.15	180.22	232.46	-3157.15	148.75	231.83	-2811.31	42.63	19.94	-2858.42	46.26	36.99	-1863.97	62.68	335.09	-1842.12	47.46	328.71	-2947.56	55.42	1351.88	0.00	0.00	0.00	-2875.45	-41.30	1737.13	-2874.90	74.55	1759.61	-3960.55	191.07	1718.34	-3385.55	32.55	1707.68	489.15	-274.30	79.68	1085.86	-285.56	77.91	499.71
4.76000	-2950.51	156.74	26.27	-2989.97	150.13	51.79	-3958.96	179.61	237.53	-3148.85	147.83	236.17	-2861.28	42.23	11.73	-2854.36	47.20	37.62	-1863.97	62.68	335.09	-1842.12	47.46	328.71	-2925.51	56.06	1351.58	0.00	0.00	0.00	-2841.33	-38.70	1736.49	-2890.95	75.56	1761.12	-3952.08	190.46	1718.31	-3377.87	32.64	1707.47	489.41	-274.33	79.68	1086.68	-285.97	77.93	499.67
4.77000	-2932.79	160.30	22.12	-2944.19	153.69	52.90	-3969.99	178.97	242.57	-3140.52	146.90	240.52	-2824.06	43.23	19.19	-2851.31	49.12	39.05	-1863.97	62.68	335.09	-1842.12	47.46	328.71	-2912.58	56.11	1351.38	0.00	0.00	0.00	-2840.43	-37.42	1737.98	-2870.54	75.25	1760.73	-3943.56	189.84	1718.27	-3370.14	32.74	1707.26	489.53	-274.23	79.75	1086.26	-285.97	77.85	499.88
4.78000	-2915.34	164.28	19.86	-2925.76	156.72	49.50	-3980.23	178.31	247.61	-3132.15	145.97	244.89	-2798.44	46.17	23.02	-2880.40	47.05	35.15	-1863.97	62.68	335.09	-1842.12	47.46	328.71	-2919.41	56.44	1352.08	0.00	0.00	0.00	-2816.31	-37.88	1737.91	-2856.07	76.74	1763.04	-3934.98	189.22	1718.24	-3362.37	32.84	1707.06	489.02	-274.31	79.62	1086.38	-285.79	77.89	499.60
4.79000	-2883.88	164.82	20.13	-2903.35	159.39	46.10	-3989.69	177.62	252.62	-3123.74	145.04	249.26	-2835.01	46.58	16.94	-2855.57	49.07	40.19	-1863.97	62.68	335.09	-1842.12	47.46	328.71	-2901.28	56.16	1352.27	0.00	0.00	0.00	-2847.16	-36.98	1741.34	-2819.70	78.40	1760.80	-3926.33	188.59	1718.20	-3354.56	32.94	1706.85	488.99	-274.40	79.49	1086.65	-285.91	77.93	499.34
4.80000	-2825.56	167.22	23.41	-2872.93	160.57	45.01	-3998.39	176.92	257.62	-3115.30	144.10	253.64	-2805.05	46.84	22.06	-2875.97	49.36	37.63	-1863.97	62.68	335.09	-1842.12	47.46	328.71	-2890.73	56.28	1351.95	0.00	0.00	0.00	-2845.48	-35.33	1742.76	-2824.67	77.59	1760.82	-3917.62	187.95	1718.17	-3346.70	33.05	1706.65	488.94	-274.10	79.53	1086.22	-285.79	77.89	499.62
4.81000	-2851.81	169.82	13.95	-2836.63	161.04	44.41	-4006.33	176.19	262.60	-3106.82	143.16	258.02	-2802.42	47.12	23.02	-2862.41	47.95	40.84	-1863.97	62.68	335.09	-1842.12	47.46	328.71	-2889.71	56.23	1351.27	0.00	0.00	0.00	-2820.35	-32.09	1741.22	-2839.54	80.84	1763.72	-3908.85	187.30	1718.13	-3338.80	33.17	1706.45	489.76	-274.58	79.68	1086.73	-285.81	77.87	500.16
4.82000	-2760.64	171.78	23.42	-2796.00	161.58	43.58	-4013.52	175.44	267.55	-3098.30	142.21	262.42	-2799.64	47.88	22.84	-2866.54	47.60	39.71	-1863.97	62.68	335.09	-1842.12	47.46	328.71	-2884.91	56.24	1350.69	0.00	0.00	0.00	-2790.49	-33.00	1738.92	-2846.10	80.89	1763.93	-3900.03	186.66	1718.10	-3330.86	33.28	1706.25	489.16	-274.33	79.57	1086.48	-286.00	77.90	500.16
4.83000	-2721.13	174.72	24.08	-2764.28	161.91	42.71	-4019.97	174.67	272.49	-3089.75	141.27	266.81	-2790.48	46.50	23.55	-2862.54	49.44	38.88	-1863.97	62.68	335.09	-1842.12	47.46	328.71	-2886.44	56.46	1350.19	0.00	0.00	0.00	-2801.36	-32.66	1740.71	-2837.63	81.81	1761.07	-3891.14	186.00	1718.06	-3322.87	33.41	1706.05	489.21	-274.21	79.81	1086.16	-285.99	77.86	500.73
4.84000	-2683.20	177.43	24.49	-2724.95	161.83	44.30	-4025.68	173.89	277.40	-3081.16	140.32	271.21	-2917.49	44.22	1.24	-2861.31	46.39	38.03	-1863.97	62.68	335.09	-1842.12	47.46	328.71	-2875.07	56.15	1349.62	0.00	0.00	0.00	-2791.75	-31.82	1740.41	-2808.53	83.63	1760.89	-3882.20	185.34	1718.03	-3314.84	33.54	1705.86	489.60	-274.35	79.70	1086.56	-285.70	77.92	499.75
4.85000	-2646.83	179.93	24.66	-2706.25	159.83	43.32	-4030.67	173.08	282.29	-3072.53	139.37	275.60	-2843.84	43.56	14.10	-2867.18	44.25	35.67	-1863.97	62.68	335.09	-1842.12	47.46	328.71	-2849.01	56.70	1348.50	0.00	0.00	0.00	-2777.70	-29.96	1738.34	-2795.21	85.52	1758.55	-3873.19	184.67	1717.99	-3306.76	33.67	1705.66	489.36	-274.36	79.64	1086.97	-285.68	77.98	499.10
4.86000	-2612.00	182.21	24.60	-2670.75	159.61	44.62	-4034.95	172.26	287.15	-3063.87	138.42	280.00	-2773.55	42.37	25.06	-2857.97	44.21	35.64	-1863.97	62.68	335.09	-1842.12	47.46	328.71	-2844.35	57.38	1347.94	0.00	0.00	0.00	-2786.70	-28.37	1738.60	-2747.07	85.36	1757.24	-3864.13	184.00	1717.95	-3298.64	33.81	1705.47	489.47	-274.41	79.61	1086.80	-285.87	78.00	499.91
4.87000	-2578.66	184.28	24.31	-2642.34	157.69	46.77	-4038.51	171.41	291.98	-3055.16	137.47	284.39	-2797.75	41.41	19.48	-2853.03	41.45	34.06	-1863.97	62.68	335.09	-1842.12	47.46	328.71	-2839.69	57.66	1347.03	0.00	0.00	0.00	-2769.14	-28.25	1738.71	-2781.09	85.93	1757.73	-3855.01	183.32	1717.91	-3290.48	33.96	1705.28	489.46	-274.14	79.75	1087.00	-285.87	78.08	498.74
4.88000	-2546.81	186.15	23.80	-2620.40	155.05	47.63	-4041.37	170.56	296.79	-3046.42	136.53	288.78	-2807.73	41.08	15.93	-2860.26	41.23	33.78	-1863.97	62.68	335.09	-1842.12	47.46	328.71	-2837.96	57.97	1346.25	0.00	0.00	0.00	-2753.57	-27.36	1736.89	-2769.22	89.29	1755.61	-3845.83	182.63	1717.88	-3282.28	34.11	1705.08	489.45	-274.26	79.47	1086.87	-286.12	77.87	498.98
4.89000	-2516.40	187.82	23.08	-2588.43	153.99	48.10	-4043.54	169.68	301.57	-3037.64	135.58	293.16	-2845.99	39.03	7.66	-2878.20	39.88	29.25	-1863.97	62.68	335.09	-1842.12	47.46	328.71	-2824.10	58.46	1344.74	0.00	0.00	0.00	-2739.20	-25.17	1735.85	-2766.13	90.19	1754.76	-3836.60	181.94	1717.84	-3274.03	34.27	1704.90	490.07	-274.65	79.66	1087.19	-285.89	78.09	500.49
4.90000	-2487.41	189.30	22.15	-2558.09	152.81	48.46	-4045.03	168.79	306.31	-3028.82	134.63	297.54	-2851.19	38.73	7.31	-2879.19	40.70	28.83	-1863.97	62.68	335.09	-1842.12	47.46	328.71	-2827.69	59.15	1343.76	0.00	0.00	0.00	-2727.47	-23.89	1735.07	-2752.13	90.74	1752.73	-3827.30	181.24	1717.80	-3265.74	34.43	1704.71	489.34	-274.43	79.59	1086.45	-285.89	77.79	500.41
4.91000	-2459.81	190.59	21.02	-2529.36	151.52	48.73	-4045.83	167.89	311.03	-3019.97	133.68	301.90	-2799.52	38.23	15.52	-2865.74	41.99	29.21	-1863.97	62.68	335.09	-1842.12	47.46	328.71	-2811.55	59.84	1342.53	0.00	0.00	0.00	-2715.94	-22.61	1734.31	-2746.82	93.61	1752.89	-3817.96	180.54	1717.76	-3257.41	34.60	1704.52	489.46	-274.48	79.68	1086.39	-285.63	77.80	499.40
4.92000	-2433.58	191.69	19.71	-2502.26	150.14	48.89	-4045.98	166.97	315.71	-3011.07	132.74	306.26	-2804.17	37.27	13.88	-2831.61	41.54	38.44	-1863.97	62.68	335.09	-1842.12	47.46	328.71	-2799.05	60.37	1341.23	0.00	0.00	0.00	-2704.61	-21.33	1733.58	-2754.59	93.66	1752.45	-3808.55	179.83	1717.73	-3249.04	34.77	1704.34	489.34	-274.51	79.55	1086.49	-285.90	77.90	499.40
4.93000	-2408.68	192.62	18.22	-2476.77	148.68	48.96	-4045.46	166.03	320.35	-3002.14	131.80	310.60	-2853.16	37.60	6.21	-2844.39	41.39	33.50	-1863.97	62.68	335.09	-1842.12	47.46	328.71	-2792.97	60.43	1339.48	0.00	0.00	0.00	-2693.47	-20.06	1732.86	-2722.82	95.87	1749.29	-3799.09	179.11	1717.69	-3240.63	34.95	1704.16	489.41	-274.31	79.73	1086.25	-285.79	77.80	499.68
4.94000	-2385.09	193.37	16.55	-2452.91	147.17	48.92	-4044.29	165.09	324.97	-2993.17	130.86	314.94	-2812.54	36.37	12.78	-2839.83	40.30	36.76	-1863.97	62.68	335.09	-1842.12	47.46	328.71	-2785.83	61.97	1337.70	0.00	0.00	0.00	-2682.52	-18.79	1732.15	-2712.90	97.93	1748.30	-3789.58	178.39	1717.65	-3232.17	35.13	1703.98	490.23	-274.31	79.98	1086.70	-285.76	78.05	500.58
4.95000	-2362.78	193.96	14.72	-2430.66	145.60	48.79	-4042.47	164.13	329.54	-2984.15	129.93	319.25	-2808.87	36.82	14.13	-2859.28	40.66	30.56	-1863.97	62.68	335.09	-1842.12	47.46	328.71	-2767.15	62.41	1336.53	0.00	0.00	0.00	-2671.75	-17.53	1731.47	-2679.49	99.18	1745.30	-3780.01	177.67	1717.61	-3223.67	35.32	1703.80	490.11	-274.19	79.85	1086.11	-285.86	77.78	500.59
4.96000	-2341.72	194.38	12.73	-2410.03	144.00	48.56	-4040.02	163.16	334.08	-2975.10	129.00	323.56	-2795.23	37.47	16.97	-2838.87	37.77	37.01	-1863.97	62.68	335.09	-1842.12	47.46	328.71	-2767.22	63.64	1334.49	0.00	0.00	0.00	-2661.16	-16.27	1730.81	-2676.22	101.02	1744.02	-3770.38	176.94	1717.57	-3215.13	35.51	1703.62	490.70	-274.36	79.98	1086.03	-285.97	77.69	499.37
4.97000	-2321.89	194.64	10.58	-2391.01	142.39	48.24	-4036.94	162.18	338.57	-2966.01	128.07	327.84	-2828.79	37.00	9.10	-2857.13	40.48	33.32	-1863.97	62.68	335.09	-1842.12	47.46	328.71	-2764.31	63.91	1333.01	0.00	0.00	0.00	-2650.74	-15.02	1730.16	-2675.57	101.38	1742.54	-3760.71	176.20	1717.54	-3206.55	35.71	1703.45	489.87	-274.49	79.80	1086.88	-285.73	78.06	500.43
4.98000	-2303.25	194.75	8.30	-2373.61	140.77	47.82	-4033.25	161.19	343.03	-2956.88	127.15	332.10	-2817.80	38.43	11.36	-2892.44	39.60	26.69	-1863.97	62.68	335.09	-1842.12	47.46	328.71	-2748.59	64.91	1331.45	0.00	0.00	0.00	-2640.49	-13.78	1729.53	-2676.42	103.43	1741.50	-3750.98	175.46	1717.50	-3197.93	35.92	1703.28	489.62	-274.13	79.76	1086.73	-285.66	77.95	499.49
4.99000	-2285.79	194.71	5.87	-2357.82	139.17	47.31	-4028.94	160.19	347.45	-2947.70	126.23	336.35	-2833.45	36.05	9.53	-2871.38	39.80	30.32	-1863.97	62.68	335.09	-1842.12	47.46	328.71	-2748.66	67.10	1329.65	0.00	0.00	0.00	-2630.40	-12.55	1728.92	-2687.37	104.41	1741.30	-3741.19	174.71	1717.46	-3189.27	36.13	1703.11	489.94	-274.11	79.80	1086.27	-285.87	77.80	500.13
5.00000	-2269.46	194.53	3.33	-2343.64	137.59	46.70	-4024.03	159.18	351.82	-2938.49	125.32	340.57	-2802.44	35.66	15.67	-2864.35	40.50	30.30	-1863.97	62.68	335.09	-1842.12	47.46	328.71	-2736.99	67.76	1328.28	0.00	0.00	0.00	-2620.47	-11.33	1728.33	-2663.02	107.01	1740.61	-3731.35	173.96	1717.42	-3180.57	36.35	1702.94	489.39	-274.11	79.63	1086.99	-285.69	78.16	499.88
5.01000	-2254.24	194.20	0.66	-2331.07	136.05	46.00	-4018.53	158.17	356.14	-2929.24	124.41	344.77	-2795.22	38.03	14.95	-2848.15	39.80	33.68	-1863.97	62.68	335.09	-1842.12	47.46	328.71	-2725.65	68.82	1327.33	0.00	0.00	0.00	-2610.70	-10.11	1727.75	-2652.32	108.34	1740.02	-3721.46	173.20	1717.38	-3171.82	36.57	1702.78	489.91	-274.28	79.83	1086.87	-285.95	78.06	499.94
5.02000	-2240.11	193.75	-2.13	-2320.11	134.57	45.21	-4012.44	157.14	360.43	-2919.94	123.51	348.94	-2805.56	35.70	13.07	-2863.69	40.12	31.95	-1863.97	62.68	335.09	-1842.12	47.46	328.71	-2718.46	70.29	1326.31	0.00	0.00	0.00	-2601.07	-8.91	1727.19	-2621.38	109.98	1736.78	-3711.52	172.44	1717.34	-3163.04	36.80	1702.61	490.56	-274.51	79.88	1086.97	-286.03	78.03	499.25
5.03000	-2227.04	193.16	-5.01	-2310.76	133.17	44.32	-4005.77	156.11	364.66	-2910.60	122.62	353.09	-2852.27	34.48	4.87	-2871.67	40.78	31.07	-1863.97	62.68	335.09	-1842.12	47.46	328.71	-2707.12	72.06	1325.17	0.00	0.00	0.00	-2591.59	-7.72	1726.64	-2608.85	111.89	1735.87	-3701.53	171.67	1717.30	-3154.22	37.04	1702.45	490.12	-274.32	79.75	1085.92	-285.69	77.84	499.58
5.04000	-2214.99	192.45	-8.00	-2303.01	131.84	43.35	-3998.54	155.08	368.85	-2901.23	121.73	357.21	-2843.97	34.88	10.20	-2842.33	40.95	35.41	-1863.97	62.68	335.09	-1842.12	47.46	328.71	-2698.92	73.46	1324.75	0.00	0.00	0.00	-2582.24	-6.55	1726.11	-2639.89	113.07	1736.86	-3691.48	170.90	1717.27	-3145.35	37.28	1702.30	490.12	-274.56	79.78	1086.25	-285.52	77.80	499.78
5.05000	-2203.95	191.63	-11.07	-2296.87	130.62	42.29	-3990.74	154.03	372.99	-2891.81	120.85	361.29	-2812.82	37.97	14.57	-2902.30	38.53	25.80	-1863.97	62.68	335.09	-1842.12	47.46	328.71	-2674.53	74.90	1324.36	0.00	0.00	0.00	-2573.03	-5.39	1725.60	-2608.45	114.15	1735.44	-3681.39	170.12	1717.23	-3136.45	37.53	1702.14	489.02	-274.42	79.52	1087.14	-285.84	78.03	499.95
5.06000	-2193.88	190.68	-14.23	-2292.34	129.52	41.14	-3982.39	152.99	377.08	-2882.35	119.98	365.35	-2851.02	35.36	7.30	-2885.04	38.69	28.92	-1863.97	62.68	335.09	-1842.12	47.46	328.71	-2662.48	76.43	1324.17	0.00	0.00	0.00	-2563.95	-4.24	1725.10	-2625.52	115.16	1736.61	-3671.24	169.34	1717.19	-3127.51	37.78	1701.99	489.21	-274.04	79.67	1086.01	-286.21	77.64	500.42
5.07000	-2184.75	189.63	-17.46	-2289.40	128.54	39.91	-3973.49	151.94	381.11	-2872.84	119.12	369.38	-2813.10	34.45	12.73	-2873.60	40.13	32.31	-1863.97	62.68	335.09	-1842.12	47.46	328.71	-2662.24	77.48	1324.59	0.00	0.00	0.00	-2554.99	-3.11	1724.61	-2592.31	117.62	1735.18	-3661.05	168.55	1717.15	-3118.52	38.04	1701.84	489.57	-274.30	79.76	1086.39	-286.11	77.80	498.96
5.08000	-2176.55	188.48	-20.76	-2288.07	127.71	38.58	-3964.06	150.88	385.10	-2863.30	118.27	373.37	-2828.78	37.63	12.51	-2878.74	37.70	31.12	-1863.97	62.68	335.09	-1842.12	47.46	328.71	-2646.01	79.49	1325.17	0.00	0.00	0.00	-2546.15	-1.99	1724.15	-2560.97	121.36	1735.40	-3650.80	167.76	1717.11	-3109.50	38.30	1701.69	489.65	-274.09	79.81	1086.54	-286.01	77.92	499.60
5.09000	-2169.23	187.23	-24.12	-2288.34	127.04	37.18	-3954.10	149.82	389.03	-2853.71	117.42	377.33	-2838.21	36.44	12.04	-2866.15	38.52	37.22	-1863.97	62.68	335.09	-1842.12	47.46	328.71	-2636.63	80.79	1325.64	0.00	0.00	0.00	-2537.43	-0.89	1723.69	-2546.02	121.83	1736.71	-3640.51	166.96	1717.07	-3100.44	38.57	1701.54	490.26	-274.02	79.98	1086.85	-285.79	77.90	499.68
5.10000	-2162.77	185.88	-27.53	-2290.22	126.55	35.68	-3943.61	148.76	392.90	-2844.08	116.59	381.25	-2774.38	36.94	22.81	-2868.35	38.30	40.72	-1863.97	62.68	335.09	-1842.12	47.46	328.71	-2635.61	82.65	1327.08	0.00	0.00	0.00	-2528.81	0.19	1723.25	-2545.99	123.65	1737.84	-3630.16	166.16	1717.04	-3091.34	38.85	1701.40	489.30	-274.63	79.78	1086.21	-285.82	77.80	499.42
5.11000	-2157.14	184.44	-30.98	-2293.71	126.24	34.10	-3932.62	147.70	396.72	-2834.41	115.76	385.13	-2783.20	36.06	21.68	-2885.27	38.35	41.03	-1863.97	62.68	335.09	-1842.12	47.46	328.71	-2626.70	84.23	1328.02	0.00	0.00	0.00	-2520.30	1.26	1722.82	-2533.52	126.43	1738.50	-3619.77	165.36	1717.00	-3082.21	39.13	1701.26	489.31	-274.44	79.64	1086.52	-286.08	77.94	500.47
5.12000	-2152.32	182.92	-34.47	-2326.34	124.47	26.51	-3921.12	146.64	400.48	-2824.69	114.95	388.97	-2811.47	37.09	17.66	-2902.37	38.58	39.40	-1863.97	62.68	335.09	-1842.12	47.46	328.71	-2616.62	85.74	1329.89	0.00	0.00	0.00	-2511.89	2.30	1722.41	-2545.11	125.84	1740.55	-3609.33	164.55	1716.96	-3073.03	39.42	1701.12	488.97	-274.37	79.57	1086.54	-286.08	77.91	499.50
5.13000	-2148.28	181.32	-37.99	-2315.75	123.95	26.97	-3909.13	145.58	404.18	-2814.93	114.15	392.77	-2856.98	37.65	10.38	-2905.11	38.87	37.10	-1863.97	62.68	335.09	-1842.12	47.46	328.71	-2609.73	87.18	1331.30	0.00	0.00	0.00	-2503.57	3.32	1722.01	-2552.06	128.87	1741.80	-3598.85	163.73	1716.92	-3063.81	39.72	1700.99	489.69	-274.32	79.78	1086.71	-285.79	78.04	499.37
5.14000	-2144.99	179.65	-41.52	-2335.68	124.29	22.30	-3896.64	144.52	407.82	-2805.13	113.36	396.52	-2827.93	37.66	15.35	-2878.97	39.14	35.36	-1863.97	62.68	335.09	-1842.12	47.46	328.71	-2580.60	88.91	1332.97	0.00	0.00	0.00	-2495.34	4.33	1721.62	-2498.47	130.86	1741.43	-3588.31	162.91	1716.89	-3054.56	40.02	1700.86	489.68	-274.57	79.73	1086.51	-285.94	77.78	500.38
5.15000	-2142.42	177.91	-45.08	-2301.20	125.88	28.73	-3883.68	143.46	411.40	-2795.29	112.58	400.24	-2809.86	37.37	20.14	-2823.96	39.85	38.56	-1863.97	62.68	335.09	-1842.12	47.46	328.71	-2580.86	90.04	1334.74	0.00	0.00	0.00	-2487.20	5.31	1721.25	-2491.29	132.00	1742.54	-3577.73	162.09	1716.85	-3045.27	40.33	1700.73	489.89	-274.49	79.79	1086.53	-286.12	77.76	499.67
5.16000	-2140.54	176.10	-48.64	-2292.87	124.62	29.54	-3870.25	142.40	414.92	-2785.40	111.81	403.90	-2859.98	35.35	7.95	-2843.31	38.85	30.07	-1863.97	62.68	335.09	-1842.12	47.46	328.71	-2568.72	90.97	1336.21	0.00	0.00	0.00	-2479.14	6.27	1720.88	-2493.03	135.67	1743.82	-3567.10	161.26	1716.81	-3035.94	40.64	1700.60	489.67	-274.04	79.64	1086.50	-286.06	77.89	500.12
5.17000	-2139.33	174.24	-52.19	-2333.51	125.94	22.29	-3856.35	141.34	418.37	-2775.46	111.06	407.52	-2834.92	35.69	10.78	-2840.03	38.75	26.22	-1863.97	62.68	335.09	-1842.12	47.46	328.71	-2555.70	92.70	1337.96	0.00	0.00	0.00	-2471.15	7.20	1720.53	-2469.00	137.58	1745.50	-3556.43	160.43	1716.77	-3026.57	40.97	1700.48	489.67	-274.19	79.68	1085.68	-285.78	77.77	500.49
5.18000	-2138.76	172.32	-55.74	-2310.06	124.68	26.56	-3842.00	140.29	421.76	-2765.48	110.32	411.09	-2806.45	36.84	13.72	-2812.52	38.58	29.23	-1863.97	62.68	335.09	-1842.12	47.46	328.71	-2544.40	93.95	1339.83	0.00	0.00	0.00	-2463.23	8.11	1720.19	-2483.42	138.28	1746.43	-3545.71	159.59	1716.74	-3017.17	41.29	1700.36	489.28	-274.27	79.51	1086.03	-286.05	77.61	500.34
5.19000	-2138.79	170.35	-59.27	-2317.06	124.98	25.08	-3827.20	139.24	425.08	-2755.46	109.59	414.61	-2808.76	36.10	9.18	-2801.76	38.39	32.14	-1863.97	62.68	335.09	-1842.12	47.46	328.71	-2532.94	94.93	1340.87	0.00	0.00	0.00	-2455.38	9.00	1719.86	-2470.33	140.10	1747.20	-3534.94	158.75	1716.70	-3007.73	41.63	1700.24	488.90	-274.32	79.53	1085.86	-285.92	77.78	500.70
5.20000	-2139.41	168.33	-62.77	-2307.87	125.78	25.86	-3811.97	138.20	428.33	-2745.39	108.88	418.08	-2779.34	35.58	9.88	-2778.95	37.41	37.54	-1863.97	62.68	335.09	-1842.12	47.46	328.71	-2527.45	95.81	1342.07	0.00	0.00	0.00	-2447.58	9.86	1719.55	-2475.23	142.13	1750.28	-3524.13	157.91	1716.66	-2998.25	41.97	1700.13	490.14	-274.36	79.88	1086.34	-286.03	77.93	499.29
5.21000	-2140.58	166.28	-66.25	-2309.79	127.61	26.34	-3796.30	137.16	431.52	-2735.28	108.18	421.49	-2785.79	33.49	5.56	-2757.23	35.96	42.32	-1863.97	62.68	335.09	-1842.12	47.46	328.71	-2508.68	96.78	1343.53	0.00	0.00	0.00	-2439.85	10.69	1719.24	-2450.19	144.34	1749.98	-3513.28	157.06	1716.63	-2988.74	42.31	1700.02	489.80	-274.16	79.86	1086.49	-285.96	77.91	499.09
5.22000	-2142.28	164.20	-69.68	-2323.61	125.37	23.41	-3780.21	136.12	434.63	-2725.12	107.50	424.85	-2776.43	32.96	5.49	-2739.43	34.26	44.91	-1863.97	62.68	335.09	-1842.12	47.46	328.71	-2501.34	97.11	1344.46	0.00	0.00	0.00	-2432.16	11.50	1718.95	-2436.81	145.11	1749.87	-3502.38	156.21	1716.59	-2979.18	42.67	1699.91	489.97	-274.11	79.95	1085.86	-286.08	77.79	499.89
5.23000	-2144.48	162.08	-73.06	-2310.71	126.37	25.71	-3763.71	135.10	437.68	-2714.92	106.83	428.16	-2776.28	31.38	8.44	-2707.76	32.82	54.88	-1863.97	62.68	335.09	-1842.12	47.46	328.71	-2491.63	97.87	1345.49	0.00	0.00	0.00	-2424.52	12.28	1718.66	-2426.81	145.59	1751.51	-3491.43	155.35	1716.56	-2969.59	43.03	1699.81	489.80	-274.26	79.84	1086.68	-285.86	77.89	499.85
5.24000	-2147.14	159.94	-76.39	-2299.34	126.55	28.10	-3746.80	134.08	440.65	-2704.67	106.18	431.40	-2723.27	29.65	22.39	-2695.98	31.39	61.61	-1863.97	62.68	335.09	-1842.12	47.46	328.71	-2486.29	98.42	1346.83	0.00	0.00	0.00	-2416.92	13.02	1718.39	-2406.25	146.72	1751.54	-3480.45	154.49	1716.52	-2959.97	43.39	1699.71	489.43	-274.19	79.82	1086.54	-285.77	77.93	499.78
5.25000	-2150.25	157.78	-79.66	-2299.73	128.40	29.26	-3729.49	133.06	443.55	-2694.38	105.54	434.59	-2691.52	27.35	31.04	-2670.21	29.95	70.23	-1863.97	62.68	335.09	-1842.12	47.46	328.71	-2478.37	98.17	1347.59	0.00	0.00	0.00	-2409.36	13.74	1718.12	-2410.08	148.52	1753.83	-3469.42	153.63	1716.49	-2950.31	43.77	1699.61	490.00	-273.88	79.96	1086.12	-286.26	77.81	499.89
5.26000	-2153.78	155.61	-82.86	-2316.39	127.02	24.90	-3711.80	132.06	446.37	-2684.04	104.93	437.72	-2657.86	27.15	38.84	-2644.38	29.46	77.66	-1863.97	62.68	335.09	-1842.12	47.46	328.71	-2471.73	97.77	1348.91	0.00	0.00	0.00	-2401.82	14.43	1717.86	-2389.02	148.76	1754.69	-3458.35	152.76	1716.45	-2940.61	44.15	1699.52	489.00	-274.21	79.54	1086.35	-286.16	77.86	500.52
5.27000	-2157.69	153.43	-85.98	-2293.28	126.57	29.54	-3693.72	131.07	449.11	-2673.65	104.32	440.78	-2648.22	26.07	41.04	-2609.01	28.45	84.46	-1863.97	62.68	335.09	-1842.12	47.46	328.71	-2454.96	97.83	1349.94	0.00	0.00	0.00	-2394.32	15.09	1717.62	-2377.90	149.35	1754.77	-3447.23	151.89	1716.42	-2930.88	44.53	1699.43	489.92	-274.57	79.72	1086.97	-285.75	78.10	499.56
5.28000	-2161.96	151.24	-89.01	-2314.89	128.39	25.29	-3675.27	130.08	451.78	-2663.22	103.74	443.78	-2606.12	24.03	48.80	-2597.09	28.57	87.26	-1863.97	62.68	335.09	-1842.12	47.46	328.71	-2450.68	97.46	1351.68	0.00	0.00	0.00	-2386.83	15.71	1717.38	-2369.72	148.29	1755.85	-3436.08	151.01	1716.39	-2921.11	44.93	1699.34	489.36	-274.49	79.68	1086.55	-285.95	77.94	499.60
5.29000	-2166.55	149.06	-91.95	-2289.64	127.24	30.48	-3656.46	129.11	454.37	-2652.74	103.17	446.71	-2566.18	23.67	54.54	-2579.73	26.66	88.63	-1863.97	62.68	335.09	-1842.12	47.46	328.71	-2439.52	97.58	1352.61	0.00	0.00	0.00	-2379.36	16.30	1717.15	-2370.62	150.73	1756.57	-3424.88	150.13	1716.35	-2911.30	45.33	1699.26	489.06	-274.37	79.54	1086.04	-286.26	77.74	500.69
5.30000	-2171.46	146.88	-94.79	-2306.11	126.52	27.91	-3637.29	128.14	456.88	-2642.21	102.63	449.58	-2543.56	23.47	56.73	-2547.25	25.74	92.33	-1863.97	62.68	335.09	-1842.12	47.46	328.71	-2431.50	98.40	1354.26	0.00	0.00	0.00	-2371.90	16.86	1716.93	-2362.92	149.80	1756.59	-3413.64	149.25	1716.32	-2901.46	45.74	1699.18	488.59	-274.43	79.36	1086.38	-286.39	77.91	499.91
5.31000	-2176.63	144.71	-97.52	-2308.82	127.44	26.63	-3617.77	127.19	459.31	-2631.64	102.10	452.38	-2485.80	23.36	62.28	-2530.06	25.00	91.16	-1863.97	62.68	335.09	-1842.12	47.46	328.71	-2422.83	98.14	1355.34	0.00	0.00	0.00	-2364.45	17.38	1716.71	-2355.60	149.81	1757.23	-3402.37	148.37	1716.29	-2891.59	46.15	1699.10	488.46	-274.47	79.46	1086.74	-286.17	77.99	499.97
5.32000	-2182.06	142.55	-100.13	-2301.49	128.04	28.49	-3597.91	126.25	461.65	-2621.02	101.59	455.11	-2498.29	21.55	56.99	-2493.41	24.70	92.99	-1863.97	62.68	335.09	-1842.12	47.46	328.71	-2412.03	98.51	1357.59	0.00	0.00	0.00	-2357.00	17.87	1716.51	-2345.42	150.54	1758.62	-3391.05	147.48	1716.25	-2881.68	46.57	1699.03	489.43	-274.26	79.74	1086.26	-286.02	77.85	499.98
5.33000	-2187.70	140.42	-102.62	-2325.73	126.57	25.19	-3577.72	125.33	463.92	-2610.35	101.10	457.77	-2463.43	21.38	58.37	-2477.55	23.76	91.04	-1863.97	62.68	335.09	-1842.12	47.46	328.71	-2407.13	98.10	1358.25	0.00	0.00	0.00	-2349.55	18.32	1716.31	-2352.99	150.20	1760.06	-3379.69	146.58	1716.22	-2871.73	47.00	1698.96	490.39	-274.21	79.92	1086.38	-285.94	77.86	499.73
5.34000	-2193.53	138.31	-104.98	-2318.37	127.15	25.07	-3557.21	124.42	466.09	-2599.63	100.63	460.35	-2431.08	21.24	58.68	-2455.99	23.03	88.27	-1863.97	62.68	335.09	-1842.12	47.46	328.71	-2406.58	98.73	1359.55	0.00	0.00	0.00	-2342.09	18.73	1716.11	-2322.17	149.68	1759.10	-3368.29	145.69	1716.19	-2861.75	47.43	1698.90	489.94	-274.28	79.85	1086.62	-285.62	78.09	499.35
5.35000	-2199.53	136.23	-107.19	-2307.54	126.74	27.43	-3536.38	123.52	468.19	-2588.87	100.18	462.87	-2399.43	21.31	59.59	-2437.15	23.31	85.08	-1863.97	62.68	335.09	-1842.12	47.46	328.71	-2388.92	98.66	1360.67	0.00	0.00	0.00	-2334.61	19.10	1715.93	-2317.34	149.14	1760.38	-3356.85	144.79	1716.16	-2851.74	47.88	1698.83	490.05	-274.32	79.99	1086.79	-285.92	77.96	499.73
5.36000	-2205.66	134.19	-109.27	-2311.02	126.43	27.01	-3515.24	122.64	470.19	-2578.06	99.75	465.30	-2395.79	22.25	51.79	-2412.65	22.93	82.09	-1863.97	62.68	335.09	-1842.12	47.46	328.71	-2369.88	99.20	1361.72	0.00	0.00	0.00	-2327.12	19.44	1715.75	-2299.67	148.71	1760.22	-3345.38	143.89	1716.13	-2841.69	48.33	1698.78	489.56	-274.37	79.92	1086.98	-285.91	77.98	500.17
5.37000	-2211.90	132.19	-111.18	-2319.81	126.50	27.83	-3493.81	121.77	472.10	-2567.20	99.35	467.66	-2355.57	22.40	51.74	-2379.15	22.78	79.33	-1863.97	62.68	335.09	-1842.12	47.46	328.71	-2368.29	99.39	1362.54	0.00	0.00	0.00	-2319.61	19.73	1715.58	-2303.06	148.43	1760.56	-3333.87	142.98	1716.10	-2831.61	48.78	1698.72	490.16	-274.43	79.90	1086.46	-286.11	77.84	500.18
5.38000	-2218.22	130.23	-112.94	-2287.55	126.64	32.85	-3472.08	120.92	473.93	-2556.29	98.96	469.94	-2320.72	22.97	52.09	-2383.65	22.66	70.92	-1863.97	62.68	335.09	-1842.12	47.46	328.71	-2367.24	99.76	1363.51	0.00	0.00	0.00	-2312.06	19.99	1715.41	-2293.05	148.43	1761.54	-3322.31	142.07	1716.07	-2821.49	49.25	1698.68	490.09	-274.38	79.84	1086.89	-285.96	77.86	500.26
5.39000	-2224.58	128.33	-114.52	-2295.21	125.46	31.95	-3450.07	120.09	475.67	-2545.33	98.60	472.14	-2308.61	23.50	45.44	-2355.01	23.29	66.29	-1863.97	62.68	335.09	-1842.12	47.46	328.71	-2365.74	99.74	1364.06	0.00	0.00	0.00	-2304.49	20.20	1715.25	-2295.37	148.91	1762.07	-3310.73	141.16	1716.04	-2811.34	49.72	1698.63	489.45	-274.62	79.62	1086.75	-285.90	77.86	500.01
5.40000	-2230.98	126.48	-115.93	-2286.23	125.59	35.43	-3427.79	119.27	477.31	-2534.33	98.26	474.26	-2276.11	24.44	46.05	-2320.76	23.90	63.69	-1863.97	62.68	335.09	-1842.12	47.46	328.71	-2354.31	100.55	1364.45	0.00	0.00	0.00	-2296.87	20.38	1715.09	-2249.68	148.09	1760.26	-3299.10	140.25	1716.01	-2801.15	50.19	1698.59	490.24	-274.52	79.94	1086.96	-285.99	77.89	499.89
5.41000	-2237.36	124.69	-117.15	-2322.73	126.06	29.60	-3405.24	118.47	478.86	-2523.27	97.94	476.29	-2236.78	26.42	45.33	-2303.61	25.50	58.16	-1863.97	62.68	335.09	-1842.12	47.46	328.71	-2333.89	100.40	1365.25	0.00	0.00	0.00	-2289.22	20.51	1714.94	-2244.79	147.12	1760.94	-3287.44	139.33	1715.98	-2790.94	50.68	1698.55	489.53	-274.21	79.77	1086.85	-285.82	77.97	499.73
5.42000	-2243.72	122.97	-118.19	-2279.17	125.27	37.24	-3382.43	117.70	480.31	-2512.17	97.65	478.24	-2202.47	28.31	41.71	-2284.54	26.66	52.86	-1863.97	62.68	335.09	-1842.12	47.46	328.71	-2332.33	100.38	1364.54	0.00	0.00	0.00	-2281.52	20.59	1714.79	-2232.29	146.82	1759.81	-3275.74	138.41	1715.96	-2780.68	51.17	1698.52	488.68	-274.40	79.50	1086.49	-285.84	77.82	500.20
5.43000	-2250.01	121.31	-119.02	-2290.73	125.54	35.02	-3359.37	116.94	481.67	-2501.02	97.38	480.11	-2220.71	29.10	31.46	-2268.45	29.81	48.02	-1863.97	62.68	335.09	-1842.12	47.46	328.71	-2324.41	100.28	1365.09	0.00	0.00	0.00	-2273.76	20.63	1714.65	-2244.09	146.96	1760.80	-3264.00	137.49	1715.93	-2770.40	51.67	1698.49	488.37	-274.63	79.23	1086.36	-285.88	77.72	499.85
5.44000	-2256.22	119.73	-119.64	-2289.70	125.75	35.66	-3336.07	116.20	482.93	-2489.81	97.14	481.89	-2181.70	32.60	34.02	-2227.91	31.31	47.37	-1863.97	62.68	335.09	-1842.12	47.46	328.71	-2309.14	100.01	1365.00	0.00	0.00	0.00	-2265.95	20.63	1714.51	-2218.33	145.77	1758.77	-3252.23	136.57	1715.90	-2760.08	52.18	1698.47	488.93	-274.59	79.45	1086.72	-286.08	77.85	500.43
5.45000	-2262.31	118.24	-120.04	-2321.47	127.92	29.74	-3312.54	115.49	484.09	-2478.56	96.92	483.57	-2181.54	36.67	26.56	-2191.63	35.74	45.28	-1863.97	62.68	335.09	-1842.12	47.46	328.71	-2304.88	100.58	1364.40	0.00	0.00	0.00	-2258.07	20.58	1714.38	-2221.59	144.29	1759.65	-3240.43	135.64	1715.88	-2749.73	52.69	1698.45	489.42	-274.32	79.65	1086.83	-285.87	78.09	500.07
5.46000	-2268.26	116.82	-120.23	-2310.94	128.77	27.88	-3288.78	114.79	485.15	-2467.25	96.73	485.17	-2117.28	40.51	35.54	-2160.15	39.10	44.24	-1863.97	62.68	335.09	-1842.12	47.46	328.71	-2294.20	100.60	1364.55	0.00	0.00	0.00	-2250.13	20.48	1714.25	-2237.14	145.16	1760.38	-3228.59	134.71	1715.85	-2739.35	53.22	1698.43	490.07	-274.32	79.97	1086.68	-285.97	77.84	500.23
5.47000	-2274.03	115.50	-120.18	-2306.24	129.09	29.61	-3264.80	114.12	486.12	-2455.90	96.56	486.68	-2120.99	42.06	27.91	-2125.92	41.50	45.08	-1863.97	62.68	335.09	-1842.12	47.46	328.71	-2289.31	100.81	1363.77	0.00	0.00	0.00	-2242.12	20.33	1714.12	-2217.34	143.82	1758.71	-3216.71	133.77	1715.83	-2728.94	53.75	1698.42	489.66	-274.51	79.71	1086.01	-286.04	77.69	499.91
5.48000	-2279.61	114.27	-119.90	-2331.47	130.80	23.02	-3240.62	113.47	486.97	-2444.50	96.42	488.09	-2106.20	47.65	27.95	-2091.61	45.25	47.35	-1863.97	62.68	335.09	-1842.12	47.46	328.71	-2279.10	100.95	1363.53	0.00	0.00	0.00	-2234.03	20.14	1713.99	-2192.66	142.71	1756.02	-3204.81	132.84	1715.80	-2718.49	54.28	1698.41	489.53	-274.36	79.74	1086.22	-286.13	77.91	500.14
5.49000	-2284.95	113.15	-119.36	-2302.01	129.15	29.14	-3216.23	112.84	487.73	-2433.04	96.30	489.41	-2069.12	49.25	34.74	-2077.85	48.76	46.92	-1863.97	62.68	335.09	-1842.12	47.46	328.71	-2261.92	101.18	1362.92	0.00	0.00	0.00	-2225.86	19.89	1713.87	-2198.54	144.63	1756.18	-3192.87	131.90	1715.78	-2708.01	54.83	1698.41	489.23	-274.36	79.66	1087.07	-285.87	77.98	500.17
5.50000	-2290.04	112.13	-118.58	-2317.63	130.21	26.38	-3191.65	112.24	488.38	-2421.53	96.21	490.63	-2000.83	54.23	46.40	-2054.17	51.31	47.02	-1863.97	62.68	335.09	-1842.12	47.46	328.71	-2261.57	101.18	1361.74	0.00	0.00	0.00	-2217.60	19.60	1713.75	-2183.61	142.60	1754.36	-3180.89	130.96	1715.76	-2697.50	55.38	1698.41	489.16	-274.50	79.52	1086.86	-285.80	78.07	499.88
5.51000	-2294.85	111.22	-117.53	-2295.22	130.52	29.34	-3166.89	111.67	488.93	-2409.98	96.15	491.75	-1973.50	55.32	51.39	-2006.36	54.59	54.91	-1863.97	62.68	335.09	-1842.12	47.46	328.71	-2255.22	101.28	1360.86	0.00	0.00	0.00	-2209.26	19.25	1713.63	-2190.70	142.20	1755.15	-3168.88	130.02	1715.74	-2686.96	55.94	1698.42	488.82	-274.37	79.56	1086.45	-285.64	77.99	499.91
5.52000	-2299.34	110.42	-116.22	-2309.83	131.32	25.50	-3141.95	111.12	489.37	-2398.37	96.12	492.77	-1938.11	56.24	59.67	-2009.09	57.02	53.98	-1863.97	62.68	335.09	-1842.12	47.46	328.71	-2241.23	100.76	1359.82	0.00	0.00	0.00	-2200.81	18.86	1713.51	-2182.47	141.37	1753.84	-3156.84	129.07	1715.71	-2676.38	56.51	1698.43	489.75	-274.47	79.67	1086.35	-285.98	77.82	498.97
5.53000	-2303.50	109.74	-114.63	-2295.32	131.89	29.38	-3116.85	110.60	489.70	-2386.71	96.12	493.69	-1927.55	56.65	59.93	-1975.48	59.27	58.96	-1863.97	62.68	335.09	-1842.12	47.46	328.71	-2229.43	99.90	1358.24	0.00	0.00	0.00	-2192.26	18.41	1713.40	-2164.35	140.86	1751.67	-3144.77	128.13	1715.69	-2665.78	57.08	1698.45	489.06	-274.78	79.47	1087.07	-285.91	78.05	499.69
5.54000	-2307.29	109.19	-112.75	-2308.74	130.35	26.56	-3091.58	110.10	489.92	-2374.99	96.14	494.51	-1910.79	58.19	65.05	-1980.74	58.98	57.82	-1863.97	62.68	335.09	-1842.12	47.46	328.71	-2223.29	99.98	1357.11	0.00	0.00	0.00	-2183.61	17.90	1713.28	-2137.80	138.20	1748.72	-3132.67	127.18	1715.67	-2655.14	57.66	1698.47	489.70	-274.51	79.73	1086.33	-286.02	77.90	500.27
5.55000	-2310.68	108.77	-110.58	-2332.58	132.45	22.77	-3066.17	109.63	490.03	-2363.23	96.20	495.23	-1950.01	58.15	55.19	-1968.06	59.47	60.54	-1863.97	62.68	335.09	-1842.12	47.46	328.71	-2220.90	99.28	1355.59	0.00	0.00	0.00	-2174.85	17.35	1713.17	-2126.55	137.16	1746.38	-3120.53	126.23	1715.66	-2644.47	58.26	1698.49	490.27	-274.53	79.85	1086.38	-285.87	77.87	499.70
5.56000	-2313.65	108.49	-108.11	-2300.75	131.37	27.93	-3040.61	109.19	490.03	-2351.41	96.28	495.84	-1913.06	56.87	69.20	-1952.93	58.82	65.19	-1863.97	62.68	335.09	-1842.12	47.46	328.71	-2208.94	98.62	1354.79	0.00	0.00	0.00	-2165.97	16.73	1713.05	-2120.19	136.31	1746.04	-3108.37	125.27	1715.64	-2633.77	58.85	1698.52	488.66	-274.48	79.48	1086.75	-285.89	77.97	499.68
5.57000	-2316.16	108.34	-105.34	-2304.53	131.30	26.87	-3014.91	108.78	489.91	-2339.54	96.39	496.34	-1883.89	54.39	75.49	-1937.24	57.87	70.28	-1863.97	62.68	335.09	-1842.12	47.46	328.71	-2200.17	98.14	1353.89	0.00	0.00	0.00	-2156.97	16.07	1712.94	-2107.10	135.81	1743.74	-3096.17	124.32	1715.62	-2623.05	59.46	1698.56	489.08	-274.28	79.62	1086.47	-285.66	77.97	499.88
5.58000	-2318.20	108.34	-102.25	-2314.84	132.46	25.99	-2989.09	108.40	489.68	-2327.62	96.54	496.74	-1864.70	55.34	77.33	-1922.89	57.45	74.31	-1863.97	62.68	335.09	-1842.12	47.46	328.71	-2193.70	97.51	1353.06	0.00	0.00	0.00	-2147.85	15.34	1712.83	-2113.55	135.68	1742.78	-3083.95	123.36	1715.60	-2612.29	60.07	1698.60	489.57	-274.48	79.74	1086.23	-285.79	77.81	499.47
5.59000	-2319.73	108.49	-98.84	-2292.92	131.64	30.04	-2963.15	108.05	489.34	-2315.65	96.71	497.02	-1872.12	53.71	74.28	-1911.76	58.41	75.80	-1863.97	62.68	335.09	-1842.12	47.46	328.71	-2188.28	96.72	1352.23	0.00	0.00	0.00	-2138.59	14.56	1712.71	-2109.93	132.94	1741.94	-3071.69	122.40	1715.59	-2601.50	60.70	1698.65	488.76	-274.69	79.61	1086.95	-285.56	78.10	499.91
5.60000	-2320.73	108.80	-95.10	-2288.47	132.20	32.96	-2937.09	107.73	488.87	-2303.62	96.92	497.19	-1866.69	55.70	70.37	-1905.73	61.58	73.24	-1863.97	62.68	335.09	-1842.12	47.46	328.71	-2177.39	95.72	1351.36	0.00	0.00	0.00	-2129.20	13.71	1712.60	-2082.13	130.56	1739.15	-3059.41	121.44	1715.57	-2590.68	61.33	1698.70	488.79	-274.71	79.48	1086.47	-285.80	77.89	500.65
5.61000	-2321.16	109.26	-91.02	-2314.02	131.87	26.76	-2910.94	107.44	488.29	-2291.54	97.16	497.25	-1856.28	58.56	66.99	-1902.69	64.77	70.11	-1863.97	62.68	335.09	-1842.12	47.46	328.71	-2164.00	93.85	1351.26	0.00	0.00	0.00	-2119.67	12.81	1712.49	-2088.17	130.43	1737.27	-3047.10	120.48	1715.56	-2579.83	61.96	1698.75	489.44	-274.35	79.82	1086.44	-286.04	77.84	500.90
5.62000	-2321.00	109.89	-86.59	-2307.38	134.72	29.05	-2884.69	107.18	487.59	-2279.40	97.43	497.20	-1854.17	59.84	64.00	-1900.66	67.81	66.24	-1863.97	62.68	335.09	-1842.12	47.46	328.71	-2159.77	92.82	1350.91	0.00	0.00	0.00	-2109.99	11.85	1712.37	-2074.81	128.67	1734.98	-3034.76	119.51	1715.54	-2568.94	62.61	1698.81	489.03	-274.42	79.66	1086.71	-285.85	77.93	500.63
5.63000	-2320.22	110.69	-81.82	-2294.45	132.27	31.01	-2858.36	106.96	486.77	-2267.21	97.74	497.03	-1868.87	63.66	55.96	-1901.01	72.65	60.55	-1863.97	62.68	335.09	-1842.12	47.46	328.71	-2151.73	90.83	1350.67	0.00	0.00	0.00	-2100.17	10.83	1712.25	-2074.02	128.42	1734.57	-3022.39	118.55	1715.53	-2558.04	63.26	1698.88	489.78	-274.29	79.76	1086.79	-285.85	77.98	500.21
5.64000	-2318.80	111.67	-76.68	-2308.52	133.47	29.21	-2831.95	106.77	485.83	-2254.97	98.07	496.74	-1860.21	68.51	55.70	-1899.00	75.72	55.21	-1863.97	62.68	335.09	-1842.12	47.46	328.71	-2144.30	90.00	1350.78	0.00	0.00	0.00	-2090.19	9.75	1712.13	-2058.87	125.89	1733.36	-3009.99	117.58	1715.52	-2547.10	63.93	1698.95	489.02	-274.04	79.71	1086.67	-285.94	78.01	499.56
5.65000	-2316.70	112.82	-71.17	-2271.74	133.54	38.58	-2805.47	106.62	484.76	-2242.67	98.44	496.34	-1857.78	69.78	50.38	-1897.63	77.53	50.15	-1863.97	62.68	335.09	-1842.12	47.46	328.71	-2138.70	88.50	1351.22	0.00	0.00	0.00	-2080.05	8.60	1712.01	-2034.98	124.95	1730.90	-2997.57	116.61	1715.51	-2536.13	64.60	1699.02	488.99	-274.54	79.48	1086.22	-286.13	77.84	500.04
5.66000	-2313.89	114.16	-65.29	-2267.84	133.53	40.13	-2778.92	106.50	483.57	-2230.32	98.85	495.81	-1858.23	73.65	43.15	-1894.78	77.25	47.35	-1863.97	62.68	335.09	-1842.12	47.46	328.71	-2126.91	87.02	1351.37	0.00	0.00	0.00	-2069.74	7.39	1711.88	-2044.82	123.67	1730.41	-2985.12	115.64	1715.50	-2525.13	65.28	1699.11	489.21	-274.49	79.65	1086.95	-286.10	77.99	500.14
5.67000	-2310.36	115.69	-59.03	-2272.50	135.68	37.89	-2752.33	106.42	482.26	-2217.92	99.29	495.16	-1856.07	73.37	40.05	-1893.23	78.11	44.95	-1863.97	62.68	335.09	-1842.12	47.46	328.71	-2120.37	86.09	1352.13	0.00	0.00	0.00	-2059.26	6.12	1711.76	-2020.98	122.11	1728.16	-2972.64	114.67	1715.49	-2514.10	65.96	1699.19	489.71	-274.15	79.76	1086.91	-285.93	78.00	500.49
5.68000	-2306.07	117.41	-52.37	-2283.72	134.87	37.38	-2725.69	106.37	480.82	-2205.46	99.76	494.39	-1857.06	75.74	36.13	-1892.80	79.19	42.98	-1863.97	62.68	335.09	-1842.12	47.46	328.71	-2111.24	84.29	1353.43	0.00	0.00	0.00	-2048.61	4.78	1711.63	-2018.94	119.60	1728.87	-2960.13	113.70	1715.48	-2503.05	66.66	1699.28	490.03	-274.16	79.96	1086.39	-285.95	77.80	499.52
5.69000	-2300.99	119.34	-45.32	-2283.42	132.93	36.93	-2699.01	106.36	479.25	-2192.94	100.27	493.49	-1856.12	76.15	32.96	-1891.99	79.42	41.39	-1863.97	62.68	335.09	-1842.12	47.46	328.71	-2100.11	83.06	1354.54	0.00	0.00	0.00	-2037.78	3.38	1711.49	-1999.99	119.06	1728.24	-2947.61	112.72	1715.47	-2491.97	67.36	1699.38	489.13	-274.06	79.80	1086.78	-285.41	78.17	500.22
5.70000	-2295.10	121.47	-37.85	-2298.64	133.56	30.68	-2672.31	106.39	477.55	-2180.37	100.82	492.47	-1856.27	77.49	30.29	-1891.89	80.03	39.99	-1863.97	62.68	335.09	-1842.12	47.46	328.71	-2096.66	82.21	1355.67	0.00	0.00	0.00	-2026.75	1.91	1711.36	-1995.10	119.16	1728.07	-2935.05	111.75	1715.46	-2480.85	68.07	1699.48	489.25	-274.12	79.72	1086.34	-285.76	77.88	499.46
5.71000	-2288.36	123.81	-29.98	-2302.25	133.00	32.15	-2645.58	106.45	475.72	-2167.74	101.40	491.32	-1855.51	76.72	29.11	-1890.83	79.25	39.65	-1863.97	62.68	335.09	-1842.12	47.46	328.71	-2086.61	80.88	1356.84	0.00	0.00	0.00	-1990.55	0.84	1710.94	-2009.11	115.84	1728.80	-2922.47	110.77	1715.46	-2469.71	68.79	1699.59	489.61	-274.28	79.73	1086.58	-286.01	77.97	500.04
5.72000	-2280.76	126.36	-21.68	-2283.96	132.61	37.81	-2618.84	106.56	473.75	-2155.06	102.02	490.04	-1853.53	75.28	28.70	-1890.42	79.24	39.05	-1863.97	62.68	335.09	-1842.12	47.46	328.71	-2082.42	79.97	1357.79	0.00	0.00	0.00	-1998.80	-1.91	1710.24	-1973.84	115.30	1728.21	-2909.87	109.79	1715.45	-2458.55	69.52	1699.71	490.37	-274.11	80.03	1086.63	-286.14	77.76	500.26
5.73000	-2272.25	129.13	-12.96	-2302.98	131.79	32.62	-2592.10	106.70	471.66	-2142.33	102.67	488.63	-1853.71	75.49	27.96	-1891.10	79.99	38.23	-1863.97	62.68	335.09	-1842.12	47.46	328.71	-2078.31	78.44	1358.94	0.00	0.00	0.00	-2002.90	-2.97	1710.58	-1972.85	114.04	1728.46	-2897.24	108.81	1715.45	-2447.35	70.26	1699.83	490.78	-274.10	80.08	1086.73	-285.76	78.03	499.84
5.74000	-2262.82	132.13	-3.80	-2290.58	131.28	35.11	-2565.36	106.89	469.43	-2129.53	103.36	487.09	-1853.20	75.44	27.76	-1890.85	79.67	38.13	-1863.97	62.68	335.09	-1842.12	47.46	328.71	-2066.68	76.56	1359.50	0.00	0.00	0.00	-1986.59	-3.81	1710.86	-1965.26	112.65	1728.08	-2884.59	107.83	1715.45	-2436.13	71.00	1699.95	490.87	-274.08	80.15	1086.23	-286.07	77.82	499.53
5.75000	-2252.44	135.36	5.81	-2290.59	131.98	36.88	-2538.64	107.11	467.07	-2116.68	104.10	485.41	-1854.09	76.20	26.70	-1890.96	79.87	37.83	-1863.97	62.68	335.09	-1842.12	47.46	328.71	-2050.02	76.13	1360.32	0.00	0.00	0.00	-1953.71	-3.99	1709.64	-1986.69	111.28	1729.78	-2871.92	106.85	1715.44	-2424.87	71.76	1700.08	489.65	-274.22	79.73	1086.37	-285.85	77.91	499.87
5.76000	-2241.09	138.82	15.86	-2276.19	133.92	42.60	-2511.94	107.38	464.56	-2103.78	104.86	483.60	-1852.76	74.64	27.47	-1890.93	80.00	37.50	-1863.97	62.68	335.09	-1842.12	47.46	328.71	-2043.41	75.17	1360.69	0.00	0.00	0.00	-1974.88	-6.42	1711.31	-1982.63	108.92	1729.45	-2859.22	105.87	1715.44	-2413.60	72.52	1700.22	489.57	-274.19	79.82	1086.02	-285.65	77.83	500.65
5.77000	-2246.73	140.31	11.67	-2250.05	136.58	50.40	-2485.26	107.69	461.93	-2090.81	105.67	481.65	-1852.83	74.78	27.27	-1890.45	79.29	37.72	-1863.97	62.68	335.09	-1842.12	47.46	328.71	-2036.90	74.73	1360.96	0.00	0.00	0.00	-1960.68	-8.39	1710.09	-1972.16	107.48	1729.21	-2846.50	104.89	1715.44	-2402.29	73.29	1700.36	489.72	-274.10	79.83	1086.07	-285.89	77.76	500.10
5.78000	-2229.94	141.36	18.35	-2244.86	138.56	56.99	-2458.62	108.05	459.15	-2077.79	106.52	479.57	-1854.30	76.53	26.17	-1890.80	79.50	37.33	-1863.97	62.68	335.09	-1842.12	47.46	328.71	-2033.02	74.39	1361.29	0.00	0.00	0.00	-1949.67	-8.61	1711.02	-1941.48	106.97	1727.60	-2833.76	103.90	1715.44	-2390.96	74.07	1700.51	489.66	-274.08	79.84	1086.06	-285.65	77.86	500.59
5.79000	-2195.60	145.04	34.08	-2239.33	141.02	69.09	-2432.03	108.44	456.23	-2064.72	107.41	477.34	-1853.11	75.11	26.69	-1890.45	79.35	37.39	-1863.97	62.68	335.09	-1842.12	47.46	328.71	-2015.73	74.68	1361.86	0.00	0.00	0.00	-1960.10	-10.18	1711.32	-1931.08	108.89	1736.03	-2820.99	102.92	1715.45	-2379.60	74.86	1700.66	490.47	-273.90	80.06	1085.61	-285.92	77.61	500.58
5.80000	-2207.76	149.84	45.55	-2219.88	145.44	84.25	-2405.49	108.88	453.17	-2051.58	108.33	474.97	-1854.21	76.40	25.89	-1890.80	79.74	36.93	-1863.97	62.68	335.09	-1842.12	47.46	328.71	-2018.82	74.56	1362.43	0.00	0.00	0.00	-1934.54	-10.68	1710.60	-1926.36	109.20	1738.63	-2808.21	101.94	1715.45	-2368.21	75.66	1700.82	490.06	-274.07	79.89	1086.08	-286.16	77.62	500.29
5.81000	-2200.53	155.21	58.16	-2214.44	149.58	96.92	-2379.01	109.37	449.97	-2038.39	109.30	472.46	-1853.44	75.88	26.12	-1891.39	80.39	36.56	-1863.97	62.68	335.09	-1842.12	47.46	328.71	-2017.58	74.62	1362.93	0.00	0.00	0.00	-1935.77	-13.19	1712.49	-1922.82	108.85	1739.53	-2795.40	100.95	1715.45	-2356.80	76.46	1700.99	489.74	-274.63	79.63	1086.92	-286.06	78.12	499.69
5.82000	-2182.26	159.72	73.39	-2194.55	153.17	112.22	-2352.61	109.90	446.62	-2025.14	110.31	469.81	-1853.53	75.84	25.78	-1890.31	79.33	36.97	-1863.97	62.68	335.09	-1842.12	47.46	328.71	-2003.62	74.51	1363.49	0.00	0.00	0.00	-1935.42	-14.57	1712.89	-1915.98	107.13	1740.61	-2782.58	99.96	1715.46	-2345.36	77.28	1701.16	490.04	-274.13	79.91	1086.85	-285.93	77.98	500.35
5.83000	-2181.71	164.33	84.04	-2167.64	157.23	127.77	-2326.27	110.48	443.13	-2011.83	111.36	467.01	-1854.32	76.83	25.62	-1890.14	79.08	37.06	-1863.97	62.68	335.09	-1842.12	47.46	328.71	-2000.88	74.10	1364.57	0.00	0.00	0.00	-1927.28	-15.87	1713.25	-1908.95	105.50	1741.14	-2769.73	98.98	1715.47	-2333.90	78.10	1701.34	488.90	-274.32	79.59	1085.67	-285.97	77.72	500.33
5.84000	-2134.91	168.86	104.12	-2155.44	160.04	141.37	-2300.03	111.11	439.49	-1998.47	112.45	464.06	-1853.93	76.52	25.85	-1890.25	79.10	37.11	-1863.97	62.68	335.09	-1842.12	47.46	328.71	-2000.93	73.59	1365.86	0.00	0.00	0.00	-1887.53	-16.43	1711.80	-1894.76	105.33	1741.31	-2756.87	97.99	1715.47	-2322.40	78.93	1701.53	489.15	-274.06	79.71	1085.87	-285.90	77.75	500.43
5.85000	-2123.39	170.91	116.14	-2131.23	161.57	155.14	-2273.88	111.78	435.70	-1985.04	113.58	460.97	-1852.30	74.85	26.53	-1890.47	79.30	36.96	-1863.97	62.68	335.09	-1842.12	47.46	328.71	-1990.38	73.12	1366.96	0.00	0.00	0.00	-1901.37	-16.89	1714.51	-1889.76	104.63	1742.70	-2743.98	97.00	1715.48	-2310.89	79.77	1701.72	489.58	-273.98	79.95	1086.29	-286.00	77.92	500.45
5.86000	-2114.59	171.70	127.61	-2109.75	163.22	169.44	-2247.84	112.50	431.76	-1971.56	114.76	457.72	-1853.47	75.98	25.87	-1890.48	79.19	37.06	-1863.97	62.68	335.09	-1842.12	47.46	328.71	-1976.22	72.82	1368.58	0.00	0.00	0.00	-1888.58	-17.09	1715.11	-1874.81	104.76	1742.78	-2731.08	96.02	1715.49	-2299.35	80.62	1701.91	489.92	-274.19	79.98	1086.45	-286.16	77.85	499.34
5.87000	-2070.12	172.88	146.06	-2092.79	163.70	181.44	-2221.90	113.27	427.68	-1958.02	115.98	454.32	-1854.12	76.80	25.40	-1890.83	79.37	36.74	-1863.97	62.68	335.09	-1842.12	47.46	328.71	-1975.47	71.81	1369.83	0.00	0.00	0.00	-1886.22	-17.16	1715.46	-1872.88	105.21	1744.58	-2718.15	95.03	1715.50	-2287.78	81.48	1702.12	489.97	-274.37	79.94	1085.80	-286.04	77.59	499.46
5.88000	-2044.14	172.84	159.19	-2080.87	163.55	192.13	-2196.09	114.09	423.44	-1944.42	117.24	450.77	-1852.94	75.56	25.99	-1890.74	79.14	36.80	-1863.97	62.68	335.09	-1842.12	47.46	328.71	-1966.17	71.54	1371.12	0.00	0.00	0.00	-1896.87	-17.73	1718.33	-1866.80	104.23	1745.34	-2705.21	94.04	1715.51	-2276.18	82.35	1702.33	489.69	-274.15	79.81	1086.19	-285.21	77.99	499.35
5.89000	-2025.49	172.66	171.02	-2063.89	163.74	203.94	-2170.40	114.97	419.05	-1930.76	118.55	447.07	-1854.24	76.52	25.48	-1891.19	79.43	36.60	-1863.97	62.68	335.09	-1842.12	47.46	328.71	-1956.45	71.81	1371.76	0.00	0.00	0.00	-1897.99	-18.11	1719.64	-1862.93	105.18	1746.64	-2692.25	93.05	1715.53	-2264.57	83.23	1702.54	489.96	-274.29	79.92	1086.30	-285.65	77.91	499.56
5.90000	-2022.34	171.55	179.57	-2039.51	163.85	215.92	-2144.84	115.89	414.51	-1917.04	119.90	443.21	-1853.21	75.40	26.02	-1891.51	79.64	36.45	-1863.97	62.68	335.09	-1842.12	47.46	328.71	-1948.40	71.76	1372.69	0.00	0.00	0.00	-1883.07	-16.48	1721.24	-1855.91	105.49	1747.86	-2679.28	92.06	1715.54	-2252.92	84.11	1702.76	489.84	-274.12	79.93	1086.07	-285.94	77.86	499.64
5.91000	-1997.91	177.51	195.82	-2022.83	162.58	224.64	-2119.43	116.86	409.81	-1903.26	121.30	439.19	-1853.07	75.18	26.10	-1891.65	79.77	36.19	-1863.97	62.68	335.09	-1842.12	47.46	328.71	-1946.05	71.25	1374.15	0.00	0.00	0.00	-1874.82	-17.76	1722.66	-1847.25	105.11	1748.59	-2666.28	91.08	1715.56	-2241.26	85.01	1702.99	489.17	-274.38	79.78	1085.63	-285.81	77.74	500.20
5.92000	-1972.69	176.66	205.08	-1997.78	167.59	238.78	-2094.18	117.89	404.95	-1889.43	122.74	435.01	-1854.10	76.22	25.38	-1891.04	79.18	36.36	-1863.97	62.68	335.09	-1842.12	47.46	328.71	-1935.05	70.72	1374.68	0.00	0.00	0.00	-1867.60	-17.70	1723.56	-1829.64	105.75	1749.28	-2653.27	90.09	1715.57	-2229.56	85.91	1703.23	489.66	-274.28	79.92	1086.29	-285.82	78.09	499.84
5.93000	-1945.37	174.13	213.98	-1970.86	165.62	247.22	-2069.08	118.97	399.94	-1875.53	124.23	430.67	-1853.51	75.45	25.73	-1891.24	79.57	36.20	-1863.97	62.68	335.09	-1842.12	47.46	328.71	-1934.02	69.99	1375.47	0.00	0.00	0.00	-1856.50	-17.44	1724.40	-1833.91	105.33	1750.50	-2640.25	89.10	1715.59	-2217.85	86.82	1703.47	489.40	-273.92	79.86	1087.03	-285.92	78.14	499.07
5.94000	-1920.58	170.91	221.33	-1942.17	163.66	254.81	-2044.15	120.10	394.77	-1861.57	125.77	426.17	-1853.39	75.84	25.41	-1890.61	79.19	36.36	-1863.97	62.68	335.09	-1842.12	47.46	328.71	-1929.04	69.61	1376.06	0.00	0.00	0.00	-1848.43	-17.22	1724.23	-1833.68	104.73	1751.68	-2627.21	88.11	1715.61	-2206.11	87.75	1703.72	489.67	-273.92	79.94	1086.55	-286.12	77.87	499.11
5.95000	-1881.11	169.42	230.56	-1917.46	161.98	260.93	-2019.40	121.29	389.43	-1847.55	127.35	421.51	-1852.37	74.52	25.99	-1889.78	78.61	36.76	-1863.97	62.68	335.09	-1842.12	47.46	328.71	-1919.35	68.80	1376.43	0.00	0.00	0.00	-1849.45	-16.82	1725.61	-1829.22	105.61	1752.46	-2614.15	87.12	1715.63	-2194.34	88.68	1703.97	489.00	-274.21	79.70	1086.62	-286.08	77.91	499.94
5.96000	-1854.92	166.95	237.43	-1890.71	160.49	266.39	-1994.83	122.53	383.94	-1833.47	128.97	416.68	-1853.84	76.10	25.27	-1889.94	78.73	36.72	-1863.97	62.68	335.09	-1842.12	47.46	328.71	-1913.65	68.95	1376.50	0.00	0.00	0.00	-1833.48	-16.03	1726.08	-1821.97	105.86	1752.59	-2601.08	86.14	1715.66	-2182.55	89.62	1704.23	490.22	-274.08	80.15	1086.63	-286.12	77.88	500.17
5.97000	-1829.48	164.94	243.01	-1863.63	158.80	271.35	-1970.46	123.83	378.29	-1819.33	130.65	411.69	-1852.43	74.85	26.11	-1889.50	78.30	36.95	-1863.97	62.68	335.09	-1842.12	47.46	328.71	-1898.60	68.66	1376.75	0.00	0.00	0.00	-1814.40	-8.75	1735.55	-1814.57	105.53	1753.24	-2587.99	85.15	1715.68	-2170.74	90.57	1704.50	489.59	-274.26	79.89	1086.63	-285.79	78.00	498.93
5.98000	-1795.70	163.30	249.65	-1834.08	157.65	275.61	-1946.28	125.18	372.47	-1805.13	132.37	406.52	-1851.87	74.27	26.35	-1889.29	78.19	37.18	-1863.97	62.68	335.09	-1842.12	47.46	328.71	-1893.78	68.09	1376.68	0.00	0.00	0.00	-1801.36	-7.07	1737.95	-1803.06	104.90	1753.59	-2574.89	84.16	1715.70	-2158.90	91.53	1704.78	489.14	-274.50	79.69	1086.83	-285.99	78.08	499.57
5.99000	-1772.27	162.66	252.75	-1807.20	156.21	278.74	-1922.32	126.59	366.48	-1790.87	134.14	401.19	-1851.36	73.82	26.60	-1888.91	77.65	37.54	-1863.97	62.68	335.09	-1842.12	47.46	328.71	-1890.57	73.54	1385.13	0.00	0.00	0.00	-1795.64	-7.57	1738.14	-1795.77	105.92	1753.49	-2561.77	83.18	1715.73	-2147.05	92.50	1705.06	489.37	-274.28	79.68	1086.65	-285.71	78.10	500.29
6.00000	-1746.76	160.34	256.34	-1781.70	155.05	280.90	-1898.57	128.06	360.33	-1776.54	135.96	395.69	-1851.36	73.96	26.74	-1889.31	78.30	37.24	-1863.97	62.68	335.09	-1842.12	47.46	328.71	-1882.74	74.25	1386.33	0.00	0.00	0.00	-1790.60	-7.01	1738.46	-1788.90	105.77	1753.80	-2548.65	82.19	1715.76	-2135.16	93.48	1705.35	488.87	-274.25	79.54	1086.77	-285.62	78.15	500.10
6.01000	-1723.30	160.59	258.41	-1755.52	154.30	282.44	-1875.05	129.59	354.01	-1762.16	137.83	390.01	-1852.52	75.55	25.69	-1888.81	77.80	37.29	-1863.97	62.68	335.09	-1842.12	47.46	328.71	-1875.30	74.22	1386.15	0.00	0.00	0.00	-1782.78	-7.29	1738.70	-1775.60	105.90	1753.36	-2535.50	81.21	1715.78	-2123.26	94.47	1705.65	489.57	-274.32	79.74	1086.25	-285.75	77.93	499.50
6.02000	-1680.93	159.28	263.79	-1726.39	153.22	284.32	-1851.76	131.17	347.52	-1747.71	139.75	384.16	-1851.72	74.61	26.00	-1888.58	77.48	37.52	-1863.97	62.68	335.09	-1842.12	47.46	328.71	-1872.05	73.62	1385.63	0.00	0.00	0.00	-1772.34	-7.10	1738.11	-1773.18	105.67	1753.46	-2522.35	80.22	1715.81	-2111.33	95.46	1705.95	489.18	-274.43	79.63	1087.33	-285.72	78.21	499.92
6.03000	-1661.15	158.64	265.81	-1700.39	152.76	285.34	-1828.72	132.82	340.87	-1733.20	141.72	378.13	-1851.83	74.67	26.06	-1888.88	77.85	37.20	-1863.97	62.68	335.09	-1842.12	47.46	328.71	-1863.27	73.31	1385.03	0.00	0.00	0.00	-1766.71	-7.16	1737.91	-1774.23	105.81	1753.54	-2509.19	79.24	1715.85	-2099.38	96.47	1706.26	489.33	-274.35	79.78	1086.57	-285.48	78.01	500.68
6.04000	-1626.02	159.82	268.00	-1672.83	152.37	285.90	-1805.92	134.52	334.04	-1718.63	143.74	371.93	-1849.98	72.56	27.16	-1889.38	78.31	36.88	-1863.97	62.68	335.09	-1842.12	47.46	328.71	-1856.27	73.21	1384.52	0.00	0.00	0.00	-1762.18	-7.56	1737.43	-1765.49	105.24	1753.29	-2496.01	78.25	1715.88	-2087.41	97.49	1706.58	488.97	-274.23	79.76	1086.56	-285.58	78.02	499.72
6.05000	-1603.12	159.03	269.43	-1642.87	152.27	286.36	-1783.39	136.29	327.04	-1703.99	145.81	365.55	-1852.33	74.84	26.02	-1889.20	77.81	37.20	-1863.97	62.68	335.09	-1842.12	47.46	328.71	-1850.16	72.89	1383.83	0.00	0.00	0.00	-1760.28	-7.13	1737.49	-1763.89	106.01	1752.93	-2482.82	77.27	1715.91	-2075.41	98.51	1706.90	489.43	-274.48	79.81	1086.74	-285.82	78.15	500.29
6.06000	-1572.73	161.06	270.27	-1613.80	152.34	286.02	-1761.12	138.12	319.86	-1689.29	147.93	358.99	-1852.49	74.95	25.84	-1889.24	77.83	37.18	-1863.97	62.68	335.09	-1842.12	47.46	328.71	-1843.22	72.42	1383.00	0.00	0.00	0.00	-1749.72	-6.62	1736.96	-1753.39	106.87	1752.42	-2469.62	76.29	1715.95	-2063.39	99.55	1707.23	489.30	-274.51	79.62	1086.22	-285.86	77.94	500.59
6.07000	-1550.41	161.97	270.10	-1588.06	153.30	284.24	-1739.12	140.01	312.51	-1674.53	150.11	352.25	-1849.77	72.04	27.29	-1889.52	78.05	36.97	-1863.97	62.68	335.09	-1842.12	47.46	328.71	-1836.67	72.56	1382.22	0.00	0.00	0.00	-1741.45	-6.99	1736.37	-1742.76	106.65	1750.73	-2456.41	75.31	1715.99	-2051.35	100.59	1707.57	489.54	-274.11	79.96	1086.57	-285.98	77.97	499.89
6.08000	-1521.98	162.34	270.18	-1560.27	153.59	282.60	-1717.41	141.97	304.99	-1659.71	152.33	345.32	-1852.60	74.63	25.75	-1889.24	77.68	37.13	-1863.97	62.68	335.09	-1842.12	47.46	328.71	-1830.35	72.49	1381.31	0.00	0.00	0.00	-1733.43	-7.07	1735.33	-1732.81	105.91	1749.92	-2443.18	74.33	1716.02	-2039.29	101.65	1707.91	489.12	-274.24	79.67	1086.81	-285.94	78.03	500.11
6.09000	-1499.69	163.65	270.09	-1534.56	153.98	280.26	-1695.99	143.98	297.28	-1644.82	154.61	338.21	-1852.78	75.09	25.68	-1890.02	78.40	36.66	-1863.97	62.68	335.09	-1842.12	47.46	328.71	-1824.96	72.19	1380.56	0.00	0.00	0.00	-1730.12	-7.41	1734.63	-1725.32	106.03	1749.33	-2429.95	73.35	1716.06	-2027.21	102.71	1708.27	489.36	-274.53	79.68	1086.45	-285.79	78.06	500.32
6.10000	-1473.85	165.51	268.04	-1515.27	154.82	277.57	-1674.87	146.07	289.40	-1629.87	156.94	330.92	-1852.38	74.29	26.15	-1890.07	78.54	36.58	-1863.97	62.68	335.09	-1842.12	47.46	328.71	-1818.09	72.20	1379.63	0.00	0.00	0.00	-1720.90	-7.43	1733.65	-1722.95	106.20	1748.98	-2416.71	72.37	1716.10	-2015.11	103.79	1708.63	489.21	-274.50	79.61	1086.52	-286.06	78.02	500.47
6.11000	-1440.39	167.13	266.58	-1484.98	155.60	274.40	-1654.05	148.21	281.34	-1614.86	159.33	323.44	-1851.67	73.80	26.05	-1889.03	77.52	37.01	-1863.97	62.68	335.09	-1842.12	47.46	328.71	-1814.44	72.15	1378.54	0.00	0.00	0.00	-1712.97	-7.74	1732.86	-1713.62	105.25	1747.35	-2403.46	71.39	1716.15	-2002.98	104.87	1709.00	489.01	-274.15	79.58	1086.05	-286.14	77.69	499.63
6.12000	-1416.51	168.36	262.57	-1462.83	156.25	268.65	-1633.56	150.43	273.10	-1599.78	161.77	315.77	-1851.87	74.14	26.10	-1889.68	78.17	36.73	-1863.97	62.68	335.09	-1842.12	47.46	328.71	-1810.00	72.11	1377.54	0.00	0.00	0.00	-1705.11	-7.27	1731.90	-1707.11	105.57	1746.45	-2390.20	70.42	1716.19	-1990.83	105.97	1709.37	489.23	-274.10	79.73	1086.18	-286.17	77.72	499.77
6.13000	-1400.24	169.05	256.61	-1437.13	156.58	263.15	-1613.38	152.70	264.67	-1584.64	164.26	307.90	-1852.13	74.69	25.75	-1890.53	78.80	36.48	-1863.97	62.68	335.09	-1842.12	47.46	328.71	-1803.60	72.36	1376.63	0.00	0.00	0.00	-1699.76	-7.39	1731.00	-1693.97	105.60	1744.88	-2376.94	69.44	1716.24	-1978.67	107.07	1709.75	489.54	-274.23	79.78	1086.58	-286.05	77.79	499.65
6.14000	-1372.67	171.28	251.43	-1411.03	156.90	256.79	-1593.54	155.05	256.07	-1569.43	166.81	299.85	-1851.11	73.31	26.41	-1890.11	78.43	36.48	-1863.97	62.68	335.09	-1842.12	47.46	328.71	-1795.57	72.31	1375.55	0.00	0.00	0.00	-1698.61	-7.61	1730.32	-1692.88	104.84	1744.42	-2363.66	68.47	1716.28	-1966.48	108.19	1710.14	489.42	-274.19	79.79	1086.31	-286.12	77.80	500.13
6.15000	-1349.32	170.73	245.45	-1388.24	156.58	249.85	-1574.04	157.46	247.27	-1554.16	169.42	291.60	-1852.62	74.68	25.78	-1889.79	77.90	36.75	-1863.97	62.68	335.09	-1842.12	47.46	328.71	-1787.67	72.41	1374.51	0.00	0.00	0.00	-1685.73	-7.10	1729.21	-1682.82	105.42	1743.37	-2350.38	67.50	1716.33	-1954.27	109.31	1710.54	489.83	-274.29	79.82	1086.64	-285.80	78.02	500.26
6.16000	-1316.62	170.55	241.75	-1362.96	156.87	243.69	-1554.89	159.95	238.29	-1538.82	172.07	283.16	-1851.59	73.69	26.14	-1889.35	77.58	36.94	-1863.97	62.68	335.09	-1842.12	47.46	328.71	-1782.97	72.56	1373.56	0.00	0.00	0.00	-1679.07	-6.87	1728.23	-1669.92	104.62	1742.02	-2337.09	66.53	1716.38	-1942.04	110.45	1710.95	489.36	-274.28	79.60	1087.15	-286.01	78.29	499.47
6.17000	-1292.76	169.22	235.82	-1337.96	156.64	237.36	-1536.10	162.50	229.13	-1523.42	174.79	274.52	-1852.11	74.34	26.03	-1889.52	77.64	36.85	-1863.97	62.68	335.09	-1842.12	47.46	328.71	-1774.54	72.74	1372.48	0.00	0.00	0.00	-1671.01	-7.17	1727.09	-1667.08	105.22	1741.15	-2323.79	65.56	1716.44	-1929.79	111.59	1711.36	490.03	-274.38	79.89	1086.63	-285.97	77.96	499.47
6.18000	-1280.63	172.96	230.99	-1314.26	157.46	232.50	-1517.67	165.12	219.77	-1507.95	177.56	265.69	-1852.40	74.46	25.91	-1889.99	77.94	36.60	-1863.97	62.68	335.09	-1842.12	47.46	328.71	-1767.42	72.36	1371.32	0.00	0.00	0.00	-1661.91	-6.91	1726.13	-1664.38	105.83	1740.25	-2310.49	64.59	1716.49	-1917.52	112.75	1711.78	489.70	-274.64	79.72	1086.66	-286.32	77.84	499.02
6.19000	-1260.82	172.15	226.86	-1301.31	160.00	227.57	-1499.61	167.81	210.23	-1492.42	180.39	256.65	-1851.45	73.33	26.59	-1890.03	77.90	36.60	-1863.97	62.68	335.09	-1842.12	47.46	328.71	-1759.03	72.38	1370.38	0.00	0.00	0.00	-1656.02	-6.66	1725.21	-1659.76	106.09	1739.59	-2297.18	63.63	1716.54	-1905.24	113.91	1712.21	489.89	-274.45	79.83	1086.92	-286.20	78.15	500.18
6.20000	-1240.85	172.33	224.86	-1284.60	160.13	222.23	-1481.94	170.57	200.49	-1476.82	183.28	247.42	-1852.85	74.65	25.89	-1889.79	77.55	36.81	-1863.97	62.68	335.09	-1842.12	47.46	328.71	-1752.55	72.77	1369.40	0.00	0.00	0.00	-1646.03	-5.89	1724.33	-1648.88	105.77	1738.79	-2283.87	62.66	1716.60	-1892.93	115.08	1712.65	489.07	-274.62	79.57	1086.62	-286.01	77.92	500.31
6.21000	-1221.69	173.68	224.08	-1266.04	160.90	219.40	-1464.65	173.40	190.57	-1461.15	186.22	237.98	-1852.33	74.17	25.86	-1889.92	77.47	36.73	-1863.97	62.68	335.09	-1842.12	47.46	328.71	-1744.02	73.04	1368.21	0.00	0.00	0.00	-1641.98	-6.12	1723.03	-1638.75	107.28	1737.20	-2270.55	61.70	1716.66	-1880.60	116.27	1713.09	488.90	-274.49	79.48	1086.44	-286.03	77.90	501.01
6.22000	-1204.51	172.38	223.27	-1247.41	160.10	217.80	-1444.89	176.92	180.65	-1443.36	189.12	228.39	-1853.14	75.18	25.47	-1889.80	77.15	36.77	-1863.97	62.68	335.09	-1842.12	47.46	328.71	-1737.47	73.33	1367.06	0.00	0.00	0.00	-1634.63	-5.74	1721.94	-1634.68	106.88	1736.27	-2257.23	60.74	1716.72	-1868.25	117.46	1713.54	488.97	-274.42	79.68	1086.14	-286.37	77.66	500.33
6.23000	-1188.18	171.21	222.52	-1231.77	162.27	214.60	-1427.02	179.27	170.51	-1427.37	191.21	218.82	-1853.13	74.49	25.76	-1890.02	77.30	36.63	-1863.97	62.68	335.09	-1842.12	47.46	328.71	-1727.52	73.53	1365.88	0.00	0.00	0.00	-1618.79	-4.89	1720.55	-1629.38	107.55	1735.57	-2243.90	59.78	1716.78	-1855.89	118.67	1714.00	488.97	-274.26	79.67	1086.71	-286.22	78.06	500.17
6.24000	-1173.48	171.35	220.91	-1215.09	161.24	212.72	-1410.17	182.13	161.09	-1412.33	193.61	209.52	-1853.20	74.31	25.87	-1889.70	76.93	36.76	-1863.97	62.68	335.09	-1842.12	47.46	328.71	-1718.96	73.77	1364.76	0.00	0.00	0.00	-1617.55	-4.42	1719.77	-1615.74	108.86	1734.28	-2230.56	58.82	1716.84	-1843.50	119.89	1714.47	489.46	-274.30	79.71	1086.75	-285.65	78.11	498.89
6.25000	-1160.54	171.60	218.59	-1201.02	161.82	209.67	-1395.53	183.63	151.28	-1398.05	196.23	200.76	-1852.64	73.86	26.07	-1890.59	77.66	36.35	-1863.97	62.68	335.09	-1842.12	47.46	328.71	-1712.50	74.23	1363.56	0.00	0.00	0.00	-1611.55	-3.66	1718.81	-1610.77	108.95	1733.57	-2217.23	57.87	1716.91	-1831.10	121.11	1714.95	489.30	-274.62	79.61	1086.47	-285.84	77.99	499.59
6.26000	-1147.30	172.23	217.15	-1183.35	162.26	205.77	-1381.76	185.49	142.14	-1383.78	200.36	192.94	-1852.66	74.16	26.01	-1890.45	77.52	36.42	-1863.97	62.68	335.09	-1842.12	47.46	328.71	-1704.06	74.26	1362.35	0.00	0.00	0.00	-1596.35	-0.56	1720.64	-1604.99	109.25	1732.79	-2203.89	56.91	1716.98	-1818.67	122.35	1715.43	488.56	-274.26	79.43	1086.68	-285.88	77.93	498.95
6.27000	-1136.59	171.89	213.96	-1167.83	162.55	201.34	-1368.79	187.68	133.73	-1371.65	203.08	184.97	-1852.12	73.18	26.50	-1890.78	77.84	36.16	-1863.97	62.68	335.09	-1842.12	47.46	328.71	-1695.93	75.09	1361.06	0.00	0.00	0.00	-1586.82	0.82	1720.22	-1597.92	109.31	1731.52	-2190.55	55.96	1717.04	-1806.23	123.60	1715.92	489.32	-274.09	79.75	1086.74	-285.91	77.90	499.41
6.28000	-1126.12	170.34	211.72	-1154.32	162.69	196.44	-1356.22	191.19	126.37	-1360.11	206.53	177.64	-1853.14	74.42	25.91	-1890.06	77.00	36.51	-1863.97	62.68	335.09	-1842.12	47.46	328.71	-1687.20	75.60	1359.83	0.00	0.00	0.00	-1578.39	1.46	1719.21	-1581.29	110.92	1730.14	-2177.20	55.01	1717.11	-1793.77	124.85	1716.42	489.65	-274.40	79.67	1086.69	-286.02	77.90	499.45
6.29000	-1118.44	171.76	208.39	-1142.69	162.71	191.11	-1345.05	194.30	119.36	-1350.80	208.60	170.38	-1852.64	73.72	25.89	-1890.59	77.50	36.08	-1863.97	62.68	335.09	-1842.12	47.46	328.71	-1680.29	75.83	1358.51	0.00	0.00	0.00	-1569.90	2.39	1718.24	-1572.98	112.37	1728.59	-2163.86	54.07	1717.19	-1781.30	126.12	1716.93	490.37	-274.47	79.93	1086.02	-286.14	77.75	499.75
6.30000	-1112.51	172.59	204.23	-1132.81	162.61	185.41	-1335.32	197.34	112.78	-1342.51	211.04	163.43	-1854.37	74.78	25.40	-1890.47	77.26	36.06	-1863.97	62.68	335.09	-1842.12	47.46	328.71	-1669.32	76.57	1357.07	0.00	0.00	0.00	-1561.03	3.07	1717.21	-1562.14	113.57	1727.53	-2150.51	53.12	1717.26	-1768.80	127.40	1717.45	489.50	-274.42	79.73	1085.96	-286.06	77.84	500.82
6.31000	-1104.65	168.75	202.97	-1124.55	162.40	179.37	-1327.39	199.56	106.57	-1336.78	211.15	156.03	-1854.48	75.06	25.22	-1890.27	77.09	36.02	-1863.97	62.68	335.09	-1842.12	47.46	328.71	-1661.04	77.23	1355.76	0.00	0.00	0.00	-1552.09	3.99	1716.21	-1552.62	112.76	1729.23	-2137.16	52.18	1717.33	-1756.29	128.69	1717.98	489.19	-274.37	79.63	1087.56	-285.57	78.33	500.52
6.32000	-1100.38	169.24	199.14	-1117.78	162.10	173.05	-1321.38	200.81	100.13	-1332.09	211.45	149.19	-1853.16	73.63	26.08	-1890.21	76.99	35.83	-1863.97	62.68	335.09	-1842.12	47.46	328.71	-1650.97	77.73	1354.20	0.00	0.00	0.00	-1542.83	4.79	1715.17	-1542.35	113.91	1729.07	-2123.81	51.24	1717.41	-1743.76	129.99	1718.51	489.15	-274.12	79.73	1086.28	-285.82	77.99	499.43
6.33000	-1097.74	169.66	194.40	-1112.35	161.71	166.50	-1316.92	201.85	93.77	-1328.13	212.04	142.58	-1852.72	73.25	26.10	-1891.00	77.76	35.29	-1863.97	62.68	335.09	-1842.12	47.46	328.71	-1639.52	78.57	1352.66	0.00	0.00	0.00	-1533.55	5.99	1714.10	-1531.60	115.06	1727.78	-2110.46	50.30	1717.49	-1731.21	131.30	1719.05	489.16	-274.20	79.77	1086.42	-285.60	78.17	499.81
6.34000	-1095.74	169.73	189.31	-1108.15	161.24	159.76	-1313.39	203.06	87.76	-1325.74	211.66	135.82	-1853.02	73.68	25.67	-1890.67	77.31	35.31	-1863.97	62.68	335.09	-1842.12	47.46	328.71	-1629.46	79.12	1351.15	0.00	0.00	0.00	-1523.73	6.63	1712.96	-1522.75	116.13	1726.54	-2097.11	49.36	1717.57	-1718.64	132.62	1719.60	489.12	-274.50	79.65	1086.62	-285.52	78.15	499.54
6.35000	-1095.79	171.39	182.38	-1105.04	160.71	152.89	-1311.86	202.78	80.94	-1323.65	212.10	129.61	-1853.01	72.88	26.22	-1891.18	77.72	34.96	-1863.97	62.68	335.09	-1842.12	47.46	328.71	-1620.40	80.25	1349.61	0.00	0.00	0.00	-1513.96	7.63	1711.92	-1514.00	117.25	1725.54	-2083.76	48.43	1717.65	-1706.06	133.95	1720.16	490.16	-274.31	80.11	1086.25	-285.66	77.97	499.41
6.36000	-1093.20	167.64	177.09	-1102.88	160.13	145.94	-1311.16	202.79	73.94	-1322.48	212.46	123.31	-1853.05	73.18	26.04	-1890.94	77.43	34.88	-1863.97	62.68	335.09	-1842.12	47.46	328.71	-1610.39	81.42	1348.21	0.00	0.00	0.00	-1504.48	9.16	1710.98	-1506.39	119.04	1724.32	-2070.41	47.50	1717.74	-1693.46	135.29	1720.73	489.28	-274.33	79.90	1086.43	-285.92	77.80	499.80
6.37000	-1094.38	168.40	168.44	-1101.55	159.50	138.94	-1310.95	203.52	67.44	-1322.45	212.30	116.77	-1853.88	74.19	25.54	-1891.33	77.68	34.52	-1863.97	62.68	335.09	-1842.12	47.46	328.71	-1601.11	82.57	1346.76	0.00	0.00	0.00	-1494.38	10.32	1710.02	-1492.19	119.51	1722.95	-2057.06	46.57	1717.82	-1680.85	136.65	1721.31	489.71	-274.26	79.97	1086.88	-285.85	77.95	500.21
6.38000	-1094.35	165.80	160.80	-1100.91	158.85	131.95	-1312.79	202.57	59.83	-1323.66	211.53	110.18	-1853.62	73.59	25.65	-1891.33	77.68	34.38	-1863.97	62.68	335.09	-1842.12	47.46	328.71	-1589.63	83.34	1345.19	0.00	0.00	0.00	-1483.76	11.45	1709.12	-1483.25	121.44	1722.31	-2043.71	45.65	1717.91	-1668.21	138.01	1721.89	489.80	-274.09	79.83	1086.97	-285.82	77.93	499.10
6.39000	-1098.21	167.04	149.84	-1100.83	158.17	125.03	-1315.27	202.32	52.29	-1325.64	210.78	103.42	-1853.55	73.18	25.82	-1891.25	77.38	34.24	-1863.97	62.68	335.09	-1842.12	47.46	328.71	-1579.31	84.35	1343.85	0.00	0.00	0.00	-1473.30	13.11	1708.28	-1471.62	122.63	1721.09	-2030.37	44.72	1718.00	-1655.57	139.38	1722.49	489.87	-274.42	79.93	1087.32	-285.88	78.19	499.37
6.40000	-1097.69	159.39	143.63	-1101.17	157.49	118.21	-1318.77	201.29	48.51	-1327.73	210.28	97.09	-1853.24	73.10	25.87	-1891.83	77.91	33.89	-1863.97	62.68	335.09	-1842.12	47.46	328.71	-1567.79	84.14	1343.74	0.00	0.00	0.00	-1462.79	14.87	1707.50	-1460.94	124.19	1720.01	-2017.02	43.80	1718.09	-1642.90	140.77	1723.09	490.05	-274.44	80.01	1086.64	-285.72	78.04	500.36
6.41000	-1098.37	159.57	135.65	-1101.81	156.81	111.55	-1317.51	199.74	45.69	-1328.86	207.64	93.55	-1853.76	73.01	25.92	-1891.00	76.97	34.22	-1863.97	62.68	335.09	-1842.12	47.46	328.71	-1555.85	84.94	1342.40	0.00	0.00	0.00	-1451.99	16.62	1706.68	-1449.38	125.55	1719.37	-2003.68	42.89	1718.19	-1630.22	142.17	1723.70	489.98	-273.82	80.00	1086.20	-285.71	77.90	500.08
6.42000	-1088.58	158.44	128.14	-1102.62	156.14	105.09	-1311.36	198.27	44.02	-1320.53	205.50	93.64	-1853.78	73.40	25.73	-1891.62	77.31	34.03	-1863.97	62.68	335.09	-1842.12	47.46	328.71	-1545.29	86.11	1340.80	0.00	0.00	0.00	-1440.43	18.05	1706.14	-1436.59	127.17	1718.47	-1990.35	41.97	1718.28	-1617.52	143.57	1724.32	489.22	-274.03	79.62	1086.71	-285.58	78.00	499.84
6.43000	-1077.66	157.43	116.77	-1103.45	155.49	98.89	-1305.79	197.34	42.20	-1309.36	205.58	92.81	-1854.04	73.40	25.66	-1892.75	77.74	33.78	-1863.97	62.68	335.09	-1842.12	47.46	328.71	-1532.98	87.09	1339.56	0.00	0.00	0.00	-1428.58	19.67	1706.12	-1423.47	128.54	1718.35	-1977.01	41.06	1718.38	-1604.81	144.99	1724.95	488.87	-274.58	79.46	1086.86	-285.94	78.04	500.66
6.44000	-1071.89	157.60	104.72	-1104.18	154.88	92.99	-1303.34	197.00	41.86	-1304.03	205.58	91.21	-1853.83	73.21	25.75	-1893.42	76.88	35.05	-1863.97	62.68	335.09	-1842.12	47.46	328.71	-1521.88	88.29	1338.69	0.00	0.00	0.00	-1416.11	21.10	1706.26	-1410.45	129.93	1718.53	-1963.68	40.15	1718.48	-1592.08	146.42	1725.59	489.32	-274.39	79.61	1086.70	-285.80	77.93	500.53
6.45000	-1069.53	156.76	95.35	-1104.68	154.32	87.44	-1302.71	196.22	41.10	-1302.21	205.92	90.71	-1852.64	72.00	26.36	-1885.00	63.13	45.66	-1863.97	62.68	335.09	-1842.12	47.46	328.71	-1511.66	89.95	1338.07	0.00	0.00	0.00	-1403.88	23.27	1706.36	-1399.75	132.05	1718.88	-1950.36	39.25	1718.58	-1579.34	147.86	1726.23	489.44	-274.63	79.56	1086.99	-285.80	78.15	499.86
6.46000	-1066.37	157.85	88.17	-1104.81	153.81	82.29	-1301.60	196.34	40.72	-1299.88	206.04	90.54	-1854.49	73.62	25.46	-1885.22	62.41	47.47	-1863.97	62.68	335.09	-1842.12	47.46	328.71	-1501.26	91.65	1337.69	0.00	0.00	0.00	-1390.60	24.44	1706.46	-1386.23	133.87	1719.37	-1937.04	38.35	1718.68	-1566.58	149.31	1726.89	489.33	-274.08	79.71	1086.94	-285.85	78.02	499.83
6.47000	-1062.84	158.10	82.66	-1104.45	153.37	77.59	-1300.89	195.89	40.54	-1297.25	205.85	89.86	-1852.80	71.83	26.29	-1889.55	71.38	41.96	-1863.97	62.68	335.09	-1842.12	47.46	328.71	-1490.34	92.63	1337.65	0.00	0.00	0.00	-1377.66	26.36	1706.98	-1372.85	135.88	1719.69	-1923.72	37.45	1718.79	-1553.81	150.78	1727.56	490.82	-273.93	80.16	1086.06	-285.57	77.90	499.63
6.48000	-1060.81	156.46	76.78	-1103.45	153.01	73.39	-1299.62	196.28	41.15	-1295.25	206.44	89.24	-1854.96	74.15	25.04	-1890.20	76.83	38.41	-1863.97	62.68	335.09	-1842.12	47.46	328.71	-1479.37	94.26	1338.08	0.00	0.00	0.00	-1364.81	28.65	1707.54	-1359.00	137.84	1720.25	-1910.41	36.55	1718.89	-1541.02	152.25	1728.23	489.84	-274.35	79.94	1086.63	-286.02	77.95	499.36
6.49000	-1058.47	156.23	72.32	-1101.49	152.33	69.76	-1298.41	196.73	41.97	-1293.59	207.10	88.59	-1852.52	71.35	26.43	-1889.22	76.42	38.68	-1863.97	62.68	335.09	-1842.12	47.46	328.71	-1467.63	95.23	1338.61	0.00	0.00	0.00	-1351.24	30.37	1708.01	-1346.92	139.94	1720.76	-1897.11	35.66	1719.00	-1528.22	153.74	1728.91	489.74	-274.52	79.85	1086.55	-285.72	77.81	500.22
6.50000	-1056.99	158.22	67.62	-1099.63	151.99	66.30	-1297.29	197.27	42.85	-1291.67	207.44	88.13	-1853.42	72.14	25.90	-1888.65	76.16	39.22	-1863.97	62.68	335.09	-1842.12	47.46	328.71	-1453.35	96.65	1339.40	0.00	0.00	0.00	-1337.99	32.77	1708.68	-1333.21	141.85	1721.27	-1883.81	34.77	1719.11	-1515.40	155.23	1729.61	488.89	-274.62	79.36	1086.73	-285.74	77.94	499.60
6.51000	-1055.66	157.89	62.80	-1098.15	152.17	62.61	-1295.94	198.16	43.57	-1289.82	207.98	87.72	-1854.13	72.85	25.41	-1887.80	76.08	39.67	-1863.97	62.68	335.09	-1842.12	47.46	328.71	-1441.22	97.78	1340.27	0.00	0.00	0.00	-1324.41	34.62	1709.28	-1319.83	143.57	1721.89	-1870.52	33.88	1719.23	-1502.57	156.74	1730.31	488.20	-274.56	79.28	1086.83	-285.75	78.02	499.28
6.52000	-1053.78	159.12	58.68	-1096.95	152.70	58.91	-1295.08	198.78	43.84	-1288.73	207.84	87.07	-1854.20	73.00	25.41	-1886.87	76.50	39.61	-1863.97	62.68	335.09	-1842.12	47.46	328.71	-1428.54	98.87	1341.22	0.00	0.00	0.00	-1311.26	36.48	1709.95	-1304.57	145.67	1722.10	-1857.24	33.00	1719.34	-1489.73	158.26	1731.02	489.16	-274.24	79.69	1086.17	-286.11	77.76	499.85
6.53000	-1053.88	158.31	53.16	-1095.93	153.53	55.25	-1294.71	198.71	43.45	-1287.20	207.95	86.69	-1852.27	71.62	25.71	-1884.90	76.64	39.72	-1863.97	62.68	335.09	-1842.12	47.46	328.71	-1416.60	100.20	1342.17	0.00	0.00	0.00	-1298.36	38.62	1710.57	-1292.47	147.92	1722.62	-1843.96	32.12	1719.46	-1476.99	160.11	1731.52	489.36	-273.92	79.77	1086.88	-285.85	78.05	500.13
6.54000	-1051.80	157.13	49.89	-1095.07	152.75	51.59	-1294.30	198.60	42.89	-1285.46	207.91	86.39	-1852.90	73.38	23.89	-1881.89	76.92	39.66	-1863.97	62.68	335.09	-1842.12	47.46	328.71	-1405.31	101.06	1343.28	0.00	0.00	0.00	-1285.55	40.37	1711.31	-1283.20	149.86	1723.09	-1830.69	31.25	1719.58	-1464.80	161.28	1732.17	490.42	-274.11	80.02	1086.48	-285.82	77.93	499.62
6.55000	-1051.23	156.67	45.59	-1093.21	150.81	47.36	-1294.06	198.46	42.23	-1283.89	207.40	86.00	-1849.47	72.48	23.68	-1877.22	76.22	40.49	-1863.97	62.68	335.09	-1842.12	47.46	328.71	-1393.51	102.16	1344.23	0.00	0.00	0.00	-1273.31	41.97	1712.04	-1269.47	151.59	1723.55	-1817.43	30.37	1719.70	-1452.47	163.12	1732.63	489.63	-274.29	79.79	1086.84	-285.78	78.21	499.69
6.56000	-1058.89	154.82	38.61	-1096.88	149.82	43.03	-1293.82	198.29	41.67	-1282.32	206.84	85.72	-1846.53	72.66	22.51	-1870.69	74.48	43.38	-1863.97	62.68	335.09	-1842.12	47.46	328.71	-1381.46	103.03	1345.17	0.00	0.00	0.00	-1261.55	43.55	1712.90	-1258.51	152.87	1724.02	-1804.18	29.51	1719.82	-1440.68	164.82	1733.25	489.27	-273.98	79.71	1086.66	-285.77	78.01	500.30
6.57000	-1053.82	154.78	36.91	-1095.25	149.27	41.45	-1293.66	198.01	41.29	-1281.10	206.31	85.48	-1845.02	73.28	20.50	-1864.30	73.04	46.91	-1863.97	62.68	335.09	-1842.12	47.46	328.71	-1370.08	104.15	1345.87	0.00	0.00	0.00	-1250.25	44.90	1713.85	-1246.51	153.80	1724.57	-1790.93	28.64	1719.95	-1430.51	164.75	1734.27	489.06	-274.52	79.59	1086.47	-285.76	78.04	500.51
6.58000	-1048.89	154.09	36.69	-1094.29	148.84	40.60	-1293.72	197.64	40.96	-1280.60	206.02	85.51	-1843.36	72.35	19.00	-1858.67	71.45	50.60	-1863.97	62.68	335.09	-1842.12	47.46	328.71	-1359.67	105.07	1346.44	0.00	0.00	0.00	-1239.24	45.76	1715.00	-1235.45	155.34	1725.44	-1777.70	27.78	1720.08	-1419.20	166.18	1734.96	489.82	-274.54	79.88	1087.09	-285.67	78.13	499.99
6.59000	-1057.49	154.40	33.51	-1094.77	149.00	39.64	-1293.53	197.76	40.80	-1279.94	206.48	85.69	-1845.87	72.32	16.56	-1854.51	69.02	55.23	-1863.97	62.68	335.09	-1842.12	47.46	328.71	-1351.01	106.39	1346.87	0.00	0.00	0.00	-1228.82	47.04	1716.41	-1225.09	155.58	1726.32	-1764.48	26.93	1720.21	-1408.78	167.00	1735.80	489.86	-274.27	79.78	1086.91	-285.86	78.05	500.10
6.60000	-1048.63	153.60	34.55	-1094.46	149.17	39.17	-1293.74	197.46	40.47	-1279.99	206.12	85.52	-1846.19	70.21	23.96	-1853.74	67.18	60.74	-1863.97	62.68	335.09	-1842.12	47.46	328.71	-1342.62	107.37	1347.36	0.00	0.00	0.00	-1218.46	47.66	1717.83	-1214.10	156.94	1727.47	-1751.26	26.07	1720.34	-1397.39	169.38	1736.27	489.23	-273.99	79.68	1086.60	-285.80	78.05	499.96
6.61000	-1049.72	154.39	33.71	-1093.19	149.22	38.97	-1293.23	198.29	40.75	-1279.40	206.86	85.78	-1843.26	67.43	38.30	-1848.33	67.25	73.99	-1863.97	62.68	335.09	-1842.12	47.46	328.71	-1333.46	108.27	1348.17	0.00	0.00	0.00	-1208.21	48.03	1719.27	-1202.55	157.83	1728.23	-1738.06	25.22	1720.47	-1387.18	170.43	1737.15	489.86	-274.14	79.96	1086.30	-285.83	78.00	498.94
6.62000	-1052.23	154.63	33.11	-1094.59	149.01	38.34	-1293.27	198.30	40.69	-1279.52	206.61	85.63	-1837.51	64.64	55.75	-1847.62	70.13	87.76	-1863.97	62.68	335.09	-1842.12	47.46	328.71	-1324.93	108.66	1349.05	0.00	0.00	0.00	-1198.56	48.57	1720.78	-1192.77	157.61	1729.62	-1724.87	24.38	1720.61	-1376.70	171.78	1737.98	489.72	-274.23	79.85	1086.17	-285.69	78.01	499.20
6.63000	-1056.88	153.91	31.90	-1095.11	149.24	38.24	-1293.55	197.97	40.49	-1279.36	206.72	85.58	-1832.90	64.13	67.82	-1841.57	72.30	104.17	-1863.97	62.68	335.09	-1842.12	47.46	328.71	-1316.00	108.90	1350.18	0.00	0.00	0.00	-1189.28	48.86	1722.20	-1182.62	158.32	1731.09	-1711.69	23.54	1720.75	-1367.36	172.33	1738.78	490.01	-274.29	80.01	1086.54	-285.78	78.11	500.13
6.64000	-1054.56	154.48	31.88	-1094.97	149.47	38.13	-1293.70	197.85	40.39	-1279.19	206.89	85.62	-1828.04	67.34	84.50	-1829.30	74.97	122.16	-1863.97	62.68	335.09	-1842.10	47.45	328.73	-1305.13	109.20	1351.61	0.00	0.00	0.00	-1180.08	48.97	1723.58	-1173.78	158.59	1732.37	-1698.52	22.70	1720.89	-1357.91	172.96	1739.72	489.28	-274.08	79.85	1086.60	-285.84	77.98	499.87
6.65000	-1052.38	154.18	32.34	-1095.40	149.22	38.05	-1293.51	198.13	40.53	-1279.04	207.13	85.67	-1816.77	71.66	103.05	-1822.24	77.12	139.47	-1863.95	62.68	335.11	-1823.15	46.95	347.52	-1296.64	109.24	1353.00	0.00	0.00	0.00	-1171.27	48.98	1725.04	-1166.59	158.47	1733.59	-1685.36	21.87	1721.03	-1348.54	173.59	1740.72	489.65	-274.10	79.75	1086.55	-285.70	78.04	499.93
6.66000	-1052.85	154.29	32.54	-1093.65	149.53	38.43	-1293.44	198.35	40.65	-1278.84	207.12	83.60	-1811.07	75.28	120.57	-1809.75	79.57	158.54	-1844.43	60.48	355.71	-1804.93	47.02	365.89	-1288.26	109.48	1354.45	0.00	0.00	0.00	-1162.39	48.82	1726.39	-1155.58	158.47	1734.89	-1672.22	21.04	1721.18	-1340.27	173.26	1741.90	489.48	-274.48	79.71	1086.85	-285.98	77.99	500.01
6.67000	-1050.72	154.44	33.21	-1094.49	149.49	38.28	-1293.34	198.60	40.73	-1277.08	207.16	84.12	-1796.16	77.82	138.80	-1796.91	81.45	177.91	-1825.32	59.19	375.01	-1785.06	45.79	383.91	-1280.76	109.47	1356.15	0.00	0.00	0.00	-1153.95	48.86	1727.80	-1147.67	157.90	1736.18	-1659.08	20.22	1721.32	-1331.63	173.44	1743.19	488.50	-273.99	79.50	1086.10	-286.29	77.73	500.62
6.68000	-1051.16	154.80	32.88	-1093.91	149.56	38.41	-1293.63	198.24	40.52	-1275.08	207.06	84.59	-1779.34	80.26	157.66	-1785.43	83.25	196.04	-1806.24	58.14	393.48	-1767.26	46.64	400.29	-1272.66	106.98	1356.75	0.00	0.00	0.00	-1145.71	48.50	1729.29	-1139.95	158.18	1737.75	-1645.97	19.40	1721.47	-1323.51	172.85	1744.84	489.93	-273.78	79.86	1085.96	-286.16	77.75	500.45
6.69000	-1047.97	154.35	33.47	-1095.47	149.63	37.98	-1293.82	198.13	40.48	-1275.66	207.18	84.22	-1766.38	82.30	174.99	-1771.14	84.86	213.58	-1787.87	57.87	410.61	-1747.45	45.41	416.55	-1263.69	106.43	1358.49	0.00	0.00	0.00	-1137.62	48.10	1730.76	-1129.85	157.75	1739.23	-1632.86	18.58	1721.63	-1315.17	172.92	1746.51	489.24	-274.32	79.53	1086.32	-286.13	77.93	500.03
6.70000	-1054.78	153.90	32.35	-1094.63	149.86	38.14	-1293.74	198.24	40.53	-1276.07	206.99	84.37	-1754.40	83.94	191.11	-1752.64	85.44	230.57	-1768.37	56.48	427.08	-1729.18	46.07	431.44	-1254.97	108.62	1361.56	0.00	0.00	0.00	-1130.04	47.87	1732.32	-1124.75	157.20	1741.29	-1619.77	17.77	1721.78	-1307.77	172.04	1748.09	489.20	-274.41	79.45	1086.53	-286.14	77.86	499.58
6.71000	-1053.54	155.19	32.18	-1094.02	149.76	38.22	-1293.81	198.26	40.58	-1274.93	206.85	84.75	-1736.00	82.31	206.95	-1733.44	85.46	245.95	-1750.45	56.99	441.76	-1710.38	45.98	445.84	-1245.04	108.71	1363.63	0.00	0.00	0.00	-1122.45	47.15	1733.99	-1115.40	156.91	1743.09	-1606.69	16.97	1721.94	-1300.12	171.72	1749.76	489.02	-274.39	79.72	1085.83	-286.03	77.69	500.39
6.72000	-1051.47	155.16	32.54	-1095.36	149.66	38.00	-1293.71	198.46	40.71	-1276.51	206.81	84.43	-1705.18	80.53	222.37	-1718.12	84.52	258.69	-1731.23	56.26	455.27	-1690.84	45.34	459.34	-1236.21	108.72	1365.50	0.00	0.00	0.00	-1115.28	46.46	1735.77	-1110.92	156.06	1745.28	-1593.63	16.16	1722.10	-1292.80	171.30	1751.64	489.88	-274.66	79.88	1085.93	-286.16	77.71	500.83
6.73000	-1053.17	154.63	32.24	-1094.46	149.76	38.15	-1293.80	198.31	40.63	-1276.03	206.97	84.47	-1687.74	78.99	234.01	-1694.20	82.98	271.02	-1711.69	55.13	467.42	-1671.74	45.60	471.58	-1228.67	108.99	1367.46	0.00	0.00	0.00	-1108.75	46.23	1737.68	-1102.43	155.73	1747.53	-1580.59	15.37	1722.26	-1286.25	170.12	1753.39	489.59	-274.37	79.73	1086.68	-285.84	78.06	500.45
6.74000	-1054.96	154.75	31.67	-1097.13	149.72	37.40	-1293.56	198.57	40.82	-1276.83	206.94	84.39	-1663.13	76.75	244.39	-1671.77	80.57	281.55	-1691.99	54.06	477.82	-1651.64	44.68	482.80	-1222.12	109.28	1369.24	0.00	0.00	0.00	-1102.03	45.28	1739.65	-1095.10	154.89	1749.92	-1567.56	14.57	1722.42	-1278.81	170.11	1754.96	489.79	-274.43	79.74	1086.60	-286.05	78.10	499.89
6.75000	-1051.59	155.02	32.32	-1095.48	149.87	37.80	-1293.65	198.35	40.71	-1272.00	206.62	85.47	-1642.97	74.53	252.29	-1643.62	78.60	290.88	-1672.18	52.93	486.42	-1631.96	43.91	492.07	-1213.88	109.05	1371.07	0.00	0.00	0.00	-1095.30	44.08	1741.56	-1087.32	154.10	1752.06	-1554.54	13.79	1722.59	-1272.11	169.37	1756.59	489.73	-274.28	79.86	1086.32	-285.96	78.01	499.44
6.76000	-1057.27	155.47	31.16	-1096.27	149.86	37.47	-1293.81	198.01	40.68	-1273.96	206.54	85.03	-1617.74	72.36	259.09	-1624.14	76.06	296.95	-1652.27	51.70	493.02	-1613.01	43.67	499.02	-1205.98	108.93	1372.68	0.00	0.00	0.00	-1088.96	43.12	1743.56	-1081.63	153.10	1754.80	-1541.55	13.00	1722.75	-1265.27	168.81	1757.97	489.15	-274.40	79.55	1087.02	-286.03	78.01	500.07
6.77000	-1050.33	155.05	32.22	-1095.89	150.47	37.55	-1293.84	197.95	40.63	-1275.55	206.42	84.67	-1586.75	70.43	265.26	-1597.04	73.75	302.71	-1633.01	50.80	497.50	-1594.53	43.90	504.03	-1198.14	108.73	1374.24	0.00	0.00	0.00	-1082.31	41.50	1745.52	-1073.34	151.24	1757.39	-1528.57	12.23	1722.92	-1259.01	167.76	1759.32	488.84	-274.18	79.47	1086.31	-286.04	77.77	499.29
6.78000	-1054.01	154.70	31.25	-1095.71	150.54	37.60	-1293.53	198.28	40.79	-1279.58	206.29	83.93	-1563.16	67.94	270.82	-1570.02	71.29	308.22	-1613.86	50.43	499.70	-1573.83	41.86	507.69	-1190.40	108.87	1375.67	0.00	0.00	0.00	-1076.28	40.70	1747.64	-1067.54	150.48	1759.95	-1515.60	11.45	1723.10	-1252.51	167.01	1760.69	489.44	-274.13	79.63	1086.39	-285.94	77.93	499.93
6.79000	-1051.33	154.86	31.78	-1092.11	150.25	38.52	-1293.57	198.08	40.73	-1279.01	206.07	85.87	-1536.18	65.49	272.62	-1543.57	69.55	310.05	-1594.26	49.78	499.92	-1555.69	42.48	508.41	-1184.35	109.08	1376.89	0.00	0.00	0.00	-1070.31	39.62	1749.65	-1061.17	149.31	1762.40	-1502.66	10.69	1723.27	-1246.63	165.68	1761.83	490.07	-274.11	79.92	1086.18	-285.76	77.90	499.42
6.80000	-1052.86	155.36	31.32	-1094.57	150.40	37.88	-1293.39	198.45	40.87	-1278.85	206.16	86.06	-1509.92	63.65	272.61	-1518.78	67.85	309.74	-1574.34	48.75	498.30	-1535.97	41.35	507.83	-1175.83	109.15	1378.08	0.00	0.00	0.00	-1064.01	38.09	1751.54	-1055.32	148.18	1765.05	-1489.73	9.92	1723.45	-1240.47	164.93	1762.89	490.58	-273.93	80.17	1085.86	-285.75	77.87	499.97
6.81000	-1049.84	155.15	31.66	-1095.38	150.68	37.60	-1293.28	198.47	40.89	-1278.82	206.10	85.99	-1486.54	62.20	270.52	-1492.76	66.39	307.85	-1554.76	47.97	494.62	-1515.86	40.06	505.40	-1168.03	109.33	1379.17	0.00	0.00	0.00	-1061.24	35.12	1751.57	-1049.72	146.58	1767.50	-1476.82	9.17	1723.63	-1233.71	165.01	1763.60	490.06	-274.00	80.00	1085.92	-285.79	77.82	500.05
6.82000	-1051.67	155.28	31.39	-1094.04	150.83	37.84	-1293.46	198.21	40.82	-1278.94	205.84	85.95	-1456.80	59.86	267.53	-1466.91	64.72	304.22	-1534.85	46.94	489.04	-1496.41	39.43	501.02	-1160.09	109.60	1380.25	0.00	0.00	0.00	-1057.58	33.66	1753.17	-1043.44	145.56	1769.69	-1463.93	8.41	1723.81	-1227.15	164.64	1764.21	489.13	-274.25	79.68	1087.22	-285.70	78.11	499.47
6.83000	-1053.13	155.98	30.31	-1093.72	150.44	37.72	-1293.46	198.22	40.83	-1278.76	205.87	85.99	-1423.62	59.32	261.85	-1441.77	64.01	297.63	-1515.00	46.07	481.46	-1476.37	37.75	495.16	-1152.23	109.57	1381.12	0.00	0.00	0.00	-1052.64	32.57	1755.02	-1038.22	144.07	1771.83	-1451.06	7.67	1724.00	-1221.82	162.50	1765.08	489.37	-274.33	79.59	1086.80	-285.89	78.18	499.95
6.84000	-1051.31	154.94	30.58	-1096.18	150.92	37.04	-1293.25	198.35	40.88	-1278.66	205.87	86.06	-1401.15	58.23	254.86	-1413.26	63.10	291.52	-1494.74	44.83	472.30	-1457.07	37.14	487.15	-1143.84	109.50	1381.91	0.00	0.00	0.00	-1042.35	31.30	1755.73	-1035.17	142.79	1774.11	-1438.21	6.92	1724.19	-1215.65	161.34	1765.74	490.39	-274.03	79.87	1086.72	-286.17	78.01	500.43
6.85000	-1052.91	155.74	30.37	-1092.52	150.80	37.79	-1293.23	198.28	40.88	-1278.69	205.61	86.07	-1372.72	56.83	247.53	-1384.50	61.35	284.40	-1474.28	43.54	461.50	-1437.33	36.29	477.78	-1136.59	109.64	1382.53	0.00	0.00	0.00	-1038.82	29.92	1757.01	-1027.51	141.69	1775.89	-1425.38	6.19	1724.38	-1209.56	160.03	1766.23	489.81	-273.99	79.77	1086.47	-286.02	77.94	499.50
6.86000	-1052.08	155.41	29.81	-1091.25	151.13	38.11	-1293.28	197.94	40.80	-1278.63	205.50	86.15	-1339.78	55.78	240.32	-1354.74	60.49	276.08	-1451.99	40.41	449.64	-1416.80	34.48	467.14	-1128.92	108.30	1382.17	0.00	0.00	0.00	-1031.15	28.63	1758.15	-1021.75	140.53	1777.67	-1412.57	5.46	1724.57	-1203.25	158.93	1766.67	489.35	-274.49	79.50	1086.79	-285.83	78.08	499.20
6.87000	-1051.97	155.90	29.76	-1092.72	151.20	37.61	-1293.19	197.99	40.83	-1278.56	205.42	86.21	-1311.28	53.98	231.48	-1322.92	57.64	267.54	-1429.64	37.70	436.11	-1395.66	31.83	455.27	-1121.08	108.02	1382.46	0.00	0.00	0.00	-1025.51	27.73	1758.95	-1015.15	139.03	1778.97	-1399.78	4.73	1724.76	-1196.74	158.10	1766.78	489.19	-274.39	79.56	1086.24	-285.78	77.80	499.41
6.88000	-1049.89	155.63	30.55	-1092.67	150.78	37.33	-1293.16	197.85	40.77	-1278.56	205.21	86.25	-1277.99	50.09	224.14	-1293.64	55.52	257.29	-1407.48	35.42	420.99	-1373.08	28.11	442.48	-1112.81	107.81	1382.78	0.00	0.00	0.00	-1018.50	26.19	1759.57	-1006.54	137.77	1780.15	-1387.01	4.01	1724.96	-1190.12	157.17	1766.81	489.59	-274.09	79.74	1086.67	-285.80	77.94	500.04
6.89000	-1049.50	155.06	29.88	-1096.17	150.02	36.30	-1292.85	198.16	40.97	-1278.40	205.18	86.37	-1245.25	47.66	215.05	-1264.22	50.74	247.27	-1384.86	33.04	404.64	-1350.75	25.02	427.99	-1106.81	108.19	1382.92	0.00	0.00	0.00	-1011.29	25.02	1760.13	-1000.65	136.53	1781.11	-1374.26	3.29	1725.16	-1183.72	155.89	1766.87	489.61	-274.62	79.76	1086.23	-285.56	77.95	499.93
6.90000	-1053.23	154.14	29.11	-1093.00	149.70	37.09	-1292.80	198.14	40.95	-1278.29	205.20	86.58	-1211.68	44.71	205.09	-1232.51	47.81	236.00	-1361.13	30.21	387.39	-1328.51	22.76	412.31	-1097.84	108.00	1383.04	0.00	0.00	0.00	-1003.83	23.78	1760.42	-996.60	135.05	1782.44	-1361.53	2.58	1725.36	-1177.02	154.90	1766.72	489.86	-274.74	79.75	1086.70	-285.67	77.85	499.94
6.91000	-1049.50	154.60	29.90	-1094.15	149.54	36.64	-1292.70	198.17	41.03	-1278.25	204.87	86.61	-1183.86	41.43	193.43	-1201.76	44.59	223.88	-1336.70	27.08	369.28	-1305.63	20.22	395.72	-1091.04	107.99	1383.09	0.00	0.00	0.00	-998.89	22.79	1760.83	-989.21	134.30	1783.16	-1348.83	1.88	1725.57	-1170.14	154.29	1766.36	488.87	-274.61	79.52	1086.71	-286.01	77.99	499.79
6.92000	-1044.75	154.90	30.98	-1092.93	148.89	37.08	-1292.61	198.09	41.07	-1278.08	204.87	86.85	-1149.15	38.32	182.61	-1169.71	42.17	211.99	-1312.22	24.74	349.89	-1281.56	16.64	378.68	-1080.56	108.14	1382.94	0.00	0.00	0.00	-992.23	21.45	1760.78	-981.69	133.21	1783.60	-1336.15	1.18	1725.78	-1163.53	152.71	1766.03	490.51	-274.33	80.05	1086.12	-285.89	77.89	499.25
6.93000	-1048.83	154.14	29.64	-1093.22	148.45	36.94	-1292.54	198.01	41.18	-1278.19	204.38	86.84	-1114.52	34.85	172.25	-1137.84	38.68	199.88	-1286.68	22.06	330.16	-1257.46	13.92	360.48	-1073.20	107.98	1382.67	0.00	0.00	0.00	-983.77	20.74	1760.70	-973.78	132.11	1783.96	-1323.49	0.49	1725.99	-1156.61	151.07	1765.64	490.36	-274.42	80.02	1086.30	-285.80	77.91	499.83
6.94000	-1050.88	154.42	28.99	-1091.67	148.40	37.32	-1292.59	197.71	41.21	-1277.87	204.46	87.15	-1078.76	30.45	161.82	-1104.14	34.38	188.09	-1259.33	17.92	310.41	-1233.55	12.15	341.52	-1065.47	107.72	1382.23	0.00	0.00	0.00	-977.12	19.63	1760.31	-967.03	130.67	1784.25	-1310.86	-0.20	1726.20	-1149.11	150.24	1765.01	489.87	-274.31	79.70	1086.71	-285.88	78.01	500.31
6.95000	-1044.93	154.66	30.26	-1092.39	148.71	36.83	-1292.35	197.53	41.32	-1277.78	204.22	87.30	-1043.95	25.03	151.64	-1071.01	29.47	176.22	-1231.88	14.22	290.02	-1207.48	8.22	323.08	-1056.06	107.65	1381.70	0.00	0.00	0.00	-969.18	18.70	1759.54	-960.13	129.13	1783.98	-1298.25	-0.88	1726.42	-1141.52	149.26	1764.31	489.46	-274.66	79.75	1087.04	-285.73	77.97	499.75
6.96000	-1054.44	154.52	28.08	-1086.12	147.09	37.24	-1292.28	197.31	41.55	-1277.48	204.40	87.70	-1008.74	19.73	141.57	-1037.18	24.03	164.79	-1204.02	11.35	269.12	-1180.74	4.40	304.06	-1047.80	106.98	1381.12	0.00	0.00	0.00	-962.08	17.38	1758.78	-952.23	128.61	1783.78	-1285.67	-1.55	1726.63	-1134.13	147.82	1763.49	489.12	-274.68	79.63	1085.87	-285.83	77.66	499.45
6.97000	-1046.54	153.97	29.80	-1090.11	147.04	36.10	-1292.09	196.94	41.79	-1277.59	203.83	87.77	-974.20	13.70	132.00	-1003.54	17.93	153.85	-1175.59	8.49	248.31	-1154.24	1.65	284.63	-1039.47	106.90	1380.38	0.00	0.00	0.00	-953.99	16.36	1757.88	-945.74	127.62	1783.60	-1273.11	-2.22	1726.85	-1126.70	146.24	1762.74	489.27	-274.15	79.57	1086.26	-285.49	77.99	500.66
6.98000	-1045.39	151.94	28.51	-1086.48	147.25	36.83	-1291.77	196.85	42.24	-1277.43	203.65	88.05	-938.76	6.72	123.55	-968.69	11.69	143.61	-1146.59	5.65	227.69	-1127.69	-0.22	264.91	-1030.93	106.61	1379.45	0.00	0.00	0.00	-945.63	15.07	1756.85	-936.45	126.05	1782.69	-1260.57	-2.88	1727.08	-1118.76	145.36	1761.69	489.91	-274.30	79.85	1086.99	-285.73	78.11	502.54
6.99000	-1043.92	154.64	29.57	-1089.23	148.50	36.80	-1291.59	196.44	42.65	-1277.45	203.30	88.32	-902.68	-0.05	115.84	-936.13	5.59	133.73	-1116.50	2.36	207.78	-1100.09	-2.97	245.83	-1021.61	106.05	1378.41	0.00	0.00	0.00	-940.21	14.00	1755.77	-927.29	124.52	1781.78	-1248.06	-3.54	1727.30	-1110.98	144.13	1760.60	489.86	-274.49	79.73	1086.58	-285.84	77.96	501.43
7.00000	-1037.12	154.54	31.00	-1085.50	149.63	38.29	-1291.33	196.05	43.24	-1277.24	203.11	88.67	-867.03	-7.50	109.19	-901.38	-0.84	125.19	-1085.34	-2.44	188.97	-1072.24	-6.09	227.33	-1013.21	105.65	1377.34	0.00	0.00	0.00	-928.93	12.76	1754.52	-921.31	123.03	1781.23	-1235.58	-4.19	1727.53	-1102.98	142.64	1759.48	489.42	-274.39	79.69	1086.80	-285.68	78.07	501.41
7.01000	-1043.23	155.55	30.87	-1084.01	150.46	39.47	-1291.20	195.33	43.83	-1277.37	202.40	88.92	-832.91	-14.23	103.66	-866.31	-6.96	117.71	-1053.55	-7.66	170.86	-1043.87	-9.08	209.24	-1006.08	104.81	1376.13	0.00	0.00	0.00	-923.03	11.44	1753.46	-913.83	121.79	1780.25	-1223.12	-4.83	1727.76	-1095.10	140.74	1758.21	489.57	-274.18	79.93	1086.47	-285.88	77.95	500.71
7.02000	-1044.68	157.30	31.60	-1084.57	151.23	39.66	-1290.74	195.03	44.68	-1277.54	201.81	89.24	-798.68	-20.77	99.29	-832.50	-13.04	111.28	-1022.08	-11.81	153.16	-1014.25	-13.78	192.68	-996.33	104.01	1374.89	0.00	0.00	0.00	-914.39	10.05	1752.08	-905.73	119.92	1779.24	-1210.69	-5.47	1728.00	-1086.66	139.21	1756.79	489.22	-274.56	79.78	1086.83	-286.13	78.01	500.41
7.03000	-1052.70	156.97	29.64	-1085.07	150.87	39.65	-1290.16	194.85	45.83	-1277.37	201.47	89.77	-764.46	-26.55	96.27	-800.57	-18.89	105.74	-990.48	-16.14	136.86	-983.67	-19.83	177.57	-987.97	103.35	1373.38	0.00	0.00	0.00	-904.64	8.77	1750.37	-896.05	118.93	1777.92	-1198.28	-6.10	1728.24	-1078.24	137.64	1755.20	488.26	-274.39	79.39	1086.40	-286.18	77.89	500.56
7.04000	-1047.83	156.22	30.42	-1086.33	150.28	38.87	-1289.89	194.26	46.73	-1277.28	201.01	90.22	-730.16	-31.93	94.66	-766.54	-23.90	102.14	-959.03	-19.85	121.31	-954.53	-23.92	162.82	-978.02	102.86	1371.83	0.00	0.00	0.00	-897.63	7.20	1749.00	-889.52	117.65	1776.73	-1185.91	-6.73	1728.48	-1069.90	135.47	1753.64	488.75	-274.39	79.51	1086.77	-286.28	77.95	500.04
7.05000	-1054.92	156.90	28.68	-1091.27	151.53	37.41	-1289.76	193.41	47.55	-1277.05	200.69	90.84	-699.35	-36.72	93.80	-735.49	-28.32	99.22	-927.64	-24.32	107.62	-925.68	-27.82	149.43	-969.29	101.67	1370.25	0.00	0.00	0.00	-889.33	5.81	1747.35	-881.66	116.31	1775.05	-1173.56	-7.34	1728.72	-1061.30	133.81	1751.94	489.81	-274.35	79.97	1087.07	-286.07	78.00	499.39
7.06000	-1048.30	156.33	29.62	-1090.08	151.43	37.46	-1289.69	192.50	48.42	-1276.76	200.27	91.51	-665.64	-40.68	94.99	-704.67	-32.20	97.96	-896.72	-28.67	95.79	-896.96	-32.36	138.05	-961.07	100.53	1368.57	0.00	0.00	0.00	-878.71	4.28	1745.52	-871.01	114.52	1773.38	-1161.24	-7.96	1728.96	-1052.00	133.04	1749.93	490.49	-273.98	80.12	1086.38	-285.99	77.86	499.67
7.07000	-1049.36	157.08	29.35	-1090.30	151.63	37.24	-1289.26	192.10	49.45	-1276.62	199.69	92.18	-633.97	-42.80	96.68	-673.43	-34.96	98.13	-866.85	-32.98	85.85	-868.96	-36.91	128.25	-951.51	99.18	1366.67	0.00	0.00	0.00	-869.68	2.50	1743.59	-862.88	112.73	1771.79	-1148.95	-8.56	1729.21	-1042.95	131.36	1748.09	490.45	-273.99	80.06	1086.96	-285.78	78.23	499.45
7.08000	-1048.86	156.74	28.83	-1087.30	151.57	37.87	-1289.20	191.34	50.32	-1276.44	199.08	92.87	-607.57	-44.32	98.87	-642.16	-36.63	99.57	-838.16	-37.59	78.00	-842.63	-40.73	119.86	-944.27	97.92	1364.84	0.00	0.00	0.00	-860.68	1.31	1741.75	-853.69	111.44	1769.94	-1136.69	-9.16	1729.46	-1033.65	129.89	1746.06	490.09	-274.34	79.98	1086.60	-286.04	78.17	499.23
7.09000	-1045.67	156.69	29.66	-1089.13	151.25	37.36	-1288.96	190.91	51.39	-1276.12	198.57	93.73	-581.36	-45.70	101.71	-616.11	-37.91	100.75	-810.92	-41.76	71.25	-817.59	-43.90	112.75	-933.56	96.37	1362.96	0.00	0.00	0.00	-850.10	-0.27	1739.73	-844.05	109.20	1767.78	-1124.45	-9.75	1729.72	-1024.95	127.14	1744.14	490.18	-274.13	80.14	1086.24	-286.37	77.97	499.19
7.10000	-1047.30	157.41	29.33	-1091.05	151.35	37.07	-1288.87	190.22	52.45	-1275.78	198.20	94.70	-558.53	-44.79	104.51	-591.46	-38.69	102.52	-785.90	-45.64	65.82	-794.44	-47.34	107.18	-923.33	94.75	1361.03	0.00	0.00	0.00	-840.83	-1.96	1737.77	-837.64	106.88	1766.05	-1112.25	-10.34	1729.97	-1015.87	124.59	1742.20	490.52	-274.28	80.15	1086.07	-286.08	77.94	499.71
7.11000	-1056.37	156.70	27.23	-1089.68	151.34	37.26	-1288.27	190.35	53.91	-1275.05	198.28	95.95	-535.60	-44.69	108.01	-569.96	-39.63	104.49	-762.97	-48.92	61.28	-773.29	-50.34	102.57	-914.63	93.24	1358.97	0.00	0.00	0.00	-829.79	-3.89	1735.66	-825.58	105.46	1763.96	-1100.08	-10.91	1730.23	-1005.92	123.41	1739.96	491.15	-274.21	80.35	1086.65	-285.80	78.11	499.90
7.12000	-1049.26	156.43	28.95	-1088.86	151.57	37.36	-1287.99	190.12	55.27	-1274.62	197.80	97.14	-516.40	-44.69	111.57	-550.91	-39.55	106.69	-742.23	-51.89	57.44	-754.31	-53.00	98.67	-904.57	91.86	1357.02	0.00	0.00	0.00	-819.48	-5.87	1733.75	-817.63	103.32	1762.40	-1087.94	-11.49	1730.50	-996.81	120.76	1737.97	490.58	-274.10	80.15	1086.13	-286.02	77.79	499.36
7.13000	-1047.91	156.87	29.16	-1087.26	151.77	37.85	-1287.38	190.43	57.05	-1273.80	197.82	98.68	-502.12	-44.41	114.09	-534.28	-39.44	108.83	-724.23	-53.99	53.99	-737.47	-55.44	95.56	-894.58	90.18	1355.13	0.00	0.00	0.00	-811.35	-8.23	1731.87	-811.55	100.95	1760.72	-1075.82	-12.05	1730.76	-987.27	118.78	1735.98	490.04	-273.89	80.05	1086.53	-285.74	78.07	500.13
7.14000	-1047.53	157.00	29.26	-1088.66	151.91	37.59	-1286.76	190.47	58.80	-1272.81	197.91	100.41	-485.16	-43.62	116.81	-520.18	-38.95	110.07	-709.03	-56.30	52.86	-722.00	-58.68	93.81	-884.83	88.37	1353.32	0.00	0.00	0.00	-801.78	-10.33	1730.02	-798.66	98.68	1758.63	-1063.74	-12.61	1731.03	-977.33	117.04	1734.07	490.16	-274.05	79.90	1086.89	-285.88	78.20	500.67
7.15000	-1045.69	157.27	29.60	-1089.32	152.06	37.21	-1286.26	190.57	60.70	-1271.46	198.36	102.38	-475.75	-42.01	115.01	-508.26	-38.19	109.50	-696.82	-57.71	51.67	-709.80	-59.96	91.78	-874.99	86.41	1351.69	0.00	0.00	0.00	-789.94	-12.45	1728.12	-788.18	96.43	1757.06	-1051.70	-13.16	1731.30	-967.22	114.96	1732.42	489.64	-274.17	79.90	1085.83	-285.70	77.86	500.13
7.16000	-1048.20	157.65	28.69	-1084.41	151.64	38.73	-1285.78	190.41	62.70	-1270.05	198.67	104.42	-464.26	-40.22	109.99	-499.26	-36.96	106.42	-687.64	-57.93	49.29	-699.74	-60.69	89.59	-864.54	84.51	1350.07	0.00	0.00	0.00	-781.08	-14.83	1726.67	-780.82	93.77	1755.86	-1039.68	-13.70	1731.57	-957.50	112.35	1730.98	489.07	-274.15	79.70	1085.60	-286.12	77.73	499.66
7.17000	-1049.87	157.39	28.34	-1083.05	152.21	38.95	-1285.52	189.80	64.80	-1268.48	198.86	106.67	-460.06	-38.61	98.59	-493.39	-34.98	97.39	-684.43	-58.40	46.69	-693.55	-60.06	87.12	-853.14	82.46	1348.87	0.00	0.00	0.00	-774.28	-17.22	1725.46	-770.11	91.54	1754.55	-1027.70	-14.24	1731.85	-947.48	110.06	1729.72	489.08	-274.18	79.70	1086.11	-285.97	78.07	499.77
7.18000	-1047.85	157.29	28.57	-1092.29	151.93	36.49	-1284.78	189.53	67.45	-1266.67	199.00	109.18	-457.75	-36.26	84.33	-490.64	-33.41	83.09	-683.65	-57.56	45.28	-691.10	-58.97	85.11	-844.69	80.44	1347.78	0.00	0.00	0.00	-764.35	-19.80	1724.20	-755.75	89.06	1753.11	-1015.75	-14.77	1732.13	-937.81	107.16	1728.79	489.59	-274.06	79.89	1086.45	-286.08	78.21	497.72
7.19000	-1051.24	156.52	28.12	-1092.75	151.96	36.30	-1283.65	189.77	70.82	-1264.45	199.25	112.12	-452.43	-34.51	72.94	-488.78	-31.82	70.88	-681.79	-56.81	43.30	-689.32	-58.69	83.85	-834.13	78.23	1347.08	0.00	0.00	0.00	-753.71	-22.62	1723.24	-746.12	86.34	1752.63	-1003.83	-15.29	1732.41	-927.37	105.08	1728.09	489.86	-274.67	79.71	1086.05	-285.81	78.03	498.12
7.20000	-1046.92	156.66	29.12	-1089.99	150.55	37.91	-1281.98	190.39	74.81	-1261.96	199.57	115.60	-452.22	-34.12	63.00	-485.77	-31.49	63.57	-679.46	-57.32	42.69	-685.72	-58.70	83.02	-826.07	76.18	1346.76	0.00	0.00	0.00	-742.66	-25.21	1722.66	-737.58	83.64	1752.48	-991.95	-15.81	1732.70	-917.63	101.40	1728.06	489.51	-274.55	79.73	1086.38	-285.81	78.03	498.26
7.21000	-1046.93	157.51	29.10	-1090.08	150.05	37.86	-1279.53	191.74	79.60	-1258.52	200.57	119.90	-445.86	-35.95	57.77	-483.08	-33.12	60.00	-678.27	-58.62	43.57	-682.09	-59.68	82.99	-815.17	74.26	1346.85	0.00	0.00	0.00	-732.65	-28.11	1722.56	-727.89	81.05	1752.65	-980.10	-16.31	1732.99	-907.14	98.73	1728.12	489.37	-274.38	79.70	1086.17	-285.62	78.00	498.07
7.22000	-1047.49	156.97	29.08	-1079.52	151.21	40.53	-1277.15	192.27	84.63	-1255.16	200.59	124.20	-445.21	-38.56	53.51	-482.86	-35.48	56.72	-677.44	-58.66	44.03	-680.55	-59.99	82.24	-805.65	71.82	1347.25	0.00	0.00	0.00	-722.02	-31.08	1722.83	-716.30	77.63	1752.94	-968.29	-16.81	1733.28	-896.28	96.25	1728.48	489.71	-274.55	79.77	1086.49	-285.83	78.02	498.32
7.23000	-1043.68	156.25	30.13	-1084.26	151.36	39.35	-1274.41	192.41	90.08	-1250.88	200.94	129.13	-444.40	-39.64	49.85	-481.94	-36.66	53.27	-676.71	-58.84	44.35	-680.11	-60.37	81.69	-793.90	69.67	1348.09	0.00	0.00	0.00	-712.03	-33.87	1723.52	-705.71	74.84	1753.61	-956.51	-17.30	1733.57	-885.71	93.48	1729.22	489.45	-274.40	79.70	1087.05	-285.78	78.12	499.08
7.24000	-1044.32	156.36	29.73	-1088.21	150.93	38.65	-1270.78	192.72	96.46	-1245.57	201.21	134.68	-446.26	-39.66	45.08	-480.55	-36.23	50.72	-675.69	-58.95	44.42	-679.33	-60.57	81.25	-783.62	67.26	1349.24	0.00	0.00	0.00	-702.29	-36.95	1724.28	-695.74	71.84	1754.76	-944.76	-17.79	1733.87	-875.00	91.10	1730.17	489.44	-274.28	79.80	1086.78	-285.55	78.22	498.39
7.25000	-1048.29	156.86	28.97	-1086.84	150.71	39.38	-1266.03	193.20	103.61	-1239.03	202.17	141.40	-440.59	-38.67	43.04	-478.80	-35.91	48.98	-675.18	-58.58	43.89	-677.37	-61.25	81.45	-772.78	64.91	1350.72	0.00	0.00	0.00	-692.40	-39.64	1725.27	-684.93	68.78	1755.74	-933.06	-18.27	1734.17	-864.44	88.55	1731.37	489.28	-274.37	79.70	1086.21	-285.76	78.03	498.43
7.26000	-1047.25	156.27	28.58	-1090.21	150.34	39.21	-1260.88	192.75	111.14	-1231.86	202.11	148.18	-439.23	-38.58	40.30	-478.47	-36.37	46.61	-674.61	-58.70	43.57	-675.91	-60.99	81.39	-762.94	62.13	1352.49	0.00	0.00	0.00	-680.92	-42.71	1726.18	-673.59	66.02	1756.81	-921.38	-18.74	1734.47	-854.07	85.56	1732.90	489.96	-274.20	79.94	1086.11	-285.68	77.95	497.91
7.27000	-1047.21	156.10	28.25	-1083.21	150.14	41.96	-1254.69	191.49	119.34	-1222.73	202.84	155.91	-439.26	-39.10	37.63	-476.46	-36.24	45.64	-674.27	-58.47	43.16	-675.13	-60.98	81.40	-752.26	59.59	1354.28	0.00	0.00	0.00	-670.15	-45.39	1727.26	-663.61	63.08	1758.20	-909.75	-19.20	1734.78	-843.67	83.21	1734.53	489.95	-274.44	79.78	1086.40	-285.60	78.08	500.11
7.28000	-1049.61	155.92	27.75	-1084.06	150.05	42.68	-1246.97	190.25	128.27	-1213.12	202.40	164.07	-440.92	-39.17	35.53	-478.20	-36.41	44.04	-673.90	-58.70	43.12	-674.64	-60.84	81.18	-740.86	57.24	1356.43	0.00	0.00	0.00	-659.81	-48.20	1728.54	-654.31	60.41	1759.53	-898.15	-19.65	1735.09	-833.54	80.57	1736.30	488.99	-274.56	79.49	1087.02	-285.37	78.36	500.44
7.29000	-1049.13	156.33	27.84	-1084.24	149.71	42.67	-1238.13	188.80	138.48	-1202.72	201.07	172.30	-437.31	-38.60	35.40	-478.71	-36.18	43.41	-673.77	-58.51	43.04	-674.48	-60.48	81.21	-731.05	54.74	1358.70	0.00	0.00	0.00	-651.10	-50.58	1729.91	-642.55	57.94	1760.85	-886.59	-20.10	1735.40	-823.40	78.65	1738.19	488.81	-274.57	79.51	1086.69	-285.73	78.22	499.07
7.30000	-1044.10	155.82	28.03	-1083.71	149.03	42.23	-1228.03	187.52	149.61	-1191.85	198.87	181.00	-438.19	-39.27	34.18	-475.93	-35.97	43.66	-673.62	-58.60	43.05	-673.95	-60.67	81.33	-718.06	52.74	1360.92	0.00	0.00	0.00	-641.91	-52.81	1731.57	-633.20	55.30	1762.45	-875.07	-20.54	1735.72	-813.84	76.32	1740.00	489.60	-274.47	79.77	1086.64	-285.56	78.17	499.07
7.31000	-1042.97	155.76	27.16	-1082.94	148.51	42.18	-1216.64	186.81	162.44	-1180.42	196.48	190.45	-437.92	-38.76	33.89	-477.33	-36.05	42.87	-673.51	-58.52	43.01	-673.83	-60.21	81.32	-707.12	50.48	1363.10	0.00	0.00	0.00	-631.76	-54.90	1733.31	-621.52	53.34	1763.91	-863.58	-20.97	1736.04	-804.32	74.32	1741.64	489.89	-273.92	79.88	1086.29	-285.79	78.02	499.54
7.32000	-1042.13	155.06	25.70	-1081.84	147.59	42.16	-1205.62	183.43	174.47	-1168.19	193.06	199.91	-437.98	-38.76	33.28	-475.85	-35.87	42.97	-673.50	-58.38	42.93	-673.61	-60.05	81.34	-695.03	48.47	1365.17	0.00	0.00	0.00	-620.30	-57.20	1735.15	-612.55	51.65	1765.45	-852.14	-21.39	1736.36	-795.42	71.94	1743.16	489.76	-274.22	79.69	1086.24	-285.96	77.89	500.16
7.33000	-1042.01	153.88	24.57	-1076.15	146.26	43.88	-1192.91	180.26	186.49	-1154.54	190.05	209.53	-437.61	-38.54	33.07	-475.98	-36.31	42.73	-673.43	-58.51	42.97	-673.54	-60.08	81.35	-685.93	46.54	1367.12	0.00	0.00	0.00	-612.32	-59.30	1737.26	-607.41	49.19	1767.95	-840.73	-21.80	1736.69	-786.25	69.99	1744.53	490.36	-274.41	79.84	1086.31	-285.81	78.04	500.54
7.34000	-1038.16	153.47	23.11	-1070.02	144.98	45.75	-1179.12	176.40	198.05	-1139.39	187.36	218.89	-439.32	-38.60	32.73	-476.85	-35.99	42.40	-673.38	-58.47	42.91	-673.35	-60.26	81.46	-677.04	45.17	1368.91	0.00	0.00	0.00	-604.90	-61.03	1739.72	-599.58	47.50	1770.12	-829.36	-22.21	1737.02	-777.02	68.75	1745.77	488.84	-274.65	79.43	1086.60	-285.89	78.10	500.38
7.35000	-1034.89	152.94	21.48	-1062.85	143.69	47.69	-1163.67	173.74	209.71	-1122.74	184.75	227.84	-439.20	-38.79	32.56	-476.55	-36.09	42.35	-673.47	-58.30	42.78	-673.59	-59.76	81.14	-665.94	43.91	1370.55	0.00	0.00	0.00	-594.62	-62.56	1741.92	-587.99	46.27	1771.96	-818.03	-22.61	1737.35	-768.04	67.14	1747.01	489.38	-274.76	79.69	1086.26	-285.99	77.89	499.61
7.36000	-1031.02	152.35	19.05	-1054.26	142.49	49.65	-1147.13	171.40	220.64	-1105.41	181.49	236.08	-437.38	-38.56	32.72	-477.46	-36.38	41.96	-673.39	-58.51	42.82	-673.48	-59.95	81.20	-657.68	42.74	1372.21	0.00	0.00	0.00	-585.68	-64.17	1744.18	-580.97	44.47	1774.15	-806.74	-23.00	1737.68	-759.30	65.80	1748.15	489.49	-274.44	79.55	1085.98	-286.15	77.77	499.22
7.37000	-1025.62	152.03	17.86	-1044.37	141.53	52.03	-1129.57	169.16	231.18	-1087.45	178.29	243.80	-436.72	-37.89	33.14	-476.16	-36.00	42.16	-673.36	-58.57	42.78	-673.27	-60.34	81.36	-647.80	41.68	1373.84	0.00	0.00	0.00	-579.41	-65.25	1746.53	-569.71	43.92	1775.79	-795.49	-23.38	1738.02	-750.57	64.85	1749.28	490.32	-274.60	79.74	1086.30	-285.99	77.93	500.02
7.38000	-1013.30	151.55	20.14	-1033.69	141.06	55.35	-1111.77	166.03	239.95	-1069.23	174.90	251.06	-437.04	-38.50	32.81	-475.45	-36.33	42.28	-673.42	-58.47	42.68	-673.12	-60.68	81.51	-637.86	40.83	1375.21	0.00	0.00	0.00	-570.93	-66.31	1748.54	-561.13	42.84	1777.78	-784.29	-23.75	1738.36	-741.95	63.89	1750.27	490.33	-274.73	79.80	1086.33	-286.05	77.84	500.72
7.39000	-996.33	150.97	26.71	-1015.24	139.82	62.48	-1094.32	162.28	246.82	-1050.96	172.20	257.89	-437.79	-38.99	32.55	-477.79	-36.34	41.55	-673.36	-58.65	42.71	-673.24	-60.31	81.31	-628.07	40.06	1376.69	0.00	0.00	0.00	-561.64	-67.02	1750.46	-554.36	41.99	1779.74	-773.12	-24.12	1738.71	-733.03	63.48	1751.23	490.21	-274.54	79.83	1086.44	-286.30	77.68	499.67
7.40000	-977.42	150.45	32.91	-995.13	138.93	68.80	-1075.79	159.79	252.78	-1032.15	170.09	264.24	-439.06	-39.15	32.16	-475.52	-36.23	42.28	-673.36	-58.63	42.70	-672.93	-60.72	81.54	-618.68	39.23	1378.19	0.00	0.00	0.00	-552.51	-67.81	1752.39	-546.19	41.63	1781.48	-762.00	-24.47	1739.05	-724.44	62.60	1752.29	490.14	-274.41	79.72	1086.46	-286.13	77.84	498.93
7.41000	-955.65	148.86	37.42	-972.55	136.76	73.75	-1055.94	157.66	257.16	-1012.43	167.97	269.44	-439.27	-38.45	32.00	-476.30	-36.14	41.79	-673.35	-58.72	42.73	-673.02	-60.49	81.49	-608.39	38.52	1379.58	0.00	0.00	0.00	-542.89	-68.08	1754.06	-534.56	41.53	1782.75	-750.91	-24.82	1739.40	-715.83	62.07	1753.32	489.71	-274.38	79.68	1086.37	-285.82	77.89	499.76
7.42000	-928.58	146.79	42.48	-946.13	134.47	78.27	-1035.58	155.49	259.89	-991.90	165.61	272.79	-436.79	-38.89	32.73	-476.53	-36.03	41.90	-673.26	-58.90	42.80	-673.10	-60.40	81.48	-598.70	37.67	1380.99	0.00	0.00	0.00	-533.74	-67.91	1755.71	-528.00	41.52	1784.57	-739.87	-25.16	1739.76	-707.21	61.68	1754.43	489.64	-274.72	79.59	1086.07	-285.82	77.96	500.32
7.43000	-905.22	143.02	44.70	-922.64	130.91	80.89	-1014.28	153.71	261.01	-970.46	164.18	274.86	-440.23	-38.76	32.14	-476.96	-36.15	41.77	-673.30	-58.75	42.73	-673.02	-60.29	81.57	-590.08	37.33	1382.35	0.00	0.00	0.00	-524.86	-68.08	1757.61	-520.04	41.87	1786.12	-728.88	-25.49	1740.12	-698.40	61.67	1755.47	489.63	-274.54	79.60	1084.95	-286.19	77.32	500.02
7.44000	-877.06	139.51	46.83	-897.20	127.92	82.39	-992.10	152.19	260.61	-948.43	162.43	275.18	-437.82	-38.90	32.38	-474.91	-36.41	42.17	-673.27	-58.76	42.73	-673.18	-59.78	81.44	-582.21	36.87	1383.81	0.00	0.00	0.00	-517.59	-67.60	1759.54	-510.02	42.69	1787.44	-717.92	-25.81	1740.48	-689.77	61.76	1756.54	490.18	-274.43	79.68	1085.69	-286.30	77.64	499.45
7.45000	-852.19	136.16	47.40	-871.45	124.69	82.71	-969.58	150.22	258.51	-925.55	160.79	274.07	-438.83	-38.47	32.39	-476.27	-36.22	41.82	-673.23	-58.85	42.81	-672.95	-60.10	81.76	-573.01	36.29	1385.35	0.00	0.00	0.00	-508.56	-66.97	1761.31	-501.85	43.17	1788.74	-707.01	-26.13	1740.84	-681.23	61.71	1757.56	490.73	-274.38	79.91	1086.05	-286.29	77.73	499.53
7.46000	-821.44	132.29	47.69	-844.29	121.19	82.16	-945.84	148.77	255.18	-902.30	159.25	271.67	-437.90	-38.45	32.42	-476.24	-36.14	41.78	-673.36	-58.66	42.70	-673.09	-59.85	81.69	-562.42	35.76	1386.75	0.00	0.00	0.00	-498.99	-66.55	1763.06	-495.61	44.25	1790.21	-696.15	-26.43	1741.21	-672.88	61.25	1758.66	489.46	-274.37	79.66	1086.37	-286.10	77.79	500.32
7.47000	-792.31	128.13	46.84	-815.68	117.82	80.72	-921.32	147.46	250.59	-878.35	157.72	268.09	-437.98	-38.04	32.36	-476.54	-35.84	41.54	-673.25	-58.78	42.79	-672.93	-59.90	81.90	-554.44	34.96	1388.07	0.00	0.00	0.00	-489.10	-65.50	1764.60	-486.71	45.35	1791.46	-685.33	-26.73	1741.58	-664.32	61.59	1759.49	489.59	-274.26	79.73	1085.76	-286.06	77.63	499.57
7.48000	-761.85	123.01	44.55	-785.93	114.36	78.58	-896.50	146.06	244.69	-853.80	155.72	263.19	-440.13	-37.84	31.62	-475.96	-35.65	41.71	-673.15	-59.01	42.93	-673.13	-59.57	81.78	-545.23	34.55	1389.27	0.00	0.00	0.00	-479.22	-64.13	1766.20	-477.76	47.03	1792.32	-674.55	-27.01	1741.95	-655.73	61.67	1760.26	489.90	-274.30	79.66	1085.99	-286.22	77.78	500.56
7.49000	-731.01	120.70	42.94	-755.86	110.42	75.39	-870.44	144.88	237.68	-828.72	154.33	257.54	-437.81	-38.45	32.36	-475.90	-35.88	41.53	-673.26	-58.77	42.80	-672.98	-59.96	82.22	-536.15	33.72	1390.38	0.00	0.00	0.00	-470.13	-62.91	1767.74	-466.79	48.70	1793.03	-663.82	-27.29	1742.33	-646.94	62.06	1760.78	489.92	-274.34	79.64	1086.49	-286.07	77.96	499.59
7.50000	-691.32	116.86	42.28	-722.33	107.80	72.45	-844.05	143.71	229.45	-803.07	152.68	250.92	-438.49	-38.28	32.08	-476.11	-35.64	41.62	-673.22	-58.76	42.81	-673.14	-59.40	82.06	-525.61	33.27	1391.39	0.00	0.00	0.00	-460.47	-61.47	1769.22	-459.46	49.52	1794.22	-653.78	-29.09	1742.85	-638.36	61.88	1761.35	489.33	-274.66	79.55	1085.56	-286.18	77.57	499.75
7.51000	-655.69	115.36	41.11	-687.00	105.72	69.93	-816.67	142.90	220.42	-776.79	151.81	243.75	-437.70	-38.09	32.33	-476.65	-35.75	41.33	-673.21	-58.79	42.87	-672.95	-59.45	82.23	-516.78	32.40	1392.13	0.00	0.00	0.00	-450.82	-59.93	1770.67	-450.26	51.48	1794.87	-644.38	-29.08	1743.62	-629.44	62.53	1761.63	488.86	-274.56	79.49	1086.22	-286.12	78.05	499.84
7.52000	-620.42	113.05	38.82	-650.15	104.76	68.10	-788.45	142.35	210.62	-749.56	151.20	235.89	-439.20	-38.20	31.80	-476.31	-36.34	41.18	-673.14	-58.81	42.92	-673.19	-58.85	82.25	-507.33	32.09	1392.64	0.00	0.00	0.00	-440.49	-58.41	1771.76	-440.93	53.52	1795.23	-634.93	-29.13	1744.16	-620.59	63.13	1761.75	489.92	-274.31	79.91	1086.84	-286.26	78.06	500.61
7.53000	-582.97	111.66	37.87	-613.91	103.23	65.26	-759.52	142.02	200.11	-721.69	150.49	227.31	-437.11	-38.13	32.24	-476.92	-36.71	41.05	-673.19	-58.70	42.90	-673.04	-58.97	82.36	-497.42	31.89	1392.98	0.00	0.00	0.00	-431.28	-56.96	1772.73	-432.77	54.97	1795.75	-625.08	-29.48	1744.47	-611.90	63.30	1761.72	490.42	-274.58	79.83	1086.47	-286.20	78.06	501.73
7.54000	-540.83	109.93	37.68	-577.59	102.00	62.69	-730.10	140.85	188.64	-693.22	150.41	218.37	-437.80	-38.65	32.19	-475.67	-36.88	41.39	-673.14	-58.62	42.92	-673.09	-58.72	82.44	-487.99	31.24	1393.17	0.00	0.00	0.00	-423.64	-55.43	1773.77	-424.78	56.69	1796.05	-615.39	-29.15	1744.80	-602.88	64.04	1761.52	489.71	-274.21	79.82	1086.30	-286.43	78.03	500.62
7.55000	-505.27	108.84	36.11	-538.40	101.33	60.97	-699.30	141.18	177.35	-663.89	150.83	209.19	-437.93	-39.12	32.53	-474.00	-36.59	42.05	-673.08	-58.61	43.00	-672.84	-58.98	82.85	-478.17	31.11	1393.10	0.00	0.00	0.00	-413.46	-53.89	1774.33	-414.11	58.40	1795.91	-605.40	-29.18	1744.86	-593.71	64.91	1761.12	489.18	-274.05	79.64	1086.69	-286.34	78.16	499.75
7.56000	-463.99	108.26	36.49	-500.78	100.70	59.03	-667.82	141.24	165.50	-634.41	150.83	199.45	-438.35	-38.92	32.81	-476.29	-36.54	41.59	-672.96	-58.66	43.11	-672.91	-58.68	82.90	-469.95	30.85	1392.86	0.00	0.00	0.00	-403.16	-52.33	1774.75	-405.53	60.27	1795.73	-595.92	-28.41	1744.89	-584.57	65.32	1760.62	489.44	-274.27	79.65	1087.34	-286.00	78.34	499.95
7.57000	-424.61	108.08	36.89	-462.65	100.17	57.38	-635.79	141.58	153.56	-604.02	150.76	189.47	-438.15	-39.19	33.28	-476.65	-36.47	41.74	-672.92	-58.63	43.18	-672.98	-58.40	83.01	-458.39	30.89	1392.40	0.00	0.00	0.00	-393.55	-51.00	1775.05	-395.67	61.65	1795.25	-586.04	-27.91	1744.72	-575.38	65.73	1759.98	489.41	-274.32	79.60	1086.37	-285.81	78.04	500.43
7.58000	-385.37	107.76	37.24	-423.14	99.82	56.34	-602.74	141.68	141.47	-573.06	151.37	179.61	-439.20	-39.45	33.43	-475.75	-36.83	42.16	-672.91	-58.42	43.19	-672.46	-58.96	83.47	-450.09	30.82	1391.75	0.00	0.00	0.00	-383.64	-49.49	1775.07	-386.15	63.36	1794.90	-575.87	-27.83	1744.22	-566.02	66.35	1759.26	490.12	-274.09	79.96	1085.92	-285.88	77.91	500.56
7.59000	-347.26	108.11	38.06	-385.94	100.36	55.00	-569.67	141.35	129.36	-541.53	152.18	169.81	-437.55	-40.02	34.05	-474.77	-36.30	42.71	-672.74	-58.41	43.35	-672.71	-57.94	83.26	-441.72	30.80	1390.86	0.00	0.00	0.00	-374.44	-47.78	1775.03	-375.35	65.13	1794.17	-565.93	-27.32	1743.67	-556.75	66.58	1758.44	489.70	-273.98	79.91	1086.49	-285.93	78.12	500.11
7.60000	-306.26	109.41	40.08	-347.55	101.65	54.50	-535.91	140.85	117.41	-509.67	153.24	160.27	-438.98	-40.72	35.11	-476.60	-36.69	42.26	-672.68	-58.05	43.37	-672.49	-58.05	83.59	-431.24	30.93	1389.81	0.00	0.00	0.00	-364.53	-46.71	1774.59	-366.58	66.95	1793.30	-555.16	-27.01	1743.58	-547.21	67.61	1757.29	489.80	-273.80	79.93	1087.02	-285.94	78.27	501.11
7.61000	-267.03	111.17	41.91	-309.31	103.31	54.17	-501.82	140.91	106.44	-477.37	153.88	150.84	-437.54	-41.68	36.07	-473.55	-37.25	43.26	-672.71	-57.68	43.47	-672.33	-58.03	83.86	-423.61	30.79	1388.59	0.00	0.00	0.00	-354.04	-44.76	1774.07	-358.87	68.36	1792.59	-544.51	-26.62	1743.50	-537.42	68.59	1756.15	490.00	-274.27	79.72	1086.81	-285.79	78.15	500.37
7.62000	-229.48	113.76	44.34	-272.09	105.28	54.38	-466.58	141.80	96.35	-444.87	154.32	141.79	-433.65	-42.39	36.91	-474.44	-37.52	42.99	-672.39	-57.63	43.79	-672.20	-58.10	84.22	-414.51	31.26	1387.22	0.00	0.00	0.00	-343.77	-43.42	1773.35	-348.58	69.63	1791.45	-533.96	-26.15	1743.42	-527.62	69.31	1754.93	490.39	-274.29	79.79	1087.00	-285.78	78.15	499.92
7.63000	-190.51	116.14	46.92	-235.59	107.63	54.93	-431.49	142.92	87.12	-412.32	154.84	133.36	-435.17	-42.07	35.78	-474.41	-37.33	42.76	-672.34	-57.21	44.00	-672.36	-57.32	84.23	-404.52	31.15	1385.82	0.00	0.00	0.00	-332.90	-42.20	1772.35	-337.46	71.44	1789.98	-523.53	-25.61	1743.33	-517.56	70.29	1753.63	490.42	-274.00	79.87	1086.28	-285.74	78.04	499.78
7.64000	-153.62	118.22	50.24	-196.88	110.00	56.83	-396.37	144.17	78.90	-379.92	154.90	125.41	-436.18	-41.12	34.78	-476.34	-37.40	42.19	-672.17	-56.85	44.35	-672.22	-57.16	84.72	-394.42	31.54	1384.31	0.00	0.00	0.00	-324.47	-40.71	1771.36	-329.18	72.78	1788.78	-513.19	-24.99	1743.25	-507.42	71.28	1752.16	489.28	-273.90	79.59	1086.26	-285.78	77.98	499.59
7.65000	-117.81	121.73	54.87	-160.94	112.15	59.24	-361.45	145.50	71.77	-347.41	155.65	118.78	-440.31	-40.99	33.35	-476.88	-37.51	41.89	-672.09	-56.31	44.68	-672.09	-57.19	85.27	-383.78	31.99	1382.62	0.00	0.00	0.00	-313.48	-39.20	1770.14	-318.23	74.02	1787.09	-502.96	-24.30	1743.17	-497.19	71.99	1750.57	489.62	-273.91	79.82	1087.53	-285.69	78.37	500.20
7.66000	-83.91	123.98	60.56	-124.78	114.39	63.78	-326.60	147.17	65.93	-315.23	157.03	113.53	-435.58	-40.39	33.67	-476.51	-37.18	41.88	-671.97	-55.81	45.07	-672.06	-56.72	85.66	-373.92	32.42	1380.89	0.00	0.00	0.00	-302.99	-37.92	1768.53	-305.82	75.78	1785.09	-492.83	-23.54	1743.10	-487.02	72.52	1748.92	489.33	-273.92	79.81	1087.06	-285.81	78.21	499.64
7.67000	-49.06	126.72	68.58	-91.09	116.99	69.39	-292.83	148.31	60.97	-283.95	158.62	109.49	-438.07	-40.58	32.72	-476.51	-37.36	41.62	-671.75	-55.52	45.74	-671.92	-56.45	86.17	-363.78	33.15	1378.89	0.00	0.00	0.00	-291.46	-36.30	1766.86	-296.76	77.46	1783.41	-482.79	-22.72	1743.02	-476.67	73.80	1747.09	490.25	-273.91	79.93	1086.72	-285.45	78.24	500.08
7.68000	-15.83	128.80	78.34	-56.50	118.94	76.98	-260.40	149.40	57.27	-254.04	159.83	106.41	-434.91	-40.52	33.16	-476.97	-37.42	41.58	-671.60	-55.08	46.34	-672.03	-55.70	86.51	-354.03	34.11	1377.02	0.00	0.00	0.00	-281.98	-34.97	1765.16	-287.51	79.00	1781.61	-472.84	-21.83	1742.94	-466.29	74.95	1745.09	489.89	-273.73	79.81	1085.79	-285.54	77.93	500.25
7.69000	16.59	130.81	88.57	-26.23	120.65	84.68	-229.59	151.01	54.87	-225.76	161.32	104.51	-435.42	-40.41	33.04	-476.52	-37.09	41.64	-671.41	-54.59	47.00	-671.32	-56.32	87.62	-345.57	35.02	1374.92	0.00	0.00	0.00	-269.61	-33.51	1763.01	-276.77	80.09	1779.38	-462.98	-20.87	1742.86	-456.14	75.66	1743.18	490.02	-274.13	79.83	1086.26	-285.67	78.12	500.81
7.70000	45.60	132.07	98.52	0.21	122.78	91.41	-200.22	152.71	53.46	-198.77	162.79	103.36	-438.28	-40.32	32.14	-475.93	-36.94	41.77	-671.13	-54.34	47.95	-671.41	-55.29	87.98	-335.29	36.01	1372.73	0.00	0.00	0.00	-260.42	-31.98	1761.05	-266.26	81.43	1777.41	-453.20	-19.86	1742.78	-445.79	76.87	1741.12	489.76	-274.02	79.79	1086.66	-285.47	78.23	501.23
7.71000	71.84	132.99	108.14	25.36	123.76	98.75	-173.18	154.62	52.85	-173.85	164.18	102.81	-436.17	-40.05	32.84	-474.62	-37.13	41.89	-670.99	-53.65	48.87	-671.06	-54.71	88.81	-325.36	37.15	1370.49	0.00	0.00	0.00	-251.07	-30.82	1758.92	-258.56	83.24	1775.39	-443.50	-18.80	1742.70	-435.52	78.18	1738.97	489.97	-273.77	79.74	1085.71	-285.71	77.91	499.57
7.72000	88.19	133.11	113.79	48.40	125.03	105.85	-148.69	155.72	52.37	-151.11	165.50	102.68	-437.07	-40.12	32.15	-476.07	-37.05	41.48	-670.54	-53.54	50.24	-670.43	-54.41	89.97	-315.59	38.04	1368.22	0.00	0.00	0.00	-240.08	-29.04	1756.84	-246.28	84.55	1773.19	-433.88	-17.68	1742.62	-425.28	79.14	1737.00	489.34	-273.94	79.56	1086.26	-285.61	77.92	500.18
7.73000	108.29	133.10	120.33	68.84	125.42	111.13	-126.46	157.34	52.62	-130.36	166.67	102.74	-436.39	-40.28	32.29	-475.02	-37.17	41.67	-669.98	-53.50	51.82	-669.89	-53.85	91.16	-305.96	39.00	1366.00	0.00	0.00	0.00	-228.20	-27.46	1754.70	-236.32	85.96	1771.13	-424.34	-16.51	1742.55	-414.99	80.64	1734.94	489.27	-273.89	79.69	1086.46	-285.77	78.04	500.04
7.74000	126.14	132.18	125.38	86.92	124.38	114.56	-107.07	158.42	52.90	-111.97	167.23	102.70	-434.75	-40.53	32.73	-475.28	-37.04	41.56	-669.72	-52.83	53.25	-669.37	-53.22	92.45	-296.15	40.02	1363.77	0.00	0.00	0.00	-218.25	-25.79	1752.82	-224.97	87.55	1769.23	-414.87	-15.28	1742.47	-404.91	81.83	1733.03	489.21	-273.78	79.69	1086.52	-285.71	78.10	499.49
7.75000	141.69	131.13	127.84	102.65	123.00	117.10	-90.38	158.52	53.03	-95.90	167.51	102.53	-436.19	-40.05	32.33	-474.45	-37.15	41.75	-669.18	-52.89	55.18	-668.60	-53.27	94.06	-286.50	41.27	1361.72	0.00	0.00	0.00	-207.60	-24.24	1750.95	-213.21	89.25	1767.23	-405.47	-14.02	1742.38	-394.58	83.58	1731.21	489.52	-273.97	79.70	1086.76	-285.82	78.15	500.36
7.76000	155.41	129.22	129.10	116.02	121.72	117.56	-76.20	158.38	53.44	-81.99	167.31	102.04	-435.08	-40.27	32.35	-475.39	-37.23	41.51	-668.67	-53.21	57.30	-667.71	-52.94	95.78	-277.40	42.59	1359.83	0.00	0.00	0.00	-196.55	-22.34	1749.19	-203.83	90.88	1765.57	-396.13	-12.71	1742.30	-384.35	85.39	1729.51	489.99	-273.95	79.87	1086.08	-286.05	77.95	500.61
7.77000	166.75	127.78	126.46	127.00	120.74	115.77	-64.92	157.50	53.42	-70.44	166.67	100.99	-436.04	-40.18	32.01	-475.02	-37.61	41.52	-668.18	-53.61	59.52	-666.74	-53.20	97.92	-266.66	44.00	1358.10	0.00	0.00	0.00	-187.00	-20.49	1747.77	-193.28	92.76	1764.19	-386.85	-11.35	1742.22	-374.12	87.26	1727.90	490.27	-273.53	79.90	1086.24	-286.03	77.98	500.67
7.78000	175.65	125.54	121.41	135.42	118.45	112.18	-56.68	156.34	52.51	-61.44	165.79	99.29	-436.46	-40.67	32.17	-475.11	-37.40	41.64	-667.51	-54.40	62.11	-665.33	-53.96	100.52	-257.09	45.36	1356.66	0.00	0.00	0.00	-177.00	-18.49	1746.53	-184.98	94.51	1763.16	-377.63	-9.96	1742.14	-363.94	89.18	1726.47	490.06	-273.86	79.71	1086.33	-285.79	78.09	500.57
7.79000	181.61	123.43	113.00	140.79	116.63	105.41	-51.91	155.86	50.35	-54.77	164.73	97.00	-436.42	-39.73	32.17	-475.17	-37.59	41.49	-666.77	-55.14	64.94	-663.58	-54.87	103.49	-248.38	47.05	1355.38	0.00	0.00	0.00	-166.56	-16.60	1745.35	-175.31	96.24	1762.28	-368.47	-8.53	1742.05	-353.70	91.21	1725.26	489.61	-274.06	79.72	1086.10	-285.96	78.00	499.99
7.80000	185.31	119.11	100.87	144.30	113.01	95.39	-49.83	154.15	48.91	-51.01	163.76	94.64	-436.54	-40.31	32.03	-475.80	-37.71	41.24	-665.78	-56.13	68.18	-661.88	-55.39	106.61	-236.80	48.88	1354.36	0.00	0.00	0.00	-157.79	-14.39	1744.90	-163.31	98.22	1761.37	-359.36	-7.07	1741.97	-343.80	92.79	1724.30	489.53	-274.19	79.73	1086.11	-285.78	78.12	499.98
7.81000	193.86	113.81	90.94	147.19	108.48	83.17	-47.83	152.84	48.01	-48.76	162.75	92.71	-438.14	-40.35	31.56	-475.52	-38.30	40.93	-664.60	-56.91	71.85	-659.42	-56.62	110.45	-226.37	50.71	1353.65	0.00	0.00	0.00	-147.37	-12.23	1744.41	-154.77	100.77	1761.09	-350.30	-5.58	1741.88	-333.60	95.29	1723.40	490.57	-274.13	80.15	1086.16	-285.81	78.15	500.19
7.82000	199.80	111.67	80.97	151.12	106.31	75.01	-45.32	152.87	47.55	-44.62	162.78	91.76	-438.74	-40.37	31.64	-474.93	-37.33	41.51	-662.97	-57.58	76.16	-656.63	-57.67	114.83	-215.77	52.53	1353.29	0.00	0.00	0.00	-137.23	-10.05	1744.57	-147.49	103.04	1761.57	-341.28	-4.05	1741.79	-323.53	96.97	1723.16	490.71	-274.11	80.19	1086.46	-285.52	78.08	500.31
7.83000	200.20	112.12	72.62	154.90	106.85	70.41	-43.13	153.43	47.86	-39.99	163.01	90.93	-436.21	-40.23	31.95	-475.46	-37.20	41.36	-660.87	-58.06	81.24	-653.36	-58.19	119.79	-204.60	54.42	1353.27	0.00	0.00	0.00	-127.38	-7.93	1745.18	-136.79	105.40	1762.05	-332.30	-2.50	1741.70	-313.31	99.42	1723.22	489.69	-274.02	79.92	1085.81	-285.46	78.02	500.76
7.84000	203.74	113.72	66.81	161.93	108.10	67.25	-41.97	154.56	47.98	-37.03	163.27	90.40	-438.41	-40.50	31.50	-469.86	-36.93	43.23	-658.03	-58.41	87.23	-648.93	-59.12	125.65	-193.81	56.60	1353.56	0.00	0.00	0.00	-117.48	-5.51	1746.25	-127.19	107.88	1763.04	-323.37	-0.93	1741.60	-303.20	101.47	1723.64	489.63	-274.27	79.75	1085.97	-285.67	78.16	500.49
7.85000	207.51	115.80	61.39	162.79	109.81	61.95	-41.48	155.37	47.82	-35.36	163.76	90.07	-438.70	-40.51	31.25	-466.43	-36.71	44.97	-654.50	-58.49	94.03	-644.04	-59.10	131.96	-184.78	58.63	1354.19	0.00	0.00	0.00	-106.95	-2.98	1747.50	-115.05	109.94	1764.19	-314.47	0.66	1741.51	-293.15	104.03	1724.16	490.54	-274.29	80.05	1086.04	-285.86	77.99	500.66
7.86000	205.82	116.81	55.26	163.73	110.49	57.76	-40.98	155.72	47.14	-33.91	164.11	89.71	-437.57	-40.82	31.38	-475.90	-36.91	41.55	-650.47	-57.49	101.17	-637.69	-59.87	139.44	-172.30	60.59	1355.12	0.00	0.00	0.00	-96.48	-0.45	1749.07	-105.01	112.54	1765.71	-305.60	2.28	1741.41	-283.40	105.64	1725.04	490.34	-274.05	80.04	1085.56	-285.79	77.75	500.49
7.87000	207.41	116.11	50.70	165.43	109.72	54.39	-40.46	156.55	46.49	-31.51	164.14	89.57	-437.49	-40.38	31.65	-476.15	-34.82	42.88	-644.99	-56.86	109.51	-630.22	-59.72	147.54	-161.67	62.91	1356.47	0.00	0.00	0.00	-86.93	2.13	1750.88	-95.39	115.68	1767.31	-296.76	3.91	1741.31	-273.58	107.81	1726.03	490.19	-274.15	80.04	1085.62	-285.91	77.85	500.52
7.88000	208.94	114.81	47.00	166.87	108.44	51.71	-39.92	156.94	46.08	-29.23	164.04	89.54	-438.23	-40.29	31.65	-475.75	-35.27	43.36	-638.17	-55.71	118.69	-621.23	-59.33	156.19	-150.77	65.19	1357.94	0.00	0.00	0.00	-76.51	4.94	1752.79	-86.83	118.30	1769.24	-287.95	5.55	1741.20	-263.87	110.14	1727.26	490.72	-274.33	80.33	1085.90	-286.03	77.86	499.97
7.89000	209.78	114.66	44.97	168.31	108.74	50.96	-39.60	156.93	45.87	-28.13	163.69	89.41	-437.81	-40.92	31.71	-471.85	-35.72	45.62	-632.96	-55.03	127.34	-610.60	-58.02	165.30	-141.41	67.25	1359.66	0.00	0.00	0.00	-67.76	7.39	1754.89	-76.97	120.82	1771.13	-279.16	7.21	1741.10	-254.38	111.95	1728.73	490.17	-274.41	80.08	1085.63	-285.65	77.84	499.20
7.90000	209.93	114.61	43.66	168.03	108.85	49.91	-39.40	156.97	45.68	-27.57	163.68	89.27	-437.58	-40.63	31.40	-471.46	-36.20	45.80	-620.70	-53.51	139.11	-598.49	-56.45	174.78	-129.92	69.73	1361.66	0.00	0.00	0.00	-56.53	10.10	1756.86	-68.62	123.56	1773.23	-270.39	8.88	1740.99	-244.90	113.74	1730.27	489.87	-274.32	79.96	1086.27	-285.83	78.03	500.10
7.91000	210.28	115.04	42.50	167.60	108.72	49.06	-39.24	157.12	45.63	-26.92	163.60	89.09	-437.78	-40.63	30.67	-469.98	-36.08	46.30	-608.83	-50.51	151.80	-585.44	-54.08	185.06	-119.51	71.45	1363.74	0.00	0.00	0.00	-48.28	12.90	1759.03	-58.86	126.19	1775.33	-261.63	10.55	1740.88	-235.58	115.94	1731.71	489.79	-274.26	79.96	1086.71	-285.87	78.12	500.21
7.92000	210.55	114.74	42.37	167.21	108.58	48.58	-39.15	156.95	45.49	-26.68	163.49	88.96	-434.40	-40.38	30.06	-467.89	-35.47	47.03	-598.05	-48.32	164.01	-571.18	-52.25	196.62	-109.34	73.54	1365.75	0.00	0.00	0.00	-39.84	15.41	1761.45	-50.30	128.93	1777.48	-252.89	12.22	1740.76	-226.20	117.96	1733.19	490.42	-274.16	80.18	1086.40	-285.65	78.10	499.72
7.93000	210.79	114.78	41.87	167.70	108.72	48.47	-39.14	156.83	45.36	-26.68	163.59	88.88	-430.04	-39.90	29.20	-461.76	-34.31	48.52	-583.89	-45.23	178.44	-555.71	-50.45	209.05	-97.91	75.34	1367.75	0.00	0.00	0.00	-29.19	18.09	1763.84	-41.68	131.12	1779.83	-244.16	13.90	1740.64	-217.03	119.72	1734.64	490.17	-274.28	80.09	1085.80	-285.71	77.99	499.55
7.94000	213.16	114.94	41.98	167.18	108.63	47.89	-39.05	157.07	45.37	-26.71	163.63	88.79	-424.89	-39.11	27.63	-451.19	-33.69	51.40	-569.21	-42.30	192.46	-539.15	-48.05	221.57	-87.16	76.86	1369.49	0.00	0.00	0.00	-20.59	20.59	1766.43	-32.89	133.49	1782.18	-235.43	15.58	1740.52	-207.95	121.39	1736.01	489.07	-274.28	79.74	1085.78	-285.57	77.77	499.94
7.95000	211.20	114.96	41.05	166.86	108.70	47.82	-39.05	157.03	45.27	-26.66	163.89	88.70	-418.72	-39.36	25.89	-441.00	-33.71	54.00	-553.00	-39.80	206.45	-521.36	-45.33	233.88	-78.19	78.56	1370.96	0.00	0.00	0.00	-11.38	22.56	1769.11	-23.42	136.21	1784.47	-226.71	17.25	1740.40	-199.03	123.28	1737.29	489.68	-274.36	79.92	1086.07	-285.77	77.88	501.08
7.96000	211.55	114.89	41.06	167.09	108.96	47.70	-38.96	157.16	45.27	-26.62	164.00	88.58	-412.50	-39.26	25.37	-431.61	-33.54	57.14	-536.70	-36.49	220.21	-502.33	-42.31	245.81	-68.36	80.24	1372.30	0.00	0.00	0.00	-1.95	24.96	1771.81	-15.11	138.75	1786.90	-217.99	18.92	1740.27	-190.19	124.98	1738.45	490.38	-274.33	80.21	1086.15	-285.74	77.79	500.06
7.97000	212.22	115.14	41.20	167.58	109.16	47.74	-38.93	157.05	45.16	-26.62	163.95	88.38	-400.98	-36.99	33.03	-417.95	-31.02	66.55	-517.11	-33.77	234.33	-482.05	-40.29	257.68	-57.96	81.45	1373.42	0.00	0.00	0.00	5.26	26.99	1774.68	-6.09	140.19	1789.39	-209.26	20.58	1740.14	-181.41	126.74	1739.58	490.40	-274.08	80.05	1086.01	-285.82	77.72	498.99
7.98000	210.29	115.14	40.18	167.47	108.97	47.48	-38.95	156.99	45.09	-26.51	164.42	88.50	-380.85	-34.20	44.29	-400.80	-28.42	77.25	-497.70	-31.19	246.01	-461.60	-38.33	269.51	-48.68	82.49	1374.62	0.00	0.00	0.00	16.24	29.14	1777.20	1.36	142.12	1791.83	-200.53	22.22	1740.00	-172.57	128.20	1740.65	489.37	-274.35	79.66	1086.32	-285.64	77.91	499.94
7.99000	211.32	115.22	40.66	167.39	109.03	47.45	-38.86	157.17	45.15	-26.47	164.49	88.48	-359.75	-31.41	55.28	-380.43	-24.74	88.26	-477.70	-28.78	256.81	-441.09	-36.23	280.75	-40.70	83.19	1376.04	0.00	0.00	0.00	22.87	30.65	1779.86	9.97	144.15	1794.10	-191.79	23.86	1739.86	-163.86	129.63	1741.75	490.92	-274.32	80.02	1086.53	-285.64	78.13	500.86
8.00000	211.02	115.61	40.38	167.00	109.23	47.16	-38.85	157.43	45.22	-26.39	164.57	88.51	-341.46	-27.62	65.22	-358.40	-20.65	98.68	-456.15	-27.26	267.21	-419.59	-34.17	290.97	-31.62	84.02	1377.45	0.00	0.00	0.00	31.92	31.89	1782.35	17.89	145.94	1796.48	-183.03	25.48	1739.71	-155.09	130.70	1742.98	490.04	-274.32	79.85	1086.02	-286.13	77.88	501.23
8.01000	210.93	115.08	40.00	166.13	109.48	46.75	-38.84	157.12	45.08	-26.36	164.45	88.43	-317.47	-23.41	75.50	-334.96	-16.45	108.60	-433.77	-25.35	276.36	-397.80	-31.52	300.00	-22.20	85.27	1378.81	0.00	0.00	0.00	40.08	33.40	1784.80	26.12	147.16	1798.77	-174.26	27.08	1739.56	-146.13	132.03	1744.29	489.21	-274.40	79.61	1086.38	-285.75	78.04	500.64
8.02000	212.56	115.86	40.37	167.00	109.15	46.75	-38.78	157.28	45.13	-26.27	164.50	88.51	-293.43	-19.52	84.84	-312.08	-12.62	117.32	-411.16	-23.47	284.53	-375.29	-29.77	308.35	-12.98	85.85	1380.41	0.00	0.00	0.00	48.55	34.92	1786.99	35.49	148.34	1800.91	-165.47	28.66	1739.41	-137.33	133.12	1745.71	488.75	-274.35	79.48	1086.02	-285.72	77.93	500.33
8.03000	210.79	116.03	39.74	166.63	109.32	46.75	-38.75	157.31	45.14	-26.28	164.63	88.60	-269.06	-15.31	93.15	-287.36	-9.20	125.82	-388.39	-21.15	291.58	-352.43	-27.61	315.58	-3.08	87.13	1382.18	0.00	0.00	0.00	57.57	35.95	1789.17	43.53	149.60	1802.90	-156.66	30.21	1739.25	-128.57	134.00	1747.26	488.94	-274.34	79.58	1085.77	-286.11	77.74	500.19
8.04000	212.40	115.61	40.24	166.70	109.64	46.91	-38.72	157.46	45.19	-26.31	164.65	88.67	-242.97	-11.64	101.21	-261.22	-5.96	133.78	-365.34	-18.47	297.31	-329.38	-25.13	321.71	5.68	87.76	1384.02	0.00	0.00	0.00	67.66	36.92	1790.95	51.60	150.40	1805.03	-147.81	31.74	1739.09	-119.89	134.79	1748.94	489.87	-274.19	79.79	1085.71	-286.12	77.84	500.29
8.05000	212.34	115.99	39.81	166.71	109.75	46.52	-38.73	157.28	45.10	-26.36	164.68	88.71	-215.13	-8.68	108.66	-235.04	-3.20	140.70	-341.61	-15.91	301.95	-306.22	-22.54	326.84	12.62	88.62	1386.03	0.00	0.00	0.00	75.94	37.99	1792.81	60.36	151.45	1807.04	-138.94	33.25	1738.92	-111.10	136.02	1750.57	489.76	-273.97	79.60	1085.58	-285.93	77.85	500.69
8.06000	212.36	115.68	39.33	166.81	109.78	46.67	-38.64	157.57	45.25	-26.43	164.73	88.84	-187.35	-5.53	115.42	-206.97	-0.50	147.33	-317.54	-13.61	305.56	-282.77	-19.99	330.99	23.71	89.75	1387.91	0.00	0.00	0.00	84.92	38.55	1794.38	68.47	152.15	1808.76	-130.04	34.72	1738.74	-102.28	137.58	1752.16	489.48	-274.34	79.69	1085.56	-285.89	77.68	500.76
8.07000	212.81	116.18	39.34	166.89	110.05	46.53	-38.67	157.41	45.22	-26.51	164.68	88.98	-158.88	-2.10	120.85	-179.02	2.24	152.75	-293.01	-11.34	308.03	-259.11	-17.18	333.81	32.04	91.06	1389.76	0.00	0.00	0.00	93.18	38.88	1795.81	77.49	152.57	1810.55	-121.10	36.16	1738.56	-93.52	138.45	1753.87	490.60	-273.79	80.07	1086.39	-286.02	77.94	500.53
8.08000	211.47	116.26	39.10	166.77	109.90	46.45	-38.60	157.59	45.32	-26.53	164.63	89.14	-125.81	0.18	126.75	-148.24	5.09	157.88	-268.15	-9.11	309.38	-235.00	-15.14	335.81	41.84	92.58	1391.70	0.00	0.00	0.00	101.82	39.44	1797.26	86.81	153.53	1812.01	-112.13	37.56	1738.38	-84.72	138.96	1755.67	489.91	-274.01	79.95	1086.01	-286.02	77.99	499.47
8.09000	212.04	116.06	38.81	166.91	109.93	46.39	-38.57	157.58	45.36	-26.64	164.49	89.34	-95.66	3.46	130.49	-118.34	7.29	162.07	-243.24	-6.64	309.37	-210.42	-12.60	336.66	51.07	93.27	1393.39	0.00	0.00	0.00	110.72	40.36	1798.60	94.90	154.14	1813.81	-103.11	38.92	1738.19	-75.93	139.40	1757.27	490.19	-274.31	80.03	1086.16	-285.98	77.96	499.84
8.10000	211.53	116.18	38.90	167.86	109.59	46.51	-38.56	157.64	45.40	-26.73	164.26	89.54	-64.43	5.67	134.81	-88.97	9.28	165.35	-217.61	-4.19	308.21	-185.69	-10.46	336.48	59.13	94.57	1394.94	0.00	0.00	0.00	118.82	40.72	1799.94	104.43	154.30	1815.14	-94.04	40.24	1737.99	-67.11	140.39	1758.66	489.76	-274.41	79.85	1087.05	-285.90	78.14	500.21
8.11000	212.08	116.15	39.00	167.09	109.80	46.17	-38.46	157.80	45.55	-26.74	164.30	89.86	-34.09	7.63	138.62	-58.35	11.11	168.26	-191.61	-1.75	305.94	-160.61	-8.30	335.21	61.70	94.60	1395.64	0.00	0.00	0.00	128.25	40.80	1801.06	115.41	154.93	1816.36	-84.93	41.52	1737.79	-58.34	141.22	1759.95	489.47	-274.14	79.77	1086.70	-286.06	78.05	499.61
8.12000	211.91	115.66	38.69	168.07	109.50	46.31	-38.41	157.65	45.58	-26.76	164.20	90.19	0.73	10.27	142.89	-27.39	13.64	170.25	-165.17	0.26	302.75	-135.26	-5.92	332.83	66.62	95.27	1396.97	0.00	0.00	0.00	137.49	41.20	1802.32	123.46	155.25	1817.75	-75.76	42.76	1737.58	-49.66	142.06	1761.07	490.40	-274.18	80.09	1086.91	-286.03	78.12	499.78
8.13000	212.92	115.92	38.47	169.14	109.15	46.47	-38.37	157.81	45.79	-26.83	163.85	90.40	32.55	12.65	145.46	5.10	16.60	171.98	-138.36	2.53	298.51	-109.77	-3.81	329.63	78.07	96.52	1398.04	0.00	0.00	0.00	144.19	41.19	1803.57	131.19	155.29	1819.24	-66.54	43.94	1737.37	-40.97	142.64	1762.04	489.79	-274.18	79.93	1087.31	-286.16	78.19	499.27
8.14000	212.86	115.21	37.97	167.88	109.09	46.15	-38.31	157.73	45.98	-26.87	163.73	90.78	67.40	15.10	147.80	38.26	19.15	173.33	-111.14	4.07	293.54	-83.27	-2.64	325.88	87.20	97.39	1398.96	0.00	0.00	0.00	152.40	41.30	1804.63	139.60	155.25	1820.59	-57.26	45.08	1737.15	-32.14	143.64	1762.68	490.12	-273.92	79.99	1086.83	-285.78	78.06	500.47
8.15000	212.88	115.20	37.70	167.58	109.08	45.98	-38.24	157.33	46.18	-26.92	163.40	91.08	99.78	18.14	149.59	70.59	21.53	174.01	-82.88	5.12	287.93	-56.47	-0.78	320.94	94.21	98.46	1399.80	0.00	0.00	0.00	160.52	41.44	1805.71	147.50	155.49	1821.65	-47.92	46.16	1736.92	-23.32	144.52	1763.22	490.56	-274.25	80.09	1086.19	-285.84	77.66	501.23
8.16000	212.95	115.88	37.96	167.37	109.27	46.05	-38.07	157.22	46.60	-26.99	162.92	91.38	134.50	20.67	151.49	104.17	23.93	174.62	-54.19	6.82	281.34	-29.37	0.80	315.35	104.10	99.11	1400.23	0.00	0.00	0.00	168.33	41.49	1806.64	157.42	155.44	1822.49	-38.51	47.18	1736.69	-14.42	145.34	1763.59	489.76	-274.10	79.91	1085.78	-285.76	77.61	500.18
8.17000	213.92	115.60	37.99	168.21	109.42	46.41	-37.93	156.83	46.95	-26.97	162.64	91.82	169.30	22.64	152.89	137.64	25.99	174.79	-25.17	8.15	274.18	-1.79	2.28	309.07	112.08	100.19	1400.68	0.00	0.00	0.00	176.95	41.59	1807.32	164.78	155.42	1823.57	-29.03	48.15	1736.45	-5.50	145.84	1763.87	489.37	-274.03	79.81	1085.99	-285.44	77.92	499.74
8.18000	213.42	115.38	37.66	169.65	109.88	46.29	-37.79	156.13	47.23	-26.93	162.37	92.33	203.85	24.98	153.91	171.02	28.04	174.62	4.14	9.49	266.49	25.80	3.60	302.25	120.31	101.11	1400.98	0.00	0.00	0.00	186.04	41.68	1807.92	173.93	156.01	1823.99	-19.49	49.06	1736.20	3.35	146.35	1764.06	489.42	-274.08	79.62	1085.84	-285.57	77.80	500.40
8.19000	214.47	115.13	37.45	168.65	109.39	45.96	-37.62	155.90	47.80	-26.92	162.04	92.85	239.40	27.35	155.38	206.12	30.57	174.72	33.80	11.04	258.35	54.24	5.01	295.03	128.78	101.94	1401.01	0.00	0.00	0.00	195.83	41.47	1808.08	182.62	155.89	1824.55	-9.86	49.90	1735.94	12.25	146.95	1764.06	489.44	-273.90	79.63	1086.14	-285.60	77.84	500.11
8.20000	214.70	115.11	37.28	169.16	108.87	45.98	-37.38	155.67	48.39	-26.92	161.63	93.30	275.00	29.43	156.74	240.93	32.39	174.83	64.24	13.11	249.73	82.86	6.73	287.38	137.63	102.61	1400.87	0.00	0.00	0.00	204.47	41.41	1808.33	192.44	155.95	1824.62	-0.16	50.68	1735.68	21.06	147.35	1763.98	489.40	-273.91	79.74	1086.13	-285.43	77.80	500.85
8.21000	215.04	115.19	37.37	168.36	109.30	45.40	-37.17	155.42	48.93	-26.89	161.49	93.93	308.57	30.57	157.93	274.12	33.65	174.42	94.87	14.77	241.12	111.57	8.77	279.36	146.90	103.42	1400.81	0.00	0.00	0.00	213.28	41.39	1808.23	200.56	155.88	1824.87	9.62	51.39	1735.41	29.95	147.78	1763.73	489.65	-274.01	79.81	1086.17	-285.59	77.85	500.94
8.22000	216.06	115.47	37.41	168.85	109.78	45.65	-37.04	154.78	49.37	-26.91	161.16	94.40	343.96	31.55	159.47	308.52	35.21	174.74	125.62	16.36	232.50	140.41	10.97	271.10	156.11	104.19	1400.44	0.00	0.00	0.00	220.77	41.73	1808.25	209.52	155.87	1824.79	19.49	52.03	1735.14	39.00	148.19	1763.41	490.12	-273.93	79.87	1086.69	-285.49	78.18	499.63
8.23000	213.95	115.64	36.93	169.40	110.54	45.97	-36.85	154.23	49.81	-26.89	160.77	94.86	380.09	32.57	161.67	343.34	35.98	174.95	156.56	18.43	223.73	169.63	13.61	262.69	162.49	104.72	1400.06	0.00	0.00	0.00	230.27	41.87	1807.91	218.18	156.40	1824.43	29.44	52.59	1734.85	48.18	148.71	1762.95	490.16	-273.90	79.72	1086.53	-285.65	78.08	500.83
8.24000	216.05	116.38	37.62	170.01	111.06	46.46	-36.69	153.70	50.32	-26.81	160.51	95.41	412.41	32.50	163.04	376.72	36.76	175.30	188.24	20.42	215.13	199.48	15.92	254.49	172.58	105.01	1399.50	0.00	0.00	0.00	238.72	42.00	1807.37	228.10	156.72	1823.93	39.49	53.08	1734.56	57.49	148.95	1762.41	489.82	-274.15	79.51	1086.57	-285.69	77.88	501.30
8.25000	216.30	116.93	37.95	169.51	111.02	46.31	-36.50	153.21	50.84	-26.72	160.30	96.05	447.20	32.93	165.20	410.62	37.94	175.75	220.16	23.07	206.42	229.36	17.71	246.54	179.11	105.67	1398.92	0.00	0.00	0.00	248.39	41.90	1806.65	237.06	156.60	1823.32	49.63	53.49	1734.26	66.84	149.40	1761.71	489.68	-274.22	79.33	1086.00	-285.66	77.75	500.78
8.26000	215.99	116.54	38.09	169.63	111.14	46.12	-36.32	152.79	51.40	-26.66	160.18	96.63	478.57	34.08	166.93	443.94	38.99	176.40	251.67	25.68	197.95	258.86	19.88	238.59	188.61	106.15	1398.26	0.00	0.00	0.00	257.76	42.49	1805.84	246.46	156.60	1822.50	59.87	53.82	1733.96	76.16	149.19	1761.02	489.45	-274.69	79.66	1086.20	-285.51	78.04	500.68
8.27000	214.92	116.81	37.34	169.66	110.90	46.04	-36.10	152.19	51.85	-26.60	160.02	97.22	513.42	35.29	169.91	477.13	40.03	177.25	283.06	27.23	190.30	288.21	22.05	230.88	197.91	106.63	1397.32	0.00	0.00	0.00	267.92	42.83	1804.75	256.80	157.36	1821.39	70.20	54.07	1733.64	85.49	149.45	1760.10	488.43	-274.81	79.47	1086.39	-285.88	77.88	499.94
8.28000	218.21	116.57	38.10	169.68	110.77	46.19	-35.93	151.77	52.36	-26.56	159.57	97.64	545.28	36.83	172.83	510.21	41.91	178.84	314.58	29.57	182.76	317.77	23.92	223.60	206.96	107.05	1396.26	0.00	0.00	0.00	276.94	43.08	1803.63	265.07	157.58	1820.53	80.65	54.23	1733.32	94.96	149.51	1759.17	489.05	-274.43	79.69	1086.05	-285.87	77.96	499.74
8.29000	214.86	116.59	37.29	169.12	111.33	46.09	-35.76	151.33	52.87	-26.46	159.36	98.11	577.54	38.89	176.62	540.61	43.88	180.29	345.90	31.59	175.87	347.15	25.48	216.91	215.29	107.52	1395.24	0.00	0.00	0.00	287.27	43.46	1802.40	275.24	157.74	1819.24	91.20	54.31	1732.99	104.49	149.72	1758.07	490.32	-274.26	80.05	1086.34	-285.85	78.00	498.45
8.30000	215.24	116.81	37.48	165.18	110.57	44.53	-35.59	151.02	53.55	-26.26	159.41	98.74	607.32	40.62	179.87	569.62	45.47	181.97	376.27	33.74	169.45	375.70	27.67	210.51	225.42	107.66	1394.12	0.00	0.00	0.00	296.85	43.72	1801.13	283.86	158.01	1818.02	101.86	54.29	1732.65	114.00	149.67	1756.94	488.81	-274.36	79.69	1086.22	-285.89	77.89	499.23
8.31000	214.91	116.78	37.28	165.20	110.98	44.44	-35.40	150.76	54.23	-26.11	159.09	99.21	635.93	42.40	183.44	601.57	47.68	184.70	405.72	36.71	163.22	403.53	30.10	204.62	235.20	108.04	1392.81	0.00	0.00	0.00	306.01	44.11	1799.82	293.40	158.22	1816.64	112.64	54.18	1732.30	123.65	149.38	1755.74	488.20	-274.69	79.68	1086.86	-285.94	78.09	497.92
8.32000	208.22	116.07	35.01	165.52	110.95	44.26	-35.23	150.42	54.88	-25.91	159.21	99.86	663.97	44.56	187.31	628.99	49.74	186.95	434.24	40.08	157.49	430.36	31.39	200.02	244.96	108.29	1391.37	0.00	0.00	0.00	316.03	44.32	1798.42	301.67	158.11	1815.58	123.53	53.97	1731.94	133.41	149.50	1754.34	488.02	-274.69	79.48	1087.12	-285.85	78.17	498.73
8.33000	208.27	116.59	34.83	165.89	111.32	44.31	-35.04	150.26	55.58	-25.58	159.34	100.60	691.71	46.50	191.37	655.26	51.59	189.18	461.73	42.24	153.04	456.12	33.42	195.49	253.06	108.54	1389.87	0.00	0.00	0.00	326.58	44.39	1796.85	312.30	158.13	1813.99	134.54	53.67	1731.57	143.12	148.94	1753.05	487.70	-274.43	79.29	1086.58	-286.16	77.94	498.55
8.34000	208.56	115.84	35.21	166.23	111.25	44.12	-34.88	150.24	56.28	-25.34	159.18	101.26	716.82	48.57	195.16	679.82	53.73	191.34	487.42	44.58	149.02	480.45	35.13	191.72	262.54	108.59	1388.29	0.00	0.00	0.00	337.21	44.32	1795.08	323.30	158.24	1812.33	145.68	53.26	1731.19	152.86	148.52	1751.67	488.99	-274.17	79.55	1085.76	-285.91	77.82	500.22
8.35000	208.94	116.07	34.86	166.47	111.52	44.13	-34.69	150.21	56.99	-25.00	159.41	102.13	737.86	50.97	197.72	703.53	55.68	193.64	511.00	46.34	145.56	502.72	36.07	188.58	272.86	108.61	1386.77	0.00	0.00	0.00	345.26	44.41	1793.65	332.72	157.84	1810.83	156.94	52.76	1730.81	162.76	148.26	1750.22	489.46	-274.20	79.65	1086.22	-285.89	77.87	500.63
8.36000	208.98	117.13	35.05	166.50	111.98	44.03	-34.49	150.33	57.84	-24.54	159.75	103.07	757.41	52.64	200.02	722.02	56.70	192.85	532.52	47.79	142.53	523.16	37.45	185.53	281.76	108.61	1385.21	0.00	0.00	0.00	356.70	44.34	1791.83	343.01	157.56	1809.26	168.33	52.14	1730.41	172.88	148.10	1748.73	489.21	-273.93	79.42	1086.26	-286.12	77.82	498.48
8.37000	209.10	116.14	35.22	166.56	111.84	43.83	-34.29	150.33	58.68	-24.10	160.05	104.10	776.23	54.40	201.70	740.36	58.79	193.47	551.85	49.28	139.70	541.67	38.22	183.01	291.63	108.71	1383.51	0.00	0.00	0.00	367.20	43.82	1789.95	353.52	157.40	1807.51	179.86	51.42	1730.01	183.17	147.70	1747.28	491.14	-273.40	80.05	1086.37	-285.98	77.87	499.11
8.38000	209.09	116.65	35.03	166.52	111.77	43.94	-34.05	150.64	59.78	-23.56	160.37	105.22	793.28	56.28	202.67	756.82	60.60	193.86	569.14	50.25	137.11	558.15	38.85	180.58	300.94	108.63	1381.92	0.00	0.00	0.00	377.57	43.49	1788.22	364.33	157.01	1805.88	191.53	50.59	1729.59	193.65	147.16	1745.87	489.91	-273.52	79.74	1086.46	-285.88	77.97	500.11
8.39000	209.10	116.51	35.01	166.33	112.01	43.52	-33.67	151.06	61.13	-22.86	161.02	106.61	806.36	58.50	202.58	771.22	62.29	193.48	584.34	50.78	134.69	572.79	39.71	177.95	310.46	108.24	1380.32	0.00	0.00	0.00	388.85	43.05	1786.57	374.67	156.26	1804.47	203.33	49.64	1729.17	204.25	146.48	1744.64	488.59	-274.15	79.09	1086.36	-286.37	77.87	501.03
8.40000	209.05	116.54	34.90	166.26	111.91	43.28	-33.30	151.11	62.48	-22.11	161.28	108.00	818.81	60.43	201.58	783.62	64.22	192.23	597.42	51.52	132.00	585.51	40.97	175.02	319.89	108.11	1378.78	0.00	0.00	0.00	398.23	42.41	1785.09	384.39	155.50	1803.16	215.28	48.58	1728.74	214.88	145.50	1743.57	489.18	-273.90	79.18	1086.36	-285.90	78.15	500.90
8.41000	208.91	116.14	34.77	166.17	112.04	43.15	-32.78	151.59	64.29	-21.24	161.58	109.66	830.64	62.70	200.11	794.10	65.95	189.56	608.26	52.21	131.07	596.56	41.68	172.56	329.96	107.90	1377.60	0.00	0.00	0.00	409.70	41.78	1783.62	395.00	154.94	1801.87	225.87	48.02	1727.72	225.61	144.78	1742.60	489.09	-273.84	79.42	1086.26	-285.70	78.09	499.50
8.42000	208.86	116.24	35.13	166.11	112.21	42.94	-32.09	151.86	66.29	-20.21	161.97	111.58	837.68	65.17	195.20	802.49	68.55	185.74	617.05	53.48	130.83	605.65	42.65	170.07	338.48	107.59	1376.56	0.00	0.00	0.00	420.50	41.37	1782.38	406.95	153.92	1800.73	236.53	47.19	1726.84	236.35	143.86	1741.85	489.15	-273.83	79.29	1086.55	-286.17	77.77	499.28
8.43000	209.00	116.27	34.55	166.04	111.54	42.85	-31.23	152.09	68.52	-19.00	162.58	113.82	844.95	68.04	188.06	808.74	71.70	179.85	623.69	55.77	129.00	612.66	44.56	166.88	349.71	107.12	1375.78	0.00	0.00	0.00	431.59	40.34	1781.30	416.51	153.41	1799.87	247.26	46.26	1726.15	247.25	143.03	1741.22	489.40	-274.10	79.42	1086.77	-285.71	78.09	500.29
8.44000	208.84	116.21	34.64	165.81	112.14	42.19	-30.24	152.53	71.15	-17.55	163.31	116.38	848.10	70.78	177.87	812.07	74.58	170.62	626.55	57.59	127.29	616.59	45.96	164.30	360.52	106.74	1375.19	0.00	0.00	0.00	442.89	39.48	1780.46	427.05	151.78	1799.36	258.12	45.18	1725.69	258.15	142.03	1740.84	490.05	-274.03	79.84	1086.33	-285.55	78.10	500.35
8.45000	208.93	116.42	34.78	166.04	112.66	41.60	-29.14	152.65	73.87	-15.88	163.85	119.07	848.75	75.01	167.98	812.84	77.75	160.39	627.89	58.74	126.29	617.98	47.24	162.50	370.43	106.22	1374.94	0.00	0.00	0.00	453.72	38.34	1780.04	438.93	150.77	1798.96	269.15	43.87	1725.41	269.13	140.85	1740.73	490.65	-273.74	79.97	1086.23	-285.74	78.14	500.21
8.46000	208.84	116.20	34.53	165.95	112.90	41.33	-27.86	153.07	76.90	-13.88	164.79	122.08	850.39	78.25	159.80	813.74	79.69	152.00	628.98	58.85	125.66	619.79	47.64	161.63	381.72	105.69	1374.93	0.00	0.00	0.00	465.46	37.01	1779.69	449.70	149.51	1798.94	280.33	42.72	1725.46	280.14	139.61	1740.84	489.53	-273.81	79.68	1086.37	-285.87	78.15	499.82
8.47000	208.79	115.93	34.74	165.83	112.93	41.00	-26.35	153.91	80.17	-11.73	166.04	125.28	851.94	79.40	153.49	816.16	81.23	147.02	630.70	58.44	124.93	622.78	47.68	160.96	392.48	105.10	1375.14	0.00	0.00	0.00	476.51	35.61	1779.84	460.03	148.12	1799.42	291.74	41.36	1725.82	291.31	138.09	1741.34	489.25	-273.99	79.75	1085.79	-285.85	77.90	499.89
8.48000	208.74	116.44	34.85	165.70	112.93	40.66	-24.80	154.65	83.49	-9.23	167.69	128.79	854.77	79.56	149.78	818.66	81.74	144.71	632.09	57.73	124.44	625.42	47.39	160.51	404.49	104.54	1375.76	0.00	0.00	0.00	486.66	33.95	1780.39	471.72	146.75	1800.07	303.28	40.00	1726.49	302.63	136.74	1742.17	489.68	-274.06	79.98	1085.77	-285.59	77.91	499.57
8.49000	208.61	116.19	34.50	165.70	113.03	40.46	-22.81	156.37	87.37	-6.33	169.83	132.58	857.14	79.23	146.87	820.39	81.67	142.52	632.86	57.27	124.22	626.98	47.06	160.28	415.72	103.93	1376.74	0.00	0.00	0.00	498.10	32.08	1781.25	484.59	145.13	1800.81	314.91	38.44	1727.38	314.06	135.33	1743.22	490.25	-273.69	80.06	1086.36	-285.67	78.10	499.72
8.50000	208.50	115.96	34.44	165.69	112.74	40.09	-20.57	157.81	91.38	-2.98	172.15	136.58	857.79	78.51	143.33	822.16	81.46	141.80	633.30	56.78	124.06	628.12	46.53	160.15	426.35	103.32	1378.04	0.00	0.00	0.00	510.82	30.30	1782.24	494.76	143.28	1802.36	326.56	36.77	1728.46	325.72	133.55	1744.54	490.03	-273.98	79.81	1086.10	-285.80	77.85	500.09
8.51000	208.53	116.24	34.34	165.78	112.97	39.90	-17.85	159.75	95.95	0.88	174.76	140.99	858.82	77.94	139.33	823.47	80.91	138.82	633.67	56.40	123.97	629.51	46.35	159.75	437.80	102.73	1379.55	0.00	0.00	0.00	521.77	28.22	1783.67	507.34	141.48	1804.02	338.22	35.24	1729.77	337.50	131.72	1746.13	489.88	-273.70	80.01	1086.14	-285.71	78.10	500.48
8.52000	208.30	115.58	33.90	166.02	112.96	39.75	-14.63	161.33	100.79	5.33	177.14	145.59	860.84	77.43	134.51	823.56	79.97	134.91	634.13	56.07	124.09	631.63	46.51	159.12	451.40	102.00	1381.25	0.00	0.00	0.00	534.53	26.15	1785.26	519.66	139.73	1805.87	349.92	33.85	1731.50	349.30	130.03	1748.01	488.04	-274.02	79.48	1086.09	-285.62	78.03	499.42
8.53000	208.45	116.09	34.13	166.51	113.42	39.73	-10.69	163.25	106.34	10.54	179.48	150.59	863.81	76.77	128.89	825.20	79.86	131.53	634.39	55.36	124.07	634.05	46.26	158.66	463.27	101.33	1383.38	0.00	0.00	0.00	545.29	23.94	1787.48	531.14	137.83	1808.33	361.55	32.29	1733.63	361.13	128.51	1750.36	489.52	-274.09	79.77	1086.39	-285.54	78.20	499.19
8.54000	208.54	115.80	33.62	167.21	113.59	39.45	-6.13	164.92	112.25	16.53	182.04	156.06	865.23	77.00	124.47	827.64	79.88	129.10	634.57	54.64	123.30	636.11	46.69	158.14	472.82	100.57	1385.93	0.00	0.00	0.00	556.55	21.95	1789.94	542.09	136.08	1811.22	373.13	30.50	1736.16	372.83	126.67	1753.19	489.87	-273.89	79.87	1086.37	-285.81	78.07	499.77
8.55000	208.77	115.77	33.72	168.09	113.79	39.32	-0.74	166.56	118.57	23.45	184.18	161.58	865.32	76.72	121.79	828.35	79.92	127.95	634.88	54.53	122.80	637.02	46.94	157.94	485.13	99.77	1388.99	0.00	0.00	0.00	569.12	19.68	1792.56	553.49	134.22	1814.32	384.70	28.75	1739.15	384.39	124.72	1756.40	489.52	-273.77	79.81	1086.80	-285.99	78.21	498.93
8.56000	208.88	115.98	33.68	168.49	113.52	39.99	5.52	168.56	125.25	31.47	186.65	167.30	866.82	76.85	120.82	829.39	79.55	127.10	634.95	54.67	122.55	637.18	46.96	158.00	496.36	98.84	1392.33	0.00	0.00	0.00	581.23	17.83	1795.59	566.64	132.19	1817.47	396.24	26.96	1742.37	395.80	122.85	1759.87	489.66	-274.07	79.73	1086.47	-285.97	78.05	499.04
8.57000	209.04	115.77	32.99	169.05	113.43	41.26	12.49	170.79	132.33	40.55	189.70	173.18	867.29	76.15	119.71	829.54	79.61	126.58	635.09	54.48	122.39	637.43	47.40	157.81	506.90	97.98	1396.10	0.00	0.00	0.00	591.86	16.09	1798.95	577.67	130.86	1821.06	407.84	25.03	1745.76	406.99	120.98	1763.45	489.75	-274.10	79.93	1085.59	-285.77	77.90	499.52
8.58000	209.32	115.82	33.09	170.16	113.32	41.84	20.05	173.42	139.93	50.23	191.92	178.88	868.81	75.80	118.77	829.51	79.20	125.41	635.24	54.41	122.15	637.68	47.40	157.74	519.87	97.10	1400.11	0.00	0.00	0.00	603.63	14.82	1802.46	587.89	129.44	1824.91	419.34	22.95	1749.23	417.93	118.66	1767.22	489.48	-274.37	79.77	1086.53	-285.83	78.09	498.44
8.59000	210.07	115.63	32.67	172.20	113.54	42.45	28.10	176.37	148.59	60.65	194.35	185.38	868.19	75.87	117.61	830.11	78.30	124.83	635.40	54.32	122.01	637.90	47.29	157.73	531.98	96.25	1404.22	0.00	0.00	0.00	614.38	13.55	1806.13	598.66	127.71	1828.76	430.75	21.11	1752.77	428.78	116.50	1770.83	489.36	-274.18	79.70	1086.64	-285.83	78.27	499.83
8.60000	211.28	116.03	32.13	174.85	114.17	44.27	36.86	178.52	158.23	71.63	196.31	192.84	868.22	75.90	116.88	829.76	78.42	124.52	635.55	54.38	121.89	638.06	47.24	157.79	544.54	95.44	1408.07	0.00	0.00	0.00	625.51	12.26	1809.78	608.78	126.60	1832.56	442.06	19.30	1756.22	439.44	114.83	1774.24	489.36	-274.07	79.69	1086.15	-286.09	78.02	499.77
8.61000	213.47	117.10	31.42	178.50	112.34	49.02	46.46	180.61	169.12	83.13	197.45	201.04	869.01	75.80	116.52	830.24	78.13	124.01	635.69	54.46	121.76	638.12	47.53	157.65	554.50	94.56	1411.90	0.00	0.00	0.00	636.22	10.99	1813.61	618.67	124.91	1836.44	453.10	17.41	1759.52	449.95	112.72	1777.59	489.59	-274.08	79.67	1086.25	-286.13	78.10	499.21
8.62000	216.75	116.96	30.86	183.48	113.09	52.39	56.87	181.33	180.61	95.29	198.01	210.26	868.45	74.98	115.69	830.28	77.66	123.44	635.77	54.53	121.64	638.26	47.63	157.52	566.34	93.60	1415.51	0.00	0.00	0.00	646.04	10.06	1817.45	629.91	123.77	1840.07	463.87	15.47	1762.65	460.38	110.63	1780.81	488.96	-274.50	79.43	1085.86	-286.15	77.80	499.77
8.63000	220.86	117.70	30.43	190.53	115.93	54.95	68.53	182.33	193.11	108.35	198.54	220.48	868.77	74.87	115.31	830.42	76.63	122.76	635.86	54.47	121.59	638.28	47.31	157.64	576.80	92.72	1418.87	0.00	0.00	0.00	657.63	8.93	1820.92	638.99	122.67	1843.73	474.25	13.28	1765.58	470.61	109.47	1783.74	489.01	-274.92	79.39	1085.77	-285.96	77.81	499.48
8.64000	225.66	119.41	30.83	198.68	117.91	59.32	81.44	183.17	205.96	122.38	198.86	231.40	869.29	74.84	114.87	829.47	78.11	123.73	635.92	54.47	121.50	638.32	47.30	157.58	588.62	91.85	1422.05	0.00	0.00	0.00	667.90	8.10	1824.48	649.47	121.49	1847.20	484.34	11.40	1768.45	480.71	108.03	1786.65	487.96	-274.94	79.09	1086.87	-286.25	78.21	498.47
8.65000	230.34	121.21	29.60	207.90	121.20	63.98	95.65	184.73	219.38	137.66	198.62	242.27	869.05	74.90	114.49	829.49	78.07	123.46	635.97	54.35	121.46	638.40	47.01	157.64	598.40	91.13	1425.06	0.00	0.00	0.00	677.22	6.96	1827.86	659.43	119.99	1850.60	494.19	9.71	1771.22	490.69	106.78	1789.42	489.07	-274.78	79.30	1086.44	-286.31	77.83	499.57
8.66000	235.40	122.82	29.81	218.33	123.68	69.95	110.94	185.65	232.60	153.70	198.79	253.34	869.33	74.56	114.17	829.26	78.13	123.08	636.00	54.30	121.41	638.49	47.08	157.55	609.08	90.36	1428.06	0.00	0.00	0.00	686.32	5.65	1831.16	668.80	118.73	1853.71	503.80	8.10	1773.95	500.38	105.24	1792.20	489.10	-274.83	79.28	1086.39	-286.49	77.83	500.09
8.67000	242.67	126.17	37.70	227.93	124.95	77.17	127.08	185.73	245.91	169.98	199.45	264.38	868.84	74.54	113.91	828.60	77.85	122.73	636.06	54.42	121.32	638.48	47.05	157.55	619.96	89.58	1431.02	0.00	0.00	0.00	696.19	4.67	1834.16	677.90	118.02	1856.74	513.31	6.41	1776.64	509.88	103.85	1794.98	489.68	-274.84	79.39	1085.79	-286.59	77.65	500.19
8.68000	252.85	130.17	47.95	244.01	128.66	90.09	142.58	185.36	258.94	186.06	200.37	276.00	868.96	74.83	113.60	828.71	77.86	122.49	636.09	54.23	121.36	638.44	47.17	157.49	629.48	88.87	1433.83	0.00	0.00	0.00	705.42	3.55	1837.11	687.12	116.71	1859.55	522.53	4.85	1779.27	519.13	102.76	1797.68	489.40	-275.03	79.29	1086.50	-286.50	77.90	498.93
8.69000	269.75	134.51	60.59	256.83	133.02	101.20	158.16	186.04	272.20	202.20	201.55	288.29	869.41	74.70	113.33	829.17	77.84	122.39	636.13	54.38	121.31	638.36	47.02	157.56	640.12	88.13	1436.60	0.00	0.00	0.00	715.38	2.77	1839.73	695.59	115.69	1862.48	531.72	3.29	1781.84	528.19	101.58	1800.33	488.73	-275.01	79.12	1086.04	-286.43	77.87	499.47
8.70000	286.38	138.93	72.18	274.78	136.57	113.47	174.41	187.26	285.18	219.25	203.06	300.83	868.67	74.57	112.95	828.84	77.87	122.01	636.14	54.26	121.34	638.32	46.81	157.75	648.80	87.44	1439.39	0.00	0.00	0.00	723.52	2.17	1842.46	705.81	114.69	1865.02	540.81	1.77	1784.35	537.04	100.79	1802.82	490.14	-274.74	79.49	1086.48	-286.47	77.92	499.56
8.71000	303.92	143.67	83.78	292.50	139.93	125.24	191.50	188.76	297.60	236.87	203.96	312.93	868.21	74.28	112.68	828.52	77.90	121.81	636.16	54.43	121.26	638.34	47.33	157.59	658.89	86.89	1442.17	0.00	0.00	0.00	732.12	1.53	1845.03	713.80	114.17	1867.50	549.78	0.56	1786.88	545.70	100.19	1805.30	489.14	-274.98	79.15	1086.65	-286.29	78.04	500.26
8.72000	321.77	147.65	95.14	305.52	142.90	135.44	209.51	190.03	309.23	254.92	204.38	324.43	869.25	74.67	112.84	828.81	77.74	121.59	636.16	54.21	121.34	638.24	47.21	157.73	667.90	86.26	1444.87	0.00	0.00	0.00	741.10	0.96	1847.39	721.50	113.90	1870.10	558.66	-0.61	1789.35	554.24	99.21	1807.85	489.23	-274.94	79.21	1087.10	-286.05	78.26	499.98
8.73000	340.46	151.33	106.15	327.03	145.46	146.79	228.35	191.12	319.90	273.65	205.00	335.17	868.42	74.86	112.41	828.86	77.86	121.48	636.21	54.37	121.29	638.23	47.68	157.62	676.45	85.69	1447.40	0.00	0.00	0.00	750.11	0.60	1849.65	731.08	112.99	1872.36	567.52	-1.43	1791.83	562.64	98.46	1810.28	489.65	-274.59	79.53	1086.87	-285.89	78.14	499.39
8.74000	362.16	153.09	116.60	347.18	147.98	156.85	247.75	192.82	329.78	292.73	205.63	344.98	868.23	74.71	112.22	828.65	77.68	121.29	636.26	54.41	121.24	638.19	47.69	157.75	685.61	85.19	1449.96	0.00	0.00	0.00	758.08	0.38	1852.08	738.40	112.73	1874.87	576.22	-2.03	1794.24	570.92	97.82	1812.63	488.62	-274.52	79.12	1086.45	-286.20	77.91	499.94
8.75000	381.07	155.35	126.35	367.95	150.11	166.19	267.43	193.85	338.40	312.28	206.59	353.89	868.98	74.55	112.19	828.67	77.16	121.43	636.29	54.52	121.19	638.14	47.44	157.98	694.12	84.69	1452.38	0.00	0.00	0.00	766.33	0.38	1854.54	747.44	112.46	1877.14	584.84	-2.73	1796.50	579.14	96.91	1814.93	489.26	-274.34	79.30	1086.64	-286.32	78.03	500.39
8.76000	404.47	156.37	135.32	389.81	152.21	174.87	287.34	195.54	346.09	332.17	207.79	361.82	868.33	74.06	112.02	828.85	77.38	121.32	636.33	54.48	121.20	638.14	47.54	158.04	702.62	84.21	1454.65	0.00	0.00	0.00	774.80	0.09	1856.76	755.82	112.31	1879.33	593.32	-3.21	1798.69	587.23	96.44	1816.99	489.40	-274.65	79.44	1086.56	-285.78	78.08	499.68
8.77000	426.87	159.43	143.17	412.81	154.07	182.58	307.60	197.19	352.68	352.74	209.06	368.71	868.37	74.19	111.94	828.79	77.05	121.45	636.39	54.46	121.24	638.06	47.27	158.33	711.86	83.46	1456.77	0.00	0.00	0.00	782.87	-0.05	1859.18	763.34	112.06	1881.57	601.60	-3.69	1800.69	595.33	96.03	1818.80	488.67	-274.45	79.24	1086.61	-285.64	78.05	500.42
8.78000	453.76	160.55	150.99	430.63	155.92	188.37	328.14	198.57	358.12	373.60	210.12	374.51	868.84	74.06	111.82	828.59	76.99	121.36	636.44	54.50	121.20	638.06	47.30	158.43	721.14	82.92	1458.74	0.00	0.00	0.00	790.40	-0.01	1861.54	770.37	112.36	1883.74	609.76	-4.14	1802.51	603.34	95.77	1820.43	488.99	-274.21	79.41	1086.87	-285.79	78.23	500.19
8.79000	474.69	162.52	156.47	456.94	157.69	195.07	349.37	199.56	362.34	394.50	211.16	379.38	868.71	74.28	111.77	828.83	76.84	121.41	636.55	54.61	121.13	638.01	47.26	158.63	729.87	82.33	1460.77	0.00	0.00	0.00	799.22	-0.14	1863.65	778.53	112.25	1885.67	617.88	-4.35	1804.20	611.44	95.31	1821.90	488.58	-274.11	79.33	1086.69	-285.87	78.27	499.07
8.80000	500.32	164.68	161.99	487.60	159.33	201.67	371.10	200.90	365.61	415.60	211.73	383.18	869.31	73.99	111.79	829.89	76.96	121.68	636.54	54.43	121.19	637.99	47.50	158.70	738.33	81.81	1462.43	0.00	0.00	0.00	806.37	-0.12	1865.73	786.49	112.47	1887.43	626.02	-4.57	1805.74	619.46	94.91	1823.29	487.61	-275.12	79.45	1087.00	-285.75	78.49	496.72
8.81000	530.52	166.53	167.68	511.57	160.40	204.70	393.03	201.90	367.67	436.99	212.21	385.93	869.25	73.96	111.49	829.49	76.91	121.42	636.57	54.54	121.12	637.96	47.79	158.72	746.73	81.24	1463.91	0.00	0.00	0.00	815.08	-0.13	1867.55	793.65	112.42	1889.07	634.13	-4.85	1807.12	627.57	94.52	1824.55	487.22	-275.14	79.42	1087.00	-285.87	78.36	498.20
8.82000	563.53	168.00	173.28	536.87	161.72	207.87	415.18	202.63	368.46	458.85	212.56	387.59	868.41	74.26	111.20	829.79	77.06	121.42	636.57	54.45	121.13	637.84	47.95	158.79	755.73	80.83	1465.18	0.00	0.00	0.00	823.10	-0.17	1869.20	802.31	112.32	1890.47	642.20	-4.95	1808.38	635.57	94.68	1825.56	487.60	-275.12	79.55	1086.92	-286.20	78.32	497.67
8.83000	582.80	169.82	174.58	577.92	162.74	213.21	437.69	203.15	368.15	481.54	212.92	388.22	868.37	74.13	111.29	829.77	77.10	121.22	636.53	54.25	121.19	637.72	47.95	159.00	763.79	80.50	1466.39	0.00	0.00	0.00	831.35	-0.30	1870.56	810.30	112.29	1891.62	650.25	-4.96	1809.50	643.58	94.28	1826.52	487.80	-275.14	79.65	1086.53	-286.26	78.11	498.99
8.84000	602.49	170.55	175.35	581.48	163.58	210.78	460.73	203.35	366.66	504.68	212.76	387.68	868.86	74.22	111.30	828.76	77.17	120.65	636.52	54.27	121.18	637.64	47.79	159.24	773.31	80.15	1467.46	0.00	0.00	0.00	839.12	-0.13	1871.99	817.96	112.32	1892.80	658.31	-4.94	1810.45	651.60	94.15	1827.27	488.30	-275.00	79.70	1086.68	-285.96	78.13	500.73
8.85000	629.84	171.47	178.77	607.55	163.74	211.97	484.63	203.56	364.18	527.88	212.70	386.27	868.76	74.45	111.17	829.36	77.04	120.90	636.54	54.29	121.16	637.60	47.78	159.44	782.34	79.67	1468.33	0.00	0.00	0.00	847.04	-0.39	1873.14	825.94	112.36	1893.73	666.46	-5.02	1811.26	659.66	94.14	1827.93	487.34	-274.93	79.28	1086.29	-285.53	78.09	499.70
8.86000	659.76	170.95	180.66	634.19	163.64	213.79	509.13	203.23	360.53	551.31	212.32	383.93	869.95	74.51	111.29	829.92	77.37	120.69	636.58	54.37	121.16	637.62	48.03	159.53	791.32	79.13	1469.05	0.00	0.00	0.00	854.26	-0.47	1874.11	834.01	112.60	1894.47	674.67	-4.92	1811.94	667.83	94.04	1828.45	488.04	-274.31	79.12	1086.41	-285.82	78.14	499.79
8.87000	689.95	171.38	182.15	665.16	163.89	214.76	533.84	202.60	355.85	574.91	211.85	380.69	870.18	74.72	111.19	829.35	77.44	120.36	636.58	54.32	121.19	637.61	48.27	159.69	800.23	78.74	1469.64	0.00	0.00	0.00	862.63	-0.71	1874.72	842.09	112.44	1894.96	683.00	-4.81	1812.55	676.14	94.12	1828.85	489.43	-274.08	79.60	1086.05	-285.91	78.01	499.72
8.88000	726.23	171.20	181.56	695.62	163.99	214.40	558.86	201.79	350.26	599.32	210.83	376.42	869.90	74.50	111.20	829.89	77.56	120.35	636.66	54.25	121.26	637.61	48.32	159.88	809.01	78.19	1470.11	0.00	0.00	0.00	870.87	-0.45	1875.33	850.84	112.29	1895.30	691.40	-4.71	1813.02	684.53	94.25	1829.15	489.64	-274.18	79.69	1086.27	-285.82	78.10	500.27
8.89000	758.21	171.14	181.29	727.96	163.41	211.94	584.39	200.65	343.73	624.53	209.72	371.28	870.04	74.30	111.25	829.70	77.51	120.31	636.73	54.07	121.41	637.64	48.27	160.17	817.97	77.76	1470.19	0.00	0.00	0.00	879.74	-0.60	1875.52	859.88	112.05	1895.22	699.92	-4.60	1813.44	693.08	94.44	1829.36	490.15	-273.88	79.75	1087.01	-285.44	78.50	499.97
8.90000	790.76	169.10	181.45	758.89	161.99	210.33	610.83	199.86	336.55	650.12	208.02	365.22	869.79	74.53	111.25	830.26	77.13	121.06	636.78	54.13	121.45	637.65	48.59	160.27	825.74	77.37	1470.28	0.00	0.00	0.00	888.05	-0.77	1875.51	867.73	112.09	1895.26	708.47	-4.52	1813.81	701.71	94.65	1829.53	489.43	-274.00	79.61	1086.79	-285.83	78.34	500.07
8.91000	824.85	167.28	181.02	792.15	160.63	208.39	638.12	198.65	328.50	675.82	206.69	358.57	868.22	74.57	111.41	829.35	76.24	121.92	636.84	54.13	121.49	637.68	48.34	160.67	834.24	76.93	1470.14	0.00	0.00	0.00	897.11	-1.16	1875.16	876.78	111.95	1894.78	717.01	-4.39	1814.14	710.54	95.02	1829.61	488.66	-274.44	79.22	1086.58	-286.19	78.24	499.44
8.92000	858.21	165.51	179.58	824.29	158.23	206.25	665.43	197.04	319.79	701.92	205.09	351.23	868.16	73.40	113.87	828.66	74.78	123.23	636.91	54.15	121.55	637.66	48.83	160.76	842.64	76.65	1469.89	0.00	0.00	0.00	905.71	-0.85	1874.58	885.86	112.37	1893.90	725.59	-4.21	1814.44	719.33	95.22	1829.67	488.57	-274.59	79.28	1086.66	-286.20	78.26	499.45
8.93000	890.66	162.26	178.32	855.70	155.64	203.53	693.08	195.39	310.48	728.54	202.98	343.14	867.22	72.84	114.32	828.76	73.67	124.05	636.99	54.23	121.58	637.73	49.14	160.86	851.19	76.15	1469.57	0.00	0.00	0.00	915.43	-1.10	1873.71	894.81	112.51	1893.11	734.31	-3.95	1814.64	728.41	95.62	1829.66	489.81	-274.60	79.67	1086.90	-286.57	78.14	499.74
8.94000	923.51	160.32	176.44	888.24	152.83	200.91	721.19	193.18	300.54	755.72	201.24	334.74	866.79	72.04	114.62	829.23	72.84	124.29	637.04	54.18	121.70	637.71	48.92	161.24	860.14	75.80	1469.11	0.00	0.00	0.00	924.59	-0.99	1872.80	903.92	112.43	1891.98	743.15	-3.83	1814.72	737.71	95.72	1829.57	490.76	-274.97	79.81	1087.07	-286.63	78.33	499.06
8.95000	957.81	156.26	175.37	921.15	150.26	197.88	750.19	190.63	290.17	783.34	199.49	325.87	867.92	71.41	114.94	830.67	72.84	124.31	637.14	54.26	121.81	637.76	48.59	161.73	867.26	75.40	1468.57	0.00	0.00	0.00	933.84	-1.03	1871.64	913.79	112.20	1890.61	752.20	-3.66	1814.71	747.13	96.00	1829.37	489.55	-275.00	79.48	1086.39	-286.71	78.05	499.59
8.96000	991.51	154.26	173.16	953.70	147.06	194.85	779.89	187.25	279.19	810.81	197.05	316.44	868.71	72.11	112.45	830.74	72.62	124.21	637.24	54.39	121.95	637.77	48.70	162.06	876.42	74.96	1467.97	0.00	0.00	0.00	943.62	-1.10	1870.04	924.73	112.63	1888.84	761.45	-3.34	1814.63	756.78	96.39	1829.07	488.73	-275.17	79.26	1087.40	-286.35	78.44	500.42
8.97000	1025.75	150.96	171.06	986.58	144.26	191.18	809.38	184.25	268.12	838.91	194.64	306.80	869.80	72.29	112.29	830.90	73.02	123.67	637.35	54.47	122.23	637.85	48.83	162.40	885.64	74.68	1467.09	0.00	0.00	0.00	953.53	-1.09	1868.33	934.86	112.75	1886.96	770.82	-3.08	1814.46	766.65	96.69	1828.71	487.74	-275.18	78.96	1086.75	-287.34	79.03	500.69
8.98000	1057.98	148.06	168.06	1020.32	141.52	187.57	839.29	181.18	256.98	867.49	191.70	296.79	870.00	72.62	112.11	830.99	73.44	123.24	637.50	54.79	122.43	637.91	49.08	162.70	894.47	74.34	1466.23	0.00	0.00	0.00	963.15	-1.09	1866.39	944.68	112.78	1885.09	780.30	-2.71	1814.19	776.48	97.28	1828.24	488.44	-275.36	79.17	1086.63	-287.68	79.35	499.92
8.99000	1092.06	144.78	165.71	1052.36	138.63	183.35	869.60	178.66	246.04	896.49	188.86	286.65	869.33	72.59	111.38	830.24	73.84	122.54	637.65	55.13	122.72	638.06	49.47	163.05	903.38	73.98	1465.23	0.00	0.00	0.00	973.70	-1.17	1864.22	955.06	113.02	1882.96	789.90	-2.59	1813.74	786.49	97.26	1827.70	489.62	-274.97	79.44	1086.65	-287.77	79.38	499.39
9.00000	1126.26	142.31	162.59	1084.72	135.60	179.15	900.27	176.44	235.26	925.94	185.73	276.40	869.55	72.56	110.96	831.08	74.44	122.09	637.81	55.47	123.07	638.07	49.31	163.65	912.58	73.72	1464.03	0.00	0.00	0.00	983.12	-0.94	1862.05	965.43	113.33	1880.60	799.73	-2.16	1813.14	796.48	97.68	1826.92	489.53	-274.95	79.29	1086.92	-287.57	79.29	499.78
9.01000	1161.35	140.06	158.83	1117.94	133.09	174.82	931.16	173.93	224.51	954.97	183.04	266.23	869.12	72.60	110.57	830.80	74.61	121.78	637.96	55.68	123.49	638.20	49.63	164.01	920.86	73.41	1462.74	0.00	0.00	0.00	992.72	-0.87	1859.62	976.81	113.62	1877.88	809.75	-1.89	1812.32	806.53	98.14	1825.95	488.27	-274.77	79.10	1086.37	-287.41	78.96	500.15
9.02000	1193.37	136.45	155.02	1151.04	130.04	170.77	961.49	172.07	214.19	984.32	181.25	256.48	870.16	73.00	110.84	830.73	74.87	121.32	638.09	56.19	123.78	638.29	49.81	164.44	929.91	73.04	1461.21	0.00	0.00	0.00	1004.33	-0.36	1856.94	986.93	113.73	1875.33	819.94	-1.66	1811.31	816.76	98.29	1824.87	488.70	-274.49	79.23	1086.05	-287.57	78.93	500.03
9.03000	1226.18	133.19	152.04	1183.11	126.75	166.92	992.44	169.50	203.83	1013.40	180.04	247.17	869.76	73.01	110.39	830.56	75.01	121.10	638.21	56.44	124.19	638.39	49.83	164.88	939.03	72.88	1459.61	0.00	0.00	0.00	1014.71	-0.39	1854.16	997.77	114.43	1872.48	830.20	-1.44	1810.11	827.13	98.47	1823.65	489.23	-274.51	79.39	1086.32	-287.70	79.08	499.31
9.04000	1258.36	129.17	150.03	1215.56	123.21	163.62	1022.87	168.03	194.37	1042.67	178.94	238.18	869.21	72.64	110.03	831.00	75.43	120.90	638.34	56.78	124.52	638.51	49.76	165.39	948.78	72.74	1457.69	0.00	0.00	0.00	1024.83	-0.29	1851.43	1006.94	114.72	1869.90	840.45	-1.30	1808.68	837.61	98.92	1822.16	488.78	-274.71	79.05	1086.25	-287.48	78.87	499.47
9.05000	1289.24	125.19	148.57	1246.63	120.08	161.11	1053.37	167.04	185.38	1071.23	177.96	229.84	869.72	72.51	109.99	830.14	75.35	120.70	638.47	56.82	125.07	638.69	50.16	165.74	958.10	72.56	1455.54	0.00	0.00	0.00	1034.97	-0.40	1848.50	1018.27	115.10	1866.86	850.72	-1.03	1807.11	848.14	99.04	1820.52	488.80	-274.52	79.08	1086.79	-286.76	78.02	499.52
9.06000	1319.96	120.90	149.58	1277.91	116.53	160.76	1082.93	166.70	177.16	1098.89	176.82	221.91	869.00	72.61	110.17	833.76	75.13	118.97	638.64	57.21	125.47	638.95	50.33	166.24	967.39	72.41	1453.35	0.00	0.00	0.00	1045.99	-0.13	1845.36	1030.75	115.29	1863.46	861.05	-0.88	1805.31	858.77	99.28	1818.70	488.49	-274.74	79.18	1086.93	-286.33	77.95	498.97
9.07000	1351.75	117.35	153.51	1307.01	113.64	161.66	1112.30	165.69	168.56	1126.00	176.10	214.50	871.91	72.42	108.97	830.58	75.27	120.37	638.83	57.58	125.95	639.22	50.80	166.54	976.85	72.12	1450.97	0.00	0.00	0.00	1056.55	0.04	1842.29	1040.52	115.63	1860.40	871.45	-0.62	1803.34	869.38	99.94	1816.55	488.87	-274.78	79.15	1086.70	-286.12	78.01	499.55
9.08000	1380.39	115.07	158.07	1336.27	110.63	164.52	1141.19	165.39	160.63	1152.38	175.49	207.41	872.51	72.37	108.79	830.78	75.15	120.70	638.96	57.75	126.47	639.43	50.49	167.23	986.13	72.06	1448.48	0.00	0.00	0.00	1066.52	0.28	1839.10	1052.63	115.57	1856.96	881.96	-0.46	1801.13	880.16	100.25	1814.23	488.85	-274.70	79.31	1086.62	-286.35	77.71	499.49
9.09000	1408.52	113.34	162.94	1364.36	108.62	167.79	1169.44	165.22	153.15	1178.17	175.39	200.87	871.17	72.33	110.26	829.74	75.15	120.13	639.08	57.96	127.07	639.70	50.38	167.89	996.46	71.81	1445.74	0.00	0.00	0.00	1078.57	0.58	1835.60	1062.66	115.53	1853.72	892.54	-0.28	1798.78	891.16	100.47	1811.79	489.39	-274.40	79.35	1086.52	-286.76	77.78	500.38
9.10000	1435.19	111.09	168.76	1390.58	107.62	170.78	1197.16	164.80	146.07	1203.06	175.71	194.85	870.83	72.40	110.23	832.35	74.96	120.95	639.26	58.13	127.76	639.97	50.44	168.52	1005.77	71.73	1442.86	0.00	0.00	0.00	1089.97	0.60	1832.14	1073.47	115.57	1850.35	903.29	0.10	1796.32	902.32	100.69	1809.23	489.62	-274.27	79.49	1086.41	-286.33	77.86	499.10
9.11000	1460.77	111.61	173.67	1416.48	107.45	173.55	1223.34	164.65	139.59	1226.93	175.78	189.04	870.18	72.75	109.91	832.61	74.93	121.06	639.43	58.35	128.48	640.34	50.39	169.21	1015.50	71.67	1439.94	0.00	0.00	0.00	1099.88	0.27	1828.74	1086.28	115.28	1846.68	914.10	0.53	1793.70	913.55	101.10	1806.51	489.25	-274.27	79.46	1087.57	-286.37	78.09	498.91
9.12000	1483.26	111.55	177.33	1440.17	108.72	174.54	1248.26	164.44	133.61	1249.50	176.69	183.99	869.86	72.19	109.71	831.34	74.93	120.61	639.65	58.39	129.39	640.85	50.46	169.99	1025.69	71.60	1436.97	0.00	0.00	0.00	1110.72	0.08	1825.18	1096.30	115.15	1843.21	924.98	0.83	1790.92	924.63	101.73	1803.58	489.50	-274.40	79.46	1086.85	-286.08	77.99	499.70
9.13000	1504.64	112.12	180.98	1462.41	108.81	175.98	1271.68	164.54	128.28	1270.81	177.63	179.32	870.12	72.25	109.85	831.78	75.31	120.55	639.84	58.15	130.50	641.28	50.38	170.88	1036.50	71.59	1433.74	0.00	0.00	0.00	1120.99	-0.30	1821.54	1107.33	115.28	1839.67	935.95	1.51	1788.12	935.83	102.07	1800.68	488.23	-274.44	78.95	1086.63	-286.29	77.92	499.64
9.14000	1524.69	113.55	183.96	1484.74	109.93	178.34	1293.28	165.06	123.58	1290.69	178.17	174.80	870.37	72.48	109.55	830.79	75.02	120.39	640.12	58.17	131.89	641.90	50.19	171.96	1047.42	71.72	1430.43	0.00	0.00	0.00	1132.78	-0.56	1817.72	1119.19	115.31	1835.75	946.97	1.87	1785.13	947.03	102.88	1797.56	488.54	-274.53	79.21	1086.16	-286.27	77.80	499.09
9.15000	1543.21	114.62	186.97	1503.95	109.55	176.45	1313.37	165.54	119.16	1308.98	178.99	170.61	870.36	72.60	109.50	831.55	75.20	120.43	640.47	58.11	133.47	642.52	49.89	173.27	1058.33	71.68	1427.08	0.00	0.00	0.00	1143.92	-0.35	1813.94	1131.27	115.27	1831.92	958.11	2.64	1782.12	958.38	103.45	1794.37	488.98	-274.47	79.18	1086.34	-286.31	77.85	499.14
9.16000	1558.35	116.34	189.12	1520.58	111.48	177.61	1331.50	166.16	115.06	1325.53	179.67	166.49	870.01	72.29	109.39	831.37	75.01	120.30	640.85	58.11	134.89	643.38	49.80	174.61	1069.92	71.56	1423.73	0.00	0.00	0.00	1154.49	-0.39	1810.14	1142.60	114.95	1828.21	969.37	3.48	1779.07	969.93	103.92	1791.13	488.57	-274.43	79.23	1086.81	-286.29	77.89	499.57
9.17000	1573.32	118.34	191.22	1535.33	112.79	178.47	1347.58	166.66	111.02	1340.26	180.14	162.40	870.87	72.16	109.74	831.54	74.89	120.36	641.25	58.12	136.47	644.29	49.52	176.23	1080.84	71.49	1420.24	0.00	0.00	0.00	1166.58	-0.47	1806.23	1155.51	115.38	1823.99	980.72	4.17	1775.94	981.66	104.32	1787.91	488.02	-274.41	79.19	1086.90	-286.39	77.92	500.59
9.18000	1587.57	120.96	192.34	1548.85	114.90	178.48	1361.97	166.73	106.74	1353.45	179.96	157.90	870.34	71.85	109.50	831.81	74.99	120.20	641.67	57.84	138.40	645.40	49.15	178.14	1091.96	71.31	1416.73	0.00	0.00	0.00	1178.22	-0.32	1802.37	1166.53	115.43	1820.18	992.15	4.85	1772.81	993.48	104.68	1784.71	488.92	-274.51	79.24	1086.66	-286.38	77.99	498.74
9.19000	1599.11	122.22	192.71	1560.46	115.95	177.64	1374.50	166.94	102.29	1365.30	179.38	152.98	870.26	71.96	109.15	831.10	74.75	119.97	642.18	57.53	140.52	646.64	48.77	180.25	1103.15	71.31	1413.28	0.00	0.00	0.00	1189.71	-0.04	1798.63	1178.17	115.39	1816.41	1003.71	5.47	1769.70	1005.42	105.13	1781.49	489.00	-274.65	79.27	1086.70	-286.31	78.09	499.13
9.20000	1607.03	123.90	190.55	1570.53	117.13	175.93	1385.78	166.01	96.91	1375.70	178.49	147.55	870.33	71.78	109.20	831.27	74.65	119.81	642.79	56.68	143.09	648.02	48.27	182.63	1115.14	71.41	1409.85	0.00	0.00	0.00	1201.93	0.19	1794.88	1190.17	115.89	1812.70	1015.42	5.85	1766.54	1017.48	105.85	1778.29	488.96	-274.31	79.24	1086.72	-285.93	78.17	498.65
9.21000	1616.84	125.56	189.34	1579.24	118.41	172.87	1395.21	165.33	91.26	1384.81	177.26	141.57	870.94	72.28	109.54	831.96	74.66	119.69	643.55	55.74	145.94	649.67	47.68	185.30	1127.45	71.58	1406.59	0.00	0.00	0.00	1214.17	0.67	1791.38	1202.24	116.27	1809.16	1027.40	6.68	1763.46	1029.74	106.47	1775.08	488.48	-274.39	79.12	1086.82	-286.25	77.92	499.17
9.22000	1625.86	124.89	182.48	1586.38	118.47	168.64	1402.88	164.86	85.23	1392.35	176.34	135.28	870.25	72.21	108.99	832.77	74.42	119.62	644.52	54.59	149.18	651.66	46.93	188.17	1139.15	71.75	1403.45	0.00	0.00	0.00	1225.56	1.22	1788.06	1214.37	117.19	1805.42	1039.54	7.57	1760.39	1042.10	107.47	1771.85	488.66	-274.60	79.20	1086.76	-286.63	77.81	499.03
9.23000	1631.00	124.48	177.37	1592.28	118.48	162.79	1408.91	164.63	78.84	1398.69	175.20	128.61	869.96	71.97	108.94	831.06	74.26	118.63	645.79	53.31	152.82	653.87	45.66	191.52	1151.49	71.83	1400.48	0.00	0.00	0.00	1238.03	1.79	1784.70	1227.30	117.65	1801.98	1051.76	8.26	1757.23	1054.78	108.11	1768.63	488.95	-274.45	79.33	1086.93	-286.56	77.96	498.43
9.24000	1635.96	123.71	169.93	1596.73	117.19	155.79	1413.63	164.13	71.88	1403.62	174.57	121.72	869.60	72.43	108.79	832.27	74.22	118.53	647.32	51.82	156.79	656.49	44.01	195.33	1164.39	72.16	1397.60	0.00	0.00	0.00	1250.58	2.33	1781.44	1239.44	118.06	1798.58	1064.22	9.22	1754.06	1067.50	108.51	1765.49	488.64	-274.34	79.19	1087.10	-286.77	77.92	499.24
9.25000	1639.03	121.36	161.75	1600.21	116.32	147.24	1417.01	163.26	64.41	1407.42	173.85	114.42	870.68	72.31	108.81	830.85	74.22	117.68	649.22	50.35	161.23	659.56	42.55	199.29	1177.27	72.50	1394.74	0.00	0.00	0.00	1262.59	3.08	1778.17	1252.13	118.31	1795.33	1076.75	10.14	1750.78	1080.12	109.77	1762.15	488.76	-274.58	79.39	1086.95	-286.48	77.87	499.60
9.26000	1639.70	119.94	154.93	1602.13	113.82	137.94	1418.65	163.31	57.01	1409.90	173.47	106.94	870.35	72.03	108.64	831.62	74.28	117.53	651.58	48.72	166.16	663.05	40.45	203.92	1190.43	72.83	1391.84	0.00	0.00	0.00	1275.34	3.52	1774.84	1264.52	119.17	1791.97	1089.27	11.36	1747.49	1092.72	111.40	1758.58	488.38	-274.42	79.31	1086.55	-286.42	77.80	499.22
9.27000	1642.55	117.04	145.87	1602.59	110.52	128.31	1419.13	162.85	49.11	1411.15	173.04	99.15	870.42	72.01	108.46	832.23	74.00	117.56	654.43	46.59	171.89	667.28	39.33	208.60	1203.60	73.21	1388.90	0.00	0.00	0.00	1286.56	4.37	1771.95	1277.69	120.07	1788.55	1101.80	12.68	1744.05	1105.46	112.87	1754.90	488.99	-274.26	79.40	1086.39	-286.32	77.79	498.24
9.28000	1642.23	111.68	132.51	1602.38	106.64	118.20	1418.48	161.30	45.04	1411.68	172.28	92.22	869.61	71.97	108.39	832.21	74.34	117.47	657.93	44.91	177.93	672.13	37.84	213.84	1217.26	73.65	1385.77	0.00	0.00	0.00	1298.95	5.10	1768.69	1291.31	120.77	1785.04	1114.32	14.18	1740.41	1118.48	114.11	1751.09	489.25	-274.20	79.52	1086.12	-286.73	77.83	498.74
9.29000	1646.75	106.56	122.94	1606.98	104.18	109.06	1422.20	158.98	42.54	1414.84	169.37	88.49	868.82	72.13	107.82	833.09	75.70	115.20	662.21	43.85	184.27	677.89	36.13	219.83	1231.17	74.11	1382.47	0.00	0.00	0.00	1312.32	5.85	1765.60	1303.69	121.28	1781.68	1126.95	15.78	1736.68	1131.81	115.40	1747.22	489.66	-273.88	79.78	1086.25	-286.55	77.89	498.44
9.30000	1659.38	106.47	110.29	1619.15	102.80	98.88	1429.00	157.55	41.49	1426.70	167.52	88.40	869.59	71.96	108.50	833.07	75.43	118.73	667.55	43.12	191.18	684.57	34.00	226.45	1244.79	74.59	1378.93	0.00	0.00	0.00	1325.42	6.63	1763.02	1317.92	122.43	1778.90	1140.05	17.69	1733.44	1145.33	117.10	1743.67	488.33	-274.25	79.37	1085.81	-286.43	77.78	499.03
9.31000	1668.48	106.30	93.97	1627.94	103.37	91.05	1433.64	157.45	41.38	1435.69	167.68	86.92	868.83	71.60	108.10	831.98	74.58	119.50	674.26	41.34	199.46	693.01	32.58	233.61	1258.65	74.99	1375.52	0.00	0.00	0.00	1337.59	7.22	1761.63	1331.41	123.17	1777.07	1153.39	19.45	1731.16	1159.22	119.11	1741.08	488.47	-274.31	79.37	1085.77	-286.30	77.80	498.72
9.32000	1671.55	107.40	80.09	1629.46	104.44	77.64	1435.33	157.35	41.32	1440.56	167.52	84.73	868.64	71.53	108.13	831.50	74.63	121.71	682.84	40.45	208.14	703.46	30.86	241.58	1271.34	75.28	1372.43	0.00	0.00	0.00	1351.25	7.92	1760.23	1345.27	123.94	1775.53	1166.97	21.38	1729.50	1173.31	121.38	1739.08	488.07	-273.74	79.40	1085.79	-286.34	77.74	498.09
9.33000	1675.73	109.29	68.69	1632.56	106.33	67.72	1436.86	157.77	42.65	1442.65	167.58	84.18	868.93	71.38	108.24	832.52	74.47	122.45	693.11	39.28	217.66	716.06	29.53	249.90	1283.84	75.33	1370.10	0.00	0.00	0.00	1365.58	8.94	1758.99	1358.68	124.82	1774.18	1180.80	23.23	1727.89	1187.57	123.49	1737.20	489.14	-273.90	79.66	1085.94	-286.51	77.85	498.56
9.34000	1677.76	111.53	56.94	1635.02	107.40	58.77	1439.20	158.23	43.45	1447.06	167.62	83.67	870.06	71.15	107.90	833.46	74.34	122.90	705.15	37.79	227.97	730.84	27.28	258.86	1295.87	75.20	1368.33	0.00	0.00	0.00	1379.06	9.59	1758.01	1373.80	126.03	1772.61	1194.99	25.00	1726.30	1202.03	125.37	1735.28	488.44	-274.15	79.49	1085.85	-286.51	77.77	498.17
9.35000	1680.49	109.48	47.19	1636.34	104.93	51.13	1441.09	159.30	41.75	1452.08	167.19	83.10	870.86	70.97	107.14	836.24	74.52	123.46	718.64	36.82	239.00	747.24	25.27	268.31	1308.53	74.78	1366.82	0.00	0.00	0.00	1393.31	10.57	1757.00	1388.15	127.03	1771.06	1209.33	26.42	1724.76	1216.36	126.99	1733.19	489.40	-274.30	79.74	1086.22	-286.35	77.77	498.25
9.36000	1680.88	107.04	43.23	1637.02	103.19	50.64	1441.92	159.44	41.36	1454.66	166.18	83.06	874.58	70.61	106.78	840.40	74.37	124.99	733.66	36.09	250.95	764.51	23.53	278.37	1321.16	74.24	1365.40	0.00	0.00	0.00	1407.16	11.66	1755.90	1402.75	128.05	1769.41	1223.64	27.60	1723.36	1230.66	128.23	1731.22	488.75	-274.06	79.56	1086.32	-285.99	77.72	498.02
9.37000	1682.44	107.97	41.13	1637.42	103.38	49.21	1442.35	159.49	41.15	1455.15	165.85	83.21	881.12	69.91	106.51	848.21	73.19	128.39	749.95	35.11	263.88	782.70	20.72	289.65	1332.86	73.51	1364.07	0.00	0.00	0.00	1421.54	12.74	1754.73	1416.68	128.80	1767.54	1237.94	28.51	1722.26	1244.96	129.17	1729.50	488.80	-274.45	79.55	1086.04	-285.94	77.51	498.17
9.38000	1682.40	107.65	39.04	1637.84	103.30	48.08	1442.85	159.71	40.95	1456.00	166.12	83.20	887.52	68.63	105.10	858.88	71.45	132.26	767.37	33.45	277.51	802.06	17.80	301.77	1344.61	72.58	1362.82	0.00	0.00	0.00	1435.51	13.50	1753.43	1431.02	130.42	1765.43	1252.28	29.17	1721.49	1259.03	130.34	1727.96	489.42	-273.88	79.85	1086.60	-286.25	77.59	497.97
9.39000	1682.70	107.30	37.61	1638.04	103.21	47.17	1443.17	159.69	40.81	1456.97	165.94	83.22	893.50	66.73	103.10	871.07	69.19	135.06	785.87	30.51	291.51	822.61	14.80	314.18	1356.50	71.92	1361.54	0.00	0.00	0.00	1450.64	14.37	1751.90	1445.47	131.24	1763.40	1266.57	29.53	1721.01	1273.30	130.49	1726.96	489.19	-274.00	79.82	1086.95	-286.01	77.69	498.50
9.40000	1682.91	107.70	36.80	1639.10	103.35	46.87	1443.39	159.91	40.74	1457.57	166.24	83.29	901.11	63.02	101.80	879.58	63.56	138.92	805.72	26.06	305.50	844.49	12.52	325.66	1368.12	71.78	1360.26	0.00	0.00	0.00	1464.36	15.29	1750.44	1459.26	131.90	1761.47	1280.59	29.57	1720.88	1287.26	130.78	1726.26	488.61	-273.87	79.50	1086.94	-286.04	77.90	498.96
9.41000	1682.94	107.28	35.73	1638.70	103.60	46.16	1443.54	160.22	40.70	1457.97	166.55	83.42	912.17	57.72	105.65	895.90	58.27	144.89	828.11	22.50	317.68	867.80	10.54	335.38	1380.36	71.78	1359.29	0.00	0.00	0.00	1478.91	15.74	1748.87	1473.99	132.33	1759.37	1294.48	29.55	1721.09	1301.31	130.65	1726.03	489.30	-273.49	79.76	1086.54	-285.67	77.78	498.39
9.42000	1683.43	107.49	35.38	1638.75	102.98	46.51	1443.58	160.54	40.68	1458.29	166.65	83.48	929.29	51.17	112.78	915.21	52.44	152.53	852.42	20.52	327.52	891.32	8.83	343.66	1392.16	71.49	1358.72	0.00	0.00	0.00	1492.96	15.79	1747.49	1487.37	132.46	1757.73	1308.39	29.24	1721.58	1315.15	130.84	1726.13	488.95	-274.08	79.39	1086.17	-285.75	77.71	498.68
9.43000	1682.47	107.39	34.73	1639.37	103.71	46.03	1443.74	160.60	40.62	1458.59	166.65	83.48	951.19	44.17	119.56	936.26	46.27	159.24	875.26	19.88	335.12	914.95	7.27	351.45	1402.91	71.04	1358.56	0.00	0.00	0.00	1506.25	15.57	1746.36	1500.90	132.06	1756.59	1322.21	28.86	1722.37	1329.02	130.31	1726.81	488.92	-274.11	79.70	1086.34	-285.47	78.00	498.12
9.44000	1683.93	107.55	34.93	1639.56	103.62	46.09	1443.73	160.80	40.60	1458.86	166.54	83.41	974.19	36.13	125.37	960.13	39.72	164.78	898.93	18.38	341.19	939.52	6.18	357.70	1413.43	70.51	1358.70	0.00	0.00	0.00	1519.91	14.98	1745.47	1515.33	131.66	1755.54	1335.80	28.41	1723.45	1342.42	130.25	1727.70	489.65	-274.06	80.08	1086.00	-285.91	77.51	498.96
9.45000	1683.77	106.92	34.36	1639.06	103.49	46.07	1443.73	161.13	40.72	1459.04	166.59	83.49	999.52	28.46	129.61	985.67	33.14	168.95	924.46	16.65	345.54	964.56	4.95	362.09	1423.63	69.88	1359.28	0.00	0.00	0.00	1533.18	14.56	1744.98	1528.93	130.75	1755.11	1349.06	28.03	1724.81	1355.79	129.86	1729.01	488.72	-273.93	79.75	1085.92	-286.85	78.17	498.67
9.46000	1683.08	107.74	34.34	1639.32	103.38	46.18	1443.91	160.89	40.56	1459.20	166.44	83.59	1026.95	21.91	132.39	1013.49	27.54	172.02	950.40	14.66	348.05	990.03	3.67	364.70	1433.96	69.00	1360.23	0.00	0.00	0.00	1546.06	13.27	1744.66	1541.66	130.06	1755.12	1361.90	27.38	1726.39	1369.01	129.44	1730.65	488.85	-273.92	79.55	1086.45	-286.99	78.67	498.67
9.47000	1683.53	106.95	34.27	1638.98	103.48	45.87	1443.84	161.23	40.71	1459.30	166.51	83.87	1055.12	16.41	133.87	1041.57	22.67	173.42	976.66	12.66	348.71	1015.75	2.55	365.52	1444.53	67.82	1361.61	0.00	0.00	0.00	1558.00	12.13	1744.89	1555.04	128.64	1755.36	1374.55	26.45	1728.16	1382.12	128.71	1732.61	489.41	-274.12	79.91	1085.86	-286.77	78.37	499.78
9.48000	1683.52	107.24	34.64	1639.75	103.40	46.32	1443.91	161.23	40.60	1459.54	166.14	83.96	1085.02	11.34	133.97	1070.44	18.30	173.44	1003.24	10.30	347.63	1041.67	1.00	364.75	1455.97	66.59	1363.30	0.00	0.00	0.00	1569.99	10.59	1745.24	1568.34	127.02	1756.03	1386.82	25.76	1730.18	1394.98	127.78	1734.86	489.01	-274.28	79.70	1086.71	-286.85	78.69	500.10
9.49000	1683.97	107.83	34.68	1639.82	103.53	46.18	1443.99	161.24	40.60	1459.59	166.05	84.20	1116.70	7.02	133.19	1100.33	14.47	172.00	1029.73	7.86	344.72	1067.72	-0.88	362.44	1467.49	65.54	1365.19	0.00	0.00	0.00	1581.86	8.80	1745.89	1581.13	125.52	1756.90	1398.64	24.83	1732.35	1407.64	126.62	1737.33	489.36	-273.81	79.77	1086.72	-286.01	77.94	499.34
9.50000	1683.65	106.97	33.99	1639.96	103.83	46.12	1443.92	161.41	40.67	1459.43	166.33	84.57	1148.58	3.47	131.37	1131.35	10.98	169.57	1056.46	6.05	339.78	1093.94	-2.79	358.65	1479.41	64.59	1367.42	0.00	0.00	0.00	1593.83	7.21	1746.74	1593.00	124.10	1758.13	1410.24	23.89	1734.61	1420.01	125.29	1739.89	489.04	-273.94	79.57	1085.63	-285.81	77.56	498.99
9.51000	1684.13	107.37	34.44	1639.66	103.67	46.16	1444.01	161.39	40.66	1459.46	166.32	84.83	1181.55	0.68	128.16	1164.37	7.85	166.36	1083.38	3.75	333.32	1120.44	-5.03	353.53	1490.88	63.65	1369.83	0.00	0.00	0.00	1604.67	5.55	1747.89	1605.05	122.38	1759.55	1421.59	22.75	1736.86	1432.05	123.91	1742.46	489.36	-273.89	79.75	1086.44	-285.71	77.77	499.73
9.52000	1683.24	107.58	34.08	1639.76	103.53	46.51	1443.94	161.47	40.75	1459.54	166.08	84.99	1215.66	-1.98	124.43	1197.57	5.34	162.03	1111.14	1.68	325.35	1147.28	-7.04	346.95	1501.76	62.86	1372.38	0.00	0.00	0.00	1616.10	3.64	1749.11	1615.97	120.45	1761.21	1432.96	21.68	1739.15	1443.66	122.72	1744.92	489.98	-274.00	79.92	1086.87	-285.54	77.78	499.37
9.53000	1684.14	107.78	34.21	1639.29	103.63	46.13	1443.93	161.48	40.89	1459.44	166.09	85.38	1251.53	-2.87	121.38	1231.53	3.28	156.81	1139.10	-0.64	316.03	1174.76	-8.86	339.06	1512.79	62.30	1374.80	0.00	0.00	0.00	1627.30	2.11	1750.52	1627.40	118.76	1762.94	1444.05	20.54	1741.36	1455.10	121.38	1747.31	489.43	-273.96	79.83	1086.67	-285.49	77.77	498.57
9.54000	1684.02	107.43	34.68	1639.30	103.66	46.18	1443.93	161.35	41.09	1459.54	165.90	85.59	1291.08	-4.97	115.57	1267.21	1.53	151.16	1167.73	-3.61	305.67	1202.53	-11.38	330.15	1523.04	61.72	1377.21	0.00	0.00	0.00	1637.61	0.31	1752.12	1637.68	117.02	1764.96	1454.87	19.28	1743.44	1465.97	120.42	1749.46	489.78	-273.93	79.79	1086.36	-285.71	77.77	499.55
9.55000	1683.84	107.37	33.84	1639.97	103.54	46.57	1444.21	160.66	41.20	1459.74	165.43	85.80	1330.40	-6.46	110.02	1304.69	0.09	145.32	1197.03	-7.02	294.43	1231.12	-14.04	320.22	1533.17	61.23	1379.50	0.00	0.00	0.00	1649.11	-1.57	1753.72	1648.49	115.10	1766.85	1465.27	17.97	1745.34	1476.83	118.82	1751.54	489.63	-274.26	79.62	1085.99	-286.26	77.71	500.10
9.56000	1684.05	107.62	34.47	1639.55	103.39	46.40	1444.16	160.56	41.65	1459.77	165.28	86.20	1369.42	-7.61	104.99	1342.64	-1.33	138.96	1227.37	-9.62	281.92	1259.82	-16.29	309.09	1543.66	60.71	1381.67	0.00	0.00	0.00	1659.08	-3.47	1755.43	1659.04	113.15	1768.84	1475.58	16.66	1747.08	1487.31	117.39	1753.46	490.13	-273.92	79.84	1086.18	-286.09	77.70	500.07
9.57000	1683.64	107.04	34.47	1639.69	103.51	46.30	1444.31	159.99	41.98	1459.87	164.95	86.58	1408.55	-9.63	99.06	1381.17	-2.95	132.46	1258.18	-12.09	268.46	1289.21	-19.37	297.41	1553.34	60.16	1383.74	0.00	0.00	0.00	1669.44	-5.14	1757.10	1669.55	111.14	1770.70	1485.69	15.02	1748.55	1497.73	115.69	1755.21	490.21	-273.91	79.90	1086.51	-285.97	77.83	500.62
9.58000	1684.23	107.24	34.64	1639.52	104.02	45.67	1444.45	159.49	42.38	1459.92	164.77	86.99	1448.92	-11.44	93.11	1421.16	-4.85	126.05	1289.89	-14.44	254.05	1319.20	-21.85	284.81	1563.64	59.54	1385.46	0.00	0.00	0.00	1679.87	-7.20	1758.49	1678.86	109.55	1772.62	1495.76	13.68	1749.83	1507.88	114.45	1756.62	489.05	-273.84	79.54	1087.15	-285.58	78.22	500.12
9.59000	1684.14	107.60	34.71	1640.18	104.15	45.86	1444.51	159.12	42.87	1459.85	164.58	87.52	1490.37	-12.51	88.85	1461.89	-7.60	119.71	1322.18	-17.34	239.17	1350.33	-24.36	271.51	1573.52	58.87	1386.90	0.00	0.00	0.00	1689.39	-9.03	1760.10	1689.28	107.64	1774.37	1505.64	12.27	1750.87	1518.05	112.96	1757.87	488.87	-274.19	79.61	1086.78	-285.81	78.12	499.26
9.60000	1683.49	107.16	34.04	1640.43	104.02	45.96	1444.55	158.64	43.46	1459.87	164.20	88.00	1532.68	-16.35	84.68	1503.44	-10.84	113.39	1355.83	-19.86	223.74	1381.79	-26.92	257.67	1583.54	57.98	1388.14	0.00	0.00	0.00	1698.90	-10.79	1761.42	1699.20	105.72	1775.87	1515.41	11.07	1751.72	1528.15	111.58	1758.90	488.83	-274.30	79.59	1086.40	-285.80	77.94	498.71
9.61000	1683.56	107.18	34.75	1642.07	103.23	44.11	1444.69	158.02	44.08	1459.73	163.92	88.59	1575.81	-20.99	80.76	1545.00	-14.62	107.39	1390.27	-21.58	207.51	1414.14	-29.41	243.45	1593.37	57.18	1389.03	0.00	0.00	0.00	1709.04	-12.54	1762.57	1708.71	103.63	1777.41	1525.00	9.57	1752.26	1538.12	110.21	1759.67	488.94	-273.83	79.61	1086.85	-285.86	78.10	499.49
9.62000	1683.71	107.57	34.54	1638.89	105.08	48.69	1444.88	157.05	44.73	1459.67	163.42	89.17	1618.91	-26.80	75.13	1587.34	-19.03	102.22	1425.39	-24.29	191.39	1447.42	-31.18	228.83	1603.72	56.30	1389.63	0.00	0.00	0.00	1718.84	-14.38	1763.56	1718.75	101.95	1778.38	1534.81	8.42	1752.60	1548.11	108.68	1760.16	488.69	-274.19	79.50	1086.95	-285.77	78.10	498.43
9.63000	1682.55	109.15	37.35	1639.37	104.80	49.12	1444.97	156.34	45.57	1459.70	162.56	89.63	1661.60	-33.15	72.10	1628.63	-24.44	97.42	1461.01	-28.22	176.06	1481.87	-32.41	213.75	1614.33	55.57	1389.92	0.00	0.00	0.00	1728.19	-16.39	1764.27	1728.55	100.09	1779.29	1544.68	6.88	1752.61	1558.11	107.17	1760.45	488.46	-274.66	79.25	1087.48	-285.56	78.14	498.47
9.64000	1682.46	110.16	38.55	1640.71	104.42	49.80	1445.03	155.57	46.53	1459.58	161.95	90.30	1704.37	-40.91	69.36	1670.26	-30.83	93.27	1497.59	-31.28	160.64	1516.08	-35.47	199.47	1624.57	54.86	1390.02	0.00	0.00	0.00	1737.72	-17.93	1764.90	1738.89	98.25	1779.97	1554.61	5.33	1752.37	1567.96	105.67	1760.36	488.62	-274.13	79.40	1086.72	-285.79	78.04	499.41
9.65000	1682.24	109.73	38.84	1640.91	104.32	50.21	1445.15	154.75	47.60	1459.45	161.31	90.99	1746.85	-48.93	67.81	1711.74	-37.99	89.71	1535.59	-33.70	145.02	1550.79	-39.02	185.74	1635.18	54.20	1389.76	0.00	0.00	0.00	1747.57	-19.55	1765.24	1748.82	96.56	1780.37	1564.68	3.94	1751.88	1577.87	104.18	1760.05	488.72	-273.88	79.45	1087.41	-285.58	78.28	500.07
9.66000	1681.68	111.52	40.30	1641.50	104.30	50.80	1445.26	153.83	48.69	1459.55	160.04	91.40	1789.78	-57.66	66.94	1752.24	-45.89	86.65	1573.67	-37.53	130.51	1586.37	-42.86	172.59	1645.62	53.53	1389.18	0.00	0.00	0.00	1757.35	-21.20	1765.24	1758.25	94.77	1780.62	1574.60	2.26	1751.16	1587.81	102.54	1759.46	489.14	-273.89	79.62	1087.36	-285.83	78.13	499.96
9.67000	1680.80	112.05	40.75	1641.80	104.44	51.07	1445.55	152.56	49.65	1459.50	159.18	92.00	1832.16	-66.82	68.08	1794.01	-54.25	85.19	1612.25	-41.98	117.05	1622.64	-46.13	159.36	1655.85	52.87	1388.37	0.00	0.00	0.00	1766.57	-22.62	1765.12	1767.71	93.46	1780.41	1584.72	0.54	1750.21	1597.90	100.74	1758.68	489.26	-274.17	79.65	1087.07	-285.77	78.22	498.81
9.68000	1681.61	112.27	40.94	1640.12	104.91	49.94	1445.57	151.84	50.62	1459.47	158.42	92.51	1873.96	-76.61	69.74	1837.93	-63.65	83.10	1651.60	-46.22	104.09	1658.84	-50.47	147.06	1666.24	52.07	1387.25	0.00	0.00	0.00	1776.99	-24.33	1764.37	1777.53	92.15	1779.95	1595.09	-1.39	1749.06	1607.99	98.88	1757.67	489.12	-274.14	79.59	1087.07	-285.90	78.29	498.16
9.69000	1681.99	112.40	40.30	1640.71	103.23	46.48	1445.75	151.02	51.41	1459.55	157.66	92.97	1914.59	-85.66	72.60	1878.33	-72.38	83.29	1690.78	-51.63	92.49	1695.94	-54.43	135.54	1676.63	51.29	1385.91	0.00	0.00	0.00	1787.60	-25.67	1763.38	1787.84	90.25	1779.25	1605.72	-3.24	1747.64	1618.09	96.98	1756.42	489.56	-273.98	79.78	1086.78	-285.99	78.04	498.44
9.70000	1683.94	109.54	36.11	1640.87	103.47	46.44	1445.96	150.23	52.02	1459.58	157.04	93.39	1955.20	-93.43	76.68	1918.72	-79.98	84.98	1729.47	-58.32	82.73	1732.29	-59.90	125.61	1686.62	50.33	1384.29	0.00	0.00	0.00	1797.90	-27.02	1762.25	1797.96	89.03	1778.21	1616.25	-5.48	1745.97	1628.36	94.54	1755.05	489.07	-273.92	79.67	1086.59	-286.08	77.86	499.18
9.71000	1684.98	108.70	35.36	1640.56	107.43	46.72	1445.98	149.85	52.73	1459.72	156.44	93.80	1994.02	-99.85	81.54	1957.80	-86.99	87.53	1768.87	-64.02	73.93	1769.45	-64.88	116.56	1697.22	49.28	1382.43	0.00	0.00	0.00	1809.23	-28.32	1760.61	1808.13	87.64	1776.85	1626.97	-7.78	1744.04	1638.51	92.47	1753.35	488.59	-274.13	79.46	1086.17	-285.58	77.86	499.52
9.72000	1685.40	108.98	34.91	1641.35	105.39	45.32	1446.11	149.49	53.37	1459.85	156.11	94.33	2031.78	-105.47	87.16	1995.12	-91.99	89.89	1807.88	-70.38	67.03	1805.15	-72.33	110.13	1707.33	48.07	1380.40	0.00	0.00	0.00	1819.80	-29.95	1758.81	1818.09	86.12	1775.25	1637.91	-10.26	1741.87	1648.87	90.23	1751.44	488.74	-274.18	79.61	1086.61	-285.65	77.99	499.62
9.73000	1685.55	108.54	34.72	1641.33	105.77	44.84	1446.38	148.84	53.83	1460.02	155.70	94.87	2069.01	-107.49	95.00	2033.18	-96.39	93.87	1845.86	-76.64	61.86	1841.09	-77.97	104.47	1717.27	46.77	1378.21	0.00	0.00	0.00	1831.17	-31.31	1756.67	1829.07	84.58	1773.36	1649.08	-12.92	1739.54	1659.32	88.09	1749.42	488.65	-274.14	79.50	1086.66	-285.58	78.08	499.63
9.74000	1686.08	108.98	34.15	1641.79	105.51	44.80	1446.42	148.61	54.58	1460.29	155.28	95.43	2104.78	-110.06	102.01	2066.55	-97.01	100.45	1882.56	-82.68	58.17	1874.81	-85.35	101.34	1727.69	45.42	1375.91	0.00	0.00	0.00	1842.30	-32.82	1754.36	1839.95	82.78	1771.41	1660.43	-15.61	1737.25	1670.28	85.27	1747.42	488.51	-273.88	79.47	1086.76	-285.49	78.08	499.80
9.75000	1685.55	108.49	34.01	1642.29	105.33	43.99	1446.67	148.07	55.24	1460.58	154.85	96.10	2138.80	-111.19	109.79	2101.54	-99.40	106.46	1917.43	-89.16	56.20	1908.50	-90.89	98.92	1738.54	44.03	1373.48	0.00	0.00	0.00	1853.72	-34.65	1751.73	1850.66	81.03	1769.10	1671.77	-18.29	1734.91	1680.82	83.53	1745.16	489.65	-273.77	79.87	1086.75	-285.46	78.05	499.55
9.76000	1684.38	109.14	34.17	1642.27	105.33	44.06	1447.08	147.16	55.82	1460.89	154.71	96.95	2169.66	-111.18	117.72	2133.59	-100.36	113.33	1949.93	-95.99	55.70	1938.75	-98.22	98.47	1748.88	42.51	1371.07	0.00	0.00	0.00	1865.02	-36.51	1748.95	1861.49	79.25	1766.56	1683.11	-21.24	1732.61	1691.59	81.37	1743.00	488.77	-274.08	79.56	1086.55	-285.26	77.95	499.35
9.77000	1684.95	108.28	33.69	1641.01	105.27	43.74	1447.18	147.02	56.84	1461.21	154.52	97.92	2199.55	-111.22	125.71	2162.81	-100.60	119.92	1981.04	-101.22	55.43	1967.77	-103.73	98.29	1759.53	41.01	1368.59	0.00	0.00	0.00	1876.11	-38.51	1746.10	1872.31	77.42	1763.84	1694.75	-24.18	1730.36	1702.73	78.70	1740.97	489.27	-274.24	79.71	1086.83	-285.35	78.19	499.17
9.78000	1685.39	108.69	34.08	1641.88	105.48	43.56	1447.52	146.38	57.84	1461.75	154.09	98.99	2225.44	-109.45	133.48	2189.23	-100.65	126.11	2008.76	-107.63	56.38	1994.24	-109.69	99.01	1770.40	39.41	1366.19	0.00	0.00	0.00	1887.71	-40.37	1743.01	1884.22	74.99	1761.22	1706.52	-27.23	1728.14	1714.07	75.55	1739.06	487.84	-274.22	79.34	1087.11	-285.55	78.24	499.03
9.79000	1685.00	109.16	33.93	1642.33	105.74	43.56	1447.90	145.69	58.95	1462.40	153.70	100.21	2249.29	-107.15	140.62	2213.58	-99.99	131.79	2033.58	-113.42	57.71	2017.48	-115.70	100.11	1781.19	37.80	1363.85	0.00	0.00	0.00	1898.84	-42.40	1740.15	1895.45	72.86	1758.45	1718.42	-30.26	1726.02	1725.50	72.52	1737.21	490.15	-274.32	79.58	1087.54	-285.46	78.39	499.70
9.80000	1684.91	108.30	33.49	1641.94	105.21	43.43	1448.32	145.09	60.33	1463.25	153.13	101.56	2269.61	-104.04	146.25	2234.09	-97.78	136.64	2055.99	-117.69	58.94	2038.64	-120.14	100.91	1792.00	36.03	1361.60	0.00	0.00	0.00	1910.58	-44.85	1737.14	1906.69	70.81	1755.64	1730.35	-33.42	1723.97	1736.82	69.58	1735.40	491.12	-274.18	79.75	1087.21	-285.55	78.26	499.11
9.81000	1685.35	108.75	33.61	1642.30	105.43	43.01	1448.75	144.74	61.99	1464.29	152.62	103.09	2286.27	-99.88	150.77	2251.60	-95.92	139.61	2055.99	-117.69	58.94	2056.42	-123.73	101.31	1802.79	34.24	1359.53	0.00	0.00	0.00	1921.82	-47.08	1734.19	1918.66	68.23	1753.04	1742.42	-36.74	1721.99	1748.70	65.88	1733.85	491.11	-274.04	79.74	1087.08	-285.60	78.29	499.49
9.82000	1684.07	108.12	33.24	1641.36	106.31	44.18	1449.13	144.66	64.02	1465.43	152.35	104.99	2300.79	-97.40	152.46	2265.62	-94.27	140.67	2055.99	-117.69	58.94	2056.42	-123.73	101.31	1813.74	32.31	1357.61	0.00	0.00	0.00	1933.41	-49.58	1731.41	1929.68	65.60	1750.77	1754.52	-40.32	1720.09	1760.77	62.18	1732.35	491.15	-274.20	79.86	1086.86	-285.52	78.10	499.46
9.83000	1685.35	109.04	33.77	1640.58	106.31	43.44	1449.75	144.68	66.38	1466.72	152.38	107.17	2312.51	-96.00	152.14	2281.24	-93.86	132.24	2055.99	-117.69	58.94	2056.42	-123.73	101.31	1824.82	30.25	1355.93	0.00	0.00	0.00	1946.51	-52.31	1728.36	1941.93	62.76	1748.44	1766.81	-43.59	1718.35	1772.32	59.05	1730.85	491.21	-274.19	79.67	1086.92	-285.66	78.19	498.56
9.84000	1686.39	108.39	33.85	1641.88	106.36	43.51	1450.60	144.60	68.90	1468.37	152.31	109.58	2321.74	-95.95	149.43	2288.17	-93.16	137.71	2055.99	-117.69	58.94	2056.42	-123.73	101.31	1836.20	28.05	1354.43	0.00	0.00	0.00	1957.13	-55.52	1726.08	1953.96	59.75	1746.33	1778.87	-47.07	1716.74	1783.95	55.71	1729.55	491.11	-273.96	79.66	1087.48	-285.66	78.41	498.98
9.85000	1685.39	108.50	33.55	1641.64	106.09	42.81	1451.61	144.75	71.85	1470.16	152.68	112.44	2328.35	-96.43	142.89	2293.53	-93.48	133.24	2055.99	-117.69	58.94	2056.42	-123.73	101.31	1847.71	25.71	1353.10	0.00	0.00	0.00	1969.71	-58.28	1723.58	1965.36	56.67	1744.53	1790.77	-50.60	1715.29	1795.56	52.41	1728.39	491.13	-273.97	79.73	1087.19	-285.60	78.40	499.59
9.86000	1686.32	108.41	33.70	1641.65	106.53	42.76	1453.00	144.76	75.00	1472.20	153.56	115.80	2333.58	-97.38	133.85	2296.45	-94.65	124.80	2055.99	-117.69	58.94	2056.42	-123.73	101.31	1858.98	23.17	1351.99	0.00	0.00	0.00	1980.01	-61.58	1721.91	1977.27	53.35	1742.93	1802.55	-54.24	1714.02	1807.04	49.00	1727.41	491.17	-274.42	79.71	1087.29	-285.62	78.23	499.98
9.87000	1684.80	108.84	33.30	1642.11	106.33	42.60	1454.85	144.59	78.53	1474.73	153.97	119.34	2336.56	-98.42	123.62	2299.03	-95.31	114.69	2055.99	-117.69	58.94	2056.42	-123.73	101.31	1870.44	20.52	1351.13	0.00	0.00	0.00	1992.50	-65.14	1719.98	1988.35	50.15	1741.72	1814.35	-57.73	1712.97	1818.91	44.91	1726.76	491.13	-273.93	79.72	1086.75	-285.59	78.09	501.62
9.88000	1684.91	108.45	33.18	1642.77	106.45	42.82	1456.93	144.88	82.70	1477.68	154.73	123.40	2341.46	-101.44	112.38	2304.05	-97.52	105.65	2055.99	-117.69	58.94	2056.42	-123.73	101.31	1882.17	17.82	1350.49	0.00	0.00	0.00	2002.41	-68.42	1719.32	1999.77	46.87	1740.92	1826.03	-61.31	1712.29	1830.41	41.35	1726.34	491.18	-274.11	79.78	1086.13	-285.55	77.76	502.22
9.89000	1685.68	108.40	33.60	1642.36	106.32	42.86	1459.38	145.71	87.69	1481.45	155.39	127.93	2348.38	-104.21	102.04	2309.78	-100.26	99.05	2055.99	-117.69	58.94	2056.42	-123.73	101.31	1893.72	14.93	1350.14	0.00	0.00	0.00	2010.83	-71.63	1720.59	2011.55	43.33	1740.56	1837.66	-65.10	1712.06	1841.99	37.78	1726.35	491.21	-274.38	79.77	1087.04	-285.51	78.15	502.13
9.90000	1685.75	108.04	33.29	1642.67	106.48	43.67	1462.53	146.45	93.41	1485.88	156.16	133.14	2352.86	-105.53	93.25	2312.79	-100.88	92.40	2055.99	-117.69	58.94	2056.42	-123.73	101.31	1905.72	12.07	1350.32	0.00	0.00	0.00	2019.97	-75.26	1721.29	2022.96	39.62	1740.75	1849.44	-68.85	1712.31	1853.47	34.30	1726.76	491.24	-274.07	79.77	1086.37	-285.60	77.86	502.20
9.91000	1686.58	108.23	33.11	1642.98	105.96	44.02	1466.48	146.63	99.59	1490.77	157.44	139.13	2355.94	-105.71	84.70	2314.90	-101.87	88.17	2055.99	-117.69	58.94	2056.42	-123.73	101.31	1917.52	9.13	1350.89	0.00	0.00	0.00	2032.56	-78.79	1721.26	2034.73	35.90	1741.35	1861.26	-72.53	1712.88	1865.11	30.14	1727.64	491.19	-274.10	79.68	1086.47	-285.63	77.80	502.17
9.92000	1686.86	108.41	33.72	1643.14	105.88	44.74	1471.24	147.11	106.73	1496.88	158.10	145.50	2358.39	-105.38	77.42	2317.29	-101.86	82.20	2055.99	-117.69	58.94	2056.42	-123.73	101.31	1929.03	6.22	1351.90	0.00	0.00	0.00	2043.38	-82.54	1722.05	2046.02	32.09	1742.30	1872.95	-76.20	1713.68	1876.65	26.16	1728.67	491.17	-274.08	79.61	1086.87	-285.48	78.06	502.21
9.93000	1686.08	108.94	33.17	1643.91	104.20	44.87	1476.55	147.91	114.86	1503.99	158.30	152.35	2360.57	-105.61	70.23	2319.67	-101.48	76.78	2055.99	-117.69	58.94	2056.42	-123.73	101.31	1940.67	3.30	1353.25	0.00	0.00	0.00	2055.23	-86.23	1723.01	2057.71	28.20	1743.68	1884.18	-80.28	1714.68	1888.01	22.37	1730.04	491.22	-274.28	79.62	1086.96	-285.82	78.18	502.18
9.94000	1687.17	108.74	33.49	1644.75	103.63	44.92	1483.27	147.46	123.48	1512.49	157.56	159.68	2362.63	-105.95	63.89	2321.88	-101.32	71.93	2055.99	-117.69	58.94	2056.42	-123.73	101.31	1952.82	0.39	1354.91	0.00	0.00	0.00	2065.65	-90.05	1724.45	2068.57	24.39	1745.28	1895.56	-84.12	1715.85	1899.10	18.73	1731.51	491.15	-273.89	79.84	1088.00	-286.28	76.98	502.18
9.95000	1685.99	108.21	33.43	1645.52	103.21	45.83	1491.18	146.41	133.14	1522.63	155.76	167.39	2364.38	-105.72	58.13	2323.70	-101.13	67.35	2055.99	-117.69	58.94	2056.42	-123.73	101.31	1964.54	-2.46	1356.81	0.00	0.00	0.00	2076.70	-93.75	1725.76	2079.94	20.67	1746.87	1907.03	-87.79	1717.14	1910.39	14.75	1733.13	491.20	-273.87	79.71	1088.30	-286.22	76.72	502.21
9.96000	1686.98	108.27	33.15	1644.20	102.57	48.47	1500.45	144.42	143.46	1534.14	153.30	175.42	2365.42	-105.12	53.33	2325.13	-100.82	63.62	2055.99	-117.69	58.94	2056.42	-123.73	101.31	1976.21	-5.22	1358.78	0.00	0.00	0.00	2087.23	-97.41	1727.21	2090.97	16.81	1748.60	1918.01	-91.70	1718.41	1921.79	10.42	1734.70	491.22	-274.24	79.60	1088.33	-286.56	76.60	502.20
9.97000	1686.96	107.94	32.81	1645.44	102.04	48.87	1511.35	141.19	154.36	1546.74	150.54	183.88	2366.07	-104.55	50.63	2326.10	-100.48	61.55	2055.99	-117.69	58.94	2056.42	-123.73	101.31	1987.65	-8.04	1360.82	0.00	0.00	0.00	2097.94	-101.02	1728.72	2101.65	13.47	1750.16	1929.01	-95.26	1719.70	1932.72	6.79	1736.17	491.22	-274.41	79.63	1088.50	-286.49	76.35	502.22
9.98000	1688.67	107.15	34.41	1646.04	102.63	51.37	1523.24	137.21	166.12	1560.40	147.00	192.81	2367.05	-104.54	48.68	2326.92	-100.26	60.27	2055.99	-117.69	58.94	2056.42	-123.73	101.31	1999.16	-10.77	1362.76	0.00	0.00	0.00	2109.27	-104.42	1730.22	2112.26	9.66	1751.98	1940.00	-98.62	1720.96	1943.23	3.77	1737.42	491.20	-274.19	79.58	1088.48	-286.32	76.43	502.25
9.99000	1690.47	106.80	33.36	1649.82	101.11	53.00	1536.69	132.41	178.20	1574.82	143.08	202.43	2367.48	-104.66	47.16	2327.05	-100.30	59.14	2055.99	-117.69	58.94	2056.42	-123.73	101.31	2010.50	-13.56	1364.62	0.00	0.00	0.00	2120.35	-107.69	1731.61	2122.45	6.62	1753.68	1950.82	-101.88	1722.22	1953.95	-0.23	1738.89	491.19	-274.41	79.69	1088.49	-286.61	76.29	502.22
10.00000	1693.64	106.11	32.89	1656.02	99.57	55.67	1550.86	128.29	190.65	1590.39	139.32	212.40	2368.07	-104.67	46.63	2327.18	-100.34	58.35	2055.99	-117.69	58.94	2056.42	-123.73	101.31	2022.13	-16.27	1366.27	0.00	0.00	0.00	2130.96	-110.94	1733.32	2132.95	3.24	1755.52	1961.09	-105.41	1723.49	1964.29	-3.50	1740.23	491.13	-274.31	79.56	1088.47	-286.78	76.43	502.27
10.01000	1697.41	106.18	31.56	1663.66	98.04	58.35	1566.98	123.73	203.06	1607.81	134.66	221.79	2367.84	-104.15	46.10	2327.14	-100.37	57.72	2055.99	-117.69	58.94	2056.42	-123.73	101.31	2032.97	-18.92	1367.79	0.00	0.00	0.00	2141.04	-114.01	1735.10	2142.63	0.43	1757.25	1971.42	-108.50	1724.80	1974.60	-6.81	1741.57	491.12	-274.84	79.62	1088.50	-286.84	76.41	502.24
10.02000	1701.36	107.61	32.71	1673.15	96.82	61.31	1585.24	118.79	214.96	1626.51	130.10	230.99	2368.06	-104.28	45.55	2327.69	-100.42	57.51	2055.99	-117.69	58.94	2056.42	-123.73	101.31	2044.07	-21.38	1369.22	0.00	0.00	0.00	2151.77	-116.91	1736.72	2153.37	-2.38	1758.88	1981.80	-111.28	1726.13	1984.65	-9.66	1742.87	491.21	-274.87	79.40	1088.43	-286.88	76.41	502.14
10.03000	1707.62	107.59	31.43	1684.51	96.19	63.96	1604.11	114.78	226.59	1645.58	126.24	239.93	2368.13	-104.07	45.23	2327.53	-100.55	56.97	2055.99	-117.69	58.94	2056.42	-123.73	101.31	2055.01	-23.63	1370.60	0.00	0.00	0.00	2162.82	-119.67	1738.16	2163.26	-5.23	1760.62	1991.78	-114.36	1727.37	1995.03	-12.86	1744.23	491.23	-274.96	79.44	1088.36	-286.36	76.60	502.09
10.04000	1716.34	107.82	32.53	1695.75	95.55	66.99	1623.58	110.00	236.83	1665.57	121.99	248.05	2368.35	-104.29	44.58	2327.58	-100.55	56.62	2055.99	-117.69	58.94	2056.42	-123.73	101.31	2065.47	-25.62	1372.10	0.00	0.00	0.00	2172.91	-122.37	1739.66	2173.36	-8.09	1762.37	1991.78	-114.36	1727.37	2005.03	-15.25	1745.55	491.15	-274.87	79.65	1088.50	-287.01	76.31	502.14
10.05000	1728.71	107.41	37.63	1709.98	94.39	72.97	1642.81	106.43	245.85	1685.42	118.72	255.88	2368.36	-103.88	44.46	2327.32	-100.62	56.13	2055.99	-117.69	58.94	2056.42	-123.73	101.31	2075.99	-27.34	1373.59	0.00	0.00	0.00	2183.39	-124.76	1741.08	2183.24	-10.44	1764.01	1991.78	-114.36	1727.37	2014.81	-17.18	1746.95	491.18	-274.98	79.45	1088.52	-286.81	76.29	502.21
10.06000	1747.40	106.06	44.77	1727.43	92.62	79.61	1662.51	101.60	253.05	1705.48	114.91	262.88	2368.29	-104.24	43.75	2327.81	-100.62	56.04	2055.99	-117.69	58.94	2056.42	-123.73	101.31	2086.52	-28.96	1375.17	0.00	0.00	0.00	2194.31	-126.87	1742.26	2193.70	-12.88	1765.58	1991.78	-114.36	1727.37	2024.89	-19.42	1748.46	491.15	-274.49	79.46	1088.52	-286.81	76.29	502.20
10.07000	1768.24	104.27	50.56	1748.14	90.43	85.18	1682.46	97.87	259.26	1725.77	111.43	269.35	2368.37	-104.03	43.64	2327.70	-100.73	55.67	2055.99	-117.69	58.94	2056.42	-123.73	101.31	2096.93	-30.45	1376.82	0.00	0.00	0.00	2203.35	-128.83	1743.77	2203.11	-14.84	1767.33	1991.78	-114.36	1727.37	2034.90	-21.49	1750.03	491.17	-274.30	79.48	1088.48	-286.53	76.43	502.13
10.08000	1790.05	101.43	54.69	1771.58	87.38	90.13	1703.26	94.79	264.12	1746.88	107.64	274.50	2368.53	-104.09	43.36	2327.89	-100.79	55.50	2055.99	-117.69	58.94	2056.42	-123.73	101.31	2107.17	-31.88	1378.54	0.00	0.00	0.00	2213.65	-130.41	1745.08	2212.88	-16.32	1768.73	1991.78	-114.36	1727.37	2044.82	-23.47	1751.75	491.16	-274.13	79.67	1088.49	-286.66	76.41	502.12
10.09000	1814.71	97.41	58.67	1796.42	83.44	94.38	1724.90	91.44	267.16	1768.52	104.53	278.47	2369.41	-104.71	43.06	2327.58	-100.84	55.15	2055.99	-117.69	58.94	2056.42	-123.73	101.31	2116.82	-33.33	1380.35	0.00	0.00	0.00	2222.85	-131.71	1746.72	2222.51	-17.73	1770.18	1991.78	-114.36	1727.37	2054.01	-24.59	1753.39	491.17	-274.46	79.74	1088.51	-286.84	76.28	502.20
10.10000	1841.87	92.72	62.26	1822.20	78.90	97.61	1746.85	88.69	268.89	1790.64	101.05	280.89	2369.08	-104.48	42.96	2328.09	-100.90	55.21	2055.99	-117.69	58.94	2056.42	-123.73	101.31	2126.09	-34.87	1382.21	0.00	0.00	0.00	2232.25	-132.82	1748.35	2231.86	-18.80	1771.69	1991.78	-114.36	1727.37	2063.77	-26.80	1755.27	491.17	-274.43	79.71	1088.42	-286.59	76.41	502.12
10.11000	1869.17	87.15	64.41	1848.96	73.79	99.81	1769.80	85.53	269.02	1812.89	98.18	282.07	2369.08	-104.18	42.98	2327.90	-100.98	54.93	2055.99	-117.69	58.94	2056.42	-123.73	101.31	2135.23	-36.46	1384.12	0.00	0.00	0.00	2240.79	-133.90	1749.98	2241.20	-19.69	1773.24	1991.78	-114.36	1727.37	2073.24	-28.55	1757.09	491.22	-274.33	79.49	1088.43	-286.67	76.39	502.19
10.12000	1896.84	81.54	65.74	1876.26	68.71	101.14	1792.86	82.68	267.94	1836.09	95.04	281.82	2368.90	-104.51	42.43	2328.41	-100.91	55.07	2055.99	-117.69	58.94	2056.42	-123.73	101.31	2144.42	-38.13	1385.96	0.00	0.00	0.00	2245.38	-134.05	1751.07	2250.19	-19.83	1774.66	1991.78	-114.36	1727.37	2082.59	-30.28	1758.85	491.20	-274.31	79.57	1088.45	-286.67	76.41	502.15
10.13000	1924.25	75.77	65.81	1905.08	63.45	101.88	1816.13	80.00	265.65	1859.70	91.71	280.21	2369.11	-104.71	42.55	2328.24	-101.07	54.87	2055.99	-117.69	58.94	2056.42	-123.73	101.31	2153.50	-39.86	1387.72	0.00	0.00	0.00	2256.43	-133.89	1753.25	2259.42	-20.17	1776.12	1991.78	-114.36	1727.37	2091.79	-31.75	1760.48	491.16	-274.50	79.54	1088.36	-286.67	76.57	501.30
10.14000	1953.88	70.01	65.66	1933.48	58.13	101.23	1840.10	77.21	262.18	1883.51	88.64	277.59	2369.43	-104.87	42.46	2328.21	-101.12	54.74	2055.99	-117.69	58.94	2056.42	-123.73	101.31	2162.67	-41.57	1389.39	0.00	0.00	0.00	2269.26	-133.91	1755.66	2267.66	-19.78	1777.62	1991.78	-114.36	1727.37	2100.37	-32.59	1761.92	491.11	-274.41	79.64	1088.39	-286.48	76.46	499.65
10.15000	1983.56	64.34	64.57	1963.18	52.90	100.20	1865.09	73.77	257.43	1908.16	85.40	273.94	2368.79	-104.70	42.28	2328.18	-101.20	54.64	2055.99	-117.69	58.94	2056.42	-123.73	101.31	2171.91	-43.29	1390.94	0.00	0.00	0.00	2279.11	-133.63	1757.38	2276.40	-19.59	1779.09	1991.78	-114.36	1727.37	2109.06	-33.76	1763.38	491.10	-274.58	79.68	1088.40	-286.61	76.37	499.23
10.16000	2015.73	58.78	63.60	1992.70	47.71	98.03	1890.14	70.87	251.80	1932.88	82.43	269.40	2368.81	-104.71	42.20	2328.10	-101.30	54.55	2055.99	-117.69	58.94	2056.42	-123.73	101.31	2181.12	-45.07	1392.42	0.00	0.00	0.00	2288.52	-133.26	1759.24	2284.31	-18.94	1780.53	1991.78	-114.36	1727.37	2117.54	-34.75	1764.54	491.21	-274.76	79.53	1088.42	-286.74	76.42	499.77
10.17000	2048.26	53.19	62.08	2023.97	42.63	95.80	1916.23	67.50	244.89	1958.33	78.78	263.87	2368.84	-104.60	42.25	2328.16	-101.33	54.58	2055.99	-117.69	58.94	2056.42	-123.73	101.31	2190.44	-46.80	1393.71	0.00	0.00	0.00	2297.78	-132.82	1761.09	2292.90	-18.73	1781.89	1991.78	-114.36	1727.37	2125.84	-35.49	1765.47	491.21	-274.29	79.52	1088.50	-286.72	76.36	500.53
10.18000	2080.95	47.82	60.15	2056.08	37.80	93.31	1942.50	64.44	237.27	1983.79	76.16	257.97	2368.77	-104.82	42.01	2328.22	-101.40	54.59	2055.99	-117.69	58.94	2056.42	-123.73	101.31	2200.07	-48.47	1394.82	0.00	0.00	0.00	2306.77	-132.34	1762.84	2301.00	-18.20	1783.14	1991.78	-114.36	1727.37	2134.26	-36.51	1766.32	491.14	-274.18	79.42	1088.52	-286.78	76.24	500.30
10.19000	2114.98	42.54	58.49	2089.59	33.05	90.98	1968.72	62.16	229.05	2010.28	72.46	250.92	2368.81	-105.06	41.85	2328.17	-101.51	54.58	2055.99	-117.69	58.94	2056.42	-123.73	101.31	2209.43	-50.07	1395.78	0.00	0.00	0.00	2314.53	-131.94	1764.75	2308.98	-17.61	1784.34	1991.78	-114.36	1727.37	2142.91	-37.86	1766.97	491.15	-274.46	79.72	1088.38	-286.64	76.33	500.57
10.20000	2151.35	37.76	57.67	2124.72	28.53	89.12	1995.75	59.78	219.99	2036.56	69.48	243.62	2367.58	-104.52	41.72	2327.88	-101.54	54.42	2055.99	-117.69	58.94	2056.42	-123.73	101.31	2219.09	-51.53	1396.51	0.00	0.00	0.00	2322.90	-131.54	1766.33	2317.40	-17.52	1785.42	1991.78	-114.36	1727.37	2150.86	-38.26	1767.28	491.11	-274.73	79.55	1088.35	-286.83	76.47	500.64
10.21000	2187.75	33.09	56.92	2159.83	24.32	87.05	2024.03	56.43	209.91	2063.28	67.15	235.92	2367.87	-104.91	41.51	2327.27	-101.69	54.16	2055.99	-117.69	58.94	2056.42	-123.73	101.31	2228.49	-52.89	1397.04	0.00	0.00	0.00	2331.90	-131.09	1767.58	2325.86	-17.47	1786.29	1991.78	-114.36	1727.37	2159.29	-38.88	1767.51	491.23	-274.98	79.43	1088.46	-286.81	76.30	500.52
10.22000	2225.18	28.72	56.36	2195.14	20.50	84.85	2052.02	54.55	199.66	2090.53	64.74	227.57	2368.12	-104.89	41.72	2327.33	-101.67	54.21	2055.99	-117.69	58.94	2056.42	-123.73	101.31	2237.79	-54.22	1397.37	0.00	0.00	0.00	2340.88	-130.79	1768.46	2333.94	-16.81	1786.85	1991.78	-114.36	1727.37	2167.83	-39.45	1767.46	491.29	-275.01	79.39	1088.42	-286.66	76.44	500.99
10.23000	2262.05	24.50	55.65	2231.27	16.68	83.10	2081.15	52.89	189.15	2118.43	62.20	218.88	2368.29	-104.97	41.75	2327.20	-101.74	54.10	2055.99	-117.69	58.94	2056.42	-123.73	101.31	2246.77	-55.54	1397.45	0.00	0.00	0.00	2349.77	-130.52	1769.18	2341.85	-16.10	1787.18	1991.78	-114.36	1727.37	2176.48	-40.15	1767.36	491.22	-274.75	79.48	1088.30	-286.73	76.49	500.08
10.24000	2299.11	20.31	55.13	2268.09	12.83	81.86	2110.48	51.44	178.31	2147.16	59.78	209.76	2366.22	-104.43	44.92	2327.21	-101.72	54.05	2055.99	-117.69	58.94	2056.42	-123.73	101.31	2255.74	-56.91	1397.38	0.00	0.00	0.00	2358.26	-130.31	1769.71	2350.54	-15.96	1787.32	1991.78	-114.36	1727.37	2184.93	-40.29	1766.94	491.20	-274.82	79.51	1088.41	-286.63	76.41	499.15
10.25000	2337.03	16.24	55.42	2304.61	8.98	80.47	2140.60	50.05	167.42	2175.75	58.02	200.59	2365.91	-104.20	45.07	2327.31	-101.59	54.08	2055.99	-117.69	58.94	2056.42	-123.73	101.31	2264.55	-58.21	1397.14	0.00	0.00	0.00	2367.09	-130.19	1769.92	2359.40	-16.14	1787.31	1991.78	-114.36	1727.37	2193.80	-40.70	1766.54	491.19	-274.73	79.59	1088.44	-286.68	76.49	499.72
10.26000	2375.01	12.20	55.82	2339.79	5.22	78.17	2171.86	48.32	156.23	2205.16	56.13	191.29	2365.58	-103.84	45.03	2327.35	-101.37	54.17	2055.99	-117.69	58.94	2056.42	-123.73	101.31	2273.31	-59.38	1396.71	0.00	0.00	0.00	2376.75	-129.93	1770.66	2368.17	-15.81	1786.90	1991.78	-114.36	1727.37	2203.11	-41.40	1766.09	491.21	-274.80	79.65	1088.38	-286.89	76.40	499.71
10.27000	2413.60	8.54	56.88	2376.04	1.75	76.63	2203.20	46.78	145.25	2235.13	54.27	181.90	2366.02	-103.58	45.28	2327.41	-101.20	54.21	2055.99	-117.69	58.94	2056.42	-123.73	101.31	2282.29	-60.48	1396.13	0.00	0.00	0.00	2386.35	-129.78	1770.91	2377.41	-15.83	1786.33	1991.78	-114.36	1727.37	2211.95	-41.18	1765.34	491.17	-274.72	79.51	1088.45	-286.90	76.36	499.54
10.28000	2452.58	5.35	58.77	2413.66	-1.28	76.01	2236.60	43.71	133.79	2264.85	53.09	172.84	2366.71	-103.24	45.51	2327.52	-101.02	54.32	2055.99	-117.69	58.94	2056.42	-123.73	101.31	2291.16	-61.50	1395.43	0.00	0.00	0.00	2395.92	-129.73	1770.73	2386.36	-15.83	1785.50	1991.78	-114.36	1727.37	2221.03	-41.12	1764.54	491.19	-274.48	79.67	1088.31	-287.01	76.44	499.35
10.29000	2491.05	2.55	60.60	2450.89	-4.03	75.60	2270.48	40.17	122.44	2296.09	50.38	163.45	2366.55	-103.30	45.42	2327.72	-101.01	54.35	2055.99	-117.69	58.94	2056.42	-123.73	101.31	2300.56	-62.47	1394.70	0.00	0.00	0.00	2405.46	-129.77	1770.14	2395.93	-15.88	1784.32	1991.78	-114.36	1727.37	2230.28	-41.00	1763.69	491.20	-274.73	79.69	1088.31	-286.75	76.52	500.03
10.30000	2528.14	0.24	62.22	2487.35	-6.32	75.07	2304.19	37.57	111.83	2327.62	47.79	154.34	2366.25	-103.49	45.12	2327.81	-101.17	54.32	2055.99	-117.69	58.94	2056.42	-123.73	101.31	2310.27	-63.42	1393.88	0.00	0.00	0.00	2415.00	-129.88	1769.20	2405.62	-15.91	1782.94	1991.78	-114.36	1727.37	2240.05	-41.34	1762.66	491.22	-274.80	79.67	1088.42	-286.55	76.41	499.33
10.31000	2565.72	-1.58	64.48	2524.05	-8.27	75.30	2339.05	33.84	101.37	2358.59	46.11	146.04	2366.40	-103.73	45.19	2327.75	-101.45	54.17	2055.99	-117.69	58.94	2056.42	-123.73	101.31	2319.88	-64.38	1392.94	0.00	0.00	0.00	2424.53	-130.05	1767.94	2415.09	-15.96	1781.36	1991.78	-114.36	1727.37	2250.00	-41.50	1761.66	491.19	-274.24	79.71	1088.43	-286.71	76.45	499.31
10.32000	2602.18	-2.95	67.03	2561.00	-9.82	76.26	2373.55	30.78	91.69	2391.39	42.85	137.59	2368.49	-104.55	41.90	2327.39	-101.64	53.94	2055.99	-117.69	58.94	2056.42	-123.73	101.31	2329.54	-65.24	1391.93	0.00	0.00	0.00	2434.09	-130.28	1766.41	2424.67	-16.21	1779.69	1991.78	-114.36	1727.37	2258.89	-40.07	1760.24	491.18	-274.56	79.69	1088.48	-287.10	76.41	499.64
10.33000	2638.82	-3.93	70.68	2597.09	-11.16	77.69	2408.21	28.38	83.41	2423.57	40.07	130.10	2368.12	-105.22	41.02	2327.58	-101.79	54.06	2055.99	-117.69	58.94	2056.42	-123.73	101.31	2339.22	-66.04	1390.76	0.00	0.00	0.00	2443.69	-130.53	1764.65	2434.49	-16.49	1777.88	1991.78	-114.36	1727.37	2268.66	-39.69	1758.89	491.15	-274.45	79.41	1088.52	-286.56	76.27	500.11
10.34000	2674.73	-4.68	75.22	2632.82	-12.33	80.11	2443.60	24.60	75.33	2456.59	36.65	122.94	2368.08	-105.17	41.08	2327.30	-101.97	53.92	2055.99	-117.69	58.94	2056.42	-123.73	101.31	2348.98	-66.77	1389.46	0.00	0.00	0.00	2453.33	-130.81	1762.69	2444.36	-16.39	1775.93	1991.78	-114.36	1727.37	2278.90	-39.85	1757.61	491.15	-274.30	79.67	1088.39	-286.27	76.45	500.27
10.35000	2710.02	-5.49	80.87	2667.87	-13.34	83.75	2478.13	21.99	68.72	2489.20	33.61	116.77	2368.56	-105.57	41.05	2327.64	-102.05	54.10	2055.99	-117.69	58.94	2056.42	-123.73	101.31	2358.58	-67.51	1388.02	0.00	0.00	0.00	2463.04	-131.11	1760.58	2454.39	-16.42	1774.04	1991.78	-114.36	1727.37	2288.63	-39.23	1756.13	491.22	-274.68	79.50	1088.40	-287.00	76.49	499.95
10.36000	2745.12	-6.08	88.55	2702.62	-14.24	88.98	2511.62	20.46	63.75	2521.01	30.93	111.96	2368.41	-105.58	41.32	2327.41	-102.14	53.98	2055.99	-117.69	58.94	2056.42	-123.73	101.31	2368.08	-68.19	1386.43	0.00	0.00	0.00	2472.83	-131.40	1758.37	2464.13	-16.37	1772.18	1991.78	-114.36	1727.37	2298.42	-38.65	1754.58	491.19	-274.65	79.43	1088.39	-286.55	76.57	500.30
10.37000	2778.25	-6.58	97.16	2735.76	-15.08	95.35	2544.80	18.64	59.94	2551.90	29.06	108.57	2368.47	-105.54	41.37	2327.94	-102.13	54.21	2055.99	-117.69	58.94	2056.42	-123.73	101.31	2377.32	-68.87	1384.73	0.00	0.00	0.00	2482.70	-131.67	1756.09	2474.42	-16.27	1770.18	1991.78	-114.36	1727.37	2308.45	-38.25	1752.92	491.19	-274.84	79.49	1088.42	-286.34	76.62	499.92
10.38000	2810.22	-6.97	107.34	2767.77	-15.79	103.23	2572.90	21.91	59.04	2551.90	29.06	108.57	2368.51	-105.72	41.17	2327.76	-102.22	54.04	2055.99	-117.69	58.94	2056.42	-123.73	101.31	2386.68	-69.48	1382.94	0.00	0.00	0.00	2492.69	-131.92	1753.78	2484.60	-16.62	1768.35	1991.78	-114.36	1727.37	2318.64	-37.80	1751.21	491.22	-274.57	79.60	1088.52	-286.52	76.41	499.05
10.39000	2840.16	-7.24	118.63	2797.95	-16.38	112.29	2572.90	21.91	59.04	2551.90	29.06	108.57	2368.40	-105.63	41.12	2328.02	-102.25	54.15	2055.99	-117.69	58.94	2056.42	-123.73	101.31	2395.66	-70.07	1381.10	0.00	0.00	0.00	2502.80	-132.13	1751.49	2494.92	-16.87	1766.48	1991.78	-114.36	1727.37	2329.20	-37.76	1749.51	491.17	-274.34	79.81	1088.50	-286.50	76.46	499.42
10.40000	2867.44	-7.50	130.22	2826.05	-16.98	122.12	2572.90	21.91	59.04	2551.90	29.06	108.57	2369.00	-105.45	41.31	2327.90	-102.39	53.93	2055.99	-117.69	58.94	2056.42	-123.73	101.31	2404.73	-70.58	1379.13	0.00	0.00	0.00	2513.04	-132.28	1749.25	2505.04	-16.67	1764.55	1991.78	-114.36	1727.37	2339.67	-37.49	1747.66	491.14	-274.51	79.58	1088.36	-286.69	76.53	499.65
10.41000	2892.11	-7.91	141.95	2851.26	-17.67	131.89	2572.90	21.91	59.04	2551.90	29.06	108.57	2369.07	-105.72	41.05	2328.10	-102.47	53.89	2055.99	-117.69	58.94	2056.42	-123.73	101.31	2413.88	-70.95	1377.17	0.00	0.00	0.00	2523.44	-132.37	1747.11	2515.78	-17.15	1762.66	1991.78	-114.36	1727.37	2349.95	-36.81	1745.75	491.19	-274.55	79.63	1088.35	-286.65	76.50	499.75
10.42000	2914.94	-8.46	153.24	2874.16	-18.62	141.46	2572.90	21.91	59.04	2551.90	29.06	108.57	2369.14	-105.93	40.91	2328.32	-102.58	53.89	2055.99	-117.69	58.94	2056.42	-123.73	101.31	2423.42	-71.26	1375.23	0.00	0.00	0.00	2534.00	-132.38	1745.12	2526.19	-17.20	1760.77	1991.78	-114.36	1727.37	2360.58	-36.57	1743.85	491.17	-274.14	79.83	1088.40	-286.62	76.53	500.14
10.43000	2935.02	-9.59	163.39	2894.37	-19.98	149.96	2572.90	21.91	59.04	2551.90	29.06	108.57	2369.93	-106.10	41.04	2328.25	-102.72	53.70	2055.99	-117.69	58.94	2056.42	-123.73	101.31	2433.07	-71.59	1373.33	0.00	0.00	0.00	2544.74	-132.30	1743.30	2536.38	-17.17	1758.98	1991.78	-114.36	1727.37	2370.25	-35.00	1741.86	491.13	-274.60	79.63	1088.43	-286.62	76.58	501.02
10.44000	2952.34	-11.06	171.13	2912.36	-21.73	156.92	2572.90	21.91	59.04	2551.90	29.06	108.57	2370.20	-106.32	40.94	2328.47	-102.89	53.64	2055.99	-117.69	58.94	2056.42	-123.73	101.31	2442.90	-71.91	1371.56	0.00	0.00	0.00	2555.68	-132.12	1741.71	2546.95	-17.17	1757.17	1991.78	-114.36	1727.37	2380.94	-34.36	1740.01	491.13	-274.48	79.70	1088.51	-286.34	76.42	500.71
10.45000	2968.27	-13.08	177.43	2928.06	-23.95	162.03	2572.90	21.91	59.04	2551.90	29.06	108.57	2370.08	-106.45	40.69	2328.66	-102.97	53.57	2055.99	-117.69	58.94	2056.42	-123.73	101.31	2452.76	-72.22	1369.86	0.00	0.00	0.00	2565.44	-132.12	1740.13	2557.45	-16.89	1755.21	1991.78	-114.36	1727.37	2391.36	-33.44	1738.25	491.20	-274.51	79.78	1088.32	-286.47	76.71	500.04
10.46000	2981.28	-15.65	181.06	2942.11	-26.53	165.48	2572.90	21.91	59.04	2551.90	29.06	108.57	2369.99	-105.93	40.85	2329.14	-103.12	53.70	2055.99	-117.69	58.94	2056.42	-123.73	101.31	2462.39	-72.47	1368.32	0.00	0.00	0.00	2575.65	-132.05	1738.48	2565.06	-17.04	1755.94	1991.78	-114.36	1727.37	2402.06	-32.51	1736.56	491.22	-274.22	79.69	1088.31	-286.49	76.60	500.72
10.47000	2992.68	-18.58	182.21	2953.12	-29.58	166.11	2572.90	21.91	59.04	2551.90	29.06	108.57	2370.51	-106.36	40.62	2329.39	-103.20	53.66	2055.99	-117.69	58.94	2056.42	-123.73	101.31	2472.19	-72.63	1366.87	0.00	0.00	0.00	2585.02	-131.98	1737.27	2575.18	-16.89	1754.79	1991.78	-114.36	1727.37	2412.46	-31.14	1735.04	491.21	-274.19	79.77	1088.31	-286.47	76.54	500.02
10.48000	3002.37	-22.19	181.17	2962.50	-33.02	164.87	2572.90	21.91	59.04	2551.90	29.06	108.57	2370.85	-106.52	40.64	2329.40	-103.39	53.45	2055.99	-117.69	58.94	2056.42	-123.73	101.31	2481.99	-72.71	1365.55	0.00	0.00	0.00	2594.31	-131.86	1736.21	2586.00	-16.57	1753.16	1991.78	-114.36	1727.37	2422.99	-29.69	1733.68	491.15	-274.67	79.74	1088.49	-286.72	76.41	499.68
10.49000	3009.76	-26.39	177.20	2969.90	-36.96	161.50	2572.90	21.91	59.04	2551.90	29.06	108.57	2370.56	-106.45	40.36	2329.01	-103.38	53.19	2055.99	-117.69	58.94	2056.42	-123.73	101.31	2491.96	-72.61	1364.34	0.00	0.00	0.00	2605.03	-131.43	1734.79	2596.87	-16.10	1751.61	1991.78	-114.36	1727.37	2433.95	-28.75	1732.44	491.08	-274.58	79.67	1088.37	-286.63	76.51	500.36
10.50000	3015.05	-31.03	170.74	2975.30	-41.05	155.93	2572.90	21.91	59.04	2551.90	29.06	108.57	2370.70	-106.65	40.27	2327.57	-103.10	52.58	2055.99	-117.69	58.94	2056.42	-123.73	101.31	2502.00	-72.44	1363.26	0.00	0.00	0.00	2615.43	-130.97	1733.62	2607.56	-15.53	1750.20	1991.78	-114.36	1727.37	2444.79	-27.62	1731.25	491.12	-274.69	79.62	1088.31	-286.33	76.55	499.93
10.51000	3017.99	-35.82	162.03	2978.22	-45.50	148.10	2572.90	21.91	59.04	2551.90	29.06	108.57	2370.78	-106.94	39.97	2325.25	-102.60	51.70	2055.99	-117.69	58.94	2056.42	-123.73	101.31	2512.41	-72.26	1362.31	0.00	0.00	0.00	2625.34	-130.42	1732.77	2618.38	-14.87	1748.82	1991.78	-114.36	1727.37	2455.68	-26.55	1730.16	491.22	-274.52	79.73	1088.43	-286.53	76.38	499.52
10.52000	3020.01	-41.29	152.93	2980.19	-49.99	139.24	2572.90	21.91	59.04	2551.90	29.06	108.57	2370.22	-106.39	39.81	2322.24	-101.91	50.59	2055.99	-117.69	58.94	2056.42	-123.73	101.31	2523.06	-72.09	1361.50	0.00	0.00	0.00	2635.79	-129.74	1731.78	2629.06	-14.10	1747.58	1991.78	-114.36	1727.37	2465.70	-24.27	1729.01	491.19	-274.49	79.62	1088.45	-286.50	76.43	499.48
10.53000	3022.48	-46.39	143.60	2982.99	-54.20	130.49	2572.90	21.91	59.04	2551.90	29.06	108.57	2377.81	-108.39	26.59	2318.72	-101.08	49.33	2055.99	-117.69	58.94	2056.42	-123.73	101.31	2534.22	-71.87	1360.87	0.00	0.00	0.00	2646.27	-128.93	1731.01	2639.72	-13.29	1746.49	1991.78	-114.36	1727.37	2476.35	-22.70	1728.08	491.19	-274.18	79.67	1088.45	-286.48	76.43	499.53
10.54000	3027.90	-50.50	134.72	2986.96	-57.86	122.64	2572.90	21.91	59.04	2551.90	29.06	108.57	2379.08	-109.04	25.41	2314.87	-100.15	47.96	2055.99	-117.69	58.94	2056.42	-123.73	101.31	2545.69	-71.61	1360.41	0.00	0.00	0.00	2656.45	-128.14	1730.60	2650.31	-12.41	1745.75	1991.78	-114.36	1727.37	2487.14	-21.38	1727.39	491.14	-274.48	79.51	1088.47	-286.71	76.44	499.65
10.55000	3035.65	-52.51	125.25	2993.10	-59.39	115.97	2572.90	21.91	59.04	2551.90	29.06	108.57	2378.42	-108.44	25.57	2310.88	-99.18	46.57	2055.99	-117.69	58.94	2056.42	-123.73	101.31	2557.43	-71.18	1360.24	0.00	0.00	0.00	2667.36	-127.38	1729.91	2660.95	-11.50	1745.43	1991.78	-114.36	1727.37	2497.34	-19.21	1727.00	491.13	-274.18	79.72	1088.38	-286.22	76.52	499.82
10.56000	3042.67	-53.62	114.11	2999.62	-60.32	108.14	2572.90	21.91	59.04	2551.90	29.06	108.57	2377.31	-107.26	25.99	2306.93	-98.21	45.20	2055.99	-117.69	58.94	2056.42	-123.73	101.31	2568.92	-70.58	1360.43	0.00	0.00	0.00	2675.08	-126.89	1729.54	2671.54	-10.53	1745.56	1991.78	-114.36	1727.37	2507.86	-17.49	1727.05	491.19	-274.96	79.61	1088.49	-286.37	76.40	500.15
10.57000	3046.91	-54.84	102.88	3003.52	-61.51	98.06	2572.90	21.91	59.04	2551.90	29.06	108.57	2379.02	-109.53	24.82	2303.20	-97.27	43.91	2055.99	-117.69	58.94	2056.42	-123.73	101.31	2580.38	-69.77	1360.99	0.00	0.00	0.00	2680.76	-126.55	1729.52	2682.17	-9.59	1746.00	1991.78	-114.36	1727.37	2518.70	-16.04	1727.51	491.14	-274.80	79.59	1088.44	-286.35	76.48	499.17
10.58000	3049.49	-55.06	92.88	3006.81	-61.44	89.79	2572.90	21.91	59.04	2551.90	29.06	108.57	2378.26	-108.26	25.26	2299.87	-96.42	42.78	2055.99	-117.69	58.94	2056.42	-123.73	101.31	2591.75	-68.98	1361.82	0.00	0.00	0.00	2685.53	-126.21	1729.88	2692.88	-8.62	1746.75	1991.78	-114.36	1727.37	2528.85	-13.78	1728.00	491.20	-274.77	79.48	1088.41	-287.03	76.32	499.70
10.59000	3052.81	-54.41	85.32	3009.70	-60.95	83.88	2572.90	21.91	59.04	2551.90	29.06	108.57	2378.75	-109.70	24.43	2297.13	-95.70	41.85	2055.99	-117.69	58.94	2056.42	-123.73	101.31	2602.92	-68.35	1362.93	0.00	0.00	0.00	2690.53	-125.74	1730.67	2703.49	-7.56	1747.83	1991.78	-114.36	1727.37	2539.40	-11.69	1728.70	491.16	-274.48	79.64	1088.45	-286.87	76.42	499.62
10.60000	3055.16	-53.84	78.55	3011.95	-60.59	78.32	2572.90	21.91	59.04	2551.90	29.06	108.57	2377.95	-108.44	24.91	2295.16	-95.15	41.20	2055.99	-117.69	58.94	2056.42	-123.73	101.31	2614.16	-67.80	1364.33	0.00	0.00	0.00	2696.89	-125.00	1731.90	2714.07	-6.42	1749.16	1991.78	-114.36	1727.37	2550.43	-10.07	1729.63	491.21	-274.47	79.58	1088.43	-286.61	76.33	499.81
10.61000	3056.38	-53.69	71.87	3013.66	-60.54	73.08	2572.90	21.91	59.04	2551.90	29.06	108.57	2376.86	-107.52	25.48	2294.14	-94.83	40.88	2055.99	-117.69	58.94	2056.42	-123.73	101.31	2625.59	-67.21	1365.82	0.00	0.00	0.00	2705.75	-123.87	1733.61	2724.56	-5.21	1750.62	1991.78	-114.36	1727.37	2560.58	-7.43	1730.37	491.18	-274.76	79.54	1088.47	-286.97	76.35	499.45
10.62000	3057.18	-54.57	65.68	3015.01	-61.38	68.58	2572.90	21.91	59.04	2551.90	29.06	108.57	2377.18	-107.65	25.51	2294.25	-94.76	40.96	2055.99	-117.69	58.94	2056.42	-123.73	101.31	2636.96	-66.69	1367.28	0.00	0.00	0.00	2718.25	-122.20	1735.83	2734.89	-3.87	1752.11	1991.78	-114.36	1727.37	2560.58	-7.43	1730.37	491.19	-274.66	79.81	1088.43	-286.74	76.50	500.09
10.63000	3058.27	-56.04	60.89	3016.25	-62.90	65.09	2572.90	21.91	59.04	2551.90	29.06	108.57	2378.02	-108.43	24.93	2295.68	-95.00	41.49	2055.99	-117.69	58.94	2056.42	-123.73	101.31	2648.50	-66.17	1368.71	0.00	0.00	0.00	2735.51	-119.87	1738.60	2745.42	-2.40	1753.58	1991.78	-114.36	1727.37	2560.58	-7.43	1730.37	491.17	-274.28	79.81	1088.31	-286.50	76.62	500.52
10.64000	3059.14	-56.48	58.65	3017.17	-63.53	63.74	2572.90	21.91	59.04	2551.90	29.06	108.57	2378.20	-108.49	24.75	2298.60	-95.60	42.53	2055.99	-117.69	58.94	2056.42	-123.73	101.31	2659.80	-65.76	1370.04	0.00	0.00	0.00	2760.21	-116.91	1741.82	2755.48	-0.81	1755.06	1991.78	-114.36	1727.37	2560.58	-7.43	1730.37	491.17	-274.45	79.76	1088.43	-286.39	76.42	500.45
10.65000	3059.90	-56.61	56.99	3017.77	-63.76	62.73	2572.90	21.91	59.04	2551.90	29.06	108.57	2378.93	-109.06	24.22	2303.21	-96.59	44.16	2055.99	-117.69	58.94	2056.42	-123.73	101.31	2670.90	-65.43	1371.22	0.00	0.00	0.00	2770.55	-115.28	1743.72	2765.67	0.87	1756.46	1991.78	-114.36	1727.37	2560.58	-7.43	1730.37	491.17	-274.68	79.78	1088.38	-286.39	76.45	500.82
10.66000	3060.25	-56.75	55.56	3018.23	-64.01	61.95	2572.90	21.91	59.04	2551.90	29.06	108.57	2381.02	-109.02	23.67	2309.67	-98.02	46.42	2055.99	-117.69	58.94	2056.42	-123.73	101.31	2681.78	-65.05	1372.29	0.00	0.00	0.00	2780.71	-113.60	1745.64	2775.78	2.55	1757.83	1991.78	-114.36	1727.37	2560.58	-7.43	1730.37	491.15	-274.46	79.67	1088.45	-286.57	76.40	500.40
10.67000	3060.52	-56.78	54.76	3018.41	-64.15	61.42	2572.90	21.91	59.04	2551.90	29.06	108.57	2385.59	-111.49	22.25	2318.19	-99.94	49.39	2055.99	-117.69	58.94	2056.42	-123.73	101.31	2692.49	-64.63	1373.25	0.00	0.00	0.00	2790.63	-112.00	1747.59	2785.74	4.25	1759.04	1991.78	-114.36	1727.37	2560.58	-7.43	1730.37	491.19	-274.41	79.73	1088.53	-286.37	76.35	500.22
10.68000	3060.91	-56.73	54.26	3018.64	-64.15	61.08	2572.90	21.91	59.04	2551.90	29.06	108.57	2390.14	-112.28	21.66	2328.93	-102.39	53.11	2055.99	-117.69	58.94	2056.42	-123.73	101.31	2702.75	-64.25	1374.21	0.00	0.00	0.00	2801.00	-110.34	1749.41	2795.96	5.91	1760.18	1991.78	-114.36	1727.37	2560.58	-7.43	1730.37	491.16	-274.76	79.70	1088.43	-286.42	76.49	500.23
10.69000	3060.80	-56.73	53.62	3018.76	-64.15	60.79	2572.90	21.91	59.04	2551.90	29.06	108.57	2392.78	-112.25	24.06	2342.08	-105.42	57.67	2055.99	-117.69	58.94	2056.42	-123.73	101.31	2712.54	-63.89	1375.17	0.00	0.00	0.00	2811.23	-108.71	1751.14	2806.26	7.59	1761.19	1991.78	-114.36	1727.37	2560.58	-7.43	1730.37	491.20	-274.79	79.54	1088.47	-286.56	76.58	500.13
10.70000	3061.15	-56.71	53.42	3018.84	-64.14	60.55	2572.90	21.91	59.04	2551.90	29.06	108.57	2392.70	-111.38	31.00	2357.83	-109.06	63.10	2055.99	-117.69	58.94	2056.42	-123.73	101.31	2722.24	-63.69	1376.18	0.00	0.00	0.00	2821.57	-107.16	1752.74	2816.31	9.17	1762.13	1991.78	-114.36	1727.37	2560.58	-7.43	1730.37	491.24	-275.09	79.46	1088.47	-286.24	76.47	499.52
10.71000	3061.09	-56.67	53.05	3018.91	-64.12	60.38	2572.90	21.91	59.04	2551.90	29.06	108.57	2398.29	-114.63	38.10	2376.34	-113.37	69.49	2055.99	-117.69	58.94	2056.42	-123.73	101.31	2731.64	-63.78	1377.23	0.00	0.00	0.00	2832.05	-105.65	1754.20	2826.50	10.72	1762.88	1991.78	-114.36	1727.37	2560.58	-7.43	1730.37	491.15	-274.09	79.67	1088.35	-286.71	76.60	500.20
10.72000	3061.15	-56.63	52.90	3018.95	-64.09	60.26	2572.90	21.91	59.04	2551.90	29.06	108.57	2403.16	-119.13	40.58	2390.83	-117.95	78.36	2055.99	-117.69	58.94	2056.42	-123.73	101.31	2740.97	-63.90	1378.41	0.00	0.00	0.00	2842.23	-104.31	1755.53	2836.69	12.10	1763.58	1991.78	-114.36	1727.37	2560.58	-7.43	1730.37	491.12	-274.35	79.80	1088.48	-286.67	76.45	500.09
10.73000	3061.32	-56.65	52.76	3018.92	-64.04	60.08	2572.90	21.91	59.04	2551.90	29.06	108.57	2415.96	-124.04	47.14	2403.60	-122.00	84.80	2055.99	-117.69	58.94	2056.42	-123.73	101.31	2750.08	-64.04	1379.75	0.00	0.00	0.00	2852.72	-103.09	1756.66	2846.60	13.34	1764.25	1991.78	-114.36	1727.37	2560.58	-7.43	1730.37	491.20	-274.62	79.69	1088.34	-286.32	76.44	500.01
10.74000	3061.15	-56.65	52.48	3018.94	-64.04	59.96	2572.90	21.91	59.04	2551.90	29.06	108.57	2436.30	-129.11	56.57	2420.18	-126.70	91.88	2055.99	-117.69	58.94	2056.42	-123.73	101.31	2759.17	-64.21	1381.23	0.00	0.00	0.00	2862.99	-102.05	1757.61	2856.68	14.37	1764.84	1991.78	-114.36	1727.37	2560.58	-7.43	1730.37	491.17	-274.33	79.77	1088.28	-286.49	76.47	500.14
10.75000	3061.26	-56.64	52.43	3018.92	-64.05	59.83	2572.90	21.91	59.04	2551.90	29.06	108.57	2456.97	-134.70	64.51	2440.29	-131.40	99.13	2055.99	-117.69	58.94	2056.42	-123.73	101.31	2768.25	-64.40	1382.78	0.00	0.00	0.00	2872.94	-101.27	1758.46	2866.70	15.20	1765.39	1991.78	-114.36	1727.37	2560.58	-7.43	1730.37	491.17	-274.54	79.69	1088.42	-286.40	76.50	500.62
10.76000	3061.22	-56.64	52.26	3019.03	-64.03	59.80	2572.90	21.91	59.04	2551.90	29.06	108.57	2476.00	-140.09	70.10	2460.89	-135.91	105.19	2055.99	-117.69	58.94	2056.42	-123.73	101.31	2777.20	-64.42	1384.30	0.00	0.00	0.00	2882.97	-100.68	1759.13	2876.38	15.73	1766.03	1991.78	-114.36	1727.37	2560.58	-7.43	1730.37	491.11	-274.23	79.59	1088.28	-286.64	76.60	500.88
10.77000	3061.12	-56.66	52.11	3019.01	-64.00	59.70	2572.90	21.91	59.04	2551.90	29.06	108.57	2497.16	-144.82	75.01	2482.36	-139.89	110.02	2055.99	-117.69	58.94	2056.42	-123.73	101.31	2786.01	-64.19	1385.78	0.00	0.00	0.00	2892.69	-100.35	1759.71	2885.94	16.08	1766.69	1991.78	-114.36	1727.37	2560.58	-7.43	1730.37	491.14	-274.24	79.83	1088.40	-286.93	76.56	500.95
10.78000	3061.03	-56.60	51.88	3019.11	-63.95	59.71	2572.90	21.91	59.04	2551.90	29.06	108.57	2519.59	-148.93	78.98	2505.07	-143.45	113.99	2055.99	-117.69	58.94	2056.42	-123.73	101.31	2794.61	-63.81	1387.21	0.00	0.00	0.00	2903.14	-99.72	1760.43	2895.60	16.18	1767.39	1991.78	-114.36	1727.37	2560.58	-7.43	1730.37	491.20	-274.69	79.63	1088.42	-286.65	76.48	500.99
10.79000	3061.17	-56.58	51.91	3019.04	-63.92	59.60	2572.90	21.91	59.04	2551.90	29.06	108.57	2542.73	-152.69	81.81	2528.32	-146.75	116.78	2055.99	-117.69	58.94	2056.42	-123.73	101.31	2803.18	-63.34	1388.69	0.00	0.00	0.00	2911.05	-99.38	1760.86	2905.03	16.02	1768.16	1991.78	-114.36	1727.37	2560.58	-7.43	1730.37	491.24	-274.70	79.45	1088.42	-286.43	76.45	500.77
10.80000	3061.30	-56.52	51.85	3019.07	-63.86	59.54	2572.90	21.91	59.04	2551.90	29.06	108.57	2567.80	-156.04	84.24	2552.64	-149.79	118.74	2055.99	-117.69	58.94	2056.42	-123.73	101.31	2811.60	-62.74	1390.29	0.00	0.00	0.00	2917.11	-99.31	1761.09	2914.54	15.67	1769.02	1991.78	-114.36	1727.37	2560.58	-7.43	1730.37	491.16	-274.32	79.52	1088.30	-286.53	76.50	499.79
10.81000	3061.08	-56.52	51.65	3019.05	-63.81	59.50	2572.90	21.91	59.04	2551.90	29.06	108.57	2592.81	-159.23	85.27	2577.56	-152.67	119.72	2055.99	-117.69	58.94	2056.42	-123.73	101.31	2820.02	-62.03	1391.94	0.00	0.00	0.00	2922.02	-99.52	1761.20	2923.73	15.16	1770.02	1991.78	-114.36	1727.37	2560.58	-7.43	1730.37	491.16	-274.26	79.78	1088.37	-286.68	76.40	500.61
10.82000	3061.26	-56.47	51.58	3019.11	-63.76	59.48	2572.90	21.91	59.04	2551.90	29.06	108.57	2619.39	-161.90	85.79	2603.03	-155.31	119.69	2055.99	-117.69	58.94	2056.42	-123.73	101.31	2828.62	-61.27	1393.44	0.00	0.00	0.00	2926.47	-99.99	1761.29	2932.77	14.44	1771.07	1991.78	-114.36	1727.37	2560.58	-7.43	1730.37	491.17	-274.93	79.60	1088.41	-286.27	76.51	500.66
10.83000	3061.25	-56.43	51.45	3019.14	-63.74	59.48	2572.90	21.91	59.04	2551.90	29.06	108.57	2646.35	-164.25	85.35	2629.43	-157.58	118.90	2055.99	-117.69	58.94	2056.42	-123.73	101.31	2837.30	-60.54	1394.77	0.00	0.00	0.00	2931.16	-100.72	1761.42	2941.20	13.51	1772.29	1991.78	-114.36	1727.37	2560.58	-7.43	1730.37	491.18	-275.13	79.66	1088.39	-286.84	76.50	499.40
10.84000	3061.23	-56.43	51.37	3019.12	-63.73	59.44	2572.90	21.91	59.04	2551.90	29.06	108.57	2674.37	-166.16	84.23	2656.68	-159.59	117.38	2055.99	-117.69	58.94	2056.42	-123.73	101.31	2845.99	-59.83	1395.99	0.00	0.00	0.00	2936.79	-101.70	1761.70	2949.67	12.49	1773.56	1991.78	-114.36	1727.37	2560.58	-7.43	1730.37	491.17	-274.77	79.63	1088.40	-286.54	76.43	499.53
10.85000	3061.20	-56.46	51.27	3018.93	-63.73	59.29	2572.90	21.91	59.04	2551.90	29.06	108.57	2702.40	-167.87	81.90	2684.05	-161.30	114.77	2055.99	-117.69	58.94	2056.42	-123.73	101.31	2854.77	-59.22	1397.18	0.00	0.00	0.00	2944.05	-102.93	1762.20	2958.18	11.38	1774.92	1991.78	-114.36	1727.37	2560.58	-7.43	1730.37	491.18	-274.70	79.55	1088.38	-286.74	76.36	499.66
10.86000	3061.51	-56.42	51.35	3018.81	-63.71	59.20	2572.90	21.91	59.04	2551.90	29.06	108.57	2731.30	-169.23	79.06	2712.38	-162.74	111.66	2055.99	-117.69	58.94	2056.42	-123.73	101.31	2863.42	-58.66	1398.27	0.00	0.00	0.00	2953.64	-104.40	1763.01	2966.19	10.11	1776.33	1991.78	-114.36	1727.37	2560.58	-7.43	1730.37	491.17	-274.14	79.79	1088.45	-287.14	76.37	500.32
10.87000	3061.45	-56.38	51.25	3018.78	-63.70	59.16	2572.90	21.91	59.04	2551.90	29.06	108.57	2761.66	-170.14	76.17	2741.00	-164.14	107.74	2055.99	-117.69	58.94	2056.42	-123.73	101.31	2871.92	-58.20	1399.21	0.00	0.00	0.00	2966.26	-106.11	1764.22	2974.35	8.83	1777.79	1991.78	-114.36	1727.37	2560.58	-7.43	1730.37	491.26	-274.77	79.55	1088.38	-286.37	76.50	501.17
10.88000	3061.37	-56.43	51.06	3018.79	-63.68	59.12	2572.90	21.91	59.04	2551.90	29.06	108.57	2793.50	-170.74	73.39	2770.39	-165.32	103.47	2055.99	-117.69	58.94	2056.42	-123.73	101.31	2880.35	-57.84	1399.99	0.00	0.00	0.00	2987.31	-108.35	1765.93	2982.59	7.52	1779.24	1991.78	-114.36	1727.37	2560.58	-7.43	1730.37	491.21	-275.04	79.54	1088.32	-286.16	76.55	501.89
10.89000	3061.48	-56.45	51.03	3018.87	-63.69	59.11	2572.90	21.91	59.04	2551.90	29.06	108.57	2826.36	-171.09	70.66	2801.52	-166.11	99.55	2055.99	-117.69	58.94	2056.42	-123.73	101.31	2888.99	-57.48	1400.60	0.00	0.00	0.00	2994.53	-109.61	1766.91	2990.95	6.29	1780.62	1991.78	-114.36	1727.37	2560.58	-7.43	1730.37	491.13	-274.54	79.70	1088.30	-286.28	76.55	501.04
10.90000	3061.41	-56.49	50.83	3019.07	-63.68	59.14	2572.90	21.91	59.04	2551.90	29.06	108.57	2859.87	-171.33	68.14	2833.26	-166.84	95.56	2055.99	-117.69	58.94	2056.42	-123.73	101.31	2897.67	-57.10	1401.02	0.00	0.00	0.00	3002.09	-110.75	1767.84	2999.38	5.12	1781.95	1991.78	-114.36	1727.37	2560.58	-7.43	1730.37	491.12	-274.46	79.60	1088.35	-286.53	76.57	500.88
10.91000	3061.21	-56.48	50.53	3019.24	-63.69	59.13	2572.90	21.91	59.04	2551.90	29.06	108.57	2893.57	-171.39	65.35	2866.00	-167.52	91.77	2055.99	-117.69	58.94	2056.42	-123.73	101.31	2906.40	-56.64	1401.24	0.00	0.00	0.00	3009.65	-111.82	1768.74	3007.62	4.04	1783.17	1991.78	-114.36	1727.37	2560.58	-7.43	1730.37	491.19	-274.48	79.65	1088.39	-286.66	76.50	500.52
10.92000	3061.40	-56.51	50.54	3019.41	-63.66	59.14	2572.90	21.91	59.04	2551.90	29.06	108.57	2928.08	-171.46	63.26	2899.35	-167.89	88.40	2055.99	-117.69	58.94	2056.42	-123.73	101.31	2914.93	-56.07	1401.20	0.00	0.00	0.00	3017.17	-112.75	1769.58	3015.72	3.08	1784.33	1991.78	-114.36	1727.37	2560.58	-7.43	1730.37	491.22	-274.17	79.66	1088.30	-286.60	76.67	500.15
10.93000	3061.57	-56.52	50.55	3019.59	-63.70	59.13	2572.90	21.91	59.04	2551.90	29.06	108.57	2963.46	-171.43	61.74	2932.63	-168.20	84.89	2055.99	-117.69	58.94	2056.42	-123.73	101.31	2922.96	-55.42	1400.91	0.00	0.00	0.00	3024.89	-113.57	1770.26	3023.79	2.27	1785.33	1991.78	-114.36	1727.37	2560.58	-7.43	1730.37	491.18	-274.55	79.62	1088.33	-286.33	76.71	499.61
10.94000	3061.63	-56.57	50.48	3019.63	-63.71	59.04	2572.90	21.91	59.04	2551.90	29.06	108.57	2998.79	-171.46	60.48	2967.04	-168.41	82.38	2055.99	-117.69	58.94	2056.42	-123.73	101.31	2930.67	-54.71	1400.39	0.00	0.00	0.00	3032.90	-114.22	1770.75	3031.71	1.60	1786.11	1991.78	-114.36	1727.37	2560.58	-7.43	1730.37	491.19	-274.86	79.55	1088.33	-286.27	76.60	499.81
10.95000	3061.55	-56.65	50.40	3019.49	-63.80	58.89	2572.90	21.91	59.04	2551.90	29.06	108.57	3034.48	-171.45	60.13	3001.34	-168.49	80.12	2055.99	-117.69	58.94	2056.42	-123.73	101.31	2938.04	-53.98	1399.77	0.00	0.00	0.00	3040.81	-114.67	1771.05	3039.93	1.12	1786.63	1991.78	-114.36	1727.37	2560.58	-7.43	1730.37	491.15	-274.50	79.66	1088.46	-286.51	76.49	500.48
10.96000	3061.54	-56.69	50.32	3019.44	-63.87	58.92	2572.90	21.91	59.04	2551.90	29.06	108.57	3068.95	-171.52	59.47	3035.74	-168.53	78.26	2055.99	-117.69	58.94	2056.42	-123.73	101.31	2945.30	-53.23	1399.11	0.00	0.00	0.00	3048.71	-114.90	1771.13	3048.26	0.88	1786.88	1991.78	-114.36	1727.37	2560.58	-7.43	1730.37	491.17	-274.49	79.51	1088.50	-286.83	76.37	500.72
[truncated: 82 more rows]
[truncated: 35 more columns]
