# Supplementary material for: The impact of mobile phone use on where we look and how we walk when negotiating floor based obstacles
Source: PLoS One. 2017 Jun 30;12(6):e0179802. doi: 10.1371/journal.pone.0179802 (PMC5493336; doi:10.1371/journal.pone.0179802)
Supplement: S1 File — (ZIP) [file pone.0179802.s001.zip › Gait/PP12/a no obs no phone 1.txt]

CODAmotion Analysis Text
Codamotion Analysis Text Save of: BD no obs no phone 1.mdf
Time	Markers
Time	1:LTOE.X	1:LTOE.Y	1:LTOE.Z	2:L2nd.X	2:L2nd.Y	2:L2nd.Z	3:LHEE.X	3:LHEE.Y	3:LHEE.Z	4:LANK.X	4:LANK.Y	4:LANK.Z	5:RTOE.X	5:RTOE.Y	5:RTOE.Z	6:R2nd.X	6:R2nd.Y	6:R2nd.Z	7:RHEE.X	7:RHEE.Y	7:RHEE.Z	8:RANK.X	8:RANK.Y	8:RANK.Z	9:STRN.X	9:STRN.Y	9:STRN.Z	10:Marker 10.X	10:Marker 10.Y	10:Marker 10.Z	11:FRHD.X	11:FRHD.Y	11:FRHD.Z	12:FLHD.X	12:FLHD.Y	12:FLHD.Z	13:BRHD.X	13:BRHD.Y	13:BRHD.Z	14:BLHD.X	14:BLHD.Y	14:BLHD.Z	15:BLSTEP.X	15:BLSTEP.Y	15:BLSTEP.Z	16:FLSTEP.X	16:FLSTEP.Y	16:FLSTEP.Z	17:BRSTEP.X
(s)	(mm)	(mm)	(mm)	(mm)	(mm)	(mm)	(mm)	(mm)	(mm)	(mm)	(mm)	(mm)	(mm)	(mm)	(mm)	(mm)	(mm)	(mm)	(mm)	(mm)	(mm)	(mm)	(mm)	(mm)	(mm)	(mm)	(mm)	(mm)	(mm)	(mm)	(mm)	(mm)	(mm)	(mm)	(mm)	(mm)	(mm)	(mm)	(mm)	(mm)	(mm)	(mm)	(mm)	(mm)	(mm)	(mm)	(mm)	(mm)	(mm)
0	-3988.34	180.31	0.77	-3942.72	187.08	9.69	-1394.19	194.56	111.19	-1418.83	202.54	178.54	-3583.89	125.2	7.7	-3647.72	130.56	22.94	-3430.04	242	4.01	-3397.4	235.72	36.01	-2638.2	128.75	1193.59	0	0	0	-4027.3	201.64	1567.74	-2752.97	191.21	1551.86	-3095.1	119	1221.31	-3065.85	37.53	1191.42	268.64	828.66	55.22	709.15	764.95	54.27	300.64
0.01	-3988.34	180.31	0.77	-3942.72	187.08	9.69	-1394.19	194.56	111.19	-1418.83	202.54	178.54	-3583.89	125.2	7.7	-3647.72	130.56	22.94	-3430.04	242	4.01	-3397.4	235.72	36.01	-2638.2	128.75	1193.59	0	0	0	-4027.3	201.64	1567.74	-2752.97	191.21	1551.86	-3095.1	119	1221.31	-3065.85	37.53	1191.42	268.64	828.66	55.22	709.15	764.95	54.27	300.64
0.02	-3988.34	180.31	0.77	-3942.72	187.08	9.69	-1394.19	194.56	111.19	-1418.83	202.54	178.54	-3583.89	125.2	7.7	-3647.72	130.56	22.94	-3430.04	242	4.01	-3397.4	235.72	36.01	-2638.2	128.75	1193.59	0	0	0	-4027.3	201.64	1567.74	-2752.97	191.21	1551.86	-3095.1	119	1221.31	-3065.85	37.53	1191.42	268.73	828.92	55.24	709.4	765.22	54.29	300.64
0.03	-3988.34	180.31	0.77	-3942.72	187.08	9.69	-1394.19	194.56	111.19	-1418.83	202.54	178.54	-3583.89	125.2	7.7	-3647.72	130.56	22.94	-3430.42	242.02	4.02	-3397.87	235.75	36.02	-2638.2	128.75	1193.59	0	0	0	-4027.3	201.64	1567.74	-2752.97	191.21	1551.86	-3095.9	119.02	1221.62	-3066.72	37.54	1191.77	354.71	1091.14	72.94	955.53	1031.01	73.28	300.76
0.04	-3988.34	180.31	0.77	-3942.72	187.08	9.69	-1394.19	194.56	111.19	-1418.83	202.54	178.54	-3583.89	125.2	7.7	-3647.72	130.56	22.94	-3806.16	268.46	8.68	-3861.02	267.32	41.46	-2638.2	128.75	1193.59	0	0	0	-4027.3	201.64	1567.74	-2752.97	191.21	1551.86	-3900.46	147.41	1539.21	-3940.74	46.76	1535.13	354.35	1090.94	72.85	955.21	1031.08	73.25	415.04
0.05	-3988.34	180.31	0.77	-3942.72	187.08	9.69	-1394.19	194.56	111.19	-1418.83	202.54	178.54	-3583.89	125.2	7.7	-3647.72	130.56	22.94	-3804.81	267.46	7.64	-3822.11	268.22	47.5	-2638.2	128.75	1193.59	0	0	0	-4027.3	201.64	1567.74	-2752.97	191.21	1551.86	-3904.76	144.45	1538.85	-3945.1	44.68	1534.39	354.91	1090.25	73.18	955.34	1031.07	73.26	415.82
0.06	-3988.34	180.31	0.77	-3942.72	187.08	9.69	-1394.19	194.56	111.19	-1418.83	202.54	178.54	-3583.89	125.2	7.7	-3647.72	130.56	22.94	-3819.12	269.07	5.91	-3870.77	267.1	40.13	-2638.2	128.75	1193.59	0	0	0	-4027.3	201.64	1567.74	-2752.97	191.21	1551.86	-3906.46	141.5	1538.89	-3958.09	43.73	1534.52	354.94	1091.15	72.85	955.32	1031.06	73.24	416.13
0.07	-3988.34	180.31	0.77	-3942.72	187.08	9.69	-1394.19	194.56	111.19	-1418.83	202.54	178.54	-3583.89	125.2	7.7	-3647.72	130.56	22.94	-3786.81	265.47	13.06	-3861.12	268.29	41.62	-2638.2	128.75	1193.59	0	0	0	-4027.3	201.64	1567.74	-2752.97	191.21	1551.86	-3898.43	138.5	1538.65	-3965.67	40.52	1534.5	353.86	1090.87	72.83	955.64	1031.5	73.14	414.54
0.08	-3988.34	180.31	0.77	-3942.72	187.08	9.69	-1394.19	194.56	111.19	-1418.83	202.54	178.54	-3583.89	125.2	7.7	-3647.72	130.56	22.94	-3796.61	268.66	9.54	-3840.67	267.78	43.43	-2638.2	128.75	1193.59	0	0	0	-4027.3	201.64	1567.74	-2752.97	191.21	1551.86	-3892.77	135.01	1538.09	-3957.9	37.48	1536.09	355.39	1090.18	73.42	955.4	1031.41	73.09	414.14
0.09	-3988.34	180.31	0.77	-3942.72	187.08	9.69	-1394.19	194.56	111.19	-1418.83	202.54	178.54	-3583.89	125.2	7.7	-3647.72	130.56	22.94	-3855.03	267.91	0.67	-3828.05	267.26	47.55	-2638.2	128.75	1193.59	0	0	0	-4027.3	201.64	1567.74	-2752.97	191.21	1551.86	-3923.18	132.71	1539.03	-3968.6	35.7	1534.62	355.25	1090.42	73.08	955.32	1031.12	73.24	414.79
0.1	-3988.34	180.31	0.77	-3942.72	187.08	9.69	-1394.19	194.56	111.19	-1418.83	202.54	178.54	-3583.89	125.2	7.7	-3647.72	130.56	22.94	-3813.56	267.68	7.68	-3840.98	265.63	44	-2638.2	128.75	1193.59	0	0	0	-4027.3	201.64	1567.74	-2752.97	191.21	1551.86	-3891.51	130.92	1538.32	-3981.42	34.01	1535.5	355.33	1089.4	73.5	955.18	1030.84	73.25	415.01
0.11	-3988.34	180.31	0.77	-3942.72	187.08	9.69	-1394.19	194.56	111.19	-1418.83	202.54	178.54	-3583.89	125.2	7.7	-3647.72	130.56	22.94	-3854.69	269.03	1.12	-3858.35	268.16	43.75	-2638.2	128.75	1193.59	0	0	0	-4027.3	201.64	1567.74	-2752.97	191.21	1551.86	-3901.79	126.91	1538.3	-3959.06	32.26	1534.69	352.85	1090.39	72.72	955.13	1030.98	73.15	416.15
0.12	-3988.34	180.31	0.77	-3942.72	187.08	9.69	-1394.19	194.56	111.19	-1418.83	202.54	178.54	-3583.89	125.2	7.7	-3647.72	130.56	22.94	-3856.36	269.83	0.83	-3865.78	267.88	42.32	-2638.2	128.75	1193.59	0	0	0	-4027.3	201.64	1567.74	-2752.97	191.21	1551.86	-3896.12	123.61	1537.74	-3977.48	29.68	1534.91	352.85	1090.68	72.71	955.16	1031.13	73.16	415.36
0.13	-3988.34	180.31	0.77	-3942.72	187.08	9.69	-1394.19	194.56	111.19	-1418.83	202.54	178.54	-3583.89	125.2	7.7	-3647.72	130.56	22.94	-3836.04	269.75	3.84	-3854.84	266.87	44.63	-2638.2	128.75	1193.59	0	0	0	-4027.3	201.64	1567.74	-2752.97	191.21	1551.86	-3897.69	119.21	1537.28	-3966.9	27.59	1534.01	352.67	1091.41	72.39	955.05	1031.26	73.07	414.93
0.14	-3988.34	180.31	0.77	-3942.72	187.08	9.69	-1394.19	194.56	111.19	-1418.83	202.54	178.54	-3583.89	125.2	7.7	-3647.72	130.56	22.94	-3816.75	268.8	6.81	-3857.68	265.18	44.49	-2638.2	128.75	1193.59	0	0	0	-4027.3	201.64	1567.74	-2752.97	191.21	1551.86	-3896.69	115.49	1536.35	-3963.03	26.64	1534.73	353.02	1091.18	72.42	955.79	1030.73	73.37	415.13
0.15	-3988.34	180.31	0.77	-3942.72	187.08	9.69	-1394.19	194.56	111.19	-1418.83	202.54	178.54	-3583.89	125.2	7.7	-3647.72	130.56	22.94	-3804.64	266.76	8.76	-3864.08	267.35	43.38	-2638.2	128.75	1193.59	0	0	0	-4027.3	201.64	1567.74	-2752.97	191.21	1551.86	-3898.14	111.49	1536.33	-3963.19	24.53	1534.71	353.73	1090.77	72.81	955.91	1030.49	73.51	413.13
0.16	-3988.34	180.31	0.77	-3942.72	187.08	9.69	-1394.19	194.56	111.19	-1418.83	202.54	178.54	-3583.89	125.2	7.7	-3647.72	130.56	22.94	-3806.68	268.05	8.53	-3863.09	265.32	42.43	-2638.2	128.75	1193.59	0	0	0	-4027.3	201.64	1567.74	-2752.97	191.21	1551.86	-3893.19	107.52	1535.88	-3963.3	22.44	1534.68	354.56	1090.11	73.24	955.38	1030.72	73.34	415.57
0.17	-3988.34	180.31	0.77	-3942.72	187.08	9.69	-1394.19	194.56	111.19	-1418.83	202.54	178.54	-3583.89	125.2	7.7	-3647.72	130.56	22.94	-3804.97	266.59	9.21	-3843.01	265.58	45.71	-2638.2	128.75	1193.59	0	0	0	-4027.3	201.64	1567.74	-2752.97	191.21	1551.86	-3905.23	103.28	1536.11	-3963.36	20.38	1534.64	355.83	1089.96	73.42	954.98	1030.66	73.27	415.81
0.18	-3988.34	180.31	0.77	-3942.72	187.08	9.69	-1394.19	194.56	111.19	-1418.83	202.54	178.54	-3583.89	125.2	7.7	-3647.72	130.56	22.94	-3824.3	268.8	6.06	-3850.5	266.32	44.3	-2638.2	128.75	1193.59	0	0	0	-4027.3	201.64	1567.74	-2752.97	191.21	1551.86	-3894.21	99.26	1534.91	-3963.36	18.34	1534.6	355.05	1090.81	73.01	954.93	1031.05	73.29	415.37
0.19	-3988.34	180.31	0.77	-3942.72	187.08	9.69	-1394.19	194.56	111.19	-1418.83	202.54	178.54	-3583.89	125.2	7.7	-3647.72	130.56	22.94	-3807.33	265.87	9.09	-3858.1	266.22	43.53	-2638.2	128.75	1193.59	0	0	0	-4027.3	201.64	1567.74	-2752.97	191.21	1551.86	-3891.83	96.38	1534.5	-3963.32	16.32	1534.55	355.07	1090.48	73.3	955.2	1030.9	73.31	414.8
0.2	-3988.34	180.31	0.77	-3942.72	187.08	9.69	-1394.19	194.56	111.19	-1418.83	202.54	178.54	-3583.89	125.2	7.7	-3647.72	130.56	22.94	-3837.28	267.38	3.33	-3866.71	265.21	41.88	-2638.2	128.75	1193.59	0	0	0	-4027.3	201.64	1567.74	-2752.97	191.21	1551.86	-3901.82	92.55	1535.02	-3963.21	14.33	1534.49	353.14	1091.44	72.47	955.57	1030.87	73.34	415.19
0.21	-3988.34	180.31	0.77	-3942.72	187.08	9.69	-1394.19	194.56	111.19	-1418.83	202.54	178.54	-3583.89	125.2	7.7	-3647.72	130.56	22.94	-3838.45	267.39	3.56	-3846.17	266.19	44.34	-2638.2	128.75	1193.59	0	0	0	-4027.3	201.64	1567.74	-2752.97	191.21	1551.86	-3896.4	88.81	1533.74	-3963.06	12.35	1534.43	353.32	1091.16	72.59	955.3	1031.18	73.17	413.47
0.22	-3988.34	180.31	0.77	-3942.72	187.08	9.69	-1394.19	194.56	111.19	-1418.83	202.54	178.54	-3583.89	125.2	7.7	-3647.72	130.56	22.94	-3826.73	266.76	5.4	-3827.06	264.96	45.43	-2638.2	128.75	1193.59	0	0	0	-4027.3	201.64	1567.74	-2752.97	191.21	1551.86	-3889.3	84.68	1533.59	-3962.86	10.4	1534.36	356.26	1089.93	73.59	955.23	1031.23	73.23	413.94
0.23	-3988.34	180.31	0.77	-3942.72	187.08	9.69	-1394.19	194.56	111.19	-1418.83	202.54	178.54	-3583.89	125.2	7.7	-3647.72	130.56	22.94	-3842.23	268.12	2.69	-3856.13	264.88	41.73	-2638.2	128.75	1193.59	0	0	0	-4027.3	201.64	1567.74	-2752.97	191.21	1551.86	-3901.74	79.98	1533.28	-3962.6	8.48	1534.28	354.26	1090.82	72.82	955.26	1030.92	73.31	415.21
0.24	-3988.34	180.31	0.77	-3942.72	187.08	9.69	-1394.19	194.56	111.19	-1418.83	202.54	178.54	-3583.89	125.2	7.7	-3647.72	130.56	22.94	-3825.42	266.23	5.75	-3827.87	263.02	46.84	-2638.2	128.75	1193.59	0	0	0	-4019.83	200.51	1567.89	-2752.97	191.21	1551.86	-3894.33	75.69	1532.66	-3962.29	6.57	1534.2	354.18	1090.64	73.18	955.66	1031	73.39	416.33
0.25	-3988.34	180.31	0.77	-3942.72	187.08	9.69	-1394.19	194.56	111.19	-1418.83	202.54	178.54	-3583.89	125.2	7.7	-3647.72	130.56	22.94	-3813.92	267.79	7.51	-3841.37	264.27	43.42	-2638.2	128.75	1193.59	0	0	0	-4013.78	198.87	1568.24	-2752.97	191.21	1551.86	-3898.52	72.57	1532.38	-3961.94	4.69	1534.11	353.68	1089.98	73.24	955.31	1031.19	73.22	414.81
0.26	-3988.34	180.31	0.77	-3942.72	187.08	9.69	-1394.19	194.56	111.19	-1418.83	202.54	178.54	-3583.89	125.2	7.7	-3647.72	130.56	22.94	-3821.79	267.61	5.59	-3845.41	263.75	43.42	-2638.2	128.75	1193.59	0	0	0	-3997.52	197.59	1568.57	-2752.97	191.21	1551.86	-3907.85	68.26	1532.22	-3961.52	2.83	1534.02	353.7	1090.68	72.86	955.49	1030.78	73.44	414.16
0.27	-3988.34	180.31	0.77	-3942.72	187.08	9.69	-1394.19	194.56	111.19	-1418.83	202.54	178.54	-3583.89	125.2	7.7	-3647.72	130.56	22.94	-3798.71	266.62	9.12	-3845.35	261.59	42.95	-2638.2	128.75	1193.59	0	0	0	-4000.95	196.68	1567.54	-2752.97	191.21	1551.86	-3908.57	64.58	1531.78	-3961.06	0.99	1533.91	354.13	1091.45	72.68	955.21	1031	73.21	415.34
0.28	-3988.34	180.31	0.77	-3942.72	187.08	9.69	-1394.19	194.56	111.19	-1418.83	202.54	178.54	-3583.89	125.2	7.7	-3647.72	130.56	22.94	-3820.38	264.43	4.78	-3849.25	260.52	41.88	-2638.2	128.75	1193.59	0	0	0	-4005.67	195.18	1568.06	-2752.97	191.21	1551.86	-3917.84	60.69	1531.66	-3960.55	-0.83	1533.81	353.77	1091.01	72.7	955.03	1031.34	73.1	413.76
0.29	-3988.34	180.31	0.77	-3942.72	187.08	9.69	-1394.19	194.56	111.19	-1418.83	202.54	178.54	-3583.89	125.2	7.7	-3647.72	130.56	22.94	-3805.94	263.67	5.48	-3865.93	258.01	38.16	-2638.2	128.75	1193.59	0	0	0	-3986.3	193.21	1568.01	-2752.97	191.21	1551.86	-3919.5	57.41	1531.96	-3959.98	-2.62	1533.69	355.01	1090.05	73.34	955.52	1030.84	73.37	416.36
0.3	-3988.34	180.31	0.77	-3942.72	187.08	9.69	-1394.19	194.56	111.19	-1418.83	202.54	178.54	-3583.89	125.2	7.7	-3647.72	130.56	22.94	-3820.94	261.78	4.41	-3853.67	256.5	39.54	-2638.2	128.75	1193.59	0	0	0	-3996.82	193.9	1568.46	-2752.97	191.21	1551.86	-3902.33	55.06	1530.29	-3959.37	-4.4	1533.57	353.89	1090.96	72.67	955.11	1030.85	73.25	418.13
0.31	-3988.34	180.31	0.77	-3942.72	187.08	9.69	-1394.19	194.56	111.19	-1418.83	202.54	178.54	-3583.89	125.2	7.7	-3647.72	130.56	22.94	-3802.41	259.38	7.01	-3835.44	253.05	42.73	-2638.2	128.75	1193.59	0	0	0	-3992.87	191.52	1568.23	-2752.97	191.21	1551.86	-3927.17	51	1531.14	-3958.7	-6.15	1533.45	354.56	1091.03	72.83	955.15	1030.97	73.29	416.11
0.32	-3988.34	180.31	0.77	-3942.72	187.08	9.69	-1394.19	194.56	111.19	-1418.83	202.54	178.54	-3583.89	125.2	7.7	-3647.72	130.56	22.94	-3809.45	256.67	5.72	-3849.84	251.33	40.92	-2638.2	128.75	1193.59	0	0	0	-3981.42	190.21	1567.97	-2752.97	191.21	1551.86	-3914.81	48.16	1530.19	-3957.99	-7.88	1533.32	355.52	1090.16	73.32	955.29	1031.19	73.19	415.77
0.33	-3988.34	180.31	0.77	-3942.72	187.08	9.69	-1394.19	194.56	111.19	-1418.83	202.54	178.54	-3583.89	125.2	7.7	-3647.72	130.56	22.94	-3778.53	253.67	9.53	-3823.18	247.94	43.52	-2638.2	128.75	1193.59	0	0	0	-3982.76	188.34	1568.72	-2752.97	191.21	1551.86	-3924.4	44.67	1529.61	-3957.22	-9.58	1533.18	355.16	1090.43	73.25	955.45	1030.87	73.33	415.86
0.34	-3988.34	180.31	0.77	-3942.72	187.08	9.69	-1394.19	194.56	111.19	-1418.83	202.54	178.54	-3583.89	125.2	7.7	-3647.72	130.56	22.94	-3796.08	251.02	6.52	-3841.56	245	41.18	-2638.2	128.75	1193.59	0	0	0	-3977.05	187.31	1567.89	-2752.97	191.21	1551.86	-3901.62	42.16	1528.16	-3956.4	-11.27	1533.04	354.37	1091.01	72.98	955.51	1030.85	73.32	414.79
0.35	-3988.34	180.31	0.77	-3942.72	187.08	9.69	-1394.19	194.56	111.19	-1418.83	202.54	178.54	-3583.89	125.2	7.7	-3647.72	130.56	22.94	-3801.53	247.95	5.87	-3847.67	241.93	39.5	-2638.2	128.75	1193.59	0	0	0	-3969.11	186.55	1566.97	-2752.97	191.21	1551.86	-3918.44	40.1	1528.08	-3955.53	-12.94	1532.89	354.31	1090.78	72.87	954.73	1031.13	73.08	416.63
0.36	-3988.34	180.31	0.77	-3942.72	187.08	9.69	-1394.19	194.56	111.19	-1418.83	202.54	178.54	-3583.89	125.2	7.7	-3647.72	130.56	22.94	-3788.21	244.53	8.19	-3831.22	238.38	41.76	-2638.2	128.75	1193.59	0	0	0	-3964.9	185.79	1567.79	-2752.97	191.21	1551.86	-3918.35	36.93	1527.94	-3954.61	-14.58	1532.74	354.11	1090.15	73.05	955	1031.31	73.09	416.22
0.37	-3988.34	180.31	0.77	-3942.72	187.08	9.69	-1394.19	194.56	111.19	-1418.83	202.54	178.54	-3583.89	125.2	7.7	-3647.72	130.56	22.94	-3800.28	240.4	5.83	-3825.02	232.44	42.58	-2638.2	128.75	1193.59	0	0	0	-3983.83	184.21	1568.72	-2752.97	191.21	1551.86	-3919.99	34.98	1527.91	-3953.64	-16.2	1532.58	354.81	1090.06	73.28	955.12	1031.18	73.08	415.94
0.38	-3988.34	180.31	0.77	-3942.72	187.08	9.69	-1394.19	194.56	111.19	-1418.83	202.54	178.54	-3583.89	125.2	7.7	-3647.72	130.56	22.94	-3814.1	236.68	3.1	-3826.59	229.66	43.01	-2638.2	128.75	1193.59	0	0	0	-3957.41	182.21	1566.71	-2752.97	191.21	1551.86	-3927.78	31.67	1527.37	-3952.62	-17.8	1532.41	354.42	1090.22	73.06	955.06	1031.08	73.15	414.37
0.39	-3988.34	180.31	0.77	-3942.72	187.08	9.69	-1394.19	194.56	111.19	-1418.83	202.54	178.54	-3583.89	125.2	7.7	-3647.72	130.56	22.94	-3787.08	233.73	6.85	-3812.41	225.36	44.5	-2638.2	128.75	1193.59	0	0	0	-3975.62	180.9	1568.09	-2752.97	191.21	1551.86	-3925.05	29.32	1527.91	-3951.55	-19.38	1532.24	353.33	1090.21	72.92	954.77	1031.08	73.06	414.41
0.4	-3988.34	180.31	0.77	-3942.72	187.08	9.69	-1394.19	194.56	111.19	-1418.83	202.54	178.54	-3583.89	125.2	7.7	-3647.72	130.56	22.94	-3773.72	229.16	8.99	-3832.04	221.92	40.48	-2638.2	128.75	1193.59	0	0	0	-3949.06	180.17	1567.13	-2752.97	191.21	1551.86	-3919.32	27.37	1527.76	-3950.43	-20.94	1532.07	354.26	1090.29	73.05	955.13	1031.07	73.18	415.56
0.41	-3988.34	180.31	0.77	-3942.72	187.08	9.69	-1394.19	194.56	111.19	-1418.83	202.54	178.54	-3583.89	125.2	7.7	-3647.72	130.56	22.94	-3773.25	223.73	8.82	-3847.07	218.86	37.58	-2638.2	128.75	1193.59	0	0	0	-3958.87	178.75	1567.28	-2752.97	191.21	1551.86	-3933.44	25.53	1528.24	-3949.26	-22.48	1531.88	353.19	1091.15	72.61	955.13	1031.29	73.03	413.14
0.42	-3988.34	180.31	0.77	-3942.72	187.08	9.69	-1394.19	194.56	111.19	-1418.83	202.54	178.54	-3583.89	125.2	7.7	-3647.72	130.56	22.94	-3775.48	220.54	9.06	-3835.68	213.88	38.52	-2638.2	128.75	1193.59	0	0	0	-3953.01	177.32	1567.99	-2752.97	191.21	1551.86	-3939.9	24.63	1528.05	-3948.04	-23.99	1531.7	353.51	1090.95	72.67	955.31	1031.11	73.16	414.67
0.43	-3988.34	180.31	0.77	-3942.72	187.08	9.69	-1394.19	194.56	111.19	-1418.83	202.54	178.54	-3583.89	125.2	7.7	-3647.72	130.56	22.94	-3770.34	216.36	8.59	-3830.9	210.55	39.69	-2638.2	128.75	1193.59	0	0	0	-3955.96	176.37	1567.42	-2752.97	191.21	1551.86	-3939.67	23.74	1528.97	-3946.77	-25.49	1531.51	354.62	1091.48	72.77	955.37	1031	73.22	415
0.44	-3988.34	180.31	0.77	-3942.72	187.08	9.69	-1394.19	194.56	111.19	-1418.83	202.54	178.54	-3583.89	125.2	7.7	-3647.72	130.56	22.94	-3780.96	211.04	7.06	-3818.94	205.54	40.75	-2638.2	128.75	1193.59	0	0	0	-3953.01	174.52	1567.64	-2752.97	191.21	1551.86	-3929.24	22.37	1528.98	-3945.45	-26.96	1531.31	355.56	1090.56	73.45	955.31	1031.1	73.11	415.39
0.45	-3988.34	180.31	0.77	-3942.72	187.08	9.69	-1394.19	194.56	111.19	-1418.83	202.54	178.54	-3583.89	125.2	7.7	-3647.72	130.56	22.94	-3767.68	205.38	8.64	-3815.58	200.57	41.98	-2638.2	128.75	1193.59	0	0	0	-3940.88	173.08	1567.25	-2752.97	191.21	1551.86	-3928.79	20.51	1528.94	-3944.09	-28.42	1531.11	353.31	1090.52	72.75	955.43	1031.07	73.18	414.02
0.46	-3988.34	180.31	0.77	-3942.72	187.08	9.69	-1394.19	194.56	111.19	-1418.83	202.54	178.54	-3583.89	125.2	7.7	-3647.72	130.56	22.94	-3776.89	199.22	6.5	-3822.33	195.88	39.51	-2638.2	128.75	1193.59	0	0	0	-3941.56	172.97	1567.59	-2752.97	191.21	1551.86	-3929.06	20.1	1529.32	-3942.67	-29.85	1530.9	353.47	1091.04	72.65	955.04	1030.9	73.18	414.31
0.47	-3988.34	180.31	0.77	-3942.72	187.08	9.69	-1394.19	194.56	111.19	-1418.83	202.54	178.54	-3583.89	125.2	7.7	-3647.72	130.56	22.94	-3781.79	192.58	5.36	-3798.59	188.45	44.42	-2638.2	128.75	1193.59	0	0	0	-3942.5	171.87	1568.23	-2752.97	191.21	1551.86	-3927.09	19.39	1530.28	-3941.2	-31.26	1530.69	354.05	1089.72	73.2	955.25	1030.89	73.23	415.64
0.48	-3988.34	180.31	0.77	-3942.72	187.08	9.69	-1394.19	194.56	111.19	-1418.83	202.54	178.54	-3583.89	125.2	7.7	-3647.72	130.56	22.94	-3781.81	186.81	4.98	-3824.31	182.27	40.17	-2638.2	128.75	1193.59	0	0	0	-3924.81	171.3	1567.54	-2752.97	191.21	1551.86	-3933.41	18.51	1530.3	-3939.69	-32.66	1530.47	352.73	1090.86	72.56	955.12	1030.68	73.27	414.87
0.49	-3988.34	180.31	0.77	-3942.72	187.08	9.69	-1394.19	194.56	111.19	-1418.83	202.54	178.54	-3583.89	125.2	7.7	-3647.72	130.56	22.94	-3781.95	181.11	4.64	-3805.02	176.72	42.82	-2638.2	128.75	1193.59	0	0	0	-3931.58	169.23	1567.91	-2752.97	191.21	1551.86	-3957.39	17.72	1531.51	-3938.12	-34.03	1530.25	354.92	1090.61	73.07	954.83	1030.83	73.16	414.75
0.5	-3988.34	180.31	0.77	-3942.72	187.08	9.69	-1394.19	194.56	111.19	-1418.83	202.54	178.54	-3583.89	125.2	7.7	-3647.72	130.56	22.94	-3782.2	175.47	4.34	-3789.57	169.88	43.68	-2638.2	128.75	1193.59	0	0	0	-3940.09	167.5	1568.43	-2752.97	191.21	1551.86	-3958.18	16.48	1532.24	-3936.51	-35.38	1530.02	353.56	1090.87	72.77	955.16	1030.93	73.19	414.97
0.51	-3988.34	180.31	0.77	-3942.72	187.08	9.69	-1394.19	194.56	111.19	-1418.83	202.54	178.54	-3583.89	125.2	7.7	-3647.72	130.56	22.94	-3782.57	169.91	4.07	-3792.18	161.6	46.05	-2638.2	128.75	1193.59	0	0	0	-3930.4	166.38	1568.09	-2752.97	191.21	1551.86	-3946.25	16.11	1531.72	-3934.85	-36.71	1529.79	353.5	1091.52	72.44	955.15	1030.9	73.23	415.74
0.52	-3988.34	180.31	0.77	-3942.72	187.08	9.69	-1394.19	194.56	111.19	-1418.83	202.54	178.54	-3583.89	125.2	7.7	-3647.72	130.56	22.94	-3783.04	164.42	3.84	-3791.6	154.29	45.14	-2638.2	128.75	1193.59	0	0	0	-3911.86	165.84	1567.58	-2752.97	191.21	1551.86	-3918.41	16.12	1531.03	-3933.14	-38.02	1529.55	354.17	1090.07	73.16	955.04	1030.93	73.19	415.53
0.53	-3988.34	180.31	0.77	-3942.72	187.08	9.69	-1394.19	194.56	111.19	-1418.83	202.54	178.54	-3583.89	125.2	7.7	-3647.72	130.56	22.94	-3783.62	159	3.65	-3787.32	147.1	45.83	-2638.2	128.75	1193.59	0	0	0	-3910.86	165.08	1567.67	-2752.97	191.21	1551.86	-3936.28	15.98	1532.38	-3931.38	-39.31	1529.31	354.72	1089.58	73.48	955.18	1030.85	73.26	414.42
0.54	-3988.34	180.31	0.77	-3942.72	187.08	9.69	-1394.19	194.56	111.19	-1418.83	202.54	178.54	-3583.89	125.2	7.7	-3647.72	130.56	22.94	-3784.32	153.65	3.49	-3783.19	140.01	46.53	-2638.2	128.75	1193.59	0	0	0	-3927.19	164.54	1568.91	-2752.97	191.21	1551.86	-3929.19	15.69	1532.41	-3929.57	-40.59	1529.06	353.2	1090.85	72.7	955.24	1030.98	73.19	413.64
0.55	-3988.34	180.31	0.77	-3942.72	187.08	9.69	-1394.19	194.56	111.19	-1418.83	202.54	178.54	-3583.89	125.2	7.7	-3647.72	130.56	22.94	-3785.11	148.36	3.36	-3779.19	133.04	47.24	-2638.2	128.75	1193.59	0	0	0	-3916.26	162.76	1567.87	-2752.97	191.21	1551.86	-3965.83	13.33	1533.55	-3927.71	-41.84	1528.81	352.75	1091.15	72.52	955.27	1030.73	73.28	415.08
0.56	-3988.34	180.31	0.77	-3942.72	187.08	9.69	-1394.19	194.56	111.19	-1418.83	202.54	178.54	-3583.89	125.2	7.7	-3647.72	130.56	22.94	-3786.01	143.15	3.28	-3775.32	126.16	47.96	-2638.2	128.75	1193.59	0	0	0	-3909.02	161.96	1568.59	-2752.97	191.21	1551.86	-3942	14.45	1534.54	-3925.81	-43.07	1528.56	353.19	1090.18	73.03	955.29	1031.04	73.1	414.92
0.57	-3988.34	180.31	0.77	-3942.72	187.08	9.69	-1394.19	194.56	111.19	-1418.83	202.54	178.54	-3583.89	125.2	7.7	-3647.72	130.56	22.94	-3787.01	138	3.22	-3771.59	119.4	48.7	-2638.2	128.75	1193.59	0	0	0	-3896.49	160.93	1568.11	-2752.97	191.21	1551.86	-3959.46	12.6	1534.93	-3923.86	-44.28	1528.3	353.18	1090.93	72.57	955.24	1030.79	73.18	416.22
0.58	-3988.34	180.31	0.77	-3942.72	187.08	9.69	-1394.19	194.56	111.19	-1418.83	202.54	178.54	-3583.89	125.2	7.7	-3647.72	130.56	22.94	-3788.11	132.92	3.2	-3767.99	112.74	49.45	-2638.2	128.75	1193.59	0	0	0	-3893.9	160.44	1568.2	-2752.97	191.21	1551.86	-3949.19	13.55	1534.68	-3921.86	-45.47	1528.03	354.2	1090.76	72.7	955.15	1030.69	73.3	415.77
0.59	-3988.34	180.31	0.77	-3942.72	187.08	9.69	-1394.19	194.56	111.19	-1418.83	202.54	178.54	-3583.89	125.2	7.7	-3647.72	130.56	22.94	-3789.31	127.91	3.21	-3764.51	106.18	50.21	-2638.2	128.75	1193.59	0	0	0	-3896.12	159.86	1568.19	-2752.97	191.21	1551.86	-3950.13	12.16	1534.98	-3919.81	-46.64	1527.76	355.86	1089.87	73.42	955.04	1030.89	73.23	415.23
0.6	-3988.34	180.31	0.77	-3942.72	187.08	9.69	-1394.19	194.56	111.19	-1418.83	202.54	178.54	-3583.89	125.2	7.7	-3647.72	130.56	22.94	-3790.6	122.96	3.26	-3761.17	99.73	50.98	-2638.2	128.75	1193.59	0	0	0	-3880.69	158.53	1568.31	-2752.97	191.21	1551.86	-3950.77	13.26	1535.98	-3917.71	-47.79	1527.49	354.96	1090.02	73.34	955.31	1030.88	73.23	415.29
0.61	-3988.34	180.31	0.77	-3942.72	187.08	9.69	-1394.19	194.56	111.19	-1418.83	202.54	178.54	-3583.89	125.2	7.7	-3647.72	130.56	22.94	-3791.99	118.08	3.34	-3757.94	93.38	51.77	-2638.2	128.75	1193.59	0	0	0	-3885.13	156.5	1568.11	-2752.97	191.21	1551.86	-3972.27	12.45	1536.43	-3915.57	-48.93	1527.21	355.36	1090.19	73.33	955.44	1030.81	73.27	413.49
0.62	-3988.34	180.31	0.77	-3942.72	187.08	9.69	-1394.19	194.56	111.19	-1418.83	202.54	178.54	-3583.89	125.2	7.7	-3647.72	130.56	22.94	-3793.47	113.27	3.45	-3754.84	87.14	52.57	-2638.2	128.75	1193.59	0	0	0	-3875.13	155.17	1568	-2752.97	191.21	1551.86	-3986.87	11.16	1536.21	-3913.38	-50.04	1526.93	354.44	1090.16	72.83	955.43	1030.75	73.31	414.18
0.63	-3988.34	180.31	0.77	-3942.72	187.08	9.69	-1394.19	194.56	111.19	-1418.83	202.54	178.54	-3583.89	125.2	7.7	-3647.72	130.56	22.94	-3795.03	108.52	3.59	-3751.87	80.99	53.38	-2638.2	128.75	1193.59	0	0	0	-3868.25	154.97	1567.29	-2752.97	191.21	1551.86	-3964.85	13.36	1535.14	-3911.14	-51.13	1526.64	353.88	1090.24	72.86	955.31	1030.71	73.33	412.91
0.64	-3988.34	180.31	0.77	-3942.72	187.08	9.69	-1394.19	194.56	111.19	-1418.83	202.54	178.54	-3583.89	125.2	7.7	-3647.72	130.56	22.94	-3796.69	103.84	3.77	-3749.01	74.95	54.2	-2638.2	128.75	1193.59	0	0	0	-3877.88	153.21	1568.29	-2752.97	191.21	1551.86	-3950.61	13.67	1535.35	-3908.85	-52.21	1526.35	354.66	1089.92	73.22	955.58	1030.74	73.44	414.71
0.65	-3988.34	180.31	0.77	-3942.72	187.08	9.69	-1394.19	194.56	111.19	-1418.83	202.54	178.54	-3583.89	125.2	7.7	-3647.72	130.56	22.94	-3798.43	99.22	3.98	-3746.27	69.01	55.03	-2638.2	128.75	1193.59	0	0	0	-3861.26	152.47	1568.58	-2752.97	191.21	1551.86	-3949.29	13.77	1535.44	-3906.52	-53.26	1526.06	353.79	1089.92	73.16	955.43	1030.75	73.31	413.69
0.66	-3988.34	180.31	0.77	-3942.72	187.08	9.69	-1394.19	194.56	111.19	-1418.83	202.54	178.54	-3583.89	125.2	7.7	-3647.72	130.56	22.94	-3800.26	94.67	4.22	-3743.64	63.17	55.88	-2638.2	128.75	1193.59	0	0	0	-3855.84	151.02	1567.89	-2752.97	191.21	1551.86	-3947.91	13.85	1535.52	-3904.14	-54.3	1525.76	354.5	1089.98	73.22	955.05	1030.83	73.19	415.53
0.67	-3988.34	180.31	0.77	-3942.72	187.08	9.69	-1394.19	194.56	111.19	-1418.83	202.54	178.54	-3583.89	125.2	7.7	-3647.72	130.56	22.94	-3802.17	90.18	4.48	-3741.13	57.43	56.73	-2638.2	128.75	1193.59	0	0	0	-3854.54	150.98	1567.7	-2752.97	191.21	1551.86	-3946.48	13.93	1535.59	-3901.71	-55.32	1525.46	354.12	1090.38	72.94	955.06	1031.01	73.23	416.46
0.68	-3988.34	180.31	0.77	-3942.72	187.08	9.69	-1394.19	194.56	111.19	-1418.83	202.54	178.54	-3583.89	125.2	7.7	-3647.72	130.56	22.94	-3804.16	85.76	4.78	-3738.73	51.78	57.6	-2638.2	128.75	1193.59	0	0	0	-3858.89	148.86	1568.03	-2752.97	191.21	1551.86	-3944.98	14	1535.66	-3899.24	-56.32	1525.15	354.86	1090.22	73.01	955.27	1030.76	73.29	414.56
0.69	-3988.34	180.31	0.77	-3942.72	187.08	9.69	-1394.19	194.56	111.19	-1418.83	202.54	178.54	-3583.89	125.2	7.7	-3647.72	130.56	22.94	-3806.23	81.4	5.11	-3736.44	46.24	58.48	-2638.2	128.75	1193.59	0	0	0	-3848.2	147.08	1568.24	-2752.97	191.21	1551.86	-3943.42	14.06	1535.71	-3896.72	-57.3	1524.84	354.07	1090.54	72.9	955.1	1030.94	73.09	414.22
0.7	-3988.34	180.31	0.77	-3942.72	187.08	9.69	-1394.19	194.56	111.19	-1418.83	202.54	178.54	-3583.89	125.2	7.7	-3647.72	130.56	22.94	-3808.37	77.1	5.47	-3734.26	40.79	59.36	-2638.2	128.75	1193.59	0	0	0	-3852.67	145.41	1567.47	-2752.97	191.21	1551.86	-3941.8	14.12	1535.76	-3894.15	-58.26	1524.53	354.43	1090.9	72.76	954.89	1030.96	73.08	415.58
0.71	-3988.34	180.31	0.77	-3942.72	187.08	9.69	-1394.19	194.56	111.19	-1418.83	202.54	178.54	-3583.89	125.2	7.7	-3647.72	130.56	22.94	-3810.6	72.86	5.86	-3732.19	35.45	60.26	-2638.2	128.75	1193.59	0	0	0	-3845.07	143.93	1566.69	-2752.97	191.21	1551.86	-3940.12	14.17	1535.8	-3891.53	-59.2	1524.21	353.91	1091.66	72.55	955.28	1031	73.28	415.18
0.72	-3988.34	180.31	0.77	-3942.72	187.08	9.69	-1394.19	194.56	111.19	-1418.83	202.54	178.54	-3583.89	125.2	7.7	-3647.72	130.56	22.94	-3812.89	68.69	6.27	-3730.22	30.19	61.17	-2638.2	128.75	1193.59	0	0	0	-3841.5	143.25	1566.67	-2752.97	191.21	1551.86	-3938.38	14.22	1535.83	-3888.87	-60.12	1523.89	354.51	1090.54	72.79	955.58	1030.74	73.46	415.67
0.73	-3988.34	180.31	0.77	-3942.72	187.08	9.69	-1394.19	194.56	111.19	-1418.83	202.54	178.54	-3583.89	125.2	7.7	-3647.72	130.56	22.94	-3815.25	64.59	6.72	-3728.36	25.03	62.08	-2638.2	128.75	1193.59	0	0	0	-3836.08	141.24	1566.53	-2752.97	191.21	1551.86	-3936.58	14.26	1535.85	-3886.17	-61.03	1523.57	355.8	1090.07	73.3	955.25	1030.96	73.27	415.77
0.74	-3988.34	180.31	0.77	-3942.72	187.08	9.69	-1394.19	194.56	111.19	-1418.83	202.54	178.54	-3583.89	125.2	7.7	-3647.72	130.56	22.94	-3817.69	60.54	7.19	-3726.59	19.97	63.01	-2638.2	128.75	1193.59	0	0	0	-3825.41	140.74	1565.65	-2752.97	191.21	1551.86	-3934.73	14.29	1535.86	-3883.41	-61.91	1523.24	354.33	1090.01	73.17	955.5	1030.61	73.43	416.27
0.75	-3988.34	180.31	0.77	-3942.72	187.08	9.69	-1394.19	194.56	111.19	-1418.83	202.54	178.54	-3583.89	125.2	7.7	-3647.72	130.56	22.94	-3820.19	56.55	7.69	-3724.93	15	63.95	-2638.2	128.75	1193.59	0	0	0	-3822.56	139.32	1565.95	-2752.97	191.21	1551.86	-3932.81	14.32	1535.87	-3880.61	-62.78	1522.9	354.7	1089.76	73.33	955.64	1030.98	73.39	414.24
0.76	-3988.34	180.31	0.77	-3942.72	187.08	9.69	-1394.19	194.56	111.19	-1418.83	202.54	178.54	-3583.89	125.2	7.7	-3647.72	130.56	22.94	-3822.76	52.63	8.22	-3723.36	10.13	64.89	-2638.2	128.75	1193.59	0	0	0	-3811.05	138.45	1565.15	-2752.97	191.21	1551.86	-3930.84	14.34	1535.86	-3877.77	-63.63	1522.57	354.03	1089.68	73.2	955.26	1030.93	73.22	415.95
0.77	-3988.34	180.31	0.77	-3942.72	187.08	9.69	-1394.19	194.56	111.19	-1418.83	202.54	178.54	-3583.89	125.2	7.7	-3647.72	130.56	22.94	-3825.39	48.77	8.77	-3721.89	5.35	65.84	-2638.2	128.75	1193.59	0	0	0	-3803.35	136.48	1564.65	-2752.97	191.21	1551.86	-3928.81	14.36	1535.85	-3874.88	-64.46	1522.23	352.46	1089.88	72.99	955.06	1030.83	73.26	415.85
0.78	-3988.34	180.31	0.77	-3942.72	187.08	9.69	-1394.19	194.56	111.19	-1418.83	202.54	178.54	-3583.89	125.2	7.7	-3647.72	130.56	22.94	-3828.08	44.96	9.35	-3720.52	0.66	66.81	-2638.2	128.75	1193.59	0	0	0	-3803.19	135.73	1564.91	-2752.97	191.21	1551.86	-3926.72	14.36	1535.83	-3871.94	-65.27	1521.89	351.92	1089.89	72.76	955.09	1031.23	73.1	413.68
0.79	-3988.34	180.31	0.77	-3942.72	187.08	9.69	-1394.19	194.56	111.19	-1418.83	202.54	178.54	-3583.89	125.2	7.7	-3647.72	130.56	22.94	-3830.83	41.22	9.96	-3719.23	-3.93	67.78	-2638.2	128.75	1193.59	0	0	0	-3796.51	134.02	1564.33	-2752.97	191.21	1551.86	-3924.57	14.37	1535.81	-3868.96	-66.07	1521.54	352.08	1090.06	72.81	955.04	1031.06	73.2	412.67
0.8	-3988.34	180.31	0.77	-3942.72	187.08	9.69	-1394.19	194.56	111.19	-1418.83	202.54	178.54	-3583.89	125.2	7.7	-3647.72	130.56	22.94	-3833.64	37.54	10.59	-3718.04	-8.44	68.76	-2638.2	128.75	1193.59	0	0	0	-3797.99	133.16	1564.55	-2752.97	191.21	1551.86	-3922.36	14.37	1535.77	-3865.93	-66.84	1521.19	355.07	1089.82	73.4	955.2	1031.2	73.13	414.08
0.81	-3988.34	180.31	0.77	-3942.72	187.08	9.69	-1394.19	194.56	111.19	-1418.83	202.54	178.54	-3583.89	125.2	7.7	-3647.72	130.56	22.94	-3836.51	33.91	11.25	-3716.93	-12.85	69.75	-2638.2	128.75	1193.59	0	0	0	-3796.28	132.8	1564.21	-2752.97	191.21	1551.86	-3920.09	14.36	1535.73	-3862.85	-67.6	1520.84	352.82	1090.94	72.64	955.46	1030.88	73.25	414.57
0.82	-3988.34	180.31	0.77	-3942.72	187.08	9.69	-1394.19	194.56	111.19	-1418.83	202.54	178.54	-3583.89	125.2	7.7	-3647.72	130.56	22.94	-3839.43	30.35	11.93	-3715.91	-17.18	70.74	-2638.2	128.75	1193.59	0	0	0	-3798.72	130.98	1565.02	-2752.97	191.21	1551.86	-3917.77	14.34	1535.68	-3859.73	-68.34	1520.49	353.26	1090.74	72.79	955.48	1031.06	73.18	414.59
0.83	-3988.34	180.31	0.77	-3942.72	187.08	9.69	-1394.19	194.56	111.19	-1418.83	202.54	178.54	-3583.89	125.2	7.7	-3647.72	130.56	22.94	-3842.4	26.84	12.64	-3714.98	-21.42	71.75	-2638.2	128.75	1193.59	0	0	0	-3777.26	129.48	1564.49	-2752.97	191.21	1551.86	-3915.39	14.32	1535.63	-3856.57	-69.06	1520.13	353.9	1090.88	72.83	954.88	1031.07	73.11	413.76
0.84	-3988.34	180.31	0.77	-3942.72	187.08	9.69	-1394.19	194.56	111.19	-1418.83	202.54	178.54	-3583.89	125.2	7.7	-3647.72	130.56	22.94	-3845.42	23.4	13.37	-3714.13	-25.56	72.76	-2638.2	128.75	1193.59	0	0	0	-3764.65	128.26	1564.73	-2752.97	191.21	1551.86	-3912.95	14.3	1535.56	-3853.36	-69.77	1519.77	352.66	1091.37	72.17	955.21	1030.78	73.32	413.11
0.85	-3988.34	180.31	0.77	-3942.72	187.08	9.69	-1394.19	194.56	111.19	-1418.83	202.54	178.54	-3583.89	125.2	7.7	-3647.72	130.56	22.94	-3848.49	20.01	14.13	-3713.36	-29.62	73.78	-2638.2	128.75	1193.59	0	0	0	-3773.81	127.61	1564.66	-2752.97	191.21	1551.86	-3910.46	14.27	1535.49	-3850.1	-70.46	1519.4	353.89	1089.8	73.09	955.44	1030.67	73.32	413.89
0.86	-3988.34	180.31	0.77	-3942.72	187.08	9.69	-1394.19	194.56	111.19	-1418.83	202.54	178.54	-3583.89	125.2	7.7	-3647.72	130.56	22.94	-3851.61	16.68	14.91	-3712.67	-33.59	74.8	-2638.2	128.75	1193.59	0	0	0	-3770	125.88	1564.25	-2752.97	191.21	1551.86	-3907.9	14.23	1535.41	-3846.8	-71.13	1519.03	353.12	1089.93	72.92	955.54	1030.65	73.39	414.81
0.87	-3988.34	180.31	0.77	-3942.72	187.08	9.69	-1394.19	194.56	111.19	-1418.83	202.54	178.54	-3583.89	125.2	7.7	-3647.72	130.56	22.94	-3854.78	13.4	15.71	-3712.06	-37.48	75.84	-2638.2	128.75	1193.59	0	0	0	-3770.73	124.14	1564.78	-2752.97	191.21	1551.86	-3905.29	14.19	1535.33	-3843.46	-71.78	1518.66	354.27	1089.61	73.17	955.38	1031	73.28	415.67
0.88	-3988.34	180.31	0.77	-3942.72	187.08	9.69	-1394.19	194.56	111.19	-1418.83	202.54	178.54	-3583.89	125.2	7.7	-3647.73	130.56	22.93	-3857.98	10.18	16.54	-3711.52	-41.28	76.88	-2638.2	128.75	1193.59	0	0	0	-3749.01	123.19	1564.43	-2752.97	191.21	1551.86	-3902.63	14.15	1535.23	-3840.07	-72.41	1518.29	354.56	1089.63	73.28	955.17	1031.28	73.12	415.57
0.89	-3988.34	180.31	0.77	-3942.72	187.08	9.69	-1394.19	194.56	111.19	-1418.83	202.54	178.54	-3583.89	125.2	7.7	-3655.84	133.22	20.48	-3861.23	7.02	17.38	-3711.06	-44.99	77.92	-2638.2	128.75	1193.59	0	0	0	-3736.26	120.96	1564.03	-2752.97	191.21	1551.86	-3899.9	14.09	1535.13	-3836.63	-73.03	1517.92	353.99	1090.37	73.08	955.49	1031.08	73.2	412.75
0.9	-3988.34	180.31	0.77	-3942.72	187.08	9.69	-1394.19	194.56	111.19	-1418.83	202.54	178.54	-3583.89	125.2	7.7	-3649.48	132.89	20.49	-3864.52	3.92	18.25	-3710.67	-48.62	78.98	-2638.2	128.75	1193.59	0	0	0	-3739.51	120.59	1563.58	-2752.97	191.21	1551.86	-3897.13	14.04	1535.03	-3833.16	-73.63	1517.54	354.12	1090.6	72.88	955.52	1030.97	73.26	414.18
0.91	-3988.34	180.31	0.77	-3942.72	187.08	9.69	-1394.19	194.56	111.19	-1418.83	202.54	178.54	-3583.89	125.2	7.7	-3626.8	130.66	24.53	-3867.84	0.87	19.14	-3710.35	-52.16	80.03	-2638.2	128.75	1193.59	0	0	0	-3728.74	119.19	1562.63	-2752.97	191.21	1551.86	-3894.29	13.98	1534.91	-3829.63	-74.21	1517.16	355.01	1089.93	73.21	955.4	1030.8	73.4	414.95
0.92	-3988.34	180.31	0.77	-3942.72	187.08	9.69	-1394.19	194.56	111.19	-1418.83	202.54	178.54	-3583.89	125.2	7.7	-3641.82	131.58	23.25	-3871.2	-2.12	20.06	-3710.1	-55.62	81.1	-2638.2	128.75	1193.59	0	0	0	-3728.89	117.77	1562.78	-2752.97	191.21	1551.86	-3891.4	13.91	1534.79	-3826.07	-74.78	1516.77	354.47	1090.59	73	955.26	1030.95	73.27	413.36
0.93	-3988.34	180.31	0.77	-3942.72	187.08	9.69	-1394.19	194.56	111.19	-1418.83	202.54	178.54	-3583.89	125.2	7.7	-3578.67	132.72	32.14	-3874.59	-5.06	20.99	-3709.91	-59	82.17	-2638.2	128.75	1193.59	0	0	0	-3727.13	116.72	1562.01	-2752.97	191.21	1551.86	-3888.45	13.84	1534.67	-3822.45	-75.33	1516.39	354.12	1091.26	72.64	955.39	1030.98	73.22	415.09
0.94	-3988.34	180.31	0.77	-3942.72	187.08	9.69	-1394.19	194.56	111.19	-1418.83	202.54	178.54	-3583.89	125.2	7.7	-3610.72	130.56	25.96	-3878.01	-7.94	21.94	-3709.79	-62.3	83.25	-2638.2	128.75	1193.59	0	0	0	-3731.36	114.47	1561.55	-2752.97	191.21	1551.86	-3885.45	13.76	1534.53	-3818.8	-75.86	1516	354.54	1090.7	72.95	954.99	1030.99	73.1	414.21
0.95	-3988.34	180.31	0.77	-3942.72	187.08	9.69	-1394.19	194.56	111.19	-1418.83	202.54	178.54	-3583.89	125.2	7.7	-3618.11	133.42	26.22	-3881.47	-10.77	22.92	-3709.74	-65.51	84.33	-2638.2	128.75	1193.59	0	0	0	-3722.65	113.77	1561.24	-2752.97	191.21	1551.86	-3882.39	13.68	1534.39	-3815.1	-76.37	1515.61	353.54	1090.26	73.03	954.86	1031.17	72.97	414.03
0.96	-3988.34	180.31	0.77	-3942.72	187.08	9.69	-1394.19	194.56	111.19	-1418.83	202.54	178.54	-3583.89	125.2	7.7	-3619.98	132.74	27.62	-3884.95	-13.55	23.91	-3709.74	-68.64	85.42	-2638.2	128.75	1193.59	0	0	0	-3717.15	113.38	1560.49	-2752.97	191.21	1551.86	-3879.27	13.6	1534.25	-3811.35	-76.87	1515.21	354.7	1089.93	73.17	955.15	1031.18	73.14	414.96
0.97	-3988.34	180.31	0.77	-3942.72	187.08	9.69	-1394.19	194.56	111.19	-1418.83	202.54	178.54	-3583.89	125.2	7.7	-3603.47	130.95	29.03	-3888.46	-16.27	24.92	-3709.8	-71.7	86.51	-2638.2	128.75	1193.59	0	0	0	-3741.37	111.12	1561.04	-2752.97	191.21	1551.86	-3876.1	13.51	1534.09	-3807.57	-77.35	1514.82	354.12	1089.39	73.16	955.09	1031.12	73.14	413.94
0.98	-3988.34	180.31	0.77	-3942.72	187.08	9.69	-1394.19	194.56	111.19	-1418.83	202.54	178.54	-3583.89	125.2	7.7	-3596.75	130.73	27.63	-3891.99	-18.94	25.96	-3709.93	-74.67	87.61	-2638.2	128.75	1193.59	0	0	0	-3718.63	109.46	1559.47	-2752.97	191.21	1551.86	-3872.88	13.41	1533.93	-3803.74	-77.82	1514.42	353.36	1091.18	72.48	955.28	1030.83	73.31	414.04
0.99	-3988.34	180.31	0.77	-3942.72	187.08	9.69	-1394.19	194.56	111.19	-1418.83	202.54	178.54	-3583.89	125.2	7.7	-3566.75	131.56	32.22	-3895.54	-21.55	27.01	-3710.1	-77.56	88.71	-2638.2	128.75	1193.59	0	0	0	-3712.42	108.5	1559.6	-2752.97	191.21	1551.86	-3869.6	13.31	1533.77	-3799.86	-78.26	1514.02	355.83	1090.02	73.42	954.95	1030.96	73.15	415.48
1	-3988.34	180.31	0.77	-3942.72	187.08	9.69	-1394.19	194.56	111.19	-1418.83	202.54	178.54	-3583.89	125.2	7.7	-3567.52	132.6	34.2	-3899.12	-24.11	28.07	-3710.33	-80.38	89.82	-2638.2	128.75	1193.59	0	0	0	-3708.18	107.6	1559.26	-2752.97	191.21	1551.86	-3866.26	13.21	1533.6	-3795.94	-78.69	1513.61	355.32	1090.06	73.24	954.97	1031.13	73.1	413.97
1.01	-3988.34	180.31	0.77	-3942.72	187.08	9.69	-1394.19	194.56	111.19	-1418.83	202.54	178.54	-3583.89	125.2	7.7	-3619.67	131.27	27.62	-3902.71	-26.62	29.16	-3710.62	-83.12	90.93	-2638.2	128.75	1193.59	0	0	0	-3712.41	106.68	1559.56	-2752.97	191.21	1551.86	-3862.87	13.1	1533.42	-3791.98	-79.11	1513.21	354.05	1090.51	72.96	955.2	1031.31	73.07	413.02
1.02	-3988.34	180.31	0.77	-3942.72	187.08	9.69	-1394.19	194.56	111.19	-1418.83	202.54	178.54	-3583.89	125.2	7.7	-3608.33	132.5	28.97	-3906.32	-29.08	30.26	-3710.95	-85.78	92.04	-2638.2	128.75	1193.59	0	0	0	-3698.74	105.55	1559.24	-2752.97	191.21	1551.86	-3859.43	12.99	1533.24	-3787.98	-79.51	1512.8	354.82	1090.22	73.25	955.18	1030.91	73.24	412.85
1.03	-3988.34	180.31	0.77	-3942.72	187.08	9.69	-1394.19	194.56	111.19	-1418.83	202.54	178.54	-3583.89	125.2	7.7	-3629.02	130.78	25.55	-3909.94	-31.48	31.39	-3711.33	-88.36	93.16	-2638.2	128.75	1193.59	0	0	0	-3699.07	105.31	1558.66	-2752.97	191.21	1551.86	-3855.93	12.87	1533.05	-3783.93	-79.89	1512.39	355.84	1089.88	73.56	954.97	1031.02	73.16	414.19
1.04	-3988.34	180.31	0.77	-3942.72	187.08	9.69	-1394.19	194.56	111.19	-1418.83	202.54	178.54	-3583.89	125.2	7.7	-3602.21	131.69	30.93	-3913.58	-33.84	32.52	-3711.76	-90.87	94.29	-2638.2	128.75	1193.59	0	0	0	-3686.86	103.75	1559.26	-2752.97	191.21	1551.86	-3852.38	12.75	1532.85	-3779.84	-80.25	1511.98	354.84	1090.7	73.06	954.97	1030.93	73.15	413.08
1.05	-3988.35	180.32	0.77	-3942.72	187.08	9.69	-1394.19	194.56	111.19	-1418.83	202.54	178.54	-3583.89	125.2	7.7	-3580.1	133.12	35.29	-3917.23	-36.14	33.68	-3712.24	-93.3	95.41	-2638.2	128.75	1193.59	0	0	0	-3686.63	102.94	1559.47	-2752.97	191.21	1551.86	-3848.77	12.62	1532.65	-3775.71	-80.6	1511.57	354.48	1090.59	72.77	955.04	1031.08	73.1	414.6
1.06	-3994.13	184.08	-3.43	-3942.72	187.08	9.69	-1394.19	194.56	111.19	-1418.83	202.54	178.54	-3583.89	125.2	7.7	-3582.69	133.47	34.61	-3920.89	-38.4	34.85	-3712.75	-95.66	96.54	-2638.2	128.75	1193.59	0	0	0	-3683.86	101.95	1559.53	-2752.97	191.21	1551.86	-3845.11	12.49	1532.44	-3771.53	-80.94	1511.15	354.49	1090.23	72.93	955.06	1031.03	73.24	413.49
1.07	-3969.82	189.33	-0.93	-3942.72	187.08	9.69	-1394.19	194.56	111.19	-1418.83	202.54	178.54	-3583.89	125.2	7.7	-3626.41	132.63	26.44	-3924.55	-40.6	36.03	-3713.31	-97.95	97.68	-2638.2	128.75	1193.59	0	0	0	-3664.69	101.41	1559.07	-2752.97	191.21	1551.86	-3841.39	12.36	1532.23	-3767.31	-81.25	1510.74	353.07	1090.83	72.64	955.52	1030.85	73.32	412.71
1.08	-3954.46	192.08	0.78	-3942.72	187.08	9.69	-1394.19	194.56	111.19	-1418.83	202.54	178.54	-3583.89	125.2	7.7	-3590.61	134.06	33.45	-3928.22	-42.75	37.23	-3713.91	-100.16	98.81	-2638.2	128.75	1193.59	0	0	0	-3674.43	99.93	1559.66	-2752.97	191.21	1551.86	-3837.63	12.22	1532.01	-3763.05	-81.56	1510.32	353.49	1090.01	73.16	955.35	1031.25	73.1	413.65
1.09	-3947.08	197.43	0.94	-3942.72	187.08	9.69	-1394.19	194.56	111.19	-1418.83	202.54	178.54	-3583.89	125.2	7.7	-3553.74	135.23	41.2	-3931.89	-44.86	38.45	-3714.54	-102.3	99.95	-2638.2	128.75	1193.59	0	0	0	-3666.5	99.87	1559.63	-2752.97	191.21	1551.86	-3833.81	12.08	1531.79	-3758.75	-81.84	1509.9	354.13	1089.91	73.17	955.49	1030.96	73.26	415.91
1.1	-3929.84	200.4	2.12	-3942.72	187.08	9.69	-1394.19	194.56	111.19	-1418.83	202.54	178.54	-3583.89	125.2	7.7	-3595.55	135.03	34.52	-3935.57	-46.91	39.68	-3715.22	-104.37	101.09	-2638.2	128.75	1193.59	0	0	0	-3670.85	98.66	1559.47	-2752.97	191.21	1551.86	-3829.93	11.94	1531.56	-3754.4	-82.11	1509.48	355.47	1090.4	73.29	955.36	1031.17	73.14	414.9
1.11	-3941.51	203.84	-0.18	-3942.71	187.09	9.69	-1394.19	194.56	111.19	-1418.83	202.54	178.54	-3583.89	125.2	7.7	-3597.31	133.05	33.9	-3939.24	-48.92	40.93	-3715.92	-106.36	102.23	-2638.2	128.75	1193.59	0	0	0	-3665.07	97.18	1559.98	-2752.97	191.21	1551.86	-3826	11.79	1531.32	-3750.01	-82.36	1509.05	354.31	1090.21	73.04	955.01	1031.15	73.13	416.21
1.12	-3904.36	208.27	3.4	-3932.17	189.99	10.67	-1394.19	194.56	111.19	-1418.83	202.54	178.54	-3583.89	125.2	7.7	-3574.36	134.82	38.01	-3942.91	-50.87	42.18	-3716.66	-108.29	103.38	-2638.2	128.75	1193.59	0	0	0	-3649.92	97.67	1560.43	-2752.97	191.21	1551.86	-3822.02	11.64	1531.08	-3745.58	-82.6	1508.63	354.88	1089.73	73.27	954.86	1030.97	73.15	414.64
1.13	-3892.98	210.39	4.52	-3909.17	193.5	14.48	-1394.19	194.56	111.19	-1418.83	202.54	178.54	-3583.89	125.2	7.7	-3570.93	134.62	39.26	-3946.58	-52.78	43.45	-3717.43	-110.14	104.53	-2638.2	128.75	1193.59	0	0	0	-3644.94	97.94	1561.59	-2752.97	191.21	1551.86	-3817.99	11.48	1530.84	-3741.11	-82.83	1508.2	356.56	1089.52	73.76	955.14	1030.82	73.33	416.12
1.14	-3878.39	214.82	7.17	-3914.02	197.82	12.88	-1394.19	194.56	111.19	-1418.83	202.54	178.54	-3583.89	125.2	7.7	-3580.17	133.59	38.39	-3950.24	-54.65	44.74	-3718.22	-111.93	105.68	-2638.2	128.75	1193.59	0	0	0	-3633.08	96.7	1560.3	-2752.97	191.21	1551.86	-3813.91	11.32	1530.59	-3736.59	-83.03	1507.77	356.12	1089.57	73.64	954.94	1031.04	73.22	412.99
1.15	-3861.81	219.14	8.27	-3882.43	202.36	16.69	-1394.19	194.56	111.19	-1418.83	202.54	178.54	-3583.89	125.2	7.7	-3592.55	132.09	37.71	-3953.9	-56.46	46.04	-3719.04	-113.65	106.83	-2638.2	128.75	1193.59	0	0	0	-3638.55	97.31	1561.35	-2752.97	191.21	1551.86	-3809.77	11.16	1530.33	-3732.04	-83.23	1507.35	353.91	1090.57	73.03	955.18	1031.3	73.09	414.45
1.16	-3835.39	222.6	11.2	-3869.38	207.03	18.71	-1394.19	194.56	111.19	-1418.83	202.54	178.54	-3583.89	125.2	7.7	-3574.37	133.31	38.2	-3957.54	-58.23	47.35	-3719.89	-115.3	107.98	-2638.2	128.75	1193.59	0	0	0	-3635.7	96.59	1561.41	-2752.97	191.21	1551.86	-3805.58	10.99	1530.07	-3727.44	-83.4	1506.92	353.65	1089.83	73.16	955.24	1031.11	73.21	415.4
1.17	-3839.24	226.55	9.86	-3867.39	211.56	16.6	-1394.19	194.56	111.19	-1418.83	202.54	178.54	-3583.89	125.2	7.7	-3594.27	134.72	37.36	-3961.17	-59.95	48.67	-3720.76	-116.88	109.13	-2638.2	128.75	1193.59	0	0	0	-3631.66	96.56	1561.47	-2752.97	191.21	1551.86	-3801.34	10.83	1529.81	-3722.8	-83.56	1506.48	353.91	1089.84	72.95	954.82	1030.91	73.22	415.44
1.18	-3824.7	233.52	10.16	-3844.65	216.67	19.08	-1394.19	194.56	111.19	-1418.83	202.54	178.54	-3583.89	125.2	7.7	-3574.43	133.35	40.45	-3964.79	-61.62	50	-3721.65	-118.39	110.29	-2638.2	128.75	1193.59	0	0	0	-3620.65	96.17	1561.34	-2752.97	191.21	1551.86	-3797.04	10.65	1529.54	-3718.12	-83.71	1506.05	354.36	1089.9	73.06	955.04	1031.23	73.16	415.64
1.19	-3792.7	236.62	13.98	-3850.43	221.48	17.94	-1394.19	194.56	111.19	-1418.83	202.54	178.54	-3583.89	125.2	7.7	-3573.2	132.7	42.2	-3968.39	-63.25	51.34	-3722.56	-119.84	111.44	-2638.2	128.75	1193.59	0	0	0	-3614.86	96	1561.01	-2752.97	191.21	1551.86	-3792.7	10.48	1529.27	-3713.4	-83.84	1505.62	355.48	1089.92	73.3	955.14	1031.04	73.3	416.06
1.2	-3797.19	243.31	11.2	-3819.35	226.54	20.06	-1394.19	194.56	111.19	-1418.83	202.54	178.54	-3583.89	125.2	7.7	-3582.89	132.28	42.58	-3971.98	-64.84	52.7	-3723.49	-121.23	112.6	-2638.2	128.75	1193.59	0	0	0	-3608.69	95.88	1560.7	-2752.97	191.21	1551.86	-3788.3	10.3	1528.99	-3708.63	-83.96	1505.18	353.64	1090.1	72.98	955.43	1030.74	73.32	414.48
1.21	-3747.9	246.75	16.26	-3804.47	230.88	18.96	-1394.19	194.56	111.19	-1418.83	202.54	178.54	-3583.89	125.2	7.7	-3593.91	132.38	42.25	-3975.55	-66.37	54.06	-3724.44	-122.54	113.76	-2638.2	128.75	1193.59	0	0	0	-3603.61	95.81	1560.76	-2752.97	191.21	1551.86	-3783.85	10.12	1528.7	-3703.83	-84.06	1504.75	352.86	1090.44	72.72	955.41	1030.9	73.21	413.28
1.22	-3730.09	250.81	16.36	-3787.13	236.3	18.42	-1394.19	194.56	111.19	-1418.83	202.54	178.54	-3583.89	125.2	7.7	-3596.69	133.29	41.9	-3979.09	-67.87	55.44	-3725.4	-123.8	114.91	-2638.2	128.75	1193.59	0	0	0	-3612.43	95.89	1561.83	-2752.97	191.21	1551.86	-3779.35	9.93	1528.42	-3698.98	-84.14	1504.31	355.16	1090.13	73.16	955.47	1030.56	73.45	414.42
1.23	-3734.5	255.24	11.98	-3744.59	240.21	21.65	-1394.19	194.56	111.19	-1418.83	202.54	178.54	-3583.89	125.2	7.7	-3595.31	133.83	41.45	-3982.61	-69.32	56.82	-3726.37	-124.99	116.07	-2638.2	128.75	1193.59	0	0	0	-3604.46	94.77	1560.94	-2752.97	191.21	1551.86	-3774.8	9.74	1528.12	-3694.1	-84.21	1503.87	353.38	1090.16	72.82	955.47	1030.58	73.38	413.71
1.24	-3697.77	258.41	14.65	-3737.92	244.75	19.25	-1394.19	194.56	111.19	-1418.83	202.54	178.54	-3583.89	125.2	7.7	-3588.96	135.6	42.09	-3986.11	-70.72	58.21	-3727.35	-126.12	117.22	-2638.2	128.75	1193.59	0	0	0	-3614.1	95.21	1561.71	-2752.97	191.21	1551.86	-3770.2	9.55	1527.83	-3689.17	-84.27	1503.43	354.37	1090.78	72.88	955.16	1031.2	73.14	413.8
1.25	-3718.89	262.18	7.09	-3703.18	247.39	19.49	-1394.19	194.56	111.19	-1418.83	202.54	178.54	-3583.89	125.2	7.7	-3556.03	134.41	48.31	-3989.58	-72.08	59.61	-3728.34	-127.18	118.38	-2638.2	128.75	1193.59	0	0	0	-3596.95	95.44	1561.52	-2752.97	191.21	1551.86	-3765.55	9.36	1527.53	-3684.2	-84.31	1502.99	354.44	1090.41	73.11	955.41	1031.07	73.17	414.78
1.26	-3691.36	264.63	8.48	-3686.84	249.76	19.25	-1394.19	194.56	111.19	-1418.83	202.54	178.54	-3583.89	125.2	7.7	-3599.54	135.71	42.68	-3993.03	-73.4	61.03	-3729.33	-128.19	119.54	-2638.2	128.75	1193.59	0	0	0	-3592.74	95.13	1560.89	-2752.97	191.21	1551.86	-3760.85	9.16	1527.22	-3679.19	-84.34	1502.55	352.28	1090.92	72.63	955.51	1031.01	73.26	414.85
1.27	-3658.44	267.28	9.37	-3683.85	252.66	14.53	-1394.19	194.56	111.19	-1418.83	202.54	178.54	-3583.89	125.2	7.7	-3597.47	136.4	43.16	-3996.44	-74.67	62.44	-3730.33	-129.13	120.69	-2638.2	128.75	1193.59	0	0	0	-3570.31	95.01	1560.65	-2752.97	191.21	1551.86	-3756.09	8.97	1526.91	-3674.14	-84.35	1502.11	351.53	1091.39	72.14	955.63	1031.09	73.37	415.09
1.28	-3644.24	268.14	6.35	-3650.66	253.91	14.55	-1394.19	194.56	111.19	-1418.83	202.54	178.54	-3583.89	125.2	7.7	-3591.96	137.86	41.67	-3999.82	-75.9	63.87	-3731.34	-130.01	121.84	-2638.2	128.75	1193.59	0	0	0	-3583.44	95.93	1561	-2752.97	191.21	1551.86	-3751.29	8.77	1526.6	-3669.05	-84.35	1501.67	353.89	1089.97	72.97	955.07	1031.12	73.21	415.24
1.29	-3602.02	268.77	7.97	-3629.85	255.11	12.08	-1394.19	194.56	111.19	-1418.83	202.54	178.54	-3583.89	125.2	7.7	-3614.6	138.5	38.37	-4003.16	-77.09	65.3	-3732.34	-130.83	123	-2638.2	128.75	1193.59	0	0	0	-3578.98	94.96	1560.08	-2752.97	191.21	1551.86	-3746.44	8.56	1526.28	-3663.92	-84.34	1501.23	356.36	1090.27	73.41	954.95	1031.18	73.03	415.14
1.3	-3570.84	268.34	9.9	-3570.52	253.18	17.04	-1394.19	194.56	111.19	-1418.83	202.54	178.54	-3583.89	125.2	7.7	-3581.49	139.71	40.82	-4006.47	-78.24	66.74	-3733.34	-131.6	124.15	-2638.2	128.75	1193.59	0	0	0	-3573.71	95.18	1560.74	-2752.97	191.21	1551.86	-3741.53	8.36	1525.96	-3658.75	-84.31	1500.78	354.46	1090.13	73.09	954.7	1030.92	73.1	415.31
1.31	-3546.57	266.38	9.65	-3572.56	254.6	12.55	-1394.19	194.56	111.19	-1418.83	202.54	178.54	-3583.89	125.2	7.7	-3614.8	137.59	32.88	-4009.74	-79.35	68.19	-3734.35	-132.3	125.3	-2638.2	128.75	1193.59	0	0	0	-3568.37	95.99	1560.77	-2752.97	191.21	1551.86	-3736.58	8.15	1525.63	-3653.54	-84.26	1500.34	353.4	1090.5	72.85	955.32	1031.36	73.14	416.34
1.32	-3526.96	264.81	8.28	-3575.17	252.92	6.66	-1394.19	194.56	111.19	-1418.83	202.54	178.54	-3583.89	125.2	7.7	-3618.57	137.93	29.21	-4012.98	-80.41	69.65	-3735.34	-132.95	126.44	-2638.2	128.75	1193.59	0	0	0	-3559.99	95.72	1560.1	-2752.97	191.21	1551.86	-3731.58	7.94	1525.31	-3648.29	-84.2	1499.89	353.43	1089.45	73.13	955.01	1031.03	73.16	415.24
1.33	-3504.52	262.11	8.08	-3516.14	249.32	11.92	-1394.19	194.56	111.19	-1418.83	202.54	178.54	-3583.89	125.2	7.7	-3630.91	134.74	24.39	-4016.16	-81.43	71.1	-3736.34	-133.54	127.59	-2638.2	128.75	1193.59	0	0	0	-3534.8	96.96	1558.92	-2752.97	191.21	1551.86	-3726.52	7.72	1524.97	-3643	-84.13	1499.45	353.51	1090.7	72.72	954.83	1030.77	73.17	416.4
1.34	-3469.07	258.09	9.93	-3484.7	246.45	13.06	-1394.19	194.56	111.19	-1418.83	202.54	178.54	-3583.89	125.2	7.7	-3615.82	132.04	27.4	-4019.31	-82.42	72.57	-3737.32	-134.07	128.73	-2638.2	128.75	1193.59	0	0	0	-3535.17	97.45	1558.64	-2752.97	191.21	1551.86	-3721.42	7.51	1524.64	-3637.67	-84.04	1499.01	354.38	1090.92	73.05	955	1030.85	73.23	417.56
1.35	-3455.52	253.69	9.01	-3457.85	243.47	14.02	-1394.19	194.56	111.19	-1418.83	202.54	178.54	-3583.89	125.2	7.7	-3606.54	130.22	27.29	-4022.41	-83.36	74.04	-3738.29	-134.55	129.87	-2638.2	128.75	1193.59	0	0	0	-3531.95	97.79	1559.18	-2752.97	191.21	1551.86	-3716.27	7.29	1524.3	-3632.3	-83.94	1498.56	355.44	1090.02	73.4	955.14	1031.01	73.26	415.53
1.36	-3395.56	248.35	17.38	-3443.03	239.91	13.7	-1394.19	194.56	111.19	-1418.83	202.54	178.54	-3583.89	125.2	7.7	-3595.78	126.13	30.05	-4025.46	-84.26	75.51	-3739.26	-134.97	131.01	-2638.2	128.75	1193.59	0	0	0	-3542.16	97.38	1558.49	-2752.97	191.21	1551.86	-3711.07	7.07	1523.96	-3626.89	-83.83	1498.11	354.4	1090.24	73.01	954.81	1030.85	73.19	414.26
1.37	-3368.55	242.77	18.49	-3398.45	236.17	15.81	-1394.19	194.56	111.19	-1418.83	202.54	178.54	-3583.89	125.2	7.7	-3613.17	126.74	26.92	-4028.47	-85.13	76.99	-3740.2	-135.34	132.15	-2638.2	128.75	1193.59	0	0	0	-3516.42	97.71	1557.9	-2752.97	191.21	1551.86	-3705.83	6.85	1523.61	-3621.44	-83.7	1497.67	353.39	1090.11	72.99	954.97	1030.91	73.11	415.21
1.38	-3372.97	241.49	17.62	-3367.44	230.26	19.4	-1394.19	194.56	111.19	-1418.83	202.54	178.54	-3583.89	125.2	7.7	-3617.12	126.27	25.13	-4031.42	-85.95	78.47	-3741.14	-135.65	133.28	-2638.2	128.75	1193.59	0	0	0	-3524.4	98.79	1558.29	-2752.97	191.21	1551.86	-3700.53	6.63	1523.26	-3615.96	-83.56	1497.22	354.93	1089.44	73.45	955.63	1031.15	73.18	415.98
1.39	-3346.53	237.82	19.02	-3350.98	224.47	21.65	-1394.19	194.56	111.19	-1418.83	202.54	178.54	-3583.89	125.2	7.7	-3638.06	127.74	22.86	-4034.32	-86.74	79.96	-3742.05	-135.91	134.41	-2638.2	128.75	1193.59	0	0	0	-3520.86	98.38	1557.74	-2752.97	191.21	1551.86	-3695.19	6.4	1522.91	-3610.43	-83.4	1496.78	354.36	1089.93	73.27	955.44	1030.99	73.27	414.23
1.4	-3321.36	234.26	20.38	-3342.74	220.23	20.53	-1394.19	194.56	111.19	-1418.83	202.54	178.54	-3583.89	125.2	7.7	-3619.9	127.13	26.01	-4037.16	-87.48	81.45	-3742.95	-136.12	135.54	-2638.2	128.75	1193.59	0	0	0	-3500.56	99.84	1556.63	-2752.97	191.21	1551.86	-3689.79	6.17	1522.55	-3604.86	-83.24	1496.33	353.74	1090.83	72.87	955.43	1031.24	73.13	414.8
1.41	-3297.42	230.82	21.7	-3365.94	215.88	16.52	-1394.19	194.56	111.19	-1418.83	202.54	178.54	-3583.89	125.2	7.7	-3649.56	125.41	20.59	-4039.95	-88.19	82.94	-3743.83	-136.28	136.66	-2638.2	128.75	1193.59	0	0	0	-3499.21	100.16	1556.14	-2752.97	191.21	1551.86	-3684.35	5.95	1522.19	-3599.26	-83.05	1495.89	355.18	1090.72	73.08	955.24	1031.25	73.15	413.38
1.42	-3274.69	227.5	22.98	-3349.21	211.42	16.89	-1394.19	194.56	111.19	-1418.83	202.54	178.54	-3583.89	125.2	7.7	-3611.85	125.54	27.69	-4042.68	-88.86	84.44	-3744.68	-136.38	137.78	-2638.2	128.75	1193.59	0	0	0	-3505.52	101.08	1556.43	-2752.97	191.21	1551.86	-3678.86	5.72	1521.83	-3593.62	-82.86	1495.44	353.27	1089.93	73.01	955.34	1030.83	73.31	415.04
1.43	-3253.16	224.28	24.22	-3333.02	207.58	17.33	-1394.19	194.56	111.19	-1418.83	202.54	178.54	-3583.89	125.2	7.7	-3608.48	127.01	27.44	-4045.35	-89.5	85.93	-3745.51	-136.44	138.9	-2638.2	128.75	1193.59	0	0	0	-3508.67	100.92	1556.52	-2752.97	191.21	1551.86	-3673.33	5.48	1521.47	-3587.93	-82.65	1495	352.72	1089.87	73	955.06	1030.83	73.32	414
1.44	-3232.79	221.17	25.42	-3317.41	204.3	17.85	-1394.19	194.56	111.19	-1418.83	202.54	178.54	-3583.89	125.2	7.7	-3638.36	127.2	23.63	-4047.96	-90.09	87.43	-3746.32	-136.44	140.01	-2638.2	128.75	1193.59	0	0	0	-3484.37	101.95	1554.51	-2752.97	191.21	1551.86	-3667.74	5.25	1521.1	-3582.21	-82.43	1494.55	353.47	1090.47	72.8	954.9	1031.2	73.06	415.54
1.45	-3213.57	218.18	26.58	-3302.39	201.56	18.41	-1394.19	194.56	111.19	-1418.83	202.54	178.54	-3583.89	125.2	7.7	-3653.84	129.22	21.14	-4050.5	-90.65	88.93	-3747.1	-136.39	141.11	-2638.2	128.75	1193.59	0	0	0	-3461.34	102.79	1554.47	-2752.97	191.21	1551.86	-3662.11	5.02	1520.73	-3576.45	-82.19	1494.11	355.35	1089.44	73.59	955.05	1030.82	73.2	416.54
1.46	-3195.45	215.29	27.7	-3287.99	199.32	19.03	-1394.19	194.56	111.19	-1418.83	202.54	178.54	-3583.89	125.2	7.7	-3619.97	128.42	25.63	-4052.97	-91.18	90.43	-3747.84	-136.3	142.22	-2638.2	128.75	1193.59	0	0	0	-3461.63	103.45	1553.43	-2752.97	191.21	1551.86	-3656.43	4.78	1520.36	-3570.65	-81.94	1493.66	354.81	1089.81	73.16	955.32	1031.08	73.19	415.44
1.47	-3178.43	212.51	28.79	-3274.24	197.53	19.67	-1394.19	194.56	111.19	-1418.83	202.54	178.54	-3583.89	125.2	7.7	-3584.79	127.02	32.62	-4055.38	-91.67	91.93	-3748.56	-136.16	143.31	-2638.2	128.75	1193.59	0	0	0	-3449.69	104.27	1552.82	-2752.97	191.21	1551.86	-3650.7	4.54	1519.98	-3564.82	-81.68	1493.22	353.14	1091.29	72.3	955.03	1031.21	73.09	414.95
1.48	-3162.48	209.83	29.83	-3261.16	196.16	20.33	-1394.19	194.56	111.19	-1418.83	202.54	178.54	-3583.89	125.2	7.7	-3601.59	129.22	30.27	-4057.72	-92.12	93.43	-3749.24	-135.97	144.41	-2638.2	128.75	1193.59	0	0	0	-3456.41	105.49	1553.55	-2752.97	191.21	1551.86	-3644.93	4.3	1519.61	-3558.94	-81.41	1492.77	354.36	1091.07	72.7	955.43	1030.97	73.22	413.54
1.49	-3147.57	207.25	30.84	-3248.78	195.17	20.99	-1394.19	194.56	111.19	-1418.83	202.54	178.54	-3583.89	125.2	7.7	-3587.35	127.89	30.74	-4059.98	-92.53	94.94	-3749.89	-135.73	145.5	-2638.2	128.75	1193.59	0	0	0	-3454.71	105.6	1553.53	-2752.97	191.21	1551.86	-3639.11	4.06	1519.23	-3553.03	-81.12	1492.33	354.8	1090.55	73.06	955.69	1030.96	73.37	414.51
1.5	-3133.68	204.78	31.81	-3237.13	194.52	21.64	-1394.19	194.56	111.19	-1418.83	202.54	178.54	-3583.89	125.2	7.7	-3609.03	128.93	27.45	-4062.17	-92.92	96.44	-3750.49	-135.45	146.58	-2638.2	128.75	1193.59	0	0	0	-3437.27	105.99	1551.65	-2752.97	191.21	1551.86	-3633.24	3.82	1518.84	-3547.08	-80.82	1491.89	354.64	1091	72.98	955.52	1031.02	73.33	411.95
1.51	-3120.77	202.4	32.74	-3226.22	194.18	22.28	-1394.19	194.56	111.19	-1418.83	202.54	178.54	-3583.89	125.2	7.7	-3628.29	127.77	26.63	-4064.29	-93.26	97.94	-3751.07	-135.12	147.66	-2638.2	128.75	1193.59	0	0	0	-3423.46	106.97	1551.14	-2752.97	191.21	1551.86	-3627.33	3.58	1518.46	-3541.09	-80.51	1491.44	354.7	1090.26	73.02	955.18	1031.07	73.2	414.93
1.52	-3108.84	200.13	33.63	-3216.09	194.09	22.88	-1394.19	194.56	111.19	-1418.83	202.54	178.54	-3583.89	125.2	7.7	-3620.18	127.04	26.31	-4066.33	-93.58	99.43	-3751.6	-134.74	148.73	-2638.2	128.75	1193.59	0	0	0	-3415.12	109.12	1550.64	-2752.97	191.21	1551.86	-3621.37	3.34	1518.07	-3535.06	-80.19	1491	353.94	1091.2	72.54	955.08	1031.31	73.12	413.35
1.53	-3097.85	197.95	34.48	-3206.77	194.22	23.43	-1394.19	194.56	111.19	-1418.83	202.54	178.54	-3583.89	125.2	7.7	-3622.41	128.81	26.24	-4068.29	-93.86	100.93	-3752.08	-134.32	149.79	-2638.2	128.75	1193.59	0	0	0	-3411.29	110.8	1550.81	-2752.97	191.21	1551.86	-3615.37	3.09	1517.68	-3529	-79.85	1490.56	355.61	1090.36	73.17	955.31	1031.17	73.24	413.22
1.54	-3087.78	195.86	35.3	-3198.27	194.54	23.92	-1394.19	194.56	111.19	-1418.83	202.54	178.54	-3583.89	125.2	7.7	-3649.95	126.83	22.37	-4070.17	-94.1	102.43	-3752.53	-133.86	150.85	-2638.2	128.75	1193.59	0	0	0	-3400.03	111.25	1550.24	-2752.97	191.21	1551.86	-3609.31	2.85	1517.29	-3522.9	-79.5	1490.12	352.72	1091.27	72.16	954.97	1031.21	73.18	414.46
1.55	-3078.6	193.88	36.09	-3190.62	195.01	24.34	-1394.19	194.56	111.19	-1418.83	202.54	178.54	-3583.89	125.2	7.7	-3598.99	127.25	29.85	-4071.96	-94.32	103.92	-3752.92	-133.36	151.91	-2638.2	128.75	1193.59	0	0	0	-3394.94	112.39	1550.18	-2752.97	191.21	1551.86	-3603.22	2.6	1516.9	-3516.76	-79.14	1489.68	354.81	1090.16	73.13	954.95	1031.03	73.1	417.03
1.56	-3070.29	191.98	36.83	-3183.86	195.58	24.68	-1394.19	194.56	111.19	-1418.83	202.54	178.54	-3583.89	125.2	7.7	-3625.42	128.85	25.6	-4073.67	-94.5	105.41	-3753.27	-132.81	152.95	-2638.2	128.75	1193.59	0	0	0	-3381.14	113.51	1549.87	-2752.97	191.21	1551.86	-3597.08	2.36	1516.5	-3510.58	-78.76	1489.24	355.16	1090.12	73.34	954.96	1030.93	73.21	416.26
1.57	-3062.83	190.17	37.54	-3177.99	196.22	24.92	-1394.19	194.56	111.19	-1418.83	202.54	178.54	-3583.89	125.2	7.7	-3597.72	129.33	30.42	-4075.29	-94.65	106.89	-3753.57	-132.22	153.99	-2638.2	128.75	1193.59	0	0	0	-3377.22	115.19	1550.11	-2752.97	191.21	1551.86	-3590.89	2.11	1516.11	-3504.37	-78.37	1488.8	355	1089.98	73.27	955.23	1030.79	73.36	415.57
1.58	-3056.19	188.46	38.21	-3173.06	196.89	25.04	-1394.19	194.56	111.19	-1418.83	202.54	178.54	-3583.89	125.2	7.7	-3594.56	128.97	30.78	-4076.83	-94.76	108.38	-3753.82	-131.59	155.03	-2638.2	128.75	1193.59	0	0	0	-3380.78	116.33	1549.19	-2752.97	191.21	1551.86	-3584.65	1.86	1515.71	-3498.12	-77.98	1488.37	354.27	1090.57	73.05	954.75	1031.1	73.09	415.75
1.59	-3050.34	186.83	38.85	-3169.09	197.55	25.05	-1394.19	194.56	111.19	-1418.83	202.54	178.54	-3583.89	125.2	7.7	-3584.56	127.04	33.21	-4078.27	-94.85	109.85	-3754.01	-130.92	156.05	-2638.2	128.75	1193.59	0	0	0	-3367.83	116.93	1549.06	-2752.97	191.21	1551.86	-3578.38	1.62	1515.31	-3491.83	-77.56	1487.93	353.91	1090.51	73.08	955.36	1030.78	73.32	415.44
1.6	-3045.26	185.29	39.45	-3166.1	198.15	24.91	-1394.19	194.56	111.19	-1418.83	202.54	178.54	-3583.89	125.2	7.7	-3616.97	128.37	28.11	-4079.62	-94.9	111.33	-3754.15	-130.21	157.07	-2638.2	128.75	1193.59	0	0	0	-3362.63	117.84	1550.39	-2752.97	191.21	1551.86	-3572.05	1.37	1514.91	-3485.51	-77.14	1487.5	353.49	1090.59	72.77	955.13	1030.76	73.31	415.65
1.61	-3040.93	183.84	40.02	-3164.11	198.67	24.63	-1394.19	194.56	111.19	-1418.83	202.54	178.54	-3583.89	125.2	7.7	-3619.46	125.84	29.23	-4080.88	-94.92	112.8	-3754.23	-129.46	158.08	-2638.2	128.75	1193.59	0	0	0	-3352.22	119.38	1550.24	-2752.97	191.21	1551.86	-3565.68	1.12	1514.5	-3479.15	-76.71	1487.06	355.09	1090.37	73.17	955.23	1031.18	73.17	416.12
1.62	-3037.32	182.47	40.55	-3163.16	199.07	24.19	-1394.19	194.56	111.19	-1418.83	202.54	178.54	-3583.89	125.2	7.7	-3625.54	124.93	28.95	-4082.03	-94.91	114.26	-3754.26	-128.67	159.09	-2638.2	128.75	1193.59	0	0	0	-3347.16	120.65	1551.1	-2752.97	191.21	1551.86	-3559.27	0.87	1514.1	-3472.75	-76.26	1486.63	355.99	1090.25	73.35	955.34	1031.21	73.1	415.76
1.63	-3034.41	181.18	41.05	-3163.27	199.29	23.57	-1394.19	194.56	111.19	-1418.83	202.54	178.54	-3583.89	125.2	7.7	-3624.45	124.65	29.3	-4083.1	-94.88	115.72	-3754.22	-127.84	160.08	-2638.2	128.75	1193.59	0	0	0	-3347.95	120.69	1553.21	-2752.97	191.21	1551.86	-3552.81	0.62	1513.69	-3466.31	-75.8	1486.2	353.76	1091	72.75	955.39	1030.71	73.35	413.31
1.64	-3032.17	179.97	41.51	-3164.48	199.31	22.76	-1394.19	194.56	111.19	-1418.83	202.54	178.54	-3583.89	125.2	7.7	-3618.67	124.84	29.92	-4084.06	-94.81	117.17	-3754.12	-126.98	161.07	-2638.2	128.75	1193.59	0	0	0	-3337.02	121.81	1552.99	-2752.97	191.21	1551.86	-3546.31	0.37	1513.28	-3459.84	-75.33	1485.77	354.07	1090.65	72.83	954.99	1030.9	73.16	415.07
1.65	-3030.57	178.84	41.94	-3179.03	200.07	19.48	-1394.19	194.56	111.19	-1418.83	202.54	178.54	-3583.89	125.2	7.7	-3610.69	125.35	30.49	-4084.92	-94.71	118.62	-3753.95	-126.08	162.05	-2638.2	128.75	1193.59	0	0	0	-3323.66	122.85	1554.11	-2752.97	191.21	1551.86	-3539.77	0.12	1512.88	-3453.33	-74.85	1485.34	354.71	1090.27	73.2	954.99	1031.51	72.97	416.35
1.66	-3029.6	177.79	42.33	-3179.56	198.6	18.59	-1394.19	194.56	111.19	-1418.83	202.54	178.54	-3583.89	125.2	7.7	-3602.99	126.02	30.65	-4085.67	-94.58	120.06	-3753.72	-125.14	163.02	-2638.2	128.75	1193.59	0	0	0	-3320.45	125.51	1555.53	-2752.97	191.21	1551.86	-3533.18	-0.13	1512.47	-3446.79	-74.36	1484.91	356.19	1089.76	73.6	955.04	1031.01	73.24	415.58
1.67	-3029.23	176.82	42.69	-3169.24	199.41	19.52	-1394.19	194.56	111.19	-1418.83	202.54	178.54	-3583.89	125.2	7.7	-3598.06	126.67	30.06	-4086.32	-94.43	121.49	-3753.43	-124.17	163.99	-2638.2	128.75	1193.59	0	0	0	-3302.55	126.51	1555.83	-2752.97	191.21	1551.86	-3526.54	-0.38	1512.06	-3440.21	-73.85	1484.49	355.02	1090.8	73.12	955.18	1031.23	73.1	415.67
1.68	-3029.43	175.92	43.02	-3157.32	198.93	19.84	-1394.19	194.56	111.19	-1418.83	202.54	178.54	-3583.89	125.2	7.7	-3598.37	127.16	28.4	-4086.86	-94.24	122.92	-3753.06	-123.17	164.94	-2638.2	128.75	1193.59	0	0	0	-3308.47	126.76	1557.84	-2752.97	191.21	1551.86	-3519.87	-0.63	1511.64	-3433.59	-73.34	1484.07	353.08	1090.9	72.7	955.26	1030.95	73.25	416.2
1.69	-3030.18	175.1	43.31	-3185.95	198.13	15.54	-1394.19	194.56	111.19	-1418.83	202.54	178.54	-3583.89	125.2	7.7	-3606.43	127.32	25.31	-4087.3	-94.03	124.34	-3752.62	-122.13	165.89	-2638.2	128.75	1193.59	0	0	0	-3303.01	127.1	1558.17	-2752.97	191.21	1551.86	-3513.14	-0.88	1511.23	-3426.94	-72.81	1483.64	355.6	1089.99	73.43	955.38	1031.05	73.21	414.97
1.7	-3031.46	174.35	43.58	-3190.71	199.24	14.77	-1394.19	194.56	111.19	-1418.83	202.54	178.54	-3583.89	125.2	7.7	-3647.31	127.12	18.43	-4087.62	-93.79	125.75	-3752.1	-121.05	166.82	-2638.2	128.75	1193.59	0	0	0	-3283.62	128.75	1558.34	-2752.97	191.21	1551.86	-3506.38	-1.13	1510.82	-3420.25	-72.27	1483.22	355.89	1090.14	73.37	955.3	1030.94	73.26	414.99
1.71	-3033.23	173.66	43.8	-3152.49	200.72	20.09	-1394.19	194.56	111.19	-1418.83	202.54	178.54	-3583.91	125.2	7.7	-3632.39	127.47	19.22	-4087.82	-93.52	127.15	-3751.51	-119.95	167.75	-2638.2	128.75	1193.59	0	0	0	-3274.87	129.05	1559.42	-2752.97	191.21	1551.86	-3499.57	-1.38	1510.4	-3413.53	-71.72	1482.8	353.73	1090.49	72.92	955.31	1030.81	73.26	414.36
1.72	-3035.48	173.05	44	-3182.4	198.97	16.19	-1394.19	194.56	111.19	-1418.83	202.54	178.54	-3599.87	125.23	4.82	-3622.66	127.28	17.61	-4087.92	-93.23	128.54	-3750.85	-118.81	168.67	-2638.2	128.75	1193.59	0	0	0	-3271.26	130.32	1559.35	-2752.97	191.21	1551.86	-3492.72	-1.62	1509.99	-3406.77	-71.16	1482.38	354.19	1090.66	72.88	954.91	1031.07	73.13	414.58
1.73	-3038.18	172.51	44.17	-3162.3	197.14	20.56	-1394.19	194.56	111.19	-1418.83	202.54	178.54	-3556.88	125.12	8.24	-3624.86	126.93	14.73	-4087.89	-92.9	129.93	-3750.1	-117.64	169.57	-2638.2	128.75	1193.59	0	0	0	-3267.68	129.7	1559.65	-2752.97	191.21	1551.86	-3485.83	-1.87	1509.57	-3399.98	-70.59	1481.97	354.27	1090.43	72.86	954.89	1031.19	73.02	414.8
1.74	-3041.3	172.03	44.3	-3172.85	197.22	17.77	-1394.19	194.56	111.19	-1418.83	202.54	178.54	-3555.28	125.8	6.46	-3594.66	125.88	16.32	-4087.75	-92.56	131.3	-3749.28	-116.44	170.47	-2638.2	128.75	1193.59	0	0	0	-3265.75	130.99	1559.36	-2752.97	191.21	1551.86	-3478.89	-2.12	1509.16	-3393.15	-70	1481.55	355.25	1090.04	73.38	955.11	1031.16	73.12	414.72
1.75	-3044.83	171.62	44.4	-3203.97	199.39	12.67	-1394.19	194.56	111.19	-1418.83	202.54	178.54	-3556.62	124.35	1.45	-3579.09	124.4	16.71	-4087.48	-92.18	132.66	-3748.37	-115.21	171.36	-2638.2	128.75	1193.59	0	0	0	-3248.95	131.39	1559.53	-2752.97	191.21	1551.86	-3471.92	-2.37	1508.74	-3386.28	-69.41	1481.14	354.32	1090.64	72.98	954.93	1031.34	73.05	414.5
1.76	-3048.73	171.27	44.47	-3173.84	198.68	18.37	-1394.19	194.56	111.19	-1418.83	202.54	178.54	-3530.36	121.87	3.89	-3569.24	121.68	16.17	-4087.1	-91.78	134.02	-3747.38	-113.95	172.24	-2638.2	128.75	1193.59	0	0	0	-3233.4	131.76	1559.51	-2752.97	191.21	1551.86	-3464.9	-2.61	1508.33	-3379.38	-68.81	1480.73	354.54	1090.19	73.35	955.59	1030.81	73.39	415.23
1.77	-3052.98	170.98	44.51	-3208.04	199.83	10.81	-1394.19	194.56	111.19	-1418.83	202.54	178.54	-3518.38	116.62	5.03	-3541.26	117.85	19.72	-4086.59	-91.36	135.36	-3746.3	-112.66	173.1	-2638.2	128.75	1193.59	0	0	0	-3225.55	132.58	1559.48	-2752.97	191.21	1551.86	-3457.83	-2.86	1507.91	-3372.45	-68.19	1480.32	353.46	1090.1	72.97	955.11	1030.84	73.25	416.35
1.78	-3057.56	170.75	44.51	-3180.47	198.04	16.9	-1394.19	194.56	111.19	-1418.83	202.54	178.54	-3509.26	111.36	5.15	-3510.81	115.21	23.39	-4085.95	-90.91	136.69	-3745.13	-111.34	173.96	-2638.2	128.75	1193.59	0	0	0	-3222.65	132.46	1559.29	-2752.97	191.21	1551.86	-3450.73	-3.1	1507.49	-3365.48	-67.56	1479.92	353.17	1090.47	72.76	955.31	1030.82	73.33	415.4
1.79	-3062.45	170.58	44.49	-3175.01	197.25	16.68	-1394.19	194.56	111.19	-1418.83	202.54	178.54	-3486.17	106.42	7.71	-3501.03	110.87	22.82	-4085.18	-90.43	138.01	-3743.88	-109.99	174.8	-2638.2	128.75	1193.59	0	0	0	-3216.12	132.62	1559.02	-2752.97	191.21	1551.86	-3443.58	-3.35	1507.07	-3358.47	-66.93	1479.51	354	1090.32	72.91	955.58	1031.01	73.26	413.69
1.8	-3067.61	170.47	44.44	-3196.13	197.1	13.38	-1394.19	194.56	111.19	-1418.83	202.54	178.54	-3483.21	101.73	5.7	-3472.36	106.87	26.29	-4084.29	-89.94	139.32	-3742.53	-108.62	175.64	-2638.2	128.75	1193.59	0	0	0	-3212.54	133.5	1559.01	-2752.97	191.21	1551.86	-3436.39	-3.59	1506.66	-3351.43	-66.28	1479.11	352.8	1090.97	72.57	955.19	1031.1	73.19	415.04
1.81	-3073.02	170.41	44.36	-3169.92	196.68	16.3	-1394.19	194.56	111.19	-1418.83	202.54	178.54	-3487.03	96.95	2.1	-3428.9	104.16	30.7	-4083.26	-89.41	140.62	-3741.09	-107.22	176.46	-2638.2	128.75	1193.59	0	0	0	-3179.9	133.26	1558.14	-2752.97	191.21	1551.86	-3429.17	-3.83	1506.24	-3344.36	-65.62	1478.71	354.47	1089.34	73.22	954.79	1031.28	73.03	416.51
1.82	-3078.66	170.41	44.24	-3164.61	197.99	17.63	-1394.19	194.56	111.19	-1418.83	202.54	178.54	-3416.76	94.12	10	-3393.85	102.06	33.33	-4082.09	-88.87	141.9	-3739.55	-105.8	177.27	-2638.2	128.75	1193.59	0	0	0	-3180.85	133.97	1558.4	-2752.97	191.21	1551.86	-3421.89	-4.07	1505.82	-3337.25	-64.96	1478.31	355.25	1089.78	73.39	955.7	1030.95	73.36	415.49
1.83	-3084.51	170.47	44.1	-3187.89	197.7	11.59	-1394.19	194.56	111.19	-1418.83	202.54	178.54	-3378.77	91.72	13.12	-3397.18	99.66	29.79	-4080.79	-88.3	143.17	-3737.92	-104.35	178.07	-2638.2	128.75	1193.59	0	0	0	-3176.27	133.2	1558.24	-2752.97	191.21	1551.86	-3414.58	-4.31	1505.41	-3330.1	-64.28	1477.92	355	1090.64	73.31	955.52	1031.33	73.15	416.79
1.84	-3090.53	170.57	43.93	-3174.24	196.96	15.5	-1394.19	194.56	111.19	-1418.83	202.54	178.54	-3329.64	90.09	16.73	-3377.13	97.96	29.44	-4079.36	-87.71	144.43	-3736.19	-102.87	178.85	-2638.2	128.75	1193.59	0	0	0	-3178.87	133.72	1557.52	-2752.97	191.21	1551.86	-3407.23	-4.55	1504.99	-3322.93	-63.59	1477.53	354.43	1090.12	73.3	955.45	1031.1	73.27	414.66
1.85	-3096.71	170.72	43.73	-3170.09	197.35	14.97	-1394.19	194.56	111.19	-1418.83	202.54	178.54	-3320.16	87.55	15.02	-3347.86	97.01	28.99	-4077.78	-87.09	145.67	-3734.35	-101.38	179.63	-2638.2	128.75	1193.59	0	0	0	-3157.48	133.27	1556.42	-2752.97	191.21	1551.86	-3399.84	-4.79	1504.57	-3315.71	-62.89	1477.14	355.19	1090.37	73.14	955.06	1031.27	73.25	414.11
1.86	-3103.02	170.93	43.5	-3190.29	196.18	12.3	-1394.19	194.56	111.19	-1418.83	202.54	178.54	-3274.03	86.57	17.95	-3312	95.61	29.95	-4076.07	-86.46	146.9	-3732.42	-99.86	180.39	-2638.2	128.75	1193.59	0	0	0	-3159.13	133.15	1556.18	-2752.97	191.21	1551.86	-3392.4	-5.03	1504.16	-3308.47	-62.18	1476.75	354.45	1090.5	72.96	954.69	1031.01	73.12	414.76
1.87	-3109.43	171.18	43.24	-3155.9	196.14	18.24	-1394.19	194.56	111.19	-1418.83	202.54	178.54	-3274.68	84.16	13.65	-3285.3	94.14	28.18	-4074.2	-85.8	148.12	-3730.38	-98.31	181.14	-2638.2	128.75	1193.59	0	0	0	-3145.43	133.12	1554.55	-2752.97	191.21	1551.86	-3384.93	-5.26	1503.74	-3301.19	-61.47	1476.36	353.49	1090.02	72.98	955.05	1030.88	73.3	415.59
1.88	-3115.93	171.47	42.96	-3181.6	196.32	15.19	-1394.19	194.56	111.19	-1418.83	202.54	178.54	-3230	83.29	16.88	-3253.29	91.76	27.74	-4072.2	-85.12	149.32	-3728.23	-96.75	181.88	-2638.2	128.75	1193.59	0	0	0	-3134.74	133.21	1553.63	-2752.97	191.21	1551.86	-3377.41	-5.5	1503.33	-3293.87	-60.74	1475.98	356.1	1089.92	73.53	955.39	1030.87	73.32	414.31
1.89	-3122.47	171.81	42.64	-3192.03	196.01	14.66	-1394.19	194.56	111.19	-1418.83	202.54	178.54	-3191.03	82.67	17.8	-3224.33	90.72	26.54	-4070.04	-84.42	150.5	-3725.97	-95.16	182.6	-2638.2	128.75	1193.59	0	0	0	-3134.71	131.73	1553.66	-2752.97	191.21	1551.86	-3369.85	-5.73	1502.91	-3286.53	-60	1475.6	355.26	1090.45	72.98	955.04	1031.08	73.1	414.85
1.9	-3129.06	172.2	42.3	-3188.18	194.42	17.42	-1394.19	194.56	111.19	-1418.83	202.54	178.54	-3169.25	79.77	14.11	-3187.33	88.28	25.99	-4067.74	-83.7	151.67	-3723.61	-93.56	183.32	-2638.2	128.75	1193.59	0	0	0	-3112.95	132.43	1551.95	-2752.97	191.21	1551.86	-3362.26	-5.96	1502.5	-3279.14	-59.25	1475.22	354.92	1090.58	72.93	955.69	1030.79	73.42	414.95
1.91	-3135.64	172.62	41.93	-3209.91	193.91	13.1	-1394.19	194.56	111.19	-1418.83	202.54	178.54	-3143.27	76.29	12.89	-3166.69	86.49	22.99	-4065.29	-82.96	152.82	-3721.13	-91.93	184.01	-2638.2	128.75	1193.59	0	0	0	-3108.91	131.73	1550.7	-2752.97	191.21	1551.86	-3354.62	-6.19	1502.08	-3271.73	-58.5	1474.85	355.14	1089.92	73.38	955.19	1030.86	73.25	413.88
1.92	-3142.21	173.08	41.54	-3197.4	194.79	13.3	-1394.19	194.56	111.19	-1418.83	202.54	178.54	-3105.84	73.03	13.26	-3126.15	85.23	23.27	-4062.68	-82.2	153.96	-3718.54	-90.28	184.7	-2638.2	128.75	1193.59	0	0	0	-3116.7	130.84	1550.87	-2752.97	191.21	1551.86	-3346.95	-6.42	1501.67	-3264.28	-57.73	1474.48	352.44	1091.73	72.23	954.65	1030.8	73.07	413.29
1.93	-3148.74	173.59	41.12	-3198.83	195.64	12.97	-1394.19	194.56	111.19	-1418.83	202.54	178.54	-3093.91	71.58	10.61	-3098.51	83.64	22.35	-4059.92	-81.42	155.08	-3715.84	-88.62	185.37	-2638.2	128.75	1193.59	0	0	0	-3085.59	131.31	1550.01	-2752.97	191.21	1551.86	-3339.23	-6.64	1501.26	-3256.8	-56.95	1474.11	353.21	1091.28	72.46	955.43	1030.83	73.28	414.78
1.94	-3155.19	174.13	40.67	-3162.85	196.99	17.55	-1394.19	194.56	111.19	-1418.83	202.54	178.54	-3055.57	70.85	10.87	-3081.87	82.48	19.93	-4057	-80.62	156.18	-3713.02	-86.94	186.03	-2638.2	128.75	1193.59	0	0	0	-3073.08	130.89	1548.13	-2752.97	191.21	1551.86	-3331.48	-6.87	1500.85	-3249.28	-56.17	1473.74	353.74	1090.88	72.79	955.38	1031.16	73.19	415.11
1.95	-3161.56	174.7	40.19	-3178.15	197.43	14.59	-1394.19	194.56	111.19	-1418.83	202.54	178.54	-3031.67	70.42	10.07	-3050.52	81.11	20.52	-4053.93	-79.8	157.27	-3710.08	-85.24	186.67	-2638.2	128.75	1193.59	0	0	0	-3065.83	131.73	1547.34	-2752.97	191.21	1551.86	-3323.69	-7.09	1500.44	-3241.74	-55.37	1473.38	354.87	1090.23	73.22	955.16	1030.86	73.23	413.1
1.96	-3167.81	175.31	39.69	-3198.41	197.1	9.9	-1394.19	194.56	111.19	-1418.83	202.54	178.54	-2992.92	68.71	11.49	-3031.09	79.89	19.81	-4050.69	-78.96	158.34	-3707.02	-83.52	187.3	-2638.2	128.75	1193.59	0	0	0	-3083.58	131.83	1546.73	-2752.97	191.21	1551.86	-3315.85	-7.31	1500.03	-3234.16	-54.57	1473.02	354.95	1090.06	73.29	954.89	1030.9	73.33	414.27
1.97	-3173.92	175.95	39.16	-3212.42	198.3	6.29	-1394.19	194.56	111.19	-1418.83	202.54	178.54	-2962.09	67.09	13.25	-3004.58	79.93	20.66	-4047.29	-78.11	159.39	-3703.83	-81.79	187.91	-2638.2	128.75	1193.59	0	0	0	-3067.53	129.58	1545.3	-2752.97	191.21	1551.86	-3307.98	-7.52	1499.63	-3226.54	-53.76	1472.66	353.96	1090.54	73.01	954.55	1030.93	73.12	414.29
1.98	-3179.86	176.62	38.61	-3207.29	200.33	6.5	-1394.19	194.56	111.19	-1418.83	202.54	178.54	-2956.77	67.22	11.92	-2969.68	80.14	24.14	-4043.73	-77.24	160.42	-3700.52	-80.04	188.51	-2638.2	128.75	1193.59	0	0	0	-3063.78	129.99	1543.91	-2752.97	191.21	1551.86	-3300.07	-7.74	1499.22	-3218.9	-52.93	1472.31	353.79	1091	72.73	955.26	1030.77	73.32	417.9
1.99	-3185.61	177.33	38.03	-3195.93	200.58	8.58	-1394.19	194.56	111.19	-1418.83	202.54	178.54	-2920.7	67.74	16.57	-2942.81	79.7	28.15	-4040	-76.35	161.43	-3697.09	-78.28	189.1	-2638.2	128.75	1193.59	0	0	0	-3043.52	129.43	1542.43	-2752.97	191.21	1551.86	-3292.12	-7.95	1498.82	-3211.22	-52.1	1471.96	353.9	1089.86	73.31	954.97	1030.87	73.25	416.17
2	-3191.14	178.06	37.43	-3192.88	199.34	10.75	-1394.19	194.56	111.19	-1418.83	202.54	178.54	-2878.91	69.09	23.29	-2922.91	79.35	32.37	-4036.11	-75.44	162.42	-3693.52	-76.5	189.67	-2638.2	128.75	1193.59	0	0	0	-3031.69	129.11	1540.97	-2752.97	191.21	1551.86	-3284.14	-8.17	1498.42	-3203.5	-51.26	1471.61	351.83	1091.86	72.26	955.32	1031.18	73.19	414.94
2.01	-3196.44	178.81	36.8	-3178.52	198.76	11.16	-1394.19	194.56	111.19	-1418.83	202.54	178.54	-2845.38	67.23	29.82	-2873.31	80.34	42.85	-4032.04	-74.51	163.39	-3689.83	-74.71	190.22	-2638.2	128.75	1193.59	0	0	0	-3014.71	128.5	1539.46	-2752.97	191.21	1551.86	-3276.11	-8.37	1498.01	-3195.76	-50.41	1471.26	352.99	1090.8	72.69	955.02	1031.11	73.12	414.86
2.02	-3201.47	179.6	36.15	-3130.87	199.08	18.63	-1394.19	194.56	111.19	-1418.83	202.54	178.54	-2821.64	68.17	35.73	-2841.06	79.98	46.49	-4027.8	-73.57	164.35	-3686.01	-72.91	190.76	-2638.2	128.75	1193.59	0	0	0	-3011.84	127.69	1537.59	-2752.97	191.21	1551.86	-3268.05	-8.58	1497.62	-3187.98	-49.55	1470.92	354.22	1089.56	73.22	955.07	1030.77	73.3	414.91
2.03	-3206.21	180.4	35.47	-3193.61	200.33	10.75	-1394.19	194.56	111.19	-1418.83	202.54	178.54	-2821.15	68.04	41.4	-2810.77	79.47	49.64	-4023.39	-72.62	165.28	-3682.05	-71.09	191.28	-2638.2	128.75	1193.59	0	0	0	-2990.02	127.52	1535.82	-2752.97	191.21	1551.86	-3259.95	-8.79	1497.22	-3180.17	-48.69	1470.59	353.87	1089.62	73.18	955.17	1030.8	73.24	416.74
2.04	-3210.64	181.23	34.77	-3199.41	201.57	7.23	-1394.19	194.56	111.19	-1418.83	202.54	178.54	-2796.2	67.74	46.03	-2782.41	78.85	52.31	-4018.8	-71.65	166.19	-3677.96	-69.27	191.79	-2638.2	128.75	1193.59	0	0	0	-2989.88	126.22	1535.42	-2752.97	191.21	1551.86	-3251.81	-8.99	1496.82	-3172.33	-47.81	1470.25	353.77	1089.85	73.27	954.57	1031.29	73.01	416.68
2.05	-3214.72	182.08	34.05	-3160.78	200.58	13.12	-1394.19	194.56	111.19	-1418.83	202.54	178.54	-2774.29	67.08	49.63	-2755.96	78.12	54.54	-4014.04	-70.66	167.08	-3673.73	-67.43	192.28	-2638.2	128.75	1193.59	0	0	0	-2992.82	125.67	1534.37	-2752.97	191.21	1551.86	-3243.63	-9.19	1496.43	-3164.46	-46.93	1469.92	353.21	1090.23	72.76	955.32	1031.14	73.17	414.74
2.06	-3218.45	182.95	33.3	-3180.67	200.5	11.81	-1394.19	194.56	111.19	-1418.83	202.54	178.54	-2755.16	66.11	52.26	-2731.4	77.3	56.33	-4009.1	-69.66	167.95	-3669.36	-65.58	192.76	-2638.2	128.75	1193.59	0	0	0	-2977.36	123.85	1531.97	-2752.97	191.21	1551.86	-3235.42	-9.38	1496.04	-3156.56	-46.04	1469.59	352.83	1090.7	72.58	955.28	1031.22	73.1	415.37
2.07	-3221.78	183.83	32.53	-3183.17	200.86	10.6	-1394.19	194.56	111.19	-1418.83	202.54	178.54	-2738.53	64.89	54.01	-2708.69	76.4	57.7	-4003.97	-68.64	168.79	-3664.85	-63.72	193.22	-2638.2	128.75	1193.59	0	0	0	-2972.17	123.79	1530.4	-2752.97	191.21	1551.86	-3227.17	-9.58	1495.65	-3148.62	-45.14	1469.27	354.25	1090.43	73.12	954.94	1031.19	73.02	415.06
2.08	-3224.71	184.74	31.73	-3201.94	200.11	6.32	-1394.19	194.56	111.19	-1418.83	202.54	178.54	-2724.15	63.45	54.95	-2687.82	75.44	58.68	-3998.66	-67.61	169.62	-3660.19	-61.86	193.66	-2638.2	128.75	1193.59	0	0	0	-2968.77	123.32	1529.3	-2752.97	191.21	1551.86	-3218.88	-9.77	1495.26	-3140.65	-44.23	1468.95	353.22	1090.71	72.78	954.87	1030.84	73.11	415.46
2.09	-3227.19	185.65	30.91	-3201.08	201.45	6.46	-1394.19	194.56	111.19	-1418.83	202.54	178.54	-2711.77	61.86	55.14	-2668.77	74.43	59.27	-3993.17	-66.56	170.42	-3655.4	-59.98	194.08	-2638.2	128.75	1193.59	0	0	0	-2952.6	122.41	1528.67	-2752.97	191.21	1551.86	-3210.55	-9.96	1494.87	-3132.65	-43.31	1468.64	352.43	1090.97	72.5	954.59	1031.29	73.03	416.34
2.1	-3229.22	186.59	30.07	-3223.42	202.01	4.59	-1394.19	194.56	111.19	-1418.83	202.54	178.54	-2701.11	60.15	54.67	-2651.5	73.39	59.49	-3987.49	-65.51	171.2	-3650.45	-58.1	194.49	-2638.2	128.75	1193.59	0	0	0	-2954.72	121.53	1527.85	-2752.97	191.21	1551.86	-3202.19	-10.14	1494.49	-3124.62	-42.38	1468.32	353.64	1090.84	72.66	954.82	1031.34	72.99	414.83
2.11	-3230.76	187.53	29.21	-3167.89	200.82	13.75	-1394.19	194.56	111.19	-1418.83	202.54	178.54	-2691.92	58.4	53.61	-2636	72.33	59.37	-3981.63	-64.43	171.95	-3645.36	-56.21	194.88	-2638.2	128.75	1193.59	0	0	0	-2927.2	119.79	1526.06	-2752.97	191.21	1551.86	-3193.8	-10.33	1494.11	-3116.56	-41.45	1468.01	352.95	1090.68	72.51	955.52	1031.07	73.24	414.21
2.12	-3231.78	188.48	28.33	-3175.65	202.39	11.5	-1394.19	194.56	111.19	-1418.83	202.54	178.54	-2683.93	56.63	52.03	-2622.24	71.27	58.91	-3975.57	-63.35	172.68	-3640.12	-54.31	195.26	-2638.2	128.75	1193.59	0	0	0	-2926.52	117.8	1525.42	-2752.97	191.21	1551.86	-3185.36	-10.5	1493.73	-3108.46	-40.51	1467.71	354.66	1089.59	73.31	955.19	1031.35	73.1	414.99
2.13	-3232.27	189.45	27.42	-3169.82	202.54	11.99	-1394.19	194.56	111.19	-1418.83	202.54	178.54	-2676.89	54.91	50.01	-2610.2	70.22	58.14	-3969.32	-62.25	173.39	-3634.73	-52.41	195.62	-2638.2	128.75	1193.59	0	0	0	-2932.71	115.64	1525.21	-2752.97	191.21	1551.86	-3176.89	-10.68	1493.35	-3100.34	-39.56	1467.41	354.92	1090.18	73.17	955.06	1031.08	73.08	416.87
2.14	-3232.2	190.42	26.5	-3201.31	203.48	6.82	-1394.19	194.56	111.19	-1418.83	202.54	178.54	-2670.53	53.29	47.61	-2599.85	69.19	57.08	-3962.87	-61.14	174.07	-3629.18	-50.5	195.95	-2638.2	128.75	1193.59	0	0	0	-2915.28	115	1524.43	-2752.97	191.21	1551.86	-3168.38	-10.85	1492.98	-3092.18	-38.6	1467.11	355.97	1090.93	73.16	955.27	1031.02	73.15	416.51
2.15	-3231.55	191.39	25.55	-3165.05	202.05	13.19	-1394.19	194.56	111.19	-1418.83	202.54	178.54	-2664.59	51.81	44.92	-2591.17	68.21	55.74	-3956.23	-60.02	174.73	-3623.48	-48.59	196.27	-2638.2	128.75	1193.59	0	0	0	-2900.59	113.54	1524.04	-2752.97	191.21	1551.86	-3159.84	-11.02	1492.61	-3083.99	-37.63	1466.82	355.2	1089.99	73.16	955.1	1031.04	73.18	415.05
2.16	-3230.28	192.37	24.58	-3196.34	203.74	7.54	-1394.19	194.56	111.19	-1418.83	202.54	178.54	-2658.81	50.53	42.01	-2584.14	67.28	54.13	-3949.39	-58.89	175.36	-3617.62	-46.68	196.58	-2638.2	128.75	1193.59	0	0	0	-2891.69	111.91	1524.74	-2752.97	191.21	1551.86	-3151.26	-11.19	1492.24	-3075.78	-36.66	1466.53	354.02	1089.98	73.05	955.22	1030.75	73.31	415.9
2.17	-3228.38	193.36	23.59	-3181.62	202.75	10.81	-1394.19	194.56	111.19	-1418.83	202.54	178.54	-2652.94	49.49	38.94	-2578.72	66.42	52.29	-3942.36	-57.75	175.96	-3611.6	-44.76	196.86	-2638.2	128.75	1193.59	0	0	0	-2882.85	110.41	1524.89	-2752.97	191.21	1551.86	-3142.65	-11.35	1491.87	-3067.53	-35.68	1466.25	354.68	1091.92	72.5	955.04	1030.63	73.29	415.3
2.18	-3225.82	194.34	22.58	-3169.42	202.32	12.59	-1394.19	194.56	111.19	-1418.83	202.54	178.54	-2646.69	48.75	35.8	-2574.91	65.65	50.21	-3935.12	-56.59	176.54	-3605.42	-42.84	197.13	-2638.2	128.75	1193.59	0	0	0	-2870.6	108.8	1524.77	-2752.97	191.21	1551.86	-3134	-11.51	1491.51	-3059.25	-34.69	1465.97	354.04	1090.93	72.64	955.09	1031.33	73.06	416.38
2.19	-3222.57	195.33	21.55	-3230.19	203.52	0.91	-1394.19	194.56	111.19	-1418.83	202.54	178.54	-2639.83	48.36	32.66	-2572.67	64.98	47.93	-3927.67	-55.43	177.1	-3599.08	-40.92	197.37	-2638.2	128.75	1193.59	0	0	0	-2852.12	106.8	1525.26	-2752.97	191.21	1551.86	-3125.31	-11.67	1491.15	-3050.94	-33.7	1465.69	352.2	1090.45	72.42	955.54	1031.15	73.18	416.41
2.2	-3218.62	196.31	20.5	-3180.13	203.66	11.98	-1394.19	194.56	111.19	-1418.83	202.54	178.54	-2632.08	48.37	29.59	-2571.98	64.42	45.45	-3920.02	-54.26	177.62	-3592.58	-38.99	197.6	-2638.2	128.75	1193.59	0	0	0	-2845.69	104.95	1526.74	-2752.97	191.21	1551.86	-3116.59	-11.82	1490.79	-3042.6	-32.69	1465.42	354.7	1089.3	73.37	955.56	1030.76	73.43	416.1
2.21	-3213.94	197.3	19.44	-3169.82	203.45	11.16	-1394.19	194.56	111.19	-1418.83	202.54	178.54	-2623.15	48.83	26.67	-2572.81	64	42.8	-3912.17	-53.07	178.12	-3585.9	-37.07	197.81	-2638.2	128.75	1193.59	0	0	0	-2829.28	103.96	1528.65	-2752.97	191.21	1551.86	-3107.84	-11.97	1490.44	-3034.23	-31.68	1465.15	354.67	1089.83	73.28	955.26	1030.92	73.31	416.3
2.22	-3208.49	198.28	18.35	-3171.52	203.9	12.59	-1394.19	194.56	111.19	-1418.83	202.54	178.54	-2582.78	50.54	25.5	-2575.15	63.72	40	-3904.1	-51.88	178.59	-3579.06	-35.14	198	-2638.2	128.75	1193.59	0	0	0	-2823.07	102.51	1530.54	-2752.97	191.21	1551.86	-3099.05	-12.12	1490.09	-3025.83	-30.66	1464.89	353.62	1090.02	72.94	954.76	1031.1	73.08	414.84
2.23	-3202.27	199.25	17.24	-3188.64	202.68	9.13	-1394.19	194.56	111.19	-1418.83	202.54	178.54	-2601.35	50.53	16.41	-2578.97	63.59	37.05	-3895.82	-50.68	179.03	-3572.05	-33.22	198.17	-2638.2	128.75	1193.59	0	0	0	-2823.71	100.25	1532.67	-2752.97	191.21	1551.86	-3090.22	-12.26	1489.74	-3017.4	-29.64	1464.63	354.62	1090.24	73	954.78	1031.29	73.13	414.83
2.24	-3195.23	200.21	16.11	-3205.37	203.19	5.47	-1394.19	194.56	111.19	-1418.83	202.54	178.54	-2584.23	50.35	15.78	-2587.41	63.12	32.46	-3887.33	-49.47	179.45	-3564.87	-31.29	198.32	-2638.2	128.75	1193.59	0	0	0	-2807.52	99.59	1534.65	-2752.97	191.21	1551.86	-3081.37	-12.4	1489.4	-3008.94	-28.61	1464.38	355.25	1089.89	73.32	954.99	1030.98	73.21	414.43
2.25	-3187.37	201.17	14.97	-3161.89	201.71	11	-1394.19	194.56	111.19	-1418.83	202.54	178.54	-2594.87	50.05	10.77	-2593.41	61.39	29.04	-3878.63	-48.25	179.83	-3557.52	-29.37	198.45	-2638.2	128.75	1193.59	0	0	0	-2809.24	97.56	1538.2	-2752.97	191.21	1551.86	-3072.47	-12.53	1489.06	-3000.45	-27.57	1464.13	355	1089.76	73.27	955.16	1030.89	73.28	413.88
2.26	-3178.65	202.12	13.81	-3186.36	201.2	4.33	-1394.19	194.56	111.19	-1418.83	202.54	178.54	-2566.35	52.03	14.46	-2596.59	63.3	27.34	-3869.71	-47.02	180.19	-3549.98	-27.46	198.56	-2638.2	128.75	1193.59	0	0	0	-2803.48	96.09	1540.76	-2752.97	191.21	1551.86	-3063.55	-12.66	1488.72	-2991.93	-26.52	1463.89	354.46	1091.01	72.73	955.1	1031.17	73.15	413.81
2.27	-3169.04	203.05	12.63	-3180.93	201.36	4.34	-1394.19	194.56	111.19	-1418.83	202.54	178.54	-2570.1	52.54	14.44	-2592.08	62.36	25.26	-3860.57	-45.79	180.52	-3542.28	-25.54	198.65	-2638.2	128.75	1193.59	0	0	0	-2782.85	94.95	1542.47	-2752.97	191.21	1551.86	-3054.58	-12.79	1488.38	-2983.38	-25.47	1463.65	353.48	1091.15	72.6	955.34	1031.39	73.07	412.83
2.28	-3158.53	203.98	11.43	-3174.93	201.27	3.93	-1394.19	194.56	111.19	-1418.83	202.54	178.54	-2558.06	53.18	13.04	-2612.85	63.86	19.34	-3851.21	-44.55	180.82	-3534.39	-23.63	198.72	-2638.2	128.75	1193.59	0	0	0	-2777.42	92.45	1544.7	-2752.97	191.21	1551.86	-3045.59	-12.91	1488.05	-2974.8	-24.41	1463.41	353.31	1091.49	72.27	954.86	1031.24	73.07	415.86
2.29	-3147.08	204.89	10.21	-3152.61	202.03	6.56	-1394.19	194.56	111.19	-1418.83	202.54	178.54	-2578.07	54.1	8.84	-2614.43	64.31	17.47	-3841.62	-43.3	181.08	-3526.32	-21.72	198.77	-2638.2	128.75	1193.59	0	0	0	-2780.14	91.24	1547.04	-2752.97	191.21	1551.86	-3036.56	-13.03	1487.73	-2966.19	-23.34	1463.18	352.43	1090.32	72.49	954.85	1031.18	73.13	414.7
2.3	-3120.27	206.56	10.62	-3144.17	200.85	6.77	-1394.19	194.56	111.19	-1418.83	202.54	178.54	-2585.88	54.39	6.4	-2601.44	63.9	19.25	-3831.81	-42.05	181.32	-3518.07	-19.82	198.79	-2638.2	128.75	1193.59	0	0	0	-2757.79	89.95	1548.78	-2752.97	191.21	1551.86	-3027.5	-13.14	1487.4	-2957.55	-22.27	1462.96	354.26	1090.21	73.14	955.45	1031.01	73.33	415.3
2.31	-3148.35	207.28	2.51	-3142.83	201.21	5.94	-1394.19	194.56	111.19	-1418.83	202.54	178.54	-2573.13	53.57	9	-2605.62	63.58	17.76	-3821.78	-40.79	181.52	-3509.64	-17.92	198.8	-2638.2	128.75	1193.59	0	0	0	-2760.52	87.54	1550.9	-2752.97	191.21	1551.86	-3018.4	-13.25	1487.09	-2948.88	-21.19	1462.73	354.15	1091.12	72.78	955.34	1031.23	73.2	415.1
2.32	-3127.4	206.6	1.57	-3133.51	201.55	6.88	-1394.19	194.56	111.19	-1418.83	202.54	178.54	-2569.37	55.7	8.94	-2613.57	63.76	15.34	-3811.52	-39.52	181.7	-3501.02	-16.03	198.79	-2638.2	128.75	1193.59	0	0	0	-2741.48	87.57	1552.19	-2752.97	191.21	1551.86	-3009.28	-13.36	1486.77	-2940.19	-20.1	1462.52	353.26	1091.17	72.44	954.73	1031.01	73.17	414.61
2.33	-3127.71	207.87	-2.54	-3121.72	201.92	7.41	-1394.19	194.56	111.19	-1418.83	202.54	178.54	-2546.56	54.67	13.12	-2599.48	64.54	16.77	-3801.03	-38.25	181.84	-3492.21	-14.15	198.75	-2638.2	128.75	1193.59	0	0	0	-2724.57	86.16	1553.71	-2752.95	191.2	1551.86	-3000.12	-13.46	1486.46	-2931.46	-19.01	1462.31	355.03	1089.7	73.35	954.8	1030.88	73.27	415.74
2.34	-3105.2	208.3	-3.5	-3104.45	201.78	10.6	-1394.19	194.56	111.19	-1418.83	202.54	178.54	-2591.93	53.19	4.24	-2627.2	64.34	11.33	-3790.3	-36.97	181.95	-3483.21	-12.28	198.69	-2638.2	128.75	1193.59	0	0	0	-2719.81	84.91	1555.33	-2728.07	189.43	1552.25	-2990.92	-13.55	1486.15	-2922.71	-17.91	1462.1	353.51	1090.41	72.77	955.02	1031.27	72.99	414.74
2.35	-3076.95	209.01	0.03	-3091.5	202.37	14.13	-1394.19	194.56	111.19	-1418.83	202.54	178.54	-2569.61	54.5	6.91	-2622.61	63.74	11.94	-3779.34	-35.69	182.03	-3474.02	-10.41	198.61	-2638.2	128.75	1193.59	0	0	0	-2724.35	83.43	1557.68	-2735.96	188.89	1554.11	-2981.7	-13.65	1485.85	-2913.92	-16.8	1461.9	355.53	1089.53	73.63	955.05	1031.37	72.99	414.35
2.36	-3074.16	209.86	1.07	-3068.02	203.48	18.93	-1394.19	194.56	111.19	-1418.83	202.54	178.54	-2561.29	53.26	8.85	-2606.22	63.9	15.17	-3768.15	-34.41	182.07	-3464.63	-8.55	198.51	-2638.2	128.75	1193.59	0	0	0	-2706.05	82.94	1558.48	-2694.75	187.99	1554.31	-2972.44	-13.73	1485.55	-2905.11	-15.69	1461.71	356.26	1089.36	73.83	954.93	1031.37	73.07	414.75
2.37	-3063.65	212.18	4.27	-3059.14	204.62	22.81	-1394.19	194.56	111.19	-1418.83	202.54	178.54	-2582.19	52.57	5.33	-2610.43	63	14.16	-3756.72	-33.12	182.08	-3455.05	-6.71	198.38	-2638.2	128.75	1193.59	0	0	0	-2695.01	81.54	1559.72	-2714.55	187.74	1556.3	-2963.14	-13.81	1485.26	-2896.27	-14.57	1461.52	355.24	1089.79	73.39	954.96	1030.91	73.18	416.08
2.38	-3031.63	212.25	10.65	-3039.1	204.89	27.96	-1394.19	194.56	111.19	-1418.83	202.54	178.54	-2577.62	53.07	5.47	-2598.14	63.88	16.69	-3745.05	-31.83	182.06	-3445.27	-4.87	198.24	-2638.2	128.75	1193.59	0	0	0	-2693.29	80.29	1560.78	-2695.9	188.21	1557.76	-2953.82	-13.89	1484.97	-2887.4	-13.45	1461.33	354.8	1090	73.23	954.91	1030.93	73.13	415.02
2.39	-2999.98	213.97	16.2	-3023.49	205.03	30.87	-1394.19	194.56	111.19	-1418.83	202.54	178.54	-2594.88	53.45	2.38	-2604.96	63.39	14.95	-3733.14	-30.53	182	-3435.3	-3.04	198.07	-2638.2	128.75	1193.59	0	0	0	-2687.3	80.4	1562.11	-2695.07	185.35	1559.77	-2944.47	-13.97	1484.68	-2878.51	-12.32	1461.16	352.55	1090.31	72.54	954.96	1031.33	73.02	413.78
2.4	-2964.46	213.9	21	-2996.85	205.76	33.83	-1394.19	194.56	111.19	-1418.83	202.54	178.54	-2610.11	53.65	-0.2	-2616.82	63.24	13.68	-3720.98	-29.23	181.91	-3425.12	-1.23	197.88	-2638.2	128.75	1193.59	0	0	0	-2673.24	79.54	1562.99	-2685.46	184.11	1559.92	-2935.08	-14.03	1484.4	-2869.58	-11.18	1460.98	353.74	1089.79	73.16	955.04	1031.53	73.01	415.67
2.41	-2950.18	213.86	21.13	-2966.2	204.78	37.6	-1394.19	194.56	111.19	-1418.83	202.54	178.54	-2578.42	54.25	7.09	-2597.03	64.16	16.55	-3708.58	-27.93	181.79	-3414.74	0.57	197.66	-2638.2	128.75	1193.59	0	0	0	-2657.36	79.45	1563.41	-2661.54	183.27	1560.55	-2925.66	-14.1	1484.12	-2860.63	-10.04	1460.81	354.24	1089.56	73.33	954.61	1031.37	72.9	416.28
2.42	-2947.48	213.21	19.03	-2936.54	203.75	39.87	-1394.19	194.56	111.19	-1418.83	202.54	178.54	-2593.83	53.43	3.23	-2611.38	63.81	14.29	-3695.94	-26.63	181.63	-3404.16	2.36	197.42	-2638.2	128.75	1193.59	0	0	0	-2651.75	78.72	1564.74	-2669.67	182.59	1561.61	-2916.21	-14.15	1483.85	-2851.65	-8.89	1460.65	354.44	1090.22	73.18	954.66	1031.49	72.94	414.81
2.43	-2915.28	212	20.24	-2920.55	202.8	38.91	-1394.19	194.56	111.19	-1418.83	202.54	178.54	-2592.04	53.05	3.04	-2612.29	63.52	14.27	-3683.04	-25.33	181.43	-3393.37	4.14	197.16	-2638.2	128.75	1193.59	0	0	0	-2647.09	77.61	1565.54	-2649.15	183.71	1562.17	-2906.73	-14.21	1483.58	-2842.64	-7.74	1460.49	354.03	1090.49	72.93	955.12	1031.47	73.07	416.43
2.44	-2877.06	209.91	21.95	-2870.81	200.83	42.02	-1394.19	194.56	111.19	-1418.83	202.54	178.54	-2574.71	53.86	7.05	-2609	64.01	15.91	-3669.89	-24.02	181.2	-3382.37	5.9	196.87	-2638.2	128.74	1193.59	0	0	0	-2634.41	76.87	1565.56	-2645.92	183.26	1562.62	-2897.22	-14.25	1483.32	-2833.6	-6.58	1460.34	353.97	1090.27	72.93	955.39	1030.78	73.32	415.89
2.45	-2853.26	207.2	20.46	-2862.85	198.25	37.75	-1394.19	194.56	111.19	-1418.83	202.54	178.54	-2571.64	54.2	7.36	-2606.38	65.3	15.65	-3656.49	-22.71	180.93	-3371.16	7.65	196.56	-2634.39	128.45	1194.49	0	0	0	-2628.06	76.83	1566.13	-2647.59	181.9	1564.06	-2887.67	-14.3	1483.06	-2824.54	-5.41	1460.2	354.95	1089.58	73.45	954.53	1030.82	73.1	414.57
2.46	-2796.16	204.26	24.93	-2830.83	195.49	36.71	-1394.19	194.56	111.19	-1418.83	202.54	178.54	-2566.09	54.64	9.16	-2589.33	65.95	19.32	-3642.84	-21.41	180.62	-3359.74	9.38	196.23	-2636.29	129.37	1194.69	0	0	0	-2626.21	76.16	1566.63	-2616.42	183.21	1563.22	-2878.1	-14.33	1482.81	-2815.44	-4.24	1460.06	354.32	1090.51	72.83	955.2	1030.78	73.28	415.37
2.47	-2781.94	202	20.67	-2785.77	193.27	36.43	-1394.19	194.56	111.19	-1418.83	202.54	178.54	-2553.85	54.74	12.01	-2587.64	65.83	20.14	-3628.93	-20.1	180.28	-3348.11	11.1	195.87	-2626.57	129.25	1194.33	0	0	0	-2606.84	76.37	1566.7	-2609.71	183.3	1563.92	-2868.49	-14.36	1482.56	-2806.33	-3.07	1459.92	355.04	1089.59	73.13	955.34	1030.78	73.35	416.07
2.48	-2741.33	199.57	20.81	-2745.73	190.51	34.78	-1394.19	194.56	111.19	-1418.83	202.54	178.54	-2575.6	56.65	8.42	-2610.21	65.8	17.08	-3614.76	-18.79	179.9	-3336.26	12.8	195.49	-2599.33	126.46	1195.02	0	0	0	-2605.93	76.19	1566.4	-2624.86	183.29	1564.09	-2858.86	-14.39	1482.32	-2797.18	-1.89	1459.79	356.35	1090.32	73.24	955.48	1030.65	73.35	416.39
2.49	-2701.83	196.54	20.23	-2727.92	189.09	30.25	-1394.19	194.56	111.19	-1418.83	202.54	178.54	-2562.06	57.49	11.46	-2598.58	67.1	19.49	-3600.34	-17.48	179.48	-3324.19	14.48	195.08	-2592.21	126.67	1194.95	0	0	0	-2595.03	75.6	1566.02	-2633.43	183.56	1563.36	-2849.19	-14.41	1482.08	-2788	-0.7	1459.67	354.16	1090.88	72.59	955.07	1030.71	73.23	415.23
2.5	-2668.39	192.7	17.97	-2671.66	185.29	31.65	-1394.19	194.56	111.19	-1418.83	202.54	178.54	-2580.33	58.15	10.83	-2586.54	67.77	23.19	-3585.65	-16.17	179.03	-3311.9	16.14	194.65	-2580.41	126.5	1194.52	0	0	0	-2590.45	75.71	1566.45	-2604.88	181.95	1562.71	-2839.49	-14.43	1481.85	-2778.8	0.49	1459.55	352.92	1090.38	72.66	955.16	1031	73.21	416.45
2.51	-2642.23	189.54	15.33	-2637.69	183.54	28.41	-1394.19	194.56	111.19	-1418.83	202.54	178.54	-2578.35	58.6	10.65	-2588.78	68.18	24.52	-3570.69	-14.87	178.53	-3299.4	17.79	194.2	-2584.44	124.99	1195.29	0	0	0	-2578.85	75.87	1565.4	-2561.38	182.41	1561.38	-2829.77	-14.44	1481.63	-2769.57	1.69	1459.44	353.87	1089.79	73.11	955.04	1030.89	73.27	415.06
2.52	-2608.12	185.86	12.76	-2624.39	180.05	22.64	-1394.19	194.56	111.19	-1418.83	202.54	178.54	-2557.75	60.83	15.51	-2587.05	68.93	26.1	-3555.47	-13.56	178	-3286.67	19.41	193.71	-2552.12	126.27	1194.72	0	0	0	-2563.95	75.41	1564.9	-2580.11	180.5	1561.93	-2820.01	-14.44	1481.41	-2760.32	2.89	1459.34	354.74	1089.67	73.35	954.84	1031.01	73.16	415.89
2.53	-2562.59	185.34	13.83	-2584.99	178.59	20.15	-1394.19	194.56	111.19	-1418.83	202.54	178.54	-2571.9	61.05	12.65	-2568.2	70.38	29.23	-3539.99	-12.26	177.43	-3273.72	21.02	193.21	-2566.74	126.16	1192.56	0	0	0	-2546.82	76.48	1563.56	-2565.13	180.85	1560.58	-2810.23	-14.44	1481.19	-2751.04	4.09	1459.24	354.53	1090.51	72.92	955.09	1031.14	73.26	416.43
2.54	-2530.14	182.74	11.94	-2553.13	176.14	17.28	-1394.19	194.56	111.19	-1418.83	202.54	178.54	-2567.57	59.85	14.25	-2579.7	69.49	25.88	-3524.23	-10.96	176.81	-3260.54	22.6	192.67	-2551.01	126.27	1191.66	0	0	0	-2532	77.12	1563.23	-2551.99	181.73	1559.71	-2800.41	-14.43	1480.98	-2741.73	5.31	1459.15	355.31	1090.26	73.13	955.05	1030.91	73.27	414.76
2.55	-2506.09	180.93	9.16	-2493.5	174.88	19.81	-1394.19	194.56	111.19	-1418.83	202.54	178.54	-2563.04	57.68	12.93	-2591.33	67.83	22.58	-3508.2	-9.66	176.16	-3247.13	24.17	192.11	-2545.39	125.14	1190.97	0	0	0	-2531.97	76.37	1562.67	-2546.43	182.62	1558.35	-2790.57	-14.42	1480.78	-2732.39	6.52	1459.06	353.23	1090.44	72.76	955.28	1030.69	73.35	416.18
2.56	-2471.1	178.94	10.15	-2495.74	173.13	12.65	-1394.19	194.56	111.19	-1418.83	202.54	178.54	-2561.39	56.94	11.08	-2606.67	66.92	17.19	-3491.9	-8.37	175.47	-3233.49	25.71	191.53	-2527.6	124.91	1190.25	0	0	0	-2522.84	75.76	1561.74	-2514.31	181.64	1556.6	-2780.69	-14.4	1480.58	-2723.03	7.74	1458.98	353.37	1090.64	72.58	955.5	1030.78	73.33	415.46
2.57	-2428.53	176.62	11.59	-2432.76	170.39	17.19	-1394.19	194.56	111.19	-1418.83	202.54	178.54	-2537.27	55.48	14.95	-2613.49	65.46	15.25	-3475.32	-7.08	174.73	-3219.62	27.23	190.92	-2499.97	123.31	1188.75	0	0	0	-2509.31	76.66	1560.39	-2538.69	182.97	1556.54	-2770.79	-14.37	1480.39	-2713.64	8.97	1458.91	354.52	1090.03	73.19	955.08	1031.18	73.15	416.04
2.58	-2394.43	175.75	12.71	-2393.2	169.37	18.34	-1394.19	194.56	111.19	-1418.83	202.54	178.54	-2566.33	52.84	8.01	-2596.58	65.61	17.21	-3458.47	-5.79	173.96	-3205.52	28.73	190.28	-2506.09	123.22	1187.53	0	0	0	-2497.96	77.06	1560.09	-2517.01	182.51	1554.96	-2760.86	-14.34	1480.2	-2704.23	10.2	1458.84	354.07	1090.22	73.01	955.41	1031.22	73.06	414.78
2.59	-2321.61	172.77	21.48	-2369.04	167.69	16.24	-1394.19	194.56	111.19	-1418.83	202.54	178.54	-2566.27	52.45	6.75	-2605.52	63.61	15.93	-3441.34	-4.5	173.14	-3191.18	30.2	189.62	-2504.81	123.01	1185.2	0	0	0	-2491.8	76.84	1558.61	-2497.83	183.64	1553.19	-2750.9	-14.3	1480.02	-2694.79	11.43	1458.78	354.02	1090.19	72.94	955.1	1031.15	73.08	415.73
2.6	-2291.37	170.45	22.52	-2339.84	166.93	16.02	-1394.19	194.56	111.19	-1418.83	202.54	178.54	-2551.53	53.15	8.98	-2613.94	63.25	14.33	-3423.92	-3.22	172.29	-3176.6	31.65	188.93	-2505.17	122.68	1183.48	0	0	0	-2477.93	76.96	1557.06	-2483.99	183.35	1551.95	-2740.91	-14.26	1479.84	-2685.32	12.67	1458.73	353.25	1091.01	72.62	955.11	1031.41	73.14	416.69
2.61	-2283.96	169.85	22.06	-2297.26	164.49	20.89	-1394.19	194.56	111.19	-1418.83	202.54	178.54	-2591.71	50.76	3.32	-2604.48	63.48	15.46	-3406.23	-1.95	171.38	-3161.79	33.07	188.21	-2493.47	122.44	1182.69	0	0	0	-2482.5	77.81	1555.9	-2478.68	183.67	1549.62	-2730.89	-14.21	1479.67	-2675.83	13.91	1458.68	354.56	1090.47	73.07	955.21	1030.66	73.43	415.14
2.62	-2230.27	168.8	30.88	-2264.22	165.28	23.15	-1394.19	194.56	111.19	-1418.83	202.54	178.54	-2563.05	51.92	6.75	-2604.55	63.62	16.38	-3388.25	-0.68	170.44	-3146.73	34.47	187.46	-2465.41	121.24	1181.46	0	0	0	-2460.49	78.57	1554.64	-2479.09	183.45	1549.05	-2720.85	-14.15	1479.51	-2666.31	15.16	1458.64	353.91	1090.26	73.02	955.78	1030.76	73.36	416.34
2.63	-2240.92	167.1	32	-2202.05	164.63	37.7	-1394.19	194.56	111.19	-1418.83	202.54	178.54	-2531.9	51.21	11.98	-2613.79	63.2	15.18	-3369.98	0.59	169.45	-3131.43	35.84	186.69	-2452.54	121.35	1179.67	0	0	0	-2448.83	78.88	1553.58	-2465.15	184.1	1547.11	-2710.77	-14.09	1479.36	-2656.77	16.41	1458.6	354.86	1090.05	73.32	955.65	1030.82	73.38	416.7
2.64	-2182.25	166.98	48.32	-2192.89	164.4	45.23	-1394.19	194.56	111.19	-1418.83	202.54	178.54	-2597.09	50.61	2.13	-2589.11	62.71	18.22	-3351.43	1.85	168.42	-3115.89	37.18	185.89	-2438.96	121.48	1178.1	0	0	0	-2446.75	78.67	1552.21	-2438.78	184.81	1544.28	-2700.67	-14.02	1479.21	-2647.2	17.66	1458.57	354.36	1090.66	72.87	955.36	1031.02	73.25	415.27
2.65	-2136.36	167.09	64.45	-2157.16	163.08	58.93	-1394.19	194.56	111.19	-1418.83	202.54	178.54	-2582.74	50.59	3.05	-2586.2	63.52	18.84	-3332.58	3.1	167.35	-3100.1	38.5	185.07	-2450.76	121.7	1176.07	0	0	0	-2433.8	79.79	1550.79	-2437.25	184.94	1542.36	-2690.54	-13.94	1479.06	-2637.6	18.92	1458.55	354.48	1090.15	73.09	955.27	1030.96	73.31	413.25
2.66	-2102.81	168.87	78.91	-2105.5	164.73	74.86	-1394.19	194.56	111.19	-1418.83	202.54	178.54	-2577.86	50.48	4.76	-2603.14	63.03	15.44	-3313.44	4.35	166.23	-3084.06	39.79	184.21	-2429.32	120.9	1173.99	0	0	0	-2415.91	80.39	1548.57	-2425.18	184.47	1541.99	-2680.39	-13.86	1478.93	-2627.98	20.19	1458.54	355.16	1089.96	73.19	955.19	1031.04	73.27	413.39
2.67	-2077.86	171.59	91.41	-2083.06	164.39	82.79	-1394.19	194.56	111.19	-1418.83	202.54	178.54	-2550.04	50.49	9.98	-2595.14	62.24	17.43	-3294.01	5.59	165.07	-3067.77	41.05	183.33	-2407.61	120.92	1171.99	0	0	0	-2403.01	81.44	1546.58	-2430.78	186.07	1540.6	-2670.2	-13.77	1478.8	-2618.34	21.45	1458.53	354.51	1090.34	73	955.33	1030.92	73.25	415.07
2.68	-2057.8	174.51	101.65	-2061.87	164.48	92.51	-1394.19	194.56	111.19	-1418.83	202.54	178.54	-2564.76	51.29	7.41	-2611.47	61.3	13.62	-3274.28	6.82	163.86	-3051.23	42.28	182.41	-2411.64	120.16	1168.85	0	0	0	-2387.67	81.55	1544.81	-2440.28	188.06	1539.53	-2659.99	-13.68	1478.67	-2608.67	22.73	1458.53	353.91	1090.42	72.92	955.33	1030.89	73.3	415.17
2.69	-2038.91	176.9	109.34	-2043.15	166.06	103.38	-1394.19	194.56	111.19	-1418.83	202.54	178.54	-2551.06	50.57	9.2	-2618.54	60.48	13.68	-3254.26	8.05	162.61	-3034.44	43.48	181.47	-2387.34	121.14	1168.14	0	0	0	-2386.45	82.98	1543.65	-2408.49	188.02	1537.49	-2649.76	-13.57	1478.56	-2598.97	24	1458.54	354.07	1089.99	73.18	954.5	1030.93	73.13	416.65
2.7	-2026.24	179.69	113.95	-2039.95	169.04	108.74	-1394.19	194.56	111.19	-1418.83	202.54	178.54	-2561.64	50.45	8.79	-2610.83	61.55	15.03	-3233.93	9.26	161.31	-3017.39	44.65	180.5	-2378.23	120.71	1166.43	0	0	0	-2378.44	83.28	1542.74	-2398.26	188.19	1535.98	-2639.49	-13.46	1478.45	-2589.25	25.28	1458.55	355.99	1089.8	73.51	955	1030.91	73.31	416.84
2.71	-2012.45	177.86	117.38	-2034.52	170.54	108.78	-1394.19	194.56	111.19	-1418.83	202.54	178.54	-2593.36	50.44	3	-2604.45	61.48	16.2	-3213.31	10.47	159.97	-3000.08	45.78	179.51	-2388.09	119.98	1165.18	0	0	0	-2367.34	83.78	1541.52	-2382.84	188.75	1534.49	-2629.2	-13.35	1478.34	-2579.51	26.56	1458.57	354.8	1090.16	73.19	954.97	1031.08	73.17	414.7
2.72	-2001.6	175.91	117.48	-2025.24	170.61	108.29	-1394.19	194.56	111.19	-1418.83	202.54	178.54	-2591.26	50.44	3.79	-2608.2	61.4	16.39	-3192.38	11.67	158.58	-2982.52	46.89	178.48	-2375.39	121.38	1163.67	0	0	0	-2359.69	84.41	1540.75	-2389.92	190.05	1533.79	-2618.88	-13.22	1478.25	-2569.73	27.85	1458.6	354.73	1090.46	72.98	954.8	1031.06	73.15	415.42
2.73	-1995.49	175.43	113.77	-2018.89	170.08	104.11	-1394.19	194.56	111.19	-1418.83	202.54	178.54	-2561.06	50.11	9.91	-2601.92	61.36	16.76	-3171.14	12.87	157.14	-2964.69	47.96	177.42	-2346.4	121.79	1162.56	0	0	0	-2353.9	85.67	1539.93	-2363.02	191.06	1532.43	-2608.54	-13.09	1478.16	-2559.94	29.13	1458.63	354.92	1089.55	73.36	954.74	1031.25	73.1	415.06
2.74	-1991.7	176.58	104.77	-2011.76	168.04	98.38	-1394.19	194.56	111.19	-1418.83	202.54	178.54	-2577.43	48.89	3.8	-2598.8	61.47	17.99	-3149.6	14.05	155.65	-2946.6	49	176.34	-2350.71	120.94	1160.75	0	0	0	-2341.92	87.32	1539.51	-2360.73	191.89	1531.25	-2598.17	-12.95	1478.08	-2550.12	30.43	1458.68	353.18	1091.33	72.46	955	1030.96	73.25	413.76
2.75	-1984.4	175.78	96.2	-2007.88	169.83	88.97	-1394.19	194.56	111.19	-1418.83	202.54	178.54	-2554.8	49.64	9.95	-2599.05	60.2	18.13	-3127.75	15.22	154.12	-2928.25	50	175.22	-2339.58	121.65	1160.54	0	0	0	-2324.71	88.43	1539.19	-2331.33	192.37	1530.63	-2587.77	-12.81	1478	-2540.28	31.72	1458.73	353.74	1090.52	72.79	955.33	1030.82	73.34	414.4
2.76	-1979.2	179.82	84.58	-2001.21	172.14	79.01	-1394.19	194.56	111.19	-1418.83	202.54	178.54	-2562.77	50.03	9.17	-2599.27	60.02	17.31	-3105.59	16.39	152.54	-2909.63	50.97	174.08	-2315.52	123.29	1161.49	0	0	0	-2314.28	89.33	1539.24	-2331.64	194.35	1531.03	-2577.35	-12.65	1477.93	-2530.41	33.02	1458.78	354.61	1089.53	73.45	955.55	1030.67	73.52	414.97
2.77	-1969.41	180.31	73.22	-1999.53	173	66.65	-1394.19	194.56	111.19	-1418.83	202.54	178.54	-2571.1	48.98	8.36	-2601.41	59.94	17.64	-3083.11	17.54	150.91	-2890.74	51.91	172.9	-2289.22	121.69	1161.73	0	0	0	-2301.53	90.41	1540.13	-2301.19	194.99	1530.81	-2566.9	-12.49	1477.87	-2520.52	34.32	1458.85	354.18	1089.78	73.27	954.56	1031.11	73.05	413.91
2.78	-1978.01	178.36	58.14	-1991.23	172.64	58.1	-1394.19	194.56	111.19	-1418.83	202.54	178.54	-2576.64	48.27	7.95	-2575.76	58.81	23.09	-3060.32	18.68	149.24	-2871.59	52.81	171.69	-2297.64	122	1161.53	0	0	0	-2295.51	91.89	1540.54	-2311.55	197.26	1532.61	-2556.43	-12.33	1477.82	-2510.6	35.63	1458.92	355.16	1089.83	73.46	954.36	1031.15	73.01	415.33
2.79	-1961.65	176.47	53.02	-1991.67	171.12	50.28	-1394.19	194.56	111.19	-1418.83	202.54	178.54	-2582.52	48.96	6.52	-2603.01	58.15	19.65	-3037.22	19.81	147.51	-2852.16	53.67	170.46	-2286.73	125.09	1163.35	0	0	0	-2283.39	93.01	1542.12	-2291.7	198.46	1533.84	-2545.93	-12.15	1477.78	-2500.66	36.93	1459	352.21	1089.61	72.96	955.07	1031.06	73.16	415.04
2.8	-1984.07	172.94	41.44	-1992.37	168.96	43.85	-1394.19	194.56	111.19	-1418.83	202.54	178.54	-2583.16	49.18	7.1	-2571.94	59.51	27.27	-3013.79	20.93	145.73	-2832.45	54.49	169.19	-2269.21	125.38	1165.74	0	0	0	-2270.92	94.5	1544.2	-2286.46	200.22	1536.49	-2535.4	-11.97	1477.74	-2490.69	38.24	1459.08	353.91	1090.19	73.01	954.88	1030.94	73.17	416.05
2.81	-1962.65	168.57	41.17	-1990.32	164.49	39.79	-1394.19	194.56	111.19	-1418.83	202.54	178.54	-2556.48	49.1	12.96	-2557.11	58.84	33.09	-2990.05	22.04	143.91	-2812.47	55.28	167.89	-2266.44	127.74	1168.99	0	0	0	-2257.88	96.76	1546.31	-2290.13	201.74	1538	-2524.85	-11.78	1477.71	-2480.71	39.56	1459.18	354.2	1090.69	72.79	954.87	1031.01	73.18	417.49
2.82	-1967.67	165.62	35.42	-1985.22	160.94	36.67	-1394.19	194.56	111.19	-1418.83	202.54	178.54	-2585.41	47.4	7.3	-2533.88	57.73	38.61	-2965.98	23.13	142.03	-2792.22	56.03	166.56	-2266.89	128.73	1170.78	0	0	0	-2248.08	98.77	1549.46	-2272.02	204.12	1540.5	-2514.28	-11.58	1477.69	-2470.69	40.87	1459.28	355.36	1090.4	73.14	955.11	1030.86	73.21	416.1
2.83	-1965.86	164.63	31.55	-1983.49	160.12	31.89	-1394.19	194.56	111.19	-1418.83	202.54	178.54	-2571.16	47.55	11.47	-2535.01	54.48	36.55	-2941.59	24.22	140.1	-2771.68	56.74	165.2	-2240.85	130.34	1173.54	0	0	0	-2239.27	100.41	1552.09	-2255.32	206.67	1543.31	-2503.68	-11.38	1477.67	-2460.66	42.19	1459.39	355.8	1090.34	73.37	955.25	1030.89	73.3	414.32
2.84	-1963.44	166.11	27.89	-1985.35	160.92	28.52	-1394.19	194.56	111.19	-1418.83	202.54	178.54	-2557.98	47.4	12.9	-2589.75	57.41	23.57	-2916.87	25.29	138.13	-2750.87	57.41	163.81	-2233.04	131.03	1176.68	0	0	0	-2232.13	102.28	1554.98	-2236.59	206.44	1545.49	-2493.05	-11.16	1477.66	-2450.6	43.51	1459.51	354.47	1090.07	73.15	955.43	1031.12	73.21	414.33
2.85	-1974.42	166	24.38	-1984.73	161.68	26.54	-1394.19	194.56	111.19	-1418.83	202.54	178.54	-2551.13	48.28	12.71	-2572.24	56.98	23.09	-2891.83	26.35	136.1	-2729.77	58.04	162.39	-2228.37	132.2	1180.12	0	0	0	-2221.61	104.28	1557.12	-2240.43	209.58	1547.08	-2482.41	-10.94	1477.67	-2440.52	44.84	1459.63	354	1090.27	72.98	955.28	1030.99	73.28	415.81
2.86	-1968.65	165.66	22.68	-1990.98	163.27	22.77	-1394.19	194.56	111.19	-1418.83	202.54	178.54	-2546.35	47.46	11.3	-2565.96	58.14	24.09	-2866.45	27.39	134.02	-2708.38	58.63	160.93	-2206.63	135.42	1183.87	0	0	0	-2203.18	106.89	1559.22	-2217.86	211.11	1548.53	-2471.73	-10.71	1477.67	-2430.41	46.16	1459.77	353.45	1090.89	72.72	955.28	1030.8	73.32	415.83
2.87	-1961.96	166.39	23.67	-1987.74	162.76	22.48	-1394.19	194.56	111.19	-1418.83	202.54	178.54	-2585.11	46.48	1.96	-2577.98	58.89	19.4	-2840.75	28.42	131.88	-2686.71	59.17	159.45	-2182.32	136.44	1185.43	0	0	0	-2203.32	107.47	1561.71	-2198.86	212.63	1548.7	-2461.04	-10.48	1477.69	-2420.28	47.49	1459.91	355.86	1090.69	73.25	955.42	1031.06	73.26	414.92
2.88	-1977.33	166.45	19.31	-1991.51	162.59	20.97	-1394.19	194.56	111.19	-1418.83	202.54	178.54	-2554.74	46.86	4.74	-2565.95	58.86	17.73	-2814.71	29.44	129.7	-2664.76	59.67	157.93	-2187.33	137.5	1188.09	0	0	0	-2188.31	108.24	1563.35	-2203.89	214.36	1552.07	-2450.32	-10.23	1477.72	-2410.13	48.82	1460.06	354.83	1089.99	73.31	955.38	1030.82	73.28	417.48
2.89	-1969.88	166.51	20.28	-1992.2	163.27	20.31	-1394.19	194.56	111.19	-1418.83	202.54	178.54	-2547.17	46.09	2.81	-2556.63	58.42	15.69	-2788.33	30.44	127.46	-2642.51	60.14	156.37	-2171.47	138.09	1190.21	0	0	0	-2186.19	110.4	1565.84	-2205.68	215.99	1554.38	-2439.57	-9.98	1477.75	-2399.96	50.15	1460.22	354.76	1090.38	73.15	955.26	1030.84	73.2	417.18
2.9	-1967.79	166.88	20.66	-1991.33	163.26	20.53	-1394.19	194.56	111.19	-1418.83	202.54	178.54	-2532.12	45.44	0.93	-2536.65	57.04	16.43	-2761.62	31.42	125.17	-2619.97	60.55	154.79	-2148.82	138.18	1192.29	0	0	0	-2176.19	111.25	1567.51	-2176.25	216.8	1555.94	-2428.81	-9.72	1477.79	-2389.76	51.49	1460.38	355.55	1090.11	73.35	955.27	1031.35	73.13	415.99
2.91	-1970.23	167.14	20.34	-1989.34	162.95	20.32	-1394.19	194.56	111.19	-1418.83	202.54	178.54	-2522.41	43	-2.17	-2522.11	55.2	17.11	-2734.57	32.39	122.82	-2597.13	60.92	153.17	-2152.4	139.28	1193.07	0	0	0	-2154.59	112.67	1568.29	-2167.35	218.82	1557.71	-2418.01	-9.45	1477.84	-2379.54	52.83	1460.55	356.7	1089.43	73.64	955.09	1031.3	73.24	416.35
2.92	-1959.1	166.87	22.61	-1989.62	163.7	19.79	-1394.19	194.56	111.19	-1418.83	202.54	178.54	-2513.87	41.85	-0.44	-2510.16	52.98	19.49	-2707.18	33.35	120.43	-2574	61.25	151.52	-2136.44	138.54	1193.97	0	0	0	-2146.53	113.67	1570.32	-2154.55	219.73	1559.76	-2407.2	-9.17	1477.9	-2369.3	54.17	1460.74	356.95	1088.84	74.02	954.57	1030.95	73.13	416.29
2.93	-1960.01	166.61	22.63	-1983.01	162.93	21.36	-1394.19	194.56	111.19	-1418.83	202.54	178.54	-2506.23	39.35	2.69	-2496.29	51.08	23.97	-2679.44	34.29	117.97	-2550.58	61.53	149.84	-2124.58	138.16	1194.1	0	0	0	-2135.16	113.94	1571.91	-2150.79	219.22	1560.65	-2396.36	-8.88	1477.97	-2359.04	55.51	1460.93	356.82	1089.52	73.84	954.9	1031.03	73.09	416.59
2.94	-1964.57	167.12	20.96	-1992.75	163.51	19.25	-1394.19	194.56	111.19	-1418.83	202.54	178.54	-2494.22	35.94	5.72	-2484.01	49.67	27	-2651.36	35.21	115.46	-2526.85	61.77	148.12	-2115.81	138.45	1195	0	0	0	-2122.19	115.24	1573.05	-2131.73	220.44	1561.03	-2385.5	-8.59	1478.05	-2348.75	56.85	1461.12	355.04	1091.02	72.97	954.77	1031	73.17	417.58
2.95	-1969.92	167.47	19.85	-1987.43	163.72	20.34	-1394.19	194.56	111.19	-1418.83	202.54	178.54	-2466.18	33.88	11.21	-2462.41	48.23	31.61	-2622.93	36.11	112.9	-2502.82	61.96	146.37	-2118.32	138.3	1195.19	0	0	0	-2118.67	116.12	1574.3	-2128.13	220.86	1562.9	-2374.62	-8.28	1478.13	-2338.44	58.19	1461.33	353	1090.85	72.59	954.93	1030.69	73.36	414.83
2.96	-1966.74	167.03	20.6	-1991.68	163.72	19.36	-1394.19	194.56	111.19	-1418.83	202.54	178.54	-2442.8	32	15.02	-2431.69	47.32	37.33	-2594.16	37	110.28	-2478.5	62.1	144.58	-2094.26	138.03	1196.25	0	0	0	-2100.8	116.61	1575.5	-2114.62	221.94	1564.32	-2363.71	-7.97	1478.23	-2328.11	59.54	1461.55	354.44	1090.13	73.45	955.27	1030.76	73.33	415.13
2.97	-1959.63	170.01	24.33	-1984.76	162.72	20.93	-1394.19	194.56	111.19	-1418.83	202.54	178.54	-2417.19	30.24	17.93	-2393.99	46.07	42.2	-2565.03	37.87	107.61	-2453.86	62.19	142.77	-2087.67	137.28	1196.84	0	0	0	-2093.81	116.58	1576.92	-2088.41	222.78	1564.77	-2352.79	-7.65	1478.33	-2317.75	60.89	1461.77	355.12	1090.13	73.39	955.47	1031.04	73.33	416.74
2.98	-1971.63	166.94	19.78	-1982.97	163.82	21.02	-1394.19	194.56	111.19	-1418.83	202.54	178.54	-2382.25	29.61	21.77	-2371.46	45.18	44.02	-2535.55	38.73	104.88	-2428.92	62.24	140.91	-2068.38	137.14	1197.21	0	0	0	-2079.7	116.73	1577.56	-2076.15	222.38	1568.42	-2341.84	-7.32	1478.44	-2307.38	62.24	1462	354.27	1089.61	73.42	955.39	1030.97	73.31	416.64
2.99	-1963.6	167.53	20.86	-1979.34	163.15	21.73	-1394.19	194.56	111.19	-1418.83	202.54	178.54	-2372.37	28.4	20.34	-2347.33	44.76	45.19	-2505.72	39.56	102.09	-2403.67	62.23	139.03	-2079.04	137.53	1198.42	0	0	0	-2083.29	117.46	1579.5	-2073.88	223.79	1570.23	-2330.86	-6.98	1478.56	-2296.98	63.59	1462.24	354.76	1089.93	73.33	955.15	1030.98	73.27	416.16
3	-1963.63	167.03	21.16	-1987.53	162.86	20.38	-1394.19	194.56	111.19	-1418.83	202.54	178.54	-2321.06	29.02	24.51	-2321.57	44.63	45.17	-2475.53	40.38	99.25	-2378.11	62.18	137.1	-2063.59	137.72	1198.84	0	0	0	-2070.98	117.58	1580.07	-2066.92	222.07	1571.18	-2319.87	-6.63	1478.69	-2286.56	64.94	1462.49	356.44	1089.44	73.7	955.24	1030.64	73.34	416.56
3.01	-1952	167.22	23.47	-1980.54	163.85	21.76	-1394.19	194.56	111.19	-1418.83	202.54	178.54	-2289.69	28.42	25.3	-2284.01	44.97	46.23	-2444.99	41.18	96.34	-2352.24	62.07	135.15	-2064.82	137.7	1199.43	0	0	0	-2062.03	118.14	1580.8	-2060.84	223.42	1571.96	-2308.85	-6.28	1478.83	-2276.12	66.29	1462.75	355.65	1090.45	73.22	954.79	1031.03	73.08	414.93
3.02	-1958.45	168.93	24.16	-1991.71	162.54	19.51	-1394.19	194.56	111.19	-1418.83	202.54	178.54	-2246.99	29.75	26.66	-2267.29	45.68	42.79	-2414.08	41.96	93.38	-2326.06	61.91	133.16	-2051.25	137.73	1199.65	0	0	0	-2049.08	118.73	1581.09	-2043.74	223.93	1572.3	-2297.81	-5.91	1478.98	-2265.66	67.65	1463.02	354.32	1090.15	73.11	955.22	1030.77	73.35	414.78
3.03	-1956.98	166.17	22.04	-1986.93	163.21	19.95	-1394.19	194.56	111.19	-1418.83	202.54	178.54	-2215.18	30.22	25.68	-2231.26	46.53	41.59	-2382.81	42.72	90.37	-2299.56	61.7	131.13	-2048.79	138.24	1199.52	0	0	0	-2032.14	118.29	1581.13	-2033.46	223.4	1572.78	-2286.76	-5.54	1479.14	-2255.18	69	1463.29	353.75	1090.37	72.85	955.3	1031.12	73.31	415.25
3.04	-1964.87	166.12	20.15	-1992.53	162.48	18.49	-1394.19	194.56	111.19	-1418.83	202.54	178.54	-2197.88	30.79	21.09	-2185.94	47.42	41.87	-2351.18	43.45	87.29	-2272.74	61.44	129.07	-2017.1	139.68	1201.03	0	0	0	-2023.12	118.48	1581.02	-2023.99	224.35	1573.15	-2275.68	-5.15	1479.3	-2244.67	70.36	1463.58	353.06	1090.4	72.61	955.11	1030.83	73.18	414.69
3.05	-1960.29	165.44	21.97	-1986.75	162.51	19.47	-1394.19	194.56	111.19	-1418.83	202.54	178.54	-2160.55	32.52	20.55	-2148.13	48.45	40.18	-2319.18	44.17	84.16	-2245.61	61.12	126.97	-2017.05	139.52	1200.54	0	0	0	-2017.71	118.88	1581.02	-2013.22	224.2	1572.73	-2264.57	-4.76	1479.48	-2234.15	71.72	1463.87	354.63	1090.04	73.08	955.07	1030.82	73.34	415.34
3.06	-1973.91	166.34	18.15	-1985.64	163.68	18.84	-1394.19	194.56	111.19	-1418.83	202.54	178.54	-2113.37	33.77	20.65	-2127.4	48.76	34.9	-2286.82	44.87	80.96	-2218.15	60.75	124.84	-2005.32	139.7	1203.72	0	0	0	-2006.48	118.24	1581.09	-2014.15	223.46	1572.89	-2253.45	-4.36	1479.67	-2223.6	73.07	1464.18	353.76	1090.94	72.61	954.92	1030.98	73.28	415.79
3.07	-1958.76	165.09	21.77	-1986.53	163.13	18.45	-1394.19	194.56	111.19	-1418.83	202.54	178.54	-2086.12	34.52	16.96	-2089.71	48.95	32.06	-2254.08	45.55	77.71	-2190.37	60.33	122.67	-1998.14	140.18	1203.71	0	0	0	-1991.98	118.28	1580.4	-1995.42	222.83	1572.68	-2242.31	-3.94	1479.86	-2213.03	74.43	1464.49	352.55	1091.4	72.23	955.02	1030.83	73.31	416.81
3.08	-1966.49	164.57	20.05	-1982.72	162.14	18.98	-1394.19	194.56	111.19	-1418.83	202.54	178.54	-2049.26	35.68	14.35	-2050.95	49.48	29.52	-2220.98	46.2	74.4	-2162.26	59.85	120.46	-1984.6	140.7	1203.1	0	0	0	-1975.61	117.55	1582.52	-1977.9	221.63	1572.17	-2231.14	-3.52	1480.07	-2202.44	75.79	1464.81	354.86	1090.56	73.05	955.11	1030.87	73.23	417.68
3.09	-1960.52	172.24	19	-1985.71	163.28	17.94	-1394.19	194.56	111.19	-1418.83	202.54	178.54	-2025.13	36.51	9.68	-2017.37	49.4	26.4	-2187.5	46.84	71.02	-2133.83	59.31	118.22	-1976.74	140.5	1202.53	0	0	0	-1966.95	117.54	1582.37	-1964.05	221.46	1571.4	-2219.96	-3.09	1480.28	-2191.83	77.15	1465.14	354.83	1090.6	73.16	955.04	1030.86	73.26	417.72
3.1	-1962.82	165.46	20.44	-1987.39	161.83	17.94	-1394.19	194.56	111.19	-1418.83	202.54	178.54	-1971.99	36.79	10.43	-1993.52	49.99	21.98	-2153.65	47.45	67.59	-2105.07	58.72	115.94	-1964.87	140.97	1201.7	0	0	0	-1956.49	117.17	1581.44	-1965.63	222.49	1571.35	-2208.75	-2.65	1480.51	-2181.21	78.52	1465.48	355.91	1090.02	73.45	955.24	1031.15	73.26	414.52
3.11	-1968.04	165.6	19.32	-1987.43	162.72	17.41	-1394.19	194.56	111.19	-1418.83	202.54	178.54	-1939.42	37.92	8.36	-1960.27	50.58	20.13	-2119.42	48.04	64.09	-2075.98	58.07	113.62	-1958.37	142.08	1200.61	0	0	0	-1945.38	117.26	1580.23	-1952.21	223.03	1570.14	-2197.53	-2.2	1480.74	-2170.56	79.88	1465.82	354.37	1090.43	73.23	954.99	1030.69	73.28	414.82
3.12	-1970.8	164.45	18.38	-1987.28	162.4	17.64	-1394.19	194.56	111.19	-1418.83	202.54	178.54	-1900.73	40.83	13.35	-1919.69	51.56	27.39	-2084.81	48.61	60.53	-2046.56	57.36	111.27	-1943.95	142.38	1199.64	0	0	0	-1936.17	117.19	1579.1	-1932.92	224.11	1571.06	-2186.29	-1.74	1480.99	-2159.88	81.24	1466.18	354.2	1090.6	73.05	955.49	1030.66	73.38	416.36
3.13	-1959.85	166.17	18.99	-1985.22	160.44	18.4	-1394.19	194.56	111.19	-1418.83	202.54	178.54	-1864.6	41.28	13.66	-1881.28	52.23	27.62	-2049.82	49.15	56.92	-2016.81	56.6	108.88	-1930.05	142.72	1198.51	0	0	0	-1924.77	116.62	1577.94	-1917.8	221.24	1570.21	-2175.02	-1.27	1481.24	-2149.19	82.6	1466.55	353.62	1090.92	72.73	955.49	1030.84	73.33	417.13
3.14	-1951.38	164.2	20.48	-1999.08	156.14	10.09	-1394.19	194.56	111.19	-1418.83	202.54	178.54	-1827.26	41.6	14.65	-1846.53	53.29	26.86	-2014.45	49.67	53.23	-1986.72	55.77	106.46	-1923.03	143.76	1197.06	0	0	0	-1914.67	116.72	1576.43	-1906.25	220.28	1568.96	-2163.74	-0.8	1481.51	-2138.48	83.97	1466.93	353.78	1090.58	73.03	955.35	1031.04	73.24	416.23
3.15	-1964.81	158.28	15.61	-1977.33	157.47	13.05	-1394.19	194.56	111.19	-1418.83	202.54	178.54	-1797.93	41.92	14.5	-1813.53	54.6	26.44	-1978.69	50.17	49.49	-1956.29	54.89	103.99	-1915.35	143.54	1195.86	0	0	0	-1906.26	116.24	1575.05	-1896.26	220.8	1568.02	-2152.43	-0.31	1481.78	-2127.75	85.33	1467.31	355.22	1091.07	73.31	955.3	1030.77	73.38	416.54
3.16	-1959.53	161.15	15.85	-1983.74	158.14	11.03	-1394.19	194.56	111.19	-1418.83	202.54	178.54	-1758.69	43.07	17.07	-1776.96	55.37	27.38	-1942.55	50.64	45.68	-1925.52	53.95	101.49	-1905.62	143.75	1194.04	0	0	0	-1893.27	116.25	1573.43	-1886.23	221.9	1566.52	-2141.11	0.19	1482.07	-2117	86.69	1467.71	355.67	1090	73.57	955.21	1030.77	73.43	415.06
3.17	-1963.83	161.83	14.71	-1995.02	160.03	7.81	-1394.19	194.56	111.19	-1418.83	202.54	178.54	-1719.16	43.21	21.3	-1745.17	55.88	28.52	-1906.02	51.09	41.81	-1894.41	52.94	98.95	-1892.71	144.74	1192.55	0	0	0	-1882.87	116.06	1571.84	-1875.88	221.87	1565.19	-2129.77	0.7	1482.36	-2106.23	88.06	1468.11	355.49	1089.98	73.51	954.99	1031.22	73.16	416.06
3.18	-1980.88	163.34	9.83	-1987.24	164.94	14.5	-1394.19	194.56	111.19	-1418.83	202.54	178.54	-1682.27	43.8	25.64	-1706.22	56.83	32.01	-1869.1	51.51	37.88	-1862.96	51.87	96.37	-1881.04	145.57	1191.27	0	0	0	-1869.47	115.61	1569.97	-1864.05	220.56	1563.79	-2118.41	1.22	1482.67	-2095.44	89.42	1468.53	354.64	1089.98	73.35	955.33	1031.09	73.25	415.36
3.19	-1962.27	168.27	15.15	-1987.29	164.53	15.05	-1394.19	194.56	111.19	-1418.83	202.54	178.54	-1647.1	44.62	30.82	-1667.62	57.56	36.82	-1831.8	51.91	33.88	-1828.98	48.4	91.22	-1872.35	146.04	1189.59	0	0	0	-1860.53	115.47	1568.3	-1853.02	220.39	1561.98	-2107.03	1.75	1482.99	-2084.63	90.78	1468.95	354.36	1090.04	73.16	955.51	1030.9	73.39	415.92
3.2	-1960.72	169.05	15.54	-1986.02	165.25	15.1	-1394.19	194.56	111.19	-1418.83	202.54	178.54	-1607.04	46.31	37.95	-1634.94	58.22	41.55	-1799.87	54.1	26.49	-1798.31	47.68	86.12	-1860.78	146.61	1188.05	0	0	0	-1848.91	115.24	1566.37	-1839.92	217.81	1560.09	-2095.63	2.29	1483.32	-2073.8	92.15	1469.38	354.72	1090.92	72.83	955.36	1030.96	73.29	414.35
3.21	-1960.79	168.84	15.92	-1982.89	165.24	15.68	-1394.19	194.56	111.19	-1418.83	202.54	178.54	-1576.24	46.22	47.95	-1602.39	58.21	48.32	-1766.12	53.86	21.8	-1774.83	54.2	79.69	-1849.96	147.28	1186.49	0	0	0	-1841.86	114.91	1564.73	-1831.33	219.9	1558.74	-2084.21	2.84	1483.65	-2062.95	93.51	1469.83	354.46	1091.34	72.78	954.76	1030.8	73.26	413.91
3.22	-1961.1	169.04	15.94	-1980.08	164.5	16.06	-1394.19	194.56	111.19	-1418.83	202.54	178.54	-1548.22	46.95	57.41	-1568.46	58.04	57.8	-1731.61	51.4	20.9	-1740.36	48.02	79.88	-1839.5	147.78	1184.87	0	0	0	-1828.88	114.65	1562.69	-1821.33	220.53	1557.13	-2072.78	3.4	1484	-2052.08	94.87	1470.28	355.5	1091.04	73.19	954.8	1030.7	73.3	415.63
3.23	-1968.94	169.12	14.44	-1980.76	164.51	15.82	-1394.19	194.56	111.19	-1418.83	202.54	178.54	-1516.84	47.59	69.38	-1539.19	57.12	67.5	-1699.95	50.97	20.64	-1708.99	43.69	80.54	-1828.72	147.35	1183.06	0	0	0	-1820.2	113.97	1560.76	-1809.78	219.31	1555.37	-2061.32	3.97	1484.36	-2041.19	96.23	1470.75	353.36	1091.87	72.36	955.14	1030.93	73.25	416.66
3.24	-1961.1	167.88	16.69	-1990.05	164.95	14.03	-1394.19	194.56	111.19	-1418.83	202.54	178.54	-1487.4	47.72	81.56	-1511.79	57.29	78.35	-1672.72	53.72	19.88	-1683.74	44.34	80.56	-1820.29	148.13	1181.39	0	0	0	-1805.41	113.52	1558.53	-1800.09	220.13	1553.64	-2049.85	4.55	1484.73	-2030.29	97.59	1471.22	353.89	1091.22	72.6	955.18	1030.9	73.24	416.28
3.25	-1969.06	168.97	14.39	-1975.22	165.33	16.59	-1394.19	194.56	111.19	-1418.83	202.54	178.54	-1464.13	49.6	93.22	-1487.07	57.12	89.48	-1645.37	54.31	21.03	-1658.11	43.04	82.27	-1809.96	148.16	1179.83	0	0	0	-1793.83	113.26	1556.79	-1788.69	218.8	1551.73	-2038.36	5.14	1485.12	-2019.36	98.96	1471.7	353.94	1090.7	72.73	955.25	1031.01	73.29	415.09
3.26	-1950.12	168.09	18.23	-1983.75	165.43	14.94	-1394.19	194.56	111.19	-1418.83	202.54	178.54	-1442.02	49.62	103.71	-1463.12	64.31	100.81	-1614.28	55.24	21.61	-1636.66	43.87	83.29	-1798.31	147.8	1178.25	0	0	0	-1784.44	112.65	1554.93	-1776.26	216.37	1549.87	-2026.85	5.74	1485.51	-2008.42	100.32	1472.2	353.45	1089.97	72.8	955.35	1031.05	73.35	415.26
3.27	-1967.91	168.15	14.95	-1982.53	165.24	15.12	-1394.19	194.56	111.19	-1418.83	202.54	178.54	-1419.98	51.84	113.55	-1436.58	68.19	113.03	-1593.79	55.33	22.35	-1617.31	44.71	84.91	-1785.69	147.85	1176.88	0	0	0	-1770.63	111.82	1553.13	-1765.18	215.74	1548.23	-2015.33	6.36	1485.91	-1997.45	101.68	1472.7	354.46	1089.87	73.05	955.09	1031.11	73.22	415.93
3.28	-1956.88	168.68	16.77	-1983.95	166.02	13.92	-1394.19	194.56	111.19	-1418.83	202.54	178.54	-1407.76	52.7	119.12	-1420.96	70.65	120.13	-1580.99	55.1	22.9	-1601.28	45.85	85.42	-1776.62	147.85	1175.25	0	0	0	-1762	111	1551.59	-1754.68	215.43	1546.98	-2003.79	6.98	1486.33	-1986.47	103.04	1473.21	353.7	1090.45	72.74	954.79	1030.77	73.29	415.77
3.29	-1963.15	169.55	15.33	-1984.42	166.58	13.78	-1394.19	194.56	111.19	-1418.83	202.54	178.54	-1399.35	52.81	121.24	-1413.14	72.14	122.49	-1572.97	55.07	22.86	-1588.64	46.71	84.78	-1762.69	148	1173.66	0	0	0	-1751.11	110.27	1550.35	-1745.01	215.87	1545.55	-1992.23	7.61	1486.76	-1975.47	104.39	1473.74	355.81	1090.06	73.45	955.33	1030.6	73.4	414.42
3.3	-1971.88	168.75	14.02	-1984.41	165.38	14.1	-1394.19	194.56	111.19	-1418.83	202.54	178.54	-1390.53	55.31	119.57	-1410.03	73.11	120.48	-1566.82	55.73	21.87	-1579.04	47.74	82.75	-1752.19	147.45	1172.57	0	0	0	-1737.86	109.02	1549.28	-1732.81	213.37	1544.66	-1980.65	8.26	1487.19	-1964.45	105.75	1474.27	355.63	1089.43	73.51	955.41	1030.76	73.33	413.78
3.31	-1960.32	169.69	15.77	-1985.23	166.49	13.96	-1394.19	194.56	111.19	-1418.83	202.54	178.54	-1374.66	58.99	116.47	-1408.51	74.01	114.48	-1559.63	57.62	19.56	-1572.02	48.66	79.3	-1738.24	147.23	1171.54	0	0	0	-1727.96	108.2	1548.41	-1723.52	213.75	1543.81	-1969.06	8.91	1487.64	-1953.41	107.11	1474.82	354.38	1090.3	72.97	955.32	1030.68	73.36	414.72
3.32	-1974.11	169.03	12.88	-1984.6	165.5	13.92	-1394.19	194.56	111.19	-1418.83	202.54	178.54	-1374.62	61.73	105.99	-1405.48	75.31	104.86	-1550.03	61.2	15.59	-1565.94	48.08	76.16	-1724.91	147.29	1170.71	0	0	0	-1718.9	106.88	1547.68	-1711.31	211.44	1543.3	-1957.45	9.58	1488.11	-1942.36	108.46	1475.37	354.92	1090.5	73.18	955.11	1030.89	73.27	415.3
3.33	-1952.99	169.82	16.76	-1984.25	166.29	13.84	-1394.19	194.56	111.19	-1418.83	202.54	178.54	-1375.36	64.54	95.59	-1397.83	77.46	92.01	-1546.62	60.81	14.41	-1563.03	49.79	71.78	-1712.57	145.94	1170.13	0	0	0	-1707.05	105.99	1547.16	-1701.25	210.94	1542.67	-1945.82	10.26	1488.58	-1931.28	109.82	1475.94	354.22	1091	72.77	954.99	1031.05	73.18	413.74
3.34	-1967.7	169.22	14.41	-1983.83	166.73	13.45	-1394.19	194.56	111.19	-1418.83	202.54	178.54	-1368.71	67.39	85.55	-1387.03	79.3	82.07	-1543.21	62.85	14.74	-1557.29	50.21	69.13	-1705.39	145.14	1169.56	0	0	0	-1696.01	104.75	1546.89	-1690.09	209.27	1542.45	-1934.18	10.95	1489.06	-1920.19	111.17	1476.51	354.35	1091.41	72.51	954.88	1030.87	73.26	414.95
3.35	-1955.42	169.02	17.04	-1986.94	166.32	13.38	-1394.19	194.56	111.19	-1418.83	202.54	178.54	-1358.92	71.08	72.86	-1380.99	80.44	70.31	-1540.66	64.3	15.22	-1550.04	52.1	69.01	-1693.26	144.07	1169.39	0	0	0	-1685.65	103.58	1547.13	-1680.06	208.7	1542.99	-1922.52	11.65	1489.56	-1909.08	112.52	1477.1	352.86	1091.07	72.48	955.16	1030.95	73.24	415.77
3.36	-1958.56	170.51	15.93	-1979.81	167.23	13.8	-1394.19	194.56	111.19	-1418.83	202.54	178.54	-1352.88	75.97	60.53	-1376	84.89	59.08	-1539.44	66.59	14.91	-1542.26	50.79	70.3	-1682.22	142.64	1169.63	0	0	0	-1674.48	102.35	1548.29	-1675.5	207.22	1542.68	-1910.85	12.36	1490.07	-1897.96	113.87	1477.7	354.1	1090.31	73.25	954.97	1030.92	73.23	415.06
3.37	-1964.48	170.58	14.77	-1982.46	166.85	13.47	-1394.19	194.56	111.19	-1418.83	202.54	178.54	-1350.14	78.78	50.64	-1372.49	88.56	50.87	-1537.22	66.34	15.03	-1538.21	50.13	69.53	-1668.15	141.74	1170.3	0	0	0	-1662.32	100.98	1550.03	-1667.18	207.1	1544.52	-1899.16	13.08	1490.59	-1886.81	115.22	1478.3	355.49	1090.7	73.3	955.04	1030.93	73.28	416.13
3.38	-1965.9	170.53	14.55	-1984.06	167.06	12.74	-1394.19	194.56	111.19	-1418.83	202.54	178.54	-1342.92	81.18	44.43	-1372.42	91.11	44.68	-1536.16	66.25	14.62	-1535.49	49.44	69.87	-1655.17	140.1	1171.97	0	0	0	-1651.39	99.66	1552.22	-1655.55	205.14	1546.34	-1887.45	13.82	1491.12	-1875.65	116.57	1478.92	356.42	1090.54	73.34	955.22	1030.94	73.33	414.57
3.39	-1962.84	171.05	13.94	-1977.17	167.49	13.64	-1394.19	194.56	111.19	-1418.83	202.54	178.54	-1345.76	81.47	37.47	-1370.62	91.21	39.37	-1535.09	65.1	14.61	-1533.34	48.71	70.2	-1640.37	140.01	1174.07	0	0	0	-1642.56	98.55	1554.3	-1643.96	203.05	1548.27	-1875.73	14.57	1491.66	-1864.47	117.91	1479.55	353.92	1090.85	72.81	955.01	1031.48	73.09	415.01
3.4	-1956.5	171.64	14.43	-1975.4	167.3	13.77	-1394.19	194.56	111.19	-1418.83	202.54	178.54	-1347.04	81.05	31.98	-1369.67	91.51	35.83	-1534.65	65.26	14.23	-1531.47	48.77	70.2	-1630.84	139.22	1176.62	0	0	0	-1631.15	97.17	1556.67	-1630.61	202.15	1550.93	-1863.99	15.32	1492.22	-1853.27	119.26	1480.19	352.72	1091.18	72.45	955.35	1031.07	73.27	414.12
3.41	-1947.68	171.68	15.53	-1972.49	167.21	14.08	-1394.19	194.56	111.19	-1418.83	202.54	178.54	-1340	82.04	29.54	-1368.67	92.6	32.32	-1533.68	64.79	14.57	-1530.23	49.75	70.18	-1618.72	137.6	1179.49	0	0	0	-1620.72	95.77	1558.89	-1625.34	200.44	1553.5	-1852.24	16.09	1492.79	-1842.06	120.6	1480.84	353.23	1091.57	72.37	955.32	1030.99	73.33	414.53
3.42	-1958.79	172.1	11.59	-1969.66	168.49	14.09	-1394.19	194.56	111.19	-1418.83	202.54	178.54	-1343.27	82.79	25.28	-1368.3	93.18	29.13	-1532.99	64.79	14.96	-1528.32	49.86	70.42	-1609.84	137.32	1182.57	0	0	0	-1610.58	94.31	1560.95	-1612.94	198.57	1555.68	-1840.47	16.87	1493.37	-1830.83	121.94	1481.5	353.68	1090.75	73.05	955.06	1031.2	73.13	415.85
3.43	-1947.93	172.96	11.44	-1962.57	168.89	14.87	-1394.19	194.56	111.19	-1418.83	202.54	178.54	-1344.63	82.67	22.48	-1367.31	93.49	27.5	-1532.31	64.48	15.71	-1525.91	49.35	71.06	-1594.79	136.49	1185.56	0	0	0	-1601.7	92.77	1562.98	-1612.37	197.96	1556.18	-1828.69	17.67	1493.96	-1819.58	123.28	1482.18	354.74	1090.98	73.02	955.07	1030.94	73.21	417.09
3.44	-1946.01	173.36	8.79	-1960.65	169.5	14.62	-1394.19	194.56	111.19	-1418.83	202.54	178.54	-1344.57	82.93	20.87	-1368.27	93.96	26.17	-1532.47	65.67	15.53	-1525.76	50.85	70.85	-1584.73	135.26	1188.37	0	0	0	-1591.27	91.57	1564.81	-1603.87	196.82	1557.74	-1816.9	18.47	1494.57	-1808.31	124.61	1482.86	353.52	1090.97	72.63	955.62	1031	73.41	416.8
3.45	-1940.3	174.6	6.16	-1950.51	170.01	16.32	-1394.19	194.56	111.19	-1418.83	202.54	178.54	-1343.12	83.46	20.01	-1367.93	94.65	25.45	-1531.93	66.15	15.88	-1525.6	52.55	70.78	-1569.26	135.13	1190.79	0	0	0	-1579.44	89.99	1566.57	-1590.2	194.64	1560.05	-1805.08	19.29	1495.19	-1797.03	125.95	1483.56	354.7	1089.71	73.37	955.42	1031.32	73.21	416.81
3.46	-1938.76	176.47	2.83	-1941.8	171.31	17.39	-1394.19	194.56	111.19	-1418.83	202.54	178.54	-1342.61	83.28	19.63	-1368.06	94.83	24.83	-1531.38	66.19	16.64	-1523.96	52.22	71.59	-1558.54	134.52	1193.38	0	0	0	-1570.27	88.97	1568.42	-1581.16	193.58	1562.21	-1793.26	20.12	1495.82	-1785.73	127.28	1484.26	356.48	1090.63	73.49	955.62	1031.09	73.36	416.3
3.47	-1930.07	177.97	0.29	-1928.15	171.48	19.57	-1394.19	194.56	111.19	-1418.83	202.54	178.54	-1343.02	83.65	19.17	-1367.02	95.23	24.74	-1531.21	66.55	16.89	-1524.37	54.32	71.06	-1552.39	134.65	1195.52	0	0	0	-1561.55	87.71	1570.09	-1587.12	193.49	1564.12	-1781.42	20.96	1496.46	-1774.41	128.61	1484.98	355.31	1090.67	73.17	955.44	1030.86	73.37	414.14
3.48	-1920.32	179.83	-1.18	-1910.07	172.08	25.19	-1394.19	194.56	111.19	-1418.83	202.54	178.54	-1341.7	84.21	19.19	-1368.11	95.36	24.18	-1531.25	67.08	16.97	-1524.23	55.04	71.2	-1534.96	134.17	1197.32	0	0	0	-1547.91	86.53	1571.56	-1566.16	192.17	1566.19	-1769.56	21.81	1497.12	-1763.08	129.94	1485.71	354.44	1090.59	73.02	955.11	1031.12	73.16	415.35
3.49	-1902.64	182.84	5.29	-1894.37	173.52	31.64	-1394.19	194.56	111.19	-1418.83	202.54	178.54	-1340.34	83.98	19.16	-1367.54	95.14	24.36	-1531.01	67.04	17.03	-1523.5	54.65	71.26	-1526.41	133.01	1199.06	0	0	0	-1536.92	85.68	1573.31	-1555.6	191.02	1567.68	-1757.7	22.67	1497.79	-1751.73	131.26	1486.45	354.24	1090.64	72.84	955.13	1031.2	73.11	417.04
3.5	-1882.45	187.47	11.55	-1871.34	177.24	39.24	-1394.19	194.56	111.19	-1418.83	202.54	178.54	-1343.67	83.82	18.6	-1366.42	95.19	24.53	-1531.22	67.18	16.9	-1523.89	55.11	71.1	-1518.69	133.85	1199.83	0	0	0	-1526.89	84.66	1574.81	-1546.04	189.81	1569.49	-1745.82	23.55	1498.47	-1740.37	132.59	1487.2	354.47	1090.25	73.08	955.15	1030.85	73.27	415.84
3.51	-1856.07	191.23	19.77	-1848.48	179.91	46.77	-1394.19	194.56	111.19	-1418.83	202.54	178.54	-1343.44	83.47	18.52	-1366.67	95.11	24.87	-1532.19	68.34	16.24	-1523.28	54.08	71.54	-1506.42	133.9	1200.58	0	0	0	-1518.81	83.72	1576.34	-1537.66	188.67	1570.92	-1733.92	24.44	1499.16	-1728.99	133.91	1487.96	354.56	1090.82	72.82	955.13	1030.97	73.27	415.69
3.52	-1821.41	194.28	28.78	-1818.86	184.12	54.41	-1394.19	194.56	111.19	-1418.83	202.54	178.54	-1343.03	83.3	19.08	-1367.07	95.17	24.8	-1531.6	67.45	16.64	-1523.24	53.98	71.66	-1497.26	133.03	1201.01	0	0	0	-1508.85	82.87	1577.64	-1516.33	188.22	1571.54	-1722.01	25.34	1499.87	-1717.59	135.22	1488.74	353.36	1091.17	72.46	955.19	1031.25	73.18	415.09
3.53	-1796.41	199.66	34.39	-1786.14	189.27	61.15	-1394.19	194.56	111.19	-1418.83	202.54	178.54	-1344.01	82.94	18.76	-1366.12	95.43	24.95	-1531.45	67.3	16.59	-1524.05	54.75	71.26	-1485.04	133.59	1201.66	0	0	0	-1498.41	81.97	1578.99	-1512.41	187.23	1573.26	-1710.09	26.26	1500.59	-1706.18	136.54	1489.52	354.61	1090.82	73.03	954.72	1031.37	73.04	415.3
3.54	-1764.26	203.15	40.75	-1762.87	193.71	64.97	-1394.19	194.56	111.19	-1418.83	202.54	178.54	-1344.53	83.21	18.78	-1365.87	95.16	25.23	-1531.47	67.26	16.7	-1523.79	54.75	71.35	-1472.53	133.61	1202.12	0	0	0	-1486.14	81.09	1580.11	-1493.77	186.15	1576.67	-1698.16	27.18	1501.33	-1694.75	137.85	1490.32	354.15	1090.86	72.89	955.09	1031.18	73.18	415.33
3.55	-1732.96	205.95	45.89	-1728.75	196.01	70.58	-1394.19	194.56	111.19	-1418.83	202.54	178.54	-1341.05	83.4	19.64	-1366.39	95.12	25.21	-1531.61	67.41	16.81	-1522.72	53.98	71.87	-1462.77	133.85	1202.57	0	0	0	-1477.47	80.23	1581.07	-1481.99	184.66	1577.98	-1686.21	28.12	1502.07	-1683.3	139.16	1491.13	352.87	1091.45	72.57	955.1	1030.95	73.16	415.17
3.56	-1696.86	209.16	50.4	-1702.15	199.2	72.71	-1394.19	194.56	111.19	-1418.83	202.54	178.54	-1340.99	83.6	19.41	-1366.24	95.25	25.14	-1532.13	68.06	16.41	-1523.04	54.35	71.87	-1453.28	132.57	1202.92	0	0	0	-1468.25	79.57	1581.88	-1467.71	183.95	1578.76	-1674.25	29.07	1502.84	-1671.84	140.47	1491.95	352.98	1090.66	72.7	955.59	1030.86	73.3	416.8
3.57	-1654.35	211.39	45.89	-1652.62	202.3	67.99	-1394.19	194.56	111.19	-1418.83	202.54	178.54	-1342.15	83.14	19.52	-1364.75	95.23	25.72	-1532.47	68.45	16.58	-1524.04	55.88	71.34	-1443.24	132.37	1203.47	0	0	0	-1456.05	78.9	1582.48	-1460.05	183.47	1579.64	-1662.27	30.04	1503.61	-1660.37	141.77	1492.78	352.32	1090.85	72.49	955.85	1031.05	73.38	415
3.58	-1631.08	213.38	45.72	-1620.59	202.95	69.54	-1394.19	194.56	111.19	-1418.83	202.54	178.54	-1340.6	83.39	19.83	-1366.16	94.87	25.46	-1532.17	68.51	16.75	-1523.05	54.95	71.97	-1433.45	131.76	1203.91	0	0	0	-1445.59	78.15	1583	-1448.74	183.4	1580.21	-1650.29	31.01	1504.4	-1648.88	143.07	1493.63	352.59	1091.47	72.45	955.63	1030.97	73.29	414.58
3.59	-1589.69	214.11	49.15	-1578.45	204.72	72.17	-1394.19	194.56	111.19	-1418.83	202.54	178.54	-1342.28	83.07	19.64	-1366.39	94.48	25.5	-1532.42	69.02	16.69	-1522.04	53.74	72.86	-1423.15	131.72	1203.97	0	0	0	-1434.37	77.47	1583.46	-1438.7	182.33	1580.25	-1638.29	32	1505.2	-1637.37	144.37	1494.48	353.74	1090.48	72.96	955.56	1031.05	73.21	417.2
3.6	-1555.46	214.08	49.99	-1546.48	204.52	72.28	-1394.19	194.56	111.19	-1418.83	202.54	178.54	-1340.35	83.02	19.97	-1365.5	94.31	25.71	-1532.26	68.99	16.94	-1522.21	54.1	72.75	-1415.12	131.66	1203.94	0	0	0	-1424.87	76.74	1583.63	-1427.49	181.39	1580.35	-1626.28	33.01	1506.02	-1625.85	145.66	1495.35	354.15	1090	73.14	955.24	1030.82	73.31	415.64
3.61	-1530.49	215.98	55.13	-1537.66	204.92	73.73	-1394.19	194.56	111.19	-1418.83	202.54	178.54	-1341.67	82.3	19.82	-1365.71	94.61	25.47	-1531.83	68.61	17.41	-1521.78	53.96	72.99	-1403.35	130.42	1204.14	0	0	0	-1414.79	76.07	1583.68	-1422.12	180.45	1580.57	-1614.26	34.02	1506.84	-1614.31	146.95	1496.23	354.39	1089.93	73.2	955.25	1030.96	73.27	416.17
3.62	-1495.57	215.14	55.12	-1505.71	204.95	72	-1394.19	194.56	111.19	-1418.83	202.54	178.54	-1343.95	82.43	19.4	-1365.77	94.28	25.46	-1531.63	68.85	17.62	-1522.76	55.54	72.55	-1396.23	129.23	1203.76	0	0	0	-1402.88	75.56	1583.52	-1411.68	180.32	1580.47	-1602.23	35.05	1507.69	-1602.76	148.24	1497.12	353.81	1090.5	72.94	955.08	1031	73.21	416.67
3.63	-1461.88	214.63	54.48	-1472.59	203.91	71.2	-1394.19	194.56	111.19	-1418.83	202.54	178.54	-1341.53	82.85	20.25	-1365.76	94.62	25.12	-1531.71	69.2	17.85	-1522.68	56.36	72.66	-1383.16	128.67	1203.58	0	0	0	-1394.37	75.01	1583.36	-1398.84	179.03	1579.9	-1590.18	36.09	1508.54	-1591.2	149.53	1498.02	353.19	1091.11	72.62	955.35	1031.31	73.18	415.32
3.64	-1423.88	213.36	53.52	-1437.43	202.34	69.32	-1394.19	194.56	111.19	-1418.83	202.54	178.54	-1344.62	82.53	19.61	-1365.22	94.73	24.97	-1531.47	69.68	18.09	-1522.65	56.96	72.83	-1376.54	127.06	1202.96	0	0	0	-1382.45	74.34	1582.8	-1387.98	178.78	1579.31	-1578.13	37.15	1509.42	-1579.62	150.81	1498.94	354.86	1091.62	72.72	955.32	1031.09	73.35	415.85
3.65	-1389.77	211.75	50.82	-1401.87	200.93	66.99	-1394.19	194.56	111.19	-1418.83	202.54	178.54	-1341.97	82.22	20.45	-1365.12	95.08	25.12	-1530.82	69.53	18.82	-1522.05	57.32	73.15	-1369.26	126.03	1202.31	0	0	0	-1372.9	73.61	1582.19	-1374.81	178.44	1578.58	-1566.06	38.22	1510.3	-1568.02	152.08	1499.87	354.19	1091.12	72.76	955.26	1031.03	73.33	415.96
3.66	-1352.55	211.81	48.92	-1362.15	200.3	65.14	-1394.19	194.56	111.19	-1418.83	202.54	178.54	-1342.01	82.22	20.99	-1364.45	94.66	26.23	-1531.13	70.31	18.99	-1521.19	57.12	73.63	-1356.36	125.29	1201.65	0	0	0	-1361.87	73.02	1581.42	-1368.77	177.34	1577.94	-1553.98	39.3	1511.2	-1556.41	153.36	1500.81	354.64	1090.84	72.88	955.01	1030.96	73.27	416.3
3.67	-1315.19	210.12	46.89	-1329.32	199.84	61.32	-1394.19	194.56	111.19	-1418.83	202.54	178.54	-1340.36	81.47	21.91	-1361.95	93.25	28.22	-1530.03	69.51	20.1	-1520.49	57.72	73.93	-1346.09	123.86	1200.69	0	0	0	-1352.58	72.61	1580.6	-1361.77	177.06	1577.25	-1541.89	40.39	1512.11	-1544.79	154.63	1501.76	352.08	1090.8	72.51	954.68	1031.23	73.06	415.05
3.68	-1276.46	208.65	45.82	-1291.41	198.3	58.79	-1394.19	194.56	111.19	-1418.8	202.54	178.53	-1338.83	79.72	22.33	-1351.23	88.05	34.82	-1530.54	70.86	20.07	-1520.92	59.45	73.6	-1336.36	124.23	1199.55	0	0	0	-1341.92	72.14	1579.57	-1345.98	176.19	1576.05	-1529.79	41.5	1513.04	-1533.15	155.89	1502.73	352.19	1091.79	72.02	955.11	1031.12	73.18	413.21
3.69	-1237.35	206.24	45.24	-1257.06	196.79	56.1	-1394.19	194.56	111.19	-1389.66	201.02	167.02	-1333.97	80.19	26.92	-1351.07	85.72	36.4	-1529.36	70.08	21.08	-1519.36	58.51	74.52	-1323.91	123.57	1198.49	0	0	0	-1332.77	71.58	1578.52	-1333.35	176.08	1574.62	-1517.68	42.62	1513.98	-1521.49	157.15	1503.7	353.68	1091.42	72.61	954.89	1031.09	72.99	413.82
3.7	-1199.69	202.2	45.55	-1220.8	194.17	54.1	-1394.15	194.56	111.18	-1358.85	200.63	155.6	-1333.9	80.12	26.3	-1348.94	85.99	35.81	-1529.65	70.74	21.37	-1519.14	59.28	74.64	-1315.02	123.03	1197.19	0	0	0	-1322.99	71.16	1577.4	-1323.79	175.28	1573.3	-1505.56	43.76	1514.94	-1509.83	158.41	1504.69	353.95	1090.59	72.78	955.18	1030.69	73.24	412.83
3.71	-1160.19	199.11	46.25	-1180	190.84	53.97	-1360.53	193.59	97.54	-1327.74	199.74	144.3	-1333.83	81.56	24.75	-1355.73	89.81	30.77	-1528.91	70.37	22.14	-1517.1	57.82	75.96	-1307.12	121.99	1195.79	0	0	0	-1312.32	70.55	1576.19	-1313.41	174.67	1572.28	-1493.43	44.91	1515.91	-1498.15	159.67	1505.7	353.44	1090.77	72.76	955.4	1030.83	73.33	415.1
3.72	-1119.91	197.15	47.44	-1142.93	188.36	53.14	-1324.25	193.9	84.97	-1295.77	198.16	132.96	-1333.02	83.23	22.54	-1360.15	92.32	27.43	-1528.92	70.72	22.69	-1517.07	58.41	76.1	-1297.66	121.73	1194.53	0	0	0	-1299.52	70.29	1574.9	-1301.88	174.81	1571.05	-1481.28	46.07	1516.89	-1486.45	160.92	1506.71	354.96	1089.72	73.29	955.39	1031.07	73.21	413.84
3.73	-1082.6	194.4	47.7	-1104.59	185.82	52.58	-1287.45	192.18	72.06	-1261.27	198.87	123.21	-1339.54	83.66	19.85	-1363.39	94.2	25.08	-1528.84	70.94	23.1	-1517.56	59.68	76.06	-1285.81	121.51	1193.15	0	0	0	-1289.18	70.07	1573.67	-1290.43	175.01	1569.55	-1469.13	47.25	1517.89	-1474.74	162.16	1507.74	353.37	1091.25	72.36	955.32	1031.22	73.19	414.37
3.74	-1044.62	190.98	49.32	-1067.38	183.66	52.69	-1250.87	190.56	59.94	-1228.42	197.02	112.87	-1341.8	81.77	17.93	-1362.83	94.57	24.8	-1528.53	71.02	23.96	-1516.75	59.57	76.93	-1278.33	121.17	1191.46	0	0	0	-1278.85	70.04	1572.32	-1282.84	174.54	1568.05	-1456.97	48.44	1518.91	-1463.02	163.4	1508.78	353.51	1090.6	72.79	955.18	1031.27	73.2	415.99
3.75	-1006.45	187.51	51.28	-1032.54	180.54	53.37	-1212.95	191.31	49.9	-1195.43	196.81	104.26	-1342.79	81.43	17.3	-1364.57	95	23.86	-1527.73	70.76	25.25	-1516.35	59.65	77.93	-1268.72	120.19	1189.93	0	0	0	-1268.13	69.82	1571.02	-1274.53	174.17	1566.92	-1444.8	49.64	1519.94	-1451.28	164.64	1509.83	353.04	1090.56	72.81	955.33	1030.91	73.28	414.98
3.76	-968.19	183.87	55.66	-994.97	178.03	56.2	-1175.04	193.74	42.26	-1162.62	196.56	96.59	-1342.15	81.11	16.89	-1365.24	94.52	23.61	-1527.72	70.99	26.29	-1515.32	59.08	79.1	-1256.81	119.68	1188.44	0	0	0	-1257.95	69.44	1569.52	-1263.67	174.44	1565.38	-1432.62	50.86	1520.98	-1439.53	165.87	1510.9	353.06	1091.07	72.6	955.59	1030.67	73.47	415.88
3.77	-938.59	181.57	60.91	-960.63	175	61.02	-1139.25	195.71	37.29	-1130.84	197.54	90.97	-1342.34	81.67	16.84	-1363.18	94.66	23.87	-1527.17	70.7	27.64	-1515.18	59.36	80.05	-1245.68	119.17	1186.8	0	0	0	-1247.78	69.47	1568	-1250.64	174.3	1563.64	-1420.43	52.09	1522.04	-1427.77	167.1	1511.98	353.33	1091.18	72.65	955.12	1031	73.24	416.48
3.78	-905.99	178.78	69.81	-931.95	173.48	67.51	-1105.73	195.47	33.4	-1100.94	197.58	86.93	-1342.24	81.68	16.66	-1364.59	94.66	23.55	-1526.48	69.98	28.67	-1514.79	59.42	81.29	-1232.08	118.62	1184.95	0	0	0	-1236.09	69.65	1566.36	-1237.39	174.28	1561.71	-1408.23	53.34	1523.12	-1416	168.33	1513.07	353.89	1091.09	72.5	955.19	1030.92	73.26	416.16
3.79	-876.94	176.79	79.96	-901.47	171.23	76.78	-1073.98	194.86	31.09	-1073.19	196.46	84.12	-1340.37	82	16.88	-1364.73	94.67	23.31	-1525.87	69.3	29.95	-1514.23	59.51	82.65	-1224.41	118.52	1183.29	0	0	0	-1225.4	69.71	1564.72	-1228.18	174.46	1559.99	-1396.02	54.6	1524.21	-1404.21	169.54	1514.17	353.9	1090.37	72.77	954.5	1031.07	73.03	415.52
3.8	-849.11	176.53	91.85	-873.5	169.63	86.07	-1044	193.65	30	-1046.2	196.95	83.51	-1341.83	82.75	16.43	-1366.09	94.83	22.8	-1525.6	69.17	32.03	-1513.38	59.44	83.96	-1213.64	117.63	1181.75	0	0	0	-1214.63	69.82	1563.05	-1217.18	174.85	1558.01	-1383.81	55.87	1525.31	-1392.41	170.76	1515.29	353.8	1091.42	72.63	954.78	1030.85	73.19	415.91
3.81	-825.3	176.68	102.32	-852.99	169.51	94.79	-1017.19	192.19	30.16	-1022.49	196.15	83.52	-1341.37	82.28	16.46	-1363.8	94.54	23.22	-1525.36	69.12	34.06	-1512.02	58.59	85.78	-1203.59	117.33	1180.01	0	0	0	-1204.31	70.16	1561.36	-1207.56	175.46	1556.57	-1371.58	57.16	1526.43	-1380.59	171.97	1516.42	354.21	1090.38	72.81	955.01	1030.81	73.25	415.61
3.82	-805.7	174.13	111.2	-829.1	168.52	104.33	-993.28	191.97	31.59	-1001.35	196.36	84.41	-1343.99	82.29	15.9	-1363.81	94.06	23.16	-1525.77	69.85	35.35	-1512.92	60.83	86.16	-1192.7	117.35	1178.43	0	0	0	-1193.08	70.48	1559.76	-1194.72	175.67	1554.68	-1359.35	58.46	1527.57	-1368.76	173.17	1517.56	353.61	1090.51	72.76	955.09	1030.88	73.27	415.35
3.83	-788.97	173.24	118.8	-811.3	166.96	111.45	-973.05	190.92	32.6	-982.75	196.64	85.18	-1341.23	82.17	15.97	-1363.34	94.27	23.16	-1523.83	67.67	38.38	-1511.79	60.34	87.81	-1182.4	116.24	1177.06	0	0	0	-1181.8	70.58	1558.32	-1184.55	176.58	1552.88	-1347.11	59.78	1528.72	-1356.92	174.37	1518.72	353.52	1089.8	73.03	955.39	1030.91	73.36	414.29
3.84	-774.78	171.91	123.85	-797.83	166.84	115.33	-957.17	189.87	32.41	-967.67	197.02	85.37	-1344.44	81.99	15.2	-1362.8	94.11	23.16	-1522.48	65.9	41.28	-1511.03	60.79	89.26	-1172.9	116.24	1175.55	0	0	0	-1170.73	71.07	1556.9	-1172.65	176.86	1551.44	-1334.86	61.11	1529.89	-1345.07	175.57	1519.89	352.65	1090.81	72.52	955.28	1031.06	73.19	414.45
3.85	-763.94	170.61	125.68	-786.31	165.08	117.07	-944.12	190.89	31.85	-955.78	197.3	84.68	-1342.54	81.57	15.79	-1361.48	93.92	23.4	-1521.4	64.84	44	-1510.38	61.08	90.87	-1160.07	115.94	1174.48	0	0	0	-1161.29	71.71	1555.71	-1161.38	177.4	1550.25	-1322.6	62.46	1531.07	-1333.21	176.76	1521.07	355.53	1089.96	73.43	955.24	1030.75	73.3	417.12
3.86	-755.13	170.48	125.29	-778.6	164.41	114.96	-934.89	192.76	30.19	-947.97	196.92	82.44	-1343.24	81.56	15.36	-1362.06	93.61	23.24	-1520.5	63.82	46.77	-1509.19	60.74	92.84	-1148.51	116.77	1173.35	0	0	0	-1150.55	72.61	1554.76	-1151.92	178.49	1549.05	-1310.33	63.82	1532.27	-1321.33	177.94	1522.27	354.19	1090.21	73.14	955.57	1030.99	73.29	417.15
3.87	-749.91	168.28	119.66	-773.39	162.67	110	-930.38	192.95	26.63	-942.75	197.15	79.37	-1344.26	81.7	15.2	-1361.43	93.43	23.28	-1518.54	61.73	50.4	-1507.59	60.25	95.42	-1137.42	116.48	1172.35	0	0	0	-1138.51	73.51	1553.9	-1140.28	179.89	1547.88	-1298.06	65.2	1533.48	-1309.44	179.12	1523.48	354.36	1090.63	72.95	955.16	1030.92	73.28	414.09
3.88	-746.58	166.21	111.84	-769.78	159.6	103	-928.87	194.15	22.4	-940.32	197.07	75.2	-1342.68	81.79	15.77	-1361.87	92.98	23.14	-1516.27	59.62	54.3	-1504.73	58.66	98.54	-1126.08	116.82	1171.79	0	0	0	-1127.88	74.58	1553.33	-1126.42	180.99	1547.05	-1285.78	66.59	1534.71	-1297.54	180.29	1524.7	354.61	1090.56	73.05	955.18	1030.79	73.28	415.79
3.89	-744.94	163.8	101.92	-767.33	157.63	95.12	-930.76	192.95	17.49	-939.09	197.5	71.3	-1341.48	82.04	15.95	-1360.88	92.71	23.44	-1513.97	57.92	58.29	-1501.84	57.23	101.86	-1111.43	116.45	1171.62	0	0	0	-1117.37	75.63	1552.94	-1114.37	181.44	1546.33	-1273.49	67.99	1535.95	-1285.62	181.46	1525.94	354.1	1091.39	72.54	955.33	1030.9	73.35	411.93
3.9	-740.05	163.22	95.19	-762.87	157.33	88.14	-930.88	191.4	15.37	-938.79	194.31	66.73	-1344.62	80.81	15.27	-1361.25	92.24	23.32	-1510.91	55.56	62.88	-1498.39	55.06	105.94	-1105.23	116.76	1171.65	0	0	0	-1106.08	76.73	1552.69	-1105.08	182.86	1545.99	-1261.92	68.61	1535.96	-1273.7	182.62	1527.19	355.28	1091.38	72.76	955	1031.34	73.1	413.48
3.91	-732.3	163.04	86.68	-761.97	157.15	80.1	-927.19	191.48	16.25	-933.22	193.4	65.16	-1338.45	81.47	16.74	-1360.04	92.06	23.82	-1508.31	53.79	67.53	-1495.25	53.73	109.72	-1091.32	117.28	1172.41	0	0	0	-1094.48	78.13	1552.81	-1094.13	184.61	1545.83	-1250.2	69.17	1536.33	-1261.76	183.78	1528.45	354.09	1090.72	72.88	954.98	1030.75	73.21	415.86
3.92	-726.76	160.04	74.19	-752.31	156.76	70.8	-922.89	191.74	19.43	-925.21	195.34	67.44	-1341.77	80.91	16.42	-1362.32	92.08	23.7	-1505.72	52.42	71.95	-1492.55	52.84	113.49	-1080.18	118.74	1173.53	0	0	0	-1083.93	79.52	1553.51	-1084.96	185.99	1546.53	-1240.66	72.4	1537.11	-1249.81	184.93	1529.73	354.26	1091.18	72.55	955.09	1031.01	73.16	415.14
3.93	-721.5	157.47	64.88	-749.93	154.89	62.01	-920.12	191.36	21.62	-919.26	195.48	68.22	-1344.52	80.32	16.01	-1360.58	91.09	25.25	-1502.9	51.63	76.38	-1488.61	51.22	118.01	-1067.17	119.43	1175.23	0	0	0	-1071.05	81.03	1554.7	-1072.61	187.57	1547.36	-1229.03	72.91	1538.54	-1237.85	186.08	1531.02	353.5	1091.76	72.14	955.52	1030.87	73.42	412.56
3.94	-721.46	155.74	57.83	-748.36	151.47	56.22	-919.26	192.07	21.23	-915.77	195.1	67.79	-1344.15	80.43	16.5	-1359.38	89.96	27.14	-1497.15	47.89	82.72	-1481.92	47.87	123.67	-1054.61	120.44	1177.23	0	0	0	-1060.11	82.8	1556.26	-1060.76	189.06	1548.75	-1217.96	74.21	1540.44	-1225.88	187.22	1532.33	354.61	1090.07	73.13	954.95	1030.84	73.2	413.89
3.95	-716.92	152.36	52.81	-744.87	149.33	51.69	-919.14	191.98	20.99	-914.53	194.84	67.46	-1344.98	80.01	16.26	-1355.39	88.83	29.25	-1491.4	45.22	89.17	-1473.55	44.78	129.54	-1041.58	121.53	1179.95	0	0	0	-1050.43	84.4	1558.15	-1049.32	190.26	1550.44	-1207	76.31	1542.47	-1213.89	188.35	1533.64	353.4	1090.53	72.76	954.97	1030.79	73.2	414.29
3.96	-719.95	151.29	46.88	-743.22	147.51	47.6	-918.11	192.55	20.16	-912.84	195.53	67.49	-1340.85	79.36	17.5	-1358.63	87.32	28.77	-1485.74	44.77	94.74	-1463.59	41.72	135.3	-1031.71	122.14	1182.5	0	0	0	-1037.59	85.99	1560.13	-1037.78	192.27	1552.35	-1194.7	76.35	1544.62	-1201.9	189.48	1534.98	353.3	1090.68	72.81	955.28	1030.38	73.44	414
3.97	-716.36	150.1	42.68	-741.95	147.95	43.47	-917.24	192.58	19.87	-911.32	195.09	67.39	-1343.89	79.46	16.94	-1361.74	87.79	28.68	-1479.19	45.59	100.94	-1451.9	38.93	141.19	-1018.38	123.13	1185.33	0	0	0	-1026.23	87.96	1562.15	-1028.96	193.95	1554.18	-1184.41	79.4	1546.83	-1189.89	190.6	1536.32	352.69	1090.87	72.41	955.48	1030.71	73.46	415.75
3.98	-713.66	150.5	39.83	-740.66	147.99	40.39	-917.06	192.48	20.07	-908.55	195.98	67.75	-1340.94	78.9	16.99	-1360.03	87.71	28.66	-1471.06	45.72	108.35	-1439.6	36.51	147.8	-1007.29	124.12	1188.11	0	0	0	-1016.51	89.85	1564.22	-1016.73	195.64	1555.78	-1172.66	79.83	1548.93	-1177.87	191.72	1537.68	354.78	1090.41	73.11	955.37	1030.7	73.34	414.34
3.99	-714.16	149.22	36.74	-743.77	147.22	36.59	-917.08	192.54	20.07	-906.77	195.79	67.68	-1340.82	78.53	15.98	-1353.4	87.65	29.91	-1460.79	44.77	117.49	-1427.07	35.35	154.57	-994.27	124.82	1190.95	0	0	0	-1006.06	91.7	1566.15	-1005.12	196.69	1557.27	-1161.79	81.4	1550.95	-1165.85	192.83	1539.06	354.47	1089.78	73.23	955.17	1030.9	73.24	415.48
4	-713.31	148.21	34.27	-745.44	146.46	33.67	-917.15	192.05	20.1	-905.11	195.88	67.82	-1333.22	77.64	16.41	-1347.09	87.1	31.48	-1450.67	45.99	126.57	-1413.72	35.01	161.87	-983.13	126.22	1193.59	0	0	0	-995.61	93.33	1567.97	-994.84	198.71	1558.45	-1151.37	83.68	1552.97	-1155.46	193.51	1540.62	352.71	1089.5	72.83	955.18	1030.75	73.28	416.27
4.01	-715.95	148	32.16	-742.83	146.4	32.38	-916.53	192.58	20.6	-904.35	195.3	67.83	-1332.01	77.4	14.86	-1341.72	86.56	32.73	-1437.08	45.38	137.31	-1398.41	34.56	169.66	-970.93	126.24	1196.01	0	0	0	-983.61	94.99	1569.73	-984.1	200.19	1559.83	-1140.25	84.63	1554.78	-1144.29	195.17	1541.84	353.45	1090.19	73.02	954.99	1030.85	73.17	414.03
4.02	-713.66	148.02	31.4	-742.13	145.97	31.43	-915.9	192.88	20.83	-903.67	194.81	67.88	-1325.74	77.19	13.85	-1336.3	85.67	34.24	-1423.24	46.54	147.5	-1381.95	34.89	177.42	-958.53	126.92	1198.34	0	0	0	-971.07	96.46	1571.25	-974.04	201.51	1560.82	-1129.07	86.11	1556.57	-1133.76	195.41	1543.34	355.91	1089.95	73.48	955.47	1031.03	73.21	413.43
4.03	-714.81	148.22	30.3	-742.02	145.92	30.66	-916.24	192.01	20.67	-903.16	194.27	67.87	-1321.73	75.66	12.04	-1325.83	84.56	35.99	-1407.12	46.5	158.11	-1364.32	35.47	185.38	-949.8	132.13	1200.27	0	0	0	-961.18	97.92	1572.86	-962.48	202.66	1562.16	-1118.1	87.4	1558.37	-1122.31	197.46	1544.48	351.86	1092.23	71.76	955.34	1030.71	73.2	415.8
4.04	-714.56	148.24	29.68	-741.21	146.4	30.03	-916.25	191.54	20.76	-902.52	193.83	67.97	-1314.65	74.38	9.97	-1311.08	82.28	37.63	-1392.46	47.8	168	-1345.39	36.17	193.34	-937.87	133.67	1201.73	0	0	0	-949.92	99.02	1574.22	-950.33	204.02	1563.05	-1107.21	89.1	1560.07	-1111.23	198.25	1545.79	353.15	1091.34	72.49	955.35	1030.6	73.26	416.11
4.05	-714.34	148.07	29.2	-740.01	146.48	29.85	-916.01	191.82	21.3	-902.18	193.17	68.03	-1303.49	71.88	6.94	-1297.95	80	39.09	-1375.76	48.04	178.09	-1325.74	37.41	200.77	-925.26	132.37	1202.76	0	0	0	-938.47	99.96	1575.56	-941.44	204.78	1564.17	-1095.97	89.77	1561.49	-1100.12	199.2	1546.92	351.87	1090.78	72.49	955.38	1030.76	73.37	415.95
4.06	-713.73	147.87	28.69	-741.33	145.98	29.21	-915.88	191.51	21.3	-901.81	192.68	68.01	-1291.48	68	10.73	-1282.13	77.27	43.05	-1353.94	49.85	187.09	-1305.39	38.48	207.56	-918.77	128.35	1203.06	0	0	0	-927.48	100.89	1576.79	-929.12	205.73	1564.87	-1085.11	90.96	1562.89	-1088.59	200.62	1547.83	353.03	1090.71	72.64	955.33	1030.98	73.35	414.24
4.07	-712.66	147.81	28.6	-739.62	146.08	29.31	-915.85	191.05	21.27	-901.67	192.34	68.11	-1276.13	62.21	15.94	-1271.41	72.31	46.63	-1331.58	52.14	195.33	-1284.77	39.53	214.09	-908.16	130.05	1204.26	0	0	0	-916.99	101.74	1577.89	-916.13	206.38	1565.57	-1074.31	92.26	1564.14	-1077.84	201.09	1548.91	355.54	1090.04	73.19	955.51	1031.41	73.15	414.35
4.08	-714.15	147.66	27.54	-739.7	146.08	28.96	-915.48	191.49	21.61	-901.58	192.3	68.18	-1255.89	54.82	22.52	-1255.79	66.26	51.12	-1310.09	54.34	202.23	-1264.33	41.65	220.64	-896.13	128.8	1205.01	0	0	0	-905.5	102.06	1578.75	-905.21	207.12	1566.44	-1062.89	92.54	1565.18	-1067.68	200.37	1549.76	354.76	1090.5	72.9	954.9	1031.25	73.01	416.24
4.09	-709.8	147.88	28.7	-739.73	146.13	28.91	-915.01	191.92	21.72	-901.86	191.6	67.98	-1234.88	48.96	28.59	-1235.01	61.88	55.98	-1289.33	56.03	207.3	-1243.51	44.1	226.58	-884.86	127.57	1205.29	0	0	0	-895.32	102.61	1579.78	-895.61	207.41	1567.22	-1052.13	93.87	1566.12	-1055.51	202.57	1550.15	354.43	1090.39	72.84	954.94	1030.96	73.17	415.23
4.1	-710.17	147.63	28.57	-741.43	146.23	28.29	-915.43	191.22	21.31	-901.61	192.18	68.14	-1209.66	44.62	34.53	-1211.37	59.02	60.15	-1267.78	57.81	210.75	-1221.74	46.25	231.55	-877.78	129.21	1205.85	0	0	0	-884.11	102.84	1580.67	-882.33	207.63	1567.7	-1041.37	94.87	1567.04	-1043.85	204.27	1550.95	353.44	1090.65	72.6	955.02	1030.98	73.17	414.05
4.11	-711.15	147.84	28.19	-741.18	146	28.59	-914.82	191.96	21.44	-901.47	192.57	68.31	-1184.81	40.24	39.05	-1186.86	55.27	63.48	-1245.99	59.79	212.78	-1198.71	47.21	235.35	-868.06	128.03	1206.28	0	0	0	-872.48	103.08	1581.51	-875.15	207.85	1568.47	-1030.63	95.28	1568.07	-1032.39	204.84	1551.94	353.96	1091.55	72.49	954.93	1031.03	73.21	415.57
4.12	-712.31	147.36	27.93	-742.52	146.69	27.92	-914.8	192.08	21.27	-901.37	192.77	68.39	-1154.98	36.91	43.54	-1160.41	51.82	66.29	-1222.38	59.72	214.01	-1175.49	48.18	237.46	-854.49	125.8	1206.94	0	0	0	-861.56	102.93	1582.24	-863.47	207.89	1569.12	-1019.96	95.85	1569.07	-1021.89	205.35	1552.74	355.19	1090.43	73.1	955.07	1030.72	73.32	414.93
4.13	-709.72	147.15	28.49	-741.42	146.45	28.18	-915.18	191.8	20.96	-901.31	193.01	68.59	-1128.84	33.23	44.83	-1133.78	48.97	67.51	-1198.99	60.42	213.4	-1152.33	49.4	238.1	-843.47	123.89	1207.25	0	0	0	-850.37	102.65	1582.88	-851.26	208.01	1569.83	-1008.95	95.98	1570.07	-1010.73	205.63	1553.7	353.29	1090.23	72.81	955.09	1030.92	73.35	415.41
4.14	-712.65	147.77	27.96	-741.13	146.52	28.39	-915.25	192.07	21.06	-900.91	193.51	68.94	-1100.98	30.67	45.68	-1106.04	46.83	67.8	-1174.77	60.47	211.71	-1129.27	50.62	237.51	-834.35	121.4	1207.52	0	0	0	-839.41	102.6	1583.4	-839.26	207.39	1570.24	-998.34	97.12	1571.03	-999.26	206.51	1554.69	353.85	1089.84	72.82	955.05	1031.05	73.16	415.45
4.15	-713.04	147.9	27.65	-741.55	146.17	28.27	-915.11	192.72	21.29	-900.73	193.6	68.98	-1071.65	28.39	45.49	-1077.17	44.89	67.32	-1150.52	60.51	208.48	-1105.59	50.95	235.8	-825.5	121.27	1208.17	0	0	0	-828.53	102.27	1583.78	-828.67	207.15	1570.57	-987.62	97.81	1572.01	-988.86	205.73	1555.87	355.29	1089.5	73.36	954.9	1030.83	73.13	414.51
4.16	-713.5	147.83	27.78	-739.76	145.96	28.82	-915.88	191.84	20.92	-900.83	193.05	68.87	-1039.18	26.48	45.41	-1047.25	43.93	66.09	-1125.98	60.15	203.97	-1081.55	51.07	232.86	-814.34	121.68	1208.84	0	0	0	-817.93	102.08	1583.97	-818.3	207.05	1570.92	-975.92	96.87	1572.83	-978.17	205.69	1556.76	353.48	1089.72	72.96	955.65	1030.76	73.29	414.28
4.17	-709.64	147.95	28.69	-736.82	145.71	29.43	-916.07	191.52	20.91	-900.5	193.3	69.25	-1008.12	26.06	44.18	-1017.05	43.76	63.8	-1101.1	60.24	198.04	-1057.44	51.12	228.91	-805.34	121.04	1209.12	0	0	0	-806.9	101.7	1583.93	-804.73	206.88	1570.88	-965.29	97.33	1573.65	-965.97	207.39	1557.43	352.11	1090.43	72.68	955.53	1030.49	73.44	413.37
4.18	-707.9	148.21	29.45	-738.45	145.97	28.95	-915.9	191.32	20.94	-900.88	192.3	69.08	-971.78	24.83	43.57	-983.75	42.67	61.8	-1074.73	58.57	191.42	-1033.46	51.54	223.76	-794.82	121.11	1209.4	0	0	0	-794.69	101.28	1583.85	-794.07	206.65	1570.95	-954.8	98.12	1574.32	-955.25	207.05	1558.38	354.43	1089.3	73.53	955.11	1030.94	73.25	413.57
4.19	-710.42	149.18	29.08	-740.07	146.48	28.37	-915.52	191.8	21.5	-900.18	193.39	69.81	-936.79	24.22	41.72	-949.94	41.16	59.58	-1048.54	57.99	183.09	-1008.47	51.03	217.67	-785.37	121.14	1209.67	0	0	0	-785.09	100.75	1583.73	-784.91	206.04	1570.95	-943.88	98.05	1574.94	-943.99	207.62	1559.14	354.12	1089.45	73.42	955.02	1030.89	73.2	416.86
4.2	-705.82	148.71	30.62	-740.22	146.32	28.38	-915.81	190.82	21.27	-900.3	192.77	69.89	-901.44	22.07	39.13	-915.98	40	56.39	-1020.6	56.14	174.35	-983.68	50.9	210.24	-777.28	121.24	1209.65	0	0	0	-774.57	100.38	1583.38	-774.88	205.49	1570.73	-932.83	97.52	1575.34	-933.07	207.12	1559.9	355.11	1090.31	73.46	954.77	1031.01	73.12	416.61
4.21	-712.61	149.38	29.4	-741.11	146.61	28.15	-915.54	190.94	21.57	-899.95	192.56	70.07	-864.59	20.55	37.31	-879.74	36.79	53.55	-992.53	54.48	164.7	-957.37	49.95	202.31	-767.06	121.3	1209.63	0	0	0	-763.51	99.85	1582.89	-761.87	204.59	1570.65	-922.62	98.72	1575.56	-921.89	207.61	1560.26	353.04	1090.58	72.76	954.85	1031.03	73.22	414.15
4.22	-707.07	149.7	30.95	-740.25	146.64	28.22	-914.83	191.87	22.32	-899.72	192.29	70.09	-829.46	19.21	34.94	-843.77	34.5	50.4	-963.42	52.49	154.39	-930.42	48.77	193.72	-757.38	120.81	1209.34	0	0	0	-752.79	99.26	1582.27	-750.25	204.05	1570.22	-911.88	98.45	1575.61	-910.28	208.31	1560.57	354.83	1090.83	72.96	954.93	1030.95	73.23	414.82
4.23	-708.3	150.22	31.91	-737.32	147.86	29.99	-914.79	191.64	22.58	-899.37	192.07	70.26	-791.74	17.74	32.75	-807.66	32.58	47.47	-933.2	50.61	143.44	-903.23	47.74	184.52	-747.84	121.04	1209	0	0	0	-742.89	98.79	1581.59	-736.21	203.23	1569.93	-901.09	98.09	1575.41	-900.38	206.69	1560.8	353.5	1091.12	72.65	955.18	1031.06	73.18	416.05
4.24	-707.79	151.01	33.92	-740.69	147.61	30.15	-914.84	191.35	22.86	-898.78	192.15	70.65	-755.5	15.26	30.46	-772.27	30.63	44.34	-902.22	48.04	132.42	-875.01	46.23	175.14	-737.03	121.17	1208.32	0	0	0	-731.92	98.09	1580.81	-724.18	203.05	1569.38	-890.15	97.57	1575.12	-889.24	206.77	1560.68	353.22	1091.17	72.63	954.91	1031	73.12	415.3
4.25	-706.42	147.06	31.95	-735.76	148.62	32.21	-915.07	190.45	22.72	-897.97	192.47	70.93	-718.76	13.13	28.81	-734.68	29.3	42.18	-870.9	46.73	120.88	-846.49	44.9	165.34	-729.03	121.06	1207.73	0	0	0	-721.44	97.43	1579.92	-713.37	201.91	1568.77	-879.91	97.73	1574.73	-878.16	206.99	1560.45	354.55	1090.04	73.21	955.51	1031.34	73.2	413.77
4.26	-706.99	147.05	31.88	-733.93	150.24	34.58	-914.84	190.94	23.33	-897.83	191.79	71.01	-679.58	11.76	28.35	-698.67	27.65	39.89	-838.95	45.04	109.5	-817.01	42.55	155.8	-717.3	121.21	1206.92	0	0	0	-710.36	96.99	1578.93	-702.38	201.65	1568	-869.03	97.07	1573.99	-867.36	206.77	1560.08	353.24	1091.48	72.49	955.53	1031.08	73.27	414.48
4.27	-708.92	147.39	30.9	-734.57	142.67	33.56	-914.53	191.19	23.9	-897.7	191.22	71.17	-644.04	9.56	27.66	-662.05	25.94	38.23	-806.83	44.09	97.82	-786.97	40.25	146.15	-707.97	120.85	1205.85	0	0	0	-699.51	96.42	1577.8	-691.48	201.27	1567.04	-858.42	96.73	1573.09	-856.53	206.41	1559.37	353.95	1090.96	72.89	955.37	1030.86	73.32	413.84
4.28	-693.81	142.39	42.4	-741.01	143.25	31.55	-914.65	190.61	24.1	-897.19	191.07	71.44	-606.26	8.1	27.74	-624.84	24	37.24	-774.4	42.87	86.54	-756.94	38.49	136.44	-697.99	120.88	1204.69	0	0	0	-688.4	95.85	1576.58	-680.74	200.51	1565.97	-847.75	96.43	1572.13	-845.52	206.42	1558.59	355.05	1090.26	73.09	955.14	1031.23	73.17	416.03
4.29	-691.01	165.32	53.21	-739.49	145.06	29.96	-914.53	190.34	24.47	-896.9	190.61	71.69	-568.19	6.38	28.94	-588.02	22.82	36.8	-741.39	41.28	75.95	-726.45	36.61	126.94	-688.55	120.76	1203.47	0	0	0	-679.08	95.24	1575.21	-669.95	199.92	1564.85	-836.92	95.51	1570.8	-834.98	205.61	1557.75	355.55	1090.09	73.35	954.86	1030.89	73.16	413.44
4.3	-692.99	160.96	45.32	-747.68	146.82	26.99	-914.5	190.24	25.04	-896.32	190.83	72.14	-532.26	5.62	30.11	-551.72	21.68	37.12	-707.5	39.47	66.13	-695.84	35	117.75	-678.14	120.83	1201.96	0	0	0	-667.62	94.51	1573.75	-659.23	199.14	1563.64	-826.07	94.89	1569.49	-824.31	205.24	1556.64	353.78	1090.77	72.93	954.97	1030.75	73.25	412.33
4.31	-692.22	157	39.26	-738.86	146.84	28.13	-914.33	190.25	25.53	-896.39	190.06	72.31	-494.11	5.15	32.83	-515.4	21.11	37.92	-672.93	36.76	57.47	-664.67	33.01	109.1	-671.29	120.51	1200.43	0	0	0	-656.61	93.88	1572.17	-648.43	198.38	1562.29	-815.83	95.09	1568.09	-812.78	206.12	1555.21	354.35	1091.37	72.62	955.34	1030.85	73.27	413.74
4.32	-709.34	151.36	29.17	-739.48	147.2	27.67	-914	190.81	26.43	-895.53	190.53	73.09	-456.26	5.1	36.27	-478.44	20.39	40.12	-637.56	34.19	49.59	-633.19	30.88	101.34	-658.22	120.98	1198.85	0	0	0	-646.1	93.28	1570.53	-637.47	198.44	1560.76	-805.27	94.57	1566.47	-802.28	205.04	1553.85	355.22	1090.41	73.02	955.01	1030.82	73.26	414.16
4.33	-709.68	150.32	28.28	-739.46	147.33	27.42	-914.2	190.21	26.87	-895.14	190.66	73.65	-422.55	5.43	39.63	-443.23	20.01	42.83	-603.03	32.42	42.32	-601.85	28.29	94.64	-650.66	121.07	1197.28	0	0	0	-635.74	92.39	1568.8	-626.98	197.46	1559.22	-794.23	93.24	1564.65	-791.35	204.82	1552.28	355.63	1089.21	73.69	954.96	1030.98	73.18	414.74
4.34	-713.13	149.91	27.1	-739.48	147	27.52	-914.26	189.9	27.48	-894.87	190.51	74.34	-386.57	5.37	45.27	-409.09	19.94	47.09	-568.45	29.19	36.95	-570.66	25.27	89.35	-639.41	120.74	1195.48	0	0	0	-625.05	91.67	1566.99	-616.6	196.16	1557.59	-783.66	92.88	1562.8	-780.71	204.37	1550.53	354.43	1089.19	73.45	955.05	1030.9	73.17	414.38
4.35	-709.44	148.91	27.93	-738.85	146.71	27.4	-914.13	189.86	28.38	-894.45	190.92	75.23	-353.05	5.52	52.24	-374.99	19.73	53.04	-534.5	25.93	33.15	-540.77	23.3	84.87	-627.39	120.56	1193.84	0	0	0	-613.7	91.02	1565.05	-605.75	195.79	1555.83	-773.13	92.2	1560.95	-770.23	203.25	1548.84	354.97	1089.88	73.26	954.84	1030.97	73.21	414.31
4.36	-713.38	149.6	26.68	-739.37	147.16	27.26	-913.98	189.57	29.3	-893.83	191.12	76.35	-320.57	6.34	61.25	-342.37	19.81	60.77	-501.72	23.39	30.82	-511.36	20.8	82.14	-618.38	121.02	1191.98	0	0	0	-603.26	89.9	1563.08	-595.07	194.97	1554.04	-762.22	91.04	1558.83	-759.93	201.82	1547.09	355.5	1090.03	73.27	955.17	1031.26	73.08	413.79
4.37	-711.16	150.08	27.16	-740.49	147.76	26.65	-914.04	189.47	30.39	-893.28	191.44	77.49	-291.88	6.34	71.31	-311.12	20.1	70.29	-470.52	20.75	30.25	-483.48	18.57	80.97	-606.47	119.85	1190.13	0	0	0	-593.06	88.84	1561.13	-584.34	194.13	1552.24	-751.6	89.91	1556.85	-749.28	201.5	1545.37	357.21	1089.31	74.07	954.88	1031.43	72.9	413.57
4.38	-710.74	149.52	27.14	-740.48	147.45	26.6	-913.89	188.96	31.46	-892.85	191.33	78.49	-264.98	7.13	82.7	-286.79	18.39	78.94	-441.53	19.31	30.71	-457.47	17.11	80.82	-596.86	119.51	1188.09	0	0	0	-582.58	87.92	1559.19	-573.47	193.81	1550.41	-741.31	89.54	1554.88	-738.71	200.42	1543.55	355.17	1090.1	73.21	954.51	1031.19	72.93	414.89
4.39	-711.53	150.48	26.81	-739.34	148.06	26.38	-913.33	189.67	33.23	-891.94	192.09	80.04	-242.51	7.7	94	-263.03	18.54	89.2	-414.79	18.25	32.13	-433.52	15.55	81.79	-585.44	119.09	1186.18	0	0	0	-572.96	86.95	1557.45	-563.15	192.42	1548.67	-730.67	88.07	1552.96	-728.05	199.83	1541.75	355.22	1090.26	73.27	954.64	1030.85	73.05	415.48
4.4	-710.65	150.07	27.05	-739.16	147.91	26.33	-913.49	188.62	34.29	-890.81	192.53	81.63	-220.46	8.43	105.2	-241.4	18.04	99.5	-390.69	16.77	34.21	-412.03	14.53	83.11	-572.59	117.34	1184.59	0	0	0	-561.95	85.78	1555.63	-552.53	191.62	1546.94	-720.07	86.89	1551.2	-717.95	197.68	1540.15	355.11	1090.12	73.3	955.01	1030.65	73.24	415.6
4.41	-710.82	149.91	26.77	-738.51	148.39	26.29	-913.43	188.2	36.04	-889.74	192.89	83.3	-199.84	9.34	114.94	-223.13	18.83	107.32	-369.93	16.24	35.66	-392.98	13.06	84.59	-562.55	117.28	1182.95	0	0	0	-550.82	84.51	1554	-542.03	190.39	1545.49	-709.67	85.99	1549.59	-706.87	197.61	1538.6	355.32	1090.98	72.91	955.14	1030.91	73.14	415.21
4.42	-708.16	149.65	27.66	-737.58	148.46	26.1	-912.7	188.84	38.34	-888.6	192.98	84.99	-186.73	10.69	120.34	-207.74	19.4	113.13	-352.16	14.97	36.58	-376.87	11.66	85.36	-551.4	116.52	1181.52	0	0	0	-540.37	83.25	1552.69	-531.62	188.84	1544.17	-698.73	84.07	1548.04	-696.34	196.05	1537.08	355.21	1091.18	72.85	955.24	1030.92	73.16	415.97
4.43	-709.21	150.16	27.12	-739.68	148.64	25.59	-911.75	189.96	41.15	-887.01	193.44	87.13	-176.08	12.37	123.08	-195.96	20.72	115.81	-338.49	14.4	35.76	-364.02	10.81	84.68	-540.17	115.64	1180.42	0	0	0	-528.93	82.08	1551.53	-521.23	187.61	1543	-687.83	82.08	1546.67	-686.21	193.73	1535.69	354.2	1091.64	72.65	955.37	1030.92	73.28	416.36
4.44	-710.93	150.47	26.49	-738.91	148.37	25.67	-911.28	189.66	43.43	-885.73	193.35	89.18	-165.43	15.15	122.48	-186.94	22.22	114.88	-328.82	13.25	33.82	-354.36	9.53	83.14	-530	114.66	1179.28	0	0	0	-517.84	80.67	1550.56	-510.75	186.61	1542.08	-677.27	80.8	1545.49	-675.77	192.51	1534.47	354.04	1090.67	72.75	954.57	1031.26	72.95	415.65
4.45	-708.58	149.84	26.93	-739.86	148.44	25.25	-909.96	191.27	46.97	-883.63	194.42	92.03	-156.72	17.53	117.76	-180.19	23.74	110.41	-323.1	12.05	31.51	-347.8	8.89	80.44	-520.1	113.1	1178.15	0	0	0	-507.61	79.17	1549.87	-500.23	185.76	1541.29	-666.42	78.86	1544.4	-664.91	191.71	1533.26	355.54	1090.4	73.17	954.9	1031.16	72.99	415.06
4.46	-708.94	150.65	26.88	-734.18	148.21	26.59	-909.36	190.9	49.93	-881.53	194.91	94.87	-150	18.9	108.5	-175.54	26.04	101.05	-321.38	12.83	28.74	-343.7	9.26	77.04	-506.11	111.88	1177.48	0	0	0	-496.83	77.84	1549.29	-490.03	183.69	1540.81	-655.81	77.14	1543.5	-654.98	188.76	1532.48	355.98	1089.72	73.67	955.39	1031.09	73.11	413.88
4.47	-710.04	150.06	26.23	-732.93	148.17	26.71	-907.99	191.16	53.49	-879.3	195.29	98.13	-146.83	19.33	97.42	-170.94	27.24	90.96	-319.35	14.19	27.19	-340.86	11.06	73.35	-493.82	110.22	1176.74	0	0	0	-486.54	76.15	1548.93	-479.34	182.61	1540.34	-645.28	75.29	1542.62	-644.45	186.87	1531.67	355.75	1090.37	73.44	954.96	1031.43	72.91	416.18
4.48	-707.74	150.74	26.98	-734.9	149.17	25.93	-906.56	191.09	57.42	-876.07	196.88	102.24	-140.26	18.42	85.95	-164.07	27.84	80.68	-316.31	15.12	27.5	-335.91	12.44	71.69	-484.36	108.61	1176.53	0	0	0	-476.17	74.5	1548.88	-468.77	180.89	1540.26	-634.44	72.84	1542.04	-633.85	185.19	1531.09	357.18	1089.77	73.76	955.24	1031	73.16	417.78
4.49	-708.97	150.89	26.63	-734.96	148.89	26.14	-903.52	193.17	62.8	-872.67	197.87	106.63	-134.82	18.28	73.44	-156.09	29.45	71.53	-314.07	15.67	27.63	-328.37	12.01	72.6	-469.89	107.34	1176.84	0	0	0	-465.14	72.7	1549.3	-458.11	179.28	1540.66	-623.56	70.41	1541.99	-623.37	183.06	1531.01	355.9	1089.65	73.39	954.84	1030.95	73.08	415.83
4.5	-706.17	150.49	27.21	-736.99	149.14	25.51	-900.99	193.12	67.95	-868.47	199.29	111.8	-130.3	19.46	62.7	-153.54	30.86	61.98	-312.06	15.87	27.78	-323.05	11.39	72.64	-458.31	105.83	1177.24	0	0	0	-454.64	70.91	1550.38	-447.54	177.56	1541.76	-613.05	68.81	1542.75	-613.05	180.25	1531.78	355.43	1089.44	73.66	955.29	1030.93	73.15	416.67
4.51	-709.42	151.24	26.72	-736.62	148.71	25.82	-897.19	193.82	74.42	-863.38	200.36	117.38	-124.87	21.29	55.03	-149.31	32.4	55.3	-310.29	15.45	27.72	-319.69	10.39	72.1	-446.78	103.71	1178.41	0	0	0	-444.45	68.97	1551.95	-437.05	175.32	1543.49	-602.35	66.86	1544.14	-601.92	179.18	1533.11	355.06	1089.09	73.62	955.37	1030.61	73.36	417.57
4.52	-708.5	151.25	26.72	-735.74	149.01	25.81	-891.99	195.18	81.9	-857.2	200.55	123.47	-124.69	23.63	48.41	-146.87	34.27	50.16	-309.01	14.9	27.64	-316.95	9.46	72.45	-437.84	101.23	1179.93	0	0	0	-433.06	67.03	1553.86	-426.5	173.32	1545.47	-591.28	64.23	1545.9	-591.42	176.22	1535.11	355.4	1089.5	73.43	954.99	1030.73	73.33	415.21
4.53	-707.4	150.98	26.78	-733.93	148.47	26.71	-885.67	195.8	90.03	-849.31	201.48	130.37	-122.54	24.19	44.46	-146.39	35.38	46.41	-308.42	14.73	27.55	-314.99	8.95	72.84	-424.26	99.82	1182.04	0	0	0	-422.31	65.11	1556.13	-418.9	171.09	1547.97	-580.32	61.67	1547.98	-580.6	173.4	1537.31	356.68	1089.77	73.71	955.02	1031.01	73.17	415.37
4.54	-707.82	151.02	26.34	-733.27	147.9	26.88	-878.67	195.2	98.49	-840.03	201.6	137.55	-121.36	24.88	42.32	-144.89	35.83	44.61	-307.98	14.27	27.53	-313.55	8.51	73.17	-414.34	97.46	1184.74	0	0	0	-411.11	62.99	1558.57	-407.3	169	1550.4	-569.57	59.52	1550.34	-569.91	171.09	1539.78	355.88	1089.01	73.88	955.22	1030.94	73.24	416.66
4.55	-706.99	151.03	25.73	-732.42	147.86	26.87	-869.88	195.16	108.09	-829.56	200.92	144.47	-120.69	25.09	40.13	-145.42	36.2	42.55	-307.68	13.66	27.72	-312.56	8.09	73.48	-403.11	96.84	1187.89	0	0	0	-400.65	60.95	1561.06	-396.68	166.83	1553.11	-558.59	57.09	1552.8	-559.01	169.13	1542.29	353.52	1089.1	73.28	955.15	1030.84	73.28	414.8
4.56	-706.49	151.12	25.03	-728.99	147.86	27.47	-858.74	195.62	118.45	-820.27	200.63	150.44	-121.02	26.07	38.28	-144.83	36.86	41.01	-307.39	13.57	27.67	-311.48	7.88	73.66	-390.7	94.86	1191.43	0	0	0	-389.4	58.59	1563.41	-387.4	164.88	1555.74	-547.57	54.57	1555.16	-548.6	166.06	1545.06	356.23	1088.74	74	955.1	1030.85	73.2	416.14
4.57	-705.77	151.22	23.66	-725.85	147.68	27.99	-846.97	194.83	129.18	-803.59	201.48	158.06	-121.95	26.22	36.61	-144.95	37.45	39.69	-307.25	13.68	27.65	-310.56	7.98	73.77	-380.15	93.08	1195.12	0	0	0	-378.48	56.53	1565.61	-374.52	162.87	1558.22	-536.6	52.33	1557.35	-537.71	164.49	1547.47	355.6	1089.87	73.46	954.74	1030.87	73.08	415.39
4.58	-702.55	152.17	22.62	-724.01	147.94	28.02	-834.55	194.37	141.17	-791.71	201.92	165.28	-120.1	26.79	36.23	-143.79	37.78	39.16	-307.19	13.69	27.65	-309.82	7.76	74	-368.17	91.53	1198.42	0	0	0	-366.09	54.32	1567.53	-365.3	160.45	1560.67	-525.65	50.05	1559.23	-527.18	162.05	1549.71	354.83	1089.72	73.43	954.72	1031.07	73.1	415.47
4.59	-699.75	152.34	21.15	-718.95	148.73	29.05	-820.1	194.97	154.46	-772.39	202.31	176.25	-121.88	27.13	35.11	-143.32	37.65	38.49	-306.99	13.66	27.71	-309.23	7.84	74.01	-356.1	90.82	1201.35	0	0	0	-355.28	52.31	1569.37	-354.76	158.83	1562.87	-514.76	47.88	1560.86	-516.87	158.91	1551.65	354.53	1090.14	73	954.98	1030.82	73.22	415.22
4.6	-695.94	152.66	19.19	-711.99	149.04	30.44	-804.26	193.93	167.61	-756.71	198.89	185.22	-121.66	26.9	34.71	-144.06	38.13	38	-307.14	14.03	27.59	-308.92	7.95	74.06	-346.37	91.38	1203.94	0	0	0	-345.24	50.44	1571.23	-344.23	156.45	1564.88	-503.73	45.31	1562.22	-506.21	156.67	1553.32	354.12	1091.21	72.64	954.49	1030.79	73.13	414.74
4.61	-690.72	153.14	17.78	-705.03	149.26	31.51	-786.44	192.15	180.07	-738.18	197.2	194.86	-120.21	27.31	34.8	-143.54	37.84	37.8	-307.05	14.08	27.63	-308.85	8.17	74.05	-331.28	91.14	1206.18	0	0	0	-334.69	48.61	1572.93	-333.09	154.91	1566.87	-492.57	42.69	1563.39	-495.84	153.79	1554.85	355.44	1089.29	73.54	954.86	1030.77	73.28	413.86
4.62	-685.28	153.29	15.78	-696.43	150	32.95	-766.98	191.13	192.26	-718.08	193.99	203.14	-120.49	26.86	34.62	-143.56	37.82	37.75	-306.94	13.68	27.81	-308.86	8.45	74.03	-322.52	90.02	1207.7	0	0	0	-323.59	46.82	1574.57	-322.42	153.17	1568.64	-481.64	40.51	1564.42	-485.02	152.2	1556.09	355.83	1088.96	73.56	955.32	1030.73	73.32	414.72
4.63	-678.73	154.33	13.65	-684.28	150.72	35.58	-746.88	188.06	203.03	-696.92	191.44	210.91	-119.97	26.99	34.32	-143.78	37.77	37.45	-306.98	14.08	27.7	-308.77	8.51	73.99	-313.61	87.51	1209.1	0	0	0	-312.95	45.31	1576.18	-312.52	151.74	1570.48	-470.72	38.73	1565.27	-473.68	151.3	1556.95	355.83	1088.19	73.76	955.11	1030.88	73.26	416.27
4.64	-669.57	155.34	15.98	-673.43	150.79	39.3	-724.54	185.69	212.86	-675.09	189.02	218.22	-119.89	26.74	34.08	-143.74	37.6	37.29	-306.95	14.29	27.62	-308.48	8.36	74	-303.39	90.43	1208.91	0	0	0	-302.76	43.99	1577.75	-301.9	150.21	1572.03	-459.81	36.97	1565.91	-463.29	148.48	1557.61	353.3	1089.5	72.86	954.86	1031.08	73.09	414.28
4.65	-652.62	157.47	21.7	-657.1	152.67	44.71	-700.12	183.44	220.77	-652.7	186.14	224.94	-121.26	26.92	33.87	-143.73	37.7	37.11	-306.86	14.04	27.73	-308.33	8.23	74.12	-294.2	87.56	1209.08	0	0	0	-291.38	42.61	1579.06	-291.91	148.46	1573.51	-448.6	34.65	1566.34	-452.41	146.77	1558.01	354.15	1090.74	72.68	955.36	1030.95	73.24	414.53
4.66	-628.81	160.23	28.14	-634.7	154.67	50.72	-677.05	179.1	226.86	-630.72	183.24	231.09	-120.66	26.69	33.81	-144.12	37.64	36.99	-306.87	14.03	27.7	-308.63	8.57	73.97	-276.73	86.81	1209.27	0	0	0	-280.72	41.31	1580.3	-280.83	147.3	1574.82	-437.65	32.87	1566.67	-441.44	145.69	1558.33	353.48	1090.45	72.64	955.07	1030.85	73.19	413.94
4.67	-601.33	162.04	34.1	-606.63	156.16	57.06	-655.26	174.79	231.74	-608.82	179.88	237.39	-120.32	26.71	33.9	-143.79	37.6	37.34	-306.82	13.94	27.75	-308.77	8.53	73.97	-267.55	86.82	1208.97	0	0	0	-269.94	40	1581.33	-270.87	145.83	1576.01	-426.74	31.35	1566.89	-430.89	143.32	1558.67	353.71	1090.15	72.78	955.06	1031.03	73.13	414.17
4.68	-573.13	164.74	38.85	-577.28	157.2	62.02	-634.53	172.95	235.63	-586.3	176.36	242.5	-120.58	26.36	34	-144.04	37.31	37.36	-306.83	13.89	27.7	-308.94	8.41	74.02	-256.41	91.31	1208.45	0	0	0	-258.48	38.92	1582.34	-259.41	144.71	1576.94	-415.7	29.69	1567.14	-420.08	141.83	1558.87	353.89	1091.08	72.6	954.93	1030.95	73.24	412.92
4.69	-543.77	166.37	42.86	-549	157.57	65.43	-614.18	169.28	236.96	-563.4	172.45	245.79	-120.75	26.36	33.98	-144.49	36.83	37.28	-306.74	13.72	27.63	-309.02	8.2	74.1	-242.37	87.45	1208.6	0	0	0	-247.14	37.69	1583.32	-248.8	143.48	1577.99	-404.61	28.15	1567.49	-409.32	139.94	1559.22	355.83	1091.27	72.98	955.12	1031.24	73.16	415.96
4.7	-513.31	167.09	45.93	-518.14	158.28	68.3	-590.92	166.94	237.01	-539.16	170.38	247.73	-121.2	25.91	34.19	-144.61	36.53	37.51	-306.91	13.73	27.47	-309.03	7.65	74.35	-237.74	85.73	1208.66	0	0	0	-235.78	36.45	1584.18	-237.24	142.8	1578.93	-393.29	26.42	1567.93	-398.07	139.29	1559.69	354.76	1090.81	72.89	955.14	1031.34	73.08	415.27
4.71	-480.71	166.56	48.14	-485.68	158.28	70.35	-566.73	164.13	235.31	-514.62	168.02	247.99	-121.37	25.47	34.16	-144.77	36.46	37.63	-307.04	13.4	27.5	-309.41	8.04	74.19	-224.88	85.5	1208.68	0	0	0	-225.07	35.47	1584.94	-225.75	141.57	1579.75	-382	24.92	1568.45	-387.53	136.96	1560.44	355.04	1090.36	73.06	954.94	1031.26	73.09	414.41
4.72	-446.46	166.09	49.99	-454.49	157.13	71.04	-541.17	162.51	232.81	-489.89	165.8	246.93	-122.51	25.2	33.85	-145.27	35.7	37.62	-307.1	13.26	27.38	-309.34	7.42	74.47	-213.8	84.87	1208.83	0	0	0	-213.58	34.49	1585.53	-215.26	140.66	1580.35	-370.69	23.29	1569.03	-376.7	135.53	1561.16	356.61	1090.29	73.39	954.65	1031.31	72.96	413.75
4.73	-411.09	165.74	51.09	-420.31	155.26	71.58	-515.39	160.97	228.76	-464.48	163.81	244.65	-121.2	24.46	34.36	-144.63	35.49	38	-307.19	13.18	27.32	-309.46	7.43	74.52	-210.99	84.35	1209.39	0	0	0	-202.36	33.55	1585.89	-203.94	139.85	1580.91	-359.6	22.18	1569.72	-365.85	134.24	1561.89	354.76	1090.66	72.7	954.64	1031.41	72.93	413.22
4.74	-376.96	164.05	51.9	-386.08	151.55	70.17	-489.43	159.39	222.97	-439.14	161.75	241.04	-120.85	24.55	34.09	-144.75	35.11	37.88	-307.36	13.45	27.22	-309.52	7.43	74.62	-198.62	83.02	1209.85	0	0	0	-191.31	32.68	1586.19	-194.02	138.91	1581.26	-348.47	20.91	1570.38	-354.83	133.23	1562.58	355.42	1090.25	73.06	954.8	1031.25	73.04	413.67
4.75	-341.01	161.68	51.99	-346.99	148.82	69.95	-462.81	158.72	215.75	-413.42	160.37	236.5	-121.3	24.32	34.24	-144.67	34.71	37.86	-307.27	13.41	27.25	-309.41	7.25	75.03	-185.85	82.69	1210.24	0	0	0	-180.08	31.95	1586.3	-183.7	137.64	1581.37	-337.4	19.84	1571.01	-344.21	131.33	1563.37	356.12	1089.69	73.45	955.27	1030.96	73.29	414.13
4.76	-299.69	154.42	52.75	-312.81	146.56	68.47	-436.51	156.98	206.7	-387.46	158.38	230.42	-122.13	24.03	33.9	-144.86	34.17	37.92	-307.01	12.92	27.53	-309.26	7.21	75.34	-181.16	81.68	1210.73	0	0	0	-168.94	31.26	1586.22	-171.48	136.97	1581.17	-326.22	18.58	1571.68	-333.44	129.81	1563.89	355.89	1089.39	73.7	955.14	1031.02	73.15	415.31
4.77	-263.63	156.58	51.04	-277.62	148.17	67.39	-409.24	155.54	196.61	-360.76	156.8	223.35	-121.41	23.87	34.3	-145.69	33.94	37.79	-307.17	13.73	27.35	-309.22	7.72	75.49	-170.16	80.96	1211.29	0	0	0	-157.78	30.53	1585.99	-160.81	136.77	1580.89	-315.05	17.52	1572.25	-322.55	128.52	1564.4	355.15	1089.99	73.32	955.02	1031.06	73.15	413.96
4.78	-226.76	155.6	49.44	-242.27	148.87	65.47	-380.18	154.53	185.91	-332.97	156.7	215.82	-121.42	23.79	34.53	-144.7	34.15	37.98	-306.95	13.6	27.6	-308.99	7.97	75.7	-158.39	80.12	1210.97	0	0	0	-146.54	29.94	1585.67	-149.53	135.92	1580.46	-303.9	16.54	1572.73	-311.52	128.1	1564.75	353.99	1091.76	72.38	954.81	1030.75	73.16	415
4.79	-188.56	153.92	47.97	-205.05	147.81	63.23	-350.11	153.51	174.31	-304.99	154.79	206.67	-123.07	24.11	34.43	-145.51	34.33	37.71	-306.81	13.85	27.73	-308.67	8.38	75.87	-146.7	83.41	1210.45	0	0	0	-135.66	29.4	1585.22	-138.6	135.24	1579.83	-292.95	15.76	1573.09	-300.56	127.61	1564.98	352.11	1092.64	71.6	955.04	1030.84	73.25	414.3
4.8	-149.12	153.36	46.84	-167.4	146.95	60.82	-319.35	152.25	161.91	-276.4	153.66	197.18	-122.95	23.79	35.01	-144.74	34.69	37.86	-306.73	14.32	27.73	-308.35	8.83	76	-135.9	81.07	1210.12	0	0	0	-124.55	28.86	1584.63	-128.49	135.07	1579.08	-282.01	14.84	1573.29	-289.93	126.25	1565.1	352.94	1092.21	72.15	954.85	1030.83	73.22	412.98
4.81	-110.05	152.05	45.57	-128.24	145.02	59.07	-287.91	151.32	149.21	-247.5	152.39	187.14	-123.6	23.68	35.19	-144.93	34.11	38.27	-306.42	14.3	28.14	-307.75	8.78	76.42	-126.11	78.98	1209.51	0	0	0	-112.31	28.48	1583.86	-117.43	134.49	1578.19	-271	13.9	1573.31	-279.31	125.35	1564.87	352.98	1091.13	72.55	955.11	1030.99	73.16	413.75
4.82	-70.59	150.96	44.59	-88.22	143.9	57.17	-256.3	149.26	136.12	-217.82	150.66	176.34	-124.6	24.61	37.99	-142.67	31.33	42.58	-306.23	14.78	28.31	-307.18	9.11	76.74	-114.85	77.55	1208.77	0	0	0	-101.61	27.85	1583.06	-106.14	133.99	1577.09	-259.96	13.18	1573.14	-268.67	124.94	1564.45	353.55	1091.37	72.69	955.6	1030.66	73.3	415.17
4.83	-31.41	149.72	44.05	-51.53	142.07	54.93	-224.8	146.49	122.42	-187.12	150.2	165.82	-121.34	24.3	39	-138.92	26.95	46.86	-306.06	15.19	28.62	-306.7	9.81	76.85	-105.79	74.42	1207.54	0	0	0	-91.28	27.49	1582.22	-95.46	133.88	1575.93	-248.92	12.41	1572.74	-258.21	123.55	1563.96	354.83	1090	73.3	955.28	1031.14	73.1	414.54
4.84	7.08	148.33	43.54	-11.68	140.77	53.53	-192.34	142.02	107.52	-156.1	148.55	154.53	-118.79	24.08	39.39	-136.12	24.6	48.96	-305.74	14.98	29.17	-305.95	9.87	77.28	-95.18	72.72	1206.42	0	0	0	-80.47	27.07	1581.17	-85.37	133.41	1574.62	-237.86	11.78	1572.1	-247.54	123.32	1563.07	354.13	1090.18	72.99	954.89	1031.02	73.1	415.3
4.85	45.16	147.34	43.37	26.55	139.94	52.1	-157.64	139.25	93.17	-123.91	147.16	143.31	-118.25	23.96	38.28	-135.46	26.05	47.11	-305.63	15.9	29.28	-305.36	10.32	77.56	-83.63	71.49	1205.09	0	0	0	-69.37	26.81	1580	-74.41	132.88	1573.27	-226.96	11.19	1571.26	-236.76	122.55	1561.9	352.28	1090.56	72.48	955.24	1031.04	73.2	413.82
4.86	84.47	146.35	43.92	63.33	138.28	50.74	-121.26	136.38	79.4	-91.06	145.5	132.14	-116.19	24.55	36.55	-137.51	30.04	42.21	-305.3	16.12	29.66	-304.68	10.52	78.02	-74.32	70.16	1203.62	0	0	0	-57.93	26.45	1578.72	-63.87	132.51	1571.74	-216.16	10.57	1570.17	-225.73	122.46	1560.53	352.43	1090.85	72.4	955.24	1030.99	73.17	414.17
4.87	122.54	144.67	44.38	102.21	136.56	50.4	-84.26	135.12	67.2	-57.74	143.06	121.11	-117.95	23.53	32.53	-141.17	33.17	36.97	-304.99	16.17	30.22	-303.99	10.76	78.49	-64.69	69.03	1202.12	0	0	0	-47.65	26.16	1577.43	-52.88	132.11	1570.19	-205.3	9.87	1568.92	-214.74	122.39	1559	352.91	1091.05	72.61	955.1	1030.98	73.2	415.4
4.88	159.37	142.76	44.99	138.42	134.72	49.6	-46.71	134.49	56.59	-24.24	141.37	111.24	-118.62	23.12	31.33	-142.9	33.92	35.18	-304.63	16.06	30.85	-303.52	11.08	78.89	-53.23	68.57	1200.3	0	0	0	-36.55	25.73	1575.89	-43.25	131.89	1568.52	-194.54	9.46	1567.55	-204.26	121.48	1557.37	353.83	1090.98	72.89	955.7	1031.13	73.3	414.3
4.89	197.3	139.75	46.42	176.46	132.83	50.48	-9.66	134.1	47.49	8.99	140.6	102.78	-119.39	22.81	30.71	-143.18	34.22	34.77	-304.46	16.2	31.37	-302.94	10.94	79.52	-42.99	67.77	1198.31	0	0	0	-25.75	25.36	1574.3	-31.67	131.83	1566.63	-183.71	9.03	1566.03	-193.56	121.05	1555.71	353.85	1090.61	72.96	955.25	1031.13	73.08	415.01
4.9	234.87	137.1	50.36	212.83	130.18	52.78	26.21	134.4	40.16	41.6	140.27	95.73	-120.1	23.34	30.42	-143.24	34.43	34.29	-304.26	16.72	31.77	-302.32	10.9	80.21	-32.41	66.8	1196.44	0	0	0	-15.24	25.12	1572.65	-20.84	131.79	1564.67	-172.91	8.78	1564.37	-182.82	120.77	1553.8	355.9	1090.85	73.22	954.89	1031.18	73.05	415.71
4.91	268.88	134.23	55.69	245.39	127.11	56.63	61.51	134.58	34.46	73.83	139.87	90.3	-120.45	23.27	30.02	-143.32	34.32	33.89	-304.1	16.86	32.35	-301.83	10.78	81.04	-22.33	66.34	1194.58	0	0	0	-4.77	24.84	1570.81	-9.46	131.54	1562.51	-162.07	8.23	1562.53	-171.96	120.66	1551.75	354.5	1091.17	72.72	954.81	1031.09	73.09	415.26
4.92	302.19	131.65	63.46	278.34	124.94	62.99	96.2	135.5	30.53	104.75	139.11	86.38	-119.7	22.85	29.82	-143.04	34.15	33.57	-303.88	16.82	33.06	-301.37	10.83	81.79	-14.52	65.8	1193.89	0	0	0	5.83	24.7	1568.88	1.4	131.75	1560.44	-151.42	8.13	1560.61	-161.36	120.09	1549.62	353.56	1091.06	72.61	954.7	1030.91	73.14	414.92
4.93	332.77	128.99	73.49	310.44	122.43	72.15	129.32	134.78	27.27	134.22	138.86	84.15	-119.69	23.39	29.46	-142.87	33.92	33.29	-303.51	16.56	34.03	-300.79	10.73	82.72	-3.15	67.96	1191.08	0	0	0	16.36	24.44	1566.91	11.92	131.56	1558.24	-140.73	7.75	1558.59	-150.64	120.45	1547.5	354.26	1091.23	72.8	955.1	1031	73.19	413.68
4.94	361.23	127.24	85.57	337.32	120.96	81.83	160.68	133.98	25.32	161.77	138.38	83.14	-120.02	22.78	29.01	-142.82	33.81	32.99	-303.28	16.54	35.06	-300.07	10.66	83.8	8.89	67.52	1188.81	0	0	0	27.91	24.48	1564.93	22.91	131.89	1556.18	-130.01	7.55	1556.52	-139.73	120.86	1545.23	353.32	1091.8	72.34	954.76	1030.77	73.16	415.4
4.95	388.09	125.07	98.01	363.05	118.97	92.4	189.98	133.08	24.82	187.4	137.95	83.22	-120.39	22.82	28.57	-142.2	33.15	32.68	-303.01	16.7	36.34	-299.14	10.15	85.15	21.4	67.75	1186.89	0	0	0	38.57	24.52	1563.01	31.76	131.9	1554.23	-119.15	7.45	1554.5	-129.1	120.5	1543.14	354.02	1092.12	72.43	954.71	1030.71	73.17	414.93
4.96	410.83	123.24	109.43	385.11	116.51	102.24	217.2	133.52	26.3	211.04	137.61	83.95	-119.22	22.78	28.65	-142.66	33.24	32.47	-302.61	16.46	37.93	-298.1	10.16	86.52	32.53	68.59	1185.05	0	0	0	48.82	24.43	1561.19	43.73	132.12	1552.26	-108.28	7.66	1552.57	-118.57	120.45	1541.08	354.52	1091.89	72.46	955.07	1030.87	73.23	416.12
4.97	430.51	121.05	119.22	405.23	114.37	110.47	240.42	132.78	28.03	231.73	136.99	84.81	-119.26	22.63	28.4	-142.34	33.05	32.28	-302.09	16	39.92	-296.74	9.63	88.27	45.3	67.41	1183.03	0	0	0	60.13	24.64	1559.47	55.16	132.16	1550.53	-97.32	7.66	1550.76	-107.74	120.47	1539.26	354.19	1091.8	72.38	955.31	1030.91	73.22	415.75
4.98	442.21	118.24	123.19	427.23	112.51	118.33	259.91	132.45	30.07	249.39	136.31	85.08	-119.14	22.62	28.09	-142.52	32.97	31.92	-301.64	15.86	41.88	-295.4	9.58	90.02	52.45	64.05	1182.03	0	0	0	71.12	24.93	1558.07	64.7	132.46	1549.1	-86.47	7.89	1549.13	-96.94	120.61	1537.54	355.47	1091.11	72.9	954.87	1030.69	73.25	415.04
4.99	455.16	116.1	126.96	441.83	109.64	121.81	275.47	130.39	31.01	263.74	135.96	84.49	-120.7	22.56	27.42	-141.82	33.03	31.85	-301	15.47	44.22	-293.82	9.01	92.23	63.13	63.17	1180.61	0	0	0	82.01	25.18	1556.79	75.97	132.97	1547.72	-75.69	8.6	1547.68	-85.83	121.76	1535.97	354.13	1092.02	72.48	955	1030.59	73.33	415.45
5	465.22	111.91	126.53	443.27	106.16	117.25	287.11	130	30.36	274.57	135.91	82.91	-119.3	22.71	27.43	-141.19	32.96	31.91	-300.16	14.71	46.99	-291.98	8.53	94.68	75.8	62.7	1179.55	0	0	0	92.85	25.67	1555.77	87.36	133.15	1546.65	-64.82	9.14	1546.39	-74.78	122.13	1534.52	354.09	1091.33	72.58	954.54	1031.04	73.09	415.76
5.01	472.77	108.74	122.09	450.64	103.58	113.08	293.78	130.09	28.89	282.34	135.78	80.69	-119.22	22.74	27.1	-141.17	32.84	31.69	-299.21	14	49.98	-289.67	7.3	97.69	89.97	62.55	1178.56	0	0	0	103.57	26.3	1555.07	97.11	134.09	1545.79	-54.06	9.92	1545.3	-63.87	122.69	1533.26	354.74	1091.06	73.08	955.07	1030.85	73.32	415.8
5.02	478.43	106.41	113.42	461.74	101.81	109.1	295.96	130.61	26.36	287.36	134.86	76.96	-119.62	22.75	27.06	-140.5	32.81	31.8	-297.94	13.03	53.45	-287.12	6.26	100.97	100.8	62.65	1177.78	0	0	0	113.96	26.92	1554.69	108.76	134.55	1545.2	-43.32	11.17	1544.4	-52.78	123.4	1532.26	353.44	1090.96	72.89	954.6	1030.85	73.06	415.08
5.03	484.07	105.55	101.59	461.78	100.53	96.51	295.92	130.06	22.03	289.33	132.76	73.02	-117.6	22.56	27.21	-141.01	32.73	31.47	-296.49	12.31	57.06	-284.24	5.05	104.64	108.34	62.18	1177.31	0	0	0	124.82	27.73	1554.56	119.12	135.24	1545.09	-32.56	12.3	1543.71	-41.77	124.44	1531.55	352.28	1091.57	72.42	954.71	1030.73	73.15	414.76
5.04	494.9	105.86	90.03	469.51	100.44	85.07	297.46	129.48	18.94	293.01	131.69	70.96	-118.57	22.54	26.83	-140.57	32.64	31.53	-294.36	10.52	61.65	-280.86	3.38	108.94	123.02	62.45	1177.54	0	0	0	135.75	28.6	1554.92	131.17	136.26	1545.26	-21.84	13.78	1543.49	-30.42	126.06	1531.06	354.19	1090.72	73.11	955.02	1030.8	73.22	414.12
5.05	499	106.4	77.87	476.53	101.53	76.35	299.55	129.79	18.65	299.76	132.24	71.77	-118.59	22.38	26.78	-139.82	32.73	31.81	-291.82	9.01	66.66	-276.49	1.06	113.93	136.09	63.02	1177.89	0	0	0	146.97	29.68	1556.07	142.56	137.46	1546.29	-11	15	1543.92	-19.07	127.54	1531.22	353.17	1091.45	72.76	954.97	1030.94	73.11	414.69
5.06	502.52	106.5	70.79	478.23	101.16	69.86	300.81	129.55	19.85	304.69	132.48	73.35	-117.68	22.42	26.79	-140.44	32.26	31.97	-288.48	7.83	72.19	-271.66	-0.32	119.21	149.94	63.4	1179.42	0	0	0	158.15	30.85	1557.93	153.4	138.38	1548.01	-0.07	16.47	1545.09	-7.84	129.19	1532.25	353.49	1090.92	72.76	954.71	1030.95	73.01	415.32
5.07	504.58	105.05	65.48	480.98	100.12	65.39	301.36	130.3	20.17	307.52	132.29	73.68	-118.41	22.31	26.31	-139.75	31.96	32.96	-284.35	6.65	78.28	-265.55	-2.04	125.03	163.16	64.17	1181.45	0	0	0	168.88	32.12	1560.3	165.21	139.58	1550.14	10.99	18.23	1546.83	3.41	130.88	1533.75	353.4	1090.8	72.74	954.88	1030.99	73.06	415.6
5.08	505.94	102.53	61.36	480.52	97.59	60.94	301.43	130.05	21.01	308.5	131.78	73.77	-116.61	22.01	26.57	-138.65	31.5	34.33	-278.96	4.87	85.15	-257.96	-4.49	131.66	174.41	64.85	1183.99	0	0	0	180.21	33.58	1563	176.56	140.9	1552.85	22.21	19.92	1548.91	14.61	132.37	1535.64	353.34	1091.86	72.53	954.77	1030.86	73.11	413.72
5.09	506.73	98.79	57.04	481.75	94.03	57.44	302.3	129.17	21.93	309.79	132.23	74.32	-117.42	21.85	26.46	-136.29	30.24	36.26	-272.07	3.39	92.5	-248.58	-6.78	138.58	184.76	66.06	1187.18	0	0	0	191.18	35.21	1566.02	187.96	142.37	1555.56	33.58	21.59	1551.24	25.98	134.68	1537.75	353.24	1091.25	72.78	955.42	1030.82	73.4	415.76
5.1	508.71	95.95	52.7	483.01	91.78	53.37	303.92	130.37	23.05	311.92	132.99	74.61	-116.2	21.68	26.38	-126.54	30.97	39.14	-263.82	2.54	100.52	-237.4	-8.35	145.45	199.56	67.3	1190.7	0	0	0	202	36.77	1568.99	198.42	143.82	1558.24	44.84	23.39	1553.71	37.3	136.44	1539.81	353.72	1091.29	72.65	955.41	1030.8	73.27	413.17
5.11	508.9	95.16	47.12	484.56	91.23	48.82	305.12	130.67	22.99	314.7	133.44	74.68	-114.18	21.64	26.37	-130.79	31.45	37.28	-254.35	2.19	109.3	-225	-9.09	152.16	211.52	68.64	1194.45	0	0	0	213.07	38.59	1571.83	210.14	145.36	1560.67	56.12	24.86	1556.11	48.79	137.85	1541.72	354.4	1091.25	72.93	954.86	1030.86	73.14	412.85
5.12	509.74	95.35	44.17	485.39	91.1	46.42	305.28	130.69	21.98	317.39	133.62	74.71	-113.38	21.49	26.08	-130.33	31.48	37.8	-244.17	2.43	118.88	-211.54	-10	159.54	225.12	70.23	1197.97	0	0	0	224.55	40.46	1574.39	221.9	147.06	1562.63	67.33	26.37	1558.43	60.18	139.23	1543.51	353.45	1092.25	72.24	954.85	1030.99	73.13	414.96
5.13	509.42	94.45	41.84	485.64	90.76	44.46	304.77	130.53	21.36	318.81	133.44	74.5	-112.4	20.67	25.23	-124.62	30.96	40.57	-232.89	2.79	129.92	-197.86	-9.91	167.47	234.51	71.47	1201.4	0	0	0	235.86	42.25	1576.72	231.71	148.69	1564.5	78.44	27.86	1560.65	71.48	140.58	1545.11	355.64	1090.56	73.24	955	1030.65	73.22	415.98
5.14	510.03	93.43	40.24	486.6	90.28	42.77	304.63	130.56	21.25	319.33	133.66	74.55	-108.58	19.96	25.06	-122.18	29.97	42.27	-220.1	3.55	141.67	-183.43	-9.21	176.03	245.73	72.26	1204.39	0	0	0	246.52	43.69	1578.93	243.04	150.21	1566.12	89.52	29.52	1562.86	82.89	142.54	1546.56	355.57	1089.8	73.63	954.78	1030.6	73.25	414.73
5.15	509	93.06	39.38	486.53	90.01	41.59	305.11	130.74	21.77	319.7	132.98	74.32	-104.26	18.94	24.18	-117.41	27.5	44.41	-205.7	4.98	153.47	-167.46	-8.8	184.82	258.71	73.03	1207.52	0	0	0	257.82	45.21	1580.94	255.42	151.08	1567.6	100.61	30.93	1565.06	94.13	143.65	1548.27	353.95	1090.2	73.12	954.84	1030.79	73.24	414.56
5.16	509.43	93.01	38.65	486.34	89.88	40.71	305.58	131.3	22.6	320.1	132.49	74.15	-99.07	18.51	23.57	-110.43	27.73	44.91	-189.65	6.83	164.98	-149.95	-7.85	193.3	270.9	73.26	1209.95	0	0	0	269.17	46.57	1582.85	266.48	152.27	1569.11	111.62	32.28	1567.15	105.32	144.21	1550.06	354.15	1090.11	73.29	955.17	1030.63	73.3	416.1
5.17	509.59	92.91	38.13	487.15	89.83	40.43	305.67	131	22.54	320.53	132.21	74.21	-93.04	17.77	22.61	-103.53	27.41	45.71	-172.22	8.52	176.23	-131.09	-6.72	201.47	285.96	73.79	1210.54	0	0	0	279.62	47.55	1584.56	278.03	153.24	1570.51	122.63	33.58	1569.13	116.65	145.81	1551.67	355.85	1090.55	73.48	955.2	1030.66	73.27	414.89
5.18	510.5	93	37.91	487.04	89.96	39.93	305.35	130.25	21.93	320.78	132.28	74.47	-85.83	15.23	20.77	-92.19	26.05	46.29	-154.17	9.61	187.36	-111.37	-5.66	209.43	299.71	73.42	1212.1	0	0	0	290.89	48.46	1586.09	288.9	153.91	1571.81	133.6	34.84	1570.89	127.85	146.81	1553.18	357.51	1089.9	74.05	955.13	1030.83	73.11	415.28
5.19	509.99	92.89	37.05	486.59	89.69	39.53	305.03	130.73	21.95	320.86	131.81	74.51	-77.69	12.77	22.58	-80.57	23.75	48.75	-135.32	10.42	196.94	-90.5	-4.25	216.96	311.75	73.27	1213.14	0	0	0	301.57	49.1	1587.52	299.97	154.82	1573.06	144.61	36.06	1572.4	139.18	148.25	1554.47	355.28	1090.58	73.43	955.11	1030.84	73.23	416.45
5.2	509.63	93.05	36.43	486.84	90.07	39.06	304.97	131.21	22.11	320.92	131.73	74.68	-65.46	9.49	28.15	-65.8	20.71	53.8	-112.74	11.37	205.13	-69.37	-3.12	223.55	321.59	72.51	1213.88	0	0	0	312.86	49.61	1588.81	312.16	155.41	1574.17	155.66	37.36	1573.7	150.23	149.04	1555.65	355.73	1091.33	74.03	955.26	1030.72	73.31	413.22
5.21	508.16	92.73	35.75	487.91	89.93	39.05	305.17	130.41	21.99	321.13	131.54	74.78	-46.82	5.15	34.45	-46.77	17.52	59.65	-91.39	13.11	212.57	-48.17	-1.06	230.16	331.63	71.71	1214.47	0	0	0	324.15	50.14	1589.96	322.55	155.61	1575.33	166.78	38.35	1574.77	161.42	150.02	1556.6	351.78	1092.42	73.22	955.08	1030.76	73.27	413.63
5.22	508.72	92.92	35.33	487.78	89.92	38.69	305.21	130.44	22.07	321.35	131.4	74.77	-23.78	1.2	41.27	-24.96	14.52	65.84	-70.36	14.51	218.49	-26.63	0.61	236.99	342.51	71.46	1214.77	0	0	0	335.66	50.44	1590.99	334.14	156.2	1576.2	177.84	39.23	1575.65	172.72	151.06	1557.45	353.42	1092.51	73.57	955.16	1030.65	73.29	413.94
5.23	509.91	92.6	35.59	487	89.9	38.11	305.27	130.4	21.98	321.56	131.34	74.81	0.63	-2.42	46.86	0.55	11.67	71.71	-48.62	15.93	222.87	-4.48	2.3	243.01	352.52	70.94	1215.13	0	0	0	346.4	50.72	1591.98	345.59	156.11	1577.28	188.82	39.99	1576.45	184.14	152.13	1558.14	355.56	1092.01	73.97	955.59	1030.56	73.36	412.85
5.24	510.28	92.38	35.57	487.06	90.1	37.99	305.41	130.08	21.76	321.89	131.52	75.01	28.92	-6.03	52.17	29.09	9.1	76.59	-26.01	16.71	225.91	18.6	2.96	247.7	363.07	69.21	1215.52	0	0	0	356.82	50.87	1592.94	356.9	156.24	1578.16	199.72	40.81	1577.2	195.56	152.3	1558.86	352.46	1092.84	72.99	955.73	1030.69	73.45	414.47
5.25	510.15	92.24	35.35	487.27	89.96	37.96	305.73	131.02	22.25	322.4	131.39	75.02	57.27	-9.49	56.28	56.96	6.23	80.45	-2.52	16.3	228.02	42.38	3.53	250.61	373.69	69.83	1215.84	0	0	0	367.38	51.03	1593.84	368.82	156.51	1579	210.56	41.58	1577.93	206.99	152.76	1559.49	353.95	1092.54	73.45	955.23	1030.94	73.22	413.59
5.26	510.66	92.06	35.19	487.11	89.95	37.68	306.06	130.84	22.14	322.75	131.48	75.07	86.8	-12.24	59.31	83.73	4.17	82.67	21.7	15.47	228.78	66.66	3.47	252.36	385.03	69.22	1216.11	0	0	0	378.65	51.07	1594.63	379.19	156.6	1579.8	221.34	42.08	1578.61	218.3	153.14	1560.13	352.54	1092.44	72.94	954.94	1030.67	73.24	410.17
5.27	511.13	92.23	35.28	486.79	89.6	37.58	306.31	130.27	21.86	323.2	131.39	75.29	117.19	-14.94	61.26	111.69	2.02	83.92	46.59	14.34	228.14	91.1	3.31	252.83	395.48	68.88	1216.52	0	0	0	389.25	50.99	1595.33	390.51	156.37	1580.51	232.11	42.56	1579.24	229.61	153.45	1560.75	353.59	1092.17	73.5	955.18	1030.5	73.43	414.27
5.28	509.93	92.28	34.58	487.93	89.61	37.73	306.31	130.61	22.12	323.51	131.46	75.45	147.43	-17.88	61.97	140.97	0.6	85.32	71.96	12.63	226.28	115.67	2.34	252.22	404.24	70.94	1217.3	0	0	0	399.83	50.82	1595.94	401.98	156.36	1581.07	242.84	43.16	1579.87	240.82	153.84	1561.4	348.56	1093.68	72.37	954.51	1030.85	73.14	411.71
5.29	510.52	92.66	34.27	487.43	89.31	37.52	306.07	130.42	22.3	323.76	131.27	75.67	179.84	-19.82	61.92	173.89	-1.22	85.59	97.48	10.75	223.09	140.4	1.45	250.26	408.89	67.79	1219.05	0	0	0	411.04	50.53	1596.28	413.48	156.26	1581.44	253.63	43.46	1580.38	252.13	154.45	1562	349.96	1093.02	72.7	954.48	1030.58	73.13	408.69
5.3	509.08	92.49	33.65	487.43	89.5	37.17	305.69	130.37	22.51	323.98	131.01	75.8	214.21	-21.62	61.36	203.52	-3.06	83.92	123.27	8.6	218.59	165.47	0.07	247.33	418.06	67.67	1219.42	0	0	0	422.04	50.46	1596.49	424.15	155.67	1581.82	264.5	43.68	1580.82	263.34	154.88	1562.5	352.34	1092.66	73.36	954.71	1030.93	73.16	411.57
5.31	509.01	93.03	33.18	488.15	89.8	37.07	305.33	129.87	22.65	324.15	131.11	76.2	249.28	-22.91	60.28	237.55	-4.75	82.5	149.46	6.82	212.51	191.12	-1.23	243.19	427.34	67.98	1219.24	0	0	0	433.18	50.11	1596.55	436.83	155.12	1581.93	275.42	43.96	1581.18	274.53	155.13	1562.99	354.9	1092.26	74.15	955.08	1030.73	73.33	415.2
5.32	509.1	93.11	33.02	486.64	89.73	36.37	305.48	129.7	22.82	324.28	131.08	76.53	283.26	-23.75	58.25	271.77	-6.37	80.35	176.48	4.21	205.5	217.2	-3.09	237.96	439.16	68.27	1219.3	0	0	0	444.19	49.57	1596.49	446.46	154.76	1582.08	286.42	44.17	1581.42	285.7	155.37	1563.42	348.81	1093.43	72.58	955.33	1030.87	73.18	417.16
5.33	510.8	92.57	33.62	486.75	89.73	36.24	305.73	130.55	23.57	324.37	130.07	76.41	318.71	-24.76	57.14	309.22	-13.06	80.17	204.32	1.74	197.17	243.4	-5.02	231.61	448.5	68.46	1219.23	0	0	0	455.15	49.11	1596.27	460.08	153.72	1581.14	297.45	44.31	1581.56	296.77	155.28	1563.8	350.19	1092.74	72.9	954.98	1030.63	73.21	416.77
5.34	510.99	92.69	33.67	487.28	89.61	36.36	305.93	129.86	23.57	324.69	130.68	76.93	352.55	-26.7	53.74	343	-13.1	74.43	232.81	-1.21	187.96	269.86	-7.01	224.21	458.46	68.59	1219.03	0	0	0	465.91	48.54	1595.83	472.25	152.72	1580.75	308.47	44.45	1581.59	308.04	155.21	1564.06	347.99	1093.48	72.04	955.31	1030.44	73.43	411.15
5.35	509.99	92.44	33.57	487.36	89.75	36.12	305.94	129.9	23.81	325.1	130.05	76.99	389.92	-29.39	49.63	377.15	-15.54	70.03	261.57	-3.09	177.14	296.89	-9.24	215.97	472.85	71.42	1217.43	0	0	0	476.47	47.85	1595.34	483.58	152.67	1580.41	319.39	44.41	1581.42	319.3	155.61	1564.12	349.11	1093.38	72.23	955.02	1030.81	73.21	412.04
5.36	509.71	91.57	34.12	485.58	89.44	35.63	306.02	129.16	23.76	325.65	130.43	77.42	426.72	-31.77	46.13	411.46	-15.88	65.67	291.11	-4.48	165.22	324.93	-11.68	207.01	485.27	70.19	1216.49	0	0	0	487.46	47.29	1594.65	494.87	151.68	1580.07	330.27	44.17	1581.08	330.67	155.72	1564.14	348.08	1093.47	72.01	955.13	1030.82	73.23	412.91
5.37	510.66	90.95	35.01	485.83	88.84	36.06	306.1	129.71	24.39	326.08	130.32	77.72	463.94	-34.3	42.88	447.79	-17.92	61.85	321.9	-6.42	153.08	353.57	-14	197.44	495.48	69.4	1215.71	0	0	0	498.15	46.7	1593.87	505.97	151.61	1579.46	341.07	44.13	1580.58	342	155.54	1563.98	348.75	1093.15	72.39	955.08	1031.07	73.05	410.89
5.38	513.13	91.11	35.67	485.84	88.92	36.14	306.17	129.66	24.8	326.51	130.02	77.94	502.05	-36.93	40.08	483.16	-19.99	57.38	353.59	-9.31	141.15	382.24	-15.14	186.39	504.58	68.09	1214.92	0	0	0	509.28	46.02	1592.86	517.12	150.89	1578.81	351.84	43.98	1579.85	353.27	155.33	1563.58	350.79	1092.72	73.01	955.09	1030.79	73.15	412.92
5.39	512.83	90.69	42.88	482.54	89.84	38.64	306.25	129.65	25.36	326.86	129.52	78.15	540.51	-39.68	37.84	518.66	-21.88	53.39	385.67	-13.39	129.59	411.51	-15.27	174.46	509.17	69.02	1215.05	0	0	0	519.63	45.33	1591.82	528.21	149.79	1578.13	362.51	43.82	1578.94	364.3	155.35	1562.98	351.3	1092.28	72.9	955	1031.33	73	413.99
5.4	505.02	187.25	101.48	483.18	169.78	87.74	306.21	128.98	25.68	327.24	128.97	78.3	579.27	-41.84	36.07	558.45	-25.54	49.25	418.36	-16.99	117.78	441.55	-16.52	162.98	517.91	69.4	1214.15	0	0	0	530.93	44.57	1590.61	539.1	149.54	1577.18	373.22	43.42	1577.83	375.41	155.68	1562.2	350.17	1092.88	72.74	955.06	1031.13	72.93	410.98
5.41	507.4	184.22	99.38	486.86	171.84	89.62	306.26	128.91	26.18	327.72	128.58	78.56	618.86	-43.67	35.25	597.24	-27.55	46.76	451.98	-20.05	105.95	472.54	-19.02	152.24	532	69.96	1212.92	0	0	0	542.11	44.08	1589.31	550.06	149.1	1576.22	383.97	43.25	1576.64	386.43	155.22	1561.33	348.9	1093.26	72.18	955.11	1030.9	72.99	411.72
5.42	511.41	175.46	92.34	486.49	165.03	84.04	306.34	128.44	26.65	328.15	128.83	79.12	658.27	-45.33	35.17	635.1	-28.37	45.45	486.88	-22.96	94.56	503.8	-22.65	142.27	541.44	70.2	1211.38	0	0	0	552.56	43.62	1588.02	561.06	148.48	1575.22	394.8	42.86	1575.28	397.32	155.27	1560.23	347.4	1093.7	72.01	955.29	1030.76	73.19	411.1
5.43	512.31	169.89	84.93	487.27	94.58	38.85	306.33	128.11	27.17	328.62	128.88	79.65	695.8	-46.62	35.47	673.13	-29.31	44.67	522.08	-25.71	83.68	535.54	-25.99	132.45	553.6	70.75	1209.86	0	0	0	563.73	42.97	1586.64	571.99	147.75	1574.14	405.71	42.27	1573.75	408.21	154.7	1559.03	352.79	1092.54	73.67	955.14	1031.11	73.02	413.18
5.44	513.28	93.04	34.14	489.28	89.67	36.93	306.51	127.82	27.8	328.97	128.93	80.17	735.68	-47.16	37.24	712.54	-30.57	44.8	557.9	-25.92	71.98	567.78	-28.83	123.04	561.18	70.98	1208.31	0	0	0	574.86	42.24	1585.21	582.87	147.28	1573	416.68	41.85	1572.18	419.14	154.77	1557.75	353.04	1092.57	73.83	955.59	1030.67	73.35	415.35
5.45	514.24	93.5	34.27	488.81	89.26	36.94	306.49	127.56	28.4	329.45	128.49	80.67	772.52	-47.25	38.96	750.03	-30.78	45.56	594.26	-26.11	61.34	600.67	-30.82	114.03	572.16	71.86	1206.51	0	0	0	585.95	41.76	1583.75	593.94	146.67	1571.8	427.76	41.27	1570.5	430.11	153.95	1556.47	354.91	1091.9	74.07	955.27	1030.51	73.32	413.13
5.46	513.13	93.05	33.98	488.58	89.68	36.49	306.48	128.17	29.38	329.92	128.86	81.62	811.2	-46.86	42.53	786.95	-32.56	47.87	630.16	-27.32	52.74	633.1	-32.81	106.19	580.43	72.3	1204.94	0	0	0	596.52	41.09	1582.21	605.1	146.39	1570.53	438.97	40.6	1568.74	441.08	153.41	1554.99	353.74	1092.15	73.89	955.18	1030.44	73.35	413.64
5.47	512.37	93.34	33.63	489.03	89.82	36.32	306.46	127.46	29.97	330.43	129.11	82.65	846.71	-46.16	46.73	823.54	-31.76	50.54	665.39	-29.13	46.02	665.16	-34.95	99.59	595.35	72.38	1203.14	0	0	0	607.55	40.46	1580.61	616.29	145.49	1569.27	450.07	39.88	1566.89	452.17	152.86	1553.44	352.08	1092.53	73.43	954.87	1030.56	73.23	414.32
5.48	513	93.77	33.54	489.9	89.78	36.53	306.57	127.09	31.02	330.91	129.45	83.87	882.45	-45.21	53.23	859.16	-30.64	55.69	700.33	-30.65	40.83	696.62	-36.95	94.57	605.69	72.64	1201.43	0	0	0	618.39	39.71	1578.9	627.33	145.44	1567.84	461.07	39.13	1564.95	463.23	152.6	1551.74	349.8	1093.21	72.68	955.24	1030.27	73.44	412.12
5.49	512.76	93.66	33.35	489.45	90.33	36.12	306.77	127.16	32.59	331.47	129.85	85.29	915.25	-43.93	61.14	892	-29.91	61.95	734.46	-32.29	37.5	727.24	-38.43	90.86	615.59	73.29	1199.5	0	0	0	629.58	38.97	1577.08	638.32	144.98	1566.34	472.05	38.27	1562.89	474.4	151.47	1550.08	353.79	1092.33	73.64	955.17	1030.34	73.37	412.54
5.5	512.37	93.99	33.17	490.3	91.23	35.73	307.21	126.46	33.86	332.08	130.34	86.93	946.85	-41.89	71.2	922.97	-28.96	70.36	766.95	-33.62	35.92	756.32	-39.06	88.49	628.16	73.36	1197.74	0	0	0	640.64	38.15	1575.18	649.16	144.3	1564.66	482.98	37.21	1560.78	485.54	151.13	1548.24	353.72	1092.29	73.92	954.81	1030.33	73.28	413.14
5.51	513.06	93.98	33.17	490.34	91.23	35.57	307.33	126.6	35.66	332.71	130.55	88.41	974.76	-40.09	82.53	951.71	-27.89	80.5	797.44	-33.88	35.7	783.24	-39.29	87.69	640.31	73.18	1195.84	0	0	0	651.29	37.32	1573.27	660.07	143.84	1562.96	493.94	36.26	1558.67	496.57	150.32	1546.44	351.93	1092.65	73.11	955.46	1030.7	73.36	412.12
5.52	512.88	94.49	32.98	489.8	90.96	35.57	307.78	126.67	37.21	333.59	131.16	90.19	999.59	-38.06	94.82	976.99	-27.39	90.24	825.33	-34.01	36.81	807.95	-39.26	88.08	652.67	72.74	1194.01	0	0	0	662.72	36.13	1571.33	671	142.97	1561.37	504.94	35.27	1556.65	507.53	149.1	1544.75	356.68	1091.37	74.36	955.75	1030.22	73.64	408.51
5.53	512.59	94.87	32.73	490.07	92.04	35.09	307.97	126.81	39.08	334.52	131.57	92.02	1021.01	-35.55	106.6	998.33	-25.34	100.67	850.23	-33.76	38.45	829.91	-39.11	89.25	662.37	72.51	1192.22	0	0	0	673.63	35.08	1569.45	681.8	142.38	1559.66	515.97	33.95	1554.75	518.44	148.12	1543.12	353.62	1092.28	73.56	955.62	1030.35	73.42	411.09
5.54	512.47	94.76	32.68	489.9	91.94	35.06	308.34	127.25	41.37	335.56	131.66	93.83	1040.52	-32.76	116.99	1016.27	-22.62	109.48	871.76	-33.17	39.86	848.81	-38.71	90.34	672.54	72.09	1190.56	0	0	0	684.9	34.03	1567.71	692.76	141.27	1558.24	527.04	32.66	1553.03	529.36	147.23	1541.65	353.05	1092.39	73.3	955.09	1030.86	72.97	412.96
5.55	512.82	94.36	32.89	489.05	92.18	34.51	308.9	128.19	43.91	336.84	132.51	96	1054.63	-29.87	123.92	1030.51	-20.04	115.63	889.11	-31.88	40.08	864.38	-38.03	90.59	684.91	71.88	1189.45	0	0	0	696.04	32.94	1566.17	703.66	140.48	1556.89	538.25	31.38	1551.51	540.25	145.76	1540.39	354.05	1092.09	73.87	955.31	1030.84	72.94	410.74
5.56	511.71	94.73	32.46	488.96	92.49	34.55	309.44	128.04	46.3	338.39	133.59	98.58	1065.41	-26.7	126.96	1041.32	-17.21	117.94	901.77	-31.36	39.1	876.35	-36.44	89.18	696.98	71.5	1188.2	0	0	0	707.47	31.96	1564.81	714.62	139.81	1555.58	549.49	30.18	1550.17	551.1	144.53	1539.17	353.67	1092.5	73.83	954.98	1030.9	72.83	409.93
5.57	512.71	95.14	32.77	489.58	92.16	34.76	310.36	129.15	49.6	340.05	135.38	101.63	1073.25	-23	124.86	1048.99	-13.66	115.6	909.91	-29.71	36.05	884.47	-35.21	86.71	710.33	70.96	1187.19	0	0	0	718.45	30.72	1563.61	725.42	139.16	1554.39	560.73	28.66	1548.98	561.93	143.19	1538.09	353.2	1092.28	73.58	955.28	1030.93	73.06	410.56
5.58	514.08	95.02	33.38	491.01	92.88	35.01	311.44	129.46	52.77	342.11	136.78	104.91	1077.55	-18.78	117.15	1054.17	-9.66	108.79	913.61	-28.43	32.68	889.54	-33.43	82.99	719.26	70	1186.3	0	0	0	729.46	29.59	1562.63	736.46	137.66	1553.58	572.05	27.3	1547.95	572.8	142.03	1537.12	351.38	1092.46	73.2	955.59	1030.82	73.13	413.49
5.59	514.07	95.13	33.35	490.13	92.83	34.98	312.7	130.7	56.66	344.75	138.96	108.71	1082.82	-14.19	107.09	1058.52	-6.22	98.83	914.81	-26.34	29.69	892.57	-30.74	78.58	732.48	69.07	1185.56	0	0	0	740.54	28.25	1561.72	747.48	136.84	1552.71	583.26	25.88	1547	583.72	139.96	1536.25	352.47	1092.46	73.47	955.36	1030.85	73	411.21
5.6	511.92	95.39	32.77	489.1	93.13	34.57	314.59	130.84	60.67	347.95	140.51	112.64	1087.87	-10.81	96.66	1064.14	-2.46	89.7	917.51	-24	29.04	895.93	-27.83	74.99	745.06	67.79	1184.86	0	0	0	751.81	27.11	1561.07	758.46	135.83	1551.99	594.31	24.38	1546.17	594.67	138.34	1535.41	354.66	1090.04	73.58	955.31	1030.87	72.99	415.41
5.61	512.05	95.72	32.95	490.33	93.38	34.94	316.92	132.8	66.16	352.07	142.98	117.4	1097.98	-7.77	86.08	1072.6	1.33	80.88	921.3	-23.48	29.93	903.64	-27.1	74.67	755.91	66.21	1184.61	0	0	0	762.68	25.72	1560.81	769.43	134.4	1551.72	605.26	22.92	1545.65	605.55	136.91	1534.81	353.57	1088.7	73.56	955.45	1030.75	72.98	416.73
5.62	512.71	95.59	33.17	490.68	93.94	34.93	320.11	134.55	72.38	357.21	145.16	122.59	1104.26	-3.51	73.56	1078.38	7.18	72.23	924.09	-22.89	30.15	912.48	-28.01	75.72	767.15	64.43	1184.6	0	0	0	774	24.38	1561.37	780.35	132.87	1552.19	616.3	21.22	1545.82	616.62	135.42	1534.89	355.02	1089.01	73.83	955.2	1030.78	72.92	415.35
5.63	510.79	96.08	32.4	489.31	94.24	34.23	324.48	135.47	79.84	363.46	147.41	128.82	1108.39	0.28	63.05	1082.56	10.44	63	926.21	-22.87	30.04	917.43	-28.59	74.89	781.29	62.53	1185.47	0	0	0	784.97	23.12	1562.8	791.19	131.14	1553.6	627.47	19.57	1546.92	627.62	133.67	1535.89	355.47	1089.26	73.76	955.56	1030.79	73.07	413.89
5.64	512.23	96.15	32.53	491.4	94.04	34.87	329.93	136.42	88.16	371.35	148.38	135.02	1110.98	1.96	55.35	1085.37	12.15	56.2	927.85	-22.79	29.6	920.7	-28.97	74.29	794.43	61.09	1186.67	0	0	0	796.11	21.81	1564.77	801.88	129.86	1555.35	638.72	17.89	1548.63	638.59	131.73	1537.48	355.02	1089.33	73.71	955.6	1030.87	73.13	414.84
5.65	513.89	96.58	31.73	492.29	94.04	35.02	337.32	137.01	97.36	380.84	149.88	142.1	1112.9	2.25	49.1	1086.72	12.31	50.54	928.77	-23.7	29.47	923.3	-29.48	74.91	805.27	59.62	1188.55	0	0	0	807.41	20.49	1566.85	812.76	128.33	1557.3	649.96	16.17	1550.62	649.32	129.99	1539.28	352.84	1090.38	72.73	955.65	1030.82	73.09	414.49
5.66	516.13	96.86	31.51	493.24	93.7	35.35	346.27	138.65	107.92	392.37	150.9	148.87	1113.88	2.9	45.11	1087.91	12.57	47.19	929.6	-24.15	29.32	925.76	-30.37	75.53	817.28	58.14	1190.91	0	0	0	818.79	19.43	1568.96	821.26	127.34	1560.73	661.17	14.14	1552.62	659.96	128.1	1541.15	354.14	1090.93	72.8	955.16	1030.9	73.02	414.9
5.67	517.65	97.31	31.16	495.72	94.12	35.94	356.97	139.15	118.27	405.44	152.64	156.14	1115.08	3.78	41.82	1088.78	13.83	44.2	930.19	-24.45	29.49	927.72	-30.07	75.57	827.68	56.8	1193.71	0	0	0	829.5	18.01	1571.01	830.27	126.04	1563.16	672.35	12.18	1554.58	670.66	125.87	1543.09	355.27	1091.17	72.87	955.2	1030.9	72.93	413.9
5.68	519.96	97.68	30.29	497.79	92.91	37.02	369.23	141.04	130.42	418.96	154.14	163.04	1115.65	5.14	38.96	1089.78	15.94	41.96	930.84	-24.18	29.64	929.05	-30.01	75.98	838.89	55.38	1196.63	0	0	0	840.25	16.62	1572.93	841.53	124.69	1565.07	683.5	10.27	1556.45	681.27	124.2	1544.96	354.1	1091.83	72.4	955.38	1030.84	73.03	415.79
5.69	522.51	98.93	29.21	501.34	93.55	37.46	382.83	142.66	143.51	436.54	155.01	171.37	1116.06	6.02	36.83	1090.38	16.54	40.02	931.31	-24.17	29.96	930.44	-29.5	76.12	850.69	54.35	1199.61	0	0	0	851.59	15.16	1574.65	851.86	123.14	1566.99	694.7	8.17	1558.17	691.85	122.4	1546.76	354.16	1091.44	72.67	955.06	1030.88	72.88	415.88
5.7	526.04	100.25	27.87	506.98	94.66	38.58	397.88	143.11	157.08	452.21	154.26	179.95	1116.08	5.82	35.66	1090.74	17	38.98	931.56	-24.01	30.14	931.11	-29.28	76.31	861.18	53.3	1202.53	0	0	0	862.51	13.72	1576.23	862.53	122.03	1568.83	705.82	6.01	1559.77	702.52	120.03	1548.61	354.43	1091.1	72.79	955.16	1030.97	72.95	413.22
5.71	529.08	101.13	26.75	514.2	95.33	40.52	414.42	142.02	170.54	469.71	153	189.65	1116.8	6.45	35.15	1090.91	17.31	38.29	931.78	-23.64	30.23	931.61	-28.32	76.27	872.13	52.49	1204.93	0	0	0	873.16	12.35	1577.73	871.8	120.45	1570.82	716.8	4.02	1561.32	713	118.4	1550.39	352.63	1090.52	72.65	955.25	1030.82	72.91	416.04
5.72	533.75	102.55	25	523.72	96.77	42.5	432.55	142.34	184.02	489.14	151.88	199.36	1116.41	6.8	34.5	1091.33	17.61	37.82	932.04	-23.06	30.49	931.84	-27.45	76.38	884.82	52.04	1207.2	0	0	0	884.35	11.12	1579.22	882.75	119.23	1572.53	727.73	2.23	1562.85	723.46	116.61	1552.19	352.55	1091.49	72.35	955.46	1030.84	73.05	416.95
5.73	539.27	103.47	23.38	533.39	99.8	43.44	452.06	141.28	196.16	510.15	149.92	208.16	1116.82	7.3	34.01	1091.68	18.04	37.52	932.26	-22.43	30.71	932.02	-26.77	76.57	896.12	51.75	1209.3	0	0	0	895.11	9.84	1580.65	893.7	118.13	1574.17	738.65	0.39	1564.31	734.02	114.85	1553.99	353.05	1091.43	72.49	955.48	1030.88	73.07	414.55
5.74	545.74	105.79	21.34	544.49	102.19	45.78	473.22	140.74	207.59	531.83	148.14	216.18	1117.53	7.34	33.66	1091.67	18.54	37.2	932.44	-21.88	30.85	932.31	-26.03	76.49	908.05	52.15	1210.8	0	0	0	905.98	8.71	1582.07	904.37	116.89	1575.85	749.6	-1.44	1565.68	744.47	113.23	1555.55	354.47	1090.55	72.97	955.49	1030.87	73.12	412.33
5.75	559.25	107.97	25.2	560.26	105.36	49.87	495.81	138.29	216.58	554.06	146.27	223.24	1118.19	7.16	33.51	1091.98	18.52	37.07	932.58	-21.69	30.98	932.5	-25.73	76.44	918.06	52.57	1212.22	0	0	0	917.07	7.71	1583.36	914.78	115.88	1577.37	760.58	-3.16	1566.91	755.11	111.11	1557.04	353.89	1091.11	72.63	954.77	1031.03	72.85	413.03
5.76	576.37	111.02	30.47	576.71	107.58	54.73	521.41	137.06	224.77	576.69	144.3	229.62	1116.93	6.94	32.81	1091.39	18.38	36.61	932.54	-21.91	31.11	932.43	-25.77	76.35	929.61	52.89	1213.2	0	0	0	927.52	6.78	1584.74	924.69	114.93	1578.81	771.57	-4.9	1568.01	765.63	109.71	1558.23	353.88	1090.55	72.87	955.24	1030.96	72.97	415.82
5.77	600.22	115.41	36.04	599.59	110.93	60.05	547.12	136.24	230.79	599.46	141.9	235.32	1118.02	7.07	33.11	1091.62	18.38	36.75	932.47	-22	31.04	932.32	-26.02	76.4	938.9	53.43	1214.03	0	0	0	938.48	5.9	1585.96	935	113.68	1580.14	782.47	-6.67	1568.96	776.14	108.13	1559.22	355.21	1090.68	73.03	955.04	1031.1	73.01	415.26
5.78	624.65	119.75	40.59	626.78	113.74	65.37	571.87	134.49	235.48	621.91	139.3	241.05	1117.42	6.88	32.79	1091.52	18.3	36.64	932.53	-21.95	30.95	932.14	-26.6	76.6	951.39	53.92	1214.92	0	0	0	949.33	5.05	1587.12	945.98	112.82	1581.33	793.47	-8.14	1569.76	786.43	106.4	1560.1	356.19	1089.68	73.57	954.48	1031.04	72.77	417.1
5.79	654.62	124.22	45.08	652.59	117.16	69.06	595.13	131.39	238.57	644.87	135.44	245.52	1117.75	6.76	32.82	1091.58	18.1	36.58	932.37	-22.47	31.09	932.24	-26.53	76.63	962.55	54.18	1215.63	0	0	0	960.25	4.44	1588.15	955.89	112	1582.44	804.46	-9.6	1570.43	796.77	105.07	1560.77	356.16	1090.63	73.53	955.03	1030.93	72.98	415.11
5.8	684.63	127.89	48.48	680.94	123.08	72.28	617.38	128.11	239.65	667.92	132.38	248.36	1117.78	6.56	32.67	1092.16	17.76	36.49	932.46	-22.41	31.03	932.4	-26.83	76.76	973.23	53.99	1216.31	0	0	0	971.1	3.79	1589.04	966.05	111.26	1583.44	815.53	-10.89	1571	807.25	103.03	1561.43	355.02	1090.87	73.09	954.97	1031.01	72.92	413.44
5.81	714.73	131.74	50.4	712.48	126.03	74.47	639.45	125.2	238.63	691.5	129.94	249.65	1117.35	6.85	32.35	1092.19	17.51	36.19	932.6	-22.11	30.93	932.63	-26.91	76.87	983.3	53.92	1216.82	0	0	0	982.01	3.15	1589.79	976.07	110.88	1584.18	826.54	-12.1	1571.48	817.44	102.37	1561.88	353.81	1091.28	72.81	955.38	1030.95	73.06	414.43
5.82	747.92	135.21	52.42	742.88	128.34	75.61	661.08	121.86	235.57	715.54	127.45	249.18	1117.96	6.78	32.34	1092.24	17.18	35.88	932.63	-22.11	31.05	932.77	-26.63	76.8	992.95	53.46	1217.16	0	0	0	992.65	2.51	1590.38	987.22	109.87	1584.74	837.45	-13.29	1571.85	828.02	100.79	1562.3	354.08	1090.82	72.88	955.09	1030.95	73.01	414.8
5.83	783.45	138.31	53.99	775.7	130.59	76.5	683.67	118.45	230.88	739.88	125.4	247.43	1117.36	6.44	32.02	1091.71	17.15	35.51	932.73	-21.92	31.16	932.88	-26.86	77.03	1003.85	52.62	1217.45	0	0	0	1003.4	1.86	1590.82	997.35	109.51	1585.2	848.33	-14.31	1572.14	838.41	99.89	1562.53	354.09	1090.8	72.87	955.36	1030.81	73.03	415.49
5.84	816.73	139.9	54.74	808.62	131.92	76.66	707.98	115.8	225.17	764.86	122.61	244.24	1117.66	6.73	31.91	1091.54	17.25	35.29	932.81	-21.63	31.22	933.04	-26.35	77.02	1013.6	52.02	1217.39	0	0	0	1014.16	1.31	1591.1	1007.44	109.08	1585.42	859.06	-15.5	1572.33	848.75	98.81	1562.63	355.16	1090.27	73.23	955.14	1030.83	72.97	415.41
5.85	852.95	141.14	55.01	842.3	132.7	75.94	733.59	114.58	218.6	790.33	120.21	239.91	1117.68	6.58	31.62	1092	17.21	35.24	932.87	-21.44	31.35	933.07	-26.14	77.17	1024.21	51.32	1217.43	0	0	0	1024.52	0.88	1591.33	1018.68	108.24	1585.53	869.78	-16.53	1572.44	859.2	97.58	1562.67	354.95	1091.02	72.97	955.18	1030.84	73.05	416.27
5.86	889	141.16	55.02	877.34	132.69	74.87	760.63	114.35	211.47	815.61	118.45	234.66	1118.08	6.27	31.34	1091.94	17.32	35.15	932.8	-21.38	31.55	933.07	-25.96	77.4	1033.65	50.25	1217.07	0	0	0	1035.53	0.48	1591.42	1028.76	107.71	1585.43	880.59	-17.55	1572.49	869.71	96.49	1562.52	354.6	1091.08	72.92	955.3	1030.73	73.26	417.53
5.87	924.97	141.88	55.45	913.54	132.21	73.38	788.81	113.41	203.12	841.38	116.81	228.2	1117.23	6.64	31.02	1091.28	17.4	34.78	932.85	-21.1	31.66	933.28	-25.65	77.54	1042.68	49.14	1216.58	0	0	0	1045.93	-0.08	1591.41	1039.14	107.42	1585.23	891.4	-18.44	1572.5	880.18	95.81	1562.3	353.66	1091.42	72.56	955.39	1030.76	73.33	417.38
5.88	960.86	141.31	53.83	949.57	131.57	71.24	816.6	113.01	193.65	867.65	115.48	220.71	1117.82	6.86	30.98	1090.56	17.49	34.38	933.01	-20.64	31.71	933.62	-25.12	77.57	1052.48	48.1	1216.08	0	0	0	1056.47	-0.45	1591.4	1048.97	107.08	1585	902.22	-19.19	1572.49	890.9	94.25	1562.14	356.48	1090.63	73.35	954.97	1030.89	73.21	416.52
5.89	998.08	140.49	52.07	985.97	130.84	68.67	844.88	112.91	183.13	894.58	114.57	212.33	1117.48	6.99	31.35	1091.1	17.64	34.38	933.12	-20.57	32	933.92	-25.09	77.84	1062.26	47.03	1215.34	0	0	0	1067.68	-0.92	1591.26	1059.81	106.72	1584.6	912.99	-20.16	1572.41	901.66	93.23	1561.84	353.93	1091.17	72.74	954.79	1031.03	73.05	416.77
5.9	1037.09	138.44	48.89	1021.68	130.05	65.5	873.81	112.18	171.17	922.29	114.43	203.54	1117.31	7.29	31.28	1090.56	17.86	34.15	933.18	-20.5	32.22	934.22	-25.36	78.24	1072.96	45.87	1214.64	0	0	0	1078.25	-1.29	1591.02	1070.86	106.32	1584.07	923.77	-20.98	1572.27	912.29	92.71	1561.4	354.03	1091.03	72.72	954.77	1030.65	73.24	415.81
5.91	1075.01	137.31	46.52	1059.24	128.88	62.92	903.57	110.61	157.87	950.29	113.74	193.87	1117.35	7.14	32.01	1088.79	20.63	36.28	933.29	-20.34	32.46	934.7	-24.85	78.28	1082.5	44.57	1213.85	0	0	0	1088.79	-1.67	1590.79	1080.65	105.88	1583.6	934.57	-21.74	1572.05	922.86	91.89	1560.99	355.85	1090.83	73.24	954.99	1030.75	73.27	417.76
5.92	1114.14	135.51	44.83	1096.82	127.13	60.02	933.94	110.7	144.39	978.7	113.29	183.8	1113.76	6.45	35.08	1089.45	21.51	37.85	933.52	-20.07	32.6	935.18	-24.88	78.59	1093.45	43.33	1213.11	0	0	0	1099.44	-2.11	1590.37	1091.27	105.15	1582.94	945.39	-22.55	1571.72	933.34	91.1	1560.44	356.99	1090.93	73.63	955.5	1030.56	73.42	416.14
5.93	1152.04	133.45	42.79	1134.74	125.32	57.58	964.6	108.33	130.05	1008.15	112.6	173.39	1111.93	4.64	37.09	1088.9	21.47	38.4	933.61	-19.78	32.79	935.63	-24.75	78.8	1104.51	42.14	1212.4	0	0	0	1109.99	-2.73	1589.82	1102.46	104.9	1582.2	956.17	-23.28	1571.3	943.78	90.29	1559.78	356.92	1091.08	73.29	955.1	1030.98	73.18	416.63
5.94	1191.4	131.28	41.88	1172.94	122.93	55.67	996.94	105.39	115.24	1038.45	111.94	162.62	1111.61	2.61	39.4	1090.58	20.72	39.27	933.77	-19.54	33.02	936.06	-24.8	79.15	1114.8	41.08	1211.5	0	0	0	1120.81	-3.17	1589.12	1112.87	104.21	1581.37	966.95	-23.96	1570.77	954.3	89.68	1558.98	356.12	1090.65	73.25	954.86	1030.88	73.23	416.4
5.95	1231	128.03	41.99	1210.96	120.54	54.16	1030.53	101.41	98.86	1069.95	111.19	151.57	1114.05	0.88	41.28	1093.42	20.08	40.15	933.83	-19.77	33.48	936.53	-24.75	79.47	1123.81	39.92	1210.51	0	0	0	1131.65	-3.71	1588.31	1123.52	103.85	1580.42	977.73	-24.57	1570.17	964.76	89.27	1558.16	355.23	1090.58	73.15	954.87	1031.01	73.11	416.28
5.96	1269.98	125.31	42.08	1249.45	117.89	53.48	1066.73	99.83	84.36	1101.77	110.74	140.56	1115.67	1.45	40.48	1094.07	19.38	39.72	934.02	-19.47	33.73	936.93	-24.82	79.92	1134.31	39.04	1209.5	0	0	0	1142.46	-4.11	1587.42	1134.48	103.65	1579.38	988.44	-25.25	1569.46	975.49	88.61	1557.32	355.46	1090.16	73.36	954.88	1030.93	73.03	415.31
5.97	1308.97	121.77	43.22	1288.08	114.95	53.4	1104.35	97.39	70.27	1134.05	110.02	129.63	1117.89	3	38.15	1092.9	17.24	35.84	934.19	-19.62	34.15	937.41	-24.56	80.3	1143.86	38.04	1208.37	0	0	0	1153.29	-4.6	1586.43	1145.22	103.18	1578.19	999.23	-26.09	1568.66	986.27	87.46	1556.43	356.19	1090.3	73.47	954.83	1030.37	73.25	415.83
5.98	1346.22	118.51	44.18	1324.25	112.03	53.08	1141.04	98.37	58.87	1166.69	109.59	119.4	1119.6	4.48	33.3	1092.91	17.07	35.57	934.29	-19.43	34.53	937.8	-24.72	80.92	1154.9	37.3	1207.2	0	0	0	1163.68	-4.94	1585.33	1155.78	102.51	1576.91	1010	-26.75	1567.82	996.85	87	1555.41	356.06	1090.67	73.24	954.99	1030.73	73.22	417.8
5.99	1383.97	114.46	46.05	1361.4	108.93	53.56	1177.79	98.4	47.97	1199.82	108.63	109.67	1120.05	4.47	31.58	1092.57	17.24	35.69	934.45	-19.3	34.94	938.04	-25.1	81.69	1163.27	36.44	1205.8	0	0	0	1174.79	-5.36	1584.1	1166.37	102.61	1575.59	1020.84	-27.35	1566.9	1007.53	86.53	1554.43	357.55	1089.82	73.8	954.85	1030.61	73.25	415.11
6	1421.08	111.03	48.49	1397.83	104.18	52.86	1213.41	101.4	39.44	1232.73	107.48	100.85	1119.56	4.87	30.64	1092.23	16.88	35.67	934.66	-19.11	35.42	938.46	-24.97	82.36	1173.99	35.92	1204.55	0	0	0	1185.61	-5.79	1582.82	1176.7	102	1574.26	1031.66	-27.97	1565.89	1018.23	85.78	1553.27	356.14	1091.22	72.99	954.52	1030.73	73.15	416.13
6.01	1456.38	107.49	52.36	1432.78	100.84	55.55	1247.02	103.89	31.85	1264.41	107.26	93.79	1118.48	4.88	30.06	1091.68	16.75	35.51	934.87	-18.84	36.04	938.82	-25.16	83.33	1183.5	35.36	1203.24	0	0	0	1196.69	-6.17	1581.4	1187.02	101.53	1572.73	1042.57	-28.64	1564.76	1028.97	84.93	1552.04	354.56	1091.41	72.64	954.81	1030.79	73.25	416.95
6.02	1490.31	104.28	58.21	1466.94	97.88	60.1	1285.29	106.11	23.17	1295.64	106.86	88.43	1118.47	4.41	29.82	1091.63	16.1	35	935.17	-18.34	36.71	939.24	-25.5	84.46	1194.11	34.87	1201.84	0	0	0	1207.42	-6.61	1579.85	1197.84	100.94	1571.12	1053.52	-29.16	1563.56	1039.95	84.13	1550.75	354.95	1091.41	72.62	955.24	1030.8	73.29	416.69
6.03	1522.68	101.24	65.59	1499.05	95.02	66.9	1316.09	108.69	19.06	1325.97	106.18	84.65	1118.65	4.71	29.82	1092.29	14.25	34.23	935.37	-18.4	37.65	939.82	-25.34	85.38	1205.88	34.28	1200.43	0	0	0	1217.82	-6.89	1578.27	1208.77	100.94	1569.25	1064.51	-29.61	1562.23	1050.72	83.66	1549.31	354.49	1091.16	72.68	955.25	1030.98	73.28	414.62
6.04	1552.57	98.32	75.05	1528.96	92.55	75.5	1341.01	111.27	18.45	1354.66	106	82.95	1118.92	4.41	29.42	1092.36	15.34	35.16	935.66	-18.15	38.51	940.42	-25.56	86.53	1214.94	33.81	1198.61	0	0	0	1228.36	-7.21	1576.57	1219.4	100.91	1567.4	1075.47	-29.96	1560.83	1061.54	82.8	1547.8	353.68	1090.45	72.7	955.22	1030.69	73.35	413.87
6.05	1579.02	95.91	86.28	1555.15	90.63	84.66	1361.65	113.51	20.24	1381.43	105.02	82.33	1118.73	4.35	29.06	1092.51	14.89	35.45	936.03	-17.92	39.44	941.12	-25.78	87.69	1225.48	33.06	1196.87	0	0	0	1239.35	-7.27	1574.84	1230.22	100.4	1565.54	1086.39	-30.18	1559.43	1072.22	82.15	1546.25	354.1	1090.71	72.91	955.28	1030.72	73.36	415.13
6.06	1602.99	93.42	98.24	1579.03	88.01	95.02	1379.6	115.05	23.36	1405.72	103.71	82.82	1118.5	4.57	28.81	1092.99	14.95	35.26	936.33	-18.31	40.73	941.92	-26.47	89.15	1237.64	32.35	1195.12	0	0	0	1250.66	-7.48	1573.03	1240.5	100.14	1563.68	1097.22	-30.4	1558.03	1082.96	81.5	1544.72	356.45	1090.49	73.57	954.98	1030.53	73.4	416.91
6.07	1623.99	91.1	108.68	1600.1	85.67	104.7	1396.43	115.54	26.71	1427.36	102.13	83.64	1118.82	4.35	28.85	1093.03	14.31	35.41	936.61	-18.74	42.04	942.75	-27.32	90.63	1246.68	31.51	1193.3	0	0	0	1261.19	-7.34	1571.44	1251.96	100	1561.75	1108.05	-30.7	1556.7	1093.52	81.35	1543.14	356.11	1090.47	73.42	954.99	1030.48	73.43	416.57
6.08	1641.5	88.53	117.48	1617.84	83.51	112.46	1413.75	114.62	29.23	1445.93	100.95	84.46	1118.38	4.24	28.32	1092.65	14.06	35.13	937.04	-19.13	43.48	943.84	-28.01	92.25	1258.85	30.61	1191.8	0	0	0	1272.01	-7.34	1569.87	1261.72	100.13	1560.06	1118.97	-30.77	1555.49	1104.14	81.33	1541.65	354.6	1090.44	72.96	954.91	1030.71	73.28	416.54
6.09	1655.97	85.4	123.52	1632.85	80.75	118.16	1433.14	111.95	29.82	1461.73	99.23	84.51	1118.85	4.37	28.47	1093.05	13.89	35.23	937.52	-19.79	45.17	945.04	-29.1	94.1	1268.9	29.66	1190.38	0	0	0	1282.94	-7.1	1568.43	1272.4	100.29	1558.46	1129.9	-30.66	1554.36	1115.03	80.54	1540.43	355.07	1091.22	72.91	955.17	1031	73.26	416.84
6.1	1667.42	81.97	126.43	1644.97	77.55	120.41	1456.19	107.17	27.4	1474.51	98.03	83.7	1119.03	4.3	28.31	1092.57	13.73	35.04	938.01	-20.94	47.24	946.42	-30.24	96.17	1279.68	28.82	1189.12	0	0	0	1293.72	-6.87	1567.11	1283.82	100.51	1556.96	1140.73	-30.62	1553.33	1125.75	80.51	1539.21	355.17	1090.06	73.36	955.1	1030.75	73.35	415.9
6.11	1676.16	77.95	125.79	1654.95	73.38	120.44	1484.47	99.93	20.89	1483.89	97.22	81.97	1119.01	5.19	28.47	1093	13.62	35	938.72	-21.86	49.31	947.98	-31.93	98.63	1291.22	28.11	1188.12	0	0	0	1304.73	-6.47	1565.99	1294.87	100.61	1555.6	1151.46	-30.54	1552.39	1136.47	80.75	1538.14	355.16	1090.32	73.22	955.19	1030.94	73.2	414.57
6.12	1682.25	73.45	120.75	1661.32	69.18	115.91	1500.2	95.63	16.43	1490.75	95.69	78.66	1118.7	4.94	28.13	1093.48	13.05	35.31	939.54	-23.21	51.79	949.81	-33.39	101.21	1302.51	27.47	1187.25	0	0	0	1315.38	-6.18	1564.99	1304.92	101.06	1554.48	1162.19	-30.48	1551.54	1147.33	80.62	1537.14	354.39	1090.51	72.91	955.26	1030.73	73.35	416.3
6.13	1686.02	69.32	113.07	1663.12	64.91	107.52	1519.56	89.58	10.02	1494.64	94.96	75.23	1117.85	4.41	27.37	1093.6	12.84	35.24	940.63	-24.38	54.51	951.87	-35.11	104.14	1313.4	27.02	1186.41	0	0	0	1325.91	-5.84	1564.16	1316.01	100.97	1553.52	1173.04	-30.05	1550.8	1158.14	80.65	1536.3	353.92	1090.53	72.94	955.53	1030.42	73.41	415.45
6.14	1690.45	65.11	104.05	1665.59	62.01	97.53	1522.7	86.77	6.19	1496.63	93.51	71.14	1119.15	4.33	27.54	1093.18	12.62	35.03	941.99	-25.72	57.55	954.38	-36.77	107.37	1325.68	27.02	1186.12	0	0	0	1336.55	-5.38	1563.4	1326.78	101.33	1552.69	1183.84	-29.72	1550.12	1169.04	80.69	1535.56	355.25	1090.34	73.17	955.08	1030.53	73.37	415.77
6.15	1695.42	63.01	95.33	1671.48	59.56	89.42	1516.73	86.51	4.91	1498.26	90.21	67.26	1118.26	4.73	27.5	1093.81	12.2	35.22	943.63	-27.31	61.08	957.28	-38.44	110.81	1337.85	27.08	1186.04	0	0	0	1347.45	-4.85	1562.84	1337.44	101.84	1552.06	1194.54	-29.17	1549.56	1179.76	81.62	1534.85	356.5	1090.26	73.75	955.2	1030.59	73.45	416.48
6.16	1704.16	61.47	84.6	1678.8	57.86	81.86	1508.78	88.08	6.15	1503.84	90.34	66.34	1119.2	4.19	27.54	1094.29	11.78	35.5	945.73	-29.05	65.01	960.68	-40.43	114.71	1349.09	27.21	1186.28	0	0	0	1358.44	-4.46	1562.66	1348.23	102.14	1551.89	1205.18	-28.51	1549.31	1190.57	82.5	1534.46	354.67	1090.29	73.41	955.01	1030.5	73.45	413.91
6.17	1709.41	59.66	71.71	1684.44	56.22	71.78	1505.97	90.77	9.86	1512.47	91.38	68.17	1118.44	4	27.32	1094.95	11.28	35.78	948.56	-31.11	69.58	964.84	-42.61	119.04	1360.98	27.4	1186.94	0	0	0	1368.88	-4.11	1563.17	1359.2	102.72	1552.28	1215.79	-27.76	1549.69	1201.4	83.14	1534.77	353.49	1090.07	73.02	955.16	1031.01	73.19	414.83
6.18	1712.57	58.44	64.1	1687.77	54.91	63.87	1507.04	92.27	12.33	1518.02	92.39	69.06	1118.5	3.96	27.43	1095.14	10.74	35.9	951.97	-33.52	74.79	969.99	-45.11	123.98	1372.92	27.69	1188.11	0	0	0	1379.33	-3.57	1564.27	1369.6	103.19	1553.35	1226.42	-26.98	1550.72	1212.38	83.84	1535.81	354.58	1090.46	73.07	955.58	1030.91	73.26	415.72
6.19	1714.77	57.04	57.47	1689.97	53.52	58.58	1507.5	92.77	13.42	1521.3	91.84	68.36	1120.2	3.64	27.54	1095.86	10.03	36.37	956.43	-36.08	80.52	976.56	-48.09	129.53	1384.48	27.9	1189.86	0	0	0	1389.75	-2.94	1565.7	1380.19	104.15	1554.85	1237.2	-26.01	1552.14	1223.18	85.09	1537.24	354.16	1091.55	72.64	955.96	1030.72	73.41	415.94
6.2	1715.03	55	52.05	1691.31	51.97	53.83	1509.56	91.28	12.77	1521.72	92.93	68.58	1119.93	2.72	26.75	1096.56	8.77	37.55	961.9	-38.9	87.02	984.68	-50.98	135.27	1396.08	28.18	1191.96	0	0	0	1400.13	-2.36	1567.38	1391.13	104.77	1556.49	1247.91	-24.87	1553.75	1234.01	85.8	1538.88	355.5	1090.89	73.14	955.43	1030.69	73.39	416.96
6.21	1717.29	54.76	47.25	1692.64	51.53	49.63	1511.66	89.52	13.33	1523.29	92.9	68.38	1121.93	2.19	26.41	1095.76	10.22	38.65	968.67	-40.96	94.03	994.31	-52.95	140.77	1407.28	28.5	1194.38	0	0	0	1410.9	-1.72	1569.16	1402.18	105.53	1558.27	1258.42	-23.82	1555.41	1244.77	87.24	1540.55	356.5	1089.46	73.9	955.26	1030.77	73.38	415.19
6.22	1718.54	54.77	43.98	1694.4	51.94	46.6	1513.22	90.81	13.91	1525.28	93.87	68.72	1122.86	2.06	26.17	1096.97	9.93	40.32	976.64	-42.55	101.59	1004.98	-55	146.49	1419.49	28.85	1197.02	0	0	0	1421.49	-1	1570.96	1412.97	105.93	1560.08	1268.94	-22.72	1557.07	1255.42	88.92	1542.05	355.38	1089.1	73.74	955.07	1030.87	73.22	415.79
6.23	1718.74	54.12	41.14	1695.03	51.46	44.11	1513.81	89.97	13.38	1527.48	94.21	68.92	1123.1	1.84	26.26	1100.09	7.29	41.04	985.47	-44.06	110.08	1016.46	-57.16	152.82	1431.19	29.12	1199.74	0	0	0	1432.07	-0.27	1572.72	1424.15	106.89	1561.65	1279.37	-21.68	1558.66	1266.29	90.19	1543.42	357.48	1088.83	74.27	955.27	1030.91	73.3	414.13
6.24	1719.25	53.13	39.32	1694.7	50.69	41.97	1513.38	89.83	12.8	1528.99	94.09	68.93	1124.03	1.64	26.05	1101.77	8.8	42.3	994.98	-45.06	119.39	1028.52	-58.87	159.87	1441.77	29.31	1202.36	0	0	0	1442.78	0.33	1574.5	1434.63	107.56	1563.17	1289.99	-20.52	1560.23	1277.23	91.39	1544.7	356.03	1089.91	73.48	955.11	1031.11	73.22	414.04
6.25	1719.35	52.47	38.05	1694.67	50.09	40.73	1512.12	91.77	12.92	1529.83	93.61	68.83	1126.58	0.57	25.87	1104.26	8.11	43.09	1005.48	-45.95	129.8	1041.43	-60.34	167.62	1453.8	29.49	1204.81	0	0	0	1453.19	1.05	1576.27	1445.68	108.19	1564.64	1300.55	-19.49	1561.8	1288.05	92.56	1545.9	355.81	1090.54	73.17	954.8	1031.35	73.08	415.06
6.26	1719.64	52.22	37.25	1695.06	50.07	39.82	1512.04	91.05	12.44	1530.24	92.81	68.86	1130.2	-0.43	25.86	1110.08	7.17	45.05	1017.21	-46.77	140.76	1055.42	-61.75	175.88	1465.29	29.52	1207	0	0	0	1463.78	1.74	1577.98	1456.84	109	1565.98	1311.12	-18.4	1563.36	1299.04	93.58	1547.09	356.38	1090.4	73.28	954.73	1031.17	73.06	415.4
6.27	1719.55	51.88	36.6	1695.26	49.9	39.17	1512.74	90.23	12.15	1530.51	92.59	69.06	1133.76	-1.03	25.96	1115.88	5.72	46.78	1030.22	-47.28	151.58	1070.75	-62.58	184.04	1475.66	29.31	1208.84	0	0	0	1474.11	2.4	1579.66	1467.44	109.69	1567.25	1321.61	-17.32	1564.84	1309.97	94.98	1548.19	355.62	1090.04	73.2	954.83	1031.16	73.03	415.12
6.28	1720.2	51.53	36.53	1695.3	49.37	39	1512.4	90.67	12.38	1530.68	92.42	69.29	1138.3	-2.05	25.72	1123.42	3.99	48.57	1044.28	-48.03	162.38	1087.56	-62.86	191.98	1487.22	28.85	1210.39	0	0	0	1484.56	2.94	1581.22	1478.67	109.98	1568.47	1332	-16.23	1566.23	1320.95	96.21	1549.24	355	1090.93	73	954.98	1030.8	73.18	415.47
6.29	1719.64	51.52	35.93	1695.17	49.36	38.42	1512.18	90.73	12.49	1531.36	91.23	69.14	1143.99	-3.82	25.3	1133.33	1.79	50.52	1058.78	-49.22	172.79	1105.85	-62.83	199.77	1497.52	28.21	1211.58	0	0	0	1494.97	3.25	1582.66	1489.85	110.24	1569.67	1342.38	-15.2	1567.45	1332.06	97.22	1550.16	354.15	1091.3	72.65	954.98	1030.76	73.3	414.95
6.3	1720.17	51.37	35.77	1695.8	49.07	38.63	1512.33	90.56	12.58	1531.53	90.52	69.08	1152.15	-6.19	25.03	1143.46	-1.04	52.54	1075.57	-50	182.3	1125.25	-62.64	206.8	1508.75	27.51	1212.71	0	0	0	1505.87	3.42	1583.92	1500.7	110.64	1570.67	1352.85	-14.07	1568.57	1343.06	98.19	1550.95	355.23	1091.23	72.83	954.95	1031.06	73.15	418.42
6.31	1720.12	51.27	35.44	1695.64	48.99	38.24	1512.44	89.86	12.55	1531.31	90.94	69.43	1160.48	-9.44	27.03	1154.85	-3.75	55.25	1096.69	-50.18	190.83	1145.41	-62.5	212.83	1519.14	26.48	1213.44	0	0	0	1516.87	3.55	1585.04	1511.03	110.99	1571.75	1363.25	-13.24	1569.47	1353.87	99.43	1551.59	355.15	1090.48	73.19	954.84	1031.16	73.12	417.37
6.32	1719.93	51.29	35.14	1695.97	49.46	37.84	1512.88	89.41	12.66	1531.55	90.29	69.31	1173.06	-14	30.43	1169.29	-7.65	58.6	1118.98	-50.5	198.9	1165.8	-62.46	218.65	1530.17	25.48	1213.92	0	0	0	1527.13	3.55	1586.13	1522.95	110.73	1572.61	1373.51	-12.49	1570.25	1364.75	100.39	1552.23	356.13	1090.62	73.36	954.73	1031.11	73.07	416.01
6.33	1719.77	51.37	34.9	1696.18	49.52	37.84	1512.99	88.95	12.62	1531.31	90.75	69.48	1189.03	-19.91	34.35	1186.97	-12.84	62.4	1140.9	-50.15	205.88	1185.96	-62.19	224.82	1540.72	24.4	1214.22	0	0	0	1537.31	3.32	1587.13	1533.92	110.69	1573.47	1383.81	-11.64	1570.95	1375.68	101.47	1552.67	356.63	1090.85	73.33	954.76	1030.81	73.2	416.59
6.34	1720.48	51.39	35.23	1696.03	49.38	37.86	1512.57	89.69	12.56	1531.31	90.63	69.4	1210.12	-26.71	38.89	1207.71	-18.51	66.66	1161.06	-49.01	211.04	1206.48	-61.02	230.63	1550.51	23.38	1214.52	0	0	0	1547.71	3.12	1588.04	1544.69	110.42	1574.24	1394.07	-10.9	1571.58	1386.85	102.23	1553.14	357.62	1090	73.71	955.06	1030.96	73.14	417.6
6.35	1719.91	52.03	34.63	1696.11	49.74	37.49	1513.23	88.86	12.06	1531.74	90.59	69.33	1234.67	-33.29	43.53	1230.53	-24.01	70.4	1180.96	-48.36	214.76	1227.29	-60.03	235.99	1560.22	22.41	1214.61	0	0	0	1557.85	2.85	1588.87	1555.41	110.07	1575.03	1404.36	-10.27	1572.18	1397.79	103.07	1553.6	355.91	1090.88	73.02	955.23	1030.74	73.33	417.19
6.36	1720.27	51.78	34.9	1696.2	49.6	37.71	1512.21	90.95	12.64	1531.83	91.2	69.64	1260.36	-39.89	47.06	1255.25	-29.26	73.37	1202.15	-48.21	217.37	1248.58	-59.21	239.92	1569.54	21.4	1214.78	0	0	0	1568.49	2.58	1589.63	1566.23	109.79	1575.74	1414.86	-9.64	1572.81	1408.92	103.44	1554.1	356.1	1090.68	73.14	955.29	1030.99	73.21	415.02
6.37	1720.56	52.25	34.68	1696.03	49.58	37.69	1512.71	90.25	12.3	1532.14	91.34	69.67	1286.9	-45.44	49.93	1281.66	-34.42	75.59	1224.92	-47.78	218.36	1270.8	-58.73	242.38	1579.77	20.54	1215	0	0	0	1579.01	2.03	1590.29	1577.39	109.19	1576.38	1425.31	-9.09	1573.43	1420	104.28	1554.63	357.39	1090.16	73.52	955.3	1030.54	73.38	415.38
6.38	1719.83	51.84	34.57	1696.58	49.49	37.92	1512.62	91.07	12.56	1532.71	91.01	69.72	1315.75	-51.29	52.03	1309.15	-39.1	77.03	1247.96	-48.01	218.22	1293.32	-57.96	243.5	1589.03	19.91	1215.49	0	0	0	1589.45	1.35	1590.82	1588.71	108.11	1576.9	1435.75	-8.57	1574.05	1431.05	104.59	1555.23	355.38	1089.75	73.43	955.1	1030.82	73.24	415.57
6.39	1720.35	52.1	34.51	1696.23	49.79	37.48	1513.03	90.91	12.71	1532.94	91.23	69.9	1344.46	-56.76	52.86	1337.37	-43.26	77.58	1271.73	-47.88	216.58	1316.02	-57.02	243.19	1599.15	19.28	1215.82	0	0	0	1599.77	0.54	1591.31	1605.24	105.97	1573.7	1446	-8.29	1574.63	1442.19	104.77	1555.87	354.94	1090.07	73.14	955.2	1031.08	73.18	413.63
6.4	1720.28	51.96	34.33	1697.01	49.84	37.53	1512.92	91.21	13.14	1533.26	91.25	70.05	1374.83	-61.7	53.05	1365.85	-47.03	77.1	1295.93	-48.08	213.72	1339.44	-56.31	241.69	1607.89	18.7	1216.14	0	0	0	1610.39	-0.19	1591.62	1617.05	105.77	1573.07	1456.34	-7.89	1575.18	1453.34	105.01	1556.49	354.06	1091.48	72.33	955.27	1031.14	73.19	414.62
6.41	1721.01	52.02	34.24	1696.64	49.69	37.46	1512.92	91.24	13.47	1533.72	90.86	70.19	1405.09	-65.49	52.72	1396.15	-50.48	76.16	1320.07	-49.32	209.97	1362.8	-56.28	238.98	1617.42	18.44	1216.46	0	0	0	1620.5	-0.96	1591.81	1627.9	105.09	1573.49	1466.65	-7.75	1575.63	1464.4	105.5	1557.04	356.02	1090.23	73.13	955.16	1031.04	73.15	415.87
6.42	1721.22	51.85	34.15	1697.19	49.42	37.63	1513.32	89.77	13.24	1533.93	90.46	70.44	1436.98	-69.6	51.74	1426.31	-53.8	74.3	1345.34	-49.66	204.58	1386.33	-56.58	235.18	1625.78	18.28	1216.66	0	0	0	1631.11	-2.02	1591.87	1638.21	105.09	1573.65	1477.01	-7.67	1575.96	1475.51	105.53	1557.57	355	1090.66	72.95	955.39	1030.86	73.24	414.81
6.43	1721.69	51.88	33.85	1696.39	49.41	36.95	1512.69	89.66	13.45	1534.46	89.66	70.49	1469.17	-71.82	52.2	1458.27	-56.73	72.29	1370.41	-50.89	198.29	1410.43	-56.26	229.92	1635.97	18.39	1216.74	0	0	0	1641.28	-3.01	1591.73	1649.59	103.26	1573.7	1487.31	-7.67	1576.17	1486.27	105.75	1557.97	353.95	1091.27	72.46	955.59	1030.96	73.26	413.4
6.44	1721.99	51.8	33.76	1696.64	49	37.17	1512.83	89.36	13.79	1534.67	89.21	70.76	1502.4	-75.09	50.7	1491.36	-59.52	70.14	1396.23	-51.93	190.65	1434.66	-56.83	223.87	1644.99	18.25	1216.77	0	0	0	1651.24	-4.14	1591.45	1660.85	101.68	1573.82	1497.57	-7.72	1576.22	1496.99	105.71	1558.32	352.07	1091.02	72.25	955.04	1031.12	73.07	413.71
6.45	1721.94	51.4	33.48	1697.42	49.36	36.91	1512.93	88.73	13.9	1534.83	89.05	70.91	1538.11	-77.74	49.43	1524.63	-62.26	67.31	1422.95	-52.56	181.45	1459.57	-57.83	217.1	1654.73	18.27	1216.66	0	0	0	1661.79	-5.15	1591.01	1671.42	101.41	1573.56	1507.7	-7.79	1576.12	1507.91	105.53	1558.58	352.95	1090.5	72.54	955.23	1030.81	73.21	413.75
6.46	1722.39	51.16	33.38	1697.17	48.63	36.99	1513.09	88.6	14.26	1535.55	88.15	70.75	1572.81	-80.28	47.23	1560.28	-65.05	64.75	1450.64	-53.74	171.55	1484.96	-58.58	209.13	1664.74	18.38	1216.42	0	0	0	1672.23	-6.24	1590.52	1682.56	99.5	1573.46	1517.93	-7.97	1575.86	1518.59	105.65	1558.62	353.54	1091	72.57	955.26	1030.81	73.25	414.13
6.47	1722.5	50.4	33.44	1697.73	48.86	36.6	1513.13	88.3	14.5	1535.77	88.35	71.02	1608.43	-82.71	44.87	1594.84	-67.66	61.51	1478.37	-56.11	161.29	1510.93	-60.07	200.7	1674.43	18.32	1216.05	0	0	0	1681.84	-7.53	1589.88	1693.12	98.58	1573.06	1528.14	-8.24	1575.46	1529.51	105.16	1558.64	354.03	1090.38	72.85	955.3	1031.06	73.18	414.46
6.48	1723.54	50.47	33.39	1697.31	48.17	36.83	1513.31	87.99	14.58	1536.52	87.41	70.76	1645.79	-85.29	42.77	1630.47	-69.91	58.51	1507.11	-58.34	150.31	1537.77	-61.32	191.11	1684.77	18.18	1215.49	0	0	0	1692.22	-8.69	1589.14	1704.07	97.07	1572.68	1538.49	-8.55	1574.89	1540.44	104.67	1558.45	355.24	1089.3	73.55	955.37	1030.96	73.19	411.83
6.49	1724.51	51.54	37.05	1696.31	49.7	38.06	1513.06	88.21	14.82	1536.63	88.08	71.15	1683.2	-87.45	40.81	1665.74	-72	55.04	1537.19	-59.64	138.37	1565.52	-62.8	180.96	1694.97	18.13	1214.71	0	0	0	1702.19	-9.97	1588.29	1714.74	96.24	1572.23	1548.83	-8.74	1574.17	1551.06	104.51	1558.05	353.77	1090.08	73.06	954.88	1031.12	73.1	412.96
6.5	1724.44	50.47	37.54	1698.06	48.66	38.93	1513.02	88.12	15.08	1537	87.83	71.18	1720.05	-89.39	38.84	1702.51	-73.77	52.12	1568.05	-61.39	126.17	1593.59	-64.52	170.56	1705.18	18.08	1213.78	0	0	0	1712.44	-11.12	1587.32	1719.91	96.26	1575.92	1559	-9.21	1573.24	1561.68	104.43	1557.54	353.88	1090.33	73	955.09	1031.01	73.22	413.92
6.51	1725.17	49.75	38.73	1698.33	48.02	39.51	1513.2	87.74	15.23	1537.84	86.55	70.93	1758.69	-92.86	35.12	1739.46	-75.55	49.39	1599.07	-64.28	114.22	1622.42	-66.48	160	1714.85	17.75	1212.65	0	0	0	1722.38	-12.47	1586.32	1729.71	95.06	1576.34	1569.08	-9.74	1572.15	1572.67	103.48	1556.91	354.8	1089.47	73.47	954.78	1030.9	73.11	412.94
6.52	1726.16	49.68	40.04	1698.73	47.97	40.31	1513.17	87.79	15.62	1537.76	87.34	71.51	1796.16	-94.33	33.77	1776.75	-77.15	47.35	1631	-67.34	102.59	1651.72	-68.82	149.54	1725.2	17.61	1211.39	0	0	0	1732.27	-13.86	1585.18	1740.33	93.69	1575.73	1579.34	-10.04	1570.93	1583.48	102.95	1556.07	355.93	1089.69	73.71	954.77	1030.78	73.14	415.61
6.53	1725.93	50.1	40.26	1698.38	48.17	40.39	1513.11	87.55	15.78	1538.28	86.76	71.5	1833.74	-95.91	33.19	1813.11	-78.77	45.48	1664	-69.92	91.04	1682.16	-70.7	138.8	1734.68	17.34	1209.99	0	0	0	1742.75	-15.23	1583.94	1750.72	92.31	1575.03	1589.59	-10.53	1569.59	1594.33	102.4	1555.09	355.8	1090.53	73.36	955.03	1030.79	73.23	415.52
6.54	1724.22	51.52	38.61	1698.45	47.44	37.14	1513.2	87.63	16.23	1538.48	86.68	71.88	1870.99	-97.22	33.34	1850.27	-80.23	44.62	1698.41	-71.47	79.34	1712.6	-73.11	128.49	1745.97	17.01	1208.61	0	0	0	1752.86	-16.51	1582.62	1760.94	91.31	1574.07	1599.87	-11.08	1568.11	1605.11	101.79	1553.99	356.33	1090.85	73.3	954.77	1030.98	73.1	414.41
6.55	1722.27	50.35	32.68	1698.37	48.09	36.35	1513.29	87.18	16.42	1538.78	86.45	72.11	1908.1	-98.48	34.22	1886.24	-81.49	44.14	1733	-73.41	68.45	1742.71	-77.21	119.41	1756.24	16.73	1207.14	0	0	0	1763.35	-17.85	1581.32	1771.65	89.52	1573.17	1610.04	-11.61	1566.54	1615.66	101.59	1552.76	355.12	1090.77	73.11	954.31	1031.25	72.92	415.11
6.56	1722.26	51.33	32.07	1697.6	48.54	35.91	1513.14	87.39	16.85	1538.84	86.73	72.61	1945.75	-99.42	36.2	1922.43	-82.48	44.67	1767.45	-76.23	58.77	1774.1	-79.69	110.14	1766.01	16.37	1205.62	0	0	0	1773.65	-19.22	1579.82	1782.19	88.32	1572.05	1620.21	-12.31	1564.83	1626.43	100.61	1551.42	354.97	1090.11	73.19	954.47	1031.38	72.9	414.45
6.57	1721.33	51.85	31.31	1697.64	48.98	35.73	1513.71	86.33	16.88	1539.24	86.51	72.98	1981.48	-100	38.75	1958.49	-83.37	46.33	1801.94	-79.85	50.6	1806.29	-82.02	101.66	1776.7	15.96	1204.03	0	0	0	1784.25	-20.72	1578.18	1792.65	86.84	1570.87	1630.44	-12.82	1563.04	1637.29	99.57	1550	357.02	1090.66	73.5	955	1031	73.17	416.42
6.58	1721.49	51.78	31.53	1697.29	48.97	35.55	1513.1	87.62	18.2	1539.66	86.3	73.52	2016.56	-100.35	42.6	1993.43	-84.15	49.03	1837.09	-82.18	42.97	1837.51	-85.85	94.84	1787.32	15.39	1202.33	0	0	0	1794.76	-22.2	1576.49	1803.73	85.35	1569.67	1640.87	-13.36	1561.16	1648.14	98.56	1548.47	355.49	1091.14	72.9	955.06	1030.71	73.34	415.77
6.59	1721.39	52.31	31.12	1697.45	49.39	35.26	1513.33	86.73	18.67	1539.63	87.04	74.66	2051.26	-100.69	48.12	2027.71	-84.86	53.38	1871.85	-84.99	36.76	1869.12	-88.45	88.73	1798.22	14.69	1200.55	0	0	0	1804.88	-23.72	1574.73	1813.87	83.74	1568.38	1651.42	-13.9	1559.22	1658.88	97.81	1546.81	356.77	1090.47	73.51	955.33	1031	73.18	416.76
6.6	1721.42	52.42	30.88	1698.19	49.7	35.31	1513.65	85.99	19.42	1540	87.07	75.45	2084.47	-100.7	55.71	2061.1	-85.3	59.73	1905.58	-88.59	32.82	1899.08	-92.65	84.97	1808.54	14.09	1198.75	0	0	0	1815.05	-25.49	1572.82	1824.78	82.17	1566.78	1661.81	-14.76	1557.16	1669.87	96.94	1545.08	356.35	1090.13	73.61	955.1	1030.99	73.12	413.67
6.61	1721.82	52.72	30.68	1698.17	49.78	35.12	1513.68	85.69	20.56	1540.36	86.8	76.42	2116.04	-100.15	65.32	2091.93	-85.56	67.39	1938.25	-91.6	31.72	1928.63	-95.16	82.04	1819.13	13.35	1196.82	0	0	0	1825.45	-27.18	1570.91	1835.53	79.9	1565.14	1672.18	-15.56	1555.04	1680.81	95.93	1543.17	356.31	1090.06	73.55	954.87	1030.83	73.08	412.88
6.62	1722.32	52.92	30.59	1698.64	50.43	35.02	1514.48	83.96	21.2	1540.83	87.05	77.74	2145.51	-99.95	74.7	2121.1	-85.55	75.49	1968.63	-94.46	32.56	1956.13	-98.58	81.33	1830.15	12.71	1194.96	0	0	0	1835.79	-28.85	1568.85	1846.03	78.23	1563.41	1682.35	-16.78	1552.84	1691.71	94.65	1541.35	355.91	1090.88	73.08	954.84	1030.56	73.2	413.51
6.63	1723.1	53	30.84	1698.4	50.67	34.58	1514.71	83.73	22.37	1541.48	87.16	79.01	2171.59	-100.1	84	2147.76	-85.63	84.23	1997.15	-96.06	33.15	1981.83	-100.89	81.44	1840.92	11.71	1193.06	0	0	0	1845.96	-30.48	1566.89	1856.86	76.4	1561.8	1692.67	-18.09	1550.69	1702.53	93.42	1539.52	355.84	1090.68	73.15	955	1030.91	73.1	415.83
6.64	1722.57	52.76	30.65	1698.19	50.68	34.37	1514.71	84.26	24.08	1542.05	87.66	80.56	2194.54	-99.76	94.12	2170.93	-85.95	92.89	2022.9	-97.75	33.8	2005.05	-102.34	81.91	1851.55	10.68	1191.18	0	0	0	1856.22	-32.23	1565.1	1867.43	74.68	1560.22	1703.13	-19.38	1548.67	1713.53	91.83	1537.77	355.35	1089.95	73.53	954.91	1031.1	73.01	416.47
6.65	1722.42	53.12	30.25	1698.92	50.95	34.65	1515.46	82.8	25.17	1542.8	88.19	82.17	2214.37	-100.57	103.42	2191.3	-86.37	101.73	2056.77	-100.49	31.26	2025.26	-103.38	82.63	1862.53	9.65	1189.45	0	0	0	1866.42	-34.18	1563.34	1878.41	72.67	1558.69	1713.71	-20.52	1546.84	1724.34	90.6	1536.16	354.91	1091.1	72.96	955.23	1030.93	73.16	416.54
6.66	1722	53.06	30.22	1698.84	51.37	34.42	1515.38	83.51	27.21	1544.04	88.3	83.78	2230.53	-100.97	111.1	2207.85	-86.5	108.8	2089.99	-103.17	28.81	2042.44	-103.88	82.68	1874.35	8.62	1187.87	0	0	0	1877.2	-36.18	1561.63	1889.12	70.64	1557.21	1724.11	-21.97	1545.12	1735.33	88.79	1534.62	353.39	1090.55	72.69	954.87	1030.78	73.2	415.29
6.67	1722.32	53.18	30.32	1698.2	51.65	33.95	1515.56	84.27	29.56	1544.9	89.54	86	2243.75	-100.31	116.22	2218.15	-84.22	107.56	2122.57	-105.8	26.45	2069	-106.06	81.46	1885.58	7.39	1186.37	0	0	0	1887.97	-38.23	1560.17	1899.89	68.49	1555.93	1734.78	-23.27	1543.58	1746.08	87.29	1533.17	354.44	1090.51	73.03	955.39	1030.82	73.42	414.63
6.68	1722.66	53.33	30.3	1699.28	52.42	33.93	1515.99	85.1	32.14	1545.23	92.59	90.54	2253.36	-98.35	117.09	2229.73	-82.34	110.71	2154.52	-108.37	24.17	2095.03	-108.18	80.3	1896.96	6.06	1185.1	0	0	0	1898.24	-40.38	1558.95	1910.32	66.42	1554.88	1745.32	-25.06	1542.14	1756.61	85.77	1531.9	355.25	1090.68	73.16	955.3	1031.16	73.16	414.99
6.69	1722.24	53.68	29.9	1699.64	52.83	33.98	1516.08	86.56	35.27	1546.33	93.63	93.19	2261.34	-96.48	112.68	2233.95	-81.31	110.54	2185.84	-110.88	21.99	2120.53	-110.25	79.2	1908.3	4.49	1184.02	0	0	0	1908.45	-42.58	1557.97	1921.12	64.44	1554.09	1755.86	-27.17	1540.85	1767.52	83.4	1530.77	354.82	1090.31	73.04	954.79	1031.23	72.95	414.66
6.7	1721.85	53.61	29.98	1699.33	52.76	33.81	1517.17	87.41	38.67	1546.89	94.92	95.73	2266.68	-94.72	102.61	2240.73	-81.48	99.51	2216.54	-113.33	19.89	2145.5	-112.28	78.17	1919.75	2.98	1183.16	0	0	0	1919.3	-44.7	1557.12	1931.33	62.22	1553.46	1766.57	-29.21	1539.75	1777.99	81.31	1529.77	353.08	1090.66	72.77	955.41	1031.31	73.21	412.88
6.71	1722.12	54.09	29.92	1699.37	52.99	33.83	1518.22	88.12	42.37	1549.37	96.05	99.02	2272.84	-94.75	89.26	2248.87	-82.41	84.76	2246.62	-115.73	17.87	2169.96	-114.26	77.2	1930.91	1.13	1182.58	0	0	0	1929.91	-46.9	1556.6	1941.64	59.64	1553.1	1777.07	-31.6	1538.86	1788.55	79.1	1529	352.24	1090.77	72.47	955.28	1031.15	73.2	414.61
6.72	1722.94	54	30.56	1698.82	53.22	33.6	1519.98	88.08	46.2	1554.46	95.44	101.19	2281.19	-95.34	76.17	2255.36	-82.31	76.27	2276.09	-118.07	15.93	2193.91	-116.2	76.29	1942.92	-0.92	1182.37	0	0	0	1940.42	-49.18	1556.63	1952.38	57.58	1553.23	1787.71	-33.91	1538.39	1798.95	76.92	1528.59	353.3	1089.91	73	955.34	1031.26	73.19	414.52
6.73	1721.68	54.26	29.83	1699.28	53.42	33.71	1522.45	87.65	50.84	1556.41	99.14	108.13	2285.59	-95.56	65.57	2259.93	-81.88	68	2304.97	-120.36	14.08	2217.36	-118.09	75.44	1954.51	-3.01	1182.58	0	0	0	1951.09	-51.66	1557.49	1962.99	55	1554.22	1798.48	-36.25	1538.67	1809.58	74.38	1529.02	354.72	1091.06	72.84	955.36	1031.2	73.2	412.33
6.74	1721.56	54.27	30.02	1698.61	55.32	34.75	1525.11	88.32	56.99	1560.12	100.28	113.32	2289.04	-94.25	57.52	2263.43	-80.55	61.28	2333.24	-122.6	12.3	2240.31	-119.93	74.65	1965.7	-5.35	1183.22	0	0	0	1961.4	-54.11	1559	1973.46	52.58	1555.77	1809.09	-39.01	1539.72	1819.98	72.2	1530.1	353.57	1091.52	72.42	955.11	1031.08	73.14	413.72
6.75	1721.78	54.22	30.02	1698.63	55.3	34.68	1528.71	89.49	64.27	1566.94	99.79	116.97	2291.03	-92.19	51.26	2265.72	-78.78	56.16	2360.92	-124.78	10.61	2262.77	-121.73	73.92	1976.85	-7.59	1184.52	0	0	0	1972.14	-56.6	1561	1984.43	50	1557.81	1819.68	-41.89	1541.28	1830.84	69.31	1531.73	354.34	1090.7	72.89	955.51	1031.13	73.28	414.61
6.76	1721.65	54.57	29.46	1699.83	55.09	34.9	1534.39	88.17	71.82	1571.92	102.08	125.87	2292.43	-90.52	47.76	2266.88	-77.43	52.74	2388.01	-126.9	8.99	2284.74	-123.48	73.24	1988.28	-10.13	1186.45	0	0	0	1982.86	-59.1	1563.35	1994.81	47.36	1560.16	1830.42	-44.51	1543.26	1841.49	66.52	1533.71	353.97	1090.45	72.78	955.05	1031.19	73.07	412.79
6.77	1723.06	54.74	29.68	1699.72	54.87	34.78	1539.65	88.95	81.29	1579.4	102.06	132.8	2292.86	-89.74	44.89	2267.61	-76.87	50.24	2414.53	-128.98	7.46	2306.24	-125.2	72.62	1999.77	-12.56	1189.01	0	0	0	1993.31	-61.63	1565.86	2005.13	44.89	1562.85	1840.9	-47.45	1545.52	1852.1	63.73	1536.09	352.37	1090.87	72.52	955.33	1031.23	73.08	413.43
6.78	1723.36	54.86	29.24	1699.92	54.37	34.65	1546.43	88.6	91.05	1589.07	101.79	140.13	2293.98	-89.89	41.93	2268.52	-76.56	47.85	2440.46	-131.01	5.99	2327.26	-126.86	72.06	2010.6	-15.03	1192.15	0	0	0	2003.95	-64.3	1568.39	2015.81	42.13	1565.58	1851.63	-50.21	1547.95	1862.23	61.78	1538.66	353.93	1089.91	73.05	955.16	1031.09	73.15	413.64
6.79	1724.35	55.5	28.75	1701.58	54.32	35.12	1555.02	87.45	101.31	1598.97	101.71	147.45	2294.62	-88.93	39.81	2269.2	-76.21	45.75	2465.84	-132.98	4.6	2347.81	-128.49	71.55	2021.39	-17.45	1195.59	0	0	0	2014.51	-67.43	1570.78	2026.11	39.61	1568.19	1862.31	-53.03	1550.53	1873.03	58.73	1541.5	353.93	1090.86	72.75	955.02	1030.96	73.23	413.71
6.8	1725.8	55.42	28.86	1702.59	54.19	35.13	1564.13	86.83	112.3	1611.62	101.18	154.68	2294.96	-88.99	37.83	2269.57	-75.95	44.16	2490.65	-134.91	3.29	2367.9	-130.08	71.09	2032.64	-19.89	1199.09	0	0	0	2020.56	-68.06	1575.44	2036.68	36.55	1570.68	1872.83	-55.89	1553.08	1883.77	55.88	1544.38	352.64	1090.04	72.82	955.12	1031.38	72.99	413.51
6.81	1727.38	56.22	28.01	1705.56	54.27	35.53	1575.08	86.51	124.22	1625.8	100.79	162.12	2295.31	-88.47	36.87	2270.08	-75.74	43.15	2514.9	-136.78	2.04	2387.54	-131.62	70.68	2043.66	-22.09	1202.74	0	0	0	2030.68	-70.22	1577.74	2047.44	33.81	1572.78	1883.4	-58.47	1555.55	1893.99	53.69	1547.2	356.53	1088.71	73.89	955.31	1031.17	73.18	413.86
6.82	1730.02	56.98	26.99	1710.39	54.37	36.43	1586.89	85.88	137.01	1641.74	98.95	167.62	2295.28	-88.26	35.79	2270.17	-75.59	42.25	2538.6	-138.61	0.87	2406.72	-133.13	70.32	2054.82	-24.26	1206.29	0	0	0	2041.07	-72.73	1579.33	2058.05	31.18	1574.62	1893.9	-60.93	1557.97	1904.39	51.4	1549.81	355.64	1090.13	73.28	955	1030.94	73.25	414.76
6.83	1733.88	57.67	26.14	1715.58	54.73	37.58	1600.15	85.37	150.23	1656.19	97.96	176.79	2295.65	-87.73	35.38	2270.64	-75.33	41.75	2561.77	-140.38	-0.23	2425.47	-134.59	70.01	2065.67	-26.32	1209.5	0	0	0	2051.76	-75.21	1580.69	2068.33	29.05	1576.25	1904.39	-63.5	1560.24	1914.76	48.86	1552.28	353.94	1091.25	72.56	954.95	1031.05	73.13	413.31
6.84	1737.54	58.22	25	1722.63	55.05	39.37	1615.35	83.96	163.29	1672.65	94.17	185.58	2296.56	-87.82	34.95	2270.91	-75.16	41.25	2584.39	-142.11	-1.26	2443.78	-136.02	69.75	2076.13	-28.15	1212.38	0	0	0	2061.76	-77.58	1582.04	2078.6	26.9	1577.69	1915.03	-65.84	1562.31	1924.67	46.8	1554.38	352.18	1092.01	71.86	955.01	1031.19	73.07	415.15
6.85	1741.77	58.93	23.53	1730.48	55.46	41.23	1631.56	82.76	176.33	1689.41	92.43	195.25	2296.5	-88.06	34.33	2270.89	-75.19	40.88	2606.48	-143.8	-2.23	2461.65	-137.41	69.53	2086.78	-29.4	1214.79	0	0	0	2072.37	-79.75	1583.16	2088.93	24.84	1578.89	1925.54	-68.08	1564.21	1934.9	44.23	1556.32	352.35	1091.37	72.27	955.28	1031.25	73.11	415.54
6.86	1746.46	61.06	22.79	1739.51	56.2	43.18	1649.09	80.31	188.09	1708.26	88.17	203.7	2296.66	-88.08	34.22	2271.35	-75.34	40.84	2628.04	-145.43	-3.13	2479.1	-138.76	69.37	2097.62	-30.31	1216.61	0	0	0	2082.94	-81.77	1584.32	2098.71	22.94	1580.11	1935.8	-70.64	1565.87	1944.76	41.89	1558.09	354	1090.42	73.08	955.51	1031.04	73.28	414.9
6.87	1754.01	62.3	22.22	1750.3	57.68	46.27	1667.15	77.81	199.17	1727.05	84.9	212.11	2297.06	-88.33	34.14	2271.51	-75.53	40.8	2649.08	-147.03	-3.96	2496.13	-140.07	69.24	2107.75	-30.99	1217.92	0	0	0	2093.24	-83.78	1585.48	2109.02	21.14	1581.2	1946.05	-73.26	1567.33	1954.67	39.63	1559.54	353.72	1091.49	72.5	955.11	1031.11	73.16	414.12
6.88	1765.57	64.07	26.74	1764.32	59.05	51.66	1686.82	73.9	207.66	1746.86	80.67	219.88	2297.29	-88.58	34.02	2271.46	-75.75	40.69	2669.61	-148.57	-4.73	2512.75	-141.34	69.16	2117.67	-31.42	1218.67	0	0	0	2104.25	-85.48	1586.54	2119.16	19.06	1582.25	1956.49	-75.68	1568.59	1964.54	37.32	1560.72	353.99	1090.65	72.74	954.75	1030.97	73.15	412.84
6.89	1781.38	67.15	32.78	1779.74	61.16	57.25	1708.27	70.18	216.3	1766.78	77.85	226.95	2297.34	-88.73	34.01	2271.5	-76	40.74	2689.63	-150.07	-5.44	2528.96	-142.58	69.12	2126.68	-31.95	1219.14	0	0	0	2114.97	-87.13	1587.59	2128.82	17.41	1583.26	1966.74	-78.3	1569.66	1974.35	35.12	1561.75	352.49	1090.51	72.63	954.87	1031.36	73.06	412.54
6.9	1801.42	70.6	39.46	1799.55	63.71	63.66	1728.76	68.8	223.76	1786.76	74.73	233.54	2297.61	-89.26	33.95	2271.77	-76.22	40.95	2709.15	-151.53	-6.08	2544.77	-143.79	69.13	2136.14	-32.45	1219.48	0	0	0	2125.16	-88.67	1588.5	2138.78	16.07	1584.17	1976.92	-80.74	1570.6	1984.28	32.64	1562.73	354.28	1090.29	72.88	955.25	1031.36	73.13	413.69
6.91	1824.12	74.22	46.02	1821.41	66.41	69.62	1749.76	65.03	228.96	1806.93	70.27	239.36	2297.22	-89.1	34.06	2271.86	-76.44	41.1	2728.17	-152.95	-6.66	2560.19	-144.96	69.17	2145.39	-33.17	1219.73	0	0	0	2135.07	-90.2	1589.39	2148.97	14.4	1585.05	1986.95	-83.25	1571.47	1994.37	29.83	1563.69	354.81	1089.72	73.28	954.93	1031.04	73.12	414.53
6.92	1848.82	77.74	51.94	1844.57	69.05	74.78	1770.42	60.74	233.04	1826.59	66.73	244.62	2297.52	-89.4	34.08	2271.92	-76.62	41.29	2746.7	-154.32	-7.19	2575.21	-146.09	69.25	2154.34	-34.11	1220.01	0	0	0	2145.28	-91.71	1590.13	2158.88	12.75	1585.84	1996.94	-85.76	1572.32	2003.68	28.11	1564.52	353.41	1090.56	72.76	955.38	1030.72	73.32	416.16
6.93	1874.51	80.95	57.07	1869.71	71.35	79.46	1790.74	56.23	237.05	1847.51	63.04	248.4	2297.07	-89.22	34.16	2271.98	-76.73	41.44	2764.75	-155.65	-7.65	2589.86	-147.2	69.37	2163.74	-35.03	1220.45	0	0	0	2155.57	-93.09	1590.79	2168.28	11.65	1586.57	2006.98	-88.12	1573.16	2012.86	26.43	1565.37	355.25	1091.09	73.12	955.62	1030.99	73.25	414.15
6.94	1901.18	83.5	61.53	1895.83	73.14	83.43	1810.64	51.49	237.9	1868.89	59.6	250.67	2297.53	-89.52	34.19	2271.87	-76.85	41.48	2782.32	-156.94	-8.06	2604.12	-148.26	69.53	2172.47	-36.17	1221.04	0	0	0	2165.57	-94.49	1591.38	2177.81	10.27	1587.26	2006.98	-88.12	1573.16	2022.55	24.07	1566.46	354.53	1091.16	72.76	955.06	1031.18	73.07	412.05
6.95	1928.59	85.2	64.93	1922.18	74.16	86.16	1831.47	47.76	236.75	1890.94	55.86	251.29	2297.87	-89.8	34.31	2272.25	-76.83	41.7	2799.41	-158.19	-8.42	2618.02	-149.3	69.72	2181.07	-37.31	1221.74	0	0	0	2175.72	-95.84	1591.81	2187.33	9.32	1587.71	2006.98	-88.12	1573.16	2031.73	22.25	1567.48	352.36	1091.47	72.12	954.97	1030.89	73.2	413.81
6.96	1956.9	85.89	67.31	1949.58	74.35	87.96	1853.06	44.82	234.05	1913	53.18	250.78	2297.91	-89.89	34.34	2272.35	-76.92	41.79	2816.04	-159.4	-8.71	2631.55	-150.31	69.95	2190.13	-38.48	1222.5	0	0	0	2185.67	-97.07	1592.19	2196.64	8.28	1588.17	2006.98	-88.12	1573.16	2041.13	20.27	1568.46	354.35	1091.23	72.72	954.64	1031.19	73.04	415.77
6.97	1986.12	85.86	68.84	1978.49	73.97	89.06	1875.7	40.9	230.3	1935.64	50.31	248.88	2298.04	-90.05	34.24	2272.6	-77	41.91	2832.21	-160.56	-8.96	2644.72	-151.28	70.21	2198.76	-39.64	1223.28	0	0	0	2195.48	-98.31	1592.49	2205.96	7.33	1588.43	2006.98	-88.12	1573.16	2050.67	18.03	1569.44	354.2	1091.63	72.45	954.94	1030.89	73.17	415.88
6.98	2017.09	85.08	69.94	2007.88	72.99	89.32	1899.25	39.5	225.59	1958.16	47.82	245.95	2297.87	-90.27	34.04	2272.53	-77.03	41.89	2847.92	-161.7	-9.15	2657.54	-152.22	70.51	2207.11	-40.7	1223.96	0	0	0	2205.54	-99.27	1592.61	2215.35	6.22	1588.49	2006.98	-88.12	1573.16	2059.98	16.19	1570.41	354.19	1091.19	72.64	955.23	1030.76	73.31	413.76
6.99	2048.75	83.76	70.36	2038.3	71.54	88.95	1923.22	38.26	220.21	1981.13	44.98	241.86	2297.77	-90.25	33.99	2272.79	-77.02	41.98	2863.19	-162.79	-9.29	2670.01	-153.13	70.84	2215.41	-41.84	1224.56	0	0	0	2215.03	-100.33	1592.64	2224.5	5.16	1588.51	2006.98	-88.12	1573.16	2068.58	15.11	1571.02	355.86	1091.13	72.99	955.04	1031.18	73.12	415.25
7	2081.63	81.88	70.34	2069.73	69.75	87.9	1946.8	37.64	214.2	2004.3	43.07	236.89	2297.66	-90.07	34.01	2272.91	-77.08	42.05	2878.01	-163.84	-9.38	2682.14	-154.02	71.19	2223.61	-42.86	1225.08	0	0	0	2224.91	-101.14	1592.51	2233.63	4.33	1588.33	2006.98	-88.12	1573.16	2078.38	12.36	1571.84	355	1090.3	73.01	955.2	1031.17	73.07	415.81
7.01	2114.38	79.64	69.49	2101.57	67.42	86.18	1971.68	35.16	206.2	2028.06	41.06	230.71	2297.29	-90.17	33.73	2273.08	-77.06	42.07	2892.4	-164.86	-9.42	2693.94	-154.87	71.58	2232.36	-43.84	1225.38	0	0	0	2234.88	-101.92	1592.35	2242.81	3.45	1588.06	2006.98	-88.12	1573.16	2087.41	10.7	1572.38	354.48	1089.69	73.13	954.6	1031.5	72.91	415.03
7.02	2147.59	77.14	68.03	2133.72	65.02	83.87	1997.04	34.37	196.98	2051.96	39.55	223.57	2297.97	-89.9	33.94	2272.92	-77.06	41.89	2906.35	-165.84	-9.41	2705.41	-155.7	71.99	2240.43	-44.89	1225.53	0	0	0	2244.3	-102.76	1592.06	2252.28	2.53	1587.66	2006.98	-88.12	1573.16	2096.22	9.19	1572.77	353.49	1090.49	72.73	955.43	1030.98	73.27	414.67
7.03	2181.64	74.19	66.29	2166.58	62.28	81.4	2022.85	33.54	186.38	2075.73	39.41	216.12	2297.11	-88.35	36.38	2273.05	-76.97	41.73	2919.88	-166.79	-9.36	2716.55	-156.5	72.43	2249.14	-45.74	1225.47	0	0	0	2254.11	-103.41	1591.67	2261.29	1.99	1587.16	2006.98	-88.12	1573.16	2104.66	8.11	1572.94	354.01	1091.1	72.72	955.92	1030.99	73.44	414.24
7.04	2215.99	70.92	64.47	2199.86	59.43	78.82	2048.41	32.76	174.72	2100.6	38.38	207.55	2297.11	-88.03	36.52	2273.12	-76.81	41.42	2933	-167.7	-9.26	2727.38	-157.27	72.9	2257.24	-46.71	1225.28	0	0	0	2263.56	-104.07	1591.2	2269.97	1.25	1586.59	2006.98	-88.12	1573.16	2113.86	5.93	1573.12	353.15	1090.63	72.54	955.71	1030.69	73.51	412.12
7.05	2250.31	67.4	62.6	2233.82	56.3	76.26	2075.43	31.69	161.64	2125.89	37.3	198.52	2297.19	-87.64	36.37	2273.13	-76.6	41.02	2945.69	-168.58	-9.11	2737.9	-158.01	73.39	2265.81	-47.48	1224.98	0	0	0	2272.75	-104.73	1590.68	2278.88	0.75	1585.95	2006.98	-88.12	1573.16	2122.36	4.63	1573.06	352.39	1091.1	72.33	954.98	1030.74	73.33	412.55
7.06	2285.01	63.54	61.01	2267.91	52.91	73.94	2102.79	30.37	148.31	2151.27	37.15	189.44	2296.95	-87.21	35.99	2273.05	-76.27	40.73	2957.99	-169.42	-8.92	2748.11	-158.73	73.91	2273.9	-48.28	1224.51	0	0	0	2281.92	-105.28	1590.05	2287.7	0.14	1585.24	2006.98	-88.12	1573.16	2131.14	3.01	1572.84	351.79	1090.83	72.38	955.32	1030.51	73.39	414.3
7.07	2319.53	59.66	59.42	2303.36	49.42	72.41	2131.91	28.23	134.36	2178.02	36.1	179.58	2296.66	-86.93	35.54	2273.18	-75.88	40.63	2969.88	-170.23	-8.69	2758.03	-159.43	74.45	2282.36	-49.02	1223.91	0	0	0	2291.52	-105.73	1589.36	2296.86	-0.45	1584.36	2006.98	-88.12	1573.16	2139.39	2.07	1572.42	351.6	1091.92	71.91	955.44	1030.79	73.34	416.35
7.08	2353.49	55.83	57.69	2337.32	45.97	70.19	2161.69	26.84	119.21	2203.7	36.76	173.78	2297.59	-86.48	35.59	2273.33	-75.71	40.58	2981.37	-171.01	-8.42	2767.65	-160.1	75.01	2290.79	-49.72	1223.21	0	0	0	2300.4	-106.2	1588.65	2311.87	-2.75	1576.96	2006.98	-88.12	1573.16	2147.88	0.84	1571.91	352.14	1091.52	72.06	955.36	1031.1	73.28	414.43
7.09	2389.52	52.18	57.45	2370.09	42.56	67.51	2193.01	24.31	105.28	2233.06	34.06	159.62	2297.32	-86.47	35.35	2273.65	-75.84	40.72	2992.48	-171.76	-8.11	2776.99	-160.74	75.59	2299.24	-50.32	1222.41	0	0	0	2309.49	-106.54	1587.87	2321.4	-2.6	1574.51	2006.98	-88.12	1573.16	2156.63	-0.97	1571.28	353.85	1090.98	72.38	955.55	1031.1	73.26	413.09
7.1	2425.33	48.63	57.91	2404.8	39.2	66.26	2226.89	20.53	90.78	2259.05	32.79	151.69	2297.39	-86.72	35.41	2273.4	-76.18	40.65	3003.21	-172.48	-7.76	2786.04	-161.37	76.19	2307.94	-50.89	1221.52	0	0	0	2318.72	-106.89	1587.08	2330.25	-3.72	1573.67	2006.98	-88.12	1573.16	2165.24	-2.5	1570.48	354.33	1090.59	72.82	955.52	1031.06	73.28	413.09
7.11	2459.68	45.11	58.11	2438.64	35.82	65.24	2259.83	19.49	78.43	2290.66	30.7	138.59	2296.76	-87.26	35.12	2273.23	-76.57	40.37	3013.55	-173.16	-7.37	2794.82	-161.97	76.81	2316.41	-51.5	1220.55	0	0	0	2327.92	-107.12	1586.23	2338.78	-4.18	1572.67	2006.98	-88.12	1573.16	2173.58	-3.4	1569.45	354.21	1090.48	72.89	955.16	1030.83	73.31	413.36
7.12	2493.35	41.69	58.54	2472	32.64	64.47	2292.22	18.71	66.99	2319.14	29.96	129.02	2297.5	-88.88	32.57	2272.95	-76.98	39.85	3023.53	-173.82	-6.95	2803.34	-162.54	77.45	2325.1	-52.07	1219.46	0	0	0	2337.07	-107.3	1585.34	2346.54	-3.65	1571.69	2006.98	-88.12	1573.16	2181.83	-4.28	1568.44	353.18	1091.28	72.44	955.68	1030.78	73.43	415.74
7.13	2526.47	38.38	59.33	2504.73	29.61	64.07	2325.73	16.4	56.15	2348.69	27.53	119.36	2297.87	-89.68	31.92	2273	-77.28	39.57	3033.14	-174.44	-6.49	2811.59	-163.1	78.1	2333.49	-52.63	1218.3	0	0	0	2345.98	-107.49	1584.46	2355.86	-4.84	1570.92	2006.98	-88.12	1573.16	2190.71	-6.03	1567.35	353.92	1091.96	72.36	955.77	1030.87	73.35	413.89
7.14	2559.23	35.26	60.61	2537.78	26.77	64.61	2325.73	16.4	56.15	2378.14	25.48	110.53	2298.08	-89.95	31.78	2273.05	-77.54	39.41	3042.39	-175.04	-6	2819.58	-163.63	78.77	2342.59	-53.12	1217.12	0	0	0	2354.98	-107.62	1583.49	2360.26	-3.88	1575.21	2006.98	-88.12	1573.16	2198.77	-6.66	1566.22	353.97	1091.14	72.7	955.11	1031.03	73.22	412.29
7.15	2591.22	32.43	62.6	2569.67	23.95	65.54	2325.73	16.4	56.15	2407.74	23.08	102.81	2298.47	-90.7	31.6	2273.03	-77.77	39.36	3051.29	-175.61	-5.47	2827.33	-164.15	79.45	2351.13	-53.65	1215.85	0	0	0	2364.04	-107.59	1582.47	2371.96	-5.49	1569.73	2006.98	-88.12	1573.16	2206.97	-7.55	1564.95	353.98	1090.27	73.02	955.12	1031	73.25	413.38
7.16	2622.22	29.7	65.33	2600.57	21.39	67.31	2325.73	16.4	56.15	2435.87	21.76	96.31	2298.34	-91.05	31.47	2273.24	-77.91	39.42	3059.84	-176.15	-4.92	2834.83	-164.64	80.15	2359.68	-54.15	1214.54	0	0	0	2372.93	-107.49	1581.4	2379.91	-3.87	1567.07	2006.98	-88.12	1573.16	2215.96	-9.27	1563.66	352.75	1089.93	72.92	955.74	1030.89	73.43	411.27
7.17	2652.03	27.26	69.22	2630.62	19.06	70.37	2325.73	16.4	56.15	2464.47	19.41	90.79	2298.2	-91.22	31.35	2273.43	-78.03	39.47	3068.05	-176.67	-4.33	2842.09	-165.12	80.86	2368.43	-54.54	1213.12	0	0	0	2381.93	-107.32	1580.23	2389.25	-5.01	1566.11	2006.98	-88.12	1573.16	2224.21	-9.94	1562.24	353.69	1090.66	72.79	955.88	1030.44	73.56	410.59
7.18	2680.24	25.04	74.48	2658.99	16.95	74.66	2325.73	16.4	56.15	2490.98	18.22	87.03	2298.23	-91.24	31.31	2273.54	-78.18	39.46	3075.93	-177.16	-3.71	2849.12	-165.58	81.57	2377.64	-54.88	1211.68	0	0	0	2390.87	-107.06	1579	2397.83	-5.02	1564.9	2006.98	-88.12	1573.16	2232.74	-10.87	1560.71	353.12	1090.09	72.95	955.96	1030.51	73.61	413.05
7.19	2707.08	23.23	81.44	2685.89	14.98	80.57	2325.73	16.4	56.15	2516.32	17.24	84.7	2298.39	-91.16	31.43	2273.45	-78.37	39.34	3083.47	-177.62	-3.06	2855.92	-166.02	82.3	2386.32	-55.15	1210.19	0	0	0	2399.74	-106.66	1577.73	2407.02	-5.76	1563.53	2006.98	-88.12	1573.16	2241.19	-11.8	1559.13	352.66	1090.36	72.69	955.66	1030.96	73.33	412.94
7.2	2731.99	21.6	89.89	2710.68	13.21	87.86	2325.73	16.4	56.15	2539.79	16.33	83.58	2298.22	-91.29	31.26	2273.8	-78.48	39.43	3090.7	-178.06	-2.39	2862.5	-166.44	83.04	2395.48	-55.43	1208.63	0	0	0	2408.87	-106.16	1576.41	2414.3	-4.28	1561.86	2006.98	-88.12	1573.16	2249.79	-12.81	1557.5	351.84	1090.97	72.2	955.72	1031.09	73.31	412.38
7.21	2754.07	20.1	99.14	2733.12	11.67	96.11	2325.73	16.4	56.15	2568.69	14.76	78.23	2298.69	-91.06	31.51	2273.78	-78.66	39.32	3097.6	-178.48	-1.69	2868.87	-166.84	83.78	2404.8	-55.69	1207.14	0	0	0	2418.23	-105.47	1575.1	2414.99	-0.99	1567.66	2006.98	-88.12	1573.16	2257.91	-13.24	1555.84	353.21	1090.15	72.64	955.52	1031.2	73.22	414.06
7.22	2773.22	18.39	108.42	2752.94	10.21	104.67	2325.73	16.4	56.15	2595.95	13.33	73.19	2298.75	-91.16	31.51	2273.77	-78.83	39.25	3104.19	-178.87	-0.97	2875.03	-167.23	84.53	2414.32	-55.86	1205.6	0	0	0	2427.21	-104.69	1573.81	2421.54	0.56	1568.01	2006.98	-88.12	1573.16	2266.59	-14.54	1554.34	354.1	1089.6	73.14	955.36	1031.1	73.23	414.63
7.23	2789.99	16.63	117.04	2769.9	8.5	112.34	2325.73	16.4	56.15	2621.6	12.05	68.43	2298.75	-91.23	31.33	2274.21	-78.99	39.35	3110.48	-179.24	-0.22	2880.99	-167.61	85.29	2423.42	-56.06	1204.12	0	0	0	2436.42	-103.72	1572.6	2429.79	1.5	1566.84	2006.98	-88.12	1573.16	2275.24	-15.48	1552.87	353.03	1090.02	72.87	955.04	1030.85	73.24	414.5
7.24	2803.72	14.24	123.5	2784.27	6.3	118.41	2325.73	16.4	56.15	2645.68	10.92	63.96	2298.91	-91.73	31.01	2274.39	-79.14	39.31	3116.47	-179.59	0.55	2886.76	-167.97	86.05	2433.24	-56.23	1202.69	0	0	0	2445.31	-102.67	1571.54	2437.97	2.52	1565.67	2006.98	-88.12	1573.16	2283.45	-15.81	1551.29	351.3	1092.13	71.65	955.26	1031.15	73.2	413.48
7.25	2815.56	11.41	127.83	2796.05	3.57	122.06	2325.73	16.4	56.15	2668.24	9.92	59.78	2299.43	-91.75	31.16	2274.15	-79.38	39.06	3122.17	-179.91	1.34	2892.33	-168.31	86.81	2442.89	-56.34	1201.33	0	0	0	2454.3	-101.44	1570.58	2446.27	3.43	1564.72	2006.98	-88.12	1573.16	2291.83	-16.33	1549.75	353.71	1090.6	72.74	955.38	1030.91	73.34	413.29
7.26	2824.98	8.1	129.08	2805.3	0.44	122.88	2325.73	16.4	56.15	2689.3	9.05	55.86	2299.49	-91.69	31.08	2273.8	-79.45	38.96	3127.57	-180.22	2.15	2897.72	-168.64	87.57	2452.35	-56.43	1200.06	0	0	0	2463.53	-100.03	1569.79	2454.33	4.86	1563.84	2006.98	-88.12	1573.16	2300.01	-16.45	1548.38	353.92	1090.94	72.55	955.39	1030.71	73.36	413.14
7.27	2832.12	4.62	127.3	2812.36	-2.67	121	2325.73	16.4	56.15	2708.92	8.31	52.22	2299.56	-91.71	31.01	2272.7	-79.3	38.79	3132.7	-180.5	2.98	2902.93	-168.96	88.34	2462.03	-56.38	1198.9	0	0	0	2472.84	-98.42	1569.17	2462.62	6.23	1563.13	2006.98	-88.12	1573.16	2307.95	-16.04	1546.9	354.2	1090.66	72.74	955.15	1031.06	73.18	414.68
7.28	2837.25	1.2	122.36	2816.69	-5.9	115.9	2325.73	16.4	56.15	2727.12	7.7	48.84	2299.77	-91.86	30.95	2271.01	-78.98	38.58	3137.55	-180.77	3.83	2907.97	-169.26	89.11	2472.16	-56.24	1197.84	0	0	0	2481.78	-96.7	1568.69	2470.82	7.77	1562.53	2006.98	-88.12	1573.16	2316.65	-16.53	1545.59	351.95	1091.67	71.9	955.45	1031.03	73.36	413.33
7.29	2840.93	-2	114.9	2819.82	-8.8	108.44	2325.73	16.4	56.15	2743.95	7.2	45.71	2299.87	-91.94	31	2268.88	-78.52	38.36	3142.13	-181.01	4.69	2912.84	-169.56	89.87	2482.27	-55.97	1196.97	0	0	0	2490.86	-94.79	1568.34	2478.72	9.6	1562.05	2006.98	-88.12	1573.16	2325.09	-16.53	1544.19	352.96	1091.24	72.18	955.3	1031.01	73.34	414.24
7.3	2843.88	-3.99	106.7	2822.79	-10.82	100.71	2325.73	16.4	56.15	2759.45	6.81	42.83	2299.91	-92.32	30.62	2266.48	-77.98	38.14	3146.45	-181.24	5.57	2917.56	-169.84	90.63	2492.26	-55.51	1196.32	0	0	0	2500.13	-92.76	1568.08	2486.65	11.58	1561.68	2006.98	-88.12	1573.16	2333.31	-16.3	1542.89	351.63	1090.41	72.32	954.76	1031.4	73.02	415.87
7.31	2850.24	-4.23	98.62	2828.46	-11.49	93.74	2325.73	16.4	56.15	2773.65	6.53	40.2	2299.64	-92.05	30.73	2263.98	-77.4	37.96	3150.51	-181.45	6.47	2922.12	-170.11	91.39	2502.18	-54.91	1195.84	0	0	0	2509.17	-90.63	1568.05	2494.71	13.63	1561.43	2006.98	-88.12	1573.16	2341.49	-15.82	1541.72	355.74	1089.96	73.39	955.64	1031.32	73.27	416.3
7.32	2858.15	-3.75	87.31	2835.21	-11.02	84.62	2325.73	16.4	56.15	2786.59	6.35	37.8	2299.78	-92.15	30.71	2261.54	-76.81	37.83	3154.32	-181.64	7.38	2926.53	-170.37	92.14	2512.77	-54.15	1195.59	0	0	0	2518.25	-88.34	1568.51	2502.6	15.72	1561.67	2006.98	-88.12	1573.16	2349.77	-15.37	1540.91	354.23	1090.94	72.75	955.68	1030.75	73.49	416.03
7.33	2862.02	-3.78	76.39	2839.53	-10.93	75.53	2325.73	16.4	56.15	2798.31	6.27	35.63	2299.69	-91.94	30.88	2259.32	-76.28	37.78	3157.88	-181.82	8.3	2930.8	-170.62	92.89	2522.89	-53.36	1195.69	0	0	0	2527.48	-85.96	1569.51	2510.7	17.67	1562.47	2006.98	-88.12	1573.16	2358.44	-15.09	1540.79	353.42	1090.31	72.72	955.4	1030.67	73.45	413.77
7.34	2865.15	-4.33	68.82	2842.48	-11.5	68.83	2325.73	16.4	56.15	2808.85	6.28	33.69	2299.84	-92.47	30.74	2257.48	-75.83	37.82	3161.2	-181.98	9.23	2934.94	-170.86	93.63	2532.78	-52.61	1196.27	0	0	0	2536.68	-83.48	1570.87	2518.77	20.2	1563.57	2006.98	-88.12	1573.16	2367.03	-14.78	1541.17	353.91	1089.79	73.22	955.43	1030.93	73.33	415.34
7.35	2867.46	-5.93	62.47	2844.6	-12.86	63.23	2325.73	16.4	56.15	2818.25	6.37	31.96	2300.73	-92.57	30.98	2256.19	-75.51	37.99	3164.29	-182.12	10.17	2938.94	-171.1	94.37	2543.22	-51.79	1197.35	0	0	0	2545.89	-80.93	1572.46	2526.74	22.54	1564.96	2006.98	-88.12	1573.16	2375.4	-13.9	1541.82	354.4	1090.05	72.94	955.29	1030.64	73.42	415.69
7.36	2869.02	-8.15	56.62	2846.53	-14.83	58.32	2325.73	16.4	56.15	2826.54	6.55	30.44	2302	-92.82	31.19	2255.62	-75.37	38.31	3167.15	-182.25	11.12	2942.82	-171.33	95.09	2553.35	-50.91	1198.82	0	0	0	2555.2	-78.3	1574.17	2534.97	24.77	1566.47	2006.98	-88.12	1573.16	2384.36	-13.57	1542.53	353.51	1090.39	72.69	955.12	1031.02	73.26	414.62
7.37	2870.47	-9.77	52.92	2847.93	-16.41	55.07	2325.73	16.4	56.15	2833.77	6.8	29.13	2302.71	-92.66	31.39	2255.91	-75.46	38.8	3169.79	-182.37	12.07	2946.59	-171.54	95.81	2563.66	-49.97	1200.64	0	0	0	2564.42	-75.6	1575.93	2541.66	27.59	1569.37	2006.98	-88.12	1573.16	2393.12	-13.12	1543.36	352.3	1090.66	72.27	955.28	1031.35	73.11	413.57
7.38	2871.07	-10.3	50.2	2848.57	-16.91	52.64	2325.73	16.4	56.15	2839.97	7.13	28.02	2303.36	-92.53	31.32	2257.25	-75.8	39.48	3172.22	-182.47	13.04	2950.24	-171.76	96.51	2573.38	-49.04	1202.64	0	0	0	2573.59	-72.85	1577.72	2549.47	30.1	1571.11	2006.98	-88.12	1573.16	2401.69	-12.33	1544.28	352.83	1090.64	72.2	955.38	1030.99	73.32	414.12
7.39	2871.29	-10.45	47.69	2848.84	-16.98	50.38	2325.73	16.4	56.15	2845.19	7.52	27.1	2304.37	-92.71	31.22	2259.79	-76.46	40.38	3174.43	-182.56	14	2953.79	-171.97	97.2	2583.18	-48.16	1204.77	0	0	0	2582.76	-70.05	1579.5	2557.69	32.57	1572.46	2006.98	-88.12	1573.16	2410.23	-11.47	1544.98	355.14	1090.35	73.08	955.23	1031.23	73.22	415.39
7.4	2871.84	-10.97	46.34	2849.14	-17.39	48.91	2325.73	16.4	56.15	2849.46	7.97	26.36	2305.75	-93.15	31.04	2263.69	-77.47	41.52	3176.44	-182.64	14.98	2957.23	-172.17	97.88	2592.69	-47.5	1206.83	0	0	0	2591.9	-67.23	1581.21	2565.89	35.1	1573.66	2006.98	-88.12	1573.16	2418.5	-10.45	1545.58	354.67	1089.83	73.37	954.93	1031.22	73.16	413.26
7.41	2872.12	-11.35	45.49	2849.29	-17.74	47.94	2325.73	16.4	56.15	2852.81	8.48	25.81	2306.35	-94.12	30.46	2269.12	-78.87	42.92	3178.25	-182.71	15.95	2960.59	-172.36	98.55	2602.17	-46.71	1208.82	0	0	0	2601.11	-64.42	1582.78	2573.75	37.59	1574.69	2006.98	-88.12	1573.16	2426.44	-9.27	1546.18	353.57	1090.03	72.99	955.19	1031.07	73.25	414.58
7.42	2872.37	-11.49	44.78	2849.44	-17.78	47.16	2325.73	16.4	56.15	2855.29	9.04	25.43	2306.96	-93.95	32.68	2276.24	-80.72	44.61	3179.87	-182.76	16.93	2963.86	-172.56	99.19	2612.01	-46.13	1210.63	0	0	0	2609.98	-61.64	1584.26	2581.78	40.06	1575.56	2006.98	-88.12	1573.16	2435.06	-8.59	1546.82	353.59	1091.13	72.57	954.84	1031.46	73.02	413.88
7.43	2872.31	-11.63	44	2849.61	-17.86	46.6	2325.73	16.4	56.15	2856.94	9.65	25.21	2309.2	-94.83	32.28	2285.22	-83.05	46.61	3181.31	-182.81	17.9	2967.04	-172.75	99.83	2621.76	-45.62	1212.11	0	0	0	2618.99	-58.85	1585.61	2589.6	42.48	1576.29	2006.98	-88.12	1573.16	2443.87	-8.6	1547.29	352.62	1091.7	72.2	955.25	1031.13	73.26	415.53
7.44	2872.36	-11.83	43.47	2849.64	-18.01	46.06	2325.73	16.4	56.15	2857.8	10.29	25.16	2312.75	-95.79	31.83	2296.2	-85.91	48.94	3182.56	-182.85	18.88	2970.15	-172.93	100.44	2631.12	-45.24	1213.32	0	0	0	2628.15	-56.14	1586.87	2597.3	44.76	1576.97	2006.98	-88.12	1573.16	2452.82	-8.61	1547.85	354.03	1090.61	72.84	955.41	1031.03	73.3	416.51
7.45	2872.67	-11.95	43.1	2849.92	-18.13	45.7	2325.73	16.4	56.15	2857.9	10.98	25.25	2317.82	-97.52	29.69	2303.01	-87.58	50.89	3183.64	-182.88	19.85	2973.19	-173.12	101.04	2640.47	-45	1214.28	0	0	0	2637.27	-53.52	1588.03	2605.39	46.95	1577.57	2006.98	-88.12	1573.16	2460.84	-7.58	1548.42	354.05	1090.56	72.75	955.01	1030.79	73.21	415.34
7.46	2872.68	-12.06	42.64	2850.2	-18.16	45.39	2325.73	16.4	56.15	2857.28	11.69	25.5	2321.91	-98.41	30.11	2311.08	-89.78	52.45	3184.55	-182.89	20.83	2976.17	-173.3	101.61	2649.42	-44.87	1214.96	0	0	0	2646.13	-51.01	1589.09	2613.31	49.06	1578.1	2006.98	-88.12	1573.16	2469.47	-7.55	1548.71	354.12	1090.36	72.82	955.11	1030.9	73.27	414.08
7.47	2872.57	-12.18	42.14	2850.28	-18.21	45.08	2325.73	16.4	56.15	2855.98	12.43	25.89	2327.89	-100.53	29.01	2319.9	-92.54	53.78	3185.3	-182.91	21.79	2979.09	-173.48	102.17	2658.1	-44.84	1215.36	0	0	0	2654.95	-48.65	1590.05	2621.18	51.05	1578.59	2006.98	-88.12	1573.16	2477.91	-7.28	1548.92	353.53	1090.19	72.79	955.02	1031.03	73.19	413.85
7.48	2872.67	-12.18	41.9	2850.43	-18.16	44.85	2325.73	16.4	56.15	2854.04	13.19	26.41	2335.97	-103.28	30.42	2329.31	-95.2	55.74	3185.89	-182.91	22.75	2981.96	-173.67	102.7	2666.55	-44.85	1215.56	0	0	0	2663.7	-46.37	1590.94	2628.71	52.88	1579.07	2006.98	-88.12	1573.16	2486.31	-7.05	1549	352.04	1090.93	72.46	954.96	1031.04	73.21	413.54
7.49	2872.43	-12.23	41.55	2850.42	-18.15	44.62	2325.73	16.4	56.15	2851.5	13.97	27.06	2346.65	-106.98	33.2	2340.55	-98.53	58.02	3186.33	-182.91	23.71	2984.78	-173.85	103.21	2675.07	-44.92	1215.59	0	0	0	2672.51	-44.19	1591.75	2636.52	54.67	1579.47	2006.98	-88.12	1573.16	2493.94	-5.92	1549.17	351.09	1090.96	72.27	954.98	1031.17	73.19	413.28
7.5	2872.28	-12.2	41.22	2850.72	-18.01	44.58	2325.73	16.4	56.15	2848.4	14.75	27.84	2360.91	-111.82	36.47	2357.25	-102.68	62.2	3186.63	-182.9	24.66	2987.56	-174.03	103.7	2683.2	-44.89	1215.57	0	0	0	2681.29	-42.09	1592.49	2644.16	56.38	1579.76	2006.98	-88.12	1573.16	2502.37	-5.93	1549.33	354.09	1089.75	73.15	955.41	1030.86	73.44	414.08
7.51	2872.37	-12.1	41.18	2850.58	-17.94	44.35	2325.73	16.4	56.15	2844.77	15.54	28.73	2377.7	-117.29	39.21	2376.58	-107.07	66.59	3186.79	-182.89	25.6	2990.31	-174.21	104.16	2691.73	-44.76	1215.71	0	0	0	2689.88	-40.1	1593.14	2652.13	57.98	1580.01	2006.98	-88.12	1573.16	2510.65	-5.93	1549.5	355.87	1089.94	73.31	955.1	1031.24	73.27	412.65
7.52	2872.28	-12.11	40.97	2850.62	-17.88	44.23	2325.73	16.4	56.15	2840.65	16.33	29.72	2397.57	-122.58	42.09	2396.81	-111.35	69.73	3186.82	-182.87	26.53	2993.04	-174.4	104.59	2699.2	-44.66	1215.79	0	0	0	2698.54	-38.2	1593.72	2659.99	59.48	1580.26	2006.98	-88.12	1573.16	2518.85	-5.9	1549.88	354.18	1090.4	72.73	955.23	1031.1	73.3	414.3
7.53	2872.48	-12.06	40.97	2850.5	-17.8	44.04	2325.73	16.4	56.15	2836.09	17.12	30.83	2425.7	-127.14	47.97	2419.63	-115.55	72.48	3186.72	-182.85	27.44	2995.74	-174.59	105	2706.95	-44.55	1216.04	0	0	0	2707.05	-36.36	1594.27	2667.62	60.85	1580.51	2006.98	-88.12	1573.16	2527.67	-6.65	1550.3	353.3	1091.54	72.21	954.74	1031.16	73.11	413.6
7.54	2872.14	-12.06	40.59	2850.68	-17.72	44.02	2325.73	16.4	56.15	2831.12	17.9	32.03	2453.52	-131.71	52.2	2443.52	-119.69	74.41	3186.5	-182.83	28.35	2998.43	-174.78	105.37	2714.82	-44.35	1216.45	0	0	0	2715.62	-34.6	1594.74	2675.3	62.21	1580.71	2006.98	-88.12	1573.16	2535.34	-6.01	1550.82	354.94	1090.83	72.78	954.08	1031.21	72.82	414.04
7.55	2872.35	-12.03	40.59	2850.81	-17.71	43.96	2325.73	16.4	56.15	2825.78	18.66	33.32	2475.63	-136.99	52.66	2467.79	-123.78	75.49	3186.17	-182.8	29.24	3001.11	-174.97	105.72	2722.77	-44.16	1217.05	0	0	0	2724.22	-32.94	1595.12	2682.93	63.5	1580.89	2006.98	-88.12	1573.16	2543.93	-6.64	1551.55	353.58	1090.52	72.68	954.61	1030.91	73.04	415.17
7.56	2872.49	-12.01	40.47	2850.66	-17.74	43.7	2325.73	16.4	56.15	2820.1	19.4	34.69	2500.69	-141.72	53.37	2492.98	-127.68	75.8	3185.73	-182.77	30.12	3003.78	-175.17	106.04	2730.28	-43.9	1217.62	0	0	0	2732.62	-31.34	1595.42	2690.49	64.66	1581.11	2006.98	-88.12	1573.16	2552.05	-7	1552.4	355.76	1090.09	73.27	954.85	1031.12	73.13	415.12
7.57	2872.61	-12.03	40.31	2850.73	-17.73	43.58	2325.73	16.4	56.15	2814.14	20.12	36.15	2527.42	-146.09	53.74	2518.54	-131.47	75.12	3185.18	-182.75	30.98	3006.46	-175.38	106.33	2737.67	-43.6	1218.21	0	0	0	2741.11	-29.82	1595.64	2697.98	65.75	1581.29	2006.98	-88.12	1573.16	2560.31	-7.46	1553.1	355.56	1090.28	73.18	954.27	1031.41	73.01	414.1
7.58	2872.94	-12.06	40.3	2850.76	-17.76	43.41	2325.73	16.4	56.15	2807.92	20.81	37.67	2555.61	-150.12	53.76	2545.59	-134.95	74.24	3184.54	-182.72	31.82	3009.15	-175.59	106.58	2745.12	-43.22	1218.72	0	0	0	2749.5	-28.37	1595.79	2705.47	66.81	1581.46	2006.98	-88.12	1573.16	2568.53	-8.14	1553.91	354.27	1091.17	72.59	954.69	1031.07	73.11	414.08
7.59	2872.99	-12.08	40.1	2850.61	-17.81	43.13	2325.73	16.4	56.15	2801.48	21.46	39.26	2584.61	-153.96	53.41	2573.67	-138.26	73.08	3183.81	-182.69	32.65	3011.85	-175.8	106.8	2752.22	-42.79	1219.08	0	0	0	2757.81	-26.99	1595.84	2712.94	67.74	1581.6	2006.98	-88.12	1573.16	2568.53	-8.14	1553.91	352.52	1091.81	72.03	954.9	1031.02	73.22	414.19
7.6	2873.24	-12.12	40.06	2850.82	-17.79	43.06	2325.73	16.4	56.15	2794.86	22.07	40.91	2614.3	-157.75	52.72	2602.53	-141.51	71.57	3182.99	-182.66	33.46	3014.58	-176.03	106.98	2759.18	-42.26	1219.33	0	0	0	2766.08	-25.66	1595.84	2720.09	68.62	1581.75	2006.98	-88.12	1573.16	2568.53	-8.14	1553.91	353.25	1090.77	72.53	954.8	1031.29	73.08	413.89
7.61	2873.05	-12.19	39.72	2850.63	-17.86	42.81	2325.73	16.4	56.15	2788.11	22.64	42.61	2644.62	-161.35	51.78	2632.09	-144.7	69.86	3182.1	-182.63	34.25	3017.33	-176.26	107.13	2766.17	-41.63	1219.55	0	0	0	2774.26	-24.41	1595.79	2727.35	69.46	1581.85	2006.98	-88.12	1573.16	2568.53	-8.14	1553.91	353.97	1091.35	72.61	954.44	1031.16	73.01	417.14
7.62	2873.4	-12.17	39.81	2850.84	-17.89	42.79	2325.73	16.4	56.15	2781.26	23.16	44.36	2675.52	-164.88	50.79	2662.23	-147.88	67.93	3181.13	-182.6	35.01	3020.11	-176.5	107.24	2773.66	-40.95	1219.81	0	0	0	2782.43	-23.21	1595.68	2734.67	70.23	1581.93	2006.98	-88.12	1573.16	2568.53	-8.14	1553.91	354.53	1090.5	73.01	954.75	1030.66	73.27	416.65
7.63	2873.21	-12.3	39.61	2850.85	-17.91	42.71	2325.73	16.4	56.15	2774.34	23.62	46.14	2706.86	-168.12	49.77	2692.38	-150.99	65.6	3180.1	-182.58	35.75	3022.94	-176.74	107.31	2781.16	-40.17	1220.03	0	0	0	2790.53	-22.04	1595.53	2741.79	70.92	1581.97	2006.98	-88.12	1573.16	2568.53	-8.14	1553.91	356.45	1090.32	73.45	954.5	1030.79	73.24	416.82
7.64	2873.56	-12.33	39.79	2850.77	-17.99	42.68	2325.73	16.4	56.15	2767.4	24.02	47.97	2738.27	-171.07	48.43	2722.89	-153.76	63.13	3179	-182.56	36.47	3025.8	-177	107.34	2788.7	-39.31	1220.13	0	0	0	2798.48	-20.95	1595.36	2748.61	71.58	1581.98	2006.98	-88.12	1573.16	2568.53	-8.14	1553.91	357.39	1089.41	73.98	954.78	1031.07	73.2	418.04
7.65	2873.7	-12.38	39.98	2850.8	-18.05	42.79	2325.73	16.4	56.15	2760.48	24.35	49.81	2769.84	-173.51	46.85	2753.43	-156.04	60.48	3177.85	-182.54	37.17	3028.72	-177.27	107.33	2796.28	-38.45	1220.1	0	0	0	2806.26	-19.91	1595.12	2755.74	72.26	1581.88	2006.98	-88.12	1573.16	2568.53	-8.14	1553.91	358.27	1089.34	74.19	954.56	1031.24	73.06	417.83
7.66	2873.43	-12.41	39.94	2850.72	-18.1	42.95	2325.73	16.4	56.15	2753.61	24.62	51.68	2800.52	-175.69	44.68	2784.04	-158.07	57.7	3176.66	-182.53	37.84	3031.7	-177.54	107.28	2803.82	-37.56	1219.87	0	0	0	2813.94	-18.93	1594.86	2762.75	72.83	1581.76	2006.98	-88.12	1573.16	2568.53	-8.14	1553.91	357.24	1088.82	73.99	955	1030.94	73.25	417.59
7.67	2873.25	-12.47	39.93	2850.96	-18.06	43.37	2325.73	16.4	56.15	2746.84	24.8	53.57	2831.92	-177.26	43.19	2814.66	-159.92	55.07	3175.41	-182.52	38.48	3034.74	-177.83	107.19	2811.46	-36.65	1219.45	0	0	0	2821.64	-17.95	1594.59	2769.57	73.4	1581.58	2006.98	-88.12	1573.16	2568.53	-8.14	1553.91	355.6	1089.73	73.1	955.17	1030.93	73.31	418.02
7.68	2873.65	-12.41	40.25	2851.06	-18.19	43.49	2325.73	16.4	56.15	2740.19	24.91	55.46	2863.31	-178.62	41.97	2845.66	-161.43	53.16	3174.14	-182.52	39.09	3037.85	-178.13	107.05	2818.96	-35.71	1218.85	0	0	0	2829.33	-16.99	1594.28	2776.36	73.9	1581.35	2006.98	-88.12	1573.16	2568.53	-8.14	1553.91	352.41	1090.2	72.49	955.27	1030.81	73.27	415.33
7.69	2873.93	-12.5	40.44	2851.16	-18.38	43.38	2325.73	16.4	56.15	2733.72	24.93	57.35	2895.61	-179.44	41.85	2876.1	-162.74	51.27	3172.83	-182.53	39.67	3041.04	-178.44	106.87	2826.55	-34.77	1218.2	0	0	0	2836.9	-16.05	1593.95	2782.92	74.37	1581.12	2006.98	-88.12	1573.16	2568.53	-8.14	1553.91	352.93	1090.57	72.5	955.03	1031.13	73.11	412.62
7.7	2874.57	-12.46	40.87	2851.49	-18.57	43.47	2325.73	16.4	56.15	2727.45	24.86	59.24	2927.39	-179.72	42.07	2907.31	-163.38	50.33	3171.49	-182.54	40.22	3044.3	-178.77	106.64	2834.16	-33.84	1217.47	0	0	0	2844.46	-15.14	1593.6	2789.87	74.85	1580.77	2006.98	-88.12	1573.16	2568.53	-8.14	1553.91	352.33	1090.66	72.46	954.54	1031.42	72.92	412.99
7.71	2874.66	-12.38	41.04	2851.48	-18.76	43.5	2325.73	16.4	56.15	2721.43	24.7	61.12	2959.86	-179.27	43.12	2938.37	-163.5	49.94	3170.14	-182.56	40.74	3047.66	-179.1	106.37	2841.79	-32.91	1216.67	0	0	0	2851.99	-14.22	1593.25	2796.8	75.28	1580.42	2006.98	-88.12	1573.16	2568.53	-8.14	1553.91	351.83	1091.27	72	954.76	1031.17	73.02	412.62
7.72	2874.27	-12.37	40.8	2851.08	-18.85	43.26	2325.73	16.4	56.15	2715.7	24.43	62.98	2991.57	-178.26	44.19	2969.95	-163.06	50.36	3168.78	-182.59	41.23	3051.11	-179.45	106.04	2849.31	-32.02	1215.85	0	0	0	2859.4	-13.34	1592.87	2803.41	75.7	1580.06	2006.98	-88.12	1573.16	2568.53	-8.14	1553.91	355.06	1089.64	73.21	954.31	1031.08	72.94	412.95
7.73	2873.65	-12.18	40.06	2851.03	-18.61	42.88	2325.73	16.4	56.15	2710.29	24.06	64.82	3023.4	-176.69	46.13	3000.52	-162.28	50.66	3167.4	-182.62	41.68	3054.65	-179.82	105.67	2856.9	-31.14	1215.01	0	0	0	2866.8	-12.47	1592.47	2810.26	76.06	1579.61	2006.98	-88.12	1573.16	2568.53	-8.14	1553.91	356.19	1089.83	73.34	954.02	1031.07	72.91	414.74
7.74	2873.4	-11.89	39.38	2850.88	-18.34	42.49	2325.73	16.4	56.15	2705.24	23.57	66.63	3053.51	-174.93	47.59	3030.93	-161.06	51.84	3166.03	-182.67	42.1	3058.3	-180.2	105.25	2864.36	-30.3	1214.2	0	0	0	2874.35	-11.62	1592.01	2817.01	76.41	1579.14	2006.98	-88.12	1573.16	2568.53	-8.14	1553.91	356.32	1089.65	73.36	954.62	1031	73.02	414.68
7.75	2873.31	-11.66	39.02	2850.65	-18.13	42.29	2325.73	16.4	56.15	2700.6	22.97	68.4	3083.44	-172.53	49.91	3060.08	-159.56	53.12	3164.66	-182.73	42.48	3062.07	-180.6	104.77	2871.91	-29.48	1213.4	0	0	0	2881.93	-10.78	1591.49	2823.74	76.71	1578.64	2006.98	-88.12	1573.16	2568.53	-8.14	1553.91	354.65	1090.53	72.59	955.5	1030.73	73.44	417.43
7.76	2872.88	-11.56	38.72	2850.56	-17.95	42.33	2325.73	16.4	56.15	2696.39	22.25	70.13	3113.45	-169.32	53.83	3088.38	-157.45	55.05	3163.3	-182.79	42.82	3065.95	-181.01	104.25	2879.48	-28.72	1212.56	0	0	0	2889.61	-9.95	1590.9	2830.64	76.98	1578.08	2006.98	-88.12	1573.16	2568.53	-8.14	1553.91	355.23	1089.84	72.97	954.81	1031.12	73.2	415.29
7.77	2873.08	-11.51	38.92	2850.81	-17.84	42.54	2325.73	16.4	56.15	2692.66	21.4	71.81	3142.18	-165.53	58.59	3116.5	-154.57	58.69	3161.96	-182.87	43.12	3069.96	-181.44	103.66	2887.18	-27.98	1211.69	0	0	0	2897.35	-9.14	1590.22	2837.53	77.23	1577.37	2006.98	-88.12	1573.16	2568.53	-8.14	1553.91	355.07	1089.94	73.03	955.15	1030.91	73.31	416.43
7.78	2873.17	-11.49	39.05	2850.85	-17.76	42.6	2325.73	16.4	56.15	2689.45	20.42	73.44	3169.14	-161.09	63.96	3143.29	-151.05	63.33	3160.64	-182.96	43.39	3074.09	-181.89	103.03	2894.72	-27.32	1210.78	0	0	0	2905.07	-8.35	1589.45	2844.18	77.45	1576.61	2006.98	-88.12	1573.16	2568.53	-8.14	1553.91	353.63	1089.9	72.74	955.28	1031.01	73.36	416.88
7.79	2873.16	-11.5	39.04	2850.98	-17.69	42.66	2325.73	16.4	56.15	2686.8	19.31	75	3169.14	-161.09	63.96	3167.96	-146.87	68.56	3159.35	-183.07	43.61	3078.36	-182.36	102.34	2902.34	-26.64	1209.85	0	0	0	2912.58	-7.58	1588.61	2850.87	77.63	1575.78	2006.98	-88.12	1573.16	2568.53	-8.14	1553.91	353.55	1090.3	72.78	955.17	1030.83	73.34	415.89
7.8	2873.07	-11.47	39.02	2850.98	-17.65	42.62	2325.73	16.4	56.15	2684.74	18.05	76.5	3169.14	-161.09	63.96	3167.96	-146.87	68.56	3158.1	-183.18	43.79	3082.77	-182.84	101.59	2910	-25.99	1208.91	0	0	0	2920.03	-6.84	1587.73	2857.66	77.72	1574.91	2006.98	-88.12	1573.16	2568.53	-8.14	1553.91	351.98	1090.68	72.37	955.04	1030.45	73.38	418.88
7.81	2873.1	-11.44	39.01	2851.09	-17.55	42.63	2325.73	16.4	56.15	2683.32	16.64	77.92	3169.14	-161.09	63.96	3167.96	-146.87	68.56	3156.89	-183.31	43.92	3087.34	-183.35	100.78	2917.61	-25.3	1207.91	0	0	0	2927.35	-6.08	1586.84	2864.4	77.84	1574	2006.98	-88.12	1573.16	2568.53	-8.14	1553.91	354.16	1090.29	72.86	954.98	1030.66	73.36	416.51
7.82	2873.33	-11.4	39.12	2851.15	-17.47	42.6	2325.73	16.4	56.15	2682.56	15.08	79.27	3169.14	-161.09	63.96	3167.96	-146.87	68.56	3155.72	-183.46	44.02	3092.05	-183.87	99.92	2925.38	-24.54	1206.95	0	0	0	2934.79	-5.33	1585.99	2871.22	77.89	1573.06	2006.98	-88.12	1573.16	2568.53	-8.14	1553.91	355.63	1089.66	73.42	955.28	1030.62	73.37	414.12
7.83	2873.02	-11.44	38.87	2851.03	-17.41	42.44	2325.73	16.4	56.15	2682.52	13.37	80.52	3169.14	-161.09	63.96	3167.96	-146.87	68.56	3154.61	-183.62	44.06	3096.92	-184.42	98.99	2933.26	-23.73	1205.98	0	0	0	2942.22	-4.59	1585.14	2877.75	77.92	1572.17	2006.98	-88.12	1573.16	2568.53	-8.14	1553.91	353.9	1090.3	72.71	955.42	1030.97	73.28	414.88
7.84	2873.18	-11.33	38.95	2851.01	-17.28	42.32	2325.73	16.4	56.15	2683.22	11.5	81.68	3169.14	-161.09	63.96	3167.96	-146.87	68.56	3153.55	-183.8	44.06	3101.96	-184.99	98	2941.25	-22.88	1205.03	0	0	0	2949.66	-3.86	1584.32	2884.23	77.87	1571.27	2006.98	-88.12	1573.16	2568.53	-8.14	1553.91	352.48	1090.41	72.34	955.1	1030.88	73.27	413.86
7.85	2872.86	-11.31	38.67	2851.17	-17.15	42.34	2325.73	16.4	56.15	2683.77	10.52	82.24	3169.14	-161.09	63.96	3167.96	-146.87	68.56	3152.56	-183.99	44.01	3107.18	-185.58	96.95	2948.87	-22.01	1204.09	0	0	0	2957.12	-3.18	1583.51	2890.74	77.75	1570.36	2006.98	-88.12	1573.16	2568.53	-8.14	1553.91	353.26	1089.79	72.75	954.74	1031.01	73.13	416.11
7.86	2873.21	-11.22	38.86	2850.99	-17.03	42.14	2325.73	16.4	56.15	2684.38	9.1	83.03	3169.14	-161.09	63.96	3167.96	-146.87	68.56	3151.64	-184.2	43.91	3118.9	-186.96	96.81	2956.67	-21.14	1203.2	0	0	0	2964.58	-2.53	1582.73	2897.13	77.62	1569.52	2006.98	-88.12	1573.16	2568.53	-8.14	1553.91	353.74	1089.94	72.79	954.79	1031.03	73.1	413.68
7.87	2873.01	-11.25	38.66	2850.97	-16.94	42.07	2325.73	16.4	56.15	2684.96	8.44	83.34	3169.14	-161.09	63.96	3167.96	-146.87	68.56	3150.79	-184.43	43.76	3126.38	-188.08	95.78	2964.54	-20.34	1202.3	0	0	0	2972.05	-1.92	1581.98	2903.6	77.44	1568.66	2006.98	-88.12	1573.16	2568.53	-8.14	1553.91	352.02	1090.21	72.23	954.97	1031.12	73.11	411.74
7.88	2873.15	-11.15	38.75	2851.19	-16.84	42.12	2325.73	16.4	56.15	2685.61	8.31	83.55	3169.14	-161.09	63.96	3167.96	-146.87	68.56	3150.03	-184.68	43.56	3130.13	-188.94	93.51	2972.38	-19.61	1201.46	0	0	0	2979.44	-1.36	1581.32	2910.2	77.18	1567.86	2006.98	-88.12	1573.16	2568.53	-8.14	1553.91	352.07	1090.38	72.16	955.29	1030.92	73.17	413.18
7.89	2873.16	-11.12	38.71	2851.22	-16.74	42.06	2325.73	16.4	56.15	2686.41	8.49	84.05	3169.14	-161.09	63.96	3167.96	-146.87	68.56	3149.36	-184.94	43.31	3130.56	-189.34	90.71	2980.17	-18.92	1200.76	0	0	0	2986.83	-0.81	1580.85	2916.71	76.91	1567.24	2006.98	-88.12	1573.16	2568.53	-8.14	1553.91	352.93	1091.74	71.95	955.08	1030.89	73.14	413.49
7.9	2873.16	-11.09	38.66	2851.28	-16.68	41.93	2325.73	16.4	56.15	2687.47	8.76	85.23	3169.14	-161.09	63.96	3167.96	-146.87	68.56	3148.78	-185.23	43	3133.32	-189.34	89.84	2988.05	-18.28	1200.23	0	0	0	2994.28	-0.25	1580.76	2923.18	76.64	1566.91	2006.98	-88.12	1573.16	2568.53	-8.14	1553.91	353.17	1090.61	72.38	955.36	1030.8	73.32	412.46
7.91	2873.05	-11.06	38.48	2851.42	-16.5	41.81	2325.73	16.4	56.15	2688.88	8.9	87.48	3169.14	-161.09	63.96	3167.96	-146.87	68.56	3148.3	-185.53	42.64	3137.31	-188.97	90.22	2995.82	-17.67	1199.96	0	0	0	3001.79	0.34	1581.11	2929.68	76.29	1566.98	2006.98	-88.12	1573.16	2568.53	-8.14	1553.91	350.45	1091.68	71.39	955.28	1030.81	73.23	412.71
7.92	2873.32	-11.05	38.37	2851.6	-16.39	41.64	2325.73	16.4	56.15	2690.74	8.69	91.19	3169.14	-161.09	63.96	3167.96	-146.87	68.56	3147.93	-185.86	42.22	3138.56	-188.85	89.56	3003.72	-17.14	1200	0	0	0	3009.38	0.9	1581.81	2936.03	75.94	1567.41	2006.98	-88.12	1573.16	2568.53	-8.14	1553.91	350.41	1091.5	71.66	955.08	1030.85	73.25	412.9
7.93	2873.6	-11.03	38.26	2851.93	-16.25	41.49	2325.73	16.4	56.15	2691.97	8.18	94.23	3169.14	-161.09	63.96	3167.96	-146.87	68.56	3147.67	-186.21	41.74	3139.34	-188.91	89.22	3011.26	-16.57	1200.41	0	0	0	3016.68	1.41	1582.79	2942.33	75.56	1568.1	2006.98	-88.12	1573.16	2568.53	-8.14	1553.91	351.38	1090.72	72.03	955.33	1030.53	73.37	413.68
7.94	2873.87	-10.98	38.08	2852.31	-16.17	41.37	2325.73	16.4	56.15	2693.97	7.78	98.04	3169.14	-161.09	63.96	3167.96	-146.87	68.56	3147.53	-186.58	41.2	3140.54	-188.47	89.57	3018.79	-15.95	1201.24	0	0	0	3024	1.87	1584.01	2948.73	75.18	1569.1	2006.98	-88.12	1573.16	2568.53	-8.14	1553.91	350.69	1090.35	71.9	955.18	1030.91	73.13	412.58
7.95	2874.34	-10.86	38.12	2852.78	-16.05	41.33	2325.73	16.4	56.15	2695.79	8.06	101.86	3169.14	-161.09	63.96	3167.96	-146.87	68.56	3147.52	-186.97	40.61	3141.63	-187.9	90.22	3026.42	-15.37	1202.51	0	0	0	3031.62	2.33	1585.45	2955.69	74.77	1570.35	2006.98	-88.12	1573.16	2568.53	-8.14	1553.91	350.39	1090.36	71.89	954.91	1030.55	73.27	410.86
7.96	2874.78	-10.78	38.05	2853.07	-16.01	41.31	2325.73	16.4	56.15	2698.6	7.58	106.79	3169.14	-161.09	63.96	3167.96	-146.87	68.56	3147.63	-187.39	39.95	3142.56	-187.65	90.66	3034.04	-14.85	1204.15	0	0	0	3039.11	2.7	1587.02	2962.29	74.31	1571.81	2006.98	-88.12	1573.16	2568.53	-8.14	1553.91	351.14	1090.15	72.04	955.14	1030.29	73.55	413.19
7.97	2875.33	-10.66	38.05	2853.46	-16.06	41.28	2325.73	16.4	56.15	2700.29	7.06	111.52	3169.14	-161.09	63.96	3167.96	-146.87	68.56	3147.72	-187.6	39.61	3141.98	-188.05	90.09	3041.48	-14.42	1206.05	0	0	0	3046.36	2.99	1588.65	2968.75	73.8	1573.45	2006.98	-88.12	1573.16	2568.53	-8.14	1553.91	351.78	1090.5	72.1	955.53	1031.06	73.27	413.1
7.98	2875.79	-10.48	37.88	2854.06	-16.13	41.37	2325.73	16.4	56.15	2700.29	7.06	111.52	3169.14	-161.09	63.96	3167.96	-146.87	68.56	3147.72	-187.6	39.61	3141.99	-188.19	90.03	3048.79	-14.08	1208.08	0	0	0	3053.82	3.25	1590.29	2975.34	73.32	1575.22	2006.98	-88.12	1573.16	2568.53	-8.14	1553.91	351.91	1091.12	72	955.53	1031.25	73.17	411.24
7.99	2876.45	-10.25	37.92	2854.45	-16.25	41.35	2325.73	16.4	56.15	2700.29	7.06	111.52	3169.14	-161.09	63.96	3167.96	-146.87	68.56	3147.72	-187.6	39.61	3141.63	-188.55	89.67	3055.97	-13.69	1210.19	0	0	0	3061.33	3.46	1591.92	2982.33	72.89	1577.07	2006.98	-88.12	1573.16	2568.53	-8.14	1553.91	352.55	1090.43	72.3	955.57	1031.07	73.28	410.75
8	2877.28	-9.88	38.06	2855.23	-16.46	41.54	2325.73	16.4	56.15	2700.29	7.06	111.52	3169.14	-161.09	63.96	3167.96	-146.87	68.56	3147.72	-187.6	39.61	3141.45	-188.83	89.37	3063.08	-13.22	1212.36	0	0	0	3068.81	3.63	1593.45	2989.2	72.43	1578.87	2006.98	-88.12	1573.16	2568.53	-8.14	1553.91	352.76	1091.01	72.16	955.48	1031	73.24	412.68
8.01	2877.81	-9.5	38.1	2856.15	-16.67	41.75	2325.73	16.4	56.15	2700.29	7.06	111.52	3169.14	-161.09	63.96	3167.96	-146.87	68.56	3147.72	-187.6	39.61	3142.44	-188.88	89.85	3070.3	-12.42	1214.48	0	0	0	3076.19	3.77	1594.78	2995.97	71.99	1580.52	2006.98	-88.12	1573.16	2568.53	-8.14	1553.91	351.93	1090.94	71.91	955.32	1030.98	73.3	413.27
8.02	2878.57	-8.98	38.23	2857.17	-16.72	41.82	2325.73	16.4	56.15	2700.29	7.06	111.52	3169.14	-161.09	63.96	3167.96	-146.87	68.56	3147.72	-187.6	39.61	3142.43	-189.19	89.63	3077.33	-11.33	1216.41	0	0	0	3083.72	3.93	1595.88	3003.14	71.61	1581.92	2006.98	-88.12	1573.16	2568.53	-8.14	1553.91	351.2	1090.5	72.02	955.37	1030.76	73.34	413.64
8.03	2879.67	-8.36	38.27	2858.61	-16.74	41.89	2325.73	16.4	56.15	2700.29	7.06	111.52	3169.14	-161.09	63.96	3167.96	-146.87	68.56	3147.72	-187.6	39.61	3142.67	-189.57	89.38	3084.29	-9.86	1218.08	0	0	0	3090.99	4.08	1596.76	3009.94	71.26	1583.11	2006.98	-88.12	1573.16	2568.53	-8.14	1553.91	351.86	1091.06	71.88	955.43	1031.36	73.12	415.07
8.04	2881.21	-7.89	37.8	2860.91	-16.82	42.05	2325.73	16.4	56.15	2700.29	7.06	111.52	3169.14	-161.09	63.96	3167.96	-146.87	68.56	3147.72	-187.6	39.61	3142.4	-189.85	89.07	3090.91	-8.21	1219.4	0	0	0	3098	4.22	1597.45	3016.78	70.97	1584.01	2006.98	-88.12	1573.16	2568.53	-8.14	1553.91	349.8	1091.31	71.49	955.35	1031.33	73.18	413.27
8.05	2883.48	-7.56	37.32	2863.54	-16.86	42.21	2325.73	16.4	56.15	2700.29	7.06	111.52	3169.14	-161.09	63.96	3167.96	-146.87	68.56	3147.72	-187.6	39.61	3142.66	-190.19	88.98	3097.26	-6.4	1220.22	0	0	0	3104.87	4.4	1598.02	3023.53	70.71	1584.71	2006.98	-88.12	1573.16	2568.53	-8.14	1553.91	351.86	1090.76	72.01	954.91	1030.84	73.28	412.78
8.06	2883.48	-7.56	37.32	2863.54	-16.86	42.21	2325.73	16.4	56.15	2700.29	7.06	111.52	3169.14	-161.09	63.96	3167.96	-146.87	68.56	3147.72	-187.6	39.61	3142.66	-190.19	88.98	3097.26	-6.4	1220.22	0	0	0	3104.87	4.4	1598.02	3023.53	70.71	1584.71	2006.98	-88.12	1573.16	2568.53	-8.14	1553.91	351.86	1090.76	72.01	954.91	1030.84	73.28	412.78
[truncated: 35 more columns]
