# Supplementary material for: The impact of mobile phone use on where we look and how we walk when negotiating floor based obstacles
Source: PLoS One. 2017 Jun 30;12(6):e0179802. doi: 10.1371/journal.pone.0179802 (PMC5493336; doi:10.1371/journal.pone.0179802)
Supplement: S1 File — (ZIP) [file pone.0179802.s001.zip › Gait/PP12/a no obs no phone 3.txt]

CODAmotion Analysis Text
Codamotion Analysis Text Save of: BD no obs no phone 3.mdf
Time	Markers
Time	1:LTOE.X	1:LTOE.Y	1:LTOE.Z	2:L2nd.X	2:L2nd.Y	2:L2nd.Z	3:LHEE.X	3:LHEE.Y	3:LHEE.Z	4:LANK.X	4:LANK.Y	4:LANK.Z	5:RTOE.X	5:RTOE.Y	5:RTOE.Z	6:R2nd.X	6:R2nd.Y	6:R2nd.Z	7:RHEE.X	7:RHEE.Y	7:RHEE.Z	8:RANK.X	8:RANK.Y	8:RANK.Z	9:STRN.X	9:STRN.Y	9:STRN.Z	10:Marker 10.X	10:Marker 10.Y	10:Marker 10.Z	11:FRHD.X	11:FRHD.Y	11:FRHD.Z	12:FLHD.X	12:FLHD.Y	12:FLHD.Z	13:BRHD.X	13:BRHD.Y	13:BRHD.Z	14:BLHD.X	14:BLHD.Y	14:BLHD.Z	15:BLSTEP.X	15:BLSTEP.Y	15:BLSTEP.Z	16:FLSTEP.X	16:FLSTEP.Y	16:FLSTEP.Z	17:BRSTEP.X
(s)	(mm)	(mm)	(mm)	(mm)	(mm)	(mm)	(mm)	(mm)	(mm)	(mm)	(mm)	(mm)	(mm)	(mm)	(mm)	(mm)	(mm)	(mm)	(mm)	(mm)	(mm)	(mm)	(mm)	(mm)	(mm)	(mm)	(mm)	(mm)	(mm)	(mm)	(mm)	(mm)	(mm)	(mm)	(mm)	(mm)	(mm)	(mm)	(mm)	(mm)	(mm)	(mm)	(mm)	(mm)	(mm)	(mm)	(mm)	(mm)	(mm)
0	-3916.11	246.2	1.55	-3885.19	229.32	1.5	-1470.39	143.58	224.06	-1450.94	145.26	245.26	-3446.32	49.82	7.2	-3630.38	201.47	21.49	-3426.77	251.05	-12.17	-3335.7	250.54	24.16	-2381.44	104.66	1185.73	0	0	0	-3302.41	256.9	1302.44	-2856.99	173.09	1570.69	-3054.66	141.56	1220.16	-1040.71	97.53	1543.97	297.47	855.42	55.82	733.91	813.67	60	304.17
0.01	-3916.11	246.2	1.55	-3885.19	229.32	1.5	-1470.39	143.58	224.06	-1450.94	145.26	245.26	-3446.32	49.82	7.2	-3630.38	201.47	21.49	-3426.77	251.05	-12.17	-3335.7	250.54	24.16	-2381.44	104.66	1185.73	0	0	0	-3302.41	256.9	1302.44	-2856.99	173.09	1570.69	-3054.66	141.56	1220.16	-1040.71	97.53	1543.97	297.47	855.42	55.82	733.91	813.67	60	304.17
0.02	-3916.11	246.2	1.55	-3885.19	229.32	1.5	-1470.39	143.58	224.06	-1450.94	145.26	245.26	-3446.32	49.82	7.2	-3630.38	201.47	21.49	-3426.77	251.05	-12.17	-3335.7	250.54	24.16	-2381.44	104.66	1185.73	0	0	0	-3302.41	256.9	1302.44	-2856.99	173.09	1570.69	-3054.66	141.56	1220.16	-1040.71	97.53	1543.97	297.47	855.42	55.82	733.91	813.67	60	304.28
0.03	-3916.11	246.2	1.55	-3885.19	229.32	1.5	-1470.39	143.58	224.06	-1450.94	145.26	245.26	-3446.32	49.82	7.2	-3630.38	201.47	21.49	-3427.1	251.08	-12.16	-3336.14	250.58	24.17	-2381.44	104.66	1185.73	0	0	0	-3303	256.95	1302.71	-2856.99	173.09	1570.69	-3055.41	141.6	1220.47	-1040.71	97.53	1543.97	297.57	855.69	55.84	734.17	813.95	60.02	420.87
0.04	-3916.11	246.2	1.55	-3885.19	229.32	1.5	-1470.39	143.58	224.06	-1450.94	145.26	245.26	-3446.32	49.82	7.2	-3630.38	201.47	21.49	-3756.5	278.99	-2.93	-3772.98	286.04	32.72	-2381.44	104.66	1185.73	0	0	0	-3897.23	308.94	1570.98	-2856.99	173.09	1570.69	-3800.25	178.64	1536.47	-1040.71	97.53	1543.97	392.01	1127.71	73.2	990.35	1099.37	80.01	420.68
0.05	-3916.11	246.2	1.55	-3885.19	229.32	1.5	-1470.39	143.58	224.06	-1450.94	145.26	245.26	-3446.32	49.82	7.2	-3630.38	201.47	21.49	-3756.43	280.56	-2.44	-3764.77	285.75	33.82	-2381.44	104.66	1185.73	0	0	0	-3894.09	308.27	1570.5	-2856.99	173.09	1570.69	-3786.48	174.93	1535.97	-1040.71	97.53	1543.97	392.85	1127.93	73.31	991.26	1099.74	80.17	420.59
0.06	-3916.11	246.2	1.55	-3885.19	229.32	1.5	-1470.39	143.58	224.06	-1450.94	145.26	245.26	-3446.32	49.82	7.2	-3630.38	201.47	21.49	-3749.3	281.49	-1.46	-3746.27	284.69	35.88	-2381.44	104.66	1185.73	0	0	0	-3876.31	305.82	1570.03	-2856.99	173.09	1570.69	-3794.55	171.44	1536.06	-1040.71	97.53	1543.97	391.68	1128.6	72.91	991.05	1099.14	80.31	420.17
0.07	-3916.11	246.2	1.55	-3885.19	229.32	1.5	-1470.39	143.58	224.06	-1450.94	145.26	245.26	-3446.32	49.82	7.2	-3630.38	201.47	21.49	-3753.62	281.12	-1.32	-3759.35	284.67	34.32	-2381.44	104.66	1185.73	0	0	0	-3882.46	304.48	1569.84	-2856.99	173.09	1570.69	-3791.64	167.15	1535.73	-1040.71	97.53	1543.97	390.98	1128.25	72.89	990.71	1098.47	80.4	421.05
0.08	-3916.11	246.2	1.55	-3885.19	229.32	1.5	-1470.39	143.58	224.06	-1450.94	145.26	245.26	-3446.32	49.82	7.2	-3630.38	201.47	21.49	-3773.34	282.54	-6.59	-3750.52	285.24	35.25	-2381.44	104.66	1185.73	0	0	0	-3848.21	302.08	1569.13	-2856.99	173.09	1570.69	-3798.75	164.09	1535.23	-1040.71	97.53	1543.97	389.49	1129.41	72.23	991.45	1098.61	80.63	420.23
0.09	-3916.11	246.2	1.55	-3885.19	229.32	1.5	-1470.39	143.58	224.06	-1450.94	145.26	245.26	-3446.32	49.82	7.2	-3630.38	201.47	21.49	-3733.91	281.35	0.9	-3763.22	285.13	33.52	-2381.44	104.66	1185.73	0	0	0	-3855.7	301.1	1569.14	-2856.99	173.09	1570.69	-3803.6	160.78	1534.93	-1040.71	97.53	1543.97	389.02	1128.94	72.24	991.79	1098.68	80.6	419.45
0.1	-3916.11	246.2	1.55	-3885.19	229.32	1.5	-1470.39	143.58	224.06	-1450.94	145.26	245.26	-3446.32	49.82	7.2	-3630.38	201.47	21.49	-3747.33	281.78	-3.04	-3757.56	286.57	34.5	-2381.44	104.66	1185.73	0	0	0	-3869.22	299.91	1569.58	-2856.99	173.09	1570.69	-3798.3	156.29	1534.28	-1040.71	97.53	1543.97	390.26	1128.07	72.73	992.13	1098.79	80.61	419.74
0.11	-3916.11	246.2	1.55	-3885.19	229.32	1.5	-1470.39	143.58	224.06	-1450.94	145.26	245.26	-3446.32	49.82	7.2	-3630.38	201.47	21.49	-3758.92	281.86	-3.87	-3757.5	285.86	34.05	-2381.44	104.66	1185.73	0	0	0	-3852.14	296.9	1568.92	-2856.99	173.09	1570.69	-3814.52	152.56	1534.23	-1040.71	97.53	1543.97	391.16	1127.59	73.05	991.39	1099.03	80.3	421.44
0.12	-3916.11	246.2	1.55	-3885.19	229.32	1.5	-1470.39	143.58	224.06	-1450.94	145.26	245.26	-3446.32	49.82	7.2	-3630.38	201.47	21.49	-3712.78	281.22	3.21	-3755.52	284.87	33.61	-2381.44	104.66	1185.73	0	0	0	-3860.77	294.61	1568.37	-2856.99	173.09	1570.69	-3822.27	147.93	1533.03	-1040.71	97.53	1543.97	391.75	1127.84	73.18	990.52	1098.84	80.22	422.02
0.13	-3916.11	246.2	1.55	-3885.19	229.32	1.5	-1470.39	143.58	224.06	-1450.94	145.26	245.26	-3446.32	49.82	7.2	-3630.38	201.47	21.49	-3743.58	281.56	-2.31	-3745.74	284.9	35.08	-2381.44	104.66	1185.73	0	0	0	-3867.31	292.51	1568.66	-2856.99	173.09	1570.69	-3811.54	144.98	1531.89	-1040.71	97.53	1543.97	390.81	1128.23	72.92	990.86	1099.06	80.25	421.74
0.14	-3916.11	246.2	1.55	-3885.19	229.32	1.5	-1470.39	143.58	224.06	-1450.94	145.26	245.26	-3446.32	49.82	7.2	-3630.38	201.47	21.49	-3758.79	283.4	-4.65	-3739.13	285.26	35.57	-2381.44	104.66	1185.73	0	0	0	-3869.04	290.32	1567.97	-2856.99	173.09	1570.69	-3821.74	140.95	1531.86	-1040.71	97.53	1543.97	391.13	1128.38	72.88	991.76	1099.18	80.3	420.17
0.15	-3916.11	246.2	1.55	-3885.19	229.32	1.5	-1470.39	143.58	224.06	-1450.94	145.26	245.26	-3446.32	49.82	7.2	-3630.38	201.47	21.49	-3736.18	282.43	-0.99	-3747.37	284.48	35.17	-2381.44	104.66	1185.73	0	0	0	-3854.55	287.75	1567.78	-2856.99	173.09	1570.69	-3810.9	137.86	1531.36	-1040.71	97.53	1543.97	389.71	1128.12	72.51	991.18	1098.94	80.21	419.79
0.16	-3916.11	246.2	1.55	-3885.19	229.32	1.5	-1470.39	143.58	224.06	-1450.94	145.26	245.26	-3446.32	49.82	7.2	-3630.38	201.47	21.49	-3715.62	280.97	1.58	-3763	284.25	31.58	-2381.44	104.66	1185.73	0	0	0	-3849.18	285.2	1566.58	-2856.99	173.09	1570.69	-3821.04	135.64	1530.95	-1040.71	97.53	1543.97	390.79	1128.24	72.86	991.3	1099.34	80.1	420.24
0.17	-3916.11	246.2	1.55	-3885.19	229.32	1.5	-1470.39	143.58	224.06	-1450.94	145.26	245.26	-3446.32	49.82	7.2	-3630.38	201.47	21.49	-3717.99	282.4	0.33	-3743.56	284.03	34.39	-2381.44	104.66	1185.73	0	0	0	-3843.35	283.53	1567.18	-2856.99	173.09	1570.69	-3831.5	131.81	1530.65	-1040.71	97.53	1543.97	390.39	1128.27	72.69	991.16	1099.63	80	420.19
0.18	-3916.11	246.2	1.55	-3885.19	229.32	1.5	-1470.39	143.58	224.06	-1450.94	145.26	245.26	-3446.32	49.82	7.2	-3630.38	201.47	21.49	-3740.07	283.53	-3.8	-3744.09	282.36	34.57	-2381.44	104.66	1185.73	0	0	0	-3834.94	280.49	1566.3	-2856.99	173.09	1570.69	-3828.26	128.52	1530.87	-1040.71	97.53	1543.97	392.96	1127.34	73.43	990.91	1100.18	79.85	420.54
0.19	-3916.11	246.2	1.55	-3885.19	229.32	1.5	-1470.39	143.58	224.06	-1450.94	145.26	245.26	-3446.32	49.82	7.2	-3630.38	201.47	21.49	-3767.32	283.69	-8.02	-3736.76	281.66	36.69	-2381.44	104.66	1185.73	0	0	0	-3830.33	277.16	1565.82	-2856.99	173.09	1570.69	-3829.53	125.62	1530.51	-1040.71	97.53	1543.97	393.13	1127.27	73.7	991.42	1099.51	80.13	420.48
0.2	-3916.11	246.2	1.55	-3885.19	229.32	1.5	-1470.39	143.58	224.06	-1450.94	145.26	245.26	-3446.32	49.82	7.2	-3630.38	201.47	21.49	-3741.08	282.88	-3.65	-3730.89	281.13	37.8	-2381.44	104.66	1185.73	0	0	0	-3840.65	274.39	1565.82	-2856.99	173.09	1570.69	-3853.18	122.73	1530.94	-1040.71	97.53	1543.97	392.08	1128.1	73.1	990.81	1100.14	79.8	418.84
0.21	-3916.11	246.2	1.55	-3885.19	229.32	1.5	-1470.39	143.58	224.06	-1450.94	145.26	245.26	-3446.32	49.82	7.2	-3630.38	201.47	21.49	-3737.09	282.33	-3.62	-3763.78	281.81	33.37	-2381.44	104.66	1185.73	0	0	0	-3850.38	271.59	1565.49	-2856.99	173.09	1570.69	-3851.91	119.62	1530.3	-1040.71	97.53	1543.97	391.17	1127.78	73.05	990.65	1099.01	80.21	420.82
0.22	-3916.11	246.2	1.55	-3885.19	229.32	1.5	-1470.39	143.58	224.06	-1450.94	145.26	245.26	-3446.32	49.82	7.2	-3630.38	201.47	21.49	-3753.91	284.52	-6.17	-3749.52	280.37	35.1	-2381.44	104.66	1185.73	0	0	0	-3840.37	268.92	1564.89	-2856.99	173.09	1570.69	-3852.86	117.64	1530.12	-1040.71	97.53	1543.97	391.79	1128.16	73.12	990.7	1098.88	80.16	420.63
0.23	-3916.11	246.2	1.55	-3885.19	229.32	1.5	-1470.39	143.58	224.06	-1450.94	145.26	245.26	-3446.32	49.82	7.2	-3630.38	201.47	21.49	-3726.32	281.85	-1.48	-3749.09	279.39	35.4	-2381.44	104.66	1185.73	0	0	0	-3833.18	265.95	1564.46	-2856.99	173.09	1570.69	-3855.6	115.18	1531.16	-1040.71	97.53	1543.97	392.96	1127.32	73.56	991.07	1098.85	80.27	420.78
0.24	-3916.11	246.2	1.55	-3885.19	229.32	1.5	-1470.39	143.58	224.06	-1450.94	145.26	245.26	-3446.32	49.82	7.2	-3630.38	201.47	21.49	-3739.29	282.51	-3.36	-3754.01	278.21	35.37	-2381.44	104.66	1185.73	0	0	0	-3831.1	262.26	1564.69	-2856.99	173.09	1570.69	-3869.51	113.26	1532.48	-1040.71	97.53	1543.97	391.98	1127.88	73.02	991.33	1098.57	80.42	420.6
0.25	-3916.11	246.2	1.55	-3885.19	229.32	1.5	-1470.39	143.58	224.06	-1450.94	145.26	245.26	-3446.32	49.82	7.2	-3630.38	201.47	21.49	-3745.43	282.48	-3.67	-3751.83	277.84	37.43	-2381.44	104.66	1185.73	0	0	0	-3858.14	259.96	1565.23	-2856.99	173.09	1570.69	-3871.29	111.37	1532.52	-1040.71	97.53	1543.97	392.88	1127.79	73.44	990.7	1099.14	80.02	420.03
0.26	-3916.11	246.2	1.55	-3885.19	229.32	1.5	-1470.39	143.58	224.06	-1450.94	145.26	245.26	-3446.32	49.82	7.2	-3630.38	201.47	21.49	-3730.3	281.12	0.31	-3744.77	275.91	37.55	-2381.44	104.66	1185.73	0	0	0	-3841.82	257.61	1564.42	-2856.99	173.09	1570.69	-3882.1	110.43	1532.1	-1040.71	97.53	1543.97	391.53	1127.62	73.16	990.04	1099.44	79.72	418.93
0.27	-3916.11	246.2	1.55	-3885.19	229.32	1.5	-1470.39	143.58	224.06	-1450.94	145.26	245.26	-3446.32	49.82	7.2	-3630.38	201.47	21.49	-3727.6	280.47	0.94	-3757.02	272.76	36.15	-2381.44	104.66	1185.73	0	0	0	-3844.51	254.01	1564.68	-2856.99	173.09	1570.69	-3883.16	108.98	1533.76	-1040.71	97.53	1543.97	390.4	1127.99	72.89	989.92	1098.81	79.98	418.92
0.28	-3916.11	246.2	1.55	-3885.19	229.32	1.5	-1470.39	143.58	224.06	-1450.94	145.26	245.26	-3446.32	49.82	7.2	-3630.38	201.47	21.49	-3713.91	277.24	3.62	-3743.97	270.35	39.42	-2381.44	104.66	1185.73	0	0	0	-3849.85	250.78	1564.29	-2856.99	173.09	1570.69	-3888.87	107.87	1534.06	-1040.71	97.53	1543.97	390.71	1127.99	72.94	990.06	1099.12	79.95	418.37
0.29	-3916.11	246.2	1.55	-3885.19	229.32	1.5	-1470.39	143.58	224.06	-1450.94	145.26	245.26	-3446.32	49.82	7.2	-3630.38	201.47	21.49	-3742.08	274.47	-0.46	-3749.75	267.22	39.29	-2381.44	104.66	1185.73	0	0	0	-3827.04	247.26	1563.5	-2856.99	173.09	1570.69	-3890.79	106.18	1534.29	-1040.71	97.53	1543.97	391.43	1128.06	72.96	991.65	1099.35	80.19	419.58
0.3	-3916.11	246.2	1.55	-3885.19	229.32	1.5	-1470.39	143.58	224.06	-1450.94	145.26	245.26	-3446.32	49.82	7.2	-3630.38	201.47	21.49	-3744.2	273.11	0.41	-3745.15	263.41	40.46	-2381.44	104.66	1185.73	0	0	0	-3842.3	243.87	1564.15	-2856.99	173.09	1570.69	-3901.56	105.46	1533.49	-1040.71	97.53	1543.97	393.02	1127.39	73.6	991.83	1098.93	80.48	419.14
0.31	-3916.11	246.2	1.55	-3885.19	229.32	1.5	-1470.39	143.58	224.06	-1450.94	145.26	245.26	-3446.32	49.82	7.2	-3630.38	201.47	21.49	-3748.27	269.89	-0.79	-3733.16	260.9	42.6	-2381.44	104.66	1185.73	0	0	0	-3841.71	240.95	1564.09	-2856.99	173.09	1570.69	-3907.81	103.9	1533.75	-1040.71	97.53	1543.97	390.82	1128.46	72.82	992.1	1098.45	80.75	420.21
0.32	-3916.11	246.2	1.55	-3885.19	229.32	1.5	-1470.39	143.58	224.06	-1450.94	145.26	245.26	-3446.32	49.82	7.2	-3630.38	201.47	21.49	-3743.93	264.49	0.73	-3749.36	256.31	40.24	-2381.44	104.66	1185.73	0	0	0	-3847.92	237.84	1563.96	-2856.99	173.09	1570.69	-3913.9	102.35	1534.02	-1040.71	97.53	1543.97	391.35	1128.61	72.7	992.63	1098.29	80.91	421.95
0.33	-3916.11	246.2	1.55	-3885.19	229.32	1.5	-1470.39	143.58	224.06	-1450.94	145.26	245.26	-3446.32	49.82	7.2	-3630.38	201.47	21.49	-3740.77	260.32	2.09	-3737.33	252.48	43.32	-2381.44	104.66	1185.73	0	0	0	-3832.93	234.17	1563.76	-2856.99	173.09	1570.69	-3919.83	100.83	1534.28	-1040.71	97.53	1543.97	391.8	1128.1	73.05	991.43	1098.95	80.36	421.49
0.34	-3916.11	246.2	1.55	-3885.19	229.32	1.5	-1470.39	143.58	224.06	-1450.94	145.26	245.26	-3446.32	49.82	7.2	-3630.38	201.47	21.49	-3719.78	255.35	5.79	-3739.52	247.86	44.01	-2381.44	104.66	1185.73	0	0	0	-3842.63	231.37	1563.75	-2856.99	173.09	1570.69	-3925.61	99.32	1534.54	-1040.71	97.53	1543.97	390.25	1127.69	72.93	992.15	1097.99	80.94	419.8
0.35	-3916.11	246.2	1.55	-3885.19	229.32	1.5	-1470.39	143.58	224.06	-1450.94	145.26	245.26	-3446.32	49.82	7.2	-3630.38	201.47	21.49	-3730.51	249.66	4.52	-3737.13	243.74	45.19	-2381.44	104.66	1185.73	0	0	0	-3822.42	228.88	1564.25	-2856.99	173.09	1570.69	-3931.23	97.84	1534.8	-1040.71	97.53	1543.97	390.31	1128.36	72.8	990.65	1098.07	80.47	419.71
0.36	-3916.11	246.2	1.55	-3885.19	229.32	1.5	-1470.39	143.58	224.06	-1450.94	145.26	245.26	-3446.32	49.82	7.2	-3630.38	201.47	21.49	-3737.38	246.7	3.34	-3772.57	239.4	40.03	-2381.44	104.66	1185.73	0	0	0	-3835.49	225.42	1564.28	-2856.99	173.09	1570.69	-3936.69	96.37	1535.06	-1040.71	97.53	1543.97	389.61	1128.75	72.24	991.55	1098.2	80.71	419.75
0.37	-3916.11	246.2	1.55	-3885.19	229.32	1.5	-1470.39	143.58	224.06	-1450.94	145.26	245.26	-3446.32	49.82	7.2	-3630.38	201.47	21.49	-3753.73	242.03	1.66	-3777.92	233.94	39.1	-2381.44	104.66	1185.73	0	0	0	-3832.94	222.69	1564.48	-2856.99	173.09	1570.69	-3942.01	94.92	1535.31	-1040.71	97.53	1543.97	390.59	1127.42	72.98	990.89	1099.12	80.11	419.45
0.38	-3916.11	246.2	1.55	-3885.19	229.32	1.5	-1470.39	143.58	224.06	-1450.94	145.26	245.26	-3446.32	49.82	7.2	-3630.38	201.47	21.49	-3742.57	236.07	4.33	-3783.5	230	38.73	-2381.44	104.66	1185.73	0	0	0	-3818.13	219.86	1563.81	-2856.99	173.09	1570.69	-3947.16	93.49	1535.57	-1040.71	97.53	1543.97	391.25	1127.38	73.2	991.26	1098.4	80.52	421.32
0.39	-3916.11	246.2	1.55	-3885.19	229.32	1.5	-1470.39	143.58	224.06	-1450.94	145.26	245.26	-3446.32	49.82	7.2	-3630.38	201.47	21.49	-3743.64	231.05	4.83	-3765.91	224.72	43.33	-2381.44	104.66	1185.73	0	0	0	-3833.81	218.15	1564.61	-2856.99	173.09	1570.69	-3952.17	92.08	1535.83	-1040.71	97.53	1543.97	391.81	1127.77	73.12	992.36	1097.72	81.08	422.07
0.4	-3916.11	246.2	1.55	-3885.19	229.32	1.5	-1470.39	143.58	224.06	-1450.94	145.26	245.26	-3446.32	49.82	7.2	-3630.38	201.47	21.49	-3744.82	226.1	5.43	-3768.6	219.79	43.78	-2381.44	104.66	1185.73	0	0	0	-3829.95	215.01	1565	-2856.99	173.09	1570.69	-3957.02	90.69	1536.08	-1040.71	97.53	1543.97	391.33	1128.37	72.92	992.05	1098.65	80.64	419.94
0.41	-3916.11	246.2	1.55	-3885.19	229.32	1.5	-1470.39	143.58	224.06	-1450.94	145.26	245.26	-3446.32	49.82	7.2	-3630.38	201.47	21.49	-3746.09	221.22	6.14	-3771.34	214.92	44.33	-2381.44	104.66	1185.73	0	0	0	-3824.6	212.24	1564.91	-2856.99	173.09	1570.69	-3961.72	89.31	1536.34	-1040.71	97.53	1543.97	392.04	1128.72	72.99	990.74	1099.02	80.21	418.67
0.42	-3916.11	246.2	1.55	-3885.19	229.32	1.5	-1470.39	143.58	224.06	-1450.94	145.26	245.26	-3446.32	49.82	7.2	-3630.38	201.47	21.49	-3747.47	216.41	6.94	-3774.11	210.12	44.97	-2381.44	104.66	1185.73	0	0	0	-3828.86	210.46	1565.38	-2856.99	173.09	1570.69	-3966.27	87.96	1536.59	-1040.71	97.53	1543.97	392.52	1127.95	73.34	991.55	1098.49	80.64	419.94
0.43	-3916.11	246.2	1.55	-3885.19	229.32	1.5	-1470.39	143.58	224.06	-1450.94	145.26	245.26	-3446.32	49.82	7.2	-3630.38	201.47	21.49	-3748.93	211.67	7.84	-3776.93	205.38	45.7	-2381.44	104.66	1185.73	0	0	0	-3845.8	207.72	1565.24	-2856.99	173.09	1570.69	-3970.67	86.62	1536.84	-1040.71	97.53	1543.97	391.73	1128.46	72.81	991.35	1098.74	80.39	419.85
0.44	-3916.11	246.2	1.55	-3885.19	229.32	1.5	-1470.39	143.58	224.06	-1450.94	145.26	245.26	-3446.32	49.82	7.2	-3630.38	201.47	21.49	-3750.49	206.99	8.84	-3779.77	200.7	46.53	-2381.44	104.66	1185.73	0	0	0	-3830.11	205.64	1565.3	-2856.99	173.09	1570.69	-3974.92	85.3	1537.1	-1040.71	97.53	1543.97	391.21	1128.98	72.63	991.68	1099.12	80.29	420.4
0.45	-3916.11	246.2	1.55	-3885.19	229.32	1.5	-1470.39	143.58	224.06	-1450.94	145.26	245.26	-3446.32	49.82	7.2	-3630.38	201.47	21.49	-3752.15	202.39	9.93	-3782.66	196.09	47.44	-2381.44	104.66	1185.73	0	0	0	-3803.25	203.36	1564.84	-2856.99	173.09	1570.69	-3979.02	83.99	1537.35	-1040.71	97.53	1543.97	392.81	1127.98	73.48	992	1099.03	80.5	420.01
0.46	-3916.11	246.2	1.55	-3885.19	229.32	1.5	-1470.39	143.58	224.06	-1450.94	145.26	245.26	-3446.32	49.82	7.2	-3630.38	201.47	21.49	-3753.89	197.84	11.12	-3785.58	191.54	48.44	-2381.44	104.66	1185.73	0	0	0	-3813.08	201.63	1565.41	-2856.99	173.09	1570.69	-3982.97	82.71	1537.6	-1040.71	97.53	1543.97	393.12	1127.37	73.64	991	1098.58	80.51	419.05
0.47	-3916.11	246.2	1.55	-3885.19	229.32	1.5	-1470.39	143.58	224.06	-1450.94	145.26	245.26	-3446.32	49.82	7.2	-3630.38	201.47	21.49	-3755.72	193.37	12.4	-3788.53	187.05	49.53	-2381.44	104.66	1185.73	0	0	0	-3812.08	199.28	1565.96	-2856.99	173.09	1570.69	-3986.78	81.44	1537.85	-1040.71	97.53	1543.97	390.05	1128.99	72.46	991.37	1098.17	80.69	419.99
0.48	-3916.11	246.2	1.55	-3885.19	229.32	1.5	-1470.39	143.58	224.06	-1450.94	145.26	245.26	-3446.32	49.82	7.2	-3630.38	201.47	21.49	-3757.64	188.96	13.78	-3791.51	182.62	50.71	-2381.44	104.66	1185.73	0	0	0	-3819.3	197.33	1565.69	-2856.99	173.09	1570.69	-3990.44	80.19	1538.1	-1040.71	97.53	1543.97	391.16	1129.35	72.57	990.62	1099.47	79.89	418.94
0.49	-3916.11	246.2	1.55	-3885.19	229.32	1.5	-1470.39	143.58	224.06	-1450.94	145.26	245.26	-3446.32	49.82	7.2	-3630.38	201.47	21.49	-3759.64	184.62	15.24	-3794.52	178.25	51.97	-2381.44	104.66	1185.73	0	0	0	-3823.79	195.16	1565.54	-2856.99	173.09	1570.69	-3993.95	78.96	1538.34	-1040.71	97.53	1543.97	391.52	1128.48	72.86	991.81	1098.65	80.5	419.11
0.5	-3916.11	246.2	1.55	-3885.19	229.32	1.5	-1470.39	143.58	224.06	-1450.94	145.26	245.26	-3446.32	49.82	7.2	-3630.38	201.47	21.49	-3761.72	180.34	16.8	-3797.56	173.94	53.32	-2381.44	104.66	1185.73	0	0	0	-3817.74	192.37	1565.9	-2856.99	173.09	1570.69	-3997.31	77.75	1538.59	-1040.71	97.53	1543.97	391.24	1128.25	72.95	992.09	1098.07	80.83	418.52
0.51	-3916.11	246.2	1.55	-3885.19	229.32	1.5	-1470.39	143.58	224.06	-1450.94	145.26	245.26	-3446.32	49.82	7.2	-3630.38	201.47	21.49	-3763.89	176.13	18.45	-3800.63	169.7	54.75	-2381.44	104.66	1185.73	0	0	0	-3816.16	191.01	1565.69	-2856.99	173.09	1570.69	-4000.53	76.55	1538.84	-1040.71	97.53	1543.97	390.23	1128.46	72.64	992.3	1099.26	80.32	418.77
0.52	-3916.11	246.2	1.55	-3885.19	229.32	1.5	-1470.39	143.58	224.06	-1450.94	145.26	245.26	-3446.32	49.82	7.2	-3630.38	201.47	21.49	-3766.13	171.98	20.18	-3803.72	165.51	56.27	-2381.44	104.66	1185.73	0	0	0	-3803.22	188.4	1564.46	-2856.99	173.09	1570.69	-4003.6	75.37	1539.08	-1040.71	97.53	1543.97	392.22	1127.71	73.28	992.33	1098.8	80.53	420.01
0.53	-3916.11	246.2	1.55	-3885.19	229.32	1.5	-1470.39	143.58	224.06	-1450.94	145.26	245.26	-3446.32	49.82	7.2	-3630.38	201.47	21.49	-3768.45	167.89	22	-3806.84	161.38	57.86	-2381.44	104.66	1185.73	0	0	0	-3810.34	186.22	1564.84	-2856.99	173.09	1570.69	-4006.53	74.21	1539.33	-1040.71	97.53	1543.97	392.22	1128.13	73.19	990.98	1099.12	80.08	419.88
0.54	-3916.11	246.2	1.55	-3885.19	229.32	1.5	-1470.39	143.58	224.06	-1450.94	145.26	245.26	-3446.32	49.82	7.2	-3630.38	201.47	21.49	-3770.85	163.87	23.91	-3809.98	157.31	59.54	-2381.44	104.66	1185.73	0	0	0	-3828.26	184.74	1565.9	-2856.99	173.09	1570.69	-4009.32	73.06	1539.57	-1040.71	97.53	1543.97	391.76	1128	73.11	991.12	1099.13	80.19	419.4
0.55	-3916.11	246.2	1.55	-3885.19	229.32	1.5	-1470.39	143.58	224.06	-1450.94	145.26	245.26	-3446.32	49.82	7.2	-3630.38	201.47	21.49	-3773.31	159.91	25.9	-3813.14	153.3	61.29	-2381.44	104.66	1185.73	0	0	0	-3804.1	182.35	1564.66	-2856.99	173.09	1570.69	-4011.96	71.93	1539.81	-1040.71	97.53	1543.97	390.48	1128.59	72.46	991.94	1097.93	80.91	418.73
0.56	-3916.11	246.2	1.55	-3885.19	229.32	1.5	-1470.39	143.58	224.06	-1450.94	145.26	245.26	-3446.32	49.82	7.2	-3630.38	201.47	21.49	-3775.85	156.02	27.97	-3816.32	149.35	63.12	-2381.44	104.66	1185.73	0	0	0	-3807.69	181.22	1565.24	-2856.99	173.09	1570.69	-4014.46	70.82	1540.05	-1040.71	97.53	1543.97	391.44	1128.62	72.76	992.07	1097.69	81.1	419.9
0.57	-3916.11	246.2	1.55	-3885.19	229.32	1.5	-1470.39	143.58	224.06	-1450.94	145.26	245.26	-3446.32	49.82	7.2	-3630.38	201.47	21.49	-3778.46	152.18	30.13	-3819.53	145.45	65.03	-2381.44	104.66	1185.73	0	0	0	-3809.33	179.95	1565.05	-2856.99	173.09	1570.69	-4016.82	69.73	1540.3	-1040.71	97.53	1543.97	391.44	1128.34	72.78	990.48	1098.45	80.33	418.76
0.58	-3916.11	246.2	1.55	-3885.19	229.32	1.5	-1470.39	143.58	224.06	-1450.94	145.26	245.26	-3446.32	49.82	7.2	-3630.4	201.46	21.48	-3781.14	148.41	32.37	-3822.74	141.62	67.02	-2381.44	104.66	1185.73	0	0	0	-3806.9	177.77	1563.88	-2856.99	173.09	1570.69	-4019.03	68.65	1540.54	-1040.71	97.53	1543.97	390.19	1129.11	72.29	990.79	1098.41	80.27	420.53
0.59	-3916.11	246.2	1.55	-3885.19	229.32	1.5	-1470.39	143.58	224.06	-1450.94	145.26	245.26	-3446.32	49.82	7.2	-3653.39	195.7	15.79	-3783.88	144.7	34.68	-3825.98	137.84	69.08	-2381.44	104.66	1185.73	0	0	0	-3788.17	175.26	1564.02	-2856.99	173.09	1570.69	-4021.11	67.59	1540.77	-1040.71	97.53	1543.97	392.46	1128.52	73.02	991.18	1098.83	80.2	420.85
0.6	-3916.11	246.2	1.55	-3885.19	229.32	1.5	-1470.39	143.58	224.06	-1450.94	145.26	245.26	-3446.32	49.82	7.2	-3626.36	188.12	20.62	-3786.68	141.05	37.08	-3829.23	134.12	71.21	-2381.44	104.66	1185.73	0	0	0	-3781.87	173.3	1563.93	-2856.99	173.09	1570.69	-4023.05	66.54	1541.01	-1040.71	97.53	1543.97	392.5	1128.42	73	991.55	1098.37	80.57	420.5
0.61	-3916.11	246.2	1.55	-3885.19	229.32	1.5	-1470.39	143.58	224.06	-1450.94	145.26	245.26	-3446.32	49.82	7.2	-3643.33	180.94	18.57	-3789.55	137.46	39.55	-3832.49	130.45	73.42	-2381.44	104.66	1185.73	0	0	0	-3790.3	172.32	1563.72	-2856.99	173.09	1570.69	-4024.85	65.51	1541.25	-1040.71	97.53	1543.97	393.27	1127.85	73.46	990.74	1099.17	80.28	419.76
0.62	-3916.11	246.2	1.55	-3885.19	229.32	1.5	-1470.39	143.58	224.06	-1450.94	145.26	245.26	-3446.32	49.82	7.2	-3614.89	175.03	22.15	-3792.47	133.93	42.1	-3835.77	126.84	75.7	-2381.44	104.66	1185.73	0	0	0	-3786.26	170.23	1563.02	-2856.99	173.09	1570.69	-4026.51	64.49	1541.49	-1040.71	97.53	1543.97	392.23	1127.14	73.56	991.43	1099.19	80.28	419.44
0.63	-3916.11	246.2	1.55	-3885.19	229.32	1.5	-1470.39	143.58	224.06	-1450.94	145.26	245.26	-3446.32	49.82	7.2	-3616.24	169.28	21.63	-3795.46	130.46	44.73	-3839.06	123.29	78.05	-2381.44	104.66	1185.73	0	0	0	-3788.81	168.49	1562.98	-2856.99	173.09	1570.69	-4028.03	63.5	1541.72	-1040.71	97.53	1543.97	391.14	1128.02	73.13	991.89	1098.55	80.57	421.69
0.64	-3916.11	246.2	1.55	-3885.19	229.32	1.5	-1470.39	143.58	224.06	-1450.94	145.26	245.26	-3446.32	49.82	7.2	-3602.63	161.87	24.32	-3798.5	127.05	47.43	-3842.35	119.79	80.46	-2381.44	104.66	1185.73	0	0	0	-3783.86	165.93	1563.11	-2856.99	173.09	1570.69	-4029.41	62.51	1541.96	-1040.71	97.53	1543.97	389.76	1128.27	72.64	991.67	1098.82	80.45	420.88
0.65	-3916.11	246.2	1.55	-3885.19	229.32	1.5	-1470.39	143.58	224.06	-1450.94	145.26	245.26	-3446.32	49.82	7.2	-3602.99	154.93	24.55	-3801.59	123.69	50.2	-3845.66	116.34	82.95	-2381.44	104.66	1185.73	0	0	0	-3775.22	163.82	1561.88	-2856.99	173.09	1570.69	-4030.66	61.55	1542.19	-1040.71	97.53	1543.97	390.61	1128.65	72.69	992.73	1098.41	80.67	419.8
0.66	-3916.11	246.2	1.55	-3885.19	229.32	1.5	-1470.39	143.58	224.06	-1450.94	145.26	245.26	-3446.32	49.82	7.2	-3624.15	150.73	22.8	-3804.74	120.4	53.04	-3848.97	112.95	85.5	-2381.44	104.66	1185.73	0	0	0	-3767.12	163.56	1562.15	-2856.99	173.09	1570.69	-4031.77	60.6	1542.43	-1040.71	97.53	1543.97	391.31	1128.25	73.07	993.12	1099.32	80.54	420.66
0.67	-3916.11	246.2	1.55	-3885.19	229.32	1.5	-1470.39	143.58	224.06	-1450.94	145.26	245.26	-3446.32	49.82	7.2	-3560.09	144.45	33.23	-3807.94	117.16	55.96	-3852.28	109.62	88.13	-2381.44	104.66	1185.73	0	0	0	-3757.72	161.98	1561.83	-2856.99	173.09	1570.69	-4032.75	59.66	1542.66	-1040.71	97.53	1543.97	391.7	1128.17	72.99	991.76	1098.49	80.66	421.75
0.68	-3916.11	246.2	1.55	-3885.19	229.32	1.5	-1470.39	143.58	224.06	-1450.94	145.26	245.26	-3446.32	49.82	7.2	-3561.3	137.41	34.84	-3811.19	113.98	58.94	-3855.6	106.34	90.81	-2381.44	104.66	1185.73	0	0	0	-3763.42	160.19	1561.09	-2856.99	173.09	1570.69	-4033.59	58.74	1542.89	-1040.71	97.53	1543.97	391.17	1127.45	73.04	990.16	1099.11	79.88	421.93
0.69	-3916.11	246.2	1.55	-3885.19	229.32	1.5	-1470.39	143.58	224.06	-1450.94	145.26	245.26	-3446.32	49.82	7.2	-3559.18	129.82	34.38	-3814.48	110.86	61.99	-3858.93	103.11	93.56	-2381.44	104.66	1185.73	0	0	0	-3767.81	157.98	1561.25	-2856.99	173.09	1570.69	-4034.29	57.84	1543.12	-1040.71	97.53	1543.97	392.08	1128.44	73.03	991.31	1098.77	80.28	420.6
0.7	-3916.11	246.2	1.55	-3885.19	229.32	1.5	-1470.39	143.58	224.06	-1450.94	145.26	245.26	-3446.32	49.82	7.2	-3551.16	123.64	37.34	-3817.82	107.79	65.11	-3862.25	99.94	96.37	-2381.44	104.66	1185.73	0	0	0	-3788.78	157.22	1560.95	-2856.99	173.09	1570.69	-4034.87	56.95	1543.35	-1040.71	97.53	1543.97	390.95	1128.31	72.81	990.63	1099.04	80.18	419.75
0.71	-3916.11	246.2	1.55	-3885.19	229.32	1.5	-1470.39	143.58	224.06	-1450.94	145.26	245.26	-3446.32	49.82	7.2	-3581.38	118.46	34.6	-3821.2	104.78	68.3	-3865.57	96.82	99.25	-2381.44	104.66	1185.73	0	0	0	-3763.18	154.41	1559.38	-2856.99	173.09	1570.69	-4035.31	56.07	1543.58	-1040.71	97.53	1543.97	391.22	1128.55	72.7	990.88	1098.77	80.32	419.75
0.72	-3916.11	246.2	1.55	-3885.19	229.32	1.5	-1470.39	143.58	224.06	-1450.94	145.26	245.26	-3446.32	49.82	7.2	-3534.43	112.62	42.86	-3824.62	101.83	71.55	-3868.9	93.75	102.19	-2381.44	104.66	1185.73	0	0	0	-3750.92	154.23	1558.79	-2856.99	173.09	1570.69	-4035.62	55.21	1543.81	-1040.71	97.53	1543.97	391.28	1127.91	72.88	991.21	1098.5	80.43	421.68
0.73	-3916.11	246.2	1.55	-3885.19	229.32	1.5	-1470.39	143.58	224.06	-1450.94	145.26	245.26	-3446.32	49.82	7.2	-3526.59	106.89	45.06	-3828.08	98.93	74.86	-3872.22	90.73	105.18	-2381.44	104.66	1185.73	0	0	0	-3756.02	152.98	1559.2	-2856.99	173.09	1570.69	-4035.79	54.37	1544.04	-1040.71	97.53	1543.97	391.87	1129.4	72.67	991.1	1098.76	80.37	421.14
0.74	-3916.11	246.2	1.55	-3885.19	229.32	1.5	-1470.39	143.58	224.06	-1450.94	145.26	245.26	-3446.32	49.82	7.2	-3516.46	100.51	47.58	-3831.58	96.09	78.24	-3875.53	87.76	108.24	-2381.44	104.66	1185.73	0	0	0	-3743.16	151.1	1558.91	-2856.99	173.09	1570.69	-4035.84	53.54	1544.26	-1040.71	97.53	1543.97	391.12	1128.76	72.83	990.38	1099.5	79.84	420.36
0.75	-3916.11	246.2	1.55	-3885.19	229.32	1.5	-1470.39	143.58	224.06	-1450.94	145.26	245.26	-3446.32	49.82	7.2	-3507.13	94.74	49.57	-3835.12	93.3	81.67	-3878.84	84.85	111.35	-2381.44	104.66	1185.73	0	0	0	-3732.45	149.36	1557.92	-2856.99	173.09	1570.69	-4035.75	52.72	1544.49	-1040.71	97.53	1543.97	391.3	1128.05	72.89	991.06	1098.81	80.41	419.39
0.76	-3916.11	246.2	1.55	-3885.19	229.32	1.5	-1470.39	143.58	224.06	-1450.94	145.26	245.26	-3446.32	49.82	7.2	-3498.59	89.54	51.06	-3838.69	90.56	85.17	-3882.15	81.99	114.52	-2381.44	104.66	1185.73	0	0	0	-3736.23	147.62	1557.56	-2856.99	173.09	1570.69	-4035.54	51.92	1544.71	-1040.71	97.53	1543.97	390.58	1128.01	72.78	991.86	1099.89	80.16	419.15
0.77	-3916.11	246.2	1.55	-3885.19	229.32	1.5	-1470.39	143.58	224.06	-1450.94	145.26	245.26	-3446.32	49.82	7.2	-3490.79	84.88	52.08	-3842.29	87.88	88.73	-3885.44	79.17	117.74	-2381.44	104.66	1185.73	0	0	0	-3725.62	144.76	1556.14	-2856.99	173.09	1570.69	-4035.2	51.14	1544.94	-1040.71	97.53	1543.97	390.52	1128.04	72.74	991.61	1099.02	80.34	418.88
0.78	-3916.11	246.2	1.55	-3885.19	229.32	1.5	-1470.39	143.58	224.06	-1450.94	145.26	245.26	-3446.32	49.82	7.2	-3483.72	80.73	52.65	-3845.92	85.25	92.34	-3888.73	76.41	121.02	-2381.44	104.66	1185.73	0	0	0	-3757.51	144.73	1556.48	-2856.99	173.09	1570.69	-4034.72	50.36	1545.16	-1040.71	97.53	1543.97	391.16	1128.99	72.62	990.83	1098.57	80.38	419.93
0.79	-3916.11	246.2	1.55	-3885.19	229.32	1.5	-1470.39	143.58	224.06	-1450.94	145.26	245.26	-3446.32	49.82	7.2	-3477.33	77.06	52.83	-3849.57	82.67	96.01	-3892	73.7	124.36	-2381.44	104.66	1185.73	0	0	0	-3744.13	142.92	1556.23	-2856.99	173.09	1570.69	-4034.12	49.61	1545.38	-1040.71	97.53	1543.97	391.88	1128.51	72.96	990.58	1098.3	80.39	420.05
0.8	-3916.11	246.2	1.55	-3885.19	229.32	1.5	-1470.39	143.58	224.06	-1450.94	145.26	245.26	-3446.32	49.82	7.2	-3471.6	73.84	52.63	-3853.26	80.15	99.74	-3895.27	71.03	127.74	-2381.44	104.66	1185.73	0	0	0	-3709.99	141.41	1554.73	-2856.99	173.09	1570.69	-4033.4	48.86	1545.6	-1040.71	97.53	1543.97	390.4	1128.42	72.63	991.26	1098.71	80.5	419.86
0.81	-3916.11	246.2	1.55	-3885.19	229.32	1.5	-1470.39	143.58	224.06	-1450.94	145.26	245.26	-3446.32	49.82	7.2	-3466.5	71.04	52.09	-3856.97	77.68	103.52	-3898.52	68.42	131.18	-2381.44	104.66	1185.73	0	0	0	-3714.96	138.56	1555.09	-2856.99	173.09	1570.69	-4032.54	48.13	1545.82	-1040.71	97.53	1543.97	391.96	1127.85	73.15	992.09	1098.85	80.64	419.63
0.82	-3916.11	246.2	1.55	-3885.19	229.32	1.5	-1470.39	143.58	224.06	-1450.94	145.26	245.26	-3446.32	49.82	7.2	-3462	68.63	51.24	-3860.7	75.26	107.35	-3901.75	65.85	134.66	-2381.44	104.66	1185.73	0	0	0	-3697.62	137.12	1553.22	-2856.99	173.09	1570.69	-4031.56	47.42	1546.04	-1040.71	97.53	1543.97	391.05	1128.27	72.86	991.22	1099.5	80.1	420.63
0.83	-3916.11	246.2	1.55	-3885.19	229.32	1.5	-1470.39	143.58	224.06	-1450.94	145.26	245.26	-3446.32	49.82	7.2	-3458.06	66.58	50.11	-3864.45	72.89	111.24	-3904.97	63.34	138.2	-2381.44	104.66	1185.73	0	0	0	-3703.77	135.04	1551.71	-2856.99	173.09	1570.69	-4030.46	46.72	1546.26	-1040.71	97.53	1543.97	391.06	1127.48	73.06	990.98	1098.19	80.52	420.93
0.84	-3916.11	246.2	1.55	-3885.19	229.32	1.5	-1470.39	143.58	224.06	-1450.94	145.26	245.26	-3446.32	49.82	7.2	-3454.66	64.85	48.74	-3868.22	70.57	115.17	-3908.17	60.87	141.78	-2381.44	104.66	1185.73	0	0	0	-3689.54	134.8	1551.06	-2856.99	173.09	1570.69	-4029.23	46.03	1546.48	-1040.71	97.53	1543.97	391.52	1128.29	73.06	993.08	1098.71	80.88	421.37
0.85	-3916.11	246.2	1.55	-3885.19	229.32	1.5	-1470.39	143.58	224.06	-1450.94	145.26	245.26	-3446.32	49.82	7.2	-3451.76	63.42	47.15	-3872.01	68.3	119.16	-3911.35	58.44	145.41	-2381.44	104.66	1185.73	0	0	0	-3681.89	132.98	1550.17	-2856.99	173.09	1570.69	-4027.87	45.35	1546.7	-1040.71	97.53	1543.97	392.79	1128.54	73.1	992.46	1098.67	80.55	420.34
0.86	-3916.11	246.2	1.55	-3885.19	229.32	1.5	-1470.39	143.58	224.06	-1450.94	145.26	245.26	-3446.32	49.82	7.2	-3449.34	62.26	45.39	-3875.81	66.08	123.19	-3914.51	56.07	149.09	-2381.44	104.66	1185.73	0	0	0	-3679.11	130.54	1549.48	-2856.99	173.09	1570.69	-4026.39	44.69	1546.91	-1040.71	97.53	1543.97	391.67	1128.51	72.88	992.21	1098.43	80.65	420.4
0.87	-3916.11	246.2	1.55	-3885.19	229.32	1.5	-1470.39	143.58	224.06	-1450.94	145.26	245.26	-3446.32	49.82	7.2	-3447.36	61.34	43.47	-3879.62	63.91	127.27	-3917.65	53.74	152.81	-2381.44	104.66	1185.73	0	0	0	-3663.9	129.86	1548.44	-2856.99	173.09	1570.69	-4024.79	44.04	1547.13	-1040.71	97.53	1543.97	392.33	1127.54	73.2	991.08	1098.7	80.34	421.44
0.88	-3916.11	246.2	1.55	-3885.19	229.32	1.5	-1470.39	143.58	224.06	-1450.94	145.26	245.26	-3446.32	49.82	7.2	-3445.8	60.62	41.44	-3883.45	61.79	131.4	-3920.77	51.46	156.58	-2381.44	104.66	1185.73	0	0	0	-3663.98	127.49	1547.8	-2856.99	173.09	1570.69	-4023.07	43.41	1547.34	-1040.71	97.53	1543.97	389.86	1127.7	72.96	990.91	1099.17	80.17	420.93
0.89	-3916.11	246.2	1.55	-3885.19	229.32	1.5	-1470.39	143.58	224.06	-1450.94	145.26	245.26	-3446.32	49.82	7.2	-3444.62	60.08	39.33	-3887.28	59.71	135.57	-3923.86	49.22	160.39	-2381.44	104.66	1185.73	0	0	0	-3655.79	125.86	1547.08	-2856.99	173.09	1570.69	-4021.23	42.79	1547.56	-1040.71	97.53	1543.97	391.2	1127.68	73.17	992.13	1098.81	80.61	420.47
0.9	-3916.11	246.2	1.55	-3885.19	229.32	1.5	-1470.39	143.58	224.06	-1450.94	145.26	245.26	-3446.32	49.82	7.2	-3443.79	59.68	37.16	-3891.12	57.69	139.79	-3926.93	47.03	164.23	-2381.44	104.66	1185.73	0	0	0	-3659.25	124.21	1546.32	-2856.99	173.09	1570.69	-4019.26	42.18	1547.77	-1040.71	97.53	1543.97	391.27	1127.74	73.14	991.55	1099.62	80.12	420.54
0.91	-3916.11	246.2	1.55	-3885.19	229.32	1.5	-1470.39	143.58	224.06	-1450.94	145.26	245.26	-3446.32	49.82	7.2	-3443.28	59.39	34.98	-3894.97	55.71	144.05	-3929.97	44.89	168.13	-2381.44	104.66	1185.73	0	0	0	-3677.39	121.31	1545.57	-2856.99	173.09	1570.69	-4017.18	41.58	1547.98	-1040.71	97.53	1543.97	390.58	1129.04	72.44	990.74	1099.2	80.18	418.06
0.92	-3916.11	246.2	1.55	-3885.19	229.32	1.5	-1470.39	143.58	224.06	-1450.94	145.26	245.26	-3446.32	49.82	7.2	-3443.07	59.2	32.8	-3898.82	53.78	148.35	-3932.98	42.79	172.05	-2381.44	104.66	1185.73	0	0	0	-3643.02	120.17	1544.42	-2856.99	173.09	1570.69	-4014.97	41	1548.19	-1040.71	97.53	1543.97	391.25	1128.36	72.77	991.14	1099.31	80.15	421.37
0.93	-3916.11	246.2	1.55	-3885.19	229.32	1.5	-1470.39	143.58	224.06	-1450.94	145.26	245.26	-3446.32	49.82	7.2	-3443.12	59.05	30.68	-3902.68	51.9	152.69	-3935.96	40.73	176.02	-2381.44	104.66	1185.73	0	0	0	-3639.99	118.58	1543.92	-2856.99	173.09	1570.69	-4012.65	40.43	1548.4	-1040.71	97.53	1543.97	390.45	1127.99	72.76	991.54	1098.34	80.6	421.1
0.94	-3916.11	246.2	1.55	-3885.19	229.32	1.5	-1470.39	143.58	224.06	-1450.94	145.26	245.26	-3446.32	49.82	7.2	-3443.4	58.93	28.63	-3906.53	50.06	157.07	-3938.91	38.72	180.03	-2381.44	104.66	1185.73	0	0	0	-3635.5	115.43	1543.78	-2856.99	173.09	1570.69	-4010.2	39.87	1548.61	-1040.71	97.53	1543.97	391.2	1128.05	72.93	991.43	1099.52	80.1	420.65
0.95	-3916.11	246.2	1.55	-3885.19	229.32	1.5	-1470.39	143.58	224.06	-1450.94	145.26	245.26	-3446.32	49.82	7.2	-3443.87	58.8	26.68	-3910.38	48.27	161.49	-3941.82	36.76	184.07	-2381.44	104.66	1185.73	0	0	0	-3630.65	111.94	1544.45	-2856.99	173.09	1570.69	-4007.64	39.32	1548.82	-1040.71	97.53	1543.97	391.77	1128.05	73.1	991.95	1099.28	80.27	421.18
0.96	-3916.11	246.2	1.55	-3885.19	229.32	1.5	-1470.39	143.58	224.06	-1450.94	145.26	245.26	-3446.32	49.82	7.2	-3444.51	58.63	24.88	-3914.23	46.52	165.95	-3944.71	34.83	188.15	-2381.44	104.66	1185.73	0	0	0	-3634.73	111.29	1545.57	-2856.99	173.09	1570.69	-4004.96	38.79	1549.03	-1040.71	97.53	1543.97	390	1128.03	72.56	991.5	1098.91	80.27	420.16
0.97	-3916.11	246.2	1.55	-3885.19	229.32	1.5	-1470.39	143.58	224.06	-1450.94	145.26	245.26	-3446.32	49.82	7.2	-3428.45	58.06	25.31	-3918.07	44.82	170.44	-3947.55	32.95	192.26	-2381.44	104.66	1185.73	0	0	0	-3613.4	108.81	1545.08	-2856.99	173.09	1570.69	-4002.17	38.27	1549.23	-1040.71	97.53	1543.97	389.92	1128.12	72.64	991.15	1099.57	79.86	420.33
0.98	-3916.11	246.2	1.55	-3885.19	229.32	1.5	-1470.39	143.58	224.06	-1450.94	145.26	245.26	-3446.32	49.82	7.2	-3447.88	57.08	19.18	-3921.91	43.16	174.96	-3950.37	31.12	196.4	-2381.44	104.66	1185.73	0	0	0	-3610	104.79	1545.29	-2856.99	173.09	1570.69	-3999.26	37.76	1549.44	-1040.71	97.53	1543.97	390.37	1128.32	72.88	991.14	1099.73	79.85	419.71
0.99	-3916.11	246.2	1.55	-3885.19	229.32	1.5	-1470.39	143.58	224.06	-1450.94	145.26	245.26	-3446.32	49.82	7.2	-3452.35	56.47	17.01	-3925.73	41.55	179.52	-3953.14	29.32	200.58	-2381.44	104.66	1185.73	0	0	0	-3591.94	104.1	1545.91	-2856.99	173.09	1570.69	-3996.23	37.26	1549.64	-1040.71	97.53	1543.97	389.7	1128.68	72.5	991.83	1099.35	80.24	418.9
1	-3916.11	246.2	1.55	-3885.19	229.32	1.5	-1470.39	143.58	224.06	-1450.94	145.26	245.26	-3446.32	49.82	7.2	-3450.35	56.87	16.54	-3929.54	39.98	184.11	-3955.87	27.57	204.79	-2381.44	104.66	1185.73	0	0	0	-3589.25	101.26	1547.45	-2856.99	173.09	1570.69	-3993.09	36.78	1549.85	-1040.71	97.53	1543.97	389.07	1128.35	72.48	991.41	1099.38	80.2	420.36
1.01	-3916.1	246.2	1.55	-3885.19	229.32	1.5	-1470.39	143.58	224.06	-1450.94	145.26	245.26	-3446.32	49.82	7.2	-3454.95	57.34	15.52	-3933.34	38.46	188.73	-3958.57	25.86	209.02	-2381.44	104.66	1185.73	0	0	0	-3577.19	100.1	1549.78	-2856.99	173.09	1570.69	-3989.84	36.31	1550.05	-1040.71	97.53	1543.97	390.31	1127.62	72.93	992.29	1099.2	80.49	420.25
1.02	-3910.55	247.16	2.38	-3885.19	229.32	1.5	-1470.39	143.58	224.06	-1450.94	145.26	245.26	-3446.32	49.82	7.2	-3438.31	56.7	16.65	-3937.13	36.97	193.39	-3961.22	24.19	213.29	-2381.44	104.66	1185.73	0	0	0	-3591.37	97.37	1550.5	-2856.99	173.09	1570.69	-3986.47	35.85	1550.25	-1040.71	97.53	1543.97	391.19	1127.57	73.16	990.72	1099.71	80.01	419.83
1.03	-3904.37	246.9	1.78	-3885.19	229.32	1.5	-1470.39	143.58	224.06	-1450.94	145.26	245.26	-3446.32	49.82	7.2	-3460.48	57.84	12.32	-3940.9	35.53	198.07	-3963.82	22.56	217.58	-2381.44	104.66	1185.73	0	0	0	-3552.29	96.77	1551.21	-2856.99	173.09	1570.69	-3982.99	35.4	1550.45	-1040.71	97.53	1543.97	390.28	1128.26	72.64	991.01	1099.34	80.17	419.27
1.04	-3890.69	247.45	3.57	-3885.19	229.32	1.5	-1470.39	143.58	224.06	-1450.94	145.26	245.26	-3446.32	49.82	7.2	-3471.66	58.16	10.17	-3944.65	34.13	202.78	-3966.39	20.97	221.9	-2381.44	104.66	1185.73	0	0	0	-3559.06	94.67	1553.36	-2856.99	173.09	1570.69	-3979.39	34.96	1550.65	-1040.71	97.53	1543.97	391.84	1128.72	72.82	992.06	1098.33	80.8	421.62
1.05	-3857.86	248.42	7.17	-3885.17	229.32	1.5	-1470.39	143.58	224.06	-1450.94	145.26	245.26	-3446.32	49.82	7.2	-3435.75	59.3	15.51	-3948.37	32.78	207.51	-3968.9	19.42	226.25	-2381.44	104.66	1185.73	0	0	0	-3562.47	93.44	1554.67	-2856.99	173.09	1570.69	-3975.69	34.53	1550.85	-1040.71	97.53	1543.97	392.04	1128.27	73.12	992	1099.04	80.55	420.52
1.06	-3841.57	249.76	6.79	-3860.29	230.91	3.37	-1470.39	143.58	224.06	-1450.94	145.26	245.26	-3446.32	49.82	7.2	-3441.21	58.67	14.63	-3952.08	31.46	212.27	-3971.37	17.91	230.62	-2381.44	104.66	1185.73	0	0	0	-3576.09	92.22	1556.85	-2856.99	173.09	1570.69	-3971.87	34.11	1551.05	-1040.71	97.53	1543.97	390.51	1127.85	72.94	990.99	1099.68	80.07	420.22
1.07	-3859	250.38	3.66	-3839.61	230.42	5.22	-1470.39	143.58	224.06	-1450.94	145.26	245.26	-3446.32	49.82	7.2	-3460.05	58.75	12.76	-3955.76	30.19	217.06	-3973.79	16.44	235.01	-2381.44	104.66	1185.73	0	0	0	-3538.55	89.98	1557.16	-2856.99	173.09	1570.69	-3967.95	33.71	1551.25	-1040.71	97.53	1543.97	391.79	1127.47	73.36	991.53	1099.19	80.37	421.84
1.08	-3850.63	250.98	1.81	-3863.73	232.32	0.05	-1470.39	143.58	224.06	-1450.94	145.26	245.26	-3446.32	49.82	7.2	-3452.44	59.49	13.64	-3959.42	28.95	221.86	-3976.16	15.01	239.43	-2381.44	104.66	1185.73	0	0	0	-3525.26	87.92	1557.99	-2856.99	173.09	1570.69	-3963.91	33.32	1551.45	-1040.71	97.53	1543.97	391.74	1127.98	73.05	991.39	1098.05	80.6	418.58
1.09	-3833.57	252.87	0.41	-3843.21	232.37	5.48	-1470.39	143.58	224.06	-1450.94	145.26	245.26	-3446.32	49.82	7.2	-3436.04	58.09	16.89	-3963.04	27.76	226.69	-3978.48	13.62	243.86	-2381.44	104.66	1185.73	0	0	0	-3527.86	85.32	1559.57	-2856.99	173.09	1570.69	-3959.77	32.93	1551.64	-1040.71	97.53	1543.97	390.47	1128.38	72.65	990.69	1099.43	80.04	419.16
1.1	-3841.64	252.71	-3.75	-3840.5	234.79	5.06	-1470.39	143.58	224.06	-1450.94	145.26	245.26	-3446.32	49.82	7.2	-3445.37	57.69	15.92	-3966.64	26.6	231.54	-3980.75	12.26	248.32	-2381.44	104.66	1185.73	0	0	0	-3523.03	85.48	1560.57	-2856.99	173.09	1570.69	-3955.51	32.56	1551.84	-1040.71	97.53	1543.97	391.66	1128.02	73	990.89	1099.21	80.34	420.42
1.11	-3823.25	251.45	-1.66	-3830.28	232.67	5.92	-1470.39	143.58	224.06	-1450.94	145.26	245.26	-3446.32	49.82	7.2	-3439.15	58.48	18.01	-3970.2	25.48	236.41	-3982.96	10.95	252.8	-2381.44	104.66	1185.73	0	0	0	-3524.97	82.51	1561.67	-2856.99	173.09	1570.69	-3951.15	32.2	1552.03	-1040.71	97.53	1543.97	391.93	1128.16	73.1	990.53	1099.41	79.9	421.56
1.12	-3798.88	247.88	0.52	-3796.73	229.9	11.47	-1470.39	143.58	224.06	-1450.94	145.26	245.26	-3446.32	49.82	7.2	-3480.16	58.14	11.7	-3973.73	24.4	241.3	-3985.12	9.67	257.29	-2381.44	104.66	1185.73	0	0	0	-3517.19	79.98	1563.38	-2856.99	173.09	1570.69	-3946.69	31.85	1552.23	-1040.71	97.53	1543.97	392.38	1128.47	73.3	990.18	1098.79	80.14	420.18
1.13	-3786.96	242.28	0.02	-3799.74	225.37	10.61	-1470.39	143.58	224.06	-1450.94	145.26	245.26	-3446.32	49.82	7.2	-3457.85	57.87	16.02	-3977.23	23.36	246.2	-3987.21	8.43	261.8	-2381.44	104.66	1185.73	0	0	0	-3491.18	77.48	1563.33	-2856.99	173.09	1570.69	-3942.11	31.51	1552.42	-1040.71	97.53	1543.97	391.39	1128.76	72.66	991.2	1098.42	80.45	419.11
1.14	-3773.87	237.54	0.12	-3754.43	220.08	16.36	-1470.39	143.58	224.06	-1450.94	145.26	245.26	-3446.32	49.82	7.2	-3446.3	58.71	18.92	-3980.69	22.36	251.12	-3989.26	7.22	266.33	-2381.44	104.66	1185.73	0	0	0	-3495.09	76.6	1564.46	-2856.99	173.09	1570.69	-3937.43	31.18	1552.61	-1040.71	97.53	1543.97	390.16	1127.82	72.74	992.6	1097.7	81.01	420.61
1.15	-3747.62	230.63	1.81	-3748.87	215.3	14.63	-1470.39	143.58	224.06	-1450.94	145.26	245.26	-3446.32	49.82	7.2	-3454.54	58.72	17.44	-3984.1	21.4	256.06	-3991.24	6.06	270.87	-2381.44	104.66	1185.73	0	0	0	-3492.66	74.34	1565.67	-2856.99	173.09	1570.69	-3932.64	30.86	1552.8	-1040.71	97.53	1543.97	390.69	1128.03	72.82	991.12	1097.9	80.54	420.24
1.16	-3728.38	225.18	2.55	-3763.14	211.42	12.2	-1470.39	143.58	224.06	-1450.94	145.26	245.26	-3446.32	49.82	7.2	-3414.83	58.81	24.48	-3987.48	20.47	261.01	-3993.16	4.92	275.43	-2381.44	104.66	1185.73	0	0	0	-3485.16	71.09	1567.33	-2856.99	173.09	1570.69	-3927.75	30.55	1552.99	-1040.71	97.53	1543.97	392	1127.73	73.23	990.81	1097.8	80.43	418.92
1.17	-3693.85	220.01	5.94	-3720.5	207.12	16.03	-1470.39	143.58	224.06	-1450.94	145.26	245.26	-3446.32	49.82	7.2	-3434.99	59.06	21.38	-3990.81	19.58	265.97	-3995.01	3.83	279.99	-2381.44	104.66	1185.73	0	0	0	-3482.15	69.75	1569.42	-2856.99	173.09	1570.69	-3922.76	30.25	1553.18	-1040.71	97.53	1543.97	391.75	1128.46	72.92	991.04	1098.8	80.31	420.02
1.18	-3677.38	215.53	5.98	-3678.76	203.52	21.11	-1470.39	143.58	224.06	-1450.94	145.26	245.26	-3446.32	49.82	7.2	-3442.32	58.68	20.61	-3994.1	18.72	270.94	-3996.81	2.77	284.57	-2381.44	104.66	1185.73	0	0	0	-3478.92	66.6	1568.96	-2856.99	173.09	1570.69	-3917.66	29.96	1553.37	-1040.71	97.53	1543.97	391.78	1128.56	72.88	990.9	1098.62	80.31	419.9
1.19	-3652.11	210.41	8.12	-3662.73	200.7	22.38	-1470.39	143.58	224.06	-1450.94	145.26	245.26	-3446.32	49.82	7.2	-3435.13	58.37	23.07	-3997.34	17.9	275.92	-3998.54	1.74	289.16	-2381.44	104.66	1185.73	0	0	0	-3468.79	65.12	1570.53	-2856.99	173.09	1570.69	-3912.46	29.68	1553.55	-1040.71	97.53	1543.97	391.31	1127.88	72.91	990.78	1099.26	80.02	421.39
1.2	-3635.1	208.16	8.62	-3635.98	197.2	25.75	-1470.39	143.58	224.06	-1450.94	145.26	245.26	-3446.32	49.82	7.2	-3432.35	59.03	22.9	-4000.53	17.12	280.92	-4000.2	0.75	293.76	-2381.44	104.66	1185.73	0	0	0	-3454.55	63.64	1570.67	-2856.99	173.09	1570.69	-3907.16	29.41	1553.74	-1040.71	97.53	1543.97	391.56	1128.11	73	991.4	1099.13	80.2	420.2
1.21	-3605.6	207.31	11.89	-3638.17	197.16	23.83	-1470.39	143.58	224.06	-1450.94	145.26	245.26	-3446.32	49.82	7.2	-3404.19	60.56	28.35	-4003.68	16.36	285.92	-4001.79	-0.21	298.37	-2381.44	104.66	1185.73	0	0	0	-3459.92	62.31	1571.86	-2856.99	173.09	1570.69	-3901.75	29.15	1553.92	-1040.71	97.53	1543.97	390.66	1129.4	72.45	990.51	1100.28	79.53	419.1
1.22	-3566.89	205.24	15.79	-3618.87	196.33	23.78	-1470.39	143.58	224.06	-1450.94	145.26	245.26	-3446.32	49.82	7.2	-3398.43	61	31.29	-4006.77	15.65	290.92	-4003.32	-1.13	302.99	-2381.44	104.66	1185.73	0	0	0	-3453.76	62.18	1572.77	-2856.99	173.09	1570.69	-3896.25	28.9	1554.11	-1040.71	97.53	1543.97	390.34	1128.86	72.59	990.81	1099.6	79.89	420.11
1.23	-3563.77	205.22	14.22	-3575.42	196.02	28.55	-1470.39	143.58	224.06	-1450.94	145.26	245.26	-3446.29	49.82	7.2	-3384.65	59.42	32.09	-4009.8	14.97	295.93	-4004.77	-2.02	307.61	-2381.44	104.66	1185.73	0	0	0	-3431.01	58.76	1571.89	-2856.99	173.09	1570.69	-3890.64	28.66	1554.29	-1040.71	97.53	1543.97	390.29	1128.99	72.52	990.62	1099.67	79.96	419.28
1.24	-3554.62	205.74	12.53	-3548.22	196.05	29.24	-1470.39	143.58	224.06	-1450.94	145.26	245.26	-3412.01	53.18	14.25	-3423.61	60	27.97	-4012.78	14.32	300.95	-4006.16	-2.88	312.24	-2381.44	104.66	1185.73	0	0	0	-3416.65	58.32	1572.21	-2856.99	173.09	1570.69	-3884.94	28.43	1554.48	-1040.71	97.53	1543.97	391.31	1127.93	73.03	991.42	1099.53	80.15	420.03
1.25	-3527.86	206.64	13.17	-3498.96	196.86	32.69	-1470.39	143.58	224.06	-1450.94	145.26	245.26	-3392.06	53.41	18.13	-3429.41	61.5	27.27	-4015.7	13.7	305.97	-4007.47	-3.7	316.87	-2381.44	104.66	1185.73	0	0	0	-3404.44	56.1	1570.69	-2856.99	173.09	1570.69	-3879.13	28.2	1554.66	-1040.71	97.53	1543.97	391.17	1128.83	72.7	992.28	1099.01	80.6	418.78
1.26	-3481.4	208.8	16.94	-3513.47	198.43	25.15	-1470.39	143.58	224.06	-1450.94	145.26	245.26	-3427.59	53.55	13.83	-3424.09	60.66	30.99	-4018.56	13.12	310.99	-4008.7	-4.5	321.5	-2381.44	104.66	1185.73	0	0	0	-3404.21	55.58	1571.15	-2856.99	173.09	1570.69	-3873.23	27.99	1554.84	-1040.71	97.53	1543.97	390.99	1128.85	72.64	990.97	1098.41	80.49	419.33
1.27	-3439.03	209.35	20.68	-3470.24	199.26	28.08	-1470.39	143.58	224.06	-1450.94	145.26	245.26	-3426.42	53.54	13.72	-3434.75	61.9	29.03	-4021.35	12.57	316.01	-4009.86	-5.25	326.14	-2381.44	104.66	1185.73	0	0	0	-3395.75	55.62	1571.59	-2856.99	173.09	1570.69	-3867.23	27.78	1555.02	-1040.71	97.53	1543.97	389.78	1129.09	72.39	991.4	1099.43	80.21	417.99
1.28	-3410.91	210.55	21.53	-3430.65	200.64	28.13	-1470.39	143.58	224.06	-1450.94	145.26	245.26	-3429.87	54.06	13.89	-3437.19	62.09	28.64	-4024.09	12.05	321.04	-4010.94	-5.98	330.77	-2381.44	104.66	1185.73	0	0	0	-3401.74	54.31	1571.84	-2856.99	173.09	1570.69	-3861.13	27.59	1555.2	-1040.71	97.53	1543.97	391.03	1128.47	72.82	991.58	1098.91	80.31	420.96
1.29	-3385.22	211.39	20.51	-3404.41	201.37	27.01	-1470.39	143.58	224.06	-1450.94	145.26	245.26	-3433.29	54.55	14.04	-3428.88	61.83	30.42	-4026.76	11.56	326.06	-4011.95	-6.68	335.41	-2381.44	104.66	1185.73	0	0	0	-3392.37	53.22	1570.17	-2856.99	173.09	1570.69	-3854.94	27.4	1555.37	-1040.71	97.53	1543.97	391.97	1127.07	73.43	991.14	1099.13	80.24	420.7
1.3	-3349.19	211.72	21.34	-3352.97	201.54	30.81	-1470.39	143.58	224.06	-1450.94	145.26	245.26	-3436.65	55.02	14.16	-3432.99	61.53	27.95	-4029.36	11.1	331.08	-4012.87	-7.35	340.04	-2381.44	104.66	1185.73	0	0	0	-3360.04	52.24	1568.97	-2856.99	173.09	1570.69	-3848.65	27.22	1555.55	-1040.71	97.53	1543.97	391.88	1128	73.2	990.72	1098.82	80.23	420.63
1.31	-3293.92	209.06	25.94	-3328.48	200.54	30.24	-1470.39	143.58	224.06	-1450.94	145.26	245.26	-3439.95	55.47	14.26	-3452.75	60.58	23.36	-4031.89	10.67	336.09	-4013.71	-7.98	344.68	-2381.44	104.66	1185.73	0	0	0	-3373.29	50.44	1568.41	-2856.99	173.09	1570.69	-3842.27	27.05	1555.73	-1040.71	97.53	1543.97	390.72	1127.26	73.13	991.79	1098.19	80.69	420.91
1.32	-3302.64	208.76	20.98	-3318.21	199.62	28.07	-1470.39	143.58	224.06	-1450.94	145.26	245.26	-3443.18	55.89	14.33	-3447.42	59.25	21.58	-4034.35	10.28	341.1	-4014.47	-8.59	349.31	-2381.44	104.66	1185.73	0	0	0	-3357.47	49.6	1567.11	-2856.99	173.09	1570.69	-3835.79	26.89	1555.9	-1040.71	97.53	1543.97	391.37	1127.57	73.14	991.36	1098.68	80.44	419.57
1.33	-3293.98	207.32	18.18	-3272.22	198.42	29.55	-1470.39	143.58	224.06	-1450.94	145.26	245.26	-3446.31	56.28	14.38	-3421.6	56.5	24.2	-4036.73	9.91	346.1	-4015.15	-9.16	353.93	-2381.44	104.66	1185.73	0	0	0	-3357.39	48.99	1566.59	-2856.99	173.09	1570.69	-3829.21	26.73	1556.08	-1040.71	97.53	1543.97	391.12	1128.39	72.83	990.83	1098.42	80.29	420.21
1.34	-3219.48	204.5	24.95	-3250.34	196.54	27.59	-1470.39	143.58	224.06	-1450.94	145.26	245.26	-3449.33	56.64	14.41	-3445.82	55.34	18.19	-4039.04	9.57	351.1	-4015.74	-9.71	358.55	-2381.44	104.66	1185.73	0	0	0	-3339.64	47.69	1564.95	-2856.99	173.09	1570.69	-3822.55	26.59	1556.25	-1040.71	97.53	1543.97	392.69	1127.88	73.36	991.55	1097.67	80.84	420.58
1.35	-3210.02	202.49	23.45	-3198.85	193.74	30.95	-1470.39	143.58	224.06	-1450.94	145.26	245.26	-3452.23	56.97	14.42	-3419.18	55.77	23.48	-4041.28	9.26	356.09	-4016.24	-10.23	363.16	-2381.44	104.66	1185.73	0	0	0	-3341.15	46.57	1564.68	-2856.99	173.09	1570.69	-3815.79	26.45	1556.42	-1040.71	97.53	1543.97	392.15	1128.28	73.17	991.26	1098.3	80.6	420.05
1.36	-3180.79	199.45	24.36	-3183.77	191.16	30.2	-1470.39	143.58	224.06	-1450.94	145.26	245.26	-3455	57.26	14.41	-3431.65	53.9	20.9	-4043.43	8.98	361.06	-4016.65	-10.72	367.77	-2381.44	104.66	1185.73	0	0	0	-3331.89	45.15	1562.31	-2856.99	173.09	1570.69	-3808.94	26.32	1556.6	-1040.71	97.53	1543.97	390.59	1129.28	72.38	990.94	1098.76	80.22	419.65
1.37	-3138.52	197.94	28.35	-3129.57	187.95	32.97	-1470.39	143.58	224.06	-1450.94	145.26	245.26	-3457.61	57.53	14.37	-3453.75	51.94	16.91	-4045.51	8.73	366.03	-4016.98	-11.18	372.37	-2381.44	104.66	1185.73	0	0	0	-3319.05	44.31	1561.27	-2856.99	173.09	1570.69	-3801.99	26.2	1556.77	-1040.71	97.53	1543.97	391.66	1128.59	72.86	991.11	1100	79.74	420.67
1.38	-3105.3	196.05	29.56	-3116.41	187.03	31.18	-1470.39	143.58	224.06	-1450.94	145.26	245.26	-3460.06	57.75	14.32	-3429.17	52.43	19.85	-4047.5	8.5	370.99	-4017.21	-11.61	376.95	-2381.44	104.66	1185.73	0	0	0	-3301.46	43	1559.71	-2856.99	173.09	1570.69	-3794.96	26.09	1556.94	-1040.71	97.53	1543.97	391.63	1129.26	72.59	990.49	1097.87	80.53	421.39
1.39	-3073.59	194.2	30.75	-3099.55	182.62	30.85	-1470.39	143.58	224.06	-1450.94	145.26	245.26	-3462.34	57.94	14.25	-3433.8	53.73	18.8	-4049.41	8.3	375.93	-4017.36	-12.02	381.53	-2381.44	104.66	1185.73	0	0	0	-3296.45	41.66	1558.53	-2856.99	173.09	1570.69	-3787.83	25.98	1557.11	-1040.71	97.53	1543.97	391.38	1127.96	72.97	991.26	1097.97	80.8	420.27
1.4	-3043.37	192.37	31.9	-3069.67	179.99	30.96	-1470.39	143.58	224.06	-1450.94	145.26	245.26	-3464.41	58.09	14.17	-3447.11	51.92	17.61	-4051.23	8.13	380.86	-4017.4	-12.39	386.09	-2381.44	104.66	1185.73	0	0	0	-3308.14	38.38	1557.96	-2856.99	173.09	1570.69	-3780.62	25.88	1557.27	-1040.71	97.53	1543.97	391.78	1127.58	73.33	991.49	1099.36	80.2	420.36
1.41	-3014.61	190.58	33.02	-3042.35	177.37	30.92	-1470.39	143.58	224.06	-1450.94	145.26	245.26	-3466.28	58.2	14.07	-3433.26	53.25	19.22	-4052.96	7.98	385.77	-4017.36	-12.75	390.64	-2381.44	104.66	1185.73	0	0	0	-3307.51	38.13	1557.25	-2856.99	173.09	1570.69	-3773.32	25.79	1557.44	-1040.71	97.53	1543.97	391.44	1128.07	72.88	991.7	1099.87	80.06	421.1
1.42	-2987.29	188.82	34.12	-3017.45	174.78	30.74	-1470.39	143.58	224.06	-1450.94	145.26	245.26	-3467.93	58.27	13.95	-3418.42	51.46	21.01	-4054.6	7.86	390.67	-4017.22	-13.07	395.18	-2381.44	104.66	1185.73	0	0	0	-3288.77	38.92	1555.4	-2856.99	173.09	1570.69	-3765.93	25.7	1557.61	-1040.71	97.53	1543.97	391.49	1127.97	72.99	991.53	1098.61	80.43	420.71
1.43	-2961.36	187.09	35.18	-2994.88	172.21	30.43	-1470.39	143.58	224.06	-1450.94	145.26	245.26	-3469.34	58.29	13.81	-3442.49	52.7	18.26	-4056.15	7.76	395.54	-4016.98	-13.37	399.7	-2381.44	104.66	1185.73	0	0	0	-3272.42	37.43	1553.4	-2856.99	173.09	1570.69	-3758.45	25.63	1557.77	-1040.71	97.53	1543.97	391.17	1128.02	72.84	990.49	1098.5	80.29	420.08
1.44	-2936.81	185.39	36.21	-2974.51	169.68	29.99	-1470.39	143.58	224.06	-1450.94	145.26	245.26	-3470.5	58.27	13.67	-3468.46	51.08	12.89	-4057.61	7.69	400.4	-4016.64	-13.64	404.2	-2381.44	104.66	1185.73	0	0	0	-3291.97	35.66	1553.29	-2856.99	173.09	1570.69	-3750.88	25.56	1557.94	-1040.71	97.53	1543.97	390.2	1128.67	72.51	991.13	1098.61	80.52	420.14
1.45	-2913.6	183.72	37.21	-2956.23	167.2	29.44	-1470.39	143.58	224.06	-1450.94	145.26	245.26	-3471.39	58.21	13.5	-3433.27	51.3	19.32	-4058.97	7.65	405.24	-4016.2	-13.89	408.69	-2381.44	104.66	1185.73	0	0	0	-3255.21	36.09	1550.56	-2856.99	173.09	1570.69	-3743.23	25.49	1558.1	-1040.71	97.53	1543.97	391.17	1128.52	72.84	991.38	1098.27	80.69	419.36
1.46	-2891.71	182.08	38.17	-2939.92	164.76	28.79	-1470.39	143.58	224.06	-1450.94	145.26	245.26	-3472.01	58.09	13.33	-3447.5	50.9	16.7	-4060.23	7.62	410.06	-4015.66	-14.11	413.16	-2381.44	104.66	1185.73	0	0	0	-3261.38	35.02	1550.32	-2856.99	173.09	1570.69	-3735.49	25.44	1558.26	-1040.71	97.53	1543.97	391.96	1127.47	73.42	990.42	1098.68	80.31	420.13
1.47	-2871.1	180.48	39.11	-2925.47	162.39	28.05	-1470.39	143.58	224.06	-1450.94	145.26	245.26	-3472.32	57.92	13.15	-3449.87	51.29	16.4	-4061.4	7.63	414.86	-4015.01	-14.31	417.61	-2381.44	104.66	1185.73	0	0	0	-3261.47	34.31	1549.68	-2856.99	173.09	1570.69	-3727.67	25.39	1558.43	-1040.71	97.53	1543.97	392.75	1127.43	73.56	991.14	1099.58	80.01	420.08
1.48	-2851.74	178.9	40.01	-2912.76	160.08	27.23	-1470.39	143.58	224.06	-1450.94	145.26	245.26	-3472.33	57.71	12.95	-3444.59	51.36	15.73	-4062.46	7.65	419.63	-4014.26	-14.49	422.04	-2381.44	104.66	1185.73	0	0	0	-3249.5	32.56	1547.47	-2856.99	173.09	1570.69	-3719.76	25.34	1558.59	-1040.71	97.53	1543.97	392.71	1127.4	73.63	990.89	1098.3	80.46	421.61
1.49	-2833.61	177.36	40.89	-2901.68	157.84	26.35	-1470.39	143.58	224.06	-1450.94	145.26	245.26	-3472.02	57.44	12.74	-3441.96	50.69	16.47	-4063.42	7.7	424.38	-4013.41	-14.64	426.44	-2381.44	104.66	1185.73	0	0	0	-3208.11	34.48	1546.01	-2856.99	173.09	1570.69	-3711.77	25.31	1558.75	-1040.71	97.53	1543.97	391.2	1128.51	72.93	990.2	1098.4	80.22	420.02
1.5	-2816.68	175.85	41.73	-2892.12	155.68	25.41	-1470.39	143.58	224.06	-1450.94	145.26	245.26	-3471.36	57.11	12.53	-3435.03	50.47	18.39	-4064.27	7.77	429.1	-4012.45	-14.77	430.83	-2381.44	104.66	1185.73	0	0	0	-3213.8	33.57	1545.08	-2856.99	173.09	1570.69	-3703.7	25.28	1558.91	-1040.71	97.53	1543.97	391.91	1127.62	73.33	991.59	1098.24	80.61	419.14
1.51	-2800.91	174.37	42.54	-2883.95	153.61	24.43	-1470.39	143.58	224.06	-1450.94	145.26	245.26	-3470.36	56.73	12.3	-3444.67	50.45	16.1	-4065.02	7.86	433.79	-4011.38	-14.87	435.19	-2381.44	104.66	1185.73	0	0	0	-3211.85	33.48	1544.45	-2856.99	173.09	1570.69	-3695.54	25.25	1559.06	-1040.71	97.53	1543.97	390.59	1128.4	72.72	991.71	1098.91	80.4	420.08
1.52	-2786.28	172.92	43.32	-2877.06	151.63	23.41	-1470.39	143.58	224.06	-1450.94	145.26	245.26	-3468.99	56.3	12.07	-3433.26	50.38	18.21	-4065.66	7.97	438.46	-4010.2	-14.95	439.52	-2381.44	104.66	1185.73	0	0	0	-3190.62	34.25	1543.03	-2856.99	173.09	1570.69	-3687.3	25.24	1559.22	-1040.71	97.53	1543.97	391.21	1128.13	72.85	991.37	1098.2	80.66	419.56
1.53	-2772.76	171.5	44.07	-2871.33	149.76	22.37	-1470.39	143.58	224.06	-1450.94	145.26	245.26	-3467.23	55.8	11.83	-3459.43	50.18	13.6	-4066.19	8.1	443.1	-4008.91	-15.01	443.83	-2381.44	104.66	1185.73	0	0	0	-3173.97	34.1	1543.05	-2856.99	173.09	1570.69	-3678.98	25.23	1559.38	-1040.71	97.53	1543.97	393.12	1127.41	73.46	991.59	1098.46	80.62	419.49
1.54	-2760.32	170.12	44.78	-2866.66	148	21.32	-1470.39	143.58	224.06	-1450.94	145.26	245.26	-3465.09	55.24	11.58	-3445.34	50.54	15.42	-4066.6	8.26	447.71	-4007.5	-15.05	448.12	-2381.44	104.66	1185.73	0	0	0	-3173.75	34.88	1543.03	-2856.99	173.09	1570.69	-3670.58	25.22	1559.53	-1040.71	97.53	1543.97	392.12	1127.25	73.46	991.04	1099.51	80.1	420.17
1.55	-2748.92	168.76	45.47	-2862.92	146.35	20.27	-1470.39	143.58	224.06	-1450.94	145.26	245.26	-3462.53	54.62	11.33	-3444.89	50.42	15.99	-4066.9	8.43	452.28	-4005.99	-15.06	452.37	-2381.44	104.66	1185.73	0	0	0	-3168.73	34.43	1542.42	-2856.99	173.09	1570.69	-3662.09	25.22	1559.69	-1040.71	97.53	1543.97	389.42	1128.27	72.58	992.41	1098.95	80.6	421.19
1.56	-2738.55	167.43	46.12	-2860.01	144.83	19.23	-1470.39	143.58	224.06	-1450.94	145.26	245.26	-3459.54	53.94	11.07	-3441.25	49.69	16.59	-4067.09	8.63	456.82	-4004.35	-15.06	456.6	-2381.44	104.66	1185.73	0	0	0	-3150.67	35.27	1542.17	-2856.99	173.09	1570.69	-3653.53	25.23	1559.84	-1040.71	97.53	1543.97	390.05	1128.14	72.72	991.65	1098.82	80.37	420.15
1.57	-2729.17	166.14	46.74	-2857.8	143.44	18.21	-1470.39	143.58	224.06	-1450.94	145.26	245.26	-3456.12	53.19	10.81	-3439.89	48.93	17.24	-4067.15	8.84	461.33	-4002.6	-15.03	460.79	-2381.44	104.66	1185.73	0	0	0	-3152.78	36.64	1542.56	-2856.99	173.09	1570.69	-3644.89	25.24	1560	-1040.71	97.53	1543.97	391.58	1127.88	73	991.12	1098.9	80.3	421
1.58	-2720.75	164.88	47.33	-2856.17	142.19	17.22	-1470.39	143.58	224.06	-1450.94	145.26	245.26	-3452.24	52.38	10.54	-3433.25	49.55	20.57	-4067.1	9.07	465.81	-4000.74	-14.99	464.96	-2381.44	104.66	1185.73	0	0	0	-3153.76	36.65	1544.61	-2856.99	173.09	1570.69	-3636.17	25.26	1560.15	-1040.71	97.53	1543.97	390.97	1127.1	73.06	991.8	1098.07	80.73	420.43
1.59	-2713.26	163.65	47.88	-2855.02	141.08	16.28	-1470.39	143.58	224.06	-1450.94	145.26	245.26	-3447.9	51.49	10.28	-3441.45	49.19	21.36	-4066.92	9.32	470.24	-3998.75	-14.92	469.09	-2381.44	104.66	1185.73	0	0	0	-3141.27	38.64	1545.83	-2856.99	173.09	1570.69	-3627.38	25.28	1560.3	-1040.71	97.53	1543.97	392.3	1128.14	73.21	992.46	1098.31	80.75	420.25
1.6	-2706.67	162.44	48.41	-2854.23	140.13	15.39	-1470.39	143.58	224.06	-1450.94	145.26	245.26	-3443.07	50.54	10.01	-3437.46	48.75	26.78	-4066.62	9.59	474.64	-3996.64	-14.83	473.18	-2381.44	104.66	1185.73	0	0	0	-3108.83	40.7	1546.72	-2856.99	173.09	1570.69	-3618.5	25.31	1560.45	-1040.71	97.53	1543.97	392.24	1127.08	73.59	991.77	1098.38	80.65	421.38
1.61	-2700.96	161.27	48.9	-2853.69	139.34	14.57	-1470.39	143.58	224.06	-1450.94	145.26	245.26	-3437.75	49.51	9.74	-3437.73	48.56	29.79	-4066.19	9.88	479	-3994.41	-14.73	477.25	-2381.44	104.66	1185.73	0	0	0	-3114.09	40.24	1548.81	-2856.99	173.09	1570.69	-3609.55	25.34	1560.6	-1040.71	97.53	1543.97	391.47	1127.02	73.21	991.28	1098.52	80.51	420.1
1.62	-2696.09	160.13	49.36	-2853.27	138.72	13.82	-1470.39	143.58	224.06	-1450.94	145.26	245.26	-3431.92	48.42	9.47	-3439.31	48.54	31.2	-4065.64	10.18	483.32	-3992.06	-14.6	481.28	-2381.44	104.66	1185.73	0	0	0	-3091.46	41.25	1551.4	-2856.99	173.09	1570.69	-3600.53	25.38	1560.74	-1040.71	97.53	1543.97	390.71	1128.16	72.82	991.3	1098.12	80.61	418.89
1.63	-2692.04	159.03	49.79	-2852.87	138.28	13.17	-1470.39	143.58	224.06	-1450.94	145.26	245.26	-3425.56	47.24	9.2	-3441.17	48.6	31.28	-4064.96	10.5	487.6	-3989.58	-14.46	485.27	-2381.44	104.66	1185.73	0	0	0	-3078.27	44.07	1553.56	-2856.99	173.09	1570.69	-3591.43	25.42	1560.89	-1040.71	97.53	1543.97	391.61	1127.56	73.18	991.95	1098	80.8	419.43
1.64	-2688.77	157.95	50.19	-2852.36	138.01	12.61	-1470.39	143.58	224.06	-1450.94	145.26	245.26	-3418.66	46	8.93	-3442.24	48.68	30.34	-4064.14	10.84	491.84	-3986.98	-14.3	489.22	-2381.44	104.66	1185.73	0	0	0	-3094.62	45.2	1557.69	-2856.99	173.09	1570.69	-3582.25	25.47	1561.04	-1040.71	97.53	1543.97	391.16	1126.97	73.27	991.53	1098.64	80.47	420.76
1.65	-2686.26	156.9	50.55	-2851.86	137.49	12.17	-1470.39	143.58	224.06	-1450.94	145.26	245.26	-3411.2	44.67	8.66	-3441.47	48.71	28.67	-4063.19	11.19	496.04	-3984.25	-14.12	493.13	-2381.44	104.66	1185.73	0	0	0	-3087	47.3	1559.79	-2856.99	173.09	1570.69	-3573.01	25.52	1561.18	-1040.71	97.53	1543.97	391.11	1127.82	73.13	991.79	1098.82	80.48	420.05
1.66	-2684.47	155.88	50.88	-2851.76	137.72	11.11	-1470.39	143.58	224.06	-1450.94	145.26	245.26	-3403.18	43.26	8.4	-3437.81	48.62	26.57	-4062.11	11.56	500.19	-3981.39	-13.92	497.01	-2381.44	104.66	1185.73	0	0	0	-3066.38	49.8	1560.43	-2856.99	173.09	1570.69	-3563.68	25.58	1561.33	-1040.71	97.53	1543.97	392.44	1128.52	73.06	992.28	1098.84	80.56	419.5
1.67	-2683.39	154.9	51.18	-2855.57	138.24	9.32	-1470.39	143.58	224.06	-1450.94	145.26	245.26	-3394.58	41.78	8.14	-3430.21	48.33	24.32	-4060.89	11.94	504.29	-3978.4	-13.71	500.84	-2381.44	104.66	1185.73	0	0	0	-3053.28	50.47	1562.04	-2856.99	173.09	1570.69	-3554.29	25.64	1561.47	-1040.71	97.53	1543.97	391.08	1128.07	72.92	990.23	1099.17	79.93	421.23
1.68	-2682.96	153.94	51.45	-2860.15	138.59	9.58	-1470.39	143.58	224.06	-1450.94	145.26	245.26	-3385.39	40.21	7.88	-3417.63	47.77	22.23	-4059.53	12.34	508.35	-3975.28	-13.47	504.63	-2381.44	104.66	1185.73	0	0	0	-3064.84	52.69	1565.25	-2856.99	173.09	1570.69	-3544.82	25.71	1561.61	-1040.71	97.53	1543.97	390.95	1128.71	72.79	991.6	1098.37	80.58	422.38
1.69	-2683.18	153.02	51.69	-2838.81	136.61	12.42	-1470.39	143.58	224.06	-1450.94	145.26	245.26	-3393.4	38.47	5.68	-3427.83	46.8	17.57	-4058.03	12.75	512.36	-3972.02	-13.23	508.38	-2381.44	104.66	1185.73	0	0	0	-3043.23	54.36	1566.94	-2856.99	173.09	1570.69	-3535.28	25.78	1561.76	-1040.71	97.53	1543.97	391.72	1128.52	72.95	991.14	1097.39	80.92	421.21
1.7	-2684.01	152.12	51.89	-2837.65	135.31	11.75	-1470.39	143.58	224.06	-1450.94	145.26	245.26	-3390.24	38.44	4.71	-3390.99	47.41	19.49	-4056.39	13.17	516.32	-3968.64	-12.96	512.09	-2381.44	104.66	1185.73	0	0	0	-3027.92	55.37	1567.74	-2856.99	173.09	1570.69	-3525.67	25.85	1561.9	-1040.71	97.53	1543.97	390.97	1128.23	72.88	991.24	1098.19	80.53	418.67
1.71	-2685.41	151.26	52.06	-2865.84	136.64	5.11	-1470.39	143.58	224.06	-1450.94	145.26	245.26	-3382.57	36.73	2.26	-3373.67	46.19	17.83	-4054.6	13.61	520.23	-3965.11	-12.69	515.74	-2381.44	104.66	1185.73	0	0	0	-3003.07	56.31	1569.13	-2856.99	173.09	1570.69	-3516	25.93	1562.04	-1040.71	97.53	1543.97	390.93	1127.74	72.92	991.75	1099.08	80.41	419.96
1.72	-2687.37	150.43	52.2	-2843.7	136.52	10.23	-1470.39	143.58	224.06	-1450.94	145.26	245.26	-3386.97	35.92	-1.81	-3354.34	44.94	18.69	-4052.67	14.06	524.09	-3961.45	-12.39	519.36	-2381.44	104.66	1185.73	0	0	0	-3016.32	58.25	1570.17	-2856.99	173.09	1570.69	-3506.25	26.02	1562.18	-1040.71	97.53	1543.97	390.95	1127.81	73.06	991.6	1098.22	80.73	421.31
1.73	-2689.85	149.62	52.3	-2861.51	136.86	6.65	-1470.39	143.58	224.06	-1450.94	145.26	245.26	-3379.01	34.08	-4.64	-3326.56	42.54	21.66	-4050.59	14.53	527.9	-3957.65	-12.08	522.92	-2381.44	104.66	1185.73	0	0	0	-3007.01	58.63	1571.84	-2856.99	173.09	1570.69	-3496.43	26.1	1562.31	-1040.71	97.53	1543.97	392.02	1128.15	73.16	992.07	1099.31	80.45	420.37
1.74	-2692.82	148.85	52.37	-2826.9	137.7	12.41	-1470.39	143.58	224.06	-1450.94	145.26	245.26	-3343.75	32.58	1.15	-3329.52	40.25	22.52	-4048.35	15	531.65	-3953.71	-11.76	526.44	-2381.44	104.66	1185.73	0	0	0	-2992.5	62.06	1572.36	-2856.99	173.09	1570.69	-3486.54	26.19	1562.45	-1040.71	97.53	1543.97	392.38	1126.75	73.68	991.49	1099.47	80.12	420.53
1.75	-2696.25	148.11	52.41	-2875.14	136.01	4.46	-1470.39	143.58	224.06	-1450.94	145.26	245.26	-3311.69	29.85	7.16	-3316.76	37.53	26.65	-4045.97	15.49	535.35	-3949.63	-11.42	529.91	-2381.44	104.66	1185.73	0	0	0	-2971.94	61.73	1572.75	-2856.99	173.09	1570.69	-3476.59	26.29	1562.59	-1040.71	97.53	1543.97	394.12	1126.89	73.88	990.5	1098.85	80.1	419.49
1.76	-2700.12	147.4	52.42	-2814.42	139.18	15	-1470.39	143.58	224.06	-1450.94	145.26	245.26	-3280.27	27.2	13.45	-3311.44	35.36	29.52	-4043.43	15.99	538.99	-3945.41	-11.07	533.32	-2381.44	104.66	1185.73	0	0	0	-2970.74	63.2	1573.37	-2856.99	173.09	1570.69	-3466.57	26.39	1562.72	-1040.71	97.53	1543.97	391.88	1128.65	72.76	991.3	1098.45	80.42	419.7
1.77	-2704.38	146.71	52.39	-2828.98	138.65	11.99	-1470.39	143.58	224.06	-1450.94	145.26	245.26	-3257.75	25.65	18.33	-3288.2	34.96	34.23	-4040.74	16.5	542.58	-3941.04	-10.71	536.69	-2381.44	104.66	1185.73	0	0	0	-2965.13	63.68	1574.55	-2856.99	173.09	1570.69	-3456.48	26.49	1562.86	-1040.71	97.53	1543.97	390.91	1128.58	72.64	990.79	1099.26	80.07	421.13
1.78	-2709.03	146.06	52.34	-2866.59	137.21	6.15	-1470.39	143.58	224.06	-1450.94	145.26	245.26	-3252.66	22.72	19.9	-3265.38	34.01	37.66	-4037.89	17.02	546.11	-3936.53	-10.33	540	-2381.44	104.66	1185.73	0	0	0	-2955.25	65.52	1575.45	-2856.99	173.09	1570.69	-3446.33	26.59	1562.99	-1040.71	97.53	1543.97	389.59	1128.26	72.43	991.17	1098.81	80.32	419.88
1.79	-2714.01	145.44	52.24	-2840.86	138.17	10.6	-1470.39	143.58	224.06	-1450.94	145.26	245.26	-3242.77	21.79	20.11	-3248.18	33.48	39.69	-4034.88	17.55	549.57	-3931.87	-9.94	543.26	-2381.44	104.66	1185.73	0	0	0	-2936.92	65.89	1576.03	-2856.99	173.09	1570.69	-3436.12	26.7	1563.12	-1040.71	97.53	1543.97	390.69	1127.72	72.87	991.39	1098.41	80.5	420.35
1.8	-2719.32	144.85	52.12	-2867.1	138.34	6.16	-1470.39	143.58	224.06	-1450.94	145.26	245.26	-3222.3	20.67	21.63	-3217.31	32.92	42.85	-4031.7	18.08	552.98	-3927.07	-9.53	546.46	-2381.44	104.66	1185.73	0	0	0	-2922.08	66.31	1576.65	-2856.99	173.09	1570.69	-3425.83	26.81	1563.25	-1040.71	97.53	1543.97	390.74	1127.27	73.05	991.56	1099.19	80.49	421.34
1.81	-2724.91	144.29	51.96	-2848.95	138.1	10.07	-1470.39	143.58	224.06	-1450.94	145.26	245.26	-3188.52	20.44	23.87	-3201.51	33.14	42.66	-4028.37	18.63	556.33	-3922.12	-9.12	549.61	-2381.44	104.66	1185.73	0	0	0	-2923.17	66.67	1576.89	-2856.99	173.09	1570.69	-3415.49	26.93	1563.38	-1040.71	97.53	1543.97	390.58	1127.56	72.97	991.12	1098.66	80.44	420.68
1.82	-2730.75	143.76	51.77	-2831.6	138.91	13.11	-1470.39	143.58	224.06	-1450.94	145.26	245.26	-3147.77	20.54	27.95	-3170.72	33.42	44.2	-4024.87	19.19	559.61	-3917.01	-8.69	552.7	-2381.44	104.66	1185.73	0	0	0	-2918	66.45	1577.76	-2856.99	173.09	1570.69	-3405.08	27.04	1563.51	-1040.71	97.53	1543.97	390.92	1127.99	72.87	991.75	1098.13	80.8	421.24
1.83	-2736.83	143.26	51.55	-2858.27	138.85	7.31	-1470.39	143.58	224.06	-1450.94	145.26	245.26	-3125.59	20.5	26.95	-3140	33.82	44.5	-4021.2	19.75	562.82	-3911.75	-8.26	555.73	-2381.44	104.66	1185.73	0	0	0	-2919.6	67.18	1577.29	-2856.99	173.09	1570.69	-3394.61	27.16	1563.64	-1040.71	97.53	1543.97	392.39	1127.84	73.42	991.51	1097.82	80.73	420.94
1.84	-2743.1	142.79	51.29	-2829.77	136.86	13.38	-1470.39	143.58	224.06	-1450.94	145.26	245.26	-3101.37	21.01	26.35	-3101.9	34.11	45.1	-4017.36	20.32	565.98	-3906.34	-7.81	558.7	-2381.44	104.66	1185.73	0	0	0	-2886.59	67.78	1576.32	-2856.99	173.09	1570.69	-3384.08	27.29	1563.77	-1040.71	97.53	1543.97	390.75	1129.04	72.63	991.12	1098.03	80.58	420.22
1.85	-2749.54	142.35	51	-2820.55	137.91	14.44	-1470.39	143.58	224.06	-1450.94	145.26	245.26	-3070.47	21.5	25.83	-3078.92	34.98	42.91	-4013.36	20.9	569.06	-3900.78	-7.35	561.61	-2381.44	104.66	1185.73	0	0	0	-2893.81	67.65	1577.45	-2856.99	173.09	1570.69	-3373.48	27.41	1563.9	-1040.71	97.53	1543.97	390.6	1128.63	72.48	991.3	1097.8	80.77	421.46
1.86	-2756.12	141.94	50.68	-2851.16	137.72	9.57	-1470.39	143.58	224.06	-1450.94	145.26	245.26	-3025.91	22.05	27.18	-3044.76	35.97	41.95	-4009.18	21.49	572.08	-3895.06	-6.88	564.47	-2381.44	104.66	1185.73	0	0	0	-2871.2	70.51	1576.63	-2856.99	173.09	1570.69	-3362.83	27.54	1564.02	-1040.71	97.53	1543.97	390.61	1128.13	72.75	990.75	1098.22	80.43	420.2
1.87	-2762.81	141.56	50.32	-2859.13	136.89	9.31	-1470.39	143.58	224.06	-1450.94	145.26	245.26	-3000.66	23.33	25.04	-3016.77	36.16	39.66	-4004.82	22.08	575.03	-3889.18	-6.4	567.25	-2381.44	104.66	1185.73	0	0	0	-2854.21	69.1	1575.77	-2859.09	172.42	1571.07	-3352.11	27.67	1564.15	-1040.71	97.53	1543.97	390.88	1128.17	73.01	991.65	1098.91	80.31	420.81
1.88	-2769.58	141.21	49.93	-2856.26	137.31	8.96	-1470.39	143.58	224.06	-1450.94	145.26	245.26	-2978.43	23.49	21.55	-2996.04	35.61	35.28	-4000.29	22.68	577.91	-3883.14	-5.92	569.98	-2381.44	104.66	1185.73	0	0	0	-2842.54	70.13	1576.01	-2843.11	172.71	1570.73	-3341.34	27.8	1564.27	-1040.71	97.53	1543.97	391.02	1128.25	72.86	991.04	1099.04	80.2	420.07
1.89	-2776.4	140.89	49.51	-2844.57	137.46	12.09	-1470.39	143.58	224.06	-1450.94	145.26	245.26	-2947.1	23.74	19.99	-2954.47	35.44	33.5	-3995.58	23.29	580.72	-3876.95	-5.42	572.64	-2381.44	104.66	1185.73	0	0	0	-2835.04	70.38	1574.94	-2829.66	173.68	1569.32	-3330.5	27.94	1564.39	-1040.71	97.53	1543.97	390.1	1129.01	72.42	990.91	1099.2	80.08	420.75
1.9	-2783.24	140.6	49.05	-2834.74	136.05	15.79	-1470.39	143.58	224.06	-1450.94	145.26	245.26	-2913.29	24.07	18.27	-2927.89	34.73	29.24	-3990.69	23.9	583.45	-3870.59	-4.91	575.23	-2381.44	104.66	1185.73	0	0	0	-2823.3	70.29	1573.73	-2813.4	175.14	1567.7	-3319.61	28.07	1564.52	-1040.71	97.53	1543.97	391.1	1127.93	73.09	991.54	1099.06	80.43	421.77
1.91	-2790.08	140.34	48.56	-2865.47	135.43	11.54	-1470.39	143.58	224.06	-1450.94	145.26	245.26	-2874.79	23.67	16.52	-2916.46	33.69	22.82	-3985.62	24.51	586.12	-3864.07	-4.4	577.76	-2381.44	104.66	1185.73	0	0	0	-2815.02	71.72	1573.74	-2828.31	175.19	1567.35	-3308.66	28.21	1564.64	-1040.71	97.53	1543.97	392.73	1127.04	73.75	991.06	1098.07	80.64	420.23
1.92	-2796.87	140.11	48.04	-2853.76	134.8	12.73	-1470.39	143.58	224.06	-1450.94	145.26	245.26	-2829.48	22.42	15.78	-2859.09	33.93	24.71	-3980.37	25.13	588.7	-3857.39	-3.88	580.22	-2381.44	104.66	1185.73	0	0	0	-2802.76	72.15	1571.95	-2810.44	174.61	1565.87	-3297.66	28.35	1564.76	-1040.71	97.53	1543.97	392.45	1126.95	73.53	990.9	1099.15	80.19	421.08
1.93	-2803.61	139.91	47.48	-2843.29	134.21	15.58	-1470.39	143.58	224.06	-1450.94	145.26	245.26	-2812.98	22.57	11.54	-2817.8	33.32	24.28	-3974.93	25.75	591.22	-3850.54	-3.35	582.61	-2381.44	104.66	1185.73	0	0	0	-2790.51	72.56	1571.61	-2795.02	176.03	1565.85	-3286.59	28.49	1564.88	-1040.71	97.53	1543.97	392.18	1127.91	73.26	990.79	1099.17	80.11	421.05
1.94	-2810.24	139.74	46.89	-2841.06	134.26	14.67	-1470.39	143.58	224.06	-1450.94	145.26	245.26	-2754.68	20.12	14.16	-2790.27	32.99	22.27	-3969.3	26.38	593.65	-3843.52	-2.82	584.94	-2381.44	104.66	1185.73	0	0	0	-2786.31	72.65	1570.43	-2787.33	176.61	1563.96	-3275.48	28.63	1565	-1040.71	97.53	1543.97	391.45	1127.84	73.07	991.92	1098.76	80.52	420.08
1.95	-2816.76	139.6	46.27	-2840.36	136.87	12.06	-1470.39	143.58	224.06	-1450.94	145.26	245.26	-2720.88	19.48	12.9	-2766.02	32.12	20.4	-3963.48	27.01	596.01	-3836.33	-2.27	587.19	-2381.44	104.66	1185.73	0	0	0	-2765.68	73.88	1568.9	-2773.04	176.23	1562.45	-3264.3	28.78	1565.11	-1040.71	97.53	1543.97	392.06	1128.69	72.83	991.41	1098.38	80.43	420.62
1.96	-2823.12	139.49	45.61	-2836.23	137.64	12.94	-1470.39	143.58	224.06	-1450.94	145.26	245.26	-2699.65	17.43	10.87	-2724.91	31.31	21.72	-3957.47	27.64	598.29	-3828.98	-1.72	589.37	-2381.44	104.66	1185.73	0	0	0	-2767.31	74.54	1567.23	-2751.14	178.07	1559.93	-3253.07	28.93	1565.23	-1040.71	97.53	1543.97	391.6	1128.43	72.93	991.46	1098.37	80.45	421.53
1.97	-2829.29	139.4	44.92	-2841.8	139.21	10.03	-1470.39	143.58	224.06	-1450.94	145.26	245.26	-2632.29	19.66	16.86	-2696.45	30.04	20.37	-3951.27	28.27	600.48	-3821.45	-1.17	591.47	-2381.44	104.66	1185.73	0	0	0	-2761.06	74.96	1566.27	-2739.45	178.69	1557.98	-3241.79	29.07	1565.34	-1040.71	97.53	1543.97	392.48	1128.2	73.16	991.19	1099.05	80.34	421.17
1.98	-2835.25	139.35	44.19	-2832.68	138.9	12.51	-1470.39	143.58	224.06	-1450.94	145.26	245.26	-2635.89	18.75	10.57	-2664.74	29.36	20.87	-3944.87	28.91	602.6	-3813.76	-0.61	593.5	-2381.44	104.66	1185.73	0	0	0	-2758.86	74.35	1565.33	-2729.89	178.77	1557.28	-3230.46	29.22	1565.46	-1040.71	97.53	1543.97	391.9	1127.86	73.17	991.36	1098.55	80.48	418.61
1.99	-2840.97	139.33	43.43	-2855.15	140.48	9.86	-1470.39	143.58	224.06	-1450.94	145.26	245.26	-2599.97	18.36	12.26	-2619.19	29.9	24.94	-3938.27	29.54	604.63	-3805.89	-0.04	595.46	-2381.44	104.66	1185.73	0	0	0	-2746.54	75.99	1563.46	-2705.24	180.64	1554.86	-3219.07	29.37	1565.57	-1040.71	97.53	1543.97	390.55	1128.02	72.67	990.5	1098.41	80.35	418.94
2	-2846.42	139.34	42.64	-2859.17	140.35	7.55	-1470.39	143.58	224.06	-1450.94	145.26	245.26	-2552.56	18.05	17.46	-2586.63	29.32	28.98	-3931.48	30.18	606.58	-3797.84	0.53	597.34	-2381.44	104.66	1185.73	0	0	0	-2727.35	77.73	1561.67	-2720.04	181.66	1552.7	-3207.63	29.52	1565.69	-1040.71	97.53	1543.97	391.62	1127.56	73.07	990.58	1099.35	80.02	420.28
2.01	-2851.56	139.37	41.81	-2859.52	141.83	8.76	-1470.39	143.58	224.06	-1450.94	145.26	245.26	-2548.94	16.87	16.55	-2538.18	30.04	37.24	-3924.48	30.82	608.45	-3789.62	1.1	599.14	-2381.44	104.66	1185.73	0	0	0	-2722.64	78.18	1559.5	-2726.89	181.39	1552.31	-3196.14	29.67	1565.8	-1040.71	97.53	1543.97	391.83	1127.75	73.22	990.3	1098.78	80.13	420.59
2.02	-2856.38	139.44	40.95	-2829.39	141.59	12.77	-1470.39	143.58	224.06	-1450.94	145.26	245.26	-2494.65	18.27	24.13	-2492.95	30.84	43.49	-3917.29	31.46	610.22	-3781.22	1.68	600.86	-2381.44	104.66	1185.73	0	0	0	-2709.52	77.86	1557.74	-2716.21	182.24	1550.18	-3184.6	29.82	1565.91	-1040.71	97.53	1543.97	390	1128.01	72.75	990.93	1099.76	79.96	420.13
2.03	-2860.84	139.53	40.05	-2834.57	141.44	10.77	-1470.39	143.58	224.06	-1450.94	145.26	245.26	-2462.77	18.94	33.08	-2450.75	31.03	47.82	-3909.88	32.09	611.91	-3772.64	2.26	602.51	-2381.44	104.66	1185.73	0	0	0	-2691.05	79.78	1555.34	-2684.91	182.76	1548.01	-3173.01	29.98	1566.02	-1040.71	97.53	1543.97	391.4	1127.23	73.27	991.1	1098.93	80.35	419.4
2.04	-2864.9	139.66	39.12	-2852.84	142.15	10.09	-1470.39	143.58	224.06	-1450.94	145.26	245.26	-2446.05	19.33	40.31	-2414.06	31.47	51.39	-3902.28	32.73	613.51	-3763.88	2.85	604.07	-2381.44	104.66	1185.73	0	0	0	-2686.31	79.67	1553.74	-2683.27	184.03	1546.02	-3161.37	30.13	1566.13	-1040.71	97.53	1543.97	392.89	1128.32	73.05	991.97	1097.94	80.82	422.03
2.05	-2868.55	139.81	38.16	-2873.22	142.44	5.68	-1470.39	143.58	224.06	-1450.94	145.26	245.26	-2423.91	20.54	52.84	-2382.52	32.13	54.24	-3894.46	33.36	615.03	-3754.94	3.44	605.55	-2381.44	104.66	1185.73	0	0	0	-2675.24	79.76	1552.45	-2669.99	183.8	1544.06	-3149.68	30.28	1566.24	-1040.71	97.53	1543.97	390.51	1128.32	72.41	991.83	1097.78	80.98	422.28
2.06	-2871.75	140	37.16	-2866.96	143.16	6.39	-1470.39	143.58	224.06	-1450.94	145.26	245.26	-2389.26	19.89	69.54	-2355.75	32.97	56.41	-3886.43	34	616.45	-3745.82	4.03	606.95	-2381.44	104.66	1185.73	0	0	0	-2674.71	79.77	1551.1	-2644.35	183.17	1541.96	-3137.95	30.44	1566.34	-1040.71	97.53	1543.97	391.93	1127.92	72.95	990.87	1098.66	80.34	420.01
2.07	-2874.48	140.21	36.13	-2844.56	143.99	10.38	-1470.39	143.58	224.06	-1450.94	145.26	245.26	-2358.22	20.41	82.22	-2333.38	33.96	57.94	-3878.19	34.63	617.78	-3736.51	4.62	608.26	-2381.44	104.66	1185.73	0	0	0	-2664.23	80.44	1549.63	-2626.41	184.66	1539.49	-3126.16	30.59	1566.45	-1040.71	97.53	1543.97	391.61	1128.41	72.87	991.29	1098.99	80.4	421.69
2.08	-2876.69	140.45	35.06	-2841.44	142.55	11.41	-1470.39	143.58	224.06	-1450.94	145.26	245.26	-2333.43	21.09	91.44	-2315.04	35.06	58.86	-3869.74	35.26	619.01	-3727.02	5.22	609.49	-2381.44	104.66	1185.73	0	0	0	-2648.44	80.74	1547.17	-2656.2	184.84	1538.65	-3114.33	30.74	1566.55	-1040.71	97.53	1543.97	391.72	1128.43	72.98	991.56	1098.65	80.52	421.01
2.09	-2878.37	140.72	33.96	-2843.57	142	10.65	-1470.39	143.58	224.06	-1450.94	145.26	245.26	-2314.19	21.91	97.35	-2300.36	36.25	59.21	-3861.07	35.88	620.15	-3717.34	5.82	610.64	-2381.44	104.66	1185.73	0	0	0	-2641.06	80.15	1545.42	-2621.52	185.08	1535.95	-3102.45	30.9	1566.66	-1040.71	97.53	1543.97	392.13	1127.8	73.18	992.32	1098.45	80.71	420.82
2.1	-2879.49	141.03	32.82	-2842.32	142.1	11.35	-1470.39	143.58	224.06	-1450.94	145.26	245.26	-2299.81	22.85	100.11	-2288.97	37.48	59.03	-3852.19	36.51	621.2	-3707.47	6.42	611.69	-2381.44	104.66	1185.73	0	0	0	-2617.91	81.78	1543.6	-2607.06	184.77	1535.6	-3090.53	31.05	1566.76	-1040.71	97.53	1543.97	391.99	1127.92	73.08	991.21	1098.93	80.25	418.2
2.11	-2880.01	141.36	31.65	-2853.96	143.47	9.59	-1470.39	143.58	224.06	-1450.94	145.26	245.26	-2289.58	23.88	99.88	-2280.49	38.72	58.36	-3843.08	37.13	622.15	-3697.41	7.01	612.66	-2381.44	104.66	1185.73	0	0	0	-2599.97	81.14	1542.5	-2595.54	185.61	1534.15	-3078.56	31.21	1566.86	-1040.71	97.53	1543.97	391.93	1128.19	73.04	990.8	1098.91	80.15	420.07
2.12	-2879.91	141.72	30.45	-2826.22	143.08	14.59	-1470.39	143.58	224.06	-1450.94	145.26	245.26	-2282.81	25	96.82	-2274.56	39.95	57.23	-3833.75	37.74	623	-3687.16	7.61	613.54	-2381.44	104.66	1185.73	0	0	0	-2607.11	80.32	1543.1	-2604.14	185.84	1533.63	-3066.55	31.36	1566.96	-1040.71	97.53	1543.97	391.81	1128.33	72.99	991.16	1099.11	80.26	420.4
2.13	-2879.15	142.1	29.21	-2860.01	144.6	9.4	-1470.39	143.58	224.06	-1450.94	145.26	245.26	-2278.8	26.17	91.07	-2270.79	41.11	55.69	-3824.2	38.35	623.75	-3676.72	8.21	614.33	-2381.44	104.66	1185.73	0	0	0	-2594.25	80.68	1542.45	-2591.31	184.67	1533.73	-3054.49	31.51	1567.06	-1040.71	97.53	1543.97	391.13	1127.84	73.19	989.8	1099.28	79.96	419.86
2.14	-2877.71	142.52	27.94	-2846.57	143.34	11.04	-1470.39	143.58	224.06	-1450.94	145.26	245.26	-2276.85	27.39	82.79	-2268.84	42.19	53.76	-3814.43	38.96	624.41	-3666.08	8.81	615.02	-2381.44	104.66	1185.73	0	0	0	-2578.18	80.35	1540.63	-2568.54	184.28	1531.97	-3042.39	31.66	1567.16	-1040.71	97.53	1543.97	392.01	1127.23	73.42	990.38	1098.52	80.33	420.71
2.15	-2875.56	142.97	26.63	-2853.4	144.13	10.39	-1470.39	143.58	224.06	-1450.94	145.26	245.26	-2276.27	28.64	72.15	-2268.31	43.14	51.49	-3804.42	39.55	624.96	-3655.25	9.41	615.63	-2381.44	104.66	1185.73	0	0	0	-2562.71	79.58	1540.7	-2563.42	184.9	1531.73	-3030.25	31.81	1567.26	-1040.71	97.53	1543.97	391.46	1127.7	72.98	991.41	1098.81	80.44	421.34
2.16	-2872.67	143.44	25.28	-2841.78	142.42	12.16	-1470.39	143.58	224.06	-1450.94	145.26	245.26	-2276.36	29.89	59.29	-2268.84	43.93	48.92	-3794.19	40.15	625.41	-3644.22	10.01	616.14	-2381.44	104.66	1185.73	0	0	0	-2554.12	79.42	1541.04	-2560.02	184.05	1532.13	-3018.07	31.96	1567.36	-1040.71	97.53	1543.97	391.3	1127.73	73.12	992.16	1098.89	80.48	421.28
2.17	-2869.01	143.95	23.91	-2845.96	143.38	10.94	-1470.39	143.58	224.06	-1450.94	145.26	245.26	-2280.68	30.24	40.51	-2270.06	44.53	46.08	-3783.73	40.73	625.75	-3632.99	10.6	616.56	-2381.44	104.66	1185.73	0	0	0	-2546.81	78.51	1541.84	-2544.55	182.07	1532.86	-3005.84	32.11	1567.46	-1040.71	97.53	1543.97	389.56	1129.21	72.16	992.15	1099.08	80.53	419.5
2.18	-2864.54	144.48	22.49	-2848.18	143.62	11.6	-1470.39	143.58	224.06	-1450.94	145.26	245.26	-2301.03	31.89	24.03	-2271.59	44.9	43.02	-3773.04	41.31	625.99	-3621.57	11.2	616.88	-2381.44	104.66	1185.73	0	0	0	-2552.71	76.52	1543.88	-2533.62	181.48	1532.49	-2993.58	32.26	1567.55	-1040.71	97.53	1543.97	388.8	1129.42	72.03	991.17	1099.08	80.26	418.84
2.19	-2859.25	145.05	21.05	-2840.8	143.74	12.12	-1470.39	143.58	224.06	-1450.94	145.26	245.26	-2289.13	33.4	21.05	-2273.08	45.01	39.76	-3762.11	41.89	626.13	-3609.94	11.79	617.1	-2381.44	104.66	1185.73	0	0	0	-2526.54	75.5	1545.38	-2522.79	180.83	1532.11	-2981.27	32.41	1567.65	-1040.71	97.53	1543.97	392.08	1128.3	72.96	990.68	1098.76	80.22	418.1
2.2	-2853.1	145.64	19.56	-2834.08	142.41	12.4	-1470.39	143.58	224.06	-1450.94	145.26	245.26	-2254.27	34.7	20.57	-2282.82	43.76	32.57	-3750.94	42.45	626.15	-3598.11	12.38	617.23	-2381.44	104.66	1185.73	0	0	0	-2508.3	74.19	1547.17	-2512.05	180.12	1531.72	-2968.93	32.55	1567.74	-1040.71	97.53	1543.97	392.48	1127.39	73.34	991.35	1098.49	80.61	418.56
2.21	-2846.06	146.26	18.04	-2848.71	143	8.96	-1470.39	143.58	224.06	-1450.94	145.26	245.26	-2258.9	34.81	16.45	-2279.43	43.8	29.72	-3739.54	43.01	626.07	-3586.08	12.97	617.26	-2381.44	104.66	1185.73	0	0	0	-2514.19	72.27	1550.09	-2501.39	179.36	1531.33	-2956.54	32.7	1567.83	-1040.71	97.53	1543.97	393.06	1128.02	73.37	990.3	1098.81	80.22	419.04
2.22	-2838.1	146.91	16.49	-2824.93	143.49	10.99	-1470.39	143.58	224.06	-1450.94	145.26	245.26	-2264.4	34.96	13.99	-2279.24	43.94	27.69	-3727.89	43.56	625.88	-3573.84	13.55	617.18	-2381.44	104.66	1185.73	0	0	0	-2505.72	71.49	1552.39	-2490.81	178.55	1530.93	-2944.12	32.84	1567.93	-1040.71	97.53	1543.97	393.25	1128.08	73.28	990.63	1098.59	80.32	421.3
2.23	-2829.19	147.59	14.9	-2858.41	143.04	4.23	-1470.39	143.58	224.06	-1450.94	145.26	245.26	-2252.02	35.49	13.99	-2282.99	44.52	25.54	-3716	44.1	625.58	-3561.4	14.13	617.01	-2381.44	104.66	1185.73	0	0	0	-2496.6	69.99	1553.85	-2480.31	177.7	1530.54	-2931.66	32.98	1568.02	-1040.71	97.53	1543.97	392.18	1127.92	73.2	991.35	1098.96	80.31	420.46
2.24	-2819.31	148.29	13.28	-2824.84	141.34	8.63	-1470.39	143.58	224.06	-1450.94	145.26	245.26	-2255.82	34.59	10.59	-2284.27	44.88	22.64	-3703.87	44.63	625.16	-3548.75	14.71	616.73	-2381.44	104.66	1185.73	0	0	0	-2477	68.9	1556.09	-2469.88	176.8	1530.14	-2919.17	33.12	1568.11	-1040.71	97.53	1543.97	390.74	1128.46	72.82	991.49	1099.52	80.15	421.35
2.25	-2808.43	149.03	11.62	-2807.2	142.68	8.73	-1470.39	143.58	224.06	-1450.94	145.26	245.26	-2269	35.46	8.54	-2285.14	45.75	22	-3691.5	45.15	624.64	-3535.89	15.28	616.35	-2381.44	104.66	1185.73	0	0	0	-2459.81	67.36	1556.87	-2459.51	175.87	1529.75	-2906.64	33.26	1568.19	-1040.71	97.53	1543.97	392.18	1128.46	73.12	991.18	1098.44	80.5	419.27
2.26	-2799.78	147.86	8.34	-2816.81	143.22	7.46	-1470.39	143.58	224.06	-1450.94	145.26	245.26	-2270.08	35.93	7.79	-2265.67	45.92	25.71	-3678.87	45.66	624	-3522.82	15.84	615.87	-2381.44	104.66	1185.73	0	0	0	-2449.63	65.47	1558	-2449.2	174.91	1529.36	-2894.07	33.4	1568.28	-1040.71	97.53	1543.97	392.14	1128.48	72.86	991.9	1099.05	80.55	418.82
2.27	-2799.86	148.71	4.36	-2798.29	144.69	9.87	-1470.39	143.58	224.06	-1450.94	145.26	245.26	-2260.48	36.74	8.98	-2267.54	46.46	25.39	-3666	46.15	623.24	-3509.54	16.4	615.28	-2381.44	104.66	1185.73	0	0	0	-2448.87	63.83	1560.49	-2438.94	173.92	1528.97	-2881.47	33.53	1568.37	-1040.71	97.53	1543.97	392.36	1128.6	72.95	991.67	1098.26	80.72	419.3
2.28	-2786.18	148.41	1.69	-2792.43	145.02	9.76	-1470.39	143.58	224.06	-1450.94	145.26	245.26	-2263.41	35.88	8.25	-2277.64	45.9	22.83	-3652.88	46.64	622.37	-3496.05	16.96	614.59	-2381.44	104.66	1185.73	0	0	0	-2433.77	61.53	1561.81	-2428.73	172.9	1528.59	-2868.83	33.66	1568.46	-1040.71	97.53	1543.97	390.7	1128.25	72.93	990.63	1098.92	80.13	420.36
2.29	-2775.45	149.99	-0.43	-2776.69	145.37	11.59	-1470.39	143.58	224.06	-1450.94	145.26	245.26	-2246.72	36.73	12.51	-2263.48	46.5	26.44	-3639.5	47.12	621.38	-3482.34	17.51	613.78	-2381.44	104.66	1185.73	0	0	0	-2430.39	60.5	1563.16	-2418.57	171.86	1528.22	-2856.16	33.79	1568.54	-1040.71	97.53	1543.97	389.41	1128.84	72.39	990.6	1099.13	80.09	421.85
2.3	-2767.68	151.35	-3.56	-2762.61	146.62	12.1	-1470.39	143.58	224.06	-1450.94	145.26	245.26	-2257.31	37.16	10.1	-2258.93	46.97	26.54	-3625.86	47.58	620.27	-3468.42	18.05	612.87	-2381.44	104.66	1185.73	0	0	0	-2411.44	59.26	1564.02	-2408.45	170.81	1527.85	-2843.46	33.92	1568.62	-1040.71	97.53	1543.97	392.05	1127.76	73.27	990.67	1099.79	79.71	418.63
2.31	-2746.31	151.91	-1.77	-2755.22	147.8	14.37	-1470.39	143.58	224.06	-1450.94	145.26	245.26	-2269.86	35.45	8.42	-2250.65	46.26	28.54	-3611.97	48.04	619.04	-3454.28	18.59	611.85	-2381.44	104.66	1185.73	0	0	0	-2404.58	58	1565.32	-2398.36	169.74	1527.49	-2830.72	34.04	1568.71	-1040.71	97.53	1543.97	391.98	1127.92	73.12	991.22	1099.45	80.16	418.78
2.32	-2737.58	153.99	0.14	-2749.02	149.32	15.97	-1470.39	143.58	224.06	-1450.94	145.26	245.26	-2235.35	35.03	14.37	-2261.79	46.04	26.11	-3597.83	48.47	617.7	-3439.92	19.12	610.72	-2381.44	104.66	1185.73	0	0	0	-2399.59	56.48	1565.95	-2388.31	168.67	1527.15	-2817.95	34.16	1568.79	-1040.71	97.53	1543.97	390.87	1127.83	72.82	991.64	1099.04	80.46	420.63
2.33	-2720.33	156.16	4.5	-2719.24	150.73	22.2	-1470.39	143.58	224.06	-1450.94	145.26	245.26	-2245.53	34.68	13	-2272.04	45.26	24.57	-3583.41	48.9	616.22	-3425.35	19.64	609.48	-2381.44	104.66	1185.73	0	0	0	-2399.12	56.33	1567.45	-2378.28	167.59	1526.81	-2805.15	34.28	1568.87	-1040.71	97.53	1543.97	391.86	1127.3	73.22	991.38	1098.86	80.53	421.25
2.34	-2703.53	157.98	7.73	-2706.18	153.66	25.78	-1470.39	143.58	224.06	-1450.94	145.26	245.26	-2258.7	33.27	11.01	-2267.35	45.48	24.78	-3568.74	49.31	614.63	-3410.55	20.15	608.12	-2381.44	104.66	1185.73	0	0	0	-2382.38	55.38	1568.48	-2368.26	166.51	1526.5	-2792.32	34.4	1568.95	-1040.71	97.53	1543.97	391.87	1127.97	73.14	992.14	1098.42	80.89	420.62
2.35	-2677.61	161.47	11.47	-2668.95	154.33	32.26	-1470.39	143.58	224.06	-1450.94	145.26	245.26	-2242.76	33.9	13.64	-2260.37	44.79	28.31	-3553.8	49.71	612.91	-3395.53	20.66	606.65	-2381.42	104.66	1185.73	0	0	0	-2370.93	53.02	1568.9	-2358.27	165.43	1526.19	-2779.46	34.51	1569.03	-1040.71	97.53	1543.97	392.45	1128.29	73.1	991.35	1098.49	80.53	420.36
2.36	-2639.33	163.93	16.51	-2651.93	157.41	33.85	-1470.39	143.58	224.06	-1450.94	145.26	245.26	-2260.24	34.69	11.25	-2264.61	44.79	27.34	-3538.6	50.1	611.06	-3380.28	21.16	605.07	-2355.94	105.18	1187.01	0	0	0	-2352.84	52.44	1569.57	-2348.28	164.36	1525.91	-2766.58	34.62	1569.11	-1040.71	97.53	1543.97	390.5	1128.5	72.7	991.26	1098.74	80.33	421.45
2.37	-2613.18	165.95	18.55	-2619.42	159.26	37.65	-1470.39	143.58	224.06	-1450.94	145.26	245.26	-2244.25	35.58	13.86	-2267.98	44.68	27.23	-3523.13	50.46	609.09	-3364.81	21.65	603.36	-2338.18	104.47	1186.16	0	0	0	-2342.88	51.61	1570.26	-2338.3	163.31	1525.64	-2753.66	34.73	1569.19	-1040.71	97.53	1543.97	391.65	1128.24	73.01	990.75	1098.71	80.37	421.13
2.38	-2592.17	167.05	18.71	-2591.17	160.26	39.83	-1470.39	143.58	224.06	-1450.94	145.26	245.26	-2251.45	33.4	13.35	-2267.58	44.22	28.02	-3507.39	50.82	606.99	-3349.12	22.13	601.55	-2343.41	103.25	1186.88	0	0	0	-2334.06	51.64	1570.18	-2328.31	162.26	1525.39	-2740.71	34.83	1569.26	-1040.71	97.53	1543.97	392.22	1128.46	73.19	990.28	1099.14	80.18	421.28
2.39	-2558.73	167.83	21.19	-2560.97	160.57	40.7	-1470.39	143.58	224.06	-1450.94	145.26	245.26	-2253.4	35.45	12.59	-2235.6	45.98	33.34	-3491.37	51.15	604.76	-3333.19	22.6	599.61	-2334.28	103.51	1186.98	0	0	0	-2327.42	50.61	1570.66	-2318.33	161.24	1525.17	-2727.74	34.93	1569.34	-1040.71	97.53	1543.97	388.89	1128.99	72.15	991.17	1099.11	80.29	421.91
2.4	-2523.79	168.12	22.14	-2521.57	159.88	42.32	-1470.39	143.58	224.06	-1450.94	145.26	245.26	-2255.9	34.56	12.98	-2266.81	45.52	27.49	-3475.08	51.48	602.4	-3317.04	23.06	597.55	-2325.5	102.87	1186.47	0	0	0	-2312.21	50.4	1570.37	-2308.33	160.24	1524.96	-2714.74	35.03	1569.41	-1040.71	97.53	1543.97	391.3	1128.62	72.77	990.54	1098.3	80.42	421.15
2.41	-2485.57	167.97	23.77	-2499.16	160.14	40.8	-1470.39	143.58	224.06	-1450.94	145.26	245.26	-2273.27	34.56	7.8	-2260.42	45.76	28.52	-3458.52	51.78	599.91	-3300.66	23.51	595.38	-2314.83	102.66	1188.59	0	0	0	-2297.93	50.4	1570.69	-2298.32	159.27	1524.78	-2701.72	35.13	1569.49	-1040.71	97.53	1543.97	391.38	1127.82	73.1	989.98	1098.88	80.04	421.25
2.42	-2444.29	166.84	26.2	-2454.54	158.89	41.28	-1470.39	143.58	224.06	-1450.94	145.26	245.26	-2260.83	36.16	11.43	-2258.16	45.8	29.06	-3441.68	52.07	597.29	-3284.04	23.95	593.08	-2310.67	101.27	1189.16	0	0	0	-2287.06	49.4	1570.58	-2288.28	158.32	1524.63	-2688.66	35.22	1569.56	-1040.71	97.53	1543.97	391.44	1128.1	73.16	990.64	1098.99	80.1	420.65
2.43	-2428.55	165.61	22.41	-2428.33	158.27	38.48	-1470.39	143.58	224.06	-1450.94	145.26	245.26	-2275.21	36.86	8.85	-2261.99	46.14	28.37	-3424.56	52.34	594.53	-3267.19	24.37	590.66	-2291.71	100.85	1189.13	0	0	0	-2278.21	49.28	1570.32	-2278.23	157.42	1524.5	-2675.59	35.3	1569.63	-1040.71	97.53	1543.97	392.43	1127.38	73.62	990.84	1099.45	80.02	420.92
2.44	-2392.14	166.62	21.66	-2401.31	158.06	35.5	-1470.39	143.58	224.06	-1450.94	145.26	245.26	-2268.93	37.62	10.98	-2263.64	46.97	29.2	-3407.15	52.59	591.64	-3250.11	24.79	588.11	-2288.44	99.8	1189.05	0	0	0	-2267.42	48.92	1569.72	-2268.14	156.55	1524.41	-2662.49	35.38	1569.7	-1040.71	97.53	1543.97	391.76	1126.93	73.58	990.22	1099.36	79.94	421.16
2.45	-2361.51	165.55	19.94	-2363.93	158	34.51	-1470.39	143.58	224.06	-1450.94	145.26	245.26	-2257.46	39.85	13.46	-2255.75	47.26	30.34	-3389.47	52.82	588.61	-3232.79	25.19	585.45	-2285	99.33	1188.3	0	0	0	-2249.71	48.75	1569	-2258.02	155.73	1524.34	-2649.36	35.46	1569.77	-1040.71	97.53	1543.97	391.8	1127.07	73.42	991.05	1099.11	80.31	420.68
2.46	-2309.31	165.58	20.65	-2327.6	157.52	31.91	-1470.39	143.58	224.06	-1450.94	145.26	245.26	-2245.71	41	16.84	-2249.54	48.55	33.01	-3371.5	53.04	585.44	-3215.23	25.59	582.65	-2248.78	98.17	1189.12	0	0	0	-2240.7	48.94	1568.17	-2247.86	154.95	1524.3	-2636.22	35.54	1569.84	-1040.71	97.53	1543.97	391.23	1128.34	72.82	991.26	1098.4	80.54	418.93
2.47	-2281	164.77	17.05	-2278.9	158.15	31.15	-1470.39	143.58	224.06	-1450.94	145.26	245.26	-2258.57	41.84	14.67	-2249.72	49.38	33.8	-3353.24	53.23	582.14	-3197.44	25.97	579.73	-2233.4	98.33	1188.56	0	0	0	-2240.93	48.97	1567.95	-2237.65	154.22	1524.29	-2623.05	35.61	1569.91	-1040.71	97.53	1543.97	392.26	1127.46	73.41	990.83	1098.53	80.37	420.84
2.48	-2251.71	164.63	14.52	-2264.97	157.34	24.99	-1470.39	143.58	224.06	-1450.94	145.26	245.26	-2255.55	41.63	14.3	-2274.49	49.63	28.84	-3334.69	53.41	578.69	-3179.4	26.33	576.68	-2243.47	96.78	1187.35	0	0	0	-2228.07	49.2	1566.89	-2227.4	153.55	1524.32	-2609.86	35.67	1569.97	-1040.71	97.53	1543.97	391.78	1127.84	73.22	990.02	1098.43	80.32	421.28
2.49	-2214.19	164.55	13.38	-2213.1	156.18	25.11	-1470.39	143.58	224.06	-1450.94	145.26	245.26	-2261.59	41.25	12.61	-2238.92	50.22	33.29	-3315.85	53.56	575.11	-3161.13	26.69	573.5	-2250.06	94.79	1187.12	0	0	0	-2216.55	48.69	1565.65	-2217.09	152.94	1524.39	-2596.65	35.73	1570.04	-1040.71	97.53	1543.97	391.67	1128.46	72.82	990.56	1099.08	80.19	420.43
2.5	-2172.11	162.9	13.57	-2180.06	156.03	22.31	-1470.39	143.58	224.06	-1450.94	145.26	245.26	-2256.03	39.98	12.94	-2258.7	48.4	28.94	-3296.72	53.7	571.38	-3142.61	27.03	570.2	-2205.19	94.04	1187	0	0	0	-2195.65	49.62	1563.84	-2206.72	152.39	1524.49	-2583.41	35.79	1570.1	-1040.71	97.53	1543.97	392.29	1128.83	72.99	991.03	1098.67	80.37	420.73
2.51	-2139.6	162.46	12.93	-2123.66	154.64	24.44	-1470.39	143.58	224.06	-1450.94	145.26	245.26	-2261.18	37.97	10.59	-2278.84	48.19	23.16	-3277.3	53.81	567.51	-3123.85	27.35	566.76	-2209.78	92.95	1185.03	0	0	0	-2192.43	49.77	1562.93	-2196.29	151.91	1524.63	-2570.16	35.84	1570.17	-1040.71	97.53	1543.97	391.91	1128.24	73.03	991.25	1097.81	80.72	421.33
2.52	-2100.96	161.5	12.5	-2098.62	154.47	21.27	-1470.39	143.58	224.06	-1450.94	145.26	245.26	-2266.92	36.57	6.68	-2265.43	47.27	23.35	-3257.58	53.91	563.49	-3104.84	27.66	563.18	-2189.31	92.4	1184.64	0	0	0	-2180.34	49.67	1561.68	-2185.79	151.5	1524.81	-2556.89	35.89	1570.23	-1040.71	97.53	1543.97	392.42	1128.87	72.85	990.45	1098.62	80.33	421.61
2.53	-2057.55	159.23	14.42	-2062.4	154.81	20.6	-1470.39	143.58	224.06	-1450.94	145.26	245.26	-2260.83	35.66	7.52	-2266.9	44.73	23.03	-3237.56	53.98	559.33	-3085.58	27.96	559.48	-2163.63	92.3	1183.9	0	0	0	-2173.52	49.89	1560.38	-2175.21	151.16	1525.03	-2543.6	35.93	1570.29	-1040.71	97.53	1543.97	392.19	1128.56	72.81	991.07	1098.73	80.38	420.9
2.54	-2007.48	164.82	23.75	-2021.96	155.73	29.04	-1470.39	143.58	224.06	-1450.94	145.26	245.26	-2243.39	34.85	10.22	-2270.33	44.73	21.93	-3217.24	54.03	555.02	-3066.08	28.24	555.64	-2176.25	91.39	1181.95	0	0	0	-2158.89	49.48	1558.96	-2164.55	150.91	1525.3	-2530.29	35.97	1570.35	-1040.71	97.53	1543.97	390.52	1129.29	72.31	991.31	1098.51	80.36	421.57
2.55	-1978.15	163.74	23.95	-1995.93	154.91	27.74	-1470.39	143.58	224.06	-1450.94	145.26	245.26	-2243.1	35.07	10.1	-2271.38	44.59	20.97	-3196.61	54.05	550.57	-3046.33	28.51	551.67	-2168.65	91.28	1180.15	0	0	0	-2139.88	49.84	1557.56	-2153.81	150.73	1525.61	-2516.97	36	1570.41	-1040.71	97.53	1543.97	390.08	1129.07	72.47	990.81	1097.97	80.56	421.48
2.56	-1938.18	162.8	27.18	-1954.49	154.8	29.33	-1470.39	143.58	224.06	-1450.94	145.26	245.26	-2269.7	33.03	5.75	-2266.62	44.09	21.69	-3175.69	54.05	545.97	-3026.33	28.75	547.56	-2153.31	89.8	1177.29	0	0	0	-2131.73	49.89	1555.86	-2142.98	150.65	1525.96	-2503.62	36.03	1570.47	-1040.71	97.53	1543.97	390.17	1128.85	72.59	991.09	1097.58	81	419.92
2.57	-1896.8	160.64	32.07	-1927.35	153.27	30.35	-1470.39	143.58	224.06	-1450.94	145.26	245.26	-2277.66	33.17	3.03	-2267.1	43.63	21.6	-3154.46	54.03	541.21	-3006.07	28.99	543.31	-2141.65	89.5	1176.5	0	0	0	-2123.19	50.84	1553.94	-2132.06	150.65	1526.36	-2490.26	36.05	1570.53	-1040.71	97.53	1543.97	391.8	1128.58	72.9	991.32	1098.59	80.59	421.25
2.58	-1869.1	157.31	37.35	-1882.64	151.7	37.1	-1470.39	143.58	224.06	-1450.94	145.26	245.26	-2251.57	33.04	7.54	-2260.37	43.54	22.65	-3132.92	53.99	536.31	-2985.56	29.2	538.92	-2138.49	88	1174.5	0	0	0	-2110.48	50.75	1552.88	-2121.04	150.75	1526.81	-2476.89	36.06	1570.58	-1040.71	97.53	1543.97	391.86	1128.47	72.77	991.32	1098.79	80.48	421.69
2.59	-1822.62	156.01	46.87	-1857.19	149.93	42.08	-1470.39	143.58	224.06	-1450.94	145.26	245.26	-2268.4	32.19	3.48	-2277.54	44.3	18.94	-3111.07	53.92	531.25	-2964.8	29.4	534.39	-2125.31	88.12	1173.04	0	0	0	-2091.05	50.93	1550.95	-2109.91	150.95	1527.31	-2463.5	36.07	1570.64	-1040.71	97.53	1543.97	390.56	1128.98	72.47	991.31	1099.19	80.32	419.74
2.6	-1792.65	153.01	56.22	-1810.68	148.81	53.63	-1470.39	143.58	224.06	-1450.94	145.26	245.26	-2261.06	31.49	5.71	-2285	43.67	17.77	-3088.91	53.83	526.04	-2943.78	29.59	529.73	-2114.4	87.03	1170.69	0	0	0	-2089.05	50.96	1549.37	-2098.68	151.25	1527.86	-2450.1	36.08	1570.69	-1040.71	97.53	1543.97	390.63	1128.07	72.74	991.98	1098.4	80.79	419.24
2.61	-1762.25	155.95	67.69	-1795.48	149.14	60.71	-1470.39	143.58	224.06	-1450.94	145.26	245.26	-2243.72	32.67	8.51	-2274.81	43.24	20.01	-3066.43	53.71	520.67	-2922.5	29.75	524.92	-2094.87	88.85	1168.57	0	0	0	-2083.37	51.61	1547.76	-2087.33	151.66	1528.47	-2436.68	36.08	1570.75	-1040.71	97.53	1543.97	391.92	1128.2	73.12	991.87	1097.7	80.96	422.46
2.62	-1736.44	155.78	78.42	-1753.1	148.09	73.89	-1470.39	143.58	224.06	-1450.94	145.26	245.26	-2270.24	31.06	4.44	-2271.8	42.56	19.57	-3043.64	53.56	515.15	-2900.96	29.9	519.97	-2101.51	87.86	1166.67	0	0	0	-2060.48	51.75	1545.82	-2075.86	152.18	1529.12	-2423.25	36.07	1570.8	-1040.71	97.53	1543.97	392.84	1127.87	73.35	990.94	1097.85	80.73	420.14
2.63	-1714.39	155.7	89.44	-1740.45	147.82	82.54	-1470.39	143.58	224.06	-1450.94	145.26	245.26	-2285.45	30.78	2.27	-2278.68	42.45	18.66	-3020.54	53.39	509.47	-2879.17	30.02	514.87	-2069.63	88.49	1165.65	0	0	0	-2053.43	52.58	1545.1	-2064.27	152.81	1529.84	-2409.81	36.06	1570.85	-1040.71	97.53	1543.97	391.04	1128.56	72.77	991.51	1098.41	80.74	420.19
2.64	-1696.55	155.9	98.91	-1722.13	147.62	91.02	-1470.39	143.58	224.06	-1450.94	145.26	245.26	-2252.95	31.29	7.58	-2274.06	42.24	19.32	-2997.11	53.19	503.64	-2857.11	30.13	509.63	-2076.61	88.35	1163.53	0	0	0	-2051.46	52.73	1543.72	-2052.54	153.57	1530.61	-2396.36	36.04	1570.9	-1040.71	97.53	1543.97	391.88	1127.77	73.21	992.36	1098.32	80.84	419.41
2.65	-1682.35	155.82	105.36	-1704.68	148.53	98.89	-1470.39	143.58	224.06	-1450.94	145.26	245.26	-2252.94	30.85	8.19	-2267.59	42.08	20.27	-2973.37	52.97	497.64	-2834.79	30.22	504.24	-2064.55	88.55	1161.33	0	0	0	-2033.2	53.24	1542.4	-2040.69	154.44	1531.43	-2382.89	36.01	1570.95	-1040.71	97.53	1543.97	390.74	1128.52	72.74	990.56	1099.03	80.09	421.81
2.66	-1671.61	155.43	108.33	-1692.77	147.45	101.56	-1470.39	143.58	224.06	-1450.94	145.26	245.26	-2265.77	31.07	5.79	-2278.01	42.67	18.92	-2949.3	52.72	491.48	-2812.2	30.29	498.71	-2051.9	90.2	1161.18	0	0	0	-2021.27	54.23	1541.09	-2028.7	155.45	1532.32	-2369.42	35.98	1571	-1040.71	97.53	1543.97	391.92	1128.06	73.18	990.44	1098.53	80.23	420.65
2.67	-1662.28	152.46	107.48	-1684.17	145.46	100.38	-1470.39	143.58	224.06	-1450.94	145.26	245.26	-2274.48	30.53	4.81	-2269.99	41.52	20.28	-2924.9	52.44	485.16	-2789.35	30.34	493.02	-2033.56	89.19	1159.87	0	0	0	-2012.78	54.47	1540.74	-2016.56	156.58	1533.27	-2355.93	35.94	1571.05	-1040.71	97.53	1543.97	392.34	1127.98	73.36	991.24	1099.26	80.09	419.48
2.68	-1655.36	148.76	101.9	-1675.78	140.45	96.07	-1470.39	143.58	224.06	-1450.94	145.26	245.26	-2260.94	31.38	7.96	-2260.91	41.4	22.02	-2900.18	52.13	478.68	-2766.23	30.37	487.19	-2010.74	89.58	1159.85	0	0	0	-2007.22	55.51	1540.08	-2004.27	157.85	1534.29	-2342.44	35.9	1571.1	-1040.71	97.53	1543.97	391.66	1128.35	72.97	990.66	1099.39	80.05	421.08
2.69	-1651.35	147.42	91.03	-1673.28	140.05	86.21	-1470.39	143.58	224.06	-1450.94	145.26	245.26	-2250.51	32.05	9.58	-2261.49	40.97	22.03	-2875.14	51.79	472.04	-2742.84	30.38	481.21	-1990.67	89.95	1159.42	0	0	0	-1988.96	56.81	1539.58	-1991.84	159.26	1535.36	-2328.94	35.85	1571.14	-1040.71	97.53	1543.97	392.29	1127.37	73.38	990.83	1099.44	80.08	419.83
2.7	-1645.11	145.02	79.43	-1661.58	136.75	75.09	-1470.39	143.58	224.06	-1450.94	145.26	245.26	-2275.51	29.75	4.95	-2277.82	39.63	18.8	-2849.76	51.43	465.22	-2719.19	30.37	475.08	-1992.13	90.55	1158.75	0	0	0	-1977.7	57.46	1539.33	-1981.35	161.39	1535.22	-2315.43	35.79	1571.19	-1040.71	97.53	1543.97	391.63	1128.28	73	991.65	1098.11	80.7	419.27
2.71	-1635.83	143.12	65.53	-1657.25	136.78	62.01	-1470.39	143.58	224.06	-1450.94	145.26	245.26	-2249.61	30.34	10.16	-2267.74	39.71	21.42	-2824.05	51.03	458.25	-2695.26	30.33	468.79	-1969.15	92.32	1159.72	0	0	0	-1966.76	58.92	1539.45	-1968.39	160.98	1535.31	-2301.91	35.72	1571.23	-1040.71	97.53	1543.97	390.31	1128.84	72.52	991.44	1098.89	80.52	421.47
2.72	-1634.15	139.09	50.6	-1656.46	134.74	50.69	-1470.39	143.58	224.06	-1450.94	145.26	245.26	-2251.72	30.8	10.93	-2261	39.42	24.06	-2798	50.61	451.1	-2671.06	30.28	462.35	-1970	92.67	1159.45	0	0	0	-1960.53	60.13	1540.78	-1955.64	160.72	1535.99	-2288.39	35.65	1571.28	-1040.71	97.53	1543.97	391.26	1128.42	72.92	990.61	1098.71	80.34	421.46
2.73	-1636.2	138.98	38.17	-1650.02	134.81	40.98	-1470.39	143.58	224.06	-1450.94	145.26	245.26	-2243.51	29.9	12.93	-2247.36	39.5	30.84	-2771.62	50.15	443.79	-2646.58	30.2	455.75	-1971.45	93.15	1161.08	0	0	0	-1946.02	61.63	1541.77	-1945.13	162.97	1537.25	-2274.85	35.57	1571.32	-1040.71	97.53	1543.97	391.55	1127.24	73.34	991.36	1098.54	80.52	422.18
2.74	-1624.73	136.51	31.83	-1647.91	132.72	33.13	-1470.39	143.58	224.06	-1450.94	145.26	245.26	-2251.55	30.6	11.8	-2234.7	37.75	35.81	-2744.91	49.67	436.3	-2621.83	30.1	449	-1954.87	95.35	1164.96	0	0	0	-1937.02	63.02	1543.6	-1936.31	167.3	1539.24	-2261.32	35.49	1571.36	-1040.71	97.53	1543.97	392.24	1127.21	73.36	991.88	1099.15	80.35	419.29
2.75	-1626.25	135.58	27.53	-1647.35	131.96	29.03	-1470.39	143.58	224.06	-1450.94	145.26	245.26	-2265.72	30.25	9.6	-2233.44	36.67	37.17	-2717.85	49.15	428.65	-2596.81	29.97	442.1	-1938.6	96.18	1167.83	0	0	0	-1923.78	63.43	1548.76	-1925.35	168.89	1541.31	-2247.78	35.39	1571.4	-1040.71	97.53	1543.97	391	1127.93	72.93	990.5	1098.51	80.26	420.73
2.76	-1630.05	135.92	23.81	-1649.44	132.56	25.9	-1470.39	143.58	224.06	-1450.94	145.26	245.26	-2244.02	29.37	14.03	-2251.88	36.4	30.31	-2690.45	48.6	420.82	-2571.5	29.83	435.03	-1927.43	97.33	1170.66	0	0	0	-1910.68	64.67	1551.63	-1912.19	168.56	1542.9	-2234.23	35.29	1571.44	-1040.71	97.53	1543.97	393.02	1127.62	73.41	990.85	1099.09	80.11	420.91
2.77	-1625.34	137.07	22.69	-1652.46	133.97	23.11	-1470.39	143.58	224.06	-1450.94	145.26	245.26	-2252.31	29.81	10.54	-2265.05	36.23	23.89	-2662.71	48.02	412.82	-2545.92	29.66	427.81	-1915.36	98.42	1173.75	0	0	0	-1899.96	66.48	1553.96	-1900.3	169.69	1545.22	-2220.69	35.18	1571.48	-1040.71	97.53	1543.97	391.88	1129.1	72.57	991.29	1098.67	80.44	420.29
2.78	-1629.63	137.24	20.63	-1649.24	133.32	23.36	-1470.39	143.58	224.06	-1450.94	145.26	245.26	-2256.7	28.08	11.04	-2281.18	35.96	19	-2634.62	47.41	404.65	-2520.06	29.46	420.42	-1903.4	99.23	1177	0	0	0	-1890.27	67.82	1556.51	-1889.19	171.79	1547.36	-2207.13	35.07	1571.51	-1040.71	97.53	1543.97	392.82	1129.17	72.92	990.9	1098.73	80.28	419.8
2.79	-1626.44	137.33	20.82	-1653.14	133.36	21.49	-1470.39	143.58	224.06	-1450.94	145.26	245.26	-2270.66	27.54	6.12	-2253.22	35.84	22.21	-2606.19	46.76	396.3	-2493.91	29.24	412.88	-1887.36	100.17	1180.24	0	0	0	-1878.18	69.29	1558.88	-1878.6	174.12	1549.28	-2193.58	34.94	1571.55	-1040.71	97.53	1543.97	390.65	1129.25	72.53	989.79	1098.74	79.96	419.01
2.8	-1625.54	136.97	20.49	-1647.44	134.37	21.8	-1470.39	143.58	224.06	-1450.94	145.26	245.26	-2229.17	26.38	11.42	-2250.9	36.94	24.18	-2577.4	46.08	387.77	-2467.48	29	405.17	-1878.58	100.47	1182.93	0	0	0	-1868.19	70.84	1561.25	-1866.61	175.13	1551.18	-2180.03	34.81	1571.58	-1040.71	97.53	1543.97	391.94	1127.95	73.25	991.12	1098.82	80.33	420.88
2.81	-1633.03	136.67	18.89	-1649.93	134.16	21.01	-1470.39	143.58	224.06	-1450.94	145.26	245.26	-2231.96	26.51	8.74	-2251.61	35.87	23.91	-2548.27	45.37	379.07	-2440.77	28.73	397.3	-1864.71	101.13	1185.43	0	0	0	-1857.78	72.52	1563.61	-1855.3	176.02	1552.91	-2166.47	34.67	1571.62	-1040.71	97.53	1543.97	391.65	1128.37	73.11	990.61	1099.05	80.12	421.24
2.82	-1627.3	136.58	19.61	-1650.24	133.68	20.77	-1470.39	143.58	224.06	-1450.94	145.26	245.26	-2230.34	26.02	4.83	-2239.08	35.52	21.83	-2518.78	44.62	370.18	-2413.77	28.43	389.26	-1855.57	100.97	1187.97	0	0	0	-1844.97	73.61	1565.8	-1842.86	176.22	1554.52	-2152.91	34.53	1571.65	-1040.71	97.53	1543.97	391.93	1128.33	72.97	990.73	1098.49	80.28	421.26
2.83	-1629.32	136.96	18.95	-1651.32	134.07	20.37	-1470.39	143.58	224.06	-1450.94	145.26	245.26	-2219.35	24.83	4.08	-2224.85	33.83	20.41	-2488.94	43.83	361.12	-2386.48	28.11	381.06	-1840.38	100.55	1190.46	0	0	0	-1832	75.04	1567.85	-1832.1	177.43	1556.45	-2139.36	34.37	1571.68	-1040.71	97.53	1543.97	391.95	1127.68	73.11	991.52	1099.18	80.29	421.66
2.84	-1625.55	136.52	20.2	-1651.38	133.99	20.08	-1470.39	143.58	224.06	-1450.94	145.26	245.26	-2208.36	22.6	0.34	-2213.89	32.04	20.27	-2458.74	43.02	351.87	-2358.9	27.76	372.69	-1833.29	99.86	1192.33	0	0	0	-1824.06	75.74	1569.9	-1822.27	180.06	1558.34	-2125.8	34.21	1571.71	-1040.71	97.53	1543.97	391.82	1128.71	72.94	991.37	1098.7	80.52	418.57
2.85	-1628.84	137.13	18.65	-1655.13	134.18	18.99	-1470.39	143.58	224.06	-1450.94	145.26	245.26	-2203.01	20.16	1.15	-2203.4	29.24	21.96	-2428.19	42.16	342.44	-2331.04	27.39	364.16	-1816.81	99.12	1193.64	0	0	0	-1813.31	76.37	1571.73	-1810.68	180.44	1559.53	-2112.25	34.03	1571.74	-1040.71	97.53	1543.97	391.07	1127.76	72.95	991.44	1099.07	80.22	421.22
2.86	-1627.79	137.77	19.07	-1650.32	133.93	20.06	-1470.39	143.58	224.06	-1450.94	145.26	245.26	-2186.72	17.04	5.05	-2181.48	26.5	27.58	-2397.27	41.27	332.83	-2302.88	26.99	355.45	-1808.96	98.31	1194.5	0	0	0	-1797.95	76.69	1573.26	-1797.28	178.74	1560.74	-2098.7	33.85	1571.77	-1040.71	97.53	1543.97	389.77	1128.24	72.51	991.06	1100.91	79.47	419.48
2.87	-1634.79	136.29	17.84	-1655.58	134.2	18.57	-1470.39	143.58	224.06	-1450.94	145.26	245.26	-2170.81	12.56	9.65	-2157.89	22.65	33.43	-2365.99	40.35	323.03	-2274.43	26.56	346.58	-1794.63	97.13	1195.36	0	0	0	-1789.76	77.29	1574.75	-1788.08	180.99	1562.52	-2085.15	33.66	1571.8	-1040.71	97.53	1543.97	392.07	1128.88	73.03	991.81	1099.09	80.47	421.04
2.88	-1624.42	137.73	19.8	-1654.03	134.73	18.96	-1470.39	143.58	224.06	-1450.94	145.26	245.26	-2146.2	8.17	14.93	-2133.62	19.05	39.4	-2334.35	39.39	313.05	-2245.68	26.1	337.54	-1784.59	95.78	1195.78	0	0	0	-1778.9	77.65	1576.16	-1777.11	181.45	1563.76	-2071.6	33.46	1571.83	-1040.71	97.53	1543.97	392.27	1128.8	73.06	991.27	1098.67	80.55	420.61
2.89	-1632.39	136.98	18.79	-1653.18	134.32	19.23	-1470.39	143.58	224.06	-1450.94	145.26	245.26	-2113.13	4.57	20.77	-2115.25	16.18	43.35	-2302.34	38.39	302.88	-2216.64	25.62	328.32	-1775.81	95.67	1195.89	0	0	0	-1769.79	77.63	1577.54	-1764.81	180.09	1564.66	-2058.06	33.26	1571.85	-1040.71	97.53	1543.97	392.92	1127.91	73.37	991.36	1097.9	80.8	421.94
2.9	-1628.98	137.2	19.27	-1651.38	134.76	19.52	-1470.39	143.58	224.06	-1450.94	145.26	245.26	-2091.4	0.24	25.1	-2083.68	13.92	49.08	-2269.97	37.35	292.52	-2187.31	25.1	318.93	-1768.88	95.16	1196.19	0	0	0	-1759.32	77.45	1578.5	-1754.44	181.12	1566.16	-2044.52	33.04	1571.88	-1040.71	97.53	1543.97	392.61	1128.72	73.06	990.93	1099.04	80.24	422.45
2.91	-1634.61	136.32	18.41	-1653.18	133.68	19.67	-1470.39	143.58	224.06	-1450.94	145.26	245.26	-2052.53	-2.96	30.77	-2052.37	10.9	53.18	-2237.22	36.27	281.97	-2157.67	24.56	309.37	-1756.88	94.64	1196.28	0	0	0	-1750.54	77.77	1579.68	-1743.06	180.73	1567.08	-2030.99	32.81	1571.9	-1040.71	97.53	1543.97	389.68	1128.49	72.58	991.18	1099.58	80.04	419.44
2.92	-1626.52	137.2	20.44	-1654.67	134.48	19.79	-1470.39	143.58	224.06	-1450.94	145.26	245.26	-2027.98	-6.42	33.61	-2021.25	8.57	56.97	-2204.1	35.16	271.23	-2127.74	23.99	299.63	-1745.53	94.14	1196.91	0	0	0	-1739.97	77.52	1580.59	-1730.66	179.42	1567.81	-2017.46	32.58	1571.93	-1040.71	97.53	1543.97	390.4	1128.09	72.85	992.08	1099.22	80.52	420.13
2.93	-1636.3	136.48	18.24	-1648.67	133.83	20.71	-1470.39	143.58	224.06	-1450.94	145.26	245.26	-1997.91	-8.96	35.01	-1989.37	6.47	59.51	-2170.61	34.01	260.3	-2097.5	23.39	289.71	-1736.74	93.48	1197.2	0	0	0	-1726.89	77.41	1581.14	-1721.21	181.59	1568.64	-2003.95	32.34	1571.95	-1040.71	97.53	1543.97	391.4	1128.87	72.7	991.08	1099.04	80.32	421.43
2.94	-1630.62	136.1	19.13	-1651.42	134.19	19.66	-1470.39	143.58	224.06	-1450.94	145.26	245.26	-1963.73	-10.9	36.97	-1955.13	5.07	60.97	-2136.75	32.81	249.18	-2066.96	22.76	279.62	-1725.97	93.65	1197.4	0	0	0	-1716.73	77.08	1581.6	-1709.93	181.11	1569.2	-1990.43	32.08	1571.97	-1040.71	97.53	1543.97	390.93	1129.14	72.42	990	1099.73	79.69	419.05
2.95	-1628.93	136.84	19.77	-1651.13	133.73	19.97	-1470.39	143.58	224.06	-1450.94	145.26	245.26	-1948.24	-12.38	34.49	-1926.2	3.96	60.13	-2102.5	31.58	237.86	-2036.12	22.09	269.35	-1718.28	94.19	1197.9	0	0	0	-1705.96	76.53	1581.86	-1710.54	181.5	1568.27	-1976.93	31.82	1571.99	-1040.71	97.53	1543.97	391.19	1128.96	72.71	990.74	1098.67	80.23	420.87
2.96	-1623.36	136.54	21.19	-1652.09	133.53	19.69	-1470.39	143.58	224.06	-1450.94	145.26	245.26	-1908.32	-13.84	35.64	-1898.57	2.61	58.71	-2067.88	30.31	226.34	-2004.97	21.4	258.9	-1707.05	93.79	1198.13	0	0	0	-1696.61	76.39	1582.05	-1697.86	181.11	1568.08	-1963.43	31.55	1572.01	-1040.71	97.53	1543.97	391.94	1129.36	72.77	990.4	1098.78	80.16	419.08
2.97	-1624.37	135.34	21.06	-1649.55	134.34	20.2	-1470.39	143.58	224.06	-1450.94	145.26	245.26	-1886.25	-14.49	32.51	-1868.08	2.28	56.63	-2032.88	29	214.63	-1973.52	20.68	248.27	-1696.42	94.15	1198.44	0	0	0	-1685.3	75.95	1581.8	-1684.2	180.04	1567.76	-1949.95	31.27	1572.03	-1040.71	97.53	1543.97	390.26	1129.63	72.14	991.25	1098.98	80.13	420.66
2.98	-1626.43	138.43	20.82	-1653.9	133.28	19.59	-1470.39	143.58	224.06	-1450.94	145.26	245.26	-1847.51	-15.15	32.29	-1848.57	-0.9	62.14	-1997.5	27.64	202.72	-1941.76	19.92	237.46	-1689.31	94.91	1198.4	0	0	0	-1675.28	75.34	1581.67	-1676.18	179.61	1567.75	-1936.47	30.97	1572.04	-1040.71	97.53	1543.97	389.95	1128.41	72.39	991.14	1099.86	79.84	420.09
2.99	-1633.83	136.22	19.1	-1650.81	133.85	20.44	-1470.39	143.58	224.06	-1450.94	145.26	245.26	-1810.84	-14.75	37.93	-1818.34	-0.48	58.88	-1961.73	26.25	190.62	-1909.69	19.14	226.47	-1676.75	95.26	1198.36	0	0	0	-1664.1	75.24	1581.36	-1663	179.37	1567.57	-1923	30.67	1572.06	-1040.71	97.53	1543.97	390.3	1128.14	72.72	991.78	1098.81	80.48	422.17
3	-1628.36	136.76	20.98	-1646.44	133.07	20.97	-1470.39	143.58	224.06	-1450.94	145.26	245.26	-1777.18	-15.59	36.21	-1785.71	-0.71	54.79	-1925.57	24.81	178.31	-1877.31	18.32	215.29	-1663.8	94.76	1198.15	0	0	0	-1654.22	74.55	1580.65	-1651.73	178.87	1567.27	-1909.55	30.36	1572.07	-1040.71	97.53	1543.97	389.17	1129.01	72.19	991.15	1098.4	80.57	421.55
3.01	-1622.35	137.61	22.09	-1654.08	133.75	19.32	-1470.39	143.58	224.06	-1450.94	145.26	245.26	-1739.51	-15.61	33.62	-1748.37	-1.26	51.81	-1889.03	23.33	165.8	-1844.61	17.46	203.93	-1653.2	95.33	1197.59	0	0	0	-1643.57	74.15	1580.12	-1646.18	178.74	1567.35	-1896.1	30.04	1572.09	-1040.71	97.53	1543.97	389.89	1128.13	72.79	991.63	1099.06	80.37	419.32
3.02	-1625.27	136.45	22.36	-1654.26	134.28	19.66	-1470.39	143.58	224.06	-1450.94	145.26	245.26	-1702.22	-17.04	30.74	-1711.65	-1.66	48.19	-1852.09	21.81	153.09	-1811.62	16.58	192.38	-1641.21	94.99	1197.2	0	0	0	-1631.41	74	1579.48	-1636.16	177.88	1566.82	-1882.67	29.7	1572.1	-1040.71	97.53	1543.97	391.5	1127.86	73.11	992.15	1099.08	80.51	420.67
3.03	-1625.76	135.52	22.5	-1654.99	133.52	19.37	-1470.39	143.58	224.06	-1450.94	145.26	245.26	-1664.79	-15.65	27.56	-1677.42	-1.22	43.86	-1814.77	20.24	140.18	-1785.76	18.6	180.87	-1632.02	95.26	1196.41	0	0	0	-1618.88	73.2	1578.75	-1619.92	177.75	1566	-1869.25	29.36	1572.11	-1040.71	97.53	1543.97	392.27	1127.21	73.37	991.4	1099.46	80.18	420.76
3.04	-1625.91	134.91	23.04	-1650.76	132.38	21.06	-1470.39	143.58	224.06	-1450.94	145.26	245.26	-1625.02	-17.51	27.12	-1641.49	-1.97	40.24	-1781.93	18.22	128.49	-1755.44	16.59	170.71	-1622.76	95.5	1195.66	0	0	0	-1610.17	72.83	1577.89	-1606.56	177.49	1564.92	-1855.84	29.01	1572.12	-1040.71	97.53	1543.97	391.03	1128.82	72.61	991.21	1099.01	80.32	421.67
3.05	-1633.85	135.04	21.29	-1649.48	132.94	21.42	-1470.39	143.58	224.06	-1450.94	145.26	245.26	-1587.35	-17.92	24.31	-1602.04	-1.68	39.65	-1749.42	17.27	115.65	-1725.11	15.49	159.68	-1610.99	95.48	1194.8	0	0	0	-1597.57	72.22	1576.7	-1595.45	176.98	1563.99	-1842.45	28.64	1572.13	-1040.71	97.53	1543.97	390.54	1128.14	72.64	991.48	1099.7	79.94	422.04
3.06	-1628.14	135.22	21.82	-1645.79	132.93	21.52	-1470.39	143.58	224.06	-1450.94	145.26	245.26	-1550.61	-18.19	21.99	-1565.95	-1.77	36.41	-1716.73	16.66	102.45	-1696.39	16.28	147.83	-1600.47	95.27	1193.86	0	0	0	-1586.94	72.14	1575.7	-1584.88	175.75	1563	-1829.07	28.27	1572.14	-1040.71	97.53	1543.97	390.86	1129.08	72.49	991.49	1099.76	79.96	420.63
3.07	-1626.95	135.8	20.61	-1643.56	130.38	22.79	-1470.39	143.58	224.06	-1450.94	145.26	245.26	-1511.08	-18.64	21.25	-1528.38	-2.07	34.4	-1681.87	14.48	90.35	-1665.31	14.83	137.13	-1590.5	96.16	1192.67	0	0	0	-1577.72	71.58	1574.6	-1570.68	175.27	1561.76	-1815.71	27.88	1572.15	-1040.71	97.53	1543.97	391.87	1128.48	72.97	990.64	1099.43	79.95	419.29
3.08	-1620.49	126.68	24.21	-1637.52	129.34	19.79	-1470.39	143.58	224.06	-1450.94	145.26	245.26	-1471.06	-18.53	21.63	-1490.92	-2.12	32.9	-1646.87	12.3	78.52	-1633.42	13.16	126.57	-1580.24	96.37	1191.35	0	0	0	-1565.52	70.83	1573.35	-1566.08	175	1561.05	-1802.37	27.49	1572.16	-1040.71	97.53	1543.97	390.07	1128.3	72.53	990.69	1098.45	80.42	421.95
3.09	-1633.31	129.91	17.95	-1656.39	131.5	14.7	-1470.39	143.58	224.06	-1450.94	145.26	245.26	-1434.39	-18.55	22.64	-1452.44	-2.15	32.92	-1613.81	13.32	65.77	-1600.75	11.15	116.72	-1569.44	96.55	1190.16	0	0	0	-1556.91	70.61	1572.25	-1547.77	174.41	1559.54	-1789.04	27.08	1572.16	-1040.71	97.53	1543.97	390.41	1127.6	72.9	990.36	1099.04	80.25	420.74
3.1	-1599.25	133.48	23.8	-1648.68	130.96	15.51	-1470.39	143.58	224.06	-1450.94	145.26	245.26	-1392.18	-17.84	26.32	-1414.67	-1.92	33.98	-1577.74	12.2	54.75	-1566.75	8.44	107.63	-1559.83	96.45	1188.77	0	0	0	-1543.78	70.09	1570.86	-1540.63	174.17	1558.64	-1775.72	26.66	1572.17	-1040.71	97.53	1543.97	392.64	1127.92	73.2	991.76	1098.93	80.65	419.02
3.11	-1610.92	133.52	22.78	-1651.02	135.46	18.51	-1470.39	143.58	224.06	-1450.94	145.26	245.26	-1353.88	-16.94	30.99	-1378.06	-1.71	36.39	-1537.73	6.87	46.74	-1531.31	3.94	100.97	-1553.44	96.53	1187.22	0	0	0	-1534.31	69.3	1569.55	-1527.88	173.76	1557.33	-1762.43	26.23	1572.17	-1040.71	97.53	1543.97	392.48	1127.89	73.22	991.94	1098.69	80.66	421.5
3.12	-1620.33	138.92	19.51	-1648.73	135.64	18.49	-1470.39	143.58	224.06	-1450.94	145.26	245.26	-1314.03	-15.52	37.55	-1339.11	-0.67	40.71	-1501.78	7.18	37.42	-1497.74	2.23	93.64	-1541.92	96.7	1185.7	0	0	0	-1524.34	68.67	1568.13	-1518.21	172.42	1556.02	-1749.15	25.79	1572.17	-1040.71	97.53	1543.97	391.66	1127.8	73.15	992.66	1098.5	80.76	421.12
3.13	-1628.74	138.7	17.88	-1653.2	135.78	17.7	-1470.39	143.58	224.06	-1450.94	145.26	245.26	-1279.99	-14.42	44.66	-1304.27	-0.24	45.78	-1463.63	4.51	30.81	-1464.83	0.67	87.88	-1528.28	96.38	1184.42	0	0	0	-1514.52	67.83	1566.59	-1503.45	170.79	1555.33	-1735.9	25.34	1572.18	-1040.71	97.53	1543.97	390.5	1128.38	72.7	991.18	1099.84	80.01	420.94
3.14	-1636.99	139.3	16.28	-1642.45	135.31	19.77	-1470.39	143.58	224.06	-1450.94	145.26	245.26	-1246.52	-11.99	53.57	-1267.45	1.15	53.21	-1428.16	4.32	25.04	-1431.91	-1.64	83.76	-1520.25	96.02	1182.65	0	0	0	-1502.61	67.04	1565.06	-1488.97	170.43	1554.09	-1722.66	24.87	1572.18	-1040.71	97.53	1543.97	391.63	1128.99	72.65	991.23	1099.46	80.18	420.77
3.15	-1620.31	137.91	19.67	-1645.58	135.82	18.76	-1470.39	143.58	224.06	-1450.94	145.26	245.26	-1217.2	-10.65	62.67	-1235.52	2.21	61.86	-1395.29	4.95	20.9	-1400.15	-4.28	81.58	-1508.68	95.69	1181.12	0	0	0	-1491.45	65.98	1563.34	-1479.12	169.75	1552.67	-1709.44	24.4	1572.18	-1040.71	97.53	1543.97	391.03	1128.69	72.8	991.58	1099.03	80.32	421.01
3.16	-1626.46	138.49	18.49	-1651.1	135.59	17.27	-1470.39	143.58	224.06	-1450.94	145.26	245.26	-1186.48	-8.37	74.4	-1204.62	2.58	71.89	-1364.07	5.33	19.88	-1372.08	-4.59	80.23	-1495.64	95.56	1179.6	0	0	0	-1477.55	65.17	1561.44	-1468.35	168.51	1551.26	-1696.25	23.91	1572.18	-1040.71	97.53	1543.97	390.76	1128.75	72.82	990.98	1098.85	80.39	420.63
3.17	-1620.27	138.85	19.54	-1647.92	135.13	18.14	-1470.39	143.58	224.06	-1450.94	145.26	245.26	-1156.78	-5.81	87.09	-1176.76	4.46	83.23	-1334.89	5.28	20.67	-1345.64	-5.51	81.07	-1485.04	95.42	1177.94	0	0	0	-1468.26	64.08	1559.78	-1458.51	167.24	1549.79	-1683.07	23.41	1572.17	-1040.71	97.53	1543.97	391.41	1128.04	73.1	991.64	1099.09	80.58	420.87
3.18	-1631.46	138.61	17.4	-1655.39	135.84	16.05	-1470.39	143.58	224.06	-1450.94	145.26	245.26	-1132.46	-3.53	99.37	-1152.48	7.03	93.84	-1304.26	-0.56	26.13	-1321.58	-6.62	82.63	-1472.24	95.14	1176.59	0	0	0	-1456.63	62.52	1558.12	-1445.93	166.29	1548.28	-1669.92	22.9	1572.17	-1040.71	97.53	1543.97	391.72	1128.73	72.93	991.18	1099.24	80.38	422.93
3.19	-1631.2	139.32	17.54	-1652.59	135.88	16.61	-1470.39	143.58	224.06	-1450.94	145.26	245.26	-1113.51	-0.9	109.28	-1131.84	9.69	103.14	-1280.56	-1.08	28.55	-1302.81	-4.49	82.82	-1462.16	94.65	1175.29	0	0	0	-1445.73	60.8	1556.39	-1436.69	164.5	1546.9	-1656.79	22.37	1572.17	-1040.71	97.53	1543.97	393.15	1127.3	73.48	991.66	1099.1	80.4	423
3.2	-1631.93	138.71	16.71	-1646.69	136.11	17.47	-1470.39	143.58	224.06	-1450.94	145.26	245.26	-1096.29	0.98	117.17	-1114.24	13.74	110.69	-1261.98	-0.64	28.89	-1285.94	-4.43	83.23	-1448.39	93.95	1174	0	0	0	-1435.82	59.45	1554.89	-1427.49	163.2	1545.62	-1643.68	21.84	1572.16	-1040.71	97.53	1543.97	392.04	1127.78	73.23	990.94	1099.74	79.89	420.86
3.21	-1622.05	139.54	19.24	-1652.41	136.26	16.22	-1470.39	143.58	224.06	-1450.94	145.26	245.26	-1082.13	3.23	121.19	-1100.56	18.11	114.84	-1247.39	-1.51	27.88	-1261.98	-4.68	82.77	-1436.27	92.81	1172.91	0	0	0	-1423.41	57.85	1553.53	-1415.36	161.48	1544.48	-1630.6	21.29	1572.15	-1040.71	97.53	1543.97	390.23	1129.01	72.37	991.07	1099	80.16	419.96
3.22	-1623.76	138.42	18.87	-1650.4	136.04	16.81	-1470.39	143.58	224.06	-1450.94	145.26	245.26	-1071.93	3.46	120.14	-1091.56	20.28	113.13	-1237.67	-2.48	24.88	-1242.87	-4.76	81.93	-1425.19	92.36	1171.96	0	0	0	-1411.75	56.15	1552.22	-1400.67	160.18	1543.21	-1617.54	20.73	1572.15	-1040.71	97.53	1543.97	391.16	1128.95	72.58	990.64	1098.43	80.37	420.66
3.23	-1633.54	139.55	16.4	-1649.5	136.99	16.56	-1470.39	143.58	224.06	-1450.94	145.26	245.26	-1068.38	7.94	112.97	-1086.54	20.8	105.78	-1233.34	-2.93	20.85	-1228.13	-4.7	80.78	-1413.91	91.32	1171.21	0	0	0	-1399.62	54.41	1551.23	-1392.27	158.13	1542.47	-1604.51	20.16	1572.14	-1040.71	97.53	1543.97	391.87	1128.38	73.02	990.89	1098.34	80.59	420.07
3.24	-1626.75	139.29	18.08	-1645.9	136.46	17.14	-1470.39	143.58	224.06	-1450.94	145.26	245.26	-1063.06	8.47	102.38	-1082.89	20.04	95	-1231.95	-2.74	17.32	-1217.3	-4.53	79.38	-1398.96	90.23	1170.55	0	0	0	-1389.82	52.7	1550.31	-1383.43	156.58	1541.75	-1591.51	19.57	1572.13	-1040.71	97.53	1543.97	392.11	1128.3	73	990.75	1098.97	80.16	418.11
3.25	-1621.4	139.89	18.81	-1647.99	136.11	17.01	-1470.39	143.58	224.06	-1450.94	145.26	245.26	-1059.07	7.54	90	-1078.41	16.65	84.05	-1231.04	1.18	15.03	-1209.9	-4.28	77.79	-1389.61	89.14	1170.01	0	0	0	-1379.81	51.1	1549.65	-1373.11	155.58	1541.05	-1578.53	18.97	1572.12	-1040.71	97.53	1543.97	392.04	1128.65	72.91	990.82	1099.44	80.02	419.7
3.26	-1625.11	139.5	18.5	-1653.67	136.51	15.74	-1470.39	143.58	224.06	-1450.94	145.26	245.26	-1051.07	3.59	76.57	-1070.93	13.11	73.27	-1227.48	1.24	15.93	-1205.46	-3.98	76.09	-1376.63	87.04	1169.72	0	0	0	-1368.4	48.89	1549.44	-1361.25	153.57	1540.86	-1565.58	18.36	1572.11	-1040.71	97.53	1543.97	392.1	1128.72	73.03	990.74	1098.54	80.39	421.9
3.27	-1630.04	140.24	17.32	-1651.02	137.16	15.77	-1470.39	143.58	224.06	-1450.94	145.26	245.26	-1047.2	1.68	62.81	-1067.97	12.72	61.47	-1225.75	1.93	15.73	-1203.53	-3.66	74.34	-1368.57	85.49	1169.79	0	0	0	-1356.94	47.04	1549.93	-1348.92	151.8	1541.28	-1552.65	17.73	1572.09	-1040.71	97.53	1543.97	391.55	1129.08	72.6	991.54	1099.29	80.41	420.17
3.28	-1625.55	139.79	18.35	-1650.19	136.73	16.09	-1470.39	143.58	224.06	-1450.94	145.26	245.26	-1039.11	2.15	52.89	-1062.39	13.61	52.41	-1223.71	1.89	16.31	-1203.62	-3.36	72.6	-1352.77	83.51	1170.46	0	0	0	-1345.24	45.33	1551.15	-1337.04	149.74	1542.39	-1539.76	17.09	1572.08	-1040.71	97.53	1543.97	391.83	1127.22	73.27	991.28	1099.36	80.11	419.37
3.29	-1636.32	140.06	15.85	-1650.32	137.26	16	-1470.39	143.58	224.06	-1450.94	145.26	245.26	-1037.05	4.74	44.86	-1060.05	16.02	45.54	-1222.97	3.08	15.71	-1205.28	-3.1	70.95	-1343.67	81.3	1171.4	0	0	0	-1335.47	43.52	1552.74	-1328.16	148.05	1544.07	-1526.89	16.44	1572.07	-1040.71	97.53	1543.97	390.89	1128.31	72.68	991.28	1098.83	80.28	419.44
3.3	-1626.56	140.01	17.21	-1645.23	137.43	16.83	-1470.39	143.58	224.06	-1450.94	145.26	245.26	-1034.1	8	38.02	-1056.48	18.55	40.33	-1221.28	2.03	15.95	-1208.02	-2.92	69.45	-1334.32	80.06	1172.86	0	0	0	-1324.14	41.27	1554.63	-1320.32	146.01	1546.03	-1514.05	15.78	1572.05	-1040.71	97.53	1543.97	392.02	1128.13	73.08	991.71	1098.87	80.57	419.42
3.31	-1623.89	140.83	17.14	-1642.05	136.8	17.09	-1470.39	143.58	224.06	-1450.94	145.26	245.26	-1034.03	8.37	33.82	-1055.28	19.86	36.87	-1220.16	1.21	16.48	-1211.38	-2.84	68.16	-1320.16	78.6	1175.21	0	0	0	-1312.74	39.53	1556.63	-1307.41	144	1548.07	-1501.25	15.1	1572.03	-1040.71	97.53	1543.97	391.87	1128.48	72.92	991.22	1099.68	80.03	418.74
3.32	-1619.17	140.36	17.55	-1644.65	137.18	16.03	-1470.39	143.58	224.06	-1450.94	145.26	245.26	-1031.01	8.84	32.98	-1054.75	20.11	35.42	-1219.79	0.96	16.62	-1214.9	-2.9	67.16	-1308.05	76.8	1177.88	0	0	0	-1300.51	37.38	1558.5	-1297.23	142.02	1550.3	-1488.47	14.41	1572.02	-1040.71	97.53	1543.97	392.78	1129.15	72.9	991.96	1099.44	80.35	421.63
3.33	-1620.44	140.44	16.21	-1639.7	136.44	16.41	-1470.39	143.58	224.06	-1450.94	145.26	245.26	-1033.33	9.11	30.84	-1055.8	20.33	33.72	-1219.44	0.76	16.76	-1218.1	-3.13	66.5	-1294.04	74.85	1180.9	0	0	0	-1290.21	35.16	1560.52	-1284.88	139.12	1552.58	-1475.73	13.7	1572	-1040.71	97.53	1543.97	390.42	1128.94	72.4	991.71	1099.29	80.39	421.68
3.34	-1613.18	140.9	16	-1637.78	136.8	16.02	-1470.39	143.58	224.06	-1450.94	145.26	245.26	-1030.76	9.57	30.32	-1055.78	20.77	32.74	-1219.76	1.38	16.33	-1220.51	-3.56	66.26	-1282.88	73.22	1183.68	0	0	0	-1279.71	32.8	1562.41	-1273.56	137.08	1554.47	-1463.02	12.98	1571.98	-1040.71	97.53	1543.97	390.21	1128.8	72.43	991.45	1098.38	80.64	420.13
3.35	-1617	141.34	12.1	-1626.1	136.77	17.81	-1470.39	143.58	224.06	-1450.94	145.26	245.26	-1030.31	9.67	29.82	-1055.88	21.19	31.88	-1219.93	1.63	16.31	-1221.67	-4.22	66.5	-1269.7	71.57	1186.62	0	0	0	-1267.84	30.68	1564.04	-1259.37	135.32	1556.39	-1450.34	12.25	1571.96	-1040.71	97.53	1543.97	389.74	1128.9	72.33	990.55	1098.53	80.34	420.81
3.36	-1610.56	141.2	10.13	-1620.32	136.35	18.72	-1470.39	143.58	224.06	-1450.94	145.26	245.26	-1030.81	10.41	29.28	-1055.58	21.39	31.47	-1219.76	1.61	16.25	-1221.1	-5.13	67.29	-1257.09	70.02	1189.45	0	0	0	-1256.85	28.43	1565.51	-1248.99	132.92	1558.37	-1437.7	11.5	1571.93	-1040.71	97.53	1543.97	389.81	1129	72.23	990.66	1099.05	80.29	418.95
3.37	-1607.6	142.03	7.13	-1611.67	136.58	20.01	-1470.39	143.58	224.06	-1450.94	145.26	245.26	-1029.51	10.41	29.05	-1056.08	20.94	31.1	-1219.2	0.92	16.52	-1220.31	-5.67	67.83	-1246.55	68.41	1191.91	0	0	0	-1247.14	26.38	1566.83	-1237.21	130.79	1560.34	-1425.08	10.74	1571.91	-1040.71	97.53	1543.97	392.58	1127.83	73.16	991.75	1098.73	80.52	418.34
3.38	-1603.26	142.81	3.97	-1600.45	135.53	21.74	-1470.39	143.58	224.06	-1450.94	145.26	245.26	-1031.8	10.04	28.13	-1054.71	21.32	31.26	-1219.81	2.02	15.97	-1219.57	-6.26	68.42	-1235.37	67.39	1193.77	0	0	0	-1236.41	24.36	1568.31	-1226.93	128.1	1562.93	-1412.51	9.97	1571.89	-1040.71	97.53	1543.97	389	1128.82	72.08	991.45	1098.49	80.53	418.73
3.39	-1593.63	144.13	1.2	-1590.81	135.39	22.6	-1470.39	143.58	224.06	-1450.94	145.26	245.26	-1032.91	9.43	27.66	-1054.72	21.04	31.01	-1219.46	1.42	16.37	-1219.31	-6.29	68.47	-1225.01	66.77	1195.26	0	0	0	-1224.44	22.57	1569.64	-1216.46	126.05	1564.91	-1399.97	9.18	1571.86	-1040.71	97.53	1543.97	390.03	1128.61	72.55	991.57	1098.3	80.62	420.01
3.4	-1584.93	144.67	0.76	-1575.02	135.53	26.64	-1470.39	143.58	224.06	-1450.94	145.26	245.26	-1031.93	9.64	27.75	-1054.65	21.32	30.9	-1219.01	1.19	16.57	-1219.29	-6.06	68.23	-1214.83	65.84	1196.49	0	0	0	-1212.87	20.84	1570.86	-1205.89	124.44	1566.42	-1387.46	8.37	1571.84	-1040.71	97.53	1543.97	391.53	1127.61	73.24	992.77	1098.77	80.71	420.05
3.41	-1563.22	144.1	8.02	-1553.95	133.04	34.7	-1470.39	143.58	224.06	-1450.94	145.26	245.26	-1028.72	10.17	28.28	-1053.69	21.15	31.07	-1219.22	1.73	16.3	-1219.25	-5.89	67.94	-1201.99	66.22	1197.27	0	0	0	-1201.78	19.11	1572.17	-1195.57	122.62	1567.9	-1375	7.55	1571.81	-1040.71	97.53	1543.97	391.7	1127.15	73.44	992.23	1098.94	80.6	418.17
3.42	-1541.33	145.05	15.09	-1527.79	131.94	43.54	-1470.39	143.58	224.06	-1450.94	145.26	245.26	-1029.82	9.48	28.2	-1054.82	21.07	30.7	-1218.61	0.79	16.78	-1218.76	-6.32	68	-1187.6	65.85	1197.82	0	0	0	-1191.52	17.45	1573.34	-1185.29	121.2	1569.16	-1362.57	6.72	1571.78	-1040.71	97.53	1543.97	391.26	1129.24	72.57	992.63	1098.26	80.95	420.8
3.43	-1510.1	146.18	25.02	-1502.86	136.19	53.26	-1470.39	143.58	224.06	-1450.94	145.26	245.26	-1031.68	9.11	27.5	-1055.73	20.67	30.21	-1218.74	1.27	16.52	-1219.48	-5.37	67.42	-1177.32	65.77	1197.96	0	0	0	-1180.25	16.1	1574.37	-1175.06	119.58	1570.48	-1350.17	5.87	1571.75	-1040.71	97.53	1543.97	391.49	1128.84	72.76	991.95	1098.42	80.78	421.65
3.44	-1481.81	147.19	31.3	-1473.86	136.44	59.95	-1470.39	143.58	224.06	-1450.94	145.26	245.26	-1031.37	9.32	27.47	-1055.3	20.84	30.39	-1218.05	0.12	17.11	-1219.42	-5.56	67.55	-1167.82	65.59	1198.17	0	0	0	-1171.51	14.45	1575.51	-1164.59	118.33	1571.78	-1337.82	5.01	1571.72	-1040.71	97.53	1543.97	391.02	1128.6	72.57	991.42	1099.99	80.15	419.45
3.45	-1446.79	147.81	37.87	-1443.56	136.59	64.98	-1470.39	143.58	224.06	-1450.94	145.26	245.26	-1029.49	9.7	28.01	-1054.53	20.77	30.66	-1218.24	0.44	16.89	-1219.57	-5.52	67.46	-1157.83	65.58	1198.5	0	0	0	-1160.79	13	1576.39	-1154.31	116.65	1573	-1325.5	4.13	1571.69	-1040.71	97.53	1543.97	391.5	1128.23	72.87	991.98	1099.32	80.41	421.69
3.46	-1415.86	148.06	42.89	-1416.92	137.73	67.66	-1470.39	143.58	224.06	-1450.91	145.26	245.26	-1030.27	9.7	27.64	-1053.62	20.64	30.78	-1218.72	0.98	16.75	-1219.62	-5.68	67.49	-1147.43	65.77	1198.87	0	0	0	-1148.64	11.71	1577.22	-1143.81	115.25	1574.18	-1313.23	3.24	1571.66	-1040.71	97.53	1543.97	391.42	1127.92	72.88	990.86	1098.34	80.33	420.52
3.47	-1385.05	148.08	45.72	-1386.69	136.7	70.32	-1470.36	143.58	224.06	-1427.13	142.21	245.67	-1028.88	9.78	27.82	-1054.42	20.73	30.51	-1219.02	1.16	16.73	-1219.57	-5.89	67.6	-1136.36	65.37	1199.12	0	0	0	-1137.95	10.41	1577.97	-1133.41	114.07	1575.28	-1300.99	2.33	1571.63	-1040.71	97.53	1543.97	392.2	1127.78	73.22	991.74	1099.06	80.41	420.5
3.48	-1343.74	146.8	48.67	-1357.04	135.45	71.42	-1444.81	142.04	222.07	-1401.72	140.34	244.79	-1031.45	9.9	27.29	-1055.57	20.86	30.05	-1218.43	0.55	17.21	-1219.37	-5.97	67.76	-1125.65	64.63	1199.67	0	0	0	-1126.36	9.47	1578.58	-1123.3	112.73	1576.21	-1288.8	1.4	1571.59	-1040.71	97.53	1543.97	391.2	1127.6	73.08	991.39	1099.28	80.28	419.25
3.49	-1316.64	143.95	48.8	-1325.5	134.42	69.93	-1419.06	140.14	218.3	-1377.11	137.68	242.39	-1031.12	9.55	27.2	-1055.85	20.43	29.9	-1218.89	1.45	16.97	-1219.01	-5.77	67.94	-1115.52	63.3	1200.28	0	0	0	-1117.33	8.04	1579.12	-1112.9	111.51	1577	-1276.65	0.47	1571.56	-1040.71	97.53	1543.97	392.54	1128.04	73.35	992.42	1098.95	80.62	419.85
3.5	-1285.07	138.45	48.33	-1293.76	131.68	69.47	-1392.61	138.74	213.43	-1352.05	135.35	239.08	-1031.66	9.56	26.79	-1054.17	20.77	29.96	-1218.81	1.75	17.25	-1218.45	-5.11	68.08	-1104.56	62.29	1200.94	0	0	0	-1105.48	7.08	1579.44	-1102.28	110.59	1577.52	-1264.54	-0.49	1571.52	-1040.71	97.53	1543.97	390.43	1127.7	72.88	991.37	1099.23	80.24	418.61
3.51	-1252	135.78	47.79	-1260.76	126.93	67.71	-1365.98	137.44	206.99	-1325.63	134.92	235.2	-1030.58	9.61	26.82	-1054.58	20.43	29.55	-1218.28	1.88	17.66	-1218.06	-4.42	68.11	-1094.74	61.71	1201.48	0	0	0	-1094.21	6.38	1579.7	-1091.61	109.9	1577.85	-1252.47	-1.46	1571.48	-1040.71	97.53	1543.97	391.34	1128.46	72.81	991.11	1099.07	80.29	420.1
3.52	-1217.52	135.81	47.32	-1227.49	126.19	66.37	-1337.79	137.21	199.79	-1299.39	133.93	229.83	-1030.21	9.62	26.41	-1053.72	20.32	29.34	-1218.47	2.61	17.83	-1217.5	-3.94	68.3	-1086.05	61.02	1202	0	0	0	-1084.59	5.6	1579.83	-1081.13	109.05	1577.96	-1240.45	-2.45	1571.44	-1040.71	97.53	1543.97	390.35	1128.08	72.59	992.27	1098.4	80.77	422.69
3.53	-1180.84	134.21	46.78	-1193.86	124.27	64.06	-1310.21	135.95	190.86	-1272.02	133.48	223.62	-1028.86	9.3	26.7	-1054.88	20.08	28.8	-1218.12	2.81	18.23	-1216.92	-3.71	68.58	-1074.7	59.92	1202.22	0	0	0	-1073.93	4.9	1579.75	-1070.43	108.68	1577.78	-1229.7	-3.1	1571.89	-1040.71	97.53	1543.97	390.76	1129.35	72.29	991.93	1098.43	80.66	421.64
3.54	-1143.22	132.91	45.66	-1157.5	123.44	61.85	-1280.26	136.16	181.59	-1244.64	132.69	216.1	-1030.57	9.19	26.15	-1053.63	20.13	28.91	-1217.71	2.97	18.82	-1216.81	-3	68.72	-1064.04	58.97	1202.35	0	0	0	-1062.16	4.37	1579.48	-1059.97	108.15	1577.45	-1218.65	-4.46	1572.16	-1040.71	97.53	1543.97	390.32	1130.54	71.82	992.16	1098.28	80.83	422.71
3.55	-1107.61	131.42	43.34	-1121.92	121.63	58.96	-1250.44	135.32	171.17	-1216.17	132.06	207.79	-1031.43	8.9	26.27	-1053.32	20.35	28.77	-1217.05	2.75	19.26	-1216.71	-2.04	68.77	-1055.55	57.9	1202.3	0	0	0	-1050.7	3.75	1579.19	-1049.33	107.85	1576.86	-1207.24	-5.87	1572.43	-1040.71	97.53	1543.97	390.03	1128.56	72.7	990.99	1099.32	80.12	422.7
3.56	-1071.05	130.35	40.79	-1086.2	121.93	55.97	-1219.11	134.77	160.18	-1187.23	131.91	198.83	-1029.1	9.76	27.39	-1050.98	20.62	29.67	-1217.85	4.25	19.08	-1217.29	-0.38	68.48	-1045.2	56.69	1202.28	0	0	0	-1041.39	3.53	1578.9	-1040.72	107.58	1575.67	-1196.71	-6.16	1572.37	-1040.71	97.53	1543.97	389.87	1128.89	72.4	990.73	1099.09	80.18	422.44
3.57	-1031.92	129.09	39.02	-1049.13	120.52	53.58	-1187.66	133.63	148.26	-1158.29	130.51	188.9	-1029.43	10.57	27.78	-1049.3	20.4	30.81	-1217.28	4.12	19.57	-1216.75	-0.37	68.91	-1034.23	55.57	1201.8	0	0	0	-1028.82	3.1	1578.26	-1028.53	107.53	1574.34	-1185.28	-7.74	1572.08	-1040.71	97.53	1543.97	390.74	1128.62	72.75	991.85	1099.74	80.2	419.03
3.58	-992.06	127.31	37.74	-1010.12	120.08	50.92	-1155.76	131.98	135.52	-1128.19	130.28	178.97	-1028.18	8.29	28.72	-1050.18	19.49	31.52	-1217.44	4.52	19.95	-1216.25	-0.56	69.39	-1025.02	54.85	1201.24	0	0	0	-1018.71	2.74	1577.66	-1020.55	107.07	1573.76	-1174.93	-8.24	1571.87	-1040.71	97.53	1543.97	390.05	1129.2	72.36	991.76	1099.32	80.17	419.91
3.59	-954.11	125.37	36.35	-974.17	118.47	47.95	-1123.35	130.36	122.65	-1098.79	128.9	168.12	-1028.01	10.1	31.22	-1044.1	17.41	36.77	-1217.03	4.44	20.45	-1215.51	-0.82	69.81	-1014.56	53.51	1200.18	0	0	0	-1007.52	2.38	1576.96	-1011.71	106.93	1572.73	-1164.31	-8.69	1571.33	-1040.71	97.53	1543.97	391.44	1128.4	72.96	991.82	1099.88	79.97	420.6
3.6	-914.58	123.17	35.7	-934.39	116.56	46.21	-1090.83	127.47	109.13	-1067.8	128.78	157.44	-1024.82	9.89	32.6	-1044.77	16.02	37.79	-1217.03	4.85	20.64	-1215.3	-0.46	69.98	-1004.8	52.16	1198.87	0	0	0	-997.31	2.25	1576.11	-999.61	106.42	1571.49	-1153.31	-9.57	1570.46	-1040.71	97.53	1543.97	389.95	1129.09	72.37	992.11	1099.34	80.29	421.43
3.61	-875.59	122.26	35.08	-896.55	114.96	44.3	-1056.94	126.17	96.34	-1036.45	128.31	146.45	-1024.03	9.24	31.68	-1045.83	17.34	35.97	-1216.8	4.91	21.13	-1214.93	-0.39	70.37	-995.39	51	1197.5	0	0	0	-986.43	1.78	1575.19	-989.58	106.41	1570.25	-1142.67	-9.94	1569.52	-1040.71	97.53	1543.97	388.53	1129.42	72.08	990.61	1099.26	80.13	420.18
3.62	-837.45	120.24	34.83	-857.06	113.35	43.16	-1022.07	123.98	83.46	-1004.18	126.88	134.92	-1025.24	9.24	29.81	-1048.03	19.56	32.56	-1215.96	4.24	21.9	-1214.18	-0.53	71	-983.18	49.89	1196.03	0	0	0	-975.31	1.51	1574.09	-982.37	105.61	1569.3	-1131.68	-10.4	1568.37	-1040.71	97.53	1543.97	390.17	1128.51	72.53	991.34	1099.12	80.26	420.25
3.63	-796.38	119.32	36.06	-821.02	112.35	41.67	-985.38	122.81	71.4	-971.03	125.55	123.84	-1026.56	9.76	27.56	-1052.9	20.36	29.74	-1216.19	5.03	22.08	-1214.28	0.16	71.26	-973.66	49.44	1194.38	0	0	0	-964.6	1.16	1572.87	-969.45	105.82	1567.54	-1120.44	-11.2	1566.93	-1040.71	97.53	1543.97	391.51	1126.91	73.39	992.12	1099	80.56	420.72
3.64	-757.62	117.5	36.51	-783.03	110.59	41.07	-948.22	121.83	60.86	-937.45	123.8	112.87	-1027.13	9.17	25.59	-1052.64	20.26	28.26	-1215.71	4.67	22.73	-1214.17	0.57	71.57	-965.23	48.22	1192.43	0	0	0	-953.83	1.05	1571.68	-954.96	105.65	1565.76	-1110.33	-10.92	1565.65	-1040.71	97.53	1543.97	392.06	1126.99	73.48	992.06	1099.8	80.21	417.79
3.65	-718.84	114.94	38.01	-744.91	108.29	41.36	-912	120.05	50.92	-904.61	122.03	103.03	-1028.72	8.45	24.61	-1054	19.55	27.52	-1215.41	4.56	23.28	-1214.29	1.33	71.93	-952.23	47.77	1190.81	0	0	0	-942.26	0.68	1570.39	-947.27	105.67	1564.42	-1099.73	-11.15	1564.13	-1040.71	97.53	1543.97	389.38	1128.38	72.32	991.34	1099.29	80.39	419.53
3.66	-683.05	112.26	40.57	-707.72	105.7	43.12	-874.8	120.5	43.22	-871.35	121.66	95.08	-1027.94	8.11	24.47	-1052.94	19.24	27.53	-1214.93	4.18	24.23	-1213.35	0.6	72.96	-944.14	46.65	1188.74	0	0	0	-932.39	0.41	1569.06	-936.47	105.44	1562.89	-1088.78	-11.7	1562.37	-1040.71	97.53	1543.97	391.2	1128.2	72.94	991.66	1097.75	80.78	422.06
3.67	-647.68	109.99	45.59	-674.87	103.59	46.16	-839.04	120.29	37.06	-838.75	122.19	88.85	-1028.4	8.31	23.99	-1052.79	19.54	27.46	-1215.24	4.74	24.92	-1213.58	1.37	73.63	-932.52	46.73	1186.85	0	0	0	-920.56	0.3	1567.44	-924.57	105.1	1561.16	-1077.53	-12.75	1560.46	-1040.71	97.53	1543.97	391.16	1128.45	72.76	991.27	1098.4	80.41	420.86
3.68	-609.63	107.98	53.9	-638.31	101.55	52.72	-804.02	119.82	32.52	-807.12	121.99	84.07	-1029.8	8.16	23.61	-1053.47	19.58	27.08	-1214.71	4.09	26.42	-1212.79	1.09	74.79	-921.14	46.05	1184.87	0	0	0	-909.95	0.19	1565.82	-915.4	105.11	1559.46	-1066.63	-12.93	1558.55	-1040.71	97.53	1543.97	389.26	1128.69	72.31	992.2	1098.16	80.8	419.18
3.69	-577.98	105.31	63.39	-604.26	99.48	61.45	-770.27	119.51	29.76	-777.08	121.63	81.1	-1028.43	8.38	23.65	-1051.81	19.61	27.24	-1214.2	3.76	27.78	-1212.14	0.46	76.28	-909.97	45.73	1182.88	0	0	0	-898.93	0.02	1564.14	-903.59	105.76	1557.6	-1055.73	-12.97	1556.69	-1040.71	97.53	1543.97	391.27	1128.64	72.78	991.61	1099.09	80.29	418.87
3.7	-548.13	103.84	75.16	-574.46	97.87	71.37	-737.33	119.74	29.17	-747.74	121.57	79.79	-1030.42	7.95	23.32	-1051.53	19.36	27.16	-1214.17	3.4	29.05	-1211.42	0.31	77.54	-900.49	44.98	1180.79	0	0	0	-887.41	0.17	1562.49	-893.61	106.05	1555.66	-1044.58	-13.32	1554.78	-1040.71	97.53	1543.97	391.97	1128.5	72.97	992.05	1098.37	80.67	420.66
3.71	-517.69	102.36	89.39	-548.33	96.38	82.43	-707.5	119.05	29.48	-720.68	121.85	80.25	-1029.01	7.77	23.08	-1052.84	18.78	26.63	-1214.02	3.28	30.45	-1210.51	-0.64	79.21	-889.74	44.96	1178.86	0	0	0	-876.8	0.43	1560.91	-881.62	106.49	1553.81	-1033.66	-13.62	1552.81	-1040.7	97.53	1543.97	391.08	1127.67	73.16	992.39	1098.71	80.77	423.54
3.72	-498.37	101.45	100.68	-524.38	95.19	93.97	-679.79	118.45	30.97	-695.97	122.25	81.64	-1027.64	7.73	23.77	-1053.39	18.72	26.46	-1213.8	2.75	32.26	-1209.7	-0.92	80.73	-878.43	44.66	1176.98	0	0	0	-867.06	0.48	1559.36	-872.27	106.32	1552.32	-1022.69	-13.4	1551	-1029.72	97.39	1542.11	391.06	1129.46	72.49	991.33	1098.44	80.66	421.19
3.73	-478.78	98.17	111.61	-501.59	92.64	104.65	-655.49	118.64	33.17	-674.36	122.29	83.19	-1026.11	7.45	24.01	-1052.57	18.51	26.61	-1213.13	2.23	34.25	-1208.59	-1.42	82.65	-868.78	44	1175.14	0	0	0	-856.64	0.57	1557.89	-862.3	106.36	1550.71	-1011.43	-13.54	1549.4	-1018.61	98.08	1540.23	390.25	1127.61	72.94	991.18	1099.07	80.28	419.43
3.74	-462.14	97.14	120.69	-484.34	91.28	112.77	-635.06	118.42	34.69	-656.07	121.71	84.06	-1026.71	7.84	23.56	-1051.62	18.46	26.84	-1212.12	0.81	36.79	-1206.6	-2.75	85.06	-856.3	45.02	1173.55	0	0	0	-845.14	1.07	1556.5	-848.81	106.92	1549.16	-999.95	-13.6	1547.94	-1008.14	97.57	1538.95	389.54	1128.46	72.57	991.12	1099.66	79.91	420.72
3.75	-448.38	95.64	126.33	-470.44	90.06	117.91	-618.45	118.54	35.31	-640.99	121.87	84.51	-1027.68	7.7	23.32	-1052.14	17.96	26.52	-1211.93	0.66	39.22	-1204.6	-4.12	87.57	-843.5	45.18	1172.31	0	0	0	-834.49	1.45	1555.33	-837.77	107.64	1548.01	-989.26	-12.62	1546.65	-997.74	96.48	1537.73	391.76	1128.52	72.92	990.99	1099.06	80.15	419.68
3.76	-438.04	94.64	127.56	-460.13	89.58	118.59	-606.31	118.65	34.11	-629.45	122.65	83.66	-1030.1	7.13	22.74	-1050.93	17.81	26.58	-1211.16	-0.08	41.88	-1202.35	-5.79	90.57	-833.78	44.7	1171.22	0	0	0	-823.31	1.97	1554.38	-824.01	108.09	1546.72	-978.17	-12.05	1545.64	-986.23	98.03	1536.34	391.06	1129	72.61	991.55	1098.79	80.34	420.58
3.77	-430.8	93.25	124.33	-452.48	87.52	115.82	-598.87	118.6	31.04	-621.59	122.97	81.23	-1029.73	7.38	22.79	-1051.66	17.75	26.47	-1209.66	-1.68	45.38	-1200.13	-6.9	93.49	-821.62	44.74	1170.24	0	0	0	-812.18	2.6	1553.61	-816.23	108.9	1545.96	-966.65	-12.28	1544.64	-974.69	99.27	1535.47	390.98	1128.53	72.7	990.83	1099.27	80.1	419.8
3.78	-424.76	93.89	118.22	-447.48	86.12	108.69	-595.65	119.01	27.8	-617.05	123.07	77.49	-1030.2	7.42	22.27	-1050.46	17.6	26.74	-1208.45	-2.61	48.81	-1197.86	-7.77	96.63	-809.66	44.59	1169.64	0	0	0	-800.33	3.51	1552.97	-803.48	109.5	1545.36	-956.04	-10.8	1543.95	-963.12	100.75	1534.7	391.46	1127.88	73.04	991.34	1099.2	80.32	421.42
3.79	-421.71	91.08	106.3	-444.27	86.37	98.38	-595	118.94	25.12	-614.81	122.75	73.19	-1026.72	7.35	22.97	-1050.28	17.69	26.77	-1207	-3.59	52.49	-1194.66	-9.77	100.67	-798.69	44.85	1169.36	0	0	0	-789.18	4.22	1552.58	-794.98	110.37	1544.89	-944.83	-10.02	1543.5	-952.68	100.21	1534.17	391.38	1129.22	72.54	991.53	1098.77	80.52	420.11
3.8	-416.65	94.03	97.11	-439.57	87.6	88.92	-592.86	118.76	24.27	-613.84	120.7	68.7	-1026.66	7.11	22.83	-1049.72	17.19	26.87	-1204.9	-5.02	56.91	-1191.51	-11.34	104.81	-786.16	45.08	1169.47	0	0	0	-777.98	5.13	1552.41	-783.81	111.16	1544.47	-933.64	-9.04	1543.29	-940.69	103.28	1533.79	391.93	1129.59	72.52	991.53	1098.42	80.55	421.26
3.81	-409.04	94.2	85.74	-433.81	89.66	81.28	-589.53	118.54	24.06	-609.23	119.01	66.21	-1028.98	6.99	22.39	-1048.67	17.28	27.34	-1202.71	-6.37	61.64	-1187.86	-12.84	109.14	-774.03	45.09	1169.87	0	0	0	-767.7	6.22	1552.52	-771.02	112.37	1544.36	-922.34	-7.98	1543.43	-930.25	102.82	1533.62	392.38	1128.43	73.02	991.26	1098.6	80.59	420.29
3.82	-401.06	94.69	74.89	-429.14	88.85	70.66	-587.46	118.46	23.69	-601.31	120.49	68	-1027.99	7.14	22.7	-1048.74	16.96	27.86	-1199.89	-7.59	66.68	-1182.88	-15.71	114.76	-759.17	45.81	1170.76	0	0	0	-756.22	7.28	1553.31	-760.81	113.51	1544.77	-911.3	-6.47	1544.18	-918.53	104.67	1533.95	389.84	1128.46	72.48	991.44	1098.21	80.78	420.55
3.83	-394.93	92.82	65.11	-424.31	87.34	62.33	-586	118	23.53	-595.23	120.63	68.98	-1027.88	7.27	22.83	-1047.93	16.15	29.61	-1195.84	-9.45	72.57	-1176.78	-18.92	120.88	-749.24	46.37	1172.19	0	0	0	-743.19	8.76	1554.6	-747.36	114.97	1545.66	-900.2	-4.96	1545.52	-906.97	106.38	1534.83	392.43	1128.05	73.15	991.67	1098.75	80.46	421.43
3.84	-393.68	89.2	57.26	-419.57	85.22	56.58	-584.97	117.24	23.11	-591.53	120.98	68.73	-1025.85	6.76	23.38	-1044.75	16.04	31.62	-1191.72	-10.31	78.47	-1169.78	-21.7	127.33	-735.86	47.26	1174.24	0	0	0	-732.77	10.08	1556.3	-738.14	115.96	1547.11	-888.86	-3.64	1547.34	-895.96	107.21	1536.49	391.68	1127.56	73.19	990.61	1098.86	80.28	420.47
3.85	-391.61	87.21	51.63	-419.03	82.11	51.11	-583.64	117.53	23.2	-590.22	120.07	68.13	-1028.51	6.62	22.95	-1028.02	14.28	37.48	-1185.75	-11.9	85.5	-1161.9	-23.15	133.31	-724.67	48.05	1176.57	0	0	0	-721.05	11.41	1558.23	-726.07	117.38	1548.75	-877.62	-2.02	1549.49	-884.72	108.51	1538.3	391.3	1128.07	72.71	990.34	1099.68	79.85	420.43
3.86	-389.99	85.02	46.05	-417.36	79.87	46.15	-582.78	117.25	22.67	-588.51	120.61	68.39	-1025.2	7.06	23.36	-1039.79	14.65	34.64	-1177.85	-13.91	93.39	-1151.82	-25.35	139.87	-710.79	48.95	1179.59	0	0	0	-709.41	12.78	1560.3	-715.42	118.87	1550.59	-866.29	-0.51	1551.7	-873.51	109.3	1540.25	392.16	1128.06	73.17	991.22	1098.64	80.52	420.51
3.87	-388.87	84.26	41.2	-414.61	79.61	42.59	-581.85	118.4	22.93	-586.19	120.83	68.6	-1024.78	6.34	23.27	-1050.59	15.62	31.43	-1168.04	-16.33	102.29	-1139.78	-27.57	146.75	-699.34	49.51	1182.66	0	0	0	-698.82	14.52	1562.53	-703.38	120.32	1552.36	-855.02	1.31	1553.95	-861.84	111.97	1541.65	391.87	1128.06	72.95	990.68	1099.22	80.13	420.06
3.88	-391.23	84.98	37.06	-414.31	80.02	39.39	-581.36	118.85	23.19	-583.13	122	69.3	-1026.34	5.65	22.27	-1047.75	16.85	31.38	-1158.82	-16.57	111.19	-1127.06	-28.99	153.67	-689.86	50.58	1185.61	0	0	0	-686.98	16.22	1564.66	-693.3	121.76	1553.91	-843.76	2.69	1556.12	-851.37	112.44	1543.6	391.96	1127.78	73.1	990.93	1098.69	80.34	421.57
3.89	-390.26	84.4	35.1	-414.58	80.1	37.17	-580.9	118.7	23.1	-581.42	121.58	69.3	-1022.37	4.93	22.12	-1041.99	15.51	33.02	-1147.37	-17.63	121.92	-1113.4	-29.93	161.3	-675.47	51.74	1188.41	0	0	0	-675.89	17.86	1566.67	-683.44	123.09	1555.4	-832.21	3.46	1558.1	-840.86	112.83	1545.07	391.32	1127.71	72.94	991.29	1098.66	80.52	420.23
3.9	-387.13	83.57	34.31	-414.25	79.52	35.7	-580.74	118.17	23.11	-580.26	121.44	69.37	-1019.51	4.62	21.77	-1032.93	13.9	35.66	-1135.01	-18.11	133.11	-1099.42	-29.75	169.5	-662.48	52.36	1191.04	0	0	0	-663.96	19.47	1568.64	-672.9	124.86	1556.87	-821.16	4.85	1560.04	-829.2	115.14	1546.15	391.77	1128.06	73.05	991.46	1098.22	80.77	419.44
3.91	-389.08	83.55	32.77	-413.84	79.15	34.82	-580.48	118.18	23.26	-579.69	120.9	69.34	-1015.32	3.98	21.08	-1029.4	12.79	36.81	-1121.94	-16.98	144.12	-1084.7	-28.93	177.7	-650.93	52.74	1193.57	0	0	0	-653.15	20.95	1570.58	-660.84	126.41	1558.06	-810.38	6.88	1561.89	-817.42	117.12	1547.27	391.36	1127.71	73.2	991.4	1098.86	80.42	418.21
3.92	-388.43	82.96	31.91	-414.72	79.1	33.86	-580.38	118.13	23.39	-579.32	120.23	69.27	-1011.33	2.08	20.21	-1023.88	11.92	38.01	-1106.4	-17.25	155.59	-1067.46	-28.87	186.2	-641.04	52.89	1195.73	0	0	0	-643.28	22.35	1572.57	-649.76	127.95	1559.28	-799.1	7.87	1563.8	-806.73	118.08	1548.4	392.75	1127.43	73.3	991.53	1099.61	80.05	418.91
3.93	-388.03	82.97	31.69	-414.18	78.74	33.61	-580.19	118.16	23.6	-578.86	120.35	69.6	-1004.91	1.25	19.17	-1016.08	11.22	39.49	-1091.15	-15.84	166.26	-1049.47	-27.55	194.06	-626.32	52.86	1197.52	0	0	0	-633	23.98	1574.35	-636.6	129.01	1560.46	-787.73	8.87	1565.53	-796.34	118.03	1549.74	392.3	1127.2	73.43	990.69	1099.15	79.95	421.49
3.94	-389.47	83.02	30.78	-414.64	79.07	33.11	-580.26	117.95	23.64	-578.59	119.5	69.48	-999.22	-0.58	17.53	-1006.65	9.15	40.9	-1075.03	-15.97	177.16	-1029.59	-26.7	201.73	-616.54	52.3	1198.9	0	0	0	-621.54	25.02	1575.97	-626.52	129.86	1561.88	-776.58	9.86	1567.05	-785.38	119.05	1550.67	391.52	1126.79	73.44	990.88	1098.72	80.29	422.11
3.95	-388	82.23	31.07	-411.34	78.9	33.52	-580.43	117.43	23.54	-578.42	118.89	69.51	-991.19	-3	16.96	-995.9	6.69	42.43	-1057.97	-15.36	186.57	-1008.8	-25.98	208.91	-606.87	52	1200.03	0	0	0	-609.36	26.09	1577.54	-616.07	130.62	1563	-765.75	11.05	1568.45	-773.79	121.69	1551.57	391.64	1127.79	73.08	991.26	1098.37	80.69	420.35
3.96	-387.48	83	30.9	-413.19	78.99	32.81	-580.33	117.29	23.48	-578.58	118.28	69.48	-981.1	-6.35	20.46	-981.85	4.05	46.41	-1035.19	-14.31	194.81	-987.57	-25.16	215.26	-593.72	50.72	1200.9	0	0	0	-598.03	26.92	1579.08	-604.19	131.13	1564.13	-754.61	11.67	1569.7	-762.69	122.2	1552.71	391.73	1127.25	73.32	991.53	1098.12	80.82	418.7
3.97	-386.99	82.86	30.86	-413.16	79.43	32.64	-580.26	117.31	23.69	-578.67	117.71	69.5	-965.53	-10.5	25.37	-965.45	0.16	50.85	-1011.41	-13.43	202.41	-966.09	-24.56	221.5	-582.55	49.78	1201.41	0	0	0	-587.83	27.45	1580.44	-592.68	131.79	1565.08	-743.66	12.48	1570.78	-751.34	122.91	1553.45	392.45	1127.71	73.23	990.84	1099.56	79.99	418.73
3.98	-388.52	82.85	30.05	-414.02	79.28	32.33	-580.37	116.85	23.61	-578.23	118.66	69.96	-945.04	-16.41	30.69	-945.65	-4.96	55.63	-989.21	-11.92	208.82	-944.47	-23.12	227.75	-572.38	48.73	1202	0	0	0	-578.34	27.85	1581.73	-581.09	132.42	1566.16	-733.02	13.61	1571.84	-740.01	123.99	1554.17	391.01	1127.68	72.99	991.01	1099.37	79.99	417.78
3.99	-386.31	82.87	30.46	-413.79	79.31	32.2	-580.2	117.19	23.72	-578.4	117.87	69.73	-921.39	-21.88	36.17	-920.57	-8.82	60.86	-967.26	-10.78	213.57	-922.56	-21.83	233.76	-562.97	47.41	1202.43	0	0	0	-566.42	28.18	1583.06	-571.08	132.28	1567.33	-722.17	14.23	1572.84	-729.61	123.72	1554.75	390.56	1127.61	72.86	990.79	1098.15	80.46	419.74
4	-387.86	82.52	30.1	-413.82	79.15	32.02	-580.22	116.93	23.46	-578.39	117.65	69.62	-893.41	-26.65	41.28	-894.44	-11.93	65.38	-945.21	-10.27	216.8	-899.9	-20.72	238.62	-551.34	46.74	1203.08	0	0	0	-555.36	28.17	1584.31	-559.35	132.6	1568.35	-711.57	14.9	1573.82	-718.56	123.9	1555.53	392.25	1126.72	73.45	990.68	1097.82	80.52	420.86
4.01	-386.81	82.61	30.14	-413.39	79.45	32.21	-580.13	117.02	23.4	-578.09	118.17	69.9	-862.84	-31.48	45.71	-865.89	-15.67	69.1	-922.1	-9.38	218.55	-876.63	-20.04	242.14	-543.11	46.24	1203.69	0	0	0	-544.71	28.49	1585.5	-547.11	132.66	1569.44	-700.95	15.75	1574.84	-707.74	123.9	1556.45	391.42	1127.4	72.99	990.95	1097.86	80.72	420.44
4.02	-388.04	82.72	29.9	-413.33	79.38	32.07	-580.03	116.87	23.23	-577.97	118.29	69.83	-834.43	-36.35	48.4	-837.14	-19.91	71.53	-898.79	-8.35	218.64	-853.08	-19.22	243.6	-532.46	45.38	1204.35	0	0	0	-533.24	28.38	1586.68	-536.12	132.7	1570.28	-690.29	16.23	1575.9	-696.38	125.02	1557.28	391.21	1128.53	72.62	991.72	1098.55	80.64	419.61
4.03	-388.47	82.4	29.53	-413.45	79.18	32.04	-579.67	117.71	23.61	-577.32	119.32	70.21	-805.02	-40.17	50.41	-809.14	-23.59	72.75	-874.62	-8.15	217.69	-828.93	-18.88	243.93	-520.57	44.67	1205.17	0	0	0	-523.62	28.1	1587.72	-525.75	132.38	1571.28	-679.27	15.95	1576.94	-685.36	125.27	1558.25	392.88	1127.93	73.26	991.54	1098.45	80.54	417.75
4.04	-387.84	82.96	30.21	-413.64	78.83	31.87	-580.19	116.59	23	-577.37	118.89	70.03	-774.49	-43.26	51.31	-779.17	-26.14	73.46	-849.63	-8.59	215.57	-805.29	-17.9	242.63	-509.61	44.01	1206.04	0	0	0	-511.74	28.01	1588.54	-514.9	132.23	1572.13	-668.76	16.96	1578.03	-674.28	125.41	1559.2	392.19	1126.73	73.51	990.77	1098.11	80.4	419.36
4.05	-388	82.23	29.6	-414.54	78.98	31.47	-579.95	117.61	23.43	-577.27	118.78	70.11	-742.79	-45.75	51.55	-748.59	-28.56	73.02	-824.34	-8.97	211.85	-780.77	-18.22	240.54	-501.36	43.83	1206.71	0	0	0	-500.95	27.64	1589.22	-501.81	131.28	1572.57	-657.98	17.19	1579.05	-663.07	125.96	1559.96	390.15	1128.04	72.64	990.5	1099.6	79.84	420.66
4.06	-387.28	82.05	29.74	-412.71	79.11	31.98	-580.4	116.57	23.03	-577.18	118.71	70.24	-709.56	-47.82	51.3	-717.59	-30.47	71.57	-798.39	-10.21	207.33	-756.21	-17.72	236.81	-492.63	43.79	1207.19	0	0	0	-489.68	27.11	1589.78	-490	131.05	1573.12	-647.05	17.14	1579.98	-652.17	125.59	1560.96	390.66	1127.9	72.65	990.75	1100.16	79.78	419.14
4.07	-385.28	82.88	30.5	-412.23	78.91	31.8	-580.47	116.52	23.22	-576.5	119.35	70.69	-675.28	-49.46	50.1	-683.99	-31.24	69.9	-771.82	-11.76	201.38	-731.36	-17.77	232.04	-481.81	43.22	1207.88	0	0	0	-479.69	26.54	1590.2	-478	130.03	1573.65	-636.34	17	1580.79	-641.33	125.62	1561.89	390.7	1127.45	72.82	991.15	1098.59	80.43	420.15
4.08	-387.92	83	29.47	-412.85	78.75	31.41	-580.18	116.3	23.39	-576.56	117.85	70.29	-643.44	-50.59	48.3	-651.71	-32.08	67.13	-744.79	-13.49	194.21	-705.97	-18.57	226.44	-472.25	42.82	1208.31	0	0	0	-468.64	25.83	1590.42	-466.69	129.31	1574	-625.84	17.2	1581.4	-630.22	125.75	1562.68	392.66	1127.27	73.42	991.3	1098.92	80.29	420.62
4.09	-387.02	82.61	29.67	-413.23	79.37	31.45	-580.21	115.86	23.63	-575.96	118.17	70.75	-605	-50.34	46.73	-616.04	-33.66	64.72	-717.29	-15.46	185.9	-680.16	-19.61	219.81	-463.79	42.44	1208.53	0	0	0	-457.86	25.05	1590.47	-455.72	128.69	1574.19	-615.15	17.01	1581.92	-619.26	125.28	1563.33	392.06	1128.12	73.04	991.87	1099.08	80.47	420.9
4.1	-386.49	83.21	29.99	-413.27	79.41	31.28	-580.14	115.76	23.78	-575.77	117.63	70.86	-568	-52.77	44.05	-581.69	-35.4	61.45	-689.22	-17.16	176.3	-653.73	-21.24	212.35	-452.79	42.02	1208.69	0	0	0	-447.11	24.34	1590.38	-444.67	128.04	1574.24	-604.4	16.64	1582.26	-608.15	125.05	1563.97	391.41	1127.46	73.03	991.41	1098.86	80.33	420.56
4.11	-385.17	83.04	30.15	-414.45	79.55	30.97	-579.91	115.29	24.03	-575.45	117.3	70.96	-532.08	-54.09	41.45	-545.77	-38.35	57.81	-660.56	-19.03	165.84	-626.39	-23.22	204.14	-441.52	41.99	1208.57	0	0	0	-436.39	23.62	1590.14	-433.8	127.31	1574.22	-593.87	16.53	1582.44	-597.1	125.26	1564.23	392.07	1126.52	73.68	991.59	1098.33	80.74	419.98
4.12	-387.19	82.58	30.18	-414.3	80.02	30.95	-579.97	114.79	24.13	-575.16	116.52	70.85	-492.51	-55.68	39.91	-508.38	-41.02	54.88	-630.61	-21.42	154.88	-598.78	-25	195.02	-431.85	41.31	1208.31	0	0	0	-426.33	22.78	1589.82	-422.86	126.31	1574.1	-583.08	15.86	1582.31	-586.05	125.19	1564.32	392.19	1125.91	73.9	990.57	1098.31	80.5	418.48
4.13	-387.79	82.21	30.26	-413.41	79.69	31.44	-579.61	115.16	24.64	-574.85	116.05	70.95	-456.52	-57.6	37.25	-471.83	-42.92	51.8	-599.84	-23.21	143.07	-570.45	-26.88	185.37	-421.12	41	1207.91	0	0	0	-416.2	21.77	1589.33	-412.01	125.31	1573.77	-572.79	16.02	1581.97	-575.35	124.68	1564.26	392.12	1126.1	73.65	990.64	1099.06	80.1	419.9
4.14	-387.86	81.45	30.84	-415.4	79.71	32.09	-579.55	114.79	24.78	-574.06	116.17	71.25	-416.93	-59.8	35.46	-434.68	-44.57	48.93	-568.35	-25.26	131.1	-541.68	-28.35	175.25	-410.26	40.72	1207.16	0	0	0	-405.58	21	1588.7	-401.13	124.46	1573.34	-562.36	15.49	1581.46	-564.35	123.86	1564.05	392.43	1127.46	73.27	990.98	1099.45	80.06	420.96
4.15	-389.37	81.38	30.35	-412.44	82.03	34.61	-579.41	114.42	25.02	-573.8	115.11	70.96	-379.59	-61.38	33.75	-396.38	-46.24	46.63	-536.34	-26.5	118.57	-512.32	-30.29	164.97	-401.33	40.22	1206.38	0	0	0	-395.08	19.91	1587.96	-390.24	123.69	1572.79	-551.94	15.4	1580.84	-553.2	124.23	1563.67	391.33	1127.98	72.78	991.08	1099.4	80.06	419.82
4.16	-388.05	81.33	30.42	-408.16	87.33	42.28	-579.36	114.35	25.31	-573.05	115.31	71.33	-341.55	-63.95	32.92	-358.1	-48.16	44.75	-503.35	-28.69	106.66	-482.02	-32.55	154.71	-389.6	39.94	1205.53	0	0	0	-384.71	18.95	1587.11	-379.45	122.53	1572.17	-541.49	14.99	1579.98	-542.24	124.27	1562.88	390.9	1128.07	72.63	991.21	1099.14	80.16	420.37
4.17	-384.46	75.96	40.38	-406.77	92.08	45.65	-579.29	113.89	25.42	-572.8	114.65	71.32	-300.34	-65.83	33.28	-320.07	-50.04	43.48	-469.76	-31.13	95.11	-451.76	-34.31	144.23	-380.22	39.37	1204.43	0	0	0	-373.72	17.96	1586.15	-368.4	121.8	1571.39	-531.14	15.17	1578.95	-531.56	123.56	1562.3	392.48	1127.63	73.06	991.45	1099.01	80.4	419.62
4.18	-379.1	77.71	39.81	-403.87	92.11	46.07	-579.21	113.46	25.63	-572.25	114.36	71.47	-263.38	-68.23	33.68	-283.05	-52.26	42.77	-435.47	-34.63	84.24	-420.97	-36.35	133.96	-370.02	39.21	1203.19	0	0	0	-362.94	17.01	1585.02	-358.52	121.27	1570.44	-520.45	14.34	1577.79	-520.47	124.09	1561.28	391.47	1127.89	72.9	991.44	1098.86	80.41	419.27
4.19	-371.43	101.64	51.82	-403.35	88.9	41.96	-579.08	113.72	26.14	-571.87	114.06	71.73	-224.16	-70.25	35.23	-245.23	-54.44	42.69	-400.71	-37.76	73.74	-389.7	-39.01	124.35	-359.54	38.7	1201.85	0	0	0	-352.39	15.92	1583.82	-345.92	120.46	1569.64	-509.82	13.78	1576.42	-509.44	123.96	1560.12	392.09	1127.2	73.22	991.44	1098.57	80.56	419.92
4.2	-370.29	95.66	44.09	-406.83	84.12	36.34	-579.09	113.3	26.32	-571.79	113.2	71.63	-187.11	-72.13	37.36	-207.09	-56.4	43.87	-365.5	-40.63	64.01	-357.83	-42.02	115.38	-349.04	38.25	1200.33	0	0	0	-342.34	14.7	1582.63	-335.38	119.44	1568.54	-499.21	12.81	1574.89	-498.7	122.93	1558.84	392.63	1126.9	73.5	990.54	1099	80.14	421.46
4.21	-384.23	85.34	31.16	-410.15	80.06	31.93	-578.8	113.55	26.9	-571.23	113.65	72.22	-150.43	-73.85	40.02	-170.65	-58.08	45.24	-329.68	-43.37	55.15	-324.93	-46.09	107.56	-339.6	38	1198.69	0	0	0	-331.53	13.49	1581.31	-326.73	118.2	1567.46	-488.78	12.4	1573.24	-487.91	121.72	1557.56	391.47	1127.6	73.04	990.13	1098.68	80.21	421.75
4.22	-384.51	83.89	29.42	-412.48	79.69	30.93	-578.65	113.53	27.21	-571	113.25	72.55	-111.76	-74.13	44.22	-133.94	-59.27	47.64	-293.83	-47.01	47.88	-292.17	-50.59	100.69	-327.99	37.6	1196.92	0	0	0	-320.98	12.18	1579.83	-317.15	117.16	1566.49	-478.06	11.3	1571.45	-476.4	122.22	1555.9	392.23	1127.3	73.31	990.82	1098.23	80.49	420.39
4.23	-385.61	84.03	28.81	-410.67	79.17	31.12	-578.74	112.72	27.45	-570.82	112.98	72.88	-76.37	-74.91	48.55	-97.41	-60.3	51.23	-258.15	-51.61	42.19	-259.85	-54.7	94.57	-317.16	37.05	1195.23	0	0	0	-310.74	10.84	1578.29	-305.55	115.89	1565.19	-467.64	10.77	1569.66	-465.61	121.11	1554.33	391.91	1127.53	73.36	990.36	1098.61	80.17	420.96
4.24	-387.08	83.1	28.21	-413.01	79.07	30.25	-578.51	113.21	28.32	-570.18	113.65	73.79	-42	-75.55	54.34	-63.8	-61.05	55.52	-223.27	-56.21	37.89	-228.17	-59.36	90.08	-304.78	36.29	1193.23	0	0	0	-300.34	9.54	1576.65	-293.1	114.8	1563.69	-457.21	10.23	1567.64	-454.65	120.03	1552.59	391.66	1127.06	73.28	991	1098.11	80.52	421.58
4.25	-387.36	83.32	27.92	-411.95	79.17	30.09	-578.26	113.25	29.08	-569.75	113.85	74.58	-8.15	-74.9	62.7	-29.24	-61.39	62.92	-189.36	-59.5	34.67	-197.38	-63.1	86.79	-295.29	35.67	1191.22	0	0	0	-289.67	8.13	1574.92	-283.52	113.87	1562.28	-446.52	8.83	1565.49	-443.43	120.6	1550.67	390.94	1126.9	73.2	990.31	1098.72	80.21	421.75
4.26	-385.84	83.55	28.2	-413.94	79.02	29.34	-577.99	113.34	30.08	-569.67	112.88	75.16	23.24	-74.36	73.15	1.74	-61.94	71.45	-156.6	-63.4	33.61	-168.04	-66.58	85.05	-282.99	35.04	1189.33	0	0	0	-279.36	6.67	1573.1	-272.91	112.66	1560.77	-436.04	7.98	1563.32	-432.74	119.06	1548.87	392.5	1127.48	73.22	991.02	1099.29	80.11	419.87
4.27	-384.71	83.44	28.31	-411.73	79.38	29.55	-577.91	113.04	31.25	-568.88	113.61	76.74	51.19	-74.25	84.29	33.42	-61.47	82.57	-125.74	-66.74	34.22	-140.43	-69.26	84.61	-273.86	34.3	1187.15	0	0	0	-267.4	5.07	1571.19	-261.73	111	1559.13	-425.59	6.85	1561.02	-421.91	118.04	1546.77	393.1	1126.66	73.89	991.7	1099.73	80.26	419.9
4.28	-388.68	83	27.06	-412.02	79.55	29.36	-577.46	113.12	32.82	-568.29	113.51	77.99	79.34	-74.05	96.64	55.67	-63.32	91.14	-97.22	-69.33	35.9	-114.49	-72.67	85.85	-261.79	33.26	1185.07	0	0	0	-257.96	3.46	1569.31	-252.03	109.61	1557.65	-415.01	5.47	1558.66	-411.24	116.93	1544.72	393.45	1126.8	73.97	991.05	1098.05	80.62	421.26
4.29	-387.67	84.01	27.23	-412.18	79.72	29.08	-577.15	113.01	34.16	-567.54	113.75	79.56	102.21	-73.8	107.57	78.54	-63	100.78	-71.34	-71.2	38	-91.23	-75.1	87.51	-251.04	32.48	1182.94	0	0	0	-246.99	1.83	1567.52	-241.54	108	1556.05	-404.4	4.2	1556.4	-400.24	116.25	1542.7	391.63	1127.91	73.1	991.13	1098.7	80.5	421.06
4.3	-385.9	84	27.77	-413.03	79.68	28.75	-576.57	113.43	35.94	-566.68	114.04	81.3	122.17	-73.37	116.86	98.69	-63.55	109.67	-48.03	-73.2	40.27	-70.69	-76.87	89.05	-238.86	31.64	1180.91	0	0	0	-237.07	0.03	1565.96	-228.38	106.48	1554.49	-393.65	2.7	1554.31	-389.49	114.51	1540.9	391.72	1127.16	73.35	991.17	1098.94	80.26	419.95
4.31	-385.26	83.75	27.76	-410.17	80.25	29.11	-576.38	113.13	37.55	-565.87	113.93	82.93	138.32	-72.71	123.82	115.48	-63.19	116.19	-28.53	-75.1	41.61	-52.87	-78.96	90.32	-228.54	30.97	1179.05	0	0	0	-225.36	-1.84	1564.41	-218.71	104.8	1553.31	-382.88	1.08	1552.48	-378.76	112.67	1539.22	391.28	1127.09	73.26	990.67	1098.54	80.35	418.7
4.32	-385.29	83.58	27.69	-412.38	80.5	28.43	-575.77	113.45	39.47	-564.33	115.4	85.45	151.24	-70.74	127.96	128.77	-62.65	119.88	-12.77	-77.41	41.71	-38.45	-81.11	90.38	-216.14	30.38	1177.52	0	0	0	-214.71	-3.58	1563.11	-208.41	103.21	1552.25	-372.02	-0.58	1550.77	-367.98	111.03	1537.84	391.05	1127.74	73.08	991.1	1097.63	80.81	421.13
4.33	-385.75	84.14	28.05	-413.78	80.83	27.63	-575.31	113.53	41.46	-563.08	115.85	87.66	161.93	-68.53	128.38	138.74	-60.94	119.88	-1.39	-79.14	40	-27.5	-83.1	89.07	-205.66	29.02	1176.08	0	0	0	-204.67	-5.46	1561.97	-197.99	101.53	1551.22	-361.11	-2.63	1549.33	-357.14	108.81	1536.65	390.86	1126.59	73.6	991.61	1098.47	80.54	419.9
4.34	-385.54	84.12	27.89	-412.59	80.66	28.07	-574.37	114.43	44.03	-561.65	116.26	90.12	170.47	-66.3	125.16	146.03	-59.64	116.69	6.1	-80.76	36.96	-19.73	-85.43	86.74	-194.09	28.18	1175.13	0	0	0	-194.07	-7.49	1560.98	-185.77	99.63	1550.4	-350.27	-4.75	1548.04	-346.3	107	1535.58	391.67	1127.6	73.42	989.74	1098.4	80.07	420.45
4.35	-386.16	84.45	27.89	-412.61	81.47	27.62	-573.24	115.44	46.84	-559.57	117.9	93.42	174.96	-65.03	117.65	151.13	-58.35	109.48	9.54	-82.36	33.47	-14.81	-86.57	83.05	-182.43	26.61	1174.52	0	0	0	-183.09	-9.35	1560.09	-175.67	97.89	1549.77	-339.49	-6.69	1547.02	-335.29	105.68	1534.79	391.91	1127.77	73.1	990.58	1098.82	80.17	420.53
4.36	-386.54	84.36	27.85	-414.01	81.39	27.36	-571.99	116.45	50.06	-557.44	119.3	97.06	179.47	-66.04	107.68	154.73	-58.38	100.01	10.39	-82.44	29.99	-12.12	-87.11	78.89	-170.77	25.35	1174.1	0	0	0	-171.72	-11.54	1559.34	-164.19	95.47	1549.33	-328.83	-8.48	1546.14	-324.68	103.31	1534.07	392.11	1127.42	73.24	990.61	1098.47	80.3	419.27
4.37	-386.24	84.94	28.31	-412.34	81.87	27.67	-570.14	117.75	54.01	-554.85	120.76	101.14	182.89	-68.17	97.26	159.16	-60	90.7	12.09	-81.31	28.47	-10.57	-85.02	74.59	-157.68	23.98	1173.98	0	0	0	-160.84	-13.83	1558.69	-154.39	93.51	1548.99	-318.02	-10.74	1545.43	-313.9	100.9	1533.62	392.98	1125.97	73.89	989.81	1098.37	80.14	419.41
4.38	-386.68	84.77	28.34	-411.11	82.09	28.03	-567.88	119.24	58.55	-551.6	122.39	105.78	192	-70.78	87.33	166.19	-61.29	82.02	15.26	-80.18	28.86	-5.57	-83.53	73.18	-146.73	22.06	1174.1	0	0	0	-149.86	-16.04	1558.35	-143.39	91.21	1548.81	-307.16	-13.28	1544.99	-303.18	98.25	1533.53	391.86	1126.59	73.47	990.21	1099.05	79.97	420.32
4.39	-387.18	84.79	28.19	-410.61	82.31	28.3	-565.41	120.15	63.42	-547.49	124.02	110.99	198.08	-71.45	75.23	175.07	-60.96	73.65	17.79	-80.38	29.34	3.08	-84.89	74.59	-133.73	20.41	1174.7	0	0	0	-139.15	-18.34	1558.57	-133.27	89.17	1549.29	-296.31	-15.69	1545.15	-292.29	96.69	1533.91	391.54	1127.46	73.14	989.61	1099.31	79.83	419.54
4.4	-387.43	85.04	28.32	-411.14	82.14	28.14	-562.01	121.27	69.16	-542.32	125.65	116.96	202.26	-69.79	64.91	178.49	-58.88	64.7	19.61	-79.77	29.04	8.56	-85.45	74.29	-122.29	18.9	1175.57	0	0	0	-129.14	-20.74	1559.58	-122.41	86.36	1550.6	-285.41	-18.3	1546.01	-281.54	93.89	1534.95	392.1	1126.64	73.48	990.4	1099.26	80.02	418.95
4.41	-387.25	85.24	28.21	-410.68	82.23	28.26	-557.62	121.78	75.64	-536.04	126.85	123.59	205.43	-66.67	57.02	180.79	-56.22	58.08	21.28	-79.96	29.05	11.35	-85.86	73.71	-110.55	16.82	1177	0	0	0	-117.9	-23.02	1561.19	-111.11	84.24	1552.45	-274.6	-20.92	1547.55	-271.04	91.2	1536.66	391.79	1127.77	73.02	991.17	1098.69	80.37	420.14
4.42	-387.62	85.06	28.03	-411.58	81.78	28.3	-551.98	122.17	83.19	-528.14	127.82	130.82	207.96	-64.76	51.07	183.5	-53.98	52.86	22.4	-79.72	28.7	13.99	-86.5	74.26	-99.43	14.73	1178.95	0	0	0	-107.25	-25.59	1563.11	-100.93	81.73	1554.52	-263.78	-23.62	1549.39	-260.2	88.76	1538.81	392	1127.94	73.08	991.04	1097.5	80.88	419.73
4.43	-385.43	85.76	27.96	-408.75	81.42	28.86	-545.05	121.33	91.08	-518.98	127.15	137.92	210.29	-63.56	46.19	185.19	-53.04	48.88	23.28	-80.38	28.87	16.34	-86.95	74.6	-88.36	13.04	1181.33	0	0	0	-95.95	-28.29	1565.22	-90.83	78.82	1556.95	-253	-26.1	1551.42	-249.21	86.96	1541.02	393.71	1127.24	73.52	991.79	1097.84	80.97	420.36
4.44	-386.78	85.17	27.03	-408.93	80.95	28.84	-536.35	121.06	100.03	-507.98	126.62	145.36	209.72	-63.73	42.58	185.67	-52.96	45.7	23.9	-80.58	28.93	18.29	-87.39	74.91	-76.23	11.05	1184.07	0	0	0	-85.02	-30.99	1567.41	-78.51	76.25	1559.58	-242.08	-28.92	1553.36	-238.45	84.23	1543.33	392.35	1126.72	73.51	991.29	1098.09	80.63	418.38
4.45	-384.01	84.75	26.91	-407.12	80.75	28.86	-526.16	120.44	109.58	-495.51	125.94	152.5	209.82	-62.85	39.64	186.49	-52.35	43.27	24.37	-80.89	29.12	19.91	-87.73	75.21	-64.4	9.42	1186.88	0	0	0	-75	-33.71	1569.47	-68.69	73.36	1562.16	-231.28	-31.47	1555.23	-227.3	82.18	1545.49	392.75	1127.13	73.55	990.04	1098.77	80	421.63
4.46	-383.45	85.11	25.76	-403.48	80.5	29.17	-514.68	119.96	120.44	-481.33	124.64	159.57	210.92	-61.94	37.43	187.14	-51.31	41.05	24.74	-80.92	29.34	21.02	-87.36	75.16	-53.06	7.72	1189.79	0	0	0	-64.15	-36.56	1571.52	-58.36	70.52	1564.71	-220.52	-34.07	1556.84	-216.84	78.42	1547.76	391.96	1127.46	73.21	990.84	1098.48	80.26	420.17
4.47	-379.73	85.45	24.76	-399.14	80.61	29.67	-502.84	119.25	131.82	-467.16	123.21	166.96	211.5	-61.05	35.84	187.53	-50.92	39.37	24.98	-80.65	29.32	22.19	-87.54	75.47	-41.6	6.1	1192.67	0	0	0	-53.01	-39.28	1573.32	-47.92	67.74	1567.12	-209.91	-36.63	1558.24	-206.16	75.88	1549.82	391.68	1127.32	73.35	991.01	1098.59	80.44	419.7
4.48	-375.49	85.33	23.08	-393.78	80.03	30.61	-489.77	118.15	144.25	-450.96	120.96	175.62	210.89	-60.83	34.56	187.7	-50.47	38.4	25.17	-80.64	29.33	22.79	-87.13	75.34	-28.62	4.2	1195.34	0	0	0	-42.98	-42.17	1575.05	-36	64.9	1569.42	-199.31	-39.32	1559.5	-195.47	73.49	1551.7	393.39	1127.14	73.85	991.14	1097.82	80.76	419.03
4.49	-369.64	85.58	21.93	-387.1	79.62	31.85	-472.96	114.58	157.18	-434.17	118.63	185.72	212.22	-60.91	34.09	187.62	-50.37	37.56	25.3	-80.88	29.44	23.01	-86.93	75.41	-17.24	3.12	1197.6	0	0	0	-31.87	-44.83	1576.64	-24.91	61.83	1571.78	-188.68	-42.07	1560.48	-184.9	70.78	1553.53	391.37	1128.23	72.94	991.58	1098.24	80.8	418.13
4.5	-364.11	85.83	20.09	-378.91	79.71	33.75	-456.62	112.3	169.77	-415.74	114.23	195.54	212.12	-60.85	33.64	187.19	-50.17	37.02	25.39	-80.81	29.48	23.27	-86.67	75.53	-6.47	2.24	1199.51	0	0	0	-21.51	-47.42	1578.19	-13.7	59.42	1574.1	-178.11	-44.83	1561.36	-174.32	68.1	1555.1	388.86	1128.15	72.24	990.24	1098.55	80.23	420.19
4.51	-358.43	85.9	18.03	-369.06	80.1	35.33	-440.64	110.04	181.46	-396.59	110.34	204.49	211.72	-60.84	33.26	187.73	-50.28	37.02	25.47	-80.65	29.51	23.29	-86.39	75.61	4.37	1.45	1201.03	0	0	0	-11.2	-50.01	1579.63	-4.44	56.68	1576.33	-167.41	-47.71	1561.99	-163.9	65.15	1556.4	391.35	1127.87	73.04	989.42	1098.65	80.08	419.3
4.52	-351.64	86.72	16.3	-357.71	80.68	38.08	-421.39	105.8	193.42	-375.95	107.08	213.43	211.05	-60.3	32.75	187.38	-50.53	36.72	25.47	-80.14	29.37	23.32	-86.19	75.65	15.2	1.18	1202.26	0	0	0	-0.43	-52.58	1580.97	6.56	53.94	1578.34	-156.78	-50.2	1562.46	-153.42	62.12	1557.58	391.25	1127.67	73.17	990.4	1097.92	80.54	419.37
4.53	-341.49	86.75	20.05	-344.55	79.95	43.52	-400.32	102.58	203.07	-354.68	102.61	221.59	211.19	-61.05	32.62	187.62	-50.66	36.71	25.52	-80.17	29.32	23.52	-86.32	75.7	26.28	1.3	1202.92	0	0	0	9.87	-55.04	1582.3	15.94	51.57	1580.35	-146.22	-52.55	1562.72	-142.98	60.13	1558.37	392.03	1127.93	73.15	990.36	1098.81	80.23	421.75
4.54	-326.76	87.84	26.03	-328.78	79.99	49.67	-376.24	97.75	211.67	-332.76	98.63	229.04	211.59	-61.06	32.73	186.85	-51.27	36.54	25.55	-80.5	29.38	23.53	-86.56	75.71	37.33	1.6	1203.17	0	0	0	20.51	-57.31	1583.56	25.87	49.28	1582.33	-135.66	-55.11	1562.78	-132.69	57.91	1559.04	391.63	1126.85	73.53	990.18	1098.58	80.28	420.16
4.55	-305.24	88.66	33.18	-308.39	80.23	56.11	-354.81	93.97	219.42	-310.64	94.96	235.89	211.16	-61.15	32.51	187.42	-51.29	36.8	25.52	-80.57	29.26	23.52	-87.03	75.79	48.07	1.8	1203.32	0	0	0	30.86	-59.49	1584.71	37.21	47.19	1584.1	-125.14	-57.52	1562.7	-122.47	55.39	1559.55	391.09	1127.01	73.3	991.58	1099	80.21	420
4.56	-278.87	88.95	40.93	-283.66	80.59	63.31	-333.6	90.1	225.41	-288.64	91.13	242.72	211.59	-61.5	32.52	186.85	-51.51	36.38	25.59	-80.93	29.33	23.46	-87.15	75.78	58.47	2.08	1203.33	0	0	0	41.29	-61.5	1585.83	47.34	45.06	1585.73	-114.52	-60.08	1562.57	-112.11	52.98	1560.12	390.49	1128.11	72.78	990.95	1098.85	80.2	421.29
4.57	-252.99	89.72	46.65	-256.71	80.57	69.33	-311.77	85.77	229.88	-266.31	87.18	248.69	211.04	-61.95	32.46	186.9	-51.81	36.63	25.5	-80.76	29.05	23.43	-87.43	75.86	67.54	2.59	1203.31	0	0	0	52.05	-63.37	1586.82	57.4	42.7	1587.39	-103.79	-62.27	1562.49	-101.75	50.37	1560.63	392.26	1128.93	72.79	990.88	1099.77	79.87	420.2
4.58	-226.75	90.56	51.29	-229.98	80.52	74.02	-288.52	82.84	233.45	-243.23	83.75	253.27	212.15	-62.37	32.85	186.99	-52.02	36.69	25.46	-80.98	28.95	23.43	-87.95	76.06	79	3.03	1203.45	0	0	0	62.71	-64.94	1587.86	67.8	41.24	1588.84	-92.99	-64.68	1562.52	-91.24	48.49	1561.08	392.01	1128.17	73.06	990.57	1099.13	80.04	419.95
4.59	-196.58	90.68	55.95	-202.6	80.26	77.65	-265.3	78.82	235.12	-219.26	80.49	256.19	211.06	-62.64	32.78	186.16	-52.38	36.59	25.46	-81.13	28.86	23.51	-88.39	76.25	89.07	3.6	1203.64	0	0	0	73.57	-66.54	1588.78	79.52	38.45	1589.86	-82.17	-66.75	1562.67	-80.89	46.44	1561.59	390.85	1128.93	72.59	991.31	1098.65	80.48	418.71
4.6	-166.48	89.62	58.91	-173.38	79.15	80.32	-241.04	75.99	235.77	-195.34	77.15	257.63	210.37	-63.01	32.46	185.99	-52.59	36.81	25.52	-81.42	28.84	23.63	-88.65	76.39	97.68	3.88	1203.93	0	0	0	83.91	-67.91	1589.7	89.94	36.68	1591	-71.54	-68.52	1562.95	-70.71	44.34	1562.27	391.14	1128.98	72.45	991.7	1097.9	80.82	419.65
4.61	-136.27	89.85	61.17	-143.06	78.92	82.49	-215.95	73	234.95	-171.17	74.48	257.72	210.75	-62.96	32.69	185.98	-52.88	36.83	25.48	-81.81	28.94	23.71	-88.61	76.38	107.22	3.73	1204.46	0	0	0	94.49	-69.17	1590.51	99.96	35.18	1592.17	-60.85	-70.43	1563.33	-60.46	42.89	1562.96	389.79	1129.61	72.15	989.96	1099.42	80.01	422.37
4.62	-103.3	87.81	62.69	-112.32	77.14	83.05	-191.1	70.59	232.81	-146.77	71.6	256.55	211.67	-63.24	32.81	186.18	-53.09	36.99	25.44	-81.83	28.87	23.88	-89.27	76.72	117.97	3.69	1206.73	0	0	0	105.19	-70.3	1591.21	110.08	34.28	1593.12	-50.22	-72.14	1563.77	-50.37	41.1	1563.62	389.14	1128.99	72.3	989.72	1099.07	79.88	419.52
4.63	-70.62	85.93	62.83	-80.92	75.13	82.72	-165.37	68.61	229.29	-122.18	69.35	254.36	210.9	-63.29	32.7	186.35	-53.38	37.05	25.45	-82.08	28.93	23.9	-89.37	76.79	125.15	3.19	1207.65	0	0	0	115.24	-71.33	1591.83	120.26	33.12	1593.82	-39.72	-73.78	1564.28	-40.42	38.5	1564.26	390.78	1129.38	72.52	989.8	1098.47	80.12	420.6
4.64	-38.26	84.09	63.22	-49.3	72.72	81.7	-139.48	66.37	224.19	-97.2	66.9	250.81	211.82	-63.61	33.07	185.82	-53.64	37.01	25.32	-81.92	28.74	23.91	-89.36	76.86	133.12	2.39	1208.03	0	0	0	125.43	-72.19	1592.35	130.29	32.65	1594.28	-29.2	-75.34	1564.83	-30.16	37.15	1564.87	391.84	1128.07	73.07	990.53	1099.52	79.9	422.34
4.65	2.94	71.62	60.53	-14	72.24	80.72	-113.49	63.99	217.54	-71.82	64.86	246.12	210.86	-63.94	32.79	185.59	-53.76	37.04	25.4	-82.25	28.93	23.92	-89.77	77.19	142.67	1.3	1208.35	0	0	0	135.76	-72.9	1592.78	140.21	31.69	1594.58	-18.71	-76.66	1565.34	-19.97	36.11	1565.27	390.08	1128.62	72.59	989.93	1098.46	80.15	420.28
4.66	36.3	69.73	60.34	20.57	69.45	78.8	-86.71	63.98	210.4	-46.21	62.97	240.18	211.24	-63.88	33.13	185.91	-54.09	37.41	25.32	-82.22	28.84	23.99	-90.26	77.56	152.55	0.39	1208.62	0	0	0	146.33	-73.56	1593	150.17	30.78	1594.7	-8.31	-77.95	1565.84	-10.02	34.71	1565.55	389.93	1129.37	72.44	990.2	1098.94	79.98	419.17
4.67	68.65	72.49	57.61	56.42	65.64	76	-58.93	63.21	201.65	-20.07	61.18	233.18	210.5	-63.35	33.31	185.71	-54.33	37.65	25.35	-82.4	28.97	24.07	-90.64	77.93	159.18	-0.79	1208.95	0	0	0	156.8	-74.04	1593.1	160.24	30.02	1594.52	1.95	-78.85	1566.26	-0.21	33.38	1565.82	391.78	1128.3	72.97	991.04	1098.31	80.44	418.79
4.68	105.31	70.05	55.4	90.82	63.29	72.9	-28.95	61.99	192.24	6.47	59.78	225.28	210.67	-63.39	33.51	186.27	-53.67	37.81	25.48	-82.51	29.18	24.22	-90.52	78.11	168.55	-1.47	1208.87	0	0	0	167.46	-74.55	1593.02	170.38	29.88	1594.02	12.25	-79.97	1566.58	9.63	32.22	1565.79	390.86	1128.53	72.68	990	1098.42	80.06	419.31
4.69	142.18	69.86	53.92	127.3	60.71	70.04	-1.33	60.47	180.48	33.12	58.26	216.5	210.36	-63.26	33.7	185.87	-53.33	37.22	25.52	-82.14	29.21	24.5	-90.32	78.42	179.2	-2.46	1208.63	0	0	0	177.6	-74.87	1592.81	180.7	29.6	1593.44	22.5	-81.02	1566.76	19.66	31.55	1565.6	390.69	1128.88	72.54	990.59	1098.5	80.16	420.17
4.7	180.16	67.34	51.77	163.4	58.16	66.92	27.88	59.88	168.92	60.6	56.83	206.89	210.48	-63.85	33.86	185.87	-52.97	37.01	25.76	-82.31	29.62	24.8	-90.01	78.67	188.7	-3.53	1208.26	0	0	0	187.67	-75.38	1592.37	190.83	28.75	1592.67	32.83	-81.94	1566.79	29.69	30.35	1565.28	389.94	1129.36	72.31	989.59	1099.95	79.47	419.11
4.71	218.14	64.07	49.64	202.12	55.52	64.16	58.4	60.26	157.07	88.65	56.24	196.83	211	-64.39	34.41	186.7	-54.07	39.06	25.97	-82	29.94	25.31	-89.74	79.02	199.99	-4.79	1207.9	0	0	0	198.15	-75.64	1591.8	201.13	28.44	1591.66	43.17	-82.72	1566.66	39.85	29.3	1564.75	391.26	1129.96	72.33	991.22	1098.56	80.6	418.38
4.72	256.94	61.34	47.89	239.93	52.89	61.33	89.44	58.88	144.05	117.22	55.87	186.15	210.04	-65.34	37.39	188.38	-57.8	42.55	26.28	-81.58	30.34	26.02	-89.39	79.4	206.7	-5.56	1207.34	0	0	0	207.82	-75.89	1591.08	211.23	28.78	1590.51	53.52	-83.41	1566.31	49.88	28.92	1563.97	392.56	1127.71	73.3	990.8	1098.97	80.28	420.12
4.73	294.35	58.41	46.11	276.01	50.06	58.28	121.29	58.19	130.87	146.32	56.27	175.29	211.33	-67.17	38.78	193.15	-49.62	41.79	26.56	-81.05	30.83	26.74	-88.66	79.66	217.14	-7.13	1206.49	0	0	0	218.06	-76.32	1590.21	221.36	28.72	1589.16	63.79	-84.23	1565.75	59.85	27.95	1563.1	392.74	1127.76	73.4	990.83	1098.8	80.29	421.11
4.74	332.26	55.6	44.67	313.74	48.23	55.33	153.69	56.42	117.22	176.29	55.25	163.33	215.17	-67.03	39.53	193.56	-49.22	40.63	26.86	-80.34	31.3	27.58	-88.05	80	227.52	-8.34	1204.97	0	0	0	228.93	-76.48	1589.15	231.49	28.73	1587.72	74.01	-84.82	1564.96	69.99	27.4	1561.89	392.59	1127.19	73.62	990.95	1097.35	80.9	418.04
4.75	370.86	52.97	43.68	351.95	45.49	53.44	187.38	55.2	103.4	207.45	54.78	151.41	216	-66.01	38.01	194.21	-60.98	45.59	27.26	-79.79	31.95	28.28	-86.89	80.17	239.15	-9.34	1203.62	0	0	0	239.25	-76.74	1587.97	241.42	27.69	1586.25	84.13	-85.33	1563.93	79.97	26.4	1560.4	389.44	1128.2	72.79	991.06	1098.6	80.33	419.61
4.76	408.4	51.01	43.08	387.88	43.74	50.99	222.63	53.03	89.42	239.46	54.34	139.63	217	-64.57	36.02	194.4	-58.4	42.36	27.52	-79.01	32.44	28.89	-86.31	80.57	248.14	-10.61	1202.14	0	0	0	249.05	-76.91	1586.75	251.31	27.26	1584.61	94.25	-85.94	1562.68	90.09	26.2	1558.86	389.8	1128.27	72.91	990.91	1097.53	80.72	419.91
4.77	446.15	49.29	42.75	424.58	42.03	49.51	258.48	52.18	76.63	271.65	54	127.96	214.81	-63.33	31.23	190.89	-54.95	36.79	27.7	-78.11	32.72	29.4	-85.27	80.69	259.48	-11.75	1200.43	0	0	0	259.04	-77.17	1585.45	261.39	27.29	1582.98	104.37	-86.51	1561.21	100.15	25.57	1557.03	389.13	1128.26	72.7	989.95	1098.09	80.35	420.49
4.78	483.55	47.45	42.86	462.7	40.52	49.13	293.93	51.21	64.72	303.66	53.73	117	214.75	-62.94	29.99	189.25	-53.75	34.83	27.99	-77.61	33.18	29.95	-84.81	81.11	267.67	-12.9	1198.43	0	0	0	269.16	-77.31	1584.04	271.42	27.61	1581.23	114.46	-86.87	1559.61	110.26	25.11	1555.15	387.79	1128.41	72.4	990.08	1097.78	80.4	421.28
4.79	520.35	45.26	44.53	498.39	38.88	49.73	329.54	50.81	54.4	336.03	54.68	107.22	213.84	-62.72	29.27	188.96	-53.34	34.11	28.12	-77.7	33.84	30.36	-84.43	81.5	278	-13.79	1196.6	0	0	0	279.42	-77.44	1582.58	281.4	27.45	1579.5	124.61	-87.36	1557.83	120.35	24.27	1553.19	389.51	1128.31	72.69	990.46	1098.09	80.43	418.15
4.8	556.64	44.06	49.44	534.23	37.5	52.65	365.46	51.31	45.86	368.38	54.91	98.42	212.8	-63.1	28.77	188.76	-52.66	33.72	28.29	-77.38	34.24	30.7	-84.26	82.03	290.19	-14.67	1194.63	0	0	0	289.42	-77.73	1581.1	291.47	27	1577.87	134.7	-87.43	1556.01	130.5	24.68	1551.08	390.07	1127.78	72.98	990.24	1098.55	80.29	418.97
4.81	591.72	42.86	55.84	568.56	36.17	57.46	400.74	51.43	39.05	400.03	55.02	91.35	212.5	-62.77	28.32	188.32	-52.59	32.99	28.47	-77.33	34.72	31.01	-83.99	82.55	299.89	-15.67	1192.35	0	0	0	300.04	-77.98	1579.53	301.52	26.81	1576.06	144.86	-87.52	1554.09	140.58	24.95	1548.81	386.98	1128.48	72.14	990.4	1097.98	80.55	418.44
4.82	626.65	42.03	65.09	600.96	35.06	64.02	434.94	51.86	34.24	430.62	54.91	86.2	213.24	-62.92	28.45	188.57	-52.78	32.83	28.53	-76.93	35.1	31.42	-84.34	83.45	309.14	-15.95	1190.55	0	0	0	309.99	-78.03	1577.97	311.74	26.91	1574.36	155.09	-87.76	1552.12	150.67	23.79	1546.82	391.94	1128.12	73.59	991.31	1097.05	81.09	417.03
4.83	657.36	41.15	74.82	633.67	34.45	73.06	468.14	52.14	31.42	460.05	55.58	83.38	212.44	-62.89	28.01	189.31	-52.79	32.81	28.8	-77.31	35.99	31.92	-84.6	84.35	319.98	-16.92	1188.44	0	0	0	320.51	-77.92	1576.33	322.09	26.31	1572.53	165.47	-87.63	1550.14	161.01	23.89	1544.68	390.49	1128.29	73.09	991.15	1098.01	80.79	414.68
4.84	685.39	39.98	86.72	661.41	33.82	83.01	500.12	52.51	30.64	488.56	56.4	82.45	212.53	-62.81	27.83	189.04	-53.35	32.52	29.02	-77.44	36.85	32.58	-85.11	85.48	328.07	-17.05	1186.44	0	0	0	331.1	-77.87	1574.62	332.52	26.24	1570.56	175.93	-87.43	1548.2	171.4	23.91	1542.33	388.85	1128.44	72.65	990.31	1098.37	80.5	415.78
4.85	712.17	39.43	99.59	687.56	33.67	94.07	529.23	52.69	32.05	514.69	56.39	83.05	212.09	-63.11	27.72	189.56	-53.47	32.62	29.24	-77.98	38.05	33.25	-85.71	86.74	341.2	-17.64	1184.45	0	0	0	341.26	-77.73	1572.96	342.91	26.98	1568.69	186.48	-87.31	1546.28	181.88	24.02	1540.25	388.85	1128.34	72.49	990.59	1098.93	80.14	413.04
4.86	734.18	39.73	111.68	709.37	32.88	104.71	555	52.15	33.52	537.65	55.73	84.08	212.39	-62.78	27.6	190.16	-53.89	32.56	29.61	-78.47	39.39	34.22	-86.39	88.2	351.84	-18.13	1182.61	0	0	0	351.66	-77.54	1571.37	353.4	27.39	1566.89	196.97	-87.07	1544.48	192.36	23.9	1538.23	389.68	1128.47	72.9	990.6	1098.24	80.33	412.62
4.87	751.77	40.02	119.84	729.36	33.26	113.78	577.09	51.25	35.03	557.31	54.47	84.8	213.65	-62.95	27.99	189.32	-54.06	32.3	29.92	-78.82	40.83	35.25	-87.1	89.79	361.72	-18.72	1180.82	0	0	0	362.08	-77.45	1569.81	363.84	27.19	1565.21	207.48	-86.79	1542.8	202.92	24.17	1536.43	387.03	1129.17	72.33	991.36	1099.18	80.18	414.29
4.88	766.94	40.62	126.68	748.67	33.81	121.2	595.31	49.44	35.42	573.61	54	85.47	212.81	-63.23	27.66	189.44	-54.27	32.29	30.4	-79.85	42.73	36.4	-87.96	91.62	371.25	-18.87	1179.46	0	0	0	372.68	-77.02	1568.4	374.31	27.38	1563.64	217.93	-86.47	1541.28	213.5	24.56	1534.81	389.58	1128.13	73.24	991.53	1099.56	80.12	414.55
4.89	779.12	40.31	129.78	762.06	33.43	124.61	609.52	49.03	34.96	586.64	53.41	85	212.98	-63.24	27.56	190.14	-54.36	32.49	30.95	-80.65	44.76	37.95	-89.03	93.7	385.94	-18.67	1178.22	0	0	0	383	-76.44	1567.15	384.79	28.45	1562.22	228.39	-85.98	1539.88	224.02	24.77	1533.26	388.93	1128.58	72.98	991.34	1099.64	79.94	412.47
4.9	788.06	38.79	129.08	771.34	32.16	123.46	619.31	48.86	32.9	596.19	52.68	82.99	212.77	-63.35	27.46	190.13	-54.61	32.33	31.58	-81.41	47.05	39.65	-90.09	96.01	396.43	-18.98	1176.99	0	0	0	392.94	-76	1565.99	395.27	29.33	1560.97	238.85	-85.48	1538.6	234.55	26.11	1531.88	391.64	1128.07	73.67	991.66	1097.9	80.74	410.69
4.91	794.6	36	123.5	773.4	28.47	115.14	624.68	48.41	30.28	602.22	53.02	80.3	212.68	-63.43	27.27	190.93	-54.49	32.6	32.54	-82.6	49.74	41.71	-91.36	98.71	404.78	-19.1	1176.04	0	0	0	403.67	-75.41	1564.96	405.78	29.67	1559.95	249.27	-84.91	1537.46	245.17	26.43	1530.74	389.8	1128.54	72.89	992.25	1098.29	80.72	414.42
4.92	799.12	32.98	113.69	779.09	28.33	107.71	625.56	47.69	27.97	605.72	52.14	76.16	211.48	-63.41	26.57	190.57	-54.81	32.37	33.73	-83.97	52.91	44.03	-92.71	101.74	418.03	-18.71	1175.09	0	0	0	414.85	-74.74	1564.09	416.22	30.22	1559.09	259.75	-83.98	1536.49	255.74	27.18	1529.68	386.89	1128.93	71.84	992.25	1098.41	80.7	416.67
4.93	805.01	32.24	104.61	779.75	26.7	96.75	626.49	46.95	26.46	606.91	49.6	71.32	212.94	-63.59	26.89	191.66	-55.12	32.51	35.13	-84.81	56.17	46.56	-93.5	104.81	431.97	-18.13	1174.37	0	0	0	424.76	-73.94	1563.48	426.73	31.43	1558.34	270.29	-83	1535.66	266.31	27.78	1528.79	386.22	1128.74	71.93	991.46	1099.54	80.19	416.73
4.94	810.99	33.69	92.98	787.95	27.75	87.31	630.05	46.07	26.33	609.75	46.36	67.75	214.07	-63.36	26.98	191.51	-55.11	32.49	36.8	-85.99	59.99	49.57	-95.02	108.55	442.2	-17.57	1174.08	0	0	0	435.44	-73.13	1563.08	437.43	32.28	1557.9	280.9	-81.93	1535.04	277.09	28.49	1528.16	390.18	1128.1	72.88	991.14	1098.46	80.48	413.28
4.95	818.44	33.87	80.09	793.61	27.52	78.03	632.81	45.86	26.02	617.97	47.76	68.78	213.76	-63.6	26.68	190.66	-55.42	32.38	39.05	-87.56	64.46	53.11	-96.54	112.77	449.72	-16.83	1173.99	0	0	0	446.28	-72.25	1563.29	448.21	32.94	1558.12	291.66	-81.08	1534.87	287.75	29.51	1527.97	391.96	1127.72	73.34	991.07	1099.2	80.14	410.45
4.96	823.75	33.47	70.98	798.9	27.15	69.32	634.15	45.84	26.1	625.61	49.75	71.28	213.96	-63.46	26.55	191.35	-55.39	32.82	41.8	-89.01	69.4	57.33	-97.72	117.49	464.59	-16.04	1174.74	0	0	0	457.17	-71.28	1564.18	459.17	34.25	1559.07	302.48	-79.91	1535.41	298.44	31.15	1528.59	389.6	1128.23	72.83	991.08	1099.41	80.11	411.47
4.97	825.79	31.85	62.95	802.22	25.35	62.9	635.63	45.46	25.95	629.43	50.01	71.06	214.9	-63.94	26.73	192.8	-55.67	33.97	45.38	-90.8	75.01	62.38	-99.19	122.8	476.86	-15.1	1176.12	0	0	0	467.52	-70.02	1565.54	470.12	35.58	1560.49	313.34	-78.45	1536.58	309.42	32.83	1529.78	392.3	1127.49	73.8	991.93	1098.95	80.29	411.43
4.98	828.26	29.46	57.02	804.3	23.19	57.73	636.86	46.16	26.22	630.65	49.96	70.86	214.61	-64.08	26.4	192.79	-56.34	35.05	49.71	-91.89	80.72	68.47	-100.54	128.53	486.99	-14.16	1177.59	0	0	0	478.08	-68.67	1567.26	481.14	36.74	1562.24	324.16	-76.89	1538.13	320.52	34.35	1531.43	392.25	1127.53	73.71	991.47	1098.83	80.08	414.79
4.99	830.3	27.47	52.5	805.68	20.97	53.2	637.99	45.99	25.81	632.06	49.5	70.99	215	-64.19	26.24	194.23	-57.3	36.38	55.13	-93.06	87.08	76.2	-101.89	134.61	499.15	-12.89	1180.09	0	0	0	489.16	-67.21	1569.22	492.15	37.81	1564.26	334.94	-75.43	1539.93	331.49	36.09	1533.21	391.5	1128.15	73.54	990.92	1098.82	80.2	412.11
5	830.91	25.37	47.52	806.16	19.52	48.9	638.88	46.91	25.81	634.3	50.46	71.37	215.89	-64.16	26.23	192.05	-58.6	34.98	61.87	-93.9	94.05	85.34	-102.96	140.77	512.08	-11.94	1182.83	0	0	0	499.95	-65.65	1571.33	503.22	39.06	1566.22	345.73	-73.94	1541.95	342.55	37.76	1535.05	390.62	1127.72	73.09	990.65	1098.58	80.04	411.13
5.01	831.76	25.73	43.26	808.21	19.93	45.65	639.44	47.36	25.84	637.18	51.42	71.68	217.25	-64.44	26.06	197.64	-57.01	37.22	69.61	-94.61	101.67	95.7	-103.61	146.85	521.88	-10.57	1185.65	0	0	0	510.76	-63.92	1573.47	514.04	41.26	1567.98	356.47	-71.93	1544.14	353.61	39.43	1536.94	388.92	1128.41	72.68	992.34	1098.76	80.24	410.85
5.02	834.12	25.99	41.08	808.17	20.3	43.48	639.95	47.15	25.73	639.26	51.87	71.75	217.72	-64.59	25.69	194.96	-57.41	37.3	78.36	-95.1	109.87	107.09	-104.5	153.23	530.83	-9.49	1188.84	0	0	0	521.15	-62.14	1575.51	524.93	43.19	1569.46	367.19	-70.04	1546.38	364.61	41.37	1538.72	387.58	1128.71	72.29	991.39	1098.35	80.08	413.18
5.03	834.17	25.7	39.75	808.98	20.05	42.06	640.16	46.98	25.63	640.39	51.89	71.69	219.29	-65.04	25.64	195.36	-59.08	40.33	87.78	-95.14	118.97	119	-104.97	160.08	544.53	-8.18	1191.89	0	0	0	532.35	-60.16	1577.47	535.77	45.28	1570.78	377.93	-68.15	1548.68	375.45	42.96	1540.34	390.55	1127.77	73.12	991.07	1099.17	79.99	414.41
5.04	833.82	24.99	38.45	809.37	19.28	40.76	640.47	46.72	25.59	640.9	51.54	71.57	221.5	-66.16	25.11	209.2	-59.81	44.7	97.87	-94.85	128.96	131.51	-104.84	167.61	558.88	-7.06	1194.69	0	0	0	543.08	-57.96	1579.46	546.53	46.88	1572.06	388.69	-66.37	1551.04	386.32	44.32	1542.02	391.59	1127.71	73.3	991.45	1099.15	80.03	418.67
5.05	832.97	24.61	37.69	808.88	19.3	39.8	640.46	47.11	25.77	641.34	50.91	71.54	224.69	-66.8	24.6	208.46	-60.97	44.73	109.2	-94.01	139.47	144.8	-104.35	175.73	565.81	-6.85	1197.37	0	0	0	554.29	-56.28	1581.28	557.45	47.96	1573.29	399.49	-64.66	1553.42	397.04	46.67	1543.71	389.58	1128.19	72.78	990.32	1098.06	80.04	416.75
5.06	833	24.69	37.02	809.65	19.15	39.46	640.6	46.23	25.58	641.68	51.17	71.81	227.71	-67.63	23.96	213.77	-62.43	46.71	121.75	-92.82	150.11	159.61	-103.85	184.02	579.25	-6.47	1199.71	0	0	0	565.18	-54.57	1583.02	568.22	49.85	1574.32	410.35	-63.06	1555.76	407.65	47.96	1545.41	389.1	1128.48	72.72	989.53	1099.07	79.32	416
5.07	833.5	24.53	36.84	808.51	19	38.77	640.71	45.87	25.51	641.96	50.89	71.94	232.69	-68.09	23.41	220.27	-62.41	47.82	135.56	-91.23	160.69	175.81	-103.41	192.39	586.89	-6.64	1201.61	0	0	0	576.48	-52.92	1584.6	579.04	51.54	1575.25	421.18	-61.26	1558.01	418.4	49.72	1546.99	391.11	1127.81	73.36	990.58	1098.45	79.84	416.79
5.08	833.95	24.29	36.81	809.4	19.33	38.53	640.58	46.33	25.75	642.14	50.51	71.94	239.25	-68.88	22.81	229.37	-61.57	47.81	149.89	-89.45	171.05	193.46	-103	200.75	600.72	-6.8	1203.75	0	0	0	587.18	-51.06	1586.02	589.81	53.57	1576.05	432.07	-59.56	1560.07	429.14	50.8	1548.49	391.76	1127.73	73.63	990.77	1097.97	79.84	411.33
5.09	834.1	24.18	36.7	808.23	18.86	38.13	640.51	46.67	25.94	642.32	50.2	71.95	247.97	-71.27	21.76	240.98	-63.31	48.31	163.75	-89.72	181.54	212.31	-102.61	209.16	612.46	-7.43	1204.8	0	0	0	597.75	-49.53	1587.29	600.65	55.27	1576.7	442.94	-58.04	1561.89	439.87	52.07	1549.81	390.35	1127.79	73.19	990.8	1098.25	79.81	411.45
5.1	834.01	24.18	36.45	808.42	18.79	38.04	640.55	45.99	25.71	642.31	49.94	71.91	257.45	-74.03	23.38	254.01	-65.66	51.18	182.12	-88.68	190.36	231.55	-101.55	216.74	621.2	-8.13	1205.84	0	0	0	608.54	-48	1588.46	611.76	56.32	1577.44	453.67	-56.49	1563.55	450.74	53.74	1551	388.64	1128.39	72.6	990.56	1098.94	79.56	415.6
5.11	833.94	24.12	36.03	808.87	18.8	37.91	640.53	46.09	25.83	642.23	49.87	72.01	269.94	-78.13	27.28	266.81	-68.19	54.88	204.25	-88.44	198.77	250.91	-100.87	223.52	631.91	-8.68	1206.43	0	0	0	618.66	-46.78	1589.58	622.8	57.68	1578.03	464.28	-54.92	1565.05	461.44	55.45	1551.99	392.39	1127.39	73.59	990.28	1098.15	79.84	415.93
5.12	833.8	24.17	35.79	809.18	19.2	37.57	640.63	46.24	25.95	642.43	49.56	72.06	286.96	-82.03	33.09	285.86	-71.36	60.36	225.62	-88.18	206.56	270.63	-99.41	229.7	642.76	-9.52	1207.2	0	0	0	629.78	-45.61	1590.56	633.79	58.73	1578.55	474.78	-53.43	1566.41	472.36	57.23	1552.83	388.01	1128.64	72.47	991.9	1097.66	80.21	412.66
5.13	833.55	24.11	35.38	809.24	18.85	37.52	640.58	46.41	25.95	642.63	49.96	72.22	308	-85.78	39.05	306.52	-73.95	65.69	245.83	-87.61	212.49	290.91	-98.4	235.82	650.77	-10.36	1207.36	0	0	0	640.12	-44.51	1591.52	644.54	59.98	1579	485.24	-52.04	1567.66	483.36	57.87	1553.71	390.09	1126.54	73.03	991.34	1096.63	80.29	413.49
5.14	833.41	24.27	35.01	809.08	18.99	37.38	640.63	46.48	26.01	642.97	50.2	72.35	331.42	-89.07	44.18	328.46	-75.55	71.47	266.21	-87.25	216.77	311.8	-96.8	241.05	659.69	-10.99	1207.68	0	0	0	650.75	-43.41	1592.45	655.33	61.03	1579.48	495.68	-50.69	1568.85	494.2	59.4	1554.37	390.08	1126.18	72.96	992.35	1095.4	80.77	417.49
5.15	833.69	24.1	34.94	809.08	19.06	37.02	640.73	46.85	26.05	643.34	50.35	72.41	355.85	-91.91	48.27	352.17	-77.75	75.27	288.03	-86.51	219.64	333.62	-95.64	245.06	671.91	-11.46	1208.28	0	0	0	661.41	-42.55	1593.33	665.99	61.79	1580.01	506.18	-49.34	1570	504.95	60.68	1555.05	391.78	1126.2	73.2	992.11	1095.26	80.58	420.57
5.16	832.84	24.16	34.35	808.27	19.11	36.54	640.89	46.94	26.14	643.71	50.75	72.55	381.76	-94.86	51.66	378.78	-80.07	78.6	310.57	-86.77	221.68	356.07	-94.89	247.46	678.86	-11.91	1208.56	0	0	0	671.74	-41.78	1594.23	676.74	62.74	1580.5	516.65	-48.21	1571.13	515.61	61.96	1555.76	391.51	1127.18	73.03	990.27	1095.7	79.45	421
5.17	832.5	24.07	34.01	809.14	19.12	36.55	641.16	46.61	26	644.26	50.16	72.3	408.02	-98.13	54.17	402.05	-82.67	80.08	333.87	-86.88	222.35	378.57	-94.41	248.65	689.85	-12.17	1209.15	0	0	0	681.95	-40.99	1595.11	687.44	63.35	1580.91	527.18	-47.06	1572.3	526.31	62.7	1556.6	391.34	1127.3	72.9	992.38	1095.52	79.54	420.82
5.18	832.87	24.21	33.74	809.2	19.1	36.36	641.36	46.7	26.11	644.68	50.69	72.59	435.89	-100.57	55.72	431.06	-84.79	81.79	357.48	-86.77	221.5	401.22	-93.89	248.78	700.54	-11.94	1209.89	0	0	0	692.72	-40.2	1595.86	698.21	63.31	1581.45	537.71	-46.06	1573.46	536.84	63.77	1557.41	391.72	1127.09	72.94	992.8	1097.32	78.26	419.38
5.19	834.07	24.31	33.77	808.76	18.86	36.11	641.5	46.68	26.2	645.03	50.1	72.53	465.13	-103.26	56.73	459.47	-86.66	82.14	381.24	-87.44	219.49	424.2	-93.62	247.74	707.52	-11.63	1210.49	0	0	0	703.64	-39.67	1596.45	708.79	64.51	1581.77	548.34	-45.04	1574.58	547.38	64.71	1558.29	391.35	1129.18	72.28	993.08	1098.96	77.06	413.04
5.2	833.41	24.25	33.04	808.58	18.86	35.68	641.63	46.43	26.2	645.38	49.99	72.74	494.93	-105.47	56.55	487.47	-88.57	81.4	405.32	-87.18	215.64	447.68	-93.57	245.53	716.03	-11.79	1211.22	0	0	0	714.23	-39.2	1596.89	719.35	65.13	1581.98	559	-44.15	1575.67	557.97	65.5	1559.23	390.13	1130.24	71.8	994.43	1097.24	79.65	416.31
5.21	834.28	24.35	33.01	808.87	18.66	35.63	641.6	45.79	26.15	645.59	49.33	72.79	526.54	-107.08	55.88	516.65	-90.32	80.11	429.86	-86.67	210.25	471.72	-93.6	242.15	725.45	-11.36	1211.8	0	0	0	724.17	-38.82	1597.18	730.06	65.77	1582.1	569.63	-43.6	1576.68	568.49	66.22	1560.13	391.32	1130.01	72.12	993.32	1096.94	80.31	419.72
5.22	833.62	24.13	32.57	809.42	19.23	35.21	641.4	45.73	26.29	645.52	49.17	72.98	560.07	-108.44	55.06	546.27	-92.02	78.09	455.11	-86.33	203.62	495.75	-93.9	237.69	735.67	-11.06	1212.29	0	0	0	734.66	-38.59	1597.28	740.72	66.31	1582.05	580.17	-42.84	1577.63	578.94	66.72	1561.02	391.59	1128.82	72.44	992.89	1097.09	80.03	420.34
5.23	834.74	24.29	32.58	810.3	19.1	35.32	641.34	44.91	26.15	645.5	48.91	73.19	592.93	-110.28	53.82	576.53	-93.81	75.44	481.29	-86.1	195.78	520.06	-94.55	232.25	744.27	-10.4	1212.47	0	0	0	745.3	-38.19	1597.26	751.45	66.59	1582.04	590.56	-42.37	1578.47	589.43	66.94	1561.89	391.04	1128.99	72.38	993.41	1097	80.05	421.29
5.24	834.76	24.23	32.33	809.32	18.92	34.87	641.37	44.8	26.32	645.48	48.51	73.22	625.82	-112.89	52.35	609.47	-95.23	72.76	507.58	-87.42	187.53	544.84	-94.31	225.21	755.46	-10.06	1212.99	0	0	0	755.75	-38.18	1597.07	762.24	66.4	1581.88	600.84	-41.99	1579.16	599.95	67.73	1562.61	393.5	1127.6	73.59	993.2	1097.11	79.98	419.85
5.25	835.68	24.04	32.57	810.11	19.25	34.8	641.39	44.91	26.56	645.46	48.89	73.56	659.29	-113.55	51.08	641.96	-97.03	69.62	534.61	-89.58	178.72	570.39	-93.23	216.64	763.15	-9.95	1213.15	0	0	0	766.3	-37.98	1596.76	773.01	66.62	1581.65	611.17	-41.62	1579.76	610.5	68.15	1563.23	390.95	1127.91	72.87	994.18	1096.69	80.38	421.33
5.26	835.11	23.51	32.58	809.8	18.95	34.77	641.49	44.84	26.68	645.67	48.38	73.48	693.41	-115.41	48.45	676.9	-99.27	66.26	562.34	-92.2	169.34	596.67	-92.76	207.49	773.05	-9.8	1213.11	0	0	0	777.07	-38	1596.3	783.5	66.95	1581.28	621.56	-41.33	1580.19	621.24	68.55	1563.79	390.93	1128.17	72.9	993.88	1096.85	80.39	421.42
5.27	834.92	23.23	32.61	809.48	18.9	34.5	641.72	44.45	26.65	646.01	47.87	73.36	730.34	-118.23	44.9	709.87	-101.55	62.26	591.22	-94.12	158.89	623.31	-93.77	198.23	782.64	-9.54	1212.8	0	0	0	787.29	-38.17	1595.75	791.45	68.12	1582.26	631.96	-41.12	1580.43	631.69	69.39	1564.16	389.99	1128.71	72.36	994.26	1096.92	80.59	420.51
5.28	835.61	22.68	33.24	809.77	18.2	34.92	641.87	44.59	26.84	646.34	48.5	73.78	766.58	-120.29	42.16	746.4	-103.1	59.26	620.73	-96.11	147.81	650.21	-96.18	189.04	791.22	-9.49	1212.48	0	0	0	797.91	-38.16	1595.11	801.28	68.12	1582.15	642.29	-40.93	1580.45	642.19	69.61	1564.32	390.55	1127.96	72.71	993.99	1096.81	80.48	420.85
5.29	834.9	22.26	33.13	810.42	17.93	35.2	641.95	44.47	27	646.82	48.68	74.03	803.11	-122.13	39.45	781.47	-104.49	55.67	650.61	-98.94	136.6	677.96	-98.23	179.29	802	-9.29	1211.91	0	0	0	808.29	-38.29	1594.39	810.61	68.25	1581.63	652.59	-40.82	1580.26	652.57	69.56	1564.3	390.51	1128.56	72.59	993.52	1096.79	80.23	420.46
5.3	833.09	19.66	38.13	808.97	16.92	38.61	641.81	44.64	27.26	647.24	47.74	73.85	840.46	-123.94	37.33	818.54	-105.69	52.78	681.48	-100.98	124.79	706.35	-100.27	169.2	808.87	-9.47	1211.31	0	0	0	818.42	-38.46	1593.56	821.88	68.25	1580.97	662.9	-40.93	1579.8	662.82	69.71	1564.13	390.13	1128.69	72.38	994.84	1096.68	80.82	421.7
5.31	838.29	18.99	40.84	809.85	16.72	39.74	642.05	44.31	27.37	647.67	47.75	74.1	878.03	-125.37	36.14	855.57	-106.75	50.34	713.3	-102.43	112.58	735.54	-102.16	158.82	819.6	-9.11	1210.35	0	0	0	828.69	-38.63	1592.7	831.97	67.84	1580.27	673.18	-41.06	1579.15	673.07	69.86	1563.71	389.58	1128.93	72.21	994.15	1096.89	80.67	420.89
5.32	837.04	19.52	41.16	811.84	16.85	40.59	642.1	44.44	27.7	648.07	47.32	74.14	915.87	-126.2	35.31	893.04	-107.63	48.43	746.2	-102.69	99.78	764.95	-104.35	148.51	829.4	-8.94	1209.31	0	0	0	838.88	-38.9	1591.64	841.7	67.86	1579.56	683.54	-41.12	1578.29	683.46	69.51	1563.15	390.14	1128.27	72.71	994.63	1096.41	80.85	419.99
5.33	817.59	100.31	88.78	809.8	17.53	39.47	642.26	44.09	27.86	648.5	47.48	74.58	952.96	-127.15	34.91	929.55	-108.56	46.95	779.57	-104.06	87.87	795.22	-106.32	138.17	840.22	-8.67	1208.32	0	0	0	849.41	-39.17	1590.58	850.82	67.34	1578.85	693.96	-41.23	1577.28	693.74	69.95	1562.22	390.81	1128.57	72.77	992.8	1096.88	80.28	421.26
5.34	836.05	21.69	38.74	810.63	18.66	38.68	642.41	43.67	28.05	649.02	47.24	74.78	990.99	-128.12	35.86	966.77	-109.28	46.37	813.64	-107.02	77.53	826.13	-108.24	128.15	850.99	-8.65	1207.14	0	0	0	859.35	-39.45	1589.48	862.34	67.75	1577.78	704.24	-41.54	1576.06	704.05	69.76	1561.25	391.67	1128.93	72.67	992.37	1097.04	80.06	420.15
5.35	838.51	24.39	37.65	811.61	18.2	35.43	642.47	43.73	28.47	649.47	47.52	75.24	1027.98	-128.38	37.22	1004.69	-111.25	45.19	848.66	-109.29	67.53	857.96	-109.42	118.29	861.5	-8.22	1205.72	0	0	0	869.95	-39.64	1588.3	873.3	67.34	1576.79	714.43	-41.8	1574.72	714.39	69.26	1560.15	391.97	1128.7	72.75	991.92	1097.07	79.88	421.37
5.36	837.06	23.9	32.62	811.32	18.88	34.74	642.72	43.55	28.86	650	46.94	75.4	1065.15	-128.31	39.67	1041.83	-111.74	46.14	883.72	-110.62	58.03	889.47	-111.25	109.47	873.48	-7.71	1204.25	0	0	0	880.14	-40.05	1587.06	882.65	67.11	1575.8	724.64	-42.27	1573.25	724.72	69.25	1558.86	392.51	1128.22	73.22	993.53	1096.87	80.52	421.26
5.37	837.14	24.19	32.36	811.07	19	34.67	642.86	43.78	29.47	650.4	46.64	75.7	1101.21	-128.27	42.94	1077.37	-111.45	48.36	918.88	-111.79	49.77	921.14	-113.87	101.96	881.82	-7.24	1202.61	0	0	0	890.56	-40.56	1585.65	892.76	66.82	1574.69	734.85	-42.69	1571.66	735.06	69.07	1557.46	391.39	1129.24	72.62	994.06	1096.84	80.57	419.38
5.38	836.92	24.2	32.31	811.86	19.25	34.74	643.02	43.45	29.88	650.53	47.3	76.48	1136.63	-127.61	47.68	1112.57	-112.1	51.2	953.74	-113.64	43.27	952.71	-116.23	95.76	889.61	-7.15	1200.9	0	0	0	900.58	-40.97	1584.15	904.2	66.4	1573.42	745.14	-43.3	1569.94	745.31	68.98	1555.94	391.83	1128.96	72.7	992.15	1097.29	79.89	421.16
5.39	835.76	24.72	31.5	811.33	19.54	34.38	643.18	43.09	30.41	650.98	46.87	76.97	1170.89	-126.69	54.34	1146.56	-112.89	56.24	988.35	-115.83	38.69	983.92	-118.99	91.28	900.81	-6.87	1199.19	0	0	0	910.86	-41.48	1582.53	914.63	65.76	1572.05	755.48	-44.09	1568.1	755.75	68.34	1554.3	392.42	1128.59	73.06	994.06	1096.88	80.44	422.31
5.4	836.27	24.6	31.8	811.17	19.94	34.09	643.41	43.19	31.17	651.43	46.96	77.78	1203.44	-125.47	61.74	1179.65	-112.49	62.05	1021.91	-118.38	36.08	1014.35	-121.08	88.14	911.68	-6.86	1197.44	0	0	0	921.14	-41.96	1580.78	924.78	65.37	1570.41	765.85	-44.81	1566.14	766.24	67.67	1552.63	391.72	1129.33	72.54	992.41	1097.29	80.18	421.31
5.41	836.52	25.25	31.25	811.56	19.97	33.97	643.6	42.67	31.9	651.83	46.88	78.72	1233.41	-124.34	70.36	1209.97	-111.71	69.21	1054.27	-119.88	34.95	1043.6	-123.11	86.57	921.81	-6.54	1195.55	0	0	0	931.6	-42.58	1578.86	934.07	64.81	1568.81	776.12	-45.51	1564.1	776.59	67.22	1550.75	391.21	1129.21	72.46	993.59	1096.81	80.57	423.54
5.42	836.56	24.89	31.42	812.16	19.86	34.02	643.92	41.82	32.77	652.32	46.39	79.76	1262.41	-123.37	80.48	1237.54	-111.4	78.08	1084.66	-122.08	35.74	1071.22	-124.73	86.41	932.12	-6.85	1193.43	0	0	0	941.91	-43.24	1576.93	945.21	64.12	1567.02	786.5	-46.37	1562.02	786.85	66.66	1548.86	391.46	1127.97	72.88	994.49	1096.73	80.6	423.65
5.43	835.63	24.99	30.83	812.51	20.26	33.77	644.11	42.32	34.31	652.94	46.54	81.01	1287.77	-122.24	91.06	1263.73	-110.85	87.18	1112.71	-123.09	37.21	1096.5	-126.48	87.42	945.5	-6.9	1191.61	0	0	0	952.6	-43.94	1574.86	956.41	63.51	1565.16	796.94	-47.1	1559.97	797.16	65.43	1547.05	391.97	1127.89	73.03	994	1096.87	80.44	421.18
5.44	837.51	25.46	31.23	811.77	20.54	33.37	644.52	41.8	35.51	653.74	46.38	82.24	1309.59	-121.82	101.57	1286.48	-110	96.75	1137.81	-124.3	39.36	1118.85	-128.38	89.07	954.77	-6.97	1189.71	0	0	0	963.1	-44.69	1572.93	965.13	63.19	1563.44	807.47	-48.01	1557.97	807.3	64.55	1545.17	392.5	1129.26	72.7	994.2	1096.69	80.77	420.24
5.45	835.65	25.26	30.63	812.01	20.44	33.3	644.82	42.16	37.26	654.6	46.02	83.59	1329.43	-120.38	111.62	1306.62	-111.46	104.25	1159.83	-125.19	41.25	1138.72	-129.38	90.43	963.63	-7.58	1187.9	0	0	0	973.31	-45.43	1571.07	975.84	62.25	1561.74	818.02	-48.74	1556.1	817.47	63.48	1543.44	392.72	1128.95	72.99	992.61	1097.11	80.22	421.53
5.46	836.9	25.04	30.93	812.07	20.83	32.92	645.27	41.92	38.82	655.65	46.5	85.28	1344.9	-119.3	118.9	1322.56	-110.9	110.74	1178.22	-126.24	42.23	1155.43	-130.64	91.21	975.58	-7.89	1186.19	0	0	0	983.69	-46.38	1569.38	985.83	61.39	1560.24	828.46	-49.77	1554.32	827.74	62.13	1541.89	392.08	1128.85	73.02	992.13	1097.22	80.1	420.49
5.47	837.1	25.06	31.04	812.77	20.81	33.03	645.92	41.98	40.66	656.78	47.2	87.24	1357.14	-117.94	123.05	1334.88	-109.7	114.33	1192.92	-128.06	41.8	1168.75	-132.39	90.92	986.16	-8.47	1184.61	0	0	0	994.39	-47.33	1567.84	996.2	60.44	1558.79	838.95	-50.66	1552.75	837.99	61.12	1540.39	391.65	1128.42	72.94	993.36	1096.98	80.36	421.5
5.48	836.49	25.42	30.51	812.16	21.17	32.68	646.55	42.07	42.65	658.14	47.68	89.26	1365.77	-116.53	123	1344.1	-108.81	114.01	1203.61	-130.06	39.88	1178.86	-133.91	89.21	997.34	-9.13	1183.25	0	0	0	1004.19	-48.49	1566.62	1006.73	59.61	1557.57	849.37	-51.83	1551.37	848.33	59.51	1539.11	392.23	1129.48	72.56	991.07	1097.49	79.48	423.72
5.49	837.08	25.32	30.75	812.57	21.12	32.6	647.34	42.8	45.07	659.65	49.12	91.87	1372.64	-114.73	118.64	1350.64	-107.18	109.63	1210.2	-132.02	36.74	1186.17	-135.04	86.15	1008.01	-9.73	1182.1	0	0	0	1014.84	-49.5	1565.51	1019.62	58.33	1554.48	859.79	-53.16	1550.12	858.42	58.29	1537.91	391.97	1129.32	72.62	994.08	1096.79	80.64	422.93
5.5	837.68	25.4	30.72	812.4	21.47	32.34	648.33	43.6	47.67	661.39	49.84	94.55	1377.47	-113.07	110.26	1355.15	-106.03	101.68	1212.63	-132.74	32.96	1190.54	-136.44	82.73	1019.36	-10.54	1181.1	0	0	0	1025.26	-50.52	1564.53	1030.83	55.9	1553.19	870.27	-54.62	1548.99	868.68	56.42	1536.86	393.13	1127.91	73.41	993.77	1096.71	80.72	421.08
5.51	837.36	25.41	30.65	812.69	21.67	32.17	649.42	44.69	50.92	663.5	50.89	97.71	1381.38	-114.22	100.31	1358.59	-106.63	92.26	1213.77	-132.19	29.94	1192.86	-136.33	78.66	1030.84	-11.33	1180.38	0	0	0	1035.52	-51.67	1563.79	1041.17	54.79	1552.4	880.74	-56.08	1547.95	878.89	54.75	1535.82	392.11	1129.24	72.65	992.23	1097.39	80.07	422.52
5.52	836.3	25.4	30.29	813.33	21.67	32.36	650.85	46.02	54.75	665.84	52.33	101.6	1386.9	-116.41	90.27	1363.92	-108	83.36	1216.25	-131.61	28.93	1195.26	-134.8	75.47	1041.45	-12.7	1179.77	0	0	0	1046.41	-52.78	1563.17	1051.34	53.82	1551.75	891.18	-57.75	1547.05	888.98	53.72	1534.82	392.82	1128.61	73.16	993.73	1096.9	80.45	421.81
5.53	838.16	25.42	30.86	813.19	21.9	32.09	652.61	47.44	59.09	668.78	52.7	105.47	1394.34	-119.55	79.2	1370.64	-108.7	75.89	1218.85	-131.52	29.07	1201.83	-134.67	75.21	1053.56	-14.05	1179.55	0	0	0	1056.46	-54.01	1563.02	1061.63	52.28	1551.57	901.68	-59.5	1546.49	899.29	51.7	1534.25	393.53	1128.46	73.45	992.18	1097.28	80.03	420.66
5.54	837.17	25.61	30.64	813.4	21.9	32.29	654.94	47.89	63.57	672.14	54.08	110.42	1400.66	-120.53	67.6	1374.51	-109.34	67.94	1220.84	-131.18	28.86	1209.33	-135.64	75.86	1064.86	-15.5	1179.88	0	0	0	1067.01	-55.4	1563.45	1071.64	51.54	1551.85	912.24	-61.22	1546.55	909.63	49.84	1534.32	391.87	1128.78	72.88	991.99	1097.41	79.99	419.79
5.55	836.6	25.65	30.58	813.07	21.92	32.15	657.85	49.47	69.35	676.22	54.76	115.96	1404.51	-118.82	58.12	1379.26	-107.54	59.13	1222.8	-131.05	28.73	1213.4	-136.48	75.22	1074.54	-17.3	1180.59	0	0	0	1077.41	-56.75	1564.45	1081.87	49.83	1552.9	922.76	-63.02	1547.33	919.98	48.51	1534.97	391.83	1129.68	72.37	994.9	1096.58	81.06	419.65
5.56	837.22	26.13	30.64	813.29	21.8	32.34	661.77	50.07	75.82	681.3	55.21	122.18	1407.79	-116.18	50.89	1381.91	-105.09	53.06	1224.31	-131.38	28.67	1216.07	-136.82	74.65	1085.94	-18.99	1181.82	0	0	0	1087.47	-58.12	1565.9	1092.28	47.65	1554.41	933.34	-64.79	1548.74	930.22	46.47	1536.4	391.14	1129.33	72.46	995.01	1096.47	81.06	421.11
5.57	836.71	26.08	30.49	813.4	21.53	32.49	666.77	50.37	83.07	687.86	55.88	129.14	1409.73	-113.5	45.2	1384.14	-100.79	48.85	1225.29	-131.71	28.67	1218.64	-137.41	75.25	1097.75	-20.36	1183.71	0	0	0	1098.2	-59.54	1567.58	1102.15	46.69	1556.01	943.89	-66.75	1550.49	940.4	44.28	1538.13	389.44	1130.13	71.89	994.98	1096.41	81.07	422.08
5.58	838.79	26.33	30.91	814.02	20.8	32.89	672.83	50.49	90.91	694.63	56.3	136.19	1410.64	-112.49	41.86	1384.69	-99.92	45.88	1226	-131.87	28.71	1221.23	-137.68	75.73	1108.4	-21.77	1186.04	0	0	0	1108.56	-61.04	1569.46	1112.12	45.75	1557.84	954.34	-68.97	1552.42	950.54	42.41	1540.1	390.37	1129.61	72.23	993.47	1097.01	80.41	420.13
5.59	838.23	26.52	30.14	815.67	20.59	33.21	680.44	51.08	99.8	703.42	56.43	143.42	1411.51	-112.78	39.36	1386.09	-100.23	43.88	1226.46	-132.11	28.73	1222.78	-137.74	75.95	1118.09	-22.89	1188.71	0	0	0	1119.15	-62.59	1571.47	1122.48	43.49	1559.96	964.78	-70.97	1554.47	960.62	40.49	1542.23	392.25	1128.35	73.02	993.64	1097.09	80.43	419.48
5.6	838.68	26.77	29.91	816.08	19.85	33.82	689.62	50.34	108.81	716.67	56.68	151.74	1412.19	-112.33	37.16	1386.38	-99.4	42.25	1226.82	-132.34	28.8	1223.77	-137.78	76.13	1129.61	-24.09	1191.43	0	0	0	1129.01	-64.16	1573.48	1132.48	42.37	1562.03	975.06	-73.2	1556.49	970.67	38.64	1544.52	390.47	1129.39	72.27	994.3	1096.96	80.61	420.41
5.61	840.71	27.1	29.76	817.3	22.45	35.9	700.32	50.51	118.92	731.2	55.43	158.43	1412.53	-111.26	35.9	1386.79	-98.93	40.73	1227.21	-132.1	28.81	1225.1	-137.36	76.14	1142.04	-25.18	1194.19	0	0	0	1139.23	-65.88	1575.27	1142.6	40.69	1564.19	985.42	-75.17	1558.4	980.78	36.72	1546.75	391.62	1128.8	72.78	993.82	1096.89	80.6	420.92
5.62	842.71	27.09	29.29	818.13	22.79	35.33	712.29	49.78	129.62	746.41	54.66	165.52	1412.9	-110.98	34.91	1386.74	-98.67	39.68	1227.41	-132.09	28.9	1226.07	-137.34	76.32	1153.24	-26.11	1196.96	0	0	0	1149.45	-67.65	1576.91	1152.7	38.81	1566.18	995.78	-76.97	1560.09	990.76	35.34	1548.72	392.04	1128.53	72.89	992.67	1099.51	80.1	420.56
5.63	845.44	27.81	27.72	822.81	23.05	35.77	725.44	49.43	141.51	762.41	54.13	173.4	1413.41	-110.7	34.42	1387.39	-98.71	39.03	1227.53	-132.06	28.98	1226.59	-137.29	76.48	1163.19	-26.94	1199.53	0	0	0	1159.87	-69.37	1578.32	1162.76	37.45	1568	1006.09	-78.9	1561.49	1000.91	33.27	1550.56	392.5	1128.59	73.08	991.88	1099.78	80.19	420.12
5.64	850.06	28.25	26.37	829.48	23.01	37.12	740.04	48.26	153.68	779.26	52.63	182.42	1412.69	-110.64	33.69	1387.75	-98.03	38.97	1227.64	-131.99	29	1227.12	-137.07	76.45	1174.02	-28.02	1201.86	0	0	0	1169.87	-70.74	1579.65	1172.88	35.9	1569.7	1016.33	-80.84	1562.66	1010.97	31.36	1552.23	391.75	1129	72.82	991.45	1100	79.96	420.78
5.65	853.99	28.53	24.94	839.12	23.6	39.47	756.7	47.03	165.76	797.39	50.61	191.95	1412.89	-110.83	33.19	1387.03	-97.32	38.83	1227.71	-131.9	29.05	1227.47	-136.96	76.59	1184.99	-28.89	1203.89	0	0	0	1180.61	-72.18	1580.9	1182.94	34.38	1571.32	1026.66	-82.64	1563.69	1020.79	30.14	1553.55	390.53	1129.3	72.32	991.1	1100.17	79.7	421.41
5.66	859.98	29.43	23.54	843.98	24.01	40.13	774.8	44.74	177.09	816.56	48.79	201.11	1412.94	-110.15	32.97	1386.4	-96.83	39.93	1227.86	-131.53	28.96	1227.72	-136.82	76.67	1194.23	-29.19	1205.36	0	0	0	1190.91	-73.41	1582.16	1192.94	33	1572.86	1037.07	-84.4	1564.63	1030.86	28.42	1554.83	390.8	1130.18	71.98	992.02	1101.36	79.51	421.1
5.67	865.05	30.65	21.42	855.75	25.01	42.36	793.61	43.36	188.47	836.71	47.69	209.62	1412.63	-109.33	33.12	1386.36	-96.82	39.76	1227.96	-131.3	29	1228.03	-136.32	76.58	1205.83	-29.33	1206.34	0	0	0	1201.2	-74.6	1583.42	1202.98	31.76	1574.38	1047.52	-86.05	1565.44	1040.88	26.69	1555.89	390.67	1129.84	72.17	991.48	1100.61	79.53	421.65
5.68	871.59	31.18	20.83	868.61	26.22	45.63	812.35	41.41	198.98	858.05	45.61	217.12	1412.31	-109.17	32.72	1386.46	-96.8	39.51	1228.09	-131.06	29.08	1228.37	-136	76.52	1216.85	-29.4	1206.93	0	0	0	1211.38	-75.81	1584.66	1213.14	30.21	1575.71	1057.96	-87.59	1566.11	1051	24.88	1556.74	392.06	1129.34	72.73	991.05	1100.15	79.63	420.94
5.69	884.52	32.22	25.42	882.11	27.08	50.55	835.78	40.25	207.3	879.7	43.74	224.4	1411.65	-109.33	32.22	1386.1	-96.95	39.06	1228.26	-130.79	29.13	1228.66	-135.84	76.5	1227.61	-29.2	1207.38	0	0	0	1221.55	-76.88	1585.83	1223.06	29.57	1576.9	1068.39	-89.01	1566.66	1061.15	23.27	1557.38	391.85	1129.11	72.78	992.54	1099.9	80.19	420.67
5.7	902.76	33.92	31.26	902.55	28.41	56.54	859.02	37.58	214.6	901.86	41.39	230.81	1411.7	-109.04	32.13	1386.08	-97.13	38.74	1228.25	-130.87	29.37	1228.83	-135.77	76.58	1238.83	-28.9	1207.54	0	0	0	1231.71	-77.56	1586.92	1233.04	28.72	1578.07	1078.76	-90.55	1567.1	1071.26	21.77	1557.9	392.94	1129.25	72.99	992.46	1099.66	80.31	421
5.71	927.36	36.33	37.65	925.79	29.61	62.47	879.87	35.59	220.48	924	39.05	236.77	1412.18	-109.14	31.88	1386.49	-97.04	38.6	1228.33	-130.54	29.47	1229.23	-135.12	76.46	1248.4	-28.84	1207.72	0	0	0	1241.81	-78.42	1587.91	1242.89	27.91	1579.06	1089.14	-92.04	1567.48	1081.4	19.85	1558.33	393.58	1129.33	73.07	992.32	1099.07	80.56	420.29
5.72	955.02	38.89	43.56	951.39	31.32	67.94	901.46	32.98	224.51	946.32	35.8	242.16	1412.36	-109.4	31.51	1385.82	-97.16	37.98	1228.4	-130.18	29.58	1229.49	-134.47	76.42	1257.92	-28.57	1207.82	0	0	0	1252.38	-78.93	1588.83	1248.75	28.23	1582.37	1099.65	-93.33	1567.86	1091.49	18.83	1558.63	393.76	1128.23	73.25	991.25	1099.56	80.14	421.7
5.73	983.05	40.37	48.32	979.92	32.69	72.34	923.97	30.17	226.99	968.7	32.89	246.31	1412.97	-109.76	31.21	1385.93	-97.21	37.76	1228.46	-130.06	29.79	1229.76	-134.1	76.56	1267.88	-28.54	1208.11	0	0	0	1262.7	-79.49	1589.69	1257.93	27.64	1583.99	1110.18	-94.48	1568.28	1101.24	18.33	1559	391.81	1129.01	72.77	990.76	1099.61	79.87	422.48
5.74	1012.58	42.45	51.96	1009.23	33.97	75.78	947.83	27.63	228.11	991.48	29.98	248.85	1413.73	-109.97	31.2	1386.77	-97.04	37.81	1228.63	-129.76	29.91	1230.03	-133.93	76.77	1278.41	-28.77	1208.24	0	0	0	1273.17	-79.95	1590.49	1267.43	27.53	1584.88	1120.71	-95.52	1568.78	1111.27	17.14	1559.54	391.79	1128.7	72.96	990.44	1099.58	79.84	422.75
5.75	1043.53	44.02	54.68	1038.45	35	77.97	971.49	24.74	227.74	1014.99	27.41	249.7	1413.49	-109.57	31.11	1386.67	-96.97	37.53	1228.79	-129.48	30.02	1230.44	-133.55	76.9	1287.26	-28.9	1208.62	0	0	0	1283.69	-80.22	1591.26	1277.4	27.22	1585.63	1131.23	-96.49	1569.4	1121.43	15.94	1560.14	392.07	1129.14	72.83	991.57	1098.72	80.43	422.34
5.76	1075.42	44.6	56.98	1069.06	35.36	79.33	995.51	22.78	226.18	1038.93	25.21	249.11	1413.55	-109.08	30.93	1386.93	-96.88	37.25	1228.95	-129.32	30.2	1230.76	-133.1	76.97	1297.72	-29.22	1209	0	0	0	1293.76	-80.46	1591.94	1287.95	26.62	1586.45	1141.78	-97.4	1570.11	1131.51	15.21	1560.89	391.62	1129.85	72.63	991.82	1098.8	80.48	420.14
5.77	1108	44.75	57.79	1100.09	35.19	79.83	1020.45	21.28	223.12	1063.06	23.08	247.13	1414.89	-109.32	31.1	1386.6	-96.77	36.89	1229.08	-129.22	30.43	1231.23	-132.67	77.08	1307.23	-29.58	1209.59	0	0	0	1304.41	-80.6	1592.47	1298.09	26.47	1586.98	1152.54	-97.91	1570.9	1141.69	14.12	1561.68	391.38	1129.29	72.81	991.67	1098.57	80.49	420.25
5.78	1141	44.11	57.82	1132.39	34.48	79.54	1046	19.53	218.53	1087.66	21.65	244.17	1414.24	-109.32	30.48	1386.31	-96.48	36.42	1229.23	-128.81	30.51	1231.7	-132.23	77.1	1317.22	-29.75	1210.12	0	0	0	1315	-80.6	1592.89	1308	26.62	1587.27	1163.23	-98.59	1571.69	1151.8	13.72	1562.39	391.64	1128.08	72.93	990.79	1099.48	79.98	422.48
5.79	1176	43.24	57.84	1164.2	33.36	78.19	1071.9	18.28	212.52	1112.23	20.27	240.06	1414.57	-109	30.36	1387.01	-96.18	36.42	1229.22	-128.87	30.79	1231.94	-132.26	77.44	1326.1	-30.18	1210.55	0	0	0	1325.31	-80.68	1593.13	1317.83	26.39	1587.46	1173.81	-99.17	1572.44	1162.1	12.8	1563.06	392.74	1128.86	73.02	990.83	1098.75	80.26	420.72
5.8	1210.21	41.68	57.09	1198.83	32.25	77.01	1098.04	18.53	205.58	1136.92	19.26	234.68	1414.84	-108.55	30.37	1386.7	-96.03	35.96	1229.39	-128.36	30.8	1232.34	-131.57	77.39	1334.58	-30.81	1210.99	0	0	0	1335.92	-80.66	1593.22	1328.21	26.06	1587.44	1184.37	-99.63	1573.14	1172.27	12.12	1563.68	392.7	1129.23	72.9	990.86	1098.75	80.24	421.72
5.81	1244.37	40.85	56.79	1234.14	30.59	75.31	1124.63	17.6	196.99	1162.38	17.87	227.99	1415.53	-108.32	30.43	1387.64	-95.7	35.92	1229.39	-128.24	31.04	1232.67	-131.3	77.67	1344.84	-30.94	1211.33	0	0	0	1346.52	-80.52	1593.16	1338.25	26.13	1587.19	1194.83	-100.12	1573.73	1182.26	12.23	1564.11	392.28	1128.49	72.91	991.14	1099.15	80.25	420.5
5.82	1281.31	39.43	55.62	1268.92	29.51	72.97	1149.96	19.55	189.17	1188.22	18.09	220.71	1415.74	-107.96	30.3	1387.58	-96.03	34.46	1229.41	-128.31	31.45	1232.94	-131.14	77.92	1354.27	-31.15	1211.55	0	0	0	1357.07	-80.4	1592.93	1349.24	26.3	1586.69	1205.32	-100.58	1574.22	1192.67	11.29	1564.47	391.88	1128.05	73.04	990.42	1098.87	80.12	419.52
5.83	1318.14	37.99	53.82	1305.63	28.55	70.69	1177.29	20.23	178.95	1214.74	17.65	212.33	1415.49	-107.64	30.14	1388.06	-96.71	33.55	1229.59	-127.92	31.64	1233.22	-130.67	78.04	1363.35	-31.52	1211.57	0	0	0	1367.52	-80.16	1592.49	1358.65	26.45	1586.19	1215.82	-100.94	1574.57	1202.76	11.19	1564.57	391.85	1128.76	72.83	991.07	1099.04	80.3	420.9
5.84	1358.33	35.46	51.68	1341.58	27.78	68	1208.29	19.35	166.14	1241.67	18.59	203.51	1415.57	-107.58	30.02	1388.51	-94.47	35.43	1229.69	-127.54	31.89	1233.62	-130.07	78.15	1372.05	-31.81	1211.45	0	0	0	1377.84	-79.87	1591.97	1368.99	27.08	1585.32	1226.25	-101.21	1574.75	1213	10.72	1564.56	393.13	1129.19	72.9	990.79	1098.67	80.27	421.29
5.85	1396.38	34.64	49.77	1378.19	26.95	65.49	1237.56	21.21	154.8	1269.09	18.8	193.85	1414.8	-102.71	33.45	1388.88	-93.55	36.35	1229.73	-127.54	32.29	1233.79	-130.13	78.47	1381.23	-31.96	1211.08	0	0	0	1388.14	-79.58	1591.22	1379.38	27.11	1584.3	1236.56	-101.42	1574.74	1223.2	10.42	1564.34	391.74	1129.58	72.53	991.5	1099.2	80.25	419.92
5.86	1433.83	33.65	48.24	1414.81	26.2	63.01	1267.91	21.27	142.36	1297.03	19.54	183.83	1416.15	-101.89	34.36	1390.28	-93.09	37.2	1229.86	-127.06	32.44	1234.08	-129.68	78.59	1390.74	-32.11	1210.54	0	0	0	1398.67	-79.28	1590.39	1389.15	27.56	1583.15	1246.83	-101.6	1574.54	1233.11	10.55	1563.97	390.5	1129.4	72.37	990.44	1099.09	80.06	420.35
5.87	1471.37	32.06	47.29	1452.08	25.83	60.77	1298.8	22.84	130.15	1325.88	20.57	173.48	1417.87	-101.88	35.2	1390.18	-93.28	37.54	1230.02	-126.69	32.63	1234.31	-129.57	78.85	1400.12	-32.19	1209.74	0	0	0	1408.65	-78.86	1589.42	1398.96	27.53	1582.1	1257.2	-101.85	1574.16	1243.22	10.21	1563.44	390.67	1129.27	72.24	991.61	1099.2	80.29	420.06
5.88	1509.51	31.96	46.41	1489.59	25.39	58.96	1331.36	22.98	117.4	1355.63	21.25	162.61	1417	-102.77	35.16	1390.38	-93.81	37.94	1230.09	-126.67	33.08	1234.69	-128.99	78.92	1410.2	-32.22	1208.71	0	0	0	1418.88	-78.36	1588.3	1409.25	27.99	1580.74	1267.66	-101.84	1573.66	1253.11	10.33	1562.72	392.12	1128.67	72.88	991.88	1100.29	80.06	418.46
5.89	1547.34	32.22	45.92	1527.12	25.64	57.64	1365.18	22.87	104.38	1385.62	23.6	152.16	1417.25	-103.63	35.35	1368.54	-146.89	73.64	1230.07	-126.84	33.6	1235.04	-128.78	79.2	1418.94	-32.33	1207.64	0	0	0	1428.96	-77.98	1587.11	1418.86	27.93	1579.38	1278.03	-101.89	1572.97	1263.04	9.96	1561.84	391.45	1129.73	72.45	991.84	1099.04	80.43	419.51
5.9	1585.37	32.73	46.35	1563.95	26.16	56.79	1399.46	22.97	91.52	1416.32	24.93	141.38	1416.36	-104.47	34.65	1374.82	-137.44	63.4	1230.13	-126.64	33.88	1235.4	-128.72	79.57	1427.62	-32.26	1206.43	0	0	0	1439.13	-77.54	1585.88	1428.87	28.39	1577.96	1288.23	-102.04	1572.12	1273.11	9.62	1560.89	391.38	1128.86	72.82	991.36	1098.84	80.38	420.03
5.91	1621.22	33.04	47.01	1599.25	26.83	56.15	1434.09	23.38	79.32	1447.01	26.87	130.92	1417.02	-108.4	30.32	1389.52	-100.98	36.29	1230.26	-126.54	34.34	1235.79	-128.59	79.87	1436.83	-32.24	1205.22	0	0	0	1448.98	-77.11	1584.6	1438.97	28.94	1576.47	1298.39	-101.93	1571.14	1283.12	9.58	1559.82	390.71	1130.22	72.21	990.5	1098.93	80.18	420.8
5.92	1658.56	33.35	49.21	1636.24	27.67	57.08	1468.63	24.73	68.19	1478.48	27.83	120.68	1417.03	-108.95	29.58	1390.43	-97.24	33.9	1230.52	-126.02	34.66	1236.32	-128.3	80.22	1447.95	-32.2	1203.84	0	0	0	1459.08	-76.59	1583.26	1448.3	29.26	1575.06	1308.55	-101.68	1570.05	1293.08	9.39	1558.61	390.1	1129.41	72.45	990.15	1099.39	79.86	419.93
5.93	1694.81	33.74	52	1671.44	28.17	58.36	1504.27	25.67	58.21	1510.05	29.72	111.15	1417.35	-109.51	29.31	1390.49	-96.59	34.43	1230.52	-126.22	35.43	1236.77	-128.12	80.71	1457.92	-32.04	1202.4	0	0	0	1469.5	-76.11	1581.9	1458.48	29.56	1573.67	1318.7	-101.45	1568.84	1302.82	9.94	1557.26	391.38	1129.08	72.61	990.65	1099.17	80.12	419.58
5.94	1730.49	33.74	56.14	1706.26	26.93	59.42	1538.68	28.5	50	1541.59	31.52	102.64	1416.46	-109.64	28.85	1389.93	-96.2	34.57	1230.76	-126.1	36.15	1237.11	-128.18	81.35	1467.67	-31.91	1200.82	0	0	0	1478.95	-75.48	1580.55	1468.21	30.36	1572.14	1328.83	-101.27	1567.48	1312.53	10.42	1555.82	390.91	1128.95	72.5	992.12	1099.75	80.29	420.56
5.95	1763.94	33.92	61.12	1741.35	27.73	63.31	1573	30.5	42.71	1572.37	34.35	95.47	1417.02	-109.07	29.47	1389.7	-96.64	34.12	1231.03	-125.32	36.57	1237.6	-127.92	81.95	1476.68	-31.85	1199.24	0	0	0	1489.36	-74.83	1579.07	1478.54	30.75	1570.59	1338.91	-100.85	1566.03	1322.64	10.03	1554.41	392.33	1128.37	73.16	991.98	1098.55	80.63	421.12
5.96	1797.23	34.32	68.14	1773.34	28.26	68.53	1606.42	34.57	37.96	1603.26	36.44	89.58	1415.75	-109.51	28.61	1389.5	-96.88	33.79	1231.01	-125.54	37.69	1238.2	-127.65	82.76	1487.12	-31.49	1197.57	0	0	0	1498.92	-74.43	1577.67	1488.3	31.22	1569.09	1348.97	-100.22	1564.49	1332.48	10.41	1552.78	392.47	1128.74	73.08	990.62	1098.82	80.2	420.16
5.97	1828.62	34.84	76.81	1804.85	29	75.81	1639.33	37.99	34.44	1632.23	40.25	86.21	1416.79	-110.21	28.49	1390.83	-98.83	32.85	1231.27	-125.27	38.7	1238.74	-127.87	83.94	1496.05	-31.09	1195.81	0	0	0	1509.59	-73.14	1576.16	1497.99	31.81	1567.57	1358.94	-99.8	1562.91	1342.52	10.72	1551.14	391.97	1129.54	72.64	991.38	1100.04	79.97	419.55
5.98	1857.76	36.4	86.65	1833.45	30.15	84.46	1670.46	42.09	33.11	1660.97	43.08	83.87	1416.52	-109.68	28.53	1391.23	-99.34	32.49	1231.48	-125.47	39.99	1239.54	-127.81	84.94	1506.3	-30.65	1194.16	0	0	0	1519.3	-72.61	1574.74	1507.97	32.92	1565.96	1369	-99.03	1561.35	1352.69	11.3	1549.48	391.69	1128.91	72.65	991.05	1099.77	79.97	421.14
5.99	1883.96	37	97.77	1860.42	31.49	94.08	1700.12	44.43	33.06	1686.88	46.36	83.54	1416.76	-110.17	28.37	1391.22	-98.48	33.04	1231.9	-125.17	41.01	1240.29	-128.13	86.29	1515.82	-30.06	1192.55	0	0	0	1529.27	-71.43	1573.27	1517.86	33.6	1564.46	1379.23	-98.16	1559.8	1362.62	11.94	1547.88	391.49	1128.19	72.75	991.31	1098.72	80.38	421.56
6	1907.89	38.52	109.2	1883.36	32.9	103.82	1726.81	46.89	34.75	1711.27	47.86	83.96	1417.14	-110.37	28.23	1390.12	-96.89	35.12	1232.13	-125.5	42.49	1241.05	-128.73	87.82	1526.92	-29.52	1191.08	0	0	0	1539.38	-70.38	1571.8	1527.36	34.76	1562.94	1389.39	-97.16	1558.32	1372.42	13.24	1546.28	392.23	1129.11	72.83	991.53	1098.45	80.63	419.88
6.01	1927.77	39.07	120.05	1904.18	34.61	113.07	1750.56	48.52	36.82	1732.72	49.68	85.59	1417.55	-110.03	28.4	1390.54	-96.86	35.35	1232.64	-125.5	43.9	1242.11	-129.06	89.32	1537.16	-28.98	1189.55	0	0	0	1549.05	-69.18	1570.53	1537.7	35.92	1561.55	1399.53	-95.98	1556.96	1382.34	14	1544.87	391.34	1128.96	72.68	991.31	1099.13	80.34	419.32
6.02	1945.09	40.99	128.19	1921.12	35.59	121.05	1771.06	49.37	38.36	1751.06	51.14	87.01	1417.78	-110.45	28.07	1390.88	-97.1	35.32	1233.15	-125.75	45.61	1243.05	-129.91	91.35	1547.49	-28.44	1188.37	0	0	0	1559.14	-67.9	1569.32	1547.87	37.02	1560.2	1409.45	-94.9	1555.67	1392.14	15.12	1543.45	391.54	1128.05	72.91	990.18	1099.49	79.81	420.97
6.03	1959.65	42.52	133.53	1936.37	36.73	126.82	1788.36	50.55	39.27	1766.78	52.28	87.77	1417.73	-110.33	28	1390.94	-97.31	35.24	1233.64	-126.4	47.55	1244.33	-130.72	93.39	1558.43	-27.62	1187.18	0	0	0	1568.96	-66.63	1568.28	1557.44	38.05	1559.11	1419.41	-93.52	1554.56	1402.13	16.14	1542.22	390.51	1128.48	72.48	990.18	1099.95	79.64	420.98
6.04	1971.53	42.54	136.3	1947.85	37.43	128.76	1801.32	52.48	39.32	1779.23	54.19	87.85	1418.14	-110.67	27.92	1390.41	-97.49	34.94	1234.24	-127.15	49.67	1245.82	-131.43	95.47	1568.66	-26.89	1186.15	0	0	0	1579.09	-65.09	1567.34	1567.37	39.78	1558.06	1429.36	-92.1	1553.53	1411.9	17.74	1541.06	390.98	1128.89	72.6	990.73	1099.7	79.77	422.28
6.05	1980.91	42.5	135.86	1957.01	37.38	127.83	1811.24	53.91	37.69	1788.46	56.63	86.98	1417.42	-110.44	27.61	1391.37	-97.71	35.12	1234.99	-128.06	52.03	1247.5	-132.24	97.78	1579	-26.13	1185.37	0	0	0	1588.72	-63.65	1566.61	1577.67	41.07	1557.16	1439.36	-90.46	1552.64	1422	18.9	1540.08	392.08	1128.64	72.86	990.48	1099.96	79.68	422.87
6.06	1987.55	41.88	130.77	1963.74	36.63	124.13	1817.6	55	34.63	1795.14	57.8	84.28	1418	-111.06	27.36	1391.17	-97.91	34.95	1235.79	-129.41	54.79	1249.43	-133.39	100.47	1590.15	-25.17	1184.7	0	0	0	1598.56	-61.84	1566.03	1587.11	42.36	1556.54	1449.3	-88.95	1551.83	1432	20.36	1539.14	390.99	1129.64	72.33	992.24	1099.92	80.25	422.4
6.07	1992.08	40.2	124.23	1968.04	36.97	116.87	1820.2	57.08	30.97	1798.92	58.92	80.49	1417.73	-110.97	27.25	1391.25	-98.22	34.92	1236.95	-130.33	57.54	1251.57	-134.59	103.39	1600.62	-24.04	1184.28	0	0	0	1608.47	-60.06	1565.65	1597.07	44.34	1556.02	1459.04	-87.39	1551.13	1441.86	22.04	1538.29	391.41	1128.15	73.12	991.54	1099.24	80.24	420.36
6.08	1996.14	41.33	114.92	1971.11	36.71	108.59	1819.72	58.65	27.93	1800.4	60.03	76.52	1417.84	-111.39	26.99	1390.91	-98.7	34.69	1238.29	-131.38	60.56	1253.95	-135.5	106.47	1611.03	-22.77	1183.98	0	0	0	1618.47	-58.23	1565.43	1606.94	46.53	1555.6	1468.88	-85.48	1550.58	1451.87	23.55	1537.66	390.63	1129.02	72.64	990.26	1098.72	80.17	419.97
6.09	1996.86	42.74	106.99	1973.63	38.24	99.22	1819.88	59.1	25.42	1800.29	59.93	71.99	1418.27	-111.11	27.34	1391.78	-99.09	35.02	1240	-132.45	63.86	1256.41	-136.91	110.18	1621.61	-21.1	1183.91	0	0	0	1628.24	-55.87	1565.38	1616.52	48.47	1555.31	1478.64	-83.52	1550.09	1461.65	25.67	1537.02	390.03	1129.6	72.43	989.98	1099.32	79.88	420.13
6.1	2001.32	45.64	99.79	1978.27	39.94	93.04	1822.54	58.3	24.47	1801.6	57.71	68.19	1418.12	-111.46	27.14	1391.8	-99.46	35.17	1242.01	-133.57	67.53	1259.42	-137.98	114.06	1633.76	-19.27	1184.33	0	0	0	1637.82	-53.82	1565.45	1626.38	50.78	1555.06	1488.43	-81.67	1549.77	1471.43	27.6	1536.43	391.02	1128.79	72.83	991.55	1099.87	80.07	419.62
6.11	2008.55	49.25	90.71	1984.36	42.61	88.85	1825.12	59.15	24.3	1807.59	58.17	67.4	1417.76	-111.41	27.24	1391.26	-99.74	35.25	1244.77	-134.45	71.51	1262.84	-139.61	118.56	1644.67	-17.34	1184.83	0	0	0	1647.39	-51.7	1565.87	1635.57	53.01	1555.22	1498.38	-79.57	1549.75	1481.43	29.3	1536.16	391.69	1128.64	72.85	992.38	1098.87	80.64	420.78
6.12	2013.09	48.13	80.21	1989.37	42.74	78.51	1827.15	58.24	23.47	1815.19	60.41	69.08	1417.69	-111.24	27.43	1391.66	-100.07	35.79	1247.72	-136.41	76.61	1267.18	-140.9	123.34	1656.18	-15.36	1185.75	0	0	0	1656.85	-49.28	1566.86	1645.58	55.09	1555.87	1508.35	-77.48	1550.22	1491.06	31.77	1536.27	392	1128.02	73.2	990.53	1099.38	80.06	421.8
6.13	2017.16	46.48	70.79	1992.74	40.45	70.5	1828.46	59.11	23.47	1820.15	61.42	69.18	1416.29	-111.32	27.26	1391.39	-100.26	36.34	1251.63	-137.89	81.89	1272.23	-142.78	128.79	1666.85	-13.35	1187.09	0	0	0	1666.64	-46.93	1568.2	1655.1	57.54	1557.05	1518.32	-75.2	1551.17	1500.98	33.71	1536.96	391.97	1128.1	73.08	990.39	1098.81	80.32	419.7
6.14	2019.8	43.82	63.46	1996.11	38.1	64.3	1830.07	59.14	23.22	1823.77	61.59	68.32	1415.63	-112.13	26.94	1391.84	-100.5	37.73	1256.57	-139.23	87.61	1278.38	-144.57	134.68	1678.26	-11.25	1188.96	0	0	0	1676	-44.53	1569.87	1664.22	60.3	1558.41	1528.23	-72.93	1552.41	1510.8	35.73	1537.96	393.66	1128.8	73.27	990.7	1099.12	80.3	420.13
6.15	2022.32	41.34	56.8	1998.13	36.03	58.1	1831.26	59.63	23.18	1825.71	61.37	67.63	1416.87	-112.15	27.73	1391.93	-100.93	38.77	1262.31	-140.92	94.05	1286.22	-145.94	140.65	1689.81	-9.18	1191	0	0	0	1685.26	-42.19	1571.71	1674.14	62.51	1560.03	1538.03	-70.62	1553.8	1520.26	38.03	1539.21	393.19	1127.61	73.67	990.2	1099.67	79.96	421.11
6.16	2023.32	40.38	50.4	1999.89	35.19	52.91	1832.05	60.53	23.05	1827.29	62.65	67.75	1417.07	-112.74	27.7	1402.81	-100.52	44.52	1269.42	-141.71	100.88	1295.82	-147.14	146.71	1701.53	-7	1193.33	0	0	0	1695.05	-39.42	1573.64	1684.09	64.77	1561.75	1547.72	-68.48	1555.24	1529.91	39.98	1540.37	392.22	1127.63	73.54	990.78	1098.99	80.15	420.32
6.17	2025.06	41.2	45.35	2001.5	36.05	48.25	1833.14	60.15	22.77	1829.48	63.46	67.84	1416.94	-112.79	27.75	1406.57	-100.38	46.77	1277.4	-142.39	108.52	1306.66	-148.04	152.83	1711.97	-4.86	1195.73	0	0	0	1704.77	-36.65	1575.62	1693.26	67.77	1563.44	1557.54	-66.33	1556.68	1539.16	42.76	1541.42	390.85	1127.99	73.1	991.16	1100.04	79.85	422.24
6.18	2025.5	41.56	42.55	2002.18	36.45	46.1	1833.81	60.1	22.78	1832.13	63.43	67.59	1418.83	-113.25	28.02	1406.36	-101.18	46.64	1286.42	-142.34	116.91	1318.67	-148.22	159.22	1723.55	-2.67	1198.15	0	0	0	1714.05	-33.89	1577.55	1702.4	70.54	1564.93	1567.24	-64.26	1558	1548.81	44.71	1542.49	390.99	1127.32	73.08	990.63	1098.75	80.39	424.09
6.19	2026.07	40.79	40.71	2002.66	36.04	44.24	1833.68	60.72	23.12	1833.58	63.53	67.69	1419.55	-113.98	27.35	1404.62	-101.39	45.02	1296.62	-141.52	126.02	1331.25	-147.62	166.15	1734.57	-0.71	1200.43	0	0	0	1723.52	-31.31	1579.46	1711.95	73.16	1566.5	1576.9	-62.25	1559.2	1558.5	46.72	1543.3	393.07	1127.59	73.55	992.14	1097.99	80.76	423.21
6.2	2026.74	40.27	39.9	2002.83	35.21	43.24	1834.54	59.59	22.8	1833.99	63.54	67.75	1422.07	-114.24	27.12	1402.09	-102.02	42.77	1307.82	-140.82	136.33	1344.39	-147.05	173.87	1745.36	1.23	1202.52	0	0	0	1732.81	-28.98	1581.44	1720.97	75.33	1568.07	1586.53	-60.15	1560.36	1567.99	48.47	1544.05	390.84	1128.34	72.83	991.11	1098.94	80.29	421.83
6.21	2026.8	40.24	39.19	2003.22	34.96	42.83	1834.28	60.07	23.12	1834.31	63.29	67.89	1424.08	-114.22	26.43	1406.3	-102.15	43.63	1320.46	-139.86	147.02	1359.01	-145.9	181.68	1756.93	2.91	1204.32	0	0	0	1742.2	-26.28	1583.42	1730.1	78.03	1569.54	1596.15	-58.14	1561.5	1577.48	50.37	1544.73	391.27	1128.53	72.74	990.51	1099.1	80.1	423.26
6.22	2027.02	39.96	38.93	2002.83	34.9	42.3	1834.32	60.06	23.17	1834.91	62.49	67.85	1428.61	-114.51	26.2	1410.98	-102.43	44.79	1334.73	-137.84	157.5	1374.98	-144.69	189.58	1767.41	4.48	1205.81	0	0	0	1751.61	-23.69	1585.34	1739.7	80.56	1570.97	1605.69	-56.16	1562.57	1586.73	52.81	1545.28	391.44	1129.22	72.53	990.37	1099.49	80.04	420.94
6.23	2026.93	39.84	38.69	2003.1	35.28	41.8	1834.69	59.67	23.13	1835.28	62.36	67.98	1433.21	-114.7	25.43	1418.13	-102.81	46.52	1349.99	-136.08	167.89	1392.01	-143.41	197.25	1777.91	5.53	1207	0	0	0	1761.75	-21.53	1587.16	1748.68	82.61	1572.46	1615.34	-54.31	1563.6	1596.16	54.79	1545.87	392.04	1128.47	73.05	991.37	1098.71	80.45	420.3
6.24	2027.15	39.72	38.66	2003	35	41.75	1834.72	59.35	22.98	1835.27	62.49	68.04	1438.5	-115.18	24.2	1426.79	-103.62	48.02	1365.67	-134.25	177.8	1410.62	-141.24	204.45	1787.71	6.51	1207.93	0	0	0	1771.03	-19.07	1589.05	1758.16	84.75	1573.83	1624.99	-52.5	1564.51	1605.61	56.71	1546.38	392.73	1128.13	73.22	990.24	1098.76	80.16	419.98
6.25	2027.04	39.72	38.59	2002.92	35.18	41.52	1834.39	59.89	23.21	1835.18	62.29	68.22	1446.29	-115.82	23.1	1437.68	-104.84	49.33	1380.73	-134.17	187.76	1430.29	-139.54	211.43	1798.36	7.28	1208.73	0	0	0	1780.61	-16.65	1590.8	1767.44	87	1575.19	1634.9	-50.46	1565.42	1615.35	58.23	1546.9	391.68	1127.85	73.23	990.88	1099.37	80.03	420.89
6.26	2027.06	40.14	38.28	2003.05	35.31	41.43	1834.71	59.33	23.01	1834.53	63.08	68.59	1454.49	-117.21	24.58	1449.47	-105.89	51.6	1400.39	-131.51	195.45	1450.23	-137.23	217.25	1807.94	7.95	1209.45	0	0	0	1790.22	-14.55	1592.44	1777.24	88.9	1576.55	1644.53	-48.76	1566.23	1624.91	60.25	1547.22	392.37	1128.12	73.32	991.41	1099.3	80.18	419.9
6.27	2026.84	39.87	38.42	2002.92	35.31	41.45	1834.66	59.53	22.96	1834.93	62.03	68.12	1466.93	-118.82	28.4	1463.94	-107.27	55.36	1423.08	-128.79	202.28	1470.21	-134.78	222.41	1817.53	8.46	1210.05	0	0	0	1799.74	-12.66	1594.07	1786.31	91.14	1577.75	1654.18	-46.93	1567.06	1634.64	61.69	1547.62	392.37	1128.55	73	990.95	1100.35	79.63	420.28
6.28	2027.06	40.2	38.45	2003.17	35.58	41.55	1834.45	59.68	23.03	1834.48	62.97	68.44	1482.76	-120.27	33.92	1481.99	-108.84	59.32	1444.23	-127.18	208.87	1490.21	-131.86	227.39	1827.55	8.9	1210.66	0	0	0	1809.41	-10.67	1595.58	1796.09	92.88	1578.89	1663.77	-45.25	1567.85	1644.34	62.93	1548.12	392.1	1128.87	72.9	990.52	1099.09	80.04	423.22
6.29	2027.44	40.27	38.7	2003.29	35.94	41.58	1834.24	60.17	23.06	1834.2	63.31	68.42	1504.98	-122.25	38.78	1503.5	-110.26	63.52	1464.87	-123.09	212.69	1510.09	-128.68	232.01	1837.68	9.17	1211.31	0	0	0	1818.92	-8.67	1597.06	1805.55	94.41	1580.03	1673.32	-43.85	1568.62	1654	64.27	1548.55	392.53	1129.36	72.63	990.31	1099.08	80.02	422.56
6.3	2026.74	40.55	38.48	2003.4	35.99	41.78	1834.35	59.99	22.79	1834.24	63.36	68.29	1530.32	-123.76	41.75	1526.54	-110.9	66.87	1484.72	-119.9	214.97	1531.11	-124.55	235.43	1846.97	9.61	1211.97	0	0	0	1828.67	-7.2	1598.41	1814.65	96.49	1581.12	1683	-42.26	1569.48	1663.23	66.21	1549.11	391.34	1128.8	72.77	990.56	1099.9	79.78	421.95
6.31	2027.33	40.67	38.96	2003.09	36.03	41.8	1834.45	59.9	22.59	1834.18	63.58	68.32	1557.59	-125.23	44.86	1552.4	-111.2	69.63	1505.31	-117.33	216.25	1552.29	-120.66	238.07	1855.77	9.87	1212.74	0	0	0	1837.77	-5.41	1599.74	1824.49	97.92	1582.11	1692.58	-40.89	1570.41	1672.69	67.99	1549.65	391.31	1129.47	72.6	991.14	1098.45	80.44	419.34
6.32	2027.16	41.21	38.72	2003.4	36.59	41.72	1833.59	61.5	23.21	1833.81	64.43	68.64	1586.22	-126.33	47	1579.05	-111.34	71.14	1527.2	-114.65	216.07	1573.77	-117.41	239.27	1865.45	10.23	1213.48	0	0	0	1847.32	-3.92	1600.92	1833.63	99.76	1582.99	1702.33	-39.38	1571.39	1682.51	69.13	1550.37	391.01	1128.54	72.68	991.05	1098.66	80.24	419.21
6.33	2026.66	41.07	38.73	2003.25	36.35	41.99	1833.99	60.92	22.74	1833.96	64.7	68.69	1615.19	-126.71	48.32	1607.61	-111.22	72.1	1549.96	-111.73	214.29	1595.68	-114.42	239.03	1874.32	10.69	1214.16	0	0	0	1855.09	-1.57	1602.82	1843.34	101.01	1583.86	1711.81	-38.19	1572.36	1691.86	70.86	1551.1	390.02	1128.4	72.67	990.75	1099.03	80.13	418.47
6.34	2026.63	41.18	38.91	2002.99	36.56	41.85	1833.86	61.45	22.86	1834.38	64.28	68.48	1644.58	-126.43	48.9	1635.39	-110.97	71.61	1572.63	-109.62	211.52	1617.51	-111.42	237.52	1883.4	11.26	1214.82	0	0	0	1864.05	-0.06	1603.87	1852.97	102.32	1584.59	1721.41	-36.88	1573.36	1701.38	72.11	1551.85	391.1	1128.79	72.6	991.14	1099.87	79.93	419.65
6.35	2026.54	41.35	38.78	2002.74	36.47	41.91	1834.48	60.83	22.54	1834.5	64.62	68.79	1675.55	-126.14	48.73	1665.52	-110.29	70.9	1595.91	-106.88	207.11	1639.73	-108.2	234.77	1891.33	11.73	1215.4	0	0	0	1873.65	1.14	1604.57	1862.56	103.39	1585.22	1730.86	-35.71	1574.26	1711.03	73.16	1552.64	390.7	1128.8	72.64	991.59	1099.58	80.11	419.12
6.36	2026.58	41.32	38.71	2003.11	36.65	42	1834.43	60.76	22.47	1834.66	64.79	68.97	1707.14	-125.02	49.23	1696.31	-109.24	69.49	1619.86	-103.85	201.43	1662.24	-105.77	231.16	1899.88	12.45	1215.97	0	0	0	1883.39	2.34	1605.07	1872.66	104.51	1585.67	1740.48	-34.5	1575.1	1720.56	74.4	1553.41	391.86	1128.62	73.04	991.2	1099.61	79.96	418.64
6.37	2026.7	41.11	38.82	2003	36.47	42.1	1834.16	61.26	22.72	1834.72	65.12	69.13	1740.62	-123.83	48.58	1728.42	-107.84	67.7	1644.03	-101.11	194.57	1684.96	-103.08	226.2	1908.69	13.25	1216.4	0	0	0	1893.37	3.32	1605.45	1881.64	105.61	1586.07	1750.03	-33.51	1575.82	1729.86	75.97	1554.14	392.01	1129.55	72.62	989.91	1099.99	79.57	420.4
6.38	2026.89	41.25	38.64	2003.3	36.65	41.94	1834.65	60.28	22.51	1834.38	65.46	69.69	1774.25	-122.34	47.17	1761.8	-106.01	65.87	1668.91	-98.91	186.7	1708.18	-99.79	220.03	1917.83	14.01	1216.72	0	0	0	1903.31	4.29	1605.72	1891.39	106.48	1586.39	1759.53	-32.54	1576.4	1739.56	76.97	1554.8	391.43	1128.54	72.68	990.05	1100.21	79.46	417.18
6.39	2026.7	41.3	38.35	2002.93	36.23	41.99	1834.55	60.49	22.73	1834.64	65.1	69.85	1809.11	-120.4	45.95	1795.08	-104.09	63.49	1694.32	-95.77	177.48	1731.32	-97.78	213.33	1926.23	14.83	1216.95	0	0	0	1912.71	5.16	1605.83	1900.86	107.4	1586.66	1769.08	-31.46	1576.9	1749.1	78.03	1555.42	391.63	1127.54	73.09	990.07	1099.5	79.76	418.59
6.4	2026.45	40.71	38.42	2003.1	36.51	41.69	1834.15	60.86	23.16	1835.1	64.56	69.7	1844.17	-118.17	44.54	1829.3	-101.81	61.26	1719.99	-94.2	167.96	1755.58	-94.44	205.2	1935.51	15.86	1217	0	0	0	1922.1	5.96	1605.88	1910.86	108.04	1586.96	1778.46	-30.53	1577.23	1758.64	79.06	1555.9	391.43	1128.6	72.77	990.19	1098.74	80.16	420.57
6.41	2026.51	40.44	38.23	2002.89	36.31	41.37	1834.99	59.59	22.76	1835.44	63.97	69.71	1878.98	-115.61	42.88	1863.55	-99.52	58.66	1746.36	-92.39	157.6	1780.13	-91.94	196.66	1944.1	16.86	1216.99	0	0	0	1931.28	6.75	1605.8	1920.28	109.17	1587.03	1787.92	-29.48	1577.47	1768.02	80.25	1556.36	392.18	1129.93	72.61	991.5	1099.44	80.23	422.61
6.42	2027.05	40.19	38.23	2002.54	36.29	41.11	1834.18	60.91	23.5	1835.2	64.88	70.21	1914.63	-112.62	41.47	1898.27	-96.79	56.1	1774.01	-90.19	146.48	1805.77	-88.85	187.22	1953.04	18.01	1216.92	0	0	0	1941.35	7.48	1605.63	1929.67	109.73	1587.16	1797.39	-28.48	1577.54	1777.24	81.46	1556.61	393.36	1127.99	73.38	989.99	1100.05	79.63	423.2
6.43	2026.55	39.71	37.72	2001.36	37.73	41.72	1834.88	59.88	23.26	1836.04	64.08	70.09	1949.92	-109.28	39.89	1932.58	-93.69	53.59	1801.62	-88.72	135.22	1831.17	-87.04	177.82	1961.93	19.23	1216.72	0	0	0	1950.16	8.15	1605.39	1938.9	110.63	1587.1	1806.71	-27.73	1577.47	1786.62	82.29	1556.75	395.32	1127.42	73.95	989.13	1099.58	79.67	421.24
6.44	2025.93	41.41	39.77	2002.41	37.18	41.88	1834.56	60.37	23.77	1836.4	64.06	70.37	1984.48	-105.66	38.12	1966.58	-90.32	50.94	1830.65	-86.29	123.85	1857.99	-84.15	167.64	1970.52	20.58	1216.27	0	0	0	1959.64	8.84	1605.06	1948.51	111.35	1586.99	1816.14	-26.82	1577.28	1796.05	83.03	1556.84	392.86	1128.22	73.33	990.25	1098.89	80.16	421.42
6.45	2027.42	40.5	40.31	2002.46	36.34	41.65	1835.23	59.31	23.6	1836.47	64.51	70.82	2020.21	-103.09	34.91	2000.67	-86.63	48.63	1860.03	-84.23	112.46	1883.72	-83.55	158.09	1979.02	21.93	1215.89	0	0	0	1968.65	9.43	1604.67	1958.25	111.96	1586.81	1825.45	-26.23	1576.99	1805.39	83.82	1556.82	393.75	1127.33	73.75	990.65	1099.18	80.23	422.36
6.46	2028.38	39.6	40.89	2003.27	35.59	42.19	1834.99	59.69	24.07	1837.39	63.4	70.69	2055.76	-99.15	34.07	2035.37	-82.62	47.02	1889.62	-82.31	101.14	1911.52	-81.03	147.89	1987.8	23.42	1215.38	0	0	0	1978.26	10.01	1604.18	1967.2	112.76	1586.65	1834.77	-25.52	1576.57	1814.95	84.34	1556.65	395.17	1127.29	74.05	990.6	1099.45	79.97	423.68
6.47	2028.11	39.14	41.15	2004.27	35.4	42.91	1835.38	58.78	24.16	1838.19	62.87	70.83	2090.91	-94.68	33.8	2069.16	-78.41	45.4	1920.62	-79.34	89.76	1938.58	-79.69	138.17	1997	24.87	1214.86	0	0	0	1987.74	10.62	1603.58	1976.54	113.38	1586.42	1844.17	-24.79	1576.1	1824.4	84.94	1556.5	393.69	1128.06	73.48	990.1	1100.51	79.49	421.82
6.48	2028.09	39.22	41.49	2003.32	35.43	42.55	1835.64	58.58	24.47	1838.48	63	71.18	2125.75	-89.8	33.98	2103.25	-73.88	44.59	1950.98	-78.56	79.91	1966.99	-77.63	128.65	2006.17	26.32	1214.33	0	0	0	1997.11	11.25	1602.93	1985.93	114.09	1586.07	1853.57	-24.03	1575.56	1833.41	86.22	1556.19	390.9	1128.74	72.66	990.55	1099.13	80.08	420.55
6.49	2026.82	39.66	40.42	2003.27	35.86	42.02	1835.54	58.91	25.07	1838.75	63.28	71.73	2159.95	-84.29	34.88	2136.5	-69.05	44.03	1983.59	-74.84	69.09	1995.37	-76.08	119.54	2014.48	27.85	1213.62	0	0	0	2006.13	11.81	1602.3	1995.21	114.37	1585.66	1863.02	-23.34	1574.98	1842.65	86.78	1555.82	393.29	1128.22	73.39	991.17	1098.96	80.27	419.83
6.5	2026.79	40.89	39.18	2004.34	35.41	40.01	1835.94	58.27	25.27	1839.37	62.64	71.9	2193.94	-78.49	36.38	2169.3	-63.9	44.17	2014.98	-73.31	60.29	2023.89	-74.81	111.14	2023.42	29.16	1212.92	0	0	0	2015.87	12.37	1601.5	2004.03	115.33	1585.13	1872.5	-22.78	1574.33	1852.11	86.9	1555.47	391.25	1128.91	72.59	991.61	1098.52	80.53	420.34
6.51	2027.68	40.32	35.47	2004.14	36.53	39.23	1836.36	57.68	25.54	1839.76	62.53	72.32	2226.79	-72.77	38.12	2201.65	-58.62	45.02	2047.74	-71.03	49.02	2053.55	-72.95	101.12	2032.1	30.36	1212.12	0	0	0	2025.31	13	1600.67	2013.66	115.84	1584.47	1881.93	-22.23	1573.59	1861.73	86.84	1554.97	390.77	1128.21	72.77	990.75	1099.2	80.25	420.93
6.52	2027.26	40.56	35.34	2003.84	36.95	39.1	1836.83	57.19	25.82	1840.04	62.46	72.76	2258.76	-66.71	41.03	2234.07	-53.26	47.28	2079.16	-68.9	38.45	2082.07	-71.24	91.69	2040.74	31.59	1211.32	0	0	0	2034.74	13.58	1599.72	2023.16	116.08	1583.84	1891.16	-22.02	1572.73	1871.13	87.1	1554.35	391.43	1127.88	73.12	991.03	1098.67	80.43	419.97
6.53	2027.14	41.2	35.02	2003.98	37.56	39.05	1836.77	56.97	26.24	1840.13	62.73	73.41	2290.28	-61.21	45.03	2264.23	-48.21	50	2109.25	-66.91	28.55	2109.46	-69.66	82.83	2049.7	32.76	1210.35	0	0	0	2043.92	14.09	1598.7	2032.1	116.74	1583.02	1900.46	-21.56	1571.76	1880.09	88.03	1553.56	392.09	1129.12	72.68	991.63	1098.31	80.55	420.84
6.54	2026.92	41.36	34.99	2003.47	37.8	38.81	1837.34	56.26	26.43	1840.47	62.6	73.99	2319.97	-55.56	50.5	2294.15	-43.27	54.6	2138.04	-65.08	19.32	2135.75	-68.22	74.53	2059.3	33.91	1209.27	0	0	0	2053.27	14.63	1597.61	2041.11	117.32	1582.04	1909.86	-21.05	1570.67	1889.28	88.44	1552.63	392.53	1128.61	73.11	991.8	1098.5	80.66	419.88
6.55	2026.79	41.51	34.68	2003	38	38.34	1837.29	56.42	27.01	1841.15	62.07	74.49	2348.57	-50.83	57.15	2322.49	-38.71	60.43	2165.56	-63.38	10.73	2160.96	-66.91	66.79	2068.46	35	1208.12	0	0	0	2062.83	15.08	1596.4	2050.1	117.73	1581.03	1919.13	-20.73	1569.47	1898.37	88.9	1551.55	391.52	1129.53	72.58	991.81	1099.42	80.23	420.4
6.56	2027.18	41.71	34.57	2003.58	37.73	38.64	1837.33	56.39	27.89	1841.4	62.03	75.3	2375.23	-46.04	65.45	2348.38	-34.5	67.23	2191.83	-61.81	2.78	2185.1	-65.73	59.58	2076.94	35.92	1206.88	0	0	0	2071.91	15.47	1595.14	2059.14	118.29	1579.97	1928.56	-20.31	1568.2	1907.6	89.08	1550.4	394.5	1127.85	73.87	991.44	1099.02	80.44	421.11
6.57	2027.16	41.87	34.17	2004.08	37.99	38.69	1837.8	55.63	28.42	1841.85	61.63	76.03	2399.47	-42.05	74.2	2372.3	-30.54	75.01	2216.87	-60.39	-4.55	2208.2	-64.67	52.9	2086.22	36.87	1205.51	0	0	0	2081.37	15.87	1593.82	2068.34	118.65	1578.79	1938.04	-19.85	1566.9	1916.83	88.93	1549.3	393.95	1128.38	73.32	991.45	1099.81	80.08	420.19
6.58	2027.29	41.43	34.41	2004.74	38.54	38.48	1838.23	55.12	29.19	1842.57	61.19	76.73	2420.64	-37.8	83.98	2393.88	-26.97	83.6	2240.71	-59.09	-11.26	2230.28	-63.73	46.75	2095.49	37.87	1204.24	0	0	0	2090.5	16.21	1592.46	2077.61	118.76	1577.56	1947.53	-19.58	1565.56	1926.14	88.75	1548.11	391.11	1129.6	72.55	990.6	1098.98	80.17	419.57
6.59	2027.86	41.85	34.18	2004.23	40.3	39.34	1838.42	54.96	30.04	1842.71	61.73	77.8	2439.84	-34.72	93.9	2413.45	-24.55	90.18	2263.37	-57.92	-17.38	2251.36	-62.91	41.1	2104.98	38.75	1202.92	0	0	0	2099.73	16.43	1591.11	2086.65	119.36	1576.33	1956.86	-19.52	1564.25	1934.91	89.07	1546.82	390.83	1128.97	72.58	991.93	1098.14	80.94	420.94
6.6	2027.59	41.78	34.02	2004.42	40.56	39.23	1838.33	55.55	31.33	1843.5	61.72	78.77	2455.4	-31.5	102.64	2429.8	-22.14	97.44	2284.88	-56.87	-22.91	2271.45	-62.2	35.95	2114.53	39.62	1201.68	0	0	0	2109.02	16.67	1589.82	2095.85	119.47	1575.18	1966.17	-19.5	1562.99	1943.89	89.2	1545.7	391.82	1128.23	73.04	990.31	1099.93	79.68	422.12
6.61	2027.67	41.9	33.85	2004.46	40.73	38.95	1838.94	55.28	32.28	1844.22	62.01	79.87	2468.41	-28.5	109.36	2441.98	-18.46	105.83	2305.26	-55.94	-27.87	2290.59	-61.6	31.28	2123.77	40.51	1200.41	0	0	0	2118.31	16.85	1588.63	2104.89	119.49	1574.12	1975.53	-19.61	1561.76	1953.06	88.92	1544.58	390.32	1128.46	72.44	990.67	1099.56	79.83	421.93
6.62	2027.88	42.13	33.72	2004.17	40.74	38.61	1839.1	55.42	33.53	1844.89	62.67	81.16	2477.89	-25.22	113.13	2450.24	-16.03	107.89	2324.54	-55.13	-32.27	2308.78	-61.11	27.09	2132.92	41.27	1199.25	0	0	0	2127.44	16.93	1587.57	2113.65	119.63	1573.19	1984.7	-20.15	1560.59	1962.21	88.69	1543.53	391.77	1128.78	72.65	989.93	1099.63	79.63	422.8
6.63	2027.97	41.63	34.12	2004.23	41.01	38.37	1839.48	55.81	35.05	1845.98	62.63	82.4	2485.53	-22.6	112.69	2457.48	-13.42	107.42	2342.74	-54.43	-36.13	2326.05	-60.72	23.37	2142.12	41.85	1198.14	0	0	0	2136.64	16.98	1586.62	2122.47	119.7	1572.4	1994.2	-20.41	1559.54	1971.59	87.96	1542.54	391.87	1128.27	72.92	990.95	1098.59	80.55	421.04
6.64	2027.62	41.85	33.61	2004.94	41.07	38.36	1839.91	56.39	36.82	1846.44	64.17	84.42	2490.73	-19.99	108.17	2465.2	-12.26	100.87	2359.88	-53.84	-39.45	2342.42	-60.43	20.1	2151.63	42.36	1197.25	0	0	0	2145.96	16.99	1585.85	2131.74	119.46	1571.63	2003.81	-20.62	1558.57	1980.35	87.91	1541.62	392.95	1127.75	73.42	991.35	1098.23	80.66	421.13
6.65	2028.36	42.13	33.77	2004.82	41.13	38.16	1840.54	56.69	38.73	1847.73	64.91	86.38	2494.73	-17.98	100.53	2468.73	-10.29	93.78	2375.99	-53.35	-42.25	2357.92	-60.23	17.28	2160.95	42.72	1196.43	0	0	0	2154.94	16.9	1585.15	2140.63	119.33	1570.98	2013.02	-21.35	1557.62	1989.51	87.12	1540.75	392.63	1128.45	73.17	991.51	1098.85	80.46	421.31
6.66	2028.53	42.16	33.57	2005.88	41.25	38.32	1841	57.29	40.91	1848.69	66.09	88.79	2497.3	-17.8	91.25	2471.78	-10.11	85.61	2391.09	-52.97	-44.54	2372.55	-60.13	14.89	2170.54	43	1195.76	0	0	0	2164.03	16.78	1584.61	2149.84	119.13	1570.42	2022.11	-22.34	1556.7	1998.5	86.55	1539.86	391.13	1129.46	72.43	990.53	1099.39	79.92	421.56
6.67	2028.55	42.25	33.46	2005.27	41.43	37.83	1841.64	58.3	43.85	1850.8	66.13	91.14	2501.21	-18.31	83	2476.12	-10.15	78.94	2405.21	-52.69	-46.34	2386.34	-60.12	12.92	2180.51	43.02	1195.24	0	0	0	2173.55	16.62	1584.19	2158.49	119.24	1569.98	2031.44	-22.94	1555.95	2007.87	85.38	1539.1	389.75	1130.13	72.05	990.87	1099.07	80.21	421.61
6.68	2029.29	42.43	33.6	2005.07	41.46	37.55	1842.12	59.88	47.21	1852.88	66.56	94.03	2506.63	-19.22	74.32	2479.83	-8.98	74.68	2418.38	-52.5	-47.66	2399.31	-60.2	11.37	2189.9	42.81	1194.95	0	0	0	2182.61	16.34	1584.1	2167.11	118.86	1569.9	2040.71	-23.72	1555.44	2016.83	84.68	1538.52	390.51	1128.72	72.49	990.45	1100.15	79.67	421.33
6.69	2029.12	42.21	33.8	2005.91	41.69	37.72	1844.37	58.72	50.03	1854.86	67.8	97.75	2510.44	-19.66	64.93	2483.54	-9	67.19	2430.6	-52.41	-48.51	2411.49	-60.36	10.22	2200.07	42.6	1195	0	0	0	2191.91	16.07	1584.52	2175.98	118.49	1570.31	2050.9	-24.32	1554.49	2026.03	83.05	1539.43	391	1127.61	72.98	990.03	1099.23	79.84	420.93
6.7	2029.28	42.78	33.78	2006.26	41.83	37.64	1846.2	59.22	54.17	1858.43	67.23	101.55	2512.95	-18.99	57.28	2486.22	-8.41	60.57	2441.92	-52.4	-48.9	2422.88	-60.59	9.46	2209.47	42.18	1195.35	0	0	0	2201.25	15.76	1585.36	2184.92	118.08	1571.15	2061.02	-24.86	1553.59	2035.25	82.04	1540.17	391.55	1127.74	72.99	990.98	1099.12	80.3	420.92
6.71	2029.16	42.62	33.71	2007.03	41.86	37.84	1848.21	60.37	59.49	1861.28	68.72	107.13	2514.86	-17.47	51.48	2488.19	-7.31	55.63	2452.36	-52.48	-48.85	2433.52	-60.9	9.08	2218.79	41.83	1196.11	0	0	0	2210.48	15.4	1586.54	2194.2	117.54	1572.23	2071.05	-25.35	1552.76	2043.91	81.45	1541.14	392.37	1127.86	73.07	991.37	1099	80.41	419.12
6.72	2029.76	42.77	33.7	2007.22	41.76	37.62	1851.24	61.04	65.51	1865.57	69.67	113.23	2516.01	-15.7	47.78	2489.7	-5.97	52.23	2461.93	-52.64	-48.38	2443.41	-61.29	9.07	2228.16	41.53	1197.33	0	0	0	2219.45	14.96	1587.98	2203.02	117.13	1573.52	2081.01	-25.78	1551.97	2053.32	80.36	1542.41	391.94	1128.41	72.89	990.49	1099.9	79.72	421.61
6.73	2030.05	42.89	33.51	2007.16	41.59	37.4	1855.56	61.1	71.99	1872.13	69.35	119.08	2517.07	-14.72	45.44	2490.43	-4.74	50.14	2470.66	-52.88	-47.48	2452.59	-61.74	9.42	2237.97	41.3	1199.05	0	0	0	2228.63	14.47	1589.5	2211.97	116.38	1575.02	2090.89	-26.16	1551.24	2062.01	79.25	1543.75	392.06	1128.37	72.95	990.46	1098.55	80.23	423.58
6.74	2031.47	43.5	33.34	2007.77	41.43	37.56	1861.19	61.73	79.43	1878.89	71.34	126.37	2517.72	-14.19	43.54	2490.79	-4.17	48.29	2478.59	-53.19	-46.18	2461.08	-62.26	10.11	2247.28	41.2	1201.09	0	0	0	2237.91	13.87	1591.09	2220.58	115.8	1576.65	2100.69	-26.48	1550.57	2071.02	78.58	1545.52	391.87	1128.79	72.8	991.16	1099.36	80.08	421.59
6.75	2031.61	43.88	32.81	2009.15	41.2	38.01	1867.03	63.59	87.97	1887.28	73.43	133.89	2518.18	-14.04	42.06	2491.33	-4.07	47.02	2485.72	-53.57	-44.49	2468.88	-62.84	11.15	2256.34	41.11	1203.35	0	0	0	2246.77	13.19	1592.65	2229.79	115.16	1578.29	2110.42	-26.75	1549.95	2079.95	77.24	1547.31	391.68	1129.07	72.5	991.64	1098.45	80.48	419.51
6.76	2032.57	44.2	32.66	2010.19	41.3	38.36	1874.84	64.98	96.86	1897.53	75.98	141.53	2518.45	-13.84	41.11	2491.71	-3.92	46.19	2492.09	-54.02	-42.42	2476.03	-63.48	12.51	2265.4	41.27	1205.66	0	0	0	2255.84	12.43	1593.97	2238.4	114.44	1579.86	2120.08	-26.97	1549.38	2088.76	76.11	1549.12	392.02	1128.99	72.69	991.22	1098.65	80.39	418.92
6.77	2033.3	44.85	32.1	2010.94	41.5	38.42	1884.11	66.75	106.17	1909.82	78.01	148.78	2518.71	-13.76	40.46	2491.76	-3.72	45.51	2497.73	-54.54	-39.99	2482.54	-64.17	14.19	2274.92	41.43	1207.93	0	0	0	2265.02	11.65	1595.04	2247.53	113.51	1581.21	2129.67	-27.13	1548.86	2097.55	75.49	1550.84	391.42	1129.63	72.39	990.89	1098.59	80.35	419.58
6.78	2035.38	46.05	31.57	2013.82	42.11	38.98	1893.94	69.23	116.57	1923.25	80.98	156.33	2518.89	-13.7	40.08	2491.91	-3.68	45.05	2502.64	-55.11	-37.21	2488.43	-64.91	16.18	2284.26	41.82	1210.14	0	0	0	2273.85	10.84	1595.8	2256.15	112.95	1582.26	2139.18	-27.25	1548.39	2106.63	74.11	1552.48	391.3	1128.88	72.55	990.02	1098.35	80.31	419.28
6.79	2037.8	47.17	30.77	2017.36	42.97	39.5	1905.02	71.15	127.7	1937.64	83.46	164.32	2519.1	-13.82	39.66	2492.02	-3.71	44.7	2506.87	-55.75	-34.08	2493.73	-65.71	18.46	2293.15	42.15	1212.04	0	0	0	2282.86	10.02	1596.34	2264.95	111.88	1583.21	2148.63	-27.31	1547.96	2115.4	73.12	1553.81	390.45	1128.04	72.82	990.38	1098.9	80.09	420.03
6.8	2041.02	48.37	29.93	2022.11	44.1	40.75	1917.49	72.96	139.52	1952.34	85.23	173.4	2519	-13.83	39.28	2492.12	-3.72	44.45	2510.43	-56.43	-30.63	2498.45	-66.54	21.02	2302.55	42.75	1213.63	0	0	0	2291.85	9.27	1596.74	2273.32	111.44	1584.08	2158	-27.32	1547.59	2123.95	72.63	1554.9	390.42	1127.95	72.76	991.14	1098.47	80.39	422.7
6.81	2044.93	50.03	28.96	2028.51	45.38	42.58	1931.13	74.41	151.24	1968.34	85.4	182.69	2519.54	-13.99	39.22	2492.25	-3.81	44.29	2513.35	-57.17	-26.87	2502.62	-67.42	23.86	2311.58	43.41	1214.67	0	0	0	2300.81	8.58	1597.1	2282.1	110.48	1584.84	2167.31	-27.28	1547.26	2132.27	72.07	1554.72	392.1	1128.81	72.74	992.19	1098.38	80.72	422.78
6.82	2048.17	52.56	28.46	2035.56	46.86	44.31	1945.01	77.37	163.2	1985.53	85.75	192.1	2519.32	-14	39.09	2492.35	-3.92	44.15	2515.65	-57.95	-22.8	2506.25	-68.34	26.96	2320.2	44.11	1215.3	0	0	0	2309.73	7.88	1597.46	2290.89	109.76	1585.56	2176.56	-27.19	1546.98	2141	71.05	1555.24	390.17	1128.84	72.5	992.46	1099.8	80.24	422.49
6.83	2053.61	53.86	27.14	2044.09	48.69	46.1	1960.21	79.28	174.58	2003.42	86.65	200.89	2519.32	-14.04	38.8	2492.4	-4.04	44.02	2517.35	-58.78	-18.45	2509.36	-69.29	30.32	2328.35	44.97	1215.56	0	0	0	2318.38	7.24	1597.87	2299.58	108.97	1586.29	2185.74	-27.05	1546.74	2149.67	70.1	1555.84	391.87	1128.06	73.1	989.91	1099.01	79.87	420.51
6.84	2059.35	55.64	25.5	2053.79	51.19	48.06	1977.16	79.47	185.14	2022.3	87.28	208.85	2519.26	-14.2	38.68	2492.52	-4.17	43.95	2518.49	-59.65	-13.83	2511.98	-70.27	33.91	2336.73	45.98	1215.5	0	0	0	2326.73	6.63	1598.32	2308.24	108.21	1587.1	2194.85	-26.85	1546.55	2157.99	69.68	1556.43	392.39	1127.87	73.12	989.94	1097.99	80.25	422.34
6.85	2069.4	57.95	27.79	2065.31	53.9	51.83	1996.22	79.92	193.67	2040.79	88.43	216.67	2519.73	-14.33	38.65	2492.46	-4.3	43.8	2519.08	-60.55	-8.94	2514.13	-71.27	37.74	2345.12	47.04	1215.2	0	0	0	2335.39	6.14	1598.78	2316.29	108.07	1587.85	2203.9	-26.61	1546.4	2166.59	68.98	1556.82	390.92	1127.91	72.82	991.28	1098.34	80.45	419.69
6.86	2082.82	62.16	32.45	2079.37	57.89	56.42	2016.9	80.33	201.19	2060.45	87.8	223.33	2519.86	-14.64	38.55	2492.55	-4.42	43.78	2519.15	-61.49	-3.8	2515.82	-72.3	41.79	2353.27	48.09	1214.89	0	0	0	2343.99	5.74	1599.24	2324.88	107.57	1588.66	2212.89	-26.32	1546.29	2175.37	68.21	1557.2	391.99	1127.86	72.96	991.17	1098.79	80.39	420.53
6.87	2101.4	67.69	38.33	2097.73	62.55	62.13	2034.91	80.41	207.32	2079.68	87.68	229.06	2519.55	-14.49	38.54	2492.47	-4.54	43.65	2518.73	-62.45	1.57	2517.08	-73.36	46.05	2361.42	49.1	1214.65	0	0	0	2352.93	5.46	1599.7	2332.79	107.39	1589.5	2221.82	-25.98	1546.23	2183.87	67.65	1557.46	392.13	1128.25	72.99	991.08	1098.94	80.31	423.01
6.88	2122.95	73.87	44.09	2118.69	67.93	67.65	2053.17	81.01	212.4	2097.22	88.73	235.19	2519.69	-14.52	38.55	2492.43	-4.65	43.56	2517.83	-63.44	7.16	2517.92	-74.42	50.51	2369.37	50.02	1214.49	0	0	0	2361.37	5.22	1600.19	2341.16	107.12	1590.41	2230.69	-25.6	1546.2	2192.62	67.11	1557.65	392.15	1128.5	72.85	989.63	1099.36	79.73	422.61
6.89	2147.3	80.36	49.67	2142.08	73.61	72.79	2072.39	80.59	215.57	2116.26	87.65	239.86	2519.44	-14.61	38.27	2492.28	-4.68	43.43	2516.49	-64.46	12.97	2518.38	-75.51	55.16	2377.25	50.89	1214.49	0	0	0	2369.92	5.18	1600.72	2349.38	107.22	1591.23	2239.51	-25.16	1546.21	2201.05	66.56	1557.99	391.57	1128.5	72.91	991.04	1099.29	80.12	420.96
6.9	2172.12	86.86	54.14	2166.08	79.17	76.74	2092.88	79.06	217.04	2136.08	86.06	242.73	2519.4	-14.78	38.06	2492.32	-4.72	43.37	2514.72	-65.49	18.97	2518.45	-76.6	59.98	2385.62	51.74	1214.71	0	0	0	2378.37	5.23	1601.27	2357.47	107.34	1592.14	2248.26	-24.68	1546.26	2209.37	66.53	1558.41	391.33	1128.62	72.84	992	1098.3	80.7	422.1
6.91	2198.27	93	58.1	2191.12	84.54	79.93	2112.75	79.39	217.67	2155.32	86.06	244.56	2519.02	-14.29	38.15	2492.34	-4.74	43.27	2512.56	-66.54	25.15	2518.18	-77.7	64.97	2393.3	52.43	1215.07	0	0	0	2386.56	5.46	1601.82	2365.93	107.4	1592.92	2256.96	-24.15	1546.34	2217.51	66.6	1558.75	390.3	1129.03	72.33	991.97	1098.4	80.69	419.79
6.92	2225.16	98.88	61.26	2217.04	89.63	82.47	2132.91	80.35	217.17	2175.59	85.52	244.54	2519.38	-14.81	37.73	2492.52	-4.72	43.22	2510.02	-67.6	31.51	2517.57	-78.8	70.12	2401.33	53.12	1215.51	0	0	0	2395	5.9	1602.32	2374.19	107.65	1593.55	2265.61	-23.57	1546.47	2225.62	66.8	1559.14	391.89	1128.15	73.01	990.93	1098.23	80.44	421.04
6.93	2251.88	104.18	63.34	2244.06	94.39	84.48	2153.32	81.59	215.31	2195.85	85.96	243.33	2519.11	-14.47	37.72	2492.55	-4.63	43.04	2507.13	-68.67	38.02	2516.65	-79.9	75.42	2408.92	53.74	1215.92	0	0	0	2403.43	6.48	1602.79	2382.32	108.17	1594.05	2274.2	-22.95	1546.62	2233.86	66.8	1559.61	392.24	1127.95	73.34	991.31	1099.29	80.05	420.24
6.94	2279.64	109	64.8	2273.37	98.73	86.75	2174.83	82.18	211.81	2215.9	86.85	240.93	2519.23	-14.58	37.21	2492.66	-4.54	42.83	2503.91	-69.74	44.68	2515.44	-81	80.85	2416.57	54.28	1216.28	0	0	0	2411.92	7.22	1603.2	2390.23	108.92	1594.42	2282.74	-22.28	1546.81	2242.23	66.66	1560	391.91	1127.34	73.33	991.99	1098.1	80.73	418.9
6.95	2308.65	113.54	66.03	2301.37	102.67	87.16	2196.38	83.72	207.39	2235.29	88.87	237.9	2518.98	-13.98	37.11	2492.8	-4.4	42.6	2500.39	-70.82	51.47	2513.95	-82.09	86.4	2424.06	54.79	1216.52	0	0	0	2420.16	8.12	1603.53	2398.11	110.15	1594.59	2291.23	-21.57	1547.04	2250.69	66.7	1560.22	391.54	1127.35	73.18	990.94	1098.9	80.18	419.46
6.96	2337.5	117.73	66.18	2328.5	106.41	86.12	2217.59	85.88	201.97	2256.35	89.57	233.35	2519.36	-14.46	36.37	2493.01	-4.26	42.45	2496.6	-71.89	58.38	2512.22	-83.17	92.07	2431.66	55.29	1216.8	0	0	0	2428.46	9.22	1603.78	2406.12	110.88	1594.67	2299.67	-20.81	1547.29	2258.78	66.99	1560.43	391.2	1127.41	73.08	990.76	1098.94	80.14	419.19
6.97	2366.27	121.6	65.29	2356.03	109.93	84.46	2239.6	87.56	194.76	2277.82	89.94	227.5	2519.44	-13.91	36.44	2493.27	-4.07	42.29	2492.55	-72.96	65.39	2510.25	-84.23	97.85	2439.49	55.76	1216.96	0	0	0	2436.99	10.5	1603.93	2414.12	111.81	1594.6	2308.06	-20	1547.58	2267.09	66.94	1560.48	389.67	1128.11	72.41	990.83	1098.74	80.33	418.23
6.98	2397.19	125.28	64.55	2382.19	113.31	80.9	2262.54	89.66	186.85	2298.8	91.94	221.07	2519.71	-13.59	36.3	2493.39	-3.86	42.04	2488.27	-74.02	72.5	2508.07	-85.28	103.71	2447.37	56.24	1217.04	0	0	0	2445.19	11.95	1604.05	2421.89	113.08	1594.26	2316.4	-19.15	1547.9	2275.53	66.59	1560.53	390.54	1128.19	72.51	991.44	1099.06	80.32	420.26
6.99	2427.74	128.63	63.18	2412.38	116.54	78.71	2285.11	92.52	178.04	2320.23	94.37	213.69	2519.1	-12.16	38.62	2493.65	-3.61	41.8	2483.79	-75.07	79.69	2505.71	-86.31	109.66	2455.35	56.61	1216.91	0	0	0	2453.54	13.52	1604.09	2429.14	114.72	1593.82	2324.7	-18.26	1548.24	2282.65	67.97	1560.25	391.98	1129.08	72.51	991.07	1099.31	80.15	420.78
7	2458.13	131.68	61.36	2443.56	119.59	76.61	2308.96	94.94	167.97	2341.33	98.19	206.1	2519.59	-11.74	38.89	2494.01	-3.23	41.6	2479.13	-76.1	86.95	2503.17	-87.31	115.68	2463.35	56.89	1216.66	0	0	0	2461.64	15.33	1604.1	2436.76	116.03	1593.39	2332.95	-17.33	1548.61	2290.3	68.61	1559.79	392.81	1128.26	73.02	991.92	1098.9	80.42	420.75
7.01	2488.38	134.46	59.25	2473.75	122.45	73.81	2333.48	97.82	157.29	2364.13	100.36	196.82	2519.71	-11.42	38.7	2494.61	-2.75	41.7	2474.31	-77.11	94.26	2500.48	-88.28	121.76	2471.44	57.17	1216.24	0	0	0	2469.99	17.24	1604.02	2444.57	117.49	1592.76	2341.15	-16.35	1549.01	2298.48	68.38	1559.3	391.59	1127.26	73.12	990.89	1098.89	80.08	421.19
7.02	2519.51	137.17	57.2	2503.98	125.15	70.75	2359.11	100.67	145.92	2387.65	102.77	187.28	2520.35	-11.12	38.73	2494.89	-2.35	41.63	2469.37	-78.1	101.61	2497.66	-89.23	127.89	2479.74	57.46	1215.64	0	0	0	2478.09	19.29	1603.95	2452	119.21	1592.1	2349.32	-15.32	1549.44	2306.74	68.02	1558.67	391.63	1128.18	72.7	991.23	1099.26	80.01	420.81
7.03	2551.36	139.91	55.39	2534.75	127.9	67.73	2385.94	103.23	133.74	2410.49	107.21	177.62	2520.92	-10.79	38.62	2495.28	-2.04	41.61	2464.31	-79.06	108.99	2494.73	-90.13	134.06	2487.76	57.8	1214.92	0	0	0	2486.4	21.49	1603.84	2457.09	121.7	1593.25	2357.44	-14.26	1549.89	2314.69	68.07	1557.94	391.53	1127.91	73.03	990.16	1098.83	80.03	419.45
7.04	2584.14	142.72	53.97	2566.26	130.92	65.06	2415.28	104.26	120.7	2436.48	108.63	166.69	2521.35	-10.65	38.61	2495.6	-1.88	41.73	2459.17	-80	116.39	2491.72	-91	140.26	2495.69	58.11	1214.07	0	0	0	2494.68	23.8	1603.68	2463.92	123.77	1592.86	2365.52	-13.15	1550.37	2322.04	68.98	1556.93	390.63	1128.7	72.68	990.93	1098.64	80.27	420.02
7.05	2616.36	145.73	52.64	2597.88	134.08	62.55	2443.43	107.38	108.48	2461.72	112.08	156.04	2521.23	-10.53	38.6	2495.37	-1.86	41.75	2453.98	-80.9	123.79	2488.63	-91.83	146.48	2503.94	58.46	1213.18	0	0	0	2502.97	26.23	1603.48	2470.98	125.74	1592.07	2373.56	-12	1550.87	2329.69	69.27	1555.87	391.4	1127.34	73.05	990.13	1099.21	80.01	420.99
7.06	2648.62	149.13	51.7	2629.71	137.51	60.54	2473.08	109.89	95.81	2489.16	113.63	144.34	2520.96	-10.66	38.53	2495.1	-2.03	41.56	2448.75	-81.76	131.18	2485.5	-92.61	152.7	2511.92	58.95	1212.26	0	0	0	2511.1	28.71	1603.22	2478.02	127.85	1591.2	2381.57	-10.81	1551.39	2336.81	70.44	1554.61	391.3	1127.99	72.83	990.08	1098.52	80.23	421.2
7.07	2680.38	152.69	50.99	2661.15	141.04	58.72	2473.08	109.89	95.81	2489.16	113.63	144.34	2521.55	-12.17	35.95	2494.94	-2.36	41.08	2443.51	-82.58	138.54	2482.33	-93.35	158.93	2519.91	59.61	1211.33	0	0	0	2519.28	31.28	1602.9	2485.22	129.93	1590.28	2389.53	-9.58	1551.93	2345.48	69.57	1553.52	392.95	1128.85	73.11	991.02	1098.09	80.46	419.41
7.08	2712.26	156.21	51	2692.48	144.58	57.4	2473.08	109.89	95.81	2489.16	113.63	144.34	2521.36	-12.36	35.43	2494.94	-2.77	40.67	2438.29	-83.36	145.87	2479.16	-94.03	165.13	2527.76	60.32	1210.33	0	0	0	2527.45	33.87	1602.51	2492.28	132.07	1589.35	2397.46	-8.31	1552.49	2353.26	69.83	1552.32	392.84	1128.78	72.95	990.91	1097.96	80.58	420.98
7.09	2743.88	159.63	51.78	2723.82	148.18	57.06	2473.08	109.89	95.81	2489.16	113.63	144.34	2521.88	-13	34.91	2494.98	-3.15	40.43	2433.1	-84.1	153.16	2476	-94.65	171.32	2535.61	61.29	1209.27	0	0	0	2535.56	36.52	1602.04	2499.4	134.26	1588.29	2405.36	-7	1553.07	2361.5	69.63	1551.09	391.94	1128.84	72.83	990.93	1098.72	80.31	421.46
7.1	2774.56	162.86	53.73	2754.38	151.73	57.85	2473.08	109.89	95.81	2489.16	113.63	144.34	2521.65	-13.51	34.5	2495.02	-3.4	40.28	2427.98	-84.78	160.37	2472.88	-95.22	177.47	2543.81	62.32	1208.2	0	0	0	2543.61	39.24	1601.43	2506.25	136.53	1587.17	2413.22	-5.64	1553.67	2369.13	70.03	1549.73	392.72	1128.56	73.05	990.36	1099.54	79.93	420.7
7.11	2804.13	166.04	57.15	2783.91	155.11	60.16	2473.08	109.89	95.81	2489.16	113.63	144.34	2521.47	-13.57	34.38	2494.97	-3.53	40.18	2422.94	-85.41	167.52	2469.81	-95.73	183.57	2551.67	63.62	1207.08	0	0	0	2551.65	42	1600.71	2512.88	138.76	1585.98	2421.05	-4.25	1554.29	2377.4	69.97	1548.37	394.11	1127.28	73.76	990.53	1098.76	80.21	422.18
7.12	2832.49	169.3	62.16	2811.91	158.47	63.77	2473.08	109.89	95.81	2489.16	113.63	144.34	2521.61	-14.1	34	2494.98	-3.69	40.12	2418.02	-85.98	174.57	2466.8	-96.16	189.62	2559.96	64.93	1205.88	0	0	0	2559.61	44.81	1599.83	2520.02	140.98	1584.56	2428.85	-2.82	1554.92	2385.19	70.43	1546.85	392.18	1128.85	73.03	990.75	1097.99	80.65	420.45
7.13	2859.46	172.75	68.72	2838.76	162.04	69.05	2473.08	109.89	95.81	2489.16	113.63	144.34	2521.75	-14.02	34.21	2495.13	-3.89	40.13	2413.24	-86.49	181.53	2463.9	-96.53	195.6	2567.88	66.42	1204.61	0	0	0	2567.55	47.64	1598.78	2527.38	143.38	1582.99	2436.61	-1.35	1555.57	2392.8	71.29	1545.13	391.54	1127.94	72.87	990.09	1099.73	79.81	419.63
7.14	2884.44	176.41	76.35	2863.81	165.88	75.6	2473.08	109.89	95.81	2489.16	113.63	144.34	2521.97	-14.26	34.05	2494.92	-4.04	39.89	2408.61	-86.94	188.37	2461.11	-96.83	201.5	2575.98	67.97	1203.24	0	0	0	2575.58	50.52	1597.61	2534.34	145.82	1581.38	2444.35	0.16	1556.23	2400.48	72.24	1543.43	391.83	1127.55	73.09	990.13	1100.05	79.87	420.66
7.15	2907.32	180.23	85	2886.67	169.78	83.01	2473.08	109.89	95.81	2489.16	113.63	144.34	2521.49	-14.1	33.89	2495.21	-4.14	39.97	2404.17	-87.32	195.08	2458.45	-97.05	207.31	2584.27	69.57	1201.76	0	0	0	2583.66	53.46	1596.37	2541.26	148.25	1579.74	2452.06	1.7	1556.91	2408.13	73.06	1541.73	392.58	1127.7	73.48	990.42	1099.12	80.04	419.43
7.16	2927.93	183.82	94.31	2907.47	173.31	91.19	2473.08	109.89	95.81	2489.16	113.63	144.34	2521.32	-13.89	33.98	2495.17	-4.32	39.89	2399.94	-87.62	201.66	2455.94	-97.19	213.03	2592.57	71.3	1200.24	0	0	0	2591.62	56.45	1595.08	2548.26	150.7	1578.07	2459.74	3.28	1557.6	2416.31	73.44	1540.17	392.68	1127.02	73.62	989.42	1098.46	80.16	421.93
7.17	2945.95	187.05	103.35	2925.73	176.5	99.24	2473.08	109.89	95.81	2489.16	113.63	144.34	2521.8	-14.4	33.69	2495.36	-4.46	39.92	2395.94	-87.85	208.08	2453.61	-97.25	218.63	2600.75	73.03	1198.67	0	0	0	2599.64	59.5	1593.83	2555.2	153.23	1576.45	2467.4	4.9	1558.3	2423.52	74.95	1538.56	392.02	1127.69	73.12	991.09	1098.06	80.48	423.12
7.18	2961.29	189.8	111.34	2941.41	179.34	106.47	2473.08	109.89	95.81	2489.16	113.63	144.34	2522.02	-14.68	33.52	2495.32	-4.64	39.81	2392.2	-88.01	214.34	2451.48	-97.22	224.12	2608.99	74.75	1197.12	0	0	0	2607.59	62.65	1592.62	2562.22	155.91	1574.88	2475.03	6.56	1559.01	2431.25	76.01	1536.93	391.38	1127.93	72.91	990.53	1099.14	80.03	421
7.19	2974.14	191.99	117.75	2954.16	181.71	111.95	2473.08	109.89	95.81	2489.16	113.63	144.34	2521.88	-14.68	33.46	2495.5	-4.84	39.8	2388.74	-88.08	220.42	2449.55	-97.1	229.47	2617.07	76.6	1195.66	0	0	0	2615.55	65.87	1591.46	2569.06	158.6	1573.35	2482.64	8.25	1559.72	2439.21	77.07	1535.42	391.18	1128.19	72.85	989.8	1099.63	79.66	421.53
7.2	2984.35	193.68	121.76	2964.66	183.51	115.58	2473.08	109.89	95.81	2489.16	113.63	144.34	2521.79	-14.62	33.46	2495.51	-5.03	39.69	2385.59	-88.07	226.3	2447.87	-96.89	234.69	2625.49	78.53	1194.32	0	0	0	2623.32	69.18	1590.4	2576.08	161.42	1571.95	2490.23	9.98	1560.45	2447.44	77.67	1534.07	391.17	1128.01	72.73	990.29	1098.35	80.3	422.98
7.21	2991.76	194.61	123.03	2972.58	184.65	116.87	2473.08	109.89	95.81	2489.16	113.63	144.34	2521.78	-14.76	33.22	2495.5	-5.21	39.58	2382.77	-87.96	231.99	2446.44	-96.58	239.75	2633.73	80.54	1193.1	0	0	0	2631.13	72.62	1589.46	2582.51	164.38	1570.76	2497.8	11.75	1561.19	2454.66	79.78	1532.7	391.63	1128.06	72.88	989.68	1098.02	80.28	421.26
7.22	2996.66	195.1	121.33	2977.82	185.3	115.26	2473.08	109.89	95.81	2489.16	113.63	144.34	2521.53	-14.69	33.13	2495.62	-5.44	39.5	2380.31	-87.77	237.45	2445.29	-96.17	244.64	2642.04	82.73	1192.06	0	0	0	2638.83	76.16	1588.62	2589.55	167.39	1569.67	2505.35	13.55	1561.93	2462.15	81.73	1531.34	391.47	1128.83	72.55	989.95	1099.12	79.87	421.15
7.23	3000.22	195.19	116.77	2980.55	185.46	110.5	2473.08	109.89	95.81	2489.16	113.63	144.34	2522.12	-14.88	33.18	2495.66	-5.68	39.41	2378.22	-87.48	242.69	2444.43	-95.65	249.37	2650.56	85.07	1191.27	0	0	0	2646.52	79.72	1587.89	2596.54	170.43	1568.67	2512.87	15.38	1562.67	2469.85	83.45	1530.36	392.67	1127.52	73.3	990.09	1099.55	79.75	419.5
7.24	3002.61	195.47	109.74	2982.65	185.7	103.64	2473.08	109.89	95.81	2489.16	113.63	144.34	2521.73	-14.96	32.88	2495.86	-5.9	39.4	2376.54	-87.09	247.68	2443.89	-95.03	253.91	2658.78	87.61	1190.66	0	0	0	2654.03	83.41	1587.28	2603.35	173.57	1567.8	2520.38	17.25	1563.42	2477.63	85.15	1529.46	391.88	1128.12	72.94	990.24	1099.18	80.01	418.93
7.25	3004.34	196.75	102.16	2984.34	186.67	96.44	2473.08	109.89	95.81	2489.16	113.63	144.34	2521.66	-15.03	32.84	2496.13	-6.18	39.48	2375.29	-86.6	252.41	2443.68	-94.3	258.25	2667.16	90.38	1190.24	0	0	0	2661.54	87.15	1586.74	2610.27	176.84	1566.99	2527.88	19.15	1564.18	2484.99	87.62	1528.5	391.84	1129.08	72.61	990.07	1099.04	79.98	420.89
7.26	3007.35	199.5	95.31	2987.44	188.9	90.47	2473.08	109.89	95.81	2489.16	113.63	144.34	2521.89	-15.14	32.81	2496.04	-6.42	39.39	2374.49	-86	256.88	2443.84	-93.45	262.39	2675.62	93.34	1190.07	0	0	0	2669.07	90.97	1586.32	2616.87	180.24	1566.39	2535.36	21.09	1564.93	2484.99	87.62	1528.5	390.95	1129.19	72.59	989.46	1098.19	80	421.52
7.27	3012.79	203.67	87.32	2992.06	192.16	84.26	2473.08	109.89	95.81	2489.16	113.63	144.34	2521.46	-15.16	32.66	2496.29	-6.73	39.55	2374.16	-85.29	261.06	2444.37	-92.49	266.31	2684.08	96.49	1190.04	0	0	0	2676.6	94.88	1586.12	2623.82	183.73	1565.94	2542.82	23.06	1565.69	2484.99	87.62	1528.5	391.32	1128.65	72.81	989.53	1099.22	79.84	420.43
7.28	3017.11	205.83	76.26	2996.6	194.11	75.42	2473.08	109.89	95.81	2489.16	113.63	144.34	2521.94	-15.16	32.83	2496.37	-7.01	39.62	2374.34	-84.47	264.95	2445.29	-91.4	270.01	2692.64	99.67	1190.29	0	0	0	2684.04	98.88	1586.29	2630.58	187.26	1565.88	2550.27	25.06	1566.45	2484.99	87.62	1528.5	391.92	1127.36	73.13	989.18	1100.11	79.33	420.73
7.29	3020.61	205.97	66.83	3000.08	194.11	67.29	2473.08	109.89	95.81	2489.16	113.63	144.34	2521.94	-15.1	32.85	2496.68	-7.19	39.81	2375.04	-83.53	268.54	2446.64	-90.19	273.47	2701.12	102.9	1190.91	0	0	0	2691.5	102.98	1586.82	2637.33	190.93	1566.19	2557.71	27.1	1567.21	2484.99	87.62	1528.5	392.6	1128.1	73.06	988.39	1099.99	79.16	421.95
7.3	3023.98	204.61	59.96	3003.11	192.77	61.31	2473.08	109.89	95.81	2489.16	113.63	144.34	2522.24	-15.19	33.04	2496.84	-7.34	39.92	2376.3	-82.48	271.8	2448.42	-88.85	276.68	2709.68	106.11	1191.88	0	0	0	2698.84	107.15	1587.62	2643.93	194.67	1566.8	2565.14	29.17	1567.96	2484.99	87.62	1528.5	391.43	1128.18	72.78	989.31	1099.15	79.69	421.48
7.31	3026.95	202.31	54.33	3005.68	190.63	56.12	2473.08	109.89	95.81	2489.16	113.63	144.34	2522.62	-15.17	33.17	2497.39	-7.42	40.28	2378.12	-81.3	274.72	2450.67	-87.39	279.63	2718.24	109.42	1193.19	0	0	0	2706.18	111.33	1588.63	2650.77	198.43	1567.6	2572.56	31.27	1568.72	2484.99	87.62	1528.5	392.69	1127.64	73.23	989	1099.87	79.35	420.33
7.32	3028.42	200.93	51.15	3007	189.16	53.2	2473.08	109.89	95.81	2489.16	113.63	144.34	2523.8	-15.53	33.31	2497.92	-7.39	40.67	2380.55	-79.99	277.3	2453.39	-85.78	282.32	2726.69	112.73	1194.77	0	0	0	2713.38	115.57	1589.84	2657.57	202.34	1568.67	2579.98	33.4	1569.47	2484.99	87.62	1528.5	393.99	1127.21	73.72	990	1098.43	80.26	420.85
7.33	3028.75	200.66	49.07	3007.6	188.9	51.32	2473.08	109.89	95.81	2489.16	113.63	144.34	2524.41	-15.82	33.19	2498.61	-7.07	41.42	2383.6	-78.55	279.52	2456.61	-84.04	284.72	2735.09	116.05	1196.64	0	0	0	2720.46	119.85	1591.24	2664.03	206.17	1569.87	2587.38	35.56	1570.21	2484.99	87.62	1528.5	393.78	1127.68	73.5	988.83	1098.72	79.97	422.48
7.34	3028.91	200.67	47.13	3007.8	189.01	49.63	2473.08	109.89	95.81	2489.16	113.63	144.34	2525.84	-15.85	33.33	2499.78	-6.76	42.31	2387.29	-76.98	281.37	2460.35	-82.15	286.83	2743.4	119.29	1198.72	0	0	0	2727.61	124.21	1592.7	2670.6	210.05	1571.18	2594.78	37.75	1570.95	2484.99	87.62	1528.5	393.57	1127.11	73.53	988.9	1098.83	79.79	424.09
7.35	3028.83	200.43	45.95	3008.04	188.68	48.66	2473.08	109.89	95.81	2489.16	113.63	144.34	2526.71	-15.39	33.66	2501.27	-6.39	43.32	2391.66	-75.27	282.83	2464.63	-80.12	288.64	2751.72	122.48	1200.93	0	0	0	2734.69	128.61	1594.15	2677.06	213.99	1572.44	2602.17	39.97	1571.69	2484.99	87.62	1528.5	392.73	1128.31	73.1	988.57	1099.96	79.4	423.73
7.36	3029.21	200.21	45.44	3008.31	188.52	48.11	2473.08	109.89	95.81	2489.16	113.63	144.34	2527.56	-15.68	33.51	2502.89	-6.18	44.47	2396.72	-73.42	283.9	2469.47	-77.94	290.14	2759.71	125.62	1203.15	0	0	0	2741.89	132.99	1595.51	2683.65	217.98	1573.52	2609.56	42.22	1572.41	2484.99	87.62	1528.5	393.24	1128.75	73.07	989.11	1099.59	79.6	422.98
7.37	3029.12	200.13	44.84	3008.37	188.46	47.61	2473.08	109.89	95.81	2489.16	113.63	144.34	2528.69	-16.13	33.44	2505.31	-6.03	45.9	2402.51	-71.42	284.55	2474.88	-75.61	291.32	2767.76	128.75	1205.21	0	0	0	2748.84	137.38	1596.71	2690.25	221.94	1574.41	2616.95	44.51	1573.13	2484.99	87.62	1528.5	393.55	1127.69	73.34	989.29	1099.36	79.75	423.27
7.38	3029.29	200.07	44.55	3008.62	188.34	47.36	2473.08	109.89	95.81	2489.16	113.63	144.34	2529.57	-16.3	33.23	2507.35	-6.18	46.42	2409.03	-69.28	284.78	2480.9	-73.13	292.16	2775.68	131.83	1207.09	0	0	0	2755.96	141.77	1597.76	2696.58	225.85	1575.06	2624.34	46.82	1573.84	2484.99	87.62	1528.5	393.84	1127.55	73.64	990.27	1099.73	79.94	421.76
7.39	3029.45	199.94	44.3	3008.67	188.22	47.04	2473.08	109.89	95.81	2489.16	113.63	144.34	2531.44	-16.72	32.82	2510.41	-6.26	47.29	2416.33	-66.99	284.57	2487.54	-70.48	292.66	2783.87	134.91	1208.8	0	0	0	2763.03	146.21	1598.7	2703.01	229.73	1575.59	2631.73	49.15	1574.54	2484.99	87.62	1528.5	392.83	1127.65	73.44	990.42	1098.9	80.35	421.11
7.4	3029.48	199.84	44.04	3008.77	188.11	46.82	2473.08	109.89	95.81	2489.16	113.63	144.34	2533.39	-15.68	34.94	2513.55	-6.34	48.01	2424.42	-64.54	283.91	2494.83	-67.67	292.8	2791.79	137.87	1210.23	0	0	0	2770.08	150.53	1599.53	2709.45	233.65	1576.04	2639.11	51.52	1575.22	2484.99	87.62	1528.5	392.86	1126.49	73.72	989.16	1099.12	79.8	422.5
7.41	3029.59	199.75	43.88	3008.96	188.04	46.69	2473.08	109.89	95.81	2489.16	113.63	144.34	2536.18	-15.79	34.23	2518.16	-6.4	49.32	2433.32	-61.93	282.79	2502.77	-64.7	292.58	2799.44	140.66	1211.28	0	0	0	2777.02	154.83	1600.3	2715.8	237.47	1576.37	2646.5	53.92	1575.9	2484.99	87.62	1528.5	393.37	1127.29	73.36	989.27	1099.47	79.74	423.01
7.42	3029.47	199.68	43.61	3008.94	187.94	46.46	2473.08	109.89	95.81	2489.16	113.63	144.34	2539.74	-15.89	33.4	2523.68	-6.39	50.67	2443.07	-59.17	281.19	2511.39	-61.56	291.98	2807.01	143.37	1212.03	0	0	0	2783.82	159.15	1600.99	2721.71	241.22	1576.63	2653.9	56.34	1576.56	2484.99	87.62	1528.5	393.19	1127.99	73.17	989.28	1099.61	79.64	422.81
7.43	3029.56	199.6	43.45	3008.99	187.93	46.32	2473.08	109.89	95.81	2489.16	113.63	144.34	2544.81	-16.9	31.08	2530.7	-6.56	52.09	2453.69	-56.23	279.1	2520.72	-58.24	291	2814.57	146.06	1212.46	0	0	0	2790.64	163.5	1601.61	2728.26	244.95	1576.83	2661.29	58.79	1577.21	2484.99	87.62	1528.5	393.95	1127.87	73.42	989.97	1099.39	80.07	420.67
7.44	3029.58	199.61	43.26	3009.18	187.93	46.28	2473.08	109.89	95.81	2489.16	113.63	144.34	2549.38	-16.7	30.83	2538.28	-7.14	53.09	2465.19	-53.13	276.51	2530.77	-54.75	289.62	2821.91	148.63	1212.61	0	0	0	2797.5	167.71	1602.17	2734.53	248.6	1576.95	2668.7	61.27	1577.84	2484.99	87.62	1528.5	393.81	1127.59	73.38	989.79	1099.97	79.72	420.49
7.45	3029.72	199.52	43.17	3009.19	187.93	46.14	2473.08	109.89	95.81	2489.16	113.63	144.34	2555.92	-17.01	30.18	2546.97	-7.39	54.37	2477.61	-49.86	273.41	2541.56	-51.07	287.83	2829.29	151.12	1212.62	0	0	0	2804.33	171.91	1602.67	2740.65	252.24	1577.06	2676.11	63.77	1578.45	2484.99	87.62	1528.5	394.02	1127.79	73.34	990.31	1100.57	79.55	422.15
7.46	3029.69	199.5	43.02	3009.34	187.93	46.08	2473.08	109.89	95.81	2489.16	113.63	144.34	2565.14	-17.09	32.3	2557.62	-7.15	56.84	2490.97	-46.41	269.78	2553.11	-47.22	285.62	2836.4	153.58	1212.53	0	0	0	2811.05	176.14	1603.12	2746.6	255.92	1577.14	2683.52	66.3	1579.05	2484.99	87.62	1528.5	392.5	1127.17	73.19	989.81	1099.38	79.89	422.14
7.47	3029.7	199.45	42.91	3009.35	187.93	45.97	2473.08	109.89	95.81	2489.16	113.63	144.34	2577.39	-17.2	34.98	2571.25	-6.69	59.76	2505.29	-42.78	265.6	2565.45	-43.17	282.98	2843.2	156.07	1212.41	0	0	0	2817.73	180.36	1603.53	2752.31	259.41	1577.23	2690.95	68.85	1579.63	2484.99	87.62	1528.5	392.43	1126.96	73.54	989.58	1098.99	79.97	424
7.48	3029.59	199.42	42.74	3009.43	187.93	45.9	2473.08	109.89	95.81	2489.16	113.63	144.34	2593.76	-17.07	38.25	2588.52	-6	63.32	2520.6	-38.97	260.88	2578.59	-38.94	279.9	2850.1	158.66	1212.28	0	0	0	2824.23	184.5	1603.9	2758.31	262.79	1577.28	2698.39	71.43	1580.19	2484.99	87.62	1528.5	392.63	1126.89	73.44	990.55	1098.68	80.38	422.84
7.49	3029.68	199.36	42.71	3009.6	187.95	45.95	2473.08	109.89	95.81	2489.16	113.63	144.34	2613.93	-16.1	41.93	2608.07	-4.64	66.69	2536.92	-34.97	255.58	2592.55	-34.52	276.38	2856.78	161.32	1212.24	0	0	0	2830.82	188.65	1604.24	2764.41	266.21	1577.29	2705.83	74.04	1580.73	2484.99	87.62	1528.5	392.17	1126.92	73.31	989.56	1099.5	79.68	422.15
7.5	3029.67	199.35	42.63	3009.52	187.98	45.83	2473.08	109.89	95.81	2489.16	113.63	144.34	2636.39	-14.54	45.12	2629.31	-2.84	69.32	2554.28	-30.78	249.71	2607.36	-29.89	272.39	2863.45	164.04	1212.35	0	0	0	2837.69	192.73	1604.56	2770.35	269.6	1577.34	2713.3	76.67	1581.25	2484.99	87.62	1528.5	394.24	1127.48	73.71	990.2	1099.35	79.93	423.22
7.51	3029.67	199.4	42.58	3009.57	187.99	45.79	2473.08	109.89	95.81	2489.16	113.63	144.34	2660.49	-12.59	47.63	2652.21	-0.63	71.29	2572.7	-26.4	243.24	2623.03	-25.07	267.93	2870.06	166.8	1212.58	0	0	0	2844.47	196.74	1604.9	2776.45	272.94	1577.45	2720.77	79.32	1581.75	2484.99	87.62	1528.5	395.11	1126.98	74.1	991.05	1098.19	80.62	422.24
7.52	3029.6	199.37	42.47	3009.62	187.99	45.74	2473.08	109.89	95.81	2489.16	113.63	144.34	2685.69	-10.28	49.35	2675.96	1.92	72.24	2592.2	-21.82	236.17	2639.59	-20.04	262.98	2876.37	169.6	1212.88	0	0	0	2851.21	200.68	1605.17	2782.23	276.21	1577.62	2728.26	82	1582.22	2484.99	87.62	1528.5	393.75	1127.49	73.65	989.28	1099.63	79.73	422.59
7.53	3029.66	199.39	42.44	3009.65	188.02	45.73	2473.08	109.89	95.81	2489.16	113.63	144.34	2711.75	-7.53	50.32	2700.83	4.87	72.63	2612.82	-17.05	228.48	2657.05	-14.8	257.55	2882.43	172.54	1213.23	0	0	0	2857.85	204.56	1605.39	2788.16	279.33	1577.8	2735.77	84.69	1582.67	2484.99	87.62	1528.5	394.96	1126.81	74.05	988.95	1099.48	79.8	423.47
7.54	3029.65	199.39	42.33	3009.68	188.04	45.65	2473.08	109.89	95.81	2489.16	113.63	144.34	2738.95	-4.32	50.79	2726.55	8.17	72.34	2634.56	-12.07	220.16	2675.43	-9.36	251.61	2888.3	175.58	1213.57	0	0	0	2864.38	208.4	1605.57	2794.58	282.5	1577.91	2743.29	87.42	1583.09	2484.99	87.62	1528.5	394.62	1127.3	73.91	989.65	1098.68	80.31	423.98
7.55	3029.43	199.42	42.06	3009.61	188.1	45.53	2473.08	109.89	95.81	2489.16	113.63	144.34	2766.81	-0.63	50.6	2753.31	11.93	71.45	2657.47	-6.88	211.19	2694.76	-3.7	245.15	2894.09	178.74	1213.94	0	0	0	2871.11	212.16	1605.67	2800.72	285.7	1578.02	2750.83	90.16	1583.49	2484.99	87.62	1528.5	394.32	1126.81	73.85	989.95	1099.17	80.11	425.44
7.56	3029.38	199.46	41.94	3009.61	188.14	45.41	2473.08	109.89	95.81	2489.16	113.63	144.34	2794.9	3.61	49.66	2781.05	16.27	70.2	2681.55	-1.48	201.57	2715.06	2.18	238.17	2899.88	182	1214.32	0	0	0	2877.81	215.89	1605.74	2806.82	288.76	1578.13	2758.39	92.93	1583.86	2484.99	87.62	1528.5	394.99	1127.13	73.73	989.38	1099.34	80.17	424.95
7.57	3029.45	199.54	41.91	3009.37	188.2	45.15	2473.08	109.89	95.81	2489.16	113.63	144.34	2824.13	8.42	48.7	2808.78	21.03	68.26	2706.84	4.12	191.28	2736.34	8.28	230.66	2905.55	185.34	1214.67	0	0	0	2884.46	219.61	1605.76	2812.83	291.83	1578.28	2765.97	95.72	1584.2	2484.99	87.62	1528.5	395.29	1126.46	73.93	990.62	1099.02	80.35	424.97
7.58	3029.19	199.58	41.64	3009.4	188.22	45.08	2473.08	109.89	95.81	2489.16	113.63	144.34	2853.33	13.71	47.06	2837.34	26.3	66.05	2728.49	8.29	183.17	2758.63	14.6	222.6	2911.31	188.82	1214.98	0	0	0	2891.12	223.28	1605.73	2818.59	294.88	1578.38	2773.57	98.53	1584.52	2484.99	87.62	1528.5	393.62	1127.15	73.22	990.14	1099.83	79.94	422.68
7.59	3029.08	199.7	41.45	3009.15	188.29	44.82	2473.08	109.89	95.81	2489.16	113.63	144.34	2883.28	19.59	45.49	2866.32	32.03	63.73	2750.93	12.69	174.21	2781.95	21.16	213.98	2916.97	192.43	1215.21	0	0	0	2897.71	226.9	1605.68	2824.61	297.87	1578.51	2781.2	101.36	1584.8	2484.99	87.62	1528.5	392.93	1127.19	73.2	991.5	1099.98	80.17	421.38
7.6	3029.17	199.74	41.47	3008.89	188.32	44.58	2473.08	109.89	95.81	2489.16	113.63	144.34	2912.96	26.07	43.72	2895.27	38.21	60.86	2773.37	17.4	164.19	2806.3	27.94	204.79	2922.72	196.1	1215.32	0	0	0	2904.22	230.56	1605.57	2830.26	300.84	1578.67	2788.85	104.21	1585.06	2484.99	87.62	1528.5	392.74	1127.34	73.16	991.11	1098.26	80.71	421.31
7.61	3029.04	199.77	41.38	3008.58	188.31	44.34	2473.08	109.89	95.81	2489.16	113.63	144.34	2944.07	33.47	42.85	2924.86	45.21	58.48	2796.8	22.49	153.72	2827.33	33.19	196.31	2928.26	199.84	1215.35	0	0	0	2910.57	234.24	1605.47	2836.11	303.8	1578.75	2796.53	107.08	1585.28	2484.99	87.62	1528.5	393.5	1126.55	73.49	990.38	1098.93	80.18	420.16
7.62	3029.21	199.79	41.5	3008.56	188.32	44.39	2473.08	109.89	95.81	2489.16	113.63	144.34	2974.76	41.68	41.83	2954.73	52.95	56.47	2820.88	27.88	142.88	2849.31	38.63	187.63	2933.78	203.67	1215.31	0	0	0	2916.94	237.83	1605.32	2841.72	306.71	1578.78	2804.23	109.98	1585.46	2484.99	87.62	1528.5	393	1126.84	73.23	991.1	1099.36	80.26	419.88
7.63	3029.05	199.75	41.47	3008.67	188.29	44.61	2473.08	109.89	95.81	2489.16	113.63	144.34	3005.98	50.99	41.63	2984.2	61.55	54.44	2846.12	33.86	132.23	2871.25	44.47	178.4	2939.34	207.56	1215.19	0	0	0	2923.29	241.36	1605.16	2847.36	309.63	1578.83	2811.96	112.89	1585.62	2484.99	87.62	1528.5	392.6	1127.06	73.05	990.16	1100.27	79.74	419.86
7.64	3029.18	199.5	41.6	3008.97	188.19	44.94	2473.08	109.89	95.81	2489.16	113.63	144.34	3035.87	61.1	40.84	3013.88	71.26	53.09	2872.22	40.35	122.23	2894.62	50.75	169.53	2944.97	211.47	1215.01	0	0	0	2929.62	245.04	1604.99	2852.35	312.62	1578.89	2819.72	115.82	1585.74	2484.99	87.62	1528.5	393.62	1127.04	73.52	989.1	1099.43	79.68	422.17
7.65	3029.33	199.2	41.72	3009.13	187.9	44.99	2473.08	109.89	95.81	2489.16	113.63	144.34	3066.61	72.44	41.4	3042.83	81.82	51.69	2898.46	47.28	112.27	2917.6	57.32	160.37	2950.63	215.37	1214.74	0	0	0	2935.77	248.75	1604.77	2857.52	315.58	1578.88	2827.5	118.76	1585.82	2484.99	87.62	1528.5	394.98	1126.48	73.88	990.34	1098.56	80.32	424.42
7.66	3029.6	198.75	41.79	3009.53	187.47	44.94	2473.08	109.89	95.81	2489.16	113.63	144.34	3097.16	84.79	42.61	3071.33	93.55	50.61	2924.98	54.5	102.7	2941.76	64.35	152.08	2956.31	219.32	1214.4	0	0	0	2941.74	252.43	1604.53	2862.87	318.49	1578.85	2835.32	121.73	1585.86	2484.99	87.62	1528.5	394.09	1127.71	73.39	991.58	1099.42	80.36	423.69
7.67	3030	198.31	41.82	3009.9	187.35	44.95	2473.08	109.89	95.81	2489.16	113.63	144.34	3125.66	98.36	43.23	3100	106.28	50.62	2951.39	62.45	93.62	2965.94	71.65	143.88	2961.93	223.23	1214.01	0	0	0	2947.56	256.16	1604.27	2868.04	321.44	1578.69	2843.17	124.72	1585.87	2484.99	87.62	1528.5	392.97	1127.5	73.26	991.61	1098.86	80.52	422.16
7.68	3030.12	198.3	41.74	3009.74	187.6	44.81	2473.08	109.89	95.81	2489.16	113.63	144.34	3125.66	98.36	43.23	3126.92	119.82	50.42	2977.09	70.71	84.81	2990.2	79.55	136.19	2967.4	227.11	1213.53	0	0	0	2953.35	260.02	1603.95	2873.05	324.45	1578.46	2851.06	127.72	1585.84	2484.99	87.62	1528.5	392.37	1127.9	73.15	990.87	1098.21	80.53	421.84
7.69	3029.63	198.81	41.36	3009.32	188.05	44.44	2473.08	109.89	95.81	2489.16	113.63	144.34	3125.66	98.36	43.23	3126.92	119.82	50.42	3003.94	79.61	77.59	3013.01	87.78	128.28	2972.88	231.04	1213.02	0	0	0	2959.11	263.9	1603.57	2879.25	327.25	1578.3	2858.98	130.74	1585.77	2484.99	87.62	1528.5	392.78	1128.03	73.21	991.25	1098.34	80.65	421.2
7.7	3029.39	199.44	41.06	3009.37	188.52	44.3	2473.08	109.89	95.81	2489.16	113.63	144.34	3125.66	98.36	43.23	3126.92	119.82	50.42	3030.49	89.28	70.84	3036.56	96.75	121.56	2978.36	234.98	1212.45	0	0	0	2964.86	267.78	1603.13	2879.25	327.25	1578.3	2866.93	133.77	1585.66	2484.99	87.62	1528.5	390.11	1128.93	72.16	989.32	1099.59	79.67	420.13
7.71	3029.58	199.97	40.9	3009.4	188.61	44.21	2473.08	109.89	95.81	2489.16	113.63	144.34	3125.66	98.36	43.23	3126.92	119.82	50.42	3055.17	98.32	64.65	3060.59	106.11	116.27	2984.05	238.79	1211.85	0	0	0	2970.53	271.78	1602.62	2879.25	327.25	1578.3	2874.93	136.83	1585.5	2484.99	87.62	1528.5	390.69	1129.19	72.32	990.59	1099.15	80.11	421.32
7.72	3029.58	200.1	40.78	3009.4	188.67	44.13	2473.08	109.89	95.81	2489.16	113.63	144.34	3125.66	98.36	43.23	3126.92	119.82	50.42	3080.41	109.52	61.33	3083.36	115.89	111.24	2989.86	242.67	1211.15	0	0	0	2976.17	275.79	1602.03	2879.25	327.25	1578.3	2882.96	139.89	1585.31	2484.99	87.62	1528.5	393.55	1127.1	73.34	990.64	1099.4	80.09	423.34
7.73	3029.55	200.18	40.68	3009.37	188.7	44.04	2473.08	109.89	95.81	2489.16	113.63	144.34	3125.66	98.36	43.23	3126.92	119.82	50.42	3109.64	122.01	58.19	3105.43	125.84	107.16	2995.68	246.69	1210.39	0	0	0	2981.72	279.76	1601.37	2879.25	327.25	1578.3	2891.02	142.98	1585.07	2484.99	87.62	1528.5	392.87	1126.79	73.4	989.94	1098.67	80.32	422.9
7.74	3029.49	200.19	40.59	3009.32	188.7	43.95	2473.08	109.89	95.81	2489.16	113.63	144.34	3125.66	98.36	43.23	3126.92	119.82	50.42	3133.32	133.9	55.18	3126.57	136.25	103.99	3001.33	250.64	1209.57	0	0	0	2987.23	283.79	1600.64	2879.25	327.25	1578.3	2899.13	146.08	1584.78	2484.99	87.62	1528.5	390.77	1127.89	72.63	990.67	1098.43	80.42	422.39
7.75	3029.4	200.17	40.52	3009.25	188.69	43.86	2473.08	109.89	95.81	2489.16	113.63	144.34	3125.66	98.36	43.23	3126.92	119.82	50.42	3133.32	133.9	55.18	3146.51	146.63	101.36	3006.85	254.59	1208.67	0	0	0	2992.57	287.81	1599.91	2879.25	327.25	1578.3	2907.29	149.19	1584.45	2484.99	87.62	1528.5	390.96	1128.37	72.68	990.41	1098.23	80.27	422.2
7.76	3029.29	200.11	40.47	3009.16	188.67	43.77	2473.08	109.89	95.81	2489.16	113.63	144.34	3125.66	98.36	43.23	3126.92	119.82	50.42	3133.32	133.9	55.18	3166.25	156.99	100.54	3012.42	258.72	1207.76	0	0	0	2997.85	291.79	1599.12	2879.25	327.25	1578.3	2915.48	152.32	1584.07	2484.99	87.62	1528.5	391.52	1128.59	72.79	990.94	1097.82	80.56	421.4
7.77	3029.16	200.01	40.42	3009.07	188.63	43.68	2473.08	109.89	95.81	2489.16	113.63	144.34	3125.66	98.36	43.23	3126.92	119.82	50.42	3133.32	133.9	55.18	3184.61	167.12	100.42	3017.96	262.88	1206.84	0	0	0	3003.16	295.76	1598.28	2879.25	327.25	1578.3	2923.72	155.46	1583.64	2484.99	87.62	1528.5	390.19	1128.87	72.55	992.93	1098.39	80.95	420.43
7.78	3029.03	199.9	40.38	3008.97	188.6	43.59	2473.08	109.89	95.81	2489.16	113.63	144.34	3125.66	98.36	43.23	3126.92	119.82	50.42	3133.32	133.9	55.18	3184.61	167.12	100.42	3023.46	267.11	1205.94	0	0	0	3008.47	299.77	1597.41	2879.25	327.25	1578.3	2932	158.62	1583.17	2484.99	87.62	1528.5	390.46	1129.74	72.62	991.72	1098.09	80.75	420.05
7.79	3028.89	199.77	40.35	3008.88	188.57	43.5	2473.08	109.89	95.81	2489.16	113.63	144.34	3125.66	98.36	43.23	3126.92	119.82	50.42	3133.32	133.9	55.18	3184.61	167.12	100.42	3028.92	271.46	1205.01	0	0	0	3013.73	303.73	1596.51	2879.25	327.25	1578.3	2940.33	161.79	1582.64	2484.99	87.62	1528.5	390.22	1129.16	72.5	990.84	1098.78	80.38	420.67
7.8	3028.74	199.64	40.33	3008.79	188.55	43.41	2473.08	109.89	95.81	2489.16	113.63	144.34	3125.66	98.36	43.23	3126.92	119.82	50.42	3133.32	133.9	55.18	3184.61	167.12	100.42	3034.39	275.76	1204.09	0	0	0	3019.08	307.74	1595.59	2879.25	327.25	1578.3	2948.7	164.97	1582.07	2484.99	87.62	1528.5	390.9	1128.83	72.74	991.45	1098.82	80.32	421.23
7.81	3028.61	199.5	40.3	3008.72	188.54	43.33	2473.08	109.89	95.81	2489.16	113.63	144.34	3125.66	98.36	43.23	3126.92	119.82	50.42	3133.32	133.9	55.18	3184.61	167.12	100.42	3039.78	280.03	1203.18	0	0	0	3024.48	311.74	1594.67	2879.25	327.25	1578.3	2957.13	168.16	1581.44	2484.99	87.62	1528.5	389.9	1128.89	72.62	991.08	1099.22	80.22	421.43
7.82	3028.48	199.37	40.27	3008.66	188.55	43.24	2473.08	109.89	95.81	2489.16	113.63	144.34	3125.66	98.36	43.23	3126.92	119.82	50.42	3133.32	133.9	55.18	3184.61	167.12	100.42	3045.02	284.33	1202.25	0	0	0	3029.89	315.58	1593.75	2879.25	327.25	1578.3	2964.75	171.01	1580.63	2484.99	87.62	1528.5	389.59	1128.48	72.62	991.17	1099.21	80.29	420.58
7.83	3028.37	199.26	40.25	3008.62	188.58	43.16	2473.08	109.89	95.81	2489.16	113.63	144.34	3125.66	98.36	43.23	3126.92	119.82	50.42	3133.32	133.9	55.18	3184.61	167.12	100.42	3050.25	288.6	1201.37	0	0	0	3035.24	319.41	1592.89	2879.25	327.25	1578.3	2972.57	173.91	1579.85	2484.99	87.62	1528.5	390.03	1128.5	72.62	991.73	1098.76	80.48	418.57
7.84	3028.28	199.17	40.22	3008.6	188.65	43.09	2473.08	109.89	95.81	2489.16	113.63	144.34	3125.66	98.36	43.23	3126.92	119.82	50.42	3133.32	133.9	55.18	3184.61	167.12	100.42	3055.62	292.77	1200.58	0	0	0	3040.53	323.31	1592.06	2879.25	327.25	1578.3	2980.33	176.86	1579.09	2484.99	87.62	1528.5	392.02	1129.19	72.43	991.84	1099.04	80.49	418.16
7.85	3028.22	199.12	40.18	3008.62	188.75	43.01	2473.08	109.89	95.81	2489.16	113.63	144.34	3125.66	98.36	43.23	3126.92	119.82	50.42	3133.32	133.9	55.18	3184.61	167.12	100.42	3061.06	296.98	1199.86	0	0	0	3045.95	326.97	1591.26	2879.25	327.25	1578.3	2988.04	179.77	1578.41	2484.99	87.62	1528.5	392.7	1130.54	72.02	992.29	1098.43	80.72	419
7.86	3028.18	199.1	40.13	3008.67	188.89	42.95	2473.08	109.89	95.81	2489.16	113.63	144.34	3125.66	98.36	43.23	3126.92	119.82	50.42	3133.32	133.9	55.18	3184.61	167.12	100.42	3066.49	301.13	1199.25	0	0	0	3051.25	330.58	1590.48	2879.25	327.25	1578.3	2995.68	182.63	1577.75	2484.99	87.62	1528.5	392.78	1129.17	72.39	991.37	1098.55	80.48	422.29
7.87	3028.18	199.12	40.08	3008.77	189.07	42.88	2473.08	109.89	95.81	2489.16	113.63	144.34	3125.66	98.36	43.23	3126.92	119.82	50.42	3133.32	133.9	55.18	3184.61	167.12	100.42	3072.01	305.35	1198.77	0	0	0	3056.48	334.35	1589.74	2879.25	327.25	1578.3	3003.29	185.55	1577.19	2484.99	87.62	1528.5	392.71	1128.94	72.55	992.01	1099.86	80.28	419.79
7.88	3028.23	199.2	40.01	3008.91	189.3	42.83	2473.08	109.89	95.81	2489.16	113.63	144.34	3125.66	98.36	43.23	3126.92	119.82	50.42	3133.32	133.9	55.18	3184.61	167.12	100.42	3077.59	309.54	1198.37	0	0	0	3061.82	338	1589.19	2879.25	327.25	1578.3	3011.04	188.51	1576.8	2484.99	87.62	1528.5	392.76	1127.41	73.18	991.89	1099.2	80.41	418.21
7.89	3028.32	199.34	39.92	3009.1	189.59	42.78	2473.08	109.89	95.81	2489.16	113.63	144.34	3125.66	98.36	43.23	3126.92	119.82	50.42	3133.32	133.9	55.18	3184.61	167.12	100.42	3083.11	313.57	1198.15	0	0	0	3067.21	341.59	1588.99	2879.25	327.25	1578.3	3018.66	191.47	1576.81	2484.99	87.62	1528.5	392.74	1127.68	72.93	991.65	1097.41	81.05	421.12
7.9	3028.46	199.55	39.82	3009.34	189.94	42.73	2473.08	109.89	95.81	2489.16	113.63	144.34	3125.66	98.36	43.23	3126.92	119.82	50.42	3133.32	133.9	55.18	3184.61	167.12	100.42	3088.58	317.54	1198.15	0	0	0	3072.42	345.39	1589.11	2879.25	327.25	1578.3	3026.05	194.45	1577.25	2484.99	87.62	1528.5	392.74	1128	72.74	991.64	1098.66	80.58	422.83
7.91	3028.66	199.83	39.71	3009.65	190.36	42.7	2473.08	109.89	95.81	2489.16	113.63	144.34	3125.66	98.36	43.23	3126.92	119.82	50.42	3133.32	133.9	55.18	3184.61	167.12	100.42	3093.97	321.62	1198.46	0	0	0	3077.74	349.11	1589.45	2879.25	327.25	1578.3	3033.28	197.48	1577.99	2484.99	87.62	1528.5	392.74	1128.16	72.7	992.14	1098.13	81.07	421.76
7.92	3028.92	200.2	39.57	3010.02	190.85	42.67	2473.08	109.89	95.81	2489.16	113.63	144.34	3125.66	98.36	43.23	3126.92	119.82	50.42	3133.32	133.9	55.18	3184.61	167.12	100.42	3099.28	325.67	1199.09	0	0	0	3083.14	352.74	1590.03	2879.25	327.25	1578.3	3040.8	200.53	1578.96	2484.99	87.62	1528.5	392.58	1126.52	73.43	992.14	1097.76	81.16	420.18
7.93	3029.25	200.65	39.4	3010.46	191.41	42.65	2473.08	109.89	95.81	2489.16	113.63	144.34	3125.66	98.36	43.23	3126.92	119.82	50.42	3133.32	133.9	55.18	3184.61	167.12	100.42	3104.64	329.88	1200.03	0	0	0	3088.55	356.41	1590.84	2879.25	327.25	1578.3	3048.13	203.6	1580.1	2484.99	87.62	1528.5	392.67	1128.72	72.72	992.91	1099.18	80.86	422.33
7.94	3029.65	201.21	39.21	3010.56	191.79	42.55	2473.08	109.89	95.81	2489.16	113.63	144.34	3125.66	98.36	43.23	3126.92	119.82	50.42	3133.32	133.9	55.18	3184.61	167.12	100.42	3109.94	334.08	1201.26	0	0	0	3093.83	360.01	1591.83	2879.25	327.25	1578.3	3055.14	206.69	1581.37	2484.99	87.62	1528.5	391.6	1128.96	72.71	992.12	1098.11	80.96	422.82
7.95	3030.13	201.87	39	3010.81	192.22	42.5	2473.08	109.89	95.81	2489.16	113.63	144.34	3125.66	98.36	43.23	3126.92	119.82	50.42	3133.32	133.9	55.18	3184.61	167.12	100.42	3115.11	338.13	1202.71	0	0	0	3098.85	363.6	1592.92	2879.25	327.25	1578.3	3062.14	209.81	1582.71	2484.99	87.62	1528.5	390.02	1128.53	72.53	991.69	1098.49	80.69	423.25
7.96	3030.45	202.29	38.93	3011.24	192.71	42.58	2473.08	109.89	95.81	2489.16	113.63	144.34	3125.66	98.36	43.23	3126.92	119.82	50.42	3133.32	133.9	55.18	3184.61	167.12	100.42	3120.26	342.3	1204.31	0	0	0	3103.9	367.23	1594.07	2879.25	327.25	1578.3	3069.27	213.01	1584.06	2484.99	87.62	1528.5	391.95	1128.2	72.9	991.25	1099.19	80.28	422.22
7.97	3030.75	202.77	38.79	3011.63	193.27	42.57	2473.08	109.89	95.81	2489.16	113.63	144.34	3125.66	98.36	43.23	3126.92	119.82	50.42	3133.32	133.9	55.18	3184.61	167.12	100.42	3125.5	346.47	1206.01	0	0	0	3109.24	370.79	1595.32	2879.25	327.25	1578.3	3076.4	216.22	1585.4	2484.99	87.62	1528.5	390.66	1127.99	72.71	991.54	1098.41	80.58	422.95
7.98	3031.09	203.37	38.51	3012.2	193.87	42.51	2473.08	109.89	95.81	2489.16	113.63	144.34	3125.66	98.36	43.23	3126.92	119.82	50.42	3133.32	133.9	55.18	3184.61	167.12	100.42	3130.62	350.59	1207.72	0	0	0	3114.23	374.37	1596.59	2879.25	327.25	1578.3	3083.46	219.44	1586.71	2484.99	87.62	1528.5	391.57	1127.32	73.2	991.63	1098.38	80.75	423.97
7.99	3031.79	204.11	38.3	3013.08	194.64	42.59	2473.08	109.89	95.81	2489.16	113.63	144.34	3125.66	98.36	43.23	3126.92	119.82	50.42	3133.32	133.9	55.18	3184.61	167.12	100.42	3135.66	354.84	1209.47	0	0	0	3118.82	378.1	1597.82	2879.25	327.25	1578.3	3090.67	222.73	1587.92	2484.99	87.62	1528.5	389.87	1127.14	72.77	992.32	1097.52	81.29	422.51
8	3032.21	205.01	37.79	3013.81	195.41	42.5	2473.08	109.89	95.81	2489.16	113.63	144.34	3125.66	98.36	43.23	3126.92	119.82	50.42	3133.32	133.9	55.18	3184.61	167.12	100.42	3140.59	359.26	1211.13	0	0	0	3123.56	381.79	1598.95	2879.25	327.25	1578.3	3097.95	226.09	1589.03	2484.99	87.62	1528.5	391.16	1127.07	73.09	991.1	1097.94	80.85	422.49
8.01	3033.11	205.98	37.57	3014.65	196.24	42.61	2473.08	109.89	95.81	2489.16	113.63	144.34	3125.66	98.36	43.23	3126.92	119.82	50.42	3133.32	133.9	55.18	3184.61	167.12	100.42	3145.44	363.88	1212.68	0	0	0	3128.46	385.46	1599.95	2879.25	327.25	1578.3	3104.8	229.34	1589.98	2484.99	87.62	1528.5	392	1127.07	73.22	991.14	1098.69	80.44	422.3
8.02	3034.26	207.06	37.49	3015.49	197.06	42.78	2473.08	109.89	95.81	2489.16	113.63	144.34	3125.66	98.36	43.23	3126.92	119.82	50.42	3133.32	133.9	55.18	3184.61	167.12	100.42	3150.03	368.69	1214.02	0	0	0	3133.23	389.25	1600.81	2879.25	327.25	1578.3	3111.33	232.61	1590.75	2484.99	87.62	1528.5	392.48	1126.51	73.59	991.53	1098.53	80.46	422.84
8.03	3034.26	207.06	37.49	3015.49	197.06	42.78	2473.08	109.89	95.81	2489.16	113.63	144.34	3125.66	98.36	43.23	3126.92	119.82	50.42	3133.32	133.9	55.18	3184.61	167.12	100.42	3150.03	368.69	1214.02	0	0	0	3133.23	389.25	1600.81	2879.25	327.25	1578.3	3111.33	232.61	1590.75	2484.99	87.62	1528.5	392.48	1126.51	73.59	991.53	1098.53	80.46	422.84
[truncated: 35 more columns]
