# Supplementary material for: The impact of mobile phone use on where we look and how we walk when negotiating floor based obstacles
Source: PLoS One. 2017 Jun 30;12(6):e0179802. doi: 10.1371/journal.pone.0179802 (PMC5493336; doi:10.1371/journal.pone.0179802)
Supplement: S1 File — (ZIP) [file pone.0179802.s001.zip › Gait/PP12/a no obs read 2.txt]

CODAmotion Analysis Text
Codamotion Analysis Text Save of: BD no obs read 2.mdf
Time	Markers
Time	1:LTOE.X	1:LTOE.Y	1:LTOE.Z	2:L2nd.X	2:L2nd.Y	2:L2nd.Z	3:LHEE.X	3:LHEE.Y	3:LHEE.Z	4:LANK.X	4:LANK.Y	4:LANK.Z	5:RTOE.X	5:RTOE.Y	5:RTOE.Z	6:R2nd.X	6:R2nd.Y	6:R2nd.Z	7:RHEE.X	7:RHEE.Y	7:RHEE.Z	8:RANK.X	8:RANK.Y	8:RANK.Z	9:STRN.X	9:STRN.Y	9:STRN.Z	10:Marker 10.X	10:Marker 10.Y	10:Marker 10.Z	11:FRHD.X	11:FRHD.Y	11:FRHD.Z	12:FLHD.X	12:FLHD.Y	12:FLHD.Z	13:BRHD.X	13:BRHD.Y	13:BRHD.Z	14:BLHD.X	14:BLHD.Y	14:BLHD.Z	15:BLSTEP.X	15:BLSTEP.Y	15:BLSTEP.Z	16:FLSTEP.X	16:FLSTEP.Y	16:FLSTEP.Z	17:BRSTEP.X
(s)	(mm)	(mm)	(mm)	(mm)	(mm)	(mm)	(mm)	(mm)	(mm)	(mm)	(mm)	(mm)	(mm)	(mm)	(mm)	(mm)	(mm)	(mm)	(mm)	(mm)	(mm)	(mm)	(mm)	(mm)	(mm)	(mm)	(mm)	(mm)	(mm)	(mm)	(mm)	(mm)	(mm)	(mm)	(mm)	(mm)	(mm)	(mm)	(mm)	(mm)	(mm)	(mm)	(mm)	(mm)	(mm)	(mm)	(mm)	(mm)	(mm)
0	-3723.26	202.47	12.61	-3746.96	188.92	3.29	-1474.85	126.59	177.71	-1481.66	130.65	227.49	-3271.83	66	10.65	-3423.26	182.61	63.86	-1813.51	4.37	71.3	-3220.76	113.59	26.07	-2366.67	107.07	1189.72	0	0	0	-3074.32	149.68	1293.65	-2796.13	216.99	1544.03	-1511.39	19.86	1572.67	-1155.62	116.74	1552.28	351.3	774.97	54.43	787.66	707.51	55.68	384.93
0.01	-3723.26	202.47	12.61	-3746.96	188.92	3.29	-1474.85	126.59	177.71	-1481.66	130.65	227.49	-3271.83	66	10.65	-3423.26	182.61	63.86	-1813.51	4.37	71.3	-3220.76	113.59	26.07	-2366.67	107.07	1189.72	0	0	0	-3074.32	149.68	1293.65	-2796.13	216.99	1544.03	-1511.39	19.86	1572.67	-1155.62	116.74	1552.28	351.3	774.97	54.43	787.66	707.51	55.68	384.93
0.02	-3723.26	202.47	12.61	-3746.96	188.92	3.29	-1474.85	126.59	177.71	-1481.66	130.65	227.49	-3271.83	66	10.65	-3423.26	182.61	63.86	-1813.51	4.37	71.3	-3220.76	113.59	26.07	-2366.67	107.07	1189.72	0	0	0	-3074.32	149.68	1293.65	-2796.13	216.99	1544.03	-1511.39	19.86	1572.67	-1155.62	116.74	1552.28	351.3	774.97	54.43	787.66	707.51	55.68	384.93
0.03	-3723.26	202.47	12.61	-3746.96	188.92	3.29	-1474.85	126.59	177.71	-1481.66	130.65	227.49	-3271.83	66	10.65	-3423.26	182.61	63.86	-1813.51	4.37	71.3	-3220.76	113.59	26.07	-2366.67	107.07	1189.72	0	0	0	-3074.89	149.71	1293.91	-2796.13	216.99	1544.03	-1511.39	19.86	1572.67	-1155.62	116.74	1552.28	351.41	775.22	54.45	787.93	707.76	55.7	385.07
0.04	-3723.26	202.47	12.61	-3746.96	188.92	3.29	-1474.85	126.59	177.71	-1481.66	130.65	227.49	-3271.83	66	10.65	-3423.26	182.61	63.86	-1813.51	4.37	71.3	-3220.8	113.6	26.09	-2366.67	107.07	1189.72	0	0	0	-3645.1	181.07	1560.54	-2796.13	216.99	1544.03	-1511.39	19.86	1572.67	-1155.62	116.74	1552.28	462.62	1020.85	71.61	1061.37	953.94	74.89	531.47
0.05	-3723.26	202.47	12.61	-3746.96	188.92	3.29	-1474.85	126.59	177.71	-1481.66	130.65	227.49	-3271.83	66	10.65	-3423.26	182.61	63.86	-1813.51	4.37	71.3	-3220.94	113.62	26.17	-2366.67	107.07	1189.72	0	0	0	-3639.44	180.1	1560.72	-2796.13	216.99	1544.03	-1511.39	19.86	1572.67	-1155.62	116.74	1552.28	463.19	1020.9	71.8	1060.92	953.76	74.94	531.02
0.06	-3723.26	202.47	12.61	-3746.96	188.92	3.29	-1474.85	126.59	177.71	-1481.66	130.65	227.49	-3271.83	66	10.65	-3423.26	182.61	63.86	-1813.51	4.37	71.3	-3221.16	113.66	26.3	-2366.67	107.07	1189.72	0	0	0	-3630.34	178.38	1559.81	-2796.13	216.99	1544.03	-1511.39	19.86	1572.67	-1155.62	116.74	1552.28	462.68	1020.7	71.76	1061.01	953.57	74.9	530.49
0.07	-3723.26	202.47	12.61	-3746.96	188.92	3.29	-1474.85	126.59	177.71	-1481.66	130.65	227.49	-3271.83	66	10.65	-3423.26	182.61	63.86	-1813.51	4.37	71.3	-3221.48	113.71	26.49	-2366.67	107.07	1189.72	0	0	0	-3637.79	176.49	1560.23	-2796.13	216.99	1544.03	-1511.39	19.86	1572.67	-1155.62	116.74	1552.28	462.51	1020.99	71.58	1061.28	953.55	74.95	531.39
0.08	-3723.26	202.47	12.61	-3746.96	188.92	3.29	-1474.85	126.59	177.71	-1481.66	130.65	227.49	-3271.83	66	10.65	-3423.26	182.61	63.86	-1813.51	4.37	71.3	-3221.87	113.78	26.72	-2366.67	107.07	1189.72	0	0	0	-3635.9	174.77	1560.03	-2796.13	216.99	1544.03	-1511.39	19.86	1572.67	-1155.62	116.74	1552.28	462.85	1021.17	71.46	1061.01	953.73	74.81	531.44
0.09	-3723.26	202.47	12.61	-3746.96	188.92	3.29	-1474.85	126.59	177.71	-1481.66	130.65	227.49	-3271.83	66	10.65	-3423.26	182.61	63.86	-1813.51	4.37	71.3	-3222.36	113.87	27	-2366.67	107.07	1189.72	0	0	0	-3628.11	173.01	1559.9	-2796.13	216.99	1544.03	-1511.39	19.86	1572.67	-1155.62	116.74	1552.28	462.34	1021.06	71.39	1060.96	953.48	74.94	530.8
0.1	-3723.26	202.47	12.61	-3746.96	188.92	3.29	-1474.85	126.59	177.71	-1481.66	130.65	227.49	-3271.83	66	10.65	-3423.26	182.61	63.86	-1813.51	4.37	71.3	-3222.92	113.97	27.34	-2366.67	107.07	1189.72	0	0	0	-3634.38	170.37	1559.53	-2796.13	216.99	1544.03	-1511.39	19.86	1572.67	-1155.62	116.74	1552.28	462.74	1020.83	71.6	1061.04	953.37	75.03	530.64
0.11	-3723.26	202.47	12.61	-3746.96	188.92	3.29	-1474.85	126.59	177.71	-1481.66	130.65	227.49	-3271.83	66	10.65	-3423.26	182.61	63.86	-1813.51	4.37	71.3	-3223.57	114.08	27.72	-2366.67	107.07	1189.72	0	0	0	-3628.41	169.61	1559.19	-2796.13	216.99	1544.03	-1511.39	19.86	1572.67	-1155.62	116.74	1552.28	463.33	1020.99	71.74	1061.22	953.43	75.08	532.79
0.12	-3723.26	202.47	12.61	-3746.96	188.92	3.29	-1474.85	126.59	177.71	-1481.66	130.65	227.49	-3271.83	66	10.65	-3423.26	182.61	63.86	-1813.51	4.37	71.3	-3224.3	114.21	28.15	-2366.67	107.07	1189.72	0	0	0	-3625.39	167.16	1560.05	-2796.13	216.99	1544.03	-1511.39	19.86	1572.67	-1155.62	116.74	1552.28	463.47	1020.92	71.85	1061.49	953.48	75.13	531.11
0.13	-3723.26	202.47	12.61	-3746.96	188.92	3.29	-1474.85	126.59	177.71	-1481.66	130.65	227.49	-3271.83	66	10.65	-3423.26	182.61	63.86	-1813.51	4.37	71.3	-3225.11	114.35	28.63	-2366.67	107.07	1189.72	0	0	0	-3620	165.56	1559.63	-2796.13	216.99	1544.03	-1511.39	19.86	1572.67	-1155.62	116.74	1552.28	462.59	1021.14	71.57	1061.6	953.44	75.11	530.18
0.14	-3723.26	202.47	12.61	-3746.96	188.92	3.29	-1474.85	126.59	177.71	-1481.66	130.65	227.49	-3271.83	66	10.65	-3422.67	182.39	63.91	-1813.51	4.37	71.3	-3226	114.5	29.16	-2366.67	107.07	1189.72	0	0	0	-3624.75	164.13	1559.36	-2796.13	216.99	1544.03	-1511.39	19.86	1572.67	-1155.62	116.74	1552.28	463.2	1020.98	71.82	1061.33	953.54	74.94	530.93
0.15	-3723.26	202.47	12.61	-3746.96	188.92	3.29	-1474.85	126.59	177.71	-1481.66	130.65	227.49	-3271.83	66	10.65	-3420.96	181.75	64.06	-1813.51	4.37	71.3	-3226.96	114.67	29.74	-2366.67	107.07	1189.72	0	0	0	-3614	161.96	1559.52	-2796.13	216.99	1544.03	-1511.39	19.86	1572.67	-1155.62	116.74	1552.28	463.51	1020.81	71.91	1060.87	953.2	75.04	532.34
0.16	-3723.23	202.47	12.62	-3746.96	188.92	3.29	-1474.85	126.59	177.71	-1481.66	130.65	227.49	-3271.83	66	10.65	-3418.2	180.71	64.3	-1813.51	4.37	71.3	-3228	114.85	30.36	-2366.67	107.07	1189.72	0	0	0	-3605.25	160.66	1559.84	-2796.13	216.99	1544.03	-1511.39	19.86	1572.67	-1155.62	116.74	1552.28	463.1	1021	71.67	1060.75	953.42	74.94	532.18
0.17	-3693.9	202.4	16.32	-3746.96	188.92	3.29	-1474.85	126.59	177.71	-1481.66	130.65	227.49	-3271.83	66	10.65	-3414.46	179.3	64.61	-1813.51	4.37	71.3	-3229.11	115.05	31.03	-2366.67	107.07	1189.72	0	0	0	-3617.3	158.31	1559.79	-2796.13	216.99	1544.03	-1511.39	19.86	1572.67	-1155.62	116.74	1552.28	462.67	1021.05	71.62	1061.37	953.59	74.99	531.21
0.18	-3741.81	202.46	6.95	-3746.96	188.92	3.29	-1474.85	126.59	177.71	-1481.66	130.65	227.49	-3271.83	66	10.65	-3409.81	177.54	64.98	-1813.51	4.37	71.3	-3230.3	115.26	31.74	-2366.67	107.07	1189.72	0	0	0	-3599.55	156.05	1559.49	-2796.13	216.99	1544.03	-1511.39	19.86	1572.67	-1155.62	116.74	1552.28	462.72	1021.07	71.59	1060.99	953.75	74.81	531.63
0.19	-3723.49	202.87	9.74	-3746.96	188.92	3.29	-1474.85	126.59	177.71	-1481.66	130.65	227.49	-3271.83	66	10.65	-3404.33	175.44	65.41	-1813.51	4.37	71.3	-3231.55	115.48	32.5	-2366.67	107.07	1189.72	0	0	0	-3604.94	154.41	1559.78	-2796.13	216.99	1544.03	-1511.39	19.86	1572.67	-1155.62	116.74	1552.28	462.62	1021.04	71.54	1061.11	953.57	74.94	532.43
0.2	-3731.96	201.75	9.42	-3746.96	188.92	3.29	-1474.85	126.59	177.71	-1481.66	130.65	227.49	-3271.83	66	10.65	-3398.09	173.04	65.89	-1813.51	4.37	71.3	-3232.88	115.71	33.3	-2366.67	107.07	1189.72	0	0	0	-3598.48	152.09	1559.64	-2796.13	216.99	1544.03	-1511.39	19.86	1572.67	-1155.62	116.74	1552.28	463.1	1020.79	71.76	1060.97	953.56	74.89	530.95
0.21	-3757.32	201.62	4.22	-3746.96	188.92	3.29	-1474.85	126.59	177.71	-1481.66	130.65	227.49	-3271.83	66	10.65	-3391.16	170.36	66.4	-1813.51	4.37	71.3	-3234.27	115.96	34.15	-2366.67	107.07	1189.72	0	0	0	-3592.52	150.54	1559.58	-2796.13	216.99	1544.03	-1511.39	19.86	1572.67	-1155.62	116.74	1552.28	462.57	1020.96	71.55	1061.06	953.63	75.01	532.51
0.22	-3775.35	203.57	2.12	-3746.96	188.92	3.29	-1474.85	126.59	177.71	-1481.66	130.65	227.49	-3271.83	66	10.65	-3383.62	167.42	66.93	-1813.51	4.37	71.3	-3235.73	116.22	35.04	-2366.67	107.07	1189.72	0	0	0	-3587.14	147.62	1559.02	-2796.13	216.99	1544.03	-1511.39	19.86	1572.67	-1155.62	116.74	1552.28	462.68	1020.7	71.64	1061.27	953.5	75.01	530.36
0.23	-3713.63	202.12	11.71	-3746.96	188.92	3.29	-1474.85	126.59	177.71	-1481.66	130.65	227.49	-3271.83	66	10.65	-3375.54	164.24	67.48	-1813.51	4.37	71.3	-3237.26	116.49	35.97	-2366.67	107.07	1189.72	0	0	0	-3598.76	147.04	1559.19	-2796.13	216.99	1544.03	-1511.39	19.86	1572.67	-1155.62	116.74	1552.28	462.81	1020.58	71.77	1060.81	953.6	74.87	531.56
0.24	-3729.27	203.16	8.84	-3746.96	188.92	3.29	-1474.85	126.59	177.71	-1481.66	130.65	227.49	-3271.83	66	10.65	-3366.99	160.85	68.03	-1813.51	4.37	71.3	-3238.85	116.77	36.95	-2366.67	107.07	1189.72	0	0	0	-3585.01	144.85	1559.26	-2796.13	216.99	1544.03	-1511.39	19.86	1572.67	-1155.62	116.74	1552.28	462.85	1021.26	71.54	1060.81	953.51	74.84	531.35
0.25	-3757.61	202.15	3.75	-3746.96	188.92	3.29	-1474.85	126.59	177.71	-1481.66	130.65	227.49	-3271.83	66	10.65	-3358.05	157.26	68.57	-1813.51	4.37	71.3	-3240.51	117.07	37.96	-2366.67	107.07	1189.72	0	0	0	-3584.52	142.81	1559.07	-2796.13	216.99	1544.03	-1511.39	19.86	1572.67	-1155.62	116.74	1552.28	463.08	1020.98	71.57	1060.97	953.81	74.85	532.03
0.26	-3766.58	201.15	3.98	-3746.96	188.92	3.29	-1474.85	126.59	177.71	-1481.66	130.65	227.49	-3271.83	66	10.65	-3348.78	153.51	69.09	-1813.51	4.37	71.3	-3242.22	117.37	39.02	-2366.67	107.07	1189.72	0	0	0	-3591.64	140.77	1559.15	-2796.13	216.99	1544.03	-1511.39	19.86	1572.67	-1155.62	116.74	1552.28	463.26	1020.8	71.77	1060.98	953.41	74.99	531.82
0.27	-3757.28	204.27	4.68	-3746.96	188.92	3.29	-1474.85	126.59	177.71	-1481.66	130.65	227.49	-3271.83	66	10.65	-3339.27	149.61	69.59	-1813.51	4.37	71.3	-3244	117.69	40.12	-2366.67	107.07	1189.72	0	0	0	-3576.45	140.35	1558.51	-2796.13	216.99	1544.03	-1511.39	19.86	1572.67	-1155.62	116.74	1552.28	462.72	1021.1	71.51	1061.17	953.52	74.97	529.8
0.28	-3727.38	203.49	9.15	-3746.96	188.92	3.29	-1474.85	126.59	177.71	-1481.66	130.65	227.49	-3271.83	66	10.65	-3329.58	145.59	70.04	-1813.51	4.37	71.3	-3245.83	118.02	41.26	-2366.67	107.07	1189.72	0	0	0	-3568.85	136.25	1558.09	-2796.13	216.99	1544.03	-1511.39	19.86	1572.67	-1155.62	116.74	1552.28	462.82	1020.89	71.58	1061.19	953.5	74.91	530.11
0.29	-3731.89	202.65	9.2	-3746.96	188.92	3.29	-1474.85	126.59	177.71	-1481.66	130.65	227.49	-3271.83	66	10.65	-3319.78	141.48	70.45	-1813.51	4.37	71.3	-3247.72	118.35	42.44	-2366.67	107.07	1189.72	0	0	0	-3585.93	135.35	1558.22	-2796.13	216.99	1544.03	-1511.39	19.86	1572.67	-1155.62	116.74	1552.28	462	1020.99	71.41	1061.5	953.51	75.05	531.2
0.3	-3794.8	205	-1.1	-3746.96	188.92	3.29	-1474.85	126.59	177.71	-1481.66	130.65	227.49	-3271.83	66	10.65	-3309.96	137.28	70.8	-1813.51	4.37	71.3	-3249.67	118.7	43.66	-2366.67	107.07	1189.72	0	0	0	-3579.57	134.51	1557.66	-2796.13	216.99	1544.03	-1511.39	19.86	1572.67	-1155.62	116.74	1552.28	462.85	1021.41	71.43	1060.94	953.48	74.9	532.35
0.31	-3768.81	204.67	2.06	-3746.96	188.92	3.29	-1474.85	126.59	177.71	-1481.66	130.65	227.49	-3271.83	66	10.65	-3300.17	133.03	71.07	-1813.51	4.37	71.3	-3251.67	119.06	44.91	-2366.67	107.07	1189.72	0	0	0	-3564.23	133.23	1557.42	-2796.13	216.99	1544.03	-1511.39	19.86	1572.67	-1155.62	116.74	1552.28	462.85	1021.27	71.51	1060.97	953.24	75.07	532.62
0.32	-3703.73	202.59	15.15	-3746.96	188.92	3.29	-1474.85	126.59	177.71	-1481.66	130.65	227.49	-3271.83	66	10.65	-3290.5	128.76	71.27	-1813.51	4.37	71.3	-3253.73	119.43	46.2	-2366.67	107.07	1189.72	0	0	0	-3568.55	131.34	1557	-2796.13	216.99	1544.03	-1511.39	19.86	1572.67	-1155.62	116.74	1552.28	462.88	1020.92	71.59	1060.78	953.45	74.92	531.61
0.33	-3763.93	202.4	4.87	-3746.96	188.92	3.29	-1474.85	126.59	177.71	-1481.66	130.65	227.49	-3271.83	66	10.65	-3281.02	124.47	71.38	-1813.51	4.37	71.3	-3255.83	119.81	47.54	-2366.67	107.07	1189.72	0	0	0	-3561.66	131.26	1556.18	-2796.13	216.99	1544.03	-1511.39	19.86	1572.67	-1155.62	116.74	1552.28	463.34	1020.9	71.77	1061.16	953.83	74.88	530.41
0.34	-3768.62	203.83	3.19	-3746.96	188.92	3.29	-1474.85	126.59	177.71	-1481.66	130.65	227.49	-3271.83	66	10.65	-3271.8	120.2	71.38	-1813.51	4.37	71.3	-3257.99	120.2	48.9	-2366.67	107.07	1189.72	0	0	0	-3536.19	128.84	1554.65	-2796.13	216.99	1544.03	-1511.39	19.86	1572.67	-1155.62	116.74	1552.28	463.12	1020.9	71.77	1061.25	953.81	74.91	531.22
0.35	-3758.57	202.29	5.51	-3746.96	188.92	3.29	-1474.85	126.59	177.71	-1481.66	130.65	227.49	-3271.83	66	10.65	-3262.92	115.97	71.27	-1813.51	4.37	71.3	-3260.2	120.6	50.31	-2366.67	107.07	1189.72	0	0	0	-3542.41	126.37	1554.88	-2796.13	216.99	1544.03	-1511.39	19.86	1572.67	-1155.62	116.74	1552.28	463.05	1020.59	71.69	1061.08	953.85	74.79	531.99
0.36	-3726.24	202.31	9.66	-3746.96	188.92	3.29	-1474.85	126.59	177.71	-1481.66	130.65	227.49	-3271.83	66	10.65	-3254.44	111.8	71.05	-1813.51	4.37	71.3	-3262.45	121.01	51.75	-2366.67	107.07	1189.72	0	0	0	-3544.56	125.31	1553.33	-2796.13	216.99	1544.03	-1511.39	19.86	1572.67	-1155.62	116.74	1552.28	463.11	1020.6	71.78	1061.13	953.39	75	531.63
0.37	-3749.33	203.04	8.12	-3746.96	188.92	3.29	-1474.85	126.59	177.71	-1481.66	130.65	227.49	-3271.83	66	10.65	-3246.44	107.72	70.68	-1813.51	4.37	71.3	-3264.76	121.43	53.22	-2366.67	107.07	1189.72	0	0	0	-3537.1	123.21	1553.13	-2796.13	216.99	1544.03	-1511.39	19.86	1572.67	-1155.62	116.74	1552.28	462.77	1020.69	71.72	1061.4	953.36	75.13	532.29
0.38	-3735.4	201.58	9.4	-3746.96	188.92	3.29	-1474.85	126.59	177.71	-1481.66	130.65	227.49	-3271.83	66	10.65	-3238.99	103.74	70.18	-1813.51	4.37	71.3	-3267.1	121.86	54.73	-2366.67	107.07	1189.72	0	0	0	-3536.38	121.72	1552.6	-2796.13	216.99	1544.03	-1511.39	19.86	1572.67	-1155.62	116.74	1552.28	463	1020.79	71.73	1060.61	953.29	74.99	530.6
0.39	-3749.76	202.74	8.35	-3746.96	188.92	3.29	-1474.85	126.59	177.71	-1481.66	130.65	227.49	-3271.83	66	10.65	-3232.17	99.9	69.52	-1813.51	4.37	71.3	-3269.49	122.29	56.28	-2366.67	107.07	1189.72	0	0	0	-3523.35	119.1	1552.12	-2796.13	216.99	1544.03	-1511.39	19.86	1572.67	-1155.62	116.74	1552.28	462.9	1021	71.7	1060.69	953.59	74.88	528.94
0.4	-3749.54	202.67	8.75	-3746.96	188.92	3.29	-1474.85	126.59	177.71	-1481.66	130.65	227.49	-3271.83	66	10.65	-3226.04	96.21	68.7	-1813.51	4.37	71.3	-3271.92	122.74	57.86	-2366.67	107.07	1189.72	0	0	0	-3523.15	117.79	1551.23	-2796.13	216.99	1544.03	-1511.39	19.86	1572.67	-1155.62	116.74	1552.28	462.67	1021	71.58	1060.81	953.71	74.8	529.61
0.41	-3749.03	202.58	9.24	-3746.96	188.92	3.29	-1474.85	126.59	177.71	-1481.66	130.65	227.49	-3271.83	66	10.65	-3220.69	92.69	67.7	-1813.51	4.37	71.3	-3274.4	123.19	59.47	-2366.67	107.07	1189.72	0	0	0	-3511.5	117.4	1549.87	-2796.13	216.99	1544.03	-1511.39	19.86	1572.67	-1155.62	116.74	1552.28	463.14	1021.11	71.64	1061.15	953.18	75.12	530.45
0.42	-3748.28	202.48	9.79	-3746.96	188.92	3.29	-1474.85	126.59	177.71	-1481.66	130.65	227.49	-3271.83	66	10.65	-3216.18	89.38	66.52	-1813.51	4.37	71.3	-3276.91	123.65	61.11	-2366.67	107.07	1189.72	0	0	0	-3491.08	114.78	1548.64	-2796.13	216.99	1544.03	-1511.39	19.86	1572.67	-1155.62	116.74	1552.28	463.01	1020.99	71.69	1061.12	953.58	74.91	532.25
0.43	-3747.3	202.37	10.39	-3746.96	188.92	3.29	-1474.85	126.59	177.71	-1481.66	130.65	227.49	-3271.83	66	10.65	-3212.59	86.29	65.15	-1813.51	4.37	71.3	-3279.46	124.12	62.79	-2366.67	107.07	1189.72	0	0	0	-3504.45	112.41	1547.71	-2796.13	216.99	1544.03	-1511.39	19.86	1572.67	-1155.62	116.74	1552.28	463.02	1020.84	71.79	1061.18	953.66	74.96	531.82
0.44	-3746.13	202.28	11.02	-3746.96	188.92	3.29	-1474.85	126.59	177.71	-1481.66	130.65	227.49	-3271.83	66	10.65	-3209.99	83.44	63.57	-1813.51	4.37	71.3	-3282.05	124.6	64.49	-2366.67	107.07	1189.72	0	0	0	-3494.77	110.02	1547.43	-2796.13	216.99	1544.03	-1511.39	19.86	1572.67	-1155.62	116.74	1552.28	462.87	1020.98	71.63	1061.37	953.14	75.23	530.03
0.45	-3744.8	202.19	11.65	-3746.96	188.92	3.29	-1474.85	126.59	177.71	-1481.66	130.65	227.49	-3271.83	66	10.65	-3208.46	80.86	61.77	-1813.51	4.37	71.3	-3284.67	125.08	66.23	-2366.67	107.07	1189.72	0	0	0	-3490.09	108.24	1546.51	-2796.13	216.99	1544.03	-1511.39	19.86	1572.67	-1155.62	116.74	1552.28	462.8	1021.11	71.59	1061.06	953.67	74.92	530.01
0.46	-3743.34	202.13	12.27	-3746.96	188.92	3.29	-1474.85	126.59	177.71	-1481.66	130.65	227.49	-3271.83	66	10.65	-3208.05	78.58	59.75	-1813.51	4.37	71.3	-3287.33	125.58	68	-2366.67	107.07	1189.72	0	0	0	-3497.27	106.36	1545.73	-2796.13	216.99	1544.03	-1511.39	19.86	1572.67	-1155.62	116.74	1552.28	462.47	1020.92	71.54	1061.16	953.7	74.85	531.92
0.47	-3741.78	202.1	12.85	-3746.96	188.92	3.29	-1474.85	126.59	177.71	-1481.66	130.65	227.49	-3271.83	66	10.65	-3208.86	76.6	57.49	-1813.51	4.37	71.3	-3290.02	126.08	69.8	-2366.67	107.07	1189.72	0	0	0	-3485.98	105.11	1544.83	-2796.13	216.99	1544.03	-1511.39	19.86	1572.67	-1155.62	116.74	1552.28	463.15	1020.55	71.77	1061	953.4	74.96	533.29
0.48	-3740.15	202.11	13.39	-3746.96	188.92	3.29	-1474.85	126.59	177.71	-1481.66	130.65	227.49	-3271.83	66	10.65	-3210.95	74.97	54.99	-1813.51	4.37	71.3	-3292.74	126.58	71.62	-2366.67	107.07	1189.72	0	0	0	-3470.49	101.96	1544.7	-2796.13	216.99	1544.03	-1511.39	19.86	1572.67	-1155.62	116.74	1552.28	463.34	1020.95	71.68	1061.05	953.3	75.04	533.08
0.49	-3738.47	202.16	13.84	-3746.96	188.92	3.29	-1474.85	126.59	177.71	-1481.66	130.65	227.49	-3271.83	66	10.65	-3214.39	73.7	52.22	-1813.51	4.37	71.3	-3295.49	127.1	73.48	-2366.67	107.07	1189.72	0	0	0	-3467.92	100.15	1543.5	-2796.13	216.99	1544.03	-1511.39	19.86	1572.67	-1155.62	116.74	1552.28	463.36	1020.76	71.79	1060.64	953.53	74.76	531.08
0.5	-3736.79	202.27	14.2	-3746.96	188.92	3.29	-1474.85	126.59	177.71	-1481.66	130.65	227.49	-3271.83	66	10.65	-3219.26	72.81	49.19	-1813.51	4.37	71.3	-3298.27	127.62	75.36	-2366.67	107.07	1189.72	0	0	0	-3466.72	99.61	1543.37	-2796.13	216.99	1544.03	-1511.39	19.86	1572.67	-1155.62	116.74	1552.28	462.84	1020.96	71.64	1060.98	953.48	74.93	533.1
0.51	-3735.12	202.44	14.45	-3746.96	188.92	3.29	-1474.85	126.59	177.71	-1481.66	130.65	227.49	-3271.83	66	10.65	-3225.63	72.33	45.88	-1813.51	4.37	71.3	-3301.08	128.14	77.27	-2366.67	107.07	1189.72	0	0	0	-3460.98	97.14	1543.51	-2796.13	216.99	1544.03	-1511.39	19.86	1572.67	-1155.62	116.74	1552.28	462.88	1020.61	71.74	1061.19	953.34	75.06	532.35
0.52	-3733.5	202.69	14.56	-3746.96	188.92	3.29	-1474.85	126.59	177.71	-1481.66	130.65	227.49	-3271.83	66	10.65	-3233.58	72.27	42.28	-1813.51	4.37	71.3	-3303.91	128.68	79.21	-2366.67	107.07	1189.72	0	0	0	-3444.95	94.59	1543.05	-2796.13	216.99	1544.03	-1511.39	19.86	1572.67	-1155.62	116.74	1552.28	462.92	1021.05	71.66	1060.67	953.78	74.82	531.4
0.53	-3731.95	203.01	14.52	-3746.96	188.92	3.29	-1474.85	126.59	177.71	-1481.66	130.65	227.49	-3271.83	66	10.65	-3246.98	73.25	35.84	-1813.51	4.37	71.3	-3306.77	129.22	81.18	-2366.67	107.07	1189.72	0	0	0	-3435.79	93.03	1543.07	-2796.13	216.99	1544.03	-1511.39	19.86	1572.67	-1155.62	116.74	1552.28	462.46	1021.29	71.45	1061.01	953.36	75.06	531.41
0.54	-3730.52	203.42	14.3	-3746.96	188.92	3.29	-1474.85	126.59	177.71	-1481.66	130.65	227.49	-3271.83	66	10.65	-3248.12	74.67	33.03	-1813.51	4.37	71.3	-3309.65	129.76	83.17	-2366.67	107.07	1189.72	0	0	0	-3442.64	91.14	1544.32	-2796.13	216.99	1544.03	-1511.39	19.86	1572.67	-1155.62	116.74	1552.28	463.38	1021.36	71.62	1061.43	953.56	75.02	531.05
0.55	-3729.22	203.92	13.89	-3746.96	188.92	3.29	-1474.85	126.59	177.71	-1481.66	130.65	227.49	-3271.83	66	10.65	-3246.01	74.52	31.12	-1813.51	4.37	71.3	-3312.55	130.31	85.19	-2366.67	107.07	1189.72	0	0	0	-3428.3	88.79	1544.61	-2796.13	216.99	1544.03	-1511.39	19.86	1572.67	-1155.62	116.74	1552.28	463.32	1021.05	71.79	1060.89	953.67	74.84	531.57
0.56	-3728.1	204.53	13.26	-3746.96	188.92	3.29	-1474.85	126.59	177.71	-1481.66	130.65	227.49	-3271.83	66	10.64	-3268.28	72.82	26.38	-1813.51	4.37	71.3	-3315.48	130.87	87.23	-2366.67	107.07	1189.72	0	0	0	-3437.15	87.03	1546.42	-2796.13	216.99	1544.03	-1511.39	19.86	1572.67	-1155.62	116.74	1552.28	463.06	1020.91	71.75	1060.88	953.65	74.96	531
0.57	-3727.17	205.25	12.39	-3746.96	188.92	3.29	-1474.85	126.59	177.71	-1481.66	130.65	227.49	-3276.54	63.13	8.39	-3299.5	73.39	19.49	-1813.51	4.37	71.3	-3318.42	131.43	89.29	-2366.67	107.07	1189.72	0	0	0	-3407.96	85.51	1546.74	-2796.13	216.99	1544.03	-1511.39	19.86	1572.67	-1155.62	116.74	1552.28	462.38	1020.82	71.56	1061	953.5	74.99	532.95
0.58	-3726.46	206.09	11.27	-3746.96	188.92	3.29	-1474.85	126.59	177.71	-1481.66	130.65	227.49	-3220.93	64.22	16.19	-3287.96	71.61	19.77	-1813.51	4.37	71.3	-3321.38	132	91.38	-2366.67	107.07	1189.72	0	0	0	-3419.89	83.07	1548.08	-2796.13	216.99	1544.03	-1511.39	19.86	1572.67	-1155.62	116.74	1552.28	462.45	1021.13	71.49	1060.98	953.65	74.86	533.34
0.59	-3726.03	207.06	9.87	-3746.96	188.92	3.29	-1474.85	126.59	177.71	-1481.66	130.65	227.49	-3270.96	63.84	7.97	-3274.04	72.36	21.9	-1813.51	4.37	71.3	-3324.36	132.57	93.49	-2366.67	107.07	1189.72	0	0	0	-3418.25	81.67	1549.42	-2796.13	216.99	1544.03	-1511.39	19.86	1572.67	-1155.62	116.74	1552.28	462.95	1020.95	71.61	1060.98	953.5	74.97	533.42
0.6	-3742.29	210.36	6.78	-3746.96	188.92	3.29	-1474.85	126.59	177.71	-1481.66	130.65	227.49	-3270.06	65.06	6.49	-3286.9	73.07	18.18	-1813.51	4.37	71.3	-3327.35	133.15	95.63	-2366.67	107.07	1189.72	0	0	0	-3395.09	80.45	1549.49	-2796.13	216.99	1544.03	-1511.39	19.86	1572.67	-1155.62	116.74	1552.28	462.96	1020.94	71.7	1061.01	953.6	74.82	532.64
0.61	-3778.88	209.21	2	-3746.95	188.92	3.29	-1474.85	126.59	177.71	-1481.66	130.65	227.49	-3263.42	64.31	8.01	-3309.55	73.05	14.65	-1813.51	4.37	71.3	-3330.35	133.73	97.79	-2366.67	107.07	1189.72	0	0	0	-3401.06	78.89	1551.17	-2796.13	216.99	1544.03	-1511.39	19.86	1572.67	-1155.62	116.74	1552.28	462.51	1021.07	71.63	1060.95	953.7	74.84	531.15
0.62	-3731.65	209.57	7.06	-3739.39	189.06	4.33	-1474.85	126.59	177.71	-1481.66	130.65	227.49	-3260.25	65.54	7.83	-3306.01	72.43	15.19	-1813.51	4.37	71.3	-3333.37	134.31	99.97	-2366.67	107.07	1189.72	0	0	0	-3395.33	78.16	1552.59	-2796.13	216.99	1544.03	-1511.39	19.86	1572.67	-1155.62	116.74	1552.28	462.39	1020.99	71.55	1061.14	953.73	74.98	530.11
0.63	-3754.6	210.27	1.25	-3730.17	190.63	3.46	-1474.85	126.59	177.71	-1481.66	130.65	227.49	-3224.58	67.07	14.3	-3265.23	74.74	22.21	-1813.51	4.37	71.3	-3336.39	134.9	102.17	-2366.67	107.07	1189.72	0	0	0	-3376.91	77.04	1553.12	-2796.13	216.99	1544.03	-1511.39	19.86	1572.67	-1155.62	116.74	1552.28	462.6	1021.06	71.58	1061.11	953.18	75.11	530.48
0.64	-3733.67	211.08	3.16	-3729.38	191.48	2.19	-1474.85	126.59	177.71	-1481.66	130.65	227.49	-3229.73	67.05	12.97	-3280.24	74.02	18.6	-1813.51	4.37	71.3	-3339.43	135.49	104.39	-2366.67	107.07	1189.72	0	0	0	-3384.47	75.35	1553.69	-2796.13	216.99	1544.03	-1511.39	19.86	1572.67	-1155.62	116.74	1552.28	463.22	1020.95	71.66	1061.3	953.19	75.09	530.62
0.65	-3717.6	212.88	3.63	-3725.82	194.11	2.45	-1474.85	126.59	177.71	-1481.66	130.65	227.49	-3261.88	66.67	6.68	-3295.45	73.31	16.41	-1813.51	4.37	71.3	-3342.48	136.09	106.63	-2366.67	107.07	1189.72	0	0	0	-3360.56	75.4	1554.26	-2796.13	216.99	1544.03	-1511.39	19.86	1572.67	-1155.62	116.74	1552.28	463.04	1020.8	71.75	1061.39	953.39	75.16	531.16
0.66	-3754.94	214.57	-6.41	-3719.93	195.25	2.88	-1474.85	126.59	177.71	-1481.66	130.65	227.49	-3245.93	66.78	11.05	-3294.28	72.84	16.92	-1813.51	4.37	71.3	-3345.53	136.69	108.89	-2366.67	107.07	1189.72	0	0	0	-3368.29	75.29	1554.69	-2796.13	216.99	1544.03	-1511.39	19.86	1572.67	-1155.62	116.74	1552.28	462.65	1021.15	71.48	1061.09	953.36	75.03	532.45
0.67	-3687.73	214.93	0.88	-3714.35	195.8	5.31	-1474.85	126.59	177.71	-1481.66	130.65	227.49	-3219.59	67.33	15.46	-3294.91	73.92	18.24	-1813.51	4.37	71.3	-3348.58	137.29	111.17	-2366.67	107.07	1189.72	0	0	0	-3351.54	73.02	1555.38	-2796.13	216.99	1544.03	-1511.39	19.86	1572.67	-1155.62	116.74	1552.28	462.53	1021.06	71.54	1061.24	953.53	74.98	530.82
0.68	-3664.91	214.89	3.09	-3694.11	195.69	6.76	-1474.85	126.59	177.71	-1481.66	130.65	227.49	-3244.22	66.41	11.28	-3281.24	73.29	20.59	-1813.51	4.37	71.3	-3351.64	137.9	113.47	-2366.67	107.07	1189.72	0	0	0	-3346.87	71.65	1556.14	-2796.13	216.99	1544.03	-1511.39	19.86	1572.67	-1155.62	116.74	1552.28	462.17	1020.95	71.54	1060.85	953.36	74.94	530.43
0.69	-3678.52	214.58	0.11	-3663.31	197.44	13	-1474.85	126.59	177.71	-1481.66	130.65	227.49	-3222.24	66.84	14.89	-3304.6	74.38	17	-1813.51	4.37	71.3	-3354.71	138.51	115.78	-2366.67	107.07	1189.72	0	0	0	-3334.09	71.8	1555.91	-2796.13	216.99	1544.03	-1511.39	19.86	1572.67	-1155.62	116.74	1552.28	462.62	1021.06	71.53	1061.13	953.66	74.93	529.62
0.7	-3661	213.8	2.29	-3683.03	196.97	12.05	-1474.85	126.59	177.71	-1481.66	130.65	227.49	-3231.11	68.25	13.53	-3259.38	73	24.59	-1813.51	4.37	71.3	-3357.77	139.12	118.12	-2366.67	107.07	1189.72	0	0	0	-3314.41	70.7	1555.84	-2796.13	216.99	1544.03	-1511.39	19.86	1572.67	-1155.62	116.74	1552.28	462.99	1020.92	71.53	1061.06	953.91	74.85	530.76
0.71	-3625.12	212.93	7.17	-3645.54	197.35	16.98	-1474.85	126.59	177.71	-1481.66	130.65	227.49	-3255.48	66.42	9.01	-3301.76	74	17.24	-1813.51	4.37	71.3	-3360.84	139.74	120.46	-2366.67	107.07	1189.72	0	0	0	-3328.44	68.66	1557.1	-2796.13	216.99	1544.03	-1511.39	19.86	1572.67	-1155.62	116.74	1552.28	462.59	1021.1	71.49	1060.96	953.8	74.77	530.55
0.72	-3630.27	211.91	6.13	-3641.04	197.11	17.58	-1474.85	126.59	177.71	-1481.66	130.65	227.49	-3221.21	67.58	15.63	-3299.42	74.1	19.68	-1813.51	4.37	71.3	-3363.9	140.35	122.83	-2366.67	107.07	1189.72	0	0	0	-3311.27	67.68	1556.72	-2796.13	216.99	1544.03	-1511.39	19.86	1572.67	-1155.62	116.74	1552.28	463.06	1021.21	71.58	1061	953.57	74.86	531.4
0.73	-3599.15	210.42	9.14	-3629.27	195.35	19.44	-1474.85	126.59	177.71	-1481.66	130.65	227.49	-3248.4	66.02	12.15	-3271.99	73.43	23.72	-1813.51	4.37	71.3	-3366.96	140.97	125.21	-2366.67	107.07	1189.72	0	0	0	-3309.8	66.93	1556.74	-2796.13	216.99	1544.03	-1511.39	19.86	1572.67	-1155.62	116.74	1552.28	462.93	1020.6	71.71	1060.92	953.71	74.79	530.43
0.74	-3589.04	209.61	9.36	-3611.82	195.37	22.41	-1474.85	126.59	177.71	-1481.66	130.65	227.49	-3260.8	66.05	11.18	-3306.48	73.64	18.84	-1813.51	4.37	71.3	-3370.01	141.59	127.61	-2366.67	107.07	1189.72	0	0	0	-3294.11	66.33	1557.17	-2796.13	216.99	1544.03	-1511.39	19.86	1572.67	-1155.62	116.74	1552.28	462.97	1021.07	71.61	1060.9	954.01	74.73	532.34
0.75	-3584.35	209.24	7.93	-3593.77	195.28	24.23	-1474.85	126.59	177.71	-1481.66	130.65	227.49	-3266.33	66.5	10.94	-3272.5	74.66	24.65	-1813.51	4.37	71.3	-3373.06	142.22	130.02	-2366.67	107.07	1189.72	0	0	0	-3297.2	65.03	1557.41	-2796.13	216.99	1544.03	-1511.39	19.86	1572.67	-1155.62	116.74	1552.28	462.94	1021.25	71.54	1061.08	953.75	74.89	532.2
0.76	-3536.01	209.02	14.03	-3586.82	195.42	22.71	-1474.85	126.59	177.71	-1481.66	130.65	227.49	-3232.67	65.26	15.49	-3257.65	73.29	27.05	-1813.51	4.37	71.3	-3376.11	142.84	132.45	-2366.67	107.07	1189.72	0	0	0	-3277.18	64.61	1556.7	-2796.13	216.99	1544.03	-1511.39	19.86	1572.67	-1155.62	116.74	1552.28	463.14	1021.05	71.68	1061.07	953.66	74.9	532.75
0.77	-3544.38	209.01	10.23	-3529.19	194.89	29.14	-1474.85	126.59	177.71	-1481.66	130.65	227.49	-3229.33	67.42	17.13	-3278.13	72.44	24.8	-1813.51	4.37	71.3	-3379.14	143.46	134.88	-2366.67	107.07	1189.72	0	0	0	-3274.95	64.28	1557.14	-2796.13	216.99	1544.03	-1511.39	19.86	1572.67	-1155.62	116.74	1552.28	463.19	1020.98	71.71	1061.48	953.18	75.3	532.29
0.78	-3520.11	209.41	11.66	-3517.79	197.18	28.26	-1474.85	126.59	177.71	-1481.66	130.65	227.49	-3191.55	67.2	23.55	-3272.11	75.52	26.61	-1813.51	4.37	71.3	-3382.17	144.09	137.34	-2366.67	107.07	1189.72	0	0	0	-3270.05	63.16	1556.32	-2796.13	216.99	1544.03	-1511.39	19.86	1572.67	-1155.62	116.74	1552.28	463.43	1020.78	71.84	1061.41	953.62	75.03	530.27
0.79	-3479.52	210.35	16.67	-3469.17	198.09	33.17	-1474.85	126.59	177.71	-1481.66	130.65	227.49	-3253.3	66.27	14.35	-3248.12	76.74	30.98	-1813.51	4.37	71.3	-3385.18	144.72	139.8	-2366.67	107.07	1189.72	0	0	0	-3275.9	62.43	1556.67	-2796.13	216.99	1544.03	-1511.39	19.86	1572.67	-1155.62	116.74	1552.28	462.97	1020.9	71.67	1060.87	953.43	74.98	529.61
0.8	-3439.71	211.37	19.78	-3443.65	199.03	34.52	-1474.85	126.59	177.71	-1481.66	130.65	227.49	-3275.01	66.2	10.79	-3272.27	75.27	28.32	-1813.51	4.37	71.3	-3388.18	145.35	142.28	-2366.67	107.07	1189.72	0	0	0	-3252.7	62.24	1556.52	-2796.13	216.99	1544.03	-1511.39	19.86	1572.67	-1155.62	116.74	1552.28	462.81	1021.09	71.54	1061.21	953.45	75.07	531.83
0.81	-3382.76	211.77	25.8	-3422.42	201.08	33.06	-1474.85	126.59	177.71	-1481.66	130.65	227.49	-3231.8	66.55	19.69	-3267.33	74.7	29.46	-1813.51	4.37	71.3	-3391.17	145.98	144.76	-2366.67	107.07	1189.72	0	0	0	-3241.44	61.54	1555.81	-2796.13	216.99	1544.03	-1511.39	19.86	1572.67	-1155.62	116.74	1552.28	462.83	1021.01	71.62	1060.97	953.59	74.99	531.92
0.82	-3352.28	213	28.32	-3383.37	203.56	36.03	-1474.85	126.59	177.71	-1481.66	130.65	227.49	-3196.54	67.61	26.2	-3262.33	74.96	31.49	-1813.51	4.37	71.3	-3394.14	146.6	147.26	-2366.67	107.07	1189.72	0	0	0	-3232.93	60.55	1554.38	-2796.13	216.99	1544.03	-1511.39	19.86	1572.67	-1155.62	116.74	1552.28	463.03	1021.05	71.62	1060.65	953.71	74.74	531.24
0.83	-3334.8	215.74	27.43	-3387.31	205.22	30.39	-1474.85	126.59	177.71	-1481.66	130.65	227.49	-3213.28	68.77	25.15	-3245.02	76.96	35.94	-1813.51	4.37	71.3	-3397.1	147.23	149.77	-2366.67	107.07	1189.72	0	0	0	-3233.88	60.51	1553.88	-2796.13	216.99	1544.03	-1511.39	19.86	1572.67	-1155.62	116.74	1552.28	462.73	1020.99	71.55	1060.59	953.64	74.76	530.87
0.84	-3309.77	219.04	26.85	-3364.82	207.03	29.42	-1474.85	126.59	177.71	-1481.66	130.65	227.49	-3268.44	72.72	17.42	-3261.25	76.25	34.14	-1813.51	4.37	71.3	-3400.03	147.86	152.29	-2366.67	107.07	1189.72	0	0	0	-3228.01	60.56	1553.48	-2796.13	216.99	1544.03	-1511.39	19.86	1572.67	-1155.62	116.74	1552.28	462.99	1020.96	71.68	1061.12	953.33	74.99	531.26
0.85	-3295.37	220.13	24.66	-3334.52	209.78	29.17	-1474.85	126.59	177.71	-1481.66	130.65	227.49	-3279.43	71.93	16.46	-3246.47	77.48	38.92	-1813.51	4.37	71.3	-3402.95	148.49	154.81	-2366.67	107.07	1189.72	0	0	0	-3209.9	60.89	1552.29	-2796.13	216.99	1544.03	-1511.39	19.86	1572.67	-1155.62	116.74	1552.28	462.95	1020.97	71.65	1061.15	953.35	75.07	531.4
0.86	-3269.44	223.65	23.8	-3282.81	211.35	30.71	-1474.85	126.59	177.71	-1481.66	130.65	227.49	-3229.32	73.05	25.04	-3275.23	79.5	33.65	-1813.51	4.37	71.3	-3405.85	149.12	157.35	-2366.67	107.07	1189.72	0	0	0	-3189.08	60.57	1550.14	-2796.13	216.99	1544.03	-1511.39	19.86	1572.67	-1155.62	116.74	1552.28	462.45	1020.91	71.54	1060.91	953.66	74.91	529.85
0.87	-3226.21	225.38	25.16	-3282.96	213.45	26.12	-1474.85	126.59	177.71	-1481.66	130.65	227.49	-3296.09	72.06	15.24	-3270.2	79.63	33.34	-1813.51	4.37	71.3	-3408.72	149.75	159.89	-2366.67	107.07	1189.72	0	0	0	-3191.79	59.89	1550.12	-2796.13	216.99	1544.03	-1511.39	19.86	1572.67	-1155.62	116.74	1552.28	463.26	1020.79	71.79	1061.15	953.61	74.9	532.43
0.88	-3195.87	227.19	25.01	-3220.54	214.9	30.35	-1474.85	126.59	177.71	-1481.66	130.65	227.49	-3258.06	71.46	19.17	-3238.46	80	38.48	-1813.51	4.37	71.3	-3411.58	150.37	162.45	-2366.67	107.07	1189.72	0	0	0	-3191.87	59.41	1550.01	-2796.13	216.99	1544.03	-1511.39	19.86	1572.67	-1155.62	116.74	1552.28	462.61	1020.79	71.58	1061.12	953.85	74.8	532.63
0.89	-3189.1	228.07	21.36	-3201.51	216.65	27.49	-1474.85	126.59	177.71	-1481.66	130.65	227.49	-3198.66	73.26	27.76	-3243.64	79.18	35.75	-1813.51	4.37	71.3	-3414.4	151	165	-2366.67	107.07	1189.72	0	0	0	-3180.43	58.88	1548.03	-2796.13	216.99	1544.03	-1511.39	19.86	1572.67	-1155.62	116.74	1552.28	462.95	1020.99	71.64	1061.35	953.79	74.93	531.2
0.9	-3130.59	229.26	26.8	-3150.79	217.55	30.03	-1474.85	126.59	177.71	-1481.66	130.65	227.49	-3225.08	72.73	22.03	-3269.54	77.83	28.99	-1813.51	4.37	71.3	-3417.2	151.62	167.57	-2366.67	107.07	1189.72	0	0	0	-3177.86	59.16	1547.18	-2796.13	216.99	1544.03	-1511.39	19.86	1572.67	-1155.62	116.74	1552.28	463.31	1020.76	71.83	1061.45	953.45	75.12	529.9
0.91	-3142.02	231.08	20.66	-3139.99	217.09	26.79	-1474.85	126.59	177.71	-1481.66	130.65	227.49	-3240.55	69.4	18.72	-3266.54	77.32	27.49	-1813.51	4.37	71.3	-3419.98	152.25	170.14	-2366.67	107.07	1189.72	0	0	0	-3160.82	60.04	1545.75	-2796.13	216.99	1544.03	-1511.39	19.86	1572.67	-1155.62	116.74	1552.28	462.87	1020.81	71.74	1061.31	953.51	75	531.05
0.92	-3100.96	229.48	23.18	-3106.99	217.31	27.27	-1474.85	126.59	177.71	-1481.66	130.65	227.49	-3209.09	67.24	20.78	-3258.85	75	27.52	-1813.51	4.37	71.3	-3422.72	152.87	172.71	-2366.67	107.07	1189.72	0	0	0	-3149.34	58.95	1544.92	-2796.13	216.99	1544.03	-1511.39	19.86	1572.67	-1155.62	116.74	1552.28	462.56	1021.1	71.55	1060.86	953.55	75.03	529.41
0.93	-3042.1	227.3	29.63	-3098.8	218.28	23.22	-1474.85	126.59	177.71	-1481.66	130.65	227.49	-3230.32	65.19	14.83	-3271.75	71.12	24.72	-1813.51	4.37	71.3	-3425.43	153.49	175.3	-2366.67	107.07	1189.72	0	0	0	-3138.57	58.87	1544.17	-2796.13	216.99	1544.03	-1511.39	19.86	1572.67	-1155.62	116.74	1552.28	462.49	1020.98	71.59	1061.3	953.62	75.06	530.43
0.94	-3046.04	226.77	24.84	-3043.96	215.68	27.64	-1474.85	126.59	177.71	-1481.66	130.65	227.49	-3226.02	63.39	15.55	-3255.65	70.38	26.66	-1813.51	4.37	71.3	-3428.12	154.1	177.88	-2366.67	107.07	1189.72	0	0	0	-3133.01	59.03	1542.76	-2796.13	216.99	1544.03	-1511.39	19.86	1572.67	-1155.62	116.74	1552.28	462.64	1020.85	71.55	1061.16	953.71	74.89	530
0.95	-2995.2	225.11	28.31	-3012.71	214.98	26.97	-1474.85	126.59	177.71	-1481.66	130.65	227.49	-3254.35	64.15	10.73	-3251.74	69.13	26.76	-1813.51	4.37	71.3	-3430.76	154.72	180.47	-2366.67	107.07	1189.72	0	0	0	-3125.93	59.96	1541.83	-2796.13	216.99	1544.03	-1511.39	19.86	1572.67	-1155.62	116.74	1552.28	462.85	1020.77	71.7	1060.89	953.82	74.81	530.25
0.96	-2953.25	221.39	32.69	-3009.46	211.59	23.43	-1474.85	126.59	177.71	-1481.66	130.65	227.49	-3258.42	59.79	9.76	-3256.62	69.59	26.56	-1813.51	4.37	71.3	-3433.38	155.33	183.06	-2366.67	107.07	1189.72	0	0	0	-3118.27	59.64	1540.49	-2796.13	216.99	1544.03	-1511.39	19.86	1572.67	-1155.62	116.74	1552.28	462.46	1021.17	71.53	1060.98	953.47	74.99	530.71
0.97	-2956.56	220.34	27.83	-2950.51	210.23	28.98	-1474.85	126.59	177.71	-1481.66	130.65	227.49	-3255.23	60.99	9.67	-3276.79	68.89	22.75	-1813.51	4.37	71.3	-3435.96	155.94	185.66	-2366.67	107.07	1189.72	0	0	0	-3110.4	59.72	1539.49	-2796.13	216.99	1544.03	-1511.39	19.86	1572.67	-1155.62	116.74	1552.28	462.21	1021.06	71.51	1060.98	953.94	74.81	530.72
0.98	-2928.67	218.89	28.17	-2946.84	207.57	25.2	-1474.85	126.59	177.71	-1481.66	130.65	227.49	-3233.49	59.56	14.82	-3295	68.05	19.02	-1813.51	4.37	71.3	-3438.5	156.55	188.25	-2366.67	107.07	1189.72	0	0	0	-3105.99	59.72	1538.66	-2796.13	216.99	1544.03	-1511.39	19.86	1572.67	-1155.62	116.74	1552.28	462.84	1020.86	71.69	1061.24	953.73	74.92	529.97
0.99	-2903.14	217.27	28.34	-2914.8	206.45	29.11	-1474.85	126.59	177.71	-1481.66	130.65	227.49	-3258.63	59.82	9.73	-3278.73	68.69	21.75	-1813.51	4.37	71.3	-3441	157.15	190.85	-2366.67	107.07	1189.72	0	0	0	-3090.14	60.1	1536.72	-2796.13	216.99	1544.03	-1511.39	19.86	1572.67	-1155.62	116.74	1552.28	462.7	1020.77	71.65	1061.31	953.43	75.03	531.53
1	-2879.87	215.48	28.37	-2928.36	203.41	26.74	-1474.85	126.59	177.71	-1481.66	130.65	227.49	-3204.1	60.83	18.26	-3260.43	67.74	24.4	-1813.51	4.37	71.3	-3443.47	157.75	193.45	-2366.67	107.07	1189.72	0	0	0	-3080.77	60.55	1535.4	-2796.13	216.99	1544.03	-1511.39	19.86	1572.67	-1155.62	116.74	1552.28	462.4	1021.41	71.36	1061.03	953.34	75.02	531.66
1.01	-2858.75	213.55	28.26	-2908.47	201.02	26.94	-1474.85	126.59	177.71	-1481.66	130.65	227.49	-3248.18	61.47	11	-3276.49	68.62	21.91	-1813.51	4.37	71.3	-3445.89	158.35	196.05	-2366.67	107.07	1189.72	0	0	0	-3070.4	61.92	1533.95	-2796.13	216.99	1544.03	-1511.39	19.86	1572.67	-1155.62	116.74	1552.28	462.94	1020.83	71.66	1060.96	953.44	74.96	532.13
1.02	-2839.68	211.5	28.03	-2889.87	198.54	27.39	-1474.85	126.59	177.71	-1481.66	130.65	227.49	-3241.13	60.88	12.37	-3285.67	68.9	19.45	-1813.51	4.37	71.3	-3448.27	158.94	198.65	-2366.67	107.07	1189.72	0	0	0	-3085.84	61.53	1533.43	-2796.13	216.99	1544.03	-1511.39	19.86	1572.67	-1155.62	116.74	1552.28	463.01	1020.85	71.63	1061.31	953.09	75.2	530.55
1.03	-2822.55	209.34	27.69	-2872.55	196	28.02	-1474.85	126.59	177.71	-1481.66	130.65	227.49	-3207.46	59.76	17.53	-3263.99	69.26	23.78	-1813.51	4.37	71.3	-3450.6	159.53	201.25	-2366.67	107.07	1189.72	0	0	0	-3068.13	61.49	1531.41	-2796.13	216.99	1544.03	-1511.39	19.86	1572.67	-1155.62	116.74	1552.28	462.59	1020.91	71.59	1061.08	953.55	74.98	529.37
1.04	-2807.26	207.1	27.26	-2856.49	193.42	28.78	-1474.85	126.59	177.71	-1481.66	130.65	227.49	-3248.31	60.04	11.4	-3269.64	68.39	21.81	-1813.51	4.37	71.3	-3452.89	160.12	203.84	-2366.67	107.07	1189.72	0	0	0	-3049.31	62.91	1530.5	-2796.13	216.99	1544.03	-1511.39	19.86	1572.67	-1155.62	116.74	1552.28	462.65	1021.01	71.54	1060.93	953.43	74.99	530.42
1.05	-2793.7	204.79	26.73	-2841.7	190.85	29.62	-1474.85	126.59	177.71	-1481.66	130.65	227.49	-3255.51	59.52	9.98	-3281.45	68.65	20.74	-1813.51	4.37	71.3	-3455.14	160.7	206.44	-2366.67	107.07	1189.72	0	0	0	-3047.98	63.31	1529.09	-2796.13	216.99	1544.03	-1511.39	19.86	1572.67	-1155.62	116.74	1552.28	463.1	1021.02	71.62	1060.91	953.89	74.84	530.1
1.06	-2781.77	202.42	26.14	-2828.14	188.3	30.48	-1474.85	126.59	177.71	-1481.66	130.65	227.49	-3256.78	58.9	8.81	-3302.55	68.83	16.55	-1813.51	4.37	71.3	-3457.33	161.27	209.03	-2366.67	107.07	1189.72	0	0	0	-3057.35	64.15	1528.43	-2796.13	216.99	1544.03	-1511.39	19.86	1572.67	-1155.62	116.74	1552.28	463.32	1020.73	71.79	1061.06	953.8	74.87	531.67
1.07	-2771.37	200.03	25.48	-2815.83	185.81	31.32	-1474.85	126.59	177.71	-1481.66	130.65	227.49	-3253.69	58.31	8.04	-3288.55	68.08	19.51	-1813.51	4.37	71.3	-3459.48	161.85	211.63	-2366.67	107.07	1189.72	0	0	0	-3043.61	65.24	1527.77	-2796.13	216.99	1544.03	-1511.39	19.86	1572.67	-1155.62	116.74	1552.28	463.35	1021.06	71.72	1061.23	953.86	74.88	532.2
1.08	-2762.38	197.63	24.78	-2804.74	183.4	32.07	-1474.85	126.59	177.71	-1481.66	130.65	227.49	-3247.82	57.87	7.84	-3299.75	66.91	17.84	-1813.51	4.37	71.3	-3461.57	162.41	214.21	-2366.67	107.07	1189.72	0	0	0	-3030.71	66.61	1527.43	-2796.13	216.99	1544.03	-1511.39	19.86	1572.67	-1155.62	116.74	1552.28	462.65	1021.08	71.64	1061.27	953.73	74.89	531.85
1.09	-2754.7	195.23	24.03	-2794.87	181.11	32.69	-1474.85	126.59	177.71	-1481.66	130.65	227.49	-3240.74	57.7	8.38	-3301.12	66.94	16.86	-1813.51	4.37	71.3	-3463.61	162.98	216.8	-2366.67	107.07	1189.72	0	0	0	-3029.34	67.61	1526.67	-2796.13	216.99	1544.03	-1511.39	19.86	1572.67	-1155.62	116.74	1552.28	462.64	1020.62	71.7	1060.98	953.37	74.94	531.52
1.1	-2748.23	192.86	23.26	-2786.21	178.97	33.12	-1474.85	126.59	177.71	-1481.66	130.65	227.49	-3234.02	57.91	9.8	-3278.76	68.81	20.56	-1813.51	4.37	71.3	-3465.6	163.53	219.38	-2366.67	107.07	1189.72	0	0	0	-3021.97	68.91	1525.67	-2796.13	216.99	1544.03	-1511.39	19.86	1572.67	-1155.62	116.74	1552.28	463.2	1020.87	71.8	1061.01	953.49	75.04	531.82
1.11	-2742.86	190.53	22.48	-2778.74	177	33.3	-1474.85	126.59	177.71	-1481.66	130.65	227.49	-3229.27	58.63	12.27	-3263.65	67.96	23.65	-1813.51	4.37	71.3	-3467.54	164.08	221.95	-2366.67	107.07	1189.72	0	0	0	-3009.64	69.53	1525.3	-2796.13	216.99	1544.03	-1511.39	19.86	1572.67	-1155.62	116.74	1552.28	463.84	1020.81	71.98	1061.2	953.65	75.02	531.06
1.12	-2738.48	188.26	21.69	-2772.45	175.23	33.18	-1474.85	126.59	177.71	-1481.66	130.65	227.49	-3244.43	59.6	12.58	-3270.55	67.11	23.32	-1813.51	4.37	71.3	-3469.41	164.63	224.52	-2366.67	107.07	1189.72	0	0	0	-3009.89	71.87	1525.51	-2796.13	216.99	1544.03	-1511.39	19.86	1572.67	-1155.62	116.74	1552.28	463.15	1021.16	71.74	1061.15	953.56	74.91	531.55
1.13	-2735	186.08	20.92	-2767.34	173.69	32.72	-1474.85	126.59	177.71	-1481.66	130.65	227.49	-3202.63	60.68	20.65	-3272.59	66.46	23.04	-1813.51	4.37	71.3	-3471.23	165.17	227.08	-2366.67	107.07	1189.72	0	0	0	-2994.41	73.63	1525.15	-2796.13	216.99	1544.03	-1511.39	19.86	1572.67	-1155.62	116.74	1552.28	462.8	1020.81	71.63	1060.96	953.49	74.97	531.56
1.14	-2732.3	183.99	20.17	-2763.39	172.41	31.84	-1474.85	126.59	177.71	-1481.66	130.65	227.49	-3225.95	60.13	17.29	-3251.41	67.4	25.83	-1813.51	4.37	71.3	-3472.99	165.7	229.64	-2366.67	107.07	1189.72	0	0	0	-2998.79	75.58	1526	-2796.13	216.99	1544.03	-1511.39	19.86	1572.67	-1155.62	116.74	1552.28	463.18	1020.69	71.72	1060.84	953.65	74.84	531.32
1.15	-2730.29	182.02	19.45	-2760.6	171.43	30.51	-1474.85	126.59	177.71	-1481.66	130.65	227.49	-3258.78	59.53	12.02	-3263.72	67	23.14	-1813.51	4.37	71.3	-3474.69	166.23	232.19	-2366.67	107.07	1189.72	0	0	0	-2983.6	77.34	1526.23	-2796.13	216.99	1544.03	-1511.39	19.86	1572.67	-1155.62	116.74	1552.28	462.76	1021.22	71.54	1061.13	953.84	74.85	530.7
1.16	-2728.85	180.19	18.78	-2758.95	170.77	28.67	-1474.85	126.59	177.71	-1481.66	130.65	227.49	-3257.69	58.43	11.68	-3282.32	65.7	22	-1813.51	4.37	71.3	-3476.33	166.75	234.73	-2366.67	107.07	1189.72	0	0	0	-2962.37	78.65	1526.88	-2796.13	216.99	1544.03	-1511.39	19.86	1572.67	-1155.62	116.74	1552.28	462.85	1021.05	71.56	1060.95	953.83	74.85	530.68
1.17	-2727.88	178.51	18.17	-2758.47	170.45	26.25	-1474.85	126.59	177.71	-1481.66	130.65	227.49	-3230.59	60.15	16.64	-3292.72	66.43	22.05	-1813.51	4.37	71.3	-3477.91	167.27	237.26	-2366.67	107.07	1189.72	0	0	0	-2954.87	80.46	1528.42	-2796.13	216.99	1544.03	-1511.39	19.86	1572.67	-1155.62	116.74	1552.28	463	1020.85	71.73	1060.94	953.55	75.02	531.11
1.18	-2727.27	177	17.63	-2792.86	168.47	16.87	-1474.85	126.59	177.71	-1481.66	130.65	227.49	-3249.81	58.58	15.11	-3216.99	66.7	39.82	-1813.51	4.37	71.3	-3479.42	167.77	239.78	-2366.67	107.07	1189.72	0	0	0	-2961.21	82.84	1530.09	-2796.13	216.99	1544.03	-1511.39	19.86	1572.67	-1155.62	116.74	1552.28	462.91	1020.88	71.68	1061.21	953.61	75.01	531.01
1.19	-2726.93	175.69	17.17	-2790.39	169.79	11.8	-1474.85	126.59	177.71	-1481.66	130.65	227.49	-3248.36	57.24	14.44	-3199.51	66.81	44.53	-1813.51	4.37	71.3	-3480.86	168.28	242.3	-2366.67	107.07	1189.72	0	0	0	-2951.85	84.62	1532.02	-2796.13	216.99	1544.03	-1511.39	19.86	1572.67	-1155.62	116.74	1552.28	462.83	1020.97	71.59	1060.91	953.57	74.96	531.1
1.2	-2726.74	174.59	16.8	-2743.16	169.5	19.63	-1474.85	126.59	177.71	-1481.66	130.65	227.49	-3241.14	59.33	15.75	-3171.82	66.98	51.72	-1813.51	4.37	71.3	-3482.24	168.77	244.8	-2366.67	107.07	1189.72	0	0	0	-2923.41	87.14	1533.59	-2796.13	216.99	1544.03	-1511.39	19.86	1572.67	-1155.62	116.74	1552.28	463.47	1020.62	71.79	1061.24	953.57	74.99	529.78
1.21	-2726.59	173.71	16.54	-2765.9	171.08	13.57	-1474.85	126.59	177.71	-1481.66	130.65	227.49	-3229.73	58.66	17.34	-3169.08	66.85	52.5	-1813.51	4.37	71.3	-3483.55	169.25	247.3	-2366.67	107.07	1189.72	0	0	0	-2931.86	89.49	1535.76	-2796.13	216.99	1544.03	-1511.39	19.86	1572.67	-1155.62	116.74	1552.28	463.05	1020.59	71.77	1061.5	953.86	74.84	531.39
1.22	-2726.4	173.09	16.41	-2778.18	170.12	10.94	-1474.85	126.59	177.71	-1481.66	130.65	227.49	-3280.76	57.16	9.06	-3182.8	66.47	48.82	-1813.51	4.37	71.3	-3484.79	169.73	249.78	-2366.67	107.07	1189.72	0	0	0	-2913.13	90.99	1536.79	-2796.13	216.99	1544.03	-1511.39	19.86	1572.67	-1155.62	116.74	1552.28	462.67	1021.2	71.54	1061.17	953.56	74.93	532.34
1.23	-2726.04	172.73	16.4	-2743.1	170.66	15.04	-1474.85	126.59	177.71	-1481.66	130.65	227.49	-3222.22	57.31	17.22	-3204.52	65.91	42.63	-1813.51	4.37	71.3	-3485.95	170.2	252.26	-2366.67	107.07	1189.72	0	0	0	-2906.88	93.83	1538.65	-2796.13	216.99	1544.03	-1511.39	19.86	1572.67	-1155.62	116.74	1552.28	462.68	1020.87	71.61	1061.22	953.53	74.95	531.06
1.24	-2725.42	172.65	16.53	-2736.28	169.41	16.81	-1474.85	126.59	177.71	-1481.66	130.65	227.49	-3227.11	57.51	13.36	-3225.75	65.23	35.91	-1813.51	4.37	71.3	-3487.05	170.67	254.72	-2366.67	107.07	1189.72	0	0	0	-2903.23	95.32	1539.85	-2796.13	216.99	1544.03	-1511.39	19.86	1572.67	-1155.62	116.74	1552.28	463.32	1020.69	71.83	1060.99	953.49	75.01	531.13
1.25	-2724.39	172.88	16.83	-2719.03	170.37	18.71	-1474.85	126.59	177.71	-1481.66	130.65	227.49	-3245.38	57.27	10.19	-3238.05	64.5	30.59	-1813.51	4.37	71.3	-3488.07	171.12	257.16	-2366.67	107.07	1189.72	0	0	0	-2883.92	96.98	1541.03	-2796.13	216.99	1544.03	-1511.39	19.86	1572.67	-1155.62	116.74	1552.28	463.24	1020.86	71.79	1060.93	953.72	74.85	530.8
1.26	-2685.87	173.74	23.76	-2765.87	171.77	11.08	-1474.85	126.59	177.71	-1481.66	130.65	227.49	-3244.37	56.23	7.73	-3247.01	63.32	29.13	-1813.51	4.37	71.3	-3489.01	171.57	259.6	-2366.67	107.07	1189.72	0	0	0	-2887.32	98.39	1543.15	-2796.13	216.99	1544.03	-1511.39	19.86	1572.67	-1155.62	116.74	1552.28	463.33	1021.05	71.72	1060.78	953.71	74.77	531.76
1.27	-2709.56	174.05	19.33	-2751.61	169.9	13.65	-1474.85	126.59	177.71	-1481.66	130.65	227.49	-3220.26	55.85	8.99	-3251.51	64.14	23.56	-1813.51	4.37	71.3	-3489.88	172	262.02	-2366.67	107.07	1189.72	0	0	0	-2881.12	100.33	1544.36	-2796.13	216.99	1544.03	-1511.39	19.86	1572.67	-1155.62	116.74	1552.28	463.09	1021.06	71.73	1060.78	953.56	74.89	532.92
1.28	-2765.2	173.72	9.12	-2753.54	170.21	12.5	-1474.85	126.59	177.71	-1481.66	130.65	227.49	-3214.36	54.52	6.26	-3238.08	62.74	21.23	-1813.51	4.37	71.3	-3490.67	172.43	264.42	-2366.67	107.07	1189.72	0	0	0	-2868.88	101.55	1545.45	-2796.13	216.99	1544.03	-1511.39	19.86	1572.67	-1155.62	116.74	1552.28	462.77	1021.03	71.61	1060.97	953.77	74.92	531.47
1.29	-2734.29	173.26	15.08	-2721.05	171.72	19.22	-1474.85	126.59	177.71	-1481.66	130.65	227.49	-3189.08	53.48	7.46	-3218.76	61.55	20.8	-1813.51	4.37	71.3	-3491.38	172.85	266.82	-2366.67	107.07	1189.72	0	0	0	-2867.7	102.21	1546.29	-2796.13	216.99	1544.03	-1511.39	19.86	1572.67	-1155.62	116.74	1552.28	462.97	1021.08	71.66	1060.69	953.48	74.93	529.79
1.3	-2714.45	175.14	19.64	-2800.57	171.29	5.07	-1474.85	126.59	177.71	-1481.66	130.65	227.49	-3193.25	50.97	4.26	-3200.11	60.28	21.93	-1813.51	4.37	71.3	-3492.01	173.26	269.19	-2366.67	107.07	1189.72	0	0	0	-2860.6	103.47	1546.79	-2796.13	216.99	1544.03	-1511.39	19.86	1572.67	-1155.62	116.74	1552.28	463.29	1021.23	71.75	1061.27	953.31	75.15	531.4
1.31	-2724.52	173.63	16	-2775.62	170.78	10.48	-1474.85	126.59	177.71	-1481.66	130.65	227.49	-3192.06	48.45	6.27	-3203.61	58.39	23.01	-1813.51	4.37	71.3	-3492.55	173.66	271.55	-2366.67	107.07	1189.72	0	0	0	-2837.87	105.15	1547.43	-2796.13	216.99	1544.03	-1511.39	19.86	1572.67	-1155.62	116.74	1552.28	463.1	1021.24	71.54	1061.04	953.68	74.92	531.73
1.32	-2732.17	175.68	17.59	-2748.07	170.03	14.72	-1474.85	126.59	177.71	-1481.66	130.65	227.49	-3172.29	47.45	10.72	-3186.56	56.64	27.89	-1813.51	4.37	71.3	-3493.02	174.05	273.9	-2366.67	107.07	1189.72	0	0	0	-2823.07	107.31	1548.31	-2796.13	216.99	1544.03	-1511.39	19.86	1572.67	-1155.62	116.74	1552.28	463.2	1020.92	71.73	1060.81	953.29	75.01	531.77
1.33	-2712.23	177.19	20.76	-2769.84	170.24	12.81	-1474.85	126.59	177.71	-1481.66	130.65	227.49	-3149.7	45.02	15.86	-3177.29	55.7	31.61	-1813.51	4.37	71.3	-3493.39	174.43	276.23	-2366.67	107.07	1189.72	0	0	0	-2834.28	107.4	1549.85	-2796.13	216.99	1544.03	-1511.39	19.86	1572.67	-1155.62	116.74	1552.28	462.91	1021.05	71.57	1060.78	953.25	75.02	531.13
1.34	-2723.66	176.03	18.2	-2775.11	171.76	11.21	-1474.85	126.59	177.71	-1481.66	130.65	227.49	-3150.68	42.8	18.01	-3144.47	55.06	39.3	-1813.51	4.37	71.3	-3493.68	174.8	278.54	-2366.67	107.07	1189.72	0	0	0	-2821.89	108.18	1549.77	-2796.13	216.99	1544.03	-1511.39	19.86	1572.67	-1155.62	116.74	1552.28	462.82	1020.97	71.61	1061.12	953.45	75	532.65
1.35	-2681.61	175.6	27.25	-2732.69	172.53	19.32	-1474.85	126.59	177.71	-1481.66	130.65	227.49	-3133	41.59	21.58	-3130.57	53.85	43.13	-1813.51	4.37	71.3	-3493.89	175.16	280.83	-2366.67	107.07	1189.72	0	0	0	-2809.87	110.58	1550.2	-2796.13	216.99	1544.03	-1511.39	19.86	1572.67	-1155.62	116.74	1552.28	462.56	1021.06	71.45	1061.2	953.1	75.08	532.58
1.36	-2723.44	176.12	21.8	-2757.58	173.52	15.13	-1474.85	126.59	177.71	-1481.66	130.65	227.49	-3103.86	41.14	26.4	-3115.22	53.72	45.62	-1813.51	4.37	71.3	-3494	175.52	283.1	-2366.67	107.07	1189.72	0	0	0	-2810.26	111.29	1550.13	-2796.13	216.99	1544.03	-1511.39	19.86	1572.67	-1155.62	116.74	1552.28	462.83	1020.87	71.64	1060.9	953.61	74.84	531.37
1.37	-2693.52	177.6	25.74	-2780.59	172.35	12.56	-1474.85	126.59	177.71	-1481.66	130.65	227.49	-3073.58	40.61	31.1	-3095.77	53.45	48.5	-1813.51	4.37	71.3	-3494.02	175.86	285.35	-2366.67	107.07	1189.72	0	0	0	-2799.52	112.16	1550.75	-2796.13	216.99	1544.03	-1511.39	19.86	1572.67	-1155.62	116.74	1552.28	462.92	1020.77	71.71	1060.89	954.02	74.7	530.9
1.38	-2676.67	177.06	30	-2746.49	172.46	19.07	-1474.85	126.59	177.71	-1481.66	130.65	227.49	-3062.55	39.22	31.13	-3083.94	53.31	48.27	-1813.51	4.37	71.3	-3493.95	176.18	287.59	-2366.67	107.07	1189.72	0	0	0	-2800.38	113.26	1551.21	-2796.13	216.99	1544.03	-1511.39	19.86	1572.67	-1155.62	116.74	1552.28	462.82	1021	71.69	1061.01	953.8	74.83	530.79
1.39	-2715.36	176.06	24.24	-2753.27	173.68	18.86	-1474.85	126.59	177.71	-1481.66	130.65	227.49	-3038.96	39.08	32.55	-3056.45	52.52	49.81	-1813.51	4.37	71.3	-3493.79	176.5	289.8	-2366.67	107.07	1189.72	0	0	0	-2788.28	114.68	1551.87	-2796.12	216.99	1544.03	-1511.39	19.86	1572.67	-1155.62	116.74	1552.28	463.24	1020.76	71.77	1060.69	953.58	74.86	529.67
1.4	-2703.7	177.32	25.4	-2743.75	172.09	20.16	-1474.85	126.59	177.71	-1481.66	130.65	227.49	-3014.24	38.64	32.86	-3026.4	52.16	50.64	-1813.51	4.37	71.3	-3493.54	176.81	292	-2366.67	107.07	1189.72	0	0	0	-2775.14	114.95	1551.75	-2790.42	218.01	1544.61	-1511.39	19.86	1572.67	-1155.62	116.74	1552.28	462.69	1021.02	71.53	1060.39	953.51	74.88	530.15
1.41	-2709.32	175.96	25.7	-2748.31	174.12	18.89	-1474.85	126.59	177.71	-1481.66	130.65	227.49	-3003.24	36.95	30.53	-3005.24	51.66	49.45	-1813.51	4.37	71.3	-3493.18	177.1	294.17	-2366.67	107.07	1189.72	0	0	0	-2784.14	114.85	1551.48	-2776.97	218.99	1543.75	-1511.39	19.86	1572.67	-1155.62	116.74	1552.28	462.76	1021.02	71.62	1060.35	953.67	74.81	531.17
1.42	-2686.09	175.45	29.34	-2760.3	173.22	17.36	-1474.85	126.59	177.71	-1481.66	130.65	227.49	-2991.28	36.26	26.87	-2984.91	50.76	47.29	-1813.51	4.37	71.3	-3492.73	177.39	296.32	-2366.67	107.07	1189.72	0	0	0	-2780.02	115.4	1552.33	-2758.87	220.11	1542.8	-1511.39	19.86	1572.67	-1155.62	116.74	1552.28	462.52	1021.13	71.64	1060.77	953.47	75	532.16
1.43	-2705.09	176.48	26.15	-2749.75	174.77	18.44	-1474.85	126.59	177.71	-1481.66	130.65	227.49	-2968.18	35.49	25.19	-2964.08	50.72	44.95	-1813.51	4.37	71.3	-3492.18	177.66	298.45	-2366.67	107.07	1189.72	0	0	0	-2762.77	116.26	1551.97	-2756.09	221.53	1542.93	-1511.39	19.86	1572.67	-1155.62	116.74	1552.28	462.2	1021.25	71.51	1061.14	953.29	75.11	532.62
1.44	-2729.02	176.79	23.03	-2765.47	171.45	16.87	-1474.85	126.59	177.71	-1481.66	130.65	227.49	-2938.16	35.85	24.11	-2940.27	50.1	42.02	-1813.51	4.37	71.3	-3491.53	177.92	300.55	-2366.67	107.07	1189.72	0	0	0	-2751.95	117.16	1551.32	-2750.44	220.28	1542.69	-1511.39	19.86	1572.67	-1155.62	116.74	1552.28	462.62	1020.72	71.69	1061.05	953.6	74.87	531.76
1.45	-2734.03	174.14	21.34	-2766.37	173.12	16.69	-1474.85	126.59	177.71	-1481.66	130.65	227.49	-2932.15	35.64	18.39	-2914.95	48.19	38.63	-1813.51	4.37	71.3	-3490.78	178.17	302.64	-2366.67	107.07	1189.72	0	0	0	-2743.39	117.08	1551.44	-2744.49	221.02	1543.31	-1511.39	19.86	1572.67	-1155.62	116.74	1552.28	462.79	1020.91	71.7	1060.95	953.74	74.75	531.62
1.46	-2693.08	171.9	31.94	-2757.34	173.66	17.75	-1474.85	126.59	177.71	-1481.66	130.65	227.49	-2875.53	34.89	21.71	-2886.57	47.36	34.95	-1813.51	4.37	71.3	-3489.93	178.4	304.69	-2366.67	107.07	1189.72	0	0	0	-2743.65	117.82	1551.85	-2722.02	222.27	1542.37	-1511.39	19.86	1572.67	-1155.62	116.74	1552.28	462.76	1020.92	71.65	1060.94	953.87	74.88	531.73
1.47	-2738.08	170.64	25.45	-2748.29	169.9	18.27	-1474.85	126.59	177.71	-1481.66	130.65	227.49	-2832.91	34.63	21.36	-2862.6	46.18	31.45	-1813.51	4.37	71.3	-3488.97	178.63	306.73	-2366.67	107.07	1189.72	0	0	0	-2730.89	118.23	1551.38	-2726.29	221.89	1542.91	-1511.39	19.86	1572.67	-1155.62	116.74	1552.28	462.72	1021.04	71.53	1060.93	953.59	74.92	530.49
1.48	-2714.97	171.23	29.57	-2732.88	169.86	20.23	-1474.85	126.59	177.71	-1481.66	130.65	227.49	-2823.02	33.06	15.54	-2828.53	44.68	28.63	-1813.51	4.37	71.3	-3487.91	178.83	308.74	-2366.67	107.07	1189.72	0	0	0	-2723.22	118.81	1551.23	-2702.48	221.88	1541.16	-1511.39	19.86	1572.67	-1155.62	116.74	1552.28	462.4	1021.16	71.5	1060.87	953.54	74.89	532.46
1.49	-2719.17	169.12	29.1	-2722.97	168.51	23.16	-1474.85	126.59	177.71	-1481.66	130.65	227.49	-2782.89	31.46	15	-2799.99	43.52	25.5	-1813.51	4.37	71.3	-3486.73	179.03	310.72	-2366.67	107.07	1189.72	0	0	0	-2724.66	118.57	1551.12	-2706.76	223.61	1541.21	-1511.39	19.86	1572.67	-1155.62	116.74	1552.28	462.71	1020.94	71.65	1061.15	953.56	74.96	531.29
1.5	-2704.93	167.08	30.42	-2776.14	167.49	13.94	-1474.85	126.59	177.71	-1481.66	130.65	227.49	-2747.85	29.07	13.05	-2776.13	42.49	22.37	-1813.51	4.37	71.3	-3485.45	179.22	312.68	-2366.67	107.07	1189.72	0	0	0	-2701.99	119.35	1550.15	-2684.33	222.84	1539.76	-1511.39	19.86	1572.67	-1155.62	116.74	1552.28	463.28	1020.92	71.79	1061.19	953.72	74.93	531.84
1.51	-2691.19	165.82	32.71	-2753.3	166.55	17.93	-1474.85	126.59	177.71	-1481.66	130.65	227.49	-2715.68	27.76	10.38	-2748.37	41.03	19.85	-1813.51	4.37	71.3	-3484.06	179.39	314.61	-2366.67	107.07	1189.72	0	0	0	-2702.91	119.88	1550.19	-2666.56	224	1540.31	-1511.39	19.86	1572.67	-1155.62	116.74	1552.28	463.1	1020.96	71.75	1060.95	953.67	74.85	531.9
1.52	-2743.82	166.06	21.16	-2724.94	167.14	22.17	-1474.85	126.59	177.71	-1481.66	130.65	227.49	-2690.83	25.96	8.07	-2719.86	39.9	17.23	-1813.51	4.37	71.3	-3482.56	179.54	316.51	-2366.67	107.07	1189.72	0	0	0	-2694.99	119.89	1549.78	-2657.84	225.24	1539.16	-1511.39	19.86	1572.67	-1155.62	116.74	1552.28	462.98	1021.02	71.64	1060.89	953.74	74.7	533.6
1.53	-2750.07	164.98	19.93	-2760.31	167.49	15.23	-1474.85	126.59	177.71	-1481.66	130.65	227.49	-2664.13	24.54	6.89	-2683.82	38.77	17.23	-1813.51	4.37	71.3	-3480.95	179.69	318.38	-2366.67	107.07	1189.72	0	0	0	-2686.02	119.92	1548.82	-2641.88	223.88	1538.63	-1511.39	19.86	1572.67	-1155.62	116.74	1552.28	463.05	1021.06	71.66	1060.92	953.65	74.91	532.83
1.54	-2755.91	164.03	18.91	-2751.9	168.94	14.96	-1474.85	126.59	177.71	-1481.66	130.65	227.49	-2619.01	24.65	8.29	-2650.34	37.77	17.44	-1813.51	4.37	71.3	-3479.22	179.81	320.23	-2366.67	107.07	1189.72	0	0	0	-2691.8	119.92	1548.81	-2667.37	224.69	1539.13	-1511.39	19.86	1572.67	-1155.62	116.74	1552.28	462.94	1021.3	71.58	1060.73	953.44	74.81	535.1
1.55	-2761.34	163.23	18.1	-2732.95	167.67	16.8	-1474.85	126.59	177.71	-1481.66	130.65	227.49	-2585.93	23.03	8.71	-2629.88	36.2	15.5	-1813.51	4.37	71.3	-3477.38	179.93	322.05	-2366.67	107.07	1189.72	0	0	0	-2682.17	120.91	1548.31	-2656.07	225.29	1538.5	-1511.39	19.86	1572.67	-1155.62	116.74	1552.28	462.95	1021.2	71.61	1060.83	953.6	74.76	533.83
1.56	-2766.36	162.55	17.48	-2744.65	170.39	13.83	-1474.85	126.59	177.71	-1481.66	130.65	227.49	-2571.09	23.41	8.89	-2598.62	36.22	16.34	-1813.51	4.37	71.3	-3475.42	180.03	323.84	-2366.67	107.07	1189.72	0	0	0	-2662.47	120.22	1546.59	-2644.15	224.72	1537.08	-1511.39	19.86	1572.67	-1155.62	116.74	1552.28	462.55	1021.23	71.56	1060.76	953.73	74.72	532.53
1.57	-2770.98	162.01	17.03	-2748.41	171.04	12.45	-1474.85	126.59	177.71	-1481.66	130.65	227.49	-2530.01	23.37	11.18	-2571.42	36.63	17.66	-1813.51	4.37	71.3	-3473.35	180.11	325.59	-2366.67	107.07	1189.72	0	0	0	-2659.41	120.51	1545.69	-2646.47	224.05	1536.64	-1511.39	19.86	1572.67	-1155.62	116.74	1552.28	462.43	1021.08	71.54	1060.72	953.37	74.84	531.33
1.58	-2775.18	161.58	16.74	-2722.06	171.41	18.04	-1474.85	126.59	177.71	-1481.66	130.65	227.49	-2536.32	22.95	6.67	-2536.78	37.08	22.26	-1813.51	4.37	71.3	-3471.15	180.19	327.32	-2366.67	107.07	1189.72	0	0	0	-2653.33	120.35	1544.77	-2629.47	224.68	1535.86	-1511.39	19.86	1572.67	-1155.62	116.74	1552.28	462.9	1020.59	71.78	1061.39	953.86	75	531.86
1.59	-2778.97	161.27	16.6	-2741.36	171.87	13.62	-1474.85	126.59	177.71	-1481.66	130.65	227.49	-2485.93	23.85	13.93	-2505.82	36.29	28.12	-1813.51	4.37	71.3	-3468.83	180.24	329.02	-2366.67	107.07	1189.72	0	0	0	-2624.49	120.51	1542.92	-2625.88	225.14	1534.81	-1511.39	19.86	1572.67	-1155.62	116.74	1552.28	462.95	1020.79	71.66	1061.15	953.55	74.93	532.67
1.6	-2782.36	161.07	16.59	-2767.67	172.46	8.92	-1474.85	126.59	177.71	-1481.66	130.65	227.49	-2461.45	24.88	19.73	-2445.91	38.9	40.88	-1813.51	4.37	71.3	-3466.39	180.28	330.68	-2366.67	107.07	1189.72	0	0	0	-2633.38	120.5	1542.46	-2632.2	224.09	1532.65	-1511.39	19.86	1572.67	-1155.62	116.74	1552.28	462.74	1020.78	71.58	1060.85	953.46	74.87	533.37
1.61	-2785.33	160.98	16.7	-2734.87	172.9	14.06	-1474.85	126.59	177.71	-1481.66	130.65	227.49	-2414.81	25	30.78	-2407.97	39.17	45.41	-1813.51	4.37	71.3	-3463.83	180.31	332.32	-2366.67	107.07	1189.72	0	0	0	-2609.28	120.37	1540.75	-2645.31	224.74	1532.71	-1511.39	19.86	1572.67	-1155.62	116.74	1552.28	462.67	1020.79	71.6	1060.74	953.61	74.82	531.71
1.62	-2787.88	160.99	16.91	-2771.23	173.34	8.7	-1474.85	126.59	177.71	-1481.66	130.65	227.49	-2408.43	27.02	36.54	-2374.54	39.47	49.31	-1813.51	4.37	71.3	-3461.14	180.32	333.92	-2366.67	107.07	1189.72	0	0	0	-2607.31	119.6	1539.21	-2615.82	224.17	1531.56	-1511.39	19.86	1572.67	-1155.62	116.74	1552.28	462.68	1020.95	71.64	1060.39	953.92	74.58	533.02
1.63	-2790.03	161.09	17.2	-2744.42	172.22	12.11	-1474.85	126.59	177.71	-1481.66	130.65	227.49	-2361.32	30.52	52.61	-2345.34	39.81	52.6	-1813.51	4.37	71.3	-3458.33	180.31	335.48	-2366.67	107.07	1189.72	0	0	0	-2612.53	118.7	1538.01	-2605.83	224.36	1529.19	-1511.39	19.86	1572.67	-1155.62	116.74	1552.28	462.92	1020.98	71.65	1060.77	953.45	74.8	533.26
1.64	-2791.76	161.29	17.57	-2737.74	173.15	12.48	-1474.85	126.59	177.71	-1481.66	130.65	227.49	-2349.08	29.42	62.75	-2320.12	40.18	55.29	-1813.51	4.37	71.3	-3455.39	180.29	337.02	-2366.67	107.07	1189.72	0	0	0	-2600.2	119.02	1536.65	-2588.8	222.7	1527.07	-1511.39	19.86	1572.67	-1155.62	116.74	1552.28	462.6	1020.95	71.58	1060.84	953.55	74.91	532.22
1.65	-2793.07	161.57	18	-2772.58	173.4	7.05	-1474.85	126.59	177.71	-1481.66	130.65	227.49	-2323.89	30.71	76.21	-2298.6	40.58	57.4	-1813.51	4.37	71.3	-3452.32	180.25	338.52	-2366.67	107.07	1189.72	0	0	0	-2591.51	117.9	1535.38	-2592.94	222.35	1526.51	-1511.39	19.86	1572.67	-1155.62	116.74	1552.28	462.31	1021.21	71.3	1060.91	953.73	74.84	532.15
1.66	-2793.97	161.92	18.47	-2743.31	172.78	10.51	-1474.85	126.59	177.71	-1481.66	130.65	227.49	-2315.81	29.48	82.76	-2280.51	41	58.95	-1813.51	4.37	71.3	-3449.12	180.19	339.98	-2366.67	107.07	1189.72	0	0	0	-2582.31	117.54	1534.27	-2596.55	221.75	1526.56	-1511.39	19.86	1572.67	-1155.62	116.74	1552.28	462.6	1021.05	71.56	1061.08	953.75	74.88	531.28
1.67	-2794.46	162.35	18.97	-2747.67	172.8	10.05	-1474.85	126.59	177.71	-1481.66	130.65	227.49	-2298.36	29.91	93.72	-2265.58	41.45	59.95	-1813.51	4.37	71.3	-3445.78	180.12	341.41	-2366.67	107.07	1189.72	0	0	0	-2580.02	115.83	1533.16	-2581.55	221.45	1524.21	-1511.39	19.86	1572.67	-1155.62	116.74	1552.28	462.4	1020.91	71.61	1061.17	953.75	74.93	532.27
1.68	-2794.53	162.85	19.48	-2749.45	172.37	8.58	-1474.85	126.59	177.71	-1481.66	130.65	227.49	-2289.22	31	100.95	-2253.54	41.91	60.41	-1813.51	4.37	71.3	-3442.32	180.04	342.8	-2366.67	107.07	1189.72	0	0	0	-2556.9	115.39	1531.72	-2569.93	220.06	1522.81	-1511.39	19.86	1572.67	-1155.62	116.74	1552.28	462.74	1021	71.65	1061.28	953.53	75.01	533.61
1.69	-2794.18	163.41	20	-2754.18	174.29	8.73	-1474.85	126.59	177.71	-1481.66	130.65	227.49	-2285.87	32.48	104.54	-2244.13	42.4	60.35	-1813.51	4.37	71.3	-3438.72	179.93	344.16	-2366.67	107.07	1189.72	0	0	0	-2570.94	114.32	1531.55	-2573.63	219.37	1521.54	-1511.39	19.86	1572.67	-1155.62	116.74	1552.28	463.01	1020.57	71.91	1060.89	953.48	74.87	533.16
1.7	-2793.42	164.03	20.5	-2782	173.89	3.15	-1474.85	126.59	177.71	-1481.66	130.65	227.49	-2285.79	34.11	104.59	-2237.08	42.9	59.8	-1813.51	4.37	71.3	-3434.98	179.81	345.48	-2366.67	107.07	1189.72	0	0	0	-2563.65	113.37	1530.33	-2569.71	217.71	1521.42	-1511.39	19.86	1572.67	-1155.62	116.74	1552.28	462.91	1020.82	71.71	1060.74	953.78	74.78	531.16
1.71	-2792.23	164.7	20.97	-2761.44	172.93	7.41	-1474.85	126.59	177.71	-1481.66	130.65	227.49	-2286.46	35.63	101.18	-2232.11	43.42	58.75	-1813.51	4.37	71.3	-3431.11	179.67	346.76	-2366.67	107.07	1189.72	0	0	0	-2539.17	111.87	1529.06	-2546.09	215.79	1519.51	-1511.39	19.86	1572.67	-1155.62	116.74	1552.28	462.86	1020.87	71.68	1060.91	953.64	74.82	531.13
1.72	-2790.63	165.42	21.4	-2746.94	173.83	10.11	-1474.85	126.59	177.71	-1481.66	130.65	227.49	-2285.39	36.8	94.4	-2228.96	43.95	57.23	-1813.51	4.37	71.3	-3427.1	179.51	348	-2366.67	107.07	1189.72	0	0	0	-2543.52	110.22	1528.06	-2548.12	214.64	1519.1	-1511.39	19.86	1572.67	-1155.62	116.74	1552.28	463.13	1020.72	71.86	1061.03	953.43	74.93	530.72
1.73	-2788.61	166.18	21.77	-2750.79	173.98	9.6	-1474.85	126.59	177.71	-1481.66	130.65	227.49	-2280.04	37.35	84.35	-2227.36	44.49	55.26	-1813.51	4.37	71.3	-3422.94	179.34	349.21	-2366.67	107.07	1189.72	0	0	0	-2536.04	109.14	1527.47	-2547.3	212.91	1518.59	-1511.39	19.86	1572.67	-1155.62	116.74	1552.28	462.95	1021	71.66	1061.3	953.95	74.85	530.74
1.74	-2786.17	166.98	22.07	-2782.36	173.24	4.36	-1474.85	126.59	177.71	-1481.66	130.65	227.49	-2267.88	37.05	71.14	-2227.04	45.04	52.85	-1813.51	4.37	71.3	-3418.65	179.14	350.37	-2366.67	107.07	1189.72	0	0	0	-2516.25	106.88	1526.62	-2529.91	212.75	1517.87	-1511.39	19.86	1572.67	-1155.62	116.74	1552.28	462.75	1021.05	71.59	1060.91	953.8	74.74	531.54
1.75	-2783.31	167.81	22.28	-2762.32	174.06	9	-1474.85	126.59	177.71	-1481.66	130.65	227.49	-2223.3	36.58	66.09	-2227.73	45.59	50.02	-1813.51	4.37	71.3	-3414.21	178.93	351.5	-2366.67	107.07	1189.72	0	0	0	-2516.38	105.77	1525.89	-2507.23	209.71	1516.22	-1511.39	19.86	1572.67	-1155.62	116.74	1552.28	462.44	1021.25	71.43	1061.08	953.66	74.89	530.99
1.76	-2780.02	168.66	22.39	-2759.42	175.09	8.29	-1474.85	126.59	177.71	-1481.66	130.65	227.49	-2253.46	34.22	42.23	-2229.16	46.14	46.77	-1813.51	4.37	71.3	-3409.63	178.7	352.59	-2366.67	107.07	1189.72	0	0	0	-2501.49	102.75	1525.03	-2500.41	206.38	1517.19	-1511.39	19.86	1572.67	-1155.62	116.74	1552.28	462.79	1021.32	71.5	1061.05	953.63	74.82	530.39
1.77	-2776.32	169.53	22.38	-2756.11	173.87	9.25	-1474.85	126.59	177.71	-1481.66	130.65	227.49	-2226.37	35.44	35.15	-2231.06	46.69	43.14	-1813.51	4.37	71.3	-3404.91	178.45	353.63	-2366.67	107.07	1189.72	0	0	0	-2494.42	101.82	1525.27	-2494.03	206.33	1516.89	-1511.39	19.86	1572.67	-1155.62	116.74	1552.28	462.81	1021	71.61	1060.64	953.64	74.77	532.69
1.78	-2772.19	170.42	22.25	-2720.67	174.96	15.24	-1474.85	126.59	177.71	-1481.66	130.65	227.49	-2237.79	35.45	22.77	-2233.17	47.24	39.12	-1813.51	4.37	71.3	-3400.04	178.19	354.64	-2366.67	107.07	1189.72	0	0	0	-2482.67	98.76	1525.34	-2483.77	203.19	1517.58	-1511.39	19.86	1572.67	-1155.62	116.74	1552.28	462.97	1020.57	71.78	1060.89	953.07	75.04	531.45
1.79	-2767.64	171.32	21.96	-2747.14	174.06	12.33	-1474.85	126.59	177.71	-1481.66	130.65	227.49	-2222.67	40.06	18.31	-2236.65	49.16	32.39	-1813.51	4.37	71.3	-3395.02	177.9	355.6	-2366.67	107.07	1189.72	0	0	0	-2479.15	96.51	1525.99	-2482.26	200.82	1518.06	-1511.39	19.86	1572.67	-1155.62	116.74	1552.28	462.95	1020.83	71.69	1061.16	953.36	75.04	531.7
1.8	-2762.66	172.22	21.52	-2757.79	173.55	8.53	-1474.85	126.59	177.71	-1481.66	130.65	227.49	-2227.85	39.22	11.71	-2230.83	48.68	27.22	-1813.51	4.37	71.3	-3389.85	177.6	356.52	-2366.67	107.07	1189.72	0	0	0	-2474.41	94.11	1527.1	-2493.41	199.37	1520.41	-1511.39	19.86	1572.67	-1155.62	116.74	1552.28	462.53	1021.24	71.52	1060.92	953.58	74.82	531.51
1.81	-2757.27	173.13	20.91	-2786.41	174.08	3.2	-1474.85	126.59	177.71	-1481.66	130.65	227.49	-2207.61	39.65	13.95	-2240.7	49.99	22.11	-1813.51	4.37	71.3	-3384.53	177.27	357.39	-2366.67	107.07	1189.72	0	0	0	-2469.32	91	1526.99	-2493.53	197.25	1521.74	-1511.39	19.86	1572.67	-1155.62	116.74	1552.28	462.84	1020.8	71.69	1061.38	953.32	75.06	531.3
1.82	-2751.44	174.02	20.1	-2731.11	172.76	12.61	-1474.85	126.59	177.71	-1481.66	130.65	227.49	-2226.25	40.63	8.25	-2245.4	50.14	19.64	-1813.51	4.37	71.3	-3379.05	176.93	358.23	-2366.67	107.07	1189.72	0	0	0	-2453.16	88.86	1527.45	-2490.66	195.59	1522.79	-1511.39	19.86	1572.67	-1155.62	116.74	1552.28	462.42	1020.96	71.49	1061.12	953.68	74.92	532.26
1.83	-2745.19	174.91	19.09	-2715.39	174.63	12.73	-1474.85	126.59	177.71	-1481.66	130.65	227.49	-2218.72	40.31	9.27	-2244.2	49.62	18.33	-1813.51	4.37	71.3	-3373.43	176.56	359.01	-2366.67	107.07	1189.72	0	0	0	-2435.66	86.48	1528.22	-2484.93	194.14	1523.59	-1511.39	19.86	1572.67	-1155.62	116.74	1552.28	462.42	1021.41	71.38	1061.11	953.25	75.04	532.69
1.84	-2738.52	175.77	17.87	-2714.58	173.77	14.42	-1474.85	126.59	177.71	-1481.66	130.65	227.49	-2218.09	40.59	7.89	-2238.61	50.74	18.25	-1813.51	4.37	71.3	-3367.64	176.18	359.76	-2366.67	107.07	1189.72	0	0	0	-2433.8	84.14	1529.02	-2476.44	192.7	1524.19	-1511.39	19.86	1572.67	-1155.62	116.74	1552.28	462.45	1021.07	71.43	1061.34	953.53	75	532.95
1.85	-2731.41	176.62	16.41	-2709.91	174	14.82	-1474.85	126.59	177.71	-1481.66	130.65	227.49	-2221.77	41.34	7.33	-2250.32	49.84	15.38	-1813.51	4.37	71.3	-3361.71	175.78	360.46	-2366.67	107.07	1189.72	0	0	0	-2437.29	81.96	1529.29	-2465.33	191.03	1524.61	-1511.39	19.86	1572.67	-1155.62	116.74	1552.28	463.34	1021.21	71.58	1061.17	953.84	74.92	533.14
1.86	-2723.88	177.43	14.71	-2755.45	173.52	5.72	-1474.85	126.59	177.71	-1481.66	130.65	227.49	-2238.63	40.48	4.22	-2254.3	49.5	13.36	-1813.51	4.37	71.3	-3355.61	175.35	361.11	-2366.67	107.07	1189.72	0	0	0	-2418.85	79.12	1529.17	-2451.69	188.92	1524.91	-1511.39	19.86	1572.67	-1155.62	116.74	1552.28	462.98	1021.05	71.67	1061.34	953.59	75.02	533.03
1.87	-2707.81	176.63	16.08	-2727.46	175.02	8.65	-1474.85	126.59	177.71	-1481.66	130.65	227.49	-2228.55	41.31	6.32	-2243.24	49.73	15.45	-1813.51	4.37	71.3	-3349.36	174.91	361.72	-2366.67	107.07	1189.72	0	0	0	-2417.98	76.08	1529.56	-2435.65	186.15	1525.11	-1511.39	19.86	1572.67	-1155.62	116.74	1552.28	462.78	1021	71.62	1061.11	953.71	74.73	529.75
1.88	-2710.9	179.3	12.5	-2712.83	174.35	9.06	-1474.85	126.59	177.71	-1481.66	130.65	227.49	-2210.28	41.62	8.32	-2257.42	49.18	13.13	-1813.51	4.37	71.3	-3342.94	174.44	362.28	-2366.67	107.07	1189.72	0	0	0	-2405.59	74.02	1529.59	-2417.32	182.49	1525.25	-1511.39	19.86	1572.67	-1155.62	116.74	1552.28	462.68	1021.05	71.62	1061.11	953.67	74.87	529.96
1.89	-2704.97	180.26	10.27	-2712.77	174.35	8.89	-1474.85	126.59	177.71	-1481.66	130.65	227.49	-2225.26	39.99	4.76	-2256.88	49.43	12.86	-1813.51	4.37	71.3	-3336.36	173.96	362.79	-2366.67	107.07	1189.72	0	0	0	-2390.14	72.12	1529.06	-2384.17	176.47	1525.92	-1511.39	19.86	1572.67	-1155.62	116.74	1552.28	463.08	1021.27	71.62	1061.01	953.71	74.85	531.06
1.9	-2712.41	179.33	6.29	-2703.3	175.92	9.55	-1474.85	126.59	177.71	-1481.66	130.65	227.49	-2217.25	40.72	6.38	-2257.13	49.61	12.69	-1813.51	4.37	71.3	-3329.62	173.45	363.26	-2366.67	107.07	1189.72	0	0	0	-2380.96	69.93	1529.07	-2390.85	175.47	1525.41	-1511.39	19.86	1572.67	-1155.62	116.74	1552.28	463.09	1020.94	71.74	1060.92	953.58	74.9	529.87
1.91	-2708.58	180.24	3.07	-2716.8	175.81	6.09	-1474.85	126.59	177.71	-1481.66	130.65	227.49	-2207.81	40.03	9.28	-2251.04	49.55	13.85	-1813.51	4.37	71.3	-3322.72	172.92	363.67	-2366.67	107.07	1189.72	0	0	0	-2370.89	67.8	1529.1	-2370.51	173.71	1525.77	-1511.39	19.86	1572.67	-1155.62	116.74	1552.28	462.88	1020.94	71.71	1061.28	953.5	74.99	530.65
1.92	-2682.14	181.79	3.94	-2709.59	176.6	7.54	-1474.85	126.59	177.71	-1481.66	130.65	227.49	-2210.17	40.7	8.52	-2239.03	50.26	16.06	-1813.51	4.37	71.3	-3315.65	172.37	364.04	-2366.67	107.07	1189.72	0	0	0	-2366.04	66.37	1528.81	-2368.5	170.93	1524.93	-1511.39	19.86	1572.67	-1155.62	116.74	1552.28	462.98	1021.34	71.59	1061.15	953.47	74.92	531.38
1.93	-2661.89	181.25	3.82	-2681.01	176.81	11.65	-1474.85	126.59	177.71	-1481.66	130.65	227.49	-2219.91	40.9	5.31	-2252.81	49.94	13.36	-1813.51	4.37	71.3	-3308.41	171.8	364.36	-2366.67	107.07	1189.72	0	0	0	-2361.65	64.69	1528.63	-2369.95	170.28	1525.44	-1511.39	19.86	1572.67	-1155.62	116.74	1552.28	462.83	1020.89	71.65	1060.73	953.64	74.81	530.77
1.94	-2664.01	183.08	0.15	-2678.56	177.6	10.82	-1474.85	126.59	177.71	-1481.66	130.65	227.49	-2203.01	40.48	9.2	-2261.67	49.94	12.16	-1813.51	4.37	71.3	-3301	171.2	364.63	-2366.67	107.07	1189.72	0	0	0	-2344.7	62.84	1527.68	-2371.76	167.32	1526.53	-1511.39	19.86	1572.67	-1155.62	116.74	1552.28	463.11	1021.03	71.61	1061.01	953.54	75	530.48
1.95	-2647.94	185	-0.47	-2650.45	179.2	16.53	-1474.85	126.59	177.71	-1481.66	130.65	227.49	-2212.87	39.61	7.84	-2252.39	50.05	13.81	-1813.51	4.37	71.3	-3293.42	170.59	364.84	-2366.67	107.07	1189.72	0	0	0	-2335.09	60.8	1526.84	-2345.75	164.87	1524.41	-1511.39	19.86	1572.67	-1155.62	116.74	1552.28	462.64	1020.94	71.6	1061.17	953.75	74.91	530.38
1.96	-2651.04	187.52	-0.26	-2650.17	180.59	17.89	-1474.85	126.59	177.71	-1481.66	130.65	227.49	-2191.13	39.34	12.22	-2243.66	49.54	15.35	-1813.51	4.37	71.3	-3285.67	169.95	365.01	-2366.68	107.07	1189.72	0	0	0	-2319.17	59.75	1526.6	-2327.46	163.14	1523.36	-1511.39	19.86	1572.67	-1155.62	116.74	1552.28	462.82	1020.84	71.69	1060.85	953.9	74.67	530.74
1.97	-2632.47	189.84	4.34	-2636.22	183.24	22.14	-1474.85	126.59	177.71	-1481.66	130.65	227.49	-2227.33	40.18	4.96	-2255.5	48.97	13.01	-1813.51	4.37	71.3	-3277.75	169.29	365.12	-2372.06	105.99	1189.47	0	0	0	-2301.44	58.27	1525.57	-2322.8	162.7	1522.36	-1511.39	19.86	1572.67	-1155.62	116.74	1552.28	463.37	1020.91	71.8	1061.15	953.78	74.8	532.07
1.98	-2614.71	192.58	8.84	-2621.69	184.17	26.51	-1474.85	126.59	177.71	-1481.66	130.65	227.49	-2232.72	38.26	4.04	-2240.87	50.02	16.19	-1813.51	4.37	71.3	-3269.66	168.6	365.19	-2366.76	104.88	1189.43	0	0	0	-2295.74	56.17	1524.92	-2310.55	160.6	1521.65	-1511.39	19.86	1572.67	-1155.62	116.74	1552.28	462.76	1021.22	71.54	1061.04	953.66	74.97	532.07
1.99	-2592.93	194.73	12.9	-2607.2	186.37	29.95	-1474.85	126.59	177.71	-1481.66	130.65	227.49	-2219.85	38.29	6.89	-2250.8	48.8	14.45	-1813.51	4.37	71.3	-3261.38	167.89	365.2	-2377.83	103.23	1189.67	0	0	0	-2291.61	54.5	1523.5	-2312.52	160.16	1522.58	-1511.39	19.86	1572.67	-1155.62	116.74	1552.28	463.2	1021.06	71.73	1061.19	953.46	75.07	531.99
2	-2599.36	197.16	11.32	-2579.92	188.84	33.98	-1474.85	126.59	177.71	-1481.66	130.65	227.49	-2217	39.07	6.67	-2249.58	49.33	14.85	-1813.51	4.37	71.3	-3252.94	167.16	365.15	-2353.17	102.09	1190.54	0	0	0	-2284.43	52.75	1522.69	-2311.25	159.21	1522.02	-1511.39	19.86	1572.67	-1155.62	116.74	1552.28	462.65	1021.01	71.6	1060.59	953.35	74.9	532.71
2.01	-2551.16	199.54	18.55	-2579.35	191.16	33.27	-1474.85	126.59	177.71	-1481.66	130.65	227.49	-2203.12	39.56	9.08	-2249.7	49.38	15.44	-1813.51	4.37	71.3	-3244.31	166.41	365.05	-2350.23	102.29	1192.07	0	0	0	-2276.47	51.71	1522.51	-2279.51	157.16	1519.52	-1511.39	19.86	1572.67	-1155.62	116.74	1552.28	462.56	1020.98	71.59	1060.77	953.46	74.9	531.98
2.02	-2528.71	202.41	21.17	-2551.57	191.98	36.24	-1474.85	126.59	177.71	-1481.66	130.65	227.49	-2224.88	38.83	5.56	-2234.44	49.58	17.96	-1813.51	4.37	71.3	-3235.5	165.63	364.9	-2332	101.18	1193.34	0	0	0	-2263.5	50.67	1521.53	-2273.17	155.48	1519.11	-1511.39	19.86	1572.67	-1155.62	116.74	1552.28	462.81	1021.37	71.48	1061.06	953.47	74.97	531.21
2.03	-2510.22	202.92	22.69	-2495.49	193.44	43.3	-1474.85	126.59	177.71	-1481.66	130.65	227.49	-2242.35	39.57	2.24	-2236.21	49.21	18.37	-1813.51	4.37	71.3	-3226.51	164.83	364.7	-2324.34	99.44	1193.42	0	0	0	-2258.38	49.61	1520.93	-2266.31	155.06	1518.65	-1511.39	19.86	1572.67	-1155.62	116.74	1552.28	463.16	1021.07	71.63	1061.04	953.52	74.92	531.78
2.04	-2494.84	204.2	22.28	-2497.46	193.93	39.26	-1474.85	126.59	177.71	-1481.66	130.65	227.49	-2200.18	39.32	9.82	-2237.82	49.6	17.87	-1813.51	4.37	71.3	-3217.34	164.01	364.43	-2330.17	97.9	1193.96	0	0	0	-2254.34	48.87	1520.51	-2259.36	153.73	1518.38	-1511.39	19.86	1572.67	-1155.62	116.74	1552.28	462.79	1020.79	71.68	1061.05	953.77	74.84	531.72
2.05	-2454.85	204.2	26.11	-2457.81	194.86	42.6	-1474.85	126.59	177.71	-1481.66	130.65	227.49	-2218.69	39.78	6.2	-2241.67	50.25	17.13	-1813.51	4.37	71.3	-3207.99	163.16	364.11	-2311.14	96.55	1194.2	0	0	0	-2247.23	47.56	1519.41	-2243.55	152.72	1517.2	-1511.39	19.86	1572.67	-1155.62	116.74	1552.28	463.12	1020.89	71.63	1061.08	953.71	74.85	533.03
2.06	-2445.56	204.17	23.1	-2439.62	194.19	41.14	-1474.85	126.59	177.71	-1481.66	130.65	227.49	-2194.31	39.77	11.81	-2232.06	50.32	18.98	-1813.51	4.37	71.3	-3198.45	162.29	363.74	-2315.04	94.31	1194.59	0	0	0	-2235.59	46.92	1518.97	-2246.35	151.06	1516.37	-1511.39	19.86	1572.67	-1155.62	116.74	1552.28	462.72	1021.16	71.58	1061.1	953.52	74.94	532.71
2.07	-2428.59	202.87	21.12	-2427	193.81	36.67	-1474.85	126.59	177.71	-1481.66	130.65	227.49	-2229.97	38.53	6.73	-2234.74	49.68	19.53	-1813.51	4.37	71.3	-3188.73	161.39	363.31	-2301.3	93.47	1195.23	0	0	0	-2225.57	46.03	1518.29	-2224.34	150.63	1515.32	-1511.39	19.86	1572.67	-1155.62	116.74	1552.28	463.16	1021.11	71.73	1060.67	953.18	74.94	532.38
2.08	-2388.38	203.05	22.22	-2387.94	193.24	38.09	-1474.85	126.59	177.71	-1481.66	130.65	227.49	-2209.32	40.84	10.46	-2232.6	50.33	19.96	-1813.51	4.37	71.3	-3178.81	160.47	362.82	-2317.31	92.99	1195.6	0	0	0	-2219.66	44.62	1518.11	-2230.42	150	1514.85	-1511.39	19.86	1572.67	-1155.62	116.74	1552.28	463.25	1020.67	71.87	1060.88	953.53	74.87	533.07
2.09	-2357.32	201.26	22.9	-2393.32	192.27	30.41	-1474.85	126.59	177.71	-1481.66	130.65	227.49	-2230.61	41.9	7.51	-2226.18	50.57	22.92	-1813.51	4.37	71.3	-3168.71	159.52	362.27	-2307.62	91.89	1195.65	0	0	0	-2205.8	44.37	1517.33	-2226.98	148.8	1515.58	-1511.39	19.86	1572.67	-1155.62	116.74	1552.28	463.15	1020.75	71.88	1061.02	953.55	74.97	532.27
2.1	-2338.34	200.58	20.13	-2341.31	191.87	32.25	-1474.85	126.59	177.71	-1481.66	130.65	227.49	-2235.72	42.9	7.01	-2236.42	50.79	20.92	-1813.51	4.37	71.3	-3158.42	158.55	361.66	-2289.91	91	1195.63	0	0	0	-2210.78	43.2	1516.98	-2202.89	148.39	1513.45	-1511.39	19.86	1572.67	-1155.62	116.74	1552.28	462.53	1020.86	71.54	1060.91	953.59	74.9	532.45
2.11	-2300.4	199.14	20.48	-2314	189.67	29.62	-1474.85	126.59	177.71	-1481.66	130.65	227.49	-2211.69	44.57	12.31	-2238.35	50.83	21.67	-1813.51	4.37	71.3	-3147.93	157.55	361	-2272.54	89.13	1196.09	0	0	0	-2197.79	43.04	1516.12	-2209.54	147.4	1512.89	-1511.39	19.86	1572.67	-1155.62	116.74	1552.28	462.47	1020.81	71.54	1061.25	953.61	74.97	533.68
2.12	-2271.93	198.01	18.82	-2274.64	188.78	29.93	-1474.85	126.59	177.71	-1481.66	130.65	227.49	-2238.36	42.73	9.35	-2230.79	51.49	23.98	-1813.51	4.37	71.3	-3137.25	156.52	360.27	-2278.1	88.24	1194.87	0	0	0	-2187.67	42.33	1515.6	-2213.27	146.99	1512.45	-1511.39	19.86	1572.67	-1155.62	116.74	1552.28	462.82	1021.04	71.59	1060.89	953.4	75	531.95
2.13	-2251.55	197.32	16.24	-2245.49	186.53	26.91	-1474.85	126.59	177.71	-1481.66	130.65	227.49	-2235.01	44.56	9.01	-2238.15	51.63	24.1	-1813.51	4.37	71.3	-3126.38	155.47	359.49	-2262.96	87.21	1194.82	0	0	0	-2181.48	41.59	1514.71	-2185.86	146.45	1511.08	-1511.39	19.86	1572.67	-1155.62	116.74	1552.28	463.56	1020.87	71.8	1061.14	953.47	74.9	529.97
2.14	-2227.11	194.63	14.29	-2223.06	185.91	24.43	-1474.85	126.59	177.71	-1481.66	130.65	227.49	-2207.88	45.75	15.04	-2214.23	52.88	29.14	-1813.51	4.37	71.3	-3115.31	154.4	358.64	-2240.84	87.61	1195.6	0	0	0	-2177.97	40.65	1513.49	-2193.18	145.52	1511.09	-1511.39	19.86	1572.67	-1155.62	116.74	1552.28	462.63	1020.76	71.67	1060.89	953.3	74.98	531.81
2.15	-2201.06	192.13	12.87	-2195.82	184.18	22.18	-1474.85	126.59	177.71	-1481.66	130.65	227.49	-2224.96	44.81	12	-2229.23	52.63	25.72	-1813.51	4.37	71.3	-3104.04	153.3	357.73	-2244.71	86.21	1194.87	0	0	0	-2169.97	40.03	1512.54	-2177.23	143.87	1509.17	-1511.39	19.86	1572.67	-1155.62	116.74	1552.28	462.91	1020.97	71.7	1061.18	953.52	74.96	530.45
2.16	-2170.35	190.32	12.47	-2163.42	181.85	22.95	-1474.85	126.59	177.71	-1481.66	130.65	227.49	-2221.88	45.17	13.15	-2242.93	50.98	23.09	-1813.51	4.37	71.3	-3092.58	152.17	356.76	-2229.21	84.49	1193.8	0	0	0	-2158.6	39.4	1511.54	-2164.15	143.75	1508.13	-1511.39	19.86	1572.67	-1155.62	116.74	1552.28	463.27	1021.18	71.66	1061.08	953.6	74.9	532.63
2.17	-2123.89	186.67	15.95	-2127.66	179.5	21.96	-1474.85	126.59	177.71	-1481.66	130.65	227.49	-2237.94	42.76	9.53	-2224.27	50.99	25.5	-1813.51	4.37	71.3	-3080.91	151.02	355.73	-2225.25	83.08	1193.78	0	0	0	-2152.49	39.1	1510.55	-2130.67	143.25	1506.61	-1511.39	19.86	1572.67	-1155.62	116.74	1552.28	462.48	1021.1	71.62	1061.01	953.52	74.92	533.39
2.18	-2107.45	183.35	13.61	-2117.46	177.03	17.79	-1474.85	126.59	177.71	-1481.66	130.65	227.49	-2245.09	41.85	6.25	-2229.55	49.08	23.51	-1813.51	4.37	71.3	-3069.04	149.84	354.63	-2217.06	82	1192.61	0	0	0	-2148	38.53	1509.34	-2148.24	143.01	1505.19	-1511.39	19.86	1572.67	-1155.62	116.74	1552.28	461.73	1021.2	71.3	1061.08	953.6	74.94	531.19
2.19	-2069.55	180.8	15.39	-2087.71	175.24	17.04	-1474.85	126.59	177.71	-1481.66	130.65	227.49	-2235.76	39.47	7.76	-2232.49	49.52	22.55	-1813.51	4.37	71.3	-3056.97	148.63	353.47	-2236.55	81.77	1191.05	0	0	0	-2130.69	37.85	1508.08	-2143.02	143.11	1503.15	-1511.39	19.86	1572.67	-1155.62	116.74	1552.28	462.8	1021.04	71.54	1060.91	953.29	75	531.1
2.2	-2047.47	184.8	21.3	-2054.59	172.11	17.24	-1474.85	126.59	177.71	-1481.66	130.65	227.49	-2221.2	39.69	9.38	-2237.59	47.78	21.17	-1813.51	4.37	71.3	-3044.69	147.39	352.25	-2217.82	81.5	1191	0	0	0	-2128.4	37.42	1506.63	-2139.31	142.25	1502.16	-1511.39	19.86	1572.67	-1155.62	116.74	1552.28	463.35	1020.79	71.8	1060.76	953.52	74.85	533.1
2.21	-2012.73	182.24	22.76	-2020.28	173.15	27.52	-1474.85	126.59	177.71	-1481.66	130.65	227.49	-2227.81	37.65	7.76	-2246.34	46.77	18.44	-1813.51	4.37	71.3	-3032.21	146.13	350.96	-2210.47	80.15	1189.83	0	0	0	-2115.65	37.17	1505.17	-2125.67	141.37	1501.1	-1511.39	19.86	1572.67	-1155.62	116.74	1552.28	463.19	1020.76	71.85	1060.66	953.54	74.87	531.82
2.22	-1987.77	179.22	24.37	-2000.11	171.83	26.43	-1474.85	126.59	177.71	-1481.66	130.65	227.49	-2220.1	36.63	8.64	-2250.42	45.98	18.48	-1813.51	4.37	71.3	-3019.52	144.84	349.6	-2196.19	79.93	1189.48	0	0	0	-2109.48	36.6	1503.81	-2131.77	141.64	1500.29	-1511.39	19.86	1572.67	-1155.62	116.74	1552.28	463.18	1020.61	71.81	1061.18	953.25	75.16	533.08
2.23	-1952.29	177.09	28.37	-1971.37	168.07	29.48	-1474.85	126.59	177.71	-1481.66	130.65	227.49	-2230.63	36.11	5.59	-2231.47	45.62	21.44	-1813.51	4.37	71.3	-3006.63	143.52	348.18	-2196.89	79.17	1188.58	0	0	0	-2104.15	36.16	1502.71	-2121.16	140.79	1498.37	-1511.39	19.86	1572.67	-1155.62	116.74	1552.28	463.19	1020.98	71.71	1061.11	953.08	75.14	531.62
2.24	-1925.51	173.55	33.11	-1945.7	165.72	32.24	-1474.85	126.59	177.71	-1481.66	130.65	227.49	-2226.91	35.56	7.53	-2238.66	45.67	19.9	-1813.51	4.37	71.3	-2993.52	142.18	346.7	-2199.1	78.88	1187.3	0	0	0	-2093.76	36.25	1501.01	-2107.36	140.96	1496.91	-1511.39	19.86	1572.67	-1155.62	116.74	1552.28	462.86	1020.85	71.72	1060.89	953.35	74.89	531.94
2.25	-1900.43	171.07	38.29	-1921.09	164.34	36.89	-1474.85	126.59	177.71	-1481.66	130.65	227.49	-2240.67	34.18	5.53	-2242.62	45.24	19.17	-1813.51	4.37	71.3	-2980.2	140.81	345.14	-2173.77	77.8	1186.85	0	0	0	-2081.62	35.87	1499.23	-2097.75	140.2	1496.11	-1511.39	19.86	1572.67	-1155.62	116.74	1552.28	463.43	1020.61	71.91	1061.22	953.11	75.1	532.16
2.26	-1872.53	168.79	45.81	-1895.35	162.22	43.57	-1474.85	126.59	177.71	-1481.66	130.65	227.49	-2218.29	34.71	9.33	-2225.77	45.36	23.04	-1813.51	4.37	71.3	-2966.67	139.4	343.52	-2151.59	77.54	1185.64	0	0	0	-2073.48	35.64	1497.65	-2090.54	140.69	1493.88	-1511.39	19.86	1572.67	-1155.62	116.74	1552.28	462.92	1020.96	71.75	1061.45	953.47	75.08	530.37
2.27	-1849.58	167.04	53.96	-1865.06	160.12	52.99	-1474.85	126.59	177.71	-1481.66	130.65	227.49	-2217.23	34.75	8.27	-2247.26	44.4	19	-1813.51	4.37	71.3	-2952.93	137.97	341.83	-2164.38	77.42	1184.34	0	0	0	-2067.76	35.88	1496.48	-2100.84	140.4	1492.6	-1511.39	19.86	1572.67	-1155.62	116.74	1552.28	462.97	1021.12	71.63	1061.11	953.29	75.07	530.78
2.28	-1824.65	164.64	64.29	-1840.21	158.24	63.28	-1474.85	126.59	177.71	-1481.66	130.65	227.49	-2212.52	34.94	9.8	-2232.17	44.16	21.47	-1813.51	4.37	71.3	-2938.97	136.51	340.08	-2157.62	76.42	1183.49	0	0	0	-2054.26	35.33	1494.3	-2087.45	139.04	1490.57	-1511.39	19.86	1572.67	-1155.62	116.74	1552.28	462.84	1021.18	71.51	1060.78	953.59	74.84	531.9
2.29	-1805.45	165.45	75.25	-1820.21	155.74	72.51	-1474.85	126.59	177.71	-1481.66	130.65	227.49	-2231.99	35.28	6.74	-2237.33	43.81	20.03	-1813.51	4.37	71.3	-2924.79	135.03	338.25	-2153.36	76.28	1182.14	0	0	0	-2052.29	35.56	1493.1	-2078.15	139.36	1489.06	-1511.39	19.86	1572.67	-1155.62	116.74	1552.28	462.88	1021.2	71.56	1061.03	953.3	75.03	531.96
2.3	-1790.65	164.68	84.14	-1808.51	155.37	79.37	-1474.85	126.59	177.71	-1481.66	130.65	227.49	-2226.56	33.33	7.17	-2233.46	44.3	21.18	-1813.51	4.37	71.3	-2910.4	133.51	336.36	-2135.52	75.9	1180.55	0	0	0	-2046.29	34.98	1491.1	-2063.98	139.29	1486.79	-1511.39	19.86	1572.67	-1155.62	116.74	1552.28	463.19	1020.85	71.71	1061.08	953.17	75.1	531.17
2.31	-1777.95	164.26	90.91	-1796.94	153.28	86.09	-1474.85	126.59	177.71	-1481.66	130.65	227.49	-2215.91	34.31	10.46	-2241.09	44.03	19.35	-1813.51	4.37	71.3	-2895.79	131.96	334.39	-2146.13	76.23	1179.75	0	0	0	-2038.55	34.91	1489.44	-2055.69	139.5	1485.76	-1511.39	19.86	1572.67	-1155.62	116.74	1552.28	463.58	1020.83	71.8	1060.59	953.33	74.88	531.24
2.32	-1767	162.48	96.24	-1783.78	150.64	91.49	-1474.85	126.59	177.71	-1481.66	130.65	227.49	-2231.75	33.56	6.83	-2250.12	43.09	17.71	-1813.51	4.37	71.3	-2880.95	130.39	332.35	-2132.85	76.05	1178.3	0	0	0	-2030.65	35.05	1488	-2052.75	139.86	1484.64	-1511.39	19.86	1572.67	-1155.62	116.74	1552.28	462.36	1021.15	71.49	1061.39	953.48	75	532.58
2.33	-1756.31	158.31	100.29	-1778.1	150.03	94.89	-1474.85	126.59	177.71	-1481.66	130.65	227.49	-2234.18	33.31	4.59	-2245.76	42.88	18.73	-1813.51	4.37	71.3	-2865.89	128.78	330.25	-2133.12	75.5	1176.85	0	0	0	-2024.74	35.13	1486.5	-2059.02	139.89	1482.82	-1511.39	19.86	1572.67	-1155.62	116.74	1552.28	463.07	1021.04	71.57	1061.26	953.39	75.07	533.11
2.34	-1749.28	156.23	100.19	-1771.37	148.28	94.63	-1474.85	126.59	177.71	-1481.66	130.65	227.49	-2220.55	33.78	8.28	-2245.8	42.85	18.38	-1813.51	4.37	71.3	-2850.61	127.15	328.07	-2117.81	75.71	1176.89	0	0	0	-2025.18	35.33	1484.79	-2055.2	139.48	1481.16	-1511.39	19.86	1572.67	-1155.62	116.74	1552.28	463.19	1021.13	71.55	1060.97	953.38	75.06	532.85
2.35	-1743.61	153.25	97.73	-1764.34	144.37	92.87	-1474.85	126.59	177.71	-1481.66	130.65	227.49	-2216.33	33.31	9.2	-2245.33	43.62	17.79	-1813.51	4.37	71.3	-2835.11	125.48	325.81	-2103.81	76.99	1176.84	0	0	0	-2021.32	34.79	1483.43	-2027.88	139.24	1479.3	-1511.39	19.86	1572.67	-1155.62	116.74	1552.28	462.84	1020.63	71.68	1061.11	953.59	74.94	533.91
2.36	-1739.82	150.77	92.38	-1760.46	141.66	87.96	-1474.85	126.59	177.71	-1481.66	130.65	227.49	-2204.21	32.69	12.1	-2249.88	42.9	17.06	-1813.51	4.37	71.3	-2819.38	123.78	323.49	-2102.78	77.49	1175.23	0	0	0	-2010.07	35.55	1482.12	-2021.9	139.98	1477.87	-1511.39	19.86	1572.67	-1155.62	116.74	1552.28	462.57	1020.81	71.62	1061.53	953.5	75.09	534.37
2.37	-1734.53	145.89	85.98	-1759.94	139.65	78.78	-1474.85	126.59	177.71	-1481.66	130.65	227.49	-2210.58	34.36	10.59	-2251.54	42.77	16.92	-1813.51	4.37	71.3	-2803.42	122.06	321.09	-2103.25	78.11	1175.58	0	0	0	-1998.19	35.68	1480.87	-2000.56	140.68	1476.03	-1511.39	19.86	1572.67	-1155.62	116.74	1552.28	463.1	1021.32	71.64	1061.58	953.81	75.05	532.6
2.38	-1733.93	146.47	77.33	-1757.75	138.17	71.33	-1474.85	126.59	177.71	-1481.66	130.65	227.49	-2223.82	32.24	8.25	-2243.65	42.89	18.16	-1813.51	4.37	71.3	-2787.23	120.3	318.62	-2086.42	77.47	1175.57	0	0	0	-1993.4	36.46	1479.66	-2003.01	141.46	1475.98	-1511.39	19.86	1572.67	-1155.62	116.74	1552.28	462.9	1020.86	71.67	1061.26	953.65	74.96	532.51
2.39	-1729.57	143.58	70.66	-1738.72	135.5	67.8	-1474.85	126.59	177.71	-1481.66	130.65	227.49	-2216.28	32.99	10.09	-2249	42.48	17.11	-1813.51	4.37	71.3	-2770.81	118.51	316.07	-2064.82	78.25	1174.35	0	0	0	-1982.64	36.89	1478.65	-1998.89	141.64	1474.57	-1511.39	19.86	1572.67	-1155.62	116.74	1552.28	462.98	1020.83	71.59	1060.85	953.71	74.81	532.62
2.4	-1724.87	143.63	61.43	-1743.88	136.35	58.21	-1474.85	126.59	177.71	-1481.66	130.65	227.49	-2213.04	33.52	10.75	-2245.22	42.55	18.29	-1813.51	4.37	71.3	-2754.16	116.69	313.45	-2061.7	78.15	1175.02	0	0	0	-1969.35	37.41	1477.65	-1991.69	141.59	1473.77	-1511.39	19.86	1572.67	-1155.62	116.74	1552.28	462.67	1021.21	71.41	1060.97	953.46	75.02	531.65
2.41	-1734.84	140.9	47.27	-1744.83	135.37	48.85	-1474.85	126.59	177.71	-1481.66	130.65	227.49	-2216.88	32.52	9.12	-2240.27	42.06	17.77	-1813.51	4.37	71.3	-2737.28	114.84	310.75	-2044.02	79.97	1175.16	0	0	0	-1960.57	38.27	1476.79	-1985.3	142.27	1472.63	-1511.39	19.86	1572.67	-1155.62	116.74	1552.28	462.88	1021.46	71.37	1060.98	953.63	74.98	532.07
2.42	-1712.87	139.11	42.53	-1741.75	135.08	40.26	-1474.85	126.59	177.71	-1481.66	130.65	227.49	-2226.08	32.76	8.8	-2232.95	42.19	19.43	-1813.51	4.37	71.3	-2720.16	112.96	307.98	-2050.92	79.23	1175.12	0	0	0	-1958.08	39.17	1476.92	-1978.47	143.52	1472.58	-1511.39	19.86	1572.67	-1155.62	116.74	1552.28	463.63	1021.06	71.78	1060.99	953.59	74.97	533.32
2.43	-1715.86	139.14	33.57	-1744.01	133.93	32.7	-1474.85	126.59	177.71	-1481.66	130.65	227.49	-2212.97	32.64	10.36	-2243.38	41.87	17.54	-1813.51	4.37	71.3	-2702.81	111.05	305.13	-2042.47	79.68	1175.32	0	0	0	-1960.43	39.52	1477.24	-1970.26	144.25	1473	-1511.39	19.86	1572.67	-1155.62	116.74	1552.28	463.47	1020.94	71.69	1061.07	953.59	74.89	532.39
2.44	-1720.36	138.05	27.11	-1740.84	134.34	28.28	-1474.85	126.59	177.71	-1481.66	130.65	227.49	-2234.84	32.96	6.02	-2238.57	41.76	18.65	-1813.51	4.37	71.3	-2685.21	109.1	302.2	-2034.29	80.32	1176.04	0	0	0	-1943.48	40.48	1477.55	-1966.39	145.19	1473.51	-1511.39	19.86	1572.67	-1155.62	116.74	1552.28	462.99	1020.7	71.75	1061.2	953.47	75.02	530.65
2.45	-1715.54	137.69	24.93	-1741.14	133.56	25.43	-1474.85	126.59	177.71	-1481.66	130.65	227.49	-2214.78	33.21	9.62	-2236.21	41.42	19.12	-1813.51	4.37	71.3	-2667.38	107.13	299.2	-2026.31	81.13	1177.19	0	0	0	-1937.43	41.84	1478	-1965.18	146.5	1473.38	-1511.39	19.86	1572.67	-1155.62	116.74	1552.28	462.7	1020.96	71.72	1060.92	953.41	74.88	531.67
2.46	-1719.58	137.64	22.51	-1741.07	132.64	23.53	-1474.85	126.59	177.71	-1481.66	130.65	227.49	-2214.38	32.14	9.99	-2241.81	41.4	19.21	-1813.51	4.37	71.3	-2649.31	105.12	296.12	-2018.52	82.09	1178.71	0	0	0	-1928.34	42.66	1478.43	-1958.86	147.7	1473.72	-1511.39	19.86	1572.67	-1155.62	116.74	1552.28	463.23	1020.83	71.78	1061.07	953	75.18	532.12
2.47	-1715.4	137.62	21.88	-1741.64	133.58	22.48	-1474.85	126.59	177.71	-1481.66	130.65	227.49	-2237.78	32.41	4.88	-2231.65	41.19	22.93	-1813.51	4.37	71.3	-2631	103.07	292.95	-2010.85	83.15	1180.5	0	0	0	-1922.47	43.96	1479.72	-1945.56	148.79	1474.92	-1511.39	19.86	1572.67	-1155.62	116.74	1552.28	462.84	1021.01	71.62	1061.18	953.51	75.07	533.56
2.48	-1714.8	137.59	21.58	-1744.24	135.25	20.5	-1474.85	126.59	177.71	-1481.66	130.65	227.49	-2226.5	31.66	7.77	-2211.19	42.49	31.06	-1813.51	4.37	71.3	-2612.45	101	289.71	-2003.29	84.3	1182.5	0	0	0	-1918.42	45.37	1480.88	-1937	149.59	1475.84	-1511.39	19.86	1572.67	-1155.62	116.74	1552.28	462.98	1020.85	71.67	1060.58	953.44	74.91	532.19
2.49	-1715.86	138.25	20.36	-1738.37	133.99	21.33	-1474.85	126.59	177.71	-1481.66	130.65	227.49	-2224.41	31.57	8.6	-2212.46	41.66	33.59	-1813.51	4.37	71.3	-2593.65	98.89	286.39	-1995.78	85.5	1184.62	0	0	0	-1913.03	46.07	1483.21	-1926.24	150.4	1476.39	-1511.39	19.86	1572.67	-1155.62	116.74	1552.28	463.44	1020.85	71.66	1060.42	953.62	74.77	529.59
2.5	-1712.44	137.34	20.98	-1739.01	134.11	21.37	-1474.85	126.59	177.71	-1481.66	130.65	227.49	-2213.16	31.27	10.31	-2137.15	41.35	50.07	-1813.51	4.37	71.3	-2574.61	96.75	282.99	-1988.29	86.73	1186.8	0	0	0	-1905.04	46.54	1486.19	-1915.99	151.31	1477.41	-1511.39	19.86	1572.67	-1155.62	116.74	1552.28	463.6	1020.58	71.82	1060.9	953.1	75.02	532.19
2.51	-1718.32	138.02	19.29	-1744.11	133.53	19.79	-1474.85	126.59	177.71	-1481.66	130.65	227.49	-2204.3	31.65	12.4	-2190.79	38.66	38.03	-1813.51	4.37	71.3	-2555.32	94.58	279.51	-1980.78	87.95	1188.94	0	0	0	-1896.01	47.66	1488.58	-1904.18	152.44	1479.14	-1511.39	19.86	1572.67	-1155.62	116.74	1552.28	463.46	1020.69	71.78	1061.11	952.83	75.14	533.37
2.52	-1716.62	137.73	19.73	-1742.07	135.06	19.76	-1474.85	126.59	177.71	-1481.66	130.65	227.49	-2222	31.39	8.29	-2207.89	39.57	32.83	-1813.51	4.37	71.3	-2535.78	92.37	275.94	-1973.2	89.13	1190.98	0	0	0	-1889.75	48.6	1490.03	-1899.43	153.26	1480.56	-1511.39	19.86	1572.67	-1155.62	116.74	1552.28	463.13	1021.09	71.68	1061.01	953.46	74.89	531.86
2.53	-1714.14	137.22	19.26	-1744.84	134.11	19.02	-1474.85	126.59	177.71	-1481.66	130.65	227.49	-2221.73	30.69	8.92	-2237.91	39.54	24.12	-1813.51	4.37	71.3	-2515.99	90.13	272.29	-1965.52	90.26	1192.83	0	0	0	-1880.62	49.52	1491.42	-1895.61	155.59	1481.34	-1511.39	19.86	1572.67	-1155.62	116.74	1552.28	462.95	1021.21	71.68	1060.84	953.61	74.89	530.49
2.54	-1718	137.4	18.02	-1741.48	134.9	19.08	-1474.85	126.59	177.71	-1481.66	130.65	227.49	-2216.57	29.59	9.57	-2202.64	40.02	29.85	-1813.51	4.37	71.3	-2495.95	87.85	268.57	-1957.7	91.29	1194.42	0	0	0	-1875.77	49.97	1492.47	-1883.26	156.51	1482.27	-1511.39	19.86	1572.67	-1155.62	116.74	1552.28	462.96	1021.19	71.75	1061.12	953.44	75.04	532.13
2.55	-1718.08	136.68	18.77	-1742.16	134.41	18.87	-1474.85	126.59	177.71	-1481.66	130.65	227.49	-2198.86	28.86	10.08	-2209.48	38.75	28.34	-1813.51	4.37	71.3	-2475.66	85.54	264.75	-1949.7	92.21	1195.67	0	0	0	-1868.88	50.77	1494.06	-1876.47	156.93	1483.91	-1511.39	19.86	1572.67	-1155.62	116.74	1552.28	463.23	1020.89	71.83	1060.89	953.32	75	531.91
2.56	-1718.45	137.12	18.14	-1741.56	135.02	18.17	-1474.85	126.59	177.71	-1481.66	130.65	227.49	-2205.69	27.95	7.97	-2193.27	38.52	31.57	-1813.51	4.37	71.3	-2455.12	83.2	260.86	-1941.48	92.97	1196.5	0	0	0	-1860.71	51.82	1495.67	-1878.95	157.8	1485.37	-1511.39	19.86	1572.67	-1155.62	116.74	1552.28	462.92	1021.05	71.7	1061.14	953.35	75.08	532.31
2.57	-1716.32	136.57	18.6	-1739.29	133.74	19.18	-1474.85	126.59	177.71	-1481.66	130.65	227.49	-2204.55	27.91	5.46	-2212.19	37.69	24.78	-1813.51	4.37	71.3	-2434.32	80.82	256.88	-1932.99	93.56	1196.84	0	0	0	-1854.45	52.58	1496.89	-1882.21	157.89	1486.59	-1511.39	19.86	1572.67	-1155.62	116.74	1552.28	463.5	1020.78	71.91	1061.29	953.3	75.11	532.06
2.58	-1715.89	136.29	18.83	-1737.3	134.19	19.22	-1474.85	126.59	177.71	-1481.66	130.65	227.49	-2197.68	26.64	4.23	-2211.38	36.66	21.46	-1813.51	4.37	71.3	-2413.26	78.41	252.81	-1925.2	93.97	1197.03	0	0	0	-1847.53	53.01	1497.61	-1868.13	158.33	1487.62	-1511.39	19.86	1572.67	-1155.62	116.74	1552.28	463.13	1020.95	71.73	1061.1	953.4	75.01	530.96
2.59	-1711.57	137.25	19.19	-1737.12	134.59	19.35	-1474.85	126.59	177.71	-1481.66	130.65	227.49	-2198.8	24.48	0.72	-2205.14	34.84	18.83	-1813.51	4.37	71.3	-2391.94	75.96	248.66	-1917.65	94.61	1197.07	0	0	0	-1837.83	53.45	1498.6	-1834.66	159.39	1487.98	-1511.39	19.86	1572.67	-1155.62	116.74	1552.28	463.12	1020.67	71.72	1061.14	953.47	74.92	532.67
2.6	-1717.08	136.62	18.37	-1738.63	134.86	18.2	-1474.85	126.59	177.71	-1481.66	130.65	227.49	-2178.3	23.4	1.16	-2194.01	32.04	18.84	-1813.51	4.37	71.3	-2370.37	73.48	244.42	-1909.49	94.46	1197.13	0	0	0	-1831.33	54.2	1499.4	-1830.39	160.83	1491.04	-1511.39	19.86	1572.67	-1155.62	116.74	1552.28	463.6	1020.75	71.84	1061.45	953.28	75.1	532.85
2.61	-1713.51	137.22	18.72	-1742.4	134.63	18.02	-1474.85	126.59	177.71	-1481.66	130.65	227.49	-2179.09	21.62	-0.44	-2173.19	30.79	21.88	-1813.51	4.37	71.3	-2348.54	70.96	240.1	-1902.82	95.53	1197.08	0	0	0	-1824.15	54.76	1500.06	-1828.27	161.01	1492.62	-1511.39	19.86	1572.67	-1155.62	116.74	1552.28	463.41	1020.93	71.83	1061.02	953.37	74.94	533.37
2.62	-1715.56	135.97	18.21	-1735.72	134.08	19.17	-1474.85	126.59	177.71	-1481.66	130.65	227.49	-2173.51	19.14	0.3	-2157.31	29.08	24.35	-1813.51	4.37	71.3	-2326.44	68.41	235.69	-1895.39	95.68	1196.82	0	0	0	-1817.55	55	1500.45	-1824.8	161.59	1493.79	-1511.39	19.86	1572.67	-1155.62	116.74	1552.28	463.53	1020.33	72.01	1060.71	953.79	74.74	531.11
2.63	-1722.45	137.19	16.62	-1744.95	134.62	17.22	-1474.85	126.59	177.71	-1481.66	130.65	227.49	-2147.94	15.98	4.91	-2148.26	25.35	26.03	-1813.51	4.37	71.3	-2304.08	65.82	231.19	-1887.96	95.98	1197.05	0	0	0	-1810.29	55.62	1500.97	-1817.05	162.36	1493.87	-1511.39	19.86	1572.67	-1155.62	116.74	1552.28	463.87	1020.43	72.07	1060.91	953.33	74.98	531.85
2.64	-1714.69	137.25	18.28	-1736.92	134.61	19.11	-1474.85	126.59	177.71	-1481.66	130.65	227.49	-2134.68	11.72	7.71	-2124.95	22.24	31.2	-1813.51	4.37	71.3	-2281.46	63.19	226.61	-1881.01	96.68	1197.23	0	0	0	-1804.41	56.47	1501.63	-1810.63	163	1494.33	-1511.39	19.86	1572.67	-1155.62	116.74	1552.28	463.17	1020.84	71.76	1060.87	953.6	74.94	531.91
2.65	-1708.8	136.24	20.07	-1737.9	133.96	19.08	-1474.85	126.59	177.71	-1481.66	130.65	227.49	-2114.71	8.13	11.65	-2109.04	19.69	34.47	-1813.51	4.37	71.3	-2258.57	60.53	221.93	-1873.53	96.69	1197.62	0	0	0	-1798.6	57.02	1502.01	-1803.67	162.95	1494.64	-1511.39	19.86	1572.67	-1155.62	116.74	1552.28	463	1021.16	71.62	1061.13	953.46	75	533.23
2.66	-1719.91	136.02	18.04	-1742.91	133.35	18.32	-1474.85	126.59	177.71	-1481.66	130.65	227.49	-2093.85	4.49	14.5	-2093.68	16.54	36.52	-1813.51	4.37	71.3	-2235.41	57.83	217.17	-1867.48	98.02	1197.84	0	0	0	-1790.72	57.33	1502.23	-1796.35	163.03	1494.92	-1511.39	19.86	1572.67	-1155.62	116.74	1552.28	462.79	1021.27	71.52	1061.46	953.15	75.15	531.9
2.67	-1723.04	136.47	17.25	-1736.26	134.31	19.12	-1474.85	126.59	177.71	-1481.66	130.65	227.49	-2073.44	0.13	16.76	-2066.14	13.26	39.83	-1813.51	4.37	71.3	-2211.98	55.1	212.32	-1860.41	98.18	1198.18	0	0	0	-1779.9	57.74	1502.66	-1792.2	164.6	1495.27	-1511.39	19.86	1572.67	-1155.62	116.74	1552.28	462.59	1020.94	71.6	1061.2	953.14	75.13	532.65
2.68	-1721.43	136.7	18.07	-1736.88	133.13	19.51	-1474.85	126.59	177.71	-1481.66	130.65	227.49	-2040.76	-3.09	20.45	-2040.91	10.89	41.72	-1813.51	4.37	71.3	-2188.29	52.33	207.38	-1853.76	98.37	1198.61	0	0	0	-1774.22	58.28	1503.06	-1778.43	164.02	1495.43	-1511.39	19.86	1572.67	-1155.62	116.74	1552.28	463.03	1020.92	71.7	1061.04	953.14	75.1	532.46
2.69	-1717.02	136.81	18.98	-1738.39	133.36	18.84	-1474.85	126.59	177.71	-1481.66	130.65	227.49	-2028.77	-6.51	19.04	-2015.95	7.97	42.39	-1813.51	4.37	71.3	-2164.32	49.52	202.34	-1847.01	98.79	1198.99	0	0	0	-1767.48	58.99	1503.38	-1773.23	165.6	1495.99	-1511.39	19.86	1572.67	-1155.62	116.74	1552.28	463.53	1020.54	71.93	1061.1	953.68	74.9	532.11
2.7	-1718.26	136.61	18.75	-1738.07	133.39	18.96	-1474.85	126.59	177.71	-1481.66	130.65	227.49	-2007.77	-9.77	18.5	-1999.17	5.83	41.24	-1813.51	4.37	71.3	-2140.08	46.68	197.22	-1839.99	98.71	1199.38	0	0	0	-1761.86	59.39	1503.56	-1765.88	167.01	1496.06	-1511.39	19.86	1572.67	-1155.62	116.74	1552.28	463.39	1020.71	71.88	1060.93	953.39	75.01	532.4
2.71	-1712.6	136.02	20.32	-1740.69	133.55	18.71	-1474.85	126.59	177.71	-1481.66	130.65	227.49	-1985.3	-11.88	18.46	-1976.15	3.42	39.69	-1813.51	4.37	71.3	-2115.56	43.8	192	-1833.57	99.15	1199.84	0	0	0	-1753.12	59.84	1503.86	-1755.24	167.18	1496.11	-1511.39	19.86	1572.67	-1155.62	116.74	1552.28	463.46	1020.76	71.88	1060.85	953.23	75.13	532.21
2.72	-1720.14	135.47	19.28	-1742.49	134.31	18.31	-1474.85	126.59	177.71	-1481.66	130.65	227.49	-1961.9	-13.48	17.36	-1951.19	1.48	38.41	-1813.51	4.37	71.3	-2090.77	40.88	186.69	-1827.41	100.19	1200.03	0	0	0	-1745.2	60.38	1504.23	-1745.91	166.59	1496.42	-1511.39	19.86	1572.67	-1155.62	116.74	1552.28	463.55	1020.82	71.91	1061.02	953.48	75.07	533.1
2.73	-1712.77	136.63	21.3	-1735.89	132.86	20.11	-1474.85	126.59	177.71	-1481.66	130.65	227.49	-1917.35	-14.54	20.29	-1928.87	0.2	36	-1813.51	4.37	71.3	-2065.71	37.92	181.29	-1820.77	100.7	1200.33	0	0	0	-1737.94	60.64	1504.54	-1739.97	166.36	1496.86	-1511.39	19.86	1572.67	-1155.62	116.74	1552.28	462.95	1020.99	71.76	1060.84	953.79	74.84	532.22
2.74	-1722.54	136.2	19.26	-1739.94	132.91	19.34	-1474.85	126.59	177.71	-1481.66	130.65	227.49	-1900.07	-16.98	17.18	-1901.9	-1.41	34.2	-1813.51	4.37	71.3	-2040.36	34.93	175.79	-1814.26	101.44	1200.57	0	0	0	-1731.36	60.69	1504.88	-1735.3	166.72	1497.19	-1511.39	19.86	1572.67	-1155.62	116.74	1552.28	462.47	1021.04	71.52	1060.67	953.7	74.85	530.64
2.75	-1725.61	135.94	18.94	-1740.66	133.78	19.45	-1474.85	126.59	177.71	-1481.66	130.65	227.49	-1875.2	-18.64	15.45	-1876.16	-3.51	31.54	-1813.51	4.37	71.3	-2014.73	31.89	170.2	-1806.63	101.06	1200.64	0	0	0	-1723.21	60.9	1505.3	-1723.39	167.57	1496.95	-1511.39	19.86	1572.67	-1155.62	116.74	1552.28	462.76	1020.72	71.68	1060.97	953.37	75	531.91
2.76	-1722.74	136.55	19.28	-1742.01	134.46	18.8	-1474.85	126.59	177.71	-1481.66	130.65	227.49	-1850.31	-19.17	18.8	-1857.55	-4.73	35.83	-1813.51	4.37	71.3	-1988.83	28.82	164.52	-1800.04	101.79	1200.68	0	0	0	-1717.64	61.21	1505.63	-1723	167.18	1497.62	-1511.39	19.86	1572.67	-1155.62	116.74	1552.28	463.22	1020.88	71.79	1061.14	953.46	75.08	533.89
2.77	-1719.32	136.52	20.73	-1749.43	132.97	17.46	-1474.85	126.59	177.71	-1481.66	130.65	227.49	-1821.68	-21.22	17.53	-1830.93	-5.81	33.58	-1813.51	4.37	71.3	-1962.64	25.71	158.74	-1793.83	102.81	1200.53	0	0	0	-1711.06	61.35	1505.76	-1714.15	166.98	1497.94	-1511.39	19.86	1572.67	-1155.62	116.74	1552.28	463.06	1020.86	71.72	1060.97	953.27	75.05	532.45
2.78	-1713.38	137.64	22.12	-1739.8	134.16	19.84	-1474.85	126.59	177.71	-1481.66	130.65	227.49	-1793.65	-21.39	15.81	-1804.59	-6.94	31.01	-1813.51	4.37	71.3	-1936.17	22.56	152.86	-1786	102.14	1200.32	0	0	0	-1702.52	61.51	1505.93	-1709.36	166.83	1498.24	-1511.39	19.86	1572.67	-1155.62	116.74	1552.28	463.26	1020.96	71.84	1060.81	953.4	74.83	531.27
2.79	-1721.67	137.02	20.87	-1740.05	134.32	19.81	-1474.85	126.59	177.71	-1481.66	130.65	227.49	-1760.06	-23.23	15.49	-1775.61	-8.24	29.02	-1813.51	4.37	71.3	-1909.41	19.38	146.89	-1779.69	103.29	1199.88	0	0	0	-1696.38	61.63	1506.11	-1701.18	168.45	1498.54	-1511.39	19.86	1572.67	-1155.62	116.74	1552.28	462.55	1021.08	71.6	1061.34	953.75	74.89	531.64
2.8	-1723.37	135.63	20.79	-1744.98	133.98	19.22	-1474.85	126.59	177.71	-1481.66	130.65	227.49	-1729.96	-21.64	13.46	-1749.48	-8.6	26.72	-1813.51	4.37	71.3	-1882.36	16.15	140.82	-1772.69	103.39	1199.5	0	0	0	-1688.16	61.72	1506.08	-1684.5	167.71	1498.18	-1511.39	19.86	1572.67	-1155.62	116.74	1552.28	462.66	1020.83	71.62	1061.14	953.51	74.98	533.63
2.81	-1718.64	136	22.03	-1744.88	133.75	19.6	-1474.85	126.59	177.71	-1481.66	130.65	227.49	-1706.14	-20.6	11.17	-1718.42	-9.43	26.09	-1813.51	4.37	71.3	-1855.03	12.89	134.65	-1765.22	103.08	1199.15	0	0	0	-1681.29	61.68	1506.13	-1677.01	167.68	1498.27	-1511.39	19.86	1572.67	-1155.62	116.74	1552.28	463.26	1020.59	71.83	1061.13	953.44	75.01	531.71
2.82	-1715.52	134.79	22.41	-1739.7	133.01	21.21	-1474.85	126.59	177.71	-1481.66	130.65	227.49	-1674.47	-22.95	12.77	-1690.18	-9.68	25.57	-1813.51	4.37	71.3	-1827.41	9.58	128.39	-1757.53	102.64	1198.71	0	0	0	-1674.93	61.65	1505.97	-1674.32	167.55	1498.31	-1511.39	19.86	1572.67	-1155.62	116.74	1552.28	462.96	1020.4	71.81	1061.05	953.43	75.03	531.89
2.83	-1723.69	134.85	20.47	-1739.78	131.82	20.49	-1474.85	126.59	177.71	-1481.66	130.65	227.49	-1640.87	-26.04	15.59	-1660.71	-9.83	25.42	-1813.49	4.36	71.29	-1802.21	6.61	120.84	-1750.91	103.34	1198.12	0	0	0	-1668.7	61.78	1505.76	-1666.08	167.75	1498.12	-1511.39	19.86	1572.67	-1155.62	116.74	1552.28	462.83	1021.04	71.58	1061.14	953.4	75.14	531.15
2.84	-1719.72	135.36	20.27	-1740.99	130.64	21	-1474.85	126.59	177.71	-1481.66	130.65	227.49	-1612.5	-25.14	16.73	-1629.55	-9.59	28.13	-1787.03	2.72	62.48	-1777.51	4.25	113.7	-1744.08	103.86	1197.59	0	0	0	-1660.64	61.9	1505.45	-1660.23	167.04	1497.81	-1511.39	19.86	1572.67	-1155.62	116.74	1552.28	463.05	1021.08	71.68	1060.83	953.7	74.92	531.58
2.85	-1713.42	133.08	22.19	-1736.79	129.04	22.92	-1474.85	126.59	177.71	-1481.66	130.65	227.49	-1580.87	-25.01	18.58	-1600.38	-9.28	28.84	-1760.36	0.79	54.17	-1752.08	1.23	106.91	-1736.36	103.41	1196.93	0	0	0	-1653.4	61.8	1505.18	-1653.18	167.56	1497.26	-1511.39	19.86	1572.67	-1155.62	116.74	1552.28	463.04	1020.96	71.75	1060.68	953.74	74.92	532.62
2.86	-1712.97	133.38	22.08	-1734.08	127.33	17.43	-1474.85	126.59	177.71	-1481.66	130.65	227.49	-1551.45	-24.21	20.98	-1573.76	-8.82	29.4	-1733.77	-0.34	45.75	-1725.85	-2.51	101.06	-1728.84	103.26	1196.19	0	0	0	-1650.89	147.3	1498.43	-1649.15	167.92	1496.96	-1511.39	19.86	1572.67	-1155.62	116.74	1552.28	463.11	1021.49	71.56	1061.05	953.44	75.04	533
2.87	-1711.87	130.14	18.87	-1739.77	129.2	15.7	-1474.85	126.59	177.71	-1481.66	130.65	227.49	-1520.38	-22.18	24.61	-1545	-8.07	31.26	-1699.43	-9.62	42.12	-1699.72	-6.37	96.4	-1721.46	103.22	1195.32	0	0	0	-1639.55	79.29	1502.9	-1642.25	168	1496.62	-1511.39	19.86	1572.67	-1155.62	116.74	1552.28	463.03	1021.44	71.47	1061.17	953.4	75.02	533.19
2.88	-1731.4	132.44	14.82	-1726.94	130.09	17.25	-1474.85	126.59	177.71	-1481.66	130.65	227.49	-1489.92	-21.09	28.87	-1514.83	-6.88	34.4	-1677.17	-6.88	34.03	-1673.92	-9.88	91.71	-1714.84	103.97	1194.42	0	0	0	-1629.68	61.46	1503.62	-1634.39	167.8	1496.23	-1511.39	19.86	1572.67	-1155.62	116.74	1552.28	462.23	1021.44	71.41	1061.12	953.65	75.03	533.24
2.89	-1715.33	134.53	18.58	-1740.46	131.18	14.79	-1474.85	126.59	177.71	-1481.66	130.65	227.49	-1464.62	-19.73	32.87	-1486.75	-6.09	37.78	-1650.24	-8.61	29.04	-1649.27	-12.45	87.63	-1707.33	103.87	1193.37	0	0	0	-1621.95	48.55	1504.12	-1628.12	167.05	1495.83	-1511.39	19.86	1572.67	-1155.62	116.74	1552.28	462.98	1021.34	71.61	1060.9	953.72	74.87	534.07
2.9	-1713.73	133.8	18.3	-1747.09	131.03	13.21	-1474.85	126.59	177.71	-1481.66	130.65	227.49	-1434.43	-17.68	39.41	-1460.63	-4.88	41.41	-1620.96	-13.84	27.22	-1624.67	-15.33	85.24	-1698.98	102.88	1192.33	0	0	0	-1616.69	61.29	1502.49	-1620.05	166.37	1495.08	-1511.39	19.86	1572.67	-1155.62	116.74	1552.28	463.3	1021.02	71.74	1060.62	953.4	75	535.24
2.91	-1697.28	133.47	20.92	-1747.42	131.3	13.68	-1474.85	126.59	177.71	-1481.66	130.65	227.49	-1409.88	-15.32	45.97	-1433.6	-4.11	46.97	-1596.59	-13.61	24.1	-1601.96	-16.59	82.83	-1691.81	103.24	1191.2	0	0	0	-1610.82	60.9	1501.63	-1607.43	166.56	1493.99	-1511.39	19.86	1572.67	-1155.62	116.74	1552.28	463.44	1021.02	71.71	1060.89	953.4	74.92	531.9
2.92	-1726.26	134.86	15.81	-1742.7	134.96	18.33	-1474.85	126.59	177.71	-1481.66	130.65	227.49	-1380.14	-13.73	55.35	-1410.66	-3.01	53.34	-1572.25	-14.09	22.67	-1578.58	-19.37	81.97	-1684.35	103.43	1189.87	0	0	0	-1601.36	60.68	1500.69	-1602.86	166.09	1493.68	-1511.39	19.86	1572.67	-1155.62	116.74	1552.28	462.82	1020.98	71.59	1061.05	953.77	74.71	531.58
2.93	-1719.3	139.01	17.67	-1737.91	135.02	19.03	-1474.85	126.59	177.71	-1481.66	130.65	227.49	-1363.44	-13.21	63.03	-1387.18	-2.46	60.89	-1547.82	-15.93	23.03	-1556.5	-21.63	82.17	-1676.5	103.02	1188.57	0	0	0	-1593.94	59.93	1499.89	-1595.34	165.2	1492.69	-1511.39	19.86	1572.67	-1155.62	116.74	1552.28	463.6	1021.15	71.69	1061.31	953.48	75.01	532.02
2.94	-1721.14	139.56	17.51	-1739.2	134.84	18.43	-1474.85	126.59	177.71	-1481.66	130.65	227.49	-1346.47	-10.7	71.44	-1367.62	-3.25	68.9	-1525.98	-16.79	23.75	-1536.53	-23.23	82.72	-1668.79	102.94	1187.16	0	0	0	-1589.11	59.68	1499.19	-1591.7	164.27	1492.18	-1511.39	19.86	1572.67	-1155.62	116.74	1552.28	463	1021.17	71.64	1061.58	953.22	75.12	530.3
2.95	-1722.2	139.06	17.52	-1742.99	135.52	17.86	-1474.85	126.59	177.71	-1481.66	130.65	227.49	-1327.31	-9.32	80.44	-1348.09	-2.72	77.57	-1504.23	-19.63	26.22	-1518.59	-24.31	83.63	-1660.99	102.81	1185.71	0	0	0	-1581.29	59.02	1498.27	-1582.7	163.96	1491.34	-1511.39	19.86	1572.67	-1155.62	116.74	1552.28	462.46	1021.35	71.46	1061.61	953.2	75.19	531.4
2.96	-1714.49	139.82	19.06	-1742.69	135.07	18.09	-1474.85	126.59	177.71	-1481.66	130.65	227.49	-1306.78	-7.36	89.57	-1329.77	-2.59	86.16	-1484.81	-21.19	28.18	-1501.25	-26.53	85.25	-1652.84	102.3	1184.25	0	0	0	-1572.22	58.19	1497.41	-1572.42	164.03	1490.43	-1511.39	19.86	1572.67	-1155.62	116.74	1552.28	463.19	1020.93	71.74	1061	953.75	74.84	531.27
2.97	-1721.66	139.51	17.84	-1743.27	135.53	17.59	-1474.85	126.59	177.71	-1481.66	130.65	227.49	-1290.4	-6.28	97.01	-1316.08	-0.56	91.24	-1468.44	-22.07	29.43	-1485.83	-28.32	86.6	-1644.41	101.63	1182.91	0	0	0	-1565.57	57.65	1496.66	-1563.33	163.68	1489.76	-1511.39	19.86	1572.67	-1155.62	116.74	1552.28	462.94	1021.28	71.65	1061.16	953.87	74.83	531.04
2.98	-1718.64	138.13	19.24	-1739.61	135.68	18.15	-1474.85	126.59	177.71	-1481.66	130.65	227.49	-1278.46	-5.37	101.63	-1302.81	1.62	96.03	-1453.03	-25.11	30.88	-1472.9	-30.03	87.18	-1636.09	100.73	1181.44	0	0	0	-1558.72	57.01	1495.99	-1555.84	162.41	1489.18	-1511.39	19.86	1572.67	-1155.62	116.74	1552.28	463.02	1020.96	71.65	1060.74	953.56	74.89	532.65
2.99	-1720.4	138.89	19.29	-1735.26	135.89	19.19	-1474.85	126.59	177.71	-1481.66	130.65	227.49	-1268.06	-3.92	104.25	-1292.09	2.64	98.46	-1441.15	-26.76	30.58	-1462.43	-30.96	86.73	-1627.59	99.79	1180.06	0	0	0	-1549.94	56.09	1495.17	-1548.66	160.98	1488.33	-1511.39	19.86	1572.67	-1155.62	116.74	1552.28	462.73	1020.6	71.7	1060.67	953.47	74.92	532.84
3	-1724.87	139.44	18.45	-1746.67	136.42	16.79	-1474.85	126.59	177.71	-1481.66	130.65	227.49	-1256.62	-4.07	104.64	-1283.24	3.67	98.45	-1432.66	-27.85	29.21	-1453.95	-32.21	85.74	-1620.48	100.42	1178.61	0	0	0	-1540.75	55.2	1494.51	-1539.95	159.98	1487.78	-1511.39	19.86	1572.67	-1155.62	116.74	1552.28	463.45	1020.84	71.88	1061.32	953.41	75.05	531.64
3.01	-1714.01	138.9	20.88	-1741.61	136.82	17.72	-1474.85	126.59	177.71	-1481.66	130.65	227.49	-1255.34	-4.69	100.76	-1277.5	2.28	95.21	-1426.73	-28.53	26.87	-1448.3	-32.29	83.56	-1611.97	99.24	1177.52	0	0	0	-1534.13	54.26	1493.98	-1532.52	159.38	1487.56	-1511.39	19.86	1572.67	-1155.62	116.74	1552.28	463.09	1021.09	71.64	1060.8	953.7	74.77	531.35
3.02	-1711.65	138.92	21.92	-1747.45	136.1	16.83	-1474.85	126.59	177.71	-1481.66	130.65	227.49	-1252.11	-5.23	95.65	-1273.19	0.78	90.29	-1423.46	-28.52	24.06	-1435.03	-33.63	83.35	-1603.51	98.08	1176.53	0	0	0	-1527.71	53.42	1493.49	-1526.61	158.68	1487.33	-1511.39	19.86	1572.67	-1155.62	116.74	1552.28	462.73	1021.13	71.45	1060.69	953.2	75	531.1
3.03	-1721.39	139.94	19.25	-1740.52	137.16	18.19	-1474.85	126.59	177.71	-1481.66	130.65	227.49	-1245.88	-6.86	88.89	-1268.86	-2.83	85.18	-1422.35	-28.16	21.93	-1422.65	-34.88	83.09	-1595.27	97.27	1175.64	0	0	0	-1519.7	52.42	1493.11	-1516.89	156.84	1487.29	-1511.39	19.86	1572.67	-1155.62	116.74	1552.28	463.03	1021.01	71.58	1061.17	953.24	75.1	531.14
3.04	-1719.78	139.1	20.5	-1735.13	136.66	19.01	-1474.85	126.59	177.71	-1481.66	130.65	227.49	-1244.76	-8.87	80.99	-1267.17	-3.1	77.6	-1421.87	-27.38	19.77	-1411.12	-36.04	82.78	-1587.03	96.44	1174.96	0	0	0	-1509.94	51.34	1492.61	-1507.19	155.16	1487.23	-1511.39	19.86	1572.67	-1155.62	116.74	1552.28	463.54	1020.94	71.75	1061.41	953.45	75.02	533.08
3.05	-1723.64	138.67	19.47	-1738.66	137.25	18.2	-1474.85	126.59	177.71	-1481.66	130.65	227.49	-1242.12	-10.81	73.39	-1265.3	-4.94	69.98	-1422.28	-24.86	17.36	-1400.43	-37.1	82.42	-1577.74	94.65	1174.42	0	0	0	-1500.66	50.11	1492.31	-1498.97	153.98	1487.08	-1511.39	19.86	1572.67	-1155.62	116.74	1552.28	463.15	1020.76	71.83	1061.16	953.57	74.98	531.22
3.06	-1723.08	139.34	19.46	-1745.51	137.1	16.69	-1474.85	126.59	177.71	-1481.66	130.65	227.49	-1239.71	-12.37	64.74	-1261.24	-4.38	63.19	-1419.68	-25.27	17.78	-1390.54	-38.08	82.02	-1568.73	92.98	1173.95	0	0	0	-1492.31	48.82	1492.15	-1491.97	153.19	1487.13	-1511.39	19.86	1572.67	-1155.62	116.74	1552.28	463.56	1020.78	71.83	1061.36	953.67	74.92	531.47
3.07	-1719.28	138.1	20.11	-1745.29	137.1	16.74	-1474.85	126.59	177.71	-1481.66	130.65	227.49	-1234.49	-11.48	56.1	-1258.23	-2.85	55.05	-1418.1	-24.88	17.41	-1381.44	-38.97	81.57	-1560.42	92.23	1173.69	0	0	0	-1484.8	47.5	1492.32	-1484.93	152.51	1487.42	-1511.39	19.86	1572.67	-1155.62	116.74	1552.28	463.01	1021.22	71.51	1061.44	953.55	75.04	532.58
3.08	-1719.26	138.59	19.97	-1735.88	137.37	18.22	-1474.85	126.59	177.71	-1481.66	130.65	227.49	-1232.53	-10.59	47.71	-1257.48	-0.92	47.9	-1417.05	-24.55	17.15	-1373.1	-39.77	81.09	-1552.2	91.49	1173.79	0	0	0	-1477.37	46.31	1492.81	-1474.76	150.23	1487.46	-1511.39	19.86	1572.67	-1155.62	116.74	1552.28	462.94	1021.39	71.45	1061.48	953.58	75.07	531.83
3.09	-1721.61	139.06	19.59	-1736.06	138.38	18	-1474.85	126.59	177.71	-1481.66	130.65	227.49	-1230.89	-8.01	41.29	-1255.86	1.33	42.69	-1416.08	-24.43	17.05	-1365.49	-40.5	80.58	-1542.99	89.52	1174.37	0	0	0	-1468.18	44.79	1493.37	-1466.59	149.04	1488.19	-1511.39	19.86	1572.67	-1155.62	116.74	1552.28	463.03	1021.45	71.41	1061.21	953.36	75	533.14
3.1	-1721.22	139.23	19.6	-1745.58	138.57	15.77	-1474.85	126.59	177.71	-1481.66	130.65	227.49	-1229.39	-6.85	36.02	-1251.33	3.02	39.14	-1415.1	-24.74	16.99	-1358.6	-41.15	80.03	-1534.28	88.43	1175.25	0	0	0	-1460.16	43.55	1493.94	-1460.67	148.1	1488.5	-1511.39	19.86	1572.67	-1155.62	116.74	1552.28	463.23	1021.26	71.62	1060.97	953.56	74.91	532.86
3.11	-1712.06	138.9	20.45	-1742.92	138.17	16.37	-1474.85	126.59	177.71	-1481.66	130.65	227.49	-1228.26	-5.89	32.24	-1251.35	3.7	35.77	-1414.68	-25	17.15	-1352.4	-41.72	79.46	-1525.26	87.11	1176.49	0	0	0	-1451.53	42.1	1495.07	-1451.85	146.57	1490.01	-1511.39	19.86	1572.67	-1155.62	116.74	1552.28	462.99	1020.96	71.64	1060.84	953.97	74.78	531.28
3.12	-1710.02	139.35	20.4	-1741.26	138.1	16.17	-1474.85	126.59	177.71	-1481.66	130.65	227.49	-1225.95	-6.16	29.41	-1251.05	3.93	33.28	-1413.95	-25.65	17.43	-1346.87	-42.22	78.86	-1516.66	86.07	1177.92	0	0	0	-1441.71	40.3	1496.33	-1442.32	144.8	1491.58	-1511.39	19.86	1572.67	-1155.62	116.74	1552.28	462.61	1021.18	71.52	1060.62	953.86	74.72	531.6
3.13	-1714.09	140.03	19	-1737.94	138.32	16.27	-1474.85	126.59	177.71	-1481.66	130.65	227.49	-1226.35	-5.76	27.63	-1251.55	3.97	31.05	-1414.3	-25.03	17.15	-1341.97	-42.64	78.24	-1507.79	84.89	1179.66	0	0	0	-1433.13	38.78	1497.61	-1434.87	143.33	1492.83	-1511.39	19.86	1572.67	-1155.62	116.74	1552.28	463	1021.23	71.61	1060.72	953.99	74.68	531.14
3.14	-1712.85	139.93	18.33	-1740.24	138.2	15.02	-1474.85	126.59	177.71	-1481.66	130.65	227.49	-1226.13	-5.11	25.49	-1251.36	4.95	29.2	-1414.22	-24.54	16.96	-1337.7	-43	77.6	-1498.93	83.41	1181.54	0	0	0	-1424.25	37.05	1498.99	-1427.48	142	1494.31	-1511.39	19.86	1572.67	-1155.62	116.74	1552.28	462.97	1021.09	71.65	1060.96	953.6	74.88	532.62
3.15	-1711	139.9	18.06	-1736.51	137.01	15.98	-1474.85	126.59	177.71	-1481.66	130.65	227.49	-1230.08	-4.83	23.3	-1251.29	5.39	27.9	-1413.61	-24.89	17.47	-1334.02	-43.3	76.95	-1489.61	81.44	1183.61	0	0	0	-1416.05	35.74	1500.31	-1417.76	140.46	1496.32	-1511.39	19.86	1572.67	-1155.62	116.74	1552.28	462.91	1020.84	71.74	1061.08	953.21	75.07	532.39
3.16	-1717.34	139.6	16.33	-1735.81	137.6	15.58	-1474.85	126.59	177.71	-1481.66	130.65	227.49	-1227.48	-4.85	23.01	-1250.07	5.3	27.42	-1413.52	-24.78	17.45	-1330.91	-43.53	76.28	-1481.01	80.47	1185.68	0	0	0	-1406.02	33.99	1501.57	-1409.63	139.04	1497.87	-1511.39	19.86	1572.67	-1155.62	116.74	1552.28	463.39	1020.59	71.93	1060.81	953.28	75.01	532.37
3.17	-1714.38	139.93	16.45	-1729	137.25	16.68	-1474.85	126.59	177.71	-1481.66	130.65	227.49	-1225.76	-3.69	22.36	-1250.53	5.98	26.53	-1413.2	-24.87	17.53	-1328.35	-43.7	75.6	-1471.67	78.59	1187.62	0	0	0	-1399.38	32.68	1502.91	-1401.27	138.22	1499.4	-1511.39	19.86	1572.67	-1155.62	116.74	1552.28	462.94	1020.91	71.7	1061.11	953.41	74.98	533.47
3.18	-1708.05	141.05	16.25	-1735.11	137.43	14.78	-1474.85	126.59	177.71	-1481.66	130.65	227.49	-1226.17	-3.82	21.73	-1250.43	5.8	26.07	-1413.5	-24.22	17.34	-1326.31	-43.81	74.92	-1462.98	74.47	1189.49	0	0	0	-1391.91	31.43	1504.07	-1398.78	137.39	1500.47	-1511.39	19.86	1572.67	-1155.62	116.74	1552.28	462.07	1021.1	71.36	1061.23	953.53	75.02	532.74
3.19	-1709.67	140.52	14.65	-1727.27	137.33	16.01	-1474.85	126.59	177.71	-1481.66	130.65	227.49	-1226.13	-4.44	21.59	-1251.61	5.84	25.39	-1413.82	-23.55	17.17	-1324.77	-43.87	74.23	-1453.72	73.08	1191.21	0	0	0	-1382.99	30.14	1505.25	-1390.04	135.8	1501.85	-1511.39	19.86	1572.67	-1155.62	116.74	1552.28	462.48	1021.01	71.53	1061.23	953.33	75.06	531.26
3.2	-1711.79	141.88	11.35	-1721.35	137.95	16.13	-1474.85	126.59	177.71	-1481.66	130.65	227.49	-1224.23	-4.17	21.43	-1251.45	5.94	25.07	-1413.79	-23.4	17.22	-1323.71	-43.87	73.54	-1445.41	71.87	1192.64	0	0	0	-1372.83	28.38	1506.66	-1377.57	134.27	1503.3	-1511.39	19.86	1572.67	-1155.62	116.74	1552.28	463.22	1021.24	71.68	1060.95	953.15	75.02	532.03
3.21	-1701.89	141.85	10.93	-1711.01	137.53	18.12	-1474.85	126.59	177.71	-1481.66	130.65	227.49	-1223.06	-4.45	21.52	-1250.36	5.55	25.14	-1412.13	-24.93	18.28	-1323.1	-43.82	72.86	-1436.58	70.52	1193.58	0	0	0	-1364.02	27.41	1507.87	-1370.94	133.49	1504.43	-1511.38	19.86	1572.67	-1155.62	116.74	1552.28	463.08	1021.47	71.49	1061.09	953.49	74.93	533.28
3.22	-1696.82	142.97	8.76	-1707.67	138.12	18.68	-1474.85	126.59	177.71	-1481.66	130.65	227.49	-1223.91	-4.73	20.93	-1250.38	5.77	25.01	-1412.99	-23.82	17.66	-1322.91	-43.73	72.18	-1427.4	69.87	1194.14	0	0	0	-1355.93	26.46	1508.85	-1364.71	132.92	1505.2	-1502.59	17.81	1573.28	-1155.62	116.74	1552.28	463.11	1020.87	71.59	1060.95	953.72	74.9	532.46
3.23	-1693.38	143.98	5.81	-1697.04	138.29	19.86	-1474.85	126.59	177.71	-1481.66	130.65	227.49	-1225.28	-4.8	20.66	-1250.93	5.73	24.64	-1412.73	-24.02	17.86	-1323.14	-43.59	71.51	-1419.15	68.81	1194.56	0	0	0	-1346.42	25.31	1509.76	-1351.77	131.24	1506.21	-1494.15	16.1	1573.95	-1155.62	116.74	1552.28	462.8	1020.6	71.76	1061.1	953.55	75.1	533.66
3.24	-1687.67	145.48	3.32	-1688.33	138.48	21.64	-1474.85	126.59	177.71	-1481.66	130.65	227.49	-1222.92	-4.34	21.12	-1249.39	5.94	25.04	-1412.74	-24.11	17.79	-1323.74	-43.41	70.85	-1410.58	68.5	1194.78	0	0	0	-1337.63	24.33	1510.45	-1345.63	130.79	1507.05	-1486.15	14.97	1574.51	-1155.62	116.74	1552.28	462.48	1020.62	71.66	1061	953.52	74.98	533.14
3.25	-1678.76	145.78	1.56	-1676.99	138.6	24.38	-1474.85	126.59	177.71	-1481.66	130.65	227.49	-1227.14	-4.46	19.96	-1250.89	5.65	24.84	-1412.51	-24.49	17.87	-1324.7	-43.19	70.2	-1403.02	67.82	1194.81	0	0	0	-1329.36	23.52	1511.11	-1336.47	129.44	1507.53	-1477.02	12.47	1575.03	-1155.62	116.74	1552.28	462.3	1021.42	71.41	1061.21	953.77	74.91	533.6
3.26	-1666.97	147.13	4.89	-1661.62	137.85	30.59	-1474.85	126.59	177.71	-1481.66	130.65	227.49	-1223.67	-4.97	20.87	-1250.96	5.81	24.67	-1413.08	-24.02	17.64	-1325.99	-42.93	69.57	-1395.09	67.56	1194.81	0	0	0	-1322.26	22.73	1511.64	-1332.37	129.39	1507.64	-1468.26	10.77	1575.3	-1155.62	116.74	1552.28	463	1021.12	71.63	1061.07	953.44	74.97	530.99
3.27	-1650.51	148.25	10.29	-1641.26	138.54	37.49	-1474.85	126.59	177.71	-1481.66	130.65	227.49	-1225.67	-4.67	20.72	-1250.71	5.72	24.94	-1413.44	-23.4	17.17	-1327.6	-42.63	68.97	-1387.49	66.31	1194.83	0	0	0	-1314.28	21.98	1511.75	-1322.4	128.48	1508.47	-1459.04	8.88	1575.7	-1155.62	116.74	1552.28	463.12	1020.76	71.7	1061.02	953.47	74.97	532.05
3.28	-1628.98	150.21	16.97	-1624.68	140.29	43.09	-1474.85	126.59	177.71	-1481.66	130.65	227.49	-1224.72	-5.03	20.67	-1251.62	5.79	24.86	-1413.27	-23.74	17.41	-1329.49	-42.3	68.39	-1379.76	65.49	1195.16	0	0	0	-1304.24	21.09	1511.9	-1310.43	126.83	1509.63	-1450.04	6.84	1576.12	-1155.62	116.74	1552.28	463.04	1020.65	71.81	1060.78	953.53	74.86	533.2
3.29	-1604.26	151.93	24.52	-1599.28	141.54	50.83	-1474.85	126.59	177.71	-1481.66	130.65	227.49	-1225.37	-4.2	20.58	-1250.52	5.78	25.04	-1412.93	-24.12	17.47	-1331.64	-41.94	67.83	-1372.02	65.17	1195.63	0	0	0	-1295.48	20.5	1511.92	-1298.49	125.43	1510.65	-1441.12	5	1576.54	-1155.62	116.74	1552.28	462.96	1020.7	71.67	1060.79	953.37	74.88	531.31
3.3	-1562.37	150.91	27.95	-1554.48	144.74	51.79	-1474.85	126.59	177.71	-1481.66	130.65	227.49	-1225.56	-4.55	20.76	-1251.18	5.88	24.79	-1413.45	-23.59	17.23	-1334.03	-41.56	67.31	-1364.43	65.17	1196.17	0	0	0	-1287.5	19.9	1511.94	-1292.92	125	1510.87	-1432.3	3.73	1577.06	-1155.62	116.74	1552.28	463.12	1020.83	71.67	1060.69	953.64	74.81	532.3
3.31	-1527.69	153.28	35.09	-1527.58	147.14	56.55	-1474.85	126.59	177.71	-1481.66	130.65	227.49	-1225.48	-4.17	20.62	-1249.1	5.83	25.27	-1412.32	-24.92	18.01	-1336.64	-41.15	66.81	-1356.8	65.14	1196.79	0	0	0	-1280.16	19.34	1511.96	-1288.26	124.88	1510.7	-1423.89	3	1577.63	-1155.62	116.74	1552.28	463.29	1020.92	71.74	1061.38	953.43	75.05	531.84
3.32	-1502.88	157.86	39.79	-1505.36	148.33	60.47	-1474.85	126.59	177.71	-1481.66	130.65	227.49	-1223.15	-4.15	21.15	-1249.59	6.03	25.34	-1413.12	-24	17.64	-1339.43	-40.71	66.36	-1349.61	64.05	1197.42	0	0	0	-1272.14	18.89	1511.88	-1279.06	124.4	1510.58	-1415.09	1.87	1578.27	-1155.62	116.74	1552.28	462.98	1020.93	71.69	1061.3	953.44	75.01	532.83
3.33	-1492.88	161.57	47	-1496.13	150.2	68.18	-1474.85	126.59	177.71	-1481.66	130.65	227.49	-1225.59	-4.13	20.61	-1249.26	5.96	25.38	-1413.31	-23.59	17.54	-1342.4	-40.26	65.94	-1341.88	63.8	1198.23	0	0	0	-1262.55	18.39	1511.83	-1269.6	123.71	1510.66	-1406.03	0.47	1578.81	-1155.62	116.74	1552.28	462.8	1021.03	71.57	1061.46	953.32	75.07	532.95
3.34	-1472.51	160.62	49.34	-1470.05	149.4	69.9	-1474.85	126.59	177.71	-1481.66	130.65	227.49	-1227.82	-3.99	20.38	-1248.42	5.8	25.5	-1413.43	-23.53	17.53	-1345.5	-39.79	65.57	-1334.36	62.18	1198.77	0	0	0	-1254.28	18.02	1511.65	-1261.93	123.33	1510.6	-1397.81	-0.22	1579.18	-1155.62	116.74	1552.28	463.18	1020.89	71.7	1061.3	953.56	74.97	531.87
3.35	-1444.48	159.66	50.49	-1450.94	148.41	69.75	-1474.85	126.59	177.71	-1481.66	130.65	227.49	-1226.8	-4.38	20.64	-1249.84	5.78	25.16	-1413.42	-23.3	17.58	-1348.73	-39.3	65.24	-1327.01	61.66	1199.35	0	0	0	-1246.25	17.49	1511.64	-1253.56	123.63	1510.59	-1389.49	-1.1	1579.64	-1155.62	116.74	1552.28	463	1020.91	71.69	1061.2	953.59	74.82	531.64
3.36	-1417.6	159.2	51.01	-1425.9	146.69	69.38	-1474.85	126.59	177.71	-1481.66	130.65	227.49	-1227.1	-4.52	20.61	-1251.41	5.44	25.01	-1413.79	-22.79	17.37	-1352.05	-38.81	64.96	-1319.78	60.77	1199.81	0	0	0	-1237.6	17.45	1511.59	-1246.18	122.67	1510.58	-1380.68	-2.33	1579.99	-1155.62	116.74	1552.28	463.04	1020.79	71.82	1061.31	953.64	74.97	533.17
3.37	-1386.27	158.2	51.73	-1400.51	145.98	68.28	-1474.85	126.59	177.71	-1481.64	130.65	227.48	-1224.63	-4.99	21.38	-1251	5.54	25.05	-1413.44	-22.93	17.65	-1355.45	-38.3	64.73	-1312.43	60.16	1200.18	0	0	0	-1230.91	17.01	1511.65	-1237.51	122.17	1510.59	-1372.47	-2.89	1580.31	-1155.62	116.74	1552.28	463.17	1020.81	71.86	1061.49	953.33	75.16	531.45
3.38	-1360.5	157.45	50.29	-1372.8	145.79	66.84	-1474.85	126.59	177.71	-1460.39	129.71	221.75	-1225.15	-4.65	21.5	-1250.23	5.68	25.34	-1413.44	-22.72	17.68	-1358.89	-37.78	64.55	-1304.72	59.28	1200.44	0	0	0	-1222.8	16.85	1511.57	-1232.18	122.08	1510.53	-1364.38	-3.2	1580.56	-1155.62	116.74	1552.28	462.92	1020.78	71.89	1061.08	953.19	75.05	531.36
3.39	-1330.53	156.49	49.03	-1342.73	144.12	65.11	-1474.82	126.59	177.71	-1438.97	128.78	214.99	-1224.29	-4.23	21.95	-1249.96	5.08	25.4	-1413.13	-22.87	17.85	-1362.36	-37.26	64.43	-1296.72	58.6	1200.45	0	0	0	-1215.29	16.7	1511.56	-1226.52	122.04	1510.32	-1356.78	-2.83	1580.62	-1155.62	116.74	1552.28	462.77	1021.25	71.48	1060.98	953.47	75.04	532.54
3.4	-1302.37	156.12	46.53	-1313.5	143.26	63.23	-1450.42	126.87	168.58	-1417.6	127.24	206.76	-1222.77	-4.91	22.61	-1251.33	5.35	25.15	-1412.88	-22.98	18.18	-1365.83	-36.74	64.38	-1289.26	57.75	1200.5	0	0	0	-1207.1	16.68	1511.43	-1216.9	121.7	1509.84	-1348.05	-3.85	1580.65	-1155.62	116.74	1552.28	463.27	1020.84	71.71	1061.5	953.24	75.22	533.16
3.41	-1274.57	155.72	43.86	-1285.7	143.55	59.6	-1425.25	127.24	158.44	-1393.52	128.8	198.93	-1225.21	-5.67	22.61	-1250.73	5.21	25.37	-1412.58	-23.27	18.41	-1369.28	-36.22	64.38	-1281.37	57.32	1200.25	0	0	0	-1197.9	16.71	1511.26	-1207.74	121.46	1509.4	-1339.57	-4.77	1580.54	-1155.62	116.74	1552.28	462.94	1020.91	71.67	1061.2	953.26	75.12	531.68
3.42	-1242.86	154.84	41.97	-1255.9	142.39	56.81	-1400.41	126.68	147.39	-1370.33	128.7	189.92	-1225.41	-5.12	22.99	-1248.86	5.11	26.38	-1412.42	-23.25	18.56	-1372.68	-35.7	64.46	-1273.18	56.66	1199.88	0	0	0	-1190.6	16.45	1511.01	-1200.39	120.72	1508.98	-1331.69	-4.84	1580.31	-1155.62	116.74	1552.28	462.97	1021.11	71.63	1061.32	953.69	75.06	531.83
3.43	-1212.14	153.9	40.22	-1227.92	141.77	53.46	-1373.77	128.09	136.51	-1346.32	129.17	180.5	-1222.47	-5.42	23.72	-1248.22	4.8	27.09	-1413.36	-21.99	18.14	-1376.01	-35.19	64.6	-1265.88	55.7	1199.32	0	0	0	-1182.95	16.48	1510.62	-1192.47	121	1508.46	-1323.7	-5.08	1580.07	-1155.62	116.74	1552.28	462.74	1021.21	71.55	1061.41	953.48	75.09	533.34
3.44	-1178.8	152.1	39.81	-1195.58	140.84	51.54	-1347.06	127.9	124.86	-1320.71	132.02	171.87	-1226.36	-5.18	22.24	-1246.12	3.83	28.16	-1412.45	-23.07	18.87	-1379.24	-34.68	64.82	-1258.56	55.69	1198.6	0	0	0	-1173.28	16.5	1510.03	-1185.01	120.82	1507.82	-1315.57	-5.54	1579.59	-1155.62	116.74	1552.28	462.66	1021.18	71.5	1061.14	953.5	74.92	533.68
3.45	-1146.05	150.68	39.49	-1164.64	139.7	49.83	-1318.91	130.01	113.91	-1296.07	133.26	162.29	-1224.7	-5.6	22.32	-1245.22	2.61	29.02	-1412.54	-22.62	18.86	-1382.36	-34.19	65.11	-1250.97	55.28	1197.83	0	0	0	-1165.84	16.49	1509.51	-1177.57	120.55	1507.26	-1306.78	-6.81	1579.01	-1155.62	116.74	1552.28	462.49	1020.73	71.57	1060.81	953.69	74.78	532.03
3.46	-1113.31	149.78	39.03	-1131.91	139.99	48.48	-1292.37	129.38	102	-1270.62	135.05	152.8	-1221.46	-6.72	22.61	-1243.29	1.7	31.77	-1412.51	-22.51	19.08	-1385.34	-33.71	65.48	-1243.26	54.49	1196.96	0	0	0	-1158.15	16.26	1508.91	-1174.09	120.05	1507.01	-1299.12	-6.51	1578.4	-1155.62	116.74	1552.28	462.63	1021.08	71.46	1061.28	953.68	74.9	530.92
3.47	-1082.21	149.9	38.61	-1100.61	138.81	46.76	-1264.77	129.65	90.08	-1245.29	136.19	142.67	-1233.98	0.92	23.45	-1241.35	1.96	31.84	-1412.09	-22.9	19.37	-1388.15	-33.24	65.93	-1235.68	54.42	1196.16	0	0	0	-1153.2	15.96	1508.52	-1168.58	119.72	1506.46	-1290.83	-7.16	1577.69	-1155.62	116.74	1552.28	463.18	1021.01	71.62	1061.1	953.72	74.91	532.15
3.48	-1051.42	148.76	37.76	-1069.82	138.43	45.23	-1236.05	131.37	78.92	-1221.83	134.28	131.42	-1217.54	-3.43	26.78	-1245.78	3.33	29.16	-1412.36	-22.45	19.37	-1390.77	-32.79	66.47	-1227.99	54.37	1195.2	0	0	0	-1143.62	15.9	1507.51	-1155.1	119.91	1505.03	-1282.99	-6.93	1576.95	-1155.62	116.74	1552.28	462.98	1021.25	71.6	1061.41	953.6	75.01	533.29
3.49	-1020	147.56	37.12	-1038.65	137.35	43.69	-1206.95	132.01	67.79	-1194.83	136.09	121.62	-1221.64	-3.84	24.59	-1245.24	4.5	27.92	-1412.44	-21.92	19.43	-1393.19	-32.37	67.1	-1220.17	54.39	1194.18	0	0	0	-1133.3	16.03	1506.46	-1145.37	120.19	1504	-1274.35	-7.78	1575.99	-1155.62	116.74	1552.28	462.9	1021.25	71.56	1061.14	953.31	75.02	532.98
3.5	-987.91	146.59	36.85	-1009.71	137.27	41.89	-1177.33	134.51	57.97	-1169.37	135.31	111.35	-1223.06	-4.01	23.68	-1251.1	4.73	25.85	-1411.9	-22.3	19.88	-1395.36	-31.96	67.82	-1212.66	54.43	1193.11	0	0	0	-1126.2	16.09	1505.66	-1139.04	119.8	1503.35	-1266.33	-8.05	1574.93	-1155.62	116.74	1552.28	463.09	1020.89	71.66	1061.12	953.33	74.98	531.09
3.51	-954.2	145.14	38	-980.61	135.55	41.27	-1146.52	137.64	49.93	-1141.21	138.92	103.45	-1226.75	-3.85	22.33	-1251.62	4.33	24.97	-1412.09	-21.8	20.16	-1397.27	-31.58	68.63	-1205.12	53.77	1191.99	0	0	0	-1119.81	16.12	1504.72	-1131.35	119.29	1502.43	-1258.63	-7.7	1573.85	-1155.62	116.74	1552.28	463.44	1021.03	71.82	1060.9	953.45	74.97	530.99
3.52	-927.37	143.06	39.37	-951.36	135.42	42.04	-1117.29	139.34	42.79	-1114.97	140.35	95.79	-1223.57	-6.92	21.08	-1249.87	3.66	25.11	-1411.38	-22.25	20.81	-1398.9	-31.23	69.54	-1196.9	53.33	1190.86	0	0	0	-1110.01	16.12	1503.44	-1121.75	119.38	1501.27	-1250.91	-7.48	1572.71	-1155.62	116.74	1552.28	463.23	1020.77	71.78	1061.19	953.22	75.12	531.8
3.53	-898.01	141.83	43.58	-921.21	133.94	45.91	-1087.91	142.27	37.62	-1088.76	142.74	90.08	-1223.97	-6.99	20.72	-1250.65	4.2	24.74	-1411.67	-21.44	21.08	-1400.23	-30.92	70.55	-1188.43	53.89	1189.57	0	0	0	-1102.21	16.19	1502.36	-1111.88	119.39	1500.03	-1243.08	-7.58	1571.33	-1155.62	116.74	1552.28	462.85	1020.68	71.66	1061.27	953.1	75.2	532.71
3.54	-870.23	140.72	50.73	-896.49	134.18	50.63	-1060.38	144.34	33.65	-1063.12	146.01	86.32	-1227.06	-6.85	19.64	-1249.45	4.18	24.77	-1410.97	-21.79	22	-1401.22	-30.63	71.66	-1180.24	53.45	1188.16	0	0	0	-1095.05	16.24	1501.21	-1106.28	119.64	1499.18	-1235.42	-7.17	1569.95	-1155.62	116.74	1552.28	462.81	1021.09	71.6	1061.54	953.38	75.12	532.45
3.55	-844.02	140.24	59.71	-868.73	132.47	58.98	-1034.52	146.02	31.03	-1040.23	147.17	82.9	-1226.74	-6.86	19.8	-1248.95	4.2	24.81	-1410.71	-21.74	22.56	-1401.85	-30.38	72.88	-1172.8	53.88	1186.86	0	0	0	-1088.03	16.09	1500.42	-1100.68	119.95	1498.22	-1227.3	-7.17	1568.49	-1155.62	116.74	1552.28	463.27	1021	71.67	1061.39	953.54	75.01	531.72
3.56	-820.9	137.9	70	-846.33	131.74	66.77	-1009.43	148.16	29.8	-1018.46	148.77	81.29	-1224.66	-6.49	20.07	-1247.5	4.35	24.99	-1410.88	-20.86	22.83	-1402.11	-30.17	74.21	-1164.6	54.28	1185.27	0	0	0	-1079.39	16.78	1498.93	-1090.8	120.15	1496.63	-1219.61	-6.64	1567.02	-1155.62	116.74	1552.28	463.62	1021.19	71.71	1060.85	953.08	75.08	532.97
3.57	-801.48	136.25	78.96	-825.55	130.77	74.75	-986.58	149.84	29.46	-997.97	150.63	80.89	-1222.45	-6.76	20.4	-1249.25	4.35	24.36	-1409.9	-21.7	24.1	-1401.97	-30	75.65	-1155.06	54.14	1183.42	0	0	0	-1069.91	17.2	1497.55	-1081.43	120.18	1495.15	-1212.08	-5.75	1565.51	-1155.62	116.74	1552.28	462.83	1021.18	71.58	1060.75	953.32	75.01	530.92
3.58	-785.42	134.5	87.35	-807.79	129.39	82.32	-966.03	151.86	30.08	-980.02	151.72	80.89	-1225.26	-6.03	19.58	-1249.44	4.23	24.17	-1410.23	-20.65	24.3	-1401.39	-29.87	77.2	-1146.23	53.9	1181.84	0	0	0	-1060.28	19.97	1494.14	-1073.25	120.3	1493.95	-1204.41	-4.96	1563.99	-1155.62	116.74	1552.28	462.35	1020.74	71.6	1060.76	953.41	74.91	529.46
3.59	-766.41	134.78	94.59	-793.34	128.48	88.16	-948.56	152.58	30.21	-963.84	153.33	81.15	-1225.13	-6.87	19.25	-1250.16	4.33	23.86	-1409.06	-21.48	25.78	-1400.37	-29.79	78.88	-1138.01	53.65	1180.21	0	0	0	-1054.45	18.5	1494.92	-1065.27	120.67	1492.79	-1197.1	-3.43	1562.58	-1155.62	116.74	1552.28	462.74	1020.86	71.65	1061.33	953.6	74.95	531.05
3.6	-753.84	133.67	99.44	-778.64	127.73	92.99	-934.01	152.82	29.98	-950.51	153.92	80.72	-1224.56	-6.84	19.09	-1248.5	4.7	24.07	-1408.49	-21.47	26.99	-1399.76	-29.19	79.77	-1129.46	54.09	1178.52	0	0	0	-1048	18.59	1494.36	-1057	121.43	1491.7	-1189.23	-2.68	1561.21	-1155.62	116.74	1552.28	463.28	1020.89	71.84	1060.88	953.6	74.89	531.92
3.61	-743.31	131.43	102.15	-774.66	126.4	93.36	-921.89	154.6	29.92	-938.66	155.77	80.41	-1222.38	-6.55	19.63	-1248.17	4.79	24.11	-1409.42	-19.87	27.67	-1399.6	-28.19	80.32	-1120.84	53.99	1176.95	0	0	0	-1040.33	19.32	1493.48	-1049	121.75	1490.71	-1181.64	-1.42	1559.9	-1155.62	116.74	1552.28	462.9	1021.16	71.66	1060.83	953.31	75	530.81
3.62	-735.31	130.65	101.07	-757.56	123.99	94.47	-913.17	155.86	28.88	-930.07	156.42	79.08	-1224.27	-6.33	18.93	-1248.41	4.3	23.89	-1408.88	-20.13	29.58	-1397.71	-29.11	82.28	-1112.5	54.85	1175.52	0	0	0	-1031.7	20.21	1492.71	-1040.08	123.43	1489.62	-1173.95	-0.07	1558.78	-1155.62	116.74	1552.28	462.4	1021	71.57	1060.62	953.43	74.86	529.73
3.63	-728.66	128.54	97.4	-751.33	123.26	90.6	-907.35	157.98	28.44	-923.2	158.34	77.91	-1223.58	-6.78	19.14	-1248.76	4.57	23.78	-1408.09	-20.79	31.86	-1397.07	-28.43	83.34	-1103.75	55.75	1174.32	0	0	0	-1023.64	21.29	1492.01	-1032.05	123.84	1488.86	-1166.46	1.85	1557.77	-1155.62	116.74	1552.28	462.59	1021.08	71.52	1060.95	953.91	74.7	531.15
3.64	-724.05	127.45	91.18	-749.86	123.92	83.87	-904.58	159.23	26.48	-918.35	160.15	75.73	-1225.94	-6.24	18.55	-1247.01	4.44	24.01	-1407.18	-21.51	34.09	-1395.73	-28.7	85.2	-1095.21	56.49	1173.29	0	0	0	-1015.22	22.28	1491.44	-1023.41	125.15	1488.07	-1159.08	4.26	1556.96	-1155.62	116.74	1552.28	462.79	1020.76	71.68	1060.91	953.35	74.97	532.21
3.65	-722.04	129.3	83.05	-747.27	125.88	76.29	-903.16	160.39	24.59	-916.35	160.87	72.47	-1224.18	-6.71	18.86	-1247.87	4.25	23.55	-1405.57	-23.1	37.16	-1394.25	-29.03	87.3	-1087.22	56.92	1172.35	0	0	0	-1007.55	23.26	1490.88	-1016.24	125.88	1487.4	-1150.74	5.47	1556.22	-1155.62	116.74	1552.28	463.09	1021.01	71.59	1060.82	953.51	74.88	530.01
3.66	-719.62	132.8	74.17	-744.85	128.66	68	-901.96	160.07	23.77	-916.32	159.01	69.06	-1223.69	-6.99	18.93	-1247.51	4.03	23.6	-1404.23	-24.18	40.26	-1392.55	-29.55	89.7	-1078.63	57.84	1172.17	0	0	0	-999.84	24.53	1490.79	-1007.98	127.08	1487.11	-1142.78	7.33	1555.75	-1155.61	116.74	1552.28	463.13	1021.47	71.46	1061.19	953.3	75.07	531.38
3.67	-710.39	136.5	65.69	-742.89	132.38	59.41	-899.91	160.4	23.16	-913.39	159.17	67.55	-1227.52	-6.7	17.87	-1247.6	3.78	23.57	-1402.63	-25.74	43.85	-1390.3	-30.54	92.61	-1069.02	59.15	1171.99	0	0	0	-991.24	25.89	1490.69	-997.9	128.39	1486.82	-1135.15	10.18	1555.63	-1145.86	121.04	1551.68	462.23	1021.56	71.28	1060.99	953.21	75.12	532.54
3.68	-708.88	140	55.05	-736.91	135.95	52.85	-898.89	160.84	22.77	-908.06	160.29	68.17	-1226.27	-6.99	18.46	-1246.82	3.5	23.65	-1400.78	-26.86	47.62	-1388.13	-31.07	95.71	-1060.06	60.89	1172.13	0	0	0	-983.39	27.4	1490.9	-988.41	130.68	1486.56	-1126.93	12.09	1555.8	-1136.76	124.21	1551.84	462.88	1021.33	71.52	1060.93	953.4	75.04	532.47
3.69	-708.5	139.94	47.09	-733.16	136.09	46.84	-898.06	161.01	22.59	-904.25	160.64	68.6	-1222.65	-6.94	18.88	-1245.61	3.83	23.95	-1398.59	-28.19	52.2	-1385.92	-31.22	99.35	-1050.92	61.94	1172.7	0	0	0	-977.09	28.56	1491.13	-981.03	132.52	1486.48	-1118.75	14.4	1556.49	-1128.42	125.57	1552.26	462.86	1020.89	71.61	1061.03	953.7	74.86	533.54
3.7	-707.27	139.03	41.57	-731.95	134.14	42.52	-896.96	161.31	22.57	-901.9	161.49	68.5	-1224.7	-6.53	18.7	-1246.25	3.43	23.83	-1396.67	-28.21	56.89	-1383.24	-31.3	103.33	-1042.13	63.52	1173.63	0	0	0	-969.03	30.09	1492.31	-973.46	134.31	1487.4	-1110.71	17.2	1557.45	-1119.2	128.87	1552.88	463.22	1020.97	71.7	1061.13	953.76	74.98	533.54
3.71	-704.98	136.9	37.93	-731.1	132.19	39.04	-896.44	160.68	22.21	-901.29	160.81	67.97	-1223.1	-6.74	18.97	-1246.52	3.19	24.28	-1393.04	-29.93	62.85	-1380.13	-31.42	107.84	-1033.21	64.88	1175.01	0	0	0	-957.54	32.07	1493.61	-961.54	136.36	1488.42	-1102.36	19.88	1558.79	-1112.09	128.28	1554.27	463.06	1021.04	71.61	1060.86	953.45	74.96	531.62
3.72	-706.22	136.41	35.66	-728.83	130.06	37.72	-896.29	160.57	22.04	-900.41	161.03	68.01	-1223.57	-7.07	19.14	-1245.59	2.75	25.25	-1389.78	-30.63	68.61	-1375.54	-32.56	113.38	-1024.26	66.82	1176.64	0	0	0	-949.16	33.97	1495.1	-955.56	137.92	1489.6	-1093.72	22.37	1560.44	-1102.83	131.52	1555.4	462.58	1021.07	71.48	1061.2	953.54	75	530.1
3.73	-704.56	136.77	34.99	-728.96	130.61	36.98	-896.11	160.64	21.82	-900.1	160.95	68.29	-1221.8	-7.39	19.91	-1244.2	2.38	26.84	-1385.92	-31.14	75.08	-1369.14	-34.36	120.11	-1015.11	68.26	1178.62	0	0	0	-941.59	35.63	1496.52	-946.33	139.41	1490.67	-1085.06	25.23	1562.31	-1093.91	134.34	1557.11	462.4	1021.05	71.49	1061.11	953.67	74.84	532.33
3.74	-704.14	138.03	35.13	-729.32	132.56	37.05	-895.94	161.13	21.93	-899.52	162.1	68.78	-1225.73	-7.69	18.9	-1236.72	1.6	29.79	-1381.3	-30.81	81.78	-1361.72	-35.13	126.6	-1006.19	69.24	1180.79	0	0	0	-933.84	37.27	1498.5	-936.31	141.35	1492.22	-1076.03	27.35	1564.35	-1085.07	136.53	1558.74	463.1	1020.93	71.62	1061.41	953.56	75.06	531.06
3.75	-706.43	138.63	34.81	-729.3	132.65	37.21	-895.63	162.3	22.16	-899.27	163.14	69.1	-1225.41	-7.89	18.87	-1242.6	-0.68	28.19	-1375.05	-29.93	89.13	-1353.27	-34.5	132.9	-997.25	70.81	1183.13	0	0	0	-924.15	39.32	1500.77	-927.05	143.64	1494.11	-1067.62	30.29	1566.49	-1075.44	139.94	1560.25	463.18	1021.22	71.58	1061.34	953.39	75.15	529.2
3.76	-702.76	139.19	35.9	-732.5	132.57	36.92	-895.85	162.36	21.78	-900.01	162.69	68.56	-1220.02	-8.12	19.9	-1235.67	1.55	31.23	-1366.71	-30.3	97.59	-1342.33	-35.43	139.99	-988.45	72.76	1185.48	0	0	0	-914.64	40.87	1502.73	-918.53	146.01	1495.6	-1059.27	33.16	1568.43	-1067.22	141.61	1561.97	463.21	1020.84	71.7	1060.92	953.29	75.11	531.39
3.77	-703.37	138.76	36.22	-729.83	133.17	37.86	-895.82	162.82	21.69	-900.15	163.5	68.8	-1221.3	-8.96	18.7	-1241.85	2.26	29.59	-1359.11	-28.06	105.27	-1330.87	-35.26	146.75	-979.67	74.29	1187.76	0	0	0	-907.01	42.51	1504.45	-911.68	147.85	1496.93	-1051.23	36.37	1570.26	-963.62	80.96	1526.41	463.75	1021.7	71.5	1061.2	953.27	75.14	533.61
3.78	-704.05	139.83	36.59	-729.48	133.58	38.57	-896.3	162.44	21.31	-899.96	164.55	69.16	-1219.59	-9.37	18.19	-1237.48	2.33	29.81	-1349.88	-26.06	113.83	-1319.3	-34.37	153.69	-970.39	75.57	1189.81	0	0	0	-899.83	44.12	1506.09	-903.42	149.23	1498.16	-1043.2	39.15	1571.94	-1021.68	129.95	1553.76	462.69	1021.13	71.56	1061.15	953.39	75.04	533.24
3.79	-704.25	139.56	36.38	-729.65	133.9	38.78	-896.16	163.09	21.39	-900.34	164.71	68.91	-1215.29	-9.46	17.59	-1228.5	1.73	31.84	-1339.86	-23.7	123.45	-1306.74	-33.1	161.57	-960.42	80	1191.93	0	0	0	-890.25	46	1508.19	-892.86	151.01	1499.73	-1034.49	40.85	1573.36	-1040.89	149.61	1565.44	462.87	1021.11	71.68	1061.02	953.53	74.98	532.29
3.8	-706.09	140.26	36.95	-730.57	134.06	39.14	-896.54	162.6	20.88	-900.43	165	68.75	-1210.86	-10.06	16.91	-1227.34	2.02	32.12	-1328.68	-21.37	133.69	-1294.09	-31.02	169.85	-950.99	81.38	1193.58	0	0	0	-882.54	47.31	1509.86	-882.05	152.61	1501.04	-1026.38	43.33	1574.66	-1032.05	152.76	1566.3	463.24	1020.81	71.79	1061.23	953.41	75.02	531.11
3.81	-705.7	140.82	37.47	-730.85	134.16	39.68	-896.63	162.91	20.82	-900.3	165.78	68.73	-1207.56	-10.9	15.51	-1222.67	1.81	33.27	-1316.36	-18.77	144.22	-1281.26	-27.4	177.72	-942.27	82.67	1194.84	0	0	0	-875.62	48.5	1511.4	-873.47	154.11	1502.24	-1018.11	45.24	1575.87	-1023.32	155.41	1567.1	463.41	1020.93	71.76	1060.57	953.03	73.18	537.96
3.82	-704.67	140.28	38.3	-731.07	134.51	40.21	-896.73	162.99	20.66	-900.89	165.52	68.34	-1200.5	-12.37	14.44	-1215.89	1.49	34.82	-1304.42	-14.43	154.06	-1266.35	-24.59	185.68	-933.54	83.47	1195.8	0	0	0	-867.72	49.42	1512.63	-866.35	155.18	1503.36	-1010.24	47.6	1576.98	-1015.13	156.57	1568.03	462.85	1021.15	71.54	1060.63	953.01	74.36	533.82
3.83	-705.71	141.15	38.45	-731.1	134.76	40.77	-896.62	163.35	20.59	-900.86	166.01	68.29	-1197.96	-13.82	12.14	-1206.16	0.22	36.21	-1290.93	-11.42	164.3	-1250.82	-21.38	193.28	-924.72	83.64	1196.39	0	0	0	-857.47	50.72	1514.19	-857.99	156.44	1504.87	-1002.71	50.32	1577.87	-1006.71	158.26	1568.63	462.71	1021.19	71.48	1060.98	952.99	75.12	531.07
3.84	-702.49	140.86	39.58	-730.86	134.44	41.05	-896.6	163.46	20.55	-900.73	166.39	68.15	-1190.79	-15.72	10.04	-1197.16	-2.26	36.98	-1279.05	-7.64	173.38	-1233.97	-18.57	201.03	-916.58	84.15	1196.67	0	0	0	-849.02	51.53	1515.31	-848.35	157.14	1505.71	-994.31	51.41	1578.7	-997.24	160.92	1569.29	462.5	1021.11	71.57	1060.87	953.21	75.07	532.58
3.85	-704.6	140.69	39.49	-729.39	134.69	41.75	-896.87	163.04	20.19	-900.62	166.86	68.32	-1182.27	-19.16	12.45	-1185.02	-4.03	40.1	-1262.57	-4.79	181.09	-1216.28	-16.13	207.98	-908.88	85.47	1196.84	0	0	0	-841.45	52.38	1516.33	-841.97	157.76	1506.63	-986.1	53.22	1579.41	-988.95	161.67	1569.97	462.94	1020.96	71.77	1061.11	953.93	74.89	531.08
3.86	-705.21	140.96	39.81	-731.49	135.13	41.99	-896.58	163.68	20.42	-900.2	167.41	68.43	-1170.26	-19.78	17.42	-1173.36	-5.59	43.89	-1243.82	-0.64	187.39	-1198.7	-13.44	213.53	-901.03	85.63	1196.84	0	0	0	-833.75	52.93	1516.93	-834.26	158.44	1507.13	-978.02	55.08	1580.16	-980.23	162.94	1570.69	462.43	1020.87	71.54	1060.95	953.31	74.94	531.69
3.87	-706.32	141.53	39.73	-731.66	134.97	42.34	-896.99	162.99	19.99	-900.65	166.84	68.18	-1153.79	-20.53	23.67	-1156.76	-6.33	48.67	-1225.12	1.84	193.52	-1181.01	-10.55	218.65	-892.97	85.6	1196.87	0	0	0	-824.56	53.58	1517.77	-821.83	159.62	1507.64	-969.26	55.82	1580.9	-970.79	165.58	1571.19	463.25	1020.75	71.77	1061.29	952.72	75.27	532
3.88	-705.98	141.67	40.75	-731.39	135.5	42.54	-896.88	163.39	20.17	-900.95	166.47	67.97	-1135.35	-21.34	29.85	-1138.2	-7.12	53.44	-1206.41	3.4	198.25	-1163.33	-7.48	223.36	-885.29	86.14	1196.96	0	0	0	-815.29	54.08	1518.26	-813.8	160.2	1508.13	-960.69	57.23	1581.65	-962.27	166.17	1571.65	462.69	1020.89	71.76	1061.38	953.07	75.27	532.41
3.89	-706.85	141.42	40.71	-733.99	135.27	42.25	-897.58	162.57	19.71	-900.73	167.34	68.27	-1116.32	-22.46	34.02	-1117.48	-6.94	57.57	-1188.33	6.51	200.65	-1144.55	-4.87	227.29	-877.7	86.69	1197.39	0	0	0	-807.61	54.52	1518.78	-806.41	160.7	1508.44	-952.28	58.73	1582.36	-953.02	167.97	1572.29	462.54	1021.28	71.48	1061.15	953.33	75.07	531.45
3.9	-706.23	141.76	41.16	-732.67	135.85	42.83	-897.03	163.67	20.21	-901.06	167.23	68.25	-1093.17	-23.57	37.56	-1096.82	-7.77	60.3	-1168.96	8.95	202.14	-1125.83	-2.21	229.66	-869.89	87.17	1197.94	0	0	0	-799.99	54.9	1519.13	-798.3	160.85	1508.51	-943.76	59.84	1583.25	-944.5	168.06	1572.85	462.72	1021.06	71.53	1061.38	953.6	75.03	530.23
3.91	-704.82	141.84	41.92	-731.48	135.71	43.56	-897.45	163.39	20.07	-900.91	167.76	68.56	-1069.72	-24	40.16	-1073.81	-7.87	62.48	-1149.14	11.09	202.31	-1106.98	0.49	230.52	-862.03	87.27	1198.62	0	0	0	-790.3	55.46	1519.59	-786.91	161.2	1508.82	-935.32	61.14	1584	-935.43	169.56	1573.58	462.88	1021.17	71.66	1061.22	953.52	75.05	532.7
3.92	-704.79	141.64	41.83	-731.81	135.99	43.2	-897.68	163.39	20	-901.59	166.79	68.27	-1043.57	-24.02	42.5	-1050.23	-7.81	63.81	-1129.21	13.3	200.97	-1087.85	2.46	230.26	-854.29	87.49	1199.34	0	0	0	-782.26	55.75	1519.82	-778.35	161.43	1508.78	-926.92	62.47	1584.81	-926.49	170.17	1574.16	463.26	1020.86	71.87	1060.89	953.76	74.86	532.32
3.93	-704.41	141.88	41.98	-734.05	135.75	42.63	-897.82	163.3	20.02	-901.57	166.79	68.43	-1021.24	-24.65	42.82	-1027.33	-6.91	63.51	-1108.86	14.33	198.76	-1068.06	3.95	229.07	-846.83	88.05	1199.92	0	0	0	-774.76	56.15	1520.06	-770.18	161.64	1508.74	-917.91	62.66	1585.43	-916.89	171.99	1574.61	463.65	1020.71	71.92	1061.3	953.76	74.96	532.18
3.94	-705.74	142.59	41.53	-731.82	135.56	42.62	-897.95	162.83	19.94	-901.42	166.56	68.48	-993.72	-24.65	43.33	-1001.15	-6.92	63.46	-1088.63	16.17	194.86	-1048.94	6.25	226.24	-839.29	88.1	1200.41	0	0	0	-766.66	56.16	1520.08	-762.54	161.67	1508.68	-909.23	63.3	1586.02	-908.06	172.92	1575.05	462.83	1020.96	71.64	1061.31	953.5	75.01	529.99
3.95	-705.46	142.03	41.02	-731.57	135.48	42.33	-897.71	163.2	20.37	-901.11	166.3	68.66	-965.92	-24.38	43.31	-976.37	-6.37	62.01	-1067.52	17	189.94	-1029.29	7.7	222.44	-832.04	88.5	1200.78	0	0	0	-756.52	55.94	1520.1	-752.88	161.82	1508.79	-900.59	63.73	1586.52	-899.79	172.5	1575.46	462.97	1020.91	71.64	1061.35	953.21	75.28	530.06
3.96	-704.29	141.97	40.9	-731.46	135.16	41.54	-897.64	162.63	20.37	-900.57	165.83	68.86	-939.56	-24.3	42.25	-948.29	-6.19	60.81	-1045.93	17.14	184	-1008.58	8.25	217.99	-824.48	88.44	1201.04	0	0	0	-748.64	55.97	1520.06	-745.85	161.57	1508.78	-892.22	64.33	1586.9	-891.36	172.28	1576.02	463.03	1020.76	71.75	1060.78	953.06	75.17	531.51
3.97	-702.94	141.35	39.99	-729.02	135.28	41.03	-897.18	162.94	20.81	-899.69	165.71	69.22	-908.37	-24.45	41.05	-919.26	-7.09	59.12	-1024.41	17.74	176.75	-988.32	9.59	212.23	-817.02	88.68	1201.18	0	0	0	-740.71	55.63	1520	-737.46	161.72	1508.64	-883.73	64.39	1587.21	-882.37	173.11	1576.36	462.82	1020.74	71.65	1061.31	953.23	75.17	531.91
3.98	-704.38	140.63	38.86	-733.59	135	38.89	-897.18	162.51	21	-899.35	164.59	69.05	-877.67	-23.97	39.92	-890.32	-7.24	57.14	-1001.41	16.96	168.8	-967.98	10.75	205.5	-809.44	89.08	1201.21	0	0	0	-733.3	55.44	1519.84	-728.08	160.99	1508.63	-875.21	63.92	1587.31	-873.74	173.13	1576.59	462.89	1020.63	71.77	1060.93	953.41	74.95	532.82
3.99	-701.17	140.75	39.3	-730.97	134.93	38.71	-896.78	162.51	21.35	-898.4	164.7	69.51	-847.1	-23.97	38.33	-861.2	-7.79	54.49	-978.04	16.3	159.74	-946.26	10.15	198.46	-801.61	89.41	1201.23	0	0	0	-724.61	55.07	1519.59	-720.32	160.79	1508.58	-867.7	65.3	1587.41	-865.16	172.94	1576.64	462.53	1020.74	71.61	1060.89	953.42	74.94	532.65
4	-700.37	140.01	39.03	-731.11	134.42	37.83	-896.82	161.84	21.26	-897.83	164.04	69.48	-816.27	-24.24	36.51	-831.32	-8.02	52.05	-953.17	13.9	150.73	-924.42	10.31	190.33	-793.46	89.26	1201.13	0	0	0	-716.13	54.75	1519.39	-710.97	160.48	1508.41	-859.42	64.99	1587.33	-856.7	172.58	1576.84	463.04	1020.96	71.7	1061	953.13	75.12	531.17
4.01	-702.87	139.81	38.8	-732.33	134.16	36.97	-896.84	161.6	21.34	-897.24	163.65	69.75	-783.71	-25.08	35.21	-800.57	-8.68	49.57	-928.77	13.6	140.13	-901.4	9.13	181.88	-785.76	89.9	1200.89	0	0	0	-708.82	54.18	1519.17	-702.57	159.83	1508.24	-851.08	64.59	1587.12	-848.09	172.45	1576.97	463.07	1020.73	71.88	1061.29	952.91	75.25	531.4
4.02	-700.67	140.8	39.79	-731.66	133.99	37.1	-896.78	161.17	21.52	-896.82	162.65	69.55	-753.26	-25.78	33.26	-770.15	-9.16	46.97	-902.96	12.08	129.53	-877.69	7.41	173.09	-777.79	89.98	1200.58	0	0	0	-700.15	53.79	1518.82	-694.43	159.64	1508.25	-843.19	64.78	1586.81	-839.25	173.03	1576.81	463.16	1020.92	71.77	1061.45	953.39	75.14	531.3
4.03	-703.5	141.93	39.87	-731.47	133.97	37.19	-896.64	160.95	21.49	-896.16	162.12	69.6	-720.01	-26.42	31.94	-737.86	-9.68	44.94	-877.02	11.45	118.18	-853.06	5.31	163.98	-769.8	90.15	1200.17	0	0	0	-692.57	53.33	1518.45	-685.18	158.7	1507.84	-835	64.52	1586.54	-830.8	172.87	1576.48	463.33	1020.93	71.72	1061.44	953.14	75.23	532.83
4.04	-701.19	143.21	41.5	-730.08	134.54	37.7	-896.1	161.44	22	-895.22	162.17	69.95	-688.88	-26.76	30.52	-707.87	-10.83	42.45	-849.78	9.97	107.06	-828.59	4.1	154.36	-761.95	90.67	1199.69	0	0	0	-684.31	52.59	1517.98	-677.15	158.3	1507.56	-826.87	64.21	1586.06	-821.6	173.86	1576.15	463.33	1020.7	71.84	1061.19	953.21	75.1	531.15
4.05	-703.07	136.79	36.53	-728.78	134.18	37.76	-896.2	160.66	21.89	-894.8	161.25	69.83	-657.05	-27.58	30.2	-674.69	-11.8	41.22	-821.9	8.26	95.96	-803.76	2.95	144.63	-753.81	90.49	1199.18	0	0	0	-676.03	51.99	1517.36	-670.57	157.69	1507.27	-818.43	63.79	1585.59	-813.11	173.56	1575.78	463.44	1020.89	71.76	1061.02	953.71	74.87	530.94
4.06	-702.41	136.79	35.74	-726.01	134.51	38.52	-896.08	160.74	22.1	-894	160.77	69.88	-623.5	-28.53	30.34	-642.7	-12.52	40.18	-793.38	5.86	85.55	-778.04	1.18	135.32	-745.93	90.99	1198.58	0	0	0	-667.74	51.43	1516.7	-661.36	156.87	1506.61	-810.26	63.91	1584.92	-804.69	172.97	1575.29	463.04	1020.76	71.72	1061.09	953.58	75.1	531.09
4.07	-701.03	136.49	35.26	-722.19	136.06	42.36	-896.19	159.81	21.93	-893.17	160.18	69.85	-590.41	-29.25	31.22	-611.29	-13.69	39.7	-764.75	4.71	74.96	-751.74	-0.48	125.97	-737.6	90.86	1197.91	0	0	0	-659.18	50.78	1515.91	-652.67	156.26	1505.99	-801.62	62.86	1584.19	-796.08	172.7	1574.7	462.96	1021.08	71.56	1061.06	953.42	75.06	531.19
4.08	-686.56	151.62	52.02	-720.74	134.68	40.5	-896.41	158.85	21.68	-892	160.08	70.19	-557.83	-30.27	32.96	-578.39	-14.85	40.25	-735.09	2.11	65.68	-725.17	-2.29	117.14	-729.17	90.43	1197.19	0	0	0	-651.51	50.02	1515.03	-644.49	155.74	1505.15	-792.96	61.8	1583.44	-787.27	172.77	1573.93	462.86	1021.45	71.34	1060.98	953.33	74.89	531.08
4.09	-684.64	150.17	48.47	-726.16	134.1	36.75	-895.97	159.02	22.14	-891.16	159.99	70.31	-525.55	-31.35	35.58	-546.65	-15.88	41.53	-704.99	0.16	56.78	-698.07	-4.63	109.01	-720.75	90.29	1196.42	0	0	0	-642.95	49.29	1514.07	-637.43	154.88	1504.37	-784.74	61.54	1582.57	-778.74	172.49	1573.12	462.68	1020.87	71.55	1061.54	953.5	75.07	531.39
4.1	-690.69	145.24	41.44	-725.51	133.81	35.03	-895.36	159.62	22.68	-890.89	158.59	69.94	-492.64	-31.92	39.26	-514.92	-16.92	43.76	-673.72	-3.87	49.82	-670.93	-6.4	101.44	-712.41	90.13	1195.41	0	0	0	-634.66	48.75	1513	-627.54	153.8	1503.24	-775.95	60.15	1581.57	-770.52	171.73	1572.27	462.75	1020.7	71.62	1061.26	953.46	75.14	532.76
4.11	-692.71	142.48	36.8	-728.12	132.8	32.13	-895.56	158.58	22.65	-889.52	159.3	70.44	-461.66	-32.21	43.6	-482.18	-17.6	47.27	-642.78	-6.57	43.28	-643.39	-8.79	95.03	-703.66	89.46	1194.33	0	0	0	-625.87	47.92	1511.83	-618.74	152.8	1502.13	-767.87	60.18	1580.49	-762.31	170.67	1571.38	462.57	1020.97	71.62	1061.29	953.34	75.07	532.63
4.12	-702.26	138.92	31	-728.96	133.01	31.45	-895.2	158.83	23.04	-888.9	158.76	70.4	-430.43	-32.4	49.29	-452	-18.15	51.6	-611.46	-10.01	38.42	-615.65	-11.72	89.98	-695.13	89.29	1193.15	0	0	0	-617.73	47.14	1510.69	-608.92	152.16	1501.13	-759.9	59.91	1579.24	-754.15	168.93	1570.23	462.43	1020.86	71.55	1060.59	953.21	74.99	529.26
4.13	-702.68	139	29.94	-728.48	132.39	31.18	-895.02	158.4	23.14	-888.49	158.27	70.4	-400	-32.63	56.67	-422.31	-18.66	57.3	-581.04	-13.41	34.96	-588.35	-14.79	86.23	-686.32	88.86	1191.86	0	0	0	-609.77	46.24	1509.46	-599.95	151.23	1499.97	-751.48	59.01	1577.85	-745.33	168.66	1568.86	462.79	1021.22	71.42	1060.77	953.32	74.97	530.75
4.14	-702.08	137.93	29.79	-729.22	132.27	30.68	-895.28	157.58	23.21	-887.96	158.22	70.68	-372.29	-32.54	64.87	-393.14	-19.29	64.55	-550.99	-17.84	33.56	-561.58	-18.63	84.35	-677.06	87.98	1190.48	0	0	0	-600.53	45.45	1508.11	-593.24	150.12	1498.68	-743	58.1	1576.36	-736.43	168.38	1567.47	462.78	1021.17	71.52	1060.9	953.66	74.85	531.55
4.15	-703.48	138.01	28.93	-729.5	132.66	30.15	-894.64	158.3	23.88	-887.73	157.7	70.75	-345.67	-32.09	74.3	-363.26	-19.86	73.54	-522.82	-20.47	32.72	-536.14	-21.96	83.58	-667.83	87.01	1188.96	0	0	0	-592.76	44.57	1506.77	-584.24	149.22	1497.52	-734.87	57.38	1574.69	-727.81	167.91	1565.85	462.31	1020.97	71.42	1060.91	953.8	74.82	531.79
4.16	-702.85	138.05	28.63	-728.64	132.11	29.73	-894.67	157.87	24.11	-887.25	157.88	71.14	-318.4	-31.89	85.02	-341.1	-20.98	81.02	-496	-22.83	33.37	-511.84	-25.02	83.98	-658.44	86.45	1187.26	0	0	0	-583.95	43.64	1505.39	-578.11	148.28	1496.38	-726.49	55.94	1572.86	-719.95	165.42	1564.31	462.96	1020.74	71.66	1061.38	953.35	75.09	530.94
4.17	-702.98	137.34	28.01	-730.2	132.45	29.41	-894.97	157.24	24.16	-886.96	157.69	71.37	-297.26	-31.48	94.87	-318.32	-21.41	89.93	-470.65	-25.77	35.43	-488.8	-27.56	85.17	-649.09	85.77	1185.42	0	0	0	-575.96	42.46	1504	-568	147.1	1495.03	-718.25	54.67	1570.97	-711.41	164.88	1562.55	462.52	1020.88	71.47	1061.31	953.27	75.07	530.37
4.18	-702.54	137.78	28.09	-728.16	132.43	29.71	-894.86	157.02	24.44	-886.63	157.45	71.71	-275.1	-30.84	104.43	-297.22	-21.58	98.67	-447.65	-27.67	37.69	-467.66	-29.65	86.74	-639.8	85.19	1183.46	0	0	0	-567.87	41.35	1502.62	-559.59	145.6	1493.96	-710.09	53.43	1568.99	-703.29	163.17	1560.77	463.14	1020.83	71.75	1060.87	953.53	74.98	529.13
4.19	-702.84	138.03	27.76	-727.9	132.74	29.43	-894.14	157.91	25.4	-886.6	156.98	71.96	-255.47	-30.78	112.7	-278.48	-22.14	106.3	-426.89	-29.56	39.76	-448.71	-31.73	88.28	-630.08	83.98	1181.46	0	0	0	-558.64	40.16	1501.27	-549.55	144.2	1492.73	-701.78	51.93	1567.04	-694.72	162.47	1558.93	463.3	1020.8	71.69	1061.42	953.86	74.94	531.64
4.2	-703.02	138.18	27.63	-729.99	132.58	28.64	-894.45	156.8	25.28	-886.03	157.43	72.57	-240.72	-31.37	118.45	-262.28	-22.02	112.29	-408.74	-31.1	40.87	-432.14	-33.37	89.22	-620.63	83.21	1179.44	0	0	0	-550.36	38.73	1499.91	-541.63	142.84	1491.58	-693.12	49.89	1565.15	-686.33	160.73	1557.16	463.28	1021.03	71.62	1061.09	953.55	74.98	532.73
4.21	-703.75	137.34	27.46	-728.41	132.49	28.8	-894.2	156.94	26.07	-885.74	157.48	73.21	-228.52	-31.14	122.68	-248.53	-23.11	116.32	-393.66	-32.39	40.58	-417.77	-35.88	89.56	-611.08	82.36	1177.54	0	0	0	-541.56	37.3	1498.62	-532.49	141.36	1490.49	-684.56	48.19	1563.37	-677.63	159.82	1555.56	463.54	1020.63	71.91	1060.97	953.47	74.89	531.79
4.22	-699.86	138.22	28.2	-725.38	132.8	29.37	-893.99	156.87	26.83	-885.12	157.97	74.23	-216.48	-30.97	124.12	-237.21	-23.15	117.66	-381.14	-34.82	39.95	-405.86	-38.29	89	-601.27	81.14	1175.82	0	0	0	-532.6	35.76	1497.38	-524.31	139.94	1489.53	-675.76	46.05	1561.65	-669.72	156.98	1554.17	463.94	1020.43	71.93	1061.37	953.49	74.97	532.04
4.23	-703.92	138.02	27.47	-727.96	132.37	28.4	-893.71	156.85	27.78	-884.96	157.43	74.88	-207.49	-30.37	122.36	-227.79	-23.32	116.04	-371.91	-37.18	38.29	-396.36	-40.94	87.71	-591.46	80.11	1174.27	0	0	0	-523.33	34.15	1496.38	-514.85	138.52	1488.7	-667.3	44.92	1560.09	-660.85	155.99	1552.92	463.33	1021.05	71.68	1061.25	953.17	75.09	531.57
4.24	-699.27	137.66	28.29	-726.97	133.48	28.74	-893.59	156.3	28.76	-884.4	158.03	76.52	-196.07	-29.3	118.52	-220.14	-24.06	111.93	-365.28	-39.66	35.94	-389.12	-42.9	85.43	-581.7	79.27	1172.91	0	0	0	-514.49	32.41	1495.48	-506.33	136.58	1488.11	-658.59	42.88	1558.76	-652	154.57	1551.79	463.02	1021.11	71.61	1060.86	953.21	74.93	530.38
4.25	-699.06	138.03	28.65	-728.76	133.9	27.62	-893.41	156.49	30.56	-883.87	157.93	78.15	-191.82	-29.59	110.99	-214.58	-25.29	105.31	-361.47	-41.16	32.98	-383.75	-44.64	82.44	-571.62	77.6	1171.79	0	0	0	-505.69	30.84	1494.82	-497.08	134.68	1487.59	-649.78	41.01	1557.51	-643.64	151.63	1550.81	462.92	1020.93	71.66	1061.2	953.44	74.94	530.6
4.26	-700.84	138.39	28.37	-729.51	134.16	27.6	-892.78	156.53	32.76	-882.49	158.9	80.62	-189.13	-31.85	101.33	-211.21	-25.4	95.28	-360.18	-41.56	30.27	-379.97	-45.62	79.1	-561.84	76.47	1170.65	0	0	0	-496.37	28.86	1494.27	-488.42	133.03	1487.28	-640.96	38.84	1556.29	-634.91	149.56	1549.85	462.95	1020.88	71.7	1061.21	953.46	74.99	529.95
4.27	-699.98	138.83	28.17	-727.48	134.52	27.56	-892	156.94	35.6	-881.49	158.33	83.01	-183.75	-34.81	92.18	-207.76	-27.17	86.26	-358.5	-41.07	28.34	-377.57	-44.98	75.61	-551.73	74.69	1169.77	0	0	0	-487.74	27.15	1493.89	-479.55	131.39	1487.28	-632.15	36.74	1555.21	-626.13	147.73	1548.97	463.45	1021.06	71.74	1061.31	953.7	74.89	530.58
4.28	-699.46	138.08	28.11	-726.38	134.32	27.27	-891.39	156.47	38.43	-879.52	159.38	86.55	-180.07	-38.53	81.43	-202.53	-29.15	76.65	-356.09	-40.82	28.03	-374.39	-43.48	73.29	-541.68	72.97	1169.17	0	0	0	-477.84	25.25	1493.66	-469.7	129.34	1487.26	-623.39	35.08	1554.42	-616.81	146.87	1548.17	463.22	1020.78	71.7	1060.87	953.15	74.99	532.56
4.29	-699.98	138.98	27.87	-727	133.98	27.13	-890.06	156.85	42.13	-877.35	159.98	90.53	-174.1	-40.79	69.62	-195.97	-29.61	67.84	-353.83	-41.05	28.16	-368.03	-44.44	73.66	-531.78	71.7	1168.89	0	0	0	-468.14	23.39	1493.76	-460.91	127.41	1487.57	-614.11	32.41	1554.1	-607.62	145.03	1547.91	462.82	1020.52	71.75	1060.99	953.5	74.88	530.98
4.3	-700.03	138.53	27.83	-725.33	134.99	26.97	-888.42	157.64	46.83	-875.01	159.89	94.79	-170.29	-41.02	58.93	-191.31	-29.13	59.23	-352.19	-40.98	27.93	-362.34	-45.99	74.15	-521.39	69.62	1169.14	0	0	0	-458.52	21.4	1494.29	-451.91	125.83	1488.25	-604.52	29.97	1554.4	-598.39	142.39	1548.42	463.28	1020.69	71.8	1061.1	953.61	74.89	532.29
4.31	-699.66	139.61	27.83	-725.83	135.05	26.88	-886.85	157.6	51.69	-871.72	160.35	100.07	-166.08	-39.38	51.25	-189.5	-27.83	52.22	-350.64	-41.44	27.75	-359.79	-45.85	73.17	-511.29	68.16	1169.99	0	0	0	-448.37	19.33	1495.12	-440.96	123.96	1489.1	-594.76	27.6	1555.26	-589.12	139.45	1549.48	463.54	1020.59	71.84	1060.85	953.35	74.93	529.91
4.32	-700.03	139.2	27.73	-726.36	135.09	26.59	-884.08	158.33	57.69	-867.13	161.25	106.24	-163.65	-36.72	44.92	-187.71	-25.5	46.89	-349.59	-41.5	27.48	-357.35	-46.88	73.33	-501.09	66.98	1171.31	0	0	0	-438.5	17.51	1496.14	-430.99	121.82	1490.32	-584.67	24.85	1556.58	-579.77	136.61	1551.02	463.29	1020.62	71.8	1060.93	953.52	74.91	531.8
4.33	-699.53	139.2	27.78	-725.94	135.28	26.97	-880.11	159.13	64.78	-861.82	161.22	112.74	-163.14	-35.37	40.76	-185.09	-24.13	43.75	-348.85	-41.86	27.73	-354.92	-47.78	73.93	-491.16	65.86	1173.19	0	0	0	-429.34	15.6	1497.57	-423.64	120.29	1491.97	-574.41	21.9	1558.2	-570	134.45	1552.91	463	1020.82	71.62	1061.11	953.47	75	531.6
4.34	-699.7	139.13	27.43	-723.38	134.95	27.32	-875.24	159.82	72.82	-855.15	161.3	119.98	-160.38	-35.22	39.63	-184.66	-23.95	42.17	-348.43	-42.45	27.92	-353.48	-48.27	74.28	-480.85	64.15	1175.44	0	0	0	-419.11	13.61	1499.23	-413.27	118.54	1493.79	-564.35	19.11	1560.04	-560.56	131.09	1555.06	463.08	1020.61	71.71	1061.01	953.86	74.76	529.95
4.35	-696.65	139.58	28.02	-722.88	133.93	27.88	-869.43	159.25	81.04	-846.66	161.81	128.01	-159.52	-35.33	38.27	-184.84	-23.87	40.89	-348.16	-43.24	27.99	-353.37	-48.07	74.17	-470.81	62.7	1178	0	0	0	-409.05	11.68	1501.11	-404.89	116.59	1495.93	-554.1	16.11	1562.06	-551.01	128.21	1557.36	463.59	1020.52	71.98	1060.79	953.45	74.85	531.4
4.36	-698.88	139.63	27.15	-723.77	133.36	27.28	-861.42	160.37	90.87	-836.6	162.48	136.53	-159.71	-34.93	37.11	-183.8	-23.71	39.76	-348.14	-43.07	27.77	-352.65	-48.56	74.44	-460.68	61.17	1180.66	0	0	0	-399.23	9.67	1503.17	-393.5	114.58	1498.3	-544.06	13.42	1564.18	-541.53	125.3	1559.77	463.5	1020.88	71.66	1060.72	953.42	74.93	531.28
4.37	-698.78	139.65	26.49	-721.63	133.44	27.59	-853.33	158.23	100	-825.42	161.7	144.74	-160.81	-34.64	35.77	-183.69	-23.16	39.03	-348.03	-43.31	27.81	-351.82	-48.75	74.56	-450.71	59.52	1183.43	0	0	0	-389.07	7.77	1505.31	-382.28	112.98	1500.68	-534.13	10.99	1566.28	-532.29	121.96	1562.16	463.4	1020.86	71.79	1060.73	953.44	74.87	531.49
4.38	-695.95	140.02	26.63	-718.68	133.3	27.86	-842.71	157.64	110.56	-811.78	161.91	153.26	-161.16	-34.55	35.08	-184.51	-23.17	38.41	-348.03	-43.23	27.64	-351.39	-49.05	74.77	-440.77	57.9	1186.08	0	0	0	-378.99	6.04	1507.5	-373.92	110.86	1503.2	-524.27	8.46	1568.18	-522.65	120.21	1564.38	463.31	1020.76	71.73	1060.35	953.17	74.95	531.42
4.39	-696.02	140.44	24.88	-716.77	133.1	27.46	-831.41	156.09	121.51	-797.57	161.77	160.6	-159.58	-34.27	35.32	-184.35	-22.9	38.18	-348.07	-43.19	27.49	-351.28	-49.18	74.86	-430.63	56.19	1188.58	0	0	0	-369.85	4.19	1509.71	-365.71	109.29	1505.58	-514.64	6.2	1569.87	-513.79	116.98	1566.34	463.2	1020.75	71.75	1060.81	953.24	74.95	530.84
4.4	-691.77	140.01	23.43	-710.21	133.16	28.32	-818.44	155.49	133.98	-781.82	160.19	169.11	-160.69	-34.5	34.85	-184.7	-22.97	38.04	-348.09	-43.31	27.38	-351.17	-49.21	74.78	-420.34	54.41	1190.82	0	0	0	-359.67	2.39	1511.91	-355.63	107.94	1507.74	-504.96	3.52	1571.36	-504.4	115.3	1567.86	463.21	1020.72	71.73	1060.96	953.32	74.96	532.22
4.41	-686.99	140.48	21.95	-706.86	133.11	28.76	-803.71	155.02	147.07	-766.25	157.7	179.02	-159.24	-34.72	35.24	-184.6	-22.95	38	-348.22	-43.19	27.21	-351.02	-49.36	74.78	-410.05	52.65	1192.72	0	0	0	-349.18	0.87	1514.09	-345.6	106.46	1510.13	-495.6	1.52	1572.82	-495.62	112.28	1569.42	463.4	1020.86	71.77	1060.9	953.34	74.93	532.13
4.42	-682.6	140.42	20.12	-700.76	133.1	30.13	-789.05	152.24	159	-749.76	155.01	188.65	-159.83	-34.74	35.17	-185	-23.22	38.17	-348.4	-43.03	26.96	-351.04	-49.69	74.84	-399.99	51.23	1194.05	0	0	0	-339.52	-0.81	1516.24	-336.46	104.6	1512.29	-486.1	-0.87	1574.11	-486.48	110.48	1570.79	462.81	1020.78	71.65	1060.57	953.1	74.95	531.16
4.43	-678.55	141.33	18.04	-692.16	132.96	32.14	-773.2	150.3	171.08	-731.79	152.29	198.01	-159.47	-34.72	35.55	-184.55	-23.48	38.54	-348.32	-43.53	27.08	-351.13	-49.87	74.8	-390.28	50.42	1195	0	0	0	-329.63	-2.27	1518.35	-328.87	103.3	1514.52	-476.51	-3.23	1575.28	-477.64	107.56	1571.94	463.13	1020.66	71.67	1060.7	953.47	74.7	531.01
4.44	-673.02	142.26	15.8	-682.91	133.75	33.54	-756.77	148.08	182.61	-713.13	149.49	206.45	-159.53	-34.82	35.9	-184.58	-23.91	38.96	-348.31	-43.77	27.07	-351.17	-49.95	74.69	-380.63	49.33	1195.72	0	0	0	-319.69	-3.66	1520.25	-317.06	102.32	1516.47	-467.11	-5.09	1576.43	-468.85	104.87	1573.16	463.33	1020.57	71.81	1060.69	953.32	74.81	530.92
4.45	-665.52	142.29	15	-672.47	133.7	36.3	-739.35	144.51	193.14	-693.66	146.57	214.14	-160.9	-35.52	35.66	-185.08	-24.1	39.01	-348.33	-43.92	26.99	-351.16	-50.06	74.55	-370.95	48.53	1196.19	0	0	0	-310.24	-5	1522.08	-309.17	101.25	1518.25	-457.57	-7.3	1577.47	-459.61	103.35	1574.2	462.8	1020.72	71.6	1061.27	953.3	75.05	532.06
4.46	-653.76	142.72	19.66	-658.91	134.31	41.59	-718.34	142.84	201.85	-674.1	143.17	221.32	-160.97	-35.73	35.6	-184.92	-24.23	39.15	-348.35	-44	26.91	-351.01	-50.47	74.65	-361.66	48.12	1196.51	0	0	0	-300.31	-6.13	1523.77	-299.73	100.16	1520.06	-447.88	-9.64	1578.41	-450.52	101.59	1575.12	463.23	1021.13	71.61	1060.98	953.49	74.94	531.52
4.47	-636.09	144.19	25.96	-640.18	134.74	48.04	-698.81	138.62	208.26	-654.25	139.8	227.65	-160.5	-35.92	35.91	-184.96	-24.19	39.08	-348.5	-43.79	26.65	-351.26	-50.01	74.34	-352.1	47.34	1196.67	0	0	0	-290.27	-7.27	1525.28	-290.67	99.23	1521.7	-438.43	-11.44	1579.28	-441.86	99.19	1576.05	463.1	1020.77	71.71	1061.46	953.38	75.12	530.59
4.48	-613.19	145.81	32.53	-619.1	135.15	54.03	-680.39	134.44	213.38	-635.04	135.38	232.74	-160.59	-35.7	35.93	-185.06	-24.59	39.11	-348.44	-43.78	26.59	-351.01	-50.57	74.63	-342.85	46.6	1196.96	0	0	0	-280.6	-8.53	1526.69	-281.58	98.21	1523.25	-428.9	-13.42	1580.11	-432.99	97.66	1577.01	462.91	1020.89	71.56	1061.52	953.65	74.87	531.33
4.49	-587.99	147.56	39.07	-594.65	136.36	60.08	-660.67	130.45	217.03	-615.03	131.73	237.77	-161.08	-35.9	35.74	-184.57	-24.35	39.36	-348.44	-44.02	26.63	-350.9	-50.75	74.81	-333.58	45.88	1197.4	0	0	0	-271.17	-9.56	1528.06	-272.02	97.41	1524.73	-419.47	-15.34	1580.88	-424.15	95.13	1578	462.64	1020.93	71.5	1061.4	953.31	74.95	531.9
4.5	-563.26	148.69	43.83	-571.12	136.95	64.41	-640.28	126.71	219.2	-594.88	127.42	241.21	-161.66	-35.79	35.77	-184.76	-24.38	39.38	-348.35	-44.28	26.77	-350.76	-50.67	74.83	-324.47	45.37	1197.92	0	0	0	-261.55	-10.48	1529.45	-261.56	96.36	1526.25	-410.08	-17.05	1581.66	-415.15	93.78	1578.89	462.8	1020.64	71.7	1061.13	953	75.11	533.49
4.51	-535.55	149.3	48.36	-545.37	137.24	68.16	-619.06	123.06	220.13	-574.06	124.26	243.49	-162.46	-36.17	35.6	-185.68	-24.58	39.2	-348.48	-43.9	26.59	-350.59	-50.5	74.88	-315.29	44.43	1198.53	0	0	0	-252.47	-11.39	1530.84	-252.22	95.72	1527.81	-400.67	-18.9	1582.44	-406.25	92.38	1579.76	463.34	1020.69	71.78	1061.15	952.96	75.11	531.95
4.52	-508.68	149.66	51.58	-517.69	136.91	71.25	-597.17	119.88	219.69	-552.89	121.05	244.11	-161.36	-36.3	36.05	-185.99	-24.61	39.06	-348.68	-43.63	26.53	-350.44	-50.47	75	-306.06	43.32	1199.18	0	0	0	-242.46	-12.42	1532.21	-244.99	94.57	1529.36	-391.28	-20.52	1583.26	-397.59	89.92	1580.79	463.39	1020.87	71.76	1061.04	952.85	74.91	531.42
4.53	-480.29	149.24	54.02	-489.75	136.32	73.07	-574.77	117.57	218.14	-531.28	118.31	243.39	-160.19	-36.44	36.35	-185.95	-24.73	39.15	-348.61	-43.77	26.63	-350.37	-50.27	75.11	-297.12	42.38	1199.87	0	0	0	-233.06	-13.03	1533.61	-235.66	93.7	1530.75	-381.79	-22.29	1584.01	-388.85	88.5	1581.64	463.22	1020.9	71.74	1060.53	953.13	74.73	532.04
4.54	-451.26	147.92	55.73	-459.35	134.6	74.14	-552.21	114.47	214.7	-509.61	115.43	241.39	-162.67	-36.88	35.63	-185.32	-24.99	39.59	-348.65	-43.57	26.53	-350.15	-50.31	75.23	-288.21	41.23	1200.58	0	0	0	-223.42	-13.72	1534.93	-227.97	93.01	1532.27	-372.47	-23.59	1584.76	-380.05	86.9	1582.5	462.61	1020.74	71.52	1060.52	952.95	74.88	530.81
4.55	-419.14	146.21	56.45	-432	132.56	73.05	-529	112.44	210.32	-487.26	112.82	238.17	-161.33	-36.81	35.93	-185.46	-25.34	39.45	-348.55	-43.64	26.79	-349.92	-50.46	75.47	-279.48	40.51	1201.17	0	0	0	-214.1	-14.37	1536.3	-218.13	92.44	1533.62	-363.13	-25.13	1585.4	-371.25	84.87	1583.34	462.93	1020.69	71.62	1060.69	953.16	74.93	532.08
4.56	-384.04	143.89	57.4	-399.63	130.14	72.71	-505.47	110.79	204.71	-464.73	110.67	234.04	-160.61	-37.03	36.11	-186.27	-25.64	39.17	-348.8	-43.05	26.64	-349.78	-50.16	75.5	-270.77	39.93	1201.7	0	0	0	-204.34	-15.02	1537.51	-206.65	91.8	1534.95	-353.84	-26.57	1585.96	-362.27	84.12	1583.79	463.44	1020.67	71.77	1061.09	953.36	74.97	530.19
4.57	-352.74	140.79	56.78	-368.89	127.71	71.4	-480.82	109.83	197.99	-441.8	109.54	229.19	-161.57	-37.33	35.91	-184.82	-25.69	39.48	-348.62	-43.14	26.85	-349.61	-49.83	75.53	-261.85	38.95	1202.15	0	0	0	-194.99	-15.58	1538.66	-197.01	90.86	1535.87	-344.69	-27.85	1586.42	-353.81	81.65	1584.26	463.6	1020.64	71.79	1060.69	953.37	74.75	531.84
4.58	-323.21	140.05	54.88	-336.02	127	70.39	-455.98	108.63	189.97	-418.48	107.6	222.87	-160.35	-36.92	36.06	-185.37	-25.87	39.37	-348.72	-42.57	26.78	-349.31	-49.89	75.77	-252.88	37.98	1202.51	0	0	0	-186.29	-16.01	1539.75	-188.09	90.65	1536.85	-335.64	-29.1	1586.73	-345.31	80.18	1584.63	463.26	1020.29	71.9	1060.72	953.45	74.85	530.96
4.59	-289.46	137.45	54.11	-303.86	124.77	68.49	-430.3	107.71	180.88	-394.4	106.81	215.83	-161.82	-37.01	35.88	-185.57	-25.86	39.18	-348.43	-42.69	27.1	-349.21	-49.51	75.87	-243.58	37.47	1202.77	0	0	0	-176.45	-16.53	1540.6	-179.32	90.12	1537.69	-326.56	-30.43	1586.94	-336.62	79.6	1584.8	462.68	1020.65	71.57	1061.06	953.76	74.97	532.62
4.6	-257.53	135.37	52.02	-271.89	122.73	65.72	-403.73	107.3	171.15	-369.57	106.71	208.12	-163.65	-36.95	35.25	-185.32	-25.52	38.96	-348.24	-42.74	27.33	-348.95	-48.94	75.98	-234	36.49	1202.98	0	0	0	-167.42	-16.91	1541.42	-170.63	89.59	1538.41	-317.7	-31.23	1587.01	-328.35	77.3	1584.81	462.88	1020.78	71.6	1061.44	953.33	75.07	531.02
4.61	-224.03	132.44	49.99	-238.11	121.06	63.42	-376.63	106.87	160.51	-344.43	106.11	199.51	-162.37	-36.87	35.52	-186.03	-25.08	38.15	-348.08	-42.35	27.45	-348.41	-48.57	76.14	-224.4	35.76	1202.92	0	0	0	-158.39	-17.29	1542.05	-161.95	89.14	1538.99	-308.75	-32.2	1586.88	-319.75	76.44	1584.45	462.86	1020.72	71.62	1060.5	953.46	74.79	531.56
4.62	-187.95	129.7	48.18	-204.05	118.36	60.78	-348.39	106.83	149.39	-318.65	106.3	190.44	-162.12	-36.88	35.52	-185.3	-24.67	37.73	-347.85	-42.27	27.81	-347.76	-48.51	76.51	-214.77	34.56	1202.7	0	0	0	-149.62	-17.66	1542.54	-153.21	88.68	1539.34	-299.82	-33.07	1586.57	-311.18	75.93	1584.09	463.22	1021.14	71.62	1060.67	953.35	74.89	530.62
4.63	-151.85	126.94	46.53	-171.14	116.14	57.95	-319.82	106.76	137.42	-292.22	106.76	180.79	-161.26	-37.13	35.46	-184.68	-24.7	37.45	-347.67	-41.73	27.98	-347.38	-47.7	76.62	-206.58	34.68	1202.97	0	0	0	-140.24	-18.05	1542.81	-144.6	88.44	1539.5	-290.93	-33.86	1586.12	-302.41	75.83	1583.45	463.73	1020.87	71.85	1060.59	953.38	74.82	532.05
4.64	-118.34	123.68	44.26	-135.37	113.84	55.65	-290.42	106.64	125.11	-265.68	107	170.78	-161.95	-37.7	34.89	-182.09	-25.45	39.47	-347.56	-41.19	28.15	-347.01	-46.58	76.51	-198.51	33.36	1202.26	0	0	0	-131.32	-18.38	1543.03	-136.04	87.93	1539.59	-282.04	-34.85	1585.52	-293.89	75.55	1582.62	463.65	1020.9	71.8	1060.93	953.45	74.9	533.41
4.65	-81.45	121.72	43.47	-100.15	111.42	53.79	-260.88	105.52	112.22	-238.63	106.65	160.11	-158.92	-38.05	38.34	-180.38	-27.76	41.39	-347.27	-40.79	28.51	-346.02	-46.45	76.86	-189.31	32.92	1201.34	0	0	0	-122.38	-18.63	1543.14	-127.44	87.91	1539.49	-273.29	-35.49	1584.76	-285.44	74.64	1581.63	462.67	1020.9	71.7	1061.09	953.43	74.98	531.64
4.66	-46.53	119.02	42.6	-66.19	109.81	51.73	-230.2	104.99	99.59	-210.34	107.17	149.74	-157	-38.49	38.54	-179.97	-29.95	42.83	-346.99	-40.36	28.83	-345.38	-45.79	76.96	-180.65	32.51	1200.07	0	0	0	-113.91	-18.95	1543.06	-118.8	86.99	1539.34	-264.49	-36.26	1583.91	-277.1	73.73	1580.51	462.66	1021.08	71.59	1060.93	953.49	75	533.14
4.67	-10.08	116.76	42.95	-31.18	107.66	50.46	-198.31	103.67	86.88	-181.25	107.43	138.93	-155.47	-37.98	37.87	-176.58	-30.81	43.7	-346.79	-39.82	29.01	-344.71	-45.35	77.19	-170.04	32	1199.01	0	0	0	-104.42	-19.17	1542.8	-109.97	87.09	1539.01	-255.64	-36.96	1582.91	-268.77	72.23	1579.59	462.74	1020.65	71.74	1060.96	953.4	74.97	533.95
4.68	25.14	114.15	43.79	4.87	105.78	50.29	-165.14	104.09	75.5	-151.2	107.95	128.48	-155.62	-37.61	36.42	-176.94	-28.51	41.09	-346.36	-39.66	29.34	-344.13	-44.95	77.36	-160.86	31.36	1197.77	0	0	0	-95.16	-19.35	1542.45	-101.06	87.18	1538.54	-246.73	-37.51	1581.82	-260.05	71.9	1578.39	463.45	1020.35	71.89	1061.03	953.61	75	533.15
4.69	61.58	112.32	45.43	39.73	103.77	50.37	-131	104.06	64.89	-120.75	107.66	118.29	-154.69	-36.44	34.65	-181.55	-26.35	35.99	-346.04	-39.78	29.89	-343.64	-44.47	77.58	-151.98	30.88	1196.34	0	0	0	-86.11	-19.53	1541.98	-92.17	87.05	1537.99	-237.77	-37.9	1580.66	-251.23	72.05	1577.06	463.33	1020.65	71.78	1060.86	953.39	74.97	533.24
4.7	96.5	110.77	47.65	74.06	102.88	51.18	-96.88	105.48	55.9	-90.08	107.52	108.83	-157.93	-36.71	31.08	-182.07	-25.52	34.63	-346.04	-38.88	29.93	-343.2	-44.33	77.88	-142.9	30.28	1194.93	0	0	0	-76.99	-19.51	1541.37	-83.3	86.42	1537.38	-228.74	-38.29	1579.39	-242.31	71.66	1575.7	462.97	1020.57	71.61	1061.45	953.27	75.09	532.03
4.71	129.59	109.33	50.77	107.82	101.63	53.16	-63.06	105.32	47.56	-59.45	108.05	100.8	-158.64	-36.63	30.07	-183.23	-24.9	33.74	-345.78	-38.83	30.35	-342.8	-44.06	78.29	-134.01	29.84	1193.47	0	0	0	-67.92	-19.55	1540.63	-74.44	86.27	1536.57	-219.73	-38.7	1578.03	-233.55	71.81	1574.24	462.85	1020.72	71.55	1061.27	953.48	75.03	532.24
4.72	163.05	108.74	55.58	140.96	101	56.74	-29.78	106.61	41.4	-29.64	108.25	94.01	-160.42	-36.63	29.28	-183.01	-24.83	33.41	-345.63	-38.46	30.66	-342.45	-43.73	78.61	-123.28	29.59	1192.13	0	0	0	-58.71	-19.55	1539.74	-65.55	86.32	1535.66	-210.79	-38.81	1576.61	-224.79	70.95	1572.89	462.56	1020.57	71.58	1061.07	953.84	74.83	532.82
4.73	195.49	108.29	62.4	172.71	100.23	62.23	2.73	108.02	36.85	-0.47	108.64	88.89	-158.95	-36.21	29.59	-184.19	-24.87	32.73	-345.28	-38.6	31.29	-342.16	-43.53	79.11	-113.96	29.27	1190.68	0	0	0	-49.87	-19.52	1538.8	-56.71	86.03	1534.69	-201.83	-39.13	1575.09	-215.7	72.06	1571.11	462.86	1020.83	71.57	1060.87	953.27	74.93	533.67
4.74	227.17	107.66	71.47	202.79	100.24	69.32	33.86	108.7	33.75	27.3	109.88	85.77	-158.72	-36.48	29.21	-182.77	-24.71	32.8	-345.22	-38.14	31.68	-341.65	-43.63	79.73	-102.44	28.91	1189.38	0	0	0	-40.67	-19.18	1537.74	-47.81	86.62	1533.59	-192.91	-39.3	1573.46	-206.86	72.42	1569.34	462.94	1020.8	71.64	1060.76	953.54	74.89	532.67
4.75	254.09	108.02	81.75	229.47	100.61	77.94	64.16	110.43	32.84	54.28	110.99	84.32	-159.68	-36.36	28.64	-182.77	-25	32.28	-344.89	-38.05	32.43	-341.05	-43.69	80.5	-94.04	29.03	1187.75	0	0	0	-32.36	-19.04	1536.66	-39.01	86.69	1532.41	-184.06	-39.15	1571.79	-198.18	72.1	1567.62	462.61	1020.76	71.64	1061.05	953.16	75.01	532.33
4.76	281.27	107.66	93.48	255.64	100.46	88.46	92.7	111.4	33.25	79.66	112.09	84.29	-159.62	-36.75	28.26	-182.69	-25.27	32.09	-344.45	-38.2	33.21	-340.57	-43.26	81.02	-83.77	28.98	1186.23	0	0	0	-23.22	-18.55	1535.56	-30.08	86.94	1531.19	-175.24	-38.96	1570.09	-189.6	72.26	1565.81	462.54	1020.86	71.55	1061.08	953.49	74.98	532.37
4.77	303.44	107.38	104.38	279.38	100.96	98.16	118.75	112.53	34.86	103.05	113.8	85.63	-158.27	-36.58	28.34	-182.09	-25.19	32.03	-344.34	-37.76	33.86	-339.74	-43.43	81.98	-74.11	28.99	1184.79	0	0	0	-14.33	-18.02	1534.48	-21.14	87.46	1530.04	-166.46	-38.52	1568.4	-180.77	73.47	1563.97	462.72	1021.02	71.6	1060.9	953.82	74.73	531.73
4.78	323.48	108.24	114.49	299.17	100.84	107.27	141.83	113.79	36.76	123.74	114.46	87.04	-159.19	-37.04	27.75	-181.71	-25.4	31.93	-343.91	-37.78	35.03	-339.05	-43.17	82.94	-62.24	29.21	1183.25	0	0	0	-5.52	-17.57	1533.48	-12.29	87.73	1528.95	-157.74	-37.93	1566.77	-171.97	74.11	1562.19	462.6	1020.66	71.7	1060.94	953.42	74.91	532.39
4.79	341.2	108.03	122.97	315.48	101.4	114.15	161.19	114.51	38.42	141.65	116	88.65	-159.22	-37.1	27.62	-182.63	-25.71	31.55	-343.65	-37.92	36.36	-338.04	-43.55	84.28	-52.14	29.05	1181.75	0	0	0	3.36	-16.95	1532.65	-3.57	87.59	1528.15	-149.03	-37.38	1565.16	-163.12	74.7	1560.6	462.69	1020.94	71.5	1060.52	953.13	74.99	531.09
4.8	350.82	108.76	125.77	329.56	101.24	118.52	177.06	114.59	38.79	156.22	116.14	88.96	-159.22	-36.48	27.3	-181.78	-25.7	31.46	-343.37	-38.02	37.74	-337	-43.8	85.7	-41.69	29.22	1180.37	0	0	0	11.85	-16.07	1532.07	3.74	89.54	1527.78	-140.5	-36.43	1563.69	-154.38	75.54	1559.08	462.89	1020.68	71.62	1060.57	953.38	74.9	529.57
4.81	361.54	107.33	127.5	342.6	100.35	120.68	189.12	115.42	37.98	167.36	117.26	88.39	-158.74	-37.1	27.29	-181.13	-25.76	31.5	-342.99	-38.55	39.53	-335.71	-44.52	87.43	-32.06	29.34	1178.96	0	0	0	21.5	-15.28	1531.63	13.67	90.61	1527.15	-131.92	-35.38	1562.34	-145.47	76.88	1557.51	463.32	1020.7	71.7	1061.07	953.12	75.08	530.59
4.82	369.27	106.09	124.74	352.08	99.29	118.91	197.29	116.22	35.69	175.46	118.38	86.56	-159.24	-37.37	27.13	-181.4	-25.99	31.36	-342.53	-39.22	41.54	-334.45	-45.16	89.46	-22.51	30.3	1177.66	0	0	0	30.5	-14.57	1531.42	23.21	90.69	1526.63	-123.35	-34.21	1561.12	-136.76	77.6	1556.21	463.06	1020.59	71.68	1060.22	953.19	74.9	532.03
4.83	375.07	104.25	119.01	358.87	96.86	113.82	201.71	117.76	32.71	180.78	119.28	83.6	-158.61	-37.15	26.97	-181.16	-26.04	31.24	-341.79	-40.42	43.98	-332.83	-46.37	91.89	-10.49	30.65	1176.78	0	0	0	39.35	-13.52	1531.45	32.4	91.45	1526.47	-114.66	-32.93	1560.06	-127.86	78.91	1555	462.73	1020.62	71.63	1060.24	953.11	74.81	531.31
4.84	378.83	101.81	109.43	358.02	95.49	103.62	202.55	117.82	30.36	183.64	119.85	80.25	-158.62	-36.99	26.83	-180.9	-26.42	31.2	-341.13	-41.28	46.46	-331.19	-47.13	94.41	0.68	31.49	1174.7	0	0	0	47.8	-12.45	1531.63	41.79	93.05	1526.6	-105.82	-31.68	1559.15	-119.03	80.81	1553.88	463.43	1020.56	71.83	1060.61	953.49	74.81	530.89
4.85	384.83	100.79	102.27	361.39	94.67	95.12	203.55	117.27	28.65	185.13	118.99	76.13	-157.93	-36.92	27.08	-180.31	-26.36	31.24	-340.24	-42.01	49.29	-329.3	-48.3	97.47	12.86	32.47	1173.39	0	0	0	57.25	-11.03	1531.87	49.56	94.77	1526.93	-97.01	-30.01	1558.4	-109.97	82.16	1552.94	463.37	1020.84	71.76	1060.54	953.15	74.94	531.42
4.86	388.5	100.36	92.93	366.63	94.64	87.82	206.04	116.3	28.03	187.03	116.65	72.83	-158.69	-37.23	26.62	-181.49	-26.75	30.89	-338.97	-43.22	52.55	-327.03	-49.83	101.07	19	33.54	1174	0	0	0	65.79	-9.74	1532.33	60.69	95.39	1527.06	-88.13	-28.23	1557.87	-100.68	84.44	1552.19	462.59	1020.56	71.59	1060.69	953.23	74.91	530.16
4.87	394.86	100.69	81.93	372.75	95	79.02	208.77	116.36	27.92	192.98	116.45	72.18	-158.78	-37.21	26.65	-181.46	-26.65	30.86	-337.43	-44.56	56.47	-324.68	-50.47	104.68	25.01	34.85	1175.82	0	0	0	74.8	-8.42	1533.05	69.59	97.01	1527.71	-79.22	-26.39	1557.73	-91.35	86.8	1551.76	462.76	1020.65	71.64	1061.38	953.53	74.85	532.04
4.88	399.38	100.17	70.49	377.58	94.4	69.79	210.29	115.77	27.71	200.31	117.83	73.86	-159.35	-37.17	26.04	-180.76	-26.85	31.11	-335.37	-45.85	61.04	-321.57	-51.47	109	36.77	36.58	1178.13	0	0	0	84.14	-6.97	1534.15	78.03	98.76	1528.72	-70.17	-24.28	1558.14	-81.87	88.55	1552.02	463.07	1020.45	71.78	1060.47	953.83	74.66	530.97
4.89	403.18	98.28	61.64	380.04	91.95	61.88	211.8	115.37	27.68	205.24	117.8	74	-158.21	-37.31	26.55	-180.18	-26.83	31.51	-332.72	-46.98	66.01	-317.87	-52.1	113.78	47.96	37.97	1179.41	0	0	0	93.84	-5.34	1535.53	88.62	99.66	1529.77	-60.91	-22.28	1559.11	-72.44	90.22	1552.79	463.03	1020.45	71.92	1060.94	953.6	74.92	530.71
4.9	405.34	95.11	55	381.94	89.02	55.37	213.26	116.15	27.9	207.96	118.58	73.87	-160.15	-37.57	25.99	-180.2	-27.08	31.81	-329.39	-48.37	71.7	-313.36	-52.97	119.15	58.77	39.22	1181.5	0	0	0	103.05	-3.84	1537.19	98.64	101.54	1531.15	-51.66	-20.19	1560.44	-62.98	92.27	1554.03	462.45	1021.04	71.5	1061.38	953.3	75.06	531.83
4.91	407.58	92.2	49.74	383.63	86.5	50.74	214.15	116.19	27.62	209.24	118.19	73.44	-157.96	-37.51	26.43	-179.79	-27.42	32.98	-325.08	-49.84	78	-307.74	-54.05	125.26	71.62	40.76	1183.45	0	0	0	112.2	-2.13	1539.05	108.4	103.81	1532.78	-42.4	-17.75	1562.12	-53.35	94.64	1555.5	462.55	1020.55	71.63	1061.24	953.42	75	530.88
4.92	408.4	90.76	46.13	385.05	85.85	47.72	214.9	116.05	27.45	210.66	118.31	73.47	-158.17	-37.44	26.47	-179.16	-27.89	34.03	-320.02	-50.57	84.72	-300.54	-55.17	131.81	83.6	42.14	1185.66	0	0	0	121.81	-0.49	1541.12	118.07	105.27	1534.64	-33.03	-15.4	1564.04	-43.65	96.46	1557.1	462.72	1020.91	71.64	1060.75	953.65	74.84	530.43
4.93	406.97	91.54	43.68	385.27	85.86	45.94	215.26	116.87	27.68	212.34	118.85	73.95	-156.82	-37.81	26.53	-175.25	-28.96	36.26	-313.71	-50.24	91.81	-291.91	-55.65	138.36	92.81	43.17	1188.48	0	0	0	130.98	1.35	1543.33	127.87	107.31	1536.53	-23.66	-13.16	1566.06	-33.8	98.88	1558.81	463.09	1020.93	71.74	1060.79	953.56	74.89	529.5
4.94	410.02	91.09	42.37	385.54	86.32	44.11	215.46	116.84	27.63	214.06	119.33	74.33	-157.47	-37.8	26.05	-165.86	-28.32	39.1	-306.33	-50.31	99.59	-281.7	-56.62	145.21	97.49	44.08	1191.1	0	0	0	140.56	3.25	1545.58	137.57	109.19	1538.43	-14.38	-10.61	1568.11	-24.24	100.76	1560.59	462.98	1020.7	71.72	1061.32	953.41	75.08	532.07
4.95	408.35	91.09	40.84	384.8	85.61	43.3	215.71	116.59	27.5	215.07	119.6	74.57	-155.91	-37.93	25.93	-170.81	-27.39	37.15	-298.07	-49.55	107.72	-270.46	-57.14	151.96	114.72	45.26	1193.91	0	0	0	150.25	5.15	1547.81	147.1	110.87	1540.27	-5.16	-8.28	1569.99	-14.58	103.27	1562.02	463.41	1020.51	71.81	1060.61	953.25	74.89	531.16
4.96	409.9	90.22	40.29	385.02	85.13	42.53	215.77	116.26	27.36	215.55	119.01	74.5	-154.97	-38.63	25.8	-168.27	-27.25	37.99	-289.24	-47.69	116.11	-258.26	-57.9	159.04	124.29	46.33	1196.38	0	0	0	159.72	7.03	1549.97	156.56	112.92	1541.95	4.08	-6.08	1571.74	-4.91	106.19	1563.27	463.04	1020.61	71.72	1060.79	953.16	74.92	530.13
4.97	408.55	90.39	39.49	385.16	85.21	42.03	215.92	116.73	27.68	215.84	118.74	74.54	-153.94	-39.28	24.85	-165.88	-27.77	39.63	-279.12	-46.92	126.11	-245.64	-58.11	166.83	132.85	47.17	1198.34	0	0	0	169.05	8.85	1552.04	166.2	114.95	1543.53	13.26	-3.74	1573.24	4.41	107.95	1564.29	462.93	1020.96	71.64	1061.05	953.2	75	530.32
4.98	409.35	90.15	39.12	385.66	85.1	41.68	215.98	116.45	27.65	216.33	118.64	74.71	-151.44	-40.38	24.25	-164.25	-29.49	40.92	-267.82	-45.91	137.01	-232.44	-57.59	175.29	149.32	48.17	1198.48	0	0	0	178.37	10.64	1554.04	175.85	116.83	1545.12	22.52	-1.59	1574.59	13.84	109.99	1565.16	463.1	1020.79	71.7	1060.47	953.22	74.93	531.65
4.99	409.92	89.84	39.14	386.22	84.99	41.44	216.09	116.81	27.94	216.75	118.18	74.68	-146.45	-40.9	23.97	-159	-30.02	42.78	-255.37	-44.19	148.12	-218.1	-55.8	183.6	159.48	47.55	1200.05	0	0	0	187.31	12.17	1555.93	185.69	118.39	1546.62	31.84	0.54	1575.82	23.27	112.25	1566	462.71	1020.81	71.71	1060.75	953.2	74.96	530.8
5	408.47	90.27	38.53	385.5	84.8	40.91	215.98	116.28	27.78	217.29	118.47	74.88	-141.06	-41.23	23.28	-153.17	-29.89	43.01	-241.6	-42.9	159.44	-201.99	-54.08	191.96	170.23	47.54	1201.55	0	0	0	196.93	13.81	1557.75	195.47	119.7	1548.14	41.17	2.48	1576.97	32.74	113.74	1566.9	463.49	1020.54	71.91	1060.46	953.08	74.93	530.36
5.01	409.19	89.77	38.19	385.3	84.66	40.6	216.07	116.09	27.81	217.48	117.83	74.66	-135.2	-42.15	22.57	-146.24	-29.87	44.66	-226.98	-40.73	170.15	-184.52	-52.12	200.01	180.43	47.98	1202.75	0	0	0	205.96	15.25	1559.5	205.33	120.83	1549.49	50.44	4.46	1578	42.41	115.27	1567.59	463.19	1020.65	71.77	1060.58	953.42	74.92	531.31
5.02	409.99	90.23	38.42	385.21	84.65	40.43	216.02	116.36	28.02	217.69	117.83	74.75	-128.91	-43.48	21.19	-136.8	-31.04	45.57	-211.63	-38.69	180.66	-165.92	-50.31	207.66	191.72	48.61	1203.6	0	0	0	215.68	16.52	1561.02	215.1	122.57	1550.75	59.78	6.33	1578.94	52.21	117.18	1568.14	462.78	1020.98	71.65	1060.65	953.34	74.98	530.22
5.03	409.42	90	38.01	386.17	84.54	40.41	216	115.92	27.93	217.8	117.83	74.77	-121.09	-44.49	21.88	-126.19	-31.99	47.1	-195.19	-36.92	189.69	-146.66	-48.41	214.52	200.62	48.84	1204.08	0	0	0	224.76	17.8	1562.48	224.93	123.69	1551.95	69	8.1	1579.78	61.93	118.89	1568.71	462.6	1020.93	71.59	1060.51	953.03	75	531.47
5.04	409.34	90.07	37.98	385.53	84.35	40.26	216.1	116.27	28.14	217.99	117.25	74.53	-109.73	-45.76	25.88	-114.17	-32.97	50.93	-174.09	-35.98	197.61	-126.95	-46.78	220.56	211.07	49.65	1204.25	0	0	0	234.41	18.91	1563.73	234.66	124.72	1553.04	78.26	9.62	1580.56	71.73	120.79	1569.23	462.82	1021.1	71.63	1060.78	953.47	74.96	532.99
5.05	408.72	90.1	37.35	386.55	84.6	40.2	216.24	116.22	28.14	218.24	117.37	74.61	-95.85	-46.85	30.32	-99.72	-33.4	54.72	-152.59	-34.59	204.68	-107.62	-44.77	226.22	220.15	49.51	1204.6	0	0	0	243.77	19.79	1564.86	244.45	125.49	1554.01	87.57	11.07	1581.3	81.55	122.46	1569.73	462.98	1020.83	71.71	1060.79	953.46	74.94	531.72
5.06	408.99	89.72	37.07	386.25	84.82	39.7	216.33	115.57	27.9	218.71	117.51	74.69	-76.93	-48.44	35.36	-78.92	-34.56	59.88	-131.76	-32.82	210.31	-87.93	-42.56	231.63	228.38	48.93	1204.78	0	0	0	252.85	20.64	1565.86	254.36	126.48	1554.85	96.89	12.59	1582.03	91.4	123.71	1570.36	462.88	1020.9	71.76	1060.14	953.13	74.86	530.45
5.07	410.1	89.87	37.13	386.35	84.51	39.58	216.43	115.44	27.89	219.11	116.87	74.52	-53.92	-50.41	40.56	-57.02	-35.13	64.38	-112.29	-30.77	213.99	-67.65	-40.4	236.45	238.13	48.94	1204.9	0	0	0	262.58	21.47	1566.74	264.08	126.71	1555.55	106.28	13.72	1582.76	101.1	124.92	1570.94	463.03	1020.68	71.81	1060.38	953.48	74.82	530.22
5.08	408.91	89.37	36.44	386.05	84.54	39.39	216.68	115.41	27.99	219.58	117.18	74.73	-29.3	-51.96	44.8	-32.91	-35.95	68.47	-92.03	-29.19	216.26	-47.24	-37.79	240.06	246.73	49.54	1205.31	0	0	0	272.6	22.04	1567.51	273.86	127.21	1556.22	115.7	14.84	1583.57	111.08	125.95	1571.58	463.27	1020.54	71.96	1060.54	953.44	74.87	530.72
5.09	409.6	89.8	36.51	385.95	84.54	39.1	216.83	115.46	27.97	219.85	117.12	74.83	-3.16	-53.51	48.2	-7.3	-36.31	71.59	-70.46	-27.72	217.31	-26.44	-35.87	242.33	256.11	49.21	1205.83	0	0	0	281.97	22.48	1568.22	283.84	127.54	1556.86	125.18	16.02	1584.43	120.95	126.63	1572.47	463.13	1020.69	71.89	1060.44	953.31	74.85	530.25
5.1	409.61	89.56	36.04	385.83	84.28	39.05	216.93	115.6	28.12	220.06	117.02	74.87	24.74	-54.22	50.78	17.79	-36.38	73.36	-48.6	-26.07	216.81	-5.12	-34.34	243.17	264.96	49.44	1206.39	0	0	0	291.51	22.86	1568.85	293.64	128.12	1557.38	134.75	16.99	1585.3	130.92	127.74	1573.22	463.17	1020.97	71.74	1060.68	953.24	75.01	532.37
5.11	410.06	88.95	35.75	385.93	84.98	38.61	216.93	115.3	27.99	220.22	116.9	74.92	53.45	-55.1	52.73	47.5	-36.43	75.22	-26.36	-25.06	215.12	16.33	-32.9	242.73	274.13	49.86	1207.01	0	0	0	301.2	23.11	1569.41	303.42	128.2	1557.84	144.36	18.03	1586.2	140.73	128.33	1574.07	463.15	1020.7	71.88	1060.44	953.33	74.85	532.9
5.12	409.33	88.89	35.64	386.49	84.56	38.78	216.75	115.23	27.94	220.2	116.78	74.97	84	-55.09	53.7	81.13	-35.89	77.65	-3.76	-24.11	211.97	38.02	-31.67	241.06	283.45	50.16	1207.6	0	0	0	310.81	23.1	1569.85	311.54	129.37	1558.97	154.09	18.68	1587.04	150.73	129.37	1574.91	463.24	1020.93	71.88	1061.04	953.27	74.96	531.26
5.13	408.81	89.02	35.04	386.38	84.99	38.55	216.57	115.45	28.13	220.21	116.67	75.05	116.28	-54.85	54.31	107.36	-36.07	76.53	19.37	-23.85	207.78	60.41	-30.48	238.09	292.14	50.6	1208.14	0	0	0	320.37	23.17	1570.21	321.4	129.47	1559.59	163.86	19.3	1587.8	160.63	129.68	1575.78	463.26	1020.95	71.82	1060.91	953.05	75.12	531.85
5.14	408.72	89.22	35.12	386.76	84.82	38.65	216.51	114.96	27.96	220.27	116.24	75.07	147.14	-54.97	53.56	137.1	-35.64	75.36	42.75	-23.67	202.28	83.13	-30.12	234.24	300.53	51.47	1208.67	0	0	0	330.03	23.02	1570.44	330.33	129.56	1560.04	173.64	20.02	1588.48	170.66	130.53	1576.59	463.16	1021.03	71.73	1060.96	953.16	75.07	531.51
5.15	408.94	89.47	35.05	385.75	84.72	38.35	216.43	115.04	28.05	220.31	116.6	75.44	178.99	-54.12	52.22	171.69	-36.78	74.36	67.05	-23.61	195.46	105.83	-29.14	229	308.67	52.17	1208.99	0	0	0	339.15	22.87	1570.61	341.22	129.36	1560.26	183.3	20.58	1589.08	180.58	131.3	1577.27	463.55	1020.85	71.85	1060.8	953.16	74.98	531.82
5.16	408.31	89.51	34.98	385.87	84.93	38.06	216.43	114.95	28.22	220.29	116.33	75.51	213.5	-52.85	52.16	201.45	-38.76	72.99	91.92	-24.33	187.77	128.85	-29.07	222.96	318.61	52.97	1209.37	0	0	0	348.34	22.78	1570.69	351.41	129.12	1560.48	192.89	20.95	1589.51	190.64	131.4	1577.83	463.72	1020.62	71.77	1060.82	953.51	74.86	531.37
5.17	409.29	89.84	35.63	384.6	84.84	37.69	216.48	115.05	28.38	220.44	116.5	75.75	244.18	-52.24	49.47	232.43	-38.55	69.93	117.03	-24.6	178.63	152.42	-29.27	215.97	327.07	52.7	1209.49	0	0	0	357.64	22.55	1570.64	360.39	129.22	1560.64	202.4	21.37	1589.84	200.64	131.35	1578.36	463.46	1020.78	71.76	1060.67	953.32	74.89	533.43
5.18	407.96	90.09	35.6	384.71	84.8	37.72	216.6	114.38	28.25	220.74	116.1	75.75	276.08	-53.48	46.23	262.84	-38.08	65.4	142.79	-25.15	168.5	176.58	-30.1	208.27	336.01	52.87	1209.46	0	0	0	367.22	22.37	1570.52	370.91	128.56	1560.68	211.8	21.76	1589.99	210.59	131.66	1578.74	463.16	1020.83	71.65	1060.86	953.27	75.04	532.59
5.19	407.73	90.04	36.08	385.57	84.54	37.86	216.73	114.63	28.49	221.03	116	75.82	309.84	-53.57	43.67	296.29	-39.32	62.68	169.41	-25.45	157.48	201.66	-30.88	199.76	344.43	53.62	1209.23	0	0	0	376.45	22.05	1570.33	380.48	128.17	1560.69	221.07	21.93	1590	220.33	132.47	1578.9	463.5	1020.77	71.77	1060.84	953.22	74.92	531.89
5.2	408.28	90.06	37.24	385.07	84.48	37.88	216.79	114.59	28.62	221.37	115.49	75.69	344.18	-54.43	41.19	328.75	-42.41	57.75	197.39	-26.98	146.55	227.35	-31.24	190.28	353.92	53.89	1209.09	0	0	0	385.58	21.62	1570.07	389.37	127.91	1560.67	230.29	22.11	1589.83	230.19	132.3	1579	462.56	1020.87	71.43	1061.35	953.39	74.99	529.97
5.21	407.62	91.57	38.67	385.61	83.79	38.32	216.93	114.48	28.87	221.92	116.04	76.08	379.03	-55.28	39.13	361.85	-41.13	54.94	226.25	-28.49	135.29	253.27	-31.3	180.03	363.69	54.49	1208.71	0	0	0	394.76	21.12	1569.7	399.05	127.83	1560.53	239.47	22.29	1589.5	239.81	132.55	1578.85	462.64	1020.81	71.49	1060.85	953.72	74.79	530.39
5.22	409.98	87.8	37.27	382.55	84.62	39.88	217.03	114.12	29	222.41	114.96	75.75	414.31	-56.29	37.56	396.33	-41.25	52.04	255.58	-30.64	124.28	279.8	-31.6	169.51	373.31	55.52	1208.33	0	0	0	404.27	20.87	1569.33	408.33	127.35	1560.42	248.66	22.4	1589.03	249.4	132.87	1578.59	462.9	1020.83	71.6	1061.18	953.59	75.02	529.08
5.23	413	86.36	44.28	384.5	84.21	41.29	217.15	113.68	29.11	222.96	115.07	76.05	448.76	-57.54	36.02	430.62	-41.92	49.62	285.53	-32.79	113.18	307.07	-32.49	159.19	381.16	56.06	1207.76	0	0	0	413.13	20.57	1568.94	417.26	127.11	1560.18	257.81	22.48	1588.44	258.88	132.81	1578.12	463.25	1020.79	71.68	1061.08	953.49	74.95	527.18
5.24	410.64	86.63	43.83	383.72	84.85	40.91	217.27	113.98	29.46	223.36	114.78	76.18	484.52	-58.78	35.73	464.79	-43.29	47.44	316.33	-34.77	102.19	335.43	-34.02	149.33	390.14	57.04	1206.9	0	0	0	422.34	20.16	1568.5	426.68	126.84	1559.88	266.98	22.58	1587.67	268.28	132.48	1577.5	463.08	1020.84	71.59	1060.58	953.23	74.85	528.44
5.25	411.62	87.54	43.29	387.73	168.65	92.51	217.26	113.58	29.55	223.83	114.66	76.3	520.33	-59.38	35.94	499.15	-43.89	45.83	348.29	-37.41	91.99	364.15	-35.94	139.76	394.51	56.26	1208.12	0	0	0	432.56	19.91	1567.97	436.95	126.47	1559.53	276.18	22.39	1586.71	277.62	132.89	1576.66	463.07	1020.82	71.61	1060.97	953.06	75.06	529.96
5.26	411.44	89.2	41.52	389.81	161.24	87.37	217.38	113.06	29.56	224.07	114.49	76.41	556.75	-60.59	37.21	534.43	-44.85	45.41	380.52	-39.12	81.74	393.3	-38.37	130.81	407.55	56.32	1207.4	0	0	0	441.42	19.73	1567.44	446.02	126.16	1559.09	285.55	22.32	1585.64	286.79	132.98	1575.69	463.02	1020.75	71.6	1061.46	953.38	75.09	527.61
5.27	410.19	91.29	39.36	386.59	89.09	40.6	217.35	113.23	29.77	224.35	114.27	76.55	591.45	-61.2	38.3	569.4	-45.56	45.66	413.45	-39.36	71.17	423	-40.5	122.14	418.7	56.51	1206.36	0	0	0	450.88	19.37	1566.81	455.7	125.98	1558.64	294.9	22.19	1584.45	295.99	132.81	1574.58	462.24	1020.91	71.32	1060.85	953.51	74.83	527.98
5.28	414.18	95.89	40.53	387.59	84.86	38.33	217.45	113.32	29.92	224.62	114.52	76.78	626.25	-61.69	40.37	603.72	-46.06	46.35	446.91	-39.27	61.22	453.28	-42.65	114.06	427.2	56.75	1205.16	0	0	0	460.28	19.15	1566.13	465.38	125.85	1558	304.2	21.98	1583.09	305.26	132.6	1573.32	462.56	1020.92	71.45	1060.78	953.53	74.87	528.28
5.29	413.75	93.24	37.96	387.25	84.73	38.15	217.52	113.44	30.06	224.85	114.38	76.95	660.96	-61.84	43.39	638.11	-46.61	47.75	480.83	-39.81	52.92	483.99	-45.26	107.23	439.35	57.03	1204.22	0	0	0	469.46	18.81	1565.37	474.24	125.75	1557.43	313.54	21.57	1581.6	314.54	132.22	1571.93	463.57	1020.71	71.62	1061.35	953.22	75.17	532.04
5.3	412.25	91.78	36.43	387.12	84.76	38.2	217.49	113.54	30.26	224.93	114.2	77.08	695.85	-61.81	47.5	671.79	-46.77	50.38	513.9	-41.24	46.36	513.91	-47.73	101.3	449.71	57.18	1202.5	0	0	0	478.54	18.52	1564.49	483.05	125.55	1556.77	322.8	21.11	1579.93	323.88	131.96	1570.38	463.71	1020.73	71.88	1061.18	953.05	75.11	529.65
5.31	411.26	90.89	35.37	386.49	85.43	37.67	217.64	112.93	30.3	225.1	115.08	77.74	728.59	-60.78	53.02	705.07	-46.45	54.86	546.57	-43.55	41.79	543.44	-50.61	96.88	454.37	57.26	1200.84	0	0	0	487.85	18.12	1563.52	493.05	125.47	1555.9	332.03	20.68	1578.07	333.06	132.07	1568.57	462.73	1020.92	71.55	1060.96	953.29	74.95	528.5
5.32	410.69	90.97	34.95	386.75	85.33	37.68	217.7	112.93	30.55	225.28	114.85	78	759.88	-59.84	60.3	736.29	-46.32	60.8	578.66	-45.86	38.84	572.36	-52.59	93.56	462.32	57.49	1199.15	0	0	0	496.97	17.84	1562.49	501.43	125.24	1555.04	341.22	20.11	1576.03	342.31	131.54	1566.67	462.39	1021.01	71.5	1061.23	953.04	75.05	526.33
5.33	410.06	90.43	34.53	387.31	85.82	37.51	217.91	113.25	31.19	225.52	114.96	78.53	789.34	-58.83	69.54	766.32	-45.94	68.8	610.11	-48.28	37.7	600.42	-54.36	91.53	476.25	57.98	1197.33	0	0	0	506.8	17.53	1561.34	511.09	124.95	1554.04	350.36	19.34	1573.77	351.38	130.84	1564.53	463.39	1020.76	71.7	1061.54	952.92	75.18	528.09
5.34	410	90.55	34.46	387.59	85.96	37.45	218.09	113.18	31.73	225.78	115.24	79.26	818.15	-57.41	81.27	794.57	-45.7	78.95	639.64	-50.23	37.92	626.89	-55.59	90.72	485.61	57.69	1195.1	0	0	0	515.94	17.05	1560.12	519.87	124.66	1552.99	359.49	18.59	1571.4	360.54	130.37	1562.21	462.63	1020.91	71.49	1061.45	953.15	75.05	528.88
5.35	408.88	91.03	34.13	388.07	85.98	37.62	218.2	112.62	32.18	225.93	114.92	79.79	843.76	-56.55	93.74	821.5	-44.75	90.4	667.51	-51.72	39.27	651.34	-56.53	91.05	495.95	57.68	1192.88	0	0	0	524.82	16.47	1558.86	529.81	124.06	1551.71	368.6	17.33	1568.89	369.59	129.44	1559.76	462.47	1020.98	71.44	1061.31	953.11	75.11	529.28
5.36	410.54	90.94	34.32	387.28	86.43	37.11	218.37	112.34	32.83	226.39	115.37	80.73	865.73	-55.29	105.4	842.97	-45.4	99.52	693	-53.08	41.55	674	-57.74	92.4	507.2	57.57	1190.73	0	0	0	534.53	15.86	1557.63	538.28	123.73	1550.7	377.77	16.22	1566.39	378.64	128.56	1557.3	462.22	1020.92	71.29	1061.21	953.05	75.03	528.89
5.37	410.37	90.87	34.13	387.1	86.38	36.87	218.66	112.31	33.62	226.82	115.04	81.5	885.28	-54.36	115.69	862.81	-44.47	108.55	715.85	-53.58	43.61	694.43	-58.49	93.95	519.52	57.87	1188.51	0	0	0	544.37	15.21	1556.41	547.9	123.47	1549.5	386.97	14.72	1563.9	387.64	127.01	1555.02	462.84	1020.84	71.56	1061.16	953.11	75	531.99
5.38	412.44	91.2	35.21	387.97	86.61	37	218.77	112.35	34.66	227.38	115.15	82.51	902.48	-52.89	123.75	879.89	-43.15	115.72	735.68	-54.54	45.42	712.2	-59.17	95.13	527.7	57.73	1186.3	0	0	0	553.66	14.44	1555.33	557.37	122.56	1548.48	396.26	13.47	1561.51	396.66	125.84	1552.78	463.69	1020.53	71.83	1061.42	952.75	75.19	529.96
5.39	410.33	91.3	34.32	386.21	86.79	36.18	218.99	112.37	35.82	228.07	115.08	83.63	916.95	-51.09	129.01	893.78	-42.13	120.24	751.92	-55.66	45.83	727.05	-60.63	95.66	541.7	57.28	1184.47	0	0	0	562.98	13.67	1554.35	566.4	121.65	1547.72	405.62	12.04	1559.24	405.71	124.27	1550.65	462.75	1020.72	71.7	1061.25	953.17	75.03	529.64
5.4	409.95	90.95	34.18	387.6	86.86	36.51	219.31	112.91	37.52	228.79	114.93	84.79	927.39	-49.41	130.96	904.36	-40.76	121.56	764.24	-56.96	44.72	738.79	-61.05	94.39	549.17	57.28	1182.17	0	0	0	572.39	12.82	1553.52	575.84	120.87	1547.01	415.13	10.61	1557.11	414.65	123.18	1548.55	462.64	1020.87	71.5	1060.86	953.25	74.91	530.06
5.41	411.43	91.18	34.47	388.12	87.52	36.3	219.71	112.61	38.91	229.76	115.55	86.58	937.16	-46.81	129.56	912.45	-38.83	119.39	772.67	-58.28	42.41	747.32	-61.68	92.07	560.08	57.06	1180.54	0	0	0	582.17	11.9	1552.87	584.43	119.7	1546.47	424.73	8.83	1555.09	423.66	121.38	1546.61	462.7	1020.9	71.47	1060.27	953.06	74.8	530.13
5.42	410.03	90.98	34.25	387.33	87.37	35.82	220.18	112.57	40.73	230.81	115.88	88.53	942.62	-45.1	123	918.49	-36.78	113.52	777.67	-59.24	38.99	753.29	-61.92	88.63	569.67	56.29	1178.87	0	0	0	591.68	10.78	1552.34	595.73	117.72	1544.86	434.4	7.16	1553.22	432.75	119.97	1544.79	462.66	1020.86	71.48	1060.49	953.44	74.8	528.33
5.43	410.11	91.3	34.15	388.92	87.71	36.09	220.84	113.15	43.19	232.21	116.82	91.01	947.12	-43.89	114.07	922.57	-36.43	105.48	779.64	-60.1	35.27	757.03	-62.15	84.58	582.24	55.85	1177.55	0	0	0	600.89	9.63	1551.95	605.61	116.31	1544.24	444.15	5.3	1551.48	442	118.14	1543.11	463.09	1020.66	71.53	1061.17	952.91	75.06	529.47
5.44	410.82	91.37	34.08	389.12	87.78	35.96	221.61	113	45.74	233.84	117.59	93.89	950.43	-43.87	104.35	926	-36.14	96.02	780.22	-59.37	31.75	759.23	-61.36	80.32	593.45	55.28	1176.67	0	0	0	610.41	8.36	1551.56	615.11	114.83	1544.02	453.84	3.34	1549.88	451.44	116.25	1541.59	462.43	1020.85	71.45	1060.61	953.12	74.85	530.83
5.45	411.57	91.32	34.14	389.27	88.15	35.7	222.75	114.07	49.16	235.73	118.17	97.07	954.14	-45.3	95.56	930.1	-37.4	88.14	782.25	-58.5	30.18	761.41	-59.51	76.45	603.29	53.96	1175.66	0	0	0	620.47	7	1551.29	624.53	113.45	1543.96	463.52	1.29	1548.46	460.78	114.2	1540.22	462.62	1020.91	71.53	1061.03	953.25	75.07	531.85
5.46	409.67	91.38	33.96	388.97	88.45	35.37	224.08	114.84	52.83	237.97	119.33	100.92	960.86	-46.76	85.98	936.93	-37.92	80.12	785.26	-57.62	30.04	766.82	-58.34	74.96	616.17	52.68	1175.33	0	0	0	630.12	5.55	1551.28	633.9	111.94	1543.97	473.16	-0.88	1547.36	470.27	111.69	1539.18	462.59	1020.96	71.48	1061.03	953.28	74.92	529.68
5.47	409.59	91.8	34.17	387.64	88.52	35.15	225.75	116.03	57.14	240.61	120.27	105.21	968.07	-46.18	73.27	943.14	-35.75	71.38	787.67	-57.95	30.39	774.75	-58.98	75.69	627.81	51.59	1175.17	0	0	0	639.84	3.91	1551.72	643.27	110.81	1544.41	482.93	-3.17	1546.83	479.8	109.71	1538.64	462.94	1020.9	71.58	1061.03	953.19	74.97	530.34
5.48	411.49	91.93	34.86	388.78	89.06	35.35	227.84	117.18	61.91	243.87	121.82	110.26	972.3	-44.44	61.6	946.82	-33.06	61.26	789.99	-57.53	30.19	780.43	-59.97	75.51	637.78	50.06	1175.4	0	0	0	649.82	2.22	1552.81	652.65	109.25	1545.52	492.81	-5.67	1547.04	489.35	107.77	1538.89	462.67	1020.98	71.54	1061.24	952.91	75.18	528.91
5.49	411.14	91.98	34.54	388.36	88.77	35.4	230.8	117.95	67.43	248.1	122.93	115.95	976.28	-40.69	52.97	950.44	-29.86	54.23	791.89	-57.6	29.92	783.82	-60.64	74.81	646.27	48.62	1176.3	0	0	0	659.77	0.8	1554.32	662.08	107.5	1547.1	502.83	-7.98	1547.93	499.15	104.26	1539.94	462.75	1020.77	71.38	1061.3	952.81	75.06	531.41
5.5	412.31	92.26	34.61	388.85	88.63	35.53	234.56	118.51	73.76	253.57	123.81	122.21	978.65	-37.89	45.85	953.31	-27.38	48.36	793.08	-58.24	30.01	786.73	-61.13	75.07	658.34	47.31	1177.86	0	0	0	669.54	-1.06	1556.11	671.73	105.39	1548.9	512.94	-10.5	1549.19	508.75	102.2	1541.25	462.99	1020.73	71.5	1061.23	952.68	75.14	530.77
5.51	411.41	92.09	33.99	389.24	88.75	35.39	239.24	119.72	81.23	260.32	124.47	128.97	979.54	-36.99	41.56	954.2	-26.43	44.08	793.97	-58.49	30.19	789.52	-61.17	75.39	671.32	46.1	1179.94	0	0	0	679.53	-3	1558.07	681.29	103.79	1551	523.04	-13	1550.62	518.31	99.61	1542.85	463.15	1020.89	71.7	1060.71	953.03	75.03	533.3
5.52	412.88	92.53	33.9	389.09	88.05	35.57	245.03	119.73	88.8	268.38	125.25	136.29	980.52	-36.82	39.34	954.89	-26.98	42.37	794.46	-58.77	30.21	791.35	-61.28	75.62	681.77	44.79	1182.32	0	0	0	689.97	-4.87	1560.2	690.86	102.02	1553.38	533.27	-15.54	1552.22	528.03	97.26	1544.52	463.13	1020.94	71.69	1060.62	952.99	75.03	531.44
5.53	412.92	92.62	33.64	390.51	87.93	36.01	252.44	120.31	97.38	277.97	125.61	143.54	981.48	-36.61	37.38	955.32	-26.85	40.63	794.89	-58.75	30.22	792.13	-61.61	75.96	692.64	44	1185.1	0	0	0	700.15	-6.67	1562.52	700.53	99.83	1555.92	543.51	-18.11	1553.89	537.63	94.27	1546.43	463.07	1020.87	71.59	1060.94	952.79	75.05	531.64
5.54	413.95	93.12	33.3	391.99	87.43	36.21	261.29	121.33	106.73	289.29	126.08	150.93	981.31	-35.96	35.84	955.42	-26.37	39.3	795.13	-58.92	30.38	793.3	-61.54	76.22	703.67	42.77	1187.95	0	0	0	710.16	-8.57	1564.84	710.08	98.45	1558.42	553.84	-20.68	1555.56	547.25	91.92	1548.47	463.39	1020.61	71.64	1061.25	952.88	75.09	531.75
5.55	416.18	93.42	32.56	394.47	87.4	36.53	271.62	121.23	116.41	302.45	126.23	158.01	981.46	-35.7	35.27	955.28	-24.35	38.29	795.32	-58.77	30.37	794.42	-61.32	76.29	714.49	41.32	1190.45	0	0	0	720.45	-10.6	1567.03	718.58	96.89	1561.97	564.24	-22.88	1557.15	556.98	89.67	1550.36	463.38	1020.66	71.65	1061.45	952.8	75.16	533.03
5.56	417.69	93.72	31.55	398.2	87.14	37.24	282.76	121.26	127.07	316.95	126.73	165.32	980.94	-35.69	34.76	955.87	-23.89	37.85	795.45	-58.75	30.38	794.92	-61.53	76.64	726.26	39.97	1193.17	0	0	0	730.25	-12.61	1568.99	725.82	94.86	1564.92	574.58	-25.09	1558.5	566.65	86.6	1552.13	463.87	1020.69	71.82	1061.21	953.28	74.92	532.22
5.57	421.06	94.81	30.54	402.31	88.02	37.61	295.38	121.58	139.08	332.35	127.44	173.62	981.24	-35.04	34.15	955.61	-23.4	37.48	795.46	-58.94	30.56	795.46	-61.13	76.67	738.03	38.82	1195.62	0	0	0	740.47	-14.46	1570.77	736.83	93.02	1567.07	584.75	-27.35	1559.62	576.32	84.34	1553.7	462.75	1020.84	71.53	1061.04	953.11	74.98	529.32
5.58	425.09	95.65	29.15	408.27	88.32	39.02	309.19	120.53	151.26	348.37	126.48	182.84	981.36	-35.35	33.82	956.31	-23.71	37.19	795.57	-58.67	30.56	796.07	-60.78	76.75	747.03	37.73	1197.85	0	0	0	750.54	-16.23	1572.43	746.76	91.21	1569	594.81	-29.6	1560.52	586.06	82.52	1554.95	461.79	1021.01	71.21	1061.33	952.71	75.2	530.95
5.59	429.13	96.39	27.24	414.3	88.05	40.84	324.41	119.74	163.69	365.5	125.23	192.76	982.04	-34.88	33.65	955.42	-23.3	36.81	795.65	-58.37	30.58	796.5	-60.45	76.76	760.05	36.8	1199.52	0	0	0	760.21	-18.02	1573.95	756.93	89.67	1570.94	604.8	-31.76	1561.22	595.9	80.1	1555.94	463.24	1020.87	71.67	1060.97	953.04	74.99	532.85
5.6	433.95	98.1	26.03	421.28	94.32	42.28	341.52	118.34	175.52	384	123.28	202.27	981.43	-34.68	33.45	955.52	-23.24	36.67	795.8	-57.9	30.51	796.79	-60.21	76.79	771.73	36.26	1200.79	0	0	0	770.51	-19.56	1575.39	766.06	88.03	1572.76	614.91	-33.96	1561.77	605.83	77.86	1556.85	463.86	1020.73	71.82	1060.84	953.34	74.82	530.92
5.61	438.27	98.84	23.91	431.33	91.23	43.37	359.91	117.23	187.03	403.64	121.7	210.85	981.59	-34.62	33.19	955.71	-23.11	36.6	795.81	-57.71	30.58	796.98	-59.96	76.74	779.53	35.55	1201.76	0	0	0	780.39	-21.07	1576.74	775.19	86.66	1574.48	625.13	-35.95	1562.19	615.89	75.89	1557.5	463.2	1020.25	71.96	1061.19	953.22	74.92	531.2
5.62	444.31	100.37	21.77	441.51	93.39	45.19	378.78	115.61	198.14	424.16	119.62	218.28	981.54	-34.8	33	955.46	-23.28	36.22	795.83	-57.62	30.63	797.04	-59.83	76.62	789.92	35.28	1202.26	0	0	0	790.51	-22.4	1578.04	785.17	85.34	1576.13	635.4	-37.81	1562.52	625.97	74.25	1557.98	461.78	1020.32	71.62	1061.41	953.03	75.1	532.64
5.63	455.16	101.25	25.25	455.14	94.75	49.52	400.5	114.24	206.94	445.45	117.58	225.19	981.18	-34.64	32.76	955.54	-23.39	36.11	795.81	-57.64	30.7	797.13	-59.78	76.54	800.33	35.31	1202.05	0	0	0	800.67	-23.91	1579.19	794.76	83.83	1577.64	645.68	-39.56	1562.76	635.95	72.29	1558.47	462.67	1020.07	71.92	1061.12	952.86	75.06	532.48
5.64	470.89	103.14	30.97	470.59	96.26	54.74	423.06	111.99	214.48	466.88	115.13	231.49	982	-34.61	32.89	956.01	-23.19	36.28	795.83	-57.79	30.82	797.22	-59.85	76.49	809.05	35.51	1202.13	0	0	0	810.99	-24.86	1580.24	803.96	82.42	1578.95	656	-41.19	1562.92	645.98	70.6	1558.86	463.31	1020.02	72.1	1060.8	952.97	75.02	530.17
5.65	491.69	105.61	37.32	492.64	98.08	61.08	443.26	109.26	220.75	488.51	113.26	237.56	981.15	-34.96	32.49	955.77	-23.23	36.16	795.78	-57.63	30.68	797.33	-59.89	76.51	819.91	35.84	1202.08	0	0	0	821.12	-25.84	1581.19	814.24	81.45	1580	666.34	-42.73	1563.09	655.81	69.6	1559.17	462.76	1020.53	71.75	1060.88	953.4	74.96	532
5.66	517.14	109.36	43.1	515.72	103.67	67.14	464.01	106.39	225.48	509.71	110.44	243.5	981.89	-35.22	32.54	955.59	-23.38	36.06	795.83	-57.49	30.6	797.3	-59.96	76.53	828.48	35.75	1202.03	0	0	0	831.41	-26.76	1581.98	823.97	80.77	1581.01	676.73	-44.23	1563.33	665.83	68.11	1559.59	463.04	1020.39	71.89	1060.65	953.65	74.87	533.8
5.67	540.75	112.26	47.27	542.42	106.16	71.83	485.95	103.94	228.94	530.97	107.08	248.25	981.84	-35.4	32.79	955.66	-23.72	35.9	795.8	-57.59	30.65	797.27	-60.11	76.61	838.42	35.91	1202.24	0	0	0	841.28	-27.54	1582.74	833.78	79.68	1581.97	687.25	-45.49	1563.71	675.86	66.72	1560.18	463.05	1020.57	71.91	1060.82	953.54	74.94	530.76
5.68	570.97	115.14	51.92	567.67	107.94	75.01	508.75	101.22	230.66	552.68	104.21	251.42	981.81	-35.63	32.67	955.97	-25.56	36	795.84	-57.66	30.65	797.39	-59.81	76.52	849.41	35.96	1202.6	0	0	0	852.05	-28.34	1583.37	843.96	78.56	1582.8	697.76	-46.65	1564.22	685.75	65.6	1560.83	463.42	1020.79	71.88	1061.3	953.43	75.12	530.75
5.69	597.94	117.49	54.54	596.16	109.64	77.74	531.52	98.48	230.94	574.99	102.24	253.2	982.23	-35.58	32.48	956.29	-24.95	35.77	795.93	-57.72	30.73	797.49	-60.03	76.74	858.59	35.82	1203.09	0	0	0	862.24	-28.84	1583.97	853.22	78.01	1583.58	708.14	-47.75	1564.85	695.97	64.17	1561.73	463.2	1020.59	71.84	1061.1	953.43	74.99	532.1
5.7	628.97	118.57	56.96	625.7	110.34	79.68	554.74	96.7	230.02	597.92	100	253.12	982.27	-35.77	32.28	956.01	-25.77	35.53	796.05	-57.39	30.61	797.56	-60.03	76.85	868.25	35.68	1203.62	0	0	0	872.46	-29.14	1584.49	863.78	77.38	1584.17	718.49	-48.68	1565.56	706.01	63.68	1562.46	463.2	1020.86	71.74	1060.76	953.63	74.88	533.88
5.71	659.84	119.35	57.91	654.45	110.66	80.16	578.17	94.83	227.72	621.5	98.05	251.76	982.02	-35.62	32.1	956.1	-25.7	35.23	796.17	-57.36	30.75	797.7	-59.7	76.83	878.3	35.35	1204.06	0	0	0	882.97	-29.61	1584.84	874.19	76.86	1584.62	728.83	-49.62	1566.28	716.08	62.77	1563.29	462.87	1021.19	71.59	1060.89	953.53	74.89	533.56
5.72	692.4	119.02	58.64	683.42	110.06	79.86	602.26	93.37	224.05	645.4	96.31	249.38	981.79	-36.02	31.71	956.26	-25.78	35.17	796.28	-57.11	30.8	797.85	-59.59	76.88	885.8	34.9	1204.71	0	0	0	893.18	-29.83	1585.08	883.81	76.76	1584.82	739.17	-50.32	1567.02	726.17	61.83	1564.04	463.1	1021.06	71.66	1060.95	953.49	74.88	533.4
5.73	723.48	118.47	58.06	714.67	109.45	79.01	626.92	92.3	219.09	669.05	94.74	245.92	981.79	-36.1	31.44	956.33	-25.54	34.87	796.35	-56.8	30.86	797.88	-59.6	77.09	894.84	34.34	1205.11	0	0	0	903.37	-29.97	1585.16	893.19	76.82	1584.83	749.57	-50.84	1567.71	736.15	61.15	1564.65	463.58	1020.97	71.8	1060.76	953.65	74.91	533
5.74	756.29	117.16	57.59	747.62	108.44	77.98	652.17	91.54	212.8	692.9	92.96	241.12	982.61	-35.82	31.46	956.16	-25.74	34.86	796.38	-56.77	31.09	798.07	-59.23	77.2	904.88	33.92	1205.39	0	0	0	913.88	-30.02	1585.1	903.9	76.89	1584.52	759.99	-51.37	1568.25	746.15	60.6	1565.08	462.95	1020.76	71.75	1060.89	953.63	74.98	530.94
5.75	788.55	117.65	56.9	779.93	107.2	76.04	677.68	90.48	205.06	716.9	91.83	235.44	982.3	-35.9	31.05	956.39	-25.75	35.03	796.42	-56.7	31.3	798.13	-58.92	77.37	914.75	33.47	1205.34	0	0	0	924.09	-29.95	1584.91	914.41	77.03	1584.26	770.37	-51.91	1568.7	756.29	60.21	1565.34	462.86	1020.97	71.64	1060.32	953.83	74.79	532.63
5.76	824.66	116.4	55.8	812.02	106.24	73.26	703.51	90.95	196.56	741.51	91.44	228.78	982.96	-35.72	31.34	956.4	-26.29	35.08	796.49	-56.67	31.6	798.24	-58.84	77.74	921.97	32.99	1205.26	0	0	0	934.28	-29.81	1584.64	923.7	77.04	1583.84	780.7	-52.32	1569.01	766.54	59.63	1565.43	463.39	1021	71.81	1061	953.6	75.01	530.51
5.77	861	115.32	53.81	847.38	105.32	70.63	729.95	90.49	186.67	766.93	90.78	220.86	982.27	-35.27	31.17	955.88	-25.99	35.33	796.66	-55.98	31.64	798.39	-58.41	77.93	932.04	32.4	1205.28	0	0	0	944.92	-29.61	1584.23	933.51	76.91	1583.09	791.09	-52.78	1569.16	776.61	59.32	1565.28	463.03	1020.59	71.85	1061.41	953.4	75.1	531.87
5.78	899.03	113.36	50.33	881.97	104.91	67.3	757.33	91.06	176.23	792.74	90.78	212.3	982.53	-35.63	31.35	956.15	-26.65	35.46	796.73	-55.88	31.96	798.59	-58.1	78.12	940.45	31.62	1204.88	0	0	0	955.29	-29.34	1583.66	943.71	77.29	1582.21	801.5	-53.16	1569.13	786.47	58.71	1564.95	463.51	1020.7	71.89	1061.08	953.47	74.96	530.47
5.79	935.22	112.76	47.87	918.22	104.4	64.49	785.68	91.98	165.13	818.58	91.24	203.04	982.3	-35.54	31.58	955.67	-26.32	35.17	796.81	-55.56	32.25	798.9	-57.96	78.39	950.69	30.99	1204.35	0	0	0	965.53	-28.97	1583.03	954.34	77.82	1581.15	812	-53.45	1568.97	796.11	58.75	1564.4	463.38	1020.79	71.81	1060.88	953.6	74.97	530.73
5.8	972.47	112.34	45.67	954.71	104.01	61.68	814.08	92.11	153.08	844.81	92.02	193.34	979.42	-35.46	33.7	954.58	-25.44	37.16	797.05	-55.06	32.46	799.29	-57.37	78.46	959.93	30.58	1203.51	0	0	0	975.26	-28.66	1582.32	964.14	78.16	1580.09	822.38	-53.76	1568.65	805.86	58.34	1563.76	463.13	1020.81	71.66	1060.94	953.58	74.97	532.52
5.81	1009.15	112.16	43.47	991.44	103.63	58.92	843.6	91.72	140.08	872.01	91.83	182.67	978.07	-36.24	34.59	954.93	-20.2	37.92	797.2	-54.57	32.63	799.72	-56.99	78.61	970.58	29.74	1202.78	0	0	0	985.6	-28.36	1581.53	973.68	78.49	1578.95	832.66	-54.02	1568.17	815.69	57.76	1562.93	462.77	1020.83	71.54	1060.64	953.65	74.89	533.39
5.82	1045.69	111.79	41.65	1027.47	103.61	56.14	873.9	92.46	127.2	899.73	93.32	172.24	977.74	-38.07	35.99	955.92	-19.94	38.64	797.25	-54.7	33.15	800.17	-56.72	78.85	979.95	29.29	1201.73	0	0	0	996.1	-27.92	1580.6	982.89	78.8	1577.67	842.94	-54.3	1567.56	825.46	57.43	1561.95	463.47	1020.52	71.72	1060.75	953.65	74.9	532.03
5.83	1083.52	111.57	40.85	1064.03	103.57	53.85	905.79	91.95	113.7	929.41	92.27	160.3	978.4	-38.46	36.47	956.27	-20.48	38.88	797.41	-54.42	33.47	800.61	-56.75	79.18	988.82	28.48	1200.46	0	0	0	1006.04	-27.47	1579.68	992.54	79.06	1576.39	853.1	-54.67	1566.81	835.2	56.99	1560.87	463.39	1020.73	71.74	1061.33	953.47	75.04	532.54
5.84	1120.54	112.04	40.13	1100.55	103.94	51.92	939.33	90.97	99.97	959.14	93.35	149.11	980.39	-38.56	36.72	957.05	-21.08	38.64	797.56	-54.21	33.82	801.14	-56.46	79.49	999.15	27.73	1199.07	0	0	0	1015.76	-27.15	1578.64	1002.48	79.8	1574.99	863.27	-54.95	1565.97	845.15	56.65	1559.71	463.71	1020.63	71.91	1060.57	953.68	74.77	534.8
5.85	1156.78	112.09	40.26	1137.4	104.46	50.92	973.35	89.52	86.23	989.67	93.52	137.44	982.67	-38.21	36.05	957.6	-21.73	38.14	797.76	-53.68	34.06	801.61	-56.58	79.97	1009.91	27.26	1197.49	0	0	0	1026.07	-26.79	1577.56	1012.11	80.1	1573.62	873.51	-55.18	1565	854.96	56.17	1558.44	463.59	1020.91	71.78	1061.13	953.51	75.05	533.17
5.86	1194.77	112.85	41.23	1174.14	103.03	48.86	1008.01	88.82	73.5	1020.32	94.29	126.2	984.3	-37.18	32.07	958.1	-23.94	34.87	797.9	-53.61	34.54	802.09	-56.54	80.48	1018.09	26.48	1196.08	0	0	0	1035.97	-26.4	1576.39	1022.82	80.47	1571.99	883.69	-55.47	1563.94	864.54	56.52	1556.98	463.36	1020.47	71.8	1060.67	953.55	74.89	533.65
5.87	1231.55	112.86	42.79	1211.55	103.18	49.2	1042.53	89.8	62.35	1052.02	94.22	115.14	984.81	-37.09	31.06	958.24	-24.18	34.49	798.21	-53.19	34.97	802.66	-56.3	80.96	1027.49	25.84	1194.66	0	0	0	1046.16	-25.88	1575.11	1032.56	81.01	1570.48	893.89	-55.65	1562.79	874.52	55.8	1555.62	463.05	1020.58	71.75	1060.27	953.74	74.85	534.12
5.88	1267.36	112.52	44.53	1246.31	103.18	49.42	1077.19	91.54	52.69	1083.53	94.61	104.96	984.52	-36.83	30.36	957.59	-28.35	36.23	798.3	-53.09	35.57	803.29	-55.94	81.43	1036.91	25.37	1193.13	0	0	0	1056.37	-25.57	1573.82	1041.88	80.98	1569.02	904.13	-55.51	1561.61	884.23	56.2	1554.1	463.1	1020.88	71.72	1060.39	953.66	74.85	532.77
5.89	1302.14	112.15	47.05	1281.67	102.84	51.09	1111.12	93.89	44.23	1114.7	95.51	96.16	984.03	-37.07	29.79	956.5	-27.67	35.2	798.49	-52.88	36.22	803.72	-56.05	82.29	1046.68	24.85	1191.49	0	0	0	1066.39	-25.15	1572.44	1051.62	81.36	1567.38	914.34	-55.51	1560.36	894.22	55.81	1552.67	462.92	1021.14	71.59	1060.32	953.79	74.88	531.74
5.9	1337.47	111.1	52.34	1314.64	102.1	54.5	1144.87	96.39	37.31	1145.47	97.66	89.11	982.97	-37.32	29.45	956.59	-26.76	34.31	798.71	-52.51	37.08	804.32	-56.04	83.23	1057.3	24.52	1189.88	0	0	0	1076.44	-24.62	1571.03	1060.99	82.19	1565.73	924.51	-55.42	1559.07	904.34	55.64	1551.19	463.51	1020.85	71.79	1060.59	953.64	74.89	532.16
5.91	1370.22	110.28	59.86	1348.06	102.05	60.26	1178.65	98.75	32.06	1175.83	99.13	83.31	983.13	-37.11	29.33	956.59	-26.71	33.9	798.94	-52.01	37.98	805.04	-55.85	84.25	1066.8	24.3	1188.21	0	0	0	1086.31	-23.98	1569.55	1071	82.32	1564.16	934.68	-55.19	1557.77	914.31	55.7	1549.69	463	1020.57	71.75	1061.06	953.5	75.07	531.94
5.92	1401.67	109.46	69.6	1378.36	101.39	68.33	1211.49	101.5	28.76	1205.5	100.52	79.44	983.22	-36.93	28.97	956.88	-26.58	33.39	799.17	-52.3	39.35	805.7	-56.52	85.68	1076.67	24.29	1186.84	0	0	0	1096.27	-23.37	1568.09	1080.91	82.87	1562.48	944.79	-54.96	1556.43	924.21	55.8	1548.17	463.07	1021.06	71.61	1061.38	953.58	75.24	532.88
5.93	1429.85	108.74	79.9	1406.12	101.23	77.75	1243.21	103.46	27.58	1233.41	103.13	77.92	983.57	-37.2	28.72	958.12	-26.41	33.52	799.42	-52.31	40.64	806.49	-56.32	86.85	1086.02	24.07	1185.42	0	0	0	1106.22	-22.62	1566.58	1090.49	83.55	1560.87	954.94	-54.36	1555.09	934.15	55.85	1546.63	463.64	1020.72	71.93	1061.03	953.75	75.12	531.7
5.94	1455.87	108.37	91.2	1432.42	101.57	87.53	1272.35	105.16	28.51	1259.35	105.45	78.28	984.23	-37.4	28.73	958.32	-26.58	33.07	799.8	-52.16	41.93	807.4	-56.52	88.28	1097.65	24.26	1183.98	0	0	0	1116.16	-21.78	1565.14	1100.6	84.36	1559.25	965.07	-53.74	1553.74	944.04	55.94	1545.19	463.69	1020.9	71.87	1060.68	953.68	74.9	531.38
5.95	1478.67	108.29	102.81	1455.59	101.39	97.9	1298.84	106.84	29.84	1283.53	106.61	79.19	983.75	-37.17	28.39	958.78	-27	32.97	800.21	-52.52	43.54	808.45	-56.76	89.89	1108.29	24.34	1182.68	0	0	0	1126.36	-20.8	1563.68	1110.84	85.41	1557.65	975.11	-53.03	1552.48	953.81	56.72	1543.83	463.79	1020.78	71.92	1061.18	953.56	75.09	531.48
5.96	1498.37	108.66	113.14	1475.17	101.25	106.96	1322.19	108.04	31.47	1304.19	108.47	80.93	984.26	-37.8	28.33	958.7	-27.68	33.22	800.65	-52.88	45.3	809.55	-57.5	91.84	1119.88	24.56	1181.35	0	0	0	1136.27	-19.65	1562.4	1120.48	86.21	1556.21	985.11	-52.29	1551.3	963.67	57.03	1542.6	463.84	1020.59	72.03	1061.06	953.61	75.06	533.13
5.97	1514.9	107.3	120.89	1492.61	101.42	114.43	1341.8	109.28	33.29	1322.01	109.27	82.24	984.18	-37.76	28.29	959.03	-27.97	33.06	801.29	-53.33	47.27	810.77	-58.24	93.97	1129.91	24.94	1180.27	0	0	0	1146.16	-18.47	1561.23	1129.85	87.04	1555.05	995.19	-51.26	1550.22	973.39	58.19	1541.33	464.07	1020.95	71.98	1060.85	953.62	74.95	530.99
5.98	1526.93	106.59	125.86	1505.24	100.47	118.55	1357.65	109.51	33.58	1336.88	109.65	82.54	984.27	-37.87	28.06	958.72	-27.64	32.83	801.94	-53.66	49.28	812.3	-58.97	96.23	1139.42	25.12	1179.15	0	0	0	1156.15	-17.24	1560.17	1139.22	88.34	1553.89	1005.1	-50.37	1549.19	983.42	58.89	1540.26	463.95	1020.8	71.84	1060.94	953.52	74.96	531.46
5.99	1537.67	104.05	126.71	1516.2	98.64	119.56	1368.76	110.84	32.59	1347.79	110.66	81.56	984.22	-37.9	27.64	958.95	-27.36	33.07	802.77	-54.42	51.65	814.05	-60.1	98.78	1150.21	25.54	1178.26	0	0	0	1166.17	-15.88	1559.36	1149.5	89.39	1553.13	1015.06	-49.35	1548.29	993.24	60.05	1539.28	464.03	1020.95	71.86	1061.29	953.47	75.12	531.53
6	1545.14	101.33	123.11	1523.74	96.16	116.44	1375.95	112.33	30.05	1354.91	112.57	79.55	985.03	-37.8	28.09	958.93	-28.47	32.61	803.75	-55.29	54.25	815.93	-61.41	101.64	1161.47	26.37	1177.55	0	0	0	1175.74	-14.37	1558.75	1159.36	91.11	1552.21	1025	-48.11	1547.52	1003.11	61.01	1538.35	463	1020.79	71.68	1061.49	953.48	75.17	531.94
6.01	1550.85	98.09	115.24	1528.69	93.25	109.01	1378.43	113.06	27.65	1359.72	113.7	76.65	984.8	-38.07	27.6	958.86	-28.3	32.7	804.95	-56.08	56.99	818.09	-62.95	104.78	1173.26	27.01	1177.13	0	0	0	1185.92	-12.81	1558.32	1169.04	92.85	1551.6	1034.96	-46.73	1546.86	1012.97	62.1	1537.63	463.12	1020.88	71.62	1061.62	953.5	75.22	532.29
6.02	1555.4	96.37	105.16	1532.39	91.54	99.1	1379.57	112.88	25.43	1362.14	113.85	72.77	984.71	-38.33	27.61	960.06	-28.56	32.54	806.38	-56.69	59.87	820.54	-64.23	108.06	1183.78	27.7	1176.87	0	0	0	1195.87	-10.83	1558.01	1178.82	94.59	1551.12	1044.99	-45.24	1546.29	1022.61	63.98	1536.75	462.73	1020.96	71.53	1061.12	953.68	75.12	532.48
6.03	1560.98	96.24	95.36	1539.02	90.52	90.17	1382.03	112.41	24.97	1363.87	110.8	68.77	984.72	-38.26	27.62	959.8	-28.57	32.75	808.1	-57.9	63.32	823.41	-65.43	111.5	1194.34	28.74	1176.88	0	0	0	1205.71	-8.89	1557.96	1188.75	96.48	1550.76	1055.12	-43.48	1545.87	1032.44	65.34	1536.05	463.32	1020.97	71.78	1060.96	953.58	75.05	531.83
6.04	1569.12	97.69	83.86	1546.12	91.38	80.93	1384.85	112.64	24.91	1369.31	110.87	67.75	984.48	-38.27	27.56	959.75	-29.04	32.97	810.23	-58.75	66.91	826.63	-66.71	115.28	1205.53	29.83	1177.11	0	0	0	1215.47	-6.85	1558.16	1198.14	98.25	1550.77	1065.18	-41.72	1545.7	1042.24	67.17	1535.57	463.72	1020.98	71.93	1060.79	953.62	74.94	530.98
6.05	1575.97	97.71	72.93	1551.3	92.44	71.12	1386.64	112.19	24.44	1377.46	111.86	69.05	983.98	-38.24	27.49	960.09	-29.27	33.36	812.76	-60.02	71.19	830.27	-68.17	119.62	1216.08	30.91	1177.57	0	0	0	1225.15	-4.71	1558.86	1208.26	100.54	1551.13	1075.15	-39.96	1545.96	1052.06	68.45	1535.63	463.76	1020.92	71.84	1061.3	952.95	75.25	531.54
6.06	1579.26	97.53	62.95	1554.98	91.54	62.61	1388.09	112.34	24.55	1383.07	112.03	69.4	984.18	-38.52	27.55	959.79	-29.24	33.76	815.89	-61.62	76.16	834.54	-69.27	124.39	1228	31.9	1178.55	0	0	0	1234.75	-2.21	1560.08	1217.53	102.91	1551.99	1085.14	-38.03	1546.73	1061.83	70.58	1536.04	462.62	1020.9	71.66	1061.15	953.09	75.11	531.72
6.07	1582.66	95.58	55.2	1557.66	89.94	55.77	1389.9	111.83	24.37	1385.8	112.67	69.01	983.83	-38.74	27.45	960.64	-28.44	34.32	819.99	-63.34	81.78	840.03	-70.78	129.94	1238.18	32.9	1180	0	0	0	1244.7	0.23	1561.63	1227.09	105.11	1553.21	1094.98	-36.23	1547.85	1071.69	72.29	1536.86	462.12	1020.85	71.53	1061.02	953.01	75.14	532.26
6.08	1584.5	93.14	48.76	1560.17	87.66	50.28	1391.01	112.13	24.29	1387.19	112.83	68.87	984.58	-39.14	27.52	960.32	-31.83	36.83	825.31	-65.03	88.25	847.35	-72.37	136.05	1250.7	34.03	1181.89	0	0	0	1254.08	2.68	1563.44	1236.58	107.59	1554.61	1104.93	-34.09	1549.23	1081.39	74.38	1537.8	463.1	1020.59	71.82	1060.87	953.11	75.1	532.44
6.09	1585.85	90.76	43.59	1562.29	85.61	45.9	1391.97	112.17	23.95	1389.22	112.47	68.74	984.86	-38.67	27.56	961.63	-35.36	36.54	831.76	-65.95	95.31	856.45	-73.17	142.13	1262.08	35.14	1184.03	0	0	0	1263.59	5.37	1565.42	1246.18	110.52	1556.08	1114.85	-31.81	1550.74	1090.91	77.04	1538.78	462.95	1020.82	71.69	1061.27	953.51	75.09	532.57
6.1	1586.4	91.01	40.84	1562.98	85	43.93	1392.53	112.37	24.05	1391.42	112.94	69.15	985.24	-38.87	27.28	971.36	-34.15	46.4	839.33	-67.13	103.29	866.82	-73.81	148.35	1273.48	36.01	1186.25	0	0	0	1273.56	8.11	1567.45	1255.72	112.68	1557.55	1124.87	-29.26	1552.32	1100.64	79.08	1539.69	462.65	1021.08	71.54	1060.93	953.56	75.04	532.64
6.11	1587.76	91.64	39.08	1562.6	86.01	41.62	1392.96	112.37	24.06	1392.99	114.04	69.73	986.08	-39.26	27.09	971.35	-33.55	46.16	848.17	-66.84	111.38	878.22	-74.13	154.58	1284.99	36.8	1188.59	0	0	0	1282.99	10.98	1569.56	1265.32	115.52	1558.94	1134.68	-26.86	1553.79	1110.26	81.59	1540.47	462.67	1020.79	71.62	1060.43	953.28	75	532.73
6.12	1586.39	90.94	37.56	1562.81	85.83	40.47	1392.93	113.14	24.27	1393.92	114.12	69.76	988.01	-39.48	26.92	972.36	-32.73	45.84	857.74	-65.94	120.05	890.34	-74.64	161.38	1295.71	37.54	1190.76	0	0	0	1292.93	13.84	1571.54	1274.63	118.26	1560.02	1144.48	-24.6	1555.2	1120.13	83.62	1541.13	462.99	1020.75	71.79	1060.67	953.27	74.99	531.29
6.13	1587.38	91.05	37.24	1562.83	85.25	40.11	1393.02	113.13	24.25	1394.1	114.21	69.89	989.71	-40.09	26.57	971.88	-31.7	44.9	868.22	-64.47	129.85	903.06	-74.35	168.74	1307.72	38.29	1192.73	0	0	0	1302.21	16.55	1573.5	1284.92	120.9	1561.1	1154.26	-22.26	1556.59	1129.79	86.3	1541.57	463.35	1020.83	71.79	1060.81	953.2	75	532.4
6.14	1587.44	90.97	37.03	1562.95	85.56	39.49	1393.43	112.42	23.78	1394.54	113.43	69.66	990.96	-39.58	26.28	972.6	-27.5	44.38	879.72	-63.43	140.68	916.75	-73.41	176.69	1318.46	38.77	1194.65	0	0	0	1312.22	19.35	1575.41	1294.75	123.43	1562.07	1164.03	-19.98	1557.98	1139.44	88.67	1542.03	463.38	1021.29	71.67	1060.58	953.41	74.89	533.29
6.15	1586.64	90.99	36.43	1563.26	85.29	39.68	1393.24	113.28	24.16	1394.69	113.2	69.65	993.75	-39.69	25.64	976.84	-27.41	45.01	892.8	-61.85	151.61	931.8	-72.1	184.67	1328.92	38.97	1196.31	0	0	0	1321.72	21.98	1577.25	1303.17	125.74	1563.06	1173.89	-17.66	1559.38	1149.19	90.76	1542.5	462.85	1021.01	71.6	1060.89	953.6	74.9	531
6.16	1587.83	91.21	36.69	1562.89	85.62	39.17	1393.34	113.16	23.98	1394.62	114.23	70.06	998.03	-39.91	25.12	982.18	-27.97	46.23	907.32	-60	162.42	948.43	-70.29	192.48	1338.93	39.04	1197.87	0	0	0	1331.12	24.54	1579.01	1312.45	128.42	1563.93	1183.81	-15.47	1560.8	1158.98	92.92	1542.92	463.4	1021.01	71.71	1061	953.72	74.85	531.81
6.17	1587.47	90.83	36.78	1563.01	85.41	39.32	1393.27	113.23	23.95	1394.82	114.3	70.04	1003.86	-40.39	24.56	991.09	-28.86	47.95	923.04	-58.76	173.23	966.04	-68.6	200.29	1350.28	39.04	1199.2	0	0	0	1340.76	27.16	1580.71	1323.02	130.51	1564.7	1193.68	-13.38	1562.13	1168.95	94.38	1543.47	463.07	1021.23	71.67	1060.74	953.31	75.03	531.78
6.18	1586.95	91.09	36.52	1563.17	85.54	39.27	1393.26	113.26	23.88	1394.97	114.19	69.94	1010.96	-41.49	23.69	1002.05	-30.63	49.44	939.69	-56.62	183.27	984.54	-66.48	207.66	1359.39	38.78	1200.3	0	0	0	1350.19	29.16	1582.26	1332.72	132.86	1565.38	1203.45	-11.53	1563.38	1178.73	96.61	1543.84	463.47	1021.06	71.79	1060.82	953.37	74.99	531.83
6.19	1587.29	91.01	36.73	1563.36	85.41	39.39	1393.12	113.29	23.84	1394.72	114.5	70.02	1018.57	-43.17	23.32	1013.65	-32.42	50.98	955.56	-55.62	192.27	1003.78	-64.37	214.89	1369.74	38.35	1201.12	0	0	0	1359.57	31.32	1583.73	1342.55	134.35	1566.04	1213.23	-9.72	1564.49	1188.41	98.61	1544.13	462.95	1020.81	71.73	1060.91	953.27	75.01	532.81
6.2	1587.76	91.15	37.09	1562.81	85.32	39.32	1393.07	113.2	23.71	1394.78	114.31	69.81	1030.12	-45.1	27.29	1026.95	-34.25	54.75	977.08	-53.21	199.38	1023.58	-61.96	220.94	1380.02	37.89	1201.92	0	0	0	1369.9	33.4	1585.1	1351.51	136.37	1566.65	1222.93	-8.23	1565.5	1198.46	99.62	1544.5	462.66	1021.28	71.56	1060.96	953.6	74.99	533.52
6.21	1586.25	90.55	36.78	1563.22	85.67	39.34	1393.05	113.29	23.62	1394.57	115.2	70.01	1046.21	-47.21	32.19	1044.04	-36.19	59.24	998.44	-51.02	206.08	1043.43	-60.51	226.55	1390.55	37.21	1202.38	0	0	0	1379.74	35.13	1586.36	1361.12	137.82	1567.3	1232.64	-6.9	1566.4	1208.05	101.58	1544.7	463.3	1021.03	71.83	1060.96	953.37	74.93	531.1
6.22	1587.2	91.06	36.97	1561.67	85.38	38.93	1392.97	113.33	23.53	1394.86	115.19	69.81	1065.59	-50.53	36.99	1063.63	-38.21	63.84	1018.59	-48.78	211.5	1063.43	-58.55	231.99	1399.51	36.65	1202.85	0	0	0	1389.31	36.49	1587.51	1371.29	139.2	1567.84	1242.49	-5.8	1567.27	1217.99	102.38	1545.04	463.04	1020.93	71.74	1060.96	953.22	74.97	532.07
6.23	1587.02	91.41	36.58	1562.64	85.49	39.15	1392.71	113.91	23.7	1394.91	115.64	69.85	1088.81	-53.41	41.78	1086.24	-40.22	68.29	1038.54	-46.69	215.14	1083.76	-56.25	236.64	1410.37	36.19	1203.35	0	0	0	1398.72	37.54	1588.62	1380.73	139.96	1568.58	1252.4	-4.53	1568.1	1227.66	103.63	1545.33	462.8	1020.69	71.76	1061.14	953.03	75.05	533.02
6.24	1586.91	91.25	36.63	1563.61	85.6	39.39	1393.16	113.17	23.33	1395.3	115.41	69.79	1113.08	-55.95	45.46	1108.97	-42.17	71.17	1059.09	-44.63	217.34	1104.58	-53.6	240	1418.68	35.86	1203.9	0	0	0	1408.2	38.27	1589.67	1390.99	141.06	1569.19	1262.19	-3.69	1568.92	1237.49	104.15	1545.83	462.98	1021	71.62	1061.07	953.32	75.04	532.83
6.25	1586.76	91.21	36.28	1562.94	85.84	38.77	1393.1	113.49	23.54	1395.42	115.66	69.96	1138.68	-58.81	48.08	1133.34	-44.08	73.12	1080.5	-42.71	218.2	1125.7	-51.56	241.93	1427.05	35.42	1204.39	0	0	0	1417.9	39.41	1590.63	1401.05	141.76	1569.83	1271.98	-3.01	1569.78	1247.36	104.8	1546.4	463.48	1021.25	71.72	1060.87	953.64	74.95	531.93
6.26	1587.36	91.26	36.12	1563.09	85.92	38.56	1393.33	113.09	23.36	1395.86	115.26	69.94	1165.28	-61.25	50.14	1159.54	-45.88	74.49	1102.7	-40.73	217.66	1147.17	-49.45	242.41	1436.68	35.24	1204.93	0	0	0	1427.66	39.83	1591.48	1410.67	142.27	1570.42	1281.76	-2.44	1570.68	1257.25	105.36	1547.09	463.32	1021.2	71.75	1060.69	953.34	74.92	532.42
6.27	1587.57	91	35.89	1562.95	85.49	38.37	1393.39	113.27	23.64	1396.29	114.73	69.95	1192.63	-63.59	51.06	1185.97	-47.5	74.81	1125.02	-39.18	215.84	1168.76	-47.61	241.78	1446.7	35.15	1205.62	0	0	0	1438.29	40.25	1592.12	1420.62	142.49	1571.1	1291.67	-2.07	1571.56	1267.01	105.94	1547.9	463.63	1021.2	71.73	1060.92	953.48	75	533.12
6.28	1587.63	91.15	35.3	1563.8	86.16	37.92	1393.61	112.87	23.69	1396.58	114.98	70.38	1221.52	-65.14	51.38	1213.48	-48.84	74.38	1147.58	-37.68	212.56	1190.53	-46.02	239.94	1455.76	35.34	1206.24	0	0	0	1447.72	40.19	1592.76	1430.63	142.47	1571.74	1301.7	-1.85	1572.38	1276.91	106.13	1548.74	463.6	1020.57	71.92	1060.96	953.61	74.86	533.4
6.29	1588	91.08	34.76	1564	85.74	37.88	1393.79	112.89	24.08	1397.14	114.43	70.41	1250.62	-65.74	52.28	1242.24	-49.94	73.29	1170.59	-36.77	208.14	1212.93	-44.28	236.68	1464.12	35.63	1206.73	0	0	0	1457.73	40.27	1593.23	1440.24	142.42	1572.31	1311.71	-1.77	1573.15	1286.8	106.22	1549.59	464.19	1020.48	72.06	1060.97	953.59	74.91	532.96
6.3	1587.66	91.33	33.89	1563.91	85.85	37.34	1393.94	112.46	24.19	1397.61	113.6	70.52	1280.71	-67.03	51.19	1270.73	-50.91	71.09	1193.97	-36.23	202.53	1235.7	-42.84	232.39	1472.32	35.92	1207.02	0	0	0	1467.42	40.31	1593.47	1450.55	142.33	1572.76	1321.71	-1.85	1573.82	1296.92	105.94	1550.43	463.55	1020.82	71.78	1060.8	953.48	74.95	531.54
6.31	1588.5	90.97	33.79	1564.08	85.76	37.05	1394.31	111.48	24.15	1397.82	113.04	70.68	1312.09	-68.14	49.56	1301.71	-51.69	68.92	1217.81	-36.59	196.02	1258.49	-41.46	226.94	1481.09	36.48	1207.3	0	0	0	1477.78	39.74	1593.58	1460.64	141.94	1573.11	1331.63	-2	1574.35	1306.95	105.8	1551.34	463.84	1020.54	71.96	1060.66	953.69	74.84	531.05
6.32	1588.85	91.05	33.27	1565.24	85.68	37.01	1394.38	110.92	24.38	1398.39	111.73	70.63	1345.39	-69.06	47.84	1333.26	-52.51	66.31	1242.49	-36.69	188.24	1281.67	-41.1	220.77	1490.85	37.1	1207.45	0	0	0	1487.51	39.35	1593.52	1470.1	141.61	1573.4	1341.53	-2.19	1574.75	1316.99	105.91	1552.01	463.09	1020.73	71.77	1060.93	953.57	74.93	532.46
6.33	1589.45	90.17	33.53	1564.53	85.1	36.69	1394.26	110.55	24.78	1398.89	110.74	70.65	1378.61	-70	45.72	1366.51	-53.45	63.73	1267.2	-37.59	179.67	1305.33	-40.89	213.64	1498.93	37.54	1207.46	0	0	0	1497.56	38.53	1593.34	1480.59	141.32	1573.59	1351.4	-2.57	1575	1326.93	106.13	1552.6	462.95	1020.69	71.73	1061.22	953.28	75.07	533.3
6.34	1589.74	90.18	33.18	1565.13	84.93	36.43	1394.41	110.22	25.17	1399.41	109.91	70.79	1412.81	-71	43.81	1399.48	-54.63	60.72	1293.16	-37.63	169.58	1329.11	-41.89	206.26	1507.74	38.04	1207.36	0	0	0	1507.37	37.62	1592.99	1491.13	140.63	1573.59	1361.42	-2.95	1575.13	1336.87	105.86	1553.21	462.54	1020.94	71.55	1061.04	953.53	74.96	532.73
6.35	1589.58	89.69	32.88	1565.1	84.84	36.02	1394.27	110.25	25.58	1399.87	109.31	70.88	1447.47	-72.06	41.91	1434.67	-55.98	58.35	1319.7	-38.18	158.9	1353.96	-42.2	198.04	1516.6	38.63	1207.16	0	0	0	1517.43	36.79	1592.59	1500.87	140.02	1573.79	1371.3	-3.39	1575.12	1346.9	105.5	1553.73	462.56	1020.82	71.58	1061.21	953.45	75.01	533.22
6.36	1590.01	89.63	32.67	1564.62	84.59	35.58	1394.7	109.63	25.67	1400.32	109.12	71.05	1483.62	-73.06	40.6	1468.1	-57.25	55.68	1346.84	-39.85	148.29	1378.48	-43.92	189.9	1525.26	39	1206.71	0	0	0	1527.89	36.54	1592.06	1511.18	139.15	1573.81	1381.18	-3.77	1575	1357.07	104.86	1554.15	463.05	1020.71	71.74	1060.64	953.66	74.78	533.15
6.37	1590.67	89.19	32.79	1565.59	84.2	35.73	1394.86	109.29	25.86	1400.89	108.61	71.19	1519.37	-74.01	39.23	1502.21	-58.21	53.3	1374.77	-41.37	137.2	1404.38	-44.73	180.66	1534.76	39.57	1206.15	0	0	0	1537.8	35.36	1591.46	1521.13	138.46	1573.72	1390.91	-4.32	1574.7	1367	104.7	1554.41	462.82	1020.89	71.52	1060.92	953.59	74.98	531.36
6.38	1590.48	90.08	35.8	1565.17	85.32	37.97	1394.76	109.29	26.19	1401.39	108.52	71.34	1555.53	-76.26	36.25	1537.31	-58.97	51.43	1403.37	-43.56	126.32	1430.67	-45.99	171.21	1543.2	39.99	1205.46	0	0	0	1547.63	34.5	1590.73	1531.29	137.66	1573.44	1400.74	-4.84	1574.29	1376.97	104.42	1554.47	462.82	1020.95	71.53	1061.11	953.49	75.01	530.18
6.39	1590.75	89.36	36.39	1565.87	84.36	38.76	1395.05	108.79	26.26	1401.73	108.43	71.67	1590.88	-77.82	34.79	1571.95	-59.68	49.7	1432.82	-45.22	115.04	1457.75	-47.56	161.74	1552.14	40.37	1204.72	0	0	0	1557.37	33.26	1589.9	1541.35	136.65	1573.13	1410.69	-5.33	1573.72	1386.96	104.44	1554.39	462.4	1021.12	71.49	1061.07	953.45	74.95	530.17
6.4	1590.68	88.75	36.89	1564.45	83.68	38.74	1394.91	109.1	26.69	1402.36	107.87	71.67	1626.59	-77.75	35.08	1606.24	-60.39	48.27	1462.87	-47.9	104.37	1484.93	-49.68	152.48	1561.03	40.48	1203.9	0	0	0	1567.63	32.45	1588.99	1551.45	135.74	1572.75	1420.63	-5.92	1573.01	1397.42	103.36	1554.26	462.48	1020.87	71.61	1060.96	953.27	75.01	530.75
6.41	1592.32	88.72	37.91	1564.32	83.61	39.14	1395.36	108.03	26.51	1403.1	106.73	71.51	1661.2	-78.57	34.79	1640.11	-61.25	47.04	1493.02	-51.21	94.38	1512.21	-52.96	143.75	1571.02	40.74	1202.94	0	0	0	1577.41	31.28	1587.97	1561.57	134.81	1572.28	1430.56	-6.48	1572.18	1407.46	102.95	1553.92	463.16	1020.57	71.89	1060.94	953.6	74.94	531.37
6.42	1590.8	88.97	37.45	1564.81	83.78	39.41	1395.64	107.39	26.5	1403.36	106.95	71.83	1697.07	-79.37	35.49	1674.53	-61.98	46.6	1523.89	-54.94	84.85	1540.61	-55.15	134.67	1579.86	40.99	1201.88	0	0	0	1587.08	30.38	1586.94	1571.6	134.08	1571.66	1440.46	-7	1571.25	1417.72	102.36	1553.39	463.71	1020.59	71.96	1061.01	953.63	74.98	531.72
6.43	1591.1	89.63	37.06	1565.46	84.62	38.95	1395.65	107.51	26.86	1403.57	107.02	72.18	1731.14	-79.52	36.59	1708.32	-62.6	46.43	1555.6	-57.66	75.19	1569.58	-57.6	125.78	1588.99	41.01	1200.71	0	0	0	1597.46	29.57	1585.77	1582.44	133.12	1570.88	1450.25	-7.49	1570.23	1427.86	101.79	1552.77	463.27	1020.75	71.93	1060.89	953.41	74.96	529.59
6.44	1591.02	88.59	32.79	1565.65	83.25	36	1395.38	107.82	27.31	1404.08	106.58	72.23	1766.34	-80.19	38.34	1742.57	-63.2	47.14	1587.96	-60.16	66.01	1597.79	-61.66	117.95	1598.9	40.94	1199.57	0	0	0	1607.4	28.59	1584.53	1592.14	132.32	1569.96	1460.13	-8	1569.14	1437.88	101.74	1551.95	463.12	1021.37	71.63	1060.62	953.23	74.86	531.11
6.45	1591.17	89.54	32.2	1565.83	83.78	35.48	1395.69	107.31	27.34	1404.45	106.38	72.44	1800.61	-80.89	40.64	1776.89	-63.79	48.82	1619.65	-63.93	57.98	1626.27	-65.69	110.74	1607.55	40.85	1198.24	0	0	0	1617.31	27.56	1583.21	1602.53	131.26	1568.91	1470.07	-8.64	1567.92	1448.11	101.03	1551.08	463.02	1021.21	71.5	1060.74	953.54	74.81	530.27
6.46	1589.83	89.54	31.73	1565.97	84.14	35.38	1395.82	107.06	27.63	1404.84	106.08	72.65	1833.8	-80.7	44.09	1809.83	-64.53	50.8	1651.2	-68.19	50.89	1655.2	-69.16	103.89	1613.72	40.77	1196.34	0	0	0	1627.09	26.45	1581.83	1612.68	130.41	1567.81	1480.1	-9.18	1566.59	1458.44	100.34	1550.04	463.25	1020.94	71.66	1060.73	953.46	74.88	530.05
6.47	1590.03	90.21	31.37	1565.74	84.27	35.31	1395.8	107.09	28.12	1405.08	106.06	73.01	1866.25	-81.31	47.67	1841.96	-65.3	53.41	1683.61	-71.21	44.45	1684.25	-72.91	98.02	1622.74	40.69	1194.76	0	0	0	1637.02	25.32	1580.38	1622.92	129.36	1566.55	1490.03	-9.74	1565.12	1468.69	99.44	1548.77	462.91	1020.99	71.61	1060.85	953.11	75.04	531.08
6.48	1590.02	90.14	31.49	1565.61	84.57	35.11	1396.31	105.84	28.14	1405.34	105.86	73.5	1898.08	-82.03	52.23	1874.29	-66.05	57.26	1715.29	-74.97	39.35	1713.57	-75.44	92.48	1636.71	40.69	1193.69	0	0	0	1647.24	24.42	1578.79	1632.49	128.44	1565.21	1500	-10.27	1563.52	1478.53	99.24	1547.3	463.02	1021.03	71.72	1060.93	953.68	74.83	530.95
6.49	1589.75	90.33	31.17	1565.63	84.73	34.84	1395.92	106.83	29.25	1405.9	105.15	73.68	1929.21	-83.92	57.47	1904.91	-66.97	61.94	1747.59	-77.05	35.03	1742.16	-78.72	88.33	1647.82	40.57	1192.05	0	0	0	1657.16	23.08	1577.09	1643.12	127.39	1563.75	1509.79	-11.03	1561.82	1488.73	98.08	1545.82	463.51	1021.05	71.83	1060.75	953.67	74.83	531.69
6.5	1590.55	90.87	30.96	1566.64	85.04	34.93	1396.45	105.71	29.59	1406.42	104.26	74	1958.76	-84.55	64.93	1933.73	-67.9	67.72	1778.18	-80.51	32.44	1769.77	-82.18	85.5	1657.32	40.23	1190.19	0	0	0	1667.15	21.98	1575.39	1653.1	126.08	1562.24	1519.77	-11.87	1560.01	1499.04	96.52	1544.26	463.55	1020.78	71.89	1061.24	953.33	75.04	532.19
6.51	1591.21	90.69	31.29	1566.25	84.9	34.75	1396.59	105.21	30.2	1406.72	104.14	74.57	1986.33	-85.21	73.55	1961.81	-68.48	75.01	1808.19	-82.9	32.21	1797.69	-84.08	83.28	1666.91	40.4	1188.17	0	0	0	1677.31	20.8	1573.53	1663.16	125.1	1560.63	1529.87	-12.8	1558.13	1508.99	95.66	1542.51	463.51	1020.92	71.83	1060.91	953.65	74.93	531.96
6.52	1590.53	90.71	30.96	1566.82	84.79	34.98	1396.31	105.61	31.28	1406.79	104.51	75.58	2013.49	-85.05	82.03	1988.93	-70.08	80.25	1836.41	-85.23	32.98	1823.36	-86.9	82.8	1675.82	40.29	1186.15	0	0	0	1687.42	19.97	1571.7	1673.55	124.03	1558.99	1540.08	-13.73	1556.21	1518.99	94.69	1540.86	463.16	1020.98	71.79	1060.84	953.75	74.88	532.49
6.53	1591.25	90.88	31.1	1567.18	85.18	34.93	1396.95	104.12	31.81	1407.21	104.27	76.46	2037.37	-84.9	91.63	2014.09	-70.82	87.69	1863.07	-87.72	33.87	1846.67	-91.06	83.68	1685.81	40.05	1184.22	0	0	0	1697.23	18.39	1569.93	1683.96	122.35	1557.42	1550.17	-14.88	1554.3	1529.16	93.47	1539.11	463.11	1020.97	71.66	1061.14	953.56	75	533.41
6.54	1590.75	90.92	30.74	1566.29	85.06	34.62	1397	104.3	33.02	1407.76	103.98	77.48	2059.67	-84.72	100.6	2036.52	-72.97	95.35	1887.35	-90.45	35.03	1869.06	-93.54	84.32	1695.62	39.84	1182.27	0	0	0	1707.1	16.9	1568.16	1693.74	120.88	1556	1560.07	-16.46	1552.4	1539.38	91.49	1537.44	463.56	1020.72	71.87	1060.7	953.62	74.82	533.15
6.55	1590.72	91.15	30.52	1565.83	85.18	34.32	1397.22	104.18	34.43	1408.42	104.04	78.58	2079.38	-84.6	108.87	2058.6	-72.78	103.25	1909.53	-93.83	36.47	1889.51	-96.34	85.44	1706.28	39.56	1180.5	0	0	0	1716.89	15.52	1566.52	1703.41	119.26	1554.54	1569.99	-18.17	1550.52	1549.08	90.72	1535.78	463.8	1020.74	71.89	1060.75	953.68	74.87	533.43
6.56	1590.95	91.43	30.22	1566.35	85.85	33.96	1397.48	104.4	35.92	1409.4	103.56	79.76	2097.13	-82.04	116.68	2073.14	-74.81	105.21	1928.41	-97.74	38.05	1907.83	-98.74	86.21	1717.38	39.13	1178.75	0	0	0	1726.85	14.03	1564.96	1713.28	117.81	1553.1	1580.21	-19.64	1548.7	1558.87	89.55	1534.22	463.46	1020.85	71.77	1060.78	953.1	75.04	531.99
6.57	1590.81	91.18	30.29	1566.54	85.7	34.11	1397.85	104.69	37.51	1410.1	104.45	81.67	2111.42	-80.04	122.4	2088.26	-75.36	109.1	1945.05	-101.09	39.3	1923.44	-101.56	86.84	1726.81	38.61	1176.95	0	0	0	1736.82	12.3	1563.54	1723.72	116.22	1551.73	1590.32	-21.41	1546.97	1568.97	87.57	1532.7	463.7	1021.01	71.76	1061.03	953.54	75.06	531.15
6.58	1590.9	91.65	30.01	1566.59	85.9	34.02	1398.26	105.46	39.56	1411.13	105.12	83.59	2124.2	-79.62	125.41	2100.99	-73.11	110.51	1959.8	-102.93	38.75	1936.27	-104.87	86.9	1734.14	37.87	1175.09	0	0	0	1746.26	10.39	1562.31	1733.57	114.22	1550.77	1600.44	-23.22	1545.37	1579.4	84.79	1531.23	463.49	1021.2	71.75	1061.08	953.76	74.89	531.89
6.59	1590.7	91.64	30.01	1566.68	86.63	33.66	1398.77	105.8	41.44	1412.14	106.28	85.84	2133.83	-78.86	125.77	2110.66	-72.82	110.3	1971.05	-104.97	37.43	1946.57	-107.94	86.04	1741.04	36.96	1173.29	0	0	0	1756.37	8.54	1561.3	1743.06	112.46	1549.83	1610.53	-25.05	1543.9	1589.48	82.68	1529.88	463.13	1020.98	71.67	1060.68	953.35	74.89	531.76
6.6	1590.97	91.49	30.08	1566.69	87.3	33.34	1399.95	105.69	43.4	1413.41	107.14	88.26	2141.55	-80.19	121.4	2118.06	-73.58	106.7	1978.1	-107.15	35.2	1954.51	-109.9	83.9	1756.44	36.26	1173.04	0	0	0	1766.6	6.67	1560.41	1752.78	110.58	1549.13	1620.65	-26.97	1542.62	1599.49	80.84	1528.76	463.24	1020.62	71.85	1060.74	953.33	74.97	532.97
6.61	1590.99	91.79	29.7	1566.61	87.47	33.24	1400.87	106.15	45.81	1414.95	108.33	91.02	2146.84	-81.44	113.39	2123.25	-74.83	99.44	1979.8	-110.19	32.97	1960.36	-110.48	80.63	1768.65	35.5	1172.42	0	0	0	1777	4.71	1559.69	1762.84	108.15	1548.62	1630.77	-29.33	1541.51	1609.43	78.78	1527.85	463.29	1021.07	71.74	1061.26	953.19	75.12	532.23
6.62	1590.01	91.98	29.38	1566.96	87.89	33.32	1401.84	107.29	48.82	1416.93	109.17	93.95	2151.54	-84.02	102.14	2128.51	-77.29	89.28	1981.71	-109.5	31.49	1962.82	-110.38	77.57	1779.85	34.3	1171.99	0	0	0	1787.1	2.52	1559.17	1773.02	106.26	1548.28	1641.08	-31.59	1540.62	1619.41	76.68	1527.07	463.52	1020.98	71.82	1061.26	953.37	75.03	534.09
6.63	1590.3	92.15	29.41	1567.46	88.7	33.1	1403.35	107.63	52	1419.06	110.27	97.58	2158.28	-88.42	89	2133.82	-78.06	83.64	1984.11	-109.52	31.08	1966.1	-109.97	76	1790.4	32.8	1171.74	0	0	0	1797.06	0.6	1559.01	1782.86	103.93	1548.39	1651.35	-34.03	1540.03	1629.76	73.59	1526.73	463.47	1020.76	71.81	1061.12	953.55	75	534.81
6.64	1589.96	92.38	29.26	1566.71	88.95	32.78	1405.01	108.66	56.03	1421.63	111.53	101.78	2164.28	-90.34	77.15	2138.12	-78.32	77.31	1986.03	-109.95	31.02	1972.94	-110.94	76.47	1801.3	31.37	1171.94	0	0	0	1807.22	-1.65	1559.38	1793.13	101.57	1548.91	1661.61	-36.47	1540.01	1639.67	71.04	1526.94	463.82	1021.1	71.79	1060.83	953.49	74.92	531.89
6.65	1590.44	92.36	29.76	1566.79	89.3	32.68	1407.53	109.08	60.56	1422.95	114.37	108.23	2169.65	-90.26	66.46	2141.93	-77.54	68.48	1988.01	-109.95	30.68	1978.06	-112.25	76.29	1811.08	29.74	1172.58	0	0	0	1817.08	-4.04	1560.34	1802.81	99.41	1549.98	1671.81	-39.07	1540.66	1649.47	68.76	1527.74	462.47	1021.13	71.55	1061.04	953.58	74.93	532.81
6.66	1590.09	92.29	29.75	1566.35	89.33	32.52	1410.16	110.25	65.94	1426.94	115.48	113.93	2172.79	-87.3	57.27	2145.49	-75.3	60.84	1989.96	-110.09	30.44	1980.67	-113.68	75.76	1822.22	28.06	1173.89	0	0	0	1826.89	-6.48	1561.65	1812.51	97.06	1551.62	1681.94	-42.09	1541.8	1659.37	66.21	1529.19	462.57	1020.92	71.63	1060.89	953.6	74.91	532.64
6.67	1589.35	92.48	29.66	1566.66	90.78	34.35	1413.76	111.25	71.77	1433.12	115.5	118.72	2174.96	-84.47	49.38	2147.81	-72.63	54.31	1990.91	-111.12	30.62	1983.88	-114.51	75.83	1833.71	26.5	1175.8	0	0	0	1837.39	-8.96	1563.28	1822.59	94.76	1553.44	1692.24	-44.79	1543.3	1669.39	63.35	1531.05	463.07	1021	71.68	1061.3	953.27	75.13	533.25
6.68	1590.1	93.07	29.72	1566.25	90.84	34.33	1418.7	111.38	77.96	1437.28	118.25	127.22	2176.58	-82.9	44.25	2149.59	-71.05	49.92	1992.63	-110.46	30.44	1987.36	-114.13	75.82	1844.3	24.94	1178.14	0	0	0	1847.89	-11.24	1565.17	1832.63	92.37	1555.71	1702.45	-47.62	1545.02	1679.3	60.77	1533.12	462.89	1020.96	71.57	1060.88	953.32	75.01	533.5
6.69	1590.22	93.09	29.76	1565.55	90.26	34.15	1424.05	112.09	85.35	1444.01	118.23	133.77	2177.17	-82.24	41.71	2150.4	-70.6	47.51	1993.14	-110.58	30.73	1989.39	-114.19	76.37	1856.01	23.39	1180.89	0	0	0	1857.81	-13.79	1567.27	1842.12	89.7	1558.24	1712.54	-50.51	1547	1689.33	58.03	1535.44	462.72	1021.2	71.54	1060.73	953.67	74.88	533.22
6.7	1590.74	93.28	29.81	1566.85	89.96	34.5	1430.36	112.52	93.29	1452.91	118.45	141.07	2178.07	-81.51	39.64	2151	-70.16	45.42	1993.53	-110.58	30.75	1990.12	-114.07	76.64	1866.45	21.81	1183.8	0	0	0	1868.52	-16.25	1569.51	1852.05	87.44	1560.91	1722.61	-53.25	1549.18	1699.4	55.24	1537.99	462.58	1021.04	71.57	1060.9	953.49	74.97	533.01
6.71	1591.14	93.56	29.38	1567.89	89.43	34.53	1438.33	112.19	101.64	1464.17	117.86	148.13	2177.83	-80.56	38.02	2151.54	-69.5	43.93	1993.67	-110.97	31.08	1991.22	-113.95	76.92	1876.79	20.29	1186.89	0	0	0	1878.29	-18.79	1571.87	1861.9	85.06	1563.62	1732.75	-56.09	1551.5	1709.11	52.87	1540.67	462.49	1020.87	71.51	1060.66	953.32	74.93	531.63
6.72	1592	93.47	29.4	1568.86	89.25	34.27	1447.15	111.61	110.61	1476.98	115.78	153.28	2178.87	-80.84	36.82	2151.79	-69.25	42.82	1994.18	-110.52	30.9	1992.74	-113.63	77.1	1887.41	18.66	1190.13	0	0	0	1887.52	-20.33	1574.77	1871.3	82.86	1566.25	1743	-58.68	1553.8	1719.12	50.17	1543.35	462.64	1021.12	71.53	1061.29	953.47	74.92	532.04
6.73	1593.28	93.8	28.93	1570.46	89.02	34.13	1456.64	111.89	122.26	1489.97	114.53	159.96	2178.71	-80.35	36.15	2151.7	-69.28	41.85	1993.96	-110.99	31.11	1993.96	-112.82	77.04	1897.75	17.11	1193.25	0	0	0	1896.91	-22.52	1576.9	1881.31	80.51	1568.65	1753.3	-61.06	1555.84	1728.93	47.84	1545.82	463.68	1021.01	71.76	1061.37	953.49	75.07	531.21
6.74	1595.89	94.28	28.22	1575.02	89.04	34.66	1468.57	109.17	130.93	1503.76	113.15	166.88	2178.74	-80.34	35.29	2151.85	-69.13	41.18	1994.4	-110.58	31.02	1994.34	-112.88	77.37	1908.68	15.66	1196.18	0	0	0	1906.88	-24.73	1578.64	1891.29	77.86	1570.96	1763.34	-63.53	1557.54	1738.58	45.68	1548.02	463.37	1020.91	71.75	1060.83	953.31	74.98	531.41
6.75	1597.77	94.37	27.09	1578.31	88.85	34.72	1480.83	107.08	142.05	1517.76	112.09	174.81	2178.94	-79.54	35.1	2152.26	-68.94	40.73	1994.31	-110.6	31.19	1995.23	-112.21	77.42	1919.63	14.25	1198.78	0	0	0	1917.21	-26.84	1580.21	1901.37	75.51	1573.02	1773.31	-65.81	1558.92	1748.42	43.26	1549.8	463.35	1021.06	71.76	1061.17	953.53	74.88	531.22
6.76	1601.62	94.96	25.84	1584.61	88.78	36.07	1495.02	103.89	153.16	1533.21	108.65	182.92	2179.32	-79.43	34.84	2152.42	-68.82	40.29	1994.84	-109.92	31.02	1995.78	-111.84	77.59	1931.06	13.02	1201.12	0	0	0	1926.74	-28.83	1581.69	1910.84	74	1574.77	1783.41	-67.88	1560.04	1758.25	41.06	1551.31	462.35	1021.09	71.49	1061.41	953.12	75.14	532.74
6.77	1605.05	95.34	24.54	1591.39	88.76	37.55	1509.8	101.64	164.57	1550.01	105.25	191.32	2179.51	-79.44	34.35	2152.77	-68.63	40.02	1994.8	-109.73	31.24	1996.3	-111.19	77.66	1941.34	11.92	1202.96	0	0	0	1936.34	-30.72	1583.05	1920.31	72.28	1576.44	1793.28	-70.02	1560.94	1767.67	39.68	1552.44	463.1	1021.07	71.74	1061.4	953.23	75.2	531.13
6.78	1610.18	96.53	23.14	1599.14	89.14	39.15	1526.06	98.45	175.29	1567.65	102.28	199.38	2179.61	-79.38	33.88	2153.1	-68.44	39.79	1994.93	-109.43	31.5	1997	-110.31	77.47	1951.38	11.14	1204.23	0	0	0	1945.97	-32.33	1584.38	1929.96	70.29	1578.06	1803.34	-71.8	1561.66	1777.92	37.03	1553.45	462.92	1021.4	71.59	1061.21	953.64	75	528.88
6.79	1614.74	98.52	22.36	1608.42	89.79	41.15	1542.98	94.78	185.76	1586.64	98.08	206.57	2180.09	-79.12	33.8	2153.39	-68.22	39.61	1995.12	-109.05	31.68	1998.11	-109.02	77.15	1961.65	10.69	1205.1	0	0	0	1955.55	-33.82	1585.59	1939.83	68.62	1579.49	1813.27	-73.54	1562.24	1787.37	35.6	1554.17	462.41	1021.2	71.44	1061.03	953.38	74.92	529.76
6.8	1621.67	99.28	21.42	1619.78	90.66	44.73	1559.9	90.77	195.63	1605.64	94.98	214.01	2180.05	-79.24	33.3	2153.22	-68.09	39.22	1995.61	-108.34	31.65	1998.54	-108.41	77.07	1971.03	10.41	1205.56	0	0	0	1965.01	-35.08	1586.76	1949.23	67.63	1580.68	1823.18	-75.16	1562.63	1797.18	33.67	1555.68	463.07	1021.02	71.59	1061.03	953.57	74.92	532.34
6.81	1634.68	100.02	26.56	1633.64	91.07	49.96	1581.9	86.69	203.24	1625.94	90.67	220.96	2179.86	-78.87	33.21	2153.52	-67.86	39.17	1995.56	-108.27	31.85	1998.69	-108.03	77.08	1980.71	10.5	1205.7	0	0	0	1975.06	-36.19	1587.75	1958.69	66.3	1581.75	1833.12	-76.73	1562.89	1806.92	31.65	1556.24	462.89	1020.93	71.63	1060.92	953.42	74.93	532.05
6.82	1651.29	101.32	32.5	1649.82	91.85	55.26	1603.23	82.44	210.13	1646.21	86.61	227.06	2180.57	-79.18	33.13	2153.34	-67.69	38.9	1996.04	-107.61	31.75	1998.85	-107.8	77.24	1990.15	10.56	1205.52	0	0	0	1984.69	-37.09	1588.68	1968.03	65.31	1582.69	1843.12	-78.14	1563.11	1816.35	29.87	1556.51	462.23	1021.01	71.46	1061.1	953.34	74.9	532.26
6.83	1673.13	103	39.16	1671.3	92.74	61.6	1622.94	78.65	215.91	1666.16	83.38	232.77	2180.65	-79.13	32.93	2153.53	-67.5	38.89	1996.12	-107.44	31.8	1999.4	-107.13	77.14	1999.22	10.76	1205.38	0	0	0	1994.45	-37.84	1589.49	1977.47	64.47	1583.6	1853.14	-79.46	1563.33	1826.17	28.54	1556.81	462.28	1020.79	71.52	1061.29	953.35	74.95	531.43
6.84	1696.84	104.75	45	1694.44	93.78	66.98	1643.71	73.81	219.56	1686.81	78.64	237.6	2181.02	-78.9	33.15	2153.58	-67.35	38.82	1996.18	-107.35	31.92	1999.6	-106.97	77.28	2007.59	10.67	1205.23	0	0	0	2004.21	-38.39	1590.27	1986.63	63.6	1584.53	1862.94	-80.7	1563.62	1835.71	27.44	1557.08	462.6	1021.35	71.42	1061.03	953.45	74.92	530.53
6.85	1722.11	106.32	49.81	1719.25	94.64	71.53	1664.16	70.34	222.33	1708.12	74.54	241.38	2180.92	-78.77	33.07	2153.5	-67.26	38.72	1996.02	-107.48	32.12	2000.01	-106.57	77.17	2016.78	10.7	1205.18	0	0	0	2013.99	-38.8	1591.01	1995.91	63.35	1585.34	1872.89	-81.65	1563.99	1845.23	26.44	1557.47	462.63	1020.97	71.56	1060.97	953.88	74.85	530.6
6.86	1748.78	107.24	53.94	1744.92	95.07	75.03	1685.32	66.88	223.69	1729.51	71.33	243.82	2180.76	-78.59	33.16	2153.46	-67.19	38.66	1995.94	-107.54	32.25	2000.06	-106.61	77.24	2025.92	10.61	1205.23	0	0	0	2023.65	-39.12	1591.71	2005.01	62.84	1586.08	1882.68	-82.82	1564.41	1854.72	24.88	1557.95	462.76	1021.09	71.58	1061.52	953.48	75.07	531.71
6.87	1776.44	107.49	57.05	1772.56	94.78	78.07	1707.78	63.33	223.59	1751.53	68.41	244.89	2180.8	-78.71	33.1	2153.38	-67.14	38.62	1996.18	-107.07	32.1	2000.01	-106.71	77.39	2034.36	10.48	1205.37	0	0	0	2033.46	-39.28	1592.43	2014.73	62.09	1586.8	1892.61	-83.71	1564.98	1864.13	24.13	1558.52	462.77	1021.1	71.56	1061.43	953.79	74.91	531.31
6.88	1805.62	106.86	59.36	1799.65	93.95	79.5	1730.14	61.19	222.58	1774.14	65.54	244.58	2180.91	-78.75	33.06	2153.97	-67.1	38.86	1996.27	-106.86	32.14	2000.04	-106.68	77.44	2043.39	10.26	1205.81	0	0	0	2043.45	-39.24	1593.09	2024.01	62.01	1587.39	1902.64	-84.44	1565.65	1873.52	23.24	1559.2	462.75	1021.26	71.45	1061.31	953.42	75.09	532.14
6.89	1835.06	105.52	60.36	1828.09	92.49	80.09	1753.16	58.92	220.08	1796.36	63.33	243.28	2180.73	-78.43	33.1	2153.98	-67.06	38.82	1996.43	-106.54	32.13	2000.48	-106.16	77.28	2052.13	10.03	1206.34	0	0	0	2052.99	-39.08	1593.69	2032.97	62.43	1587.96	1912.57	-85.1	1566.35	1882.65	22.26	1559.79	462.56	1021.07	71.6	1061.26	953.57	74.96	532.95
6.9	1865.72	103.67	60.71	1858.27	90.48	80.19	1776.69	56.96	216.22	1818.9	60.91	240.82	2181.07	-78.61	33.18	2154.08	-67.01	38.81	1996.59	-106.33	32.16	2000.27	-106.39	77.62	2060.64	9.74	1206.82	0	0	0	2063.07	-38.73	1594.22	2041.88	62.45	1588.44	1922.42	-85.74	1567.08	1892.01	21.38	1560.45	463.06	1020.8	71.68	1061	953.6	74.88	532.95
6.91	1897.59	101.74	60.55	1889.11	88.52	79.62	1800.72	54.97	211	1841.72	58.59	237.19	2181.12	-78.81	33	2154.11	-67.06	38.78	1996.45	-106.36	32.25	2000.61	-105.95	77.65	2069.04	9.36	1207.24	0	0	0	2072.76	-38.34	1594.64	2050.37	62.83	1588.71	1932.28	-86.37	1567.75	1901.11	20.57	1560.97	463.32	1020.89	71.63	1061.18	953.58	74.96	532.44
6.92	1930.67	99.77	60.11	1920.6	86.59	78.38	1824.42	54.03	204.64	1864.82	57	232.7	2181.2	-78.59	33.17	2154.27	-67	38.77	1996.64	-106	32.31	2000.62	-105.97	77.82	2077.47	9.01	1207.53	0	0	0	2082.2	-37.84	1594.96	2059.39	63.23	1588.79	1942.1	-87	1568.38	1910.47	20.14	1561.42	463.11	1020.65	71.78	1060.71	953.23	74.96	532.43
6.93	1964.09	97.92	59.16	1953.54	84.81	77.02	1848.98	52.58	196.7	1887.73	56.1	227.14	2181.1	-78.69	33.02	2154.44	-66.91	38.76	1996.78	-105.73	32.46	2000.43	-106.19	78.16	2085.88	8.68	1207.69	0	0	0	2091.7	-37.22	1595.25	2068.35	63.68	1588.75	1951.9	-87.61	1568.9	1919.67	19.34	1561.76	463.01	1020.7	71.67	1060.49	953.45	74.83	532.83
6.94	1998.45	96.3	58.03	1986.46	83.33	75.01	1873.81	52.16	188.28	1911.57	54.76	220.45	2181.93	-78.57	33.27	2154.88	-66.8	38.87	1996.79	-105.47	32.63	2000.78	-105.67	78.13	2094.01	8.36	1207.72	0	0	0	2100.8	-36.57	1595.46	2077.06	64.12	1588.74	1961.82	-87.88	1569.34	1928.24	18.54	1561.87	463.61	1020.83	71.77	1060.72	953.58	74.95	534.03
6.95	2033.73	95	56.99	2019.98	82.04	72.85	1899.65	50.86	178.31	1936.23	53.67	212.95	2182.22	-78.2	33.58	2155.31	-66.7	38.9	1997.16	-104.71	32.62	2000.98	-105.26	78.13	2102.17	7.88	1207.64	0	0	0	2110.13	-35.88	1595.57	2085.72	64.71	1588.5	1971.46	-88.33	1569.67	1937.66	18.21	1561.94	463.67	1020.99	71.75	1061.04	953.82	74.77	534.87
6.96	2068.39	93.88	55.5	2053.98	81.07	70.59	1925.01	51.93	168.68	1960.68	52.84	204.88	2182.58	-78.33	33.59	2155.82	-66.46	38.86	1996.95	-104.96	33.1	2000.75	-105.47	78.5	2110.85	7.51	1207.55	0	0	0	2119.48	-35.09	1595.62	2094.48	65.32	1588.22	1981.04	-88.71	1569.84	1946.74	17.76	1561.79	463.72	1020.96	71.75	1061.02	953.48	74.93	531.6
6.97	2103.67	93.11	54.13	2088.36	80.36	68.41	1952.87	50.22	157.43	1985.13	53.63	196.58	2182.31	-76.5	36.49	2155.8	-66.27	38.51	1997.26	-104.29	33.11	2001.41	-104.63	78.37	2119.59	7.29	1207.29	0	0	0	2128.74	-34.31	1595.58	2103.11	65.98	1587.84	1990.56	-89.08	1569.89	1955.41	16.49	1561.44	463.19	1021.07	71.75	1061.01	953.31	74.97	532.54
6.98	2139.18	92.53	53.04	2122.79	79.83	66.25	1979.47	51.66	146.65	2011.56	52.67	187.19	2182.02	-76.08	36.47	2155.89	-65.9	38.49	1997.91	-103.13	32.92	2001.5	-104.64	78.65	2127.94	7	1206.85	0	0	0	2137.94	-33.47	1595.47	2111.69	66.56	1587.4	2000.08	-89.36	1569.82	1964.06	16.72	1561.06	463.14	1021.12	71.7	1060.84	953.72	74.9	532.73
6.99	2173.64	92.15	51.81	2157.36	79.64	64.39	2008.9	49.27	135.17	2037.05	53.81	178.01	2182.26	-75.62	36.47	2156	-65.4	38.54	1997.63	-103.31	33.41	2001.79	-104.29	78.82	2137.55	6.93	1206.22	0	0	0	2147.18	-32.61	1595.26	2120.14	67.17	1586.9	2009.68	-89.44	1569.66	1972.86	16.27	1560.63	462.75	1021.09	71.57	1061.36	953.45	75.14	531.29
7	2208.94	92.17	51.38	2191.52	79.74	62.6	2038.92	49.87	122.65	2063.85	54.64	168.43	2181.97	-75.25	36.15	2155.73	-65.07	38.5	1997.61	-103.17	33.77	2002.11	-103.97	78.98	2145.16	6.66	1205.64	0	0	0	2156.2	-31.76	1594.99	2128.56	67.66	1586.27	2009.68	-89.44	1569.66	1981.59	15.56	1559.93	462.64	1021.11	71.6	1061.52	953.44	75.24	532.27
7.01	2243.65	92.42	51.08	2225.91	80.15	61.42	2069.46	50.64	110.57	2091.68	55.14	158.28	2181.95	-75.01	36.18	2155.54	-64.86	38.68	1997.84	-102.76	33.91	2002.27	-103.97	79.35	2153.27	6.37	1204.81	0	0	0	2165.28	-30.91	1594.6	2136.88	68.47	1585.56	2009.68	-89.44	1569.66	1990.28	15.1	1559.19	462.53	1021.38	71.5	1061.26	953.68	74.95	532.64
7.02	2278.06	93.02	51.2	2259.86	80.88	60.4	2101.24	50.81	98.5	2119.38	56.86	148.46	2182.02	-74.87	36.49	2155.21	-64.86	38.83	1997.9	-102.59	34.27	2002.74	-103.63	79.46	2161.45	6.01	1203.93	0	0	0	2174.2	-30.02	1594.14	2145.25	69.02	1584.74	2009.68	-89.44	1569.66	1998.94	14.86	1558.4	462.41	1021.38	71.46	1061.49	953.56	75.01	530.54
7.03	2312.11	93.95	51.52	2293.8	81.85	59.9	2133.04	52.11	87.31	2148.51	57.27	138.04	2181.85	-74.98	36.45	2155.04	-65.17	38.62	1998.12	-102.32	34.44	2002.7	-103.8	79.85	2169.96	5.81	1203	0	0	0	2183.2	-29.13	1593.56	2153.38	69.7	1583.9	2009.68	-89.44	1569.66	2007.88	14.5	1557.5	463.18	1021.17	71.67	1061.11	953.48	75.04	531.18
7.04	2345.63	94.98	51.89	2326.55	82.99	59.1	2165.74	53.06	76.23	2177.05	58.8	128.12	2182.24	-77.68	32.85	2154.06	-65.82	37.5	1998.26	-102.09	34.62	2002.96	-103.83	80.11	2178.7	5.66	1201.99	0	0	0	2192.05	-28.26	1592.93	2161.69	70.5	1582.94	2009.68	-89.44	1569.66	2016.69	14.09	1556.62	463.12	1020.73	71.75	1061.36	953.13	75.29	531.36
7.05	2379.81	96.13	53.17	2358.96	84.29	58.46	2197.24	54.82	66.3	2205.81	60.65	118.94	2182.31	-78.1	32.28	2155.14	-66.43	37.74	1998.57	-101.72	34.74	2003.17	-103.86	80.43	2186.79	5.5	1201.03	0	0	0	2200.85	-27.47	1592.18	2169.53	71.16	1581.97	2009.68	-89.44	1569.66	2025.04	13.95	1555.57	462.86	1020.76	71.71	1061.27	953.32	75.09	531.02
7.06	2413.13	97.34	54.78	2392.18	85.64	59.09	2228.8	57.4	57.66	2234.14	63.04	110.47	2182.54	-78.92	31.77	2155.25	-66.88	37.55	1998.52	-101.78	35.24	2003.43	-103.88	80.8	2195.11	5.41	1200.09	0	0	0	2209.4	-26.66	1591.37	2178.13	71.7	1580.89	2009.68	-89.44	1569.66	2033.59	13.53	1554.65	463.26	1020.91	71.72	1061.45	953.56	75.05	532.08
7.07	2444.95	98.73	57.01	2424.26	87.1	60.39	2259.46	60.04	50.49	2263.39	63.97	102.27	2182.23	-79.14	31.53	2155.47	-67.18	37.56	1998.84	-101.46	35.53	2003.72	-103.78	81.23	2203.1	5.39	1199.06	0	0	0	2217.92	-25.85	1590.44	2186.34	72.21	1579.79	2009.68	-89.44	1569.66	2042.11	13.36	1553.52	463.49	1020.77	71.78	1060.96	953.45	75.09	533.27
7.08	2475.57	100.18	60.1	2454.72	88.82	62.37	2288.75	64.23	44.49	2290.61	67.14	96.31	2181.91	-79.48	31.29	2155.42	-67.34	37.44	1998.78	-101.58	36.22	2004.06	-103.81	81.8	2211.78	5.43	1198.03	0	0	0	2226.66	-25.02	1589.34	2194.4	73.16	1578.52	2009.68	-89.44	1569.66	2050.54	13.4	1552.4	463.65	1020.87	71.82	1061.08	953.3	75.09	532.56
7.09	2504.98	101.79	64.24	2484.46	90.68	65.71	2318.81	66.47	39.35	2316.76	70.76	91.56	2182.13	-79.62	31.26	2155.42	-67.41	37.34	1999.05	-101.11	36.71	2004.34	-103.89	82.51	2220.15	5.58	1196.95	0	0	0	2235.38	-24.2	1588.13	2202.5	73.88	1577.23	2009.68	-89.44	1569.66	2058.8	13.76	1551.2	462.8	1020.98	71.61	1061.16	953.35	75.06	531.56
7.1	2532.68	103.46	69.49	2512.06	92.64	69.9	2347.19	69.67	36.09	2343.84	72.28	87.42	2182.44	-79.75	31.26	2155.42	-67.51	37.27	1999.06	-100.87	37.41	2004.52	-103.98	83.28	2228.85	5.82	1195.84	0	0	0	2243.85	-23.36	1586.85	2210.62	74.24	1575.88	2009.68	-89.44	1569.66	2067.49	13.69	1549.96	462.66	1021.16	71.49	1061.19	953.62	74.96	530.16
7.11	2558.82	105.07	76.47	2537.69	94.54	75.47	2373.76	73.17	34.3	2369.14	74.17	84.6	2182.16	-79.66	31.07	2155.54	-67.58	37.22	1998.8	-101.14	38.55	2004.92	-103.94	84.06	2237.23	6.07	1194.66	0	0	0	2252.45	-22.46	1585.48	2218.92	75.03	1574.33	2009.68	-89.44	1569.66	2075.92	13.75	1548.72	462.12	1021.12	71.37	1061.41	953.26	75.06	530.06
7.12	2582.18	106.53	84.54	2561.5	96.25	82.64	2398.88	75.92	33.64	2392.07	76.47	83.39	2182.62	-79.93	30.99	2155.77	-67.62	37.19	1998.82	-101.12	39.6	2005.63	-103.59	84.78	2245.7	6.33	1193.44	0	0	0	2260.77	-21.53	1584.09	2226.99	76.06	1572.79	2009.68	-89.44	1569.66	2084.02	14.3	1547.4	462.39	1021.31	71.31	1061.41	953.43	75.11	528.66
7.13	2602.32	107.92	93.26	2582.47	97.74	90.7	2420.8	79.5	34.19	2411.81	79.49	83.42	2183.04	-79.74	31.26	2155.68	-67.7	37.03	1998.8	-101.29	40.6	2005.96	-103.96	85.91	2254.47	6.65	1192.26	0	0	0	2269	-20.53	1582.69	2234.89	76.67	1571.33	2009.68	-89.44	1569.66	2091.33	15.24	1544.68	462.44	1021.3	71.41	1061.36	953.66	74.97	530.97
7.14	2621.31	108.95	103.01	2600.77	98.8	98.95	2441.99	80.78	34.17	2430.59	80.65	83.25	2182.69	-79.84	31.12	2155.84	-67.87	36.97	1998.89	-101.42	41.59	2006.48	-104.08	86.86	2262.85	6.99	1190.96	0	0	0	2277.12	-19.47	1581.3	2242.88	77.55	1569.8	2009.68	-89.44	1569.66	2099.51	15.42	1542.91	462.63	1020.87	71.55	1061.42	953.54	75.05	533.07
7.15	2636.32	109.48	111.12	2615.9	99.37	106.1	2459.54	83	34.33	2446.28	82.31	83.29	2183.36	-80.16	31.07	2155.7	-68	36.81	1998.92	-101.79	42.69	2007.27	-104.4	88.05	2271.11	7.36	1189.67	0	0	0	2285.02	-18.34	1580.06	2250.9	78.54	1568.35	2009.68	-89.44	1569.66	2107.39	16.13	1541.57	462.84	1020.7	71.7	1061.44	953.45	75.02	531.93
7.16	2649.2	108.94	117.38	2628.68	99.19	111.55	2474.12	85.28	34.37	2459.44	83.99	83.21	2183.24	-79.92	31.12	2156.02	-68.19	36.88	1999.15	-102.24	43.78	2007.87	-105.17	89.38	2280.07	7.78	1188.43	0	0	0	2292.9	-17.15	1578.92	2258.98	79.5	1567.02	2009.68	-89.44	1569.66	2114.82	17.61	1540.18	462.76	1020.53	71.76	1061.23	953.69	74.95	531.34
7.17	2659.61	107.41	121	2639.54	98.08	114.93	2485.86	87.24	33.61	2469.55	86.36	82.76	2182.95	-80.5	30.46	2156.24	-68.37	36.84	1999.56	-102.57	44.92	2009.22	-105.22	90.51	2288.62	8.34	1187.23	0	0	0	2300.59	-15.87	1577.89	2266.34	80.81	1565.89	2009.68	-89.44	1569.66	2122.69	18.62	1538.67	462.63	1021.21	71.49	1061.47	953.62	75.14	532.35
7.18	2667.35	104.96	121.65	2647.35	96.02	115.23	2494.15	89.24	32.19	2477.38	88.56	81.62	2183.39	-80.47	30.63	2156.54	-68.64	36.87	2000.09	-103.01	46.23	2010.27	-105.98	92.11	2297.2	8.92	1186.22	0	0	0	2308.41	-14.49	1577.01	2274.07	82.13	1564.8	2009.68	-89.44	1569.66	2130.84	19.36	1537.41	462.25	1021.23	71.46	1061.49	953.38	75.22	530.52
7.19	2673.35	102.04	119.34	2652.95	93.47	112.78	2500.79	89.78	29.44	2483.54	89.46	79.14	2183.82	-80.99	30.29	2156.79	-68.91	36.91	2000.77	-103.51	47.65	2011.62	-106.54	93.68	2306.15	9.54	1185.37	0	0	0	2316.23	-12.98	1576.27	2281.91	83.66	1563.84	2009.68	-89.44	1569.66	2139.1	20.04	1536.28	462.09	1021.31	71.34	1061.96	953.4	75.26	531.67
7.2	2677.34	99.06	113.82	2656.93	90.87	107.71	2503.17	90.27	28.21	2487.12	90.15	76.39	2183.82	-80.95	30.33	2156.52	-69.38	36.7	2001.56	-103.95	49.13	2013.25	-106.95	95.42	2315.04	10.39	1184.69	0	0	0	2323.86	-11.37	1575.69	2289.48	85.28	1562.99	2009.68	-89.44	1569.66	2146.85	21.51	1535.07	462.36	1021.38	71.33	1061.52	953.72	74.93	532.48
7.21	2679.56	97.3	105.94	2659.11	89.34	100.4	2503.41	90.5	26.51	2490.1	89.3	72.58	2183.23	-81.11	30.02	2156.55	-69.9	36.68	2002.15	-104.75	50.89	2014.67	-107.94	97.43	2324.33	11.36	1184.26	0	0	0	2331.12	-9.62	1575.24	2296.97	87.26	1562.25	2009.68	-89.44	1569.66	2154.36	23.46	1533.89	462.62	1020.89	71.6	1061.17	953.69	74.98	530.62
7.22	2681.84	96.81	98.05	2661.16	88.73	92.85	2505.38	89.2	25.18	2490.18	87.92	69.38	2183.2	-81.14	30.18	2156.78	-70.59	36.89	2002.96	-105.68	52.66	2016.25	-108.72	99.51	2333.76	12.67	1184.04	0	0	0	2338.67	-7.73	1574.94	2304.16	89.14	1561.68	2009.68	-89.44	1569.66	2161.64	25.72	1532.73	462.98	1020.79	71.85	1060.97	953.74	74.87	529.26
7.23	2687.41	98.01	89.25	2666.16	89.4	85.43	2507.76	89.51	25.1	2493.67	85.28	66.78	2183.29	-81.74	30.12	2156.66	-71.34	36.97	2003.97	-106.84	54.83	2017.04	-110.8	102.55	2342.79	14.13	1184.01	0	0	0	2346.16	-5.72	1574.95	2311.95	90.95	1561.37	2009.68	-89.44	1569.66	2169.49	27.17	1531.89	462.46	1021.31	71.62	1061	953.29	75.09	529.6
7.24	2693.21	99.26	78.6	2671.58	90.34	77.17	2510.04	88.87	24.67	2498.71	88.73	68.19	2182.9	-81.78	30.09	2156.83	-71.89	37.19	2005.06	-108.77	58.03	2018.3	-112.96	106.3	2352.18	15.7	1184.31	0	0	0	2353.41	-3.59	1575.42	2319.01	93.1	1561.62	2009.68	-89.44	1569.66	2176.72	29.14	1531.42	462.68	1020.86	71.62	1061.34	953.11	75.31	531.2
7.25	2696.97	99.28	68.61	2675.35	90.31	68.59	2511.21	89.2	24.88	2505.72	89.07	68.71	2182.7	-81.98	30.01	2156.85	-72.3	37.32	2006.68	-110.51	61.93	2020.39	-115.59	111	2360.83	17.21	1185	0	0	0	2360.92	-1.27	1576.33	2326.3	95.31	1562.17	2009.68	-89.44	1569.66	2184.34	31.12	1531.44	462.96	1020.9	71.66	1061.58	953.06	75.25	532.22
7.26	2700.02	97.86	59.97	2678.64	89.06	61.33	2512.54	89.59	24.74	2507.79	90.99	68.68	2182.96	-81.91	30.27	2156.86	-72.58	37.46	2008.77	-112.4	66.48	2023.6	-117.47	115.73	2370.23	18.97	1186.14	0	0	0	2368.38	1.09	1577.56	2333.61	97.66	1563.07	2009.68	-89.44	1569.66	2192.55	32.21	1531.94	462.99	1021.07	71.63	1061.4	953.33	75.18	530.69
7.27	2703.04	95.61	53.22	2681.07	86.94	55.36	2513.22	90.38	24.77	2510.24	90.93	67.99	2183.01	-82.11	30.1	2157.52	-72.71	37.84	2012.23	-113.05	71.09	2028.56	-117.55	120.2	2379.37	20.76	1187.66	0	0	0	2375.87	3.54	1579.01	2340.89	100.2	1564.16	2009.68	-89.44	1569.66	2199.54	35.17	1532.55	463.22	1020.74	71.77	1061.28	953.54	75.05	532.8
7.28	2704.47	93.81	48.48	2682.34	85.16	50.89	2513.96	90.49	24.81	2512.64	90.38	67.46	2183.6	-82.24	30.34	2157.74	-72.74	38.13	2014.69	-115.33	77.34	2034.55	-117.3	125.15	2388.37	22.67	1189.49	0	0	0	2383.03	6.06	1580.66	2348.1	102.76	1565.42	2009.68	-89.44	1569.66	2206.87	37.47	1533.33	463.19	1020.75	71.81	1061.28	953.45	75.12	532.46
7.29	2705.38	93.26	46.7	2683.1	84.64	49.12	2515.33	89.34	24.37	2514.25	90.43	67.75	2184.31	-82.19	30.6	2158.17	-72.42	38.76	2019.81	-115	83.04	2040.33	-118.55	131.25	2397.64	24.69	1191.76	0	0	0	2390.38	8.63	1582.48	2355.31	105.28	1566.92	2009.68	-89.44	1569.66	2214.12	39.94	1534.42	462.74	1020.62	71.79	1061.51	953.51	75.1	531.87
7.3	2705.95	93.38	44.91	2683.64	84.87	47.54	2515	90.13	24.93	2516.11	90.59	68.07	2184.6	-82.31	30.54	2158.81	-72.1	39.46	2025.52	-114.97	89.21	2045.09	-119.7	135.89	2406.83	26.62	1194.21	0	0	0	2397.85	11.29	1584.43	2363.17	107.75	1568.5	2009.68	-89.44	1569.66	2221.73	41.63	1535.74	462.9	1020.92	71.69	1061.25	953.63	75.01	531.4
7.31	2706.07	93.55	43.54	2683.85	85.09	46.54	2515.75	89.81	24.67	2516.56	91.72	68.37	2184.95	-82.46	30.4	2159.28	-71.97	40.18	2030.74	-116.48	96.75	2051.15	-120.63	139.99	2416.06	28.61	1196.78	0	0	0	2405.15	13.95	1586.42	2369.49	110.41	1570.19	2009.68	-89.44	1569.66	2229.39	43.37	1537.06	462.53	1021.2	71.61	1060.97	953.46	75.02	531.82
7.32	2706.3	93.55	42.86	2684.2	85.12	45.88	2515.4	90.48	24.8	2517.48	91.61	68.33	2185.72	-82.75	30.51	2161.27	-71.83	41.68	2039.07	-115.04	103.49	2058.46	-121.34	143.58	2424.94	30.54	1199.36	0	0	0	2412.51	16.59	1588.33	2376.83	112.96	1571.74	2009.68	-89.44	1569.66	2236.53	45.76	1538.2	462.59	1020.66	71.66	1061.2	953.52	75.05	531.07
7.33	2706.62	93.47	42.28	2684.21	85.11	45.26	2515.07	91.33	25.08	2518.2	91.62	68.39	2186.23	-82.71	30.61	2163.15	-72	42.98	2045.11	-115.54	109.64	2066.97	-121.82	146.68	2433.8	32.57	1201.76	0	0	0	2419.85	19.28	1590.08	2383.76	115.77	1573.05	2009.68	-89.44	1569.66	2243.94	47.71	1539.19	462.7	1020.92	71.71	1061.37	953.32	75.09	530
7.34	2706.72	93.44	41.79	2684.33	85.13	44.77	2516.14	90.33	24.82	2517.78	92.34	68.83	2186.94	-83.3	30.5	2164.76	-72.36	43.39	2052.76	-115.8	115.18	2076.65	-122.1	149.31	2442.82	34.56	1203.96	0	0	0	2426.98	21.92	1591.7	2390.92	117.97	1574.29	2009.68	-89.44	1569.66	2251.59	49.52	1540.02	463.01	1020.67	71.95	1061.25	953.45	75	532.52
7.35	2706.81	93.31	41.35	2684.63	85.14	44.5	2515.57	90.92	25.08	2518.94	91.63	68.7	2188.2	-84.19	29.73	2167.56	-72.76	44.19	2061.95	-115.83	120.11	2087.44	-122.18	151.49	2451.74	36.53	1205.99	0	0	0	2434.14	24.54	1593.19	2398.06	120.5	1575.36	2009.68	-89.44	1569.66	2258.84	51.88	1540.56	462.87	1020.93	71.73	1061.42	953.52	74.98	533.63
7.36	2706.78	93.21	40.92	2684.93	85.01	44.26	2516.24	90.13	24.75	2519.58	91.03	68.65	2191.05	-84.52	29.72	2171.17	-73.14	45.19	2072.62	-115.63	124.47	2099.31	-122.06	153.23	2460.53	38.36	1207.7	0	0	0	2441.36	27.17	1594.54	2405.3	122.99	1576.26	2009.68	-89.44	1569.66	2266.11	54	1540.91	463.05	1021.08	71.68	1061.08	953.61	74.92	532.83
7.37	2706.88	93.08	40.6	2685.03	85.03	43.98	2515.88	90.42	24.96	2519.23	91.53	68.94	2192.98	-83.56	31.85	2175.24	-73.59	46.26	2084.7	-115.22	128.27	2112.21	-121.75	154.57	2469.13	40.05	1209.06	0	0	0	2448.9	29.7	1595.78	2412.17	125.35	1577.1	2009.68	-89.44	1569.66	2273.66	55.67	1541.19	462.88	1020.93	71.81	1060.9	953.73	75	531.69
7.38	2707.08	93.04	40.34	2685	85.01	43.65	2516.63	89.7	24.71	2519.75	90.96	68.75	2196.34	-83.96	31.11	2181.08	-73.92	47.81	2098.12	-114.6	131.52	2126.09	-121.26	155.51	2477.77	41.59	1210.13	0	0	0	2456.19	32.16	1596.96	2419.48	127.4	1577.83	2009.68	-89.44	1569.66	2281.4	57.51	1541.43	463	1021.01	71.76	1061.14	953.59	75.09	533.88
7.39	2707.23	92.95	40.13	2685.16	85	43.44	2516.06	90.08	24.98	2519.89	90.78	68.58	2202.21	-85.59	28.23	2188.39	-74.5	49.39	2112.81	-113.78	134.26	2140.91	-120.59	156.09	2486.21	43.05	1210.79	0	0	0	2463.53	34.61	1598.03	2426.85	129.77	1578.46	2009.68	-89.44	1569.66	2288.91	59.19	1541.56	462.43	1021.24	71.59	1061.5	953.27	75.24	532.79
7.4	2707.23	92.92	39.83	2685.18	84.97	43.19	2516.54	89.7	24.95	2519.5	91.29	68.76	2208.06	-86.03	27.72	2196.84	-75.63	50.77	2128.7	-112.77	136.5	2156.63	-119.76	156.32	2494.63	44.41	1211.09	0	0	0	2470.86	36.94	1599.02	2433.6	132.28	1579.14	2009.68	-89.44	1569.66	2296.07	61.41	1541.38	462.68	1020.83	71.75	1061.71	953.57	75.11	532.71
7.41	2707.19	92.91	39.55	2685.26	84.95	43.03	2516.13	90.19	25.23	2519.72	91.04	68.74	2214.83	-86.47	28.19	2206.15	-76.73	52.43	2145.73	-111.59	138.26	2173.2	-118.76	156.22	2502.69	45.68	1211.17	0	0	0	2478.15	39.2	1599.92	2440.86	134.28	1579.73	2009.68	-89.44	1569.66	2303.38	63.51	1541.22	463.14	1020.91	71.85	1061.93	953.78	75.04	533.9
7.42	2707.24	92.82	39.37	2685.19	84.91	42.85	2516.86	89.26	24.85	2520.22	90.4	68.52	2224.9	-87.82	30.94	2217.34	-77.65	55.26	2163.82	-110.23	139.55	2190.57	-117.6	155.81	2510.68	46.81	1211.06	0	0	0	2485.57	41.39	1600.75	2446.15	136.9	1582.42	2009.68	-89.44	1569.66	2311.24	64.8	1541.09	463.81	1021.13	71.83	1061.4	953.52	74.93	532
7.43	2707.75	92.79	39.5	2685.43	84.96	42.86	2516.72	89.34	24.86	2519.89	90.66	68.76	2238.54	-89.7	34.4	2231.75	-78.87	58.63	2182.91	-108.72	140.41	2208.71	-116.3	155.11	2518.65	47.96	1210.91	0	0	0	2493.04	43.54	1601.48	2453.12	139.11	1583.4	2009.68	-89.44	1569.66	2319.22	66.16	1540.97	463.39	1020.88	71.79	1060.88	953.63	74.86	531.71
7.44	2707.8	92.82	39.42	2685.4	84.99	42.7	2516.07	90.1	25.26	2520.37	89.76	68.31	2255.82	-92.01	38.37	2250	-80.36	62.73	2202.93	-107.05	140.84	2227.57	-114.85	154.15	2526.61	49.12	1210.74	0	0	0	2500.7	45.67	1602.19	2460.21	141.09	1583.87	2009.68	-89.44	1569.66	2326.73	67.74	1540.85	463.48	1020.83	71.83	1061.67	953.5	75	530.75
7.45	2707.66	92.81	39.21	2685.39	84.99	42.58	2516.56	89.51	25.05	2519.56	90.69	68.66	2277.03	-93.88	42.79	2271.29	-81.47	67.1	2223.81	-105.24	140.87	2247.11	-113.26	152.94	2534.38	50.27	1210.65	0	0	0	2508.24	47.75	1602.89	2467.75	143.03	1584.26	2009.68	-89.44	1569.66	2334.51	68.88	1540.71	463.02	1020.9	71.62	1061.62	953.57	74.98	532.05
7.46	2707.57	92.88	39.15	2685.53	85.14	42.63	2516.43	89.62	24.95	2520.05	90.22	68.46	2300.07	-95.77	46.5	2295.98	-82.29	71.85	2245.48	-103.29	140.52	2267.28	-111.55	151.5	2542.04	51.39	1210.72	0	0	0	2515.66	49.78	1603.59	2474.71	144.94	1584.74	2009.68	-89.44	1569.66	2342.43	69.79	1540.8	462.98	1020.69	71.69	1061.69	953.18	75.23	532.32
7.47	2707.84	92.92	39.24	2685.41	85.21	42.48	2516.71	89.49	24.84	2519.26	91.19	68.86	2324.52	-97.49	49.43	2320.15	-83.18	74.54	2267.87	-101.23	139.81	2288.03	-109.71	149.86	2549.45	52.49	1210.92	0	0	0	2523.32	51.79	1604.3	2481.73	146.74	1585.29	2009.68	-89.44	1569.66	2350.02	71.07	1541.14	462.93	1020.85	71.77	1061.51	953.3	75.32	531.7
7.48	2707.57	92.95	39.07	2685.52	85.29	42.52	2516.52	89.7	24.72	2519.98	90.35	68.44	2348.31	-99.06	50.52	2343.34	-84.09	75.27	2290.93	-99.04	138.76	2309.32	-107.76	148.04	2556.75	53.65	1211.3	0	0	0	2530.89	53.74	1604.98	2489.05	148.6	1585.81	2009.68	-89.44	1569.66	2357.73	72.1	1541.51	462.98	1021	71.81	1061.72	953.51	75.13	531.42
7.49	2707.69	92.99	39.17	2685.36	85.34	42.35	2516.23	90.12	24.91	2519.46	91.18	68.88	2376.02	-99.97	52.95	2365.89	-84.79	74.67	2314.57	-96.75	137.38	2331.11	-105.69	146.05	2564.19	54.92	1211.8	0	0	0	2538.39	55.61	1605.67	2496.13	150.32	1586.29	2009.68	-89.44	1569.66	2365.08	73.56	1541.93	463.6	1020.86	71.86	1061.4	953.53	75.09	533.51
7.5	2707.59	93.03	39.05	2685.42	85.33	42.4	2516.37	90.14	24.81	2519.97	90.56	68.76	2405.01	-100.13	54.57	2392.2	-84.7	74.7	2338.72	-94.37	135.71	2353.36	-103.52	143.92	2571.2	56.2	1212.26	0	0	0	2545.85	57.43	1606.28	2503.5	151.97	1586.79	2009.68	-89.44	1569.66	2371.86	75.54	1542.38	463.41	1021.04	71.75	1061.26	953.67	75.06	532.07
7.51	2707.58	93.01	39.07	2685.3	85.37	42.28	2517.86	88.54	24.21	2520.36	90.33	68.69	2435.67	-99.65	56.53	2420.21	-84.07	74.55	2363.33	-91.89	133.74	2376.02	-101.26	141.66	2578.04	57.61	1212.67	0	0	0	2553.52	59.25	1606.85	2511.02	153.61	1587.3	2009.68	-89.44	1569.66	2379.77	76.04	1542.9	463.23	1021.23	71.61	1060.96	953.87	74.87	531.85
7.52	2707.42	93.07	39	2685.16	85.35	42.29	2517.43	89	24.42	2519.9	90.93	69.12	2463.72	-99.06	56.14	2449.23	-83.01	74.16	2388.32	-89.34	131.52	2399.04	-98.91	139.3	2584.67	59.17	1213.06	0	0	0	2561.27	61.01	1607.33	2517.93	155.14	1587.84	2009.68	-89.44	1569.66	2387.45	76.86	1543.44	463.07	1021.35	71.61	1060.92	953.6	74.87	532.4
7.53	2707.31	93.11	38.98	2685.29	85.37	42.34	2517.65	88.57	24.31	2519.33	91.5	69.61	2492.59	-97.89	55.48	2477.98	-81.7	72.87	2413.63	-86.71	129.05	2422.38	-96.47	136.86	2591.8	60.85	1213.38	0	0	0	2568.98	62.73	1607.77	2525.33	156.7	1588.28	2009.68	-89.44	1569.66	2394.87	77.98	1543.95	463.48	1021.06	71.72	1060.38	953.72	74.8	531.81
7.54	2707.46	93.12	39.12	2684.95	85.39	42.22	2516.98	89.38	24.77	2519.4	91.28	69.6	2522.65	-96.33	54.7	2507.09	-80.08	70.98	2439.18	-84.03	126.36	2446	-93.95	134.35	2598.68	62.63	1213.67	0	0	0	2576.44	64.36	1608.2	2532.28	158.1	1588.85	2009.68	-89.44	1569.66	2402.36	78.83	1544.28	463.85	1021.07	71.82	1060.56	953.89	74.8	530.94
7.55	2707.21	93.16	39.08	2685.37	85.41	42.56	2515.99	90.23	25.29	2520.94	89.83	69.09	2553.26	-94.36	53.44	2537	-78.12	68.85	2464.91	-81.29	123.46	2469.85	-91.37	131.8	2605.77	64.5	1213.87	0	0	0	2583.91	65.96	1608.56	2539.13	159.53	1589.38	2009.68	-89.44	1569.66	2410.3	78.99	1544.72	463.29	1020.87	71.79	1061.05	953.77	74.97	531.9
7.56	2707.23	93.16	39.18	2685.17	85.43	42.59	2517.06	88.96	24.69	2520.79	90	69.19	2584.37	-91.96	51.84	2567.45	-75.78	66.44	2490.74	-78.51	120.38	2493.89	-88.72	129.24	2612.93	66.44	1214.01	0	0	0	2591.44	67.54	1608.88	2546.15	160.96	1589.9	2009.68	-89.44	1569.66	2416.59	81.09	1544.96	463.11	1020.72	71.71	1060.89	953.53	74.92	529.8
7.57	2706.87	93.18	39.12	2684.72	85.45	42.55	2516.82	89.13	24.84	2520.79	90.1	69.21	2615.31	-89.23	49.66	2597.81	-73.13	63.56	2516.62	-75.7	117.14	2518.07	-86.02	126.67	2620.1	68.46	1214.05	0	0	0	2599.03	69.08	1609.13	2553.14	162.29	1590.4	2009.68	-89.44	1569.66	2423.74	82.06	1545.08	462.96	1020.71	71.82	1060.74	953.78	74.76	529.74
7.58	2706.76	93.2	39.19	2685.02	85.49	42.9	2517.17	88.82	24.8	2520.1	91.2	69.84	2646.2	-86.02	47.16	2628.19	-70.14	60.4	2542.47	-72.87	113.75	2542.36	-83.26	124.12	2627.13	70.55	1213.96	0	0	0	2606.41	70.6	1609.36	2560.2	163.59	1590.86	2009.68	-89.44	1569.66	2431.25	82.61	1545.11	463.13	1021.01	71.81	1060.56	953.72	74.76	530.51
7.59	2706.75	93.1	39.32	2684.82	85.45	42.89	2516.67	89.18	25.11	2520.1	91.2	69.84	2677.62	-82.21	44.96	2658.74	-66.82	57.13	2568.22	-70.02	110.24	2566.69	-80.47	121.61	2633.98	72.71	1213.69	0	0	0	2613.96	72.06	1609.48	2567.41	164.85	1591.28	2009.68	-89.44	1569.66	2439.3	82.1	1545.06	463.13	1021.37	71.65	1060.48	953.82	74.65	533.06
7.6	2706.89	93.04	39.43	2684.79	85.37	42.75	2516.64	89.15	25.07	2520.1	91.2	69.84	2709.87	-77.84	43.46	2690.15	-63.07	54.59	2593.81	-67.16	106.62	2591.05	-77.63	119.17	2640.99	74.87	1213.34	0	0	0	2621.48	73.5	1609.52	2574.08	166.02	1591.7	2009.68	-89.44	1569.66	2446.26	82.93	1544.76	463.65	1020.83	71.97	1060.64	953.66	74.83	533.02
7.61	2707.37	92.91	39.65	2685.37	85.16	42.87	2516.19	89.64	25.43	2520.1	91.2	69.84	2743.27	-72.84	43.05	2721.8	-58.83	52.6	2619.16	-64.31	102.91	2615.36	-74.77	116.8	2647.95	77.04	1212.92	0	0	0	2628.88	74.91	1609.47	2580.99	167.2	1591.97	2009.68	-89.44	1569.66	2454.24	82.77	1544.48	464.03	1020.81	71.98	1060.96	953.93	74.84	534.3
7.62	2707.41	92.73	39.59	2685.64	84.94	42.92	2516.95	88.82	25.17	2520.1	91.2	69.84	2776.32	-67.26	43.08	2754.17	-54.01	51.57	2644.21	-61.46	99.14	2639.6	-71.88	114.54	2655.07	79.28	1212.41	0	0	0	2636.33	76.33	1609.37	2587.76	168.33	1592.22	2009.68	-89.44	1569.66	2461.57	83.17	1544.17	463.97	1020.98	71.88	1060.65	953.74	74.73	533.55
7.63	2707.81	92.59	39.75	2685.72	84.86	42.99	2517.55	88.18	25.05	2520.1	91.2	69.84	2809.27	-60.99	43.81	2786.06	-48.59	51.03	2668.89	-58.64	95.32	2663.72	-68.97	112.4	2662.37	81.47	1211.86	0	0	0	2643.75	77.7	1609.17	2594.61	169.47	1592.43	2009.68	-89.44	1569.66	2469.57	83	1543.68	463.64	1020.83	71.81	1060.62	954.1	74.67	532.7
7.64	2708.01	92.61	39.84	2685.34	84.93	42.79	2516.9	88.72	25.24	2520.1	91.2	69.84	2841.43	-53.97	44.94	2817.55	-42.47	51.02	2693.14	-55.85	91.48	2687.67	-66.05	110.4	2669.79	83.75	1211.26	0	0	0	2651.14	79.11	1608.86	2601.14	170.57	1592.6	2009.68	-89.44	1569.66	2476.6	83.72	1543.03	464.1	1020.95	71.91	1060.49	954.12	74.62	532.32
7.65	2707.47	92.64	39.38	2685.02	85.17	42.51	2516.67	89.04	25.37	2520.1	91.2	69.84	2872.65	-46.17	46.38	2848.37	-35.62	51.55	2716.87	-53.1	87.63	2711.41	-63.13	108.56	2676.95	85.95	1210.54	0	0	0	2658.54	80.51	1608.49	2608.12	171.67	1592.54	2009.68	-89.44	1569.66	2483.77	84.26	1542.47	463.5	1021.17	71.74	1060.59	953.97	74.73	530.32
7.66	2706.92	92.92	38.82	2685	85.46	42.32	2516.47	89.13	25.55	2520.1	91.2	69.84	2903.91	-37.69	49.08	2877.85	-28.25	52.25	2740.04	-50.4	83.8	2734.9	-60.22	106.91	2684.04	88.1	1209.77	0	0	0	2666.06	81.99	1608.01	2615.12	172.87	1592.42	2009.68	-89.44	1569.66	2490.6	85.44	1541.72	463.15	1021.04	71.73	1060.63	953.82	74.81	532.32
7.67	2707.11	93.15	38.78	2684.75	85.67	42.09	2517.18	88.25	25.23	2520.1	91.2	69.84	2932.89	-28.52	51.97	2907.18	-20.18	54.4	2762.55	-47.76	79.99	2758.09	-57.31	105.46	2691.05	90.24	1208.91	0	0	0	2673.48	83.45	1607.44	2621.7	173.94	1592.18	2009.68	-89.44	1569.66	2490.6	85.44	1541.72	462.52	1020.92	71.55	1061.08	953.85	74.94	531.76
7.68	2707.04	93.34	38.62	2685.17	85.91	42.28	2516.57	89.09	25.62	2520.1	91.2	69.84	2961.79	-18.62	56.68	2934.87	-11.4	57.56	2784.36	-45.18	76.24	2780.94	-54.42	104.24	2698.47	92.35	1208	0	0	0	2681.05	84.95	1606.73	2628.7	175.14	1591.7	2009.68	-89.44	1569.66	2490.6	85.44	1541.72	463.12	1020.81	71.73	1060.89	953.64	74.91	531.22
7.69	2707.2	93.48	38.68	2685.17	85.99	42.23	2516.88	88.54	25.56	2520.1	91.2	69.84	2988.38	-8.06	62.26	2961.48	-1.98	62.27	2805.39	-42.68	72.56	2807.53	-53.26	100.7	2705.64	94.45	1207.01	0	0	0	2688.53	86.49	1605.85	2635.7	176.29	1591.07	2009.68	-89.44	1569.66	2490.6	85.44	1541.72	463.25	1020.93	71.72	1060.32	953.84	74.66	531.33
7.7	2707.11	93.6	38.6	2684.97	86.11	42.08	2517.23	88.27	25.41	2520.1	91.2	69.84	3012.98	3.24	69.35	2985.99	8.03	68.37	2825.57	-40.27	68.98	2833.38	-50.73	99.06	2712.82	96.52	1205.91	0	0	0	2696.15	88.03	1604.82	2642.56	177.52	1590.22	2009.68	-89.44	1569.66	2490.6	85.44	1541.72	463.36	1021.2	71.7	1061	953.45	74.98	532.81
7.71	2707.29	93.69	38.63	2685.24	86.25	42.18	2517.3	88.25	25.54	2520.1	91.2	69.84	3035	14.81	77.25	3007.65	18.39	75.1	2844.83	-37.95	65.51	2856.1	-47.87	97.88	2719.98	98.62	1204.75	0	0	0	2703.85	89.59	1603.66	2649.48	178.68	1589.24	2009.68	-89.44	1569.66	2490.6	85.44	1541.72	463.84	1021.14	71.85	1060.64	953.72	74.84	532.93
7.72	2707.02	93.77	38.45	2685.06	86.44	42.04	2517.72	87.56	25.15	2520.1	91.2	69.84	3053.73	26.32	84.9	3027.14	28.82	82.31	2863.1	-35.73	62.17	2877.17	-44.29	97.99	2727.31	100.66	1203.62	0	0	0	2711.56	91.15	1602.38	2656.76	179.79	1588.08	2009.68	-89.44	1569.66	2490.6	85.44	1541.72	463.48	1020.63	71.94	1060.29	953.64	74.9	533.4
7.73	2706.9	93.93	38.42	2685.17	86.65	42.06	2516.9	88.47	25.61	2520.1	91.2	69.84	3069.94	37.49	92.48	3043.49	39.06	88.93	2880.32	-33.62	58.98	2895.8	-40.54	98.42	2734.37	102.74	1202.48	0	0	0	2719.24	92.66	1601.1	2663.59	181	1586.91	2009.68	-89.44	1569.66	2490.6	85.44	1541.72	463.47	1020.62	71.91	1060.21	953.76	74.67	531.96
7.74	2707.01	93.99	38.47	2685.07	86.79	41.97	2516.73	88.84	25.87	2520.1	91.2	69.84	3083.18	48.21	98.66	3057.01	48.69	94.47	2896.42	-31.64	55.96	2910.96	-37.17	98.45	2741.39	104.78	1201.32	0	0	0	2726.97	94.16	1599.82	2670.75	182.13	1585.69	2009.68	-89.44	1569.66	2490.6	85.44	1541.72	463.87	1020.68	71.93	1060.47	953.86	74.69	531.86
7.75	2706.8	94.05	38.4	2685.06	87	41.89	2517.21	88.52	25.8	2520.1	91.2	69.84	3093.71	57.99	103.31	3067.63	57.39	98.53	2911.33	-29.78	53.13	2925.24	-34.08	99.17	2748.38	106.8	1200.22	0	0	0	2734.6	95.62	1598.57	2678.06	183.24	1584.46	2009.68	-89.44	1569.66	2490.6	85.44	1541.72	463.65	1021.1	71.69	1060.42	953.81	74.82	534.1
7.76	2706.85	94.2	38.47	2684.91	87.22	41.74	2517.17	88.54	25.82	2520.1	91.2	69.84	3101.35	66.92	105.71	3075.66	65.16	100.72	2924.98	-28.07	50.51	2936.84	-31.88	99.29	2755.57	108.82	1199.17	0	0	0	2742.2	97.05	1597.35	2685.17	184.29	1583.27	2009.68	-89.44	1569.66	2490.6	85.44	1541.72	463.56	1021.09	71.72	1060.59	953.81	74.72	533.87
7.77	2706.69	94.23	38.33	2684.94	87.3	41.7	2517.01	88.88	26.2	2520.1	91.2	69.84	3106.24	74.88	105.47	3081.51	72.13	100.87	2937.31	-26.51	48.13	2946.2	-30.52	98.79	2762.54	110.79	1198.24	0	0	0	2749.93	98.44	1596.14	2692.57	185.35	1582.06	2009.68	-89.44	1569.66	2490.6	85.44	1541.72	464.04	1020.79	71.94	1060.54	953.76	74.78	532.62
7.78	2706.6	94.34	38.34	2684.97	87.52	41.67	2517.62	88.29	26.23	2520.1	91.2	69.84	3109.77	81.09	103.07	3085.05	77.36	98.59	2948.23	-25.1	45.99	2953.12	-29.72	97.42	2769.29	112.68	1197.45	0	0	0	2757.72	99.78	1594.97	2699.65	186.34	1580.92	2009.68	-89.44	1569.66	2490.6	85.44	1541.72	463.95	1020.91	71.89	1060.56	953.93	74.74	531.88
7.79	2706.48	94.38	38.29	2684.88	87.7	41.48	2516.38	89.78	27.36	2520.1	91.2	69.84	3111.9	85.25	97.77	3086.48	80.8	93.51	2957.7	-23.86	44.12	2957.98	-29.22	95.45	2776.05	114.54	1196.82	0	0	0	2765.49	101.09	1593.84	2706.58	187.35	1579.87	2009.68	-89.44	1569.66	2490.6	85.44	1541.72	463.47	1020.95	71.87	1060.56	953.96	74.74	532.25
7.8	2706.16	94.43	38.11	2684.97	87.9	41.44	2516.99	89.34	27.88	2520.1	91.2	69.84	3113.2	87.35	89.78	3088.13	82.93	86.67	2965.63	-22.8	42.55	2959.86	-28.54	92.63	2782.79	116.35	1196.37	0	0	0	2773.27	102.38	1592.75	2713.9	188.26	1578.74	2009.68	-89.44	1569.66	2490.6	85.44	1541.72	463.7	1020.9	71.98	1060.39	953.69	74.77	534.75
7.81	2706.28	94.51	38.14	2684.92	87.99	41.24	2517.45	89	28.76	2520.1	91.2	69.84	3116.05	88.93	80.55	3091.11	84.7	78.75	2971.96	-21.92	41.28	2960.98	-27.3	90.33	2789.65	118.05	1196.04	0	0	0	2780.98	103.65	1591.76	2721.25	189.15	1577.7	2009.68	-89.44	1569.66	2490.6	85.44	1541.72	464.63	1020.87	72.13	1060.87	953.51	74.87	533.99
7.82	2706.26	94.59	38.08	2684.84	88.23	41.01	2518.3	88.31	29.73	2520.1	91.2	69.84	3121.93	90.19	72.2	3094.16	86.01	70.21	2976.62	-21.24	40.34	2964.62	-25.57	89.68	2796.56	119.7	1195.86	0	0	0	2788.78	104.9	1591.06	2728.59	190.06	1576.89	2009.68	-89.44	1569.66	2490.6	85.44	1541.72	464.23	1021.14	71.97	1060.54	953.71	74.74	532.53
7.83	2706.26	94.62	37.91	2685.24	88.4	40.92	2517.9	89.15	31.94	2520.1	91.2	69.84	3126.15	90.48	64.16	3097.63	86.4	63.37	2979.54	-20.76	39.76	2969.67	-24.03	89.95	2803.46	121.22	1195.83	0	0	0	2796.54	106.16	1590.74	2735.64	190.94	1576.5	2009.68	-89.44	1569.66	2490.6	85.44	1541.72	464.23	1020.79	72.12	1060.8	954.04	74.75	533.14
7.84	2706.4	94.71	37.78	2685.5	88.49	40.75	2519.22	88.21	33.99	2520.1	91.2	69.84	3128.47	91.11	56.59	3100.24	86.97	57.17	2980.66	-20.49	39.54	2972.23	-23.35	89.29	2810.34	122.7	1196.08	0	0	0	2804.27	107.43	1590.72	2743.04	191.76	1576.34	2009.68	-89.44	1569.66	2490.6	85.44	1541.72	463.34	1021.11	71.76	1060.75	953.75	74.78	533.17
7.85	2706.92	94.73	37.76	2685.77	88.68	40.61	2519.93	87.97	36.88	2520.1	91.2	69.84	3129.25	92.9	51.73	3101.72	88.59	53.36	2981.54	-20.24	39.39	2974.2	-22.24	89.07	2817.01	124.16	1196.59	0	0	0	2811.88	108.69	1590.93	2749.92	192.63	1576.43	2009.68	-89.44	1569.66	2490.6	85.44	1541.72	463.41	1021.1	71.81	1060.49	953.76	74.81	532.96
7.86	2707.37	94.84	37.67	2686.27	88.74	40.53	2521.05	87.47	40.33	2520.1	91.2	69.84	3129.16	94.3	49.23	3101.82	89.92	51.12	2981.5	-20.06	39.33	2975.95	-20.92	89.38	2823.78	125.68	1197.4	0	0	0	2819.41	109.93	1591.39	2756.81	193.51	1576.75	2009.68	-89.44	1569.66	2490.6	85.44	1541.72	463.54	1020.74	71.95	1060.39	953.82	74.8	533.32
7.87	2708.04	95	37.63	2686.65	88.8	40.4	2524.06	85.38	43.29	2520.1	91.2	69.84	3129.25	94.88	47.61	3101.92	90.42	49.55	2981.45	-19.87	39.33	2976.57	-20.2	89.75	2830.75	127.29	1198.45	0	0	0	2826.99	111.17	1592.15	2763.81	194.31	1577.37	2009.68	-89.44	1569.66	2490.6	85.44	1541.72	464.34	1020.9	72.13	1060.68	953.79	74.75	531.92
7.88	2708.45	95.21	37.45	2687.15	88.84	40.38	2524.06	85.38	43.29	2520.1	91.2	69.84	3129.52	94.82	46.59	3102.24	90.41	48.68	2981.44	-19.78	39.28	2977.12	-19.59	90.09	2837.5	128.89	1199.71	0	0	0	2834.52	112.41	1593.17	2770.65	195.14	1578.28	2009.68	-89.44	1569.66	2490.6	85.44	1541.72	463.74	1021	71.9	1060.61	954.05	74.61	533.33
7.89	2709.04	95.35	37.43	2687.62	88.91	40.35	2524.06	85.38	43.29	2520.1	91.2	69.84	3129.84	95.09	45.91	3102.34	90.66	47.86	2981.48	-19.66	39.33	2977.63	-19.05	90.3	2844.19	130.48	1201.15	0	0	0	2842	113.64	1594.27	2777.71	195.91	1579.29	2009.68	-89.44	1569.66	2490.6	85.44	1541.72	463.79	1020.98	71.83	1060.7	953.92	74.88	534.25
7.9	2709.58	95.63	37.41	2688.01	88.93	40.35	2524.06	85.38	43.29	2520.1	91.2	69.84	3129.71	95.35	45.26	3102.46	90.92	47.43	2981.56	-19.59	39.36	2978.07	-18.43	90.37	2850.8	132.12	1202.7	0	0	0	2849.23	114.86	1595.4	2784.6	196.72	1580.41	2009.68	-89.44	1569.66	2490.6	85.44	1541.72	464.09	1021.06	71.9	1060.53	954.15	74.8	533.79
7.91	2710.17	95.9	37.36	2688.7	89	40.41	2524.06	85.38	43.29	2520.1	91.2	69.84	3129.86	95.37	45.06	3102.53	90.99	47.16	2981.98	-19.41	39.62	2978.4	-18.2	90.48	2857.54	133.84	1204.34	0	0	0	2856.51	116.07	1596.5	2791.61	197.55	1581.53	2009.68	-89.44	1569.66	2490.6	85.44	1541.72	463	1021.02	71.71	1060.91	954.06	74.75	535.58
7.92	2710.68	96.15	37.24	2689.5	89.01	40.63	2524.06	85.38	43.29	2520.1	91.2	69.84	3129.82	95.42	44.85	3102.62	91.02	47.01	2981.88	-19.47	39.5	2978.41	-18.07	90.35	2864.17	135.68	1205.95	0	0	0	2863.94	117.27	1597.55	2798.63	198.26	1582.67	2009.68	-89.44	1569.66	2490.6	85.44	1541.72	463.42	1020.93	71.82	1061.08	953.68	74.92	533.62
7.93	2711.77	96.5	37.49	2690.28	89.08	40.87	2524.06	85.38	43.29	2520.1	91.2	69.84	3129.88	95.47	44.7	3102.6	91.06	46.8	2981.67	-19.46	39.37	2978.96	-18.04	90.36	2870.88	137.61	1207.49	0	0	0	2871.4	118.46	1598.52	2805.59	199.06	1583.81	2009.68	-89.44	1569.66	2490.6	85.44	1541.72	463.73	1020.98	71.79	1061.16	953.63	75.04	533.4
7.94	2712.66	96.93	37.54	2691.06	89.21	41.1	2524.06	85.38	43.29	2520.1	91.2	69.84	3129.85	95.54	44.51	3102.59	91.12	46.63	2981.78	-19.46	39.42	2979.1	-18.01	90.15	2877.49	139.56	1208.93	0	0	0	2878.55	119.69	1599.38	2812.49	199.9	1584.85	2009.68	-89.44	1569.66	2490.6	85.44	1541.72	463.85	1020.78	71.9	1060.69	953.95	74.81	534.95
7.95	2713.77	97.61	37.57	2692.13	89.64	41.41	2524.06	85.38	43.29	2520.1	91.2	69.84	3129.88	95.58	44.29	3102.7	91.12	46.45	2981.78	-19.43	39.41	2979.1	-17.96	89.92	2884.02	141.62	1210.24	0	0	0	2885.57	120.97	1600.1	2819.31	200.82	1585.71	2009.68	-89.44	1569.66	2490.6	85.44	1541.72	463.74	1020.77	71.92	1060.82	953.92	74.84	533.87
7.96	2715.08	98.46	37.41	2693.43	90.27	41.61	2524.06	85.38	43.29	2520.1	91.2	69.84	3130.02	95.59	44.1	3102.92	91.11	46.36	2981.65	-19.36	39.3	2979.24	-17.91	89.73	2890.43	143.83	1211.27	0	0	0	2892.78	122.32	1600.69	2825.97	201.8	1586.4	2009.68	-89.44	1569.66	2490.6	85.44	1541.72	463.65	1020.8	71.95	1060.86	954.02	74.78	533.95
7.97	2716.54	99.61	36.91	2695.42	91.19	41.94	2524.06	85.38	43.29	2520.1	91.2	69.84	3130.24	95.52	43.89	3103.13	91.07	46.18	2981.69	-19.32	39.27	2979.39	-17.97	89.42	2896.66	146.11	1212.09	0	0	0	2899.93	123.73	1601.15	2832.52	202.87	1586.92	2009.68	-89.44	1569.66	2490.6	85.44	1541.72	463.81	1020.78	71.98	1060.85	953.72	74.93	532.29
7.98	2718.51	100.89	36.25	2698.51	92.3	42.59	2524.06	85.38	43.29	2520.1	91.2	69.84	3130.38	95.5	43.61	3103.28	91.07	45.95	2981.92	-19.29	39.34	2980.24	-17.92	89.54	2902.75	148.51	1212.65	0	0	0	2906.93	125.23	1601.54	2839.16	203.93	1587.29	2009.68	-89.44	1569.66	2490.6	85.44	1541.72	463.57	1020.65	71.9	1060.47	953.9	74.73	534.62
7.99	2721	102.43	35.53	2702.02	93.68	43.47	2524.06	85.38	43.29	2520.1	91.2	69.84	3130.55	95.51	43.31	3103.43	91.04	45.74	2981.76	-19.24	39.24	2980.62	-18.01	89.32	2908.66	150.96	1212.94	0	0	0	2913.8	126.83	1601.88	2845.51	205.11	1587.6	2009.68	-89.44	1569.66	2490.6	85.44	1541.72	463.86	1020.91	71.9	1060.93	953.9	74.8	534.27
8	2723.95	104.16	34.73	2706.11	95.26	44.58	2524.06	85.38	43.29	2520.1	91.2	69.84	3130.74	95.56	43.07	3103.54	91.09	45.52	2981.91	-19.09	39.34	2980.91	-17.83	89.18	2914.29	153.48	1212.99	0	0	0	2920.57	128.47	1602.18	2851.88	206.37	1587.84	2009.68	-89.44	1569.66	2490.6	85.44	1541.72	463.69	1021.17	71.74	1060.96	953.91	74.8	533.88
8.01	2727.13	106.25	33.84	2711.15	97.23	46.08	2524.06	85.38	43.29	2520.1	91.2	69.84	3130.73	95.6	42.68	3103.7	91.18	45.38	2981.95	-18.94	39.43	2981.02	-17.72	89.01	2919.53	156.06	1212.78	0	0	0	2927.43	130.21	1602.44	2858.15	207.64	1588.09	2009.68	-89.44	1569.66	2490.6	85.44	1541.72	463.73	1020.63	71.87	1061.31	953.72	74.95	536.07
8.02	2730.72	108.65	32.79	2716.67	99.75	47.66	2524.06	85.38	43.29	2520.1	91.2	69.84	3130.84	95.65	42.43	3103.67	91.24	45.09	2981.83	-18.8	39.41	2981.43	-17.52	89.06	2924.56	158.7	1212.41	0	0	0	2934.29	132.03	1602.65	2864.13	209	1588.42	2009.68	-89.44	1569.66	2490.6	85.44	1541.72	463.72	1020.84	71.85	1061.3	953.93	74.83	533.48
8.03	2734.65	111.4	31.63	2722.9	102.98	49.55	2524.06	85.38	43.29	2520.1	91.2	69.84	3130.87	95.67	42.14	3103.71	91.29	44.9	2981.86	-18.64	39.52	2981.52	-17.36	89	2929.35	161.31	1211.88	0	0	0	2941.18	133.93	1602.84	2869.85	210.44	1588.77	2009.68	-89.44	1569.66	2490.6	85.44	1541.72	463.92	1020.46	71.94	1061.03	953.77	74.73	533.97
8.04	2738.7	114.67	30.83	2729.12	106.77	51.88	2524.06	85.38	43.29	2520.1	91.2	69.84	3130.98	95.72	41.94	3103.79	91.34	44.76	2981.85	-18.45	39.65	2981.68	-17.13	88.94	2934.09	163.86	1211.35	0	0	0	2947.76	135.9	1603.01	2875.97	211.89	1589.19	2009.68	-89.44	1569.66	2490.6	85.44	1541.72	463.78	1021.09	71.78	1060.98	953.86	74.83	534.97
8.05	2744.32	119.51	32.9	2736.77	111.19	54.54	2524.06	85.38	43.29	2520.1	91.2	69.84	3131	95.74	41.76	3103.76	91.41	44.58	2981.93	-18.19	39.81	2981.66	-16.93	88.78	2938.75	166.31	1210.92	0	0	0	2954.31	137.96	1603.17	2881.81	213.48	1589.67	2009.68	-89.44	1569.66	2490.6	85.44	1541.72	463.49	1020.79	71.75	1060.79	953.61	74.84	534.9
8.06	2751.7	126.39	36.29	2745.11	117.35	58	2524.06	85.38	43.29	2520.1	91.2	69.84	3130.94	95.77	41.49	3103.67	91.5	44.38	2981.6	-18.07	39.7	2981.47	-16.65	88.69	2943.39	168.76	1210.55	0	0	0	2960.67	140.12	1603.31	2887.79	215.16	1590.22	2009.68	-89.44	1569.66	2490.6	85.44	1541.72	463.81	1020.86	71.83	1060.68	953.58	74.97	534.65
8.07	2761.14	135.12	41.63	2755.04	124.88	62.9	2524.06	85.38	43.29	2520.1	91.2	69.84	3130.85	95.83	41.25	3103.65	91.59	44.22	2981.64	-17.82	39.96	2981.69	-16.28	88.86	2947.92	171.18	1210.29	0	0	0	2967.06	142.44	1603.43	2893.25	217	1590.68	2009.68	-89.44	1569.66	2490.6	85.44	1541.72	463.17	1021.11	71.64	1060.45	953.69	74.75	535.02
8.08	2771.72	144.53	46.96	2766.19	132.96	67.68	2524.06	85.38	43.29	2520.1	91.2	69.84	3130.93	95.92	41.11	3103.63	91.73	44.08	2981.42	-17.59	40.02	2981.53	-15.98	88.86	2952.45	173.58	1210.19	0	0	0	2973.43	144.94	1603.52	2899.35	218.9	1591.11	2009.68	-89.44	1569.66	2490.6	85.44	1541.72	463.61	1020.77	71.83	1060.86	953.68	74.84	534.67
8.09	2782.71	154.22	51.45	2777.85	141.37	71.54	2524.06	85.38	43.29	2520.1	91.2	69.84	3130.88	96.08	40.93	3103.62	91.85	43.94	2981.5	-17.34	40.28	2981.71	-15.56	89.08	2956.79	175.97	1210.26	0	0	0	2979.72	147.52	1603.56	2904.29	220.98	1591.49	2009.68	-89.44	1569.66	2490.6	85.44	1541.72	463.76	1020.99	71.86	1060.66	953.64	74.91	535.45
8.1	2782.71	154.22	51.45	2777.85	141.37	71.54	2524.06	85.38	43.29	2520.1	91.2	69.84	3130.88	96.08	40.93	3103.62	91.85	43.94	2981.5	-17.34	40.28	2981.71	-15.56	89.08	2956.79	175.97	1210.26	0	0	0	2979.72	147.52	1603.56	2904.29	220.98	1591.49	2009.68	-89.44	1569.66	2490.6	85.44	1541.72	463.76	1020.99	71.86	1060.66	953.64	74.91	535.45
[truncated: 35 more columns]
